# Supplementary material for: Data supporting the nuclear phylogenomics of the palm subfamily Arecoideae (Arecaceae)
Source: Data Brief. 2016 Mar 2;7:532–6. doi: 10.1016/j.dib.2016.02.063 (PMC4796708; doi:10.1016/j.dib.2016.02.063)
Supplement: Supplementary file 5 — Supplementary material [file mmc5.zip › RAxML_bootstrap.Elaeis_52.raxml.tre]

((Veitchia_spiralis	(Pseudophoenix_vinifera	(((Pelagodoxa_henryana	(Oenocarpus_bataua	Oenocarpus_minor))	((((Burretiokentia_grandiflora	(Geonoma_undata	Hydriastele_microspadix))	(((((Phoenix_dactylifera	Sclerosperma_profizianum)	(Podococcus_barteri	Orania_palindan))	(Calamus_caryotoides	(Heterospathe_cagayanensis	Chamaedorea_seifrizii)))	(Bactris_major	(((Attalea_speciosa	((Reinhardtia_latisecta	Reinhardtia_paiewonskiana)	Reinhardtia_simplex))	Roystonea_regia)	(Elaeis_oleifera	Elaeis_guineensis))))	(Sabal_domingensis	Serenoa_repens)))	(Dypsis_decaryi	Dictyosperma_album))	((Manicaria_saccifera	Prestoea_acuminata)	Iriartea_deltoidea)))	Kentiopsis_piersoniorum)))	Kingia_australis);
((Geonoma_undata	(Hydriastele_microspadix	(((((Pelagodoxa_henryana	((((Heterospathe_cagayanensis	Podococcus_barteri)	((Elaeis_oleifera	Elaeis_guineensis)	((Roystonea_regia	Bactris_major)	(Attalea_speciosa	((Reinhardtia_latisecta	Reinhardtia_paiewonskiana)	Reinhardtia_simplex)))))	(((Burretiokentia_grandiflora	Chamaedorea_seifrizii)	Manicaria_saccifera)	(Sclerosperma_profizianum	((Sabal_domingensis	Serenoa_repens)	(Calamus_caryotoides	Pseudophoenix_vinifera)))))	(Phoenix_dactylifera	Orania_palindan)))	Prestoea_acuminata)	(Veitchia_spiralis	((Dypsis_decaryi	Dictyosperma_album)	(Oenocarpus_bataua	Oenocarpus_minor))))	Iriartea_deltoidea)	Kentiopsis_piersoniorum)))	Kingia_australis);
((((((((Geonoma_undata	(Kentiopsis_piersoniorum	(Burretiokentia_grandiflora	(Calamus_caryotoides	Pseudophoenix_vinifera))))	((Prestoea_acuminata	(Oenocarpus_bataua	Oenocarpus_minor))	(Dypsis_decaryi	Dictyosperma_album)))	((((Chamaedorea_seifrizii	Manicaria_saccifera)	((Podococcus_barteri	(Sclerosperma_profizianum	(Phoenix_dactylifera	Orania_palindan)))	((((Attalea_speciosa	((Reinhardtia_latisecta	Reinhardtia_paiewonskiana)	Reinhardtia_simplex))	Elaeis_guineensis)	(Bactris_major	Elaeis_oleifera))	(Sabal_domingensis	Serenoa_repens))))	Roystonea_regia)	Pelagodoxa_henryana))	Heterospathe_cagayanensis)	Iriartea_deltoidea)	Hydriastele_microspadix)	Veitchia_spiralis)	Kingia_australis);
((((((((((Iriartea_deltoidea	((((((Attalea_speciosa	((Reinhardtia_latisecta	Reinhardtia_paiewonskiana)	Reinhardtia_simplex))	((Elaeis_oleifera	Elaeis_guineensis)	Bactris_major))	(((Podococcus_barteri	Sclerosperma_profizianum)	(Phoenix_dactylifera	Orania_palindan))	Chamaedorea_seifrizii))	((Calamus_caryotoides	Sabal_domingensis)	Serenoa_repens))	Roystonea_regia)	Pseudophoenix_vinifera))	Manicaria_saccifera)	Prestoea_acuminata)	(Pelagodoxa_henryana	(Oenocarpus_bataua	Oenocarpus_minor)))	Kentiopsis_piersoniorum)	((Geonoma_undata	Hydriastele_microspadix)	(Dypsis_decaryi	Dictyosperma_album)))	Burretiokentia_grandiflora)	Heterospathe_cagayanensis)	Veitchia_spiralis)	Kingia_australis);
((Bactris_major	((((Iriartea_deltoidea	((Pseudophoenix_vinifera	((Dypsis_decaryi	((((Oenocarpus_bataua	Oenocarpus_minor)	Calamus_caryotoides)	Prestoea_acuminata)	(Kentiopsis_piersoniorum	(((Heterospathe_cagayanensis	Burretiokentia_grandiflora)	(Geonoma_undata	Hydriastele_microspadix))	(Dictyosperma_album	Veitchia_spiralis)))))	Pelagodoxa_henryana))	Roystonea_regia))	(((Reinhardtia_latisecta	Reinhardtia_paiewonskiana)	Reinhardtia_simplex)	Chamaedorea_seifrizii))	((Manicaria_saccifera	((Elaeis_oleifera	Elaeis_guineensis)	((Podococcus_barteri	Sclerosperma_profizianum)	Orania_palindan)))	Attalea_speciosa))	(Phoenix_dactylifera	(Sabal_domingensis	Serenoa_repens))))	Kingia_australis);
((Pelagodoxa_henryana	(((Dypsis_decaryi	Burretiokentia_grandiflora)	(Dictyosperma_album	(Heterospathe_cagayanensis	(Oenocarpus_bataua	Oenocarpus_minor))))	((((Geonoma_undata	Hydriastele_microspadix)	((Iriartea_deltoidea	((Chamaedorea_seifrizii	(Sabal_domingensis	Serenoa_repens))	(((Podococcus_barteri	Sclerosperma_profizianum)	Orania_palindan)	(((Roystonea_regia	((Reinhardtia_latisecta	Reinhardtia_paiewonskiana)	Reinhardtia_simplex))	((Bactris_major	Attalea_speciosa)	(Elaeis_oleifera	Elaeis_guineensis)))	Phoenix_dactylifera))))	(Manicaria_saccifera	(Calamus_caryotoides	Pseudophoenix_vinifera))))	Veitchia_spiralis)	(Kentiopsis_piersoniorum	Prestoea_acuminata))))	Kingia_australis);
((Bactris_major	((Phoenix_dactylifera	((((Manicaria_saccifera	(Calamus_caryotoides	Pseudophoenix_vinifera))	(Iriartea_deltoidea	((Pelagodoxa_henryana	((Oenocarpus_bataua	Oenocarpus_minor)	Prestoea_acuminata))	(Geonoma_undata	(Veitchia_spiralis	(((Burretiokentia_grandiflora	Heterospathe_cagayanensis)	Kentiopsis_piersoniorum)	(Hydriastele_microspadix	Dictyosperma_album)))))))	(Dypsis_decaryi	Orania_palindan))	((Sabal_domingensis	Serenoa_repens)	((Podococcus_barteri	Sclerosperma_profizianum)	Chamaedorea_seifrizii))))	(((Elaeis_oleifera	Elaeis_guineensis)	Roystonea_regia)	(Attalea_speciosa	((Reinhardtia_latisecta	Reinhardtia_paiewonskiana)	Reinhardtia_simplex)))))	Kingia_australis);
((Bactris_major	(((((((Sabal_domingensis	Serenoa_repens)	Sclerosperma_profizianum)	(Podococcus_barteri	((Pelagodoxa_henryana	((Prestoea_acuminata	((Geonoma_undata	(Calamus_caryotoides	Pseudophoenix_vinifera))	((((Hydriastele_microspadix	Burretiokentia_grandiflora)	Veitchia_spiralis)	Kentiopsis_piersoniorum)	(Dictyosperma_album	((Oenocarpus_bataua	Oenocarpus_minor)	Heterospathe_cagayanensis)))))	Iriartea_deltoidea))	Manicaria_saccifera)))	(Chamaedorea_seifrizii	((Dypsis_decaryi	Orania_palindan)	Phoenix_dactylifera)))	(Elaeis_oleifera	Elaeis_guineensis))	(Attalea_speciosa	((Reinhardtia_latisecta	Reinhardtia_paiewonskiana)	Reinhardtia_simplex)))	Roystonea_regia))	Kingia_australis);
((Bactris_major	((((Attalea_speciosa	(Dypsis_decaryi	(Roystonea_regia	((Pelagodoxa_henryana	((Geonoma_undata	(Kentiopsis_piersoniorum	(((Burretiokentia_grandiflora	((Oenocarpus_bataua	Oenocarpus_minor)	Heterospathe_cagayanensis))	Dictyosperma_album)	(Hydriastele_microspadix	Veitchia_spiralis))))	Prestoea_acuminata))	(Manicaria_saccifera	(Calamus_caryotoides	Pseudophoenix_vinifera))))))	((((Podococcus_barteri	Orania_palindan)	(Elaeis_oleifera	Elaeis_guineensis))	((Reinhardtia_latisecta	Reinhardtia_paiewonskiana)	Reinhardtia_simplex))	((Sabal_domingensis	Serenoa_repens)	(Phoenix_dactylifera	Sclerosperma_profizianum))))	Chamaedorea_seifrizii)	Iriartea_deltoidea))	Kingia_australis);
((Chamaedorea_seifrizii	((((Roystonea_regia	Bactris_major)	((Elaeis_oleifera	Elaeis_guineensis)	((Reinhardtia_latisecta	Reinhardtia_paiewonskiana)	Reinhardtia_simplex)))	Attalea_speciosa)	((((Calamus_caryotoides	Pseudophoenix_vinifera)	(Sabal_domingensis	Serenoa_repens))	(Dypsis_decaryi	(Iriartea_deltoidea	((Manicaria_saccifera	((Prestoea_acuminata	(((Kentiopsis_piersoniorum	Geonoma_undata)	Veitchia_spiralis)	((((Oenocarpus_bataua	Oenocarpus_minor)	Heterospathe_cagayanensis)	Dictyosperma_album)	Pelagodoxa_henryana)))	Burretiokentia_grandiflora))	Hydriastele_microspadix))))	(Phoenix_dactylifera	(Orania_palindan	(Sclerosperma_profizianum	Podococcus_barteri))))))	Kingia_australis);
((Bactris_major	(Roystonea_regia	((Attalea_speciosa	(Reinhardtia_simplex	(Reinhardtia_paiewonskiana	Reinhardtia_latisecta)))	((Elaeis_oleifera	Elaeis_guineensis)	(((Phoenix_dactylifera	Orania_palindan)	(Podococcus_barteri	Sclerosperma_profizianum))	((((((((Kentiopsis_piersoniorum	((Heterospathe_cagayanensis	(Dictyosperma_album	(Hydriastele_microspadix	Burretiokentia_grandiflora)))	Veitchia_spiralis))	Geonoma_undata)	(Manicaria_saccifera	Pelagodoxa_henryana))	(Prestoea_acuminata	(Oenocarpus_minor	Oenocarpus_bataua)))	(Calamus_caryotoides	Pseudophoenix_vinifera))	Iriartea_deltoidea)	Dypsis_decaryi)	(Chamaedorea_seifrizii	(Sabal_domingensis	Serenoa_repens))))))))	Kingia_australis);
(((((Calamus_caryotoides	Sabal_domingensis)	Serenoa_repens)	(((((Iriartea_deltoidea	(Prestoea_acuminata	((((Kentiopsis_piersoniorum	(((Heterospathe_cagayanensis	Dictyosperma_album)	Hydriastele_microspadix)	Veitchia_spiralis))	Burretiokentia_grandiflora)	Geonoma_undata)	(Pelagodoxa_henryana	(Oenocarpus_minor	Oenocarpus_bataua)))))	(Manicaria_saccifera	Pseudophoenix_vinifera))	Dypsis_decaryi)	Chamaedorea_seifrizii)	((Phoenix_dactylifera	Orania_palindan)	(Podococcus_barteri	Sclerosperma_profizianum))))	(Bactris_major	(((Elaeis_oleifera	Elaeis_guineensis)	Roystonea_regia)	(Attalea_speciosa	(Reinhardtia_simplex	(Reinhardtia_paiewonskiana	Reinhardtia_latisecta))))))	Kingia_australis);
((Pelagodoxa_henryana	(((Kentiopsis_piersoniorum	((Hydriastele_microspadix	((Burretiokentia_grandiflora	Dictyosperma_album)	Heterospathe_cagayanensis))	Veitchia_spiralis))	Geonoma_undata)	((Prestoea_acuminata	(Oenocarpus_minor	Oenocarpus_bataua))	(Pseudophoenix_vinifera	((((Phoenix_dactylifera	Orania_palindan)	(Podococcus_barteri	Sclerosperma_profizianum))	((Dypsis_decaryi	(Manicaria_saccifera	(Iriartea_deltoidea	Chamaedorea_seifrizii)))	((Attalea_speciosa	((Elaeis_oleifera	Elaeis_guineensis)	(Bactris_major	Roystonea_regia)))	(Reinhardtia_simplex	(Reinhardtia_paiewonskiana	Reinhardtia_latisecta)))))	((Calamus_caryotoides	Sabal_domingensis)	Serenoa_repens))))))	Kingia_australis);
((Pelagodoxa_henryana	(((Dypsis_decaryi	Dictyosperma_album)	Heterospathe_cagayanensis)	((Kentiopsis_piersoniorum	(Burretiokentia_grandiflora	(Veitchia_spiralis	Pseudophoenix_vinifera)))	((Prestoea_acuminata	(Oenocarpus_minor	Oenocarpus_bataua))	((Hydriastele_microspadix	Geonoma_undata)	(((((Chamaedorea_seifrizii	((Calamus_caryotoides	Sabal_domingensis)	Serenoa_repens))	((Phoenix_dactylifera	Orania_palindan)	(Podococcus_barteri	Sclerosperma_profizianum)))	(((Elaeis_oleifera	Elaeis_guineensis)	((Attalea_speciosa	(Reinhardtia_simplex	(Reinhardtia_paiewonskiana	Reinhardtia_latisecta)))	Roystonea_regia))	Bactris_major))	Iriartea_deltoidea)	Manicaria_saccifera))))))	Kingia_australis);
((((Manicaria_saccifera	(((((((Burretiokentia_grandiflora	Hydriastele_microspadix)	(Dictyosperma_album	Heterospathe_cagayanensis))	(Veitchia_spiralis	Kentiopsis_piersoniorum))	Geonoma_undata)	Pseudophoenix_vinifera)	(Prestoea_acuminata	(Oenocarpus_minor	Oenocarpus_bataua)))	Pelagodoxa_henryana))	(Iriartea_deltoidea	((((Calamus_caryotoides	Sabal_domingensis)	Serenoa_repens)	((Phoenix_dactylifera	Orania_palindan)	(Podococcus_barteri	Sclerosperma_profizianum)))	(Chamaedorea_seifrizii	(Bactris_major	((Attalea_speciosa	(Elaeis_oleifera	Elaeis_guineensis))	((Reinhardtia_simplex	(Reinhardtia_paiewonskiana	Reinhardtia_latisecta))	Roystonea_regia)))))))	Dypsis_decaryi)	Kingia_australis);
((Bactris_major	(((Attalea_speciosa	(Reinhardtia_simplex	(Reinhardtia_paiewonskiana	Reinhardtia_latisecta)))	((((Dypsis_decaryi	Orania_palindan)	((((((((Dictyosperma_album	(Hydriastele_microspadix	((Heterospathe_cagayanensis	Veitchia_spiralis)	Burretiokentia_grandiflora)))	Kentiopsis_piersoniorum)	Geonoma_undata)	(Prestoea_acuminata	(Oenocarpus_minor	Oenocarpus_bataua)))	Iriartea_deltoidea)	Pseudophoenix_vinifera)	(Podococcus_barteri	Pelagodoxa_henryana))	Roystonea_regia))	((Chamaedorea_seifrizii	Manicaria_saccifera)	(Sclerosperma_profizianum	((Calamus_caryotoides	Sabal_domingensis)	Serenoa_repens))))	Phoenix_dactylifera))	(Elaeis_oleifera	Elaeis_guineensis)))	Kingia_australis);
((Chamaedorea_seifrizii	(((((Podococcus_barteri	Sclerosperma_profizianum)	(Phoenix_dactylifera	Orania_palindan))	((Calamus_caryotoides	Sabal_domingensis)	Serenoa_repens))	((Reinhardtia_simplex	(Reinhardtia_paiewonskiana	Reinhardtia_latisecta))	((Elaeis_oleifera	Elaeis_guineensis)	(Attalea_speciosa	(Roystonea_regia	Bactris_major)))))	(Manicaria_saccifera	(((Hydriastele_microspadix	Geonoma_undata)	((((Pelagodoxa_henryana	((Dypsis_decaryi	Dictyosperma_album)	(Oenocarpus_minor	Oenocarpus_bataua)))	Iriartea_deltoidea)	Burretiokentia_grandiflora)	Heterospathe_cagayanensis))	((Kentiopsis_piersoniorum	(Veitchia_spiralis	Pseudophoenix_vinifera))	Prestoea_acuminata)))))	Kingia_australis);
((Bactris_major	((((Attalea_speciosa	(Reinhardtia_simplex	(Reinhardtia_paiewonskiana	Reinhardtia_latisecta)))	((Manicaria_saccifera	(((Iriartea_deltoidea	((((Dypsis_decaryi	Dictyosperma_album)	(Oenocarpus_minor	Oenocarpus_bataua))	Pelagodoxa_henryana)	Heterospathe_cagayanensis))	Hydriastele_microspadix)	Burretiokentia_grandiflora))	(Veitchia_spiralis	(Kentiopsis_piersoniorum	((Prestoea_acuminata	(Geonoma_undata	(((Orania_palindan	Podococcus_barteri)	Sclerosperma_profizianum)	Phoenix_dactylifera)))	(((Calamus_caryotoides	Pseudophoenix_vinifera)	(Sabal_domingensis	Serenoa_repens))	Chamaedorea_seifrizii))))))	(Elaeis_oleifera	Elaeis_guineensis))	Roystonea_regia))	Kingia_australis);
((Dypsis_decaryi	(Iriartea_deltoidea	((((Oenocarpus_minor	Oenocarpus_bataua)	Prestoea_acuminata)	(((Geonoma_undata	Hydriastele_microspadix)	(Kentiopsis_piersoniorum	Dictyosperma_album))	(Veitchia_spiralis	(Heterospathe_cagayanensis	Burretiokentia_grandiflora))))	((((((((Phoenix_dactylifera	Orania_palindan)	Podococcus_barteri)	Sclerosperma_profizianum)	((((Elaeis_guineensis	(Elaeis_oleifera	Roystonea_regia))	((Reinhardtia_simplex	(Reinhardtia_paiewonskiana	Reinhardtia_latisecta))	Attalea_speciosa))	Bactris_major)	Chamaedorea_seifrizii))	((Sabal_domingensis	Calamus_caryotoides)	Serenoa_repens))	Manicaria_saccifera)	Pelagodoxa_henryana)	Pseudophoenix_vinifera))))	Kingia_australis);
((Bactris_major	((((((Podococcus_barteri	Sclerosperma_profizianum)	(Phoenix_dactylifera	Orania_palindan))	Chamaedorea_seifrizii)	((Pseudophoenix_vinifera	((Sabal_domingensis	Calamus_caryotoides)	Serenoa_repens))	((Manicaria_saccifera	((((Oenocarpus_minor	Oenocarpus_bataua)	Prestoea_acuminata)	Pelagodoxa_henryana)	(((((Hydriastele_microspadix	((Heterospathe_cagayanensis	Burretiokentia_grandiflora)	Veitchia_spiralis))	Dictyosperma_album)	Kentiopsis_piersoniorum)	Dypsis_decaryi)	Geonoma_undata)))	Iriartea_deltoidea)))	((Elaeis_guineensis	Elaeis_oleifera)	Roystonea_regia))	((Reinhardtia_simplex	(Reinhardtia_paiewonskiana	Reinhardtia_latisecta))	Attalea_speciosa)))	Kingia_australis);
((Veitchia_spiralis	(Kentiopsis_piersoniorum	((Prestoea_acuminata	(Oenocarpus_bataua	Oenocarpus_minor))	(((Hydriastele_microspadix	Geonoma_undata)	((Calamus_caryotoides	Pseudophoenix_vinifera)	(Iriartea_deltoidea	((((Roystonea_regia	Bactris_major)	((Elaeis_oleifera	Elaeis_guineensis)	(Attalea_speciosa	(Reinhardtia_simplex	(Reinhardtia_paiewonskiana	Reinhardtia_latisecta)))))	Chamaedorea_seifrizii)	((Orania_palindan	(Sclerosperma_profizianum	Podococcus_barteri))	(Phoenix_dactylifera	(Serenoa_repens	Sabal_domingensis)))))))	((Dypsis_decaryi	Dictyosperma_album)	(Heterospathe_cagayanensis	((Burretiokentia_grandiflora	Pelagodoxa_henryana)	Manicaria_saccifera)))))))	Kingia_australis);
(((Calamus_caryotoides	Pseudophoenix_vinifera)	(((Geonoma_undata	(Veitchia_spiralis	((Heterospathe_cagayanensis	Kentiopsis_piersoniorum)	(Hydriastele_microspadix	(Dypsis_decaryi	Dictyosperma_album)))))	(Prestoea_acuminata	(Oenocarpus_bataua	Oenocarpus_minor)))	((Burretiokentia_grandiflora	((Manicaria_saccifera	((((Phoenix_dactylifera	(((Attalea_speciosa	Bactris_major)	(Elaeis_guineensis	(Elaeis_oleifera	Roystonea_regia)))	(Reinhardtia_simplex	(Reinhardtia_paiewonskiana	Reinhardtia_latisecta))))	Orania_palindan)	(Sclerosperma_profizianum	(Serenoa_repens	Sabal_domingensis)))	(Podococcus_barteri	Chamaedorea_seifrizii)))	Pelagodoxa_henryana))	Iriartea_deltoidea)))	Kingia_australis);
((Iriartea_deltoidea	(Bactris_major	(Burretiokentia_grandiflora	(((((((Calamus_caryotoides	Pseudophoenix_vinifera)	(Serenoa_repens	Sabal_domingensis))	Roystonea_regia)	Manicaria_saccifera)	((Elaeis_guineensis	Elaeis_oleifera)	(Attalea_speciosa	(Reinhardtia_simplex	(Reinhardtia_paiewonskiana	Reinhardtia_latisecta)))))	((((Prestoea_acuminata	(Oenocarpus_bataua	Oenocarpus_minor))	((Veitchia_spiralis	(Kentiopsis_piersoniorum	((Hydriastele_microspadix	(Dypsis_decaryi	Dictyosperma_album))	Heterospathe_cagayanensis)))	Pelagodoxa_henryana))	Geonoma_undata)	(Sclerosperma_profizianum	((Orania_palindan	Podococcus_barteri)	Phoenix_dactylifera))))	Chamaedorea_seifrizii))))	Kingia_australis);
((Bactris_major	(Roystonea_regia	(((Elaeis_guineensis	Elaeis_oleifera)	(Attalea_speciosa	(Reinhardtia_simplex	(Reinhardtia_paiewonskiana	Reinhardtia_latisecta))))	(Phoenix_dactylifera	(((Sclerosperma_profizianum	(Orania_palindan	Podococcus_barteri))	((Manicaria_saccifera	((((Dypsis_decaryi	Dictyosperma_album)	(((Geonoma_undata	(Burretiokentia_grandiflora	(Veitchia_spiralis	Pseudophoenix_vinifera)))	Kentiopsis_piersoniorum)	(((Calamus_caryotoides	Heterospathe_cagayanensis)	(Oenocarpus_bataua	Oenocarpus_minor))	Prestoea_acuminata)))	Hydriastele_microspadix)	Pelagodoxa_henryana))	Iriartea_deltoidea))	(Chamaedorea_seifrizii	(Serenoa_repens	Sabal_domingensis)))))))	Kingia_australis);
((Bactris_major	(Roystonea_regia	(((((Orania_palindan	Podococcus_barteri)	(Phoenix_dactylifera	Sclerosperma_profizianum))	((Manicaria_saccifera	Iriartea_deltoidea)	(((Pseudophoenix_vinifera	(Serenoa_repens	(Calamus_caryotoides	Sabal_domingensis)))	((((Oenocarpus_bataua	Oenocarpus_minor)	Prestoea_acuminata)	((((Dypsis_decaryi	Dictyosperma_album)	(Veitchia_spiralis	(Heterospathe_cagayanensis	Hydriastele_microspadix)))	(Kentiopsis_piersoniorum	Burretiokentia_grandiflora))	Geonoma_undata))	Pelagodoxa_henryana))	Chamaedorea_seifrizii)))	Attalea_speciosa)	((Reinhardtia_simplex	(Reinhardtia_paiewonskiana	Reinhardtia_latisecta))	(Elaeis_guineensis	Elaeis_oleifera)))))	Kingia_australis);
((Bactris_major	(Roystonea_regia	((((((Sclerosperma_profizianum	(Serenoa_repens	Sabal_domingensis))	((((Iriartea_deltoidea	(Dypsis_decaryi	((((Oenocarpus_bataua	Oenocarpus_minor)	Pseudophoenix_vinifera)	(Geonoma_undata	((Kentiopsis_piersoniorum	Veitchia_spiralis)	(((Dictyosperma_album	Hydriastele_microspadix)	Heterospathe_cagayanensis)	Burretiokentia_grandiflora))))	Prestoea_acuminata)))	Pelagodoxa_henryana)	Manicaria_saccifera)	Podococcus_barteri))	((Calamus_caryotoides	Orania_palindan)	Chamaedorea_seifrizii))	Phoenix_dactylifera)	(Reinhardtia_simplex	(Reinhardtia_paiewonskiana	Reinhardtia_latisecta)))	(Attalea_speciosa	(Elaeis_guineensis	Elaeis_oleifera)))))	Kingia_australis);
((Bactris_major	((Chamaedorea_seifrizii	(((Phoenix_dactylifera	Sclerosperma_profizianum)	(Serenoa_repens	(Calamus_caryotoides	Sabal_domingensis)))	((((Podococcus_barteri	Orania_palindan)	(Elaeis_guineensis	Elaeis_oleifera))	(Attalea_speciosa	((((Prestoea_acuminata	(Oenocarpus_bataua	Oenocarpus_minor))	(((Veitchia_spiralis	((Geonoma_undata	Hydriastele_microspadix)	(Heterospathe_cagayanensis	Dictyosperma_album)))	Burretiokentia_grandiflora)	Kentiopsis_piersoniorum))	Pseudophoenix_vinifera)	Pelagodoxa_henryana)))	((((Reinhardtia_simplex	(Reinhardtia_paiewonskiana	Reinhardtia_latisecta))	Manicaria_saccifera)	Dypsis_decaryi)	Roystonea_regia))))	Iriartea_deltoidea))	Kingia_australis);
((Pelagodoxa_henryana	(((((Kentiopsis_piersoniorum	Burretiokentia_grandiflora)	Prestoea_acuminata)	(Veitchia_spiralis	Geonoma_undata))	((Oenocarpus_bataua	Oenocarpus_minor)	(Dypsis_decaryi	Dictyosperma_album)))	(Heterospathe_cagayanensis	(((Pseudophoenix_vinifera	(Manicaria_saccifera	(((((Phoenix_dactylifera	Sclerosperma_profizianum)	(Orania_palindan	Podococcus_barteri))	Chamaedorea_seifrizii)	(Bactris_major	(((Reinhardtia_simplex	(Reinhardtia_paiewonskiana	Reinhardtia_latisecta))	Attalea_speciosa)	(Roystonea_regia	(Elaeis_guineensis	Elaeis_oleifera)))))	(Serenoa_repens	(Calamus_caryotoides	Sabal_domingensis)))))	Hydriastele_microspadix)	Iriartea_deltoidea))))	Kingia_australis);
((Bactris_major	(Elaeis_oleifera	(((Pseudophoenix_vinifera	(Serenoa_repens	(Calamus_caryotoides	Sabal_domingensis)))	(Attalea_speciosa	(Iriartea_deltoidea	(Geonoma_undata	(((Pelagodoxa_henryana	((Oenocarpus_bataua	Oenocarpus_minor)	(Dypsis_decaryi	Dictyosperma_album)))	Manicaria_saccifera)	((((Hydriastele_microspadix	Burretiokentia_grandiflora)	Kentiopsis_piersoniorum)	(Veitchia_spiralis	Heterospathe_cagayanensis))	Prestoea_acuminata))))))	(Elaeis_guineensis	((((Reinhardtia_simplex	(Reinhardtia_paiewonskiana	Reinhardtia_latisecta))	Chamaedorea_seifrizii)	Roystonea_regia)	((Phoenix_dactylifera	Orania_palindan)	(Sclerosperma_profizianum	Podococcus_barteri)))))))	Kingia_australis);
((Chamaedorea_seifrizii	(Manicaria_saccifera	((Orania_palindan	((Sclerosperma_profizianum	Phoenix_dactylifera)	Podococcus_barteri))	(((((Prestoea_acuminata	((((Heterospathe_cagayanensis	Veitchia_spiralis)	(Geonoma_undata	Hydriastele_microspadix))	Burretiokentia_grandiflora)	Kentiopsis_piersoniorum))	((Dypsis_decaryi	Dictyosperma_album)	(Pelagodoxa_henryana	(Oenocarpus_bataua	Oenocarpus_minor))))	(Calamus_caryotoides	Pseudophoenix_vinifera))	(Serenoa_repens	Sabal_domingensis))	(Iriartea_deltoidea	(((Elaeis_oleifera	Elaeis_guineensis)	(((Reinhardtia_simplex	(Reinhardtia_paiewonskiana	Reinhardtia_latisecta))	Attalea_speciosa)	Roystonea_regia))	Bactris_major))))))	Kingia_australis);
((Chamaedorea_seifrizii	(((((((Roystonea_regia	Bactris_major)	((Elaeis_guineensis	Elaeis_oleifera)	((Reinhardtia_latisecta	Reinhardtia_paiewonskiana)	Reinhardtia_simplex)))	Attalea_speciosa)	((Phoenix_dactylifera	Orania_palindan)	(Sclerosperma_profizianum	Podococcus_barteri)))	(Sabal_domingensis	Serenoa_repens))	((Manicaria_saccifera	(Calamus_caryotoides	Pseudophoenix_vinifera))	((Geonoma_undata	(((Dypsis_decaryi	Dictyosperma_album)	Prestoea_acuminata)	((Hydriastele_microspadix	(Burretiokentia_grandiflora	(Veitchia_spiralis	Heterospathe_cagayanensis)))	Kentiopsis_piersoniorum)))	(Pelagodoxa_henryana	(Oenocarpus_minor	Oenocarpus_bataua)))))	Iriartea_deltoidea))	Kingia_australis);
((Chamaedorea_seifrizii	((Orania_palindan	((((Sclerosperma_profizianum	(Calamus_caryotoides	(Sabal_domingensis	Serenoa_repens)))	Phoenix_dactylifera)	Attalea_speciosa)	((Elaeis_guineensis	(((Reinhardtia_latisecta	Reinhardtia_paiewonskiana)	Reinhardtia_simplex)	((((Veitchia_spiralis	Kentiopsis_piersoniorum)	((Burretiokentia_grandiflora	(Heterospathe_cagayanensis	Dictyosperma_album))	Hydriastele_microspadix))	((Iriartea_deltoidea	(Manicaria_saccifera	(Roystonea_regia	Pseudophoenix_vinifera)))	((Geonoma_undata	(Pelagodoxa_henryana	(Oenocarpus_minor	Oenocarpus_bataua)))	Prestoea_acuminata)))	(Podococcus_barteri	Dypsis_decaryi))))	Elaeis_oleifera)))	Bactris_major))	Kingia_australis);
((Pelagodoxa_henryana	((((Dypsis_decaryi	(Pseudophoenix_vinifera	((Calamus_caryotoides	(Sabal_domingensis	Serenoa_repens))	((((Attalea_speciosa	(Roystonea_regia	Bactris_major))	((Elaeis_oleifera	Elaeis_guineensis)	((Reinhardtia_latisecta	Reinhardtia_paiewonskiana)	Reinhardtia_simplex)))	Phoenix_dactylifera)	((Orania_palindan	Chamaedorea_seifrizii)	(Podococcus_barteri	Sclerosperma_profizianum))))))	Iriartea_deltoidea)	((Prestoea_acuminata	((((Burretiokentia_grandiflora	Hydriastele_microspadix)	Dictyosperma_album)	Veitchia_spiralis)	(Heterospathe_cagayanensis	Kentiopsis_piersoniorum)))	((Oenocarpus_minor	Oenocarpus_bataua)	Geonoma_undata)))	Manicaria_saccifera))	Kingia_australis);
(((Pseudophoenix_vinifera	(((Kentiopsis_piersoniorum	((((Burretiokentia_grandiflora	Dictyosperma_album)	Hydriastele_microspadix)	Heterospathe_cagayanensis)	Veitchia_spiralis))	Geonoma_undata)	(Prestoea_acuminata	(Oenocarpus_minor	Oenocarpus_bataua))))	((Dypsis_decaryi	(((Manicaria_saccifera	Chamaedorea_seifrizii)	(((Calamus_caryotoides	(Sabal_domingensis	Serenoa_repens))	(((Elaeis_oleifera	Elaeis_guineensis)	Attalea_speciosa)	((Roystonea_regia	Bactris_major)	((Reinhardtia_latisecta	Reinhardtia_paiewonskiana)	Reinhardtia_simplex))))	((Phoenix_dactylifera	Orania_palindan)	(Podococcus_barteri	Sclerosperma_profizianum))))	Pelagodoxa_henryana))	Iriartea_deltoidea))	Kingia_australis);
((Bactris_major	(((Attalea_speciosa	(((Calamus_caryotoides	(Sabal_domingensis	Serenoa_repens))	Chamaedorea_seifrizii)	(((Phoenix_dactylifera	Orania_palindan)	(Podococcus_barteri	Sclerosperma_profizianum))	((((Pelagodoxa_henryana	(Oenocarpus_minor	Oenocarpus_bataua))	(Dypsis_decaryi	Dictyosperma_album))	((Iriartea_deltoidea	(Veitchia_spiralis	((Heterospathe_cagayanensis	Burretiokentia_grandiflora)	Hydriastele_microspadix)))	Geonoma_undata))	(Kentiopsis_piersoniorum	(Manicaria_saccifera	(Pseudophoenix_vinifera	Prestoea_acuminata)))))))	(((Reinhardtia_latisecta	Reinhardtia_paiewonskiana)	Reinhardtia_simplex)	Roystonea_regia))	(Elaeis_oleifera	Elaeis_guineensis)))	Kingia_australis);
((Dypsis_decaryi	(Iriartea_deltoidea	(((Pseudophoenix_vinifera	(((((Calamus_caryotoides	(Sabal_domingensis	Serenoa_repens))	((Phoenix_dactylifera	Orania_palindan)	(Podococcus_barteri	Sclerosperma_profizianum)))	((Elaeis_oleifera	Elaeis_guineensis)	((Roystonea_regia	Bactris_major)	(((Reinhardtia_latisecta	Reinhardtia_paiewonskiana)	Reinhardtia_simplex)	Attalea_speciosa))))	(Manicaria_saccifera	Chamaedorea_seifrizii))	Pelagodoxa_henryana))	(Prestoea_acuminata	(Oenocarpus_minor	Oenocarpus_bataua)))	(((Kentiopsis_piersoniorum	Veitchia_spiralis)	(((Burretiokentia_grandiflora	Hydriastele_microspadix)	Heterospathe_cagayanensis)	Dictyosperma_album))	Geonoma_undata))))	Kingia_australis);
(((Chamaedorea_seifrizii	((((((Prestoea_acuminata	(Oenocarpus_minor	Oenocarpus_bataua))	Pelagodoxa_henryana)	((Kentiopsis_piersoniorum	(Geonoma_undata	(Burretiokentia_grandiflora	Hydriastele_microspadix)))	((Dypsis_decaryi	Dictyosperma_album)	(Veitchia_spiralis	Manicaria_saccifera))))	((((((Reinhardtia_latisecta	Reinhardtia_paiewonskiana)	Reinhardtia_simplex)	Attalea_speciosa)	Bactris_major)	((Elaeis_oleifera	Elaeis_guineensis)	Roystonea_regia))	(Pseudophoenix_vinifera	(Sabal_domingensis	Serenoa_repens))))	((Phoenix_dactylifera	Orania_palindan)	(Podococcus_barteri	Sclerosperma_profizianum)))	(Iriartea_deltoidea	Heterospathe_cagayanensis)))	Calamus_caryotoides)	Kingia_australis);
(((Chamaedorea_seifrizii	((((((((((Heterospathe_cagayanensis	Dictyosperma_album)	Burretiokentia_grandiflora)	Veitchia_spiralis)	(Geonoma_undata	Hydriastele_microspadix))	Kentiopsis_piersoniorum)	(Pelagodoxa_henryana	(Prestoea_acuminata	(Oenocarpus_minor	Oenocarpus_bataua))))	Manicaria_saccifera)	Iriartea_deltoidea)	Phoenix_dactylifera)	(((Attalea_speciosa	((Reinhardtia_latisecta	Reinhardtia_paiewonskiana)	Reinhardtia_simplex))	(((Elaeis_oleifera	Elaeis_guineensis)	Roystonea_regia)	Bactris_major))	((Orania_palindan	(Podococcus_barteri	Sclerosperma_profizianum))	((Calamus_caryotoides	Pseudophoenix_vinifera)	(Sabal_domingensis	Serenoa_repens))))))	Dypsis_decaryi)	Kingia_australis);
((Bactris_major	(Roystonea_regia	((((Reinhardtia_latisecta	Reinhardtia_paiewonskiana)	Reinhardtia_simplex)	((((Phoenix_dactylifera	Orania_palindan)	(Podococcus_barteri	Sclerosperma_profizianum))	((((((Calamus_caryotoides	(Oenocarpus_minor	Oenocarpus_bataua))	Dypsis_decaryi)	Pelagodoxa_henryana)	(Prestoea_acuminata	((Kentiopsis_piersoniorum	(Veitchia_spiralis	((Burretiokentia_grandiflora	(Geonoma_undata	Hydriastele_microspadix))	(Heterospathe_cagayanensis	Dictyosperma_album))))	Iriartea_deltoidea)))	(Manicaria_saccifera	Pseudophoenix_vinifera))	(Sabal_domingensis	Serenoa_repens)))	Chamaedorea_seifrizii))	((Elaeis_oleifera	Elaeis_guineensis)	Attalea_speciosa))))	Kingia_australis);
((Bactris_major	(((((Reinhardtia_latisecta	Reinhardtia_paiewonskiana)	Reinhardtia_simplex)	((Pseudophoenix_vinifera	((Calamus_caryotoides	Sabal_domingensis)	Serenoa_repens))	(((Manicaria_saccifera	(Dypsis_decaryi	Chamaedorea_seifrizii))	(Pelagodoxa_henryana	((((Prestoea_acuminata	(Oenocarpus_minor	Oenocarpus_bataua))	(Kentiopsis_piersoniorum	((Hydriastele_microspadix	(Heterospathe_cagayanensis	(Burretiokentia_grandiflora	Veitchia_spiralis)))	Dictyosperma_album)))	Geonoma_undata)	Iriartea_deltoidea)))	((Phoenix_dactylifera	Orania_palindan)	(Podococcus_barteri	Sclerosperma_profizianum)))))	(Roystonea_regia	(Elaeis_oleifera	Elaeis_guineensis)))	Attalea_speciosa))	Kingia_australis);
((Dypsis_decaryi	(((Pelagodoxa_henryana	(Oenocarpus_bataua	Oenocarpus_minor))	(((((Manicaria_saccifera	(((((Calamus_caryotoides	Sabal_domingensis)	Serenoa_repens)	Pseudophoenix_vinifera)	Roystonea_regia)	Iriartea_deltoidea))	(Sclerosperma_profizianum	Podococcus_barteri))	(Chamaedorea_seifrizii	Bactris_major))	((Attalea_speciosa	Phoenix_dactylifera)	(Reinhardtia_simplex	(Reinhardtia_latisecta	Reinhardtia_paiewonskiana))))	(Orania_palindan	(Elaeis_guineensis	Elaeis_oleifera))))	((Geonoma_undata	((Veitchia_spiralis	(Hydriastele_microspadix	(Heterospathe_cagayanensis	Dictyosperma_album)))	(Burretiokentia_grandiflora	Kentiopsis_piersoniorum)))	Prestoea_acuminata)))	Kingia_australis);
((Dypsis_decaryi	(Chamaedorea_seifrizii	(((Manicaria_saccifera	(((Podococcus_barteri	Sclerosperma_profizianum)	(Orania_palindan	Phoenix_dactylifera))	Serenoa_repens))	((Iriartea_deltoidea	Sabal_domingensis)	(((Pelagodoxa_henryana	(Oenocarpus_bataua	Oenocarpus_minor))	(Prestoea_acuminata	((Burretiokentia_grandiflora	(Veitchia_spiralis	((Geonoma_undata	Hydriastele_microspadix)	(Dictyosperma_album	Heterospathe_cagayanensis))))	Kentiopsis_piersoniorum)))	(Pseudophoenix_vinifera	Calamus_caryotoides))))	(((Elaeis_guineensis	Elaeis_oleifera)	(Attalea_speciosa	(Roystonea_regia	Bactris_major)))	(Reinhardtia_simplex	(Reinhardtia_latisecta	Reinhardtia_paiewonskiana))))))	Kingia_australis);
((((Pseudophoenix_vinifera	(Pelagodoxa_henryana	((Sabal_domingensis	Serenoa_repens)	(((((Podococcus_barteri	Sclerosperma_profizianum)	Orania_palindan)	Phoenix_dactylifera)	((Bactris_major	((Reinhardtia_simplex	(Reinhardtia_latisecta	Reinhardtia_paiewonskiana))	Roystonea_regia))	(Attalea_speciosa	(Elaeis_guineensis	Elaeis_oleifera))))	((Chamaedorea_seifrizii	Dypsis_decaryi)	Manicaria_saccifera)))))	(Prestoea_acuminata	((Oenocarpus_bataua	Oenocarpus_minor)	Calamus_caryotoides)))	(Iriartea_deltoidea	((((Geonoma_undata	Hydriastele_microspadix)	(Dictyosperma_album	(Veitchia_spiralis	Heterospathe_cagayanensis)))	Kentiopsis_piersoniorum)	Burretiokentia_grandiflora)))	Kingia_australis);
((((Manicaria_saccifera	((((Geonoma_undata	Dypsis_decaryi)	(Prestoea_acuminata	((Oenocarpus_bataua	Oenocarpus_minor)	Calamus_caryotoides)))	(((Hydriastele_microspadix	((Burretiokentia_grandiflora	Heterospathe_cagayanensis)	Dictyosperma_album))	Veitchia_spiralis)	Kentiopsis_piersoniorum))	(((Sabal_domingensis	Serenoa_repens)	(((((Attalea_speciosa	(Bactris_major	Roystonea_regia))	(Elaeis_guineensis	Elaeis_oleifera))	(Reinhardtia_simplex	(Reinhardtia_latisecta	Reinhardtia_paiewonskiana)))	Chamaedorea_seifrizii)	((Podococcus_barteri	Sclerosperma_profizianum)	(Phoenix_dactylifera	Orania_palindan))))	Pseudophoenix_vinifera)))	Iriartea_deltoidea)	Pelagodoxa_henryana)	Kingia_australis);
((Geonoma_undata	((Oenocarpus_bataua	Oenocarpus_minor)	((((Pseudophoenix_vinifera	Calamus_caryotoides)	Prestoea_acuminata)	Dypsis_decaryi)	((((((Sabal_domingensis	Serenoa_repens)	((Chamaedorea_seifrizii	(Phoenix_dactylifera	((((Reinhardtia_simplex	(Reinhardtia_latisecta	Reinhardtia_paiewonskiana))	Roystonea_regia)	((Elaeis_guineensis	Elaeis_oleifera)	Attalea_speciosa))	Bactris_major)))	((Podococcus_barteri	Sclerosperma_profizianum)	Orania_palindan)))	Manicaria_saccifera)	Pelagodoxa_henryana)	Iriartea_deltoidea)	(Burretiokentia_grandiflora	((((Hydriastele_microspadix	Dictyosperma_album)	Heterospathe_cagayanensis)	Veitchia_spiralis)	Kentiopsis_piersoniorum))))))	Kingia_australis);
(((((Prestoea_acuminata	(Pelagodoxa_henryana	(Oenocarpus_bataua	Oenocarpus_minor)))	(Geonoma_undata	((((Dictyosperma_album	Hydriastele_microspadix)	(Burretiokentia_grandiflora	Heterospathe_cagayanensis))	Veitchia_spiralis)	Kentiopsis_piersoniorum)))	(((Manicaria_saccifera	(Pseudophoenix_vinifera	Calamus_caryotoides))	((Sclerosperma_profizianum	(Sabal_domingensis	Serenoa_repens))	(((Elaeis_guineensis	Elaeis_oleifera)	((Bactris_major	Roystonea_regia)	((Reinhardtia_latisecta	Reinhardtia_paiewonskiana)	(Attalea_speciosa	Reinhardtia_simplex))))	(Chamaedorea_seifrizii	(Podococcus_barteri	(Phoenix_dactylifera	Orania_palindan))))))	Iriartea_deltoidea))	Dypsis_decaryi)	Kingia_australis);
((((((((Sclerosperma_profizianum	Podococcus_barteri)	(Phoenix_dactylifera	Orania_palindan))	((((Elaeis_guineensis	Elaeis_oleifera)	(Roystonea_regia	(Reinhardtia_simplex	(Reinhardtia_paiewonskiana	Reinhardtia_latisecta))))	Attalea_speciosa)	Bactris_major))	(Manicaria_saccifera	Chamaedorea_seifrizii))	(Sabal_domingensis	Serenoa_repens))	(((((Geonoma_undata	(Prestoea_acuminata	(Oenocarpus_bataua	Oenocarpus_minor)))	(Veitchia_spiralis	(Kentiopsis_piersoniorum	(Hydriastele_microspadix	((Heterospathe_cagayanensis	Burretiokentia_grandiflora)	Dictyosperma_album)))))	Pelagodoxa_henryana)	(Pseudophoenix_vinifera	Calamus_caryotoides))	Iriartea_deltoidea))	Dypsis_decaryi)	Kingia_australis);
(((Calamus_caryotoides	Pseudophoenix_vinifera)	((((Geonoma_undata	(Oenocarpus_bataua	Oenocarpus_minor))	(Kentiopsis_piersoniorum	(Dictyosperma_album	((Veitchia_spiralis	Hydriastele_microspadix)	(Heterospathe_cagayanensis	Burretiokentia_grandiflora)))))	(Pelagodoxa_henryana	((Dypsis_decaryi	(Manicaria_saccifera	Chamaedorea_seifrizii))	(((((Phoenix_dactylifera	Sclerosperma_profizianum)	Podococcus_barteri)	Orania_palindan)	(((Bactris_major	(Elaeis_guineensis	Elaeis_oleifera))	(Roystonea_regia	(Reinhardtia_simplex	(Reinhardtia_paiewonskiana	Reinhardtia_latisecta))))	Attalea_speciosa))	(Sabal_domingensis	Serenoa_repens)))))	(Prestoea_acuminata	Iriartea_deltoidea)))	Kingia_australis);
((((Phoenix_dactylifera	Orania_palindan)	(((((Podococcus_barteri	(Roystonea_regia	(((Prestoea_acuminata	(Calamus_caryotoides	Pseudophoenix_vinifera))	((Oenocarpus_bataua	Oenocarpus_minor)	(((Geonoma_undata	Hydriastele_microspadix)	((Heterospathe_cagayanensis	((Dictyosperma_album	Burretiokentia_grandiflora)	Iriartea_deltoidea))	Veitchia_spiralis))	Kentiopsis_piersoniorum)))	Pelagodoxa_henryana)))	Manicaria_saccifera)	(Elaeis_guineensis	Elaeis_oleifera))	(((Sclerosperma_profizianum	Bactris_major)	(Sabal_domingensis	Serenoa_repens))	(Chamaedorea_seifrizii	(Reinhardtia_simplex	(Reinhardtia_paiewonskiana	Reinhardtia_latisecta)))))	Attalea_speciosa))	Dypsis_decaryi)	Kingia_australis);
((((((((Phoenix_dactylifera	Orania_palindan)	(Sclerosperma_profizianum	Podococcus_barteri))	((Manicaria_saccifera	Chamaedorea_seifrizii)	(Dypsis_decaryi	((Iriartea_deltoidea	(Burretiokentia_grandiflora	(((Dictyosperma_album	Prestoea_acuminata)	((Kentiopsis_piersoniorum	(Pseudophoenix_vinifera	Veitchia_spiralis))	(Geonoma_undata	Hydriastele_microspadix)))	(Heterospathe_cagayanensis	(Calamus_caryotoides	(Oenocarpus_bataua	Oenocarpus_minor))))))	Pelagodoxa_henryana))))	(Sabal_domingensis	Serenoa_repens))	((Attalea_speciosa	Reinhardtia_simplex)	((Elaeis_guineensis	Elaeis_oleifera)	(Reinhardtia_paiewonskiana	Reinhardtia_latisecta))))	Roystonea_regia)	Bactris_major)	Kingia_australis);
((Geonoma_undata	((((((((Manicaria_saccifera	(((Chamaedorea_seifrizii	((Calamus_caryotoides	Sabal_domingensis)	Serenoa_repens))	(Attalea_speciosa	((Elaeis_oleifera	Elaeis_guineensis)	((Reinhardtia_simplex	(Reinhardtia_latisecta	Reinhardtia_paiewonskiana))	Bactris_major))))	((Phoenix_dactylifera	Orania_palindan)	(Sclerosperma_profizianum	Podococcus_barteri))))	Iriartea_deltoidea)	Dypsis_decaryi)	Roystonea_regia)	Pelagodoxa_henryana)	(Prestoea_acuminata	(Oenocarpus_bataua	Oenocarpus_minor)))	((Veitchia_spiralis	((Hydriastele_microspadix	(Dictyosperma_album	Burretiokentia_grandiflora))	Heterospathe_cagayanensis))	Kentiopsis_piersoniorum))	Pseudophoenix_vinifera))	Kingia_australis);
((Chamaedorea_seifrizii	((Orania_palindan	(Sclerosperma_profizianum	Podococcus_barteri))	(((((Iriartea_deltoidea	(Pelagodoxa_henryana	Dypsis_decaryi))	(Manicaria_saccifera	Pseudophoenix_vinifera))	(Prestoea_acuminata	(Oenocarpus_bataua	Oenocarpus_minor)))	(((Kentiopsis_piersoniorum	(Veitchia_spiralis	((Hydriastele_microspadix	Dictyosperma_album)	Heterospathe_cagayanensis)))	Burretiokentia_grandiflora)	Geonoma_undata))	((Phoenix_dactylifera	((Calamus_caryotoides	Sabal_domingensis)	Serenoa_repens))	((Elaeis_oleifera	Elaeis_guineensis)	((Attalea_speciosa	(Reinhardtia_simplex	(Reinhardtia_latisecta	Reinhardtia_paiewonskiana)))	(Roystonea_regia	Bactris_major)))))))	Kingia_australis);
((Veitchia_spiralis	((Geonoma_undata	Hydriastele_microspadix)	((Heterospathe_cagayanensis	Dictyosperma_album)	((((((Calamus_caryotoides	Pseudophoenix_vinifera)	(((Dypsis_decaryi	(((((Roystonea_regia	Bactris_major)	(Attalea_speciosa	(Reinhardtia_simplex	(Reinhardtia_latisecta	Reinhardtia_paiewonskiana))))	(Elaeis_oleifera	Elaeis_guineensis))	(((Phoenix_dactylifera	Orania_palindan)	(Sclerosperma_profizianum	Podococcus_barteri))	Chamaedorea_seifrizii))	(Sabal_domingensis	Serenoa_repens)))	Manicaria_saccifera)	Pelagodoxa_henryana))	(Prestoea_acuminata	(Oenocarpus_bataua	Oenocarpus_minor)))	Iriartea_deltoidea)	Burretiokentia_grandiflora)	Kentiopsis_piersoniorum))))	Kingia_australis);
((Chamaedorea_seifrizii	(((((Sabal_domingensis	Serenoa_repens)	(Calamus_caryotoides	Pseudophoenix_vinifera))	((Prestoea_acuminata	(Oenocarpus_bataua	Oenocarpus_minor))	(Kentiopsis_piersoniorum	((Geonoma_undata	Hydriastele_microspadix)	((Heterospathe_cagayanensis	(Burretiokentia_grandiflora	Dictyosperma_album))	Veitchia_spiralis)))))	(Manicaria_saccifera	(Pelagodoxa_henryana	((Dypsis_decaryi	(Phoenix_dactylifera	Orania_palindan))	(Sclerosperma_profizianum	Podococcus_barteri)))))	(((Roystonea_regia	(Attalea_speciosa	(Reinhardtia_simplex	(Reinhardtia_latisecta	Reinhardtia_paiewonskiana))))	(Elaeis_oleifera	Elaeis_guineensis))	(Iriartea_deltoidea	Bactris_major))))	Kingia_australis);
((Bactris_major	(((Attalea_speciosa	((((Manicaria_saccifera	((Iriartea_deltoidea	Dypsis_decaryi)	((Calamus_caryotoides	Pseudophoenix_vinifera)	(Prestoea_acuminata	((Pelagodoxa_henryana	(Oenocarpus_bataua	Oenocarpus_minor))	((Kentiopsis_piersoniorum	(Dictyosperma_album	((Burretiokentia_grandiflora	(Hydriastele_microspadix	Veitchia_spiralis))	Heterospathe_cagayanensis)))	Geonoma_undata))))))	(Sabal_domingensis	Serenoa_repens))	Chamaedorea_seifrizii)	(Phoenix_dactylifera	(Orania_palindan	(Sclerosperma_profizianum	Podococcus_barteri)))))	((Reinhardtia_simplex	(Reinhardtia_latisecta	Reinhardtia_paiewonskiana))	Roystonea_regia))	(Elaeis_oleifera	Elaeis_guineensis)))	Kingia_australis);
((Bactris_major	(Roystonea_regia	(((Elaeis_oleifera	Elaeis_guineensis)	((((Manicaria_saccifera	(Iriartea_deltoidea	((Pelagodoxa_henryana	(Oenocarpus_bataua	Oenocarpus_minor))	(((Kentiopsis_piersoniorum	(Dictyosperma_album	((Burretiokentia_grandiflora	Hydriastele_microspadix)	(Veitchia_spiralis	Heterospathe_cagayanensis))))	Geonoma_undata)	((Calamus_caryotoides	Pseudophoenix_vinifera)	Prestoea_acuminata)))))	Dypsis_decaryi)	(((Phoenix_dactylifera	Orania_palindan)	(Sclerosperma_profizianum	Podococcus_barteri))	(Sabal_domingensis	Serenoa_repens)))	Chamaedorea_seifrizii))	(Attalea_speciosa	(Reinhardtia_simplex	(Reinhardtia_latisecta	Reinhardtia_paiewonskiana))))))	Kingia_australis);
((Dypsis_decaryi	(Orania_palindan	(((Pelagodoxa_henryana	(Oenocarpus_bataua	Oenocarpus_minor))	(Prestoea_acuminata	(Geonoma_undata	(Kentiopsis_piersoniorum	(Veitchia_spiralis	(Hydriastele_microspadix	(Heterospathe_cagayanensis	(Dictyosperma_album	Burretiokentia_grandiflora))))))))	((Elaeis_oleifera	(Elaeis_guineensis	((((Sclerosperma_profizianum	(Iriartea_deltoidea	Bactris_major))	Attalea_speciosa)	((Roystonea_regia	(Pseudophoenix_vinifera	((Calamus_caryotoides	Sabal_domingensis)	Serenoa_repens)))	Manicaria_saccifera))	Podococcus_barteri)))	((Chamaedorea_seifrizii	(Reinhardtia_simplex	(Reinhardtia_latisecta	Reinhardtia_paiewonskiana)))	Phoenix_dactylifera)))))	Kingia_australis);
((Veitchia_spiralis	(((Dictyosperma_album	(Hydriastele_microspadix	Burretiokentia_grandiflora))	((((((Calamus_caryotoides	Pseudophoenix_vinifera)	(Pelagodoxa_henryana	((((Serenoa_repens	Sabal_domingensis)	((Chamaedorea_seifrizii	((((Reinhardtia_simplex	(Reinhardtia_latisecta	Reinhardtia_paiewonskiana))	Roystonea_regia)	(Elaeis_guineensis	(Elaeis_oleifera	Bactris_major)))	Attalea_speciosa))	((Phoenix_dactylifera	Orania_palindan)	(Podococcus_barteri	Sclerosperma_profizianum))))	Dypsis_decaryi)	Manicaria_saccifera)))	(Prestoea_acuminata	(Oenocarpus_bataua	Oenocarpus_minor)))	Iriartea_deltoidea)	Geonoma_undata)	Kentiopsis_piersoniorum))	Heterospathe_cagayanensis))	Kingia_australis);
((Dypsis_decaryi	(((Pseudophoenix_vinifera	(Kentiopsis_piersoniorum	((((Iriartea_deltoidea	Heterospathe_cagayanensis)	Veitchia_spiralis)	((Dictyosperma_album	Hydriastele_microspadix)	Burretiokentia_grandiflora))	Geonoma_undata)))	(Prestoea_acuminata	(Oenocarpus_bataua	Oenocarpus_minor)))	(Pelagodoxa_henryana	(((Calamus_caryotoides	(Serenoa_repens	Sabal_domingensis))	((Chamaedorea_seifrizii	((Phoenix_dactylifera	Orania_palindan)	(Podococcus_barteri	Sclerosperma_profizianum)))	(((Attalea_speciosa	(Reinhardtia_simplex	(Reinhardtia_latisecta	Reinhardtia_paiewonskiana)))	(Bactris_major	Roystonea_regia))	(Elaeis_guineensis	Elaeis_oleifera))))	Manicaria_saccifera))))	Kingia_australis);
((Dypsis_decaryi	((((((Bactris_major	Roystonea_regia)	((Elaeis_guineensis	Elaeis_oleifera)	(Reinhardtia_simplex	(Reinhardtia_latisecta	Reinhardtia_paiewonskiana))))	Attalea_speciosa)	(((Serenoa_repens	(Sabal_domingensis	Calamus_caryotoides))	Chamaedorea_seifrizii)	(Orania_palindan	(Podococcus_barteri	(Phoenix_dactylifera	Sclerosperma_profizianum)))))	((Heterospathe_cagayanensis	((((Hydriastele_microspadix	Geonoma_undata)	(((Dictyosperma_album	Kentiopsis_piersoniorum)	Burretiokentia_grandiflora)	(Veitchia_spiralis	Pseudophoenix_vinifera)))	(Prestoea_acuminata	(Oenocarpus_bataua	Oenocarpus_minor)))	Pelagodoxa_henryana))	Iriartea_deltoidea))	Manicaria_saccifera))	Kingia_australis);
((Veitchia_spiralis	((Kentiopsis_piersoniorum	(((Pelagodoxa_henryana	(Oenocarpus_bataua	Oenocarpus_minor))	(Prestoea_acuminata	(((Burretiokentia_grandiflora	((Manicaria_saccifera	((Phoenix_dactylifera	(Roystonea_regia	((Elaeis_oleifera	Elaeis_guineensis)	(Bactris_major	((Reinhardtia_simplex	(Reinhardtia_paiewonskiana	Reinhardtia_latisecta))	Attalea_speciosa)))))	((Orania_palindan	(Sclerosperma_profizianum	Podococcus_barteri))	(Chamaedorea_seifrizii	((Calamus_caryotoides	Sabal_domingensis)	Serenoa_repens)))))	Dypsis_decaryi))	Iriartea_deltoidea)	Pseudophoenix_vinifera)))	Geonoma_undata))	((Hydriastele_microspadix	Dictyosperma_album)	Heterospathe_cagayanensis)))	Kingia_australis);
((Dypsis_decaryi	((Pelagodoxa_henryana	((Manicaria_saccifera	((Phoenix_dactylifera	((Calamus_caryotoides	Sabal_domingensis)	Serenoa_repens))	(Chamaedorea_seifrizii	((((Elaeis_oleifera	Elaeis_guineensis)	((Reinhardtia_simplex	(Reinhardtia_paiewonskiana	Reinhardtia_latisecta))	Attalea_speciosa))	(Bactris_major	Iriartea_deltoidea))	(Orania_palindan	(Sclerosperma_profizianum	Podococcus_barteri))))))	Roystonea_regia))	(((Prestoea_acuminata	(Oenocarpus_bataua	Oenocarpus_minor))	(((((Hydriastele_microspadix	Dictyosperma_album)	Heterospathe_cagayanensis)	(Veitchia_spiralis	Kentiopsis_piersoniorum))	Burretiokentia_grandiflora)	Pseudophoenix_vinifera))	Geonoma_undata)))	Kingia_australis);
(((Roystonea_regia	((((Oenocarpus_bataua	Oenocarpus_minor)	Manicaria_saccifera)	(((((Burretiokentia_grandiflora	((Dictyosperma_album	Hydriastele_microspadix)	Heterospathe_cagayanensis))	Veitchia_spiralis)	Kentiopsis_piersoniorum)	Geonoma_undata)	(Prestoea_acuminata	Dypsis_decaryi)))	((Chamaedorea_seifrizii	((((Reinhardtia_simplex	(Reinhardtia_paiewonskiana	Reinhardtia_latisecta))	(Attalea_speciosa	((Bactris_major	Elaeis_oleifera)	Elaeis_guineensis)))	Iriartea_deltoidea)	((Phoenix_dactylifera	Orania_palindan)	(Sclerosperma_profizianum	Podococcus_barteri))))	(((Calamus_caryotoides	Sabal_domingensis)	Serenoa_repens)	Pseudophoenix_vinifera))))	Pelagodoxa_henryana)	Kingia_australis);
((Veitchia_spiralis	(((Phoenix_dactylifera	Attalea_speciosa)	((((Chamaedorea_seifrizii	Reinhardtia_simplex)	(Reinhardtia_paiewonskiana	Reinhardtia_latisecta))	((Sclerosperma_profizianum	Podococcus_barteri)	((Iriartea_deltoidea	Bactris_major)	(Roystonea_regia	((Sabal_domingensis	Serenoa_repens)	(Calamus_caryotoides	Pseudophoenix_vinifera))))))	(Orania_palindan	(Elaeis_oleifera	Elaeis_guineensis))))	((((Prestoea_acuminata	(Oenocarpus_bataua	Oenocarpus_minor))	(Pelagodoxa_henryana	((Dypsis_decaryi	(Hydriastele_microspadix	(Burretiokentia_grandiflora	(Manicaria_saccifera	Dictyosperma_album))))	Heterospathe_cagayanensis)))	Kentiopsis_piersoniorum)	Geonoma_undata)))	Kingia_australis);
((Pelagodoxa_henryana	(((((((Iriartea_deltoidea	Bactris_major)	(Dypsis_decaryi	(Phoenix_dactylifera	Orania_palindan)))	Chamaedorea_seifrizii)	((Sclerosperma_profizianum	Podococcus_barteri)	((Attalea_speciosa	((Reinhardtia_simplex	(Reinhardtia_paiewonskiana	Reinhardtia_latisecta))	Roystonea_regia))	(Elaeis_oleifera	Elaeis_guineensis))))	(((Calamus_caryotoides	Sabal_domingensis)	Serenoa_repens)	Pseudophoenix_vinifera))	Manicaria_saccifera)	((Prestoea_acuminata	(Oenocarpus_bataua	Oenocarpus_minor))	((((Heterospathe_cagayanensis	(Hydriastele_microspadix	Dictyosperma_album))	Veitchia_spiralis)	(Burretiokentia_grandiflora	Kentiopsis_piersoniorum))	Geonoma_undata))))	Kingia_australis);
((((Heterospathe_cagayanensis	((((((Phoenix_dactylifera	Orania_palindan)	(Sclerosperma_profizianum	Podococcus_barteri))	(((Manicaria_saccifera	(Elaeis_oleifera	Elaeis_guineensis))	(Reinhardtia_simplex	(Reinhardtia_paiewonskiana	(Calamus_caryotoides	Reinhardtia_latisecta))))	((Serenoa_repens	(Iriartea_deltoidea	Bactris_major))	Chamaedorea_seifrizii)))	(Attalea_speciosa	Sabal_domingensis))	Roystonea_regia)	Pseudophoenix_vinifera))	(((Prestoea_acuminata	(Oenocarpus_bataua	Oenocarpus_minor))	(Burretiokentia_grandiflora	((Dypsis_decaryi	Dictyosperma_album)	Pelagodoxa_henryana)))	((Hydriastele_microspadix	Geonoma_undata)	Kentiopsis_piersoniorum)))	Veitchia_spiralis)	Kingia_australis);
((((Calamus_caryotoides	Sabal_domingensis)	(((Iriartea_deltoidea	((((((Oenocarpus_bataua	Oenocarpus_minor)	Pelagodoxa_henryana)	(Manicaria_saccifera	Pseudophoenix_vinifera))	(Geonoma_undata	(Kentiopsis_piersoniorum	(((Dictyosperma_album	Hydriastele_microspadix)	Heterospathe_cagayanensis)	Veitchia_spiralis))))	Prestoea_acuminata)	Burretiokentia_grandiflora))	((((Orania_palindan	Sclerosperma_profizianum)	Podococcus_barteri)	(Serenoa_repens	(Phoenix_dactylifera	(((Elaeis_oleifera	Elaeis_guineensis)	((Reinhardtia_simplex	(Reinhardtia_paiewonskiana	Reinhardtia_latisecta))	Roystonea_regia))	Bactris_major))))	Chamaedorea_seifrizii))	Attalea_speciosa))	Dypsis_decaryi)	Kingia_australis);
((((((((Kentiopsis_piersoniorum	(((Dictyosperma_album	Hydriastele_microspadix)	Heterospathe_cagayanensis)	Veitchia_spiralis))	Geonoma_undata)	(Prestoea_acuminata	(Oenocarpus_bataua	Oenocarpus_minor)))	(Pelagodoxa_henryana	(Manicaria_saccifera	(Iriartea_deltoidea	(((Orania_palindan	(Sclerosperma_profizianum	Podococcus_barteri))	(((((Elaeis_oleifera	Elaeis_guineensis)	(Attalea_speciosa	Bactris_major))	((Reinhardtia_simplex	(Reinhardtia_paiewonskiana	Reinhardtia_latisecta))	Roystonea_regia))	Phoenix_dactylifera)	((Calamus_caryotoides	Serenoa_repens)	Sabal_domingensis)))	Chamaedorea_seifrizii)))))	Pseudophoenix_vinifera)	Burretiokentia_grandiflora)	Dypsis_decaryi)	Kingia_australis);
((Veitchia_spiralis	(Pseudophoenix_vinifera	(((((Prestoea_acuminata	(Oenocarpus_bataua	Oenocarpus_minor))	Iriartea_deltoidea)	((Dypsis_decaryi	Dictyosperma_album)	((Hydriastele_microspadix	Geonoma_undata)	((Podococcus_barteri	Pelagodoxa_henryana)	((((Calamus_caryotoides	Heterospathe_cagayanensis)	Chamaedorea_seifrizii)	Manicaria_saccifera)	(((Sclerosperma_profizianum	(Serenoa_repens	Sabal_domingensis))	Orania_palindan)	(((Reinhardtia_simplex	(Reinhardtia_paiewonskiana	Reinhardtia_latisecta))	((Bactris_major	Roystonea_regia)	((Elaeis_oleifera	Elaeis_guineensis)	Attalea_speciosa)))	Phoenix_dactylifera)))))))	Kentiopsis_piersoniorum)	Burretiokentia_grandiflora)))	Kingia_australis);
((Pelagodoxa_henryana	(Iriartea_deltoidea	((Geonoma_undata	((Prestoea_acuminata	(Oenocarpus_bataua	Oenocarpus_minor))	(((((Phoenix_dactylifera	(Sclerosperma_profizianum	(Orania_palindan	Podococcus_barteri)))	((Attalea_speciosa	(((Roystonea_regia	(Reinhardtia_simplex	(Reinhardtia_paiewonskiana	Reinhardtia_latisecta)))	Bactris_major)	(Elaeis_guineensis	Elaeis_oleifera)))	Chamaedorea_seifrizii))	((Calamus_caryotoides	Pseudophoenix_vinifera)	(Serenoa_repens	Sabal_domingensis)))	Dypsis_decaryi)	((Kentiopsis_piersoniorum	Dictyosperma_album)	((Burretiokentia_grandiflora	(Hydriastele_microspadix	Veitchia_spiralis))	Heterospathe_cagayanensis)))))	Manicaria_saccifera)))	Kingia_australis);
((Dypsis_decaryi	(Prestoea_acuminata	((((Hydriastele_microspadix	Geonoma_undata)	(Dictyosperma_album	(Oenocarpus_minor	Oenocarpus_bataua)))	((Pseudophoenix_vinifera	Veitchia_spiralis)	Kentiopsis_piersoniorum))	((((((((Orania_palindan	(Podococcus_barteri	Sclerosperma_profizianum))	Phoenix_dactylifera)	((Reinhardtia_simplex	Attalea_speciosa)	((Bactris_major	((Reinhardtia_latisecta	Reinhardtia_paiewonskiana)	Roystonea_regia))	(Elaeis_oleifera	Elaeis_guineensis))))	((Chamaedorea_seifrizii	Manicaria_saccifera)	Pelagodoxa_henryana))	(Serenoa_repens	(Sabal_domingensis	Calamus_caryotoides)))	Burretiokentia_grandiflora)	Iriartea_deltoidea)	Heterospathe_cagayanensis))))	Kingia_australis);
((Veitchia_spiralis	(((Hydriastele_microspadix	Geonoma_undata)	((Heterospathe_cagayanensis	Dictyosperma_album)	Burretiokentia_grandiflora))	((Iriartea_deltoidea	(((Oenocarpus_minor	Oenocarpus_bataua)	Prestoea_acuminata)	(((Pseudophoenix_vinifera	(Manicaria_saccifera	((((Podococcus_barteri	Sclerosperma_profizianum)	Chamaedorea_seifrizii)	(Orania_palindan	(Phoenix_dactylifera	(Serenoa_repens	(Sabal_domingensis	Calamus_caryotoides)))))	(((((Reinhardtia_latisecta	Reinhardtia_paiewonskiana)	Reinhardtia_simplex)	Attalea_speciosa)	(Roystonea_regia	(Elaeis_oleifera	Elaeis_guineensis)))	Bactris_major))))	Pelagodoxa_henryana)	Dypsis_decaryi)))	Kentiopsis_piersoniorum)))	Kingia_australis);
((Veitchia_spiralis	(((Heterospathe_cagayanensis	(Hydriastele_microspadix	Dictyosperma_album))	Burretiokentia_grandiflora)	((Geonoma_undata	((((Manicaria_saccifera	(Iriartea_deltoidea	(Dypsis_decaryi	(Chamaedorea_seifrizii	(((((Elaeis_oleifera	Elaeis_guineensis)	Attalea_speciosa)	(Roystonea_regia	Bactris_major))	((Reinhardtia_latisecta	Reinhardtia_paiewonskiana)	Reinhardtia_simplex))	((Serenoa_repens	(Sabal_domingensis	Calamus_caryotoides))	((Phoenix_dactylifera	Orania_palindan)	(Podococcus_barteri	Sclerosperma_profizianum))))))))	Pelagodoxa_henryana)	Pseudophoenix_vinifera)	((Oenocarpus_minor	Oenocarpus_bataua)	Prestoea_acuminata)))	Kentiopsis_piersoniorum)))	Kingia_australis);
(((Prestoea_acuminata	(((((Iriartea_deltoidea	(Manicaria_saccifera	(Dypsis_decaryi	((Chamaedorea_seifrizii	(((Phoenix_dactylifera	Orania_palindan)	(Podococcus_barteri	Sclerosperma_profizianum))	(Serenoa_repens	(Sabal_domingensis	Calamus_caryotoides))))	((Elaeis_oleifera	Elaeis_guineensis)	(Bactris_major	(Attalea_speciosa	((Reinhardtia_latisecta	Reinhardtia_paiewonskiana)	Reinhardtia_simplex))))))))	Roystonea_regia)	Pelagodoxa_henryana)	(Oenocarpus_minor	Oenocarpus_bataua))	((Kentiopsis_piersoniorum	((Dictyosperma_album	Veitchia_spiralis)	(Heterospathe_cagayanensis	(Hydriastele_microspadix	Burretiokentia_grandiflora))))	Geonoma_undata)))	Pseudophoenix_vinifera)	Kingia_australis);
(((((Pseudophoenix_vinifera	Roystonea_regia)	((Burretiokentia_grandiflora	((Oenocarpus_minor	Oenocarpus_bataua)	Pelagodoxa_henryana))	Dictyosperma_album))	(((((Manicaria_saccifera	(((Dypsis_decaryi	(Calamus_caryotoides	Orania_palindan))	(Elaeis_oleifera	Elaeis_guineensis))	(((Sclerosperma_profizianum	(Serenoa_repens	Sabal_domingensis))	((Phoenix_dactylifera	Attalea_speciosa)	((Reinhardtia_latisecta	Reinhardtia_paiewonskiana)	Reinhardtia_simplex)))	((Heterospathe_cagayanensis	Chamaedorea_seifrizii)	(Iriartea_deltoidea	Bactris_major)))))	Podococcus_barteri)	Hydriastele_microspadix)	(Kentiopsis_piersoniorum	Prestoea_acuminata))	Geonoma_undata))	Veitchia_spiralis)	Kingia_australis);
(((Calamus_caryotoides	Attalea_speciosa)	(((Reinhardtia_latisecta	Reinhardtia_paiewonskiana)	Reinhardtia_simplex)	((Elaeis_oleifera	Elaeis_guineensis)	(Chamaedorea_seifrizii	((((Dypsis_decaryi	Orania_palindan)	(Iriartea_deltoidea	Bactris_major))	(((Manicaria_saccifera	Pseudophoenix_vinifera)	Roystonea_regia)	(((((Geonoma_undata	Hydriastele_microspadix)	((Heterospathe_cagayanensis	Veitchia_spiralis)	((Kentiopsis_piersoniorum	Burretiokentia_grandiflora)	Dictyosperma_album)))	Pelagodoxa_henryana)	Prestoea_acuminata)	(Oenocarpus_minor	Oenocarpus_bataua))))	((Podococcus_barteri	Sclerosperma_profizianum)	((Serenoa_repens	Sabal_domingensis)	Phoenix_dactylifera)))))))	Kingia_australis);
((Chamaedorea_seifrizii	((Manicaria_saccifera	((Dypsis_decaryi	(((Pseudophoenix_vinifera	(((Veitchia_spiralis	((Hydriastele_microspadix	Dictyosperma_album)	(Heterospathe_cagayanensis	Burretiokentia_grandiflora)))	Kentiopsis_piersoniorum)	Geonoma_undata))	(Prestoea_acuminata	(Oenocarpus_minor	Oenocarpus_bataua)))	Iriartea_deltoidea))	Pelagodoxa_henryana))	((((Reinhardtia_latisecta	Reinhardtia_paiewonskiana)	Reinhardtia_simplex)	(((Elaeis_oleifera	Elaeis_guineensis)	(Roystonea_regia	Bactris_major))	Attalea_speciosa))	(((Podococcus_barteri	Sclerosperma_profizianum)	(Phoenix_dactylifera	Orania_palindan))	((Serenoa_repens	Sabal_domingensis)	Calamus_caryotoides)))))	Kingia_australis);
(((((Calamus_caryotoides	Pseudophoenix_vinifera)	((Pelagodoxa_henryana	(Manicaria_saccifera	(((Phoenix_dactylifera	((Podococcus_barteri	Sclerosperma_profizianum)	Orania_palindan))	((Bactris_major	((Attalea_speciosa	(Elaeis_oleifera	Elaeis_guineensis))	(Roystonea_regia	((Reinhardtia_latisecta	Reinhardtia_paiewonskiana)	Reinhardtia_simplex))))	Chamaedorea_seifrizii))	(Serenoa_repens	Sabal_domingensis))))	((((Dictyosperma_album	(Heterospathe_cagayanensis	((Hydriastele_microspadix	Veitchia_spiralis)	Burretiokentia_grandiflora)))	Kentiopsis_piersoniorum)	(Prestoea_acuminata	(Oenocarpus_minor	Oenocarpus_bataua)))	Geonoma_undata)))	Iriartea_deltoidea)	Dypsis_decaryi)	Kingia_australis);
(((((Calamus_caryotoides	Pseudophoenix_vinifera)	((Pelagodoxa_henryana	(Manicaria_saccifera	(((Phoenix_dactylifera	((Podococcus_barteri	Sclerosperma_profizianum)	Orania_palindan))	((Bactris_major	((Attalea_speciosa	(Elaeis_oleifera	Elaeis_guineensis))	(Roystonea_regia	((Reinhardtia_latisecta	Reinhardtia_paiewonskiana)	Reinhardtia_simplex))))	Chamaedorea_seifrizii))	(Serenoa_repens	Sabal_domingensis))))	((((Dictyosperma_album	(Heterospathe_cagayanensis	((Hydriastele_microspadix	Veitchia_spiralis)	Burretiokentia_grandiflora)))	Kentiopsis_piersoniorum)	(Prestoea_acuminata	(Oenocarpus_minor	Oenocarpus_bataua)))	Geonoma_undata)))	Iriartea_deltoidea)	Dypsis_decaryi)	Kingia_australis);
(((((Dypsis_decaryi	(Iriartea_deltoidea	(Manicaria_saccifera	((((Elaeis_oleifera	Elaeis_guineensis)	((Roystonea_regia	((Reinhardtia_latisecta	Reinhardtia_paiewonskiana)	Reinhardtia_simplex))	Attalea_speciosa))	Bactris_major)	(((Podococcus_barteri	Sclerosperma_profizianum)	(Phoenix_dactylifera	Orania_palindan))	((Serenoa_repens	Sabal_domingensis)	Chamaedorea_seifrizii))))))	(Calamus_caryotoides	Pseudophoenix_vinifera))	((((Dictyosperma_album	(Heterospathe_cagayanensis	Burretiokentia_grandiflora))	Hydriastele_microspadix)	(Veitchia_spiralis	Kentiopsis_piersoniorum))	(Prestoea_acuminata	(Pelagodoxa_henryana	(Oenocarpus_minor	Oenocarpus_bataua)))))	Geonoma_undata)	Kingia_australis);
(((((Burretiokentia_grandiflora	(Pelagodoxa_henryana	(Oenocarpus_minor	Oenocarpus_bataua)))	((Kentiopsis_piersoniorum	(((Hydriastele_microspadix	Veitchia_spiralis)	Heterospathe_cagayanensis)	Dictyosperma_album))	Geonoma_undata))	Prestoea_acuminata)	(Pseudophoenix_vinifera	(Iriartea_deltoidea	((Manicaria_saccifera	((((Phoenix_dactylifera	Orania_palindan)	(Sclerosperma_profizianum	Podococcus_barteri))	Chamaedorea_seifrizii)	((Serenoa_repens	(Calamus_caryotoides	Sabal_domingensis))	(Bactris_major	((Elaeis_guineensis	(Elaeis_oleifera	Attalea_speciosa))	(Roystonea_regia	((Reinhardtia_paiewonskiana	Reinhardtia_latisecta)	Reinhardtia_simplex)))))))	Dypsis_decaryi))))	Kingia_australis);
((Chamaedorea_seifrizii	(((((Phoenix_dactylifera	Orania_palindan)	(Sclerosperma_profizianum	Podococcus_barteri))	(Serenoa_repens	(Calamus_caryotoides	Sabal_domingensis)))	((((Elaeis_guineensis	Elaeis_oleifera)	Bactris_major)	(((Reinhardtia_paiewonskiana	Reinhardtia_latisecta)	Reinhardtia_simplex)	Roystonea_regia))	Attalea_speciosa))	(((Dypsis_decaryi	(Burretiokentia_grandiflora	(Iriartea_deltoidea	((Pelagodoxa_henryana	(Oenocarpus_minor	Oenocarpus_bataua))	(((Kentiopsis_piersoniorum	(((Hydriastele_microspadix	Heterospathe_cagayanensis)	Dictyosperma_album)	Veitchia_spiralis))	Geonoma_undata)	Prestoea_acuminata)))))	Pseudophoenix_vinifera)	Manicaria_saccifera)))	Kingia_australis);
(((((Iriartea_deltoidea	Pseudophoenix_vinifera)	Burretiokentia_grandiflora)	((Prestoea_acuminata	(Oenocarpus_minor	Oenocarpus_bataua))	((((Hydriastele_microspadix	Heterospathe_cagayanensis)	Dictyosperma_album)	(Veitchia_spiralis	Kentiopsis_piersoniorum))	Geonoma_undata)))	(Pelagodoxa_henryana	(((Manicaria_saccifera	Podococcus_barteri)	(((Dypsis_decaryi	Orania_palindan)	Chamaedorea_seifrizii)	(Phoenix_dactylifera	(Sclerosperma_profizianum	(Serenoa_repens	(Calamus_caryotoides	Sabal_domingensis))))))	(Bactris_major	((((Reinhardtia_paiewonskiana	Reinhardtia_latisecta)	Reinhardtia_simplex)	(Elaeis_guineensis	Elaeis_oleifera))	(Roystonea_regia	Attalea_speciosa))))))	Kingia_australis);
((Dypsis_decaryi	(((Sclerosperma_profizianum	Podococcus_barteri)	(((((Roystonea_regia	Bactris_major)	Attalea_speciosa)	((Elaeis_guineensis	Elaeis_oleifera)	((Reinhardtia_paiewonskiana	Reinhardtia_latisecta)	Reinhardtia_simplex)))	((Serenoa_repens	(Calamus_caryotoides	Sabal_domingensis))	(Phoenix_dactylifera	Orania_palindan)))	Chamaedorea_seifrizii))	(Manicaria_saccifera	(Pseudophoenix_vinifera	((Prestoea_acuminata	Iriartea_deltoidea)	((Burretiokentia_grandiflora	(Pelagodoxa_henryana	(Oenocarpus_minor	Oenocarpus_bataua)))	(((((Veitchia_spiralis	Hydriastele_microspadix)	Heterospathe_cagayanensis)	Dictyosperma_album)	Kentiopsis_piersoniorum)	Geonoma_undata)))))))	Kingia_australis);
((Chamaedorea_seifrizii	((((Serenoa_repens	Sabal_domingensis)	Sclerosperma_profizianum)	(((((Roystonea_regia	Bactris_major)	((Elaeis_guineensis	Elaeis_oleifera)	Attalea_speciosa))	((Reinhardtia_paiewonskiana	Reinhardtia_latisecta)	Reinhardtia_simplex))	((Phoenix_dactylifera	Dypsis_decaryi)	Manicaria_saccifera))	((Pseudophoenix_vinifera	((Burretiokentia_grandiflora	((Prestoea_acuminata	(Oenocarpus_minor	Oenocarpus_bataua))	(((((Hydriastele_microspadix	Heterospathe_cagayanensis)	Dictyosperma_album)	Veitchia_spiralis)	Kentiopsis_piersoniorum)	Geonoma_undata)))	Pelagodoxa_henryana))	Podococcus_barteri)))	((Calamus_caryotoides	Orania_palindan)	Iriartea_deltoidea)))	Kingia_australis);
((Bactris_major	((((((Pseudophoenix_vinifera	((((Hydriastele_microspadix	Geonoma_undata)	(((Oenocarpus_minor	Oenocarpus_bataua)	Pelagodoxa_henryana)	(Dictyosperma_album	Burretiokentia_grandiflora)))	(Veitchia_spiralis	Kentiopsis_piersoniorum))	Prestoea_acuminata))	Manicaria_saccifera)	Heterospathe_cagayanensis)	(((Chamaedorea_seifrizii	Dypsis_decaryi)	Iriartea_deltoidea)	(((Orania_palindan	Phoenix_dactylifera)	(Sclerosperma_profizianum	Podococcus_barteri))	(Serenoa_repens	(Calamus_caryotoides	Sabal_domingensis)))))	((Roystonea_regia	((Reinhardtia_paiewonskiana	Reinhardtia_latisecta)	Reinhardtia_simplex))	Attalea_speciosa))	(Elaeis_guineensis	Elaeis_oleifera)))	Kingia_australis);
((Attalea_speciosa	(((((Reinhardtia_paiewonskiana	Reinhardtia_latisecta)	Reinhardtia_simplex)	(((((Iriartea_deltoidea	((((Oenocarpus_minor	Oenocarpus_bataua)	(Dypsis_decaryi	Dictyosperma_album))	(Kentiopsis_piersoniorum	(Heterospathe_cagayanensis	(Veitchia_spiralis	(Hydriastele_microspadix	Geonoma_undata)))))	((Burretiokentia_grandiflora	Prestoea_acuminata)	Pseudophoenix_vinifera)))	Pelagodoxa_henryana)	Manicaria_saccifera)	(((Orania_palindan	Podococcus_barteri)	(Sclerosperma_profizianum	(Serenoa_repens	(Calamus_caryotoides	Sabal_domingensis))))	Chamaedorea_seifrizii))	Phoenix_dactylifera))	(Bactris_major	Roystonea_regia))	(Elaeis_guineensis	Elaeis_oleifera)))	Kingia_australis);
((((Elaeis_guineensis	Elaeis_oleifera)	(((((Sclerosperma_profizianum	Podococcus_barteri)	(Chamaedorea_seifrizii	Orania_palindan))	((Roystonea_regia	(((((Burretiokentia_grandiflora	((Iriartea_deltoidea	Heterospathe_cagayanensis)	(Oenocarpus_minor	Oenocarpus_bataua)))	Dictyosperma_album)	(Veitchia_spiralis	(Hydriastele_microspadix	Geonoma_undata)))	((Manicaria_saccifera	Prestoea_acuminata)	(Pelagodoxa_henryana	Dypsis_decaryi)))	Kentiopsis_piersoniorum))	(Pseudophoenix_vinifera	(Serenoa_repens	(Calamus_caryotoides	Sabal_domingensis)))))	Phoenix_dactylifera)	(((Reinhardtia_paiewonskiana	Reinhardtia_latisecta)	Reinhardtia_simplex)	Attalea_speciosa)))	Bactris_major)	Kingia_australis);
((((((Elaeis_guineensis	Elaeis_oleifera)	(((Dypsis_decaryi	(Sclerosperma_profizianum	Podococcus_barteri))	((Chamaedorea_seifrizii	Orania_palindan)	(Phoenix_dactylifera	(Serenoa_repens	(Calamus_caryotoides	Sabal_domingensis)))))	(((((Oenocarpus_minor	Oenocarpus_bataua)	Prestoea_acuminata)	Pelagodoxa_henryana)	(Burretiokentia_grandiflora	(Kentiopsis_piersoniorum	(((Hydriastele_microspadix	Geonoma_undata)	(Heterospathe_cagayanensis	Dictyosperma_album))	(Iriartea_deltoidea	Veitchia_spiralis)))))	(Pseudophoenix_vinifera	Manicaria_saccifera))))	(((Reinhardtia_paiewonskiana	Reinhardtia_latisecta)	Reinhardtia_simplex)	Attalea_speciosa))	Roystonea_regia)	Bactris_major)	Kingia_australis);
(((Roystonea_regia	((Attalea_speciosa	((Reinhardtia_paiewonskiana	Reinhardtia_latisecta)	Reinhardtia_simplex))	((Elaeis_guineensis	Elaeis_oleifera)	(((Sclerosperma_profizianum	Podococcus_barteri)	(Phoenix_dactylifera	Orania_palindan))	((((Serenoa_repens	(Calamus_caryotoides	Sabal_domingensis))	Manicaria_saccifera)	Chamaedorea_seifrizii)	((Iriartea_deltoidea	(((((((Kentiopsis_piersoniorum	Dictyosperma_album)	Burretiokentia_grandiflora)	(Hydriastele_microspadix	(Heterospathe_cagayanensis	Veitchia_spiralis)))	Geonoma_undata)	Prestoea_acuminata)	(Pelagodoxa_henryana	(Oenocarpus_minor	Oenocarpus_bataua)))	Pseudophoenix_vinifera))	Dypsis_decaryi))))))	Bactris_major)	Kingia_australis);
((Bactris_major	(Roystonea_regia	((((Reinhardtia_latisecta	Reinhardtia_paiewonskiana)	Reinhardtia_simplex)	(Phoenix_dactylifera	Attalea_speciosa))	(((Orania_palindan	(Podococcus_barteri	Sclerosperma_profizianum))	((Manicaria_saccifera	(Dypsis_decaryi	Chamaedorea_seifrizii))	((Iriartea_deltoidea	((((Kentiopsis_piersoniorum	Dictyosperma_album)	(((Burretiokentia_grandiflora	Hydriastele_microspadix)	Heterospathe_cagayanensis)	Veitchia_spiralis))	(Geonoma_undata	Prestoea_acuminata))	(Pelagodoxa_henryana	(Oenocarpus_bataua	Oenocarpus_minor))))	(Pseudophoenix_vinifera	(Serenoa_repens	(Calamus_caryotoides	Sabal_domingensis))))))	(Elaeis_guineensis	Elaeis_oleifera)))))	Kingia_australis);
((Pelagodoxa_henryana	((Oenocarpus_bataua	Oenocarpus_minor)	((((Manicaria_saccifera	(Elaeis_oleifera	((Elaeis_guineensis	((((Reinhardtia_latisecta	Reinhardtia_paiewonskiana)	Reinhardtia_simplex)	Dypsis_decaryi)	(((Phoenix_dactylifera	Orania_palindan)	(Podococcus_barteri	Sclerosperma_profizianum))	(Chamaedorea_seifrizii	Attalea_speciosa))))	((Serenoa_repens	Sabal_domingensis)	(Iriartea_deltoidea	Bactris_major)))))	Roystonea_regia)	(Calamus_caryotoides	Pseudophoenix_vinifera))	(Prestoea_acuminata	(((((Hydriastele_microspadix	Veitchia_spiralis)	Heterospathe_cagayanensis)	Dictyosperma_album)	(Burretiokentia_grandiflora	Kentiopsis_piersoniorum))	Geonoma_undata)))))	Kingia_australis);
((Pelagodoxa_henryana	(((Oenocarpus_bataua	Oenocarpus_minor)	Prestoea_acuminata)	(((((((Chamaedorea_seifrizii	Bactris_major)	(Manicaria_saccifera	(Iriartea_deltoidea	(Elaeis_oleifera	Elaeis_guineensis))))	(((Serenoa_repens	(Calamus_caryotoides	Sabal_domingensis))	((Phoenix_dactylifera	Orania_palindan)	(Podococcus_barteri	Sclerosperma_profizianum)))	(Attalea_speciosa	((Reinhardtia_latisecta	Reinhardtia_paiewonskiana)	Reinhardtia_simplex))))	Dypsis_decaryi)	Roystonea_regia)	Pseudophoenix_vinifera)	((Kentiopsis_piersoniorum	Veitchia_spiralis)	((Dictyosperma_album	Heterospathe_cagayanensis)	((Geonoma_undata	Hydriastele_microspadix)	Burretiokentia_grandiflora))))))	Kingia_australis);
((Veitchia_spiralis	(((Dictyosperma_album	(Chamaedorea_seifrizii	Heterospathe_cagayanensis))	(Burretiokentia_grandiflora	Hydriastele_microspadix))	((((Pelagodoxa_henryana	(Oenocarpus_bataua	Oenocarpus_minor))	((((Geonoma_undata	((Phoenix_dactylifera	Orania_palindan)	(Podococcus_barteri	Sclerosperma_profizianum)))	((((Elaeis_oleifera	Bactris_major)	((((Reinhardtia_latisecta	Reinhardtia_paiewonskiana)	Reinhardtia_simplex)	Attalea_speciosa)	Roystonea_regia))	Elaeis_guineensis)	((Calamus_caryotoides	Pseudophoenix_vinifera)	(Serenoa_repens	Sabal_domingensis))))	(Dypsis_decaryi	Prestoea_acuminata))	Manicaria_saccifera))	Kentiopsis_piersoniorum)	Iriartea_deltoidea)))	Kingia_australis);
((Dypsis_decaryi	(((((((Pelagodoxa_henryana	(Oenocarpus_bataua	Oenocarpus_minor))	((Iriartea_deltoidea	(((Dictyosperma_album	Heterospathe_cagayanensis)	(Veitchia_spiralis	(Geonoma_undata	Hydriastele_microspadix)))	Kentiopsis_piersoniorum))	Burretiokentia_grandiflora))	Prestoea_acuminata)	Pseudophoenix_vinifera)	((((Roystonea_regia	Bactris_major)	(((Reinhardtia_latisecta	Reinhardtia_paiewonskiana)	Reinhardtia_simplex)	Attalea_speciosa))	(Elaeis_oleifera	Elaeis_guineensis))	(((Calamus_caryotoides	Orania_palindan)	(Phoenix_dactylifera	(Serenoa_repens	Sabal_domingensis)))	(Podococcus_barteri	Sclerosperma_profizianum))))	Manicaria_saccifera)	Chamaedorea_seifrizii))	Kingia_australis);
((((((Serenoa_repens	(Sabal_domingensis	Calamus_caryotoides))	((Attalea_speciosa	((((Reinhardtia_latisecta	Reinhardtia_paiewonskiana)	Reinhardtia_simplex)	Roystonea_regia)	((Elaeis_oleifera	Elaeis_guineensis)	Bactris_major)))	((Phoenix_dactylifera	Orania_palindan)	(Podococcus_barteri	Sclerosperma_profizianum))))	((Iriartea_deltoidea	(((Pelagodoxa_henryana	(Oenocarpus_bataua	Oenocarpus_minor))	((Kentiopsis_piersoniorum	((Dypsis_decaryi	Dictyosperma_album)	((Hydriastele_microspadix	Veitchia_spiralis)	(Burretiokentia_grandiflora	Heterospathe_cagayanensis))))	Geonoma_undata))	Prestoea_acuminata))	Pseudophoenix_vinifera))	Manicaria_saccifera)	Chamaedorea_seifrizii)	Kingia_australis);
(((Kentiopsis_piersoniorum	(((Hydriastele_microspadix	Burretiokentia_grandiflora)	Dictyosperma_album)	(Veitchia_spiralis	Heterospathe_cagayanensis)))	((Geonoma_undata	((Prestoea_acuminata	(Pelagodoxa_henryana	(((((Elaeis_oleifera	Elaeis_guineensis)	((Attalea_speciosa	Bactris_major)	(((Reinhardtia_latisecta	Reinhardtia_paiewonskiana)	Reinhardtia_simplex)	Roystonea_regia)))	((Phoenix_dactylifera	Orania_palindan)	(Podococcus_barteri	Sclerosperma_profizianum)))	Chamaedorea_seifrizii)	(Manicaria_saccifera	(Pseudophoenix_vinifera	(Serenoa_repens	(Sabal_domingensis	Calamus_caryotoides)))))))	(Dypsis_decaryi	(Oenocarpus_bataua	Oenocarpus_minor))))	Iriartea_deltoidea))	Kingia_australis);
(((Geonoma_undata	(((Oenocarpus_bataua	Oenocarpus_minor)	Prestoea_acuminata)	((Kentiopsis_piersoniorum	(Veitchia_spiralis	(Heterospathe_cagayanensis	((Burretiokentia_grandiflora	Dictyosperma_album)	Hydriastele_microspadix))))	(Pelagodoxa_henryana	(((((((Reinhardtia_latisecta	Reinhardtia_paiewonskiana)	Roystonea_regia)	Bactris_major)	(Elaeis_guineensis	(Elaeis_oleifera	(Attalea_speciosa	Reinhardtia_simplex))))	((Phoenix_dactylifera	Orania_palindan)	(Podococcus_barteri	Sclerosperma_profizianum)))	(Manicaria_saccifera	(Iriartea_deltoidea	Chamaedorea_seifrizii)))	(Pseudophoenix_vinifera	(Serenoa_repens	(Sabal_domingensis	Calamus_caryotoides))))))))	Dypsis_decaryi)	Kingia_australis);
(((((((Pelagodoxa_henryana	(Oenocarpus_bataua	Oenocarpus_minor))	Prestoea_acuminata)	Pseudophoenix_vinifera)	(Geonoma_undata	(Kentiopsis_piersoniorum	((Hydriastele_microspadix	(Veitchia_spiralis	(Heterospathe_cagayanensis	Burretiokentia_grandiflora)))	Dictyosperma_album))))	(((((Elaeis_guineensis	Elaeis_oleifera)	Attalea_speciosa)	((Reinhardtia_simplex	(Reinhardtia_latisecta	Reinhardtia_paiewonskiana))	Roystonea_regia))	Bactris_major)	((Chamaedorea_seifrizii	Serenoa_repens)	((Manicaria_saccifera	(Iriartea_deltoidea	(Sabal_domingensis	Calamus_caryotoides)))	((Phoenix_dactylifera	Orania_palindan)	(Podococcus_barteri	Sclerosperma_profizianum))))))	Dypsis_decaryi)	Kingia_australis);
(((((((((Elaeis_guineensis	Elaeis_oleifera)	((Reinhardtia_simplex	(Reinhardtia_latisecta	Reinhardtia_paiewonskiana))	Roystonea_regia))	(Attalea_speciosa	Bactris_major))	((Phoenix_dactylifera	Orania_palindan)	(Podococcus_barteri	Sclerosperma_profizianum)))	(Chamaedorea_seifrizii	Manicaria_saccifera))	((Sabal_domingensis	Calamus_caryotoides)	Serenoa_repens))	((Prestoea_acuminata	((Pelagodoxa_henryana	(Oenocarpus_bataua	Oenocarpus_minor))	((Kentiopsis_piersoniorum	((((Heterospathe_cagayanensis	Burretiokentia_grandiflora)	Dictyosperma_album)	Veitchia_spiralis)	(Geonoma_undata	Hydriastele_microspadix)))	Iriartea_deltoidea)))	Pseudophoenix_vinifera))	Dypsis_decaryi)	Kingia_australis);
((Bactris_major	((((Reinhardtia_simplex	(Reinhardtia_latisecta	Reinhardtia_paiewonskiana))	(Phoenix_dactylifera	(Orania_palindan	(((((((Iriartea_deltoidea	(((Veitchia_spiralis	(Hydriastele_microspadix	(Dictyosperma_album	Heterospathe_cagayanensis)))	Geonoma_undata)	Kentiopsis_piersoniorum))	Prestoea_acuminata)	(Pelagodoxa_henryana	(Oenocarpus_minor	Oenocarpus_bataua)))	Burretiokentia_grandiflora)	Manicaria_saccifera)	(Sclerosperma_profizianum	(Dypsis_decaryi	Podococcus_barteri)))	((Pseudophoenix_vinifera	((Calamus_caryotoides	Sabal_domingensis)	Serenoa_repens))	Chamaedorea_seifrizii)))))	((Elaeis_oleifera	Elaeis_guineensis)	Attalea_speciosa))	Roystonea_regia))	Kingia_australis);
((Attalea_speciosa	((((Reinhardtia_simplex	(Reinhardtia_latisecta	Reinhardtia_paiewonskiana))	(((Chamaedorea_seifrizii	Orania_palindan)	(((Manicaria_saccifera	(Calamus_caryotoides	Pseudophoenix_vinifera))	(((((Iriartea_deltoidea	(Burretiokentia_grandiflora	((Heterospathe_cagayanensis	Veitchia_spiralis)	(Hydriastele_microspadix	Dictyosperma_album))))	Kentiopsis_piersoniorum)	Geonoma_undata)	((Oenocarpus_minor	Oenocarpus_bataua)	Prestoea_acuminata))	Pelagodoxa_henryana))	(Dypsis_decaryi	Podococcus_barteri)))	(Sclerosperma_profizianum	(Sabal_domingensis	Serenoa_repens))))	(Elaeis_oleifera	Elaeis_guineensis))	(Roystonea_regia	(Phoenix_dactylifera	Bactris_major))))	Kingia_australis);
(((Iriartea_deltoidea	(((Manicaria_saccifera	(((Calamus_caryotoides	Pseudophoenix_vinifera)	Sabal_domingensis)	Serenoa_repens))	((((Pelagodoxa_henryana	(Oenocarpus_minor	Oenocarpus_bataua))	Prestoea_acuminata)	Geonoma_undata)	(Kentiopsis_piersoniorum	(Dictyosperma_album	(Heterospathe_cagayanensis	((Hydriastele_microspadix	Burretiokentia_grandiflora)	Veitchia_spiralis))))))	((Dypsis_decaryi	((Sclerosperma_profizianum	Podococcus_barteri)	(Phoenix_dactylifera	Orania_palindan)))	((Attalea_speciosa	(Reinhardtia_simplex	(Reinhardtia_latisecta	Reinhardtia_paiewonskiana)))	((Roystonea_regia	Bactris_major)	(Elaeis_oleifera	Elaeis_guineensis))))))	Chamaedorea_seifrizii)	Kingia_australis);
((Veitchia_spiralis	((Burretiokentia_grandiflora	((((Attalea_speciosa	((Serenoa_repens	((Manicaria_saccifera	(Iriartea_deltoidea	Podococcus_barteri))	(((Bactris_major	Chamaedorea_seifrizii)	Phoenix_dactylifera)	((Sclerosperma_profizianum	((((Calamus_caryotoides	Pseudophoenix_vinifera)	Sabal_domingensis)	Roystonea_regia)	Dypsis_decaryi))	(Orania_palindan	(Elaeis_oleifera	Elaeis_guineensis))))))	(Reinhardtia_simplex	(Reinhardtia_latisecta	Reinhardtia_paiewonskiana))))	(Pelagodoxa_henryana	(Oenocarpus_minor	Oenocarpus_bataua)))	Geonoma_undata)	Prestoea_acuminata))	((Heterospathe_cagayanensis	Kentiopsis_piersoniorum)	(Dictyosperma_album	Hydriastele_microspadix))))	Kingia_australis);
((((Dypsis_decaryi	(((Serenoa_repens	(Calamus_caryotoides	Sabal_domingensis))	(Phoenix_dactylifera	(Orania_palindan	(Sclerosperma_profizianum	Podococcus_barteri))))	((Roystonea_regia	(Pseudophoenix_vinifera	((Iriartea_deltoidea	Prestoea_acuminata)	((Geonoma_undata	(((Burretiokentia_grandiflora	((Heterospathe_cagayanensis	Dictyosperma_album)	Hydriastele_microspadix))	Veitchia_spiralis)	Kentiopsis_piersoniorum))	(Pelagodoxa_henryana	(Oenocarpus_minor	Oenocarpus_bataua))))))	(Bactris_major	((Attalea_speciosa	(Reinhardtia_simplex	(Reinhardtia_latisecta	Reinhardtia_paiewonskiana)))	(Elaeis_oleifera	Elaeis_guineensis))))))	Manicaria_saccifera)	Chamaedorea_seifrizii)	Kingia_australis);
((((Serenoa_repens	(Calamus_caryotoides	Sabal_domingensis))	(((Manicaria_saccifera	(Pelagodoxa_henryana	((((((Hydriastele_microspadix	Geonoma_undata)	(Heterospathe_cagayanensis	((Kentiopsis_piersoniorum	Veitchia_spiralis)	Burretiokentia_grandiflora)))	(Dictyosperma_album	Dypsis_decaryi))	Iriartea_deltoidea)	(Prestoea_acuminata	(Oenocarpus_minor	Oenocarpus_bataua)))	Pseudophoenix_vinifera)))	((Phoenix_dactylifera	Orania_palindan)	(Sclerosperma_profizianum	Podococcus_barteri)))	((((Reinhardtia_simplex	(Reinhardtia_latisecta	Reinhardtia_paiewonskiana))	Bactris_major)	(Attalea_speciosa	Roystonea_regia))	(Elaeis_oleifera	Elaeis_guineensis))))	Chamaedorea_seifrizii)	Kingia_australis);
((Dypsis_decaryi	((((Kentiopsis_piersoniorum	Geonoma_undata)	(Heterospathe_cagayanensis	(Iriartea_deltoidea	(Hydriastele_microspadix	((Pseudophoenix_vinifera	((Chamaedorea_seifrizii	(((Phoenix_dactylifera	Orania_palindan)	(Sclerosperma_profizianum	Podococcus_barteri))	((Bactris_major	(((Reinhardtia_simplex	(Reinhardtia_latisecta	Reinhardtia_paiewonskiana))	Roystonea_regia)	((Elaeis_oleifera	Elaeis_guineensis)	Attalea_speciosa)))	(Serenoa_repens	(Calamus_caryotoides	Sabal_domingensis)))))	Manicaria_saccifera))	Burretiokentia_grandiflora)))))	(((Pelagodoxa_henryana	(Oenocarpus_minor	Oenocarpus_bataua))	Dictyosperma_album)	Prestoea_acuminata))	Veitchia_spiralis))	Kingia_australis);
((Dypsis_decaryi	(Iriartea_deltoidea	(((Pelagodoxa_henryana	(Pseudophoenix_vinifera	((((((Roystonea_regia	Bactris_major)	((Reinhardtia_simplex	(Reinhardtia_latisecta	Reinhardtia_paiewonskiana))	(Elaeis_oleifera	Elaeis_guineensis)))	Attalea_speciosa)	(Serenoa_repens	(Calamus_caryotoides	Sabal_domingensis)))	((Phoenix_dactylifera	Orania_palindan)	(Sclerosperma_profizianum	Podococcus_barteri)))	(Manicaria_saccifera	Chamaedorea_seifrizii))))	Burretiokentia_grandiflora)	(((Prestoea_acuminata	(Oenocarpus_minor	Oenocarpus_bataua))	Geonoma_undata)	(((Hydriastele_microspadix	Veitchia_spiralis)	Heterospathe_cagayanensis)	(Kentiopsis_piersoniorum	Dictyosperma_album))))))	Kingia_australis);
((Geonoma_undata	(Dypsis_decaryi	((((((Hydriastele_microspadix	Veitchia_spiralis)	Heterospathe_cagayanensis)	(Kentiopsis_piersoniorum	Dictyosperma_album))	(Pelagodoxa_henryana	(Oenocarpus_minor	Oenocarpus_bataua)))	(Prestoea_acuminata	(Pseudophoenix_vinifera	(((((Roystonea_regia	Bactris_major)	(Attalea_speciosa	((Elaeis_oleifera	Elaeis_guineensis)	(Reinhardtia_simplex	(Reinhardtia_latisecta	Reinhardtia_paiewonskiana)))))	(Phoenix_dactylifera	(Orania_palindan	(Sclerosperma_profizianum	Podococcus_barteri))))	(Manicaria_saccifera	(Chamaedorea_seifrizii	Iriartea_deltoidea)))	(Serenoa_repens	(Calamus_caryotoides	Sabal_domingensis))))))	Burretiokentia_grandiflora)))	Kingia_australis);
((Chamaedorea_seifrizii	(((Attalea_speciosa	((Elaeis_oleifera	Elaeis_guineensis)	((Roystonea_regia	Bactris_major)	(Reinhardtia_simplex	(Reinhardtia_latisecta	Reinhardtia_paiewonskiana)))))	(((Serenoa_repens	(Calamus_caryotoides	Sabal_domingensis))	Phoenix_dactylifera)	(Orania_palindan	(Sclerosperma_profizianum	Podococcus_barteri))))	(((Manicaria_saccifera	((Hydriastele_microspadix	Dypsis_decaryi)	Veitchia_spiralis))	((Geonoma_undata	(Burretiokentia_grandiflora	(Heterospathe_cagayanensis	(Prestoea_acuminata	(Oenocarpus_minor	Oenocarpus_bataua)))))	(Pelagodoxa_henryana	((Dictyosperma_album	Iriartea_deltoidea)	Kentiopsis_piersoniorum))))	Pseudophoenix_vinifera)))	Kingia_australis);
((Bactris_major	((((((Reinhardtia_simplex	(Reinhardtia_paiewonskiana	Reinhardtia_latisecta))	Attalea_speciosa)	(((Roystonea_regia	(Manicaria_saccifera	(Prestoea_acuminata	((((Kentiopsis_piersoniorum	(Heterospathe_cagayanensis	(Hydriastele_microspadix	Dictyosperma_album)))	Veitchia_spiralis)	Geonoma_undata)	(Burretiokentia_grandiflora	(Pelagodoxa_henryana	(Oenocarpus_minor	Oenocarpus_bataua)))))))	(Phoenix_dactylifera	(Orania_palindan	(Podococcus_barteri	Sclerosperma_profizianum))))	(Dypsis_decaryi	Chamaedorea_seifrizii)))	(Elaeis_guineensis	Elaeis_oleifera))	((Serenoa_repens	Sabal_domingensis)	(Calamus_caryotoides	Pseudophoenix_vinifera)))	Iriartea_deltoidea))	Kingia_australis);
((Bactris_major	(Attalea_speciosa	(((((Serenoa_repens	Sabal_domingensis)	(((Orania_palindan	(Podococcus_barteri	Sclerosperma_profizianum))	(Chamaedorea_seifrizii	Dypsis_decaryi))	(Roystonea_regia	((Manicaria_saccifera	(Calamus_caryotoides	Pseudophoenix_vinifera))	((((Kentiopsis_piersoniorum	(Veitchia_spiralis	((Hydriastele_microspadix	Dictyosperma_album)	Heterospathe_cagayanensis)))	Geonoma_undata)	(Burretiokentia_grandiflora	(Pelagodoxa_henryana	(Oenocarpus_minor	Oenocarpus_bataua))))	Prestoea_acuminata)))))	Iriartea_deltoidea)	Phoenix_dactylifera)	((Elaeis_guineensis	Elaeis_oleifera)	(Reinhardtia_simplex	(Reinhardtia_paiewonskiana	Reinhardtia_latisecta))))))	Kingia_australis);
((Dypsis_decaryi	(Veitchia_spiralis	(Burretiokentia_grandiflora	(((Kentiopsis_piersoniorum	(((Geonoma_undata	Dictyosperma_album)	(((((Orania_palindan	(Podococcus_barteri	Sclerosperma_profizianum))	((Attalea_speciosa	((Bactris_major	Roystonea_regia)	((Reinhardtia_simplex	(Reinhardtia_paiewonskiana	Reinhardtia_latisecta))	(Elaeis_guineensis	Elaeis_oleifera))))	Phoenix_dactylifera))	(Manicaria_saccifera	(Serenoa_repens	((Calamus_caryotoides	Pseudophoenix_vinifera)	Sabal_domingensis))))	(Heterospathe_cagayanensis	Chamaedorea_seifrizii))	Pelagodoxa_henryana))	(Prestoea_acuminata	(Oenocarpus_minor	Oenocarpus_bataua))))	Hydriastele_microspadix)	Iriartea_deltoidea))))	Kingia_australis);
((Dypsis_decaryi	(Orania_palindan	((Manicaria_saccifera	(Sclerosperma_profizianum	(Iriartea_deltoidea	Bactris_major)))	(((Attalea_speciosa	Phoenix_dactylifera)	((Serenoa_repens	(Calamus_caryotoides	Sabal_domingensis))	Pseudophoenix_vinifera))	(((Chamaedorea_seifrizii	(Reinhardtia_simplex	(Reinhardtia_paiewonskiana	Reinhardtia_latisecta)))	((Pelagodoxa_henryana	((Dictyosperma_album	((Kentiopsis_piersoniorum	(Burretiokentia_grandiflora	(Oenocarpus_minor	Oenocarpus_bataua)))	((Heterospathe_cagayanensis	Veitchia_spiralis)	Prestoea_acuminata)))	(Hydriastele_microspadix	Geonoma_undata)))	Roystonea_regia))	((Elaeis_guineensis	Elaeis_oleifera)	Podococcus_barteri))))))	Kingia_australis);
((Reinhardtia_latisecta	(((Attalea_speciosa	((Elaeis_guineensis	Elaeis_oleifera)	(((Iriartea_deltoidea	Bactris_major)	((((Dypsis_decaryi	(Manicaria_saccifera	(Pelagodoxa_henryana	((Calamus_caryotoides	Pseudophoenix_vinifera)	((((Veitchia_spiralis	Kentiopsis_piersoniorum)	((Hydriastele_microspadix	(Dictyosperma_album	Burretiokentia_grandiflora))	Heterospathe_cagayanensis))	Geonoma_undata)	((Oenocarpus_minor	Oenocarpus_bataua)	Prestoea_acuminata))))))	(Serenoa_repens	Sabal_domingensis))	Chamaedorea_seifrizii)	(Phoenix_dactylifera	((Sclerosperma_profizianum	Podococcus_barteri)	Orania_palindan))))	Roystonea_regia)))	Reinhardtia_simplex)	Reinhardtia_paiewonskiana))	Kingia_australis);
((Pelagodoxa_henryana	((((Oenocarpus_minor	Oenocarpus_bataua)	((Kentiopsis_piersoniorum	Burretiokentia_grandiflora)	((((Dictyosperma_album	Hydriastele_microspadix)	Heterospathe_cagayanensis)	Veitchia_spiralis)	Geonoma_undata)))	(Prestoea_acuminata	(Calamus_caryotoides	Pseudophoenix_vinifera)))	((((((((Elaeis_guineensis	Elaeis_oleifera)	(Roystonea_regia	(Reinhardtia_simplex	(Reinhardtia_paiewonskiana	Reinhardtia_latisecta))))	Attalea_speciosa)	(Iriartea_deltoidea	Bactris_major))	((Serenoa_repens	Sabal_domingensis)	Chamaedorea_seifrizii))	((Sclerosperma_profizianum	Podococcus_barteri)	(Phoenix_dactylifera	Orania_palindan)))	Dypsis_decaryi)	Manicaria_saccifera)))	Kingia_australis);
((Bactris_major	(Roystonea_regia	(Attalea_speciosa	((Elaeis_guineensis	Elaeis_oleifera)	((Reinhardtia_simplex	(Reinhardtia_paiewonskiana	Reinhardtia_latisecta))	(Phoenix_dactylifera	(((Sclerosperma_profizianum	Podococcus_barteri)	Orania_palindan)	((Manicaria_saccifera	((Dypsis_decaryi	((Calamus_caryotoides	Pseudophoenix_vinifera)	((Prestoea_acuminata	(Pelagodoxa_henryana	(Oenocarpus_minor	Oenocarpus_bataua)))	((Kentiopsis_piersoniorum	(Dictyosperma_album	((Veitchia_spiralis	Heterospathe_cagayanensis)	(Geonoma_undata	Hydriastele_microspadix))))	Burretiokentia_grandiflora))))	Iriartea_deltoidea))	(Chamaedorea_seifrizii	(Serenoa_repens	Sabal_domingensis))))))))))	Kingia_australis);
(((Orania_palindan	((Elaeis_guineensis	Elaeis_oleifera)	((Reinhardtia_paiewonskiana	(Calamus_caryotoides	Reinhardtia_latisecta))	((Manicaria_saccifera	(Roystonea_regia	(Pseudophoenix_vinifera	((Pelagodoxa_henryana	(Oenocarpus_minor	Oenocarpus_bataua))	((((Hydriastele_microspadix	(Heterospathe_cagayanensis	Dictyosperma_album))	(Veitchia_spiralis	(Kentiopsis_piersoniorum	Burretiokentia_grandiflora)))	Geonoma_undata)	Prestoea_acuminata)))))	(((Chamaedorea_seifrizii	(((Sclerosperma_profizianum	Podococcus_barteri)	Phoenix_dactylifera)	(Serenoa_repens	Sabal_domingensis)))	(Iriartea_deltoidea	Bactris_major))	(Attalea_speciosa	Reinhardtia_simplex))))))	Dypsis_decaryi)	Kingia_australis);
((Pelagodoxa_henryana	((Oenocarpus_minor	Oenocarpus_bataua)	(((((Heterospathe_cagayanensis	Burretiokentia_grandiflora)	Kentiopsis_piersoniorum)	(Dictyosperma_album	(Hydriastele_microspadix	Veitchia_spiralis)))	Prestoea_acuminata)	(Geonoma_undata	((((((Attalea_speciosa	(((Reinhardtia_paiewonskiana	Reinhardtia_latisecta)	Reinhardtia_simplex)	((Bactris_major	Roystonea_regia)	(Elaeis_guineensis	Elaeis_oleifera))))	(Chamaedorea_seifrizii	(((Calamus_caryotoides	(Phoenix_dactylifera	Orania_palindan))	Sclerosperma_profizianum)	Podococcus_barteri)))	(Serenoa_repens	Sabal_domingensis))	Manicaria_saccifera)	(Iriartea_deltoidea	Dypsis_decaryi))	Pseudophoenix_vinifera)))))	Kingia_australis);
((Geonoma_undata	((Burretiokentia_grandiflora	(Kentiopsis_piersoniorum	(Dictyosperma_album	(Hydriastele_microspadix	(Heterospathe_cagayanensis	Veitchia_spiralis)))))	(((Oenocarpus_minor	Oenocarpus_bataua)	(Prestoea_acuminata	(Pseudophoenix_vinifera	((Dypsis_decaryi	((Serenoa_repens	(Calamus_caryotoides	Sabal_domingensis))	((Manicaria_saccifera	Chamaedorea_seifrizii)	(((Orania_palindan	Sclerosperma_profizianum)	Podococcus_barteri)	(((Elaeis_guineensis	Elaeis_oleifera)	((Bactris_major	Roystonea_regia)	(((Reinhardtia_paiewonskiana	Reinhardtia_latisecta)	Reinhardtia_simplex)	Attalea_speciosa)))	Phoenix_dactylifera)))))	Pelagodoxa_henryana))))	Iriartea_deltoidea)))	Kingia_australis);
(((((((Manicaria_saccifera	((Burretiokentia_grandiflora	((Oenocarpus_bataua	Oenocarpus_minor)	Pelagodoxa_henryana))	((((((Hydriastele_microspadix	Dictyosperma_album)	Heterospathe_cagayanensis)	Veitchia_spiralis)	Kentiopsis_piersoniorum)	Geonoma_undata)	(Pseudophoenix_vinifera	(Prestoea_acuminata	Iriartea_deltoidea)))))	((Podococcus_barteri	(Sclerosperma_profizianum	(Serenoa_repens	(Calamus_caryotoides	Sabal_domingensis))))	((Dypsis_decaryi	Orania_palindan)	Chamaedorea_seifrizii)))	((Elaeis_guineensis	Elaeis_oleifera)	(((Reinhardtia_paiewonskiana	Reinhardtia_latisecta)	Reinhardtia_simplex)	Attalea_speciosa)))	Roystonea_regia)	Bactris_major)	Phoenix_dactylifera)	Kingia_australis);
((Chamaedorea_seifrizii	((((((Elaeis_guineensis	Elaeis_oleifera)	((((Reinhardtia_paiewonskiana	Reinhardtia_latisecta)	Reinhardtia_simplex)	Attalea_speciosa)	Roystonea_regia))	Bactris_major)	((Phoenix_dactylifera	Orania_palindan)	(Sclerosperma_profizianum	Podococcus_barteri)))	(Dypsis_decaryi	(Manicaria_saccifera	(((Oenocarpus_bataua	Oenocarpus_minor)	Pelagodoxa_henryana)	(((Burretiokentia_grandiflora	(Iriartea_deltoidea	((Dictyosperma_album	(Veitchia_spiralis	Heterospathe_cagayanensis))	(Geonoma_undata	Hydriastele_microspadix))))	Kentiopsis_piersoniorum)	(Pseudophoenix_vinifera	Prestoea_acuminata))))))	(Serenoa_repens	(Calamus_caryotoides	Sabal_domingensis))))	Kingia_australis);
((Bactris_major	(((((Serenoa_repens	(Calamus_caryotoides	Sabal_domingensis))	Chamaedorea_seifrizii)	(((Phoenix_dactylifera	Orania_palindan)	(Sclerosperma_profizianum	Podococcus_barteri))	((Dypsis_decaryi	((((((Veitchia_spiralis	(((Hydriastele_microspadix	(Burretiokentia_grandiflora	Dictyosperma_album))	Heterospathe_cagayanensis)	Kentiopsis_piersoniorum))	((Oenocarpus_bataua	Oenocarpus_minor)	Pelagodoxa_henryana))	Geonoma_undata)	Prestoea_acuminata)	Iriartea_deltoidea)	Pseudophoenix_vinifera))	Manicaria_saccifera)))	((Elaeis_guineensis	Elaeis_oleifera)	(((Reinhardtia_paiewonskiana	Reinhardtia_latisecta)	Reinhardtia_simplex)	Attalea_speciosa)))	Roystonea_regia))	Kingia_australis);
((Bactris_major	(((Phoenix_dactylifera	((Orania_palindan	(Sclerosperma_profizianum	Podococcus_barteri))	(((Serenoa_repens	(Calamus_caryotoides	Sabal_domingensis))	(((((Prestoea_acuminata	(Oenocarpus_bataua	Oenocarpus_minor))	((Geonoma_undata	((((Dictyosperma_album	Hydriastele_microspadix)	Heterospathe_cagayanensis)	(Burretiokentia_grandiflora	Veitchia_spiralis))	Kentiopsis_piersoniorum))	Pseudophoenix_vinifera))	Pelagodoxa_henryana)	Manicaria_saccifera)	Iriartea_deltoidea))	(Dypsis_decaryi	Chamaedorea_seifrizii))))	((Elaeis_guineensis	Elaeis_oleifera)	(((Reinhardtia_paiewonskiana	Reinhardtia_latisecta)	Reinhardtia_simplex)	Attalea_speciosa)))	Roystonea_regia))	Kingia_australis);
((Bactris_major	(((((Pseudophoenix_vinifera	(Serenoa_repens	(Calamus_caryotoides	Sabal_domingensis)))	(((Chamaedorea_seifrizii	(Geonoma_undata	(Iriartea_deltoidea	(((Heterospathe_cagayanensis	((Burretiokentia_grandiflora	Hydriastele_microspadix)	Dictyosperma_album))	Veitchia_spiralis)	Kentiopsis_piersoniorum))))	((Dypsis_decaryi	(Manicaria_saccifera	Pelagodoxa_henryana))	(Prestoea_acuminata	(Oenocarpus_bataua	Oenocarpus_minor))))	(Phoenix_dactylifera	(Orania_palindan	(Sclerosperma_profizianum	Podococcus_barteri)))))	(Elaeis_guineensis	Elaeis_oleifera))	(((Reinhardtia_paiewonskiana	Reinhardtia_latisecta)	Reinhardtia_simplex)	Attalea_speciosa))	Roystonea_regia))	Kingia_australis);
((Bactris_major	((((Elaeis_guineensis	Elaeis_oleifera)	(Roystonea_regia	((Reinhardtia_paiewonskiana	Reinhardtia_latisecta)	Reinhardtia_simplex)))	Attalea_speciosa)	((Podococcus_barteri	(Dypsis_decaryi	((((((Serenoa_repens	(Calamus_caryotoides	Sabal_domingensis))	Sclerosperma_profizianum)	Phoenix_dactylifera)	Orania_palindan)	((Pelagodoxa_henryana	(((Pseudophoenix_vinifera	Geonoma_undata)	(Prestoea_acuminata	(Oenocarpus_bataua	Oenocarpus_minor)))	((((Hydriastele_microspadix	Burretiokentia_grandiflora)	(Heterospathe_cagayanensis	Veitchia_spiralis))	Dictyosperma_album)	Kentiopsis_piersoniorum)))	Manicaria_saccifera))	Iriartea_deltoidea)))	Chamaedorea_seifrizii)))	Kingia_australis);
(((Geonoma_undata	Hydriastele_microspadix)	(((Kentiopsis_piersoniorum	(Pseudophoenix_vinifera	Veitchia_spiralis))	((Prestoea_acuminata	((((((Manicaria_saccifera	(Elaeis_guineensis	(Dypsis_decaryi	(Iriartea_deltoidea	Elaeis_oleifera))))	(Attalea_speciosa	(Bactris_major	(Serenoa_repens	(Calamus_caryotoides	Sabal_domingensis)))))	(((Reinhardtia_paiewonskiana	Reinhardtia_latisecta)	Reinhardtia_simplex)	Chamaedorea_seifrizii))	((Sclerosperma_profizianum	Podococcus_barteri)	(Orania_palindan	Phoenix_dactylifera)))	Roystonea_regia)	Pelagodoxa_henryana))	(Dictyosperma_album	(Heterospathe_cagayanensis	(Oenocarpus_bataua	Oenocarpus_minor)))))	Burretiokentia_grandiflora))	Kingia_australis);
((Chamaedorea_seifrizii	(((Sclerosperma_profizianum	Podococcus_barteri)	(Orania_palindan	Phoenix_dactylifera))	((Bactris_major	((((Reinhardtia_paiewonskiana	Reinhardtia_latisecta)	Reinhardtia_simplex)	Attalea_speciosa)	(Elaeis_guineensis	Elaeis_oleifera)))	((Serenoa_repens	Sabal_domingensis)	(((Oenocarpus_bataua	Oenocarpus_minor)	Roystonea_regia)	((((Manicaria_saccifera	(Calamus_caryotoides	Pseudophoenix_vinifera))	Prestoea_acuminata)	(((((Veitchia_spiralis	(Iriartea_deltoidea	Heterospathe_cagayanensis))	(Geonoma_undata	Hydriastele_microspadix))	Dictyosperma_album)	Burretiokentia_grandiflora)	(Dypsis_decaryi	Pelagodoxa_henryana)))	Kentiopsis_piersoniorum))))))	Kingia_australis);
((Chamaedorea_seifrizii	((Phoenix_dactylifera	((Sclerosperma_profizianum	(Serenoa_repens	Sabal_domingensis))	((Manicaria_saccifera	(((((((Heterospathe_cagayanensis	Hydriastele_microspadix)	Dictyosperma_album)	(Veitchia_spiralis	Kentiopsis_piersoniorum))	((Geonoma_undata	((Oenocarpus_bataua	Oenocarpus_minor)	Burretiokentia_grandiflora))	((Calamus_caryotoides	Prestoea_acuminata)	Pseudophoenix_vinifera)))	Pelagodoxa_henryana)	((((Attalea_speciosa	((Reinhardtia_paiewonskiana	Reinhardtia_latisecta)	Reinhardtia_simplex))	(Elaeis_guineensis	Elaeis_oleifera))	Bactris_major)	Roystonea_regia))	Iriartea_deltoidea))	Podococcus_barteri)))	(Dypsis_decaryi	Orania_palindan)))	Kingia_australis);
((((((Calamus_caryotoides	Pseudophoenix_vinifera)	(Prestoea_acuminata	(Oenocarpus_bataua	Oenocarpus_minor)))	(((Burretiokentia_grandiflora	Kentiopsis_piersoniorum)	(Veitchia_spiralis	((Dictyosperma_album	Iriartea_deltoidea)	Heterospathe_cagayanensis)))	(Hydriastele_microspadix	Geonoma_undata)))	(Pelagodoxa_henryana	(Manicaria_saccifera	(((Attalea_speciosa	(((Elaeis_guineensis	Elaeis_oleifera)	Bactris_major)	(Roystonea_regia	((Reinhardtia_paiewonskiana	Reinhardtia_latisecta)	Reinhardtia_simplex))))	(((Sclerosperma_profizianum	Podococcus_barteri)	(Phoenix_dactylifera	Orania_palindan))	(Serenoa_repens	Sabal_domingensis)))	Chamaedorea_seifrizii))))	Dypsis_decaryi)	Kingia_australis);
(((Reinhardtia_paiewonskiana	Reinhardtia_latisecta)	((((Roystonea_regia	(Elaeis_oleifera	Elaeis_guineensis))	(Bactris_major	Attalea_speciosa))	(((Podococcus_barteri	Sclerosperma_profizianum)	(Phoenix_dactylifera	Orania_palindan))	(Chamaedorea_seifrizii	((Veitchia_spiralis	(((Burretiokentia_grandiflora	(Pelagodoxa_henryana	(Manicaria_saccifera	((Dypsis_decaryi	Dictyosperma_album)	(Iriartea_deltoidea	(Heterospathe_cagayanensis	(Oenocarpus_minor	Oenocarpus_bataua)))))))	(Prestoea_acuminata	Hydriastele_microspadix))	(Geonoma_undata	Kentiopsis_piersoniorum)))	((Calamus_caryotoides	Pseudophoenix_vinifera)	(Serenoa_repens	Sabal_domingensis))))))	Reinhardtia_simplex))	Kingia_australis);
((Dypsis_decaryi	(((((Podococcus_barteri	Sclerosperma_profizianum)	(Phoenix_dactylifera	Orania_palindan))	(Chamaedorea_seifrizii	(Pseudophoenix_vinifera	(Serenoa_repens	(Calamus_caryotoides	Sabal_domingensis)))))	(Attalea_speciosa	(((Reinhardtia_simplex	(Reinhardtia_paiewonskiana	Reinhardtia_latisecta))	Roystonea_regia)	((Elaeis_oleifera	Bactris_major)	Elaeis_guineensis))))	((((Hydriastele_microspadix	Geonoma_undata)	Kentiopsis_piersoniorum)	(Veitchia_spiralis	((((Burretiokentia_grandiflora	(Dictyosperma_album	(Pelagodoxa_henryana	(Oenocarpus_minor	Oenocarpus_bataua))))	Heterospathe_cagayanensis)	Manicaria_saccifera)	Iriartea_deltoidea)))	Prestoea_acuminata)))	Kingia_australis);
((Chamaedorea_seifrizii	((Dypsis_decaryi	Orania_palindan)	((((Podococcus_barteri	Sclerosperma_profizianum)	(Sabal_domingensis	(Serenoa_repens	Phoenix_dactylifera)))	(Attalea_speciosa	(((Elaeis_oleifera	Elaeis_guineensis)	Bactris_major)	(Roystonea_regia	(Reinhardtia_simplex	(Reinhardtia_paiewonskiana	Reinhardtia_latisecta))))))	((Manicaria_saccifera	(Pelagodoxa_henryana	(((Geonoma_undata	(Pseudophoenix_vinifera	Calamus_caryotoides))	(Iriartea_deltoidea	(((Dictyosperma_album	Hydriastele_microspadix)	(Veitchia_spiralis	Heterospathe_cagayanensis))	Kentiopsis_piersoniorum)))	((Oenocarpus_minor	Oenocarpus_bataua)	Prestoea_acuminata))))	Burretiokentia_grandiflora))))	Kingia_australis);
((Veitchia_spiralis	(((((Burretiokentia_grandiflora	((Hydriastele_microspadix	(Iriartea_deltoidea	((Dypsis_decaryi	Dictyosperma_album)	(Oenocarpus_minor	Oenocarpus_bataua))))	Heterospathe_cagayanensis))	(Pseudophoenix_vinifera	Calamus_caryotoides))	((Manicaria_saccifera	(((Chamaedorea_seifrizii	Orania_palindan)	((Sclerosperma_profizianum	(Sabal_domingensis	Serenoa_repens))	(((Elaeis_oleifera	Elaeis_guineensis)	((Phoenix_dactylifera	Attalea_speciosa)	(Bactris_major	Roystonea_regia)))	(Reinhardtia_simplex	(Reinhardtia_paiewonskiana	Reinhardtia_latisecta)))))	Podococcus_barteri))	Pelagodoxa_henryana))	(Kentiopsis_piersoniorum	Prestoea_acuminata))	Geonoma_undata))	Kingia_australis);
((Chamaedorea_seifrizii	(((Sclerosperma_profizianum	Podococcus_barteri)	(Phoenix_dactylifera	Orania_palindan))	(((Sabal_domingensis	Serenoa_repens)	(((Burretiokentia_grandiflora	(Pelagodoxa_henryana	(Oenocarpus_minor	Oenocarpus_bataua)))	(((Prestoea_acuminata	(Pseudophoenix_vinifera	Calamus_caryotoides))	Iriartea_deltoidea)	(((Kentiopsis_piersoniorum	(Geonoma_undata	Hydriastele_microspadix))	(Heterospathe_cagayanensis	(Dypsis_decaryi	Dictyosperma_album)))	Veitchia_spiralis)))	Manicaria_saccifera))	(((Attalea_speciosa	(Elaeis_oleifera	Elaeis_guineensis))	(Bactris_major	Roystonea_regia))	(Reinhardtia_simplex	(Reinhardtia_paiewonskiana	Reinhardtia_latisecta))))))	Kingia_australis);
((Bactris_major	(Roystonea_regia	(((Reinhardtia_simplex	(Reinhardtia_paiewonskiana	Reinhardtia_latisecta))	(Chamaedorea_seifrizii	((Phoenix_dactylifera	((Sclerosperma_profizianum	Podococcus_barteri)	Orania_palindan))	((Sabal_domingensis	Serenoa_repens)	(((((Prestoea_acuminata	(Manicaria_saccifera	(Pseudophoenix_vinifera	Calamus_caryotoides)))	((Hydriastele_microspadix	(((Burretiokentia_grandiflora	Veitchia_spiralis)	Heterospathe_cagayanensis)	(Dictyosperma_album	Kentiopsis_piersoniorum)))	Geonoma_undata))	(Pelagodoxa_henryana	(Oenocarpus_minor	Oenocarpus_bataua)))	Dypsis_decaryi)	Iriartea_deltoidea)))))	(Attalea_speciosa	(Elaeis_oleifera	Elaeis_guineensis)))))	Kingia_australis);
((((Iriartea_deltoidea	Bactris_major)	((((Elaeis_oleifera	Elaeis_guineensis)	(((Reinhardtia_simplex	(Reinhardtia_paiewonskiana	Reinhardtia_latisecta))	Attalea_speciosa)	(Dypsis_decaryi	Phoenix_dactylifera)))	(((Calamus_caryotoides	Sabal_domingensis)	Serenoa_repens)	(Manicaria_saccifera	((Roystonea_regia	Pseudophoenix_vinifera)	(Geonoma_undata	((Pelagodoxa_henryana	(Prestoea_acuminata	(Oenocarpus_minor	Oenocarpus_bataua)))	((Kentiopsis_piersoniorum	(Burretiokentia_grandiflora	Veitchia_spiralis))	(Heterospathe_cagayanensis	(Hydriastele_microspadix	Dictyosperma_album)))))))))	((Sclerosperma_profizianum	Podococcus_barteri)	Orania_palindan)))	Chamaedorea_seifrizii)	Kingia_australis);
((((((((Attalea_speciosa	(((((Kentiopsis_piersoniorum	Burretiokentia_grandiflora)	((Hydriastele_microspadix	(Heterospathe_cagayanensis	Veitchia_spiralis))	Dictyosperma_album))	Geonoma_undata)	(Pelagodoxa_henryana	(Oenocarpus_minor	Oenocarpus_bataua)))	Prestoea_acuminata))	Manicaria_saccifera)	(Phoenix_dactylifera	((Calamus_caryotoides	Pseudophoenix_vinifera)	(Sabal_domingensis	Serenoa_repens))))	(Roystonea_regia	((Dypsis_decaryi	Orania_palindan)	(Elaeis_oleifera	Elaeis_guineensis))))	((Iriartea_deltoidea	Bactris_major)	(Sclerosperma_profizianum	Podococcus_barteri)))	(Reinhardtia_simplex	(Reinhardtia_paiewonskiana	Reinhardtia_latisecta)))	Chamaedorea_seifrizii)	Kingia_australis);
(((Manicaria_saccifera	(((((Bactris_major	Roystonea_regia)	(Attalea_speciosa	(Reinhardtia_simplex	(Reinhardtia_paiewonskiana	Reinhardtia_latisecta))))	(Elaeis_oleifera	Elaeis_guineensis))	(((((Pelagodoxa_henryana	(Oenocarpus_minor	Oenocarpus_bataua))	(((Calamus_caryotoides	Pseudophoenix_vinifera)	Prestoea_acuminata)	(((((Burretiokentia_grandiflora	Heterospathe_cagayanensis)	Kentiopsis_piersoniorum)	Dictyosperma_album)	(Veitchia_spiralis	Hydriastele_microspadix))	Geonoma_undata)))	Dypsis_decaryi)	Iriartea_deltoidea)	((Orania_palindan	(Sclerosperma_profizianum	Podococcus_barteri))	Chamaedorea_seifrizii)))	(Sabal_domingensis	Serenoa_repens)))	Phoenix_dactylifera)	Kingia_australis);
((Geonoma_undata	((((Iriartea_deltoidea	((((((Bactris_major	Roystonea_regia)	(Attalea_speciosa	(Reinhardtia_simplex	(Reinhardtia_paiewonskiana	Reinhardtia_latisecta))))	(Elaeis_oleifera	Elaeis_guineensis))	((Orania_palindan	(Sclerosperma_profizianum	Podococcus_barteri))	Phoenix_dactylifera))	((Dypsis_decaryi	Chamaedorea_seifrizii)	Manicaria_saccifera))	(Sabal_domingensis	Serenoa_repens)))	(Pelagodoxa_henryana	(Oenocarpus_minor	Oenocarpus_bataua)))	((Calamus_caryotoides	Pseudophoenix_vinifera)	Prestoea_acuminata))	(Kentiopsis_piersoniorum	((Heterospathe_cagayanensis	((Burretiokentia_grandiflora	Hydriastele_microspadix)	Dictyosperma_album))	Veitchia_spiralis))))	Kingia_australis);
((Bactris_major	(((Elaeis_guineensis	Elaeis_oleifera)	((Attalea_speciosa	((Reinhardtia_latisecta	Reinhardtia_paiewonskiana)	Reinhardtia_simplex))	Roystonea_regia))	((((Pelagodoxa_henryana	((((Prestoea_acuminata	(Oenocarpus_bataua	Oenocarpus_minor))	Geonoma_undata)	(((Veitchia_spiralis	Heterospathe_cagayanensis)	(Hydriastele_microspadix	Burretiokentia_grandiflora))	(Kentiopsis_piersoniorum	Dictyosperma_album)))	(Iriartea_deltoidea	Pseudophoenix_vinifera)))	Manicaria_saccifera)	(Dypsis_decaryi	Chamaedorea_seifrizii))	((Sclerosperma_profizianum	(Podococcus_barteri	(Phoenix_dactylifera	Orania_palindan)))	((Calamus_caryotoides	Sabal_domingensis)	Serenoa_repens)))))	Kingia_australis);
(((((((Sabal_domingensis	Serenoa_repens)	((Sclerosperma_profizianum	Podococcus_barteri)	((Dypsis_decaryi	Orania_palindan)	((Roystonea_regia	(((Prestoea_acuminata	((((Veitchia_spiralis	Heterospathe_cagayanensis)	(Hydriastele_microspadix	Burretiokentia_grandiflora))	(Kentiopsis_piersoniorum	Dictyosperma_album))	Geonoma_undata))	((Oenocarpus_bataua	Oenocarpus_minor)	Pelagodoxa_henryana))	(Iriartea_deltoidea	Pseudophoenix_vinifera)))	Manicaria_saccifera))))	Chamaedorea_seifrizii)	((Attalea_speciosa	(Calamus_caryotoides	((Reinhardtia_latisecta	Reinhardtia_paiewonskiana)	Reinhardtia_simplex)))	(Elaeis_guineensis	Elaeis_oleifera)))	Bactris_major)	Phoenix_dactylifera)	Kingia_australis);
((Pelagodoxa_henryana	(((((Iriartea_deltoidea	(Heterospathe_cagayanensis	Burretiokentia_grandiflora))	Veitchia_spiralis)	Dictyosperma_album)	(Hydriastele_microspadix	Geonoma_undata))	(Kentiopsis_piersoniorum	((((((Phoenix_dactylifera	((Reinhardtia_latisecta	Reinhardtia_paiewonskiana)	Reinhardtia_simplex))	(Elaeis_guineensis	Elaeis_oleifera))	(Roystonea_regia	Bactris_major))	Attalea_speciosa)	(((Pseudophoenix_vinifera	Manicaria_saccifera)	(Dypsis_decaryi	Chamaedorea_seifrizii))	(((Calamus_caryotoides	Sabal_domingensis)	Serenoa_repens)	(Orania_palindan	(Sclerosperma_profizianum	Podococcus_barteri)))))	((Oenocarpus_bataua	Oenocarpus_minor)	Prestoea_acuminata)))))	Kingia_australis);
((Veitchia_spiralis	((((Hydriastele_microspadix	Dictyosperma_album)	Heterospathe_cagayanensis)	((((Pseudophoenix_vinifera	((Pelagodoxa_henryana	((Iriartea_deltoidea	(((Orania_palindan	((Phoenix_dactylifera	Sclerosperma_profizianum)	Podococcus_barteri))	((Attalea_speciosa	((Elaeis_guineensis	Elaeis_oleifera)	((Roystonea_regia	((Reinhardtia_latisecta	Reinhardtia_paiewonskiana)	Reinhardtia_simplex))	Bactris_major)))	(Calamus_caryotoides	Chamaedorea_seifrizii)))	(Sabal_domingensis	Serenoa_repens)))	Manicaria_saccifera))	Dypsis_decaryi))	((Oenocarpus_bataua	Oenocarpus_minor)	Prestoea_acuminata))	Geonoma_undata)	Kentiopsis_piersoniorum))	Burretiokentia_grandiflora))	Kingia_australis);
((Chamaedorea_seifrizii	((((Phoenix_dactylifera	(Sclerosperma_profizianum	((Calamus_caryotoides	Sabal_domingensis)	Serenoa_repens)))	(Bactris_major	((Roystonea_regia	((Reinhardtia_latisecta	Reinhardtia_paiewonskiana)	Reinhardtia_simplex))	((Elaeis_guineensis	Elaeis_oleifera)	Attalea_speciosa))))	((Dypsis_decaryi	Orania_palindan)	(Iriartea_deltoidea	Podococcus_barteri)))	(((Geonoma_undata	(((Veitchia_spiralis	Heterospathe_cagayanensis)	(Hydriastele_microspadix	Burretiokentia_grandiflora))	(Dictyosperma_album	Kentiopsis_piersoniorum)))	(((Oenocarpus_bataua	Oenocarpus_minor)	Prestoea_acuminata)	Pelagodoxa_henryana))	(Manicaria_saccifera	Pseudophoenix_vinifera))))	Kingia_australis);
(((Elaeis_guineensis	Elaeis_oleifera)	((((Reinhardtia_latisecta	Reinhardtia_paiewonskiana)	Reinhardtia_simplex)	((((((Hydriastele_microspadix	Geonoma_undata)	(Veitchia_spiralis	(Dictyosperma_album	((Burretiokentia_grandiflora	Heterospathe_cagayanensis)	Iriartea_deltoidea))))	Kentiopsis_piersoniorum)	((Pelagodoxa_henryana	((Oenocarpus_bataua	Oenocarpus_minor)	Dypsis_decaryi))	((Manicaria_saccifera	Pseudophoenix_vinifera)	Roystonea_regia)))	Prestoea_acuminata)	(((Sabal_domingensis	(Serenoa_repens	Calamus_caryotoides))	Chamaedorea_seifrizii)	((Phoenix_dactylifera	Orania_palindan)	(Sclerosperma_profizianum	Podococcus_barteri)))))	(Attalea_speciosa	Bactris_major)))	Kingia_australis);
((Bactris_major	(((((Reinhardtia_latisecta	Reinhardtia_paiewonskiana)	Reinhardtia_simplex)	Roystonea_regia)	((Elaeis_guineensis	Elaeis_oleifera)	Attalea_speciosa))	(Manicaria_saccifera	((((Orania_palindan	(Sclerosperma_profizianum	Podococcus_barteri))	Phoenix_dactylifera)	(Sabal_domingensis	(Serenoa_repens	Calamus_caryotoides)))	((((((((Pelagodoxa_henryana	(Oenocarpus_bataua	Oenocarpus_minor))	((((Dictyosperma_album	Hydriastele_microspadix)	Burretiokentia_grandiflora)	Heterospathe_cagayanensis)	(Veitchia_spiralis	Kentiopsis_piersoniorum)))	Geonoma_undata)	Prestoea_acuminata)	Pseudophoenix_vinifera)	Iriartea_deltoidea)	Dypsis_decaryi)	Chamaedorea_seifrizii)))))	Kingia_australis);
((Veitchia_spiralis	((Kentiopsis_piersoniorum	(((Pelagodoxa_henryana	(((((Elaeis_guineensis	Elaeis_oleifera)	Bactris_major)	((((Reinhardtia_latisecta	Reinhardtia_paiewonskiana)	Reinhardtia_simplex)	Roystonea_regia)	Attalea_speciosa))	(((Phoenix_dactylifera	Orania_palindan)	(Sclerosperma_profizianum	Podococcus_barteri))	((Sabal_domingensis	(Serenoa_repens	Calamus_caryotoides))	Chamaedorea_seifrizii)))	Manicaria_saccifera))	((Hydriastele_microspadix	Geonoma_undata)	((Heterospathe_cagayanensis	(Oenocarpus_bataua	Oenocarpus_minor))	(Dypsis_decaryi	Dictyosperma_album))))	((Burretiokentia_grandiflora	Prestoea_acuminata)	Iriartea_deltoidea)))	Pseudophoenix_vinifera))	Kingia_australis);
((Reinhardtia_paiewonskiana	((Reinhardtia_simplex	(Attalea_speciosa	(Bactris_major	((Elaeis_oleifera	(((((((((Iriartea_deltoidea	((Pelagodoxa_henryana	(Oenocarpus_bataua	Oenocarpus_minor))	(Dypsis_decaryi	Dictyosperma_album)))	Geonoma_undata)	(Burretiokentia_grandiflora	(((Veitchia_spiralis	Heterospathe_cagayanensis)	Hydriastele_microspadix)	Kentiopsis_piersoniorum)))	Prestoea_acuminata)	(Calamus_caryotoides	Pseudophoenix_vinifera))	Manicaria_saccifera)	(Sabal_domingensis	Serenoa_repens))	(((Orania_palindan	(Sclerosperma_profizianum	Podococcus_barteri))	Phoenix_dactylifera)	Chamaedorea_seifrizii))	Roystonea_regia))	Elaeis_guineensis))))	Reinhardtia_latisecta))	Kingia_australis);
((Veitchia_spiralis	((Kentiopsis_piersoniorum	((Geonoma_undata	(Pseudophoenix_vinifera	((((Manicaria_saccifera	(Iriartea_deltoidea	(Dypsis_decaryi	Chamaedorea_seifrizii)))	Pelagodoxa_henryana)	(((Calamus_caryotoides	(Sabal_domingensis	Serenoa_repens))	(Phoenix_dactylifera	(((((Reinhardtia_latisecta	Reinhardtia_paiewonskiana)	Roystonea_regia)	Bactris_major)	(Elaeis_guineensis	Elaeis_oleifera))	(Reinhardtia_simplex	Attalea_speciosa))))	(Orania_palindan	(Sclerosperma_profizianum	Podococcus_barteri))))	(Prestoea_acuminata	(Oenocarpus_bataua	Oenocarpus_minor)))))	(Heterospathe_cagayanensis	(Dictyosperma_album	Hydriastele_microspadix))))	Burretiokentia_grandiflora))	Kingia_australis);
(((Chamaedorea_seifrizii	((((Pelagodoxa_henryana	(Oenocarpus_bataua	Oenocarpus_minor))	((Iriartea_deltoidea	(((((Burretiokentia_grandiflora	Heterospathe_cagayanensis)	Dictyosperma_album)	(Kentiopsis_piersoniorum	Hydriastele_microspadix))	Veitchia_spiralis)	Geonoma_undata))	(Prestoea_acuminata	(Manicaria_saccifera	(Calamus_caryotoides	Pseudophoenix_vinifera)))))	(Serenoa_repens	Sabal_domingensis))	(((Phoenix_dactylifera	Orania_palindan)	(Sclerosperma_profizianum	Podococcus_barteri))	((((Elaeis_oleifera	Elaeis_guineensis)	Attalea_speciosa)	(Roystonea_regia	Bactris_major))	(Reinhardtia_simplex	(Reinhardtia_latisecta	Reinhardtia_paiewonskiana))))))	Dypsis_decaryi)	Kingia_australis);
((((((((Veitchia_spiralis	Heterospathe_cagayanensis)	((Hydriastele_microspadix	Burretiokentia_grandiflora)	Dictyosperma_album))	Kentiopsis_piersoniorum)	Geonoma_undata)	(Prestoea_acuminata	(Pelagodoxa_henryana	(Oenocarpus_bataua	Oenocarpus_minor))))	(((Roystonea_regia	((Manicaria_saccifera	Chamaedorea_seifrizii)	(((Reinhardtia_simplex	(Reinhardtia_latisecta	Reinhardtia_paiewonskiana))	Attalea_speciosa)	((Sabal_domingensis	Bactris_major)	((((Phoenix_dactylifera	Orania_palindan)	(Sclerosperma_profizianum	Podococcus_barteri))	(Elaeis_oleifera	Elaeis_guineensis))	Serenoa_repens)))))	(Calamus_caryotoides	Pseudophoenix_vinifera))	Iriartea_deltoidea))	Dypsis_decaryi)	Kingia_australis);
((Chamaedorea_seifrizii	((Iriartea_deltoidea	(((Manicaria_saccifera	(Calamus_caryotoides	Pseudophoenix_vinifera))	(((Oenocarpus_bataua	Oenocarpus_minor)	Prestoea_acuminata)	((((Veitchia_spiralis	(Heterospathe_cagayanensis	((Hydriastele_microspadix	Burretiokentia_grandiflora)	Dictyosperma_album)))	Kentiopsis_piersoniorum)	Geonoma_undata)	Pelagodoxa_henryana)))	Dypsis_decaryi))	((((Bactris_major	Roystonea_regia)	((Elaeis_oleifera	Elaeis_guineensis)	(Attalea_speciosa	(Reinhardtia_simplex	(Reinhardtia_latisecta	Reinhardtia_paiewonskiana)))))	(Sabal_domingensis	Serenoa_repens))	(Phoenix_dactylifera	(Orania_palindan	(Sclerosperma_profizianum	Podococcus_barteri))))))	Kingia_australis);
((Chamaedorea_seifrizii	(((((Bactris_major	Roystonea_regia)	Attalea_speciosa)	(Elaeis_oleifera	Elaeis_guineensis))	(Reinhardtia_simplex	(Reinhardtia_latisecta	Reinhardtia_paiewonskiana)))	((((Phoenix_dactylifera	Orania_palindan)	(Sclerosperma_profizianum	Podococcus_barteri))	((Calamus_caryotoides	Sabal_domingensis)	Serenoa_repens))	((Manicaria_saccifera	Pseudophoenix_vinifera)	((Veitchia_spiralis	((((Pelagodoxa_henryana	Heterospathe_cagayanensis)	(Hydriastele_microspadix	Geonoma_undata))	((Iriartea_deltoidea	(Burretiokentia_grandiflora	Dictyosperma_album))	Kentiopsis_piersoniorum))	((Oenocarpus_bataua	Oenocarpus_minor)	Prestoea_acuminata)))	Dypsis_decaryi)))))	Kingia_australis);
((Pelagodoxa_henryana	((Oenocarpus_bataua	Oenocarpus_minor)	((Geonoma_undata	((Dictyosperma_album	((Heterospathe_cagayanensis	Veitchia_spiralis)	(Hydriastele_microspadix	Burretiokentia_grandiflora)))	Kentiopsis_piersoniorum))	(Prestoea_acuminata	((Manicaria_saccifera	((Iriartea_deltoidea	Dypsis_decaryi)	(((Chamaedorea_seifrizii	(Phoenix_dactylifera	(Sabal_domingensis	Serenoa_repens)))	((((Reinhardtia_simplex	(Reinhardtia_latisecta	Reinhardtia_paiewonskiana))	(Roystonea_regia	Bactris_major))	(Elaeis_oleifera	Elaeis_guineensis))	Attalea_speciosa))	(Orania_palindan	(Sclerosperma_profizianum	Podococcus_barteri)))))	(Calamus_caryotoides	Pseudophoenix_vinifera))))))	Kingia_australis);
((Pelagodoxa_henryana	((Oenocarpus_bataua	Oenocarpus_minor)	(((Iriartea_deltoidea	(Geonoma_undata	(((Heterospathe_cagayanensis	((Hydriastele_microspadix	Burretiokentia_grandiflora)	Dictyosperma_album))	Veitchia_spiralis)	Kentiopsis_piersoniorum)))	(Prestoea_acuminata	(Calamus_caryotoides	Pseudophoenix_vinifera)))	(Dypsis_decaryi	(((((Attalea_speciosa	(Reinhardtia_simplex	(Reinhardtia_latisecta	Reinhardtia_paiewonskiana)))	(Roystonea_regia	Bactris_major))	(Elaeis_oleifera	Elaeis_guineensis))	((Chamaedorea_seifrizii	(Sabal_domingensis	Serenoa_repens))	((Phoenix_dactylifera	Orania_palindan)	(Sclerosperma_profizianum	Podococcus_barteri))))	Manicaria_saccifera)))))	Kingia_australis);
((Veitchia_spiralis	((Chamaedorea_seifrizii	(((((Roystonea_regia	Bactris_major)	(Attalea_speciosa	(Reinhardtia_simplex	(Reinhardtia_latisecta	Reinhardtia_paiewonskiana))))	(Elaeis_oleifera	Elaeis_guineensis))	(Calamus_caryotoides	(Sabal_domingensis	Serenoa_repens)))	((Phoenix_dactylifera	Orania_palindan)	(Sclerosperma_profizianum	Podococcus_barteri))))	((Kentiopsis_piersoniorum	(Hydriastele_microspadix	Geonoma_undata))	(((Iriartea_deltoidea	Heterospathe_cagayanensis)	(Prestoea_acuminata	(Oenocarpus_bataua	Oenocarpus_minor)))	(((Dictyosperma_album	Dypsis_decaryi)	(Burretiokentia_grandiflora	(Pseudophoenix_vinifera	Manicaria_saccifera)))	Pelagodoxa_henryana)))))	Kingia_australis);
((((Pelagodoxa_henryana	(Manicaria_saccifera	(((Elaeis_oleifera	Elaeis_guineensis)	((Bactris_major	Attalea_speciosa)	(Roystonea_regia	(Reinhardtia_simplex	(Reinhardtia_latisecta	Reinhardtia_paiewonskiana)))))	((Orania_palindan	(Sclerosperma_profizianum	Podococcus_barteri))	(Chamaedorea_seifrizii	(Phoenix_dactylifera	((Calamus_caryotoides	Sabal_domingensis)	Serenoa_repens)))))))	(((Prestoea_acuminata	(Oenocarpus_bataua	Oenocarpus_minor))	(((Kentiopsis_piersoniorum	Burretiokentia_grandiflora)	(Geonoma_undata	(Iriartea_deltoidea	Dictyosperma_album)))	(Veitchia_spiralis	(Hydriastele_microspadix	Heterospathe_cagayanensis))))	Pseudophoenix_vinifera))	Dypsis_decaryi)	Kingia_australis);
((Bactris_major	(((((Orania_palindan	(Sclerosperma_profizianum	Podococcus_barteri))	Phoenix_dactylifera)	(Manicaria_saccifera	((Pseudophoenix_vinifera	Calamus_caryotoides)	(Sabal_domingensis	Serenoa_repens))))	(Chamaedorea_seifrizii	(((Dictyosperma_album	Kentiopsis_piersoniorum)	(Hydriastele_microspadix	(Heterospathe_cagayanensis	(Burretiokentia_grandiflora	Veitchia_spiralis))))	(Pelagodoxa_henryana	((Dypsis_decaryi	Prestoea_acuminata)	((Iriartea_deltoidea	(Oenocarpus_bataua	Oenocarpus_minor))	Geonoma_undata))))))	(((Elaeis_oleifera	Elaeis_guineensis)	(Roystonea_regia	(Reinhardtia_simplex	(Reinhardtia_latisecta	Reinhardtia_paiewonskiana))))	Attalea_speciosa)))	Kingia_australis);
((Bactris_major	((((Elaeis_oleifera	Elaeis_guineensis)	((Phoenix_dactylifera	(((((Calamus_caryotoides	Sabal_domingensis)	Serenoa_repens)	(Manicaria_saccifera	(Dypsis_decaryi	(Pseudophoenix_vinifera	((Pelagodoxa_henryana	(Oenocarpus_bataua	Oenocarpus_minor))	((Geonoma_undata	(Iriartea_deltoidea	(Burretiokentia_grandiflora	((Kentiopsis_piersoniorum	Dictyosperma_album)	(Hydriastele_microspadix	(Heterospathe_cagayanensis	Veitchia_spiralis))))))	Prestoea_acuminata))))))	(Orania_palindan	(Sclerosperma_profizianum	Podococcus_barteri)))	Chamaedorea_seifrizii))	(Reinhardtia_simplex	(Reinhardtia_latisecta	Reinhardtia_paiewonskiana))))	Attalea_speciosa)	Roystonea_regia))	Kingia_australis);
((Bactris_major	(Roystonea_regia	((Attalea_speciosa	((Reinhardtia_paiewonskiana	Reinhardtia_latisecta)	Reinhardtia_simplex))	(((((Dypsis_decaryi	Chamaedorea_seifrizii)	((Manicaria_saccifera	Pelagodoxa_henryana)	(((Oenocarpus_minor	Oenocarpus_bataua)	Prestoea_acuminata)	(Kentiopsis_piersoniorum	((Iriartea_deltoidea	(Geonoma_undata	(Veitchia_spiralis	(Hydriastele_microspadix	(Heterospathe_cagayanensis	Dictyosperma_album)))))	Burretiokentia_grandiflora)))))	((Calamus_caryotoides	Pseudophoenix_vinifera)	(Sabal_domingensis	Serenoa_repens)))	((Sclerosperma_profizianum	Podococcus_barteri)	(Phoenix_dactylifera	Orania_palindan)))	(Elaeis_guineensis	Elaeis_oleifera)))))	Kingia_australis);
((Bactris_major	(Roystonea_regia	((Attalea_speciosa	((Reinhardtia_paiewonskiana	Reinhardtia_latisecta)	Reinhardtia_simplex))	((((Sabal_domingensis	Calamus_caryotoides)	Serenoa_repens)	((Phoenix_dactylifera	((Sclerosperma_profizianum	Podococcus_barteri)	Orania_palindan))	(Chamaedorea_seifrizii	(Dypsis_decaryi	(Iriartea_deltoidea	((Manicaria_saccifera	Pseudophoenix_vinifera)	(((Kentiopsis_piersoniorum	((Hydriastele_microspadix	(Heterospathe_cagayanensis	Dictyosperma_album))	(Burretiokentia_grandiflora	Veitchia_spiralis)))	Geonoma_undata)	(Pelagodoxa_henryana	((Oenocarpus_minor	Oenocarpus_bataua)	Prestoea_acuminata)))))))))	(Elaeis_guineensis	Elaeis_oleifera)))))	Kingia_australis);
((((((((Sabal_domingensis	Calamus_caryotoides)	Serenoa_repens)	(Roystonea_regia	(Iriartea_deltoidea	((Manicaria_saccifera	((((Kentiopsis_piersoniorum	((Heterospathe_cagayanensis	(Hydriastele_microspadix	(Burretiokentia_grandiflora	Dictyosperma_album)))	Veitchia_spiralis))	Geonoma_undata)	Prestoea_acuminata)	(Pseudophoenix_vinifera	(Pelagodoxa_henryana	(Oenocarpus_minor	Oenocarpus_bataua)))))	Dypsis_decaryi))))	((Phoenix_dactylifera	((Sclerosperma_profizianum	Podococcus_barteri)	Orania_palindan))	Chamaedorea_seifrizii))	((Reinhardtia_paiewonskiana	Reinhardtia_latisecta)	Reinhardtia_simplex))	(Bactris_major	(Elaeis_guineensis	Elaeis_oleifera)))	Attalea_speciosa)	Kingia_australis);
((Veitchia_spiralis	(((((Dictyosperma_album	(Calamus_caryotoides	(Heterospathe_cagayanensis	(Oenocarpus_minor	Oenocarpus_bataua))))	Pelagodoxa_henryana)	(((Hydriastele_microspadix	Geonoma_undata)	(Dypsis_decaryi	Burretiokentia_grandiflora))	Prestoea_acuminata))	(Iriartea_deltoidea	((Chamaedorea_seifrizii	((Phoenix_dactylifera	((Sclerosperma_profizianum	Podococcus_barteri)	Orania_palindan))	((Sabal_domingensis	Serenoa_repens)	(((Elaeis_guineensis	Elaeis_oleifera)	((Attalea_speciosa	((Reinhardtia_paiewonskiana	Reinhardtia_latisecta)	Reinhardtia_simplex))	Bactris_major))	Roystonea_regia))))	(Pseudophoenix_vinifera	Manicaria_saccifera))))	Kentiopsis_piersoniorum))	Kingia_australis);
((Pelagodoxa_henryana	(((Prestoea_acuminata	(Oenocarpus_minor	Oenocarpus_bataua))	(Geonoma_undata	((Heterospathe_cagayanensis	((Burretiokentia_grandiflora	Hydriastele_microspadix)	Dictyosperma_album))	(Kentiopsis_piersoniorum	Veitchia_spiralis))))	(Iriartea_deltoidea	(((((Sclerosperma_profizianum	Podococcus_barteri)	(Phoenix_dactylifera	Orania_palindan))	((((Attalea_speciosa	((Reinhardtia_paiewonskiana	Reinhardtia_latisecta)	Reinhardtia_simplex))	(Roystonea_regia	Bactris_major))	Elaeis_guineensis)	Elaeis_oleifera))	(Manicaria_saccifera	(Dypsis_decaryi	Chamaedorea_seifrizii)))	((Calamus_caryotoides	(Sabal_domingensis	Serenoa_repens))	Pseudophoenix_vinifera)))))	Kingia_australis);
((((Elaeis_guineensis	Elaeis_oleifera)	((Attalea_speciosa	((Reinhardtia_paiewonskiana	Reinhardtia_latisecta)	Reinhardtia_simplex))	(((Sclerosperma_profizianum	Podococcus_barteri)	(Phoenix_dactylifera	Orania_palindan))	(((Sabal_domingensis	Serenoa_repens)	Chamaedorea_seifrizii)	(Dypsis_decaryi	(Roystonea_regia	((Iriartea_deltoidea	(((Calamus_caryotoides	Pseudophoenix_vinifera)	((Prestoea_acuminata	(Oenocarpus_minor	Oenocarpus_bataua))	Pelagodoxa_henryana))	(Geonoma_undata	((Burretiokentia_grandiflora	(Heterospathe_cagayanensis	(Hydriastele_microspadix	Dictyosperma_album)))	(Kentiopsis_piersoniorum	Veitchia_spiralis)))))	Manicaria_saccifera)))))))	Bactris_major)	Kingia_australis);
(((((Elaeis_guineensis	Elaeis_oleifera)	(Attalea_speciosa	((Reinhardtia_paiewonskiana	Reinhardtia_latisecta)	Reinhardtia_simplex)))	(((((Sclerosperma_profizianum	Podococcus_barteri)	(Phoenix_dactylifera	Orania_palindan))	(Sabal_domingensis	Serenoa_repens))	(Manicaria_saccifera	(Iriartea_deltoidea	(Dypsis_decaryi	Chamaedorea_seifrizii))))	(Roystonea_regia	((Calamus_caryotoides	Pseudophoenix_vinifera)	((((((Hydriastele_microspadix	(Burretiokentia_grandiflora	Veitchia_spiralis))	Heterospathe_cagayanensis)	Dictyosperma_album)	Kentiopsis_piersoniorum)	Geonoma_undata)	(((Oenocarpus_minor	Oenocarpus_bataua)	Pelagodoxa_henryana)	Prestoea_acuminata))))))	Bactris_major)	Kingia_australis);
((Pelagodoxa_henryana	((((((Roystonea_regia	(Calamus_caryotoides	Pseudophoenix_vinifera))	(Dypsis_decaryi	((((Sabal_domingensis	Serenoa_repens)	Chamaedorea_seifrizii)	(((Elaeis_guineensis	Elaeis_oleifera)	Bactris_major)	(((Reinhardtia_paiewonskiana	Reinhardtia_latisecta)	Reinhardtia_simplex)	Attalea_speciosa)))	((Sclerosperma_profizianum	Podococcus_barteri)	(Phoenix_dactylifera	Orania_palindan)))))	Iriartea_deltoidea)	Manicaria_saccifera)	(((((Hydriastele_microspadix	Veitchia_spiralis)	Heterospathe_cagayanensis)	(Burretiokentia_grandiflora	Dictyosperma_album))	Kentiopsis_piersoniorum)	Geonoma_undata))	((Oenocarpus_minor	Oenocarpus_bataua)	Prestoea_acuminata)))	Kingia_australis);
((Attalea_speciosa	(((((((Phoenix_dactylifera	(Dypsis_decaryi	Orania_palindan))	Iriartea_deltoidea)	((Sabal_domingensis	Serenoa_repens)	(Sclerosperma_profizianum	Podococcus_barteri)))	(Chamaedorea_seifrizii	(((Pelagodoxa_henryana	(Oenocarpus_minor	Oenocarpus_bataua))	(Geonoma_undata	(((Calamus_caryotoides	Pseudophoenix_vinifera)	Prestoea_acuminata)	(((((Hydriastele_microspadix	Heterospathe_cagayanensis)	Veitchia_spiralis)	Burretiokentia_grandiflora)	Kentiopsis_piersoniorum)	Dictyosperma_album))))	Manicaria_saccifera)))	((Elaeis_guineensis	Elaeis_oleifera)	Roystonea_regia))	Bactris_major)	((Reinhardtia_paiewonskiana	Reinhardtia_latisecta)	Reinhardtia_simplex)))	Kingia_australis);
((((((((((((Heterospathe_cagayanensis	(Burretiokentia_grandiflora	(Hydriastele_microspadix	Dictyosperma_album)))	Veitchia_spiralis)	Kentiopsis_piersoniorum)	(((Geonoma_undata	((Calamus_caryotoides	Pseudophoenix_vinifera)	Iriartea_deltoidea))	Dypsis_decaryi)	(Prestoea_acuminata	(Oenocarpus_minor	Oenocarpus_bataua))))	Pelagodoxa_henryana)	Manicaria_saccifera)	((Sabal_domingensis	Serenoa_repens)	((Orania_palindan	(Podococcus_barteri	(Phoenix_dactylifera	Sclerosperma_profizianum)))	Chamaedorea_seifrizii)))	Attalea_speciosa)	(Roystonea_regia	((Reinhardtia_paiewonskiana	Reinhardtia_latisecta)	Reinhardtia_simplex)))	(Elaeis_guineensis	Elaeis_oleifera))	Bactris_major)	Kingia_australis);
((Veitchia_spiralis	((Heterospathe_cagayanensis	(Hydriastele_microspadix	Dictyosperma_album))	((((((Calamus_caryotoides	Pseudophoenix_vinifera)	((Dypsis_decaryi	(Iriartea_deltoidea	((Manicaria_saccifera	Chamaedorea_seifrizii)	((Serenoa_repens	(((Reinhardtia_latisecta	Reinhardtia_paiewonskiana)	Reinhardtia_simplex)	(((Elaeis_guineensis	Elaeis_oleifera)	Attalea_speciosa)	(Roystonea_regia	Bactris_major))))	((Phoenix_dactylifera	Orania_palindan)	(Sclerosperma_profizianum	Podococcus_barteri))))))	(Sabal_domingensis	Pelagodoxa_henryana)))	(Prestoea_acuminata	(Oenocarpus_bataua	Oenocarpus_minor)))	Geonoma_undata)	Kentiopsis_piersoniorum)	Burretiokentia_grandiflora)))	Kingia_australis);
((Veitchia_spiralis	((Hydriastele_microspadix	((Dictyosperma_album	Heterospathe_cagayanensis)	Burretiokentia_grandiflora))	(((Chamaedorea_seifrizii	(((Geonoma_undata	((Phoenix_dactylifera	Orania_palindan)	(Sclerosperma_profizianum	Podococcus_barteri)))	((Prestoea_acuminata	(Oenocarpus_bataua	Oenocarpus_minor))	(Manicaria_saccifera	Pelagodoxa_henryana)))	((((Attalea_speciosa	(Elaeis_guineensis	Elaeis_oleifera))	(Roystonea_regia	((Reinhardtia_latisecta	Reinhardtia_paiewonskiana)	Reinhardtia_simplex)))	Bactris_major)	(Dypsis_decaryi	(Pseudophoenix_vinifera	((Sabal_domingensis	Calamus_caryotoides)	Serenoa_repens))))))	Iriartea_deltoidea)	Kentiopsis_piersoniorum)))	Kingia_australis);
((((((((Phoenix_dactylifera	Orania_palindan)	Sclerosperma_profizianum)	Podococcus_barteri)	((Sabal_domingensis	Calamus_caryotoides)	Serenoa_repens))	(((Prestoea_acuminata	(Pseudophoenix_vinifera	Manicaria_saccifera))	(((Kentiopsis_piersoniorum	(Veitchia_spiralis	(Hydriastele_microspadix	((Heterospathe_cagayanensis	Burretiokentia_grandiflora)	Dictyosperma_album))))	Geonoma_undata)	(Pelagodoxa_henryana	(Iriartea_deltoidea	(Oenocarpus_bataua	Oenocarpus_minor)))))	Dypsis_decaryi))	(((Reinhardtia_latisecta	Reinhardtia_paiewonskiana)	Reinhardtia_simplex)	((Elaeis_guineensis	Elaeis_oleifera)	(Attalea_speciosa	(Roystonea_regia	Bactris_major)))))	Chamaedorea_seifrizii)	Kingia_australis);
((Calamus_caryotoides	(Pseudophoenix_vinifera	((Pelagodoxa_henryana	(Manicaria_saccifera	((Sabal_domingensis	Serenoa_repens)	(((Dypsis_decaryi	Chamaedorea_seifrizii)	Iriartea_deltoidea)	((((Elaeis_guineensis	Elaeis_oleifera)	(Bactris_major	Attalea_speciosa))	(Roystonea_regia	((Reinhardtia_latisecta	Reinhardtia_paiewonskiana)	Reinhardtia_simplex)))	((Sclerosperma_profizianum	Podococcus_barteri)	(Phoenix_dactylifera	Orania_palindan)))))))	((((Kentiopsis_piersoniorum	Veitchia_spiralis)	((Heterospathe_cagayanensis	Dictyosperma_album)	(Hydriastele_microspadix	Burretiokentia_grandiflora)))	(Prestoea_acuminata	(Oenocarpus_bataua	Oenocarpus_minor)))	Geonoma_undata))))	Kingia_australis);
((Veitchia_spiralis	(((Kentiopsis_piersoniorum	Geonoma_undata)	((Burretiokentia_grandiflora	(Dictyosperma_album	(Heterospathe_cagayanensis	(Oenocarpus_bataua	Oenocarpus_minor))))	((Pelagodoxa_henryana	((((Iriartea_deltoidea	Bactris_major)	(((Phoenix_dactylifera	Chamaedorea_seifrizii)	Attalea_speciosa)	(((Orania_palindan	(Elaeis_guineensis	Elaeis_oleifera))	(Sclerosperma_profizianum	Podococcus_barteri))	(((Reinhardtia_latisecta	Reinhardtia_paiewonskiana)	Reinhardtia_simplex)	(Roystonea_regia	(Pseudophoenix_vinifera	((Calamus_caryotoides	Sabal_domingensis)	Serenoa_repens)))))))	Manicaria_saccifera)	Dypsis_decaryi))	Hydriastele_microspadix)))	Prestoea_acuminata))	Kingia_australis);
((Dypsis_decaryi	(Geonoma_undata	(((Manicaria_saccifera	(((Chamaedorea_seifrizii	((Serenoa_repens	Sclerosperma_profizianum)	Phoenix_dactylifera))	((((Bactris_major	(Elaeis_guineensis	Elaeis_oleifera))	Attalea_speciosa)	((Reinhardtia_latisecta	Reinhardtia_paiewonskiana)	Reinhardtia_simplex))	Orania_palindan))	((Sabal_domingensis	((Calamus_caryotoides	Pseudophoenix_vinifera)	Roystonea_regia))	(Pelagodoxa_henryana	Podococcus_barteri))))	Iriartea_deltoidea)	((Prestoea_acuminata	(Oenocarpus_bataua	Oenocarpus_minor))	(((Dictyosperma_album	Burretiokentia_grandiflora)	Kentiopsis_piersoniorum)	(Hydriastele_microspadix	(Veitchia_spiralis	Heterospathe_cagayanensis)))))))	Kingia_australis);
((Veitchia_spiralis	(((Heterospathe_cagayanensis	Burretiokentia_grandiflora)	(((Geonoma_undata	(((Pseudophoenix_vinifera	(Prestoea_acuminata	(Oenocarpus_bataua	Oenocarpus_minor)))	(((Serenoa_repens	(Sabal_domingensis	Calamus_caryotoides))	((Iriartea_deltoidea	((((Reinhardtia_latisecta	Reinhardtia_paiewonskiana)	Reinhardtia_simplex)	Attalea_speciosa)	((Bactris_major	Roystonea_regia)	(Elaeis_guineensis	Elaeis_oleifera))))	((Manicaria_saccifera	Chamaedorea_seifrizii)	((Podococcus_barteri	Sclerosperma_profizianum)	(Orania_palindan	Phoenix_dactylifera)))))	Pelagodoxa_henryana))	Dypsis_decaryi))	Kentiopsis_piersoniorum)	Dictyosperma_album))	Hydriastele_microspadix))	Kingia_australis);
((Bactris_major	(Roystonea_regia	((((Reinhardtia_latisecta	Reinhardtia_paiewonskiana)	Reinhardtia_simplex)	Attalea_speciosa)	((Chamaedorea_seifrizii	((((Calamus_caryotoides	Pseudophoenix_vinifera)	(Serenoa_repens	Sabal_domingensis))	((Manicaria_saccifera	(Pelagodoxa_henryana	(((Prestoea_acuminata	(Oenocarpus_bataua	Oenocarpus_minor))	(Geonoma_undata	((Veitchia_spiralis	(Heterospathe_cagayanensis	((Dictyosperma_album	Hydriastele_microspadix)	Burretiokentia_grandiflora)))	Kentiopsis_piersoniorum)))	Dypsis_decaryi)))	Iriartea_deltoidea))	((Podococcus_barteri	Sclerosperma_profizianum)	(Orania_palindan	Phoenix_dactylifera))))	(Elaeis_guineensis	Elaeis_oleifera)))))	Kingia_australis);
((Bactris_major	(((Serenoa_repens	(Calamus_caryotoides	Sabal_domingensis))	(Attalea_speciosa	((Chamaedorea_seifrizii	((Reinhardtia_latisecta	Reinhardtia_paiewonskiana)	Reinhardtia_simplex))	(((Podococcus_barteri	Sclerosperma_profizianum)	(Orania_palindan	Phoenix_dactylifera))	((Manicaria_saccifera	(Elaeis_guineensis	Elaeis_oleifera))	((Pseudophoenix_vinifera	Roystonea_regia)	(Pelagodoxa_henryana	(((Kentiopsis_piersoniorum	(Hydriastele_microspadix	Geonoma_undata))	(Prestoea_acuminata	((((Oenocarpus_bataua	Oenocarpus_minor)	Heterospathe_cagayanensis)	Burretiokentia_grandiflora)	(Dypsis_decaryi	Dictyosperma_album))))	Veitchia_spiralis))))))))	Iriartea_deltoidea))	Kingia_australis);
((Bactris_major	(Roystonea_regia	((Elaeis_guineensis	Elaeis_oleifera)	(((Reinhardtia_latisecta	Reinhardtia_paiewonskiana)	Reinhardtia_simplex)	(Attalea_speciosa	(Phoenix_dactylifera	(((Podococcus_barteri	Sclerosperma_profizianum)	Orania_palindan)	((Serenoa_repens	(Calamus_caryotoides	Sabal_domingensis))	(Chamaedorea_seifrizii	((Iriartea_deltoidea	((Pelagodoxa_henryana	(((Prestoea_acuminata	(Oenocarpus_bataua	Oenocarpus_minor))	((Burretiokentia_grandiflora	((((Heterospathe_cagayanensis	Dictyosperma_album)	Hydriastele_microspadix)	Veitchia_spiralis)	Kentiopsis_piersoniorum))	Geonoma_undata))	Pseudophoenix_vinifera))	Manicaria_saccifera))	Dypsis_decaryi))))))))))	Kingia_australis);
((Reinhardtia_latisecta	(((Elaeis_oleifera	Elaeis_guineensis)	((Reinhardtia_simplex	Attalea_speciosa)	((Bactris_major	Roystonea_regia)	((((Podococcus_barteri	Sclerosperma_profizianum)	Phoenix_dactylifera)	Orania_palindan)	((((Serenoa_repens	Sabal_domingensis)	(Calamus_caryotoides	Pseudophoenix_vinifera))	(Manicaria_saccifera	((Pelagodoxa_henryana	(Prestoea_acuminata	(Oenocarpus_bataua	Oenocarpus_minor)))	(((Hydriastele_microspadix	(Dictyosperma_album	(Iriartea_deltoidea	(Heterospathe_cagayanensis	Burretiokentia_grandiflora))))	Veitchia_spiralis)	(Geonoma_undata	Kentiopsis_piersoniorum)))))	(Dypsis_decaryi	Chamaedorea_seifrizii))))))	Reinhardtia_paiewonskiana))	Kingia_australis);
((Veitchia_spiralis	((((Iriartea_deltoidea	Heterospathe_cagayanensis)	Burretiokentia_grandiflora)	Dictyosperma_album)	((Hydriastele_microspadix	Geonoma_undata)	(((Pelagodoxa_henryana	(Dypsis_decaryi	(Manicaria_saccifera	(((((Roystonea_regia	(Reinhardtia_simplex	(Reinhardtia_paiewonskiana	Reinhardtia_latisecta)))	(Attalea_speciosa	Bactris_major))	(Elaeis_oleifera	Elaeis_guineensis))	((Podococcus_barteri	(Sclerosperma_profizianum	(Phoenix_dactylifera	Orania_palindan)))	(Serenoa_repens	(Sabal_domingensis	Calamus_caryotoides))))	Chamaedorea_seifrizii))))	(Pseudophoenix_vinifera	(Prestoea_acuminata	(Oenocarpus_bataua	Oenocarpus_minor))))	Kentiopsis_piersoniorum))))	Kingia_australis);
((Veitchia_spiralis	(Heterospathe_cagayanensis	((Dictyosperma_album	Hydriastele_microspadix)	((Burretiokentia_grandiflora	Kentiopsis_piersoniorum)	(Geonoma_undata	(((((((Serenoa_repens	Sabal_domingensis)	Pseudophoenix_vinifera)	(((Dypsis_decaryi	Chamaedorea_seifrizii)	(Podococcus_barteri	(Sclerosperma_profizianum	(Phoenix_dactylifera	Orania_palindan))))	((((Roystonea_regia	(Reinhardtia_simplex	(Reinhardtia_paiewonskiana	Reinhardtia_latisecta)))	(Elaeis_oleifera	Elaeis_guineensis))	Attalea_speciosa)	Bactris_major)))	(Calamus_caryotoides	Iriartea_deltoidea))	Prestoea_acuminata)	Manicaria_saccifera)	(Pelagodoxa_henryana	(Oenocarpus_bataua	Oenocarpus_minor))))))))	Kingia_australis);
((Veitchia_spiralis	((((((Hydriastele_microspadix	(Pelagodoxa_henryana	(Manicaria_saccifera	((((Podococcus_barteri	(Phoenix_dactylifera	Sclerosperma_profizianum))	Orania_palindan)	(((Serenoa_repens	Sabal_domingensis)	Calamus_caryotoides)	((((Bactris_major	Roystonea_regia)	Attalea_speciosa)	(Elaeis_oleifera	Elaeis_guineensis))	(Reinhardtia_simplex	(Reinhardtia_paiewonskiana	Reinhardtia_latisecta)))))	(Heterospathe_cagayanensis	Chamaedorea_seifrizii)))))	Iriartea_deltoidea)	Burretiokentia_grandiflora)	Kentiopsis_piersoniorum)	((Pseudophoenix_vinifera	(Dypsis_decaryi	Dictyosperma_album))	(Prestoea_acuminata	(Oenocarpus_bataua	Oenocarpus_minor))))	Geonoma_undata))	Kingia_australis);
((Bactris_major	(((Elaeis_oleifera	Elaeis_guineensis)	(((Reinhardtia_simplex	(Reinhardtia_paiewonskiana	Reinhardtia_latisecta))	(((((Kentiopsis_piersoniorum	(((Dypsis_decaryi	Dictyosperma_album)	((Iriartea_deltoidea	((Oenocarpus_bataua	Oenocarpus_minor)	Heterospathe_cagayanensis))	Burretiokentia_grandiflora))	((Hydriastele_microspadix	Geonoma_undata)	Veitchia_spiralis)))	Prestoea_acuminata)	Pelagodoxa_henryana)	Manicaria_saccifera)	((Chamaedorea_seifrizii	(Serenoa_repens	(Sabal_domingensis	(Pseudophoenix_vinifera	Calamus_caryotoides))))	((Podococcus_barteri	Sclerosperma_profizianum)	(Phoenix_dactylifera	Orania_palindan)))))	Attalea_speciosa))	Roystonea_regia))	Kingia_australis);
((Dypsis_decaryi	((Geonoma_undata	((Prestoea_acuminata	Pelagodoxa_henryana)	((Kentiopsis_piersoniorum	((Dictyosperma_album	Hydriastele_microspadix)	(Burretiokentia_grandiflora	((Oenocarpus_bataua	Oenocarpus_minor)	Heterospathe_cagayanensis))))	Veitchia_spiralis)))	(Manicaria_saccifera	(Iriartea_deltoidea	((((Serenoa_repens	Sabal_domingensis)	Pseudophoenix_vinifera)	Calamus_caryotoides)	((Chamaedorea_seifrizii	((((Elaeis_oleifera	Elaeis_guineensis)	(Reinhardtia_simplex	(Reinhardtia_paiewonskiana	Reinhardtia_latisecta)))	(Bactris_major	Roystonea_regia))	Attalea_speciosa))	((Podococcus_barteri	Sclerosperma_profizianum)	(Phoenix_dactylifera	Orania_palindan))))))))	Kingia_australis);
((Veitchia_spiralis	(((Iriartea_deltoidea	(Kentiopsis_piersoniorum	(Pseudophoenix_vinifera	(((Oenocarpus_bataua	Oenocarpus_minor)	Prestoea_acuminata)	(Pelagodoxa_henryana	(((((Podococcus_barteri	Sclerosperma_profizianum)	Orania_palindan)	((Calamus_caryotoides	Sabal_domingensis)	Serenoa_repens))	(((Reinhardtia_simplex	(Reinhardtia_paiewonskiana	Reinhardtia_latisecta))	((Bactris_major	Roystonea_regia)	(Attalea_speciosa	(Elaeis_oleifera	Elaeis_guineensis))))	Phoenix_dactylifera))	((Chamaedorea_seifrizii	Dypsis_decaryi)	Manicaria_saccifera)))))))	Burretiokentia_grandiflora)	((Heterospathe_cagayanensis	(Geonoma_undata	Hydriastele_microspadix))	Dictyosperma_album)))	Kingia_australis);
((Veitchia_spiralis	((Kentiopsis_piersoniorum	(((((Burretiokentia_grandiflora	(((Oenocarpus_bataua	Oenocarpus_minor)	Heterospathe_cagayanensis)	Iriartea_deltoidea))	Dictyosperma_album)	(Pelagodoxa_henryana	((Manicaria_saccifera	((((Roystonea_regia	((Calamus_caryotoides	Sabal_domingensis)	Serenoa_repens))	((Elaeis_oleifera	Elaeis_guineensis)	((Podococcus_barteri	Sclerosperma_profizianum)	Orania_palindan)))	(Phoenix_dactylifera	(Attalea_speciosa	(Reinhardtia_simplex	(Reinhardtia_paiewonskiana	Reinhardtia_latisecta)))))	(Chamaedorea_seifrizii	Bactris_major)))	Dypsis_decaryi)))	(Prestoea_acuminata	Hydriastele_microspadix))	Geonoma_undata))	Pseudophoenix_vinifera))	Kingia_australis);
((Chamaedorea_seifrizii	((((((((Elaeis_guineensis	(((Reinhardtia_simplex	(Reinhardtia_paiewonskiana	Reinhardtia_latisecta))	Bactris_major)	(Attalea_speciosa	Elaeis_oleifera)))	Roystonea_regia)	Phoenix_dactylifera)	((Podococcus_barteri	Sclerosperma_profizianum)	Orania_palindan))	((Calamus_caryotoides	Sabal_domingensis)	Serenoa_repens))	(((((Oenocarpus_bataua	Oenocarpus_minor)	Pelagodoxa_henryana)	((Kentiopsis_piersoniorum	((Burretiokentia_grandiflora	(Dictyosperma_album	(Heterospathe_cagayanensis	Hydriastele_microspadix)))	Veitchia_spiralis))	Geonoma_undata))	Prestoea_acuminata)	(Manicaria_saccifera	Pseudophoenix_vinifera)))	Iriartea_deltoidea)	Dypsis_decaryi))	Kingia_australis);
((Dypsis_decaryi	(Orania_palindan	(Chamaedorea_seifrizii	(((Phoenix_dactylifera	(Bactris_major	(((Elaeis_oleifera	Elaeis_guineensis)	Attalea_speciosa)	((Reinhardtia_simplex	(Reinhardtia_paiewonskiana	Reinhardtia_latisecta))	Roystonea_regia))))	(Sclerosperma_profizianum	((Calamus_caryotoides	Sabal_domingensis)	Serenoa_repens)))	(Manicaria_saccifera	((((Prestoea_acuminata	(Oenocarpus_bataua	Oenocarpus_minor))	((Kentiopsis_piersoniorum	(((Hydriastele_microspadix	(Burretiokentia_grandiflora	Dictyosperma_album))	Heterospathe_cagayanensis)	Veitchia_spiralis))	Geonoma_undata))	Pseudophoenix_vinifera)	((Iriartea_deltoidea	Podococcus_barteri)	Pelagodoxa_henryana)))))))	Kingia_australis);
((Veitchia_spiralis	((((Geonoma_undata	Hydriastele_microspadix)	Burretiokentia_grandiflora)	(Dictyosperma_album	Heterospathe_cagayanensis))	((((Prestoea_acuminata	Pseudophoenix_vinifera)	(Oenocarpus_bataua	Oenocarpus_minor))	(Pelagodoxa_henryana	((Dypsis_decaryi	(((Chamaedorea_seifrizii	(((Sabal_domingensis	Calamus_caryotoides)	Serenoa_repens)	((Sclerosperma_profizianum	Podococcus_barteri)	(Phoenix_dactylifera	Orania_palindan))))	(((Roystonea_regia	Bactris_major)	((Reinhardtia_simplex	(Reinhardtia_latisecta	Reinhardtia_paiewonskiana))	Attalea_speciosa))	(Elaeis_guineensis	Elaeis_oleifera)))	Iriartea_deltoidea))	Manicaria_saccifera)))	Kentiopsis_piersoniorum)))	Kingia_australis);
((Veitchia_spiralis	(((((Prestoea_acuminata	(Oenocarpus_bataua	Oenocarpus_minor))	(((Geonoma_undata	Hydriastele_microspadix)	Burretiokentia_grandiflora)	((Calamus_caryotoides	Pseudophoenix_vinifera)	(((Sabal_domingensis	Serenoa_repens)	Chamaedorea_seifrizii)	(((Elaeis_guineensis	((Bactris_major	Roystonea_regia)	((Reinhardtia_simplex	(Reinhardtia_latisecta	Reinhardtia_paiewonskiana))	Attalea_speciosa)))	Elaeis_oleifera)	((Sclerosperma_profizianum	Podococcus_barteri)	(Phoenix_dactylifera	Orania_palindan)))))))	Kentiopsis_piersoniorum)	((Manicaria_saccifera	(Pelagodoxa_henryana	Iriartea_deltoidea))	(Dypsis_decaryi	Dictyosperma_album)))	Heterospathe_cagayanensis))	Kingia_australis);
((Bactris_major	(((Elaeis_guineensis	Elaeis_oleifera)	(Attalea_speciosa	((Reinhardtia_simplex	(Reinhardtia_latisecta	Reinhardtia_paiewonskiana))	(((Pelagodoxa_henryana	(((Prestoea_acuminata	(Oenocarpus_bataua	Oenocarpus_minor))	(Burretiokentia_grandiflora	(Calamus_caryotoides	Pseudophoenix_vinifera)))	((((Dictyosperma_album	Hydriastele_microspadix)	Veitchia_spiralis)	(Heterospathe_cagayanensis	Kentiopsis_piersoniorum))	Geonoma_undata)))	(Manicaria_saccifera	(Iriartea_deltoidea	Podococcus_barteri)))	(((((Sabal_domingensis	Serenoa_repens)	Sclerosperma_profizianum)	Phoenix_dactylifera)	Chamaedorea_seifrizii)	(Dypsis_decaryi	Orania_palindan))))))	Roystonea_regia))	Kingia_australis);
((Bactris_major	(((Elaeis_guineensis	Elaeis_oleifera)	(Attalea_speciosa	((Reinhardtia_simplex	(Reinhardtia_latisecta	Reinhardtia_paiewonskiana))	(((Pelagodoxa_henryana	(((Prestoea_acuminata	(Oenocarpus_bataua	Oenocarpus_minor))	(Burretiokentia_grandiflora	(Calamus_caryotoides	Pseudophoenix_vinifera)))	((((Dictyosperma_album	Hydriastele_microspadix)	Veitchia_spiralis)	(Heterospathe_cagayanensis	Kentiopsis_piersoniorum))	Geonoma_undata)))	(Manicaria_saccifera	(Iriartea_deltoidea	Podococcus_barteri)))	(((((Sabal_domingensis	Serenoa_repens)	Sclerosperma_profizianum)	Phoenix_dactylifera)	Chamaedorea_seifrizii)	(Dypsis_decaryi	Orania_palindan))))))	Roystonea_regia))	Kingia_australis);
((Bactris_major	(Roystonea_regia	((((Elaeis_guineensis	Elaeis_oleifera)	(Reinhardtia_simplex	(Reinhardtia_latisecta	Reinhardtia_paiewonskiana)))	((((Calamus_caryotoides	Sabal_domingensis)	Serenoa_repens)	(((Pelagodoxa_henryana	(Pseudophoenix_vinifera	((Kentiopsis_piersoniorum	(((Dictyosperma_album	Hydriastele_microspadix)	Heterospathe_cagayanensis)	Veitchia_spiralis))	Geonoma_undata)))	Prestoea_acuminata)	(Burretiokentia_grandiflora	(Oenocarpus_bataua	Oenocarpus_minor))))	((Manicaria_saccifera	(Iriartea_deltoidea	(Dypsis_decaryi	Chamaedorea_seifrizii)))	((Podococcus_barteri	Sclerosperma_profizianum)	(Orania_palindan	Phoenix_dactylifera)))))	Attalea_speciosa)))	Kingia_australis);
((Bactris_major	(Roystonea_regia	(((Elaeis_guineensis	Elaeis_oleifera)	(Attalea_speciosa	(Reinhardtia_simplex	(Reinhardtia_latisecta	Reinhardtia_paiewonskiana))))	((((Dypsis_decaryi	Chamaedorea_seifrizii)	((Calamus_caryotoides	Sabal_domingensis)	Serenoa_repens))	(Manicaria_saccifera	(((Iriartea_deltoidea	((Geonoma_undata	Hydriastele_microspadix)	(Heterospathe_cagayanensis	(Dictyosperma_album	Veitchia_spiralis))))	(Burretiokentia_grandiflora	Kentiopsis_piersoniorum))	((Pseudophoenix_vinifera	Prestoea_acuminata)	(Pelagodoxa_henryana	(Oenocarpus_bataua	Oenocarpus_minor))))))	((Podococcus_barteri	Sclerosperma_profizianum)	(Orania_palindan	Phoenix_dactylifera))))))	Kingia_australis);
((Bactris_major	((((Reinhardtia_simplex	(Reinhardtia_latisecta	Reinhardtia_paiewonskiana))	Attalea_speciosa)	(Elaeis_guineensis	Elaeis_oleifera))	(((Manicaria_saccifera	(Dypsis_decaryi	Chamaedorea_seifrizii))	(((Sabal_domingensis	Serenoa_repens)	(Calamus_caryotoides	Pseudophoenix_vinifera))	((((Geonoma_undata	(Prestoea_acuminata	(Oenocarpus_bataua	Oenocarpus_minor)))	(Kentiopsis_piersoniorum	(((Dictyosperma_album	Hydriastele_microspadix)	(Heterospathe_cagayanensis	Burretiokentia_grandiflora))	Veitchia_spiralis)))	Iriartea_deltoidea)	(Pelagodoxa_henryana	Roystonea_regia))))	((Podococcus_barteri	Sclerosperma_profizianum)	(Orania_palindan	Phoenix_dactylifera)))))	Kingia_australis);
((Chamaedorea_seifrizii	(((Manicaria_saccifera	Pseudophoenix_vinifera)	((Dypsis_decaryi	(Pelagodoxa_henryana	((Geonoma_undata	(Prestoea_acuminata	(Oenocarpus_bataua	Oenocarpus_minor)))	((Kentiopsis_piersoniorum	Veitchia_spiralis)	(Hydriastele_microspadix	((Heterospathe_cagayanensis	Burretiokentia_grandiflora)	Dictyosperma_album))))))	Iriartea_deltoidea))	(((Podococcus_barteri	Sclerosperma_profizianum)	(Orania_palindan	Phoenix_dactylifera))	((Roystonea_regia	((Attalea_speciosa	(Reinhardtia_simplex	(Reinhardtia_latisecta	Reinhardtia_paiewonskiana)))	((Elaeis_oleifera	Bactris_major)	Elaeis_guineensis)))	((Sabal_domingensis	Serenoa_repens)	Calamus_caryotoides)))))	Kingia_australis);
((((((Iriartea_deltoidea	((Roystonea_regia	((((Pseudophoenix_vinifera	Prestoea_acuminata)	((Kentiopsis_piersoniorum	((Burretiokentia_grandiflora	Veitchia_spiralis)	((Hydriastele_microspadix	Dictyosperma_album)	Heterospathe_cagayanensis)))	Geonoma_undata))	(Oenocarpus_bataua	Oenocarpus_minor))	Pelagodoxa_henryana))	((Attalea_speciosa	((Reinhardtia_simplex	(Reinhardtia_latisecta	Reinhardtia_paiewonskiana))	((Elaeis_oleifera	Elaeis_guineensis)	Bactris_major)))	((Calamus_caryotoides	Sabal_domingensis)	Serenoa_repens))))	((Podococcus_barteri	Sclerosperma_profizianum)	(Orania_palindan	Phoenix_dactylifera)))	Manicaria_saccifera)	Chamaedorea_seifrizii)	Dypsis_decaryi)	Kingia_australis);
(((((Pseudophoenix_vinifera	((Prestoea_acuminata	(Oenocarpus_bataua	Oenocarpus_minor))	(((Veitchia_spiralis	Kentiopsis_piersoniorum)	(Heterospathe_cagayanensis	((Hydriastele_microspadix	Burretiokentia_grandiflora)	Dictyosperma_album)))	Geonoma_undata)))	(Pelagodoxa_henryana	(((((Podococcus_barteri	Sclerosperma_profizianum)	(Orania_palindan	Phoenix_dactylifera))	((Calamus_caryotoides	Sabal_domingensis)	Serenoa_repens))	((Elaeis_oleifera	Elaeis_guineensis)	((Roystonea_regia	Bactris_major)	((Reinhardtia_simplex	(Reinhardtia_latisecta	Reinhardtia_paiewonskiana))	Attalea_speciosa))))	(Manicaria_saccifera	Chamaedorea_seifrizii))))	Iriartea_deltoidea)	Dypsis_decaryi)	Kingia_australis);
((Chamaedorea_seifrizii	((((Manicaria_saccifera	(Pelagodoxa_henryana	((Prestoea_acuminata	(Oenocarpus_bataua	Oenocarpus_minor))	(((Veitchia_spiralis	(Heterospathe_cagayanensis	((Burretiokentia_grandiflora	Hydriastele_microspadix)	Dictyosperma_album)))	Kentiopsis_piersoniorum)	Geonoma_undata))))	Iriartea_deltoidea)	Dypsis_decaryi)	(((Sclerosperma_profizianum	Podococcus_barteri)	Orania_palindan)	((Phoenix_dactylifera	(((Attalea_speciosa	((Reinhardtia_paiewonskiana	Reinhardtia_latisecta)	Reinhardtia_simplex))	((Elaeis_oleifera	Elaeis_guineensis)	Bactris_major))	Roystonea_regia))	((Calamus_caryotoides	Pseudophoenix_vinifera)	(Serenoa_repens	Sabal_domingensis))))))	Kingia_australis);
((Bactris_major	((Elaeis_oleifera	Elaeis_guineensis)	((((((((Calamus_caryotoides	Pseudophoenix_vinifera)	(Prestoea_acuminata	((Pelagodoxa_henryana	(Oenocarpus_bataua	Oenocarpus_minor))	(((Veitchia_spiralis	(Heterospathe_cagayanensis	(Dictyosperma_album	(Hydriastele_microspadix	Burretiokentia_grandiflora))))	Kentiopsis_piersoniorum)	Geonoma_undata))))	Iriartea_deltoidea)	Dypsis_decaryi)	Manicaria_saccifera)	(((Serenoa_repens	Sabal_domingensis)	Chamaedorea_seifrizii)	((Sclerosperma_profizianum	Podococcus_barteri)	(Phoenix_dactylifera	Orania_palindan))))	Roystonea_regia)	(Attalea_speciosa	((Reinhardtia_paiewonskiana	Reinhardtia_latisecta)	Reinhardtia_simplex)))))	Kingia_australis);
((Bactris_major	((((((Dypsis_decaryi	Chamaedorea_seifrizii)	((Pseudophoenix_vinifera	(Serenoa_repens	(Calamus_caryotoides	Sabal_domingensis)))	((((Pelagodoxa_henryana	(Oenocarpus_bataua	Oenocarpus_minor))	(((Kentiopsis_piersoniorum	(Dictyosperma_album	(Burretiokentia_grandiflora	(Veitchia_spiralis	(Heterospathe_cagayanensis	Hydriastele_microspadix)))))	Geonoma_undata)	Prestoea_acuminata))	Manicaria_saccifera)	Iriartea_deltoidea)))	(((Sclerosperma_profizianum	Podococcus_barteri)	Orania_palindan)	Phoenix_dactylifera))	(Elaeis_oleifera	Elaeis_guineensis))	(Attalea_speciosa	((Reinhardtia_paiewonskiana	Reinhardtia_latisecta)	Reinhardtia_simplex)))	Roystonea_regia))	Kingia_australis);
((Bactris_major	(((Elaeis_oleifera	Elaeis_guineensis)	(((((Calamus_caryotoides	Orania_palindan)	Chamaedorea_seifrizii)	(Phoenix_dactylifera	((Serenoa_repens	Sabal_domingensis)	Sclerosperma_profizianum)))	((((Roystonea_regia	((((Prestoea_acuminata	(Oenocarpus_bataua	Oenocarpus_minor))	Pseudophoenix_vinifera)	((Kentiopsis_piersoniorum	(Dictyosperma_album	((Veitchia_spiralis	Heterospathe_cagayanensis)	(Burretiokentia_grandiflora	Hydriastele_microspadix))))	Geonoma_undata))	Pelagodoxa_henryana))	Manicaria_saccifera)	(Iriartea_deltoidea	Dypsis_decaryi))	Podococcus_barteri))	Attalea_speciosa))	((Reinhardtia_paiewonskiana	Reinhardtia_latisecta)	Reinhardtia_simplex)))	Kingia_australis);
(((Calamus_caryotoides	Pseudophoenix_vinifera)	(((((Veitchia_spiralis	Kentiopsis_piersoniorum)	((Dictyosperma_album	(Heterospathe_cagayanensis	Burretiokentia_grandiflora))	Hydriastele_microspadix))	Geonoma_undata)	(Prestoea_acuminata	(Oenocarpus_bataua	Oenocarpus_minor)))	(Pelagodoxa_henryana	(Manicaria_saccifera	((((Serenoa_repens	Sabal_domingensis)	(Sclerosperma_profizianum	Podococcus_barteri))	(((Dypsis_decaryi	Orania_palindan)	Iriartea_deltoidea)	((((Bactris_major	(Attalea_speciosa	((Reinhardtia_paiewonskiana	Reinhardtia_latisecta)	Reinhardtia_simplex)))	(Elaeis_oleifera	Elaeis_guineensis))	Roystonea_regia)	Phoenix_dactylifera)))	Chamaedorea_seifrizii)))))	Kingia_australis);
((Veitchia_spiralis	((((((((Calamus_caryotoides	Pseudophoenix_vinifera)	((Prestoea_acuminata	(Oenocarpus_bataua	Oenocarpus_minor))	(Pelagodoxa_henryana	(Manicaria_saccifera	(((Podococcus_barteri	Chamaedorea_seifrizii)	((Sclerosperma_profizianum	(Phoenix_dactylifera	(Serenoa_repens	Sabal_domingensis)))	(((Attalea_speciosa	(Elaeis_oleifera	Elaeis_guineensis))	(Roystonea_regia	Bactris_major))	((Reinhardtia_paiewonskiana	Reinhardtia_latisecta)	Reinhardtia_simplex))))	(Dypsis_decaryi	Orania_palindan))))))	Geonoma_undata)	Burretiokentia_grandiflora)	Kentiopsis_piersoniorum)	Iriartea_deltoidea)	(Heterospathe_cagayanensis	Dictyosperma_album))	Hydriastele_microspadix))	Kingia_australis);
((Veitchia_spiralis	(((Kentiopsis_piersoniorum	((Pelagodoxa_henryana	(Manicaria_saccifera	(((Chamaedorea_seifrizii	(Podococcus_barteri	Sclerosperma_profizianum))	((Serenoa_repens	(Calamus_caryotoides	Sabal_domingensis))	((((Attalea_speciosa	(Elaeis_oleifera	Elaeis_guineensis))	(Roystonea_regia	Bactris_major))	((Reinhardtia_paiewonskiana	Reinhardtia_latisecta)	Reinhardtia_simplex))	Phoenix_dactylifera)))	(Dypsis_decaryi	Orania_palindan))))	((Pseudophoenix_vinifera	(Oenocarpus_bataua	Oenocarpus_minor))	Prestoea_acuminata)))	Geonoma_undata)	(Hydriastele_microspadix	(Dictyosperma_album	((Iriartea_deltoidea	Heterospathe_cagayanensis)	Burretiokentia_grandiflora)))))	Kingia_australis);
((Attalea_speciosa	((Elaeis_oleifera	Elaeis_guineensis)	(((Phoenix_dactylifera	((Chamaedorea_seifrizii	Orania_palindan)	((Podococcus_barteri	Sclerosperma_profizianum)	(((Serenoa_repens	Sabal_domingensis)	(Calamus_caryotoides	Pseudophoenix_vinifera))	(((Iriartea_deltoidea	((((Geonoma_undata	Hydriastele_microspadix)	((Dictyosperma_album	((Oenocarpus_bataua	Oenocarpus_minor)	Heterospathe_cagayanensis))	Burretiokentia_grandiflora))	Veitchia_spiralis)	Kentiopsis_piersoniorum))	(Prestoea_acuminata	(Pelagodoxa_henryana	Dypsis_decaryi)))	Manicaria_saccifera)))))	Roystonea_regia)	(((Reinhardtia_paiewonskiana	Reinhardtia_latisecta)	Reinhardtia_simplex)	Bactris_major))))	Kingia_australis);
((((((Elaeis_oleifera	Elaeis_guineensis)	Attalea_speciosa)	(Roystonea_regia	((((((Prestoea_acuminata	((Iriartea_deltoidea	((Geonoma_undata	Hydriastele_microspadix)	(((Dictyosperma_album	((Oenocarpus_bataua	Oenocarpus_minor)	Heterospathe_cagayanensis))	Burretiokentia_grandiflora)	Veitchia_spiralis)))	Kentiopsis_piersoniorum))	Dypsis_decaryi)	((Serenoa_repens	Sabal_domingensis)	(Calamus_caryotoides	Pseudophoenix_vinifera)))	(Manicaria_saccifera	Chamaedorea_seifrizii))	(Pelagodoxa_henryana	((Podococcus_barteri	Sclerosperma_profizianum)	Orania_palindan)))	Phoenix_dactylifera)))	((Reinhardtia_paiewonskiana	Reinhardtia_latisecta)	Reinhardtia_simplex))	Bactris_major)	Kingia_australis);
((Veitchia_spiralis	((Hydriastele_microspadix	(Dictyosperma_album	((Burretiokentia_grandiflora	(Oenocarpus_bataua	Oenocarpus_minor))	Heterospathe_cagayanensis)))	(Kentiopsis_piersoniorum	(((((((Iriartea_deltoidea	(Dypsis_decaryi	Chamaedorea_seifrizii))	Manicaria_saccifera)	(((Podococcus_barteri	Sclerosperma_profizianum)	(Phoenix_dactylifera	Orania_palindan))	((Serenoa_repens	Sabal_domingensis)	Calamus_caryotoides)))	(((Attalea_speciosa	((Reinhardtia_paiewonskiana	Reinhardtia_latisecta)	Reinhardtia_simplex))	(Roystonea_regia	Bactris_major))	(Elaeis_oleifera	Elaeis_guineensis)))	Pelagodoxa_henryana)	Pseudophoenix_vinifera)	(Prestoea_acuminata	Geonoma_undata)))))	Kingia_australis);
(((((((Geonoma_undata	(Calamus_caryotoides	(Oenocarpus_bataua	Oenocarpus_minor)))	((((Heterospathe_cagayanensis	(Burretiokentia_grandiflora	Veitchia_spiralis))	Hydriastele_microspadix)	Dictyosperma_album)	Kentiopsis_piersoniorum))	(Prestoea_acuminata	Pseudophoenix_vinifera))	((Manicaria_saccifera	(((Orania_palindan	(Podococcus_barteri	Sclerosperma_profizianum))	Chamaedorea_seifrizii)	(((Phoenix_dactylifera	Attalea_speciosa)	(((Elaeis_guineensis	Elaeis_oleifera)	(Reinhardtia_simplex	(Reinhardtia_latisecta	Reinhardtia_paiewonskiana)))	(Roystonea_regia	Bactris_major)))	(Sabal_domingensis	Serenoa_repens))))	Pelagodoxa_henryana))	Iriartea_deltoidea)	Dypsis_decaryi)	Kingia_australis);
(((Pseudophoenix_vinifera	(((Manicaria_saccifera	(Iriartea_deltoidea	(Chamaedorea_seifrizii	((((Bactris_major	(Elaeis_guineensis	Elaeis_oleifera))	(Attalea_speciosa	(Reinhardtia_simplex	(Reinhardtia_latisecta	Reinhardtia_paiewonskiana))))	Roystonea_regia)	(((Phoenix_dactylifera	Orania_palindan)	(Podococcus_barteri	Sclerosperma_profizianum))	((Calamus_caryotoides	Sabal_domingensis)	Serenoa_repens))))))	Pelagodoxa_henryana)	((Geonoma_undata	(Prestoea_acuminata	(Oenocarpus_bataua	Oenocarpus_minor)))	(((Heterospathe_cagayanensis	((Burretiokentia_grandiflora	Dictyosperma_album)	Hydriastele_microspadix))	Veitchia_spiralis)	Kentiopsis_piersoniorum))))	Dypsis_decaryi)	Kingia_australis);
(((Pseudophoenix_vinifera	(((Manicaria_saccifera	(Iriartea_deltoidea	(Chamaedorea_seifrizii	((((Bactris_major	(Elaeis_guineensis	Elaeis_oleifera))	(Attalea_speciosa	(Reinhardtia_simplex	(Reinhardtia_latisecta	Reinhardtia_paiewonskiana))))	Roystonea_regia)	(((Phoenix_dactylifera	Orania_palindan)	(Podococcus_barteri	Sclerosperma_profizianum))	((Calamus_caryotoides	Sabal_domingensis)	Serenoa_repens))))))	Pelagodoxa_henryana)	((Geonoma_undata	(Prestoea_acuminata	(Oenocarpus_bataua	Oenocarpus_minor)))	(((Heterospathe_cagayanensis	((Burretiokentia_grandiflora	Dictyosperma_album)	Hydriastele_microspadix))	Veitchia_spiralis)	Kentiopsis_piersoniorum))))	Dypsis_decaryi)	Kingia_australis);
((Veitchia_spiralis	((Heterospathe_cagayanensis	Dictyosperma_album)	((Kentiopsis_piersoniorum	(((Prestoea_acuminata	(Oenocarpus_bataua	Oenocarpus_minor))	(((Manicaria_saccifera	(Dypsis_decaryi	(((Elaeis_guineensis	Elaeis_oleifera)	((Attalea_speciosa	(Reinhardtia_simplex	(Reinhardtia_latisecta	Reinhardtia_paiewonskiana)))	(Bactris_major	Roystonea_regia)))	((Chamaedorea_seifrizii	((Calamus_caryotoides	Sabal_domingensis)	Serenoa_repens))	(Phoenix_dactylifera	(Orania_palindan	(Podococcus_barteri	Sclerosperma_profizianum)))))))	Pelagodoxa_henryana)	Pseudophoenix_vinifera))	Iriartea_deltoidea))	(Burretiokentia_grandiflora	(Geonoma_undata	Hydriastele_microspadix)))))	Kingia_australis);
((Bactris_major	(Attalea_speciosa	((Roystonea_regia	(Reinhardtia_simplex	(Reinhardtia_latisecta	Reinhardtia_paiewonskiana)))	((((((Calamus_caryotoides	Sabal_domingensis)	Serenoa_repens)	(Sclerosperma_profizianum	((Phoenix_dactylifera	Orania_palindan)	Podococcus_barteri)))	((Iriartea_deltoidea	((((Veitchia_spiralis	Prestoea_acuminata)	((Burretiokentia_grandiflora	(Geonoma_undata	Hydriastele_microspadix))	Kentiopsis_piersoniorum))	((Pelagodoxa_henryana	(Oenocarpus_bataua	Oenocarpus_minor))	(Dypsis_decaryi	Dictyosperma_album)))	Heterospathe_cagayanensis))	(Manicaria_saccifera	Pseudophoenix_vinifera)))	Chamaedorea_seifrizii)	(Elaeis_guineensis	Elaeis_oleifera)))))	Kingia_australis);
((Bactris_major	(((((((((Podococcus_barteri	Phoenix_dactylifera)	Sclerosperma_profizianum)	Orania_palindan)	((((Prestoea_acuminata	Kentiopsis_piersoniorum)	((Pelagodoxa_henryana	(Oenocarpus_bataua	Oenocarpus_minor))	(Veitchia_spiralis	(Iriartea_deltoidea	((Burretiokentia_grandiflora	Heterospathe_cagayanensis)	(Dictyosperma_album	Hydriastele_microspadix))))))	Geonoma_undata)	Pseudophoenix_vinifera))	(Manicaria_saccifera	(Dypsis_decaryi	Chamaedorea_seifrizii)))	((Calamus_caryotoides	Sabal_domingensis)	Serenoa_repens))	(Reinhardtia_simplex	(Reinhardtia_latisecta	Reinhardtia_paiewonskiana)))	(Attalea_speciosa	(Elaeis_guineensis	Elaeis_oleifera)))	Roystonea_regia))	Kingia_australis);
((Attalea_speciosa	((Reinhardtia_simplex	(Reinhardtia_latisecta	Reinhardtia_paiewonskiana))	(((Elaeis_guineensis	Elaeis_oleifera)	Roystonea_regia)	(Bactris_major	(Phoenix_dactylifera	(((Podococcus_barteri	Sclerosperma_profizianum)	Orania_palindan)	((Dypsis_decaryi	(Manicaria_saccifera	((((Prestoea_acuminata	(Calamus_caryotoides	(Oenocarpus_bataua	Oenocarpus_minor)))	(Iriartea_deltoidea	(Kentiopsis_piersoniorum	(Veitchia_spiralis	(((Burretiokentia_grandiflora	Heterospathe_cagayanensis)	Dictyosperma_album)	(Geonoma_undata	Hydriastele_microspadix))))))	Pseudophoenix_vinifera)	Pelagodoxa_henryana)))	((Sabal_domingensis	Serenoa_repens)	Chamaedorea_seifrizii))))))))	Kingia_australis);
((((((Roystonea_regia	(((Podococcus_barteri	(Phoenix_dactylifera	Sclerosperma_profizianum))	Orania_palindan)	((Manicaria_saccifera	((Dypsis_decaryi	(((Prestoea_acuminata	(Oenocarpus_bataua	Oenocarpus_minor))	(Geonoma_undata	(Kentiopsis_piersoniorum	(((Heterospathe_cagayanensis	(Hydriastele_microspadix	Dictyosperma_album))	Veitchia_spiralis)	Burretiokentia_grandiflora))))	Pelagodoxa_henryana))	Iriartea_deltoidea))	(Pseudophoenix_vinifera	((Calamus_caryotoides	Sabal_domingensis)	Serenoa_repens)))))	(Attalea_speciosa	(Reinhardtia_simplex	(Reinhardtia_latisecta	Reinhardtia_paiewonskiana))))	(Elaeis_guineensis	Elaeis_oleifera))	Chamaedorea_seifrizii)	Bactris_major)	Kingia_australis);
((Chamaedorea_seifrizii	(Serenoa_repens	((((((Dypsis_decaryi	(Manicaria_saccifera	(Iriartea_deltoidea	(Elaeis_guineensis	Elaeis_oleifera))))	(((Sabal_domingensis	Bactris_major)	Pelagodoxa_henryana)	(Reinhardtia_simplex	(Reinhardtia_latisecta	Reinhardtia_paiewonskiana))))	Attalea_speciosa)	((Orania_palindan	(Podococcus_barteri	Sclerosperma_profizianum))	Phoenix_dactylifera))	((Pseudophoenix_vinifera	Calamus_caryotoides)	((((Kentiopsis_piersoniorum	(Heterospathe_cagayanensis	(Dictyosperma_album	(Hydriastele_microspadix	Burretiokentia_grandiflora))))	Veitchia_spiralis)	Prestoea_acuminata)	((Oenocarpus_bataua	Oenocarpus_minor)	Geonoma_undata))))	Roystonea_regia)))	Kingia_australis);
((((Pseudophoenix_vinifera	Calamus_caryotoides)	(((Oenocarpus_bataua	Oenocarpus_minor)	Prestoea_acuminata)	(((Kentiopsis_piersoniorum	(Veitchia_spiralis	(Hydriastele_microspadix	(Heterospathe_cagayanensis	(Dictyosperma_album	Burretiokentia_grandiflora)))))	Geonoma_undata)	(((((Phoenix_dactylifera	Orania_palindan)	(Podococcus_barteri	Sclerosperma_profizianum))	(((Iriartea_deltoidea	Bactris_major)	((Roystonea_regia	(Attalea_speciosa	(Reinhardtia_simplex	(Reinhardtia_latisecta	Reinhardtia_paiewonskiana))))	(Elaeis_guineensis	Elaeis_oleifera)))	(Sabal_domingensis	Serenoa_repens)))	(Manicaria_saccifera	Chamaedorea_seifrizii))	Pelagodoxa_henryana))))	Dypsis_decaryi)	Kingia_australis);
((Dypsis_decaryi	(((((Pseudophoenix_vinifera	Calamus_caryotoides)	((Dictyosperma_album	(Heterospathe_cagayanensis	((Burretiokentia_grandiflora	Veitchia_spiralis)	Hydriastele_microspadix)))	Kentiopsis_piersoniorum))	((Oenocarpus_bataua	Oenocarpus_minor)	Prestoea_acuminata))	Geonoma_undata)	(((Manicaria_saccifera	(((Elaeis_oleifera	Elaeis_guineensis)	((Phoenix_dactylifera	Orania_palindan)	(Podococcus_barteri	Sclerosperma_profizianum)))	(((Reinhardtia_simplex	(Reinhardtia_latisecta	Reinhardtia_paiewonskiana))	(Attalea_speciosa	Chamaedorea_seifrizii))	((Iriartea_deltoidea	Bactris_major)	(Serenoa_repens	Sabal_domingensis)))))	Roystonea_regia)	Pelagodoxa_henryana)))	Kingia_australis);
((Dypsis_decaryi	(Orania_palindan	((((Manicaria_saccifera	((((((Heterospathe_cagayanensis	((Burretiokentia_grandiflora	Hydriastele_microspadix)	Veitchia_spiralis))	(Kentiopsis_piersoniorum	Dictyosperma_album))	(Geonoma_undata	(Pseudophoenix_vinifera	Calamus_caryotoides)))	((Oenocarpus_bataua	Oenocarpus_minor)	Prestoea_acuminata))	(Podococcus_barteri	Pelagodoxa_henryana))	Roystonea_regia))	(Chamaedorea_seifrizii	(Phoenix_dactylifera	(Serenoa_repens	Sabal_domingensis))))	(((Reinhardtia_simplex	(Reinhardtia_latisecta	Reinhardtia_paiewonskiana))	Attalea_speciosa)	(Elaeis_oleifera	Elaeis_guineensis)))	(Sclerosperma_profizianum	(Iriartea_deltoidea	Bactris_major)))))	Kingia_australis);
(((((((Sclerosperma_profizianum	((Phoenix_dactylifera	Orania_palindan)	Podococcus_barteri))	(Bactris_major	(Roystonea_regia	(((Reinhardtia_simplex	(Reinhardtia_latisecta	Reinhardtia_paiewonskiana))	Attalea_speciosa)	(Elaeis_oleifera	Elaeis_guineensis)))))	(Serenoa_repens	Sabal_domingensis))	Dypsis_decaryi)	(Iriartea_deltoidea	((Prestoea_acuminata	(Manicaria_saccifera	(Pseudophoenix_vinifera	Calamus_caryotoides)))	(((((Burretiokentia_grandiflora	Dictyosperma_album)	(Heterospathe_cagayanensis	(Hydriastele_microspadix	Veitchia_spiralis)))	Kentiopsis_piersoniorum)	Geonoma_undata)	(Pelagodoxa_henryana	(Oenocarpus_bataua	Oenocarpus_minor))))))	Chamaedorea_seifrizii)	Kingia_australis);
((Bactris_major	(((Elaeis_oleifera	Elaeis_guineensis)	((Reinhardtia_simplex	(Reinhardtia_latisecta	Reinhardtia_paiewonskiana))	Attalea_speciosa))	((((Chamaedorea_seifrizii	(Serenoa_repens	Sabal_domingensis))	(Sclerosperma_profizianum	(Orania_palindan	Podococcus_barteri)))	(((Manicaria_saccifera	(Pseudophoenix_vinifera	Calamus_caryotoides))	(Iriartea_deltoidea	((Pelagodoxa_henryana	(((Kentiopsis_piersoniorum	(Burretiokentia_grandiflora	((Hydriastele_microspadix	(Heterospathe_cagayanensis	Dictyosperma_album))	Veitchia_spiralis)))	Geonoma_undata)	(Prestoea_acuminata	(Oenocarpus_bataua	Oenocarpus_minor))))	Dypsis_decaryi)))	Roystonea_regia))	Phoenix_dactylifera)))	Kingia_australis);
((Dypsis_decaryi	((((((((((Elaeis_oleifera	Elaeis_guineensis)	(Iriartea_deltoidea	Bactris_major))	((Reinhardtia_simplex	(Reinhardtia_latisecta	Reinhardtia_paiewonskiana))	Attalea_speciosa))	Roystonea_regia)	Phoenix_dactylifera)	((Serenoa_repens	(Calamus_caryotoides	Sabal_domingensis))	(Sclerosperma_profizianum	(Orania_palindan	Podococcus_barteri))))	Chamaedorea_seifrizii)	Manicaria_saccifera)	Pseudophoenix_vinifera)	((Pelagodoxa_henryana	(Oenocarpus_bataua	Oenocarpus_minor))	(((Kentiopsis_piersoniorum	(((Heterospathe_cagayanensis	Dictyosperma_album)	(Burretiokentia_grandiflora	Hydriastele_microspadix))	Veitchia_spiralis))	Geonoma_undata)	Prestoea_acuminata))))	Kingia_australis);
((Dypsis_decaryi	((((Prestoea_acuminata	(Oenocarpus_bataua	Oenocarpus_minor))	((((((Heterospathe_cagayanensis	Chamaedorea_seifrizii)	(Serenoa_repens	(Calamus_caryotoides	Sabal_domingensis)))	((Iriartea_deltoidea	Bactris_major)	(((Reinhardtia_simplex	(Reinhardtia_latisecta	Reinhardtia_paiewonskiana))	Attalea_speciosa)	(Elaeis_oleifera	Elaeis_guineensis))))	((Phoenix_dactylifera	Orania_palindan)	(Podococcus_barteri	Sclerosperma_profizianum)))	Manicaria_saccifera)	(Roystonea_regia	Pelagodoxa_henryana)))	((Pseudophoenix_vinifera	Dictyosperma_album)	((Hydriastele_microspadix	Geonoma_undata)	(Burretiokentia_grandiflora	Kentiopsis_piersoniorum))))	Veitchia_spiralis))	Kingia_australis);
((Bactris_major	((Pelagodoxa_henryana	(Oenocarpus_bataua	Oenocarpus_minor))	((((Attalea_speciosa	(Reinhardtia_simplex	(Reinhardtia_latisecta	Reinhardtia_paiewonskiana)))	(((Pseudophoenix_vinifera	(Serenoa_repens	(Calamus_caryotoides	Sabal_domingensis)))	(Chamaedorea_seifrizii	Roystonea_regia))	((Dypsis_decaryi	(Iriartea_deltoidea	((Orania_palindan	(Podococcus_barteri	Sclerosperma_profizianum))	(Elaeis_oleifera	Elaeis_guineensis))))	Manicaria_saccifera)))	(((Veitchia_spiralis	(Heterospathe_cagayanensis	(Hydriastele_microspadix	Dictyosperma_album)))	(Kentiopsis_piersoniorum	Burretiokentia_grandiflora))	Geonoma_undata))	(Prestoea_acuminata	Phoenix_dactylifera))))	Kingia_australis);
((Chamaedorea_seifrizii	((((((Attalea_speciosa	(Reinhardtia_simplex	(Reinhardtia_latisecta	Reinhardtia_paiewonskiana)))	(Bactris_major	Roystonea_regia))	(Elaeis_oleifera	Elaeis_guineensis))	((Pelagodoxa_henryana	Manicaria_saccifera)	(Orania_palindan	(Podococcus_barteri	Sclerosperma_profizianum))))	((Serenoa_repens	(Calamus_caryotoides	Sabal_domingensis))	(Phoenix_dactylifera	Dypsis_decaryi)))	((((((Hydriastele_microspadix	Geonoma_undata)	(Veitchia_spiralis	(Heterospathe_cagayanensis	Dictyosperma_album)))	Iriartea_deltoidea)	(Burretiokentia_grandiflora	Kentiopsis_piersoniorum))	(Prestoea_acuminata	(Oenocarpus_bataua	Oenocarpus_minor)))	Pseudophoenix_vinifera)))	Kingia_australis);
(((((((Podococcus_barteri	(Sclerosperma_profizianum	(Phoenix_dactylifera	Orania_palindan)))	((Serenoa_repens	(Calamus_caryotoides	Sabal_domingensis))	(Dypsis_decaryi	Chamaedorea_seifrizii)))	((((((Heterospathe_cagayanensis	((Burretiokentia_grandiflora	(Hydriastele_microspadix	Dictyosperma_album))	Iriartea_deltoidea))	Pelagodoxa_henryana)	Kentiopsis_piersoniorum)	(Veitchia_spiralis	Geonoma_undata))	(Prestoea_acuminata	(Oenocarpus_bataua	Oenocarpus_minor)))	(Roystonea_regia	(Manicaria_saccifera	Pseudophoenix_vinifera))))	(Elaeis_oleifera	Elaeis_guineensis))	((Reinhardtia_simplex	(Reinhardtia_latisecta	Reinhardtia_paiewonskiana))	Attalea_speciosa))	Bactris_major)	Kingia_australis);
((Veitchia_spiralis	((((Hydriastele_microspadix	Geonoma_undata)	((Prestoea_acuminata	(Oenocarpus_bataua	Oenocarpus_minor))	(Pelagodoxa_henryana	((Iriartea_deltoidea	(((((((Calamus_caryotoides	Pseudophoenix_vinifera)	(Serenoa_repens	Sabal_domingensis))	(Podococcus_barteri	Sclerosperma_profizianum))	(Phoenix_dactylifera	((Reinhardtia_simplex	(Reinhardtia_latisecta	Reinhardtia_paiewonskiana))	Attalea_speciosa)))	(Roystonea_regia	(Dypsis_decaryi	Chamaedorea_seifrizii)))	((Elaeis_oleifera	Elaeis_guineensis)	Orania_palindan))	Bactris_major))	Manicaria_saccifera))))	Dictyosperma_album)	(Kentiopsis_piersoniorum	(Burretiokentia_grandiflora	Heterospathe_cagayanensis))))	Kingia_australis);
((Veitchia_spiralis	((((((Burretiokentia_grandiflora	(Pelagodoxa_henryana	(Oenocarpus_minor	Oenocarpus_bataua)))	(Prestoea_acuminata	(((((Podococcus_barteri	Sclerosperma_profizianum)	(Phoenix_dactylifera	Orania_palindan))	((Reinhardtia_simplex	(Reinhardtia_latisecta	Reinhardtia_paiewonskiana))	((Bactris_major	(Elaeis_oleifera	Elaeis_guineensis))	(Roystonea_regia	Attalea_speciosa))))	((Chamaedorea_seifrizii	Dypsis_decaryi)	Manicaria_saccifera))	((Calamus_caryotoides	Pseudophoenix_vinifera)	(Serenoa_repens	Sabal_domingensis)))))	Iriartea_deltoidea)	Geonoma_undata)	Kentiopsis_piersoniorum)	(Heterospathe_cagayanensis	(Hydriastele_microspadix	Dictyosperma_album))))	Kingia_australis);
((Chamaedorea_seifrizii	(Iriartea_deltoidea	((((Serenoa_repens	Sabal_domingensis)	Manicaria_saccifera)	(Pelagodoxa_henryana	(((Dypsis_decaryi	(((Oenocarpus_minor	Oenocarpus_bataua)	Prestoea_acuminata)	((Dictyosperma_album	Kentiopsis_piersoniorum)	((Heterospathe_cagayanensis	(Hydriastele_microspadix	Veitchia_spiralis))	Burretiokentia_grandiflora))))	Geonoma_undata)	(Calamus_caryotoides	Pseudophoenix_vinifera))))	(((Podococcus_barteri	Sclerosperma_profizianum)	(Orania_palindan	Phoenix_dactylifera))	(Bactris_major	(((Elaeis_oleifera	Elaeis_guineensis)	Roystonea_regia)	(Attalea_speciosa	(Reinhardtia_simplex	(Reinhardtia_latisecta	Reinhardtia_paiewonskiana)))))))))	Kingia_australis);
((((((Geonoma_undata	Hydriastele_microspadix)	(((Kentiopsis_piersoniorum	((Prestoea_acuminata	((((Calamus_caryotoides	Pseudophoenix_vinifera)	(Serenoa_repens	Sabal_domingensis))	((((Podococcus_barteri	Sclerosperma_profizianum)	(Orania_palindan	Phoenix_dactylifera))	(Attalea_speciosa	(((Elaeis_oleifera	Elaeis_guineensis)	Bactris_major)	(Roystonea_regia	(Reinhardtia_simplex	(Reinhardtia_latisecta	Reinhardtia_paiewonskiana))))))	(Chamaedorea_seifrizii	Manicaria_saccifera)))	Pelagodoxa_henryana))	(Oenocarpus_minor	Oenocarpus_bataua)))	Iriartea_deltoidea)	Burretiokentia_grandiflora))	(Dypsis_decaryi	Dictyosperma_album))	Heterospathe_cagayanensis)	Veitchia_spiralis)	Kingia_australis);
((Bactris_major	(((Reinhardtia_simplex	(Reinhardtia_latisecta	Reinhardtia_paiewonskiana))	((((Sclerosperma_profizianum	Podococcus_barteri)	(Phoenix_dactylifera	Orania_palindan))	(((((Heterospathe_cagayanensis	(Veitchia_spiralis	Kentiopsis_piersoniorum))	(Hydriastele_microspadix	Geonoma_undata))	(((((Oenocarpus_minor	Oenocarpus_bataua)	(Dypsis_decaryi	Dictyosperma_album))	Pelagodoxa_henryana)	(Manicaria_saccifera	Pseudophoenix_vinifera))	Iriartea_deltoidea))	(Burretiokentia_grandiflora	Prestoea_acuminata))	((Calamus_caryotoides	(Serenoa_repens	Sabal_domingensis))	Chamaedorea_seifrizii)))	((Elaeis_oleifera	Elaeis_guineensis)	Attalea_speciosa)))	Roystonea_regia))	Kingia_australis);
((((Chamaedorea_seifrizii	(((Elaeis_oleifera	Elaeis_guineensis)	((Roystonea_regia	Bactris_major)	(Attalea_speciosa	(Reinhardtia_simplex	(Reinhardtia_latisecta	Reinhardtia_paiewonskiana)))))	(((Sclerosperma_profizianum	Podococcus_barteri)	(Phoenix_dactylifera	Orania_palindan))	(Pseudophoenix_vinifera	((Calamus_caryotoides	Serenoa_repens)	Sabal_domingensis)))))	Manicaria_saccifera)	(Iriartea_deltoidea	(((Geonoma_undata	(((Hydriastele_microspadix	Veitchia_spiralis)	(Heterospathe_cagayanensis	Kentiopsis_piersoniorum))	Burretiokentia_grandiflora))	((Dypsis_decaryi	Dictyosperma_album)	Prestoea_acuminata))	((Oenocarpus_minor	Oenocarpus_bataua)	Pelagodoxa_henryana))))	Kingia_australis);
((Bactris_major	(((((Attalea_speciosa	(Reinhardtia_simplex	(Reinhardtia_latisecta	Reinhardtia_paiewonskiana)))	(Roystonea_regia	(Pseudophoenix_vinifera	(((((Veitchia_spiralis	(((Dypsis_decaryi	Dictyosperma_album)	Heterospathe_cagayanensis)	(Geonoma_undata	Hydriastele_microspadix)))	Kentiopsis_piersoniorum)	Burretiokentia_grandiflora)	Pelagodoxa_henryana)	((Oenocarpus_minor	Oenocarpus_bataua)	Prestoea_acuminata)))))	((Calamus_caryotoides	Chamaedorea_seifrizii)	(Phoenix_dactylifera	((Serenoa_repens	Sabal_domingensis)	Sclerosperma_profizianum))))	(Manicaria_saccifera	((Orania_palindan	(Elaeis_oleifera	Elaeis_guineensis))	Podococcus_barteri)))	Iriartea_deltoidea))	Kingia_australis);
((Pelagodoxa_henryana	((Oenocarpus_minor	Oenocarpus_bataua)	((((((Serenoa_repens	(Calamus_caryotoides	Sabal_domingensis))	(Phoenix_dactylifera	((Sclerosperma_profizianum	Podococcus_barteri)	Orania_palindan)))	(((Iriartea_deltoidea	Dypsis_decaryi)	Chamaedorea_seifrizii)	Manicaria_saccifera))	((((Reinhardtia_latisecta	Reinhardtia_paiewonskiana)	(Reinhardtia_simplex	Attalea_speciosa))	(Elaeis_oleifera	Elaeis_guineensis))	(Bactris_major	Roystonea_regia)))	Pseudophoenix_vinifera)	((Geonoma_undata	(Burretiokentia_grandiflora	(Kentiopsis_piersoniorum	(Dictyosperma_album	(Hydriastele_microspadix	(Veitchia_spiralis	Heterospathe_cagayanensis))))))	Prestoea_acuminata))))	Kingia_australis);
(((((Elaeis_oleifera	Elaeis_guineensis)	(Attalea_speciosa	(Roystonea_regia	(Reinhardtia_simplex	(Reinhardtia_paiewonskiana	Reinhardtia_latisecta)))))	((((Calamus_caryotoides	Pseudophoenix_vinifera)	(Serenoa_repens	Sabal_domingensis))	(Iriartea_deltoidea	(Pelagodoxa_henryana	((Prestoea_acuminata	(Oenocarpus_minor	Oenocarpus_bataua))	((Geonoma_undata	(Kentiopsis_piersoniorum	(((Dictyosperma_album	(Hydriastele_microspadix	Burretiokentia_grandiflora))	Heterospathe_cagayanensis)	Veitchia_spiralis)))	Manicaria_saccifera)))))	(Dypsis_decaryi	((((Sclerosperma_profizianum	Podococcus_barteri)	Orania_palindan)	Phoenix_dactylifera)	Chamaedorea_seifrizii))))	Bactris_major)	Kingia_australis);
((Calamus_caryotoides	(Attalea_speciosa	((((Serenoa_repens	(Sclerosperma_profizianum	Podococcus_barteri))	(((Dypsis_decaryi	Orania_palindan)	(Elaeis_oleifera	Elaeis_guineensis))	((Manicaria_saccifera	(Iriartea_deltoidea	Bactris_major))	(Roystonea_regia	(Pelagodoxa_henryana	(((Prestoea_acuminata	(Oenocarpus_minor	Oenocarpus_bataua))	(((Kentiopsis_piersoniorum	Veitchia_spiralis)	(Heterospathe_cagayanensis	(Dictyosperma_album	Burretiokentia_grandiflora)))	(Hydriastele_microspadix	Geonoma_undata)))	Pseudophoenix_vinifera))))))	((Reinhardtia_simplex	(Reinhardtia_paiewonskiana	Reinhardtia_latisecta))	(Chamaedorea_seifrizii	Phoenix_dactylifera)))	Sabal_domingensis)))	Kingia_australis);
((Reinhardtia_latisecta	(((Attalea_speciosa	((((Serenoa_repens	(Sabal_domingensis	Calamus_caryotoides))	((Chamaedorea_seifrizii	Manicaria_saccifera)	(((Iriartea_deltoidea	(Roystonea_regia	(Pseudophoenix_vinifera	(((((Heterospathe_cagayanensis	Veitchia_spiralis)	Hydriastele_microspadix)	(Pelagodoxa_henryana	(Kentiopsis_piersoniorum	(Dictyosperma_album	Geonoma_undata))))	(Prestoea_acuminata	(Oenocarpus_minor	Oenocarpus_bataua)))	Burretiokentia_grandiflora))))	Dypsis_decaryi)	((Phoenix_dactylifera	(Sclerosperma_profizianum	Podococcus_barteri))	Orania_palindan))))	Bactris_major)	(Elaeis_oleifera	Elaeis_guineensis)))	Reinhardtia_simplex)	Reinhardtia_paiewonskiana))	Kingia_australis);
((Pelagodoxa_henryana	((((Iriartea_deltoidea	(((Veitchia_spiralis	(Heterospathe_cagayanensis	((Burretiokentia_grandiflora	Hydriastele_microspadix)	Dictyosperma_album)))	Geonoma_undata)	Kentiopsis_piersoniorum))	((Oenocarpus_minor	Oenocarpus_bataua)	Prestoea_acuminata))	Dypsis_decaryi)	(Manicaria_saccifera	(((Elaeis_oleifera	Elaeis_guineensis)	(((Reinhardtia_simplex	(Reinhardtia_latisecta	Reinhardtia_paiewonskiana))	Roystonea_regia)	(Attalea_speciosa	Bactris_major)))	(((Phoenix_dactylifera	Orania_palindan)	(Podococcus_barteri	Sclerosperma_profizianum))	(Chamaedorea_seifrizii	(Pseudophoenix_vinifera	(Serenoa_repens	(Sabal_domingensis	Calamus_caryotoides)))))))))	Kingia_australis);
((Veitchia_spiralis	(((Heterospathe_cagayanensis	Burretiokentia_grandiflora)	(Dictyosperma_album	Hydriastele_microspadix))	(Kentiopsis_piersoniorum	(Geonoma_undata	((((Oenocarpus_minor	Oenocarpus_bataua)	Prestoea_acuminata)	Pelagodoxa_henryana)	((Dypsis_decaryi	(Iriartea_deltoidea	((Serenoa_repens	Sabal_domingensis)	(((Attalea_speciosa	(((Elaeis_oleifera	Elaeis_guineensis)	Bactris_major)	((Reinhardtia_simplex	(Reinhardtia_latisecta	Reinhardtia_paiewonskiana))	Roystonea_regia)))	((Orania_palindan	Podococcus_barteri)	(Phoenix_dactylifera	Sclerosperma_profizianum)))	Chamaedorea_seifrizii))))	(Manicaria_saccifera	(Calamus_caryotoides	Pseudophoenix_vinifera))))))))	Kingia_australis);
((Bactris_major	(((Chamaedorea_seifrizii	((((Orania_palindan	Podococcus_barteri)	Sclerosperma_profizianum)	Phoenix_dactylifera)	(Serenoa_repens	(Calamus_caryotoides	Sabal_domingensis))))	((((Dypsis_decaryi	(Manicaria_saccifera	Pseudophoenix_vinifera))	Iriartea_deltoidea)	(((((Oenocarpus_minor	Oenocarpus_bataua)	Pelagodoxa_henryana)	Prestoea_acuminata)	Geonoma_undata)	((Veitchia_spiralis	((Hydriastele_microspadix	(Burretiokentia_grandiflora	Dictyosperma_album))	Heterospathe_cagayanensis))	Kentiopsis_piersoniorum)))	Roystonea_regia))	((Elaeis_guineensis	((Reinhardtia_simplex	(Reinhardtia_latisecta	Reinhardtia_paiewonskiana))	Attalea_speciosa))	Elaeis_oleifera)))	Kingia_australis);
(((((((Podococcus_barteri	Sclerosperma_profizianum)	(Orania_palindan	Phoenix_dactylifera))	((Manicaria_saccifera	Pseudophoenix_vinifera)	(Dypsis_decaryi	(Iriartea_deltoidea	((Geonoma_undata	((Veitchia_spiralis	((Dictyosperma_album	Hydriastele_microspadix)	Heterospathe_cagayanensis))	(Burretiokentia_grandiflora	Kentiopsis_piersoniorum)))	(((Oenocarpus_minor	Oenocarpus_bataua)	Pelagodoxa_henryana)	Prestoea_acuminata))))))	(Serenoa_repens	Sabal_domingensis))	(Calamus_caryotoides	Chamaedorea_seifrizii))	(Attalea_speciosa	((Roystonea_regia	Bactris_major)	((Reinhardtia_simplex	(Reinhardtia_latisecta	Reinhardtia_paiewonskiana))	(Elaeis_oleifera	Elaeis_guineensis)))))	Kingia_australis);
((Dypsis_decaryi	(Orania_palindan	(Chamaedorea_seifrizii	(((Podococcus_barteri	Sclerosperma_profizianum)	((Serenoa_repens	Sabal_domingensis)	(Phoenix_dactylifera	(((Bactris_major	Roystonea_regia)	(Attalea_speciosa	(Elaeis_oleifera	Elaeis_guineensis)))	(Reinhardtia_simplex	(Reinhardtia_latisecta	Reinhardtia_paiewonskiana))))))	(Manicaria_saccifera	(((((Kentiopsis_piersoniorum	Geonoma_undata)	(Prestoea_acuminata	(Oenocarpus_minor	Oenocarpus_bataua)))	(Veitchia_spiralis	(Hydriastele_microspadix	((Heterospathe_cagayanensis	Burretiokentia_grandiflora)	Dictyosperma_album))))	((Calamus_caryotoides	Pseudophoenix_vinifera)	Iriartea_deltoidea))	Pelagodoxa_henryana))))))	Kingia_australis);
(((((Geonoma_undata	(((((Serenoa_repens	Sabal_domingensis)	Chamaedorea_seifrizii)	((Podococcus_barteri	Sclerosperma_profizianum)	(((Bactris_major	Roystonea_regia)	(Attalea_speciosa	(Elaeis_oleifera	Elaeis_guineensis)))	(Reinhardtia_simplex	(Reinhardtia_latisecta	Reinhardtia_paiewonskiana)))))	((Manicaria_saccifera	Iriartea_deltoidea)	(Phoenix_dactylifera	Orania_palindan)))	Pelagodoxa_henryana))	((Prestoea_acuminata	(Oenocarpus_minor	Oenocarpus_bataua))	(Calamus_caryotoides	Pseudophoenix_vinifera)))	Dypsis_decaryi)	(Kentiopsis_piersoniorum	((Veitchia_spiralis	(Hydriastele_microspadix	(Heterospathe_cagayanensis	Burretiokentia_grandiflora)))	Dictyosperma_album)))	Kingia_australis);
((Attalea_speciosa	(Bactris_major	((((Elaeis_oleifera	Elaeis_guineensis)	Roystonea_regia)	(Reinhardtia_simplex	(Reinhardtia_latisecta	Reinhardtia_paiewonskiana)))	((Manicaria_saccifera	(Pseudophoenix_vinifera	(((Iriartea_deltoidea	((Geonoma_undata	(Kentiopsis_piersoniorum	((Heterospathe_cagayanensis	((Burretiokentia_grandiflora	Dictyosperma_album)	Hydriastele_microspadix))	Veitchia_spiralis)))	((Oenocarpus_minor	Oenocarpus_bataua)	Prestoea_acuminata)))	Dypsis_decaryi)	Pelagodoxa_henryana)))	((Orania_palindan	(Podococcus_barteri	(Phoenix_dactylifera	Sclerosperma_profizianum)))	((Serenoa_repens	(Calamus_caryotoides	Sabal_domingensis))	Chamaedorea_seifrizii))))))	Kingia_australis);
((Chamaedorea_seifrizii	((Iriartea_deltoidea	(((Heterospathe_cagayanensis	Veitchia_spiralis)	(Hydriastele_microspadix	Geonoma_undata))	Dictyosperma_album))	(((((Podococcus_barteri	Pelagodoxa_henryana)	Manicaria_saccifera)	(((Phoenix_dactylifera	Orania_palindan)	Dypsis_decaryi)	((((((Elaeis_oleifera	Elaeis_guineensis)	Roystonea_regia)	((Attalea_speciosa	(Reinhardtia_simplex	(Reinhardtia_latisecta	Reinhardtia_paiewonskiana)))	Bactris_major))	(Sclerosperma_profizianum	(Serenoa_repens	(Calamus_caryotoides	Sabal_domingensis))))	Pseudophoenix_vinifera)	((Oenocarpus_minor	Oenocarpus_bataua)	Prestoea_acuminata))))	Burretiokentia_grandiflora)	Kentiopsis_piersoniorum)))	Kingia_australis);
((Veitchia_spiralis	(((Kentiopsis_piersoniorum	Prestoea_acuminata)	((Pelagodoxa_henryana	(Hydriastele_microspadix	Geonoma_undata))	((Oenocarpus_minor	Oenocarpus_bataua)	(Dypsis_decaryi	Dictyosperma_album))))	(Iriartea_deltoidea	(Manicaria_saccifera	(Burretiokentia_grandiflora	(Pseudophoenix_vinifera	(((Calamus_caryotoides	Heterospathe_cagayanensis)	Chamaedorea_seifrizii)	((Bactris_major	((((Reinhardtia_simplex	(Reinhardtia_latisecta	Reinhardtia_paiewonskiana))	Roystonea_regia)	(Elaeis_guineensis	Elaeis_oleifera))	Attalea_speciosa))	((Sclerosperma_profizianum	(Serenoa_repens	Sabal_domingensis))	((Phoenix_dactylifera	Orania_palindan)	Podococcus_barteri))))))))))	Kingia_australis);
((Dypsis_decaryi	(((((((Elaeis_oleifera	((Reinhardtia_simplex	(Reinhardtia_latisecta	Reinhardtia_paiewonskiana))	Attalea_speciosa))	Elaeis_guineensis)	(Roystonea_regia	Bactris_major))	Phoenix_dactylifera)	((Orania_palindan	(Chamaedorea_seifrizii	((Serenoa_repens	Sabal_domingensis)	Calamus_caryotoides)))	(Sclerosperma_profizianum	Podococcus_barteri)))	Manicaria_saccifera)	((Pelagodoxa_henryana	(Oenocarpus_minor	Oenocarpus_bataua))	((Pseudophoenix_vinifera	(Iriartea_deltoidea	(Kentiopsis_piersoniorum	(Geonoma_undata	(Dictyosperma_album	(((Burretiokentia_grandiflora	Hydriastele_microspadix)	Veitchia_spiralis)	Heterospathe_cagayanensis))))))	Prestoea_acuminata))))	Kingia_australis);
((Chamaedorea_seifrizii	(((((((Orania_palindan	(Podococcus_barteri	Sclerosperma_profizianum))	Dypsis_decaryi)	(Manicaria_saccifera	Prestoea_acuminata))	(((Calamus_caryotoides	Pseudophoenix_vinifera)	(Serenoa_repens	Sabal_domingensis))	(Burretiokentia_grandiflora	(Pelagodoxa_henryana	(Oenocarpus_minor	Oenocarpus_bataua)))))	(Phoenix_dactylifera	((Elaeis_guineensis	Elaeis_oleifera)	((Roystonea_regia	Attalea_speciosa)	(Bactris_major	((Reinhardtia_latisecta	Reinhardtia_paiewonskiana)	Reinhardtia_simplex))))))	Geonoma_undata)	((Kentiopsis_piersoniorum	(Dictyosperma_album	((Veitchia_spiralis	Heterospathe_cagayanensis)	Hydriastele_microspadix)))	Iriartea_deltoidea)))	Kingia_australis);
((Chamaedorea_seifrizii	(((Orania_palindan	(Podococcus_barteri	(Phoenix_dactylifera	Sclerosperma_profizianum)))	(((((((((Kentiopsis_piersoniorum	(((Dypsis_decaryi	Dictyosperma_album)	Heterospathe_cagayanensis)	Hydriastele_microspadix))	Veitchia_spiralis)	(Prestoea_acuminata	(Oenocarpus_minor	Oenocarpus_bataua)))	Geonoma_undata)	(Pelagodoxa_henryana	Iriartea_deltoidea))	Roystonea_regia)	Pseudophoenix_vinifera)	(Serenoa_repens	(Calamus_caryotoides	Sabal_domingensis)))	(Burretiokentia_grandiflora	Manicaria_saccifera)))	(((Attalea_speciosa	((Reinhardtia_latisecta	Reinhardtia_paiewonskiana)	Reinhardtia_simplex))	Bactris_major)	(Elaeis_guineensis	Elaeis_oleifera))))	Kingia_australis);
((Chamaedorea_seifrizii	((((((((Oenocarpus_minor	Oenocarpus_bataua)	Pelagodoxa_henryana)	((Kentiopsis_piersoniorum	(Dictyosperma_album	(Heterospathe_cagayanensis	(Hydriastele_microspadix	Veitchia_spiralis))))	Geonoma_undata))	Prestoea_acuminata)	(Dypsis_decaryi	(Iriartea_deltoidea	(Roystonea_regia	Pseudophoenix_vinifera))))	(((Serenoa_repens	(Calamus_caryotoides	Sabal_domingensis))	Burretiokentia_grandiflora)	((Orania_palindan	(Podococcus_barteri	Sclerosperma_profizianum))	Phoenix_dactylifera)))	(((Reinhardtia_latisecta	Reinhardtia_paiewonskiana)	Reinhardtia_simplex)	((Elaeis_guineensis	Elaeis_oleifera)	(Attalea_speciosa	Bactris_major))))	Manicaria_saccifera))	Kingia_australis);
(((Chamaedorea_seifrizii	(((((((Manicaria_saccifera	Pseudophoenix_vinifera)	Pelagodoxa_henryana)	(Prestoea_acuminata	(Oenocarpus_minor	Oenocarpus_bataua)))	((Kentiopsis_piersoniorum	(Veitchia_spiralis	(Iriartea_deltoidea	(Burretiokentia_grandiflora	(Heterospathe_cagayanensis	(Hydriastele_microspadix	Dictyosperma_album))))))	Geonoma_undata))	Roystonea_regia)	((Elaeis_oleifera	((Bactris_major	(Calamus_caryotoides	Attalea_speciosa))	Elaeis_guineensis))	((Reinhardtia_latisecta	Reinhardtia_paiewonskiana)	Reinhardtia_simplex)))	(((Phoenix_dactylifera	Orania_palindan)	(Podococcus_barteri	Sclerosperma_profizianum))	(Serenoa_repens	Sabal_domingensis))))	Dypsis_decaryi)	Kingia_australis);
((Chamaedorea_seifrizii	((((Manicaria_saccifera	(((Attalea_speciosa	((((Reinhardtia_latisecta	Reinhardtia_paiewonskiana)	Reinhardtia_simplex)	Roystonea_regia)	((Elaeis_oleifera	Elaeis_guineensis)	Bactris_major)))	Calamus_caryotoides)	((Phoenix_dactylifera	Orania_palindan)	(Podococcus_barteri	Sclerosperma_profizianum))))	(Serenoa_repens	Sabal_domingensis))	(Iriartea_deltoidea	(Burretiokentia_grandiflora	(((Geonoma_undata	(Kentiopsis_piersoniorum	(((Veitchia_spiralis	Hydriastele_microspadix)	Heterospathe_cagayanensis)	Dictyosperma_album)))	(Pseudophoenix_vinifera	(Prestoea_acuminata	(Oenocarpus_minor	Oenocarpus_bataua))))	Pelagodoxa_henryana))))	Dypsis_decaryi))	Kingia_australis);
((Serenoa_repens	((Sabal_domingensis	Calamus_caryotoides)	(Chamaedorea_seifrizii	(((Burretiokentia_grandiflora	(Heterospathe_cagayanensis	(Iriartea_deltoidea	(Manicaria_saccifera	(((((Pseudophoenix_vinifera	Veitchia_spiralis)	(Pelagodoxa_henryana	((Oenocarpus_minor	Oenocarpus_bataua)	(Dictyosperma_album	Dypsis_decaryi))))	Prestoea_acuminata)	Kentiopsis_piersoniorum)	(Hydriastele_microspadix	Geonoma_undata))))))	(((Attalea_speciosa	((Reinhardtia_latisecta	Reinhardtia_paiewonskiana)	Reinhardtia_simplex))	(Bactris_major	Roystonea_regia))	(Elaeis_oleifera	Elaeis_guineensis)))	((Phoenix_dactylifera	Orania_palindan)	(Podococcus_barteri	Sclerosperma_profizianum))))))	Kingia_australis);
((Pelagodoxa_henryana	(((Pseudophoenix_vinifera	Burretiokentia_grandiflora)	(((Oenocarpus_minor	Oenocarpus_bataua)	Prestoea_acuminata)	(((((Hydriastele_microspadix	Dictyosperma_album)	Heterospathe_cagayanensis)	Veitchia_spiralis)	Kentiopsis_piersoniorum)	Geonoma_undata)))	(Manicaria_saccifera	(Iriartea_deltoidea	(Dypsis_decaryi	((((Serenoa_repens	(Sabal_domingensis	Calamus_caryotoides))	((Orania_palindan	(Podococcus_barteri	Sclerosperma_profizianum))	Phoenix_dactylifera))	(((Attalea_speciosa	((Reinhardtia_latisecta	Reinhardtia_paiewonskiana)	Reinhardtia_simplex))	(Bactris_major	Roystonea_regia))	(Elaeis_oleifera	Elaeis_guineensis)))	Chamaedorea_seifrizii))))))	Kingia_australis);
((Bactris_major	(Attalea_speciosa	((((Serenoa_repens	(Sabal_domingensis	Calamus_caryotoides))	((((Phoenix_dactylifera	Orania_palindan)	(Podococcus_barteri	Sclerosperma_profizianum))	Chamaedorea_seifrizii)	(((((Pelagodoxa_henryana	Roystonea_regia)	(((((Hydriastele_microspadix	Veitchia_spiralis)	Heterospathe_cagayanensis)	((Kentiopsis_piersoniorum	Dictyosperma_album)	Burretiokentia_grandiflora))	Geonoma_undata)	((Oenocarpus_minor	Oenocarpus_bataua)	Prestoea_acuminata)))	(Manicaria_saccifera	Pseudophoenix_vinifera))	Dypsis_decaryi)	Iriartea_deltoidea)))	((Reinhardtia_latisecta	Reinhardtia_paiewonskiana)	Reinhardtia_simplex))	(Elaeis_oleifera	Elaeis_guineensis))))	Kingia_australis);
((Dypsis_decaryi	(Pseudophoenix_vinifera	((Prestoea_acuminata	((Geonoma_undata	((Veitchia_spiralis	(((Heterospathe_cagayanensis	Dictyosperma_album)	Hydriastele_microspadix)	Burretiokentia_grandiflora))	Kentiopsis_piersoniorum))	(Oenocarpus_minor	Oenocarpus_bataua)))	((Iriartea_deltoidea	(((Chamaedorea_seifrizii	(Serenoa_repens	(Sabal_domingensis	Calamus_caryotoides)))	((Attalea_speciosa	((Roystonea_regia	Bactris_major)	(((Reinhardtia_latisecta	Reinhardtia_paiewonskiana)	Reinhardtia_simplex)	(Elaeis_oleifera	Elaeis_guineensis))))	((Phoenix_dactylifera	Orania_palindan)	(Podococcus_barteri	Sclerosperma_profizianum))))	Manicaria_saccifera))	Pelagodoxa_henryana))))	Kingia_australis);
((Chamaedorea_seifrizii	((((Dypsis_decaryi	Orania_palindan)	(((Manicaria_saccifera	(Roystonea_regia	(Pelagodoxa_henryana	(((Prestoea_acuminata	(Oenocarpus_minor	Oenocarpus_bataua))	(Pseudophoenix_vinifera	Geonoma_undata))	(((Heterospathe_cagayanensis	Veitchia_spiralis)	(Burretiokentia_grandiflora	Hydriastele_microspadix))	(Dictyosperma_album	Kentiopsis_piersoniorum))))))	Iriartea_deltoidea)	Podococcus_barteri))	(((Elaeis_oleifera	Elaeis_guineensis)	(Bactris_major	(Attalea_speciosa	((Reinhardtia_latisecta	Reinhardtia_paiewonskiana)	Reinhardtia_simplex))))	Phoenix_dactylifera))	(Sclerosperma_profizianum	(Serenoa_repens	(Sabal_domingensis	Calamus_caryotoides)))))	Kingia_australis);
((Chamaedorea_seifrizii	((((Phoenix_dactylifera	Orania_palindan)	(Sclerosperma_profizianum	Podococcus_barteri))	(Attalea_speciosa	(((Elaeis_oleifera	Elaeis_guineensis)	(Reinhardtia_simplex	(Reinhardtia_paiewonskiana	Reinhardtia_latisecta)))	(Roystonea_regia	Bactris_major))))	(((Sabal_domingensis	Calamus_caryotoides)	Serenoa_repens)	(Pseudophoenix_vinifera	(Manicaria_saccifera	(Dypsis_decaryi	(Iriartea_deltoidea	(Burretiokentia_grandiflora	(Pelagodoxa_henryana	((Prestoea_acuminata	(Oenocarpus_bataua	Oenocarpus_minor))	(Geonoma_undata	(Kentiopsis_piersoniorum	(((Heterospathe_cagayanensis	Veitchia_spiralis)	Hydriastele_microspadix)	Dictyosperma_album)))))))))))))	Kingia_australis);
((Bactris_major	((Phoenix_dactylifera	(((Sabal_domingensis	Calamus_caryotoides)	Serenoa_repens)	((((Orania_palindan	(Sclerosperma_profizianum	Podococcus_barteri))	((Manicaria_saccifera	Elaeis_oleifera)	Elaeis_guineensis))	((Roystonea_regia	(Pelagodoxa_henryana	(Heterospathe_cagayanensis	((Burretiokentia_grandiflora	Pseudophoenix_vinifera)	((Veitchia_spiralis	(Prestoea_acuminata	(Oenocarpus_bataua	Oenocarpus_minor)))	((Dictyosperma_album	Kentiopsis_piersoniorum)	(Hydriastele_microspadix	Geonoma_undata)))))))	Dypsis_decaryi))	(Attalea_speciosa	((Reinhardtia_simplex	(Reinhardtia_paiewonskiana	Reinhardtia_latisecta))	Chamaedorea_seifrizii)))))	Iriartea_deltoidea))	Kingia_australis);
((Attalea_speciosa	(((Reinhardtia_simplex	(Reinhardtia_paiewonskiana	Reinhardtia_latisecta))	Roystonea_regia)	((Elaeis_oleifera	((((((Iriartea_deltoidea	(((Prestoea_acuminata	(Manicaria_saccifera	Pseudophoenix_vinifera))	(Geonoma_undata	(Kentiopsis_piersoniorum	(Dictyosperma_album	((Heterospathe_cagayanensis	Veitchia_spiralis)	Hydriastele_microspadix)))))	((Oenocarpus_bataua	Oenocarpus_minor)	Pelagodoxa_henryana)))	Burretiokentia_grandiflora)	(Dypsis_decaryi	Chamaedorea_seifrizii))	((Orania_palindan	(Sclerosperma_profizianum	Podococcus_barteri))	Phoenix_dactylifera))	((Sabal_domingensis	Calamus_caryotoides)	Serenoa_repens))	Bactris_major))	Elaeis_guineensis)))	Kingia_australis);
((Reinhardtia_latisecta	(((((Sabal_domingensis	Serenoa_repens)	Sclerosperma_profizianum)	(((Manicaria_saccifera	(((Geonoma_undata	(Kentiopsis_piersoniorum	((Heterospathe_cagayanensis	(Burretiokentia_grandiflora	(Dictyosperma_album	Hydriastele_microspadix)))	Veitchia_spiralis)))	(Pelagodoxa_henryana	(Prestoea_acuminata	(Oenocarpus_bataua	Oenocarpus_minor))))	(Roystonea_regia	(Calamus_caryotoides	Pseudophoenix_vinifera))))	Attalea_speciosa)	(((Dypsis_decaryi	(Phoenix_dactylifera	Orania_palindan))	(Iriartea_deltoidea	Bactris_major))	(Podococcus_barteri	(Elaeis_oleifera	Elaeis_guineensis)))))	(Chamaedorea_seifrizii	Reinhardtia_simplex))	Reinhardtia_paiewonskiana))	Kingia_australis);
((Bactris_major	(Roystonea_regia	((((Reinhardtia_simplex	(Reinhardtia_paiewonskiana	Reinhardtia_latisecta))	Attalea_speciosa)	(Elaeis_oleifera	Elaeis_guineensis))	(Dypsis_decaryi	((Iriartea_deltoidea	((Phoenix_dactylifera	(Sclerosperma_profizianum	(Orania_palindan	Podococcus_barteri)))	(((Sabal_domingensis	Serenoa_repens)	(Calamus_caryotoides	Pseudophoenix_vinifera))	((((Geonoma_undata	Prestoea_acuminata)	(Pelagodoxa_henryana	(Oenocarpus_bataua	Oenocarpus_minor)))	((Dictyosperma_album	((Hydriastele_microspadix	(Veitchia_spiralis	Burretiokentia_grandiflora))	Heterospathe_cagayanensis))	Kentiopsis_piersoniorum))	Manicaria_saccifera))))	Chamaedorea_seifrizii)))))	Kingia_australis);
((Chamaedorea_seifrizii	(((Bactris_major	Dypsis_decaryi)	(((Reinhardtia_simplex	(Reinhardtia_paiewonskiana	Reinhardtia_latisecta))	Iriartea_deltoidea)	(Attalea_speciosa	((Elaeis_oleifera	Elaeis_guineensis)	Manicaria_saccifera))))	((((Phoenix_dactylifera	Orania_palindan)	(Podococcus_barteri	Sclerosperma_profizianum))	((Sabal_domingensis	Serenoa_repens)	Calamus_caryotoides))	(Roystonea_regia	(Pelagodoxa_henryana	((Oenocarpus_bataua	Oenocarpus_minor)	((Prestoea_acuminata	((((Dictyosperma_album	((Hydriastele_microspadix	Burretiokentia_grandiflora)	Heterospathe_cagayanensis))	Veitchia_spiralis)	Kentiopsis_piersoniorum)	Geonoma_undata))	Pseudophoenix_vinifera)))))))	Kingia_australis);
((Dypsis_decaryi	(((Bactris_major	(((Reinhardtia_simplex	(Reinhardtia_paiewonskiana	Reinhardtia_latisecta))	Chamaedorea_seifrizii)	(((Phoenix_dactylifera	Orania_palindan)	(Podococcus_barteri	Sclerosperma_profizianum))	((((Roystonea_regia	(Pelagodoxa_henryana	(Pseudophoenix_vinifera	(((Veitchia_spiralis	((Hydriastele_microspadix	(Burretiokentia_grandiflora	Dictyosperma_album))	Heterospathe_cagayanensis))	Kentiopsis_piersoniorum)	((Iriartea_deltoidea	Prestoea_acuminata)	((Oenocarpus_bataua	Oenocarpus_minor)	Geonoma_undata))))))	Serenoa_repens)	Elaeis_guineensis)	Elaeis_oleifera))))	Manicaria_saccifera)	(Attalea_speciosa	(Sabal_domingensis	Calamus_caryotoides))))	Kingia_australis);
((Dypsis_decaryi	((((Iriartea_deltoidea	(Oenocarpus_bataua	Oenocarpus_minor))	(Pseudophoenix_vinifera	Prestoea_acuminata))	(Geonoma_undata	(((Heterospathe_cagayanensis	((Burretiokentia_grandiflora	Veitchia_spiralis)	Hydriastele_microspadix))	Dictyosperma_album)	Kentiopsis_piersoniorum)))	((Manicaria_saccifera	(((((Attalea_speciosa	(Reinhardtia_simplex	(Reinhardtia_paiewonskiana	Reinhardtia_latisecta)))	(Bactris_major	(Elaeis_oleifera	Elaeis_guineensis)))	Roystonea_regia)	(Chamaedorea_seifrizii	(Serenoa_repens	(Sabal_domingensis	Calamus_caryotoides))))	(Orania_palindan	(Phoenix_dactylifera	(Podococcus_barteri	Sclerosperma_profizianum)))))	Pelagodoxa_henryana)))	Kingia_australis);
((Pelagodoxa_henryana	((((Heterospathe_cagayanensis	((Burretiokentia_grandiflora	Hydriastele_microspadix)	Veitchia_spiralis))	(Dictyosperma_album	Kentiopsis_piersoniorum))	(Geonoma_undata	(Prestoea_acuminata	(Oenocarpus_bataua	Oenocarpus_minor))))	(Iriartea_deltoidea	(Dypsis_decaryi	(Manicaria_saccifera	((((((Attalea_speciosa	(Reinhardtia_simplex	(Reinhardtia_paiewonskiana	Reinhardtia_latisecta)))	(Roystonea_regia	Bactris_major))	(Elaeis_oleifera	Elaeis_guineensis))	Chamaedorea_seifrizii)	((Phoenix_dactylifera	Orania_palindan)	(Podococcus_barteri	Sclerosperma_profizianum)))	((Calamus_caryotoides	Pseudophoenix_vinifera)	(Serenoa_repens	Sabal_domingensis))))))))	Kingia_australis);
((((((Manicaria_saccifera	Pelagodoxa_henryana)	(((Chamaedorea_seifrizii	((Sabal_domingensis	Calamus_caryotoides)	Serenoa_repens))	((Orania_palindan	(Podococcus_barteri	Sclerosperma_profizianum))	Phoenix_dactylifera))	((((Reinhardtia_simplex	(Reinhardtia_paiewonskiana	Reinhardtia_latisecta))	(Roystonea_regia	Bactris_major))	(Elaeis_oleifera	Elaeis_guineensis))	Attalea_speciosa)))	Iriartea_deltoidea)	(((((Heterospathe_cagayanensis	Veitchia_spiralis)	Hydriastele_microspadix)	((Burretiokentia_grandiflora	Dictyosperma_album)	Kentiopsis_piersoniorum))	Pseudophoenix_vinifera)	((Prestoea_acuminata	(Oenocarpus_bataua	Oenocarpus_minor))	Geonoma_undata)))	Dypsis_decaryi)	Kingia_australis);
((Bactris_major	(Iriartea_deltoidea	((((Phoenix_dactylifera	Orania_palindan)	(Podococcus_barteri	Sclerosperma_profizianum))	((Calamus_caryotoides	Sabal_domingensis)	Serenoa_repens))	(((Manicaria_saccifera	(Elaeis_oleifera	Elaeis_guineensis))	((Dypsis_decaryi	Chamaedorea_seifrizii)	(Roystonea_regia	((Pseudophoenix_vinifera	(((((Dictyosperma_album	Kentiopsis_piersoniorum)	Burretiokentia_grandiflora)	((Hydriastele_microspadix	Veitchia_spiralis)	Heterospathe_cagayanensis))	Geonoma_undata)	((Oenocarpus_minor	Oenocarpus_bataua)	Prestoea_acuminata)))	Pelagodoxa_henryana))))	((Reinhardtia_simplex	(Reinhardtia_latisecta	Reinhardtia_paiewonskiana))	Attalea_speciosa)))))	Kingia_australis);
((Pelagodoxa_henryana	((Oenocarpus_minor	Oenocarpus_bataua)	((Dypsis_decaryi	(((((Chamaedorea_seifrizii	Iriartea_deltoidea)	(((Bactris_major	Roystonea_regia)	(Elaeis_oleifera	Elaeis_guineensis))	((Reinhardtia_simplex	(Reinhardtia_latisecta	Reinhardtia_paiewonskiana))	Attalea_speciosa)))	((Phoenix_dactylifera	Orania_palindan)	(Podococcus_barteri	Sclerosperma_profizianum)))	((Calamus_caryotoides	Pseudophoenix_vinifera)	(Sabal_domingensis	Serenoa_repens)))	Manicaria_saccifera))	(Prestoea_acuminata	((((Burretiokentia_grandiflora	Dictyosperma_album)	((Hydriastele_microspadix	Veitchia_spiralis)	Heterospathe_cagayanensis))	Kentiopsis_piersoniorum)	Geonoma_undata)))))	Kingia_australis);
((((Calamus_caryotoides	(Oenocarpus_minor	Oenocarpus_bataua))	(((Pelagodoxa_henryana	(Iriartea_deltoidea	(((Chamaedorea_seifrizii	Manicaria_saccifera)	((Sabal_domingensis	Serenoa_repens)	(((Elaeis_guineensis	Elaeis_oleifera)	(Bactris_major	Roystonea_regia))	((Reinhardtia_simplex	(Reinhardtia_latisecta	Reinhardtia_paiewonskiana))	Attalea_speciosa))))	((Phoenix_dactylifera	Orania_palindan)	(Podococcus_barteri	Sclerosperma_profizianum)))))	((((Kentiopsis_piersoniorum	(Dictyosperma_album	Burretiokentia_grandiflora))	(Hydriastele_microspadix	Veitchia_spiralis))	Heterospathe_cagayanensis)	Geonoma_undata))	(Prestoea_acuminata	Pseudophoenix_vinifera)))	Dypsis_decaryi)	Kingia_australis);
((Bactris_major	(Attalea_speciosa	((((Roystonea_regia	((((((Veitchia_spiralis	(Heterospathe_cagayanensis	(Dictyosperma_album	(Hydriastele_microspadix	Burretiokentia_grandiflora))))	Kentiopsis_piersoniorum)	Geonoma_undata)	(Pelagodoxa_henryana	(Oenocarpus_minor	Oenocarpus_bataua)))	Prestoea_acuminata)	((Manicaria_saccifera	(Calamus_caryotoides	Pseudophoenix_vinifera))	Iriartea_deltoidea)))	((Orania_palindan	(Podococcus_barteri	(Phoenix_dactylifera	Sclerosperma_profizianum)))	((Dypsis_decaryi	Chamaedorea_seifrizii)	(Sabal_domingensis	Serenoa_repens))))	(Reinhardtia_simplex	(Reinhardtia_latisecta	Reinhardtia_paiewonskiana)))	(Elaeis_guineensis	Elaeis_oleifera))))	Kingia_australis);
((Chamaedorea_seifrizii	(((Sabal_domingensis	Serenoa_repens)	(Calamus_caryotoides	Pseudophoenix_vinifera))	(Dypsis_decaryi	((((Iriartea_deltoidea	(Prestoea_acuminata	((Pelagodoxa_henryana	(Oenocarpus_minor	Oenocarpus_bataua))	(((Veitchia_spiralis	((Hydriastele_microspadix	Dictyosperma_album)	(Heterospathe_cagayanensis	Burretiokentia_grandiflora)))	Kentiopsis_piersoniorum)	Geonoma_undata))))	Manicaria_saccifera)	((Orania_palindan	(Podococcus_barteri	Sclerosperma_profizianum))	Phoenix_dactylifera))	(((Elaeis_guineensis	Elaeis_oleifera)	(Attalea_speciosa	(Reinhardtia_simplex	(Reinhardtia_latisecta	Reinhardtia_paiewonskiana))))	(Roystonea_regia	Bactris_major))))))	Kingia_australis);
((Bactris_major	(((((Manicaria_saccifera	Pelagodoxa_henryana)	(Chamaedorea_seifrizii	((Geonoma_undata	((Phoenix_dactylifera	Orania_palindan)	(Podococcus_barteri	Sclerosperma_profizianum)))	(((Sabal_domingensis	Serenoa_repens)	(Calamus_caryotoides	Pseudophoenix_vinifera))	(Dypsis_decaryi	(Iriartea_deltoidea	(((Dictyosperma_album	(Hydriastele_microspadix	(Veitchia_spiralis	(Heterospathe_cagayanensis	Burretiokentia_grandiflora))))	Kentiopsis_piersoniorum)	(Prestoea_acuminata	(Oenocarpus_minor	Oenocarpus_bataua)))))))))	(Elaeis_guineensis	Elaeis_oleifera))	(Attalea_speciosa	(Reinhardtia_simplex	(Reinhardtia_latisecta	Reinhardtia_paiewonskiana))))	Roystonea_regia))	Kingia_australis);
((Veitchia_spiralis	((Geonoma_undata	Hydriastele_microspadix)	((Burretiokentia_grandiflora	(Kentiopsis_piersoniorum	((Pelagodoxa_henryana	((((((((Phoenix_dactylifera	Orania_palindan)	(Podococcus_barteri	Sclerosperma_profizianum))	((Calamus_caryotoides	Sabal_domingensis)	Serenoa_repens))	(Dypsis_decaryi	Chamaedorea_seifrizii))	((Elaeis_guineensis	((Elaeis_oleifera	Bactris_major)	(Roystonea_regia	(Reinhardtia_simplex	(Reinhardtia_latisecta	Reinhardtia_paiewonskiana)))))	Attalea_speciosa))	Iriartea_deltoidea)	Manicaria_saccifera)	Pseudophoenix_vinifera))	(Prestoea_acuminata	(Oenocarpus_minor	Oenocarpus_bataua)))))	(Dictyosperma_album	Heterospathe_cagayanensis))))	Kingia_australis);
((Dypsis_decaryi	(Pelagodoxa_henryana	((((Pseudophoenix_vinifera	Calamus_caryotoides)	(Sabal_domingensis	Serenoa_repens))	(((Prestoea_acuminata	((Veitchia_spiralis	((Dictyosperma_album	Heterospathe_cagayanensis)	Hydriastele_microspadix))	(Burretiokentia_grandiflora	Kentiopsis_piersoniorum)))	(((Phoenix_dactylifera	Geonoma_undata)	(Orania_palindan	(Podococcus_barteri	Sclerosperma_profizianum)))	(Bactris_major	(((Elaeis_guineensis	Elaeis_oleifera)	Attalea_speciosa)	(Roystonea_regia	(Reinhardtia_simplex	(Reinhardtia_latisecta	Reinhardtia_paiewonskiana)))))))	((Iriartea_deltoidea	Chamaedorea_seifrizii)	Manicaria_saccifera)))	(Oenocarpus_minor	Oenocarpus_bataua))))	Kingia_australis);
(((((((((Dictyosperma_album	Heterospathe_cagayanensis)	Hydriastele_microspadix)	(Veitchia_spiralis	Kentiopsis_piersoniorum))	Burretiokentia_grandiflora)	Geonoma_undata)	((((((((Pseudophoenix_vinifera	((Calamus_caryotoides	Sabal_domingensis)	Serenoa_repens))	Chamaedorea_seifrizii)	(Orania_palindan	(Podococcus_barteri	(Phoenix_dactylifera	Sclerosperma_profizianum))))	(Roystonea_regia	(((Attalea_speciosa	(Reinhardtia_simplex	(Reinhardtia_latisecta	Reinhardtia_paiewonskiana)))	Bactris_major)	(Elaeis_guineensis	Elaeis_oleifera))))	Iriartea_deltoidea)	Manicaria_saccifera)	Pelagodoxa_henryana)	Prestoea_acuminata))	(Oenocarpus_minor	Oenocarpus_bataua))	Dypsis_decaryi)	Kingia_australis);
((Chamaedorea_seifrizii	((Reinhardtia_simplex	(Reinhardtia_latisecta	Reinhardtia_paiewonskiana))	(((Attalea_speciosa	((Calamus_caryotoides	Sabal_domingensis)	Serenoa_repens))	Bactris_major)	((Orania_palindan	(Podococcus_barteri	(Phoenix_dactylifera	Sclerosperma_profizianum)))	(((Manicaria_saccifera	(Dypsis_decaryi	(Iriartea_deltoidea	Elaeis_oleifera)))	Elaeis_guineensis)	(Roystonea_regia	(Pelagodoxa_henryana	(Pseudophoenix_vinifera	((Geonoma_undata	((Dictyosperma_album	((Hydriastele_microspadix	Burretiokentia_grandiflora)	(Heterospathe_cagayanensis	Veitchia_spiralis)))	Kentiopsis_piersoniorum))	(Prestoea_acuminata	(Oenocarpus_minor	Oenocarpus_bataua)))))))))))	Kingia_australis);
((((Iriartea_deltoidea	(Manicaria_saccifera	(((Phoenix_dactylifera	(Bactris_major	(((Elaeis_guineensis	Elaeis_oleifera)	Attalea_speciosa)	(Roystonea_regia	(Reinhardtia_simplex	(Reinhardtia_paiewonskiana	Reinhardtia_latisecta))))))	(((Sclerosperma_profizianum	Podococcus_barteri)	Orania_palindan)	Chamaedorea_seifrizii))	(Serenoa_repens	Sabal_domingensis))))	((Calamus_caryotoides	Pseudophoenix_vinifera)	((((Oenocarpus_bataua	Oenocarpus_minor)	Prestoea_acuminata)	Geonoma_undata)	((Dypsis_decaryi	Dictyosperma_album)	((Heterospathe_cagayanensis	((Burretiokentia_grandiflora	Hydriastele_microspadix)	Veitchia_spiralis))	Kentiopsis_piersoniorum)))))	Pelagodoxa_henryana)	Kingia_australis);
((((((((Attalea_speciosa	Reinhardtia_simplex)	((Manicaria_saccifera	(Iriartea_deltoidea	((Pelagodoxa_henryana	(Oenocarpus_bataua	Oenocarpus_minor))	((Prestoea_acuminata	(Calamus_caryotoides	Pseudophoenix_vinifera))	(Geonoma_undata	((Veitchia_spiralis	(((Dictyosperma_album	Hydriastele_microspadix)	Heterospathe_cagayanensis)	Burretiokentia_grandiflora))	Kentiopsis_piersoniorum))))))	Dypsis_decaryi))	((Serenoa_repens	Sabal_domingensis)	(Bactris_major	Roystonea_regia)))	(Elaeis_guineensis	Elaeis_oleifera))	(((Sclerosperma_profizianum	Podococcus_barteri)	Orania_palindan)	Phoenix_dactylifera))	(Reinhardtia_paiewonskiana	Reinhardtia_latisecta))	Chamaedorea_seifrizii)	Kingia_australis);
(((((((((Pseudophoenix_vinifera	(Geonoma_undata	((Veitchia_spiralis	(Hydriastele_microspadix	(Dictyosperma_album	(Heterospathe_cagayanensis	Burretiokentia_grandiflora))))	Kentiopsis_piersoniorum)))	(Prestoea_acuminata	(Oenocarpus_bataua	Oenocarpus_minor)))	Pelagodoxa_henryana)	Iriartea_deltoidea)	Dypsis_decaryi)	Manicaria_saccifera)	(((((Sclerosperma_profizianum	Podococcus_barteri)	Orania_palindan)	Phoenix_dactylifera)	(Serenoa_repens	(Calamus_caryotoides	Sabal_domingensis)))	((((Elaeis_guineensis	Elaeis_oleifera)	((Reinhardtia_paiewonskiana	Reinhardtia_latisecta)	Reinhardtia_simplex))	(Roystonea_regia	Attalea_speciosa))	Bactris_major)))	Chamaedorea_seifrizii)	Kingia_australis);
((((Serenoa_repens	(Calamus_caryotoides	Sabal_domingensis))	((((((Reinhardtia_paiewonskiana	Reinhardtia_latisecta)	Reinhardtia_simplex)	Attalea_speciosa)	((Roystonea_regia	Bactris_major)	(Elaeis_guineensis	Elaeis_oleifera)))	(((((((Pelagodoxa_henryana	Geonoma_undata)	((((Hydriastele_microspadix	Dictyosperma_album)	Heterospathe_cagayanensis)	Burretiokentia_grandiflora)	(Kentiopsis_piersoniorum	Veitchia_spiralis)))	(Prestoea_acuminata	(Oenocarpus_bataua	Oenocarpus_minor)))	Pseudophoenix_vinifera)	Iriartea_deltoidea)	Dypsis_decaryi)	(Phoenix_dactylifera	Manicaria_saccifera)))	((Sclerosperma_profizianum	Podococcus_barteri)	Orania_palindan)))	Chamaedorea_seifrizii)	Kingia_australis);
(((((Prestoea_acuminata	((Pelagodoxa_henryana	(Oenocarpus_bataua	Oenocarpus_minor))	(Geonoma_undata	((Veitchia_spiralis	((Hydriastele_microspadix	Burretiokentia_grandiflora)	(Dictyosperma_album	Heterospathe_cagayanensis)))	Kentiopsis_piersoniorum))))	(((Serenoa_repens	(Calamus_caryotoides	Sabal_domingensis))	Pseudophoenix_vinifera)	Attalea_speciosa))	((Dypsis_decaryi	((Reinhardtia_paiewonskiana	Reinhardtia_latisecta)	Reinhardtia_simplex))	((((Iriartea_deltoidea	(Elaeis_guineensis	Elaeis_oleifera))	Manicaria_saccifera)	(Sclerosperma_profizianum	(Podococcus_barteri	(Phoenix_dactylifera	Orania_palindan))))	(Chamaedorea_seifrizii	Roystonea_regia))))	Bactris_major)	Kingia_australis);
(((Manicaria_saccifera	(((((((Veitchia_spiralis	((Burretiokentia_grandiflora	(Hydriastele_microspadix	Dictyosperma_album))	Heterospathe_cagayanensis))	Kentiopsis_piersoniorum)	((Prestoea_acuminata	(Oenocarpus_bataua	Oenocarpus_minor))	((Calamus_caryotoides	Pseudophoenix_vinifera)	Geonoma_undata)))	Iriartea_deltoidea)	((Sclerosperma_profizianum	Podococcus_barteri)	(Phoenix_dactylifera	Orania_palindan)))	((Dypsis_decaryi	Chamaedorea_seifrizii)	((Roystonea_regia	((Elaeis_guineensis	Elaeis_oleifera)	(((Reinhardtia_paiewonskiana	Reinhardtia_latisecta)	Reinhardtia_simplex)	Attalea_speciosa)))	Bactris_major)))	(Serenoa_repens	Sabal_domingensis)))	Pelagodoxa_henryana)	Kingia_australis);
((Veitchia_spiralis	(((Dypsis_decaryi	Dictyosperma_album)	((((((((((Sclerosperma_profizianum	Podococcus_barteri)	(Phoenix_dactylifera	Orania_palindan))	Chamaedorea_seifrizii)	(((((Reinhardtia_paiewonskiana	Reinhardtia_latisecta)	Reinhardtia_simplex)	Attalea_speciosa)	((Elaeis_oleifera	Bactris_major)	Elaeis_guineensis))	Roystonea_regia))	(Serenoa_repens	Sabal_domingensis))	(Pelagodoxa_henryana	(Manicaria_saccifera	(Calamus_caryotoides	Pseudophoenix_vinifera))))	(Prestoea_acuminata	(Oenocarpus_bataua	Oenocarpus_minor)))	Kentiopsis_piersoniorum)	Iriartea_deltoidea)	((Geonoma_undata	Hydriastele_microspadix)	Burretiokentia_grandiflora)))	Heterospathe_cagayanensis))	Kingia_australis);
((Chamaedorea_seifrizii	(((((Pelagodoxa_henryana	((Prestoea_acuminata	(Oenocarpus_bataua	Oenocarpus_minor))	((Kentiopsis_piersoniorum	((Heterospathe_cagayanensis	(Hydriastele_microspadix	Dictyosperma_album))	Veitchia_spiralis))	(Geonoma_undata	Burretiokentia_grandiflora))))	Dypsis_decaryi)	Manicaria_saccifera)	Iriartea_deltoidea)	((((Calamus_caryotoides	Pseudophoenix_vinifera)	(Serenoa_repens	Sabal_domingensis))	((Elaeis_oleifera	Elaeis_guineensis)	((Bactris_major	Roystonea_regia)	(((Reinhardtia_paiewonskiana	Reinhardtia_latisecta)	Reinhardtia_simplex)	Attalea_speciosa))))	((Phoenix_dactylifera	Sclerosperma_profizianum)	(Orania_palindan	Podococcus_barteri)))))	Kingia_australis);
((Veitchia_spiralis	(Heterospathe_cagayanensis	(((Dictyosperma_album	(((((Attalea_speciosa	((Manicaria_saccifera	(Roystonea_regia	(Pseudophoenix_vinifera	(Serenoa_repens	(Calamus_caryotoides	Sabal_domingensis)))))	(((Elaeis_oleifera	Elaeis_guineensis)	(Orania_palindan	Dypsis_decaryi))	((Sclerosperma_profizianum	(Iriartea_deltoidea	Bactris_major))	((Chamaedorea_seifrizii	Podococcus_barteri)	(((Reinhardtia_paiewonskiana	Reinhardtia_latisecta)	Reinhardtia_simplex)	Phoenix_dactylifera))))))	Pelagodoxa_henryana)	Prestoea_acuminata)	((Oenocarpus_bataua	Oenocarpus_minor)	Geonoma_undata))	Kentiopsis_piersoniorum))	Burretiokentia_grandiflora)	Hydriastele_microspadix)))	Kingia_australis);
((Veitchia_spiralis	((((Burretiokentia_grandiflora	Hydriastele_microspadix)	(Dictyosperma_album	(Heterospathe_cagayanensis	(Oenocarpus_bataua	Oenocarpus_minor))))	((Prestoea_acuminata	Pseudophoenix_vinifera)	((((Iriartea_deltoidea	((((Elaeis_guineensis	((Bactris_major	Roystonea_regia)	(((Reinhardtia_paiewonskiana	Reinhardtia_latisecta)	Reinhardtia_simplex)	Elaeis_oleifera)))	Attalea_speciosa)	(((Serenoa_repens	(Calamus_caryotoides	Sabal_domingensis))	Chamaedorea_seifrizii)	((Orania_palindan	(Sclerosperma_profizianum	Podococcus_barteri))	Phoenix_dactylifera)))	Dypsis_decaryi))	Manicaria_saccifera)	Pelagodoxa_henryana)	Geonoma_undata)))	Kentiopsis_piersoniorum))	Kingia_australis);
((Bactris_major	((((Reinhardtia_simplex	(Reinhardtia_latisecta	Reinhardtia_paiewonskiana))	Roystonea_regia)	(Attalea_speciosa	(Elaeis_guineensis	Elaeis_oleifera)))	(((((Calamus_caryotoides	Pseudophoenix_vinifera)	(Sabal_domingensis	Serenoa_repens))	((Iriartea_deltoidea	(Dypsis_decaryi	Chamaedorea_seifrizii))	(Pelagodoxa_henryana	Manicaria_saccifera)))	(((Oenocarpus_minor	Oenocarpus_bataua)	Prestoea_acuminata)	((Burretiokentia_grandiflora	((Hydriastele_microspadix	(Veitchia_spiralis	Heterospathe_cagayanensis))	(Kentiopsis_piersoniorum	Dictyosperma_album)))	((Podococcus_barteri	Sclerosperma_profizianum)	Orania_palindan))))	(Phoenix_dactylifera	Geonoma_undata))))	Kingia_australis);
((Bactris_major	(((Calamus_caryotoides	Sabal_domingensis)	Serenoa_repens)	((((((Podococcus_barteri	Sclerosperma_profizianum)	Orania_palindan)	Phoenix_dactylifera)	(Chamaedorea_seifrizii	Dypsis_decaryi))	(((Reinhardtia_simplex	(Reinhardtia_latisecta	Reinhardtia_paiewonskiana))	Attalea_speciosa)	(Roystonea_regia	((((Pseudophoenix_vinifera	Iriartea_deltoidea)	(((Oenocarpus_minor	Oenocarpus_bataua)	Prestoea_acuminata)	(Geonoma_undata	((((Hydriastele_microspadix	Heterospathe_cagayanensis)	Veitchia_spiralis)	Dictyosperma_album)	Kentiopsis_piersoniorum))))	Burretiokentia_grandiflora)	Pelagodoxa_henryana))))	(Manicaria_saccifera	(Elaeis_guineensis	Elaeis_oleifera)))))	Kingia_australis);
((Dypsis_decaryi	(((Prestoea_acuminata	((((Heterospathe_cagayanensis	Dictyosperma_album)	(Veitchia_spiralis	(Geonoma_undata	Hydriastele_microspadix)))	(Kentiopsis_piersoniorum	Burretiokentia_grandiflora))	(Oenocarpus_minor	Oenocarpus_bataua)))	(Pelagodoxa_henryana	((((((Attalea_speciosa	((Elaeis_guineensis	Elaeis_oleifera)	Bactris_major))	(Roystonea_regia	(Reinhardtia_simplex	(Reinhardtia_latisecta	Reinhardtia_paiewonskiana))))	((Podococcus_barteri	Sclerosperma_profizianum)	(Phoenix_dactylifera	Orania_palindan)))	Chamaedorea_seifrizii)	((Calamus_caryotoides	Pseudophoenix_vinifera)	(Sabal_domingensis	Serenoa_repens)))	Manicaria_saccifera)))	Iriartea_deltoidea))	Kingia_australis);
((Pelagodoxa_henryana	((((((Attalea_speciosa	((Elaeis_guineensis	Elaeis_oleifera)	(Roystonea_regia	Bactris_major)))	(Reinhardtia_simplex	(Reinhardtia_latisecta	Reinhardtia_paiewonskiana)))	((Sabal_domingensis	Serenoa_repens)	((Podococcus_barteri	Sclerosperma_profizianum)	(Phoenix_dactylifera	Orania_palindan))))	Chamaedorea_seifrizii)	Manicaria_saccifera)	(((((Heterospathe_cagayanensis	((Burretiokentia_grandiflora	Hydriastele_microspadix)	Dictyosperma_album))	Veitchia_spiralis)	Kentiopsis_piersoniorum)	Geonoma_undata)	((Iriartea_deltoidea	((Calamus_caryotoides	Pseudophoenix_vinifera)	Dypsis_decaryi))	((Oenocarpus_minor	Oenocarpus_bataua)	Prestoea_acuminata)))))	Kingia_australis);
((Heterospathe_cagayanensis	((((Dictyosperma_album	((((Prestoea_acuminata	(Calamus_caryotoides	Pseudophoenix_vinifera))	((Pelagodoxa_henryana	((Dypsis_decaryi	(((((Attalea_speciosa	Bactris_major)	((Elaeis_guineensis	Elaeis_oleifera)	Roystonea_regia))	(Reinhardtia_simplex	(Reinhardtia_latisecta	Reinhardtia_paiewonskiana)))	((Sabal_domingensis	Serenoa_repens)	((Podococcus_barteri	Sclerosperma_profizianum)	(Phoenix_dactylifera	Orania_palindan))))	Chamaedorea_seifrizii))	Manicaria_saccifera))	(Oenocarpus_minor	Oenocarpus_bataua)))	Iriartea_deltoidea)	(Geonoma_undata	Hydriastele_microspadix)))	Burretiokentia_grandiflora)	Kentiopsis_piersoniorum)	Veitchia_spiralis))	Kingia_australis);
((Bactris_major	(((Elaeis_guineensis	Elaeis_oleifera)	((Attalea_speciosa	(Reinhardtia_simplex	(Reinhardtia_latisecta	Reinhardtia_paiewonskiana)))	Roystonea_regia))	((Sabal_domingensis	Serenoa_repens)	((((Podococcus_barteri	(Phoenix_dactylifera	Sclerosperma_profizianum))	Orania_palindan)	Chamaedorea_seifrizii)	((Manicaria_saccifera	((((((Veitchia_spiralis	Heterospathe_cagayanensis)	((Burretiokentia_grandiflora	Dictyosperma_album)	(Geonoma_undata	Hydriastele_microspadix)))	(Kentiopsis_piersoniorum	Iriartea_deltoidea))	Prestoea_acuminata)	(Pelagodoxa_henryana	(Oenocarpus_minor	Oenocarpus_bataua)))	(Calamus_caryotoides	Pseudophoenix_vinifera)))	Dypsis_decaryi)))))	Kingia_australis);
((Chamaedorea_seifrizii	((((Elaeis_guineensis	Elaeis_oleifera)	((Attalea_speciosa	(Reinhardtia_simplex	(Reinhardtia_latisecta	Reinhardtia_paiewonskiana)))	(Roystonea_regia	Bactris_major)))	((Podococcus_barteri	Sclerosperma_profizianum)	(Phoenix_dactylifera	Orania_palindan)))	((Manicaria_saccifera	(Iriartea_deltoidea	((Geonoma_undata	((Prestoea_acuminata	(Pelagodoxa_henryana	(Oenocarpus_minor	Oenocarpus_bataua)))	((Veitchia_spiralis	(Kentiopsis_piersoniorum	Burretiokentia_grandiflora))	(Heterospathe_cagayanensis	(Dictyosperma_album	Hydriastele_microspadix)))))	Dypsis_decaryi)))	((Calamus_caryotoides	Pseudophoenix_vinifera)	(Serenoa_repens	Sabal_domingensis)))))	Kingia_australis);
((((((((((Pelagodoxa_henryana	(Oenocarpus_minor	Oenocarpus_bataua))	(((Geonoma_undata	Hydriastele_microspadix)	((Dictyosperma_album	Veitchia_spiralis)	(Kentiopsis_piersoniorum	Heterospathe_cagayanensis)))	Prestoea_acuminata))	Burretiokentia_grandiflora)	(((Attalea_speciosa	(Reinhardtia_simplex	(Reinhardtia_latisecta	Reinhardtia_paiewonskiana)))	((Elaeis_guineensis	Elaeis_oleifera)	Bactris_major))	Roystonea_regia))	Manicaria_saccifera)	((Pseudophoenix_vinifera	((Calamus_caryotoides	Serenoa_repens)	Sabal_domingensis))	((Podococcus_barteri	Sclerosperma_profizianum)	(Phoenix_dactylifera	Orania_palindan))))	Iriartea_deltoidea)	Chamaedorea_seifrizii)	Dypsis_decaryi)	Kingia_australis);
((Chamaedorea_seifrizii	(((Phoenix_dactylifera	((Podococcus_barteri	Sclerosperma_profizianum)	((Calamus_caryotoides	Pseudophoenix_vinifera)	(Serenoa_repens	Sabal_domingensis))))	(((Iriartea_deltoidea	Bactris_major)	(((Reinhardtia_simplex	(Reinhardtia_latisecta	Reinhardtia_paiewonskiana))	((Dypsis_decaryi	Orania_palindan)	(Elaeis_guineensis	Elaeis_oleifera)))	Attalea_speciosa))	(Roystonea_regia	(Pelagodoxa_henryana	((Prestoea_acuminata	(Oenocarpus_minor	Oenocarpus_bataua))	(Geonoma_undata	(Kentiopsis_piersoniorum	(((Burretiokentia_grandiflora	(Heterospathe_cagayanensis	Dictyosperma_album))	Hydriastele_microspadix)	Veitchia_spiralis))))))))	Manicaria_saccifera))	Kingia_australis);
((Chamaedorea_seifrizii	(Iriartea_deltoidea	(((((Reinhardtia_simplex	(Reinhardtia_latisecta	Reinhardtia_paiewonskiana))	((Attalea_speciosa	(Bactris_major	Elaeis_oleifera))	Elaeis_guineensis))	(Roystonea_regia	(Pelagodoxa_henryana	((Prestoea_acuminata	(Oenocarpus_minor	Oenocarpus_bataua))	((Hydriastele_microspadix	Geonoma_undata)	(Burretiokentia_grandiflora	((Veitchia_spiralis	Kentiopsis_piersoniorum)	(Heterospathe_cagayanensis	(Dypsis_decaryi	Dictyosperma_album)))))))))	((((Phoenix_dactylifera	Orania_palindan)	Podococcus_barteri)	Sclerosperma_profizianum)	((Calamus_caryotoides	Pseudophoenix_vinifera)	(Serenoa_repens	Sabal_domingensis))))	Manicaria_saccifera)))	Kingia_australis);
((Bactris_major	(((Elaeis_guineensis	((Roystonea_regia	(Reinhardtia_simplex	(Reinhardtia_paiewonskiana	Reinhardtia_latisecta)))	(((((Calamus_caryotoides	Sabal_domingensis)	Serenoa_repens)	Chamaedorea_seifrizii)	(((Podococcus_barteri	Sclerosperma_profizianum)	Orania_palindan)	Phoenix_dactylifera))	(Dypsis_decaryi	((Manicaria_saccifera	(((Pseudophoenix_vinifera	Pelagodoxa_henryana)	(Geonoma_undata	(Kentiopsis_piersoniorum	((((Burretiokentia_grandiflora	Heterospathe_cagayanensis)	Dictyosperma_album)	Hydriastele_microspadix)	Veitchia_spiralis))))	(Prestoea_acuminata	(Oenocarpus_minor	Oenocarpus_bataua))))	Iriartea_deltoidea)))))	Elaeis_oleifera)	Attalea_speciosa))	Kingia_australis);
((Chamaedorea_seifrizii	((((Dypsis_decaryi	Orania_palindan)	(Elaeis_guineensis	Elaeis_oleifera))	(((Podococcus_barteri	Sclerosperma_profizianum)	Roystonea_regia)	(((Manicaria_saccifera	((((Prestoea_acuminata	(Oenocarpus_minor	Oenocarpus_bataua))	((Kentiopsis_piersoniorum	Dictyosperma_album)	((Heterospathe_cagayanensis	Veitchia_spiralis)	(Burretiokentia_grandiflora	Hydriastele_microspadix))))	Geonoma_undata)	Pelagodoxa_henryana))	((Calamus_caryotoides	Pseudophoenix_vinifera)	(Sabal_domingensis	Serenoa_repens)))	((Attalea_speciosa	(Reinhardtia_simplex	(Reinhardtia_paiewonskiana	Reinhardtia_latisecta)))	Phoenix_dactylifera))))	(Iriartea_deltoidea	Bactris_major)))	Kingia_australis);
((Chamaedorea_seifrizii	((Sclerosperma_profizianum	Phoenix_dactylifera)	((Manicaria_saccifera	(((((Reinhardtia_simplex	(Reinhardtia_paiewonskiana	Reinhardtia_latisecta))	Roystonea_regia)	(Attalea_speciosa	((Elaeis_guineensis	Elaeis_oleifera)	Orania_palindan)))	Bactris_major)	(((((Geonoma_undata	Veitchia_spiralis)	((Kentiopsis_piersoniorum	Burretiokentia_grandiflora)	Prestoea_acuminata))	(Dictyosperma_album	(Iriartea_deltoidea	(Heterospathe_cagayanensis	(Oenocarpus_minor	Oenocarpus_bataua)))))	Hydriastele_microspadix)	((Dypsis_decaryi	Podococcus_barteri)	Pelagodoxa_henryana))))	((Calamus_caryotoides	Pseudophoenix_vinifera)	(Sabal_domingensis	Serenoa_repens)))))	Kingia_australis);
((((Oenocarpus_minor	Oenocarpus_bataua)	(((Prestoea_acuminata	Pseudophoenix_vinifera)	((Kentiopsis_piersoniorum	Dictyosperma_album)	((Veitchia_spiralis	(Heterospathe_cagayanensis	Burretiokentia_grandiflora))	(Hydriastele_microspadix	Geonoma_undata))))	(((((Chamaedorea_seifrizii	Manicaria_saccifera)	((Phoenix_dactylifera	(Orania_palindan	Podococcus_barteri))	(Sclerosperma_profizianum	(Sabal_domingensis	(Calamus_caryotoides	Serenoa_repens)))))	((Elaeis_guineensis	Elaeis_oleifera)	(((Reinhardtia_simplex	(Reinhardtia_paiewonskiana	Reinhardtia_latisecta))	Attalea_speciosa)	(Bactris_major	Roystonea_regia))))	Iriartea_deltoidea)	Pelagodoxa_henryana)))	Dypsis_decaryi)	Kingia_australis);
((Chamaedorea_seifrizii	((((Calamus_caryotoides	Pseudophoenix_vinifera)	(Sabal_domingensis	Serenoa_repens))	(Manicaria_saccifera	((Iriartea_deltoidea	(Dypsis_decaryi	(Prestoea_acuminata	((Oenocarpus_minor	Oenocarpus_bataua)	((((Hydriastele_microspadix	Dictyosperma_album)	(Heterospathe_cagayanensis	Veitchia_spiralis))	(Kentiopsis_piersoniorum	Burretiokentia_grandiflora))	Geonoma_undata)))))	Pelagodoxa_henryana)))	(((((Reinhardtia_simplex	(Reinhardtia_paiewonskiana	Reinhardtia_latisecta))	Attalea_speciosa)	(Bactris_major	Roystonea_regia))	(Elaeis_guineensis	Elaeis_oleifera))	((Sclerosperma_profizianum	Podococcus_barteri)	(Phoenix_dactylifera	Orania_palindan)))))	Kingia_australis);
((Pelagodoxa_henryana	((((((Calamus_caryotoides	Pseudophoenix_vinifera)	(Sabal_domingensis	Serenoa_repens))	((Dypsis_decaryi	((Burretiokentia_grandiflora	((((Heterospathe_cagayanensis	Dictyosperma_album)	Veitchia_spiralis)	(Hydriastele_microspadix	Geonoma_undata))	Kentiopsis_piersoniorum))	(Prestoea_acuminata	(Oenocarpus_minor	Oenocarpus_bataua))))	Iriartea_deltoidea))	(Attalea_speciosa	((Bactris_major	Roystonea_regia)	((Reinhardtia_simplex	(Reinhardtia_paiewonskiana	Reinhardtia_latisecta))	(Elaeis_guineensis	Elaeis_oleifera)))))	(Phoenix_dactylifera	((Sclerosperma_profizianum	Podococcus_barteri)	Orania_palindan)))	(Manicaria_saccifera	Chamaedorea_seifrizii)))	Kingia_australis);
((Veitchia_spiralis	(((Dictyosperma_album	(Kentiopsis_piersoniorum	Burretiokentia_grandiflora))	((Prestoea_acuminata	(Oenocarpus_minor	Oenocarpus_bataua))	(((((((Sclerosperma_profizianum	Podococcus_barteri)	(Phoenix_dactylifera	Orania_palindan))	((Roystonea_regia	(Reinhardtia_simplex	(Reinhardtia_paiewonskiana	Reinhardtia_latisecta)))	((Attalea_speciosa	(Elaeis_oleifera	Bactris_major))	Elaeis_guineensis)))	((Dypsis_decaryi	Iriartea_deltoidea)	Chamaedorea_seifrizii))	((Calamus_caryotoides	Pseudophoenix_vinifera)	(Sabal_domingensis	Serenoa_repens)))	Manicaria_saccifera)	Pelagodoxa_henryana)))	(Heterospathe_cagayanensis	(Hydriastele_microspadix	Geonoma_undata))))	Kingia_australis);
((Geonoma_undata	((Burretiokentia_grandiflora	(Kentiopsis_piersoniorum	(Dictyosperma_album	((Heterospathe_cagayanensis	Veitchia_spiralis)	Hydriastele_microspadix))))	((((Manicaria_saccifera	(Calamus_caryotoides	Pseudophoenix_vinifera))	Prestoea_acuminata)	(Pelagodoxa_henryana	(Oenocarpus_minor	Oenocarpus_bataua)))	(Dypsis_decaryi	(Iriartea_deltoidea	((((Bactris_major	Roystonea_regia)	((Elaeis_oleifera	Elaeis_guineensis)	(Attalea_speciosa	(Reinhardtia_simplex	(Reinhardtia_paiewonskiana	Reinhardtia_latisecta)))))	(Chamaedorea_seifrizii	((Sclerosperma_profizianum	Podococcus_barteri)	(Phoenix_dactylifera	Orania_palindan))))	(Sabal_domingensis	Serenoa_repens)))))))	Kingia_australis);
(((((Geonoma_undata	(Kentiopsis_piersoniorum	(((Heterospathe_cagayanensis	(Burretiokentia_grandiflora	Dictyosperma_album))	Hydriastele_microspadix)	Veitchia_spiralis)))	((Prestoea_acuminata	Pseudophoenix_vinifera)	(Pelagodoxa_henryana	(Oenocarpus_minor	Oenocarpus_bataua))))	(Manicaria_saccifera	((Chamaedorea_seifrizii	(((Attalea_speciosa	((Elaeis_oleifera	Elaeis_guineensis)	(Roystonea_regia	Bactris_major)))	(Reinhardtia_simplex	(Reinhardtia_paiewonskiana	Reinhardtia_latisecta)))	(((Sclerosperma_profizianum	Podococcus_barteri)	(Phoenix_dactylifera	Orania_palindan))	((Calamus_caryotoides	Sabal_domingensis)	Serenoa_repens))))	Iriartea_deltoidea)))	Dypsis_decaryi)	Kingia_australis);
(((Chamaedorea_seifrizii	(((((Elaeis_oleifera	Elaeis_guineensis)	Roystonea_regia)	(((Reinhardtia_simplex	(Reinhardtia_paiewonskiana	Reinhardtia_latisecta))	Attalea_speciosa)	Bactris_major))	(((((((Kentiopsis_piersoniorum	(((Heterospathe_cagayanensis	Dictyosperma_album)	(Geonoma_undata	Hydriastele_microspadix))	Veitchia_spiralis))	Burretiokentia_grandiflora)	(Prestoea_acuminata	(Pelagodoxa_henryana	(Oenocarpus_minor	Oenocarpus_bataua))))	Iriartea_deltoidea)	Pseudophoenix_vinifera)	((Sclerosperma_profizianum	Podococcus_barteri)	(Phoenix_dactylifera	Orania_palindan)))	((Calamus_caryotoides	Sabal_domingensis)	Serenoa_repens)))	Manicaria_saccifera))	Dypsis_decaryi)	Kingia_australis);
((Chamaedorea_seifrizii	((((Iriartea_deltoidea	((Manicaria_saccifera	((Pelagodoxa_henryana	(Prestoea_acuminata	(Oenocarpus_minor	Oenocarpus_bataua)))	(Geonoma_undata	(Kentiopsis_piersoniorum	(Veitchia_spiralis	((Dictyosperma_album	(Heterospathe_cagayanensis	Burretiokentia_grandiflora))	Hydriastele_microspadix))))))	Dypsis_decaryi))	(Pseudophoenix_vinifera	Calamus_caryotoides))	(((Sclerosperma_profizianum	Podococcus_barteri)	Orania_palindan)	(Sabal_domingensis	Serenoa_repens)))	((((Roystonea_regia	Bactris_major)	(Reinhardtia_simplex	(Reinhardtia_latisecta	Reinhardtia_paiewonskiana)))	((Elaeis_guineensis	Elaeis_oleifera)	Attalea_speciosa))	Phoenix_dactylifera)))	Kingia_australis);
((Chamaedorea_seifrizii	(((Calamus_caryotoides	Sabal_domingensis)	Serenoa_repens)	(((Sclerosperma_profizianum	Podococcus_barteri)	(Phoenix_dactylifera	Orania_palindan))	(((Reinhardtia_simplex	(Reinhardtia_latisecta	Reinhardtia_paiewonskiana))	((Roystonea_regia	Bactris_major)	((Elaeis_guineensis	Elaeis_oleifera)	Attalea_speciosa)))	(((Geonoma_undata	((Prestoea_acuminata	(Pseudophoenix_vinifera	Manicaria_saccifera))	((Pelagodoxa_henryana	(Oenocarpus_minor	Oenocarpus_bataua))	Iriartea_deltoidea)))	(((Dictyosperma_album	Burretiokentia_grandiflora)	Kentiopsis_piersoniorum)	((Hydriastele_microspadix	Veitchia_spiralis)	Heterospathe_cagayanensis)))	Dypsis_decaryi)))))	Kingia_australis);
(((((((Sclerosperma_profizianum	Podococcus_barteri)	Orania_palindan)	((Calamus_caryotoides	Sabal_domingensis)	Serenoa_repens))	(((Bactris_major	Roystonea_regia)	(((Reinhardtia_simplex	(Reinhardtia_latisecta	Reinhardtia_paiewonskiana))	Attalea_speciosa)	(Elaeis_guineensis	Elaeis_oleifera)))	(Chamaedorea_seifrizii	((((((Pelagodoxa_henryana	(Oenocarpus_minor	Oenocarpus_bataua))	((Kentiopsis_piersoniorum	(((Burretiokentia_grandiflora	Veitchia_spiralis)	Heterospathe_cagayanensis)	Hydriastele_microspadix))	Dictyosperma_album))	Prestoea_acuminata)	Geonoma_undata)	Iriartea_deltoidea)	(Manicaria_saccifera	Pseudophoenix_vinifera)))))	Phoenix_dactylifera)	Dypsis_decaryi)	Kingia_australis);
((Pelagodoxa_henryana	(((Iriartea_deltoidea	(Chamaedorea_seifrizii	(((Sclerosperma_profizianum	Podococcus_barteri)	(Orania_palindan	Phoenix_dactylifera))	(((Elaeis_guineensis	Elaeis_oleifera)	((Bactris_major	Roystonea_regia)	((Reinhardtia_simplex	(Reinhardtia_latisecta	Reinhardtia_paiewonskiana))	Attalea_speciosa)))	(Sabal_domingensis	Serenoa_repens)))))	Manicaria_saccifera)	(Dypsis_decaryi	(((Geonoma_undata	(Calamus_caryotoides	Pseudophoenix_vinifera))	((Oenocarpus_minor	Oenocarpus_bataua)	Prestoea_acuminata))	((Kentiopsis_piersoniorum	Veitchia_spiralis)	((Heterospathe_cagayanensis	Dictyosperma_album)	(Burretiokentia_grandiflora	Hydriastele_microspadix)))))))	Kingia_australis);
((((Pelagodoxa_henryana	(Manicaria_saccifera	(Iriartea_deltoidea	((((Sclerosperma_profizianum	Podococcus_barteri)	(Orania_palindan	Phoenix_dactylifera))	(((Elaeis_guineensis	Elaeis_oleifera)	((Bactris_major	Roystonea_regia)	((Reinhardtia_simplex	(Reinhardtia_latisecta	Reinhardtia_paiewonskiana))	Attalea_speciosa)))	Chamaedorea_seifrizii))	(Serenoa_repens	(Calamus_caryotoides	Sabal_domingensis))))))	((((Oenocarpus_minor	Oenocarpus_bataua)	Prestoea_acuminata)	(((Kentiopsis_piersoniorum	Veitchia_spiralis)	((Heterospathe_cagayanensis	Dictyosperma_album)	(Burretiokentia_grandiflora	Hydriastele_microspadix)))	Pseudophoenix_vinifera))	Geonoma_undata))	Dypsis_decaryi)	Kingia_australis);
((Bactris_major	(Roystonea_regia	(((Elaeis_oleifera	((Reinhardtia_simplex	(Reinhardtia_latisecta	Reinhardtia_paiewonskiana))	(Phoenix_dactylifera	((((Sclerosperma_profizianum	Podococcus_barteri)	Orania_palindan)	Chamaedorea_seifrizii)	((Pseudophoenix_vinifera	(Serenoa_repens	(Calamus_caryotoides	Sabal_domingensis)))	((((((Geonoma_undata	Pelagodoxa_henryana)	((Oenocarpus_minor	Oenocarpus_bataua)	Prestoea_acuminata))	((Kentiopsis_piersoniorum	Veitchia_spiralis)	((Dictyosperma_album	Hydriastele_microspadix)	(Burretiokentia_grandiflora	Heterospathe_cagayanensis))))	Iriartea_deltoidea)	Dypsis_decaryi)	Manicaria_saccifera))))))	Elaeis_guineensis)	Attalea_speciosa)))	Kingia_australis);
((Dypsis_decaryi	(((Oenocarpus_minor	Oenocarpus_bataua)	Prestoea_acuminata)	((Kentiopsis_piersoniorum	(((Geonoma_undata	Hydriastele_microspadix)	(Dictyosperma_album	(Heterospathe_cagayanensis	Burretiokentia_grandiflora)))	Veitchia_spiralis))	(Pelagodoxa_henryana	(((((Calamus_caryotoides	Pseudophoenix_vinifera)	(Serenoa_repens	Sabal_domingensis))	(((Iriartea_deltoidea	Bactris_major)	(Reinhardtia_simplex	(Reinhardtia_latisecta	Reinhardtia_paiewonskiana)))	((Chamaedorea_seifrizii	Attalea_speciosa)	(Elaeis_guineensis	(Elaeis_oleifera	((Sclerosperma_profizianum	Podococcus_barteri)	(Phoenix_dactylifera	Orania_palindan)))))))	Manicaria_saccifera)	Roystonea_regia)))))	Kingia_australis);
((Chamaedorea_seifrizii	((((((((Iriartea_deltoidea	Pseudophoenix_vinifera)	Dypsis_decaryi)	Prestoea_acuminata)	(Pelagodoxa_henryana	(Oenocarpus_minor	Oenocarpus_bataua)))	(Hydriastele_microspadix	(((Heterospathe_cagayanensis	Dictyosperma_album)	Burretiokentia_grandiflora)	(Veitchia_spiralis	Kentiopsis_piersoniorum))))	Geonoma_undata)	Manicaria_saccifera)	(((Sabal_domingensis	Calamus_caryotoides)	Serenoa_repens)	((((Elaeis_oleifera	Elaeis_guineensis)	((Attalea_speciosa	(Reinhardtia_simplex	(Reinhardtia_latisecta	Reinhardtia_paiewonskiana)))	(Roystonea_regia	Bactris_major)))	Phoenix_dactylifera)	((Sclerosperma_profizianum	Podococcus_barteri)	Orania_palindan)))))	Kingia_australis);
((Chamaedorea_seifrizii	((((((((Geonoma_undata	(Iriartea_deltoidea	((Dictyosperma_album	((Hydriastele_microspadix	Veitchia_spiralis)	Heterospathe_cagayanensis))	(Burretiokentia_grandiflora	Kentiopsis_piersoniorum))))	(Prestoea_acuminata	(Oenocarpus_minor	Oenocarpus_bataua)))	Pseudophoenix_vinifera)	Pelagodoxa_henryana)	Manicaria_saccifera)	Dypsis_decaryi)	((Sabal_domingensis	Calamus_caryotoides)	Serenoa_repens))	((Sclerosperma_profizianum	((Phoenix_dactylifera	Orania_palindan)	Podococcus_barteri))	((Elaeis_oleifera	Elaeis_guineensis)	((Roystonea_regia	(Reinhardtia_simplex	(Reinhardtia_latisecta	Reinhardtia_paiewonskiana)))	(Bactris_major	Attalea_speciosa))))))	Kingia_australis);
((((((((Sclerosperma_profizianum	Podococcus_barteri)	(Phoenix_dactylifera	Orania_palindan))	((Iriartea_deltoidea	Bactris_major)	(Roystonea_regia	((((Pseudophoenix_vinifera	Prestoea_acuminata)	Pelagodoxa_henryana)	(Geonoma_undata	(Kentiopsis_piersoniorum	(((Hydriastele_microspadix	(Burretiokentia_grandiflora	Dictyosperma_album))	Heterospathe_cagayanensis)	Veitchia_spiralis))))	(Oenocarpus_minor	Oenocarpus_bataua)))))	((Manicaria_saccifera	(Elaeis_oleifera	Elaeis_guineensis))	((Reinhardtia_simplex	(Reinhardtia_latisecta	Reinhardtia_paiewonskiana))	Chamaedorea_seifrizii)))	((Sabal_domingensis	Calamus_caryotoides)	Serenoa_repens))	Attalea_speciosa)	Dypsis_decaryi)	Kingia_australis);
((Attalea_speciosa	((Reinhardtia_simplex	(Reinhardtia_latisecta	Reinhardtia_paiewonskiana))	((Bactris_major	(Elaeis_oleifera	Elaeis_guineensis))	((((Serenoa_repens	(Calamus_caryotoides	Sabal_domingensis))	((((Pseudophoenix_vinifera	(((Prestoea_acuminata	(Oenocarpus_minor	Oenocarpus_bataua))	((Veitchia_spiralis	(Heterospathe_cagayanensis	((Burretiokentia_grandiflora	Hydriastele_microspadix)	Dictyosperma_album)))	Kentiopsis_piersoniorum))	Geonoma_undata))	Pelagodoxa_henryana)	(Manicaria_saccifera	(Iriartea_deltoidea	(Dypsis_decaryi	Chamaedorea_seifrizii))))	(Orania_palindan	(Sclerosperma_profizianum	Podococcus_barteri))))	Phoenix_dactylifera)	Roystonea_regia))))	Kingia_australis);
(((Oenocarpus_minor	Oenocarpus_bataua)	(((Pseudophoenix_vinifera	Prestoea_acuminata)	((Burretiokentia_grandiflora	((Veitchia_spiralis	((Heterospathe_cagayanensis	Dictyosperma_album)	Hydriastele_microspadix))	Kentiopsis_piersoniorum))	Geonoma_undata))	(Pelagodoxa_henryana	((Dypsis_decaryi	(Manicaria_saccifera	(((Phoenix_dactylifera	(Orania_palindan	(Sclerosperma_profizianum	Podococcus_barteri)))	((Serenoa_repens	(Calamus_caryotoides	Sabal_domingensis))	Chamaedorea_seifrizii))	(((Reinhardtia_simplex	(Reinhardtia_latisecta	Reinhardtia_paiewonskiana))	((Elaeis_oleifera	Elaeis_guineensis)	Bactris_major))	(Roystonea_regia	Attalea_speciosa)))))	Iriartea_deltoidea))))	Kingia_australis);
((((Elaeis_oleifera	Elaeis_guineensis)	((((Phoenix_dactylifera	Orania_palindan)	(Sclerosperma_profizianum	Podococcus_barteri))	(Serenoa_repens	(Calamus_caryotoides	Sabal_domingensis)))	((Attalea_speciosa	(Iriartea_deltoidea	Bactris_major))	((Chamaedorea_seifrizii	(Reinhardtia_simplex	(Reinhardtia_latisecta	Reinhardtia_paiewonskiana)))	((Manicaria_saccifera	(Pelagodoxa_henryana	((Prestoea_acuminata	(Oenocarpus_minor	Oenocarpus_bataua))	(Geonoma_undata	((Veitchia_spiralis	((Hydriastele_microspadix	(Heterospathe_cagayanensis	Dictyosperma_album))	Burretiokentia_grandiflora))	Kentiopsis_piersoniorum)))))	(Roystonea_regia	Pseudophoenix_vinifera))))))	Dypsis_decaryi)	Kingia_australis);
((Pelagodoxa_henryana	(Dypsis_decaryi	((Geonoma_undata	(Kentiopsis_piersoniorum	(Veitchia_spiralis	(Hydriastele_microspadix	(Iriartea_deltoidea	((Burretiokentia_grandiflora	Dictyosperma_album)	Heterospathe_cagayanensis))))))	(((((Phoenix_dactylifera	Orania_palindan)	(Sclerosperma_profizianum	Podococcus_barteri))	(Chamaedorea_seifrizii	(((Elaeis_oleifera	(Elaeis_guineensis	(Roystonea_regia	((Reinhardtia_simplex	(Reinhardtia_latisecta	Reinhardtia_paiewonskiana))	Attalea_speciosa))))	Bactris_major)	(Serenoa_repens	(Calamus_caryotoides	Sabal_domingensis)))))	(Manicaria_saccifera	Pseudophoenix_vinifera))	(Prestoea_acuminata	(Oenocarpus_minor	Oenocarpus_bataua))))))	Kingia_australis);
((Bactris_major	((((Orania_palindan	(Elaeis_guineensis	Elaeis_oleifera))	(((Chamaedorea_seifrizii	(Phoenix_dactylifera	(Reinhardtia_simplex	(Reinhardtia_latisecta	Reinhardtia_paiewonskiana))))	((Sclerosperma_profizianum	Podococcus_barteri)	(Serenoa_repens	(Calamus_caryotoides	Sabal_domingensis))))	(Manicaria_saccifera	(Dypsis_decaryi	Attalea_speciosa))))	((Roystonea_regia	((Prestoea_acuminata	(Oenocarpus_minor	Oenocarpus_bataua))	((Geonoma_undata	(((Dictyosperma_album	(Hydriastele_microspadix	(Heterospathe_cagayanensis	Veitchia_spiralis)))	Kentiopsis_piersoniorum)	Burretiokentia_grandiflora))	Pseudophoenix_vinifera)))	Pelagodoxa_henryana))	Iriartea_deltoidea))	Kingia_australis);
((Bactris_major	(((Attalea_speciosa	(Reinhardtia_simplex	(Reinhardtia_latisecta	Reinhardtia_paiewonskiana)))	(Elaeis_guineensis	Elaeis_oleifera))	((((Sclerosperma_profizianum	(Serenoa_repens	(Calamus_caryotoides	Sabal_domingensis)))	(((Dypsis_decaryi	Orania_palindan)	(Manicaria_saccifera	Chamaedorea_seifrizii))	((Roystonea_regia	((Prestoea_acuminata	(Oenocarpus_minor	Oenocarpus_bataua))	((Geonoma_undata	((Dictyosperma_album	((Hydriastele_microspadix	(Burretiokentia_grandiflora	Veitchia_spiralis))	Heterospathe_cagayanensis))	Kentiopsis_piersoniorum))	Pseudophoenix_vinifera)))	(Podococcus_barteri	Pelagodoxa_henryana))))	Iriartea_deltoidea)	Phoenix_dactylifera)))	Kingia_australis);
((Bactris_major	(((((Phoenix_dactylifera	((Serenoa_repens	Sabal_domingensis)	(((Pelagodoxa_henryana	(Iriartea_deltoidea	(((Geonoma_undata	(Oenocarpus_minor	Oenocarpus_bataua))	(((((Hydriastele_microspadix	Dictyosperma_album)	Heterospathe_cagayanensis)	(Burretiokentia_grandiflora	Veitchia_spiralis))	Kentiopsis_piersoniorum)	Prestoea_acuminata))	(Calamus_caryotoides	Pseudophoenix_vinifera))))	Manicaria_saccifera)	((Orania_palindan	(Podococcus_barteri	Sclerosperma_profizianum))	(Dypsis_decaryi	Chamaedorea_seifrizii)))))	(Reinhardtia_simplex	(Reinhardtia_latisecta	Reinhardtia_paiewonskiana)))	(Elaeis_guineensis	Elaeis_oleifera))	Attalea_speciosa)	Roystonea_regia))	Kingia_australis);
((Geonoma_undata	(((Phoenix_dactylifera	Orania_palindan)	(Podococcus_barteri	Sclerosperma_profizianum))	((((Elaeis_guineensis	Elaeis_oleifera)	((Bactris_major	Roystonea_regia)	(Attalea_speciosa	(Reinhardtia_simplex	(Reinhardtia_latisecta	Reinhardtia_paiewonskiana)))))	(((Dypsis_decaryi	Chamaedorea_seifrizii)	(((Burretiokentia_grandiflora	((Hydriastele_microspadix	(Dictyosperma_album	(Heterospathe_cagayanensis	(Oenocarpus_minor	Oenocarpus_bataua))))	Iriartea_deltoidea))	Manicaria_saccifera)	Pelagodoxa_henryana))	(((Serenoa_repens	Sabal_domingensis)	(Calamus_caryotoides	Pseudophoenix_vinifera))	(Kentiopsis_piersoniorum	Veitchia_spiralis))))	Prestoea_acuminata)))	Kingia_australis);
(((Calamus_caryotoides	Pseudophoenix_vinifera)	(((((Dictyosperma_album	(Heterospathe_cagayanensis	(Oenocarpus_minor	Oenocarpus_bataua)))	(Veitchia_spiralis	Kentiopsis_piersoniorum))	Hydriastele_microspadix)	(((Pelagodoxa_henryana	((((Serenoa_repens	Sabal_domingensis)	((((Phoenix_dactylifera	Orania_palindan)	(Podococcus_barteri	Sclerosperma_profizianum))	Chamaedorea_seifrizii)	(Attalea_speciosa	(((Elaeis_guineensis	Elaeis_oleifera)	(Reinhardtia_simplex	(Reinhardtia_latisecta	Reinhardtia_paiewonskiana)))	(Roystonea_regia	Bactris_major)))))	Iriartea_deltoidea)	Manicaria_saccifera))	Prestoea_acuminata)	Dypsis_decaryi))	(Geonoma_undata	Burretiokentia_grandiflora)))	Kingia_australis);
((Calamus_caryotoides	((((((((Phoenix_dactylifera	Orania_palindan)	(Podococcus_barteri	Sclerosperma_profizianum))	Sabal_domingensis)	(Attalea_speciosa	(Roystonea_regia	(Pelagodoxa_henryana	((Prestoea_acuminata	(((Burretiokentia_grandiflora	(Dictyosperma_album	(Heterospathe_cagayanensis	(Oenocarpus_minor	Oenocarpus_bataua))))	Hydriastele_microspadix)	(Veitchia_spiralis	Kentiopsis_piersoniorum)))	Geonoma_undata)))))	(Manicaria_saccifera	(Elaeis_guineensis	(Dypsis_decaryi	Elaeis_oleifera))))	((Reinhardtia_simplex	(Reinhardtia_latisecta	Reinhardtia_paiewonskiana))	Pseudophoenix_vinifera))	((Iriartea_deltoidea	Bactris_major)	Serenoa_repens))	Chamaedorea_seifrizii))	Kingia_australis);
((Dypsis_decaryi	(Bactris_major	(Manicaria_saccifera	((Serenoa_repens	(Sabal_domingensis	(Calamus_caryotoides	Pseudophoenix_vinifera)))	(((((Elaeis_guineensis	Elaeis_oleifera)	Iriartea_deltoidea)	((Roystonea_regia	(Geonoma_undata	((Veitchia_spiralis	((Heterospathe_cagayanensis	Kentiopsis_piersoniorum)	(Hydriastele_microspadix	Dictyosperma_album)))	(((Oenocarpus_bataua	Oenocarpus_minor)	Prestoea_acuminata)	Pelagodoxa_henryana))))	Burretiokentia_grandiflora))	(Phoenix_dactylifera	(Orania_palindan	(Podococcus_barteri	Sclerosperma_profizianum))))	(Attalea_speciosa	((Reinhardtia_simplex	(Reinhardtia_paiewonskiana	Reinhardtia_latisecta))	Chamaedorea_seifrizii)))))))	Kingia_australis);
((Bactris_major	(Attalea_speciosa	((((Roystonea_regia	(Pseudophoenix_vinifera	((((Oenocarpus_bataua	Oenocarpus_minor)	Prestoea_acuminata)	((Geonoma_undata	Hydriastele_microspadix)	(((Burretiokentia_grandiflora	(Iriartea_deltoidea	Dictyosperma_album))	Veitchia_spiralis)	(Heterospathe_cagayanensis	Kentiopsis_piersoniorum))))	Pelagodoxa_henryana)))	(((Phoenix_dactylifera	Orania_palindan)	(Podococcus_barteri	Sclerosperma_profizianum))	((Chamaedorea_seifrizii	(Serenoa_repens	(Calamus_caryotoides	Sabal_domingensis)))	(Manicaria_saccifera	Dypsis_decaryi))))	(Reinhardtia_simplex	(Reinhardtia_paiewonskiana	Reinhardtia_latisecta)))	(Elaeis_guineensis	Elaeis_oleifera))))	Kingia_australis);
((Bactris_major	(((((Manicaria_saccifera	(Dypsis_decaryi	Chamaedorea_seifrizii))	(((Phoenix_dactylifera	Orania_palindan)	(Podococcus_barteri	Sclerosperma_profizianum))	(Pseudophoenix_vinifera	((Prestoea_acuminata	(((Kentiopsis_piersoniorum	((Heterospathe_cagayanensis	(Hydriastele_microspadix	Veitchia_spiralis))	(Burretiokentia_grandiflora	Dictyosperma_album)))	Geonoma_undata)	(Pelagodoxa_henryana	(Oenocarpus_bataua	Oenocarpus_minor))))	Iriartea_deltoidea))))	(Serenoa_repens	(Calamus_caryotoides	Sabal_domingensis)))	((Attalea_speciosa	(Reinhardtia_simplex	(Reinhardtia_paiewonskiana	Reinhardtia_latisecta)))	(Elaeis_guineensis	Elaeis_oleifera)))	Roystonea_regia))	Kingia_australis);
((Bactris_major	(((Phoenix_dactylifera	((Orania_palindan	(Podococcus_barteri	Sclerosperma_profizianum))	((Serenoa_repens	(Calamus_caryotoides	Sabal_domingensis))	(Chamaedorea_seifrizii	(Dypsis_decaryi	(((((Manicaria_saccifera	Pseudophoenix_vinifera)	Prestoea_acuminata)	(((Hydriastele_microspadix	Dictyosperma_album)	(Veitchia_spiralis	(Kentiopsis_piersoniorum	(Burretiokentia_grandiflora	Heterospathe_cagayanensis))))	(Pelagodoxa_henryana	(Oenocarpus_bataua	Oenocarpus_minor))))	Geonoma_undata)	Iriartea_deltoidea))))))	((Attalea_speciosa	(Reinhardtia_simplex	(Reinhardtia_paiewonskiana	Reinhardtia_latisecta)))	(Elaeis_guineensis	Elaeis_oleifera)))	Roystonea_regia))	Kingia_australis);
((Bactris_major	(((Attalea_speciosa	(Reinhardtia_simplex	(Reinhardtia_paiewonskiana	Reinhardtia_latisecta)))	((((Podococcus_barteri	Sclerosperma_profizianum)	(Phoenix_dactylifera	Manicaria_saccifera))	((Chamaedorea_seifrizii	(Dypsis_decaryi	(((Calamus_caryotoides	Pseudophoenix_vinifera)	(Serenoa_repens	Sabal_domingensis))	(Pelagodoxa_henryana	((Prestoea_acuminata	(Oenocarpus_bataua	Oenocarpus_minor))	(Geonoma_undata	(Kentiopsis_piersoniorum	((Veitchia_spiralis	Burretiokentia_grandiflora)	((Hydriastele_microspadix	Dictyosperma_album)	Heterospathe_cagayanensis)))))))))	Iriartea_deltoidea))	(Elaeis_guineensis	(Orania_palindan	Elaeis_oleifera))))	Roystonea_regia))	Kingia_australis);
((Veitchia_spiralis	((Kentiopsis_piersoniorum	((Dictyosperma_album	(Iriartea_deltoidea	Heterospathe_cagayanensis))	((Geonoma_undata	Hydriastele_microspadix)	((((Manicaria_saccifera	(Dypsis_decaryi	Chamaedorea_seifrizii))	(((Phoenix_dactylifera	Sclerosperma_profizianum)	(Orania_palindan	Podococcus_barteri))	(((Attalea_speciosa	(Reinhardtia_simplex	(Reinhardtia_paiewonskiana	Reinhardtia_latisecta)))	((Elaeis_guineensis	Elaeis_oleifera)	Bactris_major))	Roystonea_regia)))	((Calamus_caryotoides	Pseudophoenix_vinifera)	(Serenoa_repens	Sabal_domingensis)))	(Prestoea_acuminata	(Pelagodoxa_henryana	(Oenocarpus_bataua	Oenocarpus_minor)))))))	Burretiokentia_grandiflora))	Kingia_australis);
((Chamaedorea_seifrizii	(((((Attalea_speciosa	(Reinhardtia_simplex	(Reinhardtia_paiewonskiana	Reinhardtia_latisecta)))	((Elaeis_guineensis	Elaeis_oleifera)	(Roystonea_regia	Bactris_major)))	((Sclerosperma_profizianum	((Phoenix_dactylifera	Orania_palindan)	Podococcus_barteri))	(((Calamus_caryotoides	Pseudophoenix_vinifera)	((Pelagodoxa_henryana	(Oenocarpus_bataua	Oenocarpus_minor))	((((Hydriastele_microspadix	Burretiokentia_grandiflora)	(Dictyosperma_album	Heterospathe_cagayanensis))	(Kentiopsis_piersoniorum	Veitchia_spiralis))	(Prestoea_acuminata	Geonoma_undata))))	(Serenoa_repens	Sabal_domingensis))))	Manicaria_saccifera)	(Iriartea_deltoidea	Dypsis_decaryi)))	Kingia_australis);
((Chamaedorea_seifrizii	((Pseudophoenix_vinifera	(Geonoma_undata	((Prestoea_acuminata	(Pelagodoxa_henryana	(Oenocarpus_bataua	Oenocarpus_minor)))	(((Hydriastele_microspadix	Burretiokentia_grandiflora)	(Dictyosperma_album	Heterospathe_cagayanensis))	(Kentiopsis_piersoniorum	Veitchia_spiralis)))))	(((((Attalea_speciosa	(Reinhardtia_simplex	(Reinhardtia_paiewonskiana	Reinhardtia_latisecta)))	((Elaeis_guineensis	Elaeis_oleifera)	(Roystonea_regia	Bactris_major)))	(Iriartea_deltoidea	Calamus_caryotoides))	((((Sclerosperma_profizianum	Podococcus_barteri)	(Phoenix_dactylifera	Orania_palindan))	(Serenoa_repens	Sabal_domingensis))	Dypsis_decaryi))	Manicaria_saccifera)))	Kingia_australis);
((Chamaedorea_seifrizii	(((Roystonea_regia	((Serenoa_repens	(Calamus_caryotoides	Sabal_domingensis))	Pseudophoenix_vinifera))	(((Dypsis_decaryi	(Geonoma_undata	((Pelagodoxa_henryana	((Oenocarpus_bataua	Oenocarpus_minor)	Prestoea_acuminata))	(((Heterospathe_cagayanensis	(Hydriastele_microspadix	Veitchia_spiralis))	(Burretiokentia_grandiflora	Dictyosperma_album))	Kentiopsis_piersoniorum))))	Iriartea_deltoidea)	((((Sclerosperma_profizianum	Podococcus_barteri)	(Phoenix_dactylifera	Orania_palindan))	(Manicaria_saccifera	(Elaeis_guineensis	Elaeis_oleifera)))	((Reinhardtia_simplex	(Reinhardtia_paiewonskiana	Reinhardtia_latisecta))	Attalea_speciosa))))	Bactris_major))	Kingia_australis);
((Bactris_major	(((Chamaedorea_seifrizii	(((Sclerosperma_profizianum	Podococcus_barteri)	(Phoenix_dactylifera	Orania_palindan))	((Serenoa_repens	(Calamus_caryotoides	Sabal_domingensis))	((Kentiopsis_piersoniorum	(((Iriartea_deltoidea	(Burretiokentia_grandiflora	Heterospathe_cagayanensis))	(Hydriastele_microspadix	Veitchia_spiralis))	Dictyosperma_album))	((Manicaria_saccifera	(Dypsis_decaryi	Prestoea_acuminata))	((Pelagodoxa_henryana	Pseudophoenix_vinifera)	((Roystonea_regia	(Oenocarpus_bataua	Oenocarpus_minor))	Geonoma_undata)))))))	((Reinhardtia_simplex	(Reinhardtia_paiewonskiana	Reinhardtia_latisecta))	Attalea_speciosa))	(Elaeis_guineensis	Elaeis_oleifera)))	Kingia_australis);
((Veitchia_spiralis	(((Kentiopsis_piersoniorum	(Geonoma_undata	(Heterospathe_cagayanensis	(Oenocarpus_bataua	Oenocarpus_minor))))	((Dictyosperma_album	Burretiokentia_grandiflora)	Prestoea_acuminata))	((((((Manicaria_saccifera	(Sclerosperma_profizianum	(Iriartea_deltoidea	Bactris_major)))	((Calamus_caryotoides	Pseudophoenix_vinifera)	(Serenoa_repens	Sabal_domingensis)))	(Phoenix_dactylifera	(Roystonea_regia	((Elaeis_oleifera	Elaeis_guineensis)	((Reinhardtia_simplex	(Reinhardtia_paiewonskiana	Reinhardtia_latisecta))	Attalea_speciosa)))))	(Podococcus_barteri	(Hydriastele_microspadix	Chamaedorea_seifrizii)))	(Dypsis_decaryi	Orania_palindan))	Pelagodoxa_henryana)))	Kingia_australis);
((Bactris_major	(Attalea_speciosa	(((Reinhardtia_simplex	(Reinhardtia_paiewonskiana	Reinhardtia_latisecta))	Roystonea_regia)	((Elaeis_oleifera	Elaeis_guineensis)	((Chamaedorea_seifrizii	(Dypsis_decaryi	(Iriartea_deltoidea	(Manicaria_saccifera	(((Geonoma_undata	((Kentiopsis_piersoniorum	Burretiokentia_grandiflora)	((Heterospathe_cagayanensis	(Hydriastele_microspadix	Dictyosperma_album))	Veitchia_spiralis)))	(Pseudophoenix_vinifera	((Oenocarpus_bataua	Oenocarpus_minor)	Prestoea_acuminata)))	Pelagodoxa_henryana)))))	((Serenoa_repens	(Calamus_caryotoides	Sabal_domingensis))	(Sclerosperma_profizianum	((Phoenix_dactylifera	Orania_palindan)	Podococcus_barteri))))))))	Kingia_australis);
((Bactris_major	(Attalea_speciosa	((((Sclerosperma_profizianum	(Orania_palindan	Podococcus_barteri))	((((Oenocarpus_bataua	Oenocarpus_minor)	Prestoea_acuminata)	((Hydriastele_microspadix	Geonoma_undata)	((Iriartea_deltoidea	((Veitchia_spiralis	(Calamus_caryotoides	Pseudophoenix_vinifera))	Kentiopsis_piersoniorum))	Burretiokentia_grandiflora)))	((Manicaria_saccifera	((Dypsis_decaryi	Dictyosperma_album)	Heterospathe_cagayanensis))	Pelagodoxa_henryana)))	(Chamaedorea_seifrizii	(Phoenix_dactylifera	(Serenoa_repens	Sabal_domingensis))))	(((Reinhardtia_simplex	(Reinhardtia_paiewonskiana	Reinhardtia_latisecta))	Roystonea_regia)	(Elaeis_oleifera	Elaeis_guineensis)))))	Kingia_australis);
((Chamaedorea_seifrizii	((((((((Oenocarpus_bataua	Oenocarpus_minor)	Prestoea_acuminata)	Pelagodoxa_henryana)	(Geonoma_undata	((Kentiopsis_piersoniorum	(Veitchia_spiralis	(Hydriastele_microspadix	(Heterospathe_cagayanensis	Dictyosperma_album))))	Burretiokentia_grandiflora)))	Iriartea_deltoidea)	(Manicaria_saccifera	(Calamus_caryotoides	Pseudophoenix_vinifera)))	(((Serenoa_repens	Sabal_domingensis)	((Sclerosperma_profizianum	Podococcus_barteri)	(Phoenix_dactylifera	Orania_palindan)))	(Roystonea_regia	((Attalea_speciosa	(Reinhardtia_simplex	(Reinhardtia_paiewonskiana	Reinhardtia_latisecta)))	((Elaeis_oleifera	Elaeis_guineensis)	Bactris_major)))))	Dypsis_decaryi))	Kingia_australis);
((Pelagodoxa_henryana	((((Geonoma_undata	(Veitchia_spiralis	(((Heterospathe_cagayanensis	Dictyosperma_album)	Hydriastele_microspadix)	Burretiokentia_grandiflora)))	Kentiopsis_piersoniorum)	(((Iriartea_deltoidea	((((Sclerosperma_profizianum	Podococcus_barteri)	(Phoenix_dactylifera	Orania_palindan))	((Serenoa_repens	Sabal_domingensis)	(Calamus_caryotoides	Pseudophoenix_vinifera)))	(((Reinhardtia_simplex	(Reinhardtia_paiewonskiana	Reinhardtia_latisecta))	((Attalea_speciosa	(Roystonea_regia	Bactris_major))	(Elaeis_oleifera	Elaeis_guineensis)))	Chamaedorea_seifrizii)))	(Dypsis_decaryi	Manicaria_saccifera))	(Oenocarpus_bataua	Oenocarpus_minor)))	Prestoea_acuminata))	Kingia_australis);
((Bactris_major	((((Orania_palindan	Dypsis_decaryi)	(Elaeis_oleifera	Elaeis_guineensis))	((Chamaedorea_seifrizii	(((Manicaria_saccifera	Pseudophoenix_vinifera)	Roystonea_regia)	((((Oenocarpus_bataua	Oenocarpus_minor)	Pelagodoxa_henryana)	(((Veitchia_spiralis	(Heterospathe_cagayanensis	((Dictyosperma_album	Hydriastele_microspadix)	Burretiokentia_grandiflora)))	Kentiopsis_piersoniorum)	Geonoma_undata))	Prestoea_acuminata)))	(((Reinhardtia_simplex	(Reinhardtia_paiewonskiana	Reinhardtia_latisecta))	Attalea_speciosa)	((Serenoa_repens	(Calamus_caryotoides	Sabal_domingensis))	((Sclerosperma_profizianum	Podococcus_barteri)	Phoenix_dactylifera)))))	Iriartea_deltoidea))	Kingia_australis);
((Dypsis_decaryi	(((((Serenoa_repens	(Calamus_caryotoides	Sabal_domingensis))	(Sclerosperma_profizianum	Podococcus_barteri))	(Phoenix_dactylifera	((Orania_palindan	(Elaeis_oleifera	Elaeis_guineensis))	((Roystonea_regia	(Reinhardtia_simplex	(Reinhardtia_paiewonskiana	Reinhardtia_latisecta)))	(Attalea_speciosa	Bactris_major)))))	((Iriartea_deltoidea	Chamaedorea_seifrizii)	Manicaria_saccifera))	(Pseudophoenix_vinifera	((Prestoea_acuminata	(Oenocarpus_bataua	Oenocarpus_minor))	(((Kentiopsis_piersoniorum	Veitchia_spiralis)	((Hydriastele_microspadix	(Burretiokentia_grandiflora	Dictyosperma_album))	Heterospathe_cagayanensis))	(Geonoma_undata	Pelagodoxa_henryana))))))	Kingia_australis);
((Geonoma_undata	(((Pseudophoenix_vinifera	Prestoea_acuminata)	(((((Iriartea_deltoidea	(((Attalea_speciosa	(Bactris_major	(Elaeis_oleifera	Elaeis_guineensis)))	(Reinhardtia_simplex	(Reinhardtia_paiewonskiana	Reinhardtia_latisecta)))	((((Phoenix_dactylifera	Orania_palindan)	(Sclerosperma_profizianum	Podococcus_barteri))	(Manicaria_saccifera	Chamaedorea_seifrizii))	(Serenoa_repens	(Calamus_caryotoides	Sabal_domingensis)))))	Pelagodoxa_henryana)	Roystonea_regia)	Dypsis_decaryi)	(Oenocarpus_bataua	Oenocarpus_minor)))	(Kentiopsis_piersoniorum	(Veitchia_spiralis	((Hydriastele_microspadix	Burretiokentia_grandiflora)	(Dictyosperma_album	Heterospathe_cagayanensis))))))	Kingia_australis);
((Reinhardtia_latisecta	((((Attalea_speciosa	Bactris_major)	((Elaeis_oleifera	Elaeis_guineensis)	((((Pseudophoenix_vinifera	Roystonea_regia)	((((Pelagodoxa_henryana	(Oenocarpus_bataua	Oenocarpus_minor))	(((Kentiopsis_piersoniorum	(Veitchia_spiralis	(Burretiokentia_grandiflora	(Hydriastele_microspadix	(Dictyosperma_album	Heterospathe_cagayanensis)))))	Geonoma_undata)	Prestoea_acuminata))	Manicaria_saccifera)	Iriartea_deltoidea))	Dypsis_decaryi)	(((Serenoa_repens	(Calamus_caryotoides	Sabal_domingensis))	Chamaedorea_seifrizii)	((Phoenix_dactylifera	Orania_palindan)	(Sclerosperma_profizianum	Podococcus_barteri))))))	Reinhardtia_simplex)	Reinhardtia_paiewonskiana))	Kingia_australis);
((Veitchia_spiralis	((Hydriastele_microspadix	(Dictyosperma_album	Heterospathe_cagayanensis))	((Geonoma_undata	((((Pelagodoxa_henryana	(Oenocarpus_bataua	Oenocarpus_minor))	Burretiokentia_grandiflora)	((((Manicaria_saccifera	((Serenoa_repens	Sabal_domingensis)	(((((Attalea_speciosa	Bactris_major)	((Reinhardtia_simplex	(Reinhardtia_paiewonskiana	Reinhardtia_latisecta))	(Elaeis_oleifera	Elaeis_guineensis)))	Roystonea_regia)	Chamaedorea_seifrizii)	((Podococcus_barteri	(Phoenix_dactylifera	Orania_palindan))	Sclerosperma_profizianum))))	(Calamus_caryotoides	Pseudophoenix_vinifera))	Dypsis_decaryi)	Iriartea_deltoidea))	Prestoea_acuminata))	Kentiopsis_piersoniorum)))	Kingia_australis);
(((Roystonea_regia	(((((Serenoa_repens	Sabal_domingensis)	(Calamus_caryotoides	Pseudophoenix_vinifera))	(((Dypsis_decaryi	Chamaedorea_seifrizii)	(Manicaria_saccifera	(Burretiokentia_grandiflora	(Iriartea_deltoidea	(((Oenocarpus_minor	Oenocarpus_bataua)	Pelagodoxa_henryana)	((Geonoma_undata	(Kentiopsis_piersoniorum	((Heterospathe_cagayanensis	(Hydriastele_microspadix	Dictyosperma_album))	Veitchia_spiralis)))	Prestoea_acuminata))))))	((Phoenix_dactylifera	Orania_palindan)	(Sclerosperma_profizianum	Podococcus_barteri))))	((Elaeis_guineensis	Elaeis_oleifera)	Attalea_speciosa))	((Reinhardtia_latisecta	Reinhardtia_paiewonskiana)	Reinhardtia_simplex)))	Bactris_major)	Kingia_australis);
(((Roystonea_regia	((Attalea_speciosa	((Reinhardtia_latisecta	Reinhardtia_paiewonskiana)	Reinhardtia_simplex))	((Elaeis_guineensis	Elaeis_oleifera)	(((Pseudophoenix_vinifera	(Sabal_domingensis	Calamus_caryotoides))	Serenoa_repens)	((Chamaedorea_seifrizii	(Dypsis_decaryi	(Manicaria_saccifera	((Iriartea_deltoidea	Prestoea_acuminata)	((Burretiokentia_grandiflora	((Oenocarpus_minor	Oenocarpus_bataua)	Pelagodoxa_henryana))	(Geonoma_undata	(Kentiopsis_piersoniorum	((Heterospathe_cagayanensis	(Hydriastele_microspadix	Dictyosperma_album))	Veitchia_spiralis))))))))	((Phoenix_dactylifera	Orania_palindan)	(Sclerosperma_profizianum	Podococcus_barteri)))))))	Bactris_major)	Kingia_australis);
((((Bactris_major	(((Manicaria_saccifera	(((Prestoea_acuminata	(Oenocarpus_minor	Oenocarpus_bataua))	(Geonoma_undata	((Kentiopsis_piersoniorum	((Hydriastele_microspadix	(Dictyosperma_album	Heterospathe_cagayanensis))	Veitchia_spiralis))	Burretiokentia_grandiflora)))	Pelagodoxa_henryana))	Iriartea_deltoidea)	((((Reinhardtia_latisecta	Reinhardtia_paiewonskiana)	Reinhardtia_simplex)	Attalea_speciosa)	((Roystonea_regia	(Pseudophoenix_vinifera	((Sabal_domingensis	Calamus_caryotoides)	Serenoa_repens)))	(((Phoenix_dactylifera	Orania_palindan)	(Sclerosperma_profizianum	Podococcus_barteri))	(Elaeis_guineensis	Elaeis_oleifera))))))	Dypsis_decaryi)	Chamaedorea_seifrizii)	Kingia_australis);
((Dypsis_decaryi	(Iriartea_deltoidea	((((((Phoenix_dactylifera	Orania_palindan)	(Sclerosperma_profizianum	Podococcus_barteri))	(Sabal_domingensis	Serenoa_repens))	(Elaeis_oleifera	((Elaeis_guineensis	(Roystonea_regia	Bactris_major))	(((Reinhardtia_latisecta	Reinhardtia_paiewonskiana)	Reinhardtia_simplex)	Attalea_speciosa))))	(Manicaria_saccifera	Chamaedorea_seifrizii))	((((Geonoma_undata	(Kentiopsis_piersoniorum	((Heterospathe_cagayanensis	(Hydriastele_microspadix	(Dictyosperma_album	Burretiokentia_grandiflora)))	Veitchia_spiralis)))	((Oenocarpus_minor	Oenocarpus_bataua)	Pelagodoxa_henryana))	Prestoea_acuminata)	(Calamus_caryotoides	Pseudophoenix_vinifera)))))	Kingia_australis);
((Dypsis_decaryi	(((Manicaria_saccifera	((((((Calamus_caryotoides	Reinhardtia_latisecta)	Reinhardtia_paiewonskiana)	Reinhardtia_simplex)	(Attalea_speciosa	((Elaeis_oleifera	Elaeis_guineensis)	Bactris_major)))	((Phoenix_dactylifera	Orania_palindan)	(Sclerosperma_profizianum	Podococcus_barteri)))	((Sabal_domingensis	Serenoa_repens)	((((Oenocarpus_minor	Oenocarpus_bataua)	Pelagodoxa_henryana)	(Prestoea_acuminata	(Geonoma_undata	(Kentiopsis_piersoniorum	((Heterospathe_cagayanensis	((Hydriastele_microspadix	Burretiokentia_grandiflora)	Dictyosperma_album))	Veitchia_spiralis)))))	(Roystonea_regia	Pseudophoenix_vinifera)))))	Iriartea_deltoidea)	Chamaedorea_seifrizii))	Kingia_australis);
((Dypsis_decaryi	(((Manicaria_saccifera	((((Bactris_major	((((Reinhardtia_latisecta	Reinhardtia_paiewonskiana)	Reinhardtia_simplex)	Attalea_speciosa)	(Elaeis_oleifera	Elaeis_guineensis)))	Sabal_domingensis)	Serenoa_repens)	(((Orania_palindan	(Sclerosperma_profizianum	Podococcus_barteri))	Phoenix_dactylifera)	((Pelagodoxa_henryana	(((Oenocarpus_minor	Oenocarpus_bataua)	Prestoea_acuminata)	(Geonoma_undata	(Kentiopsis_piersoniorum	((Hydriastele_microspadix	((Heterospathe_cagayanensis	Dictyosperma_album)	Burretiokentia_grandiflora))	Veitchia_spiralis)))))	(Roystonea_regia	(Calamus_caryotoides	Pseudophoenix_vinifera))))))	Iriartea_deltoidea)	Chamaedorea_seifrizii))	Kingia_australis);
((Dypsis_decaryi	((((Chamaedorea_seifrizii	(Phoenix_dactylifera	(Sclerosperma_profizianum	((Calamus_caryotoides	Sabal_domingensis)	Serenoa_repens))))	((Elaeis_oleifera	Elaeis_guineensis)	((Bactris_major	Roystonea_regia)	(Attalea_speciosa	((Reinhardtia_latisecta	Reinhardtia_paiewonskiana)	Reinhardtia_simplex)))))	(((Pelagodoxa_henryana	(Iriartea_deltoidea	(((Pseudophoenix_vinifera	Geonoma_undata)	((Kentiopsis_piersoniorum	Veitchia_spiralis)	(Heterospathe_cagayanensis	((Hydriastele_microspadix	Burretiokentia_grandiflora)	Dictyosperma_album))))	((Oenocarpus_minor	Oenocarpus_bataua)	Prestoea_acuminata))))	Manicaria_saccifera)	Podococcus_barteri))	Orania_palindan))	Kingia_australis);
(((Dypsis_decaryi	((((Podococcus_barteri	Sclerosperma_profizianum)	(Orania_palindan	Phoenix_dactylifera))	((Elaeis_oleifera	Elaeis_guineensis)	((Bactris_major	Roystonea_regia)	(Attalea_speciosa	((Reinhardtia_latisecta	Reinhardtia_paiewonskiana)	Reinhardtia_simplex)))))	(((Calamus_caryotoides	Sabal_domingensis)	Serenoa_repens)	((((Oenocarpus_minor	Oenocarpus_bataua)	Pelagodoxa_henryana)	((((Kentiopsis_piersoniorum	Geonoma_undata)	(Iriartea_deltoidea	(Veitchia_spiralis	(((Hydriastele_microspadix	Burretiokentia_grandiflora)	Dictyosperma_album)	Heterospathe_cagayanensis))))	Prestoea_acuminata)	Pseudophoenix_vinifera))	Manicaria_saccifera))))	Chamaedorea_seifrizii)	Kingia_australis);
((Pelagodoxa_henryana	((Manicaria_saccifera	(Dypsis_decaryi	(((((Attalea_speciosa	((Reinhardtia_latisecta	Reinhardtia_paiewonskiana)	Reinhardtia_simplex))	(Bactris_major	Roystonea_regia))	(Elaeis_oleifera	Elaeis_guineensis))	(Chamaedorea_seifrizii	((Podococcus_barteri	Sclerosperma_profizianum)	(Orania_palindan	Phoenix_dactylifera))))	(Sabal_domingensis	Serenoa_repens))))	(((Prestoea_acuminata	(Oenocarpus_minor	Oenocarpus_bataua))	(Iriartea_deltoidea	(((Dictyosperma_album	(Heterospathe_cagayanensis	Veitchia_spiralis))	(Geonoma_undata	Hydriastele_microspadix))	(Burretiokentia_grandiflora	Kentiopsis_piersoniorum))))	(Calamus_caryotoides	Pseudophoenix_vinifera))))	Kingia_australis);
((Dypsis_decaryi	((Pelagodoxa_henryana	(Oenocarpus_minor	Oenocarpus_bataua))	((((Kentiopsis_piersoniorum	(Veitchia_spiralis	(Hydriastele_microspadix	(Heterospathe_cagayanensis	Dictyosperma_album))))	Burretiokentia_grandiflora)	Geonoma_undata)	(Prestoea_acuminata	((Calamus_caryotoides	Pseudophoenix_vinifera)	((Manicaria_saccifera	(((Podococcus_barteri	Sclerosperma_profizianum)	(Orania_palindan	Phoenix_dactylifera))	(((Sabal_domingensis	Serenoa_repens)	Chamaedorea_seifrizii)	((((Reinhardtia_latisecta	Reinhardtia_paiewonskiana)	(Reinhardtia_simplex	Attalea_speciosa))	(Bactris_major	Roystonea_regia))	(Elaeis_oleifera	Elaeis_guineensis)))))	Iriartea_deltoidea))))))	Kingia_australis);
((Bactris_major	(((((Dypsis_decaryi	Orania_palindan)	(Manicaria_saccifera	(((Oenocarpus_bataua	Oenocarpus_minor)	Pelagodoxa_henryana)	((Geonoma_undata	((Iriartea_deltoidea	(Calamus_caryotoides	Pseudophoenix_vinifera))	Prestoea_acuminata))	((Hydriastele_microspadix	((Burretiokentia_grandiflora	Heterospathe_cagayanensis)	Dictyosperma_album))	(Veitchia_spiralis	Kentiopsis_piersoniorum))))))	((Sclerosperma_profizianum	Podococcus_barteri)	(Phoenix_dactylifera	(Serenoa_repens	Sabal_domingensis))))	Chamaedorea_seifrizii)	((((Reinhardtia_paiewonskiana	Reinhardtia_latisecta)	Reinhardtia_simplex)	Roystonea_regia)	((Elaeis_oleifera	Elaeis_guineensis)	Attalea_speciosa))))	Kingia_australis);
((Chamaedorea_seifrizii	(((((Geonoma_undata	(Pseudophoenix_vinifera	((Oenocarpus_bataua	Oenocarpus_minor)	Prestoea_acuminata)))	(((Hydriastele_microspadix	Burretiokentia_grandiflora)	(Dictyosperma_album	Heterospathe_cagayanensis))	(Veitchia_spiralis	Kentiopsis_piersoniorum)))	(Sclerosperma_profizianum	Podococcus_barteri))	(((((((Reinhardtia_paiewonskiana	Reinhardtia_latisecta)	Reinhardtia_simplex)	Roystonea_regia)	(Attalea_speciosa	Bactris_major))	Elaeis_oleifera)	Elaeis_guineensis)	(((Iriartea_deltoidea	(Dypsis_decaryi	Orania_palindan))	((Calamus_caryotoides	(Serenoa_repens	Sabal_domingensis))	Phoenix_dactylifera))	Pelagodoxa_henryana)))	Manicaria_saccifera))	Kingia_australis);
((Veitchia_spiralis	((Kentiopsis_piersoniorum	(Burretiokentia_grandiflora	((Iriartea_deltoidea	(((Manicaria_saccifera	(((Dypsis_decaryi	Chamaedorea_seifrizii)	(Orania_palindan	(Sclerosperma_profizianum	Podococcus_barteri)))	((((Roystonea_regia	Bactris_major)	(Elaeis_oleifera	Elaeis_guineensis))	((Phoenix_dactylifera	Attalea_speciosa)	((Reinhardtia_paiewonskiana	Reinhardtia_latisecta)	Reinhardtia_simplex)))	(Serenoa_repens	(Sabal_domingensis	Calamus_caryotoides)))))	Pelagodoxa_henryana)	Pseudophoenix_vinifera))	((Oenocarpus_bataua	Oenocarpus_minor)	Prestoea_acuminata))))	((Geonoma_undata	Hydriastele_microspadix)	(Dictyosperma_album	Heterospathe_cagayanensis))))	Kingia_australis);
((Dypsis_decaryi	(((((Pelagodoxa_henryana	(Manicaria_saccifera	Pseudophoenix_vinifera))	((Geonoma_undata	((Veitchia_spiralis	((Heterospathe_cagayanensis	Dictyosperma_album)	(Burretiokentia_grandiflora	Hydriastele_microspadix)))	Kentiopsis_piersoniorum))	((Oenocarpus_bataua	Oenocarpus_minor)	Prestoea_acuminata)))	Iriartea_deltoidea)	(((Elaeis_oleifera	Elaeis_guineensis)	((Bactris_major	Roystonea_regia)	(Attalea_speciosa	((Reinhardtia_paiewonskiana	Reinhardtia_latisecta)	Reinhardtia_simplex))))	((Orania_palindan	(Phoenix_dactylifera	(Sclerosperma_profizianum	Podococcus_barteri)))	(Serenoa_repens	(Sabal_domingensis	Calamus_caryotoides)))))	Chamaedorea_seifrizii))	Kingia_australis);
((Dypsis_decaryi	((((Geonoma_undata	((Veitchia_spiralis	((Heterospathe_cagayanensis	Dictyosperma_album)	(Burretiokentia_grandiflora	Hydriastele_microspadix)))	Kentiopsis_piersoniorum))	(Pelagodoxa_henryana	Pseudophoenix_vinifera))	((Oenocarpus_bataua	Oenocarpus_minor)	Prestoea_acuminata))	((Iriartea_deltoidea	(Orania_palindan	(((Phoenix_dactylifera	Attalea_speciosa)	(((Elaeis_oleifera	Elaeis_guineensis)	((Reinhardtia_paiewonskiana	Reinhardtia_latisecta)	Reinhardtia_simplex))	(Bactris_major	Roystonea_regia)))	(((Sclerosperma_profizianum	Podococcus_barteri)	(Serenoa_repens	(Sabal_domingensis	Calamus_caryotoides)))	Chamaedorea_seifrizii))))	Manicaria_saccifera)))	Kingia_australis);
((Dypsis_decaryi	(((Pelagodoxa_henryana	(Oenocarpus_bataua	Oenocarpus_minor))	((Pseudophoenix_vinifera	Prestoea_acuminata)	(Geonoma_undata	((Veitchia_spiralis	(Burretiokentia_grandiflora	(Dictyosperma_album	(Hydriastele_microspadix	Heterospathe_cagayanensis))))	Kentiopsis_piersoniorum))))	(Iriartea_deltoidea	(Manicaria_saccifera	(Chamaedorea_seifrizii	(((Serenoa_repens	(Sabal_domingensis	Calamus_caryotoides))	((Elaeis_oleifera	Elaeis_guineensis)	((Attalea_speciosa	((Reinhardtia_paiewonskiana	Reinhardtia_latisecta)	Reinhardtia_simplex))	(Bactris_major	Roystonea_regia))))	(Phoenix_dactylifera	((Sclerosperma_profizianum	Podococcus_barteri)	Orania_palindan))))))))	Kingia_australis);
((Calamus_caryotoides	(Attalea_speciosa	(((Bactris_major	Roystonea_regia)	((Chamaedorea_seifrizii	((((Serenoa_repens	Sabal_domingensis)	((Iriartea_deltoidea	(Manicaria_saccifera	(((((Veitchia_spiralis	(((Burretiokentia_grandiflora	Dictyosperma_album)	Heterospathe_cagayanensis)	Hydriastele_microspadix))	Kentiopsis_piersoniorum)	Pelagodoxa_henryana)	((Oenocarpus_bataua	Oenocarpus_minor)	Prestoea_acuminata))	Geonoma_undata)))	Pseudophoenix_vinifera))	(((Phoenix_dactylifera	Sclerosperma_profizianum)	Podococcus_barteri)	Orania_palindan))	Dypsis_decaryi))	(Elaeis_oleifera	Elaeis_guineensis)))	((Reinhardtia_paiewonskiana	Reinhardtia_latisecta)	Reinhardtia_simplex))))	Kingia_australis);
(((((Roystonea_regia	(((((Oenocarpus_bataua	Oenocarpus_minor)	Prestoea_acuminata)	(Kentiopsis_piersoniorum	((Hydriastele_microspadix	Veitchia_spiralis)	((Geonoma_undata	Heterospathe_cagayanensis)	(Iriartea_deltoidea	(Burretiokentia_grandiflora	Dictyosperma_album))))))	Pseudophoenix_vinifera)	(Podococcus_barteri	Pelagodoxa_henryana)))	((Orania_palindan	(Phoenix_dactylifera	(Sclerosperma_profizianum	(Serenoa_repens	(Calamus_caryotoides	Sabal_domingensis)))))	(Manicaria_saccifera	(Dypsis_decaryi	Chamaedorea_seifrizii))))	((Attalea_speciosa	((Reinhardtia_paiewonskiana	Reinhardtia_latisecta)	Reinhardtia_simplex))	(Elaeis_oleifera	Elaeis_guineensis)))	Bactris_major)	Kingia_australis);
((((((Reinhardtia_paiewonskiana	Reinhardtia_latisecta)	Reinhardtia_simplex)	(((Iriartea_deltoidea	(Roystonea_regia	(Dypsis_decaryi	(Manicaria_saccifera	(((((Pelagodoxa_henryana	(Oenocarpus_bataua	Oenocarpus_minor))	Prestoea_acuminata)	((((Burretiokentia_grandiflora	Dictyosperma_album)	Heterospathe_cagayanensis)	(Hydriastele_microspadix	Veitchia_spiralis))	Kentiopsis_piersoniorum))	Geonoma_undata)	Pseudophoenix_vinifera)))))	((Serenoa_repens	(Calamus_caryotoides	Sabal_domingensis))	((Phoenix_dactylifera	(Orania_palindan	(Podococcus_barteri	Sclerosperma_profizianum)))	Chamaedorea_seifrizii)))	(Elaeis_oleifera	Elaeis_guineensis)))	Attalea_speciosa)	Bactris_major)	Kingia_australis);
(((((Reinhardtia_paiewonskiana	Reinhardtia_latisecta)	Reinhardtia_simplex)	((Attalea_speciosa	((((Serenoa_repens	(Calamus_caryotoides	Sabal_domingensis))	Phoenix_dactylifera)	(Orania_palindan	(Podococcus_barteri	Sclerosperma_profizianum)))	((Dypsis_decaryi	Chamaedorea_seifrizii)	((Roystonea_regia	((Iriartea_deltoidea	(((Geonoma_undata	(Oenocarpus_bataua	Oenocarpus_minor))	(Pseudophoenix_vinifera	Prestoea_acuminata))	((((Dictyosperma_album	(Burretiokentia_grandiflora	Hydriastele_microspadix))	Heterospathe_cagayanensis)	Kentiopsis_piersoniorum)	Veitchia_spiralis)))	Pelagodoxa_henryana))	Manicaria_saccifera))))	(Elaeis_oleifera	Elaeis_guineensis)))	Bactris_major)	Kingia_australis);
((Pelagodoxa_henryana	((((((Serenoa_repens	(Calamus_caryotoides	Sabal_domingensis))	Pseudophoenix_vinifera)	(((Chamaedorea_seifrizii	Bactris_major)	(Attalea_speciosa	((Reinhardtia_latisecta	Reinhardtia_paiewonskiana)	Reinhardtia_simplex)))	(((Iriartea_deltoidea	((Elaeis_oleifera	Dypsis_decaryi)	Manicaria_saccifera))	Elaeis_guineensis)	(Phoenix_dactylifera	(Orania_palindan	(Sclerosperma_profizianum	Podococcus_barteri))))))	Roystonea_regia)	(Prestoea_acuminata	(Oenocarpus_minor	Oenocarpus_bataua)))	(((Veitchia_spiralis	(Hydriastele_microspadix	((Burretiokentia_grandiflora	Dictyosperma_album)	Heterospathe_cagayanensis)))	Kentiopsis_piersoniorum)	Geonoma_undata)))	Kingia_australis);
((Dypsis_decaryi	(((((Prestoea_acuminata	(Oenocarpus_minor	Oenocarpus_bataua))	Pseudophoenix_vinifera)	((Veitchia_spiralis	((Hydriastele_microspadix	(Dictyosperma_album	Heterospathe_cagayanensis))	Burretiokentia_grandiflora))	Kentiopsis_piersoniorum))	((((((Orania_palindan	(Sclerosperma_profizianum	Podococcus_barteri))	Phoenix_dactylifera)	(Bactris_major	(((Elaeis_oleifera	Elaeis_guineensis)	Attalea_speciosa)	((Reinhardtia_latisecta	Reinhardtia_paiewonskiana)	(Roystonea_regia	Reinhardtia_simplex)))))	((Chamaedorea_seifrizii	Pelagodoxa_henryana)	Manicaria_saccifera))	(Serenoa_repens	(Calamus_caryotoides	Sabal_domingensis)))	Geonoma_undata))	Iriartea_deltoidea))	Kingia_australis);
((Veitchia_spiralis	(((Hydriastele_microspadix	(Dictyosperma_album	Heterospathe_cagayanensis))	Burretiokentia_grandiflora)	(Kentiopsis_piersoniorum	((((Dypsis_decaryi	((((((Manicaria_saccifera	(Iriartea_deltoidea	(Elaeis_oleifera	Elaeis_guineensis)))	((Roystonea_regia	(Serenoa_repens	(Calamus_caryotoides	Sabal_domingensis)))	Bactris_major))	(Chamaedorea_seifrizii	(Reinhardtia_simplex	(Reinhardtia_latisecta	Reinhardtia_paiewonskiana))))	((Phoenix_dactylifera	Orania_palindan)	(Sclerosperma_profizianum	Podococcus_barteri)))	Attalea_speciosa)	Pelagodoxa_henryana))	Pseudophoenix_vinifera)	Geonoma_undata)	(Prestoea_acuminata	(Oenocarpus_minor	Oenocarpus_bataua))))))	Kingia_australis);
((Veitchia_spiralis	(((Kentiopsis_piersoniorum	Burretiokentia_grandiflora)	((((Pseudophoenix_vinifera	Roystonea_regia)	(Iriartea_deltoidea	(((((Elaeis_oleifera	Elaeis_guineensis)	Bactris_major)	(Attalea_speciosa	(Reinhardtia_simplex	(Reinhardtia_latisecta	Reinhardtia_paiewonskiana))))	((Serenoa_repens	(Calamus_caryotoides	Sabal_domingensis))	Chamaedorea_seifrizii))	(Orania_palindan	((Phoenix_dactylifera	Sclerosperma_profizianum)	Podococcus_barteri)))))	((Oenocarpus_minor	Oenocarpus_bataua)	Pelagodoxa_henryana))	((Manicaria_saccifera	Prestoea_acuminata)	Dypsis_decaryi)))	((Geonoma_undata	Hydriastele_microspadix)	(Dictyosperma_album	Heterospathe_cagayanensis))))	Kingia_australis);
((Veitchia_spiralis	(((Dictyosperma_album	Heterospathe_cagayanensis)	Hydriastele_microspadix)	((Kentiopsis_piersoniorum	Burretiokentia_grandiflora)	(((Prestoea_acuminata	(((Manicaria_saccifera	Pseudophoenix_vinifera)	(Iriartea_deltoidea	(Dypsis_decaryi	(((((Elaeis_oleifera	Elaeis_guineensis)	(Roystonea_regia	Bactris_major))	(Attalea_speciosa	(Reinhardtia_simplex	(Reinhardtia_latisecta	Reinhardtia_paiewonskiana))))	((Serenoa_repens	(Calamus_caryotoides	Sabal_domingensis))	Chamaedorea_seifrizii))	(Phoenix_dactylifera	(Orania_palindan	(Sclerosperma_profizianum	Podococcus_barteri)))))))	(Oenocarpus_minor	Oenocarpus_bataua)))	Pelagodoxa_henryana)	Geonoma_undata))))	Kingia_australis);
((Dypsis_decaryi	(Orania_palindan	(((Phoenix_dactylifera	(((Bactris_major	Roystonea_regia)	(Attalea_speciosa	(Reinhardtia_simplex	(Reinhardtia_latisecta	Reinhardtia_paiewonskiana))))	(Elaeis_oleifera	Elaeis_guineensis)))	((Sclerosperma_profizianum	(Serenoa_repens	(Calamus_caryotoides	Sabal_domingensis)))	((Manicaria_saccifera	Podococcus_barteri)	(Pseudophoenix_vinifera	(Iriartea_deltoidea	((Prestoea_acuminata	(Geonoma_undata	((Kentiopsis_piersoniorum	Veitchia_spiralis)	((Dictyosperma_album	Heterospathe_cagayanensis)	(Burretiokentia_grandiflora	Hydriastele_microspadix)))))	(Pelagodoxa_henryana	(Oenocarpus_minor	Oenocarpus_bataua))))))))	Chamaedorea_seifrizii)))	Kingia_australis);
((Veitchia_spiralis	(((Dictyosperma_album	((((Pseudophoenix_vinifera	((Manicaria_saccifera	(Dypsis_decaryi	(Chamaedorea_seifrizii	(((Serenoa_repens	(Calamus_caryotoides	Sabal_domingensis))	((((Bactris_major	Roystonea_regia)	(Attalea_speciosa	(Reinhardtia_simplex	(Reinhardtia_latisecta	Reinhardtia_paiewonskiana))))	(Elaeis_oleifera	Elaeis_guineensis))	Phoenix_dactylifera))	(Orania_palindan	(Sclerosperma_profizianum	Podococcus_barteri))))))	Pelagodoxa_henryana))	(Prestoea_acuminata	(Oenocarpus_minor	Oenocarpus_bataua)))	Iriartea_deltoidea)	(Kentiopsis_piersoniorum	Burretiokentia_grandiflora)))	(Hydriastele_microspadix	Geonoma_undata))	Heterospathe_cagayanensis))	Kingia_australis);
((Dypsis_decaryi	(Chamaedorea_seifrizii	(((Pelagodoxa_henryana	(Iriartea_deltoidea	(Pseudophoenix_vinifera	((Geonoma_undata	(Kentiopsis_piersoniorum	(Veitchia_spiralis	(((Heterospathe_cagayanensis	Dictyosperma_album)	Burretiokentia_grandiflora)	Hydriastele_microspadix))))	(Prestoea_acuminata	(Oenocarpus_minor	Oenocarpus_bataua))))))	Manicaria_saccifera)	(((Orania_palindan	((Phoenix_dactylifera	Sclerosperma_profizianum)	Podococcus_barteri))	(Serenoa_repens	(Calamus_caryotoides	Sabal_domingensis)))	(Attalea_speciosa	(((Elaeis_oleifera	Elaeis_guineensis)	Bactris_major)	((Reinhardtia_simplex	(Reinhardtia_latisecta	Reinhardtia_paiewonskiana))	Roystonea_regia)))))))	Kingia_australis);
((Bactris_major	((Chamaedorea_seifrizii	((((Pelagodoxa_henryana	((((Prestoea_acuminata	(Oenocarpus_minor	Oenocarpus_bataua))	Dypsis_decaryi)	(Pseudophoenix_vinifera	Geonoma_undata))	(Veitchia_spiralis	((Hydriastele_microspadix	(Dictyosperma_album	Burretiokentia_grandiflora))	(Heterospathe_cagayanensis	Kentiopsis_piersoniorum)))))	Manicaria_saccifera)	Iriartea_deltoidea)	(((Phoenix_dactylifera	Orania_palindan)	(Sclerosperma_profizianum	Podococcus_barteri))	(Serenoa_repens	(Calamus_caryotoides	Sabal_domingensis)))))	((((Elaeis_oleifera	Elaeis_guineensis)	Attalea_speciosa)	Roystonea_regia)	(Reinhardtia_simplex	(Reinhardtia_latisecta	Reinhardtia_paiewonskiana)))))	Kingia_australis);
((Chamaedorea_seifrizii	((((((Pelagodoxa_henryana	(Geonoma_undata	((((Heterospathe_cagayanensis	Hydriastele_microspadix)	Dictyosperma_album)	Veitchia_spiralis)	(Burretiokentia_grandiflora	Kentiopsis_piersoniorum))))	(Prestoea_acuminata	(Oenocarpus_minor	Oenocarpus_bataua)))	((Calamus_caryotoides	Pseudophoenix_vinifera)	Manicaria_saccifera))	Dypsis_decaryi)	(((Phoenix_dactylifera	Orania_palindan)	(Sclerosperma_profizianum	Podococcus_barteri))	(Serenoa_repens	Sabal_domingensis)))	((((Reinhardtia_simplex	(Reinhardtia_latisecta	Reinhardtia_paiewonskiana))	Attalea_speciosa)	((Elaeis_oleifera	Elaeis_guineensis)	Roystonea_regia))	(Iriartea_deltoidea	Bactris_major))))	Kingia_australis);
((Bactris_major	(Roystonea_regia	((Attalea_speciosa	(Reinhardtia_simplex	(Reinhardtia_latisecta	Reinhardtia_paiewonskiana)))	((Elaeis_guineensis	Elaeis_oleifera)	((Manicaria_saccifera	(Pelagodoxa_henryana	((((Oenocarpus_minor	Oenocarpus_bataua)	Prestoea_acuminata)	(((Dypsis_decaryi	Dictyosperma_album)	((Heterospathe_cagayanensis	((Burretiokentia_grandiflora	Hydriastele_microspadix)	Veitchia_spiralis))	Kentiopsis_piersoniorum))	Geonoma_undata))	Pseudophoenix_vinifera)))	(((Iriartea_deltoidea	Podococcus_barteri)	(Chamaedorea_seifrizii	Orania_palindan))	(Phoenix_dactylifera	(Sclerosperma_profizianum	((Calamus_caryotoides	Sabal_domingensis)	Serenoa_repens)))))))))	Kingia_australis);
((Reinhardtia_latisecta	(Reinhardtia_paiewonskiana	(((((Elaeis_guineensis	Elaeis_oleifera)	Attalea_speciosa)	((((((Orania_palindan	Dypsis_decaryi)	Phoenix_dactylifera)	((Calamus_caryotoides	Sabal_domingensis)	Serenoa_repens))	(Podococcus_barteri	(((Iriartea_deltoidea	((Pelagodoxa_henryana	(((((Heterospathe_cagayanensis	Geonoma_undata)	Kentiopsis_piersoniorum)	((Oenocarpus_minor	Oenocarpus_bataua)	Prestoea_acuminata))	(Dictyosperma_album	Burretiokentia_grandiflora))	Veitchia_spiralis))	Hydriastele_microspadix))	Pseudophoenix_vinifera)	Manicaria_saccifera)))	(Chamaedorea_seifrizii	Sclerosperma_profizianum))	Bactris_major))	Roystonea_regia)	Reinhardtia_simplex)))	Kingia_australis);
((Chamaedorea_seifrizii	((((Pelagodoxa_henryana	(Prestoea_acuminata	((Geonoma_undata	(Burretiokentia_grandiflora	(((((Heterospathe_cagayanensis	(Oenocarpus_minor	Oenocarpus_bataua))	Dictyosperma_album)	Hydriastele_microspadix)	Veitchia_spiralis)	Iriartea_deltoidea)))	Kentiopsis_piersoniorum)))	Manicaria_saccifera)	((((Phoenix_dactylifera	Orania_palindan)	(Sclerosperma_profizianum	Podococcus_barteri))	(Pseudophoenix_vinifera	((Calamus_caryotoides	Sabal_domingensis)	Serenoa_repens)))	((Elaeis_guineensis	Elaeis_oleifera)	(((Reinhardtia_simplex	(Reinhardtia_latisecta	Reinhardtia_paiewonskiana))	Attalea_speciosa)	(Bactris_major	Roystonea_regia)))))	Dypsis_decaryi))	Kingia_australis);
((Dypsis_decaryi	(((((Pelagodoxa_henryana	Iriartea_deltoidea)	((Prestoea_acuminata	((Hydriastele_microspadix	Geonoma_undata)	(Veitchia_spiralis	((((Heterospathe_cagayanensis	(Oenocarpus_minor	Oenocarpus_bataua))	Burretiokentia_grandiflora)	Kentiopsis_piersoniorum)	Dictyosperma_album))))	Pseudophoenix_vinifera))	((Calamus_caryotoides	Sabal_domingensis)	Serenoa_repens))	((Chamaedorea_seifrizii	((Phoenix_dactylifera	Orania_palindan)	(Sclerosperma_profizianum	Podococcus_barteri)))	((Elaeis_guineensis	Elaeis_oleifera)	(((Reinhardtia_simplex	(Reinhardtia_latisecta	Reinhardtia_paiewonskiana))	Attalea_speciosa)	(Bactris_major	Roystonea_regia)))))	Manicaria_saccifera))	Kingia_australis);
(((((((Elaeis_oleifera	(Sabal_domingensis	Serenoa_repens))	((Calamus_caryotoides	(Phoenix_dactylifera	Orania_palindan))	(Sclerosperma_profizianum	Podococcus_barteri)))	((Attalea_speciosa	(((Manicaria_saccifera	Pseudophoenix_vinifera)	Roystonea_regia)	(Pelagodoxa_henryana	(Prestoea_acuminata	((((Dictyosperma_album	(Heterospathe_cagayanensis	(Oenocarpus_minor	Oenocarpus_bataua)))	((Burretiokentia_grandiflora	Hydriastele_microspadix)	Veitchia_spiralis))	Kentiopsis_piersoniorum)	Geonoma_undata)))))	Elaeis_guineensis))	(Dypsis_decaryi	(Reinhardtia_simplex	(Reinhardtia_latisecta	Reinhardtia_paiewonskiana))))	(Iriartea_deltoidea	Bactris_major))	Chamaedorea_seifrizii)	Kingia_australis);
((Bactris_major	((Sabal_domingensis	Serenoa_repens)	(((((Pelagodoxa_henryana	(((Calamus_caryotoides	Pseudophoenix_vinifera)	Prestoea_acuminata)	(((((Dictyosperma_album	(Heterospathe_cagayanensis	(Oenocarpus_minor	Oenocarpus_bataua)))	(Burretiokentia_grandiflora	Hydriastele_microspadix))	Veitchia_spiralis)	Kentiopsis_piersoniorum)	Geonoma_undata)))	Roystonea_regia)	Attalea_speciosa)	((Orania_palindan	((((Manicaria_saccifera	Elaeis_oleifera)	Dypsis_decaryi)	Iriartea_deltoidea)	Elaeis_guineensis))	((Sclerosperma_profizianum	Podococcus_barteri)	Phoenix_dactylifera)))	(Chamaedorea_seifrizii	(Reinhardtia_simplex	(Reinhardtia_latisecta	Reinhardtia_paiewonskiana))))))	Kingia_australis);
((Dypsis_decaryi	(Orania_palindan	(Phoenix_dactylifera	(((Iriartea_deltoidea	Bactris_major)	((Reinhardtia_simplex	(Reinhardtia_latisecta	Reinhardtia_paiewonskiana))	((Roystonea_regia	Attalea_speciosa)	(Elaeis_oleifera	Elaeis_guineensis))))	(((Sclerosperma_profizianum	Podococcus_barteri)	Chamaedorea_seifrizii)	((((Calamus_caryotoides	Pseudophoenix_vinifera)	Sabal_domingensis)	Serenoa_repens)	((((((((Hydriastele_microspadix	Burretiokentia_grandiflora)	(Dictyosperma_album	Heterospathe_cagayanensis))	Kentiopsis_piersoniorum)	Veitchia_spiralis)	(Pelagodoxa_henryana	(Oenocarpus_minor	Oenocarpus_bataua)))	Prestoea_acuminata)	Geonoma_undata)	Manicaria_saccifera)))))))	Kingia_australis);
((Bactris_major	(((Reinhardtia_simplex	(Reinhardtia_latisecta	Reinhardtia_paiewonskiana))	Roystonea_regia)	(((Elaeis_oleifera	Elaeis_guineensis)	(Chamaedorea_seifrizii	(((Phoenix_dactylifera	Orania_palindan)	(Sclerosperma_profizianum	Podococcus_barteri))	((((Calamus_caryotoides	Pseudophoenix_vinifera)	(Sabal_domingensis	Serenoa_repens))	((Iriartea_deltoidea	(Prestoea_acuminata	((Geonoma_undata	(Oenocarpus_minor	Oenocarpus_bataua))	((((Hydriastele_microspadix	Dictyosperma_album)	(Burretiokentia_grandiflora	Heterospathe_cagayanensis))	(Kentiopsis_piersoniorum	Veitchia_spiralis))	Pelagodoxa_henryana))))	Manicaria_saccifera))	Dypsis_decaryi))))	Attalea_speciosa)))	Kingia_australis);
((Chamaedorea_seifrizii	((Iriartea_deltoidea	Bactris_major)	((((Pseudophoenix_vinifera	((Calamus_caryotoides	Sabal_domingensis)	Serenoa_repens))	(Attalea_speciosa	(Reinhardtia_simplex	(Reinhardtia_latisecta	Reinhardtia_paiewonskiana))))	((Elaeis_oleifera	Elaeis_guineensis)	Dypsis_decaryi))	(((Roystonea_regia	(((Geonoma_undata	(Prestoea_acuminata	(Oenocarpus_minor	Oenocarpus_bataua)))	((Hydriastele_microspadix	(Heterospathe_cagayanensis	Dictyosperma_album))	(Kentiopsis_piersoniorum	(Burretiokentia_grandiflora	Veitchia_spiralis))))	Pelagodoxa_henryana))	Manicaria_saccifera)	((Phoenix_dactylifera	Orania_palindan)	(Sclerosperma_profizianum	Podococcus_barteri))))))	Kingia_australis);
((Chamaedorea_seifrizii	(((Bactris_major	(((Reinhardtia_simplex	(Reinhardtia_latisecta	Reinhardtia_paiewonskiana))	Attalea_speciosa)	(Elaeis_oleifera	Elaeis_guineensis)))	(Roystonea_regia	((Dypsis_decaryi	(Oenocarpus_minor	Oenocarpus_bataua))	(((Iriartea_deltoidea	(Manicaria_saccifera	Prestoea_acuminata))	Pelagodoxa_henryana)	(((Veitchia_spiralis	(Heterospathe_cagayanensis	(Dictyosperma_album	(Burretiokentia_grandiflora	Hydriastele_microspadix))))	Kentiopsis_piersoniorum)	Geonoma_undata)))))	(((Calamus_caryotoides	Pseudophoenix_vinifera)	(Sabal_domingensis	Serenoa_repens))	((Phoenix_dactylifera	Orania_palindan)	(Sclerosperma_profizianum	Podococcus_barteri)))))	Kingia_australis);
((((((Phoenix_dactylifera	(((Elaeis_oleifera	Elaeis_guineensis)	Roystonea_regia)	(Attalea_speciosa	((Reinhardtia_simplex	(Reinhardtia_paiewonskiana	Reinhardtia_latisecta))	Bactris_major))))	((Manicaria_saccifera	(Pelagodoxa_henryana	((Iriartea_deltoidea	(Burretiokentia_grandiflora	Heterospathe_cagayanensis))	(((Prestoea_acuminata	(Oenocarpus_bataua	Oenocarpus_minor))	(Veitchia_spiralis	(Geonoma_undata	(Dictyosperma_album	Kentiopsis_piersoniorum))))	Hydriastele_microspadix))))	((Serenoa_repens	Sabal_domingensis)	Pseudophoenix_vinifera)))	((Calamus_caryotoides	Orania_palindan)	(Sclerosperma_profizianum	Podococcus_barteri)))	Dypsis_decaryi)	Chamaedorea_seifrizii)	Kingia_australis);
((Reinhardtia_paiewonskiana	(Reinhardtia_latisecta	((Bactris_major	(Attalea_speciosa	(((Iriartea_deltoidea	(Dypsis_decaryi	(((Orania_palindan	Podococcus_barteri)	(Sclerosperma_profizianum	Phoenix_dactylifera))	(Pseudophoenix_vinifera	(((Geonoma_undata	Pelagodoxa_henryana)	((Dictyosperma_album	Kentiopsis_piersoniorum)	(Heterospathe_cagayanensis	(Veitchia_spiralis	(Burretiokentia_grandiflora	Hydriastele_microspadix)))))	(Prestoea_acuminata	(Oenocarpus_bataua	Oenocarpus_minor)))))))	((Serenoa_repens	(Calamus_caryotoides	Sabal_domingensis))	(Manicaria_saccifera	Chamaedorea_seifrizii)))	((Elaeis_oleifera	Elaeis_guineensis)	Roystonea_regia))))	Reinhardtia_simplex)))	Kingia_australis);
((Chamaedorea_seifrizii	(((((Manicaria_saccifera	((((Geonoma_undata	(Kentiopsis_piersoniorum	(Veitchia_spiralis	(Heterospathe_cagayanensis	(Burretiokentia_grandiflora	(Hydriastele_microspadix	Dictyosperma_album))))))	(Prestoea_acuminata	(Oenocarpus_bataua	Oenocarpus_minor)))	Pseudophoenix_vinifera)	Pelagodoxa_henryana))	Iriartea_deltoidea)	Dypsis_decaryi)	((Serenoa_repens	(Calamus_caryotoides	Sabal_domingensis))	((Phoenix_dactylifera	Orania_palindan)	(Sclerosperma_profizianum	Podococcus_barteri))))	((Attalea_speciosa	(Reinhardtia_simplex	(Reinhardtia_paiewonskiana	Reinhardtia_latisecta)))	((Bactris_major	Roystonea_regia)	(Elaeis_oleifera	Elaeis_guineensis)))))	Kingia_australis);
((Roystonea_regia	((Reinhardtia_simplex	(Reinhardtia_paiewonskiana	Reinhardtia_latisecta))	((Bactris_major	Attalea_speciosa)	((Elaeis_oleifera	Elaeis_guineensis)	(Phoenix_dactylifera	(((Calamus_caryotoides	Pseudophoenix_vinifera)	(Serenoa_repens	Sabal_domingensis))	((Manicaria_saccifera	((((Kentiopsis_piersoniorum	((Heterospathe_cagayanensis	(Veitchia_spiralis	(Hydriastele_microspadix	Burretiokentia_grandiflora)))	Dictyosperma_album))	Geonoma_undata)	(Pelagodoxa_henryana	(Oenocarpus_bataua	Oenocarpus_minor)))	Prestoea_acuminata))	(((Orania_palindan	(Sclerosperma_profizianum	Podococcus_barteri))	Dypsis_decaryi)	(Iriartea_deltoidea	Chamaedorea_seifrizii)))))))))	Kingia_australis);
((Geonoma_undata	(((Oenocarpus_bataua	Oenocarpus_minor)	(Prestoea_acuminata	(Pelagodoxa_henryana	((((((((Roystonea_regia	(Reinhardtia_simplex	(Reinhardtia_paiewonskiana	Reinhardtia_latisecta)))	((Bactris_major	Elaeis_oleifera)	Elaeis_guineensis))	Attalea_speciosa)	((Calamus_caryotoides	Pseudophoenix_vinifera)	(Serenoa_repens	Sabal_domingensis)))	((Phoenix_dactylifera	Orania_palindan)	(Sclerosperma_profizianum	Podococcus_barteri)))	(Dypsis_decaryi	Chamaedorea_seifrizii))	Iriartea_deltoidea)	Manicaria_saccifera))))	(Kentiopsis_piersoniorum	(Veitchia_spiralis	(((Heterospathe_cagayanensis	Dictyosperma_album)	Hydriastele_microspadix)	Burretiokentia_grandiflora)))))	Kingia_australis);
(((((Oenocarpus_bataua	Oenocarpus_minor)	Prestoea_acuminata)	((Kentiopsis_piersoniorum	(Veitchia_spiralis	((Iriartea_deltoidea	(Heterospathe_cagayanensis	(Burretiokentia_grandiflora	Dictyosperma_album)))	(Geonoma_undata	Hydriastele_microspadix))))	(Pseudophoenix_vinifera	(((Manicaria_saccifera	Chamaedorea_seifrizii)	(((((Bactris_major	Roystonea_regia)	(Attalea_speciosa	(Reinhardtia_simplex	(Reinhardtia_paiewonskiana	Reinhardtia_latisecta))))	(Elaeis_oleifera	Elaeis_guineensis))	Phoenix_dactylifera)	((Dypsis_decaryi	Orania_palindan)	(Sclerosperma_profizianum	(Serenoa_repens	(Calamus_caryotoides	Sabal_domingensis))))))	Podococcus_barteri))))	Pelagodoxa_henryana)	Kingia_australis);
((Dypsis_decaryi	((Phoenix_dactylifera	Orania_palindan)	(((Iriartea_deltoidea	Chamaedorea_seifrizii)	((Pelagodoxa_henryana	((((Oenocarpus_bataua	Oenocarpus_minor)	Prestoea_acuminata)	((Kentiopsis_piersoniorum	(Veitchia_spiralis	(Hydriastele_microspadix	((Heterospathe_cagayanensis	Burretiokentia_grandiflora)	Dictyosperma_album))))	Geonoma_undata))	Pseudophoenix_vinifera))	Manicaria_saccifera))	(((Elaeis_oleifera	Bactris_major)	(((Reinhardtia_simplex	(Reinhardtia_paiewonskiana	Reinhardtia_latisecta))	Attalea_speciosa)	(Elaeis_guineensis	Roystonea_regia)))	((Serenoa_repens	(Calamus_caryotoides	Sabal_domingensis))	(Podococcus_barteri	Sclerosperma_profizianum))))))	Kingia_australis);
((Bactris_major	(Phoenix_dactylifera	(((((Reinhardtia_simplex	(Reinhardtia_paiewonskiana	Reinhardtia_latisecta))	Attalea_speciosa)	(Elaeis_guineensis	Elaeis_oleifera))	(((Chamaedorea_seifrizii	Orania_palindan)	(Podococcus_barteri	Iriartea_deltoidea))	((Sclerosperma_profizianum	(Serenoa_repens	(Calamus_caryotoides	Sabal_domingensis)))	(((Pelagodoxa_henryana	((((Oenocarpus_bataua	Oenocarpus_minor)	Pseudophoenix_vinifera)	Prestoea_acuminata)	(((Veitchia_spiralis	Kentiopsis_piersoniorum)	((Hydriastele_microspadix	(Burretiokentia_grandiflora	Dictyosperma_album))	Heterospathe_cagayanensis))	Geonoma_undata)))	Manicaria_saccifera)	Dypsis_decaryi))))	Roystonea_regia)))	Kingia_australis);
((((Geonoma_undata	(((Veitchia_spiralis	Kentiopsis_piersoniorum)	(Hydriastele_microspadix	(Dictyosperma_album	(Burretiokentia_grandiflora	Heterospathe_cagayanensis))))	Prestoea_acuminata))	((((((((Orania_palindan	Phoenix_dactylifera)	Sclerosperma_profizianum)	Podococcus_barteri)	((((Reinhardtia_simplex	(Reinhardtia_paiewonskiana	Reinhardtia_latisecta))	Attalea_speciosa)	((Elaeis_guineensis	Elaeis_oleifera)	Roystonea_regia))	Bactris_major))	(Chamaedorea_seifrizii	((Pseudophoenix_vinifera	Calamus_caryotoides)	(Sabal_domingensis	Serenoa_repens))))	Manicaria_saccifera)	Iriartea_deltoidea)	(Pelagodoxa_henryana	(Oenocarpus_bataua	Oenocarpus_minor))))	Dypsis_decaryi)	Kingia_australis);
((Veitchia_spiralis	(((Geonoma_undata	Hydriastele_microspadix)	(Dictyosperma_album	((Burretiokentia_grandiflora	(Prestoea_acuminata	(((Pseudophoenix_vinifera	Calamus_caryotoides)	(Pelagodoxa_henryana	(Oenocarpus_bataua	Oenocarpus_minor)))	(Manicaria_saccifera	(Iriartea_deltoidea	((((Sabal_domingensis	Serenoa_repens)	Chamaedorea_seifrizii)	((Phoenix_dactylifera	((Sclerosperma_profizianum	Podococcus_barteri)	Orania_palindan))	(Bactris_major	(((Roystonea_regia	(Reinhardtia_paiewonskiana	Reinhardtia_latisecta))	(Attalea_speciosa	Reinhardtia_simplex))	(Elaeis_guineensis	Elaeis_oleifera)))))	Dypsis_decaryi))))))	Kentiopsis_piersoniorum)))	Heterospathe_cagayanensis))	Kingia_australis);
((Veitchia_spiralis	((((Burretiokentia_grandiflora	Kentiopsis_piersoniorum)	Prestoea_acuminata)	((Dictyosperma_album	Pseudophoenix_vinifera)	(Geonoma_undata	(Heterospathe_cagayanensis	(Oenocarpus_minor	Oenocarpus_bataua)))))	(Hydriastele_microspadix	((((Sclerosperma_profizianum	(Sabal_domingensis	Serenoa_repens))	((Chamaedorea_seifrizii	Manicaria_saccifera)	(Phoenix_dactylifera	((Bactris_major	(((Reinhardtia_paiewonskiana	Reinhardtia_latisecta)	Reinhardtia_simplex)	Attalea_speciosa))	((Orania_palindan	Calamus_caryotoides)	(Elaeis_oleifera	Elaeis_guineensis))))))	(Roystonea_regia	((Iriartea_deltoidea	Podococcus_barteri)	Pelagodoxa_henryana)))	Dypsis_decaryi))))	Kingia_australis);
((Geonoma_undata	(((Dictyosperma_album	(Heterospathe_cagayanensis	(Oenocarpus_minor	Oenocarpus_bataua)))	(Veitchia_spiralis	(Burretiokentia_grandiflora	(Kentiopsis_piersoniorum	(Prestoea_acuminata	(Pseudophoenix_vinifera	((Iriartea_deltoidea	((Manicaria_saccifera	(Podococcus_barteri	Pelagodoxa_henryana))	((Sclerosperma_profizianum	(Sabal_domingensis	Serenoa_repens))	((((Phoenix_dactylifera	((Reinhardtia_paiewonskiana	Reinhardtia_latisecta)	Reinhardtia_simplex))	Attalea_speciosa)	((Bactris_major	Roystonea_regia)	(Elaeis_oleifera	Elaeis_guineensis)))	(Chamaedorea_seifrizii	(Calamus_caryotoides	Orania_palindan))))))	Dypsis_decaryi)))))))	Hydriastele_microspadix))	Kingia_australis);
((Pelagodoxa_henryana	(((((Dictyosperma_album	(((Oenocarpus_minor	Oenocarpus_bataua)	Heterospathe_cagayanensis)	Burretiokentia_grandiflora))	Kentiopsis_piersoniorum)	(Veitchia_spiralis	Hydriastele_microspadix))	((Prestoea_acuminata	(Calamus_caryotoides	Pseudophoenix_vinifera))	Geonoma_undata))	(Iriartea_deltoidea	(Dypsis_decaryi	((((((Phoenix_dactylifera	Sclerosperma_profizianum)	Podococcus_barteri)	Orania_palindan)	(Manicaria_saccifera	Chamaedorea_seifrizii))	(((Bactris_major	Roystonea_regia)	(Attalea_speciosa	((Reinhardtia_paiewonskiana	Reinhardtia_latisecta)	Reinhardtia_simplex)))	(Elaeis_oleifera	Elaeis_guineensis)))	(Sabal_domingensis	Serenoa_repens))))))	Kingia_australis);
((Veitchia_spiralis	((Geonoma_undata	Hydriastele_microspadix)	((Iriartea_deltoidea	(Kentiopsis_piersoniorum	((((Oenocarpus_minor	Oenocarpus_bataua)	Prestoea_acuminata)	(Calamus_caryotoides	Pseudophoenix_vinifera))	(Burretiokentia_grandiflora	((Dypsis_decaryi	((((((Bactris_major	Attalea_speciosa)	(Roystonea_regia	((Reinhardtia_paiewonskiana	Reinhardtia_latisecta)	Reinhardtia_simplex)))	(Elaeis_oleifera	Elaeis_guineensis))	Chamaedorea_seifrizii)	((((Sclerosperma_profizianum	Podococcus_barteri)	Orania_palindan)	Phoenix_dactylifera)	(Sabal_domingensis	Serenoa_repens)))	Manicaria_saccifera))	Pelagodoxa_henryana)))))	(Dictyosperma_album	Heterospathe_cagayanensis))))	Kingia_australis);
((Veitchia_spiralis	(Heterospathe_cagayanensis	(Dictyosperma_album	(Kentiopsis_piersoniorum	(((((((Pelagodoxa_henryana	(Oenocarpus_minor	Oenocarpus_bataua))	(Manicaria_saccifera	Pseudophoenix_vinifera))	Dypsis_decaryi)	Prestoea_acuminata)	(((((Attalea_speciosa	((Reinhardtia_paiewonskiana	Reinhardtia_latisecta)	Reinhardtia_simplex))	((Roystonea_regia	Bactris_major)	(Elaeis_oleifera	Elaeis_guineensis)))	(((Calamus_caryotoides	Orania_palindan)	Chamaedorea_seifrizii)	(Sabal_domingensis	Serenoa_repens)))	(Sclerosperma_profizianum	Podococcus_barteri))	(Iriartea_deltoidea	Phoenix_dactylifera)))	Burretiokentia_grandiflora)	(Geonoma_undata	Hydriastele_microspadix))))))	Kingia_australis);
((Dypsis_decaryi	((Phoenix_dactylifera	Orania_palindan)	((((((Roystonea_regia	((Reinhardtia_paiewonskiana	Reinhardtia_latisecta)	Reinhardtia_simplex))	((Elaeis_oleifera	Elaeis_guineensis)	Attalea_speciosa))	(Iriartea_deltoidea	Bactris_major))	Chamaedorea_seifrizii)	((Sclerosperma_profizianum	Podococcus_barteri)	(Sabal_domingensis	Serenoa_repens)))	((Pelagodoxa_henryana	(((Geonoma_undata	((Oenocarpus_minor	Oenocarpus_bataua)	Prestoea_acuminata))	((Dictyosperma_album	Hydriastele_microspadix)	((Veitchia_spiralis	(Heterospathe_cagayanensis	Burretiokentia_grandiflora))	Kentiopsis_piersoniorum)))	(Calamus_caryotoides	Pseudophoenix_vinifera)))	Manicaria_saccifera))))	Kingia_australis);
((Chamaedorea_seifrizii	((((Dypsis_decaryi	(((Prestoea_acuminata	((Oenocarpus_minor	Oenocarpus_bataua)	Pelagodoxa_henryana))	Geonoma_undata)	(((Kentiopsis_piersoniorum	Dictyosperma_album)	(Heterospathe_cagayanensis	(Veitchia_spiralis	Hydriastele_microspadix)))	Burretiokentia_grandiflora)))	(Manicaria_saccifera	Pseudophoenix_vinifera))	((((Elaeis_oleifera	Elaeis_guineensis)	((Attalea_speciosa	Bactris_major)	(Roystonea_regia	((Reinhardtia_paiewonskiana	Reinhardtia_latisecta)	Reinhardtia_simplex))))	((Calamus_caryotoides	Sabal_domingensis)	Serenoa_repens))	((Phoenix_dactylifera	Orania_palindan)	(Sclerosperma_profizianum	Podococcus_barteri))))	Iriartea_deltoidea))	Kingia_australis);
((Chamaedorea_seifrizii	((((Iriartea_deltoidea	Bactris_major)	((((Attalea_speciosa	((Reinhardtia_paiewonskiana	Reinhardtia_latisecta)	Reinhardtia_simplex))	(Elaeis_oleifera	Elaeis_guineensis))	Roystonea_regia)	Phoenix_dactylifera))	((((Prestoea_acuminata	((Geonoma_undata	((Oenocarpus_minor	Oenocarpus_bataua)	Pelagodoxa_henryana))	((((Burretiokentia_grandiflora	Heterospathe_cagayanensis)	Dictyosperma_album)	Hydriastele_microspadix)	(Veitchia_spiralis	Kentiopsis_piersoniorum))))	Manicaria_saccifera)	(Pseudophoenix_vinifera	((Calamus_caryotoides	Sabal_domingensis)	Serenoa_repens)))	(Sclerosperma_profizianum	Podococcus_barteri)))	(Dypsis_decaryi	Orania_palindan)))	Kingia_australis);
((Pelagodoxa_henryana	(((Iriartea_deltoidea	(Heterospathe_cagayanensis	(Oenocarpus_minor	Oenocarpus_bataua)))	(Dypsis_decaryi	Dictyosperma_album))	((((Burretiokentia_grandiflora	((Manicaria_saccifera	(Chamaedorea_seifrizii	((Sabal_domingensis	Serenoa_repens)	((Phoenix_dactylifera	(Orania_palindan	(Sclerosperma_profizianum	Podococcus_barteri)))	(Roystonea_regia	((Attalea_speciosa	(Elaeis_oleifera	Elaeis_guineensis))	(Bactris_major	((Reinhardtia_paiewonskiana	Reinhardtia_latisecta)	Reinhardtia_simplex))))))))	(Calamus_caryotoides	Pseudophoenix_vinifera)))	Kentiopsis_piersoniorum)	Veitchia_spiralis)	((Hydriastele_microspadix	Geonoma_undata)	Prestoea_acuminata))))	Kingia_australis);
(((Prestoea_acuminata	((((Heterospathe_cagayanensis	(Pelagodoxa_henryana	(Oenocarpus_minor	Oenocarpus_bataua)))	(Dypsis_decaryi	Dictyosperma_album))	(Hydriastele_microspadix	(Iriartea_deltoidea	(Burretiokentia_grandiflora	(Manicaria_saccifera	(((Chamaedorea_seifrizii	(Phoenix_dactylifera	((Elaeis_oleifera	Elaeis_guineensis)	((Attalea_speciosa	((Reinhardtia_paiewonskiana	Reinhardtia_latisecta)	Reinhardtia_simplex))	(Bactris_major	Roystonea_regia)))))	(Orania_palindan	(Sclerosperma_profizianum	Podococcus_barteri)))	((Calamus_caryotoides	Pseudophoenix_vinifera)	(Sabal_domingensis	Serenoa_repens))))))))	(Kentiopsis_piersoniorum	Geonoma_undata)))	Veitchia_spiralis)	Kingia_australis);
((Veitchia_spiralis	((Geonoma_undata	(((((Burretiokentia_grandiflora	(((((Phoenix_dactylifera	Orania_palindan)	(Sclerosperma_profizianum	Podococcus_barteri))	((Serenoa_repens	(Calamus_caryotoides	Sabal_domingensis))	((Attalea_speciosa	((Roystonea_regia	(Reinhardtia_simplex	(Reinhardtia_paiewonskiana	Reinhardtia_latisecta)))	(Elaeis_guineensis	Elaeis_oleifera)))	Bactris_major)))	(Manicaria_saccifera	Chamaedorea_seifrizii))	Pelagodoxa_henryana))	Dypsis_decaryi)	Iriartea_deltoidea)	((Oenocarpus_bataua	Oenocarpus_minor)	Prestoea_acuminata))	Pseudophoenix_vinifera))	((Hydriastele_microspadix	(Dictyosperma_album	Heterospathe_cagayanensis))	Kentiopsis_piersoniorum)))	Kingia_australis);
((Chamaedorea_seifrizii	((Phoenix_dactylifera	(Orania_palindan	(Sclerosperma_profizianum	Podococcus_barteri)))	(((Roystonea_regia	((Elaeis_guineensis	Elaeis_oleifera)	Bactris_major))	(Attalea_speciosa	(Reinhardtia_simplex	(Reinhardtia_paiewonskiana	Reinhardtia_latisecta))))	((Dypsis_decaryi	((Iriartea_deltoidea	(Manicaria_saccifera	(Burretiokentia_grandiflora	(((((Hydriastele_microspadix	(Dictyosperma_album	Heterospathe_cagayanensis))	Kentiopsis_piersoniorum)	Veitchia_spiralis)	(((Oenocarpus_bataua	Oenocarpus_minor)	Prestoea_acuminata)	Pelagodoxa_henryana))	Geonoma_undata))))	Pseudophoenix_vinifera))	(Serenoa_repens	(Calamus_caryotoides	Sabal_domingensis))))))	Kingia_australis);
((((((Manicaria_saccifera	((((Calamus_caryotoides	(Oenocarpus_bataua	Oenocarpus_minor))	Prestoea_acuminata)	(((Pseudophoenix_vinifera	Kentiopsis_piersoniorum)	Geonoma_undata)	((Iriartea_deltoidea	(Veitchia_spiralis	((Heterospathe_cagayanensis	Dictyosperma_album)	Hydriastele_microspadix)))	Pelagodoxa_henryana)))	Burretiokentia_grandiflora))	((((((Elaeis_guineensis	Elaeis_oleifera)	Bactris_major)	Attalea_speciosa)	(Roystonea_regia	(Reinhardtia_simplex	(Reinhardtia_paiewonskiana	Reinhardtia_latisecta))))	Phoenix_dactylifera)	((Sclerosperma_profizianum	Podococcus_barteri)	(Serenoa_repens	Sabal_domingensis))))	Chamaedorea_seifrizii)	Orania_palindan)	Dypsis_decaryi)	Kingia_australis);
((Veitchia_spiralis	((((Hydriastele_microspadix	Geonoma_undata)	Kentiopsis_piersoniorum)	Prestoea_acuminata)	((Pelagodoxa_henryana	((Iriartea_deltoidea	(((Chamaedorea_seifrizii	(Attalea_speciosa	((Bactris_major	(Roystonea_regia	(Reinhardtia_simplex	(Reinhardtia_paiewonskiana	Reinhardtia_latisecta))))	(Elaeis_guineensis	Elaeis_oleifera))))	((Phoenix_dactylifera	Orania_palindan)	(Sclerosperma_profizianum	Podococcus_barteri)))	(Serenoa_repens	(Calamus_caryotoides	Sabal_domingensis))))	Manicaria_saccifera))	((((Oenocarpus_bataua	Oenocarpus_minor)	(Heterospathe_cagayanensis	Burretiokentia_grandiflora))	(Dictyosperma_album	Dypsis_decaryi))	Pseudophoenix_vinifera))))	Kingia_australis);
((Veitchia_spiralis	(((Pseudophoenix_vinifera	(Dypsis_decaryi	(Iriartea_deltoidea	Prestoea_acuminata)))	((((Oenocarpus_bataua	Oenocarpus_minor)	Pelagodoxa_henryana)	(((((Phoenix_dactylifera	Orania_palindan)	(Sclerosperma_profizianum	Podococcus_barteri))	(Serenoa_repens	(Calamus_caryotoides	Sabal_domingensis)))	(Manicaria_saccifera	Chamaedorea_seifrizii))	(((Roystonea_regia	(Attalea_speciosa	(Reinhardtia_simplex	(Reinhardtia_paiewonskiana	Reinhardtia_latisecta))))	(Elaeis_guineensis	Elaeis_oleifera))	Bactris_major)))	Geonoma_undata))	(Kentiopsis_piersoniorum	(Hydriastele_microspadix	(Heterospathe_cagayanensis	(Burretiokentia_grandiflora	Dictyosperma_album))))))	Kingia_australis);
((Veitchia_spiralis	((((Pelagodoxa_henryana	(Prestoea_acuminata	(Oenocarpus_bataua	Oenocarpus_minor)))	(Pseudophoenix_vinifera	(Iriartea_deltoidea	(Manicaria_saccifera	(Dypsis_decaryi	(((((Phoenix_dactylifera	Orania_palindan)	(Sclerosperma_profizianum	Podococcus_barteri))	(Serenoa_repens	(Calamus_caryotoides	Sabal_domingensis)))	((((Elaeis_guineensis	Elaeis_oleifera)	Bactris_major)	((Reinhardtia_simplex	(Reinhardtia_paiewonskiana	Reinhardtia_latisecta))	Roystonea_regia))	Attalea_speciosa))	Chamaedorea_seifrizii))))))	Geonoma_undata)	((Heterospathe_cagayanensis	(Kentiopsis_piersoniorum	Burretiokentia_grandiflora))	(Hydriastele_microspadix	Dictyosperma_album))))	Kingia_australis);
((Pelagodoxa_henryana	((((Heterospathe_cagayanensis	Dictyosperma_album)	(Hydriastele_microspadix	Burretiokentia_grandiflora))	(Kentiopsis_piersoniorum	Veitchia_spiralis))	(((Prestoea_acuminata	(Oenocarpus_bataua	Oenocarpus_minor))	((Manicaria_saccifera	Pseudophoenix_vinifera)	(Iriartea_deltoidea	(Dypsis_decaryi	(((Orania_palindan	(Sclerosperma_profizianum	Podococcus_barteri))	(Chamaedorea_seifrizii	(Serenoa_repens	(Calamus_caryotoides	Sabal_domingensis))))	(Bactris_major	((Elaeis_guineensis	(((Reinhardtia_simplex	(Reinhardtia_paiewonskiana	Reinhardtia_latisecta))	Roystonea_regia)	(Phoenix_dactylifera	Attalea_speciosa)))	Elaeis_oleifera)))))))	Geonoma_undata)))	Kingia_australis);
((Pelagodoxa_henryana	(((Geonoma_undata	((Heterospathe_cagayanensis	Kentiopsis_piersoniorum)	(Veitchia_spiralis	(Hydriastele_microspadix	(Dictyosperma_album	Burretiokentia_grandiflora)))))	((Oenocarpus_bataua	Oenocarpus_minor)	Prestoea_acuminata))	(Dypsis_decaryi	(Manicaria_saccifera	(Iriartea_deltoidea	((Serenoa_repens	((Pseudophoenix_vinifera	Calamus_caryotoides)	Sabal_domingensis))	(((Roystonea_regia	(((Elaeis_guineensis	Elaeis_oleifera)	Bactris_major)	((Reinhardtia_simplex	(Reinhardtia_paiewonskiana	Reinhardtia_latisecta))	Attalea_speciosa)))	Chamaedorea_seifrizii)	((Phoenix_dactylifera	Orania_palindan)	(Sclerosperma_profizianum	Podococcus_barteri)))))))))	Kingia_australis);
((Dypsis_decaryi	(Calamus_caryotoides	((((Burretiokentia_grandiflora	Kentiopsis_piersoniorum)	(((Oenocarpus_bataua	Oenocarpus_minor)	Heterospathe_cagayanensis)	((Veitchia_spiralis	(Hydriastele_microspadix	Geonoma_undata))	Dictyosperma_album)))	((Manicaria_saccifera	((((Chamaedorea_seifrizii	(Bactris_major	(((Elaeis_guineensis	Elaeis_oleifera)	(Roystonea_regia	(Reinhardtia_paiewonskiana	Reinhardtia_latisecta)))	(Attalea_speciosa	Reinhardtia_simplex))))	((Phoenix_dactylifera	Orania_palindan)	(Sclerosperma_profizianum	(Serenoa_repens	Sabal_domingensis))))	Podococcus_barteri)	Iriartea_deltoidea))	Pelagodoxa_henryana))	(Pseudophoenix_vinifera	Prestoea_acuminata))))	Kingia_australis);
((Pelagodoxa_henryana	(((Geonoma_undata	(Kentiopsis_piersoniorum	(((((((Oenocarpus_bataua	Oenocarpus_minor)	Heterospathe_cagayanensis)	Dictyosperma_album)	Hydriastele_microspadix)	Veitchia_spiralis)	Iriartea_deltoidea)	Burretiokentia_grandiflora)))	Prestoea_acuminata)	(Dypsis_decaryi	(Manicaria_saccifera	(((((Pseudophoenix_vinifera	Calamus_caryotoides)	(Serenoa_repens	Sabal_domingensis))	((((Elaeis_guineensis	Elaeis_oleifera)	(Roystonea_regia	Bactris_major))	((Reinhardtia_simplex	(Reinhardtia_paiewonskiana	Reinhardtia_latisecta))	Attalea_speciosa))	Phoenix_dactylifera))	(Orania_palindan	(Sclerosperma_profizianum	Podococcus_barteri)))	Chamaedorea_seifrizii)))))	Kingia_australis);
((Chamaedorea_seifrizii	((((Elaeis_oleifera	Elaeis_guineensis)	Bactris_major)	(Attalea_speciosa	(Reinhardtia_simplex	(Reinhardtia_paiewonskiana	Reinhardtia_latisecta))))	((((Manicaria_saccifera	(Calamus_caryotoides	Pseudophoenix_vinifera))	(Geonoma_undata	((Kentiopsis_piersoniorum	Prestoea_acuminata)	(Veitchia_spiralis	(Dypsis_decaryi	((Heterospathe_cagayanensis	(Iriartea_deltoidea	(Burretiokentia_grandiflora	(Dictyosperma_album	(Pelagodoxa_henryana	(Oenocarpus_bataua	Oenocarpus_minor))))))	Hydriastele_microspadix))))))	Roystonea_regia)	((Serenoa_repens	Sabal_domingensis)	((Podococcus_barteri	Sclerosperma_profizianum)	(Orania_palindan	Phoenix_dactylifera))))))	Kingia_australis);
((Bactris_major	(((((((Calamus_caryotoides	Pseudophoenix_vinifera)	(Serenoa_repens	Sabal_domingensis))	(Manicaria_saccifera	(Pelagodoxa_henryana	((Iriartea_deltoidea	(Prestoea_acuminata	((Oenocarpus_bataua	Oenocarpus_minor)	(Geonoma_undata	((Dictyosperma_album	(((Hydriastele_microspadix	Veitchia_spiralis)	Heterospathe_cagayanensis)	Burretiokentia_grandiflora))	Kentiopsis_piersoniorum)))))	Dypsis_decaryi))))	((Podococcus_barteri	Sclerosperma_profizianum)	Orania_palindan))	Chamaedorea_seifrizii)	Phoenix_dactylifera)	((Attalea_speciosa	(Reinhardtia_simplex	(Reinhardtia_paiewonskiana	Reinhardtia_latisecta)))	((Elaeis_oleifera	Elaeis_guineensis)	Roystonea_regia))))	Kingia_australis);
((Pelagodoxa_henryana	(((((((Podococcus_barteri	Sclerosperma_profizianum)	Orania_palindan)	(Chamaedorea_seifrizii	(Phoenix_dactylifera	(Bactris_major	((Elaeis_oleifera	Elaeis_guineensis)	(Attalea_speciosa	((Reinhardtia_simplex	(Reinhardtia_paiewonskiana	Reinhardtia_latisecta))	Roystonea_regia)))))))	(Pseudophoenix_vinifera	(Serenoa_repens	(Calamus_caryotoides	Sabal_domingensis))))	(Prestoea_acuminata	((Veitchia_spiralis	Iriartea_deltoidea)	(((Dypsis_decaryi	Dictyosperma_album)	(Heterospathe_cagayanensis	(Oenocarpus_bataua	Oenocarpus_minor)))	((Burretiokentia_grandiflora	Kentiopsis_piersoniorum)	Geonoma_undata)))))	Hydriastele_microspadix)	Manicaria_saccifera))	Kingia_australis);
((Chamaedorea_seifrizii	((((Pseudophoenix_vinifera	Manicaria_saccifera)	((Pelagodoxa_henryana	Prestoea_acuminata)	(Kentiopsis_piersoniorum	(Veitchia_spiralis	(((Dypsis_decaryi	Dictyosperma_album)	(Iriartea_deltoidea	(Heterospathe_cagayanensis	(Oenocarpus_bataua	Oenocarpus_minor))))	((Hydriastele_microspadix	Geonoma_undata)	Burretiokentia_grandiflora))))))	(((Elaeis_oleifera	Elaeis_guineensis)	((Reinhardtia_simplex	(Reinhardtia_paiewonskiana	Reinhardtia_latisecta))	Attalea_speciosa))	(Roystonea_regia	Bactris_major)))	(((Podococcus_barteri	Sclerosperma_profizianum)	(Phoenix_dactylifera	Orania_palindan))	(Serenoa_repens	(Calamus_caryotoides	Sabal_domingensis)))))	Kingia_australis);
((Geonoma_undata	(((Pelagodoxa_henryana	((((Chamaedorea_seifrizii	Orania_palindan)	((Phoenix_dactylifera	(((Bactris_major	(Elaeis_oleifera	Elaeis_guineensis))	((Reinhardtia_simplex	(Reinhardtia_paiewonskiana	Reinhardtia_latisecta))	Attalea_speciosa))	Roystonea_regia))	(Podococcus_barteri	(Sclerosperma_profizianum	(Serenoa_repens	(Calamus_caryotoides	Sabal_domingensis))))))	Iriartea_deltoidea)	Manicaria_saccifera))	(Prestoea_acuminata	((((Heterospathe_cagayanensis	(Burretiokentia_grandiflora	(Oenocarpus_bataua	Oenocarpus_minor)))	(Dypsis_decaryi	Dictyosperma_album))	(Veitchia_spiralis	Hydriastele_microspadix))	Kentiopsis_piersoniorum)))	Pseudophoenix_vinifera))	Kingia_australis);
((((((Oenocarpus_bataua	Oenocarpus_minor)	Prestoea_acuminata)	(Pseudophoenix_vinifera	(Geonoma_undata	(((Heterospathe_cagayanensis	(Veitchia_spiralis	(Burretiokentia_grandiflora	Hydriastele_microspadix)))	Kentiopsis_piersoniorum)	(Dypsis_decaryi	Dictyosperma_album)))))	((((Iriartea_deltoidea	Bactris_major)	(Serenoa_repens	(Calamus_caryotoides	Sabal_domingensis)))	(((Elaeis_oleifera	Elaeis_guineensis)	Manicaria_saccifera)	((Attalea_speciosa	((Orania_palindan	Phoenix_dactylifera)	(Sclerosperma_profizianum	Podococcus_barteri)))	(Chamaedorea_seifrizii	(Reinhardtia_simplex	(Reinhardtia_paiewonskiana	Reinhardtia_latisecta))))))	Roystonea_regia))	Pelagodoxa_henryana)	Kingia_australis);
((Pseudophoenix_vinifera	(Burretiokentia_grandiflora	(((((Iriartea_deltoidea	Bactris_major)	Pelagodoxa_henryana)	(((Chamaedorea_seifrizii	Manicaria_saccifera)	(((Attalea_speciosa	(Roystonea_regia	(Elaeis_oleifera	Elaeis_guineensis)))	(Reinhardtia_simplex	(Reinhardtia_paiewonskiana	Reinhardtia_latisecta)))	(Serenoa_repens	(Calamus_caryotoides	Sabal_domingensis))))	((Orania_palindan	Phoenix_dactylifera)	(Sclerosperma_profizianum	Podococcus_barteri))))	((((Oenocarpus_bataua	Oenocarpus_minor)	Prestoea_acuminata)	(((Heterospathe_cagayanensis	(Dictyosperma_album	Veitchia_spiralis))	Hydriastele_microspadix)	Geonoma_undata))	Dypsis_decaryi))	Kentiopsis_piersoniorum)))	Kingia_australis);
(((Iriartea_deltoidea	((((Orania_palindan	(Sclerosperma_profizianum	Podococcus_barteri))	((Serenoa_repens	Sabal_domingensis)	((Chamaedorea_seifrizii	Dypsis_decaryi)	(Manicaria_saccifera	Phoenix_dactylifera))))	(Roystonea_regia	(Pelagodoxa_henryana	((((Calamus_caryotoides	(Oenocarpus_bataua	Oenocarpus_minor))	Prestoea_acuminata)	((Kentiopsis_piersoniorum	((Hydriastele_microspadix	((Burretiokentia_grandiflora	Heterospathe_cagayanensis)	Veitchia_spiralis))	Dictyosperma_album))	Geonoma_undata))	Pseudophoenix_vinifera))))	(((Attalea_speciosa	(Reinhardtia_simplex	(Reinhardtia_paiewonskiana	Reinhardtia_latisecta)))	Elaeis_guineensis)	Elaeis_oleifera)))	Bactris_major)	Kingia_australis);
((((((Elaeis_guineensis	Elaeis_oleifera)	Roystonea_regia)	((Reinhardtia_simplex	(Reinhardtia_paiewonskiana	Reinhardtia_latisecta))	Attalea_speciosa))	(((Orania_palindan	(Sclerosperma_profizianum	Podococcus_barteri))	Phoenix_dactylifera)	(Chamaedorea_seifrizii	(((Manicaria_saccifera	(Pelagodoxa_henryana	(((Oenocarpus_bataua	Oenocarpus_minor)	Prestoea_acuminata)	(Iriartea_deltoidea	((Kentiopsis_piersoniorum	((Hydriastele_microspadix	((Heterospathe_cagayanensis	Burretiokentia_grandiflora)	Dictyosperma_album))	Veitchia_spiralis))	Geonoma_undata)))))	Dypsis_decaryi)	((Serenoa_repens	Sabal_domingensis)	(Calamus_caryotoides	Pseudophoenix_vinifera))))))	Bactris_major)	Kingia_australis);
((Attalea_speciosa	(((Roystonea_regia	Bactris_major)	((((Orania_palindan	(Sclerosperma_profizianum	Podococcus_barteri))	Phoenix_dactylifera)	((Chamaedorea_seifrizii	(Serenoa_repens	(Calamus_caryotoides	Sabal_domingensis)))	(((Pseudophoenix_vinifera	(Iriartea_deltoidea	((Oenocarpus_bataua	Oenocarpus_minor)	((Kentiopsis_piersoniorum	((Geonoma_undata	(((Heterospathe_cagayanensis	Hydriastele_microspadix)	Dictyosperma_album)	Veitchia_spiralis))	Burretiokentia_grandiflora))	(Pelagodoxa_henryana	Prestoea_acuminata)))))	Dypsis_decaryi)	Manicaria_saccifera)))	(Elaeis_guineensis	Elaeis_oleifera)))	(Reinhardtia_simplex	(Reinhardtia_paiewonskiana	Reinhardtia_latisecta))))	Kingia_australis);
((Bactris_major	(Attalea_speciosa	((((Phoenix_dactylifera	(Orania_palindan	(Podococcus_barteri	Sclerosperma_profizianum)))	(((Serenoa_repens	(Sabal_domingensis	Calamus_caryotoides))	((Dypsis_decaryi	(Iriartea_deltoidea	(((Oenocarpus_minor	Oenocarpus_bataua)	Prestoea_acuminata)	((Hydriastele_microspadix	(Heterospathe_cagayanensis	(Veitchia_spiralis	(Dictyosperma_album	Kentiopsis_piersoniorum))))	(Burretiokentia_grandiflora	(Geonoma_undata	(Manicaria_saccifera	Pelagodoxa_henryana)))))))	Pseudophoenix_vinifera))	Chamaedorea_seifrizii))	(Elaeis_oleifera	Elaeis_guineensis))	(Roystonea_regia	(Reinhardtia_simplex	(Reinhardtia_latisecta	Reinhardtia_paiewonskiana))))))	Kingia_australis);
((Bactris_major	((Roystonea_regia	((Attalea_speciosa	(Reinhardtia_simplex	(Reinhardtia_latisecta	Reinhardtia_paiewonskiana)))	((Chamaedorea_seifrizii	(((Podococcus_barteri	Sclerosperma_profizianum)	(Orania_palindan	Dypsis_decaryi))	(((Pelagodoxa_henryana	(Iriartea_deltoidea	(((Oenocarpus_minor	Oenocarpus_bataua)	Prestoea_acuminata)	(((Veitchia_spiralis	((Dictyosperma_album	(Burretiokentia_grandiflora	Hydriastele_microspadix))	Heterospathe_cagayanensis))	Kentiopsis_piersoniorum)	Geonoma_undata))))	Manicaria_saccifera)	((Calamus_caryotoides	Pseudophoenix_vinifera)	(Serenoa_repens	Sabal_domingensis)))))	(Elaeis_oleifera	Elaeis_guineensis))))	Phoenix_dactylifera))	Kingia_australis);
((Attalea_speciosa	(Roystonea_regia	((Elaeis_guineensis	(Bactris_major	Elaeis_oleifera))	((Reinhardtia_simplex	(Reinhardtia_latisecta	Reinhardtia_paiewonskiana))	(Phoenix_dactylifera	(((((Calamus_caryotoides	(Oenocarpus_minor	Oenocarpus_bataua))	Prestoea_acuminata)	(((Iriartea_deltoidea	((Veitchia_spiralis	(Heterospathe_cagayanensis	(Dictyosperma_album	(Hydriastele_microspadix	Geonoma_undata))))	Burretiokentia_grandiflora))	Kentiopsis_piersoniorum)	Pelagodoxa_henryana))	(Pseudophoenix_vinifera	Manicaria_saccifera))	(((Dypsis_decaryi	Orania_palindan)	(Podococcus_barteri	Sclerosperma_profizianum))	((Serenoa_repens	Sabal_domingensis)	Chamaedorea_seifrizii))))))))	Kingia_australis);
((Dypsis_decaryi	((((((Calamus_caryotoides	(Oenocarpus_minor	Oenocarpus_bataua))	Prestoea_acuminata)	((Kentiopsis_piersoniorum	(((Hydriastele_microspadix	Geonoma_undata)	((Burretiokentia_grandiflora	Heterospathe_cagayanensis)	Dictyosperma_album))	Veitchia_spiralis))	(Pseudophoenix_vinifera	Pelagodoxa_henryana)))	Iriartea_deltoidea)	Manicaria_saccifera)	(((Orania_palindan	(Podococcus_barteri	Sclerosperma_profizianum))	((Serenoa_repens	Sabal_domingensis)	Chamaedorea_seifrizii))	(((Elaeis_guineensis	((Roystonea_regia	Bactris_major)	(Elaeis_oleifera	Attalea_speciosa)))	(Reinhardtia_simplex	(Reinhardtia_latisecta	Reinhardtia_paiewonskiana)))	Phoenix_dactylifera))))	Kingia_australis);
(((Pseudophoenix_vinifera	((Dypsis_decaryi	((Manicaria_saccifera	(((Serenoa_repens	Sabal_domingensis)	Chamaedorea_seifrizii)	(((Phoenix_dactylifera	Orania_palindan)	(Podococcus_barteri	Sclerosperma_profizianum))	(((Roystonea_regia	Bactris_major)	(Attalea_speciosa	(Reinhardtia_simplex	(Reinhardtia_latisecta	Reinhardtia_paiewonskiana))))	(Elaeis_guineensis	Elaeis_oleifera)))))	Pelagodoxa_henryana))	((Iriartea_deltoidea	((Oenocarpus_minor	Oenocarpus_bataua)	Prestoea_acuminata))	(Burretiokentia_grandiflora	(Kentiopsis_piersoniorum	((Veitchia_spiralis	Heterospathe_cagayanensis)	(Dictyosperma_album	(Hydriastele_microspadix	Geonoma_undata))))))))	Calamus_caryotoides)	Kingia_australis);
((Bactris_major	((Roystonea_regia	(Reinhardtia_simplex	(Reinhardtia_latisecta	Reinhardtia_paiewonskiana)))	((Phoenix_dactylifera	((((((Prestoea_acuminata	Manicaria_saccifera)	((Iriartea_deltoidea	(Geonoma_undata	(Kentiopsis_piersoniorum	(((Hydriastele_microspadix	Veitchia_spiralis)	Heterospathe_cagayanensis)	(Dypsis_decaryi	Dictyosperma_album)))))	Burretiokentia_grandiflora))	(Pelagodoxa_henryana	(Oenocarpus_minor	Oenocarpus_bataua)))	Pseudophoenix_vinifera)	(Chamaedorea_seifrizii	(Serenoa_repens	(Calamus_caryotoides	Sabal_domingensis))))	(Orania_palindan	(Podococcus_barteri	Sclerosperma_profizianum))))	((Elaeis_guineensis	Elaeis_oleifera)	Attalea_speciosa))))	Kingia_australis);
((Bactris_major	(Roystonea_regia	((Attalea_speciosa	(Reinhardtia_simplex	(Reinhardtia_latisecta	Reinhardtia_paiewonskiana)))	((Phoenix_dactylifera	((Sclerosperma_profizianum	(Orania_palindan	(Serenoa_repens	(Calamus_caryotoides	Sabal_domingensis))))	(((((((Prestoea_acuminata	((Kentiopsis_piersoniorum	(Burretiokentia_grandiflora	Veitchia_spiralis))	(Heterospathe_cagayanensis	(Hydriastele_microspadix	Dictyosperma_album))))	(Pelagodoxa_henryana	(Oenocarpus_minor	Oenocarpus_bataua)))	Geonoma_undata)	Pseudophoenix_vinifera)	Manicaria_saccifera)	Iriartea_deltoidea)	(Podococcus_barteri	(Dypsis_decaryi	Chamaedorea_seifrizii)))))	(Elaeis_guineensis	Elaeis_oleifera)))))	Kingia_australis);
((Bactris_major	(Roystonea_regia	((Attalea_speciosa	(Reinhardtia_simplex	(Reinhardtia_latisecta	Reinhardtia_paiewonskiana)))	(((((Orania_palindan	(Sclerosperma_profizianum	Podococcus_barteri))	Phoenix_dactylifera)	((Serenoa_repens	Sabal_domingensis)	(Manicaria_saccifera	(((Prestoea_acuminata	(((Kentiopsis_piersoniorum	Burretiokentia_grandiflora)	(((Geonoma_undata	Hydriastele_microspadix)	(Heterospathe_cagayanensis	Veitchia_spiralis))	Dictyosperma_album))	((Oenocarpus_minor	Oenocarpus_bataua)	(Dypsis_decaryi	(Calamus_caryotoides	Pseudophoenix_vinifera)))))	Pelagodoxa_henryana)	Iriartea_deltoidea))))	Chamaedorea_seifrizii)	(Elaeis_guineensis	Elaeis_oleifera)))))	Kingia_australis);
((Dypsis_decaryi	((Orania_palindan	((((Iriartea_deltoidea	Podococcus_barteri)	Sclerosperma_profizianum)	((Serenoa_repens	Sabal_domingensis)	(Calamus_caryotoides	Pseudophoenix_vinifera)))	((((Elaeis_guineensis	Elaeis_oleifera)	Bactris_major)	(Roystonea_regia	(Attalea_speciosa	(Reinhardtia_simplex	(Reinhardtia_latisecta	Reinhardtia_paiewonskiana)))))	(Chamaedorea_seifrizii	((((Prestoea_acuminata	Geonoma_undata)	((Veitchia_spiralis	Kentiopsis_piersoniorum)	((Hydriastele_microspadix	(Dictyosperma_album	Heterospathe_cagayanensis))	Burretiokentia_grandiflora)))	((Oenocarpus_minor	Oenocarpus_bataua)	Pelagodoxa_henryana))	Manicaria_saccifera)))))	Phoenix_dactylifera))	Kingia_australis);
((Bactris_major	((((Reinhardtia_simplex	(Reinhardtia_latisecta	Reinhardtia_paiewonskiana))	((Chamaedorea_seifrizii	(Kentiopsis_piersoniorum	(Phoenix_dactylifera	(Iriartea_deltoidea	((Veitchia_spiralis	((Geonoma_undata	Hydriastele_microspadix)	(Dictyosperma_album	Heterospathe_cagayanensis)))	Burretiokentia_grandiflora)))))	(((((Oenocarpus_minor	Oenocarpus_bataua)	Pelagodoxa_henryana)	((Serenoa_repens	Sabal_domingensis)	(Calamus_caryotoides	Pseudophoenix_vinifera)))	(Manicaria_saccifera	Dypsis_decaryi))	(Prestoea_acuminata	((Orania_palindan	Podococcus_barteri)	Sclerosperma_profizianum)))))	(Attalea_speciosa	(Elaeis_guineensis	Elaeis_oleifera)))	Roystonea_regia))	Kingia_australis);
((((Manicaria_saccifera	((((Serenoa_repens	(Calamus_caryotoides	Sabal_domingensis))	(Chamaedorea_seifrizii	(Reinhardtia_simplex	(Reinhardtia_paiewonskiana	Reinhardtia_latisecta))))	((((Podococcus_barteri	Sclerosperma_profizianum)	(Phoenix_dactylifera	Orania_palindan))	Attalea_speciosa)	(Roystonea_regia	((Dypsis_decaryi	(((((Oenocarpus_minor	Oenocarpus_bataua)	Prestoea_acuminata)	((Dictyosperma_album	Kentiopsis_piersoniorum)	((Heterospathe_cagayanensis	Veitchia_spiralis)	Hydriastele_microspadix)))	Geonoma_undata)	(Pelagodoxa_henryana	Burretiokentia_grandiflora)))	Pseudophoenix_vinifera))))	(Elaeis_oleifera	Elaeis_guineensis)))	Iriartea_deltoidea)	Bactris_major)	Kingia_australis);
((Bactris_major	(Roystonea_regia	((Elaeis_guineensis	(Attalea_speciosa	(((Podococcus_barteri	(Sclerosperma_profizianum	(Serenoa_repens	(Calamus_caryotoides	Sabal_domingensis))))	((Dypsis_decaryi	(Orania_palindan	Phoenix_dactylifera))	(Iriartea_deltoidea	(Manicaria_saccifera	((Prestoea_acuminata	((Burretiokentia_grandiflora	(Pelagodoxa_henryana	(Oenocarpus_minor	Oenocarpus_bataua)))	(((Dictyosperma_album	Kentiopsis_piersoniorum)	((Heterospathe_cagayanensis	Veitchia_spiralis)	Hydriastele_microspadix))	Geonoma_undata)))	Pseudophoenix_vinifera)))))	(Chamaedorea_seifrizii	(Reinhardtia_simplex	(Reinhardtia_paiewonskiana	Reinhardtia_latisecta))))))	Elaeis_oleifera)))	Kingia_australis);
((Pelagodoxa_henryana	((Oenocarpus_minor	Oenocarpus_bataua)	(((Pseudophoenix_vinifera	(Roystonea_regia	(((Chamaedorea_seifrizii	((((Calamus_caryotoides	Serenoa_repens)	Sabal_domingensis)	Dypsis_decaryi)	Manicaria_saccifera))	((Bactris_major	((Reinhardtia_simplex	(Reinhardtia_paiewonskiana	Reinhardtia_latisecta))	Attalea_speciosa))	(Elaeis_oleifera	Elaeis_guineensis)))	((Sclerosperma_profizianum	Podococcus_barteri)	(Orania_palindan	Phoenix_dactylifera)))))	Prestoea_acuminata)	(((Heterospathe_cagayanensis	(Iriartea_deltoidea	(Veitchia_spiralis	Burretiokentia_grandiflora)))	((Hydriastele_microspadix	Geonoma_undata)	Dictyosperma_album))	Kentiopsis_piersoniorum))))	Kingia_australis);
(((((((Elaeis_oleifera	((((Reinhardtia_simplex	(Reinhardtia_paiewonskiana	Reinhardtia_latisecta))	Chamaedorea_seifrizii)	(Attalea_speciosa	Phoenix_dactylifera))	(Serenoa_repens	(Sabal_domingensis	Calamus_caryotoides))))	Elaeis_guineensis)	((Sclerosperma_profizianum	Podococcus_barteri)	Orania_palindan))	((Pelagodoxa_henryana	((Prestoea_acuminata	(Oenocarpus_minor	Oenocarpus_bataua))	(Geonoma_undata	(Kentiopsis_piersoniorum	(Dictyosperma_album	((Burretiokentia_grandiflora	Hydriastele_microspadix)	(Heterospathe_cagayanensis	Veitchia_spiralis)))))))	(Pseudophoenix_vinifera	Roystonea_regia)))	(Manicaria_saccifera	(Iriartea_deltoidea	Bactris_major)))	Dypsis_decaryi)	Kingia_australis);
(((((Sclerosperma_profizianum	Podococcus_barteri)	(Phoenix_dactylifera	Orania_palindan))	(((((((Manicaria_saccifera	Pseudophoenix_vinifera)	Roystonea_regia)	Pelagodoxa_henryana)	(((Prestoea_acuminata	(Oenocarpus_minor	Oenocarpus_bataua))	Geonoma_undata)	((Veitchia_spiralis	(Dictyosperma_album	Hydriastele_microspadix))	((Burretiokentia_grandiflora	Heterospathe_cagayanensis)	Kentiopsis_piersoniorum))))	Iriartea_deltoidea)	((Serenoa_repens	(Sabal_domingensis	Calamus_caryotoides))	Chamaedorea_seifrizii))	(Bactris_major	(((Reinhardtia_simplex	(Reinhardtia_paiewonskiana	Reinhardtia_latisecta))	(Elaeis_guineensis	Elaeis_oleifera))	Attalea_speciosa))))	Dypsis_decaryi)	Kingia_australis);
((Chamaedorea_seifrizii	((Reinhardtia_simplex	(Reinhardtia_paiewonskiana	Reinhardtia_latisecta))	(((Phoenix_dactylifera	(Sclerosperma_profizianum	(Serenoa_repens	Sabal_domingensis)))	(((((Prestoea_acuminata	(Oenocarpus_minor	Oenocarpus_bataua))	((Kentiopsis_piersoniorum	((Geonoma_undata	Hydriastele_microspadix)	((Dictyosperma_album	Heterospathe_cagayanensis)	Veitchia_spiralis)))	Burretiokentia_grandiflora))	Pseudophoenix_vinifera)	(Manicaria_saccifera	(Calamus_caryotoides	(Pelagodoxa_henryana	(Iriartea_deltoidea	Bactris_major)))))	(Attalea_speciosa	(Podococcus_barteri	((Elaeis_guineensis	Elaeis_oleifera)	(Orania_palindan	Dypsis_decaryi))))))	Roystonea_regia)))	Kingia_australis);
(((Orania_palindan	(Phoenix_dactylifera	((((Roystonea_regia	Bactris_major)	((Elaeis_guineensis	Elaeis_oleifera)	(Reinhardtia_simplex	(Reinhardtia_paiewonskiana	Reinhardtia_latisecta))))	Attalea_speciosa)	((((Iriartea_deltoidea	(Pelagodoxa_henryana	((Manicaria_saccifera	Prestoea_acuminata)	((((Dictyosperma_album	Heterospathe_cagayanensis)	((Kentiopsis_piersoniorum	Burretiokentia_grandiflora)	Veitchia_spiralis))	(Geonoma_undata	Hydriastele_microspadix))	(Oenocarpus_minor	Oenocarpus_bataua)))))	Pseudophoenix_vinifera)	(Calamus_caryotoides	(Serenoa_repens	Sabal_domingensis)))	((Sclerosperma_profizianum	Podococcus_barteri)	Chamaedorea_seifrizii)))))	Dypsis_decaryi)	Kingia_australis);
((Bactris_major	((((Serenoa_repens	Sabal_domingensis)	Phoenix_dactylifera)	((((Reinhardtia_simplex	(Reinhardtia_paiewonskiana	Reinhardtia_latisecta))	Chamaedorea_seifrizii)	(((((Sclerosperma_profizianum	Podococcus_barteri)	Orania_palindan)	(Elaeis_guineensis	Elaeis_oleifera))	Manicaria_saccifera)	(Roystonea_regia	(Pelagodoxa_henryana	((Dypsis_decaryi	Dictyosperma_album)	((Kentiopsis_piersoniorum	(Burretiokentia_grandiflora	(Pseudophoenix_vinifera	Veitchia_spiralis)))	((Geonoma_undata	Hydriastele_microspadix)	(Prestoea_acuminata	((Calamus_caryotoides	Heterospathe_cagayanensis)	(Oenocarpus_minor	Oenocarpus_bataua))))))))))	Attalea_speciosa))	Iriartea_deltoidea))	Kingia_australis);
((Bactris_major	((Roystonea_regia	(Attalea_speciosa	((Elaeis_guineensis	Elaeis_oleifera)	(((Serenoa_repens	Sabal_domingensis)	((Sclerosperma_profizianum	Podococcus_barteri)	(Phoenix_dactylifera	Orania_palindan)))	((Manicaria_saccifera	(Dypsis_decaryi	Chamaedorea_seifrizii))	(Pelagodoxa_henryana	((Pseudophoenix_vinifera	Prestoea_acuminata)	(((Calamus_caryotoides	Heterospathe_cagayanensis)	(Oenocarpus_minor	Oenocarpus_bataua))	(Kentiopsis_piersoniorum	((Iriartea_deltoidea	(Burretiokentia_grandiflora	((Hydriastele_microspadix	Dictyosperma_album)	Veitchia_spiralis)))	Geonoma_undata))))))))))	(Reinhardtia_simplex	(Reinhardtia_paiewonskiana	Reinhardtia_latisecta))))	Kingia_australis);
((Bactris_major	((((Elaeis_guineensis	Elaeis_oleifera)	(Attalea_speciosa	((((Serenoa_repens	Sabal_domingensis)	((Chamaedorea_seifrizii	Sclerosperma_profizianum)	(Calamus_caryotoides	Podococcus_barteri)))	(Orania_palindan	((((Pelagodoxa_henryana	(Oenocarpus_minor	Oenocarpus_bataua))	(Prestoea_acuminata	Dypsis_decaryi))	(((Kentiopsis_piersoniorum	((Dictyosperma_album	(Hydriastele_microspadix	(Heterospathe_cagayanensis	Veitchia_spiralis)))	Burretiokentia_grandiflora))	Iriartea_deltoidea)	Geonoma_undata))	(Manicaria_saccifera	Pseudophoenix_vinifera))))	Phoenix_dactylifera)))	(Reinhardtia_simplex	(Reinhardtia_paiewonskiana	Reinhardtia_latisecta)))	Roystonea_regia))	Kingia_australis);
((((Manicaria_saccifera	((((Chamaedorea_seifrizii	(Reinhardtia_simplex	(Reinhardtia_latisecta	Reinhardtia_paiewonskiana)))	(((Elaeis_oleifera	Elaeis_guineensis)	Orania_palindan)	(Phoenix_dactylifera	(Podococcus_barteri	Sclerosperma_profizianum))))	((Iriartea_deltoidea	Bactris_major)	(Roystonea_regia	((Serenoa_repens	(Calamus_caryotoides	Sabal_domingensis))	Pseudophoenix_vinifera))))	Attalea_speciosa))	(((Pelagodoxa_henryana	(Oenocarpus_minor	Oenocarpus_bataua))	(Geonoma_undata	((Veitchia_spiralis	(Hydriastele_microspadix	(Burretiokentia_grandiflora	(Dictyosperma_album	Heterospathe_cagayanensis))))	Kentiopsis_piersoniorum)))	Prestoea_acuminata))	Dypsis_decaryi)	Kingia_australis);
((Bactris_major	(Roystonea_regia	((Attalea_speciosa	(Elaeis_oleifera	Elaeis_guineensis))	((Reinhardtia_simplex	(Reinhardtia_latisecta	Reinhardtia_paiewonskiana))	(((((Sabal_domingensis	Serenoa_repens)	(((Pseudophoenix_vinifera	Calamus_caryotoides)	((((Hydriastele_microspadix	Geonoma_undata)	((Dypsis_decaryi	Dictyosperma_album)	(Heterospathe_cagayanensis	(Burretiokentia_grandiflora	Veitchia_spiralis))))	Kentiopsis_piersoniorum)	((Oenocarpus_minor	Oenocarpus_bataua)	Prestoea_acuminata)))	Pelagodoxa_henryana))	Manicaria_saccifera)	Iriartea_deltoidea)	((((Podococcus_barteri	Sclerosperma_profizianum)	Orania_palindan)	Phoenix_dactylifera)	Chamaedorea_seifrizii))))))	Kingia_australis);
((Bactris_major	(Roystonea_regia	((Elaeis_oleifera	Elaeis_guineensis)	((Attalea_speciosa	(Reinhardtia_simplex	(Reinhardtia_latisecta	Reinhardtia_paiewonskiana)))	(((Sclerosperma_profizianum	(Sabal_domingensis	Serenoa_repens))	((Orania_palindan	Dypsis_decaryi)	((Manicaria_saccifera	Chamaedorea_seifrizii)	Pelagodoxa_henryana)))	((Podococcus_barteri	Phoenix_dactylifera)	(Iriartea_deltoidea	(Pseudophoenix_vinifera	((((Hydriastele_microspadix	(Dictyosperma_album	(Heterospathe_cagayanensis	Burretiokentia_grandiflora)))	(Veitchia_spiralis	Kentiopsis_piersoniorum))	Geonoma_undata)	((Calamus_caryotoides	(Oenocarpus_minor	Oenocarpus_bataua))	Prestoea_acuminata))))))))))	Kingia_australis);
((Chamaedorea_seifrizii	(((Phoenix_dactylifera	((Orania_palindan	(Elaeis_oleifera	Elaeis_guineensis))	((Attalea_speciosa	(Reinhardtia_simplex	(Reinhardtia_latisecta	Reinhardtia_paiewonskiana)))	(Bactris_major	Roystonea_regia))))	((Sclerosperma_profizianum	(Sabal_domingensis	Serenoa_repens))	(Manicaria_saccifera	(((Pelagodoxa_henryana	(Oenocarpus_minor	Oenocarpus_bataua))	((Geonoma_undata	(((Hydriastele_microspadix	(Dictyosperma_album	Burretiokentia_grandiflora))	Heterospathe_cagayanensis)	(Veitchia_spiralis	Kentiopsis_piersoniorum)))	Prestoea_acuminata))	(Calamus_caryotoides	Pseudophoenix_vinifera)))))	(Iriartea_deltoidea	(Dypsis_decaryi	Podococcus_barteri))))	Kingia_australis);
((Chamaedorea_seifrizii	((((Sabal_domingensis	Serenoa_repens)	(Calamus_caryotoides	Pseudophoenix_vinifera))	(((Iriartea_deltoidea	((Prestoea_acuminata	(Oenocarpus_minor	Oenocarpus_bataua))	((Geonoma_undata	((((Dictyosperma_album	Hydriastele_microspadix)	Heterospathe_cagayanensis)	(Burretiokentia_grandiflora	Veitchia_spiralis))	Kentiopsis_piersoniorum))	(Pelagodoxa_henryana	Manicaria_saccifera))))	(Phoenix_dactylifera	(Orania_palindan	(Sclerosperma_profizianum	Podococcus_barteri))))	(((Roystonea_regia	Bactris_major)	(Elaeis_oleifera	Elaeis_guineensis))	(Attalea_speciosa	(Reinhardtia_simplex	(Reinhardtia_latisecta	Reinhardtia_paiewonskiana))))))	Dypsis_decaryi))	Kingia_australis);
((((Calamus_caryotoides	Pseudophoenix_vinifera)	(((Pelagodoxa_henryana	Prestoea_acuminata)	(Oenocarpus_minor	Oenocarpus_bataua))	(Geonoma_undata	(((Veitchia_spiralis	(Hydriastele_microspadix	Burretiokentia_grandiflora))	Heterospathe_cagayanensis)	(Kentiopsis_piersoniorum	Dictyosperma_album)))))	(Manicaria_saccifera	(((Sabal_domingensis	Serenoa_repens)	(((Elaeis_guineensis	((Roystonea_regia	Bactris_major)	(Attalea_speciosa	(Reinhardtia_simplex	(Reinhardtia_latisecta	Reinhardtia_paiewonskiana)))))	Elaeis_oleifera)	(Sclerosperma_profizianum	(Podococcus_barteri	(Phoenix_dactylifera	Orania_palindan)))))	(Iriartea_deltoidea	(Dypsis_decaryi	Chamaedorea_seifrizii)))))	Kingia_australis);
(((Bactris_major	((Attalea_speciosa	((Roystonea_regia	(Reinhardtia_simplex	(Reinhardtia_latisecta	Reinhardtia_paiewonskiana)))	((Manicaria_saccifera	((((Calamus_caryotoides	Sabal_domingensis)	Serenoa_repens)	Pseudophoenix_vinifera)	((((Dypsis_decaryi	Dictyosperma_album)	((Veitchia_spiralis	(Hydriastele_microspadix	Burretiokentia_grandiflora))	((((Oenocarpus_minor	Oenocarpus_bataua)	Geonoma_undata)	Heterospathe_cagayanensis)	Kentiopsis_piersoniorum)))	Prestoea_acuminata)	Pelagodoxa_henryana)))	(((Sclerosperma_profizianum	Podococcus_barteri)	(Phoenix_dactylifera	Orania_palindan))	Chamaedorea_seifrizii))))	(Elaeis_oleifera	Elaeis_guineensis)))	Iriartea_deltoidea)	Kingia_australis);
((Bactris_major	((((Reinhardtia_simplex	(Reinhardtia_latisecta	Reinhardtia_paiewonskiana))	Attalea_speciosa)	((Elaeis_oleifera	Elaeis_guineensis)	(((Sclerosperma_profizianum	Podococcus_barteri)	(Phoenix_dactylifera	Orania_palindan))	((((Sabal_domingensis	Serenoa_repens)	(Calamus_caryotoides	Pseudophoenix_vinifera))	(Geonoma_undata	((((Prestoea_acuminata	(Oenocarpus_minor	Oenocarpus_bataua))	Manicaria_saccifera)	(((Burretiokentia_grandiflora	Hydriastele_microspadix)	(Heterospathe_cagayanensis	Veitchia_spiralis))	(Dictyosperma_album	Kentiopsis_piersoniorum)))	Pelagodoxa_henryana)))	(Iriartea_deltoidea	(Dypsis_decaryi	Chamaedorea_seifrizii))))))	Roystonea_regia))	Kingia_australis);
((Phoenix_dactylifera	(Dypsis_decaryi	((((Sclerosperma_profizianum	Podococcus_barteri)	Orania_palindan)	(Chamaedorea_seifrizii	(Iriartea_deltoidea	(((Manicaria_saccifera	Prestoea_acuminata)	(Pelagodoxa_henryana	(Oenocarpus_minor	Oenocarpus_bataua)))	(Geonoma_undata	(Kentiopsis_piersoniorum	((((Burretiokentia_grandiflora	Hydriastele_microspadix)	Dictyosperma_album)	Heterospathe_cagayanensis)	Veitchia_spiralis)))))))	(((Sabal_domingensis	(Calamus_caryotoides	Serenoa_repens))	Pseudophoenix_vinifera)	(Roystonea_regia	(((Elaeis_oleifera	Elaeis_guineensis)	Bactris_major)	((Reinhardtia_simplex	(Reinhardtia_latisecta	Reinhardtia_paiewonskiana))	Attalea_speciosa)))))))	Kingia_australis);
((((Reinhardtia_simplex	(Reinhardtia_latisecta	Reinhardtia_paiewonskiana))	((((Iriartea_deltoidea	Bactris_major)	Chamaedorea_seifrizii)	(Phoenix_dactylifera	((((((Manicaria_saccifera	Pseudophoenix_vinifera)	((Hydriastele_microspadix	Geonoma_undata)	Kentiopsis_piersoniorum))	Veitchia_spiralis)	(Prestoea_acuminata	(((Dypsis_decaryi	Dictyosperma_album)	Pelagodoxa_henryana)	((Calamus_caryotoides	Heterospathe_cagayanensis)	(Oenocarpus_minor	Oenocarpus_bataua)))))	Burretiokentia_grandiflora)	Roystonea_regia)))	((Sabal_domingensis	Serenoa_repens)	(((Sclerosperma_profizianum	Podococcus_barteri)	Orania_palindan)	(Elaeis_oleifera	Elaeis_guineensis)))))	Attalea_speciosa)	Kingia_australis);
((Pelagodoxa_henryana	((((Iriartea_deltoidea	(((Dypsis_decaryi	Chamaedorea_seifrizii)	(((Phoenix_dactylifera	Sclerosperma_profizianum)	(Podococcus_barteri	Orania_palindan))	((Attalea_speciosa	(Roystonea_regia	Bactris_major))	((Reinhardtia_simplex	(Reinhardtia_latisecta	Reinhardtia_paiewonskiana))	(Elaeis_oleifera	Elaeis_guineensis)))))	((Sabal_domingensis	Serenoa_repens)	(Calamus_caryotoides	Pseudophoenix_vinifera))))	Manicaria_saccifera)	(((Veitchia_spiralis	((Burretiokentia_grandiflora	Hydriastele_microspadix)	Heterospathe_cagayanensis))	(Kentiopsis_piersoniorum	Dictyosperma_album))	(Geonoma_undata	Prestoea_acuminata)))	(Oenocarpus_bataua	Oenocarpus_minor)))	Kingia_australis);
(((Iriartea_deltoidea	Bactris_major)	(((((Dypsis_decaryi	(((Prestoea_acuminata	(Burretiokentia_grandiflora	((Veitchia_spiralis	((Geonoma_undata	Hydriastele_microspadix)	(Heterospathe_cagayanensis	Dictyosperma_album)))	Kentiopsis_piersoniorum)))	(Oenocarpus_bataua	Oenocarpus_minor))	Pelagodoxa_henryana))	Manicaria_saccifera)	Attalea_speciosa)	(((Sclerosperma_profizianum	(Podococcus_barteri	(Phoenix_dactylifera	Orania_palindan)))	((Sabal_domingensis	Serenoa_repens)	(Calamus_caryotoides	Pseudophoenix_vinifera)))	((Elaeis_oleifera	Elaeis_guineensis)	Roystonea_regia)))	((Reinhardtia_simplex	(Reinhardtia_latisecta	Reinhardtia_paiewonskiana))	Chamaedorea_seifrizii)))	Kingia_australis);
((Bactris_major	(Roystonea_regia	((((Reinhardtia_simplex	(Reinhardtia_latisecta	Reinhardtia_paiewonskiana))	Attalea_speciosa)	(((Sabal_domingensis	Serenoa_repens)	((((Iriartea_deltoidea	(Calamus_caryotoides	Pseudophoenix_vinifera))	((((Burretiokentia_grandiflora	((Veitchia_spiralis	(Heterospathe_cagayanensis	(Hydriastele_microspadix	Dictyosperma_album)))	Kentiopsis_piersoniorum))	((Oenocarpus_bataua	Oenocarpus_minor)	Prestoea_acuminata))	Geonoma_undata)	Pelagodoxa_henryana))	Manicaria_saccifera)	Dypsis_decaryi))	(Chamaedorea_seifrizii	((Sclerosperma_profizianum	Podococcus_barteri)	(Phoenix_dactylifera	Orania_palindan)))))	(Elaeis_oleifera	Elaeis_guineensis))))	Kingia_australis);
((Attalea_speciosa	(((((((((((Calamus_caryotoides	Pseudophoenix_vinifera)	Pelagodoxa_henryana)	((Oenocarpus_bataua	Oenocarpus_minor)	Prestoea_acuminata))	(Geonoma_undata	((Heterospathe_cagayanensis	((Burretiokentia_grandiflora	Hydriastele_microspadix)	Dictyosperma_album))	(Kentiopsis_piersoniorum	Veitchia_spiralis))))	Manicaria_saccifera)	Iriartea_deltoidea)	Dypsis_decaryi)	(((Sabal_domingensis	Serenoa_repens)	Chamaedorea_seifrizii)	((Sclerosperma_profizianum	Podococcus_barteri)	(Phoenix_dactylifera	Orania_palindan))))	(Elaeis_oleifera	Elaeis_guineensis))	(Bactris_major	Roystonea_regia))	(Reinhardtia_simplex	(Reinhardtia_latisecta	Reinhardtia_paiewonskiana))))	Kingia_australis);
((Chamaedorea_seifrizii	(((Elaeis_oleifera	Elaeis_guineensis)	((Bactris_major	Roystonea_regia)	((Reinhardtia_simplex	(Reinhardtia_latisecta	Reinhardtia_paiewonskiana))	(Phoenix_dactylifera	Attalea_speciosa))))	((((Sclerosperma_profizianum	Podococcus_barteri)	Orania_palindan)	(Sabal_domingensis	Serenoa_repens))	(Manicaria_saccifera	((((Heterospathe_cagayanensis	((Hydriastele_microspadix	Geonoma_undata)	(((Oenocarpus_bataua	Oenocarpus_minor)	Prestoea_acuminata)	(((Dypsis_decaryi	Dictyosperma_album)	(Calamus_caryotoides	Pseudophoenix_vinifera))	(Veitchia_spiralis	Kentiopsis_piersoniorum)))))	Burretiokentia_grandiflora)	Pelagodoxa_henryana)	Iriartea_deltoidea)))))	Kingia_australis);
((Chamaedorea_seifrizii	(((((Reinhardtia_simplex	(Reinhardtia_latisecta	Reinhardtia_paiewonskiana))	Attalea_speciosa)	(Elaeis_oleifera	Elaeis_guineensis))	Bactris_major)	(((Sclerosperma_profizianum	((Phoenix_dactylifera	Orania_palindan)	Podococcus_barteri))	(Sabal_domingensis	Serenoa_repens))	(Manicaria_saccifera	((((Roystonea_regia	Pelagodoxa_henryana)	(((Geonoma_undata	((Dictyosperma_album	((Heterospathe_cagayanensis	(Burretiokentia_grandiflora	Veitchia_spiralis))	Hydriastele_microspadix))	Kentiopsis_piersoniorum))	(Calamus_caryotoides	Pseudophoenix_vinifera))	((Oenocarpus_bataua	Oenocarpus_minor)	Prestoea_acuminata)))	Iriartea_deltoidea)	Dypsis_decaryi)))))	Kingia_australis);
((Bactris_major	((((Reinhardtia_simplex	(Reinhardtia_latisecta	Reinhardtia_paiewonskiana))	Attalea_speciosa)	(Elaeis_oleifera	Elaeis_guineensis))	(((((Sclerosperma_profizianum	Podococcus_barteri)	(Phoenix_dactylifera	Orania_palindan))	((Calamus_caryotoides	Sabal_domingensis)	Serenoa_repens))	(((Dypsis_decaryi	(Roystonea_regia	(Pelagodoxa_henryana	(Pseudophoenix_vinifera	((((Oenocarpus_bataua	Oenocarpus_minor)	Prestoea_acuminata)	Geonoma_undata)	(((Heterospathe_cagayanensis	Dictyosperma_album)	(Burretiokentia_grandiflora	Hydriastele_microspadix))	(Veitchia_spiralis	Kentiopsis_piersoniorum)))))))	Iriartea_deltoidea)	Manicaria_saccifera))	Chamaedorea_seifrizii)))	Kingia_australis);
((Bactris_major	(((Roystonea_regia	(Reinhardtia_simplex	(Reinhardtia_latisecta	Reinhardtia_paiewonskiana)))	(Attalea_speciosa	(Elaeis_oleifera	Elaeis_guineensis)))	((((((Manicaria_saccifera	(Pelagodoxa_henryana	(((Oenocarpus_bataua	Oenocarpus_minor)	((Pseudophoenix_vinifera	Prestoea_acuminata)	((((Heterospathe_cagayanensis	Dictyosperma_album)	(Burretiokentia_grandiflora	Hydriastele_microspadix))	(Veitchia_spiralis	Kentiopsis_piersoniorum))	Geonoma_undata)))	Iriartea_deltoidea)))	Dypsis_decaryi)	Chamaedorea_seifrizii)	((Sclerosperma_profizianum	Podococcus_barteri)	Orania_palindan))	((Calamus_caryotoides	Sabal_domingensis)	Serenoa_repens))	Phoenix_dactylifera)))	Kingia_australis);
((Bactris_major	(((Attalea_speciosa	(((Iriartea_deltoidea	(Dypsis_decaryi	Chamaedorea_seifrizii))	Manicaria_saccifera)	((((Sclerosperma_profizianum	Podococcus_barteri)	(Phoenix_dactylifera	Orania_palindan))	(Sabal_domingensis	Serenoa_repens))	((Pelagodoxa_henryana	(Oenocarpus_bataua	Oenocarpus_minor))	(((Calamus_caryotoides	Pseudophoenix_vinifera)	Prestoea_acuminata)	(((((Dictyosperma_album	Burretiokentia_grandiflora)	Heterospathe_cagayanensis)	Hydriastele_microspadix)	(Veitchia_spiralis	Kentiopsis_piersoniorum))	Geonoma_undata))))))	((Elaeis_oleifera	Elaeis_guineensis)	(Reinhardtia_simplex	(Reinhardtia_latisecta	Reinhardtia_paiewonskiana))))	Roystonea_regia))	Kingia_australis);
((((Phoenix_dactylifera	Dypsis_decaryi)	Orania_palindan)	((Sabal_domingensis	Serenoa_repens)	(((Sclerosperma_profizianum	Podococcus_barteri)	(Roystonea_regia	((Calamus_caryotoides	Pseudophoenix_vinifera)	(((((((Dictyosperma_album	Burretiokentia_grandiflora)	Heterospathe_cagayanensis)	Hydriastele_microspadix)	(Veitchia_spiralis	Kentiopsis_piersoniorum))	Geonoma_undata)	(Pelagodoxa_henryana	(Oenocarpus_bataua	Oenocarpus_minor)))	(Iriartea_deltoidea	(Manicaria_saccifera	Prestoea_acuminata))))))	((Attalea_speciosa	((Reinhardtia_simplex	(Reinhardtia_latisecta	Reinhardtia_paiewonskiana))	((Elaeis_oleifera	Elaeis_guineensis)	Bactris_major)))	Chamaedorea_seifrizii))))	Kingia_australis);
((Dypsis_decaryi	(Dictyosperma_album	((((Pseudophoenix_vinifera	(Pelagodoxa_henryana	(Manicaria_saccifera	((((((Reinhardtia_paiewonskiana	Reinhardtia_latisecta)	Reinhardtia_simplex)	(Attalea_speciosa	Roystonea_regia))	((Elaeis_guineensis	Elaeis_oleifera)	Bactris_major))	(Serenoa_repens	Sabal_domingensis))	(((Phoenix_dactylifera	Orania_palindan)	(Sclerosperma_profizianum	Podococcus_barteri))	Chamaedorea_seifrizii)))))	Veitchia_spiralis)	Prestoea_acuminata)	(((Iriartea_deltoidea	(Burretiokentia_grandiflora	(Heterospathe_cagayanensis	(Calamus_caryotoides	(Oenocarpus_bataua	Oenocarpus_minor)))))	Kentiopsis_piersoniorum)	(Hydriastele_microspadix	Geonoma_undata)))))	Kingia_australis);
((Dypsis_decaryi	(((Iriartea_deltoidea	(Burretiokentia_grandiflora	(Pseudophoenix_vinifera	((((Bactris_major	(((Elaeis_guineensis	Elaeis_oleifera)	Roystonea_regia)	(((Reinhardtia_paiewonskiana	Reinhardtia_latisecta)	Reinhardtia_simplex)	Attalea_speciosa)))	Chamaedorea_seifrizii)	((Phoenix_dactylifera	Orania_palindan)	(Sclerosperma_profizianum	Podococcus_barteri)))	(Serenoa_repens	Sabal_domingensis)))))	Manicaria_saccifera)	(((Geonoma_undata	(Heterospathe_cagayanensis	(Calamus_caryotoides	(Oenocarpus_bataua	Oenocarpus_minor))))	((((Dictyosperma_album	Hydriastele_microspadix)	Veitchia_spiralis)	Kentiopsis_piersoniorum)	Pelagodoxa_henryana))	Prestoea_acuminata)))	Kingia_australis);
((Reinhardtia_latisecta	((Reinhardtia_simplex	(Attalea_speciosa	(((((Orania_palindan	(Sclerosperma_profizianum	Podococcus_barteri))	(((Dypsis_decaryi	Chamaedorea_seifrizii)	((((Pseudophoenix_vinifera	(Pelagodoxa_henryana	(Prestoea_acuminata	((Geonoma_undata	(Heterospathe_cagayanensis	(Calamus_caryotoides	(Oenocarpus_bataua	Oenocarpus_minor))))	(((Dictyosperma_album	Hydriastele_microspadix)	Veitchia_spiralis)	Kentiopsis_piersoniorum)))))	Burretiokentia_grandiflora)	Iriartea_deltoidea)	Manicaria_saccifera))	(Serenoa_repens	Sabal_domingensis)))	Phoenix_dactylifera)	(Roystonea_regia	Bactris_major))	(Elaeis_guineensis	Elaeis_oleifera))))	Reinhardtia_paiewonskiana))	Kingia_australis);
((Dypsis_decaryi	(Orania_palindan	((((Podococcus_barteri	((Manicaria_saccifera	Pseudophoenix_vinifera)	(Burretiokentia_grandiflora	(Iriartea_deltoidea	(Prestoea_acuminata	(Pelagodoxa_henryana	((Geonoma_undata	((Dictyosperma_album	(Heterospathe_cagayanensis	(Calamus_caryotoides	(Oenocarpus_bataua	Oenocarpus_minor))))	Hydriastele_microspadix))	(Veitchia_spiralis	Kentiopsis_piersoniorum))))))))	(Phoenix_dactylifera	((Attalea_speciosa	Bactris_major)	((Elaeis_guineensis	Elaeis_oleifera)	(((Reinhardtia_paiewonskiana	Reinhardtia_latisecta)	Reinhardtia_simplex)	Roystonea_regia)))))	Chamaedorea_seifrizii)	(Sclerosperma_profizianum	(Serenoa_repens	Sabal_domingensis)))))	Kingia_australis);
((Dypsis_decaryi	((Orania_palindan	((((Attalea_speciosa	((Pseudophoenix_vinifera	((Calamus_caryotoides	((Heterospathe_cagayanensis	Kentiopsis_piersoniorum)	(Veitchia_spiralis	((Hydriastele_microspadix	Burretiokentia_grandiflora)	Dictyosperma_album))))	Geonoma_undata))	((Oenocarpus_bataua	Oenocarpus_minor)	Prestoea_acuminata)))	Pelagodoxa_henryana)	(Sabal_domingensis	Podococcus_barteri))	((Roystonea_regia	(Serenoa_repens	((Reinhardtia_paiewonskiana	Reinhardtia_latisecta)	(Chamaedorea_seifrizii	Reinhardtia_simplex))))	((Manicaria_saccifera	(Sclerosperma_profizianum	(Iriartea_deltoidea	Bactris_major)))	(Elaeis_guineensis	Elaeis_oleifera)))))	Phoenix_dactylifera))	Kingia_australis);
((Bactris_major	(((Attalea_speciosa	(Roystonea_regia	((Reinhardtia_paiewonskiana	Reinhardtia_latisecta)	Reinhardtia_simplex)))	(((((((Kentiopsis_piersoniorum	((Heterospathe_cagayanensis	((Burretiokentia_grandiflora	Hydriastele_microspadix)	Dictyosperma_album))	Veitchia_spiralis))	Geonoma_undata)	(((Oenocarpus_bataua	Oenocarpus_minor)	Prestoea_acuminata)	(Manicaria_saccifera	Pelagodoxa_henryana)))	((Sclerosperma_profizianum	Podococcus_barteri)	Chamaedorea_seifrizii))	Phoenix_dactylifera)	((Dypsis_decaryi	Orania_palindan)	(Elaeis_guineensis	Elaeis_oleifera)))	((Sabal_domingensis	Serenoa_repens)	(Pseudophoenix_vinifera	Calamus_caryotoides))))	Iriartea_deltoidea))	Kingia_australis);
((Bactris_major	((((((Dypsis_decaryi	Orania_palindan)	(Elaeis_guineensis	Elaeis_oleifera))	(((Roystonea_regia	(Pseudophoenix_vinifera	(((Kentiopsis_piersoniorum	(((Hydriastele_microspadix	Dictyosperma_album)	(Heterospathe_cagayanensis	Burretiokentia_grandiflora))	Veitchia_spiralis))	Geonoma_undata)	(Pelagodoxa_henryana	((Oenocarpus_bataua	Oenocarpus_minor)	Prestoea_acuminata)))))	Podococcus_barteri)	Manicaria_saccifera))	(((Phoenix_dactylifera	Attalea_speciosa)	((Reinhardtia_paiewonskiana	Reinhardtia_latisecta)	Reinhardtia_simplex))	(((Calamus_caryotoides	Sabal_domingensis)	Serenoa_repens)	Chamaedorea_seifrizii)))	Sclerosperma_profizianum)	Iriartea_deltoidea))	Kingia_australis);
((Pelagodoxa_henryana	((Sabal_domingensis	(Iriartea_deltoidea	Bactris_major))	(Manicaria_saccifera	((((Reinhardtia_paiewonskiana	Reinhardtia_latisecta)	Reinhardtia_simplex)	((Elaeis_guineensis	Elaeis_oleifera)	(Roystonea_regia	Attalea_speciosa)))	(((((Calamus_caryotoides	Pseudophoenix_vinifera)	((Oenocarpus_bataua	Oenocarpus_minor)	(Prestoea_acuminata	((((Heterospathe_cagayanensis	((Hydriastele_microspadix	Veitchia_spiralis)	Dictyosperma_album))	Kentiopsis_piersoniorum)	Burretiokentia_grandiflora)	Geonoma_undata))))	Dypsis_decaryi)	((Podococcus_barteri	Sclerosperma_profizianum)	(Phoenix_dactylifera	Orania_palindan)))	(Serenoa_repens	Chamaedorea_seifrizii))))))	Kingia_australis);
(((((Iriartea_deltoidea	Bactris_major)	(((Calamus_caryotoides	Sabal_domingensis)	Serenoa_repens)	((Attalea_speciosa	((Reinhardtia_paiewonskiana	Reinhardtia_latisecta)	Reinhardtia_simplex))	((((((Oenocarpus_bataua	Oenocarpus_minor)	Pelagodoxa_henryana)	((Geonoma_undata	((((Heterospathe_cagayanensis	Burretiokentia_grandiflora)	(Veitchia_spiralis	Hydriastele_microspadix))	Dictyosperma_album)	Kentiopsis_piersoniorum))	Prestoea_acuminata))	(Pseudophoenix_vinifera	Roystonea_regia))	Dypsis_decaryi)	((((Podococcus_barteri	Sclerosperma_profizianum)	Orania_palindan)	(Elaeis_guineensis	Elaeis_oleifera))	Manicaria_saccifera)))))	Chamaedorea_seifrizii)	Phoenix_dactylifera)	Kingia_australis);
((Bactris_major	(((Elaeis_guineensis	Elaeis_oleifera)	(((Reinhardtia_paiewonskiana	Reinhardtia_latisecta)	Reinhardtia_simplex)	(Phoenix_dactylifera	Attalea_speciosa)))	(Roystonea_regia	(((Sabal_domingensis	Serenoa_repens)	Sclerosperma_profizianum)	(Chamaedorea_seifrizii	(((Calamus_caryotoides	Orania_palindan)	Manicaria_saccifera)	((Dypsis_decaryi	Podococcus_barteri)	(((Prestoea_acuminata	((Geonoma_undata	(Kentiopsis_piersoniorum	(Burretiokentia_grandiflora	((Heterospathe_cagayanensis	(Veitchia_spiralis	Hydriastele_microspadix))	Dictyosperma_album))))	((Oenocarpus_bataua	Oenocarpus_minor)	Pelagodoxa_henryana)))	Iriartea_deltoidea)	Pseudophoenix_vinifera))))))))	Kingia_australis);
((Chamaedorea_seifrizii	(Dypsis_decaryi	(((((Calamus_caryotoides	Sabal_domingensis)	Serenoa_repens)	Manicaria_saccifera)	(((Sclerosperma_profizianum	Podococcus_barteri)	(Phoenix_dactylifera	Orania_palindan))	(Pseudophoenix_vinifera	((Iriartea_deltoidea	(Burretiokentia_grandiflora	(Kentiopsis_piersoniorum	(((Geonoma_undata	Hydriastele_microspadix)	Veitchia_spiralis)	(Dictyosperma_album	Heterospathe_cagayanensis)))))	(Prestoea_acuminata	((Oenocarpus_minor	Oenocarpus_bataua)	Pelagodoxa_henryana))))))	(Bactris_major	(((Elaeis_guineensis	Elaeis_oleifera)	((Reinhardtia_simplex	(Reinhardtia_paiewonskiana	Reinhardtia_latisecta))	Roystonea_regia))	Attalea_speciosa)))))	Kingia_australis);
((Bactris_major	(((((Sabal_domingensis	Serenoa_repens)	Pelagodoxa_henryana)	((Pseudophoenix_vinifera	(((Hydriastele_microspadix	(Veitchia_spiralis	(Heterospathe_cagayanensis	Burretiokentia_grandiflora)))	(Dictyosperma_album	Kentiopsis_piersoniorum))	Geonoma_undata))	(Prestoea_acuminata	(Calamus_caryotoides	(Oenocarpus_minor	Oenocarpus_bataua)))))	((Manicaria_saccifera	(Iriartea_deltoidea	(Chamaedorea_seifrizii	Dypsis_decaryi)))	((Sclerosperma_profizianum	Podococcus_barteri)	(Phoenix_dactylifera	Orania_palindan))))	((Roystonea_regia	(Elaeis_guineensis	Elaeis_oleifera))	(Attalea_speciosa	(Reinhardtia_simplex	(Reinhardtia_paiewonskiana	Reinhardtia_latisecta))))))	Kingia_australis);
((Dypsis_decaryi	(Chamaedorea_seifrizii	(((Elaeis_guineensis	Elaeis_oleifera)	((Attalea_speciosa	(Reinhardtia_simplex	(Reinhardtia_paiewonskiana	Reinhardtia_latisecta)))	(Roystonea_regia	Bactris_major)))	((Manicaria_saccifera	((((Iriartea_deltoidea	((((Hydriastele_microspadix	Geonoma_undata)	Veitchia_spiralis)	(Dictyosperma_album	(Heterospathe_cagayanensis	Burretiokentia_grandiflora)))	Kentiopsis_piersoniorum))	(Pseudophoenix_vinifera	Calamus_caryotoides))	Prestoea_acuminata)	(Pelagodoxa_henryana	(Oenocarpus_minor	Oenocarpus_bataua))))	((Sabal_domingensis	Serenoa_repens)	((Sclerosperma_profizianum	Podococcus_barteri)	(Phoenix_dactylifera	Orania_palindan)))))))	Kingia_australis);
((Veitchia_spiralis	((((Iriartea_deltoidea	Dictyosperma_album)	Heterospathe_cagayanensis)	Burretiokentia_grandiflora)	((((Prestoea_acuminata	(Oenocarpus_minor	Oenocarpus_bataua))	((Calamus_caryotoides	Pseudophoenix_vinifera)	(Pelagodoxa_henryana	(Manicaria_saccifera	(Dypsis_decaryi	((Sabal_domingensis	Serenoa_repens)	((Chamaedorea_seifrizii	((Sclerosperma_profizianum	Podococcus_barteri)	(Phoenix_dactylifera	Orania_palindan)))	((Elaeis_guineensis	Elaeis_oleifera)	((Attalea_speciosa	(Reinhardtia_simplex	(Reinhardtia_paiewonskiana	Reinhardtia_latisecta)))	(Roystonea_regia	Bactris_major))))))))))	Kentiopsis_piersoniorum)	(Hydriastele_microspadix	Geonoma_undata))))	Kingia_australis);
((((((((Sclerosperma_profizianum	Podococcus_barteri)	(Phoenix_dactylifera	Orania_palindan))	((Calamus_caryotoides	Sabal_domingensis)	Serenoa_repens))	((((Iriartea_deltoidea	((Kentiopsis_piersoniorum	(Geonoma_undata	(Veitchia_spiralis	((Hydriastele_microspadix	Dictyosperma_album)	Heterospathe_cagayanensis))))	Burretiokentia_grandiflora))	Pelagodoxa_henryana)	(Prestoea_acuminata	(Oenocarpus_minor	Oenocarpus_bataua)))	(Pseudophoenix_vinifera	Manicaria_saccifera)))	((((Reinhardtia_simplex	(Reinhardtia_paiewonskiana	Reinhardtia_latisecta))	(Roystonea_regia	Bactris_major))	(Elaeis_guineensis	Elaeis_oleifera))	Attalea_speciosa))	Dypsis_decaryi)	Chamaedorea_seifrizii)	Kingia_australis);
(((Dypsis_decaryi	Orania_palindan)	((((Reinhardtia_simplex	(Reinhardtia_paiewonskiana	Reinhardtia_latisecta))	(((Elaeis_guineensis	Elaeis_oleifera)	Attalea_speciosa)	(Roystonea_regia	Bactris_major)))	(((Iriartea_deltoidea	Podococcus_barteri)	(((Prestoea_acuminata	(Oenocarpus_minor	Oenocarpus_bataua))	(((Calamus_caryotoides	Pseudophoenix_vinifera)	Pelagodoxa_henryana)	(Geonoma_undata	(Kentiopsis_piersoniorum	(Veitchia_spiralis	((Burretiokentia_grandiflora	(Dictyosperma_album	Heterospathe_cagayanensis))	Hydriastele_microspadix))))))	Manicaria_saccifera))	((Sclerosperma_profizianum	(Sabal_domingensis	Serenoa_repens))	Chamaedorea_seifrizii)))	Phoenix_dactylifera))	Kingia_australis);
((((((Sabal_domingensis	Serenoa_repens)	Dypsis_decaryi)	((Sclerosperma_profizianum	Podococcus_barteri)	(Phoenix_dactylifera	Orania_palindan)))	((((((Prestoea_acuminata	(Oenocarpus_minor	Oenocarpus_bataua))	((Calamus_caryotoides	Pseudophoenix_vinifera)	(((Kentiopsis_piersoniorum	((Heterospathe_cagayanensis	((Geonoma_undata	Hydriastele_microspadix)	Dictyosperma_album))	Veitchia_spiralis))	Burretiokentia_grandiflora)	Iriartea_deltoidea)))	Pelagodoxa_henryana)	Manicaria_saccifera)	Roystonea_regia)	((Elaeis_guineensis	Elaeis_oleifera)	(Bactris_major	(Attalea_speciosa	(Reinhardtia_simplex	(Reinhardtia_paiewonskiana	Reinhardtia_latisecta)))))))	Chamaedorea_seifrizii)	Kingia_australis);
((Pelagodoxa_henryana	((Geonoma_undata	(((Heterospathe_cagayanensis	(Dictyosperma_album	(Hydriastele_microspadix	Burretiokentia_grandiflora)))	(Veitchia_spiralis	Kentiopsis_piersoniorum))	(Prestoea_acuminata	(Oenocarpus_minor	Oenocarpus_bataua))))	(Iriartea_deltoidea	(Pseudophoenix_vinifera	((((Phoenix_dactylifera	(Podococcus_barteri	(Calamus_caryotoides	Sabal_domingensis)))	((Reinhardtia_simplex	(Reinhardtia_paiewonskiana	Reinhardtia_latisecta))	((Roystonea_regia	Bactris_major)	((Elaeis_guineensis	Elaeis_oleifera)	Attalea_speciosa))))	(Chamaedorea_seifrizii	(Serenoa_repens	(Dypsis_decaryi	Orania_palindan))))	(Manicaria_saccifera	Sclerosperma_profizianum))))))	Kingia_australis);
((Bactris_major	(((Calamus_caryotoides	Sabal_domingensis)	Serenoa_repens)	((Chamaedorea_seifrizii	(Reinhardtia_simplex	(Reinhardtia_paiewonskiana	Reinhardtia_latisecta)))	(((Elaeis_guineensis	(Elaeis_oleifera	Dypsis_decaryi))	((Sclerosperma_profizianum	Podococcus_barteri)	(Phoenix_dactylifera	Orania_palindan)))	(((Pelagodoxa_henryana	((Prestoea_acuminata	(Oenocarpus_minor	Oenocarpus_bataua))	(Iriartea_deltoidea	((Kentiopsis_piersoniorum	(((Hydriastele_microspadix	(Heterospathe_cagayanensis	Dictyosperma_album))	Burretiokentia_grandiflora)	Veitchia_spiralis))	Geonoma_undata))))	(Roystonea_regia	(Manicaria_saccifera	Pseudophoenix_vinifera)))	Attalea_speciosa)))))	Kingia_australis);
((Chamaedorea_seifrizii	(Dypsis_decaryi	(((((((Reinhardtia_simplex	(Reinhardtia_paiewonskiana	Reinhardtia_latisecta))	((Elaeis_guineensis	Elaeis_oleifera)	Bactris_major))	Attalea_speciosa)	((Calamus_caryotoides	Sabal_domingensis)	Serenoa_repens))	((Sclerosperma_profizianum	Podococcus_barteri)	(Orania_palindan	Phoenix_dactylifera)))	((((Pseudophoenix_vinifera	(Prestoea_acuminata	(Oenocarpus_minor	Oenocarpus_bataua)))	((Iriartea_deltoidea	(Kentiopsis_piersoniorum	(Burretiokentia_grandiflora	(Dictyosperma_album	(Hydriastele_microspadix	(Heterospathe_cagayanensis	Veitchia_spiralis))))))	Geonoma_undata))	Pelagodoxa_henryana)	Roystonea_regia))	Manicaria_saccifera)))	Kingia_australis);
((Chamaedorea_seifrizii	(((Bactris_major	((Roystonea_regia	(Reinhardtia_simplex	(Reinhardtia_latisecta	Reinhardtia_paiewonskiana)))	((Elaeis_oleifera	Elaeis_guineensis)	Attalea_speciosa)))	(Phoenix_dactylifera	((Sclerosperma_profizianum	Podococcus_barteri)	Orania_palindan)))	(((Calamus_caryotoides	Pseudophoenix_vinifera)	(Serenoa_repens	Sabal_domingensis))	((((((Oenocarpus_bataua	Oenocarpus_minor)	(((Kentiopsis_piersoniorum	(((Hydriastele_microspadix	(Burretiokentia_grandiflora	Dictyosperma_album))	Heterospathe_cagayanensis)	Veitchia_spiralis))	Geonoma_undata)	Prestoea_acuminata))	Pelagodoxa_henryana)	Manicaria_saccifera)	Iriartea_deltoidea)	Dypsis_decaryi))))	Kingia_australis);
((Chamaedorea_seifrizii	(((Attalea_speciosa	((Roystonea_regia	(Reinhardtia_simplex	(Reinhardtia_latisecta	Reinhardtia_paiewonskiana)))	(Bactris_major	(Elaeis_oleifera	Elaeis_guineensis))))	(Phoenix_dactylifera	((Sclerosperma_profizianum	Podococcus_barteri)	Orania_palindan)))	(((Calamus_caryotoides	Pseudophoenix_vinifera)	(Serenoa_repens	Sabal_domingensis))	(((((((Kentiopsis_piersoniorum	(((Veitchia_spiralis	(Burretiokentia_grandiflora	Heterospathe_cagayanensis))	Hydriastele_microspadix)	Dictyosperma_album))	Geonoma_undata)	Prestoea_acuminata)	(Pelagodoxa_henryana	(Oenocarpus_bataua	Oenocarpus_minor)))	Iriartea_deltoidea)	Dypsis_decaryi)	Manicaria_saccifera))))	Kingia_australis);
((Bactris_major	(Sclerosperma_profizianum	(((Prestoea_acuminata	((((Calamus_caryotoides	Pseudophoenix_vinifera)	(Serenoa_repens	Sabal_domingensis))	(Pelagodoxa_henryana	(Oenocarpus_bataua	Oenocarpus_minor)))	(((Manicaria_saccifera	Chamaedorea_seifrizii)	(Iriartea_deltoidea	Podococcus_barteri))	((((Veitchia_spiralis	Kentiopsis_piersoniorum)	(Heterospathe_cagayanensis	(Dictyosperma_album	Burretiokentia_grandiflora)))	(Hydriastele_microspadix	Geonoma_undata))	(Dypsis_decaryi	Orania_palindan)))))	Phoenix_dactylifera)	(Roystonea_regia	((Elaeis_oleifera	Elaeis_guineensis)	((Reinhardtia_simplex	(Reinhardtia_latisecta	Reinhardtia_paiewonskiana))	Attalea_speciosa))))))	Kingia_australis);
((Bactris_major	(Attalea_speciosa	((Elaeis_oleifera	Elaeis_guineensis)	(((Reinhardtia_simplex	(Reinhardtia_latisecta	Reinhardtia_paiewonskiana))	Roystonea_regia)	((((Pseudophoenix_vinifera	(Serenoa_repens	(Calamus_caryotoides	Sabal_domingensis)))	(Manicaria_saccifera	((Pelagodoxa_henryana	(Geonoma_undata	((Prestoea_acuminata	(Oenocarpus_bataua	Oenocarpus_minor))	(Kentiopsis_piersoniorum	(Veitchia_spiralis	((Heterospathe_cagayanensis	(Dictyosperma_album	Burretiokentia_grandiflora))	Hydriastele_microspadix))))))	Iriartea_deltoidea)))	((Sclerosperma_profizianum	Podococcus_barteri)	(Dypsis_decaryi	(Phoenix_dactylifera	Orania_palindan))))	Chamaedorea_seifrizii)))))	Kingia_australis);
((Chamaedorea_seifrizii	(Manicaria_saccifera	((Pelagodoxa_henryana	((Calamus_caryotoides	Pseudophoenix_vinifera)	((Prestoea_acuminata	(Oenocarpus_bataua	Oenocarpus_minor))	((Geonoma_undata	(Iriartea_deltoidea	((Veitchia_spiralis	((Heterospathe_cagayanensis	(Dypsis_decaryi	Dictyosperma_album))	Hydriastele_microspadix))	Burretiokentia_grandiflora)))	Kentiopsis_piersoniorum))))	(((Bactris_major	(((Elaeis_oleifera	Elaeis_guineensis)	Attalea_speciosa)	((Reinhardtia_simplex	(Reinhardtia_latisecta	Reinhardtia_paiewonskiana))	Roystonea_regia)))	(Serenoa_repens	Sabal_domingensis))	((Phoenix_dactylifera	Orania_palindan)	(Podococcus_barteri	Sclerosperma_profizianum))))))	Kingia_australis);
((Dypsis_decaryi	(Chamaedorea_seifrizii	(((((Calamus_caryotoides	Pseudophoenix_vinifera)	Manicaria_saccifera)	(((Pelagodoxa_henryana	(Oenocarpus_bataua	Oenocarpus_minor))	(((Kentiopsis_piersoniorum	(Veitchia_spiralis	(Hydriastele_microspadix	((Dictyosperma_album	Heterospathe_cagayanensis)	Burretiokentia_grandiflora))))	Geonoma_undata)	Iriartea_deltoidea))	Prestoea_acuminata))	((Bactris_major	(((Reinhardtia_simplex	(Reinhardtia_latisecta	Reinhardtia_paiewonskiana))	Roystonea_regia)	((Elaeis_oleifera	Attalea_speciosa)	Elaeis_guineensis)))	((Phoenix_dactylifera	Orania_palindan)	(Podococcus_barteri	Sclerosperma_profizianum))))	(Serenoa_repens	Sabal_domingensis))))	Kingia_australis);
((Dypsis_decaryi	(((Pelagodoxa_henryana	((Phoenix_dactylifera	((((Bactris_major	Roystonea_regia)	(((Attalea_speciosa	Reinhardtia_simplex)	(Reinhardtia_latisecta	Reinhardtia_paiewonskiana))	(Elaeis_oleifera	Elaeis_guineensis)))	Manicaria_saccifera)	(((Calamus_caryotoides	Serenoa_repens)	Sabal_domingensis)	Chamaedorea_seifrizii)))	(Orania_palindan	(Podococcus_barteri	Sclerosperma_profizianum))))	(((Veitchia_spiralis	(Burretiokentia_grandiflora	Heterospathe_cagayanensis))	(Kentiopsis_piersoniorum	Dictyosperma_album))	(Hydriastele_microspadix	Geonoma_undata)))	(((Oenocarpus_bataua	Oenocarpus_minor)	Prestoea_acuminata)	(Iriartea_deltoidea	Pseudophoenix_vinifera))))	Kingia_australis);
(((((Pelagodoxa_henryana	((((((Phoenix_dactylifera	Orania_palindan)	(Podococcus_barteri	Sclerosperma_profizianum))	Bactris_major)	((Chamaedorea_seifrizii	(((Reinhardtia_paiewonskiana	Reinhardtia_latisecta)	Reinhardtia_simplex)	Manicaria_saccifera))	((Serenoa_repens	Sabal_domingensis)	Attalea_speciosa)))	(Elaeis_oleifera	Elaeis_guineensis))	Roystonea_regia))	(((Calamus_caryotoides	Pseudophoenix_vinifera)	((Iriartea_deltoidea	(Burretiokentia_grandiflora	Dictyosperma_album))	((Oenocarpus_bataua	Oenocarpus_minor)	Prestoea_acuminata)))	(Kentiopsis_piersoniorum	((Hydriastele_microspadix	Geonoma_undata)	Heterospathe_cagayanensis))))	Dypsis_decaryi)	Veitchia_spiralis)	Kingia_australis);
(((((Kentiopsis_piersoniorum	(((((Calamus_caryotoides	Pseudophoenix_vinifera)	Iriartea_deltoidea)	Burretiokentia_grandiflora)	(((Oenocarpus_bataua	Oenocarpus_minor)	Prestoea_acuminata)	(Dypsis_decaryi	(Pelagodoxa_henryana	(Manicaria_saccifera	((Serenoa_repens	Sabal_domingensis)	((((Phoenix_dactylifera	Orania_palindan)	(Podococcus_barteri	Sclerosperma_profizianum))	Chamaedorea_seifrizii)	(Roystonea_regia	((Elaeis_oleifera	Elaeis_guineensis)	((((Reinhardtia_paiewonskiana	Reinhardtia_latisecta)	Reinhardtia_simplex)	Attalea_speciosa)	Bactris_major))))))))))	Geonoma_undata))	Hydriastele_microspadix)	(Heterospathe_cagayanensis	Dictyosperma_album))	Veitchia_spiralis)	Kingia_australis);
(((((Kentiopsis_piersoniorum	Burretiokentia_grandiflora)	((((Pelagodoxa_henryana	(((Serenoa_repens	Sabal_domingensis)	(Calamus_caryotoides	Pseudophoenix_vinifera))	(Dypsis_decaryi	(Iriartea_deltoidea	(Chamaedorea_seifrizii	((Orania_palindan	(Podococcus_barteri	Sclerosperma_profizianum))	(Phoenix_dactylifera	(Roystonea_regia	((Attalea_speciosa	(Elaeis_oleifera	Elaeis_guineensis))	(((Reinhardtia_paiewonskiana	Reinhardtia_latisecta)	Reinhardtia_simplex)	Bactris_major))))))))))	Manicaria_saccifera)	((Oenocarpus_bataua	Oenocarpus_minor)	Prestoea_acuminata))	Geonoma_undata))	(Heterospathe_cagayanensis	(Hydriastele_microspadix	Dictyosperma_album)))	Veitchia_spiralis)	Kingia_australis);
