# Supplementary material for: Data supporting the nuclear phylogenomics of the palm subfamily Arecoideae (Arecaceae)
Source: Data Brief. 2016 Mar 2;7:532–6. doi: 10.1016/j.dib.2016.02.063 (PMC4796708; doi:10.1016/j.dib.2016.02.063)
Supplement: Supplementary file 5 — Supplementary material [file mmc5.zip › RAxML_bootstrap.Elaeis_563.raxml.tre]

((Sclerosperma_profizianum	((Podococcus_barteri	Orania_palindan)	((((Prestoea_acuminata	((Leopoldinia_pulchra	Oenocarpus_bataua)	Oenocarpus_minor))	(Dictyosperma_album	(Hydriastele_microspadix	((Veitchia_spiralis	(Heterospathe_cagayanensis	Kentiopsis_piersoniorum))	Burretiokentia_grandiflora))))	(((Dypsis_decaryi	Pelagodoxa_henryana)	Geonoma_undata)	Manicaria_saccifera))	((Roystonea_regia	(((Nypa_fruticans	Attalea_speciosa)	(((Reinhardtia_gracilis	Reinhardtia_simplex)	(Reinhardtia_latisecta	Reinhardtia_paiewonskiana))	((Elaeis_guineensis	Elaeis_oleifera)	Bactris_major)))	(((Sabal_domingensis	Phoenix_dactylifera)	(Calamus_caryotoides	Serenoa_repens))	Pseudophoenix_vinifera)))	Iriartea_deltoidea))))	Kingia_australis);
(((Nypa_fruticans	Sabal_domingensis)	(Phoenix_dactylifera	((Calamus_caryotoides	Serenoa_repens)	(Pseudophoenix_vinifera	((Iriartea_deltoidea	((Sclerosperma_profizianum	(Podococcus_barteri	Orania_palindan))	(((Prestoea_acuminata	(Oenocarpus_bataua	Oenocarpus_minor))	((Leopoldinia_pulchra	Dictyosperma_album)	((Hydriastele_microspadix	((Veitchia_spiralis	Kentiopsis_piersoniorum)	Heterospathe_cagayanensis))	Burretiokentia_grandiflora)))	(((Dypsis_decaryi	Pelagodoxa_henryana)	Geonoma_undata)	Manicaria_saccifera))))	(Roystonea_regia	(((Reinhardtia_gracilis	Reinhardtia_simplex)	(Reinhardtia_latisecta	Reinhardtia_paiewonskiana))	(Attalea_speciosa	((Elaeis_guineensis	Elaeis_oleifera)	Bactris_major)))))))))	Kingia_australis);
((Nypa_fruticans	(Phoenix_dactylifera	(((Calamus_caryotoides	Serenoa_repens)	(Pseudophoenix_vinifera	((Iriartea_deltoidea	((Roystonea_regia	(Sclerosperma_profizianum	(Podococcus_barteri	Orania_palindan)))	(Geonoma_undata	(((Dypsis_decaryi	Pelagodoxa_henryana)	Manicaria_saccifera)	((Prestoea_acuminata	(Oenocarpus_bataua	Oenocarpus_minor))	((Leopoldinia_pulchra	Dictyosperma_album)	(Hydriastele_microspadix	((Veitchia_spiralis	Kentiopsis_piersoniorum)	(Burretiokentia_grandiflora	Heterospathe_cagayanensis)))))))))	(Attalea_speciosa	(((Elaeis_guineensis	Elaeis_oleifera)	Bactris_major)	((Reinhardtia_gracilis	Reinhardtia_simplex)	(Reinhardtia_latisecta	Reinhardtia_paiewonskiana)))))))	Sabal_domingensis)))	Kingia_australis);
((Sabal_domingensis	(Phoenix_dactylifera	(Serenoa_repens	(Pseudophoenix_vinifera	(((Nypa_fruticans	Iriartea_deltoidea)	((Sclerosperma_profizianum	(Podococcus_barteri	Orania_palindan))	((((Dypsis_decaryi	Pelagodoxa_henryana)	Geonoma_undata)	((Prestoea_acuminata	(Oenocarpus_bataua	Oenocarpus_minor))	((Leopoldinia_pulchra	Dictyosperma_album)	(Hydriastele_microspadix	(((Heterospathe_cagayanensis	Burretiokentia_grandiflora)	Kentiopsis_piersoniorum)	Veitchia_spiralis)))))	Manicaria_saccifera)))	(Roystonea_regia	(((Reinhardtia_gracilis	Reinhardtia_simplex)	(Reinhardtia_latisecta	Reinhardtia_paiewonskiana))	(Attalea_speciosa	(Calamus_caryotoides	((Elaeis_guineensis	Elaeis_oleifera)	Bactris_major))))))))))	Kingia_australis);
((Sabal_domingensis	((Nypa_fruticans	Phoenix_dactylifera)	(Serenoa_repens	(Pseudophoenix_vinifera	(((((Prestoea_acuminata	(Oenocarpus_bataua	Oenocarpus_minor))	((Leopoldinia_pulchra	Dictyosperma_album)	((Hydriastele_microspadix	((Veitchia_spiralis	Heterospathe_cagayanensis)	Kentiopsis_piersoniorum))	Burretiokentia_grandiflora)))	(Manicaria_saccifera	((Dypsis_decaryi	Pelagodoxa_henryana)	Geonoma_undata)))	(((Calamus_caryotoides	Roystonea_regia)	Iriartea_deltoidea)	(Sclerosperma_profizianum	(Podococcus_barteri	Orania_palindan))))	(((Reinhardtia_gracilis	Reinhardtia_simplex)	(Reinhardtia_latisecta	Reinhardtia_paiewonskiana))	(Attalea_speciosa	((Elaeis_guineensis	Elaeis_oleifera)	Bactris_major))))))))	Kingia_australis);
((Heterospathe_cagayanensis	((Kentiopsis_piersoniorum	Veitchia_spiralis)	(((((((Calamus_caryotoides	Geonoma_undata)	(Dypsis_decaryi	Pelagodoxa_henryana))	(Nypa_fruticans	Manicaria_saccifera))	((Sclerosperma_profizianum	(Podococcus_barteri	Orania_palindan))	((Iriartea_deltoidea	(((Sabal_domingensis	Phoenix_dactylifera)	Serenoa_repens)	(Attalea_speciosa	(((Elaeis_guineensis	Elaeis_oleifera)	Bactris_major)	((Reinhardtia_gracilis	Reinhardtia_simplex)	(Reinhardtia_latisecta	Reinhardtia_paiewonskiana))))))	(Pseudophoenix_vinifera	Roystonea_regia))))	(Prestoea_acuminata	(Oenocarpus_bataua	Oenocarpus_minor)))	((Leopoldinia_pulchra	Dictyosperma_album)	Burretiokentia_grandiflora))	Hydriastele_microspadix)))	Kingia_australis);
((Pelagodoxa_henryana	(((((Sclerosperma_profizianum	(Podococcus_barteri	Orania_palindan))	(((Pseudophoenix_vinifera	((Phoenix_dactylifera	(Nypa_fruticans	Sabal_domingensis))	Serenoa_repens))	(Roystonea_regia	(Attalea_speciosa	(((Elaeis_guineensis	Elaeis_oleifera)	Bactris_major)	((Reinhardtia_gracilis	Reinhardtia_simplex)	(Reinhardtia_latisecta	Reinhardtia_paiewonskiana))))))	Iriartea_deltoidea))	(Calamus_caryotoides	Geonoma_undata))	((Prestoea_acuminata	(Leopoldinia_pulchra	(Oenocarpus_bataua	Oenocarpus_minor)))	((Dypsis_decaryi	Dictyosperma_album)	(((Heterospathe_cagayanensis	(Kentiopsis_piersoniorum	Veitchia_spiralis))	Burretiokentia_grandiflora)	Hydriastele_microspadix))))	Manicaria_saccifera))	Kingia_australis);
((((Phoenix_dactylifera	Nypa_fruticans)	(Serenoa_repens	((Roystonea_regia	(Attalea_speciosa	(((Elaeis_guineensis	Elaeis_oleifera)	Bactris_major)	((Reinhardtia_gracilis	Reinhardtia_simplex)	(Reinhardtia_latisecta	Reinhardtia_paiewonskiana)))))	(Iriartea_deltoidea	(Pseudophoenix_vinifera	(((Calamus_caryotoides	Geonoma_undata)	(((Prestoea_acuminata	(Oenocarpus_bataua	Oenocarpus_minor))	(((Burretiokentia_grandiflora	Dypsis_decaryi)	(Leopoldinia_pulchra	Dictyosperma_album))	(((Heterospathe_cagayanensis	Kentiopsis_piersoniorum)	Veitchia_spiralis)	Hydriastele_microspadix)))	(Manicaria_saccifera	Pelagodoxa_henryana)))	(Sclerosperma_profizianum	(Podococcus_barteri	Orania_palindan))))))))	Sabal_domingensis)	Kingia_australis);
(((Phoenix_dactylifera	(Serenoa_repens	(((Iriartea_deltoidea	(((Pelagodoxa_henryana	Geonoma_undata)	((Prestoea_acuminata	(Oenocarpus_bataua	Oenocarpus_minor))	((Dypsis_decaryi	(Leopoldinia_pulchra	Dictyosperma_album))	(Burretiokentia_grandiflora	((Heterospathe_cagayanensis	(Kentiopsis_piersoniorum	Veitchia_spiralis))	Hydriastele_microspadix)))))	(Nypa_fruticans	Manicaria_saccifera)))	(Sclerosperma_profizianum	(Podococcus_barteri	Orania_palindan)))	(Pseudophoenix_vinifera	((Calamus_caryotoides	Roystonea_regia)	((Attalea_speciosa	(Bactris_major	(Elaeis_guineensis	Elaeis_oleifera)))	((Reinhardtia_gracilis	Reinhardtia_simplex)	(Reinhardtia_latisecta	Reinhardtia_paiewonskiana))))))))	Sabal_domingensis)	Kingia_australis);
((((Reinhardtia_gracilis	Reinhardtia_simplex)	(Reinhardtia_latisecta	Reinhardtia_paiewonskiana))	((Attalea_speciosa	(((((((Prestoea_acuminata	(Oenocarpus_bataua	Oenocarpus_minor))	Manicaria_saccifera)	(((Dypsis_decaryi	(Leopoldinia_pulchra	Dictyosperma_album))	(((Burretiokentia_grandiflora	(Heterospathe_cagayanensis	Kentiopsis_piersoniorum))	Veitchia_spiralis)	Hydriastele_microspadix))	(Pelagodoxa_henryana	Geonoma_undata)))	(Sclerosperma_profizianum	(Podococcus_barteri	Orania_palindan)))	(((Sabal_domingensis	(Nypa_fruticans	Phoenix_dactylifera))	(Calamus_caryotoides	Serenoa_repens))	Iriartea_deltoidea))	Pseudophoenix_vinifera)	Roystonea_regia))	(Bactris_major	(Elaeis_guineensis	Elaeis_oleifera))))	Kingia_australis);
((Sabal_domingensis	(Phoenix_dactylifera	(((((((((Manicaria_saccifera	(Geonoma_undata	(Dypsis_decaryi	Pelagodoxa_henryana)))	((Prestoea_acuminata	(Oenocarpus_minor	Oenocarpus_bataua))	(((Hydriastele_microspadix	(Heterospathe_cagayanensis	(Veitchia_spiralis	Kentiopsis_piersoniorum)))	Burretiokentia_grandiflora)	Dictyosperma_album)))	(Sclerosperma_profizianum	(Orania_palindan	Podococcus_barteri)))	Leopoldinia_pulchra)	Calamus_caryotoides)	(Roystonea_regia	((Nypa_fruticans	Attalea_speciosa)	(((Reinhardtia_gracilis	Reinhardtia_simplex)	(Reinhardtia_latisecta	Reinhardtia_paiewonskiana))	(Bactris_major	(Elaeis_guineensis	Elaeis_oleifera))))))	Iriartea_deltoidea)	Pseudophoenix_vinifera)	Serenoa_repens)))	Kingia_australis);
((Orania_palindan	(Podococcus_barteri	(((Roystonea_regia	((Nypa_fruticans	Attalea_speciosa)	(((Reinhardtia_gracilis	Reinhardtia_simplex)	(Reinhardtia_latisecta	Reinhardtia_paiewonskiana))	(Bactris_major	(Elaeis_guineensis	Elaeis_oleifera)))))	((Pseudophoenix_vinifera	((Serenoa_repens	Iriartea_deltoidea)	(Sabal_domingensis	Phoenix_dactylifera)))	(((Calamus_caryotoides	Geonoma_undata)	((Dypsis_decaryi	Pelagodoxa_henryana)	Manicaria_saccifera))	((Prestoea_acuminata	(Oenocarpus_minor	Oenocarpus_bataua))	((Kentiopsis_piersoniorum	((Burretiokentia_grandiflora	Heterospathe_cagayanensis)	Veitchia_spiralis))	(Hydriastele_microspadix	(Leopoldinia_pulchra	Dictyosperma_album)))))))	Sclerosperma_profizianum)))	Kingia_australis);
(((Orania_palindan	Podococcus_barteri)	(((Iriartea_deltoidea	((((Prestoea_acuminata	(Oenocarpus_minor	Oenocarpus_bataua))	(((Kentiopsis_piersoniorum	Veitchia_spiralis)	(Burretiokentia_grandiflora	Heterospathe_cagayanensis))	Hydriastele_microspadix))	(Leopoldinia_pulchra	Dictyosperma_album))	(Manicaria_saccifera	(Geonoma_undata	(Dypsis_decaryi	Pelagodoxa_henryana)))))	((Roystonea_regia	((((Reinhardtia_gracilis	Reinhardtia_simplex)	(Reinhardtia_latisecta	Reinhardtia_paiewonskiana))	Attalea_speciosa)	(Bactris_major	(Elaeis_guineensis	Elaeis_oleifera))))	(Pseudophoenix_vinifera	((Calamus_caryotoides	Serenoa_repens)	((Nypa_fruticans	Sabal_domingensis)	Phoenix_dactylifera)))))	Sclerosperma_profizianum))	Kingia_australis);
((Calamus_caryotoides	(Roystonea_regia	((Sclerosperma_profizianum	(Orania_palindan	Podococcus_barteri))	(Iriartea_deltoidea	(((Pseudophoenix_vinifera	(((Nypa_fruticans	Sabal_domingensis)	Serenoa_repens)	Phoenix_dactylifera))	(((Reinhardtia_gracilis	Reinhardtia_simplex)	(Reinhardtia_latisecta	Reinhardtia_paiewonskiana))	(Attalea_speciosa	(Bactris_major	(Elaeis_guineensis	Elaeis_oleifera)))))	((Pelagodoxa_henryana	Manicaria_saccifera)	(((Dypsis_decaryi	Dictyosperma_album)	(Hydriastele_microspadix	(Burretiokentia_grandiflora	((Kentiopsis_piersoniorum	Heterospathe_cagayanensis)	Veitchia_spiralis))))	(Leopoldinia_pulchra	(Geonoma_undata	(Prestoea_acuminata	(Oenocarpus_minor	Oenocarpus_bataua)))))))))))	Kingia_australis);
((Pseudophoenix_vinifera	((Serenoa_repens	(Phoenix_dactylifera	(Nypa_fruticans	Sabal_domingensis)))	(((Roystonea_regia	(Sclerosperma_profizianum	(Orania_palindan	Podococcus_barteri)))	(Attalea_speciosa	(((Bactris_major	(Elaeis_guineensis	Elaeis_oleifera))	((Reinhardtia_gracilis	Reinhardtia_simplex)	(Reinhardtia_latisecta	Reinhardtia_paiewonskiana)))	Calamus_caryotoides)))	((Manicaria_saccifera	(((((Kentiopsis_piersoniorum	Veitchia_spiralis)	Heterospathe_cagayanensis)	((Burretiokentia_grandiflora	Dictyosperma_album)	Hydriastele_microspadix))	(Prestoea_acuminata	(Oenocarpus_minor	(Oenocarpus_bataua	Leopoldinia_pulchra))))	((Dypsis_decaryi	Pelagodoxa_henryana)	Geonoma_undata)))	Iriartea_deltoidea))))	Kingia_australis);
((Sabal_domingensis	(((((Attalea_speciosa	(Bactris_major	(Elaeis_guineensis	Elaeis_oleifera)))	((Reinhardtia_gracilis	Reinhardtia_simplex)	(Reinhardtia_latisecta	Reinhardtia_paiewonskiana)))	((((((((Kentiopsis_piersoniorum	Veitchia_spiralis)	Heterospathe_cagayanensis)	(Hydriastele_microspadix	Burretiokentia_grandiflora))	Dictyosperma_album)	(Prestoea_acuminata	(Oenocarpus_minor	Oenocarpus_bataua)))	(((Dypsis_decaryi	Pelagodoxa_henryana)	Geonoma_undata)	Manicaria_saccifera))	((Calamus_caryotoides	Roystonea_regia)	((Leopoldinia_pulchra	Sclerosperma_profizianum)	(Orania_palindan	Podococcus_barteri))))	Iriartea_deltoidea))	Pseudophoenix_vinifera)	(Serenoa_repens	(Nypa_fruticans	Phoenix_dactylifera))))	Kingia_australis);
((Orania_palindan	(Podococcus_barteri	((((Iriartea_deltoidea	((Pseudophoenix_vinifera	(Serenoa_repens	(Sabal_domingensis	(Nypa_fruticans	Phoenix_dactylifera))))	((Attalea_speciosa	(Bactris_major	(Elaeis_guineensis	Elaeis_oleifera)))	((Reinhardtia_gracilis	Reinhardtia_simplex)	(Reinhardtia_latisecta	Reinhardtia_paiewonskiana)))))	((((((Kentiopsis_piersoniorum	Veitchia_spiralis)	Heterospathe_cagayanensis)	(Hydriastele_microspadix	Burretiokentia_grandiflora))	(Leopoldinia_pulchra	Dictyosperma_album))	(Prestoea_acuminata	(Oenocarpus_minor	Oenocarpus_bataua)))	(((Dypsis_decaryi	Pelagodoxa_henryana)	(Calamus_caryotoides	Geonoma_undata))	Manicaria_saccifera)))	Roystonea_regia)	Sclerosperma_profizianum)))	Kingia_australis);
((Roystonea_regia	((Sclerosperma_profizianum	(Orania_palindan	Podococcus_barteri))	(((((Attalea_speciosa	(Bactris_major	(Elaeis_guineensis	Elaeis_oleifera)))	((Reinhardtia_gracilis	Reinhardtia_simplex)	(Reinhardtia_latisecta	Reinhardtia_paiewonskiana)))	(Iriartea_deltoidea	(Pseudophoenix_vinifera	(Serenoa_repens	(Sabal_domingensis	(Nypa_fruticans	Phoenix_dactylifera))))))	((((((Kentiopsis_piersoniorum	Veitchia_spiralis)	(Hydriastele_microspadix	Heterospathe_cagayanensis))	Burretiokentia_grandiflora)	(Leopoldinia_pulchra	Dictyosperma_album))	(Prestoea_acuminata	(Oenocarpus_minor	Oenocarpus_bataua)))	(((Dypsis_decaryi	Pelagodoxa_henryana)	Geonoma_undata)	Manicaria_saccifera)))	Calamus_caryotoides)))	Kingia_australis);
((Pseudophoenix_vinifera	((Serenoa_repens	((Nypa_fruticans	Sabal_domingensis)	Phoenix_dactylifera))	(((Iriartea_deltoidea	(((((Heterospathe_cagayanensis	((Veitchia_spiralis	Kentiopsis_piersoniorum)	Burretiokentia_grandiflora))	Hydriastele_microspadix)	(Leopoldinia_pulchra	Dictyosperma_album))	(Prestoea_acuminata	(Oenocarpus_minor	Oenocarpus_bataua)))	(((Dypsis_decaryi	Pelagodoxa_henryana)	(Calamus_caryotoides	Geonoma_undata))	Manicaria_saccifera)))	(Sclerosperma_profizianum	(Orania_palindan	Podococcus_barteri)))	(Roystonea_regia	((Attalea_speciosa	(Bactris_major	(Elaeis_guineensis	Elaeis_oleifera)))	((Reinhardtia_gracilis	Reinhardtia_simplex)	(Reinhardtia_latisecta	Reinhardtia_paiewonskiana)))))))	Kingia_australis);
((((Reinhardtia_gracilis	Reinhardtia_simplex)	(Reinhardtia_latisecta	Reinhardtia_paiewonskiana))	((((Pseudophoenix_vinifera	(Serenoa_repens	(Sabal_domingensis	(Phoenix_dactylifera	Nypa_fruticans))))	(((Pelagodoxa_henryana	Manicaria_saccifera)	(Geonoma_undata	(((Dypsis_decaryi	(((Heterospathe_cagayanensis	(Veitchia_spiralis	Kentiopsis_piersoniorum))	Hydriastele_microspadix)	Burretiokentia_grandiflora))	(Leopoldinia_pulchra	Dictyosperma_album))	(Prestoea_acuminata	(Oenocarpus_minor	Oenocarpus_bataua)))))	(Iriartea_deltoidea	((Sclerosperma_profizianum	(Orania_palindan	Podococcus_barteri))	(Calamus_caryotoides	Roystonea_regia)))))	Attalea_speciosa)	(Bactris_major	(Elaeis_guineensis	Elaeis_oleifera))))	Kingia_australis);
((Iriartea_deltoidea	((Roystonea_regia	(Sclerosperma_profizianum	(Orania_palindan	Podococcus_barteri)))	(((Manicaria_saccifera	((Pelagodoxa_henryana	Dypsis_decaryi)	Geonoma_undata))	((Prestoea_acuminata	((Nypa_fruticans	Oenocarpus_minor)	Oenocarpus_bataua))	((Burretiokentia_grandiflora	(Leopoldinia_pulchra	Dictyosperma_album))	(Hydriastele_microspadix	(Veitchia_spiralis	(Heterospathe_cagayanensis	Kentiopsis_piersoniorum))))))	(((Pseudophoenix_vinifera	(Serenoa_repens	(Phoenix_dactylifera	Sabal_domingensis)))	(Attalea_speciosa	((Bactris_major	(Elaeis_guineensis	Elaeis_oleifera))	((Reinhardtia_gracilis	Reinhardtia_simplex)	(Reinhardtia_latisecta	Reinhardtia_paiewonskiana)))))	Calamus_caryotoides))))	Kingia_australis);
((Phoenix_dactylifera	((Nypa_fruticans	Sabal_domingensis)	((((Bactris_major	(Attalea_speciosa	(Elaeis_guineensis	Elaeis_oleifera)))	((Reinhardtia_gracilis	Reinhardtia_simplex)	(Reinhardtia_latisecta	Reinhardtia_paiewonskiana)))	(Pseudophoenix_vinifera	((Iriartea_deltoidea	(Roystonea_regia	(Sclerosperma_profizianum	(Orania_palindan	Podococcus_barteri))))	((Manicaria_saccifera	Pelagodoxa_henryana)	(Geonoma_undata	((Prestoea_acuminata	(Oenocarpus_minor	Oenocarpus_bataua))	(Dypsis_decaryi	((Hydriastele_microspadix	(Leopoldinia_pulchra	Dictyosperma_album))	((Veitchia_spiralis	(Heterospathe_cagayanensis	Kentiopsis_piersoniorum))	Burretiokentia_grandiflora)))))))))	(Calamus_caryotoides	Serenoa_repens))))	Kingia_australis);
((Nypa_fruticans	(Sabal_domingensis	((((Iriartea_deltoidea	Pseudophoenix_vinifera)	(((Roystonea_regia	(Orania_palindan	(Podococcus_barteri	Sclerosperma_profizianum)))	((Manicaria_saccifera	(Geonoma_undata	(Dypsis_decaryi	Pelagodoxa_henryana)))	((Prestoea_acuminata	(Oenocarpus_minor	Oenocarpus_bataua))	((Hydriastele_microspadix	(Leopoldinia_pulchra	Dictyosperma_album))	(Burretiokentia_grandiflora	(Heterospathe_cagayanensis	(Veitchia_spiralis	Kentiopsis_piersoniorum)))))))	(((Calamus_caryotoides	(Bactris_major	(Elaeis_guineensis	Elaeis_oleifera)))	((Reinhardtia_gracilis	Reinhardtia_simplex)	(Reinhardtia_latisecta	Reinhardtia_paiewonskiana)))	Attalea_speciosa)))	Serenoa_repens)	Phoenix_dactylifera)))	Kingia_australis);
((Roystonea_regia	((Sclerosperma_profizianum	(Orania_palindan	Podococcus_barteri))	((Iriartea_deltoidea	((Manicaria_saccifera	(Geonoma_undata	(Dypsis_decaryi	Pelagodoxa_henryana)))	((Prestoea_acuminata	(Oenocarpus_minor	Oenocarpus_bataua))	((Leopoldinia_pulchra	Dictyosperma_album)	(((Veitchia_spiralis	Kentiopsis_piersoniorum)	(Hydriastele_microspadix	Heterospathe_cagayanensis))	Burretiokentia_grandiflora)))))	((((Calamus_caryotoides	(Bactris_major	(Elaeis_guineensis	Elaeis_oleifera)))	((Reinhardtia_gracilis	Reinhardtia_simplex)	(Reinhardtia_latisecta	Reinhardtia_paiewonskiana)))	Attalea_speciosa)	((Serenoa_repens	(Phoenix_dactylifera	(Nypa_fruticans	Sabal_domingensis)))	Pseudophoenix_vinifera)))))	Kingia_australis);
((Roystonea_regia	((Sclerosperma_profizianum	(Orania_palindan	Podococcus_barteri))	((((Manicaria_saccifera	((Calamus_caryotoides	Geonoma_undata)	(Dypsis_decaryi	Pelagodoxa_henryana)))	((Prestoea_acuminata	(Leopoldinia_pulchra	(Oenocarpus_minor	Oenocarpus_bataua)))	((Hydriastele_microspadix	Dictyosperma_album)	(((Veitchia_spiralis	Burretiokentia_grandiflora)	Kentiopsis_piersoniorum)	Heterospathe_cagayanensis))))	((Attalea_speciosa	((Bactris_major	(Elaeis_guineensis	Elaeis_oleifera))	((Reinhardtia_gracilis	Reinhardtia_simplex)	(Reinhardtia_latisecta	Reinhardtia_paiewonskiana))))	((Serenoa_repens	((Nypa_fruticans	Phoenix_dactylifera)	Sabal_domingensis))	Pseudophoenix_vinifera)))	Iriartea_deltoidea)))	Kingia_australis);
((Phoenix_dactylifera	((Nypa_fruticans	Sabal_domingensis)	((Pseudophoenix_vinifera	((((Iriartea_deltoidea	(Sclerosperma_profizianum	(Orania_palindan	Podococcus_barteri)))	((Manicaria_saccifera	(Geonoma_undata	(Dypsis_decaryi	Pelagodoxa_henryana)))	((Prestoea_acuminata	(Oenocarpus_minor	Oenocarpus_bataua))	((Burretiokentia_grandiflora	((Veitchia_spiralis	Hydriastele_microspadix)	(Heterospathe_cagayanensis	Kentiopsis_piersoniorum)))	(Leopoldinia_pulchra	Dictyosperma_album)))))	Calamus_caryotoides)	(Roystonea_regia	(Attalea_speciosa	((Bactris_major	(Elaeis_guineensis	Elaeis_oleifera))	((Reinhardtia_gracilis	Reinhardtia_simplex)	(Reinhardtia_latisecta	Reinhardtia_paiewonskiana)))))))	Serenoa_repens)))	Kingia_australis);
((Iriartea_deltoidea	((Serenoa_repens	(Phoenix_dactylifera	Sabal_domingensis))	(((((Manicaria_saccifera	((Calamus_caryotoides	Geonoma_undata)	(Dypsis_decaryi	Pelagodoxa_henryana)))	((Prestoea_acuminata	(Oenocarpus_minor	Oenocarpus_bataua))	(((Heterospathe_cagayanensis	(Hydriastele_microspadix	(Veitchia_spiralis	Kentiopsis_piersoniorum)))	Burretiokentia_grandiflora)	(Leopoldinia_pulchra	Dictyosperma_album))))	((Podococcus_barteri	(Sclerosperma_profizianum	Orania_palindan))	Roystonea_regia))	Pseudophoenix_vinifera)	(((Reinhardtia_gracilis	Reinhardtia_simplex)	(Reinhardtia_latisecta	Reinhardtia_paiewonskiana))	((Nypa_fruticans	Attalea_speciosa)	(Bactris_major	(Elaeis_guineensis	Elaeis_oleifera)))))))	Kingia_australis);
((((((((Pseudophoenix_vinifera	((((Reinhardtia_gracilis	Reinhardtia_simplex)	(Reinhardtia_latisecta	Reinhardtia_paiewonskiana))	(Bactris_major	(Elaeis_guineensis	Elaeis_oleifera)))	Attalea_speciosa))	((Nypa_fruticans	Phoenix_dactylifera)	(Sabal_domingensis	Serenoa_repens)))	Iriartea_deltoidea)	(Calamus_caryotoides	Roystonea_regia))	((Geonoma_undata	(Dypsis_decaryi	Pelagodoxa_henryana))	(((Prestoea_acuminata	(Leopoldinia_pulchra	(Oenocarpus_minor	Oenocarpus_bataua)))	((((Veitchia_spiralis	Kentiopsis_piersoniorum)	(Heterospathe_cagayanensis	Burretiokentia_grandiflora))	Hydriastele_microspadix)	Dictyosperma_album))	Manicaria_saccifera)))	(Orania_palindan	Podococcus_barteri))	Sclerosperma_profizianum)	Kingia_australis);
((Oenocarpus_minor	(Oenocarpus_bataua	((((((((Iriartea_deltoidea	(Calamus_caryotoides	Roystonea_regia))	(Sclerosperma_profizianum	(Orania_palindan	Podococcus_barteri)))	(((((Reinhardtia_gracilis	Reinhardtia_simplex)	(Reinhardtia_latisecta	Reinhardtia_paiewonskiana))	(Bactris_major	(Elaeis_guineensis	Elaeis_oleifera)))	Attalea_speciosa)	(Pseudophoenix_vinifera	(Serenoa_repens	((Nypa_fruticans	Sabal_domingensis)	Phoenix_dactylifera)))))	(Leopoldinia_pulchra	(Dictyosperma_album	((((Veitchia_spiralis	Kentiopsis_piersoniorum)	Heterospathe_cagayanensis)	Hydriastele_microspadix)	Burretiokentia_grandiflora))))	Manicaria_saccifera)	(Dypsis_decaryi	Pelagodoxa_henryana))	Geonoma_undata)	Prestoea_acuminata)))	Kingia_australis);
((Sabal_domingensis	((Phoenix_dactylifera	Nypa_fruticans)	((((Pseudophoenix_vinifera	(((((Dypsis_decaryi	Dictyosperma_album)	(((Kentiopsis_piersoniorum	(Heterospathe_cagayanensis	Veitchia_spiralis))	Hydriastele_microspadix)	Burretiokentia_grandiflora))	((Leopoldinia_pulchra	(Manicaria_saccifera	Pelagodoxa_henryana))	(Geonoma_undata	(Prestoea_acuminata	(Oenocarpus_minor	Oenocarpus_bataua)))))	(Sclerosperma_profizianum	(Orania_palindan	Podococcus_barteri)))	Roystonea_regia))	Iriartea_deltoidea)	(((Reinhardtia_gracilis	Reinhardtia_simplex)	(Reinhardtia_latisecta	Reinhardtia_paiewonskiana))	((Calamus_caryotoides	((Elaeis_guineensis	Elaeis_oleifera)	Bactris_major))	Attalea_speciosa)))	Serenoa_repens)))	Kingia_australis);
(((Nypa_fruticans	Sabal_domingensis)	(Phoenix_dactylifera	(Serenoa_repens	((Iriartea_deltoidea	Pseudophoenix_vinifera)	(((Manicaria_saccifera	(((Dypsis_decaryi	Pelagodoxa_henryana)	Geonoma_undata)	((Burretiokentia_grandiflora	(Hydriastele_microspadix	((Kentiopsis_piersoniorum	((Leopoldinia_pulchra	Dictyosperma_album)	Veitchia_spiralis))	Heterospathe_cagayanensis)))	((Oenocarpus_bataua	Oenocarpus_minor)	Prestoea_acuminata))))	((Podococcus_barteri	Orania_palindan)	Sclerosperma_profizianum))	((((Reinhardtia_latisecta	Reinhardtia_paiewonskiana)	(Reinhardtia_gracilis	Reinhardtia_simplex))	(((Elaeis_guineensis	Elaeis_oleifera)	Bactris_major)	Attalea_speciosa))	(Calamus_caryotoides	Roystonea_regia)))))))	Kingia_australis);
((Sabal_domingensis	((Nypa_fruticans	Phoenix_dactylifera)	(((Attalea_speciosa	(((Reinhardtia_latisecta	Reinhardtia_paiewonskiana)	(Reinhardtia_gracilis	Reinhardtia_simplex))	((Elaeis_guineensis	Elaeis_oleifera)	Bactris_major)))	(Iriartea_deltoidea	(Roystonea_regia	(((Manicaria_saccifera	(Dypsis_decaryi	Pelagodoxa_henryana))	((Calamus_caryotoides	Geonoma_undata)	((((Leopoldinia_pulchra	Dictyosperma_album)	Veitchia_spiralis)	(Hydriastele_microspadix	(Burretiokentia_grandiflora	(Heterospathe_cagayanensis	Kentiopsis_piersoniorum))))	((Oenocarpus_bataua	Oenocarpus_minor)	Prestoea_acuminata))))	((Podococcus_barteri	Orania_palindan)	Sclerosperma_profizianum)))))	(Pseudophoenix_vinifera	Serenoa_repens))))	Kingia_australis);
((Sabal_domingensis	(Phoenix_dactylifera	((((((Calamus_caryotoides	Roystonea_regia)	(((Geonoma_undata	(((Leopoldinia_pulchra	Dictyosperma_album)	(((Hydriastele_microspadix	Veitchia_spiralis)	(Heterospathe_cagayanensis	Kentiopsis_piersoniorum))	Burretiokentia_grandiflora))	((Oenocarpus_bataua	Oenocarpus_minor)	Prestoea_acuminata)))	((Nypa_fruticans	Manicaria_saccifera)	(Dypsis_decaryi	Pelagodoxa_henryana)))	((Podococcus_barteri	Orania_palindan)	Sclerosperma_profizianum)))	Iriartea_deltoidea)	(((Reinhardtia_latisecta	Reinhardtia_paiewonskiana)	(Reinhardtia_gracilis	Reinhardtia_simplex))	(((Elaeis_guineensis	Elaeis_oleifera)	Bactris_major)	Attalea_speciosa)))	Pseudophoenix_vinifera)	Serenoa_repens)))	Kingia_australis);
((Sabal_domingensis	(Phoenix_dactylifera	((((((Leopoldinia_pulchra	Dictyosperma_album)	((Hydriastele_microspadix	((Veitchia_spiralis	Kentiopsis_piersoniorum)	Heterospathe_cagayanensis))	Burretiokentia_grandiflora))	(Manicaria_saccifera	((Calamus_caryotoides	Geonoma_undata)	(((Oenocarpus_bataua	Oenocarpus_minor)	Prestoea_acuminata)	(Dypsis_decaryi	Pelagodoxa_henryana)))))	(Iriartea_deltoidea	(Roystonea_regia	((Podococcus_barteri	Orania_palindan)	Sclerosperma_profizianum))))	((((Reinhardtia_latisecta	Reinhardtia_paiewonskiana)	(Reinhardtia_gracilis	Reinhardtia_simplex))	(((Elaeis_guineensis	Elaeis_oleifera)	Bactris_major)	(Nypa_fruticans	Attalea_speciosa)))	Pseudophoenix_vinifera))	Serenoa_repens)))	Kingia_australis);
(((Iriartea_deltoidea	((((Reinhardtia_latisecta	Reinhardtia_paiewonskiana)	(Reinhardtia_gracilis	Reinhardtia_simplex))	(Bactris_major	((Nypa_fruticans	Attalea_speciosa)	(Elaeis_guineensis	Elaeis_oleifera))))	((Pseudophoenix_vinifera	(((Leopoldinia_pulchra	Manicaria_saccifera)	(((Dypsis_decaryi	Pelagodoxa_henryana)	Geonoma_undata)	((Dictyosperma_album	(Hydriastele_microspadix	(((Veitchia_spiralis	Kentiopsis_piersoniorum)	Burretiokentia_grandiflora)	Heterospathe_cagayanensis)))	((Oenocarpus_bataua	Oenocarpus_minor)	Prestoea_acuminata))))	(Roystonea_regia	((Podococcus_barteri	Orania_palindan)	Sclerosperma_profizianum))))	(Serenoa_repens	(Sabal_domingensis	Phoenix_dactylifera)))))	Calamus_caryotoides)	Kingia_australis);
((Roystonea_regia	(((Podococcus_barteri	Orania_palindan)	Sclerosperma_profizianum)	((((Pseudophoenix_vinifera	(Serenoa_repens	((Nypa_fruticans	Sabal_domingensis)	Phoenix_dactylifera)))	((((Reinhardtia_latisecta	Reinhardtia_paiewonskiana)	(Reinhardtia_gracilis	Reinhardtia_simplex))	(Calamus_caryotoides	(Bactris_major	(Elaeis_guineensis	Elaeis_oleifera))))	Attalea_speciosa))	((((Hydriastele_microspadix	((((Leopoldinia_pulchra	Dictyosperma_album)	Veitchia_spiralis)	(Kentiopsis_piersoniorum	Heterospathe_cagayanensis))	Burretiokentia_grandiflora))	((Oenocarpus_bataua	Oenocarpus_minor)	Prestoea_acuminata))	((Dypsis_decaryi	Pelagodoxa_henryana)	Geonoma_undata))	Manicaria_saccifera))	Iriartea_deltoidea)))	Kingia_australis);
(((Podococcus_barteri	Orania_palindan)	(Sclerosperma_profizianum	((((Pseudophoenix_vinifera	(Serenoa_repens	((Nypa_fruticans	Sabal_domingensis)	Phoenix_dactylifera)))	(Iriartea_deltoidea	((((Reinhardtia_latisecta	Reinhardtia_paiewonskiana)	(Reinhardtia_gracilis	Reinhardtia_simplex))	(Bactris_major	(Elaeis_guineensis	Elaeis_oleifera)))	Attalea_speciosa)))	Roystonea_regia)	((((Hydriastele_microspadix	(Veitchia_spiralis	(Burretiokentia_grandiflora	(Heterospathe_cagayanensis	Kentiopsis_piersoniorum))))	((Oenocarpus_bataua	Oenocarpus_minor)	Prestoea_acuminata))	(Calamus_caryotoides	Geonoma_undata))	((((Leopoldinia_pulchra	Dictyosperma_album)	Dypsis_decaryi)	Pelagodoxa_henryana)	Manicaria_saccifera)))))	Kingia_australis);
((Sabal_domingensis	(Phoenix_dactylifera	((((Roystonea_regia	((Iriartea_deltoidea	(((Dictyosperma_album	((Hydriastele_microspadix	(Burretiokentia_grandiflora	Heterospathe_cagayanensis))	(Veitchia_spiralis	Kentiopsis_piersoniorum)))	(((Leopoldinia_pulchra	Oenocarpus_bataua)	Oenocarpus_minor)	Prestoea_acuminata))	((Geonoma_undata	(Dypsis_decaryi	Pelagodoxa_henryana))	Manicaria_saccifera)))	(Orania_palindan	Sclerosperma_profizianum)))	(Nypa_fruticans	(((Calamus_caryotoides	((Reinhardtia_latisecta	Reinhardtia_paiewonskiana)	(Reinhardtia_gracilis	Reinhardtia_simplex)))	(Bactris_major	(Podococcus_barteri	(Elaeis_guineensis	Elaeis_oleifera))))	Attalea_speciosa)))	Pseudophoenix_vinifera)	Serenoa_repens)))	Kingia_australis);
(((Sclerosperma_profizianum	((Roystonea_regia	((Iriartea_deltoidea	(((((Reinhardtia_latisecta	Reinhardtia_paiewonskiana)	(Reinhardtia_gracilis	Reinhardtia_simplex))	(Bactris_major	(Elaeis_guineensis	Elaeis_oleifera)))	Attalea_speciosa)	(Pseudophoenix_vinifera	(Serenoa_repens	((Nypa_fruticans	Sabal_domingensis)	Phoenix_dactylifera)))))	((((Dypsis_decaryi	(Leopoldinia_pulchra	Dictyosperma_album))	(((Heterospathe_cagayanensis	(Veitchia_spiralis	Kentiopsis_piersoniorum))	Hydriastele_microspadix)	Burretiokentia_grandiflora))	((Oenocarpus_bataua	Oenocarpus_minor)	Prestoea_acuminata))	((Geonoma_undata	Pelagodoxa_henryana)	Manicaria_saccifera))))	(Podococcus_barteri	Orania_palindan)))	Calamus_caryotoides)	Kingia_australis);
(((Podococcus_barteri	Orania_palindan)	(Sclerosperma_profizianum	((((Pseudophoenix_vinifera	(Serenoa_repens	((Nypa_fruticans	Sabal_domingensis)	Phoenix_dactylifera)))	(Roystonea_regia	((((Reinhardtia_latisecta	Reinhardtia_paiewonskiana)	(Reinhardtia_gracilis	Reinhardtia_simplex))	(Bactris_major	(Elaeis_guineensis	Elaeis_oleifera)))	Attalea_speciosa)))	(Iriartea_deltoidea	Calamus_caryotoides))	((Manicaria_saccifera	(((Leopoldinia_pulchra	Dictyosperma_album)	(((Burretiokentia_grandiflora	Heterospathe_cagayanensis)	(Veitchia_spiralis	Kentiopsis_piersoniorum))	Hydriastele_microspadix))	((Oenocarpus_bataua	Oenocarpus_minor)	Prestoea_acuminata)))	(Geonoma_undata	(Dypsis_decaryi	Pelagodoxa_henryana))))))	Kingia_australis);
((Sclerosperma_profizianum	(((Manicaria_saccifera	((((((Heterospathe_cagayanensis	Kentiopsis_piersoniorum)	Burretiokentia_grandiflora)	(Veitchia_spiralis	Hydriastele_microspadix))	(Leopoldinia_pulchra	Dictyosperma_album))	((Oenocarpus_minor	Oenocarpus_bataua)	Prestoea_acuminata))	(Geonoma_undata	(Dypsis_decaryi	Pelagodoxa_henryana))))	(((Iriartea_deltoidea	((Sabal_domingensis	Phoenix_dactylifera)	Serenoa_repens))	((Nypa_fruticans	Attalea_speciosa)	(((Reinhardtia_simplex	Reinhardtia_gracilis)	(Reinhardtia_latisecta	Reinhardtia_paiewonskiana))	((Elaeis_guineensis	Elaeis_oleifera)	Bactris_major))))	((Calamus_caryotoides	Roystonea_regia)	Pseudophoenix_vinifera)))	(Podococcus_barteri	Orania_palindan)))	Kingia_australis);
((Calamus_caryotoides	(Roystonea_regia	(((Iriartea_deltoidea	(Manicaria_saccifera	((((Oenocarpus_minor	Oenocarpus_bataua)	Prestoea_acuminata)	(Leopoldinia_pulchra	((((Heterospathe_cagayanensis	(Veitchia_spiralis	Kentiopsis_piersoniorum))	Burretiokentia_grandiflora)	Hydriastele_microspadix)	Dictyosperma_album)))	(Geonoma_undata	(Dypsis_decaryi	Pelagodoxa_henryana)))))	((Podococcus_barteri	Orania_palindan)	Sclerosperma_profizianum))	((Pseudophoenix_vinifera	(((Nypa_fruticans	Sabal_domingensis)	Phoenix_dactylifera)	Serenoa_repens))	(((Reinhardtia_simplex	Reinhardtia_gracilis)	(Reinhardtia_latisecta	Reinhardtia_paiewonskiana))	(Attalea_speciosa	((Elaeis_guineensis	Elaeis_oleifera)	Bactris_major)))))))	Kingia_australis);
((Sabal_domingensis	(Phoenix_dactylifera	(Serenoa_repens	(((((Attalea_speciosa	(Calamus_caryotoides	Roystonea_regia))	((Podococcus_barteri	Orania_palindan)	Sclerosperma_profizianum))	(((Reinhardtia_simplex	Reinhardtia_gracilis)	(Reinhardtia_latisecta	Reinhardtia_paiewonskiana))	((Elaeis_guineensis	Elaeis_oleifera)	Bactris_major)))	((Nypa_fruticans	Iriartea_deltoidea)	((Geonoma_undata	Pelagodoxa_henryana)	((((Oenocarpus_minor	Oenocarpus_bataua)	Prestoea_acuminata)	((Hydriastele_microspadix	(Leopoldinia_pulchra	Dictyosperma_album))	(((Heterospathe_cagayanensis	(Veitchia_spiralis	Kentiopsis_piersoniorum))	Dypsis_decaryi)	Burretiokentia_grandiflora)))	Manicaria_saccifera))))	Pseudophoenix_vinifera))))	Kingia_australis);
((Nypa_fruticans	(((Elaeis_guineensis	Elaeis_oleifera)	Bactris_major)	((((((((Oenocarpus_minor	Oenocarpus_bataua)	Prestoea_acuminata)	(((Leopoldinia_pulchra	Dictyosperma_album)	(Hydriastele_microspadix	((Heterospathe_cagayanensis	(Veitchia_spiralis	Kentiopsis_piersoniorum))	Burretiokentia_grandiflora)))	Dypsis_decaryi))	((Pelagodoxa_henryana	Manicaria_saccifera)	(Calamus_caryotoides	Geonoma_undata)))	(((Podococcus_barteri	Orania_palindan)	Sclerosperma_profizianum)	(Roystonea_regia	Iriartea_deltoidea)))	(Pseudophoenix_vinifera	((Sabal_domingensis	Phoenix_dactylifera)	Serenoa_repens)))	Attalea_speciosa)	((Reinhardtia_simplex	Reinhardtia_gracilis)	(Reinhardtia_latisecta	Reinhardtia_paiewonskiana)))))	Kingia_australis);
((Iriartea_deltoidea	((((Pseudophoenix_vinifera	((((Reinhardtia_simplex	Reinhardtia_gracilis)	(Reinhardtia_latisecta	Reinhardtia_paiewonskiana))	((Attalea_speciosa	(Elaeis_guineensis	Elaeis_oleifera))	Bactris_major))	(((Nypa_fruticans	Sabal_domingensis)	Phoenix_dactylifera)	(Calamus_caryotoides	Serenoa_repens))))	(((Dypsis_decaryi	Pelagodoxa_henryana)	Manicaria_saccifera)	((Leopoldinia_pulchra	(Dictyosperma_album	(((Heterospathe_cagayanensis	(Veitchia_spiralis	Kentiopsis_piersoniorum))	Burretiokentia_grandiflora)	Hydriastele_microspadix)))	(Geonoma_undata	((Oenocarpus_minor	Oenocarpus_bataua)	Prestoea_acuminata)))))	((Podococcus_barteri	Orania_palindan)	Sclerosperma_profizianum))	Roystonea_regia))	Kingia_australis);
((Iriartea_deltoidea	((((Roystonea_regia	((((Reinhardtia_simplex	Reinhardtia_gracilis)	(Reinhardtia_latisecta	Reinhardtia_paiewonskiana))	((Elaeis_guineensis	Elaeis_oleifera)	Bactris_major))	(Nypa_fruticans	Attalea_speciosa)))	((Serenoa_repens	(Phoenix_dactylifera	(Sabal_domingensis	Calamus_caryotoides)))	Pseudophoenix_vinifera))	((((Burretiokentia_grandiflora	(Dypsis_decaryi	Pelagodoxa_henryana))	Geonoma_undata)	(((Kentiopsis_piersoniorum	(Heterospathe_cagayanensis	Veitchia_spiralis))	Hydriastele_microspadix)	(Leopoldinia_pulchra	Dictyosperma_album)))	(Manicaria_saccifera	((Oenocarpus_minor	Oenocarpus_bataua)	Prestoea_acuminata))))	((Podococcus_barteri	Orania_palindan)	Sclerosperma_profizianum)))	Kingia_australis);
((Roystonea_regia	((Iriartea_deltoidea	(((((Hydriastele_microspadix	((Kentiopsis_piersoniorum	Heterospathe_cagayanensis)	Veitchia_spiralis))	Burretiokentia_grandiflora)	((Dictyosperma_album	(Dypsis_decaryi	Pelagodoxa_henryana))	Leopoldinia_pulchra))	(Manicaria_saccifera	(Geonoma_undata	((Oenocarpus_minor	Oenocarpus_bataua)	Prestoea_acuminata))))	((Podococcus_barteri	Orania_palindan)	Sclerosperma_profizianum)))	(((((Reinhardtia_simplex	Reinhardtia_gracilis)	(Reinhardtia_latisecta	Reinhardtia_paiewonskiana))	(((Elaeis_guineensis	Elaeis_oleifera)	Bactris_major)	Calamus_caryotoides))	(Nypa_fruticans	Attalea_speciosa))	((Serenoa_repens	(Phoenix_dactylifera	Sabal_domingensis))	Pseudophoenix_vinifera))))	Kingia_australis);
(((Phoenix_dactylifera	(Sabal_domingensis	(((Iriartea_deltoidea	(((Podococcus_barteri	Orania_palindan)	Sclerosperma_profizianum)	((Pseudophoenix_vinifera	Calamus_caryotoides)	(((Oenocarpus_minor	Oenocarpus_bataua)	Prestoea_acuminata)	((((Hydriastele_microspadix	((Kentiopsis_piersoniorum	Heterospathe_cagayanensis)	Veitchia_spiralis))	(Dypsis_decaryi	(Leopoldinia_pulchra	Dictyosperma_album)))	((Burretiokentia_grandiflora	Pelagodoxa_henryana)	Geonoma_undata))	Manicaria_saccifera)))))	((((Reinhardtia_simplex	Reinhardtia_gracilis)	(Reinhardtia_latisecta	Reinhardtia_paiewonskiana))	((Elaeis_guineensis	Elaeis_oleifera)	Bactris_major))	(Roystonea_regia	Attalea_speciosa)))	Serenoa_repens)))	Nypa_fruticans)	Kingia_australis);
((((Reinhardtia_simplex	Reinhardtia_gracilis)	(Reinhardtia_latisecta	Reinhardtia_paiewonskiana))	(((Elaeis_guineensis	Elaeis_oleifera)	Bactris_major)	(Attalea_speciosa	(((Pseudophoenix_vinifera	(((Nypa_fruticans	Phoenix_dactylifera)	Serenoa_repens)	Sabal_domingensis))	(Iriartea_deltoidea	((((((Oenocarpus_minor	Oenocarpus_bataua)	Prestoea_acuminata)	(((Burretiokentia_grandiflora	(Kentiopsis_piersoniorum	Heterospathe_cagayanensis))	Veitchia_spiralis)	((Leopoldinia_pulchra	Dictyosperma_album)	Hydriastele_microspadix)))	Geonoma_undata)	((Dypsis_decaryi	Pelagodoxa_henryana)	Manicaria_saccifera))	((Podococcus_barteri	Orania_palindan)	Sclerosperma_profizianum))))	(Roystonea_regia	Calamus_caryotoides)))))	Kingia_australis);
((Sclerosperma_profizianum	(((Iriartea_deltoidea	((Manicaria_saccifera	(((Oenocarpus_minor	Oenocarpus_bataua)	Prestoea_acuminata)	((Leopoldinia_pulchra	Dictyosperma_album)	(((Veitchia_spiralis	Kentiopsis_piersoniorum)	(Burretiokentia_grandiflora	Heterospathe_cagayanensis))	Hydriastele_microspadix))))	((Dypsis_decaryi	Pelagodoxa_henryana)	Geonoma_undata)))	((Pseudophoenix_vinifera	((Calamus_caryotoides	Serenoa_repens)	(Phoenix_dactylifera	(Nypa_fruticans	Sabal_domingensis))))	(Roystonea_regia	((((Elaeis_guineensis	Elaeis_oleifera)	Bactris_major)	Attalea_speciosa)	((Reinhardtia_simplex	Reinhardtia_gracilis)	(Reinhardtia_latisecta	Reinhardtia_paiewonskiana))))))	(Podococcus_barteri	Orania_palindan)))	Kingia_australis);
((((Reinhardtia_gracilis	Reinhardtia_simplex)	(Reinhardtia_paiewonskiana	Reinhardtia_latisecta))	((((((Nypa_fruticans	Sabal_domingensis)	Phoenix_dactylifera)	Serenoa_repens)	(Iriartea_deltoidea	(Pseudophoenix_vinifera	((Sclerosperma_profizianum	(Podococcus_barteri	Orania_palindan))	((Calamus_caryotoides	Roystonea_regia)	(((Leopoldinia_pulchra	Dictyosperma_album)	((((Heterospathe_cagayanensis	Kentiopsis_piersoniorum)	Hydriastele_microspadix)	Veitchia_spiralis)	Burretiokentia_grandiflora))	(Manicaria_saccifera	((Dypsis_decaryi	Pelagodoxa_henryana)	(((Oenocarpus_bataua	Oenocarpus_minor)	Prestoea_acuminata)	Geonoma_undata)))))))))	Attalea_speciosa)	((Elaeis_oleifera	Elaeis_guineensis)	Bactris_major)))	Kingia_australis);
((Heterospathe_cagayanensis	((Burretiokentia_grandiflora	(((((Calamus_caryotoides	Geonoma_undata)	((((((Nypa_fruticans	Attalea_speciosa)	(((Elaeis_oleifera	Elaeis_guineensis)	Bactris_major)	((Reinhardtia_gracilis	Reinhardtia_simplex)	(Reinhardtia_paiewonskiana	Reinhardtia_latisecta))))	Roystonea_regia)	(Pseudophoenix_vinifera	((Sabal_domingensis	Phoenix_dactylifera)	Serenoa_repens)))	(Podococcus_barteri	(Orania_palindan	Sclerosperma_profizianum)))	Iriartea_deltoidea))	(Manicaria_saccifera	(Dypsis_decaryi	Pelagodoxa_henryana)))	((Oenocarpus_bataua	Oenocarpus_minor)	Prestoea_acuminata))	(Leopoldinia_pulchra	Dictyosperma_album)))	((Veitchia_spiralis	Kentiopsis_piersoniorum)	Hydriastele_microspadix)))	Kingia_australis);
((Dictyosperma_album	((((Veitchia_spiralis	((Burretiokentia_grandiflora	Heterospathe_cagayanensis)	Kentiopsis_piersoniorum))	Hydriastele_microspadix)	(((((Dypsis_decaryi	Pelagodoxa_henryana)	Geonoma_undata)	((((Attalea_speciosa	(((Elaeis_oleifera	Elaeis_guineensis)	Bactris_major)	((Reinhardtia_gracilis	Reinhardtia_simplex)	(Reinhardtia_paiewonskiana	Reinhardtia_latisecta))))	Roystonea_regia)	(((Iriartea_deltoidea	Pseudophoenix_vinifera)	((Nypa_fruticans	Sabal_domingensis)	Phoenix_dactylifera))	(Calamus_caryotoides	Serenoa_repens)))	((Podococcus_barteri	Orania_palindan)	Sclerosperma_profizianum)))	Manicaria_saccifera)	((Oenocarpus_bataua	Oenocarpus_minor)	Prestoea_acuminata)))	Leopoldinia_pulchra))	Kingia_australis);
((Sabal_domingensis	((Phoenix_dactylifera	(((Iriartea_deltoidea	((Pseudophoenix_vinifera	(((((Oenocarpus_bataua	Oenocarpus_minor)	Prestoea_acuminata)	((Leopoldinia_pulchra	Dictyosperma_album)	((Burretiokentia_grandiflora	Hydriastele_microspadix)	((Veitchia_spiralis	Kentiopsis_piersoniorum)	Heterospathe_cagayanensis))))	((Manicaria_saccifera	(Dypsis_decaryi	Pelagodoxa_henryana))	Geonoma_undata))	(Orania_palindan	Sclerosperma_profizianum)))	Roystonea_regia))	((Attalea_speciosa	((Podococcus_barteri	(Elaeis_oleifera	Elaeis_guineensis))	Bactris_major))	((Reinhardtia_gracilis	Reinhardtia_simplex)	(Reinhardtia_paiewonskiana	Reinhardtia_latisecta))))	(Calamus_caryotoides	Serenoa_repens)))	Nypa_fruticans))	Kingia_australis);
((((Reinhardtia_gracilis	Reinhardtia_simplex)	(Reinhardtia_paiewonskiana	Reinhardtia_latisecta))	((((Pseudophoenix_vinifera	((Calamus_caryotoides	Serenoa_repens)	(Sabal_domingensis	(Nypa_fruticans	Phoenix_dactylifera))))	((((((((Leopoldinia_pulchra	Dictyosperma_album)	Veitchia_spiralis)	Kentiopsis_piersoniorum)	Hydriastele_microspadix)	Heterospathe_cagayanensis)	(Manicaria_saccifera	((Burretiokentia_grandiflora	(Dypsis_decaryi	Pelagodoxa_henryana))	(Geonoma_undata	((Oenocarpus_bataua	Oenocarpus_minor)	Prestoea_acuminata)))))	((Podococcus_barteri	Orania_palindan)	Sclerosperma_profizianum))	(Roystonea_regia	Iriartea_deltoidea)))	Attalea_speciosa)	((Elaeis_oleifera	Elaeis_guineensis)	Bactris_major)))	Kingia_australis);
((Phoenix_dactylifera	(((((Attalea_speciosa	(((Elaeis_oleifera	Elaeis_guineensis)	Bactris_major)	((Reinhardtia_gracilis	Reinhardtia_simplex)	(Reinhardtia_paiewonskiana	Reinhardtia_latisecta))))	((((((Oenocarpus_bataua	Oenocarpus_minor)	Prestoea_acuminata)	((Dictyosperma_album	((((Heterospathe_cagayanensis	Kentiopsis_piersoniorum)	Veitchia_spiralis)	Hydriastele_microspadix)	Burretiokentia_grandiflora))	Leopoldinia_pulchra))	(Manicaria_saccifera	((Dypsis_decaryi	Pelagodoxa_henryana)	(Calamus_caryotoides	Geonoma_undata))))	(Roystonea_regia	((Podococcus_barteri	Orania_palindan)	Sclerosperma_profizianum)))	Iriartea_deltoidea))	Pseudophoenix_vinifera)	Serenoa_repens)	(Nypa_fruticans	Sabal_domingensis)))	Kingia_australis);
((Roystonea_regia	(((Podococcus_barteri	Orania_palindan)	Sclerosperma_profizianum)	((((Attalea_speciosa	(((Elaeis_oleifera	Elaeis_guineensis)	Bactris_major)	((Reinhardtia_gracilis	Reinhardtia_simplex)	(Reinhardtia_paiewonskiana	Reinhardtia_latisecta))))	(Pseudophoenix_vinifera	(Serenoa_repens	(Sabal_domingensis	(Nypa_fruticans	Phoenix_dactylifera)))))	(((Pelagodoxa_henryana	Manicaria_saccifera)	((Burretiokentia_grandiflora	(((Kentiopsis_piersoniorum	Veitchia_spiralis)	Heterospathe_cagayanensis)	Hydriastele_microspadix))	(Dypsis_decaryi	(Leopoldinia_pulchra	Dictyosperma_album))))	((Calamus_caryotoides	Geonoma_undata)	((Oenocarpus_bataua	Oenocarpus_minor)	Prestoea_acuminata))))	Iriartea_deltoidea)))	Kingia_australis);
((Roystonea_regia	(((Attalea_speciosa	(Calamus_caryotoides	(((Elaeis_oleifera	Elaeis_guineensis)	Bactris_major)	((Reinhardtia_gracilis	Reinhardtia_simplex)	(Reinhardtia_paiewonskiana	Reinhardtia_latisecta)))))	(Pseudophoenix_vinifera	(((Sabal_domingensis	Nypa_fruticans)	Serenoa_repens)	(Podococcus_barteri	Phoenix_dactylifera))))	(((Orania_palindan	Sclerosperma_profizianum)	(Manicaria_saccifera	(((Dypsis_decaryi	Pelagodoxa_henryana)	Geonoma_undata)	(((Oenocarpus_bataua	Oenocarpus_minor)	Prestoea_acuminata)	((((Kentiopsis_piersoniorum	Veitchia_spiralis)	Heterospathe_cagayanensis)	(Hydriastele_microspadix	(Leopoldinia_pulchra	Dictyosperma_album)))	Burretiokentia_grandiflora)))))	Iriartea_deltoidea)))	Kingia_australis);
((Calamus_caryotoides	(Roystonea_regia	(((Podococcus_barteri	Orania_palindan)	Sclerosperma_profizianum)	((((((Nypa_fruticans	Attalea_speciosa)	(((Elaeis_oleifera	Elaeis_guineensis)	Bactris_major)	((Reinhardtia_gracilis	Reinhardtia_simplex)	(Reinhardtia_paiewonskiana	Reinhardtia_latisecta))))	((Phoenix_dactylifera	Sabal_domingensis)	Serenoa_repens))	Pseudophoenix_vinifera)	((((Leopoldinia_pulchra	Dictyosperma_album)	(((Burretiokentia_grandiflora	(Heterospathe_cagayanensis	Kentiopsis_piersoniorum))	Hydriastele_microspadix)	Veitchia_spiralis))	(Geonoma_undata	((Oenocarpus_bataua	Oenocarpus_minor)	Prestoea_acuminata)))	(Manicaria_saccifera	(Dypsis_decaryi	Pelagodoxa_henryana))))	Iriartea_deltoidea))))	Kingia_australis);
(((Pseudophoenix_vinifera	((((((((Leopoldinia_pulchra	Oenocarpus_bataua)	Oenocarpus_minor)	Prestoea_acuminata)	(Dictyosperma_album	((((Veitchia_spiralis	Heterospathe_cagayanensis)	Kentiopsis_piersoniorum)	Burretiokentia_grandiflora)	Hydriastele_microspadix)))	(Manicaria_saccifera	((Dypsis_decaryi	Pelagodoxa_henryana)	Geonoma_undata)))	(Iriartea_deltoidea	((Calamus_caryotoides	Roystonea_regia)	((Podococcus_barteri	Orania_palindan)	Sclerosperma_profizianum))))	(Attalea_speciosa	(((Elaeis_oleifera	Elaeis_guineensis)	Bactris_major)	((Reinhardtia_gracilis	Reinhardtia_simplex)	(Reinhardtia_paiewonskiana	Reinhardtia_latisecta)))))	((Phoenix_dactylifera	Sabal_domingensis)	Serenoa_repens)))	Nypa_fruticans)	Kingia_australis);
((Iriartea_deltoidea	(((Attalea_speciosa	((Bactris_major	(Elaeis_oleifera	Elaeis_guineensis))	((Reinhardtia_gracilis	Reinhardtia_simplex)	(Reinhardtia_paiewonskiana	Reinhardtia_latisecta))))	(Pseudophoenix_vinifera	((Calamus_caryotoides	Serenoa_repens)	(Phoenix_dactylifera	(Nypa_fruticans	Sabal_domingensis)))))	(((Manicaria_saccifera	(Geonoma_undata	(Dypsis_decaryi	Pelagodoxa_henryana)))	((Prestoea_acuminata	(Oenocarpus_bataua	Oenocarpus_minor))	((Leopoldinia_pulchra	Dictyosperma_album)	((Veitchia_spiralis	Kentiopsis_piersoniorum)	((Burretiokentia_grandiflora	Heterospathe_cagayanensis)	Hydriastele_microspadix)))))	((Sclerosperma_profizianum	(Podococcus_barteri	Orania_palindan))	Roystonea_regia))))	Kingia_australis);
((Orania_palindan	((((Roystonea_regia	Iriartea_deltoidea)	(((Attalea_speciosa	(Calamus_caryotoides	((Bactris_major	(Elaeis_oleifera	Elaeis_guineensis))	((Reinhardtia_gracilis	Reinhardtia_simplex)	(Reinhardtia_paiewonskiana	Reinhardtia_latisecta)))))	((Serenoa_repens	Pseudophoenix_vinifera)	((Nypa_fruticans	Phoenix_dactylifera)	Sabal_domingensis)))	((Manicaria_saccifera	(Geonoma_undata	(Dypsis_decaryi	Pelagodoxa_henryana)))	((Prestoea_acuminata	(Oenocarpus_bataua	Oenocarpus_minor))	((Leopoldinia_pulchra	Dictyosperma_album)	(((Heterospathe_cagayanensis	(Veitchia_spiralis	Kentiopsis_piersoniorum))	Hydriastele_microspadix)	Burretiokentia_grandiflora))))))	Sclerosperma_profizianum)	Podococcus_barteri))	Kingia_australis);
((Sabal_domingensis	((Nypa_fruticans	Phoenix_dactylifera)	(((((((Calamus_caryotoides	Roystonea_regia)	(Sclerosperma_profizianum	(Podococcus_barteri	Orania_palindan)))	(((Pelagodoxa_henryana	Manicaria_saccifera)	Geonoma_undata)	((Prestoea_acuminata	(Oenocarpus_bataua	Oenocarpus_minor))	(Hydriastele_microspadix	((Dypsis_decaryi	(Leopoldinia_pulchra	Dictyosperma_album))	((Heterospathe_cagayanensis	(Veitchia_spiralis	Kentiopsis_piersoniorum))	Burretiokentia_grandiflora))))))	Pseudophoenix_vinifera)	Iriartea_deltoidea)	(((Attalea_speciosa	Bactris_major)	(Elaeis_oleifera	Elaeis_guineensis))	((Reinhardtia_gracilis	Reinhardtia_simplex)	(Reinhardtia_paiewonskiana	Reinhardtia_latisecta))))	Serenoa_repens)))	Kingia_australis);
((Sabal_domingensis	((Nypa_fruticans	Phoenix_dactylifera)	((((((Roystonea_regia	(Sclerosperma_profizianum	(Podococcus_barteri	Orania_palindan)))	(((Pelagodoxa_henryana	Manicaria_saccifera)	Geonoma_undata)	((Prestoea_acuminata	(Oenocarpus_bataua	Oenocarpus_minor))	(((Leopoldinia_pulchra	Dictyosperma_album)	(Hydriastele_microspadix	(Burretiokentia_grandiflora	(Heterospathe_cagayanensis	(Veitchia_spiralis	Kentiopsis_piersoniorum)))))	Dypsis_decaryi))))	Pseudophoenix_vinifera)	(Calamus_caryotoides	Iriartea_deltoidea))	((Bactris_major	((Elaeis_oleifera	Elaeis_guineensis)	Attalea_speciosa))	((Reinhardtia_gracilis	Reinhardtia_simplex)	(Reinhardtia_paiewonskiana	Reinhardtia_latisecta))))	Serenoa_repens)))	Kingia_australis);
((Phoenix_dactylifera	((((((Reinhardtia_gracilis	Reinhardtia_simplex)	(Reinhardtia_paiewonskiana	Reinhardtia_latisecta))	(Attalea_speciosa	(Bactris_major	(Elaeis_oleifera	Elaeis_guineensis))))	(Iriartea_deltoidea	(((Sclerosperma_profizianum	(Podococcus_barteri	Orania_palindan))	((((Prestoea_acuminata	(Oenocarpus_bataua	Oenocarpus_minor))	((Dypsis_decaryi	(Leopoldinia_pulchra	Dictyosperma_album))	(Hydriastele_microspadix	(Burretiokentia_grandiflora	(Heterospathe_cagayanensis	(Veitchia_spiralis	Kentiopsis_piersoniorum))))))	Geonoma_undata)	(Manicaria_saccifera	Pelagodoxa_henryana)))	(Roystonea_regia	Pseudophoenix_vinifera))))	(Calamus_caryotoides	Serenoa_repens))	(Sabal_domingensis	Nypa_fruticans)))	Kingia_australis);
((Pseudophoenix_vinifera	((Serenoa_repens	((Nypa_fruticans	Phoenix_dactylifera)	Sabal_domingensis))	(((Roystonea_regia	(((Reinhardtia_gracilis	Reinhardtia_simplex)	(Reinhardtia_paiewonskiana	Reinhardtia_latisecta))	(Bactris_major	(Elaeis_oleifera	Elaeis_guineensis))))	Attalea_speciosa)	((Sclerosperma_profizianum	(Podococcus_barteri	Orania_palindan))	(Iriartea_deltoidea	((((Prestoea_acuminata	(Oenocarpus_bataua	Oenocarpus_minor))	((Leopoldinia_pulchra	Dictyosperma_album)	((Hydriastele_microspadix	(Veitchia_spiralis	Kentiopsis_piersoniorum))	(Burretiokentia_grandiflora	Heterospathe_cagayanensis))))	((Dypsis_decaryi	Pelagodoxa_henryana)	(Calamus_caryotoides	Geonoma_undata)))	Manicaria_saccifera))))))	Kingia_australis);
((Nypa_fruticans	(Phoenix_dactylifera	(Sabal_domingensis	((((Roystonea_regia	((Calamus_caryotoides	(((Reinhardtia_gracilis	Reinhardtia_simplex)	(Reinhardtia_paiewonskiana	Reinhardtia_latisecta))	(Bactris_major	(Elaeis_oleifera	Elaeis_guineensis))))	Attalea_speciosa))	((Sclerosperma_profizianum	(Podococcus_barteri	Orania_palindan))	(Iriartea_deltoidea	((((Leopoldinia_pulchra	Dictyosperma_album)	((Heterospathe_cagayanensis	(Veitchia_spiralis	Kentiopsis_piersoniorum))	(Hydriastele_microspadix	Burretiokentia_grandiflora)))	((Dypsis_decaryi	Pelagodoxa_henryana)	((Prestoea_acuminata	(Oenocarpus_bataua	Oenocarpus_minor))	Geonoma_undata)))	Manicaria_saccifera))))	Pseudophoenix_vinifera)	Serenoa_repens))))	Kingia_australis);
((Nypa_fruticans	(Phoenix_dactylifera	(Sabal_domingensis	((((((Reinhardtia_gracilis	Reinhardtia_simplex)	(Reinhardtia_paiewonskiana	Reinhardtia_latisecta))	(Bactris_major	(Attalea_speciosa	(Elaeis_oleifera	Elaeis_guineensis))))	((Iriartea_deltoidea	((Manicaria_saccifera	Pelagodoxa_henryana)	((((Dypsis_decaryi	(Leopoldinia_pulchra	Dictyosperma_album))	(((Veitchia_spiralis	(Kentiopsis_piersoniorum	Heterospathe_cagayanensis))	Hydriastele_microspadix)	Burretiokentia_grandiflora))	(Prestoea_acuminata	(Oenocarpus_bataua	Oenocarpus_minor)))	Geonoma_undata)))	((Sclerosperma_profizianum	(Podococcus_barteri	Orania_palindan))	(Calamus_caryotoides	Roystonea_regia))))	Pseudophoenix_vinifera)	Serenoa_repens))))	Kingia_australis);
((Phoenix_dactylifera	(Sabal_domingensis	((((((((Reinhardtia_gracilis	Reinhardtia_simplex)	(Reinhardtia_paiewonskiana	Reinhardtia_latisecta))	(Bactris_major	(Elaeis_oleifera	Elaeis_guineensis)))	(Nypa_fruticans	Attalea_speciosa))	((((Dypsis_decaryi	((((Veitchia_spiralis	Kentiopsis_piersoniorum)	Heterospathe_cagayanensis)	((Leopoldinia_pulchra	Dictyosperma_album)	Hydriastele_microspadix))	Burretiokentia_grandiflora))	((Calamus_caryotoides	(Prestoea_acuminata	(Oenocarpus_bataua	Oenocarpus_minor)))	Geonoma_undata))	(Pelagodoxa_henryana	Manicaria_saccifera))	((Sclerosperma_profizianum	(Podococcus_barteri	Orania_palindan))	Roystonea_regia)))	Iriartea_deltoidea)	Pseudophoenix_vinifera)	Serenoa_repens)))	Kingia_australis);
((Nypa_fruticans	(Phoenix_dactylifera	(Sabal_domingensis	(((((((Reinhardtia_gracilis	Reinhardtia_simplex)	(Reinhardtia_paiewonskiana	Reinhardtia_latisecta))	(Bactris_major	(Elaeis_oleifera	Elaeis_guineensis)))	Attalea_speciosa)	((((Prestoea_acuminata	(Oenocarpus_bataua	Oenocarpus_minor))	(((((Veitchia_spiralis	Kentiopsis_piersoniorum)	Heterospathe_cagayanensis)	Hydriastele_microspadix)	Burretiokentia_grandiflora)	(Leopoldinia_pulchra	Dictyosperma_album)))	(((Dypsis_decaryi	Pelagodoxa_henryana)	Geonoma_undata)	Manicaria_saccifera))	(Iriartea_deltoidea	((Podococcus_barteri	(Orania_palindan	Sclerosperma_profizianum))	(Calamus_caryotoides	Roystonea_regia)))))	Pseudophoenix_vinifera)	Serenoa_repens))))	Kingia_australis);
((Heterospathe_cagayanensis	(Kentiopsis_piersoniorum	(((((((Pelagodoxa_henryana	(Nypa_fruticans	Manicaria_saccifera))	((((((Reinhardtia_paiewonskiana	Reinhardtia_latisecta)	(Reinhardtia_gracilis	Reinhardtia_simplex))	(Attalea_speciosa	((Elaeis_guineensis	Elaeis_oleifera)	Bactris_major)))	(Iriartea_deltoidea	(Serenoa_repens	(Phoenix_dactylifera	Sabal_domingensis))))	Pseudophoenix_vinifera)	((Calamus_caryotoides	Roystonea_regia)	(Sclerosperma_profizianum	(Podococcus_barteri	Orania_palindan)))))	(Prestoea_acuminata	(Oenocarpus_bataua	Oenocarpus_minor)))	Geonoma_undata)	((Dictyosperma_album	Dypsis_decaryi)	Leopoldinia_pulchra))	(Veitchia_spiralis	Hydriastele_microspadix))	Burretiokentia_grandiflora)))	Kingia_australis);
(((Phoenix_dactylifera	((Serenoa_repens	((((((Sclerosperma_profizianum	(Podococcus_barteri	Orania_palindan))	((Geonoma_undata	((Prestoea_acuminata	(Oenocarpus_bataua	Oenocarpus_minor))	(Leopoldinia_pulchra	(Dictyosperma_album	((Burretiokentia_grandiflora	(Heterospathe_cagayanensis	(Kentiopsis_piersoniorum	Veitchia_spiralis)))	Hydriastele_microspadix)))))	((Dypsis_decaryi	Pelagodoxa_henryana)	Manicaria_saccifera)))	Roystonea_regia)	Iriartea_deltoidea)	(Attalea_speciosa	(Calamus_caryotoides	(((Reinhardtia_paiewonskiana	Reinhardtia_latisecta)	(Reinhardtia_gracilis	Reinhardtia_simplex))	((Elaeis_guineensis	Elaeis_oleifera)	Bactris_major)))))	Pseudophoenix_vinifera))	Sabal_domingensis))	Nypa_fruticans)	Kingia_australis);
((Heterospathe_cagayanensis	(((((((((Dypsis_decaryi	Pelagodoxa_henryana)	Manicaria_saccifera)	(((Calamus_caryotoides	Roystonea_regia)	(Sclerosperma_profizianum	(Podococcus_barteri	Orania_palindan)))	(Iriartea_deltoidea	((((Reinhardtia_paiewonskiana	Reinhardtia_latisecta)	(Reinhardtia_gracilis	Reinhardtia_simplex))	((Nypa_fruticans	Attalea_speciosa)	((Elaeis_guineensis	Elaeis_oleifera)	Bactris_major)))	(Pseudophoenix_vinifera	((Sabal_domingensis	Phoenix_dactylifera)	Serenoa_repens))))))	Geonoma_undata)	(Prestoea_acuminata	(Oenocarpus_bataua	Oenocarpus_minor)))	Leopoldinia_pulchra)	(Burretiokentia_grandiflora	Dictyosperma_album))	(Kentiopsis_piersoniorum	Veitchia_spiralis))	Hydriastele_microspadix))	Kingia_australis);
((Sclerosperma_profizianum	((Podococcus_barteri	Orania_palindan)	((((Iriartea_deltoidea	((((Reinhardtia_paiewonskiana	Reinhardtia_latisecta)	(Reinhardtia_gracilis	Reinhardtia_simplex))	(Attalea_speciosa	((Elaeis_guineensis	Elaeis_oleifera)	Bactris_major)))	(((Nypa_fruticans	Sabal_domingensis)	Phoenix_dactylifera)	(Calamus_caryotoides	Serenoa_repens))))	Pseudophoenix_vinifera)	((Manicaria_saccifera	(Geonoma_undata	(Dypsis_decaryi	Pelagodoxa_henryana)))	((Prestoea_acuminata	(Oenocarpus_bataua	Oenocarpus_minor))	((Dictyosperma_album	Leopoldinia_pulchra)	(((Heterospathe_cagayanensis	(Veitchia_spiralis	Kentiopsis_piersoniorum))	Burretiokentia_grandiflora)	Hydriastele_microspadix)))))	Roystonea_regia)))	Kingia_australis);
((((Reinhardtia_paiewonskiana	Reinhardtia_latisecta)	(Reinhardtia_gracilis	Reinhardtia_simplex))	(((Elaeis_guineensis	Elaeis_oleifera)	Bactris_major)	(((((Nypa_fruticans	Sabal_domingensis)	Phoenix_dactylifera)	Serenoa_repens)	(Iriartea_deltoidea	(Pseudophoenix_vinifera	((Calamus_caryotoides	(Roystonea_regia	(Sclerosperma_profizianum	(Podococcus_barteri	Orania_palindan))))	((Pelagodoxa_henryana	Manicaria_saccifera)	(((Prestoea_acuminata	(Oenocarpus_bataua	Oenocarpus_minor))	(Leopoldinia_pulchra	((((Heterospathe_cagayanensis	(Veitchia_spiralis	Kentiopsis_piersoniorum))	Burretiokentia_grandiflora)	Hydriastele_microspadix)	(Dypsis_decaryi	Dictyosperma_album))))	Geonoma_undata))))))	Attalea_speciosa)))	Kingia_australis);
((Nypa_fruticans	(Sabal_domingensis	(Phoenix_dactylifera	((Serenoa_repens	Pseudophoenix_vinifera)	(((Roystonea_regia	(Sclerosperma_profizianum	(Podococcus_barteri	Orania_palindan)))	(Iriartea_deltoidea	((((Prestoea_acuminata	(Oenocarpus_bataua	Oenocarpus_minor))	((Burretiokentia_grandiflora	((Heterospathe_cagayanensis	(Veitchia_spiralis	Kentiopsis_piersoniorum))	Hydriastele_microspadix))	(Dictyosperma_album	Leopoldinia_pulchra)))	Geonoma_undata)	((Dypsis_decaryi	Pelagodoxa_henryana)	Manicaria_saccifera))))	(Attalea_speciosa	(((Reinhardtia_paiewonskiana	Reinhardtia_latisecta)	(Reinhardtia_gracilis	Reinhardtia_simplex))	(Calamus_caryotoides	((Elaeis_guineensis	Elaeis_oleifera)	Bactris_major)))))))))	Kingia_australis);
((Pseudophoenix_vinifera	(((((Reinhardtia_paiewonskiana	Reinhardtia_latisecta)	(Reinhardtia_gracilis	Reinhardtia_simplex))	(Attalea_speciosa	((Elaeis_guineensis	Elaeis_oleifera)	Bactris_major)))	((Calamus_caryotoides	((Sclerosperma_profizianum	(Podococcus_barteri	Orania_palindan))	(Iriartea_deltoidea	((Manicaria_saccifera	(Geonoma_undata	(Dypsis_decaryi	Pelagodoxa_henryana)))	((Prestoea_acuminata	(Oenocarpus_bataua	Oenocarpus_minor))	((Hydriastele_microspadix	(Burretiokentia_grandiflora	(Heterospathe_cagayanensis	(Veitchia_spiralis	Kentiopsis_piersoniorum))))	(Dictyosperma_album	Leopoldinia_pulchra)))))))	Roystonea_regia))	(((Nypa_fruticans	Sabal_domingensis)	Phoenix_dactylifera)	Serenoa_repens)))	Kingia_australis);
((Roystonea_regia	((((Reinhardtia_paiewonskiana	Reinhardtia_latisecta)	(Reinhardtia_gracilis	Reinhardtia_simplex))	(Attalea_speciosa	((Elaeis_guineensis	Elaeis_oleifera)	Bactris_major)))	((((Sabal_domingensis	Phoenix_dactylifera)	(Nypa_fruticans	Serenoa_repens))	Pseudophoenix_vinifera)	(((Sclerosperma_profizianum	(Podococcus_barteri	Orania_palindan))	((Leopoldinia_pulchra	((Hydriastele_microspadix	(Burretiokentia_grandiflora	(Heterospathe_cagayanensis	(Veitchia_spiralis	Kentiopsis_piersoniorum))))	Dictyosperma_album))	((Manicaria_saccifera	(Dypsis_decaryi	Pelagodoxa_henryana))	((Calamus_caryotoides	Geonoma_undata)	(Prestoea_acuminata	(Oenocarpus_bataua	Oenocarpus_minor))))))	Iriartea_deltoidea))))	Kingia_australis);
((Sabal_domingensis	((Phoenix_dactylifera	(Serenoa_repens	(Iriartea_deltoidea	((((Reinhardtia_paiewonskiana	Reinhardtia_latisecta)	(Reinhardtia_gracilis	Reinhardtia_simplex))	(Bactris_major	(Attalea_speciosa	(Elaeis_guineensis	Elaeis_oleifera))))	(Pseudophoenix_vinifera	(((Sclerosperma_profizianum	(Podococcus_barteri	Orania_palindan))	((((((Hydriastele_microspadix	(Burretiokentia_grandiflora	Heterospathe_cagayanensis))	(Veitchia_spiralis	Kentiopsis_piersoniorum))	(Leopoldinia_pulchra	Dictyosperma_album))	(Prestoea_acuminata	(Oenocarpus_bataua	Oenocarpus_minor)))	((Dypsis_decaryi	Pelagodoxa_henryana)	(Calamus_caryotoides	Geonoma_undata)))	Manicaria_saccifera))	Roystonea_regia))))))	Nypa_fruticans))	Kingia_australis);
(((Nypa_fruticans	Sabal_domingensis)	(Phoenix_dactylifera	(((((Reinhardtia_paiewonskiana	Reinhardtia_latisecta)	(Reinhardtia_gracilis	Reinhardtia_simplex))	((Bactris_major	(Elaeis_guineensis	Elaeis_oleifera))	Attalea_speciosa))	((((Sclerosperma_profizianum	(Podococcus_barteri	Orania_palindan))	((((Hydriastele_microspadix	(Burretiokentia_grandiflora	Heterospathe_cagayanensis))	(Veitchia_spiralis	Kentiopsis_piersoniorum))	(Leopoldinia_pulchra	Dictyosperma_album))	((Manicaria_saccifera	(Dypsis_decaryi	Pelagodoxa_henryana))	((Prestoea_acuminata	(Oenocarpus_bataua	Oenocarpus_minor))	(Calamus_caryotoides	Geonoma_undata)))))	(Roystonea_regia	Pseudophoenix_vinifera))	Iriartea_deltoidea))	Serenoa_repens)))	Kingia_australis);
((Sabal_domingensis	(((((Iriartea_deltoidea	((Pelagodoxa_henryana	Manicaria_saccifera)	(Geonoma_undata	((((Hydriastele_microspadix	Heterospathe_cagayanensis)	((Leopoldinia_pulchra	Dictyosperma_album)	(Kentiopsis_piersoniorum	Veitchia_spiralis)))	(Dypsis_decaryi	Burretiokentia_grandiflora))	(Prestoea_acuminata	(Oenocarpus_minor	Oenocarpus_bataua))))))	(Calamus_caryotoides	((((Reinhardtia_paiewonskiana	Reinhardtia_latisecta)	(Reinhardtia_gracilis	Reinhardtia_simplex))	((Bactris_major	(Elaeis_oleifera	Elaeis_guineensis))	Attalea_speciosa))	((Sclerosperma_profizianum	(Podococcus_barteri	Orania_palindan))	Roystonea_regia))))	Pseudophoenix_vinifera)	Serenoa_repens)	(Nypa_fruticans	Phoenix_dactylifera)))	Kingia_australis);
(((Podococcus_barteri	Orania_palindan)	((Roystonea_regia	((Iriartea_deltoidea	(((((Burretiokentia_grandiflora	(Kentiopsis_piersoniorum	Heterospathe_cagayanensis))	(Veitchia_spiralis	Hydriastele_microspadix))	(Prestoea_acuminata	(Oenocarpus_minor	Oenocarpus_bataua)))	(((Leopoldinia_pulchra	Dictyosperma_album)	(Dypsis_decaryi	Pelagodoxa_henryana))	Manicaria_saccifera))	Geonoma_undata))	((Pseudophoenix_vinifera	(Serenoa_repens	(Phoenix_dactylifera	(Nypa_fruticans	Sabal_domingensis))))	(((Reinhardtia_paiewonskiana	Reinhardtia_latisecta)	(Reinhardtia_gracilis	Reinhardtia_simplex))	(((Bactris_major	(Elaeis_oleifera	Elaeis_guineensis))	Attalea_speciosa)	Calamus_caryotoides)))))	Sclerosperma_profizianum))	Kingia_australis);
((Phoenix_dactylifera	((Nypa_fruticans	Sabal_domingensis)	((((Attalea_speciosa	(((Reinhardtia_paiewonskiana	Reinhardtia_latisecta)	(Reinhardtia_gracilis	Reinhardtia_simplex))	(Bactris_major	(Elaeis_oleifera	Elaeis_guineensis))))	(Iriartea_deltoidea	((Roystonea_regia	(Sclerosperma_profizianum	(Podococcus_barteri	Orania_palindan)))	(((Geonoma_undata	((Calamus_caryotoides	Burretiokentia_grandiflora)	(Dypsis_decaryi	Pelagodoxa_henryana)))	Manicaria_saccifera)	(((Leopoldinia_pulchra	Dictyosperma_album)	(((Veitchia_spiralis	Kentiopsis_piersoniorum)	Heterospathe_cagayanensis)	Hydriastele_microspadix))	(Prestoea_acuminata	(Oenocarpus_minor	Oenocarpus_bataua)))))))	Pseudophoenix_vinifera)	Serenoa_repens)))	Kingia_australis);
((Sabal_domingensis	((((((((Sclerosperma_profizianum	(Podococcus_barteri	Orania_palindan))	(Roystonea_regia	Iriartea_deltoidea))	((Geonoma_undata	((Hydriastele_microspadix	(((Kentiopsis_piersoniorum	(Veitchia_spiralis	(Leopoldinia_pulchra	Dictyosperma_album)))	Heterospathe_cagayanensis)	Burretiokentia_grandiflora))	(Prestoea_acuminata	(Oenocarpus_minor	Oenocarpus_bataua))))	((Dypsis_decaryi	Pelagodoxa_henryana)	Manicaria_saccifera)))	(Attalea_speciosa	(Calamus_caryotoides	(((Reinhardtia_paiewonskiana	Reinhardtia_latisecta)	(Reinhardtia_gracilis	Reinhardtia_simplex))	(Bactris_major	(Elaeis_oleifera	Elaeis_guineensis))))))	Pseudophoenix_vinifera)	Serenoa_repens)	Phoenix_dactylifera)	Nypa_fruticans))	Kingia_australis);
((Nypa_fruticans	(Phoenix_dactylifera	(Sabal_domingensis	(((((((Sclerosperma_profizianum	(Podococcus_barteri	Orania_palindan))	(Calamus_caryotoides	Roystonea_regia))	((Geonoma_undata	(((((Kentiopsis_piersoniorum	Veitchia_spiralis)	Heterospathe_cagayanensis)	(Burretiokentia_grandiflora	Hydriastele_microspadix))	(Leopoldinia_pulchra	Dictyosperma_album))	(Prestoea_acuminata	(Oenocarpus_minor	Oenocarpus_bataua))))	((Dypsis_decaryi	Pelagodoxa_henryana)	Manicaria_saccifera)))	Iriartea_deltoidea)	(Attalea_speciosa	(((Reinhardtia_paiewonskiana	Reinhardtia_latisecta)	(Reinhardtia_gracilis	Reinhardtia_simplex))	(Bactris_major	(Elaeis_oleifera	Elaeis_guineensis)))))	Pseudophoenix_vinifera)	Serenoa_repens))))	Kingia_australis);
((Roystonea_regia	((((Sclerosperma_profizianum	(Podococcus_barteri	Orania_palindan))	(((Attalea_speciosa	(((Reinhardtia_paiewonskiana	Reinhardtia_latisecta)	(Reinhardtia_gracilis	Reinhardtia_simplex))	(Bactris_major	(Elaeis_oleifera	Elaeis_guineensis))))	(Pseudophoenix_vinifera	((Serenoa_repens	(Nypa_fruticans	Sabal_domingensis))	Phoenix_dactylifera)))	((Geonoma_undata	(((Burretiokentia_grandiflora	(Hydriastele_microspadix	((Kentiopsis_piersoniorum	Veitchia_spiralis)	Heterospathe_cagayanensis)))	(Leopoldinia_pulchra	Dictyosperma_album))	(Prestoea_acuminata	(Oenocarpus_minor	Oenocarpus_bataua))))	((Dypsis_decaryi	Pelagodoxa_henryana)	Manicaria_saccifera))))	Iriartea_deltoidea)	Calamus_caryotoides))	Kingia_australis);
((Iriartea_deltoidea	(Phoenix_dactylifera	(((((Manicaria_saccifera	(((((Hydriastele_microspadix	Veitchia_spiralis)	((Burretiokentia_grandiflora	Kentiopsis_piersoniorum)	Heterospathe_cagayanensis))	(Leopoldinia_pulchra	Dictyosperma_album))	(Prestoea_acuminata	(Oenocarpus_minor	Oenocarpus_bataua)))	(Geonoma_undata	(Dypsis_decaryi	Pelagodoxa_henryana))))	(Sclerosperma_profizianum	(Podococcus_barteri	Orania_palindan)))	(Roystonea_regia	(Attalea_speciosa	(((Reinhardtia_paiewonskiana	Reinhardtia_latisecta)	(Reinhardtia_gracilis	Reinhardtia_simplex))	((Calamus_caryotoides	Bactris_major)	(Elaeis_oleifera	Elaeis_guineensis))))))	Pseudophoenix_vinifera)	(Serenoa_repens	(Nypa_fruticans	Sabal_domingensis)))))	Kingia_australis);
((Roystonea_regia	(Pseudophoenix_vinifera	(((((((Hydriastele_microspadix	((Veitchia_spiralis	Kentiopsis_piersoniorum)	(Burretiokentia_grandiflora	Heterospathe_cagayanensis)))	(Leopoldinia_pulchra	Dictyosperma_album))	(Prestoea_acuminata	(Oenocarpus_minor	Oenocarpus_bataua)))	(Calamus_caryotoides	Geonoma_undata))	(Manicaria_saccifera	(Dypsis_decaryi	Pelagodoxa_henryana)))	(Sclerosperma_profizianum	(Podococcus_barteri	Orania_palindan)))	(Iriartea_deltoidea	((Serenoa_repens	(Sabal_domingensis	(Nypa_fruticans	Phoenix_dactylifera)))	(Attalea_speciosa	(((Reinhardtia_paiewonskiana	Reinhardtia_latisecta)	(Reinhardtia_gracilis	Reinhardtia_simplex))	(Bactris_major	(Elaeis_oleifera	Elaeis_guineensis)))))))))	Kingia_australis);
((Heterospathe_cagayanensis	(((Burretiokentia_grandiflora	((Leopoldinia_pulchra	Dictyosperma_album)	((Prestoea_acuminata	(Oenocarpus_minor	Oenocarpus_bataua))	(Manicaria_saccifera	(((Sclerosperma_profizianum	(Podococcus_barteri	Orania_palindan))	((Iriartea_deltoidea	((Pseudophoenix_vinifera	((Calamus_caryotoides	Serenoa_repens)	((Sabal_domingensis	Nypa_fruticans)	Phoenix_dactylifera)))	(((Reinhardtia_paiewonskiana	Reinhardtia_latisecta)	(Reinhardtia_gracilis	Reinhardtia_simplex))	((Bactris_major	(Elaeis_oleifera	Elaeis_guineensis))	Attalea_speciosa))))	Roystonea_regia))	(Geonoma_undata	(Dypsis_decaryi	Pelagodoxa_henryana)))))))	Hydriastele_microspadix)	(Veitchia_spiralis	Kentiopsis_piersoniorum)))	Kingia_australis);
((Hydriastele_microspadix	(((Burretiokentia_grandiflora	(Heterospathe_cagayanensis	Kentiopsis_piersoniorum))	(Dictyosperma_album	(((Sclerosperma_profizianum	(Podococcus_barteri	Orania_palindan))	((Pseudophoenix_vinifera	((Calamus_caryotoides	Serenoa_repens)	(Sabal_domingensis	(Nypa_fruticans	Phoenix_dactylifera))))	(Roystonea_regia	(((Reinhardtia_paiewonskiana	Reinhardtia_latisecta)	(Reinhardtia_gracilis	Reinhardtia_simplex))	(Iriartea_deltoidea	((Bactris_major	(Elaeis_oleifera	Elaeis_guineensis))	(Leopoldinia_pulchra	Attalea_speciosa)))))))	(((Dypsis_decaryi	Pelagodoxa_henryana)	(Geonoma_undata	(Prestoea_acuminata	(Oenocarpus_minor	Oenocarpus_bataua))))	Manicaria_saccifera))))	Veitchia_spiralis))	Kingia_australis);
((Sabal_domingensis	((((((Reinhardtia_latisecta	Reinhardtia_paiewonskiana)	(Reinhardtia_gracilis	Reinhardtia_simplex))	((Bactris_major	(Elaeis_guineensis	Elaeis_oleifera))	(Nypa_fruticans	Attalea_speciosa)))	(Iriartea_deltoidea	(((Calamus_caryotoides	Roystonea_regia)	Pseudophoenix_vinifera)	((((Geonoma_undata	(Dypsis_decaryi	Pelagodoxa_henryana))	Manicaria_saccifera)	(((Dictyosperma_album	((Veitchia_spiralis	Kentiopsis_piersoniorum)	(Heterospathe_cagayanensis	Burretiokentia_grandiflora)))	Hydriastele_microspadix)	(Prestoea_acuminata	(Oenocarpus_minor	(Leopoldinia_pulchra	Oenocarpus_bataua)))))	(Sclerosperma_profizianum	(Podococcus_barteri	Orania_palindan))))))	Serenoa_repens)	Phoenix_dactylifera))	Kingia_australis);
((Calamus_caryotoides	(Roystonea_regia	((Sclerosperma_profizianum	(Podococcus_barteri	Orania_palindan))	((((((Reinhardtia_latisecta	Reinhardtia_paiewonskiana)	(Reinhardtia_gracilis	Reinhardtia_simplex))	((Bactris_major	(Elaeis_guineensis	Elaeis_oleifera))	(Nypa_fruticans	Attalea_speciosa)))	((Serenoa_repens	(Phoenix_dactylifera	Sabal_domingensis))	Iriartea_deltoidea))	Pseudophoenix_vinifera)	(((Geonoma_undata	(Dypsis_decaryi	Pelagodoxa_henryana))	Manicaria_saccifera)	(((Hydriastele_microspadix	Dictyosperma_album)	(Burretiokentia_grandiflora	((Veitchia_spiralis	Kentiopsis_piersoniorum)	Heterospathe_cagayanensis)))	(Prestoea_acuminata	(Leopoldinia_pulchra	(Oenocarpus_bataua	Oenocarpus_minor)))))))))	Kingia_australis);
((Sabal_domingensis	((((((((Calamus_caryotoides	Geonoma_undata)	((Dypsis_decaryi	Pelagodoxa_henryana)	Manicaria_saccifera))	(((Leopoldinia_pulchra	Dictyosperma_album)	(Hydriastele_microspadix	(Burretiokentia_grandiflora	(Heterospathe_cagayanensis	(Veitchia_spiralis	Kentiopsis_piersoniorum)))))	(Prestoea_acuminata	(Oenocarpus_bataua	Oenocarpus_minor))))	(Iriartea_deltoidea	(Roystonea_regia	(Sclerosperma_profizianum	(Podococcus_barteri	Orania_palindan)))))	((((Reinhardtia_latisecta	Reinhardtia_paiewonskiana)	(Reinhardtia_gracilis	Reinhardtia_simplex))	(Bactris_major	(Elaeis_guineensis	Elaeis_oleifera)))	(Nypa_fruticans	Attalea_speciosa)))	Pseudophoenix_vinifera)	Serenoa_repens)	Phoenix_dactylifera))	Kingia_australis);
((Heterospathe_cagayanensis	(Kentiopsis_piersoniorum	(Veitchia_spiralis	(((Geonoma_undata	((((Sclerosperma_profizianum	(Podococcus_barteri	Orania_palindan))	((Roystonea_regia	((((Reinhardtia_latisecta	Reinhardtia_paiewonskiana)	(Reinhardtia_gracilis	Reinhardtia_simplex))	(Bactris_major	(Elaeis_guineensis	Elaeis_oleifera)))	Attalea_speciosa))	(Pseudophoenix_vinifera	((Calamus_caryotoides	Serenoa_repens)	((Nypa_fruticans	Phoenix_dactylifera)	Sabal_domingensis)))))	Iriartea_deltoidea)	((Prestoea_acuminata	(Oenocarpus_bataua	Oenocarpus_minor))	((Dypsis_decaryi	Pelagodoxa_henryana)	Manicaria_saccifera))))	(Leopoldinia_pulchra	Dictyosperma_album))	(Burretiokentia_grandiflora	Hydriastele_microspadix)))))	Kingia_australis);
((Nypa_fruticans	(Phoenix_dactylifera	(Sabal_domingensis	((((((((Geonoma_undata	(Prestoea_acuminata	(Oenocarpus_bataua	Oenocarpus_minor)))	((Dypsis_decaryi	Pelagodoxa_henryana)	Manicaria_saccifera))	((Leopoldinia_pulchra	Dictyosperma_album)	(((Kentiopsis_piersoniorum	Veitchia_spiralis)	(Burretiokentia_grandiflora	Heterospathe_cagayanensis))	Hydriastele_microspadix)))	(Sclerosperma_profizianum	(Podococcus_barteri	Orania_palindan)))	(Roystonea_regia	((((Reinhardtia_latisecta	Reinhardtia_paiewonskiana)	(Reinhardtia_gracilis	Reinhardtia_simplex))	(Calamus_caryotoides	(Bactris_major	(Elaeis_guineensis	Elaeis_oleifera))))	Attalea_speciosa)))	Pseudophoenix_vinifera)	Iriartea_deltoidea)	Serenoa_repens))))	Kingia_australis);
((((((((((Bactris_major	(Elaeis_guineensis	Elaeis_oleifera))	((Reinhardtia_latisecta	Reinhardtia_paiewonskiana)	(Reinhardtia_gracilis	Reinhardtia_simplex)))	Attalea_speciosa)	(Pseudophoenix_vinifera	(Dypsis_decaryi	(Serenoa_repens	(Phoenix_dactylifera	(Nypa_fruticans	Sabal_domingensis))))))	Iriartea_deltoidea)	Roystonea_regia)	((Pelagodoxa_henryana	Manicaria_saccifera)	(Geonoma_undata	((Prestoea_acuminata	(Oenocarpus_bataua	Oenocarpus_minor))	(Dictyosperma_album	((Burretiokentia_grandiflora	((Kentiopsis_piersoniorum	Veitchia_spiralis)	Heterospathe_cagayanensis))	Hydriastele_microspadix))))))	((Leopoldinia_pulchra	Sclerosperma_profizianum)	(Podococcus_barteri	Orania_palindan)))	Calamus_caryotoides)	Kingia_australis);
((Sabal_domingensis	(((((((Roystonea_regia	Attalea_speciosa)	((Bactris_major	(Elaeis_guineensis	Elaeis_oleifera))	((Reinhardtia_latisecta	Reinhardtia_paiewonskiana)	(Reinhardtia_gracilis	Reinhardtia_simplex))))	((Iriartea_deltoidea	(((((Kentiopsis_piersoniorum	Veitchia_spiralis)	Heterospathe_cagayanensis)	Hydriastele_microspadix)	(Burretiokentia_grandiflora	(Dypsis_decaryi	(Leopoldinia_pulchra	Dictyosperma_album))))	((Pelagodoxa_henryana	(Geonoma_undata	(Prestoea_acuminata	(Oenocarpus_bataua	Oenocarpus_minor))))	Manicaria_saccifera)))	((Orania_palindan	Sclerosperma_profizianum)	Podococcus_barteri)))	Pseudophoenix_vinifera)	Serenoa_repens)	(Nypa_fruticans	Phoenix_dactylifera))	Calamus_caryotoides))	Kingia_australis);
((((Pseudophoenix_vinifera	((((((Kentiopsis_piersoniorum	Veitchia_spiralis)	((Heterospathe_cagayanensis	Burretiokentia_grandiflora)	Hydriastele_microspadix))	Dictyosperma_album)	Leopoldinia_pulchra)	((Geonoma_undata	(Prestoea_acuminata	(Oenocarpus_bataua	Oenocarpus_minor)))	(Manicaria_saccifera	(Dypsis_decaryi	Pelagodoxa_henryana))))	(Roystonea_regia	((Podococcus_barteri	Orania_palindan)	Sclerosperma_profizianum))))	((((Bactris_major	(Elaeis_guineensis	Elaeis_oleifera))	(Calamus_caryotoides	((Reinhardtia_latisecta	Reinhardtia_paiewonskiana)	(Reinhardtia_gracilis	Reinhardtia_simplex))))	Attalea_speciosa)	Iriartea_deltoidea))	(Serenoa_repens	(Phoenix_dactylifera	(Nypa_fruticans	Sabal_domingensis))))	Kingia_australis);
((Pelagodoxa_henryana	(((((((Prestoea_acuminata	(Oenocarpus_bataua	Oenocarpus_minor))	((((Burretiokentia_grandiflora	(Heterospathe_cagayanensis	Kentiopsis_piersoniorum))	Veitchia_spiralis)	Hydriastele_microspadix)	Dictyosperma_album))	Geonoma_undata)	((((Iriartea_deltoidea	((Serenoa_repens	(Phoenix_dactylifera	Sabal_domingensis))	(((Bactris_major	(Elaeis_guineensis	Elaeis_oleifera))	((Reinhardtia_latisecta	Reinhardtia_paiewonskiana)	(Reinhardtia_gracilis	Reinhardtia_simplex)))	Attalea_speciosa)))	Pseudophoenix_vinifera)	(Calamus_caryotoides	Roystonea_regia))	((Podococcus_barteri	Orania_palindan)	Sclerosperma_profizianum)))	Leopoldinia_pulchra)	(Nypa_fruticans	Manicaria_saccifera))	Dypsis_decaryi))	Kingia_australis);
((Heterospathe_cagayanensis	(Kentiopsis_piersoniorum	(((Veitchia_spiralis	Hydriastele_microspadix)	(((((Manicaria_saccifera	(Dypsis_decaryi	Pelagodoxa_henryana))	Geonoma_undata)	((((Pseudophoenix_vinifera	(Iriartea_deltoidea	(Serenoa_repens	(Phoenix_dactylifera	(Nypa_fruticans	Sabal_domingensis)))))	((Roystonea_regia	Attalea_speciosa)	((Bactris_major	(Elaeis_guineensis	Elaeis_oleifera))	((Reinhardtia_latisecta	Reinhardtia_paiewonskiana)	(Reinhardtia_gracilis	Reinhardtia_simplex)))))	((Podococcus_barteri	Orania_palindan)	Sclerosperma_profizianum))	Calamus_caryotoides))	(Prestoea_acuminata	(Oenocarpus_bataua	Oenocarpus_minor)))	(Dictyosperma_album	Leopoldinia_pulchra)))	Burretiokentia_grandiflora)))	Kingia_australis);
((Sabal_domingensis	(Phoenix_dactylifera	(Serenoa_repens	(Pseudophoenix_vinifera	(((Iriartea_deltoidea	(Roystonea_regia	(Orania_palindan	(Podococcus_barteri	Sclerosperma_profizianum))))	((Nypa_fruticans	Manicaria_saccifera)	(((Prestoea_acuminata	(Oenocarpus_bataua	Oenocarpus_minor))	((((Leopoldinia_pulchra	Dictyosperma_album)	Veitchia_spiralis)	Kentiopsis_piersoniorum)	((Hydriastele_microspadix	Heterospathe_cagayanensis)	Burretiokentia_grandiflora)))	((Pelagodoxa_henryana	Dypsis_decaryi)	Geonoma_undata))))	((Calamus_caryotoides	(((Reinhardtia_gracilis	Reinhardtia_simplex)	(Reinhardtia_paiewonskiana	Reinhardtia_latisecta))	(Bactris_major	(Elaeis_guineensis	Elaeis_oleifera))))	Attalea_speciosa))))))	Kingia_australis);
((Sabal_domingensis	((Nypa_fruticans	Phoenix_dactylifera)	(Serenoa_repens	(Pseudophoenix_vinifera	(((((Sclerosperma_profizianum	Orania_palindan)	((((Prestoea_acuminata	(Oenocarpus_bataua	Oenocarpus_minor))	(((Hydriastele_microspadix	Burretiokentia_grandiflora)	(Veitchia_spiralis	(Kentiopsis_piersoniorum	Heterospathe_cagayanensis)))	(Leopoldinia_pulchra	Dictyosperma_album)))	Manicaria_saccifera)	((Pelagodoxa_henryana	Dypsis_decaryi)	Geonoma_undata)))	Podococcus_barteri)	Roystonea_regia)	(Iriartea_deltoidea	(Calamus_caryotoides	(((Reinhardtia_gracilis	Reinhardtia_simplex)	(Reinhardtia_paiewonskiana	Reinhardtia_latisecta))	(Attalea_speciosa	(Bactris_major	(Elaeis_guineensis	Elaeis_oleifera)))))))))))	Kingia_australis);
((((Bactris_major	(Elaeis_guineensis	Elaeis_oleifera))	((Attalea_speciosa	(((((Sabal_domingensis	Phoenix_dactylifera)	Serenoa_repens)	Pseudophoenix_vinifera)	((Sclerosperma_profizianum	(Podococcus_barteri	Orania_palindan))	(((((Hydriastele_microspadix	Burretiokentia_grandiflora)	((Veitchia_spiralis	Kentiopsis_piersoniorum)	Heterospathe_cagayanensis))	(Leopoldinia_pulchra	Dictyosperma_album))	((Manicaria_saccifera	(Pelagodoxa_henryana	Dypsis_decaryi))	(Geonoma_undata	(Prestoea_acuminata	(Oenocarpus_bataua	Oenocarpus_minor)))))	Iriartea_deltoidea)))	(Calamus_caryotoides	Roystonea_regia)))	((Reinhardtia_gracilis	Reinhardtia_simplex)	(Reinhardtia_paiewonskiana	Reinhardtia_latisecta))))	Nypa_fruticans)	Kingia_australis);
((Calamus_caryotoides	(((Reinhardtia_simplex	((Reinhardtia_paiewonskiana	Reinhardtia_latisecta)	Reinhardtia_gracilis))	((Bactris_major	(Elaeis_guineensis	Elaeis_oleifera))	Attalea_speciosa))	((Pseudophoenix_vinifera	(((Roystonea_regia	(Sclerosperma_profizianum	Orania_palindan))	(((Nypa_fruticans	Manicaria_saccifera)	(Pelagodoxa_henryana	Dypsis_decaryi))	(Geonoma_undata	(((Burretiokentia_grandiflora	((Veitchia_spiralis	Kentiopsis_piersoniorum)	(Hydriastele_microspadix	Heterospathe_cagayanensis)))	(Leopoldinia_pulchra	Dictyosperma_album))	(Prestoea_acuminata	(Oenocarpus_bataua	Oenocarpus_minor))))))	Podococcus_barteri))	(Iriartea_deltoidea	((Sabal_domingensis	Phoenix_dactylifera)	Serenoa_repens)))))	Kingia_australis);
((Pseudophoenix_vinifera	((((Sclerosperma_profizianum	(Podococcus_barteri	Orania_palindan))	(Iriartea_deltoidea	((Manicaria_saccifera	Pelagodoxa_henryana)	(((Prestoea_acuminata	(Oenocarpus_bataua	Oenocarpus_minor))	Geonoma_undata)	((Burretiokentia_grandiflora	Dypsis_decaryi)	(((Leopoldinia_pulchra	Dictyosperma_album)	((Heterospathe_cagayanensis	Veitchia_spiralis)	Kentiopsis_piersoniorum))	Hydriastele_microspadix))))))	(Roystonea_regia	((((Reinhardtia_paiewonskiana	Reinhardtia_latisecta)	(Reinhardtia_gracilis	Reinhardtia_simplex))	(Bactris_major	(Elaeis_guineensis	Elaeis_oleifera)))	Attalea_speciosa)))	((Phoenix_dactylifera	(Nypa_fruticans	Sabal_domingensis))	(Calamus_caryotoides	Serenoa_repens))))	Kingia_australis);
((Phoenix_dactylifera	(((Pseudophoenix_vinifera	(((Roystonea_regia	(Sclerosperma_profizianum	(Podococcus_barteri	Orania_palindan)))	(Iriartea_deltoidea	((Manicaria_saccifera	Pelagodoxa_henryana)	(((Prestoea_acuminata	(Oenocarpus_bataua	Oenocarpus_minor))	(Calamus_caryotoides	Geonoma_undata))	(((Leopoldinia_pulchra	Dictyosperma_album)	Veitchia_spiralis)	(((Kentiopsis_piersoniorum	Heterospathe_cagayanensis)	Hydriastele_microspadix)	(Dypsis_decaryi	Burretiokentia_grandiflora)))))))	((((Reinhardtia_paiewonskiana	Reinhardtia_latisecta)	(Reinhardtia_gracilis	Reinhardtia_simplex))	(Bactris_major	(Elaeis_guineensis	Elaeis_oleifera)))	Attalea_speciosa)))	Serenoa_repens)	(Nypa_fruticans	Sabal_domingensis)))	Kingia_australis);
((Roystonea_regia	((Sclerosperma_profizianum	(Podococcus_barteri	Orania_palindan))	((((Prestoea_acuminata	(Oenocarpus_bataua	Oenocarpus_minor))	(Leopoldinia_pulchra	((((Veitchia_spiralis	Kentiopsis_piersoniorum)	Heterospathe_cagayanensis)	Hydriastele_microspadix)	(Burretiokentia_grandiflora	(Dictyosperma_album	Dypsis_decaryi)))))	((Manicaria_saccifera	Pelagodoxa_henryana)	(Calamus_caryotoides	Geonoma_undata)))	((((((Reinhardtia_paiewonskiana	Reinhardtia_latisecta)	((Nypa_fruticans	Reinhardtia_gracilis)	Reinhardtia_simplex))	(Bactris_major	(Elaeis_guineensis	Elaeis_oleifera)))	Attalea_speciosa)	((Serenoa_repens	(Sabal_domingensis	Phoenix_dactylifera))	Iriartea_deltoidea))	Pseudophoenix_vinifera))))	Kingia_australis);
((Sclerosperma_profizianum	((Podococcus_barteri	Orania_palindan)	((Calamus_caryotoides	Roystonea_regia)	((Dictyosperma_album	Leopoldinia_pulchra)	(Iriartea_deltoidea	(((((Burretiokentia_grandiflora	Hydriastele_microspadix)	Heterospathe_cagayanensis)	(Veitchia_spiralis	Kentiopsis_piersoniorum))	(Manicaria_saccifera	(((Prestoea_acuminata	(Oenocarpus_bataua	Oenocarpus_minor))	(Dypsis_decaryi	Pelagodoxa_henryana))	Geonoma_undata)))	(((Serenoa_repens	(Sabal_domingensis	(Nypa_fruticans	Phoenix_dactylifera)))	(((Reinhardtia_paiewonskiana	Reinhardtia_latisecta)	(Reinhardtia_gracilis	Reinhardtia_simplex))	((Bactris_major	(Elaeis_guineensis	Elaeis_oleifera))	Attalea_speciosa)))	Pseudophoenix_vinifera)))))))	Kingia_australis);
((Sclerosperma_profizianum	((Podococcus_barteri	Orania_palindan)	(Roystonea_regia	((((Manicaria_saccifera	((Dypsis_decaryi	Pelagodoxa_henryana)	Geonoma_undata))	((Leopoldinia_pulchra	(Dictyosperma_album	((Heterospathe_cagayanensis	(Veitchia_spiralis	Kentiopsis_piersoniorum))	(Burretiokentia_grandiflora	Hydriastele_microspadix))))	(Prestoea_acuminata	(Oenocarpus_bataua	Oenocarpus_minor))))	(Iriartea_deltoidea	((Attalea_speciosa	(((Reinhardtia_paiewonskiana	Reinhardtia_latisecta)	(Reinhardtia_gracilis	Reinhardtia_simplex))	(Bactris_major	(Elaeis_guineensis	Elaeis_oleifera))))	(Pseudophoenix_vinifera	(Serenoa_repens	(Sabal_domingensis	(Nypa_fruticans	Phoenix_dactylifera)))))))	Calamus_caryotoides))))	Kingia_australis);
((Pelagodoxa_henryana	((((((Pseudophoenix_vinifera	(((Nypa_fruticans	Phoenix_dactylifera)	Sabal_domingensis)	Serenoa_repens))	((((Reinhardtia_paiewonskiana	Reinhardtia_latisecta)	(Reinhardtia_gracilis	Reinhardtia_simplex))	(Bactris_major	(Attalea_speciosa	(Elaeis_guineensis	Elaeis_oleifera))))	Calamus_caryotoides))	((Iriartea_deltoidea	(Sclerosperma_profizianum	(Podococcus_barteri	Orania_palindan)))	Roystonea_regia))	((Prestoea_acuminata	(Leopoldinia_pulchra	(Oenocarpus_bataua	Oenocarpus_minor)))	Geonoma_undata))	((Dypsis_decaryi	Dictyosperma_album)	((Heterospathe_cagayanensis	(Burretiokentia_grandiflora	Kentiopsis_piersoniorum))	(Veitchia_spiralis	Hydriastele_microspadix))))	Manicaria_saccifera))	Kingia_australis);
(((Reinhardtia_paiewonskiana	Reinhardtia_latisecta)	(((Bactris_major	(Elaeis_guineensis	Elaeis_oleifera))	(((Pseudophoenix_vinifera	((Phoenix_dactylifera	(Nypa_fruticans	Sabal_domingensis))	Serenoa_repens))	((((Pelagodoxa_henryana	Manicaria_saccifera)	(((((((Veitchia_spiralis	Kentiopsis_piersoniorum)	Heterospathe_cagayanensis)	Hydriastele_microspadix)	Burretiokentia_grandiflora)	(Dypsis_decaryi	Dictyosperma_album))	(Prestoea_acuminata	(Oenocarpus_bataua	(Leopoldinia_pulchra	Oenocarpus_minor))))	Geonoma_undata))	Iriartea_deltoidea)	((Sclerosperma_profizianum	(Orania_palindan	Podococcus_barteri))	(Roystonea_regia	Calamus_caryotoides))))	Attalea_speciosa))	(Reinhardtia_gracilis	Reinhardtia_simplex)))	Kingia_australis);
((Sabal_domingensis	((Serenoa_repens	(((((((Veitchia_spiralis	(Burretiokentia_grandiflora	(Heterospathe_cagayanensis	Kentiopsis_piersoniorum)))	Hydriastele_microspadix)	(Dypsis_decaryi	Dictyosperma_album))	(((Prestoea_acuminata	(Oenocarpus_bataua	Oenocarpus_minor))	Geonoma_undata)	(Pelagodoxa_henryana	Manicaria_saccifera)))	(Iriartea_deltoidea	((Sclerosperma_profizianum	(Orania_palindan	Podococcus_barteri))	Roystonea_regia)))	(Attalea_speciosa	(Calamus_caryotoides	(((Reinhardtia_gracilis	Reinhardtia_simplex)	(Reinhardtia_paiewonskiana	Reinhardtia_latisecta))	(Bactris_major	(Elaeis_guineensis	Elaeis_oleifera))))))	(Leopoldinia_pulchra	Pseudophoenix_vinifera)))	(Nypa_fruticans	Phoenix_dactylifera)))	Kingia_australis);
(((Roystonea_regia	((((Attalea_speciosa	(((Reinhardtia_gracilis	Reinhardtia_simplex)	(Reinhardtia_paiewonskiana	Reinhardtia_latisecta))	((Bactris_major	(Elaeis_guineensis	Elaeis_oleifera))	Calamus_caryotoides)))	(Pseudophoenix_vinifera	((Serenoa_repens	(Nypa_fruticans	Sabal_domingensis))	Phoenix_dactylifera)))	((Geonoma_undata	((((((Veitchia_spiralis	Kentiopsis_piersoniorum)	Hydriastele_microspadix)	Heterospathe_cagayanensis)	Burretiokentia_grandiflora)	(Dypsis_decaryi	(Leopoldinia_pulchra	Dictyosperma_album)))	(Prestoea_acuminata	(Oenocarpus_bataua	Oenocarpus_minor))))	(Pelagodoxa_henryana	Manicaria_saccifera)))	Iriartea_deltoidea))	(Sclerosperma_profizianum	(Orania_palindan	Podococcus_barteri)))	Kingia_australis);
((Roystonea_regia	((((((((Reinhardtia_gracilis	Reinhardtia_simplex)	(Reinhardtia_paiewonskiana	Reinhardtia_latisecta))	(Bactris_major	(Attalea_speciosa	(Elaeis_guineensis	Elaeis_oleifera))))	(Pseudophoenix_vinifera	((Serenoa_repens	(Nypa_fruticans	Sabal_domingensis))	Phoenix_dactylifera)))	(((((Oenocarpus_bataua	Oenocarpus_minor)	Prestoea_acuminata)	(Pelagodoxa_henryana	Manicaria_saccifera))	Burretiokentia_grandiflora)	((Calamus_caryotoides	Geonoma_undata)	(((Veitchia_spiralis	(Heterospathe_cagayanensis	Kentiopsis_piersoniorum))	Hydriastele_microspadix)	Dypsis_decaryi))))	Iriartea_deltoidea)	(Leopoldinia_pulchra	Dictyosperma_album))	(Sclerosperma_profizianum	(Orania_palindan	Podococcus_barteri))))	Kingia_australis);
((Heterospathe_cagayanensis	(Kentiopsis_piersoniorum	((((Burretiokentia_grandiflora	Dypsis_decaryi)	((Leopoldinia_pulchra	Dictyosperma_album)	Hydriastele_microspadix))	((((Sclerosperma_profizianum	(Orania_palindan	Podococcus_barteri))	Roystonea_regia)	(((((((Reinhardtia_gracilis	Reinhardtia_simplex)	(Reinhardtia_paiewonskiana	Reinhardtia_latisecta))	(Calamus_caryotoides	(Bactris_major	(Elaeis_guineensis	Elaeis_oleifera))))	Attalea_speciosa)	(Serenoa_repens	(Sabal_domingensis	(Nypa_fruticans	Phoenix_dactylifera))))	Iriartea_deltoidea)	Pseudophoenix_vinifera))	((Geonoma_undata	((Oenocarpus_bataua	Oenocarpus_minor)	Prestoea_acuminata))	(Pelagodoxa_henryana	Manicaria_saccifera))))	Veitchia_spiralis)))	Kingia_australis);
(((Sabal_domingensis	(Phoenix_dactylifera	(((((Iriartea_deltoidea	((Calamus_caryotoides	Roystonea_regia)	((Orania_palindan	Podococcus_barteri)	Sclerosperma_profizianum)))	(Manicaria_saccifera	((((Oenocarpus_bataua	Oenocarpus_minor)	Prestoea_acuminata)	((((Hydriastele_microspadix	(Heterospathe_cagayanensis	Kentiopsis_piersoniorum))	Burretiokentia_grandiflora)	(Veitchia_spiralis	Dictyosperma_album))	Leopoldinia_pulchra))	(Geonoma_undata	(Dypsis_decaryi	Pelagodoxa_henryana)))))	(((Reinhardtia_gracilis	Reinhardtia_simplex)	(Reinhardtia_paiewonskiana	Reinhardtia_latisecta))	(Attalea_speciosa	(Bactris_major	(Elaeis_guineensis	Elaeis_oleifera)))))	Pseudophoenix_vinifera)	Serenoa_repens)))	Nypa_fruticans)	Kingia_australis);
((Sclerosperma_profizianum	((((Calamus_caryotoides	Iriartea_deltoidea)	Roystonea_regia)	(((Geonoma_undata	(((Oenocarpus_bataua	Oenocarpus_minor)	Prestoea_acuminata)	(((Hydriastele_microspadix	((Veitchia_spiralis	Kentiopsis_piersoniorum)	Heterospathe_cagayanensis))	Burretiokentia_grandiflora)	(Dictyosperma_album	Leopoldinia_pulchra))))	(Manicaria_saccifera	(Dypsis_decaryi	Pelagodoxa_henryana)))	(((Serenoa_repens	((Nypa_fruticans	Sabal_domingensis)	Phoenix_dactylifera))	(Attalea_speciosa	((Bactris_major	(Elaeis_guineensis	Elaeis_oleifera))	((Reinhardtia_simplex	Reinhardtia_gracilis)	(Reinhardtia_paiewonskiana	Reinhardtia_latisecta)))))	Pseudophoenix_vinifera)))	(Orania_palindan	Podococcus_barteri)))	Kingia_australis);
((Roystonea_regia	(((Attalea_speciosa	((Calamus_caryotoides	(Bactris_major	(Elaeis_guineensis	Elaeis_oleifera)))	((Reinhardtia_simplex	Reinhardtia_gracilis)	(Reinhardtia_paiewonskiana	Reinhardtia_latisecta))))	(Iriartea_deltoidea	(Serenoa_repens	((Nypa_fruticans	Sabal_domingensis)	Phoenix_dactylifera))))	(Pseudophoenix_vinifera	(((Orania_palindan	Podococcus_barteri)	Sclerosperma_profizianum)	(Manicaria_saccifera	((Geonoma_undata	(Dypsis_decaryi	Pelagodoxa_henryana))	(((Oenocarpus_bataua	Oenocarpus_minor)	Prestoea_acuminata)	((Hydriastele_microspadix	(Veitchia_spiralis	(Burretiokentia_grandiflora	(Kentiopsis_piersoniorum	Heterospathe_cagayanensis))))	(Dictyosperma_album	Leopoldinia_pulchra)))))))))	Kingia_australis);
(((((Calamus_caryotoides	(((Iriartea_deltoidea	(Serenoa_repens	(Sabal_domingensis	Phoenix_dactylifera)))	(Pseudophoenix_vinifera	(Roystonea_regia	(((Orania_palindan	Podococcus_barteri)	Sclerosperma_profizianum)	(Manicaria_saccifera	((Geonoma_undata	(Dypsis_decaryi	Pelagodoxa_henryana))	(((Oenocarpus_bataua	Oenocarpus_minor)	Prestoea_acuminata)	(((Veitchia_spiralis	Kentiopsis_piersoniorum)	((Burretiokentia_grandiflora	Hydriastele_microspadix)	Heterospathe_cagayanensis))	(Dictyosperma_album	Leopoldinia_pulchra)))))))))	Attalea_speciosa))	(Bactris_major	(Elaeis_guineensis	Elaeis_oleifera)))	((Reinhardtia_simplex	Reinhardtia_gracilis)	(Reinhardtia_paiewonskiana	Reinhardtia_latisecta)))	Nypa_fruticans)	Kingia_australis);
(((Sabal_domingensis	(Phoenix_dactylifera	(((((((((Oenocarpus_bataua	Oenocarpus_minor)	Prestoea_acuminata)	((((Heterospathe_cagayanensis	(Kentiopsis_piersoniorum	Veitchia_spiralis))	Hydriastele_microspadix)	Burretiokentia_grandiflora)	(Dictyosperma_album	Leopoldinia_pulchra)))	(Geonoma_undata	((Calamus_caryotoides	Dypsis_decaryi)	Pelagodoxa_henryana)))	Manicaria_saccifera)	(Roystonea_regia	((Podococcus_barteri	Orania_palindan)	Sclerosperma_profizianum)))	((Attalea_speciosa	(Bactris_major	(Elaeis_guineensis	Elaeis_oleifera)))	((Reinhardtia_simplex	Reinhardtia_gracilis)	(Reinhardtia_paiewonskiana	Reinhardtia_latisecta))))	(Pseudophoenix_vinifera	Iriartea_deltoidea))	Serenoa_repens)))	Nypa_fruticans)	Kingia_australis);
((((Nypa_fruticans	Sabal_domingensis)	(((Pseudophoenix_vinifera	((Roystonea_regia	((((Elaeis_guineensis	Elaeis_oleifera)	Bactris_major)	((Reinhardtia_paiewonskiana	Reinhardtia_latisecta)	(Reinhardtia_simplex	Reinhardtia_gracilis)))	Attalea_speciosa))	((((Oenocarpus_minor	Oenocarpus_bataua)	Prestoea_acuminata)	((((Burretiokentia_grandiflora	((Heterospathe_cagayanensis	(Kentiopsis_piersoniorum	Veitchia_spiralis))	Hydriastele_microspadix))	(Dictyosperma_album	Leopoldinia_pulchra))	((Calamus_caryotoides	Geonoma_undata)	(Dypsis_decaryi	Pelagodoxa_henryana)))	Manicaria_saccifera))	((Podococcus_barteri	Orania_palindan)	Sclerosperma_profizianum))))	Iriartea_deltoidea)	Serenoa_repens))	Phoenix_dactylifera)	Kingia_australis);
((Roystonea_regia	((((((Elaeis_guineensis	Elaeis_oleifera)	Bactris_major)	((Reinhardtia_paiewonskiana	Reinhardtia_latisecta)	(Reinhardtia_simplex	Reinhardtia_gracilis)))	Attalea_speciosa)	(((Serenoa_repens	((Nypa_fruticans	Phoenix_dactylifera)	Sabal_domingensis))	Pseudophoenix_vinifera)	(Iriartea_deltoidea	((((((Veitchia_spiralis	(Heterospathe_cagayanensis	Kentiopsis_piersoniorum))	Hydriastele_microspadix)	(Dictyosperma_album	Leopoldinia_pulchra))	((Geonoma_undata	(Pelagodoxa_henryana	(Burretiokentia_grandiflora	Dypsis_decaryi)))	((Oenocarpus_minor	Oenocarpus_bataua)	Prestoea_acuminata)))	Manicaria_saccifera)	((Podococcus_barteri	Orania_palindan)	Sclerosperma_profizianum)))))	Calamus_caryotoides))	Kingia_australis);
((Nypa_fruticans	(Phoenix_dactylifera	(Sabal_domingensis	((Pseudophoenix_vinifera	((((((Oenocarpus_minor	Oenocarpus_bataua)	Prestoea_acuminata)	(((Veitchia_spiralis	Kentiopsis_piersoniorum)	(Hydriastele_microspadix	(Burretiokentia_grandiflora	Heterospathe_cagayanensis)))	(Dictyosperma_album	Leopoldinia_pulchra)))	((Geonoma_undata	(Pelagodoxa_henryana	Dypsis_decaryi))	Manicaria_saccifera))	(Iriartea_deltoidea	(Roystonea_regia	((Podococcus_barteri	Orania_palindan)	Sclerosperma_profizianum))))	(((((Elaeis_guineensis	Elaeis_oleifera)	Bactris_major)	((Reinhardtia_paiewonskiana	Reinhardtia_latisecta)	(Reinhardtia_simplex	Reinhardtia_gracilis)))	Calamus_caryotoides)	Attalea_speciosa)))	Serenoa_repens))))	Kingia_australis);
((((Reinhardtia_paiewonskiana	Reinhardtia_latisecta)	(Reinhardtia_simplex	Reinhardtia_gracilis))	((Calamus_caryotoides	(Attalea_speciosa	(((Serenoa_repens	(Phoenix_dactylifera	(Nypa_fruticans	Sabal_domingensis)))	Pseudophoenix_vinifera)	(((((((Burretiokentia_grandiflora	Heterospathe_cagayanensis)	(Veitchia_spiralis	Kentiopsis_piersoniorum))	Hydriastele_microspadix)	Dictyosperma_album)	(Leopoldinia_pulchra	((Oenocarpus_minor	Oenocarpus_bataua)	Prestoea_acuminata)))	(Geonoma_undata	((Pelagodoxa_henryana	Dypsis_decaryi)	Manicaria_saccifera)))	(Iriartea_deltoidea	(Roystonea_regia	((Podococcus_barteri	Orania_palindan)	Sclerosperma_profizianum)))))))	((Elaeis_guineensis	Elaeis_oleifera)	Bactris_major)))	Kingia_australis);
((((Reinhardtia_paiewonskiana	Reinhardtia_latisecta)	(Reinhardtia_simplex	Reinhardtia_gracilis))	((Calamus_caryotoides	((Nypa_fruticans	Attalea_speciosa)	(((Serenoa_repens	(Phoenix_dactylifera	Sabal_domingensis))	Pseudophoenix_vinifera)	(Iriartea_deltoidea	((Roystonea_regia	((Podococcus_barteri	Orania_palindan)	Sclerosperma_profizianum))	((((((Burretiokentia_grandiflora	Heterospathe_cagayanensis)	(Veitchia_spiralis	Kentiopsis_piersoniorum))	Hydriastele_microspadix)	(Leopoldinia_pulchra	Dictyosperma_album))	((Oenocarpus_minor	Oenocarpus_bataua)	Prestoea_acuminata))	(Geonoma_undata	((Pelagodoxa_henryana	Dypsis_decaryi)	Manicaria_saccifera))))))))	((Elaeis_guineensis	Elaeis_oleifera)	Bactris_major)))	Kingia_australis);
((Sabal_domingensis	(((Pseudophoenix_vinifera	(((((Podococcus_barteri	Orania_palindan)	Sclerosperma_profizianum)	((((((Heterospathe_cagayanensis	(Veitchia_spiralis	Kentiopsis_piersoniorum))	Hydriastele_microspadix)	Burretiokentia_grandiflora)	(Leopoldinia_pulchra	Dictyosperma_album))	((Geonoma_undata	(((Nypa_fruticans	Oenocarpus_minor)	Oenocarpus_bataua)	Prestoea_acuminata))	((Pelagodoxa_henryana	Dypsis_decaryi)	Manicaria_saccifera)))	Iriartea_deltoidea))	(Calamus_caryotoides	Roystonea_regia))	((Attalea_speciosa	((Elaeis_guineensis	Elaeis_oleifera)	Bactris_major))	((Reinhardtia_paiewonskiana	Reinhardtia_latisecta)	(Reinhardtia_simplex	Reinhardtia_gracilis)))))	Serenoa_repens)	Phoenix_dactylifera))	Kingia_australis);
((Sabal_domingensis	((((Nypa_fruticans	Iriartea_deltoidea)	(((((Pelagodoxa_henryana	Dypsis_decaryi)	(Calamus_caryotoides	Geonoma_undata))	(((((Veitchia_spiralis	Kentiopsis_piersoniorum)	(Hydriastele_microspadix	Heterospathe_cagayanensis))	Burretiokentia_grandiflora)	(Leopoldinia_pulchra	Dictyosperma_album))	((Oenocarpus_minor	Oenocarpus_bataua)	Prestoea_acuminata)))	Manicaria_saccifera)	(((Roystonea_regia	Pseudophoenix_vinifera)	((Attalea_speciosa	((Elaeis_guineensis	Elaeis_oleifera)	Bactris_major))	(Reinhardtia_simplex	(Reinhardtia_gracilis	(Reinhardtia_paiewonskiana	Reinhardtia_latisecta)))))	((Podococcus_barteri	Orania_palindan)	Sclerosperma_profizianum))))	Serenoa_repens)	Phoenix_dactylifera))	Kingia_australis);
((Pelagodoxa_henryana	(Dypsis_decaryi	(((Oenocarpus_minor	Oenocarpus_bataua)	Prestoea_acuminata)	(((((((Burretiokentia_grandiflora	(Heterospathe_cagayanensis	Kentiopsis_piersoniorum))	Hydriastele_microspadix)	Veitchia_spiralis)	(Leopoldinia_pulchra	Dictyosperma_album))	(((((Calamus_caryotoides	Serenoa_repens)	(Phoenix_dactylifera	Sabal_domingensis))	(Pseudophoenix_vinifera	Iriartea_deltoidea))	(Roystonea_regia	(((Nypa_fruticans	Attalea_speciosa)	((Elaeis_guineensis	Elaeis_oleifera)	Bactris_major))	((Reinhardtia_paiewonskiana	Reinhardtia_latisecta)	(Reinhardtia_simplex	Reinhardtia_gracilis)))))	((Podococcus_barteri	Orania_palindan)	Sclerosperma_profizianum)))	Manicaria_saccifera)	Geonoma_undata))))	Kingia_australis);
(((Roystonea_regia	(((Podococcus_barteri	Orania_palindan)	Sclerosperma_profizianum)	((Geonoma_undata	((((Oenocarpus_minor	Oenocarpus_bataua)	Prestoea_acuminata)	((((Heterospathe_cagayanensis	(Veitchia_spiralis	Kentiopsis_piersoniorum))	Burretiokentia_grandiflora)	Hydriastele_microspadix)	(Dypsis_decaryi	(Leopoldinia_pulchra	Dictyosperma_album))))	(Pelagodoxa_henryana	Manicaria_saccifera)))	((Pseudophoenix_vinifera	(Serenoa_repens	(Phoenix_dactylifera	(Nypa_fruticans	Sabal_domingensis))))	(Iriartea_deltoidea	((((Elaeis_guineensis	Elaeis_oleifera)	Bactris_major)	((Reinhardtia_paiewonskiana	Reinhardtia_latisecta)	(Reinhardtia_simplex	Reinhardtia_gracilis)))	Attalea_speciosa))))))	Calamus_caryotoides)	Kingia_australis);
(((((Serenoa_repens	Phoenix_dactylifera)	((((Calamus_caryotoides	((Elaeis_guineensis	Elaeis_oleifera)	Bactris_major))	((Reinhardtia_paiewonskiana	Reinhardtia_latisecta)	(Reinhardtia_simplex	Reinhardtia_gracilis)))	Attalea_speciosa)	(((Iriartea_deltoidea	(Roystonea_regia	((Podococcus_barteri	Orania_palindan)	Sclerosperma_profizianum)))	(((Pelagodoxa_henryana	Geonoma_undata)	(((Oenocarpus_minor	Oenocarpus_bataua)	Prestoea_acuminata)	(((((Heterospathe_cagayanensis	Kentiopsis_piersoniorum)	Veitchia_spiralis)	Hydriastele_microspadix)	(Dypsis_decaryi	Burretiokentia_grandiflora))	(Leopoldinia_pulchra	Dictyosperma_album))))	Manicaria_saccifera))	Pseudophoenix_vinifera)))	Sabal_domingensis)	Nypa_fruticans)	Kingia_australis);
(((Bactris_major	(Elaeis_oleifera	Elaeis_guineensis))	(((Reinhardtia_simplex	Reinhardtia_gracilis)	(Reinhardtia_latisecta	Reinhardtia_paiewonskiana))	(((Pseudophoenix_vinifera	(Phoenix_dactylifera	((Calamus_caryotoides	Serenoa_repens)	(Nypa_fruticans	Sabal_domingensis))))	((Manicaria_saccifera	((((Oenocarpus_bataua	Oenocarpus_minor)	Prestoea_acuminata)	(Leopoldinia_pulchra	((Burretiokentia_grandiflora	(Veitchia_spiralis	(Heterospathe_cagayanensis	Kentiopsis_piersoniorum)))	(Dictyosperma_album	Hydriastele_microspadix))))	(Geonoma_undata	(Dypsis_decaryi	Pelagodoxa_henryana))))	(Iriartea_deltoidea	(Roystonea_regia	((Podococcus_barteri	Orania_palindan)	Sclerosperma_profizianum)))))	Attalea_speciosa)))	Kingia_australis);
((Roystonea_regia	(((Podococcus_barteri	Orania_palindan)	Sclerosperma_profizianum)	(((((Manicaria_saccifera	(Dypsis_decaryi	Pelagodoxa_henryana))	Geonoma_undata)	(((Oenocarpus_bataua	Oenocarpus_minor)	Prestoea_acuminata)	((Dictyosperma_album	Leopoldinia_pulchra)	(((Burretiokentia_grandiflora	Heterospathe_cagayanensis)	Hydriastele_microspadix)	(Veitchia_spiralis	Kentiopsis_piersoniorum)))))	(((Attalea_speciosa	(Calamus_caryotoides	((Bactris_major	(Elaeis_oleifera	Elaeis_guineensis))	((Reinhardtia_simplex	Reinhardtia_gracilis)	(Reinhardtia_latisecta	Reinhardtia_paiewonskiana)))))	(((Sabal_domingensis	Nypa_fruticans)	Phoenix_dactylifera)	Serenoa_repens))	Pseudophoenix_vinifera))	Iriartea_deltoidea)))	Kingia_australis);
((Calamus_caryotoides	(Geonoma_undata	((((((Attalea_speciosa	(Bactris_major	(Elaeis_oleifera	Elaeis_guineensis)))	((Reinhardtia_simplex	Reinhardtia_gracilis)	(Reinhardtia_latisecta	Reinhardtia_paiewonskiana)))	((Pseudophoenix_vinifera	((Sabal_domingensis	Nypa_fruticans)	Phoenix_dactylifera))	Serenoa_repens))	(Iriartea_deltoidea	(Roystonea_regia	((Podococcus_barteri	Orania_palindan)	Sclerosperma_profizianum))))	(Manicaria_saccifera	Pelagodoxa_henryana))	(((Oenocarpus_bataua	Oenocarpus_minor)	Prestoea_acuminata)	(Hydriastele_microspadix	(Dypsis_decaryi	((Veitchia_spiralis	(Dictyosperma_album	Leopoldinia_pulchra))	((Burretiokentia_grandiflora	Heterospathe_cagayanensis)	Kentiopsis_piersoniorum))))))))	Kingia_australis);
(((Roystonea_regia	((((((Oenocarpus_bataua	Oenocarpus_minor)	Prestoea_acuminata)	((Hydriastele_microspadix	Dictyosperma_album)	((Heterospathe_cagayanensis	(Veitchia_spiralis	Kentiopsis_piersoniorum))	Burretiokentia_grandiflora)))	(Manicaria_saccifera	((Pelagodoxa_henryana	Dypsis_decaryi)	Geonoma_undata)))	((Podococcus_barteri	Orania_palindan)	Sclerosperma_profizianum))	(Leopoldinia_pulchra	(Iriartea_deltoidea	(Nypa_fruticans	((Pseudophoenix_vinifera	((Sabal_domingensis	Phoenix_dactylifera)	Serenoa_repens))	((Attalea_speciosa	(Bactris_major	(Elaeis_oleifera	Elaeis_guineensis)))	((Reinhardtia_simplex	Reinhardtia_gracilis)	(Reinhardtia_latisecta	Reinhardtia_paiewonskiana)))))))))	Calamus_caryotoides)	Kingia_australis);
((Phoenix_dactylifera	(((Nypa_fruticans	Sabal_domingensis)	((((Calamus_caryotoides	((Bactris_major	(Elaeis_oleifera	Elaeis_guineensis))	((Reinhardtia_simplex	Reinhardtia_gracilis)	(Reinhardtia_latisecta	Reinhardtia_paiewonskiana))))	Attalea_speciosa)	(Roystonea_regia	((Iriartea_deltoidea	((((Oenocarpus_bataua	Oenocarpus_minor)	Prestoea_acuminata)	(Dypsis_decaryi	(((Hydriastele_microspadix	(Heterospathe_cagayanensis	(Veitchia_spiralis	Kentiopsis_piersoniorum)))	Burretiokentia_grandiflora)	(Leopoldinia_pulchra	Dictyosperma_album))))	(Geonoma_undata	(Manicaria_saccifera	Pelagodoxa_henryana))))	((Podococcus_barteri	Orania_palindan)	Sclerosperma_profizianum))))	Pseudophoenix_vinifera))	Serenoa_repens))	Kingia_australis);
((Nypa_fruticans	(Phoenix_dactylifera	(((((Roystonea_regia	(Attalea_speciosa	(Calamus_caryotoides	((Bactris_major	(Elaeis_oleifera	Elaeis_guineensis))	((Reinhardtia_simplex	Reinhardtia_gracilis)	(Reinhardtia_latisecta	Reinhardtia_paiewonskiana))))))	((((((Oenocarpus_bataua	Oenocarpus_minor)	Prestoea_acuminata)	(((Dypsis_decaryi	Dictyosperma_album)	(Hydriastele_microspadix	((Heterospathe_cagayanensis	(Veitchia_spiralis	Kentiopsis_piersoniorum))	Burretiokentia_grandiflora)))	Leopoldinia_pulchra))	(Geonoma_undata	(Manicaria_saccifera	Pelagodoxa_henryana)))	((Podococcus_barteri	Orania_palindan)	Sclerosperma_profizianum))	Pseudophoenix_vinifera))	Iriartea_deltoidea)	Serenoa_repens)	Sabal_domingensis)))	Kingia_australis);
((((Podococcus_barteri	Orania_palindan)	(((Pseudophoenix_vinifera	((Serenoa_repens	(Sabal_domingensis	(Nypa_fruticans	Phoenix_dactylifera)))	(((Bactris_major	(Elaeis_oleifera	Elaeis_guineensis))	((Reinhardtia_simplex	Reinhardtia_gracilis)	(Reinhardtia_latisecta	Reinhardtia_paiewonskiana)))	Attalea_speciosa)))	Roystonea_regia)	(Iriartea_deltoidea	((Manicaria_saccifera	((Dypsis_decaryi	Pelagodoxa_henryana)	(Calamus_caryotoides	Geonoma_undata)))	(((Oenocarpus_bataua	Oenocarpus_minor)	Prestoea_acuminata)	(((Veitchia_spiralis	Hydriastele_microspadix)	(Burretiokentia_grandiflora	(Heterospathe_cagayanensis	Kentiopsis_piersoniorum)))	(Dictyosperma_album	Leopoldinia_pulchra)))))))	Sclerosperma_profizianum)	Kingia_australis);
((Nypa_fruticans	(Phoenix_dactylifera	((((Serenoa_repens	Calamus_caryotoides)	(Iriartea_deltoidea	((((Manicaria_saccifera	((Dypsis_decaryi	Pelagodoxa_henryana)	Geonoma_undata))	(((Oenocarpus_bataua	Oenocarpus_minor)	Prestoea_acuminata)	(((Burretiokentia_grandiflora	Heterospathe_cagayanensis)	(Veitchia_spiralis	Kentiopsis_piersoniorum))	(Hydriastele_microspadix	(Dictyosperma_album	Leopoldinia_pulchra)))))	(Sclerosperma_profizianum	(Podococcus_barteri	Orania_palindan)))	(Roystonea_regia	(((Bactris_major	(Elaeis_oleifera	Elaeis_guineensis))	((Reinhardtia_simplex	Reinhardtia_gracilis)	(Reinhardtia_latisecta	Reinhardtia_paiewonskiana)))	Attalea_speciosa)))))	Pseudophoenix_vinifera)	Sabal_domingensis)))	Kingia_australis);
((Calamus_caryotoides	(Roystonea_regia	((Sclerosperma_profizianum	(Podococcus_barteri	Orania_palindan))	((((Pseudophoenix_vinifera	(Serenoa_repens	((Nypa_fruticans	Sabal_domingensis)	Phoenix_dactylifera)))	(((Reinhardtia_simplex	Reinhardtia_gracilis)	(Reinhardtia_latisecta	Reinhardtia_paiewonskiana))	(Attalea_speciosa	(Bactris_major	(Elaeis_oleifera	Elaeis_guineensis)))))	Iriartea_deltoidea)	((((Dypsis_decaryi	Pelagodoxa_henryana)	((Oenocarpus_bataua	Oenocarpus_minor)	Prestoea_acuminata))	(Geonoma_undata	((((Burretiokentia_grandiflora	Heterospathe_cagayanensis)	Kentiopsis_piersoniorum)	(Hydriastele_microspadix	Veitchia_spiralis))	(Dictyosperma_album	Leopoldinia_pulchra))))	Manicaria_saccifera)))))	Kingia_australis);
((Nypa_fruticans	(Phoenix_dactylifera	(Sabal_domingensis	((((((Reinhardtia_simplex	Reinhardtia_gracilis)	(Reinhardtia_latisecta	Reinhardtia_paiewonskiana))	(Attalea_speciosa	(Bactris_major	(Elaeis_oleifera	Elaeis_guineensis))))	((Iriartea_deltoidea	(Manicaria_saccifera	(((Dypsis_decaryi	Pelagodoxa_henryana)	Geonoma_undata)	(((Oenocarpus_bataua	Oenocarpus_minor)	Prestoea_acuminata)	((((Heterospathe_cagayanensis	(Veitchia_spiralis	Kentiopsis_piersoniorum))	Hydriastele_microspadix)	Burretiokentia_grandiflora)	(Dictyosperma_album	Leopoldinia_pulchra))))))	((Calamus_caryotoides	Roystonea_regia)	(Sclerosperma_profizianum	(Podococcus_barteri	Orania_palindan)))))	Pseudophoenix_vinifera)	Serenoa_repens))))	Kingia_australis);
((Sabal_domingensis	((Phoenix_dactylifera	(((Nypa_fruticans	Attalea_speciosa)	((Bactris_major	(Elaeis_oleifera	Elaeis_guineensis))	((Reinhardtia_latisecta	Reinhardtia_paiewonskiana)	(Reinhardtia_gracilis	Reinhardtia_simplex))))	(((((Podococcus_barteri	Orania_palindan)	Sclerosperma_profizianum)	((Manicaria_saccifera	(((Calamus_caryotoides	Dypsis_decaryi)	Pelagodoxa_henryana)	Geonoma_undata))	(((Hydriastele_microspadix	((Kentiopsis_piersoniorum	Veitchia_spiralis)	(Burretiokentia_grandiflora	Heterospathe_cagayanensis)))	(Leopoldinia_pulchra	Dictyosperma_album))	(Prestoea_acuminata	(Oenocarpus_bataua	Oenocarpus_minor)))))	(Roystonea_regia	Pseudophoenix_vinifera))	Iriartea_deltoidea)))	Serenoa_repens))	Kingia_australis);
((Phoenix_dactylifera	(((((Attalea_speciosa	((Calamus_caryotoides	((Reinhardtia_latisecta	Reinhardtia_paiewonskiana)	(Reinhardtia_gracilis	Reinhardtia_simplex)))	(Bactris_major	(Elaeis_oleifera	Elaeis_guineensis))))	(((((((((Heterospathe_cagayanensis	(Kentiopsis_piersoniorum	Veitchia_spiralis))	Hydriastele_microspadix)	Burretiokentia_grandiflora)	(Dypsis_decaryi	(Leopoldinia_pulchra	Dictyosperma_album)))	(Prestoea_acuminata	(Oenocarpus_bataua	Oenocarpus_minor)))	Geonoma_undata)	(Manicaria_saccifera	Pelagodoxa_henryana))	(Roystonea_regia	((Podococcus_barteri	Orania_palindan)	Sclerosperma_profizianum)))	Iriartea_deltoidea))	(Serenoa_repens	Pseudophoenix_vinifera))	Sabal_domingensis)	Nypa_fruticans))	Kingia_australis);
(((((Phoenix_dactylifera	(Pseudophoenix_vinifera	((Attalea_speciosa	((Calamus_caryotoides	((Reinhardtia_latisecta	Reinhardtia_paiewonskiana)	(Reinhardtia_gracilis	Reinhardtia_simplex)))	(Bactris_major	(Elaeis_oleifera	Elaeis_guineensis))))	((((((Heterospathe_cagayanensis	(Kentiopsis_piersoniorum	Veitchia_spiralis))	Hydriastele_microspadix)	(Leopoldinia_pulchra	Dictyosperma_album))	(Prestoea_acuminata	(Oenocarpus_bataua	Oenocarpus_minor)))	((Geonoma_undata	(Burretiokentia_grandiflora	(Dypsis_decaryi	Pelagodoxa_henryana)))	Manicaria_saccifera))	((((Podococcus_barteri	Orania_palindan)	Sclerosperma_profizianum)	Roystonea_regia)	Iriartea_deltoidea)))))	Serenoa_repens)	Sabal_domingensis)	Nypa_fruticans)	Kingia_australis);
(((Pseudophoenix_vinifera	((((((Reinhardtia_latisecta	Reinhardtia_paiewonskiana)	(Reinhardtia_gracilis	Reinhardtia_simplex))	(Bactris_major	(Elaeis_oleifera	Elaeis_guineensis)))	(Attalea_speciosa	Roystonea_regia))	(((((Heterospathe_cagayanensis	(Burretiokentia_grandiflora	(Kentiopsis_piersoniorum	Veitchia_spiralis)))	(Hydriastele_microspadix	(Leopoldinia_pulchra	Dictyosperma_album)))	(Prestoea_acuminata	(Oenocarpus_bataua	Oenocarpus_minor)))	(Manicaria_saccifera	((Dypsis_decaryi	Pelagodoxa_henryana)	(Calamus_caryotoides	Geonoma_undata))))	(((Podococcus_barteri	Orania_palindan)	Sclerosperma_profizianum)	Iriartea_deltoidea)))	(Serenoa_repens	(Phoenix_dactylifera	Sabal_domingensis))))	Nypa_fruticans)	Kingia_australis);
((Pseudophoenix_vinifera	(((((Dypsis_decaryi	((Dictyosperma_album	Leopoldinia_pulchra)	((Hydriastele_microspadix	(Heterospathe_cagayanensis	(Kentiopsis_piersoniorum	Veitchia_spiralis)))	Burretiokentia_grandiflora)))	(Prestoea_acuminata	(Oenocarpus_bataua	Oenocarpus_minor)))	(Geonoma_undata	(Manicaria_saccifera	Pelagodoxa_henryana)))	((Roystonea_regia	((Podococcus_barteri	Orania_palindan)	Sclerosperma_profizianum))	Iriartea_deltoidea))	(((Calamus_caryotoides	Serenoa_repens)	(Phoenix_dactylifera	(Nypa_fruticans	Sabal_domingensis)))	(((Reinhardtia_latisecta	Reinhardtia_paiewonskiana)	(Reinhardtia_gracilis	Reinhardtia_simplex))	((Bactris_major	(Elaeis_oleifera	Elaeis_guineensis))	Attalea_speciosa)))))	Kingia_australis);
((Sabal_domingensis	((Nypa_fruticans	Phoenix_dactylifera)	(Serenoa_repens	(((Attalea_speciosa	(((Reinhardtia_simplex	Reinhardtia_gracilis)	(Reinhardtia_latisecta	Reinhardtia_paiewonskiana))	(Calamus_caryotoides	(Bactris_major	(Elaeis_oleifera	Elaeis_guineensis)))))	(((((Dictyosperma_album	Leopoldinia_pulchra)	((Hydriastele_microspadix	(Veitchia_spiralis	(Heterospathe_cagayanensis	Kentiopsis_piersoniorum)))	Burretiokentia_grandiflora))	(Prestoea_acuminata	(Oenocarpus_bataua	Oenocarpus_minor)))	(Geonoma_undata	(Manicaria_saccifera	(Dypsis_decaryi	Pelagodoxa_henryana))))	((Roystonea_regia	((Podococcus_barteri	Orania_palindan)	Sclerosperma_profizianum))	Iriartea_deltoidea)))	Pseudophoenix_vinifera))))	Kingia_australis);
((Sabal_domingensis	((Nypa_fruticans	Phoenix_dactylifera)	((Calamus_caryotoides	Serenoa_repens)	((((((Reinhardtia_simplex	Reinhardtia_gracilis)	(Reinhardtia_latisecta	Reinhardtia_paiewonskiana))	(Bactris_major	(Elaeis_oleifera	Elaeis_guineensis)))	(Roystonea_regia	(Leopoldinia_pulchra	Attalea_speciosa)))	((Iriartea_deltoidea	(((Dictyosperma_album	((((Veitchia_spiralis	Kentiopsis_piersoniorum)	Heterospathe_cagayanensis)	Burretiokentia_grandiflora)	Hydriastele_microspadix))	(Prestoea_acuminata	(Oenocarpus_bataua	Oenocarpus_minor)))	((Geonoma_undata	(Dypsis_decaryi	Pelagodoxa_henryana))	Manicaria_saccifera)))	((Podococcus_barteri	Orania_palindan)	Sclerosperma_profizianum)))	Pseudophoenix_vinifera))))	Kingia_australis);
((Phoenix_dactylifera	((Nypa_fruticans	Sabal_domingensis)	(((Iriartea_deltoidea	((Calamus_caryotoides	(((Reinhardtia_simplex	Reinhardtia_gracilis)	(Reinhardtia_latisecta	Reinhardtia_paiewonskiana))	(Bactris_major	(Elaeis_oleifera	Elaeis_guineensis))))	Attalea_speciosa))	(((((Leopoldinia_pulchra	(Dictyosperma_album	((((Veitchia_spiralis	Kentiopsis_piersoniorum)	Heterospathe_cagayanensis)	Burretiokentia_grandiflora)	Hydriastele_microspadix)))	(Prestoea_acuminata	(Oenocarpus_bataua	Oenocarpus_minor)))	(Geonoma_undata	((Dypsis_decaryi	Pelagodoxa_henryana)	Manicaria_saccifera)))	(Roystonea_regia	((Podococcus_barteri	Orania_palindan)	Sclerosperma_profizianum)))	Pseudophoenix_vinifera))	Serenoa_repens)))	Kingia_australis);
((Pseudophoenix_vinifera	(((((Reinhardtia_simplex	Reinhardtia_gracilis)	(Reinhardtia_latisecta	Reinhardtia_paiewonskiana))	(Bactris_major	(Elaeis_oleifera	Elaeis_guineensis)))	Attalea_speciosa)	((Serenoa_repens	((Nypa_fruticans	Sabal_domingensis)	Phoenix_dactylifera))	((((Dypsis_decaryi	Pelagodoxa_henryana)	Manicaria_saccifera)	(((((((Kentiopsis_piersoniorum	Heterospathe_cagayanensis)	Burretiokentia_grandiflora)	Veitchia_spiralis)	Hydriastele_microspadix)	(Leopoldinia_pulchra	Dictyosperma_album))	(Prestoea_acuminata	(Oenocarpus_bataua	Oenocarpus_minor)))	(Calamus_caryotoides	Geonoma_undata)))	(Iriartea_deltoidea	(Roystonea_regia	((Podococcus_barteri	Orania_palindan)	Sclerosperma_profizianum)))))))	Kingia_australis);
((Roystonea_regia	(((Podococcus_barteri	Orania_palindan)	Sclerosperma_profizianum)	(((((((Reinhardtia_simplex	Reinhardtia_gracilis)	(Reinhardtia_latisecta	Reinhardtia_paiewonskiana))	(Bactris_major	(Elaeis_oleifera	Elaeis_guineensis)))	(Nypa_fruticans	Attalea_speciosa))	((Leopoldinia_pulchra	Pseudophoenix_vinifera)	(Serenoa_repens	(Sabal_domingensis	Phoenix_dactylifera))))	((((Calamus_caryotoides	Geonoma_undata)	(Dypsis_decaryi	Pelagodoxa_henryana))	Manicaria_saccifera)	((((((Veitchia_spiralis	Kentiopsis_piersoniorum)	Heterospathe_cagayanensis)	Burretiokentia_grandiflora)	Hydriastele_microspadix)	Dictyosperma_album)	(Prestoea_acuminata	(Oenocarpus_bataua	Oenocarpus_minor)))))	Iriartea_deltoidea)))	Kingia_australis);
((Nypa_fruticans	(Pseudophoenix_vinifera	(((Calamus_caryotoides	Serenoa_repens)	(Sabal_domingensis	Phoenix_dactylifera))	((Iriartea_deltoidea	((Roystonea_regia	(Sclerosperma_profizianum	(Orania_palindan	Podococcus_barteri)))	((Manicaria_saccifera	(Geonoma_undata	(Pelagodoxa_henryana	Dypsis_decaryi)))	(((Leopoldinia_pulchra	Dictyosperma_album)	((Heterospathe_cagayanensis	(Veitchia_spiralis	Kentiopsis_piersoniorum))	(Burretiokentia_grandiflora	Hydriastele_microspadix)))	(Prestoea_acuminata	(Oenocarpus_minor	Oenocarpus_bataua))))))	(Attalea_speciosa	(((Elaeis_guineensis	Elaeis_oleifera)	Bactris_major)	((Reinhardtia_simplex	Reinhardtia_gracilis)	(Reinhardtia_latisecta	Reinhardtia_paiewonskiana))))))))	Kingia_australis);
((Nypa_fruticans	(Iriartea_deltoidea	(((Roystonea_regia	(Podococcus_barteri	(Sclerosperma_profizianum	Orania_palindan)))	((Manicaria_saccifera	(Geonoma_undata	(Pelagodoxa_henryana	Dypsis_decaryi)))	(((Prestoea_acuminata	(Oenocarpus_minor	Oenocarpus_bataua))	Leopoldinia_pulchra)	(Dictyosperma_album	((Heterospathe_cagayanensis	(Veitchia_spiralis	Kentiopsis_piersoniorum))	(Burretiokentia_grandiflora	Hydriastele_microspadix))))))	((Attalea_speciosa	(((Elaeis_guineensis	Elaeis_oleifera)	Bactris_major)	((Reinhardtia_simplex	Reinhardtia_gracilis)	(Reinhardtia_latisecta	Reinhardtia_paiewonskiana))))	(Pseudophoenix_vinifera	((Calamus_caryotoides	Serenoa_repens)	(Sabal_domingensis	Phoenix_dactylifera)))))))	Kingia_australis);
((Sabal_domingensis	(((Nypa_fruticans	Phoenix_dactylifera)	((Pseudophoenix_vinifera	(((Calamus_caryotoides	Roystonea_regia)	(Sclerosperma_profizianum	(Orania_palindan	Podococcus_barteri)))	((Manicaria_saccifera	(Geonoma_undata	(Pelagodoxa_henryana	Dypsis_decaryi)))	((Prestoea_acuminata	(Oenocarpus_minor	Oenocarpus_bataua))	((Leopoldinia_pulchra	Dictyosperma_album)	((Heterospathe_cagayanensis	(Burretiokentia_grandiflora	(Veitchia_spiralis	Kentiopsis_piersoniorum)))	Hydriastele_microspadix))))))	(Iriartea_deltoidea	(((Reinhardtia_simplex	Reinhardtia_gracilis)	(Reinhardtia_latisecta	Reinhardtia_paiewonskiana))	(Attalea_speciosa	((Elaeis_guineensis	Elaeis_oleifera)	Bactris_major))))))	Serenoa_repens))	Kingia_australis);
((Nypa_fruticans	(Phoenix_dactylifera	(((Pseudophoenix_vinifera	(((Roystonea_regia	(Sclerosperma_profizianum	(Orania_palindan	Podococcus_barteri)))	((Manicaria_saccifera	Pelagodoxa_henryana)	(Geonoma_undata	((Prestoea_acuminata	(Oenocarpus_minor	Oenocarpus_bataua))	((Leopoldinia_pulchra	Dictyosperma_album)	((Hydriastele_microspadix	Kentiopsis_piersoniorum)	((Veitchia_spiralis	Heterospathe_cagayanensis)	(Dypsis_decaryi	Burretiokentia_grandiflora))))))))	(((Calamus_caryotoides	(((Reinhardtia_simplex	Reinhardtia_gracilis)	(Reinhardtia_latisecta	Reinhardtia_paiewonskiana))	((Elaeis_guineensis	Elaeis_oleifera)	Bactris_major)))	Attalea_speciosa)	Iriartea_deltoidea)))	Serenoa_repens)	Sabal_domingensis)))	Kingia_australis);
((Nypa_fruticans	(Sabal_domingensis	(Phoenix_dactylifera	(((((Sclerosperma_profizianum	(Orania_palindan	Podococcus_barteri))	(Geonoma_undata	(((Prestoea_acuminata	(Oenocarpus_minor	Oenocarpus_bataua))	(((Dypsis_decaryi	Dictyosperma_album)	(((Burretiokentia_grandiflora	Heterospathe_cagayanensis)	Hydriastele_microspadix)	(Veitchia_spiralis	Kentiopsis_piersoniorum)))	Leopoldinia_pulchra))	(Manicaria_saccifera	Pelagodoxa_henryana))))	((Roystonea_regia	Calamus_caryotoides)	Pseudophoenix_vinifera))	(((((Reinhardtia_simplex	Reinhardtia_gracilis)	(Reinhardtia_latisecta	Reinhardtia_paiewonskiana))	((Elaeis_guineensis	Elaeis_oleifera)	Bactris_major))	Attalea_speciosa)	Iriartea_deltoidea))	Serenoa_repens))))	Kingia_australis);
((Sabal_domingensis	(Phoenix_dactylifera	((Pseudophoenix_vinifera	(((((Reinhardtia_simplex	Reinhardtia_gracilis)	(Reinhardtia_latisecta	Reinhardtia_paiewonskiana))	((Elaeis_guineensis	Elaeis_oleifera)	Bactris_major))	(Attalea_speciosa	Nypa_fruticans))	(Iriartea_deltoidea	(Roystonea_regia	((Orania_palindan	(Podococcus_barteri	Sclerosperma_profizianum))	(Calamus_caryotoides	(((Dypsis_decaryi	Pelagodoxa_henryana)	Geonoma_undata)	(((Prestoea_acuminata	(Oenocarpus_minor	Oenocarpus_bataua))	((((Veitchia_spiralis	Kentiopsis_piersoniorum)	Heterospathe_cagayanensis)	(Hydriastele_microspadix	(Leopoldinia_pulchra	Dictyosperma_album)))	Burretiokentia_grandiflora))	Manicaria_saccifera))))))))	Serenoa_repens)))	Kingia_australis);
((Sabal_domingensis	(Phoenix_dactylifera	((Pseudophoenix_vinifera	(Iriartea_deltoidea	(((Sclerosperma_profizianum	(Orania_palindan	Podococcus_barteri))	(((Manicaria_saccifera	(Dypsis_decaryi	Pelagodoxa_henryana))	(Calamus_caryotoides	Geonoma_undata))	((Prestoea_acuminata	(Oenocarpus_minor	Oenocarpus_bataua))	((Dictyosperma_album	((Burretiokentia_grandiflora	((Veitchia_spiralis	Kentiopsis_piersoniorum)	Heterospathe_cagayanensis))	Hydriastele_microspadix))	Leopoldinia_pulchra))))	(Roystonea_regia	((((Reinhardtia_simplex	Reinhardtia_gracilis)	(Reinhardtia_latisecta	Reinhardtia_paiewonskiana))	((Elaeis_guineensis	Elaeis_oleifera)	Bactris_major))	Attalea_speciosa)))))	(Nypa_fruticans	Serenoa_repens))))	Kingia_australis);
((Sabal_domingensis	(Phoenix_dactylifera	((((Roystonea_regia	(((Reinhardtia_simplex	Reinhardtia_gracilis)	(Reinhardtia_latisecta	Reinhardtia_paiewonskiana))	(((Elaeis_guineensis	Elaeis_oleifera)	Bactris_major)	(Nypa_fruticans	Attalea_speciosa))))	(Calamus_caryotoides	((Sclerosperma_profizianum	(Orania_palindan	Podococcus_barteri))	(((Manicaria_saccifera	(Dypsis_decaryi	Pelagodoxa_henryana))	Geonoma_undata)	((Prestoea_acuminata	(Oenocarpus_minor	Oenocarpus_bataua))	((Leopoldinia_pulchra	Dictyosperma_album)	((Burretiokentia_grandiflora	((Veitchia_spiralis	Kentiopsis_piersoniorum)	Heterospathe_cagayanensis))	Hydriastele_microspadix)))))))	(Pseudophoenix_vinifera	Iriartea_deltoidea))	Serenoa_repens)))	Kingia_australis);
((Iriartea_deltoidea	((Sclerosperma_profizianum	(Orania_palindan	Podococcus_barteri))	((((Manicaria_saccifera	Pelagodoxa_henryana)	(Calamus_caryotoides	Geonoma_undata))	((Prestoea_acuminata	(Oenocarpus_minor	Oenocarpus_bataua))	(((((Veitchia_spiralis	Kentiopsis_piersoniorum)	Heterospathe_cagayanensis)	Burretiokentia_grandiflora)	(Hydriastele_microspadix	(Leopoldinia_pulchra	Dictyosperma_album)))	Dypsis_decaryi)))	((Pseudophoenix_vinifera	(((Nypa_fruticans	Sabal_domingensis)	Phoenix_dactylifera)	Serenoa_repens))	(Roystonea_regia	((((Reinhardtia_simplex	Reinhardtia_gracilis)	(Reinhardtia_latisecta	Reinhardtia_paiewonskiana))	((Elaeis_guineensis	Elaeis_oleifera)	Bactris_major))	Attalea_speciosa))))))	Kingia_australis);
((((Podococcus_barteri	Orania_palindan)	((Iriartea_deltoidea	((Nypa_fruticans	(((Manicaria_saccifera	Pelagodoxa_henryana)	Geonoma_undata)	((Prestoea_acuminata	(Oenocarpus_minor	Oenocarpus_bataua))	((Leopoldinia_pulchra	Dictyosperma_album)	((Dypsis_decaryi	((Veitchia_spiralis	Kentiopsis_piersoniorum)	(Burretiokentia_grandiflora	Heterospathe_cagayanensis)))	Hydriastele_microspadix)))))	((Pseudophoenix_vinifera	((Sabal_domingensis	Phoenix_dactylifera)	Serenoa_repens))	(((Calamus_caryotoides	((Reinhardtia_simplex	Reinhardtia_gracilis)	(Reinhardtia_latisecta	Reinhardtia_paiewonskiana)))	((Elaeis_guineensis	Elaeis_oleifera)	Bactris_major))	Attalea_speciosa))))	Roystonea_regia))	Sclerosperma_profizianum)	Kingia_australis);
((Nypa_fruticans	(Phoenix_dactylifera	((Calamus_caryotoides	Sabal_domingensis)	(((((((Podococcus_barteri	Orania_palindan)	Sclerosperma_profizianum)	(((Manicaria_saccifera	(Dypsis_decaryi	Pelagodoxa_henryana))	Geonoma_undata)	((Prestoea_acuminata	(Oenocarpus_bataua	Oenocarpus_minor))	(((Kentiopsis_piersoniorum	Veitchia_spiralis)	Heterospathe_cagayanensis)	(Burretiokentia_grandiflora	((Leopoldinia_pulchra	Dictyosperma_album)	Hydriastele_microspadix))))))	Iriartea_deltoidea)	(Roystonea_regia	(Attalea_speciosa	(((Reinhardtia_latisecta	Reinhardtia_paiewonskiana)	(Reinhardtia_gracilis	Reinhardtia_simplex))	(Bactris_major	(Elaeis_oleifera	Elaeis_guineensis))))))	Pseudophoenix_vinifera)	Serenoa_repens))))	Kingia_australis);
((Calamus_caryotoides	((((Reinhardtia_latisecta	Reinhardtia_paiewonskiana)	(Reinhardtia_gracilis	Reinhardtia_simplex))	(Attalea_speciosa	((Elaeis_oleifera	Elaeis_guineensis)	Bactris_major)))	((Pseudophoenix_vinifera	((Serenoa_repens	Phoenix_dactylifera)	(Nypa_fruticans	Sabal_domingensis)))	((Iriartea_deltoidea	(((Podococcus_barteri	Orania_palindan)	Sclerosperma_profizianum)	Roystonea_regia))	((Manicaria_saccifera	((Dypsis_decaryi	Pelagodoxa_henryana)	Geonoma_undata))	((Prestoea_acuminata	(Oenocarpus_bataua	Oenocarpus_minor))	(((Burretiokentia_grandiflora	Hydriastele_microspadix)	(Veitchia_spiralis	(Heterospathe_cagayanensis	Kentiopsis_piersoniorum)))	(Leopoldinia_pulchra	Dictyosperma_album))))))))	Kingia_australis);
((Iriartea_deltoidea	(((Roystonea_regia	(((Reinhardtia_latisecta	Reinhardtia_paiewonskiana)	(Reinhardtia_gracilis	Reinhardtia_simplex))	(Attalea_speciosa	((Elaeis_oleifera	Elaeis_guineensis)	Bactris_major))))	((Pseudophoenix_vinifera	(Serenoa_repens	((Nypa_fruticans	Phoenix_dactylifera)	Sabal_domingensis)))	Calamus_caryotoides))	(((Podococcus_barteri	Orania_palindan)	Sclerosperma_profizianum)	((Manicaria_saccifera	(Leopoldinia_pulchra	((Hydriastele_microspadix	(Heterospathe_cagayanensis	((Kentiopsis_piersoniorum	Veitchia_spiralis)	Burretiokentia_grandiflora)))	Dictyosperma_album)))	(((Dypsis_decaryi	Pelagodoxa_henryana)	Geonoma_undata)	(Prestoea_acuminata	(Oenocarpus_bataua	Oenocarpus_minor)))))))	Kingia_australis);
((Pseudophoenix_vinifera	(((Calamus_caryotoides	Serenoa_repens)	(Phoenix_dactylifera	Sabal_domingensis))	(((Iriartea_deltoidea	((Podococcus_barteri	Orania_palindan)	Sclerosperma_profizianum))	(((Dypsis_decaryi	Pelagodoxa_henryana)	(Nypa_fruticans	Manicaria_saccifera))	((((Hydriastele_microspadix	((Burretiokentia_grandiflora	Heterospathe_cagayanensis)	(Kentiopsis_piersoniorum	Veitchia_spiralis)))	(Dictyosperma_album	Leopoldinia_pulchra))	(Prestoea_acuminata	(Oenocarpus_bataua	Oenocarpus_minor)))	Geonoma_undata)))	((Attalea_speciosa	Roystonea_regia)	(((Reinhardtia_latisecta	Reinhardtia_paiewonskiana)	(Reinhardtia_gracilis	Reinhardtia_simplex))	((Elaeis_oleifera	Elaeis_guineensis)	Bactris_major))))))	Kingia_australis);
((Roystonea_regia	(((((Orania_palindan	Sclerosperma_profizianum)	(((Geonoma_undata	Pelagodoxa_henryana)	Manicaria_saccifera)	((((Dypsis_decaryi	((Hydriastele_microspadix	Heterospathe_cagayanensis)	(Kentiopsis_piersoniorum	Veitchia_spiralis)))	Burretiokentia_grandiflora)	(Dictyosperma_album	Leopoldinia_pulchra))	(Prestoea_acuminata	(Oenocarpus_bataua	Oenocarpus_minor)))))	Podococcus_barteri)	((Iriartea_deltoidea	((Serenoa_repens	(Phoenix_dactylifera	(Nypa_fruticans	Sabal_domingensis)))	(((Reinhardtia_latisecta	Reinhardtia_paiewonskiana)	(Reinhardtia_gracilis	Reinhardtia_simplex))	(Attalea_speciosa	((Elaeis_oleifera	Elaeis_guineensis)	Bactris_major)))))	Pseudophoenix_vinifera))	Calamus_caryotoides))	Kingia_australis);
((Orania_palindan	((Sclerosperma_profizianum	(((Roystonea_regia	Pseudophoenix_vinifera)	((Serenoa_repens	(Phoenix_dactylifera	(Nypa_fruticans	Sabal_domingensis)))	(Attalea_speciosa	(Calamus_caryotoides	((Reinhardtia_gracilis	(Reinhardtia_simplex	(Reinhardtia_latisecta	Reinhardtia_paiewonskiana)))	((Elaeis_oleifera	Elaeis_guineensis)	Bactris_major))))))	((((Dypsis_decaryi	Pelagodoxa_henryana)	Manicaria_saccifera)	(Geonoma_undata	(((Hydriastele_microspadix	(((Burretiokentia_grandiflora	Heterospathe_cagayanensis)	Kentiopsis_piersoniorum)	Veitchia_spiralis))	(Dictyosperma_album	Leopoldinia_pulchra))	(Oenocarpus_bataua	(Oenocarpus_minor	Prestoea_acuminata)))))	Iriartea_deltoidea)))	Podococcus_barteri))	Kingia_australis);
((Phoenix_dactylifera	((Serenoa_repens	(((((((Hydriastele_microspadix	((Veitchia_spiralis	Kentiopsis_piersoniorum)	Heterospathe_cagayanensis))	(Dictyosperma_album	Leopoldinia_pulchra))	(Manicaria_saccifera	((Burretiokentia_grandiflora	(Dypsis_decaryi	Pelagodoxa_henryana))	((Prestoea_acuminata	(Oenocarpus_bataua	Oenocarpus_minor))	Geonoma_undata))))	((Sclerosperma_profizianum	(Podococcus_barteri	Orania_palindan))	(Calamus_caryotoides	Roystonea_regia)))	(((Reinhardtia_latisecta	Reinhardtia_paiewonskiana)	(Reinhardtia_gracilis	Reinhardtia_simplex))	(Attalea_speciosa	((Elaeis_oleifera	Elaeis_guineensis)	Bactris_major))))	Iriartea_deltoidea)	Pseudophoenix_vinifera))	(Nypa_fruticans	Sabal_domingensis)))	Kingia_australis);
((Roystonea_regia	(((((Pseudophoenix_vinifera	(((Nypa_fruticans	Sabal_domingensis)	Phoenix_dactylifera)	(Calamus_caryotoides	Serenoa_repens)))	(((Reinhardtia_latisecta	Reinhardtia_paiewonskiana)	(Reinhardtia_gracilis	Reinhardtia_simplex))	(Attalea_speciosa	((Elaeis_oleifera	Elaeis_guineensis)	Bactris_major))))	Iriartea_deltoidea)	((Geonoma_undata	(Manicaria_saccifera	(Dypsis_decaryi	Pelagodoxa_henryana)))	((Prestoea_acuminata	(Oenocarpus_bataua	Oenocarpus_minor))	((Hydriastele_microspadix	(((Veitchia_spiralis	Kentiopsis_piersoniorum)	Burretiokentia_grandiflora)	Heterospathe_cagayanensis))	(Dictyosperma_album	Leopoldinia_pulchra)))))	(Sclerosperma_profizianum	(Podococcus_barteri	Orania_palindan))))	Kingia_australis);
((Nypa_fruticans	(Sabal_domingensis	(Phoenix_dactylifera	(Serenoa_repens	(Pseudophoenix_vinifera	(((((Calamus_caryotoides	(((Reinhardtia_latisecta	Reinhardtia_paiewonskiana)	(Reinhardtia_gracilis	Reinhardtia_simplex))	((Elaeis_oleifera	Elaeis_guineensis)	Bactris_major)))	Attalea_speciosa)	Roystonea_regia)	((((((Dypsis_decaryi	Pelagodoxa_henryana)	(Prestoea_acuminata	(Oenocarpus_bataua	Oenocarpus_minor)))	Geonoma_undata)	Manicaria_saccifera)	(((Hydriastele_microspadix	((Veitchia_spiralis	Kentiopsis_piersoniorum)	Heterospathe_cagayanensis))	Burretiokentia_grandiflora)	(Dictyosperma_album	Leopoldinia_pulchra)))	(Sclerosperma_profizianum	(Podococcus_barteri	Orania_palindan))))	Iriartea_deltoidea))))))	Kingia_australis);
((Phoenix_dactylifera	((Serenoa_repens	(Pseudophoenix_vinifera	(((((Elaeis_oleifera	Elaeis_guineensis)	Bactris_major)	((Reinhardtia_latisecta	Reinhardtia_paiewonskiana)	(Reinhardtia_gracilis	Reinhardtia_simplex)))	Attalea_speciosa)	((Nypa_fruticans	((((Prestoea_acuminata	(Oenocarpus_bataua	Oenocarpus_minor))	Geonoma_undata)	(Manicaria_saccifera	(Dypsis_decaryi	Pelagodoxa_henryana)))	((Hydriastele_microspadix	(((Veitchia_spiralis	Kentiopsis_piersoniorum)	Heterospathe_cagayanensis)	Burretiokentia_grandiflora))	(Dictyosperma_album	Leopoldinia_pulchra))))	(Iriartea_deltoidea	((Calamus_caryotoides	Roystonea_regia)	(Sclerosperma_profizianum	(Podococcus_barteri	Orania_palindan))))))))	Sabal_domingensis))	Kingia_australis);
((Sclerosperma_profizianum	((((((((Attalea_speciosa	(Bactris_major	(Calamus_caryotoides	(Elaeis_guineensis	Elaeis_oleifera))))	((Reinhardtia_gracilis	Reinhardtia_simplex)	(Reinhardtia_latisecta	Reinhardtia_paiewonskiana)))	(Pseudophoenix_vinifera	((Phoenix_dactylifera	Sabal_domingensis)	Serenoa_repens)))	Nypa_fruticans)	(((Prestoea_acuminata	(Oenocarpus_minor	Oenocarpus_bataua))	((((Kentiopsis_piersoniorum	Heterospathe_cagayanensis)	Burretiokentia_grandiflora)	Veitchia_spiralis)	(Hydriastele_microspadix	(Leopoldinia_pulchra	Dictyosperma_album))))	(Manicaria_saccifera	(Geonoma_undata	(Pelagodoxa_henryana	Dypsis_decaryi)))))	Iriartea_deltoidea)	Roystonea_regia)	(Podococcus_barteri	Orania_palindan)))	Kingia_australis);
((Pseudophoenix_vinifera	(((Phoenix_dactylifera	(Nypa_fruticans	Sabal_domingensis))	Serenoa_repens)	(((((Prestoea_acuminata	(Oenocarpus_minor	Oenocarpus_bataua))	((Hydriastele_microspadix	((Veitchia_spiralis	Kentiopsis_piersoniorum)	(Burretiokentia_grandiflora	Heterospathe_cagayanensis)))	(Leopoldinia_pulchra	Dictyosperma_album)))	(Manicaria_saccifera	((Calamus_caryotoides	Geonoma_undata)	(Pelagodoxa_henryana	Dypsis_decaryi))))	(Iriartea_deltoidea	(Roystonea_regia	((Podococcus_barteri	Orania_palindan)	Sclerosperma_profizianum))))	((Attalea_speciosa	(Bactris_major	(Elaeis_guineensis	Elaeis_oleifera)))	((Reinhardtia_gracilis	Reinhardtia_simplex)	(Reinhardtia_latisecta	Reinhardtia_paiewonskiana))))))	Kingia_australis);
((Roystonea_regia	(((((Orania_palindan	Podococcus_barteri)	Sclerosperma_profizianum)	(((Geonoma_undata	(Pelagodoxa_henryana	Dypsis_decaryi))	Manicaria_saccifera)	((Prestoea_acuminata	(Oenocarpus_minor	Oenocarpus_bataua))	((((Veitchia_spiralis	Kentiopsis_piersoniorum)	Heterospathe_cagayanensis)	Burretiokentia_grandiflora)	(Hydriastele_microspadix	(Leopoldinia_pulchra	Dictyosperma_album))))))	((Attalea_speciosa	((Bactris_major	(Elaeis_guineensis	Elaeis_oleifera))	((Reinhardtia_gracilis	Reinhardtia_simplex)	(Reinhardtia_latisecta	Reinhardtia_paiewonskiana))))	(Iriartea_deltoidea	(Pseudophoenix_vinifera	((Phoenix_dactylifera	(Nypa_fruticans	Sabal_domingensis))	Serenoa_repens)))))	Calamus_caryotoides))	Kingia_australis);
((Heterospathe_cagayanensis	((((Leopoldinia_pulchra	Dictyosperma_album)	((Geonoma_undata	(Prestoea_acuminata	(Oenocarpus_minor	Oenocarpus_bataua)))	(((((Serenoa_repens	Pseudophoenix_vinifera)	(((Nypa_fruticans	Iriartea_deltoidea)	Phoenix_dactylifera)	Sabal_domingensis))	((Bactris_major	(Attalea_speciosa	(Elaeis_guineensis	Elaeis_oleifera)))	((Reinhardtia_gracilis	Reinhardtia_simplex)	(Reinhardtia_latisecta	Reinhardtia_paiewonskiana))))	((Calamus_caryotoides	Roystonea_regia)	((Orania_palindan	Podococcus_barteri)	Sclerosperma_profizianum)))	((Pelagodoxa_henryana	Dypsis_decaryi)	Manicaria_saccifera))))	(Burretiokentia_grandiflora	Hydriastele_microspadix))	(Veitchia_spiralis	Kentiopsis_piersoniorum)))	Kingia_australis);
(((Sabal_domingensis	Phoenix_dactylifera)	((((((Reinhardtia_gracilis	Reinhardtia_simplex)	(Reinhardtia_latisecta	Reinhardtia_paiewonskiana))	((Nypa_fruticans	Attalea_speciosa)	(Bactris_major	(Elaeis_guineensis	Elaeis_oleifera))))	((Calamus_caryotoides	(((Orania_palindan	Podococcus_barteri)	Sclerosperma_profizianum)	(Iriartea_deltoidea	((Manicaria_saccifera	(Geonoma_undata	(Pelagodoxa_henryana	Dypsis_decaryi)))	(((Hydriastele_microspadix	(Burretiokentia_grandiflora	((Veitchia_spiralis	Kentiopsis_piersoniorum)	Heterospathe_cagayanensis)))	(Leopoldinia_pulchra	Dictyosperma_album))	(Prestoea_acuminata	(Oenocarpus_minor	Oenocarpus_bataua)))))))	Roystonea_regia))	Pseudophoenix_vinifera)	Serenoa_repens))	Kingia_australis);
((Phoenix_dactylifera	((((((Roystonea_regia	((((Reinhardtia_gracilis	Reinhardtia_simplex)	(Reinhardtia_latisecta	Reinhardtia_paiewonskiana))	(Bactris_major	(Elaeis_guineensis	Elaeis_oleifera)))	Attalea_speciosa))	(((Orania_palindan	Podococcus_barteri)	Sclerosperma_profizianum)	((Manicaria_saccifera	(Geonoma_undata	(Pelagodoxa_henryana	(Calamus_caryotoides	Dypsis_decaryi))))	(((Hydriastele_microspadix	(Burretiokentia_grandiflora	((Veitchia_spiralis	Kentiopsis_piersoniorum)	Heterospathe_cagayanensis)))	(Leopoldinia_pulchra	Dictyosperma_album))	(Prestoea_acuminata	(Oenocarpus_minor	Oenocarpus_bataua))))))	Iriartea_deltoidea)	Pseudophoenix_vinifera)	Serenoa_repens)	(Nypa_fruticans	Sabal_domingensis)))	Kingia_australis);
((Iriartea_deltoidea	(((Orania_palindan	Podococcus_barteri)	Sclerosperma_profizianum)	(Roystonea_regia	((((((Reinhardtia_gracilis	Reinhardtia_simplex)	(Reinhardtia_latisecta	Reinhardtia_paiewonskiana))	(Bactris_major	(Elaeis_guineensis	Elaeis_oleifera)))	Attalea_speciosa)	((Pseudophoenix_vinifera	(Serenoa_repens	((Nypa_fruticans	Sabal_domingensis)	Phoenix_dactylifera)))	(((Manicaria_saccifera	(Pelagodoxa_henryana	Dypsis_decaryi))	(Calamus_caryotoides	Geonoma_undata))	(((((Heterospathe_cagayanensis	Kentiopsis_piersoniorum)	Burretiokentia_grandiflora)	(Veitchia_spiralis	Hydriastele_microspadix))	Dictyosperma_album)	(Prestoea_acuminata	(Oenocarpus_minor	Oenocarpus_bataua))))))	Leopoldinia_pulchra))))	Kingia_australis);
((Pelagodoxa_henryana	((Geonoma_undata	(((Dypsis_decaryi	(((Burretiokentia_grandiflora	(Heterospathe_cagayanensis	Kentiopsis_piersoniorum))	(Veitchia_spiralis	Hydriastele_microspadix))	(Leopoldinia_pulchra	Dictyosperma_album)))	(Prestoea_acuminata	(Oenocarpus_minor	Oenocarpus_bataua)))	(((Pseudophoenix_vinifera	(Roystonea_regia	((((Reinhardtia_gracilis	Reinhardtia_simplex)	(Reinhardtia_latisecta	Reinhardtia_paiewonskiana))	(Bactris_major	(Elaeis_guineensis	Elaeis_oleifera)))	Attalea_speciosa)))	(Iriartea_deltoidea	((Calamus_caryotoides	Serenoa_repens)	((Nypa_fruticans	Sabal_domingensis)	Phoenix_dactylifera))))	((Orania_palindan	Podococcus_barteri)	Sclerosperma_profizianum))))	Manicaria_saccifera))	Kingia_australis);
((Nypa_fruticans	(((((Pseudophoenix_vinifera	(Roystonea_regia	(((Orania_palindan	Podococcus_barteri)	(Calamus_caryotoides	Sclerosperma_profizianum))	(Iriartea_deltoidea	((((Dypsis_decaryi	Pelagodoxa_henryana)	Geonoma_undata)	((((((Veitchia_spiralis	Kentiopsis_piersoniorum)	Heterospathe_cagayanensis)	Hydriastele_microspadix)	Burretiokentia_grandiflora)	Dictyosperma_album)	(Prestoea_acuminata	(Leopoldinia_pulchra	(Oenocarpus_minor	Oenocarpus_bataua)))))	Manicaria_saccifera)))))	((((Reinhardtia_gracilis	Reinhardtia_simplex)	(Reinhardtia_latisecta	Reinhardtia_paiewonskiana))	(Bactris_major	(Elaeis_guineensis	Elaeis_oleifera)))	Attalea_speciosa))	Serenoa_repens)	Sabal_domingensis)	Phoenix_dactylifera))	Kingia_australis);
((Phoenix_dactylifera	((((Pseudophoenix_vinifera	((Sclerosperma_profizianum	(Orania_palindan	Podococcus_barteri))	(((((Veitchia_spiralis	(Burretiokentia_grandiflora	(Kentiopsis_piersoniorum	Heterospathe_cagayanensis)))	Hydriastele_microspadix)	(Leopoldinia_pulchra	Dictyosperma_album))	(Prestoea_acuminata	(Oenocarpus_minor	Oenocarpus_bataua)))	(((Dypsis_decaryi	Pelagodoxa_henryana)	Geonoma_undata)	Manicaria_saccifera))))	(Iriartea_deltoidea	(Roystonea_regia	((((Reinhardtia_gracilis	Reinhardtia_simplex)	(Reinhardtia_latisecta	Reinhardtia_paiewonskiana))	(Calamus_caryotoides	(Bactris_major	(Elaeis_guineensis	Elaeis_oleifera))))	Attalea_speciosa))))	Serenoa_repens)	(Nypa_fruticans	Sabal_domingensis)))	Kingia_australis);
((Heterospathe_cagayanensis	((Burretiokentia_grandiflora	((((Geonoma_undata	(((Iriartea_deltoidea	(((Sabal_domingensis	Phoenix_dactylifera)	Serenoa_repens)	(Attalea_speciosa	(Calamus_caryotoides	((Bactris_major	(Elaeis_oleifera	Elaeis_guineensis))	((Reinhardtia_paiewonskiana	Reinhardtia_latisecta)	(Reinhardtia_gracilis	Reinhardtia_simplex)))))))	Pseudophoenix_vinifera)	((Sclerosperma_profizianum	(Podococcus_barteri	Orania_palindan))	Roystonea_regia)))	((Nypa_fruticans	Manicaria_saccifera)	(Pelagodoxa_henryana	Dypsis_decaryi)))	(Prestoea_acuminata	(Oenocarpus_minor	Oenocarpus_bataua)))	((Kentiopsis_piersoniorum	Veitchia_spiralis)	(Leopoldinia_pulchra	Dictyosperma_album))))	Hydriastele_microspadix))	Kingia_australis);
((Heterospathe_cagayanensis	(((Hydriastele_microspadix	((((Prestoea_acuminata	(Oenocarpus_minor	Oenocarpus_bataua))	(((((Pseudophoenix_vinifera	((Sabal_domingensis	(Nypa_fruticans	Phoenix_dactylifera))	Serenoa_repens))	(Attalea_speciosa	(Calamus_caryotoides	((Bactris_major	(Elaeis_oleifera	Elaeis_guineensis))	((Reinhardtia_paiewonskiana	Reinhardtia_latisecta)	(Reinhardtia_gracilis	Reinhardtia_simplex))))))	(Iriartea_deltoidea	((Sclerosperma_profizianum	(Podococcus_barteri	Orania_palindan))	Roystonea_regia)))	Geonoma_undata)	(Pelagodoxa_henryana	Manicaria_saccifera)))	(Dypsis_decaryi	(Leopoldinia_pulchra	Dictyosperma_album)))	Burretiokentia_grandiflora))	Kentiopsis_piersoniorum)	Veitchia_spiralis))	Kingia_australis);
((Heterospathe_cagayanensis	(((((((Dypsis_decaryi	Pelagodoxa_henryana)	(Prestoea_acuminata	(Oenocarpus_minor	Oenocarpus_bataua)))	((((Iriartea_deltoidea	(((Sabal_domingensis	(Nypa_fruticans	Phoenix_dactylifera))	Serenoa_repens)	Pseudophoenix_vinifera))	(Roystonea_regia	(Attalea_speciosa	(Calamus_caryotoides	((Bactris_major	(Elaeis_oleifera	Elaeis_guineensis))	((Reinhardtia_paiewonskiana	Reinhardtia_latisecta)	(Reinhardtia_gracilis	Reinhardtia_simplex)))))))	(Sclerosperma_profizianum	(Podococcus_barteri	Orania_palindan)))	Manicaria_saccifera))	Geonoma_undata)	(Kentiopsis_piersoniorum	Veitchia_spiralis))	(Burretiokentia_grandiflora	(Leopoldinia_pulchra	Dictyosperma_album)))	Hydriastele_microspadix))	Kingia_australis);
((Roystonea_regia	(((((Attalea_speciosa	(Calamus_caryotoides	((Bactris_major	(Elaeis_oleifera	Elaeis_guineensis))	((Reinhardtia_paiewonskiana	Reinhardtia_latisecta)	(Reinhardtia_gracilis	Reinhardtia_simplex)))))	((Serenoa_repens	(Phoenix_dactylifera	(Sabal_domingensis	Nypa_fruticans)))	Pseudophoenix_vinifera))	Podococcus_barteri)	((Pelagodoxa_henryana	Manicaria_saccifera)	(((Prestoea_acuminata	(Oenocarpus_minor	Oenocarpus_bataua))	((Leopoldinia_pulchra	Dictyosperma_album)	((Hydriastele_microspadix	Veitchia_spiralis)	((Dypsis_decaryi	Burretiokentia_grandiflora)	(Heterospathe_cagayanensis	Kentiopsis_piersoniorum)))))	Geonoma_undata)))	(Iriartea_deltoidea	(Sclerosperma_profizianum	Orania_palindan))))	Kingia_australis);
((Orania_palindan	((((((Calamus_caryotoides	(Attalea_speciosa	((Bactris_major	(Elaeis_oleifera	Elaeis_guineensis))	((Reinhardtia_paiewonskiana	Reinhardtia_latisecta)	(Reinhardtia_gracilis	Reinhardtia_simplex)))))	((Serenoa_repens	((Nypa_fruticans	Phoenix_dactylifera)	Sabal_domingensis))	Pseudophoenix_vinifera))	Roystonea_regia)	(Iriartea_deltoidea	((((Dypsis_decaryi	Pelagodoxa_henryana)	Geonoma_undata)	Manicaria_saccifera)	((Leopoldinia_pulchra	(Dictyosperma_album	(Hydriastele_microspadix	(Burretiokentia_grandiflora	(Heterospathe_cagayanensis	(Veitchia_spiralis	Kentiopsis_piersoniorum))))))	(Prestoea_acuminata	(Oenocarpus_minor	Oenocarpus_bataua))))))	Sclerosperma_profizianum)	Podococcus_barteri))	Kingia_australis);
((Orania_palindan	(((((((Dypsis_decaryi	Pelagodoxa_henryana)	Geonoma_undata)	(Nypa_fruticans	Manicaria_saccifera))	((((Heterospathe_cagayanensis	Kentiopsis_piersoniorum)	(Burretiokentia_grandiflora	Veitchia_spiralis))	((Leopoldinia_pulchra	Dictyosperma_album)	Hydriastele_microspadix))	(Prestoea_acuminata	(Oenocarpus_minor	Oenocarpus_bataua))))	(Roystonea_regia	(Pseudophoenix_vinifera	((Attalea_speciosa	(((Reinhardtia_paiewonskiana	Reinhardtia_latisecta)	(Reinhardtia_gracilis	Reinhardtia_simplex))	((Bactris_major	(Elaeis_oleifera	Elaeis_guineensis))	Calamus_caryotoides)))	((Serenoa_repens	(Phoenix_dactylifera	Sabal_domingensis))	Iriartea_deltoidea)))))	Sclerosperma_profizianum)	Podococcus_barteri))	Kingia_australis);
((Sabal_domingensis	((((Iriartea_deltoidea	(((Sclerosperma_profizianum	(Podococcus_barteri	Orania_palindan))	((((Dypsis_decaryi	Pelagodoxa_henryana)	Geonoma_undata)	Manicaria_saccifera)	(((Veitchia_spiralis	Kentiopsis_piersoniorum)	((Leopoldinia_pulchra	Dictyosperma_album)	(Burretiokentia_grandiflora	(Heterospathe_cagayanensis	Hydriastele_microspadix))))	(Prestoea_acuminata	(Oenocarpus_minor	Oenocarpus_bataua)))))	(Roystonea_regia	(((Reinhardtia_paiewonskiana	Reinhardtia_latisecta)	(Reinhardtia_gracilis	Reinhardtia_simplex))	(((Nypa_fruticans	Attalea_speciosa)	(Bactris_major	(Elaeis_oleifera	Elaeis_guineensis)))	Calamus_caryotoides)))))	Pseudophoenix_vinifera)	Serenoa_repens)	Phoenix_dactylifera))	Kingia_australis);
((Nypa_fruticans	(Phoenix_dactylifera	((Sabal_domingensis	((((((Reinhardtia_paiewonskiana	Reinhardtia_latisecta)	(Reinhardtia_gracilis	Reinhardtia_simplex))	((Bactris_major	(Elaeis_oleifera	Elaeis_guineensis))	Calamus_caryotoides))	Attalea_speciosa)	(Pseudophoenix_vinifera	((Roystonea_regia	(Sclerosperma_profizianum	(Podococcus_barteri	Orania_palindan)))	((((Dypsis_decaryi	Pelagodoxa_henryana)	Geonoma_undata)	Manicaria_saccifera)	(((Dictyosperma_album	Leopoldinia_pulchra)	((Burretiokentia_grandiflora	Hydriastele_microspadix)	(Veitchia_spiralis	(Heterospathe_cagayanensis	Kentiopsis_piersoniorum))))	(Prestoea_acuminata	(Oenocarpus_minor	Oenocarpus_bataua)))))))	Iriartea_deltoidea))	Serenoa_repens)))	Kingia_australis);
((Nypa_fruticans	(Pseudophoenix_vinifera	((Serenoa_repens	(Phoenix_dactylifera	Sabal_domingensis))	(((((Reinhardtia_paiewonskiana	Reinhardtia_latisecta)	(Reinhardtia_gracilis	Reinhardtia_simplex))	((Bactris_major	(Elaeis_oleifera	Elaeis_guineensis))	Calamus_caryotoides))	Attalea_speciosa)	((Roystonea_regia	((Sclerosperma_profizianum	(Podococcus_barteri	Orania_palindan))	Iriartea_deltoidea))	((((Dictyosperma_album	Leopoldinia_pulchra)	(((Kentiopsis_piersoniorum	Veitchia_spiralis)	(Hydriastele_microspadix	Heterospathe_cagayanensis))	Burretiokentia_grandiflora))	((Dypsis_decaryi	Pelagodoxa_henryana)	Geonoma_undata))	(Manicaria_saccifera	(Prestoea_acuminata	(Oenocarpus_minor	Oenocarpus_bataua)))))))))	Kingia_australis);
((Roystonea_regia	((Iriartea_deltoidea	(((Pseudophoenix_vinifera	(Serenoa_repens	(Phoenix_dactylifera	Sabal_domingensis)))	(((Reinhardtia_paiewonskiana	Reinhardtia_latisecta)	(Reinhardtia_gracilis	Reinhardtia_simplex))	((Nypa_fruticans	Attalea_speciosa)	(Bactris_major	(Elaeis_oleifera	Elaeis_guineensis)))))	((Podococcus_barteri	(Sclerosperma_profizianum	Orania_palindan))	(Manicaria_saccifera	((((Dictyosperma_album	Leopoldinia_pulchra)	((Burretiokentia_grandiflora	(Heterospathe_cagayanensis	Kentiopsis_piersoniorum))	(Veitchia_spiralis	Hydriastele_microspadix)))	(Prestoea_acuminata	(Oenocarpus_minor	Oenocarpus_bataua)))	((Dypsis_decaryi	Pelagodoxa_henryana)	Geonoma_undata))))))	Calamus_caryotoides))	Kingia_australis);
((Sclerosperma_profizianum	((Roystonea_regia	(((((Phoenix_dactylifera	Sabal_domingensis)	Serenoa_repens)	((((Reinhardtia_latisecta	Reinhardtia_paiewonskiana)	(Reinhardtia_simplex	Reinhardtia_gracilis))	(((Elaeis_oleifera	Elaeis_guineensis)	Bactris_major)	Attalea_speciosa))	Pseudophoenix_vinifera))	(((((Burretiokentia_grandiflora	(Heterospathe_cagayanensis	Kentiopsis_piersoniorum))	Veitchia_spiralis)	Hydriastele_microspadix)	(Dictyosperma_album	Leopoldinia_pulchra))	((Nypa_fruticans	Manicaria_saccifera)	((Pelagodoxa_henryana	Dypsis_decaryi)	((Calamus_caryotoides	Geonoma_undata)	(Prestoea_acuminata	(Oenocarpus_bataua	Oenocarpus_minor)))))))	Iriartea_deltoidea))	(Podococcus_barteri	Orania_palindan)))	Kingia_australis);
((Phoenix_dactylifera	(Sabal_domingensis	(Serenoa_repens	((((Reinhardtia_latisecta	Reinhardtia_paiewonskiana)	(Reinhardtia_simplex	Reinhardtia_gracilis))	(((Elaeis_oleifera	Elaeis_guineensis)	Bactris_major)	(Nypa_fruticans	Attalea_speciosa)))	(((Pseudophoenix_vinifera	Roystonea_regia)	(((Pelagodoxa_henryana	Manicaria_saccifera)	((Dypsis_decaryi	(((Heterospathe_cagayanensis	(Veitchia_spiralis	Kentiopsis_piersoniorum))	(Hydriastele_microspadix	(Dictyosperma_album	Leopoldinia_pulchra)))	Burretiokentia_grandiflora))	((Geonoma_undata	(Prestoea_acuminata	(Oenocarpus_bataua	Oenocarpus_minor)))	Calamus_caryotoides)))	((Podococcus_barteri	Orania_palindan)	Sclerosperma_profizianum)))	Iriartea_deltoidea)))))	Kingia_australis);
(((Calamus_caryotoides	(Iriartea_deltoidea	(((Attalea_speciosa	(((Reinhardtia_latisecta	Reinhardtia_paiewonskiana)	(Reinhardtia_simplex	Reinhardtia_gracilis))	((Elaeis_oleifera	Elaeis_guineensis)	Bactris_major)))	((Pseudophoenix_vinifera	Roystonea_regia)	(((Manicaria_saccifera	(((Dictyosperma_album	Leopoldinia_pulchra)	(((Heterospathe_cagayanensis	(Veitchia_spiralis	Kentiopsis_piersoniorum))	Burretiokentia_grandiflora)	Hydriastele_microspadix))	(Prestoea_acuminata	(Oenocarpus_bataua	Oenocarpus_minor))))	(Geonoma_undata	(Dypsis_decaryi	Pelagodoxa_henryana)))	((Podococcus_barteri	Orania_palindan)	Sclerosperma_profizianum))))	((Phoenix_dactylifera	Sabal_domingensis)	Serenoa_repens))))	Nypa_fruticans)	Kingia_australis);
((Iriartea_deltoidea	(((((Reinhardtia_latisecta	Reinhardtia_paiewonskiana)	(Reinhardtia_simplex	Reinhardtia_gracilis))	(((Elaeis_oleifera	Elaeis_guineensis)	Bactris_major)	Attalea_speciosa))	((Pseudophoenix_vinifera	Roystonea_regia)	(((((Dictyosperma_album	Leopoldinia_pulchra)	(((Heterospathe_cagayanensis	(Veitchia_spiralis	Kentiopsis_piersoniorum))	Burretiokentia_grandiflora)	Hydriastele_microspadix))	(Prestoea_acuminata	(Oenocarpus_bataua	Oenocarpus_minor)))	((Geonoma_undata	(Dypsis_decaryi	Pelagodoxa_henryana))	Manicaria_saccifera))	((Podococcus_barteri	Orania_palindan)	Sclerosperma_profizianum))))	(((Nypa_fruticans	Phoenix_dactylifera)	Sabal_domingensis)	(Calamus_caryotoides	Serenoa_repens))))	Kingia_australis);
((Phoenix_dactylifera	(((((((Reinhardtia_latisecta	Reinhardtia_paiewonskiana)	(Reinhardtia_simplex	Reinhardtia_gracilis))	(((Elaeis_oleifera	Elaeis_guineensis)	Bactris_major)	Attalea_speciosa))	(Iriartea_deltoidea	(((((Burretiokentia_grandiflora	(Dictyosperma_album	Leopoldinia_pulchra))	((Heterospathe_cagayanensis	(Veitchia_spiralis	Kentiopsis_piersoniorum))	Hydriastele_microspadix))	(Prestoea_acuminata	(Oenocarpus_bataua	Oenocarpus_minor)))	((Geonoma_undata	(Dypsis_decaryi	Pelagodoxa_henryana))	Manicaria_saccifera))	((Calamus_caryotoides	Roystonea_regia)	((Podococcus_barteri	Orania_palindan)	Sclerosperma_profizianum)))))	Pseudophoenix_vinifera)	Serenoa_repens)	(Nypa_fruticans	Sabal_domingensis)))	Kingia_australis);
((Iriartea_deltoidea	((((Pseudophoenix_vinifera	Roystonea_regia)	(((((Dictyosperma_album	Leopoldinia_pulchra)	((((Burretiokentia_grandiflora	Heterospathe_cagayanensis)	Kentiopsis_piersoniorum)	Veitchia_spiralis)	Hydriastele_microspadix))	(Prestoea_acuminata	(Oenocarpus_bataua	Oenocarpus_minor)))	(Geonoma_undata	((Dypsis_decaryi	Pelagodoxa_henryana)	Manicaria_saccifera)))	((Podococcus_barteri	Orania_palindan)	Sclerosperma_profizianum)))	(Attalea_speciosa	(((Reinhardtia_latisecta	Reinhardtia_paiewonskiana)	(Reinhardtia_simplex	Reinhardtia_gracilis))	(Calamus_caryotoides	((Elaeis_oleifera	Elaeis_guineensis)	Bactris_major)))))	(Serenoa_repens	((Nypa_fruticans	Sabal_domingensis)	Phoenix_dactylifera))))	Kingia_australis);
((Nypa_fruticans	(((((Iriartea_deltoidea	(Pseudophoenix_vinifera	((((((Dictyosperma_album	Leopoldinia_pulchra)	((((Veitchia_spiralis	Kentiopsis_piersoniorum)	Heterospathe_cagayanensis)	Hydriastele_microspadix)	Burretiokentia_grandiflora))	(Geonoma_undata	(Prestoea_acuminata	(Oenocarpus_bataua	Oenocarpus_minor))))	((Dypsis_decaryi	Pelagodoxa_henryana)	Manicaria_saccifera))	Podococcus_barteri)	((Calamus_caryotoides	Roystonea_regia)	(Orania_palindan	Sclerosperma_profizianum)))))	(Attalea_speciosa	(((Reinhardtia_latisecta	Reinhardtia_paiewonskiana)	(Reinhardtia_simplex	Reinhardtia_gracilis))	((Elaeis_oleifera	Elaeis_guineensis)	Bactris_major))))	Serenoa_repens)	Sabal_domingensis)	Phoenix_dactylifera))	Kingia_australis);
((Sabal_domingensis	(Phoenix_dactylifera	((Iriartea_deltoidea	((Pseudophoenix_vinifera	((Calamus_caryotoides	((Manicaria_saccifera	((Dypsis_decaryi	Pelagodoxa_henryana)	Geonoma_undata))	((Leopoldinia_pulchra	(((((Veitchia_spiralis	Kentiopsis_piersoniorum)	Heterospathe_cagayanensis)	Hydriastele_microspadix)	Burretiokentia_grandiflora)	Dictyosperma_album))	(Prestoea_acuminata	(Oenocarpus_bataua	Oenocarpus_minor)))))	((Podococcus_barteri	Orania_palindan)	Sclerosperma_profizianum)))	(Roystonea_regia	(((Reinhardtia_latisecta	Reinhardtia_paiewonskiana)	(Reinhardtia_simplex	Reinhardtia_gracilis))	(((Nypa_fruticans	Attalea_speciosa)	(Elaeis_oleifera	Elaeis_guineensis))	Bactris_major)))))	Serenoa_repens)))	Kingia_australis);
(((Phoenix_dactylifera	(Sabal_domingensis	((((Pseudophoenix_vinifera	((Calamus_caryotoides	Roystonea_regia)	(((Manicaria_saccifera	((Dypsis_decaryi	Pelagodoxa_henryana)	Geonoma_undata))	(((((Kentiopsis_piersoniorum	(Heterospathe_cagayanensis	Veitchia_spiralis))	Hydriastele_microspadix)	Burretiokentia_grandiflora)	Dictyosperma_album)	(Prestoea_acuminata	(Leopoldinia_pulchra	(Oenocarpus_bataua	Oenocarpus_minor)))))	((Podococcus_barteri	Orania_palindan)	Sclerosperma_profizianum))))	((((Reinhardtia_latisecta	Reinhardtia_paiewonskiana)	(Reinhardtia_simplex	Reinhardtia_gracilis))	((Elaeis_oleifera	Elaeis_guineensis)	Bactris_major))	Attalea_speciosa))	Iriartea_deltoidea)	Serenoa_repens)))	Nypa_fruticans)	Kingia_australis);
(((Phoenix_dactylifera	(Sabal_domingensis	((((Roystonea_regia	((((Reinhardtia_latisecta	Reinhardtia_paiewonskiana)	(Reinhardtia_simplex	Reinhardtia_gracilis))	((Elaeis_oleifera	Elaeis_guineensis)	Bactris_major))	Attalea_speciosa))	(Iriartea_deltoidea	((((Pelagodoxa_henryana	(Calamus_caryotoides	Geonoma_undata))	Manicaria_saccifera)	((Dypsis_decaryi	((((Leopoldinia_pulchra	Dictyosperma_album)	((Burretiokentia_grandiflora	Heterospathe_cagayanensis)	Kentiopsis_piersoniorum))	Veitchia_spiralis)	Hydriastele_microspadix))	(Prestoea_acuminata	(Oenocarpus_bataua	Oenocarpus_minor))))	((Podococcus_barteri	Orania_palindan)	Sclerosperma_profizianum))))	Pseudophoenix_vinifera)	Serenoa_repens)))	Nypa_fruticans)	Kingia_australis);
((Calamus_caryotoides	((((Elaeis_oleifera	Elaeis_guineensis)	Bactris_major)	((Reinhardtia_simplex	Reinhardtia_gracilis)	(Reinhardtia_latisecta	Reinhardtia_paiewonskiana)))	(((Pseudophoenix_vinifera	(Serenoa_repens	((Nypa_fruticans	Sabal_domingensis)	Phoenix_dactylifera)))	((((Podococcus_barteri	Orania_palindan)	Sclerosperma_profizianum)	Roystonea_regia)	(Iriartea_deltoidea	((((Leopoldinia_pulchra	(Burretiokentia_grandiflora	Dictyosperma_album))	(Hydriastele_microspadix	((Kentiopsis_piersoniorum	Veitchia_spiralis)	Heterospathe_cagayanensis)))	(Prestoea_acuminata	(Oenocarpus_minor	Oenocarpus_bataua)))	((Manicaria_saccifera	(Pelagodoxa_henryana	Dypsis_decaryi))	Geonoma_undata)))))	Attalea_speciosa)))	Kingia_australis);
((Podococcus_barteri	(Orania_palindan	(Sclerosperma_profizianum	((Roystonea_regia	(Pseudophoenix_vinifera	((Attalea_speciosa	(Calamus_caryotoides	(((Elaeis_oleifera	Elaeis_guineensis)	Bactris_major)	((Reinhardtia_simplex	Reinhardtia_gracilis)	(Reinhardtia_latisecta	Reinhardtia_paiewonskiana)))))	((Serenoa_repens	((Nypa_fruticans	Sabal_domingensis)	Phoenix_dactylifera))	Iriartea_deltoidea))))	(Manicaria_saccifera	(((((Heterospathe_cagayanensis	(Kentiopsis_piersoniorum	Veitchia_spiralis))	(Hydriastele_microspadix	Burretiokentia_grandiflora))	(Leopoldinia_pulchra	Dictyosperma_album))	(Prestoea_acuminata	(Oenocarpus_minor	Oenocarpus_bataua)))	((Pelagodoxa_henryana	Dypsis_decaryi)	Geonoma_undata)))))))	Kingia_australis);
((Sabal_domingensis	(Phoenix_dactylifera	(((((Manicaria_saccifera	((((((Burretiokentia_grandiflora	Heterospathe_cagayanensis)	(Kentiopsis_piersoniorum	Veitchia_spiralis))	Hydriastele_microspadix)	(Leopoldinia_pulchra	Dictyosperma_album))	(Prestoea_acuminata	(Oenocarpus_minor	Oenocarpus_bataua)))	((Pelagodoxa_henryana	(Calamus_caryotoides	Dypsis_decaryi))	Geonoma_undata)))	(Orania_palindan	Sclerosperma_profizianum))	(Nypa_fruticans	Iriartea_deltoidea))	(Podococcus_barteri	(Roystonea_regia	(Attalea_speciosa	(((Elaeis_oleifera	Elaeis_guineensis)	Bactris_major)	((Reinhardtia_simplex	Reinhardtia_gracilis)	(Reinhardtia_latisecta	Reinhardtia_paiewonskiana)))))))	(Pseudophoenix_vinifera	Serenoa_repens))))	Kingia_australis);
((Pseudophoenix_vinifera	(((((((((Burretiokentia_grandiflora	Heterospathe_cagayanensis)	(Kentiopsis_piersoniorum	Veitchia_spiralis))	Hydriastele_microspadix)	(Leopoldinia_pulchra	Dictyosperma_album))	((Geonoma_undata	(Prestoea_acuminata	((Calamus_caryotoides	Oenocarpus_minor)	Oenocarpus_bataua)))	((Pelagodoxa_henryana	Dypsis_decaryi)	Manicaria_saccifera)))	(Roystonea_regia	((Podococcus_barteri	Orania_palindan)	Sclerosperma_profizianum)))	Iriartea_deltoidea)	(((Reinhardtia_simplex	Reinhardtia_gracilis)	(Reinhardtia_latisecta	Reinhardtia_paiewonskiana))	(Attalea_speciosa	((Elaeis_oleifera	Elaeis_guineensis)	Bactris_major))))	(((Nypa_fruticans	Phoenix_dactylifera)	Sabal_domingensis)	Serenoa_repens)))	Kingia_australis);
((Phoenix_dactylifera	(Sabal_domingensis	(Serenoa_repens	(Pseudophoenix_vinifera	((((((Calamus_caryotoides	Geonoma_undata)	(Pelagodoxa_henryana	Dypsis_decaryi))	(Iriartea_deltoidea	Manicaria_saccifera))	(((((Heterospathe_cagayanensis	Hydriastele_microspadix)	(Kentiopsis_piersoniorum	Veitchia_spiralis))	Burretiokentia_grandiflora)	Dictyosperma_album)	(Prestoea_acuminata	(Oenocarpus_minor	Oenocarpus_bataua))))	((Podococcus_barteri	Orania_palindan)	Sclerosperma_profizianum))	(((Leopoldinia_pulchra	Attalea_speciosa)	Roystonea_regia)	((((Elaeis_oleifera	Elaeis_guineensis)	Bactris_major)	((Reinhardtia_simplex	Reinhardtia_gracilis)	(Reinhardtia_latisecta	Reinhardtia_paiewonskiana)))	Nypa_fruticans)))))))	Kingia_australis);
(((Podococcus_barteri	Orania_palindan)	(Sclerosperma_profizianum	((((((Attalea_speciosa	((Elaeis_oleifera	Elaeis_guineensis)	Bactris_major))	((Reinhardtia_simplex	Reinhardtia_gracilis)	(Reinhardtia_latisecta	Reinhardtia_paiewonskiana)))	((((Nypa_fruticans	Phoenix_dactylifera)	Sabal_domingensis)	(Calamus_caryotoides	Serenoa_repens))	Pseudophoenix_vinifera))	(((Pelagodoxa_henryana	Manicaria_saccifera)	((Prestoea_acuminata	(Oenocarpus_minor	Oenocarpus_bataua))	Geonoma_undata))	((Hydriastele_microspadix	(Burretiokentia_grandiflora	((Veitchia_spiralis	Heterospathe_cagayanensis)	Kentiopsis_piersoniorum)))	(Dypsis_decaryi	(Leopoldinia_pulchra	Dictyosperma_album)))))	Roystonea_regia)	Iriartea_deltoidea)))	Kingia_australis);
((Reinhardtia_gracilis	(((Reinhardtia_latisecta	Reinhardtia_paiewonskiana)	(((Attalea_speciosa	((Iriartea_deltoidea	(Roystonea_regia	((((Prestoea_acuminata	(Oenocarpus_minor	Oenocarpus_bataua))	((((Kentiopsis_piersoniorum	Veitchia_spiralis)	Heterospathe_cagayanensis)	((Leopoldinia_pulchra	Dictyosperma_album)	Hydriastele_microspadix))	Burretiokentia_grandiflora))	(Manicaria_saccifera	((Dypsis_decaryi	Pelagodoxa_henryana)	Geonoma_undata)))	((Podococcus_barteri	Orania_palindan)	Sclerosperma_profizianum))))	(((Sabal_domingensis	(Nypa_fruticans	Phoenix_dactylifera))	Serenoa_repens)	Pseudophoenix_vinifera)))	Calamus_caryotoides)	((Elaeis_oleifera	Elaeis_guineensis)	Bactris_major)))	Reinhardtia_simplex))	Kingia_australis);
((Nypa_fruticans	(((Serenoa_repens	Phoenix_dactylifera)	(Pseudophoenix_vinifera	(((Attalea_speciosa	((Elaeis_oleifera	Elaeis_guineensis)	Bactris_major))	((Reinhardtia_simplex	(Reinhardtia_latisecta	Reinhardtia_paiewonskiana))	Reinhardtia_gracilis))	(Iriartea_deltoidea	(((((Prestoea_acuminata	((Calamus_caryotoides	Oenocarpus_minor)	Oenocarpus_bataua))	((Veitchia_spiralis	((Heterospathe_cagayanensis	Burretiokentia_grandiflora)	Kentiopsis_piersoniorum))	((Leopoldinia_pulchra	Dictyosperma_album)	Hydriastele_microspadix)))	(Manicaria_saccifera	(Dypsis_decaryi	Pelagodoxa_henryana)))	Geonoma_undata)	(((Podococcus_barteri	Orania_palindan)	Sclerosperma_profizianum)	Roystonea_regia))))))	Sabal_domingensis))	Kingia_australis);
((((Podococcus_barteri	Orania_palindan)	Sclerosperma_profizianum)	(Roystonea_regia	((((((Sabal_domingensis	Nypa_fruticans)	((Calamus_caryotoides	Serenoa_repens)	(Dypsis_decaryi	Phoenix_dactylifera)))	Pseudophoenix_vinifera)	((Attalea_speciosa	((Elaeis_oleifera	Elaeis_guineensis)	Bactris_major))	((Reinhardtia_simplex	(Reinhardtia_latisecta	Reinhardtia_paiewonskiana))	Reinhardtia_gracilis)))	Iriartea_deltoidea)	((Geonoma_undata	(Manicaria_saccifera	Pelagodoxa_henryana))	((Prestoea_acuminata	(Oenocarpus_minor	Oenocarpus_bataua))	((Burretiokentia_grandiflora	((Heterospathe_cagayanensis	(Veitchia_spiralis	Kentiopsis_piersoniorum))	Hydriastele_microspadix))	(Leopoldinia_pulchra	Dictyosperma_album)))))))	Kingia_australis);
((Roystonea_regia	(((((Elaeis_oleifera	Elaeis_guineensis)	Bactris_major)	((Reinhardtia_latisecta	Reinhardtia_paiewonskiana)	(Reinhardtia_gracilis	Reinhardtia_simplex)))	Attalea_speciosa)	((Iriartea_deltoidea	(((Manicaria_saccifera	(Pelagodoxa_henryana	Geonoma_undata))	((Prestoea_acuminata	(Oenocarpus_minor	Oenocarpus_bataua))	(Dypsis_decaryi	(((Burretiokentia_grandiflora	(Heterospathe_cagayanensis	Kentiopsis_piersoniorum))	Veitchia_spiralis)	(Hydriastele_microspadix	(Leopoldinia_pulchra	Dictyosperma_album))))))	((Podococcus_barteri	Orania_palindan)	Sclerosperma_profizianum)))	((Serenoa_repens	(Phoenix_dactylifera	(Calamus_caryotoides	(Sabal_domingensis	Nypa_fruticans))))	Pseudophoenix_vinifera))))	Kingia_australis);
(((Sclerosperma_profizianum	(Podococcus_barteri	Orania_palindan))	(((((Nypa_fruticans	Attalea_speciosa)	(((Reinhardtia_simplex	Reinhardtia_gracilis)	(Reinhardtia_latisecta	Reinhardtia_paiewonskiana))	(Bactris_major	(Elaeis_oleifera	Elaeis_guineensis))))	Iriartea_deltoidea)	(Serenoa_repens	(Phoenix_dactylifera	Sabal_domingensis)))	(((Manicaria_saccifera	(Geonoma_undata	(Dypsis_decaryi	Pelagodoxa_henryana)))	(((Burretiokentia_grandiflora	((Heterospathe_cagayanensis	(Kentiopsis_piersoniorum	Veitchia_spiralis))	Hydriastele_microspadix))	(Dictyosperma_album	Leopoldinia_pulchra))	(Prestoea_acuminata	(Oenocarpus_minor	Oenocarpus_bataua))))	(Pseudophoenix_vinifera	(Calamus_caryotoides	Roystonea_regia)))))	Kingia_australis);
(((Pseudophoenix_vinifera	((((((Reinhardtia_simplex	Reinhardtia_gracilis)	(Reinhardtia_latisecta	Reinhardtia_paiewonskiana))	((Bactris_major	(Elaeis_oleifera	Elaeis_guineensis))	Attalea_speciosa))	((Calamus_caryotoides	Serenoa_repens)	(Phoenix_dactylifera	Sabal_domingensis)))	Iriartea_deltoidea)	((Roystonea_regia	(Sclerosperma_profizianum	(Podococcus_barteri	Orania_palindan)))	((Manicaria_saccifera	(Geonoma_undata	(Dypsis_decaryi	Pelagodoxa_henryana)))	(((Burretiokentia_grandiflora	((Heterospathe_cagayanensis	(Kentiopsis_piersoniorum	Veitchia_spiralis))	Hydriastele_microspadix))	(Dictyosperma_album	Leopoldinia_pulchra))	(Prestoea_acuminata	(Oenocarpus_minor	Oenocarpus_bataua)))))))	Nypa_fruticans)	Kingia_australis);
((Sabal_domingensis	(((((Iriartea_deltoidea	(Roystonea_regia	(Sclerosperma_profizianum	(Podococcus_barteri	Orania_palindan))))	(Leopoldinia_pulchra	(((Geonoma_undata	(Serenoa_repens	Calamus_caryotoides))	((Dypsis_decaryi	Pelagodoxa_henryana)	(Nypa_fruticans	Manicaria_saccifera)))	((((Burretiokentia_grandiflora	Heterospathe_cagayanensis)	(Kentiopsis_piersoniorum	(Dictyosperma_album	Veitchia_spiralis)))	Hydriastele_microspadix)	(Prestoea_acuminata	(Oenocarpus_minor	Oenocarpus_bataua))))))	(Attalea_speciosa	(((Reinhardtia_simplex	Reinhardtia_gracilis)	(Reinhardtia_latisecta	Reinhardtia_paiewonskiana))	(Bactris_major	(Elaeis_oleifera	Elaeis_guineensis)))))	Pseudophoenix_vinifera)	Phoenix_dactylifera))	Kingia_australis);
((Sabal_domingensis	((Serenoa_repens	(Pseudophoenix_vinifera	((((Calamus_caryotoides	Iriartea_deltoidea)	(Roystonea_regia	(Sclerosperma_profizianum	(Podococcus_barteri	Orania_palindan))))	(((Pelagodoxa_henryana	Geonoma_undata)	Manicaria_saccifera)	((Dypsis_decaryi	(((Kentiopsis_piersoniorum	(Heterospathe_cagayanensis	(Dictyosperma_album	Veitchia_spiralis)))	Burretiokentia_grandiflora)	Hydriastele_microspadix))	(Prestoea_acuminata	(Leopoldinia_pulchra	(Oenocarpus_minor	Oenocarpus_bataua))))))	(((Reinhardtia_simplex	Reinhardtia_gracilis)	(Reinhardtia_latisecta	Reinhardtia_paiewonskiana))	((Nypa_fruticans	Attalea_speciosa)	((Elaeis_oleifera	Elaeis_guineensis)	Bactris_major))))))	Phoenix_dactylifera))	Kingia_australis);
((Roystonea_regia	((((Reinhardtia_simplex	Reinhardtia_gracilis)	(Reinhardtia_latisecta	Reinhardtia_paiewonskiana))	((Attalea_speciosa	(Elaeis_oleifera	Elaeis_guineensis))	Bactris_major))	(((Sclerosperma_profizianum	(Podococcus_barteri	Orania_palindan))	((((Dypsis_decaryi	Pelagodoxa_henryana)	(Calamus_caryotoides	Geonoma_undata))	Manicaria_saccifera)	(((((Veitchia_spiralis	Kentiopsis_piersoniorum)	(Burretiokentia_grandiflora	Heterospathe_cagayanensis))	Hydriastele_microspadix)	(Leopoldinia_pulchra	Dictyosperma_album))	(Prestoea_acuminata	(Oenocarpus_minor	Oenocarpus_bataua)))))	((((Phoenix_dactylifera	(Nypa_fruticans	Sabal_domingensis))	Serenoa_repens)	Pseudophoenix_vinifera)	Iriartea_deltoidea))))	Kingia_australis);
((Nypa_fruticans	(Phoenix_dactylifera	(Sabal_domingensis	((Calamus_caryotoides	Serenoa_repens)	(Pseudophoenix_vinifera	((((Roystonea_regia	(((Reinhardtia_simplex	Reinhardtia_gracilis)	(Reinhardtia_latisecta	Reinhardtia_paiewonskiana))	((Elaeis_oleifera	Elaeis_guineensis)	Bactris_major)))	Attalea_speciosa)	Iriartea_deltoidea)	((Sclerosperma_profizianum	(Podococcus_barteri	Orania_palindan))	((((Dypsis_decaryi	Pelagodoxa_henryana)	Geonoma_undata)	Manicaria_saccifera)	(((((Veitchia_spiralis	Kentiopsis_piersoniorum)	(Burretiokentia_grandiflora	Heterospathe_cagayanensis))	Hydriastele_microspadix)	(Leopoldinia_pulchra	Dictyosperma_album))	(Prestoea_acuminata	(Oenocarpus_minor	Oenocarpus_bataua)))))))))))	Kingia_australis);
((Roystonea_regia	(((Sclerosperma_profizianum	(Podococcus_barteri	Orania_palindan))	((((Dypsis_decaryi	Pelagodoxa_henryana)	Geonoma_undata)	Manicaria_saccifera)	((Burretiokentia_grandiflora	((Heterospathe_cagayanensis	Hydriastele_microspadix)	(((Leopoldinia_pulchra	Dictyosperma_album)	Veitchia_spiralis)	Kentiopsis_piersoniorum)))	(Prestoea_acuminata	(Oenocarpus_minor	Oenocarpus_bataua)))))	((((Calamus_caryotoides	(((Reinhardtia_simplex	Reinhardtia_gracilis)	(Reinhardtia_latisecta	Reinhardtia_paiewonskiana))	((Elaeis_oleifera	Elaeis_guineensis)	Bactris_major)))	(Nypa_fruticans	Attalea_speciosa))	(((Phoenix_dactylifera	Sabal_domingensis)	Serenoa_repens)	Pseudophoenix_vinifera))	Iriartea_deltoidea)))	Kingia_australis);
((Sclerosperma_profizianum	((Podococcus_barteri	Orania_palindan)	((((((Dypsis_decaryi	Pelagodoxa_henryana)	(Calamus_caryotoides	Geonoma_undata))	Manicaria_saccifera)	(((((Heterospathe_cagayanensis	(Veitchia_spiralis	Kentiopsis_piersoniorum))	Burretiokentia_grandiflora)	Hydriastele_microspadix)	(Leopoldinia_pulchra	Dictyosperma_album))	(Prestoea_acuminata	(Oenocarpus_minor	Oenocarpus_bataua))))	(((((Reinhardtia_simplex	Reinhardtia_gracilis)	(Reinhardtia_latisecta	Reinhardtia_paiewonskiana))	((Attalea_speciosa	(Elaeis_oleifera	Elaeis_guineensis))	Bactris_major))	(((Phoenix_dactylifera	(Nypa_fruticans	Sabal_domingensis))	Serenoa_repens)	Pseudophoenix_vinifera))	Iriartea_deltoidea))	Roystonea_regia)))	Kingia_australis);
((Iriartea_deltoidea	((((((Reinhardtia_simplex	Reinhardtia_gracilis)	(Reinhardtia_latisecta	Reinhardtia_paiewonskiana))	((Elaeis_oleifera	Elaeis_guineensis)	Bactris_major))	Attalea_speciosa)	((Phoenix_dactylifera	(Nypa_fruticans	Sabal_domingensis))	Serenoa_repens))	(((Sclerosperma_profizianum	(Podococcus_barteri	Orania_palindan))	(((((Heterospathe_cagayanensis	(Veitchia_spiralis	Kentiopsis_piersoniorum))	Burretiokentia_grandiflora)	Hydriastele_microspadix)	(Leopoldinia_pulchra	Dictyosperma_album))	(((Prestoea_acuminata	(Oenocarpus_minor	Oenocarpus_bataua))	((Dypsis_decaryi	Pelagodoxa_henryana)	(Calamus_caryotoides	Geonoma_undata)))	Manicaria_saccifera)))	(Roystonea_regia	Pseudophoenix_vinifera))))	Kingia_australis);
((Roystonea_regia	(((Sclerosperma_profizianum	(Podococcus_barteri	Orania_palindan))	((Iriartea_deltoidea	(((((Reinhardtia_simplex	Reinhardtia_gracilis)	(Reinhardtia_latisecta	Reinhardtia_paiewonskiana))	((Elaeis_oleifera	Elaeis_guineensis)	Bactris_major))	(Nypa_fruticans	Attalea_speciosa))	(Pseudophoenix_vinifera	((Sabal_domingensis	Phoenix_dactylifera)	Serenoa_repens))))	((Manicaria_saccifera	((Dypsis_decaryi	Pelagodoxa_henryana)	Geonoma_undata))	(((((Heterospathe_cagayanensis	Kentiopsis_piersoniorum)	Burretiokentia_grandiflora)	(Veitchia_spiralis	Hydriastele_microspadix))	(Leopoldinia_pulchra	Dictyosperma_album))	(Prestoea_acuminata	(Oenocarpus_minor	Oenocarpus_bataua))))))	Calamus_caryotoides))	Kingia_australis);
(((Nypa_fruticans	Sabal_domingensis)	(Phoenix_dactylifera	(((Attalea_speciosa	(((Reinhardtia_simplex	Reinhardtia_gracilis)	(Reinhardtia_latisecta	Reinhardtia_paiewonskiana))	(Bactris_major	(Elaeis_oleifera	Elaeis_guineensis))))	(((Manicaria_saccifera	((((Burretiokentia_grandiflora	(Hydriastele_microspadix	(Leopoldinia_pulchra	Dictyosperma_album)))	((Veitchia_spiralis	Kentiopsis_piersoniorum)	Heterospathe_cagayanensis))	(Prestoea_acuminata	(Oenocarpus_bataua	Oenocarpus_minor)))	((Dypsis_decaryi	Pelagodoxa_henryana)	Geonoma_undata)))	(Iriartea_deltoidea	((Sclerosperma_profizianum	(Podococcus_barteri	Orania_palindan))	Roystonea_regia)))	Pseudophoenix_vinifera))	(Calamus_caryotoides	Serenoa_repens))))	Kingia_australis);
(((((((Calamus_caryotoides	Serenoa_repens)	((Nypa_fruticans	Sabal_domingensis)	Phoenix_dactylifera))	Pseudophoenix_vinifera)	(Iriartea_deltoidea	(((Geonoma_undata	(((((Leopoldinia_pulchra	Dictyosperma_album)	Hydriastele_microspadix)	((Veitchia_spiralis	Kentiopsis_piersoniorum)	Heterospathe_cagayanensis))	(Burretiokentia_grandiflora	Dypsis_decaryi))	(Prestoea_acuminata	(Oenocarpus_bataua	Oenocarpus_minor))))	(Manicaria_saccifera	Pelagodoxa_henryana))	((Sclerosperma_profizianum	(Podococcus_barteri	Orania_palindan))	Roystonea_regia))))	Attalea_speciosa)	(((Reinhardtia_simplex	Reinhardtia_gracilis)	(Reinhardtia_latisecta	Reinhardtia_paiewonskiana))	(Bactris_major	(Elaeis_oleifera	Elaeis_guineensis))))	Kingia_australis);
((Iriartea_deltoidea	(Pseudophoenix_vinifera	(((Roystonea_regia	(((((Leopoldinia_pulchra	Dictyosperma_album)	(Burretiokentia_grandiflora	(Hydriastele_microspadix	((Veitchia_spiralis	Kentiopsis_piersoniorum)	Heterospathe_cagayanensis))))	((Prestoea_acuminata	(Oenocarpus_bataua	Oenocarpus_minor))	((Dypsis_decaryi	Pelagodoxa_henryana)	Geonoma_undata)))	Manicaria_saccifera)	(Sclerosperma_profizianum	(Podococcus_barteri	Orania_palindan))))	(Attalea_speciosa	(Calamus_caryotoides	(((Reinhardtia_simplex	Reinhardtia_gracilis)	(Reinhardtia_latisecta	Reinhardtia_paiewonskiana))	(Bactris_major	(Elaeis_oleifera	Elaeis_guineensis))))))	(Phoenix_dactylifera	(Serenoa_repens	(Nypa_fruticans	Sabal_domingensis))))))	Kingia_australis);
((Roystonea_regia	((((((Reinhardtia_simplex	Reinhardtia_gracilis)	(Reinhardtia_latisecta	Reinhardtia_paiewonskiana))	(Attalea_speciosa	(Bactris_major	(Elaeis_oleifera	Elaeis_guineensis))))	((Serenoa_repens	((Nypa_fruticans	Sabal_domingensis)	Phoenix_dactylifera))	Pseudophoenix_vinifera))	(Iriartea_deltoidea	(((Dypsis_decaryi	Pelagodoxa_henryana)	(((Veitchia_spiralis	(Leopoldinia_pulchra	Dictyosperma_album))	((Hydriastele_microspadix	(Kentiopsis_piersoniorum	Heterospathe_cagayanensis))	Burretiokentia_grandiflora))	(Calamus_caryotoides	Geonoma_undata)))	(Manicaria_saccifera	(Prestoea_acuminata	(Oenocarpus_bataua	Oenocarpus_minor))))))	((Orania_palindan	Podococcus_barteri)	Sclerosperma_profizianum)))	Kingia_australis);
((Iriartea_deltoidea	((((Orania_palindan	Podococcus_barteri)	Sclerosperma_profizianum)	(Calamus_caryotoides	Roystonea_regia))	((((Prestoea_acuminata	(Oenocarpus_bataua	Oenocarpus_minor))	((Leopoldinia_pulchra	Dictyosperma_album)	(Hydriastele_microspadix	(Veitchia_spiralis	(Kentiopsis_piersoniorum	Heterospathe_cagayanensis)))))	(Manicaria_saccifera	(Geonoma_undata	(Burretiokentia_grandiflora	(Dypsis_decaryi	Pelagodoxa_henryana)))))	(((Nypa_fruticans	Attalea_speciosa)	((Bactris_major	(Elaeis_oleifera	Elaeis_guineensis))	((Reinhardtia_simplex	Reinhardtia_gracilis)	(Reinhardtia_latisecta	Reinhardtia_paiewonskiana))))	((Serenoa_repens	(Sabal_domingensis	Phoenix_dactylifera))	Pseudophoenix_vinifera)))))	Kingia_australis);
((Sabal_domingensis	(Phoenix_dactylifera	((((Serenoa_repens	Pseudophoenix_vinifera)	(Attalea_speciosa	((Bactris_major	(Elaeis_oleifera	Elaeis_guineensis))	((Reinhardtia_simplex	Reinhardtia_gracilis)	(Reinhardtia_latisecta	Reinhardtia_paiewonskiana)))))	((Calamus_caryotoides	Roystonea_regia)	Iriartea_deltoidea))	(((Orania_palindan	Podococcus_barteri)	Sclerosperma_profizianum)	((((Prestoea_acuminata	(Oenocarpus_bataua	Oenocarpus_minor))	((Leopoldinia_pulchra	Dictyosperma_album)	(Hydriastele_microspadix	(Veitchia_spiralis	(Kentiopsis_piersoniorum	(Burretiokentia_grandiflora	Heterospathe_cagayanensis))))))	Geonoma_undata)	((Nypa_fruticans	Manicaria_saccifera)	(Dypsis_decaryi	Pelagodoxa_henryana)))))))	Kingia_australis);
((Nypa_fruticans	(Phoenix_dactylifera	((((((Orania_palindan	Podococcus_barteri)	Sclerosperma_profizianum)	(Iriartea_deltoidea	((((Prestoea_acuminata	(Oenocarpus_bataua	Oenocarpus_minor))	(Hydriastele_microspadix	((Burretiokentia_grandiflora	Heterospathe_cagayanensis)	(Kentiopsis_piersoniorum	(Veitchia_spiralis	(Leopoldinia_pulchra	Dictyosperma_album))))))	((Serenoa_repens	Calamus_caryotoides)	Geonoma_undata))	(Manicaria_saccifera	(Dypsis_decaryi	Pelagodoxa_henryana)))))	(Roystonea_regia	(Attalea_speciosa	((Bactris_major	(Elaeis_oleifera	Elaeis_guineensis))	((Reinhardtia_simplex	Reinhardtia_gracilis)	(Reinhardtia_latisecta	Reinhardtia_paiewonskiana))))))	Pseudophoenix_vinifera)	Sabal_domingensis)))	Kingia_australis);
((Nypa_fruticans	(Phoenix_dactylifera	((((Iriartea_deltoidea	(Roystonea_regia	((Bactris_major	(Attalea_speciosa	(Elaeis_oleifera	Elaeis_guineensis)))	((Reinhardtia_simplex	Reinhardtia_gracilis)	(Reinhardtia_latisecta	Reinhardtia_paiewonskiana)))))	(Pseudophoenix_vinifera	((Podococcus_barteri	(Sclerosperma_profizianum	Orania_palindan))	((Manicaria_saccifera	((Prestoea_acuminata	(Oenocarpus_bataua	Oenocarpus_minor))	(((Hydriastele_microspadix	(Heterospathe_cagayanensis	(Kentiopsis_piersoniorum	Veitchia_spiralis)))	Burretiokentia_grandiflora)	(Leopoldinia_pulchra	Dictyosperma_album))))	(Geonoma_undata	(Dypsis_decaryi	Pelagodoxa_henryana))))))	(Calamus_caryotoides	Serenoa_repens))	Sabal_domingensis)))	Kingia_australis);
((Nypa_fruticans	((Bactris_major	(Elaeis_oleifera	Elaeis_guineensis))	(((Reinhardtia_simplex	Reinhardtia_gracilis)	(Reinhardtia_latisecta	Reinhardtia_paiewonskiana))	((Attalea_speciosa	((Serenoa_repens	(Sabal_domingensis	Phoenix_dactylifera))	(Iriartea_deltoidea	(Pseudophoenix_vinifera	((Roystonea_regia	(Podococcus_barteri	(Sclerosperma_profizianum	Orania_palindan)))	((Manicaria_saccifera	((Prestoea_acuminata	(Oenocarpus_bataua	Oenocarpus_minor))	(((Hydriastele_microspadix	(Heterospathe_cagayanensis	(Kentiopsis_piersoniorum	Veitchia_spiralis)))	Burretiokentia_grandiflora)	(Leopoldinia_pulchra	Dictyosperma_album))))	(Geonoma_undata	(Dypsis_decaryi	Pelagodoxa_henryana))))))))	Calamus_caryotoides))))	Kingia_australis);
((Sclerosperma_profizianum	((Orania_palindan	Podococcus_barteri)	((((Geonoma_undata	(Dypsis_decaryi	Pelagodoxa_henryana))	(Leopoldinia_pulchra	((((Hydriastele_microspadix	Heterospathe_cagayanensis)	(Kentiopsis_piersoniorum	Veitchia_spiralis))	Burretiokentia_grandiflora)	Dictyosperma_album)))	((Prestoea_acuminata	(Oenocarpus_bataua	Oenocarpus_minor))	(Nypa_fruticans	Manicaria_saccifera)))	((((((Bactris_major	(Elaeis_oleifera	Elaeis_guineensis))	((Reinhardtia_simplex	Reinhardtia_gracilis)	(Reinhardtia_latisecta	Reinhardtia_paiewonskiana)))	Attalea_speciosa)	(Serenoa_repens	(Sabal_domingensis	Phoenix_dactylifera)))	(Pseudophoenix_vinifera	Iriartea_deltoidea))	(Calamus_caryotoides	Roystonea_regia)))))	Kingia_australis);
((Bactris_major	((Elaeis_guineensis	Elaeis_oleifera)	(((Reinhardtia_simplex	Reinhardtia_gracilis)	(Reinhardtia_paiewonskiana	Reinhardtia_latisecta))	(((((((Prestoea_acuminata	(Oenocarpus_minor	Oenocarpus_bataua))	Geonoma_undata)	(Dypsis_decaryi	Pelagodoxa_henryana))	(((Leopoldinia_pulchra	Dictyosperma_album)	(Hydriastele_microspadix	(Burretiokentia_grandiflora	(Heterospathe_cagayanensis	(Veitchia_spiralis	Kentiopsis_piersoniorum)))))	Manicaria_saccifera))	((Iriartea_deltoidea	(Calamus_caryotoides	Roystonea_regia))	((Podococcus_barteri	Orania_palindan)	Sclerosperma_profizianum)))	(Pseudophoenix_vinifera	(Phoenix_dactylifera	(Serenoa_repens	(Nypa_fruticans	Sabal_domingensis)))))	Attalea_speciosa))))	Kingia_australis);
((Phoenix_dactylifera	(((((Attalea_speciosa	((Calamus_caryotoides	(Bactris_major	(Elaeis_guineensis	Elaeis_oleifera)))	((Reinhardtia_simplex	Reinhardtia_gracilis)	(Reinhardtia_paiewonskiana	Reinhardtia_latisecta))))	((Iriartea_deltoidea	((Manicaria_saccifera	(Geonoma_undata	(Dypsis_decaryi	Pelagodoxa_henryana)))	((Prestoea_acuminata	(Oenocarpus_minor	Oenocarpus_bataua))	((Leopoldinia_pulchra	Dictyosperma_album)	(Hydriastele_microspadix	(Burretiokentia_grandiflora	(Heterospathe_cagayanensis	(Veitchia_spiralis	Kentiopsis_piersoniorum))))))))	(Roystonea_regia	((Podococcus_barteri	Orania_palindan)	Sclerosperma_profizianum))))	Pseudophoenix_vinifera)	Serenoa_repens)	(Nypa_fruticans	Sabal_domingensis)))	Kingia_australis);
((Pseudophoenix_vinifera	((((Geonoma_undata	((Dypsis_decaryi	Pelagodoxa_henryana)	Manicaria_saccifera))	((Prestoea_acuminata	(Leopoldinia_pulchra	(Oenocarpus_minor	Oenocarpus_bataua)))	(((Dictyosperma_album	Veitchia_spiralis)	Kentiopsis_piersoniorum)	(Burretiokentia_grandiflora	(Hydriastele_microspadix	Heterospathe_cagayanensis)))))	((Iriartea_deltoidea	Roystonea_regia)	((Podococcus_barteri	Orania_palindan)	Sclerosperma_profizianum)))	(((Calamus_caryotoides	Serenoa_repens)	((Nypa_fruticans	Sabal_domingensis)	Phoenix_dactylifera))	(Attalea_speciosa	((Bactris_major	(Elaeis_guineensis	Elaeis_oleifera))	((Reinhardtia_simplex	Reinhardtia_gracilis)	(Reinhardtia_paiewonskiana	Reinhardtia_latisecta)))))))	Kingia_australis);
((((Reinhardtia_simplex	Reinhardtia_gracilis)	(Reinhardtia_paiewonskiana	Reinhardtia_latisecta))	((((((((Iriartea_deltoidea	Manicaria_saccifera)	(((Prestoea_acuminata	(Oenocarpus_minor	Oenocarpus_bataua))	(Leopoldinia_pulchra	(((Heterospathe_cagayanensis	(Veitchia_spiralis	Kentiopsis_piersoniorum))	(Burretiokentia_grandiflora	Hydriastele_microspadix))	Dictyosperma_album)))	((Dypsis_decaryi	Pelagodoxa_henryana)	Geonoma_undata)))	((Podococcus_barteri	Orania_palindan)	Sclerosperma_profizianum))	Roystonea_regia)	(Pseudophoenix_vinifera	(Serenoa_repens	(Sabal_domingensis	(Nypa_fruticans	Phoenix_dactylifera)))))	Attalea_speciosa)	Calamus_caryotoides)	(Bactris_major	(Elaeis_guineensis	Elaeis_oleifera))))	Kingia_australis);
((Sabal_domingensis	(Phoenix_dactylifera	(((((Roystonea_regia	(Attalea_speciosa	((Bactris_major	(Elaeis_guineensis	Elaeis_oleifera))	((Reinhardtia_simplex	Reinhardtia_gracilis)	(Reinhardtia_paiewonskiana	Reinhardtia_latisecta)))))	((Podococcus_barteri	(Orania_palindan	Sclerosperma_profizianum))	((((Dypsis_decaryi	Pelagodoxa_henryana)	(Calamus_caryotoides	Geonoma_undata))	(Leopoldinia_pulchra	(((Heterospathe_cagayanensis	(Veitchia_spiralis	Kentiopsis_piersoniorum))	(Burretiokentia_grandiflora	Hydriastele_microspadix))	Dictyosperma_album)))	((Prestoea_acuminata	(Oenocarpus_minor	Oenocarpus_bataua))	(Nypa_fruticans	Manicaria_saccifera)))))	Iriartea_deltoidea)	Pseudophoenix_vinifera)	Serenoa_repens)))	Kingia_australis);
((Nypa_fruticans	(Iriartea_deltoidea	(((Pseudophoenix_vinifera	(Serenoa_repens	(Sabal_domingensis	Phoenix_dactylifera)))	(Roystonea_regia	(Attalea_speciosa	((Calamus_caryotoides	(Bactris_major	(Elaeis_guineensis	Elaeis_oleifera)))	((Reinhardtia_simplex	Reinhardtia_gracilis)	(Reinhardtia_paiewonskiana	Reinhardtia_latisecta))))))	((Sclerosperma_profizianum	(Podococcus_barteri	Orania_palindan))	(((Prestoea_acuminata	(Oenocarpus_minor	Oenocarpus_bataua))	((((Veitchia_spiralis	Kentiopsis_piersoniorum)	(Hydriastele_microspadix	Heterospathe_cagayanensis))	Burretiokentia_grandiflora)	(Dictyosperma_album	Leopoldinia_pulchra)))	(Manicaria_saccifera	(Geonoma_undata	(Dypsis_decaryi	Pelagodoxa_henryana))))))))	Kingia_australis);
((Nypa_fruticans	(Oenocarpus_minor	(Oenocarpus_bataua	((((Dypsis_decaryi	(((Veitchia_spiralis	(Heterospathe_cagayanensis	Kentiopsis_piersoniorum))	Hydriastele_microspadix)	Burretiokentia_grandiflora))	(Dictyosperma_album	Leopoldinia_pulchra))	((Geonoma_undata	(Pelagodoxa_henryana	Manicaria_saccifera))	(((Iriartea_deltoidea	((Pseudophoenix_vinifera	((Calamus_caryotoides	Serenoa_repens)	(Sabal_domingensis	Phoenix_dactylifera)))	((Bactris_major	(Attalea_speciosa	(Elaeis_guineensis	Elaeis_oleifera)))	((Reinhardtia_simplex	Reinhardtia_gracilis)	(Reinhardtia_paiewonskiana	Reinhardtia_latisecta)))))	Roystonea_regia)	(Sclerosperma_profizianum	(Podococcus_barteri	Orania_palindan)))))	Prestoea_acuminata))))	Kingia_australis);
((Roystonea_regia	((Sclerosperma_profizianum	(Podococcus_barteri	Orania_palindan))	(((((Calamus_caryotoides	((Bactris_major	(Elaeis_guineensis	Elaeis_oleifera))	((Reinhardtia_simplex	Reinhardtia_gracilis)	(Reinhardtia_paiewonskiana	Reinhardtia_latisecta))))	Attalea_speciosa)	((((Nypa_fruticans	Phoenix_dactylifera)	Sabal_domingensis)	Serenoa_repens)	Iriartea_deltoidea))	Pseudophoenix_vinifera)	((Geonoma_undata	Pelagodoxa_henryana)	(((Prestoea_acuminata	(Oenocarpus_minor	Oenocarpus_bataua))	(((Kentiopsis_piersoniorum	Veitchia_spiralis)	(Hydriastele_microspadix	(Burretiokentia_grandiflora	Heterospathe_cagayanensis)))	(Dypsis_decaryi	(Dictyosperma_album	Leopoldinia_pulchra))))	Manicaria_saccifera)))))	Kingia_australis);
((Sabal_domingensis	(((Calamus_caryotoides	Serenoa_repens)	((((Iriartea_deltoidea	(Geonoma_undata	(((Prestoea_acuminata	(Leopoldinia_pulchra	(Oenocarpus_minor	Oenocarpus_bataua)))	(((Burretiokentia_grandiflora	Hydriastele_microspadix)	(Heterospathe_cagayanensis	(Kentiopsis_piersoniorum	Veitchia_spiralis)))	Dictyosperma_album))	((Dypsis_decaryi	Pelagodoxa_henryana)	Manicaria_saccifera))))	(Sclerosperma_profizianum	(Podococcus_barteri	Orania_palindan)))	(Roystonea_regia	(((Bactris_major	(Elaeis_guineensis	Elaeis_oleifera))	((Reinhardtia_simplex	Reinhardtia_gracilis)	(Reinhardtia_paiewonskiana	Reinhardtia_latisecta)))	Attalea_speciosa)))	Pseudophoenix_vinifera))	(Nypa_fruticans	Phoenix_dactylifera)))	Kingia_australis);
((Pseudophoenix_vinifera	(((Roystonea_regia	(Iriartea_deltoidea	(Sclerosperma_profizianum	(Podococcus_barteri	Orania_palindan))))	((((Prestoea_acuminata	(Oenocarpus_minor	Oenocarpus_bataua))	((((Veitchia_spiralis	(Heterospathe_cagayanensis	Kentiopsis_piersoniorum))	Hydriastele_microspadix)	Burretiokentia_grandiflora)	(Leopoldinia_pulchra	Dictyosperma_album)))	Manicaria_saccifera)	(Geonoma_undata	(Dypsis_decaryi	Pelagodoxa_henryana))))	(((Serenoa_repens	Phoenix_dactylifera)	(Nypa_fruticans	Sabal_domingensis))	(Calamus_caryotoides	((Attalea_speciosa	(Bactris_major	(Elaeis_guineensis	Elaeis_oleifera)))	((Reinhardtia_simplex	Reinhardtia_gracilis)	(Reinhardtia_paiewonskiana	Reinhardtia_latisecta)))))))	Kingia_australis);
((Roystonea_regia	((((Podococcus_barteri	Orania_palindan)	Sclerosperma_profizianum)	((((Pseudophoenix_vinifera	(Serenoa_repens	(Sabal_domingensis	(Nypa_fruticans	Phoenix_dactylifera))))	(Attalea_speciosa	(((Reinhardtia_gracilis	Reinhardtia_simplex)	(Reinhardtia_paiewonskiana	Reinhardtia_latisecta))	(Bactris_major	(Elaeis_guineensis	Elaeis_oleifera)))))	(((Geonoma_undata	(Dypsis_decaryi	Pelagodoxa_henryana))	Manicaria_saccifera)	(((Dictyosperma_album	Leopoldinia_pulchra)	((Burretiokentia_grandiflora	((Kentiopsis_piersoniorum	Veitchia_spiralis)	Heterospathe_cagayanensis))	Hydriastele_microspadix))	((Oenocarpus_bataua	Oenocarpus_minor)	Prestoea_acuminata))))	Iriartea_deltoidea))	Calamus_caryotoides))	Kingia_australis);
((Roystonea_regia	(((Podococcus_barteri	Orania_palindan)	Sclerosperma_profizianum)	((((Pseudophoenix_vinifera	((Calamus_caryotoides	Serenoa_repens)	(Sabal_domingensis	(Nypa_fruticans	Phoenix_dactylifera))))	(((Reinhardtia_gracilis	Reinhardtia_simplex)	(Reinhardtia_paiewonskiana	Reinhardtia_latisecta))	((Bactris_major	(Elaeis_guineensis	Elaeis_oleifera))	Attalea_speciosa)))	(((Geonoma_undata	(Dypsis_decaryi	Pelagodoxa_henryana))	Manicaria_saccifera)	(((Dictyosperma_album	Leopoldinia_pulchra)	((((Kentiopsis_piersoniorum	Heterospathe_cagayanensis)	Veitchia_spiralis)	Hydriastele_microspadix)	Burretiokentia_grandiflora))	((Oenocarpus_bataua	Oenocarpus_minor)	Prestoea_acuminata))))	Iriartea_deltoidea)))	Kingia_australis);
((Nypa_fruticans	((Serenoa_repens	Phoenix_dactylifera)	(((((Reinhardtia_gracilis	Reinhardtia_simplex)	(Reinhardtia_paiewonskiana	Reinhardtia_latisecta))	((Bactris_major	(Elaeis_guineensis	Elaeis_oleifera))	Attalea_speciosa))	(((((Podococcus_barteri	Orania_palindan)	Sclerosperma_profizianum)	(((Calamus_caryotoides	Geonoma_undata)	((Dypsis_decaryi	Pelagodoxa_henryana)	Manicaria_saccifera))	(((Veitchia_spiralis	Kentiopsis_piersoniorum)	(((Dictyosperma_album	Leopoldinia_pulchra)	Hydriastele_microspadix)	(Burretiokentia_grandiflora	Heterospathe_cagayanensis)))	((Oenocarpus_bataua	Oenocarpus_minor)	Prestoea_acuminata))))	(Roystonea_regia	Pseudophoenix_vinifera))	Iriartea_deltoidea))	Sabal_domingensis)))	Kingia_australis);
((Roystonea_regia	(((((Reinhardtia_gracilis	Reinhardtia_simplex)	(Reinhardtia_paiewonskiana	Reinhardtia_latisecta))	((Bactris_major	(Elaeis_guineensis	Elaeis_oleifera))	Attalea_speciosa))	((Nypa_fruticans	Iriartea_deltoidea)	(((Sabal_domingensis	Phoenix_dactylifera)	Serenoa_repens)	Pseudophoenix_vinifera)))	(((Podococcus_barteri	Orania_palindan)	Sclerosperma_profizianum)	((Manicaria_saccifera	((Calamus_caryotoides	Geonoma_undata)	(Dypsis_decaryi	Pelagodoxa_henryana)))	((((Dictyosperma_album	Leopoldinia_pulchra)	Hydriastele_microspadix)	(Burretiokentia_grandiflora	(Heterospathe_cagayanensis	(Veitchia_spiralis	Kentiopsis_piersoniorum))))	((Oenocarpus_bataua	Oenocarpus_minor)	Prestoea_acuminata))))))	Kingia_australis);
((Pelagodoxa_henryana	((((Leopoldinia_pulchra	((Dypsis_decaryi	Dictyosperma_album)	(Hydriastele_microspadix	(Burretiokentia_grandiflora	(Heterospathe_cagayanensis	(Veitchia_spiralis	Kentiopsis_piersoniorum))))))	(Geonoma_undata	((Oenocarpus_bataua	Oenocarpus_minor)	Prestoea_acuminata)))	((Calamus_caryotoides	(((Nypa_fruticans	Roystonea_regia)	(((Reinhardtia_gracilis	Reinhardtia_simplex)	(Reinhardtia_paiewonskiana	Reinhardtia_latisecta))	((Bactris_major	(Elaeis_guineensis	Elaeis_oleifera))	Attalea_speciosa)))	(((Sabal_domingensis	Phoenix_dactylifera)	Serenoa_repens)	(Iriartea_deltoidea	Pseudophoenix_vinifera))))	((Podococcus_barteri	Orania_palindan)	Sclerosperma_profizianum)))	Manicaria_saccifera))	Kingia_australis);
((Pseudophoenix_vinifera	(((Iriartea_deltoidea	(((Calamus_caryotoides	Roystonea_regia)	((Podococcus_barteri	Orania_palindan)	Sclerosperma_profizianum))	((Manicaria_saccifera	Pelagodoxa_henryana)	(Geonoma_undata	(((Oenocarpus_bataua	Oenocarpus_minor)	Prestoea_acuminata)	(((Hydriastele_microspadix	(Heterospathe_cagayanensis	(Veitchia_spiralis	Kentiopsis_piersoniorum)))	Burretiokentia_grandiflora)	((Dictyosperma_album	Leopoldinia_pulchra)	Dypsis_decaryi)))))))	((((Reinhardtia_gracilis	Reinhardtia_simplex)	(Reinhardtia_paiewonskiana	Reinhardtia_latisecta))	(Bactris_major	(Elaeis_guineensis	Elaeis_oleifera)))	Attalea_speciosa))	((Sabal_domingensis	(Nypa_fruticans	Phoenix_dactylifera))	Serenoa_repens)))	Kingia_australis);
((Roystonea_regia	((((Podococcus_barteri	Orania_palindan)	Sclerosperma_profizianum)	((((Sabal_domingensis	(Nypa_fruticans	Phoenix_dactylifera))	(Calamus_caryotoides	Serenoa_repens))	Pseudophoenix_vinifera)	(Iriartea_deltoidea	((Manicaria_saccifera	(((Oenocarpus_bataua	Oenocarpus_minor)	Prestoea_acuminata)	(Leopoldinia_pulchra	(Dictyosperma_album	((Veitchia_spiralis	(Kentiopsis_piersoniorum	(Burretiokentia_grandiflora	Heterospathe_cagayanensis)))	Hydriastele_microspadix)))))	((Dypsis_decaryi	Pelagodoxa_henryana)	Geonoma_undata)))))	((((Reinhardtia_gracilis	Reinhardtia_simplex)	(Reinhardtia_paiewonskiana	Reinhardtia_latisecta))	(Bactris_major	(Elaeis_guineensis	Elaeis_oleifera)))	Attalea_speciosa)))	Kingia_australis);
((Sabal_domingensis	((Nypa_fruticans	Phoenix_dactylifera)	(Serenoa_repens	(Pseudophoenix_vinifera	(((((Calamus_caryotoides	Roystonea_regia)	((Podococcus_barteri	Orania_palindan)	Sclerosperma_profizianum))	Iriartea_deltoidea)	((((Oenocarpus_bataua	Oenocarpus_minor)	Prestoea_acuminata)	(Leopoldinia_pulchra	(Dictyosperma_album	((Veitchia_spiralis	Kentiopsis_piersoniorum)	(Burretiokentia_grandiflora	(Hydriastele_microspadix	Heterospathe_cagayanensis))))))	(((Dypsis_decaryi	Pelagodoxa_henryana)	Manicaria_saccifera)	Geonoma_undata)))	(((Reinhardtia_gracilis	Reinhardtia_simplex)	(Reinhardtia_paiewonskiana	Reinhardtia_latisecta))	(((Elaeis_guineensis	Elaeis_oleifera)	Bactris_major)	Attalea_speciosa)))))))	Kingia_australis);
(((Reinhardtia_gracilis	(Reinhardtia_simplex	(Reinhardtia_paiewonskiana	Reinhardtia_latisecta)))	(((Elaeis_guineensis	Elaeis_oleifera)	Bactris_major)	((((((Nypa_fruticans	Sabal_domingensis)	Phoenix_dactylifera)	Serenoa_repens)	Pseudophoenix_vinifera)	(((Roystonea_regia	((Podococcus_barteri	Orania_palindan)	Sclerosperma_profizianum))	Iriartea_deltoidea)	(((((Oenocarpus_bataua	Oenocarpus_minor)	Prestoea_acuminata)	((Leopoldinia_pulchra	Dictyosperma_album)	(((Heterospathe_cagayanensis	(Veitchia_spiralis	Kentiopsis_piersoniorum))	Burretiokentia_grandiflora)	Hydriastele_microspadix)))	(Manicaria_saccifera	(Geonoma_undata	(Dypsis_decaryi	Pelagodoxa_henryana))))	Calamus_caryotoides)))	Attalea_speciosa)))	Kingia_australis);
((Sabal_domingensis	(Phoenix_dactylifera	(Serenoa_repens	(Pseudophoenix_vinifera	(((Attalea_speciosa	(((Reinhardtia_paiewonskiana	Reinhardtia_latisecta)	(Reinhardtia_gracilis	Reinhardtia_simplex))	((Elaeis_guineensis	Elaeis_oleifera)	Bactris_major)))	(((Burretiokentia_grandiflora	(Calamus_caryotoides	Roystonea_regia))	((Podococcus_barteri	Orania_palindan)	Sclerosperma_profizianum))	((((Oenocarpus_bataua	Oenocarpus_minor)	Prestoea_acuminata)	((Leopoldinia_pulchra	Dictyosperma_album)	((Heterospathe_cagayanensis	(Veitchia_spiralis	Kentiopsis_piersoniorum))	Hydriastele_microspadix)))	((Nypa_fruticans	Manicaria_saccifera)	(Geonoma_undata	(Dypsis_decaryi	Pelagodoxa_henryana))))))	Iriartea_deltoidea)))))	Kingia_australis);
((((((((Reinhardtia_gracilis	Reinhardtia_simplex)	(Reinhardtia_paiewonskiana	Reinhardtia_latisecta))	(Attalea_speciosa	(Bactris_major	(Elaeis_oleifera	Elaeis_guineensis))))	(Pseudophoenix_vinifera	(Serenoa_repens	((Nypa_fruticans	Sabal_domingensis)	Phoenix_dactylifera))))	(((Geonoma_undata	((Prestoea_acuminata	(Oenocarpus_minor	Oenocarpus_bataua))	(((Kentiopsis_piersoniorum	Heterospathe_cagayanensis)	(Hydriastele_microspadix	(Veitchia_spiralis	(Leopoldinia_pulchra	Dictyosperma_album))))	(Dypsis_decaryi	Burretiokentia_grandiflora))))	(Manicaria_saccifera	Pelagodoxa_henryana))	(Roystonea_regia	(Orania_palindan	(Sclerosperma_profizianum	Podococcus_barteri)))))	Iriartea_deltoidea)	Calamus_caryotoides)	Kingia_australis);
((Sabal_domingensis	(Phoenix_dactylifera	(((((Geonoma_undata	(((Dypsis_decaryi	Pelagodoxa_henryana)	Manicaria_saccifera)	((Prestoea_acuminata	(Oenocarpus_minor	Oenocarpus_bataua))	((Hydriastele_microspadix	(Burretiokentia_grandiflora	(Heterospathe_cagayanensis	(Veitchia_spiralis	Kentiopsis_piersoniorum))))	(Leopoldinia_pulchra	Dictyosperma_album)))))	(Iriartea_deltoidea	(Nypa_fruticans	(Roystonea_regia	(Sclerosperma_profizianum	(Podococcus_barteri	Orania_palindan))))))	(((Reinhardtia_gracilis	Reinhardtia_simplex)	(Reinhardtia_paiewonskiana	Reinhardtia_latisecta))	(Attalea_speciosa	(Bactris_major	(Elaeis_oleifera	Elaeis_guineensis)))))	Pseudophoenix_vinifera)	(Calamus_caryotoides	Serenoa_repens))))	Kingia_australis);
((Sabal_domingensis	((Serenoa_repens	Phoenix_dactylifera)	(((((Nypa_fruticans	Attalea_speciosa)	((Bactris_major	(Elaeis_oleifera	Elaeis_guineensis))	((Reinhardtia_gracilis	Reinhardtia_simplex)	(Reinhardtia_paiewonskiana	Reinhardtia_latisecta))))	(Roystonea_regia	(Sclerosperma_profizianum	(Podococcus_barteri	Orania_palindan))))	((((Dypsis_decaryi	Pelagodoxa_henryana)	(Calamus_caryotoides	Geonoma_undata))	(Manicaria_saccifera	((Prestoea_acuminata	(Oenocarpus_minor	Oenocarpus_bataua))	(((Heterospathe_cagayanensis	(Veitchia_spiralis	Kentiopsis_piersoniorum))	(Hydriastele_microspadix	Burretiokentia_grandiflora))	(Leopoldinia_pulchra	Dictyosperma_album)))))	Iriartea_deltoidea))	Pseudophoenix_vinifera)))	Kingia_australis);
((((((((Roystonea_regia	(Sclerosperma_profizianum	(Podococcus_barteri	Orania_palindan)))	((Manicaria_saccifera	((Prestoea_acuminata	(Oenocarpus_minor	(Oenocarpus_bataua	Leopoldinia_pulchra)))	(((Heterospathe_cagayanensis	(Veitchia_spiralis	Kentiopsis_piersoniorum))	(Hydriastele_microspadix	Burretiokentia_grandiflora))	Dictyosperma_album)))	((Dypsis_decaryi	Pelagodoxa_henryana)	Geonoma_undata)))	Iriartea_deltoidea)	(Pseudophoenix_vinifera	(Serenoa_repens	(Sabal_domingensis	Phoenix_dactylifera))))	(Nypa_fruticans	Attalea_speciosa))	((Bactris_major	(Elaeis_oleifera	Elaeis_guineensis))	((Reinhardtia_gracilis	Reinhardtia_simplex)	(Reinhardtia_paiewonskiana	Reinhardtia_latisecta))))	Calamus_caryotoides)	Kingia_australis);
((Nypa_fruticans	(Phoenix_dactylifera	(Serenoa_repens	(Sabal_domingensis	(((Attalea_speciosa	(Bactris_major	(Elaeis_oleifera	Elaeis_guineensis)))	((Reinhardtia_gracilis	Reinhardtia_simplex)	(Reinhardtia_paiewonskiana	Reinhardtia_latisecta)))	((Pseudophoenix_vinifera	((Calamus_caryotoides	Roystonea_regia)	((Sclerosperma_profizianum	(Podococcus_barteri	Orania_palindan))	((Manicaria_saccifera	Pelagodoxa_henryana)	(Geonoma_undata	((Prestoea_acuminata	(Oenocarpus_minor	Oenocarpus_bataua))	((((Heterospathe_cagayanensis	(Veitchia_spiralis	Kentiopsis_piersoniorum))	Hydriastele_microspadix)	Burretiokentia_grandiflora)	(Dypsis_decaryi	(Leopoldinia_pulchra	Dictyosperma_album)))))))))	Iriartea_deltoidea))))))	Kingia_australis);
((Pseudophoenix_vinifera	((Serenoa_repens	(Phoenix_dactylifera	(Nypa_fruticans	Sabal_domingensis)))	((Roystonea_regia	(((Calamus_caryotoides	((Elaeis_oleifera	Elaeis_guineensis)	Bactris_major))	((Reinhardtia_gracilis	Reinhardtia_simplex)	(Reinhardtia_paiewonskiana	Reinhardtia_latisecta)))	Attalea_speciosa))	((Sclerosperma_profizianum	(Podococcus_barteri	Orania_palindan))	(Iriartea_deltoidea	((((Prestoea_acuminata	(Oenocarpus_minor	Oenocarpus_bataua))	(((Burretiokentia_grandiflora	Dictyosperma_album)	((Heterospathe_cagayanensis	(Veitchia_spiralis	Kentiopsis_piersoniorum))	Hydriastele_microspadix))	Leopoldinia_pulchra))	Manicaria_saccifera)	(Geonoma_undata	(Dypsis_decaryi	Pelagodoxa_henryana))))))))	Kingia_australis);
((Sabal_domingensis	((Serenoa_repens	((((Attalea_speciosa	((Elaeis_oleifera	Elaeis_guineensis)	Bactris_major))	((Reinhardtia_gracilis	Reinhardtia_simplex)	(Reinhardtia_paiewonskiana	Reinhardtia_latisecta)))	(((((Prestoea_acuminata	(Oenocarpus_minor	Oenocarpus_bataua))	((Dictyosperma_album	((Heterospathe_cagayanensis	(Veitchia_spiralis	Kentiopsis_piersoniorum))	(Burretiokentia_grandiflora	Hydriastele_microspadix)))	Leopoldinia_pulchra))	(Manicaria_saccifera	(Geonoma_undata	(Dypsis_decaryi	Pelagodoxa_henryana))))	((Calamus_caryotoides	Roystonea_regia)	(Sclerosperma_profizianum	(Podococcus_barteri	Orania_palindan))))	Iriartea_deltoidea))	Pseudophoenix_vinifera))	(Nypa_fruticans	Phoenix_dactylifera)))	Kingia_australis);
(((Podococcus_barteri	Orania_palindan)	(((Iriartea_deltoidea	((((Prestoea_acuminata	(Oenocarpus_minor	Oenocarpus_bataua))	((Dictyosperma_album	((Heterospathe_cagayanensis	(Veitchia_spiralis	Kentiopsis_piersoniorum))	(Burretiokentia_grandiflora	Hydriastele_microspadix)))	Leopoldinia_pulchra))	(Geonoma_undata	(Dypsis_decaryi	Pelagodoxa_henryana)))	Manicaria_saccifera))	((Calamus_caryotoides	(((((Elaeis_oleifera	Elaeis_guineensis)	Bactris_major)	((Reinhardtia_gracilis	Reinhardtia_simplex)	(Reinhardtia_paiewonskiana	Reinhardtia_latisecta)))	Attalea_speciosa)	Roystonea_regia))	(Pseudophoenix_vinifera	((Phoenix_dactylifera	(Nypa_fruticans	Sabal_domingensis))	Serenoa_repens))))	Sclerosperma_profizianum))	Kingia_australis);
((Roystonea_regia	((Iriartea_deltoidea	(((Calamus_caryotoides	(((Elaeis_oleifera	Elaeis_guineensis)	Bactris_major)	((Reinhardtia_gracilis	Reinhardtia_simplex)	(Reinhardtia_paiewonskiana	Reinhardtia_latisecta))))	(Nypa_fruticans	Attalea_speciosa))	(Pseudophoenix_vinifera	((Phoenix_dactylifera	Sabal_domingensis)	Serenoa_repens))))	((Sclerosperma_profizianum	(Podococcus_barteri	Orania_palindan))	((Manicaria_saccifera	(Dypsis_decaryi	Pelagodoxa_henryana))	(((Prestoea_acuminata	(Oenocarpus_minor	Oenocarpus_bataua))	(((Heterospathe_cagayanensis	(Veitchia_spiralis	Kentiopsis_piersoniorum))	(Burretiokentia_grandiflora	Hydriastele_microspadix))	(Leopoldinia_pulchra	Dictyosperma_album)))	Geonoma_undata)))))	Kingia_australis);
((Heterospathe_cagayanensis	(((Veitchia_spiralis	Kentiopsis_piersoniorum)	(Dictyosperma_album	(((((((((Calamus_caryotoides	(((Elaeis_oleifera	Elaeis_guineensis)	Bactris_major)	((Reinhardtia_gracilis	Reinhardtia_simplex)	(Reinhardtia_paiewonskiana	Reinhardtia_latisecta))))	((Attalea_speciosa	Leopoldinia_pulchra)	Nypa_fruticans))	(((Sabal_domingensis	Phoenix_dactylifera)	Serenoa_repens)	Iriartea_deltoidea))	Pseudophoenix_vinifera)	Roystonea_regia)	(Sclerosperma_profizianum	(Podococcus_barteri	Orania_palindan)))	Manicaria_saccifera)	(Geonoma_undata	(Dypsis_decaryi	Pelagodoxa_henryana)))	(Prestoea_acuminata	(Oenocarpus_minor	Oenocarpus_bataua)))))	(Burretiokentia_grandiflora	Hydriastele_microspadix)))	Kingia_australis);
((Phoenix_dactylifera	(Sabal_domingensis	((Pseudophoenix_vinifera	((((Reinhardtia_gracilis	Reinhardtia_simplex)	(Reinhardtia_latisecta	Reinhardtia_paiewonskiana))	((Bactris_major	(Elaeis_guineensis	Elaeis_oleifera))	Attalea_speciosa))	(((((((Burretiokentia_grandiflora	(Kentiopsis_piersoniorum	Heterospathe_cagayanensis))	Veitchia_spiralis)	Hydriastele_microspadix)	(Dictyosperma_album	Leopoldinia_pulchra))	(Prestoea_acuminata	(Oenocarpus_bataua	Oenocarpus_minor)))	(((Dypsis_decaryi	Pelagodoxa_henryana)	Manicaria_saccifera)	Geonoma_undata))	(((Sclerosperma_profizianum	(Podococcus_barteri	Orania_palindan))	(Calamus_caryotoides	Roystonea_regia))	(Nypa_fruticans	Iriartea_deltoidea)))))	Serenoa_repens)))	Kingia_australis);
((Roystonea_regia	(((Iriartea_deltoidea	(((Serenoa_repens	(Phoenix_dactylifera	(Nypa_fruticans	Sabal_domingensis)))	Pseudophoenix_vinifera)	(((Reinhardtia_gracilis	Reinhardtia_simplex)	(Reinhardtia_latisecta	Reinhardtia_paiewonskiana))	(((Calamus_caryotoides	Bactris_major)	(Elaeis_guineensis	Elaeis_oleifera))	Attalea_speciosa))))	(((((((Veitchia_spiralis	Kentiopsis_piersoniorum)	Heterospathe_cagayanensis)	Burretiokentia_grandiflora)	Hydriastele_microspadix)	(Dictyosperma_album	Leopoldinia_pulchra))	(Prestoea_acuminata	(Oenocarpus_bataua	Oenocarpus_minor)))	(((Dypsis_decaryi	Pelagodoxa_henryana)	Manicaria_saccifera)	Geonoma_undata)))	(Sclerosperma_profizianum	(Podococcus_barteri	Orania_palindan))))	Kingia_australis);
((Nypa_fruticans	(Phoenix_dactylifera	(((Pseudophoenix_vinifera	(Iriartea_deltoidea	((Roystonea_regia	(((Reinhardtia_gracilis	Reinhardtia_simplex)	(Reinhardtia_latisecta	Reinhardtia_paiewonskiana))	(Bactris_major	((Elaeis_guineensis	Elaeis_oleifera)	Attalea_speciosa))))	(((Prestoea_acuminata	(Leopoldinia_pulchra	(Oenocarpus_bataua	Oenocarpus_minor)))	(Manicaria_saccifera	((((Burretiokentia_grandiflora	Hydriastele_microspadix)	(Kentiopsis_piersoniorum	Heterospathe_cagayanensis))	(Dictyosperma_album	Veitchia_spiralis))	((Dypsis_decaryi	Pelagodoxa_henryana)	Geonoma_undata))))	((Sclerosperma_profizianum	(Podococcus_barteri	Orania_palindan))	Calamus_caryotoides)))))	Sabal_domingensis)	Serenoa_repens)))	Kingia_australis);
((Orania_palindan	(((((Iriartea_deltoidea	((((Phoenix_dactylifera	(Nypa_fruticans	Sabal_domingensis))	Serenoa_repens)	Pseudophoenix_vinifera)	(((Reinhardtia_gracilis	Reinhardtia_simplex)	(Reinhardtia_latisecta	Reinhardtia_paiewonskiana))	((Bactris_major	(Elaeis_guineensis	Elaeis_oleifera))	Attalea_speciosa))))	(((Prestoea_acuminata	(Oenocarpus_bataua	Oenocarpus_minor))	(((Hydriastele_microspadix	Heterospathe_cagayanensis)	(Veitchia_spiralis	Kentiopsis_piersoniorum))	Burretiokentia_grandiflora))	((Geonoma_undata	((Leopoldinia_pulchra	Dictyosperma_album)	(Dypsis_decaryi	Pelagodoxa_henryana)))	Manicaria_saccifera)))	(Calamus_caryotoides	Roystonea_regia))	Sclerosperma_profizianum)	Podococcus_barteri))	Kingia_australis);
((Sabal_domingensis	((Serenoa_repens	((((Reinhardtia_gracilis	Reinhardtia_simplex)	(Reinhardtia_latisecta	Reinhardtia_paiewonskiana))	(((Bactris_major	(Elaeis_guineensis	Elaeis_oleifera))	(Attalea_speciosa	(Nypa_fruticans	Podococcus_barteri)))	Calamus_caryotoides))	((Pseudophoenix_vinifera	(((Heterospathe_cagayanensis	(Kentiopsis_piersoniorum	Veitchia_spiralis))	(Leopoldinia_pulchra	(Hydriastele_microspadix	Dictyosperma_album)))	(Manicaria_saccifera	((Prestoea_acuminata	(Oenocarpus_bataua	Oenocarpus_minor))	(((Burretiokentia_grandiflora	Dypsis_decaryi)	Pelagodoxa_henryana)	Geonoma_undata)))))	(Roystonea_regia	(Iriartea_deltoidea	(Sclerosperma_profizianum	Orania_palindan))))))	Phoenix_dactylifera))	Kingia_australis);
((Sabal_domingensis	((Serenoa_repens	((Roystonea_regia	(Calamus_caryotoides	(((Reinhardtia_gracilis	Reinhardtia_simplex)	(Reinhardtia_latisecta	Reinhardtia_paiewonskiana))	(Bactris_major	(Attalea_speciosa	(Elaeis_guineensis	Elaeis_oleifera))))))	((Iriartea_deltoidea	Pseudophoenix_vinifera)	(((((Burretiokentia_grandiflora	(Dypsis_decaryi	Pelagodoxa_henryana))	Geonoma_undata)	((((Leopoldinia_pulchra	Dictyosperma_album)	(Kentiopsis_piersoniorum	Veitchia_spiralis))	(Heterospathe_cagayanensis	Hydriastele_microspadix))	(Prestoea_acuminata	(Oenocarpus_bataua	Oenocarpus_minor))))	Manicaria_saccifera)	(Sclerosperma_profizianum	(Podococcus_barteri	Orania_palindan))))))	(Nypa_fruticans	Phoenix_dactylifera)))	Kingia_australis);
((Nypa_fruticans	(Sabal_domingensis	((Serenoa_repens	(((Calamus_caryotoides	(((Reinhardtia_gracilis	Reinhardtia_simplex)	(Reinhardtia_latisecta	Reinhardtia_paiewonskiana))	(Attalea_speciosa	((Elaeis_guineensis	Elaeis_oleifera)	Bactris_major))))	(((Manicaria_saccifera	(Dypsis_decaryi	Pelagodoxa_henryana))	(Geonoma_undata	(((Leopoldinia_pulchra	Dictyosperma_album)	(Burretiokentia_grandiflora	((Hydriastele_microspadix	Heterospathe_cagayanensis)	(Kentiopsis_piersoniorum	Veitchia_spiralis))))	(Prestoea_acuminata	(Oenocarpus_bataua	Oenocarpus_minor)))))	(Iriartea_deltoidea	(Roystonea_regia	(Sclerosperma_profizianum	(Podococcus_barteri	Orania_palindan))))))	Pseudophoenix_vinifera))	Phoenix_dactylifera)))	Kingia_australis);
(((Nypa_fruticans	Sabal_domingensis)	((Serenoa_repens	(((((((Elaeis_guineensis	Elaeis_oleifera)	Bactris_major)	((Reinhardtia_gracilis	Reinhardtia_simplex)	(Reinhardtia_latisecta	Reinhardtia_paiewonskiana)))	Calamus_caryotoides)	Attalea_speciosa)	((((Manicaria_saccifera	(Geonoma_undata	(Dypsis_decaryi	Pelagodoxa_henryana)))	(((Leopoldinia_pulchra	Dictyosperma_album)	(((Heterospathe_cagayanensis	(Kentiopsis_piersoniorum	Veitchia_spiralis))	Burretiokentia_grandiflora)	Hydriastele_microspadix))	(Prestoea_acuminata	(Oenocarpus_bataua	Oenocarpus_minor))))	(Roystonea_regia	(Sclerosperma_profizianum	(Podococcus_barteri	Orania_palindan))))	Iriartea_deltoidea))	Pseudophoenix_vinifera))	Phoenix_dactylifera))	Kingia_australis);
((Sabal_domingensis	(((Nypa_fruticans	Serenoa_repens)	(((((Elaeis_guineensis	Elaeis_oleifera)	Bactris_major)	((Reinhardtia_gracilis	Reinhardtia_simplex)	(Reinhardtia_latisecta	Reinhardtia_paiewonskiana)))	Attalea_speciosa)	(((Iriartea_deltoidea	((((Dictyosperma_album	((Heterospathe_cagayanensis	(Kentiopsis_piersoniorum	Burretiokentia_grandiflora))	(Veitchia_spiralis	Hydriastele_microspadix)))	(Leopoldinia_pulchra	(Prestoea_acuminata	(Oenocarpus_bataua	Oenocarpus_minor))))	Geonoma_undata)	(Manicaria_saccifera	(Dypsis_decaryi	Pelagodoxa_henryana))))	((Calamus_caryotoides	Roystonea_regia)	(Sclerosperma_profizianum	(Podococcus_barteri	Orania_palindan))))	Pseudophoenix_vinifera)))	Phoenix_dactylifera))	Kingia_australis);
((Phoenix_dactylifera	((Nypa_fruticans	Sabal_domingensis)	(Serenoa_repens	(Pseudophoenix_vinifera	((((Reinhardtia_gracilis	Reinhardtia_simplex)	(Reinhardtia_latisecta	Reinhardtia_paiewonskiana))	(Calamus_caryotoides	(Podococcus_barteri	(Attalea_speciosa	((Elaeis_guineensis	Elaeis_oleifera)	Bactris_major)))))	(Roystonea_regia	((Sclerosperma_profizianum	Orania_palindan)	(Iriartea_deltoidea	((Manicaria_saccifera	((((Heterospathe_cagayanensis	(Veitchia_spiralis	Kentiopsis_piersoniorum))	(Hydriastele_microspadix	Burretiokentia_grandiflora))	(Leopoldinia_pulchra	Dictyosperma_album))	(Prestoea_acuminata	(Oenocarpus_bataua	Oenocarpus_minor))))	(Geonoma_undata	(Dypsis_decaryi	Pelagodoxa_henryana)))))))))))	Kingia_australis);
((Sabal_domingensis	(Phoenix_dactylifera	(((Iriartea_deltoidea	(((((Dictyosperma_album	(((Burretiokentia_grandiflora	Heterospathe_cagayanensis)	Kentiopsis_piersoniorum)	(Veitchia_spiralis	Hydriastele_microspadix)))	((Leopoldinia_pulchra	(Oenocarpus_minor	Oenocarpus_bataua))	Prestoea_acuminata))	((Pelagodoxa_henryana	Dypsis_decaryi)	Geonoma_undata))	Manicaria_saccifera)	(Sclerosperma_profizianum	(Podococcus_barteri	Orania_palindan))))	((Calamus_caryotoides	Roystonea_regia)	(Serenoa_repens	((Nypa_fruticans	Attalea_speciosa)	(((Reinhardtia_gracilis	Reinhardtia_simplex)	(Reinhardtia_latisecta	Reinhardtia_paiewonskiana))	(Bactris_major	(Elaeis_oleifera	Elaeis_guineensis)))))))	Pseudophoenix_vinifera)))	Kingia_australis);
((((Bactris_major	(Elaeis_oleifera	Elaeis_guineensis))	(((((Pseudophoenix_vinifera	(Serenoa_repens	(Sabal_domingensis	Phoenix_dactylifera)))	((Sclerosperma_profizianum	(Podococcus_barteri	Orania_palindan))	(Iriartea_deltoidea	(((Leopoldinia_pulchra	(Dictyosperma_album	(((Heterospathe_cagayanensis	(Veitchia_spiralis	Kentiopsis_piersoniorum))	Hydriastele_microspadix)	Burretiokentia_grandiflora)))	((Oenocarpus_minor	Oenocarpus_bataua)	Prestoea_acuminata))	(((Pelagodoxa_henryana	Dypsis_decaryi)	(Calamus_caryotoides	Geonoma_undata))	Manicaria_saccifera)))))	Roystonea_regia)	Attalea_speciosa)	((Reinhardtia_gracilis	Reinhardtia_simplex)	(Reinhardtia_latisecta	Reinhardtia_paiewonskiana))))	Nypa_fruticans)	Kingia_australis);
((Sabal_domingensis	((Serenoa_repens	((((Nypa_fruticans	((Calamus_caryotoides	Roystonea_regia)	((Sclerosperma_profizianum	(Podococcus_barteri	Orania_palindan))	(Manicaria_saccifera	(((((Heterospathe_cagayanensis	(Veitchia_spiralis	Kentiopsis_piersoniorum))	Hydriastele_microspadix)	Burretiokentia_grandiflora)	((Dypsis_decaryi	Dictyosperma_album)	Leopoldinia_pulchra))	(Geonoma_undata	(Pelagodoxa_henryana	((Oenocarpus_minor	Oenocarpus_bataua)	Prestoea_acuminata))))))))	(((Reinhardtia_gracilis	Reinhardtia_simplex)	(Reinhardtia_latisecta	Reinhardtia_paiewonskiana))	(Attalea_speciosa	(Bactris_major	(Elaeis_oleifera	Elaeis_guineensis)))))	Iriartea_deltoidea)	Pseudophoenix_vinifera))	Phoenix_dactylifera))	Kingia_australis);
((Heterospathe_cagayanensis	((Veitchia_spiralis	Kentiopsis_piersoniorum)	((Burretiokentia_grandiflora	(((Dypsis_decaryi	Dictyosperma_album)	Leopoldinia_pulchra)	((((Pelagodoxa_henryana	Manicaria_saccifera)	((((Attalea_speciosa	(Calamus_caryotoides	((Bactris_major	(Elaeis_oleifera	Elaeis_guineensis))	((Reinhardtia_gracilis	Reinhardtia_simplex)	(Reinhardtia_latisecta	Reinhardtia_paiewonskiana)))))	Pseudophoenix_vinifera)	(((Podococcus_barteri	Phoenix_dactylifera)	Sabal_domingensis)	Serenoa_repens))	((Nypa_fruticans	Iriartea_deltoidea)	(Roystonea_regia	(Sclerosperma_profizianum	Orania_palindan)))))	Geonoma_undata)	((Oenocarpus_minor	Oenocarpus_bataua)	Prestoea_acuminata))))	Hydriastele_microspadix)))	Kingia_australis);
(((((((Attalea_speciosa	(Bactris_major	(Elaeis_oleifera	Elaeis_guineensis)))	((Reinhardtia_gracilis	Reinhardtia_simplex)	(Reinhardtia_latisecta	Reinhardtia_paiewonskiana)))	((Phoenix_dactylifera	(Nypa_fruticans	Sabal_domingensis))	Serenoa_repens))	Pseudophoenix_vinifera)	(((Calamus_caryotoides	Geonoma_undata)	(((Oenocarpus_minor	Oenocarpus_bataua)	Prestoea_acuminata)	(((Hydriastele_microspadix	Burretiokentia_grandiflora)	(Heterospathe_cagayanensis	(Veitchia_spiralis	Kentiopsis_piersoniorum)))	(Leopoldinia_pulchra	Dictyosperma_album))))	((Dypsis_decaryi	Pelagodoxa_henryana)	Manicaria_saccifera)))	(Iriartea_deltoidea	(Roystonea_regia	(Sclerosperma_profizianum	(Podococcus_barteri	Orania_palindan)))))	Kingia_australis);
((((Reinhardtia_gracilis	Reinhardtia_simplex)	(Reinhardtia_latisecta	Reinhardtia_paiewonskiana))	((((((Geonoma_undata	(((Oenocarpus_minor	Oenocarpus_bataua)	Prestoea_acuminata)	(((Hydriastele_microspadix	(Calamus_caryotoides	Burretiokentia_grandiflora))	(Heterospathe_cagayanensis	(Veitchia_spiralis	Kentiopsis_piersoniorum)))	Dictyosperma_album)))	((Dypsis_decaryi	Pelagodoxa_henryana)	Manicaria_saccifera))	(Roystonea_regia	((Orania_palindan	Podococcus_barteri)	Sclerosperma_profizianum)))	((((Phoenix_dactylifera	(Nypa_fruticans	Sabal_domingensis))	Serenoa_repens)	Pseudophoenix_vinifera)	Iriartea_deltoidea))	(Leopoldinia_pulchra	Attalea_speciosa))	(Bactris_major	(Elaeis_oleifera	Elaeis_guineensis))))	Kingia_australis);
((Roystonea_regia	(((Orania_palindan	Podococcus_barteri)	Sclerosperma_profizianum)	((((((((Elaeis_oleifera	Elaeis_guineensis)	Bactris_major)	Attalea_speciosa)	((Reinhardtia_gracilis	Reinhardtia_simplex)	(Reinhardtia_latisecta	Reinhardtia_paiewonskiana)))	Calamus_caryotoides)	(((Phoenix_dactylifera	(Nypa_fruticans	Sabal_domingensis))	Serenoa_repens)	Pseudophoenix_vinifera))	(((((Oenocarpus_minor	(Oenocarpus_bataua	Leopoldinia_pulchra))	Prestoea_acuminata)	(Dypsis_decaryi	((Veitchia_spiralis	(Burretiokentia_grandiflora	(Kentiopsis_piersoniorum	Heterospathe_cagayanensis)))	(Hydriastele_microspadix	Dictyosperma_album))))	Geonoma_undata)	(Pelagodoxa_henryana	Manicaria_saccifera)))	Iriartea_deltoidea)))	Kingia_australis);
((Sabal_domingensis	((Serenoa_repens	(Pseudophoenix_vinifera	((((Burretiokentia_grandiflora	(Dypsis_decaryi	Pelagodoxa_henryana))	((Manicaria_saccifera	((((Hydriastele_microspadix	Veitchia_spiralis)	(Kentiopsis_piersoniorum	Heterospathe_cagayanensis))	(Leopoldinia_pulchra	Dictyosperma_album))	((Oenocarpus_minor	Oenocarpus_bataua)	Prestoea_acuminata)))	Geonoma_undata))	(Iriartea_deltoidea	(Roystonea_regia	((Orania_palindan	Podococcus_barteri)	Sclerosperma_profizianum))))	(((((Elaeis_oleifera	Elaeis_guineensis)	Bactris_major)	(Nypa_fruticans	Attalea_speciosa))	((Reinhardtia_gracilis	Reinhardtia_simplex)	(Reinhardtia_latisecta	Reinhardtia_paiewonskiana)))	Calamus_caryotoides))))	Phoenix_dactylifera))	Kingia_australis);
((Pseudophoenix_vinifera	(((((Manicaria_saccifera	(Geonoma_undata	(Dypsis_decaryi	Pelagodoxa_henryana)))	(((Hydriastele_microspadix	(Burretiokentia_grandiflora	((Veitchia_spiralis	Kentiopsis_piersoniorum)	Heterospathe_cagayanensis)))	(Leopoldinia_pulchra	Dictyosperma_album))	((Oenocarpus_minor	Oenocarpus_bataua)	Prestoea_acuminata)))	(Iriartea_deltoidea	(Roystonea_regia	((Orania_palindan	Podococcus_barteri)	Sclerosperma_profizianum))))	(((((Reinhardtia_gracilis	Reinhardtia_simplex)	(Reinhardtia_latisecta	Reinhardtia_paiewonskiana))	((Elaeis_oleifera	Elaeis_guineensis)	Bactris_major))	Calamus_caryotoides)	Attalea_speciosa))	((Phoenix_dactylifera	(Nypa_fruticans	Sabal_domingensis))	Serenoa_repens)))	Kingia_australis);
((Sclerosperma_profizianum	(((((((Reinhardtia_gracilis	Reinhardtia_simplex)	(Reinhardtia_latisecta	Reinhardtia_paiewonskiana))	(Attalea_speciosa	((Elaeis_oleifera	Elaeis_guineensis)	Bactris_major)))	((Phoenix_dactylifera	Sabal_domingensis)	(Pseudophoenix_vinifera	Serenoa_repens)))	((((Nypa_fruticans	Manicaria_saccifera)	(Geonoma_undata	(Dypsis_decaryi	Pelagodoxa_henryana)))	(((Hydriastele_microspadix	((Veitchia_spiralis	Kentiopsis_piersoniorum)	(Heterospathe_cagayanensis	Burretiokentia_grandiflora)))	(Leopoldinia_pulchra	Dictyosperma_album))	((Oenocarpus_minor	Oenocarpus_bataua)	Prestoea_acuminata)))	Iriartea_deltoidea))	(Calamus_caryotoides	Roystonea_regia))	(Orania_palindan	Podococcus_barteri)))	Kingia_australis);
((Iriartea_deltoidea	(((Sclerosperma_profizianum	(Podococcus_barteri	Orania_palindan))	Roystonea_regia)	(((Pseudophoenix_vinifera	(Attalea_speciosa	((Bactris_major	(Elaeis_guineensis	Elaeis_oleifera))	((Reinhardtia_paiewonskiana	Reinhardtia_latisecta)	(Reinhardtia_gracilis	Reinhardtia_simplex)))))	(Serenoa_repens	(Phoenix_dactylifera	((Calamus_caryotoides	Nypa_fruticans)	Sabal_domingensis))))	(((Dypsis_decaryi	Pelagodoxa_henryana)	Manicaria_saccifera)	(((((Kentiopsis_piersoniorum	Heterospathe_cagayanensis)	(((Leopoldinia_pulchra	Dictyosperma_album)	Veitchia_spiralis)	Hydriastele_microspadix))	Burretiokentia_grandiflora)	((Oenocarpus_minor	Oenocarpus_bataua)	Prestoea_acuminata))	Geonoma_undata)))))	Kingia_australis);
((Sabal_domingensis	((((((Manicaria_saccifera	((((Heterospathe_cagayanensis	Burretiokentia_grandiflora)	Hydriastele_microspadix)	((Veitchia_spiralis	Kentiopsis_piersoniorum)	(Leopoldinia_pulchra	Dictyosperma_album)))	((Oenocarpus_minor	Oenocarpus_bataua)	Prestoea_acuminata)))	(Geonoma_undata	(Dypsis_decaryi	Pelagodoxa_henryana)))	(Iriartea_deltoidea	((Sclerosperma_profizianum	(Podococcus_barteri	Orania_palindan))	Roystonea_regia)))	(Pseudophoenix_vinifera	(Attalea_speciosa	((Calamus_caryotoides	(Bactris_major	(Elaeis_guineensis	Elaeis_oleifera)))	((Reinhardtia_paiewonskiana	Reinhardtia_latisecta)	(Reinhardtia_gracilis	Reinhardtia_simplex))))))	Serenoa_repens)	(Nypa_fruticans	Phoenix_dactylifera)))	Kingia_australis);
((Heterospathe_cagayanensis	(((Veitchia_spiralis	Kentiopsis_piersoniorum)	(((Leopoldinia_pulchra	Dictyosperma_album)	((((((Oenocarpus_minor	Oenocarpus_bataua)	Prestoea_acuminata)	((Calamus_caryotoides	Geonoma_undata)	Pelagodoxa_henryana))	Manicaria_saccifera)	(((Iriartea_deltoidea	Nypa_fruticans)	(((Serenoa_repens	(Phoenix_dactylifera	Sabal_domingensis))	Pseudophoenix_vinifera)	(Roystonea_regia	((Attalea_speciosa	(Bactris_major	(Elaeis_guineensis	Elaeis_oleifera)))	((Reinhardtia_paiewonskiana	Reinhardtia_latisecta)	(Reinhardtia_gracilis	Reinhardtia_simplex))))))	(Sclerosperma_profizianum	(Podococcus_barteri	Orania_palindan))))	Dypsis_decaryi))	Burretiokentia_grandiflora))	Hydriastele_microspadix))	Kingia_australis);
((Nypa_fruticans	((Phoenix_dactylifera	((Pseudophoenix_vinifera	((Attalea_speciosa	((Bactris_major	(Elaeis_guineensis	Elaeis_oleifera))	(Reinhardtia_simplex	((Reinhardtia_paiewonskiana	Reinhardtia_latisecta)	Reinhardtia_gracilis))))	((((Calamus_caryotoides	Roystonea_regia)	(Sclerosperma_profizianum	(Podococcus_barteri	Orania_palindan)))	((((Oenocarpus_minor	Oenocarpus_bataua)	Prestoea_acuminata)	(Leopoldinia_pulchra	((Dictyosperma_album	Veitchia_spiralis)	(Hydriastele_microspadix	(Burretiokentia_grandiflora	(Heterospathe_cagayanensis	Kentiopsis_piersoniorum))))))	(Manicaria_saccifera	(Geonoma_undata	(Dypsis_decaryi	Pelagodoxa_henryana)))))	Iriartea_deltoidea)))	Serenoa_repens))	Sabal_domingensis))	Kingia_australis);
((Roystonea_regia	(((Sclerosperma_profizianum	Orania_palindan)	(((((Oenocarpus_minor	Oenocarpus_bataua)	Prestoea_acuminata)	((Leopoldinia_pulchra	Dictyosperma_album)	((Burretiokentia_grandiflora	((Veitchia_spiralis	Kentiopsis_piersoniorum)	Heterospathe_cagayanensis))	Hydriastele_microspadix)))	(Manicaria_saccifera	(Dypsis_decaryi	Pelagodoxa_henryana)))	(Podococcus_barteri	Geonoma_undata)))	(Iriartea_deltoidea	((Attalea_speciosa	((Bactris_major	(Elaeis_guineensis	Elaeis_oleifera))	(Reinhardtia_simplex	((Reinhardtia_paiewonskiana	Reinhardtia_latisecta)	Reinhardtia_gracilis))))	((Serenoa_repens	((Calamus_caryotoides	Sabal_domingensis)	(Nypa_fruticans	Phoenix_dactylifera)))	Pseudophoenix_vinifera)))))	Kingia_australis);
((((Reinhardtia_paiewonskiana	Reinhardtia_latisecta)	(Reinhardtia_gracilis	Reinhardtia_simplex))	((((((Serenoa_repens	((Nypa_fruticans	Sabal_domingensis)	Phoenix_dactylifera))	Pseudophoenix_vinifera)	(((Roystonea_regia	(Sclerosperma_profizianum	(Podococcus_barteri	Orania_palindan)))	(((((Oenocarpus_minor	Oenocarpus_bataua)	Prestoea_acuminata)	(((Burretiokentia_grandiflora	((Veitchia_spiralis	Kentiopsis_piersoniorum)	(Hydriastele_microspadix	Heterospathe_cagayanensis)))	Dypsis_decaryi)	(Leopoldinia_pulchra	Dictyosperma_album)))	Geonoma_undata)	(Manicaria_saccifera	Pelagodoxa_henryana)))	Iriartea_deltoidea))	Attalea_speciosa)	Calamus_caryotoides)	(Bactris_major	(Elaeis_guineensis	Elaeis_oleifera))))	Kingia_australis);
((Nypa_fruticans	((((Pseudophoenix_vinifera	(((((Calamus_caryotoides	Roystonea_regia)	(Sclerosperma_profizianum	(Podococcus_barteri	Orania_palindan)))	((((Veitchia_spiralis	(Burretiokentia_grandiflora	(Heterospathe_cagayanensis	Kentiopsis_piersoniorum)))	Hydriastele_microspadix)	(Leopoldinia_pulchra	Dictyosperma_album))	((((Oenocarpus_minor	Oenocarpus_bataua)	Prestoea_acuminata)	Geonoma_undata)	(Manicaria_saccifera	(Dypsis_decaryi	Pelagodoxa_henryana)))))	Iriartea_deltoidea)	(Attalea_speciosa	((Bactris_major	(Elaeis_guineensis	Elaeis_oleifera))	((Reinhardtia_paiewonskiana	Reinhardtia_latisecta)	(Reinhardtia_gracilis	Reinhardtia_simplex))))))	Serenoa_repens)	Sabal_domingensis)	Phoenix_dactylifera))	Kingia_australis);
((Heterospathe_cagayanensis	((Veitchia_spiralis	Kentiopsis_piersoniorum)	((Burretiokentia_grandiflora	Hydriastele_microspadix)	((Leopoldinia_pulchra	Dictyosperma_album)	(((Oenocarpus_minor	Oenocarpus_bataua)	Prestoea_acuminata)	(((Manicaria_saccifera	(Dypsis_decaryi	Pelagodoxa_henryana))	Geonoma_undata)	(((((((Reinhardtia_paiewonskiana	Reinhardtia_latisecta)	(Reinhardtia_gracilis	Reinhardtia_simplex))	(Attalea_speciosa	(Bactris_major	(Elaeis_guineensis	Elaeis_oleifera))))	Pseudophoenix_vinifera)	(Serenoa_repens	((Nypa_fruticans	Sabal_domingensis)	Phoenix_dactylifera)))	((Calamus_caryotoides	Roystonea_regia)	Iriartea_deltoidea))	(Sclerosperma_profizianum	(Podococcus_barteri	Orania_palindan)))))))))	Kingia_australis);
((((Iriartea_deltoidea	((Manicaria_saccifera	(((Hydriastele_microspadix	(((Heterospathe_cagayanensis	Kentiopsis_piersoniorum)	(Veitchia_spiralis	Dictyosperma_album))	Burretiokentia_grandiflora))	Leopoldinia_pulchra)	((Oenocarpus_minor	Oenocarpus_bataua)	Prestoea_acuminata)))	((Dypsis_decaryi	Pelagodoxa_henryana)	Geonoma_undata)))	((Roystonea_regia	(((Reinhardtia_paiewonskiana	Reinhardtia_latisecta)	(Reinhardtia_gracilis	Reinhardtia_simplex))	((Nypa_fruticans	Attalea_speciosa)	(Bactris_major	(Elaeis_guineensis	Elaeis_oleifera)))))	(Pseudophoenix_vinifera	((Calamus_caryotoides	Serenoa_repens)	(Sabal_domingensis	Phoenix_dactylifera)))))	(Sclerosperma_profizianum	(Podococcus_barteri	Orania_palindan)))	Kingia_australis);
(((((((Roystonea_regia	(Sclerosperma_profizianum	(Podococcus_barteri	Orania_palindan)))	(Iriartea_deltoidea	((Manicaria_saccifera	((Pelagodoxa_henryana	((Oenocarpus_minor	Oenocarpus_bataua)	Prestoea_acuminata))	Geonoma_undata))	((Hydriastele_microspadix	(Heterospathe_cagayanensis	(Veitchia_spiralis	Kentiopsis_piersoniorum)))	((Burretiokentia_grandiflora	Dypsis_decaryi)	(Dictyosperma_album	Leopoldinia_pulchra))))))	((((Reinhardtia_paiewonskiana	Reinhardtia_latisecta)	(Reinhardtia_gracilis	Reinhardtia_simplex))	(Calamus_caryotoides	((Elaeis_guineensis	Elaeis_oleifera)	Bactris_major)))	Attalea_speciosa))	Pseudophoenix_vinifera)	Serenoa_repens)	((Nypa_fruticans	Sabal_domingensis)	Phoenix_dactylifera))	Kingia_australis);
(((Heterospathe_cagayanensis	((((Hydriastele_microspadix	Dictyosperma_album)	Burretiokentia_grandiflora)	((Prestoea_acuminata	(Leopoldinia_pulchra	(Oenocarpus_bataua	Oenocarpus_minor)))	((Manicaria_saccifera	(Dypsis_decaryi	Pelagodoxa_henryana))	(Geonoma_undata	((Iriartea_deltoidea	((Pseudophoenix_vinifera	(Serenoa_repens	(Phoenix_dactylifera	(Nypa_fruticans	Sabal_domingensis))))	(Attalea_speciosa	((Bactris_major	(Elaeis_oleifera	Elaeis_guineensis))	((Reinhardtia_simplex	Reinhardtia_gracilis)	(Reinhardtia_paiewonskiana	Reinhardtia_latisecta))))))	(Roystonea_regia	(Sclerosperma_profizianum	(Podococcus_barteri	Orania_palindan))))))))	(Veitchia_spiralis	Kentiopsis_piersoniorum)))	Calamus_caryotoides)	Kingia_australis);
((Roystonea_regia	((Nypa_fruticans	(Attalea_speciosa	((Bactris_major	(Elaeis_oleifera	Elaeis_guineensis))	((Reinhardtia_simplex	Reinhardtia_gracilis)	(Reinhardtia_paiewonskiana	Reinhardtia_latisecta)))))	((((Pseudophoenix_vinifera	Iriartea_deltoidea)	(Sabal_domingensis	Phoenix_dactylifera))	((Sclerosperma_profizianum	(Podococcus_barteri	Orania_palindan))	((((Dypsis_decaryi	Pelagodoxa_henryana)	Geonoma_undata)	((Leopoldinia_pulchra	(Dictyosperma_album	(((Hydriastele_microspadix	Burretiokentia_grandiflora)	Heterospathe_cagayanensis)	(Veitchia_spiralis	Kentiopsis_piersoniorum))))	(Prestoea_acuminata	(Oenocarpus_bataua	Oenocarpus_minor))))	Manicaria_saccifera)))	(Serenoa_repens	Calamus_caryotoides))))	Kingia_australis);
((Roystonea_regia	(((Sclerosperma_profizianum	(Podococcus_barteri	Orania_palindan))	(((Geonoma_undata	(Burretiokentia_grandiflora	(Dypsis_decaryi	Pelagodoxa_henryana)))	((((Hydriastele_microspadix	Heterospathe_cagayanensis)	(Veitchia_spiralis	Kentiopsis_piersoniorum))	(Leopoldinia_pulchra	Dictyosperma_album))	(Prestoea_acuminata	(Oenocarpus_bataua	Oenocarpus_minor))))	Manicaria_saccifera))	((Iriartea_deltoidea	(((Calamus_caryotoides	Serenoa_repens)	((Nypa_fruticans	Sabal_domingensis)	Phoenix_dactylifera))	(Attalea_speciosa	((Bactris_major	(Elaeis_oleifera	Elaeis_guineensis))	((Reinhardtia_simplex	Reinhardtia_gracilis)	(Reinhardtia_paiewonskiana	Reinhardtia_latisecta))))))	Pseudophoenix_vinifera)))	Kingia_australis);
((Pseudophoenix_vinifera	(((Sabal_domingensis	Phoenix_dactylifera)	(((Attalea_speciosa	(Bactris_major	(Elaeis_oleifera	Elaeis_guineensis)))	((Reinhardtia_simplex	Reinhardtia_gracilis)	(Reinhardtia_paiewonskiana	Reinhardtia_latisecta)))	((Iriartea_deltoidea	(Roystonea_regia	(Sclerosperma_profizianum	(Podococcus_barteri	Orania_palindan))))	((((Hydriastele_microspadix	(Burretiokentia_grandiflora	((Kentiopsis_piersoniorum	Veitchia_spiralis)	Heterospathe_cagayanensis)))	(Leopoldinia_pulchra	Dictyosperma_album))	((Prestoea_acuminata	(Oenocarpus_bataua	Oenocarpus_minor))	(Calamus_caryotoides	Geonoma_undata)))	((Dypsis_decaryi	Pelagodoxa_henryana)	(Nypa_fruticans	Manicaria_saccifera))))))	Serenoa_repens))	Kingia_australis);
((Nypa_fruticans	(Manicaria_saccifera	((((((Kentiopsis_piersoniorum	Heterospathe_cagayanensis)	Veitchia_spiralis)	((Leopoldinia_pulchra	Dictyosperma_album)	Hydriastele_microspadix))	Burretiokentia_grandiflora)	(Prestoea_acuminata	(Oenocarpus_bataua	Oenocarpus_minor)))	(((Dypsis_decaryi	Pelagodoxa_henryana)	Geonoma_undata)	(((((Iriartea_deltoidea	(Serenoa_repens	(Sabal_domingensis	Phoenix_dactylifera)))	(Calamus_caryotoides	((Attalea_speciosa	(Bactris_major	(Elaeis_oleifera	Elaeis_guineensis)))	((Reinhardtia_simplex	Reinhardtia_gracilis)	(Reinhardtia_paiewonskiana	Reinhardtia_latisecta)))))	Pseudophoenix_vinifera)	Roystonea_regia)	(Sclerosperma_profizianum	(Podococcus_barteri	Orania_palindan)))))))	Kingia_australis);
((Pelagodoxa_henryana	((Geonoma_undata	(((((Sclerosperma_profizianum	(Podococcus_barteri	Orania_palindan))	Roystonea_regia)	Iriartea_deltoidea)	(((Attalea_speciosa	(Bactris_major	(Elaeis_oleifera	Elaeis_guineensis)))	((Reinhardtia_simplex	Reinhardtia_gracilis)	(Reinhardtia_paiewonskiana	Reinhardtia_latisecta)))	(Pseudophoenix_vinifera	((Sabal_domingensis	(Nypa_fruticans	Phoenix_dactylifera))	Serenoa_repens))))	(Calamus_caryotoides	(((Dypsis_decaryi	(Leopoldinia_pulchra	Dictyosperma_album))	(Hydriastele_microspadix	((Kentiopsis_piersoniorum	(Burretiokentia_grandiflora	Heterospathe_cagayanensis))	Veitchia_spiralis)))	(Prestoea_acuminata	(Oenocarpus_bataua	Oenocarpus_minor))))))	Manicaria_saccifera))	Kingia_australis);
((Heterospathe_cagayanensis	(((Veitchia_spiralis	(((Leopoldinia_pulchra	((Prestoea_acuminata	(Oenocarpus_bataua	Oenocarpus_minor))	(((Pelagodoxa_henryana	Geonoma_undata)	Manicaria_saccifera)	(Iriartea_deltoidea	((Calamus_caryotoides	((((Sabal_domingensis	(Nypa_fruticans	Phoenix_dactylifera))	Serenoa_repens)	Pseudophoenix_vinifera)	(Roystonea_regia	(((Bactris_major	(Elaeis_oleifera	Elaeis_guineensis))	((Reinhardtia_simplex	Reinhardtia_gracilis)	(Reinhardtia_paiewonskiana	Reinhardtia_latisecta)))	Attalea_speciosa))))	(Sclerosperma_profizianum	(Podococcus_barteri	Orania_palindan)))))))	(Dypsis_decaryi	Dictyosperma_album))	Hydriastele_microspadix))	Kentiopsis_piersoniorum)	Burretiokentia_grandiflora))	Kingia_australis);
((Sclerosperma_profizianum	((Podococcus_barteri	Orania_palindan)	(((((((Dypsis_decaryi	Burretiokentia_grandiflora)	((Kentiopsis_piersoniorum	Veitchia_spiralis)	Heterospathe_cagayanensis))	(Dictyosperma_album	Hydriastele_microspadix))	(Prestoea_acuminata	((Oenocarpus_bataua	Oenocarpus_minor)	Leopoldinia_pulchra)))	(Geonoma_undata	(Manicaria_saccifera	Pelagodoxa_henryana)))	Iriartea_deltoidea)	((((Calamus_caryotoides	Serenoa_repens)	(Phoenix_dactylifera	(Sabal_domingensis	Nypa_fruticans)))	Pseudophoenix_vinifera)	(Roystonea_regia	(((Reinhardtia_simplex	Reinhardtia_gracilis)	(Reinhardtia_paiewonskiana	Reinhardtia_latisecta))	(Attalea_speciosa	(Bactris_major	(Elaeis_oleifera	Elaeis_guineensis)))))))))	Kingia_australis);
(((Phoenix_dactylifera	(Sabal_domingensis	(Serenoa_repens	(Pseudophoenix_vinifera	((((Reinhardtia_simplex	Reinhardtia_gracilis)	(Reinhardtia_paiewonskiana	Reinhardtia_latisecta))	(Attalea_speciosa	(Bactris_major	(Elaeis_oleifera	Elaeis_guineensis))))	(((Roystonea_regia	(Sclerosperma_profizianum	(Podococcus_barteri	Orania_palindan)))	(Manicaria_saccifera	((((Dictyosperma_album	Leopoldinia_pulchra)	(Hydriastele_microspadix	((Kentiopsis_piersoniorum	Veitchia_spiralis)	(Burretiokentia_grandiflora	Heterospathe_cagayanensis))))	(Prestoea_acuminata	(Oenocarpus_bataua	Oenocarpus_minor)))	((Dypsis_decaryi	Pelagodoxa_henryana)	(Calamus_caryotoides	Geonoma_undata)))))	Iriartea_deltoidea))))))	Nypa_fruticans)	Kingia_australis);
(((Pseudophoenix_vinifera	(((Attalea_speciosa	((Calamus_caryotoides	(Bactris_major	(Elaeis_oleifera	Elaeis_guineensis)))	((Reinhardtia_simplex	Reinhardtia_gracilis)	(Reinhardtia_paiewonskiana	Reinhardtia_latisecta))))	((Roystonea_regia	((Sclerosperma_profizianum	(Podococcus_barteri	Orania_palindan))	((Manicaria_saccifera	((Dypsis_decaryi	Pelagodoxa_henryana)	Geonoma_undata))	(((Dictyosperma_album	Leopoldinia_pulchra)	(((Kentiopsis_piersoniorum	Veitchia_spiralis)	(Heterospathe_cagayanensis	Hydriastele_microspadix))	Burretiokentia_grandiflora))	(Prestoea_acuminata	(Oenocarpus_bataua	Oenocarpus_minor))))))	Iriartea_deltoidea))	((Phoenix_dactylifera	Sabal_domingensis)	Serenoa_repens)))	Nypa_fruticans)	Kingia_australis);
((Pelagodoxa_henryana	(((((Roystonea_regia	(Sclerosperma_profizianum	(Podococcus_barteri	Orania_palindan)))	(Iriartea_deltoidea	(((Sabal_domingensis	Phoenix_dactylifera)	(Calamus_caryotoides	Serenoa_repens))	((Attalea_speciosa	(((Reinhardtia_latisecta	Reinhardtia_paiewonskiana)	(Reinhardtia_simplex	Reinhardtia_gracilis))	((Elaeis_guineensis	Elaeis_oleifera)	Bactris_major)))	Pseudophoenix_vinifera))))	(Geonoma_undata	(((Oenocarpus_minor	Oenocarpus_bataua)	Prestoea_acuminata)	((Burretiokentia_grandiflora	(Kentiopsis_piersoniorum	(Heterospathe_cagayanensis	Veitchia_spiralis)))	((Leopoldinia_pulchra	Dictyosperma_album)	Hydriastele_microspadix)))))	(Nypa_fruticans	Manicaria_saccifera))	Dypsis_decaryi))	Kingia_australis);
((Heterospathe_cagayanensis	(((Kentiopsis_piersoniorum	Veitchia_spiralis)	((Dypsis_decaryi	(Leopoldinia_pulchra	Dictyosperma_album))	(((Manicaria_saccifera	(Geonoma_undata	Pelagodoxa_henryana))	(((((Sabal_domingensis	Phoenix_dactylifera)	Serenoa_repens)	Pseudophoenix_vinifera)	(Calamus_caryotoides	(((Reinhardtia_latisecta	Reinhardtia_paiewonskiana)	(Reinhardtia_simplex	Reinhardtia_gracilis))	((Nypa_fruticans	Attalea_speciosa)	((Elaeis_guineensis	Elaeis_oleifera)	Bactris_major)))))	((Iriartea_deltoidea	(Sclerosperma_profizianum	(Podococcus_barteri	Orania_palindan)))	Roystonea_regia)))	((Oenocarpus_minor	Oenocarpus_bataua)	Prestoea_acuminata))))	(Burretiokentia_grandiflora	Hydriastele_microspadix)))	Kingia_australis);
((((Pseudophoenix_vinifera	(((Calamus_caryotoides	(((Reinhardtia_latisecta	Reinhardtia_paiewonskiana)	(Reinhardtia_simplex	Reinhardtia_gracilis))	((Elaeis_guineensis	Elaeis_oleifera)	Bactris_major)))	Attalea_speciosa)	((Iriartea_deltoidea	((Sclerosperma_profizianum	(Podococcus_barteri	Orania_palindan))	Roystonea_regia))	((Geonoma_undata	(((Oenocarpus_minor	Oenocarpus_bataua)	Prestoea_acuminata)	(((Burretiokentia_grandiflora	(Kentiopsis_piersoniorum	Heterospathe_cagayanensis))	((Leopoldinia_pulchra	Dictyosperma_album)	Veitchia_spiralis))	Hydriastele_microspadix)))	(Manicaria_saccifera	(Dypsis_decaryi	Pelagodoxa_henryana))))))	(Phoenix_dactylifera	Serenoa_repens))	(Nypa_fruticans	Sabal_domingensis))	Kingia_australis);
((Calamus_caryotoides	((Iriartea_deltoidea	(Podococcus_barteri	(Orania_palindan	Sclerosperma_profizianum)))	(((((Dypsis_decaryi	Pelagodoxa_henryana)	Geonoma_undata)	(((Oenocarpus_minor	Oenocarpus_bataua)	Prestoea_acuminata)	(((Leopoldinia_pulchra	Dictyosperma_album)	Veitchia_spiralis)	(((Burretiokentia_grandiflora	Kentiopsis_piersoniorum)	Heterospathe_cagayanensis)	Hydriastele_microspadix))))	Manicaria_saccifera)	((((Phoenix_dactylifera	Serenoa_repens)	(Nypa_fruticans	Sabal_domingensis))	Pseudophoenix_vinifera)	((Roystonea_regia	Attalea_speciosa)	(((Reinhardtia_latisecta	Reinhardtia_paiewonskiana)	(Reinhardtia_simplex	Reinhardtia_gracilis))	((Elaeis_guineensis	Elaeis_oleifera)	Bactris_major)))))))	Kingia_australis);
((Pseudophoenix_vinifera	(((((Reinhardtia_latisecta	Reinhardtia_paiewonskiana)	(Reinhardtia_simplex	Reinhardtia_gracilis))	((Attalea_speciosa	((Elaeis_guineensis	Elaeis_oleifera)	Bactris_major))	Calamus_caryotoides))	((Phoenix_dactylifera	Serenoa_repens)	(Nypa_fruticans	Sabal_domingensis)))	((Roystonea_regia	((Orania_palindan	Sclerosperma_profizianum)	Podococcus_barteri))	(Iriartea_deltoidea	((Manicaria_saccifera	(((Dypsis_decaryi	Pelagodoxa_henryana)	Geonoma_undata)	((Oenocarpus_minor	Oenocarpus_bataua)	Prestoea_acuminata)))	(((Hydriastele_microspadix	(Leopoldinia_pulchra	Dictyosperma_album))	((Veitchia_spiralis	Kentiopsis_piersoniorum)	Heterospathe_cagayanensis))	Burretiokentia_grandiflora))))))	Kingia_australis);
((Nypa_fruticans	(((((Attalea_speciosa	(((Reinhardtia_latisecta	Reinhardtia_paiewonskiana)	(Reinhardtia_simplex	Reinhardtia_gracilis))	((Elaeis_guineensis	Elaeis_oleifera)	Bactris_major)))	(((Calamus_caryotoides	Roystonea_regia)	((Sclerosperma_profizianum	(Podococcus_barteri	Orania_palindan))	((Dypsis_decaryi	((Leopoldinia_pulchra	Dictyosperma_album)	((Burretiokentia_grandiflora	((Veitchia_spiralis	Kentiopsis_piersoniorum)	Heterospathe_cagayanensis))	Hydriastele_microspadix)))	((Geonoma_undata	((Oenocarpus_minor	Oenocarpus_bataua)	Prestoea_acuminata))	(Pelagodoxa_henryana	Manicaria_saccifera)))))	Iriartea_deltoidea))	Pseudophoenix_vinifera)	Serenoa_repens)	(Sabal_domingensis	Phoenix_dactylifera)))	Kingia_australis);
((Roystonea_regia	(((Sclerosperma_profizianum	(Podococcus_barteri	Orania_palindan))	((Geonoma_undata	((Dypsis_decaryi	(Hydriastele_microspadix	((Veitchia_spiralis	(Leopoldinia_pulchra	Dictyosperma_album))	(Burretiokentia_grandiflora	(Kentiopsis_piersoniorum	Heterospathe_cagayanensis)))))	((Oenocarpus_minor	Oenocarpus_bataua)	Prestoea_acuminata)))	(Pelagodoxa_henryana	Manicaria_saccifera)))	(Iriartea_deltoidea	((Pseudophoenix_vinifera	(Serenoa_repens	(Sabal_domingensis	(Nypa_fruticans	Phoenix_dactylifera))))	(Attalea_speciosa	((Calamus_caryotoides	((Reinhardtia_latisecta	Reinhardtia_paiewonskiana)	(Reinhardtia_simplex	Reinhardtia_gracilis)))	((Elaeis_guineensis	Elaeis_oleifera)	Bactris_major)))))))	Kingia_australis);
((Sabal_domingensis	(Phoenix_dactylifera	(((Iriartea_deltoidea	(((Serenoa_repens	(Calamus_caryotoides	Geonoma_undata))	((((Veitchia_spiralis	Kentiopsis_piersoniorum)	(Burretiokentia_grandiflora	Heterospathe_cagayanensis))	(Hydriastele_microspadix	(Leopoldinia_pulchra	Dictyosperma_album)))	((Oenocarpus_minor	Oenocarpus_bataua)	Prestoea_acuminata)))	((Dypsis_decaryi	Pelagodoxa_henryana)	(Nypa_fruticans	Manicaria_saccifera))))	((Attalea_speciosa	(Roystonea_regia	(Sclerosperma_profizianum	(Podococcus_barteri	Orania_palindan))))	(((Reinhardtia_latisecta	Reinhardtia_paiewonskiana)	(Reinhardtia_simplex	Reinhardtia_gracilis))	((Elaeis_guineensis	Elaeis_oleifera)	Bactris_major))))	Pseudophoenix_vinifera)))	Kingia_australis);
((Sabal_domingensis	((Nypa_fruticans	Phoenix_dactylifera)	(((((((Calamus_caryotoides	Roystonea_regia)	(Sclerosperma_profizianum	(Podococcus_barteri	Orania_palindan)))	Iriartea_deltoidea)	((Geonoma_undata	(((Hydriastele_microspadix	(Burretiokentia_grandiflora	((Veitchia_spiralis	Kentiopsis_piersoniorum)	Heterospathe_cagayanensis)))	(Leopoldinia_pulchra	Dictyosperma_album))	((Oenocarpus_minor	Oenocarpus_bataua)	Prestoea_acuminata)))	((Dypsis_decaryi	Pelagodoxa_henryana)	Manicaria_saccifera)))	(Attalea_speciosa	(((Elaeis_guineensis	Elaeis_oleifera)	Bactris_major)	((Reinhardtia_latisecta	Reinhardtia_paiewonskiana)	(Reinhardtia_simplex	Reinhardtia_gracilis)))))	Pseudophoenix_vinifera)	Serenoa_repens)))	Kingia_australis);
((Pseudophoenix_vinifera	(((Sclerosperma_profizianum	(Podococcus_barteri	Orania_palindan))	(((Pelagodoxa_henryana	Manicaria_saccifera)	(Calamus_caryotoides	Geonoma_undata))	(((((Dypsis_decaryi	((Veitchia_spiralis	Kentiopsis_piersoniorum)	Heterospathe_cagayanensis))	Hydriastele_microspadix)	Burretiokentia_grandiflora)	Dictyosperma_album)	((Leopoldinia_pulchra	(Oenocarpus_minor	Oenocarpus_bataua))	Prestoea_acuminata))))	((Serenoa_repens	((Nypa_fruticans	Sabal_domingensis)	Phoenix_dactylifera))	(Iriartea_deltoidea	(Roystonea_regia	(Attalea_speciosa	(((Elaeis_guineensis	Elaeis_oleifera)	Bactris_major)	((Reinhardtia_latisecta	Reinhardtia_paiewonskiana)	(Reinhardtia_simplex	Reinhardtia_gracilis)))))))))	Kingia_australis);
((Roystonea_regia	(((Podococcus_barteri	Orania_palindan)	Sclerosperma_profizianum)	((Iriartea_deltoidea	((Manicaria_saccifera	(Geonoma_undata	(((Oenocarpus_bataua	Oenocarpus_minor)	Prestoea_acuminata)	(Dypsis_decaryi	Pelagodoxa_henryana))))	((Leopoldinia_pulchra	Dictyosperma_album)	(Hydriastele_microspadix	(((Kentiopsis_piersoniorum	Veitchia_spiralis)	Heterospathe_cagayanensis)	Burretiokentia_grandiflora)))))	((((Reinhardtia_paiewonskiana	Reinhardtia_latisecta)	(Reinhardtia_gracilis	Reinhardtia_simplex))	(((Elaeis_guineensis	Elaeis_oleifera)	Bactris_major)	Attalea_speciosa))	(((Calamus_caryotoides	Serenoa_repens)	(Sabal_domingensis	(Nypa_fruticans	Phoenix_dactylifera)))	Pseudophoenix_vinifera)))))	Kingia_australis);
((Nypa_fruticans	((((Pseudophoenix_vinifera	((Iriartea_deltoidea	((Manicaria_saccifera	((Dypsis_decaryi	Pelagodoxa_henryana)	Geonoma_undata))	((((Leopoldinia_pulchra	Oenocarpus_bataua)	Oenocarpus_minor)	Prestoea_acuminata)	(Dictyosperma_album	((((Kentiopsis_piersoniorum	Veitchia_spiralis)	Heterospathe_cagayanensis)	Burretiokentia_grandiflora)	Hydriastele_microspadix)))))	((((Podococcus_barteri	Orania_palindan)	Sclerosperma_profizianum)	Roystonea_regia)	(((Reinhardtia_paiewonskiana	Reinhardtia_latisecta)	(Reinhardtia_gracilis	Reinhardtia_simplex))	(((Elaeis_guineensis	Elaeis_oleifera)	Bactris_major)	Attalea_speciosa)))))	(Calamus_caryotoides	Serenoa_repens))	Phoenix_dactylifera)	Sabal_domingensis))	Kingia_australis);
((Nypa_fruticans	(Serenoa_repens	(Phoenix_dactylifera	(Sabal_domingensis	(Pseudophoenix_vinifera	((Attalea_speciosa	(Calamus_caryotoides	(((Reinhardtia_paiewonskiana	Reinhardtia_latisecta)	(Reinhardtia_gracilis	Reinhardtia_simplex))	((Elaeis_guineensis	Elaeis_oleifera)	Bactris_major))))	((Leopoldinia_pulchra	(((Dictyosperma_album	(Dypsis_decaryi	Pelagodoxa_henryana))	Geonoma_undata)	((((Oenocarpus_bataua	Oenocarpus_minor)	Prestoea_acuminata)	(Burretiokentia_grandiflora	(Hydriastele_microspadix	((Kentiopsis_piersoniorum	Veitchia_spiralis)	Heterospathe_cagayanensis))))	Manicaria_saccifera)))	(Iriartea_deltoidea	(((Podococcus_barteri	Orania_palindan)	Sclerosperma_profizianum)	Roystonea_regia)))))))))	Kingia_australis);
((Nypa_fruticans	(Oenocarpus_minor	((Prestoea_acuminata	((((Leopoldinia_pulchra	Dictyosperma_album)	Dypsis_decaryi)	(Hydriastele_microspadix	(((Kentiopsis_piersoniorum	Veitchia_spiralis)	Heterospathe_cagayanensis)	Burretiokentia_grandiflora)))	((Iriartea_deltoidea	((Calamus_caryotoides	(((Serenoa_repens	(Sabal_domingensis	Phoenix_dactylifera))	Pseudophoenix_vinifera)	(Roystonea_regia	(((Reinhardtia_paiewonskiana	Reinhardtia_latisecta)	(Reinhardtia_gracilis	Reinhardtia_simplex))	(Attalea_speciosa	((Elaeis_guineensis	Elaeis_oleifera)	Bactris_major))))))	((Podococcus_barteri	Orania_palindan)	Sclerosperma_profizianum)))	(Geonoma_undata	(Manicaria_saccifera	Pelagodoxa_henryana)))))	Oenocarpus_bataua)))	Kingia_australis);
((Nypa_fruticans	(Iriartea_deltoidea	((((Podococcus_barteri	Orania_palindan)	Sclerosperma_profizianum)	(((Geonoma_undata	((Oenocarpus_bataua	Oenocarpus_minor)	Prestoea_acuminata))	(Manicaria_saccifera	(Dypsis_decaryi	Pelagodoxa_henryana)))	(((Leopoldinia_pulchra	Dictyosperma_album)	(Hydriastele_microspadix	((Kentiopsis_piersoniorum	Veitchia_spiralis)	Heterospathe_cagayanensis)))	Burretiokentia_grandiflora)))	((((Serenoa_repens	(Sabal_domingensis	Phoenix_dactylifera))	Pseudophoenix_vinifera)	(Attalea_speciosa	((Calamus_caryotoides	((Elaeis_guineensis	Elaeis_oleifera)	Bactris_major))	((Reinhardtia_paiewonskiana	Reinhardtia_latisecta)	(Reinhardtia_gracilis	Reinhardtia_simplex)))))	Roystonea_regia))))	Kingia_australis);
((Sabal_domingensis	((Nypa_fruticans	Phoenix_dactylifera)	((Pseudophoenix_vinifera	(((Attalea_speciosa	((Podococcus_barteri	(Elaeis_guineensis	Elaeis_oleifera))	Bactris_major))	((Reinhardtia_paiewonskiana	Reinhardtia_latisecta)	(Reinhardtia_gracilis	Reinhardtia_simplex)))	((Iriartea_deltoidea	Roystonea_regia)	((Orania_palindan	Sclerosperma_profizianum)	((Manicaria_saccifera	(((Calamus_caryotoides	Dypsis_decaryi)	Pelagodoxa_henryana)	Geonoma_undata))	(((Oenocarpus_bataua	Oenocarpus_minor)	Prestoea_acuminata)	((Leopoldinia_pulchra	Dictyosperma_album)	((Kentiopsis_piersoniorum	Veitchia_spiralis)	((Burretiokentia_grandiflora	Heterospathe_cagayanensis)	Hydriastele_microspadix)))))))))	Serenoa_repens)))	Kingia_australis);
((Nypa_fruticans	((((Iriartea_deltoidea	Pseudophoenix_vinifera)	(((Calamus_caryotoides	(((Elaeis_guineensis	Elaeis_oleifera)	Bactris_major)	((Reinhardtia_paiewonskiana	Reinhardtia_latisecta)	(Reinhardtia_gracilis	Reinhardtia_simplex))))	Attalea_speciosa)	((Roystonea_regia	((Podococcus_barteri	Orania_palindan)	Sclerosperma_profizianum))	((Geonoma_undata	(((Oenocarpus_bataua	Oenocarpus_minor)	Prestoea_acuminata)	((((Burretiokentia_grandiflora	Heterospathe_cagayanensis)	(Kentiopsis_piersoniorum	Veitchia_spiralis))	Hydriastele_microspadix)	(Leopoldinia_pulchra	Dictyosperma_album))))	(Manicaria_saccifera	(Dypsis_decaryi	Pelagodoxa_henryana))))))	(Sabal_domingensis	Phoenix_dactylifera))	Serenoa_repens))	Kingia_australis);
((Sabal_domingensis	((Podococcus_barteri	Phoenix_dactylifera)	(Serenoa_repens	(Pseudophoenix_vinifera	(((((Elaeis_guineensis	Elaeis_oleifera)	Bactris_major)	((Reinhardtia_paiewonskiana	Reinhardtia_latisecta)	(Reinhardtia_gracilis	Reinhardtia_simplex)))	Attalea_speciosa)	(((((Oenocarpus_bataua	Oenocarpus_minor)	Prestoea_acuminata)	((((Heterospathe_cagayanensis	(Kentiopsis_piersoniorum	Veitchia_spiralis))	Hydriastele_microspadix)	Burretiokentia_grandiflora)	(Leopoldinia_pulchra	Dictyosperma_album)))	((Nypa_fruticans	Manicaria_saccifera)	(Geonoma_undata	(Dypsis_decaryi	Pelagodoxa_henryana))))	(Iriartea_deltoidea	((Calamus_caryotoides	Roystonea_regia)	(Orania_palindan	Sclerosperma_profizianum)))))))))	Kingia_australis);
((Heterospathe_cagayanensis	((Kentiopsis_piersoniorum	Nypa_fruticans)	(((Veitchia_spiralis	Hydriastele_microspadix)	((Leopoldinia_pulchra	Dictyosperma_album)	((((Calamus_caryotoides	Roystonea_regia)	(Orania_palindan	Sclerosperma_profizianum))	(Iriartea_deltoidea	(((Sabal_domingensis	Phoenix_dactylifera)	(Serenoa_repens	Pseudophoenix_vinifera))	(((Reinhardtia_paiewonskiana	Reinhardtia_latisecta)	(Reinhardtia_gracilis	Reinhardtia_simplex))	(Attalea_speciosa	((Elaeis_guineensis	Elaeis_oleifera)	Bactris_major))))))	(((Podococcus_barteri	Geonoma_undata)	((Oenocarpus_bataua	Oenocarpus_minor)	Prestoea_acuminata))	((Dypsis_decaryi	Pelagodoxa_henryana)	Manicaria_saccifera)))))	Burretiokentia_grandiflora)))	Kingia_australis);
(((Roystonea_regia	(((((((Reinhardtia_paiewonskiana	Reinhardtia_latisecta)	(Reinhardtia_gracilis	Reinhardtia_simplex))	(Attalea_speciosa	((Elaeis_guineensis	Elaeis_oleifera)	Bactris_major)))	(Iriartea_deltoidea	((Sabal_domingensis	Phoenix_dactylifera)	Serenoa_repens)))	Nypa_fruticans)	(Pseudophoenix_vinifera	(((((Leopoldinia_pulchra	(Oenocarpus_bataua	Oenocarpus_minor))	Prestoea_acuminata)	(Burretiokentia_grandiflora	((Veitchia_spiralis	(Heterospathe_cagayanensis	Kentiopsis_piersoniorum))	(Hydriastele_microspadix	Dictyosperma_album))))	((Dypsis_decaryi	Pelagodoxa_henryana)	Geonoma_undata))	Manicaria_saccifera)))	((Podococcus_barteri	Orania_palindan)	Sclerosperma_profizianum)))	Calamus_caryotoides)	Kingia_australis);
((Nypa_fruticans	(Phoenix_dactylifera	((((((Attalea_speciosa	((Elaeis_guineensis	Elaeis_oleifera)	Bactris_major))	((Reinhardtia_paiewonskiana	Reinhardtia_latisecta)	(Reinhardtia_gracilis	Reinhardtia_simplex)))	((Roystonea_regia	(((Podococcus_barteri	Orania_palindan)	Sclerosperma_profizianum)	(((Pelagodoxa_henryana	(Calamus_caryotoides	Geonoma_undata))	Manicaria_saccifera)	(((Dypsis_decaryi	((Burretiokentia_grandiflora	(Hydriastele_microspadix	Heterospathe_cagayanensis))	(Kentiopsis_piersoniorum	Veitchia_spiralis)))	(Leopoldinia_pulchra	Dictyosperma_album))	(Prestoea_acuminata	(Oenocarpus_minor	Oenocarpus_bataua))))))	Iriartea_deltoidea))	Pseudophoenix_vinifera)	Serenoa_repens)	Sabal_domingensis)))	Kingia_australis);
((Iriartea_deltoidea	(((Serenoa_repens	(Sabal_domingensis	(Nypa_fruticans	Phoenix_dactylifera)))	((Attalea_speciosa	(Calamus_caryotoides	((Elaeis_guineensis	Elaeis_oleifera)	Bactris_major)))	((Reinhardtia_paiewonskiana	Reinhardtia_latisecta)	(Reinhardtia_gracilis	Reinhardtia_simplex))))	((((((((((Heterospathe_cagayanensis	Kentiopsis_piersoniorum)	Veitchia_spiralis)	Hydriastele_microspadix)	Burretiokentia_grandiflora)	(Leopoldinia_pulchra	Dictyosperma_album))	(Prestoea_acuminata	(Oenocarpus_minor	Oenocarpus_bataua)))	((Dypsis_decaryi	Pelagodoxa_henryana)	Geonoma_undata))	Manicaria_saccifera)	(Roystonea_regia	((Podococcus_barteri	Orania_palindan)	Sclerosperma_profizianum)))	Pseudophoenix_vinifera)))	Kingia_australis);
((((Reinhardtia_paiewonskiana	Reinhardtia_latisecta)	(Reinhardtia_gracilis	Reinhardtia_simplex))	(((((Iriartea_deltoidea	(((((((((Kentiopsis_piersoniorum	Veitchia_spiralis)	Heterospathe_cagayanensis)	Hydriastele_microspadix)	Burretiokentia_grandiflora)	Dypsis_decaryi)	Dictyosperma_album)	(Leopoldinia_pulchra	(Prestoea_acuminata	(Oenocarpus_minor	Oenocarpus_bataua))))	(Calamus_caryotoides	Geonoma_undata))	(Pelagodoxa_henryana	Manicaria_saccifera)))	((Podococcus_barteri	Orania_palindan)	Sclerosperma_profizianum))	Roystonea_regia)	(Pseudophoenix_vinifera	((Sabal_domingensis	Phoenix_dactylifera)	Serenoa_repens)))	((Nypa_fruticans	Attalea_speciosa)	((Elaeis_guineensis	Elaeis_oleifera)	Bactris_major))))	Kingia_australis);
((Calamus_caryotoides	(Roystonea_regia	((Podococcus_barteri	((((Attalea_speciosa	((Elaeis_guineensis	Elaeis_oleifera)	Bactris_major))	((Reinhardtia_paiewonskiana	Reinhardtia_latisecta)	(Reinhardtia_gracilis	Reinhardtia_simplex)))	(Iriartea_deltoidea	(Pseudophoenix_vinifera	(((Nypa_fruticans	Sabal_domingensis)	Phoenix_dactylifera)	Serenoa_repens))))	(Manicaria_saccifera	((Geonoma_undata	(Dypsis_decaryi	Pelagodoxa_henryana))	((((((Kentiopsis_piersoniorum	Veitchia_spiralis)	Heterospathe_cagayanensis)	Hydriastele_microspadix)	Burretiokentia_grandiflora)	(Leopoldinia_pulchra	Dictyosperma_album))	(Prestoea_acuminata	(Oenocarpus_minor	Oenocarpus_bataua)))))))	(Orania_palindan	Sclerosperma_profizianum))))	Kingia_australis);
((Sabal_domingensis	(Phoenix_dactylifera	(Serenoa_repens	((((Attalea_speciosa	((Elaeis_guineensis	Elaeis_oleifera)	Bactris_major))	((Reinhardtia_paiewonskiana	Reinhardtia_latisecta)	(Reinhardtia_gracilis	Reinhardtia_simplex)))	(((((((((Veitchia_spiralis	(Heterospathe_cagayanensis	Kentiopsis_piersoniorum))	Hydriastele_microspadix)	(Leopoldinia_pulchra	Dictyosperma_album))	(Prestoea_acuminata	(Oenocarpus_minor	Oenocarpus_bataua)))	(Geonoma_undata	((Burretiokentia_grandiflora	Dypsis_decaryi)	Pelagodoxa_henryana)))	(Nypa_fruticans	Manicaria_saccifera))	((Podococcus_barteri	Orania_palindan)	Sclerosperma_profizianum))	(Calamus_caryotoides	Roystonea_regia))	Iriartea_deltoidea))	Pseudophoenix_vinifera))))	Kingia_australis);
((Phoenix_dactylifera	((Serenoa_repens	((((Attalea_speciosa	((Elaeis_guineensis	Elaeis_oleifera)	Bactris_major))	((Reinhardtia_paiewonskiana	Reinhardtia_latisecta)	(Reinhardtia_gracilis	Reinhardtia_simplex)))	((((((Heterospathe_cagayanensis	Hydriastele_microspadix)	((Burretiokentia_grandiflora	(Leopoldinia_pulchra	Dictyosperma_album))	(Veitchia_spiralis	Kentiopsis_piersoniorum)))	(Prestoea_acuminata	(Oenocarpus_minor	Oenocarpus_bataua)))	(Manicaria_saccifera	Nypa_fruticans))	((Dypsis_decaryi	Pelagodoxa_henryana)	Geonoma_undata))	((Calamus_caryotoides	Iriartea_deltoidea)	(Roystonea_regia	((Podococcus_barteri	Orania_palindan)	Sclerosperma_profizianum)))))	Pseudophoenix_vinifera))	Sabal_domingensis))	Kingia_australis);
((Sabal_domingensis	(Phoenix_dactylifera	(((((Attalea_speciosa	((Elaeis_guineensis	Elaeis_oleifera)	Bactris_major))	((Reinhardtia_paiewonskiana	Reinhardtia_latisecta)	(Reinhardtia_gracilis	Reinhardtia_simplex)))	(Roystonea_regia	((Podococcus_barteri	Orania_palindan)	Sclerosperma_profizianum)))	(((((Hydriastele_microspadix	(((Veitchia_spiralis	(Heterospathe_cagayanensis	Kentiopsis_piersoniorum))	Dictyosperma_album)	Burretiokentia_grandiflora))	Leopoldinia_pulchra)	(Prestoea_acuminata	((Calamus_caryotoides	Oenocarpus_minor)	Oenocarpus_bataua)))	(Manicaria_saccifera	((Dypsis_decaryi	Pelagodoxa_henryana)	Geonoma_undata)))	(Nypa_fruticans	Iriartea_deltoidea)))	(Pseudophoenix_vinifera	Serenoa_repens))))	Kingia_australis);
((Sabal_domingensis	(Phoenix_dactylifera	((Iriartea_deltoidea	(((Nypa_fruticans	Attalea_speciosa)	(((Elaeis_guineensis	Elaeis_oleifera)	Bactris_major)	((Reinhardtia_paiewonskiana	Reinhardtia_latisecta)	(Reinhardtia_gracilis	Reinhardtia_simplex))))	((Calamus_caryotoides	(Pseudophoenix_vinifera	Roystonea_regia))	((((((Burretiokentia_grandiflora	(Dypsis_decaryi	Pelagodoxa_henryana))	(Geonoma_undata	(Prestoea_acuminata	(Oenocarpus_minor	Oenocarpus_bataua))))	(((Kentiopsis_piersoniorum	Heterospathe_cagayanensis)	Hydriastele_microspadix)	Veitchia_spiralis))	((Leopoldinia_pulchra	Dictyosperma_album)	Manicaria_saccifera))	(Orania_palindan	Sclerosperma_profizianum))	Podococcus_barteri))))	Serenoa_repens)))	Kingia_australis);
(((Sabal_domingensis	(Phoenix_dactylifera	(((((((Prestoea_acuminata	(Oenocarpus_minor	Oenocarpus_bataua))	((Leopoldinia_pulchra	Dictyosperma_album)	((Kentiopsis_piersoniorum	(Burretiokentia_grandiflora	Heterospathe_cagayanensis))	(Hydriastele_microspadix	Veitchia_spiralis))))	(((Dypsis_decaryi	Pelagodoxa_henryana)	Geonoma_undata)	Manicaria_saccifera))	(((Podococcus_barteri	Orania_palindan)	Sclerosperma_profizianum)	Roystonea_regia))	(Iriartea_deltoidea	(Attalea_speciosa	(Calamus_caryotoides	(((Elaeis_guineensis	Elaeis_oleifera)	Bactris_major)	((Reinhardtia_paiewonskiana	Reinhardtia_latisecta)	(Reinhardtia_gracilis	Reinhardtia_simplex)))))))	Pseudophoenix_vinifera)	Serenoa_repens)))	Nypa_fruticans)	Kingia_australis);
((Sabal_domingensis	((Nypa_fruticans	Phoenix_dactylifera)	((((Attalea_speciosa	(Calamus_caryotoides	(((Elaeis_guineensis	Elaeis_oleifera)	Bactris_major)	((Reinhardtia_paiewonskiana	Reinhardtia_latisecta)	(Reinhardtia_gracilis	Reinhardtia_simplex)))))	(((((Prestoea_acuminata	(Oenocarpus_minor	Oenocarpus_bataua))	((Leopoldinia_pulchra	Dictyosperma_album)	((((Veitchia_spiralis	Kentiopsis_piersoniorum)	Heterospathe_cagayanensis)	Hydriastele_microspadix)	Burretiokentia_grandiflora)))	(((Dypsis_decaryi	Pelagodoxa_henryana)	Geonoma_undata)	Manicaria_saccifera))	(((Podococcus_barteri	Orania_palindan)	Sclerosperma_profizianum)	Roystonea_regia))	Iriartea_deltoidea))	Pseudophoenix_vinifera)	Serenoa_repens)))	Kingia_australis);
((Calamus_caryotoides	(((Reinhardtia_simplex	Reinhardtia_gracilis)	(Reinhardtia_paiewonskiana	Reinhardtia_latisecta))	((Attalea_speciosa	(Bactris_major	(Leopoldinia_pulchra	(Elaeis_guineensis	Elaeis_oleifera))))	((Iriartea_deltoidea	(Pseudophoenix_vinifera	(((Nypa_fruticans	Sabal_domingensis)	Phoenix_dactylifera)	Serenoa_repens)))	((Roystonea_regia	(Sclerosperma_profizianum	(Orania_palindan	Podococcus_barteri)))	((Manicaria_saccifera	(((Hydriastele_microspadix	(((Kentiopsis_piersoniorum	Veitchia_spiralis)	Burretiokentia_grandiflora)	Heterospathe_cagayanensis))	Dictyosperma_album)	(Prestoea_acuminata	(Oenocarpus_minor	Oenocarpus_bataua))))	((Dypsis_decaryi	Pelagodoxa_henryana)	Geonoma_undata)))))))	Kingia_australis);
((Roystonea_regia	((Sclerosperma_profizianum	(Orania_palindan	Podococcus_barteri))	((((((Hydriastele_microspadix	((Kentiopsis_piersoniorum	Veitchia_spiralis)	Heterospathe_cagayanensis))	Burretiokentia_grandiflora)	(Leopoldinia_pulchra	Dictyosperma_album))	(Prestoea_acuminata	(Oenocarpus_minor	Oenocarpus_bataua)))	(Geonoma_undata	((Dypsis_decaryi	Pelagodoxa_henryana)	Manicaria_saccifera)))	((((Calamus_caryotoides	Serenoa_repens)	(Iriartea_deltoidea	(Sabal_domingensis	(Nypa_fruticans	Phoenix_dactylifera))))	(((Reinhardtia_simplex	Reinhardtia_gracilis)	(Reinhardtia_paiewonskiana	Reinhardtia_latisecta))	(Attalea_speciosa	(Bactris_major	(Elaeis_guineensis	Elaeis_oleifera)))))	Pseudophoenix_vinifera))))	Kingia_australis);
((Nypa_fruticans	(Phoenix_dactylifera	(((Iriartea_deltoidea	(((Reinhardtia_simplex	Reinhardtia_gracilis)	(Reinhardtia_paiewonskiana	Reinhardtia_latisecta))	(Attalea_speciosa	(Bactris_major	(Elaeis_guineensis	Elaeis_oleifera)))))	(Pseudophoenix_vinifera	(((Sclerosperma_profizianum	(Orania_palindan	Podococcus_barteri))	((Geonoma_undata	((Hydriastele_microspadix	(((Heterospathe_cagayanensis	Kentiopsis_piersoniorum)	Burretiokentia_grandiflora)	Veitchia_spiralis))	(Leopoldinia_pulchra	Dictyosperma_album)))	(Manicaria_saccifera	((Dypsis_decaryi	Pelagodoxa_henryana)	(Prestoea_acuminata	(Oenocarpus_minor	Oenocarpus_bataua))))))	(Calamus_caryotoides	Roystonea_regia))))	(Sabal_domingensis	Serenoa_repens))))	Kingia_australis);
((Sabal_domingensis	(Serenoa_repens	(Phoenix_dactylifera	(Pseudophoenix_vinifera	((Iriartea_deltoidea	((Roystonea_regia	(Sclerosperma_profizianum	(Orania_palindan	Podococcus_barteri)))	(Calamus_caryotoides	(((((Heterospathe_cagayanensis	(Veitchia_spiralis	Kentiopsis_piersoniorum))	Burretiokentia_grandiflora)	(Hydriastele_microspadix	(Leopoldinia_pulchra	Dictyosperma_album)))	(Prestoea_acuminata	(Oenocarpus_minor	Oenocarpus_bataua)))	((Nypa_fruticans	Manicaria_saccifera)	(Geonoma_undata	(Dypsis_decaryi	Pelagodoxa_henryana)))))))	(((Reinhardtia_simplex	Reinhardtia_gracilis)	(Reinhardtia_paiewonskiana	Reinhardtia_latisecta))	(Attalea_speciosa	(Bactris_major	(Elaeis_guineensis	Elaeis_oleifera)))))))))	Kingia_australis);
((Sabal_domingensis	(Phoenix_dactylifera	((Calamus_caryotoides	Serenoa_repens)	(Pseudophoenix_vinifera	(((((Prestoea_acuminata	(Oenocarpus_minor	Oenocarpus_bataua))	((((Heterospathe_cagayanensis	(Veitchia_spiralis	Kentiopsis_piersoniorum))	(Hydriastele_microspadix	Burretiokentia_grandiflora))	Dictyosperma_album)	Leopoldinia_pulchra))	(Manicaria_saccifera	(Geonoma_undata	(Dypsis_decaryi	Pelagodoxa_henryana))))	(((Podococcus_barteri	Orania_palindan)	Roystonea_regia)	(Iriartea_deltoidea	Sclerosperma_profizianum)))	(((Reinhardtia_simplex	Reinhardtia_gracilis)	(Reinhardtia_paiewonskiana	Reinhardtia_latisecta))	((Nypa_fruticans	Attalea_speciosa)	(Bactris_major	(Elaeis_guineensis	Elaeis_oleifera)))))))))	Kingia_australis);
((Nypa_fruticans	(Phoenix_dactylifera	((Serenoa_repens	((Iriartea_deltoidea	Pseudophoenix_vinifera)	(((((Prestoea_acuminata	(Oenocarpus_minor	Oenocarpus_bataua))	(((Veitchia_spiralis	(Kentiopsis_piersoniorum	Heterospathe_cagayanensis))	(Hydriastele_microspadix	Burretiokentia_grandiflora))	(Dictyosperma_album	Leopoldinia_pulchra)))	(Geonoma_undata	((Dypsis_decaryi	Pelagodoxa_henryana)	Manicaria_saccifera)))	((Calamus_caryotoides	Roystonea_regia)	((Podococcus_barteri	Orania_palindan)	Sclerosperma_profizianum)))	((((Reinhardtia_simplex	Reinhardtia_gracilis)	(Reinhardtia_paiewonskiana	Reinhardtia_latisecta))	(Bactris_major	(Elaeis_guineensis	Elaeis_oleifera)))	Attalea_speciosa))))	Sabal_domingensis)))	Kingia_australis);
((Calamus_caryotoides	(Roystonea_regia	(Pseudophoenix_vinifera	(((Podococcus_barteri	(Orania_palindan	Sclerosperma_profizianum))	(((Prestoea_acuminata	(Oenocarpus_minor	Oenocarpus_bataua))	(((Kentiopsis_piersoniorum	(Burretiokentia_grandiflora	Heterospathe_cagayanensis))	(Veitchia_spiralis	Hydriastele_microspadix))	(Dictyosperma_album	Leopoldinia_pulchra)))	((Geonoma_undata	(Dypsis_decaryi	Pelagodoxa_henryana))	Manicaria_saccifera)))	((((Sabal_domingensis	(Nypa_fruticans	Phoenix_dactylifera))	Serenoa_repens)	((((Reinhardtia_simplex	Reinhardtia_gracilis)	(Reinhardtia_paiewonskiana	Reinhardtia_latisecta))	(Bactris_major	(Elaeis_guineensis	Elaeis_oleifera)))	Attalea_speciosa))	Iriartea_deltoidea)))))	Kingia_australis);
((Sabal_domingensis	(Phoenix_dactylifera	(Serenoa_repens	(((Roystonea_regia	((((Reinhardtia_simplex	Reinhardtia_gracilis)	(Reinhardtia_paiewonskiana	Reinhardtia_latisecta))	(Bactris_major	(Elaeis_guineensis	Elaeis_oleifera)))	(Nypa_fruticans	Attalea_speciosa)))	((Sclerosperma_profizianum	(Podococcus_barteri	Orania_palindan))	(Iriartea_deltoidea	(((Prestoea_acuminata	(Oenocarpus_minor	Oenocarpus_bataua))	(((Kentiopsis_piersoniorum	(Burretiokentia_grandiflora	Heterospathe_cagayanensis))	(Veitchia_spiralis	Hydriastele_microspadix))	(Dictyosperma_album	Leopoldinia_pulchra)))	((((Calamus_caryotoides	Dypsis_decaryi)	Pelagodoxa_henryana)	Geonoma_undata)	Manicaria_saccifera)))))	Pseudophoenix_vinifera))))	Kingia_australis);
((Sabal_domingensis	(Phoenix_dactylifera	(Serenoa_repens	(((((Reinhardtia_simplex	Reinhardtia_gracilis)	(Reinhardtia_paiewonskiana	Reinhardtia_latisecta))	((Bactris_major	(Elaeis_guineensis	Elaeis_oleifera))	(Nypa_fruticans	Attalea_speciosa)))	((Iriartea_deltoidea	((Sclerosperma_profizianum	(Podococcus_barteri	Orania_palindan))	(Calamus_caryotoides	Roystonea_regia)))	(((Prestoea_acuminata	(Oenocarpus_minor	Oenocarpus_bataua))	(Leopoldinia_pulchra	(((Heterospathe_cagayanensis	Burretiokentia_grandiflora)	(Kentiopsis_piersoniorum	(Veitchia_spiralis	Dictyosperma_album)))	Hydriastele_microspadix)))	(((Dypsis_decaryi	Pelagodoxa_henryana)	Geonoma_undata)	Manicaria_saccifera))))	Pseudophoenix_vinifera))))	Kingia_australis);
((Pelagodoxa_henryana	(((Geonoma_undata	((Sclerosperma_profizianum	(Podococcus_barteri	Orania_palindan))	((Iriartea_deltoidea	(((Calamus_caryotoides	(((Reinhardtia_simplex	Reinhardtia_gracilis)	(Reinhardtia_paiewonskiana	Reinhardtia_latisecta))	(Bactris_major	(Elaeis_guineensis	Elaeis_oleifera))))	Attalea_speciosa)	(Pseudophoenix_vinifera	(((Nypa_fruticans	Sabal_domingensis)	Phoenix_dactylifera)	Serenoa_repens))))	Roystonea_regia)))	((Prestoea_acuminata	(Oenocarpus_minor	Oenocarpus_bataua))	(Dypsis_decaryi	((Dictyosperma_album	Leopoldinia_pulchra)	((Hydriastele_microspadix	(Heterospathe_cagayanensis	(Kentiopsis_piersoniorum	Veitchia_spiralis)))	Burretiokentia_grandiflora)))))	Manicaria_saccifera))	Kingia_australis);
((Sabal_domingensis	((((Roystonea_regia	(((Reinhardtia_latisecta	Reinhardtia_paiewonskiana)	(Reinhardtia_gracilis	Reinhardtia_simplex))	(Attalea_speciosa	(Bactris_major	(Elaeis_guineensis	Elaeis_oleifera)))))	(((((Pelagodoxa_henryana	Manicaria_saccifera)	Geonoma_undata)	(((Dypsis_decaryi	Dictyosperma_album)	((((Heterospathe_cagayanensis	Kentiopsis_piersoniorum)	Veitchia_spiralis)	Hydriastele_microspadix)	(Burretiokentia_grandiflora	Leopoldinia_pulchra)))	((Oenocarpus_bataua	Oenocarpus_minor)	Prestoea_acuminata)))	(Podococcus_barteri	(Orania_palindan	Sclerosperma_profizianum)))	Iriartea_deltoidea))	Pseudophoenix_vinifera)	((Nypa_fruticans	Phoenix_dactylifera)	(Calamus_caryotoides	Serenoa_repens))))	Kingia_australis);
(((Pseudophoenix_vinifera	((((Phoenix_dactylifera	Sabal_domingensis)	Serenoa_repens)	((((Reinhardtia_latisecta	Reinhardtia_paiewonskiana)	(Reinhardtia_gracilis	Reinhardtia_simplex))	(Attalea_speciosa	(Bactris_major	(Elaeis_guineensis	Elaeis_oleifera))))	Iriartea_deltoidea))	(((((Kentiopsis_piersoniorum	(Veitchia_spiralis	(Leopoldinia_pulchra	Dictyosperma_album)))	(Heterospathe_cagayanensis	Hydriastele_microspadix))	Burretiokentia_grandiflora)	((Pelagodoxa_henryana	(((Oenocarpus_bataua	Oenocarpus_minor)	Prestoea_acuminata)	Geonoma_undata))	Manicaria_saccifera))	((Calamus_caryotoides	Roystonea_regia)	((Dypsis_decaryi	(Podococcus_barteri	Orania_palindan))	Sclerosperma_profizianum)))))	Nypa_fruticans)	Kingia_australis);
((((Reinhardtia_latisecta	Reinhardtia_paiewonskiana)	(Reinhardtia_gracilis	Reinhardtia_simplex))	((((((Geonoma_undata	((((Dictyosperma_album	Dypsis_decaryi)	((Burretiokentia_grandiflora	(Heterospathe_cagayanensis	(Kentiopsis_piersoniorum	Veitchia_spiralis)))	Hydriastele_microspadix))	Leopoldinia_pulchra)	((Oenocarpus_bataua	Oenocarpus_minor)	Prestoea_acuminata)))	(Manicaria_saccifera	Pelagodoxa_henryana))	(Iriartea_deltoidea	((Calamus_caryotoides	Roystonea_regia)	((Podococcus_barteri	Orania_palindan)	Sclerosperma_profizianum))))	(Pseudophoenix_vinifera	((Phoenix_dactylifera	(Nypa_fruticans	Sabal_domingensis))	Serenoa_repens)))	Attalea_speciosa)	(Bactris_major	(Elaeis_guineensis	Elaeis_oleifera))))	Kingia_australis);
((Roystonea_regia	((((((Calamus_caryotoides	Geonoma_undata)	((((Dypsis_decaryi	Burretiokentia_grandiflora)	(Heterospathe_cagayanensis	(Kentiopsis_piersoniorum	Veitchia_spiralis)))	(Hydriastele_microspadix	(Leopoldinia_pulchra	Dictyosperma_album)))	((Oenocarpus_bataua	Oenocarpus_minor)	Prestoea_acuminata)))	(Manicaria_saccifera	Pelagodoxa_henryana))	((Podococcus_barteri	Orania_palindan)	Sclerosperma_profizianum))	Serenoa_repens)	(Iriartea_deltoidea	((Pseudophoenix_vinifera	((Nypa_fruticans	Phoenix_dactylifera)	Sabal_domingensis))	(Attalea_speciosa	((Bactris_major	(Elaeis_guineensis	Elaeis_oleifera))	((Reinhardtia_latisecta	Reinhardtia_paiewonskiana)	(Reinhardtia_gracilis	Reinhardtia_simplex))))))))	Kingia_australis);
((((Reinhardtia_latisecta	Reinhardtia_paiewonskiana)	(Reinhardtia_gracilis	Reinhardtia_simplex))	((((((((((Geonoma_undata	(((((Heterospathe_cagayanensis	Kentiopsis_piersoniorum)	Veitchia_spiralis)	Burretiokentia_grandiflora)	Hydriastele_microspadix)	(Dictyosperma_album	Dypsis_decaryi)))	((Oenocarpus_bataua	Oenocarpus_minor)	Prestoea_acuminata))	(Manicaria_saccifera	Pelagodoxa_henryana))	(Roystonea_regia	((Podococcus_barteri	Orania_palindan)	Sclerosperma_profizianum)))	Iriartea_deltoidea)	Leopoldinia_pulchra)	(Pseudophoenix_vinifera	(Serenoa_repens	(Phoenix_dactylifera	(Sabal_domingensis	Nypa_fruticans)))))	Attalea_speciosa)	Calamus_caryotoides)	(Bactris_major	(Elaeis_guineensis	Elaeis_oleifera))))	Kingia_australis);
(((Podococcus_barteri	(Sclerosperma_profizianum	((Roystonea_regia	(((Pseudophoenix_vinifera	(Serenoa_repens	(Phoenix_dactylifera	(Sabal_domingensis	Nypa_fruticans))))	(Attalea_speciosa	((Bactris_major	(Elaeis_guineensis	Elaeis_oleifera))	((Reinhardtia_latisecta	Reinhardtia_paiewonskiana)	(Reinhardtia_gracilis	Reinhardtia_simplex)))))	Iriartea_deltoidea))	(Calamus_caryotoides	((Manicaria_saccifera	Pelagodoxa_henryana)	(Geonoma_undata	(((Oenocarpus_bataua	Oenocarpus_minor)	Prestoea_acuminata)	(((Burretiokentia_grandiflora	Hydriastele_microspadix)	(((Kentiopsis_piersoniorum	Veitchia_spiralis)	Heterospathe_cagayanensis)	Dypsis_decaryi))	(Leopoldinia_pulchra	Dictyosperma_album)))))))))	Orania_palindan)	Kingia_australis);
(((Sabal_domingensis	(Phoenix_dactylifera	(Serenoa_repens	(((((((Reinhardtia_latisecta	Reinhardtia_paiewonskiana)	(Reinhardtia_gracilis	Reinhardtia_simplex))	(Bactris_major	(Elaeis_guineensis	Elaeis_oleifera)))	Attalea_speciosa)	Roystonea_regia)	((Iriartea_deltoidea	((Manicaria_saccifera	Pelagodoxa_henryana)	((Calamus_caryotoides	Geonoma_undata)	(((Oenocarpus_bataua	Oenocarpus_minor)	Prestoea_acuminata)	((((((Kentiopsis_piersoniorum	Veitchia_spiralis)	Heterospathe_cagayanensis)	Hydriastele_microspadix)	Burretiokentia_grandiflora)	(Leopoldinia_pulchra	Dictyosperma_album))	Dypsis_decaryi)))))	((Orania_palindan	Podococcus_barteri)	Sclerosperma_profizianum)))	Pseudophoenix_vinifera))))	Nypa_fruticans)	Kingia_australis);
(((Phoenix_dactylifera	(((Podococcus_barteri	Serenoa_repens)	(Iriartea_deltoidea	((((Reinhardtia_latisecta	Reinhardtia_paiewonskiana)	(Reinhardtia_gracilis	Reinhardtia_simplex))	(((Elaeis_guineensis	Elaeis_oleifera)	Bactris_major)	Attalea_speciosa))	(Pseudophoenix_vinifera	(((Manicaria_saccifera	(Dypsis_decaryi	Pelagodoxa_henryana))	(Geonoma_undata	(((Oenocarpus_bataua	Oenocarpus_minor)	Prestoea_acuminata)	((((Kentiopsis_piersoniorum	Veitchia_spiralis)	(Burretiokentia_grandiflora	Heterospathe_cagayanensis))	Hydriastele_microspadix)	(Leopoldinia_pulchra	Dictyosperma_album)))))	((Calamus_caryotoides	Roystonea_regia)	(Orania_palindan	Sclerosperma_profizianum)))))))	Sabal_domingensis))	Nypa_fruticans)	Kingia_australis);
((((Reinhardtia_latisecta	Reinhardtia_paiewonskiana)	(Reinhardtia_gracilis	Reinhardtia_simplex))	(((Elaeis_guineensis	Elaeis_oleifera)	Bactris_major)	((((((((Leopoldinia_pulchra	(Oenocarpus_bataua	Oenocarpus_minor))	Prestoea_acuminata)	(Dictyosperma_album	(Burretiokentia_grandiflora	(Hydriastele_microspadix	(Heterospathe_cagayanensis	(Kentiopsis_piersoniorum	Veitchia_spiralis))))))	((Dypsis_decaryi	Pelagodoxa_henryana)	Geonoma_undata))	Manicaria_saccifera)	(Iriartea_deltoidea	((Sclerosperma_profizianum	(Podococcus_barteri	Orania_palindan))	Roystonea_regia)))	(Pseudophoenix_vinifera	(((Nypa_fruticans	Sabal_domingensis)	Phoenix_dactylifera)	(Calamus_caryotoides	Serenoa_repens))))	Attalea_speciosa)))	Kingia_australis);
((Phoenix_dactylifera	((Serenoa_repens	((((((((Nypa_fruticans	Manicaria_saccifera)	((Dypsis_decaryi	Pelagodoxa_henryana)	Geonoma_undata))	(((Leopoldinia_pulchra	(Oenocarpus_bataua	Oenocarpus_minor))	Prestoea_acuminata)	(Dictyosperma_album	(Veitchia_spiralis	((Burretiokentia_grandiflora	Hydriastele_microspadix)	(Heterospathe_cagayanensis	Kentiopsis_piersoniorum))))))	(Sclerosperma_profizianum	(Podococcus_barteri	Orania_palindan)))	Roystonea_regia)	Pseudophoenix_vinifera)	(Attalea_speciosa	(((Reinhardtia_latisecta	Reinhardtia_paiewonskiana)	(Reinhardtia_gracilis	Reinhardtia_simplex))	((Elaeis_guineensis	Elaeis_oleifera)	Bactris_major))))	Iriartea_deltoidea))	(Calamus_caryotoides	Sabal_domingensis)))	Kingia_australis);
((Pelagodoxa_henryana	(Dypsis_decaryi	(((((Sclerosperma_profizianum	(Podococcus_barteri	Orania_palindan))	(Roystonea_regia	(Burretiokentia_grandiflora	Calamus_caryotoides)))	(((Serenoa_repens	((Nypa_fruticans	Phoenix_dactylifera)	Sabal_domingensis))	(Iriartea_deltoidea	(Attalea_speciosa	(((Reinhardtia_simplex	Reinhardtia_gracilis)	(Reinhardtia_latisecta	Reinhardtia_paiewonskiana))	(Bactris_major	(Elaeis_oleifera	Elaeis_guineensis))))))	Pseudophoenix_vinifera))	(Manicaria_saccifera	(((Leopoldinia_pulchra	Dictyosperma_album)	((Veitchia_spiralis	Kentiopsis_piersoniorum)	(Heterospathe_cagayanensis	Hydriastele_microspadix)))	(Prestoea_acuminata	(Oenocarpus_bataua	Oenocarpus_minor)))))	Geonoma_undata)))	Kingia_australis);
((Phoenix_dactylifera	((Nypa_fruticans	Sabal_domingensis)	((Pseudophoenix_vinifera	((((((Dypsis_decaryi	Dictyosperma_album)	((Heterospathe_cagayanensis	(Veitchia_spiralis	Kentiopsis_piersoniorum))	(Burretiokentia_grandiflora	Hydriastele_microspadix)))	(Leopoldinia_pulchra	(Prestoea_acuminata	(Oenocarpus_bataua	Oenocarpus_minor))))	(Geonoma_undata	(Manicaria_saccifera	Pelagodoxa_henryana)))	(Iriartea_deltoidea	(Sclerosperma_profizianum	(Podococcus_barteri	Orania_palindan))))	(Roystonea_regia	(Attalea_speciosa	(((Reinhardtia_simplex	Reinhardtia_gracilis)	(Reinhardtia_latisecta	Reinhardtia_paiewonskiana))	(Calamus_caryotoides	(Bactris_major	(Elaeis_oleifera	Elaeis_guineensis))))))))	Serenoa_repens)))	Kingia_australis);
((Sabal_domingensis	(Serenoa_repens	(Phoenix_dactylifera	(Pseudophoenix_vinifera	((((((Dypsis_decaryi	((Leopoldinia_pulchra	Dictyosperma_album)	(((Veitchia_spiralis	(Kentiopsis_piersoniorum	Heterospathe_cagayanensis))	Hydriastele_microspadix)	Burretiokentia_grandiflora)))	(Prestoea_acuminata	(Oenocarpus_bataua	Oenocarpus_minor)))	(Geonoma_undata	((Nypa_fruticans	Manicaria_saccifera)	Pelagodoxa_henryana)))	(Roystonea_regia	(Sclerosperma_profizianum	(Podococcus_barteri	Orania_palindan))))	Iriartea_deltoidea)	(Attalea_speciosa	(((Reinhardtia_simplex	Reinhardtia_gracilis)	(Reinhardtia_latisecta	Reinhardtia_paiewonskiana))	(Calamus_caryotoides	(Bactris_major	(Elaeis_oleifera	Elaeis_guineensis))))))))))	Kingia_australis);
(((Phoenix_dactylifera	((Iriartea_deltoidea	((((Reinhardtia_simplex	Reinhardtia_gracilis)	(Reinhardtia_latisecta	Reinhardtia_paiewonskiana))	(Attalea_speciosa	(Bactris_major	(Elaeis_oleifera	Elaeis_guineensis))))	((Pseudophoenix_vinifera	(((((((Kentiopsis_piersoniorum	Veitchia_spiralis)	Burretiokentia_grandiflora)	(Heterospathe_cagayanensis	Hydriastele_microspadix))	(Dypsis_decaryi	(Leopoldinia_pulchra	Dictyosperma_album)))	(Prestoea_acuminata	(Oenocarpus_bataua	Oenocarpus_minor)))	(Geonoma_undata	(Manicaria_saccifera	Pelagodoxa_henryana)))	((Calamus_caryotoides	Roystonea_regia)	(Sclerosperma_profizianum	Orania_palindan))))	Podococcus_barteri)))	(Serenoa_repens	Sabal_domingensis)))	Nypa_fruticans)	Kingia_australis);
((Sabal_domingensis	((Phoenix_dactylifera	(((Roystonea_regia	(((Reinhardtia_simplex	Reinhardtia_gracilis)	(Reinhardtia_latisecta	Reinhardtia_paiewonskiana))	(Bactris_major	((Elaeis_oleifera	Elaeis_guineensis)	Attalea_speciosa))))	((Calamus_caryotoides	(((((Veitchia_spiralis	Dictyosperma_album)	((Kentiopsis_piersoniorum	Heterospathe_cagayanensis)	(Hydriastele_microspadix	Burretiokentia_grandiflora)))	Dypsis_decaryi)	((Prestoea_acuminata	(Oenocarpus_bataua	Oenocarpus_minor))	Leopoldinia_pulchra))	(Geonoma_undata	((Nypa_fruticans	Manicaria_saccifera)	Pelagodoxa_henryana))))	(Sclerosperma_profizianum	(Orania_palindan	Podococcus_barteri))))	(Iriartea_deltoidea	Pseudophoenix_vinifera)))	Serenoa_repens))	Kingia_australis);
((Phoenix_dactylifera	(((Iriartea_deltoidea	Pseudophoenix_vinifera)	((Roystonea_regia	((((Reinhardtia_simplex	Reinhardtia_gracilis)	(Reinhardtia_latisecta	Reinhardtia_paiewonskiana))	(Bactris_major	(Elaeis_oleifera	Elaeis_guineensis)))	(Nypa_fruticans	Attalea_speciosa)))	(Calamus_caryotoides	((((((Veitchia_spiralis	(Burretiokentia_grandiflora	(Kentiopsis_piersoniorum	Heterospathe_cagayanensis)))	Hydriastele_microspadix)	(Dypsis_decaryi	(Leopoldinia_pulchra	Dictyosperma_album)))	(Prestoea_acuminata	(Oenocarpus_bataua	Oenocarpus_minor)))	(Geonoma_undata	(Manicaria_saccifera	Pelagodoxa_henryana)))	(Sclerosperma_profizianum	(Orania_palindan	Podococcus_barteri))))))	(Serenoa_repens	Sabal_domingensis)))	Kingia_australis);
((Pseudophoenix_vinifera	((((Manicaria_saccifera	(Dypsis_decaryi	Pelagodoxa_henryana))	((((((Veitchia_spiralis	Kentiopsis_piersoniorum)	(Heterospathe_cagayanensis	Burretiokentia_grandiflora))	Hydriastele_microspadix)	Dictyosperma_album)	(Prestoea_acuminata	(Leopoldinia_pulchra	(Oenocarpus_bataua	Oenocarpus_minor))))	(Calamus_caryotoides	Geonoma_undata)))	(Roystonea_regia	(Sclerosperma_profizianum	(Podococcus_barteri	Orania_palindan))))	(((Serenoa_repens	(Phoenix_dactylifera	(Nypa_fruticans	Sabal_domingensis)))	((((Reinhardtia_simplex	Reinhardtia_gracilis)	(Reinhardtia_latisecta	Reinhardtia_paiewonskiana))	(Bactris_major	(Elaeis_oleifera	Elaeis_guineensis)))	Attalea_speciosa))	Iriartea_deltoidea)))	Kingia_australis);
((Sclerosperma_profizianum	((Podococcus_barteri	Orania_palindan)	(((((Serenoa_repens	(Phoenix_dactylifera	(Nypa_fruticans	Sabal_domingensis)))	((((Reinhardtia_simplex	Reinhardtia_gracilis)	(Reinhardtia_latisecta	Reinhardtia_paiewonskiana))	(Bactris_major	(Elaeis_oleifera	Elaeis_guineensis)))	Attalea_speciosa))	Iriartea_deltoidea)	(Roystonea_regia	Pseudophoenix_vinifera))	((Manicaria_saccifera	((Calamus_caryotoides	Geonoma_undata)	(Dypsis_decaryi	Pelagodoxa_henryana)))	((((((Veitchia_spiralis	Kentiopsis_piersoniorum)	Heterospathe_cagayanensis)	Hydriastele_microspadix)	Burretiokentia_grandiflora)	(Leopoldinia_pulchra	Dictyosperma_album))	(Prestoea_acuminata	(Oenocarpus_bataua	Oenocarpus_minor)))))))	Kingia_australis);
((Phoenix_dactylifera	((Nypa_fruticans	Sabal_domingensis)	((((((Reinhardtia_simplex	Reinhardtia_gracilis)	(Reinhardtia_latisecta	Reinhardtia_paiewonskiana))	(Bactris_major	(Elaeis_oleifera	Elaeis_guineensis)))	Attalea_speciosa)	(Pseudophoenix_vinifera	(((Calamus_caryotoides	Roystonea_regia)	((((Iriartea_deltoidea	Manicaria_saccifera)	(Geonoma_undata	(Dypsis_decaryi	Pelagodoxa_henryana)))	((((((Kentiopsis_piersoniorum	Heterospathe_cagayanensis)	Veitchia_spiralis)	Hydriastele_microspadix)	Burretiokentia_grandiflora)	Dictyosperma_album)	(Prestoea_acuminata	(Oenocarpus_bataua	Oenocarpus_minor))))	(Sclerosperma_profizianum	(Podococcus_barteri	Orania_palindan))))	Leopoldinia_pulchra)))	Serenoa_repens)))	Kingia_australis);
((Nypa_fruticans	(Sabal_domingensis	((((Iriartea_deltoidea	((((Reinhardtia_simplex	Reinhardtia_gracilis)	(Reinhardtia_latisecta	Reinhardtia_paiewonskiana))	(Bactris_major	(Calamus_caryotoides	(Elaeis_oleifera	Elaeis_guineensis))))	Attalea_speciosa))	(Pseudophoenix_vinifera	(((Manicaria_saccifera	(Geonoma_undata	(Dypsis_decaryi	Pelagodoxa_henryana)))	(((((Veitchia_spiralis	(Leopoldinia_pulchra	Dictyosperma_album))	(Heterospathe_cagayanensis	Kentiopsis_piersoniorum))	Burretiokentia_grandiflora)	Hydriastele_microspadix)	(Prestoea_acuminata	(Oenocarpus_bataua	Oenocarpus_minor))))	(Roystonea_regia	(Sclerosperma_profizianum	(Podococcus_barteri	Orania_palindan))))))	Serenoa_repens)	Phoenix_dactylifera)))	Kingia_australis);
((Nypa_fruticans	(Phoenix_dactylifera	((((Calamus_caryotoides	(Iriartea_deltoidea	((((((Veitchia_spiralis	(Kentiopsis_piersoniorum	Heterospathe_cagayanensis))	(Burretiokentia_grandiflora	((Leopoldinia_pulchra	Dictyosperma_album)	Hydriastele_microspadix)))	(Prestoea_acuminata	(Oenocarpus_bataua	Oenocarpus_minor)))	(Manicaria_saccifera	((Dypsis_decaryi	Pelagodoxa_henryana)	Geonoma_undata)))	(Sclerosperma_profizianum	(Podococcus_barteri	Orania_palindan)))	(Roystonea_regia	(((Reinhardtia_gracilis	Reinhardtia_simplex)	(Reinhardtia_paiewonskiana	Reinhardtia_latisecta))	((Bactris_major	(Elaeis_oleifera	Elaeis_guineensis))	Attalea_speciosa))))))	Pseudophoenix_vinifera)	Serenoa_repens)	Sabal_domingensis)))	Kingia_australis);
(((Nypa_fruticans	Sabal_domingensis)	(Phoenix_dactylifera	(((((((Reinhardtia_gracilis	Reinhardtia_simplex)	(Reinhardtia_paiewonskiana	Reinhardtia_latisecta))	((Bactris_major	(Elaeis_oleifera	Elaeis_guineensis))	Attalea_speciosa))	(((((Dypsis_decaryi	Pelagodoxa_henryana)	(Calamus_caryotoides	Geonoma_undata))	Manicaria_saccifera)	((((Hydriastele_microspadix	((Veitchia_spiralis	Kentiopsis_piersoniorum)	(Burretiokentia_grandiflora	Heterospathe_cagayanensis)))	Dictyosperma_album)	Leopoldinia_pulchra)	(Prestoea_acuminata	(Oenocarpus_bataua	Oenocarpus_minor))))	(Roystonea_regia	(Sclerosperma_profizianum	(Podococcus_barteri	Orania_palindan)))))	Iriartea_deltoidea)	Pseudophoenix_vinifera)	Serenoa_repens)))	Kingia_australis);
((Pelagodoxa_henryana	((((((((Hydriastele_microspadix	((Veitchia_spiralis	Kentiopsis_piersoniorum)	Heterospathe_cagayanensis))	Burretiokentia_grandiflora)	Dictyosperma_album)	(Prestoea_acuminata	(Leopoldinia_pulchra	(Oenocarpus_bataua	Oenocarpus_minor))))	((((Roystonea_regia	(Sclerosperma_profizianum	(Podococcus_barteri	Orania_palindan)))	(((Reinhardtia_gracilis	Reinhardtia_simplex)	(Reinhardtia_paiewonskiana	Reinhardtia_latisecta))	(Bactris_major	((Elaeis_oleifera	Elaeis_guineensis)	Attalea_speciosa))))	(Pseudophoenix_vinifera	((Calamus_caryotoides	Serenoa_repens)	(Sabal_domingensis	(Nypa_fruticans	Phoenix_dactylifera)))))	Iriartea_deltoidea))	Geonoma_undata)	Manicaria_saccifera)	Dypsis_decaryi))	Kingia_australis);
((Roystonea_regia	((((((Dypsis_decaryi	(((Heterospathe_cagayanensis	Hydriastele_microspadix)	Burretiokentia_grandiflora)	((Veitchia_spiralis	Kentiopsis_piersoniorum)	(Leopoldinia_pulchra	Dictyosperma_album))))	(Prestoea_acuminata	(Oenocarpus_bataua	Oenocarpus_minor)))	(Geonoma_undata	(Pelagodoxa_henryana	Manicaria_saccifera)))	(Sclerosperma_profizianum	(Podococcus_barteri	Orania_palindan)))	((Pseudophoenix_vinifera	(Serenoa_repens	(Phoenix_dactylifera	(Sabal_domingensis	Nypa_fruticans))))	Iriartea_deltoidea))	((((Reinhardtia_gracilis	Reinhardtia_simplex)	(Reinhardtia_paiewonskiana	Reinhardtia_latisecta))	(Calamus_caryotoides	(Bactris_major	(Elaeis_oleifera	Elaeis_guineensis))))	Attalea_speciosa)))	Kingia_australis);
(((Podococcus_barteri	Orania_palindan)	(((((((Serenoa_repens	(Phoenix_dactylifera	(Sabal_domingensis	Nypa_fruticans)))	(Calamus_caryotoides	Iriartea_deltoidea))	(((Reinhardtia_gracilis	Reinhardtia_simplex)	(Reinhardtia_paiewonskiana	Reinhardtia_latisecta))	(Attalea_speciosa	(Bactris_major	(Elaeis_oleifera	Elaeis_guineensis)))))	Pseudophoenix_vinifera)	(((((Heterospathe_cagayanensis	Kentiopsis_piersoniorum)	(Burretiokentia_grandiflora	(Veitchia_spiralis	Hydriastele_microspadix)))	(Leopoldinia_pulchra	Dictyosperma_album))	(Prestoea_acuminata	(Oenocarpus_bataua	Oenocarpus_minor)))	((Geonoma_undata	(Dypsis_decaryi	Pelagodoxa_henryana))	Manicaria_saccifera)))	Roystonea_regia)	Sclerosperma_profizianum))	Kingia_australis);
((Roystonea_regia	((Sclerosperma_profizianum	(Podococcus_barteri	Orania_palindan))	(((((Reinhardtia_gracilis	Reinhardtia_simplex)	(Reinhardtia_paiewonskiana	Reinhardtia_latisecta))	(Attalea_speciosa	(Bactris_major	(Elaeis_oleifera	Elaeis_guineensis))))	(Iriartea_deltoidea	(Pseudophoenix_vinifera	(Serenoa_repens	(Phoenix_dactylifera	(Sabal_domingensis	Nypa_fruticans))))))	(((Prestoea_acuminata	(Oenocarpus_bataua	Oenocarpus_minor))	(((Burretiokentia_grandiflora	Dypsis_decaryi)	((Veitchia_spiralis	(Heterospathe_cagayanensis	Kentiopsis_piersoniorum))	(Dictyosperma_album	Hydriastele_microspadix)))	Leopoldinia_pulchra))	(((Calamus_caryotoides	Geonoma_undata)	Pelagodoxa_henryana)	Manicaria_saccifera)))))	Kingia_australis);
((Sabal_domingensis	((((((((((((((Veitchia_spiralis	Kentiopsis_piersoniorum)	Heterospathe_cagayanensis)	(Burretiokentia_grandiflora	Hydriastele_microspadix))	(Dypsis_decaryi	Dictyosperma_album))	Leopoldinia_pulchra)	(Prestoea_acuminata	(Oenocarpus_bataua	Oenocarpus_minor)))	(Manicaria_saccifera	Pelagodoxa_henryana))	Geonoma_undata)	(Sclerosperma_profizianum	(Podococcus_barteri	Orania_palindan)))	(((((Reinhardtia_gracilis	Reinhardtia_simplex)	(Reinhardtia_paiewonskiana	Reinhardtia_latisecta))	(Bactris_major	(Elaeis_oleifera	Elaeis_guineensis)))	Attalea_speciosa)	Roystonea_regia))	(Calamus_caryotoides	(Nypa_fruticans	Iriartea_deltoidea)))	Pseudophoenix_vinifera)	Serenoa_repens)	Phoenix_dactylifera))	Kingia_australis);
((Sclerosperma_profizianum	((Podococcus_barteri	Orania_palindan)	((((((Calamus_caryotoides	(((Reinhardtia_gracilis	Reinhardtia_simplex)	(Reinhardtia_paiewonskiana	Reinhardtia_latisecta))	((Bactris_major	(Elaeis_oleifera	Elaeis_guineensis))	Attalea_speciosa)))	(Serenoa_repens	((Nypa_fruticans	Phoenix_dactylifera)	Sabal_domingensis)))	Pseudophoenix_vinifera)	((((((Veitchia_spiralis	(Kentiopsis_piersoniorum	(Burretiokentia_grandiflora	Heterospathe_cagayanensis)))	Hydriastele_microspadix)	(Dictyosperma_album	Leopoldinia_pulchra))	Dypsis_decaryi)	(Prestoea_acuminata	(Oenocarpus_bataua	Oenocarpus_minor)))	((Manicaria_saccifera	Pelagodoxa_henryana)	Geonoma_undata)))	Iriartea_deltoidea)	Roystonea_regia)))	Kingia_australis);
((Roystonea_regia	((Sclerosperma_profizianum	(Podococcus_barteri	Orania_palindan))	((Iriartea_deltoidea	(((((Reinhardtia_paiewonskiana	Reinhardtia_latisecta)	(Reinhardtia_gracilis	Reinhardtia_simplex))	(Bactris_major	(Elaeis_oleifera	Elaeis_guineensis)))	Attalea_speciosa)	((Serenoa_repens	((Nypa_fruticans	Phoenix_dactylifera)	Sabal_domingensis))	Pseudophoenix_vinifera)))	((((Dypsis_decaryi	Pelagodoxa_henryana)	(Calamus_caryotoides	Geonoma_undata))	(Leopoldinia_pulchra	(((Heterospathe_cagayanensis	(Veitchia_spiralis	Kentiopsis_piersoniorum))	Burretiokentia_grandiflora)	(Hydriastele_microspadix	Dictyosperma_album))))	((Prestoea_acuminata	(Oenocarpus_bataua	Oenocarpus_minor))	Manicaria_saccifera)))))	Kingia_australis);
((Roystonea_regia	((((((Leopoldinia_pulchra	(((Heterospathe_cagayanensis	((Dictyosperma_album	Veitchia_spiralis)	Kentiopsis_piersoniorum))	Hydriastele_microspadix)	Burretiokentia_grandiflora))	(Prestoea_acuminata	(Oenocarpus_bataua	Oenocarpus_minor)))	(Manicaria_saccifera	(Dypsis_decaryi	Pelagodoxa_henryana)))	Geonoma_undata)	(Sclerosperma_profizianum	(Podococcus_barteri	Orania_palindan)))	(Iriartea_deltoidea	((((Reinhardtia_paiewonskiana	Reinhardtia_latisecta)	(Reinhardtia_gracilis	Reinhardtia_simplex))	((Bactris_major	(Elaeis_oleifera	Elaeis_guineensis))	((Calamus_caryotoides	Nypa_fruticans)	Attalea_speciosa)))	((Serenoa_repens	(Phoenix_dactylifera	Sabal_domingensis))	Pseudophoenix_vinifera)))))	Kingia_australis);
(((Phoenix_dactylifera	(Sabal_domingensis	((((Attalea_speciosa	((Bactris_major	(Elaeis_guineensis	Elaeis_oleifera))	((Reinhardtia_simplex	Reinhardtia_gracilis)	(Reinhardtia_latisecta	Reinhardtia_paiewonskiana))))	(((Pelagodoxa_henryana	Manicaria_saccifera)	(((((Burretiokentia_grandiflora	Dypsis_decaryi)	(Leopoldinia_pulchra	Dictyosperma_album))	((Heterospathe_cagayanensis	(Kentiopsis_piersoniorum	Veitchia_spiralis))	Hydriastele_microspadix))	(Prestoea_acuminata	(Oenocarpus_bataua	Oenocarpus_minor)))	Geonoma_undata))	((Calamus_caryotoides	Roystonea_regia)	(Iriartea_deltoidea	(Sclerosperma_profizianum	(Orania_palindan	Podococcus_barteri))))))	Pseudophoenix_vinifera)	Serenoa_repens)))	Nypa_fruticans)	Kingia_australis);
((Sabal_domingensis	(((((Pseudophoenix_vinifera	(Roystonea_regia	(((Orania_palindan	Podococcus_barteri)	Sclerosperma_profizianum)	((Geonoma_undata	(((Leopoldinia_pulchra	Dictyosperma_album)	((Kentiopsis_piersoniorum	Veitchia_spiralis)	(Hydriastele_microspadix	(Burretiokentia_grandiflora	Heterospathe_cagayanensis))))	(Prestoea_acuminata	(Oenocarpus_bataua	Oenocarpus_minor))))	((Dypsis_decaryi	Pelagodoxa_henryana)	(Nypa_fruticans	Manicaria_saccifera))))))	(Attalea_speciosa	((Bactris_major	(Elaeis_guineensis	Elaeis_oleifera))	((Reinhardtia_simplex	Reinhardtia_gracilis)	(Reinhardtia_latisecta	Reinhardtia_paiewonskiana)))))	Iriartea_deltoidea)	(Calamus_caryotoides	Serenoa_repens))	Phoenix_dactylifera))	Kingia_australis);
((Sclerosperma_profizianum	((Orania_palindan	Podococcus_barteri)	(((((Pseudophoenix_vinifera	(((Nypa_fruticans	Sabal_domingensis)	Serenoa_repens)	Phoenix_dactylifera))	((Reinhardtia_simplex	(Reinhardtia_gracilis	(Reinhardtia_latisecta	Reinhardtia_paiewonskiana)))	(Attalea_speciosa	(Bactris_major	(Elaeis_guineensis	Elaeis_oleifera)))))	Iriartea_deltoidea)	((Geonoma_undata	(((Heterospathe_cagayanensis	((Kentiopsis_piersoniorum	Veitchia_spiralis)	(Leopoldinia_pulchra	Dictyosperma_album)))	Burretiokentia_grandiflora)	Hydriastele_microspadix))	(((Prestoea_acuminata	(Oenocarpus_bataua	Oenocarpus_minor))	(Dypsis_decaryi	Pelagodoxa_henryana))	Manicaria_saccifera)))	(Calamus_caryotoides	Roystonea_regia))))	Kingia_australis);
((((Reinhardtia_latisecta	Reinhardtia_paiewonskiana)	(Reinhardtia_simplex	Reinhardtia_gracilis))	((((Iriartea_deltoidea	(((((Dypsis_decaryi	Pelagodoxa_henryana)	Manicaria_saccifera)	(Calamus_caryotoides	Geonoma_undata))	(((Leopoldinia_pulchra	Dictyosperma_album)	(((Burretiokentia_grandiflora	(Kentiopsis_piersoniorum	Veitchia_spiralis))	Heterospathe_cagayanensis)	Hydriastele_microspadix))	(Prestoea_acuminata	(Oenocarpus_bataua	Oenocarpus_minor))))	(Roystonea_regia	(Sclerosperma_profizianum	(Orania_palindan	Podococcus_barteri)))))	(Pseudophoenix_vinifera	((Sabal_domingensis	(Nypa_fruticans	Phoenix_dactylifera))	Serenoa_repens)))	Attalea_speciosa)	(Bactris_major	(Elaeis_guineensis	Elaeis_oleifera))))	Kingia_australis);
(((Heterospathe_cagayanensis	(Hydriastele_microspadix	((Kentiopsis_piersoniorum	Veitchia_spiralis)	(Burretiokentia_grandiflora	((((Prestoea_acuminata	(Oenocarpus_bataua	Oenocarpus_minor))	((((Roystonea_regia	(Sclerosperma_profizianum	(Orania_palindan	Podococcus_barteri)))	((Pseudophoenix_vinifera	((Sabal_domingensis	Phoenix_dactylifera)	Serenoa_repens))	(Attalea_speciosa	((Bactris_major	(Elaeis_guineensis	Elaeis_oleifera))	((Reinhardtia_latisecta	Reinhardtia_paiewonskiana)	(Reinhardtia_simplex	Reinhardtia_gracilis))))))	(Nypa_fruticans	Iriartea_deltoidea))	(((Dypsis_decaryi	Pelagodoxa_henryana)	Geonoma_undata)	Manicaria_saccifera)))	Leopoldinia_pulchra)	Dictyosperma_album)))))	Calamus_caryotoides)	Kingia_australis);
((Sabal_domingensis	(Phoenix_dactylifera	(Serenoa_repens	(((Iriartea_deltoidea	((((Dypsis_decaryi	Pelagodoxa_henryana)	Geonoma_undata)	Manicaria_saccifera)	(((Leopoldinia_pulchra	Dictyosperma_album)	(((Burretiokentia_grandiflora	Heterospathe_cagayanensis)	Hydriastele_microspadix)	(Kentiopsis_piersoniorum	Veitchia_spiralis)))	(Prestoea_acuminata	(Oenocarpus_bataua	Oenocarpus_minor)))))	(Sclerosperma_profizianum	(Orania_palindan	Podococcus_barteri)))	(Calamus_caryotoides	((((Bactris_major	(Elaeis_guineensis	Elaeis_oleifera))	((Reinhardtia_latisecta	Reinhardtia_paiewonskiana)	(Reinhardtia_simplex	Reinhardtia_gracilis)))	(Roystonea_regia	(Nypa_fruticans	Attalea_speciosa)))	Pseudophoenix_vinifera))))))	Kingia_australis);
(((Orania_palindan	Podococcus_barteri)	((((((Bactris_major	(Elaeis_guineensis	Elaeis_oleifera))	((Reinhardtia_latisecta	Reinhardtia_paiewonskiana)	(Reinhardtia_simplex	Reinhardtia_gracilis)))	(Roystonea_regia	Attalea_speciosa))	(Iriartea_deltoidea	((Serenoa_repens	Pseudophoenix_vinifera)	((Nypa_fruticans	Sabal_domingensis)	Phoenix_dactylifera))))	(((Pelagodoxa_henryana	(Calamus_caryotoides	Geonoma_undata))	Manicaria_saccifera)	(((Dypsis_decaryi	(Leopoldinia_pulchra	Dictyosperma_album))	((Hydriastele_microspadix	(Heterospathe_cagayanensis	(Kentiopsis_piersoniorum	Veitchia_spiralis)))	Burretiokentia_grandiflora))	(Prestoea_acuminata	(Oenocarpus_bataua	Oenocarpus_minor)))))	Sclerosperma_profizianum))	Kingia_australis);
((((Reinhardtia_latisecta	Reinhardtia_paiewonskiana)	(Reinhardtia_simplex	Reinhardtia_gracilis))	(((Roystonea_regia	(Leopoldinia_pulchra	(Nypa_fruticans	Attalea_speciosa)))	((Calamus_caryotoides	(((Sabal_domingensis	Phoenix_dactylifera)	Serenoa_repens)	Pseudophoenix_vinifera))	(Iriartea_deltoidea	(((((Dypsis_decaryi	Dictyosperma_album)	((Hydriastele_microspadix	(Heterospathe_cagayanensis	(Kentiopsis_piersoniorum	Veitchia_spiralis)))	Burretiokentia_grandiflora))	(Prestoea_acuminata	(Oenocarpus_bataua	Oenocarpus_minor)))	(Geonoma_undata	(Manicaria_saccifera	Pelagodoxa_henryana)))	(Sclerosperma_profizianum	(Orania_palindan	Podococcus_barteri))))))	(Bactris_major	(Elaeis_guineensis	Elaeis_oleifera))))	Kingia_australis);
((Roystonea_regia	((Sclerosperma_profizianum	(Orania_palindan	Podococcus_barteri))	((Iriartea_deltoidea	((Manicaria_saccifera	Pelagodoxa_henryana)	((((Dypsis_decaryi	(Leopoldinia_pulchra	Dictyosperma_album))	((Kentiopsis_piersoniorum	Veitchia_spiralis)	(Hydriastele_microspadix	(Burretiokentia_grandiflora	Heterospathe_cagayanensis))))	(Prestoea_acuminata	(Oenocarpus_bataua	Oenocarpus_minor)))	Geonoma_undata)))	((Attalea_speciosa	(Calamus_caryotoides	((Bactris_major	(Elaeis_guineensis	Elaeis_oleifera))	((Reinhardtia_latisecta	Reinhardtia_paiewonskiana)	(Reinhardtia_simplex	Reinhardtia_gracilis)))))	(((Sabal_domingensis	(Nypa_fruticans	Phoenix_dactylifera))	Serenoa_repens)	Pseudophoenix_vinifera)))))	Kingia_australis);
((Heterospathe_cagayanensis	((Kentiopsis_piersoniorum	Veitchia_spiralis)	((Burretiokentia_grandiflora	Dypsis_decaryi)	((Hydriastele_microspadix	(Leopoldinia_pulchra	Dictyosperma_album))	((Prestoea_acuminata	(Oenocarpus_bataua	Oenocarpus_minor))	(((Pelagodoxa_henryana	(Calamus_caryotoides	Geonoma_undata))	Manicaria_saccifera)	((((Roystonea_regia	((Bactris_major	(Elaeis_guineensis	Elaeis_oleifera))	(Attalea_speciosa	((Reinhardtia_latisecta	Reinhardtia_paiewonskiana)	(Reinhardtia_simplex	Reinhardtia_gracilis)))))	((((Nypa_fruticans	Sabal_domingensis)	Phoenix_dactylifera)	Serenoa_repens)	Pseudophoenix_vinifera))	(Sclerosperma_profizianum	(Orania_palindan	Podococcus_barteri)))	Iriartea_deltoidea)))))))	Kingia_australis);
(((Orania_palindan	Podococcus_barteri)	((((Iriartea_deltoidea	(((Phoenix_dactylifera	(Nypa_fruticans	Sabal_domingensis))	Serenoa_repens)	(Pseudophoenix_vinifera	(Attalea_speciosa	(Calamus_caryotoides	((Bactris_major	(Elaeis_guineensis	Elaeis_oleifera))	((Reinhardtia_gracilis	Reinhardtia_simplex)	(Reinhardtia_latisecta	Reinhardtia_paiewonskiana))))))))	Roystonea_regia)	(((((Dypsis_decaryi	Pelagodoxa_henryana)	Geonoma_undata)	(Prestoea_acuminata	(Oenocarpus_minor	Oenocarpus_bataua)))	Manicaria_saccifera)	((Leopoldinia_pulchra	Dictyosperma_album)	((Hydriastele_microspadix	(Heterospathe_cagayanensis	(Kentiopsis_piersoniorum	Veitchia_spiralis)))	Burretiokentia_grandiflora))))	Sclerosperma_profizianum))	Kingia_australis);
((Heterospathe_cagayanensis	(Hydriastele_microspadix	(Burretiokentia_grandiflora	((Kentiopsis_piersoniorum	Veitchia_spiralis)	((Leopoldinia_pulchra	Dictyosperma_album)	((((Sclerosperma_profizianum	(Orania_palindan	Podococcus_barteri))	(((Roystonea_regia	(((Bactris_major	(Elaeis_guineensis	Elaeis_oleifera))	((Reinhardtia_gracilis	Reinhardtia_simplex)	(Reinhardtia_latisecta	Reinhardtia_paiewonskiana)))	Attalea_speciosa))	Iriartea_deltoidea)	(((Phoenix_dactylifera	Sabal_domingensis)	Serenoa_repens)	Pseudophoenix_vinifera)))	(((Dypsis_decaryi	Pelagodoxa_henryana)	(Calamus_caryotoides	Geonoma_undata))	(Nypa_fruticans	Manicaria_saccifera)))	(Prestoea_acuminata	(Oenocarpus_minor	Oenocarpus_bataua))))))))	Kingia_australis);
((Iriartea_deltoidea	((((((Dypsis_decaryi	Pelagodoxa_henryana)	Geonoma_undata)	Manicaria_saccifera)	((Prestoea_acuminata	(Oenocarpus_minor	Oenocarpus_bataua))	(((Burretiokentia_grandiflora	(Heterospathe_cagayanensis	Kentiopsis_piersoniorum))	(Veitchia_spiralis	Hydriastele_microspadix))	(Leopoldinia_pulchra	Dictyosperma_album))))	(((Phoenix_dactylifera	(Sabal_domingensis	Serenoa_repens))	Pseudophoenix_vinifera)	((Calamus_caryotoides	((Bactris_major	(Elaeis_guineensis	Elaeis_oleifera))	((Reinhardtia_gracilis	Reinhardtia_simplex)	(Reinhardtia_latisecta	Reinhardtia_paiewonskiana))))	(Nypa_fruticans	Attalea_speciosa))))	(Roystonea_regia	(Sclerosperma_profizianum	(Orania_palindan	Podococcus_barteri)))))	Kingia_australis);
((((((Phoenix_dactylifera	Sabal_domingensis)	(((Bactris_major	(Elaeis_guineensis	Elaeis_oleifera))	((Reinhardtia_gracilis	Reinhardtia_simplex)	(Reinhardtia_latisecta	Reinhardtia_paiewonskiana)))	Attalea_speciosa))	(Serenoa_repens	(Roystonea_regia	Pseudophoenix_vinifera)))	(Iriartea_deltoidea	((((Nypa_fruticans	Manicaria_saccifera)	Pelagodoxa_henryana)	(Calamus_caryotoides	Geonoma_undata))	((Prestoea_acuminata	(Oenocarpus_minor	Oenocarpus_bataua))	(Dypsis_decaryi	(((Burretiokentia_grandiflora	(Heterospathe_cagayanensis	Kentiopsis_piersoniorum))	Hydriastele_microspadix)	(Veitchia_spiralis	(Leopoldinia_pulchra	Dictyosperma_album))))))))	(Podococcus_barteri	(Sclerosperma_profizianum	Orania_palindan)))	Kingia_australis);
((Heterospathe_cagayanensis	((((Leopoldinia_pulchra	Dictyosperma_album)	((((Sclerosperma_profizianum	(Orania_palindan	Podococcus_barteri))	(Iriartea_deltoidea	((Pseudophoenix_vinifera	(Serenoa_repens	(Phoenix_dactylifera	(Nypa_fruticans	Sabal_domingensis))))	(Roystonea_regia	(((Bactris_major	(Elaeis_guineensis	Elaeis_oleifera))	((Reinhardtia_gracilis	Reinhardtia_simplex)	(Reinhardtia_latisecta	Reinhardtia_paiewonskiana)))	Attalea_speciosa)))))	(Manicaria_saccifera	((Dypsis_decaryi	Pelagodoxa_henryana)	Geonoma_undata)))	(Prestoea_acuminata	((Calamus_caryotoides	Oenocarpus_minor)	Oenocarpus_bataua))))	((Veitchia_spiralis	Kentiopsis_piersoniorum)	Hydriastele_microspadix))	Burretiokentia_grandiflora))	Kingia_australis);
((Sclerosperma_profizianum	((Orania_palindan	Podococcus_barteri)	((((Iriartea_deltoidea	((Manicaria_saccifera	(Dypsis_decaryi	Pelagodoxa_henryana))	(((Prestoea_acuminata	(Oenocarpus_minor	Oenocarpus_bataua))	(((((Calamus_caryotoides	Heterospathe_cagayanensis)	(Veitchia_spiralis	Hydriastele_microspadix))	Kentiopsis_piersoniorum)	Burretiokentia_grandiflora)	(Leopoldinia_pulchra	Dictyosperma_album)))	Geonoma_undata)))	((Serenoa_repens	((Nypa_fruticans	Phoenix_dactylifera)	Sabal_domingensis))	(((Bactris_major	(Elaeis_guineensis	Elaeis_oleifera))	((Reinhardtia_gracilis	Reinhardtia_simplex)	(Reinhardtia_latisecta	Reinhardtia_paiewonskiana)))	Attalea_speciosa)))	Pseudophoenix_vinifera)	Roystonea_regia)))	Kingia_australis);
((Serenoa_repens	(((Nypa_fruticans	Phoenix_dactylifera)	Sabal_domingensis)	((((Bactris_major	(Elaeis_guineensis	Elaeis_oleifera))	((Reinhardtia_gracilis	Reinhardtia_simplex)	(Reinhardtia_latisecta	Reinhardtia_paiewonskiana)))	(Podococcus_barteri	Attalea_speciosa))	((((Calamus_caryotoides	Pseudophoenix_vinifera)	Roystonea_regia)	((Sclerosperma_profizianum	Orania_palindan)	(((Prestoea_acuminata	(Oenocarpus_minor	Oenocarpus_bataua))	((Heterospathe_cagayanensis	(Veitchia_spiralis	Kentiopsis_piersoniorum))	((Hydriastele_microspadix	Dictyosperma_album)	Leopoldinia_pulchra)))	(Geonoma_undata	(Manicaria_saccifera	(Burretiokentia_grandiflora	(Dypsis_decaryi	Pelagodoxa_henryana)))))))	Iriartea_deltoidea))))	Kingia_australis);
((Pelagodoxa_henryana	((Burretiokentia_grandiflora	Dypsis_decaryi)	((Prestoea_acuminata	(Oenocarpus_minor	Oenocarpus_bataua))	(((((Roystonea_regia	(Sclerosperma_profizianum	Orania_palindan))	Podococcus_barteri)	((Iriartea_deltoidea	((Serenoa_repens	(Phoenix_dactylifera	(Nypa_fruticans	Sabal_domingensis)))	(((Calamus_caryotoides	(Bactris_major	(Elaeis_guineensis	Elaeis_oleifera)))	((Reinhardtia_gracilis	Reinhardtia_simplex)	(Reinhardtia_latisecta	Reinhardtia_paiewonskiana)))	Attalea_speciosa)))	(Leopoldinia_pulchra	Pseudophoenix_vinifera)))	(Geonoma_undata	((Dictyosperma_album	(Veitchia_spiralis	Kentiopsis_piersoniorum))	(Heterospathe_cagayanensis	Hydriastele_microspadix))))	Manicaria_saccifera))))	Kingia_australis);
(((Iriartea_deltoidea	((Pseudophoenix_vinifera	(((Geonoma_undata	((Pelagodoxa_henryana	Dypsis_decaryi)	Manicaria_saccifera))	((Prestoea_acuminata	(Oenocarpus_minor	(Leopoldinia_pulchra	Oenocarpus_bataua)))	(Dictyosperma_album	((Hydriastele_microspadix	Burretiokentia_grandiflora)	((Veitchia_spiralis	Kentiopsis_piersoniorum)	Heterospathe_cagayanensis)))))	(Roystonea_regia	(Sclerosperma_profizianum	(Podococcus_barteri	Orania_palindan)))))	(((Attalea_speciosa	(Bactris_major	(Elaeis_guineensis	Elaeis_oleifera)))	((Reinhardtia_gracilis	Reinhardtia_simplex)	(Reinhardtia_latisecta	Reinhardtia_paiewonskiana)))	((Calamus_caryotoides	Serenoa_repens)	(Phoenix_dactylifera	Sabal_domingensis)))))	Nypa_fruticans)	Kingia_australis);
((Sabal_domingensis	(((((Nypa_fruticans	Attalea_speciosa)	((Bactris_major	(Elaeis_guineensis	Elaeis_oleifera))	((Reinhardtia_gracilis	Reinhardtia_simplex)	(Reinhardtia_latisecta	Reinhardtia_paiewonskiana))))	(Iriartea_deltoidea	((((Manicaria_saccifera	(Geonoma_undata	(Pelagodoxa_henryana	(Calamus_caryotoides	Dypsis_decaryi))))	((Prestoea_acuminata	(Oenocarpus_minor	(Leopoldinia_pulchra	Oenocarpus_bataua)))	(Dictyosperma_album	((Hydriastele_microspadix	Burretiokentia_grandiflora)	(Veitchia_spiralis	(Kentiopsis_piersoniorum	Heterospathe_cagayanensis))))))	(Sclerosperma_profizianum	(Podococcus_barteri	Orania_palindan)))	(Roystonea_regia	Pseudophoenix_vinifera))))	Serenoa_repens)	Phoenix_dactylifera))	Kingia_australis);
((Phoenix_dactylifera	(((((Roystonea_regia	((Nypa_fruticans	Attalea_speciosa)	(((Elaeis_oleifera	Elaeis_guineensis)	Bactris_major)	(((Reinhardtia_gracilis	Reinhardtia_simplex)	(Reinhardtia_paiewonskiana	Reinhardtia_latisecta))	Calamus_caryotoides))))	((Podococcus_barteri	(Orania_palindan	Sclerosperma_profizianum))	(Iriartea_deltoidea	((Geonoma_undata	((Pelagodoxa_henryana	Dypsis_decaryi)	Manicaria_saccifera))	(((Oenocarpus_minor	Oenocarpus_bataua)	Prestoea_acuminata)	((Dictyosperma_album	Leopoldinia_pulchra)	((Heterospathe_cagayanensis	(Kentiopsis_piersoniorum	Veitchia_spiralis))	(Burretiokentia_grandiflora	Hydriastele_microspadix))))))))	Pseudophoenix_vinifera)	Serenoa_repens)	Sabal_domingensis))	Kingia_australis);
((Roystonea_regia	((Sclerosperma_profizianum	(Orania_palindan	Podococcus_barteri))	((Iriartea_deltoidea	((((Hydriastele_microspadix	Dictyosperma_album)	(Burretiokentia_grandiflora	((Heterospathe_cagayanensis	Kentiopsis_piersoniorum)	Veitchia_spiralis)))	Geonoma_undata)	((Nypa_fruticans	Manicaria_saccifera)	((Pelagodoxa_henryana	Dypsis_decaryi)	((Leopoldinia_pulchra	(Oenocarpus_minor	Oenocarpus_bataua))	Prestoea_acuminata)))))	((((Attalea_speciosa	((Elaeis_oleifera	Elaeis_guineensis)	Bactris_major))	((Reinhardtia_gracilis	Reinhardtia_simplex)	(Reinhardtia_paiewonskiana	Reinhardtia_latisecta)))	Calamus_caryotoides)	(Pseudophoenix_vinifera	(Serenoa_repens	(Sabal_domingensis	Phoenix_dactylifera)))))))	Kingia_australis);
((Roystonea_regia	(((Iriartea_deltoidea	((Pseudophoenix_vinifera	(Serenoa_repens	((Nypa_fruticans	Sabal_domingensis)	Phoenix_dactylifera)))	(Attalea_speciosa	(((Elaeis_oleifera	Elaeis_guineensis)	Bactris_major)	((Reinhardtia_gracilis	Reinhardtia_simplex)	(Reinhardtia_paiewonskiana	Reinhardtia_latisecta))))))	((Sclerosperma_profizianum	(Orania_palindan	Podococcus_barteri))	((((Heterospathe_cagayanensis	(Hydriastele_microspadix	(Veitchia_spiralis	Kentiopsis_piersoniorum)))	Burretiokentia_grandiflora)	(Dypsis_decaryi	(Leopoldinia_pulchra	Dictyosperma_album)))	((Geonoma_undata	Pelagodoxa_henryana)	(((Oenocarpus_minor	Oenocarpus_bataua)	Prestoea_acuminata)	Manicaria_saccifera)))))	Calamus_caryotoides))	Kingia_australis);
((((Reinhardtia_gracilis	Reinhardtia_simplex)	(Reinhardtia_paiewonskiana	Reinhardtia_latisecta))	((((((Roystonea_regia	(Sclerosperma_profizianum	(Orania_palindan	Podococcus_barteri)))	((Geonoma_undata	(((((Hydriastele_microspadix	Heterospathe_cagayanensis)	(Veitchia_spiralis	Kentiopsis_piersoniorum))	Burretiokentia_grandiflora)	Dictyosperma_album)	Leopoldinia_pulchra))	(((Oenocarpus_minor	Oenocarpus_bataua)	Prestoea_acuminata)	((Dypsis_decaryi	Pelagodoxa_henryana)	Manicaria_saccifera))))	Iriartea_deltoidea)	(Pseudophoenix_vinifera	(Serenoa_repens	((Calamus_caryotoides	(Nypa_fruticans	Sabal_domingensis))	Phoenix_dactylifera))))	Attalea_speciosa)	((Elaeis_oleifera	Elaeis_guineensis)	Bactris_major)))	Kingia_australis);
((Heterospathe_cagayanensis	((Veitchia_spiralis	(Hydriastele_microspadix	((Leopoldinia_pulchra	Dictyosperma_album)	((((((Pseudophoenix_vinifera	((Attalea_speciosa	(((Elaeis_oleifera	Elaeis_guineensis)	Bactris_major)	((Reinhardtia_gracilis	Reinhardtia_simplex)	(Reinhardtia_paiewonskiana	Reinhardtia_latisecta))))	(Serenoa_repens	((Nypa_fruticans	Phoenix_dactylifera)	Sabal_domingensis))))	Roystonea_regia)	Calamus_caryotoides)	(Sclerosperma_profizianum	(Orania_palindan	Podococcus_barteri)))	Iriartea_deltoidea)	(Manicaria_saccifera	((Burretiokentia_grandiflora	(Dypsis_decaryi	Pelagodoxa_henryana))	(Geonoma_undata	((Oenocarpus_minor	Oenocarpus_bataua)	Prestoea_acuminata))))))))	Kentiopsis_piersoniorum))	Kingia_australis);
((Sclerosperma_profizianum	((Orania_palindan	Podococcus_barteri)	(((Manicaria_saccifera	(Dypsis_decaryi	Pelagodoxa_henryana))	(Geonoma_undata	(((Burretiokentia_grandiflora	(((Kentiopsis_piersoniorum	Heterospathe_cagayanensis)	Veitchia_spiralis)	Hydriastele_microspadix))	(Leopoldinia_pulchra	Dictyosperma_album))	((Oenocarpus_minor	Oenocarpus_bataua)	Prestoea_acuminata))))	(((Roystonea_regia	Iriartea_deltoidea)	(((Serenoa_repens	((Nypa_fruticans	Phoenix_dactylifera)	Sabal_domingensis))	Pseudophoenix_vinifera)	(((Reinhardtia_gracilis	Reinhardtia_simplex)	(Reinhardtia_paiewonskiana	Reinhardtia_latisecta))	(Attalea_speciosa	((Elaeis_oleifera	Elaeis_guineensis)	Bactris_major)))))	Calamus_caryotoides))))	Kingia_australis);
((Nypa_fruticans	(((((Pseudophoenix_vinifera	(Attalea_speciosa	(((Elaeis_oleifera	Elaeis_guineensis)	Bactris_major)	((Reinhardtia_gracilis	Reinhardtia_simplex)	(Reinhardtia_paiewonskiana	Reinhardtia_latisecta)))))	((Iriartea_deltoidea	(Roystonea_regia	(Sclerosperma_profizianum	(Orania_palindan	Podococcus_barteri))))	(((Manicaria_saccifera	(Dypsis_decaryi	Pelagodoxa_henryana))	(((Burretiokentia_grandiflora	(((Kentiopsis_piersoniorum	Heterospathe_cagayanensis)	Veitchia_spiralis)	Hydriastele_microspadix))	(Leopoldinia_pulchra	Dictyosperma_album))	((Oenocarpus_minor	Oenocarpus_bataua)	Prestoea_acuminata)))	(Calamus_caryotoides	Geonoma_undata))))	Serenoa_repens)	Phoenix_dactylifera)	Sabal_domingensis))	Kingia_australis);
((Phoenix_dactylifera	((Sabal_domingensis	Nypa_fruticans)	((((((Elaeis_oleifera	Elaeis_guineensis)	Bactris_major)	((Reinhardtia_gracilis	Reinhardtia_simplex)	(Reinhardtia_paiewonskiana	Reinhardtia_latisecta)))	((((Attalea_speciosa	Roystonea_regia)	(Sclerosperma_profizianum	(Orania_palindan	Podococcus_barteri)))	((Geonoma_undata	((((Burretiokentia_grandiflora	(Heterospathe_cagayanensis	(Veitchia_spiralis	Kentiopsis_piersoniorum)))	Hydriastele_microspadix)	(Dypsis_decaryi	Dictyosperma_album))	((Leopoldinia_pulchra	(Oenocarpus_minor	Oenocarpus_bataua))	Prestoea_acuminata)))	(Pelagodoxa_henryana	Manicaria_saccifera)))	Iriartea_deltoidea))	Pseudophoenix_vinifera)	(Calamus_caryotoides	Serenoa_repens))))	Kingia_australis);
((Sabal_domingensis	(((((Calamus_caryotoides	((Attalea_speciosa	((Elaeis_oleifera	Elaeis_guineensis)	Bactris_major))	((Reinhardtia_gracilis	Reinhardtia_simplex)	(Reinhardtia_paiewonskiana	Reinhardtia_latisecta))))	Pseudophoenix_vinifera)	((Iriartea_deltoidea	(Roystonea_regia	(Sclerosperma_profizianum	(Orania_palindan	Podococcus_barteri))))	((Nypa_fruticans	Manicaria_saccifera)	((((Leopoldinia_pulchra	Dictyosperma_album)	(Dypsis_decaryi	Pelagodoxa_henryana))	(((Veitchia_spiralis	Kentiopsis_piersoniorum)	(Burretiokentia_grandiflora	Heterospathe_cagayanensis))	Hydriastele_microspadix))	(((Oenocarpus_minor	Oenocarpus_bataua)	Prestoea_acuminata)	Geonoma_undata)))))	Serenoa_repens)	Phoenix_dactylifera))	Kingia_australis);
((Sabal_domingensis	((((Attalea_speciosa	(((Elaeis_oleifera	Elaeis_guineensis)	Bactris_major)	((Reinhardtia_gracilis	Reinhardtia_simplex)	(Reinhardtia_paiewonskiana	Reinhardtia_latisecta))))	(Roystonea_regia	((Sclerosperma_profizianum	(Orania_palindan	Podococcus_barteri))	((((Dypsis_decaryi	Pelagodoxa_henryana)	Geonoma_undata)	(Manicaria_saccifera	(((Oenocarpus_minor	Oenocarpus_bataua)	Prestoea_acuminata)	((Heterospathe_cagayanensis	((Hydriastele_microspadix	(Veitchia_spiralis	Kentiopsis_piersoniorum))	Burretiokentia_grandiflora))	(Leopoldinia_pulchra	Dictyosperma_album)))))	Iriartea_deltoidea))))	((Calamus_caryotoides	Serenoa_repens)	Pseudophoenix_vinifera))	(Nypa_fruticans	Phoenix_dactylifera)))	Kingia_australis);
((Heterospathe_cagayanensis	((Leopoldinia_pulchra	(((((((Manicaria_saccifera	((Dypsis_decaryi	Pelagodoxa_henryana)	Geonoma_undata))	(((Orania_palindan	Podococcus_barteri)	Sclerosperma_profizianum)	(Iriartea_deltoidea	((Calamus_caryotoides	(Pseudophoenix_vinifera	(Serenoa_repens	(Phoenix_dactylifera	(Nypa_fruticans	Sabal_domingensis)))))	(((Attalea_speciosa	(Bactris_major	(Elaeis_guineensis	Elaeis_oleifera)))	((Reinhardtia_gracilis	Reinhardtia_simplex)	(Reinhardtia_latisecta	Reinhardtia_paiewonskiana)))	Roystonea_regia)))))	((Oenocarpus_minor	Oenocarpus_bataua)	Prestoea_acuminata))	Dictyosperma_album)	Burretiokentia_grandiflora)	Hydriastele_microspadix)	Veitchia_spiralis))	Kentiopsis_piersoniorum))	Kingia_australis);
((Nypa_fruticans	(Iriartea_deltoidea	((Attalea_speciosa	((Bactris_major	(Elaeis_guineensis	Elaeis_oleifera))	((Reinhardtia_gracilis	Reinhardtia_simplex)	(Reinhardtia_latisecta	Reinhardtia_paiewonskiana))))	((Pseudophoenix_vinifera	(Serenoa_repens	(Phoenix_dactylifera	Sabal_domingensis)))	(((Geonoma_undata	(((Oenocarpus_minor	Oenocarpus_bataua)	Prestoea_acuminata)	((Leopoldinia_pulchra	Dictyosperma_album)	(((Burretiokentia_grandiflora	Hydriastele_microspadix)	Heterospathe_cagayanensis)	(Veitchia_spiralis	Kentiopsis_piersoniorum)))))	(Manicaria_saccifera	(Dypsis_decaryi	Pelagodoxa_henryana)))	((Calamus_caryotoides	Roystonea_regia)	((Orania_palindan	Podococcus_barteri)	Sclerosperma_profizianum)))))))	Kingia_australis);
((Orania_palindan	(Podococcus_barteri	(Sclerosperma_profizianum	(((Geonoma_undata	(((Oenocarpus_minor	Oenocarpus_bataua)	Prestoea_acuminata)	((Leopoldinia_pulchra	Dictyosperma_album)	((Burretiokentia_grandiflora	Dypsis_decaryi)	((Hydriastele_microspadix	(Veitchia_spiralis	Kentiopsis_piersoniorum))	Heterospathe_cagayanensis)))))	(Manicaria_saccifera	Pelagodoxa_henryana))	((Roystonea_regia	Pseudophoenix_vinifera)	(((Attalea_speciosa	((Bactris_major	(Elaeis_guineensis	Elaeis_oleifera))	((Reinhardtia_gracilis	Reinhardtia_simplex)	(Reinhardtia_latisecta	Reinhardtia_paiewonskiana))))	((Calamus_caryotoides	Serenoa_repens)	(Phoenix_dactylifera	(Nypa_fruticans	Sabal_domingensis))))	Iriartea_deltoidea))))))	Kingia_australis);
(((Orania_palindan	Podococcus_barteri)	(Sclerosperma_profizianum	((((Dictyosperma_album	(((Burretiokentia_grandiflora	Dypsis_decaryi)	((Kentiopsis_piersoniorum	Veitchia_spiralis)	Heterospathe_cagayanensis))	Hydriastele_microspadix))	(Leopoldinia_pulchra	((Oenocarpus_minor	Oenocarpus_bataua)	Prestoea_acuminata)))	((Manicaria_saccifera	Pelagodoxa_henryana)	Geonoma_undata))	(Roystonea_regia	((((((Reinhardtia_gracilis	Reinhardtia_simplex)	(Reinhardtia_latisecta	Reinhardtia_paiewonskiana))	(Attalea_speciosa	(Bactris_major	(Elaeis_guineensis	Elaeis_oleifera))))	Calamus_caryotoides)	(Pseudophoenix_vinifera	(Serenoa_repens	((Nypa_fruticans	Sabal_domingensis)	Phoenix_dactylifera))))	Iriartea_deltoidea)))))	Kingia_australis);
((Sabal_domingensis	(Phoenix_dactylifera	(Serenoa_repens	((((((Orania_palindan	Podococcus_barteri)	Sclerosperma_profizianum)	(Iriartea_deltoidea	(((((Leopoldinia_pulchra	Dictyosperma_album)	(((Kentiopsis_piersoniorum	Veitchia_spiralis)	(Heterospathe_cagayanensis	Hydriastele_microspadix))	Burretiokentia_grandiflora))	((Oenocarpus_minor	Oenocarpus_bataua)	Prestoea_acuminata))	((Dypsis_decaryi	Pelagodoxa_henryana)	Geonoma_undata))	Manicaria_saccifera)))	Roystonea_regia)	((((Reinhardtia_gracilis	Reinhardtia_simplex)	(Reinhardtia_latisecta	Reinhardtia_paiewonskiana))	(Bactris_major	((Elaeis_guineensis	Elaeis_oleifera)	(Nypa_fruticans	Attalea_speciosa))))	Calamus_caryotoides))	Pseudophoenix_vinifera))))	Kingia_australis);
((Phoenix_dactylifera	((Serenoa_repens	((((Pseudophoenix_vinifera	(Calamus_caryotoides	Roystonea_regia))	(((Orania_palindan	Podococcus_barteri)	Sclerosperma_profizianum)	((Manicaria_saccifera	((Dypsis_decaryi	Pelagodoxa_henryana)	Geonoma_undata))	((Dictyosperma_album	((Burretiokentia_grandiflora	(Kentiopsis_piersoniorum	Heterospathe_cagayanensis))	(Hydriastele_microspadix	Veitchia_spiralis)))	(((Oenocarpus_minor	Oenocarpus_bataua)	Prestoea_acuminata)	Leopoldinia_pulchra)))))	Iriartea_deltoidea)	((((Reinhardtia_gracilis	Reinhardtia_simplex)	(Reinhardtia_latisecta	Reinhardtia_paiewonskiana))	(Bactris_major	(Elaeis_guineensis	Elaeis_oleifera)))	Attalea_speciosa)))	(Nypa_fruticans	Sabal_domingensis)))	Kingia_australis);
((Sabal_domingensis	(Phoenix_dactylifera	((Calamus_caryotoides	Serenoa_repens)	((((Pseudophoenix_vinifera	Roystonea_regia)	(((Orania_palindan	Podococcus_barteri)	Sclerosperma_profizianum)	((Manicaria_saccifera	((Dypsis_decaryi	Pelagodoxa_henryana)	Geonoma_undata))	(((Leopoldinia_pulchra	Dictyosperma_album)	((((Veitchia_spiralis	Kentiopsis_piersoniorum)	Heterospathe_cagayanensis)	Burretiokentia_grandiflora)	Hydriastele_microspadix))	((Oenocarpus_minor	Oenocarpus_bataua)	Prestoea_acuminata)))))	Iriartea_deltoidea)	((((Reinhardtia_gracilis	Reinhardtia_simplex)	(Reinhardtia_latisecta	Reinhardtia_paiewonskiana))	(Bactris_major	(Elaeis_guineensis	Elaeis_oleifera)))	(Nypa_fruticans	Attalea_speciosa))))))	Kingia_australis);
((((Reinhardtia_gracilis	Reinhardtia_simplex)	(Reinhardtia_latisecta	Reinhardtia_paiewonskiana))	((Bactris_major	(Elaeis_guineensis	Elaeis_oleifera))	((Attalea_speciosa	((Pseudophoenix_vinifera	((Roystonea_regia	((Orania_palindan	Podococcus_barteri)	Sclerosperma_profizianum))	((Manicaria_saccifera	((Burretiokentia_grandiflora	(Dypsis_decaryi	Pelagodoxa_henryana))	Geonoma_undata))	(((Leopoldinia_pulchra	Dictyosperma_album)	(((Veitchia_spiralis	Kentiopsis_piersoniorum)	Heterospathe_cagayanensis)	Hydriastele_microspadix))	((Oenocarpus_minor	Oenocarpus_bataua)	Prestoea_acuminata)))))	(((Serenoa_repens	Sabal_domingensis)	(Nypa_fruticans	Phoenix_dactylifera))	Iriartea_deltoidea)))	Calamus_caryotoides)))	Kingia_australis);
((Nypa_fruticans	(Phoenix_dactylifera	(Serenoa_repens	((Iriartea_deltoidea	((Pseudophoenix_vinifera	(Roystonea_regia	(((Reinhardtia_gracilis	Reinhardtia_simplex)	(Reinhardtia_latisecta	Reinhardtia_paiewonskiana))	(Attalea_speciosa	(Bactris_major	(Elaeis_guineensis	Elaeis_oleifera))))))	(((Orania_palindan	Podococcus_barteri)	Sclerosperma_profizianum)	(Manicaria_saccifera	(((Dypsis_decaryi	Pelagodoxa_henryana)	(Calamus_caryotoides	Geonoma_undata))	((Leopoldinia_pulchra	(Dictyosperma_album	((Kentiopsis_piersoniorum	(Burretiokentia_grandiflora	Heterospathe_cagayanensis))	(Hydriastele_microspadix	Veitchia_spiralis))))	((Oenocarpus_minor	Oenocarpus_bataua)	Prestoea_acuminata)))))))	Sabal_domingensis))))	Kingia_australis);
((Roystonea_regia	(((Iriartea_deltoidea	(((Orania_palindan	Podococcus_barteri)	Sclerosperma_profizianum)	(((Calamus_caryotoides	((Dypsis_decaryi	Pelagodoxa_henryana)	Geonoma_undata))	((((Veitchia_spiralis	(Heterospathe_cagayanensis	Kentiopsis_piersoniorum))	(Hydriastele_microspadix	(Leopoldinia_pulchra	Dictyosperma_album)))	Burretiokentia_grandiflora)	((Oenocarpus_minor	Oenocarpus_bataua)	Prestoea_acuminata)))	Manicaria_saccifera)))	(Pseudophoenix_vinifera	((Phoenix_dactylifera	Sabal_domingensis)	Serenoa_repens)))	((((Reinhardtia_gracilis	Reinhardtia_simplex)	(Reinhardtia_latisecta	Reinhardtia_paiewonskiana))	(Bactris_major	(Elaeis_guineensis	Elaeis_oleifera)))	(Nypa_fruticans	Attalea_speciosa))))	Kingia_australis);
(((((Sclerosperma_profizianum	(Podococcus_barteri	Orania_palindan))	(((((Dypsis_decaryi	Pelagodoxa_henryana)	Manicaria_saccifera)	(((Leopoldinia_pulchra	(Dictyosperma_album	((Burretiokentia_grandiflora	Hydriastele_microspadix)	((Veitchia_spiralis	Kentiopsis_piersoniorum)	Heterospathe_cagayanensis))))	(Prestoea_acuminata	(Oenocarpus_minor	Oenocarpus_bataua)))	Geonoma_undata))	((Attalea_speciosa	(((Reinhardtia_paiewonskiana	Reinhardtia_latisecta)	(Reinhardtia_gracilis	Reinhardtia_simplex))	((Elaeis_guineensis	Elaeis_oleifera)	Bactris_major)))	(Pseudophoenix_vinifera	(Serenoa_repens	((Nypa_fruticans	Sabal_domingensis)	Phoenix_dactylifera)))))	Iriartea_deltoidea))	Roystonea_regia)	Calamus_caryotoides)	Kingia_australis);
((Heterospathe_cagayanensis	(((((Leopoldinia_pulchra	Dictyosperma_album)	((Prestoea_acuminata	(Oenocarpus_minor	Oenocarpus_bataua))	(((((Pseudophoenix_vinifera	(Roystonea_regia	(Attalea_speciosa	(((Reinhardtia_paiewonskiana	Reinhardtia_latisecta)	(Reinhardtia_gracilis	Reinhardtia_simplex))	((Elaeis_guineensis	Elaeis_oleifera)	Bactris_major)))))	((Calamus_caryotoides	Serenoa_repens)	((Nypa_fruticans	Sabal_domingensis)	(Podococcus_barteri	Phoenix_dactylifera))))	(Sclerosperma_profizianum	Orania_palindan))	Iriartea_deltoidea)	(Manicaria_saccifera	(Geonoma_undata	(Dypsis_decaryi	Pelagodoxa_henryana))))))	(Burretiokentia_grandiflora	Hydriastele_microspadix))	Veitchia_spiralis)	Kentiopsis_piersoniorum))	Kingia_australis);
((Elaeis_guineensis	(Elaeis_oleifera	(Bactris_major	((((((Serenoa_repens	((Nypa_fruticans	Sabal_domingensis)	Phoenix_dactylifera))	Pseudophoenix_vinifera)	(Iriartea_deltoidea	((Sclerosperma_profizianum	(Podococcus_barteri	Orania_palindan))	((Manicaria_saccifera	((Calamus_caryotoides	Geonoma_undata)	(Dypsis_decaryi	Pelagodoxa_henryana)))	((((Hydriastele_microspadix	(Veitchia_spiralis	Kentiopsis_piersoniorum))	(Burretiokentia_grandiflora	Heterospathe_cagayanensis))	Dictyosperma_album)	(Prestoea_acuminata	(Leopoldinia_pulchra	(Oenocarpus_minor	Oenocarpus_bataua))))))))	Roystonea_regia)	Attalea_speciosa)	((Reinhardtia_paiewonskiana	Reinhardtia_latisecta)	(Reinhardtia_gracilis	Reinhardtia_simplex))))))	Kingia_australis);
((Nypa_fruticans	(Oenocarpus_minor	(Oenocarpus_bataua	((((((((((Elaeis_guineensis	Elaeis_oleifera)	Bactris_major)	Attalea_speciosa)	((Reinhardtia_paiewonskiana	Reinhardtia_latisecta)	(Reinhardtia_gracilis	Reinhardtia_simplex)))	((Serenoa_repens	(Sabal_domingensis	Phoenix_dactylifera))	Iriartea_deltoidea))	Pseudophoenix_vinifera)	((Calamus_caryotoides	Roystonea_regia)	(Sclerosperma_profizianum	(Podococcus_barteri	Orania_palindan))))	((Geonoma_undata	(Dypsis_decaryi	Pelagodoxa_henryana))	Manicaria_saccifera))	(((Hydriastele_microspadix	(Heterospathe_cagayanensis	(Veitchia_spiralis	Kentiopsis_piersoniorum)))	Burretiokentia_grandiflora)	(Leopoldinia_pulchra	Dictyosperma_album)))	Prestoea_acuminata))))	Kingia_australis);
((Sclerosperma_profizianum	((Podococcus_barteri	Orania_palindan)	((((((Geonoma_undata	(Dypsis_decaryi	Pelagodoxa_henryana))	Manicaria_saccifera)	((((Hydriastele_microspadix	(Heterospathe_cagayanensis	(Veitchia_spiralis	Kentiopsis_piersoniorum)))	Burretiokentia_grandiflora)	(Leopoldinia_pulchra	Dictyosperma_album))	(Prestoea_acuminata	(Oenocarpus_minor	Oenocarpus_bataua))))	(((((Elaeis_guineensis	Elaeis_oleifera)	Bactris_major)	Attalea_speciosa)	((Reinhardtia_paiewonskiana	Reinhardtia_latisecta)	(Reinhardtia_gracilis	Reinhardtia_simplex)))	(Pseudophoenix_vinifera	((Sabal_domingensis	(Nypa_fruticans	Phoenix_dactylifera))	Serenoa_repens))))	Iriartea_deltoidea)	(Calamus_caryotoides	Roystonea_regia))))	Kingia_australis);
((Sabal_domingensis	(Phoenix_dactylifera	(Serenoa_repens	(Iriartea_deltoidea	((Pseudophoenix_vinifera	((Sclerosperma_profizianum	(Podococcus_barteri	Orania_palindan))	((((Calamus_caryotoides	Geonoma_undata)	(Dypsis_decaryi	Pelagodoxa_henryana))	Manicaria_saccifera)	(((Hydriastele_microspadix	(Burretiokentia_grandiflora	(Heterospathe_cagayanensis	(Veitchia_spiralis	Kentiopsis_piersoniorum))))	(Leopoldinia_pulchra	Dictyosperma_album))	(Prestoea_acuminata	(Oenocarpus_minor	Oenocarpus_bataua))))))	(Roystonea_regia	((((Elaeis_guineensis	Elaeis_oleifera)	Bactris_major)	(Nypa_fruticans	Attalea_speciosa))	((Reinhardtia_paiewonskiana	Reinhardtia_latisecta)	(Reinhardtia_gracilis	Reinhardtia_simplex)))))))))	Kingia_australis);
(((Serenoa_repens	(((((Reinhardtia_paiewonskiana	Reinhardtia_latisecta)	(Reinhardtia_gracilis	Reinhardtia_simplex))	(Bactris_major	(Calamus_caryotoides	(Elaeis_guineensis	Elaeis_oleifera))))	Attalea_speciosa)	(Iriartea_deltoidea	(Pseudophoenix_vinifera	(Roystonea_regia	((Sclerosperma_profizianum	(Podococcus_barteri	Orania_palindan))	(((Geonoma_undata	(Dypsis_decaryi	Pelagodoxa_henryana))	Manicaria_saccifera)	((((Hydriastele_microspadix	((Heterospathe_cagayanensis	Kentiopsis_piersoniorum)	Veitchia_spiralis))	Burretiokentia_grandiflora)	(Leopoldinia_pulchra	Dictyosperma_album))	(Prestoea_acuminata	(Oenocarpus_minor	Oenocarpus_bataua))))))))))	((Nypa_fruticans	Sabal_domingensis)	Phoenix_dactylifera))	Kingia_australis);
((Orania_palindan	((Podococcus_barteri	((Iriartea_deltoidea	(((Pseudophoenix_vinifera	((Sabal_domingensis	(Nypa_fruticans	Phoenix_dactylifera))	Serenoa_repens))	(((((Reinhardtia_paiewonskiana	Reinhardtia_latisecta)	(Reinhardtia_gracilis	Reinhardtia_simplex))	(Bactris_major	(Elaeis_guineensis	Elaeis_oleifera)))	Calamus_caryotoides)	Attalea_speciosa))	(((Geonoma_undata	(Dypsis_decaryi	Pelagodoxa_henryana))	Manicaria_saccifera)	(((Burretiokentia_grandiflora	(Hydriastele_microspadix	(Heterospathe_cagayanensis	(Veitchia_spiralis	Kentiopsis_piersoniorum))))	(Leopoldinia_pulchra	Dictyosperma_album))	(Prestoea_acuminata	(Oenocarpus_minor	Oenocarpus_bataua))))))	Roystonea_regia))	Sclerosperma_profizianum))	Kingia_australis);
((Roystonea_regia	((((((Reinhardtia_paiewonskiana	Reinhardtia_latisecta)	(Reinhardtia_gracilis	Reinhardtia_simplex))	(Bactris_major	(Elaeis_guineensis	Elaeis_oleifera)))	Attalea_speciosa)	((((Sclerosperma_profizianum	Orania_palindan)	Podococcus_barteri)	(((Geonoma_undata	(Dypsis_decaryi	Pelagodoxa_henryana))	Manicaria_saccifera)	(((Burretiokentia_grandiflora	(Hydriastele_microspadix	(Heterospathe_cagayanensis	(Veitchia_spiralis	Kentiopsis_piersoniorum))))	(Leopoldinia_pulchra	Dictyosperma_album))	(Prestoea_acuminata	(Oenocarpus_minor	Oenocarpus_bataua)))))	(Iriartea_deltoidea	(Pseudophoenix_vinifera	((Sabal_domingensis	(Nypa_fruticans	Phoenix_dactylifera))	Serenoa_repens)))))	Calamus_caryotoides))	Kingia_australis);
((Roystonea_regia	(((Sclerosperma_profizianum	(Orania_palindan	Podococcus_barteri))	((Iriartea_deltoidea	(((Geonoma_undata	(Dypsis_decaryi	Pelagodoxa_henryana))	Manicaria_saccifera)	(((Hydriastele_microspadix	(Veitchia_spiralis	(Burretiokentia_grandiflora	(Heterospathe_cagayanensis	Kentiopsis_piersoniorum))))	Dictyosperma_album)	(Prestoea_acuminata	(Leopoldinia_pulchra	(Oenocarpus_minor	Oenocarpus_bataua))))))	((Pseudophoenix_vinifera	(Serenoa_repens	(Phoenix_dactylifera	(Sabal_domingensis	Nypa_fruticans))))	((((Reinhardtia_paiewonskiana	Reinhardtia_latisecta)	(Reinhardtia_gracilis	Reinhardtia_simplex))	(Bactris_major	(Elaeis_guineensis	Elaeis_oleifera)))	Attalea_speciosa))))	Calamus_caryotoides))	Kingia_australis);
((Nypa_fruticans	(Phoenix_dactylifera	((((((Bactris_major	(Elaeis_oleifera	Elaeis_guineensis))	((Reinhardtia_simplex	Reinhardtia_gracilis)	(Reinhardtia_paiewonskiana	Reinhardtia_latisecta)))	Attalea_speciosa)	(Iriartea_deltoidea	(Pseudophoenix_vinifera	((((Pelagodoxa_henryana	Manicaria_saccifera)	(((Hydriastele_microspadix	((Kentiopsis_piersoniorum	(Heterospathe_cagayanensis	Veitchia_spiralis))	(Dypsis_decaryi	Burretiokentia_grandiflora)))	(Dictyosperma_album	Leopoldinia_pulchra))	((Oenocarpus_bataua	Oenocarpus_minor)	Prestoea_acuminata)))	(Calamus_caryotoides	Geonoma_undata))	(Roystonea_regia	(Sclerosperma_profizianum	(Podococcus_barteri	Orania_palindan)))))))	Serenoa_repens)	Sabal_domingensis)))	Kingia_australis);
((Orania_palindan	(((Roystonea_regia	((((((Bactris_major	(Elaeis_oleifera	Elaeis_guineensis))	((Reinhardtia_simplex	Reinhardtia_gracilis)	(Reinhardtia_paiewonskiana	Reinhardtia_latisecta)))	(Nypa_fruticans	Attalea_speciosa))	(Pseudophoenix_vinifera	(Serenoa_repens	(Sabal_domingensis	Phoenix_dactylifera))))	(((Calamus_caryotoides	Geonoma_undata)	(Dypsis_decaryi	Pelagodoxa_henryana))	(((((Kentiopsis_piersoniorum	Veitchia_spiralis)	(Dictyosperma_album	Leopoldinia_pulchra))	((Heterospathe_cagayanensis	Hydriastele_microspadix)	Burretiokentia_grandiflora))	((Oenocarpus_bataua	Oenocarpus_minor)	Prestoea_acuminata))	Manicaria_saccifera)))	Iriartea_deltoidea))	Sclerosperma_profizianum)	Podococcus_barteri))	Kingia_australis);
((Sclerosperma_profizianum	((Podococcus_barteri	Orania_palindan)	((Roystonea_regia	(Iriartea_deltoidea	((((Bactris_major	(Elaeis_oleifera	Elaeis_guineensis))	((Reinhardtia_simplex	Reinhardtia_gracilis)	(Reinhardtia_paiewonskiana	Reinhardtia_latisecta)))	Attalea_speciosa)	(Pseudophoenix_vinifera	((Calamus_caryotoides	Serenoa_repens)	((Nypa_fruticans	Sabal_domingensis)	Phoenix_dactylifera))))))	((((((Kentiopsis_piersoniorum	Veitchia_spiralis)	(Hydriastele_microspadix	Heterospathe_cagayanensis))	Burretiokentia_grandiflora)	(Leopoldinia_pulchra	Dictyosperma_album))	((Oenocarpus_bataua	Oenocarpus_minor)	Prestoea_acuminata))	(Manicaria_saccifera	(Geonoma_undata	(Dypsis_decaryi	Pelagodoxa_henryana)))))))	Kingia_australis);
((((Reinhardtia_simplex	Reinhardtia_gracilis)	(Reinhardtia_paiewonskiana	Reinhardtia_latisecta))	((Attalea_speciosa	((Pseudophoenix_vinifera	(Serenoa_repens	((Nypa_fruticans	Sabal_domingensis)	Phoenix_dactylifera)))	((Calamus_caryotoides	((((Dypsis_decaryi	Pelagodoxa_henryana)	Manicaria_saccifera)	(Geonoma_undata	((((Kentiopsis_piersoniorum	Veitchia_spiralis)	(Heterospathe_cagayanensis	Burretiokentia_grandiflora))	(Dictyosperma_album	Hydriastele_microspadix))	((Leopoldinia_pulchra	(Oenocarpus_bataua	Oenocarpus_minor))	Prestoea_acuminata))))	((Sclerosperma_profizianum	(Podococcus_barteri	Orania_palindan))	Roystonea_regia)))	Iriartea_deltoidea)))	(Bactris_major	(Elaeis_oleifera	Elaeis_guineensis))))	Kingia_australis);
((Roystonea_regia	((((((((Leopoldinia_pulchra	Dictyosperma_album)	((((Kentiopsis_piersoniorum	Veitchia_spiralis)	Heterospathe_cagayanensis)	Burretiokentia_grandiflora)	Hydriastele_microspadix))	((Oenocarpus_bataua	Oenocarpus_minor)	Prestoea_acuminata))	Manicaria_saccifera)	(Geonoma_undata	(Dypsis_decaryi	Pelagodoxa_henryana)))	(Sclerosperma_profizianum	(Podococcus_barteri	Orania_palindan)))	Iriartea_deltoidea)	(((Calamus_caryotoides	((Bactris_major	(Elaeis_oleifera	Elaeis_guineensis))	((Reinhardtia_simplex	Reinhardtia_gracilis)	(Reinhardtia_paiewonskiana	Reinhardtia_latisecta))))	Attalea_speciosa)	(Pseudophoenix_vinifera	(Serenoa_repens	(Sabal_domingensis	(Nypa_fruticans	Phoenix_dactylifera)))))))	Kingia_australis);
((Nypa_fruticans	(((((((Roystonea_regia	((Sclerosperma_profizianum	(Podococcus_barteri	Orania_palindan))	Iriartea_deltoidea))	((((Dypsis_decaryi	((Leopoldinia_pulchra	Dictyosperma_album)	(Hydriastele_microspadix	((Heterospathe_cagayanensis	Burretiokentia_grandiflora)	(Kentiopsis_piersoniorum	Veitchia_spiralis)))))	((Oenocarpus_bataua	Oenocarpus_minor)	Prestoea_acuminata))	(Pelagodoxa_henryana	Manicaria_saccifera))	(Calamus_caryotoides	Geonoma_undata)))	(((Bactris_major	(Elaeis_oleifera	Elaeis_guineensis))	((Reinhardtia_simplex	Reinhardtia_gracilis)	(Reinhardtia_paiewonskiana	Reinhardtia_latisecta)))	Attalea_speciosa))	Pseudophoenix_vinifera)	Serenoa_repens)	Phoenix_dactylifera)	Sabal_domingensis))	Kingia_australis);
((Sabal_domingensis	(((((((Elaeis_oleifera	Elaeis_guineensis)	Bactris_major)	Attalea_speciosa)	((Reinhardtia_simplex	Reinhardtia_gracilis)	(Reinhardtia_paiewonskiana	Reinhardtia_latisecta)))	(Pseudophoenix_vinifera	(Roystonea_regia	(Calamus_caryotoides	((Iriartea_deltoidea	(((Dictyosperma_album	(Burretiokentia_grandiflora	(((Kentiopsis_piersoniorum	Veitchia_spiralis)	Heterospathe_cagayanensis)	Hydriastele_microspadix)))	(((Oenocarpus_minor	Oenocarpus_bataua)	Leopoldinia_pulchra)	Prestoea_acuminata))	(Geonoma_undata	((Dypsis_decaryi	Pelagodoxa_henryana)	Manicaria_saccifera))))	(Sclerosperma_profizianum	(Podococcus_barteri	Orania_palindan)))))))	Serenoa_repens)	(Nypa_fruticans	Phoenix_dactylifera)))	Kingia_australis);
((Sabal_domingensis	(((Pseudophoenix_vinifera	((Roystonea_regia	((((Elaeis_oleifera	Elaeis_guineensis)	Bactris_major)	Attalea_speciosa)	((Reinhardtia_simplex	Reinhardtia_gracilis)	(Reinhardtia_paiewonskiana	Reinhardtia_latisecta))))	((((((((Leopoldinia_pulchra	Dictyosperma_album)	((Burretiokentia_grandiflora	Kentiopsis_piersoniorum)	Veitchia_spiralis))	Heterospathe_cagayanensis)	Hydriastele_microspadix)	(((Nypa_fruticans	Oenocarpus_minor)	Oenocarpus_bataua)	Prestoea_acuminata))	(Manicaria_saccifera	((Calamus_caryotoides	Geonoma_undata)	(Dypsis_decaryi	Pelagodoxa_henryana))))	(Sclerosperma_profizianum	(Podococcus_barteri	Orania_palindan)))	Iriartea_deltoidea)))	Serenoa_repens)	Phoenix_dactylifera))	Kingia_australis);
(((Phoenix_dactylifera	(Sabal_domingensis	((Pseudophoenix_vinifera	(((((((Oenocarpus_minor	Oenocarpus_bataua)	Prestoea_acuminata)	Geonoma_undata)	(Dypsis_decaryi	Pelagodoxa_henryana))	Manicaria_saccifera)	((Burretiokentia_grandiflora	(((Veitchia_spiralis	Kentiopsis_piersoniorum)	Heterospathe_cagayanensis)	Hydriastele_microspadix))	(Leopoldinia_pulchra	Dictyosperma_album)))	(Iriartea_deltoidea	(Roystonea_regia	(Sclerosperma_profizianum	(Podococcus_barteri	Orania_palindan))))))	((Calamus_caryotoides	Serenoa_repens)	((((Elaeis_oleifera	Elaeis_guineensis)	Bactris_major)	Attalea_speciosa)	((Reinhardtia_simplex	Reinhardtia_gracilis)	(Reinhardtia_paiewonskiana	Reinhardtia_latisecta)))))))	Nypa_fruticans)	Kingia_australis);
((Iriartea_deltoidea	((((Leopoldinia_pulchra	Attalea_speciosa)	(((Reinhardtia_gracilis	Reinhardtia_simplex)	(Reinhardtia_paiewonskiana	Reinhardtia_latisecta))	((Elaeis_oleifera	Elaeis_guineensis)	Bactris_major)))	(Pseudophoenix_vinifera	(Serenoa_repens	(Phoenix_dactylifera	(Nypa_fruticans	Sabal_domingensis)))))	(Roystonea_regia	((Sclerosperma_profizianum	(Podococcus_barteri	Orania_palindan))	(((Dypsis_decaryi	Pelagodoxa_henryana)	Manicaria_saccifera)	((((Oenocarpus_minor	Oenocarpus_bataua)	Prestoea_acuminata)	(Dictyosperma_album	((Burretiokentia_grandiflora	((Veitchia_spiralis	Kentiopsis_piersoniorum)	Heterospathe_cagayanensis))	Hydriastele_microspadix)))	(Calamus_caryotoides	Geonoma_undata)))))))	Kingia_australis);
((Bactris_major	((Elaeis_oleifera	Elaeis_guineensis)	(((((((Serenoa_repens	((Nypa_fruticans	Sabal_domingensis)	Phoenix_dactylifera))	Pseudophoenix_vinifera)	(((Podococcus_barteri	Orania_palindan)	Sclerosperma_profizianum)	(((Leopoldinia_pulchra	Dictyosperma_album)	(Hydriastele_microspadix	((Heterospathe_cagayanensis	(Kentiopsis_piersoniorum	Burretiokentia_grandiflora))	Veitchia_spiralis)))	((Iriartea_deltoidea	Manicaria_saccifera)	((Prestoea_acuminata	(Oenocarpus_bataua	Oenocarpus_minor))	(Geonoma_undata	(Dypsis_decaryi	Pelagodoxa_henryana)))))))	Roystonea_regia)	((Reinhardtia_simplex	Reinhardtia_gracilis)	(Reinhardtia_paiewonskiana	Reinhardtia_latisecta)))	Attalea_speciosa)	Calamus_caryotoides)))	Kingia_australis);
(((Phoenix_dactylifera	(Sabal_domingensis	(Serenoa_repens	(Pseudophoenix_vinifera	(((((Veitchia_spiralis	(Leopoldinia_pulchra	Dictyosperma_album))	((Hydriastele_microspadix	(Heterospathe_cagayanensis	Kentiopsis_piersoniorum))	Burretiokentia_grandiflora))	((Manicaria_saccifera	(Dypsis_decaryi	Pelagodoxa_henryana))	(Geonoma_undata	(Prestoea_acuminata	(Oenocarpus_bataua	Oenocarpus_minor)))))	Iriartea_deltoidea)	((((Bactris_major	(Elaeis_oleifera	Elaeis_guineensis))	((Reinhardtia_simplex	Reinhardtia_gracilis)	(Reinhardtia_paiewonskiana	Reinhardtia_latisecta)))	Calamus_caryotoides)	(((Podococcus_barteri	Orania_palindan)	Sclerosperma_profizianum)	(Attalea_speciosa	Roystonea_regia))))))))	Nypa_fruticans)	Kingia_australis);
((Phoenix_dactylifera	((Sabal_domingensis	(Serenoa_repens	(Pseudophoenix_vinifera	((Roystonea_regia	(Attalea_speciosa	(((Bactris_major	(Elaeis_oleifera	Elaeis_guineensis))	((Reinhardtia_simplex	Reinhardtia_gracilis)	(Reinhardtia_paiewonskiana	Reinhardtia_latisecta)))	Calamus_caryotoides)))	(((((Leopoldinia_pulchra	Dictyosperma_album)	((Heterospathe_cagayanensis	(Veitchia_spiralis	Kentiopsis_piersoniorum))	Hydriastele_microspadix))	(((Burretiokentia_grandiflora	(Dypsis_decaryi	Pelagodoxa_henryana))	((Podococcus_barteri	Geonoma_undata)	(Prestoea_acuminata	(Oenocarpus_bataua	Oenocarpus_minor))))	Manicaria_saccifera))	(Orania_palindan	Sclerosperma_profizianum))	Iriartea_deltoidea)))))	Nypa_fruticans))	Kingia_australis);
((((Reinhardtia_simplex	Reinhardtia_gracilis)	(Reinhardtia_paiewonskiana	Reinhardtia_latisecta))	((((((((Manicaria_saccifera	(((Calamus_caryotoides	Dypsis_decaryi)	Pelagodoxa_henryana)	Geonoma_undata))	(((Leopoldinia_pulchra	Dictyosperma_album)	(Hydriastele_microspadix	(Burretiokentia_grandiflora	(Heterospathe_cagayanensis	(Veitchia_spiralis	Kentiopsis_piersoniorum)))))	(Prestoea_acuminata	(Oenocarpus_bataua	Oenocarpus_minor))))	Iriartea_deltoidea)	((Podococcus_barteri	Orania_palindan)	Sclerosperma_profizianum))	((Serenoa_repens	(Phoenix_dactylifera	(Nypa_fruticans	Sabal_domingensis)))	Pseudophoenix_vinifera))	Roystonea_regia)	Attalea_speciosa)	(Bactris_major	(Elaeis_oleifera	Elaeis_guineensis))))	Kingia_australis);
((Phoenix_dactylifera	((Nypa_fruticans	Sabal_domingensis)	((Pseudophoenix_vinifera	(((Leopoldinia_pulchra	Attalea_speciosa)	((Bactris_major	(Elaeis_oleifera	Elaeis_guineensis))	((Reinhardtia_simplex	Reinhardtia_gracilis)	(Reinhardtia_paiewonskiana	Reinhardtia_latisecta))))	(((Manicaria_saccifera	((Dypsis_decaryi	Pelagodoxa_henryana)	(Calamus_caryotoides	Geonoma_undata)))	(((Burretiokentia_grandiflora	(Dictyosperma_album	(Veitchia_spiralis	Kentiopsis_piersoniorum)))	(Hydriastele_microspadix	Heterospathe_cagayanensis))	(Prestoea_acuminata	(Oenocarpus_bataua	Oenocarpus_minor))))	((Roystonea_regia	Iriartea_deltoidea)	((Podococcus_barteri	Orania_palindan)	Sclerosperma_profizianum)))))	Serenoa_repens)))	Kingia_australis);
((Roystonea_regia	(((((Serenoa_repens	(Phoenix_dactylifera	(Nypa_fruticans	Sabal_domingensis)))	Iriartea_deltoidea)	(Attalea_speciosa	((Bactris_major	(Elaeis_oleifera	Elaeis_guineensis))	((Reinhardtia_simplex	Reinhardtia_gracilis)	(Reinhardtia_paiewonskiana	Reinhardtia_latisecta)))))	Pseudophoenix_vinifera)	((((Manicaria_saccifera	((Calamus_caryotoides	Dypsis_decaryi)	Pelagodoxa_henryana))	Geonoma_undata)	(((Leopoldinia_pulchra	Dictyosperma_album)	((Burretiokentia_grandiflora	Hydriastele_microspadix)	(Heterospathe_cagayanensis	(Veitchia_spiralis	Kentiopsis_piersoniorum))))	(Prestoea_acuminata	(Oenocarpus_bataua	Oenocarpus_minor))))	((Podococcus_barteri	Orania_palindan)	Sclerosperma_profizianum))))	Kingia_australis);
((Pseudophoenix_vinifera	((((((Podococcus_barteri	Serenoa_repens)	(Phoenix_dactylifera	(Nypa_fruticans	Sabal_domingensis)))	Iriartea_deltoidea)	(((Reinhardtia_simplex	Reinhardtia_gracilis)	(Reinhardtia_paiewonskiana	Reinhardtia_latisecta))	(Attalea_speciosa	(Bactris_major	(Elaeis_oleifera	Elaeis_guineensis)))))	((((Leopoldinia_pulchra	Dictyosperma_album)	((Burretiokentia_grandiflora	(Kentiopsis_piersoniorum	Heterospathe_cagayanensis))	(Hydriastele_microspadix	Veitchia_spiralis)))	(((Calamus_caryotoides	Geonoma_undata)	(Prestoea_acuminata	(Oenocarpus_bataua	Oenocarpus_minor)))	(Manicaria_saccifera	(Dypsis_decaryi	Pelagodoxa_henryana))))	(Orania_palindan	Sclerosperma_profizianum)))	Roystonea_regia))	Kingia_australis);
((Pseudophoenix_vinifera	((Serenoa_repens	((Podococcus_barteri	Phoenix_dactylifera)	(Nypa_fruticans	Sabal_domingensis)))	(((((Reinhardtia_simplex	Reinhardtia_gracilis)	(Reinhardtia_paiewonskiana	Reinhardtia_latisecta))	(Bactris_major	(Elaeis_oleifera	Elaeis_guineensis)))	Attalea_speciosa)	(Iriartea_deltoidea	(((((Geonoma_undata	(Dypsis_decaryi	Pelagodoxa_henryana))	Manicaria_saccifera)	(((Hydriastele_microspadix	(Dictyosperma_album	Leopoldinia_pulchra))	((Veitchia_spiralis	Kentiopsis_piersoniorum)	(Burretiokentia_grandiflora	Heterospathe_cagayanensis)))	(Prestoea_acuminata	(Oenocarpus_bataua	Oenocarpus_minor))))	(Orania_palindan	Sclerosperma_profizianum))	(Calamus_caryotoides	Roystonea_regia))))))	Kingia_australis);
((Heterospathe_cagayanensis	((((((((Podococcus_barteri	Orania_palindan)	Sclerosperma_profizianum)	(Iriartea_deltoidea	((Roystonea_regia	((((Reinhardtia_simplex	Reinhardtia_gracilis)	(Reinhardtia_paiewonskiana	Reinhardtia_latisecta))	(Bactris_major	(Elaeis_oleifera	Elaeis_guineensis)))	Attalea_speciosa))	(Pseudophoenix_vinifera	((Calamus_caryotoides	Serenoa_repens)	(Phoenix_dactylifera	Sabal_domingensis))))))	((Prestoea_acuminata	(Oenocarpus_bataua	Oenocarpus_minor))	(Nypa_fruticans	Manicaria_saccifera)))	((Burretiokentia_grandiflora	(Dypsis_decaryi	Pelagodoxa_henryana))	Geonoma_undata))	(Dictyosperma_album	Leopoldinia_pulchra))	(Hydriastele_microspadix	Veitchia_spiralis))	Kentiopsis_piersoniorum))	Kingia_australis);
((Orania_palindan	((Sclerosperma_profizianum	Podococcus_barteri)	((Iriartea_deltoidea	(((((Dypsis_decaryi	Pelagodoxa_henryana)	Geonoma_undata)	((Dictyosperma_album	((Hydriastele_microspadix	((Veitchia_spiralis	Kentiopsis_piersoniorum)	Heterospathe_cagayanensis))	Burretiokentia_grandiflora))	(Prestoea_acuminata	(Leopoldinia_pulchra	(Oenocarpus_bataua	Oenocarpus_minor)))))	Manicaria_saccifera)	((((Calamus_caryotoides	((Reinhardtia_simplex	Reinhardtia_gracilis)	(Reinhardtia_paiewonskiana	Reinhardtia_latisecta)))	(Bactris_major	(Elaeis_oleifera	Elaeis_guineensis)))	Attalea_speciosa)	((Serenoa_repens	Pseudophoenix_vinifera)	(Phoenix_dactylifera	(Nypa_fruticans	Sabal_domingensis))))))	Roystonea_regia)))	Kingia_australis);
((Sabal_domingensis	((Nypa_fruticans	Phoenix_dactylifera)	(Serenoa_repens	((((((Podococcus_barteri	Orania_palindan)	Sclerosperma_profizianum)	(((Geonoma_undata	(Dypsis_decaryi	Pelagodoxa_henryana))	Manicaria_saccifera)	((Prestoea_acuminata	(Oenocarpus_minor	Oenocarpus_bataua))	((Leopoldinia_pulchra	Dictyosperma_album)	(Hydriastele_microspadix	((Heterospathe_cagayanensis	(Kentiopsis_piersoniorum	Veitchia_spiralis))	Burretiokentia_grandiflora))))))	((Calamus_caryotoides	Roystonea_regia)	Pseudophoenix_vinifera))	(Attalea_speciosa	(((Reinhardtia_simplex	Reinhardtia_gracilis)	(Reinhardtia_latisecta	Reinhardtia_paiewonskiana))	((Elaeis_guineensis	Elaeis_oleifera)	Bactris_major))))	Iriartea_deltoidea))))	Kingia_australis);
((Phoenix_dactylifera	(((((Pseudophoenix_vinifera	((Orania_palindan	Sclerosperma_profizianum)	((Manicaria_saccifera	((Calamus_caryotoides	Geonoma_undata)	(Dypsis_decaryi	Pelagodoxa_henryana)))	((Prestoea_acuminata	(Oenocarpus_minor	Oenocarpus_bataua))	(((Burretiokentia_grandiflora	Dictyosperma_album)	(Hydriastele_microspadix	((Heterospathe_cagayanensis	Kentiopsis_piersoniorum)	Veitchia_spiralis)))	Leopoldinia_pulchra)))))	(Roystonea_regia	(((Reinhardtia_simplex	Reinhardtia_gracilis)	(Reinhardtia_latisecta	Reinhardtia_paiewonskiana))	(((Elaeis_guineensis	Elaeis_oleifera)	Bactris_major)	Attalea_speciosa))))	Iriartea_deltoidea)	(Serenoa_repens	Podococcus_barteri))	(Sabal_domingensis	Nypa_fruticans)))	Kingia_australis);
((((Iriartea_deltoidea	((Manicaria_saccifera	(Geonoma_undata	(Dypsis_decaryi	Pelagodoxa_henryana)))	((Prestoea_acuminata	(Oenocarpus_minor	Oenocarpus_bataua))	((Dictyosperma_album	Leopoldinia_pulchra)	(Burretiokentia_grandiflora	(Hydriastele_microspadix	((Heterospathe_cagayanensis	Veitchia_spiralis)	Kentiopsis_piersoniorum)))))))	(((Pseudophoenix_vinifera	(Serenoa_repens	((Sabal_domingensis	Nypa_fruticans)	Phoenix_dactylifera)))	(Attalea_speciosa	(((Reinhardtia_simplex	Reinhardtia_gracilis)	(Reinhardtia_latisecta	Reinhardtia_paiewonskiana))	((Elaeis_guineensis	Elaeis_oleifera)	Bactris_major))))	(Calamus_caryotoides	Roystonea_regia)))	((Podococcus_barteri	Orania_palindan)	Sclerosperma_profizianum))	Kingia_australis);
((((Reinhardtia_simplex	Reinhardtia_gracilis)	(Reinhardtia_latisecta	Reinhardtia_paiewonskiana))	(((Elaeis_guineensis	Elaeis_oleifera)	Bactris_major)	((((((((Dictyosperma_album	Leopoldinia_pulchra)	(Burretiokentia_grandiflora	(Hydriastele_microspadix	(Heterospathe_cagayanensis	(Veitchia_spiralis	Kentiopsis_piersoniorum)))))	((Geonoma_undata	(Dypsis_decaryi	Pelagodoxa_henryana))	(Prestoea_acuminata	(Oenocarpus_minor	Oenocarpus_bataua))))	Manicaria_saccifera)	((Roystonea_regia	((Podococcus_barteri	Orania_palindan)	Sclerosperma_profizianum))	Iriartea_deltoidea))	(Pseudophoenix_vinifera	(Serenoa_repens	((Nypa_fruticans	Phoenix_dactylifera)	Sabal_domingensis))))	Attalea_speciosa)	Calamus_caryotoides)))	Kingia_australis);
((Nypa_fruticans	(Phoenix_dactylifera	(Sabal_domingensis	((((Attalea_speciosa	(((Reinhardtia_simplex	Reinhardtia_gracilis)	(Reinhardtia_latisecta	Reinhardtia_paiewonskiana))	((Elaeis_guineensis	Elaeis_oleifera)	Bactris_major)))	((((Podococcus_barteri	Orania_palindan)	Sclerosperma_profizianum)	((((Geonoma_undata	Pelagodoxa_henryana)	((Prestoea_acuminata	(Leopoldinia_pulchra	(Oenocarpus_minor	Oenocarpus_bataua)))	((Dypsis_decaryi	Dictyosperma_album)	(((Heterospathe_cagayanensis	Burretiokentia_grandiflora)	(Veitchia_spiralis	Kentiopsis_piersoniorum))	Hydriastele_microspadix))))	Manicaria_saccifera)	Iriartea_deltoidea))	(Calamus_caryotoides	Roystonea_regia)))	Pseudophoenix_vinifera)	Serenoa_repens))))	Kingia_australis);
((((Reinhardtia_simplex	Reinhardtia_gracilis)	(Reinhardtia_latisecta	Reinhardtia_paiewonskiana))	(((Elaeis_guineensis	Elaeis_oleifera)	Bactris_major)	(((Pseudophoenix_vinifera	((Roystonea_regia	((Podococcus_barteri	Orania_palindan)	Sclerosperma_profizianum))	(((Geonoma_undata	(Manicaria_saccifera	(Dypsis_decaryi	Pelagodoxa_henryana)))	((Prestoea_acuminata	(Oenocarpus_minor	Oenocarpus_bataua))	((Leopoldinia_pulchra	Dictyosperma_album)	(((Heterospathe_cagayanensis	(Veitchia_spiralis	Kentiopsis_piersoniorum))	Hydriastele_microspadix)	Burretiokentia_grandiflora))))	(Calamus_caryotoides	Iriartea_deltoidea))))	(Serenoa_repens	(Phoenix_dactylifera	(Nypa_fruticans	Sabal_domingensis))))	Attalea_speciosa)))	Kingia_australis);
((((Reinhardtia_simplex	Reinhardtia_gracilis)	(Reinhardtia_latisecta	Reinhardtia_paiewonskiana))	(((Elaeis_guineensis	Elaeis_oleifera)	Bactris_major)	(((((Calamus_caryotoides	Serenoa_repens)	(Phoenix_dactylifera	(Nypa_fruticans	Sabal_domingensis)))	Pseudophoenix_vinifera)	((((Podococcus_barteri	Orania_palindan)	Sclerosperma_profizianum)	((Leopoldinia_pulchra	((Heterospathe_cagayanensis	(Burretiokentia_grandiflora	(Dictyosperma_album	(Veitchia_spiralis	Kentiopsis_piersoniorum))))	Hydriastele_microspadix))	(Manicaria_saccifera	((Dypsis_decaryi	Pelagodoxa_henryana)	(Geonoma_undata	(Prestoea_acuminata	(Oenocarpus_minor	Oenocarpus_bataua)))))))	Iriartea_deltoidea))	(Roystonea_regia	Attalea_speciosa))))	Kingia_australis);
((Sabal_domingensis	(((((Roystonea_regia	((Podococcus_barteri	Orania_palindan)	Sclerosperma_profizianum))	(Pseudophoenix_vinifera	(Manicaria_saccifera	(((Dypsis_decaryi	Pelagodoxa_henryana)	Geonoma_undata)	((((Dictyosperma_album	Leopoldinia_pulchra)	((Heterospathe_cagayanensis	Burretiokentia_grandiflora)	Hydriastele_microspadix))	(Veitchia_spiralis	Kentiopsis_piersoniorum))	(Prestoea_acuminata	(Oenocarpus_minor	Oenocarpus_bataua)))))))	(Iriartea_deltoidea	((Nypa_fruticans	Attalea_speciosa)	(Calamus_caryotoides	(((Reinhardtia_simplex	Reinhardtia_gracilis)	(Reinhardtia_latisecta	Reinhardtia_paiewonskiana))	((Elaeis_guineensis	Elaeis_oleifera)	Bactris_major))))))	Serenoa_repens)	Phoenix_dactylifera))	Kingia_australis);
(((Iriartea_deltoidea	(((((Pelagodoxa_henryana	Manicaria_saccifera)	(Geonoma_undata	(((Dypsis_decaryi	Dictyosperma_album)	((Hydriastele_microspadix	(Heterospathe_cagayanensis	Burretiokentia_grandiflora))	(Veitchia_spiralis	Kentiopsis_piersoniorum)))	(Prestoea_acuminata	(Leopoldinia_pulchra	(Oenocarpus_minor	Oenocarpus_bataua))))))	((Pseudophoenix_vinifera	(Serenoa_repens	(Phoenix_dactylifera	(Nypa_fruticans	Sabal_domingensis))))	(Attalea_speciosa	(((Reinhardtia_simplex	Reinhardtia_gracilis)	(Reinhardtia_latisecta	Reinhardtia_paiewonskiana))	((Elaeis_guineensis	Elaeis_oleifera)	Bactris_major)))))	Roystonea_regia)	((Podococcus_barteri	Orania_palindan)	Sclerosperma_profizianum)))	Calamus_caryotoides)	Kingia_australis);
((((((Reinhardtia_simplex	Reinhardtia_gracilis)	(Reinhardtia_latisecta	Reinhardtia_paiewonskiana))	((Attalea_speciosa	(Elaeis_guineensis	Elaeis_oleifera))	Bactris_major))	((((((((Leopoldinia_pulchra	(Dictyosperma_album	((Veitchia_spiralis	(Burretiokentia_grandiflora	(Kentiopsis_piersoniorum	Heterospathe_cagayanensis)))	Hydriastele_microspadix)))	(Prestoea_acuminata	(Oenocarpus_minor	Oenocarpus_bataua)))	Geonoma_undata)	((Dypsis_decaryi	Pelagodoxa_henryana)	Manicaria_saccifera))	(Podococcus_barteri	(Orania_palindan	Sclerosperma_profizianum)))	(Pseudophoenix_vinifera	Roystonea_regia))	Iriartea_deltoidea)	(((Nypa_fruticans	Sabal_domingensis)	Phoenix_dactylifera)	Serenoa_repens)))	Calamus_caryotoides)	Kingia_australis);
((Nypa_fruticans	(Sabal_domingensis	(Phoenix_dactylifera	(Serenoa_repens	(Pseudophoenix_vinifera	((Roystonea_regia	(((Reinhardtia_latisecta	Reinhardtia_paiewonskiana)	(Reinhardtia_gracilis	Reinhardtia_simplex))	(Attalea_speciosa	((Elaeis_guineensis	Elaeis_oleifera)	Bactris_major))))	(((Orania_palindan	Podococcus_barteri)	Sclerosperma_profizianum)	((((Calamus_caryotoides	Geonoma_undata)	((Dictyosperma_album	(((Burretiokentia_grandiflora	Veitchia_spiralis)	(Kentiopsis_piersoniorum	Heterospathe_cagayanensis))	Hydriastele_microspadix))	((Leopoldinia_pulchra	(Oenocarpus_bataua	Oenocarpus_minor))	Prestoea_acuminata)))	((Pelagodoxa_henryana	Dypsis_decaryi)	Manicaria_saccifera))	Iriartea_deltoidea))))))))	Kingia_australis);
((Pelagodoxa_henryana	(Dypsis_decaryi	(Manicaria_saccifera	((((Iriartea_deltoidea	(Roystonea_regia	(Orania_palindan	Sclerosperma_profizianum)))	((((Podococcus_barteri	Attalea_speciosa)	((((Leopoldinia_pulchra	(Elaeis_guineensis	Elaeis_oleifera))	Bactris_major)	((Reinhardtia_latisecta	Reinhardtia_paiewonskiana)	(Reinhardtia_gracilis	Reinhardtia_simplex)))	Calamus_caryotoides))	(((Nypa_fruticans	Sabal_domingensis)	Phoenix_dactylifera)	Serenoa_repens))	Pseudophoenix_vinifera))	Geonoma_undata)	((Dictyosperma_album	((Burretiokentia_grandiflora	Hydriastele_microspadix)	((Kentiopsis_piersoniorum	Heterospathe_cagayanensis)	Veitchia_spiralis)))	((Oenocarpus_bataua	Oenocarpus_minor)	Prestoea_acuminata))))))	Kingia_australis);
((Nypa_fruticans	(Iriartea_deltoidea	(((Attalea_speciosa	((((Elaeis_guineensis	Elaeis_oleifera)	Bactris_major)	((Reinhardtia_latisecta	Reinhardtia_paiewonskiana)	(Reinhardtia_gracilis	Reinhardtia_simplex)))	Calamus_caryotoides))	((((((Oenocarpus_bataua	Oenocarpus_minor)	Prestoea_acuminata)	(((Burretiokentia_grandiflora	Hydriastele_microspadix)	(Heterospathe_cagayanensis	(Veitchia_spiralis	Kentiopsis_piersoniorum)))	(Leopoldinia_pulchra	Dictyosperma_album)))	(Manicaria_saccifera	((Pelagodoxa_henryana	Dypsis_decaryi)	Geonoma_undata)))	Pseudophoenix_vinifera)	(Roystonea_regia	((Podococcus_barteri	Orania_palindan)	Sclerosperma_profizianum))))	(Serenoa_repens	(Sabal_domingensis	Phoenix_dactylifera)))))	Kingia_australis);
((Sabal_domingensis	((Nypa_fruticans	Phoenix_dactylifera)	((((((((Elaeis_guineensis	Elaeis_oleifera)	Bactris_major)	Attalea_speciosa)	Calamus_caryotoides)	((Reinhardtia_latisecta	Reinhardtia_paiewonskiana)	(Reinhardtia_gracilis	Reinhardtia_simplex)))	((((((Oenocarpus_bataua	Oenocarpus_minor)	Prestoea_acuminata)	(((Burretiokentia_grandiflora	Hydriastele_microspadix)	(Heterospathe_cagayanensis	(Veitchia_spiralis	Kentiopsis_piersoniorum)))	(Leopoldinia_pulchra	Dictyosperma_album)))	(Manicaria_saccifera	((Pelagodoxa_henryana	Dypsis_decaryi)	Geonoma_undata)))	(Roystonea_regia	((Podococcus_barteri	Orania_palindan)	Sclerosperma_profizianum)))	Iriartea_deltoidea))	Pseudophoenix_vinifera)	Serenoa_repens)))	Kingia_australis);
((Roystonea_regia	(((((Calamus_caryotoides	Serenoa_repens)	(Sabal_domingensis	Phoenix_dactylifera))	(Iriartea_deltoidea	((((Elaeis_guineensis	Elaeis_oleifera)	Bactris_major)	Attalea_speciosa)	((Reinhardtia_latisecta	Reinhardtia_paiewonskiana)	(Reinhardtia_gracilis	Reinhardtia_simplex)))))	Pseudophoenix_vinifera)	((((Geonoma_undata	((Oenocarpus_bataua	Oenocarpus_minor)	Prestoea_acuminata))	(((Burretiokentia_grandiflora	Hydriastele_microspadix)	(Heterospathe_cagayanensis	(Veitchia_spiralis	Kentiopsis_piersoniorum)))	(Leopoldinia_pulchra	Dictyosperma_album)))	(Manicaria_saccifera	(Pelagodoxa_henryana	Dypsis_decaryi)))	((Podococcus_barteri	Orania_palindan)	(Nypa_fruticans	Sclerosperma_profizianum)))))	Kingia_australis);
((Roystonea_regia	(Pseudophoenix_vinifera	((((((Pelagodoxa_henryana	Dypsis_decaryi)	Geonoma_undata)	(((Oenocarpus_bataua	Oenocarpus_minor)	Prestoea_acuminata)	((((Heterospathe_cagayanensis	Burretiokentia_grandiflora)	Hydriastele_microspadix)	(Veitchia_spiralis	Kentiopsis_piersoniorum))	(Leopoldinia_pulchra	Dictyosperma_album))))	(Nypa_fruticans	Manicaria_saccifera))	((Podococcus_barteri	Orania_palindan)	Sclerosperma_profizianum))	(Iriartea_deltoidea	(((((Elaeis_guineensis	Elaeis_oleifera)	Bactris_major)	Attalea_speciosa)	((Reinhardtia_latisecta	Reinhardtia_paiewonskiana)	(Reinhardtia_gracilis	Reinhardtia_simplex)))	((Calamus_caryotoides	Serenoa_repens)	(Sabal_domingensis	Phoenix_dactylifera)))))))	Kingia_australis);
((Calamus_caryotoides	(((Podococcus_barteri	Orania_palindan)	Sclerosperma_profizianum)	(((((Nypa_fruticans	Attalea_speciosa)	(((Reinhardtia_latisecta	Reinhardtia_paiewonskiana)	(Reinhardtia_gracilis	Reinhardtia_simplex))	((Elaeis_guineensis	Elaeis_oleifera)	Bactris_major)))	(Pseudophoenix_vinifera	(Serenoa_repens	(Sabal_domingensis	Phoenix_dactylifera))))	(((Geonoma_undata	((Oenocarpus_bataua	(Oenocarpus_minor	Leopoldinia_pulchra))	Prestoea_acuminata))	((Hydriastele_microspadix	(Burretiokentia_grandiflora	(Heterospathe_cagayanensis	Kentiopsis_piersoniorum)))	(Veitchia_spiralis	Dictyosperma_album)))	(Manicaria_saccifera	(Pelagodoxa_henryana	Dypsis_decaryi))))	(Roystonea_regia	Iriartea_deltoidea))))	Kingia_australis);
((Sabal_domingensis	((Nypa_fruticans	Phoenix_dactylifera)	(((((((((Oenocarpus_bataua	Oenocarpus_minor)	Prestoea_acuminata)	((Hydriastele_microspadix	((Burretiokentia_grandiflora	Heterospathe_cagayanensis)	(Veitchia_spiralis	Kentiopsis_piersoniorum)))	(Leopoldinia_pulchra	Dictyosperma_album)))	(Manicaria_saccifera	(Pelagodoxa_henryana	Dypsis_decaryi)))	Geonoma_undata)	(Iriartea_deltoidea	((Calamus_caryotoides	Roystonea_regia)	((Podococcus_barteri	Orania_palindan)	Sclerosperma_profizianum))))	(Attalea_speciosa	(((Reinhardtia_latisecta	Reinhardtia_paiewonskiana)	(Reinhardtia_gracilis	Reinhardtia_simplex))	((Elaeis_guineensis	Elaeis_oleifera)	Bactris_major))))	Pseudophoenix_vinifera)	Serenoa_repens)))	Kingia_australis);
(((Sabal_domingensis	Nypa_fruticans)	(Phoenix_dactylifera	((Iriartea_deltoidea	((Roystonea_regia	(Attalea_speciosa	(((Reinhardtia_latisecta	Reinhardtia_paiewonskiana)	(Reinhardtia_gracilis	Reinhardtia_simplex))	((Elaeis_guineensis	Elaeis_oleifera)	Bactris_major))))	(((Podococcus_barteri	Orania_palindan)	Sclerosperma_profizianum)	((((Oenocarpus_bataua	Oenocarpus_minor)	Prestoea_acuminata)	(((Hydriastele_microspadix	(Heterospathe_cagayanensis	(Veitchia_spiralis	Kentiopsis_piersoniorum)))	Burretiokentia_grandiflora)	(Leopoldinia_pulchra	Dictyosperma_album)))	(Manicaria_saccifera	((Calamus_caryotoides	Geonoma_undata)	(Pelagodoxa_henryana	Dypsis_decaryi)))))))	(Serenoa_repens	Pseudophoenix_vinifera))))	Kingia_australis);
((Roystonea_regia	(((((Podococcus_barteri	Orania_palindan)	Sclerosperma_profizianum)	Iriartea_deltoidea)	(((Attalea_speciosa	(((Reinhardtia_latisecta	Reinhardtia_paiewonskiana)	(Reinhardtia_gracilis	Reinhardtia_simplex))	((Elaeis_guineensis	Elaeis_oleifera)	Bactris_major)))	((Phoenix_dactylifera	((Sabal_domingensis	Nypa_fruticans)	Serenoa_repens))	Pseudophoenix_vinifera))	((Manicaria_saccifera	Pelagodoxa_henryana)	((((Oenocarpus_bataua	(Oenocarpus_minor	Leopoldinia_pulchra))	Prestoea_acuminata)	Geonoma_undata)	(((Heterospathe_cagayanensis	(Veitchia_spiralis	Kentiopsis_piersoniorum))	(Hydriastele_microspadix	Burretiokentia_grandiflora))	(Dypsis_decaryi	Dictyosperma_album))))))	Calamus_caryotoides))	Kingia_australis);
(((Phoenix_dactylifera	((Serenoa_repens	((Attalea_speciosa	(((Elaeis_guineensis	Elaeis_oleifera)	Bactris_major)	((Reinhardtia_latisecta	Reinhardtia_paiewonskiana)	(Reinhardtia_simplex	Reinhardtia_gracilis))))	(((Iriartea_deltoidea	((Roystonea_regia	Calamus_caryotoides)	(Orania_palindan	(Podococcus_barteri	Sclerosperma_profizianum))))	((((Dypsis_decaryi	Pelagodoxa_henryana)	Geonoma_undata)	(Manicaria_saccifera	(Prestoea_acuminata	(Oenocarpus_bataua	Oenocarpus_minor))))	((((Veitchia_spiralis	Kentiopsis_piersoniorum)	(Heterospathe_cagayanensis	Hydriastele_microspadix))	Burretiokentia_grandiflora)	(Leopoldinia_pulchra	Dictyosperma_album))))	Pseudophoenix_vinifera)))	Sabal_domingensis))	Nypa_fruticans)	Kingia_australis);
((Iriartea_deltoidea	(((Pseudophoenix_vinifera	((Sabal_domingensis	Phoenix_dactylifera)	Serenoa_repens))	((Leopoldinia_pulchra	(Nypa_fruticans	Attalea_speciosa))	(Calamus_caryotoides	(((Elaeis_guineensis	Elaeis_oleifera)	Bactris_major)	((Reinhardtia_latisecta	Reinhardtia_paiewonskiana)	(Reinhardtia_simplex	Reinhardtia_gracilis))))))	((((Orania_palindan	Sclerosperma_profizianum)	((Manicaria_saccifera	(Pelagodoxa_henryana	Geonoma_undata))	(((Dictyosperma_album	((Heterospathe_cagayanensis	(Veitchia_spiralis	Kentiopsis_piersoniorum))	Hydriastele_microspadix))	(Dypsis_decaryi	Burretiokentia_grandiflora))	(Prestoea_acuminata	(Oenocarpus_bataua	Oenocarpus_minor)))))	Podococcus_barteri)	Roystonea_regia)))	Kingia_australis);
((Roystonea_regia	(((Podococcus_barteri	Orania_palindan)	Sclerosperma_profizianum)	((Nypa_fruticans	Iriartea_deltoidea)	((Pseudophoenix_vinifera	(((Sabal_domingensis	Phoenix_dactylifera)	Serenoa_repens)	(Attalea_speciosa	(Calamus_caryotoides	(((Elaeis_guineensis	Elaeis_oleifera)	Bactris_major)	((Reinhardtia_latisecta	Reinhardtia_paiewonskiana)	(Reinhardtia_simplex	Reinhardtia_gracilis)))))))	((Manicaria_saccifera	((Dypsis_decaryi	Pelagodoxa_henryana)	Geonoma_undata))	(((Leopoldinia_pulchra	Dictyosperma_album)	(((Burretiokentia_grandiflora	Heterospathe_cagayanensis)	(Veitchia_spiralis	Kentiopsis_piersoniorum))	Hydriastele_microspadix))	(Prestoea_acuminata	(Oenocarpus_bataua	Oenocarpus_minor))))))))	Kingia_australis);
((Orania_palindan	((Sclerosperma_profizianum	((Iriartea_deltoidea	(((Attalea_speciosa	(((Elaeis_guineensis	Elaeis_oleifera)	Bactris_major)	((Reinhardtia_latisecta	Reinhardtia_paiewonskiana)	(Reinhardtia_simplex	Reinhardtia_gracilis))))	(Pseudophoenix_vinifera	((Sabal_domingensis	Phoenix_dactylifera)	(Calamus_caryotoides	Serenoa_repens))))	(((Nypa_fruticans	Manicaria_saccifera)	((Dypsis_decaryi	Pelagodoxa_henryana)	Geonoma_undata))	((Leopoldinia_pulchra	(((Kentiopsis_piersoniorum	(Dictyosperma_album	Veitchia_spiralis))	(Hydriastele_microspadix	Heterospathe_cagayanensis))	Burretiokentia_grandiflora))	(Prestoea_acuminata	(Oenocarpus_bataua	Oenocarpus_minor))))))	Roystonea_regia))	Podococcus_barteri))	Kingia_australis);
(((Pseudophoenix_vinifera	((Calamus_caryotoides	(((Reinhardtia_latisecta	Reinhardtia_paiewonskiana)	(Reinhardtia_simplex	Reinhardtia_gracilis))	(Attalea_speciosa	((Elaeis_guineensis	Elaeis_oleifera)	Bactris_major))))	(((Sabal_domingensis	Phoenix_dactylifera)	Serenoa_repens)	(((Manicaria_saccifera	((Dypsis_decaryi	Pelagodoxa_henryana)	Geonoma_undata))	((Leopoldinia_pulchra	((Hydriastele_microspadix	((Burretiokentia_grandiflora	Heterospathe_cagayanensis)	(Kentiopsis_piersoniorum	Veitchia_spiralis)))	Dictyosperma_album))	(Prestoea_acuminata	(Oenocarpus_bataua	Oenocarpus_minor))))	((Roystonea_regia	Iriartea_deltoidea)	((Podococcus_barteri	Orania_palindan)	Sclerosperma_profizianum))))))	Nypa_fruticans)	Kingia_australis);
((Heterospathe_cagayanensis	(Kentiopsis_piersoniorum	(Veitchia_spiralis	(((Dictyosperma_album	(((((Prestoea_acuminata	(Oenocarpus_bataua	Oenocarpus_minor))	((Dypsis_decaryi	Pelagodoxa_henryana)	(Calamus_caryotoides	Geonoma_undata)))	(((Roystonea_regia	((Podococcus_barteri	Orania_palindan)	Sclerosperma_profizianum))	((Attalea_speciosa	(((Reinhardtia_latisecta	Reinhardtia_paiewonskiana)	(Reinhardtia_simplex	Reinhardtia_gracilis))	((Elaeis_guineensis	Elaeis_oleifera)	Bactris_major)))	(Pseudophoenix_vinifera	((Sabal_domingensis	Phoenix_dactylifera)	Serenoa_repens))))	Iriartea_deltoidea))	(Nypa_fruticans	Manicaria_saccifera))	Leopoldinia_pulchra))	Hydriastele_microspadix)	Burretiokentia_grandiflora))))	Kingia_australis);
((Pseudophoenix_vinifera	(((Sabal_domingensis	(Nypa_fruticans	Phoenix_dactylifera))	(Calamus_caryotoides	Serenoa_repens))	(((Roystonea_regia	((Attalea_speciosa	((Elaeis_guineensis	Elaeis_oleifera)	Bactris_major))	((Reinhardtia_latisecta	Reinhardtia_paiewonskiana)	(Reinhardtia_simplex	Reinhardtia_gracilis))))	((Manicaria_saccifera	(((((Hydriastele_microspadix	(Leopoldinia_pulchra	Dictyosperma_album))	Burretiokentia_grandiflora)	(Kentiopsis_piersoniorum	(Heterospathe_cagayanensis	Veitchia_spiralis)))	(Prestoea_acuminata	(Oenocarpus_bataua	Oenocarpus_minor)))	((Dypsis_decaryi	Pelagodoxa_henryana)	Geonoma_undata)))	((Podococcus_barteri	Orania_palindan)	Sclerosperma_profizianum)))	Iriartea_deltoidea)))	Kingia_australis);
((Sabal_domingensis	(Phoenix_dactylifera	(Serenoa_repens	((((Roystonea_regia	(((Calamus_caryotoides	((Reinhardtia_latisecta	Reinhardtia_paiewonskiana)	(Reinhardtia_simplex	Reinhardtia_gracilis)))	((Elaeis_guineensis	Elaeis_oleifera)	Bactris_major))	Attalea_speciosa))	(((((Prestoea_acuminata	(Oenocarpus_bataua	Oenocarpus_minor))	(Burretiokentia_grandiflora	((Leopoldinia_pulchra	Dictyosperma_album)	(Hydriastele_microspadix	(Heterospathe_cagayanensis	(Veitchia_spiralis	Kentiopsis_piersoniorum))))))	Geonoma_undata)	((Dypsis_decaryi	Pelagodoxa_henryana)	(Nypa_fruticans	Manicaria_saccifera)))	((Podococcus_barteri	Orania_palindan)	Sclerosperma_profizianum)))	Iriartea_deltoidea)	Pseudophoenix_vinifera))))	Kingia_australis);
((Sabal_domingensis	(Phoenix_dactylifera	(Serenoa_repens	(((((Calamus_caryotoides	((Reinhardtia_latisecta	Reinhardtia_paiewonskiana)	(Reinhardtia_simplex	Reinhardtia_gracilis)))	((Elaeis_guineensis	Elaeis_oleifera)	Bactris_major))	(Nypa_fruticans	Attalea_speciosa))	(Roystonea_regia	(((((Geonoma_undata	(Dypsis_decaryi	Pelagodoxa_henryana))	Manicaria_saccifera)	((Prestoea_acuminata	(Oenocarpus_bataua	Oenocarpus_minor))	((Leopoldinia_pulchra	Dictyosperma_album)	((Veitchia_spiralis	Kentiopsis_piersoniorum)	(Burretiokentia_grandiflora	(Hydriastele_microspadix	Heterospathe_cagayanensis))))))	((Podococcus_barteri	Orania_palindan)	Sclerosperma_profizianum))	Iriartea_deltoidea)))	Pseudophoenix_vinifera))))	Kingia_australis);
((Iriartea_deltoidea	(((((Reinhardtia_latisecta	Reinhardtia_paiewonskiana)	(Reinhardtia_simplex	Reinhardtia_gracilis))	(Attalea_speciosa	((Elaeis_guineensis	Elaeis_oleifera)	Bactris_major)))	(Pseudophoenix_vinifera	(Roystonea_regia	((Podococcus_barteri	(Orania_palindan	Sclerosperma_profizianum))	(((Dypsis_decaryi	Pelagodoxa_henryana)	(Calamus_caryotoides	Geonoma_undata))	(Manicaria_saccifera	((Prestoea_acuminata	(Oenocarpus_bataua	Oenocarpus_minor))	((((Kentiopsis_piersoniorum	(Veitchia_spiralis	(Leopoldinia_pulchra	Dictyosperma_album)))	Heterospathe_cagayanensis)	Burretiokentia_grandiflora)	Hydriastele_microspadix))))))))	(((Nypa_fruticans	Sabal_domingensis)	Phoenix_dactylifera)	Serenoa_repens)))	Kingia_australis);
((Sabal_domingensis	((Phoenix_dactylifera	(Pseudophoenix_vinifera	((((Nypa_fruticans	(Calamus_caryotoides	Iriartea_deltoidea))	(Roystonea_regia	(Sclerosperma_profizianum	(Podococcus_barteri	Orania_palindan))))	((((Oenocarpus_minor	Oenocarpus_bataua)	Prestoea_acuminata)	((Dypsis_decaryi	(Leopoldinia_pulchra	Dictyosperma_album))	((Hydriastele_microspadix	(Heterospathe_cagayanensis	(Veitchia_spiralis	Kentiopsis_piersoniorum)))	Burretiokentia_grandiflora)))	((Pelagodoxa_henryana	Manicaria_saccifera)	Geonoma_undata)))	(((Reinhardtia_simplex	Reinhardtia_gracilis)	(Reinhardtia_paiewonskiana	Reinhardtia_latisecta))	((Bactris_major	(Elaeis_oleifera	Elaeis_guineensis))	Attalea_speciosa)))))	Serenoa_repens))	Kingia_australis);
((Phoenix_dactylifera	((Nypa_fruticans	Sabal_domingensis)	(((Iriartea_deltoidea	(((Sclerosperma_profizianum	(Podococcus_barteri	Orania_palindan))	((Pelagodoxa_henryana	Manicaria_saccifera)	(Geonoma_undata	(((Leopoldinia_pulchra	(Oenocarpus_minor	Oenocarpus_bataua))	Prestoea_acuminata)	(((Heterospathe_cagayanensis	((Dictyosperma_album	Veitchia_spiralis)	Kentiopsis_piersoniorum))	Hydriastele_microspadix)	(Dypsis_decaryi	Burretiokentia_grandiflora))))))	(Pseudophoenix_vinifera	Roystonea_regia)))	(Attalea_speciosa	(((Reinhardtia_simplex	Reinhardtia_gracilis)	(Reinhardtia_paiewonskiana	Reinhardtia_latisecta))	(Calamus_caryotoides	(Bactris_major	(Elaeis_oleifera	Elaeis_guineensis))))))	Serenoa_repens)))	Kingia_australis);
((Roystonea_regia	(((((Attalea_speciosa	((Bactris_major	(Elaeis_oleifera	Elaeis_guineensis))	((Reinhardtia_simplex	Reinhardtia_gracilis)	(Reinhardtia_paiewonskiana	Reinhardtia_latisecta))))	(Serenoa_repens	(Phoenix_dactylifera	(Nypa_fruticans	Sabal_domingensis))))	Iriartea_deltoidea)	((Sclerosperma_profizianum	(Podococcus_barteri	Orania_palindan))	(Calamus_caryotoides	(((Dypsis_decaryi	Pelagodoxa_henryana)	Manicaria_saccifera)	(Geonoma_undata	(((Oenocarpus_minor	Oenocarpus_bataua)	Prestoea_acuminata)	(Leopoldinia_pulchra	(((Burretiokentia_grandiflora	(Kentiopsis_piersoniorum	Heterospathe_cagayanensis))	(Hydriastele_microspadix	Veitchia_spiralis))	Dictyosperma_album))))))))	Pseudophoenix_vinifera))	Kingia_australis);
((Sclerosperma_profizianum	((Podococcus_barteri	Orania_palindan)	(((((Oenocarpus_minor	Oenocarpus_bataua)	Prestoea_acuminata)	(((Veitchia_spiralis	(Kentiopsis_piersoniorum	(Burretiokentia_grandiflora	Heterospathe_cagayanensis)))	Hydriastele_microspadix)	(Leopoldinia_pulchra	Dictyosperma_album)))	(Manicaria_saccifera	((Dypsis_decaryi	Pelagodoxa_henryana)	Geonoma_undata)))	(((Roystonea_regia	(Attalea_speciosa	(Calamus_caryotoides	((Bactris_major	(Elaeis_oleifera	Elaeis_guineensis))	((Reinhardtia_simplex	Reinhardtia_gracilis)	(Reinhardtia_paiewonskiana	Reinhardtia_latisecta))))))	(Pseudophoenix_vinifera	(Serenoa_repens	(Phoenix_dactylifera	(Nypa_fruticans	Sabal_domingensis)))))	Iriartea_deltoidea))))	Kingia_australis);
((Sabal_domingensis	((((((Calamus_caryotoides	((Attalea_speciosa	(Bactris_major	(Elaeis_oleifera	Elaeis_guineensis)))	((Reinhardtia_simplex	Reinhardtia_gracilis)	(Reinhardtia_paiewonskiana	Reinhardtia_latisecta))))	(Leopoldinia_pulchra	(Iriartea_deltoidea	(Roystonea_regia	(Sclerosperma_profizianum	(Podococcus_barteri	Orania_palindan))))))	((((Oenocarpus_minor	Oenocarpus_bataua)	Prestoea_acuminata)	(Nypa_fruticans	Manicaria_saccifera))	(((Pelagodoxa_henryana	(Burretiokentia_grandiflora	Dypsis_decaryi))	Geonoma_undata)	(((Veitchia_spiralis	(Kentiopsis_piersoniorum	Heterospathe_cagayanensis))	Hydriastele_microspadix)	Dictyosperma_album))))	Serenoa_repens)	Pseudophoenix_vinifera)	Phoenix_dactylifera))	Kingia_australis);
((Roystonea_regia	((Sclerosperma_profizianum	(Dypsis_decaryi	(Podococcus_barteri	Orania_palindan)))	((((Pseudophoenix_vinifera	((Phoenix_dactylifera	(Sabal_domingensis	Nypa_fruticans))	(Calamus_caryotoides	Serenoa_repens)))	(Attalea_speciosa	((Bactris_major	(Elaeis_oleifera	Elaeis_guineensis))	((Reinhardtia_gracilis	Reinhardtia_simplex)	(Reinhardtia_paiewonskiana	Reinhardtia_latisecta)))))	Iriartea_deltoidea)	(((((((Heterospathe_cagayanensis	(Veitchia_spiralis	(Leopoldinia_pulchra	Dictyosperma_album)))	Hydriastele_microspadix)	Kentiopsis_piersoniorum)	Burretiokentia_grandiflora)	((Oenocarpus_minor	Oenocarpus_bataua)	Prestoea_acuminata))	(Geonoma_undata	Pelagodoxa_henryana))	Manicaria_saccifera))))	Kingia_australis);
((((Orania_palindan	Podococcus_barteri)	(((Roystonea_regia	Pseudophoenix_vinifera)	((((Phoenix_dactylifera	(Sabal_domingensis	Nypa_fruticans))	Serenoa_repens)	(Attalea_speciosa	(Calamus_caryotoides	((Bactris_major	(Elaeis_oleifera	Elaeis_guineensis))	((Reinhardtia_gracilis	Reinhardtia_simplex)	(Reinhardtia_paiewonskiana	Reinhardtia_latisecta))))))	Iriartea_deltoidea))	(((Veitchia_spiralis	(Hydriastele_microspadix	(Burretiokentia_grandiflora	(Heterospathe_cagayanensis	Kentiopsis_piersoniorum))))	(Leopoldinia_pulchra	Dictyosperma_album))	((Geonoma_undata	((Oenocarpus_minor	Oenocarpus_bataua)	Prestoea_acuminata))	((Dypsis_decaryi	Pelagodoxa_henryana)	Manicaria_saccifera)))))	Sclerosperma_profizianum)	Kingia_australis);
((Iriartea_deltoidea	(((((Dypsis_decaryi	Pelagodoxa_henryana)	Manicaria_saccifera)	(Geonoma_undata	((((Hydriastele_microspadix	(Veitchia_spiralis	(Heterospathe_cagayanensis	Kentiopsis_piersoniorum)))	Burretiokentia_grandiflora)	(Leopoldinia_pulchra	Dictyosperma_album))	((Oenocarpus_minor	Oenocarpus_bataua)	Prestoea_acuminata))))	(Sclerosperma_profizianum	(Orania_palindan	Podococcus_barteri)))	((Roystonea_regia	((Nypa_fruticans	Attalea_speciosa)	(Calamus_caryotoides	((Bactris_major	(Elaeis_oleifera	Elaeis_guineensis))	((Reinhardtia_gracilis	Reinhardtia_simplex)	(Reinhardtia_paiewonskiana	Reinhardtia_latisecta))))))	(Pseudophoenix_vinifera	((Sabal_domingensis	Phoenix_dactylifera)	Serenoa_repens)))))	Kingia_australis);
((Iriartea_deltoidea	(((((Dypsis_decaryi	Pelagodoxa_henryana)	Manicaria_saccifera)	(Geonoma_undata	((((Hydriastele_microspadix	(Heterospathe_cagayanensis	(Kentiopsis_piersoniorum	Veitchia_spiralis)))	Burretiokentia_grandiflora)	(Leopoldinia_pulchra	Dictyosperma_album))	((Oenocarpus_minor	Oenocarpus_bataua)	Prestoea_acuminata))))	(Roystonea_regia	(Orania_palindan	(Podococcus_barteri	Sclerosperma_profizianum))))	((Pseudophoenix_vinifera	(Attalea_speciosa	((Bactris_major	(Elaeis_oleifera	Elaeis_guineensis))	((Reinhardtia_gracilis	Reinhardtia_simplex)	(Reinhardtia_paiewonskiana	Reinhardtia_latisecta)))))	(((Calamus_caryotoides	Sabal_domingensis)	(Nypa_fruticans	Phoenix_dactylifera))	Serenoa_repens))))	Kingia_australis);
((Pelagodoxa_henryana	((Manicaria_saccifera	(((((((Serenoa_repens	Calamus_caryotoides)	((Nypa_fruticans	Sabal_domingensis)	Phoenix_dactylifera))	Pseudophoenix_vinifera)	(Podococcus_barteri	(Roystonea_regia	((Bactris_major	(Attalea_speciosa	(Elaeis_oleifera	Elaeis_guineensis)))	((Reinhardtia_gracilis	Reinhardtia_simplex)	(Reinhardtia_paiewonskiana	Reinhardtia_latisecta))))))	(Orania_palindan	Sclerosperma_profizianum))	Iriartea_deltoidea)	((((Hydriastele_microspadix	((Heterospathe_cagayanensis	(Kentiopsis_piersoniorum	Veitchia_spiralis))	Burretiokentia_grandiflora))	Dictyosperma_album)	((Oenocarpus_minor	(Leopoldinia_pulchra	Oenocarpus_bataua))	Prestoea_acuminata))	Geonoma_undata)))	Dypsis_decaryi))	Kingia_australis);
((Calamus_caryotoides	(Serenoa_repens	(((Nypa_fruticans	Sabal_domingensis)	Phoenix_dactylifera)	(((((((Geonoma_undata	(Dypsis_decaryi	Pelagodoxa_henryana))	(Prestoea_acuminata	(Oenocarpus_bataua	Oenocarpus_minor)))	((Leopoldinia_pulchra	Dictyosperma_album)	(Burretiokentia_grandiflora	(((Veitchia_spiralis	Heterospathe_cagayanensis)	Kentiopsis_piersoniorum)	Hydriastele_microspadix))))	Manicaria_saccifera)	(Sclerosperma_profizianum	(Podococcus_barteri	Orania_palindan)))	(Roystonea_regia	(((Reinhardtia_paiewonskiana	Reinhardtia_latisecta)	(Reinhardtia_gracilis	Reinhardtia_simplex))	((Bactris_major	(Elaeis_oleifera	Elaeis_guineensis))	Attalea_speciosa))))	(Pseudophoenix_vinifera	Iriartea_deltoidea)))))	Kingia_australis);
((Phoenix_dactylifera	(((((Iriartea_deltoidea	((Manicaria_saccifera	(Prestoea_acuminata	(Oenocarpus_bataua	Oenocarpus_minor)))	(((Leopoldinia_pulchra	Dictyosperma_album)	((((Kentiopsis_piersoniorum	Veitchia_spiralis)	Heterospathe_cagayanensis)	Hydriastele_microspadix)	Burretiokentia_grandiflora))	((Dypsis_decaryi	Pelagodoxa_henryana)	(Calamus_caryotoides	Geonoma_undata)))))	(Sclerosperma_profizianum	(Podococcus_barteri	Orania_palindan)))	(Roystonea_regia	(Attalea_speciosa	(((Reinhardtia_paiewonskiana	Reinhardtia_latisecta)	(Reinhardtia_gracilis	Reinhardtia_simplex))	(Bactris_major	(Elaeis_oleifera	Elaeis_guineensis))))))	Pseudophoenix_vinifera)	(Serenoa_repens	(Nypa_fruticans	Sabal_domingensis))))	Kingia_australis);
((Heterospathe_cagayanensis	((Burretiokentia_grandiflora	(Kentiopsis_piersoniorum	Veitchia_spiralis))	(Hydriastele_microspadix	((((Prestoea_acuminata	(Oenocarpus_bataua	Oenocarpus_minor))	Geonoma_undata)	((((Sclerosperma_profizianum	(Podococcus_barteri	Orania_palindan))	((Roystonea_regia	(Attalea_speciosa	(((Reinhardtia_paiewonskiana	Reinhardtia_latisecta)	(Reinhardtia_gracilis	Reinhardtia_simplex))	(Bactris_major	(Elaeis_oleifera	Elaeis_guineensis)))))	(Pseudophoenix_vinifera	(((Calamus_caryotoides	Serenoa_repens)	(Nypa_fruticans	Sabal_domingensis))	Phoenix_dactylifera))))	Iriartea_deltoidea)	(Pelagodoxa_henryana	Manicaria_saccifera)))	(Dypsis_decaryi	(Leopoldinia_pulchra	Dictyosperma_album))))))	Kingia_australis);
((Calamus_caryotoides	(Heterospathe_cagayanensis	(Burretiokentia_grandiflora	(Hydriastele_microspadix	(((Leopoldinia_pulchra	Dictyosperma_album)	((((Dypsis_decaryi	Pelagodoxa_henryana)	(Prestoea_acuminata	(Oenocarpus_bataua	Oenocarpus_minor)))	(Geonoma_undata	Manicaria_saccifera))	((Roystonea_regia	(Sclerosperma_profizianum	(Podococcus_barteri	Orania_palindan)))	((Iriartea_deltoidea	(Pseudophoenix_vinifera	(((Nypa_fruticans	Sabal_domingensis)	Phoenix_dactylifera)	Serenoa_repens)))	(Attalea_speciosa	(((Reinhardtia_paiewonskiana	Reinhardtia_latisecta)	(Reinhardtia_gracilis	Reinhardtia_simplex))	(Bactris_major	(Elaeis_oleifera	Elaeis_guineensis))))))))	(Kentiopsis_piersoniorum	Veitchia_spiralis))))))	Kingia_australis);
((Phoenix_dactylifera	((Serenoa_repens	(((Roystonea_regia	(Attalea_speciosa	(((Reinhardtia_paiewonskiana	Reinhardtia_latisecta)	(Reinhardtia_gracilis	Reinhardtia_simplex))	(Bactris_major	(Elaeis_oleifera	Elaeis_guineensis)))))	((Iriartea_deltoidea	((((Calamus_caryotoides	Geonoma_undata)	(Prestoea_acuminata	(Oenocarpus_bataua	Oenocarpus_minor)))	(Manicaria_saccifera	Pelagodoxa_henryana))	((((Burretiokentia_grandiflora	Dypsis_decaryi)	(Hydriastele_microspadix	Heterospathe_cagayanensis))	(Kentiopsis_piersoniorum	Veitchia_spiralis))	(Leopoldinia_pulchra	Dictyosperma_album))))	(Sclerosperma_profizianum	(Podococcus_barteri	Orania_palindan))))	Pseudophoenix_vinifera))	(Nypa_fruticans	Sabal_domingensis)))	Kingia_australis);
((Nypa_fruticans	(Sabal_domingensis	(Phoenix_dactylifera	(Serenoa_repens	(((Roystonea_regia	(((Reinhardtia_paiewonskiana	Reinhardtia_latisecta)	(Reinhardtia_gracilis	Reinhardtia_simplex))	((Attalea_speciosa	Bactris_major)	(Elaeis_oleifera	Elaeis_guineensis))))	(((Iriartea_deltoidea	(((Geonoma_undata	(Dypsis_decaryi	Pelagodoxa_henryana))	Manicaria_saccifera)	((Prestoea_acuminata	(Oenocarpus_bataua	Oenocarpus_minor))	((Hydriastele_microspadix	(Burretiokentia_grandiflora	((Kentiopsis_piersoniorum	Veitchia_spiralis)	Heterospathe_cagayanensis)))	(Leopoldinia_pulchra	Dictyosperma_album)))))	Calamus_caryotoides)	(Sclerosperma_profizianum	(Podococcus_barteri	Orania_palindan))))	Pseudophoenix_vinifera)))))	Kingia_australis);
((Nypa_fruticans	((Bactris_major	(Elaeis_oleifera	Elaeis_guineensis))	((Attalea_speciosa	(((Iriartea_deltoidea	(((Prestoea_acuminata	(Oenocarpus_bataua	Oenocarpus_minor))	(Leopoldinia_pulchra	(Dictyosperma_album	((Hydriastele_microspadix	((Kentiopsis_piersoniorum	Veitchia_spiralis)	Heterospathe_cagayanensis))	Burretiokentia_grandiflora))))	((Geonoma_undata	(Dypsis_decaryi	Pelagodoxa_henryana))	Manicaria_saccifera)))	((Calamus_caryotoides	Roystonea_regia)	(Sclerosperma_profizianum	(Podococcus_barteri	Orania_palindan))))	(Pseudophoenix_vinifera	((Sabal_domingensis	Phoenix_dactylifera)	Serenoa_repens))))	((Reinhardtia_paiewonskiana	Reinhardtia_latisecta)	(Reinhardtia_gracilis	Reinhardtia_simplex)))))	Kingia_australis);
((((Reinhardtia_paiewonskiana	Reinhardtia_latisecta)	(Reinhardtia_gracilis	Reinhardtia_simplex))	((Bactris_major	(Elaeis_oleifera	Elaeis_guineensis))	(Attalea_speciosa	((((Nypa_fruticans	Sabal_domingensis)	Phoenix_dactylifera)	Serenoa_repens)	(((Roystonea_regia	Pseudophoenix_vinifera)	(((((Prestoea_acuminata	(Leopoldinia_pulchra	(Oenocarpus_bataua	Oenocarpus_minor)))	(Dictyosperma_album	((Burretiokentia_grandiflora	(Heterospathe_cagayanensis	Kentiopsis_piersoniorum))	(Hydriastele_microspadix	Veitchia_spiralis))))	(Calamus_caryotoides	Geonoma_undata))	((Dypsis_decaryi	Pelagodoxa_henryana)	Manicaria_saccifera))	(Sclerosperma_profizianum	(Podococcus_barteri	Orania_palindan))))	Iriartea_deltoidea)))))	Kingia_australis);
((Pelagodoxa_henryana	((Nypa_fruticans	Manicaria_saccifera)	((Calamus_caryotoides	Geonoma_undata)	(((Prestoea_acuminata	(Oenocarpus_bataua	Oenocarpus_minor))	((Leopoldinia_pulchra	Dictyosperma_album)	((Heterospathe_cagayanensis	(Veitchia_spiralis	(Burretiokentia_grandiflora	Kentiopsis_piersoniorum)))	Hydriastele_microspadix)))	((Sclerosperma_profizianum	(Podococcus_barteri	Orania_palindan))	((Iriartea_deltoidea	(((((Reinhardtia_paiewonskiana	Reinhardtia_latisecta)	(Reinhardtia_gracilis	Reinhardtia_simplex))	(Bactris_major	(Elaeis_oleifera	Elaeis_guineensis)))	Attalea_speciosa)	((Serenoa_repens	Pseudophoenix_vinifera)	(Dypsis_decaryi	(Sabal_domingensis	Phoenix_dactylifera)))))	Roystonea_regia))))))	Kingia_australis);
((((Reinhardtia_paiewonskiana	Reinhardtia_latisecta)	(Reinhardtia_gracilis	Reinhardtia_simplex))	((Bactris_major	(Elaeis_oleifera	Elaeis_guineensis))	(Attalea_speciosa	(((Serenoa_repens	((Sabal_domingensis	Nypa_fruticans)	Phoenix_dactylifera))	Pseudophoenix_vinifera)	(Iriartea_deltoidea	((Roystonea_regia	(Sclerosperma_profizianum	(Podococcus_barteri	Orania_palindan)))	(((Dypsis_decaryi	(Calamus_caryotoides	Geonoma_undata))	(Pelagodoxa_henryana	Manicaria_saccifera))	((Prestoea_acuminata	(Oenocarpus_bataua	Oenocarpus_minor))	((Leopoldinia_pulchra	Dictyosperma_album)	((Veitchia_spiralis	Kentiopsis_piersoniorum)	((Hydriastele_microspadix	Heterospathe_cagayanensis)	Burretiokentia_grandiflora)))))))))))	Kingia_australis);
((((((Iriartea_deltoidea	(((Pseudophoenix_vinifera	Roystonea_regia)	((Sclerosperma_profizianum	(Podococcus_barteri	Orania_palindan))	((Manicaria_saccifera	((Dypsis_decaryi	Pelagodoxa_henryana)	Geonoma_undata))	((Prestoea_acuminata	(Oenocarpus_minor	Oenocarpus_bataua))	((Leopoldinia_pulchra	Dictyosperma_album)	((Hydriastele_microspadix	((Kentiopsis_piersoniorum	Veitchia_spiralis)	Heterospathe_cagayanensis))	Burretiokentia_grandiflora))))))	(Attalea_speciosa	(((Reinhardtia_simplex	Reinhardtia_gracilis)	(Reinhardtia_paiewonskiana	Reinhardtia_latisecta))	(Bactris_major	(Elaeis_oleifera	Elaeis_guineensis))))))	Serenoa_repens)	Phoenix_dactylifera)	(Calamus_caryotoides	Sabal_domingensis))	Nypa_fruticans)	Kingia_australis);
((Sclerosperma_profizianum	((Podococcus_barteri	Orania_palindan)	((((((Burretiokentia_grandiflora	Dypsis_decaryi)	Pelagodoxa_henryana)	Manicaria_saccifera)	(Geonoma_undata	((Prestoea_acuminata	(Oenocarpus_minor	Oenocarpus_bataua))	((Leopoldinia_pulchra	Dictyosperma_album)	(((Kentiopsis_piersoniorum	Heterospathe_cagayanensis)	Veitchia_spiralis)	Hydriastele_microspadix)))))	(((Pseudophoenix_vinifera	((Calamus_caryotoides	Serenoa_repens)	(Phoenix_dactylifera	(Sabal_domingensis	Nypa_fruticans))))	(Attalea_speciosa	(((Reinhardtia_simplex	Reinhardtia_gracilis)	(Reinhardtia_paiewonskiana	Reinhardtia_latisecta))	(Bactris_major	(Elaeis_oleifera	Elaeis_guineensis)))))	Iriartea_deltoidea))	Roystonea_regia)))	Kingia_australis);
((Heterospathe_cagayanensis	((Veitchia_spiralis	(Hydriastele_microspadix	((((Geonoma_undata	Manicaria_saccifera)	((((((Calamus_caryotoides	Serenoa_repens)	(Phoenix_dactylifera	Sabal_domingensis))	((Attalea_speciosa	(Bactris_major	(Elaeis_oleifera	Elaeis_guineensis)))	((Reinhardtia_simplex	Reinhardtia_gracilis)	(Reinhardtia_paiewonskiana	Reinhardtia_latisecta))))	Pseudophoenix_vinifera)	Nypa_fruticans)	(((Sclerosperma_profizianum	(Podococcus_barteri	Orania_palindan))	Roystonea_regia)	Iriartea_deltoidea)))	(((Burretiokentia_grandiflora	Dypsis_decaryi)	Pelagodoxa_henryana)	(Prestoea_acuminata	(Oenocarpus_minor	Oenocarpus_bataua))))	(Leopoldinia_pulchra	Dictyosperma_album))))	Kentiopsis_piersoniorum))	Kingia_australis);
(((Podococcus_barteri	Orania_palindan)	((((Manicaria_saccifera	(((Leopoldinia_pulchra	Dictyosperma_album)	((Heterospathe_cagayanensis	(Veitchia_spiralis	Kentiopsis_piersoniorum))	(Burretiokentia_grandiflora	Hydriastele_microspadix)))	(Prestoea_acuminata	(Oenocarpus_minor	Oenocarpus_bataua))))	((Calamus_caryotoides	Geonoma_undata)	(Dypsis_decaryi	Pelagodoxa_henryana)))	(Iriartea_deltoidea	((Pseudophoenix_vinifera	((Serenoa_repens	Sabal_domingensis)	(Nypa_fruticans	Phoenix_dactylifera)))	(Roystonea_regia	((Attalea_speciosa	(Bactris_major	(Elaeis_oleifera	Elaeis_guineensis)))	((Reinhardtia_simplex	Reinhardtia_gracilis)	(Reinhardtia_paiewonskiana	Reinhardtia_latisecta)))))))	Sclerosperma_profizianum))	Kingia_australis);
((Reinhardtia_paiewonskiana	(Reinhardtia_latisecta	(((((Nypa_fruticans	Attalea_speciosa)	(((Roystonea_regia	((Sclerosperma_profizianum	(Podococcus_barteri	Orania_palindan))	(Manicaria_saccifera	(((((Hydriastele_microspadix	(Leopoldinia_pulchra	Dictyosperma_album))	((Veitchia_spiralis	Kentiopsis_piersoniorum)	Heterospathe_cagayanensis))	Burretiokentia_grandiflora)	(Prestoea_acuminata	(Oenocarpus_minor	Oenocarpus_bataua)))	(Geonoma_undata	(Dypsis_decaryi	Pelagodoxa_henryana))))))	Iriartea_deltoidea)	(Pseudophoenix_vinifera	(Serenoa_repens	(Sabal_domingensis	Phoenix_dactylifera)))))	Calamus_caryotoides)	(Bactris_major	(Elaeis_oleifera	Elaeis_guineensis)))	(Reinhardtia_simplex	Reinhardtia_gracilis))))	Kingia_australis);
(((((Reinhardtia_simplex	Reinhardtia_gracilis)	(Reinhardtia_paiewonskiana	Reinhardtia_latisecta))	((Attalea_speciosa	((((Sclerosperma_profizianum	(Podococcus_barteri	Orania_palindan))	((((Leopoldinia_pulchra	Dictyosperma_album)	(Hydriastele_microspadix	((Heterospathe_cagayanensis	(Kentiopsis_piersoniorum	Burretiokentia_grandiflora))	Veitchia_spiralis)))	(((Prestoea_acuminata	(Oenocarpus_minor	Oenocarpus_bataua))	((Calamus_caryotoides	Geonoma_undata)	(Dypsis_decaryi	Pelagodoxa_henryana)))	Manicaria_saccifera))	Iriartea_deltoidea))	(Pseudophoenix_vinifera	(Serenoa_repens	(Sabal_domingensis	Phoenix_dactylifera))))	Roystonea_regia))	(Bactris_major	(Elaeis_oleifera	Elaeis_guineensis))))	Nypa_fruticans)	Kingia_australis);
((((((Calamus_caryotoides	Sabal_domingensis)	((((Sclerosperma_profizianum	(Podococcus_barteri	Orania_palindan))	((((Prestoea_acuminata	(Oenocarpus_minor	Oenocarpus_bataua))	Geonoma_undata)	((Leopoldinia_pulchra	Dictyosperma_album)	(((Veitchia_spiralis	Kentiopsis_piersoniorum)	(Hydriastele_microspadix	Heterospathe_cagayanensis))	Burretiokentia_grandiflora)))	((Dypsis_decaryi	Pelagodoxa_henryana)	Manicaria_saccifera)))	Pseudophoenix_vinifera)	((Roystonea_regia	(((Bactris_major	(Elaeis_oleifera	Elaeis_guineensis))	((Reinhardtia_simplex	Reinhardtia_gracilis)	(Reinhardtia_paiewonskiana	Reinhardtia_latisecta)))	Attalea_speciosa))	Iriartea_deltoidea)))	Serenoa_repens)	Phoenix_dactylifera)	Nypa_fruticans)	Kingia_australis);
((Sabal_domingensis	(((Pseudophoenix_vinifera	((((Reinhardtia_simplex	Reinhardtia_gracilis)	(Reinhardtia_paiewonskiana	Reinhardtia_latisecta))	((Nypa_fruticans	Attalea_speciosa)	(Bactris_major	(Elaeis_oleifera	Elaeis_guineensis))))	(((Sclerosperma_profizianum	(Podococcus_barteri	Orania_palindan))	((Manicaria_saccifera	(Pelagodoxa_henryana	((Calamus_caryotoides	Geonoma_undata)	((Prestoea_acuminata	(Oenocarpus_minor	Oenocarpus_bataua))	((Burretiokentia_grandiflora	Dypsis_decaryi)	(((Veitchia_spiralis	Heterospathe_cagayanensis)	(Hydriastele_microspadix	(Leopoldinia_pulchra	Dictyosperma_album)))	Kentiopsis_piersoniorum))))))	Iriartea_deltoidea))	Roystonea_regia)))	Serenoa_repens)	Phoenix_dactylifera))	Kingia_australis);
((Roystonea_regia	(((Sclerosperma_profizianum	(Podococcus_barteri	Orania_palindan))	((Iriartea_deltoidea	((Pseudophoenix_vinifera	((((Reinhardtia_simplex	Reinhardtia_gracilis)	(Reinhardtia_paiewonskiana	Reinhardtia_latisecta))	(Bactris_major	(Elaeis_oleifera	Elaeis_guineensis)))	Attalea_speciosa))	(Serenoa_repens	(Phoenix_dactylifera	(Nypa_fruticans	Sabal_domingensis)))))	(((Prestoea_acuminata	(Oenocarpus_minor	Oenocarpus_bataua))	(Geonoma_undata	((Burretiokentia_grandiflora	((Veitchia_spiralis	(Heterospathe_cagayanensis	Kentiopsis_piersoniorum))	Hydriastele_microspadix))	(Dypsis_decaryi	(Leopoldinia_pulchra	Dictyosperma_album)))))	(Manicaria_saccifera	Pelagodoxa_henryana))))	Calamus_caryotoides))	Kingia_australis);
(((Phoenix_dactylifera	(Sabal_domingensis	(((Pseudophoenix_vinifera	Iriartea_deltoidea)	((((((Burretiokentia_grandiflora	(Dypsis_decaryi	Pelagodoxa_henryana))	(Calamus_caryotoides	Geonoma_undata))	(((((Veitchia_spiralis	Kentiopsis_piersoniorum)	Heterospathe_cagayanensis)	Hydriastele_microspadix)	(Leopoldinia_pulchra	Dictyosperma_album))	(Prestoea_acuminata	(Oenocarpus_minor	Oenocarpus_bataua))))	Manicaria_saccifera)	(Roystonea_regia	(Sclerosperma_profizianum	(Podococcus_barteri	Orania_palindan))))	((((Reinhardtia_simplex	Reinhardtia_gracilis)	(Reinhardtia_paiewonskiana	Reinhardtia_latisecta))	(Bactris_major	(Elaeis_oleifera	Elaeis_guineensis)))	Attalea_speciosa)))	Serenoa_repens)))	Nypa_fruticans)	Kingia_australis);
