# Supplementary material for: Data supporting the nuclear phylogenomics of the palm subfamily Arecoideae (Arecaceae)
Source: Data Brief. 2016 Mar 2;7:532–6. doi: 10.1016/j.dib.2016.02.063 (PMC4796708; doi:10.1016/j.dib.2016.02.063)
Supplement: Supplementary file 5 — Supplementary material [file mmc5.zip › RAxML_bootstrap.Elaeis_576.raxml.tre]

((Pseudophoenix_vinifera	((((Chamaedorea_seifrizii	(Serenoa_repens	Phoenix_dactylifera))	Sabal_domingensis)	((((((Elaeis_guineensis	Elaeis_oleifera)	Bactris_major)	((Reinhardtia_gracilis	(Reinhardtia_simplex	(Reinhardtia_paiewonskiana	Reinhardtia_latisecta)))	Attalea_speciosa))	Iriartea_deltoidea)	((Roystonea_regia	Orania_palindan)	(Sclerosperma_profizianum	(((Heterospathe_cagayanensis	(Kentiopsis_piersoniorum	(Oenocarpus_bataua	(Oenocarpus_minor	Burretiokentia_grandiflora))))	(((Pelagodoxa_henryana	(Hydriastele_microspadix	Podococcus_barteri))	(Dypsis_decaryi	Veitchia_spiralis))	Dictyosperma_album))	Manicaria_saccifera))))	Prestoea_acuminata))	Nypa_fruticans))	Calamus_caryotoides);
((Sclerosperma_profizianum	(((((Pseudophoenix_vinifera	(Reinhardtia_gracilis	(Reinhardtia_simplex	(Reinhardtia_paiewonskiana	Reinhardtia_latisecta))))	(((Elaeis_guineensis	Elaeis_oleifera)	Bactris_major)	(Attalea_speciosa	Iriartea_deltoidea)))	(((Phoenix_dactylifera	(Sabal_domingensis	(Nypa_fruticans	Chamaedorea_seifrizii)))	Serenoa_repens)	(((Dypsis_decaryi	Heterospathe_cagayanensis)	((((Podococcus_barteri	Kentiopsis_piersoniorum)	(Prestoea_acuminata	(Oenocarpus_bataua	(Oenocarpus_minor	Burretiokentia_grandiflora))))	(Hydriastele_microspadix	(Veitchia_spiralis	Pelagodoxa_henryana)))	Dictyosperma_album))	Manicaria_saccifera)))	Orania_palindan)	Roystonea_regia))	Calamus_caryotoides);
((Sclerosperma_profizianum	(((Sabal_domingensis	(Serenoa_repens	Phoenix_dactylifera))	(Chamaedorea_seifrizii	Nypa_fruticans))	(Orania_palindan	((Pseudophoenix_vinifera	(((((Prestoea_acuminata	Hydriastele_microspadix)	(Veitchia_spiralis	Pelagodoxa_henryana))	(Dictyosperma_album	((Podococcus_barteri	(Burretiokentia_grandiflora	Kentiopsis_piersoniorum))	(Oenocarpus_bataua	Oenocarpus_minor))))	((Roystonea_regia	Dypsis_decaryi)	Heterospathe_cagayanensis))	Manicaria_saccifera))	((((Reinhardtia_paiewonskiana	Reinhardtia_latisecta)	(Reinhardtia_gracilis	Reinhardtia_simplex))	(Attalea_speciosa	Iriartea_deltoidea))	((Elaeis_guineensis	Elaeis_oleifera)	Bactris_major))))))	Calamus_caryotoides);
((Bactris_major	(((Elaeis_guineensis	Elaeis_oleifera)	Attalea_speciosa)	((((((Orania_palindan	Roystonea_regia)	Pseudophoenix_vinifera)	(Sclerosperma_profizianum	(Manicaria_saccifera	(((Heterospathe_cagayanensis	((Prestoea_acuminata	(Dypsis_decaryi	Hydriastele_microspadix))	(Podococcus_barteri	(Veitchia_spiralis	Pelagodoxa_henryana))))	Dictyosperma_album)	((Burretiokentia_grandiflora	Kentiopsis_piersoniorum)	(Oenocarpus_bataua	Oenocarpus_minor))))))	((Sabal_domingensis	(Serenoa_repens	(Nypa_fruticans	Phoenix_dactylifera)))	Chamaedorea_seifrizii))	Iriartea_deltoidea)	(Reinhardtia_gracilis	(Reinhardtia_simplex	(Reinhardtia_paiewonskiana	Reinhardtia_latisecta))))))	Calamus_caryotoides);
((Chamaedorea_seifrizii	((Nypa_fruticans	(Pseudophoenix_vinifera	(((Orania_palindan	Roystonea_regia)	(Sclerosperma_profizianum	(Manicaria_saccifera	(((Podococcus_barteri	(((Prestoea_acuminata	Hydriastele_microspadix)	Pelagodoxa_henryana)	(Dypsis_decaryi	Veitchia_spiralis)))	Dictyosperma_album)	(Heterospathe_cagayanensis	((Burretiokentia_grandiflora	Kentiopsis_piersoniorum)	(Oenocarpus_bataua	Oenocarpus_minor)))))))	((Attalea_speciosa	Iriartea_deltoidea)	((((Reinhardtia_paiewonskiana	Reinhardtia_latisecta)	Reinhardtia_simplex)	Reinhardtia_gracilis)	((Elaeis_oleifera	Elaeis_guineensis)	Bactris_major))))))	(Sabal_domingensis	(Serenoa_repens	Phoenix_dactylifera))))	Calamus_caryotoides);
((Chamaedorea_seifrizii	((Sabal_domingensis	(((((Orania_palindan	((((Burretiokentia_grandiflora	Kentiopsis_piersoniorum)	(((Hydriastele_microspadix	Dictyosperma_album)	((Pelagodoxa_henryana	Veitchia_spiralis)	Podococcus_barteri))	Manicaria_saccifera))	(Prestoea_acuminata	(Oenocarpus_bataua	Oenocarpus_minor)))	(Dypsis_decaryi	Heterospathe_cagayanensis)))	((Attalea_speciosa	Iriartea_deltoidea)	(((Reinhardtia_paiewonskiana	Reinhardtia_latisecta)	Reinhardtia_simplex)	((Reinhardtia_gracilis	(Elaeis_oleifera	Elaeis_guineensis))	Bactris_major))))	(Sclerosperma_profizianum	Roystonea_regia))	Serenoa_repens)	(Nypa_fruticans	Phoenix_dactylifera)))	Pseudophoenix_vinifera))	Calamus_caryotoides);
(((((Manicaria_saccifera	(((Roystonea_regia	(Sclerosperma_profizianum	((Serenoa_repens	Phoenix_dactylifera)	Sabal_domingensis)))	((Nypa_fruticans	Orania_palindan)	(Pseudophoenix_vinifera	Chamaedorea_seifrizii)))	(((Attalea_speciosa	((Elaeis_oleifera	Elaeis_guineensis)	Bactris_major))	((Reinhardtia_paiewonskiana	Reinhardtia_latisecta)	(Reinhardtia_gracilis	Reinhardtia_simplex)))	Iriartea_deltoidea)))	((((Pelagodoxa_henryana	(Podococcus_barteri	(Prestoea_acuminata	Hydriastele_microspadix)))	Dypsis_decaryi)	Veitchia_spiralis)	(Heterospathe_cagayanensis	Dictyosperma_album)))	(Burretiokentia_grandiflora	Kentiopsis_piersoniorum))	(Oenocarpus_bataua	Oenocarpus_minor))	Calamus_caryotoides);
((((Heterospathe_cagayanensis	((Dypsis_decaryi	(((Prestoea_acuminata	Podococcus_barteri)	Hydriastele_microspadix)	Pelagodoxa_henryana))	((Manicaria_saccifera	((Pseudophoenix_vinifera	(Orania_palindan	(Roystonea_regia	Sclerosperma_profizianum)))	((((Reinhardtia_paiewonskiana	Reinhardtia_latisecta)	(Reinhardtia_gracilis	Reinhardtia_simplex))	(((Elaeis_oleifera	Elaeis_guineensis)	Bactris_major)	(Attalea_speciosa	Iriartea_deltoidea)))	(Nypa_fruticans	((Chamaedorea_seifrizii	(Serenoa_repens	Phoenix_dactylifera))	Sabal_domingensis)))))	Dictyosperma_album)))	(Burretiokentia_grandiflora	(Veitchia_spiralis	Kentiopsis_piersoniorum)))	(Oenocarpus_bataua	Oenocarpus_minor))	Calamus_caryotoides);
(((((Manicaria_saccifera	(Heterospathe_cagayanensis	((((Orania_palindan	((Prestoea_acuminata	((Chamaedorea_seifrizii	((Nypa_fruticans	Sabal_domingensis)	Phoenix_dactylifera))	Roystonea_regia))	Pseudophoenix_vinifera))	(Serenoa_repens	(((Reinhardtia_simplex	(Reinhardtia_latisecta	Reinhardtia_paiewonskiana))	Reinhardtia_gracilis)	(((Elaeis_oleifera	Elaeis_guineensis)	Bactris_major)	(Attalea_speciosa	Iriartea_deltoidea)))))	Sclerosperma_profizianum)	Dypsis_decaryi)))	((((Pelagodoxa_henryana	Veitchia_spiralis)	Podococcus_barteri)	Hydriastele_microspadix)	Dictyosperma_album))	Kentiopsis_piersoniorum)	((Oenocarpus_bataua	Oenocarpus_minor)	Burretiokentia_grandiflora))	Calamus_caryotoides);
((Sclerosperma_profizianum	(((Manicaria_saccifera	((Kentiopsis_piersoniorum	((Hydriastele_microspadix	((Veitchia_spiralis	Pelagodoxa_henryana)	Podococcus_barteri))	Dictyosperma_album))	(Oenocarpus_bataua	(Burretiokentia_grandiflora	Oenocarpus_minor))))	(Heterospathe_cagayanensis	Dypsis_decaryi))	(((Orania_palindan	(((((Sabal_domingensis	Phoenix_dactylifera)	Serenoa_repens)	Roystonea_regia)	(Pseudophoenix_vinifera	Chamaedorea_seifrizii))	(((((Elaeis_oleifera	Elaeis_guineensis)	Bactris_major)	((Reinhardtia_simplex	(Reinhardtia_latisecta	Reinhardtia_paiewonskiana))	Reinhardtia_gracilis))	Attalea_speciosa)	Iriartea_deltoidea)))	Prestoea_acuminata)	Nypa_fruticans)))	Calamus_caryotoides);
((Pseudophoenix_vinifera	(Prestoea_acuminata	(Roystonea_regia	(((Sabal_domingensis	(Phoenix_dactylifera	Serenoa_repens))	(Chamaedorea_seifrizii	Nypa_fruticans))	(((((Heterospathe_cagayanensis	Dypsis_decaryi)	(Manicaria_saccifera	((Dictyosperma_album	((Burretiokentia_grandiflora	(Oenocarpus_bataua	Oenocarpus_minor))	Kentiopsis_piersoniorum))	((Veitchia_spiralis	(Podococcus_barteri	Pelagodoxa_henryana))	Hydriastele_microspadix))))	Sclerosperma_profizianum)	Orania_palindan)	(((Reinhardtia_gracilis	(Reinhardtia_simplex	(Reinhardtia_paiewonskiana	Reinhardtia_latisecta)))	(Bactris_major	(Elaeis_guineensis	Elaeis_oleifera)))	(Iriartea_deltoidea	Attalea_speciosa)))))))	Calamus_caryotoides);
(((Oenocarpus_minor	Burretiokentia_grandiflora)	((((((Manicaria_saccifera	Orania_palindan)	((((Reinhardtia_gracilis	Reinhardtia_simplex)	(Reinhardtia_paiewonskiana	Reinhardtia_latisecta))	(Bactris_major	(Elaeis_guineensis	Elaeis_oleifera)))	(Iriartea_deltoidea	Attalea_speciosa)))	((Pseudophoenix_vinifera	Prestoea_acuminata)	(Sclerosperma_profizianum	((Sabal_domingensis	(Phoenix_dactylifera	Serenoa_repens))	(Nypa_fruticans	Chamaedorea_seifrizii)))))	Roystonea_regia)	(((Heterospathe_cagayanensis	Dictyosperma_album)	(((Hydriastele_microspadix	Dypsis_decaryi)	(Veitchia_spiralis	Kentiopsis_piersoniorum))	Pelagodoxa_henryana))	Podococcus_barteri))	Oenocarpus_bataua))	Calamus_caryotoides);
((((Reinhardtia_gracilis	(Reinhardtia_simplex	(Reinhardtia_paiewonskiana	Reinhardtia_latisecta)))	((Bactris_major	(Elaeis_guineensis	Elaeis_oleifera))	(Iriartea_deltoidea	Attalea_speciosa)))	(((Oenocarpus_minor	Oenocarpus_bataua)	Burretiokentia_grandiflora)	(((Pseudophoenix_vinifera	Prestoea_acuminata)	(Pelagodoxa_henryana	Podococcus_barteri))	(((((Dypsis_decaryi	Sclerosperma_profizianum)	Manicaria_saccifera)	(Hydriastele_microspadix	(((Veitchia_spiralis	Kentiopsis_piersoniorum)	Dictyosperma_album)	Heterospathe_cagayanensis)))	(Orania_palindan	Roystonea_regia))	((Sabal_domingensis	(Phoenix_dactylifera	Serenoa_repens))	(Nypa_fruticans	Chamaedorea_seifrizii))))))	Calamus_caryotoides);
((Bactris_major	((Elaeis_guineensis	Elaeis_oleifera)	(Attalea_speciosa	((((Sabal_domingensis	((Chamaedorea_seifrizii	Nypa_fruticans)	(Phoenix_dactylifera	Serenoa_repens)))	(Manicaria_saccifera	((((Kentiopsis_piersoniorum	Dictyosperma_album)	Heterospathe_cagayanensis)	(((Pelagodoxa_henryana	Podococcus_barteri)	(Veitchia_spiralis	Dypsis_decaryi))	Hydriastele_microspadix))	((Oenocarpus_bataua	Oenocarpus_minor)	Burretiokentia_grandiflora))))	(((Sclerosperma_profizianum	Roystonea_regia)	Orania_palindan)	(Iriartea_deltoidea	(Prestoea_acuminata	Pseudophoenix_vinifera))))	((Reinhardtia_simplex	(Reinhardtia_paiewonskiana	Reinhardtia_latisecta))	Reinhardtia_gracilis)))))	Calamus_caryotoides);
((((Reinhardtia_simplex	(Reinhardtia_paiewonskiana	Reinhardtia_latisecta))	Reinhardtia_gracilis)	(Attalea_speciosa	((Bactris_major	(Elaeis_guineensis	Elaeis_oleifera))	(((Sclerosperma_profizianum	Roystonea_regia)	Orania_palindan)	((((Sabal_domingensis	(Chamaedorea_seifrizii	(Nypa_fruticans	Phoenix_dactylifera)))	Serenoa_repens)	(Manicaria_saccifera	((Heterospathe_cagayanensis	((Veitchia_spiralis	((Dypsis_decaryi	(Pelagodoxa_henryana	Hydriastele_microspadix))	Podococcus_barteri))	Dictyosperma_album))	((Burretiokentia_grandiflora	Kentiopsis_piersoniorum)	(Oenocarpus_bataua	Oenocarpus_minor)))))	(Iriartea_deltoidea	(Prestoea_acuminata	Pseudophoenix_vinifera)))))))	Calamus_caryotoides);
((Pseudophoenix_vinifera	(((Nypa_fruticans	Sclerosperma_profizianum)	(Manicaria_saccifera	((Heterospathe_cagayanensis	(((((Podococcus_barteri	Pelagodoxa_henryana)	Veitchia_spiralis)	Dypsis_decaryi)	Hydriastele_microspadix)	Dictyosperma_album))	((Burretiokentia_grandiflora	Kentiopsis_piersoniorum)	(Prestoea_acuminata	(Oenocarpus_bataua	Oenocarpus_minor))))))	(((Chamaedorea_seifrizii	((Serenoa_repens	Phoenix_dactylifera)	Sabal_domingensis))	(Iriartea_deltoidea	(((Reinhardtia_simplex	(Reinhardtia_paiewonskiana	Reinhardtia_latisecta))	Reinhardtia_gracilis)	(Bactris_major	(Attalea_speciosa	(Elaeis_guineensis	Elaeis_oleifera))))))	(Roystonea_regia	Orania_palindan))))	Calamus_caryotoides);
(((Oenocarpus_bataua	(Podococcus_barteri	Oenocarpus_minor))	(((((((((((Serenoa_repens	Phoenix_dactylifera)	(Nypa_fruticans	Chamaedorea_seifrizii))	(Sabal_domingensis	Roystonea_regia))	(((Prestoea_acuminata	Pseudophoenix_vinifera)	Iriartea_deltoidea)	((((Elaeis_guineensis	Elaeis_oleifera)	Bactris_major)	((Reinhardtia_simplex	(Reinhardtia_paiewonskiana	Reinhardtia_latisecta))	Reinhardtia_gracilis))	Attalea_speciosa)))	(Pelagodoxa_henryana	Orania_palindan))	Sclerosperma_profizianum)	Manicaria_saccifera)	((Veitchia_spiralis	Hydriastele_microspadix)	Dypsis_decaryi))	Dictyosperma_album)	Heterospathe_cagayanensis)	(Burretiokentia_grandiflora	Kentiopsis_piersoniorum)))	Calamus_caryotoides);
(((Oenocarpus_bataua	(Oenocarpus_minor	Burretiokentia_grandiflora))	((Kentiopsis_piersoniorum	(((((Pseudophoenix_vinifera	Orania_palindan)	((((Iriartea_deltoidea	Attalea_speciosa)	((Elaeis_guineensis	Elaeis_oleifera)	Bactris_major))	((Reinhardtia_simplex	(Reinhardtia_paiewonskiana	Reinhardtia_latisecta))	Reinhardtia_gracilis))	((((Phoenix_dactylifera	Serenoa_repens)	Sabal_domingensis)	(Nypa_fruticans	Chamaedorea_seifrizii))	(Roystonea_regia	Sclerosperma_profizianum))))	Manicaria_saccifera)	((Dypsis_decaryi	(Veitchia_spiralis	(Pelagodoxa_henryana	Podococcus_barteri)))	(Prestoea_acuminata	Hydriastele_microspadix)))	Dictyosperma_album))	Heterospathe_cagayanensis))	Calamus_caryotoides);
(((((Iriartea_deltoidea	Attalea_speciosa)	((Elaeis_guineensis	Elaeis_oleifera)	Bactris_major))	((Reinhardtia_simplex	(Reinhardtia_paiewonskiana	Reinhardtia_latisecta))	Reinhardtia_gracilis))	(((Pseudophoenix_vinifera	((Serenoa_repens	(Sabal_domingensis	(Chamaedorea_seifrizii	(Nypa_fruticans	Phoenix_dactylifera))))	(Manicaria_saccifera	(((Prestoea_acuminata	(Oenocarpus_bataua	Oenocarpus_minor))	(Burretiokentia_grandiflora	Kentiopsis_piersoniorum))	((((Pelagodoxa_henryana	Podococcus_barteri)	Veitchia_spiralis)	Hydriastele_microspadix)	Dictyosperma_album)))))	((Heterospathe_cagayanensis	Roystonea_regia)	Sclerosperma_profizianum))	(Dypsis_decaryi	Orania_palindan)))	Calamus_caryotoides);
(((Chamaedorea_seifrizii	(Nypa_fruticans	(((((Sclerosperma_profizianum	Roystonea_regia)	(Orania_palindan	(((Elaeis_guineensis	Elaeis_oleifera)	((Iriartea_deltoidea	Attalea_speciosa)	(Bactris_major	((Reinhardtia_paiewonskiana	Reinhardtia_latisecta)	(Reinhardtia_gracilis	Reinhardtia_simplex)))))	(Dypsis_decaryi	((((Oenocarpus_bataua	Oenocarpus_minor)	(Burretiokentia_grandiflora	Kentiopsis_piersoniorum))	((((Pelagodoxa_henryana	Podococcus_barteri)	Veitchia_spiralis)	(Prestoea_acuminata	Hydriastele_microspadix))	(Dictyosperma_album	Manicaria_saccifera)))	Heterospathe_cagayanensis)))))	Serenoa_repens)	Sabal_domingensis)	Phoenix_dactylifera)))	Pseudophoenix_vinifera)	Calamus_caryotoides);
((((((Pseudophoenix_vinifera	Prestoea_acuminata)	(((((Reinhardtia_paiewonskiana	Reinhardtia_latisecta)	(Reinhardtia_simplex	Reinhardtia_gracilis))	((Bactris_major	(Elaeis_guineensis	Elaeis_oleifera))	(Iriartea_deltoidea	Attalea_speciosa)))	((Roystonea_regia	Sclerosperma_profizianum)	(Pelagodoxa_henryana	Orania_palindan)))	((Manicaria_saccifera	(((Kentiopsis_piersoniorum	Burretiokentia_grandiflora)	(((Veitchia_spiralis	Hydriastele_microspadix)	Dypsis_decaryi)	Dictyosperma_album))	Heterospathe_cagayanensis))	(Podococcus_barteri	(Oenocarpus_minor	Oenocarpus_bataua)))))	((Serenoa_repens	Phoenix_dactylifera)	Sabal_domingensis))	Nypa_fruticans)	Chamaedorea_seifrizii)	Calamus_caryotoides);
((((((((((Reinhardtia_gracilis	((Reinhardtia_paiewonskiana	Reinhardtia_latisecta)	Reinhardtia_simplex))	((Bactris_major	(Elaeis_guineensis	Elaeis_oleifera))	(Iriartea_deltoidea	Attalea_speciosa)))	Orania_palindan)	(Manicaria_saccifera	((((Kentiopsis_piersoniorum	((Podococcus_barteri	Pelagodoxa_henryana)	((Prestoea_acuminata	Hydriastele_microspadix)	(Dypsis_decaryi	Veitchia_spiralis))))	Dictyosperma_album)	Heterospathe_cagayanensis)	(Burretiokentia_grandiflora	(Oenocarpus_minor	Oenocarpus_bataua)))))	Pseudophoenix_vinifera)	(Roystonea_regia	Sclerosperma_profizianum))	((Serenoa_repens	Phoenix_dactylifera)	Sabal_domingensis))	Nypa_fruticans)	Chamaedorea_seifrizii)	Calamus_caryotoides);
(((Roystonea_regia	((((((((Bactris_major	(Elaeis_guineensis	Elaeis_oleifera))	(Reinhardtia_gracilis	((Reinhardtia_paiewonskiana	Reinhardtia_latisecta)	Reinhardtia_simplex)))	Attalea_speciosa)	Iriartea_deltoidea)	Orania_palindan)	(Manicaria_saccifera	(((Veitchia_spiralis	((((Prestoea_acuminata	Hydriastele_microspadix)	Dypsis_decaryi)	Podococcus_barteri)	Pelagodoxa_henryana))	Dictyosperma_album)	(Heterospathe_cagayanensis	((Burretiokentia_grandiflora	Kentiopsis_piersoniorum)	(Oenocarpus_bataua	Oenocarpus_minor))))))	(Sabal_domingensis	(Nypa_fruticans	(Chamaedorea_seifrizii	(Serenoa_repens	Phoenix_dactylifera)))))	Sclerosperma_profizianum))	Pseudophoenix_vinifera)	Calamus_caryotoides);
(((Bactris_major	((Elaeis_guineensis	Elaeis_oleifera)	(((Attalea_speciosa	Iriartea_deltoidea)	((Prestoea_acuminata	(Sabal_domingensis	(Chamaedorea_seifrizii	((Roystonea_regia	(Serenoa_repens	Phoenix_dactylifera))	Nypa_fruticans))))	(Orania_palindan	(Sclerosperma_profizianum	(Manicaria_saccifera	((((Dypsis_decaryi	Veitchia_spiralis)	(Podococcus_barteri	(Pelagodoxa_henryana	Hydriastele_microspadix)))	Dictyosperma_album)	(Kentiopsis_piersoniorum	((Heterospathe_cagayanensis	(Oenocarpus_bataua	Oenocarpus_minor))	Burretiokentia_grandiflora))))))))	(Reinhardtia_gracilis	((Reinhardtia_paiewonskiana	Reinhardtia_latisecta)	Reinhardtia_simplex)))))	Pseudophoenix_vinifera)	Calamus_caryotoides);
((Sclerosperma_profizianum	((((Manicaria_saccifera	((Heterospathe_cagayanensis	(((((Pelagodoxa_henryana	Podococcus_barteri)	Veitchia_spiralis)	Hydriastele_microspadix)	Dypsis_decaryi)	Dictyosperma_album))	((Oenocarpus_bataua	Oenocarpus_minor)	(Kentiopsis_piersoniorum	Burretiokentia_grandiflora))))	(Orania_palindan	(((Reinhardtia_gracilis	((Reinhardtia_paiewonskiana	Reinhardtia_latisecta)	Reinhardtia_simplex))	((Bactris_major	(Elaeis_guineensis	Elaeis_oleifera))	Attalea_speciosa))	((Pseudophoenix_vinifera	Iriartea_deltoidea)	Prestoea_acuminata))))	(Sabal_domingensis	(Serenoa_repens	(Chamaedorea_seifrizii	(Nypa_fruticans	Phoenix_dactylifera)))))	Roystonea_regia))	Calamus_caryotoides);
(((Oenocarpus_bataua	(Podococcus_barteri	(Oenocarpus_minor	Burretiokentia_grandiflora)))	(Kentiopsis_piersoniorum	(Hydriastele_microspadix	((((((Orania_palindan	Sabal_domingensis)	(Serenoa_repens	(Chamaedorea_seifrizii	Phoenix_dactylifera)))	(((Nypa_fruticans	((Reinhardtia_paiewonskiana	Reinhardtia_latisecta)	(Reinhardtia_simplex	Reinhardtia_gracilis)))	((Bactris_major	(Elaeis_guineensis	Elaeis_oleifera))	Attalea_speciosa))	((Pseudophoenix_vinifera	Iriartea_deltoidea)	Prestoea_acuminata)))	Sclerosperma_profizianum)	(Roystonea_regia	Manicaria_saccifera))	(((Pelagodoxa_henryana	(Dypsis_decaryi	Veitchia_spiralis))	Heterospathe_cagayanensis)	Dictyosperma_album)))))	Calamus_caryotoides);
(((Oenocarpus_bataua	(Oenocarpus_minor	Burretiokentia_grandiflora))	(Kentiopsis_piersoniorum	((((Prestoea_acuminata	Hydriastele_microspadix)	((Veitchia_spiralis	Dypsis_decaryi)	(Pelagodoxa_henryana	Podococcus_barteri)))	((((Orania_palindan	((((Reinhardtia_paiewonskiana	Reinhardtia_latisecta)	(Reinhardtia_simplex	Reinhardtia_gracilis))	((Bactris_major	(Elaeis_guineensis	Elaeis_oleifera))	(Iriartea_deltoidea	Attalea_speciosa)))	(((Nypa_fruticans	(Sabal_domingensis	(Phoenix_dactylifera	Serenoa_repens)))	Roystonea_regia)	(Pseudophoenix_vinifera	Chamaedorea_seifrizii))))	Sclerosperma_profizianum)	Manicaria_saccifera)	Dictyosperma_album))	Heterospathe_cagayanensis)))	Calamus_caryotoides);
(((Oenocarpus_bataua	(Oenocarpus_minor	Burretiokentia_grandiflora))	(Kentiopsis_piersoniorum	((((Prestoea_acuminata	Hydriastele_microspadix)	((Serenoa_repens	((Veitchia_spiralis	Dypsis_decaryi)	(Pelagodoxa_henryana	Podococcus_barteri)))	Dictyosperma_album))	Heterospathe_cagayanensis)	((Sclerosperma_profizianum	Manicaria_saccifera)	((Roystonea_regia	Orania_palindan)	((((Reinhardtia_paiewonskiana	Reinhardtia_latisecta)	(Reinhardtia_simplex	Reinhardtia_gracilis))	((Bactris_major	(Elaeis_guineensis	Elaeis_oleifera))	((Pseudophoenix_vinifera	Iriartea_deltoidea)	Attalea_speciosa)))	((Chamaedorea_seifrizii	(Phoenix_dactylifera	Nypa_fruticans))	Sabal_domingensis)))))))	Calamus_caryotoides);
((((Oenocarpus_minor	Burretiokentia_grandiflora)	Oenocarpus_bataua)	(Kentiopsis_piersoniorum	(((Dictyosperma_album	((Dypsis_decaryi	Hydriastele_microspadix)	Heterospathe_cagayanensis))	(Manicaria_saccifera	((Nypa_fruticans	((Chamaedorea_seifrizii	(Prestoea_acuminata	Pseudophoenix_vinifera))	(Sabal_domingensis	(Serenoa_repens	Phoenix_dactylifera))))	(((Roystonea_regia	Sclerosperma_profizianum)	(Podococcus_barteri	(Pelagodoxa_henryana	Orania_palindan)))	(((Reinhardtia_paiewonskiana	Reinhardtia_latisecta)	Reinhardtia_simplex)	(Bactris_major	((Iriartea_deltoidea	Attalea_speciosa)	(Reinhardtia_gracilis	(Elaeis_guineensis	Elaeis_oleifera)))))))))	Veitchia_spiralis)))	Calamus_caryotoides);
(((Oenocarpus_minor	Oenocarpus_bataua)	(Burretiokentia_grandiflora	(Kentiopsis_piersoniorum	(((Heterospathe_cagayanensis	Dictyosperma_album)	((Veitchia_spiralis	(Hydriastele_microspadix	Prestoea_acuminata))	((Podococcus_barteri	Pelagodoxa_henryana)	Dypsis_decaryi)))	(Manicaria_saccifera	(((Serenoa_repens	Phoenix_dactylifera)	((Sabal_domingensis	Nypa_fruticans)	Chamaedorea_seifrizii))	((((Bactris_major	(Elaeis_guineensis	Elaeis_oleifera))	((Reinhardtia_paiewonskiana	Reinhardtia_latisecta)	(Reinhardtia_simplex	Reinhardtia_gracilis)))	(Iriartea_deltoidea	Attalea_speciosa))	(Pseudophoenix_vinifera	(Orania_palindan	(Roystonea_regia	Sclerosperma_profizianum))))))))))	Calamus_caryotoides);
((Chamaedorea_seifrizii	(((((((Sclerosperma_profizianum	(((((Podococcus_barteri	(Pelagodoxa_henryana	Hydriastele_microspadix))	(Dypsis_decaryi	Veitchia_spiralis))	(Heterospathe_cagayanensis	Dictyosperma_album))	(Kentiopsis_piersoniorum	((Oenocarpus_minor	Oenocarpus_bataua)	Burretiokentia_grandiflora)))	Manicaria_saccifera))	Orania_palindan)	(Pseudophoenix_vinifera	Prestoea_acuminata))	(((Iriartea_deltoidea	Attalea_speciosa)	((Elaeis_oleifera	Elaeis_guineensis)	Bactris_major))	((Reinhardtia_simplex	Reinhardtia_gracilis)	(Reinhardtia_latisecta	Reinhardtia_paiewonskiana))))	Sabal_domingensis)	(Phoenix_dactylifera	(Serenoa_repens	Roystonea_regia)))	Nypa_fruticans))	Calamus_caryotoides);
((Chamaedorea_seifrizii	(((((((((Iriartea_deltoidea	Attalea_speciosa)	((Elaeis_oleifera	Elaeis_guineensis)	Bactris_major))	((Reinhardtia_simplex	Reinhardtia_gracilis)	(Reinhardtia_latisecta	Reinhardtia_paiewonskiana)))	(Pseudophoenix_vinifera	((Roystonea_regia	Sclerosperma_profizianum)	((((Heterospathe_cagayanensis	((Pelagodoxa_henryana	Hydriastele_microspadix)	(Dypsis_decaryi	Veitchia_spiralis)))	Dictyosperma_album)	((Prestoea_acuminata	(Oenocarpus_minor	Oenocarpus_bataua))	(Burretiokentia_grandiflora	Kentiopsis_piersoniorum)))	Manicaria_saccifera))))	Orania_palindan)	Podococcus_barteri)	Sabal_domingensis)	(Phoenix_dactylifera	Serenoa_repens))	Nypa_fruticans))	Calamus_caryotoides);
(((((Iriartea_deltoidea	Attalea_speciosa)	((Elaeis_oleifera	Elaeis_guineensis)	Bactris_major))	((Reinhardtia_simplex	Reinhardtia_gracilis)	(Reinhardtia_latisecta	Reinhardtia_paiewonskiana)))	(((Roystonea_regia	Sclerosperma_profizianum)	(((Serenoa_repens	(Nypa_fruticans	Phoenix_dactylifera))	Sabal_domingensis)	(Pseudophoenix_vinifera	Chamaedorea_seifrizii)))	(Orania_palindan	(((Pelagodoxa_henryana	(Prestoea_acuminata	Hydriastele_microspadix))	((Dictyosperma_album	Manicaria_saccifera)	(Veitchia_spiralis	((Kentiopsis_piersoniorum	((Oenocarpus_bataua	Oenocarpus_minor)	Burretiokentia_grandiflora))	Podococcus_barteri))))	(Heterospathe_cagayanensis	Dypsis_decaryi)))))	Calamus_caryotoides);
((Pseudophoenix_vinifera	(Chamaedorea_seifrizii	(((((Orania_palindan	(Manicaria_saccifera	(((Oenocarpus_bataua	Oenocarpus_minor)	(Burretiokentia_grandiflora	Kentiopsis_piersoniorum))	((Heterospathe_cagayanensis	(Dypsis_decaryi	(((Podococcus_barteri	Veitchia_spiralis)	Pelagodoxa_henryana)	(Prestoea_acuminata	Hydriastele_microspadix))))	Dictyosperma_album))))	(((Attalea_speciosa	(Elaeis_oleifera	Elaeis_guineensis))	(Bactris_major	((Reinhardtia_simplex	Reinhardtia_gracilis)	(Reinhardtia_latisecta	Reinhardtia_paiewonskiana))))	Iriartea_deltoidea))	(Roystonea_regia	Sclerosperma_profizianum))	((Serenoa_repens	Phoenix_dactylifera)	Sabal_domingensis))	Nypa_fruticans)))	Calamus_caryotoides);
((Chamaedorea_seifrizii	(Nypa_fruticans	(((Serenoa_repens	Phoenix_dactylifera)	Sabal_domingensis)	(((Orania_palindan	((((Bactris_major	(Elaeis_oleifera	Elaeis_guineensis))	(Attalea_speciosa	Iriartea_deltoidea))	((Reinhardtia_simplex	Reinhardtia_gracilis)	(Reinhardtia_latisecta	Reinhardtia_paiewonskiana)))	(Manicaria_saccifera	(((Oenocarpus_bataua	((Podococcus_barteri	Oenocarpus_minor)	Burretiokentia_grandiflora))	Kentiopsis_piersoniorum)	((Heterospathe_cagayanensis	((Veitchia_spiralis	Dypsis_decaryi)	(Pelagodoxa_henryana	Hydriastele_microspadix)))	Dictyosperma_album)))))	(Prestoea_acuminata	Pseudophoenix_vinifera))	(Roystonea_regia	Sclerosperma_profizianum)))))	Calamus_caryotoides);
((Chamaedorea_seifrizii	(Nypa_fruticans	(((Serenoa_repens	Phoenix_dactylifera)	Sabal_domingensis)	((((Bactris_major	(Elaeis_oleifera	Elaeis_guineensis))	(Attalea_speciosa	Iriartea_deltoidea))	(((Reinhardtia_latisecta	Reinhardtia_paiewonskiana)	Reinhardtia_simplex)	Reinhardtia_gracilis))	(((((Roystonea_regia	Manicaria_saccifera)	((((Oenocarpus_bataua	Oenocarpus_minor)	(Burretiokentia_grandiflora	Kentiopsis_piersoniorum))	Heterospathe_cagayanensis)	(Dictyosperma_album	((((Pelagodoxa_henryana	Podococcus_barteri)	Dypsis_decaryi)	Veitchia_spiralis)	(Prestoea_acuminata	Hydriastele_microspadix)))))	Sclerosperma_profizianum)	Pseudophoenix_vinifera)	Orania_palindan)))))	Calamus_caryotoides);
((Pseudophoenix_vinifera	(((((Roystonea_regia	Manicaria_saccifera)	((((Oenocarpus_bataua	Oenocarpus_minor)	(Burretiokentia_grandiflora	Kentiopsis_piersoniorum))	Heterospathe_cagayanensis)	(Dictyosperma_album	(((Pelagodoxa_henryana	Podococcus_barteri)	(Dypsis_decaryi	Veitchia_spiralis))	(Prestoea_acuminata	Hydriastele_microspadix)))))	(Sabal_domingensis	(Serenoa_repens	(Chamaedorea_seifrizii	(Nypa_fruticans	Phoenix_dactylifera)))))	(Sclerosperma_profizianum	Orania_palindan))	(((Bactris_major	(Elaeis_oleifera	Elaeis_guineensis))	(Attalea_speciosa	Iriartea_deltoidea))	((Reinhardtia_latisecta	Reinhardtia_paiewonskiana)	(Reinhardtia_simplex	Reinhardtia_gracilis)))))	Calamus_caryotoides);
((Bactris_major	((Elaeis_oleifera	Elaeis_guineensis)	((Attalea_speciosa	Iriartea_deltoidea)	((((Manicaria_saccifera	(((Podococcus_barteri	((Dypsis_decaryi	Pelagodoxa_henryana)	Veitchia_spiralis))	(Prestoea_acuminata	Hydriastele_microspadix))	((((Oenocarpus_bataua	Oenocarpus_minor)	(Burretiokentia_grandiflora	Kentiopsis_piersoniorum))	Heterospathe_cagayanensis)	Dictyosperma_album)))	((((Phoenix_dactylifera	Serenoa_repens)	Sabal_domingensis)	Chamaedorea_seifrizii)	Nypa_fruticans))	((Roystonea_regia	Sclerosperma_profizianum)	(Pseudophoenix_vinifera	Orania_palindan)))	(Reinhardtia_gracilis	((Reinhardtia_latisecta	Reinhardtia_paiewonskiana)	Reinhardtia_simplex))))))	Calamus_caryotoides);
((Sclerosperma_profizianum	((Roystonea_regia	(Nypa_fruticans	(((Phoenix_dactylifera	Serenoa_repens)	Sabal_domingensis)	(Pseudophoenix_vinifera	Chamaedorea_seifrizii))))	((Orania_palindan	((((Reinhardtia_paiewonskiana	Reinhardtia_latisecta)	Reinhardtia_gracilis)	Reinhardtia_simplex)	((Bactris_major	(Elaeis_oleifera	Elaeis_guineensis))	(Attalea_speciosa	Iriartea_deltoidea))))	(Manicaria_saccifera	(((Dypsis_decaryi	(Veitchia_spiralis	(Pelagodoxa_henryana	Podococcus_barteri)))	(Prestoea_acuminata	Hydriastele_microspadix))	((((Oenocarpus_bataua	Oenocarpus_minor)	(Burretiokentia_grandiflora	Kentiopsis_piersoniorum))	Heterospathe_cagayanensis)	Dictyosperma_album))))))	Calamus_caryotoides);
((Bactris_major	((Elaeis_oleifera	Elaeis_guineensis)	(Attalea_speciosa	((Iriartea_deltoidea	(((Roystonea_regia	Sclerosperma_profizianum)	Orania_palindan)	(((Nypa_fruticans	((Phoenix_dactylifera	Serenoa_repens)	Sabal_domingensis))	(Pseudophoenix_vinifera	Chamaedorea_seifrizii))	((Dypsis_decaryi	(((Manicaria_saccifera	((Veitchia_spiralis	(Pelagodoxa_henryana	Podococcus_barteri))	(Dictyosperma_album	Hydriastele_microspadix)))	((Oenocarpus_bataua	Oenocarpus_minor)	(Burretiokentia_grandiflora	Kentiopsis_piersoniorum)))	Heterospathe_cagayanensis))	Prestoea_acuminata))))	((Reinhardtia_paiewonskiana	Reinhardtia_latisecta)	(Reinhardtia_gracilis	Reinhardtia_simplex))))))	Calamus_caryotoides);
((((((Elaeis_guineensis	Elaeis_oleifera)	Bactris_major)	(Iriartea_deltoidea	Attalea_speciosa))	(Reinhardtia_gracilis	(Reinhardtia_simplex	(Reinhardtia_latisecta	Reinhardtia_paiewonskiana))))	(Orania_palindan	((((Heterospathe_cagayanensis	Dypsis_decaryi)	((((Prestoea_acuminata	Hydriastele_microspadix)	((Burretiokentia_grandiflora	Kentiopsis_piersoniorum)	(Oenocarpus_minor	Oenocarpus_bataua)))	(Dictyosperma_album	((Pelagodoxa_henryana	Veitchia_spiralis)	Podococcus_barteri)))	Manicaria_saccifera))	Pseudophoenix_vinifera)	(((Serenoa_repens	((Nypa_fruticans	Chamaedorea_seifrizii)	Phoenix_dactylifera))	Sabal_domingensis)	(Roystonea_regia	Sclerosperma_profizianum)))))	Calamus_caryotoides);
((Reinhardtia_gracilis	(((Attalea_speciosa	((Elaeis_guineensis	Elaeis_oleifera)	Bactris_major))	((Iriartea_deltoidea	((Sclerosperma_profizianum	Roystonea_regia)	(((Sabal_domingensis	(Pseudophoenix_vinifera	Chamaedorea_seifrizii))	(Phoenix_dactylifera	Serenoa_repens))	Nypa_fruticans)))	(((Heterospathe_cagayanensis	Dypsis_decaryi)	(((Burretiokentia_grandiflora	Kentiopsis_piersoniorum)	(Oenocarpus_minor	Oenocarpus_bataua))	(((Prestoea_acuminata	Hydriastele_microspadix)	(Dictyosperma_album	((Pelagodoxa_henryana	Veitchia_spiralis)	Podococcus_barteri)))	Manicaria_saccifera)))	Orania_palindan)))	((Reinhardtia_latisecta	Reinhardtia_paiewonskiana)	Reinhardtia_simplex)))	Calamus_caryotoides);
((Bactris_major	((Elaeis_guineensis	Elaeis_oleifera)	((((Reinhardtia_latisecta	Reinhardtia_paiewonskiana)	Reinhardtia_simplex)	Reinhardtia_gracilis)	(((Pseudophoenix_vinifera	Iriartea_deltoidea)	Attalea_speciosa)	((Orania_palindan	(((((Prestoea_acuminata	Hydriastele_microspadix)	((Dypsis_decaryi	Veitchia_spiralis)	Pelagodoxa_henryana))	((Heterospathe_cagayanensis	((Burretiokentia_grandiflora	Kentiopsis_piersoniorum)	(Podococcus_barteri	(Oenocarpus_minor	Oenocarpus_bataua))))	Dictyosperma_album))	Manicaria_saccifera)	Sclerosperma_profizianum))	(Roystonea_regia	((Phoenix_dactylifera	Serenoa_repens)	(Sabal_domingensis	(Chamaedorea_seifrizii	Nypa_fruticans)))))))))	Calamus_caryotoides);
((Bactris_major	((Elaeis_guineensis	Elaeis_oleifera)	(((((Reinhardtia_latisecta	Reinhardtia_paiewonskiana)	Reinhardtia_simplex)	Reinhardtia_gracilis)	(Iriartea_deltoidea	((Orania_palindan	Sclerosperma_profizianum)	((Prestoea_acuminata	Pseudophoenix_vinifera)	(((Nypa_fruticans	((Phoenix_dactylifera	Serenoa_repens)	Sabal_domingensis))	Chamaedorea_seifrizii)	((((Heterospathe_cagayanensis	Roystonea_regia)	((Burretiokentia_grandiflora	Kentiopsis_piersoniorum)	(Oenocarpus_minor	Oenocarpus_bataua)))	(Dictyosperma_album	(Hydriastele_microspadix	((Podococcus_barteri	Pelagodoxa_henryana)	(Dypsis_decaryi	Veitchia_spiralis)))))	Manicaria_saccifera))))))	Attalea_speciosa)))	Calamus_caryotoides);
((Sclerosperma_profizianum	(Roystonea_regia	((((((((Veitchia_spiralis	Kentiopsis_piersoniorum)	Hydriastele_microspadix)	Dictyosperma_album)	Heterospathe_cagayanensis)	Dypsis_decaryi)	(Oenocarpus_minor	(Burretiokentia_grandiflora	Oenocarpus_bataua)))	Manicaria_saccifera)	((((Prestoea_acuminata	Pseudophoenix_vinifera)	((((Reinhardtia_latisecta	Reinhardtia_paiewonskiana)	(Reinhardtia_simplex	Reinhardtia_gracilis))	(Attalea_speciosa	Iriartea_deltoidea))	(Bactris_major	(Elaeis_guineensis	Elaeis_oleifera))))	(Nypa_fruticans	(((Phoenix_dactylifera	Serenoa_repens)	Sabal_domingensis)	Chamaedorea_seifrizii)))	((Pelagodoxa_henryana	Podococcus_barteri)	Orania_palindan)))))	Calamus_caryotoides);
((Bactris_major	((Elaeis_guineensis	Elaeis_oleifera)	(((((Nypa_fruticans	((Chamaedorea_seifrizii	(Phoenix_dactylifera	Serenoa_repens))	Sabal_domingensis))	(Sclerosperma_profizianum	Roystonea_regia))	((((Hydriastele_microspadix	(((Podococcus_barteri	((Heterospathe_cagayanensis	Dypsis_decaryi)	Pelagodoxa_henryana))	(Veitchia_spiralis	Kentiopsis_piersoniorum))	Dictyosperma_album))	(Oenocarpus_minor	(Burretiokentia_grandiflora	Oenocarpus_bataua)))	Manicaria_saccifera)	Orania_palindan))	(Reinhardtia_gracilis	(Prestoea_acuminata	Pseudophoenix_vinifera)))	(((Reinhardtia_latisecta	Reinhardtia_paiewonskiana)	Reinhardtia_simplex)	(Attalea_speciosa	Iriartea_deltoidea)))))	Calamus_caryotoides);
((Prestoea_acuminata	(((Sclerosperma_profizianum	Roystonea_regia)	((((((Reinhardtia_latisecta	Reinhardtia_paiewonskiana)	(Reinhardtia_gracilis	Reinhardtia_simplex))	((Bactris_major	(Elaeis_guineensis	Elaeis_oleifera))	Attalea_speciosa))	Iriartea_deltoidea)	(((((Dictyosperma_album	((Pelagodoxa_henryana	Hydriastele_microspadix)	((Heterospathe_cagayanensis	Dypsis_decaryi)	(Veitchia_spiralis	Kentiopsis_piersoniorum))))	Podococcus_barteri)	(Burretiokentia_grandiflora	(Oenocarpus_bataua	Oenocarpus_minor)))	Manicaria_saccifera)	Orania_palindan))	((Chamaedorea_seifrizii	Nypa_fruticans)	((Phoenix_dactylifera	Serenoa_repens)	Sabal_domingensis))))	Pseudophoenix_vinifera))	Calamus_caryotoides);
(((Chamaedorea_seifrizii	((((Phoenix_dactylifera	Serenoa_repens)	Sabal_domingensis)	(Roystonea_regia	(((((Reinhardtia_latisecta	Reinhardtia_paiewonskiana)	Reinhardtia_simplex)	Reinhardtia_gracilis)	((Attalea_speciosa	Iriartea_deltoidea)	(Bactris_major	(Elaeis_guineensis	Elaeis_oleifera))))	((Sclerosperma_profizianum	(((((Hydriastele_microspadix	Kentiopsis_piersoniorum)	(((Dypsis_decaryi	Veitchia_spiralis)	(Podococcus_barteri	Pelagodoxa_henryana))	Dictyosperma_album))	Heterospathe_cagayanensis)	(Prestoea_acuminata	(Burretiokentia_grandiflora	(Oenocarpus_bataua	Oenocarpus_minor))))	Manicaria_saccifera))	Orania_palindan))))	Nypa_fruticans))	Pseudophoenix_vinifera)	Calamus_caryotoides);
(((Chamaedorea_seifrizii	((((Phoenix_dactylifera	Serenoa_repens)	Sabal_domingensis)	((((Reinhardtia_latisecta	Reinhardtia_paiewonskiana)	(Reinhardtia_simplex	Reinhardtia_gracilis))	((Attalea_speciosa	Iriartea_deltoidea)	(Bactris_major	(Elaeis_guineensis	Elaeis_oleifera))))	((Sclerosperma_profizianum	(((Heterospathe_cagayanensis	Dypsis_decaryi)	((Hydriastele_microspadix	(Veitchia_spiralis	(Podococcus_barteri	Pelagodoxa_henryana)))	((Kentiopsis_piersoniorum	(Prestoea_acuminata	(Oenocarpus_bataua	(Oenocarpus_minor	Burretiokentia_grandiflora))))	Dictyosperma_album)))	Manicaria_saccifera))	(Roystonea_regia	Orania_palindan))))	Nypa_fruticans))	Pseudophoenix_vinifera)	Calamus_caryotoides);
((Sclerosperma_profizianum	(((Sabal_domingensis	((Chamaedorea_seifrizii	Nypa_fruticans)	(Phoenix_dactylifera	Serenoa_repens)))	(((((Reinhardtia_latisecta	Reinhardtia_paiewonskiana)	(Reinhardtia_simplex	Reinhardtia_gracilis))	(Attalea_speciosa	(Bactris_major	(Elaeis_guineensis	Elaeis_oleifera))))	(Pseudophoenix_vinifera	Iriartea_deltoidea))	(((((((Dypsis_decaryi	Veitchia_spiralis)	(((Prestoea_acuminata	Hydriastele_microspadix)	Podococcus_barteri)	Pelagodoxa_henryana))	((Burretiokentia_grandiflora	Kentiopsis_piersoniorum)	Dictyosperma_album))	Heterospathe_cagayanensis)	Manicaria_saccifera)	(Oenocarpus_bataua	Oenocarpus_minor))	Orania_palindan)))	Roystonea_regia))	Calamus_caryotoides);
((((((Sabal_domingensis	(Phoenix_dactylifera	Serenoa_repens))	((Roystonea_regia	Sclerosperma_profizianum)	((Iriartea_deltoidea	(((Reinhardtia_latisecta	Reinhardtia_paiewonskiana)	(Reinhardtia_gracilis	Reinhardtia_simplex))	(Attalea_speciosa	(Bactris_major	(Elaeis_oleifera	Elaeis_guineensis)))))	(Orania_palindan	((((Prestoea_acuminata	(Oenocarpus_minor	Oenocarpus_bataua))	(Burretiokentia_grandiflora	Kentiopsis_piersoniorum))	(Hydriastele_microspadix	(Dictyosperma_album	(Heterospathe_cagayanensis	((Veitchia_spiralis	Dypsis_decaryi)	(Pelagodoxa_henryana	Podococcus_barteri))))))	Manicaria_saccifera)))))	Nypa_fruticans)	Chamaedorea_seifrizii)	Pseudophoenix_vinifera)	Calamus_caryotoides);
(((((Sabal_domingensis	(Phoenix_dactylifera	Serenoa_repens))	((Roystonea_regia	Sclerosperma_profizianum)	(((Pseudophoenix_vinifera	Iriartea_deltoidea)	(((Reinhardtia_latisecta	Reinhardtia_paiewonskiana)	(Reinhardtia_gracilis	Reinhardtia_simplex))	(Attalea_speciosa	(Bactris_major	(Elaeis_oleifera	Elaeis_guineensis)))))	(Orania_palindan	(((((Oenocarpus_minor	Oenocarpus_bataua)	(Burretiokentia_grandiflora	Kentiopsis_piersoniorum))	(((Veitchia_spiralis	(Pelagodoxa_henryana	Podococcus_barteri))	Dictyosperma_album)	(Prestoea_acuminata	Hydriastele_microspadix)))	Manicaria_saccifera)	(Heterospathe_cagayanensis	Dypsis_decaryi))))))	Nypa_fruticans)	Chamaedorea_seifrizii)	Calamus_caryotoides);
((((Sabal_domingensis	((Nypa_fruticans	Phoenix_dactylifera)	Serenoa_repens))	((Orania_palindan	(((((Dictyosperma_album	(Dypsis_decaryi	((Hydriastele_microspadix	(Prestoea_acuminata	Pseudophoenix_vinifera))	((Podococcus_barteri	Veitchia_spiralis)	Pelagodoxa_henryana))))	(((Oenocarpus_minor	Oenocarpus_bataua)	Burretiokentia_grandiflora)	Kentiopsis_piersoniorum))	Heterospathe_cagayanensis)	(Roystonea_regia	Manicaria_saccifera))	Sclerosperma_profizianum))	(((Bactris_major	(Elaeis_oleifera	Elaeis_guineensis))	(Attalea_speciosa	Iriartea_deltoidea))	((Reinhardtia_latisecta	Reinhardtia_paiewonskiana)	(Reinhardtia_gracilis	Reinhardtia_simplex)))))	Chamaedorea_seifrizii)	Calamus_caryotoides);
((((((Reinhardtia_latisecta	Reinhardtia_paiewonskiana)	(Reinhardtia_gracilis	Reinhardtia_simplex))	(((Sabal_domingensis	((Nypa_fruticans	Chamaedorea_seifrizii)	Phoenix_dactylifera))	Serenoa_repens)	((Prestoea_acuminata	(Pseudophoenix_vinifera	Iriartea_deltoidea))	(Orania_palindan	((((Heterospathe_cagayanensis	Dypsis_decaryi)	(((Oenocarpus_bataua	(Burretiokentia_grandiflora	(Podococcus_barteri	Oenocarpus_minor)))	Kentiopsis_piersoniorum)	(Dictyosperma_album	(Hydriastele_microspadix	(Veitchia_spiralis	Pelagodoxa_henryana)))))	(Roystonea_regia	Manicaria_saccifera))	Sclerosperma_profizianum)))))	Attalea_speciosa)	(Bactris_major	(Elaeis_oleifera	Elaeis_guineensis)))	Calamus_caryotoides);
((Chamaedorea_seifrizii	((((Serenoa_repens	Phoenix_dactylifera)	Sabal_domingensis)	(((Orania_palindan	((((((Oenocarpus_minor	(Burretiokentia_grandiflora	Oenocarpus_bataua))	Kentiopsis_piersoniorum)	(Dypsis_decaryi	Dictyosperma_album))	((Veitchia_spiralis	(Pelagodoxa_henryana	Podococcus_barteri))	Hydriastele_microspadix))	Heterospathe_cagayanensis)	Manicaria_saccifera))	((((Prestoea_acuminata	(Pseudophoenix_vinifera	Iriartea_deltoidea))	Attalea_speciosa)	(Bactris_major	(Elaeis_oleifera	Elaeis_guineensis)))	(Reinhardtia_gracilis	(Reinhardtia_simplex	(Reinhardtia_latisecta	Reinhardtia_paiewonskiana)))))	(Sclerosperma_profizianum	Roystonea_regia)))	Nypa_fruticans))	Calamus_caryotoides);
((Chamaedorea_seifrizii	(((Serenoa_repens	(Sabal_domingensis	(((((Bactris_major	(Elaeis_oleifera	Elaeis_guineensis))	Attalea_speciosa)	(Reinhardtia_gracilis	(Reinhardtia_simplex	(Reinhardtia_latisecta	Reinhardtia_paiewonskiana))))	(((((((Dypsis_decaryi	Veitchia_spiralis)	(Pelagodoxa_henryana	Podococcus_barteri))	(Prestoea_acuminata	Hydriastele_microspadix))	(Manicaria_saccifera	Dictyosperma_album))	((Oenocarpus_bataua	(Burretiokentia_grandiflora	Oenocarpus_minor))	Kentiopsis_piersoniorum))	((Pseudophoenix_vinifera	Iriartea_deltoidea)	Heterospathe_cagayanensis))	Orania_palindan))	(Sclerosperma_profizianum	Roystonea_regia))))	Phoenix_dactylifera)	Nypa_fruticans))	Calamus_caryotoides);
((Chamaedorea_seifrizii	(Nypa_fruticans	((Roystonea_regia	((Iriartea_deltoidea	(Attalea_speciosa	((Bactris_major	(Elaeis_oleifera	Elaeis_guineensis))	((Reinhardtia_latisecta	Reinhardtia_paiewonskiana)	(Reinhardtia_gracilis	Reinhardtia_simplex)))))	((Prestoea_acuminata	Pseudophoenix_vinifera)	(Orania_palindan	(Sclerosperma_profizianum	((((((Oenocarpus_bataua	Oenocarpus_minor)	(Burretiokentia_grandiflora	Kentiopsis_piersoniorum))	(Dictyosperma_album	(((Pelagodoxa_henryana	Podococcus_barteri)	Veitchia_spiralis)	Hydriastele_microspadix)))	Manicaria_saccifera)	Heterospathe_cagayanensis)	Dypsis_decaryi))))))	((Serenoa_repens	Phoenix_dactylifera)	Sabal_domingensis))))	Calamus_caryotoides);
((Oenocarpus_minor	(((Manicaria_saccifera	(((Sabal_domingensis	((Serenoa_repens	Phoenix_dactylifera)	Chamaedorea_seifrizii))	Nypa_fruticans)	((Iriartea_deltoidea	((((Prestoea_acuminata	Pseudophoenix_vinifera)	Bactris_major)	((Reinhardtia_simplex	(Reinhardtia_latisecta	Reinhardtia_paiewonskiana))	Reinhardtia_gracilis))	(Attalea_speciosa	(Elaeis_oleifera	Elaeis_guineensis))))	((Orania_palindan	Roystonea_regia)	Sclerosperma_profizianum))))	((((Dypsis_decaryi	((Pelagodoxa_henryana	Podococcus_barteri)	Veitchia_spiralis))	Hydriastele_microspadix)	((Burretiokentia_grandiflora	Kentiopsis_piersoniorum)	Dictyosperma_album))	Heterospathe_cagayanensis))	Oenocarpus_bataua))	Calamus_caryotoides);
((Oenocarpus_minor	(((((Manicaria_saccifera	(((Sabal_domingensis	((Serenoa_repens	Phoenix_dactylifera)	Chamaedorea_seifrizii))	Nypa_fruticans)	((Orania_palindan	Pseudophoenix_vinifera)	((((Bactris_major	(Elaeis_oleifera	Elaeis_guineensis))	(Attalea_speciosa	Iriartea_deltoidea))	((Reinhardtia_gracilis	Reinhardtia_simplex)	(Reinhardtia_latisecta	Reinhardtia_paiewonskiana)))	(Sclerosperma_profizianum	Roystonea_regia)))))	((Veitchia_spiralis	(Podococcus_barteri	(Pelagodoxa_henryana	(Dypsis_decaryi	Heterospathe_cagayanensis))))	(Dictyosperma_album	Hydriastele_microspadix)))	(Burretiokentia_grandiflora	Kentiopsis_piersoniorum))	Prestoea_acuminata)	Oenocarpus_bataua))	Calamus_caryotoides);
(((Chamaedorea_seifrizii	Nypa_fruticans)	(((Pseudophoenix_vinifera	(Sclerosperma_profizianum	(((((Prestoea_acuminata	(Oenocarpus_bataua	Oenocarpus_minor))	(Burretiokentia_grandiflora	Kentiopsis_piersoniorum))	(Dictyosperma_album	(Hydriastele_microspadix	(Heterospathe_cagayanensis	(Veitchia_spiralis	(Pelagodoxa_henryana	Podococcus_barteri))))))	Dypsis_decaryi)	(Roystonea_regia	Manicaria_saccifera))))	(((((Bactris_major	(Elaeis_oleifera	Elaeis_guineensis))	Attalea_speciosa)	((Reinhardtia_gracilis	Reinhardtia_simplex)	(Reinhardtia_latisecta	Reinhardtia_paiewonskiana)))	Iriartea_deltoidea)	Orania_palindan))	(Sabal_domingensis	(Serenoa_repens	Phoenix_dactylifera))))	Calamus_caryotoides);
((((Reinhardtia_latisecta	Reinhardtia_paiewonskiana)	(Reinhardtia_gracilis	Reinhardtia_simplex))	(((((Nypa_fruticans	(Chamaedorea_seifrizii	(Serenoa_repens	Phoenix_dactylifera)))	Roystonea_regia)	((Sclerosperma_profizianum	(((Heterospathe_cagayanensis	((((Podococcus_barteri	Pelagodoxa_henryana)	(Veitchia_spiralis	Dypsis_decaryi))	(Prestoea_acuminata	Hydriastele_microspadix))	(Dictyosperma_album	Kentiopsis_piersoniorum)))	Manicaria_saccifera)	(Oenocarpus_bataua	(Burretiokentia_grandiflora	Oenocarpus_minor))))	Iriartea_deltoidea))	((Sabal_domingensis	Orania_palindan)	Pseudophoenix_vinifera))	(((Elaeis_oleifera	Elaeis_guineensis)	Bactris_major)	Attalea_speciosa)))	Calamus_caryotoides);
((Oenocarpus_minor	((Kentiopsis_piersoniorum	(Burretiokentia_grandiflora	((Heterospathe_cagayanensis	((((Orania_palindan	(Pseudophoenix_vinifera	(((Elaeis_oleifera	Elaeis_guineensis)	Bactris_major)	((Reinhardtia_gracilis	(Reinhardtia_simplex	(Reinhardtia_latisecta	Reinhardtia_paiewonskiana)))	(Iriartea_deltoidea	Attalea_speciosa)))))	((Nypa_fruticans	((Sabal_domingensis	(Serenoa_repens	Phoenix_dactylifera))	Chamaedorea_seifrizii))	(Roystonea_regia	Sclerosperma_profizianum)))	Manicaria_saccifera)	((((Prestoea_acuminata	Hydriastele_microspadix)	Pelagodoxa_henryana)	(Veitchia_spiralis	Dypsis_decaryi))	Dictyosperma_album)))	Podococcus_barteri)))	Oenocarpus_bataua))	Calamus_caryotoides);
(((Oenocarpus_minor	Oenocarpus_bataua)	(((Veitchia_spiralis	((Manicaria_saccifera	Dictyosperma_album)	((Pelagodoxa_henryana	((((Orania_palindan	(((Prestoea_acuminata	Bactris_major)	((Pseudophoenix_vinifera	Reinhardtia_gracilis)	(Reinhardtia_simplex	(Reinhardtia_latisecta	Reinhardtia_paiewonskiana))))	((Iriartea_deltoidea	Attalea_speciosa)	(Elaeis_oleifera	Elaeis_guineensis))))	((Nypa_fruticans	((Sabal_domingensis	(Serenoa_repens	Phoenix_dactylifera))	Chamaedorea_seifrizii))	(Roystonea_regia	Sclerosperma_profizianum)))	Podococcus_barteri)	(Heterospathe_cagayanensis	Dypsis_decaryi)))	Hydriastele_microspadix)))	Kentiopsis_piersoniorum)	Burretiokentia_grandiflora))	Calamus_caryotoides);
((Oenocarpus_minor	((Oenocarpus_bataua	((Manicaria_saccifera	((Dictyosperma_album	(Hydriastele_microspadix	(Pelagodoxa_henryana	(Podococcus_barteri	Veitchia_spiralis))))	(Heterospathe_cagayanensis	((Orania_palindan	((((Sabal_domingensis	(Serenoa_repens	Phoenix_dactylifera))	(Roystonea_regia	(Chamaedorea_seifrizii	Nypa_fruticans)))	Sclerosperma_profizianum)	(((Prestoea_acuminata	Pseudophoenix_vinifera)	Iriartea_deltoidea)	(((Reinhardtia_latisecta	Reinhardtia_paiewonskiana)	(Reinhardtia_gracilis	Reinhardtia_simplex))	(((Elaeis_oleifera	Elaeis_guineensis)	Bactris_major)	Attalea_speciosa)))))	Dypsis_decaryi))))	Kentiopsis_piersoniorum))	Burretiokentia_grandiflora))	Calamus_caryotoides);
(((Oenocarpus_minor	Oenocarpus_bataua)	((((Manicaria_saccifera	((Orania_palindan	((((Reinhardtia_latisecta	Reinhardtia_paiewonskiana)	(Reinhardtia_gracilis	Reinhardtia_simplex))	(((Elaeis_oleifera	Elaeis_guineensis)	Bactris_major)	Attalea_speciosa))	(((Serenoa_repens	Phoenix_dactylifera)	(Sabal_domingensis	(Nypa_fruticans	Chamaedorea_seifrizii)))	(Roystonea_regia	Sclerosperma_profizianum))))	(Pseudophoenix_vinifera	(Iriartea_deltoidea	Prestoea_acuminata))))	(Dictyosperma_album	(Hydriastele_microspadix	(Pelagodoxa_henryana	(Podococcus_barteri	(Dypsis_decaryi	Veitchia_spiralis))))))	Heterospathe_cagayanensis)	(Burretiokentia_grandiflora	Kentiopsis_piersoniorum)))	Calamus_caryotoides);
(((((Reinhardtia_gracilis	(Reinhardtia_simplex	(Reinhardtia_latisecta	Reinhardtia_paiewonskiana)))	(Attalea_speciosa	((Prestoea_acuminata	(Pseudophoenix_vinifera	Iriartea_deltoidea))	(((((Hydriastele_microspadix	(Podococcus_barteri	(Dypsis_decaryi	(Pelagodoxa_henryana	Veitchia_spiralis))))	(((Burretiokentia_grandiflora	Kentiopsis_piersoniorum)	(Oenocarpus_minor	Oenocarpus_bataua))	(Dictyosperma_album	Manicaria_saccifera)))	Heterospathe_cagayanensis)	Orania_palindan)	((((Serenoa_repens	Phoenix_dactylifera)	Sabal_domingensis)	(Nypa_fruticans	Chamaedorea_seifrizii))	(Roystonea_regia	Sclerosperma_profizianum))))))	(Elaeis_oleifera	Elaeis_guineensis))	Bactris_major)	Calamus_caryotoides);
(((Prestoea_acuminata	Pseudophoenix_vinifera)	((Sclerosperma_profizianum	((((Hydriastele_microspadix	((Heterospathe_cagayanensis	Dypsis_decaryi)	(Veitchia_spiralis	(Pelagodoxa_henryana	Podococcus_barteri))))	Dictyosperma_album)	(Kentiopsis_piersoniorum	((Oenocarpus_minor	Oenocarpus_bataua)	Burretiokentia_grandiflora)))	Manicaria_saccifera))	(((((Elaeis_oleifera	Elaeis_guineensis)	Bactris_major)	(Iriartea_deltoidea	Attalea_speciosa))	(Reinhardtia_gracilis	(Reinhardtia_simplex	(Reinhardtia_latisecta	Reinhardtia_paiewonskiana))))	(Orania_palindan	(((Chamaedorea_seifrizii	(Serenoa_repens	(Nypa_fruticans	Phoenix_dactylifera)))	Sabal_domingensis)	Roystonea_regia)))))	Calamus_caryotoides);
((Chamaedorea_seifrizii	(Nypa_fruticans	(((((((Elaeis_oleifera	Elaeis_guineensis)	Bactris_major)	(Iriartea_deltoidea	Attalea_speciosa))	(Reinhardtia_gracilis	(Reinhardtia_simplex	(Reinhardtia_latisecta	Reinhardtia_paiewonskiana))))	(((Podococcus_barteri	Sclerosperma_profizianum)	(((Veitchia_spiralis	(Kentiopsis_piersoniorum	((Oenocarpus_minor	Oenocarpus_bataua)	Burretiokentia_grandiflora)))	(((Dypsis_decaryi	Hydriastele_microspadix)	Pelagodoxa_henryana)	Dictyosperma_album))	Heterospathe_cagayanensis))	((Roystonea_regia	Manicaria_saccifera)	Orania_palindan)))	(Prestoea_acuminata	Pseudophoenix_vinifera))	((Serenoa_repens	Phoenix_dactylifera)	Sabal_domingensis))))	Calamus_caryotoides);
((Elaeis_guineensis	((Attalea_speciosa	((Bactris_major	((Pseudophoenix_vinifera	Reinhardtia_gracilis)	(Reinhardtia_simplex	(Reinhardtia_latisecta	Reinhardtia_paiewonskiana))))	(((((Chamaedorea_seifrizii	((Sabal_domingensis	Phoenix_dactylifera)	Serenoa_repens))	Nypa_fruticans)	Iriartea_deltoidea)	(((Podococcus_barteri	(((Veitchia_spiralis	(Kentiopsis_piersoniorum	(Burretiokentia_grandiflora	(Prestoea_acuminata	(Oenocarpus_minor	Oenocarpus_bataua)))))	((Dictyosperma_album	Manicaria_saccifera)	(Pelagodoxa_henryana	Hydriastele_microspadix)))	Dypsis_decaryi))	Heterospathe_cagayanensis)	Sclerosperma_profizianum))	(Roystonea_regia	Orania_palindan))))	Elaeis_oleifera))	Calamus_caryotoides);
((Bactris_major	((Elaeis_oleifera	Elaeis_guineensis)	(((Orania_palindan	(((((Heterospathe_cagayanensis	((Hydriastele_microspadix	Dypsis_decaryi)	(Podococcus_barteri	Pelagodoxa_henryana)))	(Dictyosperma_album	(Veitchia_spiralis	(Kentiopsis_piersoniorum	(Burretiokentia_grandiflora	(Prestoea_acuminata	(Oenocarpus_minor	Oenocarpus_bataua)))))))	Manicaria_saccifera)	Sclerosperma_profizianum)	(((((Pseudophoenix_vinifera	Chamaedorea_seifrizii)	(Sabal_domingensis	(Phoenix_dactylifera	Serenoa_repens)))	Nypa_fruticans)	Roystonea_regia)	Iriartea_deltoidea)))	((Reinhardtia_latisecta	Reinhardtia_paiewonskiana)	(Reinhardtia_gracilis	Reinhardtia_simplex)))	Attalea_speciosa)))	Calamus_caryotoides);
((Sclerosperma_profizianum	((Roystonea_regia	(Pseudophoenix_vinifera	((Chamaedorea_seifrizii	Nypa_fruticans)	(Sabal_domingensis	(Serenoa_repens	Phoenix_dactylifera)))))	((Orania_palindan	(Manicaria_saccifera	(((Prestoea_acuminata	(Dypsis_decaryi	(Reinhardtia_gracilis	Hydriastele_microspadix)))	(Veitchia_spiralis	(Podococcus_barteri	Pelagodoxa_henryana)))	(Dictyosperma_album	(Heterospathe_cagayanensis	((Oenocarpus_bataua	(Burretiokentia_grandiflora	Oenocarpus_minor))	Kentiopsis_piersoniorum))))))	(((Reinhardtia_paiewonskiana	Reinhardtia_latisecta)	Reinhardtia_simplex)	((Iriartea_deltoidea	Attalea_speciosa)	(Bactris_major	(Elaeis_oleifera	Elaeis_guineensis)))))))	Calamus_caryotoides);
((((Bactris_major	(Elaeis_oleifera	Elaeis_guineensis))	((Reinhardtia_paiewonskiana	Reinhardtia_latisecta)	Reinhardtia_simplex))	(((Pseudophoenix_vinifera	(Nypa_fruticans	((Sabal_domingensis	(Serenoa_repens	Phoenix_dactylifera))	Chamaedorea_seifrizii)))	((Sclerosperma_profizianum	(Manicaria_saccifera	((((Dypsis_decaryi	(Pelagodoxa_henryana	((Prestoea_acuminata	(Podococcus_barteri	Reinhardtia_gracilis))	Hydriastele_microspadix)))	Veitchia_spiralis)	Dictyosperma_album)	(((Oenocarpus_bataua	(Burretiokentia_grandiflora	Oenocarpus_minor))	Kentiopsis_piersoniorum)	Heterospathe_cagayanensis))))	(Roystonea_regia	Orania_palindan)))	(Iriartea_deltoidea	Attalea_speciosa)))	Calamus_caryotoides);
((Chamaedorea_seifrizii	(Nypa_fruticans	((((Roystonea_regia	Manicaria_saccifera)	(((Podococcus_barteri	(Oenocarpus_bataua	Oenocarpus_minor))	(Burretiokentia_grandiflora	Kentiopsis_piersoniorum))	((Dictyosperma_album	((Prestoea_acuminata	(Hydriastele_microspadix	(Pseudophoenix_vinifera	Reinhardtia_gracilis)))	(Pelagodoxa_henryana	(Veitchia_spiralis	Dypsis_decaryi))))	Heterospathe_cagayanensis)))	((Orania_palindan	Sclerosperma_profizianum)	(((Reinhardtia_paiewonskiana	Reinhardtia_latisecta)	Reinhardtia_simplex)	((Bactris_major	(Elaeis_oleifera	Elaeis_guineensis))	(Iriartea_deltoidea	Attalea_speciosa)))))	(Sabal_domingensis	(Serenoa_repens	Phoenix_dactylifera)))))	Calamus_caryotoides);
((Sclerosperma_profizianum	((Roystonea_regia	((Sabal_domingensis	(Chamaedorea_seifrizii	(Serenoa_repens	Phoenix_dactylifera)))	Nypa_fruticans))	(((((Reinhardtia_paiewonskiana	Reinhardtia_latisecta)	Reinhardtia_simplex)	((Bactris_major	(Elaeis_oleifera	Elaeis_guineensis))	Attalea_speciosa))	Iriartea_deltoidea)	(Orania_palindan	(Manicaria_saccifera	((Pseudophoenix_vinifera	((Heterospathe_cagayanensis	Dypsis_decaryi)	((((Burretiokentia_grandiflora	Kentiopsis_piersoniorum)	Veitchia_spiralis)	Dictyosperma_album)	(Pelagodoxa_henryana	((Prestoea_acuminata	(Hydriastele_microspadix	Reinhardtia_gracilis))	Podococcus_barteri)))))	(Oenocarpus_bataua	Oenocarpus_minor)))))))	Calamus_caryotoides);
((((((Reinhardtia_paiewonskiana	Reinhardtia_latisecta)	Reinhardtia_simplex)	(Bactris_major	(Elaeis_oleifera	Elaeis_guineensis)))	(Attalea_speciosa	Iriartea_deltoidea))	(((Orania_palindan	Sclerosperma_profizianum)	((Manicaria_saccifera	((Dictyosperma_album	(((Reinhardtia_gracilis	Prestoea_acuminata)	Hydriastele_microspadix)	((Veitchia_spiralis	Dypsis_decaryi)	Pelagodoxa_henryana)))	(Heterospathe_cagayanensis	((((Burretiokentia_grandiflora	Oenocarpus_bataua)	Oenocarpus_minor)	Podococcus_barteri)	Kentiopsis_piersoniorum))))	(Roystonea_regia	((Sabal_domingensis	(Chamaedorea_seifrizii	(Serenoa_repens	Phoenix_dactylifera)))	Nypa_fruticans))))	Pseudophoenix_vinifera))	Calamus_caryotoides);
((Bactris_major	((Elaeis_oleifera	Elaeis_guineensis)	((Attalea_speciosa	Iriartea_deltoidea)	((((Sclerosperma_profizianum	(Manicaria_saccifera	(Dypsis_decaryi	(Heterospathe_cagayanensis	(((Reinhardtia_gracilis	(Oenocarpus_bataua	Oenocarpus_minor))	(Burretiokentia_grandiflora	(Veitchia_spiralis	Kentiopsis_piersoniorum)))	(Dictyosperma_album	(Podococcus_barteri	(Pelagodoxa_henryana	(Hydriastele_microspadix	Prestoea_acuminata)))))))))	(Pseudophoenix_vinifera	((((Nypa_fruticans	Chamaedorea_seifrizii)	Phoenix_dactylifera)	Sabal_domingensis)	Serenoa_repens)))	(Roystonea_regia	Orania_palindan))	((Reinhardtia_paiewonskiana	Reinhardtia_latisecta)	Reinhardtia_simplex)))))	Calamus_caryotoides);
(((Pseudophoenix_vinifera	((Reinhardtia_paiewonskiana	Reinhardtia_latisecta)	Reinhardtia_simplex))	((((Elaeis_oleifera	Bactris_major)	Elaeis_guineensis)	(Attalea_speciosa	Iriartea_deltoidea))	(((Sabal_domingensis	((Serenoa_repens	Phoenix_dactylifera)	Chamaedorea_seifrizii))	Nypa_fruticans)	((Roystonea_regia	Orania_palindan)	(Sclerosperma_profizianum	(Manicaria_saccifera	(Dypsis_decaryi	(Heterospathe_cagayanensis	(((Dictyosperma_album	((Pelagodoxa_henryana	(Prestoea_acuminata	Podococcus_barteri))	Veitchia_spiralis))	Hydriastele_microspadix)	((Reinhardtia_gracilis	(Oenocarpus_bataua	Oenocarpus_minor))	(Burretiokentia_grandiflora	Kentiopsis_piersoniorum)))))))))))	Calamus_caryotoides);
(((Attalea_speciosa	(Bactris_major	(Elaeis_oleifera	Elaeis_guineensis)))	(((Reinhardtia_paiewonskiana	Reinhardtia_latisecta)	(Reinhardtia_gracilis	Reinhardtia_simplex))	((Orania_palindan	Sclerosperma_profizianum)	((Pseudophoenix_vinifera	((Sabal_domingensis	((Nypa_fruticans	(Serenoa_repens	Phoenix_dactylifera))	Chamaedorea_seifrizii))	((Roystonea_regia	Manicaria_saccifera)	((((Dictyosperma_album	((Podococcus_barteri	(Veitchia_spiralis	Pelagodoxa_henryana))	(Prestoea_acuminata	Hydriastele_microspadix)))	((Oenocarpus_bataua	Oenocarpus_minor)	(Burretiokentia_grandiflora	Kentiopsis_piersoniorum)))	Heterospathe_cagayanensis)	Dypsis_decaryi))))	Iriartea_deltoidea))))	Calamus_caryotoides);
((Reinhardtia_gracilis	((Attalea_speciosa	Iriartea_deltoidea)	((Bactris_major	(Elaeis_oleifera	Elaeis_guineensis))	(((Reinhardtia_paiewonskiana	Reinhardtia_latisecta)	Reinhardtia_simplex)	(((Oenocarpus_bataua	Oenocarpus_minor)	(((Sabal_domingensis	((Serenoa_repens	Phoenix_dactylifera)	Chamaedorea_seifrizii))	Nypa_fruticans)	(((Manicaria_saccifera	((((Dictyosperma_album	Dypsis_decaryi)	(Veitchia_spiralis	(((Podococcus_barteri	Prestoea_acuminata)	Hydriastele_microspadix)	Pelagodoxa_henryana)))	Heterospathe_cagayanensis)	(Burretiokentia_grandiflora	Kentiopsis_piersoniorum)))	Sclerosperma_profizianum)	(Roystonea_regia	Orania_palindan))))	Pseudophoenix_vinifera)))))	Calamus_caryotoides);
(((((((Bactris_major	(Elaeis_oleifera	Elaeis_guineensis))	(Attalea_speciosa	Iriartea_deltoidea))	((Reinhardtia_paiewonskiana	Reinhardtia_latisecta)	(Reinhardtia_gracilis	Reinhardtia_simplex)))	(((Sclerosperma_profizianum	Manicaria_saccifera)	(((Heterospathe_cagayanensis	((((Pseudophoenix_vinifera	Prestoea_acuminata)	Hydriastele_microspadix)	(Pelagodoxa_henryana	Podococcus_barteri))	(Dypsis_decaryi	Veitchia_spiralis)))	Dictyosperma_album)	(Burretiokentia_grandiflora	Kentiopsis_piersoniorum)))	(Roystonea_regia	Orania_palindan)))	(Sabal_domingensis	(Serenoa_repens	(Nypa_fruticans	Phoenix_dactylifera))))	(Oenocarpus_bataua	(Chamaedorea_seifrizii	Oenocarpus_minor)))	Calamus_caryotoides);
(((Nypa_fruticans	(((Serenoa_repens	Phoenix_dactylifera)	Sabal_domingensis)	(((Prestoea_acuminata	Pseudophoenix_vinifera)	(((((Hydriastele_microspadix	((Dypsis_decaryi	Veitchia_spiralis)	(Dictyosperma_album	(Heterospathe_cagayanensis	((Oenocarpus_bataua	(Burretiokentia_grandiflora	(Oenocarpus_minor	Podococcus_barteri)))	Kentiopsis_piersoniorum)))))	Manicaria_saccifera)	Sclerosperma_profizianum)	(Pelagodoxa_henryana	Orania_palindan))	((((Bactris_major	(Reinhardtia_gracilis	(Elaeis_guineensis	Elaeis_oleifera)))	((Reinhardtia_latisecta	Reinhardtia_paiewonskiana)	Reinhardtia_simplex))	Attalea_speciosa)	Iriartea_deltoidea)))	Roystonea_regia)))	Chamaedorea_seifrizii)	Calamus_caryotoides);
((Pseudophoenix_vinifera	(Sclerosperma_profizianum	(Roystonea_regia	(((Chamaedorea_seifrizii	(Serenoa_repens	Phoenix_dactylifera))	(Sabal_domingensis	Nypa_fruticans))	(((((Heterospathe_cagayanensis	Dypsis_decaryi)	(Dictyosperma_album	((Veitchia_spiralis	(Kentiopsis_piersoniorum	(Burretiokentia_grandiflora	(Podococcus_barteri	(Oenocarpus_bataua	Oenocarpus_minor)))))	(Pelagodoxa_henryana	(Prestoea_acuminata	Hydriastele_microspadix)))))	Manicaria_saccifera)	Orania_palindan)	((Reinhardtia_gracilis	((Reinhardtia_latisecta	Reinhardtia_paiewonskiana)	Reinhardtia_simplex))	((Bactris_major	(Elaeis_guineensis	Elaeis_oleifera))	(Iriartea_deltoidea	Attalea_speciosa))))))))	Calamus_caryotoides);
((Chamaedorea_seifrizii	((((((Orania_palindan	Roystonea_regia)	((((Hydriastele_microspadix	((Pelagodoxa_henryana	Veitchia_spiralis)	(Heterospathe_cagayanensis	((Oenocarpus_bataua	(Oenocarpus_minor	Podococcus_barteri))	(Kentiopsis_piersoniorum	Burretiokentia_grandiflora)))))	Dictyosperma_album)	Manicaria_saccifera)	(Dypsis_decaryi	Sclerosperma_profizianum)))	(Prestoea_acuminata	((Attalea_speciosa	Iriartea_deltoidea)	Pseudophoenix_vinifera)))	(((Reinhardtia_latisecta	Reinhardtia_paiewonskiana)	Reinhardtia_simplex)	(Bactris_major	(Reinhardtia_gracilis	(Elaeis_guineensis	Elaeis_oleifera)))))	Serenoa_repens)	((Nypa_fruticans	Phoenix_dactylifera)	Sabal_domingensis)))	Calamus_caryotoides);
(((((((Nypa_fruticans	Chamaedorea_seifrizii)	((Serenoa_repens	Phoenix_dactylifera)	Sabal_domingensis))	(((((Heterospathe_cagayanensis	(((Oenocarpus_bataua	Oenocarpus_minor)	(Kentiopsis_piersoniorum	Burretiokentia_grandiflora))	Dypsis_decaryi))	(Hydriastele_microspadix	((Veitchia_spiralis	(Pelagodoxa_henryana	Podococcus_barteri))	Dictyosperma_album)))	Manicaria_saccifera)	Orania_palindan)	(((Reinhardtia_gracilis	((Reinhardtia_latisecta	Reinhardtia_paiewonskiana)	Reinhardtia_simplex))	((Bactris_major	(Elaeis_guineensis	Elaeis_oleifera))	Attalea_speciosa))	(Iriartea_deltoidea	Pseudophoenix_vinifera))))	Roystonea_regia)	Prestoea_acuminata)	Sclerosperma_profizianum)	Calamus_caryotoides);
((((((((Reinhardtia_latisecta	Reinhardtia_paiewonskiana)	(Reinhardtia_simplex	Reinhardtia_gracilis))	((Bactris_major	(Elaeis_guineensis	Elaeis_oleifera))	Attalea_speciosa))	(((Heterospathe_cagayanensis	((((Oenocarpus_bataua	Oenocarpus_minor)	(Kentiopsis_piersoniorum	Burretiokentia_grandiflora))	Manicaria_saccifera)	((Veitchia_spiralis	(Podococcus_barteri	(Pelagodoxa_henryana	Hydriastele_microspadix)))	Dictyosperma_album)))	(Roystonea_regia	Dypsis_decaryi))	((Nypa_fruticans	Chamaedorea_seifrizii)	((Serenoa_repens	Phoenix_dactylifera)	Sabal_domingensis))))	Orania_palindan)	(Iriartea_deltoidea	(Prestoea_acuminata	Pseudophoenix_vinifera)))	Sclerosperma_profizianum)	Calamus_caryotoides);
((Chamaedorea_seifrizii	((((Serenoa_repens	Phoenix_dactylifera)	Sabal_domingensis)	(((Orania_palindan	(((((Prestoea_acuminata	(Oenocarpus_bataua	Oenocarpus_minor))	(Kentiopsis_piersoniorum	Burretiokentia_grandiflora))	Manicaria_saccifera)	(((Veitchia_spiralis	(Podococcus_barteri	Pelagodoxa_henryana))	Hydriastele_microspadix)	Dictyosperma_album))	(Dypsis_decaryi	Heterospathe_cagayanensis)))	((((Reinhardtia_latisecta	Reinhardtia_paiewonskiana)	(Reinhardtia_simplex	Reinhardtia_gracilis))	((Bactris_major	(Elaeis_guineensis	Elaeis_oleifera))	Attalea_speciosa))	(Pseudophoenix_vinifera	Iriartea_deltoidea)))	(Roystonea_regia	Sclerosperma_profizianum)))	Nypa_fruticans))	Calamus_caryotoides);
((Chamaedorea_seifrizii	((Phoenix_dactylifera	((Serenoa_repens	(((((Reinhardtia_latisecta	Reinhardtia_paiewonskiana)	Reinhardtia_simplex)	(((Reinhardtia_gracilis	(Elaeis_guineensis	Elaeis_oleifera))	(Pseudophoenix_vinifera	Bactris_major))	(Attalea_speciosa	Iriartea_deltoidea)))	(((Dypsis_decaryi	Sclerosperma_profizianum)	((Manicaria_saccifera	((((Veitchia_spiralis	(Podococcus_barteri	Pelagodoxa_henryana))	Dictyosperma_album)	Hydriastele_microspadix)	((Prestoea_acuminata	(Oenocarpus_bataua	Oenocarpus_minor))	(Kentiopsis_piersoniorum	Burretiokentia_grandiflora))))	Heterospathe_cagayanensis))	Orania_palindan))	Roystonea_regia))	Sabal_domingensis))	Nypa_fruticans))	Calamus_caryotoides);
(((Sclerosperma_profizianum	(Orania_palindan	((((Bactris_major	(Elaeis_guineensis	Elaeis_oleifera))	(Attalea_speciosa	(Reinhardtia_gracilis	((Reinhardtia_latisecta	Reinhardtia_paiewonskiana)	Reinhardtia_simplex))))	(Manicaria_saccifera	((((Prestoea_acuminata	(Oenocarpus_bataua	Oenocarpus_minor))	((Dictyosperma_album	(Hydriastele_microspadix	(Heterospathe_cagayanensis	((Dypsis_decaryi	Veitchia_spiralis)	(Podococcus_barteri	Pelagodoxa_henryana)))))	(Kentiopsis_piersoniorum	Burretiokentia_grandiflora)))	Roystonea_regia)	((Sabal_domingensis	(Chamaedorea_seifrizii	(Serenoa_repens	Phoenix_dactylifera)))	Nypa_fruticans))))	Iriartea_deltoidea)))	Pseudophoenix_vinifera)	Calamus_caryotoides);
(((Chamaedorea_seifrizii	Nypa_fruticans)	(((Sclerosperma_profizianum	Roystonea_regia)	(((Iriartea_deltoidea	Attalea_speciosa)	((Reinhardtia_gracilis	(Elaeis_guineensis	Elaeis_oleifera))	((Pseudophoenix_vinifera	Bactris_major)	((Reinhardtia_latisecta	Reinhardtia_paiewonskiana)	Reinhardtia_simplex))))	(((Heterospathe_cagayanensis	Dypsis_decaryi)	(((Hydriastele_microspadix	((Pelagodoxa_henryana	Veitchia_spiralis)	Podococcus_barteri))	(Manicaria_saccifera	Dictyosperma_album))	(Kentiopsis_piersoniorum	((Oenocarpus_minor	(Burretiokentia_grandiflora	Oenocarpus_bataua))	Prestoea_acuminata))))	Orania_palindan)))	(Sabal_domingensis	(Serenoa_repens	Phoenix_dactylifera))))	Calamus_caryotoides);
(((((Reinhardtia_gracilis	(Reinhardtia_latisecta	Reinhardtia_paiewonskiana))	Reinhardtia_simplex)	((((((((Prestoea_acuminata	Hydriastele_microspadix)	((Pelagodoxa_henryana	Veitchia_spiralis)	Podococcus_barteri))	(Dypsis_decaryi	Dictyosperma_album))	(Heterospathe_cagayanensis	((Burretiokentia_grandiflora	Kentiopsis_piersoniorum)	(Oenocarpus_minor	Oenocarpus_bataua))))	Manicaria_saccifera)	Orania_palindan)	((Pseudophoenix_vinifera	((Sabal_domingensis	(Serenoa_repens	Phoenix_dactylifera))	(Chamaedorea_seifrizii	Nypa_fruticans)))	(Sclerosperma_profizianum	Roystonea_regia)))	(Iriartea_deltoidea	Attalea_speciosa)))	((Elaeis_oleifera	Bactris_major)	Elaeis_guineensis))	Calamus_caryotoides);
(((Nypa_fruticans	(((((Sclerosperma_profizianum	(((Oenocarpus_bataua	Oenocarpus_minor)	((Heterospathe_cagayanensis	(((Dypsis_decaryi	(Podococcus_barteri	(Pelagodoxa_henryana	Veitchia_spiralis)))	Hydriastele_microspadix)	Dictyosperma_album))	(Burretiokentia_grandiflora	Kentiopsis_piersoniorum)))	Manicaria_saccifera))	Orania_palindan)	(((Elaeis_guineensis	Elaeis_oleifera)	(Attalea_speciosa	Iriartea_deltoidea))	((((Reinhardtia_latisecta	Reinhardtia_paiewonskiana)	Reinhardtia_simplex)	(Bactris_major	Pseudophoenix_vinifera))	(Reinhardtia_gracilis	Prestoea_acuminata))))	Roystonea_regia)	((Serenoa_repens	Phoenix_dactylifera)	Sabal_domingensis)))	Chamaedorea_seifrizii)	Calamus_caryotoides);
((Pseudophoenix_vinifera	(((((Roystonea_regia	(Serenoa_repens	(Phoenix_dactylifera	(Nypa_fruticans	Chamaedorea_seifrizii))))	Orania_palindan)	(Sabal_domingensis	((((Elaeis_guineensis	Elaeis_oleifera)	Bactris_major)	Attalea_speciosa)	((Reinhardtia_latisecta	Reinhardtia_paiewonskiana)	(Reinhardtia_gracilis	Reinhardtia_simplex)))))	(Sclerosperma_profizianum	((((((Podococcus_barteri	(Veitchia_spiralis	(Hydriastele_microspadix	Dypsis_decaryi)))	Pelagodoxa_henryana)	Dictyosperma_album)	(Kentiopsis_piersoniorum	(Prestoea_acuminata	((Oenocarpus_minor	Burretiokentia_grandiflora)	Oenocarpus_bataua))))	Heterospathe_cagayanensis)	Manicaria_saccifera)))	Iriartea_deltoidea))	Calamus_caryotoides);
((Chamaedorea_seifrizii	((((((((Elaeis_guineensis	Elaeis_oleifera)	Bactris_major)	Attalea_speciosa)	((Reinhardtia_latisecta	Reinhardtia_paiewonskiana)	(Reinhardtia_gracilis	Reinhardtia_simplex)))	(Orania_palindan	((((Heterospathe_cagayanensis	Dypsis_decaryi)	((Prestoea_acuminata	Hydriastele_microspadix)	((Kentiopsis_piersoniorum	(Oenocarpus_bataua	(Burretiokentia_grandiflora	(Podococcus_barteri	Oenocarpus_minor))))	((Pelagodoxa_henryana	Veitchia_spiralis)	Dictyosperma_album))))	Manicaria_saccifera)	(Roystonea_regia	Sclerosperma_profizianum))))	(Iriartea_deltoidea	Pseudophoenix_vinifera))	(Sabal_domingensis	(Serenoa_repens	Phoenix_dactylifera)))	Nypa_fruticans))	Calamus_caryotoides);
((Elaeis_oleifera	(((((Sclerosperma_profizianum	Orania_palindan)	(((Sabal_domingensis	(Serenoa_repens	Phoenix_dactylifera))	(Nypa_fruticans	Chamaedorea_seifrizii))	((Roystonea_regia	Manicaria_saccifera)	((((Podococcus_barteri	(Pelagodoxa_henryana	(Dypsis_decaryi	Veitchia_spiralis)))	(Prestoea_acuminata	Hydriastele_microspadix))	Dictyosperma_album)	(((Burretiokentia_grandiflora	Kentiopsis_piersoniorum)	(Oenocarpus_bataua	Oenocarpus_minor))	Heterospathe_cagayanensis)))))	Iriartea_deltoidea)	(Attalea_speciosa	((Pseudophoenix_vinifera	Bactris_major)	((Reinhardtia_latisecta	Reinhardtia_paiewonskiana)	(Reinhardtia_gracilis	Reinhardtia_simplex)))))	Elaeis_guineensis))	Calamus_caryotoides);
((Elaeis_oleifera	((((((Nypa_fruticans	(Pseudophoenix_vinifera	Orania_palindan))	(Roystonea_regia	Sclerosperma_profizianum))	(((Serenoa_repens	Phoenix_dactylifera)	(Sabal_domingensis	Chamaedorea_seifrizii))	(((((Manicaria_saccifera	Dictyosperma_album)	(Kentiopsis_piersoniorum	(Oenocarpus_bataua	(Burretiokentia_grandiflora	Oenocarpus_minor))))	(Veitchia_spiralis	(((Podococcus_barteri	Prestoea_acuminata)	Hydriastele_microspadix)	Pelagodoxa_henryana)))	Heterospathe_cagayanensis)	Dypsis_decaryi)))	((Iriartea_deltoidea	Attalea_speciosa)	((Reinhardtia_latisecta	Reinhardtia_paiewonskiana)	(Reinhardtia_gracilis	Reinhardtia_simplex))))	Bactris_major)	Elaeis_guineensis))	Calamus_caryotoides);
((Bactris_major	((Elaeis_guineensis	Elaeis_oleifera)	((((Manicaria_saccifera	(((Burretiokentia_grandiflora	Kentiopsis_piersoniorum)	(Oenocarpus_bataua	Oenocarpus_minor))	((Heterospathe_cagayanensis	((Dypsis_decaryi	Veitchia_spiralis)	((Prestoea_acuminata	Hydriastele_microspadix)	(Podococcus_barteri	Pelagodoxa_henryana))))	Dictyosperma_album)))	(Sclerosperma_profizianum	Roystonea_regia))	(((Nypa_fruticans	(Sabal_domingensis	(Chamaedorea_seifrizii	(Serenoa_repens	Phoenix_dactylifera))))	Pseudophoenix_vinifera)	Orania_palindan))	((Iriartea_deltoidea	Attalea_speciosa)	((Reinhardtia_latisecta	Reinhardtia_paiewonskiana)	(Reinhardtia_gracilis	Reinhardtia_simplex))))))	Calamus_caryotoides);
((Sclerosperma_profizianum	(((((Pseudophoenix_vinifera	(((Elaeis_guineensis	Elaeis_oleifera)	(Iriartea_deltoidea	Attalea_speciosa))	(Bactris_major	(Reinhardtia_gracilis	(Reinhardtia_simplex	(Reinhardtia_latisecta	Reinhardtia_paiewonskiana))))))	(Nypa_fruticans	(Chamaedorea_seifrizii	((Serenoa_repens	Phoenix_dactylifera)	Sabal_domingensis))))	Roystonea_regia)	Orania_palindan)	(Manicaria_saccifera	((((Kentiopsis_piersoniorum	((Oenocarpus_minor	Burretiokentia_grandiflora)	Oenocarpus_bataua))	((Pelagodoxa_henryana	Veitchia_spiralis)	(Podococcus_barteri	Dictyosperma_album)))	(Prestoea_acuminata	Hydriastele_microspadix))	(Heterospathe_cagayanensis	Dypsis_decaryi)))))	Calamus_caryotoides);
(((Reinhardtia_gracilis	(Reinhardtia_simplex	(Reinhardtia_latisecta	Reinhardtia_paiewonskiana)))	(((Bactris_major	(Elaeis_guineensis	Elaeis_oleifera))	((Pseudophoenix_vinifera	Iriartea_deltoidea)	Attalea_speciosa))	(((((Chamaedorea_seifrizii	((Nypa_fruticans	Phoenix_dactylifera)	Serenoa_repens))	Sabal_domingensis)	(Manicaria_saccifera	(((Heterospathe_cagayanensis	((Prestoea_acuminata	Hydriastele_microspadix)	((Dypsis_decaryi	(Veitchia_spiralis	Pelagodoxa_henryana))	Podococcus_barteri)))	Dictyosperma_album)	Kentiopsis_piersoniorum)))	((Roystonea_regia	Sclerosperma_profizianum)	Orania_palindan))	((Oenocarpus_minor	Burretiokentia_grandiflora)	Oenocarpus_bataua))))	Calamus_caryotoides);
((((Reinhardtia_gracilis	(Reinhardtia_simplex	(Reinhardtia_latisecta	Reinhardtia_paiewonskiana)))	((Bactris_major	(Elaeis_guineensis	Elaeis_oleifera))	(Iriartea_deltoidea	Attalea_speciosa)))	(((((Phoenix_dactylifera	(Nypa_fruticans	Chamaedorea_seifrizii))	Sabal_domingensis)	Serenoa_repens)	((((((Oenocarpus_minor	Oenocarpus_bataua)	(Burretiokentia_grandiflora	Kentiopsis_piersoniorum))	(((Veitchia_spiralis	(Podococcus_barteri	Pelagodoxa_henryana))	(Prestoea_acuminata	Hydriastele_microspadix))	(Manicaria_saccifera	Dictyosperma_album)))	Heterospathe_cagayanensis)	Dypsis_decaryi)	(Roystonea_regia	Sclerosperma_profizianum)))	(Pseudophoenix_vinifera	Orania_palindan)))	Calamus_caryotoides);
((Reinhardtia_gracilis	((Reinhardtia_simplex	(Reinhardtia_latisecta	Reinhardtia_paiewonskiana))	(((Bactris_major	(Elaeis_guineensis	Elaeis_oleifera))	Attalea_speciosa)	((((Orania_palindan	(Sclerosperma_profizianum	Roystonea_regia))	((Chamaedorea_seifrizii	(Sabal_domingensis	(Serenoa_repens	Phoenix_dactylifera)))	((((Podococcus_barteri	Pelagodoxa_henryana)	((Dypsis_decaryi	Veitchia_spiralis)	(Prestoea_acuminata	Hydriastele_microspadix)))	((((Oenocarpus_minor	Oenocarpus_bataua)	(Burretiokentia_grandiflora	Kentiopsis_piersoniorum))	Heterospathe_cagayanensis)	Dictyosperma_album))	Manicaria_saccifera)))	Nypa_fruticans)	(Iriartea_deltoidea	Pseudophoenix_vinifera)))))	Calamus_caryotoides);
((Bactris_major	((Elaeis_guineensis	Elaeis_oleifera)	(((((((((Prestoea_acuminata	Hydriastele_microspadix)	(((Heterospathe_cagayanensis	Dypsis_decaryi)	Dictyosperma_album)	(Veitchia_spiralis	(Kentiopsis_piersoniorum	Burretiokentia_grandiflora))))	Manicaria_saccifera)	((Pelagodoxa_henryana	Podococcus_barteri)	(Oenocarpus_bataua	Oenocarpus_minor)))	Sclerosperma_profizianum)	((Roystonea_regia	Orania_palindan)	((Nypa_fruticans	Chamaedorea_seifrizii)	((Phoenix_dactylifera	Serenoa_repens)	Sabal_domingensis))))	(Iriartea_deltoidea	Pseudophoenix_vinifera))	(Reinhardtia_gracilis	(Reinhardtia_simplex	(Reinhardtia_latisecta	Reinhardtia_paiewonskiana))))	Attalea_speciosa)))	Calamus_caryotoides);
(((Bactris_major	((Reinhardtia_simplex	(Reinhardtia_latisecta	Reinhardtia_paiewonskiana))	(((Iriartea_deltoidea	Attalea_speciosa)	(Reinhardtia_gracilis	(Elaeis_guineensis	Elaeis_oleifera)))	(((Heterospathe_cagayanensis	(Sclerosperma_profizianum	Roystonea_regia))	(Manicaria_saccifera	((Oenocarpus_bataua	Oenocarpus_minor)	((Pelagodoxa_henryana	(Dictyosperma_album	(Veitchia_spiralis	(Kentiopsis_piersoniorum	Burretiokentia_grandiflora))))	((Prestoea_acuminata	Hydriastele_microspadix)	Podococcus_barteri)))))	((Sabal_domingensis	Orania_palindan)	(Dypsis_decaryi	(((Chamaedorea_seifrizii	Nypa_fruticans)	Phoenix_dactylifera)	Serenoa_repens)))))))	Pseudophoenix_vinifera)	Calamus_caryotoides);
((Bactris_major	((Elaeis_guineensis	Elaeis_oleifera)	(((Reinhardtia_gracilis	Reinhardtia_simplex)	(Reinhardtia_latisecta	Reinhardtia_paiewonskiana))	(Attalea_speciosa	((Pseudophoenix_vinifera	Iriartea_deltoidea)	(((Heterospathe_cagayanensis	((((Podococcus_barteri	Pelagodoxa_henryana)	Veitchia_spiralis)	(Prestoea_acuminata	Hydriastele_microspadix))	((Manicaria_saccifera	Dictyosperma_album)	((Oenocarpus_bataua	Oenocarpus_minor)	(Kentiopsis_piersoniorum	Burretiokentia_grandiflora)))))	(Sclerosperma_profizianum	((Dypsis_decaryi	(Chamaedorea_seifrizii	(Sabal_domingensis	(Serenoa_repens	Phoenix_dactylifera))))	(Nypa_fruticans	Roystonea_regia))))	Orania_palindan))))))	Calamus_caryotoides);
(((Sclerosperma_profizianum	(((((Sabal_domingensis	(Serenoa_repens	Phoenix_dactylifera))	Chamaedorea_seifrizii)	Nypa_fruticans)	((Dypsis_decaryi	(Heterospathe_cagayanensis	(Hydriastele_microspadix	(((Oenocarpus_bataua	Oenocarpus_minor)	(Burretiokentia_grandiflora	(Kentiopsis_piersoniorum	Veitchia_spiralis)))	(Manicaria_saccifera	Dictyosperma_album)))))	((Pelagodoxa_henryana	Orania_palindan)	((((Bactris_major	(Elaeis_guineensis	Elaeis_oleifera))	((Reinhardtia_gracilis	Reinhardtia_simplex)	(Reinhardtia_latisecta	Reinhardtia_paiewonskiana)))	Attalea_speciosa)	((Prestoea_acuminata	Pseudophoenix_vinifera)	Iriartea_deltoidea)))))	Roystonea_regia))	Podococcus_barteri)	Calamus_caryotoides);
((Chamaedorea_seifrizii	((Sabal_domingensis	(Serenoa_repens	((Prestoea_acuminata	((Dypsis_decaryi	(Manicaria_saccifera	((((Pelagodoxa_henryana	Veitchia_spiralis)	Hydriastele_microspadix)	Dictyosperma_album)	(Podococcus_barteri	((Oenocarpus_bataua	Oenocarpus_minor)	(Burretiokentia_grandiflora	Kentiopsis_piersoniorum))))))	Heterospathe_cagayanensis))	(Roystonea_regia	((((Reinhardtia_gracilis	Reinhardtia_simplex)	(Reinhardtia_latisecta	Reinhardtia_paiewonskiana))	((Bactris_major	(Elaeis_guineensis	Elaeis_oleifera))	(Attalea_speciosa	Iriartea_deltoidea)))	(Pseudophoenix_vinifera	(Orania_palindan	Sclerosperma_profizianum)))))))	(Nypa_fruticans	Phoenix_dactylifera)))	Calamus_caryotoides);
((Pseudophoenix_vinifera	((Roystonea_regia	Sclerosperma_profizianum)	(Orania_palindan	(((((Reinhardtia_simplex	(Reinhardtia_latisecta	Reinhardtia_paiewonskiana))	Reinhardtia_gracilis)	((Bactris_major	(Elaeis_guineensis	Elaeis_oleifera))	Attalea_speciosa))	Iriartea_deltoidea)	(Sabal_domingensis	(((Nypa_fruticans	Chamaedorea_seifrizii)	(Phoenix_dactylifera	Serenoa_repens))	((Heterospathe_cagayanensis	(((((Podococcus_barteri	(Pelagodoxa_henryana	Veitchia_spiralis))	(Prestoea_acuminata	Hydriastele_microspadix))	Dictyosperma_album)	((Oenocarpus_bataua	Oenocarpus_minor)	(Burretiokentia_grandiflora	Kentiopsis_piersoniorum)))	Manicaria_saccifera))	Dypsis_decaryi)))))))	Calamus_caryotoides);
((((Bactris_major	(Reinhardtia_simplex	(Reinhardtia_latisecta	Reinhardtia_paiewonskiana)))	((Iriartea_deltoidea	Attalea_speciosa)	(Reinhardtia_gracilis	(Elaeis_guineensis	Elaeis_oleifera))))	(((Pelagodoxa_henryana	Orania_palindan)	Sclerosperma_profizianum)	(((((Nypa_fruticans	Phoenix_dactylifera)	Sabal_domingensis)	Chamaedorea_seifrizii)	Serenoa_repens)	((((Kentiopsis_piersoniorum	((Podococcus_barteri	(Oenocarpus_minor	Oenocarpus_bataua))	Burretiokentia_grandiflora))	(((Veitchia_spiralis	Dypsis_decaryi)	((Pseudophoenix_vinifera	Prestoea_acuminata)	Hydriastele_microspadix))	Dictyosperma_album))	(Roystonea_regia	Heterospathe_cagayanensis))	Manicaria_saccifera))))	Calamus_caryotoides);
((Chamaedorea_seifrizii	(Prestoea_acuminata	((((((((Veitchia_spiralis	Dypsis_decaryi)	Hydriastele_microspadix)	((((Oenocarpus_bataua	(Podococcus_barteri	Oenocarpus_minor))	(Burretiokentia_grandiflora	Kentiopsis_piersoniorum))	Heterospathe_cagayanensis)	Dictyosperma_album))	Manicaria_saccifera)	Sclerosperma_profizianum)	((((Bactris_major	((Reinhardtia_gracilis	Reinhardtia_simplex)	(Reinhardtia_latisecta	Reinhardtia_paiewonskiana)))	((Iriartea_deltoidea	Attalea_speciosa)	(Elaeis_guineensis	Elaeis_oleifera)))	Pseudophoenix_vinifera)	(Pelagodoxa_henryana	Orania_palindan)))	Roystonea_regia)	(((Nypa_fruticans	Phoenix_dactylifera)	Serenoa_repens)	Sabal_domingensis))))	Calamus_caryotoides);
((Sclerosperma_profizianum	((((((((Oenocarpus_bataua	Oenocarpus_minor)	(Burretiokentia_grandiflora	Kentiopsis_piersoniorum))	Heterospathe_cagayanensis)	(Dictyosperma_album	((Pelagodoxa_henryana	(Veitchia_spiralis	Dypsis_decaryi))	Hydriastele_microspadix)))	Manicaria_saccifera)	((((Reinhardtia_simplex	(Reinhardtia_latisecta	Reinhardtia_paiewonskiana))	((Iriartea_deltoidea	Attalea_speciosa)	(Bactris_major	((Reinhardtia_gracilis	Elaeis_guineensis)	Elaeis_oleifera))))	Pseudophoenix_vinifera)	Orania_palindan))	((Roystonea_regia	Prestoea_acuminata)	((((Phoenix_dactylifera	Serenoa_repens)	Sabal_domingensis)	Chamaedorea_seifrizii)	Nypa_fruticans)))	Podococcus_barteri))	Calamus_caryotoides);
((Sclerosperma_profizianum	(Roystonea_regia	((((((Heterospathe_cagayanensis	((Oenocarpus_bataua	Oenocarpus_minor)	(Burretiokentia_grandiflora	Kentiopsis_piersoniorum)))	(Dictyosperma_album	(Veitchia_spiralis	(Dypsis_decaryi	((Hydriastele_microspadix	Prestoea_acuminata)	(Podococcus_barteri	Pelagodoxa_henryana))))))	Manicaria_saccifera)	((Chamaedorea_seifrizii	((Phoenix_dactylifera	Serenoa_repens)	Nypa_fruticans))	Sabal_domingensis))	((((Reinhardtia_gracilis	(Reinhardtia_simplex	(Reinhardtia_latisecta	Reinhardtia_paiewonskiana)))	Attalea_speciosa)	(Bactris_major	(Elaeis_guineensis	Elaeis_oleifera)))	(Pseudophoenix_vinifera	Iriartea_deltoidea)))	Orania_palindan)))	Calamus_caryotoides);
(((Nypa_fruticans	((((Pseudophoenix_vinifera	Iriartea_deltoidea)	((((Reinhardtia_gracilis	((Reinhardtia_paiewonskiana	Reinhardtia_latisecta)	Reinhardtia_simplex))	(Bactris_major	((Elaeis_guineensis	Elaeis_oleifera)	Attalea_speciosa)))	(Sclerosperma_profizianum	(((Heterospathe_cagayanensis	(Dictyosperma_album	((Veitchia_spiralis	(((Podococcus_barteri	Prestoea_acuminata)	Hydriastele_microspadix)	Pelagodoxa_henryana))	Dypsis_decaryi)))	((Oenocarpus_bataua	Oenocarpus_minor)	(Burretiokentia_grandiflora	Kentiopsis_piersoniorum)))	Manicaria_saccifera)))	Orania_palindan))	Roystonea_regia)	(Sabal_domingensis	(Serenoa_repens	Phoenix_dactylifera))))	Chamaedorea_seifrizii)	Calamus_caryotoides);
((((Nypa_fruticans	((((((((Bactris_major	((Reinhardtia_paiewonskiana	Reinhardtia_latisecta)	Reinhardtia_simplex))	(Attalea_speciosa	Iriartea_deltoidea))	(Elaeis_guineensis	Elaeis_oleifera))	Reinhardtia_gracilis)	(((Dypsis_decaryi	Heterospathe_cagayanensis)	(((Dictyosperma_album	Hydriastele_microspadix)	(Pelagodoxa_henryana	(Veitchia_spiralis	Podococcus_barteri)))	((Prestoea_acuminata	(Oenocarpus_bataua	Oenocarpus_minor))	(Burretiokentia_grandiflora	Kentiopsis_piersoniorum))))	Manicaria_saccifera))	Orania_palindan)	(Sclerosperma_profizianum	Roystonea_regia))	(Sabal_domingensis	(Serenoa_repens	Phoenix_dactylifera))))	Chamaedorea_seifrizii)	Pseudophoenix_vinifera)	Calamus_caryotoides);
((((Roystonea_regia	((Sabal_domingensis	(Nypa_fruticans	(Chamaedorea_seifrizii	(Serenoa_repens	Phoenix_dactylifera))))	((((Dypsis_decaryi	Heterospathe_cagayanensis)	(Manicaria_saccifera	(((Oenocarpus_bataua	Oenocarpus_minor)	(Burretiokentia_grandiflora	Kentiopsis_piersoniorum))	(Dictyosperma_album	(((Pelagodoxa_henryana	Podococcus_barteri)	Veitchia_spiralis)	(Prestoea_acuminata	Hydriastele_microspadix))))))	Orania_palindan)	((Reinhardtia_gracilis	((Reinhardtia_paiewonskiana	Reinhardtia_latisecta)	Reinhardtia_simplex))	((Bactris_major	(Elaeis_guineensis	Elaeis_oleifera))	(Attalea_speciosa	Iriartea_deltoidea))))))	Sclerosperma_profizianum)	Pseudophoenix_vinifera)	Calamus_caryotoides);
(((Roystonea_regia	((Serenoa_repens	(((Nypa_fruticans	Chamaedorea_seifrizii)	Sabal_domingensis)	Phoenix_dactylifera))	(((((Dypsis_decaryi	Heterospathe_cagayanensis)	((Manicaria_saccifera	(Dictyosperma_album	(((Pelagodoxa_henryana	Podococcus_barteri)	Veitchia_spiralis)	Hydriastele_microspadix)))	((Oenocarpus_bataua	(Burretiokentia_grandiflora	Oenocarpus_minor))	Kentiopsis_piersoniorum)))	Prestoea_acuminata)	Orania_palindan)	(((Pseudophoenix_vinifera	Reinhardtia_gracilis)	((Reinhardtia_paiewonskiana	Reinhardtia_latisecta)	Reinhardtia_simplex))	((Bactris_major	(Elaeis_guineensis	Elaeis_oleifera))	(Attalea_speciosa	Iriartea_deltoidea))))))	Sclerosperma_profizianum)	Calamus_caryotoides);
(((((Dypsis_decaryi	Heterospathe_cagayanensis)	(((Oenocarpus_bataua	(Burretiokentia_grandiflora	Oenocarpus_minor))	Kentiopsis_piersoniorum)	((((Podococcus_barteri	Pelagodoxa_henryana)	Veitchia_spiralis)	Hydriastele_microspadix)	(Manicaria_saccifera	Dictyosperma_album))))	(((Roystonea_regia	((Nypa_fruticans	Chamaedorea_seifrizii)	(Sabal_domingensis	(Phoenix_dactylifera	Serenoa_repens))))	((((Reinhardtia_paiewonskiana	Reinhardtia_latisecta)	(Reinhardtia_simplex	Reinhardtia_gracilis))	((Bactris_major	(Elaeis_guineensis	Elaeis_oleifera))	Attalea_speciosa))	((Prestoea_acuminata	Pseudophoenix_vinifera)	Iriartea_deltoidea)))	Orania_palindan))	Sclerosperma_profizianum)	Calamus_caryotoides);
((Bactris_major	((Elaeis_guineensis	Elaeis_oleifera)	(Attalea_speciosa	((((Sclerosperma_profizianum	(((Dypsis_decaryi	Heterospathe_cagayanensis)	((((Veitchia_spiralis	Pelagodoxa_henryana)	Dictyosperma_album)	Hydriastele_microspadix)	((Podococcus_barteri	(Oenocarpus_bataua	(Burretiokentia_grandiflora	Oenocarpus_minor)))	Kentiopsis_piersoniorum)))	Manicaria_saccifera))	((Roystonea_regia	((Nypa_fruticans	Chamaedorea_seifrizii)	(Sabal_domingensis	(Phoenix_dactylifera	Serenoa_repens))))	Orania_palindan))	((Prestoea_acuminata	Pseudophoenix_vinifera)	Iriartea_deltoidea))	((Reinhardtia_paiewonskiana	Reinhardtia_latisecta)	(Reinhardtia_simplex	Reinhardtia_gracilis))))))	Calamus_caryotoides);
((Podococcus_barteri	((Oenocarpus_minor	Burretiokentia_grandiflora)	((Kentiopsis_piersoniorum	(Heterospathe_cagayanensis	(((Manicaria_saccifera	((((((Prestoea_acuminata	Pseudophoenix_vinifera)	Iriartea_deltoidea)	(((Reinhardtia_paiewonskiana	Reinhardtia_latisecta)	(Reinhardtia_simplex	Reinhardtia_gracilis))	((Bactris_major	(Elaeis_guineensis	Elaeis_oleifera))	Attalea_speciosa)))	(Roystonea_regia	((Nypa_fruticans	Chamaedorea_seifrizii)	(Sabal_domingensis	(Phoenix_dactylifera	Serenoa_repens)))))	Orania_palindan)	Sclerosperma_profizianum))	Pelagodoxa_henryana)	(Dictyosperma_album	(Hydriastele_microspadix	(Veitchia_spiralis	Dypsis_decaryi))))))	Oenocarpus_bataua)))	Calamus_caryotoides);
((Chamaedorea_seifrizii	((Sabal_domingensis	(Phoenix_dactylifera	(Serenoa_repens	((((Reinhardtia_gracilis	((Reinhardtia_paiewonskiana	Reinhardtia_latisecta)	Reinhardtia_simplex))	((((Prestoea_acuminata	Pseudophoenix_vinifera)	Bactris_major)	(Elaeis_guineensis	Elaeis_oleifera))	(Iriartea_deltoidea	Attalea_speciosa)))	((Sclerosperma_profizianum	((((Hydriastele_microspadix	(Dypsis_decaryi	((Podococcus_barteri	Pelagodoxa_henryana)	Veitchia_spiralis)))	Dictyosperma_album)	(Heterospathe_cagayanensis	(((Oenocarpus_bataua	Oenocarpus_minor)	Burretiokentia_grandiflora)	Kentiopsis_piersoniorum)))	Manicaria_saccifera))	Orania_palindan))	Roystonea_regia))))	Nypa_fruticans))	Calamus_caryotoides);
((Chamaedorea_seifrizii	(Sabal_domingensis	((Nypa_fruticans	Phoenix_dactylifera)	(Serenoa_repens	(((((Prestoea_acuminata	Pseudophoenix_vinifera)	Orania_palindan)	(((Iriartea_deltoidea	Attalea_speciosa)	(Bactris_major	(Elaeis_guineensis	Elaeis_oleifera)))	((Reinhardtia_paiewonskiana	Reinhardtia_latisecta)	(Reinhardtia_simplex	Reinhardtia_gracilis))))	(Sclerosperma_profizianum	((((Veitchia_spiralis	((Pelagodoxa_henryana	Hydriastele_microspadix)	Dypsis_decaryi))	(Heterospathe_cagayanensis	Dictyosperma_album))	((Podococcus_barteri	(Oenocarpus_bataua	Oenocarpus_minor))	(Burretiokentia_grandiflora	Kentiopsis_piersoniorum)))	Manicaria_saccifera)))	Roystonea_regia)))))	Calamus_caryotoides);
(((Oenocarpus_bataua	Oenocarpus_minor)	((Burretiokentia_grandiflora	Kentiopsis_piersoniorum)	((((Manicaria_saccifera	(((Orania_palindan	(((Serenoa_repens	Phoenix_dactylifera)	(Chamaedorea_seifrizii	Nypa_fruticans))	Sabal_domingensis))	((((Iriartea_deltoidea	Attalea_speciosa)	(Bactris_major	(Elaeis_guineensis	Elaeis_oleifera)))	((Reinhardtia_paiewonskiana	Reinhardtia_latisecta)	(Reinhardtia_simplex	Reinhardtia_gracilis)))	(Prestoea_acuminata	Pseudophoenix_vinifera)))	(Roystonea_regia	Sclerosperma_profizianum)))	(((Veitchia_spiralis	(Podococcus_barteri	Pelagodoxa_henryana))	Dictyosperma_album)	Hydriastele_microspadix))	Heterospathe_cagayanensis)	Dypsis_decaryi)))	Calamus_caryotoides);
(((Chamaedorea_seifrizii	Pseudophoenix_vinifera)	(((((((Elaeis_oleifera	Elaeis_guineensis)	Bactris_major)	(Iriartea_deltoidea	Attalea_speciosa))	(Reinhardtia_gracilis	(Reinhardtia_simplex	(Reinhardtia_paiewonskiana	Reinhardtia_latisecta))))	((((Roystonea_regia	Manicaria_saccifera)	(((((Prestoea_acuminata	Hydriastele_microspadix)	Dypsis_decaryi)	(Veitchia_spiralis	Pelagodoxa_henryana))	(Dictyosperma_album	((Burretiokentia_grandiflora	Kentiopsis_piersoniorum)	(Podococcus_barteri	(Oenocarpus_bataua	Oenocarpus_minor)))))	Heterospathe_cagayanensis))	Sclerosperma_profizianum)	Orania_palindan))	((Serenoa_repens	Phoenix_dactylifera)	Sabal_domingensis))	Nypa_fruticans))	Calamus_caryotoides);
((Chamaedorea_seifrizii	(((((Roystonea_regia	Manicaria_saccifera)	(((Heterospathe_cagayanensis	((Kentiopsis_piersoniorum	(Burretiokentia_grandiflora	(Oenocarpus_bataua	Oenocarpus_minor)))	Podococcus_barteri))	((Prestoea_acuminata	Hydriastele_microspadix)	((Veitchia_spiralis	Dypsis_decaryi)	Pelagodoxa_henryana)))	Dictyosperma_album))	((((((Elaeis_oleifera	Elaeis_guineensis)	Bactris_major)	Attalea_speciosa)	(Reinhardtia_gracilis	(Reinhardtia_simplex	(Reinhardtia_paiewonskiana	Reinhardtia_latisecta))))	(Pseudophoenix_vinifera	Iriartea_deltoidea))	(Sclerosperma_profizianum	Orania_palindan)))	((Serenoa_repens	Phoenix_dactylifera)	Sabal_domingensis))	Nypa_fruticans))	Calamus_caryotoides);
((Bactris_major	((Attalea_speciosa	((Reinhardtia_gracilis	(Reinhardtia_simplex	(Reinhardtia_paiewonskiana	Reinhardtia_latisecta)))	(Iriartea_deltoidea	((Manicaria_saccifera	(((Dictyosperma_album	(Hydriastele_microspadix	((Veitchia_spiralis	Podococcus_barteri)	Pelagodoxa_henryana)))	((Oenocarpus_bataua	Oenocarpus_minor)	(Kentiopsis_piersoniorum	Burretiokentia_grandiflora)))	((Prestoea_acuminata	Heterospathe_cagayanensis)	Dypsis_decaryi)))	(((Sclerosperma_profizianum	((((Nypa_fruticans	Phoenix_dactylifera)	(Pseudophoenix_vinifera	Chamaedorea_seifrizii))	Sabal_domingensis)	Serenoa_repens))	Roystonea_regia)	Orania_palindan)))))	(Elaeis_oleifera	Elaeis_guineensis)))	Calamus_caryotoides);
(((Bactris_major	((Reinhardtia_gracilis	(Reinhardtia_simplex	(Reinhardtia_paiewonskiana	Reinhardtia_latisecta)))	((((Heterospathe_cagayanensis	Dypsis_decaryi)	(Manicaria_saccifera	(((Dictyosperma_album	((Prestoea_acuminata	((Burretiokentia_grandiflora	Oenocarpus_minor)	Oenocarpus_bataua))	Kentiopsis_piersoniorum))	(Podococcus_barteri	(Pelagodoxa_henryana	Veitchia_spiralis)))	Hydriastele_microspadix)))	(((Roystonea_regia	Sclerosperma_profizianum)	((((Nypa_fruticans	Phoenix_dactylifera)	Chamaedorea_seifrizii)	Sabal_domingensis)	Serenoa_repens))	Orania_palindan))	((Elaeis_oleifera	Elaeis_guineensis)	(Attalea_speciosa	Iriartea_deltoidea)))))	Pseudophoenix_vinifera)	Calamus_caryotoides);
(((((Bactris_major	(Elaeis_oleifera	Elaeis_guineensis))	(Attalea_speciosa	Iriartea_deltoidea))	(((Sclerosperma_profizianum	((((Prestoea_acuminata	Hydriastele_microspadix)	((Pelagodoxa_henryana	(Dypsis_decaryi	Veitchia_spiralis))	Dictyosperma_album))	((((Podococcus_barteri	Oenocarpus_minor)	Oenocarpus_bataua)	(Burretiokentia_grandiflora	Kentiopsis_piersoniorum))	Heterospathe_cagayanensis))	Manicaria_saccifera))	(Roystonea_regia	((Pseudophoenix_vinifera	Chamaedorea_seifrizii)	((Phoenix_dactylifera	Sabal_domingensis)	Nypa_fruticans))))	Orania_palindan))	(Serenoa_repens	((Reinhardtia_paiewonskiana	Reinhardtia_latisecta)	(Reinhardtia_gracilis	Reinhardtia_simplex))))	Calamus_caryotoides);
((Chamaedorea_seifrizii	(Nypa_fruticans	((((Serenoa_repens	Phoenix_dactylifera)	Sabal_domingensis)	(Sclerosperma_profizianum	Roystonea_regia))	(Orania_palindan	((((Attalea_speciosa	(Bactris_major	(Elaeis_oleifera	Elaeis_guineensis)))	(Pseudophoenix_vinifera	(Reinhardtia_gracilis	(Reinhardtia_simplex	(Reinhardtia_paiewonskiana	Reinhardtia_latisecta)))))	Iriartea_deltoidea)	((Heterospathe_cagayanensis	(((Prestoea_acuminata	(Oenocarpus_minor	Oenocarpus_bataua))	(Burretiokentia_grandiflora	Kentiopsis_piersoniorum))	((Hydriastele_microspadix	(Dypsis_decaryi	((Pelagodoxa_henryana	Podococcus_barteri)	Veitchia_spiralis)))	Dictyosperma_album)))	Manicaria_saccifera))))))	Calamus_caryotoides);
((((Attalea_speciosa	Iriartea_deltoidea)	((Reinhardtia_gracilis	(Reinhardtia_simplex	(Reinhardtia_paiewonskiana	Reinhardtia_latisecta)))	(Bactris_major	(Elaeis_oleifera	Elaeis_guineensis))))	(Serenoa_repens	((((Orania_palindan	Roystonea_regia)	(Phoenix_dactylifera	((Chamaedorea_seifrizii	Nypa_fruticans)	Sabal_domingensis)))	(((((((Pelagodoxa_henryana	Podococcus_barteri)	Veitchia_spiralis)	(Prestoea_acuminata	Hydriastele_microspadix))	Manicaria_saccifera)	((Kentiopsis_piersoniorum	((Oenocarpus_minor	Burretiokentia_grandiflora)	Oenocarpus_bataua))	Dictyosperma_album))	(Heterospathe_cagayanensis	Dypsis_decaryi))	Sclerosperma_profizianum))	Pseudophoenix_vinifera)))	Calamus_caryotoides);
((Pseudophoenix_vinifera	(Sclerosperma_profizianum	(((((Reinhardtia_gracilis	(Reinhardtia_simplex	(Reinhardtia_paiewonskiana	Reinhardtia_latisecta)))	(Attalea_speciosa	(Bactris_major	(Elaeis_oleifera	Elaeis_guineensis))))	Iriartea_deltoidea)	((((((Podococcus_barteri	((Dypsis_decaryi	Veitchia_spiralis)	Pelagodoxa_henryana))	(Prestoea_acuminata	Hydriastele_microspadix))	(((Kentiopsis_piersoniorum	((Oenocarpus_minor	Burretiokentia_grandiflora)	Oenocarpus_bataua))	Heterospathe_cagayanensis)	Dictyosperma_album))	Manicaria_saccifera)	((((Phoenix_dactylifera	Serenoa_repens)	Chamaedorea_seifrizii)	Nypa_fruticans)	Sabal_domingensis))	Orania_palindan))	Roystonea_regia)))	Calamus_caryotoides);
((Bactris_major	((Elaeis_oleifera	Elaeis_guineensis)	((((((((((Kentiopsis_piersoniorum	((Oenocarpus_minor	Burretiokentia_grandiflora)	Oenocarpus_bataua))	(Dictyosperma_album	Manicaria_saccifera))	((Prestoea_acuminata	Hydriastele_microspadix)	(Podococcus_barteri	(Veitchia_spiralis	Pelagodoxa_henryana))))	Heterospathe_cagayanensis)	Dypsis_decaryi)	((Chamaedorea_seifrizii	(Sabal_domingensis	(Phoenix_dactylifera	Serenoa_repens)))	Nypa_fruticans))	(Pseudophoenix_vinifera	Orania_palindan))	(Roystonea_regia	Sclerosperma_profizianum))	(Reinhardtia_gracilis	(Reinhardtia_simplex	(Reinhardtia_paiewonskiana	Reinhardtia_latisecta))))	(Iriartea_deltoidea	Attalea_speciosa))))	Calamus_caryotoides);
((Serenoa_repens	((Sabal_domingensis	(Orania_palindan	(((Iriartea_deltoidea	Attalea_speciosa)	((Elaeis_oleifera	Elaeis_guineensis)	((Pseudophoenix_vinifera	Bactris_major)	((Prestoea_acuminata	Reinhardtia_gracilis)	(Reinhardtia_simplex	(Reinhardtia_paiewonskiana	Reinhardtia_latisecta))))))	((((Dictyosperma_album	(Heterospathe_cagayanensis	(Kentiopsis_piersoniorum	((Oenocarpus_minor	Oenocarpus_bataua)	Burretiokentia_grandiflora))))	(Hydriastele_microspadix	(Podococcus_barteri	((Dypsis_decaryi	Veitchia_spiralis)	Pelagodoxa_henryana))))	Manicaria_saccifera)	(Roystonea_regia	Sclerosperma_profizianum)))))	((Chamaedorea_seifrizii	Nypa_fruticans)	Phoenix_dactylifera)))	Calamus_caryotoides);
((Bactris_major	(Attalea_speciosa	((Elaeis_oleifera	Elaeis_guineensis)	(((Reinhardtia_latisecta	Reinhardtia_paiewonskiana)	(Reinhardtia_gracilis	Reinhardtia_simplex))	((((Roystonea_regia	Orania_palindan)	(Sclerosperma_profizianum	(Manicaria_saccifera	((((Prestoea_acuminata	Hydriastele_microspadix)	(Veitchia_spiralis	Dypsis_decaryi))	(Dictyosperma_album	(Heterospathe_cagayanensis	((Oenocarpus_bataua	((Podococcus_barteri	Oenocarpus_minor)	Burretiokentia_grandiflora))	Kentiopsis_piersoniorum))))	Pelagodoxa_henryana))))	(Nypa_fruticans	(Chamaedorea_seifrizii	((Serenoa_repens	Phoenix_dactylifera)	Sabal_domingensis))))	(Pseudophoenix_vinifera	Iriartea_deltoidea))))))	Calamus_caryotoides);
((Nypa_fruticans	((Pseudophoenix_vinifera	Chamaedorea_seifrizii)	(((((((Bactris_major	(Elaeis_oleifera	Elaeis_guineensis))	Attalea_speciosa)	((Prestoea_acuminata	Iriartea_deltoidea)	((Reinhardtia_latisecta	Reinhardtia_paiewonskiana)	(Reinhardtia_gracilis	Reinhardtia_simplex))))	Orania_palindan)	(Manicaria_saccifera	((((Pelagodoxa_henryana	Veitchia_spiralis)	Hydriastele_microspadix)	(Dictyosperma_album	((Oenocarpus_bataua	(Podococcus_barteri	Oenocarpus_minor))	(Burretiokentia_grandiflora	Kentiopsis_piersoniorum))))	(Heterospathe_cagayanensis	Dypsis_decaryi))))	(Sclerosperma_profizianum	Roystonea_regia))	((Serenoa_repens	Phoenix_dactylifera)	Sabal_domingensis))))	Calamus_caryotoides);
((Chamaedorea_seifrizii	((((((Orania_palindan	(Sclerosperma_profizianum	(Manicaria_saccifera	((((Oenocarpus_bataua	Oenocarpus_minor)	(Burretiokentia_grandiflora	Kentiopsis_piersoniorum))	(((Veitchia_spiralis	(Pelagodoxa_henryana	Podococcus_barteri))	Hydriastele_microspadix)	Dictyosperma_album))	(Heterospathe_cagayanensis	Dypsis_decaryi)))))	((Bactris_major	(Elaeis_oleifera	Elaeis_guineensis))	(((Pseudophoenix_vinifera	Iriartea_deltoidea)	Attalea_speciosa)	(Reinhardtia_gracilis	(Reinhardtia_simplex	(Reinhardtia_latisecta	Reinhardtia_paiewonskiana))))))	Roystonea_regia)	((Serenoa_repens	Phoenix_dactylifera)	Sabal_domingensis))	Prestoea_acuminata)	Nypa_fruticans))	Calamus_caryotoides);
((Chamaedorea_seifrizii	(((Serenoa_repens	Phoenix_dactylifera)	(((Roystonea_regia	Sabal_domingensis)	((Orania_palindan	(Sclerosperma_profizianum	(Manicaria_saccifera	((Kentiopsis_piersoniorum	((Oenocarpus_bataua	Oenocarpus_minor)	Burretiokentia_grandiflora))	((((Dypsis_decaryi	Veitchia_spiralis)	(Pelagodoxa_henryana	Podococcus_barteri))	Hydriastele_microspadix)	(Heterospathe_cagayanensis	Dictyosperma_album))))))	(((Reinhardtia_latisecta	Reinhardtia_paiewonskiana)	(Reinhardtia_gracilis	Reinhardtia_simplex))	((Bactris_major	(Elaeis_oleifera	Elaeis_guineensis))	(Iriartea_deltoidea	Attalea_speciosa)))))	(Pseudophoenix_vinifera	Prestoea_acuminata)))	Nypa_fruticans))	Calamus_caryotoides);
((Sclerosperma_profizianum	((Manicaria_saccifera	((((((Pelagodoxa_henryana	Burretiokentia_grandiflora)	Kentiopsis_piersoniorum)	(Podococcus_barteri	(Prestoea_acuminata	(Oenocarpus_bataua	Oenocarpus_minor))))	((Dypsis_decaryi	Veitchia_spiralis)	Hydriastele_microspadix))	Dictyosperma_album)	Heterospathe_cagayanensis))	(((((Reinhardtia_gracilis	(Reinhardtia_simplex	(Reinhardtia_latisecta	Reinhardtia_paiewonskiana)))	((Bactris_major	(Elaeis_oleifera	Elaeis_guineensis))	Attalea_speciosa))	Iriartea_deltoidea)	(((Serenoa_repens	Phoenix_dactylifera)	(Nypa_fruticans	(Pseudophoenix_vinifera	Chamaedorea_seifrizii)))	Sabal_domingensis))	(Roystonea_regia	Orania_palindan))))	Calamus_caryotoides);
((Pseudophoenix_vinifera	(((Iriartea_deltoidea	Attalea_speciosa)	((Bactris_major	(Elaeis_oleifera	Elaeis_guineensis))	((Sclerosperma_profizianum	(Roystonea_regia	(((Nypa_fruticans	Chamaedorea_seifrizii)	(Serenoa_repens	Phoenix_dactylifera))	Sabal_domingensis)))	(Orania_palindan	(Manicaria_saccifera	((((Dypsis_decaryi	(Veitchia_spiralis	(Pelagodoxa_henryana	Podococcus_barteri)))	(Prestoea_acuminata	Hydriastele_microspadix))	(Heterospathe_cagayanensis	Dictyosperma_album))	((Burretiokentia_grandiflora	Kentiopsis_piersoniorum)	(Oenocarpus_bataua	Oenocarpus_minor))))))))	((Reinhardtia_simplex	(Reinhardtia_latisecta	Reinhardtia_paiewonskiana))	Reinhardtia_gracilis)))	Calamus_caryotoides);
((Bactris_major	((Elaeis_oleifera	Elaeis_guineensis)	(Attalea_speciosa	((Iriartea_deltoidea	((((((Phoenix_dactylifera	Serenoa_repens)	Chamaedorea_seifrizii)	(Sabal_domingensis	Nypa_fruticans))	(Sclerosperma_profizianum	Roystonea_regia))	((Manicaria_saccifera	Dictyosperma_album)	((((Dypsis_decaryi	Veitchia_spiralis)	(Pelagodoxa_henryana	Podococcus_barteri))	Hydriastele_microspadix)	(Heterospathe_cagayanensis	(Kentiopsis_piersoniorum	(Prestoea_acuminata	(Oenocarpus_bataua	(Burretiokentia_grandiflora	Oenocarpus_minor))))))))	(Pseudophoenix_vinifera	Orania_palindan)))	((Reinhardtia_simplex	(Reinhardtia_latisecta	Reinhardtia_paiewonskiana))	Reinhardtia_gracilis)))))	Calamus_caryotoides);
((Elaeis_oleifera	(Elaeis_guineensis	(((((((((Phoenix_dactylifera	Serenoa_repens)	Chamaedorea_seifrizii)	(Sabal_domingensis	Nypa_fruticans))	(Sclerosperma_profizianum	Roystonea_regia))	(Pseudophoenix_vinifera	(Manicaria_saccifera	((Hydriastele_microspadix	(Heterospathe_cagayanensis	((Dictyosperma_album	Dypsis_decaryi)	(Veitchia_spiralis	(Pelagodoxa_henryana	Podococcus_barteri)))))	(Kentiopsis_piersoniorum	(Prestoea_acuminata	(Oenocarpus_bataua	(Burretiokentia_grandiflora	Oenocarpus_minor))))))))	Orania_palindan)	((Reinhardtia_simplex	(Reinhardtia_latisecta	Reinhardtia_paiewonskiana))	Reinhardtia_gracilis))	Bactris_major)	(Attalea_speciosa	Iriartea_deltoidea))))	Calamus_caryotoides);
((Pseudophoenix_vinifera	(((Podococcus_barteri	((((Sabal_domingensis	(Phoenix_dactylifera	Serenoa_repens))	Chamaedorea_seifrizii)	Nypa_fruticans)	Roystonea_regia))	((Iriartea_deltoidea	(Sclerosperma_profizianum	((Dictyosperma_album	((Veitchia_spiralis	Hydriastele_microspadix)	(Kentiopsis_piersoniorum	((Manicaria_saccifera	(Prestoea_acuminata	(Oenocarpus_bataua	Oenocarpus_minor)))	Burretiokentia_grandiflora))))	(Heterospathe_cagayanensis	Dypsis_decaryi))))	(((Reinhardtia_latisecta	Reinhardtia_paiewonskiana)	(Reinhardtia_gracilis	Reinhardtia_simplex))	((Bactris_major	(Elaeis_oleifera	Elaeis_guineensis))	Attalea_speciosa))))	(Pelagodoxa_henryana	Orania_palindan)))	Calamus_caryotoides);
((Bactris_major	((Elaeis_oleifera	Elaeis_guineensis)	(((Iriartea_deltoidea	Pseudophoenix_vinifera)	Attalea_speciosa)	((Orania_palindan	(((Podococcus_barteri	Sclerosperma_profizianum)	((Manicaria_saccifera	(((Prestoea_acuminata	Hydriastele_microspadix)	(Dictyosperma_album	(Pelagodoxa_henryana	Veitchia_spiralis)))	((Burretiokentia_grandiflora	Kentiopsis_piersoniorum)	(Oenocarpus_bataua	Oenocarpus_minor))))	(Heterospathe_cagayanensis	Dypsis_decaryi)))	((((Sabal_domingensis	Chamaedorea_seifrizii)	(Phoenix_dactylifera	Nypa_fruticans))	Serenoa_repens)	Roystonea_regia)))	(Reinhardtia_gracilis	(Reinhardtia_simplex	(Reinhardtia_latisecta	Reinhardtia_paiewonskiana)))))))	Calamus_caryotoides);
((((Burretiokentia_grandiflora	Oenocarpus_minor)	Oenocarpus_bataua)	((((((Podococcus_barteri	Dictyosperma_album)	((Prestoea_acuminata	Hydriastele_microspadix)	(Veitchia_spiralis	Dypsis_decaryi)))	(Manicaria_saccifera	((Pseudophoenix_vinifera	Orania_palindan)	((Sclerosperma_profizianum	(Roystonea_regia	(((Chamaedorea_seifrizii	(Phoenix_dactylifera	Serenoa_repens))	Sabal_domingensis)	Nypa_fruticans)))	((((Elaeis_guineensis	Elaeis_oleifera)	Bactris_major)	(Iriartea_deltoidea	Attalea_speciosa))	((Reinhardtia_simplex	Reinhardtia_gracilis)	(Reinhardtia_latisecta	Reinhardtia_paiewonskiana)))))))	Pelagodoxa_henryana)	Heterospathe_cagayanensis)	Kentiopsis_piersoniorum))	Calamus_caryotoides);
(((Oenocarpus_minor	Oenocarpus_bataua)	((((Manicaria_saccifera	((Orania_palindan	((((((Elaeis_guineensis	Elaeis_oleifera)	Bactris_major)	Attalea_speciosa)	((Reinhardtia_simplex	Reinhardtia_gracilis)	(Reinhardtia_latisecta	Reinhardtia_paiewonskiana)))	Iriartea_deltoidea)	(Sclerosperma_profizianum	Roystonea_regia)))	((((Pseudophoenix_vinifera	Chamaedorea_seifrizii)	(Phoenix_dactylifera	Nypa_fruticans))	Sabal_domingensis)	Serenoa_repens)))	((Dictyosperma_album	Heterospathe_cagayanensis)	((Veitchia_spiralis	(Podococcus_barteri	Pelagodoxa_henryana))	(Dypsis_decaryi	Hydriastele_microspadix))))	(Burretiokentia_grandiflora	Kentiopsis_piersoniorum))	Prestoea_acuminata))	Calamus_caryotoides);
((((Elaeis_guineensis	Elaeis_oleifera)	(((Reinhardtia_simplex	Reinhardtia_gracilis)	(Reinhardtia_latisecta	Reinhardtia_paiewonskiana))	((Attalea_speciosa	(Iriartea_deltoidea	Pseudophoenix_vinifera))	((Prestoea_acuminata	(Roystonea_regia	((Nypa_fruticans	Sabal_domingensis)	(Chamaedorea_seifrizii	(Serenoa_repens	Phoenix_dactylifera)))))	((Sclerosperma_profizianum	(((Hydriastele_microspadix	((Dypsis_decaryi	Veitchia_spiralis)	(Heterospathe_cagayanensis	((Dictyosperma_album	Podococcus_barteri)	Pelagodoxa_henryana))))	((Burretiokentia_grandiflora	Kentiopsis_piersoniorum)	(Oenocarpus_minor	Oenocarpus_bataua)))	Manicaria_saccifera))	Orania_palindan)))))	Bactris_major)	Calamus_caryotoides);
(((Chamaedorea_seifrizii	((((((Sclerosperma_profizianum	(Dypsis_decaryi	(Heterospathe_cagayanensis	(Manicaria_saccifera	(Hydriastele_microspadix	((Veitchia_spiralis	((Burretiokentia_grandiflora	Kentiopsis_piersoniorum)	(Oenocarpus_minor	Oenocarpus_bataua)))	Dictyosperma_album))))))	((((Bactris_major	(Elaeis_guineensis	Elaeis_oleifera))	(Attalea_speciosa	Iriartea_deltoidea))	((Reinhardtia_simplex	(Reinhardtia_latisecta	Reinhardtia_paiewonskiana))	Reinhardtia_gracilis))	(Pelagodoxa_henryana	Orania_palindan)))	Podococcus_barteri)	Roystonea_regia)	(Sabal_domingensis	(Serenoa_repens	Phoenix_dactylifera)))	Nypa_fruticans))	(Prestoea_acuminata	Pseudophoenix_vinifera))	Calamus_caryotoides);
((((Phoenix_dactylifera	(Sabal_domingensis	(Serenoa_repens	((Roystonea_regia	Sclerosperma_profizianum)	(Orania_palindan	(((Dypsis_decaryi	(Heterospathe_cagayanensis	((Dictyosperma_album	Manicaria_saccifera)	(((Kentiopsis_piersoniorum	Burretiokentia_grandiflora)	(Oenocarpus_minor	Oenocarpus_bataua))	((Prestoea_acuminata	Hydriastele_microspadix)	((Podococcus_barteri	Pelagodoxa_henryana)	Veitchia_spiralis))))))	(Pseudophoenix_vinifera	Iriartea_deltoidea))	(((Bactris_major	(Elaeis_guineensis	Elaeis_oleifera))	Attalea_speciosa)	((Reinhardtia_simplex	(Reinhardtia_latisecta	Reinhardtia_paiewonskiana))	Reinhardtia_gracilis))))))))	Nypa_fruticans)	Chamaedorea_seifrizii)	Calamus_caryotoides);
(((((Orania_palindan	((((((Sabal_domingensis	Nypa_fruticans)	Chamaedorea_seifrizii)	Phoenix_dactylifera)	Serenoa_repens)	(Manicaria_saccifera	((((Kentiopsis_piersoniorum	Burretiokentia_grandiflora)	(Podococcus_barteri	(Oenocarpus_minor	Oenocarpus_bataua)))	Heterospathe_cagayanensis)	(((Dypsis_decaryi	(Prestoea_acuminata	Hydriastele_microspadix))	(Pelagodoxa_henryana	Veitchia_spiralis))	Dictyosperma_album))))	((Iriartea_deltoidea	Attalea_speciosa)	((Bactris_major	(Reinhardtia_gracilis	(Elaeis_guineensis	Elaeis_oleifera)))	(Reinhardtia_simplex	(Reinhardtia_latisecta	Reinhardtia_paiewonskiana))))))	Roystonea_regia)	Sclerosperma_profizianum)	Pseudophoenix_vinifera)	Calamus_caryotoides);
((((((Nypa_fruticans	(Pseudophoenix_vinifera	Chamaedorea_seifrizii))	(Sabal_domingensis	(Phoenix_dactylifera	Serenoa_repens)))	((Manicaria_saccifera	(((Kentiopsis_piersoniorum	(Prestoea_acuminata	(Oenocarpus_minor	(Burretiokentia_grandiflora	Oenocarpus_bataua))))	(((Dypsis_decaryi	(Podococcus_barteri	(Pelagodoxa_henryana	Hydriastele_microspadix)))	Veitchia_spiralis)	Dictyosperma_album))	Heterospathe_cagayanensis))	(Orania_palindan	(((Iriartea_deltoidea	Attalea_speciosa)	(Bactris_major	(Elaeis_guineensis	Elaeis_oleifera)))	((Reinhardtia_gracilis	Reinhardtia_simplex)	(Reinhardtia_latisecta	Reinhardtia_paiewonskiana))))))	Roystonea_regia)	Sclerosperma_profizianum)	Calamus_caryotoides);
(((Manicaria_saccifera	(((Oenocarpus_minor	Oenocarpus_bataua)	(Podococcus_barteri	((((Heterospathe_cagayanensis	(Hydriastele_microspadix	Dypsis_decaryi))	((Burretiokentia_grandiflora	Kentiopsis_piersoniorum)	Veitchia_spiralis))	Dictyosperma_album)	Pelagodoxa_henryana)))	((Orania_palindan	(((Iriartea_deltoidea	Attalea_speciosa)	(Bactris_major	(Elaeis_guineensis	Elaeis_oleifera)))	((Reinhardtia_gracilis	Reinhardtia_simplex)	(Reinhardtia_latisecta	Reinhardtia_paiewonskiana))))	(Roystonea_regia	(Nypa_fruticans	((Prestoea_acuminata	(Pseudophoenix_vinifera	Chamaedorea_seifrizii))	(Sabal_domingensis	(Phoenix_dactylifera	Serenoa_repens))))))))	Sclerosperma_profizianum)	Calamus_caryotoides);
((Bactris_major	((Reinhardtia_simplex	(Reinhardtia_latisecta	Reinhardtia_paiewonskiana))	((((Sclerosperma_profizianum	(Roystonea_regia	Orania_palindan))	((Manicaria_saccifera	((Oenocarpus_minor	Oenocarpus_bataua)	((Heterospathe_cagayanensis	(Burretiokentia_grandiflora	Kentiopsis_piersoniorum))	((Pelagodoxa_henryana	Dictyosperma_album)	((Podococcus_barteri	((Prestoea_acuminata	Hydriastele_microspadix)	Dypsis_decaryi))	Veitchia_spiralis)))))	((Serenoa_repens	(Chamaedorea_seifrizii	(Nypa_fruticans	Phoenix_dactylifera)))	Sabal_domingensis)))	Pseudophoenix_vinifera)	((Iriartea_deltoidea	Attalea_speciosa)	(Reinhardtia_gracilis	(Elaeis_guineensis	Elaeis_oleifera))))))	Calamus_caryotoides);
((Bactris_major	((Elaeis_guineensis	Elaeis_oleifera)	(Attalea_speciosa	((Reinhardtia_gracilis	(Reinhardtia_simplex	(Reinhardtia_latisecta	Reinhardtia_paiewonskiana)))	(((((((Podococcus_barteri	Dictyosperma_album)	((Pelagodoxa_henryana	(Prestoea_acuminata	Hydriastele_microspadix))	((Veitchia_spiralis	Dypsis_decaryi)	Heterospathe_cagayanensis)))	((Oenocarpus_minor	Oenocarpus_bataua)	(Burretiokentia_grandiflora	Kentiopsis_piersoniorum)))	Manicaria_saccifera)	(Serenoa_repens	((Sabal_domingensis	Chamaedorea_seifrizii)	(Nypa_fruticans	Phoenix_dactylifera))))	(Roystonea_regia	Sclerosperma_profizianum))	((Iriartea_deltoidea	Pseudophoenix_vinifera)	Orania_palindan))))))	Calamus_caryotoides);
((Sclerosperma_profizianum	(((((Manicaria_saccifera	(((Dypsis_decaryi	(Prestoea_acuminata	Hydriastele_microspadix))	((Pelagodoxa_henryana	Veitchia_spiralis)	Dictyosperma_album))	(Heterospathe_cagayanensis	((Burretiokentia_grandiflora	Kentiopsis_piersoniorum)	(Oenocarpus_bataua	(Podococcus_barteri	Oenocarpus_minor))))))	(Pseudophoenix_vinifera	Orania_palindan))	(Iriartea_deltoidea	(((Elaeis_oleifera	Elaeis_guineensis)	Attalea_speciosa)	(Bactris_major	(Reinhardtia_gracilis	((Reinhardtia_latisecta	Reinhardtia_paiewonskiana)	Reinhardtia_simplex))))))	(Nypa_fruticans	(((Phoenix_dactylifera	Serenoa_repens)	Sabal_domingensis)	Chamaedorea_seifrizii)))	Roystonea_regia))	Calamus_caryotoides);
((Sclerosperma_profizianum	(((Pseudophoenix_vinifera	(((Heterospathe_cagayanensis	Dypsis_decaryi)	((((Burretiokentia_grandiflora	Kentiopsis_piersoniorum)	(Prestoea_acuminata	(Oenocarpus_bataua	Oenocarpus_minor)))	((Podococcus_barteri	(Pelagodoxa_henryana	Veitchia_spiralis))	Hydriastele_microspadix))	(Manicaria_saccifera	Dictyosperma_album)))	(Sabal_domingensis	((Chamaedorea_seifrizii	(Nypa_fruticans	Phoenix_dactylifera))	Serenoa_repens))))	Orania_palindan)	(Roystonea_regia	(Iriartea_deltoidea	((Reinhardtia_gracilis	((Reinhardtia_latisecta	Reinhardtia_paiewonskiana)	Reinhardtia_simplex))	(Attalea_speciosa	(Bactris_major	(Elaeis_oleifera	Elaeis_guineensis))))))))	Calamus_caryotoides);
(((Bactris_major	((Reinhardtia_gracilis	((Reinhardtia_latisecta	Reinhardtia_paiewonskiana)	Reinhardtia_simplex))	((Attalea_speciosa	Iriartea_deltoidea)	(((Sclerosperma_profizianum	(((((((Burretiokentia_grandiflora	Kentiopsis_piersoniorum)	(Oenocarpus_bataua	Oenocarpus_minor))	((Dictyosperma_album	(Podococcus_barteri	(Pelagodoxa_henryana	Veitchia_spiralis)))	(Prestoea_acuminata	Hydriastele_microspadix)))	Manicaria_saccifera)	Heterospathe_cagayanensis)	Dypsis_decaryi)	((Chamaedorea_seifrizii	(Sabal_domingensis	Nypa_fruticans))	(Phoenix_dactylifera	Serenoa_repens))))	(Orania_palindan	Roystonea_regia))	(Elaeis_oleifera	Elaeis_guineensis)))))	Pseudophoenix_vinifera)	Calamus_caryotoides);
((Chamaedorea_seifrizii	(Nypa_fruticans	((Sabal_domingensis	(Phoenix_dactylifera	Serenoa_repens))	(((((((Burretiokentia_grandiflora	Kentiopsis_piersoniorum)	(Prestoea_acuminata	(Oenocarpus_bataua	Oenocarpus_minor)))	((Heterospathe_cagayanensis	(Hydriastele_microspadix	((Veitchia_spiralis	(Dypsis_decaryi	Pelagodoxa_henryana))	Podococcus_barteri)))	Dictyosperma_album))	(Roystonea_regia	Manicaria_saccifera))	Sclerosperma_profizianum)	(Pseudophoenix_vinifera	Orania_palindan))	(((Reinhardtia_gracilis	((Reinhardtia_latisecta	Reinhardtia_paiewonskiana)	Reinhardtia_simplex))	((Bactris_major	(Elaeis_oleifera	Elaeis_guineensis))	Attalea_speciosa))	Iriartea_deltoidea)))))	Calamus_caryotoides);
((Chamaedorea_seifrizii	(Nypa_fruticans	((Sabal_domingensis	(Phoenix_dactylifera	Serenoa_repens))	((((Dypsis_decaryi	Heterospathe_cagayanensis)	(Manicaria_saccifera	((Kentiopsis_piersoniorum	(Oenocarpus_bataua	(Oenocarpus_minor	Burretiokentia_grandiflora)))	(((Veitchia_spiralis	(Pelagodoxa_henryana	Podococcus_barteri))	(Prestoea_acuminata	Hydriastele_microspadix))	Dictyosperma_album))))	Sclerosperma_profizianum)	((Roystonea_regia	Orania_palindan)	((Reinhardtia_gracilis	((Reinhardtia_latisecta	Reinhardtia_paiewonskiana)	Reinhardtia_simplex))	(Bactris_major	((Elaeis_oleifera	Elaeis_guineensis)	(Attalea_speciosa	(Pseudophoenix_vinifera	Iriartea_deltoidea))))))))))	Calamus_caryotoides);
((((Reinhardtia_gracilis	((Reinhardtia_latisecta	Reinhardtia_paiewonskiana)	Reinhardtia_simplex))	(Bactris_major	((Elaeis_oleifera	Elaeis_guineensis)	(Attalea_speciosa	Iriartea_deltoidea))))	(((Pelagodoxa_henryana	(Chamaedorea_seifrizii	((Phoenix_dactylifera	Serenoa_repens)	Sabal_domingensis)))	((((((Prestoea_acuminata	Hydriastele_microspadix)	Manicaria_saccifera)	(Dictyosperma_album	(Veitchia_spiralis	(Kentiopsis_piersoniorum	((Oenocarpus_bataua	Oenocarpus_minor)	Burretiokentia_grandiflora)))))	Heterospathe_cagayanensis)	Dypsis_decaryi)	Podococcus_barteri))	(Nypa_fruticans	((Sclerosperma_profizianum	(Roystonea_regia	Orania_palindan))	Pseudophoenix_vinifera))))	Calamus_caryotoides);
((Roystonea_regia	((((Pseudophoenix_vinifera	(Reinhardtia_gracilis	((Reinhardtia_latisecta	Reinhardtia_paiewonskiana)	Reinhardtia_simplex)))	(Bactris_major	((Elaeis_oleifera	Elaeis_guineensis)	(Attalea_speciosa	Iriartea_deltoidea))))	(((Nypa_fruticans	(Chamaedorea_seifrizii	((Phoenix_dactylifera	Serenoa_repens)	Sabal_domingensis)))	(((((Hydriastele_microspadix	Dictyosperma_album)	(Veitchia_spiralis	(Kentiopsis_piersoniorum	((Oenocarpus_bataua	Oenocarpus_minor)	Burretiokentia_grandiflora))))	(Heterospathe_cagayanensis	Dypsis_decaryi))	(Prestoea_acuminata	(Podococcus_barteri	Pelagodoxa_henryana)))	Manicaria_saccifera))	Orania_palindan))	Sclerosperma_profizianum))	Calamus_caryotoides);
(((Sclerosperma_profizianum	(Orania_palindan	((((Reinhardtia_gracilis	((Reinhardtia_latisecta	Reinhardtia_paiewonskiana)	Reinhardtia_simplex))	((Bactris_major	Attalea_speciosa)	(Elaeis_oleifera	Elaeis_guineensis)))	Iriartea_deltoidea)	(((((Phoenix_dactylifera	Serenoa_repens)	Sabal_domingensis)	(Nypa_fruticans	Chamaedorea_seifrizii))	Manicaria_saccifera)	(Roystonea_regia	(((Kentiopsis_piersoniorum	((Oenocarpus_bataua	Oenocarpus_minor)	Burretiokentia_grandiflora))	Dictyosperma_album)	(((Veitchia_spiralis	(Podococcus_barteri	Pelagodoxa_henryana))	Heterospathe_cagayanensis)	((Hydriastele_microspadix	Prestoea_acuminata)	Dypsis_decaryi))))))))	Pseudophoenix_vinifera)	Calamus_caryotoides);
((((Reinhardtia_gracilis	(Reinhardtia_latisecta	Reinhardtia_paiewonskiana))	Reinhardtia_simplex)	(((Bactris_major	(Elaeis_oleifera	Elaeis_guineensis))	Attalea_speciosa)	((((Iriartea_deltoidea	Pseudophoenix_vinifera)	Prestoea_acuminata)	((((Phoenix_dactylifera	Serenoa_repens)	Sabal_domingensis)	(Nypa_fruticans	Chamaedorea_seifrizii))	(Manicaria_saccifera	((((((Veitchia_spiralis	Hydriastele_microspadix)	Dypsis_decaryi)	Pelagodoxa_henryana)	Heterospathe_cagayanensis)	Dictyosperma_album)	((Oenocarpus_bataua	(Podococcus_barteri	Oenocarpus_minor))	(Burretiokentia_grandiflora	Kentiopsis_piersoniorum))))))	((Roystonea_regia	Sclerosperma_profizianum)	Orania_palindan))))	Calamus_caryotoides);
((Chamaedorea_seifrizii	(((Serenoa_repens	(((Sclerosperma_profizianum	((Roystonea_regia	Manicaria_saccifera)	((Heterospathe_cagayanensis	Dypsis_decaryi)	((((((Oenocarpus_bataua	((Burretiokentia_grandiflora	Podococcus_barteri)	Oenocarpus_minor))	Kentiopsis_piersoniorum)	Veitchia_spiralis)	Hydriastele_microspadix)	Dictyosperma_album)	Pelagodoxa_henryana))))	Orania_palindan)	((((Bactris_major	(Elaeis_oleifera	Elaeis_guineensis))	Attalea_speciosa)	(((Reinhardtia_latisecta	Reinhardtia_paiewonskiana)	Reinhardtia_gracilis)	Reinhardtia_simplex))	(Iriartea_deltoidea	(Pseudophoenix_vinifera	Prestoea_acuminata)))))	(Nypa_fruticans	Phoenix_dactylifera))	Sabal_domingensis))	Calamus_caryotoides);
((Pseudophoenix_vinifera	((((Roystonea_regia	(((Chamaedorea_seifrizii	(Nypa_fruticans	Phoenix_dactylifera))	Sabal_domingensis)	Serenoa_repens))	((Pelagodoxa_henryana	Orania_palindan)	(Sclerosperma_profizianum	(((Manicaria_saccifera	((Oenocarpus_bataua	(Podococcus_barteri	Oenocarpus_minor))	(Burretiokentia_grandiflora	Kentiopsis_piersoniorum)))	(Dictyosperma_album	((Dypsis_decaryi	Veitchia_spiralis)	Hydriastele_microspadix)))	Heterospathe_cagayanensis))))	(((Iriartea_deltoidea	Attalea_speciosa)	((Elaeis_oleifera	Elaeis_guineensis)	Bactris_major))	((Reinhardtia_paiewonskiana	Reinhardtia_latisecta)	(Reinhardtia_gracilis	Reinhardtia_simplex))))	Prestoea_acuminata))	Calamus_caryotoides);
((Bactris_major	(((Attalea_speciosa	((Iriartea_deltoidea	(Prestoea_acuminata	Pseudophoenix_vinifera))	(((Roystonea_regia	(((Chamaedorea_seifrizii	(Nypa_fruticans	Phoenix_dactylifera))	Sabal_domingensis)	Serenoa_repens))	(Sclerosperma_profizianum	((((Oenocarpus_bataua	Oenocarpus_minor)	(Burretiokentia_grandiflora	Kentiopsis_piersoniorum))	((Heterospathe_cagayanensis	((Pelagodoxa_henryana	(Podococcus_barteri	Hydriastele_microspadix))	(Dypsis_decaryi	Veitchia_spiralis)))	Dictyosperma_album))	Manicaria_saccifera)))	Orania_palindan)))	((Reinhardtia_paiewonskiana	Reinhardtia_latisecta)	(Reinhardtia_gracilis	Reinhardtia_simplex)))	(Elaeis_oleifera	Elaeis_guineensis)))	Calamus_caryotoides);
((Sclerosperma_profizianum	((Orania_palindan	(((((Reinhardtia_paiewonskiana	Reinhardtia_latisecta)	(Reinhardtia_simplex	Reinhardtia_gracilis))	(((Elaeis_oleifera	Elaeis_guineensis)	Bactris_major)	(Iriartea_deltoidea	Attalea_speciosa)))	Pseudophoenix_vinifera)	(((((Chamaedorea_seifrizii	Phoenix_dactylifera)	(Nypa_fruticans	Sabal_domingensis))	Serenoa_repens)	((((Prestoea_acuminata	Hydriastele_microspadix)	((Podococcus_barteri	(Pelagodoxa_henryana	Veitchia_spiralis))	Dypsis_decaryi))	(Dictyosperma_album	Heterospathe_cagayanensis))	(((Oenocarpus_minor	Oenocarpus_bataua)	Burretiokentia_grandiflora)	Kentiopsis_piersoniorum)))	Manicaria_saccifera)))	Roystonea_regia))	Calamus_caryotoides);
(((Oenocarpus_minor	Oenocarpus_bataua)	((Burretiokentia_grandiflora	Kentiopsis_piersoniorum)	(((Dypsis_decaryi	((Dictyosperma_album	((Veitchia_spiralis	Pelagodoxa_henryana)	Podococcus_barteri))	(Prestoea_acuminata	Hydriastele_microspadix)))	Heterospathe_cagayanensis)	(((((Orania_palindan	Sabal_domingensis)	Nypa_fruticans)	(((((Reinhardtia_paiewonskiana	Reinhardtia_latisecta)	Reinhardtia_simplex)	(((Elaeis_oleifera	Elaeis_guineensis)	Bactris_major)	(Iriartea_deltoidea	Attalea_speciosa)))	Reinhardtia_gracilis)	(Sclerosperma_profizianum	(Manicaria_saccifera	(Pseudophoenix_vinifera	Chamaedorea_seifrizii)))))	Roystonea_regia)	(Phoenix_dactylifera	Serenoa_repens)))))	Calamus_caryotoides);
(((Burretiokentia_grandiflora	(Oenocarpus_minor	Oenocarpus_bataua))	(Kentiopsis_piersoniorum	(((((Serenoa_repens	(Sabal_domingensis	(Chamaedorea_seifrizii	(Nypa_fruticans	Phoenix_dactylifera))))	(Iriartea_deltoidea	((Roystonea_regia	Orania_palindan)	(((Pseudophoenix_vinifera	Bactris_major)	(Reinhardtia_gracilis	((Reinhardtia_paiewonskiana	Reinhardtia_latisecta)	Reinhardtia_simplex)))	((Elaeis_oleifera	Elaeis_guineensis)	Attalea_speciosa)))))	(Heterospathe_cagayanensis	Sclerosperma_profizianum))	Manicaria_saccifera)	(((Dypsis_decaryi	(Veitchia_spiralis	(Pelagodoxa_henryana	Podococcus_barteri)))	(Prestoea_acuminata	Hydriastele_microspadix))	Dictyosperma_album))))	Calamus_caryotoides);
(((Oenocarpus_minor	Oenocarpus_bataua)	((Manicaria_saccifera	((Orania_palindan	(((Reinhardtia_gracilis	((Reinhardtia_paiewonskiana	Reinhardtia_latisecta)	Reinhardtia_simplex))	(Bactris_major	(Elaeis_oleifera	Elaeis_guineensis)))	(Iriartea_deltoidea	Attalea_speciosa)))	(Pseudophoenix_vinifera	(Sclerosperma_profizianum	(Roystonea_regia	((Sabal_domingensis	((Serenoa_repens	Chamaedorea_seifrizii)	Phoenix_dactylifera))	Nypa_fruticans))))))	(((Dypsis_decaryi	(((Prestoea_acuminata	Podococcus_barteri)	Hydriastele_microspadix)	Pelagodoxa_henryana))	Dictyosperma_album)	(((Veitchia_spiralis	Kentiopsis_piersoniorum)	Burretiokentia_grandiflora)	Heterospathe_cagayanensis))))	Calamus_caryotoides);
(((((((Manicaria_saccifera	((((Iriartea_deltoidea	Attalea_speciosa)	((Pseudophoenix_vinifera	Bactris_major)	(Elaeis_oleifera	Elaeis_guineensis)))	((Reinhardtia_paiewonskiana	Reinhardtia_latisecta)	(Reinhardtia_simplex	Reinhardtia_gracilis)))	(Sclerosperma_profizianum	(Orania_palindan	(((Sabal_domingensis	(Serenoa_repens	Phoenix_dactylifera))	Chamaedorea_seifrizii)	Nypa_fruticans)))))	Roystonea_regia)	((((Podococcus_barteri	Dictyosperma_album)	((Dypsis_decaryi	Veitchia_spiralis)	Pelagodoxa_henryana))	Hydriastele_microspadix)	Heterospathe_cagayanensis))	(Kentiopsis_piersoniorum	Burretiokentia_grandiflora))	Prestoea_acuminata)	(Oenocarpus_bataua	Oenocarpus_minor))	Calamus_caryotoides);
(((Oenocarpus_bataua	Oenocarpus_minor)	((((((Veitchia_spiralis	Pelagodoxa_henryana)	Hydriastele_microspadix)	Dictyosperma_album)	((Dypsis_decaryi	Heterospathe_cagayanensis)	(Manicaria_saccifera	(((((((((Reinhardtia_paiewonskiana	Reinhardtia_latisecta)	Reinhardtia_simplex)	Reinhardtia_gracilis)	(Pseudophoenix_vinifera	Bactris_major))	((Elaeis_oleifera	Elaeis_guineensis)	Attalea_speciosa))	Orania_palindan)	(Roystonea_regia	Sclerosperma_profizianum))	(Prestoea_acuminata	Iriartea_deltoidea))	((Sabal_domingensis	(Serenoa_repens	Phoenix_dactylifera))	(Chamaedorea_seifrizii	Nypa_fruticans))))))	Kentiopsis_piersoniorum)	(Burretiokentia_grandiflora	Podococcus_barteri)))	Calamus_caryotoides);
(((Burretiokentia_grandiflora	(((((Podococcus_barteri	(Veitchia_spiralis	Pelagodoxa_henryana))	Dictyosperma_album)	(Prestoea_acuminata	Hydriastele_microspadix))	((Dypsis_decaryi	Heterospathe_cagayanensis)	(Manicaria_saccifera	(((((((Reinhardtia_paiewonskiana	Reinhardtia_latisecta)	Reinhardtia_simplex)	Reinhardtia_gracilis)	((Bactris_major	(Elaeis_oleifera	Elaeis_guineensis))	(Iriartea_deltoidea	Attalea_speciosa)))	(Roystonea_regia	Orania_palindan))	(Pseudophoenix_vinifera	((Sabal_domingensis	(Serenoa_repens	Phoenix_dactylifera))	(Chamaedorea_seifrizii	Nypa_fruticans))))	Sclerosperma_profizianum))))	Kentiopsis_piersoniorum))	(Oenocarpus_minor	Oenocarpus_bataua))	Calamus_caryotoides);
(((Nypa_fruticans	Chamaedorea_seifrizii)	(((Serenoa_repens	Phoenix_dactylifera)	(((((Dypsis_decaryi	Heterospathe_cagayanensis)	(((Veitchia_spiralis	(Kentiopsis_piersoniorum	((Oenocarpus_minor	Oenocarpus_bataua)	Burretiokentia_grandiflora)))	(Podococcus_barteri	Dictyosperma_album))	((Prestoea_acuminata	Hydriastele_microspadix)	Pelagodoxa_henryana)))	Manicaria_saccifera)	((((((Reinhardtia_paiewonskiana	Reinhardtia_latisecta)	Reinhardtia_simplex)	(Pseudophoenix_vinifera	Reinhardtia_gracilis))	((Bactris_major	(Elaeis_oleifera	Elaeis_guineensis))	Attalea_speciosa))	Iriartea_deltoidea)	Orania_palindan))	(Sclerosperma_profizianum	Roystonea_regia)))	Sabal_domingensis))	Calamus_caryotoides);
((Sclerosperma_profizianum	(((((((Prestoea_acuminata	Hydriastele_microspadix)	(Roystonea_regia	Dypsis_decaryi))	(Veitchia_spiralis	Pelagodoxa_henryana))	(Dictyosperma_album	((Kentiopsis_piersoniorum	Burretiokentia_grandiflora)	((Oenocarpus_minor	Oenocarpus_bataua)	Podococcus_barteri))))	Heterospathe_cagayanensis)	Manicaria_saccifera)	(Orania_palindan	((Nypa_fruticans	((Pseudophoenix_vinifera	Chamaedorea_seifrizii)	((Phoenix_dactylifera	Serenoa_repens)	Sabal_domingensis)))	(Iriartea_deltoidea	(((Attalea_speciosa	(Bactris_major	(Elaeis_guineensis	Elaeis_oleifera)))	(Reinhardtia_simplex	(Reinhardtia_paiewonskiana	Reinhardtia_latisecta)))	Reinhardtia_gracilis))))))	Calamus_caryotoides);
((Bactris_major	((Elaeis_guineensis	Elaeis_oleifera)	((Attalea_speciosa	Iriartea_deltoidea)	((((Reinhardtia_paiewonskiana	Reinhardtia_latisecta)	Reinhardtia_simplex)	(Pseudophoenix_vinifera	Reinhardtia_gracilis))	(((Sclerosperma_profizianum	(((((Hydriastele_microspadix	(Veitchia_spiralis	Pelagodoxa_henryana))	(Dictyosperma_album	(Kentiopsis_piersoniorum	(((Oenocarpus_bataua	Oenocarpus_minor)	Burretiokentia_grandiflora)	Podococcus_barteri))))	Dypsis_decaryi)	Heterospathe_cagayanensis)	Manicaria_saccifera))	((((Sabal_domingensis	(Chamaedorea_seifrizii	Nypa_fruticans))	(Phoenix_dactylifera	Serenoa_repens))	Prestoea_acuminata)	Roystonea_regia))	Orania_palindan)))))	Calamus_caryotoides);
((Sclerosperma_profizianum	(((((Veitchia_spiralis	(Pelagodoxa_henryana	(Dypsis_decaryi	Hydriastele_microspadix)))	Dictyosperma_album)	((Heterospathe_cagayanensis	Prestoea_acuminata)	((Burretiokentia_grandiflora	Kentiopsis_piersoniorum)	(Oenocarpus_bataua	(Oenocarpus_minor	Podococcus_barteri)))))	Manicaria_saccifera)	(Orania_palindan	((((Bactris_major	(Elaeis_guineensis	Elaeis_oleifera))	(Attalea_speciosa	Iriartea_deltoidea))	(((Reinhardtia_paiewonskiana	Reinhardtia_latisecta)	Reinhardtia_simplex)	(Pseudophoenix_vinifera	Reinhardtia_gracilis)))	(((Sabal_domingensis	Nypa_fruticans)	(Chamaedorea_seifrizii	(Phoenix_dactylifera	Serenoa_repens)))	Roystonea_regia)))))	Calamus_caryotoides);
((Bactris_major	((Elaeis_guineensis	Elaeis_oleifera)	((Attalea_speciosa	Iriartea_deltoidea)	((((Reinhardtia_paiewonskiana	Reinhardtia_latisecta)	Reinhardtia_simplex)	Reinhardtia_gracilis)	((Sclerosperma_profizianum	(((((Veitchia_spiralis	(Pelagodoxa_henryana	(Dypsis_decaryi	Podococcus_barteri)))	Hydriastele_microspadix)	Dictyosperma_album)	(Heterospathe_cagayanensis	((Burretiokentia_grandiflora	Kentiopsis_piersoniorum)	(Oenocarpus_bataua	Oenocarpus_minor))))	Manicaria_saccifera))	((Roystonea_regia	Orania_palindan)	((Prestoea_acuminata	Pseudophoenix_vinifera)	((Sabal_domingensis	Nypa_fruticans)	(Chamaedorea_seifrizii	(Phoenix_dactylifera	Serenoa_repens))))))))))	Calamus_caryotoides);
((Bactris_major	((Elaeis_guineensis	Elaeis_oleifera)	((Attalea_speciosa	Iriartea_deltoidea)	(((Reinhardtia_paiewonskiana	Reinhardtia_latisecta)	(Reinhardtia_simplex	Reinhardtia_gracilis))	(((((((((Veitchia_spiralis	Podococcus_barteri)	Pelagodoxa_henryana)	Hydriastele_microspadix)	Dictyosperma_album)	(Kentiopsis_piersoniorum	((Oenocarpus_minor	Oenocarpus_bataua)	Burretiokentia_grandiflora)))	Dypsis_decaryi)	Heterospathe_cagayanensis)	(Manicaria_saccifera	Sclerosperma_profizianum))	((Roystonea_regia	Orania_palindan)	((Prestoea_acuminata	Pseudophoenix_vinifera)	((Nypa_fruticans	Chamaedorea_seifrizii)	(Sabal_domingensis	(Phoenix_dactylifera	Serenoa_repens))))))))))	Calamus_caryotoides);
((Chamaedorea_seifrizii	(((Serenoa_repens	(((Sclerosperma_profizianum	(((((Veitchia_spiralis	Pelagodoxa_henryana)	Hydriastele_microspadix)	((Kentiopsis_piersoniorum	((Oenocarpus_bataua	(Podococcus_barteri	Oenocarpus_minor))	Burretiokentia_grandiflora))	Manicaria_saccifera))	Dictyosperma_album)	(Dypsis_decaryi	Heterospathe_cagayanensis)))	(Roystonea_regia	Orania_palindan))	((((Bactris_major	(Elaeis_guineensis	Elaeis_oleifera))	Attalea_speciosa)	((Reinhardtia_paiewonskiana	Reinhardtia_latisecta)	(Reinhardtia_simplex	Reinhardtia_gracilis)))	((Prestoea_acuminata	Pseudophoenix_vinifera)	Iriartea_deltoidea))))	Sabal_domingensis)	(Nypa_fruticans	Phoenix_dactylifera)))	Calamus_caryotoides);
((Sclerosperma_profizianum	(((Orania_palindan	Sabal_domingensis)	(((((Reinhardtia_paiewonskiana	Reinhardtia_latisecta)	Reinhardtia_simplex)	Reinhardtia_gracilis)	((Bactris_major	(Elaeis_guineensis	Elaeis_oleifera))	(Iriartea_deltoidea	Attalea_speciosa)))	(Pseudophoenix_vinifera	Chamaedorea_seifrizii)))	(((Roystonea_regia	(Nypa_fruticans	Phoenix_dactylifera))	Serenoa_repens)	(Dypsis_decaryi	(Heterospathe_cagayanensis	((Manicaria_saccifera	(Prestoea_acuminata	(Oenocarpus_bataua	Oenocarpus_minor)))	((Burretiokentia_grandiflora	Kentiopsis_piersoniorum)	(Dictyosperma_album	(((Veitchia_spiralis	Pelagodoxa_henryana)	Podococcus_barteri)	Hydriastele_microspadix)))))))))	Calamus_caryotoides);
((Bactris_major	((Elaeis_guineensis	Elaeis_oleifera)	((Iriartea_deltoidea	Attalea_speciosa)	((((((Podococcus_barteri	(((((Manicaria_saccifera	Hydriastele_microspadix)	Dictyosperma_album)	(Pelagodoxa_henryana	((Oenocarpus_bataua	Oenocarpus_minor)	(Burretiokentia_grandiflora	(Veitchia_spiralis	Kentiopsis_piersoniorum)))))	Heterospathe_cagayanensis)	Dypsis_decaryi))	Prestoea_acuminata)	(Roystonea_regia	(((Chamaedorea_seifrizii	Nypa_fruticans)	Phoenix_dactylifera)	Serenoa_repens)))	((Orania_palindan	Sclerosperma_profizianum)	Sabal_domingensis))	Pseudophoenix_vinifera)	(((Reinhardtia_paiewonskiana	Reinhardtia_latisecta)	Reinhardtia_simplex)	Reinhardtia_gracilis)))))	Calamus_caryotoides);
((((((Reinhardtia_paiewonskiana	Reinhardtia_latisecta)	Reinhardtia_simplex)	Reinhardtia_gracilis)	(Attalea_speciosa	((((((((Oenocarpus_bataua	Oenocarpus_minor)	(Burretiokentia_grandiflora	(Veitchia_spiralis	Kentiopsis_piersoniorum)))	(((Pelagodoxa_henryana	(Prestoea_acuminata	Podococcus_barteri))	Hydriastele_microspadix)	(Manicaria_saccifera	Dictyosperma_album)))	Heterospathe_cagayanensis)	Dypsis_decaryi)	(Roystonea_regia	(((Sabal_domingensis	(Chamaedorea_seifrizii	Nypa_fruticans))	Phoenix_dactylifera)	Serenoa_repens)))	(Iriartea_deltoidea	(Pseudophoenix_vinifera	Sclerosperma_profizianum)))	Orania_palindan)))	(Bactris_major	(Elaeis_guineensis	Elaeis_oleifera)))	Calamus_caryotoides);
(((Bactris_major	((Reinhardtia_paiewonskiana	Reinhardtia_latisecta)	Reinhardtia_simplex))	((Reinhardtia_gracilis	(Elaeis_guineensis	Elaeis_oleifera))	((Iriartea_deltoidea	Attalea_speciosa)	(((Pseudophoenix_vinifera	((((((Pelagodoxa_henryana	(Prestoea_acuminata	Podococcus_barteri))	Hydriastele_microspadix)	(Dictyosperma_album	Dypsis_decaryi))	Manicaria_saccifera)	(((Oenocarpus_bataua	Oenocarpus_minor)	(Burretiokentia_grandiflora	(Veitchia_spiralis	Kentiopsis_piersoniorum)))	Heterospathe_cagayanensis))	((Chamaedorea_seifrizii	Nypa_fruticans)	(Serenoa_repens	(Phoenix_dactylifera	Sabal_domingensis)))))	(Roystonea_regia	Sclerosperma_profizianum))	Orania_palindan))))	Calamus_caryotoides);
((Sclerosperma_profizianum	((((Dictyosperma_album	(((Pelagodoxa_henryana	(Podococcus_barteri	Veitchia_spiralis))	(Prestoea_acuminata	(Dypsis_decaryi	Hydriastele_microspadix)))	((Burretiokentia_grandiflora	Kentiopsis_piersoniorum)	(Oenocarpus_minor	Oenocarpus_bataua))))	Heterospathe_cagayanensis)	Manicaria_saccifera)	(Pseudophoenix_vinifera	(((((Elaeis_guineensis	Elaeis_oleifera)	Bactris_major)	(Iriartea_deltoidea	Attalea_speciosa))	((Reinhardtia_simplex	Reinhardtia_gracilis)	(Reinhardtia_latisecta	Reinhardtia_paiewonskiana)))	(((Nypa_fruticans	Chamaedorea_seifrizii)	((Serenoa_repens	Phoenix_dactylifera)	Sabal_domingensis))	(Roystonea_regia	Orania_palindan))))))	Calamus_caryotoides);
((Sclerosperma_profizianum	((((((Kentiopsis_piersoniorum	(Prestoea_acuminata	(Oenocarpus_bataua	(Oenocarpus_minor	Burretiokentia_grandiflora))))	(Hydriastele_microspadix	((Dypsis_decaryi	Veitchia_spiralis)	(Podococcus_barteri	Pelagodoxa_henryana))))	Dictyosperma_album)	(((Pseudophoenix_vinifera	(((Reinhardtia_gracilis	(Reinhardtia_simplex	(Reinhardtia_latisecta	Reinhardtia_paiewonskiana)))	(((Elaeis_guineensis	Elaeis_oleifera)	Bactris_major)	(Iriartea_deltoidea	Attalea_speciosa)))	((Nypa_fruticans	Chamaedorea_seifrizii)	((Serenoa_repens	Phoenix_dactylifera)	Sabal_domingensis))))	Orania_palindan)	Manicaria_saccifera))	Heterospathe_cagayanensis)	Roystonea_regia))	Calamus_caryotoides);
((Bactris_major	(((Attalea_speciosa	((((Roystonea_regia	Sclerosperma_profizianum)	Orania_palindan)	((((Nypa_fruticans	Chamaedorea_seifrizii)	(Serenoa_repens	Phoenix_dactylifera))	Sabal_domingensis)	(((((Burretiokentia_grandiflora	Kentiopsis_piersoniorum)	(Prestoea_acuminata	(Oenocarpus_bataua	Oenocarpus_minor)))	((Hydriastele_microspadix	((Dypsis_decaryi	Veitchia_spiralis)	Pelagodoxa_henryana))	(Manicaria_saccifera	Dictyosperma_album)))	Heterospathe_cagayanensis)	Podococcus_barteri)))	(Iriartea_deltoidea	Pseudophoenix_vinifera)))	((Reinhardtia_latisecta	Reinhardtia_paiewonskiana)	(Reinhardtia_gracilis	Reinhardtia_simplex)))	(Elaeis_guineensis	Elaeis_oleifera)))	Calamus_caryotoides);
((Reinhardtia_gracilis	((Orania_palindan	(((Roystonea_regia	Sclerosperma_profizianum)	(((Nypa_fruticans	Phoenix_dactylifera)	Sabal_domingensis)	(Pseudophoenix_vinifera	Chamaedorea_seifrizii)))	(Dypsis_decaryi	(Heterospathe_cagayanensis	((((Burretiokentia_grandiflora	Kentiopsis_piersoniorum)	(Oenocarpus_bataua	Oenocarpus_minor))	(((Pelagodoxa_henryana	Prestoea_acuminata)	Hydriastele_microspadix)	Veitchia_spiralis))	(Manicaria_saccifera	Dictyosperma_album))))))	(((Attalea_speciosa	Iriartea_deltoidea)	((Elaeis_guineensis	Elaeis_oleifera)	(Serenoa_repens	(Podococcus_barteri	Bactris_major))))	((Reinhardtia_latisecta	Reinhardtia_paiewonskiana)	Reinhardtia_simplex))))	Calamus_caryotoides);
(((((Bactris_major	(Elaeis_guineensis	Elaeis_oleifera))	Attalea_speciosa)	(((((Podococcus_barteri	Prestoea_acuminata)	Iriartea_deltoidea)	Pseudophoenix_vinifera)	((Sclerosperma_profizianum	((((Hydriastele_microspadix	(Dypsis_decaryi	(Pelagodoxa_henryana	Veitchia_spiralis)))	(Dictyosperma_album	Heterospathe_cagayanensis))	((Burretiokentia_grandiflora	Kentiopsis_piersoniorum)	(Oenocarpus_bataua	Oenocarpus_minor)))	Manicaria_saccifera))	(Orania_palindan	Roystonea_regia)))	(((Chamaedorea_seifrizii	Nypa_fruticans)	(Serenoa_repens	Phoenix_dactylifera))	Sabal_domingensis)))	((Reinhardtia_latisecta	Reinhardtia_paiewonskiana)	(Reinhardtia_gracilis	Reinhardtia_simplex)))	Calamus_caryotoides);
((Sclerosperma_profizianum	(((((Prestoea_acuminata	(Dypsis_decaryi	Hydriastele_microspadix))	(Dictyosperma_album	((Podococcus_barteri	Pelagodoxa_henryana)	Veitchia_spiralis)))	(Heterospathe_cagayanensis	((Burretiokentia_grandiflora	Kentiopsis_piersoniorum)	(Oenocarpus_bataua	Oenocarpus_minor))))	Manicaria_saccifera)	(((Roystonea_regia	(((Pseudophoenix_vinifera	Chamaedorea_seifrizii)	(Sabal_domingensis	Nypa_fruticans))	(Serenoa_repens	Phoenix_dactylifera)))	Orania_palindan)	((((Reinhardtia_latisecta	Reinhardtia_paiewonskiana)	(Reinhardtia_gracilis	Reinhardtia_simplex))	((Bactris_major	(Elaeis_guineensis	Elaeis_oleifera))	Attalea_speciosa))	Iriartea_deltoidea))))	Calamus_caryotoides);
((Elaeis_oleifera	(((Attalea_speciosa	(((Sclerosperma_profizianum	(((Dictyosperma_album	(Heterospathe_cagayanensis	((Prestoea_acuminata	Hydriastele_microspadix)	((Dypsis_decaryi	Veitchia_spiralis)	(Podococcus_barteri	Pelagodoxa_henryana)))))	((Burretiokentia_grandiflora	Kentiopsis_piersoniorum)	(Oenocarpus_bataua	Oenocarpus_minor)))	Manicaria_saccifera))	(((Pseudophoenix_vinifera	Iriartea_deltoidea)	((Roystonea_regia	((Chamaedorea_seifrizii	Nypa_fruticans)	(Sabal_domingensis	Phoenix_dactylifera)))	Serenoa_repens))	Orania_palindan))	((Reinhardtia_latisecta	Reinhardtia_paiewonskiana)	(Reinhardtia_gracilis	Reinhardtia_simplex))))	Bactris_major)	Elaeis_guineensis))	Calamus_caryotoides);
((Attalea_speciosa	(((((Sclerosperma_profizianum	(Dypsis_decaryi	(Heterospathe_cagayanensis	(((Prestoea_acuminata	Hydriastele_microspadix)	(Manicaria_saccifera	Dictyosperma_album))	(Veitchia_spiralis	((Burretiokentia_grandiflora	Kentiopsis_piersoniorum)	((Pelagodoxa_henryana	Podococcus_barteri)	(Oenocarpus_bataua	Oenocarpus_minor))))))))	(((Chamaedorea_seifrizii	Sabal_domingensis)	(Nypa_fruticans	Phoenix_dactylifera))	Serenoa_repens))	(Pseudophoenix_vinifera	Iriartea_deltoidea))	(Roystonea_regia	Orania_palindan))	((Bactris_major	(Reinhardtia_gracilis	(Elaeis_guineensis	Elaeis_oleifera)))	((Reinhardtia_latisecta	Reinhardtia_paiewonskiana)	Reinhardtia_simplex))))	Calamus_caryotoides);
(((Sclerosperma_profizianum	(((((((((Dictyosperma_album	((Pelagodoxa_henryana	Podococcus_barteri)	Veitchia_spiralis))	Hydriastele_microspadix)	((Burretiokentia_grandiflora	Kentiopsis_piersoniorum)	(Prestoea_acuminata	(Oenocarpus_bataua	Oenocarpus_minor))))	(Heterospathe_cagayanensis	Dypsis_decaryi))	Manicaria_saccifera)	((Chamaedorea_seifrizii	((Nypa_fruticans	Phoenix_dactylifera)	Serenoa_repens))	Sabal_domingensis))	((Reinhardtia_gracilis	((Reinhardtia_latisecta	Reinhardtia_paiewonskiana)	Reinhardtia_simplex))	((Bactris_major	(Elaeis_guineensis	Elaeis_oleifera))	(Iriartea_deltoidea	Attalea_speciosa))))	Orania_palindan)	Roystonea_regia))	Pseudophoenix_vinifera)	Calamus_caryotoides);
(((Oenocarpus_bataua	Oenocarpus_minor)	((((Sclerosperma_profizianum	Manicaria_saccifera)	((((Orania_palindan	Roystonea_regia)	((Reinhardtia_gracilis	((Reinhardtia_latisecta	Reinhardtia_paiewonskiana)	Reinhardtia_simplex))	((Bactris_major	(Elaeis_guineensis	Elaeis_oleifera))	(Iriartea_deltoidea	Attalea_speciosa))))	(Prestoea_acuminata	Pseudophoenix_vinifera))	((Chamaedorea_seifrizii	(Phoenix_dactylifera	Serenoa_repens))	(Nypa_fruticans	Sabal_domingensis))))	((Heterospathe_cagayanensis	Dictyosperma_album)	((Dypsis_decaryi	Veitchia_spiralis)	((Pelagodoxa_henryana	Podococcus_barteri)	Hydriastele_microspadix))))	(Burretiokentia_grandiflora	Kentiopsis_piersoniorum)))	Calamus_caryotoides);
(((((((Heterospathe_cagayanensis	((Kentiopsis_piersoniorum	(Oenocarpus_bataua	(Oenocarpus_minor	Burretiokentia_grandiflora)))	((Manicaria_saccifera	Dictyosperma_album)	(Veitchia_spiralis	((Hydriastele_microspadix	Prestoea_acuminata)	(Podococcus_barteri	Pelagodoxa_henryana))))))	Dypsis_decaryi)	(Sabal_domingensis	(((Nypa_fruticans	Chamaedorea_seifrizii)	Phoenix_dactylifera)	Serenoa_repens)))	(Sclerosperma_profizianum	(Orania_palindan	Roystonea_regia)))	((Reinhardtia_gracilis	(Reinhardtia_simplex	(Reinhardtia_latisecta	Reinhardtia_paiewonskiana)))	(((Elaeis_oleifera	Elaeis_guineensis)	Bactris_major)	(Iriartea_deltoidea	Attalea_speciosa))))	Pseudophoenix_vinifera)	Calamus_caryotoides);
(((((((Phoenix_dactylifera	Serenoa_repens)	Chamaedorea_seifrizii)	Sabal_domingensis)	Nypa_fruticans)	(((Orania_palindan	(Sclerosperma_profizianum	(((((Burretiokentia_grandiflora	Kentiopsis_piersoniorum)	(Oenocarpus_bataua	Oenocarpus_minor))	((Hydriastele_microspadix	Manicaria_saccifera)	(((Pelagodoxa_henryana	Podococcus_barteri)	Veitchia_spiralis)	Dictyosperma_album)))	Heterospathe_cagayanensis)	Dypsis_decaryi)))	((((Reinhardtia_latisecta	Reinhardtia_paiewonskiana)	(Reinhardtia_gracilis	Reinhardtia_simplex))	(((Elaeis_oleifera	Elaeis_guineensis)	Bactris_major)	Attalea_speciosa))	Iriartea_deltoidea))	Roystonea_regia))	(Prestoea_acuminata	Pseudophoenix_vinifera))	Calamus_caryotoides);
((Chamaedorea_seifrizii	((((Sabal_domingensis	((Sclerosperma_profizianum	(Heterospathe_cagayanensis	Roystonea_regia))	(((((Dictyosperma_album	((Kentiopsis_piersoniorum	(Oenocarpus_bataua	(Oenocarpus_minor	Burretiokentia_grandiflora)))	((Podococcus_barteri	Pelagodoxa_henryana)	(Veitchia_spiralis	Hydriastele_microspadix))))	Manicaria_saccifera)	(Prestoea_acuminata	Pseudophoenix_vinifera))	Orania_palindan)	((((Reinhardtia_latisecta	Reinhardtia_paiewonskiana)	(Reinhardtia_gracilis	Reinhardtia_simplex))	((Elaeis_oleifera	Elaeis_guineensis)	Bactris_major))	(Attalea_speciosa	Iriartea_deltoidea)))))	Dypsis_decaryi)	(Phoenix_dactylifera	Serenoa_repens))	Nypa_fruticans))	Calamus_caryotoides);
((Chamaedorea_seifrizii	((((((Sclerosperma_profizianum	(Dypsis_decaryi	(Heterospathe_cagayanensis	(Pelagodoxa_henryana	((Dictyosperma_album	Manicaria_saccifera)	(Hydriastele_microspadix	((Burretiokentia_grandiflora	(Veitchia_spiralis	Kentiopsis_piersoniorum))	(Oenocarpus_bataua	(Podococcus_barteri	Oenocarpus_minor)))))))))	(Iriartea_deltoidea	(Prestoea_acuminata	Pseudophoenix_vinifera)))	(((Reinhardtia_latisecta	Reinhardtia_paiewonskiana)	(Reinhardtia_gracilis	Reinhardtia_simplex))	(((Elaeis_oleifera	Elaeis_guineensis)	Bactris_major)	Attalea_speciosa)))	(Roystonea_regia	Orania_palindan))	(Sabal_domingensis	(Phoenix_dactylifera	Serenoa_repens)))	Nypa_fruticans))	Calamus_caryotoides);
((Chamaedorea_seifrizii	((Sabal_domingensis	((Roystonea_regia	(((Sclerosperma_profizianum	(((Dictyosperma_album	(Heterospathe_cagayanensis	((Oenocarpus_bataua	Oenocarpus_minor)	(Burretiokentia_grandiflora	Kentiopsis_piersoniorum))))	(Hydriastele_microspadix	(((Pelagodoxa_henryana	Podococcus_barteri)	Veitchia_spiralis)	Dypsis_decaryi)))	Manicaria_saccifera))	(((Reinhardtia_gracilis	(Reinhardtia_simplex	(Reinhardtia_latisecta	Reinhardtia_paiewonskiana)))	(((Elaeis_oleifera	Elaeis_guineensis)	Bactris_major)	Attalea_speciosa))	(Iriartea_deltoidea	(Prestoea_acuminata	Pseudophoenix_vinifera))))	Orania_palindan))	(Phoenix_dactylifera	Serenoa_repens)))	Nypa_fruticans))	Calamus_caryotoides);
((Sclerosperma_profizianum	(((((((((Dictyosperma_album	Heterospathe_cagayanensis)	(Hydriastele_microspadix	((Pelagodoxa_henryana	Podococcus_barteri)	(Veitchia_spiralis	Dypsis_decaryi))))	Kentiopsis_piersoniorum)	Manicaria_saccifera)	((Oenocarpus_minor	Oenocarpus_bataua)	Burretiokentia_grandiflora))	((Sabal_domingensis	(Phoenix_dactylifera	Serenoa_repens))	(Nypa_fruticans	Chamaedorea_seifrizii)))	(((((Prestoea_acuminata	Pseudophoenix_vinifera)	Bactris_major)	((Reinhardtia_latisecta	Reinhardtia_paiewonskiana)	(Reinhardtia_gracilis	Reinhardtia_simplex)))	(Elaeis_oleifera	Elaeis_guineensis))	(Attalea_speciosa	Iriartea_deltoidea)))	Orania_palindan)	Roystonea_regia))	Calamus_caryotoides);
((Sclerosperma_profizianum	(((((Dictyosperma_album	Manicaria_saccifera)	((Oenocarpus_bataua	(Burretiokentia_grandiflora	Oenocarpus_minor))	Kentiopsis_piersoniorum))	(Hydriastele_microspadix	((Pelagodoxa_henryana	Podococcus_barteri)	(Veitchia_spiralis	Dypsis_decaryi))))	Heterospathe_cagayanensis)	(((((Pseudophoenix_vinifera	Bactris_major)	((Attalea_speciosa	(Elaeis_oleifera	Elaeis_guineensis))	((Reinhardtia_latisecta	Reinhardtia_paiewonskiana)	(Reinhardtia_gracilis	Reinhardtia_simplex))))	(Prestoea_acuminata	Iriartea_deltoidea))	(Roystonea_regia	(((Chamaedorea_seifrizii	Sabal_domingensis)	(Phoenix_dactylifera	Nypa_fruticans))	Serenoa_repens)))	Orania_palindan)))	Calamus_caryotoides);
(((Oenocarpus_bataua	Oenocarpus_minor)	(Burretiokentia_grandiflora	(Kentiopsis_piersoniorum	(((Hydriastele_microspadix	((Veitchia_spiralis	(Pelagodoxa_henryana	Podococcus_barteri))	Dypsis_decaryi))	(Dictyosperma_album	(Manicaria_saccifera	((((Pseudophoenix_vinifera	Prestoea_acuminata)	((((Elaeis_oleifera	Elaeis_guineensis)	Bactris_major)	((Reinhardtia_latisecta	Reinhardtia_paiewonskiana)	(Reinhardtia_gracilis	Reinhardtia_simplex)))	(Attalea_speciosa	Iriartea_deltoidea)))	((Sabal_domingensis	((Phoenix_dactylifera	Nypa_fruticans)	(Serenoa_repens	Chamaedorea_seifrizii)))	(Roystonea_regia	Sclerosperma_profizianum)))	Orania_palindan))))	Heterospathe_cagayanensis))))	Calamus_caryotoides);
(((Oenocarpus_bataua	Oenocarpus_minor)	(Burretiokentia_grandiflora	(Kentiopsis_piersoniorum	(Dictyosperma_album	((Manicaria_saccifera	(((((Reinhardtia_latisecta	Reinhardtia_paiewonskiana)	(Reinhardtia_gracilis	Reinhardtia_simplex))	(((Elaeis_oleifera	Elaeis_guineensis)	Bactris_major)	(Attalea_speciosa	Iriartea_deltoidea)))	((Pseudophoenix_vinifera	Prestoea_acuminata)	((Sabal_domingensis	((Nypa_fruticans	Chamaedorea_seifrizii)	(Serenoa_repens	Phoenix_dactylifera)))	(Roystonea_regia	Sclerosperma_profizianum))))	Orania_palindan))	(Heterospathe_cagayanensis	((Veitchia_spiralis	(Pelagodoxa_henryana	Podococcus_barteri))	(Dypsis_decaryi	Hydriastele_microspadix))))))))	Calamus_caryotoides);
(((Oenocarpus_bataua	Oenocarpus_minor)	((Burretiokentia_grandiflora	Kentiopsis_piersoniorum)	((Manicaria_saccifera	((((((Attalea_speciosa	Iriartea_deltoidea)	(Elaeis_oleifera	Elaeis_guineensis))	Bactris_major)	((Reinhardtia_gracilis	Pseudophoenix_vinifera)	((Reinhardtia_latisecta	Reinhardtia_paiewonskiana)	Reinhardtia_simplex)))	((Nypa_fruticans	(Chamaedorea_seifrizii	(Sabal_domingensis	(Phoenix_dactylifera	Serenoa_repens))))	(Roystonea_regia	Sclerosperma_profizianum)))	Orania_palindan))	(((Podococcus_barteri	((Veitchia_spiralis	Dypsis_decaryi)	Pelagodoxa_henryana))	(Prestoea_acuminata	Hydriastele_microspadix))	(Heterospathe_cagayanensis	Dictyosperma_album)))))	Calamus_caryotoides);
((Sclerosperma_profizianum	((((Pseudophoenix_vinifera	((Sabal_domingensis	((Nypa_fruticans	Chamaedorea_seifrizii)	(Serenoa_repens	Phoenix_dactylifera)))	(((Roystonea_regia	Manicaria_saccifera)	(((Burretiokentia_grandiflora	Kentiopsis_piersoniorum)	(Prestoea_acuminata	(Oenocarpus_minor	Oenocarpus_bataua)))	(Dictyosperma_album	(Veitchia_spiralis	(Dypsis_decaryi	Hydriastele_microspadix)))))	Heterospathe_cagayanensis)))	(((Reinhardtia_latisecta	Reinhardtia_paiewonskiana)	(Reinhardtia_simplex	Reinhardtia_gracilis))	((Bactris_major	(Elaeis_guineensis	Elaeis_oleifera))	(Iriartea_deltoidea	Attalea_speciosa))))	(Pelagodoxa_henryana	Orania_palindan))	Podococcus_barteri))	Calamus_caryotoides);
((Pseudophoenix_vinifera	(((((Roystonea_regia	Orania_palindan)	((Reinhardtia_gracilis	((Reinhardtia_latisecta	Reinhardtia_paiewonskiana)	Reinhardtia_simplex))	((Bactris_major	(Elaeis_guineensis	Elaeis_oleifera))	(Iriartea_deltoidea	Attalea_speciosa))))	(Sclerosperma_profizianum	((Dypsis_decaryi	(Heterospathe_cagayanensis	(((((Veitchia_spiralis	Kentiopsis_piersoniorum)	Dictyosperma_album)	(Hydriastele_microspadix	Prestoea_acuminata))	(Podococcus_barteri	(Oenocarpus_bataua	(Burretiokentia_grandiflora	Oenocarpus_minor))))	Pelagodoxa_henryana)))	Manicaria_saccifera)))	(Sabal_domingensis	((Serenoa_repens	Phoenix_dactylifera)	Chamaedorea_seifrizii)))	Nypa_fruticans))	Calamus_caryotoides);
((((((Roystonea_regia	((Pseudophoenix_vinifera	((((Reinhardtia_latisecta	Reinhardtia_paiewonskiana)	(Reinhardtia_simplex	Reinhardtia_gracilis))	((Bactris_major	(Elaeis_guineensis	Elaeis_oleifera))	(Iriartea_deltoidea	Attalea_speciosa)))	((((Burretiokentia_grandiflora	Kentiopsis_piersoniorum)	(Oenocarpus_bataua	Oenocarpus_minor))	((Dictyosperma_album	((Podococcus_barteri	(Pelagodoxa_henryana	(Veitchia_spiralis	Dypsis_decaryi)))	(Hydriastele_microspadix	Prestoea_acuminata)))	Heterospathe_cagayanensis))	(Manicaria_saccifera	Sclerosperma_profizianum))))	Orania_palindan))	Sabal_domingensis)	(Serenoa_repens	Phoenix_dactylifera))	Nypa_fruticans)	Chamaedorea_seifrizii)	Calamus_caryotoides);
(((Prestoea_acuminata	(((Sabal_domingensis	(Phoenix_dactylifera	Serenoa_repens))	Nypa_fruticans)	((((Bactris_major	(Reinhardtia_gracilis	((Reinhardtia_latisecta	Reinhardtia_paiewonskiana)	Reinhardtia_simplex)))	(Iriartea_deltoidea	Attalea_speciosa))	(Elaeis_guineensis	Elaeis_oleifera))	((((((((Kentiopsis_piersoniorum	(Burretiokentia_grandiflora	(Oenocarpus_bataua	Oenocarpus_minor)))	((Veitchia_spiralis	(Podococcus_barteri	Pelagodoxa_henryana))	Dictyosperma_album))	Hydriastele_microspadix)	Manicaria_saccifera)	(Heterospathe_cagayanensis	Dypsis_decaryi))	Sclerosperma_profizianum)	Orania_palindan)	Roystonea_regia))))	(Pseudophoenix_vinifera	Chamaedorea_seifrizii))	Calamus_caryotoides);
(((Sclerosperma_profizianum	(Roystonea_regia	((((((Kentiopsis_piersoniorum	(Podococcus_barteri	(Oenocarpus_minor	(Burretiokentia_grandiflora	Oenocarpus_bataua))))	((((Dypsis_decaryi	Veitchia_spiralis)	Pelagodoxa_henryana)	Heterospathe_cagayanensis)	Dictyosperma_album))	Hydriastele_microspadix)	Manicaria_saccifera)	(Orania_palindan	((Reinhardtia_gracilis	((Reinhardtia_latisecta	Reinhardtia_paiewonskiana)	Reinhardtia_simplex))	((Bactris_major	(Elaeis_guineensis	Elaeis_oleifera))	(Iriartea_deltoidea	Attalea_speciosa)))))	((Sabal_domingensis	(Chamaedorea_seifrizii	(Phoenix_dactylifera	Serenoa_repens)))	Nypa_fruticans))))	(Pseudophoenix_vinifera	Prestoea_acuminata))	Calamus_caryotoides);
((Bactris_major	((Elaeis_guineensis	Elaeis_oleifera)	(Attalea_speciosa	(((Roystonea_regia	Orania_palindan)	(((Prestoea_acuminata	(Pseudophoenix_vinifera	Iriartea_deltoidea))	(((((Heterospathe_cagayanensis	Dypsis_decaryi)	(((Dictyosperma_album	(Veitchia_spiralis	Pelagodoxa_henryana))	Hydriastele_microspadix)	((Burretiokentia_grandiflora	Kentiopsis_piersoniorum)	(Podococcus_barteri	(Oenocarpus_minor	Oenocarpus_bataua)))))	Manicaria_saccifera)	Sclerosperma_profizianum)	Nypa_fruticans))	(Chamaedorea_seifrizii	(Phoenix_dactylifera	(Serenoa_repens	Sabal_domingensis)))))	(Reinhardtia_gracilis	((Reinhardtia_latisecta	Reinhardtia_paiewonskiana)	Reinhardtia_simplex))))))	Calamus_caryotoides);
((Reinhardtia_gracilis	((Bactris_major	(Elaeis_guineensis	Elaeis_oleifera))	(((Iriartea_deltoidea	Pseudophoenix_vinifera)	(((Pelagodoxa_henryana	Orania_palindan)	Sclerosperma_profizianum)	(((((((Veitchia_spiralis	Dypsis_decaryi)	(Prestoea_acuminata	Hydriastele_microspadix))	Dictyosperma_album)	Heterospathe_cagayanensis)	((Burretiokentia_grandiflora	Kentiopsis_piersoniorum)	(Podococcus_barteri	(Oenocarpus_minor	Oenocarpus_bataua))))	(Roystonea_regia	Manicaria_saccifera))	(((Chamaedorea_seifrizii	(Nypa_fruticans	Phoenix_dactylifera))	Sabal_domingensis)	Serenoa_repens))))	(((Reinhardtia_latisecta	Reinhardtia_paiewonskiana)	Reinhardtia_simplex)	Attalea_speciosa))))	Calamus_caryotoides);
(((Oenocarpus_minor	Oenocarpus_bataua)	((((((Roystonea_regia	Manicaria_saccifera)	(((Sclerosperma_profizianum	Heterospathe_cagayanensis)	Dypsis_decaryi)	(((((Chamaedorea_seifrizii	(Nypa_fruticans	Phoenix_dactylifera))	Sabal_domingensis)	Serenoa_repens)	(Pelagodoxa_henryana	Orania_palindan))	((Reinhardtia_gracilis	((Reinhardtia_latisecta	Reinhardtia_paiewonskiana)	Reinhardtia_simplex))	(((Iriartea_deltoidea	Attalea_speciosa)	(Pseudophoenix_vinifera	Bactris_major))	(Elaeis_guineensis	Elaeis_oleifera))))))	((Veitchia_spiralis	Hydriastele_microspadix)	Dictyosperma_album))	(Burretiokentia_grandiflora	Kentiopsis_piersoniorum))	Podococcus_barteri)	Prestoea_acuminata))	Calamus_caryotoides);
((((Oenocarpus_minor	Oenocarpus_bataua)	((((((Dictyosperma_album	Manicaria_saccifera)	(Orania_palindan	((((Prestoea_acuminata	Pseudophoenix_vinifera)	Pelagodoxa_henryana)	(Sclerosperma_profizianum	((Roystonea_regia	(Sabal_domingensis	(Serenoa_repens	Phoenix_dactylifera)))	(Nypa_fruticans	Chamaedorea_seifrizii))))	(((Reinhardtia_gracilis	(Reinhardtia_paiewonskiana	Reinhardtia_latisecta))	Reinhardtia_simplex)	(((Iriartea_deltoidea	Attalea_speciosa)	Bactris_major)	(Elaeis_guineensis	Elaeis_oleifera))))))	(Dypsis_decaryi	(Veitchia_spiralis	Hydriastele_microspadix)))	Heterospathe_cagayanensis)	Kentiopsis_piersoniorum)	Podococcus_barteri))	Burretiokentia_grandiflora)	Calamus_caryotoides);
(((Oenocarpus_minor	Oenocarpus_bataua)	((((Dictyosperma_album	(Hydriastele_microspadix	(Pelagodoxa_henryana	Veitchia_spiralis)))	((Heterospathe_cagayanensis	(((Prestoea_acuminata	((Sabal_domingensis	(Chamaedorea_seifrizii	(Serenoa_repens	Phoenix_dactylifera)))	Nypa_fruticans))	(((((Reinhardtia_paiewonskiana	Reinhardtia_latisecta)	Reinhardtia_simplex)	Reinhardtia_gracilis)	(((Pseudophoenix_vinifera	Iriartea_deltoidea)	Attalea_speciosa)	(Bactris_major	(Elaeis_guineensis	Elaeis_oleifera))))	(Orania_palindan	Roystonea_regia)))	(Manicaria_saccifera	Sclerosperma_profizianum)))	Dypsis_decaryi))	(Burretiokentia_grandiflora	Kentiopsis_piersoniorum))	Podococcus_barteri))	Calamus_caryotoides);
((Chamaedorea_seifrizii	(Nypa_fruticans	(((Serenoa_repens	Phoenix_dactylifera)	Sabal_domingensis)	((Sclerosperma_profizianum	Roystonea_regia)	(((Manicaria_saccifera	((((Kentiopsis_piersoniorum	Burretiokentia_grandiflora)	(Oenocarpus_bataua	Oenocarpus_minor))	Heterospathe_cagayanensis)	((((Dypsis_decaryi	Veitchia_spiralis)	(Podococcus_barteri	Pelagodoxa_henryana))	(Prestoea_acuminata	Hydriastele_microspadix))	Dictyosperma_album)))	((((Bactris_major	(Elaeis_guineensis	Elaeis_oleifera))	Attalea_speciosa)	(Reinhardtia_gracilis	(Reinhardtia_simplex	(Reinhardtia_latisecta	Reinhardtia_paiewonskiana))))	(Iriartea_deltoidea	Pseudophoenix_vinifera)))	Orania_palindan)))))	Calamus_caryotoides);
((Sclerosperma_profizianum	(Roystonea_regia	((((((Oenocarpus_bataua	Oenocarpus_minor)	(((Veitchia_spiralis	(((Podococcus_barteri	Prestoea_acuminata)	Pelagodoxa_henryana)	Hydriastele_microspadix))	(Manicaria_saccifera	Dictyosperma_album))	(Kentiopsis_piersoniorum	Burretiokentia_grandiflora)))	(((Elaeis_guineensis	Elaeis_oleifera)	((Pseudophoenix_vinifera	Bactris_major)	(Reinhardtia_gracilis	(Reinhardtia_simplex	(Reinhardtia_latisecta	Reinhardtia_paiewonskiana)))))	(Attalea_speciosa	Iriartea_deltoidea)))	(Dypsis_decaryi	Orania_palindan))	((Chamaedorea_seifrizii	Nypa_fruticans)	((Serenoa_repens	Phoenix_dactylifera)	Sabal_domingensis)))	Heterospathe_cagayanensis)))	Calamus_caryotoides);
((Sclerosperma_profizianum	((((Dictyosperma_album	(((Dypsis_decaryi	((Podococcus_barteri	Pelagodoxa_henryana)	Veitchia_spiralis))	(Hydriastele_microspadix	Prestoea_acuminata))	Heterospathe_cagayanensis))	((Oenocarpus_bataua	Oenocarpus_minor)	(Kentiopsis_piersoniorum	Burretiokentia_grandiflora)))	Manicaria_saccifera)	((Orania_palindan	(((Iriartea_deltoidea	Attalea_speciosa)	(Elaeis_guineensis	Elaeis_oleifera))	((Pseudophoenix_vinifera	Bactris_major)	(Reinhardtia_gracilis	(Reinhardtia_simplex	(Reinhardtia_latisecta	Reinhardtia_paiewonskiana))))))	(Roystonea_regia	((Chamaedorea_seifrizii	Nypa_fruticans)	((Serenoa_repens	Phoenix_dactylifera)	Sabal_domingensis))))))	Calamus_caryotoides);
((((Pseudophoenix_vinifera	Bactris_major)	(Reinhardtia_gracilis	(Reinhardtia_simplex	(Reinhardtia_latisecta	Reinhardtia_paiewonskiana))))	(((((Dictyosperma_album	((((Dypsis_decaryi	Podococcus_barteri)	Veitchia_spiralis)	Pelagodoxa_henryana)	(Hydriastele_microspadix	Prestoea_acuminata)))	(Heterospathe_cagayanensis	((Burretiokentia_grandiflora	(Oenocarpus_bataua	Oenocarpus_minor))	Kentiopsis_piersoniorum)))	Manicaria_saccifera)	(Orania_palindan	((((Chamaedorea_seifrizii	Nypa_fruticans)	((Serenoa_repens	Phoenix_dactylifera)	Sabal_domingensis))	Sclerosperma_profizianum)	Roystonea_regia)))	((Iriartea_deltoidea	Attalea_speciosa)	(Elaeis_guineensis	Elaeis_oleifera))))	Calamus_caryotoides);
((Chamaedorea_seifrizii	((((Serenoa_repens	Phoenix_dactylifera)	Sabal_domingensis)	((Sclerosperma_profizianum	Roystonea_regia)	((((((Dictyosperma_album	((Dypsis_decaryi	Veitchia_spiralis)	(Podococcus_barteri	((Hydriastele_microspadix	Prestoea_acuminata)	Pelagodoxa_henryana))))	(((Oenocarpus_bataua	Oenocarpus_minor)	Burretiokentia_grandiflora)	Kentiopsis_piersoniorum))	Manicaria_saccifera)	Heterospathe_cagayanensis)	(((((Reinhardtia_gracilis	(Elaeis_guineensis	Elaeis_oleifera))	Bactris_major)	((Reinhardtia_simplex	(Reinhardtia_latisecta	Reinhardtia_paiewonskiana))	Attalea_speciosa))	Iriartea_deltoidea)	Orania_palindan))	Pseudophoenix_vinifera)))	Nypa_fruticans))	Calamus_caryotoides);
((Chamaedorea_seifrizii	((Sabal_domingensis	((((Pseudophoenix_vinifera	(Manicaria_saccifera	Orania_palindan))	(Sclerosperma_profizianum	Roystonea_regia))	((((Reinhardtia_gracilis	Reinhardtia_simplex)	(Reinhardtia_latisecta	Reinhardtia_paiewonskiana))	((Elaeis_guineensis	Elaeis_oleifera)	Bactris_major))	(Attalea_speciosa	Iriartea_deltoidea)))	((Dypsis_decaryi	(Serenoa_repens	Phoenix_dactylifera))	(((Dictyosperma_album	(Hydriastele_microspadix	((Pelagodoxa_henryana	Veitchia_spiralis)	Podococcus_barteri)))	((Prestoea_acuminata	(Oenocarpus_bataua	(Oenocarpus_minor	Burretiokentia_grandiflora)))	Kentiopsis_piersoniorum))	Heterospathe_cagayanensis))))	Nypa_fruticans))	Calamus_caryotoides);
((Sclerosperma_profizianum	((((Heterospathe_cagayanensis	Dictyosperma_album)	((((Oenocarpus_minor	Oenocarpus_bataua)	Burretiokentia_grandiflora)	Kentiopsis_piersoniorum)	((Veitchia_spiralis	(Pelagodoxa_henryana	((Podococcus_barteri	Prestoea_acuminata)	Hydriastele_microspadix)))	Dypsis_decaryi)))	Manicaria_saccifera)	((Orania_palindan	((Pseudophoenix_vinifera	Roystonea_regia)	(((Reinhardtia_gracilis	(Reinhardtia_simplex	(Reinhardtia_latisecta	Reinhardtia_paiewonskiana)))	((Elaeis_guineensis	Elaeis_oleifera)	Bactris_major))	(Attalea_speciosa	Iriartea_deltoidea))))	((Nypa_fruticans	Chamaedorea_seifrizii)	((Serenoa_repens	Phoenix_dactylifera)	Sabal_domingensis)))))	Calamus_caryotoides);
((((Pseudophoenix_vinifera	((Reinhardtia_latisecta	Reinhardtia_paiewonskiana)	(Reinhardtia_gracilis	Reinhardtia_simplex)))	(((Elaeis_guineensis	Elaeis_oleifera)	Bactris_major)	(Attalea_speciosa	Iriartea_deltoidea)))	((Sclerosperma_profizianum	((Nypa_fruticans	((Chamaedorea_seifrizii	Sabal_domingensis)	(Phoenix_dactylifera	Serenoa_repens)))	(((((Oenocarpus_bataua	(Podococcus_barteri	(Burretiokentia_grandiflora	Oenocarpus_minor)))	Kentiopsis_piersoniorum)	((Pelagodoxa_henryana	Veitchia_spiralis)	(Prestoea_acuminata	Hydriastele_microspadix)))	((Roystonea_regia	Manicaria_saccifera)	Dictyosperma_album))	(Dypsis_decaryi	Heterospathe_cagayanensis))))	Orania_palindan))	Calamus_caryotoides);
((((Reinhardtia_latisecta	Reinhardtia_paiewonskiana)	(Reinhardtia_gracilis	Reinhardtia_simplex))	(((Sclerosperma_profizianum	((((Oenocarpus_bataua	(Burretiokentia_grandiflora	Oenocarpus_minor))	Kentiopsis_piersoniorum)	(Dictyosperma_album	(Heterospathe_cagayanensis	((Prestoea_acuminata	Hydriastele_microspadix)	(((Dypsis_decaryi	Veitchia_spiralis)	Pelagodoxa_henryana)	Podococcus_barteri)))))	(Roystonea_regia	Manicaria_saccifera)))	((Pseudophoenix_vinifera	Orania_palindan)	(((Phoenix_dactylifera	Serenoa_repens)	(Nypa_fruticans	Chamaedorea_seifrizii))	Sabal_domingensis)))	((Attalea_speciosa	Iriartea_deltoidea)	((Elaeis_guineensis	Elaeis_oleifera)	Bactris_major))))	Calamus_caryotoides);
((Bactris_major	(((((Reinhardtia_latisecta	Reinhardtia_paiewonskiana)	(Reinhardtia_gracilis	Reinhardtia_simplex))	((((((Oenocarpus_bataua	Oenocarpus_minor)	(Burretiokentia_grandiflora	Kentiopsis_piersoniorum))	(Dictyosperma_album	((((Prestoea_acuminata	Hydriastele_microspadix)	Podococcus_barteri)	Pelagodoxa_henryana)	Veitchia_spiralis)))	(Dypsis_decaryi	Heterospathe_cagayanensis))	Manicaria_saccifera)	(Orania_palindan	((Roystonea_regia	Sclerosperma_profizianum)	((Sabal_domingensis	Nypa_fruticans)	(Chamaedorea_seifrizii	(Phoenix_dactylifera	Serenoa_repens)))))))	(Attalea_speciosa	(Pseudophoenix_vinifera	Iriartea_deltoidea)))	(Elaeis_guineensis	Elaeis_oleifera)))	Calamus_caryotoides);
((Chamaedorea_seifrizii	(((Sabal_domingensis	(Serenoa_repens	Phoenix_dactylifera))	(((Sclerosperma_profizianum	((Heterospathe_cagayanensis	(Roystonea_regia	Manicaria_saccifera))	(((Kentiopsis_piersoniorum	((Burretiokentia_grandiflora	Oenocarpus_minor)	Oenocarpus_bataua))	(Hydriastele_microspadix	((Podococcus_barteri	Pelagodoxa_henryana)	(Dypsis_decaryi	Veitchia_spiralis))))	Dictyosperma_album)))	Orania_palindan)	((((((Elaeis_guineensis	Elaeis_oleifera)	Bactris_major)	Attalea_speciosa)	((Reinhardtia_latisecta	Reinhardtia_paiewonskiana)	(Reinhardtia_gracilis	Reinhardtia_simplex)))	Iriartea_deltoidea)	(Prestoea_acuminata	Pseudophoenix_vinifera))))	Nypa_fruticans))	Calamus_caryotoides);
((Chamaedorea_seifrizii	(((Sabal_domingensis	(Serenoa_repens	Phoenix_dactylifera))	(((Sclerosperma_profizianum	(Manicaria_saccifera	((Heterospathe_cagayanensis	Dypsis_decaryi)	(Pelagodoxa_henryana	(((Veitchia_spiralis	(Kentiopsis_piersoniorum	(((Podococcus_barteri	Oenocarpus_minor)	Oenocarpus_bataua)	Burretiokentia_grandiflora)))	(Prestoea_acuminata	Hydriastele_microspadix))	Dictyosperma_album)))))	(Roystonea_regia	Orania_palindan))	(((Reinhardtia_gracilis	Pseudophoenix_vinifera)	((Reinhardtia_latisecta	Reinhardtia_paiewonskiana)	Reinhardtia_simplex))	(Bactris_major	((Elaeis_guineensis	Elaeis_oleifera)	(Attalea_speciosa	Iriartea_deltoidea))))))	Nypa_fruticans))	Calamus_caryotoides);
((Chamaedorea_seifrizii	(((Sabal_domingensis	(Serenoa_repens	Phoenix_dactylifera))	((((((Reinhardtia_gracilis	((Reinhardtia_latisecta	Reinhardtia_paiewonskiana)	Reinhardtia_simplex))	(((Elaeis_guineensis	Elaeis_oleifera)	Bactris_major)	Attalea_speciosa))	Iriartea_deltoidea)	((Sclerosperma_profizianum	(Manicaria_saccifera	((((((Podococcus_barteri	Oenocarpus_minor)	Oenocarpus_bataua)	(Burretiokentia_grandiflora	(Veitchia_spiralis	Kentiopsis_piersoniorum)))	Heterospathe_cagayanensis)	Dictyosperma_album)	(Dypsis_decaryi	(Pelagodoxa_henryana	Hydriastele_microspadix)))))	Orania_palindan))	(Prestoea_acuminata	Pseudophoenix_vinifera))	Roystonea_regia))	Nypa_fruticans))	Calamus_caryotoides);
((Chamaedorea_seifrizii	(((Sabal_domingensis	(Serenoa_repens	Phoenix_dactylifera))	((Roystonea_regia	Sclerosperma_profizianum)	((((Manicaria_saccifera	((((((Dypsis_decaryi	Veitchia_spiralis)	Pelagodoxa_henryana)	Podococcus_barteri)	Hydriastele_microspadix)	Dictyosperma_album)	((Burretiokentia_grandiflora	Kentiopsis_piersoniorum)	Heterospathe_cagayanensis)))	(Prestoea_acuminata	(Oenocarpus_minor	Oenocarpus_bataua)))	(Orania_palindan	(Iriartea_deltoidea	(((Reinhardtia_latisecta	Reinhardtia_paiewonskiana)	(Reinhardtia_simplex	Reinhardtia_gracilis))	(((Elaeis_guineensis	Elaeis_oleifera)	Bactris_major)	Attalea_speciosa)))))	Pseudophoenix_vinifera)))	Nypa_fruticans))	Calamus_caryotoides);
(((Chamaedorea_seifrizii	(((Sabal_domingensis	(Serenoa_repens	Phoenix_dactylifera))	((Roystonea_regia	Sclerosperma_profizianum)	(Orania_palindan	((Iriartea_deltoidea	(((Reinhardtia_latisecta	Reinhardtia_paiewonskiana)	(Reinhardtia_simplex	Reinhardtia_gracilis))	(((Elaeis_guineensis	Elaeis_oleifera)	Bactris_major)	Attalea_speciosa)))	(Manicaria_saccifera	(((((Veitchia_spiralis	Pelagodoxa_henryana)	(Prestoea_acuminata	Hydriastele_microspadix))	Dictyosperma_album)	((Oenocarpus_minor	Oenocarpus_bataua)	(Podococcus_barteri	(Burretiokentia_grandiflora	Kentiopsis_piersoniorum))))	(Heterospathe_cagayanensis	Dypsis_decaryi)))))))	Nypa_fruticans))	Pseudophoenix_vinifera)	Calamus_caryotoides);
(((Sclerosperma_profizianum	(((Orania_palindan	((Iriartea_deltoidea	((Reinhardtia_gracilis	((Reinhardtia_latisecta	Reinhardtia_paiewonskiana)	Reinhardtia_simplex))	(((Elaeis_guineensis	Elaeis_oleifera)	Bactris_major)	Attalea_speciosa)))	((((((Veitchia_spiralis	Kentiopsis_piersoniorum)	((Dypsis_decaryi	Dictyosperma_album)	Hydriastele_microspadix))	Heterospathe_cagayanensis)	Manicaria_saccifera)	((Oenocarpus_minor	Oenocarpus_bataua)	(Pelagodoxa_henryana	(Burretiokentia_grandiflora	Podococcus_barteri))))	Prestoea_acuminata)))	((Sabal_domingensis	((Serenoa_repens	Phoenix_dactylifera)	Chamaedorea_seifrizii))	Nypa_fruticans))	Roystonea_regia))	Pseudophoenix_vinifera)	Calamus_caryotoides);
(((Sclerosperma_profizianum	(((Pelagodoxa_henryana	Orania_palindan)	((Podococcus_barteri	((Attalea_speciosa	Iriartea_deltoidea)	(((Reinhardtia_latisecta	Reinhardtia_paiewonskiana)	Reinhardtia_simplex)	((Reinhardtia_gracilis	(Elaeis_guineensis	Elaeis_oleifera))	Bactris_major))))	((Sabal_domingensis	(((Nypa_fruticans	Phoenix_dactylifera)	Serenoa_repens)	Chamaedorea_seifrizii))	(((((Veitchia_spiralis	(Burretiokentia_grandiflora	Kentiopsis_piersoniorum))	Hydriastele_microspadix)	(Dictyosperma_album	Manicaria_saccifera))	(Prestoea_acuminata	(Oenocarpus_bataua	Oenocarpus_minor)))	(Dypsis_decaryi	Heterospathe_cagayanensis)))))	Roystonea_regia))	Pseudophoenix_vinifera)	Calamus_caryotoides);
((Sclerosperma_profizianum	((((Pseudophoenix_vinifera	Orania_palindan)	(((Attalea_speciosa	Iriartea_deltoidea)	((Reinhardtia_gracilis	((Reinhardtia_latisecta	Reinhardtia_paiewonskiana)	Reinhardtia_simplex))	((Elaeis_guineensis	Elaeis_oleifera)	Bactris_major)))	((Prestoea_acuminata	Podococcus_barteri)	(((((Oenocarpus_bataua	(Oenocarpus_minor	Burretiokentia_grandiflora))	Kentiopsis_piersoniorum)	(Hydriastele_microspadix	(Pelagodoxa_henryana	Veitchia_spiralis)))	(Dictyosperma_album	Manicaria_saccifera))	(Dypsis_decaryi	Heterospathe_cagayanensis)))))	(Sabal_domingensis	(((Nypa_fruticans	Phoenix_dactylifera)	Serenoa_repens)	Chamaedorea_seifrizii)))	Roystonea_regia))	Calamus_caryotoides);
((Bactris_major	(((Elaeis_guineensis	Elaeis_oleifera)	((((Sabal_domingensis	((Chamaedorea_seifrizii	Nypa_fruticans)	(Phoenix_dactylifera	Serenoa_repens)))	((((Prestoea_acuminata	(Oenocarpus_bataua	Oenocarpus_minor))	(Burretiokentia_grandiflora	Kentiopsis_piersoniorum))	(Heterospathe_cagayanensis	(Dictyosperma_album	((Dypsis_decaryi	((Podococcus_barteri	Pelagodoxa_henryana)	Veitchia_spiralis))	Hydriastele_microspadix))))	Manicaria_saccifera))	(Orania_palindan	(Roystonea_regia	Sclerosperma_profizianum)))	(Attalea_speciosa	Iriartea_deltoidea)))	(Pseudophoenix_vinifera	(Reinhardtia_gracilis	((Reinhardtia_latisecta	Reinhardtia_paiewonskiana)	Reinhardtia_simplex)))))	Calamus_caryotoides);
((Chamaedorea_seifrizii	(((((((Attalea_speciosa	Iriartea_deltoidea)	((Pseudophoenix_vinifera	Bactris_major)	(Elaeis_guineensis	Elaeis_oleifera)))	((Reinhardtia_latisecta	Reinhardtia_paiewonskiana)	(Reinhardtia_simplex	Reinhardtia_gracilis)))	((Roystonea_regia	Sclerosperma_profizianum)	Orania_palindan))	(((Prestoea_acuminata	(Oenocarpus_bataua	Oenocarpus_minor))	((((Kentiopsis_piersoniorum	Dictyosperma_album)	Heterospathe_cagayanensis)	(Veitchia_spiralis	(((Dypsis_decaryi	Podococcus_barteri)	Pelagodoxa_henryana)	Hydriastele_microspadix)))	Burretiokentia_grandiflora))	Manicaria_saccifera))	((Phoenix_dactylifera	Serenoa_repens)	Sabal_domingensis))	Nypa_fruticans))	Calamus_caryotoides);
((((((Elaeis_oleifera	Elaeis_guineensis)	Bactris_major)	(Iriartea_deltoidea	Attalea_speciosa))	((Reinhardtia_latisecta	Reinhardtia_paiewonskiana)	(Reinhardtia_gracilis	Reinhardtia_simplex)))	((Pseudophoenix_vinifera	Orania_palindan)	((Manicaria_saccifera	((((Podococcus_barteri	(Veitchia_spiralis	Pelagodoxa_henryana))	(Dypsis_decaryi	(Prestoea_acuminata	Hydriastele_microspadix)))	Dictyosperma_album)	(Heterospathe_cagayanensis	((Burretiokentia_grandiflora	Kentiopsis_piersoniorum)	(Oenocarpus_minor	Oenocarpus_bataua)))))	((Roystonea_regia	Sclerosperma_profizianum)	(((Phoenix_dactylifera	Serenoa_repens)	(Sabal_domingensis	Chamaedorea_seifrizii))	Nypa_fruticans)))))	Calamus_caryotoides);
(((Oenocarpus_minor	Oenocarpus_bataua)	((((((((Roystonea_regia	Sclerosperma_profizianum)	(Nypa_fruticans	(Sabal_domingensis	((Phoenix_dactylifera	Serenoa_repens)	Chamaedorea_seifrizii))))	(((((Elaeis_oleifera	Elaeis_guineensis)	Bactris_major)	(Iriartea_deltoidea	Attalea_speciosa))	((Reinhardtia_latisecta	Reinhardtia_paiewonskiana)	(Reinhardtia_gracilis	Reinhardtia_simplex)))	(Pelagodoxa_henryana	Orania_palindan)))	Pseudophoenix_vinifera)	Manicaria_saccifera)	((Heterospathe_cagayanensis	((Veitchia_spiralis	Dypsis_decaryi)	(Prestoea_acuminata	Hydriastele_microspadix)))	Dictyosperma_album))	(Burretiokentia_grandiflora	Kentiopsis_piersoniorum))	Podococcus_barteri))	Calamus_caryotoides);
(((Oenocarpus_minor	Oenocarpus_bataua)	(((((Prestoea_acuminata	Hydriastele_microspadix)	Pelagodoxa_henryana)	((Dictyosperma_album	((Dypsis_decaryi	Heterospathe_cagayanensis)	(((((((Reinhardtia_latisecta	Reinhardtia_paiewonskiana)	Reinhardtia_simplex)	(Pseudophoenix_vinifera	Reinhardtia_gracilis))	((Iriartea_deltoidea	Attalea_speciosa)	((Elaeis_oleifera	Elaeis_guineensis)	Bactris_major)))	Orania_palindan)	((Roystonea_regia	Sclerosperma_profizianum)	((Phoenix_dactylifera	((Chamaedorea_seifrizii	Nypa_fruticans)	Sabal_domingensis))	Serenoa_repens)))	Manicaria_saccifera)))	Veitchia_spiralis))	(Burretiokentia_grandiflora	Kentiopsis_piersoniorum))	Podococcus_barteri))	Calamus_caryotoides);
((((Oenocarpus_bataua	Oenocarpus_minor)	Burretiokentia_grandiflora)	((((Dypsis_decaryi	Heterospathe_cagayanensis)	(((((Serenoa_repens	Phoenix_dactylifera)	Sabal_domingensis)	(Nypa_fruticans	Chamaedorea_seifrizii))	((Pseudophoenix_vinifera	((((Reinhardtia_latisecta	Reinhardtia_paiewonskiana)	Reinhardtia_simplex)	Reinhardtia_gracilis)	((Iriartea_deltoidea	Attalea_speciosa)	((Elaeis_oleifera	Elaeis_guineensis)	Bactris_major))))	(Orania_palindan	Roystonea_regia)))	(Sclerosperma_profizianum	Manicaria_saccifera)))	((((Prestoea_acuminata	Hydriastele_microspadix)	Pelagodoxa_henryana)	(Podococcus_barteri	Veitchia_spiralis))	Dictyosperma_album))	Kentiopsis_piersoniorum))	Calamus_caryotoides);
((((Orania_palindan	(((((Reinhardtia_latisecta	Reinhardtia_paiewonskiana)	(Reinhardtia_simplex	Reinhardtia_gracilis))	(Attalea_speciosa	((Elaeis_oleifera	Elaeis_guineensis)	Bactris_major)))	Iriartea_deltoidea)	((Serenoa_repens	(Phoenix_dactylifera	(Sabal_domingensis	(Nypa_fruticans	Chamaedorea_seifrizii))))	((((((Oenocarpus_bataua	Oenocarpus_minor)	(Burretiokentia_grandiflora	Kentiopsis_piersoniorum))	Manicaria_saccifera)	(Dictyosperma_album	((Veitchia_spiralis	(Pelagodoxa_henryana	Podococcus_barteri))	Hydriastele_microspadix)))	(Dypsis_decaryi	Heterospathe_cagayanensis))	Roystonea_regia))))	Sclerosperma_profizianum)	(Pseudophoenix_vinifera	Prestoea_acuminata))	Calamus_caryotoides);
((Attalea_speciosa	((((Elaeis_oleifera	Elaeis_guineensis)	Bactris_major)	((Sclerosperma_profizianum	(((((Oenocarpus_minor	Oenocarpus_bataua)	Burretiokentia_grandiflora)	Kentiopsis_piersoniorum)	((Dictyosperma_album	Manicaria_saccifera)	(Hydriastele_microspadix	(Veitchia_spiralis	(Pelagodoxa_henryana	Podococcus_barteri)))))	(Dypsis_decaryi	Heterospathe_cagayanensis)))	(((((Nypa_fruticans	Chamaedorea_seifrizii)	((Phoenix_dactylifera	Serenoa_repens)	Sabal_domingensis))	Roystonea_regia)	(Iriartea_deltoidea	(Prestoea_acuminata	Pseudophoenix_vinifera)))	Orania_palindan)))	((Reinhardtia_latisecta	Reinhardtia_paiewonskiana)	(Reinhardtia_simplex	Reinhardtia_gracilis))))	Calamus_caryotoides);
(((Oenocarpus_minor	Oenocarpus_bataua)	((Burretiokentia_grandiflora	Kentiopsis_piersoniorum)	(((Dypsis_decaryi	Heterospathe_cagayanensis)	((((((Chamaedorea_seifrizii	(Phoenix_dactylifera	Serenoa_repens))	(Roystonea_regia	Sabal_domingensis))	(((((Reinhardtia_latisecta	Reinhardtia_paiewonskiana)	Reinhardtia_simplex)	Reinhardtia_gracilis)	((Attalea_speciosa	(Elaeis_oleifera	Elaeis_guineensis))	Bactris_major))	(Iriartea_deltoidea	(Prestoea_acuminata	Pseudophoenix_vinifera))))	Orania_palindan)	Nypa_fruticans)	Sclerosperma_profizianum))	((Dictyosperma_album	Manicaria_saccifera)	((Veitchia_spiralis	(Pelagodoxa_henryana	Podococcus_barteri))	Hydriastele_microspadix)))))	Calamus_caryotoides);
(((Oenocarpus_minor	Oenocarpus_bataua)	((Burretiokentia_grandiflora	Kentiopsis_piersoniorum)	(((Manicaria_saccifera	((((((Phoenix_dactylifera	Serenoa_repens)	Sabal_domingensis)	(Nypa_fruticans	Chamaedorea_seifrizii))	((Prestoea_acuminata	Pseudophoenix_vinifera)	((((Reinhardtia_latisecta	Reinhardtia_paiewonskiana)	(Reinhardtia_simplex	Reinhardtia_gracilis))	(Bactris_major	(Elaeis_oleifera	Elaeis_guineensis)))	(Attalea_speciosa	Iriartea_deltoidea))))	(Roystonea_regia	Orania_palindan))	Sclerosperma_profizianum))	(Dictyosperma_album	(((Pelagodoxa_henryana	Veitchia_spiralis)	Podococcus_barteri)	(Dypsis_decaryi	Hydriastele_microspadix))))	Heterospathe_cagayanensis)))	Calamus_caryotoides);
((Bactris_major	((Elaeis_oleifera	Elaeis_guineensis)	((Attalea_speciosa	Iriartea_deltoidea)	(((Sclerosperma_profizianum	((Heterospathe_cagayanensis	((((Veitchia_spiralis	(Pelagodoxa_henryana	Podococcus_barteri))	Hydriastele_microspadix)	(Dictyosperma_album	((Oenocarpus_minor	Oenocarpus_bataua)	(Burretiokentia_grandiflora	Kentiopsis_piersoniorum))))	Dypsis_decaryi))	Manicaria_saccifera))	((Roystonea_regia	Orania_palindan)	((((Phoenix_dactylifera	Serenoa_repens)	Chamaedorea_seifrizii)	(Sabal_domingensis	Nypa_fruticans))	(Prestoea_acuminata	Pseudophoenix_vinifera))))	((Reinhardtia_latisecta	Reinhardtia_paiewonskiana)	(Reinhardtia_simplex	Reinhardtia_gracilis))))))	Calamus_caryotoides);
((Bactris_major	((Elaeis_oleifera	Elaeis_guineensis)	((Attalea_speciosa	Iriartea_deltoidea)	((((((Heterospathe_cagayanensis	((Prestoea_acuminata	(Oenocarpus_minor	Oenocarpus_bataua))	(Burretiokentia_grandiflora	Kentiopsis_piersoniorum)))	(((Hydriastele_microspadix	Dypsis_decaryi)	(Veitchia_spiralis	(Pelagodoxa_henryana	Podococcus_barteri)))	Dictyosperma_album))	Manicaria_saccifera)	(((Pseudophoenix_vinifera	Chamaedorea_seifrizii)	(Nypa_fruticans	(Sabal_domingensis	(Phoenix_dactylifera	Serenoa_repens))))	(Roystonea_regia	Sclerosperma_profizianum)))	Orania_palindan)	(Reinhardtia_gracilis	((Reinhardtia_latisecta	Reinhardtia_paiewonskiana)	Reinhardtia_simplex))))))	Calamus_caryotoides);
((Chamaedorea_seifrizii	(((((((Bactris_major	(Elaeis_guineensis	Elaeis_oleifera))	Attalea_speciosa)	((Reinhardtia_simplex	Reinhardtia_gracilis)	(Reinhardtia_latisecta	Reinhardtia_paiewonskiana)))	((Orania_palindan	((Sclerosperma_profizianum	((((Hydriastele_microspadix	(Dypsis_decaryi	(Pelagodoxa_henryana	Veitchia_spiralis)))	Dictyosperma_album)	((((Oenocarpus_bataua	Oenocarpus_minor)	Podococcus_barteri)	(Burretiokentia_grandiflora	Kentiopsis_piersoniorum))	Heterospathe_cagayanensis))	Manicaria_saccifera))	(Iriartea_deltoidea	(Pseudophoenix_vinifera	Prestoea_acuminata))))	Roystonea_regia))	Sabal_domingensis)	(Serenoa_repens	Phoenix_dactylifera))	Nypa_fruticans))	Calamus_caryotoides);
((Chamaedorea_seifrizii	((((((((Heterospathe_cagayanensis	Dypsis_decaryi)	((Manicaria_saccifera	(Dictyosperma_album	((Oenocarpus_bataua	(Oenocarpus_minor	Podococcus_barteri))	(Burretiokentia_grandiflora	Kentiopsis_piersoniorum))))	((Pelagodoxa_henryana	Veitchia_spiralis)	Hydriastele_microspadix)))	Iriartea_deltoidea)	(((Elaeis_guineensis	Elaeis_oleifera)	Attalea_speciosa)	(Bactris_major	((Reinhardtia_simplex	(Reinhardtia_latisecta	Reinhardtia_paiewonskiana))	((Pseudophoenix_vinifera	Prestoea_acuminata)	Reinhardtia_gracilis)))))	Orania_palindan)	(Roystonea_regia	Sclerosperma_profizianum))	(Sabal_domingensis	(Serenoa_repens	Phoenix_dactylifera)))	Nypa_fruticans))	Calamus_caryotoides);
((Sclerosperma_profizianum	(((Sabal_domingensis	((Pelagodoxa_henryana	(Podococcus_barteri	Serenoa_repens))	(Nypa_fruticans	Phoenix_dactylifera)))	((Orania_palindan	((Elaeis_guineensis	Elaeis_oleifera)	((Attalea_speciosa	Iriartea_deltoidea)	((Chamaedorea_seifrizii	((Reinhardtia_gracilis	Reinhardtia_simplex)	(Reinhardtia_latisecta	Reinhardtia_paiewonskiana)))	(Pseudophoenix_vinifera	Bactris_major)))))	(((((Dypsis_decaryi	(Veitchia_spiralis	Kentiopsis_piersoniorum))	(Dictyosperma_album	Hydriastele_microspadix))	Heterospathe_cagayanensis)	Manicaria_saccifera)	(Prestoea_acuminata	((Burretiokentia_grandiflora	Oenocarpus_bataua)	Oenocarpus_minor)))))	Roystonea_regia))	Calamus_caryotoides);
((Sclerosperma_profizianum	((((((Pseudophoenix_vinifera	Chamaedorea_seifrizii)	(Sabal_domingensis	(Serenoa_repens	Phoenix_dactylifera)))	Nypa_fruticans)	(Manicaria_saccifera	((Roystonea_regia	Heterospathe_cagayanensis)	(((Dictyosperma_album	(Veitchia_spiralis	(((Burretiokentia_grandiflora	Oenocarpus_bataua)	Oenocarpus_minor)	Kentiopsis_piersoniorum)))	(Prestoea_acuminata	Hydriastele_microspadix))	Dypsis_decaryi))))	((Pelagodoxa_henryana	Orania_palindan)	(((Reinhardtia_gracilis	Reinhardtia_simplex)	(Reinhardtia_latisecta	Reinhardtia_paiewonskiana))	(Bactris_major	((Elaeis_guineensis	Elaeis_oleifera)	(Attalea_speciosa	Iriartea_deltoidea))))))	Podococcus_barteri))	Calamus_caryotoides);
((Pseudophoenix_vinifera	(Bactris_major	(((Attalea_speciosa	Iriartea_deltoidea)	(((Reinhardtia_simplex	(Reinhardtia_latisecta	Reinhardtia_paiewonskiana))	Reinhardtia_gracilis)	(((Roystonea_regia	Sclerosperma_profizianum)	(Sabal_domingensis	(Chamaedorea_seifrizii	(Serenoa_repens	(Nypa_fruticans	Phoenix_dactylifera)))))	(Orania_palindan	(Manicaria_saccifera	((Dictyosperma_album	((Prestoea_acuminata	Hydriastele_microspadix)	(Podococcus_barteri	(Pelagodoxa_henryana	(Veitchia_spiralis	Dypsis_decaryi)))))	(Heterospathe_cagayanensis	(((Oenocarpus_minor	Oenocarpus_bataua)	Burretiokentia_grandiflora)	Kentiopsis_piersoniorum))))))))	(Elaeis_guineensis	Elaeis_oleifera))))	Calamus_caryotoides);
((Bactris_major	((Attalea_speciosa	((((Reinhardtia_latisecta	Reinhardtia_paiewonskiana)	Reinhardtia_simplex)	Reinhardtia_gracilis)	(Iriartea_deltoidea	(((Roystonea_regia	Sclerosperma_profizianum)	Orania_palindan)	((Manicaria_saccifera	((Dictyosperma_album	(Heterospathe_cagayanensis	(Hydriastele_microspadix	(Pelagodoxa_henryana	(Veitchia_spiralis	Dypsis_decaryi)))))	((((Podococcus_barteri	Oenocarpus_minor)	Burretiokentia_grandiflora)	Oenocarpus_bataua)	Kentiopsis_piersoniorum)))	((Chamaedorea_seifrizii	(Prestoea_acuminata	Pseudophoenix_vinifera))	(Sabal_domingensis	(Serenoa_repens	(Nypa_fruticans	Phoenix_dactylifera)))))))))	(Elaeis_guineensis	Elaeis_oleifera)))	Calamus_caryotoides);
((Bactris_major	((Attalea_speciosa	((Reinhardtia_simplex	(Reinhardtia_gracilis	(Reinhardtia_latisecta	Reinhardtia_paiewonskiana)))	(((Sabal_domingensis	Orania_palindan)	(((((Roystonea_regia	Manicaria_saccifera)	(((Dictyosperma_album	((Oenocarpus_bataua	(Oenocarpus_minor	Burretiokentia_grandiflora))	Kentiopsis_piersoniorum))	Heterospathe_cagayanensis)	(Hydriastele_microspadix	((Veitchia_spiralis	Dypsis_decaryi)	Pelagodoxa_henryana))))	(Serenoa_repens	Phoenix_dactylifera))	(Chamaedorea_seifrizii	Nypa_fruticans))	(Podococcus_barteri	Sclerosperma_profizianum)))	(Iriartea_deltoidea	(Prestoea_acuminata	Pseudophoenix_vinifera)))))	(Elaeis_guineensis	Elaeis_oleifera)))	Calamus_caryotoides);
(((((Orania_palindan	(Iriartea_deltoidea	(((Reinhardtia_latisecta	Reinhardtia_paiewonskiana)	(Reinhardtia_simplex	Reinhardtia_gracilis))	(Attalea_speciosa	((Elaeis_guineensis	Elaeis_oleifera)	Bactris_major)))))	(((((((Dictyosperma_album	(Hydriastele_microspadix	(Veitchia_spiralis	(Pelagodoxa_henryana	Podococcus_barteri))))	Manicaria_saccifera)	((Oenocarpus_bataua	Oenocarpus_minor)	(Burretiokentia_grandiflora	Kentiopsis_piersoniorum)))	(Dypsis_decaryi	Heterospathe_cagayanensis))	(Chamaedorea_seifrizii	(Serenoa_repens	(Nypa_fruticans	Phoenix_dactylifera))))	Roystonea_regia)	Sabal_domingensis))	Sclerosperma_profizianum)	(Pseudophoenix_vinifera	Prestoea_acuminata))	Calamus_caryotoides);
((((Reinhardtia_gracilis	((Reinhardtia_latisecta	Reinhardtia_paiewonskiana)	Reinhardtia_simplex))	((Iriartea_deltoidea	Attalea_speciosa)	((Elaeis_guineensis	Elaeis_oleifera)	Bactris_major)))	(((((((((Pelagodoxa_henryana	Prestoea_acuminata)	Hydriastele_microspadix)	(Dypsis_decaryi	Veitchia_spiralis))	Podococcus_barteri)	(Heterospathe_cagayanensis	((Oenocarpus_bataua	(Burretiokentia_grandiflora	Oenocarpus_minor))	Kentiopsis_piersoniorum)))	Dictyosperma_album)	Manicaria_saccifera)	(Sabal_domingensis	((Chamaedorea_seifrizii	(Phoenix_dactylifera	Serenoa_repens))	Nypa_fruticans)))	(((Roystonea_regia	Sclerosperma_profizianum)	Orania_palindan)	Pseudophoenix_vinifera)))	Calamus_caryotoides);
((((Heterospathe_cagayanensis	(((((Oenocarpus_bataua	(Oenocarpus_minor	(Burretiokentia_grandiflora	Podococcus_barteri)))	Kentiopsis_piersoniorum)	(Manicaria_saccifera	((Serenoa_repens	(((Nypa_fruticans	Phoenix_dactylifera)	Chamaedorea_seifrizii)	Sabal_domingensis))	(((Roystonea_regia	Sclerosperma_profizianum)	Orania_palindan)	(((Reinhardtia_gracilis	((Reinhardtia_latisecta	Reinhardtia_paiewonskiana)	Reinhardtia_simplex))	(Attalea_speciosa	((Elaeis_guineensis	Elaeis_oleifera)	Bactris_major)))	(Pseudophoenix_vinifera	Iriartea_deltoidea))))))	(Pelagodoxa_henryana	Veitchia_spiralis))	Dictyosperma_album))	(Prestoea_acuminata	Hydriastele_microspadix))	Dypsis_decaryi)	Calamus_caryotoides);
((Sclerosperma_profizianum	((((((((Prestoea_acuminata	(Oenocarpus_bataua	Oenocarpus_minor))	(Kentiopsis_piersoniorum	Burretiokentia_grandiflora))	Dypsis_decaryi)	(((((Podococcus_barteri	Pelagodoxa_henryana)	Dictyosperma_album)	Veitchia_spiralis)	Heterospathe_cagayanensis)	Hydriastele_microspadix))	Manicaria_saccifera)	(Nypa_fruticans	(((Serenoa_repens	Phoenix_dactylifera)	Sabal_domingensis)	Chamaedorea_seifrizii)))	((((Reinhardtia_gracilis	((Reinhardtia_latisecta	Reinhardtia_paiewonskiana)	Reinhardtia_simplex))	(Attalea_speciosa	(Bactris_major	(Elaeis_guineensis	Elaeis_oleifera))))	Iriartea_deltoidea)	(Orania_palindan	Pseudophoenix_vinifera)))	Roystonea_regia))	Calamus_caryotoides);
((Chamaedorea_seifrizii	(Nypa_fruticans	(((((((Reinhardtia_gracilis	((Reinhardtia_latisecta	Reinhardtia_paiewonskiana)	Reinhardtia_simplex))	(Attalea_speciosa	(Bactris_major	(Elaeis_guineensis	Elaeis_oleifera))))	((Dictyosperma_album	(((Oenocarpus_bataua	(Oenocarpus_minor	Burretiokentia_grandiflora))	Kentiopsis_piersoniorum)	((Heterospathe_cagayanensis	((Podococcus_barteri	Pelagodoxa_henryana)	(Dypsis_decaryi	Veitchia_spiralis)))	(Prestoea_acuminata	Hydriastele_microspadix))))	Manicaria_saccifera))	(Orania_palindan	Iriartea_deltoidea))	(Roystonea_regia	Sclerosperma_profizianum))	Pseudophoenix_vinifera)	((Serenoa_repens	Phoenix_dactylifera)	Sabal_domingensis))))	Calamus_caryotoides);
((Chamaedorea_seifrizii	(Nypa_fruticans	((((((Iriartea_deltoidea	(((Bactris_major	(Elaeis_guineensis	Elaeis_oleifera))	((Reinhardtia_latisecta	Reinhardtia_paiewonskiana)	(Reinhardtia_simplex	Reinhardtia_gracilis)))	Attalea_speciosa))	(Pelagodoxa_henryana	Orania_palindan))	(Manicaria_saccifera	((((Oenocarpus_bataua	(Oenocarpus_minor	Burretiokentia_grandiflora))	Kentiopsis_piersoniorum)	(Dictyosperma_album	((Prestoea_acuminata	Hydriastele_microspadix)	(Dypsis_decaryi	Veitchia_spiralis))))	Heterospathe_cagayanensis)))	(Podococcus_barteri	Pseudophoenix_vinifera))	(Roystonea_regia	Sclerosperma_profizianum))	((Serenoa_repens	Phoenix_dactylifera)	Sabal_domingensis))))	Calamus_caryotoides);
((Podococcus_barteri	(((Prestoea_acuminata	Hydriastele_microspadix)	((((((Iriartea_deltoidea	((((Elaeis_guineensis	Elaeis_oleifera)	Bactris_major)	Attalea_speciosa)	((Reinhardtia_latisecta	Reinhardtia_paiewonskiana)	(Reinhardtia_simplex	Reinhardtia_gracilis))))	(Sclerosperma_profizianum	Sabal_domingensis))	((Orania_palindan	Nypa_fruticans)	(Manicaria_saccifera	(Pseudophoenix_vinifera	Chamaedorea_seifrizii))))	((((Oenocarpus_bataua	Oenocarpus_minor)	(Burretiokentia_grandiflora	Kentiopsis_piersoniorum))	Dictyosperma_album)	Heterospathe_cagayanensis))	(Roystonea_regia	(Serenoa_repens	Phoenix_dactylifera)))	(Dypsis_decaryi	Veitchia_spiralis)))	Pelagodoxa_henryana))	Calamus_caryotoides);
((Podococcus_barteri	((((Dictyosperma_album	((((((Iriartea_deltoidea	((Attalea_speciosa	(Bactris_major	((Reinhardtia_latisecta	Reinhardtia_paiewonskiana)	(Reinhardtia_simplex	Reinhardtia_gracilis))))	(Elaeis_guineensis	Elaeis_oleifera)))	(Pseudophoenix_vinifera	((Roystonea_regia	Sclerosperma_profizianum)	Orania_palindan)))	((Chamaedorea_seifrizii	(Serenoa_repens	Phoenix_dactylifera))	(Nypa_fruticans	Sabal_domingensis)))	Manicaria_saccifera)	((Oenocarpus_bataua	(Burretiokentia_grandiflora	Oenocarpus_minor))	Kentiopsis_piersoniorum))	Heterospathe_cagayanensis))	(Dypsis_decaryi	Veitchia_spiralis))	(Prestoea_acuminata	Hydriastele_microspadix))	Pelagodoxa_henryana))	Calamus_caryotoides);
(((((Reinhardtia_latisecta	Reinhardtia_paiewonskiana)	Reinhardtia_simplex)	(Reinhardtia_gracilis	Pseudophoenix_vinifera))	(((((((Chamaedorea_seifrizii	(Sabal_domingensis	(Serenoa_repens	Phoenix_dactylifera)))	Nypa_fruticans)	(Manicaria_saccifera	(Heterospathe_cagayanensis	((((Prestoea_acuminata	(Oenocarpus_bataua	(Burretiokentia_grandiflora	Oenocarpus_minor)))	Kentiopsis_piersoniorum)	(Hydriastele_microspadix	(Podococcus_barteri	(Pelagodoxa_henryana	Veitchia_spiralis))))	(Dypsis_decaryi	Dictyosperma_album)))))	(Roystonea_regia	Sclerosperma_profizianum))	Orania_palindan)	Iriartea_deltoidea)	((Bactris_major	(Elaeis_guineensis	Elaeis_oleifera))	Attalea_speciosa)))	Calamus_caryotoides);
((Sclerosperma_profizianum	((((Pseudophoenix_vinifera	Orania_palindan)	((((Bactris_major	(Elaeis_guineensis	Elaeis_oleifera))	(Attalea_speciosa	Iriartea_deltoidea))	((Reinhardtia_latisecta	Reinhardtia_paiewonskiana)	(Reinhardtia_simplex	Reinhardtia_gracilis)))	(Manicaria_saccifera	((Heterospathe_cagayanensis	Dypsis_decaryi)	(((Prestoea_acuminata	(Oenocarpus_bataua	Oenocarpus_minor))	(Burretiokentia_grandiflora	Kentiopsis_piersoniorum))	(Dictyosperma_album	(Hydriastele_microspadix	(Podococcus_barteri	(Pelagodoxa_henryana	Veitchia_spiralis)))))))))	((Serenoa_repens	((Nypa_fruticans	Phoenix_dactylifera)	Chamaedorea_seifrizii))	Sabal_domingensis))	Roystonea_regia))	Calamus_caryotoides);
((Bactris_major	((Elaeis_guineensis	Elaeis_oleifera)	((Attalea_speciosa	Iriartea_deltoidea)	(((Pseudophoenix_vinifera	((Reinhardtia_latisecta	Reinhardtia_paiewonskiana)	Reinhardtia_simplex))	Reinhardtia_gracilis)	((((Manicaria_saccifera	((Heterospathe_cagayanensis	Dypsis_decaryi)	(((Oenocarpus_bataua	Oenocarpus_minor)	(Burretiokentia_grandiflora	Kentiopsis_piersoniorum))	(Dictyosperma_album	((Prestoea_acuminata	Hydriastele_microspadix)	(Podococcus_barteri	(Pelagodoxa_henryana	Veitchia_spiralis)))))))	(Serenoa_repens	((Sabal_domingensis	Nypa_fruticans)	(Chamaedorea_seifrizii	Phoenix_dactylifera))))	(Roystonea_regia	Sclerosperma_profizianum))	Orania_palindan)))))	Calamus_caryotoides);
((Chamaedorea_seifrizii	((((Phoenix_dactylifera	Serenoa_repens)	Sabal_domingensis)	((Sclerosperma_profizianum	Roystonea_regia)	((Attalea_speciosa	((Bactris_major	(Reinhardtia_gracilis	(Elaeis_guineensis	Elaeis_oleifera)))	((Reinhardtia_latisecta	Reinhardtia_paiewonskiana)	Reinhardtia_simplex)))	(((Prestoea_acuminata	(Pseudophoenix_vinifera	Iriartea_deltoidea))	Orania_palindan)	(Manicaria_saccifera	((((Oenocarpus_bataua	(Burretiokentia_grandiflora	Oenocarpus_minor))	Kentiopsis_piersoniorum)	Heterospathe_cagayanensis)	(Dictyosperma_album	(Hydriastele_microspadix	(Dypsis_decaryi	(Podococcus_barteri	(Pelagodoxa_henryana	Veitchia_spiralis)))))))))))	Nypa_fruticans))	Calamus_caryotoides);
((Chamaedorea_seifrizii	((((Phoenix_dactylifera	Serenoa_repens)	Sabal_domingensis)	((Sclerosperma_profizianum	Roystonea_regia)	(((Manicaria_saccifera	((Heterospathe_cagayanensis	((Oenocarpus_bataua	Oenocarpus_minor)	(Burretiokentia_grandiflora	Kentiopsis_piersoniorum)))	(Dictyosperma_album	((Prestoea_acuminata	Hydriastele_microspadix)	(Dypsis_decaryi	((Pelagodoxa_henryana	Veitchia_spiralis)	Podococcus_barteri))))))	((Pseudophoenix_vinifera	Iriartea_deltoidea)	(((Bactris_major	Attalea_speciosa)	(Elaeis_guineensis	Elaeis_oleifera))	(Reinhardtia_gracilis	((Reinhardtia_latisecta	Reinhardtia_paiewonskiana)	Reinhardtia_simplex)))))	Orania_palindan)))	Nypa_fruticans))	Calamus_caryotoides);
((Bactris_major	((((((Roystonea_regia	Orania_palindan)	(((Manicaria_saccifera	((Heterospathe_cagayanensis	(Dictyosperma_album	((Dypsis_decaryi	(Hydriastele_microspadix	Prestoea_acuminata))	((Pelagodoxa_henryana	Veitchia_spiralis)	Podococcus_barteri))))	((Burretiokentia_grandiflora	Kentiopsis_piersoniorum)	(Oenocarpus_minor	Oenocarpus_bataua))))	Sclerosperma_profizianum)	Pseudophoenix_vinifera))	(((Nypa_fruticans	Chamaedorea_seifrizii)	(Sabal_domingensis	(Serenoa_repens	Phoenix_dactylifera)))	Iriartea_deltoidea))	((Reinhardtia_simplex	Reinhardtia_gracilis)	(Reinhardtia_latisecta	Reinhardtia_paiewonskiana)))	Attalea_speciosa)	(Elaeis_guineensis	Elaeis_oleifera)))	Calamus_caryotoides);
((Chamaedorea_seifrizii	(((Sabal_domingensis	(Serenoa_repens	Phoenix_dactylifera))	((((Reinhardtia_gracilis	Pseudophoenix_vinifera)	(Reinhardtia_simplex	(Reinhardtia_latisecta	Reinhardtia_paiewonskiana)))	((Iriartea_deltoidea	Attalea_speciosa)	((Elaeis_guineensis	Elaeis_oleifera)	Bactris_major)))	((Roystonea_regia	Orania_palindan)	((Manicaria_saccifera	((Heterospathe_cagayanensis	Dypsis_decaryi)	(((Veitchia_spiralis	(Kentiopsis_piersoniorum	((Podococcus_barteri	(Oenocarpus_minor	Oenocarpus_bataua))	Burretiokentia_grandiflora)))	((Hydriastele_microspadix	Prestoea_acuminata)	Dictyosperma_album))	Pelagodoxa_henryana)))	Sclerosperma_profizianum))))	Nypa_fruticans))	Calamus_caryotoides);
((Bactris_major	(((((Pelagodoxa_henryana	((((Heterospathe_cagayanensis	Dypsis_decaryi)	((((Oenocarpus_minor	Oenocarpus_bataua)	(Burretiokentia_grandiflora	Kentiopsis_piersoniorum))	(Manicaria_saccifera	Dictyosperma_album))	(Hydriastele_microspadix	Veitchia_spiralis)))	(Roystonea_regia	Sclerosperma_profizianum))	Prestoea_acuminata))	(Pseudophoenix_vinifera	((Podococcus_barteri	(Sabal_domingensis	((Chamaedorea_seifrizii	(Phoenix_dactylifera	Serenoa_repens))	Nypa_fruticans)))	Orania_palindan)))	((Reinhardtia_latisecta	Reinhardtia_paiewonskiana)	(Reinhardtia_gracilis	Reinhardtia_simplex)))	(Iriartea_deltoidea	Attalea_speciosa))	(Elaeis_guineensis	Elaeis_oleifera)))	Calamus_caryotoides);
((((Orania_palindan	(((Prestoea_acuminata	((Dypsis_decaryi	Heterospathe_cagayanensis)	((((Oenocarpus_minor	Oenocarpus_bataua)	(Burretiokentia_grandiflora	Kentiopsis_piersoniorum))	(Manicaria_saccifera	Dictyosperma_album))	(((Podococcus_barteri	Pelagodoxa_henryana)	Veitchia_spiralis)	Hydriastele_microspadix))))	((Chamaedorea_seifrizii	(Sabal_domingensis	(Phoenix_dactylifera	Serenoa_repens)))	Nypa_fruticans))	Pseudophoenix_vinifera))	(Roystonea_regia	Sclerosperma_profizianum))	((Reinhardtia_gracilis	(Reinhardtia_simplex	(Reinhardtia_latisecta	Reinhardtia_paiewonskiana)))	((Iriartea_deltoidea	Attalea_speciosa)	((Elaeis_guineensis	Elaeis_oleifera)	Bactris_major))))	Calamus_caryotoides);
((Sclerosperma_profizianum	((((((((Burretiokentia_grandiflora	Oenocarpus_minor)	Oenocarpus_bataua)	Kentiopsis_piersoniorum)	Dictyosperma_album)	Heterospathe_cagayanensis)	(((Dypsis_decaryi	(Pelagodoxa_henryana	Veitchia_spiralis))	Podococcus_barteri)	Hydriastele_microspadix))	Manicaria_saccifera)	(((((Reinhardtia_latisecta	Reinhardtia_paiewonskiana)	(Reinhardtia_gracilis	Reinhardtia_simplex))	(Attalea_speciosa	((Elaeis_guineensis	Elaeis_oleifera)	Bactris_major)))	Iriartea_deltoidea)	(((Pseudophoenix_vinifera	Prestoea_acuminata)	(Roystonea_regia	((Serenoa_repens	(Chamaedorea_seifrizii	(Nypa_fruticans	Phoenix_dactylifera)))	Sabal_domingensis)))	Orania_palindan))))	Calamus_caryotoides);
((Bactris_major	((((Iriartea_deltoidea	((Orania_palindan	(Sclerosperma_profizianum	((((((Prestoea_acuminata	(Oenocarpus_minor	Oenocarpus_bataua))	(Burretiokentia_grandiflora	Kentiopsis_piersoniorum))	Dictyosperma_album)	Heterospathe_cagayanensis)	((((Podococcus_barteri	Pelagodoxa_henryana)	Veitchia_spiralis)	Dypsis_decaryi)	Hydriastele_microspadix))	Manicaria_saccifera)))	(Pseudophoenix_vinifera	(Roystonea_regia	((Serenoa_repens	(Chamaedorea_seifrizii	(Nypa_fruticans	Phoenix_dactylifera)))	Sabal_domingensis)))))	((Reinhardtia_latisecta	Reinhardtia_paiewonskiana)	(Reinhardtia_gracilis	Reinhardtia_simplex)))	Attalea_speciosa)	(Elaeis_guineensis	Elaeis_oleifera)))	Calamus_caryotoides);
((Bactris_major	((((Reinhardtia_latisecta	Reinhardtia_paiewonskiana)	(Reinhardtia_gracilis	Reinhardtia_simplex))	(((Pseudophoenix_vinifera	Iriartea_deltoidea)	Attalea_speciosa)	((Orania_palindan	Sclerosperma_profizianum)	((((((Oenocarpus_minor	Oenocarpus_bataua)	(Burretiokentia_grandiflora	Kentiopsis_piersoniorum))	Heterospathe_cagayanensis)	(Dictyosperma_album	(((Podococcus_barteri	(Pelagodoxa_henryana	Veitchia_spiralis))	Dypsis_decaryi)	(Prestoea_acuminata	Hydriastele_microspadix))))	(Roystonea_regia	Manicaria_saccifera))	((((Phoenix_dactylifera	Serenoa_repens)	Sabal_domingensis)	Nypa_fruticans)	Chamaedorea_seifrizii)))))	(Elaeis_guineensis	Elaeis_oleifera)))	Calamus_caryotoides);
((Chamaedorea_seifrizii	(((Sabal_domingensis	(((((Reinhardtia_gracilis	(Reinhardtia_simplex	(Reinhardtia_latisecta	Reinhardtia_paiewonskiana)))	(((Elaeis_guineensis	Elaeis_oleifera)	Bactris_major)	Attalea_speciosa))	(((Pseudophoenix_vinifera	Iriartea_deltoidea)	Prestoea_acuminata)	(((((Oenocarpus_minor	Oenocarpus_bataua)	(Burretiokentia_grandiflora	Kentiopsis_piersoniorum))	Heterospathe_cagayanensis)	(Dictyosperma_album	(((Veitchia_spiralis	(Podococcus_barteri	Pelagodoxa_henryana))	Dypsis_decaryi)	Hydriastele_microspadix)))	Manicaria_saccifera)))	Orania_palindan)	(Sclerosperma_profizianum	Roystonea_regia)))	(Phoenix_dactylifera	Serenoa_repens))	Nypa_fruticans))	Calamus_caryotoides);
(((((Prestoea_acuminata	Pseudophoenix_vinifera)	(Bactris_major	(Reinhardtia_gracilis	(Reinhardtia_simplex	(Reinhardtia_latisecta	Reinhardtia_paiewonskiana)))))	(((((Chamaedorea_seifrizii	(Phoenix_dactylifera	Serenoa_repens))	Nypa_fruticans)	(Sabal_domingensis	Roystonea_regia))	Orania_palindan)	(Iriartea_deltoidea	(Sclerosperma_profizianum	(((((((Burretiokentia_grandiflora	Oenocarpus_minor)	Oenocarpus_bataua)	Kentiopsis_piersoniorum)	Heterospathe_cagayanensis)	Dictyosperma_album)	((Podococcus_barteri	((Veitchia_spiralis	Dypsis_decaryi)	Pelagodoxa_henryana))	Hydriastele_microspadix))	Manicaria_saccifera)))))	((Elaeis_guineensis	Elaeis_oleifera)	Attalea_speciosa))	Calamus_caryotoides);
(((Sclerosperma_profizianum	((((((Phoenix_dactylifera	Serenoa_repens)	Chamaedorea_seifrizii)	Sabal_domingensis)	Nypa_fruticans)	(((Iriartea_deltoidea	Attalea_speciosa)	(((Reinhardtia_simplex	(Reinhardtia_latisecta	Reinhardtia_paiewonskiana))	Bactris_major)	((Elaeis_guineensis	Elaeis_oleifera)	Reinhardtia_gracilis)))	((((Oenocarpus_minor	Oenocarpus_bataua)	((Dictyosperma_album	(((Dypsis_decaryi	Veitchia_spiralis)	(((Prestoea_acuminata	Hydriastele_microspadix)	Pelagodoxa_henryana)	Podococcus_barteri))	(Burretiokentia_grandiflora	Kentiopsis_piersoniorum)))	Heterospathe_cagayanensis))	Manicaria_saccifera)	Orania_palindan)))	Roystonea_regia))	Pseudophoenix_vinifera)	Calamus_caryotoides);
(((Podococcus_barteri	Oenocarpus_minor)	(Oenocarpus_bataua	(Burretiokentia_grandiflora	(Kentiopsis_piersoniorum	(((Dictyosperma_album	(Dypsis_decaryi	((Prestoea_acuminata	Hydriastele_microspadix)	Veitchia_spiralis)))	(Pelagodoxa_henryana	(((((Iriartea_deltoidea	Pseudophoenix_vinifera)	Orania_palindan)	((Bactris_major	(Attalea_speciosa	(Elaeis_oleifera	Elaeis_guineensis)))	((Reinhardtia_paiewonskiana	Reinhardtia_latisecta)	(Reinhardtia_gracilis	Reinhardtia_simplex))))	((Sclerosperma_profizianum	Roystonea_regia)	(((Phoenix_dactylifera	(Chamaedorea_seifrizii	Nypa_fruticans))	Serenoa_repens)	Sabal_domingensis)))	Manicaria_saccifera)))	Heterospathe_cagayanensis)))))	Calamus_caryotoides);
(((Oenocarpus_minor	Oenocarpus_bataua)	(Burretiokentia_grandiflora	((Kentiopsis_piersoniorum	((((Podococcus_barteri	Pelagodoxa_henryana)	Veitchia_spiralis)	Dictyosperma_album)	(Hydriastele_microspadix	((Heterospathe_cagayanensis	Dypsis_decaryi)	((((Sclerosperma_profizianum	Orania_palindan)	((Pseudophoenix_vinifera	Iriartea_deltoidea)	(((Bactris_major	(Elaeis_oleifera	Elaeis_guineensis))	Attalea_speciosa)	((Reinhardtia_paiewonskiana	Reinhardtia_latisecta)	(Reinhardtia_gracilis	Reinhardtia_simplex)))))	(((Phoenix_dactylifera	(Chamaedorea_seifrizii	Serenoa_repens))	Sabal_domingensis)	Nypa_fruticans))	(Roystonea_regia	Manicaria_saccifera))))))	Prestoea_acuminata)))	Calamus_caryotoides);
(((Oenocarpus_minor	Oenocarpus_bataua)	(((Kentiopsis_piersoniorum	Burretiokentia_grandiflora)	(((Heterospathe_cagayanensis	((((((Reinhardtia_gracilis	Pseudophoenix_vinifera)	((Reinhardtia_paiewonskiana	Reinhardtia_latisecta)	Reinhardtia_simplex))	((Iriartea_deltoidea	Attalea_speciosa)	(Bactris_major	(Elaeis_oleifera	Elaeis_guineensis))))	(((Sabal_domingensis	(Chamaedorea_seifrizii	((Nypa_fruticans	Phoenix_dactylifera)	Serenoa_repens)))	Roystonea_regia)	Orania_palindan))	Sclerosperma_profizianum)	Manicaria_saccifera))	((Prestoea_acuminata	(Dypsis_decaryi	Hydriastele_microspadix))	(Pelagodoxa_henryana	Veitchia_spiralis)))	Dictyosperma_album))	Podococcus_barteri))	Calamus_caryotoides);
((((((Iriartea_deltoidea	(((Chamaedorea_seifrizii	Nypa_fruticans)	(Phoenix_dactylifera	Sabal_domingensis))	Serenoa_repens))	((Pelagodoxa_henryana	Orania_palindan)	((Roystonea_regia	Sclerosperma_profizianum)	(Dypsis_decaryi	((Manicaria_saccifera	Heterospathe_cagayanensis)	(Hydriastele_microspadix	((Veitchia_spiralis	(Kentiopsis_piersoniorum	(Burretiokentia_grandiflora	((Podococcus_barteri	Oenocarpus_minor)	Oenocarpus_bataua))))	(Dictyosperma_album	(Prestoea_acuminata	Pseudophoenix_vinifera)))))))))	(Bactris_major	(Reinhardtia_gracilis	(Elaeis_oleifera	Elaeis_guineensis))))	((Reinhardtia_paiewonskiana	Reinhardtia_latisecta)	Reinhardtia_simplex))	Attalea_speciosa)	Calamus_caryotoides);
((Bactris_major	(((Prestoea_acuminata	Pseudophoenix_vinifera)	(Reinhardtia_gracilis	((Reinhardtia_paiewonskiana	Reinhardtia_latisecta)	Reinhardtia_simplex)))	((Iriartea_deltoidea	Attalea_speciosa)	((((Roystonea_regia	(((Chamaedorea_seifrizii	(Nypa_fruticans	Phoenix_dactylifera))	Sabal_domingensis)	Serenoa_repens))	Orania_palindan)	(Sclerosperma_profizianum	((((Dictyosperma_album	((Oenocarpus_minor	Oenocarpus_bataua)	(Kentiopsis_piersoniorum	Burretiokentia_grandiflora)))	((Podococcus_barteri	((Veitchia_spiralis	Dypsis_decaryi)	Pelagodoxa_henryana))	Hydriastele_microspadix))	Heterospathe_cagayanensis)	Manicaria_saccifera)))	(Elaeis_oleifera	Elaeis_guineensis)))))	Calamus_caryotoides);
((Bactris_major	((((((((Podococcus_barteri	Sclerosperma_profizianum)	((((Veitchia_spiralis	Hydriastele_microspadix)	(Manicaria_saccifera	(Dictyosperma_album	((Oenocarpus_minor	(Burretiokentia_grandiflora	Oenocarpus_bataua))	Kentiopsis_piersoniorum))))	Heterospathe_cagayanensis)	Dypsis_decaryi))	(Roystonea_regia	(((Sabal_domingensis	(Phoenix_dactylifera	Serenoa_repens))	Chamaedorea_seifrizii)	Nypa_fruticans)))	(Prestoea_acuminata	Pseudophoenix_vinifera))	Orania_palindan)	Pelagodoxa_henryana)	((Iriartea_deltoidea	Attalea_speciosa)	((Reinhardtia_paiewonskiana	Reinhardtia_latisecta)	(Reinhardtia_simplex	Reinhardtia_gracilis))))	(Elaeis_oleifera	Elaeis_guineensis)))	Calamus_caryotoides);
((Pseudophoenix_vinifera	(Chamaedorea_seifrizii	(Nypa_fruticans	((((Sclerosperma_profizianum	(((((Hydriastele_microspadix	(Pelagodoxa_henryana	(Podococcus_barteri	(Dypsis_decaryi	Veitchia_spiralis))))	Dictyosperma_album)	Heterospathe_cagayanensis)	((Burretiokentia_grandiflora	Kentiopsis_piersoniorum)	(Oenocarpus_minor	Oenocarpus_bataua)))	Manicaria_saccifera))	(Orania_palindan	(Prestoea_acuminata	((((Elaeis_oleifera	Elaeis_guineensis)	Bactris_major)	(Iriartea_deltoidea	Attalea_speciosa))	(Reinhardtia_gracilis	((Reinhardtia_paiewonskiana	Reinhardtia_latisecta)	Reinhardtia_simplex))))))	Roystonea_regia)	(Sabal_domingensis	(Phoenix_dactylifera	Serenoa_repens))))))	Calamus_caryotoides);
((Chamaedorea_seifrizii	(Nypa_fruticans	((Sabal_domingensis	(Phoenix_dactylifera	Serenoa_repens))	(((Sclerosperma_profizianum	(((((Burretiokentia_grandiflora	Kentiopsis_piersoniorum)	(Oenocarpus_minor	Oenocarpus_bataua))	(Dictyosperma_album	((Pelagodoxa_henryana	(Heterospathe_cagayanensis	(Podococcus_barteri	Dypsis_decaryi)))	Veitchia_spiralis)))	(Prestoea_acuminata	Hydriastele_microspadix))	(Roystonea_regia	Manicaria_saccifera)))	Orania_palindan)	(((((Elaeis_oleifera	Elaeis_guineensis)	Bactris_major)	Attalea_speciosa)	((Reinhardtia_paiewonskiana	Reinhardtia_latisecta)	(Reinhardtia_simplex	Reinhardtia_gracilis)))	(Pseudophoenix_vinifera	Iriartea_deltoidea))))))	Calamus_caryotoides);
((Chamaedorea_seifrizii	(Nypa_fruticans	((Phoenix_dactylifera	Serenoa_repens)	(Sabal_domingensis	((((Orania_palindan	((((Reinhardtia_paiewonskiana	Reinhardtia_latisecta)	Reinhardtia_simplex)	Reinhardtia_gracilis)	(((Elaeis_oleifera	Elaeis_guineensis)	Bactris_major)	(Iriartea_deltoidea	Attalea_speciosa))))	((((Burretiokentia_grandiflora	Kentiopsis_piersoniorum)	(Oenocarpus_minor	Oenocarpus_bataua))	(Dictyosperma_album	((Dypsis_decaryi	((Pelagodoxa_henryana	Veitchia_spiralis)	Podococcus_barteri))	Hydriastele_microspadix)))	Manicaria_saccifera))	(Prestoea_acuminata	Pseudophoenix_vinifera))	((Heterospathe_cagayanensis	Sclerosperma_profizianum)	Roystonea_regia))))))	Calamus_caryotoides);
((Elaeis_oleifera	(Elaeis_guineensis	(Bactris_major	((((Iriartea_deltoidea	Prestoea_acuminata)	Pseudophoenix_vinifera)	(((Serenoa_repens	(Chamaedorea_seifrizii	(Nypa_fruticans	Phoenix_dactylifera)))	((Sabal_domingensis	Orania_palindan)	((((((Pelagodoxa_henryana	Veitchia_spiralis)	(Dypsis_decaryi	Hydriastele_microspadix))	(Heterospathe_cagayanensis	((Burretiokentia_grandiflora	Kentiopsis_piersoniorum)	(Podococcus_barteri	(Oenocarpus_minor	Oenocarpus_bataua)))))	Dictyosperma_album)	Manicaria_saccifera)	Sclerosperma_profizianum)))	Roystonea_regia))	((((Reinhardtia_paiewonskiana	Reinhardtia_latisecta)	Reinhardtia_simplex)	Reinhardtia_gracilis)	Attalea_speciosa)))))	Calamus_caryotoides);
((Chamaedorea_seifrizii	(((((Pseudophoenix_vinifera	(Prestoea_acuminata	((Attalea_speciosa	((Bactris_major	(Elaeis_guineensis	Elaeis_oleifera))	(Reinhardtia_gracilis	((Reinhardtia_latisecta	Reinhardtia_paiewonskiana)	Reinhardtia_simplex))))	Iriartea_deltoidea)))	(Orania_palindan	(Sclerosperma_profizianum	(Manicaria_saccifera	((Dypsis_decaryi	Heterospathe_cagayanensis)	(Dictyosperma_album	((((Oenocarpus_minor	Oenocarpus_bataua)	Burretiokentia_grandiflora)	Kentiopsis_piersoniorum)	(Hydriastele_microspadix	((Pelagodoxa_henryana	Podococcus_barteri)	Veitchia_spiralis)))))))))	Roystonea_regia)	(Sabal_domingensis	(Serenoa_repens	Phoenix_dactylifera)))	Nypa_fruticans))	Calamus_caryotoides);
((Sclerosperma_profizianum	(((Manicaria_saccifera	((Heterospathe_cagayanensis	((Oenocarpus_bataua	(Burretiokentia_grandiflora	Oenocarpus_minor))	Kentiopsis_piersoniorum))	(Dictyosperma_album	((Prestoea_acuminata	Hydriastele_microspadix)	((Pelagodoxa_henryana	Podococcus_barteri)	(Dypsis_decaryi	Veitchia_spiralis))))))	((Orania_palindan	((Sabal_domingensis	(Serenoa_repens	Phoenix_dactylifera))	(Nypa_fruticans	Chamaedorea_seifrizii)))	((Attalea_speciosa	Iriartea_deltoidea)	(((Pseudophoenix_vinifera	Bactris_major)	(Elaeis_guineensis	Elaeis_oleifera))	((Reinhardtia_latisecta	Reinhardtia_paiewonskiana)	(Reinhardtia_simplex	Reinhardtia_gracilis))))))	Roystonea_regia))	Calamus_caryotoides);
(((Reinhardtia_gracilis	((Reinhardtia_latisecta	Reinhardtia_paiewonskiana)	Reinhardtia_simplex))	((Iriartea_deltoidea	(Orania_palindan	(((Sabal_domingensis	((Serenoa_repens	Phoenix_dactylifera)	(Nypa_fruticans	Chamaedorea_seifrizii)))	(Roystonea_regia	Sclerosperma_profizianum))	(Manicaria_saccifera	((((Heterospathe_cagayanensis	(((Pelagodoxa_henryana	Podococcus_barteri)	Veitchia_spiralis)	Dypsis_decaryi))	(Pseudophoenix_vinifera	Dictyosperma_album))	Hydriastele_microspadix)	((Prestoea_acuminata	(Oenocarpus_bataua	Oenocarpus_minor))	(Burretiokentia_grandiflora	Kentiopsis_piersoniorum)))))))	((Bactris_major	(Elaeis_guineensis	Elaeis_oleifera))	Attalea_speciosa)))	Calamus_caryotoides);
((Bactris_major	((Elaeis_guineensis	Elaeis_oleifera)	((Attalea_speciosa	Iriartea_deltoidea)	(((Sclerosperma_profizianum	Orania_palindan)	(Pseudophoenix_vinifera	((((Roystonea_regia	Manicaria_saccifera)	((Heterospathe_cagayanensis	(((Burretiokentia_grandiflora	Prestoea_acuminata)	(Oenocarpus_bataua	Oenocarpus_minor))	Kentiopsis_piersoniorum))	(((Dypsis_decaryi	Hydriastele_microspadix)	(Veitchia_spiralis	Pelagodoxa_henryana))	Dictyosperma_album)))	(Sabal_domingensis	(Nypa_fruticans	(Chamaedorea_seifrizii	(Serenoa_repens	Phoenix_dactylifera)))))	Podococcus_barteri)))	((Reinhardtia_latisecta	Reinhardtia_paiewonskiana)	(Reinhardtia_simplex	Reinhardtia_gracilis))))))	Calamus_caryotoides);
((Bactris_major	(((Reinhardtia_gracilis	((Reinhardtia_latisecta	Reinhardtia_paiewonskiana)	Reinhardtia_simplex))	((Attalea_speciosa	Iriartea_deltoidea)	((((Pseudophoenix_vinifera	Sclerosperma_profizianum)	(Roystonea_regia	Orania_palindan))	((((Podococcus_barteri	(((((Veitchia_spiralis	Kentiopsis_piersoniorum)	Burretiokentia_grandiflora)	Dictyosperma_album)	(Prestoea_acuminata	Hydriastele_microspadix))	Manicaria_saccifera))	(Dypsis_decaryi	(Serenoa_repens	(Sabal_domingensis	(Phoenix_dactylifera	(Nypa_fruticans	Chamaedorea_seifrizii))))))	Heterospathe_cagayanensis)	Pelagodoxa_henryana))	(Oenocarpus_bataua	Oenocarpus_minor))))	(Elaeis_guineensis	Elaeis_oleifera)))	Calamus_caryotoides);
((Chamaedorea_seifrizii	(((((Roystonea_regia	((Orania_palindan	(Iriartea_deltoidea	((Pseudophoenix_vinifera	((Reinhardtia_latisecta	Reinhardtia_paiewonskiana)	(Reinhardtia_simplex	Reinhardtia_gracilis)))	(Attalea_speciosa	((Elaeis_guineensis	Elaeis_oleifera)	Bactris_major)))))	(Sclerosperma_profizianum	(Manicaria_saccifera	((((Pelagodoxa_henryana	((Veitchia_spiralis	(Hydriastele_microspadix	Podococcus_barteri))	Dypsis_decaryi))	Dictyosperma_album)	((Kentiopsis_piersoniorum	Burretiokentia_grandiflora)	((Oenocarpus_bataua	Oenocarpus_minor)	Prestoea_acuminata)))	Heterospathe_cagayanensis)))))	Serenoa_repens)	Sabal_domingensis)	Phoenix_dactylifera)	Nypa_fruticans))	Calamus_caryotoides);
((Chamaedorea_seifrizii	(((Sabal_domingensis	(Serenoa_repens	Phoenix_dactylifera))	((Roystonea_regia	Sclerosperma_profizianum)	((((Pseudophoenix_vinifera	Iriartea_deltoidea)	(((Reinhardtia_gracilis	((Reinhardtia_latisecta	Reinhardtia_paiewonskiana)	Reinhardtia_simplex))	Attalea_speciosa)	(Bactris_major	(Elaeis_guineensis	Elaeis_oleifera))))	Orania_palindan)	(Manicaria_saccifera	((Dictyosperma_album	((Dypsis_decaryi	(Podococcus_barteri	(Pelagodoxa_henryana	Veitchia_spiralis)))	Hydriastele_microspadix))	(Heterospathe_cagayanensis	(Kentiopsis_piersoniorum	((Oenocarpus_bataua	Oenocarpus_minor)	(Burretiokentia_grandiflora	Prestoea_acuminata)))))))))	Nypa_fruticans))	Calamus_caryotoides);
((Chamaedorea_seifrizii	((((((Pelagodoxa_henryana	Orania_palindan)	(Sclerosperma_profizianum	((((Kentiopsis_piersoniorum	(Oenocarpus_bataua	((Burretiokentia_grandiflora	Podococcus_barteri)	Oenocarpus_minor)))	Heterospathe_cagayanensis)	(Dictyosperma_album	Manicaria_saccifera))	((Dypsis_decaryi	Roystonea_regia)	(Veitchia_spiralis	Hydriastele_microspadix)))))	((Prestoea_acuminata	(Pseudophoenix_vinifera	Iriartea_deltoidea))	((((Reinhardtia_gracilis	Reinhardtia_latisecta)	Reinhardtia_paiewonskiana)	Reinhardtia_simplex)	((Bactris_major	(Elaeis_guineensis	Elaeis_oleifera))	Attalea_speciosa))))	Sabal_domingensis)	(Serenoa_repens	Phoenix_dactylifera))	Nypa_fruticans))	Calamus_caryotoides);
((Sclerosperma_profizianum	((((((((((Burretiokentia_grandiflora	Kentiopsis_piersoniorum)	(Oenocarpus_minor	Oenocarpus_bataua))	Manicaria_saccifera)	((Hydriastele_microspadix	Veitchia_spiralis)	Dictyosperma_album))	(Pelagodoxa_henryana	(Dypsis_decaryi	Orania_palindan)))	((Prestoea_acuminata	(Pseudophoenix_vinifera	Iriartea_deltoidea))	((Attalea_speciosa	(Bactris_major	(Reinhardtia_gracilis	(Elaeis_guineensis	Elaeis_oleifera))))	((Reinhardtia_latisecta	Reinhardtia_paiewonskiana)	Reinhardtia_simplex))))	Podococcus_barteri)	(Serenoa_repens	(((Nypa_fruticans	Chamaedorea_seifrizii)	Sabal_domingensis)	Phoenix_dactylifera)))	Heterospathe_cagayanensis)	Roystonea_regia))	Calamus_caryotoides);
((Pseudophoenix_vinifera	(((((Attalea_speciosa	Iriartea_deltoidea)	(Bactris_major	(Elaeis_guineensis	Elaeis_oleifera)))	((Reinhardtia_latisecta	Reinhardtia_paiewonskiana)	(Reinhardtia_gracilis	Reinhardtia_simplex)))	((Roystonea_regia	((Serenoa_repens	(((Nypa_fruticans	Chamaedorea_seifrizii)	Sabal_domingensis)	Phoenix_dactylifera))	((Heterospathe_cagayanensis	Sclerosperma_profizianum)	(Dypsis_decaryi	(((Burretiokentia_grandiflora	Kentiopsis_piersoniorum)	(Oenocarpus_minor	Oenocarpus_bataua))	((Dictyosperma_album	Manicaria_saccifera)	(((Pelagodoxa_henryana	Podococcus_barteri)	Veitchia_spiralis)	Hydriastele_microspadix)))))))	Orania_palindan))	Prestoea_acuminata))	Calamus_caryotoides);
((Chamaedorea_seifrizii	(Nypa_fruticans	(((Phoenix_dactylifera	Serenoa_repens)	Sabal_domingensis)	(((Iriartea_deltoidea	Attalea_speciosa)	(((Reinhardtia_latisecta	Reinhardtia_paiewonskiana)	(Reinhardtia_gracilis	Reinhardtia_simplex))	(Bactris_major	(Elaeis_oleifera	Elaeis_guineensis))))	(((((Heterospathe_cagayanensis	Sclerosperma_profizianum)	(Manicaria_saccifera	((Kentiopsis_piersoniorum	((Burretiokentia_grandiflora	Oenocarpus_bataua)	Oenocarpus_minor))	(((Podococcus_barteri	(Pelagodoxa_henryana	(Dypsis_decaryi	Veitchia_spiralis)))	Hydriastele_microspadix)	Dictyosperma_album))))	(Roystonea_regia	Orania_palindan))	Pseudophoenix_vinifera)	Prestoea_acuminata)))))	Calamus_caryotoides);
((Chamaedorea_seifrizii	(Nypa_fruticans	(((Phoenix_dactylifera	Serenoa_repens)	Sabal_domingensis)	((((Attalea_speciosa	(Bactris_major	(Reinhardtia_gracilis	(Elaeis_oleifera	Elaeis_guineensis))))	(Reinhardtia_simplex	(Reinhardtia_latisecta	Reinhardtia_paiewonskiana)))	Iriartea_deltoidea)	((Pseudophoenix_vinifera	Prestoea_acuminata)	((Sclerosperma_profizianum	(Manicaria_saccifera	(Heterospathe_cagayanensis	((Kentiopsis_piersoniorum	(Oenocarpus_bataua	(Oenocarpus_minor	Burretiokentia_grandiflora)))	((((Veitchia_spiralis	(Dypsis_decaryi	Podococcus_barteri))	Pelagodoxa_henryana)	Hydriastele_microspadix)	Dictyosperma_album)))))	(Roystonea_regia	Orania_palindan)))))))	Calamus_caryotoides);
((Chamaedorea_seifrizii	(Nypa_fruticans	(((Phoenix_dactylifera	Serenoa_repens)	Sabal_domingensis)	((((Pseudophoenix_vinifera	Prestoea_acuminata)	Bactris_major)	(Reinhardtia_simplex	(Reinhardtia_latisecta	Reinhardtia_paiewonskiana)))	(((Attalea_speciosa	Iriartea_deltoidea)	(((Roystonea_regia	Sclerosperma_profizianum)	((Manicaria_saccifera	(Dictyosperma_album	((((Veitchia_spiralis	Dypsis_decaryi)	(Hydriastele_microspadix	Podococcus_barteri))	Pelagodoxa_henryana)	Heterospathe_cagayanensis)))	((Burretiokentia_grandiflora	Kentiopsis_piersoniorum)	(Oenocarpus_bataua	Oenocarpus_minor))))	Orania_palindan))	(Reinhardtia_gracilis	(Elaeis_oleifera	Elaeis_guineensis)))))))	Calamus_caryotoides);
(((Reinhardtia_gracilis	((Attalea_speciosa	(Bactris_major	(Elaeis_oleifera	Elaeis_guineensis)))	((Pseudophoenix_vinifera	(Iriartea_deltoidea	Prestoea_acuminata))	((((Chamaedorea_seifrizii	Nypa_fruticans)	((Phoenix_dactylifera	Serenoa_repens)	Sabal_domingensis))	(Manicaria_saccifera	(((((Pelagodoxa_henryana	(Veitchia_spiralis	Dypsis_decaryi))	Hydriastele_microspadix)	Podococcus_barteri)	Heterospathe_cagayanensis)	(Dictyosperma_album	((Burretiokentia_grandiflora	Kentiopsis_piersoniorum)	(Oenocarpus_bataua	Oenocarpus_minor))))))	((Roystonea_regia	Sclerosperma_profizianum)	Orania_palindan)))))	(Reinhardtia_simplex	(Reinhardtia_latisecta	Reinhardtia_paiewonskiana)))	Calamus_caryotoides);
((Bactris_major	((Elaeis_oleifera	Elaeis_guineensis)	((((Pseudophoenix_vinifera	(Iriartea_deltoidea	Prestoea_acuminata))	((((Chamaedorea_seifrizii	Nypa_fruticans)	((Phoenix_dactylifera	Serenoa_repens)	Sabal_domingensis))	((Manicaria_saccifera	((Kentiopsis_piersoniorum	((Burretiokentia_grandiflora	Oenocarpus_bataua)	Oenocarpus_minor))	((((Pelagodoxa_henryana	Podococcus_barteri)	Veitchia_spiralis)	Hydriastele_microspadix)	Dictyosperma_album)))	(Heterospathe_cagayanensis	Dypsis_decaryi)))	((Roystonea_regia	Sclerosperma_profizianum)	Orania_palindan)))	((Reinhardtia_simplex	(Reinhardtia_latisecta	Reinhardtia_paiewonskiana))	Reinhardtia_gracilis))	Attalea_speciosa)))	Calamus_caryotoides);
(((Chamaedorea_seifrizii	Nypa_fruticans)	((Phoenix_dactylifera	Sabal_domingensis)	(Serenoa_repens	(((((Dypsis_decaryi	(Heterospathe_cagayanensis	(Manicaria_saccifera	((Oenocarpus_bataua	Oenocarpus_minor)	(Podococcus_barteri	((Pelagodoxa_henryana	(Veitchia_spiralis	(Burretiokentia_grandiflora	Kentiopsis_piersoniorum)))	(Dictyosperma_album	Hydriastele_microspadix)))))))	Sclerosperma_profizianum)	(Roystonea_regia	Orania_palindan))	(Iriartea_deltoidea	(((Reinhardtia_latisecta	Reinhardtia_paiewonskiana)	(Reinhardtia_gracilis	Reinhardtia_simplex))	(Attalea_speciosa	(Bactris_major	(Elaeis_oleifera	Elaeis_guineensis))))))	(Pseudophoenix_vinifera	Prestoea_acuminata)))))	Calamus_caryotoides);
((Chamaedorea_seifrizii	((((((((Reinhardtia_latisecta	Reinhardtia_paiewonskiana)	(Reinhardtia_gracilis	Reinhardtia_simplex))	(Attalea_speciosa	(Bactris_major	(Elaeis_oleifera	Elaeis_guineensis))))	(Orania_palindan	(Iriartea_deltoidea	(Pseudophoenix_vinifera	Prestoea_acuminata))))	(Dypsis_decaryi	(Heterospathe_cagayanensis	((Oenocarpus_bataua	((Burretiokentia_grandiflora	Podococcus_barteri)	Oenocarpus_minor))	(Manicaria_saccifera	(Pelagodoxa_henryana	(Hydriastele_microspadix	((Veitchia_spiralis	Kentiopsis_piersoniorum)	Dictyosperma_album))))))))	(Sclerosperma_profizianum	Roystonea_regia))	((Phoenix_dactylifera	Serenoa_repens)	Sabal_domingensis))	Nypa_fruticans))	Calamus_caryotoides);
((Chamaedorea_seifrizii	((((Orania_palindan	(((((Pseudophoenix_vinifera	Prestoea_acuminata)	Reinhardtia_gracilis)	Iriartea_deltoidea)	(((Reinhardtia_latisecta	Reinhardtia_paiewonskiana)	Reinhardtia_simplex)	(Attalea_speciosa	(Bactris_major	(Elaeis_oleifera	Elaeis_guineensis)))))	(((((Veitchia_spiralis	(Burretiokentia_grandiflora	Kentiopsis_piersoniorum))	(Manicaria_saccifera	Dictyosperma_album))	Hydriastele_microspadix)	(Oenocarpus_bataua	(Pelagodoxa_henryana	(Podococcus_barteri	Oenocarpus_minor))))	(Dypsis_decaryi	Heterospathe_cagayanensis))))	(Sclerosperma_profizianum	Roystonea_regia))	((Phoenix_dactylifera	Serenoa_repens)	Sabal_domingensis))	Nypa_fruticans))	Calamus_caryotoides);
((Bactris_major	(((((((Pelagodoxa_henryana	Podococcus_barteri)	Orania_palindan)	(Sclerosperma_profizianum	Roystonea_regia))	Pseudophoenix_vinifera)	Iriartea_deltoidea)	((Dypsis_decaryi	(Heterospathe_cagayanensis	(((Dictyosperma_album	(Veitchia_spiralis	(((Prestoea_acuminata	(Oenocarpus_bataua	Oenocarpus_minor))	Burretiokentia_grandiflora)	Kentiopsis_piersoniorum)))	Hydriastele_microspadix)	Manicaria_saccifera)))	(Chamaedorea_seifrizii	((Phoenix_dactylifera	Serenoa_repens)	(Nypa_fruticans	Sabal_domingensis)))))	((Reinhardtia_gracilis	((Reinhardtia_latisecta	Reinhardtia_paiewonskiana)	Reinhardtia_simplex))	(Attalea_speciosa	(Elaeis_oleifera	Elaeis_guineensis)))))	Calamus_caryotoides);
(((Reinhardtia_gracilis	((Reinhardtia_latisecta	Reinhardtia_paiewonskiana)	Reinhardtia_simplex))	((Attalea_speciosa	(Bactris_major	(Elaeis_oleifera	Elaeis_guineensis)))	(Iriartea_deltoidea	(((((Dypsis_decaryi	(((Dictyosperma_album	(((Pelagodoxa_henryana	Podococcus_barteri)	Veitchia_spiralis)	(((Oenocarpus_bataua	Oenocarpus_minor)	Burretiokentia_grandiflora)	Kentiopsis_piersoniorum)))	Hydriastele_microspadix)	Manicaria_saccifera))	(Sclerosperma_profizianum	Heterospathe_cagayanensis))	(((Chamaedorea_seifrizii	Sabal_domingensis)	(Nypa_fruticans	Phoenix_dactylifera))	Serenoa_repens))	((Orania_palindan	Roystonea_regia)	Pseudophoenix_vinifera))	Prestoea_acuminata))))	Calamus_caryotoides);
(((((Attalea_speciosa	Bactris_major)	(Elaeis_oleifera	Elaeis_guineensis))	(Serenoa_repens	((Reinhardtia_paiewonskiana	Reinhardtia_latisecta)	Reinhardtia_simplex)))	(Podococcus_barteri	(((Reinhardtia_gracilis	Iriartea_deltoidea)	(Pseudophoenix_vinifera	Prestoea_acuminata))	(((((Manicaria_saccifera	(Dictyosperma_album	(Veitchia_spiralis	Hydriastele_microspadix)))	((Burretiokentia_grandiflora	Kentiopsis_piersoniorum)	(Pelagodoxa_henryana	(Oenocarpus_minor	Oenocarpus_bataua))))	(Dypsis_decaryi	Heterospathe_cagayanensis))	Sclerosperma_profizianum)	(((Sabal_domingensis	Chamaedorea_seifrizii)	(Nypa_fruticans	Phoenix_dactylifera))	(Orania_palindan	Roystonea_regia))))))	Calamus_caryotoides);
((Bactris_major	((Elaeis_oleifera	Elaeis_guineensis)	(((Attalea_speciosa	Iriartea_deltoidea)	((((((Burretiokentia_grandiflora	Kentiopsis_piersoniorum)	(Oenocarpus_minor	Oenocarpus_bataua))	((((Pelagodoxa_henryana	((Prestoea_acuminata	Hydriastele_microspadix)	Podococcus_barteri))	(Dypsis_decaryi	Veitchia_spiralis))	Heterospathe_cagayanensis)	Dictyosperma_album))	Manicaria_saccifera)	(Sclerosperma_profizianum	(Sabal_domingensis	((Pseudophoenix_vinifera	Chamaedorea_seifrizii)	(Roystonea_regia	(Serenoa_repens	Phoenix_dactylifera))))))	(Orania_palindan	Nypa_fruticans)))	((Reinhardtia_paiewonskiana	Reinhardtia_latisecta)	(Reinhardtia_gracilis	Reinhardtia_simplex)))))	Calamus_caryotoides);
((Sclerosperma_profizianum	((Orania_palindan	(((((Reinhardtia_paiewonskiana	Reinhardtia_latisecta)	Reinhardtia_simplex)	(((Pseudophoenix_vinifera	Bactris_major)	(Attalea_speciosa	Iriartea_deltoidea))	(Elaeis_oleifera	Elaeis_guineensis)))	Reinhardtia_gracilis)	((Nypa_fruticans	(Chamaedorea_seifrizii	(Sabal_domingensis	(Serenoa_repens	Phoenix_dactylifera))))	(((((Hydriastele_microspadix	Dypsis_decaryi)	(Pelagodoxa_henryana	Veitchia_spiralis))	(Heterospathe_cagayanensis	Dictyosperma_album))	((Burretiokentia_grandiflora	Kentiopsis_piersoniorum)	(Podococcus_barteri	(Prestoea_acuminata	(Oenocarpus_minor	Oenocarpus_bataua)))))	Manicaria_saccifera))))	Roystonea_regia))	Calamus_caryotoides);
((Sclerosperma_profizianum	(((Roystonea_regia	Orania_palindan)	((Nypa_fruticans	(Chamaedorea_seifrizii	(Sabal_domingensis	(Serenoa_repens	Phoenix_dactylifera))))	(((Pseudophoenix_vinifera	Bactris_major)	(Reinhardtia_gracilis	((Reinhardtia_paiewonskiana	Reinhardtia_latisecta)	Reinhardtia_simplex)))	((Attalea_speciosa	Iriartea_deltoidea)	(Elaeis_oleifera	Elaeis_guineensis)))))	(((((Burretiokentia_grandiflora	Kentiopsis_piersoniorum)	(Podococcus_barteri	(Prestoea_acuminata	(Oenocarpus_minor	Oenocarpus_bataua))))	((Pelagodoxa_henryana	((Hydriastele_microspadix	Dypsis_decaryi)	Veitchia_spiralis))	Dictyosperma_album))	Heterospathe_cagayanensis)	Manicaria_saccifera)))	Calamus_caryotoides);
(((Chamaedorea_seifrizii	(Nypa_fruticans	(((Iriartea_deltoidea	(Orania_palindan	(((((((Burretiokentia_grandiflora	Kentiopsis_piersoniorum)	(Prestoea_acuminata	(Oenocarpus_minor	Oenocarpus_bataua)))	((((Pelagodoxa_henryana	Podococcus_barteri)	Veitchia_spiralis)	Dypsis_decaryi)	Hydriastele_microspadix))	Heterospathe_cagayanensis)	Dictyosperma_album)	(Sclerosperma_profizianum	Manicaria_saccifera))	((Reinhardtia_gracilis	((Reinhardtia_paiewonskiana	Reinhardtia_latisecta)	Reinhardtia_simplex))	((Bactris_major	(Elaeis_oleifera	Elaeis_guineensis))	Attalea_speciosa)))))	((Serenoa_repens	Phoenix_dactylifera)	Roystonea_regia))	Sabal_domingensis)))	Pseudophoenix_vinifera)	Calamus_caryotoides);
((Chamaedorea_seifrizii	(Nypa_fruticans	(((Orania_palindan	((Pseudophoenix_vinifera	(Iriartea_deltoidea	(((Bactris_major	(Elaeis_oleifera	Elaeis_guineensis))	((Reinhardtia_paiewonskiana	Reinhardtia_latisecta)	(Reinhardtia_simplex	Reinhardtia_gracilis)))	Attalea_speciosa)))	((((Heterospathe_cagayanensis	((((Veitchia_spiralis	Pelagodoxa_henryana)	Dypsis_decaryi)	Hydriastele_microspadix)	(Dictyosperma_album	Kentiopsis_piersoniorum)))	Manicaria_saccifera)	(Prestoea_acuminata	((Oenocarpus_minor	Burretiokentia_grandiflora)	Oenocarpus_bataua)))	(Podococcus_barteri	Sclerosperma_profizianum))))	Roystonea_regia)	(Sabal_domingensis	(Serenoa_repens	Phoenix_dactylifera)))))	Calamus_caryotoides);
((Chamaedorea_seifrizii	(Nypa_fruticans	(((Serenoa_repens	((((((Iriartea_deltoidea	Attalea_speciosa)	((Bactris_major	(Reinhardtia_gracilis	(Elaeis_oleifera	Elaeis_guineensis)))	((Reinhardtia_paiewonskiana	Reinhardtia_latisecta)	Reinhardtia_simplex)))	Orania_palindan)	(((Manicaria_saccifera	(((Burretiokentia_grandiflora	Kentiopsis_piersoniorum)	(Podococcus_barteri	(Prestoea_acuminata	(Oenocarpus_minor	Oenocarpus_bataua))))	(((Veitchia_spiralis	Pelagodoxa_henryana)	Hydriastele_microspadix)	Dictyosperma_album)))	Dypsis_decaryi)	Heterospathe_cagayanensis))	Pseudophoenix_vinifera)	(Sclerosperma_profizianum	Roystonea_regia)))	Sabal_domingensis)	Phoenix_dactylifera)))	Calamus_caryotoides);
((Chamaedorea_seifrizii	(Nypa_fruticans	(((Roystonea_regia	(((Pseudophoenix_vinifera	Orania_palindan)	(Sclerosperma_profizianum	(((Heterospathe_cagayanensis	(((Dypsis_decaryi	Veitchia_spiralis)	((Dictyosperma_album	Podococcus_barteri)	Pelagodoxa_henryana))	(Prestoea_acuminata	Hydriastele_microspadix)))	(Kentiopsis_piersoniorum	((Oenocarpus_bataua	Oenocarpus_minor)	Burretiokentia_grandiflora)))	Manicaria_saccifera)))	((Iriartea_deltoidea	Attalea_speciosa)	((Bactris_major	(Elaeis_oleifera	Elaeis_guineensis))	((Reinhardtia_paiewonskiana	Reinhardtia_latisecta)	(Reinhardtia_gracilis	Reinhardtia_simplex))))))	Sabal_domingensis)	(Serenoa_repens	Phoenix_dactylifera))))	Calamus_caryotoides);
((Pseudophoenix_vinifera	(Sclerosperma_profizianum	(((((Nypa_fruticans	Phoenix_dactylifera)	(Chamaedorea_seifrizii	Sabal_domingensis))	Serenoa_repens)	Roystonea_regia)	((((((Kentiopsis_piersoniorum	(Prestoea_acuminata	(Oenocarpus_bataua	(Oenocarpus_minor	Burretiokentia_grandiflora))))	(Dictyosperma_album	(Hydriastele_microspadix	((Dypsis_decaryi	(Pelagodoxa_henryana	Veitchia_spiralis))	Podococcus_barteri))))	Manicaria_saccifera)	Heterospathe_cagayanensis)	Orania_palindan)	((Iriartea_deltoidea	Attalea_speciosa)	((Bactris_major	(Elaeis_oleifera	Elaeis_guineensis))	((Reinhardtia_simplex	(Reinhardtia_latisecta	Reinhardtia_paiewonskiana))	Reinhardtia_gracilis)))))))	Calamus_caryotoides);
((Sclerosperma_profizianum	((((Chamaedorea_seifrizii	((Serenoa_repens	Sabal_domingensis)	(Nypa_fruticans	Phoenix_dactylifera)))	((Heterospathe_cagayanensis	((Roystonea_regia	Manicaria_saccifera)	(((Hydriastele_microspadix	(Pelagodoxa_henryana	Veitchia_spiralis))	Dictyosperma_album)	(Kentiopsis_piersoniorum	(Prestoea_acuminata	(Oenocarpus_bataua	((Podococcus_barteri	Oenocarpus_minor)	Burretiokentia_grandiflora)))))))	Dypsis_decaryi))	Pseudophoenix_vinifera)	(Orania_palindan	(((Iriartea_deltoidea	Attalea_speciosa)	(Bactris_major	(Reinhardtia_gracilis	(Elaeis_oleifera	Elaeis_guineensis))))	(Reinhardtia_simplex	(Reinhardtia_latisecta	Reinhardtia_paiewonskiana))))))	Calamus_caryotoides);
((((Reinhardtia_gracilis	(Elaeis_oleifera	Elaeis_guineensis))	Bactris_major)	((((Iriartea_deltoidea	(Orania_palindan	(Sclerosperma_profizianum	(Manicaria_saccifera	(Pelagodoxa_henryana	((((Podococcus_barteri	Dictyosperma_album)	(Hydriastele_microspadix	(Dypsis_decaryi	Veitchia_spiralis)))	(Kentiopsis_piersoniorum	((Oenocarpus_minor	Burretiokentia_grandiflora)	Oenocarpus_bataua)))	Heterospathe_cagayanensis))))))	((Pseudophoenix_vinifera	(Roystonea_regia	((Sabal_domingensis	Nypa_fruticans)	(Chamaedorea_seifrizii	(Serenoa_repens	Phoenix_dactylifera)))))	Prestoea_acuminata))	Attalea_speciosa)	((Reinhardtia_latisecta	Reinhardtia_paiewonskiana)	Reinhardtia_simplex)))	Calamus_caryotoides);
((Sclerosperma_profizianum	(((Roystonea_regia	(Manicaria_saccifera	((Kentiopsis_piersoniorum	((Oenocarpus_minor	Burretiokentia_grandiflora)	Oenocarpus_bataua))	(((Pelagodoxa_henryana	(Veitchia_spiralis	(Podococcus_barteri	(Dypsis_decaryi	Heterospathe_cagayanensis))))	(Hydriastele_microspadix	Prestoea_acuminata))	Dictyosperma_album))))	(Nypa_fruticans	((Pseudophoenix_vinifera	Chamaedorea_seifrizii)	(Sabal_domingensis	(Serenoa_repens	Phoenix_dactylifera)))))	(((((Bactris_major	(Elaeis_oleifera	Elaeis_guineensis))	Attalea_speciosa)	(Reinhardtia_gracilis	((Reinhardtia_latisecta	Reinhardtia_paiewonskiana)	Reinhardtia_simplex)))	Iriartea_deltoidea)	Orania_palindan)))	Calamus_caryotoides);
((Chamaedorea_seifrizii	((Nypa_fruticans	(((Roystonea_regia	Sclerosperma_profizianum)	((((((Bactris_major	((Reinhardtia_latisecta	Reinhardtia_paiewonskiana)	(Reinhardtia_simplex	Reinhardtia_gracilis)))	(Elaeis_oleifera	Elaeis_guineensis))	Attalea_speciosa)	Iriartea_deltoidea)	Orania_palindan)	(Manicaria_saccifera	(((Hydriastele_microspadix	Prestoea_acuminata)	(Dictyosperma_album	((Dypsis_decaryi	Veitchia_spiralis)	Pelagodoxa_henryana)))	(Heterospathe_cagayanensis	(Kentiopsis_piersoniorum	(Podococcus_barteri	((Oenocarpus_minor	Burretiokentia_grandiflora)	Oenocarpus_bataua))))))))	(Sabal_domingensis	(Serenoa_repens	Phoenix_dactylifera))))	Pseudophoenix_vinifera))	Calamus_caryotoides);
((Bactris_major	((((Reinhardtia_latisecta	Reinhardtia_paiewonskiana)	(Reinhardtia_simplex	Reinhardtia_gracilis))	((Iriartea_deltoidea	Attalea_speciosa)	(Pseudophoenix_vinifera	(((Sclerosperma_profizianum	Manicaria_saccifera)	(((((((Podococcus_barteri	Pelagodoxa_henryana)	Veitchia_spiralis)	Dypsis_decaryi)	Hydriastele_microspadix)	Heterospathe_cagayanensis)	Dictyosperma_album)	((Burretiokentia_grandiflora	Kentiopsis_piersoniorum)	(Prestoea_acuminata	(Oenocarpus_minor	Oenocarpus_bataua)))))	(((Sabal_domingensis	((Nypa_fruticans	Phoenix_dactylifera)	(Chamaedorea_seifrizii	Serenoa_repens)))	Roystonea_regia)	Orania_palindan)))))	(Elaeis_oleifera	Elaeis_guineensis)))	Calamus_caryotoides);
(((((Sclerosperma_profizianum	(Manicaria_saccifera	(((Burretiokentia_grandiflora	Kentiopsis_piersoniorum)	(Oenocarpus_minor	Oenocarpus_bataua))	(((Dypsis_decaryi	Heterospathe_cagayanensis)	(((Pelagodoxa_henryana	Veitchia_spiralis)	Podococcus_barteri)	Hydriastele_microspadix))	Dictyosperma_album))))	((Roystonea_regia	Orania_palindan)	((Sabal_domingensis	((Nypa_fruticans	Phoenix_dactylifera)	(Chamaedorea_seifrizii	Serenoa_repens)))	Prestoea_acuminata)))	Pseudophoenix_vinifera)	((Reinhardtia_gracilis	((Reinhardtia_latisecta	Reinhardtia_paiewonskiana)	Reinhardtia_simplex))	(((Elaeis_oleifera	Elaeis_guineensis)	Bactris_major)	(Iriartea_deltoidea	Attalea_speciosa))))	Calamus_caryotoides);
((((((Reinhardtia_gracilis	((Reinhardtia_latisecta	Reinhardtia_paiewonskiana)	Reinhardtia_simplex))	(((Elaeis_oleifera	Elaeis_guineensis)	Bactris_major)	Attalea_speciosa))	Iriartea_deltoidea)	((((((Burretiokentia_grandiflora	Kentiopsis_piersoniorum)	(Oenocarpus_minor	Oenocarpus_bataua))	((Dictyosperma_album	Manicaria_saccifera)	((Prestoea_acuminata	Hydriastele_microspadix)	((Podococcus_barteri	Veitchia_spiralis)	Pelagodoxa_henryana))))	(Dypsis_decaryi	Heterospathe_cagayanensis))	(((Sabal_domingensis	Chamaedorea_seifrizii)	(Phoenix_dactylifera	Nypa_fruticans))	Serenoa_repens))	(Sclerosperma_profizianum	(Roystonea_regia	Orania_palindan))))	Pseudophoenix_vinifera)	Calamus_caryotoides);
((((Heterospathe_cagayanensis	(((Dypsis_decaryi	Hydriastele_microspadix)	(Veitchia_spiralis	(Podococcus_barteri	Pelagodoxa_henryana)))	((Burretiokentia_grandiflora	Kentiopsis_piersoniorum)	Dictyosperma_album)))	(((Sclerosperma_profizianum	Roystonea_regia)	(Pseudophoenix_vinifera	(((((Reinhardtia_gracilis	((Reinhardtia_latisecta	Reinhardtia_paiewonskiana)	Reinhardtia_simplex))	(((Elaeis_oleifera	Elaeis_guineensis)	Bactris_major)	Attalea_speciosa))	Iriartea_deltoidea)	((((Sabal_domingensis	Chamaedorea_seifrizii)	(Phoenix_dactylifera	Nypa_fruticans))	Serenoa_repens)	Prestoea_acuminata))	Orania_palindan)))	Manicaria_saccifera))	(Oenocarpus_minor	Oenocarpus_bataua))	Calamus_caryotoides);
(((((Kentiopsis_piersoniorum	(((Dictyosperma_album	Manicaria_saccifera)	(Hydriastele_microspadix	(Podococcus_barteri	(Pelagodoxa_henryana	(Dypsis_decaryi	Veitchia_spiralis)))))	(((Orania_palindan	(((Bactris_major	(Reinhardtia_gracilis	((Reinhardtia_latisecta	Reinhardtia_paiewonskiana)	Reinhardtia_simplex)))	(Elaeis_oleifera	Elaeis_guineensis))	(Attalea_speciosa	Iriartea_deltoidea)))	(((Chamaedorea_seifrizii	(Sabal_domingensis	(Serenoa_repens	Phoenix_dactylifera)))	Nypa_fruticans)	(Pseudophoenix_vinifera	Prestoea_acuminata)))	((Heterospathe_cagayanensis	Roystonea_regia)	Sclerosperma_profizianum))))	Oenocarpus_bataua)	Burretiokentia_grandiflora)	Oenocarpus_minor)	Calamus_caryotoides);
((Dypsis_decaryi	(Heterospathe_cagayanensis	((((Dictyosperma_album	Manicaria_saccifera)	((Podococcus_barteri	(Pelagodoxa_henryana	Veitchia_spiralis))	Hydriastele_microspadix))	((Oenocarpus_minor	(Oenocarpus_bataua	Burretiokentia_grandiflora))	Kentiopsis_piersoniorum))	(((((Sabal_domingensis	Roystonea_regia)	((Serenoa_repens	Phoenix_dactylifera)	(Nypa_fruticans	Chamaedorea_seifrizii)))	(Orania_palindan	Sclerosperma_profizianum))	((Reinhardtia_gracilis	((Reinhardtia_latisecta	Reinhardtia_paiewonskiana)	Reinhardtia_simplex))	(((Elaeis_oleifera	Elaeis_guineensis)	Bactris_major)	(Attalea_speciosa	Iriartea_deltoidea))))	(Pseudophoenix_vinifera	Prestoea_acuminata)))))	Calamus_caryotoides);
(((Oenocarpus_minor	Oenocarpus_bataua)	((Burretiokentia_grandiflora	Kentiopsis_piersoniorum)	((Hydriastele_microspadix	((Dypsis_decaryi	((Manicaria_saccifera	((((Reinhardtia_gracilis	((Reinhardtia_latisecta	Reinhardtia_paiewonskiana)	Reinhardtia_simplex))	(((Elaeis_oleifera	Elaeis_guineensis)	Bactris_major)	(Attalea_speciosa	Iriartea_deltoidea)))	(((Chamaedorea_seifrizii	(Serenoa_repens	Phoenix_dactylifera))	(Nypa_fruticans	Sabal_domingensis))	(((Pseudophoenix_vinifera	Prestoea_acuminata)	Sclerosperma_profizianum)	Roystonea_regia)))	Orania_palindan))	Heterospathe_cagayanensis))	(Podococcus_barteri	(Pelagodoxa_henryana	Veitchia_spiralis))))	Dictyosperma_album)))	Calamus_caryotoides);
((Chamaedorea_seifrizii	(Nypa_fruticans	((Phoenix_dactylifera	Serenoa_repens)	(((Sclerosperma_profizianum	(Dypsis_decaryi	Roystonea_regia))	((((Attalea_speciosa	((Bactris_major	(Elaeis_guineensis	Elaeis_oleifera))	((Reinhardtia_paiewonskiana	Reinhardtia_latisecta)	(Reinhardtia_gracilis	Reinhardtia_simplex))))	(Iriartea_deltoidea	Pseudophoenix_vinifera))	((Podococcus_barteri	Pelagodoxa_henryana)	Orania_palindan))	((((Manicaria_saccifera	Dictyosperma_album)	((Prestoea_acuminata	Hydriastele_microspadix)	Veitchia_spiralis))	((Oenocarpus_bataua	Oenocarpus_minor)	(Kentiopsis_piersoniorum	Burretiokentia_grandiflora)))	Heterospathe_cagayanensis)))	Sabal_domingensis))))	Calamus_caryotoides);
((Chamaedorea_seifrizii	(Nypa_fruticans	((Phoenix_dactylifera	Serenoa_repens)	(((((Sabal_domingensis	((((Oenocarpus_bataua	Oenocarpus_minor)	(Kentiopsis_piersoniorum	Burretiokentia_grandiflora))	(((Hydriastele_microspadix	((Pelagodoxa_henryana	Veitchia_spiralis)	(Dypsis_decaryi	Podococcus_barteri)))	Dictyosperma_album)	Heterospathe_cagayanensis))	Manicaria_saccifera))	((((Bactris_major	(Elaeis_guineensis	Elaeis_oleifera))	(Attalea_speciosa	Iriartea_deltoidea))	(Reinhardtia_gracilis	((Reinhardtia_paiewonskiana	Reinhardtia_latisecta)	Reinhardtia_simplex)))	Orania_palindan))	(Prestoea_acuminata	Pseudophoenix_vinifera))	Sclerosperma_profizianum)	Roystonea_regia))))	Calamus_caryotoides);
(((((Bactris_major	(Elaeis_guineensis	Elaeis_oleifera))	(Attalea_speciosa	Iriartea_deltoidea))	(Reinhardtia_gracilis	((Reinhardtia_paiewonskiana	Reinhardtia_latisecta)	Reinhardtia_simplex)))	(Orania_palindan	((Sabal_domingensis	((Serenoa_repens	Phoenix_dactylifera)	(Chamaedorea_seifrizii	Nypa_fruticans)))	(Pseudophoenix_vinifera	(((Roystonea_regia	Manicaria_saccifera)	(((((Oenocarpus_bataua	Oenocarpus_minor)	(Kentiopsis_piersoniorum	Burretiokentia_grandiflora))	Heterospathe_cagayanensis)	Dictyosperma_album)	(((Podococcus_barteri	Pelagodoxa_henryana)	(Hydriastele_microspadix	Prestoea_acuminata))	(Veitchia_spiralis	Dypsis_decaryi))))	Sclerosperma_profizianum)))))	Calamus_caryotoides);
((Sclerosperma_profizianum	((((Dypsis_decaryi	Pseudophoenix_vinifera)	Roystonea_regia)	((Sabal_domingensis	((Serenoa_repens	Phoenix_dactylifera)	Chamaedorea_seifrizii))	Nypa_fruticans))	(((Attalea_speciosa	Iriartea_deltoidea)	((Bactris_major	(Elaeis_guineensis	Elaeis_oleifera))	((Reinhardtia_paiewonskiana	Reinhardtia_latisecta)	(Reinhardtia_simplex	Reinhardtia_gracilis))))	(Orania_palindan	(Heterospathe_cagayanensis	(((Veitchia_spiralis	(Podococcus_barteri	Pelagodoxa_henryana))	(Hydriastele_microspadix	Prestoea_acuminata))	((Manicaria_saccifera	Dictyosperma_album)	((Oenocarpus_bataua	Oenocarpus_minor)	(Kentiopsis_piersoniorum	Burretiokentia_grandiflora)))))))))	Calamus_caryotoides);
(((Sclerosperma_profizianum	((Orania_palindan	Pseudophoenix_vinifera)	(((((Elaeis_guineensis	Elaeis_oleifera)	Bactris_major)	(Attalea_speciosa	Iriartea_deltoidea))	(((Reinhardtia_paiewonskiana	Reinhardtia_latisecta)	Reinhardtia_simplex)	Reinhardtia_gracilis))	(((Sabal_domingensis	((Serenoa_repens	Phoenix_dactylifera)	(Nypa_fruticans	Chamaedorea_seifrizii)))	Roystonea_regia)	(((Oenocarpus_bataua	Oenocarpus_minor)	(((Dictyosperma_album	((Veitchia_spiralis	(Podococcus_barteri	Pelagodoxa_henryana))	(Hydriastele_microspadix	Prestoea_acuminata)))	(Kentiopsis_piersoniorum	Burretiokentia_grandiflora))	Heterospathe_cagayanensis))	Manicaria_saccifera)))))	Dypsis_decaryi)	Calamus_caryotoides);
(((Sclerosperma_profizianum	(Orania_palindan	(((((Elaeis_guineensis	Elaeis_oleifera)	Bactris_major)	(Attalea_speciosa	Iriartea_deltoidea))	(((Reinhardtia_paiewonskiana	Reinhardtia_latisecta)	Reinhardtia_simplex)	Reinhardtia_gracilis))	((Sabal_domingensis	(Dypsis_decaryi	(Serenoa_repens	((Nypa_fruticans	Phoenix_dactylifera)	Chamaedorea_seifrizii))))	(((Prestoea_acuminata	(Oenocarpus_bataua	Oenocarpus_minor))	((((Veitchia_spiralis	Hydriastele_microspadix)	((Podococcus_barteri	(Kentiopsis_piersoniorum	Burretiokentia_grandiflora))	Dictyosperma_album))	Heterospathe_cagayanensis)	Pelagodoxa_henryana))	(Roystonea_regia	Manicaria_saccifera))))))	Pseudophoenix_vinifera)	Calamus_caryotoides);
((((((Elaeis_guineensis	Elaeis_oleifera)	(Pseudophoenix_vinifera	Bactris_major))	(Attalea_speciosa	Iriartea_deltoidea))	((Reinhardtia_paiewonskiana	Reinhardtia_latisecta)	(Reinhardtia_simplex	Reinhardtia_gracilis)))	((((((((Oenocarpus_bataua	(Podococcus_barteri	Oenocarpus_minor))	(Kentiopsis_piersoniorum	Burretiokentia_grandiflora))	((Dictyosperma_album	((Pelagodoxa_henryana	Veitchia_spiralis)	Hydriastele_microspadix))	(Roystonea_regia	Manicaria_saccifera)))	(Dypsis_decaryi	Heterospathe_cagayanensis))	Sclerosperma_profizianum)	Orania_palindan)	(((Sabal_domingensis	(Serenoa_repens	Phoenix_dactylifera))	Chamaedorea_seifrizii)	Nypa_fruticans))	Prestoea_acuminata))	Calamus_caryotoides);
((Bactris_major	((((Reinhardtia_paiewonskiana	Reinhardtia_latisecta)	Reinhardtia_simplex)	(((((Orania_palindan	(Roystonea_regia	Sclerosperma_profizianum))	((((Sabal_domingensis	(Serenoa_repens	Phoenix_dactylifera))	Chamaedorea_seifrizii)	Nypa_fruticans)	((Heterospathe_cagayanensis	Dypsis_decaryi)	((Veitchia_spiralis	((Podococcus_barteri	Pelagodoxa_henryana)	(Prestoea_acuminata	Hydriastele_microspadix)))	(Dictyosperma_album	((Oenocarpus_bataua	Oenocarpus_minor)	(Kentiopsis_piersoniorum	Burretiokentia_grandiflora)))))))	Manicaria_saccifera)	((Attalea_speciosa	Iriartea_deltoidea)	(Elaeis_guineensis	Elaeis_oleifera)))	Reinhardtia_gracilis))	Pseudophoenix_vinifera))	Calamus_caryotoides);
(((Chamaedorea_seifrizii	(Nypa_fruticans	((((Manicaria_saccifera	(((Hydriastele_microspadix	(Pelagodoxa_henryana	((Dypsis_decaryi	Veitchia_spiralis)	Podococcus_barteri)))	Dictyosperma_album)	(Heterospathe_cagayanensis	((Prestoea_acuminata	(Oenocarpus_bataua	Oenocarpus_minor))	(Kentiopsis_piersoniorum	Burretiokentia_grandiflora)))))	(Orania_palindan	((((Reinhardtia_paiewonskiana	Reinhardtia_latisecta)	(Reinhardtia_simplex	Reinhardtia_gracilis))	(Bactris_major	(Attalea_speciosa	(Elaeis_guineensis	Elaeis_oleifera))))	Iriartea_deltoidea)))	(Roystonea_regia	Sclerosperma_profizianum))	(Sabal_domingensis	(Serenoa_repens	Phoenix_dactylifera)))))	Pseudophoenix_vinifera)	Calamus_caryotoides);
((Chamaedorea_seifrizii	(Nypa_fruticans	((((((Manicaria_saccifera	((((Prestoea_acuminata	Hydriastele_microspadix)	(Podococcus_barteri	(Pelagodoxa_henryana	(Dypsis_decaryi	Veitchia_spiralis))))	Dictyosperma_album)	(((Burretiokentia_grandiflora	Oenocarpus_minor)	Oenocarpus_bataua)	Kentiopsis_piersoniorum)))	Heterospathe_cagayanensis)	(((Bactris_major	(Elaeis_guineensis	Elaeis_oleifera))	(Attalea_speciosa	Iriartea_deltoidea))	((Reinhardtia_simplex	(Reinhardtia_paiewonskiana	Reinhardtia_latisecta))	Reinhardtia_gracilis)))	(Pseudophoenix_vinifera	Orania_palindan))	(Roystonea_regia	Sclerosperma_profizianum))	(Sabal_domingensis	(Serenoa_repens	Phoenix_dactylifera)))))	Calamus_caryotoides);
((Bactris_major	((((((((((Kentiopsis_piersoniorum	((Oenocarpus_minor	Oenocarpus_bataua)	Burretiokentia_grandiflora))	(Manicaria_saccifera	Dictyosperma_album))	(((Pelagodoxa_henryana	(Dypsis_decaryi	Podococcus_barteri))	Veitchia_spiralis)	(Prestoea_acuminata	Hydriastele_microspadix)))	Heterospathe_cagayanensis)	((Sclerosperma_profizianum	Roystonea_regia)	(Nypa_fruticans	(Sabal_domingensis	(Chamaedorea_seifrizii	(Serenoa_repens	Phoenix_dactylifera))))))	Orania_palindan)	(Pseudophoenix_vinifera	Iriartea_deltoidea))	((Reinhardtia_latisecta	Reinhardtia_paiewonskiana)	(Reinhardtia_gracilis	Reinhardtia_simplex)))	Attalea_speciosa)	(Elaeis_guineensis	Elaeis_oleifera)))	Calamus_caryotoides);
((Dypsis_decaryi	((Podococcus_barteri	(Pelagodoxa_henryana	(Veitchia_spiralis	((Manicaria_saccifera	((Sclerosperma_profizianum	(Roystonea_regia	Orania_palindan))	((Nypa_fruticans	(Sabal_domingensis	(Chamaedorea_seifrizii	(Serenoa_repens	Phoenix_dactylifera))))	((((Elaeis_guineensis	Elaeis_oleifera)	Bactris_major)	(Attalea_speciosa	(Pseudophoenix_vinifera	Iriartea_deltoidea)))	((Reinhardtia_latisecta	Reinhardtia_paiewonskiana)	(Reinhardtia_gracilis	Reinhardtia_simplex))))))	((Heterospathe_cagayanensis	((Oenocarpus_minor	Oenocarpus_bataua)	(Burretiokentia_grandiflora	Kentiopsis_piersoniorum)))	Dictyosperma_album)))))	(Prestoea_acuminata	Hydriastele_microspadix)))	Calamus_caryotoides);
((Dypsis_decaryi	((Pelagodoxa_henryana	(Veitchia_spiralis	(((((Podococcus_barteri	Oenocarpus_minor)	Oenocarpus_bataua)	(Burretiokentia_grandiflora	Kentiopsis_piersoniorum))	(Manicaria_saccifera	((((Sclerosperma_profizianum	Roystonea_regia)	Orania_palindan)	(((Attalea_speciosa	((Elaeis_guineensis	Elaeis_oleifera)	Bactris_major))	(Pseudophoenix_vinifera	((Reinhardtia_latisecta	Reinhardtia_paiewonskiana)	(Reinhardtia_gracilis	Reinhardtia_simplex))))	Iriartea_deltoidea))	((Serenoa_repens	((Nypa_fruticans	Phoenix_dactylifera)	Chamaedorea_seifrizii))	Sabal_domingensis))))	(Heterospathe_cagayanensis	Dictyosperma_album))))	(Prestoea_acuminata	Hydriastele_microspadix)))	Calamus_caryotoides);
((Sclerosperma_profizianum	((((Phoenix_dactylifera	(Chamaedorea_seifrizii	Nypa_fruticans))	Sabal_domingensis)	(((Oenocarpus_minor	Oenocarpus_bataua)	((((Burretiokentia_grandiflora	Kentiopsis_piersoniorum)	Dictyosperma_album)	((Prestoea_acuminata	Hydriastele_microspadix)	(Veitchia_spiralis	Dypsis_decaryi)))	Manicaria_saccifera))	(Roystonea_regia	Heterospathe_cagayanensis)))	((Pseudophoenix_vinifera	(Pelagodoxa_henryana	Orania_palindan))	((Serenoa_repens	Podococcus_barteri)	((((Reinhardtia_latisecta	Reinhardtia_paiewonskiana)	Reinhardtia_simplex)	(Bactris_major	(Reinhardtia_gracilis	(Elaeis_guineensis	Elaeis_oleifera))))	(Attalea_speciosa	Iriartea_deltoidea))))))	Calamus_caryotoides);
((Chamaedorea_seifrizii	(((Serenoa_repens	Phoenix_dactylifera)	(Sabal_domingensis	(((Sclerosperma_profizianum	(((Oenocarpus_minor	Oenocarpus_bataua)	((((Veitchia_spiralis	((Pelagodoxa_henryana	Dypsis_decaryi)	(Podococcus_barteri	(Prestoea_acuminata	Hydriastele_microspadix))))	(Burretiokentia_grandiflora	Kentiopsis_piersoniorum))	Dictyosperma_album)	Heterospathe_cagayanensis))	Manicaria_saccifera))	((Orania_palindan	(Iriartea_deltoidea	Pseudophoenix_vinifera))	((((Reinhardtia_gracilis	((Reinhardtia_latisecta	Reinhardtia_paiewonskiana)	Reinhardtia_simplex))	Bactris_major)	(Elaeis_guineensis	Elaeis_oleifera))	Attalea_speciosa)))	Roystonea_regia)))	Nypa_fruticans))	Calamus_caryotoides);
((Chamaedorea_seifrizii	(((Serenoa_repens	Phoenix_dactylifera)	(Sabal_domingensis	((((((Pseudophoenix_vinifera	(Reinhardtia_gracilis	((Reinhardtia_latisecta	Reinhardtia_paiewonskiana)	Reinhardtia_simplex)))	Bactris_major)	(Iriartea_deltoidea	Attalea_speciosa))	(Elaeis_guineensis	Elaeis_oleifera))	(Orania_palindan	(((Oenocarpus_minor	Oenocarpus_bataua)	(((Heterospathe_cagayanensis	(Burretiokentia_grandiflora	Kentiopsis_piersoniorum))	Dictyosperma_album)	((Prestoea_acuminata	Hydriastele_microspadix)	(((Podococcus_barteri	Pelagodoxa_henryana)	Dypsis_decaryi)	Veitchia_spiralis))))	Manicaria_saccifera)))	(Sclerosperma_profizianum	Roystonea_regia))))	Nypa_fruticans))	Calamus_caryotoides);
((Chamaedorea_seifrizii	((((Serenoa_repens	Phoenix_dactylifera)	Sabal_domingensis)	((((((((Podococcus_barteri	Oenocarpus_minor)	Oenocarpus_bataua)	(Burretiokentia_grandiflora	Kentiopsis_piersoniorum))	(Dictyosperma_album	((Veitchia_spiralis	(Prestoea_acuminata	Hydriastele_microspadix))	Pelagodoxa_henryana)))	Dypsis_decaryi)	Heterospathe_cagayanensis)	(Roystonea_regia	Manicaria_saccifera))	((Orania_palindan	Sclerosperma_profizianum)	(((Reinhardtia_gracilis	((Reinhardtia_latisecta	Reinhardtia_paiewonskiana)	Reinhardtia_simplex))	(Bactris_major	Pseudophoenix_vinifera))	((Elaeis_guineensis	Elaeis_oleifera)	(Iriartea_deltoidea	Attalea_speciosa))))))	Nypa_fruticans))	Calamus_caryotoides);
(((Reinhardtia_gracilis	((Reinhardtia_latisecta	Reinhardtia_paiewonskiana)	Reinhardtia_simplex))	((Iriartea_deltoidea	Attalea_speciosa)	((Bactris_major	(Elaeis_guineensis	Elaeis_oleifera))	(((Roystonea_regia	Sclerosperma_profizianum)	((Nypa_fruticans	(Pseudophoenix_vinifera	Chamaedorea_seifrizii))	((Serenoa_repens	Phoenix_dactylifera)	Sabal_domingensis)))	((Dypsis_decaryi	(Heterospathe_cagayanensis	((((Prestoea_acuminata	Hydriastele_microspadix)	((Podococcus_barteri	Veitchia_spiralis)	Pelagodoxa_henryana))	(Dictyosperma_album	Manicaria_saccifera))	((Oenocarpus_minor	Oenocarpus_bataua)	(Burretiokentia_grandiflora	Kentiopsis_piersoniorum)))))	Orania_palindan)))))	Calamus_caryotoides);
((Sclerosperma_profizianum	(Manicaria_saccifera	(((((Pseudophoenix_vinifera	(Reinhardtia_gracilis	((Reinhardtia_latisecta	Reinhardtia_paiewonskiana)	Reinhardtia_simplex)))	(Iriartea_deltoidea	Attalea_speciosa))	(Bactris_major	(Elaeis_guineensis	Elaeis_oleifera)))	((Orania_palindan	Roystonea_regia)	((Chamaedorea_seifrizii	Nypa_fruticans)	((Serenoa_repens	Phoenix_dactylifera)	Sabal_domingensis))))	(Podococcus_barteri	(Heterospathe_cagayanensis	(Dypsis_decaryi	(Pelagodoxa_henryana	((Hydriastele_microspadix	Dictyosperma_album)	((Prestoea_acuminata	(Oenocarpus_minor	Oenocarpus_bataua))	(Burretiokentia_grandiflora	(Veitchia_spiralis	Kentiopsis_piersoniorum)))))))))))	Calamus_caryotoides);
((Bactris_major	((Reinhardtia_gracilis	(Elaeis_guineensis	Elaeis_oleifera))	(((Reinhardtia_latisecta	Reinhardtia_paiewonskiana)	Reinhardtia_simplex)	(Attalea_speciosa	((Podococcus_barteri	(Orania_palindan	(((Prestoea_acuminata	Pseudophoenix_vinifera)	Iriartea_deltoidea)	((Chamaedorea_seifrizii	Nypa_fruticans)	((Serenoa_repens	Phoenix_dactylifera)	Sabal_domingensis)))))	((Dypsis_decaryi	((Manicaria_saccifera	Dictyosperma_album)	(((Burretiokentia_grandiflora	Kentiopsis_piersoniorum)	(Oenocarpus_bataua	Oenocarpus_minor))	((Pelagodoxa_henryana	Veitchia_spiralis)	Hydriastele_microspadix))))	((Roystonea_regia	Sclerosperma_profizianum)	Heterospathe_cagayanensis)))))))	Calamus_caryotoides);
(((Sclerosperma_profizianum	(Roystonea_regia	(Orania_palindan	((((((Reinhardtia_latisecta	Reinhardtia_paiewonskiana)	Reinhardtia_simplex)	(Attalea_speciosa	(Bactris_major	(Elaeis_guineensis	Elaeis_oleifera))))	Reinhardtia_gracilis)	Iriartea_deltoidea)	(((((((Hydriastele_microspadix	(Podococcus_barteri	(Pelagodoxa_henryana	Veitchia_spiralis)))	Manicaria_saccifera)	((Burretiokentia_grandiflora	Kentiopsis_piersoniorum)	Dictyosperma_album))	(Prestoea_acuminata	(Oenocarpus_bataua	Oenocarpus_minor)))	Dypsis_decaryi)	Heterospathe_cagayanensis)	(Sabal_domingensis	((Chamaedorea_seifrizii	Serenoa_repens)	(Nypa_fruticans	Phoenix_dactylifera))))))))	Pseudophoenix_vinifera)	Calamus_caryotoides);
((Bactris_major	((Elaeis_guineensis	Elaeis_oleifera)	(((((Sclerosperma_profizianum	(Roystonea_regia	Orania_palindan))	((((Heterospathe_cagayanensis	Dictyosperma_album)	(Dypsis_decaryi	(Hydriastele_microspadix	((Pelagodoxa_henryana	Veitchia_spiralis)	Podococcus_barteri))))	((Burretiokentia_grandiflora	Kentiopsis_piersoniorum)	(Prestoea_acuminata	(Oenocarpus_bataua	Oenocarpus_minor))))	Manicaria_saccifera))	((Chamaedorea_seifrizii	((Serenoa_repens	Phoenix_dactylifera)	Sabal_domingensis))	Nypa_fruticans))	(((Reinhardtia_latisecta	Reinhardtia_paiewonskiana)	Reinhardtia_simplex)	(Pseudophoenix_vinifera	Reinhardtia_gracilis)))	(Iriartea_deltoidea	Attalea_speciosa))))	Calamus_caryotoides);
(((Sclerosperma_profizianum	(Roystonea_regia	((Nypa_fruticans	(Chamaedorea_seifrizii	((Serenoa_repens	Phoenix_dactylifera)	Sabal_domingensis)))	((Orania_palindan	(((Oenocarpus_bataua	Oenocarpus_minor)	(((Dictyosperma_album	(Burretiokentia_grandiflora	Kentiopsis_piersoniorum))	((Prestoea_acuminata	Hydriastele_microspadix)	((Pelagodoxa_henryana	Veitchia_spiralis)	Podococcus_barteri)))	Manicaria_saccifera))	(Heterospathe_cagayanensis	Dypsis_decaryi)))	((((Reinhardtia_latisecta	Reinhardtia_paiewonskiana)	(Reinhardtia_simplex	Reinhardtia_gracilis))	(Attalea_speciosa	(Bactris_major	(Elaeis_guineensis	Elaeis_oleifera))))	Iriartea_deltoidea)))))	Pseudophoenix_vinifera)	Calamus_caryotoides);
((Sclerosperma_profizianum	(Roystonea_regia	(Orania_palindan	((((Attalea_speciosa	Iriartea_deltoidea)	(Elaeis_guineensis	Elaeis_oleifera))	(Bactris_major	(Reinhardtia_gracilis	((Reinhardtia_latisecta	Reinhardtia_paiewonskiana)	Reinhardtia_simplex))))	(((Pseudophoenix_vinifera	Chamaedorea_seifrizii)	((Serenoa_repens	(Nypa_fruticans	Phoenix_dactylifera))	Sabal_domingensis))	((Dypsis_decaryi	Heterospathe_cagayanensis)	((((Veitchia_spiralis	(((Oenocarpus_bataua	(Podococcus_barteri	Oenocarpus_minor))	Burretiokentia_grandiflora)	Kentiopsis_piersoniorum))	Dictyosperma_album)	(Prestoea_acuminata	(Hydriastele_microspadix	Pelagodoxa_henryana)))	Manicaria_saccifera)))))))	Calamus_caryotoides);
((Bactris_major	((Elaeis_guineensis	Elaeis_oleifera)	(((Reinhardtia_gracilis	((Reinhardtia_latisecta	Reinhardtia_paiewonskiana)	Reinhardtia_simplex))	((((Phoenix_dactylifera	((Nypa_fruticans	Sabal_domingensis)	Chamaedorea_seifrizii))	Serenoa_repens)	(((Dictyosperma_album	(((Pseudophoenix_vinifera	Prestoea_acuminata)	Hydriastele_microspadix)	(Pelagodoxa_henryana	(Dypsis_decaryi	Veitchia_spiralis))))	(Heterospathe_cagayanensis	((Oenocarpus_bataua	((Oenocarpus_minor	Podococcus_barteri)	Burretiokentia_grandiflora))	Kentiopsis_piersoniorum)))	Manicaria_saccifera))	((Iriartea_deltoidea	(Sclerosperma_profizianum	Roystonea_regia))	Orania_palindan)))	Attalea_speciosa)))	Calamus_caryotoides);
((Sclerosperma_profizianum	(((((Iriartea_deltoidea	Attalea_speciosa)	((Elaeis_guineensis	Elaeis_oleifera)	(Chamaedorea_seifrizii	(Bactris_major	((Reinhardtia_latisecta	Reinhardtia_paiewonskiana)	(Reinhardtia_simplex	Reinhardtia_gracilis))))))	Nypa_fruticans)	((Pelagodoxa_henryana	Podococcus_barteri)	Orania_palindan))	(((Sabal_domingensis	(Serenoa_repens	Phoenix_dactylifera))	Roystonea_regia)	((Dypsis_decaryi	Heterospathe_cagayanensis)	((Dictyosperma_album	(((Pseudophoenix_vinifera	Prestoea_acuminata)	Hydriastele_microspadix)	(Burretiokentia_grandiflora	(Veitchia_spiralis	Kentiopsis_piersoniorum))))	((Oenocarpus_bataua	Oenocarpus_minor)	Manicaria_saccifera))))))	Calamus_caryotoides);
((Sclerosperma_profizianum	((((((Iriartea_deltoidea	Attalea_speciosa)	(Reinhardtia_gracilis	((Reinhardtia_latisecta	Reinhardtia_paiewonskiana)	Reinhardtia_simplex)))	(Bactris_major	(Elaeis_guineensis	Elaeis_oleifera)))	(((((Serenoa_repens	Phoenix_dactylifera)	Nypa_fruticans)	Sabal_domingensis)	Chamaedorea_seifrizii)	((Pseudophoenix_vinifera	(((Heterospathe_cagayanensis	(Kentiopsis_piersoniorum	(Oenocarpus_bataua	(Oenocarpus_minor	Burretiokentia_grandiflora))))	Dictyosperma_album)	((((Veitchia_spiralis	Dypsis_decaryi)	Pelagodoxa_henryana)	Podococcus_barteri)	(Prestoea_acuminata	Hydriastele_microspadix))))	Manicaria_saccifera)))	Orania_palindan)	Roystonea_regia))	Calamus_caryotoides);
((Bactris_major	((Elaeis_guineensis	Elaeis_oleifera)	(Attalea_speciosa	(((Reinhardtia_latisecta	Reinhardtia_paiewonskiana)	(Reinhardtia_simplex	Reinhardtia_gracilis))	(((Sclerosperma_profizianum	Roystonea_regia)	((((Phoenix_dactylifera	Serenoa_repens)	Sabal_domingensis)	Nypa_fruticans)	(Pseudophoenix_vinifera	Chamaedorea_seifrizii)))	(((((((Dypsis_decaryi	Veitchia_spiralis)	(Pelagodoxa_henryana	Podococcus_barteri))	(Prestoea_acuminata	Hydriastele_microspadix))	((Heterospathe_cagayanensis	((Burretiokentia_grandiflora	Kentiopsis_piersoniorum)	(Oenocarpus_bataua	Oenocarpus_minor)))	Dictyosperma_album))	Manicaria_saccifera)	Iriartea_deltoidea)	Orania_palindan))))))	Calamus_caryotoides);
((Bactris_major	((Elaeis_guineensis	Elaeis_oleifera)	((Iriartea_deltoidea	Attalea_speciosa)	((((Reinhardtia_latisecta	Reinhardtia_paiewonskiana)	Reinhardtia_simplex)	(Reinhardtia_gracilis	Pseudophoenix_vinifera))	((Sclerosperma_profizianum	Roystonea_regia)	((((((Phoenix_dactylifera	Nypa_fruticans)	Chamaedorea_seifrizii)	Sabal_domingensis)	Serenoa_repens)	(((Heterospathe_cagayanensis	((((Dypsis_decaryi	(Pelagodoxa_henryana	Veitchia_spiralis))	Podococcus_barteri)	Hydriastele_microspadix)	Dictyosperma_album))	(Kentiopsis_piersoniorum	(Prestoea_acuminata	(Oenocarpus_bataua	(Oenocarpus_minor	Burretiokentia_grandiflora)))))	Manicaria_saccifera))	Orania_palindan))))))	Calamus_caryotoides);
((Bactris_major	((Elaeis_guineensis	Elaeis_oleifera)	((((Reinhardtia_latisecta	Reinhardtia_paiewonskiana)	Reinhardtia_simplex)	Reinhardtia_gracilis)	((Iriartea_deltoidea	Attalea_speciosa)	(((Prestoea_acuminata	Pseudophoenix_vinifera)	((Sabal_domingensis	Nypa_fruticans)	(Chamaedorea_seifrizii	(Serenoa_repens	Phoenix_dactylifera))))	((Sclerosperma_profizianum	(((((((Pelagodoxa_henryana	Veitchia_spiralis)	Podococcus_barteri)	Hydriastele_microspadix)	Dictyosperma_album)	((Burretiokentia_grandiflora	Kentiopsis_piersoniorum)	(Oenocarpus_bataua	Oenocarpus_minor)))	(Heterospathe_cagayanensis	Dypsis_decaryi))	Manicaria_saccifera))	(Orania_palindan	Roystonea_regia)))))))	Calamus_caryotoides);
((Bactris_major	(((Iriartea_deltoidea	Attalea_speciosa)	(Elaeis_guineensis	Elaeis_oleifera))	(((Reinhardtia_paiewonskiana	Reinhardtia_latisecta)	(Reinhardtia_simplex	Reinhardtia_gracilis))	((((Pseudophoenix_vinifera	Prestoea_acuminata)	(Sabal_domingensis	((Nypa_fruticans	Phoenix_dactylifera)	Chamaedorea_seifrizii)))	((Orania_palindan	Roystonea_regia)	(Sclerosperma_profizianum	(Manicaria_saccifera	((Oenocarpus_bataua	(Burretiokentia_grandiflora	Oenocarpus_minor))	((((Podococcus_barteri	Pelagodoxa_henryana)	Hydriastele_microspadix)	((Dypsis_decaryi	Dictyosperma_album)	(Kentiopsis_piersoniorum	Veitchia_spiralis)))	Heterospathe_cagayanensis))))))	Serenoa_repens))))	Calamus_caryotoides);
(((Pseudophoenix_vinifera	Prestoea_acuminata)	((Roystonea_regia	(Serenoa_repens	(Sabal_domingensis	((Nypa_fruticans	Phoenix_dactylifera)	Chamaedorea_seifrizii))))	(((((Elaeis_guineensis	Elaeis_oleifera)	Bactris_major)	(Iriartea_deltoidea	Attalea_speciosa))	(((Reinhardtia_paiewonskiana	Reinhardtia_latisecta)	Reinhardtia_simplex)	Reinhardtia_gracilis))	(Orania_palindan	(Sclerosperma_profizianum	(Manicaria_saccifera	((Oenocarpus_bataua	(Burretiokentia_grandiflora	Oenocarpus_minor))	((Dypsis_decaryi	(Pelagodoxa_henryana	(Hydriastele_microspadix	Podococcus_barteri)))	((Heterospathe_cagayanensis	(Kentiopsis_piersoniorum	Veitchia_spiralis))	Dictyosperma_album)))))))))	Calamus_caryotoides);
((Chamaedorea_seifrizii	((((Sclerosperma_profizianum	(Manicaria_saccifera	((((Oenocarpus_bataua	(Burretiokentia_grandiflora	Oenocarpus_minor))	(Kentiopsis_piersoniorum	Heterospathe_cagayanensis))	(Hydriastele_microspadix	((Veitchia_spiralis	Dypsis_decaryi)	(Podococcus_barteri	Pelagodoxa_henryana))))	Dictyosperma_album)))	((((Attalea_speciosa	((Elaeis_guineensis	Elaeis_oleifera)	Bactris_major))	((Reinhardtia_paiewonskiana	Reinhardtia_latisecta)	(Reinhardtia_simplex	Reinhardtia_gracilis)))	(Prestoea_acuminata	(Iriartea_deltoidea	Pseudophoenix_vinifera)))	Orania_palindan))	Roystonea_regia)	(Sabal_domingensis	(Serenoa_repens	(Phoenix_dactylifera	Nypa_fruticans)))))	Calamus_caryotoides);
((Sclerosperma_profizianum	((Orania_palindan	((((Sabal_domingensis	(Serenoa_repens	Phoenix_dactylifera))	(Nypa_fruticans	Chamaedorea_seifrizii))	(Manicaria_saccifera	((Hydriastele_microspadix	((Pelagodoxa_henryana	Veitchia_spiralis)	Dypsis_decaryi))	(Dictyosperma_album	((Roystonea_regia	Heterospathe_cagayanensis)	((Oenocarpus_bataua	Oenocarpus_minor)	(Burretiokentia_grandiflora	Kentiopsis_piersoniorum)))))))	((Attalea_speciosa	(((Reinhardtia_gracilis	(Elaeis_guineensis	Elaeis_oleifera))	Bactris_major)	((Reinhardtia_paiewonskiana	Reinhardtia_latisecta)	Reinhardtia_simplex)))	(Iriartea_deltoidea	(Pseudophoenix_vinifera	Prestoea_acuminata)))))	Podococcus_barteri))	Calamus_caryotoides);
((Chamaedorea_seifrizii	(((((Sclerosperma_profizianum	(Manicaria_saccifera	(Dictyosperma_album	((((Oenocarpus_bataua	(Podococcus_barteri	Oenocarpus_minor))	(Burretiokentia_grandiflora	Kentiopsis_piersoniorum))	Heterospathe_cagayanensis)	(((Pelagodoxa_henryana	Veitchia_spiralis)	Dypsis_decaryi)	Hydriastele_microspadix)))))	(Roystonea_regia	Orania_palindan))	(((((Elaeis_guineensis	Elaeis_oleifera)	Bactris_major)	Attalea_speciosa)	(Reinhardtia_gracilis	((Reinhardtia_paiewonskiana	Reinhardtia_latisecta)	Reinhardtia_simplex)))	(Iriartea_deltoidea	(Pseudophoenix_vinifera	Prestoea_acuminata))))	(Sabal_domingensis	(Serenoa_repens	Phoenix_dactylifera)))	Nypa_fruticans))	Calamus_caryotoides);
((Chamaedorea_seifrizii	((((Manicaria_saccifera	((Heterospathe_cagayanensis	Dypsis_decaryi)	(((Hydriastele_microspadix	(Podococcus_barteri	(Pelagodoxa_henryana	Veitchia_spiralis)))	Dictyosperma_album)	((Oenocarpus_bataua	Oenocarpus_minor)	(Burretiokentia_grandiflora	Kentiopsis_piersoniorum)))))	((Orania_palindan	(Roystonea_regia	Sclerosperma_profizianum))	(((((Elaeis_guineensis	Elaeis_oleifera)	Bactris_major)	Attalea_speciosa)	(Reinhardtia_gracilis	((Reinhardtia_paiewonskiana	Reinhardtia_latisecta)	Reinhardtia_simplex)))	(Iriartea_deltoidea	(Pseudophoenix_vinifera	Prestoea_acuminata)))))	(Sabal_domingensis	(Serenoa_repens	Phoenix_dactylifera)))	Nypa_fruticans))	Calamus_caryotoides);
(((Sclerosperma_profizianum	((((Sabal_domingensis	(Orania_palindan	((Manicaria_saccifera	((Oenocarpus_bataua	Oenocarpus_minor)	((((Hydriastele_microspadix	Dypsis_decaryi)	((Veitchia_spiralis	(Burretiokentia_grandiflora	Kentiopsis_piersoniorum))	Dictyosperma_album))	Heterospathe_cagayanensis)	(Podococcus_barteri	Pelagodoxa_henryana))))	(((((Elaeis_guineensis	Elaeis_oleifera)	Bactris_major)	Attalea_speciosa)	(Reinhardtia_gracilis	((Reinhardtia_paiewonskiana	Reinhardtia_latisecta)	Reinhardtia_simplex)))	Iriartea_deltoidea))))	((Chamaedorea_seifrizii	Nypa_fruticans)	(Serenoa_repens	Phoenix_dactylifera)))	Roystonea_regia)	Prestoea_acuminata))	Pseudophoenix_vinifera)	Calamus_caryotoides);
((Sclerosperma_profizianum	(Roystonea_regia	((Orania_palindan	((Manicaria_saccifera	((Oenocarpus_bataua	Oenocarpus_minor)	(((Dictyosperma_album	(Hydriastele_microspadix	((Dypsis_decaryi	Veitchia_spiralis)	(Podococcus_barteri	Pelagodoxa_henryana))))	(Prestoea_acuminata	Heterospathe_cagayanensis))	(Burretiokentia_grandiflora	Kentiopsis_piersoniorum))))	((((Elaeis_guineensis	Elaeis_oleifera)	Bactris_major)	(Iriartea_deltoidea	Attalea_speciosa))	(Pseudophoenix_vinifera	((Reinhardtia_paiewonskiana	Reinhardtia_latisecta)	(Reinhardtia_simplex	Reinhardtia_gracilis))))))	(Sabal_domingensis	(Chamaedorea_seifrizii	((Nypa_fruticans	Phoenix_dactylifera)	Serenoa_repens))))))	Calamus_caryotoides);
((((((Orania_palindan	(Manicaria_saccifera	((Dictyosperma_album	((Prestoea_acuminata	Hydriastele_microspadix)	(Podococcus_barteri	(Pelagodoxa_henryana	(Dypsis_decaryi	Veitchia_spiralis)))))	(Heterospathe_cagayanensis	((Oenocarpus_bataua	Oenocarpus_minor)	(Burretiokentia_grandiflora	Kentiopsis_piersoniorum))))))	((Attalea_speciosa	(((Elaeis_guineensis	Elaeis_oleifera)	Bactris_major)	((Reinhardtia_paiewonskiana	Reinhardtia_latisecta)	(Reinhardtia_simplex	Reinhardtia_gracilis))))	Iriartea_deltoidea))	(Sabal_domingensis	(Serenoa_repens	(Chamaedorea_seifrizii	(Nypa_fruticans	Phoenix_dactylifera)))))	(Sclerosperma_profizianum	Roystonea_regia))	Pseudophoenix_vinifera)	Calamus_caryotoides);
(((Oenocarpus_bataua	Oenocarpus_minor)	(Burretiokentia_grandiflora	((Dypsis_decaryi	(Heterospathe_cagayanensis	((((Serenoa_repens	(((Nypa_fruticans	Chamaedorea_seifrizii)	Sabal_domingensis)	Phoenix_dactylifera))	Roystonea_regia)	(((Prestoea_acuminata	((((Iriartea_deltoidea	Attalea_speciosa)	Bactris_major)	(Elaeis_guineensis	Elaeis_oleifera))	((Reinhardtia_paiewonskiana	Reinhardtia_latisecta)	(Reinhardtia_simplex	Reinhardtia_gracilis))))	Pseudophoenix_vinifera)	Orania_palindan))	Sclerosperma_profizianum)))	(((Dictyosperma_album	(Hydriastele_microspadix	(Veitchia_spiralis	(Podococcus_barteri	Pelagodoxa_henryana))))	Kentiopsis_piersoniorum)	Manicaria_saccifera))))	Calamus_caryotoides);
((Bactris_major	((Elaeis_oleifera	Elaeis_guineensis)	((((Reinhardtia_gracilis	(Reinhardtia_latisecta	Reinhardtia_paiewonskiana))	Reinhardtia_simplex)	((Orania_palindan	((Roystonea_regia	((Sabal_domingensis	(Phoenix_dactylifera	Serenoa_repens))	(Nypa_fruticans	Chamaedorea_seifrizii)))	((((Kentiopsis_piersoniorum	Burretiokentia_grandiflora)	(Oenocarpus_minor	Oenocarpus_bataua))	(((((Podococcus_barteri	(Pelagodoxa_henryana	Dypsis_decaryi))	Veitchia_spiralis)	(Prestoea_acuminata	Hydriastele_microspadix))	Dictyosperma_album)	Heterospathe_cagayanensis))	(Manicaria_saccifera	Sclerosperma_profizianum))))	(Pseudophoenix_vinifera	Iriartea_deltoidea)))	Attalea_speciosa)))	Calamus_caryotoides);
((Bactris_major	((Elaeis_oleifera	Elaeis_guineensis)	((((Reinhardtia_gracilis	(Reinhardtia_latisecta	Reinhardtia_paiewonskiana))	Reinhardtia_simplex)	((Orania_palindan	(((Roystonea_regia	(Serenoa_repens	(Chamaedorea_seifrizii	(Nypa_fruticans	Phoenix_dactylifera))))	Sabal_domingensis)	(((Kentiopsis_piersoniorum	((Oenocarpus_minor	Burretiokentia_grandiflora)	Oenocarpus_bataua))	(((((Veitchia_spiralis	Dypsis_decaryi)	(Pelagodoxa_henryana	Podococcus_barteri))	(Prestoea_acuminata	Hydriastele_microspadix))	Dictyosperma_album)	Heterospathe_cagayanensis))	(Manicaria_saccifera	Sclerosperma_profizianum))))	(Pseudophoenix_vinifera	Iriartea_deltoidea)))	Attalea_speciosa)))	Calamus_caryotoides);
((Sclerosperma_profizianum	(((((Pelagodoxa_henryana	(Orania_palindan	Sabal_domingensis))	(Serenoa_repens	(Chamaedorea_seifrizii	(Nypa_fruticans	Phoenix_dactylifera))))	(((((Pseudophoenix_vinifera	Iriartea_deltoidea)	Attalea_speciosa)	(Bactris_major	(Reinhardtia_gracilis	(Elaeis_oleifera	Elaeis_guineensis))))	((Reinhardtia_latisecta	Reinhardtia_paiewonskiana)	Reinhardtia_simplex))	((Oenocarpus_minor	Burretiokentia_grandiflora)	Oenocarpus_bataua)))	((Roystonea_regia	Manicaria_saccifera)	((Heterospathe_cagayanensis	((Veitchia_spiralis	Kentiopsis_piersoniorum)	Dictyosperma_album))	(Dypsis_decaryi	(Prestoea_acuminata	Hydriastele_microspadix)))))	Podococcus_barteri))	Calamus_caryotoides);
((Chamaedorea_seifrizii	(Nypa_fruticans	(((Sclerosperma_profizianum	Roystonea_regia)	(Orania_palindan	((Manicaria_saccifera	((Prestoea_acuminata	((Oenocarpus_minor	Burretiokentia_grandiflora)	Oenocarpus_bataua))	(Podococcus_barteri	((Dypsis_decaryi	Heterospathe_cagayanensis)	(Pelagodoxa_henryana	(Hydriastele_microspadix	((Veitchia_spiralis	Kentiopsis_piersoniorum)	Dictyosperma_album)))))))	((Iriartea_deltoidea	Attalea_speciosa)	(((Pseudophoenix_vinifera	Bactris_major)	(Elaeis_oleifera	Elaeis_guineensis))	((Reinhardtia_latisecta	Reinhardtia_paiewonskiana)	(Reinhardtia_gracilis	Reinhardtia_simplex)))))))	(Sabal_domingensis	(Serenoa_repens	Phoenix_dactylifera)))))	Calamus_caryotoides);
((((((Reinhardtia_gracilis	Pseudophoenix_vinifera)	((Reinhardtia_latisecta	Reinhardtia_paiewonskiana)	Reinhardtia_simplex))	(((Oenocarpus_minor	Burretiokentia_grandiflora)	Oenocarpus_bataua)	((((Sabal_domingensis	((Chamaedorea_seifrizii	Serenoa_repens)	(Nypa_fruticans	Phoenix_dactylifera)))	(Sclerosperma_profizianum	Roystonea_regia))	(Manicaria_saccifera	(Podococcus_barteri	(Heterospathe_cagayanensis	(Dictyosperma_album	((Pelagodoxa_henryana	(Dypsis_decaryi	(Prestoea_acuminata	Hydriastele_microspadix)))	(Veitchia_spiralis	Kentiopsis_piersoniorum)))))))	Orania_palindan)))	(Iriartea_deltoidea	Attalea_speciosa))	(Bactris_major	(Elaeis_oleifera	Elaeis_guineensis)))	Calamus_caryotoides);
((((Reinhardtia_gracilis	(Reinhardtia_latisecta	Reinhardtia_paiewonskiana))	Reinhardtia_simplex)	(((Pseudophoenix_vinifera	(Manicaria_saccifera	((Veitchia_spiralis	(Dypsis_decaryi	(Prestoea_acuminata	Hydriastele_microspadix)))	((Heterospathe_cagayanensis	(((Oenocarpus_minor	Burretiokentia_grandiflora)	Oenocarpus_bataua)	Kentiopsis_piersoniorum))	Dictyosperma_album))))	((Pelagodoxa_henryana	Orania_palindan)	(Podococcus_barteri	(((((Chamaedorea_seifrizii	Nypa_fruticans)	Phoenix_dactylifera)	Serenoa_repens)	Sabal_domingensis)	(Sclerosperma_profizianum	Roystonea_regia)))))	((Iriartea_deltoidea	Attalea_speciosa)	(Bactris_major	(Elaeis_oleifera	Elaeis_guineensis)))))	Calamus_caryotoides);
((Reinhardtia_gracilis	((Reinhardtia_simplex	(Reinhardtia_latisecta	Reinhardtia_paiewonskiana))	((Orania_palindan	((((Manicaria_saccifera	(Dictyosperma_album	((Heterospathe_cagayanensis	((Prestoea_acuminata	(Oenocarpus_minor	Oenocarpus_bataua))	(Burretiokentia_grandiflora	Kentiopsis_piersoniorum)))	(Pelagodoxa_henryana	((Dypsis_decaryi	Veitchia_spiralis)	Hydriastele_microspadix)))))	((((Phoenix_dactylifera	Serenoa_repens)	Chamaedorea_seifrizii)	Nypa_fruticans)	Sabal_domingensis))	Roystonea_regia)	(Pseudophoenix_vinifera	Sclerosperma_profizianum)))	(((Podococcus_barteri	Bactris_major)	(Elaeis_oleifera	Elaeis_guineensis))	(Iriartea_deltoidea	Attalea_speciosa)))))	Calamus_caryotoides);
((Elaeis_oleifera	(Elaeis_guineensis	(((Iriartea_deltoidea	Attalea_speciosa)	((Reinhardtia_simplex	(Reinhardtia_gracilis	(Reinhardtia_latisecta	Reinhardtia_paiewonskiana)))	((((Sabal_domingensis	(Chamaedorea_seifrizii	(Phoenix_dactylifera	Serenoa_repens)))	Nypa_fruticans)	((Orania_palindan	Roystonea_regia)	(Sclerosperma_profizianum	(Manicaria_saccifera	(((((Podococcus_barteri	(Dypsis_decaryi	Hydriastele_microspadix))	Pelagodoxa_henryana)	Veitchia_spiralis)	(Dictyosperma_album	(Heterospathe_cagayanensis	(Burretiokentia_grandiflora	Kentiopsis_piersoniorum))))	(Oenocarpus_minor	Oenocarpus_bataua))))))	(Prestoea_acuminata	Pseudophoenix_vinifera))))	Bactris_major)))	Calamus_caryotoides);
((((Reinhardtia_simplex	(Reinhardtia_latisecta	Reinhardtia_paiewonskiana))	((((Sabal_domingensis	((Nypa_fruticans	Chamaedorea_seifrizii)	(Phoenix_dactylifera	Serenoa_repens)))	Roystonea_regia)	(Pseudophoenix_vinifera	(Iriartea_deltoidea	Prestoea_acuminata)))	(((Podococcus_barteri	Sclerosperma_profizianum)	(Manicaria_saccifera	((((Dictyosperma_album	Veitchia_spiralis)	Hydriastele_microspadix)	(Heterospathe_cagayanensis	Dypsis_decaryi))	((Burretiokentia_grandiflora	Kentiopsis_piersoniorum)	(Oenocarpus_minor	Oenocarpus_bataua)))))	(Pelagodoxa_henryana	Orania_palindan))))	(Attalea_speciosa	(Bactris_major	(Reinhardtia_gracilis	(Elaeis_oleifera	Elaeis_guineensis)))))	Calamus_caryotoides);
((((Reinhardtia_gracilis	(Reinhardtia_simplex	(Reinhardtia_latisecta	Reinhardtia_paiewonskiana)))	(((Iriartea_deltoidea	((((Manicaria_saccifera	((((Veitchia_spiralis	(Hydriastele_microspadix	Pelagodoxa_henryana))	Dictyosperma_album)	((Burretiokentia_grandiflora	Kentiopsis_piersoniorum)	(Podococcus_barteri	(Oenocarpus_minor	Oenocarpus_bataua))))	(Heterospathe_cagayanensis	Dypsis_decaryi)))	Sclerosperma_profizianum)	(Roystonea_regia	Orania_palindan))	((Sabal_domingensis	(Phoenix_dactylifera	(Serenoa_repens	Chamaedorea_seifrizii)))	Nypa_fruticans)))	Prestoea_acuminata)	(Attalea_speciosa	(Bactris_major	(Elaeis_oleifera	Elaeis_guineensis)))))	Pseudophoenix_vinifera)	Calamus_caryotoides);
(((((Roystonea_regia	(Phoenix_dactylifera	Serenoa_repens))	((((((Elaeis_oleifera	Elaeis_guineensis)	(Pseudophoenix_vinifera	Bactris_major))	(Attalea_speciosa	Iriartea_deltoidea))	((Reinhardtia_latisecta	Reinhardtia_paiewonskiana)	(Reinhardtia_simplex	Reinhardtia_gracilis)))	(Sabal_domingensis	Orania_palindan))	(Sclerosperma_profizianum	(Manicaria_saccifera	((Dictyosperma_album	(((Oenocarpus_minor	(Burretiokentia_grandiflora	Oenocarpus_bataua))	Kentiopsis_piersoniorum)	Heterospathe_cagayanensis))	((Prestoea_acuminata	Hydriastele_microspadix)	(Podococcus_barteri	(Pelagodoxa_henryana	(Veitchia_spiralis	Dypsis_decaryi)))))))))	Nypa_fruticans)	Chamaedorea_seifrizii)	Calamus_caryotoides);
(((Oenocarpus_minor	Oenocarpus_bataua)	((Podococcus_barteri	(Burretiokentia_grandiflora	Kentiopsis_piersoniorum))	(Heterospathe_cagayanensis	(((Pelagodoxa_henryana	Dictyosperma_album)	(((Hydriastele_microspadix	Prestoea_acuminata)	Dypsis_decaryi)	Veitchia_spiralis))	(((((Pseudophoenix_vinifera	(((Chamaedorea_seifrizii	Phoenix_dactylifera)	(Nypa_fruticans	Sabal_domingensis))	Serenoa_repens))	((((Elaeis_oleifera	Elaeis_guineensis)	(Attalea_speciosa	Iriartea_deltoidea))	Bactris_major)	((Reinhardtia_latisecta	Reinhardtia_paiewonskiana)	(Reinhardtia_simplex	Reinhardtia_gracilis))))	(Orania_palindan	Roystonea_regia))	Sclerosperma_profizianum)	Manicaria_saccifera)))))	Calamus_caryotoides);
((Sclerosperma_profizianum	((((Manicaria_saccifera	((((Oenocarpus_minor	Oenocarpus_bataua)	(Burretiokentia_grandiflora	Kentiopsis_piersoniorum))	((Roystonea_regia	Dypsis_decaryi)	Heterospathe_cagayanensis))	((Dictyosperma_album	(((Hydriastele_microspadix	Prestoea_acuminata)	Podococcus_barteri)	Pelagodoxa_henryana))	Veitchia_spiralis)))	((Serenoa_repens	Phoenix_dactylifera)	((Nypa_fruticans	Sabal_domingensis)	Chamaedorea_seifrizii)))	((((Reinhardtia_gracilis	(Elaeis_oleifera	Elaeis_guineensis))	(Attalea_speciosa	(Pseudophoenix_vinifera	Iriartea_deltoidea)))	Bactris_major)	((Reinhardtia_latisecta	Reinhardtia_paiewonskiana)	Reinhardtia_simplex)))	Orania_palindan))	Calamus_caryotoides);
((Chamaedorea_seifrizii	((((Prestoea_acuminata	((Roystonea_regia	Orania_palindan)	((Reinhardtia_gracilis	((Reinhardtia_latisecta	Reinhardtia_paiewonskiana)	Reinhardtia_simplex))	((Attalea_speciosa	(Pseudophoenix_vinifera	Iriartea_deltoidea))	((Elaeis_oleifera	Elaeis_guineensis)	Bactris_major)))))	(Sclerosperma_profizianum	((((Oenocarpus_minor	Oenocarpus_bataua)	Burretiokentia_grandiflora)	(Heterospathe_cagayanensis	((Dictyosperma_album	(Hydriastele_microspadix	((Podococcus_barteri	(Dypsis_decaryi	Veitchia_spiralis))	Pelagodoxa_henryana)))	Kentiopsis_piersoniorum)))	Manicaria_saccifera)))	(Sabal_domingensis	(Serenoa_repens	Phoenix_dactylifera)))	Nypa_fruticans))	Calamus_caryotoides);
((Pseudophoenix_vinifera	(Sclerosperma_profizianum	(Roystonea_regia	((Sabal_domingensis	((Serenoa_repens	(Nypa_fruticans	Phoenix_dactylifera))	Chamaedorea_seifrizii))	((Iriartea_deltoidea	(((Reinhardtia_simplex	(Reinhardtia_latisecta	Reinhardtia_paiewonskiana))	Reinhardtia_gracilis)	(((Elaeis_oleifera	Elaeis_guineensis)	Bactris_major)	Attalea_speciosa)))	(Orania_palindan	(((Hydriastele_microspadix	(((Podococcus_barteri	Pelagodoxa_henryana)	Veitchia_spiralis)	Dypsis_decaryi))	((Heterospathe_cagayanensis	((Prestoea_acuminata	(Oenocarpus_minor	Oenocarpus_bataua))	(Burretiokentia_grandiflora	Kentiopsis_piersoniorum)))	Dictyosperma_album))	Manicaria_saccifera)))))))	Calamus_caryotoides);
((Chamaedorea_seifrizii	(Nypa_fruticans	(((((Orania_palindan	((Pseudophoenix_vinifera	(Prestoea_acuminata	Iriartea_deltoidea))	(((Hydriastele_microspadix	(Dypsis_decaryi	(Veitchia_spiralis	(Pelagodoxa_henryana	Podococcus_barteri))))	((Heterospathe_cagayanensis	((Oenocarpus_minor	(Burretiokentia_grandiflora	Oenocarpus_bataua))	Kentiopsis_piersoniorum))	Dictyosperma_album))	Manicaria_saccifera)))	(((Reinhardtia_latisecta	Reinhardtia_paiewonskiana)	(Reinhardtia_gracilis	Reinhardtia_simplex))	(((Elaeis_oleifera	Elaeis_guineensis)	Bactris_major)	Attalea_speciosa)))	(Sclerosperma_profizianum	Roystonea_regia))	Sabal_domingensis)	(Serenoa_repens	Phoenix_dactylifera))))	Calamus_caryotoides);
((Chamaedorea_seifrizii	(Nypa_fruticans	((Sabal_domingensis	(Serenoa_repens	Phoenix_dactylifera))	(((Orania_palindan	((((((Veitchia_spiralis	(Pelagodoxa_henryana	Podococcus_barteri))	Dictyosperma_album)	((Oenocarpus_minor	Oenocarpus_bataua)	(Burretiokentia_grandiflora	Kentiopsis_piersoniorum)))	Hydriastele_microspadix)	Manicaria_saccifera)	(Heterospathe_cagayanensis	Dypsis_decaryi)))	((((Reinhardtia_latisecta	Reinhardtia_paiewonskiana)	(Reinhardtia_gracilis	Reinhardtia_simplex))	(((Elaeis_oleifera	Elaeis_guineensis)	Bactris_major)	Attalea_speciosa))	(Pseudophoenix_vinifera	(Prestoea_acuminata	Iriartea_deltoidea))))	(Sclerosperma_profizianum	Roystonea_regia)))))	Calamus_caryotoides);
((Bactris_major	((Attalea_speciosa	(((Pseudophoenix_vinifera	Iriartea_deltoidea)	(((((((Roystonea_regia	Dypsis_decaryi)	Heterospathe_cagayanensis)	(((Podococcus_barteri	(Oenocarpus_minor	Oenocarpus_bataua))	(Burretiokentia_grandiflora	Kentiopsis_piersoniorum))	(((Veitchia_spiralis	Pelagodoxa_henryana)	(Prestoea_acuminata	Hydriastele_microspadix))	Dictyosperma_album)))	Manicaria_saccifera)	Sclerosperma_profizianum)	Orania_palindan)	((Chamaedorea_seifrizii	Nypa_fruticans)	(Sabal_domingensis	(Serenoa_repens	Phoenix_dactylifera)))))	(Reinhardtia_gracilis	(Reinhardtia_simplex	(Reinhardtia_latisecta	Reinhardtia_paiewonskiana)))))	(Elaeis_oleifera	Elaeis_guineensis)))	Calamus_caryotoides);
((Bactris_major	((Reinhardtia_gracilis	(Elaeis_oleifera	Elaeis_guineensis))	(((Orania_palindan	(((Roystonea_regia	Sclerosperma_profizianum)	((((((((Podococcus_barteri	(Prestoea_acuminata	Hydriastele_microspadix))	Pelagodoxa_henryana)	(Dypsis_decaryi	Veitchia_spiralis))	Dictyosperma_album)	Heterospathe_cagayanensis)	(Burretiokentia_grandiflora	Kentiopsis_piersoniorum))	Manicaria_saccifera)	(Oenocarpus_minor	Oenocarpus_bataua)))	(Nypa_fruticans	(Sabal_domingensis	(Chamaedorea_seifrizii	(Serenoa_repens	Phoenix_dactylifera))))))	(Reinhardtia_simplex	(Reinhardtia_latisecta	Reinhardtia_paiewonskiana)))	((Pseudophoenix_vinifera	Iriartea_deltoidea)	Attalea_speciosa))))	Calamus_caryotoides);
((Pseudophoenix_vinifera	((Iriartea_deltoidea	((((Nypa_fruticans	Orania_palindan)	((Sclerosperma_profizianum	Manicaria_saccifera)	((Heterospathe_cagayanensis	((Oenocarpus_bataua	(Burretiokentia_grandiflora	Oenocarpus_minor))	Kentiopsis_piersoniorum))	(Dictyosperma_album	(((Hydriastele_microspadix	Pelagodoxa_henryana)	Podococcus_barteri)	(Dypsis_decaryi	Veitchia_spiralis))))))	(Roystonea_regia	(Sabal_domingensis	((Chamaedorea_seifrizii	Phoenix_dactylifera)	Serenoa_repens))))	(((Reinhardtia_gracilis	Reinhardtia_simplex)	(Reinhardtia_latisecta	Reinhardtia_paiewonskiana))	((Bactris_major	(Elaeis_oleifera	Elaeis_guineensis))	Attalea_speciosa))))	Prestoea_acuminata))	Calamus_caryotoides);
(((Oenocarpus_minor	(Burretiokentia_grandiflora	Oenocarpus_bataua))	(((Dictyosperma_album	(Hydriastele_microspadix	(Podococcus_barteri	(Pelagodoxa_henryana	(Dypsis_decaryi	Veitchia_spiralis)))))	(((((((Bactris_major	(((Reinhardtia_paiewonskiana	Reinhardtia_latisecta)	Reinhardtia_simplex)	Reinhardtia_gracilis))	(Elaeis_oleifera	Elaeis_guineensis))	Attalea_speciosa)	(Iriartea_deltoidea	(Prestoea_acuminata	Pseudophoenix_vinifera)))	Orania_palindan)	((Sclerosperma_profizianum	Roystonea_regia)	(Sabal_domingensis	((Phoenix_dactylifera	Serenoa_repens)	(Chamaedorea_seifrizii	Nypa_fruticans)))))	Manicaria_saccifera))	(Heterospathe_cagayanensis	Kentiopsis_piersoniorum)))	Calamus_caryotoides);
(((Oenocarpus_minor	Oenocarpus_bataua)	((((Dictyosperma_album	(Heterospathe_cagayanensis	(Podococcus_barteri	(Pelagodoxa_henryana	(Dypsis_decaryi	Veitchia_spiralis)))))	Hydriastele_microspadix)	(((((((Iriartea_deltoidea	Attalea_speciosa)	(Reinhardtia_gracilis	(Elaeis_oleifera	Elaeis_guineensis)))	Bactris_major)	((Reinhardtia_paiewonskiana	Reinhardtia_latisecta)	Reinhardtia_simplex))	(Orania_palindan	((Sclerosperma_profizianum	Roystonea_regia)	((Sabal_domingensis	(Chamaedorea_seifrizii	(Nypa_fruticans	Phoenix_dactylifera)))	Serenoa_repens))))	(Prestoea_acuminata	Pseudophoenix_vinifera))	Manicaria_saccifera))	(Burretiokentia_grandiflora	Kentiopsis_piersoniorum)))	Calamus_caryotoides);
(((Oenocarpus_minor	Oenocarpus_bataua)	((Heterospathe_cagayanensis	((((((Sclerosperma_profizianum	Roystonea_regia)	((Chamaedorea_seifrizii	(Phoenix_dactylifera	Serenoa_repens))	Nypa_fruticans))	Sabal_domingensis)	((((Attalea_speciosa	((Elaeis_oleifera	Elaeis_guineensis)	Bactris_major))	(Reinhardtia_gracilis	((Reinhardtia_paiewonskiana	Reinhardtia_latisecta)	Reinhardtia_simplex)))	(Pseudophoenix_vinifera	Iriartea_deltoidea))	Orania_palindan))	Manicaria_saccifera)	(((Prestoea_acuminata	Hydriastele_microspadix)	((Dypsis_decaryi	Veitchia_spiralis)	(Podococcus_barteri	Pelagodoxa_henryana)))	Dictyosperma_album)))	(Burretiokentia_grandiflora	Kentiopsis_piersoniorum)))	Calamus_caryotoides);
(((Chamaedorea_seifrizii	((Nypa_fruticans	(((Orania_palindan	(((Attalea_speciosa	((Elaeis_oleifera	Elaeis_guineensis)	Bactris_major))	(Reinhardtia_gracilis	((Reinhardtia_paiewonskiana	Reinhardtia_latisecta)	Reinhardtia_simplex)))	Iriartea_deltoidea))	(Sclerosperma_profizianum	((((Manicaria_saccifera	(Dictyosperma_album	(Kentiopsis_piersoniorum	((((Podococcus_barteri	Prestoea_acuminata)	Pelagodoxa_henryana)	Hydriastele_microspadix)	Veitchia_spiralis))))	((Burretiokentia_grandiflora	Oenocarpus_bataua)	Oenocarpus_minor))	Heterospathe_cagayanensis)	Dypsis_decaryi)))	Roystonea_regia))	(Sabal_domingensis	(Phoenix_dactylifera	Serenoa_repens))))	Pseudophoenix_vinifera)	Calamus_caryotoides);
((((Sclerosperma_profizianum	(Roystonea_regia	((((Sabal_domingensis	(Phoenix_dactylifera	Serenoa_repens))	Chamaedorea_seifrizii)	Nypa_fruticans)	((Manicaria_saccifera	((Heterospathe_cagayanensis	((Oenocarpus_bataua	(Oenocarpus_minor	Burretiokentia_grandiflora))	Kentiopsis_piersoniorum))	((Hydriastele_microspadix	(((Veitchia_spiralis	Podococcus_barteri)	Pelagodoxa_henryana)	Dypsis_decaryi))	Dictyosperma_album)))	(Orania_palindan	((((Iriartea_deltoidea	Attalea_speciosa)	Bactris_major)	(Elaeis_oleifera	Elaeis_guineensis))	(Reinhardtia_gracilis	((Reinhardtia_paiewonskiana	Reinhardtia_latisecta)	Reinhardtia_simplex))))))))	Prestoea_acuminata)	Pseudophoenix_vinifera)	Calamus_caryotoides);
(((Chamaedorea_seifrizii	(Nypa_fruticans	((Serenoa_repens	((((((Heterospathe_cagayanensis	((Veitchia_spiralis	Podococcus_barteri)	Pelagodoxa_henryana))	(Prestoea_acuminata	Hydriastele_microspadix))	(Dictyosperma_album	Manicaria_saccifera))	((Oenocarpus_bataua	Oenocarpus_minor)	(Burretiokentia_grandiflora	Kentiopsis_piersoniorum)))	((Dypsis_decaryi	Orania_palindan)	((((Attalea_speciosa	Bactris_major)	(Elaeis_oleifera	Elaeis_guineensis))	(Reinhardtia_gracilis	((Reinhardtia_paiewonskiana	Reinhardtia_latisecta)	Reinhardtia_simplex)))	Iriartea_deltoidea)))	(Sclerosperma_profizianum	Roystonea_regia)))	(Sabal_domingensis	Phoenix_dactylifera))))	Pseudophoenix_vinifera)	Calamus_caryotoides);
(((Chamaedorea_seifrizii	(Nypa_fruticans	(((((Sclerosperma_profizianum	((((Veitchia_spiralis	(Dypsis_decaryi	(Pelagodoxa_henryana	((Prestoea_acuminata	Hydriastele_microspadix)	Podococcus_barteri))))	(Dictyosperma_album	Heterospathe_cagayanensis))	((Oenocarpus_bataua	Oenocarpus_minor)	(Burretiokentia_grandiflora	Kentiopsis_piersoniorum)))	Manicaria_saccifera))	Orania_palindan)	((((Reinhardtia_paiewonskiana	Reinhardtia_latisecta)	(Reinhardtia_simplex	Reinhardtia_gracilis))	((Bactris_major	(Elaeis_oleifera	Elaeis_guineensis))	Attalea_speciosa))	Iriartea_deltoidea))	Roystonea_regia)	(Sabal_domingensis	(Serenoa_repens	Phoenix_dactylifera)))))	Pseudophoenix_vinifera)	Calamus_caryotoides);
(((Chamaedorea_seifrizii	(Nypa_fruticans	((((((Reinhardtia_gracilis	((Reinhardtia_paiewonskiana	Reinhardtia_latisecta)	Reinhardtia_simplex))	((Bactris_major	(Elaeis_oleifera	Elaeis_guineensis))	(Iriartea_deltoidea	Attalea_speciosa)))	((Dictyosperma_album	((Heterospathe_cagayanensis	(Pelagodoxa_henryana	((Oenocarpus_bataua	Oenocarpus_minor)	(Podococcus_barteri	(Burretiokentia_grandiflora	Kentiopsis_piersoniorum)))))	(Veitchia_spiralis	(Dypsis_decaryi	(Prestoea_acuminata	Hydriastele_microspadix)))))	Manicaria_saccifera))	Orania_palindan)	(Roystonea_regia	Sclerosperma_profizianum))	(Sabal_domingensis	(Serenoa_repens	Phoenix_dactylifera)))))	Pseudophoenix_vinifera)	Calamus_caryotoides);
((Bactris_major	((Elaeis_oleifera	Elaeis_guineensis)	(Attalea_speciosa	(((Pseudophoenix_vinifera	Iriartea_deltoidea)	((((Sabal_domingensis	(Serenoa_repens	Phoenix_dactylifera))	(Chamaedorea_seifrizii	Nypa_fruticans))	Roystonea_regia)	((Sclerosperma_profizianum	(((((Dictyosperma_album	((Veitchia_spiralis	(Pelagodoxa_henryana	Podococcus_barteri))	(Prestoea_acuminata	Hydriastele_microspadix)))	((Oenocarpus_bataua	Oenocarpus_minor)	(Burretiokentia_grandiflora	Kentiopsis_piersoniorum)))	Manicaria_saccifera)	Dypsis_decaryi)	Heterospathe_cagayanensis))	Orania_palindan)))	((Reinhardtia_simplex	Reinhardtia_gracilis)	(Reinhardtia_paiewonskiana	Reinhardtia_latisecta))))))	Calamus_caryotoides);
((Sclerosperma_profizianum	(Heterospathe_cagayanensis	((((((Reinhardtia_simplex	Reinhardtia_gracilis)	(Reinhardtia_paiewonskiana	Reinhardtia_latisecta))	((Bactris_major	(Elaeis_oleifera	Elaeis_guineensis))	Attalea_speciosa))	(Pseudophoenix_vinifera	(Prestoea_acuminata	Iriartea_deltoidea)))	(Orania_palindan	(((((Dictyosperma_album	Pelagodoxa_henryana)	Veitchia_spiralis)	Hydriastele_microspadix)	(((Oenocarpus_bataua	(Podococcus_barteri	Oenocarpus_minor))	(Burretiokentia_grandiflora	Kentiopsis_piersoniorum))	(Dypsis_decaryi	Manicaria_saccifera)))	(((Phoenix_dactylifera	Sabal_domingensis)	(Chamaedorea_seifrizii	Nypa_fruticans))	Serenoa_repens))))	Roystonea_regia)))	Calamus_caryotoides);
(((((Reinhardtia_latisecta	Reinhardtia_paiewonskiana)	(Reinhardtia_simplex	Reinhardtia_gracilis))	((Elaeis_guineensis	Elaeis_oleifera)	(((Podococcus_barteri	Pseudophoenix_vinifera)	(((Orania_palindan	Roystonea_regia)	((Heterospathe_cagayanensis	Sclerosperma_profizianum)	(Manicaria_saccifera	(((Prestoea_acuminata	(Dypsis_decaryi	Hydriastele_microspadix))	(Veitchia_spiralis	Pelagodoxa_henryana))	(Dictyosperma_album	(Kentiopsis_piersoniorum	(Oenocarpus_bataua	(Burretiokentia_grandiflora	Oenocarpus_minor))))))))	(((Chamaedorea_seifrizii	Nypa_fruticans)	(Serenoa_repens	Phoenix_dactylifera))	Sabal_domingensis)))	(Iriartea_deltoidea	Attalea_speciosa))))	Bactris_major)	Calamus_caryotoides);
((Elaeis_oleifera	((Bactris_major	(Attalea_speciosa	(((Reinhardtia_latisecta	Reinhardtia_paiewonskiana)	(Reinhardtia_simplex	Reinhardtia_gracilis))	(((Dypsis_decaryi	Roystonea_regia)	(Nypa_fruticans	(((Phoenix_dactylifera	Serenoa_repens)	Sabal_domingensis)	Chamaedorea_seifrizii)))	(((Iriartea_deltoidea	Pseudophoenix_vinifera)	(((((Podococcus_barteri	(Veitchia_spiralis	Pelagodoxa_henryana))	(Prestoea_acuminata	Hydriastele_microspadix))	(Dictyosperma_album	Manicaria_saccifera))	(Kentiopsis_piersoniorum	(Oenocarpus_bataua	(Burretiokentia_grandiflora	Oenocarpus_minor))))	Heterospathe_cagayanensis))	(Orania_palindan	Sclerosperma_profizianum))))))	Elaeis_guineensis))	Calamus_caryotoides);
((((((Roystonea_regia	Sclerosperma_profizianum)	((Sabal_domingensis	(Nypa_fruticans	((Phoenix_dactylifera	(Dypsis_decaryi	Serenoa_repens))	Chamaedorea_seifrizii)))	(((Kentiopsis_piersoniorum	(Prestoea_acuminata	(Oenocarpus_bataua	(Burretiokentia_grandiflora	Oenocarpus_minor))))	(Heterospathe_cagayanensis	(Dictyosperma_album	((Podococcus_barteri	(Veitchia_spiralis	Pelagodoxa_henryana))	Hydriastele_microspadix))))	Manicaria_saccifera)))	Orania_palindan)	(((Attalea_speciosa	Iriartea_deltoidea)	(Reinhardtia_gracilis	((Reinhardtia_latisecta	Reinhardtia_paiewonskiana)	Reinhardtia_simplex)))	((Elaeis_guineensis	Elaeis_oleifera)	Bactris_major)))	Pseudophoenix_vinifera)	Calamus_caryotoides);
(((Bactris_major	((((((((Burretiokentia_grandiflora	Kentiopsis_piersoniorum)	(Prestoea_acuminata	(Oenocarpus_bataua	Oenocarpus_minor)))	(Heterospathe_cagayanensis	(Dictyosperma_album	((Podococcus_barteri	(Pelagodoxa_henryana	(Veitchia_spiralis	Dypsis_decaryi)))	Hydriastele_microspadix))))	Manicaria_saccifera)	((Roystonea_regia	Sclerosperma_profizianum)	(((Chamaedorea_seifrizii	Sabal_domingensis)	(Nypa_fruticans	Phoenix_dactylifera))	Serenoa_repens)))	Orania_palindan)	((Attalea_speciosa	Iriartea_deltoidea)	(Reinhardtia_gracilis	((Reinhardtia_latisecta	Reinhardtia_paiewonskiana)	Reinhardtia_simplex))))	(Elaeis_guineensis	Elaeis_oleifera)))	Pseudophoenix_vinifera)	Calamus_caryotoides);
((Sclerosperma_profizianum	(((Orania_palindan	((((Attalea_speciosa	(Elaeis_guineensis	Elaeis_oleifera))	(Reinhardtia_gracilis	(Bactris_major	((Reinhardtia_latisecta	Reinhardtia_paiewonskiana)	Reinhardtia_simplex))))	Iriartea_deltoidea)	(Sabal_domingensis	(((Pseudophoenix_vinifera	Chamaedorea_seifrizii)	Nypa_fruticans)	(Phoenix_dactylifera	Serenoa_repens)))))	(((Kentiopsis_piersoniorum	((Burretiokentia_grandiflora	Prestoea_acuminata)	(Oenocarpus_bataua	Oenocarpus_minor)))	((Dictyosperma_album	(Veitchia_spiralis	(Podococcus_barteri	(Pelagodoxa_henryana	(Dypsis_decaryi	Heterospathe_cagayanensis)))))	Hydriastele_microspadix))	Manicaria_saccifera))	Roystonea_regia))	Calamus_caryotoides);
((Chamaedorea_seifrizii	(Nypa_fruticans	((Sabal_domingensis	(Phoenix_dactylifera	Serenoa_repens))	((((Reinhardtia_gracilis	((Reinhardtia_latisecta	Reinhardtia_paiewonskiana)	Reinhardtia_simplex))	(Attalea_speciosa	(Bactris_major	(Elaeis_guineensis	Elaeis_oleifera))))	((Prestoea_acuminata	Iriartea_deltoidea)	Pseudophoenix_vinifera))	((Roystonea_regia	Orania_palindan)	((((Hydriastele_microspadix	((Veitchia_spiralis	(Dypsis_decaryi	(Podococcus_barteri	(Pelagodoxa_henryana	Heterospathe_cagayanensis))))	Dictyosperma_album))	((Kentiopsis_piersoniorum	Burretiokentia_grandiflora)	(Oenocarpus_bataua	Oenocarpus_minor)))	Manicaria_saccifera)	Sclerosperma_profizianum))))))	Calamus_caryotoides);
((Chamaedorea_seifrizii	(Nypa_fruticans	((Sabal_domingensis	(Phoenix_dactylifera	Serenoa_repens))	(((((((Reinhardtia_latisecta	Reinhardtia_paiewonskiana)	(Reinhardtia_simplex	Reinhardtia_gracilis))	(Attalea_speciosa	(Bactris_major	(Elaeis_guineensis	Elaeis_oleifera))))	(Iriartea_deltoidea	(Pseudophoenix_vinifera	Prestoea_acuminata)))	Roystonea_regia)	Orania_palindan)	((((((((Kentiopsis_piersoniorum	Burretiokentia_grandiflora)	(Oenocarpus_bataua	(Podococcus_barteri	Oenocarpus_minor)))	Heterospathe_cagayanensis)	Hydriastele_microspadix)	Dypsis_decaryi)	((Pelagodoxa_henryana	Veitchia_spiralis)	Dictyosperma_album))	Manicaria_saccifera)	Sclerosperma_profizianum)))))	Calamus_caryotoides);
((Chamaedorea_seifrizii	(Nypa_fruticans	((Sabal_domingensis	(Phoenix_dactylifera	Serenoa_repens))	((((((Pseudophoenix_vinifera	((Reinhardtia_latisecta	Reinhardtia_paiewonskiana)	(Reinhardtia_simplex	Reinhardtia_gracilis)))	((Iriartea_deltoidea	Attalea_speciosa)	(Bactris_major	(Elaeis_guineensis	Elaeis_oleifera))))	Orania_palindan)	((((((((Podococcus_barteri	Pelagodoxa_henryana)	(Dypsis_decaryi	Hydriastele_microspadix))	Veitchia_spiralis)	Heterospathe_cagayanensis)	Dictyosperma_album)	((Kentiopsis_piersoniorum	Burretiokentia_grandiflora)	(Oenocarpus_bataua	Oenocarpus_minor)))	Manicaria_saccifera)	Sclerosperma_profizianum))	Prestoea_acuminata)	Roystonea_regia))))	Calamus_caryotoides);
((((((Reinhardtia_latisecta	Reinhardtia_paiewonskiana)	(Reinhardtia_simplex	Reinhardtia_gracilis))	(Iriartea_deltoidea	Attalea_speciosa))	(Bactris_major	(Elaeis_guineensis	Elaeis_oleifera)))	(((((Roystonea_regia	(Chamaedorea_seifrizii	(Phoenix_dactylifera	Serenoa_repens)))	(Nypa_fruticans	Sabal_domingensis))	Pseudophoenix_vinifera)	(Orania_palindan	(((((Heterospathe_cagayanensis	((Kentiopsis_piersoniorum	Burretiokentia_grandiflora)	(Oenocarpus_bataua	Oenocarpus_minor)))	(Hydriastele_microspadix	(Podococcus_barteri	(Pelagodoxa_henryana	(Dypsis_decaryi	Veitchia_spiralis)))))	Dictyosperma_album)	Manicaria_saccifera)	Sclerosperma_profizianum)))	Prestoea_acuminata))	Calamus_caryotoides);
((Pseudophoenix_vinifera	(Sclerosperma_profizianum	((((((((Hydriastele_microspadix	((Veitchia_spiralis	Pelagodoxa_henryana)	Podococcus_barteri))	(Dictyosperma_album	((Kentiopsis_piersoniorum	Burretiokentia_grandiflora)	(Prestoea_acuminata	(Oenocarpus_bataua	Oenocarpus_minor)))))	Dypsis_decaryi)	Heterospathe_cagayanensis)	(Roystonea_regia	Manicaria_saccifera))	(Sabal_domingensis	(Serenoa_repens	((Nypa_fruticans	Chamaedorea_seifrizii)	Phoenix_dactylifera))))	(((Reinhardtia_gracilis	((Reinhardtia_latisecta	Reinhardtia_paiewonskiana)	Reinhardtia_simplex))	(Attalea_speciosa	(Bactris_major	(Elaeis_guineensis	Elaeis_oleifera))))	Iriartea_deltoidea))	Orania_palindan)))	Calamus_caryotoides);
((Podococcus_barteri	((((Roystonea_regia	Manicaria_saccifera)	((Heterospathe_cagayanensis	((((Burretiokentia_grandiflora	(Oenocarpus_bataua	Oenocarpus_minor))	Kentiopsis_piersoniorum)	Dictyosperma_album)	((Dypsis_decaryi	Veitchia_spiralis)	Hydriastele_microspadix)))	Pelagodoxa_henryana))	(Orania_palindan	(((Bactris_major	(((Pseudophoenix_vinifera	Prestoea_acuminata)	Chamaedorea_seifrizii)	((Reinhardtia_simplex	Reinhardtia_gracilis)	(Reinhardtia_paiewonskiana	Reinhardtia_latisecta))))	((Iriartea_deltoidea	Attalea_speciosa)	(Elaeis_oleifera	Elaeis_guineensis)))	(Nypa_fruticans	(Sabal_domingensis	(Phoenix_dactylifera	Serenoa_repens))))))	Sclerosperma_profizianum))	Calamus_caryotoides);
((Pseudophoenix_vinifera	(Sclerosperma_profizianum	(Roystonea_regia	(Orania_palindan	((((Bactris_major	(Elaeis_oleifera	Elaeis_guineensis))	(Attalea_speciosa	((Reinhardtia_simplex	Reinhardtia_gracilis)	(Reinhardtia_paiewonskiana	Reinhardtia_latisecta))))	((Serenoa_repens	(Sabal_domingensis	(Phoenix_dactylifera	(Nypa_fruticans	Chamaedorea_seifrizii))))	((Heterospathe_cagayanensis	(((((Prestoea_acuminata	(Oenocarpus_bataua	Oenocarpus_minor))	(Kentiopsis_piersoniorum	Burretiokentia_grandiflora))	(Dictyosperma_album	(Veitchia_spiralis	(Podococcus_barteri	Pelagodoxa_henryana))))	Hydriastele_microspadix)	Manicaria_saccifera))	Dypsis_decaryi)))	Iriartea_deltoidea)))))	Calamus_caryotoides);
((Bactris_major	((Elaeis_oleifera	Elaeis_guineensis)	(Attalea_speciosa	((Reinhardtia_gracilis	((Reinhardtia_paiewonskiana	Reinhardtia_latisecta)	Reinhardtia_simplex))	((Nypa_fruticans	(Chamaedorea_seifrizii	(Sabal_domingensis	(Serenoa_repens	Phoenix_dactylifera))))	((Pseudophoenix_vinifera	Orania_palindan)	(((((((Hydriastele_microspadix	(Heterospathe_cagayanensis	Prestoea_acuminata))	Dypsis_decaryi)	(Veitchia_spiralis	(Podococcus_barteri	Pelagodoxa_henryana)))	((((Burretiokentia_grandiflora	Oenocarpus_bataua)	Oenocarpus_minor)	Kentiopsis_piersoniorum)	Dictyosperma_album))	Manicaria_saccifera)	(Sclerosperma_profizianum	Roystonea_regia))	Iriartea_deltoidea)))))))	Calamus_caryotoides);
((Sclerosperma_profizianum	(Roystonea_regia	((((Chamaedorea_seifrizii	(Phoenix_dactylifera	Nypa_fruticans))	Serenoa_repens)	Sabal_domingensis)	((((((((Oenocarpus_bataua	(Podococcus_barteri	Oenocarpus_minor))	(Burretiokentia_grandiflora	Kentiopsis_piersoniorum))	(Dictyosperma_album	(Veitchia_spiralis	(Prestoea_acuminata	Hydriastele_microspadix))))	Manicaria_saccifera)	Dypsis_decaryi)	Heterospathe_cagayanensis)	(Pelagodoxa_henryana	Orania_palindan))	(Iriartea_deltoidea	(Attalea_speciosa	(((Pseudophoenix_vinifera	Bactris_major)	(Elaeis_oleifera	Elaeis_guineensis))	(Reinhardtia_gracilis	((Reinhardtia_paiewonskiana	Reinhardtia_latisecta)	Reinhardtia_simplex)))))))))	Calamus_caryotoides);
((Bactris_major	(((((Reinhardtia_paiewonskiana	Reinhardtia_latisecta)	(Reinhardtia_simplex	Reinhardtia_gracilis))	((((Pseudophoenix_vinifera	Iriartea_deltoidea)	(Orania_palindan	(Sclerosperma_profizianum	Roystonea_regia)))	(Manicaria_saccifera	((Oenocarpus_bataua	Oenocarpus_minor)	((((((Pelagodoxa_henryana	Veitchia_spiralis)	(Dypsis_decaryi	Podococcus_barteri))	(Prestoea_acuminata	Hydriastele_microspadix))	Dictyosperma_album)	(Burretiokentia_grandiflora	Kentiopsis_piersoniorum))	Heterospathe_cagayanensis))))	(((Chamaedorea_seifrizii	Sabal_domingensis)	(Phoenix_dactylifera	Nypa_fruticans))	Serenoa_repens)))	Attalea_speciosa)	(Elaeis_oleifera	Elaeis_guineensis)))	Calamus_caryotoides);
((Sclerosperma_profizianum	(Roystonea_regia	((((Dictyosperma_album	(Heterospathe_cagayanensis	(((Podococcus_barteri	Pelagodoxa_henryana)	(Veitchia_spiralis	Dypsis_decaryi))	(Prestoea_acuminata	Hydriastele_microspadix))))	(Burretiokentia_grandiflora	Kentiopsis_piersoniorum))	Manicaria_saccifera)	((Orania_palindan	((Sabal_domingensis	(((Phoenix_dactylifera	Nypa_fruticans)	Serenoa_repens)	Chamaedorea_seifrizii))	((Oenocarpus_bataua	Oenocarpus_minor)	(((Reinhardtia_paiewonskiana	Reinhardtia_latisecta)	(Reinhardtia_simplex	Reinhardtia_gracilis))	((Iriartea_deltoidea	Attalea_speciosa)	((Elaeis_oleifera	Elaeis_guineensis)	Bactris_major))))))	Pseudophoenix_vinifera))))	Calamus_caryotoides);
((Sclerosperma_profizianum	(Roystonea_regia	(((Sabal_domingensis	(Chamaedorea_seifrizii	(Serenoa_repens	Phoenix_dactylifera)))	Nypa_fruticans)	(((Manicaria_saccifera	((Oenocarpus_bataua	Oenocarpus_minor)	(((Veitchia_spiralis	(Burretiokentia_grandiflora	Kentiopsis_piersoniorum))	((Pelagodoxa_henryana	(Heterospathe_cagayanensis	Dypsis_decaryi))	Dictyosperma_album))	(Podococcus_barteri	(Prestoea_acuminata	Hydriastele_microspadix)))))	((Reinhardtia_gracilis	((Reinhardtia_paiewonskiana	Reinhardtia_latisecta)	Reinhardtia_simplex))	(((Pseudophoenix_vinifera	Iriartea_deltoidea)	Attalea_speciosa)	((Elaeis_oleifera	Elaeis_guineensis)	Bactris_major))))	Orania_palindan))))	Calamus_caryotoides);
((Sclerosperma_profizianum	(Roystonea_regia	((Sabal_domingensis	(((Nypa_fruticans	Phoenix_dactylifera)	Serenoa_repens)	Chamaedorea_seifrizii))	(((Manicaria_saccifera	(((Kentiopsis_piersoniorum	(Oenocarpus_bataua	(Oenocarpus_minor	Burretiokentia_grandiflora)))	Heterospathe_cagayanensis)	(Dictyosperma_album	((Prestoea_acuminata	Hydriastele_microspadix)	(((Veitchia_spiralis	Dypsis_decaryi)	Pelagodoxa_henryana)	Podococcus_barteri)))))	(((Reinhardtia_paiewonskiana	Reinhardtia_latisecta)	(Reinhardtia_simplex	Reinhardtia_gracilis))	((Iriartea_deltoidea	Attalea_speciosa)	((Elaeis_oleifera	Elaeis_guineensis)	Bactris_major))))	(Pseudophoenix_vinifera	Orania_palindan)))))	Calamus_caryotoides);
(((((Reinhardtia_paiewonskiana	Reinhardtia_latisecta)	(Reinhardtia_simplex	(Prestoea_acuminata	Reinhardtia_gracilis)))	((Iriartea_deltoidea	Attalea_speciosa)	((Elaeis_oleifera	Elaeis_guineensis)	(Pseudophoenix_vinifera	Bactris_major))))	(((Sclerosperma_profizianum	Roystonea_regia)	Orania_palindan)	((Serenoa_repens	(Sabal_domingensis	((Phoenix_dactylifera	Nypa_fruticans)	Chamaedorea_seifrizii)))	((Manicaria_saccifera	((Hydriastele_microspadix	(Heterospathe_cagayanensis	((Veitchia_spiralis	(Podococcus_barteri	Pelagodoxa_henryana))	Dictyosperma_album)))	Dypsis_decaryi))	((Burretiokentia_grandiflora	Kentiopsis_piersoniorum)	(Oenocarpus_bataua	Oenocarpus_minor))))))	Calamus_caryotoides);
((Sclerosperma_profizianum	(Roystonea_regia	(Orania_palindan	((Iriartea_deltoidea	((Serenoa_repens	(Sabal_domingensis	((Phoenix_dactylifera	Nypa_fruticans)	Chamaedorea_seifrizii)))	(Pelagodoxa_henryana	(Dypsis_decaryi	(Heterospathe_cagayanensis	((((Prestoea_acuminata	Hydriastele_microspadix)	Dictyosperma_album)	Veitchia_spiralis)	(Podococcus_barteri	((Burretiokentia_grandiflora	Kentiopsis_piersoniorum)	(Oenocarpus_bataua	Oenocarpus_minor)))))))))	(Manicaria_saccifera	(((Reinhardtia_paiewonskiana	Reinhardtia_latisecta)	(Reinhardtia_simplex	Reinhardtia_gracilis))	(Attalea_speciosa	((Elaeis_oleifera	Elaeis_guineensis)	(Pseudophoenix_vinifera	Bactris_major)))))))))	Calamus_caryotoides);
(((Oenocarpus_bataua	Oenocarpus_minor)	(((((Orania_palindan	Manicaria_saccifera)	(Pseudophoenix_vinifera	(Sabal_domingensis	((((Elaeis_oleifera	Elaeis_guineensis)	Bactris_major)	(Iriartea_deltoidea	Attalea_speciosa))	(Reinhardtia_simplex	((Reinhardtia_paiewonskiana	Reinhardtia_latisecta)	Reinhardtia_gracilis))))))	(Roystonea_regia	Sclerosperma_profizianum))	((Serenoa_repens	(((Phoenix_dactylifera	Dypsis_decaryi)	Nypa_fruticans)	Chamaedorea_seifrizii))	(((Kentiopsis_piersoniorum	Burretiokentia_grandiflora)	(((Podococcus_barteri	(Pelagodoxa_henryana	Veitchia_spiralis))	Hydriastele_microspadix)	Dictyosperma_album))	Heterospathe_cagayanensis)))	Prestoea_acuminata))	Calamus_caryotoides);
(((((Heterospathe_cagayanensis	(Manicaria_saccifera	(((((Sclerosperma_profizianum	Orania_palindan)	(Iriartea_deltoidea	(Prestoea_acuminata	Pseudophoenix_vinifera)))	(((Bactris_major	(Reinhardtia_gracilis	(Reinhardtia_simplex	(Reinhardtia_paiewonskiana	Reinhardtia_latisecta))))	(Elaeis_oleifera	Elaeis_guineensis))	Attalea_speciosa))	(Nypa_fruticans	((Sabal_domingensis	(Serenoa_repens	Phoenix_dactylifera))	Chamaedorea_seifrizii)))	Roystonea_regia)))	(((Pelagodoxa_henryana	Hydriastele_microspadix)	((Dypsis_decaryi	Veitchia_spiralis)	Dictyosperma_album))	Podococcus_barteri))	(Kentiopsis_piersoniorum	Burretiokentia_grandiflora))	(Oenocarpus_bataua	Oenocarpus_minor))	Calamus_caryotoides);
((Bactris_major	((Reinhardtia_simplex	(Reinhardtia_paiewonskiana	Reinhardtia_latisecta))	(((Reinhardtia_gracilis	(Elaeis_oleifera	Elaeis_guineensis))	((Iriartea_deltoidea	Attalea_speciosa)	(Pseudophoenix_vinifera	((Sclerosperma_profizianum	(Heterospathe_cagayanensis	(Dypsis_decaryi	((((Kentiopsis_piersoniorum	Burretiokentia_grandiflora)	(Oenocarpus_bataua	Oenocarpus_minor))	(Dictyosperma_album	(Hydriastele_microspadix	(Podococcus_barteri	Veitchia_spiralis))))	Manicaria_saccifera))))	(((Nypa_fruticans	((Serenoa_repens	Phoenix_dactylifera)	Chamaedorea_seifrizii))	Roystonea_regia)	(Pelagodoxa_henryana	(Sabal_domingensis	Orania_palindan)))))))	Prestoea_acuminata)))	Calamus_caryotoides);
((Elaeis_oleifera	(Elaeis_guineensis	(Bactris_major	(Attalea_speciosa	((((Prestoea_acuminata	Pseudophoenix_vinifera)	Iriartea_deltoidea)	(Orania_palindan	((Sclerosperma_profizianum	(Manicaria_saccifera	(((Dictyosperma_album	(Hydriastele_microspadix	((Veitchia_spiralis	(Pelagodoxa_henryana	Podococcus_barteri))	Dypsis_decaryi)))	Heterospathe_cagayanensis)	((Kentiopsis_piersoniorum	Burretiokentia_grandiflora)	(Oenocarpus_bataua	Oenocarpus_minor)))))	((Nypa_fruticans	((Sabal_domingensis	(Serenoa_repens	Phoenix_dactylifera))	Chamaedorea_seifrizii))	Roystonea_regia))))	(Reinhardtia_gracilis	(Reinhardtia_simplex	(Reinhardtia_paiewonskiana	Reinhardtia_latisecta))))))))	Calamus_caryotoides);
((Chamaedorea_seifrizii	(((Serenoa_repens	(Sabal_domingensis	(((Pelagodoxa_henryana	Orania_palindan)	((Podococcus_barteri	Pseudophoenix_vinifera)	(Sclerosperma_profizianum	((((Hydriastele_microspadix	(Veitchia_spiralis	Dypsis_decaryi))	(Dictyosperma_album	Manicaria_saccifera))	(Kentiopsis_piersoniorum	(Burretiokentia_grandiflora	(Oenocarpus_minor	Oenocarpus_bataua))))	Heterospathe_cagayanensis))))	((Reinhardtia_simplex	(Reinhardtia_paiewonskiana	Reinhardtia_latisecta))	((Attalea_speciosa	Iriartea_deltoidea)	((Reinhardtia_gracilis	(Elaeis_oleifera	Elaeis_guineensis))	(Prestoea_acuminata	Bactris_major)))))))	Roystonea_regia)	(Nypa_fruticans	Phoenix_dactylifera)))	Calamus_caryotoides);
((Chamaedorea_seifrizii	(Nypa_fruticans	(((Sclerosperma_profizianum	Roystonea_regia)	(((((Burretiokentia_grandiflora	(Oenocarpus_minor	Oenocarpus_bataua))	(((Dictyosperma_album	((Prestoea_acuminata	Hydriastele_microspadix)	((Podococcus_barteri	(Pelagodoxa_henryana	Veitchia_spiralis))	Dypsis_decaryi)))	Kentiopsis_piersoniorum)	Heterospathe_cagayanensis))	Manicaria_saccifera)	(Orania_palindan	Pseudophoenix_vinifera))	(((Attalea_speciosa	Iriartea_deltoidea)	((Reinhardtia_gracilis	(Elaeis_oleifera	Elaeis_guineensis))	Bactris_major))	(Reinhardtia_simplex	(Reinhardtia_paiewonskiana	Reinhardtia_latisecta)))))	((Sabal_domingensis	Serenoa_repens)	Phoenix_dactylifera))))	Calamus_caryotoides);
((Chamaedorea_seifrizii	(Nypa_fruticans	(((Sclerosperma_profizianum	Roystonea_regia)	((((Dypsis_decaryi	Heterospathe_cagayanensis)	((((Kentiopsis_piersoniorum	(Oenocarpus_bataua	(Burretiokentia_grandiflora	(Podococcus_barteri	Oenocarpus_minor))))	(Pelagodoxa_henryana	Veitchia_spiralis))	Dictyosperma_album)	(Prestoea_acuminata	Hydriastele_microspadix)))	Manicaria_saccifera)	(Orania_palindan	(Iriartea_deltoidea	((Attalea_speciosa	(Elaeis_oleifera	Elaeis_guineensis))	((Pseudophoenix_vinifera	Bactris_major)	((Reinhardtia_gracilis	Reinhardtia_simplex)	(Reinhardtia_paiewonskiana	Reinhardtia_latisecta))))))))	(Sabal_domingensis	(Serenoa_repens	Phoenix_dactylifera)))))	Calamus_caryotoides);
((((Iriartea_deltoidea	Attalea_speciosa)	(Elaeis_oleifera	Elaeis_guineensis))	(((((Nypa_fruticans	Chamaedorea_seifrizii)	(Sabal_domingensis	(Serenoa_repens	Phoenix_dactylifera)))	Roystonea_regia)	((Sclerosperma_profizianum	(((Dypsis_decaryi	Heterospathe_cagayanensis)	(((Burretiokentia_grandiflora	Kentiopsis_piersoniorum)	(Oenocarpus_bataua	Oenocarpus_minor))	(((Veitchia_spiralis	(Podococcus_barteri	Pelagodoxa_henryana))	Dictyosperma_album)	(Prestoea_acuminata	Hydriastele_microspadix))))	Manicaria_saccifera))	Orania_palindan))	(((Pseudophoenix_vinifera	Bactris_major)	(Reinhardtia_simplex	(Reinhardtia_paiewonskiana	Reinhardtia_latisecta)))	Reinhardtia_gracilis)))	Calamus_caryotoides);
((Sclerosperma_profizianum	((((Roystonea_regia	Dypsis_decaryi)	Heterospathe_cagayanensis)	(((Manicaria_saccifera	Dictyosperma_album)	((Prestoea_acuminata	Hydriastele_microspadix)	(Veitchia_spiralis	Pelagodoxa_henryana)))	((Burretiokentia_grandiflora	Kentiopsis_piersoniorum)	(Oenocarpus_bataua	Oenocarpus_minor))))	(((Podococcus_barteri	Orania_palindan)	((((Iriartea_deltoidea	Attalea_speciosa)	(Bactris_major	(Elaeis_oleifera	Elaeis_guineensis)))	((Reinhardtia_gracilis	Reinhardtia_simplex)	(Reinhardtia_paiewonskiana	Reinhardtia_latisecta)))	((((Phoenix_dactylifera	Nypa_fruticans)	Chamaedorea_seifrizii)	Sabal_domingensis)	Serenoa_repens)))	Pseudophoenix_vinifera)))	Calamus_caryotoides);
(((((Iriartea_deltoidea	Attalea_speciosa)	(Bactris_major	(Elaeis_oleifera	Elaeis_guineensis)))	((Reinhardtia_gracilis	Reinhardtia_simplex)	(Reinhardtia_paiewonskiana	Reinhardtia_latisecta)))	(((((Dypsis_decaryi	Heterospathe_cagayanensis)	((((Veitchia_spiralis	Pelagodoxa_henryana)	Hydriastele_microspadix)	(Manicaria_saccifera	Dictyosperma_album))	((Burretiokentia_grandiflora	Kentiopsis_piersoniorum)	(Prestoea_acuminata	(Oenocarpus_bataua	Oenocarpus_minor)))))	Podococcus_barteri)	(((((Serenoa_repens	Phoenix_dactylifera)	Chamaedorea_seifrizii)	Sabal_domingensis)	Nypa_fruticans)	(Roystonea_regia	Sclerosperma_profizianum)))	(Orania_palindan	Pseudophoenix_vinifera)))	Calamus_caryotoides);
((Sclerosperma_profizianum	((((Sabal_domingensis	((Phoenix_dactylifera	Serenoa_repens)	(Nypa_fruticans	Chamaedorea_seifrizii)))	(((((((Veitchia_spiralis	(Pelagodoxa_henryana	Podococcus_barteri))	Hydriastele_microspadix)	Dictyosperma_album)	((Prestoea_acuminata	(Oenocarpus_minor	Oenocarpus_bataua))	(Burretiokentia_grandiflora	Kentiopsis_piersoniorum)))	Heterospathe_cagayanensis)	Dypsis_decaryi)	(Roystonea_regia	Manicaria_saccifera)))	(((((Reinhardtia_simplex	Reinhardtia_gracilis)	(Reinhardtia_latisecta	Reinhardtia_paiewonskiana))	(Pseudophoenix_vinifera	Bactris_major))	(Elaeis_guineensis	Elaeis_oleifera))	(Attalea_speciosa	Iriartea_deltoidea)))	Orania_palindan))	Calamus_caryotoides);
((Pseudophoenix_vinifera	(((Sabal_domingensis	Nypa_fruticans)	(Chamaedorea_seifrizii	(Phoenix_dactylifera	Serenoa_repens)))	((Roystonea_regia	Sclerosperma_profizianum)	(((((((Oenocarpus_minor	Oenocarpus_bataua)	(Burretiokentia_grandiflora	Kentiopsis_piersoniorum))	(((Veitchia_spiralis	(Pelagodoxa_henryana	Podococcus_barteri))	(Prestoea_acuminata	Hydriastele_microspadix))	(Manicaria_saccifera	Dictyosperma_album)))	Heterospathe_cagayanensis)	Dypsis_decaryi)	(((Attalea_speciosa	(Bactris_major	(Elaeis_guineensis	Elaeis_oleifera)))	((Reinhardtia_simplex	Reinhardtia_gracilis)	(Reinhardtia_latisecta	Reinhardtia_paiewonskiana)))	Iriartea_deltoidea))	Orania_palindan))))	Calamus_caryotoides);
((Sclerosperma_profizianum	((Orania_palindan	((((Sabal_domingensis	(Phoenix_dactylifera	Serenoa_repens))	(Pseudophoenix_vinifera	(Chamaedorea_seifrizii	Prestoea_acuminata)))	Nypa_fruticans)	((((Elaeis_guineensis	Elaeis_oleifera)	Attalea_speciosa)	((Reinhardtia_gracilis	((Reinhardtia_latisecta	Reinhardtia_paiewonskiana)	Reinhardtia_simplex))	Bactris_major))	Iriartea_deltoidea)))	(Manicaria_saccifera	(Roystonea_regia	(((Hydriastele_microspadix	Heterospathe_cagayanensis)	(((Oenocarpus_minor	Oenocarpus_bataua)	Burretiokentia_grandiflora)	Kentiopsis_piersoniorum))	(Dictyosperma_album	((Dypsis_decaryi	Veitchia_spiralis)	(Pelagodoxa_henryana	Podococcus_barteri))))))))	Calamus_caryotoides);
((Sclerosperma_profizianum	(Roystonea_regia	(((Phoenix_dactylifera	Serenoa_repens)	(Sabal_domingensis	Nypa_fruticans))	((((Pseudophoenix_vinifera	(Chamaedorea_seifrizii	Prestoea_acuminata))	((Reinhardtia_latisecta	Reinhardtia_paiewonskiana)	(Reinhardtia_simplex	Reinhardtia_gracilis)))	((Bactris_major	(Elaeis_guineensis	Elaeis_oleifera))	(Attalea_speciosa	Iriartea_deltoidea)))	((Manicaria_saccifera	(((Dictyosperma_album	((Heterospathe_cagayanensis	((Podococcus_barteri	((Oenocarpus_minor	Oenocarpus_bataua)	Burretiokentia_grandiflora))	Kentiopsis_piersoniorum))	(Dypsis_decaryi	Veitchia_spiralis)))	Hydriastele_microspadix)	Pelagodoxa_henryana))	Orania_palindan)))))	Calamus_caryotoides);
((Chamaedorea_seifrizii	(Nypa_fruticans	(((Phoenix_dactylifera	Serenoa_repens)	Sabal_domingensis)	(((((((Reinhardtia_latisecta	Reinhardtia_paiewonskiana)	Reinhardtia_simplex)	Reinhardtia_gracilis)	((Attalea_speciosa	Iriartea_deltoidea)	(Bactris_major	(Elaeis_guineensis	Elaeis_oleifera))))	((Manicaria_saccifera	((((Prestoea_acuminata	Hydriastele_microspadix)	((Heterospathe_cagayanensis	(Veitchia_spiralis	(Pelagodoxa_henryana	Podococcus_barteri)))	Dypsis_decaryi))	(((Oenocarpus_minor	Oenocarpus_bataua)	Burretiokentia_grandiflora)	Kentiopsis_piersoniorum))	Dictyosperma_album))	Orania_palindan))	(Sclerosperma_profizianum	Roystonea_regia))	Pseudophoenix_vinifera))))	Calamus_caryotoides);
((Bactris_major	((Elaeis_guineensis	Elaeis_oleifera)	(((((Pseudophoenix_vinifera	Iriartea_deltoidea)	(Roystonea_regia	(Sabal_domingensis	((Chamaedorea_seifrizii	Nypa_fruticans)	(Phoenix_dactylifera	Serenoa_repens)))))	((Sclerosperma_profizianum	(Manicaria_saccifera	((Heterospathe_cagayanensis	((Oenocarpus_minor	Oenocarpus_bataua)	(Burretiokentia_grandiflora	Kentiopsis_piersoniorum)))	(((Prestoea_acuminata	Hydriastele_microspadix)	(Dypsis_decaryi	(Podococcus_barteri	(Pelagodoxa_henryana	Veitchia_spiralis))))	Dictyosperma_album))))	Orania_palindan))	((Reinhardtia_latisecta	Reinhardtia_paiewonskiana)	(Reinhardtia_simplex	Reinhardtia_gracilis)))	Attalea_speciosa)))	Calamus_caryotoides);
(((Chamaedorea_seifrizii	(Nypa_fruticans	(((Serenoa_repens	((Roystonea_regia	Orania_palindan)	(Sclerosperma_profizianum	(Manicaria_saccifera	((Heterospathe_cagayanensis	Dypsis_decaryi)	(((Oenocarpus_minor	Oenocarpus_bataua)	(Burretiokentia_grandiflora	Kentiopsis_piersoniorum))	(((Podococcus_barteri	(Pelagodoxa_henryana	Veitchia_spiralis))	(Prestoea_acuminata	Hydriastele_microspadix))	Dictyosperma_album)))))))	(Iriartea_deltoidea	((Reinhardtia_gracilis	((Reinhardtia_latisecta	Reinhardtia_paiewonskiana)	Reinhardtia_simplex))	(Attalea_speciosa	(Bactris_major	(Elaeis_guineensis	Elaeis_oleifera))))))	(Sabal_domingensis	Phoenix_dactylifera))))	Pseudophoenix_vinifera)	Calamus_caryotoides);
((Sclerosperma_profizianum	(((Manicaria_saccifera	(((Podococcus_barteri	Oenocarpus_minor)	Oenocarpus_bataua)	((((Veitchia_spiralis	(Burretiokentia_grandiflora	Kentiopsis_piersoniorum))	(Prestoea_acuminata	Hydriastele_microspadix))	(Dictyosperma_album	(Heterospathe_cagayanensis	Dypsis_decaryi)))	Pelagodoxa_henryana)))	(Orania_palindan	(((Sabal_domingensis	(Serenoa_repens	Phoenix_dactylifera))	(Chamaedorea_seifrizii	Nypa_fruticans))	((((Elaeis_oleifera	Bactris_major)	Elaeis_guineensis)	(Attalea_speciosa	Iriartea_deltoidea))	((Reinhardtia_gracilis	((Reinhardtia_latisecta	Reinhardtia_paiewonskiana)	Reinhardtia_simplex))	Pseudophoenix_vinifera)))))	Roystonea_regia))	Calamus_caryotoides);
((Chamaedorea_seifrizii	((Serenoa_repens	(Nypa_fruticans	Phoenix_dactylifera))	((((((Elaeis_oleifera	Elaeis_guineensis)	(Attalea_speciosa	Iriartea_deltoidea))	((((Reinhardtia_latisecta	Reinhardtia_paiewonskiana)	(Reinhardtia_simplex	Reinhardtia_gracilis))	Pseudophoenix_vinifera)	(Bactris_major	Prestoea_acuminata)))	((Manicaria_saccifera	((((Burretiokentia_grandiflora	Kentiopsis_piersoniorum)	(Oenocarpus_minor	Oenocarpus_bataua))	(Dictyosperma_album	(Hydriastele_microspadix	((Podococcus_barteri	Pelagodoxa_henryana)	Veitchia_spiralis))))	(Heterospathe_cagayanensis	Dypsis_decaryi)))	Orania_palindan))	(Roystonea_regia	Sclerosperma_profizianum))	Sabal_domingensis)))	Calamus_caryotoides);
(((Chamaedorea_seifrizii	(((Serenoa_repens	Phoenix_dactylifera)	(((Orania_palindan	(((Heterospathe_cagayanensis	Dypsis_decaryi)	(Manicaria_saccifera	((((Burretiokentia_grandiflora	Kentiopsis_piersoniorum)	(Oenocarpus_minor	Oenocarpus_bataua))	Dictyosperma_album)	((Prestoea_acuminata	Hydriastele_microspadix)	((Podococcus_barteri	Pelagodoxa_henryana)	Veitchia_spiralis)))))	(((Reinhardtia_gracilis	((Reinhardtia_latisecta	Reinhardtia_paiewonskiana)	Reinhardtia_simplex))	(Bactris_major	(Elaeis_oleifera	Elaeis_guineensis)))	(Attalea_speciosa	Iriartea_deltoidea))))	(Roystonea_regia	Sclerosperma_profizianum))	Sabal_domingensis))	Nypa_fruticans))	Pseudophoenix_vinifera)	Calamus_caryotoides);
((Sclerosperma_profizianum	(Roystonea_regia	(((Phoenix_dactylifera	((Nypa_fruticans	Chamaedorea_seifrizii)	Sabal_domingensis))	Serenoa_repens)	(((Manicaria_saccifera	((Dictyosperma_album	(Heterospathe_cagayanensis	(Kentiopsis_piersoniorum	((Oenocarpus_minor	Burretiokentia_grandiflora)	Oenocarpus_bataua))))	((((Prestoea_acuminata	Hydriastele_microspadix)	Pelagodoxa_henryana)	Podococcus_barteri)	(Veitchia_spiralis	Dypsis_decaryi))))	(((Reinhardtia_gracilis	((Reinhardtia_paiewonskiana	Reinhardtia_latisecta)	Reinhardtia_simplex))	(Bactris_major	(Elaeis_oleifera	Elaeis_guineensis)))	(Iriartea_deltoidea	Attalea_speciosa)))	(Orania_palindan	Pseudophoenix_vinifera)))))	Calamus_caryotoides);
(((Oenocarpus_minor	Oenocarpus_bataua)	(((Reinhardtia_gracilis	((Reinhardtia_paiewonskiana	Reinhardtia_latisecta)	Reinhardtia_simplex))	((Bactris_major	(Elaeis_oleifera	Elaeis_guineensis))	((Pseudophoenix_vinifera	Iriartea_deltoidea)	Attalea_speciosa)))	((((Heterospathe_cagayanensis	Dypsis_decaryi)	((((Pelagodoxa_henryana	(Podococcus_barteri	Veitchia_spiralis))	Dictyosperma_album)	(Burretiokentia_grandiflora	Kentiopsis_piersoniorum))	(Prestoea_acuminata	Hydriastele_microspadix)))	((Sclerosperma_profizianum	Roystonea_regia)	((Nypa_fruticans	Chamaedorea_seifrizii)	(Sabal_domingensis	(Serenoa_repens	Phoenix_dactylifera)))))	(Manicaria_saccifera	Orania_palindan))))	Calamus_caryotoides);
((Oenocarpus_minor	(((((Manicaria_saccifera	Dictyosperma_album)	Veitchia_spiralis)	(Hydriastele_microspadix	(((((Sabal_domingensis	((Pseudophoenix_vinifera	Chamaedorea_seifrizii)	(Phoenix_dactylifera	Nypa_fruticans)))	Serenoa_repens)	((Sclerosperma_profizianum	Roystonea_regia)	(((Reinhardtia_gracilis	((Reinhardtia_paiewonskiana	Reinhardtia_latisecta)	Reinhardtia_simplex))	((Bactris_major	(Elaeis_oleifera	Elaeis_guineensis))	(Iriartea_deltoidea	Attalea_speciosa)))	Orania_palindan)))	(Prestoea_acuminata	Podococcus_barteri))	(Heterospathe_cagayanensis	Dypsis_decaryi))))	((Pelagodoxa_henryana	Burretiokentia_grandiflora)	Kentiopsis_piersoniorum))	Oenocarpus_bataua))	Calamus_caryotoides);
((Chamaedorea_seifrizii	(((((Iriartea_deltoidea	((((Prestoea_acuminata	Reinhardtia_gracilis)	((Reinhardtia_paiewonskiana	Reinhardtia_latisecta)	Reinhardtia_simplex))	(Pseudophoenix_vinifera	Bactris_major))	((Elaeis_oleifera	Elaeis_guineensis)	Attalea_speciosa)))	(Orania_palindan	(Manicaria_saccifera	((Dictyosperma_album	(((Podococcus_barteri	Pelagodoxa_henryana)	((Dypsis_decaryi	Veitchia_spiralis)	Hydriastele_microspadix))	Heterospathe_cagayanensis))	(Kentiopsis_piersoniorum	((Oenocarpus_bataua	Oenocarpus_minor)	Burretiokentia_grandiflora))))))	(Sclerosperma_profizianum	Roystonea_regia))	(Sabal_domingensis	(Serenoa_repens	Phoenix_dactylifera)))	Nypa_fruticans))	Calamus_caryotoides);
((Chamaedorea_seifrizii	((((((Sclerosperma_profizianum	Pseudophoenix_vinifera)	((((Reinhardtia_gracilis	((Reinhardtia_paiewonskiana	Reinhardtia_latisecta)	Reinhardtia_simplex))	((Bactris_major	(Elaeis_oleifera	Elaeis_guineensis))	Attalea_speciosa))	Iriartea_deltoidea)	(Orania_palindan	Roystonea_regia)))	(Manicaria_saccifera	((Dictyosperma_album	(((Dypsis_decaryi	Veitchia_spiralis)	(Prestoea_acuminata	Hydriastele_microspadix))	Pelagodoxa_henryana))	(Heterospathe_cagayanensis	((Podococcus_barteri	(Oenocarpus_bataua	Oenocarpus_minor))	(Burretiokentia_grandiflora	Kentiopsis_piersoniorum))))))	Sabal_domingensis)	(Serenoa_repens	Phoenix_dactylifera))	Nypa_fruticans))	Calamus_caryotoides);
((Chamaedorea_seifrizii	(((Serenoa_repens	(Sabal_domingensis	Phoenix_dactylifera))	(((Orania_palindan	((Elaeis_oleifera	Elaeis_guineensis)	((((Prestoea_acuminata	Pseudophoenix_vinifera)	Bactris_major)	(Reinhardtia_gracilis	((Reinhardtia_paiewonskiana	Reinhardtia_latisecta)	Reinhardtia_simplex)))	(Attalea_speciosa	Iriartea_deltoidea))))	((Sclerosperma_profizianum	Manicaria_saccifera)	(((Burretiokentia_grandiflora	(Oenocarpus_bataua	Oenocarpus_minor))	Kentiopsis_piersoniorum)	(Dictyosperma_album	(Heterospathe_cagayanensis	(Podococcus_barteri	((Dypsis_decaryi	Veitchia_spiralis)	(Pelagodoxa_henryana	Hydriastele_microspadix))))))))	Roystonea_regia))	Nypa_fruticans))	Calamus_caryotoides);
((Prestoea_acuminata	(Pseudophoenix_vinifera	((Sclerosperma_profizianum	(Manicaria_saccifera	((((Oenocarpus_bataua	Oenocarpus_minor)	(Kentiopsis_piersoniorum	Burretiokentia_grandiflora))	((((Veitchia_spiralis	Dypsis_decaryi)	(Pelagodoxa_henryana	Podococcus_barteri))	Hydriastele_microspadix)	Dictyosperma_album))	Heterospathe_cagayanensis)))	((Roystonea_regia	Orania_palindan)	((((Reinhardtia_paiewonskiana	Reinhardtia_latisecta)	(Reinhardtia_simplex	Reinhardtia_gracilis))	((Bactris_major	(Attalea_speciosa	Iriartea_deltoidea))	(Elaeis_oleifera	Elaeis_guineensis)))	(((Chamaedorea_seifrizii	Phoenix_dactylifera)	(Nypa_fruticans	Sabal_domingensis))	Serenoa_repens))))))	Calamus_caryotoides);
((Chamaedorea_seifrizii	(((Sabal_domingensis	((((Sclerosperma_profizianum	(Manicaria_saccifera	(((((Podococcus_barteri	Kentiopsis_piersoniorum)	((Burretiokentia_grandiflora	Prestoea_acuminata)	(Oenocarpus_bataua	Oenocarpus_minor)))	Dictyosperma_album)	Heterospathe_cagayanensis)	(((Pelagodoxa_henryana	Veitchia_spiralis)	Dypsis_decaryi)	Hydriastele_microspadix))))	((((Reinhardtia_paiewonskiana	Reinhardtia_latisecta)	(Reinhardtia_simplex	Reinhardtia_gracilis))	((Bactris_major	(Attalea_speciosa	Iriartea_deltoidea))	(Elaeis_oleifera	Elaeis_guineensis)))	Pseudophoenix_vinifera))	Orania_palindan)	Roystonea_regia))	(Phoenix_dactylifera	Serenoa_repens))	Nypa_fruticans))	Calamus_caryotoides);
(((Oenocarpus_bataua	Oenocarpus_minor)	(((((Dictyosperma_album	Heterospathe_cagayanensis)	(Kentiopsis_piersoniorum	Burretiokentia_grandiflora))	(((Podococcus_barteri	Prestoea_acuminata)	((Dypsis_decaryi	Hydriastele_microspadix)	Pelagodoxa_henryana))	Veitchia_spiralis))	Manicaria_saccifera)	(((((Reinhardtia_paiewonskiana	Reinhardtia_latisecta)	(Reinhardtia_simplex	Reinhardtia_gracilis))	(((Pseudophoenix_vinifera	Bactris_major)	(Attalea_speciosa	Iriartea_deltoidea))	(Elaeis_oleifera	Elaeis_guineensis)))	((Roystonea_regia	Sclerosperma_profizianum)	Orania_palindan))	((Nypa_fruticans	((Serenoa_repens	Phoenix_dactylifera)	Chamaedorea_seifrizii))	Sabal_domingensis))))	Calamus_caryotoides);
(((Prestoea_acuminata	((((Serenoa_repens	((Nypa_fruticans	Phoenix_dactylifera)	Chamaedorea_seifrizii))	Sabal_domingensis)	(Roystonea_regia	Sclerosperma_profizianum))	((Orania_palindan	((Oenocarpus_bataua	(Podococcus_barteri	Oenocarpus_minor))	(((Heterospathe_cagayanensis	(Hydriastele_microspadix	(Dypsis_decaryi	Pelagodoxa_henryana)))	((Veitchia_spiralis	(Kentiopsis_piersoniorum	Burretiokentia_grandiflora))	Dictyosperma_album))	Manicaria_saccifera)))	((Reinhardtia_simplex	(Reinhardtia_latisecta	Reinhardtia_paiewonskiana))	((Attalea_speciosa	Iriartea_deltoidea)	(Bactris_major	(Reinhardtia_gracilis	(Elaeis_oleifera	Elaeis_guineensis))))))))	Pseudophoenix_vinifera)	Calamus_caryotoides);
((((Manicaria_saccifera	((Nypa_fruticans	Orania_palindan)	((Iriartea_deltoidea	(Attalea_speciosa	((Reinhardtia_gracilis	(Reinhardtia_simplex	(Reinhardtia_latisecta	Reinhardtia_paiewonskiana)))	((Elaeis_guineensis	Elaeis_oleifera)	Bactris_major))))	((((((Pelagodoxa_henryana	Veitchia_spiralis)	Podococcus_barteri)	(Dictyosperma_album	Hydriastele_microspadix))	((Prestoea_acuminata	(Oenocarpus_bataua	Oenocarpus_minor))	(Burretiokentia_grandiflora	Kentiopsis_piersoniorum)))	(Dypsis_decaryi	Heterospathe_cagayanensis))	((Sabal_domingensis	(Serenoa_repens	Phoenix_dactylifera))	(Sclerosperma_profizianum	Roystonea_regia))))))	Chamaedorea_seifrizii)	Pseudophoenix_vinifera)	Calamus_caryotoides);
(((((Sclerosperma_profizianum	Roystonea_regia)	((Orania_palindan	(((((Oenocarpus_bataua	(Burretiokentia_grandiflora	Oenocarpus_minor))	Kentiopsis_piersoniorum)	((Prestoea_acuminata	Hydriastele_microspadix)	((Podococcus_barteri	Veitchia_spiralis)	Pelagodoxa_henryana)))	(Manicaria_saccifera	Dictyosperma_album))	(Dypsis_decaryi	Heterospathe_cagayanensis)))	(((Attalea_speciosa	Iriartea_deltoidea)	((Elaeis_guineensis	Elaeis_oleifera)	Bactris_major))	((Reinhardtia_simplex	(Reinhardtia_latisecta	Reinhardtia_paiewonskiana))	Reinhardtia_gracilis))))	((Serenoa_repens	Phoenix_dactylifera)	(Chamaedorea_seifrizii	(Nypa_fruticans	Sabal_domingensis))))	Pseudophoenix_vinifera)	Calamus_caryotoides);
((Sclerosperma_profizianum	((((((Oenocarpus_bataua	(Burretiokentia_grandiflora	Oenocarpus_minor))	Kentiopsis_piersoniorum)	Dictyosperma_album)	(Hydriastele_microspadix	(((Podococcus_barteri	(Dypsis_decaryi	Veitchia_spiralis))	Pelagodoxa_henryana)	Heterospathe_cagayanensis)))	Manicaria_saccifera)	((((Roystonea_regia	Orania_palindan)	(((Attalea_speciosa	((Elaeis_guineensis	Elaeis_oleifera)	Bactris_major))	((Reinhardtia_simplex	(Reinhardtia_latisecta	Reinhardtia_paiewonskiana))	Reinhardtia_gracilis))	Iriartea_deltoidea))	(Pseudophoenix_vinifera	Prestoea_acuminata))	((Serenoa_repens	Phoenix_dactylifera)	((Nypa_fruticans	Sabal_domingensis)	Chamaedorea_seifrizii)))))	Calamus_caryotoides);
((Pseudophoenix_vinifera	(Prestoea_acuminata	(Iriartea_deltoidea	(((Attalea_speciosa	((Elaeis_guineensis	Elaeis_oleifera)	Bactris_major))	(Reinhardtia_simplex	(Reinhardtia_gracilis	(Reinhardtia_latisecta	Reinhardtia_paiewonskiana))))	(((Sclerosperma_profizianum	Roystonea_regia)	((Serenoa_repens	Phoenix_dactylifera)	((Chamaedorea_seifrizii	Nypa_fruticans)	Sabal_domingensis)))	(Orania_palindan	((((Heterospathe_cagayanensis	Dictyosperma_album)	((Dypsis_decaryi	(Veitchia_spiralis	(Podococcus_barteri	Pelagodoxa_henryana)))	Hydriastele_microspadix))	((Oenocarpus_bataua	Oenocarpus_minor)	(Burretiokentia_grandiflora	Kentiopsis_piersoniorum)))	Manicaria_saccifera)))))))	Calamus_caryotoides);
((Chamaedorea_seifrizii	((Serenoa_repens	((Sabal_domingensis	((Orania_palindan	(Sclerosperma_profizianum	Roystonea_regia))	((((((Heterospathe_cagayanensis	Dictyosperma_album)	(((Veitchia_spiralis	Dypsis_decaryi)	(Podococcus_barteri	Pelagodoxa_henryana))	Hydriastele_microspadix))	(Burretiokentia_grandiflora	Kentiopsis_piersoniorum))	(Prestoea_acuminata	(Oenocarpus_bataua	Oenocarpus_minor)))	Manicaria_saccifera)	((Pseudophoenix_vinifera	Iriartea_deltoidea)	(((Reinhardtia_latisecta	Reinhardtia_paiewonskiana)	(Reinhardtia_simplex	Reinhardtia_gracilis))	(Attalea_speciosa	((Elaeis_guineensis	Elaeis_oleifera)	Bactris_major)))))))	Phoenix_dactylifera))	Nypa_fruticans))	Calamus_caryotoides);
(((Bactris_major	(((((((((Dictyosperma_album	(Veitchia_spiralis	(Podococcus_barteri	(Pelagodoxa_henryana	(Hydriastele_microspadix	Dypsis_decaryi)))))	((Heterospathe_cagayanensis	Prestoea_acuminata)	(Kentiopsis_piersoniorum	((Burretiokentia_grandiflora	Oenocarpus_bataua)	Oenocarpus_minor))))	Manicaria_saccifera)	Sclerosperma_profizianum)	(((Roystonea_regia	((Nypa_fruticans	Phoenix_dactylifera)	(Chamaedorea_seifrizii	Serenoa_repens)))	Sabal_domingensis)	Iriartea_deltoidea))	Orania_palindan)	((Reinhardtia_latisecta	Reinhardtia_paiewonskiana)	(Reinhardtia_simplex	Reinhardtia_gracilis)))	Attalea_speciosa)	(Elaeis_guineensis	Elaeis_oleifera)))	Pseudophoenix_vinifera)	Calamus_caryotoides);
((Elaeis_oleifera	((Bactris_major	(((((Sclerosperma_profizianum	(Sabal_domingensis	(((Heterospathe_cagayanensis	((Burretiokentia_grandiflora	Kentiopsis_piersoniorum)	(Oenocarpus_bataua	Oenocarpus_minor)))	(((Veitchia_spiralis	(Podococcus_barteri	Pelagodoxa_henryana))	(Dypsis_decaryi	Hydriastele_microspadix))	Dictyosperma_album))	Manicaria_saccifera)))	(Orania_palindan	(((((Serenoa_repens	Roystonea_regia)	Phoenix_dactylifera)	Chamaedorea_seifrizii)	Nypa_fruticans)	Pseudophoenix_vinifera)))	Prestoea_acuminata)	(Attalea_speciosa	Iriartea_deltoidea))	((Reinhardtia_latisecta	Reinhardtia_paiewonskiana)	(Reinhardtia_simplex	Reinhardtia_gracilis))))	Elaeis_guineensis))	Calamus_caryotoides);
(((Oenocarpus_bataua	((Podococcus_barteri	Oenocarpus_minor)	Burretiokentia_grandiflora))	((((Manicaria_saccifera	((Iriartea_deltoidea	(((Reinhardtia_latisecta	Reinhardtia_paiewonskiana)	(Reinhardtia_simplex	Reinhardtia_gracilis))	(Attalea_speciosa	((Elaeis_guineensis	Elaeis_oleifera)	Bactris_major))))	(Orania_palindan	((((Sabal_domingensis	(Serenoa_repens	Phoenix_dactylifera))	(Pseudophoenix_vinifera	Chamaedorea_seifrizii))	Nypa_fruticans)	(Roystonea_regia	Sclerosperma_profizianum)))))	((Dictyosperma_album	(Prestoea_acuminata	Hydriastele_microspadix))	(Dypsis_decaryi	(Pelagodoxa_henryana	Veitchia_spiralis))))	Kentiopsis_piersoniorum)	Heterospathe_cagayanensis))	Calamus_caryotoides);
(((Prestoea_acuminata	Pseudophoenix_vinifera)	(Roystonea_regia	((((((((Dypsis_decaryi	Hydriastele_microspadix)	Veitchia_spiralis)	(Dictyosperma_album	(((Burretiokentia_grandiflora	Kentiopsis_piersoniorum)	((Oenocarpus_bataua	Oenocarpus_minor)	Podococcus_barteri))	Heterospathe_cagayanensis)))	Manicaria_saccifera)	(Pelagodoxa_henryana	Orania_palindan))	(((Bactris_major	(Elaeis_guineensis	Elaeis_oleifera))	(Attalea_speciosa	Iriartea_deltoidea))	((Reinhardtia_latisecta	Reinhardtia_paiewonskiana)	(Reinhardtia_simplex	Reinhardtia_gracilis))))	Sclerosperma_profizianum)	((Sabal_domingensis	(Serenoa_repens	Phoenix_dactylifera))	(Chamaedorea_seifrizii	Nypa_fruticans)))))	Calamus_caryotoides);
((Bactris_major	((Elaeis_guineensis	Elaeis_oleifera)	((Attalea_speciosa	Iriartea_deltoidea)	(((Reinhardtia_latisecta	Reinhardtia_paiewonskiana)	(Reinhardtia_simplex	Reinhardtia_gracilis))	(((Orania_palindan	Roystonea_regia)	((((Podococcus_barteri	((Dypsis_decaryi	Veitchia_spiralis)	(((Prestoea_acuminata	Pseudophoenix_vinifera)	Hydriastele_microspadix)	Pelagodoxa_henryana)))	Dictyosperma_album)	(((Burretiokentia_grandiflora	Kentiopsis_piersoniorum)	(Oenocarpus_bataua	Oenocarpus_minor))	Heterospathe_cagayanensis))	(Sclerosperma_profizianum	Manicaria_saccifera)))	(Nypa_fruticans	((Sabal_domingensis	(Serenoa_repens	Phoenix_dactylifera))	Chamaedorea_seifrizii)))))))	Calamus_caryotoides);
((Chamaedorea_seifrizii	((((Serenoa_repens	Phoenix_dactylifera)	Sabal_domingensis)	(((Attalea_speciosa	Iriartea_deltoidea)	((Bactris_major	(Reinhardtia_gracilis	(Reinhardtia_simplex	(Reinhardtia_paiewonskiana	Reinhardtia_latisecta))))	(Elaeis_oleifera	Elaeis_guineensis)))	(((Sclerosperma_profizianum	(Manicaria_saccifera	((((Podococcus_barteri	Pelagodoxa_henryana)	Veitchia_spiralis)	((Oenocarpus_bataua	(Oenocarpus_minor	Burretiokentia_grandiflora))	Kentiopsis_piersoniorum))	(Hydriastele_microspadix	(Heterospathe_cagayanensis	(Dypsis_decaryi	Dictyosperma_album))))))	(Orania_palindan	Roystonea_regia))	(Pseudophoenix_vinifera	Prestoea_acuminata))))	Nypa_fruticans))	Calamus_caryotoides);
((Chamaedorea_seifrizii	(((((Elaeis_oleifera	Elaeis_guineensis)	(Attalea_speciosa	Iriartea_deltoidea))	((((Reinhardtia_paiewonskiana	Reinhardtia_latisecta)	(Reinhardtia_gracilis	Reinhardtia_simplex))	Pseudophoenix_vinifera)	Bactris_major))	((Orania_palindan	(Roystonea_regia	Sclerosperma_profizianum))	(((Serenoa_repens	Phoenix_dactylifera)	Sabal_domingensis)	(Manicaria_saccifera	(((Prestoea_acuminata	(Oenocarpus_bataua	Oenocarpus_minor))	(Burretiokentia_grandiflora	Kentiopsis_piersoniorum))	(Heterospathe_cagayanensis	((Veitchia_spiralis	((Pelagodoxa_henryana	(Podococcus_barteri	Hydriastele_microspadix))	Dypsis_decaryi))	Dictyosperma_album)))))))	Nypa_fruticans))	Calamus_caryotoides);
((Sclerosperma_profizianum	((Manicaria_saccifera	((Dictyosperma_album	((((Podococcus_barteri	((Burretiokentia_grandiflora	Prestoea_acuminata)	(Oenocarpus_bataua	Oenocarpus_minor)))	Kentiopsis_piersoniorum)	Heterospathe_cagayanensis)	(Pelagodoxa_henryana	(Veitchia_spiralis	Dypsis_decaryi))))	Hydriastele_microspadix))	((Roystonea_regia	Orania_palindan)	(((((Bactris_major	(Reinhardtia_gracilis	(Elaeis_oleifera	Elaeis_guineensis)))	((Reinhardtia_paiewonskiana	Reinhardtia_latisecta)	Reinhardtia_simplex))	Attalea_speciosa)	(Pseudophoenix_vinifera	Iriartea_deltoidea))	(((Chamaedorea_seifrizii	(Serenoa_repens	Phoenix_dactylifera))	Sabal_domingensis)	Nypa_fruticans)))))	Calamus_caryotoides);
((Sclerosperma_profizianum	((((Pseudophoenix_vinifera	Iriartea_deltoidea)	((Roystonea_regia	(((Chamaedorea_seifrizii	(Serenoa_repens	Phoenix_dactylifera))	Sabal_domingensis)	Nypa_fruticans))	(Manicaria_saccifera	((Heterospathe_cagayanensis	(((((Veitchia_spiralis	(Podococcus_barteri	Pelagodoxa_henryana))	Dypsis_decaryi)	(Prestoea_acuminata	Hydriastele_microspadix))	Dictyosperma_album)	(Kentiopsis_piersoniorum	Burretiokentia_grandiflora)))	(Oenocarpus_bataua	Oenocarpus_minor)))))	((((Elaeis_oleifera	Elaeis_guineensis)	Bactris_major)	Attalea_speciosa)	(Reinhardtia_gracilis	((Reinhardtia_paiewonskiana	Reinhardtia_latisecta)	Reinhardtia_simplex))))	Orania_palindan))	Calamus_caryotoides);
((Bactris_major	(((Iriartea_deltoidea	Attalea_speciosa)	(((Reinhardtia_paiewonskiana	Reinhardtia_latisecta)	(Reinhardtia_simplex	Reinhardtia_gracilis))	(Nypa_fruticans	(((Pseudophoenix_vinifera	Orania_palindan)	(Roystonea_regia	Sclerosperma_profizianum))	((((Phoenix_dactylifera	Serenoa_repens)	Chamaedorea_seifrizii)	Sabal_domingensis)	(((Oenocarpus_bataua	Oenocarpus_minor)	(Manicaria_saccifera	(((((Prestoea_acuminata	Hydriastele_microspadix)	(Pelagodoxa_henryana	Podococcus_barteri))	(Dypsis_decaryi	Veitchia_spiralis))	Dictyosperma_album)	(Kentiopsis_piersoniorum	Burretiokentia_grandiflora))))	Heterospathe_cagayanensis))))))	(Elaeis_oleifera	Elaeis_guineensis)))	Calamus_caryotoides);
((Chamaedorea_seifrizii	(((Sabal_domingensis	(Phoenix_dactylifera	Serenoa_repens))	((((((Pseudophoenix_vinifera	Iriartea_deltoidea)	Attalea_speciosa)	(((Reinhardtia_gracilis	(Elaeis_oleifera	Elaeis_guineensis))	Bactris_major)	((Reinhardtia_paiewonskiana	Reinhardtia_latisecta)	Reinhardtia_simplex)))	Orania_palindan)	((((Kentiopsis_piersoniorum	Burretiokentia_grandiflora)	(Oenocarpus_bataua	Oenocarpus_minor))	(((Prestoea_acuminata	Hydriastele_microspadix)	((Podococcus_barteri	(Dypsis_decaryi	Veitchia_spiralis))	Pelagodoxa_henryana))	(Heterospathe_cagayanensis	Dictyosperma_album)))	Manicaria_saccifera))	(Roystonea_regia	Sclerosperma_profizianum)))	Nypa_fruticans))	Calamus_caryotoides);
((Chamaedorea_seifrizii	(((Sabal_domingensis	(Phoenix_dactylifera	Serenoa_repens))	(((((Pseudophoenix_vinifera	Orania_palindan)	(((Reinhardtia_paiewonskiana	Reinhardtia_latisecta)	(Reinhardtia_gracilis	Reinhardtia_simplex))	(((Elaeis_oleifera	Elaeis_guineensis)	Bactris_major)	Attalea_speciosa)))	(Sclerosperma_profizianum	((((Kentiopsis_piersoniorum	(Oenocarpus_bataua	(Oenocarpus_minor	(Burretiokentia_grandiflora	Podococcus_barteri))))	(((Prestoea_acuminata	Hydriastele_microspadix)	((Dypsis_decaryi	Veitchia_spiralis)	Pelagodoxa_henryana))	Dictyosperma_album))	Heterospathe_cagayanensis)	Manicaria_saccifera)))	Iriartea_deltoidea)	Roystonea_regia))	Nypa_fruticans))	Calamus_caryotoides);
((Chamaedorea_seifrizii	(((Sabal_domingensis	(Phoenix_dactylifera	Serenoa_repens))	(((Orania_palindan	(((((Elaeis_oleifera	Elaeis_guineensis)	Bactris_major)	((Reinhardtia_simplex	(Reinhardtia_paiewonskiana	Reinhardtia_latisecta))	Reinhardtia_gracilis))	(Iriartea_deltoidea	Attalea_speciosa))	(((((Burretiokentia_grandiflora	Kentiopsis_piersoniorum)	(Oenocarpus_bataua	Oenocarpus_minor))	Manicaria_saccifera)	(((Hydriastele_microspadix	(Pelagodoxa_henryana	Veitchia_spiralis))	Podococcus_barteri)	Dictyosperma_album))	(Dypsis_decaryi	Heterospathe_cagayanensis))))	(Prestoea_acuminata	Pseudophoenix_vinifera))	(Sclerosperma_profizianum	Roystonea_regia)))	Nypa_fruticans))	Calamus_caryotoides);
(((((Reinhardtia_paiewonskiana	Reinhardtia_latisecta)	(Reinhardtia_gracilis	Reinhardtia_simplex))	(((Elaeis_oleifera	Elaeis_guineensis)	Bactris_major)	(Iriartea_deltoidea	Attalea_speciosa)))	(Orania_palindan	((Sclerosperma_profizianum	(((Dypsis_decaryi	Heterospathe_cagayanensis)	(((Burretiokentia_grandiflora	Kentiopsis_piersoniorum)	(Oenocarpus_bataua	Oenocarpus_minor))	((Prestoea_acuminata	Hydriastele_microspadix)	((Podococcus_barteri	(Veitchia_spiralis	Pelagodoxa_henryana))	Dictyosperma_album))))	(Roystonea_regia	Manicaria_saccifera)))	(Pseudophoenix_vinifera	((Sabal_domingensis	(Chamaedorea_seifrizii	(Phoenix_dactylifera	Serenoa_repens)))	Nypa_fruticans)))))	Calamus_caryotoides);
(((Chamaedorea_seifrizii	(Nypa_fruticans	(((Serenoa_repens	((Heterospathe_cagayanensis	(Manicaria_saccifera	((Kentiopsis_piersoniorum	((Burretiokentia_grandiflora	Oenocarpus_bataua)	Oenocarpus_minor))	(((Prestoea_acuminata	Hydriastele_microspadix)	(Podococcus_barteri	(Veitchia_spiralis	Pelagodoxa_henryana)))	Dictyosperma_album))))	((((Reinhardtia_paiewonskiana	Reinhardtia_latisecta)	(Reinhardtia_gracilis	Reinhardtia_simplex))	(Dypsis_decaryi	(((Elaeis_oleifera	Elaeis_guineensis)	Bactris_major)	(Iriartea_deltoidea	Attalea_speciosa))))	(Orania_palindan	(Roystonea_regia	Sclerosperma_profizianum)))))	Sabal_domingensis)	Phoenix_dactylifera)))	Pseudophoenix_vinifera)	Calamus_caryotoides);
((Pseudophoenix_vinifera	(Sclerosperma_profizianum	(Roystonea_regia	((((Phoenix_dactylifera	(Chamaedorea_seifrizii	Nypa_fruticans))	Serenoa_repens)	Sabal_domingensis)	((Orania_palindan	Pelagodoxa_henryana)	(((Attalea_speciosa	Iriartea_deltoidea)	(((Reinhardtia_latisecta	Reinhardtia_paiewonskiana)	((Prestoea_acuminata	Reinhardtia_gracilis)	Reinhardtia_simplex))	((Podococcus_barteri	Bactris_major)	(Elaeis_oleifera	Elaeis_guineensis))))	((Oenocarpus_bataua	Oenocarpus_minor)	(Heterospathe_cagayanensis	(((Manicaria_saccifera	Dictyosperma_album)	(Dypsis_decaryi	Hydriastele_microspadix))	(Burretiokentia_grandiflora	(Kentiopsis_piersoniorum	Veitchia_spiralis)))))))))))	Calamus_caryotoides);
((Chamaedorea_seifrizii	(Nypa_fruticans	((Phoenix_dactylifera	Serenoa_repens)	(Sabal_domingensis	((Sclerosperma_profizianum	Roystonea_regia)	(((((Attalea_speciosa	Iriartea_deltoidea)	(((Reinhardtia_latisecta	Reinhardtia_paiewonskiana)	(Reinhardtia_gracilis	Reinhardtia_simplex))	(Bactris_major	(Elaeis_oleifera	Elaeis_guineensis))))	Orania_palindan)	(((Dictyosperma_album	(Hydriastele_microspadix	(((Podococcus_barteri	Pelagodoxa_henryana)	Veitchia_spiralis)	Dypsis_decaryi)))	(Heterospathe_cagayanensis	(Kentiopsis_piersoniorum	(Prestoea_acuminata	(Oenocarpus_minor	(Burretiokentia_grandiflora	Oenocarpus_bataua))))))	Manicaria_saccifera))	Pseudophoenix_vinifera))))))	Calamus_caryotoides);
((Chamaedorea_seifrizii	(Nypa_fruticans	(((Phoenix_dactylifera	Serenoa_repens)	Sabal_domingensis)	(((Roystonea_regia	Orania_palindan)	(Pseudophoenix_vinifera	((Heterospathe_cagayanensis	(((Burretiokentia_grandiflora	Kentiopsis_piersoniorum)	(Podococcus_barteri	(Prestoea_acuminata	(Oenocarpus_minor	Oenocarpus_bataua))))	(((Dypsis_decaryi	Hydriastele_microspadix)	(Veitchia_spiralis	Pelagodoxa_henryana))	Dictyosperma_album)))	(Sclerosperma_profizianum	Manicaria_saccifera))))	((Attalea_speciosa	Iriartea_deltoidea)	(((Reinhardtia_latisecta	Reinhardtia_paiewonskiana)	(Reinhardtia_gracilis	Reinhardtia_simplex))	(Bactris_major	(Elaeis_oleifera	Elaeis_guineensis))))))))	Calamus_caryotoides);
((((((Attalea_speciosa	Iriartea_deltoidea)	(Reinhardtia_gracilis	((Reinhardtia_latisecta	Reinhardtia_paiewonskiana)	Reinhardtia_simplex)))	((((Roystonea_regia	Dypsis_decaryi)	(Heterospathe_cagayanensis	((Manicaria_saccifera	(Kentiopsis_piersoniorum	(Oenocarpus_bataua	(Oenocarpus_minor	Burretiokentia_grandiflora))))	(((Prestoea_acuminata	Hydriastele_microspadix)	(Veitchia_spiralis	(Pelagodoxa_henryana	Podococcus_barteri)))	Dictyosperma_album))))	(Nypa_fruticans	((Chamaedorea_seifrizii	Pseudophoenix_vinifera)	((Phoenix_dactylifera	Serenoa_repens)	Sabal_domingensis))))	(Sclerosperma_profizianum	Orania_palindan)))	(Elaeis_oleifera	Elaeis_guineensis))	Bactris_major)	Calamus_caryotoides);
((((Attalea_speciosa	((Reinhardtia_gracilis	((Reinhardtia_latisecta	Reinhardtia_paiewonskiana)	Reinhardtia_simplex))	(((Serenoa_repens	((Roystonea_regia	Dypsis_decaryi)	(Heterospathe_cagayanensis	(((Burretiokentia_grandiflora	Kentiopsis_piersoniorum)	(Oenocarpus_bataua	Oenocarpus_minor))	(((Prestoea_acuminata	Hydriastele_microspadix)	(Veitchia_spiralis	(Pelagodoxa_henryana	Podococcus_barteri)))	(Dictyosperma_album	Manicaria_saccifera))))))	((Chamaedorea_seifrizii	(Phoenix_dactylifera	Nypa_fruticans))	Sabal_domingensis))	((Pseudophoenix_vinifera	Iriartea_deltoidea)	(Sclerosperma_profizianum	Orania_palindan)))))	(Elaeis_oleifera	Elaeis_guineensis))	Bactris_major)	Calamus_caryotoides);
((Sclerosperma_profizianum	((Dypsis_decaryi	(Roystonea_regia	Orania_palindan))	(((Heterospathe_cagayanensis	((((Burretiokentia_grandiflora	Kentiopsis_piersoniorum)	(Oenocarpus_bataua	Oenocarpus_minor))	(Dictyosperma_album	((Prestoea_acuminata	Hydriastele_microspadix)	(Veitchia_spiralis	(Pelagodoxa_henryana	Podococcus_barteri)))))	Manicaria_saccifera))	((Chamaedorea_seifrizii	Nypa_fruticans)	(Sabal_domingensis	(Serenoa_repens	Phoenix_dactylifera))))	((((Iriartea_deltoidea	Attalea_speciosa)	(Elaeis_guineensis	Elaeis_oleifera))	(Pseudophoenix_vinifera	Bactris_major))	(Reinhardtia_gracilis	((Reinhardtia_latisecta	Reinhardtia_paiewonskiana)	Reinhardtia_simplex))))))	Calamus_caryotoides);
((Sclerosperma_profizianum	(Roystonea_regia	((((Sabal_domingensis	(Nypa_fruticans	((Serenoa_repens	Phoenix_dactylifera)	Chamaedorea_seifrizii)))	(Manicaria_saccifera	(((Hydriastele_microspadix	((Dypsis_decaryi	Veitchia_spiralis)	(Pelagodoxa_henryana	Podococcus_barteri)))	Dictyosperma_album)	(Heterospathe_cagayanensis	((Burretiokentia_grandiflora	Kentiopsis_piersoniorum)	(Prestoea_acuminata	(Oenocarpus_bataua	Oenocarpus_minor)))))))	(((Attalea_speciosa	((Elaeis_guineensis	Elaeis_oleifera)	Bactris_major))	(((Reinhardtia_latisecta	Reinhardtia_paiewonskiana)	Reinhardtia_simplex)	(Reinhardtia_gracilis	Pseudophoenix_vinifera)))	Iriartea_deltoidea))	Orania_palindan)))	Calamus_caryotoides);
(((((Reinhardtia_gracilis	Reinhardtia_simplex)	(Reinhardtia_latisecta	Reinhardtia_paiewonskiana))	((((Sclerosperma_profizianum	(Heterospathe_cagayanensis	(((Hydriastele_microspadix	((Veitchia_spiralis	Pelagodoxa_henryana)	Podococcus_barteri))	((Manicaria_saccifera	Dictyosperma_album)	((Burretiokentia_grandiflora	Kentiopsis_piersoniorum)	(Oenocarpus_bataua	Oenocarpus_minor))))	Dypsis_decaryi)))	(((Sabal_domingensis	(Serenoa_repens	Phoenix_dactylifera))	(Chamaedorea_seifrizii	Nypa_fruticans))	Roystonea_regia))	((Prestoea_acuminata	(Pseudophoenix_vinifera	Iriartea_deltoidea))	Orania_palindan))	Attalea_speciosa))	((Elaeis_guineensis	Elaeis_oleifera)	Bactris_major))	Calamus_caryotoides);
((Chamaedorea_seifrizii	(Nypa_fruticans	((Sclerosperma_profizianum	Manicaria_saccifera)	((((Reinhardtia_simplex	(Reinhardtia_latisecta	Reinhardtia_paiewonskiana))	((Bactris_major	((Pseudophoenix_vinifera	Iriartea_deltoidea)	Attalea_speciosa))	(Reinhardtia_gracilis	(Elaeis_guineensis	Elaeis_oleifera))))	(Sabal_domingensis	Orania_palindan))	((Serenoa_repens	Phoenix_dactylifera)	(((((Burretiokentia_grandiflora	Kentiopsis_piersoniorum)	(Prestoea_acuminata	(Oenocarpus_bataua	Oenocarpus_minor)))	((Hydriastele_microspadix	(Podococcus_barteri	Pelagodoxa_henryana))	Veitchia_spiralis))	Dictyosperma_album)	((Roystonea_regia	Dypsis_decaryi)	Heterospathe_cagayanensis)))))))	Calamus_caryotoides);
((Chamaedorea_seifrizii	(Nypa_fruticans	(((((Iriartea_deltoidea	Attalea_speciosa)	((Reinhardtia_latisecta	Reinhardtia_paiewonskiana)	(Reinhardtia_gracilis	Reinhardtia_simplex)))	((Elaeis_guineensis	Elaeis_oleifera)	Bactris_major))	(((Pseudophoenix_vinifera	Orania_palindan)	Sclerosperma_profizianum)	((Manicaria_saccifera	(Dictyosperma_album	(((Roystonea_regia	Dypsis_decaryi)	(Hydriastele_microspadix	((Podococcus_barteri	Pelagodoxa_henryana)	Veitchia_spiralis)))	(Heterospathe_cagayanensis	((Burretiokentia_grandiflora	Kentiopsis_piersoniorum)	(Prestoea_acuminata	(Oenocarpus_bataua	Oenocarpus_minor)))))))	Sabal_domingensis)))	(Serenoa_repens	Phoenix_dactylifera))))	Calamus_caryotoides);
((((Elaeis_guineensis	Elaeis_oleifera)	(((Reinhardtia_gracilis	((Reinhardtia_latisecta	Reinhardtia_paiewonskiana)	Reinhardtia_simplex))	(((((Chamaedorea_seifrizii	(Phoenix_dactylifera	Nypa_fruticans))	Sabal_domingensis)	Serenoa_repens)	(Roystonea_regia	(Pseudophoenix_vinifera	Sclerosperma_profizianum)))	((Manicaria_saccifera	((Dictyosperma_album	(Hydriastele_microspadix	((Pelagodoxa_henryana	Podococcus_barteri)	(Dypsis_decaryi	Veitchia_spiralis))))	(Heterospathe_cagayanensis	((Prestoea_acuminata	(Oenocarpus_minor	Oenocarpus_bataua))	(Burretiokentia_grandiflora	Kentiopsis_piersoniorum)))))	Orania_palindan)))	(Iriartea_deltoidea	Attalea_speciosa)))	Bactris_major)	Calamus_caryotoides);
((Elaeis_oleifera	(((((Reinhardtia_gracilis	((Reinhardtia_latisecta	Reinhardtia_paiewonskiana)	Reinhardtia_simplex))	((((((Prestoea_acuminata	Pseudophoenix_vinifera)	Chamaedorea_seifrizii)	((Serenoa_repens	Phoenix_dactylifera)	Sabal_domingensis))	Nypa_fruticans)	((((Sclerosperma_profizianum	Heterospathe_cagayanensis)	(Dypsis_decaryi	((Hydriastele_microspadix	(((Podococcus_barteri	(Oenocarpus_minor	Oenocarpus_bataua))	(Burretiokentia_grandiflora	Kentiopsis_piersoniorum))	Veitchia_spiralis))	(Manicaria_saccifera	Dictyosperma_album))))	Pelagodoxa_henryana)	Roystonea_regia))	Orania_palindan))	(Iriartea_deltoidea	Attalea_speciosa))	Bactris_major)	Elaeis_guineensis))	Calamus_caryotoides);
((Chamaedorea_seifrizii	(Nypa_fruticans	(((((((Reinhardtia_latisecta	Reinhardtia_paiewonskiana)	Reinhardtia_simplex)	Reinhardtia_gracilis)	(Attalea_speciosa	(Bactris_major	(Elaeis_guineensis	Elaeis_oleifera))))	(Iriartea_deltoidea	(Prestoea_acuminata	Pseudophoenix_vinifera)))	((Manicaria_saccifera	Sclerosperma_profizianum)	(((((Heterospathe_cagayanensis	Dypsis_decaryi)	((Oenocarpus_minor	Oenocarpus_bataua)	(Burretiokentia_grandiflora	Kentiopsis_piersoniorum)))	(Podococcus_barteri	((Dictyosperma_album	(Pelagodoxa_henryana	Hydriastele_microspadix))	Veitchia_spiralis)))	Roystonea_regia)	(Phoenix_dactylifera	Serenoa_repens))))	(Sabal_domingensis	Orania_palindan))))	Calamus_caryotoides);
((Sclerosperma_profizianum	(((Orania_palindan	((Bactris_major	(((Reinhardtia_latisecta	Reinhardtia_paiewonskiana)	Reinhardtia_simplex)	(Prestoea_acuminata	(Pseudophoenix_vinifera	Reinhardtia_gracilis))))	((Iriartea_deltoidea	Attalea_speciosa)	(Elaeis_guineensis	Elaeis_oleifera))))	((Nypa_fruticans	(Sabal_domingensis	(Chamaedorea_seifrizii	(Phoenix_dactylifera	Serenoa_repens))))	(Manicaria_saccifera	((Oenocarpus_bataua	(Burretiokentia_grandiflora	Oenocarpus_minor))	(Kentiopsis_piersoniorum	(Heterospathe_cagayanensis	(((Podococcus_barteri	((Dypsis_decaryi	Veitchia_spiralis)	Pelagodoxa_henryana))	Hydriastele_microspadix)	Dictyosperma_album)))))))	Roystonea_regia))	Calamus_caryotoides);
(((Oenocarpus_minor	Burretiokentia_grandiflora)	(((Kentiopsis_piersoniorum	(((((Dypsis_decaryi	Heterospathe_cagayanensis)	(((((Roystonea_regia	Sclerosperma_profizianum)	(Nypa_fruticans	(Sabal_domingensis	(Chamaedorea_seifrizii	(Phoenix_dactylifera	Serenoa_repens)))))	(Manicaria_saccifera	((((Reinhardtia_latisecta	Reinhardtia_paiewonskiana)	Reinhardtia_simplex)	Reinhardtia_gracilis)	((Iriartea_deltoidea	Attalea_speciosa)	(Bactris_major	(Elaeis_guineensis	Elaeis_oleifera))))))	Orania_palindan)	(Prestoea_acuminata	Pseudophoenix_vinifera)))	Hydriastele_microspadix)	Veitchia_spiralis)	(Dictyosperma_album	Pelagodoxa_henryana)))	Oenocarpus_bataua)	Podococcus_barteri))	Calamus_caryotoides);
(((((((Burretiokentia_grandiflora	Kentiopsis_piersoniorum)	Veitchia_spiralis)	(Manicaria_saccifera	Dictyosperma_album))	(Prestoea_acuminata	Hydriastele_microspadix))	((Dypsis_decaryi	(Roystonea_regia	(Sclerosperma_profizianum	Heterospathe_cagayanensis)))	(((Reinhardtia_gracilis	((Reinhardtia_latisecta	Reinhardtia_paiewonskiana)	Reinhardtia_simplex))	(Attalea_speciosa	(Bactris_major	(Elaeis_guineensis	Elaeis_oleifera))))	(((Pelagodoxa_henryana	Podococcus_barteri)	Orania_palindan)	((Iriartea_deltoidea	Pseudophoenix_vinifera)	(Nypa_fruticans	(Sabal_domingensis	(Chamaedorea_seifrizii	(Phoenix_dactylifera	Serenoa_repens)))))))))	(Oenocarpus_bataua	Oenocarpus_minor))	Calamus_caryotoides);
((((Burretiokentia_grandiflora	Kentiopsis_piersoniorum)	((Hydriastele_microspadix	Veitchia_spiralis)	(Dictyosperma_album	(Heterospathe_cagayanensis	((Dypsis_decaryi	Roystonea_regia)	((Sclerosperma_profizianum	Manicaria_saccifera)	(Prestoea_acuminata	((Iriartea_deltoidea	((Reinhardtia_gracilis	((Reinhardtia_latisecta	Reinhardtia_paiewonskiana)	Reinhardtia_simplex))	(Attalea_speciosa	(Bactris_major	(Elaeis_guineensis	Elaeis_oleifera)))))	(((Pelagodoxa_henryana	Podococcus_barteri)	Orania_palindan)	((Sabal_domingensis	((Nypa_fruticans	Chamaedorea_seifrizii)	(Phoenix_dactylifera	Serenoa_repens)))	Pseudophoenix_vinifera))))))))))	(Oenocarpus_bataua	Oenocarpus_minor))	Calamus_caryotoides);
(((Burretiokentia_grandiflora	(Oenocarpus_bataua	(Kentiopsis_piersoniorum	((Dictyosperma_album	((Pelagodoxa_henryana	Podococcus_barteri)	Veitchia_spiralis))	((((Heterospathe_cagayanensis	Dypsis_decaryi)	(((Orania_palindan	(Roystonea_regia	Sclerosperma_profizianum))	((Pseudophoenix_vinifera	Prestoea_acuminata)	((((Attalea_speciosa	Iriartea_deltoidea)	Bactris_major)	(Elaeis_guineensis	Elaeis_oleifera))	((Reinhardtia_latisecta	Reinhardtia_paiewonskiana)	(Reinhardtia_simplex	Reinhardtia_gracilis)))))	((Sabal_domingensis	Nypa_fruticans)	(Chamaedorea_seifrizii	(Phoenix_dactylifera	Serenoa_repens)))))	Manicaria_saccifera)	Hydriastele_microspadix)))))	Oenocarpus_minor)	Calamus_caryotoides);
((((Oenocarpus_bataua	(((Burretiokentia_grandiflora	Kentiopsis_piersoniorum)	(((Dictyosperma_album	Manicaria_saccifera)	(((Phoenix_dactylifera	Serenoa_repens)	Sabal_domingensis)	(((Pelagodoxa_henryana	Podococcus_barteri)	Veitchia_spiralis)	(Dypsis_decaryi	(Hydriastele_microspadix	Prestoea_acuminata)))))	(Nypa_fruticans	((((((Reinhardtia_latisecta	Reinhardtia_paiewonskiana)	Reinhardtia_simplex)	Reinhardtia_gracilis)	((Attalea_speciosa	Iriartea_deltoidea)	((Elaeis_guineensis	Elaeis_oleifera)	Bactris_major)))	Orania_palindan)	(Heterospathe_cagayanensis	(Roystonea_regia	Sclerosperma_profizianum))))))	Chamaedorea_seifrizii))	Oenocarpus_minor)	Pseudophoenix_vinifera)	Calamus_caryotoides);
(((Oenocarpus_bataua	Oenocarpus_minor)	(((((((Pseudophoenix_vinifera	(Orania_palindan	(((Nypa_fruticans	(Chamaedorea_seifrizii	((Phoenix_dactylifera	Serenoa_repens)	Sabal_domingensis)))	(Roystonea_regia	Sclerosperma_profizianum))	(((Reinhardtia_latisecta	Reinhardtia_paiewonskiana)	(Reinhardtia_simplex	Reinhardtia_gracilis))	((Attalea_speciosa	Iriartea_deltoidea)	((Elaeis_guineensis	Elaeis_oleifera)	Bactris_major))))))	(Dypsis_decaryi	Heterospathe_cagayanensis))	Manicaria_saccifera)	Pelagodoxa_henryana)	(Hydriastele_microspadix	Prestoea_acuminata))	(Dictyosperma_album	Veitchia_spiralis))	((Burretiokentia_grandiflora	Kentiopsis_piersoniorum)	Podococcus_barteri)))	Calamus_caryotoides);
((Chamaedorea_seifrizii	((((Phoenix_dactylifera	Serenoa_repens)	Sabal_domingensis)	((((((Reinhardtia_simplex	(Reinhardtia_latisecta	Reinhardtia_paiewonskiana))	Reinhardtia_gracilis)	(Attalea_speciosa	((Elaeis_oleifera	Elaeis_guineensis)	Bactris_major)))	(Iriartea_deltoidea	Pseudophoenix_vinifera))	(Orania_palindan	(Manicaria_saccifera	(((Burretiokentia_grandiflora	Kentiopsis_piersoniorum)	(Oenocarpus_bataua	Oenocarpus_minor))	(Heterospathe_cagayanensis	((((Veitchia_spiralis	Pelagodoxa_henryana)	((Podococcus_barteri	Prestoea_acuminata)	Hydriastele_microspadix))	Dictyosperma_album)	Dypsis_decaryi))))))	(Roystonea_regia	Sclerosperma_profizianum)))	Nypa_fruticans))	Calamus_caryotoides);
(((Reinhardtia_gracilis	(((Reinhardtia_simplex	(Reinhardtia_latisecta	Reinhardtia_paiewonskiana))	((((((Dictyosperma_album	(Veitchia_spiralis	(Pelagodoxa_henryana	Podococcus_barteri)))	Manicaria_saccifera)	(Hydriastele_microspadix	(Kentiopsis_piersoniorum	(Burretiokentia_grandiflora	(Oenocarpus_bataua	Oenocarpus_minor)))))	(Dypsis_decaryi	(Sclerosperma_profizianum	Heterospathe_cagayanensis)))	(Roystonea_regia	(((((Phoenix_dactylifera	Serenoa_repens)	Sabal_domingensis)	Chamaedorea_seifrizii)	Nypa_fruticans)	Pseudophoenix_vinifera)))	Orania_palindan))	(((Elaeis_oleifera	Elaeis_guineensis)	Bactris_major)	(Attalea_speciosa	Iriartea_deltoidea))))	Prestoea_acuminata)	Calamus_caryotoides);
((Bactris_major	((((Reinhardtia_gracilis	(Reinhardtia_simplex	(Reinhardtia_latisecta	Reinhardtia_paiewonskiana)))	((((Serenoa_repens	(Sabal_domingensis	Phoenix_dactylifera))	(Pseudophoenix_vinifera	Chamaedorea_seifrizii))	Nypa_fruticans)	((((Kentiopsis_piersoniorum	(Burretiokentia_grandiflora	(Prestoea_acuminata	(Oenocarpus_bataua	Oenocarpus_minor))))	(((Veitchia_spiralis	(Pelagodoxa_henryana	Podococcus_barteri))	Hydriastele_microspadix)	(Manicaria_saccifera	Dictyosperma_album)))	(Dypsis_decaryi	Heterospathe_cagayanensis))	(Orania_palindan	(Sclerosperma_profizianum	Roystonea_regia)))))	(Attalea_speciosa	Iriartea_deltoidea))	(Elaeis_oleifera	Elaeis_guineensis)))	Calamus_caryotoides);
((((Reinhardtia_gracilis	(Reinhardtia_simplex	(Reinhardtia_latisecta	Reinhardtia_paiewonskiana)))	(((Sabal_domingensis	((Roystonea_regia	(Phoenix_dactylifera	Serenoa_repens))	Chamaedorea_seifrizii))	Sclerosperma_profizianum)	(((Pseudophoenix_vinifera	(Prestoea_acuminata	Iriartea_deltoidea))	(Nypa_fruticans	Orania_palindan))	(((((Oenocarpus_bataua	Oenocarpus_minor)	(Kentiopsis_piersoniorum	Burretiokentia_grandiflora))	(((Veitchia_spiralis	(Pelagodoxa_henryana	Podococcus_barteri))	Hydriastele_microspadix)	Dictyosperma_album))	(Dypsis_decaryi	Heterospathe_cagayanensis))	Manicaria_saccifera))))	(Attalea_speciosa	((Elaeis_oleifera	Elaeis_guineensis)	Bactris_major)))	Calamus_caryotoides);
((Bactris_major	(((((Reinhardtia_latisecta	Reinhardtia_paiewonskiana)	(Reinhardtia_gracilis	Reinhardtia_simplex))	(((Nypa_fruticans	(Sabal_domingensis	((Phoenix_dactylifera	Serenoa_repens)	Chamaedorea_seifrizii)))	(Pseudophoenix_vinifera	(Prestoea_acuminata	Iriartea_deltoidea)))	((Sclerosperma_profizianum	((((((Veitchia_spiralis	Pelagodoxa_henryana)	Hydriastele_microspadix)	Dictyosperma_album)	((Podococcus_barteri	(Oenocarpus_bataua	Oenocarpus_minor))	(Kentiopsis_piersoniorum	Burretiokentia_grandiflora)))	(Dypsis_decaryi	Heterospathe_cagayanensis))	Manicaria_saccifera))	(Roystonea_regia	Orania_palindan))))	Attalea_speciosa)	(Elaeis_oleifera	Elaeis_guineensis)))	Calamus_caryotoides);
((((Oenocarpus_bataua	Oenocarpus_minor)	((Kentiopsis_piersoniorum	Burretiokentia_grandiflora)	((((Nypa_fruticans	((Sabal_domingensis	(Phoenix_dactylifera	Serenoa_repens))	Chamaedorea_seifrizii))	Manicaria_saccifera)	(((((Attalea_speciosa	Iriartea_deltoidea)	((Elaeis_oleifera	Elaeis_guineensis)	Bactris_major))	((Reinhardtia_latisecta	Reinhardtia_paiewonskiana)	(Reinhardtia_gracilis	Reinhardtia_simplex)))	Sclerosperma_profizianum)	((Roystonea_regia	Dypsis_decaryi)	Orania_palindan)))	(Heterospathe_cagayanensis	(((Podococcus_barteri	(Veitchia_spiralis	Pelagodoxa_henryana))	(Prestoea_acuminata	Hydriastele_microspadix))	Dictyosperma_album)))))	Pseudophoenix_vinifera)	Calamus_caryotoides);
((((((Chamaedorea_seifrizii	(Phoenix_dactylifera	Serenoa_repens))	Nypa_fruticans)	Sabal_domingensis)	((Podococcus_barteri	Sclerosperma_profizianum)	(((((Attalea_speciosa	Iriartea_deltoidea)	((Elaeis_oleifera	Elaeis_guineensis)	Bactris_major))	((Reinhardtia_latisecta	Reinhardtia_paiewonskiana)	(Reinhardtia_gracilis	Reinhardtia_simplex)))	((Pelagodoxa_henryana	Orania_palindan)	(Manicaria_saccifera	((((Dypsis_decaryi	Hydriastele_microspadix)	Veitchia_spiralis)	(((Prestoea_acuminata	((Oenocarpus_minor	Burretiokentia_grandiflora)	Oenocarpus_bataua))	Kentiopsis_piersoniorum)	Dictyosperma_album))	Heterospathe_cagayanensis))))	Roystonea_regia)))	Pseudophoenix_vinifera)	Calamus_caryotoides);
((Roystonea_regia	(((Prestoea_acuminata	Pseudophoenix_vinifera)	(Orania_palindan	((((Serenoa_repens	(Chamaedorea_seifrizii	(Nypa_fruticans	Phoenix_dactylifera)))	Sabal_domingensis)	(Manicaria_saccifera	((Dictyosperma_album	(Podococcus_barteri	(Hydriastele_microspadix	(Dypsis_decaryi	(Pelagodoxa_henryana	Veitchia_spiralis)))))	(((Oenocarpus_minor	Oenocarpus_bataua)	(Burretiokentia_grandiflora	Kentiopsis_piersoniorum))	Heterospathe_cagayanensis))))	(((Attalea_speciosa	Iriartea_deltoidea)	((Reinhardtia_gracilis	(Elaeis_oleifera	Elaeis_guineensis))	Bactris_major))	((Reinhardtia_latisecta	Reinhardtia_paiewonskiana)	Reinhardtia_simplex)))))	Sclerosperma_profizianum))	Calamus_caryotoides);
(((((Attalea_speciosa	Iriartea_deltoidea)	((Elaeis_oleifera	Elaeis_guineensis)	Bactris_major))	(Reinhardtia_gracilis	((Reinhardtia_latisecta	Reinhardtia_paiewonskiana)	Reinhardtia_simplex)))	((Roystonea_regia	((Nypa_fruticans	(Pseudophoenix_vinifera	Chamaedorea_seifrizii))	((Serenoa_repens	Phoenix_dactylifera)	Sabal_domingensis)))	(((Dypsis_decaryi	Sclerosperma_profizianum)	((((Dictyosperma_album	((Veitchia_spiralis	(Pelagodoxa_henryana	Podococcus_barteri))	Hydriastele_microspadix))	(Kentiopsis_piersoniorum	((Prestoea_acuminata	(Oenocarpus_minor	Oenocarpus_bataua))	Burretiokentia_grandiflora)))	Manicaria_saccifera)	Heterospathe_cagayanensis))	Orania_palindan)))	Calamus_caryotoides);
((((((((Hydriastele_microspadix	(Veitchia_spiralis	Pelagodoxa_henryana))	(Dypsis_decaryi	Dictyosperma_album))	(Manicaria_saccifera	(Orania_palindan	((((Attalea_speciosa	Iriartea_deltoidea)	((Elaeis_oleifera	Elaeis_guineensis)	Bactris_major))	(Reinhardtia_gracilis	((Reinhardtia_latisecta	Reinhardtia_paiewonskiana)	Reinhardtia_simplex)))	(Sclerosperma_profizianum	(Nypa_fruticans	((((Serenoa_repens	Phoenix_dactylifera)	Sabal_domingensis)	((Prestoea_acuminata	Pseudophoenix_vinifera)	Chamaedorea_seifrizii))	Roystonea_regia)))))))	Heterospathe_cagayanensis)	Kentiopsis_piersoniorum)	Oenocarpus_bataua)	(Burretiokentia_grandiflora	(Podococcus_barteri	Oenocarpus_minor)))	Calamus_caryotoides);
((Bactris_major	((Serenoa_repens	((((Reinhardtia_paiewonskiana	Reinhardtia_latisecta)	(Reinhardtia_simplex	Reinhardtia_gracilis))	(((Sclerosperma_profizianum	(((Kentiopsis_piersoniorum	(Burretiokentia_grandiflora	(Oenocarpus_bataua	Oenocarpus_minor)))	(Dictyosperma_album	(Heterospathe_cagayanensis	((Pelagodoxa_henryana	((Prestoea_acuminata	Hydriastele_microspadix)	Podococcus_barteri))	(Dypsis_decaryi	Veitchia_spiralis)))))	Manicaria_saccifera))	(Pseudophoenix_vinifera	Iriartea_deltoidea))	((Orania_palindan	((Phoenix_dactylifera	(Chamaedorea_seifrizii	Nypa_fruticans))	Sabal_domingensis))	Roystonea_regia)))	Attalea_speciosa))	(Elaeis_guineensis	Elaeis_oleifera)))	Calamus_caryotoides);
((Bactris_major	((Elaeis_guineensis	Elaeis_oleifera)	(((Reinhardtia_gracilis	((Reinhardtia_paiewonskiana	Reinhardtia_latisecta)	Reinhardtia_simplex))	(Iriartea_deltoidea	((Sclerosperma_profizianum	(((Hydriastele_microspadix	(Podococcus_barteri	(Pelagodoxa_henryana	Veitchia_spiralis)))	((Kentiopsis_piersoniorum	((Prestoea_acuminata	Burretiokentia_grandiflora)	(Oenocarpus_bataua	Oenocarpus_minor)))	(Manicaria_saccifera	Dictyosperma_album)))	(Heterospathe_cagayanensis	Dypsis_decaryi)))	((Pseudophoenix_vinifera	(Roystonea_regia	Orania_palindan))	((Chamaedorea_seifrizii	(Sabal_domingensis	(Serenoa_repens	Phoenix_dactylifera)))	Nypa_fruticans)))))	Attalea_speciosa)))	Calamus_caryotoides);
((Bactris_major	((Elaeis_guineensis	Elaeis_oleifera)	(((Reinhardtia_gracilis	((Reinhardtia_paiewonskiana	Reinhardtia_latisecta)	Reinhardtia_simplex))	((Pseudophoenix_vinifera	Iriartea_deltoidea)	((Sclerosperma_profizianum	Roystonea_regia)	(((Dypsis_decaryi	((((Manicaria_saccifera	Dictyosperma_album)	(Kentiopsis_piersoniorum	((Prestoea_acuminata	Burretiokentia_grandiflora)	(Oenocarpus_bataua	Oenocarpus_minor))))	(Hydriastele_microspadix	(Podococcus_barteri	(Pelagodoxa_henryana	Veitchia_spiralis))))	Heterospathe_cagayanensis))	((Sabal_domingensis	(Serenoa_repens	Phoenix_dactylifera))	(Nypa_fruticans	Chamaedorea_seifrizii)))	Orania_palindan))))	Attalea_speciosa)))	Calamus_caryotoides);
((Bactris_major	((Elaeis_guineensis	Elaeis_oleifera)	(((Reinhardtia_gracilis	((Reinhardtia_paiewonskiana	Reinhardtia_latisecta)	Reinhardtia_simplex))	((Pseudophoenix_vinifera	Iriartea_deltoidea)	((((Dypsis_decaryi	(((((Prestoea_acuminata	Hydriastele_microspadix)	(Pelagodoxa_henryana	Veitchia_spiralis))	(Manicaria_saccifera	Dictyosperma_album))	((Kentiopsis_piersoniorum	Burretiokentia_grandiflora)	(Oenocarpus_bataua	(Podococcus_barteri	Oenocarpus_minor))))	Heterospathe_cagayanensis))	(Serenoa_repens	(Phoenix_dactylifera	(Chamaedorea_seifrizii	Sabal_domingensis))))	(Sclerosperma_profizianum	Roystonea_regia))	(Nypa_fruticans	Orania_palindan))))	Attalea_speciosa)))	Calamus_caryotoides);
((Bactris_major	((Elaeis_guineensis	Elaeis_oleifera)	((((Reinhardtia_paiewonskiana	Reinhardtia_latisecta)	(Reinhardtia_simplex	Reinhardtia_gracilis))	((Pseudophoenix_vinifera	Iriartea_deltoidea)	((((((Pelagodoxa_henryana	(Podococcus_barteri	(Dypsis_decaryi	Veitchia_spiralis)))	(Prestoea_acuminata	Hydriastele_microspadix))	Dictyosperma_album)	(((Oenocarpus_bataua	Oenocarpus_minor)	(Kentiopsis_piersoniorum	Burretiokentia_grandiflora))	Heterospathe_cagayanensis))	Manicaria_saccifera)	(Orania_palindan	((Serenoa_repens	((Nypa_fruticans	Phoenix_dactylifera)	(Chamaedorea_seifrizii	Sabal_domingensis)))	(Sclerosperma_profizianum	Roystonea_regia))))))	Attalea_speciosa)))	Calamus_caryotoides);
((Bactris_major	((Elaeis_guineensis	Elaeis_oleifera)	((((Reinhardtia_paiewonskiana	Reinhardtia_latisecta)	(Reinhardtia_simplex	Reinhardtia_gracilis))	((Pseudophoenix_vinifera	Iriartea_deltoidea)	(((Nypa_fruticans	(Chamaedorea_seifrizii	((Serenoa_repens	Phoenix_dactylifera)	Sabal_domingensis)))	Roystonea_regia)	((Sclerosperma_profizianum	(((Heterospathe_cagayanensis	((Podococcus_barteri	(Oenocarpus_bataua	(Oenocarpus_minor	Burretiokentia_grandiflora)))	Kentiopsis_piersoniorum))	(((Dypsis_decaryi	(Pelagodoxa_henryana	Veitchia_spiralis))	(Prestoea_acuminata	Hydriastele_microspadix))	Dictyosperma_album))	Manicaria_saccifera))	Orania_palindan))))	Attalea_speciosa)))	Calamus_caryotoides);
((Bactris_major	((Elaeis_guineensis	Elaeis_oleifera)	((Reinhardtia_gracilis	((Reinhardtia_paiewonskiana	Reinhardtia_latisecta)	Reinhardtia_simplex))	(((Iriartea_deltoidea	Prestoea_acuminata)	((((Pseudophoenix_vinifera	Chamaedorea_seifrizii)	Nypa_fruticans)	((Serenoa_repens	Phoenix_dactylifera)	Sabal_domingensis))	((Sclerosperma_profizianum	(((((Oenocarpus_bataua	(Oenocarpus_minor	Burretiokentia_grandiflora))	Kentiopsis_piersoniorum)	((Manicaria_saccifera	Dictyosperma_album)	(Hydriastele_microspadix	(Veitchia_spiralis	(Podococcus_barteri	Pelagodoxa_henryana)))))	Dypsis_decaryi)	Heterospathe_cagayanensis))	(Roystonea_regia	Orania_palindan))))	Attalea_speciosa))))	Calamus_caryotoides);
((Oenocarpus_minor	(((Burretiokentia_grandiflora	Kentiopsis_piersoniorum)	((((Heterospathe_cagayanensis	(Roystonea_regia	Sclerosperma_profizianum))	(Hydriastele_microspadix	((Dypsis_decaryi	Veitchia_spiralis)	(Podococcus_barteri	Pelagodoxa_henryana))))	(((((Chamaedorea_seifrizii	Sabal_domingensis)	(Serenoa_repens	Phoenix_dactylifera))	Nypa_fruticans)	((Attalea_speciosa	((Bactris_major	(Elaeis_guineensis	Elaeis_oleifera))	((Reinhardtia_paiewonskiana	Reinhardtia_latisecta)	(Reinhardtia_simplex	Reinhardtia_gracilis))))	(Pseudophoenix_vinifera	(Iriartea_deltoidea	Prestoea_acuminata))))	(Orania_palindan	Manicaria_saccifera)))	Dictyosperma_album))	Oenocarpus_bataua))	Calamus_caryotoides);
(((Oenocarpus_minor	Oenocarpus_bataua)	((Burretiokentia_grandiflora	Kentiopsis_piersoniorum)	(((((Roystonea_regia	Sclerosperma_profizianum)	((Serenoa_repens	Phoenix_dactylifera)	(Sabal_domingensis	(Chamaedorea_seifrizii	Nypa_fruticans))))	(Orania_palindan	((((Pseudophoenix_vinifera	Bactris_major)	(Iriartea_deltoidea	Attalea_speciosa))	(Elaeis_guineensis	Elaeis_oleifera))	((Reinhardtia_paiewonskiana	Reinhardtia_latisecta)	(Reinhardtia_simplex	Reinhardtia_gracilis)))))	Manicaria_saccifera)	((((Prestoea_acuminata	Hydriastele_microspadix)	(Dypsis_decaryi	(Podococcus_barteri	(Pelagodoxa_henryana	Veitchia_spiralis))))	Heterospathe_cagayanensis)	Dictyosperma_album))))	Calamus_caryotoides);
((((Sabal_domingensis	((Chamaedorea_seifrizii	Nypa_fruticans)	(Serenoa_repens	Phoenix_dactylifera)))	((Sclerosperma_profizianum	Roystonea_regia)	((Orania_palindan	((((Bactris_major	Attalea_speciosa)	(Elaeis_guineensis	Elaeis_oleifera))	(Reinhardtia_gracilis	((Reinhardtia_paiewonskiana	Reinhardtia_latisecta)	Reinhardtia_simplex)))	Iriartea_deltoidea))	(Manicaria_saccifera	(((Heterospathe_cagayanensis	((Prestoea_acuminata	Hydriastele_microspadix)	(((Podococcus_barteri	Pelagodoxa_henryana)	Veitchia_spiralis)	Dypsis_decaryi)))	Dictyosperma_album)	((Oenocarpus_bataua	(Burretiokentia_grandiflora	Oenocarpus_minor))	Kentiopsis_piersoniorum))))))	Pseudophoenix_vinifera)	Calamus_caryotoides);
