# Supplementary material for: Data supporting the nuclear phylogenomics of the palm subfamily Arecoideae (Arecaceae)
Source: Data Brief. 2016 Mar 2;7:532–6. doi: 10.1016/j.dib.2016.02.063 (PMC4796708; doi:10.1016/j.dib.2016.02.063)
Supplement: Supplementary file 5 — Supplementary material [file mmc5.zip › RAxML_bootstrap.Elaeis_604.raxml.tre]

((Calamus_caryotoides	((((Phoenix_dactylifera	Sabal_domingensis)	Serenoa_repens)	Nypa_fruticans)	(((((Iriartea_deltoidea	Pseudophoenix_vinifera)	Bactris_major)	(Attalea_speciosa	(Elaeis_guineensis	Elaeis_oleifera)))	((Reinhardtia_gracilis	Reinhardtia_simplex)	(Reinhardtia_paiewonskiana	Reinhardtia_latisecta)))	((((Geonoma_undata	(((((Burretiokentia_grandiflora	Hydriastele_microspadix)	(Dictyosperma_album	Kentiopsis_piersoniorum))	Veitchia_spiralis)	Heterospathe_cagayanensis)	Dypsis_decaryi))	(Pelagodoxa_henryana	(Oenocarpus_minor	(Prestoea_acuminata	Oenocarpus_bataua))))	Manicaria_saccifera)	(((Roystonea_regia	Podococcus_barteri)	Sclerosperma_profizianum)	Orania_palindan)))))	Kingia_australis);
((((((Bactris_major	(Attalea_speciosa	(Elaeis_guineensis	Elaeis_oleifera)))	(Calamus_caryotoides	(Iriartea_deltoidea	Pseudophoenix_vinifera)))	((Reinhardtia_gracilis	Reinhardtia_simplex)	(Reinhardtia_paiewonskiana	Reinhardtia_latisecta)))	((((Geonoma_undata	(Veitchia_spiralis	(((Dypsis_decaryi	Dictyosperma_album)	(Burretiokentia_grandiflora	Hydriastele_microspadix))	(Kentiopsis_piersoniorum	Heterospathe_cagayanensis))))	(Pelagodoxa_henryana	(Oenocarpus_minor	(Prestoea_acuminata	Oenocarpus_bataua))))	Manicaria_saccifera)	(((Podococcus_barteri	Roystonea_regia)	Orania_palindan)	Sclerosperma_profizianum)))	(((Phoenix_dactylifera	Sabal_domingensis)	Serenoa_repens)	Nypa_fruticans))	Kingia_australis);
((Calamus_caryotoides	((((Manicaria_saccifera	((Geonoma_undata	(Pelagodoxa_henryana	((Veitchia_spiralis	(Kentiopsis_piersoniorum	Heterospathe_cagayanensis))	((Dypsis_decaryi	Dictyosperma_album)	(Burretiokentia_grandiflora	Hydriastele_microspadix)))))	(Oenocarpus_minor	(Prestoea_acuminata	Oenocarpus_bataua))))	(((Podococcus_barteri	Orania_palindan)	Sclerosperma_profizianum)	Roystonea_regia))	((((Phoenix_dactylifera	Sabal_domingensis)	Serenoa_repens)	Nypa_fruticans)	(Iriartea_deltoidea	Pseudophoenix_vinifera)))	(((Bactris_major	(Elaeis_guineensis	Elaeis_oleifera))	Attalea_speciosa)	(((Reinhardtia_paiewonskiana	Reinhardtia_latisecta)	Reinhardtia_simplex)	Reinhardtia_gracilis))))	Kingia_australis);
(((((Phoenix_dactylifera	Sabal_domingensis)	Serenoa_repens)	Nypa_fruticans)	((Iriartea_deltoidea	Pseudophoenix_vinifera)	(((Bactris_major	(Elaeis_guineensis	Elaeis_oleifera))	Attalea_speciosa)	((Reinhardtia_gracilis	Calamus_caryotoides)	(((Reinhardtia_paiewonskiana	Reinhardtia_latisecta)	Reinhardtia_simplex)	(Manicaria_saccifera	(((Orania_palindan	Sclerosperma_profizianum)	(Podococcus_barteri	Roystonea_regia))	(((Oenocarpus_bataua	(Oenocarpus_minor	Prestoea_acuminata))	((Dypsis_decaryi	Dictyosperma_album)	((Heterospathe_cagayanensis	Kentiopsis_piersoniorum)	(Veitchia_spiralis	(Hydriastele_microspadix	Burretiokentia_grandiflora)))))	(Geonoma_undata	Pelagodoxa_henryana)))))))))	Kingia_australis);
((Pelagodoxa_henryana	(((((((Calamus_caryotoides	((Bactris_major	((Elaeis_guineensis	Elaeis_oleifera)	Attalea_speciosa))	((Reinhardtia_paiewonskiana	Reinhardtia_latisecta)	(Reinhardtia_simplex	Reinhardtia_gracilis))))	(Iriartea_deltoidea	Pseudophoenix_vinifera))	(((Phoenix_dactylifera	Sabal_domingensis)	Serenoa_repens)	Nypa_fruticans))	(((Orania_palindan	Podococcus_barteri)	Sclerosperma_profizianum)	Roystonea_regia))	Manicaria_saccifera)	((Prestoea_acuminata	(Oenocarpus_bataua	Oenocarpus_minor))	((Dypsis_decaryi	(Heterospathe_cagayanensis	Dictyosperma_album))	(Kentiopsis_piersoniorum	(Veitchia_spiralis	(Hydriastele_microspadix	Burretiokentia_grandiflora))))))	Geonoma_undata))	Kingia_australis);
((((Pseudophoenix_vinifera	Bactris_major)	((Elaeis_guineensis	Elaeis_oleifera)	Attalea_speciosa))	(((Reinhardtia_paiewonskiana	Reinhardtia_latisecta)	(Reinhardtia_simplex	Reinhardtia_gracilis))	(((Calamus_caryotoides	Iriartea_deltoidea)	((Phoenix_dactylifera	Sabal_domingensis)	(Serenoa_repens	Nypa_fruticans)))	(((Podococcus_barteri	(Sclerosperma_profizianum	Orania_palindan))	Roystonea_regia)	((Manicaria_saccifera	((Dypsis_decaryi	(Dictyosperma_album	((Heterospathe_cagayanensis	Kentiopsis_piersoniorum)	(Veitchia_spiralis	(Hydriastele_microspadix	Burretiokentia_grandiflora)))))	(Oenocarpus_bataua	(Prestoea_acuminata	Oenocarpus_minor))))	(Geonoma_undata	Pelagodoxa_henryana))))))	Kingia_australis);
(((Serenoa_repens	(Nypa_fruticans	(Phoenix_dactylifera	Sabal_domingensis)))	((((((Orania_palindan	(Podococcus_barteri	Sclerosperma_profizianum))	Roystonea_regia)	((Geonoma_undata	(((Hydriastele_microspadix	Burretiokentia_grandiflora)	(Dypsis_decaryi	Dictyosperma_album))	(Veitchia_spiralis	Heterospathe_cagayanensis)))	(Kentiopsis_piersoniorum	(Oenocarpus_bataua	(Prestoea_acuminata	Oenocarpus_minor)))))	Pelagodoxa_henryana)	((Calamus_caryotoides	Manicaria_saccifera)	(((Elaeis_guineensis	Elaeis_oleifera)	(Bactris_major	Attalea_speciosa))	((Reinhardtia_paiewonskiana	Reinhardtia_latisecta)	(Reinhardtia_simplex	Reinhardtia_gracilis)))))	(Pseudophoenix_vinifera	Iriartea_deltoidea)))	Kingia_australis);
(((((((Orania_palindan	(Podococcus_barteri	Sclerosperma_profizianum))	Roystonea_regia)	(((((Oenocarpus_bataua	(Prestoea_acuminata	Oenocarpus_minor))	(Calamus_caryotoides	Pelagodoxa_henryana))	Geonoma_undata)	((Hydriastele_microspadix	((Dypsis_decaryi	Dictyosperma_album)	Burretiokentia_grandiflora))	((Heterospathe_cagayanensis	Kentiopsis_piersoniorum)	Veitchia_spiralis)))	Manicaria_saccifera))	((Bactris_major	(Attalea_speciosa	(Elaeis_guineensis	Elaeis_oleifera)))	(((Reinhardtia_paiewonskiana	Reinhardtia_latisecta)	Reinhardtia_gracilis)	Reinhardtia_simplex)))	(Pseudophoenix_vinifera	Iriartea_deltoidea))	((Phoenix_dactylifera	Sabal_domingensis)	(Serenoa_repens	Nypa_fruticans)))	Kingia_australis);
((((((Orania_palindan	(Podococcus_barteri	Sclerosperma_profizianum))	(Manicaria_saccifera	((Geonoma_undata	(((Veitchia_spiralis	(Heterospathe_cagayanensis	(Dypsis_decaryi	Dictyosperma_album)))	(Hydriastele_microspadix	(Roystonea_regia	Burretiokentia_grandiflora)))	Kentiopsis_piersoniorum))	((Pelagodoxa_henryana	Reinhardtia_gracilis)	(Oenocarpus_bataua	(Prestoea_acuminata	Oenocarpus_minor))))))	((Bactris_major	(Attalea_speciosa	(Elaeis_guineensis	Elaeis_oleifera)))	((Reinhardtia_paiewonskiana	Reinhardtia_latisecta)	Reinhardtia_simplex)))	(((Phoenix_dactylifera	Sabal_domingensis)	Serenoa_repens)	((Pseudophoenix_vinifera	Iriartea_deltoidea)	Nypa_fruticans)))	Calamus_caryotoides)	Kingia_australis);
(((Calamus_caryotoides	(((Orania_palindan	(Podococcus_barteri	Sclerosperma_profizianum))	(Manicaria_saccifera	(((Geonoma_undata	((Heterospathe_cagayanensis	(Dypsis_decaryi	Dictyosperma_album))	((Kentiopsis_piersoniorum	Veitchia_spiralis)	(Hydriastele_microspadix	Burretiokentia_grandiflora))))	(Roystonea_regia	(Oenocarpus_minor	(Oenocarpus_bataua	Prestoea_acuminata))))	Pelagodoxa_henryana)))	((Pseudophoenix_vinifera	Iriartea_deltoidea)	((Bactris_major	(Attalea_speciosa	(Elaeis_guineensis	Elaeis_oleifera)))	((Reinhardtia_paiewonskiana	Reinhardtia_latisecta)	(Reinhardtia_gracilis	Reinhardtia_simplex))))))	(((Phoenix_dactylifera	Sabal_domingensis)	Serenoa_repens)	Nypa_fruticans))	Kingia_australis);
(((Nypa_fruticans	(Serenoa_repens	(Phoenix_dactylifera	Sabal_domingensis)))	(((((((Dypsis_decaryi	Dictyosperma_album)	(Heterospathe_cagayanensis	(Veitchia_spiralis	((Burretiokentia_grandiflora	Hydriastele_microspadix)	Kentiopsis_piersoniorum))))	((Oenocarpus_minor	Prestoea_acuminata)	Oenocarpus_bataua))	(Reinhardtia_gracilis	(Pelagodoxa_henryana	Geonoma_undata)))	(Calamus_caryotoides	Manicaria_saccifera))	(Roystonea_regia	((Podococcus_barteri	Orania_palindan)	Sclerosperma_profizianum)))	(((Reinhardtia_paiewonskiana	Reinhardtia_latisecta)	Reinhardtia_simplex)	(((Pseudophoenix_vinifera	Iriartea_deltoidea)	Bactris_major)	(Attalea_speciosa	(Elaeis_guineensis	Elaeis_oleifera))))))	Kingia_australis);
((Pelagodoxa_henryana	(Geonoma_undata	(((Calamus_caryotoides	Manicaria_saccifera)	(((((((Reinhardtia_paiewonskiana	Reinhardtia_latisecta)	Reinhardtia_simplex)	(Bactris_major	(Attalea_speciosa	(Elaeis_guineensis	Elaeis_oleifera))))	(Pseudophoenix_vinifera	Iriartea_deltoidea))	(Nypa_fruticans	(Phoenix_dactylifera	(Sabal_domingensis	Serenoa_repens))))	(Roystonea_regia	((Podococcus_barteri	Orania_palindan)	Sclerosperma_profizianum)))	Reinhardtia_gracilis))	(((((Dypsis_decaryi	Dictyosperma_album)	Heterospathe_cagayanensis)	((Burretiokentia_grandiflora	Hydriastele_microspadix)	Veitchia_spiralis))	Kentiopsis_piersoniorum)	((Oenocarpus_minor	Prestoea_acuminata)	Oenocarpus_bataua)))))	Kingia_australis);
((((((Pseudophoenix_vinifera	Iriartea_deltoidea)	Nypa_fruticans)	(Serenoa_repens	(Phoenix_dactylifera	Sabal_domingensis)))	(((((((((Dypsis_decaryi	(Hydriastele_microspadix	(Heterospathe_cagayanensis	Dictyosperma_album)))	(Geonoma_undata	Veitchia_spiralis))	Kentiopsis_piersoniorum)	Pelagodoxa_henryana)	((Burretiokentia_grandiflora	Roystonea_regia)	((Oenocarpus_minor	Prestoea_acuminata)	Oenocarpus_bataua)))	Reinhardtia_gracilis)	((Podococcus_barteri	Orania_palindan)	Sclerosperma_profizianum))	Manicaria_saccifera)	(((Reinhardtia_paiewonskiana	Reinhardtia_latisecta)	Reinhardtia_simplex)	(Bactris_major	(Attalea_speciosa	(Elaeis_guineensis	Elaeis_oleifera))))))	Calamus_caryotoides)	Kingia_australis);
((((Pseudophoenix_vinifera	Bactris_major)	(Attalea_speciosa	(Elaeis_guineensis	Elaeis_oleifera)))	((((((Podococcus_barteri	Orania_palindan)	Sclerosperma_profizianum)	((Pelagodoxa_henryana	(((Dypsis_decaryi	Dictyosperma_album)	((Veitchia_spiralis	(Hydriastele_microspadix	Burretiokentia_grandiflora))	(Kentiopsis_piersoniorum	Heterospathe_cagayanensis)))	((Oenocarpus_minor	Prestoea_acuminata)	Oenocarpus_bataua)))	(Geonoma_undata	Roystonea_regia)))	(Calamus_caryotoides	Manicaria_saccifera))	((Iriartea_deltoidea	Nypa_fruticans)	(Serenoa_repens	(Phoenix_dactylifera	Sabal_domingensis))))	(((Reinhardtia_paiewonskiana	Reinhardtia_latisecta)	Reinhardtia_gracilis)	Reinhardtia_simplex)))	Kingia_australis);
((((((Reinhardtia_paiewonskiana	Reinhardtia_latisecta)	Reinhardtia_simplex)	((Pseudophoenix_vinifera	Bactris_major)	(Attalea_speciosa	(Elaeis_guineensis	Elaeis_oleifera))))	((Roystonea_regia	(Orania_palindan	(Sclerosperma_profizianum	Podococcus_barteri)))	(((((Reinhardtia_gracilis	Calamus_caryotoides)	Pelagodoxa_henryana)	(Geonoma_undata	((Dypsis_decaryi	Dictyosperma_album)	((Veitchia_spiralis	(Hydriastele_microspadix	Burretiokentia_grandiflora))	(Kentiopsis_piersoniorum	Heterospathe_cagayanensis)))))	((Oenocarpus_minor	Prestoea_acuminata)	Oenocarpus_bataua))	(Iriartea_deltoidea	Manicaria_saccifera))))	(Nypa_fruticans	(Phoenix_dactylifera	(Sabal_domingensis	Serenoa_repens))))	Kingia_australis);
(((((Pseudophoenix_vinifera	Bactris_major)	(Attalea_speciosa	(Elaeis_guineensis	Elaeis_oleifera)))	((((Roystonea_regia	(Orania_palindan	(Sclerosperma_profizianum	Podococcus_barteri)))	(((((Oenocarpus_minor	Prestoea_acuminata)	Oenocarpus_bataua)	(Dypsis_decaryi	(Kentiopsis_piersoniorum	(((Hydriastele_microspadix	Burretiokentia_grandiflora)	Veitchia_spiralis)	(Dictyosperma_album	Heterospathe_cagayanensis)))))	(Pelagodoxa_henryana	Geonoma_undata))	Manicaria_saccifera))	((Iriartea_deltoidea	Nypa_fruticans)	(Serenoa_repens	(Phoenix_dactylifera	Sabal_domingensis))))	(((Reinhardtia_paiewonskiana	Reinhardtia_latisecta)	Reinhardtia_simplex)	Reinhardtia_gracilis)))	Calamus_caryotoides)	Kingia_australis);
((Reinhardtia_latisecta	(((Reinhardtia_simplex	Reinhardtia_gracilis)	((Bactris_major	(Attalea_speciosa	(Elaeis_guineensis	Elaeis_oleifera)))	((((Manicaria_saccifera	(Pelagodoxa_henryana	(Orania_palindan	(Sclerosperma_profizianum	Podococcus_barteri))))	(Oenocarpus_minor	(Prestoea_acuminata	Oenocarpus_bataua)))	((((Dypsis_decaryi	Dictyosperma_album)	(Veitchia_spiralis	((Heterospathe_cagayanensis	Kentiopsis_piersoniorum)	Hydriastele_microspadix)))	Geonoma_undata)	(Roystonea_regia	Burretiokentia_grandiflora)))	((Serenoa_repens	(Phoenix_dactylifera	Sabal_domingensis))	(((Pseudophoenix_vinifera	Iriartea_deltoidea)	Nypa_fruticans)	Calamus_caryotoides)))))	Reinhardtia_paiewonskiana))	Kingia_australis);
((Calamus_caryotoides	((((((Pelagodoxa_henryana	(Oenocarpus_bataua	(Oenocarpus_minor	Prestoea_acuminata)))	(((((Dictyosperma_album	Veitchia_spiralis)	((Heterospathe_cagayanensis	Kentiopsis_piersoniorum)	Hydriastele_microspadix))	Burretiokentia_grandiflora)	Dypsis_decaryi)	Geonoma_undata))	(Roystonea_regia	(Orania_palindan	(Sclerosperma_profizianum	Podococcus_barteri))))	Manicaria_saccifera)	((Pseudophoenix_vinifera	Iriartea_deltoidea)	(((Reinhardtia_paiewonskiana	Reinhardtia_latisecta)	(Reinhardtia_simplex	Reinhardtia_gracilis))	((Attalea_speciosa	(Elaeis_guineensis	Elaeis_oleifera))	Bactris_major))))	((Serenoa_repens	(Phoenix_dactylifera	Sabal_domingensis))	Nypa_fruticans)))	Kingia_australis);
((((Serenoa_repens	(Phoenix_dactylifera	Sabal_domingensis))	(Iriartea_deltoidea	Nypa_fruticans))	((((Reinhardtia_paiewonskiana	Reinhardtia_latisecta)	Reinhardtia_simplex)	(Attalea_speciosa	((Elaeis_guineensis	Elaeis_oleifera)	(Pseudophoenix_vinifera	Bactris_major))))	(Reinhardtia_gracilis	(Geonoma_undata	(((Calamus_caryotoides	Manicaria_saccifera)	((Orania_palindan	(Sclerosperma_profizianum	Podococcus_barteri))	Roystonea_regia))	((((((Burretiokentia_grandiflora	Kentiopsis_piersoniorum)	Veitchia_spiralis)	(Dictyosperma_album	(Hydriastele_microspadix	Heterospathe_cagayanensis)))	Dypsis_decaryi)	(Oenocarpus_bataua	(Oenocarpus_minor	Prestoea_acuminata)))	Pelagodoxa_henryana))))))	Kingia_australis);
((Pelagodoxa_henryana	(((((Calamus_caryotoides	Manicaria_saccifera)	((Orania_palindan	Sclerosperma_profizianum)	(Podococcus_barteri	Roystonea_regia)))	(((Serenoa_repens	(Phoenix_dactylifera	Sabal_domingensis))	((Pseudophoenix_vinifera	Iriartea_deltoidea)	Nypa_fruticans))	(((Reinhardtia_paiewonskiana	Reinhardtia_latisecta)	Reinhardtia_simplex)	(Attalea_speciosa	((Elaeis_guineensis	Elaeis_oleifera)	Bactris_major)))))	Reinhardtia_gracilis)	(Geonoma_undata	(((Dypsis_decaryi	Dictyosperma_album)	(Hydriastele_microspadix	((Heterospathe_cagayanensis	Kentiopsis_piersoniorum)	(Veitchia_spiralis	Burretiokentia_grandiflora))))	(Oenocarpus_bataua	(Oenocarpus_minor	Prestoea_acuminata))))))	Kingia_australis);
(((((Reinhardtia_gracilis	Reinhardtia_simplex)	(Reinhardtia_latisecta	Reinhardtia_paiewonskiana))	(((Iriartea_deltoidea	(Nypa_fruticans	(Serenoa_repens	(Sabal_domingensis	Phoenix_dactylifera))))	(((Pseudophoenix_vinifera	Manicaria_saccifera)	(((Geonoma_undata	(Dypsis_decaryi	(Dictyosperma_album	(((Heterospathe_cagayanensis	Kentiopsis_piersoniorum)	(Burretiokentia_grandiflora	Veitchia_spiralis))	Hydriastele_microspadix))))	Pelagodoxa_henryana)	(Oenocarpus_bataua	(Oenocarpus_minor	Prestoea_acuminata))))	(Roystonea_regia	(Orania_palindan	(Podococcus_barteri	Sclerosperma_profizianum)))))	(Bactris_major	((Elaeis_oleifera	Elaeis_guineensis)	Attalea_speciosa))))	Calamus_caryotoides)	Kingia_australis);
((Calamus_caryotoides	((Nypa_fruticans	(Serenoa_repens	(Sabal_domingensis	Phoenix_dactylifera)))	((Iriartea_deltoidea	Pseudophoenix_vinifera)	((Manicaria_saccifera	((Sclerosperma_profizianum	((Podococcus_barteri	Roystonea_regia)	Orania_palindan))	((Geonoma_undata	((Dypsis_decaryi	((Hydriastele_microspadix	(Dictyosperma_album	((Burretiokentia_grandiflora	Kentiopsis_piersoniorum)	Veitchia_spiralis)))	Heterospathe_cagayanensis))	(Oenocarpus_bataua	(Oenocarpus_minor	Prestoea_acuminata))))	Pelagodoxa_henryana)))	((Bactris_major	((Elaeis_oleifera	Elaeis_guineensis)	Attalea_speciosa))	((Reinhardtia_gracilis	Reinhardtia_simplex)	(Reinhardtia_latisecta	Reinhardtia_paiewonskiana)))))))	Kingia_australis);
(((Nypa_fruticans	(Serenoa_repens	(Sabal_domingensis	Phoenix_dactylifera)))	(((((Bactris_major	((Elaeis_oleifera	Elaeis_guineensis)	Attalea_speciosa))	((Reinhardtia_gracilis	Reinhardtia_simplex)	(Reinhardtia_latisecta	Reinhardtia_paiewonskiana)))	(Calamus_caryotoides	Manicaria_saccifera))	(((Sclerosperma_profizianum	(Podococcus_barteri	Orania_palindan))	Roystonea_regia)	(Pelagodoxa_henryana	((((Dypsis_decaryi	Dictyosperma_album)	((Heterospathe_cagayanensis	Kentiopsis_piersoniorum)	(Veitchia_spiralis	(Hydriastele_microspadix	Burretiokentia_grandiflora))))	Geonoma_undata)	(Oenocarpus_bataua	(Oenocarpus_minor	Prestoea_acuminata))))))	(Iriartea_deltoidea	Pseudophoenix_vinifera)))	Kingia_australis);
(((Serenoa_repens	(Sabal_domingensis	Phoenix_dactylifera))	(((Manicaria_saccifera	((Oenocarpus_bataua	(Oenocarpus_minor	Prestoea_acuminata))	((((Sclerosperma_profizianum	Orania_palindan)	(Podococcus_barteri	Roystonea_regia))	Pelagodoxa_henryana)	(((Dypsis_decaryi	Heterospathe_cagayanensis)	(Dictyosperma_album	(Veitchia_spiralis	((Hydriastele_microspadix	Burretiokentia_grandiflora)	Kentiopsis_piersoniorum))))	Geonoma_undata))))	((Iriartea_deltoidea	Pseudophoenix_vinifera)	((((Elaeis_oleifera	Elaeis_guineensis)	(Attalea_speciosa	Bactris_major))	((Reinhardtia_gracilis	(Reinhardtia_latisecta	Reinhardtia_paiewonskiana))	Reinhardtia_simplex))	Calamus_caryotoides)))	Nypa_fruticans))	Kingia_australis);
((((((Elaeis_oleifera	Elaeis_guineensis)	(Attalea_speciosa	((Iriartea_deltoidea	Pseudophoenix_vinifera)	Bactris_major)))	((((Pelagodoxa_henryana	Geonoma_undata)	((Oenocarpus_bataua	(Oenocarpus_minor	Prestoea_acuminata))	((Dypsis_decaryi	Dictyosperma_album)	((Kentiopsis_piersoniorum	Heterospathe_cagayanensis)	((Hydriastele_microspadix	Burretiokentia_grandiflora)	Veitchia_spiralis)))))	(Manicaria_saccifera	((Sclerosperma_profizianum	Orania_palindan)	(Podococcus_barteri	Roystonea_regia))))	((Reinhardtia_latisecta	Reinhardtia_paiewonskiana)	(Reinhardtia_gracilis	Reinhardtia_simplex))))	Calamus_caryotoides)	(Nypa_fruticans	(Serenoa_repens	(Sabal_domingensis	Phoenix_dactylifera))))	Kingia_australis);
(((Nypa_fruticans	(Serenoa_repens	(Sabal_domingensis	Phoenix_dactylifera)))	(((((((Oenocarpus_bataua	(Oenocarpus_minor	Prestoea_acuminata))	((Dypsis_decaryi	(Dictyosperma_album	(((Hydriastele_microspadix	Burretiokentia_grandiflora)	Veitchia_spiralis)	Kentiopsis_piersoniorum)))	Heterospathe_cagayanensis))	((Podococcus_barteri	Pelagodoxa_henryana)	Geonoma_undata))	Manicaria_saccifera)	(Roystonea_regia	Orania_palindan))	((Calamus_caryotoides	((Reinhardtia_latisecta	Reinhardtia_paiewonskiana)	(Reinhardtia_gracilis	Reinhardtia_simplex)))	((Attalea_speciosa	(Elaeis_oleifera	Elaeis_guineensis))	((Iriartea_deltoidea	Pseudophoenix_vinifera)	Bactris_major))))	Sclerosperma_profizianum))	Kingia_australis);
((Reinhardtia_latisecta	(Reinhardtia_paiewonskiana	((Reinhardtia_gracilis	Reinhardtia_simplex)	((((Elaeis_oleifera	Elaeis_guineensis)	Attalea_speciosa)	Bactris_major)	(((Iriartea_deltoidea	Pseudophoenix_vinifera)	(Nypa_fruticans	(Serenoa_repens	(Sabal_domingensis	Phoenix_dactylifera))))	((Roystonea_regia	((Podococcus_barteri	Sclerosperma_profizianum)	Orania_palindan))	((((Oenocarpus_bataua	(Oenocarpus_minor	Prestoea_acuminata))	((((Hydriastele_microspadix	Burretiokentia_grandiflora)	Veitchia_spiralis)	Kentiopsis_piersoniorum)	((Dictyosperma_album	Heterospathe_cagayanensis)	Dypsis_decaryi)))	(Pelagodoxa_henryana	Geonoma_undata))	(Calamus_caryotoides	Manicaria_saccifera))))))))	Kingia_australis);
(((((Reinhardtia_latisecta	Reinhardtia_paiewonskiana)	(Reinhardtia_gracilis	Reinhardtia_simplex))	((((Elaeis_oleifera	Elaeis_guineensis)	Attalea_speciosa)	(Pseudophoenix_vinifera	Bactris_major))	(((Serenoa_repens	(Sabal_domingensis	Phoenix_dactylifera))	(Iriartea_deltoidea	Nypa_fruticans))	((((Roystonea_regia	Orania_palindan)	Sclerosperma_profizianum)	Podococcus_barteri)	(((Geonoma_undata	((Dictyosperma_album	(((Hydriastele_microspadix	Burretiokentia_grandiflora)	Veitchia_spiralis)	Kentiopsis_piersoniorum))	(Heterospathe_cagayanensis	Dypsis_decaryi)))	(Pelagodoxa_henryana	(Oenocarpus_bataua	(Oenocarpus_minor	Prestoea_acuminata))))	Manicaria_saccifera)))))	Calamus_caryotoides)	Kingia_australis);
((Oenocarpus_bataua	(Oenocarpus_minor	(Prestoea_acuminata	((((Calamus_caryotoides	Manicaria_saccifera)	((Pelagodoxa_henryana	(((Sclerosperma_profizianum	Orania_palindan)	Podococcus_barteri)	Roystonea_regia))	(((Serenoa_repens	(Sabal_domingensis	Phoenix_dactylifera))	Nypa_fruticans)	(((Reinhardtia_gracilis	(Reinhardtia_latisecta	Reinhardtia_paiewonskiana))	Reinhardtia_simplex)	(Bactris_major	(((Elaeis_oleifera	Elaeis_guineensis)	Attalea_speciosa)	(Iriartea_deltoidea	Pseudophoenix_vinifera)))))))	Geonoma_undata)	(((Hydriastele_microspadix	Burretiokentia_grandiflora)	((Heterospathe_cagayanensis	Kentiopsis_piersoniorum)	(Veitchia_spiralis	Dictyosperma_album)))	Dypsis_decaryi)))))	Kingia_australis);
((((Serenoa_repens	(Sabal_domingensis	Phoenix_dactylifera))	(Iriartea_deltoidea	Nypa_fruticans))	(((((Calamus_caryotoides	Manicaria_saccifera)	((((Sclerosperma_profizianum	Orania_palindan)	Podococcus_barteri)	Roystonea_regia)	(Geonoma_undata	((Dypsis_decaryi	Dictyosperma_album)	((Heterospathe_cagayanensis	Kentiopsis_piersoniorum)	((Hydriastele_microspadix	Burretiokentia_grandiflora)	Veitchia_spiralis))))))	Pelagodoxa_henryana)	((Oenocarpus_minor	Prestoea_acuminata)	Oenocarpus_bataua))	(((Reinhardtia_gracilis	(Reinhardtia_latisecta	Reinhardtia_paiewonskiana))	Reinhardtia_simplex)	(((Elaeis_oleifera	Elaeis_guineensis)	Attalea_speciosa)	(Pseudophoenix_vinifera	Bactris_major)))))	Kingia_australis);
(((Nypa_fruticans	(Serenoa_repens	(Sabal_domingensis	Phoenix_dactylifera)))	(((Manicaria_saccifera	((Calamus_caryotoides	Pelagodoxa_henryana)	((Oenocarpus_bataua	(Prestoea_acuminata	Oenocarpus_minor))	(Geonoma_undata	(((Hydriastele_microspadix	Burretiokentia_grandiflora)	(Veitchia_spiralis	(Heterospathe_cagayanensis	Kentiopsis_piersoniorum)))	(Dictyosperma_album	Dypsis_decaryi))))))	((Sclerosperma_profizianum	Orania_palindan)	(Podococcus_barteri	Roystonea_regia)))	(((Bactris_major	(Iriartea_deltoidea	Pseudophoenix_vinifera))	(Attalea_speciosa	(Elaeis_oleifera	Elaeis_guineensis)))	((Reinhardtia_gracilis	Reinhardtia_simplex)	(Reinhardtia_latisecta	Reinhardtia_paiewonskiana)))))	Kingia_australis);
(((Nypa_fruticans	(Serenoa_repens	(Sabal_domingensis	Phoenix_dactylifera)))	((((((Pelagodoxa_henryana	(Oenocarpus_bataua	(Prestoea_acuminata	Oenocarpus_minor)))	(Geonoma_undata	(((Hydriastele_microspadix	Burretiokentia_grandiflora)	(Veitchia_spiralis	Kentiopsis_piersoniorum))	((Heterospathe_cagayanensis	Dictyosperma_album)	Dypsis_decaryi))))	(Reinhardtia_gracilis	(Manicaria_saccifera	Calamus_caryotoides)))	(Roystonea_regia	((Sclerosperma_profizianum	Orania_palindan)	Podococcus_barteri)))	((Bactris_major	(Attalea_speciosa	(Elaeis_oleifera	Elaeis_guineensis)))	(Reinhardtia_simplex	(Reinhardtia_latisecta	Reinhardtia_paiewonskiana))))	(Iriartea_deltoidea	Pseudophoenix_vinifera)))	Kingia_australis);
((Reinhardtia_latisecta	(Reinhardtia_paiewonskiana	((((((Iriartea_deltoidea	Pseudophoenix_vinifera)	Nypa_fruticans)	(Serenoa_repens	(Sabal_domingensis	Phoenix_dactylifera)))	((Manicaria_saccifera	Calamus_caryotoides)	((Oenocarpus_bataua	(Prestoea_acuminata	Oenocarpus_minor))	((Pelagodoxa_henryana	(Roystonea_regia	((Sclerosperma_profizianum	Orania_palindan)	Podococcus_barteri)))	(Geonoma_undata	((Dypsis_decaryi	Kentiopsis_piersoniorum)	((Heterospathe_cagayanensis	Dictyosperma_album)	((Hydriastele_microspadix	Burretiokentia_grandiflora)	Veitchia_spiralis))))))))	(Bactris_major	(Attalea_speciosa	(Elaeis_oleifera	Elaeis_guineensis))))	(Reinhardtia_gracilis	Reinhardtia_simplex))))	Kingia_australis);
(((Nypa_fruticans	(Serenoa_repens	(Sabal_domingensis	Phoenix_dactylifera)))	((((((Oenocarpus_bataua	(Prestoea_acuminata	Oenocarpus_minor))	((Dypsis_decaryi	Dictyosperma_album)	((Hydriastele_microspadix	Burretiokentia_grandiflora)	((Heterospathe_cagayanensis	Kentiopsis_piersoniorum)	Veitchia_spiralis))))	((Pelagodoxa_henryana	((Sclerosperma_profizianum	Orania_palindan)	Podococcus_barteri))	Geonoma_undata))	Manicaria_saccifera)	Roystonea_regia)	(((Iriartea_deltoidea	Pseudophoenix_vinifera)	Calamus_caryotoides)	((Bactris_major	(Attalea_speciosa	(Elaeis_oleifera	Elaeis_guineensis)))	((Reinhardtia_gracilis	Reinhardtia_simplex)	(Reinhardtia_latisecta	Reinhardtia_paiewonskiana))))))	Kingia_australis);
(((Nypa_fruticans	(Serenoa_repens	(Sabal_domingensis	Phoenix_dactylifera)))	(((((((Calamus_caryotoides	Manicaria_saccifera)	((Oenocarpus_bataua	(Prestoea_acuminata	Oenocarpus_minor))	Geonoma_undata))	((((Hydriastele_microspadix	Burretiokentia_grandiflora)	((Podococcus_barteri	Dypsis_decaryi)	Dictyosperma_album))	Veitchia_spiralis)	(Heterospathe_cagayanensis	Kentiopsis_piersoniorum)))	Reinhardtia_gracilis)	Pelagodoxa_henryana)	(Roystonea_regia	(Orania_palindan	Sclerosperma_profizianum)))	((Reinhardtia_simplex	(Reinhardtia_latisecta	Reinhardtia_paiewonskiana))	(((Iriartea_deltoidea	Pseudophoenix_vinifera)	Bactris_major)	(Attalea_speciosa	(Elaeis_oleifera	Elaeis_guineensis))))))	Kingia_australis);
((((Iriartea_deltoidea	Nypa_fruticans)	(Serenoa_repens	(Sabal_domingensis	Phoenix_dactylifera)))	((((Pelagodoxa_henryana	(Manicaria_saccifera	(Oenocarpus_bataua	(Prestoea_acuminata	Oenocarpus_minor))))	(Geonoma_undata	((Dypsis_decaryi	Dictyosperma_album)	(((Burretiokentia_grandiflora	(Heterospathe_cagayanensis	Kentiopsis_piersoniorum))	Veitchia_spiralis)	Hydriastele_microspadix))))	(Roystonea_regia	(Podococcus_barteri	(Orania_palindan	Sclerosperma_profizianum))))	(Calamus_caryotoides	(((Reinhardtia_gracilis	(Reinhardtia_latisecta	Reinhardtia_paiewonskiana))	Reinhardtia_simplex)	((Pseudophoenix_vinifera	Bactris_major)	(Attalea_speciosa	(Elaeis_oleifera	Elaeis_guineensis)))))))	Kingia_australis);
((Pelagodoxa_henryana	((((Oenocarpus_bataua	(Prestoea_acuminata	Oenocarpus_minor))	((Heterospathe_cagayanensis	Kentiopsis_piersoniorum)	(((Dypsis_decaryi	Dictyosperma_album)	(Burretiokentia_grandiflora	Hydriastele_microspadix))	Veitchia_spiralis)))	((Manicaria_saccifera	(Roystonea_regia	((Orania_palindan	Sclerosperma_profizianum)	Podococcus_barteri)))	((((Bactris_major	(Attalea_speciosa	(Elaeis_oleifera	Elaeis_guineensis)))	((Reinhardtia_gracilis	Calamus_caryotoides)	((Reinhardtia_latisecta	Reinhardtia_paiewonskiana)	Reinhardtia_simplex)))	(Iriartea_deltoidea	Pseudophoenix_vinifera))	(Nypa_fruticans	(Serenoa_repens	(Sabal_domingensis	Phoenix_dactylifera))))))	Geonoma_undata))	Kingia_australis);
((Bactris_major	(((((Iriartea_deltoidea	Pseudophoenix_vinifera)	Nypa_fruticans)	(Serenoa_repens	(Sabal_domingensis	Phoenix_dactylifera)))	(((Geonoma_undata	Pelagodoxa_henryana)	((Oenocarpus_bataua	(Prestoea_acuminata	Oenocarpus_minor))	((Dypsis_decaryi	Dictyosperma_album)	(((Heterospathe_cagayanensis	Kentiopsis_piersoniorum)	(Burretiokentia_grandiflora	Hydriastele_microspadix))	Veitchia_spiralis))))	(Manicaria_saccifera	(Roystonea_regia	((Orania_palindan	Sclerosperma_profizianum)	Podococcus_barteri)))))	((Attalea_speciosa	(Elaeis_oleifera	Elaeis_guineensis))	((Reinhardtia_gracilis	Calamus_caryotoides)	((Reinhardtia_latisecta	Reinhardtia_paiewonskiana)	Reinhardtia_simplex)))))	Kingia_australis);
(((Nypa_fruticans	(Serenoa_repens	(Sabal_domingensis	Phoenix_dactylifera)))	((Iriartea_deltoidea	Pseudophoenix_vinifera)	((((Geonoma_undata	(Pelagodoxa_henryana	((Oenocarpus_bataua	(Prestoea_acuminata	Oenocarpus_minor))	((Dypsis_decaryi	Dictyosperma_album)	(((Heterospathe_cagayanensis	Kentiopsis_piersoniorum)	(Burretiokentia_grandiflora	Hydriastele_microspadix))	Veitchia_spiralis)))))	(Roystonea_regia	((Orania_palindan	Sclerosperma_profizianum)	Podococcus_barteri)))	Manicaria_saccifera)	((((Attalea_speciosa	(Elaeis_oleifera	Elaeis_guineensis))	Bactris_major)	(Reinhardtia_simplex	((Reinhardtia_latisecta	Reinhardtia_paiewonskiana)	Reinhardtia_gracilis)))	Calamus_caryotoides))))	Kingia_australis);
(((((Sabal_domingensis	Phoenix_dactylifera)	(Nypa_fruticans	Serenoa_repens))	((((((((Roystonea_regia	((Podococcus_barteri	Orania_palindan)	Sclerosperma_profizianum))	Pelagodoxa_henryana)	Geonoma_undata)	((Dypsis_decaryi	Dictyosperma_album)	(((Heterospathe_cagayanensis	Kentiopsis_piersoniorum)	(Burretiokentia_grandiflora	Hydriastele_microspadix))	Veitchia_spiralis)))	Reinhardtia_gracilis)	(Oenocarpus_bataua	(Prestoea_acuminata	Oenocarpus_minor)))	Manicaria_saccifera)	((((Iriartea_deltoidea	Pseudophoenix_vinifera)	((Reinhardtia_simplex	(Reinhardtia_latisecta	Reinhardtia_paiewonskiana))	Attalea_speciosa))	(Elaeis_oleifera	Elaeis_guineensis))	Bactris_major)))	Calamus_caryotoides)	Kingia_australis);
(((((Phoenix_dactylifera	Sabal_domingensis)	Serenoa_repens)	Nypa_fruticans)	(((Manicaria_saccifera	(((Geonoma_undata	Pelagodoxa_henryana)	((Prestoea_acuminata	Oenocarpus_minor)	Oenocarpus_bataua))	((Kentiopsis_piersoniorum	Veitchia_spiralis)	((Hydriastele_microspadix	Burretiokentia_grandiflora)	(Dypsis_decaryi	(Heterospathe_cagayanensis	Dictyosperma_album))))))	(Roystonea_regia	(Podococcus_barteri	(Sclerosperma_profizianum	Orania_palindan))))	(((Calamus_caryotoides	(Iriartea_deltoidea	Pseudophoenix_vinifera))	(((Elaeis_guineensis	Elaeis_oleifera)	Attalea_speciosa)	Bactris_major))	((Reinhardtia_paiewonskiana	Reinhardtia_latisecta)	(Reinhardtia_gracilis	Reinhardtia_simplex)))))	Kingia_australis);
(((((Phoenix_dactylifera	Sabal_domingensis)	Serenoa_repens)	((Iriartea_deltoidea	Pseudophoenix_vinifera)	Nypa_fruticans))	((((Pelagodoxa_henryana	Geonoma_undata)	(((Dypsis_decaryi	Dictyosperma_album)	(((Heterospathe_cagayanensis	Kentiopsis_piersoniorum)	Veitchia_spiralis)	(Hydriastele_microspadix	Burretiokentia_grandiflora)))	((Oenocarpus_bataua	Oenocarpus_minor)	Prestoea_acuminata)))	(Roystonea_regia	(Podococcus_barteri	(Sclerosperma_profizianum	Orania_palindan))))	(Manicaria_saccifera	((((Elaeis_guineensis	Elaeis_oleifera)	(Bactris_major	Calamus_caryotoides))	Attalea_speciosa)	((Reinhardtia_paiewonskiana	Reinhardtia_latisecta)	(Reinhardtia_gracilis	Reinhardtia_simplex))))))	Kingia_australis);
((((((Phoenix_dactylifera	Sabal_domingensis)	Serenoa_repens)	(Iriartea_deltoidea	Nypa_fruticans))	((((Elaeis_guineensis	Elaeis_oleifera)	(Attalea_speciosa	(Pseudophoenix_vinifera	Bactris_major)))	(((Reinhardtia_paiewonskiana	Reinhardtia_latisecta)	Reinhardtia_gracilis)	Reinhardtia_simplex))	((Pelagodoxa_henryana	(Roystonea_regia	(Podococcus_barteri	(Sclerosperma_profizianum	Orania_palindan))))	((((Geonoma_undata	(((Dypsis_decaryi	Dictyosperma_album)	Heterospathe_cagayanensis)	((Kentiopsis_piersoniorum	Veitchia_spiralis)	(Hydriastele_microspadix	Burretiokentia_grandiflora))))	Oenocarpus_bataua)	(Oenocarpus_minor	Prestoea_acuminata))	Manicaria_saccifera))))	Calamus_caryotoides)	Kingia_australis);
(((((Elaeis_guineensis	Elaeis_oleifera)	(Attalea_speciosa	Calamus_caryotoides))	Bactris_major)	((((Reinhardtia_paiewonskiana	Reinhardtia_latisecta)	Reinhardtia_gracilis)	Reinhardtia_simplex)	((((Pelagodoxa_henryana	((Sclerosperma_profizianum	Roystonea_regia)	Orania_palindan))	Manicaria_saccifera)	(((((((Kentiopsis_piersoniorum	Heterospathe_cagayanensis)	Dictyosperma_album)	Veitchia_spiralis)	(Hydriastele_microspadix	Burretiokentia_grandiflora))	Dypsis_decaryi)	(Oenocarpus_bataua	(Oenocarpus_minor	Prestoea_acuminata)))	(Podococcus_barteri	Geonoma_undata)))	((Iriartea_deltoidea	Pseudophoenix_vinifera)	((Nypa_fruticans	(Phoenix_dactylifera	Sabal_domingensis))	Serenoa_repens)))))	Kingia_australis);
((((((((Elaeis_guineensis	Elaeis_oleifera)	((Pseudophoenix_vinifera	Iriartea_deltoidea)	Attalea_speciosa))	Bactris_major)	(((Reinhardtia_paiewonskiana	Reinhardtia_latisecta)	Reinhardtia_gracilis)	Reinhardtia_simplex))	Calamus_caryotoides)	((Podococcus_barteri	Roystonea_regia)	((Manicaria_saccifera	(Sclerosperma_profizianum	Orania_palindan))	((((Dypsis_decaryi	((Kentiopsis_piersoniorum	(Veitchia_spiralis	(Hydriastele_microspadix	Burretiokentia_grandiflora)))	Dictyosperma_album))	Heterospathe_cagayanensis)	(Oenocarpus_bataua	(Oenocarpus_minor	Prestoea_acuminata)))	(Geonoma_undata	Pelagodoxa_henryana)))))	(Nypa_fruticans	((Phoenix_dactylifera	Sabal_domingensis)	Serenoa_repens)))	Kingia_australis);
(((((((Reinhardtia_paiewonskiana	(Reinhardtia_latisecta	Reinhardtia_gracilis))	Reinhardtia_simplex)	(((Elaeis_guineensis	Elaeis_oleifera)	Attalea_speciosa)	Bactris_major))	(Pseudophoenix_vinifera	Iriartea_deltoidea))	((((Sclerosperma_profizianum	Orania_palindan)	Podococcus_barteri)	Roystonea_regia)	(((Geonoma_undata	(Veitchia_spiralis	((Kentiopsis_piersoniorum	Heterospathe_cagayanensis)	((Hydriastele_microspadix	Burretiokentia_grandiflora)	(Dypsis_decaryi	Dictyosperma_album)))))	((Oenocarpus_bataua	(Oenocarpus_minor	Prestoea_acuminata))	(Calamus_caryotoides	Pelagodoxa_henryana)))	Manicaria_saccifera)))	(Nypa_fruticans	((Phoenix_dactylifera	Sabal_domingensis)	Serenoa_repens)))	Kingia_australis);
((Calamus_caryotoides	((Serenoa_repens	(Nypa_fruticans	(Phoenix_dactylifera	Sabal_domingensis)))	((Attalea_speciosa	((Pseudophoenix_vinifera	Iriartea_deltoidea)	Bactris_major))	((((Sclerosperma_profizianum	(Orania_palindan	Podococcus_barteri))	Roystonea_regia)	(((Geonoma_undata	Pelagodoxa_henryana)	((((((Burretiokentia_grandiflora	Veitchia_spiralis)	Kentiopsis_piersoniorum)	(Heterospathe_cagayanensis	Dictyosperma_album))	Hydriastele_microspadix)	Dypsis_decaryi)	(Oenocarpus_bataua	(Oenocarpus_minor	Prestoea_acuminata))))	Manicaria_saccifera))	((Elaeis_guineensis	Elaeis_oleifera)	((Reinhardtia_paiewonskiana	Reinhardtia_latisecta)	(Reinhardtia_gracilis	Reinhardtia_simplex)))))))	Kingia_australis);
((Calamus_caryotoides	(((Iriartea_deltoidea	Nypa_fruticans)	(Serenoa_repens	(Phoenix_dactylifera	Sabal_domingensis)))	((Pelagodoxa_henryana	((Orania_palindan	(Podococcus_barteri	Sclerosperma_profizianum))	Roystonea_regia))	((((Pseudophoenix_vinifera	Manicaria_saccifera)	Geonoma_undata)	((((Kentiopsis_piersoniorum	((Burretiokentia_grandiflora	Hydriastele_microspadix)	(Heterospathe_cagayanensis	Dictyosperma_album)))	Veitchia_spiralis)	Dypsis_decaryi)	(Prestoea_acuminata	(Oenocarpus_bataua	Oenocarpus_minor))))	(((Elaeis_guineensis	Elaeis_oleifera)	((Reinhardtia_simplex	Reinhardtia_gracilis)	(Reinhardtia_paiewonskiana	Reinhardtia_latisecta)))	(Attalea_speciosa	Bactris_major))))))	Kingia_australis);
(((((Calamus_caryotoides	(((Reinhardtia_paiewonskiana	Reinhardtia_latisecta)	Reinhardtia_simplex)	Reinhardtia_gracilis))	((Attalea_speciosa	(Pseudophoenix_vinifera	Bactris_major))	(Elaeis_guineensis	Elaeis_oleifera)))	(Manicaria_saccifera	((((Dictyosperma_album	Dypsis_decaryi)	((Burretiokentia_grandiflora	Hydriastele_microspadix)	(Veitchia_spiralis	(Kentiopsis_piersoniorum	Heterospathe_cagayanensis))))	(Oenocarpus_bataua	(Oenocarpus_minor	Prestoea_acuminata)))	((Pelagodoxa_henryana	((Orania_palindan	(Podococcus_barteri	Sclerosperma_profizianum))	Roystonea_regia))	Geonoma_undata))))	((Iriartea_deltoidea	Nypa_fruticans)	(Serenoa_repens	(Phoenix_dactylifera	Sabal_domingensis))))	Kingia_australis);
(((((Manicaria_saccifera	(((((Heterospathe_cagayanensis	Dypsis_decaryi)	((((Dictyosperma_album	Kentiopsis_piersoniorum)	Veitchia_spiralis)	Burretiokentia_grandiflora)	Hydriastele_microspadix))	(Oenocarpus_bataua	(Oenocarpus_minor	Prestoea_acuminata)))	(Pelagodoxa_henryana	Geonoma_undata))	((Orania_palindan	(Podococcus_barteri	Sclerosperma_profizianum))	Roystonea_regia)))	((Serenoa_repens	(Phoenix_dactylifera	Sabal_domingensis))	(Nypa_fruticans	Calamus_caryotoides)))	(((Attalea_speciosa	(Elaeis_guineensis	Elaeis_oleifera))	Bactris_major)	((Iriartea_deltoidea	Pseudophoenix_vinifera)	Reinhardtia_gracilis)))	((Reinhardtia_paiewonskiana	Reinhardtia_latisecta)	Reinhardtia_simplex))	Kingia_australis);
(((((Roystonea_regia	((Sclerosperma_profizianum	Podococcus_barteri)	Orania_palindan))	(Manicaria_saccifera	((Pelagodoxa_henryana	(Geonoma_undata	(((Veitchia_spiralis	(Hydriastele_microspadix	Burretiokentia_grandiflora))	(Dypsis_decaryi	Dictyosperma_album))	(Heterospathe_cagayanensis	Kentiopsis_piersoniorum))))	(Oenocarpus_bataua	(Oenocarpus_minor	Prestoea_acuminata)))))	(((Calamus_caryotoides	(Iriartea_deltoidea	Pseudophoenix_vinifera))	(Bactris_major	Attalea_speciosa))	((Elaeis_guineensis	Elaeis_oleifera)	((Reinhardtia_gracilis	Reinhardtia_simplex)	(Reinhardtia_latisecta	Reinhardtia_paiewonskiana)))))	(Nypa_fruticans	(Serenoa_repens	(Phoenix_dactylifera	Sabal_domingensis))))	Kingia_australis);
((((((Roystonea_regia	((Sclerosperma_profizianum	Podococcus_barteri)	Orania_palindan))	(Manicaria_saccifera	((Pelagodoxa_henryana	(Geonoma_undata	(((Dypsis_decaryi	Kentiopsis_piersoniorum)	(Heterospathe_cagayanensis	Dictyosperma_album))	((Hydriastele_microspadix	Burretiokentia_grandiflora)	Veitchia_spiralis))))	(Oenocarpus_bataua	(Oenocarpus_minor	Prestoea_acuminata)))))	(((Reinhardtia_gracilis	Reinhardtia_simplex)	(Reinhardtia_latisecta	Reinhardtia_paiewonskiana))	((Attalea_speciosa	(Elaeis_guineensis	Elaeis_oleifera))	(Bactris_major	(Iriartea_deltoidea	Pseudophoenix_vinifera)))))	(Nypa_fruticans	(Serenoa_repens	(Phoenix_dactylifera	Sabal_domingensis))))	Calamus_caryotoides)	Kingia_australis);
(((((((Reinhardtia_latisecta	Reinhardtia_paiewonskiana)	Reinhardtia_simplex)	Reinhardtia_gracilis)	(Attalea_speciosa	((Elaeis_guineensis	Elaeis_oleifera)	(Bactris_major	(Calamus_caryotoides	(Iriartea_deltoidea	Pseudophoenix_vinifera))))))	(((Manicaria_saccifera	((Sclerosperma_profizianum	Podococcus_barteri)	Orania_palindan))	((Dypsis_decaryi	Dictyosperma_album)	((Heterospathe_cagayanensis	Kentiopsis_piersoniorum)	((Roystonea_regia	(Hydriastele_microspadix	Burretiokentia_grandiflora))	Veitchia_spiralis))))	((Geonoma_undata	Pelagodoxa_henryana)	(Oenocarpus_bataua	(Oenocarpus_minor	Prestoea_acuminata)))))	(Nypa_fruticans	(Serenoa_repens	(Phoenix_dactylifera	Sabal_domingensis))))	Kingia_australis);
((Reinhardtia_latisecta	(Reinhardtia_paiewonskiana	(Reinhardtia_simplex	(Reinhardtia_gracilis	((((Elaeis_guineensis	Elaeis_oleifera)	Attalea_speciosa)	Bactris_major)	(Calamus_caryotoides	((Iriartea_deltoidea	Pseudophoenix_vinifera)	(((Nypa_fruticans	(Phoenix_dactylifera	(Sabal_domingensis	Serenoa_repens)))	(((Prestoea_acuminata	(Oenocarpus_bataua	Oenocarpus_minor))	((Geonoma_undata	(Dypsis_decaryi	((Heterospathe_cagayanensis	Dictyosperma_album)	(Veitchia_spiralis	((Hydriastele_microspadix	Burretiokentia_grandiflora)	Kentiopsis_piersoniorum)))))	Pelagodoxa_henryana))	Manicaria_saccifera))	(Roystonea_regia	((Sclerosperma_profizianum	Podococcus_barteri)	Orania_palindan))))))))))	Kingia_australis);
(((((Iriartea_deltoidea	Pseudophoenix_vinifera)	Nypa_fruticans)	(Serenoa_repens	(Phoenix_dactylifera	Sabal_domingensis)))	((((Geonoma_undata	((Heterospathe_cagayanensis	Dypsis_decaryi)	(Dictyosperma_album	(Veitchia_spiralis	((Hydriastele_microspadix	Burretiokentia_grandiflora)	Kentiopsis_piersoniorum)))))	(Pelagodoxa_henryana	((Calamus_caryotoides	Manicaria_saccifera)	((Oenocarpus_minor	Oenocarpus_bataua)	Prestoea_acuminata))))	(Roystonea_regia	((Sclerosperma_profizianum	Podococcus_barteri)	Orania_palindan)))	(((Reinhardtia_latisecta	Reinhardtia_paiewonskiana)	(Reinhardtia_simplex	Reinhardtia_gracilis))	(((Elaeis_guineensis	Elaeis_oleifera)	Attalea_speciosa)	Bactris_major))))	Kingia_australis);
(((Nypa_fruticans	(Phoenix_dactylifera	(Sabal_domingensis	Serenoa_repens)))	((Manicaria_saccifera	(((Oenocarpus_minor	Oenocarpus_bataua)	Prestoea_acuminata)	((Geonoma_undata	(Dypsis_decaryi	(((Kentiopsis_piersoniorum	Dictyosperma_album)	Veitchia_spiralis)	((Hydriastele_microspadix	Burretiokentia_grandiflora)	Heterospathe_cagayanensis))))	(((Podococcus_barteri	Roystonea_regia)	(Sclerosperma_profizianum	Orania_palindan))	Pelagodoxa_henryana))))	((Iriartea_deltoidea	Pseudophoenix_vinifera)	((Calamus_caryotoides	((Reinhardtia_latisecta	Reinhardtia_paiewonskiana)	(Reinhardtia_simplex	Reinhardtia_gracilis)))	(((Elaeis_guineensis	Elaeis_oleifera)	Attalea_speciosa)	Bactris_major)))))	Kingia_australis);
((Elaeis_oleifera	((Attalea_speciosa	(((Calamus_caryotoides	(Iriartea_deltoidea	Pseudophoenix_vinifera))	Bactris_major)	(((Nypa_fruticans	((Phoenix_dactylifera	Sabal_domingensis)	Serenoa_repens))	(((Geonoma_undata	((Podococcus_barteri	Dypsis_decaryi)	(((Hydriastele_microspadix	Burretiokentia_grandiflora)	((Kentiopsis_piersoniorum	Heterospathe_cagayanensis)	Veitchia_spiralis))	Dictyosperma_album)))	(((Oenocarpus_minor	Prestoea_acuminata)	Oenocarpus_bataua)	(Manicaria_saccifera	((Sclerosperma_profizianum	Orania_palindan)	Pelagodoxa_henryana))))	Roystonea_regia))	((Reinhardtia_latisecta	Reinhardtia_paiewonskiana)	(Reinhardtia_gracilis	Reinhardtia_simplex)))))	Elaeis_guineensis))	Kingia_australis);
((((Nypa_fruticans	((Phoenix_dactylifera	Sabal_domingensis)	Serenoa_repens))	((((((Oenocarpus_minor	Prestoea_acuminata)	Oenocarpus_bataua)	(Geonoma_undata	((Dypsis_decaryi	((Hydriastele_microspadix	(Kentiopsis_piersoniorum	(Burretiokentia_grandiflora	Veitchia_spiralis)))	Dictyosperma_album))	Heterospathe_cagayanensis)))	((Roystonea_regia	((Orania_palindan	Sclerosperma_profizianum)	Podococcus_barteri))	Pelagodoxa_henryana))	Manicaria_saccifera)	((((Reinhardtia_latisecta	Reinhardtia_paiewonskiana)	(Reinhardtia_gracilis	Reinhardtia_simplex))	(((Elaeis_guineensis	Elaeis_oleifera)	Attalea_speciosa)	Bactris_major))	(Iriartea_deltoidea	Pseudophoenix_vinifera))))	Calamus_caryotoides)	Kingia_australis);
((((Iriartea_deltoidea	Nypa_fruticans)	((Phoenix_dactylifera	Sabal_domingensis)	Serenoa_repens))	(((Oenocarpus_minor	(Prestoea_acuminata	Oenocarpus_bataua))	(((Geonoma_undata	(((Kentiopsis_piersoniorum	Heterospathe_cagayanensis)	((Burretiokentia_grandiflora	Hydriastele_microspadix)	Veitchia_spiralis))	(Dictyosperma_album	Dypsis_decaryi)))	(((Orania_palindan	Sclerosperma_profizianum)	(Podococcus_barteri	Roystonea_regia))	Pelagodoxa_henryana))	(Calamus_caryotoides	Manicaria_saccifera)))	(((Reinhardtia_latisecta	Reinhardtia_paiewonskiana)	(Reinhardtia_gracilis	Reinhardtia_simplex))	(((Elaeis_guineensis	Elaeis_oleifera)	Attalea_speciosa)	(Pseudophoenix_vinifera	Bactris_major)))))	Kingia_australis);
(((Nypa_fruticans	((Phoenix_dactylifera	Sabal_domingensis)	Serenoa_repens))	((((Calamus_caryotoides	Manicaria_saccifera)	((Pelagodoxa_henryana	(Oenocarpus_bataua	(Oenocarpus_minor	Prestoea_acuminata)))	(Geonoma_undata	(((Kentiopsis_piersoniorum	Heterospathe_cagayanensis)	Veitchia_spiralis)	((Burretiokentia_grandiflora	Hydriastele_microspadix)	(Dictyosperma_album	Dypsis_decaryi))))))	(Roystonea_regia	((Podococcus_barteri	Orania_palindan)	Sclerosperma_profizianum)))	((((Reinhardtia_latisecta	Reinhardtia_paiewonskiana)	(Reinhardtia_gracilis	Reinhardtia_simplex))	(((Elaeis_guineensis	Elaeis_oleifera)	Attalea_speciosa)	Bactris_major))	(Iriartea_deltoidea	Pseudophoenix_vinifera))))	Kingia_australis);
(((((Serenoa_repens	(Sabal_domingensis	Phoenix_dactylifera))	Nypa_fruticans)	(Iriartea_deltoidea	((((Sclerosperma_profizianum	(Podococcus_barteri	Orania_palindan))	Roystonea_regia)	(((Pelagodoxa_henryana	((Oenocarpus_minor	Prestoea_acuminata)	Oenocarpus_bataua))	(Geonoma_undata	((Dypsis_decaryi	Dictyosperma_album)	((Heterospathe_cagayanensis	Kentiopsis_piersoniorum)	((Burretiokentia_grandiflora	Hydriastele_microspadix)	Veitchia_spiralis)))))	Manicaria_saccifera))	(((Pseudophoenix_vinifera	Bactris_major)	((Elaeis_oleifera	Elaeis_guineensis)	Attalea_speciosa))	((Reinhardtia_gracilis	Reinhardtia_simplex)	(Reinhardtia_paiewonskiana	Reinhardtia_latisecta))))))	Calamus_caryotoides)	Kingia_australis);
((Calamus_caryotoides	(((Manicaria_saccifera	(((Oenocarpus_minor	Prestoea_acuminata)	Oenocarpus_bataua)	(((Geonoma_undata	((Dypsis_decaryi	Dictyosperma_album)	((Kentiopsis_piersoniorum	((Burretiokentia_grandiflora	Hydriastele_microspadix)	Veitchia_spiralis))	Heterospathe_cagayanensis)))	(((Sclerosperma_profizianum	Orania_palindan)	Podococcus_barteri)	Roystonea_regia))	Pelagodoxa_henryana)))	((Bactris_major	((Elaeis_oleifera	Elaeis_guineensis)	Attalea_speciosa))	((Reinhardtia_gracilis	(Reinhardtia_paiewonskiana	Reinhardtia_latisecta))	Reinhardtia_simplex)))	((Serenoa_repens	(Sabal_domingensis	Phoenix_dactylifera))	(Nypa_fruticans	(Pseudophoenix_vinifera	Iriartea_deltoidea)))))	Kingia_australis);
((Calamus_caryotoides	((((Manicaria_saccifera	((((Podococcus_barteri	Orania_palindan)	Sclerosperma_profizianum)	Roystonea_regia)	((Pelagodoxa_henryana	Geonoma_undata)	(((Oenocarpus_minor	Prestoea_acuminata)	Oenocarpus_bataua)	(((Dypsis_decaryi	Dictyosperma_album)	(Hydriastele_microspadix	(Veitchia_spiralis	Heterospathe_cagayanensis)))	(Burretiokentia_grandiflora	Kentiopsis_piersoniorum))))))	(((Elaeis_oleifera	Elaeis_guineensis)	(Attalea_speciosa	Bactris_major))	((Reinhardtia_gracilis	(Reinhardtia_paiewonskiana	Reinhardtia_latisecta))	Reinhardtia_simplex)))	(Pseudophoenix_vinifera	Iriartea_deltoidea))	((Serenoa_repens	(Sabal_domingensis	Phoenix_dactylifera))	Nypa_fruticans)))	Kingia_australis);
(((((((Podococcus_barteri	Orania_palindan)	Sclerosperma_profizianum)	Roystonea_regia)	((Manicaria_saccifera	Pelagodoxa_henryana)	(((Oenocarpus_minor	Prestoea_acuminata)	Oenocarpus_bataua)	(Geonoma_undata	((Dypsis_decaryi	Heterospathe_cagayanensis)	(((Dictyosperma_album	Kentiopsis_piersoniorum)	(Burretiokentia_grandiflora	Hydriastele_microspadix))	Veitchia_spiralis))))))	(((((Calamus_caryotoides	(Pseudophoenix_vinifera	Iriartea_deltoidea))	Bactris_major)	(Elaeis_oleifera	Elaeis_guineensis))	Attalea_speciosa)	((Reinhardtia_paiewonskiana	Reinhardtia_latisecta)	(Reinhardtia_gracilis	Reinhardtia_simplex))))	(Nypa_fruticans	(Serenoa_repens	(Sabal_domingensis	Phoenix_dactylifera))))	Kingia_australis);
((((((Geonoma_undata	(((Dypsis_decaryi	Kentiopsis_piersoniorum)	(Burretiokentia_grandiflora	Veitchia_spiralis))	(Hydriastele_microspadix	(Heterospathe_cagayanensis	Dictyosperma_album))))	((((((Elaeis_oleifera	Elaeis_guineensis)	Attalea_speciosa)	(Pseudophoenix_vinifera	Bactris_major))	((Reinhardtia_paiewonskiana	Reinhardtia_latisecta)	(Reinhardtia_gracilis	Reinhardtia_simplex)))	(Iriartea_deltoidea	(Nypa_fruticans	(Serenoa_repens	(Sabal_domingensis	Phoenix_dactylifera)))))	((Oenocarpus_minor	Prestoea_acuminata)	Oenocarpus_bataua)))	((Pelagodoxa_henryana	((Sclerosperma_profizianum	Orania_palindan)	Podococcus_barteri))	Roystonea_regia))	Calamus_caryotoides)	Manicaria_saccifera)	Kingia_australis);
(((Nypa_fruticans	(Serenoa_repens	(Sabal_domingensis	Phoenix_dactylifera)))	(((((Sclerosperma_profizianum	Orania_palindan)	Podococcus_barteri)	Roystonea_regia)	(Calamus_caryotoides	Manicaria_saccifera))	(((((((Elaeis_oleifera	Elaeis_guineensis)	Attalea_speciosa)	Bactris_major)	((Reinhardtia_paiewonskiana	Reinhardtia_latisecta)	(Reinhardtia_gracilis	Reinhardtia_simplex)))	(Iriartea_deltoidea	Pseudophoenix_vinifera))	(Pelagodoxa_henryana	Geonoma_undata))	((Prestoea_acuminata	(Oenocarpus_bataua	Oenocarpus_minor))	((Burretiokentia_grandiflora	(Veitchia_spiralis	((Dypsis_decaryi	(Heterospathe_cagayanensis	Dictyosperma_album))	Hydriastele_microspadix)))	Kentiopsis_piersoniorum)))))	Kingia_australis);
((((((Reinhardtia_paiewonskiana	Reinhardtia_latisecta)	(Reinhardtia_gracilis	Reinhardtia_simplex))	(((Elaeis_oleifera	Elaeis_guineensis)	Attalea_speciosa)	Bactris_major))	((Iriartea_deltoidea	Pseudophoenix_vinifera)	(((Oenocarpus_bataua	(Oenocarpus_minor	Prestoea_acuminata))	((((Sclerosperma_profizianum	(Podococcus_barteri	Roystonea_regia))	Orania_palindan)	Manicaria_saccifera)	(Geonoma_undata	(Pelagodoxa_henryana	((Hydriastele_microspadix	(Dictyosperma_album	Dypsis_decaryi))	((Heterospathe_cagayanensis	Kentiopsis_piersoniorum)	(Veitchia_spiralis	Burretiokentia_grandiflora)))))))	(Nypa_fruticans	(Serenoa_repens	(Sabal_domingensis	Phoenix_dactylifera))))))	Calamus_caryotoides)	Kingia_australis);
((Pelagodoxa_henryana	((Geonoma_undata	(((Burretiokentia_grandiflora	Hydriastele_microspadix)	(Dictyosperma_album	Dypsis_decaryi))	((Heterospathe_cagayanensis	Kentiopsis_piersoniorum)	(Calamus_caryotoides	Veitchia_spiralis))))	((Oenocarpus_bataua	(Oenocarpus_minor	Prestoea_acuminata))	(Manicaria_saccifera	(((Nypa_fruticans	(Serenoa_repens	(Sabal_domingensis	Phoenix_dactylifera)))	(((Reinhardtia_paiewonskiana	Reinhardtia_latisecta)	(Reinhardtia_gracilis	Reinhardtia_simplex))	(((Elaeis_oleifera	Elaeis_guineensis)	Attalea_speciosa)	((Iriartea_deltoidea	Pseudophoenix_vinifera)	Bactris_major))))	(Sclerosperma_profizianum	((Podococcus_barteri	Roystonea_regia)	Orania_palindan)))))))	Kingia_australis);
(((Nypa_fruticans	(Serenoa_repens	(Sabal_domingensis	Phoenix_dactylifera)))	((Iriartea_deltoidea	Pseudophoenix_vinifera)	((Manicaria_saccifera	(((Orania_palindan	(Sclerosperma_profizianum	Podococcus_barteri))	Roystonea_regia)	(((Geonoma_undata	(((Burretiokentia_grandiflora	Hydriastele_microspadix)	(Dictyosperma_album	Dypsis_decaryi))	((Heterospathe_cagayanensis	Kentiopsis_piersoniorum)	Veitchia_spiralis)))	(Oenocarpus_bataua	(Oenocarpus_minor	Prestoea_acuminata)))	Pelagodoxa_henryana)))	((Calamus_caryotoides	(((Reinhardtia_gracilis	Reinhardtia_paiewonskiana)	Reinhardtia_latisecta)	Reinhardtia_simplex))	(((Elaeis_oleifera	Elaeis_guineensis)	Attalea_speciosa)	Bactris_major)))))	Kingia_australis);
(((((((Orania_palindan	(Sclerosperma_profizianum	Podococcus_barteri))	Roystonea_regia)	((Pelagodoxa_henryana	((Oenocarpus_bataua	Oenocarpus_minor)	(Prestoea_acuminata	(Geonoma_undata	(((Burretiokentia_grandiflora	Hydriastele_microspadix)	(Dictyosperma_album	Dypsis_decaryi))	((Heterospathe_cagayanensis	Kentiopsis_piersoniorum)	Veitchia_spiralis))))))	Manicaria_saccifera))	((((Reinhardtia_paiewonskiana	Reinhardtia_latisecta)	Reinhardtia_simplex)	Reinhardtia_gracilis)	(((Elaeis_oleifera	Elaeis_guineensis)	Attalea_speciosa)	(Pseudophoenix_vinifera	Bactris_major))))	Calamus_caryotoides)	((Iriartea_deltoidea	Nypa_fruticans)	(Serenoa_repens	(Sabal_domingensis	Phoenix_dactylifera))))	Kingia_australis);
((Calamus_caryotoides	(((Manicaria_saccifera	((Oenocarpus_bataua	(Prestoea_acuminata	Oenocarpus_minor))	((Pelagodoxa_henryana	(Roystonea_regia	(Podococcus_barteri	(Orania_palindan	Sclerosperma_profizianum))))	(Geonoma_undata	((Heterospathe_cagayanensis	Dypsis_decaryi)	(((Veitchia_spiralis	Kentiopsis_piersoniorum)	Dictyosperma_album)	(Hydriastele_microspadix	Burretiokentia_grandiflora)))))))	((((Iriartea_deltoidea	Pseudophoenix_vinifera)	Bactris_major)	((Elaeis_oleifera	Elaeis_guineensis)	Attalea_speciosa))	(((Reinhardtia_latisecta	Reinhardtia_paiewonskiana)	Reinhardtia_gracilis)	Reinhardtia_simplex)))	(((Sabal_domingensis	Phoenix_dactylifera)	Serenoa_repens)	Nypa_fruticans)))	Kingia_australis);
((Calamus_caryotoides	((((Iriartea_deltoidea	Pseudophoenix_vinifera)	(Manicaria_saccifera	(((Oenocarpus_bataua	(Prestoea_acuminata	Oenocarpus_minor))	(Pelagodoxa_henryana	(Geonoma_undata	(Dypsis_decaryi	((((Hydriastele_microspadix	Burretiokentia_grandiflora)	Kentiopsis_piersoniorum)	Veitchia_spiralis)	(Dictyosperma_album	Heterospathe_cagayanensis))))))	(Roystonea_regia	(Orania_palindan	(Sclerosperma_profizianum	Podococcus_barteri))))))	((Bactris_major	((Elaeis_oleifera	Elaeis_guineensis)	Attalea_speciosa))	(((Reinhardtia_latisecta	Reinhardtia_paiewonskiana)	Reinhardtia_gracilis)	Reinhardtia_simplex)))	(((Sabal_domingensis	Phoenix_dactylifera)	Serenoa_repens)	Nypa_fruticans)))	Kingia_australis);
(((((Roystonea_regia	((Sclerosperma_profizianum	Podococcus_barteri)	Orania_palindan))	(((Oenocarpus_bataua	(Prestoea_acuminata	Oenocarpus_minor))	((Pelagodoxa_henryana	(Dypsis_decaryi	(((Heterospathe_cagayanensis	Kentiopsis_piersoniorum)	(Veitchia_spiralis	(Hydriastele_microspadix	Burretiokentia_grandiflora)))	Dictyosperma_album)))	Geonoma_undata))	(Calamus_caryotoides	Manicaria_saccifera)))	(((Bactris_major	((Elaeis_oleifera	Elaeis_guineensis)	Attalea_speciosa))	(((Reinhardtia_gracilis	Reinhardtia_latisecta)	Reinhardtia_paiewonskiana)	Reinhardtia_simplex))	(Iriartea_deltoidea	Pseudophoenix_vinifera)))	(((Sabal_domingensis	Phoenix_dactylifera)	Serenoa_repens)	Nypa_fruticans))	Kingia_australis);
((((Iriartea_deltoidea	Pseudophoenix_vinifera)	(((Roystonea_regia	((Sclerosperma_profizianum	Podococcus_barteri)	Orania_palindan))	((((Calamus_caryotoides	Pelagodoxa_henryana)	(Oenocarpus_bataua	(Prestoea_acuminata	Oenocarpus_minor)))	((Dypsis_decaryi	(((Heterospathe_cagayanensis	Kentiopsis_piersoniorum)	(Veitchia_spiralis	(Hydriastele_microspadix	Burretiokentia_grandiflora)))	Dictyosperma_album))	Geonoma_undata))	Manicaria_saccifera))	((Bactris_major	((Elaeis_oleifera	Elaeis_guineensis)	Attalea_speciosa))	((Reinhardtia_latisecta	Reinhardtia_paiewonskiana)	(Reinhardtia_gracilis	Reinhardtia_simplex)))))	((Phoenix_dactylifera	(Serenoa_repens	Sabal_domingensis))	Nypa_fruticans))	Kingia_australis);
((((((Veitchia_spiralis	((Hydriastele_microspadix	Burretiokentia_grandiflora)	Kentiopsis_piersoniorum))	Dictyosperma_album)	((Heterospathe_cagayanensis	Dypsis_decaryi)	(Geonoma_undata	((Manicaria_saccifera	(Roystonea_regia	((Podococcus_barteri	Sclerosperma_profizianum)	Orania_palindan)))	(Pelagodoxa_henryana	(Oenocarpus_bataua	(Prestoea_acuminata	Oenocarpus_minor)))))))	(((Reinhardtia_latisecta	Reinhardtia_paiewonskiana)	(Reinhardtia_gracilis	Reinhardtia_simplex))	((Elaeis_oleifera	Elaeis_guineensis)	(((Calamus_caryotoides	(Iriartea_deltoidea	Pseudophoenix_vinifera))	Attalea_speciosa)	Bactris_major))))	((Serenoa_repens	(Sabal_domingensis	Phoenix_dactylifera))	Nypa_fruticans))	Kingia_australis);
(((((Serenoa_repens	(Sabal_domingensis	Phoenix_dactylifera))	Nypa_fruticans)	((((Pelagodoxa_henryana	Manicaria_saccifera)	((Oenocarpus_bataua	(Prestoea_acuminata	Oenocarpus_minor))	(Geonoma_undata	(((Kentiopsis_piersoniorum	(Hydriastele_microspadix	Burretiokentia_grandiflora))	Veitchia_spiralis)	(Dypsis_decaryi	(Heterospathe_cagayanensis	Dictyosperma_album))))))	(Roystonea_regia	((Podococcus_barteri	Sclerosperma_profizianum)	Orania_palindan)))	((((Reinhardtia_latisecta	Reinhardtia_paiewonskiana)	Reinhardtia_gracilis)	Reinhardtia_simplex)	((Elaeis_oleifera	Elaeis_guineensis)	(((Iriartea_deltoidea	Pseudophoenix_vinifera)	Bactris_major)	Attalea_speciosa)))))	Calamus_caryotoides)	Kingia_australis);
(((((Serenoa_repens	(Sabal_domingensis	Phoenix_dactylifera))	Nypa_fruticans)	(((((Dypsis_decaryi	Kentiopsis_piersoniorum)	(((Hydriastele_microspadix	Burretiokentia_grandiflora)	(Heterospathe_cagayanensis	Dictyosperma_album))	Veitchia_spiralis))	Geonoma_undata)	((Oenocarpus_bataua	(Prestoea_acuminata	Oenocarpus_minor))	(Manicaria_saccifera	((Iriartea_deltoidea	Pelagodoxa_henryana)	(Roystonea_regia	(Podococcus_barteri	(Sclerosperma_profizianum	Orania_palindan)))))))	(((Pseudophoenix_vinifera	Bactris_major)	(Attalea_speciosa	(Elaeis_oleifera	Elaeis_guineensis)))	(((Reinhardtia_gracilis	Reinhardtia_latisecta)	Reinhardtia_paiewonskiana)	Reinhardtia_simplex))))	Calamus_caryotoides)	Kingia_australis);
(((((Serenoa_repens	(Sabal_domingensis	Phoenix_dactylifera))	Nypa_fruticans)	(((((Dypsis_decaryi	((Dictyosperma_album	(((Hydriastele_microspadix	Burretiokentia_grandiflora)	Kentiopsis_piersoniorum)	Veitchia_spiralis))	Heterospathe_cagayanensis))	Geonoma_undata)	((Oenocarpus_bataua	(Prestoea_acuminata	Oenocarpus_minor))	((Pseudophoenix_vinifera	Manicaria_saccifera)	(((Orania_palindan	Sclerosperma_profizianum)	Podococcus_barteri)	(Iriartea_deltoidea	Pelagodoxa_henryana)))))	Roystonea_regia)	((Bactris_major	(Attalea_speciosa	(Elaeis_oleifera	Elaeis_guineensis)))	((Reinhardtia_latisecta	Reinhardtia_paiewonskiana)	(Reinhardtia_gracilis	Reinhardtia_simplex)))))	Calamus_caryotoides)	Kingia_australis);
(((((Serenoa_repens	(Sabal_domingensis	Phoenix_dactylifera))	((Pseudophoenix_vinifera	Iriartea_deltoidea)	Nypa_fruticans))	(((Sclerosperma_profizianum	(Roystonea_regia	Orania_palindan))	(((Pelagodoxa_henryana	(Oenocarpus_bataua	(Prestoea_acuminata	Oenocarpus_minor)))	((Podococcus_barteri	((Dypsis_decaryi	Dictyosperma_album)	((Heterospathe_cagayanensis	Kentiopsis_piersoniorum)	(Veitchia_spiralis	(Hydriastele_microspadix	Burretiokentia_grandiflora)))))	Geonoma_undata))	Manicaria_saccifera))	((Bactris_major	(Attalea_speciosa	(Elaeis_oleifera	Elaeis_guineensis)))	((Reinhardtia_latisecta	Reinhardtia_paiewonskiana)	(Reinhardtia_gracilis	Reinhardtia_simplex)))))	Calamus_caryotoides)	Kingia_australis);
((((Serenoa_repens	(Sabal_domingensis	Phoenix_dactylifera))	((Pseudophoenix_vinifera	Iriartea_deltoidea)	Nypa_fruticans))	(((Reinhardtia_gracilis	Calamus_caryotoides)	((Bactris_major	(Attalea_speciosa	(Elaeis_oleifera	Elaeis_guineensis)))	((Reinhardtia_latisecta	Reinhardtia_paiewonskiana)	Reinhardtia_simplex)))	((Podococcus_barteri	(Sclerosperma_profizianum	(Roystonea_regia	Orania_palindan)))	(((Pelagodoxa_henryana	(Oenocarpus_bataua	(Prestoea_acuminata	Oenocarpus_minor)))	((((Heterospathe_cagayanensis	Dictyosperma_album)	(Hydriastele_microspadix	Burretiokentia_grandiflora))	(Veitchia_spiralis	(Dypsis_decaryi	Kentiopsis_piersoniorum)))	Geonoma_undata))	Manicaria_saccifera))))	Kingia_australis);
(((Nypa_fruticans	(((((Bactris_major	(Attalea_speciosa	(Elaeis_oleifera	Elaeis_guineensis)))	((Reinhardtia_gracilis	Reinhardtia_simplex)	(Reinhardtia_latisecta	Reinhardtia_paiewonskiana)))	Calamus_caryotoides)	((Oenocarpus_bataua	(Prestoea_acuminata	Oenocarpus_minor))	(((Manicaria_saccifera	(Roystonea_regia	(Podococcus_barteri	(Sclerosperma_profizianum	Orania_palindan))))	(Geonoma_undata	(((Veitchia_spiralis	(Burretiokentia_grandiflora	Kentiopsis_piersoniorum))	(Dypsis_decaryi	Dictyosperma_album))	(Heterospathe_cagayanensis	Hydriastele_microspadix))))	Pelagodoxa_henryana)))	(Pseudophoenix_vinifera	Iriartea_deltoidea)))	(Serenoa_repens	(Phoenix_dactylifera	Sabal_domingensis)))	Kingia_australis);
((((((Oenocarpus_bataua	(Prestoea_acuminata	Oenocarpus_minor))	(Geonoma_undata	((Calamus_caryotoides	Burretiokentia_grandiflora)	(Pelagodoxa_henryana	(((Kentiopsis_piersoniorum	Heterospathe_cagayanensis)	Hydriastele_microspadix)	((Dictyosperma_album	Dypsis_decaryi)	Veitchia_spiralis))))))	(Manicaria_saccifera	((Orania_palindan	(Podococcus_barteri	Roystonea_regia))	Sclerosperma_profizianum)))	((Iriartea_deltoidea	Nypa_fruticans)	(Phoenix_dactylifera	(Sabal_domingensis	Serenoa_repens))))	(((Pseudophoenix_vinifera	Bactris_major)	(Attalea_speciosa	(Elaeis_oleifera	Elaeis_guineensis)))	((Reinhardtia_gracilis	Reinhardtia_simplex)	(Reinhardtia_latisecta	Reinhardtia_paiewonskiana))))	Kingia_australis);
((((((Bactris_major	(Attalea_speciosa	(Elaeis_oleifera	Elaeis_guineensis)))	((Reinhardtia_gracilis	Reinhardtia_simplex)	(Reinhardtia_latisecta	Reinhardtia_paiewonskiana)))	(Pseudophoenix_vinifera	(((Orania_palindan	(Podococcus_barteri	Roystonea_regia))	Sclerosperma_profizianum)	(((Oenocarpus_bataua	(Prestoea_acuminata	Oenocarpus_minor))	((Geonoma_undata	((Hydriastele_microspadix	Dypsis_decaryi)	((Burretiokentia_grandiflora	((Kentiopsis_piersoniorum	Dictyosperma_album)	Veitchia_spiralis))	Heterospathe_cagayanensis)))	Pelagodoxa_henryana))	Manicaria_saccifera))))	((Iriartea_deltoidea	Nypa_fruticans)	(Phoenix_dactylifera	(Sabal_domingensis	Serenoa_repens))))	Calamus_caryotoides)	Kingia_australis);
(((Veitchia_spiralis	(((Dypsis_decaryi	(Geonoma_undata	(((Manicaria_saccifera	((Nypa_fruticans	(Serenoa_repens	(Phoenix_dactylifera	Sabal_domingensis)))	((((Iriartea_deltoidea	Pseudophoenix_vinifera)	Bactris_major)	(Attalea_speciosa	(Elaeis_oleifera	Elaeis_guineensis)))	((Reinhardtia_gracilis	Reinhardtia_simplex)	(Reinhardtia_latisecta	Reinhardtia_paiewonskiana)))))	(Oenocarpus_bataua	(Prestoea_acuminata	Oenocarpus_minor)))	(Pelagodoxa_henryana	((Podococcus_barteri	Roystonea_regia)	(Sclerosperma_profizianum	Orania_palindan))))))	((Heterospathe_cagayanensis	Kentiopsis_piersoniorum)	Dictyosperma_album))	(Burretiokentia_grandiflora	Hydriastele_microspadix)))	Calamus_caryotoides)	Kingia_australis);
(((Nypa_fruticans	(Serenoa_repens	(Phoenix_dactylifera	Sabal_domingensis)))	((((Bactris_major	(Attalea_speciosa	(Elaeis_oleifera	Elaeis_guineensis)))	((Reinhardtia_gracilis	Reinhardtia_simplex)	(Reinhardtia_latisecta	Reinhardtia_paiewonskiana)))	(Iriartea_deltoidea	Pseudophoenix_vinifera))	(((Sclerosperma_profizianum	(Podococcus_barteri	Orania_palindan))	((((Oenocarpus_bataua	(Prestoea_acuminata	Oenocarpus_minor))	Pelagodoxa_henryana)	((((((Heterospathe_cagayanensis	Kentiopsis_piersoniorum)	(Burretiokentia_grandiflora	Veitchia_spiralis))	Dictyosperma_album)	Dypsis_decaryi)	Hydriastele_microspadix)	Geonoma_undata))	(Manicaria_saccifera	Calamus_caryotoides)))	Roystonea_regia)))	Kingia_australis);
((Reinhardtia_latisecta	(Reinhardtia_paiewonskiana	((((((Oenocarpus_bataua	(Prestoea_acuminata	Oenocarpus_minor))	((((Heterospathe_cagayanensis	(Kentiopsis_piersoniorum	((Hydriastele_microspadix	Burretiokentia_grandiflora)	Veitchia_spiralis)))	(Dictyosperma_album	Dypsis_decaryi))	Geonoma_undata)	(Manicaria_saccifera	Calamus_caryotoides)))	(Pelagodoxa_henryana	(Roystonea_regia	(Orania_palindan	(Podococcus_barteri	Sclerosperma_profizianum)))))	(Iriartea_deltoidea	(Nypa_fruticans	(Serenoa_repens	(Phoenix_dactylifera	Sabal_domingensis)))))	((Pseudophoenix_vinifera	Bactris_major)	(Attalea_speciosa	(Elaeis_oleifera	Elaeis_guineensis))))	(Reinhardtia_gracilis	Reinhardtia_simplex))))	Kingia_australis);
((((Bactris_major	(Attalea_speciosa	(Elaeis_oleifera	Elaeis_guineensis)))	((((Manicaria_saccifera	Calamus_caryotoides)	(((Podococcus_barteri	Roystonea_regia)	Orania_palindan)	Sclerosperma_profizianum))	(((Oenocarpus_bataua	(Prestoea_acuminata	Oenocarpus_minor))	(((Heterospathe_cagayanensis	((Hydriastele_microspadix	Burretiokentia_grandiflora)	Kentiopsis_piersoniorum))	(Dictyosperma_album	Dypsis_decaryi))	Veitchia_spiralis))	(Pelagodoxa_henryana	Geonoma_undata)))	((Pseudophoenix_vinifera	Iriartea_deltoidea)	(Nypa_fruticans	(Serenoa_repens	(Phoenix_dactylifera	Sabal_domingensis))))))	((Reinhardtia_gracilis	Reinhardtia_simplex)	(Reinhardtia_latisecta	Reinhardtia_paiewonskiana)))	Kingia_australis);
(((Nypa_fruticans	(Serenoa_repens	(Phoenix_dactylifera	Sabal_domingensis)))	(((((Calamus_caryotoides	(Bactris_major	(((Reinhardtia_simplex	(Reinhardtia_latisecta	Reinhardtia_paiewonskiana))	Attalea_speciosa)	(Elaeis_oleifera	Elaeis_guineensis))))	(Manicaria_saccifera	Reinhardtia_gracilis))	(((Podococcus_barteri	Roystonea_regia)	Orania_palindan)	Sclerosperma_profizianum))	(((Oenocarpus_bataua	(Prestoea_acuminata	Oenocarpus_minor))	(((Dictyosperma_album	Dypsis_decaryi)	(Heterospathe_cagayanensis	Burretiokentia_grandiflora))	(Kentiopsis_piersoniorum	(Veitchia_spiralis	Hydriastele_microspadix))))	(Pelagodoxa_henryana	Geonoma_undata)))	(Pseudophoenix_vinifera	Iriartea_deltoidea)))	Kingia_australis);
((Pelagodoxa_henryana	((((((Serenoa_repens	(Nypa_fruticans	(Phoenix_dactylifera	Sabal_domingensis)))	((Pseudophoenix_vinifera	Iriartea_deltoidea)	(Calamus_caryotoides	((Bactris_major	(Elaeis_oleifera	Elaeis_guineensis))	((Reinhardtia_simplex	((Reinhardtia_latisecta	Reinhardtia_gracilis)	Reinhardtia_paiewonskiana))	Attalea_speciosa)))))	(((Sclerosperma_profizianum	Orania_palindan)	Podococcus_barteri)	Roystonea_regia))	Manicaria_saccifera)	(Oenocarpus_bataua	(Prestoea_acuminata	Oenocarpus_minor)))	(Geonoma_undata	(Dypsis_decaryi	(Hydriastele_microspadix	((Kentiopsis_piersoniorum	Heterospathe_cagayanensis)	((Dictyosperma_album	Burretiokentia_grandiflora)	Veitchia_spiralis)))))))	Kingia_australis);
((Calamus_caryotoides	(((Attalea_speciosa	((Pseudophoenix_vinifera	Bactris_major)	(Elaeis_oleifera	Elaeis_guineensis)))	(Reinhardtia_gracilis	((Reinhardtia_latisecta	Reinhardtia_paiewonskiana)	Reinhardtia_simplex)))	(Iriartea_deltoidea	(((Serenoa_repens	(Phoenix_dactylifera	Sabal_domingensis))	Nypa_fruticans)	((((Oenocarpus_bataua	(Prestoea_acuminata	Oenocarpus_minor))	(Geonoma_undata	((Dictyosperma_album	(Veitchia_spiralis	((Burretiokentia_grandiflora	Hydriastele_microspadix)	Kentiopsis_piersoniorum)))	(Heterospathe_cagayanensis	Dypsis_decaryi))))	Pelagodoxa_henryana)	(((Orania_palindan	(Podococcus_barteri	Roystonea_regia))	Sclerosperma_profizianum)	Manicaria_saccifera))))))	Kingia_australis);
((Elaeis_oleifera	((Attalea_speciosa	((((Reinhardtia_gracilis	Reinhardtia_simplex)	(Reinhardtia_paiewonskiana	Reinhardtia_latisecta))	(((Calamus_caryotoides	((Serenoa_repens	(Sabal_domingensis	Phoenix_dactylifera))	(Nypa_fruticans	Iriartea_deltoidea)))	((((Podococcus_barteri	Orania_palindan)	Sclerosperma_profizianum)	Roystonea_regia)	(Manicaria_saccifera	((Pelagodoxa_henryana	((Heterospathe_cagayanensis	(Dypsis_decaryi	(Dictyosperma_album	((Veitchia_spiralis	Kentiopsis_piersoniorum)	(Burretiokentia_grandiflora	Hydriastele_microspadix)))))	Geonoma_undata))	(Prestoea_acuminata	(Oenocarpus_minor	Oenocarpus_bataua))))))	Pseudophoenix_vinifera))	Bactris_major))	Elaeis_guineensis))	Kingia_australis);
((((Serenoa_repens	(Sabal_domingensis	Phoenix_dactylifera))	Nypa_fruticans)	((((Pseudophoenix_vinifera	Bactris_major)	((Elaeis_guineensis	Elaeis_oleifera)	Attalea_speciosa))	(Reinhardtia_simplex	(Reinhardtia_paiewonskiana	Reinhardtia_latisecta)))	((Sclerosperma_profizianum	((Podococcus_barteri	Roystonea_regia)	Orania_palindan))	((Reinhardtia_gracilis	Iriartea_deltoidea)	(Manicaria_saccifera	(((((Veitchia_spiralis	(Heterospathe_cagayanensis	Kentiopsis_piersoniorum))	(Burretiokentia_grandiflora	Hydriastele_microspadix))	(Dictyosperma_album	Dypsis_decaryi))	Geonoma_undata)	((Oenocarpus_bataua	(Prestoea_acuminata	Oenocarpus_minor))	(Calamus_caryotoides	Pelagodoxa_henryana))))))))	Kingia_australis);
((((Phoenix_dactylifera	(Serenoa_repens	Sabal_domingensis))	Nypa_fruticans)	((Manicaria_saccifera	(((Dypsis_decaryi	((Heterospathe_cagayanensis	(Kentiopsis_piersoniorum	((Burretiokentia_grandiflora	Hydriastele_microspadix)	Veitchia_spiralis)))	Dictyosperma_album))	Geonoma_undata)	((Oenocarpus_bataua	(Prestoea_acuminata	Oenocarpus_minor))	((Iriartea_deltoidea	Calamus_caryotoides)	Pelagodoxa_henryana))))	((((Pseudophoenix_vinifera	Bactris_major)	((Elaeis_guineensis	Elaeis_oleifera)	Attalea_speciosa))	(Reinhardtia_simplex	(Reinhardtia_gracilis	(Reinhardtia_paiewonskiana	Reinhardtia_latisecta))))	(((Sclerosperma_profizianum	Orania_palindan)	Podococcus_barteri)	Roystonea_regia))))	Kingia_australis);
((Elaeis_oleifera	(((Reinhardtia_simplex	((Reinhardtia_latisecta	Reinhardtia_paiewonskiana)	Reinhardtia_gracilis))	(((((Phoenix_dactylifera	(Serenoa_repens	Sabal_domingensis))	Nypa_fruticans)	(((Sclerosperma_profizianum	(Orania_palindan	Podococcus_barteri))	Roystonea_regia)	(Manicaria_saccifera	(((Oenocarpus_bataua	(Prestoea_acuminata	Oenocarpus_minor))	(Geonoma_undata	Pelagodoxa_henryana))	(Dypsis_decaryi	(((Heterospathe_cagayanensis	Kentiopsis_piersoniorum)	((Burretiokentia_grandiflora	Hydriastele_microspadix)	Veitchia_spiralis))	Dictyosperma_album))))))	(Calamus_caryotoides	(Pseudophoenix_vinifera	Iriartea_deltoidea)))	(Bactris_major	Attalea_speciosa)))	Elaeis_guineensis))	Kingia_australis);
((Oenocarpus_bataua	((Prestoea_acuminata	Oenocarpus_minor)	(Pelagodoxa_henryana	((Geonoma_undata	(Podococcus_barteri	(((Heterospathe_cagayanensis	Kentiopsis_piersoniorum)	((Burretiokentia_grandiflora	Hydriastele_microspadix)	Veitchia_spiralis))	(Dictyosperma_album	Dypsis_decaryi))))	(((((Pseudophoenix_vinifera	Iriartea_deltoidea)	((Serenoa_repens	(Sabal_domingensis	Phoenix_dactylifera))	Nypa_fruticans))	(((Attalea_speciosa	(Elaeis_guineensis	Elaeis_oleifera))	Bactris_major)	((Reinhardtia_gracilis	Calamus_caryotoides)	((Reinhardtia_latisecta	Reinhardtia_paiewonskiana)	Reinhardtia_simplex))))	((Roystonea_regia	Sclerosperma_profizianum)	Orania_palindan))	Manicaria_saccifera)))))	Kingia_australis);
((((Serenoa_repens	(Sabal_domingensis	Phoenix_dactylifera))	Nypa_fruticans)	(((((Elaeis_guineensis	Elaeis_oleifera)	(Bactris_major	Attalea_speciosa))	((Reinhardtia_latisecta	(Reinhardtia_gracilis	Reinhardtia_paiewonskiana))	Reinhardtia_simplex))	((Calamus_caryotoides	(((Roystonea_regia	(Podococcus_barteri	Orania_palindan))	(Geonoma_undata	(Dypsis_decaryi	((Kentiopsis_piersoniorum	((Burretiokentia_grandiflora	Hydriastele_microspadix)	Veitchia_spiralis))	(Heterospathe_cagayanensis	Dictyosperma_album)))))	((Oenocarpus_minor	(Prestoea_acuminata	Oenocarpus_bataua))	(Sclerosperma_profizianum	Pelagodoxa_henryana))))	Manicaria_saccifera))	(Pseudophoenix_vinifera	Iriartea_deltoidea)))	Kingia_australis);
((Oenocarpus_bataua	((Oenocarpus_minor	Prestoea_acuminata)	(((Calamus_caryotoides	Manicaria_saccifera)	((Pelagodoxa_henryana	(Roystonea_regia	(Sclerosperma_profizianum	(Podococcus_barteri	Orania_palindan))))	(Geonoma_undata	(Heterospathe_cagayanensis	(Dypsis_decaryi	((((Veitchia_spiralis	Burretiokentia_grandiflora)	Kentiopsis_piersoniorum)	Hydriastele_microspadix)	Dictyosperma_album))))))	((((Elaeis_guineensis	Elaeis_oleifera)	(Bactris_major	((Pseudophoenix_vinifera	Iriartea_deltoidea)	Attalea_speciosa)))	((Reinhardtia_latisecta	Reinhardtia_paiewonskiana)	(Reinhardtia_gracilis	Reinhardtia_simplex)))	((Serenoa_repens	(Sabal_domingensis	Phoenix_dactylifera))	Nypa_fruticans)))))	Kingia_australis);
(((Reinhardtia_latisecta	Reinhardtia_paiewonskiana)	((Reinhardtia_gracilis	Reinhardtia_simplex)	((((Serenoa_repens	(Sabal_domingensis	Phoenix_dactylifera))	Nypa_fruticans)	(((Geonoma_undata	(((Oenocarpus_bataua	(Iriartea_deltoidea	Oenocarpus_minor))	Prestoea_acuminata)	((Veitchia_spiralis	((Hydriastele_microspadix	Burretiokentia_grandiflora)	((Kentiopsis_piersoniorum	Heterospathe_cagayanensis)	Dictyosperma_album)))	Dypsis_decaryi)))	(Manicaria_saccifera	(Pelagodoxa_henryana	((Sclerosperma_profizianum	Orania_palindan)	Podococcus_barteri))))	Roystonea_regia))	(((Elaeis_guineensis	Elaeis_oleifera)	(Calamus_caryotoides	(Bactris_major	Pseudophoenix_vinifera)))	Attalea_speciosa))))	Kingia_australis);
((((Reinhardtia_latisecta	Reinhardtia_paiewonskiana)	(Reinhardtia_gracilis	Reinhardtia_simplex))	((((Serenoa_repens	(Sabal_domingensis	Phoenix_dactylifera))	(Iriartea_deltoidea	Nypa_fruticans))	((((((Oenocarpus_bataua	Oenocarpus_minor)	Prestoea_acuminata)	((((Veitchia_spiralis	(Hydriastele_microspadix	Burretiokentia_grandiflora))	Kentiopsis_piersoniorum)	(Heterospathe_cagayanensis	Dictyosperma_album))	Dypsis_decaryi))	(Roystonea_regia	((Sclerosperma_profizianum	Orania_palindan)	Podococcus_barteri)))	(Geonoma_undata	Pelagodoxa_henryana))	(Calamus_caryotoides	Manicaria_saccifera)))	((((Elaeis_guineensis	Elaeis_oleifera)	Pseudophoenix_vinifera)	Attalea_speciosa)	Bactris_major)))	Kingia_australis);
(((((Serenoa_repens	(Sabal_domingensis	Phoenix_dactylifera))	Nypa_fruticans)	((Pseudophoenix_vinifera	Iriartea_deltoidea)	(((Bactris_major	(Attalea_speciosa	(Elaeis_guineensis	Elaeis_oleifera)))	(((Reinhardtia_latisecta	Reinhardtia_paiewonskiana)	Reinhardtia_gracilis)	Reinhardtia_simplex))	(((Sclerosperma_profizianum	Orania_palindan)	Podococcus_barteri)	(((Pelagodoxa_henryana	(Roystonea_regia	(Geonoma_undata	(((Veitchia_spiralis	(Hydriastele_microspadix	Burretiokentia_grandiflora))	(Heterospathe_cagayanensis	Kentiopsis_piersoniorum))	(Dypsis_decaryi	Dictyosperma_album)))))	((Oenocarpus_bataua	Oenocarpus_minor)	Prestoea_acuminata))	Manicaria_saccifera)))))	Calamus_caryotoides)	Kingia_australis);
((Bactris_major	((Attalea_speciosa	(Elaeis_oleifera	Elaeis_guineensis))	((((Reinhardtia_gracilis	(Reinhardtia_paiewonskiana	Reinhardtia_latisecta))	Reinhardtia_simplex)	Calamus_caryotoides)	(((((Sabal_domingensis	Phoenix_dactylifera)	Serenoa_repens)	Nypa_fruticans)	((((((Oenocarpus_minor	Prestoea_acuminata)	Oenocarpus_bataua)	((Veitchia_spiralis	((Dictyosperma_album	(Hydriastele_microspadix	Heterospathe_cagayanensis))	Dypsis_decaryi))	Kentiopsis_piersoniorum))	(Manicaria_saccifera	Pelagodoxa_henryana))	Geonoma_undata)	((Podococcus_barteri	(Sclerosperma_profizianum	Orania_palindan))	(Burretiokentia_grandiflora	Roystonea_regia))))	(Iriartea_deltoidea	Pseudophoenix_vinifera)))))	Kingia_australis);
((Calamus_caryotoides	((((((((Oenocarpus_minor	Prestoea_acuminata)	Oenocarpus_bataua)	(((((Hydriastele_microspadix	Burretiokentia_grandiflora)	(Heterospathe_cagayanensis	Kentiopsis_piersoniorum))	Veitchia_spiralis)	Dictyosperma_album)	Dypsis_decaryi))	(Pelagodoxa_henryana	Geonoma_undata))	Manicaria_saccifera)	((Roystonea_regia	Orania_palindan)	(Sclerosperma_profizianum	Podococcus_barteri)))	(((Pseudophoenix_vinifera	Bactris_major)	(Attalea_speciosa	(Elaeis_oleifera	Elaeis_guineensis)))	(((Reinhardtia_paiewonskiana	Reinhardtia_latisecta)	Reinhardtia_gracilis)	Reinhardtia_simplex)))	(((Sabal_domingensis	Phoenix_dactylifera)	Serenoa_repens)	(Iriartea_deltoidea	Nypa_fruticans))))	Kingia_australis);
((((Manicaria_saccifera	(((Orania_palindan	(Sclerosperma_profizianum	Podococcus_barteri))	Roystonea_regia)	((((Oenocarpus_minor	Prestoea_acuminata)	Oenocarpus_bataua)	(Geonoma_undata	(((Veitchia_spiralis	(Kentiopsis_piersoniorum	(Hydriastele_microspadix	Burretiokentia_grandiflora)))	Heterospathe_cagayanensis)	(Dictyosperma_album	Dypsis_decaryi))))	Pelagodoxa_henryana)))	(Reinhardtia_gracilis	(((Pseudophoenix_vinifera	Bactris_major)	((Iriartea_deltoidea	Calamus_caryotoides)	(Attalea_speciosa	(Elaeis_oleifera	Elaeis_guineensis))))	((Reinhardtia_paiewonskiana	Reinhardtia_latisecta)	Reinhardtia_simplex))))	(Nypa_fruticans	((Sabal_domingensis	Phoenix_dactylifera)	Serenoa_repens)))	Kingia_australis);
((((((Attalea_speciosa	(Elaeis_oleifera	Elaeis_guineensis))	((Iriartea_deltoidea	Pseudophoenix_vinifera)	Bactris_major))	((Reinhardtia_gracilis	(Reinhardtia_paiewonskiana	Reinhardtia_latisecta))	Reinhardtia_simplex))	(((Orania_palindan	(Sclerosperma_profizianum	Podococcus_barteri))	Roystonea_regia)	((((((Oenocarpus_minor	Prestoea_acuminata)	Oenocarpus_bataua)	(((Veitchia_spiralis	(((Hydriastele_microspadix	Kentiopsis_piersoniorum)	Dictyosperma_album)	Burretiokentia_grandiflora))	Heterospathe_cagayanensis)	Dypsis_decaryi))	(Calamus_caryotoides	Pelagodoxa_henryana))	Geonoma_undata)	Manicaria_saccifera)))	(Nypa_fruticans	((Sabal_domingensis	Phoenix_dactylifera)	Serenoa_repens)))	Kingia_australis);
((Reinhardtia_latisecta	(((Reinhardtia_simplex	(((((Pelagodoxa_henryana	(Manicaria_saccifera	((Oenocarpus_minor	Prestoea_acuminata)	Oenocarpus_bataua)))	((((Kentiopsis_piersoniorum	(Veitchia_spiralis	(Burretiokentia_grandiflora	Hydriastele_microspadix)))	Dictyosperma_album)	Heterospathe_cagayanensis)	(Podococcus_barteri	Dypsis_decaryi)))	(((Orania_palindan	Sclerosperma_profizianum)	Roystonea_regia)	Geonoma_undata))	(Calamus_caryotoides	((Iriartea_deltoidea	Nypa_fruticans)	((Sabal_domingensis	Phoenix_dactylifera)	Serenoa_repens))))	((Attalea_speciosa	(Elaeis_oleifera	Elaeis_guineensis))	(Pseudophoenix_vinifera	Bactris_major))))	Reinhardtia_gracilis)	Reinhardtia_paiewonskiana))	Kingia_australis);
(((Nypa_fruticans	((Sabal_domingensis	Phoenix_dactylifera)	Serenoa_repens))	(((((Attalea_speciosa	(Elaeis_oleifera	Elaeis_guineensis))	Bactris_major)	((Reinhardtia_gracilis	(Reinhardtia_paiewonskiana	Reinhardtia_latisecta))	Reinhardtia_simplex))	Pseudophoenix_vinifera)	(Geonoma_undata	((((Pelagodoxa_henryana	Iriartea_deltoidea)	(((Orania_palindan	Sclerosperma_profizianum)	Roystonea_regia)	(Calamus_caryotoides	Manicaria_saccifera)))	((Oenocarpus_minor	Prestoea_acuminata)	Oenocarpus_bataua))	(Podococcus_barteri	(((((Kentiopsis_piersoniorum	Dictyosperma_album)	Veitchia_spiralis)	(Burretiokentia_grandiflora	Hydriastele_microspadix))	Heterospathe_cagayanensis)	Dypsis_decaryi))))))	Kingia_australis);
(((Nypa_fruticans	((Sabal_domingensis	Phoenix_dactylifera)	Serenoa_repens))	(((((Attalea_speciosa	(Elaeis_oleifera	Elaeis_guineensis))	Bactris_major)	(Iriartea_deltoidea	Pseudophoenix_vinifera))	((((Orania_palindan	Sclerosperma_profizianum)	(Podococcus_barteri	Roystonea_regia))	(Manicaria_saccifera	((Geonoma_undata	(((Hydriastele_microspadix	(Dypsis_decaryi	Dictyosperma_album))	((Burretiokentia_grandiflora	Veitchia_spiralis)	(Kentiopsis_piersoniorum	Heterospathe_cagayanensis)))	Pelagodoxa_henryana))	((Oenocarpus_minor	Prestoea_acuminata)	Oenocarpus_bataua))))	((Reinhardtia_paiewonskiana	Reinhardtia_latisecta)	(Reinhardtia_gracilis	Reinhardtia_simplex))))	Calamus_caryotoides))	Kingia_australis);
((Attalea_speciosa	((Reinhardtia_gracilis	Bactris_major)	(((((Pelagodoxa_henryana	Geonoma_undata)	(((Oenocarpus_minor	Prestoea_acuminata)	Oenocarpus_bataua)	(((Kentiopsis_piersoniorum	Heterospathe_cagayanensis)	(Veitchia_spiralis	Burretiokentia_grandiflora))	((Dypsis_decaryi	Dictyosperma_album)	Hydriastele_microspadix))))	((Sclerosperma_profizianum	(Podococcus_barteri	(Orania_palindan	Roystonea_regia)))	Manicaria_saccifera))	((Iriartea_deltoidea	Pseudophoenix_vinifera)	((Calamus_caryotoides	((Sabal_domingensis	Phoenix_dactylifera)	Serenoa_repens))	Nypa_fruticans)))	((Elaeis_oleifera	Elaeis_guineensis)	((Reinhardtia_paiewonskiana	Reinhardtia_latisecta)	Reinhardtia_simplex)))))	Kingia_australis);
((Calamus_caryotoides	(((((((Kentiopsis_piersoniorum	Heterospathe_cagayanensis)	Veitchia_spiralis)	((Dypsis_decaryi	Dictyosperma_album)	(Burretiokentia_grandiflora	Hydriastele_microspadix)))	((((Pelagodoxa_henryana	((Sclerosperma_profizianum	(Orania_palindan	Roystonea_regia))	Podococcus_barteri))	Manicaria_saccifera)	((Oenocarpus_minor	Prestoea_acuminata)	Oenocarpus_bataua))	Geonoma_undata))	(((Attalea_speciosa	(Elaeis_oleifera	Elaeis_guineensis))	Bactris_major)	(((Reinhardtia_paiewonskiana	Reinhardtia_latisecta)	Reinhardtia_gracilis)	Reinhardtia_simplex)))	((Sabal_domingensis	Phoenix_dactylifera)	Serenoa_repens))	((Iriartea_deltoidea	Pseudophoenix_vinifera)	Nypa_fruticans)))	Kingia_australis);
(((Nypa_fruticans	((Sabal_domingensis	Phoenix_dactylifera)	Serenoa_repens))	((Iriartea_deltoidea	Pseudophoenix_vinifera)	(((Roystonea_regia	((Orania_palindan	Sclerosperma_profizianum)	Podococcus_barteri))	(Reinhardtia_gracilis	((((Dictyosperma_album	((Kentiopsis_piersoniorum	Heterospathe_cagayanensis)	(Veitchia_spiralis	(Burretiokentia_grandiflora	Hydriastele_microspadix))))	Dypsis_decaryi)	((Oenocarpus_minor	Prestoea_acuminata)	Oenocarpus_bataua))	(Pelagodoxa_henryana	Geonoma_undata))))	((Calamus_caryotoides	Manicaria_saccifera)	(((Attalea_speciosa	(Elaeis_oleifera	Elaeis_guineensis))	Bactris_major)	((Reinhardtia_paiewonskiana	Reinhardtia_latisecta)	Reinhardtia_simplex))))))	Kingia_australis);
(((((Pseudophoenix_vinifera	Iriartea_deltoidea)	((Phoenix_dactylifera	(Serenoa_repens	Sabal_domingensis))	Nypa_fruticans))	(((((Orania_palindan	(Roystonea_regia	Podococcus_barteri))	Sclerosperma_profizianum)	(((Oenocarpus_minor	Prestoea_acuminata)	Oenocarpus_bataua)	(((Veitchia_spiralis	(Burretiokentia_grandiflora	(Dypsis_decaryi	Dictyosperma_album)))	(Hydriastele_microspadix	(Kentiopsis_piersoniorum	Heterospathe_cagayanensis)))	(Pelagodoxa_henryana	Geonoma_undata))))	Manicaria_saccifera)	((Attalea_speciosa	Bactris_major)	(((Reinhardtia_latisecta	(Reinhardtia_paiewonskiana	Reinhardtia_gracilis))	Reinhardtia_simplex)	(Elaeis_guineensis	Elaeis_oleifera)))))	Calamus_caryotoides)	Kingia_australis);
((((Serenoa_repens	(Sabal_domingensis	Phoenix_dactylifera))	Nypa_fruticans)	(((((Orania_palindan	Podococcus_barteri)	Sclerosperma_profizianum)	Roystonea_regia)	(((Pelagodoxa_henryana	(((Oenocarpus_minor	Prestoea_acuminata)	Oenocarpus_bataua)	(Heterospathe_cagayanensis	((Kentiopsis_piersoniorum	(Burretiokentia_grandiflora	Veitchia_spiralis))	((Hydriastele_microspadix	Dypsis_decaryi)	Dictyosperma_album)))))	Geonoma_undata)	Manicaria_saccifera))	((Calamus_caryotoides	((Reinhardtia_latisecta	(Reinhardtia_paiewonskiana	Reinhardtia_gracilis))	Reinhardtia_simplex))	((Elaeis_guineensis	Elaeis_oleifera)	(Bactris_major	((Pseudophoenix_vinifera	Iriartea_deltoidea)	Attalea_speciosa))))))	Kingia_australis);
((Reinhardtia_latisecta	(Reinhardtia_paiewonskiana	((Reinhardtia_gracilis	((Elaeis_guineensis	Elaeis_oleifera)	((Bactris_major	(((Serenoa_repens	(Sabal_domingensis	Phoenix_dactylifera))	((Pseudophoenix_vinifera	Iriartea_deltoidea)	Nypa_fruticans))	(((Orania_palindan	(Podococcus_barteri	Sclerosperma_profizianum))	Roystonea_regia)	((Calamus_caryotoides	Manicaria_saccifera)	((((Oenocarpus_minor	Prestoea_acuminata)	Oenocarpus_bataua)	((Dypsis_decaryi	Dictyosperma_album)	(Heterospathe_cagayanensis	(Kentiopsis_piersoniorum	((Hydriastele_microspadix	Burretiokentia_grandiflora)	Veitchia_spiralis)))))	(Pelagodoxa_henryana	Geonoma_undata))))))	Attalea_speciosa)))	Reinhardtia_simplex)))	Kingia_australis);
((Calamus_caryotoides	(Manicaria_saccifera	((((Prestoea_acuminata	(Oenocarpus_bataua	Oenocarpus_minor))	((Dypsis_decaryi	Dictyosperma_album)	(((Hydriastele_microspadix	Burretiokentia_grandiflora)	Veitchia_spiralis)	(Heterospathe_cagayanensis	Kentiopsis_piersoniorum))))	(Pelagodoxa_henryana	Geonoma_undata))	(((((Attalea_speciosa	(Elaeis_guineensis	Elaeis_oleifera))	Bactris_major)	((Reinhardtia_gracilis	Reinhardtia_simplex)	(Reinhardtia_latisecta	Reinhardtia_paiewonskiana)))	((Serenoa_repens	(Sabal_domingensis	Phoenix_dactylifera))	((Pseudophoenix_vinifera	Iriartea_deltoidea)	Nypa_fruticans)))	((Orania_palindan	(Podococcus_barteri	Sclerosperma_profizianum))	Roystonea_regia)))))	Kingia_australis);
(((Nypa_fruticans	(Serenoa_repens	(Sabal_domingensis	Phoenix_dactylifera)))	((((Orania_palindan	Sclerosperma_profizianum)	(Burretiokentia_grandiflora	Roystonea_regia))	((Pelagodoxa_henryana	Manicaria_saccifera)	((Geonoma_undata	(Podococcus_barteri	((Dypsis_decaryi	Dictyosperma_album)	(Veitchia_spiralis	((Hydriastele_microspadix	Heterospathe_cagayanensis)	Kentiopsis_piersoniorum)))))	(Oenocarpus_bataua	(Oenocarpus_minor	Prestoea_acuminata)))))	((Pseudophoenix_vinifera	Iriartea_deltoidea)	(((Attalea_speciosa	(Elaeis_guineensis	Elaeis_oleifera))	Bactris_major)	(Calamus_caryotoides	((Reinhardtia_gracilis	Reinhardtia_simplex)	(Reinhardtia_latisecta	Reinhardtia_paiewonskiana)))))))	Kingia_australis);
((Calamus_caryotoides	((Nypa_fruticans	(Serenoa_repens	(Sabal_domingensis	Phoenix_dactylifera)))	(((Sclerosperma_profizianum	(Roystonea_regia	(Orania_palindan	Podococcus_barteri)))	(((((Oenocarpus_bataua	(Oenocarpus_minor	Prestoea_acuminata))	((((Heterospathe_cagayanensis	Kentiopsis_piersoniorum)	Veitchia_spiralis)	(Burretiokentia_grandiflora	Hydriastele_microspadix))	(Dypsis_decaryi	Dictyosperma_album)))	Geonoma_undata)	Pelagodoxa_henryana)	Manicaria_saccifera))	((Pseudophoenix_vinifera	Iriartea_deltoidea)	(((Reinhardtia_gracilis	Reinhardtia_simplex)	(Reinhardtia_latisecta	Reinhardtia_paiewonskiana))	((Attalea_speciosa	(Elaeis_guineensis	Elaeis_oleifera))	Bactris_major))))))	Kingia_australis);
((Bactris_major	((((((Nypa_fruticans	Serenoa_repens)	(Sabal_domingensis	Phoenix_dactylifera))	((Sclerosperma_profizianum	(Roystonea_regia	Orania_palindan))	(((((Oenocarpus_bataua	(Oenocarpus_minor	Prestoea_acuminata))	((((Hydriastele_microspadix	Heterospathe_cagayanensis)	Kentiopsis_piersoniorum)	(Veitchia_spiralis	Burretiokentia_grandiflora))	(Dypsis_decaryi	Dictyosperma_album)))	Pelagodoxa_henryana)	Manicaria_saccifera)	Geonoma_undata)))	(Podococcus_barteri	(Pseudophoenix_vinifera	Iriartea_deltoidea)))	(Calamus_caryotoides	(((Reinhardtia_gracilis	Reinhardtia_simplex)	Reinhardtia_latisecta)	Reinhardtia_paiewonskiana)))	(Attalea_speciosa	(Elaeis_guineensis	Elaeis_oleifera))))	Kingia_australis);
((Attalea_speciosa	((Elaeis_guineensis	Elaeis_oleifera)	(Bactris_major	((((Nypa_fruticans	(Serenoa_repens	(Sabal_domingensis	Phoenix_dactylifera)))	((((Sclerosperma_profizianum	Orania_palindan)	Podococcus_barteri)	Roystonea_regia)	(((Pelagodoxa_henryana	(Oenocarpus_bataua	(Oenocarpus_minor	Prestoea_acuminata)))	(Geonoma_undata	(Dypsis_decaryi	((Hydriastele_microspadix	((Heterospathe_cagayanensis	Kentiopsis_piersoniorum)	(Veitchia_spiralis	Burretiokentia_grandiflora)))	Dictyosperma_album))))	Manicaria_saccifera)))	(Pseudophoenix_vinifera	Iriartea_deltoidea))	(((Reinhardtia_paiewonskiana	Reinhardtia_latisecta)	Reinhardtia_simplex)	(Reinhardtia_gracilis	Calamus_caryotoides))))))	Kingia_australis);
((Pelagodoxa_henryana	((((Heterospathe_cagayanensis	Dypsis_decaryi)	(Dictyosperma_album	((Veitchia_spiralis	(Hydriastele_microspadix	Burretiokentia_grandiflora))	Kentiopsis_piersoniorum)))	(Oenocarpus_bataua	(Oenocarpus_minor	Prestoea_acuminata)))	(Geonoma_undata	((Calamus_caryotoides	Manicaria_saccifera)	(((Nypa_fruticans	(Serenoa_repens	(Sabal_domingensis	Phoenix_dactylifera)))	(((Attalea_speciosa	(Elaeis_guineensis	Elaeis_oleifera))	((Pseudophoenix_vinifera	Iriartea_deltoidea)	Bactris_major))	((Reinhardtia_gracilis	(Reinhardtia_paiewonskiana	Reinhardtia_latisecta))	Reinhardtia_simplex)))	(((Sclerosperma_profizianum	Orania_palindan)	Podococcus_barteri)	Roystonea_regia))))))	Kingia_australis);
((Calamus_caryotoides	(((Iriartea_deltoidea	Nypa_fruticans)	(Serenoa_repens	(Sabal_domingensis	Phoenix_dactylifera)))	((((Elaeis_guineensis	Elaeis_oleifera)	(Pseudophoenix_vinifera	Bactris_major))	(Attalea_speciosa	((Reinhardtia_paiewonskiana	Reinhardtia_latisecta)	(Reinhardtia_simplex	Reinhardtia_gracilis))))	((((Pelagodoxa_henryana	((Dypsis_decaryi	(Dictyosperma_album	((Hydriastele_microspadix	Burretiokentia_grandiflora)	((Heterospathe_cagayanensis	Kentiopsis_piersoniorum)	Veitchia_spiralis))))	(Oenocarpus_bataua	(Oenocarpus_minor	Prestoea_acuminata))))	Geonoma_undata)	(((Sclerosperma_profizianum	Orania_palindan)	Podococcus_barteri)	Roystonea_regia))	Manicaria_saccifera))))	Kingia_australis);
((Pelagodoxa_henryana	(Geonoma_undata	((Manicaria_saccifera	((((Pseudophoenix_vinifera	Iriartea_deltoidea)	((Calamus_caryotoides	((Reinhardtia_gracilis	Reinhardtia_simplex)	(Reinhardtia_paiewonskiana	Reinhardtia_latisecta)))	(Bactris_major	(Attalea_speciosa	(Elaeis_oleifera	Elaeis_guineensis)))))	(Nypa_fruticans	(Serenoa_repens	(Sabal_domingensis	Phoenix_dactylifera))))	(((Sclerosperma_profizianum	Orania_palindan)	Podococcus_barteri)	Roystonea_regia)))	((Oenocarpus_bataua	(Prestoea_acuminata	Oenocarpus_minor))	(((Dictyosperma_album	Dypsis_decaryi)	(Heterospathe_cagayanensis	Kentiopsis_piersoniorum))	(Veitchia_spiralis	(Hydriastele_microspadix	Burretiokentia_grandiflora)))))))	Kingia_australis);
((Calamus_caryotoides	(Bactris_major	((Attalea_speciosa	(Elaeis_oleifera	Elaeis_guineensis))	(((((Pseudophoenix_vinifera	Iriartea_deltoidea)	Nypa_fruticans)	(Serenoa_repens	(Sabal_domingensis	Phoenix_dactylifera)))	((((Sclerosperma_profizianum	Orania_palindan)	Podococcus_barteri)	Roystonea_regia)	((((Oenocarpus_bataua	(Prestoea_acuminata	Oenocarpus_minor))	(Dypsis_decaryi	((Heterospathe_cagayanensis	Kentiopsis_piersoniorum)	(Dictyosperma_album	((Hydriastele_microspadix	Burretiokentia_grandiflora)	Veitchia_spiralis)))))	(Pelagodoxa_henryana	Geonoma_undata))	Manicaria_saccifera)))	((Reinhardtia_gracilis	Reinhardtia_simplex)	(Reinhardtia_paiewonskiana	Reinhardtia_latisecta))))))	Kingia_australis);
((Calamus_caryotoides	(Bactris_major	((Elaeis_oleifera	Elaeis_guineensis)	(((((Serenoa_repens	Sabal_domingensis)	(Phoenix_dactylifera	((Pseudophoenix_vinifera	Iriartea_deltoidea)	Nypa_fruticans)))	((Geonoma_undata	(((Dypsis_decaryi	Dictyosperma_album)	Hydriastele_microspadix)	((Heterospathe_cagayanensis	Kentiopsis_piersoniorum)	(Veitchia_spiralis	Burretiokentia_grandiflora))))	((Roystonea_regia	(Oenocarpus_bataua	(Prestoea_acuminata	Oenocarpus_minor)))	(Manicaria_saccifera	(((Orania_palindan	Sclerosperma_profizianum)	Podococcus_barteri)	Pelagodoxa_henryana)))))	(Reinhardtia_simplex	((Reinhardtia_paiewonskiana	Reinhardtia_latisecta)	Reinhardtia_gracilis)))	Attalea_speciosa))))	Kingia_australis);
(((Nypa_fruticans	((Phoenix_dactylifera	Sabal_domingensis)	Serenoa_repens))	(((((Oenocarpus_bataua	(Prestoea_acuminata	Oenocarpus_minor))	(((Geonoma_undata	(((Dictyosperma_album	Hydriastele_microspadix)	(Kentiopsis_piersoniorum	(Burretiokentia_grandiflora	(Veitchia_spiralis	Heterospathe_cagayanensis))))	Dypsis_decaryi))	(Roystonea_regia	((Sclerosperma_profizianum	Orania_palindan)	Podococcus_barteri)))	Pelagodoxa_henryana))	(Calamus_caryotoides	Manicaria_saccifera))	((((Reinhardtia_paiewonskiana	Reinhardtia_latisecta)	(Reinhardtia_gracilis	Reinhardtia_simplex))	(Elaeis_oleifera	Elaeis_guineensis))	((Pseudophoenix_vinifera	Bactris_major)	Attalea_speciosa)))	Iriartea_deltoidea))	Kingia_australis);
(((Nypa_fruticans	((Phoenix_dactylifera	Sabal_domingensis)	Serenoa_repens))	(((((Roystonea_regia	((Sclerosperma_profizianum	Orania_palindan)	Podococcus_barteri))	(Pelagodoxa_henryana	(((Oenocarpus_minor	Prestoea_acuminata)	Oenocarpus_bataua)	(Geonoma_undata	(((Burretiokentia_grandiflora	Veitchia_spiralis)	((Kentiopsis_piersoniorum	Heterospathe_cagayanensis)	Hydriastele_microspadix))	(Dypsis_decaryi	Dictyosperma_album))))))	Manicaria_saccifera)	(Calamus_caryotoides	(((Reinhardtia_paiewonskiana	Reinhardtia_latisecta)	(Reinhardtia_gracilis	Reinhardtia_simplex))	((Attalea_speciosa	(Elaeis_oleifera	Elaeis_guineensis))	Bactris_major))))	(Pseudophoenix_vinifera	Iriartea_deltoidea)))	Kingia_australis);
(((Elaeis_oleifera	Elaeis_guineensis)	((Bactris_major	Attalea_speciosa)	(((Reinhardtia_gracilis	Calamus_caryotoides)	((Reinhardtia_paiewonskiana	Reinhardtia_latisecta)	Reinhardtia_simplex))	(((Pseudophoenix_vinifera	Iriartea_deltoidea)	Nypa_fruticans)	((Phoenix_dactylifera	(Sabal_domingensis	Serenoa_repens))	((Roystonea_regia	((Sclerosperma_profizianum	Orania_palindan)	Podococcus_barteri))	(Manicaria_saccifera	(Pelagodoxa_henryana	((Geonoma_undata	((Kentiopsis_piersoniorum	(Veitchia_spiralis	(Burretiokentia_grandiflora	Hydriastele_microspadix)))	(Dypsis_decaryi	(Heterospathe_cagayanensis	Dictyosperma_album))))	((Oenocarpus_minor	Prestoea_acuminata)	Oenocarpus_bataua))))))))))	Kingia_australis);
(((Nypa_fruticans	(Serenoa_repens	(Phoenix_dactylifera	Sabal_domingensis)))	(((Roystonea_regia	(Sclerosperma_profizianum	Orania_palindan))	(Pelagodoxa_henryana	((Geonoma_undata	(((Burretiokentia_grandiflora	Hydriastele_microspadix)	(Dypsis_decaryi	Dictyosperma_album))	(((Kentiopsis_piersoniorum	Podococcus_barteri)	Heterospathe_cagayanensis)	Veitchia_spiralis)))	(Manicaria_saccifera	((Oenocarpus_minor	Prestoea_acuminata)	Oenocarpus_bataua)))))	(((Reinhardtia_paiewonskiana	Reinhardtia_latisecta)	(Reinhardtia_simplex	Reinhardtia_gracilis))	((((Pseudophoenix_vinifera	Iriartea_deltoidea)	Bactris_major)	Calamus_caryotoides)	((Elaeis_oleifera	Elaeis_guineensis)	Attalea_speciosa)))))	Kingia_australis);
((Calamus_caryotoides	(((Bactris_major	((Iriartea_deltoidea	(Nypa_fruticans	(Serenoa_repens	(Phoenix_dactylifera	Sabal_domingensis))))	((Roystonea_regia	(Podococcus_barteri	(Sclerosperma_profizianum	Orania_palindan)))	(((Pelagodoxa_henryana	(Pseudophoenix_vinifera	Manicaria_saccifera))	(((Oenocarpus_minor	Prestoea_acuminata)	Oenocarpus_bataua)	((Dypsis_decaryi	Dictyosperma_album)	(((Hydriastele_microspadix	Burretiokentia_grandiflora)	Veitchia_spiralis)	(Kentiopsis_piersoniorum	Heterospathe_cagayanensis)))))	Geonoma_undata))))	((Elaeis_oleifera	Elaeis_guineensis)	Attalea_speciosa))	((Reinhardtia_paiewonskiana	Reinhardtia_latisecta)	(Reinhardtia_gracilis	Reinhardtia_simplex))))	Kingia_australis);
((((Iriartea_deltoidea	Nypa_fruticans)	(Serenoa_repens	(Phoenix_dactylifera	Sabal_domingensis)))	(((Bactris_major	((Elaeis_oleifera	Elaeis_guineensis)	(Attalea_speciosa	Pseudophoenix_vinifera)))	((Reinhardtia_paiewonskiana	Reinhardtia_latisecta)	(Reinhardtia_gracilis	Reinhardtia_simplex)))	(((Calamus_caryotoides	Manicaria_saccifera)	(Pelagodoxa_henryana	(((Oenocarpus_minor	Prestoea_acuminata)	Oenocarpus_bataua)	(Geonoma_undata	(Dypsis_decaryi	(Dictyosperma_album	(((Hydriastele_microspadix	Burretiokentia_grandiflora)	Veitchia_spiralis)	(Kentiopsis_piersoniorum	Heterospathe_cagayanensis))))))))	(Sclerosperma_profizianum	((Podococcus_barteri	Roystonea_regia)	Orania_palindan)))))	Kingia_australis);
((Elaeis_oleifera	(Elaeis_guineensis	(((Iriartea_deltoidea	Pseudophoenix_vinifera)	Attalea_speciosa)	((((Reinhardtia_paiewonskiana	Reinhardtia_latisecta)	(Reinhardtia_gracilis	Reinhardtia_simplex))	(((Manicaria_saccifera	((Pelagodoxa_henryana	Geonoma_undata)	(Calamus_caryotoides	(((Oenocarpus_minor	Prestoea_acuminata)	Oenocarpus_bataua)	(Dypsis_decaryi	((Dictyosperma_album	((Burretiokentia_grandiflora	Veitchia_spiralis)	Kentiopsis_piersoniorum))	(Heterospathe_cagayanensis	Hydriastele_microspadix)))))))	((Orania_palindan	(Sclerosperma_profizianum	Podococcus_barteri))	Roystonea_regia))	(Nypa_fruticans	(Serenoa_repens	(Phoenix_dactylifera	Sabal_domingensis)))))	Bactris_major))))	Kingia_australis);
(((((Roystonea_regia	(Sclerosperma_profizianum	Orania_palindan))	(Manicaria_saccifera	(((Oenocarpus_bataua	(Oenocarpus_minor	Prestoea_acuminata))	(Geonoma_undata	(Podococcus_barteri	(Dypsis_decaryi	(Heterospathe_cagayanensis	(Dictyosperma_album	((Veitchia_spiralis	(Hydriastele_microspadix	Burretiokentia_grandiflora))	Kentiopsis_piersoniorum)))))))	Pelagodoxa_henryana)))	(Calamus_caryotoides	((Reinhardtia_simplex	((Reinhardtia_latisecta	Reinhardtia_paiewonskiana)	Reinhardtia_gracilis))	((Attalea_speciosa	(Elaeis_guineensis	Elaeis_oleifera))	((Iriartea_deltoidea	Pseudophoenix_vinifera)	Bactris_major)))))	((Serenoa_repens	(Phoenix_dactylifera	Sabal_domingensis))	Nypa_fruticans))	Kingia_australis);
((Calamus_caryotoides	(((Reinhardtia_gracilis	Reinhardtia_simplex)	(Reinhardtia_latisecta	Reinhardtia_paiewonskiana))	((((Serenoa_repens	(Phoenix_dactylifera	Sabal_domingensis))	Nypa_fruticans)	((Iriartea_deltoidea	Pseudophoenix_vinifera)	(((Podococcus_barteri	Roystonea_regia)	(Sclerosperma_profizianum	Orania_palindan))	(Manicaria_saccifera	((Geonoma_undata	Pelagodoxa_henryana)	((Oenocarpus_bataua	(Oenocarpus_minor	Prestoea_acuminata))	((Dypsis_decaryi	Dictyosperma_album)	(Veitchia_spiralis	((Hydriastele_microspadix	Burretiokentia_grandiflora)	(Heterospathe_cagayanensis	Kentiopsis_piersoniorum))))))))))	((Attalea_speciosa	(Elaeis_guineensis	Elaeis_oleifera))	Bactris_major))))	Kingia_australis);
((Calamus_caryotoides	(((Serenoa_repens	(Phoenix_dactylifera	Sabal_domingensis))	((Iriartea_deltoidea	Pseudophoenix_vinifera)	Nypa_fruticans))	((Attalea_speciosa	((((Reinhardtia_gracilis	Reinhardtia_simplex)	(Reinhardtia_latisecta	Reinhardtia_paiewonskiana))	(Elaeis_guineensis	Elaeis_oleifera))	Bactris_major))	((Oenocarpus_bataua	(Oenocarpus_minor	Prestoea_acuminata))	(((Pelagodoxa_henryana	((Orania_palindan	Podococcus_barteri)	Roystonea_regia))	(Geonoma_undata	(Heterospathe_cagayanensis	(((Hydriastele_microspadix	Burretiokentia_grandiflora)	(Dypsis_decaryi	Dictyosperma_album))	(Veitchia_spiralis	Kentiopsis_piersoniorum)))))	(Sclerosperma_profizianum	Manicaria_saccifera))))))	Kingia_australis);
(((Serenoa_repens	((Phoenix_dactylifera	Sabal_domingensis)	Nypa_fruticans))	((Iriartea_deltoidea	Pseudophoenix_vinifera)	((((Reinhardtia_simplex	(Reinhardtia_gracilis	(Reinhardtia_latisecta	Reinhardtia_paiewonskiana)))	(Bactris_major	(Attalea_speciosa	(Elaeis_guineensis	Elaeis_oleifera))))	Calamus_caryotoides)	((Orania_palindan	Roystonea_regia)	(((Oenocarpus_bataua	(Oenocarpus_minor	Prestoea_acuminata))	Pelagodoxa_henryana)	((Geonoma_undata	(Podococcus_barteri	(((Burretiokentia_grandiflora	Kentiopsis_piersoniorum)	Veitchia_spiralis)	((Hydriastele_microspadix	Heterospathe_cagayanensis)	(Dypsis_decaryi	Dictyosperma_album)))))	(Sclerosperma_profizianum	Manicaria_saccifera)))))))	Kingia_australis);
((Elaeis_oleifera	(((((Calamus_caryotoides	(((((Oenocarpus_bataua	(Oenocarpus_minor	Prestoea_acuminata))	((((Reinhardtia_gracilis	Dypsis_decaryi)	Dictyosperma_album)	((Heterospathe_cagayanensis	Kentiopsis_piersoniorum)	(Veitchia_spiralis	Burretiokentia_grandiflora)))	Hydriastele_microspadix))	(Geonoma_undata	(Pelagodoxa_henryana	(((Podococcus_barteri	Sclerosperma_profizianum)	Orania_palindan)	Roystonea_regia))))	Manicaria_saccifera)	(((Serenoa_repens	(Sabal_domingensis	Phoenix_dactylifera))	Nypa_fruticans)	(Iriartea_deltoidea	Pseudophoenix_vinifera))))	(Reinhardtia_simplex	(Reinhardtia_latisecta	Reinhardtia_paiewonskiana)))	Bactris_major)	Attalea_speciosa)	Elaeis_guineensis))	Kingia_australis);
((((Serenoa_repens	(Sabal_domingensis	Phoenix_dactylifera))	Nypa_fruticans)	((Iriartea_deltoidea	Pseudophoenix_vinifera)	(((((Reinhardtia_gracilis	Reinhardtia_simplex)	(Reinhardtia_latisecta	Reinhardtia_paiewonskiana))	(Bactris_major	(Attalea_speciosa	(Elaeis_guineensis	Elaeis_oleifera))))	(Manicaria_saccifera	Calamus_caryotoides))	(((Podococcus_barteri	(Sclerosperma_profizianum	Orania_palindan))	Roystonea_regia)	(((Prestoea_acuminata	(Oenocarpus_bataua	Oenocarpus_minor))	((Dypsis_decaryi	Dictyosperma_album)	((Heterospathe_cagayanensis	Kentiopsis_piersoniorum)	(Veitchia_spiralis	(Hydriastele_microspadix	Burretiokentia_grandiflora)))))	(Geonoma_undata	Pelagodoxa_henryana))))))	Kingia_australis);
((Reinhardtia_latisecta	(Reinhardtia_paiewonskiana	(((Bactris_major	(Attalea_speciosa	(Elaeis_guineensis	Elaeis_oleifera)))	(Calamus_caryotoides	(((Manicaria_saccifera	((Orania_palindan	Sclerosperma_profizianum)	Roystonea_regia))	((((Prestoea_acuminata	Oenocarpus_bataua)	Oenocarpus_minor)	(Geonoma_undata	((Veitchia_spiralis	((Dictyosperma_album	Heterospathe_cagayanensis)	(Hydriastele_microspadix	Burretiokentia_grandiflora)))	((Podococcus_barteri	Dypsis_decaryi)	Kentiopsis_piersoniorum))))	Pelagodoxa_henryana))	(((Serenoa_repens	(Sabal_domingensis	Phoenix_dactylifera))	Nypa_fruticans)	(Iriartea_deltoidea	Pseudophoenix_vinifera)))))	(Reinhardtia_gracilis	Reinhardtia_simplex))))	Kingia_australis);
(((((Manicaria_saccifera	((Orania_palindan	Sclerosperma_profizianum)	Roystonea_regia))	((((Prestoea_acuminata	Oenocarpus_bataua)	Oenocarpus_minor)	(Geonoma_undata	((Heterospathe_cagayanensis	(Hydriastele_microspadix	(Dictyosperma_album	(Veitchia_spiralis	(Burretiokentia_grandiflora	Kentiopsis_piersoniorum)))))	(Podococcus_barteri	Dypsis_decaryi))))	Pelagodoxa_henryana))	((Serenoa_repens	(Sabal_domingensis	Phoenix_dactylifera))	((Pseudophoenix_vinifera	Iriartea_deltoidea)	Nypa_fruticans)))	((Calamus_caryotoides	((Reinhardtia_gracilis	Reinhardtia_simplex)	(Reinhardtia_latisecta	Reinhardtia_paiewonskiana)))	(Bactris_major	(Attalea_speciosa	(Elaeis_guineensis	Elaeis_oleifera)))))	Kingia_australis);
((Pelagodoxa_henryana	((((((((Reinhardtia_simplex	((Reinhardtia_latisecta	Reinhardtia_paiewonskiana)	Reinhardtia_gracilis))	(Bactris_major	(Attalea_speciosa	(Elaeis_guineensis	Elaeis_oleifera))))	(Pseudophoenix_vinifera	Iriartea_deltoidea))	(Nypa_fruticans	((Calamus_caryotoides	Sabal_domingensis)	(Serenoa_repens	Phoenix_dactylifera))))	(Sclerosperma_profizianum	(Podococcus_barteri	(Roystonea_regia	Orania_palindan))))	Manicaria_saccifera)	((Prestoea_acuminata	Oenocarpus_minor)	(((Veitchia_spiralis	((Hydriastele_microspadix	Burretiokentia_grandiflora)	(Heterospathe_cagayanensis	Kentiopsis_piersoniorum)))	(Dictyosperma_album	Dypsis_decaryi))	Oenocarpus_bataua)))	Geonoma_undata))	Kingia_australis);
(((((Pseudophoenix_vinifera	Iriartea_deltoidea)	(Nypa_fruticans	((Phoenix_dactylifera	Sabal_domingensis)	Serenoa_repens)))	((Sclerosperma_profizianum	(Podococcus_barteri	(Roystonea_regia	Orania_palindan)))	(Manicaria_saccifera	(((Oenocarpus_minor	Oenocarpus_bataua)	Prestoea_acuminata)	((Geonoma_undata	((Burretiokentia_grandiflora	(Veitchia_spiralis	(Heterospathe_cagayanensis	((Dictyosperma_album	Kentiopsis_piersoniorum)	Hydriastele_microspadix))))	Dypsis_decaryi))	Pelagodoxa_henryana)))))	((Reinhardtia_simplex	((Reinhardtia_latisecta	Reinhardtia_paiewonskiana)	Reinhardtia_gracilis))	(Calamus_caryotoides	(Bactris_major	(Attalea_speciosa	(Elaeis_guineensis	Elaeis_oleifera))))))	Kingia_australis);
((((Reinhardtia_simplex	((Reinhardtia_paiewonskiana	Reinhardtia_latisecta)	Reinhardtia_gracilis))	(((Iriartea_deltoidea	Pseudophoenix_vinifera)	Bactris_major)	((Elaeis_guineensis	Elaeis_oleifera)	Attalea_speciosa)))	(((Nypa_fruticans	(Serenoa_repens	(Phoenix_dactylifera	Sabal_domingensis)))	(Manicaria_saccifera	((((Roystonea_regia	(Sclerosperma_profizianum	(Podococcus_barteri	Orania_palindan)))	Pelagodoxa_henryana)	Geonoma_undata)	((((Dictyosperma_album	Dypsis_decaryi)	(Kentiopsis_piersoniorum	(Veitchia_spiralis	(Hydriastele_microspadix	Burretiokentia_grandiflora))))	Heterospathe_cagayanensis)	(Oenocarpus_bataua	(Oenocarpus_minor	Prestoea_acuminata))))))	Calamus_caryotoides))	Kingia_australis);
(((((((((((Veitchia_spiralis	((Burretiokentia_grandiflora	Hydriastele_microspadix)	(Kentiopsis_piersoniorum	Dictyosperma_album)))	Dypsis_decaryi)	Heterospathe_cagayanensis)	(Oenocarpus_bataua	(Oenocarpus_minor	Prestoea_acuminata)))	(Pelagodoxa_henryana	Geonoma_undata))	(Manicaria_saccifera	Calamus_caryotoides))	(Roystonea_regia	(Sclerosperma_profizianum	(Podococcus_barteri	Orania_palindan))))	(((Reinhardtia_gracilis	Reinhardtia_simplex)	(Reinhardtia_paiewonskiana	Reinhardtia_latisecta))	(((Iriartea_deltoidea	Pseudophoenix_vinifera)	Bactris_major)	((Elaeis_guineensis	Elaeis_oleifera)	Attalea_speciosa))))	(Phoenix_dactylifera	Sabal_domingensis))	(Nypa_fruticans	Serenoa_repens))	Kingia_australis);
(((((Sabal_domingensis	Phoenix_dactylifera)	Serenoa_repens)	((((Oenocarpus_bataua	(Oenocarpus_minor	Prestoea_acuminata))	((((((Hydriastele_microspadix	Heterospathe_cagayanensis)	Kentiopsis_piersoniorum)	(Burretiokentia_grandiflora	Veitchia_spiralis))	(Dictyosperma_album	Dypsis_decaryi))	Pelagodoxa_henryana)	Geonoma_undata))	(Roystonea_regia	(Sclerosperma_profizianum	(Podococcus_barteri	Orania_palindan))))	(Manicaria_saccifera	(((Reinhardtia_gracilis	Reinhardtia_simplex)	(Reinhardtia_paiewonskiana	Reinhardtia_latisecta))	(Attalea_speciosa	(Calamus_caryotoides	(Bactris_major	(Elaeis_guineensis	Elaeis_oleifera))))))))	((Iriartea_deltoidea	Pseudophoenix_vinifera)	Nypa_fruticans))	Kingia_australis);
((Calamus_caryotoides	(((Iriartea_deltoidea	Nypa_fruticans)	((Sabal_domingensis	Phoenix_dactylifera)	Serenoa_repens))	(((((Reinhardtia_gracilis	Reinhardtia_simplex)	(Reinhardtia_paiewonskiana	Reinhardtia_latisecta))	((Attalea_speciosa	(Elaeis_guineensis	Elaeis_oleifera))	Bactris_major))	Pseudophoenix_vinifera)	(((((((Heterospathe_cagayanensis	Kentiopsis_piersoniorum)	((Hydriastele_microspadix	Burretiokentia_grandiflora)	Veitchia_spiralis))	(Dictyosperma_album	Dypsis_decaryi))	Geonoma_undata)	(Roystonea_regia	(Pelagodoxa_henryana	(Orania_palindan	(Sclerosperma_profizianum	Podococcus_barteri)))))	(Oenocarpus_bataua	(Oenocarpus_minor	Prestoea_acuminata)))	Manicaria_saccifera))))	Kingia_australis);
((Oenocarpus_bataua	((Oenocarpus_minor	Prestoea_acuminata)	((((Dictyosperma_album	(Kentiopsis_piersoniorum	((Hydriastele_microspadix	Burretiokentia_grandiflora)	Veitchia_spiralis)))	Dypsis_decaryi)	Heterospathe_cagayanensis)	(((((Roystonea_regia	(Orania_palindan	(Sclerosperma_profizianum	Podococcus_barteri)))	Reinhardtia_gracilis)	((((((Iriartea_deltoidea	Pseudophoenix_vinifera)	Attalea_speciosa)	(Elaeis_guineensis	Elaeis_oleifera))	Bactris_major)	(Reinhardtia_simplex	(Reinhardtia_paiewonskiana	Reinhardtia_latisecta)))	(Nypa_fruticans	((Sabal_domingensis	Phoenix_dactylifera)	Serenoa_repens))))	(Calamus_caryotoides	Manicaria_saccifera))	(Geonoma_undata	Pelagodoxa_henryana)))))	Kingia_australis);
((Calamus_caryotoides	(((Sabal_domingensis	Phoenix_dactylifera)	Serenoa_repens)	((((Bactris_major	(Iriartea_deltoidea	Pseudophoenix_vinifera))	(Attalea_speciosa	(Elaeis_guineensis	Elaeis_oleifera)))	(((Reinhardtia_gracilis	(Manicaria_saccifera	(((Podococcus_barteri	Sclerosperma_profizianum)	Geonoma_undata)	((Oenocarpus_bataua	(Oenocarpus_minor	Prestoea_acuminata))	((Dypsis_decaryi	Dictyosperma_album)	(((Kentiopsis_piersoniorum	Heterospathe_cagayanensis)	(Burretiokentia_grandiflora	Veitchia_spiralis))	Hydriastele_microspadix))))))	((Roystonea_regia	Orania_palindan)	Pelagodoxa_henryana))	(Reinhardtia_simplex	(Reinhardtia_paiewonskiana	Reinhardtia_latisecta))))	Nypa_fruticans)))	Kingia_australis);
((((Sabal_domingensis	Phoenix_dactylifera)	Serenoa_repens)	((((Geonoma_undata	(((Burretiokentia_grandiflora	Hydriastele_microspadix)	(Dypsis_decaryi	Dictyosperma_album))	((Kentiopsis_piersoniorum	Heterospathe_cagayanensis)	Veitchia_spiralis)))	((((Calamus_caryotoides	Manicaria_saccifera)	(Roystonea_regia	((Podococcus_barteri	Sclerosperma_profizianum)	Orania_palindan)))	Pelagodoxa_henryana)	(Oenocarpus_bataua	(Oenocarpus_minor	Prestoea_acuminata))))	(((Reinhardtia_gracilis	Reinhardtia_simplex)	(Reinhardtia_paiewonskiana	Reinhardtia_latisecta))	((Bactris_major	(Iriartea_deltoidea	Pseudophoenix_vinifera))	(Attalea_speciosa	(Elaeis_guineensis	Elaeis_oleifera)))))	Nypa_fruticans))	Kingia_australis);
(((((Calamus_caryotoides	Manicaria_saccifera)	((((Podococcus_barteri	Pelagodoxa_henryana)	(((Hydriastele_microspadix	Heterospathe_cagayanensis)	Burretiokentia_grandiflora)	((Dictyosperma_album	Kentiopsis_piersoniorum)	Veitchia_spiralis)))	(Oenocarpus_bataua	(Oenocarpus_minor	Prestoea_acuminata)))	((Geonoma_undata	Dypsis_decaryi)	(Sclerosperma_profizianum	(Roystonea_regia	Orania_palindan)))))	(((Reinhardtia_gracilis	Reinhardtia_simplex)	(Reinhardtia_paiewonskiana	Reinhardtia_latisecta))	((Elaeis_guineensis	Elaeis_oleifera)	(Bactris_major	Attalea_speciosa))))	(((Iriartea_deltoidea	Pseudophoenix_vinifera)	Nypa_fruticans)	((Sabal_domingensis	Phoenix_dactylifera)	Serenoa_repens)))	Kingia_australis);
((Pelagodoxa_henryana	((((((Orania_palindan	Podococcus_barteri)	Sclerosperma_profizianum)	Roystonea_regia)	Manicaria_saccifera)	(Geonoma_undata	((Kentiopsis_piersoniorum	(Veitchia_spiralis	(Hydriastele_microspadix	Burretiokentia_grandiflora)))	(Dypsis_decaryi	(Dictyosperma_album	Heterospathe_cagayanensis)))))	((Oenocarpus_bataua	(Oenocarpus_minor	Prestoea_acuminata))	((((Reinhardtia_gracilis	Reinhardtia_simplex)	(Reinhardtia_paiewonskiana	Reinhardtia_latisecta))	(((Iriartea_deltoidea	Pseudophoenix_vinifera)	Bactris_major)	(Attalea_speciosa	(Elaeis_guineensis	Elaeis_oleifera))))	((Nypa_fruticans	((Sabal_domingensis	Phoenix_dactylifera)	Serenoa_repens))	Calamus_caryotoides)))))	Kingia_australis);
((Calamus_caryotoides	((Reinhardtia_simplex	(Reinhardtia_paiewonskiana	Reinhardtia_latisecta))	(Reinhardtia_gracilis	((Bactris_major	(Attalea_speciosa	(Elaeis_guineensis	Elaeis_oleifera)))	((Iriartea_deltoidea	Pseudophoenix_vinifera)	((Serenoa_repens	(Nypa_fruticans	(Sabal_domingensis	Phoenix_dactylifera)))	(((((Oenocarpus_bataua	(Oenocarpus_minor	Prestoea_acuminata))	Pelagodoxa_henryana)	(Geonoma_undata	((Dypsis_decaryi	Dictyosperma_album)	(Hydriastele_microspadix	((Heterospathe_cagayanensis	Kentiopsis_piersoniorum)	(Veitchia_spiralis	Burretiokentia_grandiflora))))))	Manicaria_saccifera)	(((Orania_palindan	Podococcus_barteri)	Sclerosperma_profizianum)	Roystonea_regia))))))))	Kingia_australis);
((Attalea_speciosa	((Elaeis_oleifera	Elaeis_guineensis)	(((((Reinhardtia_latisecta	Reinhardtia_paiewonskiana)	Reinhardtia_gracilis)	Reinhardtia_simplex)	((Calamus_caryotoides	(Nypa_fruticans	((Sabal_domingensis	Phoenix_dactylifera)	Serenoa_repens)))	(((Pelagodoxa_henryana	((Geonoma_undata	(((Kentiopsis_piersoniorum	Veitchia_spiralis)	(Heterospathe_cagayanensis	(Hydriastele_microspadix	(Dictyosperma_album	Dypsis_decaryi))))	Burretiokentia_grandiflora))	(Oenocarpus_bataua	(Oenocarpus_minor	Prestoea_acuminata))))	Manicaria_saccifera)	(Roystonea_regia	(Sclerosperma_profizianum	(Podococcus_barteri	Orania_palindan))))))	((Pseudophoenix_vinifera	Iriartea_deltoidea)	Bactris_major))))	Kingia_australis);
((Calamus_caryotoides	((Nypa_fruticans	((Sabal_domingensis	Phoenix_dactylifera)	Serenoa_repens))	(((Geonoma_undata	(Roystonea_regia	((Hydriastele_microspadix	(Dictyosperma_album	Dypsis_decaryi))	((Burretiokentia_grandiflora	Veitchia_spiralis)	(Kentiopsis_piersoniorum	Heterospathe_cagayanensis)))))	(Pelagodoxa_henryana	(((Podococcus_barteri	(Orania_palindan	Sclerosperma_profizianum))	Manicaria_saccifera)	(Oenocarpus_bataua	(Oenocarpus_minor	Prestoea_acuminata)))))	((((Pseudophoenix_vinifera	Iriartea_deltoidea)	Bactris_major)	(Attalea_speciosa	(Elaeis_oleifera	Elaeis_guineensis)))	(((Reinhardtia_latisecta	Reinhardtia_paiewonskiana)	Reinhardtia_gracilis)	Reinhardtia_simplex)))))	Kingia_australis);
((Calamus_caryotoides	((((Reinhardtia_latisecta	Reinhardtia_paiewonskiana)	Reinhardtia_gracilis)	Reinhardtia_simplex)	((((Iriartea_deltoidea	Nypa_fruticans)	((Sabal_domingensis	Phoenix_dactylifera)	Serenoa_repens))	((Roystonea_regia	((Podococcus_barteri	Orania_palindan)	Sclerosperma_profizianum))	((Pseudophoenix_vinifera	Manicaria_saccifera)	(Pelagodoxa_henryana	((Oenocarpus_bataua	(Oenocarpus_minor	Prestoea_acuminata))	((((Burretiokentia_grandiflora	Hydriastele_microspadix)	(Dictyosperma_album	Dypsis_decaryi))	(Veitchia_spiralis	(Kentiopsis_piersoniorum	Heterospathe_cagayanensis)))	Geonoma_undata))))))	(Bactris_major	(Attalea_speciosa	(Elaeis_oleifera	Elaeis_guineensis))))))	Kingia_australis);
((Calamus_caryotoides	((((Reinhardtia_latisecta	Reinhardtia_paiewonskiana)	Reinhardtia_gracilis)	Reinhardtia_simplex)	((((Nypa_fruticans	((Sabal_domingensis	Phoenix_dactylifera)	Serenoa_repens))	(Iriartea_deltoidea	Pseudophoenix_vinifera))	((Roystonea_regia	((Podococcus_barteri	Orania_palindan)	Sclerosperma_profizianum))	(Manicaria_saccifera	((((((Heterospathe_cagayanensis	(Burretiokentia_grandiflora	Hydriastele_microspadix))	(Dictyosperma_album	Dypsis_decaryi))	Veitchia_spiralis)	Kentiopsis_piersoniorum)	Geonoma_undata)	(Pelagodoxa_henryana	(Oenocarpus_bataua	(Oenocarpus_minor	Prestoea_acuminata)))))))	(Bactris_major	(Attalea_speciosa	(Elaeis_oleifera	Elaeis_guineensis))))))	Kingia_australis);
((Elaeis_oleifera	(Elaeis_guineensis	((((((Reinhardtia_latisecta	Reinhardtia_paiewonskiana)	Reinhardtia_gracilis)	Reinhardtia_simplex)	(((Nypa_fruticans	((Sabal_domingensis	Phoenix_dactylifera)	Serenoa_repens))	(Calamus_caryotoides	Iriartea_deltoidea))	((Roystonea_regia	((Podococcus_barteri	Orania_palindan)	Sclerosperma_profizianum))	(Manicaria_saccifera	((Oenocarpus_bataua	(Oenocarpus_minor	Prestoea_acuminata))	((((Dictyosperma_album	Dypsis_decaryi)	((Kentiopsis_piersoniorum	Heterospathe_cagayanensis)	(Veitchia_spiralis	(Burretiokentia_grandiflora	Hydriastele_microspadix))))	Geonoma_undata)	Pelagodoxa_henryana))))))	(Pseudophoenix_vinifera	Bactris_major))	Attalea_speciosa)))	Kingia_australis);
((((((Reinhardtia_gracilis	(((Oenocarpus_minor	Prestoea_acuminata)	((Dypsis_decaryi	((Dictyosperma_album	(Kentiopsis_piersoniorum	(Veitchia_spiralis	(Burretiokentia_grandiflora	Hydriastele_microspadix))))	Heterospathe_cagayanensis))	Oenocarpus_bataua))	((Geonoma_undata	Pelagodoxa_henryana)	(((Podococcus_barteri	Orania_palindan)	Sclerosperma_profizianum)	Manicaria_saccifera))))	Roystonea_regia)	((((Calamus_caryotoides	(Pseudophoenix_vinifera	Iriartea_deltoidea))	Attalea_speciosa)	(((Reinhardtia_latisecta	Reinhardtia_paiewonskiana)	Reinhardtia_simplex)	(Elaeis_oleifera	Elaeis_guineensis)))	Bactris_major))	((Sabal_domingensis	Phoenix_dactylifera)	Serenoa_repens))	Nypa_fruticans)	Kingia_australis);
((Bactris_major	(Attalea_speciosa	((((((Sabal_domingensis	Phoenix_dactylifera)	Serenoa_repens)	((Pseudophoenix_vinifera	Iriartea_deltoidea)	Nypa_fruticans))	(((Geonoma_undata	(((Oenocarpus_minor	Oenocarpus_bataua)	Prestoea_acuminata)	((Dypsis_decaryi	Dictyosperma_album)	(Heterospathe_cagayanensis	(Kentiopsis_piersoniorum	(Veitchia_spiralis	(Burretiokentia_grandiflora	Hydriastele_microspadix)))))))	((Pelagodoxa_henryana	(Podococcus_barteri	(Orania_palindan	Sclerosperma_profizianum)))	Roystonea_regia))	(Calamus_caryotoides	Manicaria_saccifera)))	((Reinhardtia_latisecta	Reinhardtia_paiewonskiana)	(Reinhardtia_simplex	Reinhardtia_gracilis)))	(Elaeis_oleifera	Elaeis_guineensis))))	Kingia_australis);
(((((Pseudophoenix_vinifera	Iriartea_deltoidea)	((((Sabal_domingensis	Phoenix_dactylifera)	Serenoa_repens)	Nypa_fruticans)	Calamus_caryotoides))	((Oenocarpus_bataua	(Prestoea_acuminata	Oenocarpus_minor))	((Geonoma_undata	(Roystonea_regia	(((Heterospathe_cagayanensis	Kentiopsis_piersoniorum)	(Veitchia_spiralis	(Burretiokentia_grandiflora	Hydriastele_microspadix)))	(Dypsis_decaryi	Dictyosperma_album))))	((Pelagodoxa_henryana	(Sclerosperma_profizianum	(Podococcus_barteri	Orania_palindan)))	Manicaria_saccifera))))	(((Reinhardtia_latisecta	Reinhardtia_paiewonskiana)	(Reinhardtia_simplex	Reinhardtia_gracilis))	(((Elaeis_oleifera	Elaeis_guineensis)	Attalea_speciosa)	Bactris_major)))	Kingia_australis);
((Reinhardtia_latisecta	(Reinhardtia_paiewonskiana	((Reinhardtia_simplex	Reinhardtia_gracilis)	(((((Elaeis_oleifera	Elaeis_guineensis)	Attalea_speciosa)	Bactris_major)	((Pseudophoenix_vinifera	Iriartea_deltoidea)	((((Sabal_domingensis	Phoenix_dactylifera)	Serenoa_repens)	Nypa_fruticans)	((Roystonea_regia	(Orania_palindan	(Sclerosperma_profizianum	Podococcus_barteri)))	(Manicaria_saccifera	(((Oenocarpus_bataua	(Prestoea_acuminata	Oenocarpus_minor))	(((Heterospathe_cagayanensis	Kentiopsis_piersoniorum)	Veitchia_spiralis)	((Burretiokentia_grandiflora	Hydriastele_microspadix)	(Dypsis_decaryi	Dictyosperma_album))))	(Geonoma_undata	Pelagodoxa_henryana)))))))	Calamus_caryotoides))))	Kingia_australis);
(((((Sabal_domingensis	Phoenix_dactylifera)	Serenoa_repens)	Nypa_fruticans)	(((Roystonea_regia	(Orania_palindan	(Sclerosperma_profizianum	Podococcus_barteri)))	(Manicaria_saccifera	(((Oenocarpus_bataua	(Prestoea_acuminata	Oenocarpus_minor))	((Veitchia_spiralis	((Burretiokentia_grandiflora	Hydriastele_microspadix)	(Dypsis_decaryi	(Heterospathe_cagayanensis	Dictyosperma_album))))	Kentiopsis_piersoniorum))	(Geonoma_undata	Pelagodoxa_henryana))))	(((Reinhardtia_latisecta	Reinhardtia_paiewonskiana)	(Reinhardtia_simplex	Reinhardtia_gracilis))	(((Elaeis_oleifera	Elaeis_guineensis)	Attalea_speciosa)	(Calamus_caryotoides	(Bactris_major	(Pseudophoenix_vinifera	Iriartea_deltoidea)))))))	Kingia_australis);
((Attalea_speciosa	(((((Reinhardtia_gracilis	(Reinhardtia_latisecta	Reinhardtia_paiewonskiana))	Reinhardtia_simplex)	((((Sabal_domingensis	Phoenix_dactylifera)	Serenoa_repens)	((Iriartea_deltoidea	Pseudophoenix_vinifera)	Nypa_fruticans))	(((Podococcus_barteri	(Orania_palindan	Roystonea_regia))	Sclerosperma_profizianum)	(Manicaria_saccifera	(((Oenocarpus_bataua	(Oenocarpus_minor	Prestoea_acuminata))	(((Dypsis_decaryi	Dictyosperma_album)	((((Burretiokentia_grandiflora	Hydriastele_microspadix)	Kentiopsis_piersoniorum)	Veitchia_spiralis)	Heterospathe_cagayanensis))	Geonoma_undata))	(Calamus_caryotoides	Pelagodoxa_henryana))))))	Bactris_major)	(Elaeis_guineensis	Elaeis_oleifera)))	Kingia_australis);
(((((Sabal_domingensis	Phoenix_dactylifera)	Serenoa_repens)	Nypa_fruticans)	((Calamus_caryotoides	(((((Podococcus_barteri	Orania_palindan)	Sclerosperma_profizianum)	Roystonea_regia)	(Geonoma_undata	(Pelagodoxa_henryana	((Oenocarpus_bataua	(Oenocarpus_minor	Prestoea_acuminata))	((Dypsis_decaryi	Dictyosperma_album)	(((Burretiokentia_grandiflora	Hydriastele_microspadix)	(Heterospathe_cagayanensis	Kentiopsis_piersoniorum))	Veitchia_spiralis))))))	Manicaria_saccifera))	((((Iriartea_deltoidea	Pseudophoenix_vinifera)	Bactris_major)	((Elaeis_guineensis	Elaeis_oleifera)	Attalea_speciosa))	((Reinhardtia_latisecta	Reinhardtia_paiewonskiana)	(Reinhardtia_gracilis	Reinhardtia_simplex)))))	Kingia_australis);
(((((Sabal_domingensis	Phoenix_dactylifera)	Serenoa_repens)	(Iriartea_deltoidea	Nypa_fruticans))	(((((Pseudophoenix_vinifera	Bactris_major)	((Elaeis_guineensis	Elaeis_oleifera)	Attalea_speciosa))	(Calamus_caryotoides	((Reinhardtia_latisecta	Reinhardtia_paiewonskiana)	(Reinhardtia_gracilis	Reinhardtia_simplex))))	Geonoma_undata)	((Manicaria_saccifera	(Pelagodoxa_henryana	((Oenocarpus_bataua	(Oenocarpus_minor	Prestoea_acuminata))	((Dypsis_decaryi	(Heterospathe_cagayanensis	Dictyosperma_album))	((Kentiopsis_piersoniorum	(Burretiokentia_grandiflora	Hydriastele_microspadix))	Veitchia_spiralis)))))	(((Podococcus_barteri	Orania_palindan)	Sclerosperma_profizianum)	Roystonea_regia))))	Kingia_australis);
(((((Sabal_domingensis	Phoenix_dactylifera)	Serenoa_repens)	Nypa_fruticans)	(((Sclerosperma_profizianum	(Roystonea_regia	Orania_palindan))	Podococcus_barteri)	(((((Calamus_caryotoides	(Iriartea_deltoidea	Pseudophoenix_vinifera))	Bactris_major)	((Elaeis_guineensis	Elaeis_oleifera)	Attalea_speciosa))	((Reinhardtia_latisecta	Reinhardtia_paiewonskiana)	(Reinhardtia_gracilis	Reinhardtia_simplex)))	(Manicaria_saccifera	((Geonoma_undata	Pelagodoxa_henryana)	((Oenocarpus_bataua	(Oenocarpus_minor	Prestoea_acuminata))	((Dypsis_decaryi	(Heterospathe_cagayanensis	Dictyosperma_album))	((Kentiopsis_piersoniorum	(Burretiokentia_grandiflora	Hydriastele_microspadix))	Veitchia_spiralis))))))))	Kingia_australis);
((Calamus_caryotoides	((Iriartea_deltoidea	Pseudophoenix_vinifera)	(((Elaeis_guineensis	Elaeis_oleifera)	(Bactris_major	(Attalea_speciosa	((Reinhardtia_latisecta	Reinhardtia_paiewonskiana)	(Reinhardtia_gracilis	Reinhardtia_simplex)))))	(((((Geonoma_undata	((((Kentiopsis_piersoniorum	(Burretiokentia_grandiflora	Hydriastele_microspadix))	Veitchia_spiralis)	Heterospathe_cagayanensis)	(Dypsis_decaryi	Dictyosperma_album)))	Pelagodoxa_henryana)	(Manicaria_saccifera	(Oenocarpus_bataua	(Oenocarpus_minor	Prestoea_acuminata))))	((Orania_palindan	(Sclerosperma_profizianum	Podococcus_barteri))	Roystonea_regia))	(((Sabal_domingensis	Phoenix_dactylifera)	Serenoa_repens)	Nypa_fruticans)))))	Kingia_australis);
((Calamus_caryotoides	(((((((Geonoma_undata	((Dictyosperma_album	((Kentiopsis_piersoniorum	(Burretiokentia_grandiflora	Hydriastele_microspadix))	Veitchia_spiralis))	(Heterospathe_cagayanensis	Dypsis_decaryi)))	Pelagodoxa_henryana)	(Oenocarpus_bataua	(Oenocarpus_minor	Prestoea_acuminata)))	(Manicaria_saccifera	((Orania_palindan	(Sclerosperma_profizianum	Podococcus_barteri))	Roystonea_regia)))	(((Sabal_domingensis	Phoenix_dactylifera)	Serenoa_repens)	(Nypa_fruticans	(Iriartea_deltoidea	Pseudophoenix_vinifera))))	(((Reinhardtia_latisecta	Reinhardtia_paiewonskiana)	Reinhardtia_simplex)	(Bactris_major	((Elaeis_guineensis	Elaeis_oleifera)	Attalea_speciosa))))	Reinhardtia_gracilis))	Kingia_australis);
((Calamus_caryotoides	(((Phoenix_dactylifera	(Serenoa_repens	Sabal_domingensis))	(Nypa_fruticans	Iriartea_deltoidea))	(((Elaeis_guineensis	Elaeis_oleifera)	((Attalea_speciosa	((Reinhardtia_latisecta	Reinhardtia_paiewonskiana)	(Reinhardtia_gracilis	Reinhardtia_simplex)))	(Pseudophoenix_vinifera	Bactris_major)))	((Manicaria_saccifera	((Oenocarpus_bataua	(Oenocarpus_minor	Prestoea_acuminata))	(Geonoma_undata	(((((Heterospathe_cagayanensis	Kentiopsis_piersoniorum)	(Burretiokentia_grandiflora	Hydriastele_microspadix))	Veitchia_spiralis)	(Dictyosperma_album	Dypsis_decaryi))	Pelagodoxa_henryana))))	(((Sclerosperma_profizianum	Podococcus_barteri)	Orania_palindan)	Roystonea_regia)))))	Kingia_australis);
((Elaeis_oleifera	((((((Reinhardtia_latisecta	Reinhardtia_paiewonskiana)	(Reinhardtia_gracilis	Reinhardtia_simplex))	(Pseudophoenix_vinifera	Bactris_major))	((((Manicaria_saccifera	((Geonoma_undata	(((Heterospathe_cagayanensis	Kentiopsis_piersoniorum)	((Burretiokentia_grandiflora	Hydriastele_microspadix)	Veitchia_spiralis))	(Dictyosperma_album	Dypsis_decaryi)))	(Pelagodoxa_henryana	(Oenocarpus_bataua	(Oenocarpus_minor	Prestoea_acuminata)))))	(((Sclerosperma_profizianum	Podococcus_barteri)	Orania_palindan)	Roystonea_regia))	(Iriartea_deltoidea	((Serenoa_repens	(Sabal_domingensis	Phoenix_dactylifera))	Nypa_fruticans)))	Calamus_caryotoides))	Attalea_speciosa)	Elaeis_guineensis))	Kingia_australis);
(((Bactris_major	(Attalea_speciosa	(Elaeis_guineensis	Elaeis_oleifera)))	((Reinhardtia_simplex	(Reinhardtia_gracilis	(Reinhardtia_latisecta	Reinhardtia_paiewonskiana)))	(((((Manicaria_saccifera	(Pelagodoxa_henryana	((((Roystonea_regia	Burretiokentia_grandiflora)	(((Heterospathe_cagayanensis	Kentiopsis_piersoniorum)	(Dictyosperma_album	Dypsis_decaryi))	Veitchia_spiralis))	Hydriastele_microspadix)	(Oenocarpus_bataua	(Oenocarpus_minor	Prestoea_acuminata)))))	Geonoma_undata)	((Sclerosperma_profizianum	Podococcus_barteri)	Orania_palindan))	((Pseudophoenix_vinifera	Iriartea_deltoidea)	((Serenoa_repens	(Sabal_domingensis	Phoenix_dactylifera))	Nypa_fruticans)))	Calamus_caryotoides)))	Kingia_australis);
(((((Attalea_speciosa	((Reinhardtia_gracilis	Reinhardtia_simplex)	(Reinhardtia_latisecta	Reinhardtia_paiewonskiana)))	((Calamus_caryotoides	Bactris_major)	(Elaeis_guineensis	Elaeis_oleifera)))	((Sclerosperma_profizianum	(Roystonea_regia	Orania_palindan))	((Oenocarpus_bataua	(Oenocarpus_minor	Prestoea_acuminata))	((Geonoma_undata	(Pelagodoxa_henryana	((Heterospathe_cagayanensis	Kentiopsis_piersoniorum)	(((Dictyosperma_album	Dypsis_decaryi)	(Hydriastele_microspadix	(Podococcus_barteri	Burretiokentia_grandiflora)))	Veitchia_spiralis))))	(Pseudophoenix_vinifera	Manicaria_saccifera)))))	(Iriartea_deltoidea	((Serenoa_repens	(Sabal_domingensis	Phoenix_dactylifera))	Nypa_fruticans)))	Kingia_australis);
((((((Manicaria_saccifera	((Geonoma_undata	((((Orania_palindan	Roystonea_regia)	Sclerosperma_profizianum)	Podococcus_barteri)	Pelagodoxa_henryana))	(((Prestoea_acuminata	Oenocarpus_minor)	Oenocarpus_bataua)	(((Heterospathe_cagayanensis	Kentiopsis_piersoniorum)	((Hydriastele_microspadix	Burretiokentia_grandiflora)	Veitchia_spiralis))	(Dypsis_decaryi	Dictyosperma_album)))))	((Bactris_major	(Attalea_speciosa	(Elaeis_oleifera	Elaeis_guineensis)))	((Reinhardtia_gracilis	Calamus_caryotoides)	(Reinhardtia_simplex	(Reinhardtia_latisecta	Reinhardtia_paiewonskiana)))))	(Iriartea_deltoidea	Pseudophoenix_vinifera))	Nypa_fruticans)	((Sabal_domingensis	Phoenix_dactylifera)	Serenoa_repens))	Kingia_australis);
((Oenocarpus_bataua	(((((Veitchia_spiralis	((Heterospathe_cagayanensis	Dictyosperma_album)	Hydriastele_microspadix))	Kentiopsis_piersoniorum)	Dypsis_decaryi)	((((Orania_palindan	(Podococcus_barteri	Sclerosperma_profizianum))	(Burretiokentia_grandiflora	Roystonea_regia))	((((Calamus_caryotoides	Pseudophoenix_vinifera)	((Bactris_major	(Attalea_speciosa	(Elaeis_oleifera	Elaeis_guineensis)))	(Reinhardtia_simplex	(Reinhardtia_latisecta	Reinhardtia_paiewonskiana))))	(Iriartea_deltoidea	(Nypa_fruticans	((Sabal_domingensis	Phoenix_dactylifera)	Serenoa_repens))))	(Manicaria_saccifera	Reinhardtia_gracilis)))	(Pelagodoxa_henryana	Geonoma_undata)))	(Prestoea_acuminata	Oenocarpus_minor)))	Kingia_australis);
((Calamus_caryotoides	(Manicaria_saccifera	(((((Prestoea_acuminata	Oenocarpus_minor)	Oenocarpus_bataua)	(((Veitchia_spiralis	(Dypsis_decaryi	((Hydriastele_microspadix	Heterospathe_cagayanensis)	Dictyosperma_album)))	Kentiopsis_piersoniorum)	Burretiokentia_grandiflora))	(Pelagodoxa_henryana	Geonoma_undata))	(((Roystonea_regia	(Orania_palindan	Sclerosperma_profizianum))	Podococcus_barteri)	(((Iriartea_deltoidea	Pseudophoenix_vinifera)	((Bactris_major	(Attalea_speciosa	(Elaeis_oleifera	Elaeis_guineensis)))	((Reinhardtia_gracilis	Reinhardtia_simplex)	(Reinhardtia_latisecta	Reinhardtia_paiewonskiana))))	(Nypa_fruticans	((Sabal_domingensis	Phoenix_dactylifera)	Serenoa_repens)))))))	Kingia_australis);
(((((Pseudophoenix_vinifera	Iriartea_deltoidea)	Nypa_fruticans)	((Sabal_domingensis	Phoenix_dactylifera)	Serenoa_repens))	(((Manicaria_saccifera	(((Geonoma_undata	((Dypsis_decaryi	Dictyosperma_album)	(((Hydriastele_microspadix	Heterospathe_cagayanensis)	Kentiopsis_piersoniorum)	(Burretiokentia_grandiflora	Veitchia_spiralis))))	((Prestoea_acuminata	Oenocarpus_minor)	Oenocarpus_bataua))	Pelagodoxa_henryana))	(((Sclerosperma_profizianum	Podococcus_barteri)	Orania_palindan)	Roystonea_regia))	(((Elaeis_oleifera	Elaeis_guineensis)	(Bactris_major	Attalea_speciosa))	(Calamus_caryotoides	((Reinhardtia_gracilis	Reinhardtia_simplex)	(Reinhardtia_latisecta	Reinhardtia_paiewonskiana))))))	Kingia_australis);
(((Nypa_fruticans	((Sabal_domingensis	Phoenix_dactylifera)	Serenoa_repens))	(((Manicaria_saccifera	(((Geonoma_undata	((((Dypsis_decaryi	Veitchia_spiralis)	Dictyosperma_album)	((Hydriastele_microspadix	Heterospathe_cagayanensis)	Kentiopsis_piersoniorum))	Burretiokentia_grandiflora))	((Prestoea_acuminata	Oenocarpus_minor)	Oenocarpus_bataua))	Pelagodoxa_henryana))	(((Sclerosperma_profizianum	Podococcus_barteri)	Orania_palindan)	Roystonea_regia))	((((Calamus_caryotoides	(Elaeis_oleifera	Elaeis_guineensis))	((Pseudophoenix_vinifera	Iriartea_deltoidea)	Bactris_major))	Attalea_speciosa)	(Reinhardtia_paiewonskiana	((Reinhardtia_gracilis	Reinhardtia_simplex)	Reinhardtia_latisecta)))))	Kingia_australis);
((Calamus_caryotoides	(((Reinhardtia_gracilis	(Reinhardtia_paiewonskiana	Reinhardtia_latisecta))	Reinhardtia_simplex)	((((Pseudophoenix_vinifera	Iriartea_deltoidea)	(Nypa_fruticans	((Sabal_domingensis	Phoenix_dactylifera)	Serenoa_repens)))	((Manicaria_saccifera	((Geonoma_undata	Pelagodoxa_henryana)	(((Kentiopsis_piersoniorum	(Veitchia_spiralis	((Hydriastele_microspadix	Burretiokentia_grandiflora)	(Dictyosperma_album	Heterospathe_cagayanensis))))	Dypsis_decaryi)	((Prestoea_acuminata	Oenocarpus_minor)	Oenocarpus_bataua))))	(((Sclerosperma_profizianum	Podococcus_barteri)	Orania_palindan)	Roystonea_regia)))	(Bactris_major	(Attalea_speciosa	(Elaeis_oleifera	Elaeis_guineensis))))))	Kingia_australis);
((Elaeis_oleifera	(Elaeis_guineensis	(((((Reinhardtia_paiewonskiana	Reinhardtia_latisecta)	(Reinhardtia_simplex	Reinhardtia_gracilis))	Attalea_speciosa)	((((Sabal_domingensis	Phoenix_dactylifera)	Serenoa_repens)	((Pseudophoenix_vinifera	Iriartea_deltoidea)	Nypa_fruticans))	(((Calamus_caryotoides	Manicaria_saccifera)	(Pelagodoxa_henryana	((((Veitchia_spiralis	((Hydriastele_microspadix	Burretiokentia_grandiflora)	((Dictyosperma_album	Heterospathe_cagayanensis)	Kentiopsis_piersoniorum)))	Dypsis_decaryi)	((Prestoea_acuminata	Oenocarpus_minor)	Oenocarpus_bataua))	Geonoma_undata)))	(((Sclerosperma_profizianum	Podococcus_barteri)	Orania_palindan)	Roystonea_regia))))	Bactris_major)))	Kingia_australis);
((((Reinhardtia_latisecta	Reinhardtia_paiewonskiana)	(Reinhardtia_gracilis	Reinhardtia_simplex))	(((Attalea_speciosa	(Elaeis_oleifera	Elaeis_guineensis))	Bactris_major)	((((Calamus_caryotoides	Sabal_domingensis)	Phoenix_dactylifera)	(Nypa_fruticans	Serenoa_repens))	(((Pseudophoenix_vinifera	Iriartea_deltoidea)	Manicaria_saccifera)	(((Pelagodoxa_henryana	Geonoma_undata)	(((Kentiopsis_piersoniorum	(Hydriastele_microspadix	((Heterospathe_cagayanensis	(Veitchia_spiralis	Burretiokentia_grandiflora))	Dictyosperma_album)))	Dypsis_decaryi)	(Prestoea_acuminata	(Oenocarpus_minor	Oenocarpus_bataua))))	(((Sclerosperma_profizianum	Podococcus_barteri)	Orania_palindan)	Roystonea_regia))))))	Kingia_australis);
((((Pseudophoenix_vinifera	Iriartea_deltoidea)	(((Attalea_speciosa	(((Reinhardtia_latisecta	Reinhardtia_paiewonskiana)	(Reinhardtia_gracilis	Reinhardtia_simplex))	(Elaeis_oleifera	Elaeis_guineensis)))	Bactris_major)	((Manicaria_saccifera	((Pelagodoxa_henryana	Geonoma_undata)	((((Burretiokentia_grandiflora	Hydriastele_microspadix)	((Heterospathe_cagayanensis	Kentiopsis_piersoniorum)	Veitchia_spiralis))	(Dypsis_decaryi	Dictyosperma_album))	((Prestoea_acuminata	Oenocarpus_minor)	(Calamus_caryotoides	Oenocarpus_bataua)))))	(((Sclerosperma_profizianum	Podococcus_barteri)	Orania_palindan)	Roystonea_regia))))	((Serenoa_repens	(Sabal_domingensis	Phoenix_dactylifera))	Nypa_fruticans))	Kingia_australis);
((Bactris_major	((((((Serenoa_repens	(Sabal_domingensis	Phoenix_dactylifera))	Nypa_fruticans)	(((Roystonea_regia	Manicaria_saccifera)	((Geonoma_undata	(((((Kentiopsis_piersoniorum	Dictyosperma_album)	Hydriastele_microspadix)	Veitchia_spiralis)	Heterospathe_cagayanensis)	(Burretiokentia_grandiflora	Dypsis_decaryi)))	(((Prestoea_acuminata	Oenocarpus_minor)	Oenocarpus_bataua)	Pelagodoxa_henryana)))	((Sclerosperma_profizianum	Podococcus_barteri)	Orania_palindan)))	(Reinhardtia_gracilis	(Calamus_caryotoides	(Pseudophoenix_vinifera	Iriartea_deltoidea))))	Attalea_speciosa)	(((Reinhardtia_latisecta	Reinhardtia_paiewonskiana)	Reinhardtia_simplex)	(Elaeis_oleifera	Elaeis_guineensis))))	Kingia_australis);
((((Calamus_caryotoides	(((Attalea_speciosa	(Elaeis_guineensis	Elaeis_oleifera))	(Pseudophoenix_vinifera	Bactris_major))	((Reinhardtia_gracilis	Reinhardtia_simplex)	(Reinhardtia_paiewonskiana	Reinhardtia_latisecta))))	((Manicaria_saccifera	((((((Dypsis_decaryi	Dictyosperma_album)	(Heterospathe_cagayanensis	Hydriastele_microspadix))	Veitchia_spiralis)	(Burretiokentia_grandiflora	Kentiopsis_piersoniorum))	(Oenocarpus_bataua	(Prestoea_acuminata	Oenocarpus_minor)))	(Geonoma_undata	Pelagodoxa_henryana)))	(Sclerosperma_profizianum	((Roystonea_regia	Podococcus_barteri)	Orania_palindan))))	((Serenoa_repens	(Phoenix_dactylifera	Sabal_domingensis))	(Nypa_fruticans	Iriartea_deltoidea)))	Kingia_australis);
((((((Attalea_speciosa	(Elaeis_guineensis	Elaeis_oleifera))	(Pseudophoenix_vinifera	Bactris_major))	((Reinhardtia_gracilis	Reinhardtia_simplex)	(Reinhardtia_paiewonskiana	Reinhardtia_latisecta)))	((Oenocarpus_bataua	(Prestoea_acuminata	Oenocarpus_minor))	((Pelagodoxa_henryana	((((Orania_palindan	Podococcus_barteri)	Sclerosperma_profizianum)	Roystonea_regia)	(Calamus_caryotoides	Manicaria_saccifera)))	(Geonoma_undata	(Dypsis_decaryi	((Burretiokentia_grandiflora	(Heterospathe_cagayanensis	Hydriastele_microspadix))	((Dictyosperma_album	Kentiopsis_piersoniorum)	Veitchia_spiralis)))))))	((Serenoa_repens	(Phoenix_dactylifera	Sabal_domingensis))	(Nypa_fruticans	Iriartea_deltoidea)))	Kingia_australis);
(((((((Geonoma_undata	(Heterospathe_cagayanensis	(Dypsis_decaryi	(Dictyosperma_album	(Hydriastele_microspadix	((Burretiokentia_grandiflora	Veitchia_spiralis)	Kentiopsis_piersoniorum))))))	(Prestoea_acuminata	(Oenocarpus_minor	Oenocarpus_bataua)))	Pelagodoxa_henryana)	((((Attalea_speciosa	(Elaeis_guineensis	Elaeis_oleifera))	((Pseudophoenix_vinifera	Iriartea_deltoidea)	Bactris_major))	(Reinhardtia_simplex	(Reinhardtia_paiewonskiana	Reinhardtia_latisecta)))	((Reinhardtia_gracilis	(Calamus_caryotoides	Manicaria_saccifera))	((Orania_palindan	Podococcus_barteri)	Roystonea_regia))))	Sclerosperma_profizianum)	(Nypa_fruticans	(Serenoa_repens	(Phoenix_dactylifera	Sabal_domingensis))))	Kingia_australis);
((Pelagodoxa_henryana	((((Nypa_fruticans	(Serenoa_repens	(Phoenix_dactylifera	Sabal_domingensis)))	((Reinhardtia_simplex	(Reinhardtia_paiewonskiana	Reinhardtia_latisecta))	((Pseudophoenix_vinifera	Reinhardtia_gracilis)	((Bactris_major	Attalea_speciosa)	(Elaeis_guineensis	Elaeis_oleifera)))))	((Iriartea_deltoidea	Calamus_caryotoides)	Manicaria_saccifera))	((((Sclerosperma_profizianum	(Orania_palindan	Podococcus_barteri))	Roystonea_regia)	(Geonoma_undata	(((Veitchia_spiralis	Burretiokentia_grandiflora)	(Dypsis_decaryi	Dictyosperma_album))	((Kentiopsis_piersoniorum	Heterospathe_cagayanensis)	Hydriastele_microspadix))))	(Oenocarpus_bataua	(Prestoea_acuminata	Oenocarpus_minor)))))	Kingia_australis);
((Calamus_caryotoides	(((((Sclerosperma_profizianum	Orania_palindan)	(Podococcus_barteri	Roystonea_regia))	(((((Oenocarpus_bataua	Geonoma_undata)	((Heterospathe_cagayanensis	(Dypsis_decaryi	Dictyosperma_album))	((Kentiopsis_piersoniorum	(Veitchia_spiralis	Burretiokentia_grandiflora))	Hydriastele_microspadix)))	(Prestoea_acuminata	Oenocarpus_minor))	Pelagodoxa_henryana)	Manicaria_saccifera))	(((Reinhardtia_gracilis	(Reinhardtia_paiewonskiana	Reinhardtia_latisecta))	Reinhardtia_simplex)	((((Iriartea_deltoidea	Pseudophoenix_vinifera)	Bactris_major)	Attalea_speciosa)	(Elaeis_guineensis	Elaeis_oleifera))))	(Nypa_fruticans	(Serenoa_repens	(Phoenix_dactylifera	Sabal_domingensis)))))	Kingia_australis);
(((((Sclerosperma_profizianum	(Orania_palindan	(Podococcus_barteri	Roystonea_regia)))	(((((Heterospathe_cagayanensis	(Dypsis_decaryi	Dictyosperma_album))	(Kentiopsis_piersoniorum	(Veitchia_spiralis	(Hydriastele_microspadix	Burretiokentia_grandiflora))))	((Calamus_caryotoides	Oenocarpus_bataua)	(Prestoea_acuminata	Oenocarpus_minor)))	(Geonoma_undata	Pelagodoxa_henryana))	Manicaria_saccifera))	(Bactris_major	(((Reinhardtia_paiewonskiana	Reinhardtia_latisecta)	(Reinhardtia_gracilis	Reinhardtia_simplex))	(Attalea_speciosa	(Elaeis_guineensis	Elaeis_oleifera)))))	(((Iriartea_deltoidea	Pseudophoenix_vinifera)	Nypa_fruticans)	(Serenoa_repens	(Phoenix_dactylifera	Sabal_domingensis))))	Kingia_australis);
(((((Iriartea_deltoidea	Nypa_fruticans)	(Serenoa_repens	(Phoenix_dactylifera	Sabal_domingensis)))	(((((Dypsis_decaryi	Dictyosperma_album)	((Veitchia_spiralis	(Hydriastele_microspadix	Burretiokentia_grandiflora))	(Kentiopsis_piersoniorum	Heterospathe_cagayanensis)))	(Oenocarpus_bataua	(Prestoea_acuminata	Oenocarpus_minor)))	(Geonoma_undata	Pelagodoxa_henryana))	(Manicaria_saccifera	(Sclerosperma_profizianum	(Orania_palindan	(Podococcus_barteri	Roystonea_regia))))))	((((Reinhardtia_paiewonskiana	Reinhardtia_latisecta)	Reinhardtia_simplex)	Reinhardtia_gracilis)	((Calamus_caryotoides	(Pseudophoenix_vinifera	Bactris_major))	(Attalea_speciosa	(Elaeis_guineensis	Elaeis_oleifera)))))	Kingia_australis);
((((((((Sclerosperma_profizianum	Orania_palindan)	Podococcus_barteri)	Roystonea_regia)	(Manicaria_saccifera	((Pelagodoxa_henryana	(Oenocarpus_bataua	(Prestoea_acuminata	Oenocarpus_minor)))	(Geonoma_undata	((Dypsis_decaryi	(Heterospathe_cagayanensis	Dictyosperma_album))	((Veitchia_spiralis	(Hydriastele_microspadix	Burretiokentia_grandiflora))	Kentiopsis_piersoniorum))))))	((Attalea_speciosa	((Reinhardtia_paiewonskiana	Reinhardtia_latisecta)	Reinhardtia_simplex))	((Calamus_caryotoides	(Pseudophoenix_vinifera	Bactris_major))	(Elaeis_guineensis	Elaeis_oleifera))))	Reinhardtia_gracilis)	(Iriartea_deltoidea	(Nypa_fruticans	(Serenoa_repens	(Phoenix_dactylifera	Sabal_domingensis)))))	Kingia_australis);
(((((((Reinhardtia_paiewonskiana	Reinhardtia_latisecta)	(Reinhardtia_gracilis	Reinhardtia_simplex))	(((Iriartea_deltoidea	Pseudophoenix_vinifera)	Bactris_major)	((Elaeis_guineensis	Elaeis_oleifera)	Attalea_speciosa)))	((Podococcus_barteri	((Geonoma_undata	(((Kentiopsis_piersoniorum	Veitchia_spiralis)	((Hydriastele_microspadix	Burretiokentia_grandiflora)	(Dictyosperma_album	Dypsis_decaryi)))	Heterospathe_cagayanensis))	(Pelagodoxa_henryana	((Roystonea_regia	(Oenocarpus_bataua	(Prestoea_acuminata	Oenocarpus_minor)))	(Calamus_caryotoides	Manicaria_saccifera)))))	Orania_palindan))	Sclerosperma_profizianum)	(Nypa_fruticans	(Serenoa_repens	(Phoenix_dactylifera	Sabal_domingensis))))	Kingia_australis);
((((((Reinhardtia_paiewonskiana	Reinhardtia_latisecta)	(Reinhardtia_gracilis	Reinhardtia_simplex))	(((Iriartea_deltoidea	Pseudophoenix_vinifera)	Bactris_major)	((Elaeis_guineensis	Elaeis_oleifera)	Attalea_speciosa)))	(((Roystonea_regia	((Podococcus_barteri	Orania_palindan)	Sclerosperma_profizianum))	Manicaria_saccifera)	(((((((Heterospathe_cagayanensis	Kentiopsis_piersoniorum)	(Veitchia_spiralis	Burretiokentia_grandiflora))	Dictyosperma_album)	Hydriastele_microspadix)	Dypsis_decaryi)	(Geonoma_undata	(Pelagodoxa_henryana	Calamus_caryotoides)))	(Oenocarpus_bataua	(Prestoea_acuminata	Oenocarpus_minor)))))	(Nypa_fruticans	(Serenoa_repens	(Phoenix_dactylifera	Sabal_domingensis))))	Kingia_australis);
(((((Serenoa_repens	(Phoenix_dactylifera	Sabal_domingensis))	Nypa_fruticans)	((((((Dypsis_decaryi	(Heterospathe_cagayanensis	Dictyosperma_album))	((Veitchia_spiralis	(Hydriastele_microspadix	Burretiokentia_grandiflora))	Kentiopsis_piersoniorum))	((Oenocarpus_minor	Prestoea_acuminata)	Oenocarpus_bataua))	(Manicaria_saccifera	(Pelagodoxa_henryana	Geonoma_undata)))	((Roystonea_regia	((Orania_palindan	Podococcus_barteri)	Sclerosperma_profizianum))	Reinhardtia_gracilis))	((((Elaeis_guineensis	Elaeis_oleifera)	Attalea_speciosa)	((Pseudophoenix_vinifera	Iriartea_deltoidea)	Bactris_major))	(Reinhardtia_simplex	(Reinhardtia_paiewonskiana	Reinhardtia_latisecta)))))	Calamus_caryotoides)	Kingia_australis);
(((((((Elaeis_guineensis	Elaeis_oleifera)	Attalea_speciosa)	Bactris_major)	((Reinhardtia_gracilis	Reinhardtia_simplex)	(Reinhardtia_paiewonskiana	Reinhardtia_latisecta)))	(((Phoenix_dactylifera	Sabal_domingensis)	(((Pseudophoenix_vinifera	Iriartea_deltoidea)	Nypa_fruticans)	Serenoa_repens))	((((Geonoma_undata	((Dypsis_decaryi	Dictyosperma_album)	(Heterospathe_cagayanensis	(Kentiopsis_piersoniorum	(Veitchia_spiralis	(Hydriastele_microspadix	Burretiokentia_grandiflora))))))	(((Oenocarpus_bataua	Oenocarpus_minor)	Prestoea_acuminata)	Pelagodoxa_henryana))	Manicaria_saccifera)	(Roystonea_regia	((Orania_palindan	Podococcus_barteri)	Sclerosperma_profizianum)))))	Calamus_caryotoides)	Kingia_australis);
((((Nypa_fruticans	(Serenoa_repens	(Sabal_domingensis	Phoenix_dactylifera)))	((((((Dypsis_decaryi	Geonoma_undata)	(Pelagodoxa_henryana	(((Hydriastele_microspadix	Burretiokentia_grandiflora)	(Heterospathe_cagayanensis	Dictyosperma_album))	(Kentiopsis_piersoniorum	Veitchia_spiralis))))	((Oenocarpus_bataua	Oenocarpus_minor)	Prestoea_acuminata))	Manicaria_saccifera)	(Roystonea_regia	(Podococcus_barteri	(Sclerosperma_profizianum	Orania_palindan))))	((((Elaeis_guineensis	Elaeis_oleifera)	Attalea_speciosa)	((Pseudophoenix_vinifera	Iriartea_deltoidea)	Bactris_major))	(Reinhardtia_simplex	(Reinhardtia_gracilis	(Reinhardtia_paiewonskiana	Reinhardtia_latisecta))))))	Calamus_caryotoides)	Kingia_australis);
((((Nypa_fruticans	(Serenoa_repens	(Sabal_domingensis	Phoenix_dactylifera)))	(((Oenocarpus_bataua	(Oenocarpus_minor	Prestoea_acuminata))	((Geonoma_undata	((((Hydriastele_microspadix	Burretiokentia_grandiflora)	(Kentiopsis_piersoniorum	Heterospathe_cagayanensis))	Veitchia_spiralis)	(Dypsis_decaryi	Dictyosperma_album)))	((((Podococcus_barteri	Sclerosperma_profizianum)	Manicaria_saccifera)	Roystonea_regia)	Orania_palindan)))	Pelagodoxa_henryana))	((Attalea_speciosa	((Calamus_caryotoides	((Pseudophoenix_vinifera	Iriartea_deltoidea)	Bactris_major))	(Elaeis_guineensis	Elaeis_oleifera)))	((Reinhardtia_paiewonskiana	Reinhardtia_latisecta)	(Reinhardtia_simplex	Reinhardtia_gracilis))))	Kingia_australis);
(((((Bactris_major	((Elaeis_guineensis	Elaeis_oleifera)	Attalea_speciosa))	(((Reinhardtia_paiewonskiana	Reinhardtia_latisecta)	Reinhardtia_simplex)	((Nypa_fruticans	(Serenoa_repens	(Sabal_domingensis	Phoenix_dactylifera)))	((Manicaria_saccifera	((Oenocarpus_bataua	(Oenocarpus_minor	Prestoea_acuminata))	(Pelagodoxa_henryana	(Geonoma_undata	((Heterospathe_cagayanensis	Dypsis_decaryi)	(((Dictyosperma_album	Veitchia_spiralis)	Kentiopsis_piersoniorum)	(Hydriastele_microspadix	Burretiokentia_grandiflora)))))))	((Sclerosperma_profizianum	(Podococcus_barteri	Orania_palindan))	Roystonea_regia)))))	(Reinhardtia_gracilis	(Pseudophoenix_vinifera	Iriartea_deltoidea)))	Calamus_caryotoides)	Kingia_australis);
((Bactris_major	(((Elaeis_guineensis	Elaeis_oleifera)	Attalea_speciosa)	(((Nypa_fruticans	(Serenoa_repens	(Sabal_domingensis	Phoenix_dactylifera)))	((Pseudophoenix_vinifera	Iriartea_deltoidea)	((Oenocarpus_bataua	(Oenocarpus_minor	Prestoea_acuminata))	(((Geonoma_undata	((Veitchia_spiralis	(Kentiopsis_piersoniorum	Heterospathe_cagayanensis))	((Burretiokentia_grandiflora	Hydriastele_microspadix)	(Dictyosperma_album	Dypsis_decaryi))))	(((Orania_palindan	(Sclerosperma_profizianum	Podococcus_barteri))	Roystonea_regia)	Pelagodoxa_henryana))	Manicaria_saccifera))))	(Calamus_caryotoides	((Reinhardtia_paiewonskiana	Reinhardtia_latisecta)	(Reinhardtia_gracilis	Reinhardtia_simplex))))))	Kingia_australis);
(((((Pseudophoenix_vinifera	Iriartea_deltoidea)	Nypa_fruticans)	(Serenoa_repens	(Sabal_domingensis	Phoenix_dactylifera)))	(((Oenocarpus_bataua	(Oenocarpus_minor	Prestoea_acuminata))	(((Calamus_caryotoides	Manicaria_saccifera)	((Orania_palindan	(Sclerosperma_profizianum	Podococcus_barteri))	Roystonea_regia))	((Geonoma_undata	Pelagodoxa_henryana)	((Veitchia_spiralis	(Kentiopsis_piersoniorum	Heterospathe_cagayanensis))	((Burretiokentia_grandiflora	Hydriastele_microspadix)	(Dictyosperma_album	Dypsis_decaryi))))))	(((Reinhardtia_paiewonskiana	Reinhardtia_latisecta)	(Reinhardtia_gracilis	Reinhardtia_simplex))	(Bactris_major	((Elaeis_guineensis	Elaeis_oleifera)	Attalea_speciosa)))))	Kingia_australis);
((((Nypa_fruticans	(Serenoa_repens	(Sabal_domingensis	Phoenix_dactylifera)))	((Manicaria_saccifera	(((Oenocarpus_bataua	(Oenocarpus_minor	Prestoea_acuminata))	((Pelagodoxa_henryana	((((Burretiokentia_grandiflora	Hydriastele_microspadix)	(Heterospathe_cagayanensis	Kentiopsis_piersoniorum))	Veitchia_spiralis)	(Dictyosperma_album	Dypsis_decaryi)))	((Orania_palindan	(Sclerosperma_profizianum	Podococcus_barteri))	Roystonea_regia)))	Geonoma_undata))	((Reinhardtia_gracilis	(Pseudophoenix_vinifera	Iriartea_deltoidea))	((Attalea_speciosa	(Reinhardtia_latisecta	(Reinhardtia_simplex	Reinhardtia_paiewonskiana)))	(Bactris_major	(Elaeis_guineensis	Elaeis_oleifera))))))	Calamus_caryotoides)	Kingia_australis);
((((Reinhardtia_simplex	(Reinhardtia_gracilis	(Reinhardtia_paiewonskiana	Reinhardtia_latisecta)))	(((Calamus_caryotoides	(Pseudophoenix_vinifera	Bactris_major))	(Elaeis_guineensis	Elaeis_oleifera))	Attalea_speciosa))	(((Iriartea_deltoidea	Nypa_fruticans)	(Serenoa_repens	(Sabal_domingensis	Phoenix_dactylifera)))	((Oenocarpus_bataua	(Oenocarpus_minor	Prestoea_acuminata))	((((Pelagodoxa_henryana	((((Burretiokentia_grandiflora	Kentiopsis_piersoniorum)	Veitchia_spiralis)	(Heterospathe_cagayanensis	Hydriastele_microspadix))	(Dictyosperma_album	Dypsis_decaryi)))	Roystonea_regia)	Geonoma_undata)	(Manicaria_saccifera	(Podococcus_barteri	(Orania_palindan	Sclerosperma_profizianum)))))))	Kingia_australis);
((Nypa_fruticans	((Serenoa_repens	(Sabal_domingensis	Phoenix_dactylifera))	((((((Reinhardtia_paiewonskiana	Reinhardtia_latisecta)	Reinhardtia_gracilis)	Reinhardtia_simplex)	((Calamus_caryotoides	Bactris_major)	((Elaeis_guineensis	Elaeis_oleifera)	Attalea_speciosa)))	((Roystonea_regia	(Podococcus_barteri	(Orania_palindan	Sclerosperma_profizianum)))	((((Oenocarpus_bataua	(Oenocarpus_minor	Prestoea_acuminata))	(Pelagodoxa_henryana	(((Burretiokentia_grandiflora	Hydriastele_microspadix)	(Dictyosperma_album	Dypsis_decaryi))	(Veitchia_spiralis	(Kentiopsis_piersoniorum	Heterospathe_cagayanensis)))))	Geonoma_undata)	Manicaria_saccifera)))	(Iriartea_deltoidea	Pseudophoenix_vinifera))))	Kingia_australis);
((Bactris_major	((((Elaeis_guineensis	Elaeis_oleifera)	((Iriartea_deltoidea	Pseudophoenix_vinifera)	(((Nypa_fruticans	((Phoenix_dactylifera	Sabal_domingensis)	Serenoa_repens))	Calamus_caryotoides)	(((((((Veitchia_spiralis	(Hydriastele_microspadix	Burretiokentia_grandiflora))	((Heterospathe_cagayanensis	Dictyosperma_album)	(Dypsis_decaryi	Kentiopsis_piersoniorum)))	Geonoma_undata)	Pelagodoxa_henryana)	(Oenocarpus_bataua	(Prestoea_acuminata	Oenocarpus_minor)))	Manicaria_saccifera)	(Roystonea_regia	(Sclerosperma_profizianum	(Podococcus_barteri	Orania_palindan)))))))	(Attalea_speciosa	(Reinhardtia_simplex	(Reinhardtia_latisecta	Reinhardtia_paiewonskiana))))	Reinhardtia_gracilis))	Kingia_australis);
((Bactris_major	((Attalea_speciosa	(Elaeis_guineensis	Elaeis_oleifera))	((Pseudophoenix_vinifera	(Iriartea_deltoidea	(((((Geonoma_undata	Pelagodoxa_henryana)	((Oenocarpus_bataua	(Prestoea_acuminata	Oenocarpus_minor))	(((Hydriastele_microspadix	((Heterospathe_cagayanensis	Kentiopsis_piersoniorum)	(Veitchia_spiralis	Burretiokentia_grandiflora)))	Dictyosperma_album)	Dypsis_decaryi)))	Manicaria_saccifera)	((Podococcus_barteri	Roystonea_regia)	(Sclerosperma_profizianum	Orania_palindan)))	(Nypa_fruticans	((Phoenix_dactylifera	Sabal_domingensis)	Serenoa_repens)))))	(Calamus_caryotoides	(Reinhardtia_simplex	(Reinhardtia_latisecta	(Reinhardtia_gracilis	Reinhardtia_paiewonskiana)))))))	Kingia_australis);
((((Phoenix_dactylifera	Sabal_domingensis)	Serenoa_repens)	(((Manicaria_saccifera	(((Oenocarpus_bataua	(Prestoea_acuminata	Oenocarpus_minor))	(Geonoma_undata	(((Pelagodoxa_henryana	(Dictyosperma_album	((Kentiopsis_piersoniorum	(Veitchia_spiralis	Burretiokentia_grandiflora))	Hydriastele_microspadix)))	Heterospathe_cagayanensis)	Dypsis_decaryi)))	(Roystonea_regia	(Podococcus_barteri	(Orania_palindan	Sclerosperma_profizianum)))))	(((Calamus_caryotoides	(Reinhardtia_simplex	(Reinhardtia_gracilis	(Reinhardtia_latisecta	Reinhardtia_paiewonskiana))))	(Bactris_major	(Attalea_speciosa	(Elaeis_guineensis	Elaeis_oleifera))))	(Pseudophoenix_vinifera	Iriartea_deltoidea)))	Nypa_fruticans))	Kingia_australis);
((((Pseudophoenix_vinifera	Iriartea_deltoidea)	(((Manicaria_saccifera	((((Dictyosperma_album	Dypsis_decaryi)	(Hydriastele_microspadix	((Kentiopsis_piersoniorum	Heterospathe_cagayanensis)	(Veitchia_spiralis	Burretiokentia_grandiflora))))	(Oenocarpus_bataua	(Prestoea_acuminata	Oenocarpus_minor)))	(Geonoma_undata	Pelagodoxa_henryana)))	(((Roystonea_regia	Orania_palindan)	Sclerosperma_profizianum)	Podococcus_barteri))	(((Reinhardtia_gracilis	Calamus_caryotoides)	(Reinhardtia_simplex	(Reinhardtia_latisecta	Reinhardtia_paiewonskiana)))	(Bactris_major	(Attalea_speciosa	(Elaeis_guineensis	Elaeis_oleifera))))))	(Nypa_fruticans	((Phoenix_dactylifera	Sabal_domingensis)	Serenoa_repens)))	Kingia_australis);
((((((Geonoma_undata	((Dictyosperma_album	Dypsis_decaryi)	((Hydriastele_microspadix	(Veitchia_spiralis	(Kentiopsis_piersoniorum	Burretiokentia_grandiflora)))	Heterospathe_cagayanensis)))	((Oenocarpus_bataua	(Prestoea_acuminata	Oenocarpus_minor))	Manicaria_saccifera))	((Roystonea_regia	(Orania_palindan	(Podococcus_barteri	Sclerosperma_profizianum)))	Pelagodoxa_henryana))	(((Reinhardtia_gracilis	Calamus_caryotoides)	(Reinhardtia_simplex	(Reinhardtia_latisecta	Reinhardtia_paiewonskiana)))	(Bactris_major	(Attalea_speciosa	(Elaeis_guineensis	Elaeis_oleifera)))))	(((Pseudophoenix_vinifera	Iriartea_deltoidea)	Nypa_fruticans)	((Phoenix_dactylifera	Sabal_domingensis)	Serenoa_repens)))	Kingia_australis);
((((Pseudophoenix_vinifera	Iriartea_deltoidea)	(((Pelagodoxa_henryana	(Oenocarpus_bataua	(Prestoea_acuminata	Oenocarpus_minor)))	((((Podococcus_barteri	Roystonea_regia)	(Orania_palindan	Sclerosperma_profizianum))	Manicaria_saccifera)	((Geonoma_undata	Dypsis_decaryi)	((Dictyosperma_album	(Veitchia_spiralis	(Kentiopsis_piersoniorum	(Hydriastele_microspadix	Burretiokentia_grandiflora))))	Heterospathe_cagayanensis))))	(Calamus_caryotoides	(((Reinhardtia_latisecta	Reinhardtia_paiewonskiana)	(Reinhardtia_gracilis	Reinhardtia_simplex))	(Bactris_major	(Attalea_speciosa	(Elaeis_guineensis	Elaeis_oleifera)))))))	(Nypa_fruticans	((Phoenix_dactylifera	Sabal_domingensis)	Serenoa_repens)))	Kingia_australis);
((((((Pelagodoxa_henryana	(Roystonea_regia	(Podococcus_barteri	(Orania_palindan	Sclerosperma_profizianum))))	(Geonoma_undata	((Oenocarpus_bataua	(Prestoea_acuminata	Oenocarpus_minor))	((((Heterospathe_cagayanensis	(Dictyosperma_album	Dypsis_decaryi))	Veitchia_spiralis)	Burretiokentia_grandiflora)	(Hydriastele_microspadix	Kentiopsis_piersoniorum)))))	Manicaria_saccifera)	((((Reinhardtia_latisecta	Reinhardtia_paiewonskiana)	(Reinhardtia_gracilis	Reinhardtia_simplex))	((Elaeis_guineensis	Elaeis_oleifera)	(Bactris_major	Attalea_speciosa)))	(Calamus_caryotoides	(Pseudophoenix_vinifera	Iriartea_deltoidea))))	(Nypa_fruticans	((Phoenix_dactylifera	Sabal_domingensis)	Serenoa_repens)))	Kingia_australis);
((Calamus_caryotoides	(((((Podococcus_barteri	(Orania_palindan	Sclerosperma_profizianum))	(((Pelagodoxa_henryana	Geonoma_undata)	((Oenocarpus_bataua	(Prestoea_acuminata	Oenocarpus_minor))	((Dictyosperma_album	(Reinhardtia_gracilis	Dypsis_decaryi))	(((Kentiopsis_piersoniorum	Heterospathe_cagayanensis)	Veitchia_spiralis)	(Roystonea_regia	(Burretiokentia_grandiflora	Hydriastele_microspadix))))))	Manicaria_saccifera))	(Iriartea_deltoidea	(Nypa_fruticans	(Phoenix_dactylifera	(Sabal_domingensis	Serenoa_repens)))))	Pseudophoenix_vinifera)	(((Reinhardtia_latisecta	Reinhardtia_paiewonskiana)	Reinhardtia_simplex)	(Bactris_major	(Attalea_speciosa	(Elaeis_guineensis	Elaeis_oleifera))))))	Kingia_australis);
(((Nypa_fruticans	(Sabal_domingensis	(Serenoa_repens	Phoenix_dactylifera)))	(((Bactris_major	(((Calamus_caryotoides	(Iriartea_deltoidea	Pseudophoenix_vinifera))	Attalea_speciosa)	(Elaeis_guineensis	Elaeis_oleifera)))	((Reinhardtia_gracilis	Reinhardtia_simplex)	(Reinhardtia_latisecta	Reinhardtia_paiewonskiana)))	((((Pelagodoxa_henryana	(Podococcus_barteri	(Orania_palindan	Sclerosperma_profizianum)))	(Geonoma_undata	((Dypsis_decaryi	((Dictyosperma_album	Hydriastele_microspadix)	(Kentiopsis_piersoniorum	(Burretiokentia_grandiflora	Veitchia_spiralis))))	Heterospathe_cagayanensis)))	((Manicaria_saccifera	Roystonea_regia)	(Prestoea_acuminata	Oenocarpus_minor)))	Oenocarpus_bataua)))	Kingia_australis);
((((((((Bactris_major	(Elaeis_guineensis	Elaeis_oleifera))	Attalea_speciosa)	(Calamus_caryotoides	((Reinhardtia_gracilis	Reinhardtia_simplex)	(Reinhardtia_latisecta	Reinhardtia_paiewonskiana))))	((((Geonoma_undata	((Hydriastele_microspadix	(Dypsis_decaryi	Dictyosperma_album))	((Kentiopsis_piersoniorum	Heterospathe_cagayanensis)	(Burretiokentia_grandiflora	Veitchia_spiralis))))	(Pelagodoxa_henryana	(Roystonea_regia	((Sclerosperma_profizianum	Orania_palindan)	Podococcus_barteri))))	(Oenocarpus_bataua	(Prestoea_acuminata	Oenocarpus_minor)))	Manicaria_saccifera))	(Iriartea_deltoidea	Pseudophoenix_vinifera))	Nypa_fruticans)	((Phoenix_dactylifera	Sabal_domingensis)	Serenoa_repens))	Kingia_australis);
((Bactris_major	((Attalea_speciosa	(Elaeis_oleifera	Elaeis_guineensis))	((Calamus_caryotoides	(Reinhardtia_simplex	(Reinhardtia_gracilis	(Reinhardtia_latisecta	Reinhardtia_paiewonskiana))))	((((Phoenix_dactylifera	((Pseudophoenix_vinifera	Iriartea_deltoidea)	Nypa_fruticans))	Sabal_domingensis)	((Oenocarpus_bataua	(Prestoea_acuminata	Oenocarpus_minor))	(((Pelagodoxa_henryana	((Orania_palindan	(Sclerosperma_profizianum	Podococcus_barteri))	Roystonea_regia))	(((Kentiopsis_piersoniorum	(Veitchia_spiralis	Burretiokentia_grandiflora))	(Dypsis_decaryi	(Dictyosperma_album	(Hydriastele_microspadix	Heterospathe_cagayanensis))))	Geonoma_undata))	Manicaria_saccifera)))	Serenoa_repens))))	Kingia_australis);
((Oenocarpus_bataua	((Prestoea_acuminata	Oenocarpus_minor)	((((Veitchia_spiralis	(Kentiopsis_piersoniorum	Burretiokentia_grandiflora))	Dictyosperma_album)	((Dypsis_decaryi	Hydriastele_microspadix)	Heterospathe_cagayanensis))	(Geonoma_undata	(((Calamus_caryotoides	(Iriartea_deltoidea	Pseudophoenix_vinifera))	Pelagodoxa_henryana)	((((((Elaeis_oleifera	Elaeis_guineensis)	(Bactris_major	Attalea_speciosa))	((Reinhardtia_gracilis	Reinhardtia_simplex)	(Reinhardtia_latisecta	Reinhardtia_paiewonskiana)))	((Serenoa_repens	(Phoenix_dactylifera	Sabal_domingensis))	Nypa_fruticans))	((Orania_palindan	(Sclerosperma_profizianum	Podococcus_barteri))	Roystonea_regia))	Manicaria_saccifera))))))	Kingia_australis);
((((Serenoa_repens	(Phoenix_dactylifera	Sabal_domingensis))	Nypa_fruticans)	(((Reinhardtia_gracilis	(((Oenocarpus_bataua	(Prestoea_acuminata	Oenocarpus_minor))	(((Veitchia_spiralis	(Hydriastele_microspadix	Burretiokentia_grandiflora))	(Kentiopsis_piersoniorum	Heterospathe_cagayanensis))	(Dictyosperma_album	Dypsis_decaryi)))	(Pelagodoxa_henryana	Geonoma_undata)))	((Orania_palindan	(Sclerosperma_profizianum	Podococcus_barteri))	Roystonea_regia))	(Manicaria_saccifera	(((Calamus_caryotoides	(Iriartea_deltoidea	Pseudophoenix_vinifera))	(Bactris_major	(Attalea_speciosa	(Elaeis_oleifera	Elaeis_guineensis))))	(Reinhardtia_simplex	(Reinhardtia_latisecta	Reinhardtia_paiewonskiana))))))	Kingia_australis);
(((Serenoa_repens	(Phoenix_dactylifera	Sabal_domingensis))	(Nypa_fruticans	((((Oenocarpus_bataua	(Prestoea_acuminata	Oenocarpus_minor))	Reinhardtia_gracilis)	((Roystonea_regia	(Geonoma_undata	((Dictyosperma_album	Dypsis_decaryi)	(Hydriastele_microspadix	((Kentiopsis_piersoniorum	Heterospathe_cagayanensis)	(Veitchia_spiralis	Burretiokentia_grandiflora))))))	(Manicaria_saccifera	(Pelagodoxa_henryana	(Orania_palindan	(Sclerosperma_profizianum	Podococcus_barteri))))))	((((Attalea_speciosa	(Elaeis_oleifera	Elaeis_guineensis))	((Iriartea_deltoidea	Pseudophoenix_vinifera)	Bactris_major))	(Reinhardtia_latisecta	(Reinhardtia_paiewonskiana	Reinhardtia_simplex)))	Calamus_caryotoides))))	Kingia_australis);
((Pelagodoxa_henryana	((((((Attalea_speciosa	(Elaeis_oleifera	Elaeis_guineensis))	Bactris_major)	(((Reinhardtia_latisecta	Reinhardtia_paiewonskiana)	Reinhardtia_simplex)	(Reinhardtia_gracilis	Calamus_caryotoides)))	(((Serenoa_repens	(Phoenix_dactylifera	Sabal_domingensis))	Nypa_fruticans)	(Oenocarpus_minor	(Oenocarpus_bataua	Prestoea_acuminata))))	(Roystonea_regia	(Geonoma_undata	(((Dictyosperma_album	Dypsis_decaryi)	Hydriastele_microspadix)	(Heterospathe_cagayanensis	((((Iriartea_deltoidea	Pseudophoenix_vinifera)	Burretiokentia_grandiflora)	Kentiopsis_piersoniorum)	Veitchia_spiralis))))))	(Manicaria_saccifera	(Orania_palindan	(Sclerosperma_profizianum	Podococcus_barteri)))))	Kingia_australis);
((Calamus_caryotoides	(((((Attalea_speciosa	(Elaeis_oleifera	Elaeis_guineensis))	Bactris_major)	((Reinhardtia_latisecta	Reinhardtia_paiewonskiana)	(Reinhardtia_gracilis	Reinhardtia_simplex)))	((((((Iriartea_deltoidea	Pseudophoenix_vinifera)	Pelagodoxa_henryana)	(Geonoma_undata	(Dypsis_decaryi	(Heterospathe_cagayanensis	(Dictyosperma_album	(((Hydriastele_microspadix	Burretiokentia_grandiflora)	Kentiopsis_piersoniorum)	Veitchia_spiralis))))))	(Oenocarpus_minor	(Oenocarpus_bataua	Prestoea_acuminata)))	Manicaria_saccifera)	(Sclerosperma_profizianum	((Roystonea_regia	Podococcus_barteri)	Orania_palindan))))	((Serenoa_repens	(Phoenix_dactylifera	Sabal_domingensis))	Nypa_fruticans)))	Kingia_australis);
(((((Iriartea_deltoidea	Pseudophoenix_vinifera)	Calamus_caryotoides)	(((Serenoa_repens	(Phoenix_dactylifera	Sabal_domingensis))	Nypa_fruticans)	((Manicaria_saccifera	(((Dypsis_decaryi	(Heterospathe_cagayanensis	(Veitchia_spiralis	((Kentiopsis_piersoniorum	Dictyosperma_album)	(Hydriastele_microspadix	Burretiokentia_grandiflora)))))	((Oenocarpus_minor	Prestoea_acuminata)	Oenocarpus_bataua))	(Geonoma_undata	Pelagodoxa_henryana)))	((Sclerosperma_profizianum	(Podococcus_barteri	Orania_palindan))	Roystonea_regia))))	(((Attalea_speciosa	(Elaeis_oleifera	Elaeis_guineensis))	Bactris_major)	((Reinhardtia_latisecta	Reinhardtia_paiewonskiana)	(Reinhardtia_gracilis	Reinhardtia_simplex))))	Kingia_australis);
((((((Reinhardtia_gracilis	(Iriartea_deltoidea	Pseudophoenix_vinifera))	((((Reinhardtia_latisecta	Reinhardtia_paiewonskiana)	Reinhardtia_simplex)	((Attalea_speciosa	(Elaeis_oleifera	Elaeis_guineensis))	Bactris_major))	Calamus_caryotoides))	((Manicaria_saccifera	((((((Dypsis_decaryi	(Heterospathe_cagayanensis	Dictyosperma_album))	(Hydriastele_microspadix	Burretiokentia_grandiflora))	Veitchia_spiralis)	Kentiopsis_piersoniorum)	((Oenocarpus_minor	Prestoea_acuminata)	Oenocarpus_bataua))	(Geonoma_undata	Pelagodoxa_henryana)))	((Orania_palindan	(Sclerosperma_profizianum	Podococcus_barteri))	Roystonea_regia)))	(Phoenix_dactylifera	Sabal_domingensis))	(Nypa_fruticans	Serenoa_repens))	Kingia_australis);
((Calamus_caryotoides	(((Serenoa_repens	(Sabal_domingensis	Phoenix_dactylifera))	Nypa_fruticans)	((((Bactris_major	Pseudophoenix_vinifera)	((((Reinhardtia_latisecta	Reinhardtia_paiewonskiana)	Reinhardtia_simplex)	Attalea_speciosa)	Reinhardtia_gracilis))	(Elaeis_oleifera	Elaeis_guineensis))	((((Geonoma_undata	((Dypsis_decaryi	Dictyosperma_album)	((Heterospathe_cagayanensis	Kentiopsis_piersoniorum)	(Veitchia_spiralis	(Hydriastele_microspadix	Burretiokentia_grandiflora)))))	((Oenocarpus_minor	Prestoea_acuminata)	Oenocarpus_bataua))	Pelagodoxa_henryana)	(Iriartea_deltoidea	(((Orania_palindan	(Sclerosperma_profizianum	Podococcus_barteri))	Roystonea_regia)	Manicaria_saccifera))))))	Kingia_australis);
((Calamus_caryotoides	(Manicaria_saccifera	((((Geonoma_undata	(((Dictyosperma_album	Heterospathe_cagayanensis)	(Hydriastele_microspadix	Burretiokentia_grandiflora))	((Dypsis_decaryi	Kentiopsis_piersoniorum)	Veitchia_spiralis)))	((Oenocarpus_minor	Prestoea_acuminata)	Oenocarpus_bataua))	Pelagodoxa_henryana)	(((Orania_palindan	(Sclerosperma_profizianum	Podococcus_barteri))	Roystonea_regia)	(((Serenoa_repens	(Sabal_domingensis	Phoenix_dactylifera))	Nypa_fruticans)	((Attalea_speciosa	(((Elaeis_oleifera	Elaeis_guineensis)	(((Reinhardtia_latisecta	Reinhardtia_paiewonskiana)	Reinhardtia_gracilis)	Reinhardtia_simplex))	Bactris_major))	(Iriartea_deltoidea	Pseudophoenix_vinifera)))))))	Kingia_australis);
((((Serenoa_repens	(((Iriartea_deltoidea	Pseudophoenix_vinifera)	Phoenix_dactylifera)	Sabal_domingensis))	Nypa_fruticans)	((((Reinhardtia_gracilis	(Reinhardtia_latisecta	Reinhardtia_paiewonskiana))	Reinhardtia_simplex)	((Bactris_major	((Elaeis_oleifera	Elaeis_guineensis)	Attalea_speciosa))	Calamus_caryotoides))	(((Geonoma_undata	((Dictyosperma_album	Dypsis_decaryi)	(((Kentiopsis_piersoniorum	Heterospathe_cagayanensis)	(Veitchia_spiralis	Burretiokentia_grandiflora))	Hydriastele_microspadix)))	((Manicaria_saccifera	((Prestoea_acuminata	Oenocarpus_minor)	Oenocarpus_bataua))	Pelagodoxa_henryana))	(Roystonea_regia	(Orania_palindan	(Sclerosperma_profizianum	Podococcus_barteri))))))	Kingia_australis);
(((((Phoenix_dactylifera	Sabal_domingensis)	Serenoa_repens)	Nypa_fruticans)	((((((Reinhardtia_gracilis	(Reinhardtia_latisecta	Reinhardtia_paiewonskiana))	Reinhardtia_simplex)	(Elaeis_oleifera	Elaeis_guineensis))	(Attalea_speciosa	((Iriartea_deltoidea	Pseudophoenix_vinifera)	Bactris_major)))	((((Dypsis_decaryi	((Dictyosperma_album	((Veitchia_spiralis	(Burretiokentia_grandiflora	Hydriastele_microspadix))	Kentiopsis_piersoniorum))	Heterospathe_cagayanensis))	Geonoma_undata)	(Manicaria_saccifera	((Prestoea_acuminata	Oenocarpus_minor)	Oenocarpus_bataua)))	(Pelagodoxa_henryana	(Roystonea_regia	(Orania_palindan	(Sclerosperma_profizianum	Podococcus_barteri))))))	Calamus_caryotoides))	Kingia_australis);
(((((Phoenix_dactylifera	Sabal_domingensis)	Serenoa_repens)	((Iriartea_deltoidea	Pseudophoenix_vinifera)	Nypa_fruticans))	(((Bactris_major	(Attalea_speciosa	(Elaeis_oleifera	Elaeis_guineensis)))	((Reinhardtia_gracilis	(Reinhardtia_latisecta	Reinhardtia_paiewonskiana))	Reinhardtia_simplex))	(((Prestoea_acuminata	Oenocarpus_minor)	Oenocarpus_bataua)	(((Pelagodoxa_henryana	(Roystonea_regia	(Orania_palindan	(Sclerosperma_profizianum	Podococcus_barteri))))	((Dypsis_decaryi	(Dictyosperma_album	(((Veitchia_spiralis	Burretiokentia_grandiflora)	(Heterospathe_cagayanensis	Kentiopsis_piersoniorum))	Hydriastele_microspadix)))	Geonoma_undata))	(Calamus_caryotoides	Manicaria_saccifera)))))	Kingia_australis);
((((Elaeis_oleifera	Elaeis_guineensis)	(Bactris_major	Attalea_speciosa))	(((Reinhardtia_gracilis	(Reinhardtia_latisecta	Reinhardtia_paiewonskiana))	Reinhardtia_simplex)	(((((Prestoea_acuminata	Oenocarpus_minor)	Oenocarpus_bataua)	(((Podococcus_barteri	(((Kentiopsis_piersoniorum	Dypsis_decaryi)	(Veitchia_spiralis	(Burretiokentia_grandiflora	Hydriastele_microspadix)))	(Dictyosperma_album	Heterospathe_cagayanensis)))	Geonoma_undata)	(Manicaria_saccifera	(Pelagodoxa_henryana	(Sclerosperma_profizianum	(Roystonea_regia	Orania_palindan))))))	((Iriartea_deltoidea	Pseudophoenix_vinifera)	(Nypa_fruticans	((Phoenix_dactylifera	Sabal_domingensis)	Serenoa_repens))))	Calamus_caryotoides)))	Kingia_australis);
(((Serenoa_repens	((Iriartea_deltoidea	Nypa_fruticans)	(Phoenix_dactylifera	(Calamus_caryotoides	Sabal_domingensis))))	((((Pseudophoenix_vinifera	Bactris_major)	(Attalea_speciosa	(Elaeis_oleifera	Elaeis_guineensis)))	((Reinhardtia_gracilis	(Reinhardtia_latisecta	Reinhardtia_paiewonskiana))	Reinhardtia_simplex))	(((((((Dictyosperma_album	(Veitchia_spiralis	(Burretiokentia_grandiflora	Hydriastele_microspadix)))	(Kentiopsis_piersoniorum	Heterospathe_cagayanensis))	Dypsis_decaryi)	Manicaria_saccifera)	(Geonoma_undata	Pelagodoxa_henryana))	((Prestoea_acuminata	Oenocarpus_minor)	Oenocarpus_bataua))	(Roystonea_regia	((Sclerosperma_profizianum	Orania_palindan)	Podococcus_barteri)))))	Kingia_australis);
((((Pseudophoenix_vinifera	Bactris_major)	(Attalea_speciosa	(((Elaeis_oleifera	Elaeis_guineensis)	((Reinhardtia_gracilis	(Reinhardtia_latisecta	Reinhardtia_paiewonskiana))	Reinhardtia_simplex))	(((Roystonea_regia	(Sclerosperma_profizianum	Orania_palindan))	((((Podococcus_barteri	(Dypsis_decaryi	((Veitchia_spiralis	(Burretiokentia_grandiflora	Hydriastele_microspadix))	(Dictyosperma_album	(Kentiopsis_piersoniorum	Heterospathe_cagayanensis)))))	((Prestoea_acuminata	Oenocarpus_minor)	Oenocarpus_bataua))	(Pelagodoxa_henryana	Manicaria_saccifera))	Geonoma_undata))	(Iriartea_deltoidea	(Nypa_fruticans	((Phoenix_dactylifera	Sabal_domingensis)	Serenoa_repens)))))))	Calamus_caryotoides)	Kingia_australis);
(((Nypa_fruticans	((Phoenix_dactylifera	Sabal_domingensis)	Serenoa_repens))	(((Roystonea_regia	Orania_palindan)	(((Geonoma_undata	Pelagodoxa_henryana)	((Iriartea_deltoidea	Sclerosperma_profizianum)	Manicaria_saccifera))	((Podococcus_barteri	((((Hydriastele_microspadix	Heterospathe_cagayanensis)	(Dypsis_decaryi	Dictyosperma_album))	(Kentiopsis_piersoniorum	Veitchia_spiralis))	Burretiokentia_grandiflora))	((Prestoea_acuminata	Oenocarpus_minor)	Oenocarpus_bataua))))	(((Calamus_caryotoides	(Pseudophoenix_vinifera	Bactris_major))	(Attalea_speciosa	(Elaeis_oleifera	Elaeis_guineensis)))	(((Reinhardtia_latisecta	Reinhardtia_paiewonskiana)	Reinhardtia_gracilis)	Reinhardtia_simplex))))	Kingia_australis);
(((Nypa_fruticans	((Phoenix_dactylifera	Sabal_domingensis)	Serenoa_repens))	(((Roystonea_regia	(Podococcus_barteri	(Sclerosperma_profizianum	Orania_palindan)))	(((Pelagodoxa_henryana	(((Heterospathe_cagayanensis	Dypsis_decaryi)	(((Burretiokentia_grandiflora	Hydriastele_microspadix)	Veitchia_spiralis)	(Dictyosperma_album	Kentiopsis_piersoniorum)))	((Prestoea_acuminata	Oenocarpus_minor)	Oenocarpus_bataua)))	Manicaria_saccifera)	Geonoma_undata))	((Calamus_caryotoides	(Pseudophoenix_vinifera	Iriartea_deltoidea))	((Attalea_speciosa	Bactris_major)	((Elaeis_oleifera	Elaeis_guineensis)	(((Reinhardtia_latisecta	Reinhardtia_paiewonskiana)	Reinhardtia_gracilis)	Reinhardtia_simplex))))))	Kingia_australis);
(((((Phoenix_dactylifera	Sabal_domingensis)	(Serenoa_repens	Nypa_fruticans))	((((Elaeis_oleifera	Elaeis_guineensis)	(((Reinhardtia_gracilis	(Reinhardtia_latisecta	Reinhardtia_paiewonskiana))	Reinhardtia_simplex)	(Attalea_speciosa	Bactris_major)))	(Pseudophoenix_vinifera	Iriartea_deltoidea))	((Manicaria_saccifera	(Roystonea_regia	(Podococcus_barteri	(Sclerosperma_profizianum	Orania_palindan))))	((Pelagodoxa_henryana	(((Dictyosperma_album	Dypsis_decaryi)	(((Burretiokentia_grandiflora	Hydriastele_microspadix)	Veitchia_spiralis)	(Heterospathe_cagayanensis	Kentiopsis_piersoniorum)))	((Prestoea_acuminata	Oenocarpus_minor)	Oenocarpus_bataua)))	Geonoma_undata))))	Calamus_caryotoides)	Kingia_australis);
(((Sabal_domingensis	Serenoa_repens)	((Nypa_fruticans	((Calamus_caryotoides	(Pseudophoenix_vinifera	Iriartea_deltoidea))	(((Pelagodoxa_henryana	((Podococcus_barteri	(Sclerosperma_profizianum	Orania_palindan))	Roystonea_regia))	Manicaria_saccifera)	(((((Reinhardtia_latisecta	(Reinhardtia_paiewonskiana	Reinhardtia_gracilis))	Reinhardtia_simplex)	(Bactris_major	(Attalea_speciosa	(Elaeis_oleifera	Elaeis_guineensis))))	(Geonoma_undata	(Dypsis_decaryi	((((Burretiokentia_grandiflora	Hydriastele_microspadix)	Veitchia_spiralis)	(Heterospathe_cagayanensis	Kentiopsis_piersoniorum))	Dictyosperma_album))))	((Prestoea_acuminata	Oenocarpus_minor)	Oenocarpus_bataua)))))	Phoenix_dactylifera))	Kingia_australis);
(((Serenoa_repens	(Nypa_fruticans	(Sabal_domingensis	Phoenix_dactylifera)))	(((Manicaria_saccifera	(((((Calamus_caryotoides	Iriartea_deltoidea)	Oenocarpus_bataua)	(Oenocarpus_minor	Prestoea_acuminata))	(Dypsis_decaryi	((((Burretiokentia_grandiflora	Hydriastele_microspadix)	Veitchia_spiralis)	Kentiopsis_piersoniorum)	(Dictyosperma_album	Heterospathe_cagayanensis))))	(Geonoma_undata	Pelagodoxa_henryana)))	(Roystonea_regia	((Sclerosperma_profizianum	Orania_palindan)	Podococcus_barteri)))	(((Pseudophoenix_vinifera	Bactris_major)	(Attalea_speciosa	(Elaeis_guineensis	Elaeis_oleifera)))	(Reinhardtia_simplex	((Reinhardtia_latisecta	Reinhardtia_paiewonskiana)	Reinhardtia_gracilis)))))	Kingia_australis);
((Calamus_caryotoides	((Nypa_fruticans	(Serenoa_repens	(Sabal_domingensis	Phoenix_dactylifera)))	(((Manicaria_saccifera	((((Prestoea_acuminata	Oenocarpus_minor)	Oenocarpus_bataua)	((((Burretiokentia_grandiflora	Hydriastele_microspadix)	Veitchia_spiralis)	(Heterospathe_cagayanensis	Kentiopsis_piersoniorum))	(Dypsis_decaryi	Dictyosperma_album)))	(Geonoma_undata	Pelagodoxa_henryana)))	(Roystonea_regia	(Sclerosperma_profizianum	(Orania_palindan	Podococcus_barteri))))	(Iriartea_deltoidea	(((Pseudophoenix_vinifera	Bactris_major)	(Attalea_speciosa	(Elaeis_guineensis	Elaeis_oleifera)))	((Reinhardtia_latisecta	Reinhardtia_paiewonskiana)	(Reinhardtia_gracilis	Reinhardtia_simplex)))))))	Kingia_australis);
((Attalea_speciosa	((Elaeis_guineensis	Elaeis_oleifera)	((((Reinhardtia_latisecta	Reinhardtia_paiewonskiana)	(Reinhardtia_gracilis	Reinhardtia_simplex))	(((Calamus_caryotoides	(Nypa_fruticans	(Serenoa_repens	(Sabal_domingensis	Phoenix_dactylifera))))	(((((Prestoea_acuminata	Oenocarpus_minor)	Oenocarpus_bataua)	Manicaria_saccifera)	((Pelagodoxa_henryana	((Veitchia_spiralis	Kentiopsis_piersoniorum)	((Hydriastele_microspadix	(Dypsis_decaryi	Dictyosperma_album))	Heterospathe_cagayanensis)))	Geonoma_undata))	((Burretiokentia_grandiflora	Roystonea_regia)	((Sclerosperma_profizianum	Orania_palindan)	Podococcus_barteri))))	(Pseudophoenix_vinifera	Iriartea_deltoidea)))	Bactris_major)))	Kingia_australis);
((Calamus_caryotoides	((((Reinhardtia_latisecta	Reinhardtia_paiewonskiana)	Reinhardtia_simplex)	Reinhardtia_gracilis)	((((((((Prestoea_acuminata	Oenocarpus_minor)	Oenocarpus_bataua)	((((Heterospathe_cagayanensis	Kentiopsis_piersoniorum)	(Burretiokentia_grandiflora	Veitchia_spiralis))	(Dypsis_decaryi	Dictyosperma_album))	Hydriastele_microspadix))	((Roystonea_regia	(Orania_palindan	(Podococcus_barteri	Sclerosperma_profizianum)))	Geonoma_undata))	Pelagodoxa_henryana)	Manicaria_saccifera)	(((Pseudophoenix_vinifera	Iriartea_deltoidea)	Nypa_fruticans)	(Serenoa_repens	(Sabal_domingensis	Phoenix_dactylifera))))	(Bactris_major	(Attalea_speciosa	(Elaeis_guineensis	Elaeis_oleifera))))))	Kingia_australis);
(((Nypa_fruticans	(Serenoa_repens	(Sabal_domingensis	Phoenix_dactylifera)))	((Pseudophoenix_vinifera	Iriartea_deltoidea)	((((Bactris_major	(Attalea_speciosa	(Elaeis_guineensis	Elaeis_oleifera)))	Calamus_caryotoides)	(((Reinhardtia_latisecta	Reinhardtia_paiewonskiana)	Reinhardtia_gracilis)	Reinhardtia_simplex))	(((((Prestoea_acuminata	Oenocarpus_minor)	Oenocarpus_bataua)	((Geonoma_undata	(((((Burretiokentia_grandiflora	Veitchia_spiralis)	Kentiopsis_piersoniorum)	Dictyosperma_album)	Dypsis_decaryi)	(Hydriastele_microspadix	Heterospathe_cagayanensis)))	Pelagodoxa_henryana))	Manicaria_saccifera)	(((Roystonea_regia	Podococcus_barteri)	Sclerosperma_profizianum)	Orania_palindan)))))	Kingia_australis);
(((Nypa_fruticans	(Phoenix_dactylifera	(Serenoa_repens	Sabal_domingensis)))	((Calamus_caryotoides	(Pseudophoenix_vinifera	Iriartea_deltoidea))	(((Bactris_major	(Attalea_speciosa	(Elaeis_guineensis	Elaeis_oleifera)))	(((Reinhardtia_latisecta	Reinhardtia_paiewonskiana)	Reinhardtia_gracilis)	Reinhardtia_simplex))	((((Manicaria_saccifera	Geonoma_undata)	(((((Hydriastele_microspadix	Burretiokentia_grandiflora)	Veitchia_spiralis)	Kentiopsis_piersoniorum)	(Dypsis_decaryi	(Dictyosperma_album	Heterospathe_cagayanensis)))	((Prestoea_acuminata	Oenocarpus_minor)	Oenocarpus_bataua)))	Pelagodoxa_henryana)	((Orania_palindan	(Roystonea_regia	Podococcus_barteri))	Sclerosperma_profizianum)))))	Kingia_australis);
(((Nypa_fruticans	(Phoenix_dactylifera	(Serenoa_repens	(Calamus_caryotoides	Sabal_domingensis))))	((((((Prestoea_acuminata	Oenocarpus_minor)	Oenocarpus_bataua)	(Pelagodoxa_henryana	(Geonoma_undata	((((Kentiopsis_piersoniorum	(Veitchia_spiralis	Burretiokentia_grandiflora))	Hydriastele_microspadix)	Dypsis_decaryi)	(Dictyosperma_album	Heterospathe_cagayanensis)))))	Manicaria_saccifera)	((Orania_palindan	(Podococcus_barteri	Sclerosperma_profizianum))	Roystonea_regia))	((Reinhardtia_gracilis	(Pseudophoenix_vinifera	Iriartea_deltoidea))	(((Elaeis_guineensis	Elaeis_oleifera)	(Bactris_major	Attalea_speciosa))	((Reinhardtia_latisecta	Reinhardtia_paiewonskiana)	Reinhardtia_simplex)))))	Kingia_australis);
(((Serenoa_repens	(Phoenix_dactylifera	Sabal_domingensis))	(Nypa_fruticans	((((Orania_palindan	(Podococcus_barteri	Roystonea_regia))	Sclerosperma_profizianum)	((Geonoma_undata	Pelagodoxa_henryana)	((Calamus_caryotoides	Manicaria_saccifera)	((((Heterospathe_cagayanensis	Kentiopsis_piersoniorum)	(Veitchia_spiralis	(Hydriastele_microspadix	Burretiokentia_grandiflora)))	(Dypsis_decaryi	Dictyosperma_album))	((Prestoea_acuminata	Oenocarpus_minor)	Oenocarpus_bataua)))))	(((Bactris_major	(Pseudophoenix_vinifera	Iriartea_deltoidea))	(Elaeis_guineensis	Elaeis_oleifera))	(Attalea_speciosa	(Reinhardtia_simplex	(Reinhardtia_gracilis	(Reinhardtia_latisecta	Reinhardtia_paiewonskiana))))))))	Kingia_australis);
((((((((Orania_palindan	Roystonea_regia)	Sclerosperma_profizianum)	Podococcus_barteri)	(Manicaria_saccifera	(((((((Heterospathe_cagayanensis	Kentiopsis_piersoniorum)	Veitchia_spiralis)	(Dypsis_decaryi	Dictyosperma_album))	(Hydriastele_microspadix	Burretiokentia_grandiflora))	((Prestoea_acuminata	Oenocarpus_minor)	Oenocarpus_bataua))	Geonoma_undata)	Pelagodoxa_henryana)))	(((Bactris_major	Pseudophoenix_vinifera)	(Attalea_speciosa	(Elaeis_guineensis	Elaeis_oleifera)))	((Reinhardtia_latisecta	Reinhardtia_paiewonskiana)	(Reinhardtia_simplex	Reinhardtia_gracilis))))	((Serenoa_repens	(Phoenix_dactylifera	Sabal_domingensis))	(Iriartea_deltoidea	Nypa_fruticans)))	Calamus_caryotoides)	Kingia_australis);
((Manicaria_saccifera	((((Orania_palindan	Podococcus_barteri)	Sclerosperma_profizianum)	Roystonea_regia)	((Pelagodoxa_henryana	(((((Serenoa_repens	(Phoenix_dactylifera	Sabal_domingensis))	Nypa_fruticans)	(((Calamus_caryotoides	(Bactris_major	(Iriartea_deltoidea	Pseudophoenix_vinifera)))	(Elaeis_guineensis	Elaeis_oleifera))	(Attalea_speciosa	((Reinhardtia_latisecta	Reinhardtia_paiewonskiana)	Reinhardtia_simplex))))	((Prestoea_acuminata	Oenocarpus_minor)	Oenocarpus_bataua))	Reinhardtia_gracilis))	(Geonoma_undata	((Heterospathe_cagayanensis	(Dypsis_decaryi	Dictyosperma_album))	(Kentiopsis_piersoniorum	(Veitchia_spiralis	(Hydriastele_microspadix	Burretiokentia_grandiflora))))))))	Kingia_australis);
(((Nypa_fruticans	(Serenoa_repens	(Sabal_domingensis	Phoenix_dactylifera)))	(((((((Prestoea_acuminata	Oenocarpus_minor)	Oenocarpus_bataua)	((Geonoma_undata	(Dypsis_decaryi	(Dictyosperma_album	((Kentiopsis_piersoniorum	Heterospathe_cagayanensis)	((Hydriastele_microspadix	Burretiokentia_grandiflora)	Veitchia_spiralis)))))	Pelagodoxa_henryana))	(Pseudophoenix_vinifera	Manicaria_saccifera))	(Roystonea_regia	(Orania_palindan	(Podococcus_barteri	Sclerosperma_profizianum))))	Iriartea_deltoidea)	((Bactris_major	((Elaeis_guineensis	Elaeis_oleifera)	Attalea_speciosa))	(Calamus_caryotoides	((Reinhardtia_latisecta	Reinhardtia_paiewonskiana)	(Reinhardtia_gracilis	Reinhardtia_simplex))))))	Kingia_australis);
(((Reinhardtia_latisecta	Reinhardtia_paiewonskiana)	((Reinhardtia_simplex	((((Calamus_caryotoides	(Nypa_fruticans	(Serenoa_repens	(Sabal_domingensis	Phoenix_dactylifera))))	(Manicaria_saccifera	(((Prestoea_acuminata	Oenocarpus_minor)	Oenocarpus_bataua)	((Geonoma_undata	(Dypsis_decaryi	((Heterospathe_cagayanensis	Dictyosperma_album)	(Kentiopsis_piersoniorum	((Hydriastele_microspadix	Burretiokentia_grandiflora)	Veitchia_spiralis)))))	((((Roystonea_regia	Orania_palindan)	Sclerosperma_profizianum)	Podococcus_barteri)	Pelagodoxa_henryana)))))	((Pseudophoenix_vinifera	Bactris_major)	(Iriartea_deltoidea	Attalea_speciosa)))	(Elaeis_guineensis	Elaeis_oleifera)))	Reinhardtia_gracilis))	Kingia_australis);
((Nypa_fruticans	((Serenoa_repens	(Sabal_domingensis	Phoenix_dactylifera))	(((Manicaria_saccifera	((Geonoma_undata	(((Burretiokentia_grandiflora	Veitchia_spiralis)	(Heterospathe_cagayanensis	Kentiopsis_piersoniorum))	(Hydriastele_microspadix	(Dypsis_decaryi	Dictyosperma_album))))	(Pelagodoxa_henryana	((Podococcus_barteri	(Orania_palindan	Sclerosperma_profizianum))	Roystonea_regia))))	((Prestoea_acuminata	Oenocarpus_minor)	Oenocarpus_bataua))	(((Calamus_caryotoides	(Iriartea_deltoidea	Pseudophoenix_vinifera))	((Attalea_speciosa	(Elaeis_guineensis	Elaeis_oleifera))	Bactris_major))	(Reinhardtia_simplex	(Reinhardtia_gracilis	(Reinhardtia_latisecta	Reinhardtia_paiewonskiana)))))))	Kingia_australis);
(((Nypa_fruticans	(Serenoa_repens	(Sabal_domingensis	Phoenix_dactylifera)))	(((Manicaria_saccifera	(((Geonoma_undata	((((Kentiopsis_piersoniorum	(Hydriastele_microspadix	Burretiokentia_grandiflora))	Veitchia_spiralis)	(Dypsis_decaryi	Dictyosperma_album))	Heterospathe_cagayanensis))	((Pelagodoxa_henryana	Orania_palindan)	(Roystonea_regia	Podococcus_barteri)))	Sclerosperma_profizianum))	((Prestoea_acuminata	Oenocarpus_minor)	Oenocarpus_bataua))	(((Calamus_caryotoides	(Iriartea_deltoidea	Pseudophoenix_vinifera))	((Attalea_speciosa	(Elaeis_guineensis	Elaeis_oleifera))	Bactris_major))	(Reinhardtia_simplex	(Reinhardtia_gracilis	(Reinhardtia_latisecta	Reinhardtia_paiewonskiana))))))	Kingia_australis);
(((Reinhardtia_latisecta	(Reinhardtia_paiewonskiana	((((Attalea_speciosa	(Elaeis_guineensis	Elaeis_oleifera))	Bactris_major)	(((Iriartea_deltoidea	Pseudophoenix_vinifera)	(Nypa_fruticans	(Serenoa_repens	(Sabal_domingensis	Phoenix_dactylifera))))	(Reinhardtia_gracilis	((Manicaria_saccifera	((Pelagodoxa_henryana	((Prestoea_acuminata	Oenocarpus_minor)	Oenocarpus_bataua))	(Geonoma_undata	(((Veitchia_spiralis	((Hydriastele_microspadix	Burretiokentia_grandiflora)	Kentiopsis_piersoniorum))	Heterospathe_cagayanensis)	(Dypsis_decaryi	Dictyosperma_album)))))	(((Sclerosperma_profizianum	Podococcus_barteri)	Orania_palindan)	Roystonea_regia)))))	Reinhardtia_simplex)))	Calamus_caryotoides)	Kingia_australis);
((Calamus_caryotoides	(((Iriartea_deltoidea	((Sabal_domingensis	Phoenix_dactylifera)	(Nypa_fruticans	Serenoa_repens)))	(((Prestoea_acuminata	Oenocarpus_minor)	Oenocarpus_bataua)	((Geonoma_undata	(((Veitchia_spiralis	((Hydriastele_microspadix	Burretiokentia_grandiflora)	Kentiopsis_piersoniorum))	(Dictyosperma_album	Heterospathe_cagayanensis))	Dypsis_decaryi))	((Pelagodoxa_henryana	(((Sclerosperma_profizianum	Podococcus_barteri)	Orania_palindan)	Roystonea_regia))	Manicaria_saccifera))))	(((Reinhardtia_gracilis	Reinhardtia_simplex)	(Reinhardtia_latisecta	Reinhardtia_paiewonskiana))	(Pseudophoenix_vinifera	((Attalea_speciosa	(Elaeis_guineensis	Elaeis_oleifera))	Bactris_major)))))	Kingia_australis);
(((Sabal_domingensis	Phoenix_dactylifera)	(Serenoa_repens	(Nypa_fruticans	((((((Geonoma_undata	Pelagodoxa_henryana)	(((Prestoea_acuminata	Oenocarpus_minor)	Oenocarpus_bataua)	(((Veitchia_spiralis	Hydriastele_microspadix)	((Kentiopsis_piersoniorum	Heterospathe_cagayanensis)	(Dictyosperma_album	Dypsis_decaryi)))	Burretiokentia_grandiflora)))	(((Sclerosperma_profizianum	Podococcus_barteri)	Orania_palindan)	Roystonea_regia))	Reinhardtia_gracilis)	(Pseudophoenix_vinifera	Iriartea_deltoidea))	((Manicaria_saccifera	Calamus_caryotoides)	((Reinhardtia_simplex	(Reinhardtia_latisecta	Reinhardtia_paiewonskiana))	((Attalea_speciosa	(Elaeis_guineensis	Elaeis_oleifera))	Bactris_major)))))))	Kingia_australis);
((Reinhardtia_latisecta	(Reinhardtia_paiewonskiana	(((((Attalea_speciosa	(Elaeis_guineensis	Elaeis_oleifera))	((Pseudophoenix_vinifera	Iriartea_deltoidea)	Bactris_major))	((((((Prestoea_acuminata	Oenocarpus_minor)	Oenocarpus_bataua)	(Calamus_caryotoides	(((Dypsis_decaryi	(Dictyosperma_album	(Hydriastele_microspadix	((Veitchia_spiralis	Burretiokentia_grandiflora)	Kentiopsis_piersoniorum))))	Heterospathe_cagayanensis)	(Geonoma_undata	Pelagodoxa_henryana))))	((Orania_palindan	(Podococcus_barteri	Roystonea_regia))	Sclerosperma_profizianum))	(((Sabal_domingensis	Phoenix_dactylifera)	Serenoa_repens)	Nypa_fruticans))	Manicaria_saccifera))	Reinhardtia_gracilis)	Reinhardtia_simplex)))	Kingia_australis);
(((((Sabal_domingensis	Phoenix_dactylifera)	Serenoa_repens)	Nypa_fruticans)	(((Reinhardtia_gracilis	(Reinhardtia_simplex	(Reinhardtia_latisecta	Reinhardtia_paiewonskiana)))	((Attalea_speciosa	(Elaeis_guineensis	Elaeis_oleifera))	(Calamus_caryotoides	((Pseudophoenix_vinifera	Iriartea_deltoidea)	Bactris_major))))	((Manicaria_saccifera	(Pelagodoxa_henryana	(((Prestoea_acuminata	Oenocarpus_minor)	Oenocarpus_bataua)	((((Veitchia_spiralis	(Hydriastele_microspadix	Burretiokentia_grandiflora))	(Heterospathe_cagayanensis	Kentiopsis_piersoniorum))	(Dictyosperma_album	Dypsis_decaryi))	Geonoma_undata))))	((Orania_palindan	(Podococcus_barteri	Roystonea_regia))	Sclerosperma_profizianum))))	Kingia_australis);
((Pelagodoxa_henryana	((((((Sabal_domingensis	Phoenix_dactylifera)	Serenoa_repens)	((Pseudophoenix_vinifera	Iriartea_deltoidea)	Nypa_fruticans))	((Calamus_caryotoides	Manicaria_saccifera)	(((Reinhardtia_gracilis	Reinhardtia_simplex)	(Reinhardtia_latisecta	Reinhardtia_paiewonskiana))	((Attalea_speciosa	(Elaeis_guineensis	Elaeis_oleifera))	Bactris_major))))	((Prestoea_acuminata	(Oenocarpus_minor	Oenocarpus_bataua))	(((((Veitchia_spiralis	(Hydriastele_microspadix	Burretiokentia_grandiflora))	Kentiopsis_piersoniorum)	Dictyosperma_album)	(Dypsis_decaryi	Heterospathe_cagayanensis))	Geonoma_undata)))	(((Orania_palindan	Sclerosperma_profizianum)	Podococcus_barteri)	Roystonea_regia)))	Kingia_australis);
(((((((Sabal_domingensis	Phoenix_dactylifera)	Serenoa_repens)	((Pseudophoenix_vinifera	Iriartea_deltoidea)	Nypa_fruticans))	((((Prestoea_acuminata	Oenocarpus_minor)	Oenocarpus_bataua)	(((Calamus_caryotoides	Manicaria_saccifera)	(Roystonea_regia	(Podococcus_barteri	(Orania_palindan	Sclerosperma_profizianum))))	(Pelagodoxa_henryana	((Dypsis_decaryi	Dictyosperma_album)	(((Hydriastele_microspadix	Burretiokentia_grandiflora)	Veitchia_spiralis)	(Kentiopsis_piersoniorum	Heterospathe_cagayanensis))))))	Geonoma_undata))	(Bactris_major	Attalea_speciosa))	((Elaeis_guineensis	Elaeis_oleifera)	((Reinhardtia_paiewonskiana	Reinhardtia_latisecta)	(Reinhardtia_gracilis	Reinhardtia_simplex))))	Kingia_australis);
((Reinhardtia_latisecta	((((((((Pseudophoenix_vinifera	Iriartea_deltoidea)	(Nypa_fruticans	((Sabal_domingensis	Phoenix_dactylifera)	Serenoa_repens)))	((Manicaria_saccifera	(Roystonea_regia	((Podococcus_barteri	Orania_palindan)	Sclerosperma_profizianum)))	((((Burretiokentia_grandiflora	Veitchia_spiralis)	(((Dypsis_decaryi	Kentiopsis_piersoniorum)	Hydriastele_microspadix)	(Heterospathe_cagayanensis	Dictyosperma_album)))	((Prestoea_acuminata	Oenocarpus_minor)	Oenocarpus_bataua))	(Geonoma_undata	Pelagodoxa_henryana))))	(((Elaeis_guineensis	Elaeis_oleifera)	Attalea_speciosa)	Bactris_major))	Calamus_caryotoides)	Reinhardtia_simplex)	Reinhardtia_gracilis)	Reinhardtia_paiewonskiana))	Kingia_australis);
(((Nypa_fruticans	((Sabal_domingensis	Phoenix_dactylifera)	Serenoa_repens))	(((Manicaria_saccifera	((((((((Burretiokentia_grandiflora	Hydriastele_microspadix)	Kentiopsis_piersoniorum)	Veitchia_spiralis)	Heterospathe_cagayanensis)	Dictyosperma_album)	Dypsis_decaryi)	((Prestoea_acuminata	Oenocarpus_minor)	Oenocarpus_bataua))	((Geonoma_undata	Pelagodoxa_henryana)	(Roystonea_regia	(Podococcus_barteri	(Orania_palindan	Sclerosperma_profizianum))))))	((((Elaeis_guineensis	Elaeis_oleifera)	Attalea_speciosa)	Bactris_major)	(((Reinhardtia_gracilis	Reinhardtia_simplex)	(Reinhardtia_paiewonskiana	Reinhardtia_latisecta))	Calamus_caryotoides)))	(Pseudophoenix_vinifera	Iriartea_deltoidea)))	Kingia_australis);
((((Iriartea_deltoidea	Nypa_fruticans)	((Sabal_domingensis	Phoenix_dactylifera)	Serenoa_repens))	((((Prestoea_acuminata	Oenocarpus_minor)	Oenocarpus_bataua)	((Sclerosperma_profizianum	(Calamus_caryotoides	Manicaria_saccifera))	((Geonoma_undata	((Dictyosperma_album	Dypsis_decaryi)	(Heterospathe_cagayanensis	(((Burretiokentia_grandiflora	Hydriastele_microspadix)	Kentiopsis_piersoniorum)	Veitchia_spiralis))))	(Pelagodoxa_henryana	(Roystonea_regia	(Podococcus_barteri	Orania_palindan))))))	(((((Elaeis_guineensis	Elaeis_oleifera)	Attalea_speciosa)	Bactris_major)	((Reinhardtia_gracilis	Reinhardtia_simplex)	(Reinhardtia_paiewonskiana	Reinhardtia_latisecta)))	Pseudophoenix_vinifera)))	Kingia_australis);
(((Nypa_fruticans	(Phoenix_dactylifera	(Serenoa_repens	Sabal_domingensis)))	(Iriartea_deltoidea	(((Roystonea_regia	(Orania_palindan	(Sclerosperma_profizianum	Podococcus_barteri)))	(((((Prestoea_acuminata	Oenocarpus_minor)	Oenocarpus_bataua)	((((Geonoma_undata	Heterospathe_cagayanensis)	Veitchia_spiralis)	((Burretiokentia_grandiflora	Hydriastele_microspadix)	(Dictyosperma_album	Dypsis_decaryi)))	Kentiopsis_piersoniorum))	Pelagodoxa_henryana)	Manicaria_saccifera))	(Calamus_caryotoides	((((Elaeis_guineensis	Elaeis_oleifera)	Attalea_speciosa)	(Pseudophoenix_vinifera	Bactris_major))	((Reinhardtia_gracilis	Reinhardtia_simplex)	(Reinhardtia_paiewonskiana	Reinhardtia_latisecta)))))))	Kingia_australis);
(((((Prestoea_acuminata	Oenocarpus_minor)	Oenocarpus_bataua)	((Heterospathe_cagayanensis	(((Burretiokentia_grandiflora	Hydriastele_microspadix)	(Kentiopsis_piersoniorum	Dictyosperma_album))	Veitchia_spiralis))	Dypsis_decaryi))	((Geonoma_undata	Pelagodoxa_henryana)	((Roystonea_regia	(Orania_palindan	(Sclerosperma_profizianum	Podococcus_barteri)))	((Manicaria_saccifera	(((((Elaeis_guineensis	Elaeis_oleifera)	Attalea_speciosa)	(Calamus_caryotoides	(Iriartea_deltoidea	Pseudophoenix_vinifera)))	Bactris_major)	((Reinhardtia_gracilis	Reinhardtia_simplex)	(Reinhardtia_paiewonskiana	Reinhardtia_latisecta))))	(Nypa_fruticans	(Serenoa_repens	(Sabal_domingensis	Phoenix_dactylifera)))))))	Kingia_australis);
(((Calamus_caryotoides	(Nypa_fruticans	(Serenoa_repens	(Sabal_domingensis	Phoenix_dactylifera))))	(((((Iriartea_deltoidea	Manicaria_saccifera)	((Prestoea_acuminata	Oenocarpus_minor)	Oenocarpus_bataua))	(((Dictyosperma_album	Heterospathe_cagayanensis)	((Veitchia_spiralis	Burretiokentia_grandiflora)	(Hydriastele_microspadix	(Dypsis_decaryi	Kentiopsis_piersoniorum))))	(Geonoma_undata	Pelagodoxa_henryana)))	(((Podococcus_barteri	Roystonea_regia)	Orania_palindan)	Sclerosperma_profizianum))	((Reinhardtia_gracilis	((Bactris_major	Pseudophoenix_vinifera)	((Elaeis_guineensis	Elaeis_oleifera)	Attalea_speciosa)))	(Reinhardtia_simplex	(Reinhardtia_paiewonskiana	Reinhardtia_latisecta)))))	Kingia_australis);
(((Nypa_fruticans	(Serenoa_repens	(Sabal_domingensis	Phoenix_dactylifera)))	(((((Prestoea_acuminata	Oenocarpus_minor)	Oenocarpus_bataua)	((Geonoma_undata	(Pelagodoxa_henryana	((Burretiokentia_grandiflora	Podococcus_barteri)	(((Dypsis_decaryi	(Hydriastele_microspadix	Dictyosperma_album))	Heterospathe_cagayanensis)	(Kentiopsis_piersoniorum	Veitchia_spiralis)))))	(((Roystonea_regia	Orania_palindan)	(Iriartea_deltoidea	Sclerosperma_profizianum))	Manicaria_saccifera)))	(((Elaeis_guineensis	Elaeis_oleifera)	(Attalea_speciosa	(Bactris_major	Pseudophoenix_vinifera)))	((Reinhardtia_gracilis	Reinhardtia_simplex)	(Reinhardtia_paiewonskiana	Reinhardtia_latisecta))))	Calamus_caryotoides))	Kingia_australis);
((((Calamus_caryotoides	(Nypa_fruticans	(Serenoa_repens	(Sabal_domingensis	Phoenix_dactylifera))))	(((Podococcus_barteri	(Sclerosperma_profizianum	Orania_palindan))	Manicaria_saccifera)	(((Prestoea_acuminata	Oenocarpus_minor)	Oenocarpus_bataua)	((Geonoma_undata	Pelagodoxa_henryana)	(((((Burretiokentia_grandiflora	Kentiopsis_piersoniorum)	Veitchia_spiralis)	(Hydriastele_microspadix	(Heterospathe_cagayanensis	Dictyosperma_album)))	Dypsis_decaryi)	Roystonea_regia)))))	((((Elaeis_guineensis	Elaeis_oleifera)	(Pseudophoenix_vinifera	(Iriartea_deltoidea	Attalea_speciosa)))	Bactris_major)	((Reinhardtia_gracilis	Reinhardtia_simplex)	(Reinhardtia_paiewonskiana	Reinhardtia_latisecta))))	Kingia_australis);
(((Serenoa_repens	(Sabal_domingensis	Phoenix_dactylifera))	((((((Elaeis_guineensis	Elaeis_oleifera)	Attalea_speciosa)	(Pseudophoenix_vinifera	Bactris_major))	((Reinhardtia_gracilis	Reinhardtia_simplex)	(Reinhardtia_paiewonskiana	Reinhardtia_latisecta)))	((Iriartea_deltoidea	Calamus_caryotoides)	((((Prestoea_acuminata	Oenocarpus_minor)	Oenocarpus_bataua)	(Pelagodoxa_henryana	((Roystonea_regia	((Podococcus_barteri	Sclerosperma_profizianum)	Orania_palindan))	(Geonoma_undata	((Dypsis_decaryi	Dictyosperma_album)	(Veitchia_spiralis	((Burretiokentia_grandiflora	Hydriastele_microspadix)	(Kentiopsis_piersoniorum	Heterospathe_cagayanensis))))))))	Manicaria_saccifera)))	Nypa_fruticans))	Kingia_australis);
((((Nypa_fruticans	((Phoenix_dactylifera	Sabal_domingensis)	Serenoa_repens))	((((Reinhardtia_latisecta	Reinhardtia_paiewonskiana)	Reinhardtia_simplex)	(((Elaeis_oleifera	Elaeis_guineensis)	Attalea_speciosa)	(Pseudophoenix_vinifera	Bactris_major)))	((Reinhardtia_gracilis	Iriartea_deltoidea)	(Manicaria_saccifera	((((Oenocarpus_minor	(Oenocarpus_bataua	Prestoea_acuminata))	(((Burretiokentia_grandiflora	Veitchia_spiralis)	(Heterospathe_cagayanensis	Kentiopsis_piersoniorum))	(Hydriastele_microspadix	(Dypsis_decaryi	Dictyosperma_album))))	Geonoma_undata)	(((Orania_palindan	(Sclerosperma_profizianum	Podococcus_barteri))	Roystonea_regia)	Pelagodoxa_henryana))))))	Calamus_caryotoides)	Kingia_australis);
((((Phoenix_dactylifera	Sabal_domingensis)	Serenoa_repens)	((((Oenocarpus_bataua	(Prestoea_acuminata	Oenocarpus_minor))	((Manicaria_saccifera	Sclerosperma_profizianum)	((Roystonea_regia	(Pelagodoxa_henryana	Orania_palindan))	(Geonoma_undata	(Podococcus_barteri	(((Veitchia_spiralis	(Burretiokentia_grandiflora	Hydriastele_microspadix))	(Heterospathe_cagayanensis	Kentiopsis_piersoniorum))	(Dypsis_decaryi	Dictyosperma_album)))))))	((Calamus_caryotoides	(Iriartea_deltoidea	Pseudophoenix_vinifera))	(((Reinhardtia_gracilis	(Reinhardtia_latisecta	Reinhardtia_paiewonskiana))	Reinhardtia_simplex)	(((Elaeis_oleifera	Elaeis_guineensis)	Attalea_speciosa)	Bactris_major))))	Nypa_fruticans))	Kingia_australis);
((Reinhardtia_latisecta	(Reinhardtia_paiewonskiana	((Reinhardtia_simplex	Reinhardtia_gracilis)	((((Elaeis_oleifera	Elaeis_guineensis)	Attalea_speciosa)	((Iriartea_deltoidea	Pseudophoenix_vinifera)	Bactris_major))	(Calamus_caryotoides	((Nypa_fruticans	((Phoenix_dactylifera	Sabal_domingensis)	Serenoa_repens))	((Manicaria_saccifera	(((Oenocarpus_bataua	(Prestoea_acuminata	Oenocarpus_minor))	((((Burretiokentia_grandiflora	Hydriastele_microspadix)	(Kentiopsis_piersoniorum	Dictyosperma_album))	Veitchia_spiralis)	(Heterospathe_cagayanensis	Dypsis_decaryi)))	(Geonoma_undata	Pelagodoxa_henryana)))	(((Podococcus_barteri	Sclerosperma_profizianum)	Orania_palindan)	Roystonea_regia))))))))	Kingia_australis);
(((Nypa_fruticans	((Phoenix_dactylifera	Sabal_domingensis)	Serenoa_repens))	((((Reinhardtia_gracilis	(Manicaria_saccifera	(((Oenocarpus_bataua	(Prestoea_acuminata	Oenocarpus_minor))	((((Burretiokentia_grandiflora	Hydriastele_microspadix)	(Kentiopsis_piersoniorum	Dictyosperma_album))	Veitchia_spiralis)	(Heterospathe_cagayanensis	Dypsis_decaryi)))	(Geonoma_undata	Pelagodoxa_henryana))))	(((Podococcus_barteri	Sclerosperma_profizianum)	Orania_palindan)	Roystonea_regia))	(((Reinhardtia_latisecta	Reinhardtia_paiewonskiana)	Reinhardtia_simplex)	(((Elaeis_oleifera	Elaeis_guineensis)	Attalea_speciosa)	((Iriartea_deltoidea	Pseudophoenix_vinifera)	Bactris_major))))	Calamus_caryotoides))	Kingia_australis);
((Reinhardtia_latisecta	(Reinhardtia_paiewonskiana	((Reinhardtia_gracilis	Reinhardtia_simplex)	((((Elaeis_oleifera	Elaeis_guineensis)	(Calamus_caryotoides	Attalea_speciosa))	((Iriartea_deltoidea	Pseudophoenix_vinifera)	Bactris_major))	((Nypa_fruticans	((Phoenix_dactylifera	Sabal_domingensis)	Serenoa_repens))	(((Pelagodoxa_henryana	(((Oenocarpus_bataua	(Prestoea_acuminata	Oenocarpus_minor))	Manicaria_saccifera)	(((Podococcus_barteri	Roystonea_regia)	((((Burretiokentia_grandiflora	Hydriastele_microspadix)	Kentiopsis_piersoniorum)	Veitchia_spiralis)	Dictyosperma_album))	(Heterospathe_cagayanensis	Dypsis_decaryi))))	Geonoma_undata)	(Sclerosperma_profizianum	Orania_palindan)))))))	Kingia_australis);
(((((Oenocarpus_bataua	(Prestoea_acuminata	Oenocarpus_minor))	(Manicaria_saccifera	((Geonoma_undata	(((Burretiokentia_grandiflora	Hydriastele_microspadix)	(Veitchia_spiralis	(Kentiopsis_piersoniorum	Dictyosperma_album)))	(Heterospathe_cagayanensis	Dypsis_decaryi)))	(Pelagodoxa_henryana	(Roystonea_regia	((Sclerosperma_profizianum	Podococcus_barteri)	Orania_palindan))))))	((Calamus_caryotoides	(Reinhardtia_simplex	(Reinhardtia_gracilis	(Reinhardtia_latisecta	Reinhardtia_paiewonskiana))))	(((Elaeis_oleifera	Elaeis_guineensis)	Attalea_speciosa)	((Iriartea_deltoidea	Pseudophoenix_vinifera)	Bactris_major))))	(Nypa_fruticans	((Phoenix_dactylifera	Sabal_domingensis)	Serenoa_repens)))	Kingia_australis);
((Reinhardtia_latisecta	(Reinhardtia_paiewonskiana	((((((Elaeis_oleifera	Elaeis_guineensis)	Attalea_speciosa)	(Pseudophoenix_vinifera	Bactris_major))	((((Geonoma_undata	(((((Burretiokentia_grandiflora	Hydriastele_microspadix)	Kentiopsis_piersoniorum)	Veitchia_spiralis)	Dictyosperma_album)	(Heterospathe_cagayanensis	Dypsis_decaryi)))	(Calamus_caryotoides	((Oenocarpus_bataua	(Prestoea_acuminata	Oenocarpus_minor))	(Pelagodoxa_henryana	(Roystonea_regia	((Sclerosperma_profizianum	Podococcus_barteri)	Orania_palindan))))))	Manicaria_saccifera)	((Nypa_fruticans	((Phoenix_dactylifera	Sabal_domingensis)	Serenoa_repens))	Iriartea_deltoidea)))	Reinhardtia_simplex)	Reinhardtia_gracilis)))	Kingia_australis);
((Elaeis_oleifera	(Elaeis_guineensis	(Attalea_speciosa	((Pseudophoenix_vinifera	Bactris_major)	((Reinhardtia_simplex	(Reinhardtia_latisecta	Reinhardtia_paiewonskiana))	((((Iriartea_deltoidea	Nypa_fruticans)	((Phoenix_dactylifera	Sabal_domingensis)	Serenoa_repens))	(((Roystonea_regia	((Sclerosperma_profizianum	Podococcus_barteri)	Orania_palindan))	(Manicaria_saccifera	((Geonoma_undata	((Veitchia_spiralis	(((Heterospathe_cagayanensis	Kentiopsis_piersoniorum)	Dictyosperma_album)	(Burretiokentia_grandiflora	Hydriastele_microspadix)))	Dypsis_decaryi))	(Pelagodoxa_henryana	(Oenocarpus_bataua	(Prestoea_acuminata	Oenocarpus_minor))))))	Reinhardtia_gracilis))	Calamus_caryotoides))))))	Kingia_australis);
((Calamus_caryotoides	(((((Elaeis_oleifera	Elaeis_guineensis)	Attalea_speciosa)	Bactris_major)	((Reinhardtia_gracilis	Reinhardtia_simplex)	(Reinhardtia_latisecta	Reinhardtia_paiewonskiana)))	((((Phoenix_dactylifera	Sabal_domingensis)	(Serenoa_repens	Nypa_fruticans))	((Sclerosperma_profizianum	(Orania_palindan	(Podococcus_barteri	Roystonea_regia)))	(Manicaria_saccifera	((Geonoma_undata	((Heterospathe_cagayanensis	((Burretiokentia_grandiflora	Hydriastele_microspadix)	(Veitchia_spiralis	(Dictyosperma_album	Kentiopsis_piersoniorum))))	Dypsis_decaryi))	(Pelagodoxa_henryana	(Oenocarpus_bataua	(Prestoea_acuminata	Oenocarpus_minor)))))))	(Pseudophoenix_vinifera	Iriartea_deltoidea))))	Kingia_australis);
((((Phoenix_dactylifera	(Calamus_caryotoides	Sabal_domingensis))	(Serenoa_repens	Nypa_fruticans))	(((((Elaeis_oleifera	Elaeis_guineensis)	Attalea_speciosa)	((Pseudophoenix_vinifera	Iriartea_deltoidea)	Bactris_major))	((Reinhardtia_gracilis	Reinhardtia_simplex)	(Reinhardtia_latisecta	Reinhardtia_paiewonskiana)))	(Roystonea_regia	(((Podococcus_barteri	(Orania_palindan	Sclerosperma_profizianum))	Manicaria_saccifera)	((Oenocarpus_bataua	(Prestoea_acuminata	Oenocarpus_minor))	((((Hydriastele_microspadix	(Heterospathe_cagayanensis	Kentiopsis_piersoniorum))	(Burretiokentia_grandiflora	(Dictyosperma_album	Dypsis_decaryi)))	Veitchia_spiralis)	(Geonoma_undata	Pelagodoxa_henryana)))))))	Kingia_australis);
((((Phoenix_dactylifera	(Sabal_domingensis	Serenoa_repens))	Nypa_fruticans)	((((Bactris_major	(Elaeis_oleifera	Elaeis_guineensis))	(Attalea_speciosa	(Reinhardtia_simplex	(Reinhardtia_gracilis	(Reinhardtia_paiewonskiana	Reinhardtia_latisecta)))))	((Roystonea_regia	(Podococcus_barteri	(Sclerosperma_profizianum	Orania_palindan)))	((Calamus_caryotoides	Manicaria_saccifera)	((Geonoma_undata	Pelagodoxa_henryana)	(((((Burretiokentia_grandiflora	Hydriastele_microspadix)	(Dictyosperma_album	(Kentiopsis_piersoniorum	Heterospathe_cagayanensis)))	Veitchia_spiralis)	Dypsis_decaryi)	(Oenocarpus_bataua	(Oenocarpus_minor	Prestoea_acuminata)))))))	(Pseudophoenix_vinifera	Iriartea_deltoidea)))	Kingia_australis);
((((Serenoa_repens	(Phoenix_dactylifera	Sabal_domingensis))	Nypa_fruticans)	((((Bactris_major	((Attalea_speciosa	(Elaeis_oleifera	Elaeis_guineensis))	Calamus_caryotoides))	(((Reinhardtia_paiewonskiana	Reinhardtia_latisecta)	Reinhardtia_gracilis)	Reinhardtia_simplex))	(Manicaria_saccifera	(((Geonoma_undata	Pelagodoxa_henryana)	((Dypsis_decaryi	((((Kentiopsis_piersoniorum	(Burretiokentia_grandiflora	Veitchia_spiralis))	Dictyosperma_album)	Hydriastele_microspadix)	Heterospathe_cagayanensis))	(Oenocarpus_bataua	(Oenocarpus_minor	Prestoea_acuminata))))	(Roystonea_regia	((Orania_palindan	Sclerosperma_profizianum)	Podococcus_barteri)))))	(Pseudophoenix_vinifera	Iriartea_deltoidea)))	Kingia_australis);
((Pelagodoxa_henryana	(((Roystonea_regia	(Orania_palindan	(Sclerosperma_profizianum	Podococcus_barteri)))	(((((Attalea_speciosa	(Elaeis_oleifera	Elaeis_guineensis))	Bactris_major)	((Reinhardtia_gracilis	(Reinhardtia_paiewonskiana	Reinhardtia_latisecta))	Reinhardtia_simplex))	(Calamus_caryotoides	Manicaria_saccifera))	((Pseudophoenix_vinifera	Iriartea_deltoidea)	((Phoenix_dactylifera	(Sabal_domingensis	Serenoa_repens))	Nypa_fruticans))))	((Oenocarpus_bataua	(Oenocarpus_minor	Prestoea_acuminata))	(Geonoma_undata	(((Heterospathe_cagayanensis	Kentiopsis_piersoniorum)	((Hydriastele_microspadix	Burretiokentia_grandiflora)	Veitchia_spiralis))	(Dypsis_decaryi	Dictyosperma_album))))))	Kingia_australis);
((Calamus_caryotoides	(((Pseudophoenix_vinifera	Iriartea_deltoidea)	((Serenoa_repens	(Phoenix_dactylifera	Sabal_domingensis))	((Manicaria_saccifera	(((Oenocarpus_bataua	(Oenocarpus_minor	Prestoea_acuminata))	(Geonoma_undata	((Dypsis_decaryi	Dictyosperma_album)	((Veitchia_spiralis	(Burretiokentia_grandiflora	Kentiopsis_piersoniorum))	(Hydriastele_microspadix	Heterospathe_cagayanensis)))))	Pelagodoxa_henryana))	((Roystonea_regia	(Orania_palindan	(Sclerosperma_profizianum	Podococcus_barteri)))	Nypa_fruticans))))	(((Attalea_speciosa	(Elaeis_oleifera	Elaeis_guineensis))	Bactris_major)	((Reinhardtia_gracilis	(Reinhardtia_paiewonskiana	Reinhardtia_latisecta))	Reinhardtia_simplex))))	Kingia_australis);
((((Pseudophoenix_vinifera	Iriartea_deltoidea)	((((Orania_palindan	(Sclerosperma_profizianum	Podococcus_barteri))	((Manicaria_saccifera	(((Calamus_caryotoides	Oenocarpus_bataua)	(Oenocarpus_minor	Prestoea_acuminata))	Pelagodoxa_henryana))	(Geonoma_undata	(((Burretiokentia_grandiflora	Hydriastele_microspadix)	(Dypsis_decaryi	Dictyosperma_album))	(Veitchia_spiralis	(Kentiopsis_piersoniorum	Heterospathe_cagayanensis))))))	(Serenoa_repens	(Nypa_fruticans	(Phoenix_dactylifera	Sabal_domingensis))))	Roystonea_regia))	(((Attalea_speciosa	(Elaeis_oleifera	Elaeis_guineensis))	Bactris_major)	((Reinhardtia_paiewonskiana	Reinhardtia_latisecta)	(Reinhardtia_gracilis	Reinhardtia_simplex))))	Kingia_australis);
((Pelagodoxa_henryana	(((((((Pseudophoenix_vinifera	Iriartea_deltoidea)	Nypa_fruticans)	((Phoenix_dactylifera	Sabal_domingensis)	Serenoa_repens))	(((Elaeis_oleifera	Elaeis_guineensis)	(Bactris_major	Attalea_speciosa))	((Reinhardtia_paiewonskiana	Reinhardtia_latisecta)	(Reinhardtia_gracilis	Reinhardtia_simplex))))	(Manicaria_saccifera	(Roystonea_regia	(Orania_palindan	(Sclerosperma_profizianum	Podococcus_barteri)))))	((Geonoma_undata	(((((Burretiokentia_grandiflora	Kentiopsis_piersoniorum)	Veitchia_spiralis)	Hydriastele_microspadix)	Heterospathe_cagayanensis)	(Dypsis_decaryi	Dictyosperma_album)))	((Prestoea_acuminata	Oenocarpus_minor)	Oenocarpus_bataua)))	Calamus_caryotoides))	Kingia_australis);
(((Nypa_fruticans	((Phoenix_dactylifera	Sabal_domingensis)	Serenoa_repens))	(((Calamus_caryotoides	((((Pseudophoenix_vinifera	Iriartea_deltoidea)	Bactris_major)	Attalea_speciosa)	(Elaeis_oleifera	Elaeis_guineensis)))	((Reinhardtia_paiewonskiana	Reinhardtia_latisecta)	(Reinhardtia_gracilis	Reinhardtia_simplex)))	(Manicaria_saccifera	((Roystonea_regia	(Orania_palindan	(Sclerosperma_profizianum	Podococcus_barteri)))	((((Dictyosperma_album	((Heterospathe_cagayanensis	Kentiopsis_piersoniorum)	(Veitchia_spiralis	(Burretiokentia_grandiflora	Hydriastele_microspadix))))	Dypsis_decaryi)	((Prestoea_acuminata	Oenocarpus_minor)	Oenocarpus_bataua))	(Pelagodoxa_henryana	Geonoma_undata))))))	Kingia_australis);
((((Nypa_fruticans	((Phoenix_dactylifera	Sabal_domingensis)	Serenoa_repens))	(((Roystonea_regia	(Orania_palindan	(Sclerosperma_profizianum	Podococcus_barteri)))	(Manicaria_saccifera	((Heterospathe_cagayanensis	((((Burretiokentia_grandiflora	Hydriastele_microspadix)	(Dictyosperma_album	Kentiopsis_piersoniorum))	Veitchia_spiralis)	Dypsis_decaryi))	(((Prestoea_acuminata	Oenocarpus_minor)	Oenocarpus_bataua)	(Pelagodoxa_henryana	Geonoma_undata)))))	(((Bactris_major	(Attalea_speciosa	(Elaeis_oleifera	Elaeis_guineensis)))	((Reinhardtia_paiewonskiana	Reinhardtia_latisecta)	(Reinhardtia_gracilis	Reinhardtia_simplex)))	(Pseudophoenix_vinifera	Iriartea_deltoidea))))	Calamus_caryotoides)	Kingia_australis);
((Reinhardtia_latisecta	(((Reinhardtia_gracilis	Reinhardtia_simplex)	((Calamus_caryotoides	(((Sclerosperma_profizianum	((Podococcus_barteri	Roystonea_regia)	Orania_palindan))	(Manicaria_saccifera	(Geonoma_undata	(Pelagodoxa_henryana	((Dypsis_decaryi	(Kentiopsis_piersoniorum	(((Dictyosperma_album	Heterospathe_cagayanensis)	(Burretiokentia_grandiflora	Hydriastele_microspadix))	Veitchia_spiralis)))	((Prestoea_acuminata	Oenocarpus_minor)	Oenocarpus_bataua))))))	(Nypa_fruticans	((Phoenix_dactylifera	Sabal_domingensis)	Serenoa_repens))))	(((Pseudophoenix_vinifera	Iriartea_deltoidea)	Bactris_major)	(Attalea_speciosa	(Elaeis_oleifera	Elaeis_guineensis)))))	Reinhardtia_paiewonskiana))	Kingia_australis);
((Calamus_caryotoides	(((((Pseudophoenix_vinifera	Bactris_major)	Attalea_speciosa)	(((Reinhardtia_paiewonskiana	Reinhardtia_latisecta)	Reinhardtia_simplex)	(Elaeis_oleifera	Elaeis_guineensis)))	((((Podococcus_barteri	Orania_palindan)	Sclerosperma_profizianum)	Roystonea_regia)	((Manicaria_saccifera	(((Dypsis_decaryi	(Kentiopsis_piersoniorum	((Burretiokentia_grandiflora	Hydriastele_microspadix)	((Heterospathe_cagayanensis	Veitchia_spiralis)	Dictyosperma_album))))	((Prestoea_acuminata	Oenocarpus_minor)	Oenocarpus_bataua))	(Geonoma_undata	Pelagodoxa_henryana)))	Reinhardtia_gracilis)))	(((Phoenix_dactylifera	Sabal_domingensis)	Serenoa_repens)	(Nypa_fruticans	Iriartea_deltoidea))))	Kingia_australis);
((((Serenoa_repens	(Phoenix_dactylifera	Sabal_domingensis))	Nypa_fruticans)	(((Roystonea_regia	(Sclerosperma_profizianum	(Orania_palindan	Podococcus_barteri)))	(((Geonoma_undata	Pelagodoxa_henryana)	(((Prestoea_acuminata	Oenocarpus_minor)	Oenocarpus_bataua)	((Dypsis_decaryi	Dictyosperma_album)	(((Burretiokentia_grandiflora	Veitchia_spiralis)	(Kentiopsis_piersoniorum	Heterospathe_cagayanensis))	Hydriastele_microspadix))))	Manicaria_saccifera))	(((Calamus_caryotoides	(((Reinhardtia_paiewonskiana	Reinhardtia_latisecta)	Reinhardtia_simplex)	Reinhardtia_gracilis))	((Attalea_speciosa	(Elaeis_oleifera	Elaeis_guineensis))	Bactris_major))	(Iriartea_deltoidea	Pseudophoenix_vinifera))))	Kingia_australis);
((Calamus_caryotoides	(((Serenoa_repens	(Phoenix_dactylifera	Sabal_domingensis))	Nypa_fruticans)	(((Roystonea_regia	(Sclerosperma_profizianum	(Orania_palindan	Podococcus_barteri)))	(((Pelagodoxa_henryana	((Prestoea_acuminata	Oenocarpus_minor)	Oenocarpus_bataua))	(Geonoma_undata	((Heterospathe_cagayanensis	(((Dictyosperma_album	(Burretiokentia_grandiflora	Kentiopsis_piersoniorum))	Hydriastele_microspadix)	Veitchia_spiralis))	Dypsis_decaryi)))	Manicaria_saccifera))	((((Reinhardtia_paiewonskiana	Reinhardtia_latisecta)	Reinhardtia_simplex)	Reinhardtia_gracilis)	((Attalea_speciosa	(Elaeis_oleifera	Elaeis_guineensis))	((Iriartea_deltoidea	Pseudophoenix_vinifera)	Bactris_major))))))	Kingia_australis);
((Bactris_major	(((((Reinhardtia_paiewonskiana	Reinhardtia_latisecta)	Reinhardtia_simplex)	Reinhardtia_gracilis)	(Elaeis_oleifera	Elaeis_guineensis))	(Attalea_speciosa	((((Orania_palindan	(Podococcus_barteri	Roystonea_regia))	Sclerosperma_profizianum)	(((Geonoma_undata	Pelagodoxa_henryana)	(((Hydriastele_microspadix	(Dypsis_decaryi	Dictyosperma_album))	((Burretiokentia_grandiflora	(Kentiopsis_piersoniorum	Heterospathe_cagayanensis))	Veitchia_spiralis))	((Prestoea_acuminata	Oenocarpus_minor)	Oenocarpus_bataua)))	(Calamus_caryotoides	Manicaria_saccifera)))	(((Iriartea_deltoidea	Pseudophoenix_vinifera)	Nypa_fruticans)	(Serenoa_repens	(Phoenix_dactylifera	Sabal_domingensis)))))))	Kingia_australis);
(((((Iriartea_deltoidea	Pseudophoenix_vinifera)	Nypa_fruticans)	(Serenoa_repens	(Phoenix_dactylifera	Sabal_domingensis)))	((((Reinhardtia_gracilis	(Reinhardtia_paiewonskiana	Reinhardtia_latisecta))	Reinhardtia_simplex)	((Elaeis_oleifera	Elaeis_guineensis)	(Attalea_speciosa	Bactris_major)))	(((Orania_palindan	Roystonea_regia)	((Sclerosperma_profizianum	Manicaria_saccifera)	((Pelagodoxa_henryana	((Prestoea_acuminata	Oenocarpus_minor)	Oenocarpus_bataua))	(Geonoma_undata	(Podococcus_barteri	((Dypsis_decaryi	Dictyosperma_album)	((Kentiopsis_piersoniorum	Heterospathe_cagayanensis)	(Veitchia_spiralis	(Burretiokentia_grandiflora	Hydriastele_microspadix)))))))))	Calamus_caryotoides)))	Kingia_australis);
((Elaeis_oleifera	(Elaeis_guineensis	(Attalea_speciosa	(((((Nypa_fruticans	(Serenoa_repens	(Phoenix_dactylifera	Sabal_domingensis)))	(((Podococcus_barteri	(Sclerosperma_profizianum	Orania_palindan))	Roystonea_regia)	(Manicaria_saccifera	((Pelagodoxa_henryana	((Prestoea_acuminata	Oenocarpus_minor)	Oenocarpus_bataua))	(Geonoma_undata	((Dypsis_decaryi	Dictyosperma_album)	((Kentiopsis_piersoniorum	Heterospathe_cagayanensis)	(Veitchia_spiralis	(Burretiokentia_grandiflora	Hydriastele_microspadix)))))))))	(Iriartea_deltoidea	Pseudophoenix_vinifera))	((Reinhardtia_simplex	(Reinhardtia_paiewonskiana	Reinhardtia_latisecta))	Reinhardtia_gracilis))	(Calamus_caryotoides	Bactris_major)))))	Kingia_australis);
((((Nypa_fruticans	(Serenoa_repens	(Phoenix_dactylifera	Sabal_domingensis)))	((Manicaria_saccifera	(((Prestoea_acuminata	Oenocarpus_minor)	Oenocarpus_bataua)	((Pelagodoxa_henryana	((Podococcus_barteri	(Sclerosperma_profizianum	Orania_palindan))	Roystonea_regia))	(Geonoma_undata	((Dypsis_decaryi	Dictyosperma_album)	((Kentiopsis_piersoniorum	Heterospathe_cagayanensis)	(Veitchia_spiralis	(Burretiokentia_grandiflora	Hydriastele_microspadix))))))))	((Bactris_major	((Elaeis_oleifera	Elaeis_guineensis)	(Iriartea_deltoidea	Attalea_speciosa)))	((Reinhardtia_simplex	(Reinhardtia_paiewonskiana	Reinhardtia_latisecta))	(Reinhardtia_gracilis	Pseudophoenix_vinifera)))))	Calamus_caryotoides)	Kingia_australis);
((((Phoenix_dactylifera	(Calamus_caryotoides	Sabal_domingensis))	(Nypa_fruticans	Serenoa_repens))	(((((Podococcus_barteri	Roystonea_regia)	(Sclerosperma_profizianum	Orania_palindan))	Reinhardtia_gracilis)	(((((Prestoea_acuminata	Oenocarpus_minor)	Oenocarpus_bataua)	((Dypsis_decaryi	Dictyosperma_album)	((Kentiopsis_piersoniorum	Heterospathe_cagayanensis)	(Veitchia_spiralis	(Burretiokentia_grandiflora	Hydriastele_microspadix)))))	(Geonoma_undata	Pelagodoxa_henryana))	Manicaria_saccifera))	((Bactris_major	((Elaeis_oleifera	Elaeis_guineensis)	((Iriartea_deltoidea	Pseudophoenix_vinifera)	Attalea_speciosa)))	(Reinhardtia_simplex	(Reinhardtia_paiewonskiana	Reinhardtia_latisecta)))))	Kingia_australis);
(((((Iriartea_deltoidea	Pseudophoenix_vinifera)	(((((Prestoea_acuminata	Oenocarpus_minor)	Oenocarpus_bataua)	(Pelagodoxa_henryana	((Kentiopsis_piersoniorum	(Burretiokentia_grandiflora	Veitchia_spiralis))	((Heterospathe_cagayanensis	Dictyosperma_album)	(Hydriastele_microspadix	Dypsis_decaryi)))))	Geonoma_undata)	(Roystonea_regia	(Orania_palindan	(Sclerosperma_profizianum	Podococcus_barteri)))))	((Calamus_caryotoides	Manicaria_saccifera)	(((Attalea_speciosa	(Elaeis_oleifera	Elaeis_guineensis))	Bactris_major)	((Reinhardtia_gracilis	Reinhardtia_simplex)	(Reinhardtia_paiewonskiana	Reinhardtia_latisecta)))))	(((Phoenix_dactylifera	Sabal_domingensis)	Serenoa_repens)	Nypa_fruticans))	Kingia_australis);
((Reinhardtia_latisecta	(((((Iriartea_deltoidea	Pseudophoenix_vinifera)	((Calamus_caryotoides	(((Sabal_domingensis	Phoenix_dactylifera)	Serenoa_repens)	Nypa_fruticans))	(((Burretiokentia_grandiflora	Roystonea_regia)	(Podococcus_barteri	(Orania_palindan	Sclerosperma_profizianum)))	(((Dypsis_decaryi	((Heterospathe_cagayanensis	Hydriastele_microspadix)	((Kentiopsis_piersoniorum	Dictyosperma_album)	Veitchia_spiralis)))	Geonoma_undata)	((Pelagodoxa_henryana	Manicaria_saccifera)	((Prestoea_acuminata	Oenocarpus_minor)	Oenocarpus_bataua))))))	((Attalea_speciosa	(Elaeis_oleifera	Elaeis_guineensis))	Bactris_major))	(Reinhardtia_gracilis	Reinhardtia_simplex))	Reinhardtia_paiewonskiana))	Kingia_australis);
((Calamus_caryotoides	(Manicaria_saccifera	((((Sabal_domingensis	Phoenix_dactylifera)	Serenoa_repens)	Nypa_fruticans)	((((Attalea_speciosa	(Elaeis_oleifera	Elaeis_guineensis))	Bactris_major)	((Reinhardtia_gracilis	Reinhardtia_simplex)	(Reinhardtia_paiewonskiana	Reinhardtia_latisecta)))	((((Dypsis_decaryi	Dictyosperma_album)	(Heterospathe_cagayanensis	(Hydriastele_microspadix	(Kentiopsis_piersoniorum	(Burretiokentia_grandiflora	Veitchia_spiralis)))))	((Prestoea_acuminata	Oenocarpus_minor)	Oenocarpus_bataua))	((Pelagodoxa_henryana	((((Iriartea_deltoidea	Pseudophoenix_vinifera)	Podococcus_barteri)	Roystonea_regia)	(Orania_palindan	Sclerosperma_profizianum)))	Geonoma_undata))))))	Kingia_australis);
((((((Reinhardtia_latisecta	Reinhardtia_paiewonskiana)	Reinhardtia_simplex)	Reinhardtia_gracilis)	((Bactris_major	(Attalea_speciosa	(Elaeis_oleifera	Elaeis_guineensis)))	((((Serenoa_repens	(Phoenix_dactylifera	Sabal_domingensis))	Nypa_fruticans)	((Manicaria_saccifera	(Geonoma_undata	(Pelagodoxa_henryana	((((Heterospathe_cagayanensis	Kentiopsis_piersoniorum)	((Hydriastele_microspadix	Burretiokentia_grandiflora)	Veitchia_spiralis))	(Dypsis_decaryi	Dictyosperma_album))	(Oenocarpus_bataua	(Oenocarpus_minor	Prestoea_acuminata))))))	(Roystonea_regia	(Sclerosperma_profizianum	(Podococcus_barteri	Orania_palindan)))))	(Iriartea_deltoidea	Pseudophoenix_vinifera))))	Calamus_caryotoides)	Kingia_australis);
((((Serenoa_repens	(Phoenix_dactylifera	Sabal_domingensis))	Nypa_fruticans)	((((Manicaria_saccifera	Pelagodoxa_henryana)	(((Dypsis_decaryi	Geonoma_undata)	((((Kentiopsis_piersoniorum	Veitchia_spiralis)	(Hydriastele_microspadix	Burretiokentia_grandiflora))	Dictyosperma_album)	Heterospathe_cagayanensis))	(Oenocarpus_bataua	(Oenocarpus_minor	Prestoea_acuminata))))	(Roystonea_regia	(Sclerosperma_profizianum	(Podococcus_barteri	Orania_palindan))))	(((Reinhardtia_latisecta	Reinhardtia_paiewonskiana)	(Reinhardtia_gracilis	Reinhardtia_simplex))	(Attalea_speciosa	((Elaeis_oleifera	Elaeis_guineensis)	(Calamus_caryotoides	((Iriartea_deltoidea	Pseudophoenix_vinifera)	Bactris_major)))))))	Kingia_australis);
((Pelagodoxa_henryana	(((Oenocarpus_bataua	(Oenocarpus_minor	Prestoea_acuminata))	(Geonoma_undata	(Dypsis_decaryi	(((Veitchia_spiralis	(Dictyosperma_album	Kentiopsis_piersoniorum))	(Hydriastele_microspadix	Burretiokentia_grandiflora))	Heterospathe_cagayanensis))))	(Calamus_caryotoides	(((Roystonea_regia	(Sclerosperma_profizianum	(Podococcus_barteri	Orania_palindan)))	((((Reinhardtia_latisecta	Reinhardtia_paiewonskiana)	(Reinhardtia_gracilis	Reinhardtia_simplex))	(((Iriartea_deltoidea	Pseudophoenix_vinifera)	Bactris_major)	(Attalea_speciosa	(Elaeis_oleifera	Elaeis_guineensis))))	((Serenoa_repens	(Phoenix_dactylifera	Sabal_domingensis))	Nypa_fruticans)))	Manicaria_saccifera))))	Kingia_australis);
((Calamus_caryotoides	(((Bactris_major	(Attalea_speciosa	(Elaeis_oleifera	Elaeis_guineensis)))	((((Serenoa_repens	(Phoenix_dactylifera	Sabal_domingensis))	Nypa_fruticans)	(((((Geonoma_undata	Pelagodoxa_henryana)	Podococcus_barteri)	(((Oenocarpus_bataua	Oenocarpus_minor)	Prestoea_acuminata)	((((Hydriastele_microspadix	Burretiokentia_grandiflora)	(Dictyosperma_album	Heterospathe_cagayanensis))	Veitchia_spiralis)	(Dypsis_decaryi	Kentiopsis_piersoniorum))))	((Sclerosperma_profizianum	Orania_palindan)	Manicaria_saccifera))	Roystonea_regia))	(((Reinhardtia_latisecta	Reinhardtia_paiewonskiana)	Reinhardtia_simplex)	Reinhardtia_gracilis)))	(Iriartea_deltoidea	Pseudophoenix_vinifera)))	Kingia_australis);
((Calamus_caryotoides	(((Iriartea_deltoidea	Pseudophoenix_vinifera)	(((Serenoa_repens	(Phoenix_dactylifera	Sabal_domingensis))	Nypa_fruticans)	((Roystonea_regia	(Podococcus_barteri	(Sclerosperma_profizianum	Orania_palindan)))	(Manicaria_saccifera	(((Pelagodoxa_henryana	Geonoma_undata)	((((Hydriastele_microspadix	Burretiokentia_grandiflora)	Veitchia_spiralis)	(Heterospathe_cagayanensis	Kentiopsis_piersoniorum))	(Dypsis_decaryi	Dictyosperma_album)))	(Oenocarpus_bataua	(Oenocarpus_minor	Prestoea_acuminata)))))))	(((Reinhardtia_gracilis	(Reinhardtia_paiewonskiana	Reinhardtia_latisecta))	Reinhardtia_simplex)	(Bactris_major	(Attalea_speciosa	(Elaeis_oleifera	Elaeis_guineensis))))))	Kingia_australis);
((Calamus_caryotoides	((((Iriartea_deltoidea	Pseudophoenix_vinifera)	Bactris_major)	(Attalea_speciosa	(Elaeis_oleifera	Elaeis_guineensis)))	(((((Serenoa_repens	(Phoenix_dactylifera	Sabal_domingensis))	Nypa_fruticans)	((Oenocarpus_bataua	(Oenocarpus_minor	Prestoea_acuminata))	(Pelagodoxa_henryana	((Roystonea_regia	(Podococcus_barteri	(Sclerosperma_profizianum	Orania_palindan)))	(Geonoma_undata	(Dypsis_decaryi	(((Burretiokentia_grandiflora	Veitchia_spiralis)	Kentiopsis_piersoniorum)	((Heterospathe_cagayanensis	Dictyosperma_album)	Hydriastele_microspadix))))))))	Manicaria_saccifera)	((Reinhardtia_gracilis	(Reinhardtia_paiewonskiana	Reinhardtia_latisecta))	Reinhardtia_simplex))))	Kingia_australis);
((((Phoenix_dactylifera	Sabal_domingensis)	(Nypa_fruticans	Serenoa_repens))	((((((Pelagodoxa_henryana	Geonoma_undata)	((Oenocarpus_bataua	(Oenocarpus_minor	Prestoea_acuminata))	((((Hydriastele_microspadix	Burretiokentia_grandiflora)	Veitchia_spiralis)	Kentiopsis_piersoniorum)	(Dypsis_decaryi	(Heterospathe_cagayanensis	Dictyosperma_album)))))	((Sclerosperma_profizianum	Orania_palindan)	(Roystonea_regia	Podococcus_barteri)))	(Calamus_caryotoides	Manicaria_saccifera))	(((Bactris_major	(Attalea_speciosa	(Elaeis_oleifera	Elaeis_guineensis)))	((Reinhardtia_paiewonskiana	Reinhardtia_latisecta)	Reinhardtia_simplex))	Reinhardtia_gracilis))	(Iriartea_deltoidea	Pseudophoenix_vinifera)))	Kingia_australis);
((Elaeis_oleifera	(Elaeis_guineensis	((((Calamus_caryotoides	((Reinhardtia_paiewonskiana	Reinhardtia_latisecta)	(Reinhardtia_gracilis	Reinhardtia_simplex)))	((Iriartea_deltoidea	Pseudophoenix_vinifera)	((Nypa_fruticans	(Serenoa_repens	(Phoenix_dactylifera	Sabal_domingensis)))	((((Pelagodoxa_henryana	Geonoma_undata)	((Oenocarpus_minor	(Prestoea_acuminata	Oenocarpus_bataua))	(Dypsis_decaryi	(Heterospathe_cagayanensis	((Dictyosperma_album	((Veitchia_spiralis	Burretiokentia_grandiflora)	Kentiopsis_piersoniorum))	Hydriastele_microspadix)))))	((Sclerosperma_profizianum	(Orania_palindan	Podococcus_barteri))	Roystonea_regia))	Manicaria_saccifera))))	Bactris_major)	Attalea_speciosa)))	Kingia_australis);
((((((Iriartea_deltoidea	Pseudophoenix_vinifera)	Nypa_fruticans)	(Serenoa_repens	(Phoenix_dactylifera	Sabal_domingensis)))	(((Manicaria_saccifera	((Pelagodoxa_henryana	(Prestoea_acuminata	(Oenocarpus_bataua	Oenocarpus_minor)))	(Geonoma_undata	((Dypsis_decaryi	Dictyosperma_album)	(((Veitchia_spiralis	Burretiokentia_grandiflora)	(Heterospathe_cagayanensis	Kentiopsis_piersoniorum))	Hydriastele_microspadix)))))	((Sclerosperma_profizianum	Orania_palindan)	(Podococcus_barteri	Roystonea_regia)))	(((Bactris_major	(Elaeis_oleifera	Elaeis_guineensis))	Attalea_speciosa)	((Reinhardtia_paiewonskiana	Reinhardtia_latisecta)	(Reinhardtia_gracilis	Reinhardtia_simplex)))))	Calamus_caryotoides)	Kingia_australis);
((((Calamus_caryotoides	((Iriartea_deltoidea	Nypa_fruticans)	(Serenoa_repens	(Phoenix_dactylifera	Sabal_domingensis))))	(Manicaria_saccifera	((Oenocarpus_bataua	(Oenocarpus_minor	Prestoea_acuminata))	((Geonoma_undata	((Dypsis_decaryi	(Heterospathe_cagayanensis	((Kentiopsis_piersoniorum	Dictyosperma_album)	(Veitchia_spiralis	Hydriastele_microspadix))))	Burretiokentia_grandiflora))	((Roystonea_regia	((Sclerosperma_profizianum	Podococcus_barteri)	Orania_palindan))	Pelagodoxa_henryana)))))	(((Pseudophoenix_vinifera	Bactris_major)	((Elaeis_oleifera	Elaeis_guineensis)	Attalea_speciosa))	((Reinhardtia_paiewonskiana	Reinhardtia_latisecta)	(Reinhardtia_gracilis	Reinhardtia_simplex))))	Kingia_australis);
((Calamus_caryotoides	(((Serenoa_repens	(Phoenix_dactylifera	Sabal_domingensis))	Nypa_fruticans)	(((((((Orania_palindan	(Podococcus_barteri	Sclerosperma_profizianum))	Pelagodoxa_henryana)	(Geonoma_undata	(((Veitchia_spiralis	Burretiokentia_grandiflora)	Dypsis_decaryi)	(Dictyosperma_album	(Hydriastele_microspadix	(Kentiopsis_piersoniorum	Heterospathe_cagayanensis))))))	(Oenocarpus_bataua	(Prestoea_acuminata	Oenocarpus_minor)))	Manicaria_saccifera)	Roystonea_regia)	((Iriartea_deltoidea	Pseudophoenix_vinifera)	((Elaeis_guineensis	Elaeis_oleifera)	((Attalea_speciosa	((Reinhardtia_paiewonskiana	Reinhardtia_latisecta)	(Reinhardtia_gracilis	Reinhardtia_simplex)))	Bactris_major))))))	Kingia_australis);
((((((((Calamus_caryotoides	Manicaria_saccifera)	Geonoma_undata)	((((Heterospathe_cagayanensis	(Kentiopsis_piersoniorum	(Veitchia_spiralis	Burretiokentia_grandiflora)))	Hydriastele_microspadix)	(Dypsis_decaryi	Dictyosperma_album))	(Oenocarpus_bataua	(Prestoea_acuminata	Oenocarpus_minor))))	Pelagodoxa_henryana)	(((Orania_palindan	Sclerosperma_profizianum)	(Podococcus_barteri	Roystonea_regia))	(((Reinhardtia_paiewonskiana	Reinhardtia_latisecta)	(Reinhardtia_gracilis	Reinhardtia_simplex))	((Pseudophoenix_vinifera	Bactris_major)	((Elaeis_guineensis	Elaeis_oleifera)	Attalea_speciosa)))))	Iriartea_deltoidea)	((Serenoa_repens	(Phoenix_dactylifera	Sabal_domingensis))	Nypa_fruticans))	Kingia_australis);
(((((Reinhardtia_paiewonskiana	Reinhardtia_latisecta)	(Reinhardtia_gracilis	Reinhardtia_simplex))	((Bactris_major	((Elaeis_guineensis	Elaeis_oleifera)	Attalea_speciosa))	(Pseudophoenix_vinifera	(((Manicaria_saccifera	(((((Veitchia_spiralis	(Burretiokentia_grandiflora	Hydriastele_microspadix))	(Heterospathe_cagayanensis	Kentiopsis_piersoniorum))	(Dypsis_decaryi	Dictyosperma_album))	(Oenocarpus_bataua	(Prestoea_acuminata	Oenocarpus_minor)))	(Geonoma_undata	Pelagodoxa_henryana)))	((Orania_palindan	(Sclerosperma_profizianum	Podococcus_barteri))	Roystonea_regia))	((Nypa_fruticans	Iriartea_deltoidea)	(Serenoa_repens	(Phoenix_dactylifera	Sabal_domingensis)))))))	Calamus_caryotoides)	Kingia_australis);
((((Nypa_fruticans	Iriartea_deltoidea)	(Phoenix_dactylifera	(Sabal_domingensis	Serenoa_repens)))	((((Orania_palindan	(Sclerosperma_profizianum	Podococcus_barteri))	Roystonea_regia)	(Calamus_caryotoides	Manicaria_saccifera))	((((Pseudophoenix_vinifera	Bactris_major)	((Elaeis_guineensis	Elaeis_oleifera)	Attalea_speciosa))	((Reinhardtia_gracilis	(Reinhardtia_paiewonskiana	Reinhardtia_latisecta))	Reinhardtia_simplex))	(((((Heterospathe_cagayanensis	(Veitchia_spiralis	(Burretiokentia_grandiflora	Hydriastele_microspadix)))	(Dypsis_decaryi	Dictyosperma_album))	Kentiopsis_piersoniorum)	(Oenocarpus_bataua	(Prestoea_acuminata	Oenocarpus_minor)))	(Geonoma_undata	Pelagodoxa_henryana)))))	Kingia_australis);
((Calamus_caryotoides	((Nypa_fruticans	((Phoenix_dactylifera	Sabal_domingensis)	Serenoa_repens))	((((Bactris_major	(Pseudophoenix_vinifera	Iriartea_deltoidea))	(Attalea_speciosa	(Elaeis_guineensis	Elaeis_oleifera)))	((Reinhardtia_gracilis	(Reinhardtia_paiewonskiana	Reinhardtia_latisecta))	Reinhardtia_simplex))	(((Orania_palindan	(Sclerosperma_profizianum	Podococcus_barteri))	Roystonea_regia)	(Manicaria_saccifera	(((Dypsis_decaryi	((Dictyosperma_album	((Veitchia_spiralis	(Burretiokentia_grandiflora	Hydriastele_microspadix))	Kentiopsis_piersoniorum))	Heterospathe_cagayanensis))	(Prestoea_acuminata	(Oenocarpus_minor	Oenocarpus_bataua)))	(Geonoma_undata	Pelagodoxa_henryana)))))))	Kingia_australis);
((Calamus_caryotoides	(((Phoenix_dactylifera	Sabal_domingensis)	(Serenoa_repens	Nypa_fruticans))	(((Bactris_major	(Attalea_speciosa	(Pseudophoenix_vinifera	Iriartea_deltoidea)))	((Elaeis_guineensis	Elaeis_oleifera)	((Reinhardtia_paiewonskiana	Reinhardtia_latisecta)	(Reinhardtia_gracilis	Reinhardtia_simplex))))	((((Orania_palindan	(Sclerosperma_profizianum	Podococcus_barteri))	Roystonea_regia)	Manicaria_saccifera)	((Pelagodoxa_henryana	((Oenocarpus_bataua	Oenocarpus_minor)	Prestoea_acuminata))	(Geonoma_undata	((Dypsis_decaryi	Heterospathe_cagayanensis)	(Veitchia_spiralis	(Burretiokentia_grandiflora	((Dictyosperma_album	Kentiopsis_piersoniorum)	Hydriastele_microspadix))))))))))	Kingia_australis);
(((Nypa_fruticans	((Phoenix_dactylifera	Sabal_domingensis)	Serenoa_repens))	(((Attalea_speciosa	(((Elaeis_guineensis	Elaeis_oleifera)	((Reinhardtia_paiewonskiana	Reinhardtia_latisecta)	Reinhardtia_simplex))	Bactris_major))	(Calamus_caryotoides	(Pseudophoenix_vinifera	Iriartea_deltoidea)))	(((Geonoma_undata	Pelagodoxa_henryana)	((Oenocarpus_bataua	Oenocarpus_minor)	Prestoea_acuminata))	((Roystonea_regia	((Reinhardtia_gracilis	Dypsis_decaryi)	(Heterospathe_cagayanensis	(((Kentiopsis_piersoniorum	(Veitchia_spiralis	Burretiokentia_grandiflora))	Hydriastele_microspadix)	Dictyosperma_album))))	((Orania_palindan	(Sclerosperma_profizianum	Podococcus_barteri))	Manicaria_saccifera)))))	Kingia_australis);
((Calamus_caryotoides	((((Pelagodoxa_henryana	(((Oenocarpus_bataua	Oenocarpus_minor)	Prestoea_acuminata)	(Geonoma_undata	(((Heterospathe_cagayanensis	Kentiopsis_piersoniorum)	(Veitchia_spiralis	Burretiokentia_grandiflora))	((Dypsis_decaryi	Dictyosperma_album)	Hydriastele_microspadix)))))	((Orania_palindan	(Sclerosperma_profizianum	(Roystonea_regia	Podococcus_barteri)))	Manicaria_saccifera))	(Iriartea_deltoidea	(Nypa_fruticans	(Phoenix_dactylifera	(Sabal_domingensis	Serenoa_repens)))))	((((Attalea_speciosa	(Elaeis_guineensis	Elaeis_oleifera))	Pseudophoenix_vinifera)	Bactris_major)	(((Reinhardtia_paiewonskiana	Reinhardtia_latisecta)	Reinhardtia_simplex)	Reinhardtia_gracilis))))	Kingia_australis);
((Nypa_fruticans	((Serenoa_repens	(Phoenix_dactylifera	Sabal_domingensis))	((((((Attalea_speciosa	(Elaeis_guineensis	Elaeis_oleifera))	Bactris_major)	((Reinhardtia_paiewonskiana	Reinhardtia_latisecta)	Reinhardtia_simplex))	(Reinhardtia_gracilis	Calamus_caryotoides))	((Manicaria_saccifera	((Pelagodoxa_henryana	((Oenocarpus_bataua	Oenocarpus_minor)	Prestoea_acuminata))	(Geonoma_undata	(((Heterospathe_cagayanensis	Kentiopsis_piersoniorum)	(Veitchia_spiralis	(Hydriastele_microspadix	Burretiokentia_grandiflora)))	(Dypsis_decaryi	Dictyosperma_album)))))	((Roystonea_regia	Podococcus_barteri)	(Orania_palindan	Sclerosperma_profizianum))))	(Pseudophoenix_vinifera	Iriartea_deltoidea))))	Kingia_australis);
(((((((Calamus_caryotoides	((Pseudophoenix_vinifera	Iriartea_deltoidea)	Bactris_major))	(Elaeis_guineensis	Elaeis_oleifera))	Attalea_speciosa)	((Reinhardtia_paiewonskiana	Reinhardtia_latisecta)	(Reinhardtia_gracilis	Reinhardtia_simplex)))	((Geonoma_undata	((Manicaria_saccifera	(Podococcus_barteri	(Orania_palindan	Sclerosperma_profizianum)))	((Dypsis_decaryi	((Oenocarpus_bataua	Oenocarpus_minor)	Prestoea_acuminata))	(((((Heterospathe_cagayanensis	Kentiopsis_piersoniorum)	Veitchia_spiralis)	Dictyosperma_album)	(Hydriastele_microspadix	Burretiokentia_grandiflora))	Pelagodoxa_henryana))))	Roystonea_regia))	(Nypa_fruticans	(Serenoa_repens	(Phoenix_dactylifera	Sabal_domingensis))))	Kingia_australis);
((Serenoa_repens	((Sabal_domingensis	Phoenix_dactylifera)	(((((Orania_palindan	Podococcus_barteri)	Sclerosperma_profizianum)	(((Pelagodoxa_henryana	Geonoma_undata)	Manicaria_saccifera)	((Oenocarpus_bataua	(Prestoea_acuminata	Oenocarpus_minor))	((Dypsis_decaryi	Dictyosperma_album)	((Veitchia_spiralis	((Roystonea_regia	Burretiokentia_grandiflora)	Hydriastele_microspadix))	(Heterospathe_cagayanensis	Kentiopsis_piersoniorum))))))	((((Reinhardtia_gracilis	(Reinhardtia_latisecta	Reinhardtia_paiewonskiana))	Reinhardtia_simplex)	(Bactris_major	(Attalea_speciosa	(Elaeis_guineensis	Elaeis_oleifera))))	Calamus_caryotoides))	((Iriartea_deltoidea	Pseudophoenix_vinifera)	Nypa_fruticans))))	Kingia_australis);
((Oenocarpus_bataua	((Prestoea_acuminata	Oenocarpus_minor)	(((Dypsis_decaryi	Dictyosperma_album)	((Burretiokentia_grandiflora	Hydriastele_microspadix)	((Heterospathe_cagayanensis	Kentiopsis_piersoniorum)	Veitchia_spiralis)))	((((Calamus_caryotoides	Manicaria_saccifera)	((Podococcus_barteri	Roystonea_regia)	(Sclerosperma_profizianum	Orania_palindan)))	((((Reinhardtia_latisecta	Reinhardtia_paiewonskiana)	Reinhardtia_simplex)	(((Iriartea_deltoidea	Pseudophoenix_vinifera)	Bactris_major)	(Attalea_speciosa	(Elaeis_guineensis	Elaeis_oleifera))))	(Reinhardtia_gracilis	(Nypa_fruticans	(Serenoa_repens	(Sabal_domingensis	Phoenix_dactylifera))))))	(Pelagodoxa_henryana	Geonoma_undata)))))	Kingia_australis);
(((Nypa_fruticans	(Serenoa_repens	(Sabal_domingensis	Phoenix_dactylifera)))	((((Pelagodoxa_henryana	((((Dypsis_decaryi	Dictyosperma_album)	((Burretiokentia_grandiflora	Hydriastele_microspadix)	((Heterospathe_cagayanensis	Kentiopsis_piersoniorum)	Veitchia_spiralis)))	Geonoma_undata)	(Oenocarpus_bataua	(Prestoea_acuminata	Oenocarpus_minor))))	((Podococcus_barteri	Roystonea_regia)	(Sclerosperma_profizianum	Orania_palindan)))	Manicaria_saccifera)	((Reinhardtia_simplex	(Reinhardtia_gracilis	(Reinhardtia_latisecta	Reinhardtia_paiewonskiana)))	(((Iriartea_deltoidea	Pseudophoenix_vinifera)	Calamus_caryotoides)	(Bactris_major	(Attalea_speciosa	(Elaeis_guineensis	Elaeis_oleifera)))))))	Kingia_australis);
((((Nypa_fruticans	(Serenoa_repens	(Sabal_domingensis	Phoenix_dactylifera)))	(((((Podococcus_barteri	Roystonea_regia)	(Sclerosperma_profizianum	Orania_palindan))	(Manicaria_saccifera	((Prestoea_acuminata	Oenocarpus_minor)	(Pelagodoxa_henryana	(((Dypsis_decaryi	Dictyosperma_album)	(Hydriastele_microspadix	((Heterospathe_cagayanensis	Kentiopsis_piersoniorum)	(Burretiokentia_grandiflora	Veitchia_spiralis))))	(Oenocarpus_bataua	Geonoma_undata))))))	((Reinhardtia_simplex	(Reinhardtia_latisecta	Reinhardtia_paiewonskiana))	((Attalea_speciosa	(Elaeis_guineensis	Elaeis_oleifera))	Bactris_major)))	(Reinhardtia_gracilis	(Iriartea_deltoidea	Pseudophoenix_vinifera))))	Calamus_caryotoides)	Kingia_australis);
((((((Reinhardtia_gracilis	(Reinhardtia_latisecta	Reinhardtia_paiewonskiana))	Reinhardtia_simplex)	((Attalea_speciosa	(Elaeis_guineensis	Elaeis_oleifera))	Bactris_major))	((Iriartea_deltoidea	Pseudophoenix_vinifera)	((Nypa_fruticans	(Serenoa_repens	(Sabal_domingensis	Phoenix_dactylifera)))	((Roystonea_regia	(Orania_palindan	(Sclerosperma_profizianum	Podococcus_barteri)))	(Manicaria_saccifera	(((Prestoea_acuminata	Oenocarpus_minor)	(Oenocarpus_bataua	(Dypsis_decaryi	(((Dictyosperma_album	(Heterospathe_cagayanensis	Kentiopsis_piersoniorum))	(Burretiokentia_grandiflora	Hydriastele_microspadix))	Veitchia_spiralis))))	(Geonoma_undata	Pelagodoxa_henryana)))))))	Calamus_caryotoides)	Kingia_australis);
((Pelagodoxa_henryana	((((((((Attalea_speciosa	(((Reinhardtia_latisecta	Reinhardtia_paiewonskiana)	Reinhardtia_simplex)	(Elaeis_guineensis	Elaeis_oleifera)))	Bactris_major)	(Iriartea_deltoidea	Pseudophoenix_vinifera))	(((Serenoa_repens	Sabal_domingensis)	(Calamus_caryotoides	Phoenix_dactylifera))	Nypa_fruticans))	Manicaria_saccifera)	((Roystonea_regia	(Orania_palindan	(Sclerosperma_profizianum	Podococcus_barteri)))	Reinhardtia_gracilis))	(((Oenocarpus_minor	Oenocarpus_bataua)	Prestoea_acuminata)	(((((Burretiokentia_grandiflora	Hydriastele_microspadix)	Dypsis_decaryi)	Dictyosperma_album)	(Veitchia_spiralis	Heterospathe_cagayanensis))	Kentiopsis_piersoniorum)))	Geonoma_undata))	Kingia_australis);
((((Serenoa_repens	(Phoenix_dactylifera	Sabal_domingensis))	Nypa_fruticans)	(((Roystonea_regia	(Pelagodoxa_henryana	(Orania_palindan	(Sclerosperma_profizianum	Podococcus_barteri))))	((Calamus_caryotoides	Manicaria_saccifera)	((Oenocarpus_bataua	(Prestoea_acuminata	Oenocarpus_minor))	(Geonoma_undata	((Dypsis_decaryi	Dictyosperma_album)	((((Burretiokentia_grandiflora	Hydriastele_microspadix)	Kentiopsis_piersoniorum)	Veitchia_spiralis)	Heterospathe_cagayanensis))))))	((((Reinhardtia_latisecta	Reinhardtia_paiewonskiana)	(Reinhardtia_gracilis	Reinhardtia_simplex))	(((Elaeis_guineensis	Elaeis_oleifera)	Attalea_speciosa)	Bactris_major))	(Iriartea_deltoidea	Pseudophoenix_vinifera))))	Kingia_australis);
(((((Reinhardtia_latisecta	Reinhardtia_paiewonskiana)	(Reinhardtia_gracilis	Reinhardtia_simplex))	((((Elaeis_guineensis	Elaeis_oleifera)	Attalea_speciosa)	Bactris_major)	(((Serenoa_repens	(Phoenix_dactylifera	Sabal_domingensis))	((Pseudophoenix_vinifera	Iriartea_deltoidea)	Nypa_fruticans))	((Roystonea_regia	(Orania_palindan	(Sclerosperma_profizianum	Podococcus_barteri)))	(Manicaria_saccifera	((Pelagodoxa_henryana	Geonoma_undata)	((Oenocarpus_bataua	(Prestoea_acuminata	Oenocarpus_minor))	((Dypsis_decaryi	Dictyosperma_album)	((((Burretiokentia_grandiflora	Hydriastele_microspadix)	Kentiopsis_piersoniorum)	Veitchia_spiralis)	Heterospathe_cagayanensis)))))))))	Calamus_caryotoides)	Kingia_australis);
(((((((Serenoa_repens	(Phoenix_dactylifera	Sabal_domingensis))	(Iriartea_deltoidea	Nypa_fruticans))	(((Manicaria_saccifera	(Orania_palindan	(Sclerosperma_profizianum	Podococcus_barteri)))	((Geonoma_undata	((Dypsis_decaryi	Dictyosperma_album)	(((Kentiopsis_piersoniorum	Heterospathe_cagayanensis)	(Burretiokentia_grandiflora	Veitchia_spiralis))	Hydriastele_microspadix)))	(Pelagodoxa_henryana	(Oenocarpus_bataua	(Prestoea_acuminata	Oenocarpus_minor)))))	Roystonea_regia))	(((Elaeis_guineensis	Elaeis_oleifera)	Attalea_speciosa)	(Pseudophoenix_vinifera	Bactris_major)))	(((Reinhardtia_latisecta	Reinhardtia_paiewonskiana)	Reinhardtia_simplex)	Reinhardtia_gracilis))	Calamus_caryotoides)	Kingia_australis);
(((Iriartea_deltoidea	((((Dypsis_decaryi	((Dictyosperma_album	Heterospathe_cagayanensis)	(Kentiopsis_piersoniorum	(Veitchia_spiralis	(Burretiokentia_grandiflora	Hydriastele_microspadix)))))	((Oenocarpus_minor	Oenocarpus_bataua)	Prestoea_acuminata))	(Geonoma_undata	(Pelagodoxa_henryana	(Roystonea_regia	(Orania_palindan	(Sclerosperma_profizianum	Podococcus_barteri))))))	(Manicaria_saccifera	(((Reinhardtia_gracilis	Reinhardtia_simplex)	(Reinhardtia_latisecta	Reinhardtia_paiewonskiana))	((Pseudophoenix_vinifera	Bactris_major)	(Calamus_caryotoides	((Elaeis_guineensis	Elaeis_oleifera)	Attalea_speciosa)))))))	(Nypa_fruticans	(Serenoa_repens	(Phoenix_dactylifera	Sabal_domingensis))))	Kingia_australis);
((((Phoenix_dactylifera	Sabal_domingensis)	(Serenoa_repens	Nypa_fruticans))	((Pseudophoenix_vinifera	Iriartea_deltoidea)	(((Manicaria_saccifera	((((Dypsis_decaryi	Dictyosperma_album)	(Veitchia_spiralis	(Hydriastele_microspadix	Heterospathe_cagayanensis)))	(Burretiokentia_grandiflora	Kentiopsis_piersoniorum))	((Geonoma_undata	Pelagodoxa_henryana)	(Oenocarpus_bataua	(Oenocarpus_minor	Prestoea_acuminata)))))	(Roystonea_regia	(Sclerosperma_profizianum	(Podococcus_barteri	Orania_palindan))))	((Calamus_caryotoides	Attalea_speciosa)	(((Elaeis_oleifera	Elaeis_guineensis)	((Reinhardtia_latisecta	Reinhardtia_paiewonskiana)	(Reinhardtia_gracilis	Reinhardtia_simplex)))	Bactris_major)))))	Kingia_australis);
((Calamus_caryotoides	((((Phoenix_dactylifera	Sabal_domingensis)	Serenoa_repens)	(Nypa_fruticans	(Pseudophoenix_vinifera	Iriartea_deltoidea)))	((((Reinhardtia_latisecta	Reinhardtia_paiewonskiana)	(Reinhardtia_gracilis	Reinhardtia_simplex))	(Bactris_major	(Attalea_speciosa	(Elaeis_oleifera	Elaeis_guineensis))))	((Manicaria_saccifera	((Geonoma_undata	Pelagodoxa_henryana)	((Oenocarpus_bataua	(Oenocarpus_minor	Prestoea_acuminata))	((Dypsis_decaryi	(Burretiokentia_grandiflora	((Hydriastele_microspadix	(Dictyosperma_album	Kentiopsis_piersoniorum))	Veitchia_spiralis)))	Heterospathe_cagayanensis))))	(Roystonea_regia	(Sclerosperma_profizianum	(Podococcus_barteri	Orania_palindan)))))))	Kingia_australis);
(((((Phoenix_dactylifera	Sabal_domingensis)	Serenoa_repens)	(Nypa_fruticans	(Pseudophoenix_vinifera	Iriartea_deltoidea)))	((((Reinhardtia_gracilis	Calamus_caryotoides)	((Reinhardtia_latisecta	Reinhardtia_paiewonskiana)	Reinhardtia_simplex))	(Bactris_major	(Attalea_speciosa	(Elaeis_oleifera	Elaeis_guineensis))))	((Manicaria_saccifera	(((Oenocarpus_bataua	(Oenocarpus_minor	Prestoea_acuminata))	(((Burretiokentia_grandiflora	Veitchia_spiralis)	(Kentiopsis_piersoniorum	Dypsis_decaryi))	(Hydriastele_microspadix	(Dictyosperma_album	Heterospathe_cagayanensis))))	((Pelagodoxa_henryana	(Sclerosperma_profizianum	(Podococcus_barteri	Orania_palindan)))	Geonoma_undata)))	Roystonea_regia)))	Kingia_australis);
((((Nypa_fruticans	((((Calamus_caryotoides	((Reinhardtia_latisecta	Reinhardtia_paiewonskiana)	(Reinhardtia_gracilis	Reinhardtia_simplex)))	(Bactris_major	(Attalea_speciosa	(Elaeis_oleifera	Elaeis_guineensis))))	((Pelagodoxa_henryana	(Oenocarpus_bataua	(Oenocarpus_minor	Prestoea_acuminata)))	((Geonoma_undata	((((Hydriastele_microspadix	Kentiopsis_piersoniorum)	(Heterospathe_cagayanensis	Burretiokentia_grandiflora))	Veitchia_spiralis)	(Dypsis_decaryi	Dictyosperma_album)))	(Manicaria_saccifera	(Roystonea_regia	(Podococcus_barteri	(Orania_palindan	Sclerosperma_profizianum)))))))	(Pseudophoenix_vinifera	Iriartea_deltoidea)))	Serenoa_repens)	(Phoenix_dactylifera	Sabal_domingensis))	Kingia_australis);
((Calamus_caryotoides	((((Manicaria_saccifera	(Roystonea_regia	((Orania_palindan	Sclerosperma_profizianum)	Podococcus_barteri)))	((Oenocarpus_bataua	(Oenocarpus_minor	Prestoea_acuminata))	((((Hydriastele_microspadix	Heterospathe_cagayanensis)	(Veitchia_spiralis	(Burretiokentia_grandiflora	Kentiopsis_piersoniorum)))	(Dypsis_decaryi	Dictyosperma_album))	(Geonoma_undata	Pelagodoxa_henryana))))	((Pseudophoenix_vinifera	Iriartea_deltoidea)	((Serenoa_repens	(Phoenix_dactylifera	Sabal_domingensis))	Nypa_fruticans)))	((((Reinhardtia_latisecta	Reinhardtia_paiewonskiana)	Reinhardtia_simplex)	Reinhardtia_gracilis)	(Bactris_major	(Attalea_speciosa	(Elaeis_oleifera	Elaeis_guineensis))))))	Kingia_australis);
((Sclerosperma_profizianum	((Podococcus_barteri	(((Reinhardtia_gracilis	(((Geonoma_undata	(((Veitchia_spiralis	(Hydriastele_microspadix	Burretiokentia_grandiflora))	(Kentiopsis_piersoniorum	Heterospathe_cagayanensis))	(Dypsis_decaryi	Dictyosperma_album)))	(Pelagodoxa_henryana	(Oenocarpus_bataua	(Oenocarpus_minor	Prestoea_acuminata))))	Manicaria_saccifera))	(((Calamus_caryotoides	Iriartea_deltoidea)	((Serenoa_repens	(Phoenix_dactylifera	Sabal_domingensis))	Nypa_fruticans))	(((Reinhardtia_latisecta	Reinhardtia_paiewonskiana)	Reinhardtia_simplex)	((Pseudophoenix_vinifera	Bactris_major)	(Attalea_speciosa	(Elaeis_oleifera	Elaeis_guineensis))))))	Roystonea_regia))	Orania_palindan))	Kingia_australis);
((Reinhardtia_latisecta	(Reinhardtia_paiewonskiana	((Reinhardtia_gracilis	Reinhardtia_simplex)	((((Iriartea_deltoidea	Pseudophoenix_vinifera)	Bactris_major)	(Attalea_speciosa	(Elaeis_oleifera	Elaeis_guineensis)))	((((Geonoma_undata	((Roystonea_regia	((Orania_palindan	Podococcus_barteri)	Sclerosperma_profizianum))	Pelagodoxa_henryana))	((Oenocarpus_bataua	(Oenocarpus_minor	Prestoea_acuminata))	(((Veitchia_spiralis	(Hydriastele_microspadix	Burretiokentia_grandiflora))	(Kentiopsis_piersoniorum	Heterospathe_cagayanensis))	(Dypsis_decaryi	Dictyosperma_album))))	(Calamus_caryotoides	Manicaria_saccifera))	((Phoenix_dactylifera	Sabal_domingensis)	(Nypa_fruticans	Serenoa_repens)))))))	Kingia_australis);
(((Elaeis_oleifera	Elaeis_guineensis)	(((((Calamus_caryotoides	((Iriartea_deltoidea	Pseudophoenix_vinifera)	((Serenoa_repens	(Sabal_domingensis	Phoenix_dactylifera))	Nypa_fruticans)))	((Roystonea_regia	((Orania_palindan	Podococcus_barteri)	Sclerosperma_profizianum))	(((Pelagodoxa_henryana	Geonoma_undata)	((Oenocarpus_bataua	(Oenocarpus_minor	Prestoea_acuminata))	(((Veitchia_spiralis	(Kentiopsis_piersoniorum	(Hydriastele_microspadix	Burretiokentia_grandiflora)))	(Dictyosperma_album	Heterospathe_cagayanensis))	Dypsis_decaryi)))	Manicaria_saccifera)))	((Reinhardtia_latisecta	Reinhardtia_paiewonskiana)	(Reinhardtia_gracilis	Reinhardtia_simplex)))	Bactris_major)	Attalea_speciosa))	Kingia_australis);
(((((Serenoa_repens	(Sabal_domingensis	Phoenix_dactylifera))	Nypa_fruticans)	((Iriartea_deltoidea	Pseudophoenix_vinifera)	(((Roystonea_regia	((Orania_palindan	Podococcus_barteri)	Sclerosperma_profizianum))	(((Pelagodoxa_henryana	Geonoma_undata)	((Oenocarpus_bataua	(Oenocarpus_minor	Prestoea_acuminata))	(((Dypsis_decaryi	Dictyosperma_album)	((Kentiopsis_piersoniorum	Heterospathe_cagayanensis)	Veitchia_spiralis))	(Hydriastele_microspadix	Burretiokentia_grandiflora))))	Manicaria_saccifera))	(((Reinhardtia_latisecta	Reinhardtia_paiewonskiana)	(Reinhardtia_gracilis	Reinhardtia_simplex))	(Bactris_major	(Attalea_speciosa	(Elaeis_oleifera	Elaeis_guineensis)))))))	Calamus_caryotoides)	Kingia_australis);
((((((Sclerosperma_profizianum	Podococcus_barteri)	(Orania_palindan	Roystonea_regia))	(((Pelagodoxa_henryana	Geonoma_undata)	((Oenocarpus_bataua	(Oenocarpus_minor	Prestoea_acuminata))	((((Heterospathe_cagayanensis	Dictyosperma_album)	(Veitchia_spiralis	(Kentiopsis_piersoniorum	Burretiokentia_grandiflora)))	Hydriastele_microspadix)	Dypsis_decaryi)))	(Calamus_caryotoides	Manicaria_saccifera)))	((((Reinhardtia_latisecta	Reinhardtia_paiewonskiana)	(Reinhardtia_gracilis	Reinhardtia_simplex))	(Bactris_major	(Attalea_speciosa	(Elaeis_oleifera	Elaeis_guineensis))))	(Iriartea_deltoidea	Pseudophoenix_vinifera)))	((Serenoa_repens	(Sabal_domingensis	Phoenix_dactylifera))	Nypa_fruticans))	Kingia_australis);
((((Reinhardtia_simplex	((Reinhardtia_latisecta	Reinhardtia_paiewonskiana)	Reinhardtia_gracilis))	(((Pseudophoenix_vinifera	Bactris_major)	((Elaeis_guineensis	Elaeis_oleifera)	Attalea_speciosa))	((((Sabal_domingensis	Phoenix_dactylifera)	Serenoa_repens)	(Nypa_fruticans	Iriartea_deltoidea))	((Manicaria_saccifera	(Orania_palindan	(Sclerosperma_profizianum	Podococcus_barteri)))	((Kentiopsis_piersoniorum	((Heterospathe_cagayanensis	(Dypsis_decaryi	Dictyosperma_album))	(((Roystonea_regia	Burretiokentia_grandiflora)	Hydriastele_microspadix)	Veitchia_spiralis)))	(((Oenocarpus_minor	Prestoea_acuminata)	Oenocarpus_bataua)	(Pelagodoxa_henryana	Geonoma_undata)))))))	Calamus_caryotoides)	Kingia_australis);
((((((Sabal_domingensis	Phoenix_dactylifera)	Serenoa_repens)	Nypa_fruticans)	((((Orania_palindan	(Sclerosperma_profizianum	Podococcus_barteri))	(((Geonoma_undata	((((Kentiopsis_piersoniorum	(Burretiokentia_grandiflora	Hydriastele_microspadix))	Veitchia_spiralis)	Heterospathe_cagayanensis)	(Dypsis_decaryi	Dictyosperma_album)))	Roystonea_regia)	(((Oenocarpus_minor	Prestoea_acuminata)	Oenocarpus_bataua)	Pelagodoxa_henryana)))	Manicaria_saccifera)	(((Reinhardtia_gracilis	Reinhardtia_simplex)	(Reinhardtia_latisecta	Reinhardtia_paiewonskiana))	(((Pseudophoenix_vinifera	Iriartea_deltoidea)	Bactris_major)	((Elaeis_guineensis	Elaeis_oleifera)	Attalea_speciosa)))))	Calamus_caryotoides)	Kingia_australis);
((Reinhardtia_latisecta	(Reinhardtia_paiewonskiana	(((Bactris_major	((Elaeis_guineensis	Elaeis_oleifera)	Attalea_speciosa))	((((Roystonea_regia	(Orania_palindan	(Sclerosperma_profizianum	Podococcus_barteri)))	(((Geonoma_undata	(Dypsis_decaryi	((((Heterospathe_cagayanensis	Kentiopsis_piersoniorum)	(Burretiokentia_grandiflora	Veitchia_spiralis))	Dictyosperma_album)	Hydriastele_microspadix)))	((Oenocarpus_minor	Prestoea_acuminata)	Oenocarpus_bataua))	Pelagodoxa_henryana))	((Pseudophoenix_vinifera	Iriartea_deltoidea)	(((Sabal_domingensis	Phoenix_dactylifera)	Serenoa_repens)	Nypa_fruticans)))	(Calamus_caryotoides	Manicaria_saccifera)))	(Reinhardtia_gracilis	Reinhardtia_simplex))))	Kingia_australis);
((((((Sabal_domingensis	Phoenix_dactylifera)	Serenoa_repens)	Nypa_fruticans)	(((Roystonea_regia	(Orania_palindan	(Sclerosperma_profizianum	Podococcus_barteri)))	(Manicaria_saccifera	((Pelagodoxa_henryana	((Oenocarpus_minor	Prestoea_acuminata)	Oenocarpus_bataua))	(Geonoma_undata	(((Heterospathe_cagayanensis	Kentiopsis_piersoniorum)	((Hydriastele_microspadix	Burretiokentia_grandiflora)	Veitchia_spiralis))	(Dypsis_decaryi	Dictyosperma_album))))))	((((Reinhardtia_gracilis	Reinhardtia_simplex)	(Reinhardtia_latisecta	Reinhardtia_paiewonskiana))	(Bactris_major	((Elaeis_guineensis	Elaeis_oleifera)	Attalea_speciosa)))	(Pseudophoenix_vinifera	Iriartea_deltoidea))))	Calamus_caryotoides)	Kingia_australis);
(((Bactris_major	(((((((Sabal_domingensis	Phoenix_dactylifera)	Serenoa_repens)	Nypa_fruticans)	(Pseudophoenix_vinifera	Iriartea_deltoidea))	(Roystonea_regia	(((Orania_palindan	(Sclerosperma_profizianum	Podococcus_barteri))	Manicaria_saccifera)	(Geonoma_undata	(((Pelagodoxa_henryana	(((Hydriastele_microspadix	((Veitchia_spiralis	Kentiopsis_piersoniorum)	Burretiokentia_grandiflora))	Dictyosperma_album)	Heterospathe_cagayanensis))	Dypsis_decaryi)	((Oenocarpus_minor	Prestoea_acuminata)	Oenocarpus_bataua))))))	(Elaeis_guineensis	Elaeis_oleifera))	((((Reinhardtia_latisecta	Reinhardtia_paiewonskiana)	Reinhardtia_simplex)	Reinhardtia_gracilis)	Attalea_speciosa)))	Calamus_caryotoides)	Kingia_australis);
(((((Sabal_domingensis	Phoenix_dactylifera)	Serenoa_repens)	(Iriartea_deltoidea	Nypa_fruticans))	((((((Orania_palindan	(Sclerosperma_profizianum	Podococcus_barteri))	(Calamus_caryotoides	Manicaria_saccifera))	((Oenocarpus_minor	Prestoea_acuminata)	Oenocarpus_bataua))	Pelagodoxa_henryana)	((Burretiokentia_grandiflora	Roystonea_regia)	(Geonoma_undata	(Veitchia_spiralis	((Dypsis_decaryi	Dictyosperma_album)	((Kentiopsis_piersoniorum	Heterospathe_cagayanensis)	Hydriastele_microspadix))))))	(((Pseudophoenix_vinifera	Bactris_major)	(Attalea_speciosa	(Elaeis_guineensis	Elaeis_oleifera)))	(((Reinhardtia_latisecta	Reinhardtia_paiewonskiana)	Reinhardtia_simplex)	Reinhardtia_gracilis))))	Kingia_australis);
((((Iriartea_deltoidea	Pseudophoenix_vinifera)	(((Sabal_domingensis	Phoenix_dactylifera)	Serenoa_repens)	Nypa_fruticans))	(((Bactris_major	(Attalea_speciosa	(Elaeis_guineensis	Elaeis_oleifera)))	((Reinhardtia_latisecta	Reinhardtia_paiewonskiana)	(Reinhardtia_simplex	Reinhardtia_gracilis)))	(((Oenocarpus_minor	Prestoea_acuminata)	Oenocarpus_bataua)	((Geonoma_undata	(((Veitchia_spiralis	((Kentiopsis_piersoniorum	Heterospathe_cagayanensis)	Burretiokentia_grandiflora))	Hydriastele_microspadix)	(Dypsis_decaryi	Dictyosperma_album)))	((Pelagodoxa_henryana	(((Podococcus_barteri	Roystonea_regia)	Orania_palindan)	Sclerosperma_profizianum))	(Calamus_caryotoides	Manicaria_saccifera))))))	Kingia_australis);
(((((Sabal_domingensis	Phoenix_dactylifera)	Serenoa_repens)	((Iriartea_deltoidea	Pseudophoenix_vinifera)	Nypa_fruticans))	(((Bactris_major	(Attalea_speciosa	(Elaeis_guineensis	Elaeis_oleifera)))	((Reinhardtia_latisecta	Reinhardtia_paiewonskiana)	(Reinhardtia_gracilis	Reinhardtia_simplex)))	((((Sclerosperma_profizianum	Orania_palindan)	Podococcus_barteri)	Roystonea_regia)	(((Burretiokentia_grandiflora	Calamus_caryotoides)	((Geonoma_undata	((((Dypsis_decaryi	Dictyosperma_album)	(Heterospathe_cagayanensis	Veitchia_spiralis))	Kentiopsis_piersoniorum)	Hydriastele_microspadix))	((Pelagodoxa_henryana	Oenocarpus_bataua)	(Oenocarpus_minor	Prestoea_acuminata))))	Manicaria_saccifera))))	Kingia_australis);
((Bactris_major	((((Calamus_caryotoides	(((Reinhardtia_latisecta	Reinhardtia_paiewonskiana)	(Reinhardtia_gracilis	Reinhardtia_simplex))	(((((((Podococcus_barteri	Roystonea_regia)	(Sclerosperma_profizianum	Orania_palindan))	Manicaria_saccifera)	((Prestoea_acuminata	Oenocarpus_minor)	Oenocarpus_bataua))	(((Kentiopsis_piersoniorum	Heterospathe_cagayanensis)	Veitchia_spiralis)	((Dypsis_decaryi	Dictyosperma_album)	(Burretiokentia_grandiflora	Hydriastele_microspadix))))	(Pelagodoxa_henryana	Geonoma_undata))	(((Sabal_domingensis	Phoenix_dactylifera)	Serenoa_repens)	(Iriartea_deltoidea	Nypa_fruticans)))))	Attalea_speciosa)	(Elaeis_guineensis	Elaeis_oleifera))	Pseudophoenix_vinifera))	Kingia_australis);
(((((Sabal_domingensis	Phoenix_dactylifera)	Serenoa_repens)	Nypa_fruticans)	((((Attalea_speciosa	(Elaeis_guineensis	Elaeis_oleifera))	((Iriartea_deltoidea	Pseudophoenix_vinifera)	Bactris_major))	((Reinhardtia_gracilis	Calamus_caryotoides)	((Reinhardtia_latisecta	Reinhardtia_paiewonskiana)	Reinhardtia_simplex)))	((Manicaria_saccifera	((((Prestoea_acuminata	Oenocarpus_minor)	Oenocarpus_bataua)	((Dypsis_decaryi	Dictyosperma_album)	((Kentiopsis_piersoniorum	Heterospathe_cagayanensis)	(Veitchia_spiralis	(Burretiokentia_grandiflora	Hydriastele_microspadix)))))	(Geonoma_undata	Pelagodoxa_henryana)))	((Podococcus_barteri	Roystonea_regia)	(Sclerosperma_profizianum	Orania_palindan)))))	Kingia_australis);
((((Sabal_domingensis	Phoenix_dactylifera)	Serenoa_repens)	(((Pseudophoenix_vinifera	Iriartea_deltoidea)	((((Reinhardtia_gracilis	(Pelagodoxa_henryana	(Roystonea_regia	(Geonoma_undata	(((Burretiokentia_grandiflora	Hydriastele_microspadix)	(Dictyosperma_album	Dypsis_decaryi))	(Veitchia_spiralis	(Kentiopsis_piersoniorum	Heterospathe_cagayanensis)))))))	(Oenocarpus_bataua	(Prestoea_acuminata	Oenocarpus_minor)))	(Podococcus_barteri	(Orania_palindan	Sclerosperma_profizianum)))	(((Reinhardtia_simplex	(Reinhardtia_paiewonskiana	Reinhardtia_latisecta))	(((Elaeis_guineensis	Elaeis_oleifera)	Attalea_speciosa)	Bactris_major))	(Calamus_caryotoides	Manicaria_saccifera))))	Nypa_fruticans))	Kingia_australis);
(((((Manicaria_saccifera	(Geonoma_undata	(Pelagodoxa_henryana	(((Dictyosperma_album	Dypsis_decaryi)	((Veitchia_spiralis	(Kentiopsis_piersoniorum	Heterospathe_cagayanensis))	(Burretiokentia_grandiflora	Hydriastele_microspadix)))	(Oenocarpus_bataua	(Prestoea_acuminata	Oenocarpus_minor))))))	(Sclerosperma_profizianum	((Roystonea_regia	Podococcus_barteri)	Orania_palindan)))	(((((Elaeis_guineensis	Elaeis_oleifera)	Attalea_speciosa)	Bactris_major)	(Calamus_caryotoides	(Reinhardtia_simplex	(Reinhardtia_gracilis	(Reinhardtia_paiewonskiana	Reinhardtia_latisecta)))))	(Pseudophoenix_vinifera	Iriartea_deltoidea)))	(Nypa_fruticans	((Sabal_domingensis	Phoenix_dactylifera)	Serenoa_repens)))	Kingia_australis);
(((((((Geonoma_undata	(Calamus_caryotoides	Manicaria_saccifera))	((Dypsis_decaryi	((((Burretiokentia_grandiflora	Hydriastele_microspadix)	(Kentiopsis_piersoniorum	Heterospathe_cagayanensis))	Veitchia_spiralis)	Dictyosperma_album))	(Oenocarpus_bataua	(Prestoea_acuminata	Oenocarpus_minor))))	(Pelagodoxa_henryana	Reinhardtia_gracilis))	(Roystonea_regia	(Podococcus_barteri	(Sclerosperma_profizianum	Orania_palindan))))	(((((Elaeis_guineensis	Elaeis_oleifera)	Attalea_speciosa)	Bactris_major)	(Reinhardtia_simplex	(Reinhardtia_paiewonskiana	Reinhardtia_latisecta)))	(Pseudophoenix_vinifera	Iriartea_deltoidea)))	((Nypa_fruticans	(Sabal_domingensis	Phoenix_dactylifera))	Serenoa_repens))	Kingia_australis);
(((((((Geonoma_undata	Pelagodoxa_henryana)	((Dypsis_decaryi	((Veitchia_spiralis	((Burretiokentia_grandiflora	Hydriastele_microspadix)	(Dictyosperma_album	Kentiopsis_piersoniorum)))	Heterospathe_cagayanensis))	(Prestoea_acuminata	(Oenocarpus_minor	Oenocarpus_bataua))))	(Calamus_caryotoides	Manicaria_saccifera))	(Roystonea_regia	(Podococcus_barteri	(Sclerosperma_profizianum	Orania_palindan))))	(((((Elaeis_guineensis	Elaeis_oleifera)	Attalea_speciosa)	Bactris_major)	(((Reinhardtia_paiewonskiana	Reinhardtia_latisecta)	Reinhardtia_simplex)	Reinhardtia_gracilis))	(Pseudophoenix_vinifera	Iriartea_deltoidea)))	(((Sabal_domingensis	Phoenix_dactylifera)	Serenoa_repens)	Nypa_fruticans))	Kingia_australis);
(((((((Elaeis_guineensis	Elaeis_oleifera)	((Reinhardtia_paiewonskiana	Reinhardtia_latisecta)	Reinhardtia_simplex))	Attalea_speciosa)	Bactris_major)	(Reinhardtia_gracilis	Calamus_caryotoides))	((Pseudophoenix_vinifera	Iriartea_deltoidea)	(Podococcus_barteri	((Sclerosperma_profizianum	(((Phoenix_dactylifera	Sabal_domingensis)	Serenoa_repens)	Nypa_fruticans))	(((((Geonoma_undata	(Dypsis_decaryi	(((Veitchia_spiralis	((Burretiokentia_grandiflora	Hydriastele_microspadix)	Kentiopsis_piersoniorum))	Dictyosperma_album)	Heterospathe_cagayanensis)))	Pelagodoxa_henryana)	(Oenocarpus_bataua	(Prestoea_acuminata	Oenocarpus_minor)))	Manicaria_saccifera)	(Roystonea_regia	Orania_palindan))))))	Kingia_australis);
(((((Phoenix_dactylifera	Sabal_domingensis)	Serenoa_repens)	Nypa_fruticans)	((((Reinhardtia_paiewonskiana	Reinhardtia_latisecta)	(Reinhardtia_gracilis	Reinhardtia_simplex))	((Attalea_speciosa	(Elaeis_guineensis	Elaeis_oleifera))	((Pseudophoenix_vinifera	Iriartea_deltoidea)	Bactris_major)))	((((Pelagodoxa_henryana	Geonoma_undata)	((Prestoea_acuminata	(Oenocarpus_minor	Oenocarpus_bataua))	(Veitchia_spiralis	(((Burretiokentia_grandiflora	Hydriastele_microspadix)	(Dypsis_decaryi	Dictyosperma_album))	(Kentiopsis_piersoniorum	Heterospathe_cagayanensis)))))	(Calamus_caryotoides	Manicaria_saccifera))	(Roystonea_regia	((Orania_palindan	Sclerosperma_profizianum)	Podococcus_barteri)))))	Kingia_australis);
(((((Phoenix_dactylifera	Sabal_domingensis)	Serenoa_repens)	((Pseudophoenix_vinifera	Iriartea_deltoidea)	Nypa_fruticans))	((((Reinhardtia_paiewonskiana	Reinhardtia_latisecta)	(Reinhardtia_gracilis	Reinhardtia_simplex))	((Attalea_speciosa	(Elaeis_guineensis	Elaeis_oleifera))	Bactris_major))	(((((Oenocarpus_bataua	(Prestoea_acuminata	Oenocarpus_minor))	(Pelagodoxa_henryana	((Dypsis_decaryi	Dictyosperma_album)	((Kentiopsis_piersoniorum	Heterospathe_cagayanensis)	(Veitchia_spiralis	(Burretiokentia_grandiflora	Hydriastele_microspadix))))))	Geonoma_undata)	(Calamus_caryotoides	Manicaria_saccifera))	(Roystonea_regia	(Orania_palindan	(Sclerosperma_profizianum	Podococcus_barteri))))))	Kingia_australis);
(((((Phoenix_dactylifera	Sabal_domingensis)	Serenoa_repens)	Nypa_fruticans)	((Pseudophoenix_vinifera	Iriartea_deltoidea)	((((Reinhardtia_paiewonskiana	Reinhardtia_latisecta)	Reinhardtia_simplex)	((Attalea_speciosa	(Reinhardtia_gracilis	(Elaeis_guineensis	Elaeis_oleifera)))	Bactris_major))	((((Geonoma_undata	Pelagodoxa_henryana)	((((Dypsis_decaryi	Dictyosperma_album)	Burretiokentia_grandiflora)	((Hydriastele_microspadix	(Kentiopsis_piersoniorum	Heterospathe_cagayanensis))	Veitchia_spiralis))	(Prestoea_acuminata	(Oenocarpus_bataua	(Oenocarpus_minor	Calamus_caryotoides)))))	Manicaria_saccifera)	(Sclerosperma_profizianum	(Orania_palindan	(Podococcus_barteri	Roystonea_regia)))))))	Kingia_australis);
((((((Reinhardtia_paiewonskiana	Reinhardtia_latisecta)	(Reinhardtia_gracilis	Reinhardtia_simplex))	((Elaeis_guineensis	Elaeis_oleifera)	((Pseudophoenix_vinifera	Bactris_major)	Attalea_speciosa)))	((((Oenocarpus_minor	Prestoea_acuminata)	Oenocarpus_bataua)	((Geonoma_undata	((Dypsis_decaryi	Dictyosperma_album)	(Veitchia_spiralis	((Burretiokentia_grandiflora	Hydriastele_microspadix)	(Kentiopsis_piersoniorum	Heterospathe_cagayanensis)))))	Pelagodoxa_henryana))	((Calamus_caryotoides	Manicaria_saccifera)	(Sclerosperma_profizianum	(Orania_palindan	(Podococcus_barteri	Roystonea_regia))))))	(((Phoenix_dactylifera	Sabal_domingensis)	Serenoa_repens)	(Nypa_fruticans	Iriartea_deltoidea)))	Kingia_australis);
((((((Reinhardtia_paiewonskiana	Reinhardtia_latisecta)	(Reinhardtia_gracilis	Reinhardtia_simplex))	(Bactris_major	((Elaeis_guineensis	Elaeis_oleifera)	Attalea_speciosa)))	((Iriartea_deltoidea	Pseudophoenix_vinifera)	((((Oenocarpus_minor	Prestoea_acuminata)	Oenocarpus_bataua)	((Geonoma_undata	((Dypsis_decaryi	(Heterospathe_cagayanensis	Dictyosperma_album))	(Veitchia_spiralis	((Burretiokentia_grandiflora	Hydriastele_microspadix)	Kentiopsis_piersoniorum))))	Pelagodoxa_henryana))	((Calamus_caryotoides	Manicaria_saccifera)	((Orania_palindan	(Podococcus_barteri	Sclerosperma_profizianum))	Roystonea_regia)))))	((Phoenix_dactylifera	(Sabal_domingensis	Serenoa_repens))	Nypa_fruticans))	Kingia_australis);
((Calamus_caryotoides	(((Reinhardtia_paiewonskiana	Reinhardtia_latisecta)	(Reinhardtia_gracilis	Reinhardtia_simplex))	(((Attalea_speciosa	(Elaeis_oleifera	Elaeis_guineensis))	Bactris_major)	(((Roystonea_regia	((Podococcus_barteri	Sclerosperma_profizianum)	Orania_palindan))	(Manicaria_saccifera	(((Heterospathe_cagayanensis	(Dypsis_decaryi	(Veitchia_spiralis	((Dictyosperma_album	Kentiopsis_piersoniorum)	(Hydriastele_microspadix	Burretiokentia_grandiflora)))))	(Oenocarpus_bataua	(Prestoea_acuminata	Oenocarpus_minor)))	(Pelagodoxa_henryana	Geonoma_undata))))	((Nypa_fruticans	(Pseudophoenix_vinifera	Iriartea_deltoidea))	(Phoenix_dactylifera	(Serenoa_repens	Sabal_domingensis)))))))	Kingia_australis);
((Calamus_caryotoides	(((Reinhardtia_paiewonskiana	Reinhardtia_latisecta)	(Reinhardtia_gracilis	Reinhardtia_simplex))	(((Attalea_speciosa	(Elaeis_oleifera	Elaeis_guineensis))	Bactris_major)	((((Geonoma_undata	((Manicaria_saccifera	(Pelagodoxa_henryana	(Sclerosperma_profizianum	Orania_palindan)))	(((Hydriastele_microspadix	Heterospathe_cagayanensis)	Dictyosperma_album)	(((Veitchia_spiralis	(Roystonea_regia	Burretiokentia_grandiflora))	Kentiopsis_piersoniorum)	(Podococcus_barteri	Dypsis_decaryi)))))	(Oenocarpus_bataua	(Prestoea_acuminata	Oenocarpus_minor)))	((Serenoa_repens	Nypa_fruticans)	(Phoenix_dactylifera	Sabal_domingensis)))	(Pseudophoenix_vinifera	Iriartea_deltoidea)))))	Kingia_australis);
((Calamus_caryotoides	((Pseudophoenix_vinifera	Iriartea_deltoidea)	((((Reinhardtia_paiewonskiana	Reinhardtia_latisecta)	(Reinhardtia_gracilis	Reinhardtia_simplex))	((Attalea_speciosa	(Elaeis_oleifera	Elaeis_guineensis))	Bactris_major))	((Nypa_fruticans	(Serenoa_repens	(Phoenix_dactylifera	Sabal_domingensis)))	((Manicaria_saccifera	(Sclerosperma_profizianum	(Orania_palindan	(Roystonea_regia	Podococcus_barteri))))	(((Oenocarpus_minor	(Oenocarpus_bataua	Prestoea_acuminata))	(Dypsis_decaryi	(Dictyosperma_album	((Veitchia_spiralis	(Hydriastele_microspadix	Burretiokentia_grandiflora))	(Heterospathe_cagayanensis	Kentiopsis_piersoniorum)))))	(Pelagodoxa_henryana	Geonoma_undata)))))))	Kingia_australis);
(((Nypa_fruticans	(Serenoa_repens	(Phoenix_dactylifera	Sabal_domingensis)))	((((((Elaeis_oleifera	Elaeis_guineensis)	(((Reinhardtia_gracilis	Reinhardtia_paiewonskiana)	Reinhardtia_latisecta)	Reinhardtia_simplex))	Bactris_major)	Attalea_speciosa)	(Calamus_caryotoides	(Pseudophoenix_vinifera	Iriartea_deltoidea)))	(((Roystonea_regia	(Podococcus_barteri	Burretiokentia_grandiflora))	(Sclerosperma_profizianum	Orania_palindan))	(((((Oenocarpus_minor	Prestoea_acuminata)	Oenocarpus_bataua)	(((Dictyosperma_album	Kentiopsis_piersoniorum)	(Hydriastele_microspadix	Veitchia_spiralis))	(Heterospathe_cagayanensis	Dypsis_decaryi)))	(Pelagodoxa_henryana	Geonoma_undata))	Manicaria_saccifera))))	Kingia_australis);
(((Nypa_fruticans	(Phoenix_dactylifera	(Sabal_domingensis	Serenoa_repens)))	((((((Elaeis_oleifera	Elaeis_guineensis)	Bactris_major)	Attalea_speciosa)	(((Reinhardtia_paiewonskiana	Reinhardtia_latisecta)	Reinhardtia_simplex)	Reinhardtia_gracilis))	(Pseudophoenix_vinifera	Iriartea_deltoidea))	((((Geonoma_undata	(((Dictyosperma_album	Heterospathe_cagayanensis)	(Burretiokentia_grandiflora	Hydriastele_microspadix))	(Veitchia_spiralis	(Dypsis_decaryi	Kentiopsis_piersoniorum))))	Pelagodoxa_henryana)	((Calamus_caryotoides	Manicaria_saccifera)	(Podococcus_barteri	(Sclerosperma_profizianum	(Roystonea_regia	Orania_palindan)))))	((Oenocarpus_minor	Prestoea_acuminata)	Oenocarpus_bataua))))	Kingia_australis);
((((((Elaeis_oleifera	Elaeis_guineensis)	Bactris_major)	Attalea_speciosa)	(Calamus_caryotoides	((Reinhardtia_paiewonskiana	Reinhardtia_latisecta)	(Reinhardtia_gracilis	Reinhardtia_simplex))))	(((((Oenocarpus_minor	Prestoea_acuminata)	Oenocarpus_bataua)	((Serenoa_repens	(Phoenix_dactylifera	Sabal_domingensis))	((Pseudophoenix_vinifera	Iriartea_deltoidea)	Nypa_fruticans)))	(Geonoma_undata	(((((Dypsis_decaryi	Dictyosperma_album)	Heterospathe_cagayanensis)	((Kentiopsis_piersoniorum	Veitchia_spiralis)	(Hydriastele_microspadix	Burretiokentia_grandiflora)))	Pelagodoxa_henryana)	((Podococcus_barteri	(Sclerosperma_profizianum	Orania_palindan))	Roystonea_regia))))	Manicaria_saccifera))	Kingia_australis);
((Calamus_caryotoides	(((((Pseudophoenix_vinifera	Iriartea_deltoidea)	Nypa_fruticans)	(Serenoa_repens	(Phoenix_dactylifera	Sabal_domingensis)))	(((((Orania_palindan	(Burretiokentia_grandiflora	Roystonea_regia))	Geonoma_undata)	(((Hydriastele_microspadix	(Kentiopsis_piersoniorum	Heterospathe_cagayanensis))	(Veitchia_spiralis	(Dypsis_decaryi	Dictyosperma_album)))	Pelagodoxa_henryana))	(Manicaria_saccifera	(Podococcus_barteri	Sclerosperma_profizianum)))	((Oenocarpus_minor	Prestoea_acuminata)	Oenocarpus_bataua)))	((Bactris_major	(Attalea_speciosa	(Elaeis_oleifera	Elaeis_guineensis)))	(((Reinhardtia_gracilis	Reinhardtia_paiewonskiana)	Reinhardtia_latisecta)	Reinhardtia_simplex))))	Kingia_australis);
(((Nypa_fruticans	(Serenoa_repens	(Phoenix_dactylifera	Sabal_domingensis)))	(((((Pseudophoenix_vinifera	Iriartea_deltoidea)	Bactris_major)	(Attalea_speciosa	(Elaeis_oleifera	Elaeis_guineensis)))	((Reinhardtia_paiewonskiana	Reinhardtia_latisecta)	(Reinhardtia_gracilis	Reinhardtia_simplex)))	((((Calamus_caryotoides	Pelagodoxa_henryana)	(Geonoma_undata	(((Oenocarpus_minor	Prestoea_acuminata)	Oenocarpus_bataua)	(Dypsis_decaryi	((((Hydriastele_microspadix	Burretiokentia_grandiflora)	(Veitchia_spiralis	Kentiopsis_piersoniorum))	Dictyosperma_album)	Heterospathe_cagayanensis)))))	Manicaria_saccifera)	(Roystonea_regia	((Sclerosperma_profizianum	Podococcus_barteri)	Orania_palindan)))))	Kingia_australis);
((Serenoa_repens	((Phoenix_dactylifera	Sabal_domingensis)	((((((Pseudophoenix_vinifera	Bactris_major)	Calamus_caryotoides)	(Attalea_speciosa	(Elaeis_oleifera	Elaeis_guineensis)))	((Reinhardtia_paiewonskiana	Reinhardtia_latisecta)	(Reinhardtia_gracilis	Reinhardtia_simplex)))	((((Iriartea_deltoidea	(Manicaria_saccifera	((Oenocarpus_minor	Prestoea_acuminata)	Oenocarpus_bataua)))	(Pelagodoxa_henryana	(((Veitchia_spiralis	(Hydriastele_microspadix	Burretiokentia_grandiflora))	(Kentiopsis_piersoniorum	Heterospathe_cagayanensis))	(Dypsis_decaryi	Dictyosperma_album))))	Geonoma_undata)	(Roystonea_regia	((Sclerosperma_profizianum	Podococcus_barteri)	Orania_palindan))))	Nypa_fruticans)))	Kingia_australis);
(((((((Bactris_major	((Elaeis_oleifera	Elaeis_guineensis)	Attalea_speciosa))	((Reinhardtia_gracilis	(Reinhardtia_paiewonskiana	Reinhardtia_latisecta))	Reinhardtia_simplex))	(Manicaria_saccifera	(((((Podococcus_barteri	Roystonea_regia)	(Sclerosperma_profizianum	Orania_palindan))	Pelagodoxa_henryana)	(Geonoma_undata	((Dypsis_decaryi	Dictyosperma_album)	((Kentiopsis_piersoniorum	(Hydriastele_microspadix	Heterospathe_cagayanensis))	(Veitchia_spiralis	Burretiokentia_grandiflora)))))	((Oenocarpus_minor	Prestoea_acuminata)	Oenocarpus_bataua))))	(Iriartea_deltoidea	Pseudophoenix_vinifera))	Calamus_caryotoides)	(Nypa_fruticans	(Serenoa_repens	(Phoenix_dactylifera	Sabal_domingensis))))	Kingia_australis);
((((Nypa_fruticans	(Serenoa_repens	(Sabal_domingensis	Phoenix_dactylifera)))	(((((((Oenocarpus_minor	Prestoea_acuminata)	Oenocarpus_bataua)	(Geonoma_undata	(Dypsis_decaryi	((Dictyosperma_album	(Kentiopsis_piersoniorum	((Burretiokentia_grandiflora	Hydriastele_microspadix)	Veitchia_spiralis)))	Heterospathe_cagayanensis))))	Pelagodoxa_henryana)	Manicaria_saccifera)	(Sclerosperma_profizianum	(Orania_palindan	(Podococcus_barteri	Roystonea_regia))))	((((Reinhardtia_gracilis	Reinhardtia_simplex)	(Reinhardtia_latisecta	Reinhardtia_paiewonskiana))	(Bactris_major	(Attalea_speciosa	(Elaeis_guineensis	Elaeis_oleifera))))	(Iriartea_deltoidea	Pseudophoenix_vinifera))))	Calamus_caryotoides)	Kingia_australis);
((((Manicaria_saccifera	(((Oenocarpus_minor	Prestoea_acuminata)	Oenocarpus_bataua)	((Geonoma_undata	Pelagodoxa_henryana)	(Reinhardtia_gracilis	((Roystonea_regia	(Sclerosperma_profizianum	Orania_palindan))	((Dictyosperma_album	(Kentiopsis_piersoniorum	((Burretiokentia_grandiflora	Hydriastele_microspadix)	Veitchia_spiralis)))	(Heterospathe_cagayanensis	(Podococcus_barteri	Dypsis_decaryi))))))))	((Reinhardtia_simplex	(Reinhardtia_latisecta	Reinhardtia_paiewonskiana))	((Calamus_caryotoides	(Iriartea_deltoidea	Pseudophoenix_vinifera))	((Attalea_speciosa	(Elaeis_guineensis	Elaeis_oleifera))	Bactris_major))))	(Nypa_fruticans	(Serenoa_repens	(Sabal_domingensis	Phoenix_dactylifera))))	Kingia_australis);
(((((((Prestoea_acuminata	(Oenocarpus_bataua	Oenocarpus_minor))	(Heterospathe_cagayanensis	(Dypsis_decaryi	(Dictyosperma_album	(Veitchia_spiralis	(Kentiopsis_piersoniorum	(Burretiokentia_grandiflora	Hydriastele_microspadix)))))))	(Geonoma_undata	Pelagodoxa_henryana))	(Roystonea_regia	(Orania_palindan	(Podococcus_barteri	Sclerosperma_profizianum))))	((Calamus_caryotoides	Manicaria_saccifera)	((Reinhardtia_gracilis	(Reinhardtia_simplex	(Reinhardtia_latisecta	Reinhardtia_paiewonskiana)))	((Bactris_major	(Iriartea_deltoidea	Pseudophoenix_vinifera))	(Attalea_speciosa	(Elaeis_guineensis	Elaeis_oleifera))))))	(Nypa_fruticans	(Serenoa_repens	(Sabal_domingensis	Phoenix_dactylifera))))	Kingia_australis);
((Nypa_fruticans	((Serenoa_repens	(Sabal_domingensis	Phoenix_dactylifera))	(((Reinhardtia_simplex	(Reinhardtia_latisecta	Reinhardtia_paiewonskiana))	((Calamus_caryotoides	(Bactris_major	(Iriartea_deltoidea	Pseudophoenix_vinifera)))	(Attalea_speciosa	(Elaeis_guineensis	Elaeis_oleifera))))	((Manicaria_saccifera	(Roystonea_regia	(Orania_palindan	(Podococcus_barteri	Sclerosperma_profizianum))))	((((Oenocarpus_bataua	Oenocarpus_minor)	Prestoea_acuminata)	(((((Hydriastele_microspadix	Dictyosperma_album)	(Heterospathe_cagayanensis	Kentiopsis_piersoniorum))	Pelagodoxa_henryana)	(Burretiokentia_grandiflora	Veitchia_spiralis))	(Reinhardtia_gracilis	Dypsis_decaryi)))	Geonoma_undata)))))	Kingia_australis);
((((((((Dypsis_decaryi	(Hydriastele_microspadix	(Dictyosperma_album	((Heterospathe_cagayanensis	Kentiopsis_piersoniorum)	(Burretiokentia_grandiflora	Veitchia_spiralis)))))	(Geonoma_undata	Pelagodoxa_henryana))	((Manicaria_saccifera	(Roystonea_regia	(Orania_palindan	(Podococcus_barteri	Sclerosperma_profizianum))))	(Oenocarpus_bataua	(Oenocarpus_minor	Prestoea_acuminata))))	(((Bactris_major	Attalea_speciosa)	(Elaeis_guineensis	Elaeis_oleifera))	((Reinhardtia_gracilis	Reinhardtia_simplex)	(Reinhardtia_latisecta	Reinhardtia_paiewonskiana))))	(Iriartea_deltoidea	Pseudophoenix_vinifera))	(Nypa_fruticans	(Serenoa_repens	(Sabal_domingensis	Phoenix_dactylifera))))	Calamus_caryotoides)	Kingia_australis);
((Pelagodoxa_henryana	(Reinhardtia_gracilis	(((Dypsis_decaryi	(((Podococcus_barteri	Dictyosperma_album)	(Kentiopsis_piersoniorum	((Hydriastele_microspadix	Burretiokentia_grandiflora)	Veitchia_spiralis)))	Heterospathe_cagayanensis))	Geonoma_undata)	((Oenocarpus_bataua	(Oenocarpus_minor	Prestoea_acuminata))	(Manicaria_saccifera	((Roystonea_regia	(Orania_palindan	Sclerosperma_profizianum))	((Calamus_caryotoides	((Bactris_major	(Attalea_speciosa	(Elaeis_guineensis	Elaeis_oleifera)))	(Reinhardtia_simplex	(Reinhardtia_latisecta	Reinhardtia_paiewonskiana))))	(((Iriartea_deltoidea	Pseudophoenix_vinifera)	Nypa_fruticans)	(Serenoa_repens	(Sabal_domingensis	Phoenix_dactylifera))))))))))	Kingia_australis);
((((Reinhardtia_gracilis	Reinhardtia_simplex)	(Reinhardtia_latisecta	Reinhardtia_paiewonskiana))	((((Iriartea_deltoidea	Pseudophoenix_vinifera)	(Nypa_fruticans	(Serenoa_repens	(Sabal_domingensis	Phoenix_dactylifera))))	(Manicaria_saccifera	(((Roystonea_regia	(Podococcus_barteri	(Orania_palindan	Sclerosperma_profizianum)))	(Pelagodoxa_henryana	((Dypsis_decaryi	((Kentiopsis_piersoniorum	((Hydriastele_microspadix	Burretiokentia_grandiflora)	Veitchia_spiralis))	(Heterospathe_cagayanensis	Dictyosperma_album)))	Geonoma_undata)))	(Oenocarpus_bataua	(Oenocarpus_minor	Prestoea_acuminata)))))	((Calamus_caryotoides	Bactris_major)	(Attalea_speciosa	(Elaeis_guineensis	Elaeis_oleifera)))))	Kingia_australis);
((Pelagodoxa_henryana	(((((Bactris_major	((Attalea_speciosa	(Elaeis_guineensis	Elaeis_oleifera))	Calamus_caryotoides))	((Reinhardtia_gracilis	Reinhardtia_simplex)	(Reinhardtia_latisecta	Reinhardtia_paiewonskiana)))	((Iriartea_deltoidea	Pseudophoenix_vinifera)	(Nypa_fruticans	(Serenoa_repens	(Sabal_domingensis	Phoenix_dactylifera)))))	(Oenocarpus_bataua	(Oenocarpus_minor	Prestoea_acuminata)))	((Manicaria_saccifera	(Roystonea_regia	(Orania_palindan	(Sclerosperma_profizianum	Podococcus_barteri))))	(((Kentiopsis_piersoniorum	((Hydriastele_microspadix	Burretiokentia_grandiflora)	Veitchia_spiralis))	(Heterospathe_cagayanensis	Dictyosperma_album))	(Geonoma_undata	Dypsis_decaryi)))))	Kingia_australis);
(((((((Roystonea_regia	Manicaria_saccifera)	(Orania_palindan	(Sclerosperma_profizianum	Podococcus_barteri)))	(((Oenocarpus_bataua	(Oenocarpus_minor	Prestoea_acuminata))	(Geonoma_undata	Pelagodoxa_henryana))	(((Kentiopsis_piersoniorum	((Hydriastele_microspadix	Burretiokentia_grandiflora)	Veitchia_spiralis))	Heterospathe_cagayanensis)	(Dictyosperma_album	Dypsis_decaryi))))	((((Attalea_speciosa	Bactris_major)	(Elaeis_guineensis	Elaeis_oleifera))	(((Reinhardtia_latisecta	Reinhardtia_paiewonskiana)	Reinhardtia_simplex)	Reinhardtia_gracilis))	(Iriartea_deltoidea	Pseudophoenix_vinifera)))	(Nypa_fruticans	(Serenoa_repens	(Sabal_domingensis	Phoenix_dactylifera))))	Calamus_caryotoides)	Kingia_australis);
(((((((Pseudophoenix_vinifera	Bactris_major)	((Elaeis_guineensis	Elaeis_oleifera)	Attalea_speciosa))	((Reinhardtia_latisecta	Reinhardtia_paiewonskiana)	(Reinhardtia_gracilis	Reinhardtia_simplex)))	(((Roystonea_regia	(Sclerosperma_profizianum	(Podococcus_barteri	Orania_palindan)))	(Pelagodoxa_henryana	((Geonoma_undata	((((Hydriastele_microspadix	Burretiokentia_grandiflora)	Veitchia_spiralis)	(Heterospathe_cagayanensis	Kentiopsis_piersoniorum))	(Dictyosperma_album	Dypsis_decaryi)))	(Oenocarpus_bataua	(Oenocarpus_minor	Prestoea_acuminata)))))	(Calamus_caryotoides	Manicaria_saccifera)))	Iriartea_deltoidea)	(Nypa_fruticans	(Serenoa_repens	(Sabal_domingensis	Phoenix_dactylifera))))	Kingia_australis);
(((Nypa_fruticans	((Sabal_domingensis	Phoenix_dactylifera)	Serenoa_repens))	((Pseudophoenix_vinifera	Iriartea_deltoidea)	((Calamus_caryotoides	(((Reinhardtia_latisecta	Reinhardtia_paiewonskiana)	(Reinhardtia_gracilis	Reinhardtia_simplex))	(Bactris_major	(Attalea_speciosa	(Elaeis_guineensis	Elaeis_oleifera)))))	(((Burretiokentia_grandiflora	Roystonea_regia)	(Orania_palindan	(Sclerosperma_profizianum	Podococcus_barteri)))	(((Pelagodoxa_henryana	Manicaria_saccifera)	(Oenocarpus_bataua	(Prestoea_acuminata	Oenocarpus_minor)))	(Geonoma_undata	((Veitchia_spiralis	Kentiopsis_piersoniorum)	(Dypsis_decaryi	((Dictyosperma_album	Heterospathe_cagayanensis)	Hydriastele_microspadix)))))))))	Kingia_australis);
((Elaeis_oleifera	(((((((Roystonea_regia	(Orania_palindan	(Sclerosperma_profizianum	Podococcus_barteri)))	((((Veitchia_spiralis	(Kentiopsis_piersoniorum	(Hydriastele_microspadix	Burretiokentia_grandiflora)))	((Dypsis_decaryi	Dictyosperma_album)	Heterospathe_cagayanensis))	((Geonoma_undata	Pelagodoxa_henryana)	(Oenocarpus_bataua	(Prestoea_acuminata	Oenocarpus_minor))))	(Calamus_caryotoides	Manicaria_saccifera)))	((Iriartea_deltoidea	Nypa_fruticans)	((Sabal_domingensis	Phoenix_dactylifera)	Serenoa_repens)))	(Pseudophoenix_vinifera	Bactris_major))	Attalea_speciosa)	((Reinhardtia_latisecta	Reinhardtia_paiewonskiana)	(Reinhardtia_gracilis	Reinhardtia_simplex)))	Elaeis_guineensis))	Kingia_australis);
((Bactris_major	(Attalea_speciosa	(((((((Roystonea_regia	(Orania_palindan	(Sclerosperma_profizianum	Podococcus_barteri)))	((Pelagodoxa_henryana	((Oenocarpus_bataua	(Prestoea_acuminata	Oenocarpus_minor))	(Geonoma_undata	(((Kentiopsis_piersoniorum	((Hydriastele_microspadix	Burretiokentia_grandiflora)	Veitchia_spiralis))	(Heterospathe_cagayanensis	Dictyosperma_album))	Dypsis_decaryi))))	Manicaria_saccifera))	(Nypa_fruticans	((Sabal_domingensis	Phoenix_dactylifera)	Serenoa_repens)))	(Pseudophoenix_vinifera	Iriartea_deltoidea))	((Reinhardtia_latisecta	Reinhardtia_paiewonskiana)	(Reinhardtia_gracilis	Reinhardtia_simplex)))	Calamus_caryotoides)	(Elaeis_guineensis	Elaeis_oleifera))))	Kingia_australis);
(((Nypa_fruticans	((Sabal_domingensis	Phoenix_dactylifera)	Serenoa_repens))	((((Reinhardtia_gracilis	(Reinhardtia_latisecta	Reinhardtia_paiewonskiana))	Reinhardtia_simplex)	(((Pseudophoenix_vinifera	Iriartea_deltoidea)	Bactris_major)	(Calamus_caryotoides	((Elaeis_guineensis	Elaeis_oleifera)	Attalea_speciosa))))	((Geonoma_undata	((((Burretiokentia_grandiflora	Kentiopsis_piersoniorum)	Veitchia_spiralis)	((Hydriastele_microspadix	Heterospathe_cagayanensis)	Dictyosperma_album))	Dypsis_decaryi))	(((Pelagodoxa_henryana	(Orania_palindan	(Sclerosperma_profizianum	Podococcus_barteri)))	Manicaria_saccifera)	(Roystonea_regia	(Oenocarpus_bataua	(Prestoea_acuminata	Oenocarpus_minor)))))))	Kingia_australis);
(((Nypa_fruticans	((Sabal_domingensis	Phoenix_dactylifera)	Serenoa_repens))	(((((Reinhardtia_gracilis	(Reinhardtia_latisecta	Reinhardtia_paiewonskiana))	Reinhardtia_simplex)	((Pseudophoenix_vinifera	Bactris_major)	((Elaeis_guineensis	Elaeis_oleifera)	Attalea_speciosa)))	Iriartea_deltoidea)	(((((Oenocarpus_bataua	(Prestoea_acuminata	Oenocarpus_minor))	(Geonoma_undata	(((Kentiopsis_piersoniorum	((Hydriastele_microspadix	Burretiokentia_grandiflora)	Veitchia_spiralis))	(Heterospathe_cagayanensis	Dictyosperma_album))	Dypsis_decaryi)))	(Calamus_caryotoides	Pelagodoxa_henryana))	Manicaria_saccifera)	(Roystonea_regia	(Orania_palindan	(Sclerosperma_profizianum	Podococcus_barteri))))))	Kingia_australis);
(((((((Reinhardtia_latisecta	Reinhardtia_paiewonskiana)	Reinhardtia_simplex)	(((Calamus_caryotoides	((Iriartea_deltoidea	Pseudophoenix_vinifera)	Bactris_major))	(Elaeis_guineensis	Elaeis_oleifera))	Attalea_speciosa))	((Geonoma_undata	((Pelagodoxa_henryana	((((Kentiopsis_piersoniorum	Heterospathe_cagayanensis)	(Hydriastele_microspadix	Burretiokentia_grandiflora))	Veitchia_spiralis)	(Dictyosperma_album	Dypsis_decaryi)))	((Oenocarpus_bataua	(Prestoea_acuminata	Oenocarpus_minor))	(Orania_palindan	Manicaria_saccifera))))	(Reinhardtia_gracilis	((Podococcus_barteri	Roystonea_regia)	Sclerosperma_profizianum))))	Nypa_fruticans)	((Sabal_domingensis	Phoenix_dactylifera)	Serenoa_repens))	Kingia_australis);
((((((((Reinhardtia_latisecta	Reinhardtia_paiewonskiana)	Reinhardtia_simplex)	((Pseudophoenix_vinifera	Bactris_major)	((Elaeis_guineensis	Elaeis_oleifera)	Attalea_speciosa)))	Reinhardtia_gracilis)	((((Oenocarpus_bataua	(Prestoea_acuminata	Oenocarpus_minor))	((Dypsis_decaryi	(Heterospathe_cagayanensis	(Hydriastele_microspadix	(((Kentiopsis_piersoniorum	Dictyosperma_album)	Veitchia_spiralis)	Burretiokentia_grandiflora))))	Geonoma_undata))	Pelagodoxa_henryana)	(((Podococcus_barteri	(Orania_palindan	Sclerosperma_profizianum))	Roystonea_regia)	Manicaria_saccifera)))	((Phoenix_dactylifera	(Serenoa_repens	Sabal_domingensis))	(Iriartea_deltoidea	Nypa_fruticans)))	Calamus_caryotoides)	Kingia_australis);
((Elaeis_oleifera	(((Bactris_major	Attalea_speciosa)	((((((Pelagodoxa_henryana	((Oenocarpus_bataua	(Prestoea_acuminata	Oenocarpus_minor))	(((Kentiopsis_piersoniorum	Veitchia_spiralis)	((Dictyosperma_album	Hydriastele_microspadix)	Heterospathe_cagayanensis))	(Geonoma_undata	Dypsis_decaryi))))	Manicaria_saccifera)	((Orania_palindan	Sclerosperma_profizianum)	(Podococcus_barteri	(Burretiokentia_grandiflora	Roystonea_regia))))	((Phoenix_dactylifera	Sabal_domingensis)	(Serenoa_repens	((Iriartea_deltoidea	Pseudophoenix_vinifera)	Nypa_fruticans))))	Calamus_caryotoides)	(Reinhardtia_simplex	((Reinhardtia_latisecta	Reinhardtia_paiewonskiana)	Reinhardtia_gracilis))))	Elaeis_guineensis))	Kingia_australis);
((Pelagodoxa_henryana	((((Manicaria_saccifera	((((Podococcus_barteri	Orania_palindan)	Sclerosperma_profizianum)	Roystonea_regia)	((((Iriartea_deltoidea	Pseudophoenix_vinifera)	Nypa_fruticans)	((Phoenix_dactylifera	Sabal_domingensis)	Serenoa_repens))	((Reinhardtia_simplex	((Reinhardtia_latisecta	Reinhardtia_paiewonskiana)	Reinhardtia_gracilis))	(Bactris_major	(Attalea_speciosa	(Elaeis_guineensis	Elaeis_oleifera)))))))	(Geonoma_undata	(Oenocarpus_bataua	(Prestoea_acuminata	Oenocarpus_minor))))	((Dypsis_decaryi	Dictyosperma_album)	((Kentiopsis_piersoniorum	Heterospathe_cagayanensis)	((Hydriastele_microspadix	Burretiokentia_grandiflora)	Veitchia_spiralis))))	Calamus_caryotoides))	Kingia_australis);
((Bactris_major	(Attalea_speciosa	((((((Calamus_caryotoides	Manicaria_saccifera)	(((((Dypsis_decaryi	Dictyosperma_album)	((Kentiopsis_piersoniorum	Heterospathe_cagayanensis)	((Hydriastele_microspadix	Burretiokentia_grandiflora)	Veitchia_spiralis)))	Geonoma_undata)	Pelagodoxa_henryana)	(Oenocarpus_bataua	(Prestoea_acuminata	Oenocarpus_minor))))	(Sclerosperma_profizianum	(Orania_palindan	(Roystonea_regia	Podococcus_barteri))))	(((Iriartea_deltoidea	Pseudophoenix_vinifera)	Nypa_fruticans)	((Phoenix_dactylifera	Sabal_domingensis)	Serenoa_repens)))	(Reinhardtia_simplex	((Reinhardtia_latisecta	Reinhardtia_paiewonskiana)	Reinhardtia_gracilis)))	(Elaeis_guineensis	Elaeis_oleifera))))	Kingia_australis);
(((((((Roystonea_regia	(Sclerosperma_profizianum	(Podococcus_barteri	Orania_palindan)))	(((Oenocarpus_bataua	(Prestoea_acuminata	Oenocarpus_minor))	Manicaria_saccifera)	(Pelagodoxa_henryana	(Geonoma_undata	((Dictyosperma_album	Dypsis_decaryi)	((Kentiopsis_piersoniorum	Heterospathe_cagayanensis)	((Hydriastele_microspadix	Burretiokentia_grandiflora)	Veitchia_spiralis)))))))	(Nypa_fruticans	(Serenoa_repens	(Phoenix_dactylifera	Sabal_domingensis))))	(Iriartea_deltoidea	Pseudophoenix_vinifera))	((Bactris_major	(Attalea_speciosa	(Elaeis_guineensis	Elaeis_oleifera)))	((Reinhardtia_gracilis	Reinhardtia_simplex)	(Reinhardtia_latisecta	Reinhardtia_paiewonskiana))))	Calamus_caryotoides)	Kingia_australis);
((Attalea_speciosa	((Elaeis_guineensis	Elaeis_oleifera)	(((Calamus_caryotoides	((Reinhardtia_gracilis	Reinhardtia_simplex)	(Reinhardtia_latisecta	Reinhardtia_paiewonskiana)))	(((Roystonea_regia	(Sclerosperma_profizianum	(Podococcus_barteri	Orania_palindan)))	(Manicaria_saccifera	(Geonoma_undata	(((Oenocarpus_bataua	(Prestoea_acuminata	Oenocarpus_minor))	((((Dictyosperma_album	Dypsis_decaryi)	Kentiopsis_piersoniorum)	(Veitchia_spiralis	Heterospathe_cagayanensis))	(Hydriastele_microspadix	Burretiokentia_grandiflora)))	Pelagodoxa_henryana))))	((Nypa_fruticans	(Serenoa_repens	(Phoenix_dactylifera	Sabal_domingensis)))	(Iriartea_deltoidea	Pseudophoenix_vinifera))))	Bactris_major)))	Kingia_australis);
((Reinhardtia_latisecta	(Reinhardtia_paiewonskiana	(((Attalea_speciosa	((((Geonoma_undata	(((Oenocarpus_bataua	(Prestoea_acuminata	Oenocarpus_minor))	((((Hydriastele_microspadix	Burretiokentia_grandiflora)	Veitchia_spiralis)	(Dypsis_decaryi	Kentiopsis_piersoniorum))	(Dictyosperma_album	Heterospathe_cagayanensis)))	Pelagodoxa_henryana))	((Roystonea_regia	(Orania_palindan	(Sclerosperma_profizianum	Podococcus_barteri)))	Manicaria_saccifera))	(Calamus_caryotoides	((Serenoa_repens	(Phoenix_dactylifera	Sabal_domingensis))	Nypa_fruticans)))	(((Iriartea_deltoidea	Pseudophoenix_vinifera)	Bactris_major)	(Elaeis_guineensis	Elaeis_oleifera))))	Reinhardtia_gracilis)	Reinhardtia_simplex)))	Kingia_australis);
((((Serenoa_repens	(Phoenix_dactylifera	Sabal_domingensis))	Nypa_fruticans)	(((((Attalea_speciosa	(Elaeis_guineensis	Elaeis_oleifera))	((Iriartea_deltoidea	Pseudophoenix_vinifera)	Bactris_major))	Calamus_caryotoides)	(Reinhardtia_simplex	(Reinhardtia_gracilis	(Reinhardtia_latisecta	Reinhardtia_paiewonskiana))))	((Burretiokentia_grandiflora	Roystonea_regia)	((Orania_palindan	(Sclerosperma_profizianum	Manicaria_saccifera))	(Geonoma_undata	(((Oenocarpus_bataua	(Prestoea_acuminata	Oenocarpus_minor))	(((Dictyosperma_album	Heterospathe_cagayanensis)	(Hydriastele_microspadix	(Dypsis_decaryi	Kentiopsis_piersoniorum)))	Veitchia_spiralis))	(Podococcus_barteri	Pelagodoxa_henryana)))))))	Kingia_australis);
((Calamus_caryotoides	((Pseudophoenix_vinifera	Bactris_major)	((Elaeis_guineensis	Elaeis_oleifera)	(Attalea_speciosa	(((Reinhardtia_gracilis	Reinhardtia_simplex)	(Reinhardtia_latisecta	Reinhardtia_paiewonskiana))	(Iriartea_deltoidea	(((Roystonea_regia	(Orania_palindan	(Sclerosperma_profizianum	Podococcus_barteri)))	(Manicaria_saccifera	(((Oenocarpus_bataua	(Prestoea_acuminata	Oenocarpus_minor))	(((Burretiokentia_grandiflora	((Hydriastele_microspadix	Dictyosperma_album)	Heterospathe_cagayanensis))	(Dypsis_decaryi	Kentiopsis_piersoniorum))	Veitchia_spiralis))	(Geonoma_undata	Pelagodoxa_henryana))))	((Serenoa_repens	(Phoenix_dactylifera	Sabal_domingensis))	Nypa_fruticans))))))))	Kingia_australis);
((Reinhardtia_latisecta	(Reinhardtia_paiewonskiana	(Reinhardtia_gracilis	(((Elaeis_guineensis	Elaeis_oleifera)	(((Calamus_caryotoides	(Iriartea_deltoidea	Pseudophoenix_vinifera))	((((Roystonea_regia	(Orania_palindan	(Sclerosperma_profizianum	Podococcus_barteri)))	(Manicaria_saccifera	(((Oenocarpus_bataua	(Prestoea_acuminata	Oenocarpus_minor))	(Dypsis_decaryi	(Heterospathe_cagayanensis	(((Kentiopsis_piersoniorum	Dictyosperma_album)	(Burretiokentia_grandiflora	Hydriastele_microspadix))	Veitchia_spiralis))))	(Geonoma_undata	Pelagodoxa_henryana))))	((Serenoa_repens	(Phoenix_dactylifera	Sabal_domingensis))	Nypa_fruticans))	Attalea_speciosa))	Bactris_major))	Reinhardtia_simplex))))	Kingia_australis);
((((Serenoa_repens	(Phoenix_dactylifera	Sabal_domingensis))	Nypa_fruticans)	(((((Bactris_major	Pseudophoenix_vinifera)	((Iriartea_deltoidea	Attalea_speciosa)	(Elaeis_guineensis	Elaeis_oleifera)))	((Reinhardtia_gracilis	Reinhardtia_simplex)	(Reinhardtia_latisecta	Reinhardtia_paiewonskiana)))	((Pelagodoxa_henryana	(Orania_palindan	(Sclerosperma_profizianum	Podococcus_barteri)))	((Roystonea_regia	Manicaria_saccifera)	((Prestoea_acuminata	(Oenocarpus_minor	Oenocarpus_bataua))	(((((Kentiopsis_piersoniorum	Heterospathe_cagayanensis)	(Burretiokentia_grandiflora	Hydriastele_microspadix))	Veitchia_spiralis)	(Dypsis_decaryi	Dictyosperma_album))	Geonoma_undata)))))	Calamus_caryotoides))	Kingia_australis);
((Calamus_caryotoides	(((Serenoa_repens	(Phoenix_dactylifera	Sabal_domingensis))	Nypa_fruticans)	(((((Bactris_major	Pseudophoenix_vinifera)	(Attalea_speciosa	(Elaeis_guineensis	Elaeis_oleifera)))	((Reinhardtia_gracilis	Reinhardtia_simplex)	(Reinhardtia_latisecta	Reinhardtia_paiewonskiana)))	Iriartea_deltoidea)	(((Prestoea_acuminata	Oenocarpus_bataua)	Oenocarpus_minor)	(((Geonoma_undata	(Pelagodoxa_henryana	(Orania_palindan	(Sclerosperma_profizianum	(Roystonea_regia	Podococcus_barteri)))))	((((Burretiokentia_grandiflora	Veitchia_spiralis)	Kentiopsis_piersoniorum)	(Hydriastele_microspadix	(Dictyosperma_album	Heterospathe_cagayanensis)))	Dypsis_decaryi))	Manicaria_saccifera)))))	Kingia_australis);
((Nypa_fruticans	(((((Bactris_major	(Attalea_speciosa	(Elaeis_guineensis	Elaeis_oleifera)))	((Reinhardtia_gracilis	Reinhardtia_simplex)	(Reinhardtia_latisecta	Reinhardtia_paiewonskiana)))	(((((Calamus_caryotoides	Geonoma_undata)	Pelagodoxa_henryana)	((Oenocarpus_bataua	(Oenocarpus_minor	Prestoea_acuminata))	(((Burretiokentia_grandiflora	Hydriastele_microspadix)	((Veitchia_spiralis	Heterospathe_cagayanensis)	(Dictyosperma_album	Dypsis_decaryi)))	Kentiopsis_piersoniorum)))	Manicaria_saccifera)	((Orania_palindan	(Sclerosperma_profizianum	Podococcus_barteri))	Roystonea_regia)))	(Pseudophoenix_vinifera	Iriartea_deltoidea))	(Phoenix_dactylifera	(Sabal_domingensis	Serenoa_repens))))	Kingia_australis);
((((Phoenix_dactylifera	Sabal_domingensis)	Serenoa_repens)	(Nypa_fruticans	((((Podococcus_barteri	(Veitchia_spiralis	(((Burretiokentia_grandiflora	Hydriastele_microspadix)	(Heterospathe_cagayanensis	Dictyosperma_album))	(Dypsis_decaryi	Kentiopsis_piersoniorum))))	(((Oenocarpus_bataua	(Oenocarpus_minor	Prestoea_acuminata))	((Iriartea_deltoidea	Pelagodoxa_henryana)	Geonoma_undata))	Manicaria_saccifera))	((Orania_palindan	Roystonea_regia)	Sclerosperma_profizianum))	((((Elaeis_guineensis	Elaeis_oleifera)	Attalea_speciosa)	(Calamus_caryotoides	(Pseudophoenix_vinifera	Bactris_major)))	((Reinhardtia_gracilis	Reinhardtia_simplex)	(Reinhardtia_latisecta	Reinhardtia_paiewonskiana))))))	Kingia_australis);
((((Sabal_domingensis	Phoenix_dactylifera)	Serenoa_repens)	(Nypa_fruticans	((((Pelagodoxa_henryana	(Roystonea_regia	(Geonoma_undata	((Dictyosperma_album	((Heterospathe_cagayanensis	Kentiopsis_piersoniorum)	((Burretiokentia_grandiflora	Hydriastele_microspadix)	Veitchia_spiralis)))	Dypsis_decaryi))))	(Manicaria_saccifera	(Sclerosperma_profizianum	(Podococcus_barteri	Orania_palindan))))	(Oenocarpus_bataua	(Oenocarpus_minor	Prestoea_acuminata)))	((Calamus_caryotoides	(Pseudophoenix_vinifera	Iriartea_deltoidea))	((Reinhardtia_simplex	((Reinhardtia_latisecta	Reinhardtia_paiewonskiana)	Reinhardtia_gracilis))	(Bactris_major	(Attalea_speciosa	(Elaeis_oleifera	Elaeis_guineensis))))))))	Kingia_australis);
(((Serenoa_repens	(Nypa_fruticans	(Sabal_domingensis	Phoenix_dactylifera)))	(((Geonoma_undata	(((Oenocarpus_bataua	(Oenocarpus_minor	Prestoea_acuminata))	(((Dypsis_decaryi	Dictyosperma_album)	Veitchia_spiralis)	((Heterospathe_cagayanensis	Kentiopsis_piersoniorum)	Hydriastele_microspadix)))	Pelagodoxa_henryana))	(Manicaria_saccifera	((Sclerosperma_profizianum	Orania_palindan)	Podococcus_barteri)))	((Burretiokentia_grandiflora	Roystonea_regia)	((Pseudophoenix_vinifera	Iriartea_deltoidea)	(((Reinhardtia_gracilis	Calamus_caryotoides)	((Reinhardtia_latisecta	Reinhardtia_paiewonskiana)	Reinhardtia_simplex))	(Bactris_major	(Attalea_speciosa	(Elaeis_oleifera	Elaeis_guineensis))))))))	Kingia_australis);
((Attalea_speciosa	((Elaeis_oleifera	Elaeis_guineensis)	(((Calamus_caryotoides	((Nypa_fruticans	(Serenoa_repens	(Sabal_domingensis	Phoenix_dactylifera)))	(((Geonoma_undata	(((Dypsis_decaryi	(Podococcus_barteri	Dictyosperma_album))	(Burretiokentia_grandiflora	Hydriastele_microspadix))	(Veitchia_spiralis	(Heterospathe_cagayanensis	Kentiopsis_piersoniorum))))	(((Manicaria_saccifera	(Orania_palindan	Sclerosperma_profizianum))	(Oenocarpus_bataua	(Oenocarpus_minor	Prestoea_acuminata)))	Pelagodoxa_henryana))	Roystonea_regia)))	((Reinhardtia_latisecta	Reinhardtia_paiewonskiana)	(Reinhardtia_gracilis	Reinhardtia_simplex)))	((Pseudophoenix_vinifera	Iriartea_deltoidea)	Bactris_major))))	Kingia_australis);
((Calamus_caryotoides	(Manicaria_saccifera	((Geonoma_undata	((((Dypsis_decaryi	Dictyosperma_album)	((Heterospathe_cagayanensis	Kentiopsis_piersoniorum)	(Veitchia_spiralis	(Burretiokentia_grandiflora	Hydriastele_microspadix))))	(Oenocarpus_bataua	(Oenocarpus_minor	Prestoea_acuminata)))	Pelagodoxa_henryana))	(((Nypa_fruticans	(Serenoa_repens	(Sabal_domingensis	Phoenix_dactylifera)))	((((Reinhardtia_latisecta	(Reinhardtia_gracilis	Reinhardtia_paiewonskiana))	Reinhardtia_simplex)	(Bactris_major	(Attalea_speciosa	(Elaeis_oleifera	Elaeis_guineensis))))	(Pseudophoenix_vinifera	Iriartea_deltoidea)))	(Roystonea_regia	((Orania_palindan	Sclerosperma_profizianum)	Podococcus_barteri))))))	Kingia_australis);
((((Nypa_fruticans	(Phoenix_dactylifera	(Serenoa_repens	Sabal_domingensis)))	(((((Reinhardtia_latisecta	Reinhardtia_paiewonskiana)	(Reinhardtia_gracilis	Reinhardtia_simplex))	(Bactris_major	(Attalea_speciosa	(Elaeis_oleifera	Elaeis_guineensis))))	(Pseudophoenix_vinifera	Iriartea_deltoidea))	((Oenocarpus_bataua	(Oenocarpus_minor	Prestoea_acuminata))	(Manicaria_saccifera	(((Roystonea_regia	(Orania_palindan	(Sclerosperma_profizianum	Podococcus_barteri)))	Pelagodoxa_henryana)	(Geonoma_undata	((Hydriastele_microspadix	((Heterospathe_cagayanensis	Kentiopsis_piersoniorum)	(Veitchia_spiralis	Burretiokentia_grandiflora)))	(Dypsis_decaryi	Dictyosperma_album))))))))	Calamus_caryotoides)	Kingia_australis);
(((Elaeis_oleifera	Elaeis_guineensis)	((((Pseudophoenix_vinifera	(Reinhardtia_gracilis	Calamus_caryotoides))	((((Orania_palindan	(Sclerosperma_profizianum	Podococcus_barteri))	Pelagodoxa_henryana)	((Geonoma_undata	((Hydriastele_microspadix	((Heterospathe_cagayanensis	Kentiopsis_piersoniorum)	(Veitchia_spiralis	Burretiokentia_grandiflora)))	(Dypsis_decaryi	Dictyosperma_album)))	((Prestoea_acuminata	(Oenocarpus_bataua	Oenocarpus_minor))	Manicaria_saccifera)))	(Roystonea_regia	((((Phoenix_dactylifera	Sabal_domingensis)	Serenoa_repens)	Iriartea_deltoidea)	Nypa_fruticans))))	(Bactris_major	Attalea_speciosa))	((Reinhardtia_latisecta	Reinhardtia_paiewonskiana)	Reinhardtia_simplex)))	Kingia_australis);
((Reinhardtia_latisecta	(Reinhardtia_paiewonskiana	((Reinhardtia_simplex	Reinhardtia_gracilis)	(((Calamus_caryotoides	(Iriartea_deltoidea	Pseudophoenix_vinifera))	(Bactris_major	(Attalea_speciosa	(Elaeis_oleifera	Elaeis_guineensis))))	((((Phoenix_dactylifera	Sabal_domingensis)	Serenoa_repens)	Nypa_fruticans)	(((Pelagodoxa_henryana	(((((Veitchia_spiralis	(Burretiokentia_grandiflora	Hydriastele_microspadix))	(Dypsis_decaryi	Kentiopsis_piersoniorum))	(Heterospathe_cagayanensis	Dictyosperma_album))	Podococcus_barteri)	Geonoma_undata))	((Oenocarpus_bataua	(Oenocarpus_minor	Prestoea_acuminata))	Manicaria_saccifera))	((Roystonea_regia	Orania_palindan)	Sclerosperma_profizianum)))))))	Kingia_australis);
(((((Phoenix_dactylifera	Sabal_domingensis)	Serenoa_repens)	Nypa_fruticans)	((Manicaria_saccifera	(((Pelagodoxa_henryana	Geonoma_undata)	(((Veitchia_spiralis	(Burretiokentia_grandiflora	Hydriastele_microspadix))	(Kentiopsis_piersoniorum	Heterospathe_cagayanensis))	(Dypsis_decaryi	Dictyosperma_album)))	(Oenocarpus_bataua	(Oenocarpus_minor	Prestoea_acuminata))))	((((Reinhardtia_latisecta	Reinhardtia_paiewonskiana)	(Reinhardtia_gracilis	Reinhardtia_simplex))	((Calamus_caryotoides	(Iriartea_deltoidea	Pseudophoenix_vinifera))	(Bactris_major	(Attalea_speciosa	(Elaeis_oleifera	Elaeis_guineensis)))))	(Roystonea_regia	(Orania_palindan	(Sclerosperma_profizianum	Podococcus_barteri))))))	Kingia_australis);
((Nypa_fruticans	(((((Iriartea_deltoidea	Pseudophoenix_vinifera)	((((Orania_palindan	(Sclerosperma_profizianum	Podococcus_barteri))	Manicaria_saccifera)	((Oenocarpus_minor	Prestoea_acuminata)	((Roystonea_regia	(Pelagodoxa_henryana	((Dypsis_decaryi	Dictyosperma_album)	(((Burretiokentia_grandiflora	Hydriastele_microspadix)	Kentiopsis_piersoniorum)	(Heterospathe_cagayanensis	Veitchia_spiralis)))))	Geonoma_undata)))	Oenocarpus_bataua))	(((Elaeis_oleifera	Elaeis_guineensis)	(Reinhardtia_simplex	(Reinhardtia_gracilis	(Reinhardtia_latisecta	Reinhardtia_paiewonskiana))))	(Attalea_speciosa	Bactris_major)))	Calamus_caryotoides)	((Serenoa_repens	Sabal_domingensis)	Phoenix_dactylifera)))	Kingia_australis);
((Calamus_caryotoides	(((Serenoa_repens	(Sabal_domingensis	Phoenix_dactylifera))	Nypa_fruticans)	(((Roystonea_regia	(Orania_palindan	(Sclerosperma_profizianum	Podococcus_barteri)))	(Manicaria_saccifera	(((Oenocarpus_bataua	(Oenocarpus_minor	Prestoea_acuminata))	(Geonoma_undata	((Dypsis_decaryi	Dictyosperma_album)	((((Heterospathe_cagayanensis	Kentiopsis_piersoniorum)	Burretiokentia_grandiflora)	Veitchia_spiralis)	Hydriastele_microspadix))))	Pelagodoxa_henryana)))	(((Reinhardtia_simplex	(Reinhardtia_gracilis	(Reinhardtia_latisecta	Reinhardtia_paiewonskiana)))	(Bactris_major	((Elaeis_oleifera	Elaeis_guineensis)	Attalea_speciosa)))	(Iriartea_deltoidea	Pseudophoenix_vinifera)))))	Kingia_australis);
((Calamus_caryotoides	(((((Pseudophoenix_vinifera	Iriartea_deltoidea)	Bactris_major)	((Elaeis_oleifera	Elaeis_guineensis)	Attalea_speciosa))	((Reinhardtia_gracilis	Reinhardtia_simplex)	(Reinhardtia_paiewonskiana	Reinhardtia_latisecta)))	((((Podococcus_barteri	Roystonea_regia)	(Sclerosperma_profizianum	Orania_palindan))	(Manicaria_saccifera	(((Oenocarpus_bataua	(Oenocarpus_minor	Prestoea_acuminata))	(((Burretiokentia_grandiflora	(Dypsis_decaryi	Dictyosperma_album))	((Heterospathe_cagayanensis	Kentiopsis_piersoniorum)	Veitchia_spiralis))	Hydriastele_microspadix))	(Geonoma_undata	Pelagodoxa_henryana))))	(Nypa_fruticans	(Serenoa_repens	(Sabal_domingensis	Phoenix_dactylifera))))))	Kingia_australis);
(((Nypa_fruticans	(Serenoa_repens	(Sabal_domingensis	Phoenix_dactylifera)))	((((Bactris_major	((Elaeis_oleifera	Elaeis_guineensis)	Attalea_speciosa))	(Reinhardtia_simplex	(Reinhardtia_paiewonskiana	Reinhardtia_latisecta)))	(Reinhardtia_gracilis	(Pseudophoenix_vinifera	Iriartea_deltoidea)))	((Sclerosperma_profizianum	(Orania_palindan	Roystonea_regia))	((((((Dictyosperma_album	(Heterospathe_cagayanensis	Kentiopsis_piersoniorum))	Veitchia_spiralis)	(Burretiokentia_grandiflora	Hydriastele_microspadix))	(Podococcus_barteri	Dypsis_decaryi))	(Geonoma_undata	Pelagodoxa_henryana))	((Oenocarpus_bataua	(Oenocarpus_minor	Prestoea_acuminata))	(Calamus_caryotoides	Manicaria_saccifera))))))	Kingia_australis);
((Calamus_caryotoides	(Manicaria_saccifera	(((((Elaeis_oleifera	Elaeis_guineensis)	(Attalea_speciosa	Bactris_major))	(Reinhardtia_simplex	(Reinhardtia_gracilis	(Reinhardtia_paiewonskiana	Reinhardtia_latisecta))))	((Nypa_fruticans	(Serenoa_repens	(Sabal_domingensis	Phoenix_dactylifera)))	(Pseudophoenix_vinifera	Iriartea_deltoidea)))	((Sclerosperma_profizianum	Orania_palindan)	(((Podococcus_barteri	Roystonea_regia)	(Pelagodoxa_henryana	Geonoma_undata))	(((Dypsis_decaryi	Dictyosperma_album)	((Heterospathe_cagayanensis	Kentiopsis_piersoniorum)	((Burretiokentia_grandiflora	Hydriastele_microspadix)	Veitchia_spiralis)))	((Oenocarpus_minor	Prestoea_acuminata)	Oenocarpus_bataua)))))))	Kingia_australis);
(((Nypa_fruticans	(Serenoa_repens	(Sabal_domingensis	Phoenix_dactylifera)))	(((Pseudophoenix_vinifera	Bactris_major)	((Elaeis_oleifera	Elaeis_guineensis)	Attalea_speciosa))	((Reinhardtia_simplex	(Reinhardtia_gracilis	(Reinhardtia_paiewonskiana	Reinhardtia_latisecta)))	(((Oenocarpus_minor	Prestoea_acuminata)	Oenocarpus_bataua)	(((Iriartea_deltoidea	((Calamus_caryotoides	Manicaria_saccifera)	(Sclerosperma_profizianum	(Podococcus_barteri	Orania_palindan))))	(Roystonea_regia	(Geonoma_undata	((Dypsis_decaryi	Dictyosperma_album)	(Heterospathe_cagayanensis	(Kentiopsis_piersoniorum	((Burretiokentia_grandiflora	Hydriastele_microspadix)	Veitchia_spiralis)))))))	Pelagodoxa_henryana)))))	Kingia_australis);
(((Calamus_caryotoides	(Nypa_fruticans	(Serenoa_repens	(Sabal_domingensis	Phoenix_dactylifera))))	((((Oenocarpus_minor	Prestoea_acuminata)	Oenocarpus_bataua)	((Pelagodoxa_henryana	Geonoma_undata)	((((Dypsis_decaryi	Kentiopsis_piersoniorum)	((Burretiokentia_grandiflora	Hydriastele_microspadix)	(Heterospathe_cagayanensis	Dictyosperma_album)))	Veitchia_spiralis)	((Roystonea_regia	(Manicaria_saccifera	Sclerosperma_profizianum))	(Podococcus_barteri	Orania_palindan)))))	((((Iriartea_deltoidea	Pseudophoenix_vinifera)	Bactris_major)	((Elaeis_oleifera	Elaeis_guineensis)	Attalea_speciosa))	((Reinhardtia_paiewonskiana	Reinhardtia_latisecta)	(Reinhardtia_gracilis	Reinhardtia_simplex)))))	Kingia_australis);
((((Iriartea_deltoidea	Nypa_fruticans)	(Serenoa_repens	(Sabal_domingensis	Phoenix_dactylifera)))	(Calamus_caryotoides	((((Pseudophoenix_vinifera	Bactris_major)	((Elaeis_oleifera	Elaeis_guineensis)	Attalea_speciosa))	((Reinhardtia_paiewonskiana	Reinhardtia_latisecta)	(Reinhardtia_gracilis	Reinhardtia_simplex)))	(((Geonoma_undata	((Burretiokentia_grandiflora	Podococcus_barteri)	((Dypsis_decaryi	Kentiopsis_piersoniorum)	(Veitchia_spiralis	((Heterospathe_cagayanensis	Dictyosperma_album)	Hydriastele_microspadix)))))	(((Oenocarpus_minor	Prestoea_acuminata)	Oenocarpus_bataua)	((Pelagodoxa_henryana	(Sclerosperma_profizianum	Orania_palindan))	Manicaria_saccifera)))	Roystonea_regia))))	Kingia_australis);
((((Iriartea_deltoidea	Nypa_fruticans)	(Serenoa_repens	(Sabal_domingensis	Phoenix_dactylifera)))	(((((Elaeis_oleifera	Elaeis_guineensis)	Attalea_speciosa)	(Pseudophoenix_vinifera	Bactris_major))	((Reinhardtia_paiewonskiana	Reinhardtia_latisecta)	(Reinhardtia_gracilis	Reinhardtia_simplex)))	((Prestoea_acuminata	(Oenocarpus_bataua	Oenocarpus_minor))	(((Pelagodoxa_henryana	(Roystonea_regia	(Sclerosperma_profizianum	Orania_palindan)))	Manicaria_saccifera)	(Geonoma_undata	((Heterospathe_cagayanensis	(Podococcus_barteri	Dypsis_decaryi))	(Veitchia_spiralis	((((Calamus_caryotoides	Burretiokentia_grandiflora)	Hydriastele_microspadix)	Kentiopsis_piersoniorum)	Dictyosperma_album))))))))	Kingia_australis);
((Bactris_major	((((Elaeis_oleifera	Elaeis_guineensis)	(((Reinhardtia_paiewonskiana	Reinhardtia_latisecta)	(Reinhardtia_gracilis	Reinhardtia_simplex))	Attalea_speciosa))	((((Iriartea_deltoidea	Pseudophoenix_vinifera)	Nypa_fruticans)	(Serenoa_repens	(Sabal_domingensis	Phoenix_dactylifera)))	((Sclerosperma_profizianum	((Podococcus_barteri	Roystonea_regia)	Orania_palindan))	(Manicaria_saccifera	((Geonoma_undata	Pelagodoxa_henryana)	((((Dypsis_decaryi	Dictyosperma_album)	(Burretiokentia_grandiflora	Hydriastele_microspadix))	((Kentiopsis_piersoniorum	Heterospathe_cagayanensis)	Veitchia_spiralis))	(Oenocarpus_bataua	(Oenocarpus_minor	Prestoea_acuminata))))))))	Calamus_caryotoides))	Kingia_australis);
((((((Sclerosperma_profizianum	(Podococcus_barteri	Orania_palindan))	Roystonea_regia)	(((Geonoma_undata	Pelagodoxa_henryana)	(((Dypsis_decaryi	Dictyosperma_album)	((Veitchia_spiralis	(Burretiokentia_grandiflora	Hydriastele_microspadix))	(Kentiopsis_piersoniorum	Heterospathe_cagayanensis)))	(Oenocarpus_bataua	(Oenocarpus_minor	Prestoea_acuminata))))	(Calamus_caryotoides	Manicaria_saccifera)))	((((Attalea_speciosa	Bactris_major)	(((Reinhardtia_paiewonskiana	Reinhardtia_latisecta)	Reinhardtia_simplex)	(Elaeis_oleifera	Elaeis_guineensis)))	Reinhardtia_gracilis)	(Iriartea_deltoidea	Pseudophoenix_vinifera)))	(Nypa_fruticans	(Serenoa_repens	(Sabal_domingensis	Phoenix_dactylifera))))	Kingia_australis);
((Nypa_fruticans	(Serenoa_repens	((((((Orania_palindan	(Sclerosperma_profizianum	Podococcus_barteri))	Roystonea_regia)	(((Geonoma_undata	Pelagodoxa_henryana)	((Dypsis_decaryi	((Dictyosperma_album	((Kentiopsis_piersoniorum	Veitchia_spiralis)	(Burretiokentia_grandiflora	Hydriastele_microspadix)))	Heterospathe_cagayanensis))	(Oenocarpus_bataua	(Oenocarpus_minor	Prestoea_acuminata))))	Manicaria_saccifera))	(Calamus_caryotoides	((Reinhardtia_gracilis	((Reinhardtia_paiewonskiana	Reinhardtia_latisecta)	Reinhardtia_simplex))	((Attalea_speciosa	(Bactris_major	Pseudophoenix_vinifera))	(Elaeis_oleifera	Elaeis_guineensis)))))	Iriartea_deltoidea)	(Sabal_domingensis	Phoenix_dactylifera))))	Kingia_australis);
(((((Bactris_major	((Elaeis_guineensis	Elaeis_oleifera)	((Iriartea_deltoidea	Attalea_speciosa)	Pseudophoenix_vinifera)))	(((((Oenocarpus_bataua	(Prestoea_acuminata	Oenocarpus_minor))	(Roystonea_regia	(Geonoma_undata	((Dictyosperma_album	Dypsis_decaryi)	((Veitchia_spiralis	(Hydriastele_microspadix	Burretiokentia_grandiflora))	(Kentiopsis_piersoniorum	Heterospathe_cagayanensis))))))	Pelagodoxa_henryana)	((Podococcus_barteri	(Sclerosperma_profizianum	Orania_palindan))	Manicaria_saccifera))	((Reinhardtia_latisecta	Reinhardtia_paiewonskiana)	(Reinhardtia_gracilis	Reinhardtia_simplex))))	(((Phoenix_dactylifera	Sabal_domingensis)	Serenoa_repens)	Nypa_fruticans))	Calamus_caryotoides)	Kingia_australis);
((((Manicaria_saccifera	(((Pelagodoxa_henryana	((Orania_palindan	(Podococcus_barteri	Sclerosperma_profizianum))	Roystonea_regia))	(Geonoma_undata	((Heterospathe_cagayanensis	(Dictyosperma_album	Dypsis_decaryi))	((Veitchia_spiralis	(Hydriastele_microspadix	Burretiokentia_grandiflora))	Kentiopsis_piersoniorum))))	(Oenocarpus_bataua	(Prestoea_acuminata	Oenocarpus_minor))))	((Pseudophoenix_vinifera	Iriartea_deltoidea)	(Calamus_caryotoides	((((Reinhardtia_latisecta	Reinhardtia_paiewonskiana)	Reinhardtia_simplex)	Reinhardtia_gracilis)	(Bactris_major	((Elaeis_guineensis	Elaeis_oleifera)	Attalea_speciosa))))))	(((Phoenix_dactylifera	Sabal_domingensis)	Serenoa_repens)	Nypa_fruticans))	Kingia_australis);
((((Pseudophoenix_vinifera	Iriartea_deltoidea)	(((Bactris_major	((Elaeis_guineensis	Elaeis_oleifera)	Attalea_speciosa))	(Calamus_caryotoides	((Reinhardtia_latisecta	Reinhardtia_paiewonskiana)	(Reinhardtia_gracilis	Reinhardtia_simplex))))	(Roystonea_regia	((Burretiokentia_grandiflora	((Geonoma_undata	Pelagodoxa_henryana)	((Oenocarpus_bataua	(Prestoea_acuminata	Oenocarpus_minor))	(((Kentiopsis_piersoniorum	Heterospathe_cagayanensis)	(Hydriastele_microspadix	Veitchia_spiralis))	(Dictyosperma_album	Dypsis_decaryi)))))	(Manicaria_saccifera	(Orania_palindan	(Podococcus_barteri	Sclerosperma_profizianum)))))))	(((Phoenix_dactylifera	Sabal_domingensis)	Serenoa_repens)	Nypa_fruticans))	Kingia_australis);
((((Phoenix_dactylifera	(Sabal_domingensis	Serenoa_repens))	Nypa_fruticans)	(((((Pseudophoenix_vinifera	Iriartea_deltoidea)	Bactris_major)	((Elaeis_guineensis	Elaeis_oleifera)	Attalea_speciosa))	(((Reinhardtia_latisecta	Reinhardtia_paiewonskiana)	(Reinhardtia_gracilis	Reinhardtia_simplex))	(((((Oenocarpus_bataua	(Prestoea_acuminata	Oenocarpus_minor))	(((Heterospathe_cagayanensis	(Veitchia_spiralis	Kentiopsis_piersoniorum))	(Dictyosperma_album	Dypsis_decaryi))	(Burretiokentia_grandiflora	Hydriastele_microspadix)))	(Pelagodoxa_henryana	((Roystonea_regia	Orania_palindan)	(Podococcus_barteri	Sclerosperma_profizianum))))	Geonoma_undata)	Manicaria_saccifera)))	Calamus_caryotoides))	Kingia_australis);
((Attalea_speciosa	((((Calamus_caryotoides	((Reinhardtia_latisecta	Reinhardtia_paiewonskiana)	(Reinhardtia_gracilis	Reinhardtia_simplex)))	(Manicaria_saccifera	(((Phoenix_dactylifera	Sabal_domingensis)	(Nypa_fruticans	Serenoa_repens))	((Oenocarpus_bataua	(Prestoea_acuminata	Oenocarpus_minor))	(Pelagodoxa_henryana	(((Heterospathe_cagayanensis	(Geonoma_undata	Dypsis_decaryi))	(Dictyosperma_album	((Kentiopsis_piersoniorum	(Burretiokentia_grandiflora	Hydriastele_microspadix))	Veitchia_spiralis)))	((Orania_palindan	(Podococcus_barteri	Sclerosperma_profizianum))	Roystonea_regia)))))))	((Pseudophoenix_vinifera	Iriartea_deltoidea)	Bactris_major))	(Elaeis_guineensis	Elaeis_oleifera)))	Kingia_australis);
((Elaeis_oleifera	((Attalea_speciosa	((((Reinhardtia_latisecta	Reinhardtia_paiewonskiana)	(Reinhardtia_gracilis	Reinhardtia_simplex))	((Calamus_caryotoides	(Nypa_fruticans	(Serenoa_repens	(Phoenix_dactylifera	Sabal_domingensis))))	((Pseudophoenix_vinifera	Iriartea_deltoidea)	((Oenocarpus_bataua	(Prestoea_acuminata	Oenocarpus_minor))	((((Dypsis_decaryi	Dictyosperma_album)	(((Heterospathe_cagayanensis	Kentiopsis_piersoniorum)	(Burretiokentia_grandiflora	Hydriastele_microspadix))	Veitchia_spiralis))	Geonoma_undata)	(Manicaria_saccifera	(Pelagodoxa_henryana	((Orania_palindan	(Podococcus_barteri	Sclerosperma_profizianum))	Roystonea_regia))))))))	Bactris_major))	Elaeis_guineensis))	Kingia_australis);
((Calamus_caryotoides	((((Pseudophoenix_vinifera	Iriartea_deltoidea)	Bactris_major)	((Elaeis_guineensis	Elaeis_oleifera)	Attalea_speciosa))	(((Reinhardtia_latisecta	Reinhardtia_paiewonskiana)	(Reinhardtia_gracilis	Reinhardtia_simplex))	((Nypa_fruticans	(Serenoa_repens	(Phoenix_dactylifera	Sabal_domingensis)))	(((Podococcus_barteri	Sclerosperma_profizianum)	(Roystonea_regia	Orania_palindan))	(Manicaria_saccifera	(((Oenocarpus_bataua	(Prestoea_acuminata	Oenocarpus_minor))	(Dypsis_decaryi	(Dictyosperma_album	((Veitchia_spiralis	(Heterospathe_cagayanensis	(Burretiokentia_grandiflora	Hydriastele_microspadix)))	Kentiopsis_piersoniorum))))	(Geonoma_undata	Pelagodoxa_henryana))))))))	Kingia_australis);
((Pelagodoxa_henryana	((((Reinhardtia_gracilis	((((((Calamus_caryotoides	(Pseudophoenix_vinifera	Iriartea_deltoidea))	Bactris_major)	((Elaeis_guineensis	Elaeis_oleifera)	Attalea_speciosa))	((Reinhardtia_latisecta	Reinhardtia_paiewonskiana)	Reinhardtia_simplex))	(Nypa_fruticans	(Serenoa_repens	(Phoenix_dactylifera	Sabal_domingensis))))	(Roystonea_regia	(Sclerosperma_profizianum	(Podococcus_barteri	Orania_palindan)))))	Manicaria_saccifera)	((Oenocarpus_bataua	(Prestoea_acuminata	Oenocarpus_minor))	(Dypsis_decaryi	((((Veitchia_spiralis	Burretiokentia_grandiflora)	Kentiopsis_piersoniorum)	Dictyosperma_album)	(Hydriastele_microspadix	Heterospathe_cagayanensis)))))	Geonoma_undata))	Kingia_australis);
(((Nypa_fruticans	(Phoenix_dactylifera	(Sabal_domingensis	Serenoa_repens)))	(((Oenocarpus_bataua	(Prestoea_acuminata	Oenocarpus_minor))	(((Geonoma_undata	(Dypsis_decaryi	(((Veitchia_spiralis	(Hydriastele_microspadix	Burretiokentia_grandiflora))	(Heterospathe_cagayanensis	Kentiopsis_piersoniorum))	Dictyosperma_album)))	(Manicaria_saccifera	(Roystonea_regia	((Podococcus_barteri	Orania_palindan)	Sclerosperma_profizianum))))	Pelagodoxa_henryana))	((((Calamus_caryotoides	(Pseudophoenix_vinifera	Iriartea_deltoidea))	Bactris_major)	((Elaeis_guineensis	Elaeis_oleifera)	Attalea_speciosa))	((Reinhardtia_latisecta	Reinhardtia_paiewonskiana)	(Reinhardtia_gracilis	Reinhardtia_simplex)))))	Kingia_australis);
(((((Iriartea_deltoidea	Nypa_fruticans)	((Phoenix_dactylifera	Sabal_domingensis)	Serenoa_repens))	(((Roystonea_regia	((Podococcus_barteri	Orania_palindan)	Sclerosperma_profizianum))	(((Pelagodoxa_henryana	Geonoma_undata)	((Oenocarpus_bataua	(Prestoea_acuminata	Oenocarpus_minor))	((((Dypsis_decaryi	Dictyosperma_album)	Veitchia_spiralis)	(Hydriastele_microspadix	Burretiokentia_grandiflora))	(Heterospathe_cagayanensis	Kentiopsis_piersoniorum))))	Manicaria_saccifera))	(((Pseudophoenix_vinifera	Bactris_major)	((Elaeis_guineensis	Elaeis_oleifera)	Attalea_speciosa))	((Reinhardtia_latisecta	Reinhardtia_paiewonskiana)	(Reinhardtia_gracilis	Reinhardtia_simplex)))))	Calamus_caryotoides)	Kingia_australis);
((((Serenoa_repens	(Phoenix_dactylifera	Sabal_domingensis))	Nypa_fruticans)	((((Reinhardtia_gracilis	Reinhardtia_simplex)	(Reinhardtia_latisecta	Reinhardtia_paiewonskiana))	(((Iriartea_deltoidea	Pseudophoenix_vinifera)	Bactris_major)	((Elaeis_oleifera	Elaeis_guineensis)	Attalea_speciosa)))	((Roystonea_regia	(Podococcus_barteri	(Sclerosperma_profizianum	Orania_palindan)))	((((((Hydriastele_microspadix	(Dictyosperma_album	Dypsis_decaryi))	((Heterospathe_cagayanensis	Kentiopsis_piersoniorum)	Veitchia_spiralis))	Burretiokentia_grandiflora)	Calamus_caryotoides)	((Oenocarpus_bataua	(Oenocarpus_minor	Prestoea_acuminata))	(Geonoma_undata	Pelagodoxa_henryana)))	Manicaria_saccifera))))	Kingia_australis);
(((((Serenoa_repens	(Phoenix_dactylifera	Sabal_domingensis))	Nypa_fruticans)	((((((Oenocarpus_bataua	(Oenocarpus_minor	Prestoea_acuminata))	(Geonoma_undata	(((Burretiokentia_grandiflora	Hydriastele_microspadix)	(Dictyosperma_album	Dypsis_decaryi))	((Heterospathe_cagayanensis	Kentiopsis_piersoniorum)	Veitchia_spiralis))))	Pelagodoxa_henryana)	(Manicaria_saccifera	((Podococcus_barteri	Orania_palindan)	Sclerosperma_profizianum)))	Roystonea_regia)	((((Reinhardtia_gracilis	Reinhardtia_simplex)	(Reinhardtia_latisecta	Reinhardtia_paiewonskiana))	(Bactris_major	((Elaeis_oleifera	Elaeis_guineensis)	Attalea_speciosa)))	(Iriartea_deltoidea	Pseudophoenix_vinifera))))	Calamus_caryotoides)	Kingia_australis);
(((((Serenoa_repens	(Phoenix_dactylifera	Sabal_domingensis))	Nypa_fruticans)	((((Geonoma_undata	((Dictyosperma_album	Dypsis_decaryi)	((Hydriastele_microspadix	Burretiokentia_grandiflora)	((Heterospathe_cagayanensis	Kentiopsis_piersoniorum)	Veitchia_spiralis))))	(((Roystonea_regia	((Podococcus_barteri	Orania_palindan)	Sclerosperma_profizianum))	Pelagodoxa_henryana)	(Oenocarpus_bataua	(Oenocarpus_minor	Prestoea_acuminata))))	Manicaria_saccifera)	((((Reinhardtia_gracilis	Reinhardtia_simplex)	(Reinhardtia_latisecta	Reinhardtia_paiewonskiana))	((Pseudophoenix_vinifera	Bactris_major)	((Elaeis_oleifera	Elaeis_guineensis)	Attalea_speciosa)))	Iriartea_deltoidea)))	Calamus_caryotoides)	Kingia_australis);
(((((Reinhardtia_simplex	((Reinhardtia_gracilis	Reinhardtia_latisecta)	Reinhardtia_paiewonskiana))	(((Pseudophoenix_vinifera	Bactris_major)	Attalea_speciosa)	(Elaeis_oleifera	Elaeis_guineensis)))	(((Serenoa_repens	(Phoenix_dactylifera	Sabal_domingensis))	(Iriartea_deltoidea	Nypa_fruticans))	(((((Heterospathe_cagayanensis	Dypsis_decaryi)	(Dictyosperma_album	(Kentiopsis_piersoniorum	((Hydriastele_microspadix	Burretiokentia_grandiflora)	Veitchia_spiralis))))	(Oenocarpus_bataua	(Oenocarpus_minor	Prestoea_acuminata)))	(Pelagodoxa_henryana	Geonoma_undata))	((((Sclerosperma_profizianum	Podococcus_barteri)	Roystonea_regia)	Orania_palindan)	Manicaria_saccifera))))	Calamus_caryotoides)	Kingia_australis);
(((Nypa_fruticans	(Serenoa_repens	(Phoenix_dactylifera	Sabal_domingensis)))	(Calamus_caryotoides	((Pseudophoenix_vinifera	Iriartea_deltoidea)	((((Reinhardtia_gracilis	Reinhardtia_simplex)	(Reinhardtia_latisecta	Reinhardtia_paiewonskiana))	((Attalea_speciosa	(Elaeis_oleifera	Elaeis_guineensis))	Bactris_major))	((((Podococcus_barteri	(Pelagodoxa_henryana	Geonoma_undata))	(((Dypsis_decaryi	Dictyosperma_album)	((Heterospathe_cagayanensis	Kentiopsis_piersoniorum)	((Hydriastele_microspadix	Burretiokentia_grandiflora)	Veitchia_spiralis)))	(Oenocarpus_bataua	(Oenocarpus_minor	Prestoea_acuminata))))	Manicaria_saccifera)	((Roystonea_regia	Orania_palindan)	Sclerosperma_profizianum))))))	Kingia_australis);
((Bactris_major	(((((Pelagodoxa_henryana	Geonoma_undata)	((Prestoea_acuminata	(Oenocarpus_bataua	Oenocarpus_minor))	(Burretiokentia_grandiflora	(((Dypsis_decaryi	Dictyosperma_album)	Veitchia_spiralis)	((Heterospathe_cagayanensis	Kentiopsis_piersoniorum)	Hydriastele_microspadix)))))	(Manicaria_saccifera	(Roystonea_regia	(Orania_palindan	(Podococcus_barteri	Sclerosperma_profizianum)))))	((Sabal_domingensis	(((Pseudophoenix_vinifera	Iriartea_deltoidea)	Nypa_fruticans)	Phoenix_dactylifera))	Serenoa_repens))	((Calamus_caryotoides	Attalea_speciosa)	((((Reinhardtia_latisecta	Reinhardtia_paiewonskiana)	Reinhardtia_simplex)	Reinhardtia_gracilis)	(Elaeis_oleifera	Elaeis_guineensis)))))	Kingia_australis);
((Pelagodoxa_henryana	((Dictyosperma_album	(Veitchia_spiralis	((Heterospathe_cagayanensis	Kentiopsis_piersoniorum)	(Burretiokentia_grandiflora	Hydriastele_microspadix))))	((((Roystonea_regia	(Orania_palindan	(Podococcus_barteri	Sclerosperma_profizianum)))	(((Pseudophoenix_vinifera	Iriartea_deltoidea)	(Nypa_fruticans	((Phoenix_dactylifera	Sabal_domingensis)	Serenoa_repens)))	((Calamus_caryotoides	Manicaria_saccifera)	((Bactris_major	((((Reinhardtia_gracilis	Reinhardtia_paiewonskiana)	Reinhardtia_simplex)	Reinhardtia_latisecta)	(Elaeis_oleifera	Elaeis_guineensis)))	Attalea_speciosa))))	Geonoma_undata)	(Dypsis_decaryi	(Oenocarpus_bataua	(Oenocarpus_minor	Prestoea_acuminata))))))	Kingia_australis);
((Serenoa_repens	(((((((Reinhardtia_gracilis	Reinhardtia_simplex)	(Reinhardtia_paiewonskiana	Reinhardtia_latisecta))	(((Attalea_speciosa	(Elaeis_oleifera	Elaeis_guineensis))	Bactris_major)	Calamus_caryotoides))	((Oenocarpus_bataua	(Oenocarpus_minor	Prestoea_acuminata))	(((Roystonea_regia	Manicaria_saccifera)	(Orania_palindan	(Podococcus_barteri	Sclerosperma_profizianum)))	(Geonoma_undata	(Dypsis_decaryi	(Pelagodoxa_henryana	((((Burretiokentia_grandiflora	Hydriastele_microspadix)	Dictyosperma_album)	(Heterospathe_cagayanensis	Kentiopsis_piersoniorum))	Veitchia_spiralis)))))))	(Pseudophoenix_vinifera	Iriartea_deltoidea))	Nypa_fruticans)	(Phoenix_dactylifera	Sabal_domingensis)))	Kingia_australis);
(((((Geonoma_undata	(((Oenocarpus_bataua	(Oenocarpus_minor	Prestoea_acuminata))	(((Burretiokentia_grandiflora	((Hydriastele_microspadix	Heterospathe_cagayanensis)	Kentiopsis_piersoniorum))	Veitchia_spiralis)	(Dypsis_decaryi	Dictyosperma_album)))	(Pelagodoxa_henryana	Calamus_caryotoides)))	(Manicaria_saccifera	(Roystonea_regia	(Orania_palindan	(Podococcus_barteri	Sclerosperma_profizianum)))))	(((Reinhardtia_gracilis	(Pseudophoenix_vinifera	Iriartea_deltoidea))	(Reinhardtia_simplex	(Reinhardtia_paiewonskiana	Reinhardtia_latisecta)))	((Attalea_speciosa	(Elaeis_oleifera	Elaeis_guineensis))	Bactris_major)))	(Nypa_fruticans	((Phoenix_dactylifera	Sabal_domingensis)	Serenoa_repens)))	Kingia_australis);
((((Manicaria_saccifera	(((Oenocarpus_bataua	(Oenocarpus_minor	Prestoea_acuminata))	(((Dictyosperma_album	(Kentiopsis_piersoniorum	((Burretiokentia_grandiflora	Hydriastele_microspadix)	Veitchia_spiralis)))	Heterospathe_cagayanensis)	Dypsis_decaryi))	(Geonoma_undata	Pelagodoxa_henryana)))	((Roystonea_regia	(Orania_palindan	(Podococcus_barteri	Sclerosperma_profizianum)))	(Calamus_caryotoides	(((Reinhardtia_gracilis	Reinhardtia_simplex)	(Reinhardtia_paiewonskiana	Reinhardtia_latisecta))	((Attalea_speciosa	(Elaeis_oleifera	Elaeis_guineensis))	(Bactris_major	(Pseudophoenix_vinifera	Iriartea_deltoidea)))))))	(Nypa_fruticans	((Phoenix_dactylifera	Sabal_domingensis)	Serenoa_repens)))	Kingia_australis);
(((((((Reinhardtia_gracilis	(Reinhardtia_paiewonskiana	Reinhardtia_latisecta))	Reinhardtia_simplex)	((Bactris_major	(Iriartea_deltoidea	Pseudophoenix_vinifera))	((Elaeis_guineensis	Elaeis_oleifera)	Attalea_speciosa)))	((Roystonea_regia	(Orania_palindan	(Sclerosperma_profizianum	Podococcus_barteri)))	(Manicaria_saccifera	((Geonoma_undata	Pelagodoxa_henryana)	((Oenocarpus_bataua	(Oenocarpus_minor	Prestoea_acuminata))	(((Hydriastele_microspadix	Burretiokentia_grandiflora)	(Dictyosperma_album	Dypsis_decaryi))	((Kentiopsis_piersoniorum	Heterospathe_cagayanensis)	Veitchia_spiralis)))))))	((Sabal_domingensis	Phoenix_dactylifera)	(Nypa_fruticans	Serenoa_repens)))	Calamus_caryotoides)	Kingia_australis);
((((((Reinhardtia_gracilis	(Reinhardtia_paiewonskiana	Reinhardtia_latisecta))	Reinhardtia_simplex)	((Elaeis_guineensis	Elaeis_oleifera)	(Bactris_major	Attalea_speciosa)))	(((Manicaria_saccifera	(Roystonea_regia	(Orania_palindan	(Sclerosperma_profizianum	Podococcus_barteri))))	((Pelagodoxa_henryana	(Oenocarpus_bataua	(Oenocarpus_minor	Prestoea_acuminata)))	(Geonoma_undata	((Dictyosperma_album	Dypsis_decaryi)	((Hydriastele_microspadix	Heterospathe_cagayanensis)	((Burretiokentia_grandiflora	Veitchia_spiralis)	Kentiopsis_piersoniorum))))))	(((Sabal_domingensis	(Pseudophoenix_vinifera	Phoenix_dactylifera))	Serenoa_repens)	(Iriartea_deltoidea	Nypa_fruticans))))	Calamus_caryotoides)	Kingia_australis);
(((((Sabal_domingensis	Phoenix_dactylifera)	Serenoa_repens)	Nypa_fruticans)	(((Manicaria_saccifera	((((Pelagodoxa_henryana	(Oenocarpus_bataua	(Oenocarpus_minor	Prestoea_acuminata)))	(((Veitchia_spiralis	((Dictyosperma_album	(Hydriastele_microspadix	Heterospathe_cagayanensis))	Kentiopsis_piersoniorum))	Burretiokentia_grandiflora)	Dypsis_decaryi))	Geonoma_undata)	((Roystonea_regia	Podococcus_barteri)	(Orania_palindan	Sclerosperma_profizianum))))	(((Reinhardtia_gracilis	(Reinhardtia_paiewonskiana	Reinhardtia_latisecta))	Reinhardtia_simplex)	(((Pseudophoenix_vinifera	Bactris_major)	(Attalea_speciosa	(Elaeis_guineensis	Elaeis_oleifera)))	Calamus_caryotoides)))	Iriartea_deltoidea))	Kingia_australis);
(((((Sabal_domingensis	Phoenix_dactylifera)	Serenoa_repens)	Nypa_fruticans)	(((Manicaria_saccifera	((((((Dypsis_decaryi	Kentiopsis_piersoniorum)	(Veitchia_spiralis	(Burretiokentia_grandiflora	Hydriastele_microspadix)))	(Heterospathe_cagayanensis	Dictyosperma_album))	Geonoma_undata)	(Oenocarpus_bataua	(Oenocarpus_minor	Prestoea_acuminata)))	(Pelagodoxa_henryana	(Roystonea_regia	(Orania_palindan	(Sclerosperma_profizianum	Podococcus_barteri))))))	(((((Reinhardtia_paiewonskiana	Reinhardtia_latisecta)	Reinhardtia_gracilis)	Reinhardtia_simplex)	((Attalea_speciosa	(Elaeis_guineensis	Elaeis_oleifera))	Bactris_major))	Calamus_caryotoides))	(Pseudophoenix_vinifera	Iriartea_deltoidea)))	Kingia_australis);
((Calamus_caryotoides	((((Sabal_domingensis	Phoenix_dactylifera)	Serenoa_repens)	Nypa_fruticans)	(((((Iriartea_deltoidea	Attalea_speciosa)	(Elaeis_guineensis	Elaeis_oleifera))	(Pseudophoenix_vinifera	Bactris_major))	((Reinhardtia_gracilis	(Reinhardtia_paiewonskiana	Reinhardtia_latisecta))	Reinhardtia_simplex))	((Roystonea_regia	(Orania_palindan	(Sclerosperma_profizianum	Podococcus_barteri)))	((((((Veitchia_spiralis	((Burretiokentia_grandiflora	Hydriastele_microspadix)	(Heterospathe_cagayanensis	Kentiopsis_piersoniorum)))	(Dypsis_decaryi	Dictyosperma_album))	Geonoma_undata)	(Oenocarpus_bataua	(Oenocarpus_minor	Prestoea_acuminata)))	Pelagodoxa_henryana)	Manicaria_saccifera)))))	Kingia_australis);
((Calamus_caryotoides	((((Attalea_speciosa	(Elaeis_guineensis	Elaeis_oleifera))	Bactris_major)	((Reinhardtia_gracilis	(Reinhardtia_paiewonskiana	Reinhardtia_latisecta))	Reinhardtia_simplex))	(((Roystonea_regia	(Orania_palindan	(Sclerosperma_profizianum	Podococcus_barteri)))	(((((((Heterospathe_cagayanensis	Kentiopsis_piersoniorum)	(((Burretiokentia_grandiflora	Hydriastele_microspadix)	Veitchia_spiralis)	Dictyosperma_album))	Dypsis_decaryi)	Geonoma_undata)	(Oenocarpus_bataua	(Oenocarpus_minor	Prestoea_acuminata)))	Pelagodoxa_henryana)	Manicaria_saccifera))	(((Sabal_domingensis	Phoenix_dactylifera)	Serenoa_repens)	((Iriartea_deltoidea	Pseudophoenix_vinifera)	Nypa_fruticans)))))	Kingia_australis);
(((Elaeis_guineensis	Elaeis_oleifera)	((Bactris_major	(((Reinhardtia_gracilis	(Reinhardtia_paiewonskiana	Reinhardtia_latisecta))	Reinhardtia_simplex)	((Roystonea_regia	((Oenocarpus_bataua	(Oenocarpus_minor	Prestoea_acuminata))	((Pelagodoxa_henryana	((Orania_palindan	(Sclerosperma_profizianum	Podococcus_barteri))	(Calamus_caryotoides	Manicaria_saccifera)))	(((Dictyosperma_album	((Heterospathe_cagayanensis	Kentiopsis_piersoniorum)	((Burretiokentia_grandiflora	Hydriastele_microspadix)	Veitchia_spiralis)))	Dypsis_decaryi)	Geonoma_undata))))	(((Sabal_domingensis	Phoenix_dactylifera)	Serenoa_repens)	((Iriartea_deltoidea	Pseudophoenix_vinifera)	Nypa_fruticans)))))	Attalea_speciosa))	Kingia_australis);
((((((Manicaria_saccifera	(Geonoma_undata	(Pelagodoxa_henryana	((((Heterospathe_cagayanensis	Kentiopsis_piersoniorum)	((Burretiokentia_grandiflora	Hydriastele_microspadix)	Veitchia_spiralis))	(Dypsis_decaryi	Dictyosperma_album))	(Oenocarpus_bataua	(Oenocarpus_minor	Prestoea_acuminata))))))	(Roystonea_regia	(Orania_palindan	(Sclerosperma_profizianum	Podococcus_barteri))))	(((Sabal_domingensis	Phoenix_dactylifera)	Serenoa_repens)	(Iriartea_deltoidea	Nypa_fruticans)))	Pseudophoenix_vinifera)	(((Attalea_speciosa	(Elaeis_guineensis	Elaeis_oleifera))	Bactris_major)	(Calamus_caryotoides	((Reinhardtia_simplex	(Reinhardtia_paiewonskiana	Reinhardtia_latisecta))	Reinhardtia_gracilis))))	Kingia_australis);
(((((Sabal_domingensis	Phoenix_dactylifera)	Serenoa_repens)	(Iriartea_deltoidea	Nypa_fruticans))	((Pseudophoenix_vinifera	(((Attalea_speciosa	((Reinhardtia_simplex	(Reinhardtia_latisecta	Reinhardtia_paiewonskiana))	Reinhardtia_gracilis))	(Elaeis_guineensis	Elaeis_oleifera))	Bactris_major))	((Geonoma_undata	(Pelagodoxa_henryana	((Dypsis_decaryi	(((Burretiokentia_grandiflora	Hydriastele_microspadix)	(Dictyosperma_album	(Heterospathe_cagayanensis	Kentiopsis_piersoniorum)))	Veitchia_spiralis))	(Oenocarpus_bataua	(Oenocarpus_minor	Prestoea_acuminata)))))	((Roystonea_regia	((Sclerosperma_profizianum	Podococcus_barteri)	Orania_palindan))	(Calamus_caryotoides	Manicaria_saccifera)))))	Kingia_australis);
((((Sabal_domingensis	Phoenix_dactylifera)	Serenoa_repens)	(Nypa_fruticans	((Iriartea_deltoidea	Pseudophoenix_vinifera)	((Calamus_caryotoides	((Bactris_major	((Elaeis_guineensis	Elaeis_oleifera)	Attalea_speciosa))	(Reinhardtia_simplex	(Reinhardtia_gracilis	(Reinhardtia_latisecta	Reinhardtia_paiewonskiana)))))	((Manicaria_saccifera	(((Pelagodoxa_henryana	Geonoma_undata)	(Dypsis_decaryi	((((Heterospathe_cagayanensis	Kentiopsis_piersoniorum)	Podococcus_barteri)	((Burretiokentia_grandiflora	Hydriastele_microspadix)	Dictyosperma_album))	Veitchia_spiralis)))	(Oenocarpus_bataua	(Oenocarpus_minor	Prestoea_acuminata))))	((Sclerosperma_profizianum	Orania_palindan)	Roystonea_regia))))))	Kingia_australis);
((((Nypa_fruticans	(Serenoa_repens	(Phoenix_dactylifera	Sabal_domingensis)))	((((Attalea_speciosa	(Elaeis_guineensis	Elaeis_oleifera))	Bactris_major)	((Reinhardtia_simplex	((Reinhardtia_paiewonskiana	Reinhardtia_latisecta)	Reinhardtia_gracilis))	(((Oenocarpus_bataua	(Prestoea_acuminata	Oenocarpus_minor))	((Geonoma_undata	(((Burretiokentia_grandiflora	Veitchia_spiralis)	(Dictyosperma_album	Dypsis_decaryi))	(Heterospathe_cagayanensis	(Kentiopsis_piersoniorum	Hydriastele_microspadix))))	(Pelagodoxa_henryana	(Roystonea_regia	((Orania_palindan	Sclerosperma_profizianum)	Podococcus_barteri)))))	Manicaria_saccifera)))	(Iriartea_deltoidea	Pseudophoenix_vinifera)))	Calamus_caryotoides)	Kingia_australis);
((((((Attalea_speciosa	(Elaeis_guineensis	Elaeis_oleifera))	(Calamus_caryotoides	Bactris_major))	((Reinhardtia_simplex	(Reinhardtia_paiewonskiana	Reinhardtia_latisecta))	(((Geonoma_undata	((((Heterospathe_cagayanensis	((Veitchia_spiralis	Burretiokentia_grandiflora)	Kentiopsis_piersoniorum))	Dictyosperma_album)	Hydriastele_microspadix)	Dypsis_decaryi))	((Pelagodoxa_henryana	(Roystonea_regia	((Orania_palindan	Sclerosperma_profizianum)	Podococcus_barteri)))	(Oenocarpus_bataua	(Prestoea_acuminata	Oenocarpus_minor))))	Manicaria_saccifera)))	(Reinhardtia_gracilis	(Iriartea_deltoidea	Pseudophoenix_vinifera)))	(Nypa_fruticans	(Serenoa_repens	(Phoenix_dactylifera	Sabal_domingensis))))	Kingia_australis);
((Calamus_caryotoides	((Pseudophoenix_vinifera	Bactris_major)	((Attalea_speciosa	(Elaeis_guineensis	Elaeis_oleifera))	(((Reinhardtia_gracilis	Reinhardtia_simplex)	(Reinhardtia_paiewonskiana	Reinhardtia_latisecta))	((Iriartea_deltoidea	((Nypa_fruticans	Phoenix_dactylifera)	(Sabal_domingensis	Serenoa_repens)))	((((Oenocarpus_bataua	(Prestoea_acuminata	Oenocarpus_minor))	((Geonoma_undata	(Kentiopsis_piersoniorum	((((Burretiokentia_grandiflora	Hydriastele_microspadix)	Heterospathe_cagayanensis)	(Dypsis_decaryi	Dictyosperma_album))	Veitchia_spiralis)))	Pelagodoxa_henryana))	(Roystonea_regia	(Orania_palindan	(Sclerosperma_profizianum	Podococcus_barteri))))	Manicaria_saccifera))))))	Kingia_australis);
(((Nypa_fruticans	((Phoenix_dactylifera	Sabal_domingensis)	Serenoa_repens))	(((Iriartea_deltoidea	Pseudophoenix_vinifera)	(Orania_palindan	(((Geonoma_undata	Pelagodoxa_henryana)	((Oenocarpus_bataua	(Prestoea_acuminata	Oenocarpus_minor))	(Kentiopsis_piersoniorum	(((Hydriastele_microspadix	Heterospathe_cagayanensis)	((Dypsis_decaryi	Dictyosperma_album)	Burretiokentia_grandiflora))	Veitchia_spiralis))))	((Sclerosperma_profizianum	Podococcus_barteri)	(Manicaria_saccifera	Roystonea_regia)))))	(Bactris_major	(((Elaeis_guineensis	Elaeis_oleifera)	((Reinhardtia_gracilis	Reinhardtia_simplex)	(Reinhardtia_paiewonskiana	Reinhardtia_latisecta)))	(Attalea_speciosa	Calamus_caryotoides)))))	Kingia_australis);
((((Nypa_fruticans	((Phoenix_dactylifera	Sabal_domingensis)	Serenoa_repens))	(((Oenocarpus_bataua	(Prestoea_acuminata	Oenocarpus_minor))	(Manicaria_saccifera	((Geonoma_undata	((Dypsis_decaryi	Dictyosperma_album)	((Kentiopsis_piersoniorum	Heterospathe_cagayanensis)	(Veitchia_spiralis	(Burretiokentia_grandiflora	Hydriastele_microspadix)))))	(((Orania_palindan	(Sclerosperma_profizianum	Podococcus_barteri))	Roystonea_regia)	Pelagodoxa_henryana))))	(((Elaeis_guineensis	Elaeis_oleifera)	(Reinhardtia_gracilis	(Reinhardtia_simplex	(Reinhardtia_paiewonskiana	Reinhardtia_latisecta))))	(((Iriartea_deltoidea	Pseudophoenix_vinifera)	Bactris_major)	Attalea_speciosa))))	Calamus_caryotoides)	Kingia_australis);
((Reinhardtia_latisecta	((((Reinhardtia_gracilis	(((Calamus_caryotoides	Bactris_major)	(Elaeis_oleifera	Elaeis_guineensis))	((Nypa_fruticans	((Phoenix_dactylifera	Sabal_domingensis)	Serenoa_repens))	((Iriartea_deltoidea	Pseudophoenix_vinifera)	((((Orania_palindan	(Sclerosperma_profizianum	Podococcus_barteri))	Roystonea_regia)	(Pelagodoxa_henryana	(Manicaria_saccifera	((Oenocarpus_bataua	(Prestoea_acuminata	Oenocarpus_minor))	((Dypsis_decaryi	Dictyosperma_album)	((Kentiopsis_piersoniorum	Heterospathe_cagayanensis)	(Veitchia_spiralis	(Burretiokentia_grandiflora	Hydriastele_microspadix))))))))	Geonoma_undata)))))	Attalea_speciosa)	Reinhardtia_simplex)	Reinhardtia_paiewonskiana))	Kingia_australis);
(((Nypa_fruticans	((Phoenix_dactylifera	Sabal_domingensis)	Serenoa_repens))	(((Iriartea_deltoidea	Pseudophoenix_vinifera)	(((Orania_palindan	(Sclerosperma_profizianum	Podococcus_barteri))	Roystonea_regia)	(Manicaria_saccifera	(((Oenocarpus_bataua	(Prestoea_acuminata	Oenocarpus_minor))	((Hydriastele_microspadix	(Kentiopsis_piersoniorum	Heterospathe_cagayanensis))	((Dypsis_decaryi	Dictyosperma_album)	(Burretiokentia_grandiflora	Veitchia_spiralis))))	(Pelagodoxa_henryana	Geonoma_undata)))))	(((Reinhardtia_gracilis	Reinhardtia_simplex)	(Reinhardtia_paiewonskiana	Reinhardtia_latisecta))	((Calamus_caryotoides	Bactris_major)	(Attalea_speciosa	(Elaeis_oleifera	Elaeis_guineensis))))))	Kingia_australis);
((Pelagodoxa_henryana	((((Nypa_fruticans	((Phoenix_dactylifera	Sabal_domingensis)	Serenoa_repens))	((Calamus_caryotoides	Manicaria_saccifera)	((Iriartea_deltoidea	Pseudophoenix_vinifera)	((Bactris_major	Attalea_speciosa)	(((Reinhardtia_gracilis	Reinhardtia_simplex)	(Reinhardtia_paiewonskiana	Reinhardtia_latisecta))	(Elaeis_oleifera	Elaeis_guineensis))))))	((Orania_palindan	(Sclerosperma_profizianum	Podococcus_barteri))	Roystonea_regia))	((Oenocarpus_bataua	(Prestoea_acuminata	Oenocarpus_minor))	(Geonoma_undata	((Dypsis_decaryi	Dictyosperma_album)	(Veitchia_spiralis	((Burretiokentia_grandiflora	Hydriastele_microspadix)	(Kentiopsis_piersoniorum	Heterospathe_cagayanensis))))))))	Kingia_australis);
(((Sabal_domingensis	(((Serenoa_repens	Nypa_fruticans)	((((Reinhardtia_gracilis	Reinhardtia_simplex)	(Reinhardtia_paiewonskiana	Reinhardtia_latisecta))	(((Elaeis_oleifera	Elaeis_guineensis)	Attalea_speciosa)	(Bactris_major	(Iriartea_deltoidea	Pseudophoenix_vinifera))))	((((Roystonea_regia	Podococcus_barteri)	Orania_palindan)	Sclerosperma_profizianum)	(Manicaria_saccifera	(((Oenocarpus_bataua	(Prestoea_acuminata	Oenocarpus_minor))	((((Burretiokentia_grandiflora	Hydriastele_microspadix)	Heterospathe_cagayanensis)	Dypsis_decaryi)	(Veitchia_spiralis	(Dictyosperma_album	Kentiopsis_piersoniorum))))	(Pelagodoxa_henryana	Geonoma_undata))))))	Phoenix_dactylifera))	Calamus_caryotoides)	Kingia_australis);
(((Elaeis_oleifera	Elaeis_guineensis)	(Attalea_speciosa	(Bactris_major	(((((Roystonea_regia	Podococcus_barteri)	(Orania_palindan	Sclerosperma_profizianum))	(Manicaria_saccifera	(((Oenocarpus_bataua	(Prestoea_acuminata	Oenocarpus_minor))	(((Hydriastele_microspadix	Heterospathe_cagayanensis)	(Dictyosperma_album	Dypsis_decaryi))	(Kentiopsis_piersoniorum	(Burretiokentia_grandiflora	Veitchia_spiralis))))	(Pelagodoxa_henryana	Geonoma_undata))))	(((Phoenix_dactylifera	Sabal_domingensis)	Serenoa_repens)	((Calamus_caryotoides	(Iriartea_deltoidea	Pseudophoenix_vinifera))	Nypa_fruticans)))	((Reinhardtia_gracilis	Reinhardtia_simplex)	(Reinhardtia_paiewonskiana	Reinhardtia_latisecta))))))	Kingia_australis);
((Calamus_caryotoides	(((Serenoa_repens	(Sabal_domingensis	Phoenix_dactylifera))	Nypa_fruticans)	(((Manicaria_saccifera	((Geonoma_undata	Pelagodoxa_henryana)	(((Dypsis_decaryi	Dictyosperma_album)	((Heterospathe_cagayanensis	Kentiopsis_piersoniorum)	((Hydriastele_microspadix	Burretiokentia_grandiflora)	Veitchia_spiralis)))	((Prestoea_acuminata	Oenocarpus_minor)	Oenocarpus_bataua))))	(Roystonea_regia	(Orania_palindan	(Podococcus_barteri	Sclerosperma_profizianum))))	(((Bactris_major	((Elaeis_guineensis	Elaeis_oleifera)	Attalea_speciosa))	((Reinhardtia_gracilis	Reinhardtia_simplex)	(Reinhardtia_latisecta	Reinhardtia_paiewonskiana)))	(Pseudophoenix_vinifera	Iriartea_deltoidea)))))	Kingia_australis);
(((Serenoa_repens	(((((Calamus_caryotoides	((Pseudophoenix_vinifera	Bactris_major)	(Elaeis_guineensis	Elaeis_oleifera)))	Attalea_speciosa)	(((Reinhardtia_latisecta	Reinhardtia_paiewonskiana)	Reinhardtia_simplex)	Reinhardtia_gracilis))	(Manicaria_saccifera	(((Prestoea_acuminata	Oenocarpus_minor)	Oenocarpus_bataua)	(Pelagodoxa_henryana	((Roystonea_regia	(Sclerosperma_profizianum	(Orania_palindan	Podococcus_barteri)))	(Geonoma_undata	((Dypsis_decaryi	Dictyosperma_album)	((Heterospathe_cagayanensis	(Hydriastele_microspadix	Burretiokentia_grandiflora))	(Kentiopsis_piersoniorum	Veitchia_spiralis)))))))))	(Sabal_domingensis	Phoenix_dactylifera)))	(Iriartea_deltoidea	Nypa_fruticans))	Kingia_australis);
((((((Attalea_speciosa	(Elaeis_guineensis	Elaeis_oleifera))	Bactris_major)	(Calamus_caryotoides	(Iriartea_deltoidea	Pseudophoenix_vinifera)))	(((Reinhardtia_gracilis	Reinhardtia_paiewonskiana)	Reinhardtia_latisecta)	Reinhardtia_simplex))	(Manicaria_saccifera	(((Roystonea_regia	(Sclerosperma_profizianum	(Orania_palindan	Podococcus_barteri)))	(((Prestoea_acuminata	Oenocarpus_minor)	Oenocarpus_bataua)	(Pelagodoxa_henryana	(Geonoma_undata	(((Veitchia_spiralis	(Burretiokentia_grandiflora	Kentiopsis_piersoniorum))	(Dictyosperma_album	(Hydriastele_microspadix	Heterospathe_cagayanensis)))	Dypsis_decaryi)))))	(((Sabal_domingensis	Phoenix_dactylifera)	Serenoa_repens)	Nypa_fruticans))))	Kingia_australis);
((((Phoenix_dactylifera	(Serenoa_repens	Sabal_domingensis))	Nypa_fruticans)	((((Calamus_caryotoides	((Elaeis_guineensis	Elaeis_oleifera)	Attalea_speciosa))	(Bactris_major	(Iriartea_deltoidea	Pseudophoenix_vinifera)))	((Reinhardtia_paiewonskiana	Reinhardtia_latisecta)	(Reinhardtia_gracilis	Reinhardtia_simplex)))	((Roystonea_regia	(Sclerosperma_profizianum	(Orania_palindan	Podococcus_barteri)))	(Manicaria_saccifera	(((Geonoma_undata	(Kentiopsis_piersoniorum	(Hydriastele_microspadix	(Veitchia_spiralis	((Burretiokentia_grandiflora	(Dypsis_decaryi	Dictyosperma_album))	Heterospathe_cagayanensis)))))	Pelagodoxa_henryana)	((Prestoea_acuminata	Oenocarpus_minor)	Oenocarpus_bataua))))))	Kingia_australis);
(((((((((((Kentiopsis_piersoniorum	Heterospathe_cagayanensis)	((Burretiokentia_grandiflora	Hydriastele_microspadix)	Veitchia_spiralis))	Dictyosperma_album)	Dypsis_decaryi)	((Prestoea_acuminata	Oenocarpus_minor)	Oenocarpus_bataua))	((Calamus_caryotoides	Manicaria_saccifera)	Pelagodoxa_henryana))	(Roystonea_regia	(Sclerosperma_profizianum	(Orania_palindan	Podococcus_barteri))))	(Geonoma_undata	((Bactris_major	((Elaeis_guineensis	Elaeis_oleifera)	Attalea_speciosa))	((Reinhardtia_paiewonskiana	Reinhardtia_latisecta)	(Reinhardtia_gracilis	Reinhardtia_simplex)))))	(Iriartea_deltoidea	Pseudophoenix_vinifera))	(((Phoenix_dactylifera	Sabal_domingensis)	Serenoa_repens)	Nypa_fruticans))	Kingia_australis);
((Calamus_caryotoides	(((((((((Kentiopsis_piersoniorum	(Heterospathe_cagayanensis	Dictyosperma_album))	(Burretiokentia_grandiflora	Hydriastele_microspadix))	Veitchia_spiralis)	Dypsis_decaryi)	((Prestoea_acuminata	Oenocarpus_minor)	Oenocarpus_bataua))	(Geonoma_undata	Pelagodoxa_henryana))	((Iriartea_deltoidea	(Roystonea_regia	(Sclerosperma_profizianum	(Orania_palindan	Podococcus_barteri))))	Manicaria_saccifera))	((Pseudophoenix_vinifera	Bactris_major)	((((Reinhardtia_paiewonskiana	Reinhardtia_latisecta)	(Reinhardtia_gracilis	Reinhardtia_simplex))	(Elaeis_guineensis	Elaeis_oleifera))	Attalea_speciosa)))	((Serenoa_repens	(Sabal_domingensis	Phoenix_dactylifera))	Nypa_fruticans)))	Kingia_australis);
(((Elaeis_guineensis	Elaeis_oleifera)	((((Iriartea_deltoidea	Pseudophoenix_vinifera)	Bactris_major)	(Attalea_speciosa	(((Reinhardtia_paiewonskiana	Reinhardtia_latisecta)	Reinhardtia_gracilis)	Reinhardtia_simplex)))	((((Serenoa_repens	(Sabal_domingensis	Phoenix_dactylifera))	Nypa_fruticans)	((((Geonoma_undata	((((Heterospathe_cagayanensis	Dictyosperma_album)	Dypsis_decaryi)	Hydriastele_microspadix)	(Kentiopsis_piersoniorum	Veitchia_spiralis)))	(((Sclerosperma_profizianum	Orania_palindan)	Manicaria_saccifera)	((Prestoea_acuminata	Oenocarpus_minor)	Oenocarpus_bataua)))	Pelagodoxa_henryana)	(Podococcus_barteri	(Burretiokentia_grandiflora	Roystonea_regia))))	Calamus_caryotoides)))	Kingia_australis);
((((Attalea_speciosa	(Elaeis_guineensis	Elaeis_oleifera))	Bactris_major)	((Reinhardtia_simplex	(Reinhardtia_gracilis	(Reinhardtia_paiewonskiana	Reinhardtia_latisecta)))	(((Serenoa_repens	(Sabal_domingensis	Phoenix_dactylifera))	((Iriartea_deltoidea	Pseudophoenix_vinifera)	Nypa_fruticans))	(((Geonoma_undata	Pelagodoxa_henryana)	((((Kentiopsis_piersoniorum	Heterospathe_cagayanensis)	((Hydriastele_microspadix	Burretiokentia_grandiflora)	Veitchia_spiralis))	(Dictyosperma_album	Dypsis_decaryi))	((Prestoea_acuminata	Oenocarpus_minor)	Oenocarpus_bataua)))	(Orania_palindan	(Podococcus_barteri	((Sclerosperma_profizianum	Roystonea_regia)	(Calamus_caryotoides	Manicaria_saccifera))))))))	Kingia_australis);
((Nypa_fruticans	(((Iriartea_deltoidea	Pseudophoenix_vinifera)	((((Orania_palindan	(Sclerosperma_profizianum	Podococcus_barteri))	Roystonea_regia)	(Pelagodoxa_henryana	(((Kentiopsis_piersoniorum	((Hydriastele_microspadix	Burretiokentia_grandiflora)	Veitchia_spiralis))	((Heterospathe_cagayanensis	Dictyosperma_album)	Dypsis_decaryi))	((Oenocarpus_minor	Prestoea_acuminata)	(Geonoma_undata	Oenocarpus_bataua)))))	((Calamus_caryotoides	(((Attalea_speciosa	(Elaeis_guineensis	Elaeis_oleifera))	Bactris_major)	(Reinhardtia_simplex	(Reinhardtia_gracilis	(Reinhardtia_paiewonskiana	Reinhardtia_latisecta)))))	Manicaria_saccifera)))	(Phoenix_dactylifera	(Serenoa_repens	Sabal_domingensis))))	Kingia_australis);
((Pelagodoxa_henryana	(((Calamus_caryotoides	((((Heterospathe_cagayanensis	Kentiopsis_piersoniorum)	((Hydriastele_microspadix	Burretiokentia_grandiflora)	Veitchia_spiralis))	(Dictyosperma_album	Dypsis_decaryi))	(Oenocarpus_bataua	(Oenocarpus_minor	Prestoea_acuminata))))	((((((Attalea_speciosa	(Elaeis_guineensis	Elaeis_oleifera))	Bactris_major)	((Reinhardtia_gracilis	Reinhardtia_simplex)	(Reinhardtia_paiewonskiana	Reinhardtia_latisecta)))	((Phoenix_dactylifera	(Serenoa_repens	Sabal_domingensis))	(Nypa_fruticans	(Iriartea_deltoidea	Pseudophoenix_vinifera))))	((Orania_palindan	(Sclerosperma_profizianum	Podococcus_barteri))	Roystonea_regia))	Manicaria_saccifera))	Geonoma_undata))	Kingia_australis);
(((Bactris_major	(Attalea_speciosa	(Elaeis_guineensis	Elaeis_oleifera)))	((((Serenoa_repens	(Sabal_domingensis	Phoenix_dactylifera))	((Iriartea_deltoidea	Pseudophoenix_vinifera)	Nypa_fruticans))	((Roystonea_regia	(Orania_palindan	(Podococcus_barteri	Sclerosperma_profizianum)))	((Geonoma_undata	(((Heterospathe_cagayanensis	Dictyosperma_album)	Dypsis_decaryi)	((Kentiopsis_piersoniorum	(Burretiokentia_grandiflora	Hydriastele_microspadix))	Veitchia_spiralis)))	(Pelagodoxa_henryana	((Calamus_caryotoides	Manicaria_saccifera)	(Oenocarpus_bataua	(Prestoea_acuminata	Oenocarpus_minor)))))))	(((Reinhardtia_paiewonskiana	Reinhardtia_latisecta)	Reinhardtia_gracilis)	Reinhardtia_simplex)))	Kingia_australis);
((((Serenoa_repens	(Sabal_domingensis	Phoenix_dactylifera))	Nypa_fruticans)	(((Roystonea_regia	(Orania_palindan	(Podococcus_barteri	Sclerosperma_profizianum)))	(((Calamus_caryotoides	Manicaria_saccifera)	(Geonoma_undata	(((Hydriastele_microspadix	Burretiokentia_grandiflora)	(Dictyosperma_album	Dypsis_decaryi))	((Heterospathe_cagayanensis	Kentiopsis_piersoniorum)	Veitchia_spiralis))))	(Pelagodoxa_henryana	(Oenocarpus_bataua	(Prestoea_acuminata	Oenocarpus_minor)))))	((Iriartea_deltoidea	Pseudophoenix_vinifera)	(((Reinhardtia_paiewonskiana	Reinhardtia_latisecta)	(Reinhardtia_gracilis	Reinhardtia_simplex))	(Bactris_major	(Attalea_speciosa	(Elaeis_guineensis	Elaeis_oleifera)))))))	Kingia_australis);
((Calamus_caryotoides	(((Serenoa_repens	(Sabal_domingensis	Phoenix_dactylifera))	((Iriartea_deltoidea	Pseudophoenix_vinifera)	Nypa_fruticans))	(((Roystonea_regia	(Orania_palindan	(Podococcus_barteri	Sclerosperma_profizianum)))	(((Geonoma_undata	((((((Dictyosperma_album	(Heterospathe_cagayanensis	Kentiopsis_piersoniorum))	Hydriastele_microspadix)	Veitchia_spiralis)	Burretiokentia_grandiflora)	Dypsis_decaryi)	(Oenocarpus_bataua	(Prestoea_acuminata	Oenocarpus_minor))))	Pelagodoxa_henryana)	Manicaria_saccifera))	(((Reinhardtia_paiewonskiana	Reinhardtia_latisecta)	(Reinhardtia_gracilis	Reinhardtia_simplex))	(Attalea_speciosa	((Elaeis_guineensis	Elaeis_oleifera)	Bactris_major))))))	Kingia_australis);
((((((Sclerosperma_profizianum	((Podococcus_barteri	Roystonea_regia)	Orania_palindan))	Geonoma_undata)	((((((((Heterospathe_cagayanensis	Dictyosperma_album)	Hydriastele_microspadix)	Veitchia_spiralis)	(Dypsis_decaryi	Kentiopsis_piersoniorum))	Burretiokentia_grandiflora)	(Oenocarpus_bataua	(Prestoea_acuminata	Oenocarpus_minor)))	Pelagodoxa_henryana)	Manicaria_saccifera))	(((Elaeis_guineensis	Elaeis_oleifera)	((Iriartea_deltoidea	Pseudophoenix_vinifera)	Bactris_major))	((((Reinhardtia_paiewonskiana	Reinhardtia_latisecta)	Reinhardtia_simplex)	Reinhardtia_gracilis)	Attalea_speciosa)))	((Nypa_fruticans	(Serenoa_repens	(Sabal_domingensis	Phoenix_dactylifera)))	Calamus_caryotoides))	Kingia_australis);
((Calamus_caryotoides	((((Nypa_fruticans	(Serenoa_repens	(Sabal_domingensis	Phoenix_dactylifera)))	((Sclerosperma_profizianum	(Podococcus_barteri	Orania_palindan))	(Manicaria_saccifera	((Oenocarpus_bataua	(Prestoea_acuminata	Oenocarpus_minor))	(Pelagodoxa_henryana	(Roystonea_regia	(Geonoma_undata	(((Dypsis_decaryi	Dictyosperma_album)	(Burretiokentia_grandiflora	Hydriastele_microspadix))	((Kentiopsis_piersoniorum	Heterospathe_cagayanensis)	Veitchia_spiralis)))))))))	(Iriartea_deltoidea	Pseudophoenix_vinifera))	((((Elaeis_guineensis	Elaeis_oleifera)	Attalea_speciosa)	Bactris_major)	((Reinhardtia_gracilis	(Reinhardtia_paiewonskiana	Reinhardtia_latisecta))	Reinhardtia_simplex))))	Kingia_australis);
((((Nypa_fruticans	(Serenoa_repens	(Sabal_domingensis	Phoenix_dactylifera)))	(((((Geonoma_undata	Pelagodoxa_henryana)	((Oenocarpus_bataua	(Prestoea_acuminata	Oenocarpus_minor))	((Dypsis_decaryi	Dictyosperma_album)	((Hydriastele_microspadix	Veitchia_spiralis)	(Kentiopsis_piersoniorum	Heterospathe_cagayanensis)))))	((Burretiokentia_grandiflora	Roystonea_regia)	(Sclerosperma_profizianum	(Podococcus_barteri	Orania_palindan))))	Reinhardtia_gracilis)	(Manicaria_saccifera	((((Iriartea_deltoidea	Pseudophoenix_vinifera)	Bactris_major)	((Elaeis_guineensis	Elaeis_oleifera)	Attalea_speciosa))	((Reinhardtia_paiewonskiana	Reinhardtia_latisecta)	Reinhardtia_simplex)))))	Calamus_caryotoides)	Kingia_australis);
(((((Manicaria_saccifera	((Geonoma_undata	Pelagodoxa_henryana)	((Oenocarpus_bataua	(Prestoea_acuminata	Oenocarpus_minor))	(Dypsis_decaryi	((Dictyosperma_album	(Hydriastele_microspadix	(Kentiopsis_piersoniorum	(Burretiokentia_grandiflora	Veitchia_spiralis))))	Heterospathe_cagayanensis)))))	(((Roystonea_regia	Podococcus_barteri)	Orania_palindan)	Sclerosperma_profizianum))	((Calamus_caryotoides	((Bactris_major	((Elaeis_guineensis	Elaeis_oleifera)	Attalea_speciosa))	(((Reinhardtia_paiewonskiana	Reinhardtia_latisecta)	Reinhardtia_gracilis)	Reinhardtia_simplex)))	(Pseudophoenix_vinifera	Iriartea_deltoidea)))	(Nypa_fruticans	(Serenoa_repens	(Sabal_domingensis	Phoenix_dactylifera))))	Kingia_australis);
((Calamus_caryotoides	(((((((Pseudophoenix_vinifera	Iriartea_deltoidea)	Nypa_fruticans)	Phoenix_dactylifera)	(Serenoa_repens	Sabal_domingensis))	((Manicaria_saccifera	(Pelagodoxa_henryana	((Oenocarpus_bataua	(Prestoea_acuminata	Oenocarpus_minor))	((Hydriastele_microspadix	(Dictyosperma_album	(Kentiopsis_piersoniorum	(Burretiokentia_grandiflora	Veitchia_spiralis))))	(Heterospathe_cagayanensis	(Geonoma_undata	Dypsis_decaryi))))))	(((Orania_palindan	Podococcus_barteri)	Sclerosperma_profizianum)	Roystonea_regia)))	(Bactris_major	((Elaeis_guineensis	Elaeis_oleifera)	Attalea_speciosa)))	((Reinhardtia_paiewonskiana	Reinhardtia_latisecta)	(Reinhardtia_gracilis	Reinhardtia_simplex))))	Kingia_australis);
((Elaeis_oleifera	((Attalea_speciosa	(((((Reinhardtia_paiewonskiana	Reinhardtia_latisecta)	Reinhardtia_simplex)	(((Serenoa_repens	(Phoenix_dactylifera	Sabal_domingensis))	Nypa_fruticans)	(((Pelagodoxa_henryana	(Oenocarpus_bataua	(Prestoea_acuminata	Oenocarpus_minor)))	(((Orania_palindan	(Podococcus_barteri	Sclerosperma_profizianum))	Roystonea_regia)	((((Veitchia_spiralis	(Kentiopsis_piersoniorum	(Burretiokentia_grandiflora	Hydriastele_microspadix)))	(Heterospathe_cagayanensis	Dictyosperma_album))	Dypsis_decaryi)	Geonoma_undata)))	(Manicaria_saccifera	Calamus_caryotoides))))	Reinhardtia_gracilis)	((Pseudophoenix_vinifera	Iriartea_deltoidea)	Bactris_major)))	Elaeis_guineensis))	Kingia_australis);
((((Serenoa_repens	(Phoenix_dactylifera	Sabal_domingensis))	Nypa_fruticans)	(((Calamus_caryotoides	(((Attalea_speciosa	Bactris_major)	(Elaeis_guineensis	Elaeis_oleifera))	(((Reinhardtia_paiewonskiana	Reinhardtia_latisecta)	Reinhardtia_gracilis)	Reinhardtia_simplex)))	(Pseudophoenix_vinifera	Iriartea_deltoidea))	((Oenocarpus_bataua	(Prestoea_acuminata	Oenocarpus_minor))	(((Pelagodoxa_henryana	(Orania_palindan	(Podococcus_barteri	Roystonea_regia)))	((((Dypsis_decaryi	Dictyosperma_album)	(Kentiopsis_piersoniorum	Heterospathe_cagayanensis))	(Veitchia_spiralis	(Burretiokentia_grandiflora	Hydriastele_microspadix)))	Geonoma_undata))	(Sclerosperma_profizianum	Manicaria_saccifera)))))	Kingia_australis);
((Attalea_speciosa	(Bactris_major	(((Elaeis_oleifera	Elaeis_guineensis)	((Reinhardtia_simplex	(Reinhardtia_paiewonskiana	Reinhardtia_latisecta))	Reinhardtia_gracilis))	((((Pseudophoenix_vinifera	Iriartea_deltoidea)	(Nypa_fruticans	((Phoenix_dactylifera	Sabal_domingensis)	Serenoa_repens)))	(((Podococcus_barteri	Roystonea_regia)	(Sclerosperma_profizianum	Orania_palindan))	(((Oenocarpus_bataua	(Oenocarpus_minor	Prestoea_acuminata))	((Dictyosperma_album	((Burretiokentia_grandiflora	(Hydriastele_microspadix	Heterospathe_cagayanensis))	(Kentiopsis_piersoniorum	Dypsis_decaryi)))	Veitchia_spiralis))	(Pelagodoxa_henryana	Geonoma_undata))))	(Calamus_caryotoides	Manicaria_saccifera)))))	Kingia_australis);
((Elaeis_oleifera	(Elaeis_guineensis	((Bactris_major	Attalea_speciosa)	((((Reinhardtia_paiewonskiana	Reinhardtia_latisecta)	Reinhardtia_simplex)	Reinhardtia_gracilis)	((Calamus_caryotoides	(((Phoenix_dactylifera	Sabal_domingensis)	Serenoa_repens)	((Pseudophoenix_vinifera	Iriartea_deltoidea)	Nypa_fruticans)))	((Manicaria_saccifera	((Orania_palindan	Sclerosperma_profizianum)	(Podococcus_barteri	Roystonea_regia)))	(((Pelagodoxa_henryana	((Veitchia_spiralis	(Kentiopsis_piersoniorum	Burretiokentia_grandiflora))	((Hydriastele_microspadix	Heterospathe_cagayanensis)	(Dypsis_decaryi	Dictyosperma_album))))	Geonoma_undata)	(Oenocarpus_bataua	(Oenocarpus_minor	Prestoea_acuminata)))))))))	Kingia_australis);
((((Reinhardtia_paiewonskiana	Reinhardtia_latisecta)	(Reinhardtia_gracilis	Reinhardtia_simplex))	((Bactris_major	((Elaeis_oleifera	Elaeis_guineensis)	Attalea_speciosa))	((Calamus_caryotoides	(((Phoenix_dactylifera	Sabal_domingensis)	Serenoa_repens)	((Pseudophoenix_vinifera	Iriartea_deltoidea)	Nypa_fruticans)))	((Manicaria_saccifera	(((((Podococcus_barteri	Orania_palindan)	Sclerosperma_profizianum)	Roystonea_regia)	(Geonoma_undata	(((Hydriastele_microspadix	Dictyosperma_album)	((Veitchia_spiralis	Burretiokentia_grandiflora)	(Kentiopsis_piersoniorum	Heterospathe_cagayanensis)))	Dypsis_decaryi)))	Pelagodoxa_henryana))	((Oenocarpus_minor	Prestoea_acuminata)	Oenocarpus_bataua)))))	Kingia_australis);
((Calamus_caryotoides	((((Phoenix_dactylifera	Sabal_domingensis)	Serenoa_repens)	((Pseudophoenix_vinifera	Iriartea_deltoidea)	Nypa_fruticans))	((((Orania_palindan	(Podococcus_barteri	Sclerosperma_profizianum))	Roystonea_regia)	((((((((Kentiopsis_piersoniorum	Dictyosperma_album)	(Burretiokentia_grandiflora	Hydriastele_microspadix))	Veitchia_spiralis)	Heterospathe_cagayanensis)	(Dypsis_decaryi	Geonoma_undata))	Pelagodoxa_henryana)	((Oenocarpus_minor	Prestoea_acuminata)	Oenocarpus_bataua))	Manicaria_saccifera))	(((Reinhardtia_paiewonskiana	Reinhardtia_latisecta)	(Reinhardtia_gracilis	Reinhardtia_simplex))	(Bactris_major	((Elaeis_oleifera	Elaeis_guineensis)	Attalea_speciosa))))))	Kingia_australis);
(((((Nypa_fruticans	((Phoenix_dactylifera	Sabal_domingensis)	Serenoa_repens))	((Orania_palindan	(Podococcus_barteri	Sclerosperma_profizianum))	((((((Pseudophoenix_vinifera	Iriartea_deltoidea)	Roystonea_regia)	(((Dypsis_decaryi	(Heterospathe_cagayanensis	Dictyosperma_album))	Hydriastele_microspadix)	(Kentiopsis_piersoniorum	(Burretiokentia_grandiflora	Veitchia_spiralis))))	(Geonoma_undata	Pelagodoxa_henryana))	((Oenocarpus_minor	Prestoea_acuminata)	Oenocarpus_bataua))	Manicaria_saccifera)))	(((Reinhardtia_paiewonskiana	Reinhardtia_latisecta)	(Reinhardtia_gracilis	Reinhardtia_simplex))	((Elaeis_oleifera	Elaeis_guineensis)	(Attalea_speciosa	Bactris_major))))	Calamus_caryotoides)	Kingia_australis);
((Attalea_speciosa	((Bactris_major	(((Elaeis_oleifera	Elaeis_guineensis)	((Reinhardtia_paiewonskiana	Reinhardtia_latisecta)	(Reinhardtia_gracilis	Reinhardtia_simplex)))	((((Pseudophoenix_vinifera	Iriartea_deltoidea)	Nypa_fruticans)	((Phoenix_dactylifera	Sabal_domingensis)	Serenoa_repens))	(((((Oenocarpus_minor	Prestoea_acuminata)	Oenocarpus_bataua)	(Dypsis_decaryi	(((Heterospathe_cagayanensis	Kentiopsis_piersoniorum)	Dictyosperma_album)	(Veitchia_spiralis	(Burretiokentia_grandiflora	Hydriastele_microspadix)))))	((Geonoma_undata	Pelagodoxa_henryana)	Manicaria_saccifera))	(Roystonea_regia	(Orania_palindan	(Podococcus_barteri	Sclerosperma_profizianum)))))))	Calamus_caryotoides))	Kingia_australis);
((((Nypa_fruticans	((Sabal_domingensis	Phoenix_dactylifera)	Serenoa_repens))	(((((((Oenocarpus_minor	Prestoea_acuminata)	Oenocarpus_bataua)	((Dypsis_decaryi	Heterospathe_cagayanensis)	((((Burretiokentia_grandiflora	Hydriastele_microspadix)	Veitchia_spiralis)	Kentiopsis_piersoniorum)	Dictyosperma_album)))	(Geonoma_undata	Pelagodoxa_henryana))	(Roystonea_regia	(Sclerosperma_profizianum	(Orania_palindan	Podococcus_barteri))))	Manicaria_saccifera)	(((Elaeis_oleifera	Elaeis_guineensis)	(Attalea_speciosa	((Pseudophoenix_vinifera	Iriartea_deltoidea)	Bactris_major)))	((Reinhardtia_paiewonskiana	Reinhardtia_latisecta)	(Reinhardtia_gracilis	Reinhardtia_simplex)))))	Calamus_caryotoides)	Kingia_australis);
(((((Roystonea_regia	(Orania_palindan	(Podococcus_barteri	Sclerosperma_profizianum)))	(Manicaria_saccifera	((((Oenocarpus_minor	Prestoea_acuminata)	Oenocarpus_bataua)	(Dypsis_decaryi	((Dictyosperma_album	Heterospathe_cagayanensis)	((Veitchia_spiralis	(Burretiokentia_grandiflora	Hydriastele_microspadix))	Kentiopsis_piersoniorum))))	(Geonoma_undata	Pelagodoxa_henryana))))	((Reinhardtia_gracilis	Calamus_caryotoides)	((((Pseudophoenix_vinifera	Iriartea_deltoidea)	Bactris_major)	((Elaeis_oleifera	Elaeis_guineensis)	Attalea_speciosa))	((Reinhardtia_paiewonskiana	Reinhardtia_latisecta)	Reinhardtia_simplex))))	(Nypa_fruticans	((Sabal_domingensis	Phoenix_dactylifera)	Serenoa_repens)))	Kingia_australis);
((Bactris_major	((((Elaeis_oleifera	Elaeis_guineensis)	Attalea_speciosa)	(((Reinhardtia_paiewonskiana	Reinhardtia_latisecta)	(Reinhardtia_gracilis	Reinhardtia_simplex))	((((Pseudophoenix_vinifera	Iriartea_deltoidea)	Nypa_fruticans)	((Sabal_domingensis	Phoenix_dactylifera)	Serenoa_repens))	(((((Oenocarpus_minor	Prestoea_acuminata)	Oenocarpus_bataua)	(Dypsis_decaryi	(Heterospathe_cagayanensis	(((Veitchia_spiralis	(Burretiokentia_grandiflora	Hydriastele_microspadix))	Kentiopsis_piersoniorum)	Dictyosperma_album))))	(Geonoma_undata	Pelagodoxa_henryana))	((((Podococcus_barteri	Roystonea_regia)	Orania_palindan)	Sclerosperma_profizianum)	Manicaria_saccifera)))))	Calamus_caryotoides))	Kingia_australis);
((Calamus_caryotoides	((Bactris_major	((Elaeis_oleifera	Elaeis_guineensis)	Attalea_speciosa))	(((Reinhardtia_paiewonskiana	Reinhardtia_latisecta)	(Reinhardtia_gracilis	Reinhardtia_simplex))	((((Pseudophoenix_vinifera	Iriartea_deltoidea)	Nypa_fruticans)	((Sabal_domingensis	Phoenix_dactylifera)	Serenoa_repens))	((((Manicaria_saccifera	Pelagodoxa_henryana)	((Oenocarpus_minor	Prestoea_acuminata)	Oenocarpus_bataua))	((((Dictyosperma_album	Dypsis_decaryi)	(Veitchia_spiralis	(Burretiokentia_grandiflora	(Heterospathe_cagayanensis	Kentiopsis_piersoniorum))))	Hydriastele_microspadix)	Geonoma_undata))	(((Podococcus_barteri	Roystonea_regia)	Orania_palindan)	Sclerosperma_profizianum))))))	Kingia_australis);
((((Bactris_major	((Elaeis_oleifera	Elaeis_guineensis)	Attalea_speciosa))	(((Reinhardtia_paiewonskiana	Reinhardtia_latisecta)	Reinhardtia_gracilis)	Reinhardtia_simplex))	(((Serenoa_repens	(Phoenix_dactylifera	Sabal_domingensis))	((Pseudophoenix_vinifera	Iriartea_deltoidea)	Nypa_fruticans))	(((Pelagodoxa_henryana	((Podococcus_barteri	Roystonea_regia)	(Sclerosperma_profizianum	Orania_palindan)))	((((Kentiopsis_piersoniorum	Oenocarpus_bataua)	(Oenocarpus_minor	Prestoea_acuminata))	((Dypsis_decaryi	Dictyosperma_album)	(Heterospathe_cagayanensis	(Veitchia_spiralis	(Hydriastele_microspadix	Burretiokentia_grandiflora)))))	Geonoma_undata))	(Calamus_caryotoides	Manicaria_saccifera))))	Kingia_australis);
((Nypa_fruticans	((Phoenix_dactylifera	(Sabal_domingensis	Serenoa_repens))	(((Bactris_major	((Elaeis_oleifera	Elaeis_guineensis)	Attalea_speciosa))	(((Reinhardtia_paiewonskiana	Reinhardtia_latisecta)	Reinhardtia_simplex)	Reinhardtia_gracilis))	((((Pseudophoenix_vinifera	Iriartea_deltoidea)	Manicaria_saccifera)	(Pelagodoxa_henryana	(((Calamus_caryotoides	Oenocarpus_bataua)	(((Dypsis_decaryi	Dictyosperma_album)	((Hydriastele_microspadix	(Heterospathe_cagayanensis	Kentiopsis_piersoniorum))	(Veitchia_spiralis	Burretiokentia_grandiflora)))	Geonoma_undata))	(Prestoea_acuminata	Oenocarpus_minor))))	(Roystonea_regia	(Sclerosperma_profizianum	(Podococcus_barteri	Orania_palindan)))))))	Kingia_australis);
(((((Phoenix_dactylifera	Sabal_domingensis)	Serenoa_repens)	Nypa_fruticans)	(((Reinhardtia_gracilis	(((Dypsis_decaryi	(((Burretiokentia_grandiflora	Hydriastele_microspadix)	(Dictyosperma_album	(Heterospathe_cagayanensis	Kentiopsis_piersoniorum)))	Veitchia_spiralis))	Geonoma_undata)	(Manicaria_saccifera	(Pelagodoxa_henryana	(Roystonea_regia	(Orania_palindan	(Sclerosperma_profizianum	Podococcus_barteri)))))))	(Prestoea_acuminata	(Oenocarpus_bataua	Oenocarpus_minor)))	(((Calamus_caryotoides	((Pseudophoenix_vinifera	Iriartea_deltoidea)	Bactris_major))	((Elaeis_oleifera	Elaeis_guineensis)	Attalea_speciosa))	((Reinhardtia_paiewonskiana	Reinhardtia_latisecta)	Reinhardtia_simplex))))	Kingia_australis);
((((((Phoenix_dactylifera	Sabal_domingensis)	Serenoa_repens)	Nypa_fruticans)	(((((((Dypsis_decaryi	((((Kentiopsis_piersoniorum	(Burretiokentia_grandiflora	Hydriastele_microspadix))	Veitchia_spiralis)	Dictyosperma_album)	Heterospathe_cagayanensis))	Geonoma_undata)	Pelagodoxa_henryana)	(Oenocarpus_bataua	(Oenocarpus_minor	Prestoea_acuminata)))	Manicaria_saccifera)	(Roystonea_regia	(Orania_palindan	(Sclerosperma_profizianum	Podococcus_barteri))))	(((Bactris_major	((Elaeis_oleifera	Elaeis_guineensis)	Attalea_speciosa))	((Reinhardtia_paiewonskiana	Reinhardtia_latisecta)	(Reinhardtia_gracilis	Reinhardtia_simplex)))	(Pseudophoenix_vinifera	Iriartea_deltoidea))))	Calamus_caryotoides)	Kingia_australis);
(((Manicaria_saccifera	(((((Pseudophoenix_vinifera	Iriartea_deltoidea)	Bactris_major)	((Elaeis_oleifera	Elaeis_guineensis)	Attalea_speciosa))	((Reinhardtia_paiewonskiana	Reinhardtia_latisecta)	(Reinhardtia_gracilis	Reinhardtia_simplex)))	((((Phoenix_dactylifera	Sabal_domingensis)	Serenoa_repens)	Nypa_fruticans)	(((((Dypsis_decaryi	((Veitchia_spiralis	((Kentiopsis_piersoniorum	Dictyosperma_album)	(Burretiokentia_grandiflora	Hydriastele_microspadix)))	Heterospathe_cagayanensis))	Geonoma_undata)	Pelagodoxa_henryana)	(Oenocarpus_bataua	(Oenocarpus_minor	Prestoea_acuminata)))	(Roystonea_regia	(Orania_palindan	(Sclerosperma_profizianum	Podococcus_barteri)))))))	Calamus_caryotoides)	Kingia_australis);
(((((Phoenix_dactylifera	Sabal_domingensis)	Serenoa_repens)	(Iriartea_deltoidea	Nypa_fruticans))	(((Reinhardtia_gracilis	Calamus_caryotoides)	(((Pseudophoenix_vinifera	Bactris_major)	((Elaeis_oleifera	Elaeis_guineensis)	Attalea_speciosa))	((Reinhardtia_paiewonskiana	Reinhardtia_latisecta)	Reinhardtia_simplex)))	((((Oenocarpus_minor	Prestoea_acuminata)	(Oenocarpus_bataua	((((Veitchia_spiralis	(Burretiokentia_grandiflora	Hydriastele_microspadix))	(Kentiopsis_piersoniorum	Heterospathe_cagayanensis))	(Dictyosperma_album	(Podococcus_barteri	Dypsis_decaryi)))	Geonoma_undata)))	(Pelagodoxa_henryana	Manicaria_saccifera))	(Roystonea_regia	(Orania_palindan	Sclerosperma_profizianum)))))	Kingia_australis);
((Calamus_caryotoides	(((Bactris_major	((Elaeis_oleifera	Elaeis_guineensis)	Attalea_speciosa))	((Reinhardtia_paiewonskiana	Reinhardtia_latisecta)	(Reinhardtia_gracilis	Reinhardtia_simplex)))	(((Roystonea_regia	(Podococcus_barteri	(Orania_palindan	Sclerosperma_profizianum)))	((((Oenocarpus_bataua	Oenocarpus_minor)	Prestoea_acuminata)	((Pelagodoxa_henryana	((Veitchia_spiralis	(Burretiokentia_grandiflora	(Kentiopsis_piersoniorum	(Hydriastele_microspadix	Heterospathe_cagayanensis))))	(Dictyosperma_album	Dypsis_decaryi)))	Geonoma_undata))	Manicaria_saccifera))	(((Phoenix_dactylifera	Sabal_domingensis)	Serenoa_repens)	((Pseudophoenix_vinifera	Iriartea_deltoidea)	Nypa_fruticans)))))	Kingia_australis);
(((Nypa_fruticans	((Phoenix_dactylifera	Sabal_domingensis)	Serenoa_repens))	(((Pseudophoenix_vinifera	Iriartea_deltoidea)	((Bactris_major	((Elaeis_oleifera	Elaeis_guineensis)	Attalea_speciosa))	(Reinhardtia_simplex	((Reinhardtia_paiewonskiana	Reinhardtia_latisecta)	Reinhardtia_gracilis))))	((Roystonea_regia	(Podococcus_barteri	(Orania_palindan	Sclerosperma_profizianum)))	((((Pelagodoxa_henryana	(((Kentiopsis_piersoniorum	(Hydriastele_microspadix	Heterospathe_cagayanensis))	(Veitchia_spiralis	Burretiokentia_grandiflora))	(Dictyosperma_album	Dypsis_decaryi)))	Geonoma_undata)	(Oenocarpus_bataua	(Oenocarpus_minor	Prestoea_acuminata)))	(Calamus_caryotoides	Manicaria_saccifera)))))	Kingia_australis);
(((Calamus_caryotoides	(((Pseudophoenix_vinifera	Iriartea_deltoidea)	Nypa_fruticans)	((Phoenix_dactylifera	Sabal_domingensis)	Serenoa_repens)))	((Roystonea_regia	(Podococcus_barteri	(Orania_palindan	Sclerosperma_profizianum)))	((((Pelagodoxa_henryana	Geonoma_undata)	((Hydriastele_microspadix	(Dictyosperma_album	Dypsis_decaryi))	((Kentiopsis_piersoniorum	Heterospathe_cagayanensis)	(Veitchia_spiralis	Burretiokentia_grandiflora))))	((Oenocarpus_bataua	(Oenocarpus_minor	Prestoea_acuminata))	Manicaria_saccifera))	((Bactris_major	((Elaeis_oleifera	Elaeis_guineensis)	Attalea_speciosa))	(Reinhardtia_simplex	((Reinhardtia_paiewonskiana	Reinhardtia_latisecta)	Reinhardtia_gracilis))))))	Kingia_australis);
(((Nypa_fruticans	((Phoenix_dactylifera	Sabal_domingensis)	Serenoa_repens))	((Calamus_caryotoides	(Pseudophoenix_vinifera	Iriartea_deltoidea))	(((Bactris_major	((Elaeis_oleifera	Elaeis_guineensis)	Attalea_speciosa))	(Reinhardtia_simplex	((Reinhardtia_paiewonskiana	Reinhardtia_latisecta)	Reinhardtia_gracilis)))	(((Orania_palindan	Sclerosperma_profizianum)	(Roystonea_regia	Podococcus_barteri))	(Manicaria_saccifera	((Geonoma_undata	((Dictyosperma_album	Dypsis_decaryi)	((Hydriastele_microspadix	Heterospathe_cagayanensis)	(Veitchia_spiralis	(Kentiopsis_piersoniorum	Burretiokentia_grandiflora)))))	((Prestoea_acuminata	(Oenocarpus_bataua	Oenocarpus_minor))	Pelagodoxa_henryana)))))))	Kingia_australis);
((Elaeis_oleifera	(Elaeis_guineensis	(Attalea_speciosa	(((((((Manicaria_saccifera	(Prestoea_acuminata	(Oenocarpus_bataua	Oenocarpus_minor)))	(Geonoma_undata	(Dypsis_decaryi	(((Burretiokentia_grandiflora	Veitchia_spiralis)	Kentiopsis_piersoniorum)	((Hydriastele_microspadix	Heterospathe_cagayanensis)	Dictyosperma_album)))))	Pelagodoxa_henryana)	(((Podococcus_barteri	Orania_palindan)	Sclerosperma_profizianum)	Roystonea_regia))	(((Phoenix_dactylifera	Sabal_domingensis)	Serenoa_repens)	(Nypa_fruticans	(Iriartea_deltoidea	Pseudophoenix_vinifera))))	((Reinhardtia_gracilis	Calamus_caryotoides)	(Reinhardtia_simplex	(Reinhardtia_paiewonskiana	Reinhardtia_latisecta))))	Bactris_major))))	Kingia_australis);
((Calamus_caryotoides	(((((Manicaria_saccifera	((((Veitchia_spiralis	((Burretiokentia_grandiflora	Hydriastele_microspadix)	(Dypsis_decaryi	Dictyosperma_album)))	(Kentiopsis_piersoniorum	Heterospathe_cagayanensis))	(Oenocarpus_bataua	(Oenocarpus_minor	Prestoea_acuminata)))	(Geonoma_undata	Pelagodoxa_henryana)))	(Sclerosperma_profizianum	(Roystonea_regia	Orania_palindan)))	((((Nypa_fruticans	(Podococcus_barteri	(Iriartea_deltoidea	Pseudophoenix_vinifera)))	Phoenix_dactylifera)	Sabal_domingensis)	Serenoa_repens))	(Bactris_major	((Elaeis_oleifera	Elaeis_guineensis)	Attalea_speciosa)))	((Reinhardtia_gracilis	Reinhardtia_simplex)	(Reinhardtia_paiewonskiana	Reinhardtia_latisecta))))	Kingia_australis);
((Manicaria_saccifera	(((((((((Hydriastele_microspadix	Kentiopsis_piersoniorum)	Dictyosperma_album)	Veitchia_spiralis)	Heterospathe_cagayanensis)	(Dypsis_decaryi	(Oenocarpus_bataua	(Oenocarpus_minor	Prestoea_acuminata))))	Burretiokentia_grandiflora)	(Geonoma_undata	Pelagodoxa_henryana))	((Roystonea_regia	(Podococcus_barteri	(Orania_palindan	Sclerosperma_profizianum)))	(((Sabal_domingensis	Phoenix_dactylifera)	Serenoa_repens)	((Iriartea_deltoidea	Pseudophoenix_vinifera)	Nypa_fruticans))))	(((Calamus_caryotoides	Bactris_major)	((Elaeis_oleifera	Elaeis_guineensis)	Attalea_speciosa))	((Reinhardtia_gracilis	Reinhardtia_simplex)	(Reinhardtia_paiewonskiana	Reinhardtia_latisecta)))))	Kingia_australis);
((Attalea_speciosa	(((((Reinhardtia_gracilis	Reinhardtia_simplex)	(Reinhardtia_paiewonskiana	Reinhardtia_latisecta))	((Nypa_fruticans	((Sabal_domingensis	Phoenix_dactylifera)	Serenoa_repens))	(((((Veitchia_spiralis	(((Burretiokentia_grandiflora	Roystonea_regia)	Hydriastele_microspadix)	(Kentiopsis_piersoniorum	Dypsis_decaryi)))	(Heterospathe_cagayanensis	(Podococcus_barteri	Dictyosperma_album)))	((Pelagodoxa_henryana	(Oenocarpus_bataua	(Oenocarpus_minor	Prestoea_acuminata)))	Geonoma_undata))	Manicaria_saccifera)	(Orania_palindan	Sclerosperma_profizianum))))	(((Iriartea_deltoidea	Pseudophoenix_vinifera)	Calamus_caryotoides)	Bactris_major))	(Elaeis_oleifera	Elaeis_guineensis)))	Kingia_australis);
((Bactris_major	(((Elaeis_oleifera	Elaeis_guineensis)	Attalea_speciosa)	(((Iriartea_deltoidea	Pseudophoenix_vinifera)	((Calamus_caryotoides	((Sabal_domingensis	Phoenix_dactylifera)	(Serenoa_repens	Nypa_fruticans)))	(((Pelagodoxa_henryana	((((Veitchia_spiralis	Burretiokentia_grandiflora)	(Hydriastele_microspadix	(Heterospathe_cagayanensis	Kentiopsis_piersoniorum)))	(Dictyosperma_album	Dypsis_decaryi))	Geonoma_undata))	(Prestoea_acuminata	(Oenocarpus_bataua	Oenocarpus_minor)))	(Manicaria_saccifera	(Roystonea_regia	((Orania_palindan	Sclerosperma_profizianum)	Podococcus_barteri))))))	((Reinhardtia_gracilis	Reinhardtia_simplex)	(Reinhardtia_paiewonskiana	Reinhardtia_latisecta)))))	Kingia_australis);
((Serenoa_repens	(Nypa_fruticans	((((Iriartea_deltoidea	Pseudophoenix_vinifera)	(Attalea_speciosa	(Bactris_major	(((Reinhardtia_gracilis	Reinhardtia_simplex)	(Reinhardtia_paiewonskiana	Reinhardtia_latisecta))	(Elaeis_oleifera	Elaeis_guineensis)))))	(((((((Heterospathe_cagayanensis	Kentiopsis_piersoniorum)	(Veitchia_spiralis	(Burretiokentia_grandiflora	Hydriastele_microspadix)))	(Dictyosperma_album	Dypsis_decaryi))	(Prestoea_acuminata	(Oenocarpus_bataua	Oenocarpus_minor)))	(Pelagodoxa_henryana	Geonoma_undata))	(Calamus_caryotoides	Manicaria_saccifera))	(Roystonea_regia	((Orania_palindan	Sclerosperma_profizianum)	Podococcus_barteri))))	(Sabal_domingensis	Phoenix_dactylifera))))	Kingia_australis);
((((((Calamus_caryotoides	Roystonea_regia)	((((Reinhardtia_paiewonskiana	Reinhardtia_latisecta)	Reinhardtia_simplex)	Reinhardtia_gracilis)	((Iriartea_deltoidea	Pseudophoenix_vinifera)	(Bactris_major	(Attalea_speciosa	(Elaeis_oleifera	Elaeis_guineensis))))))	((((((((Kentiopsis_piersoniorum	(Burretiokentia_grandiflora	Veitchia_spiralis))	Dictyosperma_album)	Dypsis_decaryi)	(Hydriastele_microspadix	Heterospathe_cagayanensis))	(Oenocarpus_bataua	(Oenocarpus_minor	Prestoea_acuminata)))	(Pelagodoxa_henryana	Geonoma_undata))	Manicaria_saccifera)	(Sclerosperma_profizianum	(Podococcus_barteri	Orania_palindan))))	(Sabal_domingensis	Phoenix_dactylifera))	(Serenoa_repens	Nypa_fruticans))	Kingia_australis);
((Calamus_caryotoides	(((((((Reinhardtia_paiewonskiana	Reinhardtia_latisecta)	Reinhardtia_gracilis)	Reinhardtia_simplex)	(Bactris_major	(Attalea_speciosa	(Elaeis_oleifera	Elaeis_guineensis))))	((((Veitchia_spiralis	(((Dypsis_decaryi	Dictyosperma_album)	(Burretiokentia_grandiflora	Hydriastele_microspadix))	(Kentiopsis_piersoniorum	Heterospathe_cagayanensis)))	(Oenocarpus_bataua	(Oenocarpus_minor	Prestoea_acuminata)))	(Pelagodoxa_henryana	Geonoma_undata))	(Manicaria_saccifera	((Roystonea_regia	Podococcus_barteri)	(Orania_palindan	Sclerosperma_profizianum)))))	(Iriartea_deltoidea	Pseudophoenix_vinifera))	(((Sabal_domingensis	Phoenix_dactylifera)	Serenoa_repens)	Nypa_fruticans)))	Kingia_australis);
((Pelagodoxa_henryana	((Roystonea_regia	(Sclerosperma_profizianum	Orania_palindan))	((((((Iriartea_deltoidea	Pseudophoenix_vinifera)	((((Reinhardtia_paiewonskiana	Reinhardtia_latisecta)	Reinhardtia_gracilis)	Reinhardtia_simplex)	(Bactris_major	(Attalea_speciosa	(Elaeis_oleifera	Elaeis_guineensis)))))	((((Sabal_domingensis	Phoenix_dactylifera)	Serenoa_repens)	Nypa_fruticans)	Calamus_caryotoides))	(Geonoma_undata	(Podococcus_barteri	(((Dypsis_decaryi	Dictyosperma_album)	Hydriastele_microspadix)	((Heterospathe_cagayanensis	Kentiopsis_piersoniorum)	(Burretiokentia_grandiflora	Veitchia_spiralis))))))	(Oenocarpus_bataua	(Oenocarpus_minor	Prestoea_acuminata)))	Manicaria_saccifera)))	Kingia_australis);
((((((((Dypsis_decaryi	Geonoma_undata)	(Veitchia_spiralis	((Burretiokentia_grandiflora	Hydriastele_microspadix)	((Heterospathe_cagayanensis	Kentiopsis_piersoniorum)	Dictyosperma_album))))	(Pelagodoxa_henryana	(Oenocarpus_minor	Prestoea_acuminata)))	(((Sclerosperma_profizianum	(Orania_palindan	Roystonea_regia))	Podococcus_barteri)	Manicaria_saccifera))	(Calamus_caryotoides	Oenocarpus_bataua))	((((Reinhardtia_paiewonskiana	Reinhardtia_latisecta)	(Reinhardtia_gracilis	Reinhardtia_simplex))	(Attalea_speciosa	((Elaeis_oleifera	Elaeis_guineensis)	Bactris_major)))	(Iriartea_deltoidea	Pseudophoenix_vinifera)))	(((Sabal_domingensis	Phoenix_dactylifera)	Serenoa_repens)	Nypa_fruticans))	Kingia_australis);
