# Supplementary material for: Data supporting the nuclear phylogenomics of the palm subfamily Arecoideae (Arecaceae)
Source: Data Brief. 2016 Mar 2;7:532–6. doi: 10.1016/j.dib.2016.02.063 (PMC4796708; doi:10.1016/j.dib.2016.02.063)
Supplement: Supplementary file 5 — Supplementary material [file mmc5.zip › RAxML_bootstrap.Elaeis_609.raxml.tre]

(((Pseudophoenix_vinifera	(((((((((((Elaeis_guineensis	Elaeis_oleifera)	Bactris_major)	Attalea_speciosa)	((Leopoldinia_pulchra	(Reinhardtia_gracilis	Reinhardtia_simplex))	(Reinhardtia_paiewonskiana	Reinhardtia_latisecta)))	Podococcus_barteri)	Orania_palindan)	Sclerosperma_profizianum)	((Serenoa_repens	(Phoenix_dactylifera	Sabal_domingensis))	Roystonea_regia))	Chamaedorea_seifrizii)	Iriartea_deltoidea)	(((Pelagodoxa_henryana	Geonoma_undata)	Manicaria_saccifera)	((Prestoea_acuminata	(Oenocarpus_bataua	Oenocarpus_minor))	((Dypsis_decaryi	(Dictyosperma_album	(Kentiopsis_piersoniorum	Veitchia_spiralis)))	((Hydriastele_microspadix	Heterospathe_cagayanensis)	Burretiokentia_grandiflora))))))	Nypa_fruticans)	Kingia_australis);
(((Pseudophoenix_vinifera	(Leopoldinia_pulchra	(((((((Orania_palindan	((((Elaeis_guineensis	Elaeis_oleifera)	Bactris_major)	Attalea_speciosa)	((Reinhardtia_gracilis	Reinhardtia_simplex)	(Reinhardtia_paiewonskiana	Reinhardtia_latisecta))))	(Podococcus_barteri	Chamaedorea_seifrizii))	Sclerosperma_profizianum)	Roystonea_regia)	(Serenoa_repens	(Phoenix_dactylifera	Sabal_domingensis)))	(((Pelagodoxa_henryana	Geonoma_undata)	Manicaria_saccifera)	((Oenocarpus_bataua	Oenocarpus_minor)	((Prestoea_acuminata	(Hydriastele_microspadix	Heterospathe_cagayanensis))	(((Kentiopsis_piersoniorum	Veitchia_spiralis)	Dictyosperma_album)	Dypsis_decaryi)))))	(Burretiokentia_grandiflora	Iriartea_deltoidea))))	Nypa_fruticans)	Kingia_australis);
(((Pseudophoenix_vinifera	(((Oenocarpus_bataua	Oenocarpus_minor)	(Prestoea_acuminata	(((Dictyosperma_album	(Dypsis_decaryi	Heterospathe_cagayanensis))	(Hydriastele_microspadix	Veitchia_spiralis))	Kentiopsis_piersoniorum)))	((Pelagodoxa_henryana	Geonoma_undata)	((Leopoldinia_pulchra	(Iriartea_deltoidea	((((Chamaedorea_seifrizii	Roystonea_regia)	(Phoenix_dactylifera	(Sabal_domingensis	Serenoa_repens)))	((Orania_palindan	Sclerosperma_profizianum)	Podococcus_barteri))	((((Elaeis_guineensis	Elaeis_oleifera)	Bactris_major)	Attalea_speciosa)	((Reinhardtia_gracilis	Reinhardtia_simplex)	(Reinhardtia_paiewonskiana	Reinhardtia_latisecta))))))	(Burretiokentia_grandiflora	Manicaria_saccifera)))))	Nypa_fruticans)	Kingia_australis);
(((Pseudophoenix_vinifera	(Iriartea_deltoidea	((((Oenocarpus_bataua	Oenocarpus_minor)	(Dypsis_decaryi	((Hydriastele_microspadix	(((Kentiopsis_piersoniorum	Veitchia_spiralis)	Prestoea_acuminata)	(Burretiokentia_grandiflora	Heterospathe_cagayanensis)))	Dictyosperma_album)))	((Pelagodoxa_henryana	Geonoma_undata)	Manicaria_saccifera))	((Chamaedorea_seifrizii	((Sclerosperma_profizianum	(Orania_palindan	(Podococcus_barteri	((((Elaeis_guineensis	Elaeis_oleifera)	Bactris_major)	Attalea_speciosa)	((Reinhardtia_gracilis	Reinhardtia_simplex)	(Reinhardtia_paiewonskiana	Reinhardtia_latisecta))))))	Roystonea_regia))	(Phoenix_dactylifera	(Sabal_domingensis	Serenoa_repens))))))	(Leopoldinia_pulchra	Nypa_fruticans))	Kingia_australis);
(((Podococcus_barteri	(((((Elaeis_guineensis	Elaeis_oleifera)	Bactris_major)	Attalea_speciosa)	((Reinhardtia_gracilis	Reinhardtia_simplex)	(Reinhardtia_paiewonskiana	Reinhardtia_latisecta)))	(((((Phoenix_dactylifera	(Sabal_domingensis	Serenoa_repens))	((Pseudophoenix_vinifera	Leopoldinia_pulchra)	(Iriartea_deltoidea	((((Hydriastele_microspadix	((Heterospathe_cagayanensis	Dypsis_decaryi)	(Dictyosperma_album	(Kentiopsis_piersoniorum	Veitchia_spiralis))))	Burretiokentia_grandiflora)	Prestoea_acuminata)	((Pelagodoxa_henryana	(Geonoma_undata	Manicaria_saccifera))	(Oenocarpus_bataua	Oenocarpus_minor))))))	Sclerosperma_profizianum)	Orania_palindan)	(Chamaedorea_seifrizii	Roystonea_regia))))	Nypa_fruticans)	Kingia_australis);
((((Phoenix_dactylifera	Sabal_domingensis)	((Iriartea_deltoidea	((((Dypsis_decaryi	((Dictyosperma_album	((Kentiopsis_piersoniorum	Veitchia_spiralis)	(Heterospathe_cagayanensis	Burretiokentia_grandiflora)))	Hydriastele_microspadix))	((Pelagodoxa_henryana	Geonoma_undata)	(Prestoea_acuminata	(Oenocarpus_bataua	Oenocarpus_minor))))	Manicaria_saccifera)	(Pseudophoenix_vinifera	Leopoldinia_pulchra)))	((Serenoa_repens	Sclerosperma_profizianum)	((Orania_palindan	(Podococcus_barteri	((((Elaeis_guineensis	Elaeis_oleifera)	Bactris_major)	Attalea_speciosa)	((Reinhardtia_gracilis	Reinhardtia_simplex)	(Reinhardtia_paiewonskiana	Reinhardtia_latisecta)))))	(Chamaedorea_seifrizii	Roystonea_regia)))))	Nypa_fruticans)	Kingia_australis);
((((((Sclerosperma_profizianum	(Orania_palindan	(Podococcus_barteri	((((Elaeis_guineensis	Elaeis_oleifera)	Bactris_major)	Attalea_speciosa)	((Reinhardtia_gracilis	Reinhardtia_simplex)	(Reinhardtia_paiewonskiana	Reinhardtia_latisecta))))))	(Chamaedorea_seifrizii	Roystonea_regia))	(Phoenix_dactylifera	(Serenoa_repens	Sabal_domingensis)))	((Iriartea_deltoidea	((Oenocarpus_bataua	Oenocarpus_minor)	((Hydriastele_microspadix	(Dictyosperma_album	((Kentiopsis_piersoniorum	Veitchia_spiralis)	((Dypsis_decaryi	Heterospathe_cagayanensis)	(Prestoea_acuminata	Burretiokentia_grandiflora)))))	(Leopoldinia_pulchra	(Manicaria_saccifera	(Pelagodoxa_henryana	Geonoma_undata))))))	Pseudophoenix_vinifera))	Nypa_fruticans)	Kingia_australis);
(((Prestoea_acuminata	((Oenocarpus_bataua	Oenocarpus_minor)	((((Pseudophoenix_vinifera	((((Sclerosperma_profizianum	Orania_palindan)	(Roystonea_regia	(Podococcus_barteri	((((Elaeis_guineensis	Elaeis_oleifera)	Bactris_major)	Attalea_speciosa)	((Reinhardtia_gracilis	Reinhardtia_simplex)	(Reinhardtia_paiewonskiana	Reinhardtia_latisecta))))))	Chamaedorea_seifrizii)	(Phoenix_dactylifera	(Serenoa_repens	Sabal_domingensis))))	Iriartea_deltoidea)	(((((Burretiokentia_grandiflora	Heterospathe_cagayanensis)	Hydriastele_microspadix)	(Kentiopsis_piersoniorum	Veitchia_spiralis))	Dictyosperma_album)	Dypsis_decaryi))	(Leopoldinia_pulchra	(Manicaria_saccifera	(Pelagodoxa_henryana	Geonoma_undata))))))	Nypa_fruticans)	Kingia_australis);
((((Pseudophoenix_vinifera	(Iriartea_deltoidea	(((((Sclerosperma_profizianum	(Orania_palindan	(Podococcus_barteri	((((Elaeis_guineensis	Elaeis_oleifera)	Bactris_major)	Attalea_speciosa)	((Reinhardtia_gracilis	Reinhardtia_simplex)	(Reinhardtia_paiewonskiana	Reinhardtia_latisecta))))))	Roystonea_regia)	(Serenoa_repens	(Sabal_domingensis	Phoenix_dactylifera)))	Chamaedorea_seifrizii)	((Prestoea_acuminata	(((Dypsis_decaryi	Heterospathe_cagayanensis)	(Dictyosperma_album	(Kentiopsis_piersoniorum	Veitchia_spiralis)))	Hydriastele_microspadix))	((Oenocarpus_bataua	Oenocarpus_minor)	((Manicaria_saccifera	(Burretiokentia_grandiflora	Geonoma_undata))	Pelagodoxa_henryana))))))	Leopoldinia_pulchra)	Nypa_fruticans)	Kingia_australis);
(((((((Sclerosperma_profizianum	(Orania_palindan	(Podococcus_barteri	((((Elaeis_guineensis	Elaeis_oleifera)	Bactris_major)	Attalea_speciosa)	((Reinhardtia_gracilis	Reinhardtia_simplex)	(Reinhardtia_paiewonskiana	Reinhardtia_latisecta))))))	Roystonea_regia)	Chamaedorea_seifrizii)	(Serenoa_repens	(Sabal_domingensis	Phoenix_dactylifera)))	((Manicaria_saccifera	((Geonoma_undata	Pelagodoxa_henryana)	(((Dictyosperma_album	(Burretiokentia_grandiflora	(Heterospathe_cagayanensis	(Kentiopsis_piersoniorum	Veitchia_spiralis))))	(Dypsis_decaryi	Hydriastele_microspadix))	(Prestoea_acuminata	(Oenocarpus_bataua	Oenocarpus_minor)))))	((Leopoldinia_pulchra	Pseudophoenix_vinifera)	Iriartea_deltoidea)))	Nypa_fruticans)	Kingia_australis);
(((((Serenoa_repens	(Phoenix_dactylifera	Sabal_domingensis))	((Chamaedorea_seifrizii	Roystonea_regia)	(((((Reinhardtia_gracilis	Reinhardtia_simplex)	(Reinhardtia_latisecta	Reinhardtia_paiewonskiana))	(Attalea_speciosa	(Bactris_major	(Elaeis_oleifera	Elaeis_guineensis))))	Orania_palindan)	(Podococcus_barteri	Sclerosperma_profizianum))))	((Leopoldinia_pulchra	(((((Dypsis_decaryi	(((Kentiopsis_piersoniorum	Veitchia_spiralis)	Dictyosperma_album)	(Heterospathe_cagayanensis	Hydriastele_microspadix)))	Prestoea_acuminata)	(Oenocarpus_bataua	Oenocarpus_minor))	((Pelagodoxa_henryana	(Burretiokentia_grandiflora	Geonoma_undata))	Manicaria_saccifera))	Pseudophoenix_vinifera))	Iriartea_deltoidea))	Nypa_fruticans)	Kingia_australis);
(((Phoenix_dactylifera	(Sabal_domingensis	(((Roystonea_regia	((Podococcus_barteri	(((Reinhardtia_gracilis	Reinhardtia_simplex)	(Reinhardtia_latisecta	Reinhardtia_paiewonskiana))	(Attalea_speciosa	(Bactris_major	(Elaeis_oleifera	Elaeis_guineensis)))))	(Orania_palindan	Sclerosperma_profizianum)))	(Chamaedorea_seifrizii	((Iriartea_deltoidea	(((Prestoea_acuminata	(Oenocarpus_bataua	Oenocarpus_minor))	(Pelagodoxa_henryana	Geonoma_undata))	(Manicaria_saccifera	(((Heterospathe_cagayanensis	(Burretiokentia_grandiflora	(Kentiopsis_piersoniorum	Veitchia_spiralis)))	(Dypsis_decaryi	Dictyosperma_album))	Hydriastele_microspadix))))	Pseudophoenix_vinifera)))	Serenoa_repens)))	(Leopoldinia_pulchra	Nypa_fruticans))	Kingia_australis);
((((Chamaedorea_seifrizii	((((Phoenix_dactylifera	Sabal_domingensis)	Serenoa_repens)	Roystonea_regia)	((Sclerosperma_profizianum	Orania_palindan)	(((Iriartea_deltoidea	(((Pelagodoxa_henryana	Geonoma_undata)	((((Dictyosperma_album	((Veitchia_spiralis	Kentiopsis_piersoniorum)	((Burretiokentia_grandiflora	Prestoea_acuminata)	Heterospathe_cagayanensis)))	Dypsis_decaryi)	Hydriastele_microspadix)	(Oenocarpus_bataua	Oenocarpus_minor)))	Manicaria_saccifera))	(Leopoldinia_pulchra	Pseudophoenix_vinifera))	(((Reinhardtia_gracilis	Reinhardtia_simplex)	(Reinhardtia_latisecta	Reinhardtia_paiewonskiana))	(Attalea_speciosa	(Bactris_major	(Elaeis_oleifera	Elaeis_guineensis))))))))	Podococcus_barteri)	Nypa_fruticans)	Kingia_australis);
((((Chamaedorea_seifrizii	(((Sabal_domingensis	(Serenoa_repens	Phoenix_dactylifera))	((Iriartea_deltoidea	((((((Veitchia_spiralis	(Burretiokentia_grandiflora	Kentiopsis_piersoniorum))	Hydriastele_microspadix)	Dictyosperma_album)	(Heterospathe_cagayanensis	Dypsis_decaryi))	(Prestoea_acuminata	(Oenocarpus_bataua	Oenocarpus_minor)))	(Manicaria_saccifera	(Pelagodoxa_henryana	(Leopoldinia_pulchra	Geonoma_undata)))))	Pseudophoenix_vinifera))	((Orania_palindan	(((Reinhardtia_gracilis	Reinhardtia_simplex)	(Reinhardtia_latisecta	Reinhardtia_paiewonskiana))	(Attalea_speciosa	(Bactris_major	(Elaeis_oleifera	Elaeis_guineensis)))))	(Sclerosperma_profizianum	Roystonea_regia))))	Podococcus_barteri)	Nypa_fruticans)	Kingia_australis);
(((((Iriartea_deltoidea	((((Dictyosperma_album	(Veitchia_spiralis	Kentiopsis_piersoniorum))	((Burretiokentia_grandiflora	Heterospathe_cagayanensis)	Hydriastele_microspadix))	(Dypsis_decaryi	(Prestoea_acuminata	(Oenocarpus_bataua	Oenocarpus_minor))))	(Pelagodoxa_henryana	(Manicaria_saccifera	(Leopoldinia_pulchra	Geonoma_undata)))))	Pseudophoenix_vinifera)	((((Podococcus_barteri	(((Reinhardtia_gracilis	Reinhardtia_simplex)	(Reinhardtia_latisecta	Reinhardtia_paiewonskiana))	(Attalea_speciosa	(Bactris_major	(Elaeis_oleifera	Elaeis_guineensis)))))	(Orania_palindan	Sclerosperma_profizianum))	(Chamaedorea_seifrizii	Roystonea_regia))	(Phoenix_dactylifera	(Sabal_domingensis	Serenoa_repens))))	Nypa_fruticans)	Kingia_australis);
(((Sclerosperma_profizianum	(((Podococcus_barteri	(((Reinhardtia_gracilis	Reinhardtia_simplex)	(Reinhardtia_latisecta	Reinhardtia_paiewonskiana))	(Attalea_speciosa	(Bactris_major	(Elaeis_oleifera	Elaeis_guineensis)))))	Orania_palindan)	((Chamaedorea_seifrizii	Roystonea_regia)	((Serenoa_repens	(Phoenix_dactylifera	Sabal_domingensis))	(((((Dypsis_decaryi	((Geonoma_undata	Pelagodoxa_henryana)	Manicaria_saccifera))	(((Burretiokentia_grandiflora	Heterospathe_cagayanensis)	Hydriastele_microspadix)	(Dictyosperma_album	(Veitchia_spiralis	Kentiopsis_piersoniorum))))	(Prestoea_acuminata	(Oenocarpus_bataua	Oenocarpus_minor)))	Iriartea_deltoidea)	(Leopoldinia_pulchra	Pseudophoenix_vinifera))))))	Nypa_fruticans)	Kingia_australis);
(((((((((Reinhardtia_gracilis	Reinhardtia_simplex)	(Reinhardtia_latisecta	Reinhardtia_paiewonskiana))	(Attalea_speciosa	(Bactris_major	(Elaeis_oleifera	Elaeis_guineensis))))	Orania_palindan)	(Roystonea_regia	(((Chamaedorea_seifrizii	Serenoa_repens)	(Phoenix_dactylifera	Sabal_domingensis))	(((Pelagodoxa_henryana	Manicaria_saccifera)	(((Dypsis_decaryi	Dictyosperma_album)	((Heterospathe_cagayanensis	(Kentiopsis_piersoniorum	(Burretiokentia_grandiflora	Veitchia_spiralis)))	Hydriastele_microspadix))	(Geonoma_undata	((Leopoldinia_pulchra	Prestoea_acuminata)	(Oenocarpus_bataua	Oenocarpus_minor)))))	(Iriartea_deltoidea	Pseudophoenix_vinifera)))))	Sclerosperma_profizianum)	Podococcus_barteri)	Nypa_fruticans)	Kingia_australis);
((((Pseudophoenix_vinifera	((Dypsis_decaryi	Dictyosperma_album)	((Prestoea_acuminata	((Burretiokentia_grandiflora	Heterospathe_cagayanensis)	(Kentiopsis_piersoniorum	Veitchia_spiralis)))	Hydriastele_microspadix)))	((((((Podococcus_barteri	(((Reinhardtia_gracilis	Reinhardtia_simplex)	(Leopoldinia_pulchra	(Reinhardtia_latisecta	Reinhardtia_paiewonskiana)))	(Attalea_speciosa	(Bactris_major	(Elaeis_oleifera	Elaeis_guineensis)))))	((Chamaedorea_seifrizii	Roystonea_regia)	(Sclerosperma_profizianum	Orania_palindan)))	(Phoenix_dactylifera	(Serenoa_repens	Sabal_domingensis)))	Iriartea_deltoidea)	(Manicaria_saccifera	(Geonoma_undata	Pelagodoxa_henryana)))	(Oenocarpus_bataua	Oenocarpus_minor)))	Nypa_fruticans)	Kingia_australis);
(((((Orania_palindan	(((Reinhardtia_gracilis	Reinhardtia_simplex)	(Reinhardtia_latisecta	Reinhardtia_paiewonskiana))	(Attalea_speciosa	(Bactris_major	(Elaeis_oleifera	Elaeis_guineensis)))))	((Chamaedorea_seifrizii	Roystonea_regia)	(Sclerosperma_profizianum	(Phoenix_dactylifera	(Serenoa_repens	Sabal_domingensis)))))	(Podococcus_barteri	((((((Kentiopsis_piersoniorum	Veitchia_spiralis)	Dictyosperma_album)	Hydriastele_microspadix)	((Dypsis_decaryi	(((Leopoldinia_pulchra	Prestoea_acuminata)	(Oenocarpus_bataua	Oenocarpus_minor))	Burretiokentia_grandiflora))	((Manicaria_saccifera	Geonoma_undata)	Heterospathe_cagayanensis)))	(Pseudophoenix_vinifera	Iriartea_deltoidea))	Pelagodoxa_henryana)))	Nypa_fruticans)	Kingia_australis);
(((Pseudophoenix_vinifera	(((((((Sclerosperma_profizianum	Orania_palindan)	(Podococcus_barteri	(((Reinhardtia_gracilis	Reinhardtia_simplex)	(Reinhardtia_latisecta	Reinhardtia_paiewonskiana))	(Attalea_speciosa	(Bactris_major	(Elaeis_oleifera	Elaeis_guineensis))))))	(Chamaedorea_seifrizii	Roystonea_regia))	(Phoenix_dactylifera	(Serenoa_repens	Sabal_domingensis)))	((Manicaria_saccifera	(Pelagodoxa_henryana	Geonoma_undata))	((((((Kentiopsis_piersoniorum	Veitchia_spiralis)	((Burretiokentia_grandiflora	Heterospathe_cagayanensis)	Prestoea_acuminata))	Dictyosperma_album)	Dypsis_decaryi)	Hydriastele_microspadix)	(Oenocarpus_bataua	Oenocarpus_minor))))	Iriartea_deltoidea)	Leopoldinia_pulchra))	Nypa_fruticans)	Kingia_australis);
(((((Sclerosperma_profizianum	((Podococcus_barteri	Orania_palindan)	((Attalea_speciosa	(Bactris_major	(Elaeis_oleifera	Elaeis_guineensis)))	((Reinhardtia_latisecta	Reinhardtia_paiewonskiana)	((Leopoldinia_pulchra	Reinhardtia_gracilis)	Reinhardtia_simplex)))))	(Chamaedorea_seifrizii	Roystonea_regia))	((Serenoa_repens	(Sabal_domingensis	Phoenix_dactylifera))	((Iriartea_deltoidea	Pseudophoenix_vinifera)	((Pelagodoxa_henryana	((Prestoea_acuminata	(Oenocarpus_bataua	Oenocarpus_minor))	((Dictyosperma_album	((Veitchia_spiralis	Kentiopsis_piersoniorum)	(Hydriastele_microspadix	Heterospathe_cagayanensis)))	Dypsis_decaryi)))	((Burretiokentia_grandiflora	Geonoma_undata)	Manicaria_saccifera)))))	Nypa_fruticans)	Kingia_australis);
((((((Attalea_speciosa	(Bactris_major	(Elaeis_oleifera	Elaeis_guineensis)))	((Reinhardtia_latisecta	(Leopoldinia_pulchra	Reinhardtia_paiewonskiana))	(Reinhardtia_gracilis	Reinhardtia_simplex)))	((Roystonea_regia	(Chamaedorea_seifrizii	((Phoenix_dactylifera	(Serenoa_repens	Sabal_domingensis))	((Iriartea_deltoidea	Pseudophoenix_vinifera)	(((Pelagodoxa_henryana	(Geonoma_undata	Manicaria_saccifera))	(Prestoea_acuminata	(Oenocarpus_bataua	Oenocarpus_minor)))	(((Dictyosperma_album	(Burretiokentia_grandiflora	(Veitchia_spiralis	Kentiopsis_piersoniorum)))	Hydriastele_microspadix)	(Dypsis_decaryi	Heterospathe_cagayanensis)))))))	(Sclerosperma_profizianum	Orania_palindan)))	Podococcus_barteri)	Nypa_fruticans)	Kingia_australis);
((((Chamaedorea_seifrizii	((Orania_palindan	((Sclerosperma_profizianum	Roystonea_regia)	((Phoenix_dactylifera	Sabal_domingensis)	Serenoa_repens)))	((((Manicaria_saccifera	((Geonoma_undata	(Leopoldinia_pulchra	(Prestoea_acuminata	(Oenocarpus_bataua	Oenocarpus_minor))))	(Pelagodoxa_henryana	(((Dictyosperma_album	(Burretiokentia_grandiflora	(Veitchia_spiralis	Kentiopsis_piersoniorum)))	(Dypsis_decaryi	Heterospathe_cagayanensis))	Hydriastele_microspadix))))	Pseudophoenix_vinifera)	Iriartea_deltoidea)	((Attalea_speciosa	(Bactris_major	(Elaeis_oleifera	Elaeis_guineensis)))	((Reinhardtia_latisecta	Reinhardtia_paiewonskiana)	(Reinhardtia_gracilis	Reinhardtia_simplex))))))	Podococcus_barteri)	Nypa_fruticans)	Kingia_australis);
((((((Sclerosperma_profizianum	Orania_palindan)	(Podococcus_barteri	Chamaedorea_seifrizii))	(Roystonea_regia	(((((Geonoma_undata	Manicaria_saccifera)	((Pelagodoxa_henryana	(Oenocarpus_bataua	Oenocarpus_minor))	((((Prestoea_acuminata	(Veitchia_spiralis	Kentiopsis_piersoniorum))	(Burretiokentia_grandiflora	Heterospathe_cagayanensis))	Hydriastele_microspadix)	(Dictyosperma_album	Dypsis_decaryi))))	(Leopoldinia_pulchra	Pseudophoenix_vinifera))	Iriartea_deltoidea)	((Phoenix_dactylifera	Sabal_domingensis)	Serenoa_repens))))	((Attalea_speciosa	(Bactris_major	(Elaeis_oleifera	Elaeis_guineensis)))	((Reinhardtia_latisecta	Reinhardtia_paiewonskiana)	(Reinhardtia_gracilis	Reinhardtia_simplex))))	Nypa_fruticans)	Kingia_australis);
(((Roystonea_regia	(((((((Geonoma_undata	((Leopoldinia_pulchra	Prestoea_acuminata)	(Oenocarpus_bataua	Oenocarpus_minor)))	((((Kentiopsis_piersoniorum	(Burretiokentia_grandiflora	Veitchia_spiralis))	Hydriastele_microspadix)	Dictyosperma_album)	(Heterospathe_cagayanensis	Dypsis_decaryi)))	(Pelagodoxa_henryana	Manicaria_saccifera))	Pseudophoenix_vinifera)	Iriartea_deltoidea)	((Phoenix_dactylifera	Sabal_domingensis)	Serenoa_repens))	((((Attalea_speciosa	(Bactris_major	((Chamaedorea_seifrizii	Elaeis_oleifera)	Elaeis_guineensis)))	((Reinhardtia_latisecta	Reinhardtia_paiewonskiana)	(Reinhardtia_gracilis	Reinhardtia_simplex)))	Podococcus_barteri)	(Sclerosperma_profizianum	Orania_palindan))))	Nypa_fruticans)	Kingia_australis);
(((((((Chamaedorea_seifrizii	Pelagodoxa_henryana)	((((Oenocarpus_bataua	Oenocarpus_minor)	(((Dypsis_decaryi	(Dictyosperma_album	(((Veitchia_spiralis	Kentiopsis_piersoniorum)	Prestoea_acuminata)	(Heterospathe_cagayanensis	Burretiokentia_grandiflora))))	Hydriastele_microspadix)	Geonoma_undata))	Manicaria_saccifera)	(Leopoldinia_pulchra	Pseudophoenix_vinifera)))	Iriartea_deltoidea)	(Phoenix_dactylifera	(Sabal_domingensis	Serenoa_repens)))	(((((Attalea_speciosa	(Bactris_major	(Elaeis_oleifera	Elaeis_guineensis)))	((Reinhardtia_latisecta	Reinhardtia_paiewonskiana)	(Reinhardtia_gracilis	Reinhardtia_simplex)))	(Sclerosperma_profizianum	Podococcus_barteri))	Orania_palindan)	Roystonea_regia))	Nypa_fruticans)	Kingia_australis);
(((Pseudophoenix_vinifera	((Iriartea_deltoidea	(((Sabal_domingensis	(Serenoa_repens	Phoenix_dactylifera))	((Sclerosperma_profizianum	Orania_palindan)	((Chamaedorea_seifrizii	Roystonea_regia)	(Podococcus_barteri	((Attalea_speciosa	(Bactris_major	(Elaeis_oleifera	Elaeis_guineensis)))	((Reinhardtia_latisecta	Reinhardtia_paiewonskiana)	(Reinhardtia_gracilis	Reinhardtia_simplex)))))))	(((((Heterospathe_cagayanensis	Dypsis_decaryi)	((((Veitchia_spiralis	Kentiopsis_piersoniorum)	Burretiokentia_grandiflora)	Prestoea_acuminata)	Dictyosperma_album))	Hydriastele_microspadix)	(Oenocarpus_bataua	Oenocarpus_minor))	((Pelagodoxa_henryana	Geonoma_undata)	Manicaria_saccifera))))	Leopoldinia_pulchra))	Nypa_fruticans)	Kingia_australis);
(((Sclerosperma_profizianum	(((Chamaedorea_seifrizii	Roystonea_regia)	(Orania_palindan	(Podococcus_barteri	((Attalea_speciosa	(Bactris_major	(Elaeis_oleifera	Elaeis_guineensis)))	((Reinhardtia_latisecta	Reinhardtia_paiewonskiana)	(Reinhardtia_gracilis	Reinhardtia_simplex))))))	(((Burretiokentia_grandiflora	Iriartea_deltoidea)	(((((Heterospathe_cagayanensis	Dypsis_decaryi)	(Hydriastele_microspadix	((Veitchia_spiralis	Kentiopsis_piersoniorum)	Dictyosperma_album)))	(Prestoea_acuminata	(Oenocarpus_bataua	Oenocarpus_minor)))	((Pelagodoxa_henryana	Geonoma_undata)	Manicaria_saccifera))	(Leopoldinia_pulchra	Pseudophoenix_vinifera)))	(Sabal_domingensis	(Serenoa_repens	Phoenix_dactylifera)))))	Nypa_fruticans)	Kingia_australis);
((((Roystonea_regia	((Podococcus_barteri	((Attalea_speciosa	(Bactris_major	(Elaeis_oleifera	Elaeis_guineensis)))	((Reinhardtia_latisecta	Reinhardtia_paiewonskiana)	(Reinhardtia_gracilis	Reinhardtia_simplex))))	(Sclerosperma_profizianum	Orania_palindan)))	(Chamaedorea_seifrizii	(((Leopoldinia_pulchra	Pseudophoenix_vinifera)	(Iriartea_deltoidea	((((Hydriastele_microspadix	(Dypsis_decaryi	((Veitchia_spiralis	Kentiopsis_piersoniorum)	((Burretiokentia_grandiflora	Heterospathe_cagayanensis)	Dictyosperma_album))))	(Geonoma_undata	(Prestoea_acuminata	(Oenocarpus_bataua	Oenocarpus_minor))))	Pelagodoxa_henryana)	Manicaria_saccifera)))	(Phoenix_dactylifera	(Sabal_domingensis	Serenoa_repens)))))	Nypa_fruticans)	Kingia_australis);
((((Pseudophoenix_vinifera	((((((Dypsis_decaryi	Heterospathe_cagayanensis)	(((Prestoea_acuminata	Dictyosperma_album)	(Veitchia_spiralis	Kentiopsis_piersoniorum))	Burretiokentia_grandiflora))	Hydriastele_microspadix)	(Oenocarpus_bataua	Oenocarpus_minor))	((Geonoma_undata	Pelagodoxa_henryana)	Manicaria_saccifera))	Iriartea_deltoidea))	((Serenoa_repens	(Phoenix_dactylifera	Sabal_domingensis))	(Roystonea_regia	(Chamaedorea_seifrizii	(((Podococcus_barteri	((Attalea_speciosa	(Bactris_major	(Leopoldinia_pulchra	(Elaeis_oleifera	Elaeis_guineensis))))	((Reinhardtia_latisecta	Reinhardtia_paiewonskiana)	(Reinhardtia_gracilis	Reinhardtia_simplex))))	Orania_palindan)	Sclerosperma_profizianum)))))	Nypa_fruticans)	Kingia_australis);
((Nypa_fruticans	((((Podococcus_barteri	(((Reinhardtia_gracilis	Reinhardtia_simplex)	(Reinhardtia_paiewonskiana	Reinhardtia_latisecta))	(((Elaeis_oleifera	Elaeis_guineensis)	Bactris_major)	Attalea_speciosa)))	Orania_palindan)	Sclerosperma_profizianum)	(Roystonea_regia	(((Phoenix_dactylifera	(Sabal_domingensis	Serenoa_repens))	((Pseudophoenix_vinifera	Leopoldinia_pulchra)	((((Hydriastele_microspadix	(Dypsis_decaryi	(Dictyosperma_album	((Kentiopsis_piersoniorum	Veitchia_spiralis)	(Burretiokentia_grandiflora	Heterospathe_cagayanensis)))))	((Oenocarpus_bataua	Oenocarpus_minor)	Prestoea_acuminata))	(Manicaria_saccifera	(Pelagodoxa_henryana	Geonoma_undata)))	Iriartea_deltoidea)))	Chamaedorea_seifrizii))))	Kingia_australis);
((Nypa_fruticans	((Chamaedorea_seifrizii	Podococcus_barteri)	((((Reinhardtia_gracilis	Reinhardtia_simplex)	(Reinhardtia_paiewonskiana	Reinhardtia_latisecta))	(((Elaeis_oleifera	Elaeis_guineensis)	Bactris_major)	Attalea_speciosa))	((Orania_palindan	Sclerosperma_profizianum)	(Roystonea_regia	((Phoenix_dactylifera	(Sabal_domingensis	Serenoa_repens))	((Pseudophoenix_vinifera	Leopoldinia_pulchra)	((Manicaria_saccifera	((Pelagodoxa_henryana	Geonoma_undata)	(((Dictyosperma_album	(Hydriastele_microspadix	(Prestoea_acuminata	((Kentiopsis_piersoniorum	Veitchia_spiralis)	(Burretiokentia_grandiflora	Heterospathe_cagayanensis)))))	Dypsis_decaryi)	(Oenocarpus_bataua	Oenocarpus_minor))))	Iriartea_deltoidea))))))))	Kingia_australis);
((Nypa_fruticans	((Podococcus_barteri	((((Reinhardtia_gracilis	Reinhardtia_simplex)	(Reinhardtia_paiewonskiana	Reinhardtia_latisecta))	(((Elaeis_oleifera	Elaeis_guineensis)	Bactris_major)	Attalea_speciosa))	(Roystonea_regia	((((Chamaedorea_seifrizii	Phoenix_dactylifera)	(Sabal_domingensis	Serenoa_repens))	(((((((Dictyosperma_album	(Kentiopsis_piersoniorum	Veitchia_spiralis))	Dypsis_decaryi)	(Heterospathe_cagayanensis	Hydriastele_microspadix))	(Prestoea_acuminata	(Oenocarpus_bataua	Oenocarpus_minor)))	(Manicaria_saccifera	(Burretiokentia_grandiflora	Geonoma_undata)))	Pelagodoxa_henryana)	(Iriartea_deltoidea	Pseudophoenix_vinifera)))	(Orania_palindan	Sclerosperma_profizianum)))))	Leopoldinia_pulchra))	Kingia_australis);
((Nypa_fruticans	(Podococcus_barteri	((((Reinhardtia_gracilis	Reinhardtia_simplex)	(Reinhardtia_paiewonskiana	Reinhardtia_latisecta))	(((Elaeis_oleifera	Elaeis_guineensis)	Bactris_major)	Attalea_speciosa))	(((Chamaedorea_seifrizii	Roystonea_regia)	(Orania_palindan	Sclerosperma_profizianum))	(((Phoenix_dactylifera	Sabal_domingensis)	Serenoa_repens)	(((((Prestoea_acuminata	Geonoma_undata)	(Oenocarpus_bataua	Oenocarpus_minor))	((Pelagodoxa_henryana	Dypsis_decaryi)	(Hydriastele_microspadix	(Dictyosperma_album	(Heterospathe_cagayanensis	(Burretiokentia_grandiflora	(Kentiopsis_piersoniorum	Veitchia_spiralis)))))))	Manicaria_saccifera)	(Iriartea_deltoidea	(Leopoldinia_pulchra	Pseudophoenix_vinifera))))))))	Kingia_australis);
((Nypa_fruticans	(Leopoldinia_pulchra	(Pseudophoenix_vinifera	(((Oenocarpus_bataua	Oenocarpus_minor)	((((Dypsis_decaryi	Dictyosperma_album)	Hydriastele_microspadix)	(Prestoea_acuminata	((Kentiopsis_piersoniorum	Veitchia_spiralis)	Heterospathe_cagayanensis)))	((Pelagodoxa_henryana	(Burretiokentia_grandiflora	Geonoma_undata))	Manicaria_saccifera)))	(((((Orania_palindan	(((Reinhardtia_gracilis	Reinhardtia_simplex)	(Reinhardtia_paiewonskiana	Reinhardtia_latisecta))	(((Elaeis_oleifera	Elaeis_guineensis)	Bactris_major)	Attalea_speciosa)))	Podococcus_barteri)	Sclerosperma_profizianum)	(Roystonea_regia	((Phoenix_dactylifera	Sabal_domingensis)	Serenoa_repens)))	(Chamaedorea_seifrizii	Iriartea_deltoidea))))))	Kingia_australis);
((Nypa_fruticans	((Phoenix_dactylifera	Sabal_domingensis)	(Serenoa_repens	((Pseudophoenix_vinifera	((Chamaedorea_seifrizii	Iriartea_deltoidea)	((Leopoldinia_pulchra	((Pelagodoxa_henryana	(Burretiokentia_grandiflora	Geonoma_undata))	Manicaria_saccifera))	((Oenocarpus_bataua	Oenocarpus_minor)	(Prestoea_acuminata	((((Kentiopsis_piersoniorum	Veitchia_spiralis)	(Heterospathe_cagayanensis	Hydriastele_microspadix))	Dictyosperma_album)	Dypsis_decaryi))))))	(Roystonea_regia	(Sclerosperma_profizianum	(Orania_palindan	(((((Elaeis_oleifera	Elaeis_guineensis)	Bactris_major)	Attalea_speciosa)	((Reinhardtia_gracilis	Reinhardtia_simplex)	(Reinhardtia_paiewonskiana	Reinhardtia_latisecta)))	Podococcus_barteri))))))))	Kingia_australis);
((Nypa_fruticans	(Podococcus_barteri	((((Leopoldinia_pulchra	Pseudophoenix_vinifera)	(Iriartea_deltoidea	(((Burretiokentia_grandiflora	Geonoma_undata)	Manicaria_saccifera)	((Oenocarpus_bataua	Oenocarpus_minor)	(Pelagodoxa_henryana	(((Hydriastele_microspadix	(Prestoea_acuminata	(Heterospathe_cagayanensis	(Kentiopsis_piersoniorum	Veitchia_spiralis))))	Dictyosperma_album)	Dypsis_decaryi))))))	((((Elaeis_oleifera	Elaeis_guineensis)	Bactris_major)	Attalea_speciosa)	((Reinhardtia_gracilis	Reinhardtia_simplex)	(Reinhardtia_paiewonskiana	Reinhardtia_latisecta))))	((Orania_palindan	Sclerosperma_profizianum)	((Phoenix_dactylifera	(Serenoa_repens	Sabal_domingensis))	(Chamaedorea_seifrizii	Roystonea_regia))))))	Kingia_australis);
((Nypa_fruticans	(Pseudophoenix_vinifera	((((((((Elaeis_oleifera	Elaeis_guineensis)	Bactris_major)	Attalea_speciosa)	((Reinhardtia_gracilis	Reinhardtia_simplex)	(Reinhardtia_paiewonskiana	Reinhardtia_latisecta)))	(((Podococcus_barteri	(Orania_palindan	Sclerosperma_profizianum))	(((Chamaedorea_seifrizii	Phoenix_dactylifera)	Sabal_domingensis)	Roystonea_regia))	Serenoa_repens))	(((Pelagodoxa_henryana	(Burretiokentia_grandiflora	Geonoma_undata))	Manicaria_saccifera)	((Oenocarpus_bataua	Oenocarpus_minor)	(((Hydriastele_microspadix	((Kentiopsis_piersoniorum	Veitchia_spiralis)	(Prestoea_acuminata	Heterospathe_cagayanensis)))	Dictyosperma_album)	Dypsis_decaryi))))	Iriartea_deltoidea)	Leopoldinia_pulchra)))	Kingia_australis);
((Nypa_fruticans	(((((((Orania_palindan	(Sclerosperma_profizianum	(Podococcus_barteri	((((Elaeis_oleifera	Elaeis_guineensis)	Bactris_major)	Attalea_speciosa)	((Reinhardtia_gracilis	Reinhardtia_simplex)	(Reinhardtia_paiewonskiana	Reinhardtia_latisecta))))))	Chamaedorea_seifrizii)	((Serenoa_repens	(Sabal_domingensis	Phoenix_dactylifera))	Roystonea_regia))	(((((Dictyosperma_album	(Kentiopsis_piersoniorum	Veitchia_spiralis))	((Hydriastele_microspadix	(Burretiokentia_grandiflora	Heterospathe_cagayanensis))	Prestoea_acuminata))	(Oenocarpus_bataua	Oenocarpus_minor))	((Geonoma_undata	Manicaria_saccifera)	Pelagodoxa_henryana))	Dypsis_decaryi))	Iriartea_deltoidea)	Pseudophoenix_vinifera)	Leopoldinia_pulchra))	Kingia_australis);
((Nypa_fruticans	((((Serenoa_repens	Sabal_domingensis)	((Chamaedorea_seifrizii	Roystonea_regia)	(Podococcus_barteri	(Orania_palindan	Sclerosperma_profizianum))))	Phoenix_dactylifera)	(((((Elaeis_oleifera	Elaeis_guineensis)	Bactris_major)	Attalea_speciosa)	(Leopoldinia_pulchra	((Reinhardtia_gracilis	Reinhardtia_simplex)	(Reinhardtia_paiewonskiana	Reinhardtia_latisecta))))	(Pseudophoenix_vinifera	((((Manicaria_saccifera	(Pelagodoxa_henryana	Geonoma_undata))	(((Burretiokentia_grandiflora	(Kentiopsis_piersoniorum	Veitchia_spiralis))	Prestoea_acuminata)	((Dictyosperma_album	(Heterospathe_cagayanensis	Dypsis_decaryi))	Hydriastele_microspadix)))	(Oenocarpus_bataua	Oenocarpus_minor))	Iriartea_deltoidea)))))	Kingia_australis);
((((Sabal_domingensis	Phoenix_dactylifera)	(Serenoa_repens	((((Podococcus_barteri	((Attalea_speciosa	((Elaeis_oleifera	Elaeis_guineensis)	Bactris_major))	((Reinhardtia_gracilis	Reinhardtia_simplex)	(Reinhardtia_paiewonskiana	Reinhardtia_latisecta))))	(Sclerosperma_profizianum	Orania_palindan))	(Chamaedorea_seifrizii	Roystonea_regia))	((((Burretiokentia_grandiflora	Geonoma_undata)	(Leopoldinia_pulchra	Manicaria_saccifera))	((Dypsis_decaryi	((Hydriastele_microspadix	(Prestoea_acuminata	((Heterospathe_cagayanensis	Veitchia_spiralis)	Kentiopsis_piersoniorum)))	Dictyosperma_album))	((Iriartea_deltoidea	(Oenocarpus_bataua	Oenocarpus_minor))	Pseudophoenix_vinifera)))	Pelagodoxa_henryana))))	Nypa_fruticans)	Kingia_australis);
(((Roystonea_regia	((Chamaedorea_seifrizii	((((Manicaria_saccifera	(Geonoma_undata	Leopoldinia_pulchra))	(((((Hydriastele_microspadix	((Kentiopsis_piersoniorum	Veitchia_spiralis)	(Burretiokentia_grandiflora	Heterospathe_cagayanensis)))	Dictyosperma_album)	Dypsis_decaryi)	(Pseudophoenix_vinifera	(Prestoea_acuminata	(Oenocarpus_bataua	Oenocarpus_minor))))	Pelagodoxa_henryana))	Iriartea_deltoidea)	(Phoenix_dactylifera	(Sabal_domingensis	Serenoa_repens))))	((Podococcus_barteri	((Attalea_speciosa	((Elaeis_oleifera	Elaeis_guineensis)	Bactris_major))	((Reinhardtia_gracilis	Reinhardtia_simplex)	(Reinhardtia_paiewonskiana	Reinhardtia_latisecta))))	(Sclerosperma_profizianum	Orania_palindan))))	Nypa_fruticans)	Kingia_australis);
((((Phoenix_dactylifera	(Sabal_domingensis	Serenoa_repens))	((((Podococcus_barteri	((Attalea_speciosa	((Elaeis_oleifera	Elaeis_guineensis)	Bactris_major))	((Leopoldinia_pulchra	(Reinhardtia_gracilis	Reinhardtia_simplex))	(Reinhardtia_paiewonskiana	Reinhardtia_latisecta))))	(Sclerosperma_profizianum	Orania_palindan))	(Chamaedorea_seifrizii	Roystonea_regia))	(((((Prestoea_acuminata	(Oenocarpus_bataua	Oenocarpus_minor))	((Dictyosperma_album	(Hydriastele_microspadix	(Dypsis_decaryi	Heterospathe_cagayanensis)))	(Kentiopsis_piersoniorum	Veitchia_spiralis)))	(Manicaria_saccifera	(Pelagodoxa_henryana	(Burretiokentia_grandiflora	Geonoma_undata))))	Iriartea_deltoidea)	Pseudophoenix_vinifera)))	Nypa_fruticans)	Kingia_australis);
(((((Attalea_speciosa	((Elaeis_oleifera	Elaeis_guineensis)	Bactris_major))	((Reinhardtia_gracilis	Reinhardtia_simplex)	(Reinhardtia_paiewonskiana	Reinhardtia_latisecta)))	(Sclerosperma_profizianum	((Chamaedorea_seifrizii	(((((((Oenocarpus_bataua	Oenocarpus_minor)	(Leopoldinia_pulchra	Prestoea_acuminata))	((Dictyosperma_album	Dypsis_decaryi)	(Hydriastele_microspadix	(Heterospathe_cagayanensis	(Veitchia_spiralis	(Burretiokentia_grandiflora	Kentiopsis_piersoniorum))))))	(Manicaria_saccifera	(Pelagodoxa_henryana	Geonoma_undata)))	Iriartea_deltoidea)	Pseudophoenix_vinifera)	(Serenoa_repens	(Phoenix_dactylifera	Sabal_domingensis))))	((Podococcus_barteri	Orania_palindan)	Roystonea_regia))))	Nypa_fruticans)	Kingia_australis);
((((((Attalea_speciosa	((Elaeis_oleifera	Elaeis_guineensis)	Bactris_major))	((Reinhardtia_gracilis	Reinhardtia_simplex)	(Reinhardtia_paiewonskiana	Reinhardtia_latisecta)))	((((Serenoa_repens	Orania_palindan)	(Chamaedorea_seifrizii	Roystonea_regia))	Sclerosperma_profizianum)	((((((((Leopoldinia_pulchra	Dictyosperma_album)	Dypsis_decaryi)	(Hydriastele_microspadix	((Veitchia_spiralis	Kentiopsis_piersoniorum)	(Burretiokentia_grandiflora	Heterospathe_cagayanensis))))	((Geonoma_undata	Prestoea_acuminata)	(Oenocarpus_bataua	Oenocarpus_minor)))	(Manicaria_saccifera	Pelagodoxa_henryana))	Iriartea_deltoidea)	Pseudophoenix_vinifera)	(Phoenix_dactylifera	Sabal_domingensis))))	Podococcus_barteri)	Nypa_fruticans)	Kingia_australis);
((((Roystonea_regia	(Chamaedorea_seifrizii	((Iriartea_deltoidea	((Leopoldinia_pulchra	Pseudophoenix_vinifera)	((((((Heterospathe_cagayanensis	Hydriastele_microspadix)	(Veitchia_spiralis	Kentiopsis_piersoniorum))	Dictyosperma_album)	Dypsis_decaryi)	(((Oenocarpus_bataua	Oenocarpus_minor)	Prestoea_acuminata)	(Burretiokentia_grandiflora	Pelagodoxa_henryana)))	(Geonoma_undata	Manicaria_saccifera))))	((Serenoa_repens	Phoenix_dactylifera)	Sabal_domingensis))))	((Orania_palindan	Sclerosperma_profizianum)	(((Attalea_speciosa	((Elaeis_oleifera	Elaeis_guineensis)	Bactris_major))	((Reinhardtia_gracilis	Reinhardtia_simplex)	(Reinhardtia_paiewonskiana	Reinhardtia_latisecta)))	Podococcus_barteri)))	Nypa_fruticans)	Kingia_australis);
(((Podococcus_barteri	((Orania_palindan	(((Roystonea_regia	Chamaedorea_seifrizii)	(Phoenix_dactylifera	(Sabal_domingensis	Serenoa_repens)))	((Iriartea_deltoidea	((Leopoldinia_pulchra	Pseudophoenix_vinifera)	(Manicaria_saccifera	((Geonoma_undata	((Oenocarpus_bataua	Oenocarpus_minor)	Prestoea_acuminata))	(Pelagodoxa_henryana	((((Veitchia_spiralis	Kentiopsis_piersoniorum)	Dictyosperma_album)	Dypsis_decaryi)	((Burretiokentia_grandiflora	Heterospathe_cagayanensis)	Hydriastele_microspadix)))))))	((Attalea_speciosa	((Elaeis_oleifera	Elaeis_guineensis)	Bactris_major))	((Reinhardtia_gracilis	Reinhardtia_simplex)	(Reinhardtia_paiewonskiana	Reinhardtia_latisecta))))))	Sclerosperma_profizianum))	Nypa_fruticans)	Kingia_australis);
(((Leopoldinia_pulchra	(Pseudophoenix_vinifera	((Iriartea_deltoidea	(((((Attalea_speciosa	((Elaeis_oleifera	Elaeis_guineensis)	Bactris_major))	((Reinhardtia_gracilis	Reinhardtia_simplex)	(Reinhardtia_paiewonskiana	Reinhardtia_latisecta)))	Podococcus_barteri)	(Orania_palindan	Sclerosperma_profizianum))	((Roystonea_regia	Chamaedorea_seifrizii)	(Serenoa_repens	(Phoenix_dactylifera	Sabal_domingensis)))))	(Manicaria_saccifera	(((Burretiokentia_grandiflora	Geonoma_undata)	Pelagodoxa_henryana)	((Veitchia_spiralis	(Hydriastele_microspadix	((Dictyosperma_album	Kentiopsis_piersoniorum)	(Dypsis_decaryi	Heterospathe_cagayanensis))))	((Oenocarpus_bataua	Oenocarpus_minor)	Prestoea_acuminata)))))))	Nypa_fruticans)	Kingia_australis);
((((Iriartea_deltoidea	(((Serenoa_repens	(Phoenix_dactylifera	Sabal_domingensis))	(Roystonea_regia	(((Attalea_speciosa	((Elaeis_oleifera	Elaeis_guineensis)	Bactris_major))	((Reinhardtia_gracilis	Reinhardtia_simplex)	((Leopoldinia_pulchra	Reinhardtia_paiewonskiana)	Reinhardtia_latisecta)))	(Sclerosperma_profizianum	(Orania_palindan	(Chamaedorea_seifrizii	Podococcus_barteri))))))	(Manicaria_saccifera	((Geonoma_undata	Pelagodoxa_henryana)	((Dypsis_decaryi	(Dictyosperma_album	((((Veitchia_spiralis	Kentiopsis_piersoniorum)	(Burretiokentia_grandiflora	Heterospathe_cagayanensis))	Prestoea_acuminata)	Hydriastele_microspadix)))	(Oenocarpus_bataua	Oenocarpus_minor))))))	Pseudophoenix_vinifera)	Nypa_fruticans)	Kingia_australis);
((((Iriartea_deltoidea	(((Chamaedorea_seifrizii	(Phoenix_dactylifera	(Serenoa_repens	Sabal_domingensis)))	(Roystonea_regia	((Orania_palindan	(Podococcus_barteri	((Attalea_speciosa	((Elaeis_oleifera	Elaeis_guineensis)	Bactris_major))	(((Leopoldinia_pulchra	Reinhardtia_gracilis)	Reinhardtia_simplex)	(Reinhardtia_paiewonskiana	Reinhardtia_latisecta)))))	Sclerosperma_profizianum)))	(((((Burretiokentia_grandiflora	Heterospathe_cagayanensis)	(Hydriastele_microspadix	(Dictyosperma_album	(Veitchia_spiralis	Kentiopsis_piersoniorum))))	Dypsis_decaryi)	(Prestoea_acuminata	(Oenocarpus_bataua	Oenocarpus_minor)))	(Manicaria_saccifera	(Geonoma_undata	Pelagodoxa_henryana)))))	Pseudophoenix_vinifera)	Nypa_fruticans)	Kingia_australis);
((Nypa_fruticans	((((((((Hydriastele_microspadix	((Dictyosperma_album	(Prestoea_acuminata	((Burretiokentia_grandiflora	Heterospathe_cagayanensis)	(Kentiopsis_piersoniorum	Veitchia_spiralis))))	Dypsis_decaryi))	((Oenocarpus_minor	Oenocarpus_bataua)	Geonoma_undata))	Pelagodoxa_henryana)	Manicaria_saccifera)	(Iriartea_deltoidea	(Leopoldinia_pulchra	Pseudophoenix_vinifera)))	(((Reinhardtia_simplex	Reinhardtia_gracilis)	(Reinhardtia_latisecta	Reinhardtia_paiewonskiana))	(Attalea_speciosa	(Bactris_major	(Elaeis_guineensis	Elaeis_oleifera)))))	((Sclerosperma_profizianum	Orania_palindan)	(Chamaedorea_seifrizii	Podococcus_barteri)))	(Roystonea_regia	(Serenoa_repens	(Sabal_domingensis	Phoenix_dactylifera)))))	Kingia_australis);
((((Iriartea_deltoidea	(((((Orania_palindan	(Podococcus_barteri	(((Reinhardtia_simplex	Reinhardtia_gracilis)	(Reinhardtia_latisecta	Reinhardtia_paiewonskiana))	(Attalea_speciosa	(Bactris_major	(Elaeis_guineensis	Elaeis_oleifera))))))	Sclerosperma_profizianum)	Roystonea_regia)	Chamaedorea_seifrizii)	(Phoenix_dactylifera	(Serenoa_repens	Sabal_domingensis))))	((((Hydriastele_microspadix	((Heterospathe_cagayanensis	(Burretiokentia_grandiflora	Prestoea_acuminata))	(Kentiopsis_piersoniorum	Veitchia_spiralis)))	(Dypsis_decaryi	Dictyosperma_album))	(Oenocarpus_minor	Oenocarpus_bataua))	((Pelagodoxa_henryana	Geonoma_undata)	Manicaria_saccifera)))	((Nypa_fruticans	Leopoldinia_pulchra)	Pseudophoenix_vinifera))	Kingia_australis);
((((Phoenix_dactylifera	Sabal_domingensis)	(((Serenoa_repens	(((((((Kentiopsis_piersoniorum	Veitchia_spiralis)	Dictyosperma_album)	Dypsis_decaryi)	(Hydriastele_microspadix	Heterospathe_cagayanensis))	(Prestoea_acuminata	(Oenocarpus_minor	Oenocarpus_bataua)))	((Pelagodoxa_henryana	(Burretiokentia_grandiflora	Geonoma_undata))	Manicaria_saccifera))	((Pseudophoenix_vinifera	Leopoldinia_pulchra)	Iriartea_deltoidea)))	(((((Reinhardtia_simplex	Reinhardtia_gracilis)	(Reinhardtia_latisecta	Reinhardtia_paiewonskiana))	(Attalea_speciosa	(Bactris_major	(Elaeis_guineensis	Elaeis_oleifera))))	(Orania_palindan	Podococcus_barteri))	Sclerosperma_profizianum))	(Chamaedorea_seifrizii	Roystonea_regia)))	Nypa_fruticans)	Kingia_australis);
(((((Phoenix_dactylifera	Sabal_domingensis)	((((Podococcus_barteri	(Chamaedorea_seifrizii	Roystonea_regia))	(Orania_palindan	Serenoa_repens))	Sclerosperma_profizianum)	(((Manicaria_saccifera	(((Dypsis_decaryi	(Pseudophoenix_vinifera	((Hydriastele_microspadix	(Prestoea_acuminata	(Heterospathe_cagayanensis	((Burretiokentia_grandiflora	Kentiopsis_piersoniorum)	Veitchia_spiralis))))	Dictyosperma_album)))	(Oenocarpus_minor	Oenocarpus_bataua))	(Pelagodoxa_henryana	Geonoma_undata)))	Iriartea_deltoidea)	(((Reinhardtia_simplex	Reinhardtia_gracilis)	(Reinhardtia_latisecta	Reinhardtia_paiewonskiana))	(Attalea_speciosa	(Bactris_major	(Elaeis_guineensis	Elaeis_oleifera)))))))	Leopoldinia_pulchra)	Nypa_fruticans)	Kingia_australis);
(((Leopoldinia_pulchra	Nypa_fruticans)	(Pseudophoenix_vinifera	((((((Orania_palindan	(Podococcus_barteri	(((Reinhardtia_simplex	Reinhardtia_gracilis)	(Reinhardtia_latisecta	Reinhardtia_paiewonskiana))	(Attalea_speciosa	(Bactris_major	(Elaeis_guineensis	Elaeis_oleifera))))))	Sclerosperma_profizianum)	Roystonea_regia)	Chamaedorea_seifrizii)	((Sabal_domingensis	Phoenix_dactylifera)	Serenoa_repens))	((Manicaria_saccifera	(((Oenocarpus_minor	Oenocarpus_bataua)	(Pelagodoxa_henryana	Geonoma_undata))	((Dypsis_decaryi	(Heterospathe_cagayanensis	(((Hydriastele_microspadix	Prestoea_acuminata)	Veitchia_spiralis)	(Kentiopsis_piersoniorum	Burretiokentia_grandiflora))))	Dictyosperma_album)))	Iriartea_deltoidea))))	Kingia_australis);
((((Pseudophoenix_vinifera	(((((((Chamaedorea_seifrizii	Podococcus_barteri)	((((Reinhardtia_simplex	Reinhardtia_gracilis)	(Reinhardtia_latisecta	Reinhardtia_paiewonskiana))	(Attalea_speciosa	(Bactris_major	(Elaeis_guineensis	Elaeis_oleifera))))	Orania_palindan))	Sclerosperma_profizianum)	Roystonea_regia)	(Sabal_domingensis	(Phoenix_dactylifera	Serenoa_repens)))	(((Geonoma_undata	Manicaria_saccifera)	((Oenocarpus_minor	Oenocarpus_bataua)	(((Dypsis_decaryi	(Veitchia_spiralis	(Kentiopsis_piersoniorum	(Prestoea_acuminata	(Burretiokentia_grandiflora	Heterospathe_cagayanensis)))))	Dictyosperma_album)	Hydriastele_microspadix)))	Pelagodoxa_henryana))	Iriartea_deltoidea))	Leopoldinia_pulchra)	Nypa_fruticans)	Kingia_australis);
(((Leopoldinia_pulchra	Nypa_fruticans)	((((((Geonoma_undata	Manicaria_saccifera)	(Pelagodoxa_henryana	(Dictyosperma_album	(((Heterospathe_cagayanensis	Dypsis_decaryi)	Hydriastele_microspadix)	(Burretiokentia_grandiflora	(Veitchia_spiralis	Kentiopsis_piersoniorum))))))	(Prestoea_acuminata	(Oenocarpus_minor	Oenocarpus_bataua)))	Iriartea_deltoidea)	((((Orania_palindan	Sclerosperma_profizianum)	((Podococcus_barteri	(((Reinhardtia_simplex	Reinhardtia_gracilis)	(Reinhardtia_latisecta	Reinhardtia_paiewonskiana))	(Attalea_speciosa	(Bactris_major	(Elaeis_guineensis	Elaeis_oleifera)))))	Roystonea_regia))	(Serenoa_repens	(Sabal_domingensis	Phoenix_dactylifera)))	Chamaedorea_seifrizii))	Pseudophoenix_vinifera))	Kingia_australis);
((Nypa_fruticans	((Sabal_domingensis	Phoenix_dactylifera)	(((Leopoldinia_pulchra	(Manicaria_saccifera	(((Burretiokentia_grandiflora	Geonoma_undata)	Pelagodoxa_henryana)	((Prestoea_acuminata	(Oenocarpus_minor	Oenocarpus_bataua))	(Dictyosperma_album	((((Hydriastele_microspadix	Veitchia_spiralis)	Kentiopsis_piersoniorum)	Heterospathe_cagayanensis)	Dypsis_decaryi))))))	(Iriartea_deltoidea	Pseudophoenix_vinifera))	((Serenoa_repens	Sclerosperma_profizianum)	(((Orania_palindan	((Reinhardtia_simplex	Reinhardtia_gracilis)	((Reinhardtia_latisecta	Reinhardtia_paiewonskiana)	(((Elaeis_guineensis	Elaeis_oleifera)	Bactris_major)	Attalea_speciosa))))	Podococcus_barteri)	(Chamaedorea_seifrizii	Roystonea_regia))))))	Kingia_australis);
((Nypa_fruticans	((Podococcus_barteri	(((((Elaeis_guineensis	Elaeis_oleifera)	Bactris_major)	Attalea_speciosa)	((Reinhardtia_simplex	Reinhardtia_gracilis)	(Reinhardtia_latisecta	Reinhardtia_paiewonskiana)))	(((Sclerosperma_profizianum	Orania_palindan)	(Chamaedorea_seifrizii	((((((Dictyosperma_album	(Oenocarpus_minor	Oenocarpus_bataua))	((Pseudophoenix_vinifera	Hydriastele_microspadix)	(Prestoea_acuminata	(Burretiokentia_grandiflora	(Veitchia_spiralis	Kentiopsis_piersoniorum)))))	(Dypsis_decaryi	Heterospathe_cagayanensis))	Pelagodoxa_henryana)	(Geonoma_undata	Manicaria_saccifera))	Iriartea_deltoidea)))	(Roystonea_regia	(Serenoa_repens	(Sabal_domingensis	Phoenix_dactylifera))))))	Leopoldinia_pulchra))	Kingia_australis);
((Nypa_fruticans	((Podococcus_barteri	(((((Elaeis_guineensis	Elaeis_oleifera)	Bactris_major)	Attalea_speciosa)	((Reinhardtia_simplex	Reinhardtia_gracilis)	(Reinhardtia_latisecta	Reinhardtia_paiewonskiana)))	((Sclerosperma_profizianum	Orania_palindan)	(Roystonea_regia	(Chamaedorea_seifrizii	((((((Prestoea_acuminata	(Oenocarpus_minor	Oenocarpus_bataua))	((Dypsis_decaryi	Heterospathe_cagayanensis)	(Hydriastele_microspadix	(Dictyosperma_album	(Veitchia_spiralis	(Burretiokentia_grandiflora	Kentiopsis_piersoniorum))))))	((Geonoma_undata	Manicaria_saccifera)	Pelagodoxa_henryana))	Iriartea_deltoidea)	Pseudophoenix_vinifera)	(Serenoa_repens	(Sabal_domingensis	Phoenix_dactylifera))))))))	Leopoldinia_pulchra))	Kingia_australis);
((Nypa_fruticans	((Sabal_domingensis	Phoenix_dactylifera)	((Sclerosperma_profizianum	Serenoa_repens)	((((((Geonoma_undata	Manicaria_saccifera)	((Prestoea_acuminata	(Oenocarpus_minor	Oenocarpus_bataua))	((((Veitchia_spiralis	Hydriastele_microspadix)	Kentiopsis_piersoniorum)	Dictyosperma_album)	(Heterospathe_cagayanensis	Dypsis_decaryi))))	Pelagodoxa_henryana)	((Burretiokentia_grandiflora	Iriartea_deltoidea)	Chamaedorea_seifrizii))	(Leopoldinia_pulchra	Pseudophoenix_vinifera))	(Roystonea_regia	(Orania_palindan	(Podococcus_barteri	(((Bactris_major	(Elaeis_guineensis	Elaeis_oleifera))	Attalea_speciosa)	((Reinhardtia_simplex	Reinhardtia_gracilis)	(Reinhardtia_latisecta	Reinhardtia_paiewonskiana))))))))))	Kingia_australis);
((Nypa_fruticans	(Pseudophoenix_vinifera	(((((((Chamaedorea_seifrizii	Podococcus_barteri)	(((Bactris_major	(Elaeis_guineensis	Elaeis_oleifera))	Attalea_speciosa)	(Leopoldinia_pulchra	((Reinhardtia_simplex	Reinhardtia_gracilis)	(Reinhardtia_latisecta	Reinhardtia_paiewonskiana)))))	Sclerosperma_profizianum)	Orania_palindan)	(Roystonea_regia	((Sabal_domingensis	Phoenix_dactylifera)	Serenoa_repens)))	(Manicaria_saccifera	(((Prestoea_acuminata	(Oenocarpus_minor	Oenocarpus_bataua))	((((Veitchia_spiralis	(Kentiopsis_piersoniorum	(Burretiokentia_grandiflora	Heterospathe_cagayanensis)))	Hydriastele_microspadix)	Dictyosperma_album)	Dypsis_decaryi))	(Geonoma_undata	Pelagodoxa_henryana))))	Iriartea_deltoidea)))	Kingia_australis);
((Nypa_fruticans	(Pseudophoenix_vinifera	((((((Oenocarpus_minor	Oenocarpus_bataua)	((Dictyosperma_album	((Heterospathe_cagayanensis	((Prestoea_acuminata	Burretiokentia_grandiflora)	(Veitchia_spiralis	Kentiopsis_piersoniorum)))	Hydriastele_microspadix))	Dypsis_decaryi))	((Geonoma_undata	Pelagodoxa_henryana)	Manicaria_saccifera))	Iriartea_deltoidea)	((((Sclerosperma_profizianum	Orania_palindan)	(((Sabal_domingensis	Phoenix_dactylifera)	Serenoa_repens)	(Chamaedorea_seifrizii	Roystonea_regia)))	Podococcus_barteri)	(((Bactris_major	(Elaeis_guineensis	Elaeis_oleifera))	Attalea_speciosa)	((Reinhardtia_gracilis	Reinhardtia_simplex)	(Reinhardtia_latisecta	Reinhardtia_paiewonskiana)))))	Leopoldinia_pulchra)))	Kingia_australis);
((Nypa_fruticans	(Pseudophoenix_vinifera	((((((Prestoea_acuminata	(Oenocarpus_minor	Oenocarpus_bataua))	(((Dictyosperma_album	(Veitchia_spiralis	Kentiopsis_piersoniorum))	(Dypsis_decaryi	Heterospathe_cagayanensis))	Hydriastele_microspadix))	((Burretiokentia_grandiflora	Geonoma_undata)	Pelagodoxa_henryana))	Manicaria_saccifera)	(((Phoenix_dactylifera	(Serenoa_repens	Sabal_domingensis))	((Chamaedorea_seifrizii	Roystonea_regia)	((Podococcus_barteri	(((Bactris_major	(Elaeis_guineensis	Elaeis_oleifera))	Attalea_speciosa)	((Reinhardtia_gracilis	Reinhardtia_simplex)	(Reinhardtia_latisecta	Reinhardtia_paiewonskiana))))	(Sclerosperma_profizianum	Orania_palindan))))	Iriartea_deltoidea))	Leopoldinia_pulchra)))	Kingia_australis);
((Nypa_fruticans	(Pseudophoenix_vinifera	(((((Prestoea_acuminata	(Oenocarpus_minor	Oenocarpus_bataua))	((Geonoma_undata	Manicaria_saccifera)	(((Dypsis_decaryi	Dictyosperma_album)	((Burretiokentia_grandiflora	Heterospathe_cagayanensis)	(Hydriastele_microspadix	Veitchia_spiralis)))	Kentiopsis_piersoniorum)))	Pelagodoxa_henryana)	(((Serenoa_repens	(Sabal_domingensis	Phoenix_dactylifera))	((Chamaedorea_seifrizii	Roystonea_regia)	(((Orania_palindan	(((Bactris_major	(Elaeis_guineensis	Elaeis_oleifera))	Attalea_speciosa)	((Reinhardtia_gracilis	Reinhardtia_simplex)	(Reinhardtia_latisecta	Reinhardtia_paiewonskiana))))	Podococcus_barteri)	Sclerosperma_profizianum)))	Iriartea_deltoidea))	Leopoldinia_pulchra)))	Kingia_australis);
((Nypa_fruticans	(Roystonea_regia	(((Podococcus_barteri	(Orania_palindan	Sclerosperma_profizianum))	((((Bactris_major	(Elaeis_guineensis	Elaeis_oleifera))	Attalea_speciosa)	((Reinhardtia_gracilis	Reinhardtia_simplex)	(Reinhardtia_latisecta	Reinhardtia_paiewonskiana)))	(((Leopoldinia_pulchra	Iriartea_deltoidea)	((((Chamaedorea_seifrizii	Geonoma_undata)	(Prestoea_acuminata	(Oenocarpus_minor	Oenocarpus_bataua)))	(Pelagodoxa_henryana	Manicaria_saccifera))	((Dypsis_decaryi	Dictyosperma_album)	(((Veitchia_spiralis	Kentiopsis_piersoniorum)	(Burretiokentia_grandiflora	Heterospathe_cagayanensis))	Hydriastele_microspadix))))	Pseudophoenix_vinifera)))	(Serenoa_repens	(Sabal_domingensis	Phoenix_dactylifera)))))	Kingia_australis);
((Nypa_fruticans	(Pseudophoenix_vinifera	((((((Burretiokentia_grandiflora	Geonoma_undata)	Manicaria_saccifera)	(Pelagodoxa_henryana	((Oenocarpus_minor	Oenocarpus_bataua)	(Prestoea_acuminata	(((Dictyosperma_album	(Veitchia_spiralis	Kentiopsis_piersoniorum))	(Heterospathe_cagayanensis	Dypsis_decaryi))	Hydriastele_microspadix)))))	((Serenoa_repens	(Sabal_domingensis	Phoenix_dactylifera))	(Chamaedorea_seifrizii	((Sclerosperma_profizianum	((((Bactris_major	(Elaeis_guineensis	Elaeis_oleifera))	Attalea_speciosa)	((Reinhardtia_gracilis	Reinhardtia_simplex)	(Reinhardtia_latisecta	Reinhardtia_paiewonskiana)))	(Orania_palindan	Podococcus_barteri)))	Roystonea_regia))))	Iriartea_deltoidea)	Leopoldinia_pulchra)))	Kingia_australis);
((Nypa_fruticans	((((((((Oenocarpus_minor	Oenocarpus_bataua)	((Dictyosperma_album	(Hydriastele_microspadix	(Prestoea_acuminata	((Burretiokentia_grandiflora	Heterospathe_cagayanensis)	(Veitchia_spiralis	Kentiopsis_piersoniorum)))))	Dypsis_decaryi))	Pelagodoxa_henryana)	(Geonoma_undata	Manicaria_saccifera))	Iriartea_deltoidea)	((Phoenix_dactylifera	(Serenoa_repens	Sabal_domingensis))	((Sclerosperma_profizianum	((Podococcus_barteri	(((Bactris_major	(Elaeis_guineensis	Elaeis_oleifera))	Attalea_speciosa)	((Reinhardtia_gracilis	Reinhardtia_simplex)	(Reinhardtia_latisecta	Reinhardtia_paiewonskiana))))	Orania_palindan))	(Chamaedorea_seifrizii	Roystonea_regia))))	Pseudophoenix_vinifera)	Leopoldinia_pulchra))	Kingia_australis);
((Nypa_fruticans	(((((((Oenocarpus_minor	Oenocarpus_bataua)	((Dictyosperma_album	(Hydriastele_microspadix	(Prestoea_acuminata	((Burretiokentia_grandiflora	Heterospathe_cagayanensis)	(Veitchia_spiralis	Kentiopsis_piersoniorum)))))	Dypsis_decaryi))	((Geonoma_undata	Pelagodoxa_henryana)	Manicaria_saccifera))	Iriartea_deltoidea)	(((Roystonea_regia	(Serenoa_repens	(Sabal_domingensis	Phoenix_dactylifera)))	(Sclerosperma_profizianum	((Podococcus_barteri	(((Bactris_major	(Elaeis_guineensis	Elaeis_oleifera))	Attalea_speciosa)	((Reinhardtia_gracilis	Reinhardtia_simplex)	(Reinhardtia_latisecta	Reinhardtia_paiewonskiana))))	Orania_palindan)))	Chamaedorea_seifrizii))	Pseudophoenix_vinifera)	Leopoldinia_pulchra))	Kingia_australis);
(((((Pelagodoxa_henryana	((Serenoa_repens	(Sabal_domingensis	Phoenix_dactylifera))	(Chamaedorea_seifrizii	(Roystonea_regia	((Sclerosperma_profizianum	(Podococcus_barteri	(((Bactris_major	(Elaeis_guineensis	Elaeis_oleifera))	Attalea_speciosa)	((Reinhardtia_gracilis	Reinhardtia_simplex)	(Reinhardtia_latisecta	Reinhardtia_paiewonskiana)))))	Orania_palindan)))))	((((Dictyosperma_album	(Hydriastele_microspadix	((Prestoea_acuminata	(Burretiokentia_grandiflora	(Veitchia_spiralis	Kentiopsis_piersoniorum)))	Heterospathe_cagayanensis)))	Dypsis_decaryi)	(Oenocarpus_bataua	(Geonoma_undata	Oenocarpus_minor)))	Manicaria_saccifera))	Iriartea_deltoidea)	(Pseudophoenix_vinifera	(Leopoldinia_pulchra	Nypa_fruticans)))	Kingia_australis);
((Nypa_fruticans	(Roystonea_regia	(((Phoenix_dactylifera	(Serenoa_repens	Sabal_domingensis))	(((Pseudophoenix_vinifera	Leopoldinia_pulchra)	(((Prestoea_acuminata	(Oenocarpus_bataua	Oenocarpus_minor))	(((Heterospathe_cagayanensis	Dictyosperma_album)	(Kentiopsis_piersoniorum	Veitchia_spiralis))	(Dypsis_decaryi	Hydriastele_microspadix)))	((Pelagodoxa_henryana	Geonoma_undata)	Manicaria_saccifera)))	(Chamaedorea_seifrizii	(Burretiokentia_grandiflora	Iriartea_deltoidea))))	((((Attalea_speciosa	((Elaeis_guineensis	Elaeis_oleifera)	Bactris_major))	((Reinhardtia_gracilis	Reinhardtia_simplex)	(Reinhardtia_latisecta	Reinhardtia_paiewonskiana)))	(Sclerosperma_profizianum	Orania_palindan))	Podococcus_barteri))))	Kingia_australis);
((Nypa_fruticans	(((Sclerosperma_profizianum	Orania_palindan)	((Roystonea_regia	((Phoenix_dactylifera	(Serenoa_repens	Sabal_domingensis))	(((Pseudophoenix_vinifera	Leopoldinia_pulchra)	((Manicaria_saccifera	Geonoma_undata)	(((Oenocarpus_bataua	Oenocarpus_minor)	Pelagodoxa_henryana)	((Dypsis_decaryi	Dictyosperma_album)	(Hydriastele_microspadix	((Heterospathe_cagayanensis	(Burretiokentia_grandiflora	Prestoea_acuminata))	(Kentiopsis_piersoniorum	Veitchia_spiralis)))))))	Iriartea_deltoidea)))	(Chamaedorea_seifrizii	Podococcus_barteri)))	((Attalea_speciosa	((Elaeis_guineensis	Elaeis_oleifera)	Bactris_major))	((Reinhardtia_gracilis	Reinhardtia_simplex)	(Reinhardtia_latisecta	Reinhardtia_paiewonskiana)))))	Kingia_australis);
((Nypa_fruticans	(((Serenoa_repens	((((Pseudophoenix_vinifera	Leopoldinia_pulchra)	((Manicaria_saccifera	(Pelagodoxa_henryana	Geonoma_undata))	((Prestoea_acuminata	(Oenocarpus_bataua	Oenocarpus_minor))	(Dictyosperma_album	(((Kentiopsis_piersoniorum	Veitchia_spiralis)	(Hydriastele_microspadix	(Burretiokentia_grandiflora	Heterospathe_cagayanensis)))	Dypsis_decaryi)))))	Iriartea_deltoidea)	((Sclerosperma_profizianum	(Orania_palindan	(Podococcus_barteri	((Attalea_speciosa	((Elaeis_guineensis	Elaeis_oleifera)	Bactris_major))	((Reinhardtia_gracilis	Reinhardtia_simplex)	(Reinhardtia_latisecta	Reinhardtia_paiewonskiana))))))	(Chamaedorea_seifrizii	Roystonea_regia))))	Sabal_domingensis)	Phoenix_dactylifera))	Kingia_australis);
((Nypa_fruticans	(((((Dictyosperma_album	Dypsis_decaryi)	(Pseudophoenix_vinifera	(Hydriastele_microspadix	((Kentiopsis_piersoniorum	Veitchia_spiralis)	(Burretiokentia_grandiflora	Heterospathe_cagayanensis)))))	(Manicaria_saccifera	(Leopoldinia_pulchra	(Geonoma_undata	(Prestoea_acuminata	(Oenocarpus_bataua	Oenocarpus_minor))))))	(Pelagodoxa_henryana	Iriartea_deltoidea))	((((Sclerosperma_profizianum	(((Attalea_speciosa	((Elaeis_guineensis	Elaeis_oleifera)	Bactris_major))	((Reinhardtia_gracilis	Reinhardtia_simplex)	(Reinhardtia_latisecta	Reinhardtia_paiewonskiana)))	(Orania_palindan	Podococcus_barteri)))	Roystonea_regia)	Chamaedorea_seifrizii)	((Sabal_domingensis	Phoenix_dactylifera)	Serenoa_repens))))	Kingia_australis);
((Nypa_fruticans	((Phoenix_dactylifera	(Serenoa_repens	Sabal_domingensis))	(Roystonea_regia	(((((Pelagodoxa_henryana	(((Dictyosperma_album	(Oenocarpus_bataua	Oenocarpus_minor))	(Hydriastele_microspadix	Dypsis_decaryi))	((Heterospathe_cagayanensis	((Kentiopsis_piersoniorum	Veitchia_spiralis)	(Burretiokentia_grandiflora	Prestoea_acuminata)))	Geonoma_undata)))	Manicaria_saccifera)	(Leopoldinia_pulchra	Pseudophoenix_vinifera))	Iriartea_deltoidea)	(((Attalea_speciosa	((Elaeis_guineensis	Elaeis_oleifera)	Bactris_major))	((Reinhardtia_gracilis	Reinhardtia_simplex)	(Reinhardtia_latisecta	Reinhardtia_paiewonskiana)))	(Orania_palindan	(Sclerosperma_profizianum	(Chamaedorea_seifrizii	Podococcus_barteri))))))))	Kingia_australis);
((Nypa_fruticans	((Serenoa_repens	((Sclerosperma_profizianum	(Roystonea_regia	(Orania_palindan	((Attalea_speciosa	((Elaeis_guineensis	Elaeis_oleifera)	Bactris_major))	((Reinhardtia_gracilis	Reinhardtia_simplex)	(Reinhardtia_latisecta	Reinhardtia_paiewonskiana))))))	((Chamaedorea_seifrizii	Podococcus_barteri)	(Iriartea_deltoidea	((((Geonoma_undata	Pelagodoxa_henryana)	((Prestoea_acuminata	(Oenocarpus_bataua	Oenocarpus_minor))	((((Dypsis_decaryi	(Burretiokentia_grandiflora	Heterospathe_cagayanensis))	Hydriastele_microspadix)	Dictyosperma_album)	(Kentiopsis_piersoniorum	Veitchia_spiralis))))	Manicaria_saccifera)	(Leopoldinia_pulchra	Pseudophoenix_vinifera))))))	(Sabal_domingensis	Phoenix_dactylifera)))	Kingia_australis);
((Nypa_fruticans	(Leopoldinia_pulchra	(Pseudophoenix_vinifera	((((((Podococcus_barteri	((Attalea_speciosa	((Elaeis_guineensis	Elaeis_oleifera)	Bactris_major))	((Reinhardtia_gracilis	Reinhardtia_simplex)	(Reinhardtia_latisecta	Reinhardtia_paiewonskiana))))	(Orania_palindan	Sclerosperma_profizianum))	Roystonea_regia)	((Chamaedorea_seifrizii	Sabal_domingensis)	(Serenoa_repens	Phoenix_dactylifera)))	Iriartea_deltoidea)	((((Dictyosperma_album	((Kentiopsis_piersoniorum	Veitchia_spiralis)	(Dypsis_decaryi	Heterospathe_cagayanensis)))	Hydriastele_microspadix)	(Pelagodoxa_henryana	(Prestoea_acuminata	(Oenocarpus_bataua	Oenocarpus_minor))))	((Burretiokentia_grandiflora	Geonoma_undata)	Manicaria_saccifera))))))	Kingia_australis);
((Nypa_fruticans	(((Attalea_speciosa	((Elaeis_guineensis	Elaeis_oleifera)	Bactris_major))	((Reinhardtia_gracilis	Reinhardtia_simplex)	(Reinhardtia_latisecta	Reinhardtia_paiewonskiana)))	(((Orania_palindan	Sclerosperma_profizianum)	((Chamaedorea_seifrizii	Roystonea_regia)	((Phoenix_dactylifera	(Serenoa_repens	Sabal_domingensis))	((Leopoldinia_pulchra	Pseudophoenix_vinifera)	(Iriartea_deltoidea	((((((Dictyosperma_album	(Kentiopsis_piersoniorum	Veitchia_spiralis))	Dypsis_decaryi)	Hydriastele_microspadix)	Heterospathe_cagayanensis)	(Prestoea_acuminata	(Oenocarpus_bataua	Oenocarpus_minor)))	(((Burretiokentia_grandiflora	Geonoma_undata)	Manicaria_saccifera)	Pelagodoxa_henryana)))))))	Podococcus_barteri)))	Kingia_australis);
((Nypa_fruticans	((Chamaedorea_seifrizii	((((((Leopoldinia_pulchra	Pseudophoenix_vinifera)	(Iriartea_deltoidea	((((Hydriastele_microspadix	((Dypsis_decaryi	Heterospathe_cagayanensis)	((Kentiopsis_piersoniorum	Veitchia_spiralis)	Dictyosperma_album)))	Prestoea_acuminata)	(Oenocarpus_bataua	(Burretiokentia_grandiflora	Oenocarpus_minor)))	(Manicaria_saccifera	(Geonoma_undata	Pelagodoxa_henryana)))))	((Attalea_speciosa	((Elaeis_guineensis	Elaeis_oleifera)	Bactris_major))	((Reinhardtia_gracilis	Reinhardtia_simplex)	(Reinhardtia_latisecta	Reinhardtia_paiewonskiana))))	(Orania_palindan	Sclerosperma_profizianum))	Podococcus_barteri)	(Serenoa_repens	(Sabal_domingensis	Phoenix_dactylifera))))	Roystonea_regia))	Kingia_australis);
((Nypa_fruticans	(((Attalea_speciosa	((Elaeis_guineensis	Elaeis_oleifera)	Bactris_major))	((Reinhardtia_gracilis	Reinhardtia_simplex)	(Reinhardtia_latisecta	Reinhardtia_paiewonskiana)))	((Roystonea_regia	((Orania_palindan	Sclerosperma_profizianum)	(Chamaedorea_seifrizii	((Serenoa_repens	(Sabal_domingensis	Phoenix_dactylifera))	((Leopoldinia_pulchra	Pseudophoenix_vinifera)	(Iriartea_deltoidea	(((Manicaria_saccifera	Geonoma_undata)	Pelagodoxa_henryana)	((Oenocarpus_bataua	Oenocarpus_minor)	((Dictyosperma_album	(Prestoea_acuminata	((Heterospathe_cagayanensis	Burretiokentia_grandiflora)	(Kentiopsis_piersoniorum	Veitchia_spiralis))))	(Hydriastele_microspadix	Dypsis_decaryi))))))))))	Podococcus_barteri)))	Kingia_australis);
((Nypa_fruticans	((Iriartea_deltoidea	(Pseudophoenix_vinifera	(((((Dictyosperma_album	Dypsis_decaryi)	Hydriastele_microspadix)	((Veitchia_spiralis	(Burretiokentia_grandiflora	Kentiopsis_piersoniorum))	(Prestoea_acuminata	Heterospathe_cagayanensis)))	(Oenocarpus_bataua	Oenocarpus_minor))	(((Leopoldinia_pulchra	Pelagodoxa_henryana)	Geonoma_undata)	Manicaria_saccifera))))	(((Phoenix_dactylifera	(Sabal_domingensis	Serenoa_repens))	((Roystonea_regia	Sclerosperma_profizianum)	((Orania_palindan	(((Reinhardtia_gracilis	Reinhardtia_simplex)	(Reinhardtia_latisecta	Reinhardtia_paiewonskiana))	(Attalea_speciosa	(Bactris_major	(Elaeis_oleifera	Elaeis_guineensis)))))	Podococcus_barteri)))	Chamaedorea_seifrizii)))	Kingia_australis);
((Nypa_fruticans	((((Reinhardtia_gracilis	Reinhardtia_simplex)	(Reinhardtia_latisecta	Reinhardtia_paiewonskiana))	(Attalea_speciosa	(Bactris_major	(Elaeis_oleifera	Elaeis_guineensis))))	((((Chamaedorea_seifrizii	(((Manicaria_saccifera	((((Dictyosperma_album	Dypsis_decaryi)	(((Prestoea_acuminata	(Burretiokentia_grandiflora	Heterospathe_cagayanensis))	(Veitchia_spiralis	Kentiopsis_piersoniorum))	Hydriastele_microspadix))	(Oenocarpus_bataua	Oenocarpus_minor))	(Pelagodoxa_henryana	Geonoma_undata)))	(Leopoldinia_pulchra	Pseudophoenix_vinifera))	Iriartea_deltoidea))	(Sabal_domingensis	(Serenoa_repens	Phoenix_dactylifera)))	(Roystonea_regia	(Podococcus_barteri	Sclerosperma_profizianum)))	Orania_palindan)))	Kingia_australis);
((Nypa_fruticans	((Pseudophoenix_vinifera	(((Chamaedorea_seifrizii	Iriartea_deltoidea)	((Sabal_domingensis	Phoenix_dactylifera)	((Podococcus_barteri	(((Reinhardtia_gracilis	Reinhardtia_simplex)	(Reinhardtia_latisecta	Reinhardtia_paiewonskiana))	(Attalea_speciosa	(Bactris_major	(Elaeis_oleifera	Elaeis_guineensis)))))	((Orania_palindan	Sclerosperma_profizianum)	(Serenoa_repens	Roystonea_regia)))))	(Manicaria_saccifera	((((Dictyosperma_album	Dypsis_decaryi)	(((Prestoea_acuminata	(Burretiokentia_grandiflora	Heterospathe_cagayanensis))	(Veitchia_spiralis	Kentiopsis_piersoniorum))	Hydriastele_microspadix))	(Oenocarpus_bataua	Oenocarpus_minor))	(Pelagodoxa_henryana	Geonoma_undata)))))	Leopoldinia_pulchra))	Kingia_australis);
((Nypa_fruticans	(Orania_palindan	((Chamaedorea_seifrizii	Roystonea_regia)	((((Iriartea_deltoidea	((((((Pelagodoxa_henryana	Geonoma_undata)	Manicaria_saccifera)	Hydriastele_microspadix)	Dypsis_decaryi)	(Oenocarpus_bataua	Oenocarpus_minor))	(Dictyosperma_album	((Prestoea_acuminata	(Burretiokentia_grandiflora	Heterospathe_cagayanensis))	(Veitchia_spiralis	Kentiopsis_piersoniorum)))))	(Leopoldinia_pulchra	Pseudophoenix_vinifera))	(Serenoa_repens	(Sabal_domingensis	Phoenix_dactylifera)))	((Sclerosperma_profizianum	Podococcus_barteri)	(((Reinhardtia_gracilis	Reinhardtia_simplex)	(Reinhardtia_latisecta	Reinhardtia_paiewonskiana))	(Attalea_speciosa	(Bactris_major	(Elaeis_oleifera	Elaeis_guineensis)))))))))	Kingia_australis);
((Nypa_fruticans	((Leopoldinia_pulchra	Pseudophoenix_vinifera)	((Chamaedorea_seifrizii	Iriartea_deltoidea)	(((Phoenix_dactylifera	(Serenoa_repens	Sabal_domingensis))	(((Orania_palindan	Sclerosperma_profizianum)	Podococcus_barteri)	((((Reinhardtia_gracilis	Reinhardtia_simplex)	(Reinhardtia_latisecta	Reinhardtia_paiewonskiana))	(Attalea_speciosa	(Bactris_major	(Elaeis_oleifera	Elaeis_guineensis))))	Roystonea_regia)))	((Pelagodoxa_henryana	((Oenocarpus_bataua	Oenocarpus_minor)	(Dypsis_decaryi	(Dictyosperma_album	(Hydriastele_microspadix	((Heterospathe_cagayanensis	Prestoea_acuminata)	(Burretiokentia_grandiflora	(Veitchia_spiralis	Kentiopsis_piersoniorum))))))))	(Manicaria_saccifera	Geonoma_undata))))))	Kingia_australis);
((((Pseudophoenix_vinifera	((Iriartea_deltoidea	((Serenoa_repens	(Sabal_domingensis	Phoenix_dactylifera))	((((Orania_palindan	Sclerosperma_profizianum)	(Podococcus_barteri	(((Reinhardtia_gracilis	Reinhardtia_simplex)	(Reinhardtia_latisecta	Reinhardtia_paiewonskiana))	(Attalea_speciosa	(Bactris_major	(Elaeis_oleifera	Elaeis_guineensis))))))	Roystonea_regia)	Chamaedorea_seifrizii)))	(((Oenocarpus_bataua	Oenocarpus_minor)	(Dypsis_decaryi	(Dictyosperma_album	(Hydriastele_microspadix	(((Burretiokentia_grandiflora	Heterospathe_cagayanensis)	Prestoea_acuminata)	(Veitchia_spiralis	Kentiopsis_piersoniorum))))))	(Manicaria_saccifera	(Geonoma_undata	Pelagodoxa_henryana)))))	Leopoldinia_pulchra)	Nypa_fruticans)	Kingia_australis);
(((Pseudophoenix_vinifera	Nypa_fruticans)	(((((Serenoa_repens	(Sabal_domingensis	Phoenix_dactylifera))	((((Sclerosperma_profizianum	(Podococcus_barteri	(((Reinhardtia_gracilis	Reinhardtia_simplex)	(Reinhardtia_latisecta	Reinhardtia_paiewonskiana))	(Attalea_speciosa	(Bactris_major	(Elaeis_oleifera	Elaeis_guineensis))))))	Roystonea_regia)	Orania_palindan)	Chamaedorea_seifrizii))	((((Dictyosperma_album	Dypsis_decaryi)	((Veitchia_spiralis	Kentiopsis_piersoniorum)	(Hydriastele_microspadix	Heterospathe_cagayanensis)))	(Prestoea_acuminata	(Oenocarpus_bataua	Oenocarpus_minor)))	((Manicaria_saccifera	(Burretiokentia_grandiflora	Geonoma_undata))	Pelagodoxa_henryana)))	Iriartea_deltoidea)	Leopoldinia_pulchra))	Kingia_australis);
(((((Orania_palindan	(Sclerosperma_profizianum	((((Reinhardtia_gracilis	Reinhardtia_simplex)	(Reinhardtia_latisecta	Reinhardtia_paiewonskiana))	(Attalea_speciosa	(Bactris_major	(Elaeis_oleifera	Elaeis_guineensis))))	Podococcus_barteri)))	Roystonea_regia)	(((Iriartea_deltoidea	(Manicaria_saccifera	((Geonoma_undata	Pelagodoxa_henryana)	(((Dypsis_decaryi	((Burretiokentia_grandiflora	(((Veitchia_spiralis	Kentiopsis_piersoniorum)	Prestoea_acuminata)	Heterospathe_cagayanensis))	Hydriastele_microspadix))	Dictyosperma_album)	(Oenocarpus_bataua	Oenocarpus_minor)))))	(Leopoldinia_pulchra	Pseudophoenix_vinifera))	(Serenoa_repens	((Chamaedorea_seifrizii	Sabal_domingensis)	Phoenix_dactylifera))))	Nypa_fruticans)	Kingia_australis);
(((Leopoldinia_pulchra	(Pseudophoenix_vinifera	(Iriartea_deltoidea	((((Serenoa_repens	Phoenix_dactylifera)	Sabal_domingensis)	((((((Reinhardtia_gracilis	Reinhardtia_simplex)	(Reinhardtia_latisecta	Reinhardtia_paiewonskiana))	(Attalea_speciosa	(Bactris_major	(Elaeis_oleifera	Elaeis_guineensis))))	Podococcus_barteri)	(Chamaedorea_seifrizii	Roystonea_regia))	(Sclerosperma_profizianum	Orania_palindan)))	(((Hydriastele_microspadix	(Dictyosperma_album	(Veitchia_spiralis	(Burretiokentia_grandiflora	Kentiopsis_piersoniorum))))	(Heterospathe_cagayanensis	Dypsis_decaryi))	((Oenocarpus_bataua	Oenocarpus_minor)	((Pelagodoxa_henryana	(Prestoea_acuminata	Geonoma_undata))	Manicaria_saccifera)))))))	Nypa_fruticans)	Kingia_australis);
((((Phoenix_dactylifera	Sabal_domingensis)	((Serenoa_repens	(((((Reinhardtia_gracilis	Reinhardtia_simplex)	(Reinhardtia_latisecta	Reinhardtia_paiewonskiana))	(Attalea_speciosa	(Bactris_major	(Podococcus_barteri	(Elaeis_oleifera	Elaeis_guineensis)))))	(Sclerosperma_profizianum	Orania_palindan))	(Leopoldinia_pulchra	(Pseudophoenix_vinifera	(((Pelagodoxa_henryana	(((((Kentiopsis_piersoniorum	(Hydriastele_microspadix	Veitchia_spiralis))	(Burretiokentia_grandiflora	Heterospathe_cagayanensis))	Dictyosperma_album)	Dypsis_decaryi)	((Oenocarpus_bataua	Oenocarpus_minor)	(Geonoma_undata	Prestoea_acuminata))))	Manicaria_saccifera)	Iriartea_deltoidea)))))	(Chamaedorea_seifrizii	Roystonea_regia)))	Nypa_fruticans)	Kingia_australis);
((Nypa_fruticans	((((Attalea_speciosa	(Bactris_major	(Elaeis_oleifera	Elaeis_guineensis)))	((Reinhardtia_latisecta	Reinhardtia_paiewonskiana)	(Reinhardtia_gracilis	Reinhardtia_simplex)))	(((Sclerosperma_profizianum	Orania_palindan)	((((Pseudophoenix_vinifera	Iriartea_deltoidea)	((((Oenocarpus_minor	Oenocarpus_bataua)	Prestoea_acuminata)	(Dictyosperma_album	(Dypsis_decaryi	((Veitchia_spiralis	Kentiopsis_piersoniorum)	(Hydriastele_microspadix	(Burretiokentia_grandiflora	Heterospathe_cagayanensis))))))	((Pelagodoxa_henryana	Geonoma_undata)	Manicaria_saccifera)))	(Phoenix_dactylifera	(Sabal_domingensis	Serenoa_repens)))	Chamaedorea_seifrizii))	Roystonea_regia))	(Leopoldinia_pulchra	Podococcus_barteri)))	Kingia_australis);
((Nypa_fruticans	((Leopoldinia_pulchra	Pseudophoenix_vinifera)	(Iriartea_deltoidea	(((((((Dictyosperma_album	(Heterospathe_cagayanensis	Dypsis_decaryi))	Hydriastele_microspadix)	(Veitchia_spiralis	Kentiopsis_piersoniorum))	(Chamaedorea_seifrizii	Pelagodoxa_henryana))	((Oenocarpus_minor	Oenocarpus_bataua)	Prestoea_acuminata))	((Burretiokentia_grandiflora	Geonoma_undata)	Manicaria_saccifera))	((Sabal_domingensis	(Serenoa_repens	Phoenix_dactylifera))	(Roystonea_regia	(Sclerosperma_profizianum	(Orania_palindan	(Podococcus_barteri	((Attalea_speciosa	(Bactris_major	(Elaeis_oleifera	Elaeis_guineensis)))	((Reinhardtia_latisecta	Reinhardtia_paiewonskiana)	(Reinhardtia_gracilis	Reinhardtia_simplex))))))))))))	Kingia_australis);
((Nypa_fruticans	(Pseudophoenix_vinifera	(Leopoldinia_pulchra	(Iriartea_deltoidea	(((Geonoma_undata	(((Hydriastele_microspadix	((Burretiokentia_grandiflora	(Dictyosperma_album	(Veitchia_spiralis	Kentiopsis_piersoniorum)))	(Heterospathe_cagayanensis	Dypsis_decaryi)))	(Chamaedorea_seifrizii	Pelagodoxa_henryana))	((Oenocarpus_minor	Oenocarpus_bataua)	Prestoea_acuminata)))	Manicaria_saccifera)	(((Orania_palindan	((Attalea_speciosa	(Bactris_major	(Elaeis_oleifera	Elaeis_guineensis)))	((Reinhardtia_latisecta	Reinhardtia_paiewonskiana)	(Reinhardtia_gracilis	Reinhardtia_simplex))))	(((Sabal_domingensis	(Serenoa_repens	Phoenix_dactylifera))	Roystonea_regia)	Sclerosperma_profizianum))	Podococcus_barteri))))))	Kingia_australis);
((Nypa_fruticans	(((((((((((Veitchia_spiralis	Kentiopsis_piersoniorum)	(Heterospathe_cagayanensis	Burretiokentia_grandiflora))	Hydriastele_microspadix)	Dictyosperma_album)	Dypsis_decaryi)	((Oenocarpus_minor	Oenocarpus_bataua)	Prestoea_acuminata))	(Manicaria_saccifera	(Geonoma_undata	Pelagodoxa_henryana)))	Iriartea_deltoidea)	(((Phoenix_dactylifera	(Sabal_domingensis	Serenoa_repens))	(Roystonea_regia	(Sclerosperma_profizianum	((Podococcus_barteri	Orania_palindan)	((Attalea_speciosa	(Bactris_major	(Elaeis_oleifera	Elaeis_guineensis)))	((Reinhardtia_latisecta	Reinhardtia_paiewonskiana)	(Reinhardtia_gracilis	Reinhardtia_simplex)))))))	Chamaedorea_seifrizii))	Pseudophoenix_vinifera)	Leopoldinia_pulchra))	Kingia_australis);
((Nypa_fruticans	((((((((Dypsis_decaryi	((Heterospathe_cagayanensis	Hydriastele_microspadix)	(Dictyosperma_album	(Veitchia_spiralis	Kentiopsis_piersoniorum))))	Burretiokentia_grandiflora)	((Oenocarpus_minor	Oenocarpus_bataua)	Prestoea_acuminata))	(Manicaria_saccifera	(Geonoma_undata	Pelagodoxa_henryana)))	Iriartea_deltoidea)	(((Sclerosperma_profizianum	(Podococcus_barteri	((Attalea_speciosa	(Bactris_major	(Elaeis_oleifera	Elaeis_guineensis)))	((Reinhardtia_latisecta	Reinhardtia_paiewonskiana)	(Reinhardtia_gracilis	Reinhardtia_simplex)))))	Orania_palindan)	((Chamaedorea_seifrizii	Roystonea_regia)	(Serenoa_repens	(Phoenix_dactylifera	Sabal_domingensis)))))	Pseudophoenix_vinifera)	Leopoldinia_pulchra))	Kingia_australis);
((Nypa_fruticans	((((((Manicaria_saccifera	(Geonoma_undata	Pelagodoxa_henryana))	(Dypsis_decaryi	(Hydriastele_microspadix	(Dictyosperma_album	(Heterospathe_cagayanensis	(Veitchia_spiralis	(Burretiokentia_grandiflora	Kentiopsis_piersoniorum)))))))	((Oenocarpus_minor	Oenocarpus_bataua)	Prestoea_acuminata))	(Iriartea_deltoidea	(Chamaedorea_seifrizii	((Phoenix_dactylifera	(Sabal_domingensis	Serenoa_repens))	((Sclerosperma_profizianum	(Orania_palindan	(Podococcus_barteri	((Attalea_speciosa	(Bactris_major	(Elaeis_oleifera	Elaeis_guineensis)))	((Reinhardtia_latisecta	Reinhardtia_paiewonskiana)	(Reinhardtia_gracilis	Reinhardtia_simplex))))))	Roystonea_regia)))))	Pseudophoenix_vinifera)	Leopoldinia_pulchra))	Kingia_australis);
((Nypa_fruticans	((((((Dypsis_decaryi	((Heterospathe_cagayanensis	Hydriastele_microspadix)	((Prestoea_acuminata	Dictyosperma_album)	(Veitchia_spiralis	Kentiopsis_piersoniorum))))	((Oenocarpus_minor	Oenocarpus_bataua)	((Burretiokentia_grandiflora	Geonoma_undata)	Pelagodoxa_henryana)))	Manicaria_saccifera)	(Iriartea_deltoidea	((Serenoa_repens	(Phoenix_dactylifera	Sabal_domingensis))	((((Podococcus_barteri	((Attalea_speciosa	(Bactris_major	(Elaeis_oleifera	Elaeis_guineensis)))	((Reinhardtia_latisecta	Reinhardtia_paiewonskiana)	(Reinhardtia_gracilis	Reinhardtia_simplex))))	(Sclerosperma_profizianum	Orania_palindan))	Roystonea_regia)	Chamaedorea_seifrizii))))	Pseudophoenix_vinifera)	Leopoldinia_pulchra))	Kingia_australis);
((Nypa_fruticans	(Podococcus_barteri	(((Attalea_speciosa	(Bactris_major	(Leopoldinia_pulchra	(Elaeis_oleifera	Elaeis_guineensis))))	((Reinhardtia_latisecta	Reinhardtia_paiewonskiana)	(Reinhardtia_gracilis	Reinhardtia_simplex)))	(Roystonea_regia	(((Sclerosperma_profizianum	Orania_palindan)	Chamaedorea_seifrizii)	(((((Geonoma_undata	Manicaria_saccifera)	((Hydriastele_microspadix	(((Veitchia_spiralis	Kentiopsis_piersoniorum)	(Burretiokentia_grandiflora	Dictyosperma_album))	(Dypsis_decaryi	Heterospathe_cagayanensis)))	(Prestoea_acuminata	(Oenocarpus_minor	Oenocarpus_bataua))))	Pelagodoxa_henryana)	(Iriartea_deltoidea	Pseudophoenix_vinifera))	(Sabal_domingensis	(Serenoa_repens	Phoenix_dactylifera))))))))	Kingia_australis);
((Nypa_fruticans	((Podococcus_barteri	(((Attalea_speciosa	(Bactris_major	(Elaeis_oleifera	Elaeis_guineensis)))	((Reinhardtia_latisecta	Reinhardtia_paiewonskiana)	(Reinhardtia_gracilis	Reinhardtia_simplex)))	Sclerosperma_profizianum))	((Roystonea_regia	((((((Hydriastele_microspadix	(Oenocarpus_minor	Oenocarpus_bataua))	((Geonoma_undata	Pelagodoxa_henryana)	Manicaria_saccifera))	((((Burretiokentia_grandiflora	Heterospathe_cagayanensis)	Prestoea_acuminata)	(Veitchia_spiralis	Kentiopsis_piersoniorum))	Dictyosperma_album))	Dypsis_decaryi)	(Iriartea_deltoidea	(Leopoldinia_pulchra	Pseudophoenix_vinifera)))	(Phoenix_dactylifera	(Sabal_domingensis	Serenoa_repens))))	(Orania_palindan	Chamaedorea_seifrizii))))	Kingia_australis);
((Nypa_fruticans	(Podococcus_barteri	(((Sclerosperma_profizianum	Orania_palindan)	(((Serenoa_repens	(Phoenix_dactylifera	Sabal_domingensis))	((Iriartea_deltoidea	((Leopoldinia_pulchra	Pseudophoenix_vinifera)	((((Dictyosperma_album	(((Heterospathe_cagayanensis	Burretiokentia_grandiflora)	Prestoea_acuminata)	(Veitchia_spiralis	Kentiopsis_piersoniorum)))	(Hydriastele_microspadix	Dypsis_decaryi))	(Oenocarpus_minor	Oenocarpus_bataua))	(Manicaria_saccifera	(Geonoma_undata	Pelagodoxa_henryana)))))	Chamaedorea_seifrizii))	Roystonea_regia))	((Attalea_speciosa	(Bactris_major	(Elaeis_oleifera	Elaeis_guineensis)))	((Reinhardtia_latisecta	Reinhardtia_paiewonskiana)	(Reinhardtia_gracilis	Reinhardtia_simplex))))))	Kingia_australis);
(((Podococcus_barteri	((((Reinhardtia_paiewonskiana	Reinhardtia_latisecta)	(Reinhardtia_gracilis	Reinhardtia_simplex))	((Bactris_major	(Elaeis_oleifera	Elaeis_guineensis))	Attalea_speciosa))	((Roystonea_regia	(Sclerosperma_profizianum	Orania_palindan))	((Phoenix_dactylifera	(Serenoa_repens	Sabal_domingensis))	((((Geonoma_undata	Manicaria_saccifera)	((Prestoea_acuminata	(Oenocarpus_bataua	Oenocarpus_minor))	((Dypsis_decaryi	(Dictyosperma_album	((Veitchia_spiralis	Kentiopsis_piersoniorum)	(Heterospathe_cagayanensis	Burretiokentia_grandiflora))))	Hydriastele_microspadix)))	(Iriartea_deltoidea	(Leopoldinia_pulchra	Pseudophoenix_vinifera)))	(Chamaedorea_seifrizii	Pelagodoxa_henryana))))))	Nypa_fruticans)	Kingia_australis);
(((Podococcus_barteri	((((Reinhardtia_paiewonskiana	Reinhardtia_latisecta)	(Reinhardtia_gracilis	Reinhardtia_simplex))	((Bactris_major	(Elaeis_oleifera	Elaeis_guineensis))	Attalea_speciosa))	((((Chamaedorea_seifrizii	Roystonea_regia)	Orania_palindan)	((Serenoa_repens	(Sabal_domingensis	Phoenix_dactylifera))	(((Geonoma_undata	(Pelagodoxa_henryana	((Oenocarpus_bataua	Oenocarpus_minor)	(Hydriastele_microspadix	(Dypsis_decaryi	((Prestoea_acuminata	((Veitchia_spiralis	Kentiopsis_piersoniorum)	(Heterospathe_cagayanensis	Burretiokentia_grandiflora)))	Dictyosperma_album))))))	Manicaria_saccifera)	(Iriartea_deltoidea	(Leopoldinia_pulchra	Pseudophoenix_vinifera)))))	Sclerosperma_profizianum)))	Nypa_fruticans)	Kingia_australis);
(((Pseudophoenix_vinifera	(((((Orania_palindan	((((Reinhardtia_paiewonskiana	Reinhardtia_latisecta)	(Reinhardtia_gracilis	Reinhardtia_simplex))	((Bactris_major	(Elaeis_oleifera	Elaeis_guineensis))	Attalea_speciosa))	(Podococcus_barteri	Sclerosperma_profizianum)))	(Chamaedorea_seifrizii	Roystonea_regia))	(Serenoa_repens	(Sabal_domingensis	Phoenix_dactylifera)))	((Pelagodoxa_henryana	((Geonoma_undata	(Oenocarpus_bataua	Oenocarpus_minor))	(Dypsis_decaryi	((Hydriastele_microspadix	(Heterospathe_cagayanensis	(Burretiokentia_grandiflora	(Prestoea_acuminata	(Veitchia_spiralis	Kentiopsis_piersoniorum)))))	Dictyosperma_album))))	Manicaria_saccifera))	Iriartea_deltoidea))	(Leopoldinia_pulchra	Nypa_fruticans))	Kingia_australis);
(((Pseudophoenix_vinifera	((((((((((Leopoldinia_pulchra	Reinhardtia_paiewonskiana)	Reinhardtia_latisecta)	(Reinhardtia_gracilis	Reinhardtia_simplex))	((Bactris_major	(Elaeis_oleifera	Elaeis_guineensis))	Attalea_speciosa))	(Podococcus_barteri	Roystonea_regia))	(Sclerosperma_profizianum	Orania_palindan))	(Serenoa_repens	(Sabal_domingensis	Phoenix_dactylifera)))	Chamaedorea_seifrizii)	(Manicaria_saccifera	(Geonoma_undata	(((Oenocarpus_bataua	Oenocarpus_minor)	(((Dypsis_decaryi	Dictyosperma_album)	Hydriastele_microspadix)	(((Burretiokentia_grandiflora	Heterospathe_cagayanensis)	Prestoea_acuminata)	(Veitchia_spiralis	Kentiopsis_piersoniorum))))	Pelagodoxa_henryana))))	Iriartea_deltoidea))	Nypa_fruticans)	Kingia_australis);
((((Podococcus_barteri	(Chamaedorea_seifrizii	((Roystonea_regia	((Phoenix_dactylifera	(Serenoa_repens	Sabal_domingensis))	(Pseudophoenix_vinifera	(((((Geonoma_undata	(Prestoea_acuminata	(Oenocarpus_bataua	Oenocarpus_minor)))	((((Kentiopsis_piersoniorum	(Veitchia_spiralis	Burretiokentia_grandiflora))	Dictyosperma_album)	Hydriastele_microspadix)	(Heterospathe_cagayanensis	Dypsis_decaryi)))	Pelagodoxa_henryana)	Manicaria_saccifera)	Iriartea_deltoidea))))	(Sclerosperma_profizianum	(Orania_palindan	(((Reinhardtia_paiewonskiana	Reinhardtia_latisecta)	(Reinhardtia_gracilis	Reinhardtia_simplex))	((Bactris_major	(Elaeis_oleifera	Elaeis_guineensis))	Attalea_speciosa)))))))	Leopoldinia_pulchra)	Nypa_fruticans)	Kingia_australis);
((((Pseudophoenix_vinifera	(((((Sclerosperma_profizianum	((Podococcus_barteri	Chamaedorea_seifrizii)	(Orania_palindan	(((Reinhardtia_paiewonskiana	Reinhardtia_latisecta)	(Reinhardtia_gracilis	Reinhardtia_simplex))	((Bactris_major	(Elaeis_oleifera	Elaeis_guineensis))	Attalea_speciosa)))))	Roystonea_regia)	(Phoenix_dactylifera	(Serenoa_repens	Sabal_domingensis)))	(((Prestoea_acuminata	(Oenocarpus_bataua	Oenocarpus_minor))	(Hydriastele_microspadix	((((Kentiopsis_piersoniorum	Veitchia_spiralis)	Dictyosperma_album)	Heterospathe_cagayanensis)	Dypsis_decaryi)))	((Manicaria_saccifera	(Burretiokentia_grandiflora	Geonoma_undata))	Pelagodoxa_henryana)))	Iriartea_deltoidea))	Leopoldinia_pulchra)	Nypa_fruticans)	Kingia_australis);
(((Pseudophoenix_vinifera	((((((Prestoea_acuminata	(Oenocarpus_bataua	Oenocarpus_minor))	((Dictyosperma_album	(Dypsis_decaryi	(Kentiopsis_piersoniorum	(Hydriastele_microspadix	Veitchia_spiralis))))	(Burretiokentia_grandiflora	Heterospathe_cagayanensis)))	(Pelagodoxa_henryana	(Manicaria_saccifera	Geonoma_undata)))	(Chamaedorea_seifrizii	Iriartea_deltoidea))	((Sclerosperma_profizianum	(((((Reinhardtia_paiewonskiana	Reinhardtia_latisecta)	(Reinhardtia_gracilis	Reinhardtia_simplex))	((Bactris_major	(Elaeis_oleifera	Elaeis_guineensis))	Attalea_speciosa))	Podococcus_barteri)	Orania_palindan))	(Roystonea_regia	(Serenoa_repens	(Phoenix_dactylifera	Sabal_domingensis)))))	Leopoldinia_pulchra))	Nypa_fruticans)	Kingia_australis);
(((((((((Manicaria_saccifera	Geonoma_undata)	Dypsis_decaryi)	(((Dictyosperma_album	(Veitchia_spiralis	Kentiopsis_piersoniorum))	(Heterospathe_cagayanensis	Hydriastele_microspadix))	(Prestoea_acuminata	(Oenocarpus_bataua	Oenocarpus_minor))))	(Pelagodoxa_henryana	(Burretiokentia_grandiflora	Iriartea_deltoidea)))	((((((((Reinhardtia_paiewonskiana	Reinhardtia_latisecta)	(Reinhardtia_gracilis	Reinhardtia_simplex))	((Bactris_major	(Elaeis_oleifera	Elaeis_guineensis))	Attalea_speciosa))	Orania_palindan)	(Chamaedorea_seifrizii	Roystonea_regia))	Podococcus_barteri)	Sclerosperma_profizianum)	(Serenoa_repens	(Phoenix_dactylifera	Sabal_domingensis))))	Pseudophoenix_vinifera)	Leopoldinia_pulchra)	Nypa_fruticans)	Kingia_australis);
((((Chamaedorea_seifrizii	Podococcus_barteri)	((((Serenoa_repens	(Phoenix_dactylifera	Sabal_domingensis))	((((((Hydriastele_microspadix	((Dictyosperma_album	(Veitchia_spiralis	Kentiopsis_piersoniorum))	(Dypsis_decaryi	Heterospathe_cagayanensis)))	(Prestoea_acuminata	(Oenocarpus_bataua	Oenocarpus_minor)))	Pelagodoxa_henryana)	(Manicaria_saccifera	(Burretiokentia_grandiflora	Geonoma_undata)))	Iriartea_deltoidea)	(Leopoldinia_pulchra	Pseudophoenix_vinifera)))	((((Reinhardtia_gracilis	Reinhardtia_simplex)	(((Bactris_major	(Elaeis_oleifera	Elaeis_guineensis))	Attalea_speciosa)	(Reinhardtia_paiewonskiana	Reinhardtia_latisecta)))	Orania_palindan)	Roystonea_regia))	Sclerosperma_profizianum))	Nypa_fruticans)	Kingia_australis);
((((Leopoldinia_pulchra	Pseudophoenix_vinifera)	((((((Sclerosperma_profizianum	(Orania_palindan	(Chamaedorea_seifrizii	Podococcus_barteri)))	(((Bactris_major	(Elaeis_oleifera	Elaeis_guineensis))	Attalea_speciosa)	((Reinhardtia_gracilis	Reinhardtia_simplex)	(Reinhardtia_paiewonskiana	Reinhardtia_latisecta))))	Roystonea_regia)	(Phoenix_dactylifera	(Sabal_domingensis	Serenoa_repens)))	(((Hydriastele_microspadix	(((Prestoea_acuminata	((Burretiokentia_grandiflora	Heterospathe_cagayanensis)	(Veitchia_spiralis	Kentiopsis_piersoniorum)))	Dictyosperma_album)	Dypsis_decaryi))	(Oenocarpus_bataua	Oenocarpus_minor))	(Manicaria_saccifera	(Pelagodoxa_henryana	Geonoma_undata))))	Iriartea_deltoidea))	Nypa_fruticans)	Kingia_australis);
((Nypa_fruticans	((Pseudophoenix_vinifera	(((((Podococcus_barteri	(Chamaedorea_seifrizii	Roystonea_regia))	(Sclerosperma_profizianum	Orania_palindan))	(((Reinhardtia_paiewonskiana	Reinhardtia_latisecta)	(Reinhardtia_gracilis	Reinhardtia_simplex))	((Bactris_major	(Elaeis_oleifera	Elaeis_guineensis))	Attalea_speciosa)))	((Sabal_domingensis	Phoenix_dactylifera)	Serenoa_repens))	(((((Oenocarpus_minor	Oenocarpus_bataua)	(Dypsis_decaryi	(Dictyosperma_album	((Heterospathe_cagayanensis	(Prestoea_acuminata	(Kentiopsis_piersoniorum	Veitchia_spiralis)))	Hydriastele_microspadix))))	((Geonoma_undata	Burretiokentia_grandiflora)	Manicaria_saccifera))	Pelagodoxa_henryana)	Iriartea_deltoidea)))	Leopoldinia_pulchra))	Kingia_australis);
((Nypa_fruticans	(Pseudophoenix_vinifera	((((Sclerosperma_profizianum	((Orania_palindan	(Podococcus_barteri	(((Reinhardtia_paiewonskiana	Reinhardtia_latisecta)	(Reinhardtia_gracilis	Reinhardtia_simplex))	((Bactris_major	(Elaeis_oleifera	Elaeis_guineensis))	Attalea_speciosa))))	Roystonea_regia))	((Sabal_domingensis	Phoenix_dactylifera)	Serenoa_repens))	(Manicaria_saccifera	((Leopoldinia_pulchra	Geonoma_undata)	((Prestoea_acuminata	(Oenocarpus_minor	Oenocarpus_bataua))	((Chamaedorea_seifrizii	Pelagodoxa_henryana)	((((Kentiopsis_piersoniorum	Veitchia_spiralis)	(Heterospathe_cagayanensis	Burretiokentia_grandiflora))	(Hydriastele_microspadix	Dypsis_decaryi))	Dictyosperma_album))))))	Iriartea_deltoidea)))	Kingia_australis);
(((Leopoldinia_pulchra	Nypa_fruticans)	(Pseudophoenix_vinifera	((((((Sclerosperma_profizianum	((Orania_palindan	(((Reinhardtia_paiewonskiana	Reinhardtia_latisecta)	(Reinhardtia_gracilis	Reinhardtia_simplex))	((Bactris_major	(Elaeis_oleifera	Elaeis_guineensis))	Attalea_speciosa)))	Podococcus_barteri))	Roystonea_regia)	(Phoenix_dactylifera	(Serenoa_repens	Sabal_domingensis)))	Chamaedorea_seifrizii)	((((Geonoma_undata	(Prestoea_acuminata	(Oenocarpus_minor	Oenocarpus_bataua)))	(Dictyosperma_album	((((Kentiopsis_piersoniorum	Veitchia_spiralis)	Heterospathe_cagayanensis)	Hydriastele_microspadix)	Dypsis_decaryi)))	Pelagodoxa_henryana)	Manicaria_saccifera))	(Burretiokentia_grandiflora	Iriartea_deltoidea))))	Kingia_australis);
((Nypa_fruticans	(((Serenoa_repens	(Sabal_domingensis	Phoenix_dactylifera))	(Chamaedorea_seifrizii	((Orania_palindan	(Sclerosperma_profizianum	Podococcus_barteri))	((Leopoldinia_pulchra	(((((Prestoea_acuminata	(Oenocarpus_minor	Oenocarpus_bataua))	(Pseudophoenix_vinifera	((((Kentiopsis_piersoniorum	Veitchia_spiralis)	Heterospathe_cagayanensis)	(Dictyosperma_album	Dypsis_decaryi))	Hydriastele_microspadix)))	((Burretiokentia_grandiflora	Geonoma_undata)	Pelagodoxa_henryana))	Manicaria_saccifera)	Iriartea_deltoidea))	(((Bactris_major	(Elaeis_oleifera	Elaeis_guineensis))	Attalea_speciosa)	((Reinhardtia_paiewonskiana	Reinhardtia_latisecta)	(Reinhardtia_gracilis	Reinhardtia_simplex)))))))	Roystonea_regia))	Kingia_australis);
((Nypa_fruticans	((Chamaedorea_seifrizii	((Orania_palindan	Sclerosperma_profizianum)	(Roystonea_regia	((Serenoa_repens	((((((Hydriastele_microspadix	(Dictyosperma_album	(Prestoea_acuminata	((Kentiopsis_piersoniorum	Veitchia_spiralis)	(Burretiokentia_grandiflora	Heterospathe_cagayanensis)))))	Dypsis_decaryi)	((Manicaria_saccifera	(Geonoma_undata	Pelagodoxa_henryana))	(Oenocarpus_minor	Oenocarpus_bataua)))	Pseudophoenix_vinifera)	Iriartea_deltoidea)	(((Bactris_major	(Elaeis_oleifera	Elaeis_guineensis))	Attalea_speciosa)	(Leopoldinia_pulchra	((Reinhardtia_paiewonskiana	Reinhardtia_latisecta)	(Reinhardtia_gracilis	Reinhardtia_simplex))))))	(Sabal_domingensis	Phoenix_dactylifera)))))	Podococcus_barteri))	Kingia_australis);
((Nypa_fruticans	(Leopoldinia_pulchra	(Pseudophoenix_vinifera	((Burretiokentia_grandiflora	Iriartea_deltoidea)	((((Serenoa_repens	Sabal_domingensis)	Phoenix_dactylifera)	(Roystonea_regia	(Sclerosperma_profizianum	((Orania_palindan	(((Bactris_major	(Elaeis_oleifera	Elaeis_guineensis))	Attalea_speciosa)	((Reinhardtia_paiewonskiana	Reinhardtia_latisecta)	(Reinhardtia_gracilis	Reinhardtia_simplex))))	(Chamaedorea_seifrizii	Podococcus_barteri)))))	((((((Dictyosperma_album	(Kentiopsis_piersoniorum	Veitchia_spiralis))	Hydriastele_microspadix)	(Dypsis_decaryi	Heterospathe_cagayanensis))	(Prestoea_acuminata	(Oenocarpus_minor	Oenocarpus_bataua)))	(Geonoma_undata	Pelagodoxa_henryana))	Manicaria_saccifera))))))	Kingia_australis);
((Nypa_fruticans	(Leopoldinia_pulchra	(Pseudophoenix_vinifera	((Iriartea_deltoidea	(((((Dypsis_decaryi	Hydriastele_microspadix)	((Prestoea_acuminata	((Burretiokentia_grandiflora	Heterospathe_cagayanensis)	(Kentiopsis_piersoniorum	Veitchia_spiralis)))	Dictyosperma_album))	(Oenocarpus_minor	Oenocarpus_bataua))	(Geonoma_undata	Pelagodoxa_henryana))	Manicaria_saccifera))	(((Orania_palindan	Sclerosperma_profizianum)	((Roystonea_regia	(Serenoa_repens	(Sabal_domingensis	Phoenix_dactylifera)))	(Chamaedorea_seifrizii	Podococcus_barteri)))	(((Bactris_major	(Elaeis_oleifera	Elaeis_guineensis))	Attalea_speciosa)	((Reinhardtia_paiewonskiana	Reinhardtia_latisecta)	(Reinhardtia_gracilis	Reinhardtia_simplex))))))))	Kingia_australis);
((Nypa_fruticans	(((Iriartea_deltoidea	(((((Chamaedorea_seifrizii	Podococcus_barteri)	(Orania_palindan	Sclerosperma_profizianum))	(Roystonea_regia	(Serenoa_repens	(Sabal_domingensis	Phoenix_dactylifera))))	(((Bactris_major	(Elaeis_oleifera	Elaeis_guineensis))	Attalea_speciosa)	((Reinhardtia_paiewonskiana	Reinhardtia_latisecta)	(Reinhardtia_gracilis	Reinhardtia_simplex))))	(((Dypsis_decaryi	((Hydriastele_microspadix	((Burretiokentia_grandiflora	Heterospathe_cagayanensis)	((Kentiopsis_piersoniorum	Veitchia_spiralis)	Prestoea_acuminata)))	Dictyosperma_album))	(Oenocarpus_minor	Oenocarpus_bataua))	((Geonoma_undata	Pelagodoxa_henryana)	Manicaria_saccifera))))	Leopoldinia_pulchra)	Pseudophoenix_vinifera))	Kingia_australis);
((Nypa_fruticans	((((Iriartea_deltoidea	((((Dypsis_decaryi	Hydriastele_microspadix)	((Burretiokentia_grandiflora	Heterospathe_cagayanensis)	(Prestoea_acuminata	(Kentiopsis_piersoniorum	Veitchia_spiralis))))	Dictyosperma_album)	((Oenocarpus_minor	Oenocarpus_bataua)	(((Chamaedorea_seifrizii	Geonoma_undata)	Pelagodoxa_henryana)	Manicaria_saccifera))))	((Roystonea_regia	((Podococcus_barteri	(Attalea_speciosa	(((Reinhardtia_paiewonskiana	Reinhardtia_latisecta)	(Reinhardtia_gracilis	Reinhardtia_simplex))	(Bactris_major	(Elaeis_oleifera	Elaeis_guineensis)))))	(Sclerosperma_profizianum	Orania_palindan)))	(Serenoa_repens	(Sabal_domingensis	Phoenix_dactylifera))))	Leopoldinia_pulchra)	Pseudophoenix_vinifera))	Kingia_australis);
((Nypa_fruticans	((Leopoldinia_pulchra	((Iriartea_deltoidea	(((Prestoea_acuminata	(Oenocarpus_minor	Oenocarpus_bataua))	(((Kentiopsis_piersoniorum	Veitchia_spiralis)	Burretiokentia_grandiflora)	((Dictyosperma_album	(Dypsis_decaryi	Heterospathe_cagayanensis))	Hydriastele_microspadix)))	((Pelagodoxa_henryana	Geonoma_undata)	Manicaria_saccifera)))	((Chamaedorea_seifrizii	(Roystonea_regia	((Podococcus_barteri	(((Reinhardtia_paiewonskiana	Reinhardtia_latisecta)	(Reinhardtia_gracilis	Reinhardtia_simplex))	(Attalea_speciosa	((Elaeis_oleifera	Elaeis_guineensis)	Bactris_major))))	(Sclerosperma_profizianum	Orania_palindan))))	(Serenoa_repens	(Sabal_domingensis	Phoenix_dactylifera)))))	Pseudophoenix_vinifera))	Kingia_australis);
((Nypa_fruticans	(Pseudophoenix_vinifera	(((((Roystonea_regia	(Phoenix_dactylifera	(Sabal_domingensis	Serenoa_repens)))	((Sclerosperma_profizianum	(Orania_palindan	((((Reinhardtia_gracilis	Reinhardtia_simplex)	(Reinhardtia_paiewonskiana	Reinhardtia_latisecta))	((Bactris_major	(Elaeis_guineensis	Elaeis_oleifera))	Attalea_speciosa))	Podococcus_barteri)))	Chamaedorea_seifrizii))	((((((Kentiopsis_piersoniorum	Veitchia_spiralis)	Dictyosperma_album)	(Heterospathe_cagayanensis	Hydriastele_microspadix))	Dypsis_decaryi)	(Prestoea_acuminata	(Oenocarpus_minor	Oenocarpus_bataua)))	((Pelagodoxa_henryana	(Burretiokentia_grandiflora	Geonoma_undata))	Manicaria_saccifera)))	Iriartea_deltoidea)	Leopoldinia_pulchra)))	Kingia_australis);
((Nypa_fruticans	(Pseudophoenix_vinifera	(((((Phoenix_dactylifera	(Sabal_domingensis	Serenoa_repens))	(Chamaedorea_seifrizii	((((((Reinhardtia_gracilis	Reinhardtia_simplex)	(Reinhardtia_paiewonskiana	Reinhardtia_latisecta))	((Bactris_major	(Elaeis_guineensis	Elaeis_oleifera))	Attalea_speciosa))	Podococcus_barteri)	(Sclerosperma_profizianum	Orania_palindan))	Roystonea_regia)))	(Manicaria_saccifera	((Hydriastele_microspadix	(((Prestoea_acuminata	((Burretiokentia_grandiflora	Heterospathe_cagayanensis)	(Kentiopsis_piersoniorum	Veitchia_spiralis)))	Dictyosperma_album)	Dypsis_decaryi))	(Geonoma_undata	((Oenocarpus_minor	Oenocarpus_bataua)	Pelagodoxa_henryana)))))	Iriartea_deltoidea)	Leopoldinia_pulchra)))	Kingia_australis);
((Nypa_fruticans	((((((Serenoa_repens	(Phoenix_dactylifera	Sabal_domingensis))	(Chamaedorea_seifrizii	((((((Reinhardtia_gracilis	Reinhardtia_simplex)	(Reinhardtia_paiewonskiana	Reinhardtia_latisecta))	((Bactris_major	(Elaeis_guineensis	Elaeis_oleifera))	Attalea_speciosa))	Podococcus_barteri)	(Sclerosperma_profizianum	Orania_palindan))	Roystonea_regia)))	(((Prestoea_acuminata	(Oenocarpus_minor	Oenocarpus_bataua))	(((Burretiokentia_grandiflora	(Kentiopsis_piersoniorum	Veitchia_spiralis))	Dictyosperma_album)	(Hydriastele_microspadix	(Dypsis_decaryi	Heterospathe_cagayanensis))))	(Pelagodoxa_henryana	(Geonoma_undata	Manicaria_saccifera))))	Iriartea_deltoidea)	Pseudophoenix_vinifera)	Leopoldinia_pulchra))	Kingia_australis);
((Nypa_fruticans	(((Serenoa_repens	(Phoenix_dactylifera	Sabal_domingensis))	((((Orania_palindan	(((Reinhardtia_gracilis	Reinhardtia_simplex)	(Reinhardtia_paiewonskiana	Reinhardtia_latisecta))	(Bactris_major	((Elaeis_guineensis	Elaeis_oleifera)	Attalea_speciosa))))	Podococcus_barteri)	Sclerosperma_profizianum)	(Chamaedorea_seifrizii	Roystonea_regia)))	(((((Geonoma_undata	Pelagodoxa_henryana)	((Dictyosperma_album	(Hydriastele_microspadix	((Heterospathe_cagayanensis	Burretiokentia_grandiflora)	(Kentiopsis_piersoniorum	Veitchia_spiralis))))	Dypsis_decaryi))	((Leopoldinia_pulchra	Prestoea_acuminata)	(Oenocarpus_minor	Oenocarpus_bataua)))	Manicaria_saccifera)	(Iriartea_deltoidea	Pseudophoenix_vinifera))))	Kingia_australis);
(((Leopoldinia_pulchra	Nypa_fruticans)	(((((Phoenix_dactylifera	(Sabal_domingensis	Serenoa_repens))	(((((((Reinhardtia_gracilis	Reinhardtia_simplex)	(Reinhardtia_paiewonskiana	Reinhardtia_latisecta))	((Bactris_major	(Elaeis_guineensis	Elaeis_oleifera))	Attalea_speciosa))	Orania_palindan)	Podococcus_barteri)	Sclerosperma_profizianum)	Roystonea_regia))	Chamaedorea_seifrizii)	(((((Dictyosperma_album	(Hydriastele_microspadix	((Heterospathe_cagayanensis	Burretiokentia_grandiflora)	(Kentiopsis_piersoniorum	Veitchia_spiralis))))	Dypsis_decaryi)	(Prestoea_acuminata	(Oenocarpus_minor	Oenocarpus_bataua)))	((Pelagodoxa_henryana	Geonoma_undata)	Manicaria_saccifera))	Iriartea_deltoidea))	Pseudophoenix_vinifera))	Kingia_australis);
((Nypa_fruticans	(Leopoldinia_pulchra	((((Serenoa_repens	(Phoenix_dactylifera	Sabal_domingensis))	((Sclerosperma_profizianum	(((((Reinhardtia_gracilis	Reinhardtia_simplex)	(Reinhardtia_paiewonskiana	Reinhardtia_latisecta))	((Bactris_major	(Elaeis_guineensis	Elaeis_oleifera))	Attalea_speciosa))	Podococcus_barteri)	Orania_palindan))	Roystonea_regia))	((Manicaria_saccifera	(((Prestoea_acuminata	(Oenocarpus_minor	Oenocarpus_bataua))	(((Kentiopsis_piersoniorum	Veitchia_spiralis)	Dictyosperma_album)	(Hydriastele_microspadix	(Dypsis_decaryi	Heterospathe_cagayanensis))))	(Pelagodoxa_henryana	(Burretiokentia_grandiflora	Geonoma_undata))))	(Chamaedorea_seifrizii	Iriartea_deltoidea)))	Pseudophoenix_vinifera)))	Kingia_australis);
(((Nypa_fruticans	Leopoldinia_pulchra)	((((Serenoa_repens	(Phoenix_dactylifera	Sabal_domingensis))	(((((Reinhardtia_gracilis	Reinhardtia_simplex)	(Reinhardtia_paiewonskiana	Reinhardtia_latisecta))	((Bactris_major	(Elaeis_guineensis	Elaeis_oleifera))	Attalea_speciosa))	Roystonea_regia)	(Sclerosperma_profizianum	Orania_palindan)))	((Chamaedorea_seifrizii	Podococcus_barteri)	((((Geonoma_undata	((Prestoea_acuminata	(Oenocarpus_minor	Oenocarpus_bataua))	((((Burretiokentia_grandiflora	(Hydriastele_microspadix	Veitchia_spiralis))	Kentiopsis_piersoniorum)	Dictyosperma_album)	(Dypsis_decaryi	Heterospathe_cagayanensis))))	Pelagodoxa_henryana)	Manicaria_saccifera)	Iriartea_deltoidea)))	Pseudophoenix_vinifera))	Kingia_australis);
((Nypa_fruticans	(Leopoldinia_pulchra	((((Pelagodoxa_henryana	((Prestoea_acuminata	(Oenocarpus_minor	Oenocarpus_bataua))	(((Hydriastele_microspadix	(Veitchia_spiralis	Kentiopsis_piersoniorum))	Dictyosperma_album)	(Dypsis_decaryi	Heterospathe_cagayanensis))))	((Burretiokentia_grandiflora	Geonoma_undata)	Manicaria_saccifera))	(((Chamaedorea_seifrizii	Podococcus_barteri)	((Roystonea_regia	(Sclerosperma_profizianum	(Phoenix_dactylifera	(Sabal_domingensis	Serenoa_repens))))	(Orania_palindan	(((Reinhardtia_gracilis	Reinhardtia_simplex)	(Reinhardtia_paiewonskiana	Reinhardtia_latisecta))	((Bactris_major	(Elaeis_guineensis	Elaeis_oleifera))	Attalea_speciosa)))))	Iriartea_deltoidea))	Pseudophoenix_vinifera)))	Kingia_australis);
((Nypa_fruticans	(Leopoldinia_pulchra	(((((Phoenix_dactylifera	(Sabal_domingensis	Serenoa_repens))	(((Sclerosperma_profizianum	(Orania_palindan	(Podococcus_barteri	(((Reinhardtia_gracilis	Reinhardtia_simplex)	(Reinhardtia_paiewonskiana	Reinhardtia_latisecta))	((Bactris_major	(Elaeis_guineensis	Elaeis_oleifera))	Attalea_speciosa)))))	Roystonea_regia)	Chamaedorea_seifrizii))	(((Oenocarpus_minor	Oenocarpus_bataua)	(Dypsis_decaryi	(Dictyosperma_album	(Hydriastele_microspadix	((Burretiokentia_grandiflora	Heterospathe_cagayanensis)	((Veitchia_spiralis	Kentiopsis_piersoniorum)	Prestoea_acuminata))))))	((Pelagodoxa_henryana	Geonoma_undata)	Manicaria_saccifera)))	Iriartea_deltoidea)	Pseudophoenix_vinifera)))	Kingia_australis);
((Nypa_fruticans	((((((Manicaria_saccifera	(Pelagodoxa_henryana	Geonoma_undata))	((Prestoea_acuminata	(Oenocarpus_minor	Oenocarpus_bataua))	((Dictyosperma_album	(Hydriastele_microspadix	((Burretiokentia_grandiflora	Heterospathe_cagayanensis)	(Veitchia_spiralis	Kentiopsis_piersoniorum))))	Dypsis_decaryi)))	Iriartea_deltoidea)	((Serenoa_repens	(Phoenix_dactylifera	Sabal_domingensis))	((Podococcus_barteri	(Orania_palindan	(((Reinhardtia_gracilis	Reinhardtia_simplex)	(Reinhardtia_paiewonskiana	Reinhardtia_latisecta))	((Bactris_major	(Elaeis_guineensis	Elaeis_oleifera))	Attalea_speciosa))))	(Sclerosperma_profizianum	(Chamaedorea_seifrizii	Roystonea_regia)))))	Leopoldinia_pulchra)	Pseudophoenix_vinifera))	Kingia_australis);
(((((((((((((Kentiopsis_piersoniorum	Veitchia_spiralis)	(Heterospathe_cagayanensis	Hydriastele_microspadix))	Dictyosperma_album)	Dypsis_decaryi)	Prestoea_acuminata)	(Oenocarpus_bataua	Oenocarpus_minor))	((Pelagodoxa_henryana	Geonoma_undata)	Manicaria_saccifera))	(Burretiokentia_grandiflora	Iriartea_deltoidea))	(((Phoenix_dactylifera	Sabal_domingensis)	Serenoa_repens)	(Chamaedorea_seifrizii	(Roystonea_regia	((Podococcus_barteri	((Attalea_speciosa	(Bactris_major	(Elaeis_guineensis	Elaeis_oleifera)))	((Reinhardtia_latisecta	Reinhardtia_paiewonskiana)	(Reinhardtia_simplex	Reinhardtia_gracilis))))	(Sclerosperma_profizianum	Orania_palindan))))))	Leopoldinia_pulchra)	Pseudophoenix_vinifera)	Nypa_fruticans)	Kingia_australis);
(((((Attalea_speciosa	(Bactris_major	(Elaeis_guineensis	Elaeis_oleifera)))	((Reinhardtia_latisecta	Reinhardtia_paiewonskiana)	(Reinhardtia_simplex	Reinhardtia_gracilis)))	(((Sclerosperma_profizianum	Orania_palindan)	(((Pelagodoxa_henryana	((Manicaria_saccifera	((((Leopoldinia_pulchra	Prestoea_acuminata)	Geonoma_undata)	(Oenocarpus_bataua	Oenocarpus_minor))	(((Hydriastele_microspadix	((Kentiopsis_piersoniorum	Veitchia_spiralis)	(Burretiokentia_grandiflora	Heterospathe_cagayanensis)))	Dictyosperma_album)	Dypsis_decaryi)))	(Iriartea_deltoidea	Pseudophoenix_vinifera)))	(Phoenix_dactylifera	(Sabal_domingensis	Serenoa_repens)))	(Chamaedorea_seifrizii	Roystonea_regia)))	Podococcus_barteri))	Nypa_fruticans)	Kingia_australis);
((((Chamaedorea_seifrizii	(Sclerosperma_profizianum	((((((((Leopoldinia_pulchra	Geonoma_undata)	(Prestoea_acuminata	(Oenocarpus_bataua	Oenocarpus_minor)))	(Pseudophoenix_vinifera	((((Kentiopsis_piersoniorum	(Hydriastele_microspadix	Veitchia_spiralis))	Heterospathe_cagayanensis)	Dictyosperma_album)	Dypsis_decaryi)))	Manicaria_saccifera)	(Pelagodoxa_henryana	(Burretiokentia_grandiflora	Iriartea_deltoidea)))	(Serenoa_repens	(Phoenix_dactylifera	Sabal_domingensis)))	Roystonea_regia)	(Orania_palindan	((Reinhardtia_simplex	Reinhardtia_gracilis)	((Attalea_speciosa	(Bactris_major	(Elaeis_guineensis	Elaeis_oleifera)))	(Reinhardtia_latisecta	Reinhardtia_paiewonskiana)))))))	Podococcus_barteri)	Nypa_fruticans)	Kingia_australis);
(((Roystonea_regia	(((Chamaedorea_seifrizii	(((Leopoldinia_pulchra	Pseudophoenix_vinifera)	((Pelagodoxa_henryana	(((Geonoma_undata	(Prestoea_acuminata	(Oenocarpus_bataua	Oenocarpus_minor)))	((Heterospathe_cagayanensis	Hydriastele_microspadix)	(((Burretiokentia_grandiflora	(Kentiopsis_piersoniorum	Veitchia_spiralis))	Dictyosperma_album)	Dypsis_decaryi)))	Manicaria_saccifera))	Iriartea_deltoidea))	(Phoenix_dactylifera	(Sabal_domingensis	Serenoa_repens))))	(Podococcus_barteri	(Orania_palindan	((Attalea_speciosa	(Bactris_major	(Elaeis_guineensis	Elaeis_oleifera)))	((Reinhardtia_latisecta	Reinhardtia_paiewonskiana)	(Reinhardtia_simplex	Reinhardtia_gracilis))))))	Sclerosperma_profizianum))	Nypa_fruticans)	Kingia_australis);
(((Roystonea_regia	((((Leopoldinia_pulchra	Pseudophoenix_vinifera)	((((Oenocarpus_bataua	Oenocarpus_minor)	(((((Kentiopsis_piersoniorum	Veitchia_spiralis)	Prestoea_acuminata)	(Heterospathe_cagayanensis	Burretiokentia_grandiflora))	(Hydriastele_microspadix	Dictyosperma_album))	Dypsis_decaryi))	(Manicaria_saccifera	(Geonoma_undata	Pelagodoxa_henryana)))	Iriartea_deltoidea))	(Phoenix_dactylifera	(Sabal_domingensis	Serenoa_repens)))	(Sclerosperma_profizianum	(Orania_palindan	((Chamaedorea_seifrizii	Podococcus_barteri)	((Attalea_speciosa	(Bactris_major	(Elaeis_guineensis	Elaeis_oleifera)))	((Reinhardtia_latisecta	Reinhardtia_paiewonskiana)	(Reinhardtia_simplex	Reinhardtia_gracilis))))))))	Nypa_fruticans)	Kingia_australis);
(((Leopoldinia_pulchra	(Pseudophoenix_vinifera	(((((Serenoa_repens	(Phoenix_dactylifera	Sabal_domingensis))	(((Sclerosperma_profizianum	(Podococcus_barteri	Orania_palindan))	((Attalea_speciosa	(Bactris_major	(Elaeis_guineensis	Elaeis_oleifera)))	((Reinhardtia_latisecta	Reinhardtia_paiewonskiana)	(Reinhardtia_simplex	Reinhardtia_gracilis))))	Roystonea_regia))	Chamaedorea_seifrizii)	(((Prestoea_acuminata	(Oenocarpus_bataua	Oenocarpus_minor))	(Dypsis_decaryi	((Hydriastele_microspadix	((Heterospathe_cagayanensis	Burretiokentia_grandiflora)	(Kentiopsis_piersoniorum	Veitchia_spiralis)))	Dictyosperma_album)))	((Manicaria_saccifera	Geonoma_undata)	Pelagodoxa_henryana)))	Iriartea_deltoidea)))	Nypa_fruticans)	Kingia_australis);
(((Leopoldinia_pulchra	(Pseudophoenix_vinifera	(((((Oenocarpus_bataua	Oenocarpus_minor)	(((Hydriastele_microspadix	(Prestoea_acuminata	(Heterospathe_cagayanensis	(Kentiopsis_piersoniorum	Veitchia_spiralis))))	Dictyosperma_album)	Dypsis_decaryi))	(((Burretiokentia_grandiflora	Geonoma_undata)	Pelagodoxa_henryana)	Manicaria_saccifera))	Iriartea_deltoidea)	((Serenoa_repens	(Phoenix_dactylifera	Sabal_domingensis))	((Podococcus_barteri	Sclerosperma_profizianum)	((Chamaedorea_seifrizii	Roystonea_regia)	(((Attalea_speciosa	(Bactris_major	(Elaeis_guineensis	Elaeis_oleifera)))	((Reinhardtia_latisecta	Reinhardtia_paiewonskiana)	(Reinhardtia_simplex	Reinhardtia_gracilis)))	Orania_palindan)))))))	Nypa_fruticans)	Kingia_australis);
(((((Phoenix_dactylifera	(Sabal_domingensis	Serenoa_repens))	(((Chamaedorea_seifrizii	Sclerosperma_profizianum)	((Podococcus_barteri	((Attalea_speciosa	(Bactris_major	(Elaeis_guineensis	Elaeis_oleifera)))	((Reinhardtia_latisecta	Reinhardtia_paiewonskiana)	(Reinhardtia_simplex	Reinhardtia_gracilis))))	Orania_palindan))	Roystonea_regia))	((((Manicaria_saccifera	(Leopoldinia_pulchra	(((Oenocarpus_bataua	(Hydriastele_microspadix	Oenocarpus_minor))	((Dictyosperma_album	((Dypsis_decaryi	Heterospathe_cagayanensis)	(Kentiopsis_piersoniorum	Veitchia_spiralis)))	Prestoea_acuminata))	Geonoma_undata)))	Pseudophoenix_vinifera)	(Burretiokentia_grandiflora	Iriartea_deltoidea))	Pelagodoxa_henryana))	Nypa_fruticans)	Kingia_australis);
((((((Serenoa_repens	(Phoenix_dactylifera	Sabal_domingensis))	((Sclerosperma_profizianum	((Podococcus_barteri	((Attalea_speciosa	(Bactris_major	(Elaeis_guineensis	Elaeis_oleifera)))	((Reinhardtia_latisecta	Reinhardtia_paiewonskiana)	(Reinhardtia_simplex	(Leopoldinia_pulchra	Reinhardtia_gracilis)))))	Orania_palindan))	(Chamaedorea_seifrizii	Roystonea_regia)))	((((Dypsis_decaryi	(Dictyosperma_album	(Hydriastele_microspadix	((Burretiokentia_grandiflora	Heterospathe_cagayanensis)	(Kentiopsis_piersoniorum	Veitchia_spiralis)))))	((Prestoea_acuminata	(Oenocarpus_bataua	Oenocarpus_minor))	Geonoma_undata))	Manicaria_saccifera)	(Pseudophoenix_vinifera	Iriartea_deltoidea)))	Pelagodoxa_henryana)	Nypa_fruticans)	Kingia_australis);
(((((((Serenoa_repens	(Phoenix_dactylifera	Sabal_domingensis))	(((Sclerosperma_profizianum	(Podococcus_barteri	((Attalea_speciosa	(Bactris_major	(Leopoldinia_pulchra	(Elaeis_guineensis	Elaeis_oleifera))))	((Reinhardtia_latisecta	Reinhardtia_paiewonskiana)	(Reinhardtia_simplex	Reinhardtia_gracilis)))))	Orania_palindan)	(Chamaedorea_seifrizii	Roystonea_regia)))	(Manicaria_saccifera	(Pelagodoxa_henryana	((((Dypsis_decaryi	((Kentiopsis_piersoniorum	Veitchia_spiralis)	Dictyosperma_album))	Burretiokentia_grandiflora)	(Heterospathe_cagayanensis	Hydriastele_microspadix))	((Prestoea_acuminata	(Oenocarpus_bataua	Oenocarpus_minor))	Geonoma_undata)))))	Iriartea_deltoidea)	Pseudophoenix_vinifera)	Nypa_fruticans)	Kingia_australis);
((Nypa_fruticans	((Pseudophoenix_vinifera	((((Pelagodoxa_henryana	Geonoma_undata)	Manicaria_saccifera)	((Dypsis_decaryi	(((((Burretiokentia_grandiflora	Veitchia_spiralis)	Kentiopsis_piersoniorum)	Heterospathe_cagayanensis)	Hydriastele_microspadix)	Dictyosperma_album))	(Prestoea_acuminata	(Oenocarpus_bataua	Oenocarpus_minor))))	((((Roystonea_regia	(Orania_palindan	(Sclerosperma_profizianum	(Podococcus_barteri	(((Reinhardtia_gracilis	Reinhardtia_simplex)	(Reinhardtia_latisecta	Reinhardtia_paiewonskiana))	(Attalea_speciosa	(Bactris_major	(Elaeis_oleifera	Elaeis_guineensis))))))))	Chamaedorea_seifrizii)	(Sabal_domingensis	(Serenoa_repens	Phoenix_dactylifera)))	Iriartea_deltoidea)))	Leopoldinia_pulchra))	Kingia_australis);
((Nypa_fruticans	(Pseudophoenix_vinifera	(((((Dypsis_decaryi	((Prestoea_acuminata	((Veitchia_spiralis	Kentiopsis_piersoniorum)	Heterospathe_cagayanensis))	(Hydriastele_microspadix	Dictyosperma_album)))	(Oenocarpus_bataua	Oenocarpus_minor))	(Pelagodoxa_henryana	((Burretiokentia_grandiflora	Geonoma_undata)	Manicaria_saccifera)))	((((Roystonea_regia	((Podococcus_barteri	(((Reinhardtia_gracilis	Reinhardtia_simplex)	(Reinhardtia_latisecta	Reinhardtia_paiewonskiana))	(Attalea_speciosa	(Bactris_major	(Elaeis_oleifera	Elaeis_guineensis)))))	(Orania_palindan	Sclerosperma_profizianum)))	Chamaedorea_seifrizii)	(Sabal_domingensis	(Serenoa_repens	Phoenix_dactylifera)))	Iriartea_deltoidea))	Leopoldinia_pulchra)))	Kingia_australis);
((Nypa_fruticans	(Leopoldinia_pulchra	(Pseudophoenix_vinifera	(((((((Heterospathe_cagayanensis	Dypsis_decaryi)	Dictyosperma_album)	Hydriastele_microspadix)	(Veitchia_spiralis	Kentiopsis_piersoniorum))	(Prestoea_acuminata	(Oenocarpus_bataua	Oenocarpus_minor)))	(((Burretiokentia_grandiflora	Geonoma_undata)	Manicaria_saccifera)	Pelagodoxa_henryana))	(((((Reinhardtia_gracilis	Reinhardtia_simplex)	(Reinhardtia_latisecta	Reinhardtia_paiewonskiana))	(Attalea_speciosa	(Bactris_major	(Elaeis_oleifera	Elaeis_guineensis))))	(((Orania_palindan	Sclerosperma_profizianum)	((Chamaedorea_seifrizii	Podococcus_barteri)	(Phoenix_dactylifera	(Sabal_domingensis	Serenoa_repens))))	Roystonea_regia))	Iriartea_deltoidea)))))	Kingia_australis);
((Nypa_fruticans	((Leopoldinia_pulchra	(Podococcus_barteri	(Chamaedorea_seifrizii	((((((((Burretiokentia_grandiflora	Kentiopsis_piersoniorum)	(Prestoea_acuminata	Veitchia_spiralis))	Dictyosperma_album)	(Heterospathe_cagayanensis	Dypsis_decaryi))	Hydriastele_microspadix)	(Iriartea_deltoidea	(Oenocarpus_bataua	Oenocarpus_minor)))	(Manicaria_saccifera	(Pelagodoxa_henryana	Geonoma_undata)))	((((Reinhardtia_gracilis	Reinhardtia_simplex)	(Reinhardtia_latisecta	Reinhardtia_paiewonskiana))	(Attalea_speciosa	(Bactris_major	(Elaeis_oleifera	Elaeis_guineensis))))	((Orania_palindan	Sclerosperma_profizianum)	(Roystonea_regia	(Sabal_domingensis	(Serenoa_repens	Phoenix_dactylifera)))))))))	Pseudophoenix_vinifera))	Kingia_australis);
((Nypa_fruticans	(Leopoldinia_pulchra	(((((Pelagodoxa_henryana	(Manicaria_saccifera	Geonoma_undata))	((Oenocarpus_bataua	Oenocarpus_minor)	((((((Veitchia_spiralis	Kentiopsis_piersoniorum)	(Prestoea_acuminata	Burretiokentia_grandiflora))	Heterospathe_cagayanensis)	Hydriastele_microspadix)	Dictyosperma_album)	Dypsis_decaryi)))	Iriartea_deltoidea)	((Serenoa_repens	(Phoenix_dactylifera	Sabal_domingensis))	((((((Reinhardtia_gracilis	Reinhardtia_simplex)	(Reinhardtia_latisecta	Reinhardtia_paiewonskiana))	(Bactris_major	(Elaeis_oleifera	Elaeis_guineensis)))	Attalea_speciosa)	((Chamaedorea_seifrizii	Podococcus_barteri)	(Orania_palindan	Sclerosperma_profizianum)))	Roystonea_regia)))	Pseudophoenix_vinifera)))	Kingia_australis);
((Nypa_fruticans	(Leopoldinia_pulchra	((((((Serenoa_repens	(Phoenix_dactylifera	Sabal_domingensis))	Chamaedorea_seifrizii)	(((Orania_palindan	(Podococcus_barteri	(((Reinhardtia_gracilis	Reinhardtia_simplex)	(Reinhardtia_latisecta	Reinhardtia_paiewonskiana))	(((Elaeis_oleifera	Elaeis_guineensis)	Bactris_major)	Attalea_speciosa))))	Sclerosperma_profizianum)	Roystonea_regia))	(Manicaria_saccifera	((Pelagodoxa_henryana	Geonoma_undata)	((Oenocarpus_bataua	Oenocarpus_minor)	(((((Veitchia_spiralis	Kentiopsis_piersoniorum)	Prestoea_acuminata)	(Burretiokentia_grandiflora	Heterospathe_cagayanensis))	(Hydriastele_microspadix	Dypsis_decaryi))	Dictyosperma_album)))))	Iriartea_deltoidea)	Pseudophoenix_vinifera)))	Kingia_australis);
((Nypa_fruticans	((Leopoldinia_pulchra	((Iriartea_deltoidea	((Serenoa_repens	(Phoenix_dactylifera	Sabal_domingensis))	((((Podococcus_barteri	((Reinhardtia_gracilis	Reinhardtia_simplex)	((Reinhardtia_latisecta	Reinhardtia_paiewonskiana)	(((Elaeis_oleifera	Elaeis_guineensis)	Bactris_major)	Attalea_speciosa))))	(Sclerosperma_profizianum	Orania_palindan))	Roystonea_regia)	Chamaedorea_seifrizii)))	(Manicaria_saccifera	((Pelagodoxa_henryana	(Burretiokentia_grandiflora	Geonoma_undata))	((Oenocarpus_bataua	Oenocarpus_minor)	(Hydriastele_microspadix	((Dypsis_decaryi	Dictyosperma_album)	((Veitchia_spiralis	Kentiopsis_piersoniorum)	(Prestoea_acuminata	Heterospathe_cagayanensis)))))))))	Pseudophoenix_vinifera))	Kingia_australis);
((Nypa_fruticans	(Podococcus_barteri	((((Reinhardtia_gracilis	Reinhardtia_simplex)	(Reinhardtia_latisecta	Reinhardtia_paiewonskiana))	(((Elaeis_oleifera	Elaeis_guineensis)	Bactris_major)	Attalea_speciosa))	(((Sclerosperma_profizianum	Orania_palindan)	((Pseudophoenix_vinifera	((((Geonoma_undata	((Prestoea_acuminata	(Oenocarpus_bataua	Oenocarpus_minor))	(Dictyosperma_album	((Hydriastele_microspadix	(Burretiokentia_grandiflora	Heterospathe_cagayanensis))	(Dypsis_decaryi	(Veitchia_spiralis	Kentiopsis_piersoniorum))))))	Pelagodoxa_henryana)	Manicaria_saccifera)	(Leopoldinia_pulchra	Iriartea_deltoidea)))	(Serenoa_repens	(Phoenix_dactylifera	Sabal_domingensis))))	(Chamaedorea_seifrizii	Roystonea_regia)))))	Kingia_australis);
((Nypa_fruticans	((Roystonea_regia	((Chamaedorea_seifrizii	(Pseudophoenix_vinifera	((((((Dypsis_decaryi	Dictyosperma_album)	(Hydriastele_microspadix	((Burretiokentia_grandiflora	Heterospathe_cagayanensis)	(Veitchia_spiralis	Kentiopsis_piersoniorum))))	(Geonoma_undata	(Prestoea_acuminata	((Leopoldinia_pulchra	Oenocarpus_bataua)	Oenocarpus_minor))))	Pelagodoxa_henryana)	Manicaria_saccifera)	Iriartea_deltoidea)))	(Phoenix_dactylifera	(Sabal_domingensis	Serenoa_repens))))	((Podococcus_barteri	(((Reinhardtia_gracilis	Reinhardtia_simplex)	(Reinhardtia_latisecta	Reinhardtia_paiewonskiana))	(((Elaeis_oleifera	Elaeis_guineensis)	Bactris_major)	Attalea_speciosa)))	(Sclerosperma_profizianum	Orania_palindan))))	Kingia_australis);
((Nypa_fruticans	(((Pseudophoenix_vinifera	((((Hydriastele_microspadix	(Dictyosperma_album	((Burretiokentia_grandiflora	Heterospathe_cagayanensis)	(Veitchia_spiralis	Kentiopsis_piersoniorum))))	Dypsis_decaryi)	(Prestoea_acuminata	(Oenocarpus_bataua	Oenocarpus_minor)))	((Pelagodoxa_henryana	(Leopoldinia_pulchra	Geonoma_undata))	Manicaria_saccifera)))	Iriartea_deltoidea)	((Serenoa_repens	(Phoenix_dactylifera	Sabal_domingensis))	((Roystonea_regia	Chamaedorea_seifrizii)	((Podococcus_barteri	(Sclerosperma_profizianum	(((Reinhardtia_gracilis	Reinhardtia_simplex)	(Reinhardtia_latisecta	Reinhardtia_paiewonskiana))	(((Elaeis_oleifera	Elaeis_guineensis)	Bactris_major)	Attalea_speciosa))))	Orania_palindan)))))	Kingia_australis);
((((((Roystonea_regia	(Serenoa_repens	(Phoenix_dactylifera	Sabal_domingensis)))	Sclerosperma_profizianum)	(Orania_palindan	(Chamaedorea_seifrizii	Podococcus_barteri)))	(((Pseudophoenix_vinifera	Leopoldinia_pulchra)	((((Geonoma_undata	Pelagodoxa_henryana)	(((Oenocarpus_bataua	Oenocarpus_minor)	Prestoea_acuminata)	(Dypsis_decaryi	(Dictyosperma_album	(((Veitchia_spiralis	(Burretiokentia_grandiflora	Kentiopsis_piersoniorum))	Heterospathe_cagayanensis)	Hydriastele_microspadix)))))	Manicaria_saccifera)	Iriartea_deltoidea))	((Attalea_speciosa	((Elaeis_guineensis	Elaeis_oleifera)	Bactris_major))	((Reinhardtia_gracilis	Reinhardtia_simplex)	(Reinhardtia_paiewonskiana	Reinhardtia_latisecta)))))	Nypa_fruticans)	Kingia_australis);
((((((((Roystonea_regia	((((Chamaedorea_seifrizii	Podococcus_barteri)	((Attalea_speciosa	((Elaeis_guineensis	Elaeis_oleifera)	Bactris_major))	((Reinhardtia_gracilis	Reinhardtia_simplex)	(Reinhardtia_paiewonskiana	Reinhardtia_latisecta))))	Orania_palindan)	Sclerosperma_profizianum))	(Serenoa_repens	(Phoenix_dactylifera	Sabal_domingensis)))	(((Oenocarpus_bataua	Oenocarpus_minor)	((Dypsis_decaryi	Dictyosperma_album)	(((Heterospathe_cagayanensis	Prestoea_acuminata)	((Veitchia_spiralis	Kentiopsis_piersoniorum)	Burretiokentia_grandiflora))	Hydriastele_microspadix)))	((Pelagodoxa_henryana	Geonoma_undata)	Manicaria_saccifera)))	Iriartea_deltoidea)	Pseudophoenix_vinifera)	Leopoldinia_pulchra)	Nypa_fruticans)	Kingia_australis);
((((Phoenix_dactylifera	(Sabal_domingensis	((((Manicaria_saccifera	(((Oenocarpus_bataua	Oenocarpus_minor)	((Dypsis_decaryi	(Dictyosperma_album	(((Burretiokentia_grandiflora	Heterospathe_cagayanensis)	Prestoea_acuminata)	(Veitchia_spiralis	Kentiopsis_piersoniorum))))	Hydriastele_microspadix))	Geonoma_undata))	(Iriartea_deltoidea	Pseudophoenix_vinifera))	Pelagodoxa_henryana)	((((Roystonea_regia	Podococcus_barteri)	(Serenoa_repens	Orania_palindan))	(Sclerosperma_profizianum	((Attalea_speciosa	((Elaeis_guineensis	Elaeis_oleifera)	Bactris_major))	((Reinhardtia_gracilis	Reinhardtia_simplex)	(Reinhardtia_paiewonskiana	Reinhardtia_latisecta)))))	Chamaedorea_seifrizii))))	Leopoldinia_pulchra)	Nypa_fruticans)	Kingia_australis);
((((((((Dictyosperma_album	(Hydriastele_microspadix	((Burretiokentia_grandiflora	Heterospathe_cagayanensis)	(Veitchia_spiralis	Kentiopsis_piersoniorum))))	Dypsis_decaryi)	(Prestoea_acuminata	(Oenocarpus_bataua	Oenocarpus_minor)))	(Manicaria_saccifera	((Leopoldinia_pulchra	Geonoma_undata)	Pelagodoxa_henryana)))	(Iriartea_deltoidea	Pseudophoenix_vinifera))	(((Phoenix_dactylifera	Sabal_domingensis)	Serenoa_repens)	(Roystonea_regia	(((Attalea_speciosa	((Elaeis_guineensis	Elaeis_oleifera)	Bactris_major))	((Reinhardtia_gracilis	Reinhardtia_simplex)	(Reinhardtia_paiewonskiana	Reinhardtia_latisecta)))	((Chamaedorea_seifrizii	Podococcus_barteri)	(Orania_palindan	Sclerosperma_profizianum))))))	Nypa_fruticans)	Kingia_australis);
(((Roystonea_regia	((((Attalea_speciosa	((Elaeis_guineensis	Elaeis_oleifera)	Bactris_major))	((Reinhardtia_gracilis	Reinhardtia_simplex)	(Reinhardtia_paiewonskiana	Reinhardtia_latisecta)))	((((Manicaria_saccifera	((((Prestoea_acuminata	(((Hydriastele_microspadix	(Veitchia_spiralis	Kentiopsis_piersoniorum))	Dictyosperma_album)	(Heterospathe_cagayanensis	Dypsis_decaryi)))	(Oenocarpus_bataua	Oenocarpus_minor))	(Burretiokentia_grandiflora	(Chamaedorea_seifrizii	Geonoma_undata)))	Pelagodoxa_henryana))	(Iriartea_deltoidea	(Leopoldinia_pulchra	Pseudophoenix_vinifera)))	Podococcus_barteri)	(Orania_palindan	Sclerosperma_profizianum)))	((Phoenix_dactylifera	Sabal_domingensis)	Serenoa_repens)))	Nypa_fruticans)	Kingia_australis);
(((((Attalea_speciosa	((Elaeis_guineensis	Elaeis_oleifera)	Bactris_major))	((Reinhardtia_gracilis	Reinhardtia_simplex)	(Reinhardtia_paiewonskiana	Reinhardtia_latisecta)))	((Sclerosperma_profizianum	(((((((Pelagodoxa_henryana	((Leopoldinia_pulchra	Prestoea_acuminata)	(Oenocarpus_bataua	Oenocarpus_minor)))	((Burretiokentia_grandiflora	(Chamaedorea_seifrizii	Geonoma_undata))	Manicaria_saccifera))	(Hydriastele_microspadix	(((Veitchia_spiralis	Kentiopsis_piersoniorum)	Dictyosperma_album)	(Heterospathe_cagayanensis	Dypsis_decaryi))))	(Iriartea_deltoidea	Pseudophoenix_vinifera))	((Phoenix_dactylifera	Sabal_domingensis)	Serenoa_repens))	Roystonea_regia)	Orania_palindan))	Podococcus_barteri))	Nypa_fruticans)	Kingia_australis);
(((((Attalea_speciosa	((Elaeis_guineensis	Elaeis_oleifera)	Bactris_major))	((Reinhardtia_gracilis	Reinhardtia_simplex)	(Reinhardtia_paiewonskiana	Reinhardtia_latisecta)))	(Podococcus_barteri	(((((((Prestoea_acuminata	(Oenocarpus_bataua	Oenocarpus_minor))	(Dypsis_decaryi	(((Heterospathe_cagayanensis	Hydriastele_microspadix)	(Veitchia_spiralis	Kentiopsis_piersoniorum))	Dictyosperma_album)))	(Manicaria_saccifera	(Pelagodoxa_henryana	(Burretiokentia_grandiflora	Geonoma_undata))))	(Iriartea_deltoidea	(Leopoldinia_pulchra	Pseudophoenix_vinifera)))	((Phoenix_dactylifera	Sabal_domingensis)	Serenoa_repens))	Chamaedorea_seifrizii)	(Roystonea_regia	(Sclerosperma_profizianum	Orania_palindan)))))	Nypa_fruticans)	Kingia_australis);
(((Pseudophoenix_vinifera	(Iriartea_deltoidea	((((Oenocarpus_bataua	Oenocarpus_minor)	(((Dictyosperma_album	((Prestoea_acuminata	(Burretiokentia_grandiflora	Heterospathe_cagayanensis))	(Veitchia_spiralis	Kentiopsis_piersoniorum)))	Hydriastele_microspadix)	Dypsis_decaryi))	(Manicaria_saccifera	(Pelagodoxa_henryana	Geonoma_undata)))	(((Roystonea_regia	((Chamaedorea_seifrizii	Phoenix_dactylifera)	(Sabal_domingensis	Serenoa_repens)))	((Orania_palindan	Sclerosperma_profizianum)	Podococcus_barteri))	((Attalea_speciosa	((Elaeis_guineensis	Elaeis_oleifera)	Bactris_major))	((Reinhardtia_gracilis	Reinhardtia_simplex)	(Reinhardtia_paiewonskiana	Reinhardtia_latisecta)))))))	(Leopoldinia_pulchra	Nypa_fruticans))	Kingia_australis);
(((Podococcus_barteri	(((Attalea_speciosa	((Elaeis_guineensis	Elaeis_oleifera)	Bactris_major))	((Reinhardtia_gracilis	Reinhardtia_simplex)	(Reinhardtia_paiewonskiana	Reinhardtia_latisecta)))	((((((Phoenix_dactylifera	Sabal_domingensis)	Serenoa_repens)	((Pseudophoenix_vinifera	Iriartea_deltoidea)	((((Oenocarpus_bataua	Oenocarpus_minor)	((Dypsis_decaryi	Dictyosperma_album)	(((Prestoea_acuminata	(Burretiokentia_grandiflora	Heterospathe_cagayanensis))	(Veitchia_spiralis	Kentiopsis_piersoniorum))	Hydriastele_microspadix)))	(Geonoma_undata	Pelagodoxa_henryana))	Manicaria_saccifera)))	Orania_palindan)	(Chamaedorea_seifrizii	Roystonea_regia))	Sclerosperma_profizianum)))	(Leopoldinia_pulchra	Nypa_fruticans))	Kingia_australis);
((((Podococcus_barteri	(((Attalea_speciosa	((Elaeis_guineensis	Elaeis_oleifera)	Bactris_major))	((Reinhardtia_gracilis	Reinhardtia_simplex)	(Reinhardtia_paiewonskiana	Reinhardtia_latisecta)))	(((Phoenix_dactylifera	(Sabal_domingensis	Serenoa_repens))	(((Leopoldinia_pulchra	Pseudophoenix_vinifera)	Iriartea_deltoidea)	((((Prestoea_acuminata	(Oenocarpus_bataua	Oenocarpus_minor))	(Pelagodoxa_henryana	((((Heterospathe_cagayanensis	(Veitchia_spiralis	Kentiopsis_piersoniorum))	Hydriastele_microspadix)	Dictyosperma_album)	Dypsis_decaryi)))	(Burretiokentia_grandiflora	Geonoma_undata))	Manicaria_saccifera)))	(Roystonea_regia	(Orania_palindan	Sclerosperma_profizianum)))))	Chamaedorea_seifrizii)	Nypa_fruticans)	Kingia_australis);
((((((Manicaria_saccifera	(Pelagodoxa_henryana	(((Dypsis_decaryi	Dictyosperma_album)	((Veitchia_spiralis	Kentiopsis_piersoniorum)	(Heterospathe_cagayanensis	Hydriastele_microspadix)))	((Prestoea_acuminata	(Oenocarpus_bataua	Oenocarpus_minor))	(Burretiokentia_grandiflora	Geonoma_undata)))))	(((Serenoa_repens	(Phoenix_dactylifera	Sabal_domingensis))	((Chamaedorea_seifrizii	Roystonea_regia)	(((((Reinhardtia_gracilis	Reinhardtia_simplex)	(Reinhardtia_latisecta	Reinhardtia_paiewonskiana))	(Attalea_speciosa	(Bactris_major	(Elaeis_oleifera	Elaeis_guineensis))))	Podococcus_barteri)	(Orania_palindan	Sclerosperma_profizianum))))	Iriartea_deltoidea))	Leopoldinia_pulchra)	Pseudophoenix_vinifera)	Nypa_fruticans)	Kingia_australis);
(((Podococcus_barteri	(((((Orania_palindan	Sclerosperma_profizianum)	Roystonea_regia)	(Phoenix_dactylifera	(Sabal_domingensis	Serenoa_repens)))	((((Iriartea_deltoidea	(Manicaria_saccifera	((Geonoma_undata	Pelagodoxa_henryana)	((Prestoea_acuminata	(Oenocarpus_bataua	Oenocarpus_minor))	(Burretiokentia_grandiflora	((Dictyosperma_album	(Veitchia_spiralis	Kentiopsis_piersoniorum))	((Dypsis_decaryi	Heterospathe_cagayanensis)	Hydriastele_microspadix)))))))	Pseudophoenix_vinifera)	Leopoldinia_pulchra)	(((Reinhardtia_gracilis	Reinhardtia_simplex)	(Reinhardtia_latisecta	Reinhardtia_paiewonskiana))	(Attalea_speciosa	(Bactris_major	(Elaeis_oleifera	Elaeis_guineensis))))))	Chamaedorea_seifrizii))	Nypa_fruticans)	Kingia_australis);
((((((Reinhardtia_gracilis	Reinhardtia_simplex)	(Reinhardtia_latisecta	Reinhardtia_paiewonskiana))	(Attalea_speciosa	(Bactris_major	(Elaeis_oleifera	Elaeis_guineensis))))	((Podococcus_barteri	(((Burretiokentia_grandiflora	Iriartea_deltoidea)	(Pseudophoenix_vinifera	Leopoldinia_pulchra))	((Geonoma_undata	(Pelagodoxa_henryana	Manicaria_saccifera))	((Prestoea_acuminata	(Oenocarpus_bataua	Oenocarpus_minor))	(Hydriastele_microspadix	((Dictyosperma_album	(Veitchia_spiralis	Kentiopsis_piersoniorum))	(Dypsis_decaryi	Heterospathe_cagayanensis)))))))	(Sclerosperma_profizianum	(((Chamaedorea_seifrizii	Roystonea_regia)	(Phoenix_dactylifera	(Sabal_domingensis	Serenoa_repens)))	Orania_palindan))))	Nypa_fruticans)	Kingia_australis);
(((((((Chamaedorea_seifrizii	Roystonea_regia)	(Sclerosperma_profizianum	((((Iriartea_deltoidea	Pseudophoenix_vinifera)	((((Dypsis_decaryi	((Heterospathe_cagayanensis	Hydriastele_microspadix)	((Prestoea_acuminata	Dictyosperma_album)	(Veitchia_spiralis	Kentiopsis_piersoniorum))))	Burretiokentia_grandiflora)	(Oenocarpus_bataua	Oenocarpus_minor))	(Geonoma_undata	Manicaria_saccifera)))	Pelagodoxa_henryana)	(Serenoa_repens	(Phoenix_dactylifera	Sabal_domingensis)))))	Orania_palindan)	(((Leopoldinia_pulchra	(Reinhardtia_gracilis	Reinhardtia_simplex))	(Reinhardtia_latisecta	Reinhardtia_paiewonskiana))	(Attalea_speciosa	(Bactris_major	(Elaeis_oleifera	Elaeis_guineensis)))))	Podococcus_barteri)	Nypa_fruticans)	Kingia_australis);
(((Pseudophoenix_vinifera	((((Chamaedorea_seifrizii	(Phoenix_dactylifera	(Sabal_domingensis	Serenoa_repens)))	(Roystonea_regia	(((((Reinhardtia_gracilis	Reinhardtia_simplex)	(Reinhardtia_latisecta	Reinhardtia_paiewonskiana))	(Attalea_speciosa	(Bactris_major	(Elaeis_oleifera	Elaeis_guineensis))))	Podococcus_barteri)	(Orania_palindan	Sclerosperma_profizianum))))	(Pelagodoxa_henryana	((((Burretiokentia_grandiflora	Geonoma_undata)	Leopoldinia_pulchra)	(((Hydriastele_microspadix	Veitchia_spiralis)	((Kentiopsis_piersoniorum	Dictyosperma_album)	(Dypsis_decaryi	Heterospathe_cagayanensis)))	(Prestoea_acuminata	(Oenocarpus_bataua	Oenocarpus_minor))))	Manicaria_saccifera)))	Iriartea_deltoidea))	Nypa_fruticans)	Kingia_australis);
(((Pseudophoenix_vinifera	(((((Geonoma_undata	(Prestoea_acuminata	(Oenocarpus_bataua	Oenocarpus_minor)))	(((Heterospathe_cagayanensis	Hydriastele_microspadix)	(Pelagodoxa_henryana	Dypsis_decaryi))	((Veitchia_spiralis	Kentiopsis_piersoniorum)	Dictyosperma_album)))	Manicaria_saccifera)	(Chamaedorea_seifrizii	(Burretiokentia_grandiflora	Iriartea_deltoidea)))	((Phoenix_dactylifera	(Sabal_domingensis	Serenoa_repens))	(Roystonea_regia	(((((Reinhardtia_gracilis	Reinhardtia_simplex)	(Reinhardtia_latisecta	Reinhardtia_paiewonskiana))	(Attalea_speciosa	(Bactris_major	(Elaeis_oleifera	Elaeis_guineensis))))	Podococcus_barteri)	(Orania_palindan	Sclerosperma_profizianum))))))	(Leopoldinia_pulchra	Nypa_fruticans))	Kingia_australis);
(((Pseudophoenix_vinifera	(((((((((Reinhardtia_gracilis	Reinhardtia_simplex)	(Reinhardtia_latisecta	Reinhardtia_paiewonskiana))	(Attalea_speciosa	(Bactris_major	(Elaeis_oleifera	Elaeis_guineensis))))	Orania_palindan)	Podococcus_barteri)	Sclerosperma_profizianum)	((Sabal_domingensis	(Serenoa_repens	Phoenix_dactylifera))	(Chamaedorea_seifrizii	Roystonea_regia)))	((Leopoldinia_pulchra	((Pelagodoxa_henryana	(Burretiokentia_grandiflora	Geonoma_undata))	((Oenocarpus_bataua	Oenocarpus_minor)	((Dictyosperma_album	Dypsis_decaryi)	(((Veitchia_spiralis	Kentiopsis_piersoniorum)	(Prestoea_acuminata	Heterospathe_cagayanensis))	Hydriastele_microspadix)))))	Manicaria_saccifera))	Iriartea_deltoidea))	Nypa_fruticans)	Kingia_australis);
(((Pseudophoenix_vinifera	(((((Manicaria_saccifera	(Pelagodoxa_henryana	Geonoma_undata))	((Oenocarpus_bataua	Oenocarpus_minor)	((Dictyosperma_album	Dypsis_decaryi)	(((Burretiokentia_grandiflora	Heterospathe_cagayanensis)	((Veitchia_spiralis	Kentiopsis_piersoniorum)	Prestoea_acuminata))	Hydriastele_microspadix))))	Iriartea_deltoidea)	((Chamaedorea_seifrizii	((((((Reinhardtia_gracilis	Reinhardtia_simplex)	(Reinhardtia_latisecta	Reinhardtia_paiewonskiana))	(Attalea_speciosa	(Bactris_major	(Elaeis_oleifera	Elaeis_guineensis))))	Podococcus_barteri)	(Sclerosperma_profizianum	Orania_palindan))	Roystonea_regia))	(Serenoa_repens	(Phoenix_dactylifera	Sabal_domingensis))))	Leopoldinia_pulchra))	Nypa_fruticans)	Kingia_australis);
((((((((((Reinhardtia_gracilis	Reinhardtia_simplex)	(Reinhardtia_latisecta	Reinhardtia_paiewonskiana))	(Attalea_speciosa	(Bactris_major	(Elaeis_oleifera	Elaeis_guineensis))))	(Sclerosperma_profizianum	(Chamaedorea_seifrizii	Podococcus_barteri)))	Orania_palindan)	Roystonea_regia)	(Sabal_domingensis	(Serenoa_repens	Phoenix_dactylifera)))	(Pelagodoxa_henryana	((Leopoldinia_pulchra	Pseudophoenix_vinifera)	(((Manicaria_saccifera	Geonoma_undata)	((Oenocarpus_bataua	Oenocarpus_minor)	((Dictyosperma_album	Dypsis_decaryi)	(((Veitchia_spiralis	Kentiopsis_piersoniorum)	(Prestoea_acuminata	(Burretiokentia_grandiflora	Heterospathe_cagayanensis)))	Hydriastele_microspadix))))	Iriartea_deltoidea))))	Nypa_fruticans)	Kingia_australis);
(((((((Pelagodoxa_henryana	((Oenocarpus_bataua	Oenocarpus_minor)	((Dictyosperma_album	Dypsis_decaryi)	(((Burretiokentia_grandiflora	Heterospathe_cagayanensis)	((Veitchia_spiralis	Kentiopsis_piersoniorum)	Prestoea_acuminata))	Hydriastele_microspadix))))	(Manicaria_saccifera	Geonoma_undata))	((((((((Reinhardtia_gracilis	Reinhardtia_simplex)	(Reinhardtia_latisecta	Reinhardtia_paiewonskiana))	(Attalea_speciosa	(Bactris_major	(Elaeis_oleifera	Elaeis_guineensis))))	Podococcus_barteri)	(Orania_palindan	Sclerosperma_profizianum))	Roystonea_regia)	(Serenoa_repens	(Phoenix_dactylifera	Sabal_domingensis)))	(Chamaedorea_seifrizii	Iriartea_deltoidea)))	Pseudophoenix_vinifera)	Leopoldinia_pulchra)	Nypa_fruticans)	Kingia_australis);
((((((((((Phoenix_dactylifera	Sabal_domingensis)	Serenoa_repens)	Roystonea_regia)	((Pseudophoenix_vinifera	Iriartea_deltoidea)	((((Prestoea_acuminata	(Oenocarpus_bataua	Oenocarpus_minor))	((Dictyosperma_album	((Veitchia_spiralis	Kentiopsis_piersoniorum)	Dypsis_decaryi))	(Hydriastele_microspadix	(Burretiokentia_grandiflora	Heterospathe_cagayanensis))))	(Geonoma_undata	Manicaria_saccifera))	Pelagodoxa_henryana)))	(Orania_palindan	(((Reinhardtia_latisecta	Reinhardtia_paiewonskiana)	((Leopoldinia_pulchra	Reinhardtia_gracilis)	Reinhardtia_simplex))	(Attalea_speciosa	(Bactris_major	(Elaeis_guineensis	Elaeis_oleifera))))))	Sclerosperma_profizianum)	Chamaedorea_seifrizii)	Podococcus_barteri)	Nypa_fruticans)	Kingia_australis);
((((((Reinhardtia_latisecta	Reinhardtia_paiewonskiana)	(Reinhardtia_gracilis	Reinhardtia_simplex))	(Attalea_speciosa	(Bactris_major	(Elaeis_guineensis	Elaeis_oleifera))))	(((Podococcus_barteri	(((Phoenix_dactylifera	(Sabal_domingensis	Serenoa_repens))	Roystonea_regia)	Sclerosperma_profizianum))	Orania_palindan)	(((Leopoldinia_pulchra	Pseudophoenix_vinifera)	((((Oenocarpus_bataua	Oenocarpus_minor)	((Dictyosperma_album	(Hydriastele_microspadix	(Prestoea_acuminata	((Veitchia_spiralis	Kentiopsis_piersoniorum)	(Burretiokentia_grandiflora	Heterospathe_cagayanensis)))))	Dypsis_decaryi))	Pelagodoxa_henryana)	(Geonoma_undata	Manicaria_saccifera)))	(Chamaedorea_seifrizii	Iriartea_deltoidea))))	Nypa_fruticans)	Kingia_australis);
(((((Podococcus_barteri	Leopoldinia_pulchra)	Pseudophoenix_vinifera)	(((((Dictyosperma_album	(Geonoma_undata	(Prestoea_acuminata	(Oenocarpus_bataua	Oenocarpus_minor))))	(Manicaria_saccifera	(((Pelagodoxa_henryana	Burretiokentia_grandiflora)	Hydriastele_microspadix)	(Dypsis_decaryi	Heterospathe_cagayanensis))))	(Veitchia_spiralis	Kentiopsis_piersoniorum))	(((Sclerosperma_profizianum	Orania_palindan)	((((Reinhardtia_latisecta	Reinhardtia_paiewonskiana)	(Reinhardtia_gracilis	Reinhardtia_simplex))	(Attalea_speciosa	(Bactris_major	(Elaeis_guineensis	Elaeis_oleifera))))	Roystonea_regia))	(Serenoa_repens	(Phoenix_dactylifera	Sabal_domingensis))))	(Chamaedorea_seifrizii	Iriartea_deltoidea)))	Nypa_fruticans)	Kingia_australis);
(((Pseudophoenix_vinifera	(Leopoldinia_pulchra	((Iriartea_deltoidea	(((Pelagodoxa_henryana	Geonoma_undata)	(((Dypsis_decaryi	(Dictyosperma_album	((Prestoea_acuminata	(Veitchia_spiralis	Kentiopsis_piersoniorum))	(Burretiokentia_grandiflora	Heterospathe_cagayanensis))))	Hydriastele_microspadix)	(Oenocarpus_bataua	Oenocarpus_minor)))	Manicaria_saccifera))	(((Sclerosperma_profizianum	(Orania_palindan	(Podococcus_barteri	(((Reinhardtia_latisecta	Reinhardtia_paiewonskiana)	(Reinhardtia_gracilis	Reinhardtia_simplex))	(Attalea_speciosa	(Bactris_major	(Elaeis_guineensis	Elaeis_oleifera)))))))	(Chamaedorea_seifrizii	Roystonea_regia))	(Phoenix_dactylifera	(Sabal_domingensis	Serenoa_repens))))))	Nypa_fruticans)	Kingia_australis);
((((((Orania_palindan	Sclerosperma_profizianum)	Podococcus_barteri)	(((Reinhardtia_latisecta	Reinhardtia_paiewonskiana)	(Leopoldinia_pulchra	(Reinhardtia_gracilis	Reinhardtia_simplex)))	(Attalea_speciosa	(Bactris_major	(Elaeis_guineensis	Elaeis_oleifera)))))	((Chamaedorea_seifrizii	Roystonea_regia)	((Pseudophoenix_vinifera	(Iriartea_deltoidea	(((Dypsis_decaryi	(Dictyosperma_album	(Hydriastele_microspadix	(((Burretiokentia_grandiflora	Heterospathe_cagayanensis)	Prestoea_acuminata)	(Veitchia_spiralis	Kentiopsis_piersoniorum)))))	(Oenocarpus_bataua	Oenocarpus_minor))	(Manicaria_saccifera	(Pelagodoxa_henryana	Geonoma_undata)))))	(Phoenix_dactylifera	(Sabal_domingensis	Serenoa_repens)))))	Nypa_fruticans)	Kingia_australis);
((((((Roystonea_regia	((Sclerosperma_profizianum	Podococcus_barteri)	(((Reinhardtia_latisecta	Reinhardtia_paiewonskiana)	(Reinhardtia_simplex	Reinhardtia_gracilis))	(Attalea_speciosa	(Bactris_major	(Elaeis_guineensis	Elaeis_oleifera))))))	(Serenoa_repens	Orania_palindan))	(((Leopoldinia_pulchra	Pseudophoenix_vinifera)	(Iriartea_deltoidea	(Manicaria_saccifera	((Pelagodoxa_henryana	(Burretiokentia_grandiflora	Geonoma_undata))	(((((Veitchia_spiralis	Kentiopsis_piersoniorum)	Dictyosperma_album)	(Heterospathe_cagayanensis	Dypsis_decaryi))	Hydriastele_microspadix)	(Prestoea_acuminata	(Oenocarpus_bataua	Oenocarpus_minor)))))))	Chamaedorea_seifrizii))	(Phoenix_dactylifera	Sabal_domingensis))	Nypa_fruticans)	Kingia_australis);
(((Pseudophoenix_vinifera	(((Heterospathe_cagayanensis	Dypsis_decaryi)	(Hydriastele_microspadix	((Veitchia_spiralis	Kentiopsis_piersoniorum)	Dictyosperma_album)))	((Prestoea_acuminata	(Oenocarpus_bataua	Oenocarpus_minor))	((Leopoldinia_pulchra	(((Phoenix_dactylifera	(Serenoa_repens	Sabal_domingensis))	((Roystonea_regia	((Sclerosperma_profizianum	Orania_palindan)	(Podococcus_barteri	(((Reinhardtia_latisecta	Reinhardtia_paiewonskiana)	(Reinhardtia_simplex	Reinhardtia_gracilis))	((Elaeis_guineensis	Elaeis_oleifera)	(Attalea_speciosa	Bactris_major))))))	Chamaedorea_seifrizii))	Iriartea_deltoidea))	((Pelagodoxa_henryana	(Burretiokentia_grandiflora	Geonoma_undata))	Manicaria_saccifera)))))	Nypa_fruticans)	Kingia_australis);
(((Pseudophoenix_vinifera	(Leopoldinia_pulchra	(Iriartea_deltoidea	(((Serenoa_repens	(Sabal_domingensis	Phoenix_dactylifera))	(((Roystonea_regia	((Podococcus_barteri	Sclerosperma_profizianum)	Orania_palindan))	(((Reinhardtia_latisecta	Reinhardtia_paiewonskiana)	(Reinhardtia_simplex	Reinhardtia_gracilis))	(Attalea_speciosa	(Bactris_major	(Elaeis_guineensis	Elaeis_oleifera)))))	Chamaedorea_seifrizii))	((Burretiokentia_grandiflora	Geonoma_undata)	(Manicaria_saccifera	(Pelagodoxa_henryana	((((Heterospathe_cagayanensis	Dypsis_decaryi)	((Veitchia_spiralis	Kentiopsis_piersoniorum)	Dictyosperma_album))	Hydriastele_microspadix)	(Prestoea_acuminata	(Oenocarpus_bataua	Oenocarpus_minor))))))))))	Nypa_fruticans)	Kingia_australis);
(((Pseudophoenix_vinifera	(Iriartea_deltoidea	(((((((((Burretiokentia_grandiflora	Heterospathe_cagayanensis)	Hydriastele_microspadix)	(Veitchia_spiralis	Kentiopsis_piersoniorum))	Dictyosperma_album)	Dypsis_decaryi)	(Prestoea_acuminata	(Oenocarpus_bataua	Oenocarpus_minor)))	Pelagodoxa_henryana)	(Geonoma_undata	Manicaria_saccifera))	(((((Orania_palindan	(Podococcus_barteri	Sclerosperma_profizianum))	(Serenoa_repens	(Chamaedorea_seifrizii	Roystonea_regia)))	Sabal_domingensis)	Phoenix_dactylifera)	(((Leopoldinia_pulchra	(Reinhardtia_latisecta	Reinhardtia_paiewonskiana))	(Reinhardtia_simplex	Reinhardtia_gracilis))	(Attalea_speciosa	(Bactris_major	(Elaeis_guineensis	Elaeis_oleifera))))))))	Nypa_fruticans)	Kingia_australis);
(((Pseudophoenix_vinifera	((Iriartea_deltoidea	((Manicaria_saccifera	((((Prestoea_acuminata	(Veitchia_spiralis	Kentiopsis_piersoniorum))	(((Dypsis_decaryi	Heterospathe_cagayanensis)	Dictyosperma_album)	Hydriastele_microspadix))	(Oenocarpus_bataua	Oenocarpus_minor))	(Pelagodoxa_henryana	(Burretiokentia_grandiflora	Geonoma_undata))))	((((Roystonea_regia	((((Reinhardtia_latisecta	Reinhardtia_paiewonskiana)	(Reinhardtia_simplex	Reinhardtia_gracilis))	(Attalea_speciosa	(Bactris_major	(Elaeis_guineensis	Elaeis_oleifera))))	Podococcus_barteri))	(Sclerosperma_profizianum	Orania_palindan))	Chamaedorea_seifrizii)	((Phoenix_dactylifera	Serenoa_repens)	Sabal_domingensis))))	Leopoldinia_pulchra))	Nypa_fruticans)	Kingia_australis);
((Nypa_fruticans	(Pseudophoenix_vinifera	(((Iriartea_deltoidea	((Manicaria_saccifera	(Chamaedorea_seifrizii	Geonoma_undata))	(Pelagodoxa_henryana	((Oenocarpus_bataua	Oenocarpus_minor)	(((((Heterospathe_cagayanensis	(Veitchia_spiralis	(Burretiokentia_grandiflora	Kentiopsis_piersoniorum)))	Prestoea_acuminata)	Dictyosperma_album)	Dypsis_decaryi)	Hydriastele_microspadix)))))	((((Sclerosperma_profizianum	Orania_palindan)	(Roystonea_regia	(Serenoa_repens	(Phoenix_dactylifera	Sabal_domingensis))))	(((Reinhardtia_paiewonskiana	Reinhardtia_latisecta)	(Reinhardtia_simplex	Reinhardtia_gracilis))	(Attalea_speciosa	(Bactris_major	(Elaeis_oleifera	Elaeis_guineensis)))))	Podococcus_barteri))	Leopoldinia_pulchra)))	Kingia_australis);
((Nypa_fruticans	(((Iriartea_deltoidea	((Manicaria_saccifera	((((Burretiokentia_grandiflora	Geonoma_undata)	Pelagodoxa_henryana)	((Dictyosperma_album	(Kentiopsis_piersoniorum	(Heterospathe_cagayanensis	(Veitchia_spiralis	Hydriastele_microspadix))))	Dypsis_decaryi))	(Prestoea_acuminata	(Oenocarpus_bataua	Oenocarpus_minor))))	((Phoenix_dactylifera	(Sabal_domingensis	Serenoa_repens))	((Roystonea_regia	((Sclerosperma_profizianum	Orania_palindan)	((((Reinhardtia_paiewonskiana	Reinhardtia_latisecta)	(Reinhardtia_simplex	Reinhardtia_gracilis))	(Attalea_speciosa	(Bactris_major	(Elaeis_oleifera	Elaeis_guineensis))))	Podococcus_barteri)))	Chamaedorea_seifrizii))))	Pseudophoenix_vinifera)	Leopoldinia_pulchra))	Kingia_australis);
((Nypa_fruticans	((((Chamaedorea_seifrizii	Roystonea_regia)	(Phoenix_dactylifera	(Sabal_domingensis	Serenoa_repens)))	(Sclerosperma_profizianum	(Orania_palindan	((((Reinhardtia_paiewonskiana	Reinhardtia_latisecta)	(Reinhardtia_simplex	Reinhardtia_gracilis))	(Attalea_speciosa	(Bactris_major	(Elaeis_oleifera	Elaeis_guineensis))))	Podococcus_barteri))))	((Pseudophoenix_vinifera	Leopoldinia_pulchra)	(Iriartea_deltoidea	((((Dictyosperma_album	((Heterospathe_cagayanensis	((Burretiokentia_grandiflora	Veitchia_spiralis)	Kentiopsis_piersoniorum))	Hydriastele_microspadix))	Dypsis_decaryi)	(Manicaria_saccifera	(Geonoma_undata	Pelagodoxa_henryana)))	(Prestoea_acuminata	(Oenocarpus_bataua	Oenocarpus_minor)))))))	Kingia_australis);
((Nypa_fruticans	(Pseudophoenix_vinifera	(Leopoldinia_pulchra	(Iriartea_deltoidea	((((Chamaedorea_seifrizii	Roystonea_regia)	(Sclerosperma_profizianum	(Orania_palindan	((((Reinhardtia_paiewonskiana	Reinhardtia_latisecta)	(Reinhardtia_simplex	Reinhardtia_gracilis))	(Attalea_speciosa	(Bactris_major	(Elaeis_oleifera	Elaeis_guineensis))))	Podococcus_barteri))))	(Serenoa_repens	(Phoenix_dactylifera	Sabal_domingensis)))	(((Geonoma_undata	Pelagodoxa_henryana)	((Prestoea_acuminata	(Oenocarpus_bataua	Oenocarpus_minor))	((((Dictyosperma_album	(Veitchia_spiralis	Kentiopsis_piersoniorum))	Hydriastele_microspadix)	Dypsis_decaryi)	(Burretiokentia_grandiflora	Heterospathe_cagayanensis))))	Manicaria_saccifera))))))	Kingia_australis);
((Nypa_fruticans	((Roystonea_regia	(((((Reinhardtia_paiewonskiana	Reinhardtia_latisecta)	(Reinhardtia_simplex	Reinhardtia_gracilis))	(Attalea_speciosa	(Bactris_major	(Elaeis_oleifera	Elaeis_guineensis))))	Podococcus_barteri)	(Sclerosperma_profizianum	Orania_palindan)))	((Serenoa_repens	(Phoenix_dactylifera	Sabal_domingensis))	(Pseudophoenix_vinifera	(Iriartea_deltoidea	(((Leopoldinia_pulchra	(Geonoma_undata	(Prestoea_acuminata	(Oenocarpus_bataua	Oenocarpus_minor))))	((Chamaedorea_seifrizii	Pelagodoxa_henryana)	((Dictyosperma_album	(Hydriastele_microspadix	((Burretiokentia_grandiflora	Heterospathe_cagayanensis)	(Veitchia_spiralis	Kentiopsis_piersoniorum))))	Dypsis_decaryi)))	Manicaria_saccifera))))))	Kingia_australis);
((Nypa_fruticans	(Pseudophoenix_vinifera	((Iriartea_deltoidea	((Serenoa_repens	(((Chamaedorea_seifrizii	Phoenix_dactylifera)	Sabal_domingensis)	(Roystonea_regia	(((((Reinhardtia_paiewonskiana	Reinhardtia_latisecta)	(Reinhardtia_simplex	Reinhardtia_gracilis))	(Attalea_speciosa	(Bactris_major	(Elaeis_oleifera	Elaeis_guineensis))))	Podococcus_barteri)	(Sclerosperma_profizianum	Orania_palindan)))))	((((Oenocarpus_bataua	Oenocarpus_minor)	(Prestoea_acuminata	((Dypsis_decaryi	Dictyosperma_album)	(Hydriastele_microspadix	((Burretiokentia_grandiflora	Heterospathe_cagayanensis)	(Veitchia_spiralis	Kentiopsis_piersoniorum))))))	(Geonoma_undata	Pelagodoxa_henryana))	Manicaria_saccifera)))	Leopoldinia_pulchra)))	Kingia_australis);
((Nypa_fruticans	(Pseudophoenix_vinifera	(Iriartea_deltoidea	(((((Oenocarpus_bataua	Oenocarpus_minor)	Prestoea_acuminata)	(Dypsis_decaryi	(((Veitchia_spiralis	Kentiopsis_piersoniorum)	Dictyosperma_album)	(Hydriastele_microspadix	Heterospathe_cagayanensis))))	((Pelagodoxa_henryana	(Burretiokentia_grandiflora	Geonoma_undata))	Manicaria_saccifera))	(((Roystonea_regia	((((Reinhardtia_paiewonskiana	Reinhardtia_latisecta)	(Leopoldinia_pulchra	(Reinhardtia_simplex	Reinhardtia_gracilis)))	(Attalea_speciosa	(Bactris_major	(Elaeis_oleifera	Elaeis_guineensis))))	(Podococcus_barteri	(Sclerosperma_profizianum	Orania_palindan))))	Chamaedorea_seifrizii)	((Phoenix_dactylifera	Sabal_domingensis)	Serenoa_repens))))))	Kingia_australis);
((Nypa_fruticans	(Pseudophoenix_vinifera	(Iriartea_deltoidea	((Manicaria_saccifera	(((Hydriastele_microspadix	((Heterospathe_cagayanensis	(Veitchia_spiralis	Kentiopsis_piersoniorum))	Dictyosperma_album))	Dypsis_decaryi)	((Pelagodoxa_henryana	(Burretiokentia_grandiflora	(Prestoea_acuminata	Geonoma_undata)))	(Oenocarpus_bataua	Oenocarpus_minor))))	(((Chamaedorea_seifrizii	Roystonea_regia)	((Orania_palindan	(Podococcus_barteri	(((Reinhardtia_paiewonskiana	Reinhardtia_latisecta)	(Leopoldinia_pulchra	(Reinhardtia_simplex	Reinhardtia_gracilis)))	(Attalea_speciosa	(Bactris_major	(Elaeis_oleifera	Elaeis_guineensis))))))	Sclerosperma_profizianum))	(Phoenix_dactylifera	(Sabal_domingensis	Serenoa_repens)))))))	Kingia_australis);
((Nypa_fruticans	(Pseudophoenix_vinifera	(((((Phoenix_dactylifera	Sabal_domingensis)	Serenoa_repens)	((Chamaedorea_seifrizii	Roystonea_regia)	((((Reinhardtia_paiewonskiana	Reinhardtia_latisecta)	(Leopoldinia_pulchra	(Reinhardtia_simplex	Reinhardtia_gracilis)))	(Attalea_speciosa	(Bactris_major	(Elaeis_oleifera	Elaeis_guineensis))))	((Podococcus_barteri	Sclerosperma_profizianum)	Orania_palindan))))	Iriartea_deltoidea)	((Manicaria_saccifera	((Burretiokentia_grandiflora	Geonoma_undata)	Pelagodoxa_henryana))	((Oenocarpus_bataua	Oenocarpus_minor)	(Prestoea_acuminata	((Heterospathe_cagayanensis	Dypsis_decaryi)	(Dictyosperma_album	((Hydriastele_microspadix	Veitchia_spiralis)	Kentiopsis_piersoniorum)))))))))	Kingia_australis);
((Nypa_fruticans	((Phoenix_dactylifera	(Sabal_domingensis	Serenoa_repens))	((((Manicaria_saccifera	(Geonoma_undata	Pelagodoxa_henryana))	((Prestoea_acuminata	(Oenocarpus_minor	Oenocarpus_bataua))	(((Dictyosperma_album	Hydriastele_microspadix)	(Burretiokentia_grandiflora	(Kentiopsis_piersoniorum	Veitchia_spiralis)))	(Heterospathe_cagayanensis	Dypsis_decaryi))))	(Pseudophoenix_vinifera	Iriartea_deltoidea))	((Chamaedorea_seifrizii	Roystonea_regia)	((Sclerosperma_profizianum	Orania_palindan)	(Podococcus_barteri	(((Reinhardtia_paiewonskiana	Reinhardtia_latisecta)	(Reinhardtia_simplex	(Reinhardtia_gracilis	Leopoldinia_pulchra)))	(Attalea_speciosa	(Bactris_major	(Elaeis_oleifera	Elaeis_guineensis))))))))))	Kingia_australis);
((((Sclerosperma_profizianum	Podococcus_barteri)	(((Attalea_speciosa	((Elaeis_guineensis	Elaeis_oleifera)	Bactris_major))	((Reinhardtia_paiewonskiana	Reinhardtia_latisecta)	(Reinhardtia_simplex	Reinhardtia_gracilis)))	((Orania_palindan	Roystonea_regia)	(((((((Dypsis_decaryi	((Hydriastele_microspadix	((Veitchia_spiralis	Kentiopsis_piersoniorum)	(Burretiokentia_grandiflora	Heterospathe_cagayanensis)))	Dictyosperma_album))	(Prestoea_acuminata	(Oenocarpus_minor	Oenocarpus_bataua)))	(Leopoldinia_pulchra	(Manicaria_saccifera	(Pelagodoxa_henryana	Geonoma_undata))))	Pseudophoenix_vinifera)	Iriartea_deltoidea)	(Phoenix_dactylifera	(Sabal_domingensis	Serenoa_repens)))	Chamaedorea_seifrizii))))	Nypa_fruticans)	Kingia_australis);
(((((((((Oenocarpus_minor	Oenocarpus_bataua)	((((Prestoea_acuminata	((Veitchia_spiralis	Kentiopsis_piersoniorum)	(Burretiokentia_grandiflora	Heterospathe_cagayanensis)))	Hydriastele_microspadix)	Dypsis_decaryi)	Dictyosperma_album))	Pelagodoxa_henryana)	(Geonoma_undata	Manicaria_saccifera))	(Leopoldinia_pulchra	Pseudophoenix_vinifera))	Iriartea_deltoidea)	(((Sclerosperma_profizianum	(Orania_palindan	(Podococcus_barteri	((Attalea_speciosa	((Elaeis_guineensis	Elaeis_oleifera)	Bactris_major))	((Reinhardtia_paiewonskiana	Reinhardtia_latisecta)	(Reinhardtia_simplex	Reinhardtia_gracilis))))))	(Roystonea_regia	Chamaedorea_seifrizii))	(Sabal_domingensis	(Serenoa_repens	Phoenix_dactylifera))))	Nypa_fruticans)	Kingia_australis);
(((Pseudophoenix_vinifera	((Iriartea_deltoidea	(((Chamaedorea_seifrizii	((Orania_palindan	(Podococcus_barteri	((Attalea_speciosa	((Elaeis_guineensis	Elaeis_oleifera)	Bactris_major))	((Reinhardtia_paiewonskiana	Reinhardtia_latisecta)	(Reinhardtia_simplex	Reinhardtia_gracilis)))))	Roystonea_regia))	(Sclerosperma_profizianum	(Sabal_domingensis	(Serenoa_repens	Phoenix_dactylifera))))	((((Oenocarpus_minor	Oenocarpus_bataua)	(Dypsis_decaryi	((Dictyosperma_album	Hydriastele_microspadix)	(Prestoea_acuminata	((Veitchia_spiralis	Kentiopsis_piersoniorum)	(Burretiokentia_grandiflora	Heterospathe_cagayanensis))))))	(Geonoma_undata	Pelagodoxa_henryana))	Manicaria_saccifera)))	Leopoldinia_pulchra))	Nypa_fruticans)	Kingia_australis);
(((Pseudophoenix_vinifera	((Iriartea_deltoidea	((((((Podococcus_barteri	Orania_palindan)	Sclerosperma_profizianum)	(Chamaedorea_seifrizii	Roystonea_regia))	((Attalea_speciosa	((Elaeis_guineensis	Elaeis_oleifera)	Bactris_major))	((Reinhardtia_paiewonskiana	Reinhardtia_latisecta)	(Reinhardtia_simplex	Reinhardtia_gracilis))))	(Serenoa_repens	(Phoenix_dactylifera	Sabal_domingensis)))	((Pelagodoxa_henryana	((Prestoea_acuminata	(Oenocarpus_minor	Oenocarpus_bataua))	((((Veitchia_spiralis	Kentiopsis_piersoniorum)	Dictyosperma_album)	Hydriastele_microspadix)	(Heterospathe_cagayanensis	Dypsis_decaryi))))	((Burretiokentia_grandiflora	Geonoma_undata)	Manicaria_saccifera))))	Leopoldinia_pulchra))	Nypa_fruticans)	Kingia_australis);
((((Pseudophoenix_vinifera	(Iriartea_deltoidea	((((Geonoma_undata	Pelagodoxa_henryana)	((Prestoea_acuminata	(Oenocarpus_minor	Oenocarpus_bataua))	(((Veitchia_spiralis	Kentiopsis_piersoniorum)	((Burretiokentia_grandiflora	Heterospathe_cagayanensis)	Hydriastele_microspadix))	(Dypsis_decaryi	Dictyosperma_album))))	Manicaria_saccifera)	((((Sclerosperma_profizianum	Orania_palindan)	Podococcus_barteri)	((Chamaedorea_seifrizii	((Serenoa_repens	Sabal_domingensis)	Phoenix_dactylifera))	Roystonea_regia))	((Attalea_speciosa	((Elaeis_guineensis	Elaeis_oleifera)	Bactris_major))	((Reinhardtia_paiewonskiana	Reinhardtia_latisecta)	(Reinhardtia_simplex	Reinhardtia_gracilis)))))))	Leopoldinia_pulchra)	Nypa_fruticans)	Kingia_australis);
(((Leopoldinia_pulchra	Nypa_fruticans)	(((((((Sclerosperma_profizianum	Orania_palindan)	Podococcus_barteri)	((Attalea_speciosa	((Elaeis_guineensis	Elaeis_oleifera)	Bactris_major))	((Reinhardtia_paiewonskiana	Reinhardtia_latisecta)	(Reinhardtia_simplex	Reinhardtia_gracilis))))	(((Serenoa_repens	Sabal_domingensis)	Phoenix_dactylifera)	Roystonea_regia))	Iriartea_deltoidea)	((Pelagodoxa_henryana	(((((Dictyosperma_album	(Veitchia_spiralis	Kentiopsis_piersoniorum))	Burretiokentia_grandiflora)	Dypsis_decaryi)	(Heterospathe_cagayanensis	Hydriastele_microspadix))	((Chamaedorea_seifrizii	Geonoma_undata)	(Prestoea_acuminata	(Oenocarpus_minor	Oenocarpus_bataua)))))	Manicaria_saccifera))	Pseudophoenix_vinifera))	Kingia_australis);
((Nypa_fruticans	(Pseudophoenix_vinifera	(Leopoldinia_pulchra	((((Roystonea_regia	(Sclerosperma_profizianum	Orania_palindan))	(Podococcus_barteri	((Attalea_speciosa	((Elaeis_guineensis	Elaeis_oleifera)	Bactris_major))	((Reinhardtia_paiewonskiana	Reinhardtia_latisecta)	(Reinhardtia_simplex	Reinhardtia_gracilis)))))	((Serenoa_repens	(Chamaedorea_seifrizii	Sabal_domingensis))	Phoenix_dactylifera))	(((Pelagodoxa_henryana	(Manicaria_saccifera	(Burretiokentia_grandiflora	Geonoma_undata)))	(((Dictyosperma_album	(Veitchia_spiralis	Kentiopsis_piersoniorum))	((Dypsis_decaryi	Heterospathe_cagayanensis)	Hydriastele_microspadix))	(Prestoea_acuminata	(Oenocarpus_minor	Oenocarpus_bataua))))	Iriartea_deltoidea)))))	Kingia_australis);
((Nypa_fruticans	(((((((Attalea_speciosa	((Elaeis_guineensis	Elaeis_oleifera)	Bactris_major))	((Reinhardtia_paiewonskiana	Reinhardtia_latisecta)	(Reinhardtia_simplex	Reinhardtia_gracilis)))	((((((Serenoa_repens	Sabal_domingensis)	Phoenix_dactylifera)	Chamaedorea_seifrizii)	Roystonea_regia)	(Sclerosperma_profizianum	Orania_palindan))	Podococcus_barteri))	(((((Kentiopsis_piersoniorum	(Burretiokentia_grandiflora	Veitchia_spiralis))	(((Dypsis_decaryi	Heterospathe_cagayanensis)	Hydriastele_microspadix)	Dictyosperma_album))	(Prestoea_acuminata	(Oenocarpus_minor	Oenocarpus_bataua)))	Pelagodoxa_henryana)	(Manicaria_saccifera	Geonoma_undata)))	Iriartea_deltoidea)	Pseudophoenix_vinifera)	Leopoldinia_pulchra))	Kingia_australis);
((Bactris_major	(((((Reinhardtia_paiewonskiana	Reinhardtia_latisecta)	(Reinhardtia_simplex	Reinhardtia_gracilis))	(((Sclerosperma_profizianum	Orania_palindan)	Chamaedorea_seifrizii)	(Roystonea_regia	((Sabal_domingensis	(Phoenix_dactylifera	Serenoa_repens))	(((((Nypa_fruticans	Pseudophoenix_vinifera)	((((Burretiokentia_grandiflora	Heterospathe_cagayanensis)	(Kentiopsis_piersoniorum	Veitchia_spiralis))	Dictyosperma_album)	(Dypsis_decaryi	Hydriastele_microspadix)))	(Prestoea_acuminata	(Oenocarpus_minor	Oenocarpus_bataua)))	(Manicaria_saccifera	(Pelagodoxa_henryana	(Leopoldinia_pulchra	Geonoma_undata))))	Iriartea_deltoidea)))))	Attalea_speciosa)	(Podococcus_barteri	(Elaeis_guineensis	Elaeis_oleifera))))	Kingia_australis);
(((Podococcus_barteri	(((Sclerosperma_profizianum	Orania_palindan)	(Roystonea_regia	(((Chamaedorea_seifrizii	Phoenix_dactylifera)	(Sabal_domingensis	Serenoa_repens))	((Pseudophoenix_vinifera	Leopoldinia_pulchra)	(Iriartea_deltoidea	(((Manicaria_saccifera	(Pelagodoxa_henryana	(Burretiokentia_grandiflora	Geonoma_undata)))	(((Kentiopsis_piersoniorum	(Prestoea_acuminata	Dictyosperma_album))	(Hydriastele_microspadix	Veitchia_spiralis))	(Heterospathe_cagayanensis	Dypsis_decaryi)))	(Oenocarpus_minor	Oenocarpus_bataua)))))))	((Attalea_speciosa	((Elaeis_guineensis	Elaeis_oleifera)	Bactris_major))	((Reinhardtia_paiewonskiana	Reinhardtia_latisecta)	(Reinhardtia_simplex	Reinhardtia_gracilis)))))	Nypa_fruticans)	Kingia_australis);
(((((((((((((Burretiokentia_grandiflora	Veitchia_spiralis)	Kentiopsis_piersoniorum)	Dictyosperma_album)	Hydriastele_microspadix)	(Heterospathe_cagayanensis	Dypsis_decaryi))	(((Oenocarpus_minor	Oenocarpus_bataua)	Prestoea_acuminata)	Geonoma_undata))	(Pelagodoxa_henryana	Manicaria_saccifera))	(((Sclerosperma_profizianum	((Chamaedorea_seifrizii	Podococcus_barteri)	(Orania_palindan	((Attalea_speciosa	((Elaeis_guineensis	Elaeis_oleifera)	Bactris_major))	((Reinhardtia_paiewonskiana	Reinhardtia_latisecta)	(Reinhardtia_simplex	Reinhardtia_gracilis))))))	Roystonea_regia)	(Serenoa_repens	(Phoenix_dactylifera	Sabal_domingensis))))	Iriartea_deltoidea)	Pseudophoenix_vinifera)	Leopoldinia_pulchra)	Nypa_fruticans)	Kingia_australis);
(((((((((Dypsis_decaryi	(((Veitchia_spiralis	Kentiopsis_piersoniorum)	(Hydriastele_microspadix	(Burretiokentia_grandiflora	Heterospathe_cagayanensis)))	Dictyosperma_album))	((Oenocarpus_minor	Oenocarpus_bataua)	Prestoea_acuminata))	((Pelagodoxa_henryana	Geonoma_undata)	Manicaria_saccifera))	(((((Orania_palindan	Sclerosperma_profizianum)	(Podococcus_barteri	((Attalea_speciosa	((Elaeis_guineensis	Elaeis_oleifera)	Bactris_major))	((Reinhardtia_paiewonskiana	Reinhardtia_latisecta)	(Reinhardtia_simplex	Reinhardtia_gracilis)))))	Roystonea_regia)	Chamaedorea_seifrizii)	(Serenoa_repens	(Phoenix_dactylifera	Sabal_domingensis))))	Iriartea_deltoidea)	Pseudophoenix_vinifera)	Leopoldinia_pulchra)	Nypa_fruticans)	Kingia_australis);
(((Roystonea_regia	(((Serenoa_repens	(Phoenix_dactylifera	Sabal_domingensis))	((Leopoldinia_pulchra	Pseudophoenix_vinifera)	(((((Dictyosperma_album	(Hydriastele_microspadix	(Prestoea_acuminata	((Burretiokentia_grandiflora	Heterospathe_cagayanensis)	(Veitchia_spiralis	Kentiopsis_piersoniorum)))))	Dypsis_decaryi)	(Oenocarpus_minor	Oenocarpus_bataua))	((Pelagodoxa_henryana	Geonoma_undata)	Manicaria_saccifera))	Iriartea_deltoidea)))	(Orania_palindan	(((Chamaedorea_seifrizii	Podococcus_barteri)	Sclerosperma_profizianum)	((Attalea_speciosa	((Elaeis_guineensis	Elaeis_oleifera)	Bactris_major))	((Reinhardtia_paiewonskiana	Reinhardtia_latisecta)	(Reinhardtia_simplex	Reinhardtia_gracilis)))))))	Nypa_fruticans)	Kingia_australis);
((((((((((Podococcus_barteri	(Orania_palindan	((Attalea_speciosa	((Elaeis_guineensis	Elaeis_oleifera)	Bactris_major))	((Reinhardtia_paiewonskiana	Reinhardtia_latisecta)	(Reinhardtia_simplex	Reinhardtia_gracilis)))))	Sclerosperma_profizianum)	(Chamaedorea_seifrizii	Roystonea_regia))	(Sabal_domingensis	(Serenoa_repens	Phoenix_dactylifera)))	(((((Dictyosperma_album	(Hydriastele_microspadix	(Prestoea_acuminata	((Burretiokentia_grandiflora	Heterospathe_cagayanensis)	(Veitchia_spiralis	Kentiopsis_piersoniorum)))))	Dypsis_decaryi)	(Oenocarpus_minor	Oenocarpus_bataua))	Pelagodoxa_henryana)	(Geonoma_undata	Manicaria_saccifera)))	Iriartea_deltoidea)	Pseudophoenix_vinifera)	Leopoldinia_pulchra)	Nypa_fruticans)	Kingia_australis);
((((((((((Geonoma_undata	Pelagodoxa_henryana)	(Dictyosperma_album	((Dypsis_decaryi	Hydriastele_microspadix)	((Prestoea_acuminata	(Veitchia_spiralis	Kentiopsis_piersoniorum))	(Burretiokentia_grandiflora	Heterospathe_cagayanensis)))))	(Oenocarpus_minor	Oenocarpus_bataua))	Manicaria_saccifera)	Iriartea_deltoidea)	(((Attalea_speciosa	((Elaeis_guineensis	Elaeis_oleifera)	Bactris_major))	((Reinhardtia_paiewonskiana	Reinhardtia_latisecta)	(Reinhardtia_simplex	Reinhardtia_gracilis)))	(Podococcus_barteri	(((Phoenix_dactylifera	(Sabal_domingensis	Serenoa_repens))	(Sclerosperma_profizianum	(Chamaedorea_seifrizii	Roystonea_regia)))	Orania_palindan))))	Pseudophoenix_vinifera)	Leopoldinia_pulchra)	Nypa_fruticans)	Kingia_australis);
(((((((((Dictyosperma_album	(Hydriastele_microspadix	((Veitchia_spiralis	Kentiopsis_piersoniorum)	(Burretiokentia_grandiflora	Heterospathe_cagayanensis))))	Dypsis_decaryi)	(Geonoma_undata	(Prestoea_acuminata	(Oenocarpus_minor	Oenocarpus_bataua))))	(Manicaria_saccifera	Pelagodoxa_henryana))	((Chamaedorea_seifrizii	Iriartea_deltoidea)	((Serenoa_repens	(Phoenix_dactylifera	Sabal_domingensis))	((Sclerosperma_profizianum	(Orania_palindan	(((Attalea_speciosa	((Elaeis_guineensis	Elaeis_oleifera)	Bactris_major))	((Reinhardtia_paiewonskiana	Reinhardtia_latisecta)	(Reinhardtia_simplex	Reinhardtia_gracilis)))	Podococcus_barteri)))	Roystonea_regia))))	Pseudophoenix_vinifera)	Leopoldinia_pulchra)	Nypa_fruticans)	Kingia_australis);
(((((Iriartea_deltoidea	(((Serenoa_repens	(Phoenix_dactylifera	Sabal_domingensis))	(Sclerosperma_profizianum	((Orania_palindan	(((Attalea_speciosa	((Elaeis_guineensis	Elaeis_oleifera)	Bactris_major))	((Reinhardtia_paiewonskiana	Reinhardtia_latisecta)	(Reinhardtia_simplex	Reinhardtia_gracilis)))	Podococcus_barteri))	(Chamaedorea_seifrizii	Roystonea_regia))))	(((((Dictyosperma_album	((Veitchia_spiralis	Kentiopsis_piersoniorum)	((Burretiokentia_grandiflora	Heterospathe_cagayanensis)	Hydriastele_microspadix)))	Dypsis_decaryi)	(Geonoma_undata	(Prestoea_acuminata	(Oenocarpus_minor	Oenocarpus_bataua))))	Manicaria_saccifera)	Pelagodoxa_henryana)))	Pseudophoenix_vinifera)	Leopoldinia_pulchra)	Nypa_fruticans)	Kingia_australis);
(((((Attalea_speciosa	((Elaeis_guineensis	Elaeis_oleifera)	Bactris_major))	((Reinhardtia_paiewonskiana	Reinhardtia_latisecta)	(Reinhardtia_simplex	Reinhardtia_gracilis)))	((Podococcus_barteri	((Chamaedorea_seifrizii	Roystonea_regia)	(((Pseudophoenix_vinifera	Leopoldinia_pulchra)	(Iriartea_deltoidea	(((Pelagodoxa_henryana	Geonoma_undata)	(Burretiokentia_grandiflora	((Prestoea_acuminata	(Oenocarpus_minor	Oenocarpus_bataua))	(((Dypsis_decaryi	Heterospathe_cagayanensis)	Hydriastele_microspadix)	(Dictyosperma_album	(Veitchia_spiralis	Kentiopsis_piersoniorum))))))	Manicaria_saccifera)))	(Sabal_domingensis	(Serenoa_repens	Phoenix_dactylifera)))))	(Sclerosperma_profizianum	Orania_palindan)))	Nypa_fruticans)	Kingia_australis);
(((((Attalea_speciosa	((Elaeis_guineensis	Elaeis_oleifera)	Bactris_major))	((Reinhardtia_paiewonskiana	Reinhardtia_latisecta)	(Reinhardtia_simplex	Reinhardtia_gracilis)))	((((Podococcus_barteri	((((Pelagodoxa_henryana	((Oenocarpus_minor	Oenocarpus_bataua)	((Dypsis_decaryi	((Prestoea_acuminata	(Veitchia_spiralis	Kentiopsis_piersoniorum))	(Heterospathe_cagayanensis	Hydriastele_microspadix)))	Dictyosperma_album)))	((Chamaedorea_seifrizii	Geonoma_undata)	Burretiokentia_grandiflora))	Manicaria_saccifera)	(Pseudophoenix_vinifera	Iriartea_deltoidea)))	(Sabal_domingensis	(Serenoa_repens	Phoenix_dactylifera)))	(Leopoldinia_pulchra	(Sclerosperma_profizianum	Orania_palindan)))	Roystonea_regia))	Nypa_fruticans)	Kingia_australis);
(((Phoenix_dactylifera	(Sabal_domingensis	((((Podococcus_barteri	(((((Prestoea_acuminata	(Oenocarpus_minor	Oenocarpus_bataua))	((Dypsis_decaryi	Hydriastele_microspadix)	(((Burretiokentia_grandiflora	Heterospathe_cagayanensis)	(Veitchia_spiralis	Kentiopsis_piersoniorum))	Dictyosperma_album)))	((Geonoma_undata	Pelagodoxa_henryana)	Manicaria_saccifera))	((Leopoldinia_pulchra	Pseudophoenix_vinifera)	Iriartea_deltoidea))	((Attalea_speciosa	((Elaeis_guineensis	Elaeis_oleifera)	Bactris_major))	((Reinhardtia_paiewonskiana	Reinhardtia_latisecta)	(Reinhardtia_simplex	Reinhardtia_gracilis)))))	(Orania_palindan	Sclerosperma_profizianum))	(Chamaedorea_seifrizii	Roystonea_regia))	Serenoa_repens)))	Nypa_fruticans)	Kingia_australis);
((Nypa_fruticans	(((Pseudophoenix_vinifera	Iriartea_deltoidea)	(((Oenocarpus_bataua	Oenocarpus_minor)	Prestoea_acuminata)	(((Manicaria_saccifera	Geonoma_undata)	Pelagodoxa_henryana)	((Hydriastele_microspadix	(Dictyosperma_album	(Burretiokentia_grandiflora	(Veitchia_spiralis	Kentiopsis_piersoniorum))))	(Heterospathe_cagayanensis	Dypsis_decaryi)))))	(Phoenix_dactylifera	((Serenoa_repens	Sabal_domingensis)	(((((((Elaeis_guineensis	Elaeis_oleifera)	Bactris_major)	Attalea_speciosa)	((Reinhardtia_latisecta	Reinhardtia_paiewonskiana)	(Leopoldinia_pulchra	(Reinhardtia_simplex	Reinhardtia_gracilis))))	(Orania_palindan	Sclerosperma_profizianum))	(Chamaedorea_seifrizii	Podococcus_barteri))	Roystonea_regia)))))	Kingia_australis);
((Nypa_fruticans	((((((Elaeis_guineensis	Elaeis_oleifera)	Bactris_major)	Attalea_speciosa)	((Reinhardtia_latisecta	Reinhardtia_paiewonskiana)	(Reinhardtia_simplex	Reinhardtia_gracilis)))	(((Iriartea_deltoidea	((Manicaria_saccifera	((Geonoma_undata	((Oenocarpus_bataua	Oenocarpus_minor)	Prestoea_acuminata))	(Hydriastele_microspadix	(((Heterospathe_cagayanensis	Dypsis_decaryi)	Dictyosperma_album)	(Burretiokentia_grandiflora	(Veitchia_spiralis	Kentiopsis_piersoniorum))))))	(Pseudophoenix_vinifera	Pelagodoxa_henryana)))	(Phoenix_dactylifera	(Serenoa_repens	Sabal_domingensis)))	((Podococcus_barteri	(Orania_palindan	Sclerosperma_profizianum))	(Chamaedorea_seifrizii	Roystonea_regia))))	Leopoldinia_pulchra))	Kingia_australis);
((Nypa_fruticans	(((((Chamaedorea_seifrizii	Podococcus_barteri)	(Orania_palindan	Sclerosperma_profizianum))	((((Elaeis_guineensis	Elaeis_oleifera)	Bactris_major)	Attalea_speciosa)	((Reinhardtia_latisecta	Reinhardtia_paiewonskiana)	(Reinhardtia_simplex	Reinhardtia_gracilis))))	Roystonea_regia)	((Phoenix_dactylifera	(Serenoa_repens	Sabal_domingensis))	((((Geonoma_undata	Manicaria_saccifera)	((((((Prestoea_acuminata	((Burretiokentia_grandiflora	Heterospathe_cagayanensis)	(Kentiopsis_piersoniorum	Veitchia_spiralis)))	Hydriastele_microspadix)	Dypsis_decaryi)	Dictyosperma_album)	(Oenocarpus_bataua	Oenocarpus_minor))	Pelagodoxa_henryana))	(Leopoldinia_pulchra	Pseudophoenix_vinifera))	Iriartea_deltoidea))))	Kingia_australis);
((Nypa_fruticans	((((Podococcus_barteri	(Orania_palindan	Sclerosperma_profizianum))	((((Elaeis_guineensis	Elaeis_oleifera)	Bactris_major)	Attalea_speciosa)	((Reinhardtia_latisecta	Reinhardtia_paiewonskiana)	(Reinhardtia_simplex	Reinhardtia_gracilis))))	(Chamaedorea_seifrizii	Roystonea_regia))	((Phoenix_dactylifera	(Serenoa_repens	Sabal_domingensis))	(((Manicaria_saccifera	(((((Kentiopsis_piersoniorum	((Veitchia_spiralis	Prestoea_acuminata)	(Burretiokentia_grandiflora	Heterospathe_cagayanensis)))	Hydriastele_microspadix)	Dypsis_decaryi)	(Dictyosperma_album	(Oenocarpus_bataua	Oenocarpus_minor)))	(Geonoma_undata	Pelagodoxa_henryana)))	(Leopoldinia_pulchra	Pseudophoenix_vinifera))	Iriartea_deltoidea))))	Kingia_australis);
((Nypa_fruticans	(((Sclerosperma_profizianum	((Podococcus_barteri	((((Elaeis_guineensis	Elaeis_oleifera)	Bactris_major)	Attalea_speciosa)	((Reinhardtia_latisecta	Reinhardtia_paiewonskiana)	(Reinhardtia_simplex	Reinhardtia_gracilis))))	Orania_palindan))	((Sabal_domingensis	(Phoenix_dactylifera	Serenoa_repens))	((((((Pelagodoxa_henryana	Geonoma_undata)	Manicaria_saccifera)	(((Dictyosperma_album	((Heterospathe_cagayanensis	Dypsis_decaryi)	(Prestoea_acuminata	((Kentiopsis_piersoniorum	Veitchia_spiralis)	Burretiokentia_grandiflora))))	Hydriastele_microspadix)	(Oenocarpus_bataua	Oenocarpus_minor)))	(Chamaedorea_seifrizii	Iriartea_deltoidea))	Leopoldinia_pulchra)	Pseudophoenix_vinifera)))	Roystonea_regia))	Kingia_australis);
((Nypa_fruticans	(Podococcus_barteri	(((((Phoenix_dactylifera	(Serenoa_repens	Sabal_domingensis))	((Iriartea_deltoidea	(Leopoldinia_pulchra	Pseudophoenix_vinifera))	(Manicaria_saccifera	((((Hydriastele_microspadix	((Kentiopsis_piersoniorum	Veitchia_spiralis)	Dictyosperma_album))	(Heterospathe_cagayanensis	Dypsis_decaryi))	(Prestoea_acuminata	(Oenocarpus_bataua	Oenocarpus_minor)))	(Pelagodoxa_henryana	(Burretiokentia_grandiflora	Geonoma_undata))))))	((Roystonea_regia	Chamaedorea_seifrizii)	Orania_palindan))	Sclerosperma_profizianum)	((((Elaeis_guineensis	Elaeis_oleifera)	Bactris_major)	Attalea_speciosa)	((Reinhardtia_latisecta	Reinhardtia_paiewonskiana)	(Reinhardtia_simplex	Reinhardtia_gracilis))))))	Kingia_australis);
((Nypa_fruticans	((Pseudophoenix_vinifera	((((((Dictyosperma_album	(Heterospathe_cagayanensis	Dypsis_decaryi))	((Hydriastele_microspadix	Veitchia_spiralis)	Kentiopsis_piersoniorum))	(Prestoea_acuminata	(Oenocarpus_bataua	Oenocarpus_minor)))	(((Burretiokentia_grandiflora	Geonoma_undata)	Manicaria_saccifera)	Pelagodoxa_henryana))	((Sabal_domingensis	(Phoenix_dactylifera	Serenoa_repens))	(Roystonea_regia	((Sclerosperma_profizianum	Orania_palindan)	(Podococcus_barteri	((((Elaeis_guineensis	Elaeis_oleifera)	Bactris_major)	Attalea_speciosa)	((Reinhardtia_latisecta	Reinhardtia_paiewonskiana)	(Reinhardtia_simplex	Reinhardtia_gracilis))))))))	(Chamaedorea_seifrizii	Iriartea_deltoidea)))	Leopoldinia_pulchra))	Kingia_australis);
((Nypa_fruticans	((Pseudophoenix_vinifera	Leopoldinia_pulchra)	(Iriartea_deltoidea	(((Phoenix_dactylifera	(Serenoa_repens	Sabal_domingensis))	((Chamaedorea_seifrizii	Roystonea_regia)	(Orania_palindan	((Podococcus_barteri	((((Elaeis_guineensis	Elaeis_oleifera)	Bactris_major)	Attalea_speciosa)	((Reinhardtia_latisecta	Reinhardtia_paiewonskiana)	(Reinhardtia_simplex	Reinhardtia_gracilis))))	Sclerosperma_profizianum))))	((Manicaria_saccifera	(Geonoma_undata	Pelagodoxa_henryana))	(((((((Burretiokentia_grandiflora	Heterospathe_cagayanensis)	Kentiopsis_piersoniorum)	Veitchia_spiralis)	Hydriastele_microspadix)	Dypsis_decaryi)	Dictyosperma_album)	(Prestoea_acuminata	(Oenocarpus_bataua	Oenocarpus_minor))))))))	Kingia_australis);
((Nypa_fruticans	(((Phoenix_dactylifera	Sabal_domingensis)	(Serenoa_repens	(((Chamaedorea_seifrizii	Roystonea_regia)	(((Orania_palindan	((((Elaeis_guineensis	Elaeis_oleifera)	Bactris_major)	Attalea_speciosa)	((Reinhardtia_latisecta	Reinhardtia_paiewonskiana)	(Reinhardtia_simplex	Reinhardtia_gracilis))))	Podococcus_barteri)	Sclerosperma_profizianum))	(Pseudophoenix_vinifera	(Iriartea_deltoidea	(Manicaria_saccifera	((Geonoma_undata	(Oenocarpus_bataua	Oenocarpus_minor))	(Pelagodoxa_henryana	((((Heterospathe_cagayanensis	Prestoea_acuminata)	((Veitchia_spiralis	Kentiopsis_piersoniorum)	Burretiokentia_grandiflora))	(Hydriastele_microspadix	Dypsis_decaryi))	Dictyosperma_album)))))))))	Leopoldinia_pulchra))	Kingia_australis);
((Nypa_fruticans	(((((Elaeis_guineensis	Elaeis_oleifera)	Bactris_major)	Attalea_speciosa)	((Reinhardtia_latisecta	Reinhardtia_paiewonskiana)	(Reinhardtia_simplex	Reinhardtia_gracilis)))	(((((Sabal_domingensis	Phoenix_dactylifera)	Serenoa_repens)	((Pelagodoxa_henryana	(Burretiokentia_grandiflora	Iriartea_deltoidea))	((Leopoldinia_pulchra	(Manicaria_saccifera	Geonoma_undata))	((Prestoea_acuminata	(Oenocarpus_bataua	Oenocarpus_minor))	((((Pseudophoenix_vinifera	((Veitchia_spiralis	Hydriastele_microspadix)	Heterospathe_cagayanensis))	Kentiopsis_piersoniorum)	Dictyosperma_album)	Dypsis_decaryi)))))	(Chamaedorea_seifrizii	Roystonea_regia))	((Sclerosperma_profizianum	Podococcus_barteri)	Orania_palindan))))	Kingia_australis);
((((Podococcus_barteri	(((((Elaeis_guineensis	Elaeis_oleifera)	Bactris_major)	(((Reinhardtia_gracilis	Reinhardtia_simplex)	(Reinhardtia_paiewonskiana	Reinhardtia_latisecta))	Attalea_speciosa))	(((((Prestoea_acuminata	(Oenocarpus_minor	Oenocarpus_bataua))	((Dictyosperma_album	(((Burretiokentia_grandiflora	Heterospathe_cagayanensis)	(Veitchia_spiralis	Kentiopsis_piersoniorum))	Hydriastele_microspadix))	Dypsis_decaryi))	(Geonoma_undata	Manicaria_saccifera))	Pelagodoxa_henryana)	(Pseudophoenix_vinifera	Iriartea_deltoidea)))	((Chamaedorea_seifrizii	Roystonea_regia)	((Phoenix_dactylifera	(Sabal_domingensis	Serenoa_repens))	(Orania_palindan	Sclerosperma_profizianum)))))	Leopoldinia_pulchra)	Nypa_fruticans)	Kingia_australis);
((((((Podococcus_barteri	(((Elaeis_guineensis	Elaeis_oleifera)	Bactris_major)	(((Reinhardtia_paiewonskiana	Reinhardtia_latisecta)	((Leopoldinia_pulchra	Reinhardtia_gracilis)	Reinhardtia_simplex))	Attalea_speciosa)))	Orania_palindan)	Sclerosperma_profizianum)	((((Manicaria_saccifera	(((Hydriastele_microspadix	(Dictyosperma_album	(Veitchia_spiralis	((Prestoea_acuminata	Burretiokentia_grandiflora)	Kentiopsis_piersoniorum))))	(Heterospathe_cagayanensis	Dypsis_decaryi))	((Oenocarpus_minor	Oenocarpus_bataua)	(Geonoma_undata	Pelagodoxa_henryana))))	(Pseudophoenix_vinifera	Iriartea_deltoidea))	((Phoenix_dactylifera	Sabal_domingensis)	Serenoa_repens))	(Chamaedorea_seifrizii	Roystonea_regia)))	Nypa_fruticans)	Kingia_australis);
(((((((((Pelagodoxa_henryana	Geonoma_undata)	Manicaria_saccifera)	(Prestoea_acuminata	(Oenocarpus_minor	Oenocarpus_bataua)))	(((Hydriastele_microspadix	(((Veitchia_spiralis	Kentiopsis_piersoniorum)	Burretiokentia_grandiflora)	Heterospathe_cagayanensis))	Dypsis_decaryi)	Dictyosperma_album))	(Pseudophoenix_vinifera	Iriartea_deltoidea))	(Phoenix_dactylifera	(Sabal_domingensis	Serenoa_repens)))	(Chamaedorea_seifrizii	((((Podococcus_barteri	((Attalea_speciosa	((Elaeis_guineensis	Elaeis_oleifera)	Bactris_major))	((Reinhardtia_paiewonskiana	Reinhardtia_latisecta)	(Reinhardtia_gracilis	Reinhardtia_simplex))))	Orania_palindan)	Sclerosperma_profizianum)	Roystonea_regia)))	(Leopoldinia_pulchra	Nypa_fruticans))	Kingia_australis);
((((((((Pelagodoxa_henryana	Geonoma_undata)	Manicaria_saccifera)	((Burretiokentia_grandiflora	Oenocarpus_bataua)	Oenocarpus_minor))	(((Hydriastele_microspadix	Veitchia_spiralis)	Prestoea_acuminata)	((Dictyosperma_album	Kentiopsis_piersoniorum)	(Dypsis_decaryi	Heterospathe_cagayanensis))))	((Leopoldinia_pulchra	Pseudophoenix_vinifera)	Iriartea_deltoidea))	(((Chamaedorea_seifrizii	(((Podococcus_barteri	((Attalea_speciosa	((Elaeis_guineensis	Elaeis_oleifera)	Bactris_major))	((Reinhardtia_paiewonskiana	Reinhardtia_latisecta)	(Reinhardtia_gracilis	Reinhardtia_simplex))))	Orania_palindan)	Sclerosperma_profizianum))	Roystonea_regia)	(Serenoa_repens	(Phoenix_dactylifera	Sabal_domingensis))))	Nypa_fruticans)	Kingia_australis);
(((Roystonea_regia	(((Serenoa_repens	(Phoenix_dactylifera	Sabal_domingensis))	(Iriartea_deltoidea	((((Prestoea_acuminata	(Oenocarpus_bataua	Oenocarpus_minor))	((((Kentiopsis_piersoniorum	(Burretiokentia_grandiflora	Veitchia_spiralis))	Dictyosperma_album)	(Dypsis_decaryi	Heterospathe_cagayanensis))	Hydriastele_microspadix))	((Pelagodoxa_henryana	Geonoma_undata)	Manicaria_saccifera))	Pseudophoenix_vinifera)))	((((Attalea_speciosa	((Elaeis_guineensis	Elaeis_oleifera)	Bactris_major))	((Reinhardtia_paiewonskiana	Reinhardtia_latisecta)	(Leopoldinia_pulchra	(Reinhardtia_gracilis	Reinhardtia_simplex))))	((Chamaedorea_seifrizii	Podococcus_barteri)	Orania_palindan))	Sclerosperma_profizianum)))	Nypa_fruticans)	Kingia_australis);
((Leopoldinia_pulchra	(((Pelagodoxa_henryana	(((Pseudophoenix_vinifera	Iriartea_deltoidea)	(Oenocarpus_bataua	Oenocarpus_minor))	(((((Kentiopsis_piersoniorum	Veitchia_spiralis)	Dypsis_decaryi)	(Prestoea_acuminata	Dictyosperma_album))	(Heterospathe_cagayanensis	Hydriastele_microspadix))	((Geonoma_undata	Burretiokentia_grandiflora)	Manicaria_saccifera))))	((((((Attalea_speciosa	((Elaeis_guineensis	Elaeis_oleifera)	Bactris_major))	((Reinhardtia_paiewonskiana	Reinhardtia_latisecta)	(Reinhardtia_gracilis	Reinhardtia_simplex)))	Podococcus_barteri)	(Orania_palindan	Sclerosperma_profizianum))	(Chamaedorea_seifrizii	Roystonea_regia))	(Phoenix_dactylifera	(Sabal_domingensis	Serenoa_repens))))	Nypa_fruticans))	Kingia_australis);
(((((Attalea_speciosa	((Leopoldinia_pulchra	(Elaeis_guineensis	Elaeis_oleifera))	Bactris_major))	((Reinhardtia_paiewonskiana	Reinhardtia_latisecta)	(Reinhardtia_gracilis	Reinhardtia_simplex)))	(Podococcus_barteri	(Sclerosperma_profizianum	((Roystonea_regia	Orania_palindan)	((Chamaedorea_seifrizii	((Phoenix_dactylifera	Sabal_domingensis)	Serenoa_repens))	(Iriartea_deltoidea	(((((Dictyosperma_album	(Burretiokentia_grandiflora	Kentiopsis_piersoniorum))	(Hydriastele_microspadix	Veitchia_spiralis))	(Dypsis_decaryi	Heterospathe_cagayanensis))	((Prestoea_acuminata	(Oenocarpus_bataua	Oenocarpus_minor))	(Pelagodoxa_henryana	(Geonoma_undata	Manicaria_saccifera))))	Pseudophoenix_vinifera)))))))	Nypa_fruticans)	Kingia_australis);
(((((Phoenix_dactylifera	(Sabal_domingensis	Serenoa_repens))	(Iriartea_deltoidea	(((Prestoea_acuminata	(Oenocarpus_bataua	Oenocarpus_minor))	((Dypsis_decaryi	((Pelagodoxa_henryana	(Burretiokentia_grandiflora	Geonoma_undata))	Manicaria_saccifera))	(((Hydriastele_microspadix	Veitchia_spiralis)	(Kentiopsis_piersoniorum	Heterospathe_cagayanensis))	Dictyosperma_album)))	Pseudophoenix_vinifera)))	((Sclerosperma_profizianum	((((Attalea_speciosa	((Leopoldinia_pulchra	(Elaeis_guineensis	Elaeis_oleifera))	Bactris_major))	((Reinhardtia_paiewonskiana	Reinhardtia_latisecta)	(Reinhardtia_gracilis	Reinhardtia_simplex)))	Podococcus_barteri)	Orania_palindan))	(Chamaedorea_seifrizii	Roystonea_regia)))	Nypa_fruticans)	Kingia_australis);
(((Podococcus_barteri	(((Orania_palindan	Sclerosperma_profizianum)	((Chamaedorea_seifrizii	Roystonea_regia)	((Iriartea_deltoidea	(((((((Prestoea_acuminata	(Burretiokentia_grandiflora	Heterospathe_cagayanensis))	(Kentiopsis_piersoniorum	Veitchia_spiralis))	Hydriastele_microspadix)	(Dypsis_decaryi	Dictyosperma_album))	((Oenocarpus_bataua	Oenocarpus_minor)	Pelagodoxa_henryana))	(Geonoma_undata	Manicaria_saccifera))	Pseudophoenix_vinifera))	(Phoenix_dactylifera	(Sabal_domingensis	Serenoa_repens)))))	(((Leopoldinia_pulchra	(Elaeis_guineensis	Elaeis_oleifera))	(Bactris_major	Attalea_speciosa))	((Reinhardtia_paiewonskiana	Reinhardtia_latisecta)	(Reinhardtia_gracilis	Reinhardtia_simplex)))))	Nypa_fruticans)	Kingia_australis);
(((Pseudophoenix_vinifera	((((Phoenix_dactylifera	(Sabal_domingensis	Serenoa_repens))	((Orania_palindan	(Podococcus_barteri	((Attalea_speciosa	((Leopoldinia_pulchra	(Elaeis_guineensis	Elaeis_oleifera))	Bactris_major))	((Sclerosperma_profizianum	(Reinhardtia_paiewonskiana	Reinhardtia_latisecta))	(Reinhardtia_gracilis	Reinhardtia_simplex)))))	(Chamaedorea_seifrizii	Roystonea_regia)))	(Burretiokentia_grandiflora	Iriartea_deltoidea))	(((((Prestoea_acuminata	(Oenocarpus_bataua	Oenocarpus_minor))	Geonoma_undata)	(((Dictyosperma_album	(Kentiopsis_piersoniorum	Veitchia_spiralis))	Hydriastele_microspadix)	(Dypsis_decaryi	Heterospathe_cagayanensis)))	Manicaria_saccifera)	Pelagodoxa_henryana)))	Nypa_fruticans)	Kingia_australis);
((Nypa_fruticans	(Orania_palindan	((((((Reinhardtia_paiewonskiana	Reinhardtia_latisecta)	(Reinhardtia_gracilis	Reinhardtia_simplex))	(Attalea_speciosa	(Bactris_major	(Elaeis_guineensis	Elaeis_oleifera))))	((Phoenix_dactylifera	(Serenoa_repens	Sabal_domingensis))	(((((Oenocarpus_bataua	Oenocarpus_minor)	((Dictyosperma_album	((((Veitchia_spiralis	Kentiopsis_piersoniorum)	Prestoea_acuminata)	(Heterospathe_cagayanensis	Burretiokentia_grandiflora))	Hydriastele_microspadix))	Dypsis_decaryi))	(Manicaria_saccifera	Geonoma_undata))	(Iriartea_deltoidea	(Leopoldinia_pulchra	Pseudophoenix_vinifera)))	Pelagodoxa_henryana)))	(Roystonea_regia	Chamaedorea_seifrizii))	(Podococcus_barteri	Sclerosperma_profizianum))))	Kingia_australis);
((Nypa_fruticans	(((Chamaedorea_seifrizii	Sabal_domingensis)	Phoenix_dactylifera)	(((Leopoldinia_pulchra	Pseudophoenix_vinifera)	((((Oenocarpus_bataua	Oenocarpus_minor)	((((Burretiokentia_grandiflora	(Veitchia_spiralis	Kentiopsis_piersoniorum))	Dictyosperma_album)	((Dypsis_decaryi	Heterospathe_cagayanensis)	Hydriastele_microspadix))	Prestoea_acuminata))	(Manicaria_saccifera	(Pelagodoxa_henryana	Geonoma_undata)))	Iriartea_deltoidea))	((Roystonea_regia	(Serenoa_repens	Orania_palindan))	(Sclerosperma_profizianum	((((Reinhardtia_paiewonskiana	Reinhardtia_latisecta)	(Reinhardtia_gracilis	Reinhardtia_simplex))	((Elaeis_guineensis	Elaeis_oleifera)	(Attalea_speciosa	Bactris_major)))	Podococcus_barteri))))))	Kingia_australis);
((Nypa_fruticans	(Pseudophoenix_vinifera	(((((Serenoa_repens	(Sabal_domingensis	Phoenix_dactylifera))	((Chamaedorea_seifrizii	Roystonea_regia)	(Sclerosperma_profizianum	(Orania_palindan	((((Reinhardtia_paiewonskiana	Reinhardtia_latisecta)	(Reinhardtia_gracilis	Reinhardtia_simplex))	(((Elaeis_guineensis	Elaeis_oleifera)	Bactris_major)	Attalea_speciosa))	Podococcus_barteri)))))	((((Burretiokentia_grandiflora	Oenocarpus_bataua)	Oenocarpus_minor)	(((Dypsis_decaryi	Heterospathe_cagayanensis)	(Hydriastele_microspadix	((Veitchia_spiralis	Kentiopsis_piersoniorum)	Dictyosperma_album)))	Prestoea_acuminata))	(Manicaria_saccifera	(Pelagodoxa_henryana	Geonoma_undata))))	Iriartea_deltoidea)	Leopoldinia_pulchra)))	Kingia_australis);
((Nypa_fruticans	(Phoenix_dactylifera	((((Roystonea_regia	(Sclerosperma_profizianum	(Orania_palindan	((((Reinhardtia_paiewonskiana	Reinhardtia_latisecta)	(Reinhardtia_gracilis	Reinhardtia_simplex))	(((Elaeis_guineensis	Elaeis_oleifera)	Bactris_major)	Attalea_speciosa))	Podococcus_barteri))))	(Chamaedorea_seifrizii	(Pseudophoenix_vinifera	((((((Veitchia_spiralis	Kentiopsis_piersoniorum)	(Hydriastele_microspadix	Dictyosperma_album))	(Dypsis_decaryi	(Burretiokentia_grandiflora	Heterospathe_cagayanensis)))	((Leopoldinia_pulchra	Prestoea_acuminata)	(Oenocarpus_bataua	Oenocarpus_minor)))	(Manicaria_saccifera	(Pelagodoxa_henryana	Geonoma_undata)))	Iriartea_deltoidea))))	Serenoa_repens)	Sabal_domingensis)))	Kingia_australis);
((Nypa_fruticans	((((Reinhardtia_paiewonskiana	Reinhardtia_latisecta)	(Reinhardtia_gracilis	Reinhardtia_simplex))	(((Elaeis_guineensis	Elaeis_oleifera)	Bactris_major)	Attalea_speciosa))	(((Sclerosperma_profizianum	Podococcus_barteri)	((Chamaedorea_seifrizii	Roystonea_regia)	Orania_palindan))	((((Leopoldinia_pulchra	Pseudophoenix_vinifera)	((((Burretiokentia_grandiflora	Geonoma_undata)	((Prestoea_acuminata	(Oenocarpus_bataua	Oenocarpus_minor))	(((Veitchia_spiralis	Kentiopsis_piersoniorum)	Dictyosperma_album)	(Hydriastele_microspadix	(Dypsis_decaryi	Heterospathe_cagayanensis)))))	Pelagodoxa_henryana)	Manicaria_saccifera))	Iriartea_deltoidea)	(Phoenix_dactylifera	(Sabal_domingensis	Serenoa_repens))))))	Kingia_australis);
((Nypa_fruticans	(((Iriartea_deltoidea	(((Serenoa_repens	(Phoenix_dactylifera	Sabal_domingensis))	(((Sclerosperma_profizianum	Orania_palindan)	(Podococcus_barteri	(((Reinhardtia_paiewonskiana	Reinhardtia_latisecta)	(Reinhardtia_gracilis	Reinhardtia_simplex))	(((Elaeis_guineensis	Elaeis_oleifera)	Bactris_major)	Attalea_speciosa))))	(Chamaedorea_seifrizii	Roystonea_regia)))	(((Pelagodoxa_henryana	Manicaria_saccifera)	((Burretiokentia_grandiflora	Geonoma_undata)	(Dypsis_decaryi	(((Hydriastele_microspadix	Heterospathe_cagayanensis)	(Veitchia_spiralis	Kentiopsis_piersoniorum))	Dictyosperma_album))))	(Prestoea_acuminata	(Oenocarpus_bataua	Oenocarpus_minor)))))	Pseudophoenix_vinifera)	Leopoldinia_pulchra))	Kingia_australis);
((Nypa_fruticans	(((Iriartea_deltoidea	(((Sabal_domingensis	(Serenoa_repens	Phoenix_dactylifera))	((((((Reinhardtia_paiewonskiana	Reinhardtia_latisecta)	(Reinhardtia_gracilis	Reinhardtia_simplex))	(((Elaeis_guineensis	Elaeis_oleifera)	Bactris_major)	Attalea_speciosa))	(Podococcus_barteri	Orania_palindan))	Sclerosperma_profizianum)	(Chamaedorea_seifrizii	Roystonea_regia)))	(Manicaria_saccifera	((Pelagodoxa_henryana	Geonoma_undata)	((Oenocarpus_bataua	Oenocarpus_minor)	(((((Burretiokentia_grandiflora	Heterospathe_cagayanensis)	(Prestoea_acuminata	(Veitchia_spiralis	Kentiopsis_piersoniorum)))	Dictyosperma_album)	Hydriastele_microspadix)	Dypsis_decaryi))))))	Pseudophoenix_vinifera)	Leopoldinia_pulchra))	Kingia_australis);
((Nypa_fruticans	((((Reinhardtia_paiewonskiana	Reinhardtia_latisecta)	(Reinhardtia_gracilis	Reinhardtia_simplex))	(((Elaeis_guineensis	Elaeis_oleifera)	Bactris_major)	Attalea_speciosa))	((((Chamaedorea_seifrizii	Podococcus_barteri)	(Orania_palindan	Sclerosperma_profizianum))	(Roystonea_regia	((Sabal_domingensis	Serenoa_repens)	Phoenix_dactylifera)))	((((Dypsis_decaryi	((Pelagodoxa_henryana	Geonoma_undata)	Manicaria_saccifera))	(Oenocarpus_bataua	Oenocarpus_minor))	(Dictyosperma_album	(Hydriastele_microspadix	(((Veitchia_spiralis	Kentiopsis_piersoniorum)	Prestoea_acuminata)	(Burretiokentia_grandiflora	Heterospathe_cagayanensis)))))	((Pseudophoenix_vinifera	Leopoldinia_pulchra)	Iriartea_deltoidea)))))	Kingia_australis);
((Nypa_fruticans	((((Iriartea_deltoidea	(Leopoldinia_pulchra	((Geonoma_undata	(((((Pseudophoenix_vinifera	(Burretiokentia_grandiflora	Heterospathe_cagayanensis))	Hydriastele_microspadix)	((Veitchia_spiralis	Kentiopsis_piersoniorum)	Dictyosperma_album))	Dypsis_decaryi)	(Prestoea_acuminata	(Oenocarpus_bataua	Oenocarpus_minor))))	Manicaria_saccifera)))	Pelagodoxa_henryana)	((Sabal_domingensis	Serenoa_repens)	Phoenix_dactylifera))	((Chamaedorea_seifrizii	Roystonea_regia)	(Sclerosperma_profizianum	(Orania_palindan	(Podococcus_barteri	(((Reinhardtia_paiewonskiana	Reinhardtia_latisecta)	(Reinhardtia_gracilis	Reinhardtia_simplex))	(((Elaeis_guineensis	Elaeis_oleifera)	Bactris_major)	Attalea_speciosa))))))))	Kingia_australis);
((Nypa_fruticans	(((Roystonea_regia	(Sclerosperma_profizianum	(Orania_palindan	(Podococcus_barteri	(((Reinhardtia_paiewonskiana	Reinhardtia_latisecta)	(Reinhardtia_gracilis	Reinhardtia_simplex))	(((Elaeis_guineensis	Elaeis_oleifera)	Bactris_major)	Attalea_speciosa))))))	(Chamaedorea_seifrizii	(Iriartea_deltoidea	((((Pelagodoxa_henryana	Geonoma_undata)	(((((Burretiokentia_grandiflora	(Veitchia_spiralis	Kentiopsis_piersoniorum))	Dictyosperma_album)	(Heterospathe_cagayanensis	Dypsis_decaryi))	Hydriastele_microspadix)	(Prestoea_acuminata	(Oenocarpus_bataua	Oenocarpus_minor))))	Manicaria_saccifera)	(Leopoldinia_pulchra	Pseudophoenix_vinifera)))))	(Sabal_domingensis	(Serenoa_repens	Phoenix_dactylifera))))	Kingia_australis);
((Nypa_fruticans	(Pseudophoenix_vinifera	(((Iriartea_deltoidea	((Phoenix_dactylifera	(Serenoa_repens	Sabal_domingensis))	((Chamaedorea_seifrizii	Roystonea_regia)	((Orania_palindan	Sclerosperma_profizianum)	(Podococcus_barteri	((Attalea_speciosa	((Elaeis_oleifera	Elaeis_guineensis)	Bactris_major))	((Reinhardtia_latisecta	Reinhardtia_paiewonskiana)	(Reinhardtia_gracilis	Reinhardtia_simplex))))))))	(((Prestoea_acuminata	(Oenocarpus_bataua	Oenocarpus_minor))	(Dypsis_decaryi	((Dictyosperma_album	(Veitchia_spiralis	Kentiopsis_piersoniorum))	((Burretiokentia_grandiflora	Heterospathe_cagayanensis)	Hydriastele_microspadix))))	((Pelagodoxa_henryana	Geonoma_undata)	Manicaria_saccifera)))	Leopoldinia_pulchra)))	Kingia_australis);
(((Leopoldinia_pulchra	Nypa_fruticans)	(((Chamaedorea_seifrizii	Phoenix_dactylifera)	(Serenoa_repens	Sabal_domingensis))	((((((Prestoea_acuminata	(Oenocarpus_bataua	Oenocarpus_minor))	(((Hydriastele_microspadix	Veitchia_spiralis)	Kentiopsis_piersoniorum)	(Dictyosperma_album	(Heterospathe_cagayanensis	Dypsis_decaryi))))	((Pelagodoxa_henryana	(Burretiokentia_grandiflora	Geonoma_undata))	Manicaria_saccifera))	(Pseudophoenix_vinifera	Iriartea_deltoidea))	Sclerosperma_profizianum)	(Roystonea_regia	(Orania_palindan	(Podococcus_barteri	((Attalea_speciosa	((Elaeis_oleifera	Elaeis_guineensis)	Bactris_major))	((Reinhardtia_latisecta	Reinhardtia_paiewonskiana)	(Reinhardtia_gracilis	Reinhardtia_simplex)))))))))	Kingia_australis);
((Nypa_fruticans	(Podococcus_barteri	(((Attalea_speciosa	((Elaeis_oleifera	Elaeis_guineensis)	Bactris_major))	((Reinhardtia_latisecta	(Leopoldinia_pulchra	Reinhardtia_paiewonskiana))	(Reinhardtia_gracilis	Reinhardtia_simplex)))	(((Sclerosperma_profizianum	Orania_palindan)	((((Pelagodoxa_henryana	((Burretiokentia_grandiflora	Geonoma_undata)	Manicaria_saccifera))	((Dictyosperma_album	(Dypsis_decaryi	(((Prestoea_acuminata	(Hydriastele_microspadix	Veitchia_spiralis))	Kentiopsis_piersoniorum)	Heterospathe_cagayanensis)))	(Pseudophoenix_vinifera	(Oenocarpus_bataua	Oenocarpus_minor))))	Iriartea_deltoidea)	(Serenoa_repens	(Phoenix_dactylifera	(Chamaedorea_seifrizii	Sabal_domingensis)))))	Roystonea_regia))))	Kingia_australis);
(((Leopoldinia_pulchra	Nypa_fruticans)	(Pseudophoenix_vinifera	(((((Oenocarpus_bataua	Oenocarpus_minor)	(Geonoma_undata	(Dictyosperma_album	(Dypsis_decaryi	(((Veitchia_spiralis	Kentiopsis_piersoniorum)	(Prestoea_acuminata	(Burretiokentia_grandiflora	Heterospathe_cagayanensis)))	Hydriastele_microspadix)))))	Pelagodoxa_henryana)	Manicaria_saccifera)	((Chamaedorea_seifrizii	Iriartea_deltoidea)	((Serenoa_repens	(Phoenix_dactylifera	Sabal_domingensis))	((Sclerosperma_profizianum	Orania_palindan)	(Roystonea_regia	(Podococcus_barteri	((Attalea_speciosa	((Elaeis_oleifera	Elaeis_guineensis)	Bactris_major))	((Reinhardtia_latisecta	Reinhardtia_paiewonskiana)	(Reinhardtia_gracilis	Reinhardtia_simplex)))))))))))	Kingia_australis);
(((Leopoldinia_pulchra	Nypa_fruticans)	(Pseudophoenix_vinifera	(((((Oenocarpus_bataua	Oenocarpus_minor)	(Manicaria_saccifera	(Geonoma_undata	Pelagodoxa_henryana)))	(Dypsis_decaryi	((((Veitchia_spiralis	Kentiopsis_piersoniorum)	(Heterospathe_cagayanensis	(Prestoea_acuminata	Burretiokentia_grandiflora)))	Hydriastele_microspadix)	Dictyosperma_album)))	((Serenoa_repens	(Phoenix_dactylifera	Sabal_domingensis))	((Roystonea_regia	Chamaedorea_seifrizii)	(Sclerosperma_profizianum	(Orania_palindan	(Podococcus_barteri	((Attalea_speciosa	((Elaeis_oleifera	Elaeis_guineensis)	Bactris_major))	((Reinhardtia_latisecta	Reinhardtia_paiewonskiana)	(Reinhardtia_gracilis	Reinhardtia_simplex)))))))))	Iriartea_deltoidea)))	Kingia_australis);
((Nypa_fruticans	((Phoenix_dactylifera	Sabal_domingensis)	(((Roystonea_regia	Chamaedorea_seifrizii)	((Serenoa_repens	Sclerosperma_profizianum)	(Orania_palindan	(Podococcus_barteri	((Attalea_speciosa	((Elaeis_oleifera	Elaeis_guineensis)	Bactris_major))	((Reinhardtia_latisecta	Reinhardtia_paiewonskiana)	(Reinhardtia_gracilis	Reinhardtia_simplex)))))))	((Pseudophoenix_vinifera	Leopoldinia_pulchra)	((((Prestoea_acuminata	(Oenocarpus_bataua	Oenocarpus_minor))	(Manicaria_saccifera	((Burretiokentia_grandiflora	Geonoma_undata)	Pelagodoxa_henryana)))	((Dictyosperma_album	((Veitchia_spiralis	Kentiopsis_piersoniorum)	(Heterospathe_cagayanensis	Hydriastele_microspadix)))	Dypsis_decaryi))	Iriartea_deltoidea)))))	Kingia_australis);
((Nypa_fruticans	((Chamaedorea_seifrizii	Podococcus_barteri)	(((((Attalea_speciosa	((Elaeis_oleifera	Elaeis_guineensis)	Bactris_major))	((Reinhardtia_latisecta	Reinhardtia_paiewonskiana)	(Reinhardtia_gracilis	Reinhardtia_simplex)))	(((Pseudophoenix_vinifera	Leopoldinia_pulchra)	((Manicaria_saccifera	((Burretiokentia_grandiflora	Geonoma_undata)	Pelagodoxa_henryana))	((Hydriastele_microspadix	((Dictyosperma_album	(Prestoea_acuminata	(Heterospathe_cagayanensis	(Veitchia_spiralis	Kentiopsis_piersoniorum))))	Dypsis_decaryi))	(Oenocarpus_bataua	Oenocarpus_minor))))	Iriartea_deltoidea))	(Roystonea_regia	(Serenoa_repens	(Phoenix_dactylifera	Sabal_domingensis))))	(Sclerosperma_profizianum	Orania_palindan))))	Kingia_australis);
((Nypa_fruticans	((Chamaedorea_seifrizii	Podococcus_barteri)	(Sclerosperma_profizianum	(Orania_palindan	((((Attalea_speciosa	((Elaeis_oleifera	Elaeis_guineensis)	Bactris_major))	((Reinhardtia_latisecta	Reinhardtia_paiewonskiana)	(Reinhardtia_gracilis	Reinhardtia_simplex)))	(((Pseudophoenix_vinifera	Leopoldinia_pulchra)	(((Geonoma_undata	Manicaria_saccifera)	Pelagodoxa_henryana)	((Burretiokentia_grandiflora	(Hydriastele_microspadix	((Dypsis_decaryi	Heterospathe_cagayanensis)	(Dictyosperma_album	(Veitchia_spiralis	Kentiopsis_piersoniorum)))))	(Prestoea_acuminata	(Oenocarpus_bataua	Oenocarpus_minor)))))	Iriartea_deltoidea))	(Roystonea_regia	(Serenoa_repens	(Phoenix_dactylifera	Sabal_domingensis))))))))	Kingia_australis);
((Nypa_fruticans	(((Phoenix_dactylifera	Sabal_domingensis)	((((((Attalea_speciosa	((Elaeis_oleifera	Elaeis_guineensis)	Bactris_major))	((Reinhardtia_latisecta	Reinhardtia_paiewonskiana)	(Reinhardtia_gracilis	Reinhardtia_simplex)))	Podococcus_barteri)	(Sclerosperma_profizianum	(Chamaedorea_seifrizii	Orania_palindan)))	(Serenoa_repens	((Pseudophoenix_vinifera	(Manicaria_saccifera	(Pelagodoxa_henryana	(((((Burretiokentia_grandiflora	Heterospathe_cagayanensis)	Hydriastele_microspadix)	(Veitchia_spiralis	Kentiopsis_piersoniorum))	(Dypsis_decaryi	Dictyosperma_album))	((Geonoma_undata	Prestoea_acuminata)	(Oenocarpus_bataua	Oenocarpus_minor))))))	Iriartea_deltoidea)))	Roystonea_regia))	Leopoldinia_pulchra))	Kingia_australis);
(((Nypa_fruticans	Leopoldinia_pulchra)	(((Roystonea_regia	(((Orania_palindan	((Attalea_speciosa	((Elaeis_oleifera	Elaeis_guineensis)	Bactris_major))	((Reinhardtia_latisecta	Reinhardtia_paiewonskiana)	(Reinhardtia_gracilis	Reinhardtia_simplex))))	(Chamaedorea_seifrizii	Podococcus_barteri))	Sclerosperma_profizianum))	(Serenoa_repens	(Phoenix_dactylifera	Sabal_domingensis)))	((Iriartea_deltoidea	(((((Prestoea_acuminata	(Oenocarpus_bataua	Oenocarpus_minor))	Geonoma_undata)	(((((Veitchia_spiralis	Kentiopsis_piersoniorum)	Dictyosperma_album)	(Burretiokentia_grandiflora	Heterospathe_cagayanensis))	Dypsis_decaryi)	Hydriastele_microspadix))	Pelagodoxa_henryana)	Manicaria_saccifera))	Pseudophoenix_vinifera)))	Kingia_australis);
((Nypa_fruticans	((Pseudophoenix_vinifera	((((((((Attalea_speciosa	((Elaeis_oleifera	Elaeis_guineensis)	Bactris_major))	((Reinhardtia_latisecta	Reinhardtia_paiewonskiana)	(Reinhardtia_simplex	Reinhardtia_gracilis)))	Podococcus_barteri)	Orania_palindan)	(Sclerosperma_profizianum	Roystonea_regia))	(Serenoa_repens	(Sabal_domingensis	Phoenix_dactylifera)))	(Chamaedorea_seifrizii	Iriartea_deltoidea))	((Manicaria_saccifera	(Pelagodoxa_henryana	Geonoma_undata))	((Prestoea_acuminata	(Oenocarpus_bataua	Oenocarpus_minor))	(Dictyosperma_album	(Dypsis_decaryi	(((Veitchia_spiralis	Kentiopsis_piersoniorum)	(Heterospathe_cagayanensis	Burretiokentia_grandiflora))	Hydriastele_microspadix)))))))	Leopoldinia_pulchra))	Kingia_australis);
((Nypa_fruticans	((Sclerosperma_profizianum	(Orania_palindan	(((Attalea_speciosa	((Elaeis_oleifera	Elaeis_guineensis)	Bactris_major))	((Reinhardtia_latisecta	Reinhardtia_paiewonskiana)	(Reinhardtia_simplex	Reinhardtia_gracilis)))	Podococcus_barteri)))	(Roystonea_regia	(((Serenoa_repens	(Sabal_domingensis	Phoenix_dactylifera))	((((((Prestoea_acuminata	((Veitchia_spiralis	Kentiopsis_piersoniorum)	(Heterospathe_cagayanensis	Burretiokentia_grandiflora)))	Hydriastele_microspadix)	Dypsis_decaryi)	Dictyosperma_album)	(Pelagodoxa_henryana	(Manicaria_saccifera	((Oenocarpus_bataua	Oenocarpus_minor)	Geonoma_undata))))	(Iriartea_deltoidea	(Leopoldinia_pulchra	Pseudophoenix_vinifera))))	Chamaedorea_seifrizii))))	Kingia_australis);
((Nypa_fruticans	((Podococcus_barteri	(((((Dypsis_decaryi	Heterospathe_cagayanensis)	(((Veitchia_spiralis	Kentiopsis_piersoniorum)	Dictyosperma_album)	(Burretiokentia_grandiflora	Hydriastele_microspadix)))	((Oenocarpus_bataua	Oenocarpus_minor)	Prestoea_acuminata))	((Pelagodoxa_henryana	Geonoma_undata)	Manicaria_saccifera))	((Chamaedorea_seifrizii	Iriartea_deltoidea)	(Leopoldinia_pulchra	Pseudophoenix_vinifera))))	((((Elaeis_oleifera	Elaeis_guineensis)	(Bactris_major	Attalea_speciosa))	((Reinhardtia_latisecta	Reinhardtia_paiewonskiana)	(Reinhardtia_simplex	Reinhardtia_gracilis)))	((Roystonea_regia	(Sabal_domingensis	(Phoenix_dactylifera	Serenoa_repens)))	(Sclerosperma_profizianum	Orania_palindan)))))	Kingia_australis);
((Nypa_fruticans	(Pseudophoenix_vinifera	(((Sclerosperma_profizianum	(Orania_palindan	(Podococcus_barteri	((Attalea_speciosa	((Elaeis_oleifera	Elaeis_guineensis)	Bactris_major))	((Reinhardtia_latisecta	Reinhardtia_paiewonskiana)	(Leopoldinia_pulchra	(Reinhardtia_simplex	Reinhardtia_gracilis)))))))	(Roystonea_regia	(Serenoa_repens	((Chamaedorea_seifrizii	Sabal_domingensis)	Phoenix_dactylifera))))	(Iriartea_deltoidea	((Pelagodoxa_henryana	((((Burretiokentia_grandiflora	Heterospathe_cagayanensis)	(((Hydriastele_microspadix	Veitchia_spiralis)	(Kentiopsis_piersoniorum	Dictyosperma_album))	Dypsis_decaryi))	Prestoea_acuminata)	(Oenocarpus_bataua	Oenocarpus_minor)))	(Geonoma_undata	Manicaria_saccifera))))))	Kingia_australis);
((Nypa_fruticans	(Pseudophoenix_vinifera	((((((Attalea_speciosa	((Elaeis_oleifera	Elaeis_guineensis)	Bactris_major))	((Reinhardtia_latisecta	Reinhardtia_paiewonskiana)	(Reinhardtia_simplex	Reinhardtia_gracilis)))	((Podococcus_barteri	((Chamaedorea_seifrizii	Roystonea_regia)	(Phoenix_dactylifera	(Serenoa_repens	Sabal_domingensis))))	(Orania_palindan	Sclerosperma_profizianum)))	Iriartea_deltoidea)	((((((Dypsis_decaryi	Heterospathe_cagayanensis)	(((Hydriastele_microspadix	Veitchia_spiralis)	(Burretiokentia_grandiflora	Kentiopsis_piersoniorum))	Dictyosperma_album))	Prestoea_acuminata)	(Oenocarpus_bataua	Oenocarpus_minor))	Pelagodoxa_henryana)	(Geonoma_undata	Manicaria_saccifera)))	Leopoldinia_pulchra)))	Kingia_australis);
((((Pseudophoenix_vinifera	(Iriartea_deltoidea	(((((Orania_palindan	(Podococcus_barteri	((Attalea_speciosa	((Elaeis_oleifera	Elaeis_guineensis)	Bactris_major))	((Reinhardtia_latisecta	Reinhardtia_paiewonskiana)	(Reinhardtia_simplex	Reinhardtia_gracilis)))))	Sclerosperma_profizianum)	(Chamaedorea_seifrizii	Roystonea_regia))	(Serenoa_repens	(Sabal_domingensis	Phoenix_dactylifera)))	(((Geonoma_undata	((((((Burretiokentia_grandiflora	Heterospathe_cagayanensis)	(Prestoea_acuminata	(Veitchia_spiralis	Kentiopsis_piersoniorum)))	Hydriastele_microspadix)	Dypsis_decaryi)	Dictyosperma_album)	(Oenocarpus_bataua	Oenocarpus_minor)))	Pelagodoxa_henryana)	Manicaria_saccifera))))	Leopoldinia_pulchra)	Nypa_fruticans)	Kingia_australis);
((((Pseudophoenix_vinifera	(Iriartea_deltoidea	(((((Chamaedorea_seifrizii	Sclerosperma_profizianum)	(Roystonea_regia	(Serenoa_repens	Orania_palindan)))	(Podococcus_barteri	((Attalea_speciosa	((Elaeis_oleifera	Elaeis_guineensis)	Bactris_major))	((Reinhardtia_latisecta	Reinhardtia_paiewonskiana)	(Reinhardtia_simplex	Reinhardtia_gracilis)))))	(Sabal_domingensis	Phoenix_dactylifera))	((((Veitchia_spiralis	Kentiopsis_piersoniorum)	(Hydriastele_microspadix	(Heterospathe_cagayanensis	(Dictyosperma_album	Dypsis_decaryi))))	(Prestoea_acuminata	(Oenocarpus_bataua	Oenocarpus_minor)))	(((Burretiokentia_grandiflora	Geonoma_undata)	Pelagodoxa_henryana)	Manicaria_saccifera)))))	Leopoldinia_pulchra)	Nypa_fruticans)	Kingia_australis);
((((Pseudophoenix_vinifera	((Burretiokentia_grandiflora	Iriartea_deltoidea)	((((Roystonea_regia	(Serenoa_repens	Orania_palindan))	(Sclerosperma_profizianum	(((Attalea_speciosa	((Elaeis_oleifera	Elaeis_guineensis)	Bactris_major))	((Reinhardtia_latisecta	Reinhardtia_paiewonskiana)	(Reinhardtia_simplex	Reinhardtia_gracilis)))	Podococcus_barteri)))	((Chamaedorea_seifrizii	Sabal_domingensis)	Phoenix_dactylifera))	(((((Veitchia_spiralis	Kentiopsis_piersoniorum)	(Dictyosperma_album	Dypsis_decaryi))	(Hydriastele_microspadix	Heterospathe_cagayanensis))	(Prestoea_acuminata	(Oenocarpus_bataua	Oenocarpus_minor)))	((Geonoma_undata	Pelagodoxa_henryana)	Manicaria_saccifera)))))	Leopoldinia_pulchra)	Nypa_fruticans)	Kingia_australis);
((((((Orania_palindan	((Attalea_speciosa	((Elaeis_oleifera	Elaeis_guineensis)	Bactris_major))	((Reinhardtia_latisecta	Reinhardtia_paiewonskiana)	(Reinhardtia_simplex	Reinhardtia_gracilis))))	Podococcus_barteri)	Sclerosperma_profizianum)	(((Serenoa_repens	(Sabal_domingensis	Phoenix_dactylifera))	(Iriartea_deltoidea	((Manicaria_saccifera	(((((Veitchia_spiralis	Kentiopsis_piersoniorum)	(Hydriastele_microspadix	Heterospathe_cagayanensis))	(Dypsis_decaryi	Dictyosperma_album))	(Prestoea_acuminata	(Oenocarpus_bataua	Oenocarpus_minor)))	((Burretiokentia_grandiflora	Geonoma_undata)	Pelagodoxa_henryana)))	(Leopoldinia_pulchra	Pseudophoenix_vinifera))))	(Chamaedorea_seifrizii	Roystonea_regia)))	Nypa_fruticans)	Kingia_australis);
((((((((Serenoa_repens	(Sabal_domingensis	Phoenix_dactylifera))	(Pseudophoenix_vinifera	(Iriartea_deltoidea	(Manicaria_saccifera	((((((Kentiopsis_piersoniorum	(Burretiokentia_grandiflora	Veitchia_spiralis))	Dictyosperma_album)	Hydriastele_microspadix)	(Dypsis_decaryi	Heterospathe_cagayanensis))	(Prestoea_acuminata	(Leopoldinia_pulchra	(Oenocarpus_bataua	Oenocarpus_minor))))	(Geonoma_undata	Pelagodoxa_henryana))))))	Roystonea_regia)	((Orania_palindan	((Attalea_speciosa	((Elaeis_oleifera	Elaeis_guineensis)	Bactris_major))	((Reinhardtia_latisecta	Reinhardtia_paiewonskiana)	(Reinhardtia_simplex	Reinhardtia_gracilis))))	Sclerosperma_profizianum))	Chamaedorea_seifrizii)	Podococcus_barteri)	Nypa_fruticans)	Kingia_australis);
((Nypa_fruticans	((((((Phoenix_dactylifera	(Sabal_domingensis	Serenoa_repens))	((Chamaedorea_seifrizii	Roystonea_regia)	((Orania_palindan	Sclerosperma_profizianum)	(Podococcus_barteri	(((Reinhardtia_gracilis	Reinhardtia_simplex)	(Reinhardtia_latisecta	Reinhardtia_paiewonskiana))	(Attalea_speciosa	((Elaeis_guineensis	Elaeis_oleifera)	Bactris_major)))))))	((((((Heterospathe_cagayanensis	Burretiokentia_grandiflora)	(Prestoea_acuminata	Geonoma_undata))	(Veitchia_spiralis	Kentiopsis_piersoniorum))	(Dypsis_decaryi	Hydriastele_microspadix))	(Dictyosperma_album	(Oenocarpus_bataua	Oenocarpus_minor)))	(Pelagodoxa_henryana	Manicaria_saccifera)))	Iriartea_deltoidea)	Pseudophoenix_vinifera)	Leopoldinia_pulchra))	Kingia_australis);
((Nypa_fruticans	(Pseudophoenix_vinifera	((((((Dictyosperma_album	(Veitchia_spiralis	Kentiopsis_piersoniorum))	((Dypsis_decaryi	Heterospathe_cagayanensis)	((Hydriastele_microspadix	(Oenocarpus_bataua	Oenocarpus_minor))	Prestoea_acuminata)))	(Pelagodoxa_henryana	(Burretiokentia_grandiflora	Geonoma_undata)))	Manicaria_saccifera)	((((Roystonea_regia	(((Sclerosperma_profizianum	Orania_palindan)	(Chamaedorea_seifrizii	Podococcus_barteri))	(Phoenix_dactylifera	Sabal_domingensis)))	(((Reinhardtia_gracilis	Reinhardtia_simplex)	(Reinhardtia_latisecta	Reinhardtia_paiewonskiana))	(Attalea_speciosa	((Elaeis_guineensis	Elaeis_oleifera)	Bactris_major))))	Serenoa_repens)	Iriartea_deltoidea))	Leopoldinia_pulchra)))	Kingia_australis);
((Nypa_fruticans	(Pseudophoenix_vinifera	(((((Phoenix_dactylifera	(Serenoa_repens	Sabal_domingensis))	((((Orania_palindan	Podococcus_barteri)	(((Reinhardtia_gracilis	Reinhardtia_simplex)	(Reinhardtia_latisecta	Reinhardtia_paiewonskiana))	(Attalea_speciosa	((Elaeis_guineensis	Elaeis_oleifera)	Bactris_major))))	Sclerosperma_profizianum)	(Chamaedorea_seifrizii	Roystonea_regia)))	((Manicaria_saccifera	(Burretiokentia_grandiflora	Geonoma_undata))	((Dypsis_decaryi	(Dictyosperma_album	((Veitchia_spiralis	Kentiopsis_piersoniorum)	(Heterospathe_cagayanensis	Hydriastele_microspadix))))	(((Oenocarpus_bataua	Oenocarpus_minor)	Prestoea_acuminata)	Pelagodoxa_henryana))))	Iriartea_deltoidea)	Leopoldinia_pulchra)))	Kingia_australis);
((Nypa_fruticans	(Phoenix_dactylifera	((((((Orania_palindan	(Podococcus_barteri	(((Reinhardtia_gracilis	Reinhardtia_simplex)	(Reinhardtia_latisecta	Reinhardtia_paiewonskiana))	(Attalea_speciosa	((Elaeis_guineensis	Elaeis_oleifera)	Bactris_major)))))	Sclerosperma_profizianum)	(Chamaedorea_seifrizii	Roystonea_regia))	((Leopoldinia_pulchra	Pseudophoenix_vinifera)	(((Manicaria_saccifera	(Pelagodoxa_henryana	(Burretiokentia_grandiflora	Geonoma_undata)))	((((Prestoea_acuminata	(Heterospathe_cagayanensis	(Veitchia_spiralis	Kentiopsis_piersoniorum)))	(Hydriastele_microspadix	Dypsis_decaryi))	Dictyosperma_album)	(Oenocarpus_bataua	Oenocarpus_minor)))	Iriartea_deltoidea)))	Serenoa_repens)	Sabal_domingensis)))	Kingia_australis);
((Nypa_fruticans	((((Reinhardtia_gracilis	Reinhardtia_simplex)	(Leopoldinia_pulchra	(Reinhardtia_latisecta	Reinhardtia_paiewonskiana)))	(Attalea_speciosa	((Elaeis_guineensis	Elaeis_oleifera)	Bactris_major)))	(((Sclerosperma_profizianum	Orania_palindan)	((Chamaedorea_seifrizii	Roystonea_regia)	((Pseudophoenix_vinifera	((Manicaria_saccifera	((Pelagodoxa_henryana	Geonoma_undata)	((((Hydriastele_microspadix	((Veitchia_spiralis	Kentiopsis_piersoniorum)	(Burretiokentia_grandiflora	Heterospathe_cagayanensis)))	Dypsis_decaryi)	Dictyosperma_album)	(Prestoea_acuminata	(Oenocarpus_bataua	Oenocarpus_minor)))))	Iriartea_deltoidea))	(Serenoa_repens	(Sabal_domingensis	Phoenix_dactylifera)))))	Podococcus_barteri)))	Kingia_australis);
((Nypa_fruticans	((Sclerosperma_profizianum	(((((Reinhardtia_gracilis	Reinhardtia_simplex)	(Reinhardtia_latisecta	Reinhardtia_paiewonskiana))	(((Elaeis_guineensis	Elaeis_oleifera)	Bactris_major)	Attalea_speciosa))	Podococcus_barteri)	Orania_palindan))	(Roystonea_regia	(((((((((Heterospathe_cagayanensis	Hydriastele_microspadix)	Dypsis_decaryi)	((Veitchia_spiralis	Kentiopsis_piersoniorum)	Dictyosperma_album))	(Prestoea_acuminata	(Oenocarpus_bataua	Oenocarpus_minor)))	((Manicaria_saccifera	(Burretiokentia_grandiflora	Geonoma_undata))	Pelagodoxa_henryana))	(Leopoldinia_pulchra	Pseudophoenix_vinifera))	Iriartea_deltoidea)	(Phoenix_dactylifera	(Serenoa_repens	Sabal_domingensis)))	Chamaedorea_seifrizii))))	Kingia_australis);
(((Leopoldinia_pulchra	Nypa_fruticans)	((((((Reinhardtia_gracilis	Reinhardtia_simplex)	(Reinhardtia_latisecta	Reinhardtia_paiewonskiana))	(((Elaeis_guineensis	Elaeis_oleifera)	Bactris_major)	Attalea_speciosa))	((((Oenocarpus_bataua	Oenocarpus_minor)	(Hydriastele_microspadix	((Dictyosperma_album	(Prestoea_acuminata	((Burretiokentia_grandiflora	Heterospathe_cagayanensis)	(Veitchia_spiralis	Kentiopsis_piersoniorum))))	Dypsis_decaryi)))	((Geonoma_undata	Pelagodoxa_henryana)	Manicaria_saccifera))	(Pseudophoenix_vinifera	Iriartea_deltoidea)))	(((Chamaedorea_seifrizii	Roystonea_regia)	(Sclerosperma_profizianum	Orania_palindan))	(Serenoa_repens	(Sabal_domingensis	Phoenix_dactylifera))))	Podococcus_barteri))	Kingia_australis);
(((Leopoldinia_pulchra	Nypa_fruticans)	(Pseudophoenix_vinifera	(Iriartea_deltoidea	((((Hydriastele_microspadix	(((Veitchia_spiralis	Kentiopsis_piersoniorum)	(Prestoea_acuminata	Dictyosperma_album))	Burretiokentia_grandiflora))	(Heterospathe_cagayanensis	Dypsis_decaryi))	((Oenocarpus_bataua	Oenocarpus_minor)	((Geonoma_undata	Pelagodoxa_henryana)	Manicaria_saccifera)))	((((Serenoa_repens	Roystonea_regia)	(Sabal_domingensis	Phoenix_dactylifera))	((Chamaedorea_seifrizii	Podococcus_barteri)	(Sclerosperma_profizianum	Orania_palindan)))	(((Reinhardtia_gracilis	Reinhardtia_simplex)	(Reinhardtia_latisecta	Reinhardtia_paiewonskiana))	(((Elaeis_guineensis	Elaeis_oleifera)	Bactris_major)	Attalea_speciosa)))))))	Kingia_australis);
((Nypa_fruticans	(Pseudophoenix_vinifera	((Iriartea_deltoidea	((((Geonoma_undata	Pelagodoxa_henryana)	((Dictyosperma_album	((Burretiokentia_grandiflora	Kentiopsis_piersoniorum)	(Hydriastele_microspadix	Veitchia_spiralis)))	(Heterospathe_cagayanensis	Dypsis_decaryi)))	((Leopoldinia_pulchra	Prestoea_acuminata)	(Oenocarpus_bataua	Oenocarpus_minor)))	Manicaria_saccifera))	((((Chamaedorea_seifrizii	Roystonea_regia)	(Sabal_domingensis	(Serenoa_repens	Phoenix_dactylifera)))	(Podococcus_barteri	(Sclerosperma_profizianum	Orania_palindan)))	(((Reinhardtia_gracilis	Reinhardtia_simplex)	(Reinhardtia_latisecta	Reinhardtia_paiewonskiana))	(((Elaeis_guineensis	Elaeis_oleifera)	Bactris_major)	Attalea_speciosa))))))	Kingia_australis);
((Nypa_fruticans	(Pseudophoenix_vinifera	((((Iriartea_deltoidea	(((Oenocarpus_bataua	Oenocarpus_minor)	((Heterospathe_cagayanensis	Dypsis_decaryi)	(Dictyosperma_album	(Kentiopsis_piersoniorum	(Prestoea_acuminata	(Hydriastele_microspadix	Veitchia_spiralis))))))	(Manicaria_saccifera	(Burretiokentia_grandiflora	Geonoma_undata))))	(((Chamaedorea_seifrizii	Roystonea_regia)	(((Podococcus_barteri	Orania_palindan)	(((Reinhardtia_gracilis	Reinhardtia_simplex)	(Reinhardtia_latisecta	Reinhardtia_paiewonskiana))	(((Elaeis_guineensis	Elaeis_oleifera)	Bactris_major)	Attalea_speciosa)))	Sclerosperma_profizianum))	(Sabal_domingensis	(Serenoa_repens	Phoenix_dactylifera))))	Pelagodoxa_henryana)	Leopoldinia_pulchra)))	Kingia_australis);
((Nypa_fruticans	(Pseudophoenix_vinifera	((Dictyosperma_album	(Dypsis_decaryi	(Hydriastele_microspadix	(Heterospathe_cagayanensis	((Kentiopsis_piersoniorum	Veitchia_spiralis)	(Burretiokentia_grandiflora	Prestoea_acuminata))))))	(((Iriartea_deltoidea	(((((Chamaedorea_seifrizii	Podococcus_barteri)	(Orania_palindan	Sclerosperma_profizianum))	((Attalea_speciosa	((Elaeis_guineensis	Elaeis_oleifera)	Bactris_major))	((Reinhardtia_gracilis	Reinhardtia_simplex)	(Reinhardtia_latisecta	Reinhardtia_paiewonskiana))))	Roystonea_regia)	(Phoenix_dactylifera	(Sabal_domingensis	Serenoa_repens))))	((Leopoldinia_pulchra	(Geonoma_undata	Manicaria_saccifera))	Pelagodoxa_henryana))	(Oenocarpus_bataua	Oenocarpus_minor)))))	Kingia_australis);
(((Leopoldinia_pulchra	(Podococcus_barteri	((Orania_palindan	Sclerosperma_profizianum)	(((Pseudophoenix_vinifera	((Chamaedorea_seifrizii	Iriartea_deltoidea)	((((Hydriastele_microspadix	(Heterospathe_cagayanensis	(Burretiokentia_grandiflora	(Veitchia_spiralis	Kentiopsis_piersoniorum))))	(Pelagodoxa_henryana	Dypsis_decaryi))	((Oenocarpus_bataua	Oenocarpus_minor)	((Geonoma_undata	Prestoea_acuminata)	Dictyosperma_album)))	Manicaria_saccifera)))	((Attalea_speciosa	((Elaeis_guineensis	Elaeis_oleifera)	Bactris_major))	((Reinhardtia_gracilis	Reinhardtia_simplex)	(Reinhardtia_latisecta	Reinhardtia_paiewonskiana))))	(Roystonea_regia	(Serenoa_repens	(Phoenix_dactylifera	Sabal_domingensis)))))))	Nypa_fruticans)	Kingia_australis);
(((Leopoldinia_pulchra	Nypa_fruticans)	(Pseudophoenix_vinifera	((((((Attalea_speciosa	((Elaeis_guineensis	Elaeis_oleifera)	Bactris_major))	((Reinhardtia_gracilis	Reinhardtia_simplex)	(Reinhardtia_latisecta	Reinhardtia_paiewonskiana)))	(Orania_palindan	((Sclerosperma_profizianum	(Podococcus_barteri	Roystonea_regia))	((Serenoa_repens	Sabal_domingensis)	Phoenix_dactylifera))))	Chamaedorea_seifrizii)	Iriartea_deltoidea)	(Manicaria_saccifera	((((Oenocarpus_bataua	Oenocarpus_minor)	Prestoea_acuminata)	(Dypsis_decaryi	(((Dictyosperma_album	(Veitchia_spiralis	Kentiopsis_piersoniorum))	(Heterospathe_cagayanensis	Hydriastele_microspadix))	Burretiokentia_grandiflora)))	(Pelagodoxa_henryana	Geonoma_undata))))))	Kingia_australis);
((Nypa_fruticans	((((((((Sabal_domingensis	Phoenix_dactylifera)	Serenoa_repens)	(((Podococcus_barteri	((Attalea_speciosa	((Elaeis_guineensis	Elaeis_oleifera)	Bactris_major))	((Reinhardtia_gracilis	Reinhardtia_simplex)	(Reinhardtia_latisecta	Reinhardtia_paiewonskiana))))	Orania_palindan)	(Roystonea_regia	Sclerosperma_profizianum)))	Chamaedorea_seifrizii)	Iriartea_deltoidea)	(((Oenocarpus_bataua	Oenocarpus_minor)	(((Prestoea_acuminata	((Veitchia_spiralis	Kentiopsis_piersoniorum)	(Burretiokentia_grandiflora	Heterospathe_cagayanensis)))	Hydriastele_microspadix)	(Dypsis_decaryi	Dictyosperma_album)))	((Pelagodoxa_henryana	Geonoma_undata)	Manicaria_saccifera)))	Pseudophoenix_vinifera)	Leopoldinia_pulchra))	Kingia_australis);
((Nypa_fruticans	((Sabal_domingensis	Phoenix_dactylifera)	(((Roystonea_regia	(Serenoa_repens	Orania_palindan))	(Sclerosperma_profizianum	((Chamaedorea_seifrizii	Podococcus_barteri)	((Attalea_speciosa	((Elaeis_guineensis	Elaeis_oleifera)	Bactris_major))	((Reinhardtia_gracilis	Reinhardtia_simplex)	(Reinhardtia_latisecta	Reinhardtia_paiewonskiana))))))	(Iriartea_deltoidea	(((((Prestoea_acuminata	((Veitchia_spiralis	Kentiopsis_piersoniorum)	(Burretiokentia_grandiflora	Heterospathe_cagayanensis)))	Hydriastele_microspadix)	Dictyosperma_album)	((Dypsis_decaryi	(Geonoma_undata	Manicaria_saccifera))	(Oenocarpus_bataua	Oenocarpus_minor)))	(Pelagodoxa_henryana	(Pseudophoenix_vinifera	Leopoldinia_pulchra)))))))	Kingia_australis);
((Nypa_fruticans	(Prestoea_acuminata	((Oenocarpus_bataua	Oenocarpus_minor)	((((((Burretiokentia_grandiflora	Heterospathe_cagayanensis)	Hydriastele_microspadix)	((Veitchia_spiralis	Kentiopsis_piersoniorum)	(Leopoldinia_pulchra	Dictyosperma_album)))	Dypsis_decaryi)	((Manicaria_saccifera	(Pseudophoenix_vinifera	(Iriartea_deltoidea	(((Sabal_domingensis	Phoenix_dactylifera)	Serenoa_repens)	(Roystonea_regia	((Chamaedorea_seifrizii	Sclerosperma_profizianum)	((Podococcus_barteri	Orania_palindan)	((Attalea_speciosa	((Elaeis_guineensis	Elaeis_oleifera)	Bactris_major))	((Reinhardtia_gracilis	Reinhardtia_simplex)	(Reinhardtia_latisecta	Reinhardtia_paiewonskiana))))))))))	Pelagodoxa_henryana))	Geonoma_undata))))	Kingia_australis);
((Nypa_fruticans	((Leopoldinia_pulchra	Pseudophoenix_vinifera)	((Iriartea_deltoidea	((Phoenix_dactylifera	(Serenoa_repens	Sabal_domingensis))	((Chamaedorea_seifrizii	Roystonea_regia)	((Orania_palindan	(Podococcus_barteri	((Attalea_speciosa	((Elaeis_guineensis	Elaeis_oleifera)	Bactris_major))	((Reinhardtia_gracilis	Reinhardtia_simplex)	(Reinhardtia_latisecta	Reinhardtia_paiewonskiana)))))	Sclerosperma_profizianum))))	(((Oenocarpus_bataua	Oenocarpus_minor)	((Prestoea_acuminata	(Heterospathe_cagayanensis	Hydriastele_microspadix))	((Veitchia_spiralis	Kentiopsis_piersoniorum)	(Dypsis_decaryi	Dictyosperma_album))))	(Manicaria_saccifera	((Burretiokentia_grandiflora	Geonoma_undata)	Pelagodoxa_henryana))))))	Kingia_australis);
((Nypa_fruticans	(Pseudophoenix_vinifera	((Iriartea_deltoidea	(((Serenoa_repens	(Sabal_domingensis	Phoenix_dactylifera))	(((Sclerosperma_profizianum	Roystonea_regia)	Orania_palindan)	(Chamaedorea_seifrizii	((Attalea_speciosa	((Elaeis_guineensis	Elaeis_oleifera)	Bactris_major))	((Reinhardtia_gracilis	Reinhardtia_simplex)	(Reinhardtia_latisecta	Reinhardtia_paiewonskiana))))))	Podococcus_barteri))	((Manicaria_saccifera	((Geonoma_undata	Pelagodoxa_henryana)	((Prestoea_acuminata	(Oenocarpus_bataua	Oenocarpus_minor))	(((Hydriastele_microspadix	((Veitchia_spiralis	Kentiopsis_piersoniorum)	(Burretiokentia_grandiflora	Heterospathe_cagayanensis)))	Dypsis_decaryi)	Dictyosperma_album))))	Leopoldinia_pulchra))))	Kingia_australis);
((Nypa_fruticans	((Pseudophoenix_vinifera	(Iriartea_deltoidea	(((Phoenix_dactylifera	(Serenoa_repens	Sabal_domingensis))	((Sclerosperma_profizianum	((Chamaedorea_seifrizii	Podococcus_barteri)	(Orania_palindan	((Attalea_speciosa	((Elaeis_guineensis	Elaeis_oleifera)	Bactris_major))	((Reinhardtia_gracilis	Reinhardtia_simplex)	(Reinhardtia_latisecta	Reinhardtia_paiewonskiana))))))	Roystonea_regia))	(Manicaria_saccifera	(((Geonoma_undata	(Prestoea_acuminata	(Oenocarpus_bataua	Oenocarpus_minor)))	(((((Burretiokentia_grandiflora	Veitchia_spiralis)	Kentiopsis_piersoniorum)	Dictyosperma_album)	Hydriastele_microspadix)	(Heterospathe_cagayanensis	Dypsis_decaryi)))	Pelagodoxa_henryana)))))	Leopoldinia_pulchra))	Kingia_australis);
((Nypa_fruticans	(Podococcus_barteri	(((Attalea_speciosa	((Elaeis_guineensis	Elaeis_oleifera)	Bactris_major))	((Reinhardtia_gracilis	Reinhardtia_simplex)	(Reinhardtia_latisecta	Reinhardtia_paiewonskiana)))	(((Roystonea_regia	Orania_palindan)	Sclerosperma_profizianum)	(((Pseudophoenix_vinifera	Leopoldinia_pulchra)	((Chamaedorea_seifrizii	Iriartea_deltoidea)	((((Burretiokentia_grandiflora	Geonoma_undata)	Pelagodoxa_henryana)	Manicaria_saccifera)	((Prestoea_acuminata	(Oenocarpus_bataua	Oenocarpus_minor))	(Dictyosperma_album	((((Veitchia_spiralis	Kentiopsis_piersoniorum)	Heterospathe_cagayanensis)	Hydriastele_microspadix)	Dypsis_decaryi))))))	(Phoenix_dactylifera	(Serenoa_repens	Sabal_domingensis)))))))	Kingia_australis);
(((Leopoldinia_pulchra	Nypa_fruticans)	(Podococcus_barteri	((((Reinhardtia_latisecta	Reinhardtia_paiewonskiana)	(Reinhardtia_gracilis	Reinhardtia_simplex))	(Attalea_speciosa	(Bactris_major	(Elaeis_oleifera	Elaeis_guineensis))))	((Chamaedorea_seifrizii	((((Manicaria_saccifera	(Geonoma_undata	Pelagodoxa_henryana))	((Oenocarpus_minor	Oenocarpus_bataua)	(Dypsis_decaryi	(Dictyosperma_album	(Hydriastele_microspadix	(Prestoea_acuminata	((Kentiopsis_piersoniorum	(Veitchia_spiralis	Burretiokentia_grandiflora))	Heterospathe_cagayanensis)))))))	Iriartea_deltoidea)	Pseudophoenix_vinifera))	((Sclerosperma_profizianum	Orania_palindan)	(((Sabal_domingensis	Phoenix_dactylifera)	Serenoa_repens)	Roystonea_regia))))))	Kingia_australis);
(((Leopoldinia_pulchra	Nypa_fruticans)	(Pseudophoenix_vinifera	(((Dypsis_decaryi	(Dictyosperma_album	((Heterospathe_cagayanensis	Hydriastele_microspadix)	(Kentiopsis_piersoniorum	Veitchia_spiralis))))	Burretiokentia_grandiflora)	((((Iriartea_deltoidea	((Phoenix_dactylifera	(Serenoa_repens	Sabal_domingensis))	(Roystonea_regia	(((((Reinhardtia_latisecta	Reinhardtia_paiewonskiana)	(Attalea_speciosa	(Reinhardtia_gracilis	Reinhardtia_simplex)))	(Bactris_major	(Elaeis_oleifera	Elaeis_guineensis)))	Orania_palindan)	((Sclerosperma_profizianum	Podococcus_barteri)	Chamaedorea_seifrizii)))))	Manicaria_saccifera)	(Geonoma_undata	Pelagodoxa_henryana))	(Prestoea_acuminata	(Oenocarpus_minor	Oenocarpus_bataua))))))	Kingia_australis);
(((Pseudophoenix_vinifera	((((((Reinhardtia_gracilis	Reinhardtia_simplex)	(Reinhardtia_latisecta	Reinhardtia_paiewonskiana))	Attalea_speciosa)	(Bactris_major	(Elaeis_oleifera	Elaeis_guineensis)))	(Orania_palindan	(((Sabal_domingensis	Phoenix_dactylifera)	Serenoa_repens)	((Podococcus_barteri	Sclerosperma_profizianum)	Roystonea_regia))))	((((Pelagodoxa_henryana	Geonoma_undata)	Manicaria_saccifera)	((Prestoea_acuminata	(Oenocarpus_minor	Oenocarpus_bataua))	(((Dictyosperma_album	Hydriastele_microspadix)	(Dypsis_decaryi	Heterospathe_cagayanensis))	((Burretiokentia_grandiflora	Kentiopsis_piersoniorum)	Veitchia_spiralis))))	(Chamaedorea_seifrizii	Iriartea_deltoidea))))	(Nypa_fruticans	Leopoldinia_pulchra))	Kingia_australis);
(((((Sclerosperma_profizianum	Chamaedorea_seifrizii)	((Orania_palindan	(((Sabal_domingensis	Phoenix_dactylifera)	Serenoa_repens)	Roystonea_regia))	((Iriartea_deltoidea	((Pseudophoenix_vinifera	Leopoldinia_pulchra)	(((Pelagodoxa_henryana	Geonoma_undata)	Manicaria_saccifera)	((Oenocarpus_minor	Oenocarpus_bataua)	(((Prestoea_acuminata	(Heterospathe_cagayanensis	((Burretiokentia_grandiflora	Kentiopsis_piersoniorum)	Veitchia_spiralis)))	(Hydriastele_microspadix	Dypsis_decaryi))	Dictyosperma_album)))))	(((Reinhardtia_gracilis	Reinhardtia_simplex)	(Reinhardtia_latisecta	Reinhardtia_paiewonskiana))	(Attalea_speciosa	(Bactris_major	(Elaeis_oleifera	Elaeis_guineensis)))))))	Podococcus_barteri)	Nypa_fruticans)	Kingia_australis);
((((Phoenix_dactylifera	(Serenoa_repens	Sabal_domingensis))	((((((Reinhardtia_gracilis	Reinhardtia_simplex)	(Reinhardtia_latisecta	Reinhardtia_paiewonskiana))	(Attalea_speciosa	(Bactris_major	(Elaeis_oleifera	Elaeis_guineensis))))	(Sclerosperma_profizianum	(Podococcus_barteri	Orania_palindan)))	(Chamaedorea_seifrizii	Roystonea_regia))	(Iriartea_deltoidea	((Pseudophoenix_vinifera	Leopoldinia_pulchra)	(Manicaria_saccifera	(((Oenocarpus_minor	Oenocarpus_bataua)	((Hydriastele_microspadix	((Heterospathe_cagayanensis	Prestoea_acuminata)	(Kentiopsis_piersoniorum	Veitchia_spiralis)))	(Dypsis_decaryi	Dictyosperma_album)))	(Pelagodoxa_henryana	(Burretiokentia_grandiflora	Geonoma_undata))))))))	Nypa_fruticans)	Kingia_australis);
(((((((Serenoa_repens	(Sabal_domingensis	Phoenix_dactylifera))	((Sclerosperma_profizianum	(Podococcus_barteri	(Orania_palindan	(((Reinhardtia_gracilis	Reinhardtia_simplex)	(Reinhardtia_latisecta	Reinhardtia_paiewonskiana))	(Attalea_speciosa	(Bactris_major	(Elaeis_oleifera	Elaeis_guineensis)))))))	Roystonea_regia))	Chamaedorea_seifrizii)	((((Prestoea_acuminata	(Oenocarpus_minor	Oenocarpus_bataua))	(((Pelagodoxa_henryana	Geonoma_undata)	Manicaria_saccifera)	((Dictyosperma_album	(((Burretiokentia_grandiflora	Heterospathe_cagayanensis)	Kentiopsis_piersoniorum)	(Veitchia_spiralis	Hydriastele_microspadix)))	Dypsis_decaryi)))	Pseudophoenix_vinifera)	Iriartea_deltoidea))	Leopoldinia_pulchra)	Nypa_fruticans)	Kingia_australis);
(((Sclerosperma_profizianum	(((((((((Dictyosperma_album	((Prestoea_acuminata	(Heterospathe_cagayanensis	(Veitchia_spiralis	(Burretiokentia_grandiflora	Kentiopsis_piersoniorum))))	Hydriastele_microspadix))	Dypsis_decaryi)	(Pelagodoxa_henryana	Geonoma_undata))	(Oenocarpus_minor	Oenocarpus_bataua))	Manicaria_saccifera)	(Leopoldinia_pulchra	Pseudophoenix_vinifera))	Iriartea_deltoidea)	(((Reinhardtia_gracilis	Reinhardtia_simplex)	(Reinhardtia_latisecta	Reinhardtia_paiewonskiana))	(Attalea_speciosa	(Bactris_major	(Elaeis_oleifera	Elaeis_guineensis)))))	(((Phoenix_dactylifera	(Serenoa_repens	Sabal_domingensis))	(Chamaedorea_seifrizii	Roystonea_regia))	(Podococcus_barteri	Orania_palindan))))	Nypa_fruticans)	Kingia_australis);
(((Pseudophoenix_vinifera	(((Iriartea_deltoidea	((Phoenix_dactylifera	(Serenoa_repens	Sabal_domingensis))	(Roystonea_regia	(Orania_palindan	(Chamaedorea_seifrizii	(Sclerosperma_profizianum	((((Reinhardtia_gracilis	Reinhardtia_simplex)	(Reinhardtia_latisecta	Reinhardtia_paiewonskiana))	(Attalea_speciosa	(Bactris_major	(Elaeis_oleifera	Elaeis_guineensis))))	Podococcus_barteri)))))))	((Geonoma_undata	Manicaria_saccifera)	(Pelagodoxa_henryana	(((Dypsis_decaryi	Hydriastele_microspadix)	(((Burretiokentia_grandiflora	Heterospathe_cagayanensis)	(Veitchia_spiralis	Kentiopsis_piersoniorum))	Dictyosperma_album))	(Prestoea_acuminata	(Oenocarpus_minor	Oenocarpus_bataua))))))	Leopoldinia_pulchra))	Nypa_fruticans)	Kingia_australis);
(((Podococcus_barteri	(((((Reinhardtia_gracilis	Reinhardtia_simplex)	(Reinhardtia_latisecta	Reinhardtia_paiewonskiana))	(Attalea_speciosa	(Bactris_major	(Elaeis_oleifera	Elaeis_guineensis))))	((((((((((Dypsis_decaryi	Heterospathe_cagayanensis)	Dictyosperma_album)	Hydriastele_microspadix)	(Prestoea_acuminata	(Veitchia_spiralis	Kentiopsis_piersoniorum)))	(Oenocarpus_minor	Oenocarpus_bataua))	Pelagodoxa_henryana)	(((Chamaedorea_seifrizii	Burretiokentia_grandiflora)	Geonoma_undata)	Manicaria_saccifera))	(Iriartea_deltoidea	(Leopoldinia_pulchra	Pseudophoenix_vinifera)))	(Sabal_domingensis	(Phoenix_dactylifera	Serenoa_repens)))	Roystonea_regia))	(Sclerosperma_profizianum	Orania_palindan)))	Nypa_fruticans)	Kingia_australis);
(((Podococcus_barteri	((((((Reinhardtia_gracilis	Reinhardtia_simplex)	(Reinhardtia_latisecta	Reinhardtia_paiewonskiana))	(Attalea_speciosa	(Bactris_major	(Elaeis_oleifera	Elaeis_guineensis))))	((((Oenocarpus_minor	Oenocarpus_bataua)	((Burretiokentia_grandiflora	Manicaria_saccifera)	(Geonoma_undata	Pelagodoxa_henryana)))	(((Dypsis_decaryi	(Heterospathe_cagayanensis	((Veitchia_spiralis	Kentiopsis_piersoniorum)	Hydriastele_microspadix)))	Dictyosperma_album)	Prestoea_acuminata))	(Iriartea_deltoidea	(Leopoldinia_pulchra	Pseudophoenix_vinifera))))	((Roystonea_regia	(Phoenix_dactylifera	(Serenoa_repens	Sabal_domingensis)))	(Orania_palindan	Sclerosperma_profizianum)))	Chamaedorea_seifrizii))	Nypa_fruticans)	Kingia_australis);
(((Leopoldinia_pulchra	Nypa_fruticans)	((((((Pelagodoxa_henryana	Geonoma_undata)	((((Burretiokentia_grandiflora	Heterospathe_cagayanensis)	((Dypsis_decaryi	(Veitchia_spiralis	Kentiopsis_piersoniorum))	Dictyosperma_album))	Hydriastele_microspadix)	(Prestoea_acuminata	(Oenocarpus_bataua	Oenocarpus_minor))))	Manicaria_saccifera)	Iriartea_deltoidea)	(((Sabal_domingensis	Phoenix_dactylifera)	Serenoa_repens)	((Chamaedorea_seifrizii	Roystonea_regia)	((Sclerosperma_profizianum	(Podococcus_barteri	((Attalea_speciosa	(Bactris_major	(Elaeis_guineensis	Elaeis_oleifera)))	((Reinhardtia_latisecta	Reinhardtia_paiewonskiana)	(Reinhardtia_simplex	Reinhardtia_gracilis)))))	Orania_palindan))))	Pseudophoenix_vinifera))	Kingia_australis);
((((((((((((Dictyosperma_album	((Burretiokentia_grandiflora	Heterospathe_cagayanensis)	(Veitchia_spiralis	Kentiopsis_piersoniorum)))	Hydriastele_microspadix)	Dypsis_decaryi)	(Geonoma_undata	(Prestoea_acuminata	(Oenocarpus_bataua	Oenocarpus_minor))))	Pelagodoxa_henryana)	Manicaria_saccifera)	Iriartea_deltoidea)	(((Sabal_domingensis	Phoenix_dactylifera)	Serenoa_repens)	((Chamaedorea_seifrizii	Roystonea_regia)	((Sclerosperma_profizianum	(Podococcus_barteri	((Attalea_speciosa	(Bactris_major	(Elaeis_guineensis	Elaeis_oleifera)))	((Reinhardtia_latisecta	Reinhardtia_paiewonskiana)	(Reinhardtia_simplex	Reinhardtia_gracilis)))))	Orania_palindan))))	Pseudophoenix_vinifera)	Leopoldinia_pulchra)	Nypa_fruticans)	Kingia_australis);
(((((((((Pelagodoxa_henryana	(Geonoma_undata	Manicaria_saccifera))	((((Veitchia_spiralis	Kentiopsis_piersoniorum)	((Burretiokentia_grandiflora	Heterospathe_cagayanensis)	Hydriastele_microspadix))	Dictyosperma_album)	Dypsis_decaryi))	(Prestoea_acuminata	(Oenocarpus_bataua	Oenocarpus_minor)))	Iriartea_deltoidea)	(((Sabal_domingensis	Phoenix_dactylifera)	Serenoa_repens)	((Chamaedorea_seifrizii	Roystonea_regia)	((Podococcus_barteri	(Orania_palindan	((Attalea_speciosa	(Bactris_major	(Elaeis_guineensis	Elaeis_oleifera)))	((Reinhardtia_latisecta	Reinhardtia_paiewonskiana)	(Reinhardtia_simplex	Reinhardtia_gracilis)))))	Sclerosperma_profizianum))))	Pseudophoenix_vinifera)	Leopoldinia_pulchra)	Nypa_fruticans)	Kingia_australis);
((((Sabal_domingensis	Phoenix_dactylifera)	(Serenoa_repens	((Roystonea_regia	(((Attalea_speciosa	(Bactris_major	(Elaeis_guineensis	Elaeis_oleifera)))	((Reinhardtia_latisecta	Reinhardtia_paiewonskiana)	(Reinhardtia_simplex	Reinhardtia_gracilis)))	((Orania_palindan	Sclerosperma_profizianum)	(Chamaedorea_seifrizii	Podococcus_barteri))))	(((((Geonoma_undata	Manicaria_saccifera)	Pelagodoxa_henryana)	(((Dypsis_decaryi	((Veitchia_spiralis	Kentiopsis_piersoniorum)	((Burretiokentia_grandiflora	Heterospathe_cagayanensis)	Hydriastele_microspadix)))	Dictyosperma_album)	(Prestoea_acuminata	(Oenocarpus_bataua	Oenocarpus_minor))))	Iriartea_deltoidea)	(Pseudophoenix_vinifera	Leopoldinia_pulchra)))))	Nypa_fruticans)	Kingia_australis);
((((Roystonea_regia	(((Serenoa_repens	((((((Geonoma_undata	Manicaria_saccifera)	Pelagodoxa_henryana)	((((Dictyosperma_album	((Burretiokentia_grandiflora	Heterospathe_cagayanensis)	(Prestoea_acuminata	(Veitchia_spiralis	Kentiopsis_piersoniorum))))	Dypsis_decaryi)	Hydriastele_microspadix)	(Oenocarpus_bataua	Oenocarpus_minor)))	Iriartea_deltoidea)	(Pseudophoenix_vinifera	Leopoldinia_pulchra))	((Attalea_speciosa	(Bactris_major	(Elaeis_guineensis	Elaeis_oleifera)))	((Reinhardtia_latisecta	Reinhardtia_paiewonskiana)	(Reinhardtia_simplex	Reinhardtia_gracilis)))))	((Chamaedorea_seifrizii	Sabal_domingensis)	Phoenix_dactylifera))	(Sclerosperma_profizianum	Orania_palindan)))	Podococcus_barteri)	Nypa_fruticans)	Kingia_australis);
(((((Attalea_speciosa	(Bactris_major	(Elaeis_guineensis	Elaeis_oleifera)))	((Reinhardtia_latisecta	Reinhardtia_paiewonskiana)	(Reinhardtia_simplex	Reinhardtia_gracilis)))	(Podococcus_barteri	((((Serenoa_repens	(Sabal_domingensis	Phoenix_dactylifera))	((((Pseudophoenix_vinifera	Leopoldinia_pulchra)	(Manicaria_saccifera	((((Dictyosperma_album	(Hydriastele_microspadix	(Prestoea_acuminata	((Veitchia_spiralis	Kentiopsis_piersoniorum)	(Heterospathe_cagayanensis	Burretiokentia_grandiflora)))))	Dypsis_decaryi)	(Oenocarpus_bataua	Oenocarpus_minor))	Geonoma_undata)))	Iriartea_deltoidea)	Pelagodoxa_henryana))	((Sclerosperma_profizianum	Orania_palindan)	Chamaedorea_seifrizii))	Roystonea_regia)))	Nypa_fruticans)	Kingia_australis);
(((((Attalea_speciosa	(Bactris_major	(Elaeis_guineensis	Elaeis_oleifera)))	((Reinhardtia_latisecta	Reinhardtia_paiewonskiana)	(Leopoldinia_pulchra	(Reinhardtia_simplex	Reinhardtia_gracilis))))	(((((Serenoa_repens	(Sabal_domingensis	Phoenix_dactylifera))	((Manicaria_saccifera	((((Dictyosperma_album	(Hydriastele_microspadix	(Prestoea_acuminata	((Veitchia_spiralis	Kentiopsis_piersoniorum)	(Heterospathe_cagayanensis	Burretiokentia_grandiflora)))))	Dypsis_decaryi)	(Pelagodoxa_henryana	(Oenocarpus_bataua	Oenocarpus_minor)))	Geonoma_undata))	(Iriartea_deltoidea	Pseudophoenix_vinifera)))	(Chamaedorea_seifrizii	Roystonea_regia))	(Podococcus_barteri	Orania_palindan))	Sclerosperma_profizianum))	Nypa_fruticans)	Kingia_australis);
(((Phoenix_dactylifera	(((((Manicaria_saccifera	((Hydriastele_microspadix	((Prestoea_acuminata	((Veitchia_spiralis	Kentiopsis_piersoniorum)	(Heterospathe_cagayanensis	Burretiokentia_grandiflora)))	(Dictyosperma_album	Dypsis_decaryi)))	((Geonoma_undata	Pelagodoxa_henryana)	(Oenocarpus_bataua	Oenocarpus_minor))))	(Iriartea_deltoidea	Pseudophoenix_vinifera))	(Roystonea_regia	(Sclerosperma_profizianum	(Orania_palindan	(((Attalea_speciosa	(Bactris_major	(Elaeis_guineensis	Elaeis_oleifera)))	((Reinhardtia_latisecta	Reinhardtia_paiewonskiana)	(Reinhardtia_simplex	(Reinhardtia_gracilis	Leopoldinia_pulchra))))	(Chamaedorea_seifrizii	Podococcus_barteri))))))	Serenoa_repens)	Sabal_domingensis))	Nypa_fruticans)	Kingia_australis);
((((Phoenix_dactylifera	(Serenoa_repens	Sabal_domingensis))	(((Manicaria_saccifera	(Pelagodoxa_henryana	(((Prestoea_acuminata	Geonoma_undata)	(Oenocarpus_bataua	Oenocarpus_minor))	((Heterospathe_cagayanensis	(Burretiokentia_grandiflora	(Veitchia_spiralis	Kentiopsis_piersoniorum)))	((Dypsis_decaryi	Hydriastele_microspadix)	Dictyosperma_album)))))	(Iriartea_deltoidea	Pseudophoenix_vinifera))	((Chamaedorea_seifrizii	Roystonea_regia)	(Sclerosperma_profizianum	((Orania_palindan	((Attalea_speciosa	(Bactris_major	(Elaeis_guineensis	Elaeis_oleifera)))	((Reinhardtia_latisecta	Reinhardtia_paiewonskiana)	(Reinhardtia_simplex	(Reinhardtia_gracilis	Leopoldinia_pulchra)))))	Podococcus_barteri)))))	Nypa_fruticans)	Kingia_australis);
(((Phoenix_dactylifera	(((((((((((Veitchia_spiralis	Kentiopsis_piersoniorum)	Dictyosperma_album)	Hydriastele_microspadix)	(Dypsis_decaryi	Heterospathe_cagayanensis))	(Prestoea_acuminata	(Oenocarpus_bataua	Oenocarpus_minor)))	((Burretiokentia_grandiflora	Geonoma_undata)	Pelagodoxa_henryana))	Manicaria_saccifera)	(Iriartea_deltoidea	(Leopoldinia_pulchra	Pseudophoenix_vinifera)))	(((Sclerosperma_profizianum	Orania_palindan)	(Podococcus_barteri	((Attalea_speciosa	(Bactris_major	(Elaeis_guineensis	Elaeis_oleifera)))	((Reinhardtia_latisecta	Reinhardtia_paiewonskiana)	(Reinhardtia_simplex	Reinhardtia_gracilis)))))	(Chamaedorea_seifrizii	Roystonea_regia)))	Serenoa_repens)	Sabal_domingensis))	Nypa_fruticans)	Kingia_australis);
((Nypa_fruticans	((((Roystonea_regia	(((((((Pseudophoenix_vinifera	((Hydriastele_microspadix	(Dictyosperma_album	(Veitchia_spiralis	Kentiopsis_piersoniorum)))	(Dypsis_decaryi	Heterospathe_cagayanensis)))	(Prestoea_acuminata	(Oenocarpus_minor	Oenocarpus_bataua)))	(Geonoma_undata	Manicaria_saccifera))	Pelagodoxa_henryana)	(Burretiokentia_grandiflora	(Chamaedorea_seifrizii	Iriartea_deltoidea)))	Leopoldinia_pulchra)	(Serenoa_repens	(Phoenix_dactylifera	Sabal_domingensis))))	(Sclerosperma_profizianum	Orania_palindan))	((Attalea_speciosa	(Bactris_major	(Elaeis_oleifera	Elaeis_guineensis)))	((Reinhardtia_gracilis	Reinhardtia_simplex)	(Reinhardtia_paiewonskiana	Reinhardtia_latisecta))))	Podococcus_barteri))	Kingia_australis);
((Nypa_fruticans	((Leopoldinia_pulchra	Pseudophoenix_vinifera)	((((((Dictyosperma_album	(Hydriastele_microspadix	(Prestoea_acuminata	(Heterospathe_cagayanensis	(Veitchia_spiralis	Kentiopsis_piersoniorum)))))	Dypsis_decaryi)	(Oenocarpus_minor	Oenocarpus_bataua))	((Pelagodoxa_henryana	(Burretiokentia_grandiflora	Geonoma_undata))	Manicaria_saccifera))	Iriartea_deltoidea)	((Serenoa_repens	(Phoenix_dactylifera	Sabal_domingensis))	(((Sclerosperma_profizianum	Orania_palindan)	(((Attalea_speciosa	(Bactris_major	(Elaeis_oleifera	Elaeis_guineensis)))	((Reinhardtia_gracilis	Reinhardtia_simplex)	(Reinhardtia_paiewonskiana	Reinhardtia_latisecta)))	Podococcus_barteri))	(Chamaedorea_seifrizii	Roystonea_regia))))))	Kingia_australis);
((Nypa_fruticans	((Leopoldinia_pulchra	Pseudophoenix_vinifera)	((((Serenoa_repens	(Phoenix_dactylifera	Sabal_domingensis))	((Orania_palindan	((Attalea_speciosa	(Bactris_major	(Elaeis_oleifera	Elaeis_guineensis)))	((Reinhardtia_gracilis	Reinhardtia_simplex)	(Reinhardtia_paiewonskiana	Reinhardtia_latisecta))))	(Roystonea_regia	((Chamaedorea_seifrizii	Sclerosperma_profizianum)	Podococcus_barteri))))	((((Dictyosperma_album	((Veitchia_spiralis	Kentiopsis_piersoniorum)	(Hydriastele_microspadix	Heterospathe_cagayanensis)))	Dypsis_decaryi)	(Prestoea_acuminata	(Oenocarpus_minor	Oenocarpus_bataua)))	((Pelagodoxa_henryana	(Burretiokentia_grandiflora	Geonoma_undata))	Manicaria_saccifera)))	Iriartea_deltoidea)))	Kingia_australis);
((Nypa_fruticans	(Prestoea_acuminata	((Oenocarpus_minor	Oenocarpus_bataua)	((Pelagodoxa_henryana	(((Burretiokentia_grandiflora	Geonoma_undata)	Manicaria_saccifera)	(((Iriartea_deltoidea	Pseudophoenix_vinifera)	Leopoldinia_pulchra)	((Phoenix_dactylifera	(Sabal_domingensis	Serenoa_repens))	(((Orania_palindan	Sclerosperma_profizianum)	(Roystonea_regia	(Podococcus_barteri	((Attalea_speciosa	(Bactris_major	(Elaeis_oleifera	Elaeis_guineensis)))	((Reinhardtia_gracilis	Reinhardtia_simplex)	(Reinhardtia_paiewonskiana	Reinhardtia_latisecta))))))	Chamaedorea_seifrizii)))))	(((Dictyosperma_album	(Veitchia_spiralis	Kentiopsis_piersoniorum))	(Heterospathe_cagayanensis	Dypsis_decaryi))	Hydriastele_microspadix)))))	Kingia_australis);
((Nypa_fruticans	(Pseudophoenix_vinifera	((Dictyosperma_album	((Hydriastele_microspadix	(Heterospathe_cagayanensis	(Veitchia_spiralis	Kentiopsis_piersoniorum)))	Dypsis_decaryi))	((Prestoea_acuminata	(Oenocarpus_minor	Oenocarpus_bataua))	(((Pelagodoxa_henryana	(Burretiokentia_grandiflora	Geonoma_undata))	Manicaria_saccifera)	((Iriartea_deltoidea	Leopoldinia_pulchra)	((Serenoa_repens	(Phoenix_dactylifera	Sabal_domingensis))	(Roystonea_regia	((Sclerosperma_profizianum	(Chamaedorea_seifrizii	Podococcus_barteri))	(Orania_palindan	((Attalea_speciosa	(Bactris_major	(Elaeis_oleifera	Elaeis_guineensis)))	((Reinhardtia_gracilis	Reinhardtia_simplex)	(Reinhardtia_paiewonskiana	Reinhardtia_latisecta)))))))))))))	Kingia_australis);
(((((Oenocarpus_minor	Oenocarpus_bataua)	((((Pelagodoxa_henryana	(Burretiokentia_grandiflora	Geonoma_undata))	Manicaria_saccifera)	((Iriartea_deltoidea	Pseudophoenix_vinifera)	(Leopoldinia_pulchra	(Serenoa_repens	((Roystonea_regia	(((Attalea_speciosa	(Bactris_major	(Elaeis_oleifera	Elaeis_guineensis)))	((Reinhardtia_gracilis	Reinhardtia_simplex)	(Reinhardtia_paiewonskiana	Reinhardtia_latisecta)))	((Orania_palindan	Sclerosperma_profizianum)	Podococcus_barteri)))	(Phoenix_dactylifera	(Chamaedorea_seifrizii	Sabal_domingensis)))))))	(Heterospathe_cagayanensis	(Dictyosperma_album	(((Hydriastele_microspadix	Veitchia_spiralis)	Kentiopsis_piersoniorum)	Dypsis_decaryi)))))	Prestoea_acuminata)	Nypa_fruticans)	Kingia_australis);
(((((((Oenocarpus_minor	Oenocarpus_bataua)	(((Pelagodoxa_henryana	(Burretiokentia_grandiflora	Geonoma_undata))	(((((((Chamaedorea_seifrizii	Roystonea_regia)	Sclerosperma_profizianum)	(Orania_palindan	(((Attalea_speciosa	(Bactris_major	(Elaeis_oleifera	Elaeis_guineensis)))	((Reinhardtia_gracilis	Reinhardtia_simplex)	(Reinhardtia_paiewonskiana	Reinhardtia_latisecta)))	Podococcus_barteri)))	((Sabal_domingensis	Phoenix_dactylifera)	Serenoa_repens))	Iriartea_deltoidea)	Leopoldinia_pulchra)	Manicaria_saccifera))	(Dypsis_decaryi	((Veitchia_spiralis	Kentiopsis_piersoniorum)	Dictyosperma_album))))	(Heterospathe_cagayanensis	Hydriastele_microspadix))	Prestoea_acuminata)	Pseudophoenix_vinifera)	Nypa_fruticans)	Kingia_australis);
((((((((((Dypsis_decaryi	Dictyosperma_album)	(Hydriastele_microspadix	((Burretiokentia_grandiflora	Heterospathe_cagayanensis)	(Veitchia_spiralis	Kentiopsis_piersoniorum))))	(Geonoma_undata	(Prestoea_acuminata	(Oenocarpus_minor	Oenocarpus_bataua))))	(Manicaria_saccifera	Pelagodoxa_henryana))	Iriartea_deltoidea)	((((Attalea_speciosa	(Bactris_major	(Elaeis_oleifera	Elaeis_guineensis)))	((Reinhardtia_gracilis	Reinhardtia_simplex)	(Reinhardtia_paiewonskiana	Reinhardtia_latisecta)))	(Podococcus_barteri	(Sclerosperma_profizianum	Orania_palindan)))	(Roystonea_regia	((Sabal_domingensis	(Chamaedorea_seifrizii	Phoenix_dactylifera))	Serenoa_repens))))	Pseudophoenix_vinifera)	Leopoldinia_pulchra)	Nypa_fruticans)	Kingia_australis);
((((((Elaeis_oleifera	Elaeis_guineensis)	(Attalea_speciosa	Bactris_major))	((Reinhardtia_gracilis	Reinhardtia_simplex)	(Reinhardtia_paiewonskiana	Reinhardtia_latisecta)))	((Iriartea_deltoidea	((Pseudophoenix_vinifera	Leopoldinia_pulchra)	((((Oenocarpus_minor	Oenocarpus_bataua)	((Dypsis_decaryi	((Prestoea_acuminata	((Burretiokentia_grandiflora	Heterospathe_cagayanensis)	(Veitchia_spiralis	Kentiopsis_piersoniorum)))	Dictyosperma_album))	Hydriastele_microspadix))	(Pelagodoxa_henryana	Geonoma_undata))	Manicaria_saccifera)))	(((Orania_palindan	Chamaedorea_seifrizii)	Podococcus_barteri)	(Roystonea_regia	((Sclerosperma_profizianum	Serenoa_repens)	(Sabal_domingensis	Phoenix_dactylifera))))))	Nypa_fruticans)	Kingia_australis);
((((((Iriartea_deltoidea	(((Oenocarpus_minor	Oenocarpus_bataua)	(Dypsis_decaryi	((Hydriastele_microspadix	((Veitchia_spiralis	Kentiopsis_piersoniorum)	(Prestoea_acuminata	(Burretiokentia_grandiflora	Heterospathe_cagayanensis))))	Dictyosperma_album)))	((Pelagodoxa_henryana	Geonoma_undata)	Manicaria_saccifera)))	Pseudophoenix_vinifera)	(((Chamaedorea_seifrizii	Roystonea_regia)	(Sclerosperma_profizianum	(Orania_palindan	(Podococcus_barteri	((Reinhardtia_gracilis	Reinhardtia_simplex)	((Reinhardtia_paiewonskiana	Reinhardtia_latisecta)	((Elaeis_oleifera	Elaeis_guineensis)	(Attalea_speciosa	Bactris_major))))))))	((Serenoa_repens	Sabal_domingensis)	Phoenix_dactylifera)))	Leopoldinia_pulchra)	Nypa_fruticans)	Kingia_australis);
(((((Iriartea_deltoidea	(((Serenoa_repens	((Chamaedorea_seifrizii	Phoenix_dactylifera)	Sabal_domingensis))	(Roystonea_regia	(Orania_palindan	(Podococcus_barteri	(Sclerosperma_profizianum	(((Reinhardtia_gracilis	Reinhardtia_simplex)	(Reinhardtia_paiewonskiana	Reinhardtia_latisecta))	((Bactris_major	(Elaeis_oleifera	Elaeis_guineensis))	Attalea_speciosa)))))))	(((Geonoma_undata	Burretiokentia_grandiflora)	(((Prestoea_acuminata	(Oenocarpus_bataua	Oenocarpus_minor))	(((Hydriastele_microspadix	((Kentiopsis_piersoniorum	Veitchia_spiralis)	Heterospathe_cagayanensis))	Dypsis_decaryi)	Dictyosperma_album))	Pelagodoxa_henryana))	Manicaria_saccifera)))	Leopoldinia_pulchra)	Pseudophoenix_vinifera)	Nypa_fruticans)	Kingia_australis);
((((Iriartea_deltoidea	((((Serenoa_repens	(Phoenix_dactylifera	Sabal_domingensis))	(Chamaedorea_seifrizii	Roystonea_regia))	((Orania_palindan	(Podococcus_barteri	(((Reinhardtia_gracilis	Reinhardtia_simplex)	(Reinhardtia_paiewonskiana	Reinhardtia_latisecta))	((Bactris_major	(Elaeis_oleifera	Elaeis_guineensis))	Attalea_speciosa))))	Sclerosperma_profizianum))	((((((Kentiopsis_piersoniorum	Veitchia_spiralis)	Heterospathe_cagayanensis)	Dypsis_decaryi)	Dictyosperma_album)	Hydriastele_microspadix)	(((Manicaria_saccifera	(Geonoma_undata	Burretiokentia_grandiflora))	Pelagodoxa_henryana)	(Prestoea_acuminata	(Oenocarpus_bataua	Oenocarpus_minor))))))	Pseudophoenix_vinifera)	(Leopoldinia_pulchra	Nypa_fruticans))	Kingia_australis);
(((Podococcus_barteri	((((Reinhardtia_gracilis	Reinhardtia_simplex)	(Reinhardtia_paiewonskiana	Reinhardtia_latisecta))	((Bactris_major	(Elaeis_oleifera	Elaeis_guineensis))	Attalea_speciosa))	((Sclerosperma_profizianum	(((Pseudophoenix_vinifera	(Iriartea_deltoidea	(((Oenocarpus_bataua	Oenocarpus_minor)	((((Hydriastele_microspadix	((Kentiopsis_piersoniorum	Veitchia_spiralis)	Heterospathe_cagayanensis))	Dypsis_decaryi)	Dictyosperma_album)	((Prestoea_acuminata	(Geonoma_undata	Burretiokentia_grandiflora))	Pelagodoxa_henryana)))	Manicaria_saccifera)))	(Serenoa_repens	(Phoenix_dactylifera	Sabal_domingensis)))	(Chamaedorea_seifrizii	Roystonea_regia)))	Orania_palindan)))	(Leopoldinia_pulchra	Nypa_fruticans))	Kingia_australis);
((((Roystonea_regia	((((Reinhardtia_gracilis	Reinhardtia_simplex)	(Reinhardtia_paiewonskiana	Reinhardtia_latisecta))	(((Leopoldinia_pulchra	(Elaeis_oleifera	Elaeis_guineensis))	Bactris_major)	Attalea_speciosa))	((Sclerosperma_profizianum	Orania_palindan)	(Chamaedorea_seifrizii	Podococcus_barteri))))	((Pseudophoenix_vinifera	(Iriartea_deltoidea	((((((Dictyosperma_album	(Burretiokentia_grandiflora	(Kentiopsis_piersoniorum	Veitchia_spiralis)))	Hydriastele_microspadix)	(Dypsis_decaryi	Heterospathe_cagayanensis))	(Prestoea_acuminata	(Oenocarpus_bataua	Oenocarpus_minor)))	(Geonoma_undata	Manicaria_saccifera))	Pelagodoxa_henryana)))	(Sabal_domingensis	(Serenoa_repens	Phoenix_dactylifera))))	Nypa_fruticans)	Kingia_australis);
(((Roystonea_regia	(((Orania_palindan	(Podococcus_barteri	(((Reinhardtia_gracilis	Reinhardtia_simplex)	(Reinhardtia_paiewonskiana	Reinhardtia_latisecta))	(((Leopoldinia_pulchra	(Elaeis_oleifera	Elaeis_guineensis))	Bactris_major)	Attalea_speciosa))))	Sclerosperma_profizianum)	((Chamaedorea_seifrizii	(Pseudophoenix_vinifera	((Burretiokentia_grandiflora	Iriartea_deltoidea)	(((Pelagodoxa_henryana	(Geonoma_undata	(Prestoea_acuminata	(Oenocarpus_bataua	Oenocarpus_minor))))	((((Kentiopsis_piersoniorum	Veitchia_spiralis)	(Heterospathe_cagayanensis	Hydriastele_microspadix))	Dypsis_decaryi)	Dictyosperma_album))	Manicaria_saccifera))))	(Serenoa_repens	(Phoenix_dactylifera	Sabal_domingensis)))))	Nypa_fruticans)	Kingia_australis);
((((Phoenix_dactylifera	Sabal_domingensis)	((((Chamaedorea_seifrizii	Roystonea_regia)	((Podococcus_barteri	(((Reinhardtia_gracilis	Reinhardtia_simplex)	(Reinhardtia_paiewonskiana	Reinhardtia_latisecta))	(((Leopoldinia_pulchra	(Elaeis_oleifera	Elaeis_guineensis))	Bactris_major)	Attalea_speciosa)))	(Sclerosperma_profizianum	Orania_palindan)))	((Pseudophoenix_vinifera	(((((Oenocarpus_bataua	Oenocarpus_minor)	((Dictyosperma_album	(((Kentiopsis_piersoniorum	Veitchia_spiralis)	Prestoea_acuminata)	Heterospathe_cagayanensis))	(Dypsis_decaryi	Hydriastele_microspadix)))	(Burretiokentia_grandiflora	Geonoma_undata))	Pelagodoxa_henryana)	Manicaria_saccifera))	Iriartea_deltoidea))	Serenoa_repens))	Nypa_fruticans)	Kingia_australis);
((((Serenoa_repens	(Sabal_domingensis	Phoenix_dactylifera))	((Roystonea_regia	((((Reinhardtia_gracilis	Reinhardtia_simplex)	(Reinhardtia_paiewonskiana	Reinhardtia_latisecta))	(((Elaeis_oleifera	Elaeis_guineensis)	Bactris_major)	Attalea_speciosa))	(Sclerosperma_profizianum	(Podococcus_barteri	Orania_palindan))))	((((((Oenocarpus_bataua	Oenocarpus_minor)	(Chamaedorea_seifrizii	((Dictyosperma_album	(((Prestoea_acuminata	Heterospathe_cagayanensis)	Kentiopsis_piersoniorum)	Veitchia_spiralis))	(Dypsis_decaryi	Hydriastele_microspadix))))	(Burretiokentia_grandiflora	Geonoma_undata))	Pelagodoxa_henryana)	Manicaria_saccifera)	(Iriartea_deltoidea	(Leopoldinia_pulchra	Pseudophoenix_vinifera)))))	Nypa_fruticans)	Kingia_australis);
(((Prestoea_acuminata	((Oenocarpus_bataua	Oenocarpus_minor)	((((Dictyosperma_album	((Heterospathe_cagayanensis	Hydriastele_microspadix)	(Kentiopsis_piersoniorum	Veitchia_spiralis)))	Dypsis_decaryi)	((Geonoma_undata	Pelagodoxa_henryana)	Manicaria_saccifera))	((((Chamaedorea_seifrizii	Burretiokentia_grandiflora)	Iriartea_deltoidea)	Pseudophoenix_vinifera)	(((((Leopoldinia_pulchra	Reinhardtia_gracilis)	Reinhardtia_simplex)	(Reinhardtia_paiewonskiana	Reinhardtia_latisecta))	(((Elaeis_oleifera	Elaeis_guineensis)	Bactris_major)	Attalea_speciosa))	((Roystonea_regia	(Serenoa_repens	(Sabal_domingensis	Phoenix_dactylifera)))	((Sclerosperma_profizianum	Orania_palindan)	Podococcus_barteri)))))))	Nypa_fruticans)	Kingia_australis);
(((((Phoenix_dactylifera	(Serenoa_repens	Sabal_domingensis))	((Sclerosperma_profizianum	(Orania_palindan	(Podococcus_barteri	(((Reinhardtia_gracilis	Reinhardtia_simplex)	(Reinhardtia_paiewonskiana	Reinhardtia_latisecta))	(((Elaeis_oleifera	Elaeis_guineensis)	Bactris_major)	Attalea_speciosa)))))	(Chamaedorea_seifrizii	Roystonea_regia)))	((((Geonoma_undata	Pelagodoxa_henryana)	Manicaria_saccifera)	((Prestoea_acuminata	(Oenocarpus_bataua	Oenocarpus_minor))	((Dypsis_decaryi	Heterospathe_cagayanensis)	(((Kentiopsis_piersoniorum	(Burretiokentia_grandiflora	Veitchia_spiralis))	Dictyosperma_album)	Hydriastele_microspadix))))	(Iriartea_deltoidea	(Leopoldinia_pulchra	Pseudophoenix_vinifera))))	Nypa_fruticans)	Kingia_australis);
(((Pseudophoenix_vinifera	((((Manicaria_saccifera	((Pelagodoxa_henryana	Geonoma_undata)	((Oenocarpus_bataua	Oenocarpus_minor)	((Dypsis_decaryi	Dictyosperma_album)	(((Prestoea_acuminata	(Kentiopsis_piersoniorum	Veitchia_spiralis))	(Burretiokentia_grandiflora	Heterospathe_cagayanensis))	Hydriastele_microspadix)))))	Iriartea_deltoidea)	((Phoenix_dactylifera	(Serenoa_repens	Sabal_domingensis))	((Sclerosperma_profizianum	(Orania_palindan	(Podococcus_barteri	(((Reinhardtia_gracilis	Reinhardtia_simplex)	(Reinhardtia_paiewonskiana	Reinhardtia_latisecta))	(((Elaeis_oleifera	Elaeis_guineensis)	Bactris_major)	Attalea_speciosa)))))	(Chamaedorea_seifrizii	Roystonea_regia))))	Leopoldinia_pulchra))	Nypa_fruticans)	Kingia_australis);
((Nypa_fruticans	((Pseudophoenix_vinifera	(((Phoenix_dactylifera	(Serenoa_repens	Sabal_domingensis))	((((Orania_palindan	(Podococcus_barteri	(((Reinhardtia_latisecta	Reinhardtia_paiewonskiana)	(Reinhardtia_gracilis	Reinhardtia_simplex))	((Bactris_major	(Elaeis_oleifera	Elaeis_guineensis))	Attalea_speciosa))))	Sclerosperma_profizianum)	Chamaedorea_seifrizii)	Roystonea_regia))	(((((((Dictyosperma_album	(Burretiokentia_grandiflora	(Veitchia_spiralis	Kentiopsis_piersoniorum)))	(Dypsis_decaryi	Heterospathe_cagayanensis))	Hydriastele_microspadix)	(Geonoma_undata	((Oenocarpus_bataua	Oenocarpus_minor)	Prestoea_acuminata)))	Pelagodoxa_henryana)	Manicaria_saccifera)	Iriartea_deltoidea)))	Leopoldinia_pulchra))	Kingia_australis);
((Nypa_fruticans	((Podococcus_barteri	((((Reinhardtia_latisecta	Reinhardtia_paiewonskiana)	(Reinhardtia_gracilis	Reinhardtia_simplex))	((Bactris_major	(Elaeis_oleifera	Elaeis_guineensis))	Attalea_speciosa))	((((Chamaedorea_seifrizii	((Iriartea_deltoidea	(Pseudophoenix_vinifera	((Pelagodoxa_henryana	(Burretiokentia_grandiflora	(Geonoma_undata	Manicaria_saccifera)))	(((Oenocarpus_bataua	Oenocarpus_minor)	Prestoea_acuminata)	(((Dictyosperma_album	(Veitchia_spiralis	Kentiopsis_piersoniorum))	(Dypsis_decaryi	Heterospathe_cagayanensis))	Hydriastele_microspadix)))))	(Serenoa_repens	(Sabal_domingensis	Phoenix_dactylifera))))	Orania_palindan)	Roystonea_regia)	Sclerosperma_profizianum)))	Leopoldinia_pulchra))	Kingia_australis);
((Nypa_fruticans	(Phoenix_dactylifera	(Sabal_domingensis	((((((Geonoma_undata	Manicaria_saccifera)	Pelagodoxa_henryana)	((Oenocarpus_bataua	Oenocarpus_minor)	(((Hydriastele_microspadix	((Veitchia_spiralis	Kentiopsis_piersoniorum)	(Prestoea_acuminata	(Heterospathe_cagayanensis	Burretiokentia_grandiflora))))	Dictyosperma_album)	Dypsis_decaryi)))	(Leopoldinia_pulchra	Pseudophoenix_vinifera))	Iriartea_deltoidea)	(((Chamaedorea_seifrizii	(Orania_palindan	(Podococcus_barteri	(((Reinhardtia_latisecta	Reinhardtia_paiewonskiana)	(Reinhardtia_gracilis	Reinhardtia_simplex))	((Bactris_major	(Elaeis_oleifera	Elaeis_guineensis))	Attalea_speciosa)))))	(Sclerosperma_profizianum	Serenoa_repens))	Roystonea_regia)))))	Kingia_australis);
((Nypa_fruticans	((Phoenix_dactylifera	Sabal_domingensis)	(((Serenoa_repens	((((Reinhardtia_latisecta	Reinhardtia_paiewonskiana)	(Reinhardtia_gracilis	Reinhardtia_simplex))	((Bactris_major	(Elaeis_oleifera	Elaeis_guineensis))	Attalea_speciosa))	(Orania_palindan	Sclerosperma_profizianum)))	((((Oenocarpus_bataua	Oenocarpus_minor)	((((Veitchia_spiralis	Kentiopsis_piersoniorum)	(Prestoea_acuminata	Burretiokentia_grandiflora))	(Dictyosperma_album	(Heterospathe_cagayanensis	Dypsis_decaryi)))	Hydriastele_microspadix))	(Manicaria_saccifera	((Chamaedorea_seifrizii	Geonoma_undata)	Pelagodoxa_henryana)))	(Iriartea_deltoidea	((Podococcus_barteri	Leopoldinia_pulchra)	Pseudophoenix_vinifera))))	Roystonea_regia)))	Kingia_australis);
((Nypa_fruticans	((Chamaedorea_seifrizii	Podococcus_barteri)	((Sclerosperma_profizianum	((Roystonea_regia	(Phoenix_dactylifera	(Serenoa_repens	Sabal_domingensis)))	((((Prestoea_acuminata	(Oenocarpus_bataua	Oenocarpus_minor))	((Manicaria_saccifera	(Pelagodoxa_henryana	Geonoma_undata))	((((Heterospathe_cagayanensis	(Burretiokentia_grandiflora	(Kentiopsis_piersoniorum	Veitchia_spiralis)))	Dictyosperma_album)	Dypsis_decaryi)	Hydriastele_microspadix)))	(Iriartea_deltoidea	(Pseudophoenix_vinifera	Leopoldinia_pulchra)))	(((Reinhardtia_latisecta	Reinhardtia_paiewonskiana)	(Reinhardtia_gracilis	Reinhardtia_simplex))	((Bactris_major	(Elaeis_oleifera	Elaeis_guineensis))	Attalea_speciosa)))))	Orania_palindan)))	Kingia_australis);
((Nypa_fruticans	(((((Reinhardtia_latisecta	Reinhardtia_paiewonskiana)	(Reinhardtia_gracilis	Reinhardtia_simplex))	((Bactris_major	(Elaeis_oleifera	Elaeis_guineensis))	Attalea_speciosa))	Podococcus_barteri)	(((((Phoenix_dactylifera	(Serenoa_repens	Sabal_domingensis))	((((((Dypsis_decaryi	Heterospathe_cagayanensis)	Hydriastele_microspadix)	(Prestoea_acuminata	(Oenocarpus_bataua	Oenocarpus_minor)))	((Pelagodoxa_henryana	Geonoma_undata)	(Dictyosperma_album	(Kentiopsis_piersoniorum	(Veitchia_spiralis	Burretiokentia_grandiflora)))))	Manicaria_saccifera)	(Iriartea_deltoidea	(Pseudophoenix_vinifera	Leopoldinia_pulchra))))	Chamaedorea_seifrizii)	Roystonea_regia)	(Sclerosperma_profizianum	Orania_palindan))))	Kingia_australis);
((Nypa_fruticans	(((((Reinhardtia_latisecta	Reinhardtia_paiewonskiana)	(Reinhardtia_gracilis	Reinhardtia_simplex))	((Bactris_major	(Elaeis_oleifera	Elaeis_guineensis))	Attalea_speciosa))	(((((Prestoea_acuminata	(Oenocarpus_bataua	Oenocarpus_minor))	(((Kentiopsis_piersoniorum	Veitchia_spiralis)	((Dypsis_decaryi	Heterospathe_cagayanensis)	Dictyosperma_album))	Hydriastele_microspadix))	((Pelagodoxa_henryana	(Burretiokentia_grandiflora	Geonoma_undata))	Manicaria_saccifera))	(Iriartea_deltoidea	Pseudophoenix_vinifera))	(((Serenoa_repens	(Sabal_domingensis	Phoenix_dactylifera))	(Chamaedorea_seifrizii	Roystonea_regia))	(Podococcus_barteri	(Sclerosperma_profizianum	Orania_palindan)))))	Leopoldinia_pulchra))	Kingia_australis);
(((Nypa_fruticans	Leopoldinia_pulchra)	((Sclerosperma_profizianum	(((((Prestoea_acuminata	(Oenocarpus_bataua	Oenocarpus_minor))	((Dypsis_decaryi	(Dictyosperma_album	((Heterospathe_cagayanensis	Hydriastele_microspadix)	(Kentiopsis_piersoniorum	Veitchia_spiralis))))	((Pelagodoxa_henryana	(Burretiokentia_grandiflora	Geonoma_undata))	Manicaria_saccifera)))	((Chamaedorea_seifrizii	Iriartea_deltoidea)	Pseudophoenix_vinifera))	(((Serenoa_repens	(Sabal_domingensis	Phoenix_dactylifera))	Orania_palindan)	Roystonea_regia))	(((Reinhardtia_latisecta	Reinhardtia_paiewonskiana)	(Reinhardtia_gracilis	Reinhardtia_simplex))	((Bactris_major	(Elaeis_oleifera	Elaeis_guineensis))	Attalea_speciosa))))	Podococcus_barteri))	Kingia_australis);
(((Nypa_fruticans	Leopoldinia_pulchra)	(Pseudophoenix_vinifera	(((Serenoa_repens	(Sabal_domingensis	Phoenix_dactylifera))	(Roystonea_regia	((Sclerosperma_profizianum	Orania_palindan)	((((Reinhardtia_latisecta	Reinhardtia_paiewonskiana)	(Reinhardtia_gracilis	Reinhardtia_simplex))	((Bactris_major	(Elaeis_oleifera	Elaeis_guineensis))	Attalea_speciosa))	Podococcus_barteri))))	((Chamaedorea_seifrizii	(Burretiokentia_grandiflora	Iriartea_deltoidea))	(((Dypsis_decaryi	Heterospathe_cagayanensis)	(Dictyosperma_album	(Kentiopsis_piersoniorum	(Hydriastele_microspadix	Veitchia_spiralis))))	(((Pelagodoxa_henryana	Geonoma_undata)	Manicaria_saccifera)	(Prestoea_acuminata	(Oenocarpus_bataua	Oenocarpus_minor))))))))	Kingia_australis);
((Nypa_fruticans	(Pseudophoenix_vinifera	(Leopoldinia_pulchra	(((Phoenix_dactylifera	(Serenoa_repens	Sabal_domingensis))	((Chamaedorea_seifrizii	Roystonea_regia)	((Podococcus_barteri	Orania_palindan)	((((Reinhardtia_latisecta	Reinhardtia_paiewonskiana)	(Reinhardtia_gracilis	Reinhardtia_simplex))	((Bactris_major	(Elaeis_oleifera	Elaeis_guineensis))	Attalea_speciosa))	Sclerosperma_profizianum))))	(Iriartea_deltoidea	(Manicaria_saccifera	((Pelagodoxa_henryana	(((((Heterospathe_cagayanensis	(Burretiokentia_grandiflora	((Kentiopsis_piersoniorum	Veitchia_spiralis)	Prestoea_acuminata)))	Hydriastele_microspadix)	Dypsis_decaryi)	Dictyosperma_album)	(Oenocarpus_bataua	Oenocarpus_minor)))	Geonoma_undata)))))))	Kingia_australis);
(((Leopoldinia_pulchra	Nypa_fruticans)	(Pseudophoenix_vinifera	((((((Dypsis_decaryi	Dictyosperma_album)	(((Burretiokentia_grandiflora	Heterospathe_cagayanensis)	Kentiopsis_piersoniorum)	(Hydriastele_microspadix	Veitchia_spiralis)))	(Prestoea_acuminata	(Oenocarpus_minor	Oenocarpus_bataua)))	((Pelagodoxa_henryana	Geonoma_undata)	Manicaria_saccifera))	Iriartea_deltoidea)	((Phoenix_dactylifera	(Serenoa_repens	Sabal_domingensis))	(Roystonea_regia	(((Orania_palindan	(((Reinhardtia_paiewonskiana	Reinhardtia_latisecta)	(Reinhardtia_gracilis	Reinhardtia_simplex))	(Attalea_speciosa	(Bactris_major	(Elaeis_guineensis	Elaeis_oleifera)))))	(Chamaedorea_seifrizii	Podococcus_barteri))	Sclerosperma_profizianum))))))	Kingia_australis);
((Nypa_fruticans	(Pseudophoenix_vinifera	(Leopoldinia_pulchra	(((((Geonoma_undata	Manicaria_saccifera)	(((Dypsis_decaryi	Dictyosperma_album)	(Hydriastele_microspadix	(Veitchia_spiralis	(Kentiopsis_piersoniorum	(Burretiokentia_grandiflora	Heterospathe_cagayanensis)))))	(Prestoea_acuminata	(Oenocarpus_minor	Oenocarpus_bataua))))	Iriartea_deltoidea)	((Serenoa_repens	(Sabal_domingensis	Phoenix_dactylifera))	((Chamaedorea_seifrizii	Roystonea_regia)	((((((Reinhardtia_paiewonskiana	Reinhardtia_latisecta)	(Reinhardtia_gracilis	Reinhardtia_simplex))	(Attalea_speciosa	(Bactris_major	(Elaeis_guineensis	Elaeis_oleifera))))	Podococcus_barteri)	Sclerosperma_profizianum)	Orania_palindan))))	Pelagodoxa_henryana))))	Kingia_australis);
((Nypa_fruticans	((((Reinhardtia_paiewonskiana	Reinhardtia_latisecta)	(Reinhardtia_gracilis	Reinhardtia_simplex))	(Attalea_speciosa	(Bactris_major	(Elaeis_guineensis	Elaeis_oleifera))))	(Podococcus_barteri	((Orania_palindan	((((Chamaedorea_seifrizii	Iriartea_deltoidea)	((Manicaria_saccifera	(((Geonoma_undata	Pelagodoxa_henryana)	((Prestoea_acuminata	((Veitchia_spiralis	Kentiopsis_piersoniorum)	(Burretiokentia_grandiflora	Heterospathe_cagayanensis)))	((Dypsis_decaryi	Hydriastele_microspadix)	Dictyosperma_album)))	((Leopoldinia_pulchra	Oenocarpus_minor)	Oenocarpus_bataua)))	Pseudophoenix_vinifera))	(Phoenix_dactylifera	(Serenoa_repens	Sabal_domingensis)))	Sclerosperma_profizianum))	Roystonea_regia))))	Kingia_australis);
((Nypa_fruticans	((Phoenix_dactylifera	Sabal_domingensis)	((((((Podococcus_barteri	Chamaedorea_seifrizii)	(Orania_palindan	(((Reinhardtia_paiewonskiana	Reinhardtia_latisecta)	(Reinhardtia_gracilis	Reinhardtia_simplex))	(Attalea_speciosa	(Bactris_major	(Elaeis_guineensis	Elaeis_oleifera))))))	Sclerosperma_profizianum)	Roystonea_regia)	((Pseudophoenix_vinifera	Iriartea_deltoidea)	(Manicaria_saccifera	(Leopoldinia_pulchra	(((Dypsis_decaryi	(Dictyosperma_album	((Prestoea_acuminata	((Veitchia_spiralis	Kentiopsis_piersoniorum)	(Burretiokentia_grandiflora	Heterospathe_cagayanensis)))	Hydriastele_microspadix)))	(Oenocarpus_minor	Oenocarpus_bataua))	(Pelagodoxa_henryana	Geonoma_undata))))))	Serenoa_repens)))	Kingia_australis);
((Nypa_fruticans	(Pseudophoenix_vinifera	((Iriartea_deltoidea	((Manicaria_saccifera	((Pelagodoxa_henryana	(Burretiokentia_grandiflora	Geonoma_undata))	(((Dypsis_decaryi	Heterospathe_cagayanensis)	(((Veitchia_spiralis	Kentiopsis_piersoniorum)	Hydriastele_microspadix)	Dictyosperma_album))	(Prestoea_acuminata	(Oenocarpus_minor	Oenocarpus_bataua)))))	((((Orania_palindan	Sclerosperma_profizianum)	((((Reinhardtia_paiewonskiana	Reinhardtia_latisecta)	(Reinhardtia_gracilis	Reinhardtia_simplex))	(Attalea_speciosa	(Bactris_major	(Elaeis_guineensis	Elaeis_oleifera))))	Podococcus_barteri))	(Chamaedorea_seifrizii	Roystonea_regia))	((Phoenix_dactylifera	Sabal_domingensis)	Serenoa_repens))))	Leopoldinia_pulchra)))	Kingia_australis);
((Nypa_fruticans	(((Chamaedorea_seifrizii	Podococcus_barteri)	((Orania_palindan	((((Reinhardtia_paiewonskiana	Reinhardtia_latisecta)	(Reinhardtia_gracilis	Reinhardtia_simplex))	(Attalea_speciosa	(Bactris_major	(Elaeis_guineensis	Elaeis_oleifera))))	(Roystonea_regia	(((Phoenix_dactylifera	Sabal_domingensis)	Serenoa_repens)	((Pseudophoenix_vinifera	Iriartea_deltoidea)	(((Prestoea_acuminata	(Oenocarpus_minor	Oenocarpus_bataua))	((Geonoma_undata	Manicaria_saccifera)	Pelagodoxa_henryana))	((Dypsis_decaryi	Heterospathe_cagayanensis)	((Burretiokentia_grandiflora	((Veitchia_spiralis	Kentiopsis_piersoniorum)	Dictyosperma_album))	Hydriastele_microspadix))))))))	Sclerosperma_profizianum))	Leopoldinia_pulchra))	Kingia_australis);
(((Nypa_fruticans	Leopoldinia_pulchra)	(Roystonea_regia	(((((((Reinhardtia_paiewonskiana	Reinhardtia_latisecta)	(Reinhardtia_gracilis	Reinhardtia_simplex))	(Attalea_speciosa	(Bactris_major	(Elaeis_guineensis	Elaeis_oleifera))))	Podococcus_barteri)	Sclerosperma_profizianum)	Orania_palindan)	((Phoenix_dactylifera	(Sabal_domingensis	Serenoa_repens))	(Chamaedorea_seifrizii	((Pseudophoenix_vinifera	Iriartea_deltoidea)	((((Oenocarpus_minor	Oenocarpus_bataua)	(Geonoma_undata	Prestoea_acuminata))	((Burretiokentia_grandiflora	Pelagodoxa_henryana)	Manicaria_saccifera))	((Veitchia_spiralis	Kentiopsis_piersoniorum)	(Dictyosperma_album	(Hydriastele_microspadix	(Dypsis_decaryi	Heterospathe_cagayanensis)))))))))))	Kingia_australis);
((Nypa_fruticans	(((Chamaedorea_seifrizii	Roystonea_regia)	(((((Reinhardtia_paiewonskiana	Reinhardtia_latisecta)	(Reinhardtia_gracilis	Reinhardtia_simplex))	(Attalea_speciosa	(Bactris_major	(Elaeis_guineensis	Elaeis_oleifera))))	Podococcus_barteri)	(Sclerosperma_profizianum	Orania_palindan)))	((Serenoa_repens	(Phoenix_dactylifera	Sabal_domingensis))	(((Leopoldinia_pulchra	Pseudophoenix_vinifera)	Iriartea_deltoidea)	(((Geonoma_undata	Pelagodoxa_henryana)	Manicaria_saccifera)	((Oenocarpus_minor	Oenocarpus_bataua)	(Dypsis_decaryi	(Hydriastele_microspadix	(((Veitchia_spiralis	Kentiopsis_piersoniorum)	(Prestoea_acuminata	(Heterospathe_cagayanensis	Burretiokentia_grandiflora)))	Dictyosperma_album)))))))))	Kingia_australis);
((Nypa_fruticans	((Chamaedorea_seifrizii	Podococcus_barteri)	(((((Phoenix_dactylifera	(Sabal_domingensis	Serenoa_repens))	Roystonea_regia)	Sclerosperma_profizianum)	Orania_palindan)	((((Reinhardtia_paiewonskiana	Reinhardtia_latisecta)	(Reinhardtia_gracilis	Reinhardtia_simplex))	(Attalea_speciosa	(Bactris_major	(Elaeis_guineensis	Elaeis_oleifera))))	(((Leopoldinia_pulchra	Pseudophoenix_vinifera)	Iriartea_deltoidea)	(((Geonoma_undata	Pelagodoxa_henryana)	Manicaria_saccifera)	((Oenocarpus_minor	Oenocarpus_bataua)	(Dypsis_decaryi	(Dictyosperma_album	(Hydriastele_microspadix	((Veitchia_spiralis	(Burretiokentia_grandiflora	Kentiopsis_piersoniorum))	(Prestoea_acuminata	Heterospathe_cagayanensis))))))))))))	Kingia_australis);
((Nypa_fruticans	(Pseudophoenix_vinifera	((((((Roystonea_regia	(Sclerosperma_profizianum	((Podococcus_barteri	(((Reinhardtia_paiewonskiana	Reinhardtia_latisecta)	(Reinhardtia_gracilis	Reinhardtia_simplex))	(Attalea_speciosa	(Bactris_major	(Elaeis_guineensis	Elaeis_oleifera)))))	Orania_palindan)))	Chamaedorea_seifrizii)	((Phoenix_dactylifera	Sabal_domingensis)	Serenoa_repens))	Iriartea_deltoidea)	(((Geonoma_undata	Pelagodoxa_henryana)	Manicaria_saccifera)	((Prestoea_acuminata	(Oenocarpus_minor	Oenocarpus_bataua))	(Hydriastele_microspadix	((Dictyosperma_album	((Burretiokentia_grandiflora	Veitchia_spiralis)	Kentiopsis_piersoniorum))	(Dypsis_decaryi	Heterospathe_cagayanensis))))))	Leopoldinia_pulchra)))	Kingia_australis);
(((((((((Roystonea_regia	((Sabal_domingensis	Phoenix_dactylifera)	Serenoa_repens))	((Podococcus_barteri	(Orania_palindan	Sclerosperma_profizianum))	Chamaedorea_seifrizii))	(((Reinhardtia_gracilis	Reinhardtia_simplex)	(Reinhardtia_latisecta	Reinhardtia_paiewonskiana))	(Attalea_speciosa	(Bactris_major	(Elaeis_oleifera	Elaeis_guineensis)))))	(((Dictyosperma_album	(Kentiopsis_piersoniorum	Veitchia_spiralis))	(((Manicaria_saccifera	(Burretiokentia_grandiflora	Geonoma_undata))	Dypsis_decaryi)	(Heterospathe_cagayanensis	Hydriastele_microspadix)))	((Prestoea_acuminata	(Oenocarpus_bataua	Oenocarpus_minor))	Pelagodoxa_henryana)))	Iriartea_deltoidea)	Leopoldinia_pulchra)	Pseudophoenix_vinifera)	Nypa_fruticans)	Kingia_australis);
((((((Manicaria_saccifera	((((Oenocarpus_bataua	Oenocarpus_minor)	Prestoea_acuminata)	(((Dypsis_decaryi	Heterospathe_cagayanensis)	((Hydriastele_microspadix	Dictyosperma_album)	(Kentiopsis_piersoniorum	Veitchia_spiralis)))	Pseudophoenix_vinifera))	(Pelagodoxa_henryana	Geonoma_undata)))	Leopoldinia_pulchra)	(Burretiokentia_grandiflora	Iriartea_deltoidea))	(((Sabal_domingensis	Phoenix_dactylifera)	Serenoa_repens)	(((Orania_palindan	Chamaedorea_seifrizii)	((((Reinhardtia_gracilis	Reinhardtia_simplex)	(Reinhardtia_latisecta	Reinhardtia_paiewonskiana))	(Attalea_speciosa	(Bactris_major	(Elaeis_oleifera	Elaeis_guineensis))))	(Podococcus_barteri	Sclerosperma_profizianum)))	Roystonea_regia)))	Nypa_fruticans)	Kingia_australis);
(((Pseudophoenix_vinifera	(Leopoldinia_pulchra	((Iriartea_deltoidea	(((Sabal_domingensis	Phoenix_dactylifera)	Serenoa_repens)	(((Podococcus_barteri	(((Reinhardtia_gracilis	Reinhardtia_simplex)	(Reinhardtia_latisecta	Reinhardtia_paiewonskiana))	(Attalea_speciosa	(Bactris_major	(Elaeis_oleifera	Elaeis_guineensis)))))	(Orania_palindan	Sclerosperma_profizianum))	(Chamaedorea_seifrizii	Roystonea_regia))))	(Manicaria_saccifera	(((Oenocarpus_bataua	Oenocarpus_minor)	(((((Kentiopsis_piersoniorum	Veitchia_spiralis)	(Heterospathe_cagayanensis	Burretiokentia_grandiflora))	Prestoea_acuminata)	Hydriastele_microspadix)	(Dictyosperma_album	Dypsis_decaryi)))	(Pelagodoxa_henryana	Geonoma_undata))))))	Nypa_fruticans)	Kingia_australis);
(((Podococcus_barteri	(((Sclerosperma_profizianum	(Chamaedorea_seifrizii	Roystonea_regia))	((((Pseudophoenix_vinifera	Leopoldinia_pulchra)	(Iriartea_deltoidea	(Manicaria_saccifera	(((Oenocarpus_bataua	Oenocarpus_minor)	(((((Burretiokentia_grandiflora	Kentiopsis_piersoniorum)	(Prestoea_acuminata	Heterospathe_cagayanensis))	Veitchia_spiralis)	Hydriastele_microspadix)	(Dictyosperma_album	Dypsis_decaryi)))	Geonoma_undata))))	Pelagodoxa_henryana)	(Phoenix_dactylifera	(Serenoa_repens	Sabal_domingensis))))	(Orania_palindan	(((Reinhardtia_gracilis	Reinhardtia_simplex)	(Reinhardtia_latisecta	Reinhardtia_paiewonskiana))	(Attalea_speciosa	(Bactris_major	(Elaeis_oleifera	Elaeis_guineensis)))))))	Nypa_fruticans)	Kingia_australis);
(((Podococcus_barteri	((((Orania_palindan	Sclerosperma_profizianum)	(((Burretiokentia_grandiflora	Iriartea_deltoidea)	(((Dypsis_decaryi	(((Kentiopsis_piersoniorum	((Leopoldinia_pulchra	Prestoea_acuminata)	(Veitchia_spiralis	Heterospathe_cagayanensis)))	Hydriastele_microspadix)	Dictyosperma_album))	((Oenocarpus_bataua	Oenocarpus_minor)	((Pelagodoxa_henryana	Geonoma_undata)	Manicaria_saccifera)))	Pseudophoenix_vinifera))	(Serenoa_repens	(Sabal_domingensis	Phoenix_dactylifera))))	(Chamaedorea_seifrizii	Roystonea_regia))	(((Reinhardtia_gracilis	Reinhardtia_simplex)	(Reinhardtia_latisecta	Reinhardtia_paiewonskiana))	(Attalea_speciosa	(Bactris_major	(Elaeis_oleifera	Elaeis_guineensis))))))	Nypa_fruticans)	Kingia_australis);
((((((Roystonea_regia	((Chamaedorea_seifrizii	(Serenoa_repens	Sabal_domingensis))	(Orania_palindan	Sclerosperma_profizianum)))	Phoenix_dactylifera)	(Podococcus_barteri	((((((((((((Kentiopsis_piersoniorum	Veitchia_spiralis)	Burretiokentia_grandiflora)	Prestoea_acuminata)	Heterospathe_cagayanensis)	Hydriastele_microspadix)	Dictyosperma_album)	Dypsis_decaryi)	(Geonoma_undata	((Oenocarpus_bataua	Oenocarpus_minor)	Leopoldinia_pulchra)))	Pelagodoxa_henryana)	Manicaria_saccifera)	Pseudophoenix_vinifera)	Iriartea_deltoidea)))	(((Reinhardtia_gracilis	Reinhardtia_simplex)	(Reinhardtia_latisecta	Reinhardtia_paiewonskiana))	(Attalea_speciosa	(Bactris_major	(Elaeis_oleifera	Elaeis_guineensis)))))	Nypa_fruticans)	Kingia_australis);
(((Pseudophoenix_vinifera	((((Phoenix_dactylifera	(Serenoa_repens	Sabal_domingensis))	(Chamaedorea_seifrizii	(Roystonea_regia	(Sclerosperma_profizianum	(Orania_palindan	(Podococcus_barteri	(((Reinhardtia_gracilis	Reinhardtia_simplex)	(Reinhardtia_latisecta	Reinhardtia_paiewonskiana))	(Attalea_speciosa	(Bactris_major	(Elaeis_oleifera	Elaeis_guineensis))))))))))	(Iriartea_deltoidea	((Geonoma_undata	((((Heterospathe_cagayanensis	Dypsis_decaryi)	(Hydriastele_microspadix	(((Veitchia_spiralis	Kentiopsis_piersoniorum)	(Burretiokentia_grandiflora	Prestoea_acuminata))	Dictyosperma_album)))	(Oenocarpus_bataua	Oenocarpus_minor))	Pelagodoxa_henryana))	Manicaria_saccifera)))	Leopoldinia_pulchra))	Nypa_fruticans)	Kingia_australis);
((((Pseudophoenix_vinifera	(Iriartea_deltoidea	(((Serenoa_repens	(Sabal_domingensis	Phoenix_dactylifera))	(Chamaedorea_seifrizii	(Roystonea_regia	(Orania_palindan	((Podococcus_barteri	(((Reinhardtia_gracilis	Reinhardtia_simplex)	(Reinhardtia_latisecta	Reinhardtia_paiewonskiana))	(Attalea_speciosa	(Bactris_major	(Elaeis_oleifera	Elaeis_guineensis)))))	Sclerosperma_profizianum)))))	((Manicaria_saccifera	(Pelagodoxa_henryana	Geonoma_undata))	((Oenocarpus_bataua	Oenocarpus_minor)	(Dypsis_decaryi	(Dictyosperma_album	(Hydriastele_microspadix	(Prestoea_acuminata	(Veitchia_spiralis	((Kentiopsis_piersoniorum	Burretiokentia_grandiflora)	Heterospathe_cagayanensis)))))))))))	Leopoldinia_pulchra)	Nypa_fruticans)	Kingia_australis);
(((Pseudophoenix_vinifera	(Iriartea_deltoidea	((((Roystonea_regia	(Serenoa_repens	(Sabal_domingensis	Phoenix_dactylifera)))	(Orania_palindan	((Chamaedorea_seifrizii	Podococcus_barteri)	Sclerosperma_profizianum)))	(((Reinhardtia_gracilis	Reinhardtia_simplex)	(Reinhardtia_latisecta	Reinhardtia_paiewonskiana))	(Attalea_speciosa	(Bactris_major	(Elaeis_oleifera	Elaeis_guineensis)))))	((Manicaria_saccifera	(Pelagodoxa_henryana	(Leopoldinia_pulchra	Geonoma_undata)))	((Oenocarpus_bataua	Oenocarpus_minor)	(((Prestoea_acuminata	((Heterospathe_cagayanensis	Burretiokentia_grandiflora)	Hydriastele_microspadix))	(Dictyosperma_album	(Veitchia_spiralis	Kentiopsis_piersoniorum)))	Dypsis_decaryi))))))	Nypa_fruticans)	Kingia_australis);
((((Chamaedorea_seifrizii	Podococcus_barteri)	(((((Reinhardtia_gracilis	Reinhardtia_simplex)	(Reinhardtia_latisecta	Reinhardtia_paiewonskiana))	(Attalea_speciosa	(Bactris_major	(Elaeis_oleifera	Elaeis_guineensis))))	((Manicaria_saccifera	((Pelagodoxa_henryana	Geonoma_undata)	((Oenocarpus_bataua	Oenocarpus_minor)	(((Dypsis_decaryi	(Dictyosperma_album	(Veitchia_spiralis	Kentiopsis_piersoniorum)))	((Heterospathe_cagayanensis	Burretiokentia_grandiflora)	Hydriastele_microspadix))	Prestoea_acuminata))))	((Leopoldinia_pulchra	Pseudophoenix_vinifera)	Iriartea_deltoidea)))	((Roystonea_regia	(Serenoa_repens	(Sabal_domingensis	Phoenix_dactylifera)))	(Sclerosperma_profizianum	Orania_palindan))))	Nypa_fruticans)	Kingia_australis);
(((Podococcus_barteri	((Roystonea_regia	(((Sabal_domingensis	Phoenix_dactylifera)	Serenoa_repens)	((Orania_palindan	((((Reinhardtia_latisecta	Reinhardtia_paiewonskiana)	(Reinhardtia_gracilis	Reinhardtia_simplex))	(Attalea_speciosa	(Bactris_major	(Elaeis_guineensis	Elaeis_oleifera))))	(((Iriartea_deltoidea	Pseudophoenix_vinifera)	(((Geonoma_undata	Pelagodoxa_henryana)	((Oenocarpus_bataua	Oenocarpus_minor)	(((Hydriastele_microspadix	(Prestoea_acuminata	((Veitchia_spiralis	Kentiopsis_piersoniorum)	(Burretiokentia_grandiflora	Heterospathe_cagayanensis))))	Dictyosperma_album)	Dypsis_decaryi)))	Manicaria_saccifera))	Leopoldinia_pulchra)))	Chamaedorea_seifrizii)))	Sclerosperma_profizianum))	Nypa_fruticans)	Kingia_australis);
(((Prestoea_acuminata	((Oenocarpus_bataua	Oenocarpus_minor)	(((Manicaria_saccifera	(((((Chamaedorea_seifrizii	Roystonea_regia)	((Sabal_domingensis	Phoenix_dactylifera)	Serenoa_repens))	(Orania_palindan	(Sclerosperma_profizianum	Podococcus_barteri)))	(((Leopoldinia_pulchra	(Reinhardtia_gracilis	Reinhardtia_simplex))	(Reinhardtia_latisecta	Reinhardtia_paiewonskiana))	(Attalea_speciosa	(Bactris_major	(Elaeis_guineensis	Elaeis_oleifera)))))	(Iriartea_deltoidea	Pseudophoenix_vinifera)))	(Hydriastele_microspadix	((Dypsis_decaryi	Heterospathe_cagayanensis)	((Veitchia_spiralis	Kentiopsis_piersoniorum)	Dictyosperma_album))))	((Burretiokentia_grandiflora	Geonoma_undata)	Pelagodoxa_henryana))))	Nypa_fruticans)	Kingia_australis);
(((((((Chamaedorea_seifrizii	Roystonea_regia)	(Orania_palindan	Sclerosperma_profizianum))	(Podococcus_barteri	(((Reinhardtia_gracilis	Reinhardtia_simplex)	(Reinhardtia_latisecta	Reinhardtia_paiewonskiana))	(Attalea_speciosa	((Leopoldinia_pulchra	(Elaeis_guineensis	Elaeis_oleifera))	Bactris_major)))))	(Phoenix_dactylifera	(Serenoa_repens	Sabal_domingensis)))	((Iriartea_deltoidea	Pseudophoenix_vinifera)	(((((Hydriastele_microspadix	(Dictyosperma_album	((Burretiokentia_grandiflora	Veitchia_spiralis)	Kentiopsis_piersoniorum)))	(Dypsis_decaryi	Heterospathe_cagayanensis))	(Prestoea_acuminata	(Oenocarpus_bataua	Oenocarpus_minor)))	(Geonoma_undata	Manicaria_saccifera))	Pelagodoxa_henryana)))	Nypa_fruticans)	Kingia_australis);
(((((Sclerosperma_profizianum	(Orania_palindan	(Podococcus_barteri	(((Reinhardtia_gracilis	Reinhardtia_simplex)	(Reinhardtia_latisecta	Reinhardtia_paiewonskiana))	(Attalea_speciosa	((Elaeis_guineensis	Elaeis_oleifera)	Bactris_major))))))	(Chamaedorea_seifrizii	(Roystonea_regia	(Serenoa_repens	(Sabal_domingensis	Phoenix_dactylifera)))))	((Iriartea_deltoidea	(Leopoldinia_pulchra	Pseudophoenix_vinifera))	((Manicaria_saccifera	(Pelagodoxa_henryana	(Burretiokentia_grandiflora	Geonoma_undata)))	(((Hydriastele_microspadix	((Heterospathe_cagayanensis	Prestoea_acuminata)	(Veitchia_spiralis	Kentiopsis_piersoniorum)))	(Dictyosperma_album	Dypsis_decaryi))	(Oenocarpus_bataua	Oenocarpus_minor)))))	Nypa_fruticans)	Kingia_australis);
(((Pseudophoenix_vinifera	((((((Manicaria_saccifera	Geonoma_undata)	(((Hydriastele_microspadix	(((Burretiokentia_grandiflora	Heterospathe_cagayanensis)	Prestoea_acuminata)	(Veitchia_spiralis	Kentiopsis_piersoniorum)))	(Dictyosperma_album	Dypsis_decaryi))	(Oenocarpus_bataua	Oenocarpus_minor)))	Pelagodoxa_henryana)	((((Sclerosperma_profizianum	(Chamaedorea_seifrizii	Podococcus_barteri))	Orania_palindan)	(Roystonea_regia	(Phoenix_dactylifera	(Serenoa_repens	Sabal_domingensis))))	(((Reinhardtia_gracilis	Reinhardtia_simplex)	(Reinhardtia_latisecta	Reinhardtia_paiewonskiana))	(Attalea_speciosa	((Elaeis_guineensis	Elaeis_oleifera)	Bactris_major)))))	Iriartea_deltoidea)	Leopoldinia_pulchra))	Nypa_fruticans)	Kingia_australis);
((((Pseudophoenix_vinifera	((((Dictyosperma_album	(Hydriastele_microspadix	((Burretiokentia_grandiflora	Heterospathe_cagayanensis)	(Veitchia_spiralis	Kentiopsis_piersoniorum))))	Dypsis_decaryi)	((Prestoea_acuminata	(Oenocarpus_bataua	Oenocarpus_minor))	((Geonoma_undata	Pelagodoxa_henryana)	Manicaria_saccifera)))	(((((Sclerosperma_profizianum	Orania_palindan)	(Chamaedorea_seifrizii	Podococcus_barteri))	(Roystonea_regia	(Serenoa_repens	(Sabal_domingensis	Phoenix_dactylifera))))	(((Reinhardtia_gracilis	Reinhardtia_simplex)	(Reinhardtia_latisecta	Reinhardtia_paiewonskiana))	(Attalea_speciosa	((Elaeis_guineensis	Elaeis_oleifera)	Bactris_major))))	Iriartea_deltoidea)))	Leopoldinia_pulchra)	Nypa_fruticans)	Kingia_australis);
((((((Reinhardtia_gracilis	Reinhardtia_simplex)	(Reinhardtia_latisecta	Reinhardtia_paiewonskiana))	(Attalea_speciosa	((Elaeis_guineensis	Elaeis_oleifera)	Bactris_major)))	(((Leopoldinia_pulchra	Pseudophoenix_vinifera)	(((Prestoea_acuminata	(Oenocarpus_bataua	Oenocarpus_minor))	(((Geonoma_undata	Pelagodoxa_henryana)	Manicaria_saccifera)	(((Dictyosperma_album	((Burretiokentia_grandiflora	Heterospathe_cagayanensis)	(Veitchia_spiralis	Kentiopsis_piersoniorum)))	Dypsis_decaryi)	Hydriastele_microspadix)))	Iriartea_deltoidea))	((((Chamaedorea_seifrizii	Podococcus_barteri)	Sclerosperma_profizianum)	Orania_palindan)	(Roystonea_regia	(Serenoa_repens	(Sabal_domingensis	Phoenix_dactylifera))))))	Nypa_fruticans)	Kingia_australis);
(((Podococcus_barteri	(Chamaedorea_seifrizii	((Orania_palindan	((((Leopoldinia_pulchra	Reinhardtia_gracilis)	Reinhardtia_simplex)	(Reinhardtia_latisecta	Reinhardtia_paiewonskiana))	(Attalea_speciosa	((Elaeis_guineensis	Elaeis_oleifera)	Bactris_major))))	((Roystonea_regia	((Phoenix_dactylifera	(Serenoa_repens	Sabal_domingensis))	(((((Geonoma_undata	Pelagodoxa_henryana)	Manicaria_saccifera)	(((Dypsis_decaryi	(Dictyosperma_album	(Prestoea_acuminata	((Burretiokentia_grandiflora	Heterospathe_cagayanensis)	(Veitchia_spiralis	Kentiopsis_piersoniorum)))))	Hydriastele_microspadix)	(Oenocarpus_bataua	Oenocarpus_minor)))	Iriartea_deltoidea)	Pseudophoenix_vinifera)))	Sclerosperma_profizianum))))	Nypa_fruticans)	Kingia_australis);
(((Pseudophoenix_vinifera	((((Roystonea_regia	Orania_palindan)	((Chamaedorea_seifrizii	Sclerosperma_profizianum)	((((Reinhardtia_gracilis	Reinhardtia_simplex)	(Reinhardtia_latisecta	Reinhardtia_paiewonskiana))	(Attalea_speciosa	((Elaeis_guineensis	Elaeis_oleifera)	Bactris_major)))	Podococcus_barteri)))	(Serenoa_repens	(Sabal_domingensis	Phoenix_dactylifera)))	((Manicaria_saccifera	((((Burretiokentia_grandiflora	Geonoma_undata)	Pelagodoxa_henryana)	((((Heterospathe_cagayanensis	Hydriastele_microspadix)	(Dictyosperma_album	(Veitchia_spiralis	Kentiopsis_piersoniorum)))	Dypsis_decaryi)	Prestoea_acuminata))	(Oenocarpus_bataua	Oenocarpus_minor)))	Iriartea_deltoidea)))	(Leopoldinia_pulchra	Nypa_fruticans))	Kingia_australis);
(((Pseudophoenix_vinifera	(((((Chamaedorea_seifrizii	Roystonea_regia)	(Sclerosperma_profizianum	(Orania_palindan	((((Reinhardtia_gracilis	Reinhardtia_simplex)	(Reinhardtia_latisecta	Reinhardtia_paiewonskiana))	(Attalea_speciosa	((Elaeis_guineensis	Elaeis_oleifera)	Bactris_major)))	Podococcus_barteri))))	(Serenoa_repens	(Sabal_domingensis	Phoenix_dactylifera)))	(((Geonoma_undata	Manicaria_saccifera)	(Pelagodoxa_henryana	((((Burretiokentia_grandiflora	Heterospathe_cagayanensis)	Dypsis_decaryi)	(((Veitchia_spiralis	Kentiopsis_piersoniorum)	Dictyosperma_album)	Hydriastele_microspadix))	(Prestoea_acuminata	(Oenocarpus_bataua	Oenocarpus_minor)))))	Leopoldinia_pulchra))	Iriartea_deltoidea))	Nypa_fruticans)	Kingia_australis);
((Nypa_fruticans	(Roystonea_regia	((Phoenix_dactylifera	(Serenoa_repens	Sabal_domingensis))	(((Podococcus_barteri	(Iriartea_deltoidea	((Manicaria_saccifera	((Pelagodoxa_henryana	Geonoma_undata)	((Oenocarpus_bataua	Oenocarpus_minor)	(((((Burretiokentia_grandiflora	Heterospathe_cagayanensis)	(Veitchia_spiralis	Kentiopsis_piersoniorum))	Prestoea_acuminata)	Hydriastele_microspadix)	(Dypsis_decaryi	Dictyosperma_album)))))	(Leopoldinia_pulchra	Pseudophoenix_vinifera))))	Sclerosperma_profizianum)	(Orania_palindan	(Chamaedorea_seifrizii	(((Reinhardtia_gracilis	Reinhardtia_simplex)	(Reinhardtia_latisecta	Reinhardtia_paiewonskiana))	(Attalea_speciosa	((Elaeis_oleifera	Elaeis_guineensis)	Bactris_major)))))))))	Kingia_australis);
((Nypa_fruticans	(Leopoldinia_pulchra	(Pseudophoenix_vinifera	(Iriartea_deltoidea	((((Podococcus_barteri	(((Reinhardtia_gracilis	Reinhardtia_simplex)	(Reinhardtia_latisecta	Reinhardtia_paiewonskiana))	(Attalea_speciosa	((Elaeis_oleifera	Elaeis_guineensis)	Bactris_major))))	((Chamaedorea_seifrizii	Roystonea_regia)	(Sclerosperma_profizianum	Orania_palindan)))	(Serenoa_repens	(Sabal_domingensis	Phoenix_dactylifera)))	(Manicaria_saccifera	((Pelagodoxa_henryana	Geonoma_undata)	((Oenocarpus_bataua	Oenocarpus_minor)	((Burretiokentia_grandiflora	Hydriastele_microspadix)	((Dypsis_decaryi	Heterospathe_cagayanensis)	((Veitchia_spiralis	Kentiopsis_piersoniorum)	(Prestoea_acuminata	Dictyosperma_album))))))))))))	Kingia_australis);
((Nypa_fruticans	(Leopoldinia_pulchra	(Pseudophoenix_vinifera	((((Roystonea_regia	(((Chamaedorea_seifrizii	Podococcus_barteri)	(((Reinhardtia_gracilis	Reinhardtia_simplex)	(Reinhardtia_latisecta	Reinhardtia_paiewonskiana))	(Attalea_speciosa	((Elaeis_oleifera	Elaeis_guineensis)	Bactris_major))))	(Sclerosperma_profizianum	Orania_palindan)))	(Serenoa_repens	(Sabal_domingensis	Phoenix_dactylifera)))	Iriartea_deltoidea)	(((Oenocarpus_bataua	Oenocarpus_minor)	(((Prestoea_acuminata	((Burretiokentia_grandiflora	Heterospathe_cagayanensis)	(Veitchia_spiralis	Kentiopsis_piersoniorum)))	Dictyosperma_album)	(Dypsis_decaryi	Hydriastele_microspadix)))	(Manicaria_saccifera	(Pelagodoxa_henryana	Geonoma_undata)))))))	Kingia_australis);
(((Nypa_fruticans	Leopoldinia_pulchra)	(Pseudophoenix_vinifera	((Iriartea_deltoidea	((((Geonoma_undata	(Prestoea_acuminata	(Oenocarpus_bataua	Oenocarpus_minor)))	(Dypsis_decaryi	(((Heterospathe_cagayanensis	(Burretiokentia_grandiflora	(Veitchia_spiralis	Kentiopsis_piersoniorum)))	Dictyosperma_album)	Hydriastele_microspadix)))	Manicaria_saccifera)	Pelagodoxa_henryana))	(((Chamaedorea_seifrizii	Roystonea_regia)	((Podococcus_barteri	(Orania_palindan	(((Reinhardtia_gracilis	Reinhardtia_simplex)	(Reinhardtia_latisecta	Reinhardtia_paiewonskiana))	(Attalea_speciosa	((Elaeis_oleifera	Elaeis_guineensis)	Bactris_major)))))	Sclerosperma_profizianum))	(Serenoa_repens	(Sabal_domingensis	Phoenix_dactylifera))))))	Kingia_australis);
((Nypa_fruticans	(((Iriartea_deltoidea	(((Leopoldinia_pulchra	(Geonoma_undata	(Prestoea_acuminata	(Oenocarpus_bataua	Oenocarpus_minor))))	(Hydriastele_microspadix	(Dypsis_decaryi	((Heterospathe_cagayanensis	(Burretiokentia_grandiflora	(Veitchia_spiralis	Kentiopsis_piersoniorum)))	Dictyosperma_album))))	(Manicaria_saccifera	Pseudophoenix_vinifera)))	Pelagodoxa_henryana)	(((Roystonea_regia	((((Reinhardtia_gracilis	Reinhardtia_simplex)	(Reinhardtia_latisecta	Reinhardtia_paiewonskiana))	(Attalea_speciosa	((Elaeis_oleifera	Elaeis_guineensis)	Bactris_major)))	((Orania_palindan	Sclerosperma_profizianum)	Podococcus_barteri)))	(Phoenix_dactylifera	(Serenoa_repens	Sabal_domingensis)))	Chamaedorea_seifrizii)))	Kingia_australis);
((Nypa_fruticans	((Sabal_domingensis	Phoenix_dactylifera)	((((Leopoldinia_pulchra	Pseudophoenix_vinifera)	(Iriartea_deltoidea	(((Pelagodoxa_henryana	Geonoma_undata)	((Dypsis_decaryi	((Hydriastele_microspadix	((Veitchia_spiralis	Kentiopsis_piersoniorum)	(Heterospathe_cagayanensis	Burretiokentia_grandiflora)))	Dictyosperma_album))	(Prestoea_acuminata	(Oenocarpus_bataua	Oenocarpus_minor))))	Manicaria_saccifera)))	(Roystonea_regia	((Podococcus_barteri	(Sclerosperma_profizianum	(((Reinhardtia_gracilis	Reinhardtia_simplex)	(Reinhardtia_latisecta	Reinhardtia_paiewonskiana))	(Attalea_speciosa	((Elaeis_oleifera	Elaeis_guineensis)	Bactris_major)))))	(Chamaedorea_seifrizii	Orania_palindan))))	Serenoa_repens)))	Kingia_australis);
((((Iriartea_deltoidea	((((Chamaedorea_seifrizii	Geonoma_undata)	(Prestoea_acuminata	(Oenocarpus_bataua	Oenocarpus_minor)))	(Pelagodoxa_henryana	((Dypsis_decaryi	(((Veitchia_spiralis	Kentiopsis_piersoniorum)	(Heterospathe_cagayanensis	Burretiokentia_grandiflora))	Dictyosperma_album))	Hydriastele_microspadix)))	Manicaria_saccifera))	((Roystonea_regia	(((Podococcus_barteri	(((Reinhardtia_gracilis	Reinhardtia_simplex)	(Reinhardtia_latisecta	Reinhardtia_paiewonskiana))	(Attalea_speciosa	((Elaeis_oleifera	Elaeis_guineensis)	Bactris_major))))	Orania_palindan)	Sclerosperma_profizianum))	((Sabal_domingensis	Serenoa_repens)	Phoenix_dactylifera)))	((Nypa_fruticans	Leopoldinia_pulchra)	Pseudophoenix_vinifera))	Kingia_australis);
((Nypa_fruticans	(((Iriartea_deltoidea	((Pelagodoxa_henryana	(((Leopoldinia_pulchra	Geonoma_undata)	(Prestoea_acuminata	(Oenocarpus_bataua	Oenocarpus_minor)))	((((Dictyosperma_album	Kentiopsis_piersoniorum)	((Burretiokentia_grandiflora	Heterospathe_cagayanensis)	Hydriastele_microspadix))	Dypsis_decaryi)	Veitchia_spiralis)))	Manicaria_saccifera))	((Roystonea_regia	(Chamaedorea_seifrizii	(((((Reinhardtia_gracilis	Reinhardtia_simplex)	(Reinhardtia_latisecta	Reinhardtia_paiewonskiana))	(Attalea_speciosa	((Elaeis_oleifera	Elaeis_guineensis)	Bactris_major)))	Podococcus_barteri)	(Sclerosperma_profizianum	Orania_palindan))))	((Sabal_domingensis	Serenoa_repens)	Phoenix_dactylifera)))	Pseudophoenix_vinifera))	Kingia_australis);
((Nypa_fruticans	(((Sabal_domingensis	Serenoa_repens)	Phoenix_dactylifera)	(((Chamaedorea_seifrizii	Roystonea_regia)	((Orania_palindan	((((Reinhardtia_gracilis	Reinhardtia_simplex)	(Reinhardtia_latisecta	Reinhardtia_paiewonskiana))	(Attalea_speciosa	((Elaeis_oleifera	Elaeis_guineensis)	Bactris_major)))	Podococcus_barteri))	Sclerosperma_profizianum))	(Iriartea_deltoidea	(Pseudophoenix_vinifera	((((Pelagodoxa_henryana	(Burretiokentia_grandiflora	Geonoma_undata))	(Prestoea_acuminata	((Oenocarpus_bataua	Oenocarpus_minor)	Leopoldinia_pulchra)))	(((Heterospathe_cagayanensis	Dypsis_decaryi)	(Dictyosperma_album	(Veitchia_spiralis	Kentiopsis_piersoniorum)))	Hydriastele_microspadix))	Manicaria_saccifera))))))	Kingia_australis);
((Nypa_fruticans	(Pseudophoenix_vinifera	(((Pelagodoxa_henryana	(Manicaria_saccifera	(Geonoma_undata	(((Dypsis_decaryi	((Prestoea_acuminata	((Heterospathe_cagayanensis	Burretiokentia_grandiflora)	(Veitchia_spiralis	Kentiopsis_piersoniorum)))	Hydriastele_microspadix))	Dictyosperma_album)	(Oenocarpus_bataua	Oenocarpus_minor)))))	Leopoldinia_pulchra)	(Iriartea_deltoidea	((Podococcus_barteri	(Orania_palindan	(Sclerosperma_profizianum	(((Sabal_domingensis	Serenoa_repens)	Phoenix_dactylifera)	(Chamaedorea_seifrizii	Roystonea_regia)))))	(((Reinhardtia_gracilis	Reinhardtia_simplex)	(Reinhardtia_latisecta	Reinhardtia_paiewonskiana))	(Attalea_speciosa	((Elaeis_oleifera	Elaeis_guineensis)	Bactris_major))))))))	Kingia_australis);
(((((((((Burretiokentia_grandiflora	Heterospathe_cagayanensis)	Hydriastele_microspadix)	(Dictyosperma_album	(Dypsis_decaryi	(Veitchia_spiralis	Kentiopsis_piersoniorum))))	((Prestoea_acuminata	(Oenocarpus_bataua	Oenocarpus_minor))	(Manicaria_saccifera	(Pelagodoxa_henryana	Geonoma_undata))))	(((Chamaedorea_seifrizii	((Orania_palindan	Sclerosperma_profizianum)	(Podococcus_barteri	((((Elaeis_oleifera	Elaeis_guineensis)	Bactris_major)	Attalea_speciosa)	((Reinhardtia_gracilis	Reinhardtia_simplex)	(Reinhardtia_latisecta	Reinhardtia_paiewonskiana))))))	Roystonea_regia)	(Serenoa_repens	(Phoenix_dactylifera	Sabal_domingensis))))	Iriartea_deltoidea)	Pseudophoenix_vinifera)	(Leopoldinia_pulchra	Nypa_fruticans))	Kingia_australis);
((((Leopoldinia_pulchra	(Prestoea_acuminata	((Oenocarpus_bataua	Oenocarpus_minor)	(((Manicaria_saccifera	(((Roystonea_regia	((Serenoa_repens	Sclerosperma_profizianum)	(Orania_palindan	((Chamaedorea_seifrizii	Podococcus_barteri)	((((Elaeis_oleifera	Elaeis_guineensis)	Bactris_major)	Attalea_speciosa)	((Reinhardtia_gracilis	Reinhardtia_simplex)	(Reinhardtia_latisecta	Reinhardtia_paiewonskiana)))))))	(Phoenix_dactylifera	Sabal_domingensis))	(Burretiokentia_grandiflora	Iriartea_deltoidea)))	(Pelagodoxa_henryana	Geonoma_undata))	(((Hydriastele_microspadix	(Heterospathe_cagayanensis	(Veitchia_spiralis	Kentiopsis_piersoniorum)))	Dictyosperma_album)	Dypsis_decaryi)))))	Pseudophoenix_vinifera)	Nypa_fruticans)	Kingia_australis);
(((Leopoldinia_pulchra	((((Oenocarpus_bataua	Oenocarpus_minor)	(((Geonoma_undata	Manicaria_saccifera)	(Pelagodoxa_henryana	(((Chamaedorea_seifrizii	(Orania_palindan	(Podococcus_barteri	((((Elaeis_oleifera	Elaeis_guineensis)	Bactris_major)	Attalea_speciosa)	((Reinhardtia_gracilis	Reinhardtia_simplex)	(Reinhardtia_latisecta	Reinhardtia_paiewonskiana))))))	Sclerosperma_profizianum)	(Roystonea_regia	(Serenoa_repens	(Phoenix_dactylifera	Sabal_domingensis))))))	((Dictyosperma_album	(Hydriastele_microspadix	((Prestoea_acuminata	(Burretiokentia_grandiflora	Heterospathe_cagayanensis))	(Veitchia_spiralis	Kentiopsis_piersoniorum))))	Dypsis_decaryi)))	Iriartea_deltoidea)	Pseudophoenix_vinifera))	Nypa_fruticans)	Kingia_australis);
(((((((Prestoea_acuminata	(Oenocarpus_bataua	Oenocarpus_minor))	((Dypsis_decaryi	Dictyosperma_album)	(Hydriastele_microspadix	(Heterospathe_cagayanensis	((Veitchia_spiralis	Kentiopsis_piersoniorum)	Burretiokentia_grandiflora)))))	((Geonoma_undata	Pelagodoxa_henryana)	Manicaria_saccifera))	((((Roystonea_regia	((Sclerosperma_profizianum	Orania_palindan)	(Podococcus_barteri	((((Elaeis_oleifera	Elaeis_guineensis)	Bactris_major)	Attalea_speciosa)	((Reinhardtia_gracilis	Reinhardtia_simplex)	(Reinhardtia_latisecta	Reinhardtia_paiewonskiana))))))	((Serenoa_repens	Sabal_domingensis)	Phoenix_dactylifera))	Chamaedorea_seifrizii)	Iriartea_deltoidea))	Pseudophoenix_vinifera)	(Nypa_fruticans	Leopoldinia_pulchra))	Kingia_australis);
((Nypa_fruticans	((((((Sclerosperma_profizianum	(((Chamaedorea_seifrizii	Podococcus_barteri)	(Orania_palindan	((((Elaeis_oleifera	Elaeis_guineensis)	Bactris_major)	Attalea_speciosa)	((Reinhardtia_gracilis	Reinhardtia_simplex)	(Reinhardtia_latisecta	Reinhardtia_paiewonskiana)))))	Roystonea_regia))	((Serenoa_repens	Sabal_domingensis)	Phoenix_dactylifera))	((Pelagodoxa_henryana	((Hydriastele_microspadix	((Dictyosperma_album	((Prestoea_acuminata	(Veitchia_spiralis	Kentiopsis_piersoniorum))	(Burretiokentia_grandiflora	Heterospathe_cagayanensis)))	Dypsis_decaryi))	(Geonoma_undata	(Oenocarpus_bataua	Oenocarpus_minor))))	Manicaria_saccifera))	Iriartea_deltoidea)	Pseudophoenix_vinifera)	Leopoldinia_pulchra))	Kingia_australis);
((Nypa_fruticans	(((((((Manicaria_saccifera	(Chamaedorea_seifrizii	Geonoma_undata))	(((((Hydriastele_microspadix	Veitchia_spiralis)	Kentiopsis_piersoniorum)	Dictyosperma_album)	(Dypsis_decaryi	Heterospathe_cagayanensis))	(Prestoea_acuminata	(Oenocarpus_bataua	Oenocarpus_minor))))	(Burretiokentia_grandiflora	Iriartea_deltoidea))	Pelagodoxa_henryana)	((((Sclerosperma_profizianum	(Podococcus_barteri	((((Elaeis_oleifera	Elaeis_guineensis)	Bactris_major)	Attalea_speciosa)	((Reinhardtia_gracilis	Reinhardtia_simplex)	(Reinhardtia_latisecta	Reinhardtia_paiewonskiana)))))	Orania_palindan)	Roystonea_regia)	(Sabal_domingensis	(Phoenix_dactylifera	Serenoa_repens))))	Pseudophoenix_vinifera)	Leopoldinia_pulchra))	Kingia_australis);
((Nypa_fruticans	(Roystonea_regia	(((((Sabal_domingensis	Serenoa_repens)	Phoenix_dactylifera)	(((Leopoldinia_pulchra	Pseudophoenix_vinifera)	((Pelagodoxa_henryana	(Manicaria_saccifera	Geonoma_undata))	((((((Heterospathe_cagayanensis	Hydriastele_microspadix)	(Dictyosperma_album	(Kentiopsis_piersoniorum	Veitchia_spiralis)))	Dypsis_decaryi)	Burretiokentia_grandiflora)	Prestoea_acuminata)	(Oenocarpus_bataua	Oenocarpus_minor))))	Iriartea_deltoidea))	((Sclerosperma_profizianum	(Podococcus_barteri	((((Elaeis_oleifera	Elaeis_guineensis)	Bactris_major)	Attalea_speciosa)	((Reinhardtia_gracilis	Reinhardtia_simplex)	(Reinhardtia_latisecta	Reinhardtia_paiewonskiana)))))	Orania_palindan))	Chamaedorea_seifrizii)))	Kingia_australis);
((Nypa_fruticans	((((((((Dypsis_decaryi	Heterospathe_cagayanensis)	(Dictyosperma_album	(Kentiopsis_piersoniorum	Veitchia_spiralis)))	Hydriastele_microspadix)	((Geonoma_undata	((Leopoldinia_pulchra	Prestoea_acuminata)	(Oenocarpus_bataua	Oenocarpus_minor)))	Manicaria_saccifera))	Pseudophoenix_vinifera)	((Chamaedorea_seifrizii	Burretiokentia_grandiflora)	Iriartea_deltoidea))	Pelagodoxa_henryana)	(((Sclerosperma_profizianum	((Podococcus_barteri	((((Elaeis_oleifera	Elaeis_guineensis)	Bactris_major)	Attalea_speciosa)	((Reinhardtia_gracilis	Reinhardtia_simplex)	(Reinhardtia_latisecta	Reinhardtia_paiewonskiana))))	Orania_palindan))	Roystonea_regia)	(Sabal_domingensis	(Serenoa_repens	Phoenix_dactylifera)))))	Kingia_australis);
((Nypa_fruticans	(Leopoldinia_pulchra	(Pseudophoenix_vinifera	((Iriartea_deltoidea	(((Hydriastele_microspadix	Dypsis_decaryi)	((Prestoea_acuminata	((Kentiopsis_piersoniorum	(Burretiokentia_grandiflora	Veitchia_spiralis))	Heterospathe_cagayanensis))	Dictyosperma_album))	((Manicaria_saccifera	(Geonoma_undata	(Oenocarpus_bataua	Oenocarpus_minor)))	Pelagodoxa_henryana)))	(Chamaedorea_seifrizii	((Serenoa_repens	(Phoenix_dactylifera	Sabal_domingensis))	(((Podococcus_barteri	((((Elaeis_oleifera	Elaeis_guineensis)	Bactris_major)	Attalea_speciosa)	((Reinhardtia_gracilis	Reinhardtia_simplex)	(Reinhardtia_latisecta	Reinhardtia_paiewonskiana))))	(Orania_palindan	Sclerosperma_profizianum))	Roystonea_regia)))))))	Kingia_australis);
((Nypa_fruticans	(Roystonea_regia	((((((((Elaeis_oleifera	Elaeis_guineensis)	Bactris_major)	Attalea_speciosa)	(((Leopoldinia_pulchra	Reinhardtia_gracilis)	Reinhardtia_simplex)	(Reinhardtia_latisecta	Reinhardtia_paiewonskiana)))	Orania_palindan)	(Chamaedorea_seifrizii	Podococcus_barteri))	Sclerosperma_profizianum)	(((Iriartea_deltoidea	Pseudophoenix_vinifera)	((((((Heterospathe_cagayanensis	(Veitchia_spiralis	Hydriastele_microspadix))	(Kentiopsis_piersoniorum	Dictyosperma_album))	Dypsis_decaryi)	Prestoea_acuminata)	(Oenocarpus_bataua	Oenocarpus_minor))	(Manicaria_saccifera	((Burretiokentia_grandiflora	Geonoma_undata)	Pelagodoxa_henryana))))	(Serenoa_repens	(Phoenix_dactylifera	Sabal_domingensis))))))	Kingia_australis);
((((Sclerosperma_profizianum	(Orania_palindan	(Podococcus_barteri	(((Reinhardtia_paiewonskiana	Reinhardtia_latisecta)	(Reinhardtia_gracilis	Reinhardtia_simplex))	((Bactris_major	(Elaeis_oleifera	Elaeis_guineensis))	Attalea_speciosa)))))	(((((Manicaria_saccifera	((((Oenocarpus_bataua	Oenocarpus_minor)	(Burretiokentia_grandiflora	Geonoma_undata))	((Hydriastele_microspadix	(Dictyosperma_album	(Prestoea_acuminata	(Kentiopsis_piersoniorum	Veitchia_spiralis))))	(Dypsis_decaryi	Heterospathe_cagayanensis)))	Pelagodoxa_henryana))	(Chamaedorea_seifrizii	Iriartea_deltoidea))	(Leopoldinia_pulchra	Pseudophoenix_vinifera))	(Phoenix_dactylifera	(Sabal_domingensis	Serenoa_repens)))	Roystonea_regia))	Nypa_fruticans)	Kingia_australis);
((((((Reinhardtia_paiewonskiana	Reinhardtia_latisecta)	(Reinhardtia_gracilis	Reinhardtia_simplex))	((Bactris_major	(Elaeis_oleifera	Elaeis_guineensis))	Attalea_speciosa))	((((Sclerosperma_profizianum	Orania_palindan)	(Serenoa_repens	(Phoenix_dactylifera	Sabal_domingensis)))	Roystonea_regia)	((Chamaedorea_seifrizii	Podococcus_barteri)	(((Manicaria_saccifera	(((Burretiokentia_grandiflora	Geonoma_undata)	(((Hydriastele_microspadix	(((Kentiopsis_piersoniorum	Veitchia_spiralis)	Prestoea_acuminata)	Heterospathe_cagayanensis))	Dictyosperma_album)	Dypsis_decaryi))	(Pelagodoxa_henryana	(Oenocarpus_bataua	Oenocarpus_minor))))	(Leopoldinia_pulchra	Pseudophoenix_vinifera))	Iriartea_deltoidea))))	Nypa_fruticans)	Kingia_australis);
(((((((Reinhardtia_paiewonskiana	Reinhardtia_latisecta)	((Leopoldinia_pulchra	Reinhardtia_gracilis)	Reinhardtia_simplex))	((Bactris_major	(Elaeis_oleifera	Elaeis_guineensis))	Attalea_speciosa))	((Roystonea_regia	(Orania_palindan	((((Manicaria_saccifera	((Pelagodoxa_henryana	Geonoma_undata)	((((Hydriastele_microspadix	(((Kentiopsis_piersoniorum	(Burretiokentia_grandiflora	Veitchia_spiralis))	Prestoea_acuminata)	Heterospathe_cagayanensis))	Dictyosperma_album)	Dypsis_decaryi)	(Oenocarpus_bataua	Oenocarpus_minor))))	Pseudophoenix_vinifera)	(Chamaedorea_seifrizii	Iriartea_deltoidea))	(Serenoa_repens	(Phoenix_dactylifera	Sabal_domingensis)))))	Sclerosperma_profizianum))	Podococcus_barteri)	Nypa_fruticans)	Kingia_australis);
((((((((Reinhardtia_paiewonskiana	Reinhardtia_latisecta)	(Reinhardtia_gracilis	Reinhardtia_simplex))	((Bactris_major	(Elaeis_oleifera	Elaeis_guineensis))	Attalea_speciosa))	((Orania_palindan	(Roystonea_regia	(Phoenix_dactylifera	(Sabal_domingensis	Serenoa_repens))))	((Manicaria_saccifera	(((Burretiokentia_grandiflora	Geonoma_undata)	(((Dictyosperma_album	((Kentiopsis_piersoniorum	Veitchia_spiralis)	(Heterospathe_cagayanensis	Hydriastele_microspadix)))	Dypsis_decaryi)	(Prestoea_acuminata	(Oenocarpus_bataua	Oenocarpus_minor))))	(Chamaedorea_seifrizii	Pelagodoxa_henryana)))	((Leopoldinia_pulchra	Pseudophoenix_vinifera)	Iriartea_deltoidea))))	Sclerosperma_profizianum)	Podococcus_barteri)	Nypa_fruticans)	Kingia_australis);
((((((((Reinhardtia_paiewonskiana	Reinhardtia_latisecta)	(Reinhardtia_gracilis	Reinhardtia_simplex))	((Bactris_major	(Elaeis_oleifera	Elaeis_guineensis))	Attalea_speciosa))	((Orania_palindan	Sclerosperma_profizianum)	((Chamaedorea_seifrizii	Roystonea_regia)	((((Pelagodoxa_henryana	(((Dypsis_decaryi	Dictyosperma_album)	(Hydriastele_microspadix	(Heterospathe_cagayanensis	(Prestoea_acuminata	(Burretiokentia_grandiflora	(Kentiopsis_piersoniorum	Veitchia_spiralis))))))	((Oenocarpus_bataua	Oenocarpus_minor)	Geonoma_undata)))	Manicaria_saccifera)	(Pseudophoenix_vinifera	Iriartea_deltoidea))	(Phoenix_dactylifera	(Sabal_domingensis	Serenoa_repens))))))	Podococcus_barteri)	Leopoldinia_pulchra)	Nypa_fruticans)	Kingia_australis);
(((((((((Reinhardtia_paiewonskiana	Reinhardtia_latisecta)	(Reinhardtia_gracilis	Reinhardtia_simplex))	((Bactris_major	(Elaeis_oleifera	Elaeis_guineensis))	Attalea_speciosa))	((((Pelagodoxa_henryana	(Burretiokentia_grandiflora	Geonoma_undata))	((Dypsis_decaryi	Heterospathe_cagayanensis)	(Hydriastele_microspadix	((Prestoea_acuminata	((Oenocarpus_bataua	Oenocarpus_minor)	Dictyosperma_album))	(Kentiopsis_piersoniorum	Veitchia_spiralis)))))	Manicaria_saccifera)	(Pseudophoenix_vinifera	Iriartea_deltoidea)))	Phoenix_dactylifera)	(((Orania_palindan	Sclerosperma_profizianum)	(Sabal_domingensis	Serenoa_repens))	(Chamaedorea_seifrizii	Roystonea_regia)))	Podococcus_barteri)	(Leopoldinia_pulchra	Nypa_fruticans))	Kingia_australis);
((((Podococcus_barteri	(((((((Roystonea_regia	((Chamaedorea_seifrizii	Phoenix_dactylifera)	(Sabal_domingensis	Serenoa_repens)))	Sclerosperma_profizianum)	Orania_palindan)	(((Reinhardtia_paiewonskiana	Reinhardtia_latisecta)	(Reinhardtia_gracilis	Reinhardtia_simplex))	((Bactris_major	(Elaeis_oleifera	Elaeis_guineensis))	Attalea_speciosa)))	Iriartea_deltoidea)	(((((Dictyosperma_album	(Kentiopsis_piersoniorum	Veitchia_spiralis))	Dypsis_decaryi)	(Burretiokentia_grandiflora	Heterospathe_cagayanensis))	Hydriastele_microspadix)	(((Prestoea_acuminata	(Oenocarpus_bataua	Oenocarpus_minor))	Geonoma_undata)	(Pelagodoxa_henryana	Manicaria_saccifera))))	Pseudophoenix_vinifera))	Leopoldinia_pulchra)	Nypa_fruticans)	Kingia_australis);
((((Phoenix_dactylifera	(Sabal_domingensis	Serenoa_repens))	(((Chamaedorea_seifrizii	((((Reinhardtia_paiewonskiana	Reinhardtia_latisecta)	(Reinhardtia_gracilis	Reinhardtia_simplex))	((Bactris_major	(Elaeis_oleifera	Elaeis_guineensis))	Attalea_speciosa))	(((((Pelagodoxa_henryana	Geonoma_undata)	Manicaria_saccifera)	((Prestoea_acuminata	(Oenocarpus_bataua	Oenocarpus_minor))	(((Kentiopsis_piersoniorum	Veitchia_spiralis)	Dictyosperma_album)	(Dypsis_decaryi	(Pseudophoenix_vinifera	(Heterospathe_cagayanensis	Hydriastele_microspadix))))))	Leopoldinia_pulchra)	(Burretiokentia_grandiflora	Iriartea_deltoidea))))	(Podococcus_barteri	(Sclerosperma_profizianum	Orania_palindan)))	Roystonea_regia))	Nypa_fruticans)	Kingia_australis);
(((Prestoea_acuminata	((Oenocarpus_bataua	Oenocarpus_minor)	((Dypsis_decaryi	(Dictyosperma_album	(((Kentiopsis_piersoniorum	Veitchia_spiralis)	(Heterospathe_cagayanensis	Burretiokentia_grandiflora))	Hydriastele_microspadix)))	(((Pseudophoenix_vinifera	Leopoldinia_pulchra)	(Iriartea_deltoidea	(((Serenoa_repens	(Phoenix_dactylifera	Sabal_domingensis))	((((((Reinhardtia_paiewonskiana	Reinhardtia_latisecta)	(Reinhardtia_gracilis	Reinhardtia_simplex))	((Bactris_major	(Elaeis_oleifera	Elaeis_guineensis))	Attalea_speciosa))	Podococcus_barteri)	(Sclerosperma_profizianum	Orania_palindan))	Roystonea_regia))	Chamaedorea_seifrizii)))	((Pelagodoxa_henryana	Geonoma_undata)	Manicaria_saccifera)))))	Nypa_fruticans)	Kingia_australis);
((((Prestoea_acuminata	((Oenocarpus_bataua	Oenocarpus_minor)	(((Dypsis_decaryi	(Dictyosperma_album	((Kentiopsis_piersoniorum	Veitchia_spiralis)	(Heterospathe_cagayanensis	Burretiokentia_grandiflora))))	Hydriastele_microspadix)	((Pseudophoenix_vinifera	(Iriartea_deltoidea	((Serenoa_repens	(Phoenix_dactylifera	Sabal_domingensis))	((((((Reinhardtia_paiewonskiana	Reinhardtia_latisecta)	(Reinhardtia_gracilis	Reinhardtia_simplex))	((Bactris_major	(Elaeis_oleifera	Elaeis_guineensis))	Attalea_speciosa))	Podococcus_barteri)	(Sclerosperma_profizianum	Orania_palindan))	(Chamaedorea_seifrizii	Roystonea_regia)))))	((Pelagodoxa_henryana	Geonoma_undata)	Manicaria_saccifera)))))	Leopoldinia_pulchra)	Nypa_fruticans)	Kingia_australis);
((Nypa_fruticans	((((((Manicaria_saccifera	((Prestoea_acuminata	(Oenocarpus_minor	Oenocarpus_bataua))	Geonoma_undata))	(Dypsis_decaryi	(((Kentiopsis_piersoniorum	Veitchia_spiralis)	Dictyosperma_album)	(Hydriastele_microspadix	Heterospathe_cagayanensis))))	(Pelagodoxa_henryana	(Burretiokentia_grandiflora	Iriartea_deltoidea)))	(((Sabal_domingensis	Serenoa_repens)	Phoenix_dactylifera)	(Chamaedorea_seifrizii	((Sclerosperma_profizianum	((Podococcus_barteri	(((Reinhardtia_simplex	Reinhardtia_gracilis)	(Reinhardtia_paiewonskiana	Reinhardtia_latisecta))	(Attalea_speciosa	((Elaeis_oleifera	Elaeis_guineensis)	Bactris_major))))	Orania_palindan))	Roystonea_regia))))	Pseudophoenix_vinifera)	Leopoldinia_pulchra))	Kingia_australis);
((Nypa_fruticans	((((((Pelagodoxa_henryana	((Burretiokentia_grandiflora	Geonoma_undata)	Manicaria_saccifera))	(((Hydriastele_microspadix	Heterospathe_cagayanensis)	(Dypsis_decaryi	((Kentiopsis_piersoniorum	Veitchia_spiralis)	Dictyosperma_album)))	(Prestoea_acuminata	(Oenocarpus_minor	Oenocarpus_bataua))))	((Sabal_domingensis	Phoenix_dactylifera)	((Roystonea_regia	((Serenoa_repens	Sclerosperma_profizianum)	((Podococcus_barteri	(((Reinhardtia_simplex	Reinhardtia_gracilis)	(Reinhardtia_paiewonskiana	Reinhardtia_latisecta))	(Attalea_speciosa	((Elaeis_oleifera	Elaeis_guineensis)	Bactris_major))))	Orania_palindan)))	Chamaedorea_seifrizii)))	Iriartea_deltoidea)	Pseudophoenix_vinifera)	Leopoldinia_pulchra))	Kingia_australis);
((Nypa_fruticans	(((((Pelagodoxa_henryana	(Burretiokentia_grandiflora	Geonoma_undata))	((Dypsis_decaryi	(((Kentiopsis_piersoniorum	Veitchia_spiralis)	Dictyosperma_album)	(Hydriastele_microspadix	Heterospathe_cagayanensis)))	(Prestoea_acuminata	(Oenocarpus_minor	Oenocarpus_bataua))))	Manicaria_saccifera)	(Iriartea_deltoidea	(((Serenoa_repens	Sabal_domingensis)	Phoenix_dactylifera)	((Chamaedorea_seifrizii	Roystonea_regia)	((Sclerosperma_profizianum	(Podococcus_barteri	(((Reinhardtia_simplex	Reinhardtia_gracilis)	(Reinhardtia_paiewonskiana	Reinhardtia_latisecta))	(((Elaeis_oleifera	Elaeis_guineensis)	Bactris_major)	(Attalea_speciosa	Leopoldinia_pulchra)))))	Orania_palindan)))))	Pseudophoenix_vinifera))	Kingia_australis);
(((Leopoldinia_pulchra	Nypa_fruticans)	(((((((((Prestoea_acuminata	(Burretiokentia_grandiflora	Heterospathe_cagayanensis))	(Kentiopsis_piersoniorum	Veitchia_spiralis))	Hydriastele_microspadix)	(Dictyosperma_album	Dypsis_decaryi))	(Oenocarpus_minor	Oenocarpus_bataua))	(Manicaria_saccifera	(Chamaedorea_seifrizii	Geonoma_undata)))	Pelagodoxa_henryana)	(Iriartea_deltoidea	((Serenoa_repens	(Sabal_domingensis	Phoenix_dactylifera))	(Roystonea_regia	(Sclerosperma_profizianum	((Podococcus_barteri	Orania_palindan)	(((Reinhardtia_simplex	Reinhardtia_gracilis)	(Reinhardtia_paiewonskiana	Reinhardtia_latisecta))	(((Elaeis_oleifera	Elaeis_guineensis)	Bactris_major)	Attalea_speciosa))))))))	Pseudophoenix_vinifera))	Kingia_australis);
((Nypa_fruticans	(((Chamaedorea_seifrizii	Roystonea_regia)	(((((Reinhardtia_simplex	Reinhardtia_gracilis)	(Reinhardtia_paiewonskiana	Reinhardtia_latisecta))	(((Elaeis_oleifera	Elaeis_guineensis)	Bactris_major)	Attalea_speciosa))	Podococcus_barteri)	(((((Leopoldinia_pulchra	Pseudophoenix_vinifera)	Iriartea_deltoidea)	((Prestoea_acuminata	(Burretiokentia_grandiflora	Geonoma_undata))	((((((Kentiopsis_piersoniorum	Veitchia_spiralis)	Dictyosperma_album)	(Heterospathe_cagayanensis	Dypsis_decaryi))	Hydriastele_microspadix)	(Oenocarpus_minor	Oenocarpus_bataua))	(Manicaria_saccifera	Pelagodoxa_henryana))))	(Serenoa_repens	(Sabal_domingensis	Phoenix_dactylifera)))	Orania_palindan)))	Sclerosperma_profizianum))	Kingia_australis);
((Nypa_fruticans	((Sabal_domingensis	Phoenix_dactylifera)	((Roystonea_regia	(((Sclerosperma_profizianum	(Podococcus_barteri	Chamaedorea_seifrizii))	Orania_palindan)	((((Leopoldinia_pulchra	Pseudophoenix_vinifera)	Iriartea_deltoidea)	(Manicaria_saccifera	((Pelagodoxa_henryana	Geonoma_undata)	(Hydriastele_microspadix	((Dictyosperma_album	(Oenocarpus_minor	Oenocarpus_bataua))	(Dypsis_decaryi	((Heterospathe_cagayanensis	((Kentiopsis_piersoniorum	Veitchia_spiralis)	Prestoea_acuminata))	Burretiokentia_grandiflora)))))))	(((Reinhardtia_simplex	Reinhardtia_gracilis)	(Reinhardtia_paiewonskiana	Reinhardtia_latisecta))	(((Elaeis_oleifera	Elaeis_guineensis)	Bactris_major)	Attalea_speciosa)))))	Serenoa_repens)))	Kingia_australis);
((Nypa_fruticans	(((((((Leopoldinia_pulchra	Pseudophoenix_vinifera)	Iriartea_deltoidea)	((((Oenocarpus_minor	Oenocarpus_bataua)	(Dypsis_decaryi	(Dictyosperma_album	(Hydriastele_microspadix	(((Kentiopsis_piersoniorum	Veitchia_spiralis)	Prestoea_acuminata)	Heterospathe_cagayanensis)))))	(Pelagodoxa_henryana	(Burretiokentia_grandiflora	Geonoma_undata)))	Manicaria_saccifera))	(((Reinhardtia_simplex	Reinhardtia_gracilis)	(Reinhardtia_paiewonskiana	Reinhardtia_latisecta))	(((Elaeis_oleifera	Elaeis_guineensis)	Bactris_major)	Attalea_speciosa)))	((Orania_palindan	Sclerosperma_profizianum)	(Roystonea_regia	(Serenoa_repens	(Sabal_domingensis	Phoenix_dactylifera)))))	Chamaedorea_seifrizii)	Podococcus_barteri))	Kingia_australis);
((Nypa_fruticans	((((Orania_palindan	Sclerosperma_profizianum)	((Roystonea_regia	(Serenoa_repens	(Sabal_domingensis	Phoenix_dactylifera)))	((((((Manicaria_saccifera	Geonoma_undata)	((Prestoea_acuminata	(Leopoldinia_pulchra	(Oenocarpus_minor	Oenocarpus_bataua)))	((Dypsis_decaryi	Heterospathe_cagayanensis)	(Hydriastele_microspadix	(Dictyosperma_album	((Kentiopsis_piersoniorum	Veitchia_spiralis)	Burretiokentia_grandiflora))))))	Pelagodoxa_henryana)	Iriartea_deltoidea)	Pseudophoenix_vinifera)	(((Reinhardtia_simplex	Reinhardtia_gracilis)	(Reinhardtia_paiewonskiana	Reinhardtia_latisecta))	(((Elaeis_oleifera	Elaeis_guineensis)	Bactris_major)	Attalea_speciosa)))))	Chamaedorea_seifrizii)	Podococcus_barteri))	Kingia_australis);
((Nypa_fruticans	(((((Reinhardtia_simplex	Reinhardtia_gracilis)	(Reinhardtia_paiewonskiana	Reinhardtia_latisecta))	(((Elaeis_oleifera	Elaeis_guineensis)	Bactris_major)	Attalea_speciosa))	((Roystonea_regia	(Orania_palindan	(((Serenoa_repens	(Sabal_domingensis	Phoenix_dactylifera))	((Iriartea_deltoidea	Pelagodoxa_henryana)	((((Pseudophoenix_vinifera	((Burretiokentia_grandiflora	Heterospathe_cagayanensis)	Hydriastele_microspadix))	((Dictyosperma_album	(Kentiopsis_piersoniorum	Veitchia_spiralis))	Dypsis_decaryi))	Manicaria_saccifera)	(Geonoma_undata	((Oenocarpus_minor	Oenocarpus_bataua)	(Prestoea_acuminata	Leopoldinia_pulchra))))))	Chamaedorea_seifrizii)))	Sclerosperma_profizianum))	Podococcus_barteri))	Kingia_australis);
((Nypa_fruticans	((((Orania_palindan	(Podococcus_barteri	(((Reinhardtia_simplex	Reinhardtia_gracilis)	(Reinhardtia_paiewonskiana	Reinhardtia_latisecta))	(((Elaeis_oleifera	Elaeis_guineensis)	Bactris_major)	Attalea_speciosa))))	Sclerosperma_profizianum)	(Chamaedorea_seifrizii	(((((Pelagodoxa_henryana	Geonoma_undata)	Manicaria_saccifera)	(((Oenocarpus_minor	Oenocarpus_bataua)	Prestoea_acuminata)	((Dictyosperma_album	(((Kentiopsis_piersoniorum	Veitchia_spiralis)	(Burretiokentia_grandiflora	Heterospathe_cagayanensis))	Hydriastele_microspadix))	Dypsis_decaryi)))	(Pseudophoenix_vinifera	Leopoldinia_pulchra))	Iriartea_deltoidea)))	(Roystonea_regia	(Serenoa_repens	(Sabal_domingensis	Phoenix_dactylifera)))))	Kingia_australis);
(((Pseudophoenix_vinifera	((Iriartea_deltoidea	((((Hydriastele_microspadix	((Heterospathe_cagayanensis	Dypsis_decaryi)	((Kentiopsis_piersoniorum	Veitchia_spiralis)	Dictyosperma_album)))	(Prestoea_acuminata	(Oenocarpus_bataua	Oenocarpus_minor)))	((Pelagodoxa_henryana	(Burretiokentia_grandiflora	Geonoma_undata))	Manicaria_saccifera))	((Sabal_domingensis	(Serenoa_repens	Phoenix_dactylifera))	((Sclerosperma_profizianum	(Orania_palindan	(Podococcus_barteri	(((Reinhardtia_latisecta	Reinhardtia_paiewonskiana)	(Reinhardtia_gracilis	Reinhardtia_simplex))	(Attalea_speciosa	(Bactris_major	(Elaeis_guineensis	Elaeis_oleifera)))))))	(Chamaedorea_seifrizii	Roystonea_regia)))))	Leopoldinia_pulchra))	Nypa_fruticans)	Kingia_australis);
(((Pseudophoenix_vinifera	(Leopoldinia_pulchra	((((Sabal_domingensis	(Serenoa_repens	Phoenix_dactylifera))	((Sclerosperma_profizianum	Orania_palindan)	(Roystonea_regia	(Podococcus_barteri	(((Reinhardtia_latisecta	Reinhardtia_paiewonskiana)	(Reinhardtia_gracilis	Reinhardtia_simplex))	(Attalea_speciosa	(Bactris_major	(Elaeis_guineensis	Elaeis_oleifera))))))))	(Chamaedorea_seifrizii	Iriartea_deltoidea))	((Manicaria_saccifera	((((Hydriastele_microspadix	((Prestoea_acuminata	(Kentiopsis_piersoniorum	Veitchia_spiralis))	(Burretiokentia_grandiflora	Heterospathe_cagayanensis)))	(Dictyosperma_album	Dypsis_decaryi))	(Oenocarpus_bataua	Oenocarpus_minor))	Geonoma_undata))	Pelagodoxa_henryana))))	Nypa_fruticans)	Kingia_australis);
((((((((Chamaedorea_seifrizii	(Roystonea_regia	(Sabal_domingensis	(Serenoa_repens	Phoenix_dactylifera))))	((((Reinhardtia_latisecta	Reinhardtia_paiewonskiana)	(Reinhardtia_gracilis	Reinhardtia_simplex))	(Attalea_speciosa	(Bactris_major	(Elaeis_guineensis	Elaeis_oleifera))))	((Podococcus_barteri	Orania_palindan)	Sclerosperma_profizianum)))	(Manicaria_saccifera	((((Hydriastele_microspadix	((Kentiopsis_piersoniorum	Veitchia_spiralis)	(Burretiokentia_grandiflora	Heterospathe_cagayanensis)))	(Dictyosperma_album	Dypsis_decaryi))	((Prestoea_acuminata	(Oenocarpus_bataua	Oenocarpus_minor))	Geonoma_undata))	Pelagodoxa_henryana)))	Iriartea_deltoidea)	Pseudophoenix_vinifera)	Leopoldinia_pulchra)	Nypa_fruticans)	Kingia_australis);
(((Pseudophoenix_vinifera	((((Pelagodoxa_henryana	(((((((Kentiopsis_piersoniorum	Veitchia_spiralis)	Dictyosperma_album)	Dypsis_decaryi)	(Burretiokentia_grandiflora	Heterospathe_cagayanensis))	Hydriastele_microspadix)	Prestoea_acuminata)	(Oenocarpus_bataua	Oenocarpus_minor)))	(Geonoma_undata	Manicaria_saccifera))	(((((Roystonea_regia	(Serenoa_repens	(Phoenix_dactylifera	Sabal_domingensis)))	Podococcus_barteri)	((Sclerosperma_profizianum	Orania_palindan)	Chamaedorea_seifrizii))	(((Reinhardtia_latisecta	Reinhardtia_paiewonskiana)	(Reinhardtia_gracilis	Reinhardtia_simplex))	(Attalea_speciosa	(Bactris_major	(Elaeis_guineensis	Elaeis_oleifera)))))	Iriartea_deltoidea))	Leopoldinia_pulchra))	Nypa_fruticans)	Kingia_australis);
(((Phoenix_dactylifera	(Sabal_domingensis	((((Chamaedorea_seifrizii	Roystonea_regia)	(((Leopoldinia_pulchra	Podococcus_barteri)	(((Reinhardtia_latisecta	Reinhardtia_paiewonskiana)	(Reinhardtia_gracilis	Reinhardtia_simplex))	(Attalea_speciosa	(Bactris_major	(Elaeis_guineensis	Elaeis_oleifera)))))	((Pseudophoenix_vinifera	Iriartea_deltoidea)	((((((Dypsis_decaryi	Dictyosperma_album)	Hydriastele_microspadix)	(Prestoea_acuminata	((Burretiokentia_grandiflora	Heterospathe_cagayanensis)	(Kentiopsis_piersoniorum	Veitchia_spiralis))))	(Oenocarpus_bataua	Oenocarpus_minor))	Pelagodoxa_henryana)	(Geonoma_undata	Manicaria_saccifera)))))	(Sclerosperma_profizianum	Orania_palindan))	Serenoa_repens)))	Nypa_fruticans)	Kingia_australis);
(((Podococcus_barteri	(((Chamaedorea_seifrizii	Roystonea_regia)	((Sclerosperma_profizianum	Orania_palindan)	(((Burretiokentia_grandiflora	Iriartea_deltoidea)	((((Leopoldinia_pulchra	Geonoma_undata)	Pelagodoxa_henryana)	Manicaria_saccifera)	((Pseudophoenix_vinifera	(((Dictyosperma_album	(Kentiopsis_piersoniorum	Veitchia_spiralis))	(Dypsis_decaryi	Heterospathe_cagayanensis))	Hydriastele_microspadix))	(Prestoea_acuminata	(Oenocarpus_bataua	Oenocarpus_minor)))))	((Phoenix_dactylifera	Sabal_domingensis)	Serenoa_repens))))	(((Reinhardtia_latisecta	Reinhardtia_paiewonskiana)	(Reinhardtia_gracilis	Reinhardtia_simplex))	(Attalea_speciosa	(Bactris_major	(Elaeis_guineensis	Elaeis_oleifera))))))	Nypa_fruticans)	Kingia_australis);
(((((Iriartea_deltoidea	((Leopoldinia_pulchra	Pseudophoenix_vinifera)	(((Prestoea_acuminata	(((Dictyosperma_album	(Kentiopsis_piersoniorum	Veitchia_spiralis))	(Dypsis_decaryi	Heterospathe_cagayanensis))	Hydriastele_microspadix))	(Oenocarpus_bataua	Oenocarpus_minor))	(((Burretiokentia_grandiflora	(Chamaedorea_seifrizii	Geonoma_undata))	Pelagodoxa_henryana)	Manicaria_saccifera))))	(Phoenix_dactylifera	(Sabal_domingensis	Serenoa_repens)))	(((Orania_palindan	(Podococcus_barteri	(((Reinhardtia_latisecta	Reinhardtia_paiewonskiana)	(Reinhardtia_gracilis	Reinhardtia_simplex))	(Attalea_speciosa	(Bactris_major	(Elaeis_guineensis	Elaeis_oleifera))))))	Roystonea_regia)	Sclerosperma_profizianum))	Nypa_fruticans)	Kingia_australis);
(((Dictyosperma_album	((((Kentiopsis_piersoniorum	Veitchia_spiralis)	((Pelagodoxa_henryana	(Oenocarpus_bataua	Oenocarpus_minor))	(((Burretiokentia_grandiflora	Geonoma_undata)	Manicaria_saccifera)	((Pseudophoenix_vinifera	(((Chamaedorea_seifrizii	Roystonea_regia)	(Phoenix_dactylifera	(Sabal_domingensis	Serenoa_repens)))	((Podococcus_barteri	(((Reinhardtia_latisecta	(Leopoldinia_pulchra	Reinhardtia_paiewonskiana))	(Reinhardtia_gracilis	Reinhardtia_simplex))	(Attalea_speciosa	(Bactris_major	(Elaeis_guineensis	Elaeis_oleifera)))))	(Sclerosperma_profizianum	Orania_palindan))))	Iriartea_deltoidea))))	(Hydriastele_microspadix	(Dypsis_decaryi	Heterospathe_cagayanensis)))	Prestoea_acuminata))	Nypa_fruticans)	Kingia_australis);
(((Pseudophoenix_vinifera	(((Manicaria_saccifera	(((((Dictyosperma_album	(Kentiopsis_piersoniorum	Veitchia_spiralis))	Hydriastele_microspadix)	(Dypsis_decaryi	Heterospathe_cagayanensis))	(Prestoea_acuminata	(Oenocarpus_bataua	Oenocarpus_minor)))	(Pelagodoxa_henryana	(Burretiokentia_grandiflora	Geonoma_undata))))	(Iriartea_deltoidea	((Sabal_domingensis	(Serenoa_repens	Phoenix_dactylifera))	((Chamaedorea_seifrizii	Roystonea_regia)	((Podococcus_barteri	(((Reinhardtia_latisecta	Reinhardtia_paiewonskiana)	(Reinhardtia_gracilis	Reinhardtia_simplex))	(Attalea_speciosa	(Bactris_major	(Elaeis_guineensis	Elaeis_oleifera)))))	(Sclerosperma_profizianum	Orania_palindan))))))	Leopoldinia_pulchra))	Nypa_fruticans)	Kingia_australis);
(((Pseudophoenix_vinifera	(((((Serenoa_repens	(Phoenix_dactylifera	Sabal_domingensis))	((Chamaedorea_seifrizii	Roystonea_regia)	((Podococcus_barteri	(((Reinhardtia_latisecta	Reinhardtia_paiewonskiana)	(Reinhardtia_gracilis	Reinhardtia_simplex))	(Attalea_speciosa	(Bactris_major	(Elaeis_guineensis	Elaeis_oleifera)))))	(Sclerosperma_profizianum	Orania_palindan))))	(((((Hydriastele_microspadix	((Burretiokentia_grandiflora	Heterospathe_cagayanensis)	(Prestoea_acuminata	(Kentiopsis_piersoniorum	Veitchia_spiralis))))	Dictyosperma_album)	Dypsis_decaryi)	(Oenocarpus_bataua	Oenocarpus_minor))	((Pelagodoxa_henryana	Geonoma_undata)	Manicaria_saccifera)))	Iriartea_deltoidea)	Leopoldinia_pulchra))	Nypa_fruticans)	Kingia_australis);
((Nypa_fruticans	(Podococcus_barteri	(((Attalea_speciosa	((Elaeis_oleifera	Elaeis_guineensis)	Bactris_major))	((Reinhardtia_gracilis	Reinhardtia_simplex)	(Reinhardtia_paiewonskiana	Reinhardtia_latisecta)))	(((Serenoa_repens	(Sabal_domingensis	Phoenix_dactylifera))	((Pseudophoenix_vinifera	((((Pelagodoxa_henryana	Manicaria_saccifera)	(Geonoma_undata	(Dictyosperma_album	((Leopoldinia_pulchra	Prestoea_acuminata)	(Oenocarpus_bataua	Oenocarpus_minor)))))	((Veitchia_spiralis	Kentiopsis_piersoniorum)	(Hydriastele_microspadix	(Burretiokentia_grandiflora	Heterospathe_cagayanensis))))	Dypsis_decaryi))	Iriartea_deltoidea))	((Chamaedorea_seifrizii	Roystonea_regia)	(Orania_palindan	Sclerosperma_profizianum))))))	Kingia_australis);
(((Leopoldinia_pulchra	Nypa_fruticans)	(Pseudophoenix_vinifera	((((((Burretiokentia_grandiflora	Geonoma_undata)	Pelagodoxa_henryana)	(Oenocarpus_bataua	Oenocarpus_minor))	((Dictyosperma_album	(Hydriastele_microspadix	(Heterospathe_cagayanensis	(Prestoea_acuminata	(Veitchia_spiralis	Kentiopsis_piersoniorum)))))	Dypsis_decaryi))	Manicaria_saccifera)	(Iriartea_deltoidea	(((((Podococcus_barteri	((Attalea_speciosa	((Elaeis_oleifera	Elaeis_guineensis)	Bactris_major))	((Reinhardtia_gracilis	Reinhardtia_simplex)	(Reinhardtia_paiewonskiana	Reinhardtia_latisecta))))	Orania_palindan)	Sclerosperma_profizianum)	(Chamaedorea_seifrizii	Roystonea_regia))	(Phoenix_dactylifera	(Serenoa_repens	Sabal_domingensis)))))))	Kingia_australis);
(((Leopoldinia_pulchra	Nypa_fruticans)	(Phoenix_dactylifera	(((((((Podococcus_barteri	((Attalea_speciosa	((Elaeis_oleifera	Elaeis_guineensis)	Bactris_major))	((Reinhardtia_gracilis	Reinhardtia_simplex)	(Reinhardtia_paiewonskiana	Reinhardtia_latisecta))))	Orania_palindan)	Sclerosperma_profizianum)	(Chamaedorea_seifrizii	Roystonea_regia))	(((((Burretiokentia_grandiflora	Geonoma_undata)	Pelagodoxa_henryana)	((Prestoea_acuminata	(Oenocarpus_bataua	Oenocarpus_minor))	((Dictyosperma_album	(Kentiopsis_piersoniorum	((Veitchia_spiralis	Hydriastele_microspadix)	Heterospathe_cagayanensis)))	Dypsis_decaryi)))	Manicaria_saccifera)	(Iriartea_deltoidea	Pseudophoenix_vinifera)))	Serenoa_repens)	Sabal_domingensis)))	Kingia_australis);
((Nypa_fruticans	((Phoenix_dactylifera	Sabal_domingensis)	(((Roystonea_regia	(Serenoa_repens	Orania_palindan))	(Sclerosperma_profizianum	(((Attalea_speciosa	((Elaeis_oleifera	Elaeis_guineensis)	Bactris_major))	((Reinhardtia_gracilis	Reinhardtia_simplex)	(Reinhardtia_paiewonskiana	Reinhardtia_latisecta)))	Podococcus_barteri)))	(((((Leopoldinia_pulchra	((Chamaedorea_seifrizii	Geonoma_undata)	(Prestoea_acuminata	(Oenocarpus_bataua	Oenocarpus_minor))))	((((Veitchia_spiralis	Kentiopsis_piersoniorum)	Dictyosperma_album)	(Hydriastele_microspadix	(Burretiokentia_grandiflora	Heterospathe_cagayanensis)))	Dypsis_decaryi))	Pelagodoxa_henryana)	Manicaria_saccifera)	(Iriartea_deltoidea	Pseudophoenix_vinifera)))))	Kingia_australis);
((Nypa_fruticans	(((((Pelagodoxa_henryana	(Leopoldinia_pulchra	Geonoma_undata))	Manicaria_saccifera)	((Prestoea_acuminata	(Oenocarpus_bataua	Oenocarpus_minor))	(Burretiokentia_grandiflora	((Hydriastele_microspadix	(Dictyosperma_album	(Veitchia_spiralis	Kentiopsis_piersoniorum)))	(Heterospathe_cagayanensis	Dypsis_decaryi)))))	(Iriartea_deltoidea	Pseudophoenix_vinifera))	((Roystonea_regia	((((((Attalea_speciosa	((Elaeis_oleifera	Elaeis_guineensis)	Bactris_major))	((Reinhardtia_gracilis	Reinhardtia_simplex)	(Reinhardtia_paiewonskiana	Reinhardtia_latisecta)))	Podococcus_barteri)	Orania_palindan)	Sclerosperma_profizianum)	Chamaedorea_seifrizii))	(Phoenix_dactylifera	(Serenoa_repens	Sabal_domingensis)))))	Kingia_australis);
((Nypa_fruticans	(((((Pelagodoxa_henryana	(Leopoldinia_pulchra	Geonoma_undata))	Manicaria_saccifera)	((Oenocarpus_bataua	Oenocarpus_minor)	(Hydriastele_microspadix	(Dypsis_decaryi	(Dictyosperma_album	(Prestoea_acuminata	(Heterospathe_cagayanensis	(Veitchia_spiralis	(Burretiokentia_grandiflora	Kentiopsis_piersoniorum)))))))))	(Iriartea_deltoidea	Pseudophoenix_vinifera))	(((Chamaedorea_seifrizii	Roystonea_regia)	((((((Elaeis_oleifera	Elaeis_guineensis)	(Bactris_major	Attalea_speciosa))	((Reinhardtia_gracilis	Reinhardtia_simplex)	(Reinhardtia_paiewonskiana	Reinhardtia_latisecta)))	Podococcus_barteri)	Orania_palindan)	Sclerosperma_profizianum))	(Phoenix_dactylifera	(Serenoa_repens	Sabal_domingensis)))))	Kingia_australis);
(((Leopoldinia_pulchra	Nypa_fruticans)	(((((Pelagodoxa_henryana	(Burretiokentia_grandiflora	Geonoma_undata))	Manicaria_saccifera)	((Oenocarpus_bataua	Oenocarpus_minor)	(Heterospathe_cagayanensis	((Dictyosperma_album	(Prestoea_acuminata	(Hydriastele_microspadix	(Veitchia_spiralis	Kentiopsis_piersoniorum))))	Dypsis_decaryi))))	((Chamaedorea_seifrizii	Iriartea_deltoidea)	Pseudophoenix_vinifera))	((Roystonea_regia	(((((Reinhardtia_gracilis	Reinhardtia_simplex)	(Reinhardtia_paiewonskiana	Reinhardtia_latisecta))	(Attalea_speciosa	((Elaeis_oleifera	Elaeis_guineensis)	Bactris_major)))	Podococcus_barteri)	(Orania_palindan	Sclerosperma_profizianum)))	(Serenoa_repens	(Sabal_domingensis	Phoenix_dactylifera)))))	Kingia_australis);
((Nypa_fruticans	(Podococcus_barteri	((((((((((Pelagodoxa_henryana	Geonoma_undata)	Manicaria_saccifera)	((Prestoea_acuminata	(Oenocarpus_bataua	Oenocarpus_minor))	(((Dictyosperma_album	(Veitchia_spiralis	Kentiopsis_piersoniorum))	((Burretiokentia_grandiflora	Heterospathe_cagayanensis)	Hydriastele_microspadix))	Dypsis_decaryi)))	(Iriartea_deltoidea	(Leopoldinia_pulchra	Pseudophoenix_vinifera)))	(Serenoa_repens	(Sabal_domingensis	Phoenix_dactylifera)))	Roystonea_regia)	Chamaedorea_seifrizii)	Orania_palindan)	Sclerosperma_profizianum)	(((Reinhardtia_gracilis	Reinhardtia_simplex)	(Reinhardtia_paiewonskiana	Reinhardtia_latisecta))	(Attalea_speciosa	((Elaeis_oleifera	Elaeis_guineensis)	Bactris_major))))))	Kingia_australis);
((Nypa_fruticans	(((((((((Pelagodoxa_henryana	(Burretiokentia_grandiflora	Geonoma_undata))	Manicaria_saccifera)	((Prestoea_acuminata	(Oenocarpus_bataua	Oenocarpus_minor))	((Dictyosperma_album	(Dypsis_decaryi	(Veitchia_spiralis	Kentiopsis_piersoniorum)))	(Heterospathe_cagayanensis	Hydriastele_microspadix))))	(Iriartea_deltoidea	(Leopoldinia_pulchra	Pseudophoenix_vinifera)))	(Serenoa_repens	(Sabal_domingensis	Phoenix_dactylifera)))	Roystonea_regia)	(Chamaedorea_seifrizii	(Orania_palindan	Sclerosperma_profizianum)))	Podococcus_barteri)	(((Reinhardtia_gracilis	Reinhardtia_simplex)	(Reinhardtia_paiewonskiana	Reinhardtia_latisecta))	(Attalea_speciosa	((Elaeis_oleifera	Elaeis_guineensis)	Bactris_major)))))	Kingia_australis);
((Nypa_fruticans	((((((Chamaedorea_seifrizii	((((Pelagodoxa_henryana	Geonoma_undata)	Manicaria_saccifera)	((Prestoea_acuminata	(Oenocarpus_bataua	Oenocarpus_minor))	((Dypsis_decaryi	Heterospathe_cagayanensis)	(((Dictyosperma_album	(Veitchia_spiralis	Kentiopsis_piersoniorum))	Burretiokentia_grandiflora)	Hydriastele_microspadix))))	(Iriartea_deltoidea	(Leopoldinia_pulchra	Pseudophoenix_vinifera))))	(Serenoa_repens	(Sabal_domingensis	Phoenix_dactylifera)))	Roystonea_regia)	(Orania_palindan	Sclerosperma_profizianum))	Podococcus_barteri)	(((Reinhardtia_gracilis	Reinhardtia_simplex)	(Reinhardtia_paiewonskiana	Reinhardtia_latisecta))	(Attalea_speciosa	((Elaeis_oleifera	Elaeis_guineensis)	Bactris_major)))))	Kingia_australis);
((Nypa_fruticans	((((Iriartea_deltoidea	((Pelagodoxa_henryana	Manicaria_saccifera)	(((Oenocarpus_bataua	Oenocarpus_minor)	(Geonoma_undata	Prestoea_acuminata))	(Dictyosperma_album	(Dypsis_decaryi	(((Veitchia_spiralis	Hydriastele_microspadix)	(Heterospathe_cagayanensis	Burretiokentia_grandiflora))	Kentiopsis_piersoniorum))))))	((Serenoa_repens	((Chamaedorea_seifrizii	Sabal_domingensis)	Phoenix_dactylifera))	((Sclerosperma_profizianum	((Podococcus_barteri	(((Bactris_major	(Elaeis_guineensis	Elaeis_oleifera))	Attalea_speciosa)	((Reinhardtia_latisecta	Reinhardtia_paiewonskiana)	(Reinhardtia_simplex	Reinhardtia_gracilis))))	Orania_palindan))	Roystonea_regia)))	Pseudophoenix_vinifera)	Leopoldinia_pulchra))	Kingia_australis);
((Nypa_fruticans	((Pseudophoenix_vinifera	Leopoldinia_pulchra)	(Iriartea_deltoidea	(((Serenoa_repens	(Sabal_domingensis	Phoenix_dactylifera))	(Sclerosperma_profizianum	(((Podococcus_barteri	(((Bactris_major	(Elaeis_guineensis	Elaeis_oleifera))	Attalea_speciosa)	((Reinhardtia_latisecta	Reinhardtia_paiewonskiana)	(Reinhardtia_simplex	Reinhardtia_gracilis))))	Orania_palindan)	(Chamaedorea_seifrizii	Roystonea_regia))))	((((Oenocarpus_bataua	Oenocarpus_minor)	Prestoea_acuminata)	((Kentiopsis_piersoniorum	Veitchia_spiralis)	(Dictyosperma_album	(Hydriastele_microspadix	(Dypsis_decaryi	Heterospathe_cagayanensis)))))	((Geonoma_undata	Pelagodoxa_henryana)	(Burretiokentia_grandiflora	Manicaria_saccifera)))))))	Kingia_australis);
((Nypa_fruticans	(Pseudophoenix_vinifera	(((((((Bactris_major	(Elaeis_guineensis	Elaeis_oleifera))	Attalea_speciosa)	((Reinhardtia_latisecta	Reinhardtia_paiewonskiana)	(Reinhardtia_simplex	Reinhardtia_gracilis)))	((((Sabal_domingensis	(Phoenix_dactylifera	Serenoa_repens))	Roystonea_regia)	(Sclerosperma_profizianum	Orania_palindan))	(Chamaedorea_seifrizii	Podococcus_barteri)))	Iriartea_deltoidea)	((((Oenocarpus_bataua	Oenocarpus_minor)	Prestoea_acuminata)	((((Veitchia_spiralis	(Burretiokentia_grandiflora	Kentiopsis_piersoniorum))	Dictyosperma_album)	(Dypsis_decaryi	Heterospathe_cagayanensis))	Hydriastele_microspadix))	((Geonoma_undata	Manicaria_saccifera)	Pelagodoxa_henryana)))	Leopoldinia_pulchra)))	Kingia_australis);
((((Pseudophoenix_vinifera	(((((Podococcus_barteri	(((Bactris_major	(Elaeis_guineensis	Elaeis_oleifera))	Attalea_speciosa)	((Reinhardtia_latisecta	Reinhardtia_paiewonskiana)	(Reinhardtia_simplex	Reinhardtia_gracilis))))	Orania_palindan)	(Sclerosperma_profizianum	(Roystonea_regia	(Serenoa_repens	(Sabal_domingensis	Phoenix_dactylifera)))))	(Chamaedorea_seifrizii	Iriartea_deltoidea))	(((((Heterospathe_cagayanensis	Hydriastele_microspadix)	(Veitchia_spiralis	Kentiopsis_piersoniorum))	Dictyosperma_album)	Dypsis_decaryi)	(((Pelagodoxa_henryana	(Geonoma_undata	Burretiokentia_grandiflora))	Manicaria_saccifera)	((Oenocarpus_bataua	Oenocarpus_minor)	Prestoea_acuminata)))))	Leopoldinia_pulchra)	Nypa_fruticans)	Kingia_australis);
(((Podococcus_barteri	((((Bactris_major	(Elaeis_guineensis	Elaeis_oleifera))	Attalea_speciosa)	((Reinhardtia_latisecta	Reinhardtia_paiewonskiana)	(Reinhardtia_simplex	Reinhardtia_gracilis)))	(((Orania_palindan	((((Manicaria_saccifera	(((Oenocarpus_bataua	Oenocarpus_minor)	((Dictyosperma_album	(((Veitchia_spiralis	Kentiopsis_piersoniorum)	(Heterospathe_cagayanensis	Hydriastele_microspadix))	Dypsis_decaryi))	Prestoea_acuminata))	Geonoma_undata))	((Pseudophoenix_vinifera	Leopoldinia_pulchra)	(Pelagodoxa_henryana	(Burretiokentia_grandiflora	Iriartea_deltoidea))))	(Serenoa_repens	(Sabal_domingensis	Phoenix_dactylifera)))	Roystonea_regia))	Sclerosperma_profizianum)	Chamaedorea_seifrizii)))	Nypa_fruticans)	Kingia_australis);
(((Podococcus_barteri	((((Bactris_major	(Elaeis_guineensis	Elaeis_oleifera))	Attalea_speciosa)	((Reinhardtia_latisecta	Reinhardtia_paiewonskiana)	(Reinhardtia_simplex	Reinhardtia_gracilis)))	((Sclerosperma_profizianum	Orania_palindan)	((((Hydriastele_microspadix	(Dypsis_decaryi	(Dictyosperma_album	(((Burretiokentia_grandiflora	Heterospathe_cagayanensis)	Prestoea_acuminata)	(Veitchia_spiralis	Kentiopsis_piersoniorum)))))	(((Pelagodoxa_henryana	Geonoma_undata)	Manicaria_saccifera)	(Oenocarpus_bataua	Oenocarpus_minor)))	((Pseudophoenix_vinifera	Leopoldinia_pulchra)	(Chamaedorea_seifrizii	Iriartea_deltoidea)))	(((Sabal_domingensis	Phoenix_dactylifera)	Serenoa_repens)	Roystonea_regia)))))	Nypa_fruticans)	Kingia_australis);
(((Podococcus_barteri	((((((Pelagodoxa_henryana	((Prestoea_acuminata	(Oenocarpus_bataua	Oenocarpus_minor))	(((Dictyosperma_album	((Burretiokentia_grandiflora	Heterospathe_cagayanensis)	(Veitchia_spiralis	Kentiopsis_piersoniorum)))	Hydriastele_microspadix)	Dypsis_decaryi)))	(Geonoma_undata	Manicaria_saccifera))	(Pseudophoenix_vinifera	Leopoldinia_pulchra))	Iriartea_deltoidea)	(((Bactris_major	(Elaeis_guineensis	Elaeis_oleifera))	Attalea_speciosa)	((Reinhardtia_latisecta	Reinhardtia_paiewonskiana)	(Reinhardtia_simplex	Reinhardtia_gracilis))))	((Sclerosperma_profizianum	Orania_palindan)	((Chamaedorea_seifrizii	Roystonea_regia)	((Sabal_domingensis	Phoenix_dactylifera)	Serenoa_repens)))))	Nypa_fruticans)	Kingia_australis);
(((Podococcus_barteri	((((((((Geonoma_undata	Pelagodoxa_henryana)	((Prestoea_acuminata	(Oenocarpus_bataua	Oenocarpus_minor))	((((Veitchia_spiralis	(Kentiopsis_piersoniorum	(Heterospathe_cagayanensis	Burretiokentia_grandiflora)))	Hydriastele_microspadix)	Dictyosperma_album)	Dypsis_decaryi)))	Manicaria_saccifera)	(Pseudophoenix_vinifera	Leopoldinia_pulchra))	Iriartea_deltoidea)	(((Bactris_major	(Elaeis_guineensis	Elaeis_oleifera))	Attalea_speciosa)	((Reinhardtia_latisecta	Reinhardtia_paiewonskiana)	(Reinhardtia_simplex	Reinhardtia_gracilis))))	((Sclerosperma_profizianum	Orania_palindan)	(Roystonea_regia	(Phoenix_dactylifera	(Serenoa_repens	Sabal_domingensis)))))	Chamaedorea_seifrizii))	Nypa_fruticans)	Kingia_australis);
((((Podococcus_barteri	(((Sclerosperma_profizianum	Orania_palindan)	((Chamaedorea_seifrizii	Roystonea_regia)	(((((Prestoea_acuminata	(Oenocarpus_bataua	Oenocarpus_minor))	((((Dictyosperma_album	(Veitchia_spiralis	(Kentiopsis_piersoniorum	Burretiokentia_grandiflora)))	(Heterospathe_cagayanensis	Dypsis_decaryi))	Hydriastele_microspadix)	Pseudophoenix_vinifera))	(Geonoma_undata	Manicaria_saccifera))	(Pelagodoxa_henryana	Iriartea_deltoidea))	(Sabal_domingensis	(Phoenix_dactylifera	Serenoa_repens)))))	(((Bactris_major	(Elaeis_guineensis	Elaeis_oleifera))	Attalea_speciosa)	((Reinhardtia_latisecta	Reinhardtia_paiewonskiana)	(Reinhardtia_simplex	Reinhardtia_gracilis)))))	Leopoldinia_pulchra)	Nypa_fruticans)	Kingia_australis);
((((Phoenix_dactylifera	((((Roystonea_regia	(Orania_palindan	(((Bactris_major	(Elaeis_guineensis	Elaeis_oleifera))	Attalea_speciosa)	((Reinhardtia_latisecta	Reinhardtia_paiewonskiana)	(Reinhardtia_simplex	Reinhardtia_gracilis)))))	((Chamaedorea_seifrizii	Podococcus_barteri)	(((((Pelagodoxa_henryana	(Geonoma_undata	Manicaria_saccifera))	(Prestoea_acuminata	(Oenocarpus_bataua	Oenocarpus_minor)))	(((Dictyosperma_album	((Veitchia_spiralis	Kentiopsis_piersoniorum)	(Burretiokentia_grandiflora	Heterospathe_cagayanensis)))	Hydriastele_microspadix)	Dypsis_decaryi))	Pseudophoenix_vinifera)	Iriartea_deltoidea)))	(Sclerosperma_profizianum	Serenoa_repens))	Sabal_domingensis))	Leopoldinia_pulchra)	Nypa_fruticans)	Kingia_australis);
((Nypa_fruticans	(Pseudophoenix_vinifera	((Iriartea_deltoidea	(((((Hydriastele_microspadix	((Veitchia_spiralis	Kentiopsis_piersoniorum)	(Burretiokentia_grandiflora	Heterospathe_cagayanensis)))	Dypsis_decaryi)	Dictyosperma_album)	(Prestoea_acuminata	(Oenocarpus_minor	Oenocarpus_bataua)))	(Manicaria_saccifera	(Geonoma_undata	Pelagodoxa_henryana))))	(((Attalea_speciosa	((Elaeis_oleifera	Elaeis_guineensis)	Bactris_major))	((Leopoldinia_pulchra	(Reinhardtia_simplex	Reinhardtia_gracilis))	(Reinhardtia_paiewonskiana	Reinhardtia_latisecta)))	(((Podococcus_barteri	(Sclerosperma_profizianum	Orania_palindan))	Roystonea_regia)	((Phoenix_dactylifera	(Chamaedorea_seifrizii	Sabal_domingensis))	Serenoa_repens))))))	Kingia_australis);
((Nypa_fruticans	(Pseudophoenix_vinifera	((((((Attalea_speciosa	((Elaeis_oleifera	Elaeis_guineensis)	Bactris_major))	((Reinhardtia_simplex	Reinhardtia_gracilis)	(Reinhardtia_paiewonskiana	Reinhardtia_latisecta)))	((((Sclerosperma_profizianum	Orania_palindan)	Podococcus_barteri)	(Roystonea_regia	((Phoenix_dactylifera	Sabal_domingensis)	Serenoa_repens)))	Chamaedorea_seifrizii))	Iriartea_deltoidea)	(Manicaria_saccifera	((Geonoma_undata	Pelagodoxa_henryana)	(((Dictyosperma_album	(Hydriastele_microspadix	((Veitchia_spiralis	Kentiopsis_piersoniorum)	((Burretiokentia_grandiflora	Heterospathe_cagayanensis)	Prestoea_acuminata))))	Dypsis_decaryi)	(Oenocarpus_minor	Oenocarpus_bataua)))))	Leopoldinia_pulchra)))	Kingia_australis);
((Nypa_fruticans	((Pseudophoenix_vinifera	((Iriartea_deltoidea	(((Dypsis_decaryi	((Burretiokentia_grandiflora	Heterospathe_cagayanensis)	((Hydriastele_microspadix	Veitchia_spiralis)	Kentiopsis_piersoniorum)))	Dictyosperma_album)	((Prestoea_acuminata	(Oenocarpus_minor	Oenocarpus_bataua))	(Manicaria_saccifera	(Geonoma_undata	Pelagodoxa_henryana)))))	(((Phoenix_dactylifera	Sabal_domingensis)	Serenoa_repens)	((Sclerosperma_profizianum	((Orania_palindan	((Attalea_speciosa	((Elaeis_oleifera	Elaeis_guineensis)	Bactris_major))	((Reinhardtia_simplex	Reinhardtia_gracilis)	(Reinhardtia_paiewonskiana	Reinhardtia_latisecta))))	(Chamaedorea_seifrizii	Podococcus_barteri)))	Roystonea_regia))))	Leopoldinia_pulchra))	Kingia_australis);
((Nypa_fruticans	((Phoenix_dactylifera	Sabal_domingensis)	(Serenoa_repens	((((Orania_palindan	Sclerosperma_profizianum)	Podococcus_barteri)	((Chamaedorea_seifrizii	((((Elaeis_oleifera	Elaeis_guineensis)	Bactris_major)	Attalea_speciosa)	((Reinhardtia_simplex	Reinhardtia_gracilis)	(Reinhardtia_paiewonskiana	Reinhardtia_latisecta))))	((Pseudophoenix_vinifera	(((Oenocarpus_minor	Oenocarpus_bataua)	((Hydriastele_microspadix	((Burretiokentia_grandiflora	Heterospathe_cagayanensis)	((Veitchia_spiralis	Kentiopsis_piersoniorum)	Prestoea_acuminata)))	(Dypsis_decaryi	Dictyosperma_album)))	(Pelagodoxa_henryana	(Manicaria_saccifera	(Leopoldinia_pulchra	Geonoma_undata)))))	Iriartea_deltoidea)))	Roystonea_regia))))	Kingia_australis);
((Nypa_fruticans	(((((Elaeis_oleifera	Elaeis_guineensis)	Bactris_major)	Attalea_speciosa)	((Reinhardtia_simplex	Reinhardtia_gracilis)	(Reinhardtia_paiewonskiana	Reinhardtia_latisecta)))	((Podococcus_barteri	((((((((Veitchia_spiralis	(Burretiokentia_grandiflora	Kentiopsis_piersoniorum))	Dictyosperma_album)	(Heterospathe_cagayanensis	Dypsis_decaryi))	Hydriastele_microspadix)	(Prestoea_acuminata	(Oenocarpus_minor	Oenocarpus_bataua)))	((Geonoma_undata	Pelagodoxa_henryana)	Manicaria_saccifera))	(Leopoldinia_pulchra	Pseudophoenix_vinifera))	Iriartea_deltoidea))	((Roystonea_regia	((Chamaedorea_seifrizii	Sclerosperma_profizianum)	Orania_palindan))	(Phoenix_dactylifera	(Sabal_domingensis	Serenoa_repens))))))	Kingia_australis);
(((Leopoldinia_pulchra	Nypa_fruticans)	(Pseudophoenix_vinifera	(Iriartea_deltoidea	((((((Chamaedorea_seifrizii	Roystonea_regia)	(Sabal_domingensis	Serenoa_repens))	(Podococcus_barteri	(Sclerosperma_profizianum	Orania_palindan)))	Phoenix_dactylifera)	((((Elaeis_oleifera	Elaeis_guineensis)	Bactris_major)	Attalea_speciosa)	((Reinhardtia_simplex	Reinhardtia_gracilis)	(Reinhardtia_paiewonskiana	Reinhardtia_latisecta))))	(((Dypsis_decaryi	((Hydriastele_microspadix	((Burretiokentia_grandiflora	Heterospathe_cagayanensis)	(Veitchia_spiralis	Kentiopsis_piersoniorum)))	Dictyosperma_album))	(Pelagodoxa_henryana	(Geonoma_undata	(Prestoea_acuminata	(Oenocarpus_minor	Oenocarpus_bataua)))))	Manicaria_saccifera)))))	Kingia_australis);
((Nypa_fruticans	((Phoenix_dactylifera	Sabal_domingensis)	(Serenoa_repens	(((Pseudophoenix_vinifera	Leopoldinia_pulchra)	((Chamaedorea_seifrizii	Iriartea_deltoidea)	(Manicaria_saccifera	((((Dypsis_decaryi	Dictyosperma_album)	(Hydriastele_microspadix	(Prestoea_acuminata	(Heterospathe_cagayanensis	(Veitchia_spiralis	Kentiopsis_piersoniorum)))))	(Oenocarpus_minor	Oenocarpus_bataua))	(Pelagodoxa_henryana	(Burretiokentia_grandiflora	Geonoma_undata))))))	(Roystonea_regia	((((((Elaeis_oleifera	Elaeis_guineensis)	Bactris_major)	Attalea_speciosa)	((Reinhardtia_simplex	Reinhardtia_gracilis)	(Reinhardtia_paiewonskiana	Reinhardtia_latisecta)))	Podococcus_barteri)	(Sclerosperma_profizianum	Orania_palindan)))))))	Kingia_australis);
((Nypa_fruticans	(((((Chamaedorea_seifrizii	Roystonea_regia)	(((Orania_palindan	Podococcus_barteri)	((((Elaeis_oleifera	Elaeis_guineensis)	Bactris_major)	Attalea_speciosa)	((Reinhardtia_simplex	Reinhardtia_gracilis)	(Reinhardtia_paiewonskiana	Reinhardtia_latisecta))))	Sclerosperma_profizianum))	(Phoenix_dactylifera	(Sabal_domingensis	Serenoa_repens)))	((Pseudophoenix_vinifera	(((Prestoea_acuminata	(Oenocarpus_minor	Oenocarpus_bataua))	(((Hydriastele_microspadix	Heterospathe_cagayanensis)	(Dypsis_decaryi	Dictyosperma_album))	(Veitchia_spiralis	Kentiopsis_piersoniorum)))	((Pelagodoxa_henryana	(Burretiokentia_grandiflora	Geonoma_undata))	Manicaria_saccifera)))	Iriartea_deltoidea))	Leopoldinia_pulchra))	Kingia_australis);
((Nypa_fruticans	((Chamaedorea_seifrizii	Podococcus_barteri)	(((((Elaeis_oleifera	Elaeis_guineensis)	Bactris_major)	Attalea_speciosa)	((Reinhardtia_simplex	Reinhardtia_gracilis)	(Reinhardtia_paiewonskiana	Reinhardtia_latisecta)))	(Roystonea_regia	((Orania_palindan	Sclerosperma_profizianum)	((((Leopoldinia_pulchra	Pseudophoenix_vinifera)	(((Oenocarpus_minor	Oenocarpus_bataua)	((((Prestoea_acuminata	(Heterospathe_cagayanensis	(Veitchia_spiralis	Kentiopsis_piersoniorum)))	Dypsis_decaryi)	Hydriastele_microspadix)	Dictyosperma_album))	(((Burretiokentia_grandiflora	Geonoma_undata)	Manicaria_saccifera)	Pelagodoxa_henryana)))	Iriartea_deltoidea)	(Serenoa_repens	(Phoenix_dactylifera	Sabal_domingensis))))))))	Kingia_australis);
((Nypa_fruticans	((Chamaedorea_seifrizii	Podococcus_barteri)	((Roystonea_regia	((((((Elaeis_oleifera	Elaeis_guineensis)	Bactris_major)	Attalea_speciosa)	((Reinhardtia_simplex	Reinhardtia_gracilis)	(Reinhardtia_paiewonskiana	Reinhardtia_latisecta)))	Orania_palindan)	((((Leopoldinia_pulchra	Pseudophoenix_vinifera)	(Manicaria_saccifera	((Geonoma_undata	Pelagodoxa_henryana)	((Prestoea_acuminata	(Oenocarpus_minor	Oenocarpus_bataua))	(((((Veitchia_spiralis	Kentiopsis_piersoniorum)	(Burretiokentia_grandiflora	Heterospathe_cagayanensis))	Hydriastele_microspadix)	Dictyosperma_album)	Dypsis_decaryi)))))	Iriartea_deltoidea)	(Serenoa_repens	(Phoenix_dactylifera	Sabal_domingensis)))))	Sclerosperma_profizianum)))	Kingia_australis);
((((((Manicaria_saccifera	(((Pelagodoxa_henryana	(Burretiokentia_grandiflora	Geonoma_undata))	(((Prestoea_acuminata	((Veitchia_spiralis	Kentiopsis_piersoniorum)	Heterospathe_cagayanensis))	(Hydriastele_microspadix	Dypsis_decaryi))	Dictyosperma_album))	(Oenocarpus_bataua	Oenocarpus_minor)))	(((((Reinhardtia_gracilis	Reinhardtia_simplex)	(Reinhardtia_paiewonskiana	Reinhardtia_latisecta))	(Attalea_speciosa	((Elaeis_guineensis	Elaeis_oleifera)	Bactris_major)))	(((Orania_palindan	(Sclerosperma_profizianum	Podococcus_barteri))	((Phoenix_dactylifera	(Sabal_domingensis	Serenoa_repens))	Roystonea_regia))	Chamaedorea_seifrizii))	Iriartea_deltoidea))	Leopoldinia_pulchra)	Pseudophoenix_vinifera)	Nypa_fruticans)	Kingia_australis);
(((((Serenoa_repens	Orania_palindan)	((Sclerosperma_profizianum	(Podococcus_barteri	(Phoenix_dactylifera	Sabal_domingensis)))	Roystonea_regia))	((Iriartea_deltoidea	(Pseudophoenix_vinifera	(Manicaria_saccifera	((Leopoldinia_pulchra	Pelagodoxa_henryana)	((Chamaedorea_seifrizii	Geonoma_undata)	(((Dictyosperma_album	Dypsis_decaryi)	(Hydriastele_microspadix	(Prestoea_acuminata	((Veitchia_spiralis	(Burretiokentia_grandiflora	Kentiopsis_piersoniorum))	Heterospathe_cagayanensis))))	(Oenocarpus_bataua	Oenocarpus_minor)))))))	(((Reinhardtia_gracilis	Reinhardtia_simplex)	(Reinhardtia_paiewonskiana	Reinhardtia_latisecta))	(Attalea_speciosa	((Elaeis_guineensis	Elaeis_oleifera)	Bactris_major)))))	Nypa_fruticans)	Kingia_australis);
(((Roystonea_regia	((((Sclerosperma_profizianum	Orania_palindan)	(((Reinhardtia_gracilis	Reinhardtia_simplex)	(Reinhardtia_paiewonskiana	Reinhardtia_latisecta))	(Attalea_speciosa	((Elaeis_guineensis	Elaeis_oleifera)	Bactris_major))))	Podococcus_barteri)	(Chamaedorea_seifrizii	((Iriartea_deltoidea	((Leopoldinia_pulchra	Pseudophoenix_vinifera)	(Manicaria_saccifera	((Pelagodoxa_henryana	Geonoma_undata)	((Dypsis_decaryi	((Hydriastele_microspadix	(Prestoea_acuminata	((Veitchia_spiralis	Kentiopsis_piersoniorum)	(Burretiokentia_grandiflora	Heterospathe_cagayanensis))))	Dictyosperma_album))	(Oenocarpus_bataua	Oenocarpus_minor))))))	(Phoenix_dactylifera	(Sabal_domingensis	Serenoa_repens))))))	Nypa_fruticans)	Kingia_australis);
(((Roystonea_regia	((((Orania_palindan	(Chamaedorea_seifrizii	Podococcus_barteri))	(((Reinhardtia_gracilis	Reinhardtia_simplex)	(Reinhardtia_paiewonskiana	Reinhardtia_latisecta))	(Attalea_speciosa	((Elaeis_guineensis	Elaeis_oleifera)	Bactris_major))))	Sclerosperma_profizianum)	((Iriartea_deltoidea	((Leopoldinia_pulchra	Pseudophoenix_vinifera)	(((Dypsis_decaryi	(((Prestoea_acuminata	((Veitchia_spiralis	Kentiopsis_piersoniorum)	(Burretiokentia_grandiflora	Heterospathe_cagayanensis)))	Dictyosperma_album)	Hydriastele_microspadix))	(Oenocarpus_bataua	Oenocarpus_minor))	(Manicaria_saccifera	(Pelagodoxa_henryana	Geonoma_undata)))))	(Serenoa_repens	(Phoenix_dactylifera	Sabal_domingensis)))))	Nypa_fruticans)	Kingia_australis);
((((Pseudophoenix_vinifera	((Manicaria_saccifera	(((Pelagodoxa_henryana	Geonoma_undata)	((((Veitchia_spiralis	(Kentiopsis_piersoniorum	(Heterospathe_cagayanensis	Hydriastele_microspadix)))	Dictyosperma_album)	Dypsis_decaryi)	Prestoea_acuminata))	(Oenocarpus_bataua	Oenocarpus_minor)))	((Chamaedorea_seifrizii	(Burretiokentia_grandiflora	Iriartea_deltoidea))	((Phoenix_dactylifera	(Sabal_domingensis	Serenoa_repens))	(Roystonea_regia	((((Reinhardtia_gracilis	Reinhardtia_simplex)	(Reinhardtia_paiewonskiana	Reinhardtia_latisecta))	(Attalea_speciosa	((Elaeis_guineensis	Elaeis_oleifera)	Bactris_major)))	(Orania_palindan	(Sclerosperma_profizianum	Podococcus_barteri))))))))	Leopoldinia_pulchra)	Nypa_fruticans)	Kingia_australis);
(((Pseudophoenix_vinifera	((((((Pelagodoxa_henryana	Geonoma_undata)	Manicaria_saccifera)	(((Kentiopsis_piersoniorum	((Burretiokentia_grandiflora	Heterospathe_cagayanensis)	(Prestoea_acuminata	(Hydriastele_microspadix	Veitchia_spiralis))))	(Dypsis_decaryi	Dictyosperma_album))	(Oenocarpus_bataua	Oenocarpus_minor)))	((Phoenix_dactylifera	(Sabal_domingensis	Serenoa_repens))	((Chamaedorea_seifrizii	Roystonea_regia)	((Podococcus_barteri	(((Reinhardtia_gracilis	Reinhardtia_simplex)	(Reinhardtia_paiewonskiana	Reinhardtia_latisecta))	(Attalea_speciosa	((Elaeis_guineensis	Elaeis_oleifera)	Bactris_major))))	(Orania_palindan	Sclerosperma_profizianum)))))	Iriartea_deltoidea)	Leopoldinia_pulchra))	Nypa_fruticans)	Kingia_australis);
(((Podococcus_barteri	((((Iriartea_deltoidea	Pseudophoenix_vinifera)	((Chamaedorea_seifrizii	Burretiokentia_grandiflora)	(Pelagodoxa_henryana	((Manicaria_saccifera	((((Veitchia_spiralis	Kentiopsis_piersoniorum)	(Hydriastele_microspadix	Heterospathe_cagayanensis))	Dictyosperma_album)	Dypsis_decaryi))	(Geonoma_undata	(Prestoea_acuminata	(Oenocarpus_bataua	Oenocarpus_minor)))))))	(((Reinhardtia_gracilis	Reinhardtia_simplex)	(Reinhardtia_paiewonskiana	Reinhardtia_latisecta))	(Attalea_speciosa	((Elaeis_guineensis	Elaeis_oleifera)	Bactris_major))))	((Roystonea_regia	(Serenoa_repens	(Phoenix_dactylifera	Sabal_domingensis)))	(Orania_palindan	Sclerosperma_profizianum))))	(Leopoldinia_pulchra	Nypa_fruticans))	Kingia_australis);
(((Pseudophoenix_vinifera	(Leopoldinia_pulchra	((((Pelagodoxa_henryana	((((Veitchia_spiralis	Kentiopsis_piersoniorum)	Dictyosperma_album)	Dypsis_decaryi)	(Hydriastele_microspadix	Heterospathe_cagayanensis)))	((Prestoea_acuminata	(Oenocarpus_bataua	Oenocarpus_minor))	((Burretiokentia_grandiflora	Geonoma_undata)	Manicaria_saccifera)))	((Serenoa_repens	(Phoenix_dactylifera	Sabal_domingensis))	((Sclerosperma_profizianum	((Chamaedorea_seifrizii	Podococcus_barteri)	(Orania_palindan	(((Reinhardtia_gracilis	Reinhardtia_simplex)	(Reinhardtia_paiewonskiana	Reinhardtia_latisecta))	(Attalea_speciosa	((Elaeis_guineensis	Elaeis_oleifera)	Bactris_major))))))	Roystonea_regia)))	Iriartea_deltoidea)))	Nypa_fruticans)	Kingia_australis);
(((Podococcus_barteri	((((Reinhardtia_gracilis	Reinhardtia_simplex)	(Reinhardtia_paiewonskiana	Reinhardtia_latisecta))	(Attalea_speciosa	((Elaeis_guineensis	Elaeis_oleifera)	Bactris_major)))	((Orania_palindan	Sclerosperma_profizianum)	(((Pseudophoenix_vinifera	(((((Chamaedorea_seifrizii	Geonoma_undata)	(Prestoea_acuminata	(Oenocarpus_bataua	Oenocarpus_minor)))	Manicaria_saccifera)	((Dypsis_decaryi	((Hydriastele_microspadix	((Burretiokentia_grandiflora	Heterospathe_cagayanensis)	(Veitchia_spiralis	Kentiopsis_piersoniorum)))	(Leopoldinia_pulchra	Dictyosperma_album)))	Pelagodoxa_henryana))	Iriartea_deltoidea))	(Phoenix_dactylifera	(Sabal_domingensis	Serenoa_repens)))	Roystonea_regia))))	Nypa_fruticans)	Kingia_australis);
(((Pseudophoenix_vinifera	(((Oenocarpus_bataua	Oenocarpus_minor)	((Prestoea_acuminata	(((Dictyosperma_album	(Veitchia_spiralis	Kentiopsis_piersoniorum))	(Heterospathe_cagayanensis	Dypsis_decaryi))	Hydriastele_microspadix))	(((Geonoma_undata	Burretiokentia_grandiflora)	(Iriartea_deltoidea	((Phoenix_dactylifera	(Sabal_domingensis	Serenoa_repens))	(Sclerosperma_profizianum	((Orania_palindan	(Podococcus_barteri	(((Reinhardtia_gracilis	Reinhardtia_simplex)	(Reinhardtia_paiewonskiana	Reinhardtia_latisecta))	(Attalea_speciosa	((Elaeis_guineensis	Elaeis_oleifera)	Bactris_major)))))	(Chamaedorea_seifrizii	Roystonea_regia))))))	(Pelagodoxa_henryana	Manicaria_saccifera))))	Leopoldinia_pulchra))	Nypa_fruticans)	Kingia_australis);
(((Pseudophoenix_vinifera	((((((Roystonea_regia	(Phoenix_dactylifera	(Serenoa_repens	Sabal_domingensis)))	(Sclerosperma_profizianum	Orania_palindan))	(Chamaedorea_seifrizii	Podococcus_barteri))	((Attalea_speciosa	(Bactris_major	(Elaeis_guineensis	Elaeis_oleifera)))	((Reinhardtia_gracilis	Reinhardtia_simplex)	(Reinhardtia_paiewonskiana	Reinhardtia_latisecta))))	((((Pelagodoxa_henryana	Geonoma_undata)	((Prestoea_acuminata	(Oenocarpus_bataua	Oenocarpus_minor))	((Dypsis_decaryi	(Hydriastele_microspadix	((Burretiokentia_grandiflora	Heterospathe_cagayanensis)	(Veitchia_spiralis	Kentiopsis_piersoniorum))))	Dictyosperma_album)))	Manicaria_saccifera)	Iriartea_deltoidea))	Leopoldinia_pulchra))	Nypa_fruticans)	Kingia_australis);
(((((((Sclerosperma_profizianum	Orania_palindan)	Podococcus_barteri)	((Attalea_speciosa	(Bactris_major	(Elaeis_guineensis	Elaeis_oleifera)))	((Reinhardtia_gracilis	Reinhardtia_simplex)	(Reinhardtia_paiewonskiana	Reinhardtia_latisecta))))	(Chamaedorea_seifrizii	Roystonea_regia))	((Sabal_domingensis	(Phoenix_dactylifera	Serenoa_repens))	((((((Dictyosperma_album	(Hydriastele_microspadix	(Prestoea_acuminata	((Burretiokentia_grandiflora	Heterospathe_cagayanensis)	(Veitchia_spiralis	Kentiopsis_piersoniorum)))))	Dypsis_decaryi)	(Oenocarpus_bataua	Oenocarpus_minor))	(Manicaria_saccifera	(Pelagodoxa_henryana	(Leopoldinia_pulchra	Geonoma_undata))))	Iriartea_deltoidea)	Pseudophoenix_vinifera)))	Nypa_fruticans)	Kingia_australis);
((((Leopoldinia_pulchra	Pseudophoenix_vinifera)	((((((Sclerosperma_profizianum	(Orania_palindan	(Podococcus_barteri	((Attalea_speciosa	(Bactris_major	(Elaeis_guineensis	Elaeis_oleifera)))	((Reinhardtia_gracilis	Reinhardtia_simplex)	(Reinhardtia_paiewonskiana	Reinhardtia_latisecta))))))	Chamaedorea_seifrizii)	Roystonea_regia)	(Phoenix_dactylifera	(Serenoa_repens	Sabal_domingensis)))	(((Dypsis_decaryi	(Hydriastele_microspadix	(Dictyosperma_album	(Heterospathe_cagayanensis	(Prestoea_acuminata	(Veitchia_spiralis	Kentiopsis_piersoniorum))))))	(Oenocarpus_bataua	Oenocarpus_minor))	(Manicaria_saccifera	(Pelagodoxa_henryana	(Burretiokentia_grandiflora	Geonoma_undata)))))	Iriartea_deltoidea))	Nypa_fruticans)	Kingia_australis);
(((((((((Dypsis_decaryi	(Dictyosperma_album	((Heterospathe_cagayanensis	(Prestoea_acuminata	(Veitchia_spiralis	Kentiopsis_piersoniorum)))	Hydriastele_microspadix)))	(Oenocarpus_bataua	Oenocarpus_minor))	(Manicaria_saccifera	(Pelagodoxa_henryana	(Burretiokentia_grandiflora	Geonoma_undata))))	Iriartea_deltoidea)	(((Orania_palindan	(Podococcus_barteri	((Attalea_speciosa	(Bactris_major	(Elaeis_guineensis	Elaeis_oleifera)))	((Reinhardtia_gracilis	Reinhardtia_simplex)	(Reinhardtia_paiewonskiana	Reinhardtia_latisecta)))))	(Sclerosperma_profizianum	(Chamaedorea_seifrizii	Roystonea_regia)))	(Serenoa_repens	(Sabal_domingensis	Phoenix_dactylifera))))	Leopoldinia_pulchra)	Pseudophoenix_vinifera)	Nypa_fruticans)	Kingia_australis);
(((((Orania_palindan	(Sclerosperma_profizianum	(Podococcus_barteri	((Attalea_speciosa	(Bactris_major	(Elaeis_guineensis	Elaeis_oleifera)))	((Reinhardtia_gracilis	Reinhardtia_simplex)	(Reinhardtia_paiewonskiana	Reinhardtia_latisecta))))))	Roystonea_regia)	(Chamaedorea_seifrizii	((Serenoa_repens	(Sabal_domingensis	Phoenix_dactylifera))	((Leopoldinia_pulchra	Pseudophoenix_vinifera)	(((((Hydriastele_microspadix	Heterospathe_cagayanensis)	(Dypsis_decaryi	((Veitchia_spiralis	Kentiopsis_piersoniorum)	Dictyosperma_album)))	((Prestoea_acuminata	Burretiokentia_grandiflora)	(Oenocarpus_bataua	Oenocarpus_minor)))	((Geonoma_undata	Manicaria_saccifera)	Pelagodoxa_henryana))	Iriartea_deltoidea)))))	Nypa_fruticans)	Kingia_australis);
((((((Chamaedorea_seifrizii	((Serenoa_repens	(Sabal_domingensis	Phoenix_dactylifera))	(Iriartea_deltoidea	((Leopoldinia_pulchra	Pseudophoenix_vinifera)	((((Dypsis_decaryi	((Hydriastele_microspadix	(Heterospathe_cagayanensis	(Veitchia_spiralis	Kentiopsis_piersoniorum)))	Dictyosperma_album))	(Oenocarpus_bataua	Oenocarpus_minor))	(((Geonoma_undata	Prestoea_acuminata)	Burretiokentia_grandiflora)	Pelagodoxa_henryana))	Manicaria_saccifera)))))	(Orania_palindan	(((Attalea_speciosa	(Bactris_major	(Elaeis_guineensis	Elaeis_oleifera)))	((Reinhardtia_gracilis	Reinhardtia_simplex)	(Reinhardtia_paiewonskiana	Reinhardtia_latisecta)))	Podococcus_barteri)))	Roystonea_regia)	Sclerosperma_profizianum)	Nypa_fruticans)	Kingia_australis);
(((Pseudophoenix_vinifera	(((((((((Hydriastele_microspadix	(Prestoea_acuminata	((Burretiokentia_grandiflora	Heterospathe_cagayanensis)	(Veitchia_spiralis	Kentiopsis_piersoniorum))))	Dictyosperma_album)	Dypsis_decaryi)	(Oenocarpus_bataua	Oenocarpus_minor))	(Geonoma_undata	Pelagodoxa_henryana))	Manicaria_saccifera)	Iriartea_deltoidea)	(((Orania_palindan	(Sclerosperma_profizianum	(((Attalea_speciosa	(Bactris_major	(Elaeis_guineensis	Elaeis_oleifera)))	((Reinhardtia_gracilis	Reinhardtia_simplex)	(Reinhardtia_paiewonskiana	Reinhardtia_latisecta)))	Podococcus_barteri)))	(Chamaedorea_seifrizii	Roystonea_regia))	(Serenoa_repens	(Sabal_domingensis	Phoenix_dactylifera))))	Leopoldinia_pulchra))	Nypa_fruticans)	Kingia_australis);
(((Pseudophoenix_vinifera	((((((Orania_palindan	(Sclerosperma_profizianum	(((Attalea_speciosa	(Bactris_major	(Elaeis_guineensis	Elaeis_oleifera)))	((Reinhardtia_gracilis	Reinhardtia_simplex)	(Reinhardtia_paiewonskiana	Reinhardtia_latisecta)))	Podococcus_barteri)))	(Chamaedorea_seifrizii	Roystonea_regia))	(Phoenix_dactylifera	(Serenoa_repens	Sabal_domingensis)))	(Manicaria_saccifera	((Burretiokentia_grandiflora	Geonoma_undata)	(((((Hydriastele_microspadix	(Heterospathe_cagayanensis	(Prestoea_acuminata	(Veitchia_spiralis	Kentiopsis_piersoniorum))))	Dictyosperma_album)	Dypsis_decaryi)	(Oenocarpus_bataua	Oenocarpus_minor))	Pelagodoxa_henryana))))	Iriartea_deltoidea)	Leopoldinia_pulchra))	Nypa_fruticans)	Kingia_australis);
(((Pseudophoenix_vinifera	(((((((Dypsis_decaryi	Dictyosperma_album)	(Hydriastele_microspadix	((Burretiokentia_grandiflora	Heterospathe_cagayanensis)	(Veitchia_spiralis	Kentiopsis_piersoniorum))))	(Prestoea_acuminata	(Oenocarpus_bataua	Oenocarpus_minor)))	(Geonoma_undata	Manicaria_saccifera))	(Pelagodoxa_henryana	Iriartea_deltoidea))	((((Sclerosperma_profizianum	((Orania_palindan	((Attalea_speciosa	(Bactris_major	(Elaeis_guineensis	Elaeis_oleifera)))	((Reinhardtia_gracilis	Reinhardtia_simplex)	(Reinhardtia_paiewonskiana	Reinhardtia_latisecta))))	Podococcus_barteri))	Roystonea_regia)	(Serenoa_repens	(Sabal_domingensis	Phoenix_dactylifera)))	Chamaedorea_seifrizii))	Leopoldinia_pulchra))	Nypa_fruticans)	Kingia_australis);
((((Podococcus_barteri	(((Roystonea_regia	(Phoenix_dactylifera	(Serenoa_repens	Sabal_domingensis)))	(((Pseudophoenix_vinifera	((Manicaria_saccifera	((((Dictyosperma_album	(Hydriastele_microspadix	(Heterospathe_cagayanensis	(Veitchia_spiralis	(Burretiokentia_grandiflora	Kentiopsis_piersoniorum)))))	Dypsis_decaryi)	(Geonoma_undata	(Prestoea_acuminata	(Oenocarpus_bataua	Oenocarpus_minor))))	Pelagodoxa_henryana))	Iriartea_deltoidea))	((Attalea_speciosa	(Bactris_major	(Elaeis_guineensis	Elaeis_oleifera)))	((Reinhardtia_gracilis	Reinhardtia_simplex)	(Reinhardtia_paiewonskiana	Reinhardtia_latisecta))))	(Orania_palindan	Sclerosperma_profizianum)))	Chamaedorea_seifrizii))	Leopoldinia_pulchra)	Nypa_fruticans)	Kingia_australis);
(((((Sclerosperma_profizianum	((Chamaedorea_seifrizii	Roystonea_regia)	(Orania_palindan	((((Leopoldinia_pulchra	Pseudophoenix_vinifera)	(((Dypsis_decaryi	((Hydriastele_microspadix	((Prestoea_acuminata	(Veitchia_spiralis	Kentiopsis_piersoniorum))	(Burretiokentia_grandiflora	Heterospathe_cagayanensis)))	Dictyosperma_album))	(Oenocarpus_bataua	Oenocarpus_minor))	(Manicaria_saccifera	(Geonoma_undata	Pelagodoxa_henryana))))	Iriartea_deltoidea)	(Serenoa_repens	(Phoenix_dactylifera	Sabal_domingensis))))))	((Attalea_speciosa	(Bactris_major	(Elaeis_oleifera	Elaeis_guineensis)))	((Reinhardtia_gracilis	Reinhardtia_simplex)	(Reinhardtia_paiewonskiana	Reinhardtia_latisecta))))	Podococcus_barteri)	Nypa_fruticans)	Kingia_australis);
(((Pseudophoenix_vinifera	(((((Dypsis_decaryi	((Hydriastele_microspadix	((Prestoea_acuminata	(Veitchia_spiralis	Kentiopsis_piersoniorum))	(Burretiokentia_grandiflora	Heterospathe_cagayanensis)))	Dictyosperma_album))	(Oenocarpus_bataua	Oenocarpus_minor))	(Manicaria_saccifera	(Geonoma_undata	Pelagodoxa_henryana)))	(Iriartea_deltoidea	((Serenoa_repens	(Phoenix_dactylifera	Sabal_domingensis))	(((Roystonea_regia	(((Attalea_speciosa	(Bactris_major	(Elaeis_oleifera	Elaeis_guineensis)))	((Reinhardtia_gracilis	Reinhardtia_simplex)	(Reinhardtia_paiewonskiana	Reinhardtia_latisecta)))	Podococcus_barteri))	(Orania_palindan	Sclerosperma_profizianum))	Chamaedorea_seifrizii))))	Leopoldinia_pulchra))	Nypa_fruticans)	Kingia_australis);
((Leopoldinia_pulchra	((Pseudophoenix_vinifera	(((((Dypsis_decaryi	(((Prestoea_acuminata	(Veitchia_spiralis	Kentiopsis_piersoniorum))	(Burretiokentia_grandiflora	Heterospathe_cagayanensis))	Dictyosperma_album))	Hydriastele_microspadix)	(Oenocarpus_bataua	Oenocarpus_minor))	(Manicaria_saccifera	(Geonoma_undata	Pelagodoxa_henryana)))	(Iriartea_deltoidea	((Phoenix_dactylifera	Sabal_domingensis)	(((Roystonea_regia	((((Attalea_speciosa	(Bactris_major	(Elaeis_oleifera	Elaeis_guineensis)))	((Reinhardtia_gracilis	Reinhardtia_simplex)	(Reinhardtia_paiewonskiana	Reinhardtia_latisecta)))	Podococcus_barteri)	(Orania_palindan	Serenoa_repens)))	Sclerosperma_profizianum)	Chamaedorea_seifrizii)))))	Nypa_fruticans))	Kingia_australis);
((((Serenoa_repens	(Phoenix_dactylifera	Sabal_domingensis))	((Leopoldinia_pulchra	(((Dypsis_decaryi	((Hydriastele_microspadix	((Prestoea_acuminata	Heterospathe_cagayanensis)	((Veitchia_spiralis	Kentiopsis_piersoniorum)	Burretiokentia_grandiflora)))	Dictyosperma_album))	(((Geonoma_undata	Pelagodoxa_henryana)	(Oenocarpus_bataua	Oenocarpus_minor))	Manicaria_saccifera))	(Iriartea_deltoidea	Pseudophoenix_vinifera)))	(((((((Attalea_speciosa	(Bactris_major	(Elaeis_oleifera	Elaeis_guineensis)))	((Reinhardtia_gracilis	Reinhardtia_simplex)	(Reinhardtia_paiewonskiana	Reinhardtia_latisecta)))	Podococcus_barteri)	Orania_palindan)	Sclerosperma_profizianum)	Roystonea_regia)	Chamaedorea_seifrizii)))	Nypa_fruticans)	Kingia_australis);
(((Podococcus_barteri	((Orania_palindan	(((Serenoa_repens	(Phoenix_dactylifera	Sabal_domingensis))	(Chamaedorea_seifrizii	(((Manicaria_saccifera	(Geonoma_undata	Pelagodoxa_henryana))	(((Dictyosperma_album	(Hydriastele_microspadix	((Prestoea_acuminata	(Burretiokentia_grandiflora	Heterospathe_cagayanensis))	(Veitchia_spiralis	Kentiopsis_piersoniorum))))	Dypsis_decaryi)	(Oenocarpus_bataua	Oenocarpus_minor)))	(Iriartea_deltoidea	(Leopoldinia_pulchra	Pseudophoenix_vinifera)))))	(Roystonea_regia	Sclerosperma_profizianum)))	((Attalea_speciosa	(Bactris_major	(Elaeis_oleifera	Elaeis_guineensis)))	((Reinhardtia_gracilis	Reinhardtia_simplex)	(Reinhardtia_paiewonskiana	Reinhardtia_latisecta)))))	Nypa_fruticans)	Kingia_australis);
(((((Iriartea_deltoidea	(((((Orania_palindan	Sclerosperma_profizianum)	(Podococcus_barteri	((Attalea_speciosa	(Bactris_major	(Elaeis_oleifera	Elaeis_guineensis)))	((Reinhardtia_gracilis	Reinhardtia_simplex)	(Reinhardtia_paiewonskiana	Reinhardtia_latisecta)))))	(Chamaedorea_seifrizii	Roystonea_regia))	(Serenoa_repens	(Phoenix_dactylifera	Sabal_domingensis)))	((((Manicaria_saccifera	Geonoma_undata)	(Oenocarpus_bataua	Oenocarpus_minor))	Pelagodoxa_henryana)	((Dictyosperma_album	(Hydriastele_microspadix	((Burretiokentia_grandiflora	Heterospathe_cagayanensis)	((Prestoea_acuminata	Veitchia_spiralis)	Kentiopsis_piersoniorum))))	Dypsis_decaryi))))	Pseudophoenix_vinifera)	Leopoldinia_pulchra)	Nypa_fruticans)	Kingia_australis);
(((((Iriartea_deltoidea	(((((Orania_palindan	Sclerosperma_profizianum)	(Podococcus_barteri	(Chamaedorea_seifrizii	((Attalea_speciosa	(Bactris_major	(Elaeis_oleifera	Elaeis_guineensis)))	((Reinhardtia_gracilis	Reinhardtia_simplex)	(Reinhardtia_paiewonskiana	Reinhardtia_latisecta))))))	Roystonea_regia)	(Phoenix_dactylifera	(Sabal_domingensis	Serenoa_repens)))	((((Burretiokentia_grandiflora	Geonoma_undata)	Pelagodoxa_henryana)	(Prestoea_acuminata	(Oenocarpus_bataua	Oenocarpus_minor)))	(Manicaria_saccifera	(Hydriastele_microspadix	((Dypsis_decaryi	Heterospathe_cagayanensis)	(Dictyosperma_album	(Veitchia_spiralis	Kentiopsis_piersoniorum))))))))	Pseudophoenix_vinifera)	Leopoldinia_pulchra)	Nypa_fruticans)	Kingia_australis);
(((((Iriartea_deltoidea	((((((Orania_palindan	Sclerosperma_profizianum)	(((Attalea_speciosa	(Bactris_major	(Elaeis_oleifera	Elaeis_guineensis)))	((Reinhardtia_gracilis	Reinhardtia_simplex)	(Reinhardtia_paiewonskiana	Reinhardtia_latisecta)))	Podococcus_barteri))	Roystonea_regia)	Chamaedorea_seifrizii)	(Serenoa_repens	(Phoenix_dactylifera	Sabal_domingensis)))	(((Prestoea_acuminata	(Oenocarpus_bataua	Oenocarpus_minor))	((Hydriastele_microspadix	((Burretiokentia_grandiflora	Heterospathe_cagayanensis)	(Veitchia_spiralis	Kentiopsis_piersoniorum)))	(Dypsis_decaryi	Dictyosperma_album)))	((Manicaria_saccifera	Geonoma_undata)	Pelagodoxa_henryana))))	Pseudophoenix_vinifera)	Leopoldinia_pulchra)	Nypa_fruticans)	Kingia_australis);
((((((((Orania_palindan	(Podococcus_barteri	((Attalea_speciosa	(Bactris_major	(Elaeis_oleifera	Elaeis_guineensis)))	((Reinhardtia_gracilis	Reinhardtia_simplex)	(Reinhardtia_paiewonskiana	Reinhardtia_latisecta)))))	((Chamaedorea_seifrizii	Roystonea_regia)	Sclerosperma_profizianum))	(Sabal_domingensis	(Serenoa_repens	Phoenix_dactylifera)))	(Iriartea_deltoidea	(Manicaria_saccifera	(Pelagodoxa_henryana	((Geonoma_undata	(Prestoea_acuminata	(Oenocarpus_bataua	Oenocarpus_minor)))	(Dypsis_decaryi	(Dictyosperma_album	(Hydriastele_microspadix	((Burretiokentia_grandiflora	Heterospathe_cagayanensis)	(Veitchia_spiralis	Kentiopsis_piersoniorum))))))))))	Pseudophoenix_vinifera)	Leopoldinia_pulchra)	Nypa_fruticans)	Kingia_australis);
((((((Hydriastele_microspadix	Heterospathe_cagayanensis)	((Dypsis_decaryi	Dictyosperma_album)	(((Prestoea_acuminata	(Oenocarpus_bataua	Oenocarpus_minor))	(((((Podococcus_barteri	((Attalea_speciosa	(Bactris_major	(Elaeis_oleifera	Elaeis_guineensis)))	((Reinhardtia_gracilis	Reinhardtia_simplex)	(Reinhardtia_paiewonskiana	Reinhardtia_latisecta))))	(Orania_palindan	Sclerosperma_profizianum))	(Chamaedorea_seifrizii	Roystonea_regia))	(Phoenix_dactylifera	(Sabal_domingensis	Serenoa_repens)))	(((Geonoma_undata	Pelagodoxa_henryana)	(Iriartea_deltoidea	Burretiokentia_grandiflora))	Manicaria_saccifera)))	(Veitchia_spiralis	Kentiopsis_piersoniorum))))	Pseudophoenix_vinifera)	Leopoldinia_pulchra)	Nypa_fruticans)	Kingia_australis);
((Nypa_fruticans	(Leopoldinia_pulchra	(((((Serenoa_repens	(Sabal_domingensis	Phoenix_dactylifera))	(Roystonea_regia	(Sclerosperma_profizianum	((Orania_palindan	(Chamaedorea_seifrizii	((Attalea_speciosa	(Bactris_major	(Elaeis_guineensis	Elaeis_oleifera)))	((Reinhardtia_simplex	Reinhardtia_gracilis)	(Reinhardtia_latisecta	Reinhardtia_paiewonskiana)))))	Podococcus_barteri))))	(Pelagodoxa_henryana	(Manicaria_saccifera	(((Hydriastele_microspadix	(((Veitchia_spiralis	Kentiopsis_piersoniorum)	Burretiokentia_grandiflora)	Heterospathe_cagayanensis))	Dypsis_decaryi)	(((Oenocarpus_minor	Oenocarpus_bataua)	Dictyosperma_album)	(Prestoea_acuminata	Geonoma_undata))))))	Iriartea_deltoidea)	Pseudophoenix_vinifera)))	Kingia_australis);
((Nypa_fruticans	(Podococcus_barteri	(((Orania_palindan	Sclerosperma_profizianum)	(((Attalea_speciosa	(Bactris_major	(Elaeis_guineensis	Elaeis_oleifera)))	((Reinhardtia_simplex	Reinhardtia_gracilis)	(Reinhardtia_latisecta	Reinhardtia_paiewonskiana)))	((Leopoldinia_pulchra	Pseudophoenix_vinifera)	((Manicaria_saccifera	((((Oenocarpus_minor	Oenocarpus_bataua)	((Dypsis_decaryi	((Veitchia_spiralis	Kentiopsis_piersoniorum)	Dictyosperma_album))	((Burretiokentia_grandiflora	Heterospathe_cagayanensis)	(Hydriastele_microspadix	Prestoea_acuminata))))	(Chamaedorea_seifrizii	Geonoma_undata))	Pelagodoxa_henryana))	Iriartea_deltoidea))))	((Serenoa_repens	(Sabal_domingensis	Phoenix_dactylifera))	Roystonea_regia))))	Kingia_australis);
((Nypa_fruticans	(Pseudophoenix_vinifera	((((Manicaria_saccifera	(((Prestoea_acuminata	(Oenocarpus_minor	Oenocarpus_bataua))	(Heterospathe_cagayanensis	((Dypsis_decaryi	Hydriastele_microspadix)	(Dictyosperma_album	(Veitchia_spiralis	Kentiopsis_piersoniorum)))))	(Geonoma_undata	Pelagodoxa_henryana)))	(Burretiokentia_grandiflora	Iriartea_deltoidea))	((Serenoa_repens	(Sabal_domingensis	Phoenix_dactylifera))	((Chamaedorea_seifrizii	Roystonea_regia)	(Sclerosperma_profizianum	(Orania_palindan	(Podococcus_barteri	(((Elaeis_guineensis	Elaeis_oleifera)	(Attalea_speciosa	Bactris_major))	((Reinhardtia_simplex	Reinhardtia_gracilis)	(Reinhardtia_latisecta	Reinhardtia_paiewonskiana)))))))))	Leopoldinia_pulchra)))	Kingia_australis);
((((Pseudophoenix_vinifera	((((Serenoa_repens	(Sabal_domingensis	Phoenix_dactylifera))	((Chamaedorea_seifrizii	Roystonea_regia)	(Sclerosperma_profizianum	(Orania_palindan	(Podococcus_barteri	((((Elaeis_guineensis	Elaeis_oleifera)	Bactris_major)	Attalea_speciosa)	((Reinhardtia_simplex	Reinhardtia_gracilis)	(Reinhardtia_latisecta	Reinhardtia_paiewonskiana))))))))	(((Pelagodoxa_henryana	Geonoma_undata)	Manicaria_saccifera)	((Oenocarpus_minor	Oenocarpus_bataua)	((Hydriastele_microspadix	((Veitchia_spiralis	Kentiopsis_piersoniorum)	(Prestoea_acuminata	(Burretiokentia_grandiflora	Heterospathe_cagayanensis))))	(Dypsis_decaryi	Dictyosperma_album)))))	Iriartea_deltoidea))	Leopoldinia_pulchra)	Nypa_fruticans)	Kingia_australis);
((((Pseudophoenix_vinifera	((((Serenoa_repens	(Sabal_domingensis	Phoenix_dactylifera))	((((Orania_palindan	(Podococcus_barteri	((((Elaeis_guineensis	Elaeis_oleifera)	Bactris_major)	Attalea_speciosa)	((Reinhardtia_simplex	Reinhardtia_gracilis)	(Reinhardtia_latisecta	Reinhardtia_paiewonskiana)))))	Chamaedorea_seifrizii)	Roystonea_regia)	Sclerosperma_profizianum))	(Manicaria_saccifera	(((Oenocarpus_minor	Oenocarpus_bataua)	(Hydriastele_microspadix	((Dictyosperma_album	((Veitchia_spiralis	Kentiopsis_piersoniorum)	(Prestoea_acuminata	(Burretiokentia_grandiflora	Heterospathe_cagayanensis))))	Dypsis_decaryi)))	(Pelagodoxa_henryana	Geonoma_undata))))	Iriartea_deltoidea))	Leopoldinia_pulchra)	Nypa_fruticans)	Kingia_australis);
((((Roystonea_regia	((Orania_palindan	(Podococcus_barteri	((((Elaeis_guineensis	Elaeis_oleifera)	Bactris_major)	Attalea_speciosa)	((Reinhardtia_simplex	Reinhardtia_gracilis)	(Reinhardtia_latisecta	Reinhardtia_paiewonskiana)))))	Sclerosperma_profizianum))	((Chamaedorea_seifrizii	(Pseudophoenix_vinifera	((Manicaria_saccifera	(((Oenocarpus_minor	Oenocarpus_bataua)	((Hydriastele_microspadix	((((Burretiokentia_grandiflora	Veitchia_spiralis)	Kentiopsis_piersoniorum)	Prestoea_acuminata)	Heterospathe_cagayanensis))	(Dypsis_decaryi	Dictyosperma_album)))	(Pelagodoxa_henryana	(Leopoldinia_pulchra	Geonoma_undata))))	Iriartea_deltoidea)))	(Phoenix_dactylifera	(Serenoa_repens	Sabal_domingensis))))	Nypa_fruticans)	Kingia_australis);
(((((((Roystonea_regia	Orania_palindan)	((Chamaedorea_seifrizii	((Manicaria_saccifera	(((Prestoea_acuminata	(Oenocarpus_minor	Oenocarpus_bataua))	((((Veitchia_spiralis	Kentiopsis_piersoniorum)	(Burretiokentia_grandiflora	Heterospathe_cagayanensis))	Dictyosperma_album)	(Hydriastele_microspadix	Dypsis_decaryi)))	(Pelagodoxa_henryana	Geonoma_undata)))	(Iriartea_deltoidea	(Leopoldinia_pulchra	Pseudophoenix_vinifera))))	(Serenoa_repens	(Sabal_domingensis	Phoenix_dactylifera))))	((((Elaeis_guineensis	Elaeis_oleifera)	Bactris_major)	Attalea_speciosa)	((Reinhardtia_simplex	Reinhardtia_gracilis)	(Reinhardtia_latisecta	Reinhardtia_paiewonskiana))))	Sclerosperma_profizianum)	Podococcus_barteri)	Nypa_fruticans)	Kingia_australis);
((((Sclerosperma_profizianum	Podococcus_barteri)	(Phoenix_dactylifera	(((Chamaedorea_seifrizii	Roystonea_regia)	((Orania_palindan	Serenoa_repens)	Sabal_domingensis))	(((((Elaeis_guineensis	Elaeis_oleifera)	Bactris_major)	Attalea_speciosa)	((Reinhardtia_simplex	Reinhardtia_gracilis)	(Reinhardtia_latisecta	Reinhardtia_paiewonskiana)))	((Leopoldinia_pulchra	Pseudophoenix_vinifera)	((((((Dictyosperma_album	(((Heterospathe_cagayanensis	Burretiokentia_grandiflora)	((Veitchia_spiralis	Hydriastele_microspadix)	Prestoea_acuminata))	Kentiopsis_piersoniorum))	Dypsis_decaryi)	((Oenocarpus_minor	Oenocarpus_bataua)	Geonoma_undata))	Pelagodoxa_henryana)	Manicaria_saccifera)	Iriartea_deltoidea))))))	Nypa_fruticans)	Kingia_australis);
((((Orania_palindan	((Sclerosperma_profizianum	((Roystonea_regia	Chamaedorea_seifrizii)	((Phoenix_dactylifera	Sabal_domingensis)	Serenoa_repens)))	(((((Elaeis_guineensis	Elaeis_oleifera)	Bactris_major)	Attalea_speciosa)	(Leopoldinia_pulchra	((Reinhardtia_simplex	Reinhardtia_gracilis)	(Reinhardtia_latisecta	Reinhardtia_paiewonskiana))))	((Pseudophoenix_vinifera	(((((Dypsis_decaryi	((((Veitchia_spiralis	Kentiopsis_piersoniorum)	Prestoea_acuminata)	(Burretiokentia_grandiflora	Heterospathe_cagayanensis))	Dictyosperma_album))	Hydriastele_microspadix)	((Oenocarpus_minor	Oenocarpus_bataua)	Geonoma_undata))	Pelagodoxa_henryana)	Manicaria_saccifera))	Iriartea_deltoidea))))	Podococcus_barteri)	Nypa_fruticans)	Kingia_australis);
(((((Roystonea_regia	(Orania_palindan	(Podococcus_barteri	((((Elaeis_guineensis	Elaeis_oleifera)	Bactris_major)	Attalea_speciosa)	((Reinhardtia_simplex	Reinhardtia_gracilis)	(Reinhardtia_latisecta	Reinhardtia_paiewonskiana))))))	Sclerosperma_profizianum)	((((Chamaedorea_seifrizii	Phoenix_dactylifera)	Sabal_domingensis)	Serenoa_repens)	((((((Dypsis_decaryi	((Prestoea_acuminata	((Veitchia_spiralis	(Heterospathe_cagayanensis	Burretiokentia_grandiflora))	Kentiopsis_piersoniorum))	Dictyosperma_album))	Hydriastele_microspadix)	(Oenocarpus_minor	Oenocarpus_bataua))	((Geonoma_undata	Pelagodoxa_henryana)	Manicaria_saccifera))	(Leopoldinia_pulchra	Pseudophoenix_vinifera))	Iriartea_deltoidea)))	Nypa_fruticans)	Kingia_australis);
(((Prestoea_acuminata	((((Manicaria_saccifera	((Burretiokentia_grandiflora	Geonoma_undata)	Pelagodoxa_henryana))	(((((Orania_palindan	Sclerosperma_profizianum)	((Podococcus_barteri	Roystonea_regia)	(Serenoa_repens	((Chamaedorea_seifrizii	Phoenix_dactylifera)	Sabal_domingensis))))	(((Reinhardtia_gracilis	Reinhardtia_simplex)	(Reinhardtia_paiewonskiana	Reinhardtia_latisecta))	(Attalea_speciosa	(Bactris_major	(Elaeis_oleifera	Elaeis_guineensis)))))	(Pseudophoenix_vinifera	Leopoldinia_pulchra))	Iriartea_deltoidea))	(Oenocarpus_minor	Oenocarpus_bataua))	(Dypsis_decaryi	((Veitchia_spiralis	Kentiopsis_piersoniorum)	((Hydriastele_microspadix	Heterospathe_cagayanensis)	Dictyosperma_album)))))	Nypa_fruticans)	Kingia_australis);
(((Pseudophoenix_vinifera	(Iriartea_deltoidea	(((Chamaedorea_seifrizii	(Roystonea_regia	(((((Reinhardtia_gracilis	Reinhardtia_simplex)	(Reinhardtia_paiewonskiana	Reinhardtia_latisecta))	(Attalea_speciosa	(Bactris_major	(Elaeis_oleifera	Elaeis_guineensis))))	(Podococcus_barteri	Orania_palindan))	Sclerosperma_profizianum)))	((Phoenix_dactylifera	Serenoa_repens)	Sabal_domingensis))	((((Oenocarpus_minor	Oenocarpus_bataua)	Prestoea_acuminata)	((((Dypsis_decaryi	Heterospathe_cagayanensis)	(Burretiokentia_grandiflora	(Veitchia_spiralis	Kentiopsis_piersoniorum)))	Dictyosperma_album)	Hydriastele_microspadix))	((Manicaria_saccifera	(Leopoldinia_pulchra	Geonoma_undata))	Pelagodoxa_henryana)))))	Nypa_fruticans)	Kingia_australis);
(((Pseudophoenix_vinifera	((Iriartea_deltoidea	((Pelagodoxa_henryana	((Roystonea_regia	(((((Reinhardtia_gracilis	Reinhardtia_simplex)	(Reinhardtia_paiewonskiana	Reinhardtia_latisecta))	(Attalea_speciosa	(Bactris_major	(Elaeis_oleifera	Elaeis_guineensis))))	((Chamaedorea_seifrizii	Podococcus_barteri)	Orania_palindan))	Sclerosperma_profizianum))	(Serenoa_repens	(Sabal_domingensis	Phoenix_dactylifera))))	((((Oenocarpus_minor	Oenocarpus_bataua)	Prestoea_acuminata)	((((Dypsis_decaryi	Heterospathe_cagayanensis)	Hydriastele_microspadix)	(Kentiopsis_piersoniorum	(Burretiokentia_grandiflora	Veitchia_spiralis)))	Dictyosperma_album))	(Manicaria_saccifera	Geonoma_undata))))	Leopoldinia_pulchra))	Nypa_fruticans)	Kingia_australis);
(((Podococcus_barteri	((((Orania_palindan	Sclerosperma_profizianum)	((Serenoa_repens	(Sabal_domingensis	Phoenix_dactylifera))	((((Geonoma_undata	Prestoea_acuminata)	((Kentiopsis_piersoniorum	Veitchia_spiralis)	(Heterospathe_cagayanensis	Burretiokentia_grandiflora)))	(((Hydriastele_microspadix	Dypsis_decaryi)	(Pelagodoxa_henryana	Manicaria_saccifera))	(Dictyosperma_album	((Leopoldinia_pulchra	Oenocarpus_minor)	Oenocarpus_bataua))))	(Pseudophoenix_vinifera	Iriartea_deltoidea))))	(Chamaedorea_seifrizii	Roystonea_regia))	(((Reinhardtia_gracilis	Reinhardtia_simplex)	(Reinhardtia_paiewonskiana	Reinhardtia_latisecta))	(Attalea_speciosa	(Bactris_major	(Elaeis_oleifera	Elaeis_guineensis))))))	Nypa_fruticans)	Kingia_australis);
((((((((((Roystonea_regia	Chamaedorea_seifrizii)	(Podococcus_barteri	(Orania_palindan	(((Reinhardtia_gracilis	Reinhardtia_simplex)	(Reinhardtia_paiewonskiana	Reinhardtia_latisecta))	(Attalea_speciosa	(Bactris_major	(Elaeis_oleifera	Elaeis_guineensis)))))))	Sclerosperma_profizianum)	(Phoenix_dactylifera	(Serenoa_repens	Sabal_domingensis)))	Pelagodoxa_henryana)	((((((Dypsis_decaryi	Dictyosperma_album)	(((Burretiokentia_grandiflora	Heterospathe_cagayanensis)	Prestoea_acuminata)	(Kentiopsis_piersoniorum	Veitchia_spiralis)))	Hydriastele_microspadix)	(Geonoma_undata	(Oenocarpus_minor	Oenocarpus_bataua)))	Manicaria_saccifera)	Iriartea_deltoidea))	Pseudophoenix_vinifera)	Leopoldinia_pulchra)	Nypa_fruticans)	Kingia_australis);
((((((Reinhardtia_gracilis	Reinhardtia_simplex)	(Reinhardtia_paiewonskiana	Reinhardtia_latisecta))	(Attalea_speciosa	(Bactris_major	(Elaeis_oleifera	Elaeis_guineensis))))	((Chamaedorea_seifrizii	Podococcus_barteri)	((((Phoenix_dactylifera	(Serenoa_repens	Sabal_domingensis))	(Leopoldinia_pulchra	(((Geonoma_undata	((Prestoea_acuminata	(Oenocarpus_minor	Oenocarpus_bataua))	(((((Hydriastele_microspadix	Veitchia_spiralis)	(Burretiokentia_grandiflora	Heterospathe_cagayanensis))	Kentiopsis_piersoniorum)	Dictyosperma_album)	Dypsis_decaryi)))	(Manicaria_saccifera	Pelagodoxa_henryana))	(Pseudophoenix_vinifera	Iriartea_deltoidea))))	Roystonea_regia)	(Sclerosperma_profizianum	Orania_palindan))))	Nypa_fruticans)	Kingia_australis);
(((Leopoldinia_pulchra	(Pseudophoenix_vinifera	(Iriartea_deltoidea	((((Roystonea_regia	(Orania_palindan	(((Reinhardtia_gracilis	Reinhardtia_simplex)	(Reinhardtia_paiewonskiana	Reinhardtia_latisecta))	(Attalea_speciosa	(Bactris_major	(Elaeis_oleifera	Elaeis_guineensis))))))	(Sclerosperma_profizianum	(Chamaedorea_seifrizii	Podococcus_barteri)))	(Serenoa_repens	(Sabal_domingensis	Phoenix_dactylifera)))	((((Dictyosperma_album	(Dypsis_decaryi	(Hydriastele_microspadix	((Prestoea_acuminata	(Burretiokentia_grandiflora	Heterospathe_cagayanensis))	(Veitchia_spiralis	Kentiopsis_piersoniorum)))))	(Geonoma_undata	Pelagodoxa_henryana))	(Oenocarpus_minor	Oenocarpus_bataua))	Manicaria_saccifera)))))	Nypa_fruticans)	Kingia_australis);
(((Leopoldinia_pulchra	(Pseudophoenix_vinifera	((Iriartea_deltoidea	(((Geonoma_undata	Pelagodoxa_henryana)	((Oenocarpus_minor	Oenocarpus_bataua)	(Dypsis_decaryi	((Hydriastele_microspadix	((Prestoea_acuminata	(Burretiokentia_grandiflora	Heterospathe_cagayanensis))	(Veitchia_spiralis	Kentiopsis_piersoniorum)))	Dictyosperma_album))))	Manicaria_saccifera))	((Roystonea_regia	(Sclerosperma_profizianum	(Chamaedorea_seifrizii	(Podococcus_barteri	(Orania_palindan	(((Reinhardtia_gracilis	Reinhardtia_simplex)	(Reinhardtia_paiewonskiana	Reinhardtia_latisecta))	(Attalea_speciosa	(Bactris_major	(Elaeis_oleifera	Elaeis_guineensis)))))))))	(Sabal_domingensis	(Phoenix_dactylifera	Serenoa_repens))))))	Nypa_fruticans)	Kingia_australis);
(((Leopoldinia_pulchra	(Pseudophoenix_vinifera	(Iriartea_deltoidea	(((((Reinhardtia_gracilis	Reinhardtia_simplex)	(Reinhardtia_paiewonskiana	Reinhardtia_latisecta))	(Attalea_speciosa	(Bactris_major	(Elaeis_oleifera	Elaeis_guineensis))))	((((Sclerosperma_profizianum	Roystonea_regia)	(Serenoa_repens	(Sabal_domingensis	Phoenix_dactylifera)))	(Chamaedorea_seifrizii	Podococcus_barteri))	Orania_palindan))	(((Prestoea_acuminata	(Oenocarpus_minor	Oenocarpus_bataua))	((Heterospathe_cagayanensis	((Dictyosperma_album	(Veitchia_spiralis	Kentiopsis_piersoniorum))	Hydriastele_microspadix))	Dypsis_decaryi))	(Manicaria_saccifera	((Burretiokentia_grandiflora	Geonoma_undata)	Pelagodoxa_henryana)))))))	Nypa_fruticans)	Kingia_australis);
(((Leopoldinia_pulchra	(Pseudophoenix_vinifera	(Iriartea_deltoidea	(((Sabal_domingensis	(Phoenix_dactylifera	Serenoa_repens))	((((Orania_palindan	Sclerosperma_profizianum)	(Podococcus_barteri	(((Reinhardtia_gracilis	Reinhardtia_simplex)	(Reinhardtia_paiewonskiana	Reinhardtia_latisecta))	(Attalea_speciosa	(Bactris_major	(Elaeis_oleifera	Elaeis_guineensis))))))	Chamaedorea_seifrizii)	Roystonea_regia))	(((Oenocarpus_bataua	(Burretiokentia_grandiflora	Oenocarpus_minor))	(Prestoea_acuminata	((Heterospathe_cagayanensis	Dypsis_decaryi)	(Hydriastele_microspadix	((Veitchia_spiralis	Kentiopsis_piersoniorum)	Dictyosperma_album)))))	(Manicaria_saccifera	(Geonoma_undata	Pelagodoxa_henryana)))))))	Nypa_fruticans)	Kingia_australis);
((Nypa_fruticans	(Leopoldinia_pulchra	(Pseudophoenix_vinifera	((Manicaria_saccifera	((Pelagodoxa_henryana	Geonoma_undata)	((Oenocarpus_bataua	Oenocarpus_minor)	(((Hydriastele_microspadix	((Kentiopsis_piersoniorum	Veitchia_spiralis)	((Prestoea_acuminata	Heterospathe_cagayanensis)	Burretiokentia_grandiflora)))	Dictyosperma_album)	Dypsis_decaryi))))	(Iriartea_deltoidea	((((Sabal_domingensis	Serenoa_repens)	(((Chamaedorea_seifrizii	Podococcus_barteri)	(Orania_palindan	Sclerosperma_profizianum))	Roystonea_regia))	Phoenix_dactylifera)	((((Elaeis_oleifera	Elaeis_guineensis)	Bactris_major)	Attalea_speciosa)	((Reinhardtia_gracilis	Reinhardtia_simplex)	(Reinhardtia_latisecta	Reinhardtia_paiewonskiana)))))))))	Kingia_australis);
((Nypa_fruticans	(Leopoldinia_pulchra	((Sabal_domingensis	Phoenix_dactylifera)	((((Podococcus_barteri	Chamaedorea_seifrizii)	(Sclerosperma_profizianum	Orania_palindan))	(((((Elaeis_oleifera	Elaeis_guineensis)	Bactris_major)	Attalea_speciosa)	((Reinhardtia_gracilis	Reinhardtia_simplex)	(Reinhardtia_latisecta	Reinhardtia_paiewonskiana)))	((Burretiokentia_grandiflora	Iriartea_deltoidea)	((Manicaria_saccifera	(((Prestoea_acuminata	(Oenocarpus_bataua	Oenocarpus_minor))	(((Dictyosperma_album	(Kentiopsis_piersoniorum	Veitchia_spiralis))	Dypsis_decaryi)	(Pseudophoenix_vinifera	(Heterospathe_cagayanensis	Hydriastele_microspadix))))	Pelagodoxa_henryana))	Geonoma_undata))))	(Roystonea_regia	Serenoa_repens)))))	Kingia_australis);
((Nypa_fruticans	(((Roystonea_regia	((Podococcus_barteri	((((Elaeis_oleifera	Elaeis_guineensis)	Bactris_major)	Attalea_speciosa)	((Reinhardtia_gracilis	Reinhardtia_simplex)	(Reinhardtia_latisecta	Reinhardtia_paiewonskiana))))	(Orania_palindan	Sclerosperma_profizianum)))	(((Chamaedorea_seifrizii	(Burretiokentia_grandiflora	Iriartea_deltoidea))	(Geonoma_undata	(Manicaria_saccifera	(((Dictyosperma_album	(((Prestoea_acuminata	(Kentiopsis_piersoniorum	Veitchia_spiralis))	Heterospathe_cagayanensis)	Hydriastele_microspadix))	Dypsis_decaryi)	((Oenocarpus_bataua	Oenocarpus_minor)	Pelagodoxa_henryana)))))	(Leopoldinia_pulchra	Pseudophoenix_vinifera)))	(Phoenix_dactylifera	(Sabal_domingensis	Serenoa_repens))))	Kingia_australis);
((Nypa_fruticans	(((Chamaedorea_seifrizii	Roystonea_regia)	(Podococcus_barteri	(((((Elaeis_oleifera	Elaeis_guineensis)	Bactris_major)	Attalea_speciosa)	((Reinhardtia_gracilis	Reinhardtia_simplex)	(Reinhardtia_latisecta	Reinhardtia_paiewonskiana)))	(Orania_palindan	Sclerosperma_profizianum))))	(((Iriartea_deltoidea	((Manicaria_saccifera	(Geonoma_undata	Pelagodoxa_henryana))	((((((Kentiopsis_piersoniorum	Veitchia_spiralis)	((Burretiokentia_grandiflora	Heterospathe_cagayanensis)	Prestoea_acuminata))	Hydriastele_microspadix)	Dictyosperma_album)	Dypsis_decaryi)	(Oenocarpus_bataua	Oenocarpus_minor))))	(Leopoldinia_pulchra	Pseudophoenix_vinifera))	(Phoenix_dactylifera	(Sabal_domingensis	Serenoa_repens)))))	Kingia_australis);
((Nypa_fruticans	(Pseudophoenix_vinifera	((Iriartea_deltoidea	(((Serenoa_repens	(Phoenix_dactylifera	Sabal_domingensis))	((Chamaedorea_seifrizii	Roystonea_regia)	((Orania_palindan	Sclerosperma_profizianum)	(Podococcus_barteri	((((Elaeis_oleifera	Elaeis_guineensis)	Bactris_major)	Attalea_speciosa)	((Reinhardtia_gracilis	Reinhardtia_simplex)	(Reinhardtia_latisecta	Reinhardtia_paiewonskiana)))))))	((((((Prestoea_acuminata	(Kentiopsis_piersoniorum	Veitchia_spiralis))	(Heterospathe_cagayanensis	Burretiokentia_grandiflora))	Hydriastele_microspadix)	Dictyosperma_album)	Dypsis_decaryi)	((Oenocarpus_bataua	Oenocarpus_minor)	(Pelagodoxa_henryana	(Manicaria_saccifera	Geonoma_undata))))))	Leopoldinia_pulchra)))	Kingia_australis);
((Nypa_fruticans	(Pseudophoenix_vinifera	(((((Serenoa_repens	(Phoenix_dactylifera	(Chamaedorea_seifrizii	Sabal_domingensis)))	(Roystonea_regia	(Sclerosperma_profizianum	((Podococcus_barteri	((((Elaeis_oleifera	Elaeis_guineensis)	Bactris_major)	Attalea_speciosa)	((Reinhardtia_gracilis	Reinhardtia_simplex)	(Reinhardtia_latisecta	Reinhardtia_paiewonskiana))))	Orania_palindan))))	Iriartea_deltoidea)	((Pelagodoxa_henryana	Manicaria_saccifera)	(Geonoma_undata	((Oenocarpus_bataua	Oenocarpus_minor)	((Dypsis_decaryi	Dictyosperma_album)	(((((Kentiopsis_piersoniorum	Veitchia_spiralis)	Prestoea_acuminata)	Burretiokentia_grandiflora)	Heterospathe_cagayanensis)	Hydriastele_microspadix))))))	Leopoldinia_pulchra)))	Kingia_australis);
((Nypa_fruticans	((((((((Elaeis_oleifera	Elaeis_guineensis)	Bactris_major)	Attalea_speciosa)	((Reinhardtia_gracilis	Reinhardtia_simplex)	(Reinhardtia_latisecta	Reinhardtia_paiewonskiana)))	((((Serenoa_repens	(Phoenix_dactylifera	Sabal_domingensis))	Podococcus_barteri)	(Sclerosperma_profizianum	Orania_palindan))	(Chamaedorea_seifrizii	Roystonea_regia)))	((Pelagodoxa_henryana	(Burretiokentia_grandiflora	Iriartea_deltoidea))	(Manicaria_saccifera	(((Kentiopsis_piersoniorum	Veitchia_spiralis)	(Hydriastele_microspadix	((Dypsis_decaryi	Heterospathe_cagayanensis)	Dictyosperma_album)))	((Prestoea_acuminata	(Oenocarpus_bataua	Oenocarpus_minor))	Geonoma_undata)))))	Pseudophoenix_vinifera)	Leopoldinia_pulchra))	Kingia_australis);
((Nypa_fruticans	((Phoenix_dactylifera	Sabal_domingensis)	(((Serenoa_repens	((Iriartea_deltoidea	(((Manicaria_saccifera	Geonoma_undata)	(((((Veitchia_spiralis	((Prestoea_acuminata	Burretiokentia_grandiflora)	Kentiopsis_piersoniorum))	Hydriastele_microspadix)	Dictyosperma_album)	(Dypsis_decaryi	Heterospathe_cagayanensis))	(Oenocarpus_bataua	Oenocarpus_minor)))	Pelagodoxa_henryana))	(Pseudophoenix_vinifera	Leopoldinia_pulchra)))	(Roystonea_regia	(((Podococcus_barteri	Orania_palindan)	((((Elaeis_oleifera	Elaeis_guineensis)	Bactris_major)	Attalea_speciosa)	((Reinhardtia_gracilis	Reinhardtia_simplex)	(Reinhardtia_latisecta	Reinhardtia_paiewonskiana))))	Sclerosperma_profizianum)))	Chamaedorea_seifrizii)))	Kingia_australis);
((Nypa_fruticans	(Prestoea_acuminata	(((Oenocarpus_bataua	Oenocarpus_minor)	((Pelagodoxa_henryana	Geonoma_undata)	(((Pseudophoenix_vinifera	((Roystonea_regia	((((((Elaeis_oleifera	Elaeis_guineensis)	Bactris_major)	Attalea_speciosa)	((Leopoldinia_pulchra	(Reinhardtia_gracilis	Reinhardtia_simplex))	(Reinhardtia_latisecta	Reinhardtia_paiewonskiana)))	(Podococcus_barteri	Sclerosperma_profizianum))	Orania_palindan))	(Serenoa_repens	(Phoenix_dactylifera	Sabal_domingensis))))	(Chamaedorea_seifrizii	(Burretiokentia_grandiflora	Iriartea_deltoidea)))	Manicaria_saccifera)))	((((Veitchia_spiralis	Kentiopsis_piersoniorum)	Dictyosperma_album)	Dypsis_decaryi)	(Hydriastele_microspadix	Heterospathe_cagayanensis)))))	Kingia_australis);
((Nypa_fruticans	((Leopoldinia_pulchra	Pseudophoenix_vinifera)	(Iriartea_deltoidea	((((Serenoa_repens	(Phoenix_dactylifera	Sabal_domingensis))	(Roystonea_regia	((((Reinhardtia_gracilis	Reinhardtia_simplex)	((Reinhardtia_latisecta	Reinhardtia_paiewonskiana)	(((Elaeis_oleifera	Elaeis_guineensis)	Bactris_major)	Attalea_speciosa)))	Podococcus_barteri)	(Sclerosperma_profizianum	Orania_palindan))))	Chamaedorea_seifrizii)	(((Pelagodoxa_henryana	(Burretiokentia_grandiflora	Geonoma_undata))	Manicaria_saccifera)	((((Dictyosperma_album	(((Prestoea_acuminata	Heterospathe_cagayanensis)	Veitchia_spiralis)	Kentiopsis_piersoniorum))	Dypsis_decaryi)	Hydriastele_microspadix)	(Oenocarpus_bataua	Oenocarpus_minor)))))))	Kingia_australis);
