# Supplementary material for: Data supporting the nuclear phylogenomics of the palm subfamily Arecoideae (Arecaceae)
Source: Data Brief. 2016 Mar 2;7:532–6. doi: 10.1016/j.dib.2016.02.063 (PMC4796708; doi:10.1016/j.dib.2016.02.063)
Supplement: Supplementary file 5 — Supplementary material [file mmc5.zip › RAxML_bootstrap.Elaeis_629.raxml.tre]

((Nypa_fruticans	(Serenoa_repens	((Phoenix_dactylifera	Sabal_domingensis)	((Pseudophoenix_vinifera	(Chamaedorea_seifrizii	Calamus_caryotoides))	(((((Prestoea_acuminata	Oenocarpus_bataua)	((((Leopoldinia_pulchra	(Dypsis_decaryi	Burretiokentia_grandiflora))	(Kentiopsis_piersoniorum	Veitchia_spiralis))	(Hydriastele_microspadix	Heterospathe_cagayanensis))	Dictyosperma_album))	(Pelagodoxa_henryana	Geonoma_undata))	((Reinhardtia_simplex	(Reinhardtia_latisecta	(Manicaria_saccifera	Reinhardtia_paiewonskiana)))	((Sclerosperma_profizianum	(Bactris_major	Roystonea_regia))	(Attalea_speciosa	(Elaeis_guineensis	Elaeis_oleifera)))))	(Podococcus_barteri	Orania_palindan))))))	Kingia_australis);
((Nypa_fruticans	((Pseudophoenix_vinifera	Serenoa_repens)	((Phoenix_dactylifera	Sabal_domingensis)	((Chamaedorea_seifrizii	Calamus_caryotoides)	(((Podococcus_barteri	((Attalea_speciosa	(Reinhardtia_simplex	(Reinhardtia_latisecta	Reinhardtia_paiewonskiana)))	((Sclerosperma_profizianum	(Bactris_major	Roystonea_regia))	(Elaeis_guineensis	Elaeis_oleifera))))	(((Prestoea_acuminata	(Leopoldinia_pulchra	((Pelagodoxa_henryana	Geonoma_undata)	Oenocarpus_bataua)))	(((Dypsis_decaryi	Burretiokentia_grandiflora)	(Kentiopsis_piersoniorum	Veitchia_spiralis))	(Hydriastele_microspadix	(Heterospathe_cagayanensis	Dictyosperma_album))))	Manicaria_saccifera))	Orania_palindan)))))	Kingia_australis);
((Nypa_fruticans	(((Pseudophoenix_vinifera	Chamaedorea_seifrizii)	((((Podococcus_barteri	((Sclerosperma_profizianum	(Bactris_major	Roystonea_regia))	(Attalea_speciosa	((Elaeis_guineensis	Elaeis_oleifera)	(Reinhardtia_paiewonskiana	(Reinhardtia_simplex	Reinhardtia_latisecta))))))	(((((Hydriastele_microspadix	(Pelagodoxa_henryana	Geonoma_undata))	Oenocarpus_bataua)	Prestoea_acuminata)	((Veitchia_spiralis	(Heterospathe_cagayanensis	Dictyosperma_album))	((Leopoldinia_pulchra	Burretiokentia_grandiflora)	(Kentiopsis_piersoniorum	Dypsis_decaryi))))	Manicaria_saccifera))	Orania_palindan)	(Serenoa_repens	(Phoenix_dactylifera	Sabal_domingensis))))	Calamus_caryotoides))	Kingia_australis);
(((((((Pseudophoenix_vinifera	Chamaedorea_seifrizii)	(((Orania_palindan	Podococcus_barteri)	((((((Burretiokentia_grandiflora	Dypsis_decaryi)	Veitchia_spiralis)	Hydriastele_microspadix)	(Heterospathe_cagayanensis	(Kentiopsis_piersoniorum	Dictyosperma_album)))	(Leopoldinia_pulchra	(Oenocarpus_bataua	Prestoea_acuminata)))	((Pelagodoxa_henryana	Geonoma_undata)	Manicaria_saccifera)))	((Reinhardtia_paiewonskiana	(Reinhardtia_simplex	Reinhardtia_latisecta))	(((Elaeis_guineensis	Elaeis_oleifera)	(Bactris_major	Roystonea_regia))	Attalea_speciosa))))	(Sclerosperma_profizianum	Phoenix_dactylifera))	Calamus_caryotoides)	(Nypa_fruticans	Serenoa_repens))	Sabal_domingensis)	Kingia_australis);
(((Chamaedorea_seifrizii	((((((Bactris_major	Roystonea_regia)	(((Elaeis_guineensis	Elaeis_oleifera)	Podococcus_barteri)	(Attalea_speciosa	(Reinhardtia_simplex	(Reinhardtia_latisecta	Reinhardtia_paiewonskiana)))))	(Orania_palindan	((((((Heterospathe_cagayanensis	(((Kentiopsis_piersoniorum	Leopoldinia_pulchra)	Burretiokentia_grandiflora)	Dypsis_decaryi))	Hydriastele_microspadix)	Veitchia_spiralis)	Dictyosperma_album)	(Oenocarpus_bataua	Prestoea_acuminata))	((Pelagodoxa_henryana	Geonoma_undata)	Manicaria_saccifera))))	(Sclerosperma_profizianum	Phoenix_dactylifera))	(Pseudophoenix_vinifera	Sabal_domingensis))	Serenoa_repens))	(Nypa_fruticans	Calamus_caryotoides))	Kingia_australis);
((((Veitchia_spiralis	((Hydriastele_microspadix	Heterospathe_cagayanensis)	Dictyosperma_album))	((Oenocarpus_bataua	Prestoea_acuminata)	(((Pelagodoxa_henryana	Geonoma_undata)	Manicaria_saccifera)	((((((Reinhardtia_paiewonskiana	(Reinhardtia_simplex	Reinhardtia_latisecta))	(Attalea_speciosa	((Elaeis_guineensis	Elaeis_oleifera)	Bactris_major)))	(Sclerosperma_profizianum	Roystonea_regia))	Podococcus_barteri)	((Phoenix_dactylifera	(Sabal_domingensis	(Pseudophoenix_vinifera	(Serenoa_repens	Nypa_fruticans))))	(Calamus_caryotoides	Chamaedorea_seifrizii)))	Orania_palindan))))	(((Kentiopsis_piersoniorum	Leopoldinia_pulchra)	Burretiokentia_grandiflora)	Dypsis_decaryi))	Kingia_australis);
((Nypa_fruticans	((((Attalea_speciosa	(((Elaeis_guineensis	Elaeis_oleifera)	Bactris_major)	(Reinhardtia_simplex	(Reinhardtia_latisecta	Reinhardtia_paiewonskiana))))	(Sclerosperma_profizianum	Roystonea_regia))	(Orania_palindan	((Leopoldinia_pulchra	Manicaria_saccifera)	(((Oenocarpus_bataua	Prestoea_acuminata)	((Heterospathe_cagayanensis	(Dictyosperma_album	Hydriastele_microspadix))	(((Kentiopsis_piersoniorum	Burretiokentia_grandiflora)	Dypsis_decaryi)	Veitchia_spiralis)))	(Pelagodoxa_henryana	Geonoma_undata)))))	(((Podococcus_barteri	Chamaedorea_seifrizii)	((Pseudophoenix_vinifera	Serenoa_repens)	Calamus_caryotoides))	(Phoenix_dactylifera	Sabal_domingensis))))	Kingia_australis);
((Nypa_fruticans	(Serenoa_repens	(((((((((Attalea_speciosa	(Bactris_major	(Elaeis_guineensis	Elaeis_oleifera)))	(Reinhardtia_simplex	(Reinhardtia_latisecta	Reinhardtia_paiewonskiana)))	(((Manicaria_saccifera	(Leopoldinia_pulchra	Pelagodoxa_henryana))	Geonoma_undata)	((Prestoea_acuminata	Oenocarpus_bataua)	((Hydriastele_microspadix	((Kentiopsis_piersoniorum	Veitchia_spiralis)	Dictyosperma_album))	((Heterospathe_cagayanensis	Burretiokentia_grandiflora)	Dypsis_decaryi)))))	(Podococcus_barteri	Orania_palindan))	(Sclerosperma_profizianum	Roystonea_regia))	(Chamaedorea_seifrizii	Calamus_caryotoides))	Phoenix_dactylifera)	Sabal_domingensis)	Pseudophoenix_vinifera)))	Kingia_australis);
((Sabal_domingensis	(((Chamaedorea_seifrizii	(Nypa_fruticans	(((((Pelagodoxa_henryana	Geonoma_undata)	Leopoldinia_pulchra)	((((Kentiopsis_piersoniorum	Burretiokentia_grandiflora)	Veitchia_spiralis)	((Heterospathe_cagayanensis	Hydriastele_microspadix)	Dictyosperma_album))	Dypsis_decaryi))	(Prestoea_acuminata	Oenocarpus_bataua))	(((Sclerosperma_profizianum	Roystonea_regia)	((Attalea_speciosa	((Bactris_major	(Elaeis_guineensis	Elaeis_oleifera))	(Reinhardtia_simplex	(Reinhardtia_latisecta	Reinhardtia_paiewonskiana))))	Podococcus_barteri))	Orania_palindan))))	((Pseudophoenix_vinifera	Serenoa_repens)	(Manicaria_saccifera	Calamus_caryotoides)))	Phoenix_dactylifera))	Kingia_australis);
(((Sabal_domingensis	((((Calamus_caryotoides	(Pseudophoenix_vinifera	Chamaedorea_seifrizii))	(((Sclerosperma_profizianum	Roystonea_regia)	((Bactris_major	(Elaeis_guineensis	Elaeis_oleifera))	((Reinhardtia_paiewonskiana	(Reinhardtia_simplex	Reinhardtia_latisecta))	Attalea_speciosa)))	((Podococcus_barteri	Orania_palindan)	((Manicaria_saccifera	(Hydriastele_microspadix	(Pelagodoxa_henryana	Geonoma_undata)))	((Prestoea_acuminata	Oenocarpus_bataua)	((Veitchia_spiralis	(Dictyosperma_album	Heterospathe_cagayanensis))	(Leopoldinia_pulchra	((Kentiopsis_piersoniorum	Burretiokentia_grandiflora)	Dypsis_decaryi))))))))	Serenoa_repens)	Phoenix_dactylifera))	Nypa_fruticans)	Kingia_australis);
((Nypa_fruticans	((((Phoenix_dactylifera	(Pseudophoenix_vinifera	Sabal_domingensis))	((Orania_palindan	(((((Heterospathe_cagayanensis	((Hydriastele_microspadix	(Dypsis_decaryi	Burretiokentia_grandiflora))	(Kentiopsis_piersoniorum	Veitchia_spiralis)))	Dictyosperma_album)	(Oenocarpus_bataua	Prestoea_acuminata))	((Manicaria_saccifera	(Pelagodoxa_henryana	Leopoldinia_pulchra))	Geonoma_undata))	((((Roystonea_regia	Bactris_major)	Sclerosperma_profizianum)	((Reinhardtia_simplex	(Reinhardtia_latisecta	Reinhardtia_paiewonskiana))	((Elaeis_oleifera	Elaeis_guineensis)	Attalea_speciosa)))	Podococcus_barteri)))	Calamus_caryotoides))	Chamaedorea_seifrizii)	Serenoa_repens))	Kingia_australis);
((Nypa_fruticans	(((Serenoa_repens	((Phoenix_dactylifera	Sabal_domingensis)	(Pseudophoenix_vinifera	((Orania_palindan	((((((Dictyosperma_album	(Kentiopsis_piersoniorum	Hydriastele_microspadix))	Veitchia_spiralis)	(Heterospathe_cagayanensis	(Leopoldinia_pulchra	Burretiokentia_grandiflora)))	Dypsis_decaryi)	((Manicaria_saccifera	(Geonoma_undata	Pelagodoxa_henryana))	(Oenocarpus_bataua	Prestoea_acuminata)))	((((Reinhardtia_simplex	(Reinhardtia_latisecta	Reinhardtia_paiewonskiana))	(Elaeis_oleifera	Elaeis_guineensis))	Podococcus_barteri)	Attalea_speciosa)))	((Roystonea_regia	Bactris_major)	Sclerosperma_profizianum)))))	Chamaedorea_seifrizii)	Calamus_caryotoides))	Kingia_australis);
((Nypa_fruticans	(((Serenoa_repens	((Pseudophoenix_vinifera	Sabal_domingensis)	((Sclerosperma_profizianum	(((Orania_palindan	((Manicaria_saccifera	(Geonoma_undata	Pelagodoxa_henryana))	((Leopoldinia_pulchra	(((Kentiopsis_piersoniorum	Burretiokentia_grandiflora)	Dypsis_decaryi)	((Hydriastele_microspadix	Heterospathe_cagayanensis)	(Dictyosperma_album	Veitchia_spiralis))))	(Oenocarpus_bataua	Prestoea_acuminata))))	(Roystonea_regia	Bactris_major))	((Elaeis_oleifera	Elaeis_guineensis)	(Podococcus_barteri	(Attalea_speciosa	(Reinhardtia_paiewonskiana	(Reinhardtia_simplex	Reinhardtia_latisecta)))))))	Phoenix_dactylifera)))	Chamaedorea_seifrizii)	Calamus_caryotoides))	Kingia_australis);
((Nypa_fruticans	(Serenoa_repens	(((Pseudophoenix_vinifera	Sabal_domingensis)	((((((Sclerosperma_profizianum	(Roystonea_regia	Bactris_major))	(((Manicaria_saccifera	(Geonoma_undata	Pelagodoxa_henryana))	(Reinhardtia_simplex	(Reinhardtia_latisecta	Reinhardtia_paiewonskiana)))	(Attalea_speciosa	(Calamus_caryotoides	(Elaeis_oleifera	Elaeis_guineensis)))))	(((Burretiokentia_grandiflora	Dypsis_decaryi)	(Leopoldinia_pulchra	((Hydriastele_microspadix	(Heterospathe_cagayanensis	Dictyosperma_album))	(Kentiopsis_piersoniorum	Veitchia_spiralis))))	(Oenocarpus_bataua	Prestoea_acuminata)))	Podococcus_barteri)	Orania_palindan)	Phoenix_dactylifera))	Chamaedorea_seifrizii)))	Kingia_australis);
((Nypa_fruticans	((Chamaedorea_seifrizii	Pseudophoenix_vinifera)	(((((Manicaria_saccifera	((Heterospathe_cagayanensis	Leopoldinia_pulchra)	(Geonoma_undata	Pelagodoxa_henryana)))	(((Burretiokentia_grandiflora	Dypsis_decaryi)	(((Hydriastele_microspadix	Kentiopsis_piersoniorum)	Dictyosperma_album)	Veitchia_spiralis))	(Oenocarpus_bataua	Prestoea_acuminata)))	(Podococcus_barteri	(((Attalea_speciosa	(Reinhardtia_simplex	(Reinhardtia_latisecta	Reinhardtia_paiewonskiana)))	(Elaeis_oleifera	Elaeis_guineensis))	(Bactris_major	(Sclerosperma_profizianum	Roystonea_regia)))))	Orania_palindan)	(Calamus_caryotoides	((Phoenix_dactylifera	Sabal_domingensis)	Serenoa_repens)))))	Kingia_australis);
((Nypa_fruticans	(Chamaedorea_seifrizii	(Serenoa_repens	(Calamus_caryotoides	(((Phoenix_dactylifera	Sabal_domingensis)	((((Leopoldinia_pulchra	((Geonoma_undata	Pelagodoxa_henryana)	Manicaria_saccifera))	((Oenocarpus_bataua	Prestoea_acuminata)	(((((Kentiopsis_piersoniorum	Burretiokentia_grandiflora)	Dypsis_decaryi)	Veitchia_spiralis)	Dictyosperma_album)	(Hydriastele_microspadix	Heterospathe_cagayanensis))))	(Orania_palindan	(Sclerosperma_profizianum	Roystonea_regia)))	(Podococcus_barteri	((Reinhardtia_simplex	(Reinhardtia_latisecta	Reinhardtia_paiewonskiana))	(Attalea_speciosa	((Elaeis_oleifera	Elaeis_guineensis)	Bactris_major))))))	Pseudophoenix_vinifera)))))	Kingia_australis);
((Nypa_fruticans	((Chamaedorea_seifrizii	(((Phoenix_dactylifera	Sabal_domingensis)	((Sclerosperma_profizianum	Roystonea_regia)	(((Podococcus_barteri	((Reinhardtia_simplex	(Reinhardtia_latisecta	Reinhardtia_paiewonskiana))	(Attalea_speciosa	((Elaeis_oleifera	Elaeis_guineensis)	Bactris_major))))	(((Geonoma_undata	Pelagodoxa_henryana)	Manicaria_saccifera)	((Oenocarpus_bataua	Prestoea_acuminata)	((Heterospathe_cagayanensis	((Leopoldinia_pulchra	Burretiokentia_grandiflora)	Dypsis_decaryi))	(Veitchia_spiralis	(Hydriastele_microspadix	(Kentiopsis_piersoniorum	Dictyosperma_album)))))))	Orania_palindan)))	(Pseudophoenix_vinifera	Serenoa_repens)))	Calamus_caryotoides))	Kingia_australis);
((Nypa_fruticans	((((Phoenix_dactylifera	Sabal_domingensis)	(Pseudophoenix_vinifera	((Sclerosperma_profizianum	Roystonea_regia)	((((((Elaeis_oleifera	Elaeis_guineensis)	Bactris_major)	((Reinhardtia_simplex	(Reinhardtia_latisecta	Reinhardtia_paiewonskiana))	Attalea_speciosa))	((Oenocarpus_bataua	Prestoea_acuminata)	((((Heterospathe_cagayanensis	((Leopoldinia_pulchra	(Kentiopsis_piersoniorum	Burretiokentia_grandiflora))	Dypsis_decaryi))	(Veitchia_spiralis	Dictyosperma_album))	Hydriastele_microspadix)	(Geonoma_undata	Pelagodoxa_henryana))))	Manicaria_saccifera)	(Podococcus_barteri	Orania_palindan)))))	(Serenoa_repens	Chamaedorea_seifrizii))	Calamus_caryotoides))	Kingia_australis);
((Nypa_fruticans	((((Phoenix_dactylifera	Sabal_domingensis)	((((((Dypsis_decaryi	((Manicaria_saccifera	(Geonoma_undata	Pelagodoxa_henryana))	((Hydriastele_microspadix	Heterospathe_cagayanensis)	(Leopoldinia_pulchra	(Kentiopsis_piersoniorum	Burretiokentia_grandiflora)))))	(Veitchia_spiralis	Dictyosperma_album))	Prestoea_acuminata)	Oenocarpus_bataua)	((Attalea_speciosa	(((Elaeis_oleifera	Elaeis_guineensis)	Bactris_major)	(Reinhardtia_simplex	(Reinhardtia_latisecta	Reinhardtia_paiewonskiana))))	Podococcus_barteri))	(Orania_palindan	(Sclerosperma_profizianum	Roystonea_regia))))	((Pseudophoenix_vinifera	Serenoa_repens)	Chamaedorea_seifrizii))	Calamus_caryotoides))	Kingia_australis);
((Chamaedorea_seifrizii	(Calamus_caryotoides	((Serenoa_repens	Nypa_fruticans)	(Phoenix_dactylifera	((Pseudophoenix_vinifera	Sabal_domingensis)	((Sclerosperma_profizianum	(Attalea_speciosa	(((Elaeis_oleifera	Elaeis_guineensis)	Bactris_major)	(Reinhardtia_simplex	(Reinhardtia_latisecta	Reinhardtia_paiewonskiana)))))	(((Podococcus_barteri	Orania_palindan)	Roystonea_regia)	(((Prestoea_acuminata	Oenocarpus_bataua)	((((Burretiokentia_grandiflora	(Leopoldinia_pulchra	(Veitchia_spiralis	Kentiopsis_piersoniorum)))	Dictyosperma_album)	(Heterospathe_cagayanensis	Hydriastele_microspadix))	Dypsis_decaryi))	(Manicaria_saccifera	(Geonoma_undata	Pelagodoxa_henryana))))))))))	Kingia_australis);
(((Serenoa_repens	((Chamaedorea_seifrizii	Calamus_caryotoides)	((Phoenix_dactylifera	(Orania_palindan	(((((Manicaria_saccifera	(Geonoma_undata	Pelagodoxa_henryana))	((Reinhardtia_simplex	(Reinhardtia_latisecta	Reinhardtia_paiewonskiana))	((Bactris_major	((Heterospathe_cagayanensis	Hydriastele_microspadix)	(Elaeis_oleifera	Elaeis_guineensis)))	Attalea_speciosa)))	Podococcus_barteri)	(((Dictyosperma_album	Kentiopsis_piersoniorum)	(Veitchia_spiralis	((Leopoldinia_pulchra	Burretiokentia_grandiflora)	Dypsis_decaryi)))	(Prestoea_acuminata	Oenocarpus_bataua)))	(Sclerosperma_profizianum	Roystonea_regia))))	(Pseudophoenix_vinifera	Sabal_domingensis))))	Nypa_fruticans)	Kingia_australis);
((Sabal_domingensis	((Phoenix_dactylifera	((Serenoa_repens	(Chamaedorea_seifrizii	(Nypa_fruticans	Calamus_caryotoides)))	(Orania_palindan	(((Podococcus_barteri	(Sclerosperma_profizianum	((Reinhardtia_simplex	(Reinhardtia_latisecta	Reinhardtia_paiewonskiana))	(((Elaeis_oleifera	Elaeis_guineensis)	Bactris_major)	Attalea_speciosa))))	((Manicaria_saccifera	(Geonoma_undata	Pelagodoxa_henryana))	((Dictyosperma_album	((Burretiokentia_grandiflora	Dypsis_decaryi)	(Hydriastele_microspadix	(Leopoldinia_pulchra	(Heterospathe_cagayanensis	(Kentiopsis_piersoniorum	Veitchia_spiralis))))))	(Prestoea_acuminata	Oenocarpus_bataua))))	Roystonea_regia))))	Pseudophoenix_vinifera))	Kingia_australis);
((Nypa_fruticans	(Calamus_caryotoides	(Chamaedorea_seifrizii	((((Pseudophoenix_vinifera	Sabal_domingensis)	Phoenix_dactylifera)	(((Reinhardtia_simplex	(Reinhardtia_latisecta	Reinhardtia_paiewonskiana))	(((Elaeis_oleifera	Elaeis_guineensis)	(Podococcus_barteri	Bactris_major))	Attalea_speciosa))	(((Sclerosperma_profizianum	Roystonea_regia)	Orania_palindan)	((((Veitchia_spiralis	(Heterospathe_cagayanensis	Dictyosperma_album))	(((Burretiokentia_grandiflora	Dypsis_decaryi)	Kentiopsis_piersoniorum)	Leopoldinia_pulchra))	(Prestoea_acuminata	Oenocarpus_bataua))	(Hydriastele_microspadix	(Manicaria_saccifera	(Geonoma_undata	Pelagodoxa_henryana)))))))	Serenoa_repens))))	Kingia_australis);
((Nypa_fruticans	(Calamus_caryotoides	(Chamaedorea_seifrizii	(((Sabal_domingensis	Phoenix_dactylifera)	((((((Dictyosperma_album	((Heterospathe_cagayanensis	(Veitchia_spiralis	((Kentiopsis_piersoniorum	Burretiokentia_grandiflora)	Dypsis_decaryi)))	Hydriastele_microspadix))	(Prestoea_acuminata	Oenocarpus_bataua))	(Manicaria_saccifera	(Geonoma_undata	Pelagodoxa_henryana)))	(Podococcus_barteri	((Attalea_speciosa	((Reinhardtia_simplex	(Reinhardtia_latisecta	Reinhardtia_paiewonskiana))	((Elaeis_oleifera	Elaeis_guineensis)	Bactris_major)))	(Sclerosperma_profizianum	Roystonea_regia))))	Orania_palindan)	Leopoldinia_pulchra))	(Pseudophoenix_vinifera	Serenoa_repens)))))	Kingia_australis);
((Nypa_fruticans	(Calamus_caryotoides	(((Sabal_domingensis	Phoenix_dactylifera)	(Pseudophoenix_vinifera	(((Attalea_speciosa	((Reinhardtia_simplex	(Reinhardtia_latisecta	Reinhardtia_paiewonskiana))	((Elaeis_oleifera	Elaeis_guineensis)	Bactris_major)))	(Sclerosperma_profizianum	Roystonea_regia))	(((((((Heterospathe_cagayanensis	Dictyosperma_album)	Hydriastele_microspadix)	(Veitchia_spiralis	Kentiopsis_piersoniorum))	(Dypsis_decaryi	(Leopoldinia_pulchra	Burretiokentia_grandiflora)))	(Prestoea_acuminata	Oenocarpus_bataua))	(Manicaria_saccifera	(Geonoma_undata	Pelagodoxa_henryana)))	(Orania_palindan	Podococcus_barteri)))))	(Serenoa_repens	Chamaedorea_seifrizii))))	Kingia_australis);
(((((((((Kentiopsis_piersoniorum	Sclerosperma_profizianum)	Roystonea_regia)	((Leopoldinia_pulchra	(Dypsis_decaryi	Burretiokentia_grandiflora))	Prestoea_acuminata))	(((Manicaria_saccifera	(Geonoma_undata	Pelagodoxa_henryana))	Heterospathe_cagayanensis)	Orania_palindan))	((Chamaedorea_seifrizii	(((Elaeis_oleifera	Elaeis_guineensis)	((Podococcus_barteri	Bactris_major)	Attalea_speciosa))	(Reinhardtia_simplex	(Reinhardtia_latisecta	Reinhardtia_paiewonskiana))))	((Veitchia_spiralis	Dictyosperma_album)	Oenocarpus_bataua)))	Hydriastele_microspadix)	(Pseudophoenix_vinifera	Calamus_caryotoides))	((Phoenix_dactylifera	Sabal_domingensis)	(Nypa_fruticans	Serenoa_repens)))	Kingia_australis);
(((((((((Sclerosperma_profizianum	Roystonea_regia)	((((Elaeis_oleifera	Elaeis_guineensis)	Bactris_major)	Attalea_speciosa)	((Manicaria_saccifera	(Hydriastele_microspadix	(Geonoma_undata	Pelagodoxa_henryana)))	(Reinhardtia_paiewonskiana	(Reinhardtia_simplex	Reinhardtia_latisecta)))))	((((Veitchia_spiralis	(Leopoldinia_pulchra	(Burretiokentia_grandiflora	(Dypsis_decaryi	Kentiopsis_piersoniorum))))	Heterospathe_cagayanensis)	Dictyosperma_album)	(Prestoea_acuminata	Oenocarpus_bataua)))	(Podococcus_barteri	Orania_palindan))	(Pseudophoenix_vinifera	Serenoa_repens))	(Phoenix_dactylifera	(Chamaedorea_seifrizii	Sabal_domingensis)))	Calamus_caryotoides)	Nypa_fruticans)	Kingia_australis);
((((Chamaedorea_seifrizii	(Serenoa_repens	(((((((Pseudophoenix_vinifera	Reinhardtia_simplex)	(Reinhardtia_latisecta	(Manicaria_saccifera	Reinhardtia_paiewonskiana)))	(((Elaeis_oleifera	Elaeis_guineensis)	Bactris_major)	Attalea_speciosa))	((Podococcus_barteri	Orania_palindan)	(Roystonea_regia	((Prestoea_acuminata	Oenocarpus_bataua)	((Geonoma_undata	Pelagodoxa_henryana)	((((Leopoldinia_pulchra	(Burretiokentia_grandiflora	Kentiopsis_piersoniorum))	(Hydriastele_microspadix	Heterospathe_cagayanensis))	(Veitchia_spiralis	Dictyosperma_album))	Dypsis_decaryi))))))	Sclerosperma_profizianum)	Phoenix_dactylifera)	Sabal_domingensis)))	Calamus_caryotoides)	Nypa_fruticans)	Kingia_australis);
((Phoenix_dactylifera	(((Pseudophoenix_vinifera	Sabal_domingensis)	(Chamaedorea_seifrizii	((Manicaria_saccifera	Calamus_caryotoides)	Serenoa_repens)))	(((((Elaeis_oleifera	Elaeis_guineensis)	((Prestoea_acuminata	Oenocarpus_bataua)	((Geonoma_undata	Pelagodoxa_henryana)	((Dypsis_decaryi	(Burretiokentia_grandiflora	Leopoldinia_pulchra))	((Kentiopsis_piersoniorum	Veitchia_spiralis)	(Dictyosperma_album	(Hydriastele_microspadix	Heterospathe_cagayanensis)))))))	((Podococcus_barteri	(Reinhardtia_simplex	(Reinhardtia_latisecta	Reinhardtia_paiewonskiana)))	Attalea_speciosa))	(Sclerosperma_profizianum	(Nypa_fruticans	(Bactris_major	Roystonea_regia))))	Orania_palindan)))	Kingia_australis);
((((((((((Prestoea_acuminata	Oenocarpus_bataua)	((Dypsis_decaryi	Burretiokentia_grandiflora)	(((Leopoldinia_pulchra	Heterospathe_cagayanensis)	Hydriastele_microspadix)	(Kentiopsis_piersoniorum	(Veitchia_spiralis	Dictyosperma_album)))))	((Geonoma_undata	Pelagodoxa_henryana)	Manicaria_saccifera))	(((Reinhardtia_simplex	(Reinhardtia_latisecta	Reinhardtia_paiewonskiana))	(((Sclerosperma_profizianum	(Bactris_major	Roystonea_regia))	(Elaeis_oleifera	Elaeis_guineensis))	Attalea_speciosa))	Podococcus_barteri))	Orania_palindan)	((Calamus_caryotoides	Pseudophoenix_vinifera)	(Sabal_domingensis	Phoenix_dactylifera)))	Chamaedorea_seifrizii)	Serenoa_repens)	Nypa_fruticans)	Kingia_australis);
((Sabal_domingensis	((((Pseudophoenix_vinifera	Calamus_caryotoides)	((((Manicaria_saccifera	((Prestoea_acuminata	Oenocarpus_bataua)	(((((Geonoma_undata	Pelagodoxa_henryana)	Hydriastele_microspadix)	Veitchia_spiralis)	Dictyosperma_album)	(Heterospathe_cagayanensis	(Leopoldinia_pulchra	(Dypsis_decaryi	(Burretiokentia_grandiflora	Kentiopsis_piersoniorum)))))))	(Podococcus_barteri	((Elaeis_guineensis	Elaeis_oleifera)	((Reinhardtia_paiewonskiana	(Reinhardtia_latisecta	Reinhardtia_simplex))	Attalea_speciosa))))	(Orania_palindan	(Sclerosperma_profizianum	(Bactris_major	Roystonea_regia))))	Nypa_fruticans))	(Chamaedorea_seifrizii	Serenoa_repens))	Phoenix_dactylifera))	Kingia_australis);
((Nypa_fruticans	(Calamus_caryotoides	(((Pseudophoenix_vinifera	Serenoa_repens)	(((((Prestoea_acuminata	Oenocarpus_bataua)	((Dypsis_decaryi	(Burretiokentia_grandiflora	(Heterospathe_cagayanensis	Leopoldinia_pulchra)))	(((Geonoma_undata	Pelagodoxa_henryana)	Hydriastele_microspadix)	((Kentiopsis_piersoniorum	Veitchia_spiralis)	Dictyosperma_album))))	((Sclerosperma_profizianum	(Bactris_major	Roystonea_regia))	(Podococcus_barteri	(((Elaeis_guineensis	Elaeis_oleifera)	(Reinhardtia_simplex	(Reinhardtia_paiewonskiana	Reinhardtia_latisecta)))	Attalea_speciosa))))	(Manicaria_saccifera	Orania_palindan))	(Phoenix_dactylifera	Sabal_domingensis)))	Chamaedorea_seifrizii)))	Kingia_australis);
((Nypa_fruticans	(Calamus_caryotoides	(((Pseudophoenix_vinifera	Serenoa_repens)	((((Roystonea_regia	(((Attalea_speciosa	((Podococcus_barteri	Bactris_major)	(Elaeis_guineensis	Elaeis_oleifera)))	(Reinhardtia_paiewonskiana	(Reinhardtia_latisecta	Reinhardtia_simplex)))	Sclerosperma_profizianum))	((Geonoma_undata	(Manicaria_saccifera	Pelagodoxa_henryana))	((((Kentiopsis_piersoniorum	Veitchia_spiralis)	(Hydriastele_microspadix	Dictyosperma_album))	(Dypsis_decaryi	((Burretiokentia_grandiflora	Leopoldinia_pulchra)	Heterospathe_cagayanensis)))	(Prestoea_acuminata	Oenocarpus_bataua))))	Orania_palindan)	(Phoenix_dactylifera	Sabal_domingensis)))	Chamaedorea_seifrizii)))	Kingia_australis);
((((Sabal_domingensis	(Nypa_fruticans	Serenoa_repens))	((Pseudophoenix_vinifera	(Chamaedorea_seifrizii	Calamus_caryotoides))	((((Bactris_major	(Elaeis_guineensis	Elaeis_oleifera))	((Reinhardtia_simplex	(Reinhardtia_paiewonskiana	Reinhardtia_latisecta))	Attalea_speciosa))	Podococcus_barteri)	(((Manicaria_saccifera	((Leopoldinia_pulchra	Pelagodoxa_henryana)	Geonoma_undata))	(((Veitchia_spiralis	(((Kentiopsis_piersoniorum	Dictyosperma_album)	Hydriastele_microspadix)	Heterospathe_cagayanensis))	(Burretiokentia_grandiflora	Dypsis_decaryi))	(Prestoea_acuminata	Oenocarpus_bataua)))	(Orania_palindan	(Sclerosperma_profizianum	Roystonea_regia))))))	Phoenix_dactylifera)	Kingia_australis);
((((((((Bactris_major	(Elaeis_guineensis	Elaeis_oleifera))	((Reinhardtia_simplex	(Reinhardtia_paiewonskiana	Reinhardtia_latisecta))	Attalea_speciosa))	Podococcus_barteri)	(((Manicaria_saccifera	((Leopoldinia_pulchra	Pelagodoxa_henryana)	Geonoma_undata))	(((((Kentiopsis_piersoniorum	Dictyosperma_album)	Hydriastele_microspadix)	Heterospathe_cagayanensis)	((Burretiokentia_grandiflora	Dypsis_decaryi)	Veitchia_spiralis))	(Prestoea_acuminata	Oenocarpus_bataua)))	(Orania_palindan	(Sclerosperma_profizianum	Roystonea_regia))))	((Pseudophoenix_vinifera	Sabal_domingensis)	(Chamaedorea_seifrizii	(Serenoa_repens	Phoenix_dactylifera))))	Calamus_caryotoides)	Nypa_fruticans)	Kingia_australis);
(((((Pseudophoenix_vinifera	Serenoa_repens)	(((Sabal_domingensis	Phoenix_dactylifera)	(Podococcus_barteri	Chamaedorea_seifrizii))	(((((Sclerosperma_profizianum	(Roystonea_regia	Bactris_major))	(Attalea_speciosa	(Elaeis_guineensis	Elaeis_oleifera)))	(Reinhardtia_simplex	(Reinhardtia_paiewonskiana	Reinhardtia_latisecta)))	Orania_palindan)	((Leopoldinia_pulchra	(Manicaria_saccifera	(Pelagodoxa_henryana	Geonoma_undata)))	(((Hydriastele_microspadix	Heterospathe_cagayanensis)	((Veitchia_spiralis	Dictyosperma_album)	(Burretiokentia_grandiflora	Kentiopsis_piersoniorum)))	(Dypsis_decaryi	(Prestoea_acuminata	Oenocarpus_bataua)))))))	Calamus_caryotoides)	Nypa_fruticans)	Kingia_australis);
(((Serenoa_repens	((Calamus_caryotoides	(Phoenix_dactylifera	(((((Orania_palindan	((Manicaria_saccifera	(Pelagodoxa_henryana	Geonoma_undata))	((Prestoea_acuminata	Oenocarpus_bataua)	((Hydriastele_microspadix	Heterospathe_cagayanensis)	(((Veitchia_spiralis	(Dypsis_decaryi	Burretiokentia_grandiflora))	Kentiopsis_piersoniorum)	Dictyosperma_album)))))	(Podococcus_barteri	((Attalea_speciosa	(Elaeis_guineensis	Elaeis_oleifera))	(Reinhardtia_simplex	(Reinhardtia_paiewonskiana	Reinhardtia_latisecta)))))	Leopoldinia_pulchra)	(Sclerosperma_profizianum	(Roystonea_regia	Bactris_major)))	Chamaedorea_seifrizii)))	(Pseudophoenix_vinifera	Sabal_domingensis)))	Nypa_fruticans)	Kingia_australis);
((((Sclerosperma_profizianum	Roystonea_regia)	(Bactris_major	(((Orania_palindan	Podococcus_barteri)	((Chamaedorea_seifrizii	(Sabal_domingensis	(Calamus_caryotoides	((Pseudophoenix_vinifera	Serenoa_repens)	Phoenix_dactylifera))))	((Elaeis_guineensis	Elaeis_oleifera)	((Reinhardtia_simplex	(Reinhardtia_paiewonskiana	Reinhardtia_latisecta))	Attalea_speciosa))))	((Manicaria_saccifera	(Pelagodoxa_henryana	Geonoma_undata))	((Prestoea_acuminata	Oenocarpus_bataua)	((Hydriastele_microspadix	Dictyosperma_album)	(Veitchia_spiralis	(Heterospathe_cagayanensis	(Dypsis_decaryi	((Leopoldinia_pulchra	Kentiopsis_piersoniorum)	Burretiokentia_grandiflora))))))))))	Nypa_fruticans)	Kingia_australis);
((((Chamaedorea_seifrizii	((Calamus_caryotoides	(Pseudophoenix_vinifera	Serenoa_repens))	(Sabal_domingensis	Phoenix_dactylifera)))	((Orania_palindan	((Manicaria_saccifera	((Leopoldinia_pulchra	Pelagodoxa_henryana)	Geonoma_undata))	((Prestoea_acuminata	Oenocarpus_bataua)	((Kentiopsis_piersoniorum	(Dypsis_decaryi	Burretiokentia_grandiflora))	((Heterospathe_cagayanensis	(Hydriastele_microspadix	Veitchia_spiralis))	Dictyosperma_album)))))	(Podococcus_barteri	(((Roystonea_regia	Bactris_major)	Sclerosperma_profizianum)	((Elaeis_guineensis	Elaeis_oleifera)	((Reinhardtia_simplex	(Reinhardtia_paiewonskiana	Reinhardtia_latisecta))	Attalea_speciosa))))))	Nypa_fruticans)	Kingia_australis);
(((((((Orania_palindan	((Manicaria_saccifera	(Pelagodoxa_henryana	Geonoma_undata))	((Prestoea_acuminata	Oenocarpus_bataua)	(((Kentiopsis_piersoniorum	Veitchia_spiralis)	Dictyosperma_album)	((Heterospathe_cagayanensis	(Leopoldinia_pulchra	(Dypsis_decaryi	Burretiokentia_grandiflora)))	Hydriastele_microspadix)))))	((Podococcus_barteri	((Bactris_major	(Elaeis_guineensis	Elaeis_oleifera))	((Reinhardtia_paiewonskiana	(Reinhardtia_latisecta	Reinhardtia_simplex))	Attalea_speciosa)))	Roystonea_regia))	Sclerosperma_profizianum)	((Pseudophoenix_vinifera	Chamaedorea_seifrizii)	(Serenoa_repens	(Sabal_domingensis	Phoenix_dactylifera))))	Calamus_caryotoides)	Nypa_fruticans)	Kingia_australis);
((Nypa_fruticans	(Serenoa_repens	((((((((Geonoma_undata	Pelagodoxa_henryana)	Manicaria_saccifera)	Leopoldinia_pulchra)	Orania_palindan)	(((Prestoea_acuminata	Oenocarpus_bataua)	(((Burretiokentia_grandiflora	(Veitchia_spiralis	Kentiopsis_piersoniorum))	((Dictyosperma_album	Heterospathe_cagayanensis)	Hydriastele_microspadix))	Dypsis_decaryi))	(Podococcus_barteri	((Reinhardtia_paiewonskiana	(Reinhardtia_latisecta	Reinhardtia_simplex))	((Roystonea_regia	Bactris_major)	(Attalea_speciosa	(Elaeis_guineensis	Elaeis_oleifera)))))))	Sclerosperma_profizianum)	((Calamus_caryotoides	Chamaedorea_seifrizii)	Pseudophoenix_vinifera))	(Phoenix_dactylifera	Sabal_domingensis))))	Kingia_australis);
((Sabal_domingensis	(((((Chamaedorea_seifrizii	(Nypa_fruticans	Serenoa_repens))	Calamus_caryotoides)	Phoenix_dactylifera)	(Orania_palindan	((Podococcus_barteri	(((Attalea_speciosa	(Reinhardtia_simplex	(Reinhardtia_paiewonskiana	Reinhardtia_latisecta)))	(Elaeis_guineensis	Elaeis_oleifera))	(Sclerosperma_profizianum	(Roystonea_regia	Bactris_major))))	((((Pelagodoxa_henryana	Manicaria_saccifera)	Geonoma_undata)	Leopoldinia_pulchra)	((Prestoea_acuminata	Oenocarpus_bataua)	(((Heterospathe_cagayanensis	(Veitchia_spiralis	Dictyosperma_album))	Hydriastele_microspadix)	((Dypsis_decaryi	Burretiokentia_grandiflora)	Kentiopsis_piersoniorum)))))))	Pseudophoenix_vinifera))	Kingia_australis);
(((Chamaedorea_seifrizii	Calamus_caryotoides)	(Serenoa_repens	((Sabal_domingensis	Phoenix_dactylifera)	((Nypa_fruticans	(Orania_palindan	((Podococcus_barteri	((Attalea_speciosa	((Reinhardtia_simplex	(Reinhardtia_paiewonskiana	Reinhardtia_latisecta))	(Elaeis_guineensis	Elaeis_oleifera)))	(Sclerosperma_profizianum	(Roystonea_regia	Bactris_major))))	(((Pelagodoxa_henryana	Manicaria_saccifera)	Geonoma_undata)	((((Hydriastele_microspadix	Heterospathe_cagayanensis)	(Dictyosperma_album	(Kentiopsis_piersoniorum	Veitchia_spiralis)))	(Leopoldinia_pulchra	(Dypsis_decaryi	Burretiokentia_grandiflora)))	(Prestoea_acuminata	Oenocarpus_bataua))))))	Pseudophoenix_vinifera))))	Kingia_australis);
((Nypa_fruticans	(Calamus_caryotoides	(((Pseudophoenix_vinifera	Serenoa_repens)	((Sabal_domingensis	Phoenix_dactylifera)	(Orania_palindan	((Podococcus_barteri	((Reinhardtia_simplex	(Reinhardtia_paiewonskiana	Reinhardtia_latisecta))	(((Elaeis_guineensis	Elaeis_oleifera)	Attalea_speciosa)	(Sclerosperma_profizianum	(Roystonea_regia	Bactris_major)))))	((((Dictyosperma_album	Veitchia_spiralis)	(((Dypsis_decaryi	(Kentiopsis_piersoniorum	Burretiokentia_grandiflora))	Heterospathe_cagayanensis)	Hydriastele_microspadix))	(Leopoldinia_pulchra	(Prestoea_acuminata	Oenocarpus_bataua)))	((Pelagodoxa_henryana	Geonoma_undata)	Manicaria_saccifera))))))	Chamaedorea_seifrizii)))	Kingia_australis);
((Sabal_domingensis	(Pseudophoenix_vinifera	(((Serenoa_repens	(Chamaedorea_seifrizii	(Nypa_fruticans	Calamus_caryotoides)))	Phoenix_dactylifera)	((Podococcus_barteri	Orania_palindan)	((((((Pelagodoxa_henryana	Geonoma_undata)	Manicaria_saccifera)	(Reinhardtia_simplex	(Reinhardtia_paiewonskiana	Reinhardtia_latisecta)))	(((Elaeis_guineensis	Elaeis_oleifera)	Attalea_speciosa)	(Sclerosperma_profizianum	(Roystonea_regia	Bactris_major))))	((((Hydriastele_microspadix	Heterospathe_cagayanensis)	(Dictyosperma_album	(Kentiopsis_piersoniorum	Veitchia_spiralis)))	(Burretiokentia_grandiflora	Dypsis_decaryi))	(Prestoea_acuminata	Oenocarpus_bataua)))	Leopoldinia_pulchra)))))	Kingia_australis);
((Nypa_fruticans	(((Podococcus_barteri	(((Reinhardtia_simplex	(Reinhardtia_paiewonskiana	Reinhardtia_latisecta))	(((Elaeis_guineensis	Elaeis_oleifera)	Attalea_speciosa)	(Roystonea_regia	Bactris_major)))	Sclerosperma_profizianum))	(Orania_palindan	(((Pelagodoxa_henryana	Geonoma_undata)	Manicaria_saccifera)	(((Veitchia_spiralis	((Hydriastele_microspadix	Heterospathe_cagayanensis)	Dictyosperma_album))	(Leopoldinia_pulchra	((Kentiopsis_piersoniorum	Burretiokentia_grandiflora)	Dypsis_decaryi)))	(Prestoea_acuminata	Oenocarpus_bataua)))))	(((Serenoa_repens	Chamaedorea_seifrizii)	Calamus_caryotoides)	((Phoenix_dactylifera	Sabal_domingensis)	Pseudophoenix_vinifera))))	Kingia_australis);
((Nypa_fruticans	(((Podococcus_barteri	((Sclerosperma_profizianum	(Roystonea_regia	Bactris_major))	((Attalea_speciosa	(Reinhardtia_simplex	(Reinhardtia_paiewonskiana	Reinhardtia_latisecta)))	(Elaeis_guineensis	Elaeis_oleifera))))	(Orania_palindan	(((Pelagodoxa_henryana	Geonoma_undata)	Manicaria_saccifera)	(((Veitchia_spiralis	((Hydriastele_microspadix	Heterospathe_cagayanensis)	Dictyosperma_album))	(Leopoldinia_pulchra	((Kentiopsis_piersoniorum	Burretiokentia_grandiflora)	Dypsis_decaryi)))	(Prestoea_acuminata	Oenocarpus_bataua)))))	((Phoenix_dactylifera	Sabal_domingensis)	(Pseudophoenix_vinifera	((Serenoa_repens	Chamaedorea_seifrizii)	Calamus_caryotoides)))))	Kingia_australis);
((Nypa_fruticans	(((((Podococcus_barteri	((Reinhardtia_simplex	(Reinhardtia_paiewonskiana	Reinhardtia_latisecta))	((((Elaeis_guineensis	Elaeis_oleifera)	Bactris_major)	Sclerosperma_profizianum)	Attalea_speciosa)))	(((Leopoldinia_pulchra	(Pelagodoxa_henryana	Geonoma_undata))	Manicaria_saccifera)	((((Veitchia_spiralis	(Hydriastele_microspadix	Dictyosperma_album))	Heterospathe_cagayanensis)	((Kentiopsis_piersoniorum	Burretiokentia_grandiflora)	Dypsis_decaryi))	(Prestoea_acuminata	Oenocarpus_bataua))))	(Roystonea_regia	Orania_palindan))	((Phoenix_dactylifera	(Serenoa_repens	Pseudophoenix_vinifera))	(Sabal_domingensis	Chamaedorea_seifrizii)))	Calamus_caryotoides))	Kingia_australis);
((Nypa_fruticans	(Serenoa_repens	((((Calamus_caryotoides	Sclerosperma_profizianum)	Phoenix_dactylifera)	((Pseudophoenix_vinifera	Sabal_domingensis)	(Orania_palindan	((Roystonea_regia	(Podococcus_barteri	(Attalea_speciosa	(Bactris_major	((Reinhardtia_simplex	(Reinhardtia_paiewonskiana	Reinhardtia_latisecta))	(Elaeis_guineensis	Elaeis_oleifera))))))	(Manicaria_saccifera	((Prestoea_acuminata	((Pelagodoxa_henryana	Geonoma_undata)	Oenocarpus_bataua))	((Veitchia_spiralis	(Kentiopsis_piersoniorum	((Hydriastele_microspadix	Heterospathe_cagayanensis)	Dictyosperma_album)))	(Leopoldinia_pulchra	(Burretiokentia_grandiflora	Dypsis_decaryi)))))))))	Chamaedorea_seifrizii)))	Kingia_australis);
((Nypa_fruticans	(((Orania_palindan	((Prestoea_acuminata	((Pelagodoxa_henryana	Geonoma_undata)	Oenocarpus_bataua))	(((Heterospathe_cagayanensis	Veitchia_spiralis)	(Kentiopsis_piersoniorum	(Hydriastele_microspadix	Dictyosperma_album)))	(Leopoldinia_pulchra	(Burretiokentia_grandiflora	Dypsis_decaryi)))))	(((Pseudophoenix_vinifera	Manicaria_saccifera)	Roystonea_regia)	(Podococcus_barteri	(Attalea_speciosa	((Reinhardtia_paiewonskiana	(Reinhardtia_latisecta	Reinhardtia_simplex))	((Elaeis_guineensis	Elaeis_oleifera)	Bactris_major))))))	((Serenoa_repens	(Sclerosperma_profizianum	Phoenix_dactylifera))	(Sabal_domingensis	(Calamus_caryotoides	Chamaedorea_seifrizii)))))	Kingia_australis);
((Sabal_domingensis	(((((((Chamaedorea_seifrizii	Podococcus_barteri)	(((Elaeis_guineensis	Elaeis_oleifera)	((Reinhardtia_simplex	(Reinhardtia_latisecta	Reinhardtia_paiewonskiana))	Attalea_speciosa))	(Sclerosperma_profizianum	(Roystonea_regia	Bactris_major))))	((Leopoldinia_pulchra	((Pelagodoxa_henryana	Geonoma_undata)	Manicaria_saccifera))	((((Kentiopsis_piersoniorum	Veitchia_spiralis)	(Dypsis_decaryi	Burretiokentia_grandiflora))	(Hydriastele_microspadix	(Heterospathe_cagayanensis	Dictyosperma_album)))	(Oenocarpus_bataua	Prestoea_acuminata))))	Orania_palindan)	Calamus_caryotoides)	(Pseudophoenix_vinifera	(Nypa_fruticans	Serenoa_repens)))	Phoenix_dactylifera))	Kingia_australis);
((Nypa_fruticans	(Calamus_caryotoides	(((Phoenix_dactylifera	Sabal_domingensis)	Serenoa_repens)	(Orania_palindan	((((Podococcus_barteri	(Sclerosperma_profizianum	((Chamaedorea_seifrizii	(Elaeis_guineensis	Elaeis_oleifera))	((Reinhardtia_paiewonskiana	(Reinhardtia_simplex	Reinhardtia_latisecta))	Attalea_speciosa))))	(((Kentiopsis_piersoniorum	(Veitchia_spiralis	Dictyosperma_album))	((Dypsis_decaryi	(Heterospathe_cagayanensis	Burretiokentia_grandiflora))	Hydriastele_microspadix))	((Leopoldinia_pulchra	(Pelagodoxa_henryana	Geonoma_undata))	(Oenocarpus_bataua	Prestoea_acuminata))))	(Roystonea_regia	Bactris_major))	(Pseudophoenix_vinifera	Manicaria_saccifera))))))	Kingia_australis);
((Sabal_domingensis	(((((((Pelagodoxa_henryana	Geonoma_undata)	Manicaria_saccifera)	(((Elaeis_guineensis	Elaeis_oleifera)	((Reinhardtia_simplex	(Reinhardtia_latisecta	Reinhardtia_paiewonskiana))	Attalea_speciosa))	((Sclerosperma_profizianum	Roystonea_regia)	Bactris_major)))	(Podococcus_barteri	(((Leopoldinia_pulchra	((Kentiopsis_piersoniorum	Veitchia_spiralis)	(Dypsis_decaryi	Burretiokentia_grandiflora)))	(Dictyosperma_album	(Hydriastele_microspadix	Heterospathe_cagayanensis)))	(Oenocarpus_bataua	Prestoea_acuminata))))	Orania_palindan)	Phoenix_dactylifera)	((Chamaedorea_seifrizii	(Nypa_fruticans	(Pseudophoenix_vinifera	Serenoa_repens)))	Calamus_caryotoides)))	Kingia_australis);
(((Serenoa_repens	(Sabal_domingensis	(((((Orania_palindan	(((Chamaedorea_seifrizii	Podococcus_barteri)	(Attalea_speciosa	((Bactris_major	(Elaeis_guineensis	Elaeis_oleifera))	(Reinhardtia_simplex	(Reinhardtia_latisecta	Reinhardtia_paiewonskiana)))))	(Sclerosperma_profizianum	Roystonea_regia)))	((((Pelagodoxa_henryana	Geonoma_undata)	Manicaria_saccifera)	(((Heterospathe_cagayanensis	(Hydriastele_microspadix	Leopoldinia_pulchra))	(Dictyosperma_album	(Kentiopsis_piersoniorum	Veitchia_spiralis)))	(Dypsis_decaryi	Burretiokentia_grandiflora)))	(Oenocarpus_bataua	Prestoea_acuminata)))	Calamus_caryotoides)	Phoenix_dactylifera)	Pseudophoenix_vinifera)))	Nypa_fruticans)	Kingia_australis);
((((Sclerosperma_profizianum	Roystonea_regia)	(((((Oenocarpus_bataua	Prestoea_acuminata)	(((Heterospathe_cagayanensis	(Hydriastele_microspadix	Dictyosperma_album))	(Kentiopsis_piersoniorum	Veitchia_spiralis))	(Dypsis_decaryi	Burretiokentia_grandiflora)))	(((Serenoa_repens	Phoenix_dactylifera)	((Pseudophoenix_vinifera	Sabal_domingensis)	Calamus_caryotoides))	Orania_palindan))	((Chamaedorea_seifrizii	Podococcus_barteri)	((Geonoma_undata	(Leopoldinia_pulchra	Pelagodoxa_henryana))	Manicaria_saccifera)))	(((Attalea_speciosa	(Elaeis_guineensis	Elaeis_oleifera))	Bactris_major)	(Reinhardtia_paiewonskiana	(Reinhardtia_simplex	Reinhardtia_latisecta)))))	Nypa_fruticans)	Kingia_australis);
(((Calamus_caryotoides	(Chamaedorea_seifrizii	(Serenoa_repens	((Sabal_domingensis	Phoenix_dactylifera)	(Pseudophoenix_vinifera	(Sclerosperma_profizianum	(((((Oenocarpus_bataua	Prestoea_acuminata)	(((Heterospathe_cagayanensis	Dictyosperma_album)	Hydriastele_microspadix)	((Kentiopsis_piersoniorum	Veitchia_spiralis)	(Dypsis_decaryi	Burretiokentia_grandiflora))))	Leopoldinia_pulchra)	((Pelagodoxa_henryana	Geonoma_undata)	Manicaria_saccifera))	(((((Attalea_speciosa	(Reinhardtia_simplex	(Reinhardtia_latisecta	Reinhardtia_paiewonskiana)))	(Elaeis_guineensis	Elaeis_oleifera))	(Roystonea_regia	Bactris_major))	Podococcus_barteri)	Orania_palindan))))))))	Nypa_fruticans)	Kingia_australis);
(((((((Oenocarpus_bataua	Prestoea_acuminata)	(((Heterospathe_cagayanensis	Dictyosperma_album)	Hydriastele_microspadix)	((Kentiopsis_piersoniorum	Veitchia_spiralis)	(Dypsis_decaryi	Burretiokentia_grandiflora))))	Orania_palindan)	((((Leopoldinia_pulchra	(Manicaria_saccifera	Pelagodoxa_henryana))	Geonoma_undata)	(Reinhardtia_simplex	(Reinhardtia_latisecta	Reinhardtia_paiewonskiana)))	(Podococcus_barteri	((Sclerosperma_profizianum	(Roystonea_regia	Bactris_major))	(Attalea_speciosa	(Elaeis_guineensis	Elaeis_oleifera))))))	(Pseudophoenix_vinifera	(((Sabal_domingensis	Phoenix_dactylifera)	Serenoa_repens)	(Chamaedorea_seifrizii	Calamus_caryotoides))))	Nypa_fruticans)	Kingia_australis);
(((((Phoenix_dactylifera	((Pseudophoenix_vinifera	Sabal_domingensis)	(Orania_palindan	((((Attalea_speciosa	(Reinhardtia_simplex	(Reinhardtia_latisecta	Reinhardtia_paiewonskiana)))	((Sclerosperma_profizianum	(Roystonea_regia	Bactris_major))	(Elaeis_guineensis	Elaeis_oleifera)))	Podococcus_barteri)	(((Manicaria_saccifera	Pelagodoxa_henryana)	Geonoma_undata)	((Oenocarpus_bataua	Prestoea_acuminata)	((Dictyosperma_album	(Hydriastele_microspadix	Heterospathe_cagayanensis))	(Leopoldinia_pulchra	((Kentiopsis_piersoniorum	Veitchia_spiralis)	(Dypsis_decaryi	Burretiokentia_grandiflora))))))))))	(Chamaedorea_seifrizii	Calamus_caryotoides))	Serenoa_repens)	Nypa_fruticans)	Kingia_australis);
((Sabal_domingensis	((((Calamus_caryotoides	Nypa_fruticans)	((((Manicaria_saccifera	(Pelagodoxa_henryana	Geonoma_undata))	((Oenocarpus_bataua	Prestoea_acuminata)	(((Leopoldinia_pulchra	Dypsis_decaryi)	Burretiokentia_grandiflora)	(((Kentiopsis_piersoniorum	Dictyosperma_album)	(Hydriastele_microspadix	Heterospathe_cagayanensis))	Veitchia_spiralis))))	(Orania_palindan	Podococcus_barteri))	((Bactris_major	(Sclerosperma_profizianum	Roystonea_regia))	((Attalea_speciosa	(Elaeis_guineensis	Elaeis_oleifera))	(Reinhardtia_simplex	(Reinhardtia_latisecta	Reinhardtia_paiewonskiana))))))	((Pseudophoenix_vinifera	Serenoa_repens)	Phoenix_dactylifera))	Chamaedorea_seifrizii))	Kingia_australis);
(((((((Pseudophoenix_vinifera	((Podococcus_barteri	((Attalea_speciosa	(Bactris_major	(Elaeis_guineensis	Elaeis_oleifera)))	(Reinhardtia_simplex	(Reinhardtia_latisecta	Reinhardtia_paiewonskiana))))	(((Manicaria_saccifera	(Pelagodoxa_henryana	Geonoma_undata))	((Oenocarpus_bataua	Prestoea_acuminata)	(((Dictyosperma_album	Hydriastele_microspadix)	Veitchia_spiralis)	((Kentiopsis_piersoniorum	(Dypsis_decaryi	Burretiokentia_grandiflora))	(Leopoldinia_pulchra	Heterospathe_cagayanensis)))))	(Orania_palindan	(Sclerosperma_profizianum	Roystonea_regia)))))	(Phoenix_dactylifera	Sabal_domingensis))	Serenoa_repens)	Chamaedorea_seifrizii)	Calamus_caryotoides)	Nypa_fruticans)	Kingia_australis);
(((Calamus_caryotoides	(Chamaedorea_seifrizii	((Serenoa_repens	(Sabal_domingensis	((Sclerosperma_profizianum	Phoenix_dactylifera)	((Orania_palindan	((((Kentiopsis_piersoniorum	(Burretiokentia_grandiflora	Dypsis_decaryi))	((Veitchia_spiralis	(Hydriastele_microspadix	Heterospathe_cagayanensis))	Dictyosperma_album))	(Prestoea_acuminata	Oenocarpus_bataua))	(Podococcus_barteri	((((Geonoma_undata	(Manicaria_saccifera	Pelagodoxa_henryana))	(Reinhardtia_simplex	(Reinhardtia_paiewonskiana	Reinhardtia_latisecta)))	((Elaeis_guineensis	Elaeis_oleifera)	Attalea_speciosa))	(Bactris_major	Roystonea_regia)))))	Leopoldinia_pulchra))))	Pseudophoenix_vinifera)))	Nypa_fruticans)	Kingia_australis);
(((Calamus_caryotoides	(((Phoenix_dactylifera	((Orania_palindan	((Manicaria_saccifera	(Pelagodoxa_henryana	Geonoma_undata))	(((Leopoldinia_pulchra	((Veitchia_spiralis	Kentiopsis_piersoniorum)	(Dypsis_decaryi	Burretiokentia_grandiflora)))	(Hydriastele_microspadix	(Heterospathe_cagayanensis	Dictyosperma_album)))	(Prestoea_acuminata	Oenocarpus_bataua))))	((Podococcus_barteri	(Sclerosperma_profizianum	(((Elaeis_guineensis	Elaeis_oleifera)	Attalea_speciosa)	(Reinhardtia_simplex	(Reinhardtia_paiewonskiana	Reinhardtia_latisecta)))))	(Bactris_major	Roystonea_regia))))	(Sabal_domingensis	Pseudophoenix_vinifera))	(Chamaedorea_seifrizii	Serenoa_repens)))	Nypa_fruticans)	Kingia_australis);
((Sabal_domingensis	(Phoenix_dactylifera	((Calamus_caryotoides	((Podococcus_barteri	(Sclerosperma_profizianum	(((Elaeis_guineensis	Elaeis_oleifera)	Attalea_speciosa)	(Reinhardtia_simplex	(Reinhardtia_paiewonskiana	Reinhardtia_latisecta)))))	((Bactris_major	Roystonea_regia)	(((((Burretiokentia_grandiflora	(Veitchia_spiralis	Kentiopsis_piersoniorum))	(Dictyosperma_album	(Hydriastele_microspadix	Heterospathe_cagayanensis)))	((Prestoea_acuminata	Oenocarpus_bataua)	Dypsis_decaryi))	(Manicaria_saccifera	((Leopoldinia_pulchra	Pelagodoxa_henryana)	Geonoma_undata)))	Orania_palindan))))	(Pseudophoenix_vinifera	(Chamaedorea_seifrizii	(Nypa_fruticans	Serenoa_repens))))))	Kingia_australis);
((Nypa_fruticans	(Serenoa_repens	(((Phoenix_dactylifera	(Sabal_domingensis	(((Podococcus_barteri	Orania_palindan)	((Attalea_speciosa	((Reinhardtia_simplex	(Reinhardtia_paiewonskiana	Reinhardtia_latisecta))	(Elaeis_guineensis	Elaeis_oleifera)))	((((Hydriastele_microspadix	((Dypsis_decaryi	Burretiokentia_grandiflora)	(Veitchia_spiralis	Kentiopsis_piersoniorum)))	(Dictyosperma_album	Heterospathe_cagayanensis))	((Prestoea_acuminata	Oenocarpus_bataua)	Leopoldinia_pulchra))	((Pelagodoxa_henryana	Manicaria_saccifera)	Geonoma_undata))))	(Sclerosperma_profizianum	(Bactris_major	Roystonea_regia)))))	(Chamaedorea_seifrizii	Calamus_caryotoides))	Pseudophoenix_vinifera)))	Kingia_australis);
((Nypa_fruticans	(Calamus_caryotoides	(((Pseudophoenix_vinifera	Serenoa_repens)	((((Leopoldinia_pulchra	(Manicaria_saccifera	(Geonoma_undata	Pelagodoxa_henryana)))	Orania_palindan)	(((((Veitchia_spiralis	(Hydriastele_microspadix	(Dictyosperma_album	Kentiopsis_piersoniorum)))	Heterospathe_cagayanensis)	(Dypsis_decaryi	Burretiokentia_grandiflora))	(Prestoea_acuminata	Oenocarpus_bataua))	(((Roystonea_regia	Sclerosperma_profizianum)	((Bactris_major	(Elaeis_guineensis	Elaeis_oleifera))	(Attalea_speciosa	(Reinhardtia_simplex	(Reinhardtia_paiewonskiana	Reinhardtia_latisecta)))))	Podococcus_barteri)))	(Phoenix_dactylifera	Sabal_domingensis)))	Chamaedorea_seifrizii)))	Kingia_australis);
((Nypa_fruticans	(((Pseudophoenix_vinifera	Serenoa_repens)	(((Orania_palindan	(((Manicaria_saccifera	(Geonoma_undata	Pelagodoxa_henryana))	(((Bactris_major	Roystonea_regia)	Sclerosperma_profizianum)	(((Reinhardtia_simplex	(Reinhardtia_paiewonskiana	Reinhardtia_latisecta))	((Elaeis_guineensis	Elaeis_oleifera)	Attalea_speciosa))	Podococcus_barteri)))	(((Dictyosperma_album	(Leopoldinia_pulchra	((Dypsis_decaryi	Burretiokentia_grandiflora)	(Veitchia_spiralis	Kentiopsis_piersoniorum))))	(Heterospathe_cagayanensis	Hydriastele_microspadix))	(Prestoea_acuminata	Oenocarpus_bataua))))	(Phoenix_dactylifera	Sabal_domingensis))	Calamus_caryotoides))	Chamaedorea_seifrizii))	Kingia_australis);
((Nypa_fruticans	((((Attalea_speciosa	((Reinhardtia_simplex	(Reinhardtia_paiewonskiana	Reinhardtia_latisecta))	(Bactris_major	(Elaeis_guineensis	Elaeis_oleifera))))	Podococcus_barteri)	(((Manicaria_saccifera	(Geonoma_undata	Pelagodoxa_henryana))	((((Heterospathe_cagayanensis	Leopoldinia_pulchra)	(Veitchia_spiralis	(Kentiopsis_piersoniorum	(Hydriastele_microspadix	Dictyosperma_album))))	(Dypsis_decaryi	Burretiokentia_grandiflora))	(Prestoea_acuminata	Oenocarpus_bataua)))	((Roystonea_regia	Sclerosperma_profizianum)	Orania_palindan)))	(((Chamaedorea_seifrizii	Serenoa_repens)	(Phoenix_dactylifera	Calamus_caryotoides))	(Pseudophoenix_vinifera	Sabal_domingensis))))	Kingia_australis);
((Nypa_fruticans	((((Sabal_domingensis	((Pseudophoenix_vinifera	Serenoa_repens)	Phoenix_dactylifera))	((((Manicaria_saccifera	(Geonoma_undata	Pelagodoxa_henryana))	((((Dictyosperma_album	(Veitchia_spiralis	Heterospathe_cagayanensis))	((Dypsis_decaryi	Burretiokentia_grandiflora)	(Kentiopsis_piersoniorum	Leopoldinia_pulchra)))	Hydriastele_microspadix)	(Prestoea_acuminata	Oenocarpus_bataua)))	((((Reinhardtia_simplex	(Reinhardtia_paiewonskiana	Reinhardtia_latisecta))	(Elaeis_guineensis	Elaeis_oleifera))	(Attalea_speciosa	((Roystonea_regia	Bactris_major)	Sclerosperma_profizianum)))	Podococcus_barteri))	Orania_palindan))	Chamaedorea_seifrizii)	Calamus_caryotoides))	Kingia_australis);
((Nypa_fruticans	(Serenoa_repens	(Sabal_domingensis	((((Chamaedorea_seifrizii	Calamus_caryotoides)	Pseudophoenix_vinifera)	((Orania_palindan	(((((Dictyosperma_album	(Hydriastele_microspadix	Heterospathe_cagayanensis))	((Dypsis_decaryi	Burretiokentia_grandiflora)	(Veitchia_spiralis	Kentiopsis_piersoniorum)))	Leopoldinia_pulchra)	(Prestoea_acuminata	Oenocarpus_bataua))	(Podococcus_barteri	((Manicaria_saccifera	(Geonoma_undata	Pelagodoxa_henryana))	(((Reinhardtia_simplex	(Reinhardtia_paiewonskiana	Reinhardtia_latisecta))	(Elaeis_guineensis	Elaeis_oleifera))	(Attalea_speciosa	(Roystonea_regia	Bactris_major)))))))	Sclerosperma_profizianum))	Phoenix_dactylifera))))	Kingia_australis);
((Nypa_fruticans	((((((((Hydriastele_microspadix	(Veitchia_spiralis	(Dictyosperma_album	Heterospathe_cagayanensis)))	(Kentiopsis_piersoniorum	(Dypsis_decaryi	(Leopoldinia_pulchra	Burretiokentia_grandiflora))))	(Prestoea_acuminata	Oenocarpus_bataua))	(Podococcus_barteri	((Attalea_speciosa	(Reinhardtia_simplex	(Reinhardtia_paiewonskiana	Reinhardtia_latisecta)))	((Elaeis_guineensis	Elaeis_oleifera)	Bactris_major))))	(Roystonea_regia	Sclerosperma_profizianum))	(Manicaria_saccifera	(Geonoma_undata	Pelagodoxa_henryana)))	Orania_palindan)	((Phoenix_dactylifera	Sabal_domingensis)	(Pseudophoenix_vinifera	(Serenoa_repens	(Chamaedorea_seifrizii	Calamus_caryotoides))))))	Kingia_australis);
((((((((Sabal_domingensis	Pseudophoenix_vinifera)	(((Elaeis_oleifera	Elaeis_guineensis)	(((Sclerosperma_profizianum	Reinhardtia_simplex)	(Reinhardtia_latisecta	Reinhardtia_paiewonskiana))	(Podococcus_barteri	Attalea_speciosa)))	((Bactris_major	Roystonea_regia)	(((Hydriastele_microspadix	((Geonoma_undata	Pelagodoxa_henryana)	Manicaria_saccifera))	((Oenocarpus_bataua	Prestoea_acuminata)	(((Veitchia_spiralis	Heterospathe_cagayanensis)	Dictyosperma_album)	(Leopoldinia_pulchra	((Burretiokentia_grandiflora	Dypsis_decaryi)	Kentiopsis_piersoniorum)))))	Orania_palindan))))	Phoenix_dactylifera)	Serenoa_repens)	Chamaedorea_seifrizii)	Calamus_caryotoides)	Nypa_fruticans)	Kingia_australis);
(((Serenoa_repens	((((Calamus_caryotoides	Chamaedorea_seifrizii)	(((Sclerosperma_profizianum	Roystonea_regia)	Orania_palindan)	((Podococcus_barteri	((Bactris_major	(Elaeis_oleifera	Elaeis_guineensis))	((Reinhardtia_simplex	(Reinhardtia_latisecta	Reinhardtia_paiewonskiana))	Attalea_speciosa)))	(((Geonoma_undata	Pelagodoxa_henryana)	Manicaria_saccifera)	((Oenocarpus_bataua	Prestoea_acuminata)	(((Heterospathe_cagayanensis	(Hydriastele_microspadix	Dictyosperma_album))	((Leopoldinia_pulchra	(Veitchia_spiralis	Kentiopsis_piersoniorum))	Burretiokentia_grandiflora))	Dypsis_decaryi))))))	(Sabal_domingensis	Phoenix_dactylifera))	Pseudophoenix_vinifera))	Nypa_fruticans)	Kingia_australis);
((((Orania_palindan	(((Podococcus_barteri	Chamaedorea_seifrizii)	((((Bactris_major	(Elaeis_oleifera	Elaeis_guineensis))	(Reinhardtia_simplex	(Reinhardtia_latisecta	Reinhardtia_paiewonskiana)))	Attalea_speciosa)	(Sclerosperma_profizianum	Roystonea_regia)))	((((Veitchia_spiralis	(Hydriastele_microspadix	(Kentiopsis_piersoniorum	Dictyosperma_album)))	(((Burretiokentia_grandiflora	Dypsis_decaryi)	Heterospathe_cagayanensis)	Leopoldinia_pulchra))	(Oenocarpus_bataua	Prestoea_acuminata))	((Geonoma_undata	Pelagodoxa_henryana)	Manicaria_saccifera))))	((Calamus_caryotoides	(Serenoa_repens	Phoenix_dactylifera))	(Pseudophoenix_vinifera	Sabal_domingensis)))	Nypa_fruticans)	Kingia_australis);
(((((((((Bactris_major	(Elaeis_oleifera	Elaeis_guineensis))	(Reinhardtia_latisecta	(Reinhardtia_paiewonskiana	Reinhardtia_simplex)))	Attalea_speciosa)	Sclerosperma_profizianum)	(((((Hydriastele_microspadix	Dictyosperma_album)	(Heterospathe_cagayanensis	(((Kentiopsis_piersoniorum	Veitchia_spiralis)	Burretiokentia_grandiflora)	Leopoldinia_pulchra)))	Dypsis_decaryi)	(Oenocarpus_bataua	Prestoea_acuminata))	((Calamus_caryotoides	Manicaria_saccifera)	(Geonoma_undata	Pelagodoxa_henryana))))	(Roystonea_regia	(Podococcus_barteri	Orania_palindan)))	((Pseudophoenix_vinifera	Serenoa_repens)	((Sabal_domingensis	Phoenix_dactylifera)	Chamaedorea_seifrizii)))	Nypa_fruticans)	Kingia_australis);
(((((((Podococcus_barteri	((Bactris_major	(Elaeis_oleifera	Elaeis_guineensis))	((Reinhardtia_simplex	(Reinhardtia_latisecta	Reinhardtia_paiewonskiana))	Attalea_speciosa)))	(Orania_palindan	(((((Manicaria_saccifera	(Geonoma_undata	Pelagodoxa_henryana))	(Leopoldinia_pulchra	Heterospathe_cagayanensis))	(Dictyosperma_album	(Kentiopsis_piersoniorum	Veitchia_spiralis)))	((Hydriastele_microspadix	Burretiokentia_grandiflora)	Dypsis_decaryi))	(Oenocarpus_bataua	Prestoea_acuminata))))	(Sclerosperma_profizianum	Roystonea_regia))	((Pseudophoenix_vinifera	(Sabal_domingensis	Phoenix_dactylifera))	(Serenoa_repens	Chamaedorea_seifrizii)))	Calamus_caryotoides)	Nypa_fruticans)	Kingia_australis);
((((((((Orania_palindan	(((Hydriastele_microspadix	(Manicaria_saccifera	(Geonoma_undata	Pelagodoxa_henryana)))	(Leopoldinia_pulchra	Heterospathe_cagayanensis))	(((Oenocarpus_bataua	Prestoea_acuminata)	(Dictyosperma_album	Veitchia_spiralis))	(Kentiopsis_piersoniorum	(Burretiokentia_grandiflora	Dypsis_decaryi)))))	(Podococcus_barteri	((((Reinhardtia_simplex	(Reinhardtia_latisecta	Reinhardtia_paiewonskiana))	Attalea_speciosa)	(Elaeis_oleifera	Elaeis_guineensis))	(Sclerosperma_profizianum	(Bactris_major	Roystonea_regia)))))	(Sabal_domingensis	Phoenix_dactylifera))	(Pseudophoenix_vinifera	Serenoa_repens))	Chamaedorea_seifrizii)	Calamus_caryotoides)	Nypa_fruticans)	Kingia_australis);
(((Serenoa_repens	((Chamaedorea_seifrizii	Calamus_caryotoides)	(((Podococcus_barteri	Orania_palindan)	((((((Geonoma_undata	Pelagodoxa_henryana)	Oenocarpus_bataua)	Prestoea_acuminata)	(((Dictyosperma_album	Veitchia_spiralis)	((Leopoldinia_pulchra	Heterospathe_cagayanensis)	(Kentiopsis_piersoniorum	(Burretiokentia_grandiflora	Dypsis_decaryi))))	Hydriastele_microspadix))	Manicaria_saccifera)	((Reinhardtia_paiewonskiana	(Reinhardtia_simplex	Reinhardtia_latisecta))	(((Sclerosperma_profizianum	(Bactris_major	Roystonea_regia))	Attalea_speciosa)	(Elaeis_oleifera	Elaeis_guineensis)))))	(Pseudophoenix_vinifera	(Sabal_domingensis	Phoenix_dactylifera)))))	Nypa_fruticans)	Kingia_australis);
((((Orania_palindan	((((Geonoma_undata	Pelagodoxa_henryana)	(Oenocarpus_bataua	Prestoea_acuminata))	(((Dictyosperma_album	(Kentiopsis_piersoniorum	(Hydriastele_microspadix	Heterospathe_cagayanensis)))	Veitchia_spiralis)	(Leopoldinia_pulchra	(Burretiokentia_grandiflora	Dypsis_decaryi))))	(Podococcus_barteri	((Sclerosperma_profizianum	(Bactris_major	Roystonea_regia))	(((Elaeis_oleifera	Elaeis_guineensis)	Attalea_speciosa)	((Manicaria_saccifera	Reinhardtia_paiewonskiana)	(Reinhardtia_simplex	Reinhardtia_latisecta)))))))	((Serenoa_repens	(Sabal_domingensis	Phoenix_dactylifera))	(Chamaedorea_seifrizii	(Calamus_caryotoides	Pseudophoenix_vinifera))))	Nypa_fruticans)	Kingia_australis);
((((Pseudophoenix_vinifera	Serenoa_repens)	((Sabal_domingensis	Phoenix_dactylifera)	(Calamus_caryotoides	(((Sclerosperma_profizianum	Roystonea_regia)	Orania_palindan)	((((Geonoma_undata	Pelagodoxa_henryana)	Manicaria_saccifera)	(((Hydriastele_microspadix	(((Kentiopsis_piersoniorum	Burretiokentia_grandiflora)	Dypsis_decaryi)	Veitchia_spiralis))	(Heterospathe_cagayanensis	Dictyosperma_album))	(Leopoldinia_pulchra	(Oenocarpus_bataua	Prestoea_acuminata))))	((((Bactris_major	(Elaeis_oleifera	Elaeis_guineensis))	Attalea_speciosa)	(Reinhardtia_simplex	(Reinhardtia_latisecta	Reinhardtia_paiewonskiana)))	(Chamaedorea_seifrizii	Podococcus_barteri)))))))	Nypa_fruticans)	Kingia_australis);
((((((Pseudophoenix_vinifera	Sabal_domingensis)	(Phoenix_dactylifera	(((Sclerosperma_profizianum	Roystonea_regia)	(Podococcus_barteri	Orania_palindan))	(((Geonoma_undata	Pelagodoxa_henryana)	((((Kentiopsis_piersoniorum	Veitchia_spiralis)	((Hydriastele_microspadix	Heterospathe_cagayanensis)	Dictyosperma_album))	((Burretiokentia_grandiflora	Leopoldinia_pulchra)	Dypsis_decaryi))	(Oenocarpus_bataua	Prestoea_acuminata)))	((Bactris_major	(Elaeis_oleifera	Elaeis_guineensis))	(Attalea_speciosa	(Reinhardtia_simplex	((Manicaria_saccifera	Reinhardtia_latisecta)	Reinhardtia_paiewonskiana))))))))	(Chamaedorea_seifrizii	Serenoa_repens))	Calamus_caryotoides)	Nypa_fruticans)	Kingia_australis);
((Nypa_fruticans	((((((Attalea_speciosa	(Bactris_major	(Elaeis_guineensis	Elaeis_oleifera)))	(Reinhardtia_simplex	(Reinhardtia_latisecta	Reinhardtia_paiewonskiana)))	(((((Hydriastele_microspadix	(Heterospathe_cagayanensis	(Kentiopsis_piersoniorum	Dictyosperma_album)))	Veitchia_spiralis)	((Burretiokentia_grandiflora	Leopoldinia_pulchra)	Dypsis_decaryi))	(Prestoea_acuminata	Oenocarpus_bataua))	(Manicaria_saccifera	(Geonoma_undata	Pelagodoxa_henryana))))	((Roystonea_regia	Sclerosperma_profizianum)	Orania_palindan))	Pseudophoenix_vinifera)	(((Phoenix_dactylifera	Sabal_domingensis)	Serenoa_repens)	(Calamus_caryotoides	(Chamaedorea_seifrizii	Podococcus_barteri)))))	Kingia_australis);
((Calamus_caryotoides	(((Pseudophoenix_vinifera	Serenoa_repens)	((Phoenix_dactylifera	Sabal_domingensis)	(Nypa_fruticans	(((((((Heterospathe_cagayanensis	((Kentiopsis_piersoniorum	Dictyosperma_album)	Hydriastele_microspadix))	Veitchia_spiralis)	(Burretiokentia_grandiflora	Dypsis_decaryi))	(Prestoea_acuminata	Oenocarpus_bataua))	(Leopoldinia_pulchra	(((Attalea_speciosa	(Bactris_major	(Elaeis_guineensis	Elaeis_oleifera)))	(Reinhardtia_simplex	(Reinhardtia_latisecta	Reinhardtia_paiewonskiana)))	(Manicaria_saccifera	(Geonoma_undata	Pelagodoxa_henryana)))))	Podococcus_barteri)	((Roystonea_regia	Sclerosperma_profizianum)	Orania_palindan)))))	Chamaedorea_seifrizii))	Kingia_australis);
((Calamus_caryotoides	((((Pseudophoenix_vinifera	Serenoa_repens)	((Phoenix_dactylifera	Sabal_domingensis)	((Orania_palindan	Podococcus_barteri)	((((((Burretiokentia_grandiflora	Dypsis_decaryi)	(Leopoldinia_pulchra	Heterospathe_cagayanensis))	Hydriastele_microspadix)	(Dictyosperma_album	(Veitchia_spiralis	Kentiopsis_piersoniorum)))	(Prestoea_acuminata	Oenocarpus_bataua))	(((Roystonea_regia	Sclerosperma_profizianum)	((Attalea_speciosa	(Bactris_major	(Elaeis_guineensis	Elaeis_oleifera)))	(Reinhardtia_simplex	(Reinhardtia_latisecta	(Manicaria_saccifera	Reinhardtia_paiewonskiana)))))	(Geonoma_undata	Pelagodoxa_henryana))))))	Chamaedorea_seifrizii)	Nypa_fruticans))	Kingia_australis);
((Calamus_caryotoides	((Sabal_domingensis	(((((Chamaedorea_seifrizii	Podococcus_barteri)	((Sclerosperma_profizianum	Attalea_speciosa)	((Reinhardtia_paiewonskiana	(Reinhardtia_simplex	Reinhardtia_latisecta))	(Bactris_major	(Elaeis_guineensis	Elaeis_oleifera)))))	((Manicaria_saccifera	(Geonoma_undata	Pelagodoxa_henryana))	((((Veitchia_spiralis	(Burretiokentia_grandiflora	Dypsis_decaryi))	(Leopoldinia_pulchra	Heterospathe_cagayanensis))	((Hydriastele_microspadix	Kentiopsis_piersoniorum)	Dictyosperma_album))	(Prestoea_acuminata	Oenocarpus_bataua))))	(Roystonea_regia	Orania_palindan))	(Phoenix_dactylifera	(Pseudophoenix_vinifera	Serenoa_repens))))	Nypa_fruticans))	Kingia_australis);
((Nypa_fruticans	(Serenoa_repens	((((Sclerosperma_profizianum	Phoenix_dactylifera)	Calamus_caryotoides)	(((Podococcus_barteri	Orania_palindan)	((((Roystonea_regia	Bactris_major)	((Elaeis_guineensis	Elaeis_oleifera)	Attalea_speciosa))	(Reinhardtia_simplex	(Reinhardtia_latisecta	Reinhardtia_paiewonskiana)))	(((Manicaria_saccifera	Leopoldinia_pulchra)	(Geonoma_undata	Pelagodoxa_henryana))	(((Burretiokentia_grandiflora	Dypsis_decaryi)	((Kentiopsis_piersoniorum	Veitchia_spiralis)	(Hydriastele_microspadix	(Heterospathe_cagayanensis	Dictyosperma_album))))	(Prestoea_acuminata	Oenocarpus_bataua)))))	(Chamaedorea_seifrizii	Pseudophoenix_vinifera)))	Sabal_domingensis)))	Kingia_australis);
((Nypa_fruticans	((((((Hydriastele_microspadix	(Leopoldinia_pulchra	((Kentiopsis_piersoniorum	Burretiokentia_grandiflora)	Dypsis_decaryi)))	((Dictyosperma_album	Veitchia_spiralis)	Heterospathe_cagayanensis))	(Prestoea_acuminata	((Geonoma_undata	Pelagodoxa_henryana)	Oenocarpus_bataua)))	(Podococcus_barteri	((Sclerosperma_profizianum	(Roystonea_regia	Bactris_major))	(((Elaeis_guineensis	Elaeis_oleifera)	Attalea_speciosa)	(Reinhardtia_simplex	(Reinhardtia_latisecta	Reinhardtia_paiewonskiana))))))	(Manicaria_saccifera	Orania_palindan))	((Chamaedorea_seifrizii	(Serenoa_repens	Calamus_caryotoides))	((Sabal_domingensis	Phoenix_dactylifera)	Pseudophoenix_vinifera))))	Kingia_australis);
((Nypa_fruticans	((((Serenoa_repens	(Sabal_domingensis	Phoenix_dactylifera))	(Pseudophoenix_vinifera	Chamaedorea_seifrizii))	((((Geonoma_undata	Pelagodoxa_henryana)	((Dypsis_decaryi	((Kentiopsis_piersoniorum	Leopoldinia_pulchra)	Burretiokentia_grandiflora))	(((Heterospathe_cagayanensis	Dictyosperma_album)	Hydriastele_microspadix)	Veitchia_spiralis)))	(Prestoea_acuminata	Oenocarpus_bataua))	(Orania_palindan	(Podococcus_barteri	((Reinhardtia_simplex	(Reinhardtia_latisecta	(Manicaria_saccifera	Reinhardtia_paiewonskiana)))	((Sclerosperma_profizianum	(Roystonea_regia	Bactris_major))	((Elaeis_guineensis	Elaeis_oleifera)	Attalea_speciosa)))))))	Calamus_caryotoides))	Kingia_australis);
((Sabal_domingensis	((((Calamus_caryotoides	Chamaedorea_seifrizii)	(Leopoldinia_pulchra	(Nypa_fruticans	Serenoa_repens)))	(Phoenix_dactylifera	(((((Burretiokentia_grandiflora	(((Kentiopsis_piersoniorum	Veitchia_spiralis)	Dictyosperma_album)	(Heterospathe_cagayanensis	Hydriastele_microspadix)))	(Prestoea_acuminata	Oenocarpus_bataua))	Dypsis_decaryi)	(Geonoma_undata	Pelagodoxa_henryana))	(Orania_palindan	((Sclerosperma_profizianum	(Roystonea_regia	Bactris_major))	((((Reinhardtia_simplex	(Reinhardtia_latisecta	Reinhardtia_paiewonskiana))	(Elaeis_guineensis	Elaeis_oleifera))	Podococcus_barteri)	(Manicaria_saccifera	Attalea_speciosa)))))))	Pseudophoenix_vinifera))	Kingia_australis);
((Nypa_fruticans	((Calamus_caryotoides	Chamaedorea_seifrizii)	(Pseudophoenix_vinifera	((Serenoa_repens	(Sabal_domingensis	Phoenix_dactylifera))	(((Manicaria_saccifera	(Leopoldinia_pulchra	(((((Kentiopsis_piersoniorum	Veitchia_spiralis)	Dictyosperma_album)	(Heterospathe_cagayanensis	Hydriastele_microspadix))	(Burretiokentia_grandiflora	Dypsis_decaryi))	(Prestoea_acuminata	(Oenocarpus_bataua	(Geonoma_undata	Pelagodoxa_henryana))))))	(((Sclerosperma_profizianum	Roystonea_regia)	(((Bactris_major	(Elaeis_guineensis	Elaeis_oleifera))	Attalea_speciosa)	(Reinhardtia_paiewonskiana	(Reinhardtia_simplex	Reinhardtia_latisecta))))	Podococcus_barteri))	Orania_palindan)))))	Kingia_australis);
((Nypa_fruticans	(Calamus_caryotoides	(Serenoa_repens	(((((Sclerosperma_profizianum	Roystonea_regia)	((Bactris_major	(Elaeis_guineensis	Elaeis_oleifera))	(Attalea_speciosa	(Reinhardtia_simplex	(Reinhardtia_latisecta	(Manicaria_saccifera	Reinhardtia_paiewonskiana))))))	Podococcus_barteri)	(Orania_palindan	((((Geonoma_undata	Pelagodoxa_henryana)	((((Burretiokentia_grandiflora	(Kentiopsis_piersoniorum	Veitchia_spiralis))	Dictyosperma_album)	(Heterospathe_cagayanensis	Hydriastele_microspadix))	Dypsis_decaryi))	(Prestoea_acuminata	Oenocarpus_bataua))	Leopoldinia_pulchra)))	((Sabal_domingensis	(Pseudophoenix_vinifera	Chamaedorea_seifrizii))	Phoenix_dactylifera)))))	Kingia_australis);
((Nypa_fruticans	(Chamaedorea_seifrizii	((Calamus_caryotoides	Serenoa_repens)	((Pseudophoenix_vinifera	Sabal_domingensis)	(Phoenix_dactylifera	((((((Leopoldinia_pulchra	Pelagodoxa_henryana)	Geonoma_undata)	Manicaria_saccifera)	(((Heterospathe_cagayanensis	Hydriastele_microspadix)	((Veitchia_spiralis	(Kentiopsis_piersoniorum	(Burretiokentia_grandiflora	Dypsis_decaryi)))	Dictyosperma_album))	(Prestoea_acuminata	Oenocarpus_bataua)))	Orania_palindan)	((((Elaeis_guineensis	Elaeis_oleifera)	(Attalea_speciosa	(Reinhardtia_simplex	(Reinhardtia_latisecta	Reinhardtia_paiewonskiana))))	(Sclerosperma_profizianum	(Bactris_major	Roystonea_regia)))	Podococcus_barteri)))))))	Kingia_australis);
((Nypa_fruticans	(((Chamaedorea_seifrizii	(((((Leopoldinia_pulchra	(Dypsis_decaryi	(Kentiopsis_piersoniorum	Burretiokentia_grandiflora)))	((Veitchia_spiralis	(Hydriastele_microspadix	Dictyosperma_album))	Heterospathe_cagayanensis))	(Prestoea_acuminata	Oenocarpus_bataua))	(((Pelagodoxa_henryana	Geonoma_undata)	Manicaria_saccifera)	((Sclerosperma_profizianum	Roystonea_regia)	((Reinhardtia_simplex	(Reinhardtia_latisecta	Reinhardtia_paiewonskiana))	(Attalea_speciosa	(Bactris_major	(Elaeis_guineensis	Elaeis_oleifera)))))))	(Podococcus_barteri	Orania_palindan)))	((Phoenix_dactylifera	(Pseudophoenix_vinifera	Serenoa_repens))	Sabal_domingensis))	Calamus_caryotoides))	Kingia_australis);
((Nypa_fruticans	(((((Sclerosperma_profizianum	(Bactris_major	Roystonea_regia))	(Attalea_speciosa	((Elaeis_guineensis	Elaeis_oleifera)	(Reinhardtia_simplex	(Reinhardtia_latisecta	Reinhardtia_paiewonskiana)))))	Podococcus_barteri)	((((((Burretiokentia_grandiflora	Leopoldinia_pulchra)	Dypsis_decaryi)	((Dictyosperma_album	(Heterospathe_cagayanensis	Hydriastele_microspadix))	(Kentiopsis_piersoniorum	Veitchia_spiralis)))	(Prestoea_acuminata	Oenocarpus_bataua))	((Pelagodoxa_henryana	Geonoma_undata)	Manicaria_saccifera))	Orania_palindan))	((Phoenix_dactylifera	(Calamus_caryotoides	(Pseudophoenix_vinifera	Serenoa_repens)))	(Chamaedorea_seifrizii	Sabal_domingensis))))	Kingia_australis);
((Sabal_domingensis	(Phoenix_dactylifera	(((Nypa_fruticans	((Attalea_speciosa	((Bactris_major	(Elaeis_guineensis	Elaeis_oleifera))	(Reinhardtia_paiewonskiana	(Reinhardtia_simplex	Reinhardtia_latisecta))))	((Orania_palindan	(Sclerosperma_profizianum	Roystonea_regia))	(((((Prestoea_acuminata	Oenocarpus_bataua)	((Dypsis_decaryi	(Kentiopsis_piersoniorum	Burretiokentia_grandiflora))	Leopoldinia_pulchra))	((Veitchia_spiralis	Dictyosperma_album)	Heterospathe_cagayanensis))	((Hydriastele_microspadix	(Pelagodoxa_henryana	Geonoma_undata))	Manicaria_saccifera))	Podococcus_barteri))))	(Serenoa_repens	(Calamus_caryotoides	Chamaedorea_seifrizii)))	Pseudophoenix_vinifera)))	Kingia_australis);
((Nypa_fruticans	(Serenoa_repens	(Chamaedorea_seifrizii	((Calamus_caryotoides	((((Dypsis_decaryi	(Prestoea_acuminata	Oenocarpus_bataua))	((Burretiokentia_grandiflora	(Veitchia_spiralis	Kentiopsis_piersoniorum))	((Leopoldinia_pulchra	Heterospathe_cagayanensis)	(Dictyosperma_album	Hydriastele_microspadix))))	((Orania_palindan	Podococcus_barteri)	(Sclerosperma_profizianum	Roystonea_regia)))	((Reinhardtia_simplex	(((Pelagodoxa_henryana	Geonoma_undata)	Manicaria_saccifera)	(Reinhardtia_latisecta	Reinhardtia_paiewonskiana)))	(Attalea_speciosa	(Bactris_major	(Elaeis_guineensis	Elaeis_oleifera))))))	(Phoenix_dactylifera	(Sabal_domingensis	Pseudophoenix_vinifera))))))	Kingia_australis);
((Nypa_fruticans	(Serenoa_repens	((Sabal_domingensis	Phoenix_dactylifera)	(((Leopoldinia_pulchra	Orania_palindan)	(((((Bactris_major	(Sclerosperma_profizianum	Roystonea_regia))	((Elaeis_guineensis	Elaeis_oleifera)	Attalea_speciosa))	((Reinhardtia_latisecta	Reinhardtia_paiewonskiana)	Reinhardtia_simplex))	Podococcus_barteri)	(((Pelagodoxa_henryana	Geonoma_undata)	Manicaria_saccifera)	((Dypsis_decaryi	(Prestoea_acuminata	Oenocarpus_bataua))	((Hydriastele_microspadix	((Burretiokentia_grandiflora	(Veitchia_spiralis	Kentiopsis_piersoniorum))	Dictyosperma_album))	Heterospathe_cagayanensis)))))	(Calamus_caryotoides	(Pseudophoenix_vinifera	Chamaedorea_seifrizii))))))	Kingia_australis);
((Sabal_domingensis	(Phoenix_dactylifera	(((((Podococcus_barteri	Orania_palindan)	Leopoldinia_pulchra)	(((Sclerosperma_profizianum	(((Bactris_major	(Elaeis_guineensis	Elaeis_oleifera))	Attalea_speciosa)	(Reinhardtia_paiewonskiana	(Reinhardtia_simplex	Reinhardtia_latisecta))))	(((Pelagodoxa_henryana	Geonoma_undata)	Manicaria_saccifera)	Roystonea_regia))	((Prestoea_acuminata	Oenocarpus_bataua)	((Dictyosperma_album	(Hydriastele_microspadix	Heterospathe_cagayanensis))	((Veitchia_spiralis	Kentiopsis_piersoniorum)	(Dypsis_decaryi	Burretiokentia_grandiflora))))))	Chamaedorea_seifrizii)	(Calamus_caryotoides	(Pseudophoenix_vinifera	(Nypa_fruticans	Serenoa_repens))))))	Kingia_australis);
((Sabal_domingensis	(Phoenix_dactylifera	((((Sclerosperma_profizianum	Roystonea_regia)	(((((Pelagodoxa_henryana	Geonoma_undata)	Manicaria_saccifera)	(Prestoea_acuminata	((((Veitchia_spiralis	Dictyosperma_album)	Heterospathe_cagayanensis)	((Dypsis_decaryi	(Burretiokentia_grandiflora	(Kentiopsis_piersoniorum	Leopoldinia_pulchra)))	Hydriastele_microspadix))	Oenocarpus_bataua)))	(Podococcus_barteri	((Bactris_major	(Elaeis_guineensis	Elaeis_oleifera))	(Attalea_speciosa	(Reinhardtia_simplex	(Reinhardtia_latisecta	Reinhardtia_paiewonskiana))))))	Orania_palindan))	((Calamus_caryotoides	Chamaedorea_seifrizii)	(Nypa_fruticans	Serenoa_repens)))	Pseudophoenix_vinifera)))	Kingia_australis);
((Nypa_fruticans	((Pseudophoenix_vinifera	(((Serenoa_repens	Sabal_domingensis)	Phoenix_dactylifera)	((((Pelagodoxa_henryana	Geonoma_undata)	Manicaria_saccifera)	(((((Hydriastele_microspadix	Heterospathe_cagayanensis)	Dictyosperma_album)	(Kentiopsis_piersoniorum	Veitchia_spiralis))	(Dypsis_decaryi	(Burretiokentia_grandiflora	Leopoldinia_pulchra)))	(Oenocarpus_bataua	Prestoea_acuminata)))	(((Sclerosperma_profizianum	Roystonea_regia)	((Bactris_major	(Elaeis_guineensis	Elaeis_oleifera))	(Attalea_speciosa	(Reinhardtia_paiewonskiana	(Reinhardtia_simplex	Reinhardtia_latisecta)))))	(Podococcus_barteri	Orania_palindan)))))	(Calamus_caryotoides	Chamaedorea_seifrizii)))	Kingia_australis);
((Nypa_fruticans	(Serenoa_repens	((Sabal_domingensis	Phoenix_dactylifera)	((((((Podococcus_barteri	Attalea_speciosa)	((Elaeis_guineensis	Elaeis_oleifera)	(Reinhardtia_simplex	(Reinhardtia_latisecta	Reinhardtia_paiewonskiana))))	(Sclerosperma_profizianum	(Bactris_major	Roystonea_regia)))	Orania_palindan)	((Geonoma_undata	((Pelagodoxa_henryana	Manicaria_saccifera)	Leopoldinia_pulchra))	(((Dictyosperma_album	Veitchia_spiralis)	((Kentiopsis_piersoniorum	(Burretiokentia_grandiflora	Dypsis_decaryi))	(Hydriastele_microspadix	Heterospathe_cagayanensis)))	(Oenocarpus_bataua	Prestoea_acuminata))))	((Calamus_caryotoides	Chamaedorea_seifrizii)	Pseudophoenix_vinifera)))))	Kingia_australis);
((Nypa_fruticans	(Serenoa_repens	((Pseudophoenix_vinifera	((Calamus_caryotoides	((((Attalea_speciosa	((Elaeis_guineensis	Elaeis_oleifera)	Bactris_major))	((Reinhardtia_paiewonskiana	Reinhardtia_latisecta)	Reinhardtia_simplex))	(Sclerosperma_profizianum	Roystonea_regia))	(Orania_palindan	(Podococcus_barteri	((((Leopoldinia_pulchra	(Kentiopsis_piersoniorum	(Burretiokentia_grandiflora	Dypsis_decaryi)))	((Veitchia_spiralis	Dictyosperma_album)	Heterospathe_cagayanensis))	((Manicaria_saccifera	(Geonoma_undata	Pelagodoxa_henryana))	Hydriastele_microspadix))	(Oenocarpus_bataua	Prestoea_acuminata))))))	(Phoenix_dactylifera	Sabal_domingensis)))	Chamaedorea_seifrizii)))	Kingia_australis);
((Nypa_fruticans	(Serenoa_repens	(((((((Manicaria_saccifera	(Geonoma_undata	Pelagodoxa_henryana))	((Oenocarpus_bataua	Prestoea_acuminata)	(((Leopoldinia_pulchra	(Kentiopsis_piersoniorum	Burretiokentia_grandiflora))	Dypsis_decaryi)	((Veitchia_spiralis	Dictyosperma_album)	(Hydriastele_microspadix	Heterospathe_cagayanensis)))))	((Bactris_major	(Sclerosperma_profizianum	Roystonea_regia))	(Podococcus_barteri	(Attalea_speciosa	((Elaeis_guineensis	Elaeis_oleifera)	(Reinhardtia_paiewonskiana	(Reinhardtia_latisecta	Reinhardtia_simplex)))))))	Orania_palindan)	(Phoenix_dactylifera	Sabal_domingensis))	(Calamus_caryotoides	Chamaedorea_seifrizii))	Pseudophoenix_vinifera)))	Kingia_australis);
((Nypa_fruticans	(Calamus_caryotoides	(Chamaedorea_seifrizii	((Pseudophoenix_vinifera	Serenoa_repens)	((((Attalea_speciosa	((Bactris_major	(Elaeis_guineensis	Elaeis_oleifera))	((Manicaria_saccifera	Reinhardtia_paiewonskiana)	(Reinhardtia_latisecta	Reinhardtia_simplex))))	((Oenocarpus_bataua	Prestoea_acuminata)	((Geonoma_undata	Pelagodoxa_henryana)	(((Leopoldinia_pulchra	Burretiokentia_grandiflora)	(((Heterospathe_cagayanensis	Hydriastele_microspadix)	(Dictyosperma_album	Kentiopsis_piersoniorum))	Veitchia_spiralis))	Dypsis_decaryi))))	((Sclerosperma_profizianum	Roystonea_regia)	(Podococcus_barteri	Orania_palindan)))	(Phoenix_dactylifera	Sabal_domingensis))))))	Kingia_australis);
((Sabal_domingensis	((Phoenix_dactylifera	(Calamus_caryotoides	((Chamaedorea_seifrizii	(Nypa_fruticans	Serenoa_repens))	Pseudophoenix_vinifera)))	(((Sclerosperma_profizianum	(Bactris_major	Roystonea_regia))	(((Reinhardtia_simplex	(Reinhardtia_paiewonskiana	Reinhardtia_latisecta))	Attalea_speciosa)	(Elaeis_guineensis	Elaeis_oleifera)))	((Podococcus_barteri	Orania_palindan)	((Manicaria_saccifera	(Geonoma_undata	Pelagodoxa_henryana))	(Leopoldinia_pulchra	((((Heterospathe_cagayanensis	Hydriastele_microspadix)	Dictyosperma_album)	((Burretiokentia_grandiflora	Dypsis_decaryi)	(Kentiopsis_piersoniorum	Veitchia_spiralis)))	(Oenocarpus_bataua	Prestoea_acuminata))))))))	Kingia_australis);
((Nypa_fruticans	((Orania_palindan	(((((Dictyosperma_album	(Kentiopsis_piersoniorum	Veitchia_spiralis))	(Hydriastele_microspadix	(Leopoldinia_pulchra	Heterospathe_cagayanensis)))	(Burretiokentia_grandiflora	Dypsis_decaryi))	(Oenocarpus_bataua	Prestoea_acuminata))	((Podococcus_barteri	((Sclerosperma_profizianum	(Bactris_major	Roystonea_regia))	(((Reinhardtia_simplex	(Reinhardtia_paiewonskiana	Reinhardtia_latisecta))	(Elaeis_guineensis	Elaeis_oleifera))	Attalea_speciosa)))	(Manicaria_saccifera	(Geonoma_undata	Pelagodoxa_henryana)))))	(Chamaedorea_seifrizii	((Sabal_domingensis	Phoenix_dactylifera)	(Serenoa_repens	(Calamus_caryotoides	Pseudophoenix_vinifera))))))	Kingia_australis);
((Nypa_fruticans	(((Pseudophoenix_vinifera	((Sabal_domingensis	Phoenix_dactylifera)	((Podococcus_barteri	(Sclerosperma_profizianum	(((Reinhardtia_simplex	(Reinhardtia_paiewonskiana	Reinhardtia_latisecta))	(Elaeis_guineensis	Elaeis_oleifera))	Attalea_speciosa)))	(((Bactris_major	Roystonea_regia)	Orania_palindan)	(((Leopoldinia_pulchra	(Oenocarpus_bataua	Prestoea_acuminata))	(Heterospathe_cagayanensis	(Dictyosperma_album	((Kentiopsis_piersoniorum	Veitchia_spiralis)	(Burretiokentia_grandiflora	Dypsis_decaryi)))))	(Hydriastele_microspadix	(Manicaria_saccifera	(Geonoma_undata	Pelagodoxa_henryana))))))))	(Serenoa_repens	Chamaedorea_seifrizii))	Calamus_caryotoides))	Kingia_australis);
((Nypa_fruticans	((Pseudophoenix_vinifera	Serenoa_repens)	((Sabal_domingensis	Phoenix_dactylifera)	(((Sclerosperma_profizianum	Roystonea_regia)	(Orania_palindan	((((Oenocarpus_bataua	Prestoea_acuminata)	((Heterospathe_cagayanensis	((Kentiopsis_piersoniorum	Dictyosperma_album)	Hydriastele_microspadix))	(Veitchia_spiralis	((Leopoldinia_pulchra	Burretiokentia_grandiflora)	Dypsis_decaryi))))	(Manicaria_saccifera	(Geonoma_undata	Pelagodoxa_henryana)))	((Attalea_speciosa	(Reinhardtia_simplex	(Reinhardtia_paiewonskiana	Reinhardtia_latisecta)))	((Elaeis_guineensis	Elaeis_oleifera)	(Podococcus_barteri	Bactris_major))))))	(Calamus_caryotoides	Chamaedorea_seifrizii)))))	Kingia_australis);
((Nypa_fruticans	((((Pseudophoenix_vinifera	Serenoa_repens)	((Sabal_domingensis	Phoenix_dactylifera)	((Podococcus_barteri	(Sclerosperma_profizianum	(((Reinhardtia_simplex	(Reinhardtia_paiewonskiana	Reinhardtia_latisecta))	((Elaeis_guineensis	Elaeis_oleifera)	(Roystonea_regia	Bactris_major)))	Attalea_speciosa)))	(((Manicaria_saccifera	(Geonoma_undata	Pelagodoxa_henryana))	((Oenocarpus_bataua	Prestoea_acuminata)	((Heterospathe_cagayanensis	((Dictyosperma_album	Kentiopsis_piersoniorum)	Hydriastele_microspadix))	(Veitchia_spiralis	((Leopoldinia_pulchra	Burretiokentia_grandiflora)	Dypsis_decaryi)))))	Orania_palindan))))	Chamaedorea_seifrizii)	Calamus_caryotoides))	Kingia_australis);
((Nypa_fruticans	(Serenoa_repens	((Sabal_domingensis	Phoenix_dactylifera)	((((Elaeis_guineensis	Elaeis_oleifera)	(Attalea_speciosa	(Reinhardtia_simplex	(Reinhardtia_paiewonskiana	Reinhardtia_latisecta))))	(((((Leopoldinia_pulchra	Burretiokentia_grandiflora)	Dypsis_decaryi)	(Heterospathe_cagayanensis	(Hydriastele_microspadix	(Dictyosperma_album	(Veitchia_spiralis	Kentiopsis_piersoniorum)))))	(Prestoea_acuminata	(Oenocarpus_bataua	(Manicaria_saccifera	(Geonoma_undata	Pelagodoxa_henryana)))))	((Podococcus_barteri	Orania_palindan)	(Sclerosperma_profizianum	(Roystonea_regia	Bactris_major)))))	((Pseudophoenix_vinifera	Chamaedorea_seifrizii)	Calamus_caryotoides)))))	Kingia_australis);
((Nypa_fruticans	(Serenoa_repens	((Calamus_caryotoides	((Sabal_domingensis	(Phoenix_dactylifera	((Orania_palindan	(Sclerosperma_profizianum	(Roystonea_regia	Bactris_major)))	((Podococcus_barteri	(((Elaeis_guineensis	Elaeis_oleifera)	(Reinhardtia_paiewonskiana	(Reinhardtia_latisecta	Reinhardtia_simplex)))	Attalea_speciosa))	((Manicaria_saccifera	(Geonoma_undata	Pelagodoxa_henryana))	((Prestoea_acuminata	Oenocarpus_bataua)	(((Leopoldinia_pulchra	Burretiokentia_grandiflora)	Dypsis_decaryi)	((Heterospathe_cagayanensis	(Hydriastele_microspadix	Dictyosperma_album))	(Veitchia_spiralis	Kentiopsis_piersoniorum)))))))))	Pseudophoenix_vinifera))	Chamaedorea_seifrizii)))	Kingia_australis);
((Nypa_fruticans	(Serenoa_repens	(Chamaedorea_seifrizii	(Calamus_caryotoides	((((Bactris_major	(Sclerosperma_profizianum	Roystonea_regia))	(Orania_palindan	((((Prestoea_acuminata	(((Leopoldinia_pulchra	Pelagodoxa_henryana)	Geonoma_undata)	Oenocarpus_bataua))	((Dypsis_decaryi	Burretiokentia_grandiflora)	((Veitchia_spiralis	Kentiopsis_piersoniorum)	(Dictyosperma_album	(Heterospathe_cagayanensis	Hydriastele_microspadix)))))	Manicaria_saccifera)	(((Elaeis_guineensis	Elaeis_oleifera)	(Reinhardtia_paiewonskiana	(Reinhardtia_simplex	Reinhardtia_latisecta)))	(Podococcus_barteri	Attalea_speciosa)))))	Phoenix_dactylifera)	(Pseudophoenix_vinifera	Sabal_domingensis))))))	Kingia_australis);
((Nypa_fruticans	(Serenoa_repens	(Chamaedorea_seifrizii	(((Pseudophoenix_vinifera	Calamus_caryotoides)	(Orania_palindan	((((Prestoea_acuminata	Oenocarpus_bataua)	((Hydriastele_microspadix	(Dypsis_decaryi	(Heterospathe_cagayanensis	(Leopoldinia_pulchra	Burretiokentia_grandiflora))))	((Veitchia_spiralis	Kentiopsis_piersoniorum)	Dictyosperma_album)))	(Manicaria_saccifera	(Pelagodoxa_henryana	Geonoma_undata)))	(Podococcus_barteri	((Bactris_major	(Sclerosperma_profizianum	Roystonea_regia))	((Elaeis_guineensis	Elaeis_oleifera)	((Reinhardtia_simplex	(Reinhardtia_latisecta	Reinhardtia_paiewonskiana))	Attalea_speciosa)))))))	(Sabal_domingensis	Phoenix_dactylifera)))))	Kingia_australis);
((Nypa_fruticans	(Calamus_caryotoides	(Chamaedorea_seifrizii	((Pseudophoenix_vinifera	Serenoa_repens)	((Sabal_domingensis	Phoenix_dactylifera)	(((Podococcus_barteri	((((((Kentiopsis_piersoniorum	Burretiokentia_grandiflora)	Dypsis_decaryi)	((Hydriastele_microspadix	Heterospathe_cagayanensis)	(Veitchia_spiralis	Dictyosperma_album)))	(Prestoea_acuminata	Oenocarpus_bataua))	Leopoldinia_pulchra)	(Pelagodoxa_henryana	Geonoma_undata)))	((((Bactris_major	Roystonea_regia)	(Attalea_speciosa	(Elaeis_guineensis	Elaeis_oleifera)))	(Reinhardtia_simplex	(Reinhardtia_latisecta	(Manicaria_saccifera	Reinhardtia_paiewonskiana))))	Orania_palindan))	Sclerosperma_profizianum))))))	Kingia_australis);
((Nypa_fruticans	(Calamus_caryotoides	(((Pseudophoenix_vinifera	(Sabal_domingensis	Phoenix_dactylifera))	((Orania_palindan	(((Manicaria_saccifera	(Pelagodoxa_henryana	Geonoma_undata))	((Leopoldinia_pulchra	((Burretiokentia_grandiflora	Dypsis_decaryi)	((Hydriastele_microspadix	(Dictyosperma_album	Heterospathe_cagayanensis))	(Kentiopsis_piersoniorum	Veitchia_spiralis))))	(Prestoea_acuminata	Oenocarpus_bataua)))	(Sclerosperma_profizianum	(Bactris_major	Roystonea_regia))))	((((Reinhardtia_simplex	(Reinhardtia_latisecta	Reinhardtia_paiewonskiana))	(Elaeis_guineensis	Elaeis_oleifera))	Podococcus_barteri)	Attalea_speciosa)))	(Chamaedorea_seifrizii	Serenoa_repens))))	Kingia_australis);
((Nypa_fruticans	(Calamus_caryotoides	((Pseudophoenix_vinifera	Serenoa_repens)	(((((Roystonea_regia	Sclerosperma_profizianum)	(((((Reinhardtia_simplex	(Reinhardtia_latisecta	Reinhardtia_paiewonskiana))	((Bactris_major	(Elaeis_guineensis	Elaeis_oleifera))	Attalea_speciosa))	Podococcus_barteri)	((Manicaria_saccifera	(Pelagodoxa_henryana	Geonoma_undata))	(((((Leopoldinia_pulchra	Heterospathe_cagayanensis)	Burretiokentia_grandiflora)	Dypsis_decaryi)	(((Dictyosperma_album	Kentiopsis_piersoniorum)	Hydriastele_microspadix)	Veitchia_spiralis))	(Prestoea_acuminata	Oenocarpus_bataua))))	Orania_palindan))	Phoenix_dactylifera)	Sabal_domingensis)	Chamaedorea_seifrizii))))	Kingia_australis);
((Nypa_fruticans	(Serenoa_repens	(Sabal_domingensis	(Phoenix_dactylifera	((Pseudophoenix_vinifera	Chamaedorea_seifrizii)	((((Reinhardtia_simplex	(Reinhardtia_latisecta	Reinhardtia_paiewonskiana))	((Bactris_major	(Calamus_caryotoides	(Elaeis_guineensis	Elaeis_oleifera)))	Attalea_speciosa))	(Roystonea_regia	Sclerosperma_profizianum))	(((Leopoldinia_pulchra	(Manicaria_saccifera	(Pelagodoxa_henryana	Geonoma_undata)))	((Dypsis_decaryi	((Dictyosperma_album	(Heterospathe_cagayanensis	Hydriastele_microspadix))	(Burretiokentia_grandiflora	(Kentiopsis_piersoniorum	Veitchia_spiralis))))	(Prestoea_acuminata	Oenocarpus_bataua)))	(Podococcus_barteri	Orania_palindan))))))))	Kingia_australis);
((Sabal_domingensis	(Phoenix_dactylifera	((Pseudophoenix_vinifera	(((Bactris_major	(Elaeis_guineensis	Elaeis_oleifera))	(Attalea_speciosa	(Reinhardtia_simplex	(Reinhardtia_latisecta	Reinhardtia_paiewonskiana))))	((((Heterospathe_cagayanensis	Leopoldinia_pulchra)	(Manicaria_saccifera	(Hydriastele_microspadix	(Pelagodoxa_henryana	Geonoma_undata))))	(Prestoea_acuminata	(Oenocarpus_bataua	((Burretiokentia_grandiflora	Dypsis_decaryi)	(Dictyosperma_album	(Kentiopsis_piersoniorum	Veitchia_spiralis))))))	(Podococcus_barteri	((Roystonea_regia	Sclerosperma_profizianum)	Orania_palindan)))))	((Calamus_caryotoides	Chamaedorea_seifrizii)	(Nypa_fruticans	Serenoa_repens)))))	Kingia_australis);
((Nypa_fruticans	(Serenoa_repens	(((Sabal_domingensis	Phoenix_dactylifera)	((Pseudophoenix_vinifera	Calamus_caryotoides)	((Podococcus_barteri	((Reinhardtia_simplex	(Reinhardtia_latisecta	Reinhardtia_paiewonskiana))	((Attalea_speciosa	Bactris_major)	(Elaeis_guineensis	Elaeis_oleifera))))	(((Manicaria_saccifera	(Pelagodoxa_henryana	Geonoma_undata))	(((Burretiokentia_grandiflora	Dypsis_decaryi)	(((Hydriastele_microspadix	Heterospathe_cagayanensis)	Leopoldinia_pulchra)	(Dictyosperma_album	(Kentiopsis_piersoniorum	Veitchia_spiralis))))	(Prestoea_acuminata	Oenocarpus_bataua)))	((Roystonea_regia	Sclerosperma_profizianum)	Orania_palindan)))))	Chamaedorea_seifrizii)))	Kingia_australis);
((Nypa_fruticans	((((Podococcus_barteri	((Reinhardtia_simplex	(Reinhardtia_latisecta	Reinhardtia_paiewonskiana))	(Attalea_speciosa	(Bactris_major	(Elaeis_guineensis	Elaeis_oleifera)))))	(((((Burretiokentia_grandiflora	Dypsis_decaryi)	(Dictyosperma_album	(Kentiopsis_piersoniorum	Veitchia_spiralis)))	(Prestoea_acuminata	Oenocarpus_bataua))	((Leopoldinia_pulchra	Heterospathe_cagayanensis)	(Hydriastele_microspadix	(Manicaria_saccifera	(Pelagodoxa_henryana	Geonoma_undata)))))	((Roystonea_regia	Sclerosperma_profizianum)	Orania_palindan)))	(Calamus_caryotoides	((Pseudophoenix_vinifera	Serenoa_repens)	(Sabal_domingensis	Phoenix_dactylifera))))	Chamaedorea_seifrizii))	Kingia_australis);
((Phoenix_dactylifera	(((Roystonea_regia	Sclerosperma_profizianum)	(Orania_palindan	(Podococcus_barteri	((((Elaeis_guineensis	Elaeis_oleifera)	((Reinhardtia_simplex	(Reinhardtia_latisecta	Reinhardtia_paiewonskiana))	Attalea_speciosa))	Bactris_major)	(((((Leopoldinia_pulchra	(Kentiopsis_piersoniorum	Burretiokentia_grandiflora))	Dypsis_decaryi)	((Heterospathe_cagayanensis	(Hydriastele_microspadix	Dictyosperma_album))	Veitchia_spiralis))	(Prestoea_acuminata	Oenocarpus_bataua))	(Manicaria_saccifera	(Pelagodoxa_henryana	Geonoma_undata)))))))	((Nypa_fruticans	((Calamus_caryotoides	Serenoa_repens)	Chamaedorea_seifrizii))	(Sabal_domingensis	Pseudophoenix_vinifera))))	Kingia_australis);
(((Calamus_caryotoides	((((Sabal_domingensis	Phoenix_dactylifera)	(((((Heterospathe_cagayanensis	(Dictyosperma_album	Hydriastele_microspadix))	Veitchia_spiralis)	(Leopoldinia_pulchra	((Kentiopsis_piersoniorum	Burretiokentia_grandiflora)	Dypsis_decaryi)))	(Oenocarpus_bataua	Prestoea_acuminata))	(((((Manicaria_saccifera	(Pelagodoxa_henryana	Geonoma_undata))	(Reinhardtia_paiewonskiana	(Reinhardtia_latisecta	Reinhardtia_simplex)))	((Sclerosperma_profizianum	((Elaeis_guineensis	Elaeis_oleifera)	Attalea_speciosa))	(Bactris_major	Roystonea_regia)))	Podococcus_barteri)	Orania_palindan)))	Pseudophoenix_vinifera)	(Serenoa_repens	Chamaedorea_seifrizii)))	Nypa_fruticans)	Kingia_australis);
((Nypa_fruticans	(((Orania_palindan	((Bactris_major	Roystonea_regia)	Manicaria_saccifera))	(((((Dictyosperma_album	(Heterospathe_cagayanensis	Hydriastele_microspadix))	((Leopoldinia_pulchra	(Kentiopsis_piersoniorum	Burretiokentia_grandiflora))	Veitchia_spiralis))	Dypsis_decaryi)	(((Pelagodoxa_henryana	Geonoma_undata)	Oenocarpus_bataua)	Prestoea_acuminata))	(((((Reinhardtia_latisecta	Reinhardtia_paiewonskiana)	Reinhardtia_simplex)	(Elaeis_guineensis	Elaeis_oleifera))	Attalea_speciosa)	Podococcus_barteri)))	(((Pseudophoenix_vinifera	Sabal_domingensis)	((Chamaedorea_seifrizii	Calamus_caryotoides)	Serenoa_repens))	(Phoenix_dactylifera	Sclerosperma_profizianum))))	Kingia_australis);
((Nypa_fruticans	(Serenoa_repens	((Sabal_domingensis	Phoenix_dactylifera)	((((((Roystonea_regia	Sclerosperma_profizianum)	((((Reinhardtia_latisecta	Reinhardtia_paiewonskiana)	Reinhardtia_simplex)	Attalea_speciosa)	(Bactris_major	(Elaeis_guineensis	Elaeis_oleifera))))	Podococcus_barteri)	((((Pelagodoxa_henryana	Geonoma_undata)	Manicaria_saccifera)	((((Kentiopsis_piersoniorum	((Heterospathe_cagayanensis	Hydriastele_microspadix)	Dictyosperma_album))	Veitchia_spiralis)	(Leopoldinia_pulchra	(Burretiokentia_grandiflora	Dypsis_decaryi)))	(Oenocarpus_bataua	Prestoea_acuminata)))	Orania_palindan))	Pseudophoenix_vinifera)	(Chamaedorea_seifrizii	Calamus_caryotoides)))))	Kingia_australis);
((Nypa_fruticans	(((Serenoa_repens	(((((Sclerosperma_profizianum	((((Reinhardtia_latisecta	Reinhardtia_paiewonskiana)	Reinhardtia_simplex)	Attalea_speciosa)	(Elaeis_guineensis	Elaeis_oleifera)))	Podococcus_barteri)	((Bactris_major	Roystonea_regia)	((((Pelagodoxa_henryana	Geonoma_undata)	Manicaria_saccifera)	((((Hydriastele_microspadix	(Dictyosperma_album	Heterospathe_cagayanensis))	Veitchia_spiralis)	(Leopoldinia_pulchra	((Kentiopsis_piersoniorum	Burretiokentia_grandiflora)	Dypsis_decaryi)))	(Oenocarpus_bataua	Prestoea_acuminata)))	Orania_palindan)))	(Pseudophoenix_vinifera	Sabal_domingensis))	Phoenix_dactylifera))	Chamaedorea_seifrizii)	Calamus_caryotoides))	Kingia_australis);
((Nypa_fruticans	((((Serenoa_repens	Pseudophoenix_vinifera)	(Sabal_domingensis	Phoenix_dactylifera))	((Orania_palindan	(Podococcus_barteri	((Calamus_caryotoides	((Bactris_major	(Elaeis_guineensis	Elaeis_oleifera))	(((Reinhardtia_latisecta	Reinhardtia_paiewonskiana)	Reinhardtia_simplex)	Attalea_speciosa)))	(Sclerosperma_profizianum	Roystonea_regia))))	(((Pelagodoxa_henryana	Geonoma_undata)	(Leopoldinia_pulchra	Manicaria_saccifera))	(((((Kentiopsis_piersoniorum	Dictyosperma_album)	(Heterospathe_cagayanensis	Hydriastele_microspadix))	Veitchia_spiralis)	(Burretiokentia_grandiflora	Dypsis_decaryi))	(Oenocarpus_bataua	Prestoea_acuminata)))))	Chamaedorea_seifrizii))	Kingia_australis);
((Nypa_fruticans	(((((((Bactris_major	(Elaeis_guineensis	Elaeis_oleifera))	(((Reinhardtia_latisecta	Reinhardtia_paiewonskiana)	Reinhardtia_simplex)	Attalea_speciosa))	(Sclerosperma_profizianum	Roystonea_regia))	((Podococcus_barteri	(((Leopoldinia_pulchra	Pelagodoxa_henryana)	Geonoma_undata)	Manicaria_saccifera))	((((Hydriastele_microspadix	((Kentiopsis_piersoniorum	Dictyosperma_album)	Heterospathe_cagayanensis))	Veitchia_spiralis)	(Burretiokentia_grandiflora	Dypsis_decaryi))	(Oenocarpus_bataua	Prestoea_acuminata))))	Orania_palindan)	(((Serenoa_repens	Sabal_domingensis)	Phoenix_dactylifera)	(Pseudophoenix_vinifera	Chamaedorea_seifrizii)))	Calamus_caryotoides))	Kingia_australis);
((Nypa_fruticans	(((((Attalea_speciosa	((Elaeis_guineensis	Elaeis_oleifera)	(Podococcus_barteri	Bactris_major)))	((Reinhardtia_latisecta	Reinhardtia_paiewonskiana)	Reinhardtia_simplex))	((Orania_palindan	(Sclerosperma_profizianum	Roystonea_regia))	(((Pelagodoxa_henryana	Geonoma_undata)	Manicaria_saccifera)	((((Heterospathe_cagayanensis	(Hydriastele_microspadix	Dictyosperma_album))	(Kentiopsis_piersoniorum	Veitchia_spiralis))	((Leopoldinia_pulchra	Burretiokentia_grandiflora)	Dypsis_decaryi))	(Oenocarpus_bataua	Prestoea_acuminata)))))	((Pseudophoenix_vinifera	(Serenoa_repens	Chamaedorea_seifrizii))	(Sabal_domingensis	Phoenix_dactylifera)))	Calamus_caryotoides))	Kingia_australis);
((Nypa_fruticans	((Chamaedorea_seifrizii	((Phoenix_dactylifera	Sabal_domingensis)	(Pseudophoenix_vinifera	(Calamus_caryotoides	(Sclerosperma_profizianum	(((((Hydriastele_microspadix	(Dictyosperma_album	(Kentiopsis_piersoniorum	Veitchia_spiralis)))	(Heterospathe_cagayanensis	((Leopoldinia_pulchra	Burretiokentia_grandiflora)	Dypsis_decaryi)))	(Oenocarpus_bataua	Prestoea_acuminata))	(((Attalea_speciosa	(Roystonea_regia	Bactris_major))	(Elaeis_guineensis	Elaeis_oleifera))	((Reinhardtia_simplex	(Reinhardtia_paiewonskiana	Reinhardtia_latisecta))	((Pelagodoxa_henryana	Geonoma_undata)	Manicaria_saccifera))))	(Orania_palindan	Podococcus_barteri)))))))	Serenoa_repens))	Kingia_australis);
((Nypa_fruticans	(((Calamus_caryotoides	((Phoenix_dactylifera	(Pseudophoenix_vinifera	(((((Attalea_speciosa	(Bactris_major	(Elaeis_guineensis	Elaeis_oleifera)))	(Reinhardtia_simplex	(Reinhardtia_paiewonskiana	Reinhardtia_latisecta)))	Sclerosperma_profizianum)	((((Pelagodoxa_henryana	Geonoma_undata)	Manicaria_saccifera)	(((Leopoldinia_pulchra	(Kentiopsis_piersoniorum	(Dypsis_decaryi	Burretiokentia_grandiflora)))	(((Hydriastele_microspadix	Heterospathe_cagayanensis)	Dictyosperma_album)	Veitchia_spiralis))	(Oenocarpus_bataua	Prestoea_acuminata)))	Roystonea_regia))	(Orania_palindan	Podococcus_barteri))))	Sabal_domingensis))	Serenoa_repens)	Chamaedorea_seifrizii))	Kingia_australis);
((Sabal_domingensis	(Phoenix_dactylifera	(((Calamus_caryotoides	Nypa_fruticans)	((((Dypsis_decaryi	(Oenocarpus_bataua	Prestoea_acuminata))	(((Veitchia_spiralis	Kentiopsis_piersoniorum)	Burretiokentia_grandiflora)	(Heterospathe_cagayanensis	(Dictyosperma_album	Hydriastele_microspadix))))	((Sclerosperma_profizianum	Roystonea_regia)	((Podococcus_barteri	((Attalea_speciosa	(Bactris_major	(Elaeis_guineensis	Elaeis_oleifera)))	(Reinhardtia_paiewonskiana	(Reinhardtia_latisecta	Reinhardtia_simplex))))	(Geonoma_undata	((Leopoldinia_pulchra	Manicaria_saccifera)	Pelagodoxa_henryana)))))	Orania_palindan))	(Serenoa_repens	(Pseudophoenix_vinifera	Chamaedorea_seifrizii)))))	Kingia_australis);
((((Pseudophoenix_vinifera	Serenoa_repens)	((Calamus_caryotoides	(Sabal_domingensis	(((((Bactris_major	(Sclerosperma_profizianum	Roystonea_regia))	(Attalea_speciosa	((Elaeis_guineensis	Elaeis_oleifera)	(Reinhardtia_simplex	(Reinhardtia_paiewonskiana	Reinhardtia_latisecta)))))	Podococcus_barteri)	(Orania_palindan	(((((Kentiopsis_piersoniorum	Veitchia_spiralis)	((Burretiokentia_grandiflora	Dypsis_decaryi)	Leopoldinia_pulchra))	(Hydriastele_microspadix	(Heterospathe_cagayanensis	Dictyosperma_album)))	(Prestoea_acuminata	Oenocarpus_bataua))	(Manicaria_saccifera	(Geonoma_undata	Pelagodoxa_henryana)))))	Phoenix_dactylifera)))	Chamaedorea_seifrizii))	Nypa_fruticans)	Kingia_australis);
((Burretiokentia_grandiflora	((((Hydriastele_microspadix	Leopoldinia_pulchra)	(((Prestoea_acuminata	Oenocarpus_bataua)	((Manicaria_saccifera	(Geonoma_undata	Pelagodoxa_henryana))	((((Calamus_caryotoides	((Phoenix_dactylifera	Sabal_domingensis)	(Nypa_fruticans	Serenoa_repens)))	(Pseudophoenix_vinifera	Chamaedorea_seifrizii))	(((Sclerosperma_profizianum	Roystonea_regia)	(Attalea_speciosa	((Bactris_major	(Elaeis_guineensis	Elaeis_oleifera))	(Reinhardtia_paiewonskiana	(Reinhardtia_latisecta	Reinhardtia_simplex)))))	Podococcus_barteri))	Orania_palindan)))	(Dictyosperma_album	(Kentiopsis_piersoniorum	Veitchia_spiralis))))	Dypsis_decaryi)	Heterospathe_cagayanensis))	Kingia_australis);
((Nypa_fruticans	(((((Podococcus_barteri	((Attalea_speciosa	((Elaeis_guineensis	Elaeis_oleifera)	Bactris_major))	(Reinhardtia_simplex	(Reinhardtia_paiewonskiana	Reinhardtia_latisecta))))	(((((Heterospathe_cagayanensis	(Hydriastele_microspadix	Dictyosperma_album))	(Leopoldinia_pulchra	((Kentiopsis_piersoniorum	Veitchia_spiralis)	(Dypsis_decaryi	Burretiokentia_grandiflora))))	(Prestoea_acuminata	Oenocarpus_bataua))	(Manicaria_saccifera	(Geonoma_undata	Pelagodoxa_henryana)))	((Sclerosperma_profizianum	Roystonea_regia)	Orania_palindan)))	Pseudophoenix_vinifera)	(Phoenix_dactylifera	Sabal_domingensis))	(Serenoa_repens	(Calamus_caryotoides	Chamaedorea_seifrizii))))	Kingia_australis);
((Sabal_domingensis	((Phoenix_dactylifera	Serenoa_repens)	(((Sclerosperma_profizianum	Roystonea_regia)	((Nypa_fruticans	Orania_palindan)	(((Podococcus_barteri	(((Elaeis_guineensis	Elaeis_oleifera)	Bactris_major)	(Reinhardtia_simplex	(Reinhardtia_paiewonskiana	Reinhardtia_latisecta))))	Attalea_speciosa)	((((Prestoea_acuminata	Oenocarpus_bataua)	Leopoldinia_pulchra)	(Dypsis_decaryi	((Hydriastele_microspadix	Dictyosperma_album)	(Heterospathe_cagayanensis	((Kentiopsis_piersoniorum	Veitchia_spiralis)	Burretiokentia_grandiflora)))))	(Manicaria_saccifera	(Geonoma_undata	Pelagodoxa_henryana))))))	((Pseudophoenix_vinifera	Chamaedorea_seifrizii)	Calamus_caryotoides))))	Kingia_australis);
((Sabal_domingensis	(((Phoenix_dactylifera	(Pseudophoenix_vinifera	Chamaedorea_seifrizii))	(((Podococcus_barteri	(((Attalea_speciosa	(Bactris_major	(Elaeis_guineensis	Elaeis_oleifera)))	(Reinhardtia_simplex	(Reinhardtia_paiewonskiana	Reinhardtia_latisecta)))	(Sclerosperma_profizianum	Roystonea_regia)))	(Orania_palindan	((((Burretiokentia_grandiflora	Dypsis_decaryi)	((Hydriastele_microspadix	((Kentiopsis_piersoniorum	Veitchia_spiralis)	Dictyosperma_album))	Heterospathe_cagayanensis))	(Prestoea_acuminata	Oenocarpus_bataua))	((Leopoldinia_pulchra	Manicaria_saccifera)	(Geonoma_undata	Pelagodoxa_henryana)))))	(Calamus_caryotoides	Nypa_fruticans)))	Serenoa_repens))	Kingia_australis);
((Nypa_fruticans	((((Chamaedorea_seifrizii	(Serenoa_repens	(Phoenix_dactylifera	Sabal_domingensis)))	Calamus_caryotoides)	Pseudophoenix_vinifera)	((Podococcus_barteri	((Attalea_speciosa	((Elaeis_guineensis	Elaeis_oleifera)	(Reinhardtia_simplex	(Reinhardtia_paiewonskiana	Reinhardtia_latisecta))))	Sclerosperma_profizianum))	(Orania_palindan	((((Geonoma_undata	(Pelagodoxa_henryana	Manicaria_saccifera))	((Hydriastele_microspadix	(Heterospathe_cagayanensis	Dictyosperma_album))	(Leopoldinia_pulchra	((Kentiopsis_piersoniorum	Veitchia_spiralis)	(Burretiokentia_grandiflora	Dypsis_decaryi)))))	(Prestoea_acuminata	Oenocarpus_bataua))	(Bactris_major	Roystonea_regia))))))	Kingia_australis);
((Sabal_domingensis	((((Phoenix_dactylifera	((((((Reinhardtia_paiewonskiana	(Reinhardtia_latisecta	Reinhardtia_simplex))	(Attalea_speciosa	(Bactris_major	(Elaeis_guineensis	Elaeis_oleifera))))	((Manicaria_saccifera	(Geonoma_undata	Pelagodoxa_henryana))	((((Veitchia_spiralis	(Kentiopsis_piersoniorum	(Hydriastele_microspadix	(Heterospathe_cagayanensis	Dictyosperma_album))))	(Burretiokentia_grandiflora	Dypsis_decaryi))	Leopoldinia_pulchra)	(Prestoea_acuminata	Oenocarpus_bataua))))	Podococcus_barteri)	Orania_palindan)	(Roystonea_regia	Sclerosperma_profizianum)))	(Calamus_caryotoides	Chamaedorea_seifrizii))	(Serenoa_repens	Nypa_fruticans))	Pseudophoenix_vinifera))	Kingia_australis);
((Nypa_fruticans	(((((Manicaria_saccifera	(Geonoma_undata	(Leopoldinia_pulchra	Pelagodoxa_henryana)))	(((Veitchia_spiralis	(Hydriastele_microspadix	(Heterospathe_cagayanensis	Dictyosperma_album)))	((Kentiopsis_piersoniorum	Burretiokentia_grandiflora)	Dypsis_decaryi))	(Prestoea_acuminata	Oenocarpus_bataua)))	(Podococcus_barteri	((Attalea_speciosa	(Reinhardtia_simplex	(Reinhardtia_latisecta	Reinhardtia_paiewonskiana)))	(Bactris_major	(Elaeis_guineensis	Elaeis_oleifera)))))	(Orania_palindan	(Roystonea_regia	Sclerosperma_profizianum)))	(((Calamus_caryotoides	Chamaedorea_seifrizii)	(Pseudophoenix_vinifera	Serenoa_repens))	(Phoenix_dactylifera	Sabal_domingensis))))	Kingia_australis);
((Nypa_fruticans	(((((((((((Veitchia_spiralis	Dictyosperma_album)	Heterospathe_cagayanensis)	Hydriastele_microspadix)	(Leopoldinia_pulchra	((Kentiopsis_piersoniorum	Burretiokentia_grandiflora)	Dypsis_decaryi)))	(Prestoea_acuminata	((Geonoma_undata	Pelagodoxa_henryana)	Oenocarpus_bataua)))	(Sclerosperma_profizianum	((Attalea_speciosa	((Reinhardtia_simplex	(Reinhardtia_latisecta	Reinhardtia_paiewonskiana))	(Elaeis_guineensis	Elaeis_oleifera)))	Bactris_major)))	(Orania_palindan	Roystonea_regia))	(Pseudophoenix_vinifera	Manicaria_saccifera))	Podococcus_barteri)	((Chamaedorea_seifrizii	Serenoa_repens)	(Phoenix_dactylifera	Sabal_domingensis)))	Calamus_caryotoides))	Kingia_australis);
((Nypa_fruticans	(((Serenoa_repens	(Phoenix_dactylifera	Sabal_domingensis))	((Chamaedorea_seifrizii	((Podococcus_barteri	(((Reinhardtia_simplex	(Reinhardtia_latisecta	Reinhardtia_paiewonskiana))	((Elaeis_guineensis	Elaeis_oleifera)	Attalea_speciosa))	Sclerosperma_profizianum))	((Roystonea_regia	Bactris_major)	(Orania_palindan	((Dictyosperma_album	((Hydriastele_microspadix	Heterospathe_cagayanensis)	(((Kentiopsis_piersoniorum	Veitchia_spiralis)	(Burretiokentia_grandiflora	Dypsis_decaryi))	Leopoldinia_pulchra)))	(Prestoea_acuminata	((Geonoma_undata	Pelagodoxa_henryana)	Oenocarpus_bataua)))))))	(Manicaria_saccifera	Pseudophoenix_vinifera)))	Calamus_caryotoides))	Kingia_australis);
((Nypa_fruticans	((Chamaedorea_seifrizii	((Pseudophoenix_vinifera	Serenoa_repens)	(((Orania_palindan	((((Prestoea_acuminata	Oenocarpus_bataua)	((Veitchia_spiralis	Dictyosperma_album)	((((Leopoldinia_pulchra	(Kentiopsis_piersoniorum	Burretiokentia_grandiflora))	Heterospathe_cagayanensis)	Hydriastele_microspadix)	Dypsis_decaryi)))	((Attalea_speciosa	(Podococcus_barteri	((Sclerosperma_profizianum	(Bactris_major	Roystonea_regia))	(Elaeis_oleifera	Elaeis_guineensis))))	(Reinhardtia_simplex	(Reinhardtia_latisecta	Reinhardtia_paiewonskiana))))	(Manicaria_saccifera	(Pelagodoxa_henryana	Geonoma_undata))))	Sabal_domingensis)	Phoenix_dactylifera)))	Calamus_caryotoides))	Kingia_australis);
((Nypa_fruticans	((((((Orania_palindan	(Bactris_major	(Roystonea_regia	Sclerosperma_profizianum)))	Leopoldinia_pulchra)	((Podococcus_barteri	((Prestoea_acuminata	Oenocarpus_bataua)	((Pelagodoxa_henryana	Geonoma_undata)	((Veitchia_spiralis	Dictyosperma_album)	((Hydriastele_microspadix	(Dypsis_decaryi	(Kentiopsis_piersoniorum	Burretiokentia_grandiflora)))	Heterospathe_cagayanensis)))))	((Elaeis_oleifera	Elaeis_guineensis)	(Attalea_speciosa	(Manicaria_saccifera	(Reinhardtia_simplex	(Reinhardtia_latisecta	Reinhardtia_paiewonskiana)))))))	(Sabal_domingensis	Phoenix_dactylifera))	(Chamaedorea_seifrizii	(Pseudophoenix_vinifera	Serenoa_repens)))	Calamus_caryotoides))	Kingia_australis);
((Nypa_fruticans	((Chamaedorea_seifrizii	(Serenoa_repens	((Sabal_domingensis	Phoenix_dactylifera)	(Pseudophoenix_vinifera	((((((((Veitchia_spiralis	(Dictyosperma_album	(Heterospathe_cagayanensis	Hydriastele_microspadix)))	(Dypsis_decaryi	(Kentiopsis_piersoniorum	Burretiokentia_grandiflora)))	(Prestoea_acuminata	Oenocarpus_bataua))	((Manicaria_saccifera	(Pelagodoxa_henryana	Geonoma_undata))	Leopoldinia_pulchra))	Podococcus_barteri)	((Attalea_speciosa	((Reinhardtia_simplex	(Reinhardtia_latisecta	Reinhardtia_paiewonskiana))	(Bactris_major	(Elaeis_oleifera	Elaeis_guineensis))))	Roystonea_regia))	Orania_palindan)	Sclerosperma_profizianum)))))	Calamus_caryotoides))	Kingia_australis);
((Nypa_fruticans	((((((Roystonea_regia	Bactris_major)	(Orania_palindan	((Manicaria_saccifera	(Pelagodoxa_henryana	Geonoma_undata))	((((Dictyosperma_album	Heterospathe_cagayanensis)	(Hydriastele_microspadix	Veitchia_spiralis))	(Dypsis_decaryi	((Burretiokentia_grandiflora	Kentiopsis_piersoniorum)	Leopoldinia_pulchra)))	(Prestoea_acuminata	Oenocarpus_bataua)))))	Podococcus_barteri)	((Elaeis_oleifera	Elaeis_guineensis)	(Attalea_speciosa	(Reinhardtia_simplex	(Reinhardtia_latisecta	Reinhardtia_paiewonskiana)))))	Sclerosperma_profizianum)	(((Calamus_caryotoides	Chamaedorea_seifrizii)	Serenoa_repens)	((Sabal_domingensis	Phoenix_dactylifera)	Pseudophoenix_vinifera))))	Kingia_australis);
((Nypa_fruticans	((((Pseudophoenix_vinifera	Serenoa_repens)	(Sabal_domingensis	Phoenix_dactylifera))	(Chamaedorea_seifrizii	((((Orania_palindan	Podococcus_barteri)	Leopoldinia_pulchra)	(((Dictyosperma_album	(Heterospathe_cagayanensis	Hydriastele_microspadix))	((Dypsis_decaryi	Burretiokentia_grandiflora)	(Kentiopsis_piersoniorum	Veitchia_spiralis)))	((Manicaria_saccifera	(Pelagodoxa_henryana	Geonoma_undata))	(Prestoea_acuminata	Oenocarpus_bataua))))	((Attalea_speciosa	((Reinhardtia_simplex	(Reinhardtia_latisecta	Reinhardtia_paiewonskiana))	(Elaeis_oleifera	Elaeis_guineensis)))	(Sclerosperma_profizianum	(Roystonea_regia	Bactris_major))))))	Calamus_caryotoides))	Kingia_australis);
((Nypa_fruticans	((Serenoa_repens	((((Sabal_domingensis	Phoenix_dactylifera)	Pseudophoenix_vinifera)	((Orania_palindan	Podococcus_barteri)	(((Prestoea_acuminata	Oenocarpus_bataua)	((Heterospathe_cagayanensis	(Hydriastele_microspadix	Dictyosperma_album))	(Leopoldinia_pulchra	((Dypsis_decaryi	Burretiokentia_grandiflora)	(Kentiopsis_piersoniorum	Veitchia_spiralis)))))	(((Pelagodoxa_henryana	Geonoma_undata)	Manicaria_saccifera)	(((Reinhardtia_simplex	(Reinhardtia_latisecta	Reinhardtia_paiewonskiana))	(Elaeis_oleifera	Elaeis_guineensis))	((Sclerosperma_profizianum	(Roystonea_regia	Bactris_major))	Attalea_speciosa))))))	Chamaedorea_seifrizii))	Calamus_caryotoides))	Kingia_australis);
((Nypa_fruticans	((Chamaedorea_seifrizii	(Serenoa_repens	(Sabal_domingensis	(Phoenix_dactylifera	((Orania_palindan	(((((Pelagodoxa_henryana	Geonoma_undata)	Manicaria_saccifera)	((Prestoea_acuminata	Oenocarpus_bataua)	((Dictyosperma_album	(Heterospathe_cagayanensis	Hydriastele_microspadix))	(Leopoldinia_pulchra	((Dypsis_decaryi	Burretiokentia_grandiflora)	(Kentiopsis_piersoniorum	Veitchia_spiralis))))))	((Elaeis_oleifera	Elaeis_guineensis)	((Pseudophoenix_vinifera	Attalea_speciosa)	(Reinhardtia_simplex	(Reinhardtia_latisecta	Reinhardtia_paiewonskiana)))))	(Sclerosperma_profizianum	(Roystonea_regia	Bactris_major))))	Podococcus_barteri)))))	Calamus_caryotoides))	Kingia_australis);
((Nypa_fruticans	((Chamaedorea_seifrizii	((Pseudophoenix_vinifera	Sabal_domingensis)	((Calamus_caryotoides	Serenoa_repens)	Phoenix_dactylifera)))	(((Podococcus_barteri	((Pelagodoxa_henryana	Geonoma_undata)	Manicaria_saccifera))	(((Sclerosperma_profizianum	(Roystonea_regia	Bactris_major))	((Elaeis_oleifera	Elaeis_guineensis)	(Reinhardtia_simplex	(Reinhardtia_latisecta	Reinhardtia_paiewonskiana))))	Attalea_speciosa))	(Orania_palindan	((((Dictyosperma_album	(Heterospathe_cagayanensis	Hydriastele_microspadix))	(Leopoldinia_pulchra	(Burretiokentia_grandiflora	(Kentiopsis_piersoniorum	Veitchia_spiralis))))	Dypsis_decaryi)	(Prestoea_acuminata	Oenocarpus_bataua))))))	Kingia_australis);
((Nypa_fruticans	((Chamaedorea_seifrizii	(Serenoa_repens	((((((((Leopoldinia_pulchra	(Kentiopsis_piersoniorum	Veitchia_spiralis))	(Dypsis_decaryi	Burretiokentia_grandiflora))	(Dictyosperma_album	(Heterospathe_cagayanensis	Hydriastele_microspadix)))	(Prestoea_acuminata	Oenocarpus_bataua))	((Pelagodoxa_henryana	Geonoma_undata)	Manicaria_saccifera))	((Podococcus_barteri	((Sclerosperma_profizianum	(Roystonea_regia	Bactris_major))	((Elaeis_oleifera	Elaeis_guineensis)	(Attalea_speciosa	(Reinhardtia_simplex	(Reinhardtia_latisecta	Reinhardtia_paiewonskiana))))))	Orania_palindan))	Phoenix_dactylifera)	(Pseudophoenix_vinifera	Sabal_domingensis))))	Calamus_caryotoides))	Kingia_australis);
((Chamaedorea_seifrizii	(Calamus_caryotoides	((((Podococcus_barteri	((Sclerosperma_profizianum	(Roystonea_regia	Bactris_major))	((Reinhardtia_paiewonskiana	(((Pelagodoxa_henryana	Geonoma_undata)	Manicaria_saccifera)	(Reinhardtia_simplex	Reinhardtia_latisecta)))	((Elaeis_oleifera	Elaeis_guineensis)	Attalea_speciosa))))	Orania_palindan)	(((((Dypsis_decaryi	Burretiokentia_grandiflora)	Veitchia_spiralis)	((Kentiopsis_piersoniorum	Hydriastele_microspadix)	Dictyosperma_album))	(Heterospathe_cagayanensis	Leopoldinia_pulchra))	(Prestoea_acuminata	Oenocarpus_bataua)))	((Phoenix_dactylifera	Sabal_domingensis)	(Pseudophoenix_vinifera	(Nypa_fruticans	Serenoa_repens))))))	Kingia_australis);
(((Calamus_caryotoides	(Chamaedorea_seifrizii	(Serenoa_repens	((((Sclerosperma_profizianum	(Bactris_major	Roystonea_regia))	((Pseudophoenix_vinifera	Attalea_speciosa)	(((Reinhardtia_simplex	(Reinhardtia_paiewonskiana	Reinhardtia_latisecta))	(Elaeis_oleifera	Elaeis_guineensis))	Podococcus_barteri)))	((((Pelagodoxa_henryana	Geonoma_undata)	Manicaria_saccifera)	(((Veitchia_spiralis	(Hydriastele_microspadix	Dictyosperma_album))	(Heterospathe_cagayanensis	(Leopoldinia_pulchra	(Kentiopsis_piersoniorum	(Dypsis_decaryi	Burretiokentia_grandiflora)))))	(Prestoea_acuminata	Oenocarpus_bataua)))	Orania_palindan))	(Sabal_domingensis	Phoenix_dactylifera)))))	Nypa_fruticans)	Kingia_australis);
(((Calamus_caryotoides	((((((Sclerosperma_profizianum	(Bactris_major	Roystonea_regia))	((Attalea_speciosa	(Reinhardtia_simplex	(Reinhardtia_paiewonskiana	Reinhardtia_latisecta)))	(Elaeis_oleifera	Elaeis_guineensis)))	((Manicaria_saccifera	((Prestoea_acuminata	((Pelagodoxa_henryana	Geonoma_undata)	Oenocarpus_bataua))	(((Kentiopsis_piersoniorum	(Burretiokentia_grandiflora	Leopoldinia_pulchra))	Dypsis_decaryi)	(Dictyosperma_album	(Veitchia_spiralis	Heterospathe_cagayanensis)))))	(Podococcus_barteri	Orania_palindan)))	Hydriastele_microspadix)	((Pseudophoenix_vinifera	Sabal_domingensis)	Phoenix_dactylifera))	(Chamaedorea_seifrizii	Serenoa_repens)))	Nypa_fruticans)	Kingia_australis);
((((((((Bactris_major	Roystonea_regia)	((Elaeis_oleifera	Elaeis_guineensis)	Attalea_speciosa))	((Reinhardtia_simplex	(Reinhardtia_paiewonskiana	Reinhardtia_latisecta))	Podococcus_barteri))	(((((Leopoldinia_pulchra	Pelagodoxa_henryana)	Geonoma_undata)	Manicaria_saccifera)	((Oenocarpus_bataua	Prestoea_acuminata)	((Veitchia_spiralis	(Burretiokentia_grandiflora	Dypsis_decaryi))	((Kentiopsis_piersoniorum	(Hydriastele_microspadix	Heterospathe_cagayanensis))	Dictyosperma_album))))	Orania_palindan))	Sclerosperma_profizianum)	((Pseudophoenix_vinifera	Calamus_caryotoides)	((Chamaedorea_seifrizii	Serenoa_repens)	(Sabal_domingensis	Phoenix_dactylifera))))	Nypa_fruticans)	Kingia_australis);
((((((((Podococcus_barteri	((Elaeis_oleifera	Elaeis_guineensis)	Attalea_speciosa))	(Sclerosperma_profizianum	(Bactris_major	Roystonea_regia)))	(Reinhardtia_simplex	(Reinhardtia_paiewonskiana	Reinhardtia_latisecta)))	((Manicaria_saccifera	((Pelagodoxa_henryana	Geonoma_undata)	(Leopoldinia_pulchra	((((Burretiokentia_grandiflora	(Veitchia_spiralis	Kentiopsis_piersoniorum))	(Dictyosperma_album	(Hydriastele_microspadix	Heterospathe_cagayanensis)))	Dypsis_decaryi)	(Oenocarpus_bataua	Prestoea_acuminata)))))	Orania_palindan))	((Calamus_caryotoides	(Pseudophoenix_vinifera	Serenoa_repens))	(Sabal_domingensis	Phoenix_dactylifera)))	Chamaedorea_seifrizii)	Nypa_fruticans)	Kingia_australis);
(((Calamus_caryotoides	Chamaedorea_seifrizii)	((Nypa_fruticans	Serenoa_repens)	((Pseudophoenix_vinifera	Sabal_domingensis)	(Phoenix_dactylifera	((Orania_palindan	(Manicaria_saccifera	((Pelagodoxa_henryana	Geonoma_undata)	(((Veitchia_spiralis	(Dictyosperma_album	(Hydriastele_microspadix	Heterospathe_cagayanensis)))	((Burretiokentia_grandiflora	(Dypsis_decaryi	Kentiopsis_piersoniorum))	Leopoldinia_pulchra))	(Oenocarpus_bataua	Prestoea_acuminata)))))	(((((Reinhardtia_simplex	(Reinhardtia_paiewonskiana	Reinhardtia_latisecta))	(Elaeis_oleifera	Elaeis_guineensis))	(Sclerosperma_profizianum	(Bactris_major	Roystonea_regia)))	Attalea_speciosa)	Podococcus_barteri))))))	Kingia_australis);
((Sabal_domingensis	(((Sclerosperma_profizianum	Phoenix_dactylifera)	((Nypa_fruticans	((Orania_palindan	(((((Dictyosperma_album	(Hydriastele_microspadix	(Heterospathe_cagayanensis	Veitchia_spiralis)))	(((Burretiokentia_grandiflora	Kentiopsis_piersoniorum)	Leopoldinia_pulchra)	Dypsis_decaryi))	(Oenocarpus_bataua	Prestoea_acuminata))	(Manicaria_saccifera	(Pelagodoxa_henryana	Geonoma_undata)))	Roystonea_regia))	((Bactris_major	((Elaeis_oleifera	Elaeis_guineensis)	(Attalea_speciosa	(Reinhardtia_paiewonskiana	(Reinhardtia_latisecta	Reinhardtia_simplex)))))	Podococcus_barteri)))	(Chamaedorea_seifrizii	(Calamus_caryotoides	Serenoa_repens))))	Pseudophoenix_vinifera))	Kingia_australis);
((Nypa_fruticans	(Calamus_caryotoides	(Serenoa_repens	(((((Orania_palindan	((((Veitchia_spiralis	Dictyosperma_album)	(Hydriastele_microspadix	(Heterospathe_cagayanensis	(((Dypsis_decaryi	Burretiokentia_grandiflora)	Kentiopsis_piersoniorum)	Leopoldinia_pulchra))))	(Oenocarpus_bataua	Prestoea_acuminata))	(Manicaria_saccifera	(Pelagodoxa_henryana	Geonoma_undata))))	((((Sclerosperma_profizianum	(Roystonea_regia	Bactris_major))	(Elaeis_oleifera	Elaeis_guineensis))	(Attalea_speciosa	(Reinhardtia_simplex	(Reinhardtia_paiewonskiana	Reinhardtia_latisecta))))	Podococcus_barteri))	Chamaedorea_seifrizii)	Pseudophoenix_vinifera)	(Sabal_domingensis	Phoenix_dactylifera)))))	Kingia_australis);
((Nypa_fruticans	((Serenoa_repens	(Calamus_caryotoides	(((((((Roystonea_regia	Sclerosperma_profizianum)	((Attalea_speciosa	(Bactris_major	(Elaeis_oleifera	Elaeis_guineensis)))	(Reinhardtia_simplex	(Reinhardtia_paiewonskiana	Reinhardtia_latisecta))))	Podococcus_barteri)	(((Dypsis_decaryi	(Oenocarpus_bataua	Prestoea_acuminata))	((Kentiopsis_piersoniorum	(Veitchia_spiralis	Burretiokentia_grandiflora))	((Hydriastele_microspadix	Heterospathe_cagayanensis)	Dictyosperma_album)))	(Leopoldinia_pulchra	(Manicaria_saccifera	(Pelagodoxa_henryana	Geonoma_undata)))))	Orania_palindan)	(Pseudophoenix_vinifera	Sabal_domingensis))	Phoenix_dactylifera)))	Chamaedorea_seifrizii))	Kingia_australis);
((Nypa_fruticans	(((Serenoa_repens	((Pseudophoenix_vinifera	Sabal_domingensis)	(((((((Elaeis_oleifera	Elaeis_guineensis)	Bactris_major)	Attalea_speciosa)	(Reinhardtia_paiewonskiana	(Reinhardtia_latisecta	Reinhardtia_simplex)))	Podococcus_barteri)	(((Leopoldinia_pulchra	(Manicaria_saccifera	(Pelagodoxa_henryana	Geonoma_undata)))	((Oenocarpus_bataua	Prestoea_acuminata)	(((Dictyosperma_album	Veitchia_spiralis)	Heterospathe_cagayanensis)	(Hydriastele_microspadix	(Dypsis_decaryi	(Kentiopsis_piersoniorum	Burretiokentia_grandiflora))))))	(Orania_palindan	(Sclerosperma_profizianum	Roystonea_regia))))	Phoenix_dactylifera)))	Chamaedorea_seifrizii)	Calamus_caryotoides))	Kingia_australis);
((Nypa_fruticans	((((Sabal_domingensis	Phoenix_dactylifera)	(Pseudophoenix_vinifera	((((Manicaria_saccifera	(Pelagodoxa_henryana	Leopoldinia_pulchra))	(Podococcus_barteri	Geonoma_undata))	((Roystonea_regia	Sclerosperma_profizianum)	Orania_palindan))	((((Elaeis_oleifera	Elaeis_guineensis)	Bactris_major)	(Attalea_speciosa	(Reinhardtia_paiewonskiana	(Reinhardtia_latisecta	Reinhardtia_simplex))))	((Oenocarpus_bataua	Prestoea_acuminata)	((Heterospathe_cagayanensis	((Dictyosperma_album	(Kentiopsis_piersoniorum	Veitchia_spiralis))	Hydriastele_microspadix))	(Dypsis_decaryi	Burretiokentia_grandiflora)))))))	(Calamus_caryotoides	Chamaedorea_seifrizii))	Serenoa_repens))	Kingia_australis);
(((Serenoa_repens	((Calamus_caryotoides	Chamaedorea_seifrizii)	((Phoenix_dactylifera	((((Manicaria_saccifera	(Geonoma_undata	Pelagodoxa_henryana))	((((Roystonea_regia	Bactris_major)	Sclerosperma_profizianum)	(((Reinhardtia_paiewonskiana	Reinhardtia_latisecta)	Reinhardtia_simplex)	((Elaeis_guineensis	Elaeis_oleifera)	Attalea_speciosa)))	Podococcus_barteri))	Orania_palindan)	(Dypsis_decaryi	(((Burretiokentia_grandiflora	((Veitchia_spiralis	Kentiopsis_piersoniorum)	Leopoldinia_pulchra))	(Dictyosperma_album	(Hydriastele_microspadix	Heterospathe_cagayanensis)))	(Oenocarpus_bataua	Prestoea_acuminata)))))	(Pseudophoenix_vinifera	Sabal_domingensis))))	Nypa_fruticans)	Kingia_australis);
((((((Chamaedorea_seifrizii	((((Manicaria_saccifera	(Geonoma_undata	Pelagodoxa_henryana))	(((Dypsis_decaryi	(Kentiopsis_piersoniorum	(Leopoldinia_pulchra	Burretiokentia_grandiflora)))	(Veitchia_spiralis	(Dictyosperma_album	(Hydriastele_microspadix	Heterospathe_cagayanensis))))	(Oenocarpus_bataua	Prestoea_acuminata)))	((Roystonea_regia	Sclerosperma_profizianum)	((Bactris_major	(Elaeis_guineensis	Elaeis_oleifera))	(Attalea_speciosa	((Reinhardtia_paiewonskiana	Reinhardtia_latisecta)	Reinhardtia_simplex)))))	(Podococcus_barteri	Orania_palindan)))	(Sabal_domingensis	Phoenix_dactylifera))	(Pseudophoenix_vinifera	Serenoa_repens))	Calamus_caryotoides)	Nypa_fruticans)	Kingia_australis);
((Sabal_domingensis	(Phoenix_dactylifera	((((Calamus_caryotoides	Nypa_fruticans)	Chamaedorea_seifrizii)	Serenoa_repens)	(Pseudophoenix_vinifera	((((((Pelagodoxa_henryana	Geonoma_undata)	Podococcus_barteri)	(((Bactris_major	Roystonea_regia)	Sclerosperma_profizianum)	(Attalea_speciosa	((Reinhardtia_paiewonskiana	(Reinhardtia_latisecta	Reinhardtia_simplex))	(Elaeis_guineensis	Elaeis_oleifera)))))	(((Dypsis_decaryi	(Hydriastele_microspadix	(Heterospathe_cagayanensis	(Leopoldinia_pulchra	Burretiokentia_grandiflora))))	((Kentiopsis_piersoniorum	Veitchia_spiralis)	Dictyosperma_album))	(Oenocarpus_bataua	Prestoea_acuminata)))	Manicaria_saccifera)	Orania_palindan)))))	Kingia_australis);
((Nypa_fruticans	((((Orania_palindan	((((Attalea_speciosa	(Elaeis_guineensis	Elaeis_oleifera))	((Bactris_major	Roystonea_regia)	Sclerosperma_profizianum))	(Podococcus_barteri	(Reinhardtia_simplex	((Manicaria_saccifera	((Leopoldinia_pulchra	Pelagodoxa_henryana)	Geonoma_undata))	(Reinhardtia_paiewonskiana	Reinhardtia_latisecta)))))	((((Heterospathe_cagayanensis	Hydriastele_microspadix)	Dictyosperma_album)	((Kentiopsis_piersoniorum	Veitchia_spiralis)	(Burretiokentia_grandiflora	Dypsis_decaryi)))	(Oenocarpus_bataua	Prestoea_acuminata))))	(Sabal_domingensis	Phoenix_dactylifera))	(Chamaedorea_seifrizii	(Pseudophoenix_vinifera	Serenoa_repens)))	Calamus_caryotoides))	Kingia_australis);
((Nypa_fruticans	((Chamaedorea_seifrizii	(((((Podococcus_barteri	Orania_palindan)	((((Elaeis_guineensis	Elaeis_oleifera)	Bactris_major)	(Attalea_speciosa	((Reinhardtia_latisecta	Reinhardtia_simplex)	Reinhardtia_paiewonskiana)))	((Manicaria_saccifera	((Leopoldinia_pulchra	Pelagodoxa_henryana)	Geonoma_undata))	((((Heterospathe_cagayanensis	Hydriastele_microspadix)	Dictyosperma_album)	((Kentiopsis_piersoniorum	Veitchia_spiralis)	(Burretiokentia_grandiflora	Dypsis_decaryi)))	(Oenocarpus_bataua	Prestoea_acuminata)))))	(Roystonea_regia	Sclerosperma_profizianum))	(Sabal_domingensis	Phoenix_dactylifera))	(Pseudophoenix_vinifera	Serenoa_repens)))	Calamus_caryotoides))	Kingia_australis);
((Nypa_fruticans	((Chamaedorea_seifrizii	((((Leopoldinia_pulchra	Manicaria_saccifera)	(Orania_palindan	((Podococcus_barteri	((Roystonea_regia	Sclerosperma_profizianum)	(((Elaeis_guineensis	Elaeis_oleifera)	Bactris_major)	(Attalea_speciosa	(Reinhardtia_simplex	(Reinhardtia_paiewonskiana	Reinhardtia_latisecta))))))	((Hydriastele_microspadix	((Dictyosperma_album	(Kentiopsis_piersoniorum	Veitchia_spiralis))	((Heterospathe_cagayanensis	Burretiokentia_grandiflora)	Dypsis_decaryi)))	((Pelagodoxa_henryana	Geonoma_undata)	(Oenocarpus_bataua	Prestoea_acuminata))))))	(Sabal_domingensis	Phoenix_dactylifera))	(Pseudophoenix_vinifera	Serenoa_repens)))	Calamus_caryotoides))	Kingia_australis);
((Nypa_fruticans	(((((Manicaria_saccifera	((((Hydriastele_microspadix	Dictyosperma_album)	Heterospathe_cagayanensis)	((Kentiopsis_piersoniorum	Veitchia_spiralis)	Burretiokentia_grandiflora))	(Dypsis_decaryi	(Prestoea_acuminata	((Leopoldinia_pulchra	(Pelagodoxa_henryana	Geonoma_undata))	Oenocarpus_bataua)))))	(Podococcus_barteri	(((Bactris_major	Roystonea_regia)	Sclerosperma_profizianum)	((Reinhardtia_simplex	(Reinhardtia_paiewonskiana	Reinhardtia_latisecta))	((Elaeis_guineensis	Elaeis_oleifera)	Attalea_speciosa)))))	Orania_palindan)	(((Serenoa_repens	Sabal_domingensis)	Phoenix_dactylifera)	(Pseudophoenix_vinifera	Chamaedorea_seifrizii)))	Calamus_caryotoides))	Kingia_australis);
((Nypa_fruticans	((((Podococcus_barteri	((Reinhardtia_simplex	(Reinhardtia_paiewonskiana	Reinhardtia_latisecta))	(Attalea_speciosa	((Elaeis_guineensis	Elaeis_oleifera)	((Bactris_major	Roystonea_regia)	Sclerosperma_profizianum)))))	((Geonoma_undata	(Manicaria_saccifera	Pelagodoxa_henryana))	(Leopoldinia_pulchra	(((Burretiokentia_grandiflora	(((Dictyosperma_album	(Kentiopsis_piersoniorum	Hydriastele_microspadix))	Heterospathe_cagayanensis)	Veitchia_spiralis))	Dypsis_decaryi)	(Oenocarpus_bataua	Prestoea_acuminata)))))	Orania_palindan)	((Serenoa_repens	(Calamus_caryotoides	Chamaedorea_seifrizii))	((Sabal_domingensis	Phoenix_dactylifera)	Pseudophoenix_vinifera))))	Kingia_australis);
((Nypa_fruticans	(Serenoa_repens	((Calamus_caryotoides	Chamaedorea_seifrizii)	(((Sabal_domingensis	Phoenix_dactylifera)	Pseudophoenix_vinifera)	(((Podococcus_barteri	(((Bactris_major	Roystonea_regia)	Sclerosperma_profizianum)	(Attalea_speciosa	((Reinhardtia_paiewonskiana	(Reinhardtia_latisecta	Reinhardtia_simplex))	(Elaeis_guineensis	Elaeis_oleifera)))))	((Manicaria_saccifera	(Pelagodoxa_henryana	Geonoma_undata))	(((Oenocarpus_bataua	Prestoea_acuminata)	((Leopoldinia_pulchra	Burretiokentia_grandiflora)	(((Dictyosperma_album	(Kentiopsis_piersoniorum	Hydriastele_microspadix))	Heterospathe_cagayanensis)	Veitchia_spiralis)))	Dypsis_decaryi)))	Orania_palindan)))))	Kingia_australis);
((Nypa_fruticans	((Chamaedorea_seifrizii	((Pseudophoenix_vinifera	Serenoa_repens)	((((((Bactris_major	Roystonea_regia)	Sclerosperma_profizianum)	(Attalea_speciosa	((Reinhardtia_simplex	((Manicaria_saccifera	Reinhardtia_paiewonskiana)	Reinhardtia_latisecta))	(Elaeis_guineensis	Elaeis_oleifera))))	((Oenocarpus_bataua	Prestoea_acuminata)	((Pelagodoxa_henryana	Geonoma_undata)	(((Dypsis_decaryi	Burretiokentia_grandiflora)	(((Leopoldinia_pulchra	Hydriastele_microspadix)	(Dictyosperma_album	Kentiopsis_piersoniorum))	Veitchia_spiralis))	Heterospathe_cagayanensis))))	(Podococcus_barteri	Orania_palindan))	(Sabal_domingensis	Phoenix_dactylifera))))	Calamus_caryotoides))	Kingia_australis);
((Nypa_fruticans	(((Sabal_domingensis	Phoenix_dactylifera)	(((((Manicaria_saccifera	(Pelagodoxa_henryana	Geonoma_undata))	((Oenocarpus_bataua	Prestoea_acuminata)	((Heterospathe_cagayanensis	(Leopoldinia_pulchra	((Burretiokentia_grandiflora	Dypsis_decaryi)	(Kentiopsis_piersoniorum	Veitchia_spiralis))))	(Hydriastele_microspadix	Dictyosperma_album))))	((((Reinhardtia_paiewonskiana	(Reinhardtia_latisecta	Reinhardtia_simplex))	Sclerosperma_profizianum)	(((Elaeis_guineensis	Elaeis_oleifera)	Bactris_major)	Attalea_speciosa))	Podococcus_barteri))	Roystonea_regia)	Orania_palindan))	((Chamaedorea_seifrizii	Calamus_caryotoides)	(Pseudophoenix_vinifera	Serenoa_repens))))	Kingia_australis);
((Nypa_fruticans	((Sabal_domingensis	(((((((Oenocarpus_bataua	Prestoea_acuminata)	(((Veitchia_spiralis	((Kentiopsis_piersoniorum	Leopoldinia_pulchra)	Burretiokentia_grandiflora))	(Heterospathe_cagayanensis	(Dictyosperma_album	Hydriastele_microspadix)))	Dypsis_decaryi))	((Reinhardtia_simplex	(((Manicaria_saccifera	(Pelagodoxa_henryana	Geonoma_undata))	Reinhardtia_paiewonskiana)	Reinhardtia_latisecta))	(Sclerosperma_profizianum	(((Elaeis_guineensis	Elaeis_oleifera)	Bactris_major)	Attalea_speciosa))))	Roystonea_regia)	(Podococcus_barteri	Orania_palindan))	Pseudophoenix_vinifera)	(Chamaedorea_seifrizii	(Phoenix_dactylifera	Serenoa_repens))))	Calamus_caryotoides))	Kingia_australis);
((Sabal_domingensis	(Phoenix_dactylifera	((Pseudophoenix_vinifera	(((Manicaria_saccifera	((((Pelagodoxa_henryana	Geonoma_undata)	Oenocarpus_bataua)	Prestoea_acuminata)	(((Kentiopsis_piersoniorum	(Dypsis_decaryi	Burretiokentia_grandiflora))	Leopoldinia_pulchra)	(Veitchia_spiralis	(Heterospathe_cagayanensis	(Dictyosperma_album	Hydriastele_microspadix))))))	((((Elaeis_guineensis	Elaeis_oleifera)	Bactris_major)	(Attalea_speciosa	(Reinhardtia_simplex	(Reinhardtia_paiewonskiana	Reinhardtia_latisecta))))	(Sclerosperma_profizianum	Roystonea_regia)))	(Podococcus_barteri	Orania_palindan)))	((Serenoa_repens	Nypa_fruticans)	(Calamus_caryotoides	Chamaedorea_seifrizii)))))	Kingia_australis);
((Nypa_fruticans	(Calamus_caryotoides	(Chamaedorea_seifrizii	(Sabal_domingensis	((Pseudophoenix_vinifera	(Serenoa_repens	Phoenix_dactylifera))	(Orania_palindan	((((Pelagodoxa_henryana	Geonoma_undata)	(Oenocarpus_bataua	Prestoea_acuminata))	(((Veitchia_spiralis	Kentiopsis_piersoniorum)	(Leopoldinia_pulchra	(Dypsis_decaryi	Burretiokentia_grandiflora)))	(Dictyosperma_album	(Hydriastele_microspadix	Heterospathe_cagayanensis))))	(Podococcus_barteri	(((Sclerosperma_profizianum	(Bactris_major	Roystonea_regia))	((Elaeis_guineensis	Elaeis_oleifera)	Attalea_speciosa))	(((Reinhardtia_simplex	Reinhardtia_latisecta)	Manicaria_saccifera)	Reinhardtia_paiewonskiana))))))))))	Kingia_australis);
((Nypa_fruticans	(Calamus_caryotoides	(Chamaedorea_seifrizii	(((Pseudophoenix_vinifera	Sabal_domingensis)	(Phoenix_dactylifera	(Orania_palindan	(((((Veitchia_spiralis	Dictyosperma_album)	(Heterospathe_cagayanensis	((Dypsis_decaryi	(Kentiopsis_piersoniorum	Burretiokentia_grandiflora))	Leopoldinia_pulchra)))	(Oenocarpus_bataua	Prestoea_acuminata))	(Hydriastele_microspadix	(Manicaria_saccifera	(Pelagodoxa_henryana	Geonoma_undata))))	(Podococcus_barteri	((Sclerosperma_profizianum	(Bactris_major	Roystonea_regia))	(((Elaeis_guineensis	Elaeis_oleifera)	Attalea_speciosa)	(Reinhardtia_simplex	(Reinhardtia_latisecta	Reinhardtia_paiewonskiana)))))))))	Serenoa_repens))))	Kingia_australis);
((Nypa_fruticans	(Calamus_caryotoides	(((Pseudophoenix_vinifera	Sabal_domingensis)	(Phoenix_dactylifera	(((Podococcus_barteri	Orania_palindan)	(((Heterospathe_cagayanensis	(Dictyosperma_album	(((Dypsis_decaryi	Burretiokentia_grandiflora)	Leopoldinia_pulchra)	(Kentiopsis_piersoniorum	Veitchia_spiralis))))	(((((Pelagodoxa_henryana	Geonoma_undata)	Oenocarpus_bataua)	Prestoea_acuminata)	Hydriastele_microspadix)	Manicaria_saccifera))	((Elaeis_guineensis	Elaeis_oleifera)	(Attalea_speciosa	(Reinhardtia_paiewonskiana	(Reinhardtia_simplex	Reinhardtia_latisecta))))))	(Sclerosperma_profizianum	(Bactris_major	Roystonea_regia)))))	(Serenoa_repens	Chamaedorea_seifrizii))))	Kingia_australis);
((Nypa_fruticans	(((Pseudophoenix_vinifera	Chamaedorea_seifrizii)	(((Orania_palindan	Podococcus_barteri)	(((Pelagodoxa_henryana	(Manicaria_saccifera	Geonoma_undata))	((Oenocarpus_bataua	Prestoea_acuminata)	((Hydriastele_microspadix	(Heterospathe_cagayanensis	Dictyosperma_album))	((Dypsis_decaryi	Burretiokentia_grandiflora)	(Leopoldinia_pulchra	(Veitchia_spiralis	Kentiopsis_piersoniorum))))))	((Reinhardtia_paiewonskiana	(Reinhardtia_simplex	Reinhardtia_latisecta))	((Elaeis_guineensis	Elaeis_oleifera)	Attalea_speciosa))))	(Sclerosperma_profizianum	(Bactris_major	Roystonea_regia))))	(((Sabal_domingensis	Serenoa_repens)	Calamus_caryotoides)	Phoenix_dactylifera)))	Kingia_australis);
((Sabal_domingensis	(((Chamaedorea_seifrizii	Serenoa_repens)	((Sclerosperma_profizianum	Phoenix_dactylifera)	Calamus_caryotoides))	(Pseudophoenix_vinifera	(Nypa_fruticans	(((Podococcus_barteri	(Attalea_speciosa	(((((Pelagodoxa_henryana	Manicaria_saccifera)	(Leopoldinia_pulchra	Heterospathe_cagayanensis))	Geonoma_undata)	(Hydriastele_microspadix	Kentiopsis_piersoniorum))	((Bactris_major	Roystonea_regia)	((Reinhardtia_simplex	(Reinhardtia_latisecta	Reinhardtia_paiewonskiana))	(Elaeis_guineensis	Elaeis_oleifera))))))	((Oenocarpus_bataua	Prestoea_acuminata)	((Dypsis_decaryi	Burretiokentia_grandiflora)	(Veitchia_spiralis	Dictyosperma_album))))	Orania_palindan)))))	Kingia_australis);
((Sabal_domingensis	((Chamaedorea_seifrizii	((Sclerosperma_profizianum	Roystonea_regia)	(((((Reinhardtia_simplex	(Reinhardtia_latisecta	Reinhardtia_paiewonskiana))	Attalea_speciosa)	((Elaeis_guineensis	Elaeis_oleifera)	Bactris_major))	(((Geonoma_undata	Manicaria_saccifera)	Pelagodoxa_henryana)	((Oenocarpus_bataua	Prestoea_acuminata)	((Dypsis_decaryi	(Leopoldinia_pulchra	Burretiokentia_grandiflora))	(Veitchia_spiralis	((Hydriastele_microspadix	Heterospathe_cagayanensis)	(Dictyosperma_album	Kentiopsis_piersoniorum)))))))	(Podococcus_barteri	(Nypa_fruticans	Orania_palindan)))))	(((Pseudophoenix_vinifera	Serenoa_repens)	Phoenix_dactylifera)	Calamus_caryotoides)))	Kingia_australis);
((Sabal_domingensis	((((((Oenocarpus_bataua	Prestoea_acuminata)	((Dypsis_decaryi	Burretiokentia_grandiflora)	(((Veitchia_spiralis	Kentiopsis_piersoniorum)	Dictyosperma_album)	(Heterospathe_cagayanensis	Hydriastele_microspadix))))	(Orania_palindan	(Podococcus_barteri	(((Bactris_major	Roystonea_regia)	(Manicaria_saccifera	((Geonoma_undata	Pelagodoxa_henryana)	Leopoldinia_pulchra)))	(Sclerosperma_profizianum	(((Reinhardtia_paiewonskiana	(Reinhardtia_simplex	Reinhardtia_latisecta))	Attalea_speciosa)	(Elaeis_guineensis	Elaeis_oleifera)))))))	(Calamus_caryotoides	Phoenix_dactylifera))	(Chamaedorea_seifrizii	(Nypa_fruticans	Serenoa_repens)))	Pseudophoenix_vinifera))	Kingia_australis);
(((Burretiokentia_grandiflora	(Veitchia_spiralis	Kentiopsis_piersoniorum))	((((Heterospathe_cagayanensis	Dictyosperma_album)	Hydriastele_microspadix)	(Dypsis_decaryi	((Oenocarpus_bataua	Prestoea_acuminata)	((Roystonea_regia	Bactris_major)	(Orania_palindan	(((Geonoma_undata	Pelagodoxa_henryana)	Manicaria_saccifera)	(((((Calamus_caryotoides	Pseudophoenix_vinifera)	Chamaedorea_seifrizii)	((Sabal_domingensis	Phoenix_dactylifera)	Serenoa_repens))	Nypa_fruticans)	(Podococcus_barteri	(Attalea_speciosa	(((Reinhardtia_simplex	(Reinhardtia_paiewonskiana	Reinhardtia_latisecta))	(Elaeis_guineensis	Elaeis_oleifera))	Sclerosperma_profizianum))))))))))	Leopoldinia_pulchra))	Kingia_australis);
(((((((Pseudophoenix_vinifera	Serenoa_repens)	Sabal_domingensis)	Phoenix_dactylifera)	(Calamus_caryotoides	Chamaedorea_seifrizii))	((((Geonoma_undata	Pelagodoxa_henryana)	Manicaria_saccifera)	((((Leopoldinia_pulchra	(Burretiokentia_grandiflora	(Veitchia_spiralis	Kentiopsis_piersoniorum)))	((Heterospathe_cagayanensis	Dictyosperma_album)	Hydriastele_microspadix))	Dypsis_decaryi)	(Oenocarpus_bataua	Prestoea_acuminata)))	((Podococcus_barteri	(((Roystonea_regia	Bactris_major)	Sclerosperma_profizianum)	((Elaeis_guineensis	Elaeis_oleifera)	(Attalea_speciosa	(Reinhardtia_simplex	(Reinhardtia_paiewonskiana	Reinhardtia_latisecta))))))	Orania_palindan)))	Nypa_fruticans)	Kingia_australis);
((((((Pseudophoenix_vinifera	Serenoa_repens)	((Orania_palindan	((((Geonoma_undata	Pelagodoxa_henryana)	Manicaria_saccifera)	(((((Dypsis_decaryi	Burretiokentia_grandiflora)	(Veitchia_spiralis	Kentiopsis_piersoniorum))	(Dictyosperma_album	(Hydriastele_microspadix	Heterospathe_cagayanensis)))	(Oenocarpus_bataua	Prestoea_acuminata))	Leopoldinia_pulchra))	((((Roystonea_regia	Bactris_major)	Sclerosperma_profizianum)	(((Elaeis_guineensis	Elaeis_oleifera)	(Reinhardtia_simplex	(Reinhardtia_paiewonskiana	Reinhardtia_latisecta)))	Attalea_speciosa))	Podococcus_barteri)))	(Sabal_domingensis	Phoenix_dactylifera)))	Chamaedorea_seifrizii)	Calamus_caryotoides)	Nypa_fruticans)	Kingia_australis);
((((((Pseudophoenix_vinifera	(((Orania_palindan	(((((Geonoma_undata	Pelagodoxa_henryana)	Manicaria_saccifera)	(Dypsis_decaryi	((((Burretiokentia_grandiflora	(Veitchia_spiralis	Kentiopsis_piersoniorum))	Dictyosperma_album)	Heterospathe_cagayanensis)	(Oenocarpus_bataua	Prestoea_acuminata))))	((((Elaeis_guineensis	Elaeis_oleifera)	(Reinhardtia_paiewonskiana	(Reinhardtia_latisecta	Reinhardtia_simplex)))	Attalea_speciosa)	Podococcus_barteri))	Leopoldinia_pulchra))	((Roystonea_regia	Bactris_major)	Sclerosperma_profizianum))	Hydriastele_microspadix))	(Sabal_domingensis	Phoenix_dactylifera))	(Chamaedorea_seifrizii	Calamus_caryotoides))	Serenoa_repens)	Nypa_fruticans)	Kingia_australis);
((((((Orania_palindan	(((Leopoldinia_pulchra	((Geonoma_undata	Pelagodoxa_henryana)	Manicaria_saccifera))	(((Hydriastele_microspadix	(Dictyosperma_album	Heterospathe_cagayanensis))	((Dypsis_decaryi	Burretiokentia_grandiflora)	(Veitchia_spiralis	Kentiopsis_piersoniorum)))	(Oenocarpus_bataua	Prestoea_acuminata)))	(((Elaeis_guineensis	Elaeis_oleifera)	(((Roystonea_regia	Bactris_major)	Sclerosperma_profizianum)	((Reinhardtia_simplex	(Reinhardtia_paiewonskiana	Reinhardtia_latisecta))	Attalea_speciosa)))	Podococcus_barteri)))	(Sabal_domingensis	Phoenix_dactylifera))	(Chamaedorea_seifrizii	Calamus_caryotoides))	(Pseudophoenix_vinifera	Serenoa_repens))	Nypa_fruticans)	Kingia_australis);
((Sabal_domingensis	(Pseudophoenix_vinifera	(((Chamaedorea_seifrizii	Calamus_caryotoides)	(Serenoa_repens	Nypa_fruticans))	(Phoenix_dactylifera	((((Geonoma_undata	Pelagodoxa_henryana)	Manicaria_saccifera)	(((((Reinhardtia_simplex	(Reinhardtia_paiewonskiana	Reinhardtia_latisecta))	(Elaeis_guineensis	Elaeis_oleifera))	Attalea_speciosa)	((Roystonea_regia	Bactris_major)	Sclerosperma_profizianum))	Podococcus_barteri))	((((Leopoldinia_pulchra	(Dypsis_decaryi	(Burretiokentia_grandiflora	Kentiopsis_piersoniorum)))	((Heterospathe_cagayanensis	(Hydriastele_microspadix	Dictyosperma_album))	Veitchia_spiralis))	(Oenocarpus_bataua	Prestoea_acuminata))	Orania_palindan))))))	Kingia_australis);
((Nypa_fruticans	(((((Orania_palindan	(((Podococcus_barteri	((Elaeis_guineensis	Elaeis_oleifera)	(Attalea_speciosa	(Reinhardtia_simplex	(Reinhardtia_paiewonskiana	Reinhardtia_latisecta)))))	((Roystonea_regia	Bactris_major)	Sclerosperma_profizianum))	((Leopoldinia_pulchra	(((Dypsis_decaryi	Burretiokentia_grandiflora)	((Heterospathe_cagayanensis	(Hydriastele_microspadix	(Dictyosperma_album	Kentiopsis_piersoniorum)))	Veitchia_spiralis))	(Oenocarpus_bataua	Prestoea_acuminata)))	((Geonoma_undata	Pelagodoxa_henryana)	Manicaria_saccifera))))	(Sabal_domingensis	Phoenix_dactylifera))	(Chamaedorea_seifrizii	Calamus_caryotoides))	Pseudophoenix_vinifera)	Serenoa_repens))	Kingia_australis);
((Nypa_fruticans	((Chamaedorea_seifrizii	(Calamus_caryotoides	((Orania_palindan	(((Podococcus_barteri	(Sclerosperma_profizianum	((Reinhardtia_simplex	(Reinhardtia_paiewonskiana	Reinhardtia_latisecta))	((Elaeis_guineensis	Elaeis_oleifera)	Attalea_speciosa))))	((Leopoldinia_pulchra	(((Hydriastele_microspadix	Heterospathe_cagayanensis)	(Dictyosperma_album	((Veitchia_spiralis	Kentiopsis_piersoniorum)	(Dypsis_decaryi	Burretiokentia_grandiflora))))	(Oenocarpus_bataua	Prestoea_acuminata)))	((Geonoma_undata	Pelagodoxa_henryana)	Manicaria_saccifera)))	(Roystonea_regia	Bactris_major)))	((Pseudophoenix_vinifera	Sabal_domingensis)	Phoenix_dactylifera))))	Serenoa_repens))	Kingia_australis);
((Nypa_fruticans	((Sabal_domingensis	((Phoenix_dactylifera	((Roystonea_regia	Bactris_major)	(Orania_palindan	((Sclerosperma_profizianum	((Reinhardtia_simplex	(Reinhardtia_paiewonskiana	Reinhardtia_latisecta))	((Elaeis_guineensis	Elaeis_oleifera)	Attalea_speciosa)))	(Podococcus_barteri	((Leopoldinia_pulchra	(((Dypsis_decaryi	Burretiokentia_grandiflora)	(Hydriastele_microspadix	(Heterospathe_cagayanensis	(Dictyosperma_album	(Veitchia_spiralis	Kentiopsis_piersoniorum)))))	(Oenocarpus_bataua	Prestoea_acuminata)))	((Geonoma_undata	Pelagodoxa_henryana)	Manicaria_saccifera)))))))	(Pseudophoenix_vinifera	(Calamus_caryotoides	Chamaedorea_seifrizii))))	Serenoa_repens))	Kingia_australis);
((Nypa_fruticans	(((Phoenix_dactylifera	Sabal_domingensis)	(((((Leopoldinia_pulchra	(Kentiopsis_piersoniorum	(Burretiokentia_grandiflora	Dypsis_decaryi)))	(Hydriastele_microspadix	(Heterospathe_cagayanensis	(Dictyosperma_album	Veitchia_spiralis))))	(Oenocarpus_bataua	Prestoea_acuminata))	((Sclerosperma_profizianum	Roystonea_regia)	(((Calamus_caryotoides	Manicaria_saccifera)	((Podococcus_barteri	Chamaedorea_seifrizii)	(Attalea_speciosa	((Bactris_major	(Reinhardtia_simplex	(Reinhardtia_paiewonskiana	Reinhardtia_latisecta)))	(Elaeis_guineensis	Elaeis_oleifera)))))	(Pseudophoenix_vinifera	(Geonoma_undata	Pelagodoxa_henryana)))))	Orania_palindan))	Serenoa_repens))	Kingia_australis);
(((Calamus_caryotoides	((((Manicaria_saccifera	Leopoldinia_pulchra)	((Reinhardtia_simplex	(Reinhardtia_latisecta	Reinhardtia_paiewonskiana))	(Attalea_speciosa	((Sclerosperma_profizianum	(Bactris_major	Roystonea_regia))	(Elaeis_oleifera	Elaeis_guineensis)))))	((Podococcus_barteri	Orania_palindan)	((Prestoea_acuminata	((Geonoma_undata	Pelagodoxa_henryana)	Oenocarpus_bataua))	((Veitchia_spiralis	(Kentiopsis_piersoniorum	(Dictyosperma_album	(Hydriastele_microspadix	Heterospathe_cagayanensis))))	(Burretiokentia_grandiflora	Dypsis_decaryi)))))	((Pseudophoenix_vinifera	Chamaedorea_seifrizii)	(Serenoa_repens	(Phoenix_dactylifera	Sabal_domingensis)))))	Nypa_fruticans)	Kingia_australis);
(((Chamaedorea_seifrizii	((((Reinhardtia_simplex	(Reinhardtia_latisecta	(Manicaria_saccifera	Reinhardtia_paiewonskiana)))	(Attalea_speciosa	(Bactris_major	(Elaeis_oleifera	Elaeis_guineensis))))	((Roystonea_regia	((Prestoea_acuminata	((Geonoma_undata	Pelagodoxa_henryana)	Oenocarpus_bataua))	(((Dictyosperma_album	Hydriastele_microspadix)	Veitchia_spiralis)	(Heterospathe_cagayanensis	(Leopoldinia_pulchra	((Kentiopsis_piersoniorum	Burretiokentia_grandiflora)	Dypsis_decaryi))))))	(Podococcus_barteri	Orania_palindan)))	(Pseudophoenix_vinifera	(Calamus_caryotoides	(Sclerosperma_profizianum	(Serenoa_repens	(Phoenix_dactylifera	Sabal_domingensis)))))))	Nypa_fruticans)	Kingia_australis);
(((((Chamaedorea_seifrizii	Serenoa_repens)	((Pseudophoenix_vinifera	(Phoenix_dactylifera	Sabal_domingensis))	((Podococcus_barteri	((Reinhardtia_simplex	(Reinhardtia_latisecta	(Manicaria_saccifera	Reinhardtia_paiewonskiana)))	(Attalea_speciosa	(Bactris_major	(Elaeis_oleifera	Elaeis_guineensis)))))	((((Dypsis_decaryi	(Oenocarpus_bataua	Prestoea_acuminata))	(Dictyosperma_album	(Leopoldinia_pulchra	(Veitchia_spiralis	(Kentiopsis_piersoniorum	Burretiokentia_grandiflora)))))	(Heterospathe_cagayanensis	(Hydriastele_microspadix	(Pelagodoxa_henryana	Geonoma_undata))))	(Orania_palindan	(Sclerosperma_profizianum	Roystonea_regia))))))	Calamus_caryotoides)	Nypa_fruticans)	Kingia_australis);
(((Serenoa_repens	((Phoenix_dactylifera	Sabal_domingensis)	(((Orania_palindan	(((Oenocarpus_bataua	Prestoea_acuminata)	((Dictyosperma_album	(Kentiopsis_piersoniorum	Veitchia_spiralis))	(Dypsis_decaryi	Burretiokentia_grandiflora)))	((Hydriastele_microspadix	(Pelagodoxa_henryana	Geonoma_undata))	(Heterospathe_cagayanensis	Leopoldinia_pulchra))))	(((Sclerosperma_profizianum	(Bactris_major	Roystonea_regia))	(((Calamus_caryotoides	(Elaeis_oleifera	Elaeis_guineensis))	(Reinhardtia_simplex	(Reinhardtia_latisecta	(Manicaria_saccifera	Reinhardtia_paiewonskiana))))	Attalea_speciosa))	Podococcus_barteri))	(Chamaedorea_seifrizii	Pseudophoenix_vinifera))))	Nypa_fruticans)	Kingia_australis);
((((Pseudophoenix_vinifera	Serenoa_repens)	((Phoenix_dactylifera	Sabal_domingensis)	(((((Sclerosperma_profizianum	(Reinhardtia_simplex	(Reinhardtia_latisecta	(Manicaria_saccifera	Reinhardtia_paiewonskiana))))	(Attalea_speciosa	(Bactris_major	(Elaeis_oleifera	Elaeis_guineensis))))	((((Oenocarpus_bataua	Prestoea_acuminata)	((Dictyosperma_album	(Leopoldinia_pulchra	(Burretiokentia_grandiflora	(Kentiopsis_piersoniorum	Veitchia_spiralis))))	Dypsis_decaryi))	((Hydriastele_microspadix	(Pelagodoxa_henryana	Geonoma_undata))	Heterospathe_cagayanensis))	((Podococcus_barteri	Orania_palindan)	Roystonea_regia)))	Chamaedorea_seifrizii)	Calamus_caryotoides)))	Nypa_fruticans)	Kingia_australis);
(((Serenoa_repens	((((Phoenix_dactylifera	Sabal_domingensis)	((((Attalea_speciosa	((Bactris_major	(Elaeis_oleifera	Elaeis_guineensis))	(Reinhardtia_simplex	(Reinhardtia_latisecta	Reinhardtia_paiewonskiana))))	(((((Prestoea_acuminata	Oenocarpus_bataua)	((Hydriastele_microspadix	Dictyosperma_album)	(((Burretiokentia_grandiflora	(Kentiopsis_piersoniorum	Veitchia_spiralis))	Leopoldinia_pulchra)	Heterospathe_cagayanensis)))	Dypsis_decaryi)	(Manicaria_saccifera	(Pelagodoxa_henryana	Geonoma_undata)))	Podococcus_barteri))	((Sclerosperma_profizianum	Roystonea_regia)	Orania_palindan))	Pseudophoenix_vinifera))	Calamus_caryotoides)	Chamaedorea_seifrizii))	Nypa_fruticans)	Kingia_australis);
((((Chamaedorea_seifrizii	(((Phoenix_dactylifera	(Pseudophoenix_vinifera	Serenoa_repens))	Sabal_domingensis)	((((Reinhardtia_simplex	(Reinhardtia_latisecta	Reinhardtia_paiewonskiana))	(Attalea_speciosa	(Bactris_major	(Elaeis_oleifera	Elaeis_guineensis))))	(Podococcus_barteri	((Dypsis_decaryi	(Dictyosperma_album	(((Kentiopsis_piersoniorum	Veitchia_spiralis)	(Leopoldinia_pulchra	Burretiokentia_grandiflora))	(Hydriastele_microspadix	Heterospathe_cagayanensis))))	(Prestoea_acuminata	Oenocarpus_bataua))))	((Sclerosperma_profizianum	Roystonea_regia)	((Manicaria_saccifera	(Pelagodoxa_henryana	Geonoma_undata))	Orania_palindan)))))	Calamus_caryotoides)	Nypa_fruticans)	Kingia_australis);
((Sabal_domingensis	(((Nypa_fruticans	(((Bactris_major	(Elaeis_oleifera	Elaeis_guineensis))	((Reinhardtia_simplex	(Reinhardtia_latisecta	Reinhardtia_paiewonskiana))	Attalea_speciosa))	(((((Sclerosperma_profizianum	Roystonea_regia)	(Podococcus_barteri	(Manicaria_saccifera	(Pelagodoxa_henryana	Geonoma_undata))))	Orania_palindan)	(((Burretiokentia_grandiflora	Dypsis_decaryi)	(Veitchia_spiralis	((Kentiopsis_piersoniorum	Dictyosperma_album)	(Hydriastele_microspadix	Heterospathe_cagayanensis))))	(Prestoea_acuminata	Oenocarpus_bataua)))	Leopoldinia_pulchra)))	((Calamus_caryotoides	(Pseudophoenix_vinifera	Serenoa_repens))	Chamaedorea_seifrizii))	Phoenix_dactylifera))	Kingia_australis);
((Nypa_fruticans	(Calamus_caryotoides	((((Serenoa_repens	(Phoenix_dactylifera	Sabal_domingensis))	((Attalea_speciosa	((Bactris_major	(Elaeis_oleifera	Elaeis_guineensis))	(Reinhardtia_simplex	(Reinhardtia_latisecta	Reinhardtia_paiewonskiana))))	(((Sclerosperma_profizianum	Roystonea_regia)	(Orania_palindan	Podococcus_barteri))	(((Veitchia_spiralis	(Heterospathe_cagayanensis	(Dictyosperma_album	Hydriastele_microspadix)))	(((Kentiopsis_piersoniorum	Burretiokentia_grandiflora)	Dypsis_decaryi)	Leopoldinia_pulchra))	(Prestoea_acuminata	((Manicaria_saccifera	(Pelagodoxa_henryana	Geonoma_undata))	Oenocarpus_bataua))))))	Pseudophoenix_vinifera)	Chamaedorea_seifrizii)))	Kingia_australis);
((Nypa_fruticans	(((Podococcus_barteri	(Attalea_speciosa	((Bactris_major	(Elaeis_oleifera	Elaeis_guineensis))	(Reinhardtia_simplex	(Reinhardtia_latisecta	Reinhardtia_paiewonskiana)))))	(((Sclerosperma_profizianum	Roystonea_regia)	Orania_palindan)	((Manicaria_saccifera	((Hydriastele_microspadix	Geonoma_undata)	Pelagodoxa_henryana))	((Oenocarpus_bataua	Prestoea_acuminata)	((Veitchia_spiralis	Dictyosperma_album)	(Heterospathe_cagayanensis	(((Kentiopsis_piersoniorum	Burretiokentia_grandiflora)	Dypsis_decaryi)	Leopoldinia_pulchra)))))))	((Calamus_caryotoides	(Pseudophoenix_vinifera	Chamaedorea_seifrizii))	(Serenoa_repens	(Phoenix_dactylifera	Sabal_domingensis)))))	Kingia_australis);
((Nypa_fruticans	(((((((Reinhardtia_paiewonskiana	(Reinhardtia_latisecta	Reinhardtia_simplex))	(Elaeis_oleifera	Elaeis_guineensis))	Attalea_speciosa)	(Sclerosperma_profizianum	(Roystonea_regia	Bactris_major)))	(Orania_palindan	(Podococcus_barteri	((Leopoldinia_pulchra	(Manicaria_saccifera	(Pelagodoxa_henryana	Geonoma_undata)))	(((((Heterospathe_cagayanensis	Hydriastele_microspadix)	Dictyosperma_album)	(Kentiopsis_piersoniorum	Veitchia_spiralis))	(Dypsis_decaryi	Burretiokentia_grandiflora))	(Prestoea_acuminata	Oenocarpus_bataua))))))	(((Pseudophoenix_vinifera	Serenoa_repens)	Calamus_caryotoides)	(Phoenix_dactylifera	Sabal_domingensis)))	Chamaedorea_seifrizii))	Kingia_australis);
((Nypa_fruticans	(((Podococcus_barteri	((Reinhardtia_simplex	(Reinhardtia_paiewonskiana	Reinhardtia_latisecta))	(((Elaeis_oleifera	Elaeis_guineensis)	Attalea_speciosa)	(Sclerosperma_profizianum	(Roystonea_regia	Bactris_major)))))	(Orania_palindan	((Manicaria_saccifera	(Pelagodoxa_henryana	Geonoma_undata))	(((((Heterospathe_cagayanensis	Hydriastele_microspadix)	Dictyosperma_album)	(Kentiopsis_piersoniorum	Veitchia_spiralis))	((Burretiokentia_grandiflora	Dypsis_decaryi)	Leopoldinia_pulchra))	(Prestoea_acuminata	Oenocarpus_bataua)))))	(((Pseudophoenix_vinifera	Serenoa_repens)	(Phoenix_dactylifera	(Chamaedorea_seifrizii	Calamus_caryotoides)))	Sabal_domingensis)))	Kingia_australis);
((Nypa_fruticans	(((Calamus_caryotoides	(((Pseudophoenix_vinifera	Sabal_domingensis)	Phoenix_dactylifera)	(Orania_palindan	(((Manicaria_saccifera	(Pelagodoxa_henryana	Geonoma_undata))	((Prestoea_acuminata	Oenocarpus_bataua)	((((Veitchia_spiralis	Heterospathe_cagayanensis)	((Dictyosperma_album	Kentiopsis_piersoniorum)	Hydriastele_microspadix))	(Burretiokentia_grandiflora	Dypsis_decaryi))	Leopoldinia_pulchra)))	(Podococcus_barteri	(((Bactris_major	(Sclerosperma_profizianum	Roystonea_regia))	Attalea_speciosa)	((Reinhardtia_simplex	(Reinhardtia_paiewonskiana	Reinhardtia_latisecta))	(Elaeis_oleifera	Elaeis_guineensis))))))))	Serenoa_repens)	Chamaedorea_seifrizii))	Kingia_australis);
((Nypa_fruticans	((Chamaedorea_seifrizii	(((Serenoa_repens	(Sabal_domingensis	Phoenix_dactylifera))	(((((Podococcus_barteri	Leopoldinia_pulchra)	(((Manicaria_saccifera	(Pelagodoxa_henryana	Geonoma_undata))	(Sclerosperma_profizianum	((Reinhardtia_simplex	(Reinhardtia_paiewonskiana	Reinhardtia_latisecta))	(Attalea_speciosa	(Bactris_major	(Elaeis_oleifera	Elaeis_guineensis))))))	Roystonea_regia))	((Prestoea_acuminata	Oenocarpus_bataua)	(((Veitchia_spiralis	Dictyosperma_album)	((Kentiopsis_piersoniorum	Burretiokentia_grandiflora)	Dypsis_decaryi))	Heterospathe_cagayanensis)))	Orania_palindan)	Hydriastele_microspadix))	Pseudophoenix_vinifera))	Calamus_caryotoides))	Kingia_australis);
(((Veitchia_spiralis	(Leopoldinia_pulchra	(((Orania_palindan	(((Phoenix_dactylifera	(((Calamus_caryotoides	Pseudophoenix_vinifera)	Chamaedorea_seifrizii)	(Serenoa_repens	Sabal_domingensis)))	Nypa_fruticans)	(((Podococcus_barteri	(Geonoma_undata	(Manicaria_saccifera	Pelagodoxa_henryana)))	(Attalea_speciosa	((Bactris_major	(Elaeis_oleifera	Elaeis_guineensis))	(Reinhardtia_simplex	(Reinhardtia_paiewonskiana	Reinhardtia_latisecta)))))	(Sclerosperma_profizianum	Roystonea_regia))))	(Prestoea_acuminata	Oenocarpus_bataua))	(Hydriastele_microspadix	(Kentiopsis_piersoniorum	Dictyosperma_album)))))	(Heterospathe_cagayanensis	(Burretiokentia_grandiflora	Dypsis_decaryi)))	Kingia_australis);
((Nypa_fruticans	(Chamaedorea_seifrizii	((Phoenix_dactylifera	(Serenoa_repens	(Pseudophoenix_vinifera	Sabal_domingensis)))	(Calamus_caryotoides	(((Roystonea_regia	Sclerosperma_profizianum)	((Bactris_major	(Elaeis_oleifera	Elaeis_guineensis))	((Reinhardtia_simplex	(Reinhardtia_paiewonskiana	Reinhardtia_latisecta))	Attalea_speciosa)))	((Orania_palindan	Podococcus_barteri)	(((Prestoea_acuminata	Oenocarpus_bataua)	(((((Hydriastele_microspadix	Dictyosperma_album)	Heterospathe_cagayanensis)	(Kentiopsis_piersoniorum	Veitchia_spiralis))	Burretiokentia_grandiflora)	Dypsis_decaryi))	(Geonoma_undata	(Manicaria_saccifera	(Leopoldinia_pulchra	Pelagodoxa_henryana))))))))))	Kingia_australis);
((Sabal_domingensis	((Podococcus_barteri	Chamaedorea_seifrizii)	((Calamus_caryotoides	(Phoenix_dactylifera	(Pseudophoenix_vinifera	Serenoa_repens)))	(Nypa_fruticans	((Orania_palindan	(((Prestoea_acuminata	Oenocarpus_bataua)	((((Burretiokentia_grandiflora	Kentiopsis_piersoniorum)	Veitchia_spiralis)	(Dictyosperma_album	(Hydriastele_microspadix	Heterospathe_cagayanensis)))	Dypsis_decaryi))	(Leopoldinia_pulchra	(Manicaria_saccifera	(Geonoma_undata	Pelagodoxa_henryana)))))	((Roystonea_regia	Sclerosperma_profizianum)	((Attalea_speciosa	((Elaeis_oleifera	Elaeis_guineensis)	Bactris_major))	(Reinhardtia_paiewonskiana	(Reinhardtia_latisecta	Reinhardtia_simplex)))))))))	Kingia_australis);
((Nypa_fruticans	((Pseudophoenix_vinifera	Serenoa_repens)	((Sabal_domingensis	Phoenix_dactylifera)	(((((Prestoea_acuminata	Oenocarpus_bataua)	((Leopoldinia_pulchra	(Dypsis_decaryi	Burretiokentia_grandiflora))	(Veitchia_spiralis	(Kentiopsis_piersoniorum	(Dictyosperma_album	Hydriastele_microspadix)))))	(Heterospathe_cagayanensis	(Manicaria_saccifera	(Geonoma_undata	Pelagodoxa_henryana))))	((Roystonea_regia	Sclerosperma_profizianum)	(Calamus_caryotoides	((Podococcus_barteri	Chamaedorea_seifrizii)	((((Elaeis_oleifera	Elaeis_guineensis)	Bactris_major)	(Reinhardtia_simplex	(Reinhardtia_paiewonskiana	Reinhardtia_latisecta)))	Attalea_speciosa)))))	Orania_palindan))))	Kingia_australis);
((Sabal_domingensis	(((Phoenix_dactylifera	((((((Prestoea_acuminata	Oenocarpus_bataua)	Leopoldinia_pulchra)	((Dypsis_decaryi	Burretiokentia_grandiflora)	((Kentiopsis_piersoniorum	Veitchia_spiralis)	((Hydriastele_microspadix	Heterospathe_cagayanensis)	Dictyosperma_album))))	(Manicaria_saccifera	(Geonoma_undata	Pelagodoxa_henryana)))	Podococcus_barteri)	(((Roystonea_regia	Sclerosperma_profizianum)	(((Elaeis_oleifera	Elaeis_guineensis)	Bactris_major)	((Reinhardtia_paiewonskiana	(Reinhardtia_latisecta	Reinhardtia_simplex))	Attalea_speciosa)))	Orania_palindan)))	((Calamus_caryotoides	Chamaedorea_seifrizii)	(Nypa_fruticans	Serenoa_repens)))	Pseudophoenix_vinifera))	Kingia_australis);
((Nypa_fruticans	(Serenoa_repens	((((Orania_palindan	((((Prestoea_acuminata	Oenocarpus_bataua)	(Dictyosperma_album	((Dypsis_decaryi	Burretiokentia_grandiflora)	Veitchia_spiralis)))	(Manicaria_saccifera	((Hydriastele_microspadix	(Geonoma_undata	Pelagodoxa_henryana))	(Leopoldinia_pulchra	Heterospathe_cagayanensis))))	(Podococcus_barteri	((Reinhardtia_simplex	(Reinhardtia_paiewonskiana	Reinhardtia_latisecta))	(Attalea_speciosa	((Elaeis_oleifera	Elaeis_guineensis)	Bactris_major))))))	(Roystonea_regia	(Kentiopsis_piersoniorum	Sclerosperma_profizianum)))	(Pseudophoenix_vinifera	(Calamus_caryotoides	Chamaedorea_seifrizii)))	(Phoenix_dactylifera	Sabal_domingensis))))	Kingia_australis);
(((((Chamaedorea_seifrizii	((((Bactris_major	Roystonea_regia)	(Orania_palindan	Leopoldinia_pulchra))	((Dypsis_decaryi	(Prestoea_acuminata	Oenocarpus_bataua))	((Burretiokentia_grandiflora	Kentiopsis_piersoniorum)	((Dictyosperma_album	Veitchia_spiralis)	(Hydriastele_microspadix	Heterospathe_cagayanensis)))))	(Podococcus_barteri	((Attalea_speciosa	(Elaeis_guineensis	Elaeis_oleifera))	((((Pelagodoxa_henryana	Geonoma_undata)	Manicaria_saccifera)	(Reinhardtia_simplex	(Reinhardtia_latisecta	Reinhardtia_paiewonskiana)))	Sclerosperma_profizianum)))))	((Sabal_domingensis	(Serenoa_repens	Phoenix_dactylifera))	Pseudophoenix_vinifera))	Calamus_caryotoides)	Nypa_fruticans)	Kingia_australis);
((((((Calamus_caryotoides	Chamaedorea_seifrizii)	((((Bactris_major	Roystonea_regia)	Orania_palindan)	((((Heterospathe_cagayanensis	(Veitchia_spiralis	(Dictyosperma_album	Hydriastele_microspadix)))	((Dypsis_decaryi	Pseudophoenix_vinifera)	(Burretiokentia_grandiflora	Kentiopsis_piersoniorum)))	(Prestoea_acuminata	Oenocarpus_bataua))	Leopoldinia_pulchra))	(Podococcus_barteri	(Sclerosperma_profizianum	((Attalea_speciosa	(Elaeis_guineensis	Elaeis_oleifera))	(((Pelagodoxa_henryana	Geonoma_undata)	Manicaria_saccifera)	((Reinhardtia_latisecta	Reinhardtia_paiewonskiana)	Reinhardtia_simplex)))))))	(Sabal_domingensis	Phoenix_dactylifera))	Serenoa_repens)	Nypa_fruticans)	Kingia_australis);
((Sabal_domingensis	(Phoenix_dactylifera	((Chamaedorea_seifrizii	(Calamus_caryotoides	Serenoa_repens))	(Nypa_fruticans	((Sclerosperma_profizianum	(((Bactris_major	Roystonea_regia)	((Elaeis_guineensis	Elaeis_oleifera)	((Reinhardtia_latisecta	(Manicaria_saccifera	Reinhardtia_paiewonskiana))	Reinhardtia_simplex)))	Attalea_speciosa))	(((Dypsis_decaryi	((((Burretiokentia_grandiflora	Kentiopsis_piersoniorum)	(Veitchia_spiralis	Pseudophoenix_vinifera))	(Heterospathe_cagayanensis	Dictyosperma_album))	Hydriastele_microspadix))	(((Pelagodoxa_henryana	Geonoma_undata)	Leopoldinia_pulchra)	(Prestoea_acuminata	Oenocarpus_bataua)))	(Orania_palindan	Podococcus_barteri)))))))	Kingia_australis);
((Calamus_caryotoides	(Nypa_fruticans	(((((Orania_palindan	Podococcus_barteri)	(((((Burretiokentia_grandiflora	Dypsis_decaryi)	(((Kentiopsis_piersoniorum	Veitchia_spiralis)	(Hydriastele_microspadix	Dictyosperma_album))	Heterospathe_cagayanensis))	(((Leopoldinia_pulchra	Prestoea_acuminata)	(((Sclerosperma_profizianum	Pelagodoxa_henryana)	Geonoma_undata)	Oenocarpus_bataua))	Pseudophoenix_vinifera))	((Elaeis_guineensis	Elaeis_oleifera)	(Attalea_speciosa	((Reinhardtia_latisecta	(Manicaria_saccifera	Reinhardtia_paiewonskiana))	Reinhardtia_simplex))))	(Bactris_major	Roystonea_regia)))	(Sabal_domingensis	Phoenix_dactylifera))	Serenoa_repens)	Chamaedorea_seifrizii)))	Kingia_australis);
((Calamus_caryotoides	(Nypa_fruticans	(((Sabal_domingensis	(Phoenix_dactylifera	(Orania_palindan	((((Pelagodoxa_henryana	Geonoma_undata)	Manicaria_saccifera)	Roystonea_regia)	(((Prestoea_acuminata	Oenocarpus_bataua)	((Dictyosperma_album	(Hydriastele_microspadix	Heterospathe_cagayanensis))	(((Burretiokentia_grandiflora	Dypsis_decaryi)	(Kentiopsis_piersoniorum	Veitchia_spiralis))	Leopoldinia_pulchra)))	(Podococcus_barteri	(Bactris_major	(Sclerosperma_profizianum	(Attalea_speciosa	(((Reinhardtia_latisecta	Reinhardtia_paiewonskiana)	Reinhardtia_simplex)	(Elaeis_guineensis	Elaeis_oleifera)))))))))))	(Pseudophoenix_vinifera	Serenoa_repens))	Chamaedorea_seifrizii)))	Kingia_australis);
((Nypa_fruticans	(((Leopoldinia_pulchra	Orania_palindan)	(((Sclerosperma_profizianum	(Prestoea_acuminata	Oenocarpus_bataua))	(((Hydriastele_microspadix	Heterospathe_cagayanensis)	Dictyosperma_album)	((Burretiokentia_grandiflora	Dypsis_decaryi)	(Kentiopsis_piersoniorum	Veitchia_spiralis))))	((((Elaeis_guineensis	Elaeis_oleifera)	(Podococcus_barteri	Calamus_caryotoides))	(((Reinhardtia_latisecta	Reinhardtia_paiewonskiana)	(((Pelagodoxa_henryana	Geonoma_undata)	Manicaria_saccifera)	Reinhardtia_simplex))	Attalea_speciosa))	(Roystonea_regia	Bactris_major))))	((Chamaedorea_seifrizii	((Phoenix_dactylifera	Serenoa_repens)	Sabal_domingensis))	Pseudophoenix_vinifera)))	Kingia_australis);
((Nypa_fruticans	(Calamus_caryotoides	(((((Orania_palindan	((((Pelagodoxa_henryana	Geonoma_undata)	Manicaria_saccifera)	((Prestoea_acuminata	Oenocarpus_bataua)	((Leopoldinia_pulchra	((Burretiokentia_grandiflora	Kentiopsis_piersoniorum)	Dypsis_decaryi))	((Hydriastele_microspadix	Veitchia_spiralis)	(Heterospathe_cagayanensis	Dictyosperma_album)))))	((((Elaeis_guineensis	Elaeis_oleifera)	(((Reinhardtia_latisecta	Reinhardtia_paiewonskiana)	Reinhardtia_simplex)	Attalea_speciosa))	((Sclerosperma_profizianum	Roystonea_regia)	Bactris_major))	Podococcus_barteri)))	Pseudophoenix_vinifera)	(Phoenix_dactylifera	Sabal_domingensis))	Serenoa_repens)	Chamaedorea_seifrizii)))	Kingia_australis);
((Nypa_fruticans	(Calamus_caryotoides	(((((Podococcus_barteri	Orania_palindan)	(((Attalea_speciosa	((Elaeis_guineensis	Elaeis_oleifera)	((Reinhardtia_latisecta	Reinhardtia_paiewonskiana)	Reinhardtia_simplex)))	((Roystonea_regia	Bactris_major)	Sclerosperma_profizianum))	(((Pelagodoxa_henryana	Geonoma_undata)	Manicaria_saccifera)	((Prestoea_acuminata	Oenocarpus_bataua)	((((Kentiopsis_piersoniorum	Veitchia_spiralis)	Leopoldinia_pulchra)	(Dypsis_decaryi	Burretiokentia_grandiflora))	((Hydriastele_microspadix	Dictyosperma_album)	Heterospathe_cagayanensis))))))	(Phoenix_dactylifera	Sabal_domingensis))	(Pseudophoenix_vinifera	Serenoa_repens))	Chamaedorea_seifrizii)))	Kingia_australis);
((Nypa_fruticans	(((Phoenix_dactylifera	Sabal_domingensis)	((Calamus_caryotoides	Pseudophoenix_vinifera)	(Chamaedorea_seifrizii	(Orania_palindan	(((Prestoea_acuminata	Oenocarpus_bataua)	((Hydriastele_microspadix	Leopoldinia_pulchra)	(((Dypsis_decaryi	Burretiokentia_grandiflora)	(Kentiopsis_piersoniorum	Veitchia_spiralis))	(Dictyosperma_album	Heterospathe_cagayanensis))))	((Podococcus_barteri	((((Reinhardtia_latisecta	Reinhardtia_paiewonskiana)	Reinhardtia_simplex)	(Attalea_speciosa	(Elaeis_guineensis	Elaeis_oleifera)))	((Roystonea_regia	Bactris_major)	Sclerosperma_profizianum)))	((Pelagodoxa_henryana	Geonoma_undata)	Manicaria_saccifera)))))))	Serenoa_repens))	Kingia_australis);
((Nypa_fruticans	(((Phoenix_dactylifera	Sabal_domingensis)	((Orania_palindan	((Sclerosperma_profizianum	(Roystonea_regia	Bactris_major))	(((Podococcus_barteri	((((Pelagodoxa_henryana	Geonoma_undata)	Manicaria_saccifera)	((Reinhardtia_latisecta	Reinhardtia_paiewonskiana)	Reinhardtia_simplex))	(Elaeis_guineensis	Elaeis_oleifera)))	Attalea_speciosa)	((Prestoea_acuminata	Oenocarpus_bataua)	((Dictyosperma_album	(Kentiopsis_piersoniorum	Veitchia_spiralis))	((Hydriastele_microspadix	Heterospathe_cagayanensis)	((Dypsis_decaryi	Burretiokentia_grandiflora)	Leopoldinia_pulchra)))))))	(Pseudophoenix_vinifera	(Calamus_caryotoides	Chamaedorea_seifrizii))))	Serenoa_repens))	Kingia_australis);
((Nypa_fruticans	(((Podococcus_barteri	(Attalea_speciosa	(((Reinhardtia_simplex	(Reinhardtia_latisecta	Reinhardtia_paiewonskiana))	(Elaeis_oleifera	Elaeis_guineensis))	(Sclerosperma_profizianum	(Bactris_major	Roystonea_regia)))))	(Orania_palindan	((((Manicaria_saccifera	(Geonoma_undata	Pelagodoxa_henryana))	Oenocarpus_bataua)	Prestoea_acuminata)	((Veitchia_spiralis	(Dictyosperma_album	((Heterospathe_cagayanensis	(Leopoldinia_pulchra	Kentiopsis_piersoniorum))	Hydriastele_microspadix)))	(Burretiokentia_grandiflora	Dypsis_decaryi)))))	((Calamus_caryotoides	((Pseudophoenix_vinifera	Serenoa_repens)	Chamaedorea_seifrizii))	(Phoenix_dactylifera	Sabal_domingensis))))	Kingia_australis);
((Nypa_fruticans	((Chamaedorea_seifrizii	((Podococcus_barteri	(((Elaeis_oleifera	Elaeis_guineensis)	(Attalea_speciosa	(Reinhardtia_simplex	(Reinhardtia_latisecta	Reinhardtia_paiewonskiana))))	(Sclerosperma_profizianum	(Bactris_major	Roystonea_regia))))	(Orania_palindan	((Manicaria_saccifera	(Geonoma_undata	Pelagodoxa_henryana))	(((Oenocarpus_bataua	Prestoea_acuminata)	((Heterospathe_cagayanensis	(Hydriastele_microspadix	((Veitchia_spiralis	Kentiopsis_piersoniorum)	Dictyosperma_album)))	(Burretiokentia_grandiflora	Dypsis_decaryi)))	Leopoldinia_pulchra)))))	((Phoenix_dactylifera	(Calamus_caryotoides	Serenoa_repens))	(Sabal_domingensis	Pseudophoenix_vinifera))))	Kingia_australis);
((Nypa_fruticans	((((Pseudophoenix_vinifera	(Calamus_caryotoides	Chamaedorea_seifrizii))	(Orania_palindan	(((Manicaria_saccifera	(Geonoma_undata	Pelagodoxa_henryana))	((Oenocarpus_bataua	Prestoea_acuminata)	(((Leopoldinia_pulchra	(Burretiokentia_grandiflora	(Veitchia_spiralis	Kentiopsis_piersoniorum)))	(Heterospathe_cagayanensis	(Dictyosperma_album	Hydriastele_microspadix)))	Dypsis_decaryi)))	(Podococcus_barteri	((Sclerosperma_profizianum	Roystonea_regia)	((Reinhardtia_simplex	(Reinhardtia_latisecta	Reinhardtia_paiewonskiana))	((Bactris_major	(Elaeis_oleifera	Elaeis_guineensis))	Attalea_speciosa)))))))	(Phoenix_dactylifera	Sabal_domingensis))	Serenoa_repens))	Kingia_australis);
((Nypa_fruticans	(Calamus_caryotoides	(((((Oenocarpus_bataua	Prestoea_acuminata)	((Leopoldinia_pulchra	(Burretiokentia_grandiflora	(Kentiopsis_piersoniorum	Dypsis_decaryi)))	(Veitchia_spiralis	Dictyosperma_album)))	(Heterospathe_cagayanensis	(Manicaria_saccifera	(Hydriastele_microspadix	(Geonoma_undata	Pelagodoxa_henryana)))))	((((Reinhardtia_paiewonskiana	(Reinhardtia_simplex	Reinhardtia_latisecta))	((Bactris_major	(Elaeis_oleifera	Elaeis_guineensis))	Attalea_speciosa))	Podococcus_barteri)	((Sclerosperma_profizianum	Roystonea_regia)	Orania_palindan)))	((Pseudophoenix_vinifera	Chamaedorea_seifrizii)	((Sabal_domingensis	Serenoa_repens)	Phoenix_dactylifera)))))	Kingia_australis);
((Nypa_fruticans	(Serenoa_repens	(((Sabal_domingensis	Phoenix_dactylifera)	(Pseudophoenix_vinifera	((((((Oenocarpus_bataua	Prestoea_acuminata)	((((Heterospathe_cagayanensis	Veitchia_spiralis)	Dictyosperma_album)	Hydriastele_microspadix)	((Burretiokentia_grandiflora	(Kentiopsis_piersoniorum	Leopoldinia_pulchra))	Dypsis_decaryi)))	(Manicaria_saccifera	(Geonoma_undata	Pelagodoxa_henryana)))	(Podococcus_barteri	((Sclerosperma_profizianum	(Bactris_major	Roystonea_regia))	((Elaeis_oleifera	Elaeis_guineensis)	(Attalea_speciosa	(Reinhardtia_simplex	(Reinhardtia_latisecta	Reinhardtia_paiewonskiana)))))))	Orania_palindan)	Calamus_caryotoides)))	Chamaedorea_seifrizii)))	Kingia_australis);
((Sabal_domingensis	(Phoenix_dactylifera	(((((((Oenocarpus_bataua	Prestoea_acuminata)	(((Burretiokentia_grandiflora	(Kentiopsis_piersoniorum	Veitchia_spiralis))	((Heterospathe_cagayanensis	Hydriastele_microspadix)	Dictyosperma_album))	Dypsis_decaryi))	(Leopoldinia_pulchra	(Manicaria_saccifera	(Geonoma_undata	Pelagodoxa_henryana))))	((Reinhardtia_simplex	(Reinhardtia_latisecta	Reinhardtia_paiewonskiana))	((Sclerosperma_profizianum	(Bactris_major	Roystonea_regia))	(Podococcus_barteri	(Attalea_speciosa	(Elaeis_oleifera	Elaeis_guineensis))))))	Orania_palindan)	((Pseudophoenix_vinifera	Calamus_caryotoides)	Chamaedorea_seifrizii))	(Nypa_fruticans	Serenoa_repens))))	Kingia_australis);
((Nypa_fruticans	((((((((Sclerosperma_profizianum	Roystonea_regia)	((Attalea_speciosa	(Bactris_major	(Elaeis_oleifera	Elaeis_guineensis)))	(Reinhardtia_paiewonskiana	(Reinhardtia_simplex	Reinhardtia_latisecta))))	(((Oenocarpus_bataua	Prestoea_acuminata)	(((Kentiopsis_piersoniorum	Veitchia_spiralis)	(Heterospathe_cagayanensis	(Hydriastele_microspadix	Dictyosperma_album)))	((Leopoldinia_pulchra	Burretiokentia_grandiflora)	Dypsis_decaryi)))	(Manicaria_saccifera	(Geonoma_undata	Pelagodoxa_henryana))))	(Podococcus_barteri	Orania_palindan))	Chamaedorea_seifrizii)	(Sabal_domingensis	Phoenix_dactylifera))	(Pseudophoenix_vinifera	Serenoa_repens))	Calamus_caryotoides))	Kingia_australis);
((Nypa_fruticans	((Serenoa_repens	(((((Podococcus_barteri	((((Sclerosperma_profizianum	Roystonea_regia)	Bactris_major)	(Elaeis_oleifera	Elaeis_guineensis))	((Reinhardtia_simplex	(Reinhardtia_latisecta	Reinhardtia_paiewonskiana))	Attalea_speciosa)))	(((Oenocarpus_bataua	Prestoea_acuminata)	((((Kentiopsis_piersoniorum	Dictyosperma_album)	Hydriastele_microspadix)	(Veitchia_spiralis	((Leopoldinia_pulchra	Burretiokentia_grandiflora)	Dypsis_decaryi)))	Heterospathe_cagayanensis))	(Manicaria_saccifera	(Geonoma_undata	Pelagodoxa_henryana))))	Orania_palindan)	((Sabal_domingensis	Pseudophoenix_vinifera)	Phoenix_dactylifera))	Chamaedorea_seifrizii))	Calamus_caryotoides))	Kingia_australis);
((Nypa_fruticans	(((((((Oenocarpus_bataua	Prestoea_acuminata)	((Dictyosperma_album	((Heterospathe_cagayanensis	Veitchia_spiralis)	Hydriastele_microspadix))	(Burretiokentia_grandiflora	(Dypsis_decaryi	Kentiopsis_piersoniorum))))	(Podococcus_barteri	((((Elaeis_oleifera	Elaeis_guineensis)	Attalea_speciosa)	(Roystonea_regia	Bactris_major))	(Reinhardtia_simplex	(Reinhardtia_latisecta	Reinhardtia_paiewonskiana)))))	(Orania_palindan	Leopoldinia_pulchra))	(Manicaria_saccifera	(Geonoma_undata	Pelagodoxa_henryana)))	(Sclerosperma_profizianum	((Pseudophoenix_vinifera	(Serenoa_repens	(Sabal_domingensis	Phoenix_dactylifera)))	Chamaedorea_seifrizii)))	Calamus_caryotoides))	Kingia_australis);
((Nypa_fruticans	(Serenoa_repens	(((Pseudophoenix_vinifera	(Sabal_domingensis	Phoenix_dactylifera))	(Calamus_caryotoides	(((Roystonea_regia	Bactris_major)	Sclerosperma_profizianum)	(Orania_palindan	((((Oenocarpus_bataua	Prestoea_acuminata)	(((Veitchia_spiralis	Burretiokentia_grandiflora)	(((Kentiopsis_piersoniorum	Dictyosperma_album)	Hydriastele_microspadix)	Heterospathe_cagayanensis))	Dypsis_decaryi))	((Manicaria_saccifera	(Geonoma_undata	Pelagodoxa_henryana))	Leopoldinia_pulchra))	(Podococcus_barteri	(((Elaeis_oleifera	Elaeis_guineensis)	(Reinhardtia_simplex	(Reinhardtia_latisecta	Reinhardtia_paiewonskiana)))	Attalea_speciosa)))))))	Chamaedorea_seifrizii)))	Kingia_australis);
((Nypa_fruticans	(Serenoa_repens	(Sabal_domingensis	((((Podococcus_barteri	(((Reinhardtia_simplex	(Reinhardtia_paiewonskiana	Reinhardtia_latisecta))	(Attalea_speciosa	((Elaeis_guineensis	Elaeis_oleifera)	Bactris_major)))	(Sclerosperma_profizianum	Roystonea_regia)))	((((Manicaria_saccifera	(Geonoma_undata	Pelagodoxa_henryana))	(((Dictyosperma_album	Heterospathe_cagayanensis)	Hydriastele_microspadix)	((((Dypsis_decaryi	Burretiokentia_grandiflora)	Veitchia_spiralis)	Leopoldinia_pulchra)	Kentiopsis_piersoniorum)))	(Oenocarpus_bataua	Prestoea_acuminata))	Orania_palindan))	(Pseudophoenix_vinifera	(Calamus_caryotoides	Chamaedorea_seifrizii)))	Phoenix_dactylifera))))	Kingia_australis);
((Chamaedorea_seifrizii	(Calamus_caryotoides	(((Phoenix_dactylifera	Sabal_domingensis)	(Pseudophoenix_vinifera	(((Bactris_major	Roystonea_regia)	Sclerosperma_profizianum)	((((Podococcus_barteri	((Reinhardtia_simplex	(Reinhardtia_paiewonskiana	Reinhardtia_latisecta))	(Attalea_speciosa	(Elaeis_guineensis	Elaeis_oleifera))))	((Dictyosperma_album	((Hydriastele_microspadix	Heterospathe_cagayanensis)	(Leopoldinia_pulchra	(((Dypsis_decaryi	Burretiokentia_grandiflora)	Veitchia_spiralis)	Kentiopsis_piersoniorum))))	(Oenocarpus_bataua	Prestoea_acuminata)))	(Geonoma_undata	(Pelagodoxa_henryana	Manicaria_saccifera)))	Orania_palindan))))	(Nypa_fruticans	Serenoa_repens))))	Kingia_australis);
((Nypa_fruticans	(Calamus_caryotoides	((((Phoenix_dactylifera	Sabal_domingensis)	(((Podococcus_barteri	(((((Dypsis_decaryi	Burretiokentia_grandiflora)	(((Kentiopsis_piersoniorum	Veitchia_spiralis)	Hydriastele_microspadix)	(Heterospathe_cagayanensis	Dictyosperma_album)))	Leopoldinia_pulchra)	(Oenocarpus_bataua	Prestoea_acuminata))	(Manicaria_saccifera	(Geonoma_undata	Pelagodoxa_henryana))))	Orania_palindan)	(((Reinhardtia_simplex	(Reinhardtia_paiewonskiana	Reinhardtia_latisecta))	(Attalea_speciosa	(Elaeis_guineensis	Elaeis_oleifera)))	((Bactris_major	Roystonea_regia)	Sclerosperma_profizianum))))	Serenoa_repens)	(Pseudophoenix_vinifera	Chamaedorea_seifrizii))))	Kingia_australis);
((Nypa_fruticans	(Calamus_caryotoides	((((((Dypsis_decaryi	(((Heterospathe_cagayanensis	Hydriastele_microspadix)	Dictyosperma_album)	(Burretiokentia_grandiflora	(Kentiopsis_piersoniorum	Veitchia_spiralis))))	(Oenocarpus_bataua	Prestoea_acuminata))	(Orania_palindan	Podococcus_barteri))	((((Elaeis_guineensis	Elaeis_oleifera)	(Bactris_major	Roystonea_regia))	Attalea_speciosa)	((Manicaria_saccifera	((Leopoldinia_pulchra	Geonoma_undata)	Pelagodoxa_henryana))	(Reinhardtia_simplex	(Reinhardtia_paiewonskiana	Reinhardtia_latisecta)))))	Sclerosperma_profizianum)	(Pseudophoenix_vinifera	((Serenoa_repens	Chamaedorea_seifrizii)	(Phoenix_dactylifera	Sabal_domingensis))))))	Kingia_australis);
((Nypa_fruticans	(((((Manicaria_saccifera	(Geonoma_undata	Pelagodoxa_henryana))	(((((Burretiokentia_grandiflora	Kentiopsis_piersoniorum)	Dypsis_decaryi)	Leopoldinia_pulchra)	((Veitchia_spiralis	(Dictyosperma_album	Heterospathe_cagayanensis))	Hydriastele_microspadix))	(Oenocarpus_bataua	Prestoea_acuminata)))	(Podococcus_barteri	((Attalea_speciosa	((Elaeis_guineensis	Elaeis_oleifera)	(Reinhardtia_simplex	(Reinhardtia_paiewonskiana	Reinhardtia_latisecta))))	(Sclerosperma_profizianum	(Bactris_major	Roystonea_regia)))))	Orania_palindan)	(Pseudophoenix_vinifera	((Serenoa_repens	(Chamaedorea_seifrizii	Calamus_caryotoides))	(Phoenix_dactylifera	Sabal_domingensis)))))	Kingia_australis);
((Nypa_fruticans	(Serenoa_repens	(Chamaedorea_seifrizii	(((Phoenix_dactylifera	Sabal_domingensis)	((((Orania_palindan	Manicaria_saccifera)	((((Burretiokentia_grandiflora	Dypsis_decaryi)	Leopoldinia_pulchra)	(Veitchia_spiralis	(((Dictyosperma_album	Hydriastele_microspadix)	Heterospathe_cagayanensis)	Kentiopsis_piersoniorum)))	(((Geonoma_undata	Pelagodoxa_henryana)	Oenocarpus_bataua)	Prestoea_acuminata)))	(Podococcus_barteri	((Attalea_speciosa	((Elaeis_guineensis	Elaeis_oleifera)	(Reinhardtia_simplex	(Reinhardtia_paiewonskiana	Reinhardtia_latisecta))))	(Sclerosperma_profizianum	(Bactris_major	Roystonea_regia)))))	Pseudophoenix_vinifera))	Calamus_caryotoides))))	Kingia_australis);
((Nypa_fruticans	(Calamus_caryotoides	((Serenoa_repens	(Phoenix_dactylifera	Sabal_domingensis))	((Chamaedorea_seifrizii	((Orania_palindan	(((((Dictyosperma_album	Hydriastele_microspadix)	Heterospathe_cagayanensis)	((((Kentiopsis_piersoniorum	Burretiokentia_grandiflora)	Dypsis_decaryi)	Leopoldinia_pulchra)	Veitchia_spiralis))	(((Geonoma_undata	Pelagodoxa_henryana)	Oenocarpus_bataua)	Prestoea_acuminata))	Manicaria_saccifera))	(Podococcus_barteri	(((Reinhardtia_simplex	(Reinhardtia_paiewonskiana	Reinhardtia_latisecta))	(Attalea_speciosa	((Bactris_major	Roystonea_regia)	(Elaeis_guineensis	Elaeis_oleifera))))	Sclerosperma_profizianum))))	Pseudophoenix_vinifera))))	Kingia_australis);
((Nypa_fruticans	((((((Attalea_speciosa	((Elaeis_guineensis	Elaeis_oleifera)	(Reinhardtia_simplex	(Reinhardtia_paiewonskiana	Reinhardtia_latisecta))))	((Bactris_major	Roystonea_regia)	(((Geonoma_undata	Pelagodoxa_henryana)	Manicaria_saccifera)	((Podococcus_barteri	Orania_palindan)	(Leopoldinia_pulchra	(((Dypsis_decaryi	Burretiokentia_grandiflora)	(Veitchia_spiralis	(Dictyosperma_album	Heterospathe_cagayanensis)))	(Oenocarpus_bataua	Prestoea_acuminata)))))))	Sclerosperma_profizianum)	Hydriastele_microspadix)	Kentiopsis_piersoniorum)	(((Serenoa_repens	(Calamus_caryotoides	Chamaedorea_seifrizii))	Pseudophoenix_vinifera)	(Phoenix_dactylifera	Sabal_domingensis))))	Kingia_australis);
((Nypa_fruticans	(Serenoa_repens	(Chamaedorea_seifrizii	(Calamus_caryotoides	((Phoenix_dactylifera	(Pseudophoenix_vinifera	Sabal_domingensis))	(((Roystonea_regia	(((Geonoma_undata	(Leopoldinia_pulchra	Pelagodoxa_henryana))	Manicaria_saccifera)	(((Dypsis_decaryi	Burretiokentia_grandiflora)	Kentiopsis_piersoniorum)	(((Hydriastele_microspadix	(Dictyosperma_album	Heterospathe_cagayanensis))	Veitchia_spiralis)	(Oenocarpus_bataua	Prestoea_acuminata)))))	Orania_palindan)	(Podococcus_barteri	(Sclerosperma_profizianum	((Attalea_speciosa	(Bactris_major	(Elaeis_guineensis	Elaeis_oleifera)))	(Reinhardtia_simplex	(Reinhardtia_paiewonskiana	Reinhardtia_latisecta)))))))))))	Kingia_australis);
((Sabal_domingensis	((((Orania_palindan	Podococcus_barteri)	((Sclerosperma_profizianum	Roystonea_regia)	(((((Geonoma_undata	Pelagodoxa_henryana)	Manicaria_saccifera)	(((Hydriastele_microspadix	Heterospathe_cagayanensis)	((Leopoldinia_pulchra	(Burretiokentia_grandiflora	Kentiopsis_piersoniorum))	Veitchia_spiralis))	Dictyosperma_album))	((Oenocarpus_bataua	Prestoea_acuminata)	Dypsis_decaryi))	(((Elaeis_guineensis	Elaeis_oleifera)	Bactris_major)	((Reinhardtia_simplex	(Reinhardtia_paiewonskiana	Reinhardtia_latisecta))	Attalea_speciosa)))))	(((Pseudophoenix_vinifera	Calamus_caryotoides)	Chamaedorea_seifrizii)	(Nypa_fruticans	Serenoa_repens)))	Phoenix_dactylifera))	Kingia_australis);
((Nypa_fruticans	(((Pseudophoenix_vinifera	((Serenoa_repens	(Phoenix_dactylifera	Sabal_domingensis))	(((Attalea_speciosa	(Elaeis_oleifera	Elaeis_guineensis))	(Reinhardtia_paiewonskiana	(Reinhardtia_latisecta	Reinhardtia_simplex)))	((((((Leopoldinia_pulchra	Pelagodoxa_henryana)	Manicaria_saccifera)	Geonoma_undata)	(((((Hydriastele_microspadix	Heterospathe_cagayanensis)	(Kentiopsis_piersoniorum	Dictyosperma_album))	Veitchia_spiralis)	(Dypsis_decaryi	Burretiokentia_grandiflora))	(Prestoea_acuminata	Oenocarpus_bataua)))	(Bactris_major	(Roystonea_regia	Sclerosperma_profizianum)))	(Orania_palindan	Podococcus_barteri)))))	Chamaedorea_seifrizii)	Calamus_caryotoides))	Kingia_australis);
((Nypa_fruticans	(((Podococcus_barteri	((Sclerosperma_profizianum	((Reinhardtia_simplex	(Reinhardtia_paiewonskiana	Reinhardtia_latisecta))	Attalea_speciosa))	(Elaeis_oleifera	Elaeis_guineensis)))	((((Prestoea_acuminata	Oenocarpus_bataua)	(Leopoldinia_pulchra	(((((Dictyosperma_album	Kentiopsis_piersoniorum)	Hydriastele_microspadix)	Heterospathe_cagayanensis)	Veitchia_spiralis)	(Dypsis_decaryi	Burretiokentia_grandiflora))))	(Geonoma_undata	Pelagodoxa_henryana))	((Manicaria_saccifera	Orania_palindan)	(Bactris_major	Roystonea_regia))))	(Chamaedorea_seifrizii	((((Pseudophoenix_vinifera	Serenoa_repens)	Sabal_domingensis)	Calamus_caryotoides)	Phoenix_dactylifera))))	Kingia_australis);
((Nypa_fruticans	(Serenoa_repens	(Chamaedorea_seifrizii	(((Pseudophoenix_vinifera	(Phoenix_dactylifera	Sabal_domingensis))	Calamus_caryotoides)	(((((Prestoea_acuminata	Oenocarpus_bataua)	((Dypsis_decaryi	Burretiokentia_grandiflora)	((Heterospathe_cagayanensis	Leopoldinia_pulchra)	((Kentiopsis_piersoniorum	Veitchia_spiralis)	(Dictyosperma_album	Hydriastele_microspadix)))))	(Manicaria_saccifera	(Geonoma_undata	Pelagodoxa_henryana)))	Orania_palindan)	(((Sclerosperma_profizianum	(Bactris_major	Roystonea_regia))	(Attalea_speciosa	((Reinhardtia_paiewonskiana	(Reinhardtia_latisecta	Reinhardtia_simplex))	(Elaeis_oleifera	Elaeis_guineensis))))	Podococcus_barteri))))))	Kingia_australis);
((Nypa_fruticans	(Serenoa_repens	((Phoenix_dactylifera	Sabal_domingensis)	(((Podococcus_barteri	Chamaedorea_seifrizii)	Calamus_caryotoides)	(((Pseudophoenix_vinifera	(Reinhardtia_simplex	(Reinhardtia_paiewonskiana	Reinhardtia_latisecta)))	(Attalea_speciosa	(Elaeis_oleifera	Elaeis_guineensis)))	((((Leopoldinia_pulchra	((Prestoea_acuminata	Oenocarpus_bataua)	((((Heterospathe_cagayanensis	Veitchia_spiralis)	Dictyosperma_album)	Hydriastele_microspadix)	(Kentiopsis_piersoniorum	(Burretiokentia_grandiflora	Dypsis_decaryi)))))	(Manicaria_saccifera	(Geonoma_undata	Pelagodoxa_henryana)))	Orania_palindan)	(Bactris_major	(Sclerosperma_profizianum	Roystonea_regia))))))))	Kingia_australis);
((Nypa_fruticans	(Serenoa_repens	((Phoenix_dactylifera	Sabal_domingensis)	((Calamus_caryotoides	(Pseudophoenix_vinifera	Chamaedorea_seifrizii))	((((Elaeis_oleifera	Elaeis_guineensis)	(((Reinhardtia_latisecta	Reinhardtia_paiewonskiana)	Reinhardtia_simplex)	Attalea_speciosa))	Podococcus_barteri)	(((Sclerosperma_profizianum	(Bactris_major	Roystonea_regia))	(((Prestoea_acuminata	Oenocarpus_bataua)	(((((Kentiopsis_piersoniorum	(Burretiokentia_grandiflora	Dypsis_decaryi))	Leopoldinia_pulchra)	Heterospathe_cagayanensis)	(Veitchia_spiralis	Dictyosperma_album))	Hydriastele_microspadix))	(Manicaria_saccifera	(Geonoma_undata	Pelagodoxa_henryana))))	Orania_palindan))))))	Kingia_australis);
((Nypa_fruticans	(((Phoenix_dactylifera	(Pseudophoenix_vinifera	Sabal_domingensis))	((Orania_palindan	(((Sclerosperma_profizianum	(Bactris_major	Roystonea_regia))	(Podococcus_barteri	(((Elaeis_oleifera	Elaeis_guineensis)	(Reinhardtia_paiewonskiana	(Reinhardtia_simplex	Reinhardtia_latisecta)))	Attalea_speciosa)))	(Manicaria_saccifera	(Geonoma_undata	Pelagodoxa_henryana))))	((Prestoea_acuminata	Oenocarpus_bataua)	((Dypsis_decaryi	(Leopoldinia_pulchra	Burretiokentia_grandiflora))	(Heterospathe_cagayanensis	((Dictyosperma_album	(Kentiopsis_piersoniorum	Veitchia_spiralis))	Hydriastele_microspadix))))))	((Serenoa_repens	Calamus_caryotoides)	Chamaedorea_seifrizii)))	Kingia_australis);
((Nypa_fruticans	(Serenoa_repens	(Chamaedorea_seifrizii	(Calamus_caryotoides	(((Sabal_domingensis	Pseudophoenix_vinifera)	((((((Elaeis_oleifera	Elaeis_guineensis)	(Reinhardtia_simplex	(Reinhardtia_latisecta	Reinhardtia_paiewonskiana)))	Attalea_speciosa)	((Bactris_major	Roystonea_regia)	Sclerosperma_profizianum))	(((Leopoldinia_pulchra	Hydriastele_microspadix)	(Manicaria_saccifera	(Geonoma_undata	Pelagodoxa_henryana)))	((Prestoea_acuminata	Oenocarpus_bataua)	((Dypsis_decaryi	Burretiokentia_grandiflora)	(Heterospathe_cagayanensis	(Dictyosperma_album	(Kentiopsis_piersoniorum	Veitchia_spiralis)))))))	(Podococcus_barteri	Orania_palindan)))	Phoenix_dactylifera)))))	Kingia_australis);
((Nypa_fruticans	(Serenoa_repens	(Sabal_domingensis	(((Sclerosperma_profizianum	Phoenix_dactylifera)	(Pseudophoenix_vinifera	((((Podococcus_barteri	Chamaedorea_seifrizii)	((Attalea_speciosa	(Reinhardtia_simplex	(Reinhardtia_latisecta	Reinhardtia_paiewonskiana)))	((Elaeis_oleifera	Elaeis_guineensis)	(Bactris_major	Roystonea_regia))))	((Manicaria_saccifera	(Geonoma_undata	Pelagodoxa_henryana))	((Prestoea_acuminata	Oenocarpus_bataua)	(((Hydriastele_microspadix	(Dictyosperma_album	((Veitchia_spiralis	(Burretiokentia_grandiflora	Leopoldinia_pulchra))	Kentiopsis_piersoniorum)))	Heterospathe_cagayanensis)	Dypsis_decaryi))))	Orania_palindan)))	Calamus_caryotoides))))	Kingia_australis);
((Nypa_fruticans	(((Sclerosperma_profizianum	(Bactris_major	Roystonea_regia))	((Podococcus_barteri	Orania_palindan)	((((Reinhardtia_simplex	(Reinhardtia_latisecta	Reinhardtia_paiewonskiana))	(Elaeis_oleifera	Elaeis_guineensis))	Attalea_speciosa)	((Manicaria_saccifera	(Geonoma_undata	Pelagodoxa_henryana))	((Prestoea_acuminata	Oenocarpus_bataua)	(((Hydriastele_microspadix	Dictyosperma_album)	(Heterospathe_cagayanensis	((Veitchia_spiralis	Kentiopsis_piersoniorum)	Leopoldinia_pulchra)))	(Burretiokentia_grandiflora	Dypsis_decaryi)))))))	(Calamus_caryotoides	((Pseudophoenix_vinifera	Sabal_domingensis)	((Chamaedorea_seifrizii	Serenoa_repens)	Phoenix_dactylifera)))))	Kingia_australis);
((Nypa_fruticans	((Orania_palindan	(((((Bactris_major	Roystonea_regia)	Sclerosperma_profizianum)	((Elaeis_oleifera	Elaeis_guineensis)	(Attalea_speciosa	(Reinhardtia_simplex	(Reinhardtia_latisecta	Reinhardtia_paiewonskiana)))))	Podococcus_barteri)	((Manicaria_saccifera	(Geonoma_undata	Pelagodoxa_henryana))	((((Heterospathe_cagayanensis	Dictyosperma_album)	Hydriastele_microspadix)	(Veitchia_spiralis	Kentiopsis_piersoniorum))	((Leopoldinia_pulchra	(Burretiokentia_grandiflora	Dypsis_decaryi))	(Prestoea_acuminata	Oenocarpus_bataua))))))	((Phoenix_dactylifera	Sabal_domingensis)	((Calamus_caryotoides	Chamaedorea_seifrizii)	(Pseudophoenix_vinifera	Serenoa_repens)))))	Kingia_australis);
((((((((Podococcus_barteri	((Elaeis_oleifera	Elaeis_guineensis)	(Attalea_speciosa	((Reinhardtia_latisecta	Reinhardtia_paiewonskiana)	Reinhardtia_simplex))))	(Sclerosperma_profizianum	(Bactris_major	Roystonea_regia)))	(((Manicaria_saccifera	(Pelagodoxa_henryana	Geonoma_undata))	((Oenocarpus_bataua	Prestoea_acuminata)	(Dypsis_decaryi	((((Veitchia_spiralis	(Burretiokentia_grandiflora	Kentiopsis_piersoniorum))	Leopoldinia_pulchra)	(Hydriastele_microspadix	Heterospathe_cagayanensis))	Dictyosperma_album))))	Orania_palindan))	Pseudophoenix_vinifera)	((Serenoa_repens	Calamus_caryotoides)	(Sabal_domingensis	Phoenix_dactylifera)))	Chamaedorea_seifrizii)	Nypa_fruticans)	Kingia_australis);
(((((((((((Elaeis_oleifera	Elaeis_guineensis)	(Attalea_speciosa	((Reinhardtia_latisecta	Reinhardtia_paiewonskiana)	Reinhardtia_simplex)))	Podococcus_barteri)	(Sclerosperma_profizianum	(Bactris_major	Roystonea_regia)))	(Manicaria_saccifera	(Pelagodoxa_henryana	Geonoma_undata)))	Leopoldinia_pulchra)	((Oenocarpus_bataua	Prestoea_acuminata)	(((Dypsis_decaryi	(Burretiokentia_grandiflora	Kentiopsis_piersoniorum))	(Veitchia_spiralis	(Dictyosperma_album	Hydriastele_microspadix)))	Heterospathe_cagayanensis)))	Orania_palindan)	(((Chamaedorea_seifrizii	(Serenoa_repens	Calamus_caryotoides))	Pseudophoenix_vinifera)	(Sabal_domingensis	Phoenix_dactylifera)))	Nypa_fruticans)	Kingia_australis);
((((((Pseudophoenix_vinifera	Serenoa_repens)	((Sabal_domingensis	Phoenix_dactylifera)	((((Oenocarpus_bataua	Prestoea_acuminata)	((Dypsis_decaryi	Burretiokentia_grandiflora)	(Veitchia_spiralis	(Heterospathe_cagayanensis	((Kentiopsis_piersoniorum	Dictyosperma_album)	Hydriastele_microspadix)))))	Orania_palindan)	(Leopoldinia_pulchra	(Podococcus_barteri	((((Reinhardtia_latisecta	Reinhardtia_paiewonskiana)	Reinhardtia_simplex)	(((Sclerosperma_profizianum	Bactris_major)	(Elaeis_oleifera	Elaeis_guineensis))	Attalea_speciosa))	((Manicaria_saccifera	(Pelagodoxa_henryana	Geonoma_undata))	Roystonea_regia)))))))	Chamaedorea_seifrizii)	Calamus_caryotoides)	Nypa_fruticans)	Kingia_australis);
((((((((Prestoea_acuminata	Oenocarpus_bataua)	(((Leopoldinia_pulchra	(Burretiokentia_grandiflora	(Veitchia_spiralis	Kentiopsis_piersoniorum)))	(Dictyosperma_album	(Heterospathe_cagayanensis	Hydriastele_microspadix)))	Dypsis_decaryi))	((Manicaria_saccifera	(Pelagodoxa_henryana	Geonoma_undata))	Roystonea_regia))	(Podococcus_barteri	((Attalea_speciosa	((Reinhardtia_paiewonskiana	(Reinhardtia_simplex	Reinhardtia_latisecta))	(Bactris_major	(Elaeis_oleifera	Elaeis_guineensis))))	Sclerosperma_profizianum)))	Orania_palindan)	((Serenoa_repens	(Sabal_domingensis	Phoenix_dactylifera))	(Calamus_caryotoides	(Pseudophoenix_vinifera	Chamaedorea_seifrizii))))	Nypa_fruticans)	Kingia_australis);
(((Serenoa_repens	((((Calamus_caryotoides	Phoenix_dactylifera)	(((Elaeis_oleifera	Elaeis_guineensis)	((Reinhardtia_simplex	(Reinhardtia_latisecta	Reinhardtia_paiewonskiana))	Attalea_speciosa))	(((Sclerosperma_profizianum	Bactris_major)	Roystonea_regia)	((Podococcus_barteri	Orania_palindan)	((((((Burretiokentia_grandiflora	Dypsis_decaryi)	Heterospathe_cagayanensis)	Leopoldinia_pulchra)	(((Veitchia_spiralis	Kentiopsis_piersoniorum)	Dictyosperma_album)	Hydriastele_microspadix))	(Prestoea_acuminata	((Pelagodoxa_henryana	Geonoma_undata)	Oenocarpus_bataua)))	Manicaria_saccifera)))))	(Pseudophoenix_vinifera	Sabal_domingensis))	Chamaedorea_seifrizii))	Nypa_fruticans)	Kingia_australis);
(((Serenoa_repens	((((Phoenix_dactylifera	((Orania_palindan	((((Burretiokentia_grandiflora	Dypsis_decaryi)	(((Dictyosperma_album	Kentiopsis_piersoniorum)	Hydriastele_microspadix)	(Heterospathe_cagayanensis	Veitchia_spiralis)))	(Oenocarpus_bataua	Prestoea_acuminata))	(Leopoldinia_pulchra	((Podococcus_barteri	(Attalea_speciosa	(Elaeis_oleifera	Elaeis_guineensis)))	(((Pelagodoxa_henryana	Geonoma_undata)	Manicaria_saccifera)	(Reinhardtia_simplex	(Reinhardtia_latisecta	Reinhardtia_paiewonskiana)))))))	((Bactris_major	Roystonea_regia)	Sclerosperma_profizianum)))	(Pseudophoenix_vinifera	Sabal_domingensis))	Calamus_caryotoides)	Chamaedorea_seifrizii))	Nypa_fruticans)	Kingia_australis);
(((Calamus_caryotoides	((Chamaedorea_seifrizii	Serenoa_repens)	((Sabal_domingensis	Phoenix_dactylifera)	((Orania_palindan	(((((Elaeis_oleifera	Elaeis_guineensis)	((Attalea_speciosa	(Reinhardtia_simplex	(Reinhardtia_latisecta	Reinhardtia_paiewonskiana)))	Podococcus_barteri))	(Bactris_major	Roystonea_regia))	(((Heterospathe_cagayanensis	(Leopoldinia_pulchra	(Burretiokentia_grandiflora	Dypsis_decaryi)))	((Dictyosperma_album	((Pseudophoenix_vinifera	Kentiopsis_piersoniorum)	Hydriastele_microspadix))	Veitchia_spiralis))	(Oenocarpus_bataua	Prestoea_acuminata)))	((Pelagodoxa_henryana	Geonoma_undata)	Manicaria_saccifera)))	Sclerosperma_profizianum))))	Nypa_fruticans)	Kingia_australis);
(((Calamus_caryotoides	(((Sclerosperma_profizianum	Phoenix_dactylifera)	(((((Elaeis_oleifera	Elaeis_guineensis)	(Attalea_speciosa	(Bactris_major	Roystonea_regia)))	(Reinhardtia_simplex	(Reinhardtia_latisecta	Reinhardtia_paiewonskiana)))	((Podococcus_barteri	Orania_palindan)	((((Pelagodoxa_henryana	Geonoma_undata)	Manicaria_saccifera)	((((Heterospathe_cagayanensis	Dictyosperma_album)	((Kentiopsis_piersoniorum	(Veitchia_spiralis	Pseudophoenix_vinifera))	Hydriastele_microspadix))	(Burretiokentia_grandiflora	Dypsis_decaryi))	(Oenocarpus_bataua	Prestoea_acuminata)))	Leopoldinia_pulchra)))	(Serenoa_repens	Sabal_domingensis)))	Chamaedorea_seifrizii))	Nypa_fruticans)	Kingia_australis);
((Sabal_domingensis	(((((Calamus_caryotoides	Nypa_fruticans)	(((((Pelagodoxa_henryana	Geonoma_undata)	Manicaria_saccifera)	(((Veitchia_spiralis	((Dictyosperma_album	(Kentiopsis_piersoniorum	Hydriastele_microspadix))	Heterospathe_cagayanensis))	((Leopoldinia_pulchra	Burretiokentia_grandiflora)	Dypsis_decaryi))	(Oenocarpus_bataua	Prestoea_acuminata)))	(((Bactris_major	Roystonea_regia)	((Elaeis_oleifera	Elaeis_guineensis)	Attalea_speciosa))	(Reinhardtia_simplex	(Reinhardtia_latisecta	Reinhardtia_paiewonskiana))))	(Sclerosperma_profizianum	Orania_palindan)))	(Podococcus_barteri	Chamaedorea_seifrizii))	(Serenoa_repens	Phoenix_dactylifera))	Pseudophoenix_vinifera))	Kingia_australis);
((Nypa_fruticans	((((Hydriastele_microspadix	((Pelagodoxa_henryana	Geonoma_undata)	Manicaria_saccifera))	(((Veitchia_spiralis	(Heterospathe_cagayanensis	Dictyosperma_album))	(Leopoldinia_pulchra	((Kentiopsis_piersoniorum	Burretiokentia_grandiflora)	Dypsis_decaryi)))	(Oenocarpus_bataua	Prestoea_acuminata)))	((Podococcus_barteri	(((Sclerosperma_profizianum	(Bactris_major	Roystonea_regia))	((Elaeis_oleifera	Elaeis_guineensis)	Attalea_speciosa))	(Reinhardtia_simplex	(Reinhardtia_latisecta	Reinhardtia_paiewonskiana))))	Orania_palindan))	(((Serenoa_repens	(Sabal_domingensis	Phoenix_dactylifera))	(Calamus_caryotoides	Pseudophoenix_vinifera))	Chamaedorea_seifrizii)))	Kingia_australis);
((Phoenix_dactylifera	((Sabal_domingensis	((Calamus_caryotoides	(Chamaedorea_seifrizii	Serenoa_repens))	(Nypa_fruticans	(Orania_palindan	(((Reinhardtia_simplex	(Reinhardtia_paiewonskiana	Reinhardtia_latisecta))	((((Pseudophoenix_vinifera	Attalea_speciosa)	(Elaeis_guineensis	Elaeis_oleifera))	(Roystonea_regia	Bactris_major))	Podococcus_barteri))	(((Dypsis_decaryi	(Veitchia_spiralis	(((Leopoldinia_pulchra	(Kentiopsis_piersoniorum	Burretiokentia_grandiflora))	(Hydriastele_microspadix	Dictyosperma_album))	Heterospathe_cagayanensis)))	(Prestoea_acuminata	Oenocarpus_bataua))	(Manicaria_saccifera	(Geonoma_undata	Pelagodoxa_henryana))))))))	Sclerosperma_profizianum))	Kingia_australis);
((Sabal_domingensis	((((Leopoldinia_pulchra	Serenoa_repens)	(Sclerosperma_profizianum	Phoenix_dactylifera))	(Nypa_fruticans	(((Attalea_speciosa	(Reinhardtia_simplex	(Reinhardtia_paiewonskiana	Reinhardtia_latisecta)))	(Bactris_major	(Elaeis_guineensis	Elaeis_oleifera)))	((((Heterospathe_cagayanensis	(Dictyosperma_album	(Kentiopsis_piersoniorum	(Veitchia_spiralis	(Dypsis_decaryi	Burretiokentia_grandiflora)))))	Hydriastele_microspadix)	(Prestoea_acuminata	((Geonoma_undata	Pelagodoxa_henryana)	Oenocarpus_bataua)))	(Orania_palindan	(Podococcus_barteri	((Pseudophoenix_vinifera	Manicaria_saccifera)	Roystonea_regia)))))))	(Chamaedorea_seifrizii	Calamus_caryotoides)))	Kingia_australis);
((Calamus_caryotoides	(Nypa_fruticans	((Pseudophoenix_vinifera	((((Manicaria_saccifera	(Geonoma_undata	Pelagodoxa_henryana))	(((((Hydriastele_microspadix	Heterospathe_cagayanensis)	Dictyosperma_album)	(Kentiopsis_piersoniorum	Veitchia_spiralis))	(Leopoldinia_pulchra	(Dypsis_decaryi	Burretiokentia_grandiflora)))	(Prestoea_acuminata	Oenocarpus_bataua)))	((Podococcus_barteri	Orania_palindan)	((Attalea_speciosa	(Reinhardtia_simplex	(Reinhardtia_paiewonskiana	Reinhardtia_latisecta)))	((Elaeis_guineensis	Elaeis_oleifera)	((Bactris_major	Roystonea_regia)	Sclerosperma_profizianum)))))	((Serenoa_repens	Sabal_domingensis)	Phoenix_dactylifera)))	Chamaedorea_seifrizii)))	Kingia_australis);
((Nypa_fruticans	(((((Manicaria_saccifera	(Geonoma_undata	Pelagodoxa_henryana))	((((Veitchia_spiralis	Dictyosperma_album)	(Hydriastele_microspadix	Heterospathe_cagayanensis))	(Leopoldinia_pulchra	(Dypsis_decaryi	(Kentiopsis_piersoniorum	Burretiokentia_grandiflora))))	(Prestoea_acuminata	Oenocarpus_bataua)))	((Reinhardtia_simplex	(Reinhardtia_paiewonskiana	Reinhardtia_latisecta))	(((Elaeis_guineensis	Elaeis_oleifera)	(Bactris_major	Roystonea_regia))	Attalea_speciosa)))	(Sclerosperma_profizianum	Orania_palindan))	((((Pseudophoenix_vinifera	Serenoa_repens)	Calamus_caryotoides)	Chamaedorea_seifrizii)	(Podococcus_barteri	(Sabal_domingensis	Phoenix_dactylifera)))))	Kingia_australis);
((Calamus_caryotoides	(Chamaedorea_seifrizii	((Orania_palindan	((Manicaria_saccifera	((((Dypsis_decaryi	(Kentiopsis_piersoniorum	Burretiokentia_grandiflora))	(Veitchia_spiralis	Dictyosperma_album))	(Hydriastele_microspadix	(Heterospathe_cagayanensis	Leopoldinia_pulchra)))	(Prestoea_acuminata	((Geonoma_undata	Pelagodoxa_henryana)	Oenocarpus_bataua))))	(Podococcus_barteri	(((Bactris_major	Roystonea_regia)	((Reinhardtia_simplex	(Reinhardtia_paiewonskiana	Reinhardtia_latisecta))	(Elaeis_guineensis	Elaeis_oleifera)))	Attalea_speciosa))))	((Sclerosperma_profizianum	Phoenix_dactylifera)	((Nypa_fruticans	(Pseudophoenix_vinifera	Serenoa_repens))	Sabal_domingensis)))))	Kingia_australis);
(((Leopoldinia_pulchra	((Kentiopsis_piersoniorum	Veitchia_spiralis)	(((Hydriastele_microspadix	Heterospathe_cagayanensis)	Dictyosperma_album)	((Prestoea_acuminata	Oenocarpus_bataua)	((Manicaria_saccifera	(Geonoma_undata	Pelagodoxa_henryana))	(((Orania_palindan	Podococcus_barteri)	(((Reinhardtia_paiewonskiana	(Reinhardtia_latisecta	Reinhardtia_simplex))	((Elaeis_guineensis	Elaeis_oleifera)	Bactris_major))	Attalea_speciosa))	((((Sabal_domingensis	Phoenix_dactylifera)	(Calamus_caryotoides	(Chamaedorea_seifrizii	(Nypa_fruticans	Serenoa_repens))))	Pseudophoenix_vinifera)	(Roystonea_regia	Sclerosperma_profizianum))))))))	(Dypsis_decaryi	Burretiokentia_grandiflora))	Kingia_australis);
((Nypa_fruticans	((Chamaedorea_seifrizii	(Serenoa_repens	((((((Roystonea_regia	Sclerosperma_profizianum)	((Reinhardtia_simplex	(Reinhardtia_paiewonskiana	Reinhardtia_latisecta))	(((Elaeis_guineensis	Elaeis_oleifera)	Bactris_major)	Attalea_speciosa)))	(Manicaria_saccifera	(Geonoma_undata	Pelagodoxa_henryana)))	(Podococcus_barteri	(((Veitchia_spiralis	((Hydriastele_microspadix	Heterospathe_cagayanensis)	Dictyosperma_album))	(Leopoldinia_pulchra	(Dypsis_decaryi	(Kentiopsis_piersoniorum	Burretiokentia_grandiflora))))	(Prestoea_acuminata	Oenocarpus_bataua))))	Orania_palindan)	(Phoenix_dactylifera	(Sabal_domingensis	Pseudophoenix_vinifera)))))	Calamus_caryotoides))	Kingia_australis);
((Nypa_fruticans	((Chamaedorea_seifrizii	(Calamus_caryotoides	(((Orania_palindan	(Roystonea_regia	Sclerosperma_profizianum))	((Podococcus_barteri	(Attalea_speciosa	((Reinhardtia_simplex	(Reinhardtia_paiewonskiana	Reinhardtia_latisecta))	((Elaeis_guineensis	Elaeis_oleifera)	Bactris_major))))	((Hydriastele_microspadix	(Manicaria_saccifera	(Geonoma_undata	Pelagodoxa_henryana)))	(((Veitchia_spiralis	(Heterospathe_cagayanensis	Dictyosperma_album))	(Dypsis_decaryi	(Kentiopsis_piersoniorum	(Leopoldinia_pulchra	Burretiokentia_grandiflora))))	(Prestoea_acuminata	Oenocarpus_bataua)))))	(Phoenix_dactylifera	Sabal_domingensis))))	(Pseudophoenix_vinifera	Serenoa_repens)))	Kingia_australis);
((Nypa_fruticans	(((((Podococcus_barteri	(((Attalea_speciosa	(Reinhardtia_simplex	(Reinhardtia_paiewonskiana	Reinhardtia_latisecta)))	(Elaeis_guineensis	Elaeis_oleifera))	(Bactris_major	(Roystonea_regia	Sclerosperma_profizianum))))	(((Geonoma_undata	(Pelagodoxa_henryana	Manicaria_saccifera))	(((((Kentiopsis_piersoniorum	Burretiokentia_grandiflora)	Dypsis_decaryi)	(Hydriastele_microspadix	(Dictyosperma_album	(Veitchia_spiralis	Heterospathe_cagayanensis))))	Leopoldinia_pulchra)	(Prestoea_acuminata	Oenocarpus_bataua)))	Orania_palindan))	Chamaedorea_seifrizii)	((Phoenix_dactylifera	Sabal_domingensis)	(Pseudophoenix_vinifera	Serenoa_repens)))	Calamus_caryotoides))	Kingia_australis);
((Sabal_domingensis	(((Serenoa_repens	(Pseudophoenix_vinifera	(Chamaedorea_seifrizii	(Calamus_caryotoides	Nypa_fruticans))))	((Podococcus_barteri	(Sclerosperma_profizianum	((Reinhardtia_simplex	((Manicaria_saccifera	Reinhardtia_paiewonskiana)	Reinhardtia_latisecta))	(Bactris_major	(Attalea_speciosa	(Elaeis_guineensis	Elaeis_oleifera))))))	((Roystonea_regia	Orania_palindan)	(((Geonoma_undata	Pelagodoxa_henryana)	(((Kentiopsis_piersoniorum	Burretiokentia_grandiflora)	((Hydriastele_microspadix	Dictyosperma_album)	((Leopoldinia_pulchra	Heterospathe_cagayanensis)	Veitchia_spiralis)))	Dypsis_decaryi))	(Prestoea_acuminata	Oenocarpus_bataua)))))	Phoenix_dactylifera))	Kingia_australis);
((Sabal_domingensis	((((Chamaedorea_seifrizii	Serenoa_repens)	Calamus_caryotoides)	(((((Manicaria_saccifera	(Pelagodoxa_henryana	Geonoma_undata))	(((Leopoldinia_pulchra	((Kentiopsis_piersoniorum	Burretiokentia_grandiflora)	Dypsis_decaryi))	(Veitchia_spiralis	(Heterospathe_cagayanensis	(Hydriastele_microspadix	Dictyosperma_album))))	(Oenocarpus_bataua	Prestoea_acuminata)))	((Pseudophoenix_vinifera	((Reinhardtia_latisecta	Reinhardtia_paiewonskiana)	Reinhardtia_simplex))	((Podococcus_barteri	(Attalea_speciosa	(Elaeis_oleifera	Elaeis_guineensis)))	(Sclerosperma_profizianum	(Bactris_major	Roystonea_regia)))))	Orania_palindan)	Nypa_fruticans))	Phoenix_dactylifera))	Kingia_australis);
((Nypa_fruticans	(((((((Leopoldinia_pulchra	((Kentiopsis_piersoniorum	Burretiokentia_grandiflora)	Dypsis_decaryi))	((Hydriastele_microspadix	Veitchia_spiralis)	(Heterospathe_cagayanensis	Dictyosperma_album)))	(((Pelagodoxa_henryana	Geonoma_undata)	Oenocarpus_bataua)	Prestoea_acuminata))	((Reinhardtia_paiewonskiana	(Reinhardtia_simplex	Reinhardtia_latisecta))	((Attalea_speciosa	(((Elaeis_oleifera	Elaeis_guineensis)	Pseudophoenix_vinifera)	Manicaria_saccifera))	(Sclerosperma_profizianum	(Bactris_major	Roystonea_regia)))))	Orania_palindan)	(Podococcus_barteri	(Phoenix_dactylifera	Sabal_domingensis)))	(Chamaedorea_seifrizii	(Serenoa_repens	Calamus_caryotoides))))	Kingia_australis);
((Nypa_fruticans	((((Podococcus_barteri	((((((Leopoldinia_pulchra	(Kentiopsis_piersoniorum	(Burretiokentia_grandiflora	Dypsis_decaryi)))	(Veitchia_spiralis	Dictyosperma_album))	(Oenocarpus_bataua	Prestoea_acuminata))	(Heterospathe_cagayanensis	(Hydriastele_microspadix	(Manicaria_saccifera	(Pelagodoxa_henryana	Geonoma_undata)))))	((Attalea_speciosa	(((Reinhardtia_simplex	(Reinhardtia_latisecta	Reinhardtia_paiewonskiana))	Bactris_major)	(Elaeis_oleifera	Elaeis_guineensis)))	(Roystonea_regia	Sclerosperma_profizianum)))	Orania_palindan))	(Phoenix_dactylifera	Sabal_domingensis))	(Chamaedorea_seifrizii	Calamus_caryotoides))	(Pseudophoenix_vinifera	Serenoa_repens)))	Kingia_australis);
((Nypa_fruticans	(((((Manicaria_saccifera	(Pelagodoxa_henryana	Geonoma_undata))	(Podococcus_barteri	((Reinhardtia_simplex	(Reinhardtia_latisecta	Reinhardtia_paiewonskiana))	(((Roystonea_regia	Bactris_major)	Sclerosperma_profizianum)	(Attalea_speciosa	(Elaeis_oleifera	Elaeis_guineensis))))))	(Orania_palindan	((Prestoea_acuminata	Oenocarpus_bataua)	(((Hydriastele_microspadix	Dictyosperma_album)	(Veitchia_spiralis	Kentiopsis_piersoniorum))	(Dypsis_decaryi	(Burretiokentia_grandiflora	Heterospathe_cagayanensis))))))	((((Leopoldinia_pulchra	Serenoa_repens)	Chamaedorea_seifrizii)	Pseudophoenix_vinifera)	(Phoenix_dactylifera	Sabal_domingensis)))	Calamus_caryotoides))	Kingia_australis);
((Nypa_fruticans	(((Serenoa_repens	Chamaedorea_seifrizii)	(Pseudophoenix_vinifera	((Phoenix_dactylifera	Sabal_domingensis)	(((Reinhardtia_simplex	(Reinhardtia_latisecta	Reinhardtia_paiewonskiana))	(((Roystonea_regia	Bactris_major)	Sclerosperma_profizianum)	(Attalea_speciosa	(Elaeis_oleifera	Elaeis_guineensis))))	((Podococcus_barteri	Orania_palindan)	((Manicaria_saccifera	(Geonoma_undata	Pelagodoxa_henryana))	((Prestoea_acuminata	Oenocarpus_bataua)	(((Dictyosperma_album	(Heterospathe_cagayanensis	Hydriastele_microspadix))	(Veitchia_spiralis	Kentiopsis_piersoniorum))	(Dypsis_decaryi	(Leopoldinia_pulchra	Burretiokentia_grandiflora))))))))))	Calamus_caryotoides))	Kingia_australis);
((Nypa_fruticans	(((Sabal_domingensis	((((((Attalea_speciosa	(Reinhardtia_paiewonskiana	(Reinhardtia_simplex	Reinhardtia_latisecta)))	(Elaeis_oleifera	Elaeis_guineensis))	(Roystonea_regia	Bactris_major))	(Podococcus_barteri	((Manicaria_saccifera	(Geonoma_undata	Pelagodoxa_henryana))	((Prestoea_acuminata	Oenocarpus_bataua)	((((Kentiopsis_piersoniorum	Dictyosperma_album)	(Heterospathe_cagayanensis	Hydriastele_microspadix))	Veitchia_spiralis)	(Dypsis_decaryi	(Leopoldinia_pulchra	Burretiokentia_grandiflora)))))))	Orania_palindan)	(Sclerosperma_profizianum	(Phoenix_dactylifera	(Pseudophoenix_vinifera	Serenoa_repens)))))	Chamaedorea_seifrizii)	Calamus_caryotoides))	Kingia_australis);
((Nypa_fruticans	(((Serenoa_repens	((((((Reinhardtia_simplex	(Reinhardtia_latisecta	Reinhardtia_paiewonskiana))	((Elaeis_oleifera	Elaeis_guineensis)	(Roystonea_regia	Bactris_major)))	Attalea_speciosa)	((Podococcus_barteri	Orania_palindan)	((Manicaria_saccifera	(Geonoma_undata	Pelagodoxa_henryana))	((((Kentiopsis_piersoniorum	Dictyosperma_album)	(Heterospathe_cagayanensis	Hydriastele_microspadix))	Veitchia_spiralis)	((Dypsis_decaryi	(Leopoldinia_pulchra	Burretiokentia_grandiflora))	(Prestoea_acuminata	Oenocarpus_bataua))))))	Sclerosperma_profizianum)	((Pseudophoenix_vinifera	Sabal_domingensis)	Phoenix_dactylifera)))	Chamaedorea_seifrizii)	Calamus_caryotoides))	Kingia_australis);
((Nypa_fruticans	((((Podococcus_barteri	(((Manicaria_saccifera	(Geonoma_undata	Pelagodoxa_henryana))	((Sclerosperma_profizianum	Reinhardtia_simplex)	(Reinhardtia_latisecta	Reinhardtia_paiewonskiana)))	(Attalea_speciosa	((Elaeis_oleifera	Elaeis_guineensis)	(Roystonea_regia	Bactris_major)))))	((Prestoea_acuminata	Oenocarpus_bataua)	((Veitchia_spiralis	((Dictyosperma_album	Hydriastele_microspadix)	Heterospathe_cagayanensis))	(Leopoldinia_pulchra	(Dypsis_decaryi	(Kentiopsis_piersoniorum	Burretiokentia_grandiflora))))))	Orania_palindan)	((Sabal_domingensis	(Phoenix_dactylifera	Serenoa_repens))	(Pseudophoenix_vinifera	(Calamus_caryotoides	Chamaedorea_seifrizii)))))	Kingia_australis);
((Nypa_fruticans	((((Phoenix_dactylifera	Sabal_domingensis)	(Pseudophoenix_vinifera	((((Attalea_speciosa	(Reinhardtia_paiewonskiana	(Reinhardtia_simplex	Reinhardtia_latisecta)))	((Elaeis_oleifera	Elaeis_guineensis)	(Roystonea_regia	Bactris_major)))	(((Podococcus_barteri	(Manicaria_saccifera	(Geonoma_undata	Pelagodoxa_henryana)))	((Prestoea_acuminata	Oenocarpus_bataua)	(((Hydriastele_microspadix	Veitchia_spiralis)	(Dictyosperma_album	Heterospathe_cagayanensis))	(Leopoldinia_pulchra	(Dypsis_decaryi	(Kentiopsis_piersoniorum	Burretiokentia_grandiflora))))))	Orania_palindan))	Sclerosperma_profizianum)))	(Serenoa_repens	Chamaedorea_seifrizii))	Calamus_caryotoides))	Kingia_australis);
((Nypa_fruticans	(((Sclerosperma_profizianum	((Phoenix_dactylifera	Serenoa_repens)	Sabal_domingensis))	(Chamaedorea_seifrizii	((Attalea_speciosa	((Reinhardtia_simplex	(Reinhardtia_latisecta	Reinhardtia_paiewonskiana))	(Elaeis_oleifera	Elaeis_guineensis)))	((((Manicaria_saccifera	(Geonoma_undata	Pelagodoxa_henryana))	((Prestoea_acuminata	Oenocarpus_bataua)	((Veitchia_spiralis	(Dictyosperma_album	(Heterospathe_cagayanensis	Hydriastele_microspadix)))	(Leopoldinia_pulchra	(Dypsis_decaryi	(Kentiopsis_piersoniorum	Burretiokentia_grandiflora))))))	Pseudophoenix_vinifera)	((Podococcus_barteri	Orania_palindan)	(Bactris_major	Roystonea_regia))))))	Calamus_caryotoides))	Kingia_australis);
((Nypa_fruticans	(Serenoa_repens	(Sabal_domingensis	(((Pseudophoenix_vinifera	(Calamus_caryotoides	Chamaedorea_seifrizii))	(((((Dypsis_decaryi	((Dictyosperma_album	(Hydriastele_microspadix	Heterospathe_cagayanensis))	(Burretiokentia_grandiflora	(Veitchia_spiralis	Kentiopsis_piersoniorum))))	((((Leopoldinia_pulchra	Pelagodoxa_henryana)	Geonoma_undata)	Oenocarpus_bataua)	Prestoea_acuminata))	Manicaria_saccifera)	((((Reinhardtia_simplex	(Reinhardtia_paiewonskiana	Reinhardtia_latisecta))	(Attalea_speciosa	(Elaeis_oleifera	Elaeis_guineensis)))	(Sclerosperma_profizianum	(Bactris_major	Roystonea_regia)))	Podococcus_barteri))	Orania_palindan))	Phoenix_dactylifera))))	Kingia_australis);
((Nypa_fruticans	((Bactris_major	Roystonea_regia)	((((Orania_palindan	Podococcus_barteri)	((((Manicaria_saccifera	Reinhardtia_paiewonskiana)	(Reinhardtia_latisecta	Reinhardtia_simplex))	(Attalea_speciosa	(Elaeis_oleifera	Elaeis_guineensis)))	(((((((Veitchia_spiralis	Kentiopsis_piersoniorum)	Heterospathe_cagayanensis)	(Hydriastele_microspadix	Dictyosperma_album))	(Burretiokentia_grandiflora	Dypsis_decaryi))	(Oenocarpus_bataua	Prestoea_acuminata))	Leopoldinia_pulchra)	(Pelagodoxa_henryana	Geonoma_undata))))	((Serenoa_repens	(Calamus_caryotoides	Chamaedorea_seifrizii))	((Sabal_domingensis	Phoenix_dactylifera)	Pseudophoenix_vinifera)))	Sclerosperma_profizianum)))	Kingia_australis);
((Nypa_fruticans	(Calamus_caryotoides	(Chamaedorea_seifrizii	((Pseudophoenix_vinifera	Serenoa_repens)	((((Sclerosperma_profizianum	Roystonea_regia)	(Orania_palindan	((((Podococcus_barteri	((Reinhardtia_simplex	(Reinhardtia_paiewonskiana	Reinhardtia_latisecta))	(Attalea_speciosa	(Bactris_major	(Elaeis_oleifera	Elaeis_guineensis)))))	(((((Veitchia_spiralis	Kentiopsis_piersoniorum)	Heterospathe_cagayanensis)	Dictyosperma_album)	(Burretiokentia_grandiflora	Dypsis_decaryi))	(Oenocarpus_bataua	Prestoea_acuminata)))	(Manicaria_saccifera	(Pelagodoxa_henryana	Geonoma_undata)))	Leopoldinia_pulchra)))	Hydriastele_microspadix)	(Sabal_domingensis	Phoenix_dactylifera))))))	Kingia_australis);
((Nypa_fruticans	(Calamus_caryotoides	(((((((Manicaria_saccifera	(Pelagodoxa_henryana	Geonoma_undata))	(Hydriastele_microspadix	(Leopoldinia_pulchra	Heterospathe_cagayanensis)))	(Podococcus_barteri	((((Veitchia_spiralis	Dictyosperma_album)	((Kentiopsis_piersoniorum	Burretiokentia_grandiflora)	Dypsis_decaryi))	(Oenocarpus_bataua	Prestoea_acuminata))	((Reinhardtia_simplex	(Reinhardtia_paiewonskiana	Reinhardtia_latisecta))	(Attalea_speciosa	(Bactris_major	(Elaeis_oleifera	Elaeis_guineensis)))))))	((Sclerosperma_profizianum	Roystonea_regia)	Orania_palindan))	(Pseudophoenix_vinifera	(Sabal_domingensis	Phoenix_dactylifera)))	Serenoa_repens)	Chamaedorea_seifrizii)))	Kingia_australis);
((Nypa_fruticans	(Calamus_caryotoides	((((Sclerosperma_profizianum	Roystonea_regia)	(Attalea_speciosa	((Bactris_major	(Elaeis_oleifera	Elaeis_guineensis))	(Reinhardtia_simplex	(Reinhardtia_paiewonskiana	Reinhardtia_latisecta)))))	(((Oenocarpus_bataua	Prestoea_acuminata)	(((((Veitchia_spiralis	(Kentiopsis_piersoniorum	Dictyosperma_album))	Burretiokentia_grandiflora)	(Leopoldinia_pulchra	Heterospathe_cagayanensis))	(Manicaria_saccifera	(Hydriastele_microspadix	(Pelagodoxa_henryana	Geonoma_undata))))	Dypsis_decaryi))	(Podococcus_barteri	Orania_palindan)))	(Chamaedorea_seifrizii	((Pseudophoenix_vinifera	Serenoa_repens)	(Sabal_domingensis	Phoenix_dactylifera))))))	Kingia_australis);
((Nypa_fruticans	(Calamus_caryotoides	(Chamaedorea_seifrizii	(((Sabal_domingensis	Phoenix_dactylifera)	(Pseudophoenix_vinifera	((Sclerosperma_profizianum	Roystonea_regia)	(((Attalea_speciosa	((Elaeis_oleifera	Elaeis_guineensis)	((Reinhardtia_simplex	(Reinhardtia_paiewonskiana	Reinhardtia_latisecta))	Bactris_major)))	(Podococcus_barteri	(((Oenocarpus_bataua	Prestoea_acuminata)	((Burretiokentia_grandiflora	Dypsis_decaryi)	(Veitchia_spiralis	((Kentiopsis_piersoniorum	Dictyosperma_album)	(Hydriastele_microspadix	Heterospathe_cagayanensis)))))	((Manicaria_saccifera	(Pelagodoxa_henryana	Leopoldinia_pulchra))	Geonoma_undata))))	Orania_palindan))))	Serenoa_repens))))	Kingia_australis);
((Nypa_fruticans	(Calamus_caryotoides	((Sabal_domingensis	(Pseudophoenix_vinifera	Serenoa_repens))	(Phoenix_dactylifera	(((Podococcus_barteri	Chamaedorea_seifrizii)	((Reinhardtia_simplex	(Reinhardtia_paiewonskiana	Reinhardtia_latisecta))	((Bactris_major	(Elaeis_oleifera	Elaeis_guineensis))	Attalea_speciosa)))	(((((Manicaria_saccifera	Pelagodoxa_henryana)	Geonoma_undata)	((Oenocarpus_bataua	Prestoea_acuminata)	(((Leopoldinia_pulchra	(Kentiopsis_piersoniorum	Burretiokentia_grandiflora))	Dypsis_decaryi)	(Veitchia_spiralis	(Dictyosperma_album	(Hydriastele_microspadix	Heterospathe_cagayanensis))))))	Orania_palindan)	(Sclerosperma_profizianum	Roystonea_regia)))))))	Kingia_australis);
((Nypa_fruticans	(Calamus_caryotoides	(((Pseudophoenix_vinifera	Serenoa_repens)	((Sabal_domingensis	Phoenix_dactylifera)	(((Orania_palindan	Podococcus_barteri)	(((Reinhardtia_simplex	(Reinhardtia_paiewonskiana	Reinhardtia_latisecta))	((Bactris_major	(Elaeis_oleifera	Elaeis_guineensis))	Attalea_speciosa))	(Sclerosperma_profizianum	Roystonea_regia)))	(((Manicaria_saccifera	Pelagodoxa_henryana)	Geonoma_undata)	((Oenocarpus_bataua	Prestoea_acuminata)	(Dypsis_decaryi	(((Leopoldinia_pulchra	(Kentiopsis_piersoniorum	Burretiokentia_grandiflora))	Veitchia_spiralis)	(Dictyosperma_album	(Hydriastele_microspadix	Heterospathe_cagayanensis)))))))))	Chamaedorea_seifrizii)))	Kingia_australis);
((Nypa_fruticans	(Serenoa_repens	((Sabal_domingensis	Phoenix_dactylifera)	(Calamus_caryotoides	(Pseudophoenix_vinifera	(((Manicaria_saccifera	(Pelagodoxa_henryana	Geonoma_undata))	((Oenocarpus_bataua	Prestoea_acuminata)	((Leopoldinia_pulchra	(Veitchia_spiralis	((Kentiopsis_piersoniorum	Dypsis_decaryi)	Burretiokentia_grandiflora)))	(Dictyosperma_album	(Hydriastele_microspadix	Heterospathe_cagayanensis)))))	(Orania_palindan	((Podococcus_barteri	Chamaedorea_seifrizii)	((Sclerosperma_profizianum	(Bactris_major	Roystonea_regia))	(((Reinhardtia_simplex	(Reinhardtia_paiewonskiana	Reinhardtia_latisecta))	(Elaeis_oleifera	Elaeis_guineensis))	Attalea_speciosa))))))))))	Kingia_australis);
((Nypa_fruticans	(Calamus_caryotoides	((Chamaedorea_seifrizii	Pseudophoenix_vinifera)	(((((Manicaria_saccifera	(Pelagodoxa_henryana	Geonoma_undata))	((Dictyosperma_album	((Kentiopsis_piersoniorum	Veitchia_spiralis)	(Heterospathe_cagayanensis	Hydriastele_microspadix)))	((Leopoldinia_pulchra	(Dypsis_decaryi	Burretiokentia_grandiflora))	(Oenocarpus_bataua	Prestoea_acuminata))))	((Sclerosperma_profizianum	(Bactris_major	Roystonea_regia))	(((Reinhardtia_simplex	(Reinhardtia_paiewonskiana	Reinhardtia_latisecta))	(Elaeis_oleifera	Elaeis_guineensis))	Attalea_speciosa)))	(Orania_palindan	Podococcus_barteri))	((Serenoa_repens	Sabal_domingensis)	Phoenix_dactylifera)))))	Kingia_australis);
(((((Chamaedorea_seifrizii	Serenoa_repens)	((Sabal_domingensis	Phoenix_dactylifera)	((Sclerosperma_profizianum	((Reinhardtia_simplex	(Reinhardtia_latisecta	Reinhardtia_paiewonskiana))	(Attalea_speciosa	(Elaeis_oleifera	Elaeis_guineensis))))	((((((((Dictyosperma_album	Heterospathe_cagayanensis)	Hydriastele_microspadix)	((Burretiokentia_grandiflora	Dypsis_decaryi)	(Leopoldinia_pulchra	Kentiopsis_piersoniorum)))	Veitchia_spiralis)	(Prestoea_acuminata	((Pelagodoxa_henryana	Geonoma_undata)	Oenocarpus_bataua)))	((Podococcus_barteri	Manicaria_saccifera)	Pseudophoenix_vinifera))	Orania_palindan)	(Bactris_major	Roystonea_regia)))))	Calamus_caryotoides)	Nypa_fruticans)	Kingia_australis);
(((Serenoa_repens	((Sabal_domingensis	Phoenix_dactylifera)	((Calamus_caryotoides	(Chamaedorea_seifrizii	Pseudophoenix_vinifera))	((((((Podococcus_barteri	(Attalea_speciosa	((Elaeis_oleifera	Elaeis_guineensis)	(Reinhardtia_paiewonskiana	(Reinhardtia_simplex	Reinhardtia_latisecta)))))	((((Veitchia_spiralis	(Hydriastele_microspadix	(Heterospathe_cagayanensis	((Burretiokentia_grandiflora	Dypsis_decaryi)	(Leopoldinia_pulchra	Kentiopsis_piersoniorum)))))	Dictyosperma_album)	(Prestoea_acuminata	Oenocarpus_bataua))	(Pelagodoxa_henryana	Geonoma_undata)))	Manicaria_saccifera)	(Bactris_major	Roystonea_regia))	Orania_palindan)	Sclerosperma_profizianum))))	Nypa_fruticans)	Kingia_australis);
(((Serenoa_repens	(((Sabal_domingensis	Phoenix_dactylifera)	((Pseudophoenix_vinifera	Calamus_caryotoides)	((((Prestoea_acuminata	Oenocarpus_bataua)	((Burretiokentia_grandiflora	Dypsis_decaryi)	(((Hydriastele_microspadix	(Heterospathe_cagayanensis	Kentiopsis_piersoniorum))	Dictyosperma_album)	Veitchia_spiralis)))	Leopoldinia_pulchra)	((((Manicaria_saccifera	(Pelagodoxa_henryana	Geonoma_undata))	(Reinhardtia_simplex	(Reinhardtia_latisecta	Reinhardtia_paiewonskiana)))	(Attalea_speciosa	(((Bactris_major	Roystonea_regia)	Sclerosperma_profizianum)	(Elaeis_oleifera	Elaeis_guineensis))))	(Orania_palindan	Podococcus_barteri)))))	Chamaedorea_seifrizii))	Nypa_fruticans)	Kingia_australis);
((((((((Manicaria_saccifera	((Leopoldinia_pulchra	Pelagodoxa_henryana)	Geonoma_undata))	(((Burretiokentia_grandiflora	Dypsis_decaryi)	(((Veitchia_spiralis	Kentiopsis_piersoniorum)	Dictyosperma_album)	(Hydriastele_microspadix	Heterospathe_cagayanensis)))	(Prestoea_acuminata	Oenocarpus_bataua)))	((Podococcus_barteri	Chamaedorea_seifrizii)	(((Reinhardtia_latisecta	Reinhardtia_paiewonskiana)	Reinhardtia_simplex)	((Attalea_speciosa	(Bactris_major	(Elaeis_oleifera	Elaeis_guineensis)))	Sclerosperma_profizianum))))	Roystonea_regia)	Orania_palindan)	((Calamus_caryotoides	Pseudophoenix_vinifera)	((Serenoa_repens	Sabal_domingensis)	Phoenix_dactylifera)))	Nypa_fruticans)	Kingia_australis);
(((Serenoa_repens	((Calamus_caryotoides	((((((Leopoldinia_pulchra	(Burretiokentia_grandiflora	Dypsis_decaryi))	(((Kentiopsis_piersoniorum	Dictyosperma_album)	(Hydriastele_microspadix	Heterospathe_cagayanensis))	Veitchia_spiralis))	(Prestoea_acuminata	Oenocarpus_bataua))	(((Pelagodoxa_henryana	Geonoma_undata)	Podococcus_barteri)	Orania_palindan))	(Attalea_speciosa	(((Bactris_major	Roystonea_regia)	Sclerosperma_profizianum)	(((Reinhardtia_latisecta	(Manicaria_saccifera	Reinhardtia_paiewonskiana))	Reinhardtia_simplex)	(Elaeis_oleifera	Elaeis_guineensis)))))	(Chamaedorea_seifrizii	Pseudophoenix_vinifera)))	(Phoenix_dactylifera	Sabal_domingensis)))	Nypa_fruticans)	Kingia_australis);
((((((Manicaria_saccifera	Calamus_caryotoides)	Serenoa_repens)	(Orania_palindan	((((Attalea_speciosa	((Bactris_major	(Elaeis_oleifera	Elaeis_guineensis))	((Reinhardtia_latisecta	Reinhardtia_paiewonskiana)	Reinhardtia_simplex)))	(Chamaedorea_seifrizii	Podococcus_barteri))	(Roystonea_regia	Sclerosperma_profizianum))	(Pseudophoenix_vinifera	((((Burretiokentia_grandiflora	Dypsis_decaryi)	((((Kentiopsis_piersoniorum	Dictyosperma_album)	Hydriastele_microspadix)	Veitchia_spiralis)	(Leopoldinia_pulchra	Heterospathe_cagayanensis)))	(Prestoea_acuminata	Oenocarpus_bataua))	(Pelagodoxa_henryana	Geonoma_undata))))))	(Phoenix_dactylifera	Sabal_domingensis))	Nypa_fruticans)	Kingia_australis);
(((Serenoa_repens	((Calamus_caryotoides	((((((Attalea_speciosa	((Elaeis_oleifera	Elaeis_guineensis)	Bactris_major))	((Reinhardtia_latisecta	Reinhardtia_paiewonskiana)	Reinhardtia_simplex))	(Chamaedorea_seifrizii	Podococcus_barteri))	(Roystonea_regia	Sclerosperma_profizianum))	((Manicaria_saccifera	((((Veitchia_spiralis	(Heterospathe_cagayanensis	(Dictyosperma_album	Hydriastele_microspadix)))	(((Burretiokentia_grandiflora	Dypsis_decaryi)	Kentiopsis_piersoniorum)	Leopoldinia_pulchra))	Prestoea_acuminata)	(Oenocarpus_bataua	(Pelagodoxa_henryana	Geonoma_undata))))	Orania_palindan))	(Phoenix_dactylifera	Sabal_domingensis)))	Pseudophoenix_vinifera))	Nypa_fruticans)	Kingia_australis);
((((Orania_palindan	(((((Attalea_speciosa	((Elaeis_oleifera	Elaeis_guineensis)	Bactris_major))	(Reinhardtia_paiewonskiana	(Reinhardtia_simplex	Reinhardtia_latisecta)))	(Roystonea_regia	Sclerosperma_profizianum))	Podococcus_barteri)	(Manicaria_saccifera	((((Burretiokentia_grandiflora	Dypsis_decaryi)	(Veitchia_spiralis	((Kentiopsis_piersoniorum	Dictyosperma_album)	(Heterospathe_cagayanensis	Hydriastele_microspadix))))	(((Pelagodoxa_henryana	Geonoma_undata)	Oenocarpus_bataua)	Prestoea_acuminata))	Leopoldinia_pulchra))))	((Phoenix_dactylifera	Sabal_domingensis)	(Serenoa_repens	((Pseudophoenix_vinifera	Chamaedorea_seifrizii)	Calamus_caryotoides))))	Nypa_fruticans)	Kingia_australis);
((((Chamaedorea_seifrizii	((Pseudophoenix_vinifera	Serenoa_repens)	((Orania_palindan	((((Attalea_speciosa	Podococcus_barteri)	((Bactris_major	(Elaeis_oleifera	Elaeis_guineensis))	(Reinhardtia_simplex	(Reinhardtia_latisecta	Reinhardtia_paiewonskiana))))	(Roystonea_regia	Sclerosperma_profizianum))	(((Manicaria_saccifera	(Pelagodoxa_henryana	Geonoma_undata))	((Dypsis_decaryi	Leopoldinia_pulchra)	((Burretiokentia_grandiflora	Veitchia_spiralis)	(Heterospathe_cagayanensis	(Hydriastele_microspadix	(Kentiopsis_piersoniorum	Dictyosperma_album))))))	(Oenocarpus_bataua	Prestoea_acuminata))))	(Phoenix_dactylifera	Sabal_domingensis))))	Calamus_caryotoides)	Nypa_fruticans)	Kingia_australis);
(((Serenoa_repens	(Chamaedorea_seifrizii	((Sabal_domingensis	Pseudophoenix_vinifera)	((Calamus_caryotoides	(Sclerosperma_profizianum	Phoenix_dactylifera))	(((Bactris_major	(Elaeis_oleifera	Elaeis_guineensis))	((Reinhardtia_simplex	(Reinhardtia_latisecta	Reinhardtia_paiewonskiana))	Attalea_speciosa))	(((Podococcus_barteri	Orania_palindan)	Roystonea_regia)	((Manicaria_saccifera	(Pelagodoxa_henryana	Geonoma_undata))	((Prestoea_acuminata	Oenocarpus_bataua)	((((Kentiopsis_piersoniorum	Burretiokentia_grandiflora)	Dypsis_decaryi)	Leopoldinia_pulchra)	(Veitchia_spiralis	(Heterospathe_cagayanensis	(Hydriastele_microspadix	Dictyosperma_album))))))))))))	Nypa_fruticans)	Kingia_australis);
((Nypa_fruticans	((Pseudophoenix_vinifera	(Chamaedorea_seifrizii	Calamus_caryotoides))	(((Orania_palindan	Podococcus_barteri)	(((((((Burretiokentia_grandiflora	Kentiopsis_piersoniorum)	Dypsis_decaryi)	Leopoldinia_pulchra)	(Veitchia_spiralis	((Heterospathe_cagayanensis	Hydriastele_microspadix)	Dictyosperma_album)))	(Oenocarpus_bataua	Prestoea_acuminata))	((Geonoma_undata	Pelagodoxa_henryana)	Manicaria_saccifera))	(((Reinhardtia_latisecta	Reinhardtia_paiewonskiana)	Reinhardtia_simplex)	((Attalea_speciosa	(Elaeis_oleifera	Elaeis_guineensis))	(Sclerosperma_profizianum	(Roystonea_regia	Bactris_major))))))	((Sabal_domingensis	Phoenix_dactylifera)	Serenoa_repens))))	Kingia_australis);
((Sabal_domingensis	(((Phoenix_dactylifera	(Chamaedorea_seifrizii	Serenoa_repens))	((Nypa_fruticans	Calamus_caryotoides)	(Orania_palindan	(((((((Veitchia_spiralis	(Burretiokentia_grandiflora	Kentiopsis_piersoniorum))	Leopoldinia_pulchra)	(Hydriastele_microspadix	(Dictyosperma_album	Heterospathe_cagayanensis)))	Dypsis_decaryi)	(Oenocarpus_bataua	Prestoea_acuminata))	((Geonoma_undata	Pelagodoxa_henryana)	Manicaria_saccifera))	(Podococcus_barteri	((((Reinhardtia_latisecta	Reinhardtia_paiewonskiana)	Reinhardtia_simplex)	(Elaeis_oleifera	Elaeis_guineensis))	((Sclerosperma_profizianum	(Roystonea_regia	Bactris_major))	Attalea_speciosa)))))))	Pseudophoenix_vinifera))	Kingia_australis);
((((Chamaedorea_seifrizii	((Sclerosperma_profizianum	Phoenix_dactylifera)	(((((Reinhardtia_latisecta	Reinhardtia_paiewonskiana)	Reinhardtia_simplex)	((Pseudophoenix_vinifera	Attalea_speciosa)	(Calamus_caryotoides	(Elaeis_oleifera	Elaeis_guineensis))))	((((((Dictyosperma_album	(((Dypsis_decaryi	Burretiokentia_grandiflora)	Kentiopsis_piersoniorum)	Veitchia_spiralis))	(Hydriastele_microspadix	Heterospathe_cagayanensis))	(Oenocarpus_bataua	Prestoea_acuminata))	(Podococcus_barteri	((Geonoma_undata	(Leopoldinia_pulchra	Pelagodoxa_henryana))	Manicaria_saccifera)))	Orania_palindan)	(Roystonea_regia	Bactris_major)))	Sabal_domingensis)))	Serenoa_repens)	Nypa_fruticans)	Kingia_australis);
(((Chamaedorea_seifrizii	(((Podococcus_barteri	((Elaeis_oleifera	Elaeis_guineensis)	(((Reinhardtia_latisecta	Reinhardtia_paiewonskiana)	Reinhardtia_simplex)	Attalea_speciosa)))	((((Geonoma_undata	Pelagodoxa_henryana)	Manicaria_saccifera)	(((Dictyosperma_album	((Dypsis_decaryi	Burretiokentia_grandiflora)	(Kentiopsis_piersoniorum	Veitchia_spiralis)))	((Leopoldinia_pulchra	Heterospathe_cagayanensis)	Hydriastele_microspadix))	(Oenocarpus_bataua	Prestoea_acuminata)))	(Orania_palindan	(Sclerosperma_profizianum	(Roystonea_regia	Bactris_major)))))	(((Phoenix_dactylifera	Serenoa_repens)	Sabal_domingensis)	(Pseudophoenix_vinifera	Calamus_caryotoides))))	Nypa_fruticans)	Kingia_australis);
(((Nypa_fruticans	(Chamaedorea_seifrizii	((((Hydriastele_microspadix	(Orania_palindan	((((Bactris_major	(Sclerosperma_profizianum	Roystonea_regia))	(Attalea_speciosa	((Elaeis_oleifera	Elaeis_guineensis)	((Reinhardtia_latisecta	Reinhardtia_paiewonskiana)	Reinhardtia_simplex))))	(Podococcus_barteri	((Geonoma_undata	Pelagodoxa_henryana)	Manicaria_saccifera)))	((Leopoldinia_pulchra	Heterospathe_cagayanensis)	(((Dypsis_decaryi	Burretiokentia_grandiflora)	((Kentiopsis_piersoniorum	Veitchia_spiralis)	Dictyosperma_album))	(Oenocarpus_bataua	Prestoea_acuminata))))))	Sabal_domingensis)	Phoenix_dactylifera)	(Pseudophoenix_vinifera	Serenoa_repens))))	Calamus_caryotoides)	Kingia_australis);
((((((((((((Geonoma_undata	Pelagodoxa_henryana)	Manicaria_saccifera)	(((Leopoldinia_pulchra	(Dypsis_decaryi	(Kentiopsis_piersoniorum	Burretiokentia_grandiflora)))	((Hydriastele_microspadix	Heterospathe_cagayanensis)	(Dictyosperma_album	Veitchia_spiralis)))	(Oenocarpus_bataua	Prestoea_acuminata)))	Orania_palindan)	(Podococcus_barteri	(((Bactris_major	Roystonea_regia)	((Reinhardtia_latisecta	Reinhardtia_paiewonskiana)	Reinhardtia_simplex))	(Attalea_speciosa	(Elaeis_oleifera	Elaeis_guineensis)))))	Sclerosperma_profizianum)	(Pseudophoenix_vinifera	(Sabal_domingensis	Phoenix_dactylifera)))	Serenoa_repens)	Chamaedorea_seifrizii)	Calamus_caryotoides)	Nypa_fruticans)	Kingia_australis);
(((Serenoa_repens	(Pseudophoenix_vinifera	((Phoenix_dactylifera	Calamus_caryotoides)	(Sabal_domingensis	(Chamaedorea_seifrizii	((((Manicaria_saccifera	Reinhardtia_paiewonskiana)	(Reinhardtia_simplex	Reinhardtia_latisecta))	(Attalea_speciosa	(Elaeis_oleifera	Elaeis_guineensis)))	((((Leopoldinia_pulchra	(Dypsis_decaryi	(Kentiopsis_piersoniorum	Burretiokentia_grandiflora)))	((Hydriastele_microspadix	Heterospathe_cagayanensis)	(Dictyosperma_album	Veitchia_spiralis)))	(((Geonoma_undata	Pelagodoxa_henryana)	Oenocarpus_bataua)	Prestoea_acuminata))	((Orania_palindan	Podococcus_barteri)	(Bactris_major	(Roystonea_regia	Sclerosperma_profizianum))))))))))	Nypa_fruticans)	Kingia_australis);
(((((Orania_palindan	(Roystonea_regia	Sclerosperma_profizianum))	(((((Geonoma_undata	(Leopoldinia_pulchra	Pelagodoxa_henryana))	(Oenocarpus_bataua	Prestoea_acuminata))	(((Hydriastele_microspadix	(Dictyosperma_album	(Veitchia_spiralis	Kentiopsis_piersoniorum)))	Heterospathe_cagayanensis)	Burretiokentia_grandiflora))	Dypsis_decaryi)	(Podococcus_barteri	(((Reinhardtia_simplex	(Reinhardtia_latisecta	(Manicaria_saccifera	Reinhardtia_paiewonskiana)))	Attalea_speciosa)	(Bactris_major	(Elaeis_oleifera	Elaeis_guineensis))))))	((Phoenix_dactylifera	Sabal_domingensis)	((Serenoa_repens	Pseudophoenix_vinifera)	(Calamus_caryotoides	Chamaedorea_seifrizii))))	Nypa_fruticans)	Kingia_australis);
((Sabal_domingensis	(Phoenix_dactylifera	((((Chamaedorea_seifrizii	Calamus_caryotoides)	Pseudophoenix_vinifera)	((((Manicaria_saccifera	(Geonoma_undata	Pelagodoxa_henryana))	(((Elaeis_oleifera	Elaeis_guineensis)	(Bactris_major	(Reinhardtia_simplex	(Reinhardtia_latisecta	Reinhardtia_paiewonskiana))))	(Attalea_speciosa	Podococcus_barteri)))	(((Oenocarpus_bataua	Prestoea_acuminata)	(((((Dictyosperma_album	Kentiopsis_piersoniorum)	Hydriastele_microspadix)	Veitchia_spiralis)	(Dypsis_decaryi	Burretiokentia_grandiflora))	(Leopoldinia_pulchra	Heterospathe_cagayanensis)))	Orania_palindan))	(Roystonea_regia	Sclerosperma_profizianum)))	(Nypa_fruticans	Serenoa_repens))))	Kingia_australis);
((Nypa_fruticans	((Pseudophoenix_vinifera	Serenoa_repens)	((Sabal_domingensis	Phoenix_dactylifera)	((((Leopoldinia_pulchra	(Manicaria_saccifera	((Geonoma_undata	Pelagodoxa_henryana)	Hydriastele_microspadix)))	((Oenocarpus_bataua	Prestoea_acuminata)	(Heterospathe_cagayanensis	((Dictyosperma_album	Kentiopsis_piersoniorum)	(Veitchia_spiralis	(Dypsis_decaryi	Burretiokentia_grandiflora))))))	(Podococcus_barteri	Orania_palindan))	(((Chamaedorea_seifrizii	Calamus_caryotoides)	((Reinhardtia_paiewonskiana	(Reinhardtia_simplex	Reinhardtia_latisecta))	(((Elaeis_oleifera	Elaeis_guineensis)	Bactris_major)	Attalea_speciosa)))	(Roystonea_regia	Sclerosperma_profizianum))))))	Kingia_australis);
((((((((((Sclerosperma_profizianum	((Reinhardtia_simplex	(Reinhardtia_paiewonskiana	Reinhardtia_latisecta))	((Bactris_major	(Elaeis_guineensis	Elaeis_oleifera))	Attalea_speciosa)))	(((Prestoea_acuminata	Oenocarpus_bataua)	((Leopoldinia_pulchra	(Burretiokentia_grandiflora	Dypsis_decaryi))	(Veitchia_spiralis	(Heterospathe_cagayanensis	(Hydriastele_microspadix	(Kentiopsis_piersoniorum	Dictyosperma_album))))))	(Manicaria_saccifera	(Pelagodoxa_henryana	Geonoma_undata))))	Roystonea_regia)	(Podococcus_barteri	Orania_palindan))	Phoenix_dactylifera)	(Pseudophoenix_vinifera	Sabal_domingensis))	(Calamus_caryotoides	Chamaedorea_seifrizii))	Serenoa_repens)	Nypa_fruticans)	Kingia_australis);
(((((Nypa_fruticans	Calamus_caryotoides)	((Pseudophoenix_vinifera	Serenoa_repens)	(((((Reinhardtia_simplex	(Reinhardtia_paiewonskiana	Reinhardtia_latisecta))	((Bactris_major	(Elaeis_guineensis	Elaeis_oleifera))	Attalea_speciosa))	((Prestoea_acuminata	Oenocarpus_bataua)	((Dypsis_decaryi	(Leopoldinia_pulchra	Burretiokentia_grandiflora))	(Veitchia_spiralis	(Heterospathe_cagayanensis	(Hydriastele_microspadix	(Kentiopsis_piersoniorum	Dictyosperma_album)))))))	(Orania_palindan	(Sclerosperma_profizianum	Roystonea_regia)))	(Phoenix_dactylifera	((Podococcus_barteri	Chamaedorea_seifrizii)	Sabal_domingensis)))))	(Manicaria_saccifera	Pelagodoxa_henryana))	Geonoma_undata)	Kingia_australis);
((Nypa_fruticans	(Calamus_caryotoides	(((((Reinhardtia_simplex	(Reinhardtia_paiewonskiana	Reinhardtia_latisecta))	((Bactris_major	(Elaeis_guineensis	Elaeis_oleifera))	Attalea_speciosa))	((Manicaria_saccifera	(Pelagodoxa_henryana	Geonoma_undata))	((Prestoea_acuminata	Oenocarpus_bataua)	((Dypsis_decaryi	(Leopoldinia_pulchra	Burretiokentia_grandiflora))	((Heterospathe_cagayanensis	Veitchia_spiralis)	((Kentiopsis_piersoniorum	Hydriastele_microspadix)	Dictyosperma_album))))))	(Orania_palindan	Roystonea_regia))	(((Pseudophoenix_vinifera	Serenoa_repens)	(Sclerosperma_profizianum	Phoenix_dactylifera))	((Podococcus_barteri	Chamaedorea_seifrizii)	Sabal_domingensis)))))	Kingia_australis);
((Nypa_fruticans	(Serenoa_repens	((Calamus_caryotoides	((((Podococcus_barteri	Chamaedorea_seifrizii)	Sabal_domingensis)	((((Manicaria_saccifera	(Pelagodoxa_henryana	Geonoma_undata))	(((((Hydriastele_microspadix	Heterospathe_cagayanensis)	Dictyosperma_album)	((Leopoldinia_pulchra	(Kentiopsis_piersoniorum	Burretiokentia_grandiflora))	Veitchia_spiralis))	(Prestoea_acuminata	Oenocarpus_bataua))	Dypsis_decaryi))	(((Elaeis_guineensis	Elaeis_oleifera)	(Attalea_speciosa	(Reinhardtia_simplex	(Reinhardtia_paiewonskiana	Reinhardtia_latisecta))))	(Sclerosperma_profizianum	(Roystonea_regia	Bactris_major))))	Orania_palindan))	Phoenix_dactylifera))	Pseudophoenix_vinifera)))	Kingia_australis);
((Nypa_fruticans	((((((((Kentiopsis_piersoniorum	Veitchia_spiralis)	Burretiokentia_grandiflora)	(Heterospathe_cagayanensis	Hydriastele_microspadix))	Dictyosperma_album)	((Prestoea_acuminata	Oenocarpus_bataua)	Dypsis_decaryi))	Leopoldinia_pulchra)	((Podococcus_barteri	(((Elaeis_guineensis	Elaeis_oleifera)	(Attalea_speciosa	((Manicaria_saccifera	(Pelagodoxa_henryana	Geonoma_undata))	(Reinhardtia_simplex	(Reinhardtia_paiewonskiana	Reinhardtia_latisecta)))))	(Sclerosperma_profizianum	(Roystonea_regia	Bactris_major))))	Orania_palindan))	(((Sabal_domingensis	Phoenix_dactylifera)	Serenoa_repens)	((Calamus_caryotoides	Chamaedorea_seifrizii)	Pseudophoenix_vinifera))))	Kingia_australis);
((Nypa_fruticans	(((Pseudophoenix_vinifera	((Orania_palindan	(((Prestoea_acuminata	Oenocarpus_bataua)	(((Dictyosperma_album	(Hydriastele_microspadix	((Manicaria_saccifera	(Pelagodoxa_henryana	Geonoma_undata))	(Heterospathe_cagayanensis	Leopoldinia_pulchra))))	(Kentiopsis_piersoniorum	Veitchia_spiralis))	(Dypsis_decaryi	Burretiokentia_grandiflora)))	(Podococcus_barteri	(((Elaeis_guineensis	Elaeis_oleifera)	(Attalea_speciosa	(Reinhardtia_simplex	(Reinhardtia_latisecta	Reinhardtia_paiewonskiana))))	(Sclerosperma_profizianum	(Roystonea_regia	Bactris_major))))))	(Phoenix_dactylifera	(Serenoa_repens	Sabal_domingensis))))	Chamaedorea_seifrizii)	Calamus_caryotoides))	Kingia_australis);
((Nypa_fruticans	(((((Attalea_speciosa	(((Pseudophoenix_vinifera	Manicaria_saccifera)	(Pelagodoxa_henryana	Geonoma_undata))	(Reinhardtia_simplex	(Reinhardtia_latisecta	Reinhardtia_paiewonskiana))))	((Sclerosperma_profizianum	(Roystonea_regia	Bactris_major))	(Elaeis_guineensis	Elaeis_oleifera)))	(((Prestoea_acuminata	Oenocarpus_bataua)	((Dictyosperma_album	Heterospathe_cagayanensis)	((Veitchia_spiralis	Hydriastele_microspadix)	(Leopoldinia_pulchra	(Kentiopsis_piersoniorum	(Dypsis_decaryi	Burretiokentia_grandiflora))))))	Orania_palindan))	(((Chamaedorea_seifrizii	Podococcus_barteri)	Sabal_domingensis)	(Phoenix_dactylifera	Serenoa_repens)))	Calamus_caryotoides))	Kingia_australis);
((Nypa_fruticans	(((((Phoenix_dactylifera	Sabal_domingensis)	((((((Reinhardtia_simplex	(Reinhardtia_latisecta	Reinhardtia_paiewonskiana))	(Elaeis_guineensis	Elaeis_oleifera))	(Attalea_speciosa	Podococcus_barteri))	((Roystonea_regia	Bactris_major)	(Orania_palindan	((((Geonoma_undata	Pelagodoxa_henryana)	Manicaria_saccifera)	Leopoldinia_pulchra)	((Prestoea_acuminata	Oenocarpus_bataua)	((Veitchia_spiralis	((Hydriastele_microspadix	Heterospathe_cagayanensis)	Dictyosperma_album))	(Dypsis_decaryi	(Burretiokentia_grandiflora	Kentiopsis_piersoniorum))))))))	Sclerosperma_profizianum)	Pseudophoenix_vinifera))	Serenoa_repens)	Chamaedorea_seifrizii)	Calamus_caryotoides))	Kingia_australis);
((Nypa_fruticans	(Serenoa_repens	((Phoenix_dactylifera	Sabal_domingensis)	(((((Bactris_major	(Elaeis_guineensis	Elaeis_oleifera))	(Attalea_speciosa	(Reinhardtia_simplex	(Reinhardtia_latisecta	Reinhardtia_paiewonskiana))))	(((((Geonoma_undata	Pelagodoxa_henryana)	Manicaria_saccifera)	((Prestoea_acuminata	Oenocarpus_bataua)	(((Heterospathe_cagayanensis	(Dictyosperma_album	((Burretiokentia_grandiflora	Kentiopsis_piersoniorum)	Veitchia_spiralis)))	Hydriastele_microspadix)	(Leopoldinia_pulchra	Dypsis_decaryi))))	Roystonea_regia)	(Orania_palindan	Podococcus_barteri)))	Sclerosperma_profizianum)	(Pseudophoenix_vinifera	(Chamaedorea_seifrizii	Calamus_caryotoides))))))	Kingia_australis);
((Nypa_fruticans	((((Roystonea_regia	(Podococcus_barteri	((Attalea_speciosa	((Elaeis_guineensis	Elaeis_oleifera)	Bactris_major))	(Reinhardtia_paiewonskiana	(Reinhardtia_simplex	Reinhardtia_latisecta)))))	((Manicaria_saccifera	((Dypsis_decaryi	(Prestoea_acuminata	Oenocarpus_bataua))	((Geonoma_undata	Pelagodoxa_henryana)	((Dictyosperma_album	(Heterospathe_cagayanensis	Hydriastele_microspadix))	((Leopoldinia_pulchra	(Burretiokentia_grandiflora	Kentiopsis_piersoniorum))	Veitchia_spiralis)))))	Orania_palindan))	Sclerosperma_profizianum)	(((Chamaedorea_seifrizii	(Pseudophoenix_vinifera	Serenoa_repens))	Calamus_caryotoides)	(Phoenix_dactylifera	Sabal_domingensis))))	Kingia_australis);
((Nypa_fruticans	(Pseudophoenix_vinifera	(Serenoa_repens	(((Sabal_domingensis	Phoenix_dactylifera)	(((Podococcus_barteri	((Elaeis_oleifera	Elaeis_guineensis)	(((Reinhardtia_latisecta	Reinhardtia_paiewonskiana)	Reinhardtia_simplex)	Attalea_speciosa)))	((Orania_palindan	(Bactris_major	Roystonea_regia))	((((Kentiopsis_piersoniorum	Veitchia_spiralis)	((Dypsis_decaryi	Burretiokentia_grandiflora)	Leopoldinia_pulchra))	(Heterospathe_cagayanensis	(Hydriastele_microspadix	Dictyosperma_album)))	(Prestoea_acuminata	(((Manicaria_saccifera	Pelagodoxa_henryana)	Geonoma_undata)	Oenocarpus_bataua)))))	Sclerosperma_profizianum))	(Chamaedorea_seifrizii	Calamus_caryotoides)))))	Kingia_australis);
((Nypa_fruticans	((Orania_palindan	(((((Dypsis_decaryi	Burretiokentia_grandiflora)	((Kentiopsis_piersoniorum	(Dictyosperma_album	(Hydriastele_microspadix	Heterospathe_cagayanensis)))	Veitchia_spiralis))	((Oenocarpus_bataua	Prestoea_acuminata)	Leopoldinia_pulchra))	((Pelagodoxa_henryana	Geonoma_undata)	Manicaria_saccifera))	((Chamaedorea_seifrizii	Podococcus_barteri)	((Roystonea_regia	Sclerosperma_profizianum)	(((Reinhardtia_latisecta	Reinhardtia_paiewonskiana)	Reinhardtia_simplex)	(Attalea_speciosa	(Bactris_major	(Elaeis_oleifera	Elaeis_guineensis))))))))	(Calamus_caryotoides	(Serenoa_repens	(Pseudophoenix_vinifera	(Sabal_domingensis	Phoenix_dactylifera))))))	Kingia_australis);
((Sabal_domingensis	(Phoenix_dactylifera	((((((Podococcus_barteri	((((Reinhardtia_latisecta	Reinhardtia_paiewonskiana)	Reinhardtia_simplex)	(Bactris_major	(Elaeis_oleifera	Elaeis_guineensis)))	Attalea_speciosa))	((((Dypsis_decaryi	(Leopoldinia_pulchra	Burretiokentia_grandiflora))	(((Dictyosperma_album	(Hydriastele_microspadix	Kentiopsis_piersoniorum))	Heterospathe_cagayanensis)	Veitchia_spiralis))	(Oenocarpus_bataua	Prestoea_acuminata))	((Pelagodoxa_henryana	Geonoma_undata)	Manicaria_saccifera)))	Orania_palindan)	(Roystonea_regia	Sclerosperma_profizianum))	((Calamus_caryotoides	Nypa_fruticans)	(Chamaedorea_seifrizii	Pseudophoenix_vinifera)))	Serenoa_repens)))	Kingia_australis);
((Sabal_domingensis	(Phoenix_dactylifera	((((((Geonoma_undata	(Leopoldinia_pulchra	(Manicaria_saccifera	Pelagodoxa_henryana)))	(Podococcus_barteri	((Roystonea_regia	Sclerosperma_profizianum)	((Attalea_speciosa	((Reinhardtia_latisecta	Reinhardtia_paiewonskiana)	Reinhardtia_simplex))	(Bactris_major	(Elaeis_oleifera	Elaeis_guineensis))))))	(((Dypsis_decaryi	Burretiokentia_grandiflora)	((((Dictyosperma_album	Heterospathe_cagayanensis)	Hydriastele_microspadix)	Kentiopsis_piersoniorum)	Veitchia_spiralis))	(Oenocarpus_bataua	Prestoea_acuminata)))	Orania_palindan)	((Calamus_caryotoides	Chamaedorea_seifrizii)	Pseudophoenix_vinifera))	(Nypa_fruticans	Serenoa_repens))))	Kingia_australis);
((Nypa_fruticans	((Chamaedorea_seifrizii	((Pseudophoenix_vinifera	Serenoa_repens)	((Sabal_domingensis	Phoenix_dactylifera)	((((Podococcus_barteri	Attalea_speciosa)	(Reinhardtia_paiewonskiana	(Reinhardtia_simplex	Reinhardtia_latisecta)))	(Bactris_major	(Elaeis_oleifera	Elaeis_guineensis)))	(((((Dypsis_decaryi	(Burretiokentia_grandiflora	Leopoldinia_pulchra))	((Dictyosperma_album	(Heterospathe_cagayanensis	Hydriastele_microspadix))	(Kentiopsis_piersoniorum	Veitchia_spiralis)))	(Oenocarpus_bataua	Prestoea_acuminata))	(Manicaria_saccifera	(Pelagodoxa_henryana	Geonoma_undata)))	(Orania_palindan	(Roystonea_regia	Sclerosperma_profizianum)))))))	Calamus_caryotoides))	Kingia_australis);
((Nypa_fruticans	((Chamaedorea_seifrizii	(Phoenix_dactylifera	((Orania_palindan	((((Dypsis_decaryi	(Burretiokentia_grandiflora	Leopoldinia_pulchra))	(Veitchia_spiralis	(Heterospathe_cagayanensis	((Dictyosperma_album	Kentiopsis_piersoniorum)	Hydriastele_microspadix))))	(Oenocarpus_bataua	Prestoea_acuminata))	((Manicaria_saccifera	(Pelagodoxa_henryana	Geonoma_undata))	(Podococcus_barteri	((Attalea_speciosa	(((Elaeis_oleifera	Elaeis_guineensis)	Bactris_major)	(Reinhardtia_simplex	(Reinhardtia_latisecta	Reinhardtia_paiewonskiana))))	(Roystonea_regia	Sclerosperma_profizianum))))))	(Sabal_domingensis	(Pseudophoenix_vinifera	Serenoa_repens)))))	Calamus_caryotoides))	Kingia_australis);
((Nypa_fruticans	((Orania_palindan	((((((Bactris_major	Roystonea_regia)	Sclerosperma_profizianum)	((Elaeis_oleifera	Elaeis_guineensis)	Attalea_speciosa))	(Reinhardtia_simplex	(Reinhardtia_latisecta	(Manicaria_saccifera	Reinhardtia_paiewonskiana))))	Podococcus_barteri)	((((Dypsis_decaryi	((Kentiopsis_piersoniorum	Burretiokentia_grandiflora)	Leopoldinia_pulchra))	((Dictyosperma_album	(Hydriastele_microspadix	Heterospathe_cagayanensis))	Veitchia_spiralis))	(Oenocarpus_bataua	Prestoea_acuminata))	(Pelagodoxa_henryana	Geonoma_undata))))	((Serenoa_repens	(Sabal_domingensis	Phoenix_dactylifera))	(Pseudophoenix_vinifera	(Calamus_caryotoides	Chamaedorea_seifrizii)))))	Kingia_australis);
((Nypa_fruticans	(Calamus_caryotoides	(Chamaedorea_seifrizii	((Pseudophoenix_vinifera	Serenoa_repens)	((Phoenix_dactylifera	((((((Elaeis_oleifera	Elaeis_guineensis)	(Attalea_speciosa	(Reinhardtia_simplex	(Reinhardtia_latisecta	Reinhardtia_paiewonskiana))))	Sclerosperma_profizianum)	Podococcus_barteri)	((Bactris_major	Roystonea_regia)	(Orania_palindan	(((Pelagodoxa_henryana	Geonoma_undata)	Manicaria_saccifera)	((((Burretiokentia_grandiflora	Dypsis_decaryi)	(Veitchia_spiralis	Kentiopsis_piersoniorum))	(Dictyosperma_album	(Hydriastele_microspadix	Heterospathe_cagayanensis)))	(Oenocarpus_bataua	Prestoea_acuminata))))))	Leopoldinia_pulchra))	Sabal_domingensis)))))	Kingia_australis);
((Nypa_fruticans	(Serenoa_repens	((Sabal_domingensis	Phoenix_dactylifera)	((((Leopoldinia_pulchra	Orania_palindan)	(((Burretiokentia_grandiflora	Dypsis_decaryi)	((Veitchia_spiralis	Kentiopsis_piersoniorum)	(Hydriastele_microspadix	(Heterospathe_cagayanensis	Dictyosperma_album))))	(Oenocarpus_bataua	Prestoea_acuminata)))	((Sclerosperma_profizianum	(((Elaeis_oleifera	Elaeis_guineensis)	((Bactris_major	Roystonea_regia)	(Attalea_speciosa	(Reinhardtia_simplex	(Reinhardtia_latisecta	Reinhardtia_paiewonskiana)))))	(Chamaedorea_seifrizii	Podococcus_barteri)))	((Pelagodoxa_henryana	Geonoma_undata)	Manicaria_saccifera)))	(Calamus_caryotoides	Pseudophoenix_vinifera)))))	Kingia_australis);
((Nypa_fruticans	((((Calamus_caryotoides	((Sabal_domingensis	Phoenix_dactylifera)	((((Podococcus_barteri	((Attalea_speciosa	(Elaeis_oleifera	Elaeis_guineensis))	(Sclerosperma_profizianum	(Bactris_major	Roystonea_regia))))	(Reinhardtia_paiewonskiana	(Reinhardtia_simplex	Reinhardtia_latisecta)))	(((Geonoma_undata	Manicaria_saccifera)	Pelagodoxa_henryana)	(((Heterospathe_cagayanensis	(Hydriastele_microspadix	Dictyosperma_album))	((Leopoldinia_pulchra	(Dypsis_decaryi	(Kentiopsis_piersoniorum	Burretiokentia_grandiflora)))	Veitchia_spiralis))	(Oenocarpus_bataua	Prestoea_acuminata))))	Orania_palindan)))	Pseudophoenix_vinifera)	Serenoa_repens)	Chamaedorea_seifrizii))	Kingia_australis);
(((((((((((Podococcus_barteri	(((Prestoea_acuminata	Oenocarpus_bataua)	(((Burretiokentia_grandiflora	Dypsis_decaryi)	(Veitchia_spiralis	(Kentiopsis_piersoniorum	(Dictyosperma_album	(Hydriastele_microspadix	Heterospathe_cagayanensis)))))	Leopoldinia_pulchra))	(Geonoma_undata	Pelagodoxa_henryana)))	((Bactris_major	Roystonea_regia)	Orania_palindan))	((((Reinhardtia_latisecta	(Manicaria_saccifera	Reinhardtia_paiewonskiana))	Reinhardtia_simplex)	(Elaeis_oleifera	Elaeis_guineensis))	Attalea_speciosa))	Sclerosperma_profizianum)	(Sabal_domingensis	Phoenix_dactylifera))	Pseudophoenix_vinifera)	Calamus_caryotoides)	Serenoa_repens)	Chamaedorea_seifrizii)	Nypa_fruticans)	Kingia_australis);
(((((((((Prestoea_acuminata	((Geonoma_undata	Pelagodoxa_henryana)	Oenocarpus_bataua))	(((Pseudophoenix_vinifera	(Kentiopsis_piersoniorum	Burretiokentia_grandiflora))	Dypsis_decaryi)	(Veitchia_spiralis	(Dictyosperma_album	(Hydriastele_microspadix	Heterospathe_cagayanensis)))))	(Podococcus_barteri	Orania_palindan))	Leopoldinia_pulchra)	(((Reinhardtia_latisecta	(Manicaria_saccifera	Reinhardtia_paiewonskiana))	Reinhardtia_simplex)	((Attalea_speciosa	(Elaeis_oleifera	Elaeis_guineensis))	(Sclerosperma_profizianum	(Bactris_major	Roystonea_regia)))))	((Phoenix_dactylifera	(Sabal_domingensis	Serenoa_repens))	Chamaedorea_seifrizii))	Calamus_caryotoides)	Nypa_fruticans)	Kingia_australis);
(((Serenoa_repens	((((Pseudophoenix_vinifera	(((Prestoea_acuminata	Oenocarpus_bataua)	(((Leopoldinia_pulchra	Burretiokentia_grandiflora)	Dypsis_decaryi)	(Veitchia_spiralis	(Dictyosperma_album	((Kentiopsis_piersoniorum	Hydriastele_microspadix)	Heterospathe_cagayanensis)))))	(Orania_palindan	(((Geonoma_undata	Pelagodoxa_henryana)	Manicaria_saccifera)	(Podococcus_barteri	((Bactris_major	(Roystonea_regia	Sclerosperma_profizianum))	(((Reinhardtia_paiewonskiana	(Reinhardtia_simplex	Reinhardtia_latisecta))	Attalea_speciosa)	(Elaeis_oleifera	Elaeis_guineensis))))))))	(Phoenix_dactylifera	Sabal_domingensis))	Calamus_caryotoides)	Chamaedorea_seifrizii))	Nypa_fruticans)	Kingia_australis);
((((((((Reinhardtia_simplex	(Reinhardtia_latisecta	Reinhardtia_paiewonskiana))	(Attalea_speciosa	(Bactris_major	(Elaeis_oleifera	Elaeis_guineensis))))	Podococcus_barteri)	(((Prestoea_acuminata	Oenocarpus_bataua)	((Leopoldinia_pulchra	((Kentiopsis_piersoniorum	Burretiokentia_grandiflora)	Dypsis_decaryi))	((Veitchia_spiralis	Dictyosperma_album)	(Hydriastele_microspadix	Heterospathe_cagayanensis))))	((Geonoma_undata	Pelagodoxa_henryana)	Manicaria_saccifera)))	((Roystonea_regia	Sclerosperma_profizianum)	Orania_palindan))	((Calamus_caryotoides	(Chamaedorea_seifrizii	Serenoa_repens))	(Phoenix_dactylifera	(Pseudophoenix_vinifera	Sabal_domingensis))))	Nypa_fruticans)	Kingia_australis);
((((((Kentiopsis_piersoniorum	Dictyosperma_album)	(Hydriastele_microspadix	Heterospathe_cagayanensis))	((Prestoea_acuminata	(((Geonoma_undata	Pelagodoxa_henryana)	Manicaria_saccifera)	Oenocarpus_bataua))	((Attalea_speciosa	((Bactris_major	(Elaeis_oleifera	Elaeis_guineensis))	(Reinhardtia_simplex	(Reinhardtia_latisecta	Reinhardtia_paiewonskiana))))	(((((Chamaedorea_seifrizii	(Serenoa_repens	(Nypa_fruticans	Calamus_caryotoides)))	(Sclerosperma_profizianum	Phoenix_dactylifera))	(Pseudophoenix_vinifera	Sabal_domingensis))	Roystonea_regia)	(Orania_palindan	Podococcus_barteri)))))	(Leopoldinia_pulchra	(Burretiokentia_grandiflora	Dypsis_decaryi)))	Veitchia_spiralis)	Kingia_australis);
((Nypa_fruticans	((Pseudophoenix_vinifera	Serenoa_repens)	((Sabal_domingensis	Phoenix_dactylifera)	(Calamus_caryotoides	(Chamaedorea_seifrizii	((((Bactris_major	(Elaeis_oleifera	Elaeis_guineensis))	((Reinhardtia_simplex	(Reinhardtia_latisecta	Reinhardtia_paiewonskiana))	Attalea_speciosa))	Podococcus_barteri)	((((((Leopoldinia_pulchra	((Kentiopsis_piersoniorum	Burretiokentia_grandiflora)	Dypsis_decaryi))	((Veitchia_spiralis	Heterospathe_cagayanensis)	Dictyosperma_album))	(Oenocarpus_bataua	Prestoea_acuminata))	((Geonoma_undata	(Hydriastele_microspadix	Pelagodoxa_henryana))	Manicaria_saccifera))	Orania_palindan)	(Sclerosperma_profizianum	Roystonea_regia))))))))	Kingia_australis);
((Nypa_fruticans	(((((((((Leopoldinia_pulchra	Burretiokentia_grandiflora)	Dypsis_decaryi)	(((Kentiopsis_piersoniorum	Veitchia_spiralis)	(Hydriastele_microspadix	Heterospathe_cagayanensis))	Dictyosperma_album))	(Oenocarpus_bataua	Prestoea_acuminata))	((((Elaeis_oleifera	Elaeis_guineensis)	((Reinhardtia_simplex	(Reinhardtia_latisecta	Reinhardtia_paiewonskiana))	Attalea_speciosa))	((Geonoma_undata	Pelagodoxa_henryana)	Podococcus_barteri))	(Sclerosperma_profizianum	(Bactris_major	Roystonea_regia))))	Manicaria_saccifera)	Orania_palindan)	((Pseudophoenix_vinifera	Sabal_domingensis)	(Phoenix_dactylifera	(Chamaedorea_seifrizii	Serenoa_repens))))	Calamus_caryotoides))	Kingia_australis);
((Nypa_fruticans	(((Podococcus_barteri	((Bactris_major	(Elaeis_oleifera	Elaeis_guineensis))	((Reinhardtia_simplex	(Reinhardtia_latisecta	Reinhardtia_paiewonskiana))	Attalea_speciosa)))	((((((Burretiokentia_grandiflora	Dypsis_decaryi)	(Leopoldinia_pulchra	((Heterospathe_cagayanensis	Hydriastele_microspadix)	((Kentiopsis_piersoniorum	Veitchia_spiralis)	Dictyosperma_album))))	(Oenocarpus_bataua	Prestoea_acuminata))	(Manicaria_saccifera	(Geonoma_undata	Pelagodoxa_henryana)))	(Sclerosperma_profizianum	Roystonea_regia))	Orania_palindan))	((Phoenix_dactylifera	(Chamaedorea_seifrizii	Serenoa_repens))	(Sabal_domingensis	(Pseudophoenix_vinifera	Calamus_caryotoides)))))	Kingia_australis);
((Nypa_fruticans	(Chamaedorea_seifrizii	((Calamus_caryotoides	Serenoa_repens)	((Pseudophoenix_vinifera	(Hydriastele_microspadix	((Sclerosperma_profizianum	Roystonea_regia)	(Orania_palindan	(((((Leopoldinia_pulchra	(Dypsis_decaryi	(Burretiokentia_grandiflora	Kentiopsis_piersoniorum)))	(Dictyosperma_album	(Heterospathe_cagayanensis	Veitchia_spiralis)))	(Oenocarpus_bataua	Prestoea_acuminata))	(Manicaria_saccifera	(Geonoma_undata	Pelagodoxa_henryana)))	((Bactris_major	Podococcus_barteri)	((Elaeis_oleifera	Elaeis_guineensis)	((Reinhardtia_simplex	(Reinhardtia_latisecta	Reinhardtia_paiewonskiana))	Attalea_speciosa))))))))	(Sabal_domingensis	Phoenix_dactylifera)))))	Kingia_australis);
((Nypa_fruticans	((Hydriastele_microspadix	((Sclerosperma_profizianum	Roystonea_regia)	((Podococcus_barteri	Orania_palindan)	((Manicaria_saccifera	((Dypsis_decaryi	(((Geonoma_undata	(Leopoldinia_pulchra	Pelagodoxa_henryana))	Oenocarpus_bataua)	Prestoea_acuminata))	(Dictyosperma_album	(Heterospathe_cagayanensis	(Burretiokentia_grandiflora	(Kentiopsis_piersoniorum	Veitchia_spiralis))))))	(Attalea_speciosa	((Elaeis_oleifera	Elaeis_guineensis)	(Bactris_major	(Reinhardtia_simplex	(Reinhardtia_latisecta	Reinhardtia_paiewonskiana)))))))))	(((Chamaedorea_seifrizii	Serenoa_repens)	Calamus_caryotoides)	((Sabal_domingensis	Phoenix_dactylifera)	Pseudophoenix_vinifera))))	Kingia_australis);
((Sabal_domingensis	((Phoenix_dactylifera	(((Calamus_caryotoides	Nypa_fruticans)	(((Attalea_speciosa	((Reinhardtia_latisecta	(Manicaria_saccifera	Reinhardtia_paiewonskiana))	Reinhardtia_simplex))	(Sclerosperma_profizianum	(Elaeis_guineensis	Elaeis_oleifera)))	(((Bactris_major	Roystonea_regia)	(Podococcus_barteri	Orania_palindan))	((Prestoea_acuminata	((Pelagodoxa_henryana	Geonoma_undata)	Oenocarpus_bataua))	(((Burretiokentia_grandiflora	Dypsis_decaryi)	Leopoldinia_pulchra)	((((Kentiopsis_piersoniorum	Veitchia_spiralis)	Hydriastele_microspadix)	Dictyosperma_album)	Heterospathe_cagayanensis))))))	(Serenoa_repens	Chamaedorea_seifrizii)))	Pseudophoenix_vinifera))	Kingia_australis);
((Nypa_fruticans	(((((((Reinhardtia_latisecta	(Manicaria_saccifera	Reinhardtia_paiewonskiana))	Reinhardtia_simplex)	((Elaeis_guineensis	Elaeis_oleifera)	Attalea_speciosa))	((Prestoea_acuminata	Oenocarpus_bataua)	((Pelagodoxa_henryana	Geonoma_undata)	(((Burretiokentia_grandiflora	Dypsis_decaryi)	Leopoldinia_pulchra)	((Kentiopsis_piersoniorum	Veitchia_spiralis)	(Dictyosperma_album	(Heterospathe_cagayanensis	Hydriastele_microspadix)))))))	((Podococcus_barteri	Orania_palindan)	(((Calamus_caryotoides	Serenoa_repens)	(Pseudophoenix_vinifera	(Sabal_domingensis	Phoenix_dactylifera)))	Chamaedorea_seifrizii)))	Sclerosperma_profizianum)	(Bactris_major	Roystonea_regia)))	Kingia_australis);
((Nypa_fruticans	(((Podococcus_barteri	(((Prestoea_acuminata	((Pelagodoxa_henryana	Geonoma_undata)	Oenocarpus_bataua))	((Heterospathe_cagayanensis	(Hydriastele_microspadix	Dictyosperma_album))	(((Leopoldinia_pulchra	Burretiokentia_grandiflora)	Dypsis_decaryi)	(Kentiopsis_piersoniorum	Veitchia_spiralis))))	Orania_palindan))	((((Sabal_domingensis	Phoenix_dactylifera)	Serenoa_repens)	((Pseudophoenix_vinifera	Chamaedorea_seifrizii)	Calamus_caryotoides))	(Sclerosperma_profizianum	(Attalea_speciosa	(((Reinhardtia_latisecta	(Manicaria_saccifera	Reinhardtia_paiewonskiana))	Reinhardtia_simplex)	(Elaeis_guineensis	Elaeis_oleifera))))))	(Bactris_major	Roystonea_regia)))	Kingia_australis);
((Nypa_fruticans	(Serenoa_repens	(Sabal_domingensis	(((Chamaedorea_seifrizii	Calamus_caryotoides)	((Orania_palindan	((((Prestoea_acuminata	Oenocarpus_bataua)	((Dictyosperma_album	(Heterospathe_cagayanensis	Hydriastele_microspadix))	(((Burretiokentia_grandiflora	Dypsis_decaryi)	(Kentiopsis_piersoniorum	Veitchia_spiralis))	Leopoldinia_pulchra)))	(Manicaria_saccifera	(Pelagodoxa_henryana	Geonoma_undata)))	(Podococcus_barteri	(((Bactris_major	Roystonea_regia)	Sclerosperma_profizianum)	((Elaeis_guineensis	Elaeis_oleifera)	(Attalea_speciosa	((Reinhardtia_latisecta	Reinhardtia_paiewonskiana)	Reinhardtia_simplex)))))))	Pseudophoenix_vinifera))	Phoenix_dactylifera))))	Kingia_australis);
((Nypa_fruticans	(Chamaedorea_seifrizii	(((Phoenix_dactylifera	((Orania_palindan	(((((Prestoea_acuminata	Oenocarpus_bataua)	((Burretiokentia_grandiflora	Dypsis_decaryi)	(Hydriastele_microspadix	((Veitchia_spiralis	Dictyosperma_album)	Kentiopsis_piersoniorum))))	(Heterospathe_cagayanensis	Leopoldinia_pulchra))	(Manicaria_saccifera	(Pelagodoxa_henryana	Geonoma_undata)))	(((Attalea_speciosa	((Reinhardtia_latisecta	Reinhardtia_paiewonskiana)	Reinhardtia_simplex))	(Bactris_major	(Elaeis_guineensis	Elaeis_oleifera)))	Podococcus_barteri)))	(Sclerosperma_profizianum	Roystonea_regia)))	Sabal_domingensis)	((Pseudophoenix_vinifera	Serenoa_repens)	Calamus_caryotoides))))	Kingia_australis);
((Nypa_fruticans	((((((((Reinhardtia_latisecta	Reinhardtia_paiewonskiana)	Reinhardtia_simplex)	((Elaeis_guineensis	Elaeis_oleifera)	(Bactris_major	Roystonea_regia)))	Attalea_speciosa)	Podococcus_barteri)	(((Prestoea_acuminata	Oenocarpus_bataua)	((Burretiokentia_grandiflora	Dypsis_decaryi)	((Heterospathe_cagayanensis	(Hydriastele_microspadix	(Kentiopsis_piersoniorum	Dictyosperma_album)))	Veitchia_spiralis)))	(Leopoldinia_pulchra	(Geonoma_undata	(Manicaria_saccifera	Pelagodoxa_henryana)))))	Orania_palindan)	(Chamaedorea_seifrizii	(Sabal_domingensis	(((Pseudophoenix_vinifera	Serenoa_repens)	Calamus_caryotoides)	(Sclerosperma_profizianum	Phoenix_dactylifera))))))	Kingia_australis);
((Nypa_fruticans	(((Sabal_domingensis	Phoenix_dactylifera)	(Pseudophoenix_vinifera	((Calamus_caryotoides	Chamaedorea_seifrizii)	Serenoa_repens)))	((((((Bactris_major	Roystonea_regia)	Sclerosperma_profizianum)	(((Reinhardtia_latisecta	Reinhardtia_paiewonskiana)	Reinhardtia_simplex)	((Elaeis_guineensis	Elaeis_oleifera)	Attalea_speciosa)))	Podococcus_barteri)	(((Prestoea_acuminata	Oenocarpus_bataua)	(Dypsis_decaryi	((Leopoldinia_pulchra	Burretiokentia_grandiflora)	(Heterospathe_cagayanensis	((Hydriastele_microspadix	(Veitchia_spiralis	Kentiopsis_piersoniorum))	Dictyosperma_album)))))	(Manicaria_saccifera	(Pelagodoxa_henryana	Geonoma_undata))))	Orania_palindan)))	Kingia_australis);
((Sabal_domingensis	((((((((Bactris_major	Roystonea_regia)	Sclerosperma_profizianum)	(((Elaeis_guineensis	Elaeis_oleifera)	(Attalea_speciosa	((Reinhardtia_latisecta	Reinhardtia_paiewonskiana)	Reinhardtia_simplex)))	Podococcus_barteri))	(((Prestoea_acuminata	Oenocarpus_bataua)	((Dictyosperma_album	(Heterospathe_cagayanensis	(Hydriastele_microspadix	Veitchia_spiralis)))	(((Burretiokentia_grandiflora	Kentiopsis_piersoniorum)	Leopoldinia_pulchra)	Dypsis_decaryi)))	(Manicaria_saccifera	(Pelagodoxa_henryana	Geonoma_undata))))	Orania_palindan)	Phoenix_dactylifera)	((Calamus_caryotoides	Chamaedorea_seifrizii)	(Nypa_fruticans	Serenoa_repens)))	Pseudophoenix_vinifera))	Kingia_australis);
((Nypa_fruticans	((((Pseudophoenix_vinifera	(Calamus_caryotoides	Chamaedorea_seifrizii))	(Serenoa_repens	Sabal_domingensis))	Phoenix_dactylifera)	(((((Bactris_major	(Elaeis_guineensis	Elaeis_oleifera))	((Attalea_speciosa	((Reinhardtia_latisecta	(Manicaria_saccifera	Reinhardtia_paiewonskiana))	Reinhardtia_simplex))	Podococcus_barteri))	(Sclerosperma_profizianum	Roystonea_regia))	(((Prestoea_acuminata	Oenocarpus_bataua)	(Leopoldinia_pulchra	((Heterospathe_cagayanensis	(Hydriastele_microspadix	Dictyosperma_album))	((Kentiopsis_piersoniorum	Veitchia_spiralis)	(Dypsis_decaryi	Burretiokentia_grandiflora)))))	Orania_palindan))	(Pelagodoxa_henryana	Geonoma_undata))))	Kingia_australis);
((Nypa_fruticans	((((((Reinhardtia_latisecta	(Manicaria_saccifera	Reinhardtia_paiewonskiana))	Reinhardtia_simplex)	((Bactris_major	(Elaeis_guineensis	Elaeis_oleifera))	Attalea_speciosa))	(Sclerosperma_profizianum	Roystonea_regia))	((((((Hydriastele_microspadix	(Kentiopsis_piersoniorum	Dictyosperma_album))	Veitchia_spiralis)	(Burretiokentia_grandiflora	Heterospathe_cagayanensis))	((Leopoldinia_pulchra	Dypsis_decaryi)	(Prestoea_acuminata	Oenocarpus_bataua)))	(Pelagodoxa_henryana	Geonoma_undata))	(Podococcus_barteri	Orania_palindan)))	((Pseudophoenix_vinifera	(Sabal_domingensis	Phoenix_dactylifera))	(Serenoa_repens	(Calamus_caryotoides	Chamaedorea_seifrizii)))))	Kingia_australis);
((Nypa_fruticans	((Calamus_caryotoides	Chamaedorea_seifrizii)	((Orania_palindan	(((Manicaria_saccifera	(Pelagodoxa_henryana	Geonoma_undata))	(((Prestoea_acuminata	Oenocarpus_bataua)	((Leopoldinia_pulchra	((Veitchia_spiralis	Kentiopsis_piersoniorum)	Burretiokentia_grandiflora))	(Heterospathe_cagayanensis	(Hydriastele_microspadix	Dictyosperma_album))))	Dypsis_decaryi))	(((Bactris_major	Roystonea_regia)	Sclerosperma_profizianum)	((Elaeis_oleifera	Elaeis_guineensis)	(Podococcus_barteri	((Reinhardtia_simplex	(Reinhardtia_paiewonskiana	Reinhardtia_latisecta))	Attalea_speciosa))))))	((Phoenix_dactylifera	Sabal_domingensis)	(Pseudophoenix_vinifera	Serenoa_repens)))))	Kingia_australis);
((Nypa_fruticans	(Serenoa_repens	((Calamus_caryotoides	((Phoenix_dactylifera	Sabal_domingensis)	(((((Bactris_major	Roystonea_regia)	Sclerosperma_profizianum)	Orania_palindan)	(((Prestoea_acuminata	((Hydriastele_microspadix	(Pelagodoxa_henryana	Geonoma_undata))	Oenocarpus_bataua))	(((Heterospathe_cagayanensis	Dictyosperma_album)	(Leopoldinia_pulchra	((Veitchia_spiralis	Kentiopsis_piersoniorum)	Burretiokentia_grandiflora)))	Dypsis_decaryi))	(((Reinhardtia_simplex	((Manicaria_saccifera	Reinhardtia_paiewonskiana)	Reinhardtia_latisecta))	(Attalea_speciosa	(Elaeis_oleifera	Elaeis_guineensis)))	Podococcus_barteri)))	Pseudophoenix_vinifera)))	Chamaedorea_seifrizii)))	Kingia_australis);
((Nypa_fruticans	(Serenoa_repens	((((Orania_palindan	(((Sclerosperma_profizianum	((Reinhardtia_simplex	(Reinhardtia_paiewonskiana	Reinhardtia_latisecta))	((Bactris_major	Roystonea_regia)	(Attalea_speciosa	(Elaeis_oleifera	Elaeis_guineensis)))))	Podococcus_barteri)	(((Pelagodoxa_henryana	Geonoma_undata)	Manicaria_saccifera)	((Prestoea_acuminata	Oenocarpus_bataua)	(((Leopoldinia_pulchra	(Kentiopsis_piersoniorum	(Burretiokentia_grandiflora	Dypsis_decaryi)))	Hydriastele_microspadix)	((Veitchia_spiralis	Dictyosperma_album)	Heterospathe_cagayanensis))))))	(Phoenix_dactylifera	(Pseudophoenix_vinifera	Sabal_domingensis)))	Calamus_caryotoides)	Chamaedorea_seifrizii)))	Kingia_australis);
((Nypa_fruticans	(Serenoa_repens	((Phoenix_dactylifera	Sabal_domingensis)	((Sclerosperma_profizianum	(Pseudophoenix_vinifera	Calamus_caryotoides))	(Orania_palindan	((Chamaedorea_seifrizii	((Podococcus_barteri	(Attalea_speciosa	(Reinhardtia_paiewonskiana	((Geonoma_undata	(Manicaria_saccifera	Pelagodoxa_henryana))	(Reinhardtia_latisecta	Reinhardtia_simplex)))))	((Elaeis_oleifera	Elaeis_guineensis)	(Bactris_major	Roystonea_regia))))	((((Dictyosperma_album	(((Kentiopsis_piersoniorum	Burretiokentia_grandiflora)	Dypsis_decaryi)	Veitchia_spiralis))	(Heterospathe_cagayanensis	Hydriastele_microspadix))	(Prestoea_acuminata	Oenocarpus_bataua))	Leopoldinia_pulchra)))))))	Kingia_australis);
((Sabal_domingensis	(((((((((Attalea_speciosa	((Reinhardtia_paiewonskiana	Reinhardtia_latisecta)	((Elaeis_oleifera	Elaeis_guineensis)	Reinhardtia_simplex)))	(Sclerosperma_profizianum	(Bactris_major	Roystonea_regia)))	Podococcus_barteri)	((((Burretiokentia_grandiflora	Dypsis_decaryi)	(Veitchia_spiralis	Dictyosperma_album))	(Prestoea_acuminata	Oenocarpus_bataua))	((Geonoma_undata	(Manicaria_saccifera	(Pelagodoxa_henryana	(Hydriastele_microspadix	Leopoldinia_pulchra))))	Heterospathe_cagayanensis)))	Orania_palindan)	Calamus_caryotoides)	(Chamaedorea_seifrizii	(Nypa_fruticans	Serenoa_repens)))	(Kentiopsis_piersoniorum	Pseudophoenix_vinifera))	Phoenix_dactylifera))	Kingia_australis);
((Nypa_fruticans	(Serenoa_repens	(((Phoenix_dactylifera	((((Manicaria_saccifera	(Geonoma_undata	Pelagodoxa_henryana))	Hydriastele_microspadix)	(((Attalea_speciosa	(Reinhardtia_simplex	(Reinhardtia_latisecta	Reinhardtia_paiewonskiana)))	(Elaeis_oleifera	Elaeis_guineensis))	(Sclerosperma_profizianum	(Bactris_major	Roystonea_regia))))	((Podococcus_barteri	Orania_palindan)	(Leopoldinia_pulchra	((Dypsis_decaryi	(Burretiokentia_grandiflora	(Heterospathe_cagayanensis	(Veitchia_spiralis	Dictyosperma_album))))	(Prestoea_acuminata	Oenocarpus_bataua))))))	(Calamus_caryotoides	((Kentiopsis_piersoniorum	Pseudophoenix_vinifera)	Sabal_domingensis)))	Chamaedorea_seifrizii)))	Kingia_australis);
((Nypa_fruticans	(Calamus_caryotoides	(Chamaedorea_seifrizii	((Serenoa_repens	(((Sclerosperma_profizianum	Roystonea_regia)	(Orania_palindan	(((Prestoea_acuminata	((Geonoma_undata	Pelagodoxa_henryana)	Oenocarpus_bataua))	(((Heterospathe_cagayanensis	(Veitchia_spiralis	Hydriastele_microspadix))	Dictyosperma_album)	((Dypsis_decaryi	(Kentiopsis_piersoniorum	Burretiokentia_grandiflora))	Leopoldinia_pulchra)))	((Reinhardtia_simplex	(Reinhardtia_latisecta	(Manicaria_saccifera	Reinhardtia_paiewonskiana)))	(Attalea_speciosa	((Podococcus_barteri	Bactris_major)	(Elaeis_oleifera	Elaeis_guineensis)))))))	(Sabal_domingensis	Phoenix_dactylifera)))	Pseudophoenix_vinifera))))	Kingia_australis);
((Nypa_fruticans	(Calamus_caryotoides	((Chamaedorea_seifrizii	((Podococcus_barteri	(Orania_palindan	Sclerosperma_profizianum))	((((Roystonea_regia	Bactris_major)	(Elaeis_oleifera	Elaeis_guineensis))	((Reinhardtia_simplex	(Reinhardtia_latisecta	Reinhardtia_paiewonskiana))	Attalea_speciosa))	(((Geonoma_undata	Pelagodoxa_henryana)	Manicaria_saccifera)	((Oenocarpus_bataua	Prestoea_acuminata)	(((Heterospathe_cagayanensis	Dictyosperma_album)	Veitchia_spiralis)	(Hydriastele_microspadix	((Dypsis_decaryi	(Kentiopsis_piersoniorum	Burretiokentia_grandiflora))	Leopoldinia_pulchra))))))))	((Serenoa_repens	Pseudophoenix_vinifera)	(Sabal_domingensis	Phoenix_dactylifera)))))	Kingia_australis);
((Nypa_fruticans	((Pseudophoenix_vinifera	((Podococcus_barteri	((Sclerosperma_profizianum	(Roystonea_regia	Bactris_major))	((Attalea_speciosa	(Elaeis_oleifera	Elaeis_guineensis))	(Reinhardtia_simplex	(Reinhardtia_latisecta	Reinhardtia_paiewonskiana)))))	((((Geonoma_undata	Pelagodoxa_henryana)	Manicaria_saccifera)	((Oenocarpus_bataua	Prestoea_acuminata)	(((Hydriastele_microspadix	Heterospathe_cagayanensis)	Dictyosperma_album)	(Veitchia_spiralis	((Dypsis_decaryi	(Kentiopsis_piersoniorum	Burretiokentia_grandiflora))	Leopoldinia_pulchra)))))	Orania_palindan)))	(((Chamaedorea_seifrizii	Serenoa_repens)	Calamus_caryotoides)	(Sabal_domingensis	Phoenix_dactylifera))))	Kingia_australis);
((Nypa_fruticans	(Serenoa_repens	(((Calamus_caryotoides	(Chamaedorea_seifrizii	(((((Elaeis_oleifera	Elaeis_guineensis)	((Attalea_speciosa	(Pseudophoenix_vinifera	(Reinhardtia_paiewonskiana	(Reinhardtia_simplex	Reinhardtia_latisecta))))	(Podococcus_barteri	((Geonoma_undata	Pelagodoxa_henryana)	Manicaria_saccifera))))	(Roystonea_regia	Bactris_major))	(((Oenocarpus_bataua	Prestoea_acuminata)	((Veitchia_spiralis	Dictyosperma_album)	((((Kentiopsis_piersoniorum	Burretiokentia_grandiflora)	Leopoldinia_pulchra)	Dypsis_decaryi)	Heterospathe_cagayanensis)))	Orania_palindan))	Hydriastele_microspadix)))	(Sclerosperma_profizianum	Phoenix_dactylifera))	Sabal_domingensis)))	Kingia_australis);
((Nypa_fruticans	(Serenoa_repens	(Sabal_domingensis	(((Podococcus_barteri	((Bactris_major	(Elaeis_guineensis	Elaeis_oleifera))	((Reinhardtia_simplex	(Reinhardtia_paiewonskiana	Reinhardtia_latisecta))	Attalea_speciosa)))	((((Geonoma_undata	Pelagodoxa_henryana)	Manicaria_saccifera)	((Oenocarpus_bataua	Prestoea_acuminata)	(((Hydriastele_microspadix	Veitchia_spiralis)	(Heterospathe_cagayanensis	Dictyosperma_album))	(Leopoldinia_pulchra	(Kentiopsis_piersoniorum	(Burretiokentia_grandiflora	Dypsis_decaryi))))))	(Orania_palindan	(Sclerosperma_profizianum	Roystonea_regia))))	(((Calamus_caryotoides	Chamaedorea_seifrizii)	Pseudophoenix_vinifera)	Phoenix_dactylifera)))))	Kingia_australis);
((Nypa_fruticans	((((((Geonoma_undata	Pelagodoxa_henryana)	Manicaria_saccifera)	((Oenocarpus_bataua	Prestoea_acuminata)	(((Hydriastele_microspadix	Dictyosperma_album)	(Heterospathe_cagayanensis	Veitchia_spiralis))	(Leopoldinia_pulchra	(Dypsis_decaryi	(Kentiopsis_piersoniorum	Burretiokentia_grandiflora))))))	(((Attalea_speciosa	(Bactris_major	(Elaeis_guineensis	Elaeis_oleifera)))	(Reinhardtia_simplex	(Reinhardtia_paiewonskiana	Reinhardtia_latisecta)))	(Sclerosperma_profizianum	Roystonea_regia)))	(Orania_palindan	Podococcus_barteri))	((Sabal_domingensis	Phoenix_dactylifera)	(Chamaedorea_seifrizii	(Calamus_caryotoides	(Serenoa_repens	Pseudophoenix_vinifera))))))	Kingia_australis);
((Nypa_fruticans	(Sabal_domingensis	((Serenoa_repens	Phoenix_dactylifera)	((Chamaedorea_seifrizii	((Geonoma_undata	Pelagodoxa_henryana)	((Attalea_speciosa	(Reinhardtia_simplex	((Manicaria_saccifera	Reinhardtia_paiewonskiana)	Reinhardtia_latisecta)))	((Bactris_major	Podococcus_barteri)	(Calamus_caryotoides	(Elaeis_guineensis	Elaeis_oleifera))))))	((((Sclerosperma_profizianum	Roystonea_regia)	Orania_palindan)	((Oenocarpus_bataua	Prestoea_acuminata)	((Leopoldinia_pulchra	(Burretiokentia_grandiflora	((Kentiopsis_piersoniorum	(Dictyosperma_album	(Hydriastele_microspadix	Heterospathe_cagayanensis)))	Veitchia_spiralis)))	Dypsis_decaryi)))	Pseudophoenix_vinifera)))))	Kingia_australis);
((Sabal_domingensis	(((Pseudophoenix_vinifera	((((Manicaria_saccifera	(Geonoma_undata	Pelagodoxa_henryana))	((Oenocarpus_bataua	Prestoea_acuminata)	(((Heterospathe_cagayanensis	(Dictyosperma_album	Hydriastele_microspadix))	((Kentiopsis_piersoniorum	Veitchia_spiralis)	(Burretiokentia_grandiflora	Dypsis_decaryi)))	Leopoldinia_pulchra)))	Orania_palindan)	(Roystonea_regia	(((Reinhardtia_simplex	(Reinhardtia_paiewonskiana	Reinhardtia_latisecta))	(Attalea_speciosa	((Elaeis_guineensis	Elaeis_oleifera)	(Bactris_major	Sclerosperma_profizianum))))	Podococcus_barteri))))	((Calamus_caryotoides	Nypa_fruticans)	(Serenoa_repens	Chamaedorea_seifrizii)))	Phoenix_dactylifera))	Kingia_australis);
((Nypa_fruticans	(((Phoenix_dactylifera	((Serenoa_repens	Sabal_domingensis)	(((Elaeis_guineensis	Elaeis_oleifera)	((Reinhardtia_simplex	(Reinhardtia_paiewonskiana	Reinhardtia_latisecta))	Attalea_speciosa))	(((Leopoldinia_pulchra	(Manicaria_saccifera	(Geonoma_undata	Pelagodoxa_henryana)))	((Oenocarpus_bataua	Prestoea_acuminata)	(((Hydriastele_microspadix	Dictyosperma_album)	Heterospathe_cagayanensis)	((Kentiopsis_piersoniorum	Veitchia_spiralis)	(Burretiokentia_grandiflora	Dypsis_decaryi)))))	(((Roystonea_regia	Bactris_major)	Sclerosperma_profizianum)	(Podococcus_barteri	Orania_palindan))))))	(Chamaedorea_seifrizii	Pseudophoenix_vinifera))	Calamus_caryotoides))	Kingia_australis);
((Sabal_domingensis	((Phoenix_dactylifera	((Pseudophoenix_vinifera	Serenoa_repens)	(Nypa_fruticans	(((((Elaeis_guineensis	Elaeis_oleifera)	(((Roystonea_regia	Bactris_major)	Sclerosperma_profizianum)	((Reinhardtia_simplex	(Reinhardtia_paiewonskiana	Reinhardtia_latisecta))	Attalea_speciosa)))	(Leopoldinia_pulchra	(Manicaria_saccifera	(Geonoma_undata	Pelagodoxa_henryana))))	((Oenocarpus_bataua	Prestoea_acuminata)	(((Hydriastele_microspadix	((Kentiopsis_piersoniorum	Veitchia_spiralis)	Dictyosperma_album))	Heterospathe_cagayanensis)	(Burretiokentia_grandiflora	Dypsis_decaryi))))	(Podococcus_barteri	Orania_palindan)))))	(Chamaedorea_seifrizii	Calamus_caryotoides)))	Kingia_australis);
((Nypa_fruticans	(Serenoa_repens	((((((Attalea_speciosa	((Elaeis_guineensis	Elaeis_oleifera)	(Reinhardtia_paiewonskiana	(Reinhardtia_latisecta	Reinhardtia_simplex))))	((Roystonea_regia	Bactris_major)	Sclerosperma_profizianum))	(Orania_palindan	(((((Hydriastele_microspadix	Heterospathe_cagayanensis)	Dictyosperma_album)	Veitchia_spiralis)	(Leopoldinia_pulchra	((Kentiopsis_piersoniorum	Burretiokentia_grandiflora)	Dypsis_decaryi)))	(((Geonoma_undata	Pelagodoxa_henryana)	Oenocarpus_bataua)	Prestoea_acuminata))))	(Phoenix_dactylifera	(Sabal_domingensis	(Podococcus_barteri	Chamaedorea_seifrizii))))	(Manicaria_saccifera	Calamus_caryotoides))	Pseudophoenix_vinifera)))	Kingia_australis);
((Nypa_fruticans	((Serenoa_repens	Pseudophoenix_vinifera)	(((((Podococcus_barteri	Orania_palindan)	((((((Kentiopsis_piersoniorum	Veitchia_spiralis)	Dictyosperma_album)	(Hydriastele_microspadix	Heterospathe_cagayanensis))	(Leopoldinia_pulchra	(Burretiokentia_grandiflora	Dypsis_decaryi)))	(Oenocarpus_bataua	Prestoea_acuminata))	((Reinhardtia_simplex	(Reinhardtia_paiewonskiana	Reinhardtia_latisecta))	(Attalea_speciosa	(Elaeis_guineensis	Elaeis_oleifera)))))	(((Geonoma_undata	Pelagodoxa_henryana)	Manicaria_saccifera)	(Bactris_major	(Sclerosperma_profizianum	Roystonea_regia))))	(Calamus_caryotoides	Chamaedorea_seifrizii))	(Phoenix_dactylifera	Sabal_domingensis))))	Kingia_australis);
((Nypa_fruticans	((Serenoa_repens	Pseudophoenix_vinifera)	((((Sclerosperma_profizianum	Roystonea_regia)	(Orania_palindan	(((Reinhardtia_simplex	(Reinhardtia_paiewonskiana	Reinhardtia_latisecta))	((Podococcus_barteri	Attalea_speciosa)	(Bactris_major	(Elaeis_guineensis	Elaeis_oleifera))))	(((((Heterospathe_cagayanensis	(Dictyosperma_album	(Kentiopsis_piersoniorum	Hydriastele_microspadix)))	Veitchia_spiralis)	(Leopoldinia_pulchra	(Burretiokentia_grandiflora	Dypsis_decaryi)))	(Oenocarpus_bataua	Prestoea_acuminata))	((Geonoma_undata	Pelagodoxa_henryana)	Manicaria_saccifera)))))	(Calamus_caryotoides	Chamaedorea_seifrizii))	(Phoenix_dactylifera	Sabal_domingensis))))	Kingia_australis);
((Nypa_fruticans	(((((Reinhardtia_simplex	(Reinhardtia_paiewonskiana	Reinhardtia_latisecta))	(Attalea_speciosa	((Sclerosperma_profizianum	Bactris_major)	(Elaeis_guineensis	Elaeis_oleifera))))	Podococcus_barteri)	((Roystonea_regia	(((((Hydriastele_microspadix	Heterospathe_cagayanensis)	(Dictyosperma_album	Veitchia_spiralis))	(Leopoldinia_pulchra	((Kentiopsis_piersoniorum	Burretiokentia_grandiflora)	Dypsis_decaryi)))	(Oenocarpus_bataua	Prestoea_acuminata))	((Geonoma_undata	Pelagodoxa_henryana)	Manicaria_saccifera)))	Orania_palindan))	((Phoenix_dactylifera	((Calamus_caryotoides	Chamaedorea_seifrizii)	Sabal_domingensis))	(Serenoa_repens	Pseudophoenix_vinifera))))	Kingia_australis);
(((Serenoa_repens	((((Phoenix_dactylifera	Sabal_domingensis)	(Pseudophoenix_vinifera	(Orania_palindan	(((Podococcus_barteri	(Attalea_speciosa	((Elaeis_oleifera	Elaeis_guineensis)	((Reinhardtia_latisecta	Reinhardtia_paiewonskiana)	Reinhardtia_simplex))))	((Manicaria_saccifera	(Pelagodoxa_henryana	Geonoma_undata))	(((Hydriastele_microspadix	Dictyosperma_album)	(Heterospathe_cagayanensis	(Leopoldinia_pulchra	((Kentiopsis_piersoniorum	Veitchia_spiralis)	(Burretiokentia_grandiflora	Dypsis_decaryi)))))	(Prestoea_acuminata	Oenocarpus_bataua))))	((Bactris_major	Roystonea_regia)	Sclerosperma_profizianum)))))	Calamus_caryotoides)	Chamaedorea_seifrizii))	Nypa_fruticans)	Kingia_australis);
(((Serenoa_repens	((((Phoenix_dactylifera	(Pseudophoenix_vinifera	Sabal_domingensis))	(((Sclerosperma_profizianum	Roystonea_regia)	Orania_palindan)	((((Hydriastele_microspadix	(Manicaria_saccifera	(Pelagodoxa_henryana	Geonoma_undata)))	((((Leopoldinia_pulchra	(Kentiopsis_piersoniorum	Veitchia_spiralis))	(Burretiokentia_grandiflora	Dypsis_decaryi))	(Heterospathe_cagayanensis	Dictyosperma_album))	(Prestoea_acuminata	Oenocarpus_bataua)))	Podococcus_barteri)	((Attalea_speciosa	((Elaeis_oleifera	Elaeis_guineensis)	Bactris_major))	((Reinhardtia_latisecta	Reinhardtia_paiewonskiana)	Reinhardtia_simplex)))))	Calamus_caryotoides)	Chamaedorea_seifrizii))	Nypa_fruticans)	Kingia_australis);
((((((Sclerosperma_profizianum	Roystonea_regia)	Orania_palindan)	(((Manicaria_saccifera	(Pelagodoxa_henryana	Geonoma_undata))	(Prestoea_acuminata	(Oenocarpus_bataua	((((Kentiopsis_piersoniorum	Veitchia_spiralis)	(Burretiokentia_grandiflora	Dypsis_decaryi))	((Dictyosperma_album	Heterospathe_cagayanensis)	Hydriastele_microspadix))	Leopoldinia_pulchra))))	(Podococcus_barteri	(Attalea_speciosa	(((Elaeis_oleifera	Elaeis_guineensis)	Bactris_major)	(Reinhardtia_latisecta	(Reinhardtia_paiewonskiana	Reinhardtia_simplex)))))))	(((Serenoa_repens	Sabal_domingensis)	(Phoenix_dactylifera	(Chamaedorea_seifrizii	Calamus_caryotoides)))	Pseudophoenix_vinifera))	Nypa_fruticans)	Kingia_australis);
(((Chamaedorea_seifrizii	Calamus_caryotoides)	((((Sabal_domingensis	Phoenix_dactylifera)	(Nypa_fruticans	Serenoa_repens))	(Orania_palindan	((((Veitchia_spiralis	(Burretiokentia_grandiflora	Dypsis_decaryi))	((Kentiopsis_piersoniorum	(Dictyosperma_album	Hydriastele_microspadix))	Heterospathe_cagayanensis))	(Prestoea_acuminata	Oenocarpus_bataua))	(((Sclerosperma_profizianum	Roystonea_regia)	((Attalea_speciosa	((Elaeis_oleifera	Elaeis_guineensis)	(Bactris_major	(Reinhardtia_simplex	(Reinhardtia_latisecta	Reinhardtia_paiewonskiana)))))	Podococcus_barteri))	(Manicaria_saccifera	(Geonoma_undata	(Leopoldinia_pulchra	Pelagodoxa_henryana)))))))	Pseudophoenix_vinifera))	Kingia_australis);
((Nypa_fruticans	(Serenoa_repens	((((Orania_palindan	((Podococcus_barteri	((Sclerosperma_profizianum	Roystonea_regia)	(Attalea_speciosa	((Elaeis_oleifera	Elaeis_guineensis)	(Bactris_major	(Reinhardtia_simplex	(Reinhardtia_latisecta	Reinhardtia_paiewonskiana)))))))	(((Pseudophoenix_vinifera	Manicaria_saccifera)	(Geonoma_undata	Pelagodoxa_henryana))	(((Veitchia_spiralis	Dictyosperma_album)	((((Kentiopsis_piersoniorum	Burretiokentia_grandiflora)	Dypsis_decaryi)	Leopoldinia_pulchra)	(Hydriastele_microspadix	Heterospathe_cagayanensis)))	(Prestoea_acuminata	Oenocarpus_bataua)))))	Calamus_caryotoides)	(Sabal_domingensis	Phoenix_dactylifera))	Chamaedorea_seifrizii)))	Kingia_australis);
((Nypa_fruticans	((Chamaedorea_seifrizii	(Serenoa_repens	((Phoenix_dactylifera	(Sabal_domingensis	((((Attalea_speciosa	(Reinhardtia_simplex	(Reinhardtia_latisecta	(Manicaria_saccifera	Reinhardtia_paiewonskiana))))	((Elaeis_oleifera	Elaeis_guineensis)	(Sclerosperma_profizianum	(Bactris_major	Roystonea_regia))))	(Orania_palindan	Podococcus_barteri))	(((((Kentiopsis_piersoniorum	Burretiokentia_grandiflora)	Dypsis_decaryi)	Leopoldinia_pulchra)	(Prestoea_acuminata	((Geonoma_undata	Pelagodoxa_henryana)	Oenocarpus_bataua)))	((Heterospathe_cagayanensis	Dictyosperma_album)	(Veitchia_spiralis	Hydriastele_microspadix))))))	Pseudophoenix_vinifera)))	Calamus_caryotoides))	Kingia_australis);
((Nypa_fruticans	(((((Podococcus_barteri	(Chamaedorea_seifrizii	((Sclerosperma_profizianum	(Bactris_major	Roystonea_regia))	((Attalea_speciosa	(Reinhardtia_simplex	(Reinhardtia_latisecta	Reinhardtia_paiewonskiana)))	(Elaeis_oleifera	Elaeis_guineensis)))))	((((Geonoma_undata	Pelagodoxa_henryana)	Manicaria_saccifera)	((Prestoea_acuminata	Oenocarpus_bataua)	(Leopoldinia_pulchra	((Heterospathe_cagayanensis	(((Burretiokentia_grandiflora	Kentiopsis_piersoniorum)	Dypsis_decaryi)	(Veitchia_spiralis	Dictyosperma_album)))	Hydriastele_microspadix))))	Orania_palindan))	((Sabal_domingensis	Phoenix_dactylifera)	Pseudophoenix_vinifera))	Serenoa_repens)	Calamus_caryotoides))	Kingia_australis);
((Nypa_fruticans	((((((Orania_palindan	Podococcus_barteri)	(((Reinhardtia_paiewonskiana	(Reinhardtia_simplex	Reinhardtia_latisecta))	((Sclerosperma_profizianum	(Bactris_major	Roystonea_regia))	((Elaeis_oleifera	Elaeis_guineensis)	Attalea_speciosa)))	((((Leopoldinia_pulchra	Geonoma_undata)	Pelagodoxa_henryana)	Manicaria_saccifera)	((Prestoea_acuminata	Oenocarpus_bataua)	(((Burretiokentia_grandiflora	Dypsis_decaryi)	(Kentiopsis_piersoniorum	Veitchia_spiralis))	((Hydriastele_microspadix	Heterospathe_cagayanensis)	Dictyosperma_album))))))	((Sabal_domingensis	Phoenix_dactylifera)	Pseudophoenix_vinifera))	Serenoa_repens)	Chamaedorea_seifrizii)	Calamus_caryotoides))	Kingia_australis);
((Nypa_fruticans	(Serenoa_repens	(Chamaedorea_seifrizii	(Calamus_caryotoides	(((((Sclerosperma_profizianum	(Bactris_major	Roystonea_regia))	((Elaeis_oleifera	Elaeis_guineensis)	(Attalea_speciosa	(Reinhardtia_simplex	(Reinhardtia_latisecta	Reinhardtia_paiewonskiana)))))	((Orania_palindan	Podococcus_barteri)	((Geonoma_undata	Pelagodoxa_henryana)	Manicaria_saccifera)))	((Prestoea_acuminata	Oenocarpus_bataua)	((((Leopoldinia_pulchra	Burretiokentia_grandiflora)	Kentiopsis_piersoniorum)	((Heterospathe_cagayanensis	(Veitchia_spiralis	Dictyosperma_album))	Hydriastele_microspadix))	Dypsis_decaryi)))	((Sabal_domingensis	Phoenix_dactylifera)	Pseudophoenix_vinifera))))))	Kingia_australis);
((Nypa_fruticans	((((((Geonoma_undata	Pelagodoxa_henryana)	Manicaria_saccifera)	((Dictyosperma_album	(Hydriastele_microspadix	(Heterospathe_cagayanensis	((Veitchia_spiralis	Burretiokentia_grandiflora)	(Kentiopsis_piersoniorum	Leopoldinia_pulchra)))))	(Dypsis_decaryi	(Prestoea_acuminata	Oenocarpus_bataua))))	(((Bactris_major	(Roystonea_regia	Sclerosperma_profizianum))	((Elaeis_oleifera	Elaeis_guineensis)	(Attalea_speciosa	(Reinhardtia_paiewonskiana	(Reinhardtia_simplex	Reinhardtia_latisecta)))))	Podococcus_barteri))	Orania_palindan)	(((Sabal_domingensis	Phoenix_dactylifera)	Pseudophoenix_vinifera)	((Chamaedorea_seifrizii	Calamus_caryotoides)	Serenoa_repens))))	Kingia_australis);
(((Serenoa_repens	((Calamus_caryotoides	Chamaedorea_seifrizii)	((((Elaeis_guineensis	Elaeis_oleifera)	(((Reinhardtia_paiewonskiana	Reinhardtia_latisecta)	Reinhardtia_simplex)	Attalea_speciosa))	((Orania_palindan	(Sclerosperma_profizianum	(Roystonea_regia	Bactris_major)))	(Podococcus_barteri	(((Geonoma_undata	Pelagodoxa_henryana)	Manicaria_saccifera)	((((Hydriastele_microspadix	Dictyosperma_album)	Heterospathe_cagayanensis)	((Veitchia_spiralis	Kentiopsis_piersoniorum)	(Leopoldinia_pulchra	(Dypsis_decaryi	Burretiokentia_grandiflora))))	(Oenocarpus_bataua	Prestoea_acuminata))))))	(Pseudophoenix_vinifera	(Phoenix_dactylifera	Sabal_domingensis)))))	Nypa_fruticans)	Kingia_australis);
((Nypa_fruticans	((((Podococcus_barteri	(((Reinhardtia_paiewonskiana	(Reinhardtia_latisecta	Reinhardtia_simplex))	(Attalea_speciosa	(Elaeis_guineensis	Elaeis_oleifera)))	Sclerosperma_profizianum))	((Orania_palindan	(Roystonea_regia	Bactris_major))	((((Geonoma_undata	Pelagodoxa_henryana)	Manicaria_saccifera)	(((Hydriastele_microspadix	((Dictyosperma_album	Heterospathe_cagayanensis)	((Veitchia_spiralis	Kentiopsis_piersoniorum)	Burretiokentia_grandiflora)))	Dypsis_decaryi)	(Oenocarpus_bataua	Prestoea_acuminata)))	Leopoldinia_pulchra)))	((Pseudophoenix_vinifera	(Phoenix_dactylifera	Sabal_domingensis))	(Serenoa_repens	Chamaedorea_seifrizii)))	Calamus_caryotoides))	Kingia_australis);
((Nypa_fruticans	(Serenoa_repens	((Phoenix_dactylifera	Sabal_domingensis)	(Pseudophoenix_vinifera	((Orania_palindan	(Roystonea_regia	Bactris_major))	((((Geonoma_undata	Pelagodoxa_henryana)	Manicaria_saccifera)	(Leopoldinia_pulchra	((Oenocarpus_bataua	Prestoea_acuminata)	((((Hydriastele_microspadix	Heterospathe_cagayanensis)	(Veitchia_spiralis	Kentiopsis_piersoniorum))	Dictyosperma_album)	(Burretiokentia_grandiflora	Dypsis_decaryi)))))	(Podococcus_barteri	((((Elaeis_guineensis	Elaeis_oleifera)	(Calamus_caryotoides	Sclerosperma_profizianum))	Chamaedorea_seifrizii)	(Attalea_speciosa	(Reinhardtia_simplex	(Reinhardtia_paiewonskiana	Reinhardtia_latisecta)))))))))))	Kingia_australis);
((Nypa_fruticans	(Serenoa_repens	(((Calamus_caryotoides	((Phoenix_dactylifera	Sabal_domingensis)	((Orania_palindan	(((Leopoldinia_pulchra	Heterospathe_cagayanensis)	((Geonoma_undata	Pelagodoxa_henryana)	Manicaria_saccifera))	((Oenocarpus_bataua	Prestoea_acuminata)	((Hydriastele_microspadix	(Kentiopsis_piersoniorum	(Veitchia_spiralis	(Burretiokentia_grandiflora	Dypsis_decaryi))))	Dictyosperma_album))))	((((Bactris_major	(Elaeis_guineensis	Elaeis_oleifera))	(Attalea_speciosa	(Reinhardtia_simplex	(Reinhardtia_paiewonskiana	Reinhardtia_latisecta))))	Podococcus_barteri)	(Sclerosperma_profizianum	Roystonea_regia)))))	Chamaedorea_seifrizii)	Pseudophoenix_vinifera)))	Kingia_australis);
((Nypa_fruticans	(((Podococcus_barteri	(((Roystonea_regia	Bactris_major)	((Elaeis_guineensis	Elaeis_oleifera)	(Attalea_speciosa	(Reinhardtia_simplex	(Reinhardtia_paiewonskiana	Reinhardtia_latisecta)))))	Sclerosperma_profizianum))	((((Geonoma_undata	Pelagodoxa_henryana)	Manicaria_saccifera)	(((((Hydriastele_microspadix	Heterospathe_cagayanensis)	Dictyosperma_album)	(Kentiopsis_piersoniorum	Veitchia_spiralis))	(Burretiokentia_grandiflora	Dypsis_decaryi))	((Oenocarpus_bataua	Prestoea_acuminata)	Leopoldinia_pulchra)))	Orania_palindan))	(((Calamus_caryotoides	(Serenoa_repens	(Phoenix_dactylifera	Sabal_domingensis)))	Chamaedorea_seifrizii)	Pseudophoenix_vinifera)))	Kingia_australis);
((Chamaedorea_seifrizii	((Pseudophoenix_vinifera	(((Nypa_fruticans	Serenoa_repens)	(Phoenix_dactylifera	Sabal_domingensis))	(Orania_palindan	((((Reinhardtia_simplex	(Reinhardtia_paiewonskiana	Reinhardtia_latisecta))	(Podococcus_barteri	(Attalea_speciosa	(Elaeis_guineensis	Elaeis_oleifera))))	(Sclerosperma_profizianum	(Roystonea_regia	Bactris_major)))	(((Geonoma_undata	Pelagodoxa_henryana)	Manicaria_saccifera)	(((((Heterospathe_cagayanensis	Hydriastele_microspadix)	Dictyosperma_album)	Veitchia_spiralis)	((Leopoldinia_pulchra	(Kentiopsis_piersoniorum	Burretiokentia_grandiflora))	Dypsis_decaryi))	(Oenocarpus_bataua	Prestoea_acuminata)))))))	Calamus_caryotoides))	Kingia_australis);
((Sabal_domingensis	(((Calamus_caryotoides	(((Reinhardtia_simplex	(Reinhardtia_paiewonskiana	Reinhardtia_latisecta))	(Attalea_speciosa	(Elaeis_guineensis	Elaeis_oleifera)))	((Roystonea_regia	Bactris_major)	(((Geonoma_undata	(Pelagodoxa_henryana	(Manicaria_saccifera	Leopoldinia_pulchra)))	((Oenocarpus_bataua	Prestoea_acuminata)	(((Hydriastele_microspadix	(Veitchia_spiralis	Dictyosperma_album))	Heterospathe_cagayanensis)	((Kentiopsis_piersoniorum	Burretiokentia_grandiflora)	Dypsis_decaryi))))	(Podococcus_barteri	Orania_palindan)))))	((Sclerosperma_profizianum	Phoenix_dactylifera)	(Pseudophoenix_vinifera	(Nypa_fruticans	Serenoa_repens))))	Chamaedorea_seifrizii))	Kingia_australis);
((Nypa_fruticans	(((((Leopoldinia_pulchra	(((((Hydriastele_microspadix	Dictyosperma_album)	Heterospathe_cagayanensis)	((Veitchia_spiralis	Kentiopsis_piersoniorum)	Burretiokentia_grandiflora))	Dypsis_decaryi)	(Prestoea_acuminata	Oenocarpus_bataua)))	((Geonoma_undata	Pelagodoxa_henryana)	Manicaria_saccifera))	Orania_palindan)	(Podococcus_barteri	((Sclerosperma_profizianum	(Roystonea_regia	Bactris_major))	(((Reinhardtia_simplex	(Reinhardtia_paiewonskiana	Reinhardtia_latisecta))	Attalea_speciosa)	(Elaeis_guineensis	Elaeis_oleifera)))))	(((Phoenix_dactylifera	Sabal_domingensis)	Serenoa_repens)	(Pseudophoenix_vinifera	(Calamus_caryotoides	Chamaedorea_seifrizii)))))	Kingia_australis);
((Nypa_fruticans	((((Phoenix_dactylifera	Sabal_domingensis)	(Podococcus_barteri	Chamaedorea_seifrizii))	((Pseudophoenix_vinifera	Serenoa_repens)	(((Geonoma_undata	Pelagodoxa_henryana)	Manicaria_saccifera)	Calamus_caryotoides)))	((((((Dictyosperma_album	((Heterospathe_cagayanensis	Hydriastele_microspadix)	(Leopoldinia_pulchra	(Kentiopsis_piersoniorum	Burretiokentia_grandiflora))))	Veitchia_spiralis)	Dypsis_decaryi)	(Prestoea_acuminata	Oenocarpus_bataua))	((Sclerosperma_profizianum	(Roystonea_regia	Bactris_major))	(((Reinhardtia_simplex	(Reinhardtia_paiewonskiana	Reinhardtia_latisecta))	Attalea_speciosa)	(Elaeis_guineensis	Elaeis_oleifera))))	Orania_palindan)))	Kingia_australis);
((Nypa_fruticans	((((Chamaedorea_seifrizii	(((((Geonoma_undata	Pelagodoxa_henryana)	Manicaria_saccifera)	(Reinhardtia_paiewonskiana	(Reinhardtia_latisecta	Reinhardtia_simplex)))	(((Bactris_major	Podococcus_barteri)	Attalea_speciosa)	(Elaeis_guineensis	Elaeis_oleifera)))	(((Sclerosperma_profizianum	Roystonea_regia)	Orania_palindan)	((((Burretiokentia_grandiflora	Dypsis_decaryi)	((Dictyosperma_album	(Hydriastele_microspadix	Kentiopsis_piersoniorum))	(Heterospathe_cagayanensis	Veitchia_spiralis)))	(Prestoea_acuminata	Oenocarpus_bataua))	Leopoldinia_pulchra))))	(Phoenix_dactylifera	(Serenoa_repens	Sabal_domingensis)))	Pseudophoenix_vinifera)	Calamus_caryotoides))	Kingia_australis);
((Nypa_fruticans	(Calamus_caryotoides	(Serenoa_repens	(Chamaedorea_seifrizii	((Phoenix_dactylifera	(Pseudophoenix_vinifera	Sabal_domingensis))	(((Sclerosperma_profizianum	(Bactris_major	Roystonea_regia))	Orania_palindan)	((Podococcus_barteri	(((Oenocarpus_bataua	((((Hydriastele_microspadix	Dictyosperma_album)	Heterospathe_cagayanensis)	(Veitchia_spiralis	(Kentiopsis_piersoniorum	Burretiokentia_grandiflora)))	Dypsis_decaryi))	Prestoea_acuminata)	(Manicaria_saccifera	(Geonoma_undata	(Leopoldinia_pulchra	Pelagodoxa_henryana)))))	(Attalea_speciosa	((Elaeis_oleifera	Elaeis_guineensis)	((Reinhardtia_paiewonskiana	Reinhardtia_latisecta)	Reinhardtia_simplex))))))))))	Kingia_australis);
(((Burretiokentia_grandiflora	(Veitchia_spiralis	Kentiopsis_piersoniorum))	(((Heterospathe_cagayanensis	Hydriastele_microspadix)	(((Prestoea_acuminata	Oenocarpus_bataua)	Dypsis_decaryi)	(((Sclerosperma_profizianum	(((Phoenix_dactylifera	Sabal_domingensis)	((Pseudophoenix_vinifera	Serenoa_repens)	Nypa_fruticans))	(Calamus_caryotoides	Chamaedorea_seifrizii)))	(((((Attalea_speciosa	((Reinhardtia_paiewonskiana	Reinhardtia_latisecta)	Reinhardtia_simplex))	((Elaeis_oleifera	Elaeis_guineensis)	(Bactris_major	Roystonea_regia)))	Podococcus_barteri)	((Manicaria_saccifera	Geonoma_undata)	Pelagodoxa_henryana))	Leopoldinia_pulchra))	Orania_palindan)))	Dictyosperma_album))	Kingia_australis);
((Nypa_fruticans	((((((((Reinhardtia_paiewonskiana	Reinhardtia_latisecta)	Reinhardtia_simplex)	(Attalea_speciosa	(Elaeis_oleifera	Elaeis_guineensis)))	(((Bactris_major	Roystonea_regia)	Sclerosperma_profizianum)	Podococcus_barteri))	(((Prestoea_acuminata	Oenocarpus_bataua)	((Dypsis_decaryi	(Burretiokentia_grandiflora	Kentiopsis_piersoniorum))	(((Veitchia_spiralis	Dictyosperma_album)	Heterospathe_cagayanensis)	Hydriastele_microspadix)))	(Leopoldinia_pulchra	((Manicaria_saccifera	Geonoma_undata)	Pelagodoxa_henryana))))	Orania_palindan)	(((Phoenix_dactylifera	Sabal_domingensis)	Serenoa_repens)	(Pseudophoenix_vinifera	Chamaedorea_seifrizii)))	Calamus_caryotoides))	Kingia_australis);
((Nypa_fruticans	(Serenoa_repens	(Chamaedorea_seifrizii	(((Sclerosperma_profizianum	Phoenix_dactylifera)	(((((Dypsis_decaryi	Burretiokentia_grandiflora)	((Kentiopsis_piersoniorum	(Dictyosperma_album	Hydriastele_microspadix))	(Heterospathe_cagayanensis	Veitchia_spiralis)))	(Prestoea_acuminata	Oenocarpus_bataua))	((((Manicaria_saccifera	Pseudophoenix_vinifera)	(Elaeis_oleifera	Elaeis_guineensis))	(((Leopoldinia_pulchra	(Geonoma_undata	Pelagodoxa_henryana))	Podococcus_barteri)	((Reinhardtia_paiewonskiana	(Reinhardtia_latisecta	Reinhardtia_simplex))	Attalea_speciosa)))	(Bactris_major	Roystonea_regia)))	Orania_palindan))	(Calamus_caryotoides	Sabal_domingensis)))))	Kingia_australis);
((Nypa_fruticans	(((((((((Veitchia_spiralis	Kentiopsis_piersoniorum)	(Hydriastele_microspadix	Dictyosperma_album))	(Dypsis_decaryi	(Heterospathe_cagayanensis	(Leopoldinia_pulchra	Burretiokentia_grandiflora))))	(Prestoea_acuminata	Oenocarpus_bataua))	((((Elaeis_oleifera	Elaeis_guineensis)	((Reinhardtia_paiewonskiana	(Reinhardtia_latisecta	(Manicaria_saccifera	(Sclerosperma_profizianum	Reinhardtia_simplex))))	Attalea_speciosa))	(Geonoma_undata	Pelagodoxa_henryana))	Podococcus_barteri))	(Bactris_major	Roystonea_regia))	Orania_palindan)	((Chamaedorea_seifrizii	(Phoenix_dactylifera	Sabal_domingensis))	(Pseudophoenix_vinifera	Serenoa_repens)))	Calamus_caryotoides))	Kingia_australis);
((Nypa_fruticans	(((((Podococcus_barteri	(Attalea_speciosa	((Elaeis_oleifera	Elaeis_guineensis)	((Reinhardtia_paiewonskiana	Reinhardtia_latisecta)	Reinhardtia_simplex))))	(((Bactris_major	Roystonea_regia)	((((((Burretiokentia_grandiflora	Dypsis_decaryi)	(Veitchia_spiralis	(Heterospathe_cagayanensis	((Kentiopsis_piersoniorum	Hydriastele_microspadix)	Dictyosperma_album))))	Leopoldinia_pulchra)	(Geonoma_undata	Pelagodoxa_henryana))	(Prestoea_acuminata	Oenocarpus_bataua))	Manicaria_saccifera))	Orania_palindan))	Sclerosperma_profizianum)	((Serenoa_repens	(Phoenix_dactylifera	Sabal_domingensis))	(Pseudophoenix_vinifera	Chamaedorea_seifrizii)))	Calamus_caryotoides))	Kingia_australis);
((Nypa_fruticans	(((Roystonea_regia	(Orania_palindan	Podococcus_barteri))	((Sclerosperma_profizianum	(Attalea_speciosa	((Bactris_major	(Elaeis_oleifera	Elaeis_guineensis))	((Reinhardtia_paiewonskiana	Reinhardtia_latisecta)	Reinhardtia_simplex))))	((Manicaria_saccifera	(Geonoma_undata	Pelagodoxa_henryana))	(Leopoldinia_pulchra	((Prestoea_acuminata	Oenocarpus_bataua)	(Dypsis_decaryi	((Burretiokentia_grandiflora	(Kentiopsis_piersoniorum	Veitchia_spiralis))	((Heterospathe_cagayanensis	Hydriastele_microspadix)	Dictyosperma_album))))))))	((Calamus_caryotoides	(Pseudophoenix_vinifera	Chamaedorea_seifrizii))	(Serenoa_repens	(Phoenix_dactylifera	Sabal_domingensis)))))	Kingia_australis);
((Nypa_fruticans	(Chamaedorea_seifrizii	((Manicaria_saccifera	(Calamus_caryotoides	Serenoa_repens))	((Pseudophoenix_vinifera	((Podococcus_barteri	((Attalea_speciosa	(Bactris_major	(Elaeis_oleifera	Elaeis_guineensis)))	(Reinhardtia_paiewonskiana	(Reinhardtia_latisecta	Reinhardtia_simplex))))	((((Leopoldinia_pulchra	((Kentiopsis_piersoniorum	Burretiokentia_grandiflora)	Dypsis_decaryi))	(Veitchia_spiralis	(Heterospathe_cagayanensis	Dictyosperma_album)))	((Oenocarpus_bataua	(Geonoma_undata	(Pelagodoxa_henryana	Hydriastele_microspadix)))	Prestoea_acuminata))	((Sclerosperma_profizianum	Roystonea_regia)	Orania_palindan))))	(Phoenix_dactylifera	Sabal_domingensis)))))	Kingia_australis);
((Dictyosperma_album	(((((Kentiopsis_piersoniorum	((Burretiokentia_grandiflora	Dypsis_decaryi)	Leopoldinia_pulchra))	Veitchia_spiralis)	((Oenocarpus_bataua	Prestoea_acuminata)	(Orania_palindan	((Podococcus_barteri	((((Sabal_domingensis	((Nypa_fruticans	Serenoa_repens)	Pseudophoenix_vinifera))	Calamus_caryotoides)	Phoenix_dactylifera)	Chamaedorea_seifrizii))	((Sclerosperma_profizianum	Roystonea_regia)	((Bactris_major	(Elaeis_oleifera	Elaeis_guineensis))	((((Manicaria_saccifera	(Geonoma_undata	Pelagodoxa_henryana))	(Reinhardtia_paiewonskiana	Reinhardtia_latisecta))	Reinhardtia_simplex)	Attalea_speciosa)))))))	Hydriastele_microspadix)	Heterospathe_cagayanensis))	Kingia_australis);
((Nypa_fruticans	((((Calamus_caryotoides	Chamaedorea_seifrizii)	(((Podococcus_barteri	(Attalea_speciosa	((Bactris_major	(Elaeis_oleifera	Elaeis_guineensis))	((Reinhardtia_latisecta	Reinhardtia_simplex)	Reinhardtia_paiewonskiana))))	((Manicaria_saccifera	(Geonoma_undata	Pelagodoxa_henryana))	((((Burretiokentia_grandiflora	Dypsis_decaryi)	((Hydriastele_microspadix	((Kentiopsis_piersoniorum	Veitchia_spiralis)	Dictyosperma_album))	Heterospathe_cagayanensis))	Leopoldinia_pulchra)	(Oenocarpus_bataua	Prestoea_acuminata))))	((Sclerosperma_profizianum	Roystonea_regia)	Orania_palindan)))	(Sabal_domingensis	Phoenix_dactylifera))	(Serenoa_repens	Pseudophoenix_vinifera)))	Kingia_australis);
((((Chamaedorea_seifrizii	(Serenoa_repens	(((((Roystonea_regia	Bactris_major)	(Podococcus_barteri	Orania_palindan))	(Manicaria_saccifera	((Prestoea_acuminata	((Dictyosperma_album	(Veitchia_spiralis	(Dypsis_decaryi	(Burretiokentia_grandiflora	Kentiopsis_piersoniorum))))	(Oenocarpus_bataua	(Geonoma_undata	((Leopoldinia_pulchra	Heterospathe_cagayanensis)	(Sclerosperma_profizianum	Pelagodoxa_henryana))))))	((Elaeis_guineensis	Elaeis_oleifera)	((Reinhardtia_paiewonskiana	(Reinhardtia_simplex	Reinhardtia_latisecta))	Attalea_speciosa)))))	Hydriastele_microspadix)	(Pseudophoenix_vinifera	(Sabal_domingensis	Phoenix_dactylifera)))))	Calamus_caryotoides)	Nypa_fruticans)	Kingia_australis);
((((Chamaedorea_seifrizii	(Pseudophoenix_vinifera	(((Podococcus_barteri	(Sclerosperma_profizianum	((Elaeis_guineensis	Elaeis_oleifera)	((Reinhardtia_simplex	(Reinhardtia_latisecta	Reinhardtia_paiewonskiana))	Attalea_speciosa))))	(((Roystonea_regia	Bactris_major)	(Orania_palindan	((((Hydriastele_microspadix	Dictyosperma_album)	((Kentiopsis_piersoniorum	Veitchia_spiralis)	(Dypsis_decaryi	Burretiokentia_grandiflora)))	(Leopoldinia_pulchra	Heterospathe_cagayanensis))	(Prestoea_acuminata	Oenocarpus_bataua))))	(Manicaria_saccifera	(Geonoma_undata	Pelagodoxa_henryana))))	(Serenoa_repens	(Sabal_domingensis	Phoenix_dactylifera)))))	Calamus_caryotoides)	Nypa_fruticans)	Kingia_australis);
(((((((((Roystonea_regia	Bactris_major)	Sclerosperma_profizianum)	((Elaeis_guineensis	Elaeis_oleifera)	((Reinhardtia_paiewonskiana	(Reinhardtia_simplex	Reinhardtia_latisecta))	Attalea_speciosa)))	(((Prestoea_acuminata	Oenocarpus_bataua)	((Heterospathe_cagayanensis	(Dictyosperma_album	Hydriastele_microspadix))	((Kentiopsis_piersoniorum	Veitchia_spiralis)	(Dypsis_decaryi	Burretiokentia_grandiflora))))	(Manicaria_saccifera	(Geonoma_undata	(Leopoldinia_pulchra	Pelagodoxa_henryana)))))	(Podococcus_barteri	Orania_palindan))	((Chamaedorea_seifrizii	Serenoa_repens)	(Pseudophoenix_vinifera	(Sabal_domingensis	Phoenix_dactylifera))))	Calamus_caryotoides)	Nypa_fruticans)	Kingia_australis);
((Chamaedorea_seifrizii	((Serenoa_repens	(((Nypa_fruticans	((((Roystonea_regia	Bactris_major)	Sclerosperma_profizianum)	((Reinhardtia_paiewonskiana	(Reinhardtia_simplex	Reinhardtia_latisecta))	(Attalea_speciosa	(Elaeis_guineensis	Elaeis_oleifera))))	((((Prestoea_acuminata	Oenocarpus_bataua)	((Heterospathe_cagayanensis	(Dictyosperma_album	(Veitchia_spiralis	Hydriastele_microspadix)))	(Dypsis_decaryi	(Burretiokentia_grandiflora	Kentiopsis_piersoniorum))))	((Manicaria_saccifera	(Geonoma_undata	Pelagodoxa_henryana))	Leopoldinia_pulchra))	(Podococcus_barteri	Orania_palindan))))	Pseudophoenix_vinifera)	(Sabal_domingensis	Phoenix_dactylifera)))	Calamus_caryotoides))	Kingia_australis);
((Nypa_fruticans	(((Podococcus_barteri	Chamaedorea_seifrizii)	(((Leopoldinia_pulchra	Heterospathe_cagayanensis)	Serenoa_repens)	(((Orania_palindan	(((Prestoea_acuminata	Oenocarpus_bataua)	((Veitchia_spiralis	Dictyosperma_album)	(Pseudophoenix_vinifera	(Dypsis_decaryi	(Burretiokentia_grandiflora	Kentiopsis_piersoniorum)))))	(Hydriastele_microspadix	(Manicaria_saccifera	(Geonoma_undata	Pelagodoxa_henryana)))))	(((Roystonea_regia	Bactris_major)	Sclerosperma_profizianum)	(Attalea_speciosa	((Elaeis_guineensis	Elaeis_oleifera)	(Reinhardtia_simplex	(Reinhardtia_latisecta	Reinhardtia_paiewonskiana))))))	(Sabal_domingensis	Phoenix_dactylifera))))	Calamus_caryotoides))	Kingia_australis);
((Sabal_domingensis	(Phoenix_dactylifera	((((Pseudophoenix_vinifera	Serenoa_repens)	(Manicaria_saccifera	Calamus_caryotoides))	Chamaedorea_seifrizii)	(Nypa_fruticans	((Orania_palindan	Podococcus_barteri)	(((((((Kentiopsis_piersoniorum	Dictyosperma_album)	Veitchia_spiralis)	(Hydriastele_microspadix	Heterospathe_cagayanensis))	(Dypsis_decaryi	Burretiokentia_grandiflora))	(Prestoea_acuminata	Oenocarpus_bataua))	(Pelagodoxa_henryana	(Geonoma_undata	Leopoldinia_pulchra)))	(((Reinhardtia_simplex	(Reinhardtia_latisecta	Reinhardtia_paiewonskiana))	((Attalea_speciosa	(Elaeis_guineensis	Elaeis_oleifera))	(Roystonea_regia	Bactris_major)))	Sclerosperma_profizianum)))))))	Kingia_australis);
((Nypa_fruticans	((((((Pseudophoenix_vinifera	Manicaria_saccifera)	(Reinhardtia_simplex	(Reinhardtia_latisecta	Reinhardtia_paiewonskiana)))	((Attalea_speciosa	(Elaeis_guineensis	Elaeis_oleifera))	(Roystonea_regia	Bactris_major)))	(((Orania_palindan	Podococcus_barteri)	Sclerosperma_profizianum)	(((((Heterospathe_cagayanensis	Dictyosperma_album)	((Leopoldinia_pulchra	(Dypsis_decaryi	(Burretiokentia_grandiflora	Kentiopsis_piersoniorum)))	Veitchia_spiralis))	Hydriastele_microspadix)	(Prestoea_acuminata	Oenocarpus_bataua))	(Pelagodoxa_henryana	Geonoma_undata))))	((Serenoa_repens	(Sabal_domingensis	Phoenix_dactylifera))	Calamus_caryotoides))	Chamaedorea_seifrizii))	Kingia_australis);
((Sabal_domingensis	(Phoenix_dactylifera	(((((((((Kentiopsis_piersoniorum	Veitchia_spiralis)	((Hydriastele_microspadix	Heterospathe_cagayanensis)	Dictyosperma_album))	(Dypsis_decaryi	Burretiokentia_grandiflora))	(Prestoea_acuminata	Oenocarpus_bataua))	(((Sclerosperma_profizianum	(Roystonea_regia	Bactris_major))	((Attalea_speciosa	((Manicaria_saccifera	Reinhardtia_paiewonskiana)	(Reinhardtia_simplex	Reinhardtia_latisecta)))	(Elaeis_guineensis	Elaeis_oleifera)))	(Podococcus_barteri	((Leopoldinia_pulchra	Pelagodoxa_henryana)	Geonoma_undata))))	Orania_palindan)	(Calamus_caryotoides	Nypa_fruticans))	(Pseudophoenix_vinifera	Chamaedorea_seifrizii))	Serenoa_repens)))	Kingia_australis);
((Nypa_fruticans	(Serenoa_repens	((Sabal_domingensis	(Phoenix_dactylifera	((((((Sclerosperma_profizianum	(Roystonea_regia	Bactris_major))	(Elaeis_guineensis	Elaeis_oleifera))	(Attalea_speciosa	(((Manicaria_saccifera	(Pelagodoxa_henryana	Geonoma_undata))	Reinhardtia_simplex)	(Reinhardtia_paiewonskiana	Reinhardtia_latisecta))))	(((Heterospathe_cagayanensis	(Dictyosperma_album	Hydriastele_microspadix))	((Kentiopsis_piersoniorum	Veitchia_spiralis)	(Leopoldinia_pulchra	(Burretiokentia_grandiflora	Dypsis_decaryi))))	(Prestoea_acuminata	Oenocarpus_bataua)))	(Podococcus_barteri	Orania_palindan))	(Calamus_caryotoides	Chamaedorea_seifrizii))))	Pseudophoenix_vinifera)))	Kingia_australis);
((Nypa_fruticans	(Serenoa_repens	((Sabal_domingensis	(((Sclerosperma_profizianum	Phoenix_dactylifera)	((((Chamaedorea_seifrizii	Podococcus_barteri)	(((Roystonea_regia	Bactris_major)	((Elaeis_guineensis	Elaeis_oleifera)	((Manicaria_saccifera	Reinhardtia_paiewonskiana)	(Reinhardtia_simplex	Reinhardtia_latisecta))))	Attalea_speciosa))	((Pelagodoxa_henryana	Geonoma_undata)	(((Veitchia_spiralis	(Heterospathe_cagayanensis	(Dictyosperma_album	Hydriastele_microspadix)))	(Leopoldinia_pulchra	((Kentiopsis_piersoniorum	Burretiokentia_grandiflora)	Dypsis_decaryi)))	(Prestoea_acuminata	Oenocarpus_bataua))))	Orania_palindan))	Calamus_caryotoides))	Pseudophoenix_vinifera)))	Kingia_australis);
(((((((Chamaedorea_seifrizii	Calamus_caryotoides)	(Pseudophoenix_vinifera	Serenoa_repens))	Phoenix_dactylifera)	Sabal_domingensis)	((((((Burretiokentia_grandiflora	Dypsis_decaryi)	(Dictyosperma_album	(Hydriastele_microspadix	(Heterospathe_cagayanensis	(Kentiopsis_piersoniorum	Veitchia_spiralis)))))	(Prestoea_acuminata	Oenocarpus_bataua))	((((((Bactris_major	Roystonea_regia)	(Elaeis_oleifera	Elaeis_guineensis))	(Attalea_speciosa	(Reinhardtia_simplex	(Reinhardtia_paiewonskiana	Reinhardtia_latisecta))))	((Geonoma_undata	Pelagodoxa_henryana)	Manicaria_saccifera))	Leopoldinia_pulchra)	Podococcus_barteri))	Orania_palindan)	Sclerosperma_profizianum))	Nypa_fruticans)	Kingia_australis);
(((((Serenoa_repens	(Phoenix_dactylifera	Sabal_domingensis))	(Calamus_caryotoides	(Chamaedorea_seifrizii	Pseudophoenix_vinifera)))	((((Bactris_major	Roystonea_regia)	Sclerosperma_profizianum)	((Elaeis_oleifera	Elaeis_guineensis)	(Attalea_speciosa	(((Geonoma_undata	Pelagodoxa_henryana)	Manicaria_saccifera)	(Reinhardtia_simplex	(Reinhardtia_paiewonskiana	Reinhardtia_latisecta))))))	((Orania_palindan	Podococcus_barteri)	(((Burretiokentia_grandiflora	Dypsis_decaryi)	((((Leopoldinia_pulchra	(Kentiopsis_piersoniorum	Veitchia_spiralis))	Heterospathe_cagayanensis)	Hydriastele_microspadix)	Dictyosperma_album))	(Prestoea_acuminata	Oenocarpus_bataua)))))	Nypa_fruticans)	Kingia_australis);
((((((Phoenix_dactylifera	Sabal_domingensis)	Pseudophoenix_vinifera)	((Chamaedorea_seifrizii	Serenoa_repens)	Calamus_caryotoides))	((Podococcus_barteri	(((((Bactris_major	Roystonea_regia)	Sclerosperma_profizianum)	(Elaeis_oleifera	Elaeis_guineensis))	Attalea_speciosa)	(Reinhardtia_simplex	(Reinhardtia_paiewonskiana	Reinhardtia_latisecta))))	(Orania_palindan	(((Geonoma_undata	Pelagodoxa_henryana)	Manicaria_saccifera)	(((Leopoldinia_pulchra	(Burretiokentia_grandiflora	Dypsis_decaryi))	((((Kentiopsis_piersoniorum	Dictyosperma_album)	Hydriastele_microspadix)	Heterospathe_cagayanensis)	Veitchia_spiralis))	(Prestoea_acuminata	Oenocarpus_bataua))))))	Nypa_fruticans)	Kingia_australis);
(((Chamaedorea_seifrizii	((Serenoa_repens	Calamus_caryotoides)	(((Orania_palindan	(((Dictyosperma_album	(((Veitchia_spiralis	Kentiopsis_piersoniorum)	(((Geonoma_undata	Pelagodoxa_henryana)	Manicaria_saccifera)	Hydriastele_microspadix))	Heterospathe_cagayanensis))	((Leopoldinia_pulchra	(Prestoea_acuminata	Oenocarpus_bataua))	(Burretiokentia_grandiflora	Dypsis_decaryi)))	((Bactris_major	Roystonea_regia)	Sclerosperma_profizianum)))	(Podococcus_barteri	((Elaeis_oleifera	Elaeis_guineensis)	(Attalea_speciosa	(Reinhardtia_simplex	(Reinhardtia_paiewonskiana	Reinhardtia_latisecta))))))	((Phoenix_dactylifera	Sabal_domingensis)	Pseudophoenix_vinifera))))	Nypa_fruticans)	Kingia_australis);
(((Chamaedorea_seifrizii	((((((Reinhardtia_paiewonskiana	(Reinhardtia_latisecta	Reinhardtia_simplex))	((Elaeis_oleifera	Elaeis_guineensis)	Attalea_speciosa))	((Bactris_major	Roystonea_regia)	Sclerosperma_profizianum))	((((Kentiopsis_piersoniorum	((Burretiokentia_grandiflora	Dypsis_decaryi)	Leopoldinia_pulchra))	(((Dictyosperma_album	Heterospathe_cagayanensis)	Veitchia_spiralis)	Hydriastele_microspadix))	(Oenocarpus_bataua	Prestoea_acuminata))	((Geonoma_undata	Pelagodoxa_henryana)	Manicaria_saccifera)))	(Podococcus_barteri	Orania_palindan))	(((Serenoa_repens	Sabal_domingensis)	(Calamus_caryotoides	Pseudophoenix_vinifera))	Phoenix_dactylifera)))	Nypa_fruticans)	Kingia_australis);
((((((Sabal_domingensis	Phoenix_dactylifera)	((Podococcus_barteri	((((Leopoldinia_pulchra	(Geonoma_undata	Pelagodoxa_henryana))	Manicaria_saccifera)	(Reinhardtia_simplex	(Reinhardtia_paiewonskiana	Reinhardtia_latisecta)))	(((Elaeis_oleifera	Elaeis_guineensis)	Attalea_speciosa)	((Bactris_major	Roystonea_regia)	Sclerosperma_profizianum))))	(Orania_palindan	((Oenocarpus_bataua	Prestoea_acuminata)	(((Hydriastele_microspadix	(Heterospathe_cagayanensis	Dictyosperma_album))	(Kentiopsis_piersoniorum	(Burretiokentia_grandiflora	Dypsis_decaryi)))	Veitchia_spiralis)))))	(Pseudophoenix_vinifera	(Calamus_caryotoides	Chamaedorea_seifrizii)))	Serenoa_repens)	Nypa_fruticans)	Kingia_australis);
((Sabal_domingensis	(Phoenix_dactylifera	((Chamaedorea_seifrizii	(Nypa_fruticans	(((((Reinhardtia_simplex	(Reinhardtia_paiewonskiana	Reinhardtia_latisecta))	(((Elaeis_oleifera	Elaeis_guineensis)	Attalea_speciosa)	((Bactris_major	Roystonea_regia)	Sclerosperma_profizianum)))	(((Geonoma_undata	Pelagodoxa_henryana)	Manicaria_saccifera)	((Dypsis_decaryi	(Oenocarpus_bataua	Prestoea_acuminata))	((Hydriastele_microspadix	((Leopoldinia_pulchra	((Burretiokentia_grandiflora	Kentiopsis_piersoniorum)	Veitchia_spiralis))	Heterospathe_cagayanensis))	Dictyosperma_album))))	Podococcus_barteri)	Orania_palindan)))	(Calamus_caryotoides	(Pseudophoenix_vinifera	Serenoa_repens)))))	Kingia_australis);
((Nypa_fruticans	(Serenoa_repens	(((Calamus_caryotoides	(((((Elaeis_oleifera	Elaeis_guineensis)	((Bactris_major	Roystonea_regia)	(Attalea_speciosa	(Reinhardtia_simplex	(Reinhardtia_paiewonskiana	Reinhardtia_latisecta)))))	Sclerosperma_profizianum)	((Geonoma_undata	(Hydriastele_microspadix	(Pelagodoxa_henryana	Manicaria_saccifera)))	((Oenocarpus_bataua	Prestoea_acuminata)	((Heterospathe_cagayanensis	(Dictyosperma_album	(Kentiopsis_piersoniorum	Veitchia_spiralis)))	((Leopoldinia_pulchra	Dypsis_decaryi)	Burretiokentia_grandiflora)))))	(Podococcus_barteri	Orania_palindan)))	((Sabal_domingensis	Phoenix_dactylifera)	Pseudophoenix_vinifera))	Chamaedorea_seifrizii)))	Kingia_australis);
((Phoenix_dactylifera	((Pseudophoenix_vinifera	Sabal_domingensis)	(((Chamaedorea_seifrizii	Serenoa_repens)	Calamus_caryotoides)	(Nypa_fruticans	(((Podococcus_barteri	((Sclerosperma_profizianum	(Bactris_major	Roystonea_regia))	((Attalea_speciosa	(Reinhardtia_simplex	(Reinhardtia_paiewonskiana	Reinhardtia_latisecta)))	(Elaeis_oleifera	Elaeis_guineensis))))	((((Heterospathe_cagayanensis	(Hydriastele_microspadix	Dictyosperma_album))	(Kentiopsis_piersoniorum	Veitchia_spiralis))	((Leopoldinia_pulchra	Dypsis_decaryi)	Burretiokentia_grandiflora))	((Oenocarpus_bataua	(Geonoma_undata	(Pelagodoxa_henryana	Manicaria_saccifera)))	Prestoea_acuminata)))	Orania_palindan)))))	Kingia_australis);
((Calamus_caryotoides	((Pseudophoenix_vinifera	Nypa_fruticans)	(((Phoenix_dactylifera	(Serenoa_repens	Sabal_domingensis))	(((Podococcus_barteri	((Sclerosperma_profizianum	(Bactris_major	Roystonea_regia))	(((Reinhardtia_simplex	(Reinhardtia_paiewonskiana	Reinhardtia_latisecta))	(Elaeis_oleifera	Elaeis_guineensis))	Attalea_speciosa)))	(((((Heterospathe_cagayanensis	Dictyosperma_album)	(Kentiopsis_piersoniorum	Veitchia_spiralis))	(Dypsis_decaryi	Burretiokentia_grandiflora))	(Oenocarpus_bataua	Prestoea_acuminata))	(((Pelagodoxa_henryana	(Manicaria_saccifera	Geonoma_undata))	Leopoldinia_pulchra)	Hydriastele_microspadix)))	Orania_palindan))	Chamaedorea_seifrizii)))	Kingia_australis);
((Nypa_fruticans	(Calamus_caryotoides	(((((((((Geonoma_undata	(Pelagodoxa_henryana	Manicaria_saccifera))	(Reinhardtia_simplex	(Reinhardtia_paiewonskiana	Reinhardtia_latisecta)))	(((Bactris_major	Roystonea_regia)	Sclerosperma_profizianum)	((Elaeis_oleifera	Elaeis_guineensis)	(Podococcus_barteri	Attalea_speciosa))))	(((Burretiokentia_grandiflora	Dypsis_decaryi)	(Veitchia_spiralis	(Heterospathe_cagayanensis	((Hydriastele_microspadix	Kentiopsis_piersoniorum)	Dictyosperma_album))))	((Oenocarpus_bataua	Prestoea_acuminata)	Leopoldinia_pulchra)))	Orania_palindan)	(Serenoa_repens	Sabal_domingensis))	Phoenix_dactylifera)	Pseudophoenix_vinifera)	Chamaedorea_seifrizii)))	Kingia_australis);
((Sabal_domingensis	(Phoenix_dactylifera	(((Chamaedorea_seifrizii	Calamus_caryotoides)	(Nypa_fruticans	(Pseudophoenix_vinifera	Serenoa_repens)))	((((Geonoma_undata	((Leopoldinia_pulchra	Pelagodoxa_henryana)	Manicaria_saccifera))	((((Kentiopsis_piersoniorum	Burretiokentia_grandiflora)	Dypsis_decaryi)	(Veitchia_spiralis	(Heterospathe_cagayanensis	(Hydriastele_microspadix	Dictyosperma_album))))	(Oenocarpus_bataua	Prestoea_acuminata)))	((((Elaeis_oleifera	Elaeis_guineensis)	(Bactris_major	(Reinhardtia_simplex	(Reinhardtia_paiewonskiana	Reinhardtia_latisecta))))	Attalea_speciosa)	(Roystonea_regia	Sclerosperma_profizianum)))	(Podococcus_barteri	Orania_palindan)))))	Kingia_australis);
((Nypa_fruticans	(((((Geonoma_undata	Pelagodoxa_henryana)	Podococcus_barteri)	((Reinhardtia_simplex	(Reinhardtia_paiewonskiana	Reinhardtia_latisecta))	(((Elaeis_oleifera	Elaeis_guineensis)	Bactris_major)	Attalea_speciosa)))	((Orania_palindan	(Roystonea_regia	Sclerosperma_profizianum))	(Manicaria_saccifera	((((Leopoldinia_pulchra	Burretiokentia_grandiflora)	Dypsis_decaryi)	(Veitchia_spiralis	(Dictyosperma_album	((Kentiopsis_piersoniorum	Heterospathe_cagayanensis)	Hydriastele_microspadix))))	(Oenocarpus_bataua	Prestoea_acuminata)))))	((Sabal_domingensis	(Pseudophoenix_vinifera	(Calamus_caryotoides	Chamaedorea_seifrizii)))	(Phoenix_dactylifera	Serenoa_repens))))	Kingia_australis);
((Nypa_fruticans	((Chamaedorea_seifrizii	(Serenoa_repens	((Orania_palindan	((((Burretiokentia_grandiflora	Dypsis_decaryi)	((Leopoldinia_pulchra	(Kentiopsis_piersoniorum	Veitchia_spiralis))	((Heterospathe_cagayanensis	Hydriastele_microspadix)	Dictyosperma_album)))	(Oenocarpus_bataua	Prestoea_acuminata))	(((Manicaria_saccifera	(Geonoma_undata	Pelagodoxa_henryana))	Podococcus_barteri)	((Roystonea_regia	Sclerosperma_profizianum)	(((Bactris_major	(Reinhardtia_simplex	(Reinhardtia_paiewonskiana	Reinhardtia_latisecta)))	(Elaeis_oleifera	Elaeis_guineensis))	Attalea_speciosa)))))	((Phoenix_dactylifera	Sabal_domingensis)	Pseudophoenix_vinifera))))	Calamus_caryotoides))	Kingia_australis);
((Nypa_fruticans	(((Orania_palindan	((((((Heterospathe_cagayanensis	(Leopoldinia_pulchra	((Burretiokentia_grandiflora	Dypsis_decaryi)	(Kentiopsis_piersoniorum	Veitchia_spiralis))))	Hydriastele_microspadix)	Dictyosperma_album)	(Oenocarpus_bataua	Prestoea_acuminata))	(Manicaria_saccifera	(Geonoma_undata	Pelagodoxa_henryana)))	(Podococcus_barteri	(((Bactris_major	((Elaeis_oleifera	Elaeis_guineensis)	Attalea_speciosa))	(Reinhardtia_simplex	(Reinhardtia_paiewonskiana	Reinhardtia_latisecta)))	(Roystonea_regia	Sclerosperma_profizianum)))))	(((Phoenix_dactylifera	Sabal_domingensis)	Pseudophoenix_vinifera)	(Chamaedorea_seifrizii	Serenoa_repens)))	Calamus_caryotoides))	Kingia_australis);
((Nypa_fruticans	(Serenoa_repens	((((Calamus_caryotoides	Chamaedorea_seifrizii)	(Phoenix_dactylifera	(Orania_palindan	((((((((Burretiokentia_grandiflora	Leopoldinia_pulchra)	(Kentiopsis_piersoniorum	Veitchia_spiralis))	(Dictyosperma_album	(Hydriastele_microspadix	Heterospathe_cagayanensis)))	(Podococcus_barteri	Dypsis_decaryi))	(Oenocarpus_bataua	Prestoea_acuminata))	(Manicaria_saccifera	(Geonoma_undata	Pelagodoxa_henryana)))	((Bactris_major	(Elaeis_oleifera	Elaeis_guineensis))	(Attalea_speciosa	(Reinhardtia_simplex	(Reinhardtia_paiewonskiana	Reinhardtia_latisecta)))))	(Roystonea_regia	Sclerosperma_profizianum)))))	Sabal_domingensis)	Pseudophoenix_vinifera)))	Kingia_australis);
((Nypa_fruticans	(Serenoa_repens	(((Calamus_caryotoides	(Chamaedorea_seifrizii	Pseudophoenix_vinifera))	(Phoenix_dactylifera	(((Roystonea_regia	Sclerosperma_profizianum)	((((Dictyosperma_album	((Kentiopsis_piersoniorum	(Veitchia_spiralis	Burretiokentia_grandiflora))	(Heterospathe_cagayanensis	Hydriastele_microspadix)))	Dypsis_decaryi)	(((Geonoma_undata	Pelagodoxa_henryana)	Oenocarpus_bataua)	Prestoea_acuminata))	(Podococcus_barteri	((Reinhardtia_simplex	(Reinhardtia_paiewonskiana	Reinhardtia_latisecta))	((Bactris_major	(Elaeis_oleifera	Elaeis_guineensis))	Attalea_speciosa)))))	(Manicaria_saccifera	(Orania_palindan	Leopoldinia_pulchra)))))	Sabal_domingensis)))	Kingia_australis);
(((Nypa_fruticans	Calamus_caryotoides)	(((Chamaedorea_seifrizii	Serenoa_repens)	(Sabal_domingensis	Phoenix_dactylifera))	((Hydriastele_microspadix	((Roystonea_regia	Sclerosperma_profizianum)	((((Podococcus_barteri	(((Heterospathe_cagayanensis	Dictyosperma_album)	(Leopoldinia_pulchra	((Burretiokentia_grandiflora	Dypsis_decaryi)	(Kentiopsis_piersoniorum	Veitchia_spiralis))))	(Oenocarpus_bataua	Prestoea_acuminata)))	((Reinhardtia_simplex	((Manicaria_saccifera	Reinhardtia_paiewonskiana)	Reinhardtia_latisecta))	((Bactris_major	(Elaeis_oleifera	Elaeis_guineensis))	Attalea_speciosa)))	(Geonoma_undata	Pelagodoxa_henryana))	Orania_palindan)))	Pseudophoenix_vinifera)))	Kingia_australis);
((Nypa_fruticans	((Pseudophoenix_vinifera	Serenoa_repens)	((Sabal_domingensis	Phoenix_dactylifera)	((Orania_palindan	((((Attalea_speciosa	((Manicaria_saccifera	Reinhardtia_paiewonskiana)	(Reinhardtia_latisecta	Reinhardtia_simplex)))	(Elaeis_oleifera	Elaeis_guineensis))	((Bactris_major	Roystonea_regia)	Sclerosperma_profizianum))	(((((Kentiopsis_piersoniorum	Veitchia_spiralis)	(Hydriastele_microspadix	(Heterospathe_cagayanensis	Dictyosperma_album)))	(Leopoldinia_pulchra	(Burretiokentia_grandiflora	Dypsis_decaryi)))	((Geonoma_undata	Pelagodoxa_henryana)	(Oenocarpus_bataua	Prestoea_acuminata)))	Podococcus_barteri)))	(Calamus_caryotoides	Chamaedorea_seifrizii)))))	Kingia_australis);
((Nypa_fruticans	(((Orania_palindan	(((((Reinhardtia_paiewonskiana	(Reinhardtia_latisecta	Reinhardtia_simplex))	(Sclerosperma_profizianum	((Bactris_major	Roystonea_regia)	(Attalea_speciosa	(Elaeis_oleifera	Elaeis_guineensis)))))	((Geonoma_undata	Pelagodoxa_henryana)	Manicaria_saccifera))	Podococcus_barteri)	((((Hydriastele_microspadix	Veitchia_spiralis)	(Heterospathe_cagayanensis	Dictyosperma_album))	(Leopoldinia_pulchra	(Kentiopsis_piersoniorum	(Burretiokentia_grandiflora	Dypsis_decaryi))))	(Oenocarpus_bataua	Prestoea_acuminata))))	((Chamaedorea_seifrizii	Pseudophoenix_vinifera)	(Serenoa_repens	(Sabal_domingensis	Phoenix_dactylifera))))	Calamus_caryotoides))	Kingia_australis);
((Nypa_fruticans	(Calamus_caryotoides	(((Serenoa_repens	((Phoenix_dactylifera	Sabal_domingensis)	((((((Manicaria_saccifera	Reinhardtia_paiewonskiana)	(Reinhardtia_simplex	Reinhardtia_latisecta))	((Sclerosperma_profizianum	(Roystonea_regia	Bactris_major))	((Elaeis_oleifera	Elaeis_guineensis)	Attalea_speciosa)))	(Leopoldinia_pulchra	(Geonoma_undata	Pelagodoxa_henryana)))	(((Oenocarpus_bataua	Prestoea_acuminata)	Dypsis_decaryi)	((Hydriastele_microspadix	Heterospathe_cagayanensis)	(Dictyosperma_album	((Veitchia_spiralis	Kentiopsis_piersoniorum)	Burretiokentia_grandiflora)))))	(Podococcus_barteri	Orania_palindan))))	Pseudophoenix_vinifera)	Chamaedorea_seifrizii)))	Kingia_australis);
((Nypa_fruticans	(Calamus_caryotoides	(((Phoenix_dactylifera	(((((Reinhardtia_simplex	(Reinhardtia_latisecta	Reinhardtia_paiewonskiana))	((Elaeis_oleifera	Elaeis_guineensis)	(Attalea_speciosa	Bactris_major)))	((Sclerosperma_profizianum	Roystonea_regia)	(Manicaria_saccifera	(Geonoma_undata	Pelagodoxa_henryana))))	(((Oenocarpus_bataua	Prestoea_acuminata)	(Podococcus_barteri	(((Veitchia_spiralis	Kentiopsis_piersoniorum)	((Hydriastele_microspadix	Heterospathe_cagayanensis)	Dictyosperma_album))	(Dypsis_decaryi	(Leopoldinia_pulchra	Burretiokentia_grandiflora)))))	Orania_palindan))	(Serenoa_repens	Sabal_domingensis)))	Pseudophoenix_vinifera)	Chamaedorea_seifrizii)))	Kingia_australis);
((Nypa_fruticans	((Chamaedorea_seifrizii	((((Podococcus_barteri	(((Reinhardtia_simplex	(Reinhardtia_latisecta	Reinhardtia_paiewonskiana))	((Elaeis_oleifera	Elaeis_guineensis)	Bactris_major))	Attalea_speciosa))	((Sclerosperma_profizianum	Roystonea_regia)	(Manicaria_saccifera	(Geonoma_undata	Pelagodoxa_henryana))))	((Oenocarpus_bataua	Prestoea_acuminata)	((Veitchia_spiralis	((Hydriastele_microspadix	Heterospathe_cagayanensis)	Dictyosperma_album))	(Dypsis_decaryi	(Kentiopsis_piersoniorum	(Leopoldinia_pulchra	Burretiokentia_grandiflora))))))	Orania_palindan))	(((Pseudophoenix_vinifera	Calamus_caryotoides)	(Serenoa_repens	Sabal_domingensis))	Phoenix_dactylifera)))	Kingia_australis);
((Nypa_fruticans	((Calamus_caryotoides	((((((Reinhardtia_simplex	Reinhardtia_latisecta)	(Reinhardtia_paiewonskiana	Manicaria_saccifera))	(((Elaeis_oleifera	Elaeis_guineensis)	(Podococcus_barteri	Bactris_major))	(Pseudophoenix_vinifera	Attalea_speciosa)))	((((Geonoma_undata	Pelagodoxa_henryana)	Oenocarpus_bataua)	Prestoea_acuminata)	((Veitchia_spiralis	((Hydriastele_microspadix	Heterospathe_cagayanensis)	Dictyosperma_album))	(((Kentiopsis_piersoniorum	Burretiokentia_grandiflora)	Dypsis_decaryi)	Leopoldinia_pulchra))))	(Orania_palindan	(Sclerosperma_profizianum	Roystonea_regia)))	(Phoenix_dactylifera	Sabal_domingensis)))	(Chamaedorea_seifrizii	Serenoa_repens)))	Kingia_australis);
((Nypa_fruticans	(((Serenoa_repens	Chamaedorea_seifrizii)	((Phoenix_dactylifera	Sabal_domingensis)	(Pseudophoenix_vinifera	(((Geonoma_undata	Pelagodoxa_henryana)	((Roystonea_regia	Bactris_major)	(((Sclerosperma_profizianum	Attalea_speciosa)	(Reinhardtia_simplex	(Reinhardtia_latisecta	(Reinhardtia_paiewonskiana	Manicaria_saccifera))))	(Elaeis_oleifera	Elaeis_guineensis))))	((Podococcus_barteri	((Oenocarpus_bataua	Prestoea_acuminata)	(((Kentiopsis_piersoniorum	Veitchia_spiralis)	((Hydriastele_microspadix	Heterospathe_cagayanensis)	Dictyosperma_album))	((Burretiokentia_grandiflora	Dypsis_decaryi)	Leopoldinia_pulchra))))	Orania_palindan)))))	Calamus_caryotoides))	Kingia_australis);
((Sabal_domingensis	((((Pseudophoenix_vinifera	(Calamus_caryotoides	Chamaedorea_seifrizii))	((((Podococcus_barteri	((Oenocarpus_bataua	Prestoea_acuminata)	(((Leopoldinia_pulchra	Pelagodoxa_henryana)	Geonoma_undata)	(((Kentiopsis_piersoniorum	Veitchia_spiralis)	((Hydriastele_microspadix	Heterospathe_cagayanensis)	Dictyosperma_album))	(Burretiokentia_grandiflora	Dypsis_decaryi)))))	((Roystonea_regia	Bactris_major)	((Attalea_speciosa	(Reinhardtia_simplex	(Reinhardtia_latisecta	(Reinhardtia_paiewonskiana	Manicaria_saccifera))))	(Elaeis_oleifera	Elaeis_guineensis))))	Orania_palindan)	Sclerosperma_profizianum))	(Nypa_fruticans	Serenoa_repens))	Phoenix_dactylifera))	Kingia_australis);
((Nypa_fruticans	(Serenoa_repens	((((Phoenix_dactylifera	Sabal_domingensis)	(Podococcus_barteri	(((((Oenocarpus_bataua	Prestoea_acuminata)	((((Kentiopsis_piersoniorum	Veitchia_spiralis)	Dictyosperma_album)	(Hydriastele_microspadix	(Leopoldinia_pulchra	Heterospathe_cagayanensis)))	(Burretiokentia_grandiflora	Dypsis_decaryi)))	((Pelagodoxa_henryana	Geonoma_undata)	Manicaria_saccifera))	(Sclerosperma_profizianum	((Roystonea_regia	Bactris_major)	((Attalea_speciosa	(Reinhardtia_simplex	(Reinhardtia_latisecta	Reinhardtia_paiewonskiana)))	(Calamus_caryotoides	(Elaeis_oleifera	Elaeis_guineensis))))))	Orania_palindan)))	Pseudophoenix_vinifera)	Chamaedorea_seifrizii)))	Kingia_australis);
((Nypa_fruticans	(Serenoa_repens	((((((((Oenocarpus_bataua	Prestoea_acuminata)	((Dictyosperma_album	((Heterospathe_cagayanensis	((Kentiopsis_piersoniorum	Veitchia_spiralis)	Leopoldinia_pulchra))	Hydriastele_microspadix))	(Burretiokentia_grandiflora	Dypsis_decaryi)))	((Pelagodoxa_henryana	Geonoma_undata)	Manicaria_saccifera))	(Podococcus_barteri	((Attalea_speciosa	((Reinhardtia_simplex	(Reinhardtia_latisecta	Reinhardtia_paiewonskiana))	(Elaeis_oleifera	Elaeis_guineensis)))	(Sclerosperma_profizianum	(Roystonea_regia	Bactris_major)))))	Orania_palindan)	Phoenix_dactylifera)	((Sabal_domingensis	Chamaedorea_seifrizii)	Calamus_caryotoides))	Pseudophoenix_vinifera)))	Kingia_australis);
((Nypa_fruticans	(Calamus_caryotoides	((((Sabal_domingensis	Phoenix_dactylifera)	(((Leopoldinia_pulchra	Orania_palindan)	((((Attalea_speciosa	((Reinhardtia_simplex	(Reinhardtia_latisecta	(Manicaria_saccifera	Reinhardtia_paiewonskiana)))	(Elaeis_oleifera	Elaeis_guineensis)))	(Roystonea_regia	Bactris_major))	((Pelagodoxa_henryana	Geonoma_undata)	Podococcus_barteri))	((Oenocarpus_bataua	Prestoea_acuminata)	(((Kentiopsis_piersoniorum	Veitchia_spiralis)	((Dictyosperma_album	Heterospathe_cagayanensis)	Hydriastele_microspadix))	(Burretiokentia_grandiflora	Dypsis_decaryi)))))	Sclerosperma_profizianum))	(Pseudophoenix_vinifera	Serenoa_repens))	Chamaedorea_seifrizii)))	Kingia_australis);
((Nypa_fruticans	(Calamus_caryotoides	((((Sabal_domingensis	Phoenix_dactylifera)	(((Podococcus_barteri	(((Reinhardtia_simplex	(Reinhardtia_latisecta	Reinhardtia_paiewonskiana))	((Elaeis_oleifera	Elaeis_guineensis)	Attalea_speciosa))	(Sclerosperma_profizianum	(Roystonea_regia	Bactris_major))))	(((Oenocarpus_bataua	Prestoea_acuminata)	(((Kentiopsis_piersoniorum	Veitchia_spiralis)	((Dictyosperma_album	Heterospathe_cagayanensis)	Hydriastele_microspadix))	(Burretiokentia_grandiflora	Dypsis_decaryi)))	Leopoldinia_pulchra))	((Manicaria_saccifera	(Pelagodoxa_henryana	Geonoma_undata))	Orania_palindan)))	(Pseudophoenix_vinifera	Serenoa_repens))	Chamaedorea_seifrizii)))	Kingia_australis);
(((Chamaedorea_seifrizii	Calamus_caryotoides)	((((Orania_palindan	(Podococcus_barteri	((((Manicaria_saccifera	Reinhardtia_paiewonskiana)	(Reinhardtia_simplex	Reinhardtia_latisecta))	Attalea_speciosa)	((Sclerosperma_profizianum	(Bactris_major	Roystonea_regia))	(Elaeis_oleifera	Elaeis_guineensis)))))	(((Pelagodoxa_henryana	Geonoma_undata)	(Oenocarpus_bataua	Prestoea_acuminata))	(((((Veitchia_spiralis	Burretiokentia_grandiflora)	Kentiopsis_piersoniorum)	Leopoldinia_pulchra)	(Dictyosperma_album	(Hydriastele_microspadix	Heterospathe_cagayanensis)))	Dypsis_decaryi)))	Pseudophoenix_vinifera)	((Nypa_fruticans	Serenoa_repens)	(Phoenix_dactylifera	Sabal_domingensis))))	Kingia_australis);
((Nypa_fruticans	(Serenoa_repens	(((Pseudophoenix_vinifera	Sabal_domingensis)	((Orania_palindan	((Podococcus_barteri	(((Elaeis_oleifera	Elaeis_guineensis)	((Reinhardtia_simplex	(Reinhardtia_latisecta	Reinhardtia_paiewonskiana))	Attalea_speciosa))	(Sclerosperma_profizianum	(Bactris_major	Roystonea_regia))))	((Manicaria_saccifera	(Pelagodoxa_henryana	Geonoma_undata))	((Oenocarpus_bataua	Prestoea_acuminata)	((((Veitchia_spiralis	Dictyosperma_album)	Heterospathe_cagayanensis)	Hydriastele_microspadix)	((Burretiokentia_grandiflora	(Kentiopsis_piersoniorum	Dypsis_decaryi))	Leopoldinia_pulchra))))))	Phoenix_dactylifera))	(Chamaedorea_seifrizii	Calamus_caryotoides))))	Kingia_australis);
((Nypa_fruticans	(((Calamus_caryotoides	(((Serenoa_repens	Pseudophoenix_vinifera)	Phoenix_dactylifera)	Sabal_domingensis))	(((((((Elaeis_oleifera	Elaeis_guineensis)	Attalea_speciosa)	(Bactris_major	Roystonea_regia))	(Reinhardtia_simplex	(Reinhardtia_latisecta	Reinhardtia_paiewonskiana)))	((Chamaedorea_seifrizii	Podococcus_barteri)	Sclerosperma_profizianum))	((Veitchia_spiralis	((Burretiokentia_grandiflora	(Kentiopsis_piersoniorum	Leopoldinia_pulchra))	((Dictyosperma_album	Heterospathe_cagayanensis)	Hydriastele_microspadix)))	(Dypsis_decaryi	(Oenocarpus_bataua	Prestoea_acuminata))))	Orania_palindan))	(Manicaria_saccifera	(Pelagodoxa_henryana	Geonoma_undata))))	Kingia_australis);
((Nypa_fruticans	(Serenoa_repens	(((Sabal_domingensis	Pseudophoenix_vinifera)	(((Manicaria_saccifera	(((Dictyosperma_album	(Heterospathe_cagayanensis	Hydriastele_microspadix))	(((Veitchia_spiralis	Kentiopsis_piersoniorum)	Leopoldinia_pulchra)	(Dypsis_decaryi	Burretiokentia_grandiflora)))	(((Pelagodoxa_henryana	Geonoma_undata)	Oenocarpus_bataua)	Prestoea_acuminata)))	(Orania_palindan	(((Bactris_major	(Sclerosperma_profizianum	Roystonea_regia))	(((Elaeis_oleifera	Elaeis_guineensis)	(Reinhardtia_simplex	(Reinhardtia_latisecta	Reinhardtia_paiewonskiana)))	Attalea_speciosa))	Podococcus_barteri)))	Phoenix_dactylifera))	(Calamus_caryotoides	Chamaedorea_seifrizii))))	Kingia_australis);
((Nypa_fruticans	((Pseudophoenix_vinifera	Serenoa_repens)	((Sabal_domingensis	Phoenix_dactylifera)	((Calamus_caryotoides	Chamaedorea_seifrizii)	(((((Attalea_speciosa	((Elaeis_oleifera	Elaeis_guineensis)	(Podococcus_barteri	Bactris_major)))	((((Leopoldinia_pulchra	Pelagodoxa_henryana)	Geonoma_undata)	Manicaria_saccifera)	(Reinhardtia_simplex	(Reinhardtia_latisecta	Reinhardtia_paiewonskiana))))	(Sclerosperma_profizianum	Roystonea_regia))	((((Heterospathe_cagayanensis	Hydriastele_microspadix)	Dictyosperma_album)	((Veitchia_spiralis	Kentiopsis_piersoniorum)	Burretiokentia_grandiflora))	((Oenocarpus_bataua	Prestoea_acuminata)	Dypsis_decaryi)))	Orania_palindan)))))	Kingia_australis);
((Nypa_fruticans	(Serenoa_repens	((Sabal_domingensis	Phoenix_dactylifera)	((((Attalea_speciosa	((Reinhardtia_simplex	(Reinhardtia_latisecta	Reinhardtia_paiewonskiana))	((Elaeis_oleifera	Elaeis_guineensis)	Bactris_major)))	((Sclerosperma_profizianum	Roystonea_regia)	Podococcus_barteri))	((((Pelagodoxa_henryana	Geonoma_undata)	Manicaria_saccifera)	((((Dictyosperma_album	(Heterospathe_cagayanensis	Hydriastele_microspadix))	Veitchia_spiralis)	(Leopoldinia_pulchra	(Dypsis_decaryi	(Burretiokentia_grandiflora	Kentiopsis_piersoniorum))))	(Oenocarpus_bataua	Prestoea_acuminata)))	Orania_palindan))	(Chamaedorea_seifrizii	(Pseudophoenix_vinifera	Calamus_caryotoides))))))	Kingia_australis);
((Nypa_fruticans	(Serenoa_repens	(Pseudophoenix_vinifera	((Phoenix_dactylifera	((((((Dictyosperma_album	(Heterospathe_cagayanensis	Hydriastele_microspadix))	Veitchia_spiralis)	(Leopoldinia_pulchra	(Dypsis_decaryi	(Burretiokentia_grandiflora	Kentiopsis_piersoniorum))))	(Oenocarpus_bataua	Prestoea_acuminata))	(((Pelagodoxa_henryana	Geonoma_undata)	Manicaria_saccifera)	((Attalea_speciosa	((Reinhardtia_simplex	(Reinhardtia_latisecta	Reinhardtia_paiewonskiana))	(Elaeis_oleifera	Elaeis_guineensis)))	(Sclerosperma_profizianum	(Bactris_major	Roystonea_regia)))))	(Orania_palindan	Podococcus_barteri)))	(Sabal_domingensis	(Calamus_caryotoides	Chamaedorea_seifrizii))))))	Kingia_australis);
((Nypa_fruticans	(Calamus_caryotoides	((((Phoenix_dactylifera	(((((Pelagodoxa_henryana	Geonoma_undata)	Manicaria_saccifera)	((((Elaeis_oleifera	Elaeis_guineensis)	(Attalea_speciosa	(Reinhardtia_paiewonskiana	(Reinhardtia_simplex	Reinhardtia_latisecta))))	(Bactris_major	(Roystonea_regia	Sclerosperma_profizianum)))	((((Heterospathe_cagayanensis	((Kentiopsis_piersoniorum	Veitchia_spiralis)	Dictyosperma_album))	(Dypsis_decaryi	Burretiokentia_grandiflora))	Hydriastele_microspadix)	(Oenocarpus_bataua	Prestoea_acuminata))))	Leopoldinia_pulchra)	(Orania_palindan	Podococcus_barteri)))	(Pseudophoenix_vinifera	Sabal_domingensis))	Serenoa_repens)	Chamaedorea_seifrizii)))	Kingia_australis);
((Nypa_fruticans	(Calamus_caryotoides	((((Phoenix_dactylifera	((Orania_palindan	((Podococcus_barteri	(Sclerosperma_profizianum	(Bactris_major	Roystonea_regia)))	(((Elaeis_oleifera	Elaeis_guineensis)	(Reinhardtia_simplex	(Reinhardtia_latisecta	Reinhardtia_paiewonskiana)))	Attalea_speciosa)))	((Leopoldinia_pulchra	(((Hydriastele_microspadix	(Heterospathe_cagayanensis	((Kentiopsis_piersoniorum	Veitchia_spiralis)	Dictyosperma_album)))	(Dypsis_decaryi	Burretiokentia_grandiflora))	(Oenocarpus_bataua	Prestoea_acuminata)))	((Pelagodoxa_henryana	Geonoma_undata)	Manicaria_saccifera))))	(Pseudophoenix_vinifera	Sabal_domingensis))	Serenoa_repens)	Chamaedorea_seifrizii)))	Kingia_australis);
((Sabal_domingensis	(((Serenoa_repens	(Nypa_fruticans	Calamus_caryotoides))	(Phoenix_dactylifera	(Orania_palindan	(((Podococcus_barteri	(Chamaedorea_seifrizii	((Sclerosperma_profizianum	(Bactris_major	Roystonea_regia))	((Elaeis_oleifera	Elaeis_guineensis)	((Reinhardtia_paiewonskiana	(Reinhardtia_simplex	Reinhardtia_latisecta))	Attalea_speciosa)))))	((Pelagodoxa_henryana	Geonoma_undata)	Manicaria_saccifera))	((((Hydriastele_microspadix	(Dictyosperma_album	Kentiopsis_piersoniorum))	Veitchia_spiralis)	((Heterospathe_cagayanensis	Dypsis_decaryi)	(Leopoldinia_pulchra	Burretiokentia_grandiflora)))	(Oenocarpus_bataua	Prestoea_acuminata))))))	Pseudophoenix_vinifera))	Kingia_australis);
((((((((Roystonea_regia	Bactris_major)	Sclerosperma_profizianum)	(((Elaeis_oleifera	Elaeis_guineensis)	(Reinhardtia_simplex	(Reinhardtia_latisecta	Reinhardtia_paiewonskiana)))	Attalea_speciosa))	(((Dypsis_decaryi	((Burretiokentia_grandiflora	(Veitchia_spiralis	Kentiopsis_piersoniorum))	(Hydriastele_microspadix	(Dictyosperma_album	Heterospathe_cagayanensis))))	(Oenocarpus_bataua	Prestoea_acuminata))	(Podococcus_barteri	Orania_palindan)))	((((Pseudophoenix_vinifera	Serenoa_repens)	Calamus_caryotoides)	Chamaedorea_seifrizii)	(Sabal_domingensis	Phoenix_dactylifera)))	((Geonoma_undata	(Leopoldinia_pulchra	Pelagodoxa_henryana))	Manicaria_saccifera))	Nypa_fruticans)	Kingia_australis);
(((Calamus_caryotoides	((Pseudophoenix_vinifera	Chamaedorea_seifrizii)	((Sabal_domingensis	(Phoenix_dactylifera	(((((Manicaria_saccifera	(Pelagodoxa_henryana	Geonoma_undata))	(((((Leopoldinia_pulchra	(Dypsis_decaryi	(Kentiopsis_piersoniorum	Burretiokentia_grandiflora)))	Veitchia_spiralis)	Hydriastele_microspadix)	(Heterospathe_cagayanensis	Dictyosperma_album))	(Oenocarpus_bataua	Prestoea_acuminata)))	(Podococcus_barteri	(((Reinhardtia_simplex	(Reinhardtia_latisecta	Reinhardtia_paiewonskiana))	(Elaeis_oleifera	Elaeis_guineensis))	Attalea_speciosa)))	Orania_palindan)	((Roystonea_regia	Bactris_major)	Sclerosperma_profizianum))))	Serenoa_repens)))	Nypa_fruticans)	Kingia_australis);
(((((Calamus_caryotoides	Chamaedorea_seifrizii)	(((((((Bactris_major	(Reinhardtia_simplex	(Reinhardtia_latisecta	Reinhardtia_paiewonskiana)))	(Elaeis_oleifera	Elaeis_guineensis))	Attalea_speciosa)	(Sclerosperma_profizianum	Roystonea_regia))	(((Manicaria_saccifera	((Leopoldinia_pulchra	Pelagodoxa_henryana)	Geonoma_undata))	((Dypsis_decaryi	Burretiokentia_grandiflora)	((Kentiopsis_piersoniorum	Veitchia_spiralis)	((Hydriastele_microspadix	Heterospathe_cagayanensis)	Dictyosperma_album))))	(Oenocarpus_bataua	Prestoea_acuminata)))	(Podococcus_barteri	Orania_palindan))	(Sabal_domingensis	Phoenix_dactylifera)))	(Pseudophoenix_vinifera	Serenoa_repens))	Nypa_fruticans)	Kingia_australis);
((((Chamaedorea_seifrizii	((Pseudophoenix_vinifera	Serenoa_repens)	((Sabal_domingensis	Phoenix_dactylifera)	((Sclerosperma_profizianum	Roystonea_regia)	((Podococcus_barteri	Orania_palindan)	(((Reinhardtia_simplex	(Reinhardtia_latisecta	Reinhardtia_paiewonskiana))	((Bactris_major	(Elaeis_oleifera	Elaeis_guineensis))	Attalea_speciosa))	(((Leopoldinia_pulchra	(Dypsis_decaryi	(Kentiopsis_piersoniorum	Burretiokentia_grandiflora)))	(Dictyosperma_album	((Heterospathe_cagayanensis	Veitchia_spiralis)	Hydriastele_microspadix)))	((Oenocarpus_bataua	Prestoea_acuminata)	(Manicaria_saccifera	(Pelagodoxa_henryana	Geonoma_undata))))))))))	Calamus_caryotoides)	Nypa_fruticans)	Kingia_australis);
(((((((Leopoldinia_pulchra	Serenoa_repens)	(Sabal_domingensis	Phoenix_dactylifera))	(((((Bactris_major	(Elaeis_oleifera	Elaeis_guineensis))	(Attalea_speciosa	(Reinhardtia_simplex	(Reinhardtia_latisecta	Reinhardtia_paiewonskiana))))	((((Burretiokentia_grandiflora	Dypsis_decaryi)	((Dictyosperma_album	(Heterospathe_cagayanensis	Hydriastele_microspadix))	(Kentiopsis_piersoniorum	Veitchia_spiralis)))	Prestoea_acuminata)	Oenocarpus_bataua))	((Pelagodoxa_henryana	Geonoma_undata)	Manicaria_saccifera))	((Sclerosperma_profizianum	Roystonea_regia)	(Podococcus_barteri	Orania_palindan))))	(Pseudophoenix_vinifera	Chamaedorea_seifrizii))	Calamus_caryotoides)	Nypa_fruticans)	Kingia_australis);
((((Chamaedorea_seifrizii	((((((Podococcus_barteri	Bactris_major)	(Elaeis_oleifera	Elaeis_guineensis))	(Attalea_speciosa	(Reinhardtia_simplex	(((Pelagodoxa_henryana	Geonoma_undata)	Manicaria_saccifera)	(Reinhardtia_latisecta	Reinhardtia_paiewonskiana)))))	(((Sclerosperma_profizianum	Roystonea_regia)	Orania_palindan)	((((Leopoldinia_pulchra	Burretiokentia_grandiflora)	Dypsis_decaryi)	((Dictyosperma_album	(Heterospathe_cagayanensis	Hydriastele_microspadix))	(Kentiopsis_piersoniorum	Veitchia_spiralis)))	(Prestoea_acuminata	Oenocarpus_bataua))))	((Sabal_domingensis	Phoenix_dactylifera)	Pseudophoenix_vinifera))	Serenoa_repens))	Calamus_caryotoides)	Nypa_fruticans)	Kingia_australis);
(((((Calamus_caryotoides	Nypa_fruticans)	Chamaedorea_seifrizii)	(Sclerosperma_profizianum	Serenoa_repens))	(((((Roystonea_regia	Bactris_major)	((Elaeis_oleifera	Elaeis_guineensis)	(Attalea_speciosa	((Reinhardtia_latisecta	Reinhardtia_simplex)	Reinhardtia_paiewonskiana))))	((Geonoma_undata	(Manicaria_saccifera	(Leopoldinia_pulchra	Pelagodoxa_henryana)))	((Dypsis_decaryi	(Dictyosperma_album	((Burretiokentia_grandiflora	(Kentiopsis_piersoniorum	Veitchia_spiralis))	(Heterospathe_cagayanensis	Hydriastele_microspadix))))	(Prestoea_acuminata	Oenocarpus_bataua))))	(Podococcus_barteri	Orania_palindan))	((Sabal_domingensis	Phoenix_dactylifera)	Pseudophoenix_vinifera)))	Kingia_australis);
((Nypa_fruticans	(Serenoa_repens	((((((Sclerosperma_profizianum	(Roystonea_regia	Bactris_major))	(((Elaeis_oleifera	Elaeis_guineensis)	(Reinhardtia_simplex	(Reinhardtia_paiewonskiana	Reinhardtia_latisecta)))	Attalea_speciosa))	(((Hydriastele_microspadix	(Heterospathe_cagayanensis	((Veitchia_spiralis	((Dypsis_decaryi	Burretiokentia_grandiflora)	Kentiopsis_piersoniorum))	Dictyosperma_album)))	(Leopoldinia_pulchra	(Manicaria_saccifera	(Geonoma_undata	Pelagodoxa_henryana))))	(Prestoea_acuminata	Oenocarpus_bataua)))	(Podococcus_barteri	Orania_palindan))	((Sabal_domingensis	Phoenix_dactylifera)	Pseudophoenix_vinifera))	(Calamus_caryotoides	Chamaedorea_seifrizii))))	Kingia_australis);
((Nypa_fruticans	(Calamus_caryotoides	((Chamaedorea_seifrizii	Serenoa_repens)	((Sabal_domingensis	Phoenix_dactylifera)	(Pseudophoenix_vinifera	(((Podococcus_barteri	((Sclerosperma_profizianum	(Roystonea_regia	Bactris_major))	(((Elaeis_oleifera	Elaeis_guineensis)	(Reinhardtia_simplex	(Reinhardtia_paiewonskiana	Reinhardtia_latisecta)))	Attalea_speciosa)))	((Leopoldinia_pulchra	(Manicaria_saccifera	(Geonoma_undata	Pelagodoxa_henryana)))	((Prestoea_acuminata	Oenocarpus_bataua)	(((Dictyosperma_album	(Hydriastele_microspadix	Heterospathe_cagayanensis))	(Burretiokentia_grandiflora	(Veitchia_spiralis	Kentiopsis_piersoniorum)))	Dypsis_decaryi))))	Orania_palindan))))))	Kingia_australis);
((Nypa_fruticans	(Serenoa_repens	((Calamus_caryotoides	((Phoenix_dactylifera	(((((Reinhardtia_simplex	(Reinhardtia_paiewonskiana	Reinhardtia_latisecta))	(Attalea_speciosa	(Elaeis_oleifera	Elaeis_guineensis)))	Podococcus_barteri)	(((Leopoldinia_pulchra	((Roystonea_regia	Bactris_major)	Manicaria_saccifera))	Orania_palindan)	((Prestoea_acuminata	((Geonoma_undata	Pelagodoxa_henryana)	Oenocarpus_bataua))	(((Hydriastele_microspadix	(Heterospathe_cagayanensis	Dictyosperma_album))	(Burretiokentia_grandiflora	(Veitchia_spiralis	Kentiopsis_piersoniorum)))	Dypsis_decaryi))))	Sclerosperma_profizianum))	(Pseudophoenix_vinifera	Sabal_domingensis)))	Chamaedorea_seifrizii)))	Kingia_australis);
(((Serenoa_repens	(Chamaedorea_seifrizii	(((Orania_palindan	(((((Oenocarpus_bataua	Prestoea_acuminata)	(Podococcus_barteri	Dypsis_decaryi))	(Geonoma_undata	Pelagodoxa_henryana))	((Leopoldinia_pulchra	(Kentiopsis_piersoniorum	(Veitchia_spiralis	Burretiokentia_grandiflora)))	((Hydriastele_microspadix	Dictyosperma_album)	Heterospathe_cagayanensis)))	(Manicaria_saccifera	(((Reinhardtia_latisecta	Reinhardtia_paiewonskiana)	Reinhardtia_simplex)	((Attalea_speciosa	(Elaeis_guineensis	Elaeis_oleifera))	(Sclerosperma_profizianum	(Bactris_major	Roystonea_regia)))))))	((Sabal_domingensis	Phoenix_dactylifera)	Pseudophoenix_vinifera))	Calamus_caryotoides)))	Nypa_fruticans)	Kingia_australis);
((((((Orania_palindan	(((((Oenocarpus_bataua	Prestoea_acuminata)	Dypsis_decaryi)	(((Leopoldinia_pulchra	((Veitchia_spiralis	Burretiokentia_grandiflora)	Kentiopsis_piersoniorum))	Heterospathe_cagayanensis)	(((Geonoma_undata	Pelagodoxa_henryana)	Hydriastele_microspadix)	Dictyosperma_album)))	(Podococcus_barteri	(((((Reinhardtia_latisecta	(Manicaria_saccifera	Reinhardtia_paiewonskiana))	Reinhardtia_simplex)	(Elaeis_guineensis	Elaeis_oleifera))	(Sclerosperma_profizianum	(Bactris_major	Roystonea_regia)))	Attalea_speciosa)))	Pseudophoenix_vinifera))	(Sabal_domingensis	Phoenix_dactylifera))	(Serenoa_repens	Chamaedorea_seifrizii))	Calamus_caryotoides)	Nypa_fruticans)	Kingia_australis);
(((((Pseudophoenix_vinifera	Serenoa_repens)	(Chamaedorea_seifrizii	(((Hydriastele_microspadix	Sclerosperma_profizianum)	(Orania_palindan	(((((Geonoma_undata	Pelagodoxa_henryana)	Oenocarpus_bataua)	Prestoea_acuminata)	((Heterospathe_cagayanensis	Dictyosperma_album)	(Leopoldinia_pulchra	(Veitchia_spiralis	((Kentiopsis_piersoniorum	Burretiokentia_grandiflora)	Dypsis_decaryi)))))	(Podococcus_barteri	(((Reinhardtia_latisecta	(Manicaria_saccifera	Reinhardtia_paiewonskiana))	Reinhardtia_simplex)	((Attalea_speciosa	(Elaeis_guineensis	Elaeis_oleifera))	(Bactris_major	Roystonea_regia)))))))	(Sabal_domingensis	Phoenix_dactylifera))))	Calamus_caryotoides)	Nypa_fruticans)	Kingia_australis);
((((Sabal_domingensis	((Phoenix_dactylifera	(Pseudophoenix_vinifera	Serenoa_repens))	(Chamaedorea_seifrizii	(((Attalea_speciosa	(Reinhardtia_paiewonskiana	(Reinhardtia_simplex	Reinhardtia_latisecta)))	((Elaeis_guineensis	Elaeis_oleifera)	Sclerosperma_profizianum))	(((Manicaria_saccifera	Podococcus_barteri)	(Bactris_major	Roystonea_regia))	((((((Hydriastele_microspadix	(Heterospathe_cagayanensis	Dictyosperma_album))	(Kentiopsis_piersoniorum	Veitchia_spiralis))	(Burretiokentia_grandiflora	Dypsis_decaryi))	(((Geonoma_undata	Pelagodoxa_henryana)	Oenocarpus_bataua)	Prestoea_acuminata))	Leopoldinia_pulchra)	Orania_palindan))))))	Calamus_caryotoides)	Nypa_fruticans)	Kingia_australis);
(((Serenoa_repens	(Chamaedorea_seifrizii	(Calamus_caryotoides	(((Sabal_domingensis	Phoenix_dactylifera)	((Orania_palindan	Podococcus_barteri)	((((Reinhardtia_simplex	(Reinhardtia_latisecta	(Manicaria_saccifera	Reinhardtia_paiewonskiana)))	((Elaeis_guineensis	Elaeis_oleifera)	Attalea_speciosa))	(Sclerosperma_profizianum	(Bactris_major	Roystonea_regia)))	((((((Kentiopsis_piersoniorum	Veitchia_spiralis)	Burretiokentia_grandiflora)	((Dictyosperma_album	Heterospathe_cagayanensis)	Hydriastele_microspadix))	Dypsis_decaryi)	Prestoea_acuminata)	(Leopoldinia_pulchra	(Oenocarpus_bataua	(Geonoma_undata	Pelagodoxa_henryana)))))))	Pseudophoenix_vinifera))))	Nypa_fruticans)	Kingia_australis);
((((Orania_palindan	((((Manicaria_saccifera	(Geonoma_undata	Pelagodoxa_henryana))	(Reinhardtia_paiewonskiana	(Reinhardtia_simplex	Reinhardtia_latisecta)))	((((Elaeis_guineensis	Elaeis_oleifera)	Attalea_speciosa)	(Sclerosperma_profizianum	(Bactris_major	Roystonea_regia)))	Podococcus_barteri))	((Prestoea_acuminata	Oenocarpus_bataua)	((Leopoldinia_pulchra	((Burretiokentia_grandiflora	Kentiopsis_piersoniorum)	Dypsis_decaryi))	(Veitchia_spiralis	(Dictyosperma_album	(Heterospathe_cagayanensis	Hydriastele_microspadix)))))))	(((Pseudophoenix_vinifera	Serenoa_repens)	(Sabal_domingensis	Phoenix_dactylifera))	(Chamaedorea_seifrizii	Calamus_caryotoides)))	Nypa_fruticans)	Kingia_australis);
(((((((Manicaria_saccifera	(Geonoma_undata	Pelagodoxa_henryana))	(((Reinhardtia_simplex	(Reinhardtia_latisecta	Reinhardtia_paiewonskiana))	((Elaeis_guineensis	Elaeis_oleifera)	Attalea_speciosa))	((Bactris_major	Roystonea_regia)	Sclerosperma_profizianum)))	((Prestoea_acuminata	Oenocarpus_bataua)	(((Dypsis_decaryi	Burretiokentia_grandiflora)	(Leopoldinia_pulchra	Kentiopsis_piersoniorum))	(Veitchia_spiralis	(Dictyosperma_album	(Heterospathe_cagayanensis	Hydriastele_microspadix))))))	Orania_palindan)	(((Chamaedorea_seifrizii	Podococcus_barteri)	Sabal_domingensis)	((Phoenix_dactylifera	(Serenoa_repens	Pseudophoenix_vinifera))	Calamus_caryotoides)))	Nypa_fruticans)	Kingia_australis);
((((Sabal_domingensis	((Phoenix_dactylifera	((Sclerosperma_profizianum	(((Reinhardtia_paiewonskiana	(Reinhardtia_simplex	Reinhardtia_latisecta))	(Elaeis_guineensis	Elaeis_oleifera))	Attalea_speciosa))	(((Bactris_major	Roystonea_regia)	((Manicaria_saccifera	(Geonoma_undata	Pelagodoxa_henryana))	((((Kentiopsis_piersoniorum	Veitchia_spiralis)	(Dypsis_decaryi	Burretiokentia_grandiflora))	(Dictyosperma_album	(Heterospathe_cagayanensis	(Leopoldinia_pulchra	Hydriastele_microspadix))))	(Prestoea_acuminata	Oenocarpus_bataua))))	(Podococcus_barteri	Orania_palindan))))	(Pseudophoenix_vinifera	(Calamus_caryotoides	Chamaedorea_seifrizii))))	Serenoa_repens)	Nypa_fruticans)	Kingia_australis);
(((Serenoa_repens	(Sabal_domingensis	(((Sclerosperma_profizianum	Phoenix_dactylifera)	(Orania_palindan	((((Bactris_major	((Reinhardtia_simplex	(Reinhardtia_latisecta	Reinhardtia_paiewonskiana))	(Attalea_speciosa	(Elaeis_guineensis	Elaeis_oleifera))))	Roystonea_regia)	(Podococcus_barteri	(Geonoma_undata	(Manicaria_saccifera	(Pelagodoxa_henryana	Leopoldinia_pulchra)))))	(((Heterospathe_cagayanensis	Hydriastele_microspadix)	(((Kentiopsis_piersoniorum	Veitchia_spiralis)	(Dypsis_decaryi	Burretiokentia_grandiflora))	Dictyosperma_album))	(Prestoea_acuminata	Oenocarpus_bataua)))))	(Pseudophoenix_vinifera	(Calamus_caryotoides	Chamaedorea_seifrizii)))))	Nypa_fruticans)	Kingia_australis);
((Sabal_domingensis	(Phoenix_dactylifera	(((((Orania_palindan	((Geonoma_undata	(Manicaria_saccifera	Pelagodoxa_henryana))	((Bactris_major	((Elaeis_guineensis	Elaeis_oleifera)	((Reinhardtia_simplex	(Reinhardtia_latisecta	Reinhardtia_paiewonskiana))	Attalea_speciosa)))	(Sclerosperma_profizianum	Roystonea_regia))))	((((Kentiopsis_piersoniorum	Veitchia_spiralis)	(Dypsis_decaryi	Burretiokentia_grandiflora))	(Hydriastele_microspadix	(Heterospathe_cagayanensis	Dictyosperma_album)))	(Prestoea_acuminata	Oenocarpus_bataua)))	Calamus_caryotoides)	((Leopoldinia_pulchra	(Nypa_fruticans	Serenoa_repens))	Pseudophoenix_vinifera))	(Podococcus_barteri	Chamaedorea_seifrizii))))	Kingia_australis);
((Nypa_fruticans	(Calamus_caryotoides	(((((Orania_palindan	((Podococcus_barteri	((Sclerosperma_profizianum	(Roystonea_regia	Bactris_major))	(Attalea_speciosa	((Reinhardtia_simplex	(Reinhardtia_latisecta	Reinhardtia_paiewonskiana))	(Elaeis_oleifera	Elaeis_guineensis)))))	((Oenocarpus_bataua	Prestoea_acuminata)	(Dypsis_decaryi	(Dictyosperma_album	(((Burretiokentia_grandiflora	Hydriastele_microspadix)	Heterospathe_cagayanensis)	(Kentiopsis_piersoniorum	Veitchia_spiralis)))))))	(((Geonoma_undata	Pelagodoxa_henryana)	Manicaria_saccifera)	Leopoldinia_pulchra))	(Pseudophoenix_vinifera	Sabal_domingensis))	Phoenix_dactylifera)	(Chamaedorea_seifrizii	Serenoa_repens))))	Kingia_australis);
((Nypa_fruticans	(Calamus_caryotoides	(Chamaedorea_seifrizii	(Serenoa_repens	(((Podococcus_barteri	(((Elaeis_oleifera	Elaeis_guineensis)	(Attalea_speciosa	(Reinhardtia_simplex	(Reinhardtia_latisecta	Reinhardtia_paiewonskiana))))	Sclerosperma_profizianum))	(Pseudophoenix_vinifera	((((Geonoma_undata	Pelagodoxa_henryana)	Manicaria_saccifera)	((Oenocarpus_bataua	Prestoea_acuminata)	(((Leopoldinia_pulchra	Burretiokentia_grandiflora)	Dypsis_decaryi)	(((Heterospathe_cagayanensis	Hydriastele_microspadix)	(Kentiopsis_piersoniorum	Veitchia_spiralis))	Dictyosperma_album))))	(Orania_palindan	(Roystonea_regia	Bactris_major)))))	(Phoenix_dactylifera	Sabal_domingensis))))))	Kingia_australis);
((Nypa_fruticans	(Calamus_caryotoides	(Chamaedorea_seifrizii	(Serenoa_repens	(Phoenix_dactylifera	((Pseudophoenix_vinifera	Sabal_domingensis)	(((Orania_palindan	(((((Elaeis_oleifera	Elaeis_guineensis)	(Reinhardtia_simplex	(Reinhardtia_latisecta	(Manicaria_saccifera	Reinhardtia_paiewonskiana))))	(Roystonea_regia	Bactris_major))	Attalea_speciosa)	Podococcus_barteri))	((((Leopoldinia_pulchra	Burretiokentia_grandiflora)	Dypsis_decaryi)	((Kentiopsis_piersoniorum	Veitchia_spiralis)	(Hydriastele_microspadix	(Heterospathe_cagayanensis	Dictyosperma_album))))	(((Geonoma_undata	Pelagodoxa_henryana)	Oenocarpus_bataua)	Prestoea_acuminata)))	Sclerosperma_profizianum)))))))	Kingia_australis);
((Nypa_fruticans	(Chamaedorea_seifrizii	(((Orania_palindan	(Podococcus_barteri	(((Burretiokentia_grandiflora	Dypsis_decaryi)	(Veitchia_spiralis	((Dictyosperma_album	Kentiopsis_piersoniorum)	(Hydriastele_microspadix	Heterospathe_cagayanensis))))	(((Geonoma_undata	(Leopoldinia_pulchra	Pelagodoxa_henryana))	Oenocarpus_bataua)	Prestoea_acuminata))))	((Reinhardtia_simplex	(Reinhardtia_latisecta	(Manicaria_saccifera	Reinhardtia_paiewonskiana)))	((Sclerosperma_profizianum	(Roystonea_regia	Bactris_major))	(Attalea_speciosa	(Elaeis_oleifera	Elaeis_guineensis)))))	((Pseudophoenix_vinifera	Calamus_caryotoides)	(Serenoa_repens	(Sabal_domingensis	Phoenix_dactylifera))))))	Kingia_australis);
((Nypa_fruticans	(((Calamus_caryotoides	(Chamaedorea_seifrizii	Serenoa_repens))	((Pseudophoenix_vinifera	Sabal_domingensis)	Phoenix_dactylifera))	(((((Oenocarpus_bataua	Prestoea_acuminata)	(((Heterospathe_cagayanensis	Dictyosperma_album)	((Leopoldinia_pulchra	(Veitchia_spiralis	Kentiopsis_piersoniorum))	(Burretiokentia_grandiflora	Dypsis_decaryi)))	(Hydriastele_microspadix	(Manicaria_saccifera	(Geonoma_undata	Pelagodoxa_henryana)))))	((Reinhardtia_simplex	(Reinhardtia_latisecta	Reinhardtia_paiewonskiana))	((Elaeis_oleifera	Elaeis_guineensis)	((Roystonea_regia	Bactris_major)	Attalea_speciosa))))	Sclerosperma_profizianum)	(Podococcus_barteri	Orania_palindan))))	Kingia_australis);
((Nypa_fruticans	(Serenoa_repens	(((Pseudophoenix_vinifera	Sabal_domingensis)	((Calamus_caryotoides	(Sclerosperma_profizianum	Phoenix_dactylifera))	(((((Oenocarpus_bataua	Prestoea_acuminata)	(((Leopoldinia_pulchra	Burretiokentia_grandiflora)	Dypsis_decaryi)	(((Hydriastele_microspadix	Heterospathe_cagayanensis)	(Kentiopsis_piersoniorum	Dictyosperma_album))	Veitchia_spiralis)))	(Manicaria_saccifera	(Geonoma_undata	Pelagodoxa_henryana)))	(Podococcus_barteri	(((Reinhardtia_simplex	(Reinhardtia_latisecta	Reinhardtia_paiewonskiana))	((Elaeis_oleifera	Elaeis_guineensis)	Bactris_major))	Attalea_speciosa)))	(Roystonea_regia	Orania_palindan))))	Chamaedorea_seifrizii)))	Kingia_australis);
((Nypa_fruticans	(Serenoa_repens	(Chamaedorea_seifrizii	((((Phoenix_dactylifera	Sabal_domingensis)	Pseudophoenix_vinifera)	((((Sclerosperma_profizianum	Roystonea_regia)	Orania_palindan)	(((Oenocarpus_bataua	Prestoea_acuminata)	((((Leopoldinia_pulchra	Hydriastele_microspadix)	(Kentiopsis_piersoniorum	Heterospathe_cagayanensis))	Dictyosperma_album)	((Burretiokentia_grandiflora	Dypsis_decaryi)	Veitchia_spiralis)))	(Manicaria_saccifera	(Geonoma_undata	Pelagodoxa_henryana))))	((Podococcus_barteri	Attalea_speciosa)	(Bactris_major	((Reinhardtia_simplex	(Reinhardtia_latisecta	Reinhardtia_paiewonskiana))	(Elaeis_oleifera	Elaeis_guineensis))))))	Calamus_caryotoides))))	Kingia_australis);
((Nypa_fruticans	((((Sclerosperma_profizianum	Roystonea_regia)	((((((Reinhardtia_paiewonskiana	(Reinhardtia_simplex	Reinhardtia_latisecta))	(((Elaeis_oleifera	Elaeis_guineensis)	Bactris_major)	Attalea_speciosa))	Podococcus_barteri)	((Oenocarpus_bataua	Prestoea_acuminata)	((Veitchia_spiralis	Dictyosperma_album)	(((Leopoldinia_pulchra	Heterospathe_cagayanensis)	((Kentiopsis_piersoniorum	Burretiokentia_grandiflora)	Dypsis_decaryi))	Hydriastele_microspadix))))	(Manicaria_saccifera	(Geonoma_undata	Pelagodoxa_henryana)))	Orania_palindan))	((Pseudophoenix_vinifera	Serenoa_repens)	(Chamaedorea_seifrizii	(Phoenix_dactylifera	Sabal_domingensis))))	Calamus_caryotoides))	Kingia_australis);
((Nypa_fruticans	((((((Sclerosperma_profizianum	Roystonea_regia)	((Reinhardtia_simplex	(Reinhardtia_latisecta	Reinhardtia_paiewonskiana))	(((Elaeis_oleifera	Elaeis_guineensis)	Bactris_major)	Attalea_speciosa)))	Podococcus_barteri)	((((Oenocarpus_bataua	Prestoea_acuminata)	((Veitchia_spiralis	Dictyosperma_album)	((Leopoldinia_pulchra	Heterospathe_cagayanensis)	(((Kentiopsis_piersoniorum	Burretiokentia_grandiflora)	Dypsis_decaryi)	Hydriastele_microspadix))))	(Manicaria_saccifera	(Geonoma_undata	Pelagodoxa_henryana)))	Orania_palindan))	((Sabal_domingensis	(Pseudophoenix_vinifera	Serenoa_repens))	(Chamaedorea_seifrizii	Phoenix_dactylifera)))	Calamus_caryotoides))	Kingia_australis);
((Nypa_fruticans	((((Orania_palindan	((((Oenocarpus_bataua	Prestoea_acuminata)	(((Elaeis_oleifera	Elaeis_guineensis)	Bactris_major)	(Attalea_speciosa	(Reinhardtia_simplex	(Reinhardtia_latisecta	Reinhardtia_paiewonskiana)))))	Podococcus_barteri)	((((Burretiokentia_grandiflora	Dypsis_decaryi)	(Kentiopsis_piersoniorum	Veitchia_spiralis))	(Heterospathe_cagayanensis	(Dictyosperma_album	Hydriastele_microspadix)))	(Manicaria_saccifera	(Leopoldinia_pulchra	(Geonoma_undata	Pelagodoxa_henryana))))))	(Sclerosperma_profizianum	Roystonea_regia))	(((Sabal_domingensis	Phoenix_dactylifera)	Serenoa_repens)	(Pseudophoenix_vinifera	Chamaedorea_seifrizii)))	Calamus_caryotoides))	Kingia_australis);
(((Serenoa_repens	((((((Elaeis_guineensis	Elaeis_oleifera)	((Reinhardtia_simplex	(Reinhardtia_paiewonskiana	Reinhardtia_latisecta))	Attalea_speciosa))	(((Manicaria_saccifera	(Geonoma_undata	Pelagodoxa_henryana))	((((Dypsis_decaryi	(Burretiokentia_grandiflora	Kentiopsis_piersoniorum))	Leopoldinia_pulchra)	(Veitchia_spiralis	(Dictyosperma_album	(Hydriastele_microspadix	Heterospathe_cagayanensis))))	(Prestoea_acuminata	Oenocarpus_bataua)))	(((Roystonea_regia	Bactris_major)	Sclerosperma_profizianum)	(Podococcus_barteri	Orania_palindan))))	Calamus_caryotoides)	(Pseudophoenix_vinifera	(Sabal_domingensis	Phoenix_dactylifera)))	Chamaedorea_seifrizii))	Nypa_fruticans)	Kingia_australis);
((((Chamaedorea_seifrizii	((Pseudophoenix_vinifera	Serenoa_repens)	(((((Sclerosperma_profizianum	(Attalea_speciosa	((Elaeis_guineensis	Elaeis_oleifera)	(Reinhardtia_simplex	(Reinhardtia_paiewonskiana	Reinhardtia_latisecta)))))	((Roystonea_regia	Bactris_major)	Podococcus_barteri))	((Manicaria_saccifera	(Geonoma_undata	Pelagodoxa_henryana))	((((Dypsis_decaryi	Burretiokentia_grandiflora)	Leopoldinia_pulchra)	((Kentiopsis_piersoniorum	Veitchia_spiralis)	(Hydriastele_microspadix	(Heterospathe_cagayanensis	Dictyosperma_album))))	(Prestoea_acuminata	Oenocarpus_bataua))))	Orania_palindan)	(Sabal_domingensis	Phoenix_dactylifera))))	Nypa_fruticans)	Calamus_caryotoides)	Kingia_australis);
((Nypa_fruticans	((((((Podococcus_barteri	Bactris_major)	(((Elaeis_guineensis	Elaeis_oleifera)	(Reinhardtia_simplex	(Reinhardtia_paiewonskiana	Reinhardtia_latisecta)))	Attalea_speciosa))	(Sclerosperma_profizianum	Roystonea_regia))	((Manicaria_saccifera	(Geonoma_undata	Pelagodoxa_henryana))	((Prestoea_acuminata	Oenocarpus_bataua)	(Leopoldinia_pulchra	((Dypsis_decaryi	Burretiokentia_grandiflora)	(Veitchia_spiralis	((Heterospathe_cagayanensis	(Kentiopsis_piersoniorum	Dictyosperma_album))	Hydriastele_microspadix)))))))	Orania_palindan)	((Sabal_domingensis	Phoenix_dactylifera)	(((Serenoa_repens	Chamaedorea_seifrizii)	Calamus_caryotoides)	Pseudophoenix_vinifera))))	Kingia_australis);
((Nypa_fruticans	(((Serenoa_repens	Chamaedorea_seifrizii)	Calamus_caryotoides)	((Pseudophoenix_vinifera	(Sabal_domingensis	Phoenix_dactylifera))	((((Elaeis_guineensis	Elaeis_oleifera)	(Reinhardtia_simplex	(Reinhardtia_paiewonskiana	Reinhardtia_latisecta)))	(Attalea_speciosa	(Podococcus_barteri	Bactris_major)))	(((Prestoea_acuminata	((Geonoma_undata	Pelagodoxa_henryana)	Oenocarpus_bataua))	(((((Veitchia_spiralis	Kentiopsis_piersoniorum)	(Dypsis_decaryi	Burretiokentia_grandiflora))	Hydriastele_microspadix)	(Dictyosperma_album	Heterospathe_cagayanensis))	Leopoldinia_pulchra))	(Orania_palindan	(Manicaria_saccifera	(Sclerosperma_profizianum	Roystonea_regia))))))))	Kingia_australis);
((Nypa_fruticans	(Serenoa_repens	((Calamus_caryotoides	Chamaedorea_seifrizii)	((Sabal_domingensis	Phoenix_dactylifera)	(((((Veitchia_spiralis	Dictyosperma_album)	(Heterospathe_cagayanensis	(Leopoldinia_pulchra	(Dypsis_decaryi	(Burretiokentia_grandiflora	Kentiopsis_piersoniorum)))))	(Prestoea_acuminata	Oenocarpus_bataua))	(Hydriastele_microspadix	(Manicaria_saccifera	(Geonoma_undata	Pelagodoxa_henryana))))	((Orania_palindan	(Roystonea_regia	Sclerosperma_profizianum))	((Reinhardtia_paiewonskiana	(Reinhardtia_latisecta	Reinhardtia_simplex))	(Podococcus_barteri	((Pseudophoenix_vinifera	Attalea_speciosa)	(Bactris_major	(Elaeis_guineensis	Elaeis_oleifera)))))))))))	Kingia_australis);
((Nypa_fruticans	(Calamus_caryotoides	(((Phoenix_dactylifera	((((Bactris_major	(Roystonea_regia	Sclerosperma_profizianum))	(Attalea_speciosa	((Elaeis_guineensis	Elaeis_oleifera)	(Reinhardtia_simplex	(Reinhardtia_paiewonskiana	Reinhardtia_latisecta)))))	Podococcus_barteri)	(Orania_palindan	((Manicaria_saccifera	(Geonoma_undata	(Leopoldinia_pulchra	Pelagodoxa_henryana)))	(((Dypsis_decaryi	(Burretiokentia_grandiflora	Kentiopsis_piersoniorum))	(((Hydriastele_microspadix	Heterospathe_cagayanensis)	Veitchia_spiralis)	Dictyosperma_album))	(Prestoea_acuminata	Oenocarpus_bataua))))))	(Pseudophoenix_vinifera	Sabal_domingensis))	(Serenoa_repens	Chamaedorea_seifrizii))))	Kingia_australis);
((Nypa_fruticans	(Calamus_caryotoides	(Chamaedorea_seifrizii	((((Pseudophoenix_vinifera	(((((Roystonea_regia	Sclerosperma_profizianum)	((Elaeis_guineensis	Elaeis_oleifera)	((Reinhardtia_simplex	(Reinhardtia_paiewonskiana	Reinhardtia_latisecta))	Attalea_speciosa)))	(Podococcus_barteri	(((Veitchia_spiralis	Dictyosperma_album)	(((Dypsis_decaryi	Burretiokentia_grandiflora)	(Leopoldinia_pulchra	Kentiopsis_piersoniorum))	Heterospathe_cagayanensis))	(Bactris_major	(Prestoea_acuminata	Oenocarpus_bataua)))))	(Manicaria_saccifera	(Geonoma_undata	Pelagodoxa_henryana)))	Orania_palindan))	(Sabal_domingensis	Phoenix_dactylifera))	Hydriastele_microspadix)	Serenoa_repens))))	Kingia_australis);
((Reinhardtia_simplex	((Reinhardtia_paiewonskiana	Reinhardtia_latisecta)	((((((Manicaria_saccifera	(Geonoma_undata	Pelagodoxa_henryana))	((Prestoea_acuminata	Oenocarpus_bataua)	(((Hydriastele_microspadix	Dictyosperma_album)	(((Burretiokentia_grandiflora	(Veitchia_spiralis	Kentiopsis_piersoniorum))	Leopoldinia_pulchra)	Heterospathe_cagayanensis))	Dypsis_decaryi)))	(Orania_palindan	Podococcus_barteri))	(((Serenoa_repens	((Nypa_fruticans	Calamus_caryotoides)	Chamaedorea_seifrizii))	(Pseudophoenix_vinifera	Sabal_domingensis))	Phoenix_dactylifera))	(Roystonea_regia	Sclerosperma_profizianum))	(Attalea_speciosa	(Bactris_major	(Elaeis_guineensis	Elaeis_oleifera))))))	Kingia_australis);
((Nypa_fruticans	(((Podococcus_barteri	((Roystonea_regia	Sclerosperma_profizianum)	((Bactris_major	(Elaeis_guineensis	Elaeis_oleifera))	((Reinhardtia_simplex	(Reinhardtia_paiewonskiana	Reinhardtia_latisecta))	Attalea_speciosa))))	((((Hydriastele_microspadix	Leopoldinia_pulchra)	((Manicaria_saccifera	Pelagodoxa_henryana)	Geonoma_undata))	((Prestoea_acuminata	Oenocarpus_bataua)	(((Dypsis_decaryi	Burretiokentia_grandiflora)	Kentiopsis_piersoniorum)	(Heterospathe_cagayanensis	(Veitchia_spiralis	Dictyosperma_album)))))	Orania_palindan))	(((Calamus_caryotoides	(Pseudophoenix_vinifera	Serenoa_repens))	(Phoenix_dactylifera	Sabal_domingensis))	Chamaedorea_seifrizii)))	Kingia_australis);
((Nypa_fruticans	((((Pseudophoenix_vinifera	Serenoa_repens)	((Phoenix_dactylifera	Sabal_domingensis)	((Orania_palindan	(((((Bactris_major	(Elaeis_guineensis	Elaeis_oleifera))	(Reinhardtia_simplex	(Reinhardtia_paiewonskiana	Reinhardtia_latisecta)))	Attalea_speciosa)	Podococcus_barteri)	((((Leopoldinia_pulchra	Pelagodoxa_henryana)	Geonoma_undata)	Manicaria_saccifera)	((Prestoea_acuminata	Oenocarpus_bataua)	(((Heterospathe_cagayanensis	(Hydriastele_microspadix	Dictyosperma_album))	(Kentiopsis_piersoniorum	(Veitchia_spiralis	Burretiokentia_grandiflora)))	Dypsis_decaryi)))))	(Roystonea_regia	Sclerosperma_profizianum))))	Chamaedorea_seifrizii)	Calamus_caryotoides))	Kingia_australis);
((Nypa_fruticans	(Calamus_caryotoides	(Chamaedorea_seifrizii	((((Phoenix_dactylifera	Sabal_domingensis)	Serenoa_repens)	(((Podococcus_barteri	Orania_palindan)	((Prestoea_acuminata	Oenocarpus_bataua)	((((Hydriastele_microspadix	Dictyosperma_album)	Heterospathe_cagayanensis)	(Burretiokentia_grandiflora	(Veitchia_spiralis	(Leopoldinia_pulchra	Kentiopsis_piersoniorum))))	Dypsis_decaryi)))	((Geonoma_undata	Pelagodoxa_henryana)	(((Reinhardtia_simplex	((Manicaria_saccifera	Reinhardtia_paiewonskiana)	Reinhardtia_latisecta))	Attalea_speciosa)	((Sclerosperma_profizianum	(Roystonea_regia	Bactris_major))	(Elaeis_oleifera	Elaeis_guineensis))))))	Pseudophoenix_vinifera))))	Kingia_australis);
((Nypa_fruticans	(Serenoa_repens	((Sabal_domingensis	(((Podococcus_barteri	(Sclerosperma_profizianum	(Attalea_speciosa	((Elaeis_oleifera	Elaeis_guineensis)	(Reinhardtia_simplex	(Reinhardtia_paiewonskiana	Reinhardtia_latisecta))))))	((Roystonea_regia	Bactris_major)	(Orania_palindan	(((Geonoma_undata	Pelagodoxa_henryana)	Manicaria_saccifera)	((Prestoea_acuminata	Oenocarpus_bataua)	(((Hydriastele_microspadix	(Dictyosperma_album	Heterospathe_cagayanensis))	(Veitchia_spiralis	Kentiopsis_piersoniorum))	((Leopoldinia_pulchra	Burretiokentia_grandiflora)	Dypsis_decaryi)))))))	(Pseudophoenix_vinifera	(Calamus_caryotoides	Chamaedorea_seifrizii))))	Phoenix_dactylifera)))	Kingia_australis);
((Sabal_domingensis	(((Nypa_fruticans	(((Podococcus_barteri	(Attalea_speciosa	((Bactris_major	(Elaeis_oleifera	Elaeis_guineensis))	(Reinhardtia_simplex	(Reinhardtia_paiewonskiana	Reinhardtia_latisecta)))))	(((Geonoma_undata	(Leopoldinia_pulchra	Pelagodoxa_henryana))	Manicaria_saccifera)	((Prestoea_acuminata	Oenocarpus_bataua)	((Veitchia_spiralis	((Heterospathe_cagayanensis	Hydriastele_microspadix)	(Dictyosperma_album	Kentiopsis_piersoniorum)))	(Burretiokentia_grandiflora	Dypsis_decaryi)))))	((Sclerosperma_profizianum	Roystonea_regia)	Orania_palindan)))	(Calamus_caryotoides	Chamaedorea_seifrizii))	((Pseudophoenix_vinifera	Serenoa_repens)	Phoenix_dactylifera)))	Kingia_australis);
((Sabal_domingensis	((((Nypa_fruticans	Calamus_caryotoides)	(Pseudophoenix_vinifera	Serenoa_repens))	(((Sclerosperma_profizianum	Roystonea_regia)	(Orania_palindan	((Podococcus_barteri	(Attalea_speciosa	((Bactris_major	(Elaeis_oleifera	Elaeis_guineensis))	(Reinhardtia_latisecta	(Reinhardtia_simplex	Reinhardtia_paiewonskiana)))))	(((Geonoma_undata	Pelagodoxa_henryana)	Manicaria_saccifera)	((Prestoea_acuminata	Oenocarpus_bataua)	((Leopoldinia_pulchra	((Burretiokentia_grandiflora	Veitchia_spiralis)	(Kentiopsis_piersoniorum	(Hydriastele_microspadix	(Dictyosperma_album	Heterospathe_cagayanensis)))))	Dypsis_decaryi))))))	Chamaedorea_seifrizii))	Phoenix_dactylifera))	Kingia_australis);
((Nypa_fruticans	(Serenoa_repens	(((((Orania_palindan	Podococcus_barteri)	((Attalea_speciosa	((Bactris_major	(Elaeis_oleifera	Elaeis_guineensis))	(Reinhardtia_paiewonskiana	(Reinhardtia_latisecta	Reinhardtia_simplex))))	(((Geonoma_undata	Pelagodoxa_henryana)	Manicaria_saccifera)	(Sclerosperma_profizianum	Roystonea_regia))))	((Prestoea_acuminata	Oenocarpus_bataua)	((Veitchia_spiralis	((Hydriastele_microspadix	Heterospathe_cagayanensis)	(Kentiopsis_piersoniorum	Dictyosperma_album)))	((Leopoldinia_pulchra	Burretiokentia_grandiflora)	Dypsis_decaryi))))	((Calamus_caryotoides	Chamaedorea_seifrizii)	Pseudophoenix_vinifera))	(Phoenix_dactylifera	Sabal_domingensis))))	Kingia_australis);
((Sabal_domingensis	((Phoenix_dactylifera	(((Chamaedorea_seifrizii	Calamus_caryotoides)	(Nypa_fruticans	Serenoa_repens))	((Orania_palindan	Podococcus_barteri)	(((((Reinhardtia_simplex	(Reinhardtia_paiewonskiana	Reinhardtia_latisecta))	(Elaeis_oleifera	Elaeis_guineensis))	(Attalea_speciosa	Leopoldinia_pulchra))	(Bactris_major	(Sclerosperma_profizianum	Roystonea_regia)))	(((Geonoma_undata	Pelagodoxa_henryana)	Manicaria_saccifera)	((((Kentiopsis_piersoniorum	Veitchia_spiralis)	((Hydriastele_microspadix	Heterospathe_cagayanensis)	Dictyosperma_album))	(Burretiokentia_grandiflora	Dypsis_decaryi))	(Prestoea_acuminata	Oenocarpus_bataua)))))))	Pseudophoenix_vinifera))	Kingia_australis);
((((Burretiokentia_grandiflora	Dypsis_decaryi)	(Kentiopsis_piersoniorum	Veitchia_spiralis))	((((Prestoea_acuminata	Oenocarpus_bataua)	Leopoldinia_pulchra)	((((Orania_palindan	Podococcus_barteri)	((((Chamaedorea_seifrizii	Calamus_caryotoides)	(Phoenix_dactylifera	(Pseudophoenix_vinifera	Serenoa_repens)))	Sabal_domingensis)	Nypa_fruticans))	((Reinhardtia_simplex	(Reinhardtia_paiewonskiana	Reinhardtia_latisecta))	((Sclerosperma_profizianum	(Bactris_major	Roystonea_regia))	(Attalea_speciosa	(Elaeis_oleifera	Elaeis_guineensis)))))	((Geonoma_undata	Pelagodoxa_henryana)	Manicaria_saccifera)))	(Heterospathe_cagayanensis	(Dictyosperma_album	Hydriastele_microspadix))))	Kingia_australis);
((Nypa_fruticans	(Serenoa_repens	((((((((Geonoma_undata	Pelagodoxa_henryana)	Manicaria_saccifera)	((Prestoea_acuminata	Oenocarpus_bataua)	((Kentiopsis_piersoniorum	Veitchia_spiralis)	((Dictyosperma_album	Hydriastele_microspadix)	((Heterospathe_cagayanensis	(Burretiokentia_grandiflora	Leopoldinia_pulchra))	Dypsis_decaryi)))))	((Chamaedorea_seifrizii	Podococcus_barteri)	((Attalea_speciosa	((Reinhardtia_simplex	(Reinhardtia_paiewonskiana	Reinhardtia_latisecta))	(Elaeis_oleifera	Elaeis_guineensis)))	(Sclerosperma_profizianum	(Bactris_major	Roystonea_regia)))))	Orania_palindan)	Calamus_caryotoides)	(Sabal_domingensis	Phoenix_dactylifera))	Pseudophoenix_vinifera)))	Kingia_australis);
((Nypa_fruticans	(Serenoa_repens	((((Calamus_caryotoides	(((Sclerosperma_profizianum	Orania_palindan)	(((Geonoma_undata	Pelagodoxa_henryana)	Manicaria_saccifera)	((Prestoea_acuminata	Oenocarpus_bataua)	(Dictyosperma_album	((Leopoldinia_pulchra	((Kentiopsis_piersoniorum	Veitchia_spiralis)	(Dypsis_decaryi	Burretiokentia_grandiflora)))	(Hydriastele_microspadix	Heterospathe_cagayanensis))))))	((Attalea_speciosa	((Bactris_major	Roystonea_regia)	((Reinhardtia_simplex	(Reinhardtia_paiewonskiana	Reinhardtia_latisecta))	(Elaeis_oleifera	Elaeis_guineensis))))	Podococcus_barteri)))	Pseudophoenix_vinifera)	(Sabal_domingensis	Phoenix_dactylifera))	Chamaedorea_seifrizii)))	Kingia_australis);
((Nypa_fruticans	(Serenoa_repens	((Orania_palindan	(((((Geonoma_undata	(Leopoldinia_pulchra	Pelagodoxa_henryana))	Manicaria_saccifera)	((Prestoea_acuminata	Oenocarpus_bataua)	((((Kentiopsis_piersoniorum	(Hydriastele_microspadix	Heterospathe_cagayanensis))	Dictyosperma_album)	Veitchia_spiralis)	(Dypsis_decaryi	Burretiokentia_grandiflora))))	((((Attalea_speciosa	(Reinhardtia_simplex	(Reinhardtia_paiewonskiana	Reinhardtia_latisecta)))	(Calamus_caryotoides	(Elaeis_oleifera	Elaeis_guineensis)))	(Sclerosperma_profizianum	(Bactris_major	Roystonea_regia)))	(Chamaedorea_seifrizii	Podococcus_barteri)))	Pseudophoenix_vinifera))	(Sabal_domingensis	Phoenix_dactylifera))))	Kingia_australis);
