# Supplementary material for: Data supporting the nuclear phylogenomics of the palm subfamily Arecoideae (Arecaceae)
Source: Data Brief. 2016 Mar 2;7:532–6. doi: 10.1016/j.dib.2016.02.063 (PMC4796708; doi:10.1016/j.dib.2016.02.063)
Supplement: Supplementary file 5 — Supplementary material [file mmc5.zip › RAxML_bootstrap.Elaeis_630.raxml.tre]

(((((Prestoea_acuminata	(Oenocarpus_bataua	Oenocarpus_minor))	((Manicaria_saccifera	(Calamus_caryotoides	Geonoma_undata))	(((Roystonea_regia	(((((Chamaedorea_seifrizii	Pseudophoenix_vinifera)	Podococcus_barteri)	Iriartea_deltoidea)	(Orania_palindan	Sclerosperma_profizianum))	((Attalea_speciosa	((Elaeis_guineensis	Elaeis_oleifera)	Bactris_major))	((Reinhardtia_latisecta	Reinhardtia_paiewonskiana)	((Dypsis_decaryi	Reinhardtia_gracilis)	Reinhardtia_simplex)))))	(Phoenix_dactylifera	(Serenoa_repens	Sabal_domingensis)))	(Burretiokentia_grandiflora	((Heterospathe_cagayanensis	(Hydriastele_microspadix	(Veitchia_spiralis	Kentiopsis_piersoniorum)))	Dictyosperma_album)))))	Leopoldinia_pulchra)	Pelagodoxa_henryana)	Kingia_australis);
(((((Prestoea_acuminata	(Oenocarpus_bataua	Oenocarpus_minor))	((Manicaria_saccifera	Geonoma_undata)	(((Roystonea_regia	(((Attalea_speciosa	((Elaeis_guineensis	Elaeis_oleifera)	Bactris_major))	(((Dypsis_decaryi	Reinhardtia_gracilis)	Reinhardtia_simplex)	(Reinhardtia_latisecta	(Reinhardtia_paiewonskiana	Calamus_caryotoides))))	(Phoenix_dactylifera	(Serenoa_repens	Sabal_domingensis))))	((((Chamaedorea_seifrizii	Pseudophoenix_vinifera)	Podococcus_barteri)	Iriartea_deltoidea)	(Orania_palindan	Sclerosperma_profizianum)))	((Heterospathe_cagayanensis	((Burretiokentia_grandiflora	Hydriastele_microspadix)	(Veitchia_spiralis	Kentiopsis_piersoniorum)))	Dictyosperma_album))))	Leopoldinia_pulchra)	Pelagodoxa_henryana)	Kingia_australis);
((((Prestoea_acuminata	(Oenocarpus_bataua	Oenocarpus_minor))	(((Manicaria_saccifera	Geonoma_undata)	(((Chamaedorea_seifrizii	Pseudophoenix_vinifera)	(Iriartea_deltoidea	(Phoenix_dactylifera	(Serenoa_repens	Sabal_domingensis))))	((Dictyosperma_album	((Burretiokentia_grandiflora	Heterospathe_cagayanensis)	(Hydriastele_microspadix	(Veitchia_spiralis	Kentiopsis_piersoniorum))))	(Calamus_caryotoides	((Orania_palindan	(Podococcus_barteri	Sclerosperma_profizianum))	(Roystonea_regia	((Attalea_speciosa	((Elaeis_guineensis	Elaeis_oleifera)	Bactris_major))	(((Dypsis_decaryi	Reinhardtia_gracilis)	Reinhardtia_simplex)	(Reinhardtia_latisecta	Reinhardtia_paiewonskiana)))))))))	Leopoldinia_pulchra))	Pelagodoxa_henryana)	Kingia_australis);
((((((Oenocarpus_bataua	Oenocarpus_minor)	Prestoea_acuminata)	Leopoldinia_pulchra)	((Dictyosperma_album	(Heterospathe_cagayanensis	(Hydriastele_microspadix	(Kentiopsis_piersoniorum	(Veitchia_spiralis	Burretiokentia_grandiflora)))))	((((Chamaedorea_seifrizii	(Calamus_caryotoides	Pseudophoenix_vinifera))	(Iriartea_deltoidea	(Phoenix_dactylifera	(Serenoa_repens	Sabal_domingensis))))	((Orania_palindan	(Podococcus_barteri	Sclerosperma_profizianum))	(Roystonea_regia	((Attalea_speciosa	((Elaeis_guineensis	Elaeis_oleifera)	Bactris_major))	(((Dypsis_decaryi	Reinhardtia_gracilis)	Reinhardtia_simplex)	(Reinhardtia_latisecta	Reinhardtia_paiewonskiana))))))	(Manicaria_saccifera	Geonoma_undata))))	Pelagodoxa_henryana)	Kingia_australis);
(((((Oenocarpus_bataua	Oenocarpus_minor)	Prestoea_acuminata)	(((Dictyosperma_album	(Heterospathe_cagayanensis	((Hydriastele_microspadix	(Burretiokentia_grandiflora	Veitchia_spiralis))	Kentiopsis_piersoniorum)))	(((Phoenix_dactylifera	(Serenoa_repens	Sabal_domingensis))	((((Iriartea_deltoidea	((Chamaedorea_seifrizii	Pseudophoenix_vinifera)	Podococcus_barteri))	Orania_palindan)	Sclerosperma_profizianum)	((Attalea_speciosa	((Elaeis_guineensis	Elaeis_oleifera)	Bactris_major))	(((Dypsis_decaryi	Reinhardtia_gracilis)	Reinhardtia_simplex)	(Reinhardtia_latisecta	Reinhardtia_paiewonskiana)))))	((Roystonea_regia	Manicaria_saccifera)	(Calamus_caryotoides	Geonoma_undata))))	Leopoldinia_pulchra))	Pelagodoxa_henryana)	Kingia_australis);
((((Leopoldinia_pulchra	((Pseudophoenix_vinifera	Iriartea_deltoidea)	(Dictyosperma_album	(Kentiopsis_piersoniorum	(Heterospathe_cagayanensis	(Hydriastele_microspadix	(Burretiokentia_grandiflora	Veitchia_spiralis)))))))	(((Sclerosperma_profizianum	((Podococcus_barteri	Orania_palindan)	((Attalea_speciosa	((Elaeis_guineensis	Elaeis_oleifera)	Bactris_major))	(((Dypsis_decaryi	Reinhardtia_gracilis)	Reinhardtia_simplex)	(Reinhardtia_latisecta	Reinhardtia_paiewonskiana)))))	((((Oenocarpus_bataua	Oenocarpus_minor)	Prestoea_acuminata)	(Chamaedorea_seifrizii	(Phoenix_dactylifera	(Serenoa_repens	Sabal_domingensis))))	Calamus_caryotoides))	(Roystonea_regia	(Geonoma_undata	Manicaria_saccifera))))	Pelagodoxa_henryana)	Kingia_australis);
(((((Oenocarpus_bataua	Oenocarpus_minor)	Prestoea_acuminata)	(((Iriartea_deltoidea	(((Pseudophoenix_vinifera	Chamaedorea_seifrizii)	(((Attalea_speciosa	((Elaeis_guineensis	Elaeis_oleifera)	Bactris_major))	(((Dypsis_decaryi	Reinhardtia_gracilis)	Reinhardtia_simplex)	(Reinhardtia_latisecta	(Calamus_caryotoides	Reinhardtia_paiewonskiana))))	((Serenoa_repens	Sabal_domingensis)	Phoenix_dactylifera)))	(Podococcus_barteri	(Sclerosperma_profizianum	Orania_palindan))))	(((((Hydriastele_microspadix	(Kentiopsis_piersoniorum	(Burretiokentia_grandiflora	Veitchia_spiralis)))	Heterospathe_cagayanensis)	Dictyosperma_album)	Roystonea_regia)	(Geonoma_undata	Manicaria_saccifera)))	Leopoldinia_pulchra))	Pelagodoxa_henryana)	Kingia_australis);
((((((Oenocarpus_bataua	Oenocarpus_minor)	Prestoea_acuminata)	Leopoldinia_pulchra)	((((((Calamus_caryotoides	(Iriartea_deltoidea	Pseudophoenix_vinifera))	Chamaedorea_seifrizii)	((Serenoa_repens	Sabal_domingensis)	Phoenix_dactylifera))	(Roystonea_regia	((Sclerosperma_profizianum	(Orania_palindan	Podococcus_barteri))	((((Elaeis_guineensis	Elaeis_oleifera)	Bactris_major)	Attalea_speciosa)	(((Dypsis_decaryi	Reinhardtia_gracilis)	Reinhardtia_simplex)	(Reinhardtia_latisecta	Reinhardtia_paiewonskiana))))))	(((Hydriastele_microspadix	(Kentiopsis_piersoniorum	(Burretiokentia_grandiflora	Veitchia_spiralis)))	Heterospathe_cagayanensis)	Dictyosperma_album))	(Geonoma_undata	Manicaria_saccifera)))	Pelagodoxa_henryana)	Kingia_australis);
((((((Oenocarpus_bataua	Oenocarpus_minor)	Prestoea_acuminata)	Leopoldinia_pulchra)	((((Hydriastele_microspadix	(Kentiopsis_piersoniorum	(Burretiokentia_grandiflora	Veitchia_spiralis)))	Heterospathe_cagayanensis)	Dictyosperma_album)	((((Pseudophoenix_vinifera	Chamaedorea_seifrizii)	((Serenoa_repens	Sabal_domingensis)	Phoenix_dactylifera))	(((((Elaeis_guineensis	Elaeis_oleifera)	Bactris_major)	Attalea_speciosa)	((Iriartea_deltoidea	((Dypsis_decaryi	Reinhardtia_gracilis)	Reinhardtia_simplex))	(Reinhardtia_latisecta	Reinhardtia_paiewonskiana)))	((Sclerosperma_profizianum	(Orania_palindan	Podococcus_barteri))	Calamus_caryotoides)))	(Roystonea_regia	(Geonoma_undata	Manicaria_saccifera)))))	Pelagodoxa_henryana)	Kingia_australis);
(((((Oenocarpus_bataua	Oenocarpus_minor)	Prestoea_acuminata)	((((Leopoldinia_pulchra	((Pseudophoenix_vinifera	Chamaedorea_seifrizii)	(Iriartea_deltoidea	((Serenoa_repens	Sabal_domingensis)	Phoenix_dactylifera))))	(((((Elaeis_guineensis	Elaeis_oleifera)	Bactris_major)	Attalea_speciosa)	((Calamus_caryotoides	Reinhardtia_simplex)	(Reinhardtia_latisecta	Reinhardtia_paiewonskiana)))	((Dypsis_decaryi	Reinhardtia_gracilis)	(Sclerosperma_profizianum	(Orania_palindan	Podococcus_barteri)))))	(Roystonea_regia	((((Hydriastele_microspadix	(Burretiokentia_grandiflora	Veitchia_spiralis))	Heterospathe_cagayanensis)	Kentiopsis_piersoniorum)	Dictyosperma_album)))	(Geonoma_undata	Manicaria_saccifera)))	Pelagodoxa_henryana)	Kingia_australis);
((((Prestoea_acuminata	(Oenocarpus_bataua	Oenocarpus_minor))	(((Manicaria_saccifera	(((Leopoldinia_pulchra	(Phoenix_dactylifera	(Serenoa_repens	Sabal_domingensis)))	(Pseudophoenix_vinifera	Chamaedorea_seifrizii))	((Orania_palindan	(Sclerosperma_profizianum	Podococcus_barteri))	((Iriartea_deltoidea	((Reinhardtia_simplex	(Dypsis_decaryi	Reinhardtia_gracilis))	(Reinhardtia_paiewonskiana	Reinhardtia_latisecta)))	((Bactris_major	(Elaeis_guineensis	Elaeis_oleifera))	Attalea_speciosa)))))	(Calamus_caryotoides	Geonoma_undata))	(Roystonea_regia	((Heterospathe_cagayanensis	(Hydriastele_microspadix	(Kentiopsis_piersoniorum	(Burretiokentia_grandiflora	Veitchia_spiralis))))	Dictyosperma_album))))	Pelagodoxa_henryana)	Kingia_australis);
((((Iriartea_deltoidea	((Heterospathe_cagayanensis	(Hydriastele_microspadix	(Kentiopsis_piersoniorum	(Burretiokentia_grandiflora	Veitchia_spiralis))))	Dictyosperma_album))	(((Calamus_caryotoides	Pseudophoenix_vinifera)	(((Leopoldinia_pulchra	(Prestoea_acuminata	(Oenocarpus_bataua	Oenocarpus_minor)))	Geonoma_undata)	((Orania_palindan	(Sclerosperma_profizianum	Podococcus_barteri))	Roystonea_regia)))	(Manicaria_saccifera	((((Reinhardtia_simplex	(Dypsis_decaryi	Reinhardtia_gracilis))	(Reinhardtia_paiewonskiana	Reinhardtia_latisecta))	((Bactris_major	(Elaeis_guineensis	Elaeis_oleifera))	Attalea_speciosa))	((Phoenix_dactylifera	(Serenoa_repens	Sabal_domingensis))	Chamaedorea_seifrizii)))))	Pelagodoxa_henryana)	Kingia_australis);
((((Iriartea_deltoidea	(((Prestoea_acuminata	(Oenocarpus_bataua	Oenocarpus_minor))	((Hydriastele_microspadix	(Kentiopsis_piersoniorum	(Burretiokentia_grandiflora	Veitchia_spiralis)))	(Heterospathe_cagayanensis	Dictyosperma_album)))	((Chamaedorea_seifrizii	(((Orania_palindan	(Sclerosperma_profizianum	Podococcus_barteri))	((Roystonea_regia	(((Reinhardtia_simplex	(Dypsis_decaryi	Reinhardtia_gracilis))	(Reinhardtia_paiewonskiana	Reinhardtia_latisecta))	((Bactris_major	(Elaeis_guineensis	Elaeis_oleifera))	Attalea_speciosa)))	(Pseudophoenix_vinifera	(Phoenix_dactylifera	(Serenoa_repens	Sabal_domingensis)))))	Calamus_caryotoides))	(Geonoma_undata	Manicaria_saccifera))))	Leopoldinia_pulchra)	Pelagodoxa_henryana)	Kingia_australis);
((((Prestoea_acuminata	(Leopoldinia_pulchra	(Oenocarpus_bataua	Oenocarpus_minor)))	(((Dictyosperma_album	(Heterospathe_cagayanensis	((Calamus_caryotoides	Hydriastele_microspadix)	(Kentiopsis_piersoniorum	(Burretiokentia_grandiflora	Veitchia_spiralis)))))	(((Chamaedorea_seifrizii	(Iriartea_deltoidea	Pseudophoenix_vinifera))	(Phoenix_dactylifera	(Serenoa_repens	Sabal_domingensis)))	((Roystonea_regia	(Orania_palindan	(Sclerosperma_profizianum	Podococcus_barteri)))	(((Reinhardtia_simplex	(Dypsis_decaryi	Reinhardtia_gracilis))	(Reinhardtia_paiewonskiana	Reinhardtia_latisecta))	((Bactris_major	(Elaeis_guineensis	Elaeis_oleifera))	Attalea_speciosa)))))	(Manicaria_saccifera	Geonoma_undata)))	Pelagodoxa_henryana)	Kingia_australis);
(((Geonoma_undata	((Prestoea_acuminata	(Oenocarpus_bataua	Oenocarpus_minor))	((((Iriartea_deltoidea	(Dictyosperma_album	(Heterospathe_cagayanensis	(Hydriastele_microspadix	(Veitchia_spiralis	(Kentiopsis_piersoniorum	Burretiokentia_grandiflora))))))	Roystonea_regia)	(Manicaria_saccifera	(((Chamaedorea_seifrizii	Pseudophoenix_vinifera)	(Leopoldinia_pulchra	(Phoenix_dactylifera	(Serenoa_repens	Sabal_domingensis))))	((Reinhardtia_simplex	(Reinhardtia_paiewonskiana	Reinhardtia_latisecta))	((Bactris_major	(Elaeis_guineensis	Elaeis_oleifera))	Attalea_speciosa)))))	((Dypsis_decaryi	Reinhardtia_gracilis)	((Calamus_caryotoides	Orania_palindan)	(Sclerosperma_profizianum	Podococcus_barteri))))))	Pelagodoxa_henryana)	Kingia_australis);
((((((((Kentiopsis_piersoniorum	Burretiokentia_grandiflora)	((Hydriastele_microspadix	(Heterospathe_cagayanensis	Dictyosperma_album))	Veitchia_spiralis))	Roystonea_regia)	(Prestoea_acuminata	(Oenocarpus_bataua	Oenocarpus_minor)))	(Manicaria_saccifera	Geonoma_undata))	(((Leopoldinia_pulchra	(((Calamus_caryotoides	(Iriartea_deltoidea	Pseudophoenix_vinifera))	Chamaedorea_seifrizii)	(Phoenix_dactylifera	(Serenoa_repens	Sabal_domingensis))))	((((Dypsis_decaryi	Reinhardtia_gracilis)	Reinhardtia_simplex)	(Reinhardtia_paiewonskiana	Reinhardtia_latisecta))	((Bactris_major	(Elaeis_guineensis	Elaeis_oleifera))	Attalea_speciosa)))	(Orania_palindan	(Podococcus_barteri	Sclerosperma_profizianum))))	Pelagodoxa_henryana)	Kingia_australis);
(((((((Leopoldinia_pulchra	(Roystonea_regia	(Manicaria_saccifera	Geonoma_undata)))	((Prestoea_acuminata	(Oenocarpus_bataua	Oenocarpus_minor))	(Calamus_caryotoides	(Podococcus_barteri	((Pseudophoenix_vinifera	Sclerosperma_profizianum)	Orania_palindan)))))	((((Kentiopsis_piersoniorum	(Hydriastele_microspadix	Burretiokentia_grandiflora))	Veitchia_spiralis)	Heterospathe_cagayanensis)	Dictyosperma_album))	((Chamaedorea_seifrizii	(Phoenix_dactylifera	(Serenoa_repens	Sabal_domingensis)))	Iriartea_deltoidea))	((((Dypsis_decaryi	Reinhardtia_gracilis)	Reinhardtia_simplex)	(Reinhardtia_paiewonskiana	Reinhardtia_latisecta))	((Bactris_major	(Elaeis_guineensis	Elaeis_oleifera))	Attalea_speciosa)))	Pelagodoxa_henryana)	Kingia_australis);
((((Prestoea_acuminata	(Oenocarpus_bataua	Oenocarpus_minor))	((((Heterospathe_cagayanensis	((Calamus_caryotoides	Hydriastele_microspadix)	(Kentiopsis_piersoniorum	(Burretiokentia_grandiflora	Veitchia_spiralis))))	Dictyosperma_album)	(((((Phoenix_dactylifera	(Serenoa_repens	Sabal_domingensis))	(Chamaedorea_seifrizii	Pseudophoenix_vinifera))	((Podococcus_barteri	(Sclerosperma_profizianum	Orania_palindan))	(Iriartea_deltoidea	((((Dypsis_decaryi	Reinhardtia_gracilis)	Reinhardtia_simplex)	(Reinhardtia_paiewonskiana	Reinhardtia_latisecta))	((Bactris_major	(Elaeis_guineensis	Elaeis_oleifera))	Attalea_speciosa)))))	Roystonea_regia)	(Manicaria_saccifera	Geonoma_undata)))	Leopoldinia_pulchra))	Pelagodoxa_henryana)	Kingia_australis);
((((Prestoea_acuminata	(Oenocarpus_bataua	Oenocarpus_minor))	((((((Kentiopsis_piersoniorum	Burretiokentia_grandiflora)	((Veitchia_spiralis	Heterospathe_cagayanensis)	Hydriastele_microspadix))	Dictyosperma_album)	(((Phoenix_dactylifera	(Serenoa_repens	Sabal_domingensis))	((Chamaedorea_seifrizii	(Calamus_caryotoides	Pseudophoenix_vinifera))	Iriartea_deltoidea))	(Roystonea_regia	(((((Dypsis_decaryi	Reinhardtia_gracilis)	Reinhardtia_simplex)	(Reinhardtia_paiewonskiana	Reinhardtia_latisecta))	((Bactris_major	(Elaeis_guineensis	Elaeis_oleifera))	Attalea_speciosa))	(Orania_palindan	(Podococcus_barteri	Sclerosperma_profizianum))))))	(Manicaria_saccifera	Geonoma_undata))	Leopoldinia_pulchra))	Pelagodoxa_henryana)	Kingia_australis);
((((((Prestoea_acuminata	(Oenocarpus_bataua	Oenocarpus_minor))	(((Leopoldinia_pulchra	(((Phoenix_dactylifera	Sabal_domingensis)	Serenoa_repens)	(Chamaedorea_seifrizii	Pseudophoenix_vinifera)))	(Roystonea_regia	(Iriartea_deltoidea	(((((Dypsis_decaryi	Reinhardtia_gracilis)	Reinhardtia_simplex)	(Reinhardtia_paiewonskiana	Reinhardtia_latisecta))	((Bactris_major	(Elaeis_guineensis	Elaeis_oleifera))	Attalea_speciosa))	(Orania_palindan	((Calamus_caryotoides	Podococcus_barteri)	Sclerosperma_profizianum))))))	Manicaria_saccifera))	((Kentiopsis_piersoniorum	Burretiokentia_grandiflora)	(((Veitchia_spiralis	Heterospathe_cagayanensis)	Hydriastele_microspadix)	Dictyosperma_album)))	Geonoma_undata)	Pelagodoxa_henryana)	Kingia_australis);
((Pelagodoxa_henryana	(((Chamaedorea_seifrizii	(Calamus_caryotoides	Pseudophoenix_vinifera))	(Geonoma_undata	((Oenocarpus_minor	Oenocarpus_bataua)	Prestoea_acuminata)))	((((Iriartea_deltoidea	Leopoldinia_pulchra)	(Dictyosperma_album	((Burretiokentia_grandiflora	Kentiopsis_piersoniorum)	(Heterospathe_cagayanensis	(Hydriastele_microspadix	Veitchia_spiralis)))))	(((Sclerosperma_profizianum	(Podococcus_barteri	Orania_palindan))	(Roystonea_regia	(((Reinhardtia_latisecta	Reinhardtia_paiewonskiana)	((Reinhardtia_gracilis	Dypsis_decaryi)	Reinhardtia_simplex))	(Attalea_speciosa	(Bactris_major	(Elaeis_oleifera	Elaeis_guineensis))))))	(Sabal_domingensis	(Phoenix_dactylifera	Serenoa_repens))))	Manicaria_saccifera)))	Kingia_australis);
((Pelagodoxa_henryana	((((Dypsis_decaryi	(Dictyosperma_album	(Heterospathe_cagayanensis	(((Burretiokentia_grandiflora	Hydriastele_microspadix)	Kentiopsis_piersoniorum)	Veitchia_spiralis))))	(((((Reinhardtia_latisecta	Reinhardtia_paiewonskiana)	(Reinhardtia_gracilis	Reinhardtia_simplex))	(Attalea_speciosa	(Bactris_major	(Elaeis_oleifera	Elaeis_guineensis))))	(((Orania_palindan	((Chamaedorea_seifrizii	(Calamus_caryotoides	Pseudophoenix_vinifera))	(Iriartea_deltoidea	Podococcus_barteri)))	Sclerosperma_profizianum)	Roystonea_regia))	(Sabal_domingensis	(Phoenix_dactylifera	Serenoa_repens))))	(Geonoma_undata	Manicaria_saccifera))	(((Oenocarpus_minor	Oenocarpus_bataua)	Prestoea_acuminata)	Leopoldinia_pulchra)))	Kingia_australis);
((Pelagodoxa_henryana	((((((((Bactris_major	(Elaeis_oleifera	Elaeis_guineensis))	(((Reinhardtia_latisecta	Reinhardtia_paiewonskiana)	(Reinhardtia_gracilis	Reinhardtia_simplex))	Attalea_speciosa))	Roystonea_regia)	((Podococcus_barteri	Orania_palindan)	Sclerosperma_profizianum))	((Iriartea_deltoidea	(Chamaedorea_seifrizii	(Calamus_caryotoides	Pseudophoenix_vinifera)))	(Phoenix_dactylifera	(Serenoa_repens	Sabal_domingensis))))	(Geonoma_undata	Manicaria_saccifera))	((Oenocarpus_minor	Oenocarpus_bataua)	Prestoea_acuminata))	(Leopoldinia_pulchra	(Dypsis_decaryi	(Dictyosperma_album	(Heterospathe_cagayanensis	(((Burretiokentia_grandiflora	Hydriastele_microspadix)	Kentiopsis_piersoniorum)	Veitchia_spiralis)))))))	Kingia_australis);
((Pelagodoxa_henryana	((Roystonea_regia	(((Dictyosperma_album	((Heterospathe_cagayanensis	(Hydriastele_microspadix	Veitchia_spiralis))	Kentiopsis_piersoniorum))	(Burretiokentia_grandiflora	Iriartea_deltoidea))	((Oenocarpus_minor	Oenocarpus_bataua)	Prestoea_acuminata)))	((Leopoldinia_pulchra	(((((Chamaedorea_seifrizii	(Calamus_caryotoides	Pseudophoenix_vinifera))	Podococcus_barteri)	Orania_palindan)	Sclerosperma_profizianum)	((Phoenix_dactylifera	(Serenoa_repens	Sabal_domingensis))	(((Reinhardtia_latisecta	Reinhardtia_paiewonskiana)	((Dypsis_decaryi	Reinhardtia_gracilis)	Reinhardtia_simplex))	(Attalea_speciosa	(Bactris_major	(Elaeis_oleifera	Elaeis_guineensis)))))))	(Geonoma_undata	Manicaria_saccifera))))	Kingia_australis);
((Pelagodoxa_henryana	(((((Hydriastele_microspadix	((Burretiokentia_grandiflora	Kentiopsis_piersoniorum)	Veitchia_spiralis))	Heterospathe_cagayanensis)	Dictyosperma_album)	((Oenocarpus_minor	Oenocarpus_bataua)	Prestoea_acuminata))	(((Geonoma_undata	Manicaria_saccifera)	((((((Calamus_caryotoides	Pseudophoenix_vinifera)	Iriartea_deltoidea)	(Chamaedorea_seifrizii	Podococcus_barteri))	Orania_palindan)	Sclerosperma_profizianum)	(((Reinhardtia_latisecta	Reinhardtia_paiewonskiana)	((Dypsis_decaryi	Reinhardtia_gracilis)	Reinhardtia_simplex))	(Roystonea_regia	((Phoenix_dactylifera	(Serenoa_repens	Sabal_domingensis))	(Attalea_speciosa	(Bactris_major	(Elaeis_oleifera	Elaeis_guineensis))))))))	Leopoldinia_pulchra)))	Kingia_australis);
((Pelagodoxa_henryana	(((((Geonoma_undata	Manicaria_saccifera)	(((Calamus_caryotoides	(Sclerosperma_profizianum	(Orania_palindan	Podococcus_barteri)))	((Iriartea_deltoidea	((Chamaedorea_seifrizii	Pseudophoenix_vinifera)	(Phoenix_dactylifera	(Serenoa_repens	Sabal_domingensis))))	((Attalea_speciosa	(Bactris_major	(Elaeis_oleifera	Elaeis_guineensis)))	((Reinhardtia_simplex	(Dypsis_decaryi	Reinhardtia_gracilis))	(Reinhardtia_latisecta	Reinhardtia_paiewonskiana)))))	Roystonea_regia))	((((Kentiopsis_piersoniorum	(Burretiokentia_grandiflora	Hydriastele_microspadix))	Veitchia_spiralis)	Heterospathe_cagayanensis)	Dictyosperma_album))	((Oenocarpus_minor	Oenocarpus_bataua)	Prestoea_acuminata))	Leopoldinia_pulchra))	Kingia_australis);
((Pelagodoxa_henryana	(((((Geonoma_undata	Manicaria_saccifera)	(((Chamaedorea_seifrizii	(Calamus_caryotoides	Pseudophoenix_vinifera))	(Sclerosperma_profizianum	(Podococcus_barteri	Orania_palindan)))	((Phoenix_dactylifera	(Serenoa_repens	Sabal_domingensis))	((Attalea_speciosa	(Bactris_major	(Elaeis_oleifera	Elaeis_guineensis)))	((Reinhardtia_simplex	(Dypsis_decaryi	Reinhardtia_gracilis))	(Reinhardtia_latisecta	Reinhardtia_paiewonskiana))))))	(Roystonea_regia	(Iriartea_deltoidea	((((Hydriastele_microspadix	(Heterospathe_cagayanensis	Veitchia_spiralis))	Burretiokentia_grandiflora)	Kentiopsis_piersoniorum)	Dictyosperma_album))))	((Oenocarpus_minor	Oenocarpus_bataua)	Prestoea_acuminata))	Leopoldinia_pulchra))	Kingia_australis);
((Pelagodoxa_henryana	((Manicaria_saccifera	((Iriartea_deltoidea	(Leopoldinia_pulchra	(((Veitchia_spiralis	(Burretiokentia_grandiflora	Kentiopsis_piersoniorum))	Hydriastele_microspadix)	(Dictyosperma_album	Heterospathe_cagayanensis))))	((Geonoma_undata	(Chamaedorea_seifrizii	(Calamus_caryotoides	Pseudophoenix_vinifera)))	(((((Attalea_speciosa	(Bactris_major	(Elaeis_oleifera	Elaeis_guineensis)))	((Reinhardtia_simplex	(Dypsis_decaryi	Reinhardtia_gracilis))	(Reinhardtia_latisecta	Reinhardtia_paiewonskiana)))	Roystonea_regia)	((Orania_palindan	Podococcus_barteri)	Sclerosperma_profizianum))	((Oenocarpus_minor	Oenocarpus_bataua)	Prestoea_acuminata)))))	(Serenoa_repens	(Sabal_domingensis	Phoenix_dactylifera))))	Kingia_australis);
((Pelagodoxa_henryana	((Roystonea_regia	(((Kentiopsis_piersoniorum	(Burretiokentia_grandiflora	Veitchia_spiralis))	Hydriastele_microspadix)	(Dictyosperma_album	Heterospathe_cagayanensis)))	((Leopoldinia_pulchra	Manicaria_saccifera)	(((((Calamus_caryotoides	Pseudophoenix_vinifera)	Chamaedorea_seifrizii)	(Sabal_domingensis	(Phoenix_dactylifera	Serenoa_repens)))	(Geonoma_undata	((Oenocarpus_minor	Oenocarpus_bataua)	Prestoea_acuminata)))	(((Attalea_speciosa	(Bactris_major	(Elaeis_oleifera	Elaeis_guineensis)))	(Iriartea_deltoidea	((Reinhardtia_simplex	(Dypsis_decaryi	Reinhardtia_gracilis))	(Reinhardtia_latisecta	Reinhardtia_paiewonskiana))))	((Orania_palindan	Podococcus_barteri)	Sclerosperma_profizianum))))))	Kingia_australis);
((Pelagodoxa_henryana	(((Oenocarpus_minor	Oenocarpus_bataua)	Prestoea_acuminata)	(((((Geonoma_undata	Manicaria_saccifera)	Roystonea_regia)	((Veitchia_spiralis	(((Dictyosperma_album	Hydriastele_microspadix)	Heterospathe_cagayanensis)	Burretiokentia_grandiflora))	Kentiopsis_piersoniorum))	((Iriartea_deltoidea	(((Attalea_speciosa	(Bactris_major	(Elaeis_oleifera	Elaeis_guineensis)))	((Reinhardtia_simplex	(Dypsis_decaryi	Reinhardtia_gracilis))	(Reinhardtia_latisecta	Reinhardtia_paiewonskiana)))	((Orania_palindan	Podococcus_barteri)	Sclerosperma_profizianum)))	(((Calamus_caryotoides	Pseudophoenix_vinifera)	Chamaedorea_seifrizii)	(Sabal_domingensis	(Phoenix_dactylifera	Serenoa_repens)))))	Leopoldinia_pulchra)))	Kingia_australis);
((((Prestoea_acuminata	(Oenocarpus_bataua	Oenocarpus_minor))	((((Roystonea_regia	((((Iriartea_deltoidea	((Calamus_caryotoides	Pseudophoenix_vinifera)	Chamaedorea_seifrizii))	((Sabal_domingensis	Serenoa_repens)	Phoenix_dactylifera))	((Attalea_speciosa	((Elaeis_guineensis	Elaeis_oleifera)	Bactris_major))	((Reinhardtia_paiewonskiana	Reinhardtia_latisecta)	((Reinhardtia_gracilis	Dypsis_decaryi)	Reinhardtia_simplex))))	((Podococcus_barteri	Orania_palindan)	Sclerosperma_profizianum)))	(Geonoma_undata	Manicaria_saccifera))	(Dictyosperma_album	(Heterospathe_cagayanensis	((Kentiopsis_piersoniorum	Hydriastele_microspadix)	(Burretiokentia_grandiflora	Veitchia_spiralis)))))	Leopoldinia_pulchra))	Pelagodoxa_henryana)	Kingia_australis);
((((Prestoea_acuminata	(Oenocarpus_bataua	Oenocarpus_minor))	(((Calamus_caryotoides	Geonoma_undata)	Manicaria_saccifera)	((((Podococcus_barteri	Orania_palindan)	Sclerosperma_profizianum)	(Leopoldinia_pulchra	((((Iriartea_deltoidea	Pseudophoenix_vinifera)	Chamaedorea_seifrizii)	((Sabal_domingensis	Serenoa_repens)	Phoenix_dactylifera))	((Attalea_speciosa	((Elaeis_guineensis	Elaeis_oleifera)	Bactris_major))	((Reinhardtia_paiewonskiana	Reinhardtia_latisecta)	((Reinhardtia_gracilis	Dypsis_decaryi)	Reinhardtia_simplex))))))	(Roystonea_regia	(Kentiopsis_piersoniorum	((Burretiokentia_grandiflora	Veitchia_spiralis)	((Hydriastele_microspadix	Heterospathe_cagayanensis)	Dictyosperma_album)))))))	Pelagodoxa_henryana)	Kingia_australis);
((((Prestoea_acuminata	(Oenocarpus_bataua	Oenocarpus_minor))	((Geonoma_undata	Manicaria_saccifera)	(((((Podococcus_barteri	Orania_palindan)	Sclerosperma_profizianum)	((Attalea_speciosa	((Elaeis_guineensis	Elaeis_oleifera)	Bactris_major))	((Reinhardtia_paiewonskiana	Reinhardtia_latisecta)	((Reinhardtia_gracilis	Dypsis_decaryi)	Reinhardtia_simplex))))	(Leopoldinia_pulchra	(((Calamus_caryotoides	(Iriartea_deltoidea	Pseudophoenix_vinifera))	Chamaedorea_seifrizii)	((Sabal_domingensis	Serenoa_repens)	Phoenix_dactylifera))))	(Roystonea_regia	(Dictyosperma_album	(Heterospathe_cagayanensis	((Burretiokentia_grandiflora	Hydriastele_microspadix)	(Kentiopsis_piersoniorum	Veitchia_spiralis))))))))	Pelagodoxa_henryana)	Kingia_australis);
((((((Manicaria_saccifera	Geonoma_undata)	(((Orania_palindan	(Sclerosperma_profizianum	Podococcus_barteri))	(Iriartea_deltoidea	((Attalea_speciosa	((Elaeis_guineensis	Elaeis_oleifera)	Bactris_major))	((Reinhardtia_paiewonskiana	Reinhardtia_latisecta)	((Reinhardtia_gracilis	Dypsis_decaryi)	Reinhardtia_simplex)))))	(((Calamus_caryotoides	Pseudophoenix_vinifera)	Chamaedorea_seifrizii)	(Leopoldinia_pulchra	((Sabal_domingensis	Serenoa_repens)	Phoenix_dactylifera)))))	(Prestoea_acuminata	(Oenocarpus_bataua	Oenocarpus_minor)))	(Roystonea_regia	(Dictyosperma_album	(Heterospathe_cagayanensis	(((Kentiopsis_piersoniorum	Burretiokentia_grandiflora)	Veitchia_spiralis)	Hydriastele_microspadix)))))	Pelagodoxa_henryana)	Kingia_australis);
(((((((Roystonea_regia	((Orania_palindan	(Sclerosperma_profizianum	Podococcus_barteri))	((Attalea_speciosa	((Elaeis_guineensis	Elaeis_oleifera)	Bactris_major))	((Reinhardtia_paiewonskiana	Reinhardtia_latisecta)	((Reinhardtia_gracilis	Dypsis_decaryi)	Reinhardtia_simplex)))))	(((Iriartea_deltoidea	Pseudophoenix_vinifera)	Chamaedorea_seifrizii)	(Leopoldinia_pulchra	((Sabal_domingensis	Serenoa_repens)	Phoenix_dactylifera))))	(Dictyosperma_album	(Heterospathe_cagayanensis	((Burretiokentia_grandiflora	Hydriastele_microspadix)	(Veitchia_spiralis	Kentiopsis_piersoniorum)))))	(Manicaria_saccifera	(Calamus_caryotoides	Geonoma_undata)))	(Prestoea_acuminata	(Oenocarpus_bataua	Oenocarpus_minor)))	Pelagodoxa_henryana)	Kingia_australis);
(((((Prestoea_acuminata	(Oenocarpus_bataua	Oenocarpus_minor))	(Roystonea_regia	(Dictyosperma_album	(Heterospathe_cagayanensis	(((Kentiopsis_piersoniorum	Burretiokentia_grandiflora)	Veitchia_spiralis)	Hydriastele_microspadix)))))	(Leopoldinia_pulchra	((((Orania_palindan	(Sclerosperma_profizianum	((Chamaedorea_seifrizii	(Calamus_caryotoides	(Iriartea_deltoidea	Pseudophoenix_vinifera)))	Podococcus_barteri)))	((Attalea_speciosa	((Elaeis_guineensis	Elaeis_oleifera)	Bactris_major))	((Reinhardtia_paiewonskiana	Reinhardtia_latisecta)	((Reinhardtia_gracilis	Dypsis_decaryi)	Reinhardtia_simplex))))	((Sabal_domingensis	Serenoa_repens)	Phoenix_dactylifera))	(Manicaria_saccifera	Geonoma_undata))))	Pelagodoxa_henryana)	Kingia_australis);
((((Prestoea_acuminata	(Oenocarpus_bataua	Oenocarpus_minor))	((Manicaria_saccifera	Geonoma_undata)	((Roystonea_regia	(Dictyosperma_album	((Burretiokentia_grandiflora	(Hydriastele_microspadix	(Heterospathe_cagayanensis	Veitchia_spiralis)))	Kentiopsis_piersoniorum)))	((((Chamaedorea_seifrizii	(Calamus_caryotoides	(Iriartea_deltoidea	Pseudophoenix_vinifera)))	((Attalea_speciosa	((Elaeis_guineensis	Elaeis_oleifera)	Bactris_major))	((Reinhardtia_paiewonskiana	Reinhardtia_latisecta)	((Reinhardtia_gracilis	Dypsis_decaryi)	Reinhardtia_simplex))))	(Leopoldinia_pulchra	((Sabal_domingensis	Serenoa_repens)	Phoenix_dactylifera)))	((Sclerosperma_profizianum	Orania_palindan)	Podococcus_barteri)))))	Pelagodoxa_henryana)	Kingia_australis);
((((Prestoea_acuminata	(Oenocarpus_bataua	Oenocarpus_minor))	(Leopoldinia_pulchra	(Geonoma_undata	((Roystonea_regia	(Dictyosperma_album	(((Burretiokentia_grandiflora	(Iriartea_deltoidea	Hydriastele_microspadix))	(Veitchia_spiralis	Kentiopsis_piersoniorum))	Heterospathe_cagayanensis)))	(Manicaria_saccifera	((((Attalea_speciosa	((Elaeis_guineensis	Elaeis_oleifera)	Bactris_major))	((Reinhardtia_paiewonskiana	Reinhardtia_latisecta)	((Reinhardtia_gracilis	Dypsis_decaryi)	Reinhardtia_simplex)))	(((Calamus_caryotoides	Pseudophoenix_vinifera)	Chamaedorea_seifrizii)	((Sabal_domingensis	Serenoa_repens)	Phoenix_dactylifera)))	((Sclerosperma_profizianum	Orania_palindan)	Podococcus_barteri)))))))	Pelagodoxa_henryana)	Kingia_australis);
(((((Prestoea_acuminata	(Oenocarpus_bataua	Oenocarpus_minor))	Leopoldinia_pulchra)	((Manicaria_saccifera	(Calamus_caryotoides	Geonoma_undata))	(((Pseudophoenix_vinifera	Chamaedorea_seifrizii)	((Sabal_domingensis	Serenoa_repens)	Phoenix_dactylifera))	((Dictyosperma_album	((((Kentiopsis_piersoniorum	Burretiokentia_grandiflora)	Veitchia_spiralis)	Hydriastele_microspadix)	Heterospathe_cagayanensis))	(Roystonea_regia	(Iriartea_deltoidea	(((Attalea_speciosa	((Elaeis_guineensis	Elaeis_oleifera)	Bactris_major))	((Reinhardtia_paiewonskiana	Reinhardtia_latisecta)	((Reinhardtia_gracilis	Dypsis_decaryi)	Reinhardtia_simplex)))	((Podococcus_barteri	Sclerosperma_profizianum)	Orania_palindan))))))))	Pelagodoxa_henryana)	Kingia_australis);
(((((Attalea_speciosa	((Elaeis_guineensis	Elaeis_oleifera)	Bactris_major))	((Reinhardtia_paiewonskiana	Reinhardtia_latisecta)	((Reinhardtia_gracilis	Dypsis_decaryi)	Reinhardtia_simplex)))	(((((Calamus_caryotoides	Pseudophoenix_vinifera)	Chamaedorea_seifrizii)	(Serenoa_repens	(Phoenix_dactylifera	Sabal_domingensis)))	Iriartea_deltoidea)	(((Manicaria_saccifera	Geonoma_undata)	((Dictyosperma_album	((((Kentiopsis_piersoniorum	Burretiokentia_grandiflora)	Veitchia_spiralis)	Hydriastele_microspadix)	Heterospathe_cagayanensis))	Roystonea_regia))	((Leopoldinia_pulchra	(Prestoea_acuminata	(Oenocarpus_bataua	Oenocarpus_minor)))	((Podococcus_barteri	Sclerosperma_profizianum)	Orania_palindan)))))	Pelagodoxa_henryana)	Kingia_australis);
(((((((Podococcus_barteri	(Sclerosperma_profizianum	Orania_palindan))	(Chamaedorea_seifrizii	(Calamus_caryotoides	Pseudophoenix_vinifera)))	((((((Heterospathe_cagayanensis	Veitchia_spiralis)	Hydriastele_microspadix)	(Burretiokentia_grandiflora	Kentiopsis_piersoniorum))	(Iriartea_deltoidea	Dictyosperma_album))	((Roystonea_regia	(((Bactris_major	(Elaeis_guineensis	Elaeis_oleifera))	Attalea_speciosa)	((Reinhardtia_latisecta	Reinhardtia_paiewonskiana)	(Reinhardtia_simplex	(Reinhardtia_gracilis	Dypsis_decaryi)))))	((Serenoa_repens	Sabal_domingensis)	Phoenix_dactylifera)))	(Geonoma_undata	Manicaria_saccifera)))	Leopoldinia_pulchra)	((Oenocarpus_minor	Oenocarpus_bataua)	Prestoea_acuminata))	Pelagodoxa_henryana)	Kingia_australis);
(((Leopoldinia_pulchra	(((((((Bactris_major	(Elaeis_guineensis	Elaeis_oleifera))	Attalea_speciosa)	(Iriartea_deltoidea	(((Calamus_caryotoides	Reinhardtia_latisecta)	Reinhardtia_paiewonskiana)	(Reinhardtia_simplex	(Reinhardtia_gracilis	Dypsis_decaryi)))))	(((Podococcus_barteri	Sclerosperma_profizianum)	Orania_palindan)	(Chamaedorea_seifrizii	Pseudophoenix_vinifera)))	((Serenoa_repens	Sabal_domingensis)	Phoenix_dactylifera))	((Roystonea_regia	(Dictyosperma_album	((((Burretiokentia_grandiflora	Veitchia_spiralis)	Kentiopsis_piersoniorum)	Hydriastele_microspadix)	Heterospathe_cagayanensis)))	(Geonoma_undata	Manicaria_saccifera)))	((Oenocarpus_minor	Oenocarpus_bataua)	Prestoea_acuminata)))	Pelagodoxa_henryana)	Kingia_australis);
(((((Oenocarpus_minor	Oenocarpus_bataua)	Prestoea_acuminata)	(((((((Serenoa_repens	Sabal_domingensis)	Phoenix_dactylifera)	(((((Reinhardtia_latisecta	Reinhardtia_paiewonskiana)	(Reinhardtia_simplex	(Reinhardtia_gracilis	Dypsis_decaryi)))	(Bactris_major	(Elaeis_guineensis	Elaeis_oleifera)))	Attalea_speciosa)	((Iriartea_deltoidea	((Podococcus_barteri	Sclerosperma_profizianum)	Orania_palindan))	(Chamaedorea_seifrizii	(Calamus_caryotoides	Pseudophoenix_vinifera)))))	(Leopoldinia_pulchra	Manicaria_saccifera))	Geonoma_undata)	Roystonea_regia)	(Veitchia_spiralis	((Hydriastele_microspadix	((Burretiokentia_grandiflora	Kentiopsis_piersoniorum)	Dictyosperma_album))	Heterospathe_cagayanensis))))	Pelagodoxa_henryana)	Kingia_australis);
((((((((Chamaedorea_seifrizii	((Iriartea_deltoidea	Pseudophoenix_vinifera)	Calamus_caryotoides))	((Serenoa_repens	Sabal_domingensis)	Phoenix_dactylifera))	(Roystonea_regia	((((Elaeis_guineensis	Elaeis_oleifera)	(Attalea_speciosa	((Reinhardtia_latisecta	Reinhardtia_paiewonskiana)	(Reinhardtia_simplex	(Reinhardtia_gracilis	Dypsis_decaryi)))))	Bactris_major)	((Sclerosperma_profizianum	Podococcus_barteri)	Orania_palindan))))	((Heterospathe_cagayanensis	Dictyosperma_album)	(Hydriastele_microspadix	(Veitchia_spiralis	(Burretiokentia_grandiflora	Kentiopsis_piersoniorum)))))	(Geonoma_undata	Manicaria_saccifera))	(Leopoldinia_pulchra	((Oenocarpus_minor	Oenocarpus_bataua)	Prestoea_acuminata)))	Pelagodoxa_henryana)	Kingia_australis);
((((((Chamaedorea_seifrizii	((Pseudophoenix_vinifera	Calamus_caryotoides)	Iriartea_deltoidea))	((Serenoa_repens	Sabal_domingensis)	Phoenix_dactylifera))	((Attalea_speciosa	(Bactris_major	(Elaeis_guineensis	Elaeis_oleifera)))	((Reinhardtia_latisecta	Reinhardtia_paiewonskiana)	(Reinhardtia_simplex	(Reinhardtia_gracilis	Dypsis_decaryi)))))	((Manicaria_saccifera	(Dictyosperma_album	((Hydriastele_microspadix	(Kentiopsis_piersoniorum	(Veitchia_spiralis	Burretiokentia_grandiflora)))	Heterospathe_cagayanensis)))	(Leopoldinia_pulchra	(Roystonea_regia	(((Sclerosperma_profizianum	Podococcus_barteri)	Orania_palindan)	(Geonoma_undata	((Oenocarpus_minor	Oenocarpus_bataua)	Prestoea_acuminata)))))))	Pelagodoxa_henryana)	Kingia_australis);
(((Geonoma_undata	((Roystonea_regia	((Iriartea_deltoidea	Dictyosperma_album)	((Hydriastele_microspadix	(Kentiopsis_piersoniorum	(Veitchia_spiralis	Burretiokentia_grandiflora)))	Heterospathe_cagayanensis)))	((Manicaria_saccifera	(((Sclerosperma_profizianum	((Chamaedorea_seifrizii	(Pseudophoenix_vinifera	Calamus_caryotoides))	Podococcus_barteri))	Orania_palindan)	((Leopoldinia_pulchra	((Serenoa_repens	Sabal_domingensis)	Phoenix_dactylifera))	((Attalea_speciosa	(Bactris_major	(Elaeis_guineensis	Elaeis_oleifera)))	((Reinhardtia_latisecta	Reinhardtia_paiewonskiana)	(Reinhardtia_simplex	(Reinhardtia_gracilis	Dypsis_decaryi)))))))	((Oenocarpus_minor	Oenocarpus_bataua)	Prestoea_acuminata))))	Pelagodoxa_henryana)	Kingia_australis);
(((((Geonoma_undata	Manicaria_saccifera)	(((Podococcus_barteri	Orania_palindan)	Sclerosperma_profizianum)	(((Chamaedorea_seifrizii	(Calamus_caryotoides	(Iriartea_deltoidea	Pseudophoenix_vinifera)))	(Leopoldinia_pulchra	((Serenoa_repens	Sabal_domingensis)	Phoenix_dactylifera)))	((Attalea_speciosa	(Bactris_major	(Elaeis_guineensis	Elaeis_oleifera)))	((Reinhardtia_latisecta	Reinhardtia_paiewonskiana)	(Reinhardtia_simplex	(Reinhardtia_gracilis	Dypsis_decaryi)))))))	((Roystonea_regia	(Dictyosperma_album	((Hydriastele_microspadix	(Kentiopsis_piersoniorum	(Veitchia_spiralis	Burretiokentia_grandiflora)))	Heterospathe_cagayanensis)))	((Oenocarpus_minor	Oenocarpus_bataua)	Prestoea_acuminata)))	Pelagodoxa_henryana)	Kingia_australis);
(((((Roystonea_regia	(Dypsis_decaryi	(Dictyosperma_album	((Hydriastele_microspadix	(Kentiopsis_piersoniorum	(Veitchia_spiralis	Burretiokentia_grandiflora)))	Heterospathe_cagayanensis))))	(Geonoma_undata	((((Chamaedorea_seifrizii	(Calamus_caryotoides	Pseudophoenix_vinifera))	(((Podococcus_barteri	Orania_palindan)	Sclerosperma_profizianum)	((Oenocarpus_minor	Oenocarpus_bataua)	Prestoea_acuminata)))	(Manicaria_saccifera	(((Serenoa_repens	Sabal_domingensis)	Phoenix_dactylifera)	((Attalea_speciosa	(Bactris_major	(Elaeis_guineensis	Elaeis_oleifera)))	((Reinhardtia_latisecta	Reinhardtia_paiewonskiana)	(Reinhardtia_simplex	Reinhardtia_gracilis))))))	Iriartea_deltoidea)))	Leopoldinia_pulchra)	Pelagodoxa_henryana)	Kingia_australis);
(((((Oenocarpus_minor	Oenocarpus_bataua)	Prestoea_acuminata)	((((((Podococcus_barteri	Sclerosperma_profizianum)	Orania_palindan)	(Manicaria_saccifera	((Chamaedorea_seifrizii	(Calamus_caryotoides	Pseudophoenix_vinifera))	((Serenoa_repens	(Sabal_domingensis	Phoenix_dactylifera))	((Attalea_speciosa	(Bactris_major	(Elaeis_guineensis	Elaeis_oleifera)))	((Reinhardtia_latisecta	Reinhardtia_paiewonskiana)	(Reinhardtia_simplex	(Dypsis_decaryi	Reinhardtia_gracilis))))))))	(Roystonea_regia	(Iriartea_deltoidea	Geonoma_undata)))	(Dictyosperma_album	((Hydriastele_microspadix	(Kentiopsis_piersoniorum	(Veitchia_spiralis	Burretiokentia_grandiflora)))	Heterospathe_cagayanensis)))	Leopoldinia_pulchra))	Pelagodoxa_henryana)	Kingia_australis);
(((((Oenocarpus_bataua	Oenocarpus_minor)	Prestoea_acuminata)	(((((Orania_palindan	(Podococcus_barteri	Sclerosperma_profizianum))	(Chamaedorea_seifrizii	(Calamus_caryotoides	(Iriartea_deltoidea	Pseudophoenix_vinifera))))	((Phoenix_dactylifera	(Serenoa_repens	Sabal_domingensis))	((Attalea_speciosa	(Bactris_major	(Elaeis_guineensis	Elaeis_oleifera)))	((Reinhardtia_latisecta	Reinhardtia_paiewonskiana)	(Reinhardtia_simplex	(Dypsis_decaryi	Reinhardtia_gracilis))))))	((Geonoma_undata	Manicaria_saccifera)	(Roystonea_regia	(Dictyosperma_album	((Hydriastele_microspadix	(Kentiopsis_piersoniorum	(Veitchia_spiralis	Burretiokentia_grandiflora)))	Heterospathe_cagayanensis)))))	Leopoldinia_pulchra))	Pelagodoxa_henryana)	Kingia_australis);
((Pelagodoxa_henryana	(((Manicaria_saccifera	((((((Bactris_major	(Elaeis_oleifera	Elaeis_guineensis))	Attalea_speciosa)	((Reinhardtia_latisecta	Reinhardtia_paiewonskiana)	(Reinhardtia_simplex	(Dypsis_decaryi	Reinhardtia_gracilis))))	(Serenoa_repens	(Phoenix_dactylifera	Sabal_domingensis)))	((Orania_palindan	Podococcus_barteri)	(Sclerosperma_profizianum	((Calamus_caryotoides	(Iriartea_deltoidea	Pseudophoenix_vinifera))	Chamaedorea_seifrizii))))	Leopoldinia_pulchra))	Geonoma_undata)	(((Dictyosperma_album	(Heterospathe_cagayanensis	(((Burretiokentia_grandiflora	Veitchia_spiralis)	Kentiopsis_piersoniorum)	Hydriastele_microspadix)))	Roystonea_regia)	(Prestoea_acuminata	(Oenocarpus_minor	Oenocarpus_bataua)))))	Kingia_australis);
((Pelagodoxa_henryana	((Prestoea_acuminata	(Oenocarpus_minor	Oenocarpus_bataua))	((((((Bactris_major	(Elaeis_oleifera	Elaeis_guineensis))	Attalea_speciosa)	((Reinhardtia_latisecta	Reinhardtia_paiewonskiana)	(Reinhardtia_simplex	(Dypsis_decaryi	Reinhardtia_gracilis))))	(Serenoa_repens	(Phoenix_dactylifera	Sabal_domingensis)))	((Manicaria_saccifera	(Geonoma_undata	((Dictyosperma_album	(Heterospathe_cagayanensis	(((Burretiokentia_grandiflora	Veitchia_spiralis)	Kentiopsis_piersoniorum)	Hydriastele_microspadix)))	Roystonea_regia)))	(((Sclerosperma_profizianum	Podococcus_barteri)	Orania_palindan)	(((Calamus_caryotoides	Pseudophoenix_vinifera)	Iriartea_deltoidea)	Chamaedorea_seifrizii))))	Leopoldinia_pulchra)))	Kingia_australis);
((Pelagodoxa_henryana	(((Manicaria_saccifera	Geonoma_undata)	((Dictyosperma_album	(Heterospathe_cagayanensis	((Veitchia_spiralis	(Kentiopsis_piersoniorum	Burretiokentia_grandiflora))	Hydriastele_microspadix)))	Roystonea_regia))	(Leopoldinia_pulchra	((Prestoea_acuminata	(Oenocarpus_minor	Oenocarpus_bataua))	(((Sclerosperma_profizianum	(Podococcus_barteri	Orania_palindan))	(Calamus_caryotoides	(Iriartea_deltoidea	Pseudophoenix_vinifera)))	((((Bactris_major	(Elaeis_oleifera	Elaeis_guineensis))	Attalea_speciosa)	((Reinhardtia_latisecta	Reinhardtia_paiewonskiana)	(Reinhardtia_simplex	(Dypsis_decaryi	Reinhardtia_gracilis))))	(Chamaedorea_seifrizii	(Phoenix_dactylifera	(Sabal_domingensis	Serenoa_repens)))))))))	Kingia_australis);
((Pelagodoxa_henryana	((((Manicaria_saccifera	Geonoma_undata)	(((Sclerosperma_profizianum	(((Iriartea_deltoidea	(Calamus_caryotoides	Pseudophoenix_vinifera))	(Chamaedorea_seifrizii	Podococcus_barteri))	Orania_palindan))	(((Bactris_major	(Elaeis_oleifera	Elaeis_guineensis))	Attalea_speciosa)	((Reinhardtia_latisecta	Reinhardtia_paiewonskiana)	(Reinhardtia_simplex	Reinhardtia_gracilis))))	((Dypsis_decaryi	(Dictyosperma_album	(Heterospathe_cagayanensis	((Kentiopsis_piersoniorum	(Burretiokentia_grandiflora	Veitchia_spiralis))	Hydriastele_microspadix))))	((Phoenix_dactylifera	(Sabal_domingensis	Serenoa_repens))	Roystonea_regia))))	Leopoldinia_pulchra)	(Prestoea_acuminata	(Oenocarpus_minor	Oenocarpus_bataua))))	Kingia_australis);
((Pelagodoxa_henryana	((((Manicaria_saccifera	Geonoma_undata)	(((Sclerosperma_profizianum	(Podococcus_barteri	(Calamus_caryotoides	Orania_palindan)))	(Roystonea_regia	((((Bactris_major	(Elaeis_oleifera	Elaeis_guineensis))	Attalea_speciosa)	((Reinhardtia_latisecta	Reinhardtia_paiewonskiana)	(Reinhardtia_simplex	(Dypsis_decaryi	Reinhardtia_gracilis))))	(Serenoa_repens	(Phoenix_dactylifera	(Pseudophoenix_vinifera	(Chamaedorea_seifrizii	Sabal_domingensis)))))))	(Iriartea_deltoidea	((Heterospathe_cagayanensis	((Kentiopsis_piersoniorum	(Burretiokentia_grandiflora	Veitchia_spiralis))	Hydriastele_microspadix))	Dictyosperma_album))))	Leopoldinia_pulchra)	(Prestoea_acuminata	(Oenocarpus_minor	Oenocarpus_bataua))))	Kingia_australis);
((Pelagodoxa_henryana	((Leopoldinia_pulchra	(Prestoea_acuminata	(Oenocarpus_minor	Oenocarpus_bataua)))	((((((Veitchia_spiralis	Burretiokentia_grandiflora)	(Heterospathe_cagayanensis	Hydriastele_microspadix))	Kentiopsis_piersoniorum)	Dictyosperma_album)	((Manicaria_saccifera	Geonoma_undata)	Roystonea_regia))	((((((Phoenix_dactylifera	Sabal_domingensis)	Serenoa_repens)	(Pseudophoenix_vinifera	Chamaedorea_seifrizii))	(((Bactris_major	(Elaeis_oleifera	Elaeis_guineensis))	Attalea_speciosa)	((Reinhardtia_latisecta	Reinhardtia_paiewonskiana)	(Reinhardtia_simplex	Reinhardtia_gracilis))))	(((Dypsis_decaryi	Calamus_caryotoides)	(Orania_palindan	Podococcus_barteri))	Sclerosperma_profizianum))	Iriartea_deltoidea))))	Kingia_australis);
((Pelagodoxa_henryana	((Leopoldinia_pulchra	(Prestoea_acuminata	(Oenocarpus_minor	Oenocarpus_bataua)))	((((Iriartea_deltoidea	Dictyosperma_album)	((Hydriastele_microspadix	(Kentiopsis_piersoniorum	(Veitchia_spiralis	Burretiokentia_grandiflora)))	Heterospathe_cagayanensis))	Roystonea_regia)	((Manicaria_saccifera	(((Serenoa_repens	((Sabal_domingensis	(Pseudophoenix_vinifera	Chamaedorea_seifrizii))	Phoenix_dactylifera))	(((Bactris_major	(Elaeis_oleifera	Elaeis_guineensis))	Attalea_speciosa)	((Reinhardtia_latisecta	Reinhardtia_paiewonskiana)	(Reinhardtia_simplex	(Dypsis_decaryi	Reinhardtia_gracilis)))))	((Orania_palindan	(Podococcus_barteri	Sclerosperma_profizianum))	Calamus_caryotoides)))	Geonoma_undata))))	Kingia_australis);
((Pelagodoxa_henryana	((((Iriartea_deltoidea	Dictyosperma_album)	((Hydriastele_microspadix	(Kentiopsis_piersoniorum	(Veitchia_spiralis	Burretiokentia_grandiflora)))	Heterospathe_cagayanensis))	(Prestoea_acuminata	(Oenocarpus_minor	Oenocarpus_bataua)))	((Manicaria_saccifera	(((Phoenix_dactylifera	(Sabal_domingensis	Serenoa_repens))	Chamaedorea_seifrizii)	((((Bactris_major	(Elaeis_oleifera	Elaeis_guineensis))	Attalea_speciosa)	((Reinhardtia_latisecta	Reinhardtia_paiewonskiana)	(Reinhardtia_simplex	(Dypsis_decaryi	Reinhardtia_gracilis))))	(Orania_palindan	(Podococcus_barteri	(Leopoldinia_pulchra	Sclerosperma_profizianum))))))	((Calamus_caryotoides	Pseudophoenix_vinifera)	(Roystonea_regia	Geonoma_undata)))))	Kingia_australis);
((Pelagodoxa_henryana	(((((Calamus_caryotoides	(Iriartea_deltoidea	Pseudophoenix_vinifera))	((((Bactris_major	(Elaeis_oleifera	Elaeis_guineensis))	Attalea_speciosa)	((Reinhardtia_latisecta	Reinhardtia_paiewonskiana)	(Reinhardtia_simplex	(Dypsis_decaryi	Reinhardtia_gracilis))))	(Sclerosperma_profizianum	(Orania_palindan	Podococcus_barteri))))	Chamaedorea_seifrizii)	(Leopoldinia_pulchra	(Phoenix_dactylifera	(Sabal_domingensis	Serenoa_repens))))	(((Prestoea_acuminata	(Oenocarpus_minor	Oenocarpus_bataua))	(((Hydriastele_microspadix	(Veitchia_spiralis	Heterospathe_cagayanensis))	(Kentiopsis_piersoniorum	Burretiokentia_grandiflora))	Dictyosperma_album))	(Roystonea_regia	(Manicaria_saccifera	Geonoma_undata)))))	Kingia_australis);
((Pelagodoxa_henryana	(((Geonoma_undata	(Roystonea_regia	(((Hydriastele_microspadix	((Burretiokentia_grandiflora	Kentiopsis_piersoniorum)	Veitchia_spiralis))	Heterospathe_cagayanensis)	Dictyosperma_album)))	Manicaria_saccifera)	(((((Bactris_major	(Elaeis_oleifera	Elaeis_guineensis))	Attalea_speciosa)	(((Reinhardtia_latisecta	Reinhardtia_paiewonskiana)	(Reinhardtia_simplex	Reinhardtia_gracilis))	Dypsis_decaryi))	((Leopoldinia_pulchra	(Prestoea_acuminata	(Oenocarpus_minor	Oenocarpus_bataua)))	(Podococcus_barteri	(Sclerosperma_profizianum	((Calamus_caryotoides	(Iriartea_deltoidea	Pseudophoenix_vinifera))	Orania_palindan)))))	(Chamaedorea_seifrizii	(Phoenix_dactylifera	(Sabal_domingensis	Serenoa_repens))))))	Kingia_australis);
((Pelagodoxa_henryana	(((Roystonea_regia	((Heterospathe_cagayanensis	((Veitchia_spiralis	(Burretiokentia_grandiflora	Kentiopsis_piersoniorum))	(Iriartea_deltoidea	Hydriastele_microspadix)))	Dictyosperma_album))	(Prestoea_acuminata	(Oenocarpus_bataua	Oenocarpus_minor)))	(((((Attalea_speciosa	(Bactris_major	(Elaeis_oleifera	Elaeis_guineensis)))	((Reinhardtia_latisecta	Reinhardtia_paiewonskiana)	((Reinhardtia_gracilis	Dypsis_decaryi)	Reinhardtia_simplex)))	(Sclerosperma_profizianum	(Orania_palindan	Podococcus_barteri)))	(((Pseudophoenix_vinifera	Calamus_caryotoides)	Chamaedorea_seifrizii)	((Phoenix_dactylifera	(Serenoa_repens	Sabal_domingensis))	Leopoldinia_pulchra)))	(Geonoma_undata	Manicaria_saccifera))))	Kingia_australis);
((Pelagodoxa_henryana	((Prestoea_acuminata	(Oenocarpus_bataua	Oenocarpus_minor))	((Geonoma_undata	Manicaria_saccifera)	(((((Phoenix_dactylifera	(Serenoa_repens	Sabal_domingensis))	(Roystonea_regia	((Attalea_speciosa	(Bactris_major	(Elaeis_oleifera	Elaeis_guineensis)))	((Reinhardtia_latisecta	Reinhardtia_paiewonskiana)	((Reinhardtia_gracilis	Dypsis_decaryi)	Reinhardtia_simplex)))))	(Sclerosperma_profizianum	(Orania_palindan	(((Pseudophoenix_vinifera	Calamus_caryotoides)	Chamaedorea_seifrizii)	Podococcus_barteri))))	Leopoldinia_pulchra)	(((((Burretiokentia_grandiflora	Hydriastele_microspadix)	(Veitchia_spiralis	Kentiopsis_piersoniorum))	Heterospathe_cagayanensis)	Dictyosperma_album)	Iriartea_deltoidea)))))	Kingia_australis);
((Pelagodoxa_henryana	(Geonoma_undata	((Manicaria_saccifera	(((Chamaedorea_seifrizii	(Iriartea_deltoidea	(Phoenix_dactylifera	(Serenoa_repens	Sabal_domingensis))))	((Attalea_speciosa	(Bactris_major	(Elaeis_oleifera	Elaeis_guineensis)))	((Reinhardtia_latisecta	Reinhardtia_paiewonskiana)	((Reinhardtia_gracilis	Dypsis_decaryi)	Reinhardtia_simplex))))	((Leopoldinia_pulchra	(Prestoea_acuminata	(Oenocarpus_bataua	Oenocarpus_minor)))	((Sclerosperma_profizianum	((Orania_palindan	Pseudophoenix_vinifera)	Calamus_caryotoides))	Podococcus_barteri))))	(Roystonea_regia	(((((Kentiopsis_piersoniorum	Burretiokentia_grandiflora)	Veitchia_spiralis)	Heterospathe_cagayanensis)	Hydriastele_microspadix)	Dictyosperma_album)))))	Kingia_australis);
((Pelagodoxa_henryana	((((((Calamus_caryotoides	Geonoma_undata)	Manicaria_saccifera)	((((Pseudophoenix_vinifera	Chamaedorea_seifrizii)	(Iriartea_deltoidea	(Phoenix_dactylifera	(Serenoa_repens	Sabal_domingensis))))	(((Attalea_speciosa	(Bactris_major	(Elaeis_oleifera	Elaeis_guineensis)))	((Reinhardtia_latisecta	Reinhardtia_paiewonskiana)	Reinhardtia_simplex))	((Reinhardtia_gracilis	Dypsis_decaryi)	(Orania_palindan	(Sclerosperma_profizianum	Podococcus_barteri)))))	Leopoldinia_pulchra))	(Roystonea_regia	((((Kentiopsis_piersoniorum	Hydriastele_microspadix)	Veitchia_spiralis)	Heterospathe_cagayanensis)	Dictyosperma_album)))	Burretiokentia_grandiflora)	(Prestoea_acuminata	(Oenocarpus_bataua	Oenocarpus_minor))))	Kingia_australis);
((Pelagodoxa_henryana	(((((Pseudophoenix_vinifera	Chamaedorea_seifrizii)	(Iriartea_deltoidea	(Phoenix_dactylifera	(Serenoa_repens	Sabal_domingensis))))	((((Calamus_caryotoides	Bactris_major)	(Elaeis_oleifera	Elaeis_guineensis))	Attalea_speciosa)	((Reinhardtia_latisecta	Reinhardtia_paiewonskiana)	((Reinhardtia_gracilis	Dypsis_decaryi)	Reinhardtia_simplex))))	((Leopoldinia_pulchra	(Prestoea_acuminata	(Oenocarpus_bataua	Oenocarpus_minor)))	((Podococcus_barteri	Orania_palindan)	Sclerosperma_profizianum)))	((Geonoma_undata	Manicaria_saccifera)	(Roystonea_regia	((((Hydriastele_microspadix	Kentiopsis_piersoniorum)	Heterospathe_cagayanensis)	Dictyosperma_album)	(Burretiokentia_grandiflora	Veitchia_spiralis))))))	Kingia_australis);
((Pelagodoxa_henryana	(((Heterospathe_cagayanensis	((Veitchia_spiralis	Burretiokentia_grandiflora)	(Hydriastele_microspadix	Kentiopsis_piersoniorum)))	Dictyosperma_album)	((((Manicaria_saccifera	(((Chamaedorea_seifrizii	(Phoenix_dactylifera	(Serenoa_repens	Sabal_domingensis)))	Iriartea_deltoidea)	(((Bactris_major	(Elaeis_oleifera	Elaeis_guineensis))	Attalea_speciosa)	((Reinhardtia_latisecta	Reinhardtia_paiewonskiana)	((Reinhardtia_gracilis	Dypsis_decaryi)	Reinhardtia_simplex)))))	(Leopoldinia_pulchra	((Prestoea_acuminata	(Oenocarpus_bataua	Oenocarpus_minor))	(Calamus_caryotoides	(Sclerosperma_profizianum	(Orania_palindan	Podococcus_barteri))))))	Geonoma_undata)	(Pseudophoenix_vinifera	Roystonea_regia))))	Kingia_australis);
((Pelagodoxa_henryana	((((Bactris_major	(Elaeis_oleifera	Elaeis_guineensis))	Attalea_speciosa)	(Iriartea_deltoidea	((Reinhardtia_latisecta	Reinhardtia_paiewonskiana)	((Reinhardtia_gracilis	Dypsis_decaryi)	Reinhardtia_simplex))))	((((Manicaria_saccifera	Geonoma_undata)	Roystonea_regia)	((Heterospathe_cagayanensis	(((Veitchia_spiralis	Burretiokentia_grandiflora)	Kentiopsis_piersoniorum)	Hydriastele_microspadix))	Dictyosperma_album))	(((Calamus_caryotoides	Pseudophoenix_vinifera)	Chamaedorea_seifrizii)	(((Orania_palindan	(Podococcus_barteri	Sclerosperma_profizianum))	(Leopoldinia_pulchra	(Prestoea_acuminata	(Oenocarpus_bataua	Oenocarpus_minor))))	(Phoenix_dactylifera	(Serenoa_repens	Sabal_domingensis)))))))	Kingia_australis);
((Pelagodoxa_henryana	((Prestoea_acuminata	(Oenocarpus_bataua	Oenocarpus_minor))	(((((((Reinhardtia_latisecta	Reinhardtia_paiewonskiana)	((Reinhardtia_gracilis	Dypsis_decaryi)	Reinhardtia_simplex))	((Bactris_major	(Elaeis_oleifera	Elaeis_guineensis))	Attalea_speciosa))	(Chamaedorea_seifrizii	(Phoenix_dactylifera	(Serenoa_repens	Sabal_domingensis))))	((Orania_palindan	(Podococcus_barteri	Sclerosperma_profizianum))	(Calamus_caryotoides	(Iriartea_deltoidea	Pseudophoenix_vinifera))))	(((Manicaria_saccifera	Geonoma_undata)	Roystonea_regia)	((Heterospathe_cagayanensis	(((Veitchia_spiralis	Burretiokentia_grandiflora)	Kentiopsis_piersoniorum)	Hydriastele_microspadix))	Dictyosperma_album)))	Leopoldinia_pulchra)))	Kingia_australis);
((Pelagodoxa_henryana	((Prestoea_acuminata	(Oenocarpus_bataua	Oenocarpus_minor))	((((((((Calamus_caryotoides	(Reinhardtia_latisecta	Reinhardtia_paiewonskiana))	((Reinhardtia_gracilis	Dypsis_decaryi)	Reinhardtia_simplex))	((Bactris_major	(Elaeis_oleifera	Elaeis_guineensis))	Attalea_speciosa))	(Phoenix_dactylifera	(Serenoa_repens	Sabal_domingensis)))	(Sclerosperma_profizianum	(Orania_palindan	((Chamaedorea_seifrizii	Pseudophoenix_vinifera)	Podococcus_barteri))))	Roystonea_regia)	((Leopoldinia_pulchra	Iriartea_deltoidea)	(((Veitchia_spiralis	(Heterospathe_cagayanensis	(Burretiokentia_grandiflora	Hydriastele_microspadix)))	Kentiopsis_piersoniorum)	Dictyosperma_album)))	(Manicaria_saccifera	Geonoma_undata))))	Kingia_australis);
((Pelagodoxa_henryana	(Geonoma_undata	(((Prestoea_acuminata	(Oenocarpus_bataua	Oenocarpus_minor))	((((((Orania_palindan	(Sclerosperma_profizianum	Podococcus_barteri))	Iriartea_deltoidea)	(((Reinhardtia_latisecta	Reinhardtia_paiewonskiana)	((Reinhardtia_gracilis	Dypsis_decaryi)	Reinhardtia_simplex))	((Bactris_major	(Elaeis_oleifera	Elaeis_guineensis))	Attalea_speciosa)))	((Chamaedorea_seifrizii	(Calamus_caryotoides	Pseudophoenix_vinifera))	(Phoenix_dactylifera	(Serenoa_repens	Sabal_domingensis))))	Roystonea_regia)	(Leopoldinia_pulchra	(((Burretiokentia_grandiflora	Heterospathe_cagayanensis)	((Kentiopsis_piersoniorum	Hydriastele_microspadix)	Veitchia_spiralis))	Dictyosperma_album))))	Manicaria_saccifera)))	Kingia_australis);
((Pelagodoxa_henryana	((((((Iriartea_deltoidea	((Calamus_caryotoides	((Podococcus_barteri	Orania_palindan)	Sclerosperma_profizianum))	((((Reinhardtia_gracilis	Dypsis_decaryi)	Reinhardtia_simplex)	(Reinhardtia_latisecta	Reinhardtia_paiewonskiana))	(Attalea_speciosa	(Bactris_major	(Elaeis_oleifera	Elaeis_guineensis))))))	((Pseudophoenix_vinifera	Chamaedorea_seifrizii)	(Phoenix_dactylifera	(Serenoa_repens	Sabal_domingensis))))	(Roystonea_regia	(Dictyosperma_album	(Hydriastele_microspadix	(Heterospathe_cagayanensis	((Burretiokentia_grandiflora	Veitchia_spiralis)	Kentiopsis_piersoniorum))))))	(Manicaria_saccifera	Geonoma_undata))	(Prestoea_acuminata	(Oenocarpus_bataua	Oenocarpus_minor)))	Leopoldinia_pulchra))	Kingia_australis);
((Pelagodoxa_henryana	(((Prestoea_acuminata	(Oenocarpus_bataua	Oenocarpus_minor))	Leopoldinia_pulchra)	(((Manicaria_saccifera	(Calamus_caryotoides	Geonoma_undata))	((Roystonea_regia	(((Podococcus_barteri	Orania_palindan)	Sclerosperma_profizianum)	((((Reinhardtia_gracilis	Dypsis_decaryi)	Reinhardtia_simplex)	(Reinhardtia_latisecta	Reinhardtia_paiewonskiana))	((Pseudophoenix_vinifera	Attalea_speciosa)	(Bactris_major	(Elaeis_oleifera	Elaeis_guineensis))))))	(Chamaedorea_seifrizii	(Iriartea_deltoidea	(Phoenix_dactylifera	(Serenoa_repens	Sabal_domingensis))))))	(Dictyosperma_album	(Heterospathe_cagayanensis	(Hydriastele_microspadix	(Veitchia_spiralis	(Burretiokentia_grandiflora	Kentiopsis_piersoniorum))))))))	Kingia_australis);
((Sclerosperma_profizianum	((((Attalea_speciosa	(Bactris_major	(Elaeis_oleifera	Elaeis_guineensis)))	(((Reinhardtia_gracilis	Dypsis_decaryi)	Reinhardtia_simplex)	(Reinhardtia_latisecta	Reinhardtia_paiewonskiana)))	(Iriartea_deltoidea	(((Serenoa_repens	(Sabal_domingensis	Phoenix_dactylifera))	((Pseudophoenix_vinifera	Calamus_caryotoides)	Chamaedorea_seifrizii))	(Leopoldinia_pulchra	((((Roystonea_regia	Manicaria_saccifera)	Geonoma_undata)	((Prestoea_acuminata	(Oenocarpus_bataua	Oenocarpus_minor))	(((Hydriastele_microspadix	(Veitchia_spiralis	(Burretiokentia_grandiflora	Kentiopsis_piersoniorum)))	Heterospathe_cagayanensis)	Dictyosperma_album)))	Pelagodoxa_henryana)))))	(Orania_palindan	Podococcus_barteri)))	Kingia_australis);
((Pelagodoxa_henryana	(((Prestoea_acuminata	(Oenocarpus_bataua	Oenocarpus_minor))	((((Sclerosperma_profizianum	(Podococcus_barteri	(Orania_palindan	Calamus_caryotoides)))	((((Pseudophoenix_vinifera	Iriartea_deltoidea)	((Phoenix_dactylifera	Sabal_domingensis)	Serenoa_repens))	Chamaedorea_seifrizii)	((Attalea_speciosa	(Bactris_major	(Elaeis_oleifera	Elaeis_guineensis)))	(((Reinhardtia_gracilis	Dypsis_decaryi)	Reinhardtia_simplex)	(Reinhardtia_latisecta	Reinhardtia_paiewonskiana)))))	(Manicaria_saccifera	Geonoma_undata))	(Roystonea_regia	((((Hydriastele_microspadix	Veitchia_spiralis)	Heterospathe_cagayanensis)	(Burretiokentia_grandiflora	Kentiopsis_piersoniorum))	Dictyosperma_album))))	Leopoldinia_pulchra))	Kingia_australis);
((Pelagodoxa_henryana	((Prestoea_acuminata	(Oenocarpus_bataua	Oenocarpus_minor))	(((Manicaria_saccifera	(Calamus_caryotoides	Geonoma_undata))	((Roystonea_regia	(((Podococcus_barteri	(Sclerosperma_profizianum	Orania_palindan))	((Attalea_speciosa	(Bactris_major	(Elaeis_oleifera	Elaeis_guineensis)))	(((Reinhardtia_gracilis	Dypsis_decaryi)	Reinhardtia_simplex)	(Reinhardtia_latisecta	Reinhardtia_paiewonskiana))))	((Iriartea_deltoidea	((Phoenix_dactylifera	Sabal_domingensis)	Serenoa_repens))	(Pseudophoenix_vinifera	Chamaedorea_seifrizii))))	(((Hydriastele_microspadix	Heterospathe_cagayanensis)	(Veitchia_spiralis	(Burretiokentia_grandiflora	Kentiopsis_piersoniorum)))	Dictyosperma_album)))	Leopoldinia_pulchra)))	Kingia_australis);
((Pelagodoxa_henryana	((Prestoea_acuminata	(Oenocarpus_bataua	Oenocarpus_minor))	((((Roystonea_regia	(Manicaria_saccifera	Geonoma_undata))	(Dictyosperma_album	(Heterospathe_cagayanensis	(Hydriastele_microspadix	((Kentiopsis_piersoniorum	Burretiokentia_grandiflora)	Veitchia_spiralis)))))	((Sclerosperma_profizianum	((Calamus_caryotoides	Orania_palindan)	Podococcus_barteri))	(((Iriartea_deltoidea	(Phoenix_dactylifera	(Sabal_domingensis	Serenoa_repens)))	(Pseudophoenix_vinifera	Chamaedorea_seifrizii))	((Attalea_speciosa	(Bactris_major	(Elaeis_oleifera	Elaeis_guineensis)))	(((Reinhardtia_gracilis	Dypsis_decaryi)	Reinhardtia_simplex)	(Reinhardtia_latisecta	Reinhardtia_paiewonskiana))))))	Leopoldinia_pulchra)))	Kingia_australis);
((Pelagodoxa_henryana	(((Prestoea_acuminata	(Oenocarpus_bataua	Oenocarpus_minor))	Leopoldinia_pulchra)	((Dictyosperma_album	(Heterospathe_cagayanensis	(Hydriastele_microspadix	((Kentiopsis_piersoniorum	Burretiokentia_grandiflora)	Veitchia_spiralis))))	(((Roystonea_regia	((((Iriartea_deltoidea	Orania_palindan)	Podococcus_barteri)	Sclerosperma_profizianum)	((Attalea_speciosa	(Bactris_major	(Elaeis_oleifera	Elaeis_guineensis)))	(((Reinhardtia_gracilis	Dypsis_decaryi)	Reinhardtia_simplex)	(Reinhardtia_latisecta	Reinhardtia_paiewonskiana)))))	((Phoenix_dactylifera	(Sabal_domingensis	Serenoa_repens))	((Calamus_caryotoides	Pseudophoenix_vinifera)	Chamaedorea_seifrizii)))	(Manicaria_saccifera	Geonoma_undata)))))	Kingia_australis);
((Pelagodoxa_henryana	(((((Dictyosperma_album	((((Heterospathe_cagayanensis	Hydriastele_microspadix)	Veitchia_spiralis)	Burretiokentia_grandiflora)	Kentiopsis_piersoniorum))	(Roystonea_regia	(Manicaria_saccifera	Geonoma_undata)))	(((Sclerosperma_profizianum	(Podococcus_barteri	Orania_palindan))	((((Reinhardtia_gracilis	Dypsis_decaryi)	Reinhardtia_simplex)	(Reinhardtia_latisecta	Reinhardtia_paiewonskiana))	(Attalea_speciosa	((Calamus_caryotoides	Bactris_major)	(Elaeis_oleifera	Elaeis_guineensis)))))	(((Pseudophoenix_vinifera	Iriartea_deltoidea)	(Phoenix_dactylifera	(Sabal_domingensis	Serenoa_repens)))	Chamaedorea_seifrizii)))	(Prestoea_acuminata	(Oenocarpus_bataua	Oenocarpus_minor)))	Leopoldinia_pulchra))	Kingia_australis);
((Pelagodoxa_henryana	((Prestoea_acuminata	(Oenocarpus_bataua	Oenocarpus_minor))	(((Geonoma_undata	Manicaria_saccifera)	(((Calamus_caryotoides	(Sclerosperma_profizianum	(Podococcus_barteri	Orania_palindan)))	((((Phoenix_dactylifera	(Sabal_domingensis	Serenoa_repens))	((Pseudophoenix_vinifera	Iriartea_deltoidea)	Chamaedorea_seifrizii))	((((Reinhardtia_gracilis	Dypsis_decaryi)	Reinhardtia_simplex)	(Reinhardtia_latisecta	Reinhardtia_paiewonskiana))	(Attalea_speciosa	(Bactris_major	(Elaeis_oleifera	Elaeis_guineensis)))))	Roystonea_regia))	(Dictyosperma_album	((Hydriastele_microspadix	((Burretiokentia_grandiflora	Veitchia_spiralis)	Kentiopsis_piersoniorum))	Heterospathe_cagayanensis))))	Leopoldinia_pulchra)))	Kingia_australis);
((Pelagodoxa_henryana	(((((((Roystonea_regia	((Phoenix_dactylifera	(Sabal_domingensis	Serenoa_repens))	((((Reinhardtia_gracilis	Dypsis_decaryi)	Reinhardtia_simplex)	(Reinhardtia_latisecta	Reinhardtia_paiewonskiana))	(Attalea_speciosa	(Bactris_major	(Elaeis_oleifera	Elaeis_guineensis))))))	((Pseudophoenix_vinifera	Chamaedorea_seifrizii)	((Sclerosperma_profizianum	(Podococcus_barteri	Calamus_caryotoides))	Orania_palindan)))	(Iriartea_deltoidea	(Dictyosperma_album	((Hydriastele_microspadix	(Veitchia_spiralis	(Kentiopsis_piersoniorum	Burretiokentia_grandiflora)))	Heterospathe_cagayanensis))))	Geonoma_undata)	Manicaria_saccifera)	(Prestoea_acuminata	(Oenocarpus_bataua	Oenocarpus_minor)))	Leopoldinia_pulchra))	Kingia_australis);
((Pelagodoxa_henryana	((((((((Calamus_caryotoides	Orania_palindan)	((Podococcus_barteri	Sclerosperma_profizianum)	(Dypsis_decaryi	Reinhardtia_gracilis)))	(((((Reinhardtia_latisecta	Reinhardtia_paiewonskiana)	Reinhardtia_simplex)	((Bactris_major	(Elaeis_oleifera	Elaeis_guineensis))	Attalea_speciosa))	(Serenoa_repens	(Phoenix_dactylifera	Sabal_domingensis)))	(Iriartea_deltoidea	(Pseudophoenix_vinifera	Chamaedorea_seifrizii))))	(Geonoma_undata	(Roystonea_regia	Manicaria_saccifera)))	(Dictyosperma_album	(Heterospathe_cagayanensis	((Kentiopsis_piersoniorum	Hydriastele_microspadix)	Veitchia_spiralis))))	Burretiokentia_grandiflora)	Leopoldinia_pulchra)	((Oenocarpus_bataua	Oenocarpus_minor)	Prestoea_acuminata)))	Kingia_australis);
((Pelagodoxa_henryana	((Geonoma_undata	((Oenocarpus_bataua	Oenocarpus_minor)	Prestoea_acuminata))	((((Iriartea_deltoidea	(Roystonea_regia	(Dictyosperma_album	(Heterospathe_cagayanensis	((Kentiopsis_piersoniorum	Veitchia_spiralis)	Hydriastele_microspadix)))))	Burretiokentia_grandiflora)	((((Reinhardtia_latisecta	Reinhardtia_paiewonskiana)	((Dypsis_decaryi	Reinhardtia_gracilis)	Reinhardtia_simplex))	((Bactris_major	(Elaeis_oleifera	Elaeis_guineensis))	Attalea_speciosa))	((Serenoa_repens	(Phoenix_dactylifera	Sabal_domingensis))	(Orania_palindan	(Sclerosperma_profizianum	(((Calamus_caryotoides	Pseudophoenix_vinifera)	Chamaedorea_seifrizii)	Podococcus_barteri))))))	(Leopoldinia_pulchra	Manicaria_saccifera))))	Kingia_australis);
((Pelagodoxa_henryana	(((Leopoldinia_pulchra	(((Calamus_caryotoides	Pseudophoenix_vinifera)	Chamaedorea_seifrizii)	(Phoenix_dactylifera	(Sabal_domingensis	Serenoa_repens))))	((Iriartea_deltoidea	(Sclerosperma_profizianum	(Podococcus_barteri	Orania_palindan)))	(((Reinhardtia_latisecta	Reinhardtia_paiewonskiana)	(Reinhardtia_gracilis	Reinhardtia_simplex))	((Bactris_major	(Elaeis_oleifera	Elaeis_guineensis))	Attalea_speciosa))))	((Geonoma_undata	Manicaria_saccifera)	(((Oenocarpus_bataua	Oenocarpus_minor)	Prestoea_acuminata)	(Roystonea_regia	(Dictyosperma_album	(Dypsis_decaryi	(Heterospathe_cagayanensis	((Kentiopsis_piersoniorum	(Burretiokentia_grandiflora	Veitchia_spiralis))	Hydriastele_microspadix)))))))))	Kingia_australis);
((Dictyosperma_album	(Dypsis_decaryi	((Heterospathe_cagayanensis	((Kentiopsis_piersoniorum	(Burretiokentia_grandiflora	Veitchia_spiralis))	Hydriastele_microspadix))	((Geonoma_undata	(Roystonea_regia	Manicaria_saccifera))	(((((Calamus_caryotoides	Pseudophoenix_vinifera)	Chamaedorea_seifrizii)	(Phoenix_dactylifera	(Sabal_domingensis	Serenoa_repens)))	((Sclerosperma_profizianum	(Podococcus_barteri	Orania_palindan))	(Iriartea_deltoidea	(((Reinhardtia_latisecta	Reinhardtia_paiewonskiana)	(Reinhardtia_gracilis	Reinhardtia_simplex))	((Bactris_major	(Elaeis_oleifera	Elaeis_guineensis))	Attalea_speciosa)))))	(Pelagodoxa_henryana	(Leopoldinia_pulchra	((Oenocarpus_bataua	Oenocarpus_minor)	Prestoea_acuminata))))))))	Kingia_australis);
((Pelagodoxa_henryana	(((((Roystonea_regia	((Dictyosperma_album	Dypsis_decaryi)	(Heterospathe_cagayanensis	((Kentiopsis_piersoniorum	(Burretiokentia_grandiflora	Veitchia_spiralis))	Hydriastele_microspadix))))	(Geonoma_undata	Manicaria_saccifera))	(((Sclerosperma_profizianum	(Podococcus_barteri	Orania_palindan))	(Chamaedorea_seifrizii	((Serenoa_repens	(Phoenix_dactylifera	Sabal_domingensis))	(((Reinhardtia_latisecta	Reinhardtia_paiewonskiana)	(Reinhardtia_gracilis	Reinhardtia_simplex))	((Bactris_major	(Elaeis_oleifera	Elaeis_guineensis))	Attalea_speciosa)))))	((Calamus_caryotoides	Pseudophoenix_vinifera)	Iriartea_deltoidea)))	Leopoldinia_pulchra)	((Oenocarpus_bataua	Oenocarpus_minor)	Prestoea_acuminata)))	Kingia_australis);
((Pelagodoxa_henryana	(((Geonoma_undata	((((Calamus_caryotoides	((Sclerosperma_profizianum	Orania_palindan)	(Dypsis_decaryi	Podococcus_barteri)))	(Manicaria_saccifera	((((Reinhardtia_latisecta	Reinhardtia_paiewonskiana)	(Reinhardtia_gracilis	Reinhardtia_simplex))	(((Elaeis_oleifera	Elaeis_guineensis)	Bactris_major)	Attalea_speciosa))	((Pseudophoenix_vinifera	Chamaedorea_seifrizii)	(Phoenix_dactylifera	(Sabal_domingensis	Serenoa_repens))))))	((Iriartea_deltoidea	Dictyosperma_album)	(Heterospathe_cagayanensis	((Veitchia_spiralis	(Kentiopsis_piersoniorum	Burretiokentia_grandiflora))	Hydriastele_microspadix))))	Roystonea_regia))	Leopoldinia_pulchra)	((Oenocarpus_bataua	Oenocarpus_minor)	Prestoea_acuminata)))	Kingia_australis);
((Pelagodoxa_henryana	(((Manicaria_saccifera	Geonoma_undata)	((((Calamus_caryotoides	(Iriartea_deltoidea	Pseudophoenix_vinifera))	Chamaedorea_seifrizii)	(Phoenix_dactylifera	(Sabal_domingensis	Serenoa_repens)))	((Orania_palindan	(Sclerosperma_profizianum	Podococcus_barteri))	(((Reinhardtia_latisecta	Reinhardtia_paiewonskiana)	((Dypsis_decaryi	Reinhardtia_gracilis)	Reinhardtia_simplex))	(((Elaeis_oleifera	Elaeis_guineensis)	Bactris_major)	Attalea_speciosa)))))	(Roystonea_regia	(((Oenocarpus_bataua	Oenocarpus_minor)	Prestoea_acuminata)	(Leopoldinia_pulchra	(Dictyosperma_album	((Hydriastele_microspadix	(Kentiopsis_piersoniorum	(Burretiokentia_grandiflora	Veitchia_spiralis)))	Heterospathe_cagayanensis)))))))	Kingia_australis);
((Sclerosperma_profizianum	((Podococcus_barteri	Orania_palindan)	(((((Reinhardtia_latisecta	Reinhardtia_paiewonskiana)	((Dypsis_decaryi	Reinhardtia_gracilis)	Reinhardtia_simplex))	(((Elaeis_oleifera	Elaeis_guineensis)	Bactris_major)	Attalea_speciosa))	Iriartea_deltoidea)	(((Pelagodoxa_henryana	((Manicaria_saccifera	Geonoma_undata)	(((Oenocarpus_bataua	Oenocarpus_minor)	Prestoea_acuminata)	(Leopoldinia_pulchra	(Dictyosperma_album	((Hydriastele_microspadix	(Kentiopsis_piersoniorum	(Burretiokentia_grandiflora	Veitchia_spiralis)))	Heterospathe_cagayanensis))))))	(((Calamus_caryotoides	Pseudophoenix_vinifera)	Chamaedorea_seifrizii)	(Serenoa_repens	(Phoenix_dactylifera	Sabal_domingensis))))	Roystonea_regia))))	Kingia_australis);
((Pelagodoxa_henryana	(((Oenocarpus_bataua	Oenocarpus_minor)	Prestoea_acuminata)	(((Iriartea_deltoidea	(((Calamus_caryotoides	Pseudophoenix_vinifera)	Chamaedorea_seifrizii)	(Phoenix_dactylifera	(Sabal_domingensis	Serenoa_repens))))	(Geonoma_undata	(Manicaria_saccifera	((Roystonea_regia	((Sclerosperma_profizianum	(Podococcus_barteri	Orania_palindan))	(((Reinhardtia_latisecta	Reinhardtia_paiewonskiana)	((Dypsis_decaryi	Reinhardtia_gracilis)	Reinhardtia_simplex))	(((Elaeis_oleifera	Elaeis_guineensis)	Bactris_major)	Attalea_speciosa))))	((((Burretiokentia_grandiflora	Hydriastele_microspadix)	Heterospathe_cagayanensis)	(Kentiopsis_piersoniorum	Dictyosperma_album))	Veitchia_spiralis)))))	Leopoldinia_pulchra)))	Kingia_australis);
((Pelagodoxa_henryana	(((Oenocarpus_bataua	Oenocarpus_minor)	Prestoea_acuminata)	(Leopoldinia_pulchra	((Geonoma_undata	Manicaria_saccifera)	((Roystonea_regia	((Iriartea_deltoidea	Dictyosperma_album)	(((Veitchia_spiralis	Kentiopsis_piersoniorum)	Hydriastele_microspadix)	(Heterospathe_cagayanensis	Burretiokentia_grandiflora))))	(((Sclerosperma_profizianum	Orania_palindan)	(((Calamus_caryotoides	Pseudophoenix_vinifera)	Chamaedorea_seifrizii)	Podococcus_barteri))	((Phoenix_dactylifera	(Sabal_domingensis	Serenoa_repens))	(((Reinhardtia_latisecta	Reinhardtia_paiewonskiana)	((Dypsis_decaryi	Reinhardtia_gracilis)	Reinhardtia_simplex))	(((Elaeis_oleifera	Elaeis_guineensis)	Bactris_major)	Attalea_speciosa)))))))))	Kingia_australis);
((Pelagodoxa_henryana	(((((Sclerosperma_profizianum	Orania_palindan)	Podococcus_barteri)	(Chamaedorea_seifrizii	(Iriartea_deltoidea	(Calamus_caryotoides	Pseudophoenix_vinifera))))	((((Bactris_major	(Elaeis_oleifera	Elaeis_guineensis))	Attalea_speciosa)	((Reinhardtia_latisecta	Reinhardtia_paiewonskiana)	(Reinhardtia_simplex	Reinhardtia_gracilis)))	(Serenoa_repens	(Sabal_domingensis	Phoenix_dactylifera))))	(((Prestoea_acuminata	(Oenocarpus_bataua	Oenocarpus_minor))	(Roystonea_regia	(Dypsis_decaryi	(Dictyosperma_album	(Heterospathe_cagayanensis	(((Burretiokentia_grandiflora	Veitchia_spiralis)	Kentiopsis_piersoniorum)	Hydriastele_microspadix))))))	((Leopoldinia_pulchra	Manicaria_saccifera)	Geonoma_undata))))	Kingia_australis);
((Pelagodoxa_henryana	((((((Sclerosperma_profizianum	Orania_palindan)	Podococcus_barteri)	(Chamaedorea_seifrizii	(Iriartea_deltoidea	(Calamus_caryotoides	Pseudophoenix_vinifera))))	(((Bactris_major	(Elaeis_oleifera	Elaeis_guineensis))	Attalea_speciosa)	((Reinhardtia_latisecta	Reinhardtia_paiewonskiana)	(Reinhardtia_simplex	(Dypsis_decaryi	Reinhardtia_gracilis)))))	(Leopoldinia_pulchra	(Phoenix_dactylifera	(Serenoa_repens	Sabal_domingensis))))	((((Oenocarpus_minor	Oenocarpus_bataua)	Prestoea_acuminata)	(Roystonea_regia	(Dictyosperma_album	(Heterospathe_cagayanensis	(((Burretiokentia_grandiflora	Kentiopsis_piersoniorum)	Hydriastele_microspadix)	Veitchia_spiralis)))))	(Manicaria_saccifera	Geonoma_undata))))	Kingia_australis);
((Pelagodoxa_henryana	((((((((Bactris_major	(Elaeis_oleifera	Elaeis_guineensis))	Attalea_speciosa)	((Reinhardtia_latisecta	Reinhardtia_paiewonskiana)	(Reinhardtia_simplex	(Dypsis_decaryi	Reinhardtia_gracilis))))	(Phoenix_dactylifera	(Serenoa_repens	Sabal_domingensis)))	((Orania_palindan	(Podococcus_barteri	Sclerosperma_profizianum))	(Chamaedorea_seifrizii	(Calamus_caryotoides	(Iriartea_deltoidea	Pseudophoenix_vinifera)))))	((Dictyosperma_album	(((Veitchia_spiralis	(Heterospathe_cagayanensis	Hydriastele_microspadix))	Burretiokentia_grandiflora)	Kentiopsis_piersoniorum))	(Roystonea_regia	(Manicaria_saccifera	Geonoma_undata))))	Leopoldinia_pulchra)	((Oenocarpus_minor	Oenocarpus_bataua)	Prestoea_acuminata)))	Kingia_australis);
((Pelagodoxa_henryana	((((Dictyosperma_album	(((Burretiokentia_grandiflora	Hydriastele_microspadix)	(Veitchia_spiralis	Heterospathe_cagayanensis))	Kentiopsis_piersoniorum))	((Oenocarpus_minor	Oenocarpus_bataua)	Prestoea_acuminata))	((((Chamaedorea_seifrizii	Pseudophoenix_vinifera)	(Phoenix_dactylifera	(Serenoa_repens	Sabal_domingensis)))	Leopoldinia_pulchra)	(Roystonea_regia	(Iriartea_deltoidea	((Orania_palindan	(Podococcus_barteri	Sclerosperma_profizianum))	(((Bactris_major	(Elaeis_oleifera	Elaeis_guineensis))	Attalea_speciosa)	((Reinhardtia_latisecta	(Calamus_caryotoides	Reinhardtia_paiewonskiana))	(Reinhardtia_simplex	(Dypsis_decaryi	Reinhardtia_gracilis)))))))))	(Manicaria_saccifera	Geonoma_undata)))	Kingia_australis);
((Pelagodoxa_henryana	(((Roystonea_regia	(Dictyosperma_album	((Hydriastele_microspadix	(Veitchia_spiralis	(Burretiokentia_grandiflora	Kentiopsis_piersoniorum)))	Heterospathe_cagayanensis)))	(((Leopoldinia_pulchra	Manicaria_saccifera)	((((Bactris_major	(Elaeis_oleifera	Elaeis_guineensis))	Attalea_speciosa)	((Reinhardtia_latisecta	Reinhardtia_paiewonskiana)	(Reinhardtia_simplex	(Dypsis_decaryi	Reinhardtia_gracilis))))	((Phoenix_dactylifera	(Serenoa_repens	Sabal_domingensis))	Chamaedorea_seifrizii)))	(((Calamus_caryotoides	((Pseudophoenix_vinifera	Sclerosperma_profizianum)	(Iriartea_deltoidea	Orania_palindan)))	Podococcus_barteri)	((Oenocarpus_minor	Oenocarpus_bataua)	Prestoea_acuminata))))	Geonoma_undata))	Kingia_australis);
((Pelagodoxa_henryana	((((Roystonea_regia	((((Sclerosperma_profizianum	(Hydriastele_microspadix	(Kentiopsis_piersoniorum	(Veitchia_spiralis	Burretiokentia_grandiflora))))	Heterospathe_cagayanensis)	Leopoldinia_pulchra)	Dictyosperma_album))	((Oenocarpus_minor	Oenocarpus_bataua)	Prestoea_acuminata))	(Manicaria_saccifera	Geonoma_undata))	((Orania_palindan	Podococcus_barteri)	((((Bactris_major	(Elaeis_oleifera	Elaeis_guineensis))	Attalea_speciosa)	((Calamus_caryotoides	(Reinhardtia_latisecta	Reinhardtia_paiewonskiana))	(Reinhardtia_simplex	(Dypsis_decaryi	Reinhardtia_gracilis))))	((Iriartea_deltoidea	((Phoenix_dactylifera	Sabal_domingensis)	Serenoa_repens))	(Pseudophoenix_vinifera	Chamaedorea_seifrizii))))))	Kingia_australis);
((Pelagodoxa_henryana	((((((Oenocarpus_minor	Oenocarpus_bataua)	Prestoea_acuminata)	Calamus_caryotoides)	Leopoldinia_pulchra)	(Orania_palindan	(Sclerosperma_profizianum	Podococcus_barteri)))	(((Veitchia_spiralis	(Dictyosperma_album	((Kentiopsis_piersoniorum	Burretiokentia_grandiflora)	(Hydriastele_microspadix	Heterospathe_cagayanensis))))	(Roystonea_regia	(Manicaria_saccifera	Geonoma_undata)))	((((Phoenix_dactylifera	Sabal_domingensis)	Serenoa_repens)	(Pseudophoenix_vinifera	Chamaedorea_seifrizii))	(((Bactris_major	(Elaeis_oleifera	Elaeis_guineensis))	Attalea_speciosa)	(Iriartea_deltoidea	((Reinhardtia_latisecta	Reinhardtia_paiewonskiana)	(Reinhardtia_simplex	(Dypsis_decaryi	Reinhardtia_gracilis)))))))))	Kingia_australis);
((Pelagodoxa_henryana	((((((((Dictyosperma_album	Heterospathe_cagayanensis)	(Hydriastele_microspadix	(Burretiokentia_grandiflora	Veitchia_spiralis)))	Kentiopsis_piersoniorum)	Roystonea_regia)	(((Iriartea_deltoidea	(Phoenix_dactylifera	(Sabal_domingensis	Serenoa_repens)))	(Pseudophoenix_vinifera	Chamaedorea_seifrizii))	((Calamus_caryotoides	(Orania_palindan	(Sclerosperma_profizianum	Podococcus_barteri)))	(((Bactris_major	(Elaeis_oleifera	Elaeis_guineensis))	Attalea_speciosa)	((Reinhardtia_latisecta	Reinhardtia_paiewonskiana)	(Reinhardtia_simplex	(Dypsis_decaryi	Reinhardtia_gracilis)))))))	(Manicaria_saccifera	Geonoma_undata))	Leopoldinia_pulchra)	((Oenocarpus_minor	Oenocarpus_bataua)	Prestoea_acuminata)))	Kingia_australis);
((Pelagodoxa_henryana	((((((Dictyosperma_album	(Heterospathe_cagayanensis	(((Kentiopsis_piersoniorum	Hydriastele_microspadix)	Burretiokentia_grandiflora)	Veitchia_spiralis)))	Roystonea_regia)	(((Calamus_caryotoides	((Iriartea_deltoidea	Pseudophoenix_vinifera)	Chamaedorea_seifrizii))	(((Orania_palindan	Podococcus_barteri)	(((Bactris_major	(Elaeis_oleifera	Elaeis_guineensis))	Attalea_speciosa)	((Reinhardtia_latisecta	Reinhardtia_paiewonskiana)	(Reinhardtia_simplex	(Dypsis_decaryi	Reinhardtia_gracilis)))))	Sclerosperma_profizianum))	(Phoenix_dactylifera	(Sabal_domingensis	Serenoa_repens))))	(Manicaria_saccifera	Geonoma_undata))	Leopoldinia_pulchra)	((Oenocarpus_minor	Oenocarpus_bataua)	Prestoea_acuminata)))	Kingia_australis);
((Pelagodoxa_henryana	(Leopoldinia_pulchra	((((((Kentiopsis_piersoniorum	(Burretiokentia_grandiflora	Veitchia_spiralis))	Hydriastele_microspadix)	Heterospathe_cagayanensis)	Dictyosperma_album)	(((((Sclerosperma_profizianum	Podococcus_barteri)	Orania_palindan)	((((Bactris_major	(Elaeis_oleifera	Elaeis_guineensis))	Attalea_speciosa)	((Calamus_caryotoides	(Reinhardtia_latisecta	Reinhardtia_paiewonskiana))	(Reinhardtia_simplex	(Dypsis_decaryi	Reinhardtia_gracilis))))	(Iriartea_deltoidea	((Pseudophoenix_vinifera	Chamaedorea_seifrizii)	(Phoenix_dactylifera	(Sabal_domingensis	Serenoa_repens))))))	Roystonea_regia)	(Manicaria_saccifera	Geonoma_undata)))	((Oenocarpus_minor	Oenocarpus_bataua)	Prestoea_acuminata))))	Kingia_australis);
((Pelagodoxa_henryana	((((Manicaria_saccifera	Geonoma_undata)	((Iriartea_deltoidea	(Veitchia_spiralis	(((Heterospathe_cagayanensis	Hydriastele_microspadix)	Dictyosperma_album)	(Burretiokentia_grandiflora	Kentiopsis_piersoniorum))))	((Sclerosperma_profizianum	(Orania_palindan	((Chamaedorea_seifrizii	Pseudophoenix_vinifera)	Podococcus_barteri)))	((((Elaeis_guineensis	Elaeis_oleifera)	(Calamus_caryotoides	Bactris_major))	(((Reinhardtia_paiewonskiana	Reinhardtia_latisecta)	((Dypsis_decaryi	Reinhardtia_gracilis)	Reinhardtia_simplex))	Attalea_speciosa))	(((Serenoa_repens	Sabal_domingensis)	Phoenix_dactylifera)	Roystonea_regia)))))	Leopoldinia_pulchra)	((Oenocarpus_bataua	Oenocarpus_minor)	Prestoea_acuminata)))	Kingia_australis);
((Pelagodoxa_henryana	((((Manicaria_saccifera	Geonoma_undata)	((Roystonea_regia	((((Hydriastele_microspadix	Kentiopsis_piersoniorum)	(Veitchia_spiralis	Burretiokentia_grandiflora))	Heterospathe_cagayanensis)	Dictyosperma_album))	((Oenocarpus_bataua	Oenocarpus_minor)	Prestoea_acuminata)))	(Leopoldinia_pulchra	((Serenoa_repens	Sabal_domingensis)	Phoenix_dactylifera)))	(((Attalea_speciosa	((Elaeis_guineensis	Elaeis_oleifera)	Bactris_major))	((Reinhardtia_paiewonskiana	Reinhardtia_latisecta)	((Dypsis_decaryi	Reinhardtia_gracilis)	Reinhardtia_simplex)))	((Iriartea_deltoidea	(Chamaedorea_seifrizii	(Calamus_caryotoides	Pseudophoenix_vinifera)))	(Podococcus_barteri	(Orania_palindan	Sclerosperma_profizianum))))))	Kingia_australis);
((Pelagodoxa_henryana	(Leopoldinia_pulchra	((((((Hydriastele_microspadix	Kentiopsis_piersoniorum)	(Veitchia_spiralis	Burretiokentia_grandiflora))	Heterospathe_cagayanensis)	Dictyosperma_album)	((((Roystonea_regia	(((Elaeis_guineensis	Elaeis_oleifera)	Bactris_major)	(((Reinhardtia_paiewonskiana	Reinhardtia_latisecta)	((Dypsis_decaryi	Reinhardtia_gracilis)	Reinhardtia_simplex))	Attalea_speciosa)))	((Serenoa_repens	Sabal_domingensis)	Phoenix_dactylifera))	(((Chamaedorea_seifrizii	(Calamus_caryotoides	(Iriartea_deltoidea	Pseudophoenix_vinifera)))	Podococcus_barteri)	(Orania_palindan	Sclerosperma_profizianum)))	(Manicaria_saccifera	Geonoma_undata)))	((Oenocarpus_bataua	Oenocarpus_minor)	Prestoea_acuminata))))	Kingia_australis);
((Pelagodoxa_henryana	(((((((Iriartea_deltoidea	((Podococcus_barteri	Orania_palindan)	Sclerosperma_profizianum))	(((Reinhardtia_paiewonskiana	(Calamus_caryotoides	Reinhardtia_latisecta))	((Dypsis_decaryi	Reinhardtia_gracilis)	Reinhardtia_simplex))	(Attalea_speciosa	((Elaeis_guineensis	Elaeis_oleifera)	Bactris_major))))	Roystonea_regia)	((Pseudophoenix_vinifera	Chamaedorea_seifrizii)	(Leopoldinia_pulchra	((Serenoa_repens	Sabal_domingensis)	Phoenix_dactylifera))))	(((Heterospathe_cagayanensis	Dictyosperma_album)	Hydriastele_microspadix)	(Veitchia_spiralis	(Burretiokentia_grandiflora	Kentiopsis_piersoniorum))))	(Manicaria_saccifera	Geonoma_undata))	((Oenocarpus_bataua	Oenocarpus_minor)	Prestoea_acuminata)))	Kingia_australis);
((Pelagodoxa_henryana	((((Leopoldinia_pulchra	(Orania_palindan	(Sclerosperma_profizianum	Podococcus_barteri)))	((((Serenoa_repens	Sabal_domingensis)	Phoenix_dactylifera)	(((Reinhardtia_paiewonskiana	Reinhardtia_latisecta)	((Dypsis_decaryi	Reinhardtia_gracilis)	Reinhardtia_simplex))	(Attalea_speciosa	((Elaeis_guineensis	Elaeis_oleifera)	Bactris_major))))	((Calamus_caryotoides	Pseudophoenix_vinifera)	Chamaedorea_seifrizii)))	(((((Roystonea_regia	Dictyosperma_album)	((Kentiopsis_piersoniorum	(Burretiokentia_grandiflora	Hydriastele_microspadix))	Heterospathe_cagayanensis))	Veitchia_spiralis)	((Oenocarpus_bataua	Oenocarpus_minor)	Prestoea_acuminata))	(Manicaria_saccifera	Geonoma_undata)))	Iriartea_deltoidea))	Kingia_australis);
((Pelagodoxa_henryana	(((Manicaria_saccifera	((((Dypsis_decaryi	Reinhardtia_gracilis)	((Calamus_caryotoides	Orania_palindan)	(Sclerosperma_profizianum	Podococcus_barteri)))	(((Reinhardtia_paiewonskiana	Reinhardtia_latisecta)	Reinhardtia_simplex)	(Attalea_speciosa	((Elaeis_guineensis	Elaeis_oleifera)	Bactris_major))))	(((Iriartea_deltoidea	(Pseudophoenix_vinifera	Chamaedorea_seifrizii))	((Serenoa_repens	Sabal_domingensis)	Phoenix_dactylifera))	Leopoldinia_pulchra)))	(((((Kentiopsis_piersoniorum	(Heterospathe_cagayanensis	Hydriastele_microspadix))	Dictyosperma_album)	(Burretiokentia_grandiflora	Veitchia_spiralis))	Roystonea_regia)	((Oenocarpus_bataua	Oenocarpus_minor)	Prestoea_acuminata)))	Geonoma_undata))	Kingia_australis);
((Pelagodoxa_henryana	(Leopoldinia_pulchra	(((Oenocarpus_bataua	Oenocarpus_minor)	Prestoea_acuminata)	((((Heterospathe_cagayanensis	((Calamus_caryotoides	Hydriastele_microspadix)	(Kentiopsis_piersoniorum	(Burretiokentia_grandiflora	Veitchia_spiralis))))	Dictyosperma_album)	(Geonoma_undata	(Roystonea_regia	Manicaria_saccifera)))	(((Iriartea_deltoidea	(Pseudophoenix_vinifera	Chamaedorea_seifrizii))	((Serenoa_repens	Sabal_domingensis)	Phoenix_dactylifera))	((Sclerosperma_profizianum	(Orania_palindan	Podococcus_barteri))	(((Reinhardtia_paiewonskiana	Reinhardtia_latisecta)	((Dypsis_decaryi	Reinhardtia_gracilis)	Reinhardtia_simplex))	(Attalea_speciosa	((Elaeis_guineensis	Elaeis_oleifera)	Bactris_major)))))))))	Kingia_australis);
((Pelagodoxa_henryana	(Leopoldinia_pulchra	(((Oenocarpus_bataua	Oenocarpus_minor)	Prestoea_acuminata)	(((Roystonea_regia	((Heterospathe_cagayanensis	((Kentiopsis_piersoniorum	(Hydriastele_microspadix	Burretiokentia_grandiflora))	Veitchia_spiralis))	Dictyosperma_album))	((((Iriartea_deltoidea	(Pseudophoenix_vinifera	Chamaedorea_seifrizii))	(Sclerosperma_profizianum	(Orania_palindan	Podococcus_barteri)))	Calamus_caryotoides)	(((Serenoa_repens	Sabal_domingensis)	Phoenix_dactylifera)	(((Reinhardtia_paiewonskiana	Reinhardtia_latisecta)	((Dypsis_decaryi	Reinhardtia_gracilis)	Reinhardtia_simplex))	(Attalea_speciosa	((Elaeis_guineensis	Elaeis_oleifera)	Bactris_major))))))	(Geonoma_undata	Manicaria_saccifera)))))	Kingia_australis);
((Pelagodoxa_henryana	(Leopoldinia_pulchra	(((Oenocarpus_bataua	Oenocarpus_minor)	Prestoea_acuminata)	(((Roystonea_regia	((Heterospathe_cagayanensis	(((Kentiopsis_piersoniorum	Burretiokentia_grandiflora)	Veitchia_spiralis)	Hydriastele_microspadix))	Dictyosperma_album))	((Calamus_caryotoides	Geonoma_undata)	Manicaria_saccifera))	((((Podococcus_barteri	(Pseudophoenix_vinifera	Chamaedorea_seifrizii))	Iriartea_deltoidea)	(Sclerosperma_profizianum	Orania_palindan))	(((Serenoa_repens	Sabal_domingensis)	Phoenix_dactylifera)	(((Reinhardtia_paiewonskiana	Reinhardtia_latisecta)	((Dypsis_decaryi	Reinhardtia_gracilis)	Reinhardtia_simplex))	(Attalea_speciosa	((Elaeis_guineensis	Elaeis_oleifera)	Bactris_major)))))))))	Kingia_australis);
((Pelagodoxa_henryana	((Leopoldinia_pulchra	(((Oenocarpus_bataua	Oenocarpus_minor)	Prestoea_acuminata)	(((Roystonea_regia	((Heterospathe_cagayanensis	(((Kentiopsis_piersoniorum	Burretiokentia_grandiflora)	Veitchia_spiralis)	Hydriastele_microspadix))	Dictyosperma_album))	(Geonoma_undata	Manicaria_saccifera))	((Sclerosperma_profizianum	(Podococcus_barteri	Orania_palindan))	((((Calamus_caryotoides	Pseudophoenix_vinifera)	Chamaedorea_seifrizii)	(Serenoa_repens	(Sabal_domingensis	Phoenix_dactylifera)))	(((Reinhardtia_paiewonskiana	Reinhardtia_latisecta)	((Dypsis_decaryi	Reinhardtia_gracilis)	Reinhardtia_simplex))	(Attalea_speciosa	((Elaeis_guineensis	Elaeis_oleifera)	Bactris_major))))))))	Iriartea_deltoidea))	Kingia_australis);
((Pelagodoxa_henryana	((Prestoea_acuminata	(Oenocarpus_minor	Oenocarpus_bataua))	((((((Podococcus_barteri	Orania_palindan)	(((Reinhardtia_latisecta	Reinhardtia_paiewonskiana)	(Reinhardtia_simplex	(Reinhardtia_gracilis	Dypsis_decaryi)))	(Attalea_speciosa	((Elaeis_oleifera	Elaeis_guineensis)	Bactris_major))))	Sclerosperma_profizianum)	((Chamaedorea_seifrizii	(Calamus_caryotoides	(Iriartea_deltoidea	Pseudophoenix_vinifera)))	(Leopoldinia_pulchra	((Phoenix_dactylifera	Sabal_domingensis)	Serenoa_repens))))	(Manicaria_saccifera	Geonoma_undata))	((((Hydriastele_microspadix	(Heterospathe_cagayanensis	Veitchia_spiralis))	Dictyosperma_album)	(Burretiokentia_grandiflora	Kentiopsis_piersoniorum))	Roystonea_regia))))	Kingia_australis);
((Pelagodoxa_henryana	((((((Orania_palindan	((Podococcus_barteri	Sclerosperma_profizianum)	Calamus_caryotoides))	(Roystonea_regia	(((Reinhardtia_latisecta	Reinhardtia_paiewonskiana)	(Reinhardtia_simplex	(Reinhardtia_gracilis	Dypsis_decaryi)))	(Attalea_speciosa	((Elaeis_oleifera	Elaeis_guineensis)	Bactris_major)))))	(((Phoenix_dactylifera	(Sabal_domingensis	Serenoa_repens))	Iriartea_deltoidea)	(Chamaedorea_seifrizii	Pseudophoenix_vinifera)))	((Manicaria_saccifera	Geonoma_undata)	(((Hydriastele_microspadix	((Burretiokentia_grandiflora	Veitchia_spiralis)	Kentiopsis_piersoniorum))	Heterospathe_cagayanensis)	Dictyosperma_album)))	(Prestoea_acuminata	(Oenocarpus_minor	Oenocarpus_bataua)))	Leopoldinia_pulchra))	Kingia_australis);
((Pelagodoxa_henryana	(((((Prestoea_acuminata	(Oenocarpus_minor	Oenocarpus_bataua))	((((Sclerosperma_profizianum	(Orania_palindan	Calamus_caryotoides))	((Chamaedorea_seifrizii	Pseudophoenix_vinifera)	Podococcus_barteri))	(Iriartea_deltoidea	(((Reinhardtia_latisecta	Reinhardtia_paiewonskiana)	(Reinhardtia_simplex	(Reinhardtia_gracilis	Dypsis_decaryi)))	(Attalea_speciosa	((Elaeis_oleifera	Elaeis_guineensis)	Bactris_major)))))	(Phoenix_dactylifera	(Sabal_domingensis	Serenoa_repens))))	(Leopoldinia_pulchra	Manicaria_saccifera))	Geonoma_undata)	(Roystonea_regia	(((Hydriastele_microspadix	((Burretiokentia_grandiflora	Veitchia_spiralis)	Kentiopsis_piersoniorum))	Heterospathe_cagayanensis)	Dictyosperma_album))))	Kingia_australis);
((Pelagodoxa_henryana	(((Prestoea_acuminata	(Oenocarpus_minor	Oenocarpus_bataua))	((Leopoldinia_pulchra	(((Chamaedorea_seifrizii	Pseudophoenix_vinifera)	(Phoenix_dactylifera	(Sabal_domingensis	Serenoa_repens)))	Iriartea_deltoidea))	Geonoma_undata))	(Manicaria_saccifera	((((Calamus_caryotoides	Orania_palindan)	(Sclerosperma_profizianum	Podococcus_barteri))	(((Reinhardtia_latisecta	Reinhardtia_paiewonskiana)	(Reinhardtia_simplex	(Reinhardtia_gracilis	Dypsis_decaryi)))	(Attalea_speciosa	((Elaeis_oleifera	Elaeis_guineensis)	Bactris_major))))	(Roystonea_regia	((Burretiokentia_grandiflora	(((Hydriastele_microspadix	Kentiopsis_piersoniorum)	Veitchia_spiralis)	Heterospathe_cagayanensis))	Dictyosperma_album))))))	Kingia_australis);
((Pelagodoxa_henryana	(((Prestoea_acuminata	(Oenocarpus_minor	(Oenocarpus_bataua	Burretiokentia_grandiflora)))	(((Chamaedorea_seifrizii	(Calamus_caryotoides	Pseudophoenix_vinifera))	(Phoenix_dactylifera	(Sabal_domingensis	Serenoa_repens)))	(((Sclerosperma_profizianum	(Orania_palindan	Podococcus_barteri))	((Iriartea_deltoidea	((Reinhardtia_latisecta	Reinhardtia_paiewonskiana)	(Reinhardtia_simplex	(Reinhardtia_gracilis	Dypsis_decaryi))))	(Attalea_speciosa	((Elaeis_oleifera	Elaeis_guineensis)	Bactris_major))))	((Geonoma_undata	(Roystonea_regia	(((Hydriastele_microspadix	(Kentiopsis_piersoniorum	Veitchia_spiralis))	Heterospathe_cagayanensis)	Dictyosperma_album)))	Manicaria_saccifera))))	Leopoldinia_pulchra))	Kingia_australis);
((Pelagodoxa_henryana	(((Prestoea_acuminata	(Oenocarpus_minor	Oenocarpus_bataua))	((((((Sclerosperma_profizianum	Orania_palindan)	((Chamaedorea_seifrizii	Pseudophoenix_vinifera)	Podococcus_barteri))	((Iriartea_deltoidea	((Reinhardtia_latisecta	Reinhardtia_paiewonskiana)	(Reinhardtia_simplex	(Reinhardtia_gracilis	Dypsis_decaryi))))	(Attalea_speciosa	((Elaeis_oleifera	Elaeis_guineensis)	Bactris_major))))	(Phoenix_dactylifera	(Sabal_domingensis	Serenoa_repens)))	((Dictyosperma_album	(((Calamus_caryotoides	Hydriastele_microspadix)	((Burretiokentia_grandiflora	Veitchia_spiralis)	Kentiopsis_piersoniorum))	Heterospathe_cagayanensis))	Roystonea_regia))	(Manicaria_saccifera	Geonoma_undata)))	Leopoldinia_pulchra))	Kingia_australis);
((Pelagodoxa_henryana	(((Prestoea_acuminata	(Oenocarpus_minor	Oenocarpus_bataua))	((((Sclerosperma_profizianum	(Podococcus_barteri	Orania_palindan))	(((Chamaedorea_seifrizii	(Calamus_caryotoides	Pseudophoenix_vinifera))	(Serenoa_repens	(Phoenix_dactylifera	Sabal_domingensis)))	(((Reinhardtia_latisecta	Reinhardtia_paiewonskiana)	(Reinhardtia_simplex	(Reinhardtia_gracilis	Dypsis_decaryi)))	(Attalea_speciosa	((Elaeis_oleifera	Elaeis_guineensis)	Bactris_major)))))	((((Hydriastele_microspadix	((Iriartea_deltoidea	(Burretiokentia_grandiflora	Veitchia_spiralis))	Kentiopsis_piersoniorum))	Heterospathe_cagayanensis)	Dictyosperma_album)	Roystonea_regia))	(Manicaria_saccifera	Geonoma_undata)))	Leopoldinia_pulchra))	Kingia_australis);
((Pelagodoxa_henryana	(((Prestoea_acuminata	(Oenocarpus_minor	Oenocarpus_bataua))	(((((Phoenix_dactylifera	(Sabal_domingensis	Serenoa_repens))	((((Reinhardtia_latisecta	Reinhardtia_paiewonskiana)	(Reinhardtia_simplex	(Reinhardtia_gracilis	Dypsis_decaryi)))	(Attalea_speciosa	((Elaeis_oleifera	Elaeis_guineensis)	Bactris_major)))	((Orania_palindan	Sclerosperma_profizianum)	((Calamus_caryotoides	Pseudophoenix_vinifera)	(Podococcus_barteri	Chamaedorea_seifrizii)))))	Roystonea_regia)	(((Hydriastele_microspadix	((Iriartea_deltoidea	(Burretiokentia_grandiflora	Veitchia_spiralis))	Kentiopsis_piersoniorum))	Heterospathe_cagayanensis)	Dictyosperma_album))	(Manicaria_saccifera	Geonoma_undata)))	Leopoldinia_pulchra))	Kingia_australis);
((Pelagodoxa_henryana	((Prestoea_acuminata	(Oenocarpus_minor	Oenocarpus_bataua))	(Leopoldinia_pulchra	(((((((Hydriastele_microspadix	((Burretiokentia_grandiflora	Veitchia_spiralis)	Kentiopsis_piersoniorum))	Heterospathe_cagayanensis)	Dictyosperma_album)	Manicaria_saccifera)	(((((Podococcus_barteri	Orania_palindan)	Sclerosperma_profizianum)	Iriartea_deltoidea)	(((Reinhardtia_latisecta	Reinhardtia_paiewonskiana)	(Reinhardtia_simplex	(Reinhardtia_gracilis	Dypsis_decaryi)))	(Attalea_speciosa	((Elaeis_oleifera	Elaeis_guineensis)	Bactris_major))))	Roystonea_regia))	(Calamus_caryotoides	Geonoma_undata))	((Pseudophoenix_vinifera	Chamaedorea_seifrizii)	(Phoenix_dactylifera	(Sabal_domingensis	Serenoa_repens)))))))	Kingia_australis);
((Pelagodoxa_henryana	(((Elaeis_oleifera	Elaeis_guineensis)	Bactris_major)	((((Phoenix_dactylifera	(Sabal_domingensis	Serenoa_repens))	((Leopoldinia_pulchra	Manicaria_saccifera)	((((((Prestoea_acuminata	(Oenocarpus_minor	Oenocarpus_bataua))	Geonoma_undata)	Chamaedorea_seifrizii)	((Calamus_caryotoides	(Iriartea_deltoidea	Pseudophoenix_vinifera))	((Podococcus_barteri	Orania_palindan)	Sclerosperma_profizianum)))	Roystonea_regia)	(((Hydriastele_microspadix	((Burretiokentia_grandiflora	Veitchia_spiralis)	Kentiopsis_piersoniorum))	Heterospathe_cagayanensis)	Dictyosperma_album))))	((Reinhardtia_latisecta	Reinhardtia_paiewonskiana)	(Reinhardtia_simplex	(Reinhardtia_gracilis	Dypsis_decaryi))))	Attalea_speciosa)))	Kingia_australis);
((Pelagodoxa_henryana	((Prestoea_acuminata	(Oenocarpus_minor	Oenocarpus_bataua))	((Manicaria_saccifera	Geonoma_undata)	(((((Sclerosperma_profizianum	Orania_palindan)	((Pseudophoenix_vinifera	Chamaedorea_seifrizii)	Podococcus_barteri))	Iriartea_deltoidea)	((((Calamus_caryotoides	(Reinhardtia_paiewonskiana	Reinhardtia_latisecta))	(Reinhardtia_simplex	(Dypsis_decaryi	Reinhardtia_gracilis)))	(Attalea_speciosa	((Elaeis_oleifera	Elaeis_guineensis)	Bactris_major)))	(Leopoldinia_pulchra	((Sabal_domingensis	Serenoa_repens)	Phoenix_dactylifera))))	((Dictyosperma_album	((Hydriastele_microspadix	(Kentiopsis_piersoniorum	(Veitchia_spiralis	Burretiokentia_grandiflora)))	Heterospathe_cagayanensis))	Roystonea_regia)))))	Kingia_australis);
((Pelagodoxa_henryana	((Leopoldinia_pulchra	(Prestoea_acuminata	(Oenocarpus_minor	Oenocarpus_bataua)))	((Manicaria_saccifera	Geonoma_undata)	(((Iriartea_deltoidea	((Sclerosperma_profizianum	(Calamus_caryotoides	Orania_palindan))	((Pseudophoenix_vinifera	Chamaedorea_seifrizii)	Podococcus_barteri)))	((((Reinhardtia_paiewonskiana	Reinhardtia_latisecta)	(Reinhardtia_simplex	(Dypsis_decaryi	Reinhardtia_gracilis)))	(Attalea_speciosa	((Elaeis_oleifera	Elaeis_guineensis)	Bactris_major)))	(Serenoa_repens	(Phoenix_dactylifera	Sabal_domingensis))))	((Dictyosperma_album	((Hydriastele_microspadix	(Kentiopsis_piersoniorum	(Veitchia_spiralis	Burretiokentia_grandiflora)))	Heterospathe_cagayanensis))	Roystonea_regia)))))	Kingia_australis);
((Pelagodoxa_henryana	(((Prestoea_acuminata	(Oenocarpus_minor	Oenocarpus_bataua))	((Hydriastele_microspadix	(Kentiopsis_piersoniorum	(Veitchia_spiralis	Burretiokentia_grandiflora)))	(Heterospathe_cagayanensis	Dictyosperma_album)))	((Leopoldinia_pulchra	Manicaria_saccifera)	((((Pseudophoenix_vinifera	Chamaedorea_seifrizii)	Geonoma_undata)	(Phoenix_dactylifera	(Sabal_domingensis	Serenoa_repens)))	(Roystonea_regia	(((Calamus_caryotoides	((Orania_palindan	Sclerosperma_profizianum)	Podococcus_barteri))	(((Reinhardtia_paiewonskiana	Reinhardtia_latisecta)	(Reinhardtia_simplex	(Dypsis_decaryi	Reinhardtia_gracilis)))	(Attalea_speciosa	((Elaeis_oleifera	Elaeis_guineensis)	Bactris_major))))	Iriartea_deltoidea))))))	Kingia_australis);
((Pelagodoxa_henryana	((Prestoea_acuminata	(Oenocarpus_minor	Oenocarpus_bataua))	(((Roystonea_regia	((Dictyosperma_album	Iriartea_deltoidea)	((((Burretiokentia_grandiflora	Kentiopsis_piersoniorum)	Veitchia_spiralis)	Hydriastele_microspadix)	Heterospathe_cagayanensis)))	(Manicaria_saccifera	Geonoma_undata))	(((Orania_palindan	(Sclerosperma_profizianum	Podococcus_barteri))	((((Calamus_caryotoides	Reinhardtia_paiewonskiana)	Reinhardtia_latisecta)	(Reinhardtia_simplex	(Dypsis_decaryi	Reinhardtia_gracilis)))	(Attalea_speciosa	((Elaeis_oleifera	Elaeis_guineensis)	Bactris_major))))	(((Pseudophoenix_vinifera	Chamaedorea_seifrizii)	(Phoenix_dactylifera	(Sabal_domingensis	Serenoa_repens)))	Leopoldinia_pulchra)))))	Kingia_australis);
((Pelagodoxa_henryana	(((Manicaria_saccifera	Geonoma_undata)	((Roystonea_regia	((Prestoea_acuminata	(Oenocarpus_minor	Oenocarpus_bataua))	(Dypsis_decaryi	(Dictyosperma_album	((((Burretiokentia_grandiflora	Hydriastele_microspadix)	Kentiopsis_piersoniorum)	Veitchia_spiralis)	Heterospathe_cagayanensis)))))	((Sclerosperma_profizianum	(Podococcus_barteri	Orania_palindan))	((((Reinhardtia_paiewonskiana	Reinhardtia_latisecta)	(Reinhardtia_simplex	Reinhardtia_gracilis))	(Attalea_speciosa	((Elaeis_oleifera	Elaeis_guineensis)	Bactris_major)))	(((Iriartea_deltoidea	(Calamus_caryotoides	Pseudophoenix_vinifera))	Chamaedorea_seifrizii)	(Phoenix_dactylifera	(Sabal_domingensis	Serenoa_repens)))))))	Leopoldinia_pulchra))	Kingia_australis);
((Pelagodoxa_henryana	(((Prestoea_acuminata	(Oenocarpus_minor	Oenocarpus_bataua))	(((((((Kentiopsis_piersoniorum	(Veitchia_spiralis	Burretiokentia_grandiflora))	Hydriastele_microspadix)	Heterospathe_cagayanensis)	Dictyosperma_album)	Roystonea_regia)	(((((Reinhardtia_paiewonskiana	Reinhardtia_latisecta)	(Reinhardtia_simplex	(Dypsis_decaryi	Reinhardtia_gracilis)))	(Attalea_speciosa	((Elaeis_oleifera	Elaeis_guineensis)	Bactris_major)))	((Calamus_caryotoides	(Sclerosperma_profizianum	((((Iriartea_deltoidea	Pseudophoenix_vinifera)	Chamaedorea_seifrizii)	Podococcus_barteri)	Orania_palindan)))	((Phoenix_dactylifera	Serenoa_repens)	Sabal_domingensis)))	Leopoldinia_pulchra))	Manicaria_saccifera))	Geonoma_undata))	Kingia_australis);
((Pelagodoxa_henryana	((((((((Veitchia_spiralis	Hydriastele_microspadix)	Heterospathe_cagayanensis)	Dictyosperma_album)	(Burretiokentia_grandiflora	Kentiopsis_piersoniorum))	((((Attalea_speciosa	(((Elaeis_oleifera	Elaeis_guineensis)	Bactris_major)	((Reinhardtia_paiewonskiana	Reinhardtia_latisecta)	(Iriartea_deltoidea	((Dypsis_decaryi	Reinhardtia_gracilis)	Reinhardtia_simplex)))))	Roystonea_regia)	(Orania_palindan	(Sclerosperma_profizianum	Podococcus_barteri)))	(((Calamus_caryotoides	Pseudophoenix_vinifera)	Chamaedorea_seifrizii)	(Phoenix_dactylifera	(Serenoa_repens	Sabal_domingensis)))))	(Geonoma_undata	Manicaria_saccifera))	Leopoldinia_pulchra)	(Prestoea_acuminata	(Oenocarpus_minor	Oenocarpus_bataua))))	Kingia_australis);
((Pelagodoxa_henryana	(((((Chamaedorea_seifrizii	(Phoenix_dactylifera	(Serenoa_repens	Sabal_domingensis)))	((Attalea_speciosa	((Elaeis_oleifera	Elaeis_guineensis)	Bactris_major))	((Reinhardtia_paiewonskiana	Reinhardtia_latisecta)	((Dypsis_decaryi	Reinhardtia_gracilis)	Reinhardtia_simplex))))	Manicaria_saccifera)	((Hydriastele_microspadix	(Heterospathe_cagayanensis	Dictyosperma_album))	(Veitchia_spiralis	(Burretiokentia_grandiflora	Kentiopsis_piersoniorum))))	(Roystonea_regia	(((Iriartea_deltoidea	((Calamus_caryotoides	Orania_palindan)	(Sclerosperma_profizianum	Podococcus_barteri)))	((Prestoea_acuminata	(Oenocarpus_minor	Oenocarpus_bataua))	(Pseudophoenix_vinifera	Geonoma_undata)))	Leopoldinia_pulchra))))	Kingia_australis);
((Pelagodoxa_henryana	(((Geonoma_undata	((Prestoea_acuminata	(Oenocarpus_minor	Oenocarpus_bataua))	((Orania_palindan	(Sclerosperma_profizianum	Podococcus_barteri))	(Chamaedorea_seifrizii	(Calamus_caryotoides	(Iriartea_deltoidea	Pseudophoenix_vinifera))))))	(((Phoenix_dactylifera	(Serenoa_repens	Sabal_domingensis))	(Roystonea_regia	((Attalea_speciosa	((Elaeis_oleifera	Elaeis_guineensis)	Bactris_major))	((Reinhardtia_paiewonskiana	Reinhardtia_latisecta)	((Dypsis_decaryi	Reinhardtia_gracilis)	Reinhardtia_simplex)))))	(Leopoldinia_pulchra	Manicaria_saccifera)))	(Dictyosperma_album	((Hydriastele_microspadix	((Burretiokentia_grandiflora	Kentiopsis_piersoniorum)	Veitchia_spiralis))	Heterospathe_cagayanensis))))	Kingia_australis);
((Pelagodoxa_henryana	((((Roystonea_regia	Geonoma_undata)	((Leopoldinia_pulchra	(Prestoea_acuminata	(Oenocarpus_minor	Oenocarpus_bataua)))	((Orania_palindan	(Sclerosperma_profizianum	Podococcus_barteri))	(Iriartea_deltoidea	(Calamus_caryotoides	Pseudophoenix_vinifera)))))	((((Attalea_speciosa	((Elaeis_oleifera	Elaeis_guineensis)	Bactris_major))	((Reinhardtia_paiewonskiana	Reinhardtia_latisecta)	((Dypsis_decaryi	Reinhardtia_gracilis)	Reinhardtia_simplex)))	(Chamaedorea_seifrizii	(Serenoa_repens	(Sabal_domingensis	Phoenix_dactylifera))))	Manicaria_saccifera))	(Dictyosperma_album	((Veitchia_spiralis	((Kentiopsis_piersoniorum	Burretiokentia_grandiflora)	Hydriastele_microspadix))	Heterospathe_cagayanensis))))	Kingia_australis);
((Pelagodoxa_henryana	((((Calamus_caryotoides	Geonoma_undata)	(Prestoea_acuminata	(Oenocarpus_minor	Oenocarpus_bataua)))	(((((Reinhardtia_simplex	(Reinhardtia_paiewonskiana	Reinhardtia_latisecta))	(Attalea_speciosa	(Bactris_major	(Elaeis_oleifera	Elaeis_guineensis))))	(Sclerosperma_profizianum	(Orania_palindan	(Podococcus_barteri	(Dypsis_decaryi	Reinhardtia_gracilis)))))	(Leopoldinia_pulchra	(((Iriartea_deltoidea	Pseudophoenix_vinifera)	Chamaedorea_seifrizii)	(Phoenix_dactylifera	(Serenoa_repens	Sabal_domingensis)))))	(((Kentiopsis_piersoniorum	((Veitchia_spiralis	(Burretiokentia_grandiflora	Hydriastele_microspadix))	Heterospathe_cagayanensis))	Dictyosperma_album)	Roystonea_regia)))	Manicaria_saccifera))	Kingia_australis);
((Pelagodoxa_henryana	((((Roystonea_regia	(((Calamus_caryotoides	Pseudophoenix_vinifera)	Geonoma_undata)	(((Sclerosperma_profizianum	Orania_palindan)	Podococcus_barteri)	(Prestoea_acuminata	(Oenocarpus_minor	Oenocarpus_bataua)))))	Leopoldinia_pulchra)	(Manicaria_saccifera	((Chamaedorea_seifrizii	(Iriartea_deltoidea	(Phoenix_dactylifera	(Serenoa_repens	Sabal_domingensis))))	((((Dypsis_decaryi	Reinhardtia_gracilis)	Reinhardtia_simplex)	(Reinhardtia_paiewonskiana	Reinhardtia_latisecta))	(Attalea_speciosa	(Bactris_major	(Elaeis_oleifera	Elaeis_guineensis)))))))	((Heterospathe_cagayanensis	(Hydriastele_microspadix	(Veitchia_spiralis	(Kentiopsis_piersoniorum	Burretiokentia_grandiflora))))	Dictyosperma_album)))	Kingia_australis);
((Pelagodoxa_henryana	(((Chamaedorea_seifrizii	(Phoenix_dactylifera	(Serenoa_repens	Sabal_domingensis)))	(((((((Veitchia_spiralis	Burretiokentia_grandiflora)	Heterospathe_cagayanensis)	Hydriastele_microspadix)	Kentiopsis_piersoniorum)	Dictyosperma_album)	(Roystonea_regia	((Leopoldinia_pulchra	((Calamus_caryotoides	(Iriartea_deltoidea	Pseudophoenix_vinifera))	(Orania_palindan	(Podococcus_barteri	Sclerosperma_profizianum))))	(Geonoma_undata	(Prestoea_acuminata	(Oenocarpus_minor	Oenocarpus_bataua))))))	Manicaria_saccifera))	((((Dypsis_decaryi	Reinhardtia_gracilis)	Reinhardtia_simplex)	(Reinhardtia_paiewonskiana	Reinhardtia_latisecta))	(Attalea_speciosa	(Bactris_major	(Elaeis_oleifera	Elaeis_guineensis))))))	Kingia_australis);
((Pelagodoxa_henryana	((((Prestoea_acuminata	(Oenocarpus_minor	Oenocarpus_bataua))	((Orania_palindan	(((Pseudophoenix_vinifera	Chamaedorea_seifrizii)	Podococcus_barteri)	Sclerosperma_profizianum))	((Phoenix_dactylifera	(Serenoa_repens	Sabal_domingensis))	((((Dypsis_decaryi	Reinhardtia_gracilis)	Reinhardtia_simplex)	(Reinhardtia_paiewonskiana	Reinhardtia_latisecta))	(Attalea_speciosa	(Bactris_major	(Elaeis_oleifera	Elaeis_guineensis)))))))	Manicaria_saccifera)	((((Leopoldinia_pulchra	((((Veitchia_spiralis	(Burretiokentia_grandiflora	Kentiopsis_piersoniorum))	(Calamus_caryotoides	Hydriastele_microspadix))	Heterospathe_cagayanensis)	Dictyosperma_album))	Iriartea_deltoidea)	Roystonea_regia)	Geonoma_undata)))	Kingia_australis);
((Pelagodoxa_henryana	((Prestoea_acuminata	(Oenocarpus_minor	Oenocarpus_bataua))	(((((((Kentiopsis_piersoniorum	(Veitchia_spiralis	Burretiokentia_grandiflora))	Hydriastele_microspadix)	(Calamus_caryotoides	Heterospathe_cagayanensis))	Dictyosperma_album)	((((Iriartea_deltoidea	Pseudophoenix_vinifera)	Chamaedorea_seifrizii)	(Phoenix_dactylifera	(Serenoa_repens	Sabal_domingensis)))	(((((Dypsis_decaryi	Reinhardtia_gracilis)	Reinhardtia_simplex)	(Reinhardtia_paiewonskiana	Reinhardtia_latisecta))	(Attalea_speciosa	(Bactris_major	(Elaeis_oleifera	Elaeis_guineensis))))	(Roystonea_regia	(Orania_palindan	(Podococcus_barteri	Sclerosperma_profizianum))))))	(Geonoma_undata	Manicaria_saccifera))	Leopoldinia_pulchra)))	Kingia_australis);
((Pelagodoxa_henryana	(Geonoma_undata	((((Orania_palindan	(Podococcus_barteri	Sclerosperma_profizianum))	(Prestoea_acuminata	(Oenocarpus_minor	Oenocarpus_bataua)))	((((Iriartea_deltoidea	((Calamus_caryotoides	Pseudophoenix_vinifera)	Chamaedorea_seifrizii))	(Phoenix_dactylifera	(Serenoa_repens	Sabal_domingensis)))	((((Dypsis_decaryi	Reinhardtia_gracilis)	Reinhardtia_simplex)	(Reinhardtia_paiewonskiana	Reinhardtia_latisecta))	(Attalea_speciosa	(Bactris_major	(Elaeis_oleifera	Elaeis_guineensis)))))	(Leopoldinia_pulchra	Manicaria_saccifera)))	(Roystonea_regia	((((Kentiopsis_piersoniorum	(Veitchia_spiralis	Burretiokentia_grandiflora))	Hydriastele_microspadix)	Heterospathe_cagayanensis)	Dictyosperma_album)))))	Kingia_australis);
((Pelagodoxa_henryana	(((Manicaria_saccifera	(Calamus_caryotoides	Geonoma_undata))	(((((Kentiopsis_piersoniorum	(Veitchia_spiralis	Burretiokentia_grandiflora))	Hydriastele_microspadix)	Heterospathe_cagayanensis)	Dictyosperma_album)	(((((Iriartea_deltoidea	Pseudophoenix_vinifera)	Chamaedorea_seifrizii)	Podococcus_barteri)	(Sclerosperma_profizianum	Orania_palindan))	(Roystonea_regia	((Serenoa_repens	(Sabal_domingensis	Phoenix_dactylifera))	((((Dypsis_decaryi	Reinhardtia_gracilis)	Reinhardtia_simplex)	(Reinhardtia_paiewonskiana	Reinhardtia_latisecta))	(Attalea_speciosa	(Bactris_major	(Elaeis_oleifera	Elaeis_guineensis)))))))))	(Leopoldinia_pulchra	(Prestoea_acuminata	(Oenocarpus_minor	Oenocarpus_bataua)))))	Kingia_australis);
((Pelagodoxa_henryana	(Leopoldinia_pulchra	(((Roystonea_regia	(Veitchia_spiralis	((Heterospathe_cagayanensis	Dictyosperma_album)	((Kentiopsis_piersoniorum	Burretiokentia_grandiflora)	Hydriastele_microspadix))))	((Manicaria_saccifera	((Phoenix_dactylifera	(Serenoa_repens	Sabal_domingensis))	((Bactris_major	(Elaeis_oleifera	Elaeis_guineensis))	((((Dypsis_decaryi	Reinhardtia_gracilis)	Reinhardtia_simplex)	(Reinhardtia_paiewonskiana	Reinhardtia_latisecta))	Attalea_speciosa))))	(((Chamaedorea_seifrizii	Podococcus_barteri)	(Iriartea_deltoidea	(Calamus_caryotoides	Pseudophoenix_vinifera)))	(Sclerosperma_profizianum	Orania_palindan))))	(Geonoma_undata	(Prestoea_acuminata	(Oenocarpus_minor	Oenocarpus_bataua))))))	Kingia_australis);
((Pelagodoxa_henryana	((Manicaria_saccifera	Geonoma_undata)	((Roystonea_regia	((Prestoea_acuminata	(Oenocarpus_minor	Oenocarpus_bataua))	(((((Veitchia_spiralis	(Kentiopsis_piersoniorum	Burretiokentia_grandiflora))	Hydriastele_microspadix)	Heterospathe_cagayanensis)	Dictyosperma_album)	Iriartea_deltoidea)))	(((((Dypsis_decaryi	Reinhardtia_gracilis)	Reinhardtia_simplex)	(Reinhardtia_paiewonskiana	Reinhardtia_latisecta))	(Attalea_speciosa	(Bactris_major	(Elaeis_oleifera	Elaeis_guineensis))))	(((Phoenix_dactylifera	(Serenoa_repens	Sabal_domingensis))	Leopoldinia_pulchra)	((Chamaedorea_seifrizii	Pseudophoenix_vinifera)	(Calamus_caryotoides	(Sclerosperma_profizianum	(Orania_palindan	Podococcus_barteri)))))))))	Kingia_australis);
((Pelagodoxa_henryana	((((Manicaria_saccifera	Geonoma_undata)	((((((Burretiokentia_grandiflora	Hydriastele_microspadix)	(Veitchia_spiralis	Kentiopsis_piersoniorum))	Heterospathe_cagayanensis)	Dictyosperma_album)	Roystonea_regia)	((Chamaedorea_seifrizii	(Phoenix_dactylifera	(Serenoa_repens	Sabal_domingensis)))	((Calamus_caryotoides	(Iriartea_deltoidea	Pseudophoenix_vinifera))	(((((Dypsis_decaryi	Reinhardtia_gracilis)	Reinhardtia_simplex)	(Reinhardtia_paiewonskiana	Reinhardtia_latisecta))	(Attalea_speciosa	(Bactris_major	(Elaeis_oleifera	Elaeis_guineensis))))	(Sclerosperma_profizianum	(Orania_palindan	Podococcus_barteri)))))))	(Prestoea_acuminata	(Oenocarpus_minor	Oenocarpus_bataua)))	Leopoldinia_pulchra))	Kingia_australis);
((Pelagodoxa_henryana	((((Dictyosperma_album	(Heterospathe_cagayanensis	(Hydriastele_microspadix	(Kentiopsis_piersoniorum	(Veitchia_spiralis	Burretiokentia_grandiflora)))))	Roystonea_regia)	(Geonoma_undata	(Manicaria_saccifera	((((Attalea_speciosa	(Bactris_major	(Elaeis_guineensis	Elaeis_oleifera)))	((Calamus_caryotoides	(Reinhardtia_latisecta	Reinhardtia_paiewonskiana))	(Reinhardtia_simplex	(Dypsis_decaryi	Reinhardtia_gracilis))))	(((Chamaedorea_seifrizii	Iriartea_deltoidea)	(Leopoldinia_pulchra	(Pseudophoenix_vinifera	Sclerosperma_profizianum)))	(Podococcus_barteri	Orania_palindan)))	(Phoenix_dactylifera	(Sabal_domingensis	Serenoa_repens))))))	(Prestoea_acuminata	(Oenocarpus_bataua	Oenocarpus_minor))))	Kingia_australis);
((Pelagodoxa_henryana	(((((((((Phoenix_dactylifera	Sabal_domingensis)	Serenoa_repens)	(Iriartea_deltoidea	((Calamus_caryotoides	Pseudophoenix_vinifera)	Chamaedorea_seifrizii)))	((Attalea_speciosa	(Bactris_major	(Elaeis_guineensis	Elaeis_oleifera)))	((Reinhardtia_latisecta	Reinhardtia_paiewonskiana)	(Reinhardtia_simplex	(Dypsis_decaryi	Reinhardtia_gracilis)))))	(Sclerosperma_profizianum	(Podococcus_barteri	Orania_palindan)))	((Dictyosperma_album	(Heterospathe_cagayanensis	(Hydriastele_microspadix	(Veitchia_spiralis	(Burretiokentia_grandiflora	Kentiopsis_piersoniorum)))))	Roystonea_regia))	(Geonoma_undata	Manicaria_saccifera))	Leopoldinia_pulchra)	(Prestoea_acuminata	(Oenocarpus_bataua	Oenocarpus_minor))))	Kingia_australis);
((Pelagodoxa_henryana	(((((Dictyosperma_album	(Heterospathe_cagayanensis	(Hydriastele_microspadix	(Veitchia_spiralis	(Burretiokentia_grandiflora	Kentiopsis_piersoniorum)))))	((((Orania_palindan	Podococcus_barteri)	Sclerosperma_profizianum)	((Calamus_caryotoides	(Iriartea_deltoidea	Pseudophoenix_vinifera))	Chamaedorea_seifrizii))	(((Phoenix_dactylifera	(Sabal_domingensis	Serenoa_repens))	((Attalea_speciosa	(Bactris_major	(Elaeis_guineensis	Elaeis_oleifera)))	((Reinhardtia_latisecta	Reinhardtia_paiewonskiana)	(Reinhardtia_simplex	(Dypsis_decaryi	Reinhardtia_gracilis)))))	Roystonea_regia)))	(Geonoma_undata	Manicaria_saccifera))	Leopoldinia_pulchra)	(Prestoea_acuminata	(Oenocarpus_bataua	Oenocarpus_minor))))	Kingia_australis);
((Pelagodoxa_henryana	(((((((Iriartea_deltoidea	Pseudophoenix_vinifera)	Chamaedorea_seifrizii)	(Leopoldinia_pulchra	(Phoenix_dactylifera	(Sabal_domingensis	Serenoa_repens))))	(((Orania_palindan	Podococcus_barteri)	Sclerosperma_profizianum)	((Attalea_speciosa	(Bactris_major	((Calamus_caryotoides	Elaeis_guineensis)	Elaeis_oleifera)))	((Reinhardtia_latisecta	Reinhardtia_paiewonskiana)	(Reinhardtia_simplex	(Dypsis_decaryi	Reinhardtia_gracilis))))))	Manicaria_saccifera)	(Roystonea_regia	((Prestoea_acuminata	(Oenocarpus_bataua	Oenocarpus_minor))	(Dictyosperma_album	((Burretiokentia_grandiflora	Kentiopsis_piersoniorum)	(Hydriastele_microspadix	(Heterospathe_cagayanensis	Veitchia_spiralis)))))))	Geonoma_undata))	Kingia_australis);
((Pelagodoxa_henryana	(((((((Calamus_caryotoides	Orania_palindan)	Podococcus_barteri)	Sclerosperma_profizianum)	(((Phoenix_dactylifera	(Sabal_domingensis	Serenoa_repens))	((Pseudophoenix_vinifera	Chamaedorea_seifrizii)	Iriartea_deltoidea))	(((Dypsis_decaryi	Reinhardtia_gracilis)	(Attalea_speciosa	(Bactris_major	(Elaeis_guineensis	Elaeis_oleifera))))	((Reinhardtia_latisecta	Reinhardtia_paiewonskiana)	Reinhardtia_simplex))))	Leopoldinia_pulchra)	(Roystonea_regia	((Prestoea_acuminata	(Oenocarpus_bataua	Oenocarpus_minor))	(Dictyosperma_album	(Kentiopsis_piersoniorum	((Burretiokentia_grandiflora	Hydriastele_microspadix)	(Heterospathe_cagayanensis	Veitchia_spiralis)))))))	(Manicaria_saccifera	Geonoma_undata)))	Kingia_australis);
((Pelagodoxa_henryana	(((((Phoenix_dactylifera	(Sabal_domingensis	Serenoa_repens))	Chamaedorea_seifrizii)	((Attalea_speciosa	(Bactris_major	(Elaeis_guineensis	Elaeis_oleifera)))	((Reinhardtia_latisecta	Reinhardtia_paiewonskiana)	(Reinhardtia_simplex	(Dypsis_decaryi	Reinhardtia_gracilis)))))	Manicaria_saccifera)	(((((Calamus_caryotoides	Orania_palindan)	(Podococcus_barteri	(Pseudophoenix_vinifera	Sclerosperma_profizianum)))	((Roystonea_regia	Iriartea_deltoidea)	(Leopoldinia_pulchra	(Prestoea_acuminata	(Oenocarpus_bataua	Oenocarpus_minor)))))	Geonoma_undata)	(Dictyosperma_album	((Veitchia_spiralis	((Hydriastele_microspadix	Burretiokentia_grandiflora)	Kentiopsis_piersoniorum))	Heterospathe_cagayanensis)))))	Kingia_australis);
((Pelagodoxa_henryana	((((((Orania_palindan	(Sclerosperma_profizianum	Podococcus_barteri))	(Iriartea_deltoidea	Pseudophoenix_vinifera))	(Chamaedorea_seifrizii	(((Attalea_speciosa	(Bactris_major	(Elaeis_guineensis	Elaeis_oleifera)))	((Calamus_caryotoides	(Reinhardtia_latisecta	Reinhardtia_paiewonskiana))	(Reinhardtia_simplex	(Dypsis_decaryi	Reinhardtia_gracilis))))	(Phoenix_dactylifera	(Sabal_domingensis	Serenoa_repens)))))	(Geonoma_undata	Manicaria_saccifera))	(Roystonea_regia	(Dictyosperma_album	(((Kentiopsis_piersoniorum	(Veitchia_spiralis	Burretiokentia_grandiflora))	Heterospathe_cagayanensis)	Hydriastele_microspadix))))	(Leopoldinia_pulchra	(Prestoea_acuminata	(Oenocarpus_bataua	Oenocarpus_minor)))))	Kingia_australis);
((Pelagodoxa_henryana	(((((Sclerosperma_profizianum	((((Calamus_caryotoides	Pseudophoenix_vinifera)	Chamaedorea_seifrizii)	Podococcus_barteri)	(Iriartea_deltoidea	Orania_palindan)))	(Roystonea_regia	(((Attalea_speciosa	(Bactris_major	(Elaeis_guineensis	Elaeis_oleifera)))	((Reinhardtia_latisecta	Reinhardtia_paiewonskiana)	(Reinhardtia_simplex	(Dypsis_decaryi	Reinhardtia_gracilis))))	(Phoenix_dactylifera	(Sabal_domingensis	Serenoa_repens)))))	(Geonoma_undata	Manicaria_saccifera))	(Dictyosperma_album	((Heterospathe_cagayanensis	(Veitchia_spiralis	(Burretiokentia_grandiflora	Hydriastele_microspadix)))	Kentiopsis_piersoniorum)))	(Leopoldinia_pulchra	(Prestoea_acuminata	(Oenocarpus_bataua	Oenocarpus_minor)))))	Kingia_australis);
((Pelagodoxa_henryana	(((Leopoldinia_pulchra	(Geonoma_undata	Manicaria_saccifera))	((Roystonea_regia	(((Sclerosperma_profizianum	Orania_palindan)	Podococcus_barteri)	(((Attalea_speciosa	(Bactris_major	(Elaeis_guineensis	Elaeis_oleifera)))	((Reinhardtia_latisecta	Reinhardtia_paiewonskiana)	(Reinhardtia_simplex	(Dypsis_decaryi	Reinhardtia_gracilis))))	((Iriartea_deltoidea	((Calamus_caryotoides	Pseudophoenix_vinifera)	Chamaedorea_seifrizii))	(Phoenix_dactylifera	(Sabal_domingensis	Serenoa_repens))))))	((Burretiokentia_grandiflora	Kentiopsis_piersoniorum)	(Dictyosperma_album	(Veitchia_spiralis	(Hydriastele_microspadix	Heterospathe_cagayanensis))))))	(Prestoea_acuminata	(Oenocarpus_bataua	Oenocarpus_minor))))	Kingia_australis);
((Pelagodoxa_henryana	(((((Roystonea_regia	(Geonoma_undata	Manicaria_saccifera))	(Dictyosperma_album	((Burretiokentia_grandiflora	Kentiopsis_piersoniorum)	(Veitchia_spiralis	(Hydriastele_microspadix	Heterospathe_cagayanensis)))))	((((Iriartea_deltoidea	Pseudophoenix_vinifera)	Chamaedorea_seifrizii)	(Calamus_caryotoides	(Sclerosperma_profizianum	(Orania_palindan	Podococcus_barteri))))	(((Attalea_speciosa	(Bactris_major	(Elaeis_guineensis	Elaeis_oleifera)))	((Reinhardtia_latisecta	Reinhardtia_paiewonskiana)	(Reinhardtia_simplex	(Dypsis_decaryi	Reinhardtia_gracilis))))	(Phoenix_dactylifera	(Sabal_domingensis	Serenoa_repens)))))	(Prestoea_acuminata	(Oenocarpus_bataua	Oenocarpus_minor)))	Leopoldinia_pulchra))	Kingia_australis);
((Pelagodoxa_henryana	((Manicaria_saccifera	(((Heterospathe_cagayanensis	(Hydriastele_microspadix	((Burretiokentia_grandiflora	Kentiopsis_piersoniorum)	Veitchia_spiralis)))	(Iriartea_deltoidea	Dictyosperma_album))	((Chamaedorea_seifrizii	(Calamus_caryotoides	Pseudophoenix_vinifera))	((Serenoa_repens	Sabal_domingensis)	Phoenix_dactylifera))))	(Geonoma_undata	((Roystonea_regia	(Sclerosperma_profizianum	((Orania_palindan	Podococcus_barteri)	(((Reinhardtia_paiewonskiana	Reinhardtia_latisecta)	((Reinhardtia_gracilis	Dypsis_decaryi)	Reinhardtia_simplex))	((Bactris_major	(Elaeis_guineensis	Elaeis_oleifera))	Attalea_speciosa)))))	((Prestoea_acuminata	(Oenocarpus_minor	Oenocarpus_bataua))	Leopoldinia_pulchra)))))	Kingia_australis);
((Pelagodoxa_henryana	(((Geonoma_undata	Manicaria_saccifera)	((Leopoldinia_pulchra	(((Burretiokentia_grandiflora	Kentiopsis_piersoniorum)	((Heterospathe_cagayanensis	Veitchia_spiralis)	Hydriastele_microspadix))	(Iriartea_deltoidea	Dictyosperma_album)))	((Orania_palindan	(((Chamaedorea_seifrizii	(Calamus_caryotoides	Pseudophoenix_vinifera))	Podococcus_barteri)	Sclerosperma_profizianum))	((((Serenoa_repens	Sabal_domingensis)	Phoenix_dactylifera)	(((Reinhardtia_paiewonskiana	Reinhardtia_latisecta)	((Reinhardtia_gracilis	Dypsis_decaryi)	Reinhardtia_simplex))	((Bactris_major	(Elaeis_guineensis	Elaeis_oleifera))	Attalea_speciosa)))	Roystonea_regia))))	(Prestoea_acuminata	(Oenocarpus_minor	Oenocarpus_bataua))))	Kingia_australis);
((Pelagodoxa_henryana	((Leopoldinia_pulchra	(((Roystonea_regia	(Geonoma_undata	Manicaria_saccifera))	(((Calamus_caryotoides	(Chamaedorea_seifrizii	Pseudophoenix_vinifera))	(Sclerosperma_profizianum	(Orania_palindan	Podococcus_barteri)))	(((Serenoa_repens	Sabal_domingensis)	Phoenix_dactylifera)	(((Reinhardtia_paiewonskiana	Reinhardtia_latisecta)	((Reinhardtia_gracilis	Dypsis_decaryi)	Reinhardtia_simplex))	((Bactris_major	(Elaeis_guineensis	Elaeis_oleifera))	Attalea_speciosa)))))	((((((Heterospathe_cagayanensis	Veitchia_spiralis)	Hydriastele_microspadix)	Kentiopsis_piersoniorum)	Burretiokentia_grandiflora)	Dictyosperma_album)	Iriartea_deltoidea)))	(Prestoea_acuminata	(Oenocarpus_minor	Oenocarpus_bataua))))	Kingia_australis);
((Pelagodoxa_henryana	((Leopoldinia_pulchra	(((Manicaria_saccifera	(((Sclerosperma_profizianum	Orania_palindan)	(Podococcus_barteri	(Chamaedorea_seifrizii	(Calamus_caryotoides	Pseudophoenix_vinifera))))	(((Serenoa_repens	Sabal_domingensis)	Phoenix_dactylifera)	(((Reinhardtia_paiewonskiana	Reinhardtia_latisecta)	((Reinhardtia_gracilis	Dypsis_decaryi)	Reinhardtia_simplex))	((Bactris_major	(Elaeis_guineensis	Elaeis_oleifera))	Attalea_speciosa)))))	Geonoma_undata)	(Roystonea_regia	((((((Burretiokentia_grandiflora	Kentiopsis_piersoniorum)	Veitchia_spiralis)	Hydriastele_microspadix)	Heterospathe_cagayanensis)	Dictyosperma_album)	Iriartea_deltoidea))))	(Prestoea_acuminata	(Oenocarpus_minor	Oenocarpus_bataua))))	Kingia_australis);
((Pelagodoxa_henryana	(Leopoldinia_pulchra	((((Prestoea_acuminata	(Oenocarpus_minor	Oenocarpus_bataua))	((Sclerosperma_profizianum	Orania_palindan)	(Pseudophoenix_vinifera	(Podococcus_barteri	Chamaedorea_seifrizii))))	((Manicaria_saccifera	((Serenoa_repens	Sabal_domingensis)	Phoenix_dactylifera))	(((Reinhardtia_paiewonskiana	Reinhardtia_latisecta)	((Reinhardtia_gracilis	Dypsis_decaryi)	Reinhardtia_simplex))	((Bactris_major	(Elaeis_guineensis	Elaeis_oleifera))	Attalea_speciosa))))	((Roystonea_regia	((((Veitchia_spiralis	(Hydriastele_microspadix	(Burretiokentia_grandiflora	Kentiopsis_piersoniorum)))	Heterospathe_cagayanensis)	Dictyosperma_album)	Iriartea_deltoidea))	(Calamus_caryotoides	Geonoma_undata)))))	Kingia_australis);
((Pelagodoxa_henryana	(Iriartea_deltoidea	((((((Reinhardtia_paiewonskiana	Reinhardtia_latisecta)	((Reinhardtia_gracilis	Dypsis_decaryi)	Reinhardtia_simplex))	((Bactris_major	(Elaeis_guineensis	Elaeis_oleifera))	Attalea_speciosa))	(Roystonea_regia	(Sclerosperma_profizianum	((Orania_palindan	Podococcus_barteri)	Calamus_caryotoides))))	((Leopoldinia_pulchra	((Serenoa_repens	Sabal_domingensis)	Phoenix_dactylifera))	(Pseudophoenix_vinifera	Chamaedorea_seifrizii)))	((((Prestoea_acuminata	(Oenocarpus_minor	Oenocarpus_bataua))	(((Hydriastele_microspadix	((Burretiokentia_grandiflora	Kentiopsis_piersoniorum)	Veitchia_spiralis))	Heterospathe_cagayanensis)	Dictyosperma_album))	Manicaria_saccifera)	Geonoma_undata))))	Kingia_australis);
((Pelagodoxa_henryana	((Bactris_major	(Elaeis_guineensis	Elaeis_oleifera))	((Attalea_speciosa	((Reinhardtia_paiewonskiana	Reinhardtia_latisecta)	((Reinhardtia_gracilis	Dypsis_decaryi)	Reinhardtia_simplex)))	(((Sclerosperma_profizianum	Orania_palindan)	((Pseudophoenix_vinifera	Chamaedorea_seifrizii)	Podococcus_barteri))	((Leopoldinia_pulchra	((Serenoa_repens	Sabal_domingensis)	Phoenix_dactylifera))	((((Oenocarpus_minor	Oenocarpus_bataua)	Prestoea_acuminata)	(Roystonea_regia	((((Burretiokentia_grandiflora	(Hydriastele_microspadix	Iriartea_deltoidea))	(Kentiopsis_piersoniorum	Veitchia_spiralis))	Heterospathe_cagayanensis)	Dictyosperma_album)))	((Calamus_caryotoides	Geonoma_undata)	Manicaria_saccifera)))))))	Kingia_australis);
((Pelagodoxa_henryana	((((((Oenocarpus_minor	Oenocarpus_bataua)	Prestoea_acuminata)	((Heterospathe_cagayanensis	(((Kentiopsis_piersoniorum	Burretiokentia_grandiflora)	Veitchia_spiralis)	Hydriastele_microspadix))	Dictyosperma_album))	Roystonea_regia)	(Geonoma_undata	Manicaria_saccifera))	((((Attalea_speciosa	(Bactris_major	(Elaeis_guineensis	Elaeis_oleifera)))	((Reinhardtia_paiewonskiana	Reinhardtia_latisecta)	((Reinhardtia_gracilis	Dypsis_decaryi)	Reinhardtia_simplex)))	((Podococcus_barteri	Orania_palindan)	Sclerosperma_profizianum))	(Leopoldinia_pulchra	(((Calamus_caryotoides	(Iriartea_deltoidea	Pseudophoenix_vinifera))	Chamaedorea_seifrizii)	((Serenoa_repens	Sabal_domingensis)	Phoenix_dactylifera))))))	Kingia_australis);
((Pelagodoxa_henryana	((Manicaria_saccifera	((Iriartea_deltoidea	(((Attalea_speciosa	(Bactris_major	(Elaeis_guineensis	Elaeis_oleifera)))	((Reinhardtia_paiewonskiana	Reinhardtia_latisecta)	((Reinhardtia_gracilis	Dypsis_decaryi)	Reinhardtia_simplex)))	((Orania_palindan	Podococcus_barteri)	Sclerosperma_profizianum)))	(Geonoma_undata	((Leopoldinia_pulchra	(Serenoa_repens	(Sabal_domingensis	Phoenix_dactylifera)))	((Calamus_caryotoides	Pseudophoenix_vinifera)	Chamaedorea_seifrizii)))))	((((Oenocarpus_minor	Oenocarpus_bataua)	Prestoea_acuminata)	((Heterospathe_cagayanensis	(((Kentiopsis_piersoniorum	Burretiokentia_grandiflora)	Veitchia_spiralis)	Hydriastele_microspadix))	Dictyosperma_album))	Roystonea_regia)))	Kingia_australis);
((Pelagodoxa_henryana	(((((Phoenix_dactylifera	(Serenoa_repens	Sabal_domingensis))	((Calamus_caryotoides	Pseudophoenix_vinifera)	Chamaedorea_seifrizii))	((Iriartea_deltoidea	((Attalea_speciosa	(Bactris_major	(Elaeis_guineensis	Elaeis_oleifera)))	((Reinhardtia_paiewonskiana	Reinhardtia_latisecta)	((Reinhardtia_gracilis	Dypsis_decaryi)	Reinhardtia_simplex))))	((Orania_palindan	Podococcus_barteri)	Sclerosperma_profizianum)))	Leopoldinia_pulchra)	((((Oenocarpus_minor	Oenocarpus_bataua)	Prestoea_acuminata)	((Heterospathe_cagayanensis	(((Burretiokentia_grandiflora	Veitchia_spiralis)	Hydriastele_microspadix)	Kentiopsis_piersoniorum))	Dictyosperma_album))	(Roystonea_regia	(Manicaria_saccifera	Geonoma_undata)))))	Kingia_australis);
((Pelagodoxa_henryana	((((Geonoma_undata	Manicaria_saccifera)	(((((((Reinhardtia_paiewonskiana	Reinhardtia_latisecta)	(Reinhardtia_simplex	(Dypsis_decaryi	Reinhardtia_gracilis)))	(Attalea_speciosa	(Bactris_major	(Elaeis_oleifera	Elaeis_guineensis))))	Roystonea_regia)	((Orania_palindan	Podococcus_barteri)	Sclerosperma_profizianum))	((Chamaedorea_seifrizii	(Calamus_caryotoides	(Iriartea_deltoidea	Pseudophoenix_vinifera)))	(Phoenix_dactylifera	(Serenoa_repens	Sabal_domingensis))))	(Dictyosperma_album	(Heterospathe_cagayanensis	(((Burretiokentia_grandiflora	Veitchia_spiralis)	Kentiopsis_piersoniorum)	Hydriastele_microspadix)))))	Leopoldinia_pulchra)	((Oenocarpus_bataua	Oenocarpus_minor)	Prestoea_acuminata)))	Kingia_australis);
((Pelagodoxa_henryana	((((Geonoma_undata	((Dictyosperma_album	(((Veitchia_spiralis	Heterospathe_cagayanensis)	Hydriastele_microspadix)	Kentiopsis_piersoniorum))	(Manicaria_saccifera	Roystonea_regia)))	(((((Phoenix_dactylifera	(Serenoa_repens	Sabal_domingensis))	(Chamaedorea_seifrizii	Pseudophoenix_vinifera))	Iriartea_deltoidea)	(((Reinhardtia_paiewonskiana	(Calamus_caryotoides	Reinhardtia_latisecta))	(Reinhardtia_simplex	(Dypsis_decaryi	Reinhardtia_gracilis)))	(Attalea_speciosa	(Bactris_major	(Elaeis_oleifera	Elaeis_guineensis)))))	(((Orania_palindan	Podococcus_barteri)	Sclerosperma_profizianum)	Burretiokentia_grandiflora)))	Leopoldinia_pulchra)	((Oenocarpus_bataua	Oenocarpus_minor)	Prestoea_acuminata)))	Kingia_australis);
((Pelagodoxa_henryana	(((((((Burretiokentia_grandiflora	Veitchia_spiralis)	Heterospathe_cagayanensis)	Hydriastele_microspadix)	Kentiopsis_piersoniorum)	Dictyosperma_album)	((Oenocarpus_bataua	Oenocarpus_minor)	Prestoea_acuminata))	((((Iriartea_deltoidea	(((Reinhardtia_paiewonskiana	(Calamus_caryotoides	Reinhardtia_latisecta))	(Reinhardtia_simplex	(Dypsis_decaryi	Reinhardtia_gracilis)))	(Attalea_speciosa	(Bactris_major	(Elaeis_oleifera	Elaeis_guineensis)))))	(Podococcus_barteri	(Sclerosperma_profizianum	Orania_palindan)))	((Leopoldinia_pulchra	(Phoenix_dactylifera	(Serenoa_repens	Sabal_domingensis)))	(Chamaedorea_seifrizii	Pseudophoenix_vinifera)))	((Geonoma_undata	Manicaria_saccifera)	Roystonea_regia))))	Kingia_australis);
((Pelagodoxa_henryana	((((Roystonea_regia	((((Burretiokentia_grandiflora	Hydriastele_microspadix)	(Veitchia_spiralis	Kentiopsis_piersoniorum))	Heterospathe_cagayanensis)	Dictyosperma_album))	(Geonoma_undata	Manicaria_saccifera))	((Iriartea_deltoidea	(Calamus_caryotoides	((Pseudophoenix_vinifera	Sclerosperma_profizianum)	(Orania_palindan	Podococcus_barteri))))	((Leopoldinia_pulchra	(Phoenix_dactylifera	(Serenoa_repens	Sabal_domingensis)))	(Chamaedorea_seifrizii	(((Reinhardtia_paiewonskiana	Reinhardtia_latisecta)	(Reinhardtia_simplex	(Dypsis_decaryi	Reinhardtia_gracilis)))	(Attalea_speciosa	(Bactris_major	(Elaeis_oleifera	Elaeis_guineensis))))))))	((Oenocarpus_bataua	Oenocarpus_minor)	Prestoea_acuminata)))	Kingia_australis);
((Pelagodoxa_henryana	(((Geonoma_undata	(((Podococcus_barteri	(((Pseudophoenix_vinifera	Iriartea_deltoidea)	Sclerosperma_profizianum)	Orania_palindan))	(Manicaria_saccifera	(((((Calamus_caryotoides	Reinhardtia_paiewonskiana)	Reinhardtia_latisecta)	(Reinhardtia_simplex	(Dypsis_decaryi	Reinhardtia_gracilis)))	(Attalea_speciosa	(Bactris_major	(Elaeis_oleifera	Elaeis_guineensis))))	(((Sabal_domingensis	Serenoa_repens)	Phoenix_dactylifera)	Chamaedorea_seifrizii))))	(Roystonea_regia	(((Hydriastele_microspadix	((Burretiokentia_grandiflora	Veitchia_spiralis)	Kentiopsis_piersoniorum))	Heterospathe_cagayanensis)	Dictyosperma_album))))	((Oenocarpus_bataua	Oenocarpus_minor)	Prestoea_acuminata))	Leopoldinia_pulchra))	Kingia_australis);
((Pelagodoxa_henryana	(((((Roystonea_regia	((Sclerosperma_profizianum	((Calamus_caryotoides	Orania_palindan)	Podococcus_barteri))	((((Reinhardtia_paiewonskiana	Reinhardtia_latisecta)	(Reinhardtia_simplex	(Dypsis_decaryi	Reinhardtia_gracilis)))	(Attalea_speciosa	(Bactris_major	(Elaeis_oleifera	Elaeis_guineensis))))	(((Sabal_domingensis	Serenoa_repens)	Phoenix_dactylifera)	(Pseudophoenix_vinifera	Chamaedorea_seifrizii)))))	(Geonoma_undata	Manicaria_saccifera))	((Iriartea_deltoidea	Leopoldinia_pulchra)	((((Hydriastele_microspadix	Kentiopsis_piersoniorum)	Veitchia_spiralis)	Heterospathe_cagayanensis)	Dictyosperma_album)))	Burretiokentia_grandiflora)	((Oenocarpus_bataua	Oenocarpus_minor)	Prestoea_acuminata)))	Kingia_australis);
((Pelagodoxa_henryana	(((Oenocarpus_bataua	Oenocarpus_minor)	Prestoea_acuminata)	(Leopoldinia_pulchra	(((Roystonea_regia	((Orania_palindan	((Iriartea_deltoidea	((Pseudophoenix_vinifera	Chamaedorea_seifrizii)	Podococcus_barteri))	Sclerosperma_profizianum))	(((((Calamus_caryotoides	Reinhardtia_paiewonskiana)	Reinhardtia_latisecta)	(Reinhardtia_simplex	(Dypsis_decaryi	Reinhardtia_gracilis)))	(Attalea_speciosa	(Bactris_major	(Elaeis_oleifera	Elaeis_guineensis))))	((Sabal_domingensis	Serenoa_repens)	Phoenix_dactylifera))))	(((Dictyosperma_album	((Hydriastele_microspadix	Kentiopsis_piersoniorum)	Heterospathe_cagayanensis))	Burretiokentia_grandiflora)	Veitchia_spiralis))	(Geonoma_undata	Manicaria_saccifera)))))	Kingia_australis);
((Pelagodoxa_henryana	(((Oenocarpus_bataua	Oenocarpus_minor)	Prestoea_acuminata)	(Leopoldinia_pulchra	(Burretiokentia_grandiflora	(((Roystonea_regia	((((Pseudophoenix_vinifera	Orania_palindan)	(Sclerosperma_profizianum	Podococcus_barteri))	(((Reinhardtia_paiewonskiana	Reinhardtia_latisecta)	(Reinhardtia_simplex	(Dypsis_decaryi	Reinhardtia_gracilis)))	(Attalea_speciosa	(Bactris_major	(Elaeis_oleifera	Elaeis_guineensis)))))	(Chamaedorea_seifrizii	((Sabal_domingensis	Serenoa_repens)	Phoenix_dactylifera))))	((Iriartea_deltoidea	Dictyosperma_album)	(Heterospathe_cagayanensis	(((Calamus_caryotoides	Kentiopsis_piersoniorum)	Veitchia_spiralis)	Hydriastele_microspadix))))	(Geonoma_undata	Manicaria_saccifera))))))	Kingia_australis);
((Pelagodoxa_henryana	((Leopoldinia_pulchra	((((Roystonea_regia	(((Attalea_speciosa	(Elaeis_oleifera	Elaeis_guineensis))	(Bactris_major	(((Pseudophoenix_vinifera	Chamaedorea_seifrizii)	(Orania_palindan	(Calamus_caryotoides	(Podococcus_barteri	Sclerosperma_profizianum))))	((Reinhardtia_paiewonskiana	Reinhardtia_latisecta)	(Reinhardtia_simplex	(Dypsis_decaryi	Reinhardtia_gracilis))))))	((Sabal_domingensis	Serenoa_repens)	Phoenix_dactylifera)))	(Veitchia_spiralis	(((Burretiokentia_grandiflora	Hydriastele_microspadix)	Kentiopsis_piersoniorum)	(Dictyosperma_album	Heterospathe_cagayanensis))))	(Geonoma_undata	Manicaria_saccifera))	((Oenocarpus_bataua	Oenocarpus_minor)	Prestoea_acuminata)))	Iriartea_deltoidea))	Kingia_australis);
((Pelagodoxa_henryana	(((Geonoma_undata	(((((Orania_palindan	(Podococcus_barteri	Sclerosperma_profizianum))	((Iriartea_deltoidea	((Calamus_caryotoides	(Reinhardtia_paiewonskiana	Reinhardtia_latisecta))	(Reinhardtia_simplex	(Dypsis_decaryi	Reinhardtia_gracilis))))	(Attalea_speciosa	(Bactris_major	(Elaeis_oleifera	Elaeis_guineensis)))))	((Pseudophoenix_vinifera	Chamaedorea_seifrizii)	((Sabal_domingensis	Serenoa_repens)	Phoenix_dactylifera)))	((Dictyosperma_album	(Heterospathe_cagayanensis	(Hydriastele_microspadix	((Burretiokentia_grandiflora	Kentiopsis_piersoniorum)	Veitchia_spiralis))))	Roystonea_regia))	Manicaria_saccifera))	((Oenocarpus_bataua	Oenocarpus_minor)	Prestoea_acuminata))	Leopoldinia_pulchra))	Kingia_australis);
((Pelagodoxa_henryana	((Leopoldinia_pulchra	((Oenocarpus_bataua	Oenocarpus_minor)	Prestoea_acuminata))	((Roystonea_regia	((Phoenix_dactylifera	(Sabal_domingensis	Serenoa_repens))	(((Attalea_speciosa	(Bactris_major	(Elaeis_oleifera	Elaeis_guineensis)))	((Reinhardtia_paiewonskiana	Reinhardtia_latisecta)	(Reinhardtia_simplex	(Reinhardtia_gracilis	Dypsis_decaryi))))	(Chamaedorea_seifrizii	((Calamus_caryotoides	(Iriartea_deltoidea	Pseudophoenix_vinifera))	(Sclerosperma_profizianum	(Podococcus_barteri	Orania_palindan)))))))	((Geonoma_undata	Manicaria_saccifera)	((Heterospathe_cagayanensis	(Hydriastele_microspadix	(Kentiopsis_piersoniorum	(Burretiokentia_grandiflora	Veitchia_spiralis))))	Dictyosperma_album)))))	Kingia_australis);
((Pelagodoxa_henryana	(((Oenocarpus_bataua	Oenocarpus_minor)	Prestoea_acuminata)	(((((Leopoldinia_pulchra	(((Iriartea_deltoidea	Pseudophoenix_vinifera)	Chamaedorea_seifrizii)	(Phoenix_dactylifera	(Sabal_domingensis	Serenoa_repens))))	(((Attalea_speciosa	(Bactris_major	(Elaeis_oleifera	(Calamus_caryotoides	Elaeis_guineensis))))	((Reinhardtia_paiewonskiana	Reinhardtia_latisecta)	(Reinhardtia_simplex	(Reinhardtia_gracilis	Dypsis_decaryi))))	(Sclerosperma_profizianum	(Orania_palindan	Podococcus_barteri))))	Roystonea_regia)	((Heterospathe_cagayanensis	(Hydriastele_microspadix	(Kentiopsis_piersoniorum	(Burretiokentia_grandiflora	Veitchia_spiralis))))	Dictyosperma_album))	(Geonoma_undata	Manicaria_saccifera))))	Kingia_australis);
((Pelagodoxa_henryana	((Leopoldinia_pulchra	((Oenocarpus_bataua	Oenocarpus_minor)	Prestoea_acuminata))	(((((Heterospathe_cagayanensis	(Hydriastele_microspadix	Veitchia_spiralis))	(Burretiokentia_grandiflora	Dictyosperma_album))	Kentiopsis_piersoniorum)	(Geonoma_undata	(Roystonea_regia	Manicaria_saccifera)))	((((Iriartea_deltoidea	Pseudophoenix_vinifera)	Chamaedorea_seifrizii)	(Phoenix_dactylifera	(Sabal_domingensis	Serenoa_repens)))	(((Attalea_speciosa	(Bactris_major	(Elaeis_oleifera	Elaeis_guineensis)))	((Reinhardtia_paiewonskiana	Reinhardtia_latisecta)	(Reinhardtia_simplex	(Reinhardtia_gracilis	Dypsis_decaryi))))	(Calamus_caryotoides	(Orania_palindan	(Podococcus_barteri	Sclerosperma_profizianum))))))))	Kingia_australis);
((Pelagodoxa_henryana	((((Oenocarpus_bataua	Oenocarpus_minor)	Prestoea_acuminata)	(((((Pseudophoenix_vinifera	Chamaedorea_seifrizii)	(Phoenix_dactylifera	(Sabal_domingensis	Serenoa_repens)))	(((Attalea_speciosa	((Elaeis_oleifera	Elaeis_guineensis)	((Reinhardtia_paiewonskiana	(Calamus_caryotoides	Reinhardtia_latisecta))	(Reinhardtia_simplex	(Reinhardtia_gracilis	Dypsis_decaryi)))))	Bactris_major)	(Sclerosperma_profizianum	(Podococcus_barteri	Orania_palindan))))	(Roystonea_regia	((Iriartea_deltoidea	Dictyosperma_album)	((Hydriastele_microspadix	Heterospathe_cagayanensis)	((Kentiopsis_piersoniorum	Burretiokentia_grandiflora)	Veitchia_spiralis)))))	(Leopoldinia_pulchra	Manicaria_saccifera)))	Geonoma_undata))	Kingia_australis);
((Pelagodoxa_henryana	((Iriartea_deltoidea	(Dictyosperma_album	(Heterospathe_cagayanensis	((Kentiopsis_piersoniorum	(Burretiokentia_grandiflora	Veitchia_spiralis))	Hydriastele_microspadix))))	(((((((Oenocarpus_bataua	Oenocarpus_minor)	Prestoea_acuminata)	Leopoldinia_pulchra)	((Calamus_caryotoides	Pseudophoenix_vinifera)	(Orania_palindan	(Podococcus_barteri	Sclerosperma_profizianum))))	Geonoma_undata)	Roystonea_regia)	(((Chamaedorea_seifrizii	(Phoenix_dactylifera	(Sabal_domingensis	Serenoa_repens)))	(((Reinhardtia_paiewonskiana	Reinhardtia_latisecta)	(Reinhardtia_simplex	(Reinhardtia_gracilis	Dypsis_decaryi)))	(Attalea_speciosa	(Bactris_major	(Elaeis_oleifera	Elaeis_guineensis)))))	Manicaria_saccifera))))	Kingia_australis);
((Pelagodoxa_henryana	(((Geonoma_undata	Manicaria_saccifera)	(((Sclerosperma_profizianum	(Orania_palindan	Podococcus_barteri))	(((((Calamus_caryotoides	Pseudophoenix_vinifera)	Iriartea_deltoidea)	Chamaedorea_seifrizii)	(Leopoldinia_pulchra	(Phoenix_dactylifera	(Sabal_domingensis	Serenoa_repens))))	(((Reinhardtia_paiewonskiana	Reinhardtia_latisecta)	(Reinhardtia_simplex	(Reinhardtia_gracilis	Dypsis_decaryi)))	(Attalea_speciosa	(Bactris_major	(Elaeis_oleifera	Elaeis_guineensis))))))	(Roystonea_regia	(Dictyosperma_album	(Heterospathe_cagayanensis	((Kentiopsis_piersoniorum	(Burretiokentia_grandiflora	Veitchia_spiralis))	Hydriastele_microspadix))))))	((Oenocarpus_bataua	Oenocarpus_minor)	Prestoea_acuminata)))	Kingia_australis);
((Pelagodoxa_henryana	(((Geonoma_undata	(((Manicaria_saccifera	((Phoenix_dactylifera	(Sabal_domingensis	Serenoa_repens))	(((Reinhardtia_paiewonskiana	Reinhardtia_latisecta)	(Reinhardtia_simplex	(Reinhardtia_gracilis	Dypsis_decaryi)))	(Attalea_speciosa	(Bactris_major	(Elaeis_oleifera	Elaeis_guineensis))))))	((Iriartea_deltoidea	(Sclerosperma_profizianum	(Orania_palindan	Podococcus_barteri)))	((Calamus_caryotoides	Pseudophoenix_vinifera)	Chamaedorea_seifrizii)))	(Roystonea_regia	(Dictyosperma_album	(Heterospathe_cagayanensis	(Hydriastele_microspadix	((Kentiopsis_piersoniorum	Burretiokentia_grandiflora)	Veitchia_spiralis)))))))	Leopoldinia_pulchra)	((Oenocarpus_bataua	Oenocarpus_minor)	Prestoea_acuminata)))	Kingia_australis);
((Pelagodoxa_henryana	(((((Geonoma_undata	Manicaria_saccifera)	((Phoenix_dactylifera	(Sabal_domingensis	Serenoa_repens))	(((Orania_palindan	(Podococcus_barteri	Sclerosperma_profizianum))	(Iriartea_deltoidea	((Calamus_caryotoides	Pseudophoenix_vinifera)	Chamaedorea_seifrizii)))	(((Reinhardtia_paiewonskiana	Reinhardtia_latisecta)	(Reinhardtia_simplex	(Reinhardtia_gracilis	Dypsis_decaryi)))	(Attalea_speciosa	(Bactris_major	(Elaeis_oleifera	Elaeis_guineensis)))))))	(Roystonea_regia	(Dictyosperma_album	(Heterospathe_cagayanensis	(Hydriastele_microspadix	(Kentiopsis_piersoniorum	(Burretiokentia_grandiflora	Veitchia_spiralis)))))))	Leopoldinia_pulchra)	((Oenocarpus_bataua	Oenocarpus_minor)	Prestoea_acuminata)))	Kingia_australis);
((Pelagodoxa_henryana	((((Roystonea_regia	Manicaria_saccifera)	(((((Calamus_caryotoides	Pseudophoenix_vinifera)	Chamaedorea_seifrizii)	(Phoenix_dactylifera	(Sabal_domingensis	Serenoa_repens)))	(((Reinhardtia_paiewonskiana	Reinhardtia_latisecta)	(Reinhardtia_simplex	(Reinhardtia_gracilis	Dypsis_decaryi)))	(Attalea_speciosa	(Bactris_major	(Elaeis_oleifera	Elaeis_guineensis)))))	(Orania_palindan	(Podococcus_barteri	Sclerosperma_profizianum))))	((Iriartea_deltoidea	Dictyosperma_album)	((Heterospathe_cagayanensis	(Hydriastele_microspadix	(Kentiopsis_piersoniorum	(Burretiokentia_grandiflora	Veitchia_spiralis))))	Leopoldinia_pulchra)))	(Geonoma_undata	((Oenocarpus_bataua	Oenocarpus_minor)	Prestoea_acuminata))))	Kingia_australis);
((Pelagodoxa_henryana	(Geonoma_undata	(((((((Phoenix_dactylifera	(Sabal_domingensis	Serenoa_repens))	(((Reinhardtia_paiewonskiana	Reinhardtia_latisecta)	(Reinhardtia_simplex	(Reinhardtia_gracilis	Dypsis_decaryi)))	(Attalea_speciosa	(Bactris_major	(Elaeis_oleifera	Elaeis_guineensis)))))	((((Calamus_caryotoides	Pseudophoenix_vinifera)	Chamaedorea_seifrizii)	Podococcus_barteri)	(Sclerosperma_profizianum	Orania_palindan)))	Iriartea_deltoidea)	(Roystonea_regia	((Heterospathe_cagayanensis	(Veitchia_spiralis	(Hydriastele_microspadix	(Kentiopsis_piersoniorum	Burretiokentia_grandiflora))))	Dictyosperma_album)))	(Leopoldinia_pulchra	Manicaria_saccifera))	((Oenocarpus_bataua	Oenocarpus_minor)	Prestoea_acuminata))))	Kingia_australis);
((Pelagodoxa_henryana	(Roystonea_regia	((Geonoma_undata	((((((Reinhardtia_latisecta	Reinhardtia_paiewonskiana)	(Reinhardtia_simplex	(Reinhardtia_gracilis	Dypsis_decaryi)))	((Bactris_major	(Elaeis_guineensis	Elaeis_oleifera))	Attalea_speciosa))	(Sclerosperma_profizianum	(Orania_palindan	Podococcus_barteri)))	(((Prestoea_acuminata	(Oenocarpus_bataua	Oenocarpus_minor))	((Phoenix_dactylifera	(Serenoa_repens	Sabal_domingensis))	(Pseudophoenix_vinifera	Chamaedorea_seifrizii)))	Calamus_caryotoides))	Manicaria_saccifera))	((Iriartea_deltoidea	Dictyosperma_album)	(Leopoldinia_pulchra	(Heterospathe_cagayanensis	((Kentiopsis_piersoniorum	(Veitchia_spiralis	Burretiokentia_grandiflora))	Hydriastele_microspadix)))))))	Kingia_australis);
((Pelagodoxa_henryana	((((Prestoea_acuminata	(Oenocarpus_bataua	Oenocarpus_minor))	(((Dictyosperma_album	(Heterospathe_cagayanensis	((Kentiopsis_piersoniorum	(Veitchia_spiralis	Burretiokentia_grandiflora))	(Calamus_caryotoides	Hydriastele_microspadix))))	(((Reinhardtia_gracilis	Dypsis_decaryi)	((Podococcus_barteri	Orania_palindan)	Sclerosperma_profizianum))	((((Phoenix_dactylifera	(Serenoa_repens	Sabal_domingensis))	(Pseudophoenix_vinifera	Chamaedorea_seifrizii))	(((Reinhardtia_latisecta	Reinhardtia_paiewonskiana)	Reinhardtia_simplex)	((Bactris_major	(Elaeis_guineensis	Elaeis_oleifera))	Attalea_speciosa)))	Roystonea_regia)))	(Geonoma_undata	Manicaria_saccifera)))	Leopoldinia_pulchra)	Iriartea_deltoidea))	Kingia_australis);
((Pelagodoxa_henryana	(Leopoldinia_pulchra	((((Prestoea_acuminata	(Oenocarpus_bataua	Oenocarpus_minor))	((Iriartea_deltoidea	Dictyosperma_album)	(Heterospathe_cagayanensis	((Kentiopsis_piersoniorum	(Veitchia_spiralis	Burretiokentia_grandiflora))	Hydriastele_microspadix))))	((Sclerosperma_profizianum	(Podococcus_barteri	Orania_palindan))	((((Phoenix_dactylifera	(Serenoa_repens	Sabal_domingensis))	((Calamus_caryotoides	Pseudophoenix_vinifera)	Chamaedorea_seifrizii))	(((Reinhardtia_latisecta	Reinhardtia_paiewonskiana)	((Reinhardtia_gracilis	Dypsis_decaryi)	Reinhardtia_simplex))	((Bactris_major	(Elaeis_guineensis	Elaeis_oleifera))	Attalea_speciosa)))	Roystonea_regia)))	(Geonoma_undata	Manicaria_saccifera))))	Kingia_australis);
((Pelagodoxa_henryana	(((Iriartea_deltoidea	Leopoldinia_pulchra)	((Roystonea_regia	(Dictyosperma_album	(Heterospathe_cagayanensis	((Kentiopsis_piersoniorum	(Veitchia_spiralis	Burretiokentia_grandiflora))	Hydriastele_microspadix))))	((Geonoma_undata	Manicaria_saccifera)	((((Phoenix_dactylifera	(Serenoa_repens	Sabal_domingensis))	(Pseudophoenix_vinifera	Chamaedorea_seifrizii))	(((Reinhardtia_latisecta	Reinhardtia_paiewonskiana)	((Reinhardtia_gracilis	Dypsis_decaryi)	Reinhardtia_simplex))	((Bactris_major	(Elaeis_guineensis	Elaeis_oleifera))	Attalea_speciosa)))	(Calamus_caryotoides	(Sclerosperma_profizianum	(Podococcus_barteri	Orania_palindan)))))))	(Prestoea_acuminata	(Oenocarpus_bataua	Oenocarpus_minor))))	Kingia_australis);
((Pelagodoxa_henryana	((Calamus_caryotoides	Geonoma_undata)	((((Iriartea_deltoidea	((Veitchia_spiralis	Burretiokentia_grandiflora)	(((Hydriastele_microspadix	Dictyosperma_album)	Heterospathe_cagayanensis)	Kentiopsis_piersoniorum)))	(Prestoea_acuminata	(Oenocarpus_bataua	Oenocarpus_minor)))	Roystonea_regia)	(Manicaria_saccifera	((Leopoldinia_pulchra	((Serenoa_repens	Sabal_domingensis)	((Pseudophoenix_vinifera	Chamaedorea_seifrizii)	Phoenix_dactylifera)))	((((Reinhardtia_latisecta	Reinhardtia_paiewonskiana)	((Reinhardtia_gracilis	Dypsis_decaryi)	Reinhardtia_simplex))	((Bactris_major	(Elaeis_guineensis	Elaeis_oleifera))	Attalea_speciosa))	(Sclerosperma_profizianum	(Podococcus_barteri	Orania_palindan))))))))	Kingia_australis);
((Pelagodoxa_henryana	(((Podococcus_barteri	Leopoldinia_pulchra)	((Calamus_caryotoides	(((Chamaedorea_seifrizii	(((Serenoa_repens	Sabal_domingensis)	Phoenix_dactylifera)	Pseudophoenix_vinifera))	((Iriartea_deltoidea	((Reinhardtia_latisecta	Reinhardtia_paiewonskiana)	((Reinhardtia_gracilis	Dypsis_decaryi)	Reinhardtia_simplex)))	((Bactris_major	(Elaeis_guineensis	Elaeis_oleifera))	Attalea_speciosa)))	((((Sclerosperma_profizianum	(Kentiopsis_piersoniorum	(Heterospathe_cagayanensis	((Veitchia_spiralis	Burretiokentia_grandiflora)	Hydriastele_microspadix))))	Dictyosperma_album)	Roystonea_regia)	(Geonoma_undata	Manicaria_saccifera))))	Orania_palindan))	(Prestoea_acuminata	(Oenocarpus_bataua	Oenocarpus_minor))))	Kingia_australis);
((Pelagodoxa_henryana	(((Orania_palindan	Podococcus_barteri)	((((((Heterospathe_cagayanensis	((Kentiopsis_piersoniorum	(Veitchia_spiralis	Burretiokentia_grandiflora))	Hydriastele_microspadix))	Dictyosperma_album)	Roystonea_regia)	(Geonoma_undata	Manicaria_saccifera))	((((Serenoa_repens	Sabal_domingensis)	Phoenix_dactylifera)	((Iriartea_deltoidea	(Calamus_caryotoides	Pseudophoenix_vinifera))	Chamaedorea_seifrizii))	(Leopoldinia_pulchra	Sclerosperma_profizianum)))	(((Reinhardtia_latisecta	Reinhardtia_paiewonskiana)	((Reinhardtia_gracilis	Dypsis_decaryi)	Reinhardtia_simplex))	((Bactris_major	(Elaeis_guineensis	Elaeis_oleifera))	Attalea_speciosa))))	(Prestoea_acuminata	(Oenocarpus_bataua	Oenocarpus_minor))))	Kingia_australis);
((Pelagodoxa_henryana	((((Geonoma_undata	(((Serenoa_repens	Sabal_domingensis)	Phoenix_dactylifera)	(Iriartea_deltoidea	(Pseudophoenix_vinifera	Chamaedorea_seifrizii))))	(((((Hydriastele_microspadix	(Heterospathe_cagayanensis	Veitchia_spiralis))	Dictyosperma_album)	(Burretiokentia_grandiflora	Kentiopsis_piersoniorum))	Roystonea_regia)	((Manicaria_saccifera	Calamus_caryotoides)	((Orania_palindan	(Podococcus_barteri	Sclerosperma_profizianum))	(((Reinhardtia_latisecta	Reinhardtia_paiewonskiana)	((Reinhardtia_gracilis	Dypsis_decaryi)	Reinhardtia_simplex))	((Bactris_major	(Elaeis_guineensis	Elaeis_oleifera))	Attalea_speciosa))))))	(Prestoea_acuminata	(Oenocarpus_bataua	Oenocarpus_minor)))	Leopoldinia_pulchra))	Kingia_australis);
((Pelagodoxa_henryana	((Prestoea_acuminata	(Oenocarpus_bataua	Oenocarpus_minor))	(((((Pseudophoenix_vinifera	Iriartea_deltoidea)	(Sabal_domingensis	((Phoenix_dactylifera	Chamaedorea_seifrizii)	Serenoa_repens)))	((Orania_palindan	(Podococcus_barteri	Sclerosperma_profizianum))	(((Reinhardtia_latisecta	Reinhardtia_paiewonskiana)	((Reinhardtia_gracilis	Dypsis_decaryi)	Reinhardtia_simplex))	((Bactris_major	((Calamus_caryotoides	Elaeis_guineensis)	Elaeis_oleifera))	Attalea_speciosa))))	(((Dictyosperma_album	(Hydriastele_microspadix	(Heterospathe_cagayanensis	(Veitchia_spiralis	(Burretiokentia_grandiflora	Kentiopsis_piersoniorum)))))	Roystonea_regia)	(Geonoma_undata	Manicaria_saccifera)))	Leopoldinia_pulchra)))	Kingia_australis);
((Pelagodoxa_henryana	(((((Roystonea_regia	(((Sclerosperma_profizianum	Dypsis_decaryi)	(Orania_palindan	Podococcus_barteri))	(((Phoenix_dactylifera	(Serenoa_repens	Sabal_domingensis))	(Chamaedorea_seifrizii	Pseudophoenix_vinifera))	(((Reinhardtia_latisecta	Reinhardtia_paiewonskiana)	(Reinhardtia_gracilis	Reinhardtia_simplex))	((Bactris_major	(Elaeis_guineensis	Elaeis_oleifera))	Attalea_speciosa)))))	((Iriartea_deltoidea	Dictyosperma_album)	((Calamus_caryotoides	Heterospathe_cagayanensis)	((Veitchia_spiralis	(Burretiokentia_grandiflora	Kentiopsis_piersoniorum))	Hydriastele_microspadix))))	(Geonoma_undata	Manicaria_saccifera))	(Prestoea_acuminata	(Oenocarpus_bataua	Oenocarpus_minor)))	Leopoldinia_pulchra))	Kingia_australis);
((Pelagodoxa_henryana	((Prestoea_acuminata	(Oenocarpus_bataua	Oenocarpus_minor))	((((Roystonea_regia	(((Podococcus_barteri	(Calamus_caryotoides	Sclerosperma_profizianum))	Orania_palindan)	(((Attalea_speciosa	(Bactris_major	(Elaeis_oleifera	Elaeis_guineensis)))	((Reinhardtia_paiewonskiana	Reinhardtia_latisecta)	(Reinhardtia_simplex	(Reinhardtia_gracilis	Dypsis_decaryi))))	((((Sabal_domingensis	Phoenix_dactylifera)	Serenoa_repens)	(Pseudophoenix_vinifera	Chamaedorea_seifrizii))	Iriartea_deltoidea))))	((Hydriastele_microspadix	((Kentiopsis_piersoniorum	(Burretiokentia_grandiflora	Veitchia_spiralis))	Heterospathe_cagayanensis))	Dictyosperma_album))	(Manicaria_saccifera	Geonoma_undata))	Leopoldinia_pulchra)))	Kingia_australis);
((Pelagodoxa_henryana	(((Manicaria_saccifera	(Calamus_caryotoides	Geonoma_undata))	((Roystonea_regia	((Orania_palindan	Podococcus_barteri)	(((Attalea_speciosa	(Bactris_major	(Elaeis_oleifera	Elaeis_guineensis)))	((Reinhardtia_paiewonskiana	Reinhardtia_latisecta)	(Reinhardtia_simplex	(Reinhardtia_gracilis	Dypsis_decaryi))))	((Phoenix_dactylifera	(Serenoa_repens	Sabal_domingensis))	(Pseudophoenix_vinifera	Chamaedorea_seifrizii)))))	(Leopoldinia_pulchra	((Heterospathe_cagayanensis	(Sclerosperma_profizianum	(((Kentiopsis_piersoniorum	Veitchia_spiralis)	Hydriastele_microspadix)	Burretiokentia_grandiflora)))	(Iriartea_deltoidea	Dictyosperma_album)))))	(Prestoea_acuminata	(Oenocarpus_bataua	Oenocarpus_minor))))	Kingia_australis);
((Dictyosperma_album	((Heterospathe_cagayanensis	((Kentiopsis_piersoniorum	Veitchia_spiralis)	(Burretiokentia_grandiflora	Hydriastele_microspadix)))	((Manicaria_saccifera	(Geonoma_undata	(Leopoldinia_pulchra	((Prestoea_acuminata	(Oenocarpus_bataua	Oenocarpus_minor))	Pelagodoxa_henryana))))	((Roystonea_regia	((Iriartea_deltoidea	(Podococcus_barteri	(Sclerosperma_profizianum	Orania_palindan)))	((Attalea_speciosa	(Bactris_major	(Elaeis_oleifera	Elaeis_guineensis)))	(((Calamus_caryotoides	Reinhardtia_paiewonskiana)	Reinhardtia_latisecta)	(Reinhardtia_simplex	(Reinhardtia_gracilis	Dypsis_decaryi))))))	((Serenoa_repens	(Sabal_domingensis	Phoenix_dactylifera))	(Pseudophoenix_vinifera	Chamaedorea_seifrizii))))))	Kingia_australis);
((Pelagodoxa_henryana	(Leopoldinia_pulchra	(((Manicaria_saccifera	Geonoma_undata)	(((((Sclerosperma_profizianum	((Calamus_caryotoides	Orania_palindan)	Podococcus_barteri))	((Attalea_speciosa	(Bactris_major	(Elaeis_oleifera	Elaeis_guineensis)))	((Reinhardtia_paiewonskiana	Reinhardtia_latisecta)	(Reinhardtia_simplex	(Reinhardtia_gracilis	Dypsis_decaryi)))))	(Chamaedorea_seifrizii	((Iriartea_deltoidea	Pseudophoenix_vinifera)	((Phoenix_dactylifera	Sabal_domingensis)	Serenoa_repens))))	(Burretiokentia_grandiflora	Roystonea_regia))	(Dictyosperma_album	(Kentiopsis_piersoniorum	(Veitchia_spiralis	(Heterospathe_cagayanensis	Hydriastele_microspadix))))))	(Prestoea_acuminata	(Oenocarpus_bataua	Oenocarpus_minor)))))	Kingia_australis);
((Pelagodoxa_henryana	(((Manicaria_saccifera	Geonoma_undata)	((Roystonea_regia	(Kentiopsis_piersoniorum	((Burretiokentia_grandiflora	Dictyosperma_album)	((Heterospathe_cagayanensis	Hydriastele_microspadix)	Veitchia_spiralis))))	(Prestoea_acuminata	(Oenocarpus_bataua	Oenocarpus_minor))))	(((Iriartea_deltoidea	(Calamus_caryotoides	Pseudophoenix_vinifera))	((Chamaedorea_seifrizii	Phoenix_dactylifera)	(Sabal_domingensis	Serenoa_repens)))	(((Sclerosperma_profizianum	(Orania_palindan	Podococcus_barteri))	((Attalea_speciosa	(Bactris_major	(Elaeis_oleifera	Elaeis_guineensis)))	((Reinhardtia_paiewonskiana	Reinhardtia_latisecta)	(Reinhardtia_simplex	(Reinhardtia_gracilis	Dypsis_decaryi)))))	Leopoldinia_pulchra))))	Kingia_australis);
((Pelagodoxa_henryana	((Prestoea_acuminata	(Oenocarpus_bataua	Oenocarpus_minor))	((((Leopoldinia_pulchra	((Chamaedorea_seifrizii	(Calamus_caryotoides	Pseudophoenix_vinifera))	(Phoenix_dactylifera	(Sabal_domingensis	Serenoa_repens))))	((Sclerosperma_profizianum	(Orania_palindan	Podococcus_barteri))	((Attalea_speciosa	(Bactris_major	(Elaeis_oleifera	Elaeis_guineensis)))	((Reinhardtia_paiewonskiana	Reinhardtia_latisecta)	(Reinhardtia_simplex	(Reinhardtia_gracilis	Dypsis_decaryi))))))	(Manicaria_saccifera	Geonoma_undata))	(Roystonea_regia	((Iriartea_deltoidea	Dictyosperma_album)	(Kentiopsis_piersoniorum	(Burretiokentia_grandiflora	((Heterospathe_cagayanensis	Hydriastele_microspadix)	Veitchia_spiralis))))))))	Kingia_australis);
((Pelagodoxa_henryana	((((Dypsis_decaryi	(Dictyosperma_album	(Heterospathe_cagayanensis	(Hydriastele_microspadix	(Veitchia_spiralis	(Burretiokentia_grandiflora	Kentiopsis_piersoniorum))))))	(Prestoea_acuminata	(Oenocarpus_bataua	Oenocarpus_minor)))	(Roystonea_regia	(Manicaria_saccifera	Geonoma_undata)))	((Leopoldinia_pulchra	((Chamaedorea_seifrizii	(Calamus_caryotoides	Pseudophoenix_vinifera))	(Phoenix_dactylifera	(Sabal_domingensis	Serenoa_repens))))	(Iriartea_deltoidea	((Orania_palindan	(Podococcus_barteri	Sclerosperma_profizianum))	((Attalea_speciosa	(Bactris_major	(Elaeis_oleifera	Elaeis_guineensis)))	((Reinhardtia_paiewonskiana	Reinhardtia_latisecta)	(Reinhardtia_simplex	Reinhardtia_gracilis))))))))	Kingia_australis);
((Pelagodoxa_henryana	((Prestoea_acuminata	(Oenocarpus_bataua	Oenocarpus_minor))	((((Roystonea_regia	((((Attalea_speciosa	(Bactris_major	(Elaeis_oleifera	Elaeis_guineensis)))	((Reinhardtia_paiewonskiana	Reinhardtia_latisecta)	(Reinhardtia_simplex	Reinhardtia_gracilis)))	(Leopoldinia_pulchra	(Phoenix_dactylifera	(Sabal_domingensis	Serenoa_repens))))	(Calamus_caryotoides	(Orania_palindan	(((Chamaedorea_seifrizii	Pseudophoenix_vinifera)	Podococcus_barteri)	Sclerosperma_profizianum)))))	Burretiokentia_grandiflora)	(((((Iriartea_deltoidea	Veitchia_spiralis)	Kentiopsis_piersoniorum)	Hydriastele_microspadix)	Heterospathe_cagayanensis)	(Dypsis_decaryi	Dictyosperma_album)))	(Manicaria_saccifera	Geonoma_undata))))	Kingia_australis);
((Pelagodoxa_henryana	((Prestoea_acuminata	(Oenocarpus_bataua	Oenocarpus_minor))	((((Leopoldinia_pulchra	(Phoenix_dactylifera	(Sabal_domingensis	Serenoa_repens)))	(((Iriartea_deltoidea	(Chamaedorea_seifrizii	(Calamus_caryotoides	Pseudophoenix_vinifera)))	((Podococcus_barteri	Orania_palindan)	Sclerosperma_profizianum))	((Attalea_speciosa	(Bactris_major	(Elaeis_oleifera	Elaeis_guineensis)))	((Reinhardtia_paiewonskiana	Reinhardtia_latisecta)	(Reinhardtia_simplex	(Dypsis_decaryi	Reinhardtia_gracilis))))))	(Manicaria_saccifera	Geonoma_undata))	(Roystonea_regia	(((((Burretiokentia_grandiflora	Veitchia_spiralis)	Kentiopsis_piersoniorum)	Hydriastele_microspadix)	Heterospathe_cagayanensis)	Dictyosperma_album)))))	Kingia_australis);
((Pelagodoxa_henryana	((Prestoea_acuminata	(Oenocarpus_bataua	Oenocarpus_minor))	(((((Chamaedorea_seifrizii	(Calamus_caryotoides	Pseudophoenix_vinifera))	((Iriartea_deltoidea	Leopoldinia_pulchra)	(Phoenix_dactylifera	(Sabal_domingensis	Serenoa_repens))))	(((Attalea_speciosa	(Bactris_major	(Elaeis_oleifera	Elaeis_guineensis)))	((Reinhardtia_paiewonskiana	Reinhardtia_latisecta)	(Reinhardtia_simplex	(Dypsis_decaryi	Reinhardtia_gracilis))))	((Podococcus_barteri	Orania_palindan)	Sclerosperma_profizianum)))	(Roystonea_regia	((((Kentiopsis_piersoniorum	Hydriastele_microspadix)	Heterospathe_cagayanensis)	Dictyosperma_album)	(Burretiokentia_grandiflora	Veitchia_spiralis))))	(Manicaria_saccifera	Geonoma_undata))))	Kingia_australis);
((Pelagodoxa_henryana	((((Manicaria_saccifera	Geonoma_undata)	((((((Reinhardtia_gracilis	Reinhardtia_simplex)	(Reinhardtia_paiewonskiana	Reinhardtia_latisecta))	(Attalea_speciosa	(Bactris_major	(Elaeis_guineensis	Elaeis_oleifera))))	(((Calamus_caryotoides	Pseudophoenix_vinifera)	Chamaedorea_seifrizii)	((Sabal_domingensis	Serenoa_repens)	Phoenix_dactylifera)))	(Orania_palindan	(Sclerosperma_profizianum	Podococcus_barteri)))	((Iriartea_deltoidea	((Hydriastele_microspadix	((Burretiokentia_grandiflora	Kentiopsis_piersoniorum)	Veitchia_spiralis))	((Dypsis_decaryi	Dictyosperma_album)	Heterospathe_cagayanensis)))	Roystonea_regia)))	Leopoldinia_pulchra)	(Prestoea_acuminata	(Oenocarpus_bataua	Oenocarpus_minor))))	Kingia_australis);
((Pelagodoxa_henryana	(((((Prestoea_acuminata	(Oenocarpus_bataua	Oenocarpus_minor))	(((Dictyosperma_album	(Hydriastele_microspadix	Kentiopsis_piersoniorum))	Heterospathe_cagayanensis)	(Burretiokentia_grandiflora	Veitchia_spiralis)))	Roystonea_regia)	(((((((Dypsis_decaryi	Reinhardtia_gracilis)	Reinhardtia_simplex)	(Reinhardtia_paiewonskiana	Reinhardtia_latisecta))	(Attalea_speciosa	(Bactris_major	(Elaeis_guineensis	Elaeis_oleifera))))	(((Calamus_caryotoides	Pseudophoenix_vinifera)	Chamaedorea_seifrizii)	((Sabal_domingensis	Serenoa_repens)	Phoenix_dactylifera)))	(Sclerosperma_profizianum	(Podococcus_barteri	Orania_palindan)))	(Leopoldinia_pulchra	Manicaria_saccifera)))	(Iriartea_deltoidea	Geonoma_undata)))	Kingia_australis);
(((Burretiokentia_grandiflora	Pelagodoxa_henryana)	((Prestoea_acuminata	(Oenocarpus_bataua	Oenocarpus_minor))	(((Dictyosperma_album	(Heterospathe_cagayanensis	(Veitchia_spiralis	(Hydriastele_microspadix	Kentiopsis_piersoniorum))))	(Roystonea_regia	((((Calamus_caryotoides	Pseudophoenix_vinifera)	Chamaedorea_seifrizii)	(Leopoldinia_pulchra	((Sabal_domingensis	Serenoa_repens)	Phoenix_dactylifera)))	(Iriartea_deltoidea	(((Orania_palindan	Podococcus_barteri)	Sclerosperma_profizianum)	((((Dypsis_decaryi	Reinhardtia_gracilis)	Reinhardtia_simplex)	(Reinhardtia_paiewonskiana	Reinhardtia_latisecta))	(Attalea_speciosa	(Bactris_major	(Elaeis_guineensis	Elaeis_oleifera)))))))))	(Geonoma_undata	Manicaria_saccifera))))	Kingia_australis);
((Pelagodoxa_henryana	(((Oenocarpus_bataua	Oenocarpus_minor)	Prestoea_acuminata)	(((((((Pseudophoenix_vinifera	Chamaedorea_seifrizii)	((Sabal_domingensis	Serenoa_repens)	Phoenix_dactylifera))	Iriartea_deltoidea)	((((Dypsis_decaryi	Reinhardtia_gracilis)	Reinhardtia_simplex)	(Reinhardtia_paiewonskiana	Reinhardtia_latisecta))	(Attalea_speciosa	(Bactris_major	(Elaeis_guineensis	Elaeis_oleifera)))))	((Sclerosperma_profizianum	Orania_palindan)	Podococcus_barteri))	((Dictyosperma_album	(((Kentiopsis_piersoniorum	(Burretiokentia_grandiflora	Veitchia_spiralis))	Hydriastele_microspadix)	(Calamus_caryotoides	Heterospathe_cagayanensis)))	((Manicaria_saccifera	Roystonea_regia)	Geonoma_undata)))	Leopoldinia_pulchra)))	Kingia_australis);
((Pelagodoxa_henryana	(((Oenocarpus_bataua	Oenocarpus_minor)	Prestoea_acuminata)	(((((Veitchia_spiralis	Burretiokentia_grandiflora)	Kentiopsis_piersoniorum)	((Dictyosperma_album	Hydriastele_microspadix)	Heterospathe_cagayanensis))	(((Roystonea_regia	((Iriartea_deltoidea	((((Dypsis_decaryi	Reinhardtia_gracilis)	Reinhardtia_simplex)	(Reinhardtia_paiewonskiana	(Reinhardtia_latisecta	Calamus_caryotoides)))	(Attalea_speciosa	(Bactris_major	(Elaeis_guineensis	Elaeis_oleifera)))))	((Podococcus_barteri	Sclerosperma_profizianum)	Orania_palindan)))	((Pseudophoenix_vinifera	Chamaedorea_seifrizii)	((Sabal_domingensis	Serenoa_repens)	Phoenix_dactylifera)))	(Manicaria_saccifera	Geonoma_undata)))	Leopoldinia_pulchra)))	Kingia_australis);
((Pelagodoxa_henryana	(((Roystonea_regia	((Burretiokentia_grandiflora	Dictyosperma_album)	(((Veitchia_spiralis	Hydriastele_microspadix)	Kentiopsis_piersoniorum)	Heterospathe_cagayanensis)))	((((((Dypsis_decaryi	Reinhardtia_gracilis)	Reinhardtia_simplex)	(Reinhardtia_paiewonskiana	(Reinhardtia_latisecta	Calamus_caryotoides)))	(Attalea_speciosa	(Bactris_major	(Elaeis_guineensis	Elaeis_oleifera))))	((Podococcus_barteri	Sclerosperma_profizianum)	Orania_palindan))	((Pseudophoenix_vinifera	Chamaedorea_seifrizii)	((Iriartea_deltoidea	((Sabal_domingensis	Serenoa_repens)	Phoenix_dactylifera))	Leopoldinia_pulchra))))	(Manicaria_saccifera	(((Oenocarpus_bataua	Oenocarpus_minor)	Prestoea_acuminata)	Geonoma_undata))))	Kingia_australis);
((Pelagodoxa_henryana	((Leopoldinia_pulchra	Manicaria_saccifera)	(((Dictyosperma_album	(Heterospathe_cagayanensis	(((Burretiokentia_grandiflora	Kentiopsis_piersoniorum)	Veitchia_spiralis)	Hydriastele_microspadix)))	((Roystonea_regia	(((((Dypsis_decaryi	Reinhardtia_gracilis)	Reinhardtia_simplex)	(Reinhardtia_paiewonskiana	Reinhardtia_latisecta))	(Attalea_speciosa	(Bactris_major	(Elaeis_guineensis	Elaeis_oleifera))))	((Podococcus_barteri	Sclerosperma_profizianum)	Orania_palindan)))	(Iriartea_deltoidea	(((Calamus_caryotoides	Pseudophoenix_vinifera)	Chamaedorea_seifrizii)	(Serenoa_repens	(Phoenix_dactylifera	Sabal_domingensis))))))	(((Oenocarpus_bataua	Oenocarpus_minor)	Prestoea_acuminata)	Geonoma_undata))))	Kingia_australis);
((Pelagodoxa_henryana	(Leopoldinia_pulchra	(((Geonoma_undata	(Roystonea_regia	(Iriartea_deltoidea	(Dictyosperma_album	(Heterospathe_cagayanensis	(((Burretiokentia_grandiflora	Kentiopsis_piersoniorum)	Veitchia_spiralis)	Hydriastele_microspadix))))))	(Manicaria_saccifera	((((((Dypsis_decaryi	Reinhardtia_gracilis)	Reinhardtia_simplex)	(Reinhardtia_paiewonskiana	Reinhardtia_latisecta))	(Attalea_speciosa	(Bactris_major	(Elaeis_guineensis	Elaeis_oleifera))))	(Sclerosperma_profizianum	(Orania_palindan	Podococcus_barteri)))	(((Calamus_caryotoides	Pseudophoenix_vinifera)	Chamaedorea_seifrizii)	(Serenoa_repens	(Phoenix_dactylifera	Sabal_domingensis))))))	((Oenocarpus_bataua	Oenocarpus_minor)	Prestoea_acuminata))))	Kingia_australis);
((Pelagodoxa_henryana	((((Iriartea_deltoidea	Leopoldinia_pulchra)	(Kentiopsis_piersoniorum	((Hydriastele_microspadix	(Heterospathe_cagayanensis	(Burretiokentia_grandiflora	Veitchia_spiralis)))	Dictyosperma_album)))	((Roystonea_regia	(Geonoma_undata	Manicaria_saccifera))	((Phoenix_dactylifera	(Sabal_domingensis	Serenoa_repens))	((((((Dypsis_decaryi	Reinhardtia_gracilis)	Reinhardtia_simplex)	(Reinhardtia_paiewonskiana	Reinhardtia_latisecta))	(Attalea_speciosa	(Bactris_major	(Elaeis_guineensis	Elaeis_oleifera))))	(Sclerosperma_profizianum	((Calamus_caryotoides	Orania_palindan)	Podococcus_barteri)))	(Pseudophoenix_vinifera	Chamaedorea_seifrizii)))))	((Oenocarpus_bataua	Oenocarpus_minor)	Prestoea_acuminata)))	Kingia_australis);
((Sclerosperma_profizianum	((Orania_palindan	Podococcus_barteri)	((((Pseudophoenix_vinifera	Chamaedorea_seifrizii)	(Iriartea_deltoidea	(Phoenix_dactylifera	(Sabal_domingensis	Serenoa_repens))))	((Leopoldinia_pulchra	(((Oenocarpus_bataua	Oenocarpus_minor)	Prestoea_acuminata)	Pelagodoxa_henryana))	(((Kentiopsis_piersoniorum	((Hydriastele_microspadix	(Burretiokentia_grandiflora	Dictyosperma_album))	Heterospathe_cagayanensis))	Veitchia_spiralis)	((Geonoma_undata	Manicaria_saccifera)	Roystonea_regia))))	((((Dypsis_decaryi	Reinhardtia_gracilis)	Reinhardtia_simplex)	(Reinhardtia_paiewonskiana	Reinhardtia_latisecta))	(Attalea_speciosa	((Calamus_caryotoides	Bactris_major)	(Elaeis_guineensis	Elaeis_oleifera)))))))	Kingia_australis);
(((((Oenocarpus_bataua	Oenocarpus_minor)	Prestoea_acuminata)	(((Leopoldinia_pulchra	(((Phoenix_dactylifera	(Serenoa_repens	Sabal_domingensis))	(Pseudophoenix_vinifera	(Calamus_caryotoides	Chamaedorea_seifrizii)))	((Sclerosperma_profizianum	(Podococcus_barteri	((Dypsis_decaryi	Reinhardtia_gracilis)	Orania_palindan)))	(Roystonea_regia	((Attalea_speciosa	(Bactris_major	(Elaeis_oleifera	Elaeis_guineensis)))	(Reinhardtia_simplex	(Reinhardtia_paiewonskiana	Reinhardtia_latisecta)))))))	(Manicaria_saccifera	Geonoma_undata))	(Iriartea_deltoidea	((Heterospathe_cagayanensis	(Veitchia_spiralis	((Hydriastele_microspadix	Burretiokentia_grandiflora)	Kentiopsis_piersoniorum)))	Dictyosperma_album))))	Pelagodoxa_henryana)	Kingia_australis);
(((((Oenocarpus_bataua	Oenocarpus_minor)	Prestoea_acuminata)	((((Roystonea_regia	((Heterospathe_cagayanensis	(((Iriartea_deltoidea	(Burretiokentia_grandiflora	Veitchia_spiralis))	Kentiopsis_piersoniorum)	Hydriastele_microspadix))	Dictyosperma_album))	(((Phoenix_dactylifera	(Serenoa_repens	Sabal_domingensis))	(Pseudophoenix_vinifera	Chamaedorea_seifrizii))	(((Attalea_speciosa	(Bactris_major	(Elaeis_oleifera	Elaeis_guineensis)))	(((Dypsis_decaryi	Reinhardtia_gracilis)	Reinhardtia_simplex)	(Reinhardtia_paiewonskiana	Reinhardtia_latisecta)))	(Orania_palindan	(Sclerosperma_profizianum	Podococcus_barteri)))))	(Manicaria_saccifera	(Calamus_caryotoides	Geonoma_undata)))	Leopoldinia_pulchra))	Pelagodoxa_henryana)	Kingia_australis);
(((((Oenocarpus_bataua	Oenocarpus_minor)	Prestoea_acuminata)	((((Pseudophoenix_vinifera	Chamaedorea_seifrizii)	(Leopoldinia_pulchra	(Phoenix_dactylifera	(Serenoa_repens	Sabal_domingensis))))	(Iriartea_deltoidea	(((Attalea_speciosa	(Bactris_major	(Elaeis_oleifera	Elaeis_guineensis)))	(((Dypsis_decaryi	Reinhardtia_gracilis)	Reinhardtia_simplex)	(Reinhardtia_paiewonskiana	Reinhardtia_latisecta)))	(Calamus_caryotoides	(Orania_palindan	(Sclerosperma_profizianum	Podococcus_barteri))))))	((Roystonea_regia	((Heterospathe_cagayanensis	(((Burretiokentia_grandiflora	Veitchia_spiralis)	Kentiopsis_piersoniorum)	Hydriastele_microspadix))	Dictyosperma_album))	(Manicaria_saccifera	Geonoma_undata))))	Pelagodoxa_henryana)	Kingia_australis);
((((Leopoldinia_pulchra	((Oenocarpus_bataua	Oenocarpus_minor)	Prestoea_acuminata))	(((Heterospathe_cagayanensis	(((Burretiokentia_grandiflora	Veitchia_spiralis)	Kentiopsis_piersoniorum)	Hydriastele_microspadix))	Dictyosperma_album)	((Roystonea_regia	(((Pseudophoenix_vinifera	Chamaedorea_seifrizii)	(Phoenix_dactylifera	(Serenoa_repens	Sabal_domingensis)))	(((Attalea_speciosa	(Bactris_major	(Elaeis_oleifera	Elaeis_guineensis)))	(((Dypsis_decaryi	Reinhardtia_gracilis)	Reinhardtia_simplex)	(Reinhardtia_paiewonskiana	Reinhardtia_latisecta)))	(Iriartea_deltoidea	((Calamus_caryotoides	Orania_palindan)	(Podococcus_barteri	Sclerosperma_profizianum))))))	(Manicaria_saccifera	Geonoma_undata))))	Pelagodoxa_henryana)	Kingia_australis);
(((Leopoldinia_pulchra	((((Manicaria_saccifera	(((Pseudophoenix_vinifera	Chamaedorea_seifrizii)	(Phoenix_dactylifera	(Serenoa_repens	Sabal_domingensis)))	((((Attalea_speciosa	(Bactris_major	(Elaeis_oleifera	Elaeis_guineensis)))	(((Dypsis_decaryi	Reinhardtia_gracilis)	Reinhardtia_simplex)	(Reinhardtia_paiewonskiana	Reinhardtia_latisecta)))	(Orania_palindan	(Podococcus_barteri	Sclerosperma_profizianum)))	Iriartea_deltoidea)))	(Roystonea_regia	((Heterospathe_cagayanensis	(((Burretiokentia_grandiflora	Kentiopsis_piersoniorum)	Hydriastele_microspadix)	Veitchia_spiralis))	Dictyosperma_album)))	(Calamus_caryotoides	Geonoma_undata))	((Oenocarpus_bataua	Oenocarpus_minor)	Prestoea_acuminata)))	Pelagodoxa_henryana)	Kingia_australis);
(((((Geonoma_undata	(((((Calamus_caryotoides	Pseudophoenix_vinifera)	Chamaedorea_seifrizii)	(Leopoldinia_pulchra	(Phoenix_dactylifera	(Serenoa_repens	Sabal_domingensis))))	((Iriartea_deltoidea	(Roystonea_regia	((Attalea_speciosa	(Bactris_major	(Elaeis_oleifera	Elaeis_guineensis)))	(((Dypsis_decaryi	Reinhardtia_gracilis)	Reinhardtia_simplex)	(Reinhardtia_paiewonskiana	Reinhardtia_latisecta)))))	(Orania_palindan	(Podococcus_barteri	Sclerosperma_profizianum))))	Manicaria_saccifera))	(Dictyosperma_album	(Heterospathe_cagayanensis	(((Burretiokentia_grandiflora	Kentiopsis_piersoniorum)	Veitchia_spiralis)	Hydriastele_microspadix))))	((Oenocarpus_bataua	Oenocarpus_minor)	Prestoea_acuminata))	Pelagodoxa_henryana)	Kingia_australis);
(((((Geonoma_undata	Manicaria_saccifera)	((Leopoldinia_pulchra	(Dictyosperma_album	(Heterospathe_cagayanensis	((Kentiopsis_piersoniorum	(Veitchia_spiralis	Burretiokentia_grandiflora))	Hydriastele_microspadix))))	((((((((Pseudophoenix_vinifera	Chamaedorea_seifrizii)	Podococcus_barteri)	Sclerosperma_profizianum)	Orania_palindan)	Calamus_caryotoides)	((Attalea_speciosa	(Bactris_major	(Elaeis_oleifera	Elaeis_guineensis)))	((((Dypsis_decaryi	Reinhardtia_gracilis)	Reinhardtia_simplex)	Iriartea_deltoidea)	(Reinhardtia_paiewonskiana	Reinhardtia_latisecta))))	(Phoenix_dactylifera	(Serenoa_repens	Sabal_domingensis)))	Roystonea_regia)))	((Oenocarpus_bataua	Oenocarpus_minor)	Prestoea_acuminata))	Pelagodoxa_henryana)	Kingia_australis);
(((((((((Kentiopsis_piersoniorum	(Veitchia_spiralis	Burretiokentia_grandiflora))	Hydriastele_microspadix)	(Dictyosperma_album	Heterospathe_cagayanensis))	((Roystonea_regia	(((Attalea_speciosa	(Bactris_major	(Elaeis_oleifera	Elaeis_guineensis)))	(((Dypsis_decaryi	Reinhardtia_gracilis)	Reinhardtia_simplex)	(Reinhardtia_paiewonskiana	Reinhardtia_latisecta)))	(Orania_palindan	(Podococcus_barteri	Sclerosperma_profizianum))))	(((Calamus_caryotoides	(Iriartea_deltoidea	Pseudophoenix_vinifera))	Chamaedorea_seifrizii)	(Phoenix_dactylifera	(Serenoa_repens	Sabal_domingensis)))))	Leopoldinia_pulchra)	(Geonoma_undata	Manicaria_saccifera))	((Oenocarpus_bataua	Oenocarpus_minor)	Prestoea_acuminata))	Pelagodoxa_henryana)	Kingia_australis);
(((((((Roystonea_regia	(((Veitchia_spiralis	(Burretiokentia_grandiflora	Kentiopsis_piersoniorum))	Hydriastele_microspadix)	(Dictyosperma_album	Heterospathe_cagayanensis)))	(Geonoma_undata	Manicaria_saccifera))	((Serenoa_repens	(Sabal_domingensis	Phoenix_dactylifera))	(((Attalea_speciosa	(Bactris_major	(Elaeis_oleifera	Elaeis_guineensis)))	(((Dypsis_decaryi	Reinhardtia_gracilis)	Reinhardtia_simplex)	(Reinhardtia_paiewonskiana	Reinhardtia_latisecta)))	(((Iriartea_deltoidea	((Calamus_caryotoides	Pseudophoenix_vinifera)	Chamaedorea_seifrizii))	Podococcus_barteri)	(Sclerosperma_profizianum	Orania_palindan)))))	Leopoldinia_pulchra)	((Oenocarpus_bataua	Oenocarpus_minor)	Prestoea_acuminata))	Pelagodoxa_henryana)	Kingia_australis);
(((((((Calamus_caryotoides	Pseudophoenix_vinifera)	Chamaedorea_seifrizii)	(Leopoldinia_pulchra	(Serenoa_repens	(Sabal_domingensis	Phoenix_dactylifera))))	(((Attalea_speciosa	(Bactris_major	(Elaeis_oleifera	Elaeis_guineensis)))	(((Dypsis_decaryi	Reinhardtia_gracilis)	Reinhardtia_simplex)	(Reinhardtia_paiewonskiana	Reinhardtia_latisecta)))	(Iriartea_deltoidea	((Orania_palindan	Sclerosperma_profizianum)	Podococcus_barteri))))	((((Oenocarpus_bataua	Oenocarpus_minor)	Prestoea_acuminata)	(Roystonea_regia	(((Kentiopsis_piersoniorum	Burretiokentia_grandiflora)	Veitchia_spiralis)	(Heterospathe_cagayanensis	(Hydriastele_microspadix	Dictyosperma_album)))))	(Geonoma_undata	Manicaria_saccifera)))	Pelagodoxa_henryana)	Kingia_australis);
((Pelagodoxa_henryana	((Prestoea_acuminata	(Oenocarpus_bataua	Oenocarpus_minor))	(((Dictyosperma_album	(Heterospathe_cagayanensis	(Burretiokentia_grandiflora	((Hydriastele_microspadix	Kentiopsis_piersoniorum)	Veitchia_spiralis))))	Roystonea_regia)	((((Orania_palindan	(Sclerosperma_profizianum	Podococcus_barteri))	(((Dypsis_decaryi	Reinhardtia_gracilis)	(Reinhardtia_simplex	(Reinhardtia_paiewonskiana	Reinhardtia_latisecta)))	(Attalea_speciosa	(Bactris_major	(Elaeis_guineensis	Elaeis_oleifera)))))	((Chamaedorea_seifrizii	(Pseudophoenix_vinifera	Iriartea_deltoidea))	(Leopoldinia_pulchra	(Phoenix_dactylifera	(Serenoa_repens	Sabal_domingensis)))))	(Manicaria_saccifera	(Calamus_caryotoides	Geonoma_undata))))))	Kingia_australis);
((Pelagodoxa_henryana	((Prestoea_acuminata	(Oenocarpus_bataua	Oenocarpus_minor))	(((Dictyosperma_album	(Heterospathe_cagayanensis	(Hydriastele_microspadix	((Burretiokentia_grandiflora	Veitchia_spiralis)	Kentiopsis_piersoniorum))))	(((Roystonea_regia	((Orania_palindan	(Sclerosperma_profizianum	Podococcus_barteri))	(((Calamus_caryotoides	(Reinhardtia_paiewonskiana	Reinhardtia_latisecta))	((Dypsis_decaryi	Reinhardtia_gracilis)	Reinhardtia_simplex))	(Attalea_speciosa	(Bactris_major	(Elaeis_guineensis	Elaeis_oleifera))))))	((Iriartea_deltoidea	(Chamaedorea_seifrizii	Pseudophoenix_vinifera))	(Phoenix_dactylifera	(Serenoa_repens	Sabal_domingensis))))	(Manicaria_saccifera	Geonoma_undata)))	Leopoldinia_pulchra)))	Kingia_australis);
((Pelagodoxa_henryana	((Prestoea_acuminata	(Oenocarpus_bataua	Oenocarpus_minor))	((((((Hydriastele_microspadix	((Burretiokentia_grandiflora	Veitchia_spiralis)	Kentiopsis_piersoniorum))	Heterospathe_cagayanensis)	Dictyosperma_album)	(Roystonea_regia	(Manicaria_saccifera	Geonoma_undata)))	((Orania_palindan	(Sclerosperma_profizianum	Podococcus_barteri))	((((Chamaedorea_seifrizii	(Calamus_caryotoides	Pseudophoenix_vinifera))	(Phoenix_dactylifera	(Serenoa_repens	Sabal_domingensis)))	Iriartea_deltoidea)	((Bactris_major	(((Reinhardtia_paiewonskiana	Reinhardtia_latisecta)	((Dypsis_decaryi	Reinhardtia_gracilis)	Reinhardtia_simplex))	(Elaeis_guineensis	Elaeis_oleifera)))	Attalea_speciosa))))	Leopoldinia_pulchra)))	Kingia_australis);
((Pelagodoxa_henryana	(((Prestoea_acuminata	(Oenocarpus_bataua	Oenocarpus_minor))	((((Sclerosperma_profizianum	(Podococcus_barteri	Orania_palindan))	((((Hydriastele_microspadix	(Veitchia_spiralis	(Kentiopsis_piersoniorum	Burretiokentia_grandiflora)))	Heterospathe_cagayanensis)	Dictyosperma_album)	Roystonea_regia))	((((Chamaedorea_seifrizii	(Calamus_caryotoides	Pseudophoenix_vinifera))	(Phoenix_dactylifera	(Serenoa_repens	Sabal_domingensis)))	Iriartea_deltoidea)	(((Reinhardtia_paiewonskiana	Reinhardtia_latisecta)	((Dypsis_decaryi	Reinhardtia_gracilis)	Reinhardtia_simplex))	(Attalea_speciosa	((Elaeis_guineensis	Elaeis_oleifera)	Bactris_major)))))	Leopoldinia_pulchra))	(Manicaria_saccifera	Geonoma_undata)))	Kingia_australis);
((Pelagodoxa_henryana	((((Veitchia_spiralis	(Kentiopsis_piersoniorum	Burretiokentia_grandiflora))	(Heterospathe_cagayanensis	Hydriastele_microspadix))	Dictyosperma_album)	((((Calamus_caryotoides	Geonoma_undata)	(Prestoea_acuminata	(Oenocarpus_bataua	Oenocarpus_minor)))	((Iriartea_deltoidea	Roystonea_regia)	(Sclerosperma_profizianum	(Orania_palindan	Podococcus_barteri))))	(Manicaria_saccifera	(((Chamaedorea_seifrizii	Pseudophoenix_vinifera)	(Leopoldinia_pulchra	(Phoenix_dactylifera	(Serenoa_repens	Sabal_domingensis))))	(((Reinhardtia_paiewonskiana	Reinhardtia_latisecta)	((Dypsis_decaryi	Reinhardtia_gracilis)	Reinhardtia_simplex))	(Attalea_speciosa	((Elaeis_guineensis	Elaeis_oleifera)	Bactris_major))))))))	Kingia_australis);
((Pelagodoxa_henryana	((((((Hydriastele_microspadix	((Kentiopsis_piersoniorum	(Burretiokentia_grandiflora	Veitchia_spiralis))	Heterospathe_cagayanensis))	Dictyosperma_album)	Roystonea_regia)	((Manicaria_saccifera	(((Sclerosperma_profizianum	(Orania_palindan	Podococcus_barteri))	(((Reinhardtia_paiewonskiana	Reinhardtia_latisecta)	((Dypsis_decaryi	Reinhardtia_gracilis)	Reinhardtia_simplex))	(Attalea_speciosa	((Elaeis_guineensis	Elaeis_oleifera)	Bactris_major))))	((Iriartea_deltoidea	(Chamaedorea_seifrizii	(Calamus_caryotoides	Pseudophoenix_vinifera)))	(Phoenix_dactylifera	(Serenoa_repens	Sabal_domingensis)))))	Geonoma_undata))	Leopoldinia_pulchra)	(Prestoea_acuminata	(Oenocarpus_bataua	Oenocarpus_minor))))	Kingia_australis);
((Pelagodoxa_henryana	((((Leopoldinia_pulchra	((((Burretiokentia_grandiflora	Veitchia_spiralis)	(Heterospathe_cagayanensis	Hydriastele_microspadix))	Kentiopsis_piersoniorum)	Dictyosperma_album))	(Roystonea_regia	(Geonoma_undata	Manicaria_saccifera)))	(((Sclerosperma_profizianum	(Orania_palindan	Podococcus_barteri))	(((Reinhardtia_paiewonskiana	Reinhardtia_latisecta)	((Dypsis_decaryi	Reinhardtia_gracilis)	Reinhardtia_simplex))	(Attalea_speciosa	(((Calamus_caryotoides	Elaeis_guineensis)	Elaeis_oleifera)	Bactris_major))))	(((Chamaedorea_seifrizii	Pseudophoenix_vinifera)	Iriartea_deltoidea)	(Phoenix_dactylifera	(Serenoa_repens	Sabal_domingensis)))))	(Prestoea_acuminata	(Oenocarpus_bataua	Oenocarpus_minor))))	Kingia_australis);
((Pelagodoxa_henryana	((((Geonoma_undata	Manicaria_saccifera)	(((((Podococcus_barteri	Sclerosperma_profizianum)	(Calamus_caryotoides	Orania_palindan))	(Roystonea_regia	(((Reinhardtia_paiewonskiana	Reinhardtia_latisecta)	((Dypsis_decaryi	Reinhardtia_gracilis)	Reinhardtia_simplex))	(Attalea_speciosa	((Elaeis_guineensis	Elaeis_oleifera)	Bactris_major)))))	(((Hydriastele_microspadix	((Burretiokentia_grandiflora	Kentiopsis_piersoniorum)	Veitchia_spiralis))	Heterospathe_cagayanensis)	Dictyosperma_album))	(((Pseudophoenix_vinifera	Iriartea_deltoidea)	Chamaedorea_seifrizii)	(Phoenix_dactylifera	(Serenoa_repens	Sabal_domingensis)))))	Leopoldinia_pulchra)	(Prestoea_acuminata	(Oenocarpus_bataua	Oenocarpus_minor))))	Kingia_australis);
((Pelagodoxa_henryana	((((Geonoma_undata	Manicaria_saccifera)	((Roystonea_regia	(Iriartea_deltoidea	(((Hydriastele_microspadix	(Kentiopsis_piersoniorum	(Veitchia_spiralis	Burretiokentia_grandiflora)))	Heterospathe_cagayanensis)	Dictyosperma_album)))	(((Serenoa_repens	(Sabal_domingensis	Phoenix_dactylifera))	(Pseudophoenix_vinifera	Chamaedorea_seifrizii))	(((Podococcus_barteri	Sclerosperma_profizianum)	(Calamus_caryotoides	Orania_palindan))	(((Reinhardtia_paiewonskiana	Reinhardtia_latisecta)	((Dypsis_decaryi	Reinhardtia_gracilis)	Reinhardtia_simplex))	(Attalea_speciosa	((Elaeis_guineensis	Elaeis_oleifera)	Bactris_major)))))))	Leopoldinia_pulchra)	(Prestoea_acuminata	(Oenocarpus_bataua	Oenocarpus_minor))))	Kingia_australis);
((Pelagodoxa_henryana	((((Calamus_caryotoides	Geonoma_undata)	Manicaria_saccifera)	(Roystonea_regia	(((Hydriastele_microspadix	(Kentiopsis_piersoniorum	(Veitchia_spiralis	Burretiokentia_grandiflora)))	Heterospathe_cagayanensis)	Dictyosperma_album)))	(Leopoldinia_pulchra	((Prestoea_acuminata	(Oenocarpus_bataua	Oenocarpus_minor))	((Sclerosperma_profizianum	(Orania_palindan	Podococcus_barteri))	(((Iriartea_deltoidea	(Phoenix_dactylifera	(Serenoa_repens	Sabal_domingensis)))	(Pseudophoenix_vinifera	Chamaedorea_seifrizii))	(((Reinhardtia_paiewonskiana	Reinhardtia_latisecta)	((Dypsis_decaryi	Reinhardtia_gracilis)	Reinhardtia_simplex))	(Attalea_speciosa	((Elaeis_guineensis	Elaeis_oleifera)	Bactris_major)))))))))	Kingia_australis);
((Pelagodoxa_henryana	(((((Phoenix_dactylifera	(Sabal_domingensis	Serenoa_repens))	(((Podococcus_barteri	(Sclerosperma_profizianum	Orania_palindan))	(((Calamus_caryotoides	Pseudophoenix_vinifera)	Chamaedorea_seifrizii)	Iriartea_deltoidea))	((Bactris_major	(Elaeis_guineensis	Elaeis_oleifera))	(Attalea_speciosa	(((Dypsis_decaryi	Reinhardtia_gracilis)	Reinhardtia_simplex)	(Reinhardtia_latisecta	Reinhardtia_paiewonskiana))))))	(((Heterospathe_cagayanensis	(Burretiokentia_grandiflora	((Kentiopsis_piersoniorum	Veitchia_spiralis)	Hydriastele_microspadix)))	Dictyosperma_album)	(Roystonea_regia	(Manicaria_saccifera	Geonoma_undata))))	Leopoldinia_pulchra)	((Oenocarpus_minor	Oenocarpus_bataua)	Prestoea_acuminata)))	Kingia_australis);
((Pelagodoxa_henryana	((((((Podococcus_barteri	(Sclerosperma_profizianum	Orania_palindan))	Calamus_caryotoides)	(Iriartea_deltoidea	(((Phoenix_dactylifera	(Sabal_domingensis	Serenoa_repens))	(Pseudophoenix_vinifera	Chamaedorea_seifrizii))	((((Dypsis_decaryi	Reinhardtia_gracilis)	Reinhardtia_simplex)	(Reinhardtia_latisecta	Reinhardtia_paiewonskiana))	((Bactris_major	(Elaeis_guineensis	Elaeis_oleifera))	Attalea_speciosa)))))	((Manicaria_saccifera	Geonoma_undata)	((((Veitchia_spiralis	((Hydriastele_microspadix	Burretiokentia_grandiflora)	Kentiopsis_piersoniorum))	Heterospathe_cagayanensis)	Dictyosperma_album)	Roystonea_regia)))	Leopoldinia_pulchra)	((Oenocarpus_minor	Oenocarpus_bataua)	Prestoea_acuminata)))	Kingia_australis);
((Pelagodoxa_henryana	(((Geonoma_undata	((((Orania_palindan	Sclerosperma_profizianum)	((Pseudophoenix_vinifera	Chamaedorea_seifrizii)	Podococcus_barteri))	(((Phoenix_dactylifera	(Sabal_domingensis	Serenoa_repens))	((((Dypsis_decaryi	Reinhardtia_gracilis)	Reinhardtia_simplex)	(Reinhardtia_latisecta	Reinhardtia_paiewonskiana))	((Bactris_major	((Calamus_caryotoides	Elaeis_guineensis)	Elaeis_oleifera))	Attalea_speciosa)))	Manicaria_saccifera))	(((((Kentiopsis_piersoniorum	(Iriartea_deltoidea	(Veitchia_spiralis	Burretiokentia_grandiflora)))	Hydriastele_microspadix)	Heterospathe_cagayanensis)	Dictyosperma_album)	Roystonea_regia)))	Leopoldinia_pulchra)	((Oenocarpus_minor	Oenocarpus_bataua)	Prestoea_acuminata)))	Kingia_australis);
((Pelagodoxa_henryana	((Geonoma_undata	Manicaria_saccifera)	(((Oenocarpus_minor	Oenocarpus_bataua)	Prestoea_acuminata)	((((((Kentiopsis_piersoniorum	(Veitchia_spiralis	Burretiokentia_grandiflora))	Hydriastele_microspadix)	Heterospathe_cagayanensis)	(Iriartea_deltoidea	Dictyosperma_album))	((Roystonea_regia	(((Orania_palindan	(((Calamus_caryotoides	Pseudophoenix_vinifera)	Chamaedorea_seifrizii)	Podococcus_barteri))	Sclerosperma_profizianum)	((((Dypsis_decaryi	Reinhardtia_gracilis)	Reinhardtia_simplex)	(Reinhardtia_latisecta	Reinhardtia_paiewonskiana))	((Bactris_major	(Elaeis_guineensis	Elaeis_oleifera))	Attalea_speciosa))))	(Phoenix_dactylifera	(Sabal_domingensis	Serenoa_repens))))	Leopoldinia_pulchra))))	Kingia_australis);
((Pelagodoxa_henryana	((((Manicaria_saccifera	Geonoma_undata)	((Leopoldinia_pulchra	(Sclerosperma_profizianum	(Podococcus_barteri	(Orania_palindan	(Calamus_caryotoides	Pseudophoenix_vinifera)))))	(((((Dypsis_decaryi	Reinhardtia_gracilis)	Reinhardtia_simplex)	(Reinhardtia_latisecta	Reinhardtia_paiewonskiana))	((Bactris_major	(Elaeis_guineensis	Elaeis_oleifera))	Attalea_speciosa))	(Chamaedorea_seifrizii	(Iriartea_deltoidea	(Phoenix_dactylifera	(Sabal_domingensis	Serenoa_repens)))))))	(Roystonea_regia	((((Kentiopsis_piersoniorum	(Veitchia_spiralis	Burretiokentia_grandiflora))	Hydriastele_microspadix)	Heterospathe_cagayanensis)	Dictyosperma_album)))	((Oenocarpus_minor	Oenocarpus_bataua)	Prestoea_acuminata)))	Kingia_australis);
((Pelagodoxa_henryana	((((Manicaria_saccifera	Geonoma_undata)	(Roystonea_regia	((((Kentiopsis_piersoniorum	(Veitchia_spiralis	Burretiokentia_grandiflora))	Hydriastele_microspadix)	Heterospathe_cagayanensis)	Dictyosperma_album)))	(((Chamaedorea_seifrizii	((Podococcus_barteri	(Sclerosperma_profizianum	Orania_palindan))	((Iriartea_deltoidea	Pseudophoenix_vinifera)	Calamus_caryotoides)))	((((Dypsis_decaryi	Reinhardtia_gracilis)	Reinhardtia_simplex)	(Reinhardtia_latisecta	Reinhardtia_paiewonskiana))	((Bactris_major	(Elaeis_guineensis	Elaeis_oleifera))	Attalea_speciosa)))	(Phoenix_dactylifera	(Sabal_domingensis	Serenoa_repens))))	(Leopoldinia_pulchra	((Oenocarpus_minor	Oenocarpus_bataua)	Prestoea_acuminata))))	Kingia_australis);
((Pelagodoxa_henryana	((((((((Calamus_caryotoides	(Iriartea_deltoidea	Pseudophoenix_vinifera))	Chamaedorea_seifrizii)	(Sclerosperma_profizianum	(Orania_palindan	Podococcus_barteri)))	((((Dypsis_decaryi	Reinhardtia_gracilis)	Reinhardtia_simplex)	(Reinhardtia_latisecta	Reinhardtia_paiewonskiana))	((Bactris_major	(Elaeis_guineensis	Elaeis_oleifera))	Attalea_speciosa)))	(Leopoldinia_pulchra	(Phoenix_dactylifera	(Sabal_domingensis	Serenoa_repens))))	(Manicaria_saccifera	(Roystonea_regia	Geonoma_undata)))	((((Kentiopsis_piersoniorum	(Veitchia_spiralis	Burretiokentia_grandiflora))	Hydriastele_microspadix)	Heterospathe_cagayanensis)	Dictyosperma_album))	((Oenocarpus_minor	Oenocarpus_bataua)	Prestoea_acuminata)))	Kingia_australis);
((Pelagodoxa_henryana	(((((Manicaria_saccifera	Geonoma_undata)	(((((Kentiopsis_piersoniorum	Burretiokentia_grandiflora)	Hydriastele_microspadix)	Veitchia_spiralis)	Heterospathe_cagayanensis)	Dictyosperma_album))	(((Roystonea_regia	((((Dypsis_decaryi	Reinhardtia_gracilis)	Reinhardtia_simplex)	(Reinhardtia_latisecta	Reinhardtia_paiewonskiana))	((Bactris_major	(Elaeis_guineensis	Elaeis_oleifera))	Attalea_speciosa)))	(Phoenix_dactylifera	(Sabal_domingensis	Serenoa_repens)))	(((Calamus_caryotoides	(Iriartea_deltoidea	Pseudophoenix_vinifera))	Chamaedorea_seifrizii)	((Orania_palindan	Podococcus_barteri)	Sclerosperma_profizianum))))	((Oenocarpus_minor	Oenocarpus_bataua)	Prestoea_acuminata))	Leopoldinia_pulchra))	Kingia_australis);
((Pelagodoxa_henryana	((Burretiokentia_grandiflora	((((Oenocarpus_minor	Oenocarpus_bataua)	Prestoea_acuminata)	(((((Orania_palindan	Podococcus_barteri)	Sclerosperma_profizianum)	(Roystonea_regia	((((Dypsis_decaryi	Reinhardtia_gracilis)	Reinhardtia_simplex)	(Reinhardtia_latisecta	Reinhardtia_paiewonskiana))	((Bactris_major	(Elaeis_guineensis	Elaeis_oleifera))	Attalea_speciosa))))	(((Calamus_caryotoides	(Iriartea_deltoidea	Pseudophoenix_vinifera))	Chamaedorea_seifrizii)	(Phoenix_dactylifera	(Sabal_domingensis	Serenoa_repens))))	Manicaria_saccifera))	(Leopoldinia_pulchra	(((Hydriastele_microspadix	(Kentiopsis_piersoniorum	Veitchia_spiralis))	Heterospathe_cagayanensis)	Dictyosperma_album))))	Geonoma_undata))	Kingia_australis);
((Pelagodoxa_henryana	((((Oenocarpus_minor	Oenocarpus_bataua)	Prestoea_acuminata)	((((Burretiokentia_grandiflora	Hydriastele_microspadix)	(Kentiopsis_piersoniorum	Veitchia_spiralis))	Heterospathe_cagayanensis)	Dictyosperma_album))	((((((((Dypsis_decaryi	Reinhardtia_gracilis)	Orania_palindan)	Podococcus_barteri)	Sclerosperma_profizianum)	(Roystonea_regia	((Reinhardtia_simplex	(Reinhardtia_latisecta	Reinhardtia_paiewonskiana))	((Bactris_major	(Elaeis_guineensis	Elaeis_oleifera))	Attalea_speciosa))))	(Leopoldinia_pulchra	((Pseudophoenix_vinifera	Chamaedorea_seifrizii)	(Iriartea_deltoidea	(Phoenix_dactylifera	(Sabal_domingensis	Serenoa_repens))))))	(Geonoma_undata	Manicaria_saccifera))	Calamus_caryotoides)))	Kingia_australis);
((((((Oenocarpus_minor	Oenocarpus_bataua)	Prestoea_acuminata)	(((Heterospathe_cagayanensis	(Hydriastele_microspadix	((Burretiokentia_grandiflora	Veitchia_spiralis)	Kentiopsis_piersoniorum)))	Dictyosperma_album)	Roystonea_regia))	((Manicaria_saccifera	((((((Dypsis_decaryi	Reinhardtia_gracilis)	Reinhardtia_simplex)	(Reinhardtia_latisecta	Reinhardtia_paiewonskiana))	(Attalea_speciosa	(Bactris_major	(Elaeis_guineensis	Elaeis_oleifera))))	(Sclerosperma_profizianum	(((Chamaedorea_seifrizii	(Calamus_caryotoides	(Iriartea_deltoidea	Pseudophoenix_vinifera)))	Podococcus_barteri)	Orania_palindan)))	(Leopoldinia_pulchra	(Phoenix_dactylifera	(Sabal_domingensis	Serenoa_repens)))))	Geonoma_undata))	Pelagodoxa_henryana)	Kingia_australis);
(((((Heterospathe_cagayanensis	((Calamus_caryotoides	Hydriastele_microspadix)	((Burretiokentia_grandiflora	Veitchia_spiralis)	Kentiopsis_piersoniorum)))	(Iriartea_deltoidea	Dictyosperma_album))	((((Roystonea_regia	(((((Dypsis_decaryi	Reinhardtia_gracilis)	Reinhardtia_simplex)	(Reinhardtia_latisecta	Reinhardtia_paiewonskiana))	(Attalea_speciosa	(Bactris_major	(Elaeis_guineensis	Elaeis_oleifera))))	((Orania_palindan	Sclerosperma_profizianum)	Podococcus_barteri)))	(Geonoma_undata	(((Chamaedorea_seifrizii	Pseudophoenix_vinifera)	(Phoenix_dactylifera	(Sabal_domingensis	Serenoa_repens)))	Leopoldinia_pulchra)))	((Oenocarpus_minor	Oenocarpus_bataua)	Prestoea_acuminata))	Manicaria_saccifera))	Pelagodoxa_henryana)	Kingia_australis);
((((((Heterospathe_cagayanensis	(Burretiokentia_grandiflora	((Hydriastele_microspadix	Kentiopsis_piersoniorum)	Veitchia_spiralis)))	Dictyosperma_album)	Iriartea_deltoidea)	(((((Orania_palindan	Sclerosperma_profizianum)	Podococcus_barteri)	(((Calamus_caryotoides	Geonoma_undata)	(Chamaedorea_seifrizii	Pseudophoenix_vinifera))	(Leopoldinia_pulchra	((Oenocarpus_minor	Oenocarpus_bataua)	Prestoea_acuminata))))	((Roystonea_regia	((((Dypsis_decaryi	Reinhardtia_gracilis)	Reinhardtia_simplex)	(Reinhardtia_latisecta	Reinhardtia_paiewonskiana))	(Attalea_speciosa	(Bactris_major	(Elaeis_guineensis	Elaeis_oleifera)))))	(Phoenix_dactylifera	(Sabal_domingensis	Serenoa_repens))))	Manicaria_saccifera))	Pelagodoxa_henryana)	Kingia_australis);
(((Geonoma_undata	((((((Roystonea_regia	((((Dypsis_decaryi	Reinhardtia_gracilis)	Reinhardtia_simplex)	(Reinhardtia_latisecta	Reinhardtia_paiewonskiana))	(Attalea_speciosa	(Bactris_major	(Elaeis_guineensis	Elaeis_oleifera)))))	(Phoenix_dactylifera	(Sabal_domingensis	Serenoa_repens)))	(Leopoldinia_pulchra	Manicaria_saccifera))	((((Heterospathe_cagayanensis	((Kentiopsis_piersoniorum	Burretiokentia_grandiflora)	Veitchia_spiralis))	Hydriastele_microspadix)	Dictyosperma_album)	Iriartea_deltoidea))	((Chamaedorea_seifrizii	(Calamus_caryotoides	Pseudophoenix_vinifera))	((Orania_palindan	Sclerosperma_profizianum)	Podococcus_barteri)))	((Oenocarpus_minor	Oenocarpus_bataua)	Prestoea_acuminata)))	Pelagodoxa_henryana)	Kingia_australis);
((Dictyosperma_album	(Iriartea_deltoidea	((Leopoldinia_pulchra	(Heterospathe_cagayanensis	((Veitchia_spiralis	Kentiopsis_piersoniorum)	(Calamus_caryotoides	Hydriastele_microspadix))))	(((Pelagodoxa_henryana	((((Chamaedorea_seifrizii	Pseudophoenix_vinifera)	((Orania_palindan	Sclerosperma_profizianum)	Podococcus_barteri))	Geonoma_undata)	(((Roystonea_regia	((((Dypsis_decaryi	Reinhardtia_gracilis)	Reinhardtia_simplex)	(Reinhardtia_latisecta	Reinhardtia_paiewonskiana))	(Attalea_speciosa	(Bactris_major	(Elaeis_guineensis	Elaeis_oleifera)))))	(Phoenix_dactylifera	(Sabal_domingensis	Serenoa_repens)))	Manicaria_saccifera)))	Burretiokentia_grandiflora)	((Oenocarpus_minor	Oenocarpus_bataua)	Prestoea_acuminata)))))	Kingia_australis);
((Pelagodoxa_henryana	(((((Dictyosperma_album	(Heterospathe_cagayanensis	(Veitchia_spiralis	Hydriastele_microspadix)))	(Burretiokentia_grandiflora	Kentiopsis_piersoniorum))	(((Iriartea_deltoidea	(Orania_palindan	(Sclerosperma_profizianum	Podococcus_barteri)))	(Geonoma_undata	(Chamaedorea_seifrizii	(Calamus_caryotoides	Pseudophoenix_vinifera))))	(((Roystonea_regia	((((Dypsis_decaryi	Reinhardtia_gracilis)	Reinhardtia_simplex)	(Reinhardtia_latisecta	Reinhardtia_paiewonskiana))	(Attalea_speciosa	(Bactris_major	(Elaeis_guineensis	Elaeis_oleifera)))))	(Phoenix_dactylifera	(Sabal_domingensis	Serenoa_repens)))	Manicaria_saccifera)))	Leopoldinia_pulchra)	((Oenocarpus_minor	Oenocarpus_bataua)	Prestoea_acuminata)))	Kingia_australis);
((Pelagodoxa_henryana	(((Calamus_caryotoides	Geonoma_undata)	((Pseudophoenix_vinifera	((Dictyosperma_album	(Heterospathe_cagayanensis	(Kentiopsis_piersoniorum	((Iriartea_deltoidea	Veitchia_spiralis)	(Burretiokentia_grandiflora	Hydriastele_microspadix)))))	(Manicaria_saccifera	(Chamaedorea_seifrizii	(((((Dypsis_decaryi	Reinhardtia_gracilis)	Reinhardtia_simplex)	(Reinhardtia_latisecta	Reinhardtia_paiewonskiana))	(Attalea_speciosa	(Bactris_major	(Elaeis_guineensis	Elaeis_oleifera))))	(Phoenix_dactylifera	(Sabal_domingensis	Serenoa_repens)))))))	(Roystonea_regia	(Orania_palindan	(Sclerosperma_profizianum	Podococcus_barteri)))))	(Leopoldinia_pulchra	((Oenocarpus_minor	Oenocarpus_bataua)	Prestoea_acuminata))))	Kingia_australis);
((Pelagodoxa_henryana	(((((Oenocarpus_minor	Oenocarpus_bataua)	Prestoea_acuminata)	(Roystonea_regia	(Dictyosperma_album	(((Veitchia_spiralis	(Kentiopsis_piersoniorum	Burretiokentia_grandiflora))	Hydriastele_microspadix)	Heterospathe_cagayanensis))))	(Manicaria_saccifera	Geonoma_undata))	((((Chamaedorea_seifrizii	Pseudophoenix_vinifera)	(Phoenix_dactylifera	(Sabal_domingensis	Serenoa_repens)))	Leopoldinia_pulchra)	(((Iriartea_deltoidea	(((Dypsis_decaryi	Reinhardtia_gracilis)	Reinhardtia_simplex)	(Reinhardtia_latisecta	Reinhardtia_paiewonskiana)))	(Attalea_speciosa	(Bactris_major	(Elaeis_guineensis	Elaeis_oleifera))))	(Calamus_caryotoides	((Orania_palindan	Sclerosperma_profizianum)	Podococcus_barteri))))))	Kingia_australis);
((Pelagodoxa_henryana	((Dictyosperma_album	(Hydriastele_microspadix	(Heterospathe_cagayanensis	(Kentiopsis_piersoniorum	(Burretiokentia_grandiflora	Veitchia_spiralis)))))	((((Chamaedorea_seifrizii	(Phoenix_dactylifera	(Sabal_domingensis	Serenoa_repens)))	((((Dypsis_decaryi	Reinhardtia_gracilis)	Reinhardtia_simplex)	(Reinhardtia_latisecta	Reinhardtia_paiewonskiana))	(Attalea_speciosa	(Bactris_major	(Elaeis_guineensis	Elaeis_oleifera)))))	Manicaria_saccifera)	((((Oenocarpus_minor	Oenocarpus_bataua)	Prestoea_acuminata)	((((Calamus_caryotoides	(Iriartea_deltoidea	Pseudophoenix_vinifera))	Orania_palindan)	(Leopoldinia_pulchra	Sclerosperma_profizianum))	Podococcus_barteri))	(Roystonea_regia	Geonoma_undata)))))	Kingia_australis);
((Pelagodoxa_henryana	(Leopoldinia_pulchra	(((Oenocarpus_minor	Oenocarpus_bataua)	Prestoea_acuminata)	(((Geonoma_undata	Manicaria_saccifera)	(Roystonea_regia	(Dictyosperma_album	(Heterospathe_cagayanensis	(Hydriastele_microspadix	(Veitchia_spiralis	(Burretiokentia_grandiflora	Kentiopsis_piersoniorum)))))))	(Calamus_caryotoides	((Sclerosperma_profizianum	(Orania_palindan	Podococcus_barteri))	(((Pseudophoenix_vinifera	Chamaedorea_seifrizii)	(Iriartea_deltoidea	(Phoenix_dactylifera	(Sabal_domingensis	Serenoa_repens))))	((((Dypsis_decaryi	Reinhardtia_gracilis)	Reinhardtia_simplex)	(Reinhardtia_latisecta	Reinhardtia_paiewonskiana))	(Attalea_speciosa	(Bactris_major	(Elaeis_guineensis	Elaeis_oleifera)))))))))))	Kingia_australis);
((((Manicaria_saccifera	Geonoma_undata)	(((((Oenocarpus_minor	Oenocarpus_bataua)	Prestoea_acuminata)	((((Chamaedorea_seifrizii	Pseudophoenix_vinifera)	(Phoenix_dactylifera	(Sabal_domingensis	Serenoa_repens)))	((Iriartea_deltoidea	((Reinhardtia_paiewonskiana	Reinhardtia_latisecta)	((Reinhardtia_gracilis	Dypsis_decaryi)	Reinhardtia_simplex)))	(Attalea_speciosa	((Elaeis_guineensis	Elaeis_oleifera)	Bactris_major))))	((Orania_palindan	(Sclerosperma_profizianum	Podococcus_barteri))	Calamus_caryotoides)))	Leopoldinia_pulchra)	((Dictyosperma_album	(Heterospathe_cagayanensis	((Hydriastele_microspadix	(Burretiokentia_grandiflora	Kentiopsis_piersoniorum))	Veitchia_spiralis)))	Roystonea_regia)))	Pelagodoxa_henryana)	Kingia_australis);
(((((((Orania_palindan	Calamus_caryotoides)	(Sclerosperma_profizianum	Podococcus_barteri))	(((Iriartea_deltoidea	Leopoldinia_pulchra)	((Chamaedorea_seifrizii	Pseudophoenix_vinifera)	(Phoenix_dactylifera	(Sabal_domingensis	Serenoa_repens))))	(((Reinhardtia_paiewonskiana	Reinhardtia_latisecta)	((Reinhardtia_gracilis	Dypsis_decaryi)	Reinhardtia_simplex))	(Attalea_speciosa	((Elaeis_guineensis	Elaeis_oleifera)	Bactris_major)))))	(Manicaria_saccifera	Geonoma_undata))	(((Oenocarpus_minor	Oenocarpus_bataua)	Prestoea_acuminata)	(((Heterospathe_cagayanensis	Dictyosperma_album)	(((Burretiokentia_grandiflora	Kentiopsis_piersoniorum)	Veitchia_spiralis)	Hydriastele_microspadix))	Roystonea_regia)))	Pelagodoxa_henryana)	Kingia_australis);
(((((Oenocarpus_minor	Oenocarpus_bataua)	Prestoea_acuminata)	((Manicaria_saccifera	Geonoma_undata)	((((Attalea_speciosa	((Elaeis_guineensis	Elaeis_oleifera)	Bactris_major))	(((Orania_palindan	Calamus_caryotoides)	(Sclerosperma_profizianum	Podococcus_barteri))	((Reinhardtia_paiewonskiana	Reinhardtia_latisecta)	((Reinhardtia_gracilis	Dypsis_decaryi)	Reinhardtia_simplex))))	((Iriartea_deltoidea	(Chamaedorea_seifrizii	Pseudophoenix_vinifera))	(Leopoldinia_pulchra	(Phoenix_dactylifera	(Sabal_domingensis	Serenoa_repens)))))	((Dictyosperma_album	((((Burretiokentia_grandiflora	Kentiopsis_piersoniorum)	Veitchia_spiralis)	Hydriastele_microspadix)	Heterospathe_cagayanensis))	Roystonea_regia))))	Pelagodoxa_henryana)	Kingia_australis);
((((((Oenocarpus_minor	Oenocarpus_bataua)	Prestoea_acuminata)	Leopoldinia_pulchra)	((Manicaria_saccifera	(Calamus_caryotoides	Geonoma_undata))	(((Sclerosperma_profizianum	(((Chamaedorea_seifrizii	Pseudophoenix_vinifera)	Podococcus_barteri)	Orania_palindan))	((Phoenix_dactylifera	(Sabal_domingensis	Serenoa_repens))	(((Reinhardtia_paiewonskiana	Reinhardtia_latisecta)	((Reinhardtia_gracilis	Dypsis_decaryi)	Reinhardtia_simplex))	(Attalea_speciosa	((Elaeis_guineensis	Elaeis_oleifera)	Bactris_major)))))	(Iriartea_deltoidea	((Dictyosperma_album	((((Burretiokentia_grandiflora	Kentiopsis_piersoniorum)	Veitchia_spiralis)	Hydriastele_microspadix)	Heterospathe_cagayanensis))	Roystonea_regia)))))	Pelagodoxa_henryana)	Kingia_australis);
(((((Oenocarpus_minor	Oenocarpus_bataua)	Prestoea_acuminata)	((((((Kentiopsis_piersoniorum	(Veitchia_spiralis	Burretiokentia_grandiflora))	Hydriastele_microspadix)	(Heterospathe_cagayanensis	(Iriartea_deltoidea	Dictyosperma_album)))	(Manicaria_saccifera	Geonoma_undata))	(((Chamaedorea_seifrizii	Pseudophoenix_vinifera)	(Phoenix_dactylifera	(Sabal_domingensis	Serenoa_repens)))	(Roystonea_regia	((((Reinhardtia_paiewonskiana	Reinhardtia_latisecta)	((Reinhardtia_gracilis	Dypsis_decaryi)	Reinhardtia_simplex))	(Attalea_speciosa	((Elaeis_guineensis	Elaeis_oleifera)	Bactris_major)))	(Sclerosperma_profizianum	(Podococcus_barteri	(Calamus_caryotoides	Orania_palindan)))))))	Leopoldinia_pulchra))	Pelagodoxa_henryana)	Kingia_australis);
((((((Roystonea_regia	(((Oenocarpus_minor	Oenocarpus_bataua)	Prestoea_acuminata)	((((Kentiopsis_piersoniorum	Burretiokentia_grandiflora)	((Heterospathe_cagayanensis	Hydriastele_microspadix)	Veitchia_spiralis))	Dictyosperma_album)	Iriartea_deltoidea)))	((((Calamus_caryotoides	(Chamaedorea_seifrizii	Pseudophoenix_vinifera))	(Leopoldinia_pulchra	(Phoenix_dactylifera	(Sabal_domingensis	Serenoa_repens))))	(((Reinhardtia_paiewonskiana	Reinhardtia_latisecta)	((Reinhardtia_gracilis	Dypsis_decaryi)	Reinhardtia_simplex))	(Attalea_speciosa	((Elaeis_guineensis	Elaeis_oleifera)	Bactris_major))))	(Sclerosperma_profizianum	(Podococcus_barteri	Orania_palindan))))	Manicaria_saccifera)	Geonoma_undata)	Pelagodoxa_henryana)	Kingia_australis);
((((Leopoldinia_pulchra	(((Chamaedorea_seifrizii	Pseudophoenix_vinifera)	(Sclerosperma_profizianum	(Calamus_caryotoides	(Podococcus_barteri	Orania_palindan))))	((Phoenix_dactylifera	(Sabal_domingensis	Serenoa_repens))	(((Reinhardtia_paiewonskiana	Reinhardtia_latisecta)	((Reinhardtia_gracilis	Dypsis_decaryi)	Reinhardtia_simplex))	(Attalea_speciosa	((Elaeis_guineensis	Elaeis_oleifera)	Bactris_major))))))	(((Roystonea_regia	(((Oenocarpus_minor	Oenocarpus_bataua)	Prestoea_acuminata)	((((Hydriastele_microspadix	(Veitchia_spiralis	Kentiopsis_piersoniorum))	(Iriartea_deltoidea	Heterospathe_cagayanensis))	Burretiokentia_grandiflora)	Dictyosperma_album)))	Manicaria_saccifera)	Geonoma_undata))	Pelagodoxa_henryana)	Kingia_australis);
(((((Roystonea_regia	(((Hydriastele_microspadix	((Burretiokentia_grandiflora	Veitchia_spiralis)	Kentiopsis_piersoniorum))	Heterospathe_cagayanensis)	Dictyosperma_album))	((Manicaria_saccifera	((Phoenix_dactylifera	(Sabal_domingensis	Serenoa_repens))	((((Reinhardtia_paiewonskiana	Reinhardtia_latisecta)	((Reinhardtia_gracilis	Dypsis_decaryi)	Reinhardtia_simplex))	(Attalea_speciosa	((Elaeis_guineensis	Elaeis_oleifera)	Bactris_major)))	(((Sclerosperma_profizianum	Orania_palindan)	((Chamaedorea_seifrizii	Pseudophoenix_vinifera)	Podococcus_barteri))	Iriartea_deltoidea))))	(Calamus_caryotoides	Geonoma_undata)))	(Leopoldinia_pulchra	((Oenocarpus_minor	Oenocarpus_bataua)	Prestoea_acuminata)))	Pelagodoxa_henryana)	Kingia_australis);
((((Roystonea_regia	((Pseudophoenix_vinifera	(Geonoma_undata	Leopoldinia_pulchra))	(((Oenocarpus_minor	Oenocarpus_bataua)	Prestoea_acuminata)	((Orania_palindan	(Podococcus_barteri	Sclerosperma_profizianum))	Calamus_caryotoides))))	((((Hydriastele_microspadix	((Burretiokentia_grandiflora	Veitchia_spiralis)	Kentiopsis_piersoniorum))	Heterospathe_cagayanensis)	(Iriartea_deltoidea	Dictyosperma_album))	(Manicaria_saccifera	((((Elaeis_guineensis	Elaeis_oleifera)	Bactris_major)	(((Reinhardtia_paiewonskiana	Reinhardtia_latisecta)	((Reinhardtia_gracilis	Dypsis_decaryi)	Reinhardtia_simplex))	Attalea_speciosa))	(Chamaedorea_seifrizii	(Phoenix_dactylifera	(Sabal_domingensis	Serenoa_repens)))))))	Pelagodoxa_henryana)	Kingia_australis);
(((Geonoma_undata	(((Manicaria_saccifera	(((Attalea_speciosa	((Elaeis_guineensis	Elaeis_oleifera)	(Calamus_caryotoides	Bactris_major)))	((Reinhardtia_paiewonskiana	Reinhardtia_latisecta)	((Reinhardtia_gracilis	Dypsis_decaryi)	Reinhardtia_simplex)))	((Iriartea_deltoidea	(Pseudophoenix_vinifera	Chamaedorea_seifrizii))	(Phoenix_dactylifera	(Sabal_domingensis	Serenoa_repens)))))	((Leopoldinia_pulchra	((Oenocarpus_minor	Oenocarpus_bataua)	Prestoea_acuminata))	(Orania_palindan	(Podococcus_barteri	Sclerosperma_profizianum))))	((((Burretiokentia_grandiflora	((Veitchia_spiralis	Hydriastele_microspadix)	Kentiopsis_piersoniorum))	Heterospathe_cagayanensis)	Dictyosperma_album)	Roystonea_regia)))	Pelagodoxa_henryana)	Kingia_australis);
((Pelagodoxa_henryana	(((((((Iriartea_deltoidea	((Reinhardtia_paiewonskiana	Reinhardtia_latisecta)	(Reinhardtia_simplex	(Reinhardtia_gracilis	Dypsis_decaryi))))	(Attalea_speciosa	(Bactris_major	(Elaeis_guineensis	Elaeis_oleifera))))	((Phoenix_dactylifera	(Sabal_domingensis	Serenoa_repens))	((Calamus_caryotoides	Pseudophoenix_vinifera)	Chamaedorea_seifrizii)))	(Podococcus_barteri	(Sclerosperma_profizianum	Orania_palindan)))	((Dictyosperma_album	(Heterospathe_cagayanensis	((Veitchia_spiralis	(Burretiokentia_grandiflora	Kentiopsis_piersoniorum))	Hydriastele_microspadix)))	(Roystonea_regia	(Geonoma_undata	Manicaria_saccifera))))	Leopoldinia_pulchra)	(Prestoea_acuminata	(Oenocarpus_bataua	Oenocarpus_minor))))	Kingia_australis);
((Pelagodoxa_henryana	((Prestoea_acuminata	(Oenocarpus_bataua	Oenocarpus_minor))	(((((((Reinhardtia_paiewonskiana	Reinhardtia_latisecta)	(Reinhardtia_simplex	(Reinhardtia_gracilis	Dypsis_decaryi)))	(Attalea_speciosa	(Bactris_major	(Elaeis_guineensis	Elaeis_oleifera))))	(Phoenix_dactylifera	(Sabal_domingensis	Serenoa_repens)))	(Leopoldinia_pulchra	(((Pseudophoenix_vinifera	Chamaedorea_seifrizii)	Podococcus_barteri)	(Sclerosperma_profizianum	Orania_palindan))))	((Iriartea_deltoidea	(Dictyosperma_album	(Heterospathe_cagayanensis	((Veitchia_spiralis	(Burretiokentia_grandiflora	Kentiopsis_piersoniorum))	Hydriastele_microspadix))))	Roystonea_regia))	((Calamus_caryotoides	Geonoma_undata)	Manicaria_saccifera))))	Kingia_australis);
((Pelagodoxa_henryana	((Prestoea_acuminata	(Oenocarpus_bataua	(Oenocarpus_minor	Burretiokentia_grandiflora)))	(((((Iriartea_deltoidea	Dictyosperma_album)	(Heterospathe_cagayanensis	((Veitchia_spiralis	Kentiopsis_piersoniorum)	Hydriastele_microspadix)))	(((((Reinhardtia_paiewonskiana	Reinhardtia_latisecta)	(Reinhardtia_simplex	(Reinhardtia_gracilis	Dypsis_decaryi)))	(Attalea_speciosa	(Bactris_major	(Elaeis_guineensis	Elaeis_oleifera))))	((Calamus_caryotoides	((Sclerosperma_profizianum	Podococcus_barteri)	Orania_palindan))	Roystonea_regia))	((Phoenix_dactylifera	(Sabal_domingensis	Serenoa_repens))	(Pseudophoenix_vinifera	Chamaedorea_seifrizii))))	(Geonoma_undata	Manicaria_saccifera))	Leopoldinia_pulchra)))	Kingia_australis);
((Pelagodoxa_henryana	((Prestoea_acuminata	(Oenocarpus_bataua	Oenocarpus_minor))	(((((Roystonea_regia	((Veitchia_spiralis	(Burretiokentia_grandiflora	(Hydriastele_microspadix	(Dictyosperma_album	Heterospathe_cagayanensis))))	Kentiopsis_piersoniorum))	(Geonoma_undata	Manicaria_saccifera))	(Iriartea_deltoidea	((Phoenix_dactylifera	(Sabal_domingensis	Serenoa_repens))	(Pseudophoenix_vinifera	Chamaedorea_seifrizii))))	(((Calamus_caryotoides	(Reinhardtia_paiewonskiana	Reinhardtia_latisecta))	(Reinhardtia_simplex	(Reinhardtia_gracilis	Dypsis_decaryi)))	(Attalea_speciosa	(Bactris_major	(Elaeis_guineensis	Elaeis_oleifera)))))	(Leopoldinia_pulchra	((Podococcus_barteri	Orania_palindan)	Sclerosperma_profizianum)))))	Kingia_australis);
((Pelagodoxa_henryana	(((Oenocarpus_bataua	Oenocarpus_minor)	Prestoea_acuminata)	(((((Podococcus_barteri	(Calamus_caryotoides	Orania_palindan))	Sclerosperma_profizianum)	((((Reinhardtia_paiewonskiana	Reinhardtia_latisecta)	(Reinhardtia_simplex	(Reinhardtia_gracilis	Dypsis_decaryi)))	(Attalea_speciosa	(Bactris_major	(Elaeis_guineensis	Elaeis_oleifera))))	(Iriartea_deltoidea	((Phoenix_dactylifera	(Sabal_domingensis	Serenoa_repens))	(Pseudophoenix_vinifera	Chamaedorea_seifrizii)))))	(((Hydriastele_microspadix	(Veitchia_spiralis	(Burretiokentia_grandiflora	Kentiopsis_piersoniorum)))	(Dictyosperma_album	Heterospathe_cagayanensis))	((Geonoma_undata	Manicaria_saccifera)	Roystonea_regia)))	Leopoldinia_pulchra)))	Kingia_australis);
((Pelagodoxa_henryana	((Geonoma_undata	((Oenocarpus_bataua	Oenocarpus_minor)	Prestoea_acuminata))	(((Roystonea_regia	(((Iriartea_deltoidea	(Pseudophoenix_vinifera	Chamaedorea_seifrizii))	(Calamus_caryotoides	(Orania_palindan	(Sclerosperma_profizianum	Podococcus_barteri))))	((((Reinhardtia_paiewonskiana	Reinhardtia_latisecta)	(Reinhardtia_simplex	(Reinhardtia_gracilis	Dypsis_decaryi)))	(Attalea_speciosa	(Bactris_major	(Elaeis_guineensis	Elaeis_oleifera))))	(Phoenix_dactylifera	(Sabal_domingensis	Serenoa_repens)))))	(Dictyosperma_album	((((Hydriastele_microspadix	Veitchia_spiralis)	Kentiopsis_piersoniorum)	Heterospathe_cagayanensis)	Burretiokentia_grandiflora)))	(Leopoldinia_pulchra	Manicaria_saccifera))))	Kingia_australis);
((Pelagodoxa_henryana	(((Oenocarpus_bataua	Oenocarpus_minor)	Prestoea_acuminata)	((((Roystonea_regia	(Dictyosperma_album	(((Veitchia_spiralis	(Kentiopsis_piersoniorum	Burretiokentia_grandiflora))	Hydriastele_microspadix)	Heterospathe_cagayanensis)))	((Sclerosperma_profizianum	(Podococcus_barteri	(Calamus_caryotoides	Orania_palindan)))	((((Reinhardtia_paiewonskiana	Reinhardtia_latisecta)	(Reinhardtia_simplex	(Reinhardtia_gracilis	Dypsis_decaryi)))	(Attalea_speciosa	(Bactris_major	(Elaeis_guineensis	Elaeis_oleifera))))	(((Pseudophoenix_vinifera	Chamaedorea_seifrizii)	Iriartea_deltoidea)	(Phoenix_dactylifera	(Sabal_domingensis	Serenoa_repens))))))	(Geonoma_undata	Manicaria_saccifera))	Leopoldinia_pulchra)))	Kingia_australis);
((Dictyosperma_album	((((Hydriastele_microspadix	(Heterospathe_cagayanensis	(Kentiopsis_piersoniorum	(Burretiokentia_grandiflora	Veitchia_spiralis))))	((((Leopoldinia_pulchra	(Pelagodoxa_henryana	(((Sclerosperma_profizianum	(Podococcus_barteri	Orania_palindan))	(((Reinhardtia_paiewonskiana	Reinhardtia_latisecta)	(Reinhardtia_simplex	Reinhardtia_gracilis))	(Attalea_speciosa	(Bactris_major	(Elaeis_guineensis	Elaeis_oleifera)))))	((Pseudophoenix_vinifera	Chamaedorea_seifrizii)	(Phoenix_dactylifera	(Sabal_domingensis	Serenoa_repens))))))	((Calamus_caryotoides	Geonoma_undata)	Manicaria_saccifera))	((Oenocarpus_bataua	Oenocarpus_minor)	Prestoea_acuminata))	Roystonea_regia))	Dypsis_decaryi)	Iriartea_deltoidea))	Kingia_australis);
(((((Roystonea_regia	(((Dictyosperma_album	(Hydriastele_microspadix	(Heterospathe_cagayanensis	(Kentiopsis_piersoniorum	(Burretiokentia_grandiflora	Veitchia_spiralis)))))	Iriartea_deltoidea)	Dypsis_decaryi))	((((Orania_palindan	Podococcus_barteri)	Sclerosperma_profizianum)	((Oenocarpus_bataua	Oenocarpus_minor)	Prestoea_acuminata))	(Manicaria_saccifera	((((Calamus_caryotoides	(Pseudophoenix_vinifera	Chamaedorea_seifrizii))	(Phoenix_dactylifera	(Sabal_domingensis	Serenoa_repens)))	(((Reinhardtia_paiewonskiana	Reinhardtia_latisecta)	(Reinhardtia_simplex	Reinhardtia_gracilis))	(Attalea_speciosa	(Bactris_major	(Elaeis_guineensis	Elaeis_oleifera)))))	Leopoldinia_pulchra))))	Geonoma_undata)	Pelagodoxa_henryana)	Kingia_australis);
(((((Oenocarpus_bataua	Oenocarpus_minor)	Prestoea_acuminata)	((((Roystonea_regia	(Dictyosperma_album	(Heterospathe_cagayanensis	(Hydriastele_microspadix	((Iriartea_deltoidea	Veitchia_spiralis)	(Burretiokentia_grandiflora	Kentiopsis_piersoniorum))))))	((((Calamus_caryotoides	(Pseudophoenix_vinifera	Chamaedorea_seifrizii))	(Phoenix_dactylifera	(Sabal_domingensis	Serenoa_repens)))	(((Reinhardtia_paiewonskiana	Reinhardtia_latisecta)	(Reinhardtia_simplex	(Dypsis_decaryi	Reinhardtia_gracilis)))	(Attalea_speciosa	(Bactris_major	(Elaeis_guineensis	Elaeis_oleifera)))))	((Orania_palindan	Podococcus_barteri)	Sclerosperma_profizianum)))	(Manicaria_saccifera	Geonoma_undata))	Leopoldinia_pulchra))	Pelagodoxa_henryana)	Kingia_australis);
((Pelagodoxa_henryana	((Prestoea_acuminata	(Oenocarpus_minor	Oenocarpus_bataua))	(((((((Calamus_caryotoides	Pseudophoenix_vinifera)	Chamaedorea_seifrizii)	(Phoenix_dactylifera	(Sabal_domingensis	Serenoa_repens)))	(((Sclerosperma_profizianum	Orania_palindan)	Podococcus_barteri)	(Roystonea_regia	(((Reinhardtia_latisecta	Reinhardtia_paiewonskiana)	(Reinhardtia_simplex	(Reinhardtia_gracilis	Dypsis_decaryi)))	(Attalea_speciosa	(Bactris_major	(Elaeis_guineensis	Elaeis_oleifera)))))))	(Iriartea_deltoidea	(Dictyosperma_album	(((Kentiopsis_piersoniorum	(Burretiokentia_grandiflora	Veitchia_spiralis))	Hydriastele_microspadix)	Heterospathe_cagayanensis))))	(Geonoma_undata	Manicaria_saccifera))	Leopoldinia_pulchra)))	Kingia_australis);
((Pelagodoxa_henryana	(((Calamus_caryotoides	((Sclerosperma_profizianum	Orania_palindan)	((Pseudophoenix_vinifera	Chamaedorea_seifrizii)	Podococcus_barteri)))	(Geonoma_undata	(Prestoea_acuminata	(Oenocarpus_minor	Oenocarpus_bataua))))	((((((Reinhardtia_latisecta	Reinhardtia_paiewonskiana)	(Reinhardtia_simplex	(Reinhardtia_gracilis	Dypsis_decaryi)))	(Attalea_speciosa	(Bactris_major	(Elaeis_guineensis	Elaeis_oleifera))))	(Phoenix_dactylifera	(Sabal_domingensis	Serenoa_repens)))	(Roystonea_regia	(Leopoldinia_pulchra	(Iriartea_deltoidea	(Dictyosperma_album	((Hydriastele_microspadix	(Veitchia_spiralis	(Burretiokentia_grandiflora	Heterospathe_cagayanensis)))	Kentiopsis_piersoniorum))))))	Manicaria_saccifera)))	Kingia_australis);
((Pelagodoxa_henryana	((((Leopoldinia_pulchra	Iriartea_deltoidea)	(Dictyosperma_album	(((Heterospathe_cagayanensis	Hydriastele_microspadix)	(Veitchia_spiralis	Burretiokentia_grandiflora))	Kentiopsis_piersoniorum)))	((Geonoma_undata	Manicaria_saccifera)	(((Roystonea_regia	(((Reinhardtia_latisecta	Reinhardtia_paiewonskiana)	(Reinhardtia_simplex	(Reinhardtia_gracilis	Dypsis_decaryi)))	(Attalea_speciosa	(Bactris_major	(Elaeis_guineensis	Elaeis_oleifera)))))	(Serenoa_repens	(Phoenix_dactylifera	Sabal_domingensis)))	(((Calamus_caryotoides	Pseudophoenix_vinifera)	Chamaedorea_seifrizii)	(Orania_palindan	(Podococcus_barteri	Sclerosperma_profizianum))))))	(Prestoea_acuminata	(Oenocarpus_minor	Oenocarpus_bataua))))	Kingia_australis);
((Pelagodoxa_henryana	(Geonoma_undata	(((Manicaria_saccifera	((Serenoa_repens	(Phoenix_dactylifera	Sabal_domingensis))	(Iriartea_deltoidea	((Orania_palindan	(Sclerosperma_profizianum	(Podococcus_barteri	((Calamus_caryotoides	Pseudophoenix_vinifera)	Chamaedorea_seifrizii))))	(((Reinhardtia_latisecta	Reinhardtia_paiewonskiana)	(Reinhardtia_simplex	(Reinhardtia_gracilis	Dypsis_decaryi)))	(Attalea_speciosa	(Bactris_major	(Elaeis_guineensis	Elaeis_oleifera))))))))	((Oenocarpus_bataua	Oenocarpus_minor)	Prestoea_acuminata))	(Roystonea_regia	(Leopoldinia_pulchra	((Dictyosperma_album	Heterospathe_cagayanensis)	(((Hydriastele_microspadix	Burretiokentia_grandiflora)	Kentiopsis_piersoniorum)	Veitchia_spiralis)))))))	Kingia_australis);
((Pelagodoxa_henryana	((((Oenocarpus_bataua	Oenocarpus_minor)	Prestoea_acuminata)	(Leopoldinia_pulchra	(((Hydriastele_microspadix	(Veitchia_spiralis	(Burretiokentia_grandiflora	Heterospathe_cagayanensis)))	Dictyosperma_album)	Kentiopsis_piersoniorum)))	((((Pseudophoenix_vinifera	Chamaedorea_seifrizii)	(Phoenix_dactylifera	(Sabal_domingensis	Serenoa_repens)))	(Roystonea_regia	(((((Reinhardtia_latisecta	Reinhardtia_paiewonskiana)	(Reinhardtia_simplex	(Reinhardtia_gracilis	Dypsis_decaryi)))	(Attalea_speciosa	(Bactris_major	(Elaeis_guineensis	Elaeis_oleifera))))	Iriartea_deltoidea)	(Orania_palindan	((Sclerosperma_profizianum	Calamus_caryotoides)	Podococcus_barteri)))))	(Geonoma_undata	Manicaria_saccifera))))	Kingia_australis);
((Pelagodoxa_henryana	((((Geonoma_undata	Manicaria_saccifera)	(((Chamaedorea_seifrizii	((Phoenix_dactylifera	(Sabal_domingensis	Serenoa_repens))	(Pseudophoenix_vinifera	Iriartea_deltoidea)))	(Roystonea_regia	((((Calamus_caryotoides	(Reinhardtia_latisecta	Reinhardtia_paiewonskiana))	(Reinhardtia_simplex	(Reinhardtia_gracilis	Dypsis_decaryi)))	(Attalea_speciosa	(Bactris_major	(Elaeis_guineensis	Elaeis_oleifera))))	((Podococcus_barteri	Orania_palindan)	Sclerosperma_profizianum))))	(((Hydriastele_microspadix	(Veitchia_spiralis	(Burretiokentia_grandiflora	Kentiopsis_piersoniorum)))	Heterospathe_cagayanensis)	Dictyosperma_album)))	((Oenocarpus_bataua	Oenocarpus_minor)	Prestoea_acuminata))	Leopoldinia_pulchra))	Kingia_australis);
((Pelagodoxa_henryana	(((Geonoma_undata	Manicaria_saccifera)	(((((Reinhardtia_latisecta	Reinhardtia_paiewonskiana)	(Reinhardtia_simplex	(Reinhardtia_gracilis	Dypsis_decaryi)))	(Attalea_speciosa	(Bactris_major	((Calamus_caryotoides	Elaeis_guineensis)	Elaeis_oleifera))))	(Podococcus_barteri	Orania_palindan))	(((Pseudophoenix_vinifera	Chamaedorea_seifrizii)	(Leopoldinia_pulchra	((Sabal_domingensis	Serenoa_repens)	Phoenix_dactylifera)))	Iriartea_deltoidea)))	((Roystonea_regia	((Sclerosperma_profizianum	((Hydriastele_microspadix	(Kentiopsis_piersoniorum	(Veitchia_spiralis	Burretiokentia_grandiflora)))	Heterospathe_cagayanensis))	Dictyosperma_album))	((Oenocarpus_bataua	Oenocarpus_minor)	Prestoea_acuminata))))	Kingia_australis);
((Pelagodoxa_henryana	((Roystonea_regia	((((Hydriastele_microspadix	((Veitchia_spiralis	Burretiokentia_grandiflora)	Kentiopsis_piersoniorum))	Heterospathe_cagayanensis)	Dictyosperma_album)	Leopoldinia_pulchra))	(Manicaria_saccifera	(((((Bactris_major	(Elaeis_guineensis	Elaeis_oleifera))	Attalea_speciosa)	((Reinhardtia_latisecta	Reinhardtia_paiewonskiana)	(Reinhardtia_simplex	(Reinhardtia_gracilis	Dypsis_decaryi))))	(((Pseudophoenix_vinifera	Sclerosperma_profizianum)	Orania_palindan)	(Podococcus_barteri	Iriartea_deltoidea)))	(((Oenocarpus_bataua	Oenocarpus_minor)	Prestoea_acuminata)	((Chamaedorea_seifrizii	((Sabal_domingensis	Serenoa_repens)	Phoenix_dactylifera))	(Calamus_caryotoides	Geonoma_undata)))))))	Kingia_australis);
((Pelagodoxa_henryana	(((((Oenocarpus_bataua	Oenocarpus_minor)	Prestoea_acuminata)	(Roystonea_regia	(((Hydriastele_microspadix	((Veitchia_spiralis	Burretiokentia_grandiflora)	Kentiopsis_piersoniorum))	Heterospathe_cagayanensis)	Dictyosperma_album)))	((Calamus_caryotoides	Geonoma_undata)	Manicaria_saccifera))	((((Bactris_major	(Elaeis_guineensis	Elaeis_oleifera))	Attalea_speciosa)	((Reinhardtia_latisecta	Reinhardtia_paiewonskiana)	(Reinhardtia_simplex	(Reinhardtia_gracilis	Dypsis_decaryi))))	(((Iriartea_deltoidea	(Pseudophoenix_vinifera	Chamaedorea_seifrizii))	(Leopoldinia_pulchra	((Phoenix_dactylifera	Sabal_domingensis)	Serenoa_repens)))	(Sclerosperma_profizianum	(Podococcus_barteri	Orania_palindan))))))	Kingia_australis);
((Pelagodoxa_henryana	((((Roystonea_regia	(((Hydriastele_microspadix	(Veitchia_spiralis	(Burretiokentia_grandiflora	Kentiopsis_piersoniorum)))	Heterospathe_cagayanensis)	Dictyosperma_album))	(((((Bactris_major	(Elaeis_guineensis	Elaeis_oleifera))	Attalea_speciosa)	((Reinhardtia_latisecta	Reinhardtia_paiewonskiana)	(Reinhardtia_simplex	(Reinhardtia_gracilis	Dypsis_decaryi))))	(Calamus_caryotoides	(Sclerosperma_profizianum	(Podococcus_barteri	Orania_palindan))))	(Phoenix_dactylifera	(Sabal_domingensis	Serenoa_repens))))	(Manicaria_saccifera	((((Iriartea_deltoidea	Pseudophoenix_vinifera)	Chamaedorea_seifrizii)	Geonoma_undata)	((Oenocarpus_bataua	Oenocarpus_minor)	Prestoea_acuminata))))	Leopoldinia_pulchra))	Kingia_australis);
((((Leopoldinia_pulchra	(((Burretiokentia_grandiflora	Kentiopsis_piersoniorum)	((Veitchia_spiralis	(Heterospathe_cagayanensis	Hydriastele_microspadix))	Dictyosperma_album))	((Calamus_caryotoides	(Iriartea_deltoidea	Geonoma_undata))	(Manicaria_saccifera	((Roystonea_regia	((Serenoa_repens	(Phoenix_dactylifera	Sabal_domingensis))	(((Reinhardtia_latisecta	Reinhardtia_paiewonskiana)	((Dypsis_decaryi	Reinhardtia_gracilis)	Reinhardtia_simplex))	(Attalea_speciosa	((Elaeis_oleifera	Elaeis_guineensis)	Bactris_major)))))	((Chamaedorea_seifrizii	Pseudophoenix_vinifera)	((Sclerosperma_profizianum	Podococcus_barteri)	Orania_palindan)))))))	(Prestoea_acuminata	(Oenocarpus_minor	Oenocarpus_bataua)))	Pelagodoxa_henryana)	Kingia_australis);
((((Leopoldinia_pulchra	((Geonoma_undata	Manicaria_saccifera)	((((Phoenix_dactylifera	(Sabal_domingensis	Serenoa_repens))	(((Reinhardtia_latisecta	Reinhardtia_paiewonskiana)	((Dypsis_decaryi	Reinhardtia_gracilis)	Reinhardtia_simplex))	(Attalea_speciosa	((Elaeis_oleifera	Elaeis_guineensis)	Bactris_major))))	((Orania_palindan	Sclerosperma_profizianum)	((Chamaedorea_seifrizii	Podococcus_barteri)	((Calamus_caryotoides	Pseudophoenix_vinifera)	Iriartea_deltoidea))))	(Roystonea_regia	(Dictyosperma_album	(Heterospathe_cagayanensis	((Veitchia_spiralis	(Burretiokentia_grandiflora	Kentiopsis_piersoniorum))	Hydriastele_microspadix)))))))	(Prestoea_acuminata	(Oenocarpus_minor	Oenocarpus_bataua)))	Pelagodoxa_henryana)	Kingia_australis);
(((((Leopoldinia_pulchra	((Geonoma_undata	Manicaria_saccifera)	(Roystonea_regia	(Dypsis_decaryi	(Dictyosperma_album	(Heterospathe_cagayanensis	(((Burretiokentia_grandiflora	Hydriastele_microspadix)	Kentiopsis_piersoniorum)	Veitchia_spiralis)))))))	((((Chamaedorea_seifrizii	(Phoenix_dactylifera	(Sabal_domingensis	Serenoa_repens)))	((Calamus_caryotoides	((Reinhardtia_latisecta	Reinhardtia_paiewonskiana)	(Reinhardtia_gracilis	Reinhardtia_simplex)))	(Attalea_speciosa	((Elaeis_oleifera	Elaeis_guineensis)	Bactris_major))))	(Podococcus_barteri	((Sclerosperma_profizianum	Pseudophoenix_vinifera)	Orania_palindan)))	(Prestoea_acuminata	(Oenocarpus_minor	Oenocarpus_bataua))))	Iriartea_deltoidea)	Pelagodoxa_henryana)	Kingia_australis);
((((Prestoea_acuminata	(Oenocarpus_minor	Oenocarpus_bataua))	((((((Phoenix_dactylifera	(Sabal_domingensis	Serenoa_repens))	(((Reinhardtia_latisecta	Reinhardtia_paiewonskiana)	(Reinhardtia_gracilis	Reinhardtia_simplex))	(Attalea_speciosa	((Elaeis_oleifera	Elaeis_guineensis)	Bactris_major))))	((Sclerosperma_profizianum	Orania_palindan)	((Chamaedorea_seifrizii	(Calamus_caryotoides	Pseudophoenix_vinifera))	Podococcus_barteri)))	(Roystonea_regia	(Iriartea_deltoidea	(Dypsis_decaryi	(Dictyosperma_album	(Heterospathe_cagayanensis	(Veitchia_spiralis	((Burretiokentia_grandiflora	Kentiopsis_piersoniorum)	Hydriastele_microspadix))))))))	(Geonoma_undata	Manicaria_saccifera))	Leopoldinia_pulchra))	Pelagodoxa_henryana)	Kingia_australis);
(((((Prestoea_acuminata	(Oenocarpus_minor	Oenocarpus_bataua))	Leopoldinia_pulchra)	((((Iriartea_deltoidea	((Chamaedorea_seifrizii	(Calamus_caryotoides	Pseudophoenix_vinifera))	(Phoenix_dactylifera	(Sabal_domingensis	Serenoa_repens))))	((((Reinhardtia_latisecta	Reinhardtia_paiewonskiana)	((Dypsis_decaryi	Reinhardtia_gracilis)	Reinhardtia_simplex))	(Attalea_speciosa	((Elaeis_oleifera	Elaeis_guineensis)	Bactris_major)))	(Roystonea_regia	(Podococcus_barteri	(Orania_palindan	Sclerosperma_profizianum)))))	(Geonoma_undata	Manicaria_saccifera))	(Dictyosperma_album	(Heterospathe_cagayanensis	(((Hydriastele_microspadix	Kentiopsis_piersoniorum)	Veitchia_spiralis)	Burretiokentia_grandiflora)))))	Pelagodoxa_henryana)	Kingia_australis);
(((((Calamus_caryotoides	(Prestoea_acuminata	(Oenocarpus_minor	Oenocarpus_bataua)))	Leopoldinia_pulchra)	((Geonoma_undata	((((Phoenix_dactylifera	(Sabal_domingensis	Serenoa_repens))	((Chamaedorea_seifrizii	Pseudophoenix_vinifera)	Iriartea_deltoidea))	((Podococcus_barteri	(Orania_palindan	Sclerosperma_profizianum))	((((Reinhardtia_latisecta	Reinhardtia_paiewonskiana)	((Dypsis_decaryi	Reinhardtia_gracilis)	Reinhardtia_simplex))	(Attalea_speciosa	((Elaeis_oleifera	Elaeis_guineensis)	Bactris_major)))	Roystonea_regia)))	(Dictyosperma_album	(Heterospathe_cagayanensis	(Hydriastele_microspadix	((Burretiokentia_grandiflora	Veitchia_spiralis)	Kentiopsis_piersoniorum))))))	Manicaria_saccifera))	Pelagodoxa_henryana)	Kingia_australis);
(((((Roystonea_regia	(Dictyosperma_album	(((Veitchia_spiralis	(Hydriastele_microspadix	Heterospathe_cagayanensis))	Burretiokentia_grandiflora)	Kentiopsis_piersoniorum)))	(Prestoea_acuminata	(Oenocarpus_minor	Oenocarpus_bataua)))	(Geonoma_undata	((Manicaria_saccifera	(Phoenix_dactylifera	(Sabal_domingensis	Serenoa_repens)))	(((Podococcus_barteri	Orania_palindan)	(Sclerosperma_profizianum	(Leopoldinia_pulchra	(Chamaedorea_seifrizii	(Iriartea_deltoidea	Pseudophoenix_vinifera)))))	(((Calamus_caryotoides	(Reinhardtia_latisecta	Reinhardtia_paiewonskiana))	((Dypsis_decaryi	Reinhardtia_gracilis)	Reinhardtia_simplex))	(Attalea_speciosa	((Elaeis_oleifera	Elaeis_guineensis)	Bactris_major)))))))	Pelagodoxa_henryana)	Kingia_australis);
(((((Dictyosperma_album	((((Veitchia_spiralis	Burretiokentia_grandiflora)	Kentiopsis_piersoniorum)	Hydriastele_microspadix)	Heterospathe_cagayanensis))	(Roystonea_regia	(Manicaria_saccifera	Geonoma_undata)))	((((Podococcus_barteri	Sclerosperma_profizianum)	Orania_palindan)	(Leopoldinia_pulchra	(Prestoea_acuminata	(Oenocarpus_minor	Oenocarpus_bataua))))	(((Chamaedorea_seifrizii	(Iriartea_deltoidea	(Calamus_caryotoides	Pseudophoenix_vinifera)))	(Phoenix_dactylifera	(Sabal_domingensis	Serenoa_repens)))	(((Reinhardtia_latisecta	Reinhardtia_paiewonskiana)	((Dypsis_decaryi	Reinhardtia_gracilis)	Reinhardtia_simplex))	(Attalea_speciosa	((Elaeis_oleifera	Elaeis_guineensis)	Bactris_major))))))	Pelagodoxa_henryana)	Kingia_australis);
((((Prestoea_acuminata	(Oenocarpus_minor	Oenocarpus_bataua))	((Geonoma_undata	((((Podococcus_barteri	Sclerosperma_profizianum)	Orania_palindan)	((Calamus_caryotoides	Pseudophoenix_vinifera)	Roystonea_regia))	(Manicaria_saccifera	((((Reinhardtia_latisecta	Reinhardtia_paiewonskiana)	(Reinhardtia_gracilis	Reinhardtia_simplex))	(Attalea_speciosa	((Elaeis_oleifera	Elaeis_guineensis)	Bactris_major)))	((Chamaedorea_seifrizii	(Phoenix_dactylifera	(Sabal_domingensis	Serenoa_repens)))	((Dypsis_decaryi	Dictyosperma_album)	(Heterospathe_cagayanensis	(((Veitchia_spiralis	Burretiokentia_grandiflora)	Kentiopsis_piersoniorum)	(Iriartea_deltoidea	Hydriastele_microspadix)))))))))	Leopoldinia_pulchra))	Pelagodoxa_henryana)	Kingia_australis);
(((((Iriartea_deltoidea	Leopoldinia_pulchra)	(((Geonoma_undata	Manicaria_saccifera)	(((Sclerosperma_profizianum	(((Dypsis_decaryi	Reinhardtia_gracilis)	Orania_palindan)	Podococcus_barteri))	(Pseudophoenix_vinifera	Chamaedorea_seifrizii))	((((Reinhardtia_latisecta	(Calamus_caryotoides	Reinhardtia_paiewonskiana))	Reinhardtia_simplex)	(Attalea_speciosa	((Elaeis_oleifera	Elaeis_guineensis)	Bactris_major)))	(Phoenix_dactylifera	(Sabal_domingensis	Serenoa_repens)))))	(Roystonea_regia	(Dictyosperma_album	(Heterospathe_cagayanensis	(((Veitchia_spiralis	Burretiokentia_grandiflora)	Kentiopsis_piersoniorum)	Hydriastele_microspadix))))))	(Prestoea_acuminata	(Oenocarpus_minor	Oenocarpus_bataua)))	Pelagodoxa_henryana)	Kingia_australis);
((((((Oenocarpus_bataua	Oenocarpus_minor)	Prestoea_acuminata)	((((((((Heterospathe_cagayanensis	Hydriastele_microspadix)	Veitchia_spiralis)	(Kentiopsis_piersoniorum	Burretiokentia_grandiflora))	Dictyosperma_album)	Iriartea_deltoidea)	(((Pseudophoenix_vinifera	Chamaedorea_seifrizii)	(Phoenix_dactylifera	(Sabal_domingensis	Serenoa_repens)))	(Roystonea_regia	((((Dypsis_decaryi	Reinhardtia_gracilis)	Orania_palindan)	(Sclerosperma_profizianum	Podococcus_barteri))	((Attalea_speciosa	(Bactris_major	(Elaeis_oleifera	Elaeis_guineensis)))	((Calamus_caryotoides	(Reinhardtia_paiewonskiana	Reinhardtia_latisecta))	Reinhardtia_simplex))))))	Geonoma_undata)	Manicaria_saccifera))	Leopoldinia_pulchra)	Pelagodoxa_henryana)	Kingia_australis);
(((((((Dictyosperma_album	((Heterospathe_cagayanensis	(Iriartea_deltoidea	Hydriastele_microspadix))	((Burretiokentia_grandiflora	Veitchia_spiralis)	Kentiopsis_piersoniorum)))	(Leopoldinia_pulchra	((((Calamus_caryotoides	Pseudophoenix_vinifera)	Chamaedorea_seifrizii)	(Phoenix_dactylifera	(Sabal_domingensis	Serenoa_repens)))	(((Attalea_speciosa	(Bactris_major	(Elaeis_oleifera	Elaeis_guineensis)))	((Reinhardtia_paiewonskiana	Reinhardtia_latisecta)	((Dypsis_decaryi	Reinhardtia_gracilis)	Reinhardtia_simplex)))	(Roystonea_regia	(Orania_palindan	(Sclerosperma_profizianum	Podococcus_barteri)))))))	Manicaria_saccifera)	Geonoma_undata)	((Oenocarpus_bataua	Oenocarpus_minor)	Prestoea_acuminata))	Pelagodoxa_henryana)	Kingia_australis);
((((Geonoma_undata	((Oenocarpus_bataua	Oenocarpus_minor)	Prestoea_acuminata))	((((Iriartea_deltoidea	Dictyosperma_album)	((Burretiokentia_grandiflora	Heterospathe_cagayanensis)	(Kentiopsis_piersoniorum	(Veitchia_spiralis	Hydriastele_microspadix))))	(((Orania_palindan	(Sclerosperma_profizianum	Podococcus_barteri))	((((Calamus_caryotoides	Pseudophoenix_vinifera)	Chamaedorea_seifrizii)	(Leopoldinia_pulchra	(Phoenix_dactylifera	(Sabal_domingensis	Serenoa_repens))))	((Attalea_speciosa	(Bactris_major	(Elaeis_oleifera	Elaeis_guineensis)))	((Reinhardtia_paiewonskiana	Reinhardtia_latisecta)	((Dypsis_decaryi	Reinhardtia_gracilis)	Reinhardtia_simplex)))))	Roystonea_regia))	Manicaria_saccifera))	Pelagodoxa_henryana)	Kingia_australis);
(((Leopoldinia_pulchra	((((((Calamus_caryotoides	(Iriartea_deltoidea	Pseudophoenix_vinifera))	Chamaedorea_seifrizii)	(Phoenix_dactylifera	(Sabal_domingensis	Serenoa_repens)))	((Bactris_major	(((Elaeis_oleifera	Elaeis_guineensis)	((Reinhardtia_paiewonskiana	Reinhardtia_latisecta)	((Dypsis_decaryi	Reinhardtia_gracilis)	Reinhardtia_simplex)))	Attalea_speciosa))	(Orania_palindan	(Sclerosperma_profizianum	Podococcus_barteri))))	((Dictyosperma_album	(Heterospathe_cagayanensis	(((Kentiopsis_piersoniorum	Burretiokentia_grandiflora)	Hydriastele_microspadix)	Veitchia_spiralis)))	((Geonoma_undata	Manicaria_saccifera)	Roystonea_regia)))	((Oenocarpus_bataua	Oenocarpus_minor)	Prestoea_acuminata)))	Pelagodoxa_henryana)	Kingia_australis);
((((Leopoldinia_pulchra	((Oenocarpus_bataua	Oenocarpus_minor)	Prestoea_acuminata))	((Dictyosperma_album	(Heterospathe_cagayanensis	((Calamus_caryotoides	Hydriastele_microspadix)	(Veitchia_spiralis	(Kentiopsis_piersoniorum	Burretiokentia_grandiflora)))))	((Geonoma_undata	(((((Reinhardtia_paiewonskiana	Reinhardtia_latisecta)	((Dypsis_decaryi	Reinhardtia_gracilis)	Reinhardtia_simplex))	(Attalea_speciosa	(Bactris_major	(Elaeis_oleifera	Elaeis_guineensis))))	(Orania_palindan	(Sclerosperma_profizianum	Podococcus_barteri)))	(((Iriartea_deltoidea	Pseudophoenix_vinifera)	Chamaedorea_seifrizii)	(Phoenix_dactylifera	(Sabal_domingensis	Serenoa_repens)))))	(Roystonea_regia	Manicaria_saccifera))))	Pelagodoxa_henryana)	Kingia_australis);
((((Leopoldinia_pulchra	((Oenocarpus_bataua	Oenocarpus_minor)	Prestoea_acuminata))	(((Roystonea_regia	(Dictyosperma_album	(Heterospathe_cagayanensis	(Hydriastele_microspadix	(Veitchia_spiralis	(Kentiopsis_piersoniorum	Burretiokentia_grandiflora))))))	(((((Reinhardtia_paiewonskiana	Reinhardtia_latisecta)	((Dypsis_decaryi	Reinhardtia_gracilis)	Reinhardtia_simplex))	(Attalea_speciosa	(Bactris_major	(Elaeis_oleifera	Elaeis_guineensis))))	(Orania_palindan	(Sclerosperma_profizianum	Podococcus_barteri)))	(((Iriartea_deltoidea	(Calamus_caryotoides	Pseudophoenix_vinifera))	Chamaedorea_seifrizii)	(Serenoa_repens	(Phoenix_dactylifera	Sabal_domingensis)))))	(Manicaria_saccifera	Geonoma_undata)))	Pelagodoxa_henryana)	Kingia_australis);
(((((((Roystonea_regia	(Dictyosperma_album	(Heterospathe_cagayanensis	(Hydriastele_microspadix	(Veitchia_spiralis	(Kentiopsis_piersoniorum	Burretiokentia_grandiflora))))))	(((((Iriartea_deltoidea	Pseudophoenix_vinifera)	Chamaedorea_seifrizii)	(Phoenix_dactylifera	(Sabal_domingensis	Serenoa_repens)))	(((Reinhardtia_paiewonskiana	Reinhardtia_latisecta)	((Dypsis_decaryi	Reinhardtia_gracilis)	Reinhardtia_simplex))	(Attalea_speciosa	(Bactris_major	(Elaeis_oleifera	Elaeis_guineensis)))))	((Calamus_caryotoides	Orania_palindan)	(Sclerosperma_profizianum	Podococcus_barteri))))	(Manicaria_saccifera	Geonoma_undata))	Leopoldinia_pulchra)	((Oenocarpus_bataua	Oenocarpus_minor)	Prestoea_acuminata))	Pelagodoxa_henryana)	Kingia_australis);
(((((((Roystonea_regia	(((Pseudophoenix_vinifera	Chamaedorea_seifrizii)	((Phoenix_dactylifera	Sabal_domingensis)	Serenoa_repens))	(((Reinhardtia_paiewonskiana	Reinhardtia_latisecta)	(Reinhardtia_gracilis	Reinhardtia_simplex))	(Attalea_speciosa	(Bactris_major	(Elaeis_oleifera	Elaeis_guineensis))))))	((Veitchia_spiralis	Iriartea_deltoidea)	(((Burretiokentia_grandiflora	Dictyosperma_album)	Kentiopsis_piersoniorum)	(Heterospathe_cagayanensis	Hydriastele_microspadix))))	Leopoldinia_pulchra)	Manicaria_saccifera)	((Calamus_caryotoides	((Podococcus_barteri	Orania_palindan)	(Sclerosperma_profizianum	Dypsis_decaryi)))	(Geonoma_undata	((Oenocarpus_bataua	Oenocarpus_minor)	Prestoea_acuminata))))	Pelagodoxa_henryana)	Kingia_australis);
(((((((((Kentiopsis_piersoniorum	(Veitchia_spiralis	Burretiokentia_grandiflora))	Hydriastele_microspadix)	Heterospathe_cagayanensis)	Dictyosperma_album)	Roystonea_regia)	((Oenocarpus_bataua	Oenocarpus_minor)	Prestoea_acuminata))	((Geonoma_undata	Manicaria_saccifera)	((Leopoldinia_pulchra	((Pseudophoenix_vinifera	Chamaedorea_seifrizii)	((Phoenix_dactylifera	Sabal_domingensis)	Serenoa_repens)))	(Iriartea_deltoidea	((((Calamus_caryotoides	(Reinhardtia_paiewonskiana	Reinhardtia_latisecta))	(Reinhardtia_gracilis	Reinhardtia_simplex))	(Attalea_speciosa	(Bactris_major	(Elaeis_oleifera	Elaeis_guineensis))))	(Sclerosperma_profizianum	((Dypsis_decaryi	Podococcus_barteri)	Orania_palindan)))))))	Pelagodoxa_henryana)	Kingia_australis);
(((((((((Iriartea_deltoidea	(Chamaedorea_seifrizii	(Sabal_domingensis	(Serenoa_repens	Phoenix_dactylifera))))	(((Calamus_caryotoides	(Reinhardtia_paiewonskiana	Reinhardtia_latisecta))	((Dypsis_decaryi	Reinhardtia_gracilis)	Reinhardtia_simplex))	(Attalea_speciosa	(Bactris_major	(Elaeis_oleifera	Elaeis_guineensis)))))	Manicaria_saccifera)	((((Heterospathe_cagayanensis	(Hydriastele_microspadix	Veitchia_spiralis))	Kentiopsis_piersoniorum)	Dictyosperma_album)	Burretiokentia_grandiflora))	(Geonoma_undata	((Pseudophoenix_vinifera	Roystonea_regia)	(Sclerosperma_profizianum	(Orania_palindan	Podococcus_barteri)))))	Leopoldinia_pulchra)	((Oenocarpus_bataua	Oenocarpus_minor)	Prestoea_acuminata))	Pelagodoxa_henryana)	Kingia_australis);
(((((((Calamus_caryotoides	Geonoma_undata)	Manicaria_saccifera)	(((((Sabal_domingensis	Serenoa_repens)	Phoenix_dactylifera)	((((Orania_palindan	Podococcus_barteri)	Sclerosperma_profizianum)	Roystonea_regia)	((Attalea_speciosa	((Elaeis_guineensis	Elaeis_oleifera)	Bactris_major))	((Reinhardtia_paiewonskiana	Reinhardtia_latisecta)	(Reinhardtia_simplex	(Dypsis_decaryi	Reinhardtia_gracilis))))))	(Chamaedorea_seifrizii	(Iriartea_deltoidea	Pseudophoenix_vinifera)))	(Dictyosperma_album	(Heterospathe_cagayanensis	(Hydriastele_microspadix	((Burretiokentia_grandiflora	Kentiopsis_piersoniorum)	Veitchia_spiralis))))))	Leopoldinia_pulchra)	((Oenocarpus_minor	Oenocarpus_bataua)	Prestoea_acuminata))	Pelagodoxa_henryana)	Kingia_australis);
((((Dictyosperma_album	((Burretiokentia_grandiflora	Kentiopsis_piersoniorum)	((Heterospathe_cagayanensis	Veitchia_spiralis)	Hydriastele_microspadix)))	((((Attalea_speciosa	((Elaeis_guineensis	Elaeis_oleifera)	Bactris_major))	((Reinhardtia_paiewonskiana	Reinhardtia_latisecta)	(Reinhardtia_simplex	(Dypsis_decaryi	Reinhardtia_gracilis))))	(Chamaedorea_seifrizii	((Sabal_domingensis	Serenoa_repens)	Phoenix_dactylifera)))	((((((Oenocarpus_minor	Oenocarpus_bataua)	Prestoea_acuminata)	Leopoldinia_pulchra)	(Geonoma_undata	Manicaria_saccifera))	((Calamus_caryotoides	(Iriartea_deltoidea	Pseudophoenix_vinifera))	(Orania_palindan	(Podococcus_barteri	Sclerosperma_profizianum))))	Roystonea_regia)))	Pelagodoxa_henryana)	Kingia_australis);
(((((Oenocarpus_minor	Oenocarpus_bataua)	Prestoea_acuminata)	(Leopoldinia_pulchra	((Calamus_caryotoides	(Orania_palindan	(Podococcus_barteri	Sclerosperma_profizianum)))	(((Dictyosperma_album	(Kentiopsis_piersoniorum	(Burretiokentia_grandiflora	(Hydriastele_microspadix	(Heterospathe_cagayanensis	Veitchia_spiralis)))))	((Chamaedorea_seifrizii	(((Sabal_domingensis	Serenoa_repens)	Phoenix_dactylifera)	((Attalea_speciosa	((Elaeis_guineensis	Elaeis_oleifera)	Bactris_major))	((Reinhardtia_paiewonskiana	Reinhardtia_latisecta)	(Reinhardtia_simplex	(Dypsis_decaryi	Reinhardtia_gracilis))))))	Manicaria_saccifera))	(((Iriartea_deltoidea	Pseudophoenix_vinifera)	Geonoma_undata)	Roystonea_regia)))))	Pelagodoxa_henryana)	Kingia_australis);
((((((Dictyosperma_album	Kentiopsis_piersoniorum)	((Burretiokentia_grandiflora	Hydriastele_microspadix)	Heterospathe_cagayanensis))	Veitchia_spiralis)	(((((Attalea_speciosa	((Elaeis_guineensis	Elaeis_oleifera)	Bactris_major))	((Reinhardtia_paiewonskiana	Reinhardtia_latisecta)	(Reinhardtia_simplex	(Dypsis_decaryi	Reinhardtia_gracilis))))	(Serenoa_repens	(Phoenix_dactylifera	(Chamaedorea_seifrizii	Sabal_domingensis))))	Manicaria_saccifera)	((Roystonea_regia	((((Oenocarpus_minor	Oenocarpus_bataua)	Prestoea_acuminata)	Leopoldinia_pulchra)	(Calamus_caryotoides	(((Iriartea_deltoidea	Pseudophoenix_vinifera)	Orania_palindan)	(Podococcus_barteri	Sclerosperma_profizianum)))))	Geonoma_undata)))	Pelagodoxa_henryana)	Kingia_australis);
(((((Heterospathe_cagayanensis	(Hydriastele_microspadix	(Veitchia_spiralis	(Kentiopsis_piersoniorum	Burretiokentia_grandiflora))))	Dictyosperma_album)	(((((((Attalea_speciosa	((Elaeis_guineensis	Elaeis_oleifera)	Bactris_major))	((Reinhardtia_paiewonskiana	Reinhardtia_latisecta)	(Reinhardtia_simplex	(Dypsis_decaryi	Reinhardtia_gracilis))))	(Phoenix_dactylifera	(Sabal_domingensis	Serenoa_repens)))	Chamaedorea_seifrizii)	Manicaria_saccifera)	(Roystonea_regia	((((((Oenocarpus_minor	Oenocarpus_bataua)	Prestoea_acuminata)	Leopoldinia_pulchra)	((Orania_palindan	Podococcus_barteri)	Sclerosperma_profizianum))	Pseudophoenix_vinifera)	(Calamus_caryotoides	Geonoma_undata))))	Iriartea_deltoidea))	Pelagodoxa_henryana)	Kingia_australis);
(((((Oenocarpus_minor	Oenocarpus_bataua)	Prestoea_acuminata)	(((Roystonea_regia	((Heterospathe_cagayanensis	(Hydriastele_microspadix	(Veitchia_spiralis	(Kentiopsis_piersoniorum	Burretiokentia_grandiflora))))	(Iriartea_deltoidea	Dictyosperma_album)))	((((Orania_palindan	Podococcus_barteri)	Sclerosperma_profizianum)	((Attalea_speciosa	((Elaeis_guineensis	Elaeis_oleifera)	Bactris_major))	((Reinhardtia_paiewonskiana	Reinhardtia_latisecta)	(Reinhardtia_simplex	(Dypsis_decaryi	Reinhardtia_gracilis)))))	(Leopoldinia_pulchra	(((Sabal_domingensis	Serenoa_repens)	(Calamus_caryotoides	Phoenix_dactylifera))	(Pseudophoenix_vinifera	Chamaedorea_seifrizii)))))	(Manicaria_saccifera	Geonoma_undata)))	Pelagodoxa_henryana)	Kingia_australis);
(((((Oenocarpus_minor	Oenocarpus_bataua)	Prestoea_acuminata)	((((Roystonea_regia	(Iriartea_deltoidea	(Dictyosperma_album	((Hydriastele_microspadix	(Veitchia_spiralis	(Kentiopsis_piersoniorum	Burretiokentia_grandiflora)))	Heterospathe_cagayanensis))))	(((Sclerosperma_profizianum	Orania_palindan)	(((Calamus_caryotoides	Pseudophoenix_vinifera)	Chamaedorea_seifrizii)	Podococcus_barteri))	(((Attalea_speciosa	((Elaeis_guineensis	Elaeis_oleifera)	Bactris_major))	((Reinhardtia_paiewonskiana	Reinhardtia_latisecta)	(Reinhardtia_simplex	(Dypsis_decaryi	Reinhardtia_gracilis))))	((Serenoa_repens	Sabal_domingensis)	Phoenix_dactylifera))))	(Manicaria_saccifera	Geonoma_undata))	Leopoldinia_pulchra))	Pelagodoxa_henryana)	Kingia_australis);
((((((((Attalea_speciosa	Chamaedorea_seifrizii)	(((Reinhardtia_paiewonskiana	(Calamus_caryotoides	Reinhardtia_latisecta))	(Reinhardtia_simplex	(Dypsis_decaryi	Reinhardtia_gracilis)))	(((Serenoa_repens	Sabal_domingensis)	Phoenix_dactylifera)	((Elaeis_guineensis	Elaeis_oleifera)	Bactris_major))))	((Sclerosperma_profizianum	Podococcus_barteri)	Orania_palindan))	(Leopoldinia_pulchra	(Iriartea_deltoidea	Pseudophoenix_vinifera)))	((Oenocarpus_minor	Oenocarpus_bataua)	Prestoea_acuminata))	((Burretiokentia_grandiflora	(Dictyosperma_album	(((Kentiopsis_piersoniorum	Hydriastele_microspadix)	Veitchia_spiralis)	Heterospathe_cagayanensis)))	(Roystonea_regia	(Manicaria_saccifera	Geonoma_undata))))	Pelagodoxa_henryana)	Kingia_australis);
((((((Serenoa_repens	(Sabal_domingensis	Phoenix_dactylifera))	Roystonea_regia)	(Iriartea_deltoidea	(Leopoldinia_pulchra	((Dypsis_decaryi	Dictyosperma_album)	(((Heterospathe_cagayanensis	Hydriastele_microspadix)	(Burretiokentia_grandiflora	Veitchia_spiralis))	Kentiopsis_piersoniorum)))))	(((Calamus_caryotoides	Geonoma_undata)	(((((Reinhardtia_paiewonskiana	Reinhardtia_latisecta)	(Reinhardtia_simplex	Reinhardtia_gracilis))	(Attalea_speciosa	((Elaeis_guineensis	Elaeis_oleifera)	Bactris_major)))	(((Pseudophoenix_vinifera	Chamaedorea_seifrizii)	Podococcus_barteri)	(Orania_palindan	Sclerosperma_profizianum)))	((Oenocarpus_minor	Oenocarpus_bataua)	Prestoea_acuminata)))	Manicaria_saccifera))	Pelagodoxa_henryana)	Kingia_australis);
(((((((Pseudophoenix_vinifera	Chamaedorea_seifrizii)	(Serenoa_repens	(Sabal_domingensis	Phoenix_dactylifera)))	((Calamus_caryotoides	(Orania_palindan	(Sclerosperma_profizianum	Podococcus_barteri)))	(Roystonea_regia	(((Reinhardtia_paiewonskiana	Reinhardtia_latisecta)	(Reinhardtia_simplex	(Dypsis_decaryi	Reinhardtia_gracilis)))	(Attalea_speciosa	((Elaeis_guineensis	Elaeis_oleifera)	Bactris_major))))))	(((Oenocarpus_minor	Oenocarpus_bataua)	Prestoea_acuminata)	(Leopoldinia_pulchra	(Dictyosperma_album	((Heterospathe_cagayanensis	((Iriartea_deltoidea	Hydriastele_microspadix)	(Veitchia_spiralis	Kentiopsis_piersoniorum)))	Burretiokentia_grandiflora)))))	(Geonoma_undata	Manicaria_saccifera))	Pelagodoxa_henryana)	Kingia_australis);
(((((((Veitchia_spiralis	(Burretiokentia_grandiflora	Kentiopsis_piersoniorum))	Hydriastele_microspadix)	Heterospathe_cagayanensis)	Dictyosperma_album)	(((((Iriartea_deltoidea	(Chamaedorea_seifrizii	Pseudophoenix_vinifera))	((Sabal_domingensis	Serenoa_repens)	Phoenix_dactylifera))	(((Reinhardtia_paiewonskiana	Reinhardtia_latisecta)	(Reinhardtia_simplex	(Dypsis_decaryi	Reinhardtia_gracilis)))	(Attalea_speciosa	((Elaeis_guineensis	Elaeis_oleifera)	Bactris_major))))	(Leopoldinia_pulchra	(Roystonea_regia	((((Calamus_caryotoides	Orania_palindan)	Podococcus_barteri)	Sclerosperma_profizianum)	((Prestoea_acuminata	(Oenocarpus_minor	Oenocarpus_bataua))	Geonoma_undata)))))	Manicaria_saccifera))	Pelagodoxa_henryana)	Kingia_australis);
((((((Prestoea_acuminata	(Oenocarpus_minor	Oenocarpus_bataua))	(Roystonea_regia	(Dictyosperma_album	(((Kentiopsis_piersoniorum	(Veitchia_spiralis	Burretiokentia_grandiflora))	Hydriastele_microspadix)	Heterospathe_cagayanensis))))	((((((Reinhardtia_paiewonskiana	Reinhardtia_latisecta)	(Reinhardtia_simplex	(Dypsis_decaryi	Reinhardtia_gracilis)))	(Attalea_speciosa	((Elaeis_guineensis	Elaeis_oleifera)	Bactris_major)))	((Orania_palindan	((Chamaedorea_seifrizii	(Calamus_caryotoides	Pseudophoenix_vinifera))	Podococcus_barteri))	Sclerosperma_profizianum))	(Leopoldinia_pulchra	(Iriartea_deltoidea	((Sabal_domingensis	Serenoa_repens)	Phoenix_dactylifera))))	Manicaria_saccifera))	Geonoma_undata)	Pelagodoxa_henryana)	Kingia_australis);
((((Leopoldinia_pulchra	(Prestoea_acuminata	(Oenocarpus_minor	Oenocarpus_bataua)))	((((Roystonea_regia	(((Sabal_domingensis	Serenoa_repens)	Phoenix_dactylifera)	(((Reinhardtia_paiewonskiana	Reinhardtia_latisecta)	(Reinhardtia_simplex	(Dypsis_decaryi	Reinhardtia_gracilis)))	(Attalea_speciosa	((Elaeis_guineensis	Elaeis_oleifera)	Bactris_major)))))	((Orania_palindan	((Chamaedorea_seifrizii	(Calamus_caryotoides	Pseudophoenix_vinifera))	Podococcus_barteri))	Sclerosperma_profizianum))	(Geonoma_undata	Manicaria_saccifera))	(Iriartea_deltoidea	(Dictyosperma_album	((Burretiokentia_grandiflora	(Veitchia_spiralis	(Kentiopsis_piersoniorum	Hydriastele_microspadix)))	Heterospathe_cagayanensis)))))	Pelagodoxa_henryana)	Kingia_australis);
((((Leopoldinia_pulchra	(Prestoea_acuminata	(Oenocarpus_minor	Oenocarpus_bataua)))	((((((Chamaedorea_seifrizii	(Calamus_caryotoides	Pseudophoenix_vinifera))	((Sabal_domingensis	Serenoa_repens)	Phoenix_dactylifera))	(((Reinhardtia_paiewonskiana	Reinhardtia_latisecta)	Reinhardtia_simplex)	(Attalea_speciosa	((Elaeis_guineensis	Elaeis_oleifera)	Bactris_major))))	((Dypsis_decaryi	Reinhardtia_gracilis)	(Sclerosperma_profizianum	(Orania_palindan	Podococcus_barteri))))	(Geonoma_undata	Manicaria_saccifera))	(Roystonea_regia	((Dictyosperma_album	((((Iriartea_deltoidea	Veitchia_spiralis)	Heterospathe_cagayanensis)	Hydriastele_microspadix)	Burretiokentia_grandiflora))	Kentiopsis_piersoniorum))))	Pelagodoxa_henryana)	Kingia_australis);
(((((Prestoea_acuminata	(Oenocarpus_minor	Oenocarpus_bataua))	((((((Reinhardtia_paiewonskiana	Reinhardtia_latisecta)	((Dypsis_decaryi	Reinhardtia_gracilis)	Reinhardtia_simplex))	(Attalea_speciosa	((Elaeis_guineensis	Elaeis_oleifera)	Bactris_major)))	(Orania_palindan	(Podococcus_barteri	Sclerosperma_profizianum)))	((Leopoldinia_pulchra	(Serenoa_repens	(Phoenix_dactylifera	Sabal_domingensis)))	(Chamaedorea_seifrizii	(Calamus_caryotoides	Pseudophoenix_vinifera))))	(Geonoma_undata	Manicaria_saccifera)))	(Roystonea_regia	((Dictyosperma_album	((Hydriastele_microspadix	((Kentiopsis_piersoniorum	Burretiokentia_grandiflora)	Veitchia_spiralis))	Heterospathe_cagayanensis))	Iriartea_deltoidea)))	Pelagodoxa_henryana)	Kingia_australis);
((((((Leopoldinia_pulchra	(((Hydriastele_microspadix	((Kentiopsis_piersoniorum	Burretiokentia_grandiflora)	Veitchia_spiralis))	Heterospathe_cagayanensis)	Dictyosperma_album))	((Calamus_caryotoides	(Orania_palindan	((Iriartea_deltoidea	((Chamaedorea_seifrizii	Pseudophoenix_vinifera)	Podococcus_barteri))	Sclerosperma_profizianum)))	(Roystonea_regia	((((Reinhardtia_paiewonskiana	Reinhardtia_latisecta)	((Dypsis_decaryi	Reinhardtia_gracilis)	Reinhardtia_simplex))	(Attalea_speciosa	((Elaeis_guineensis	Elaeis_oleifera)	Bactris_major)))	(Phoenix_dactylifera	(Sabal_domingensis	Serenoa_repens))))))	(Geonoma_undata	Manicaria_saccifera))	(Prestoea_acuminata	(Oenocarpus_minor	Oenocarpus_bataua)))	Pelagodoxa_henryana)	Kingia_australis);
((((((Roystonea_regia	(Iriartea_deltoidea	(((Hydriastele_microspadix	((Kentiopsis_piersoniorum	Burretiokentia_grandiflora)	Veitchia_spiralis))	Heterospathe_cagayanensis)	Dictyosperma_album)))	((Manicaria_saccifera	(((((Reinhardtia_paiewonskiana	Reinhardtia_latisecta)	((Dypsis_decaryi	Reinhardtia_gracilis)	Reinhardtia_simplex))	(Attalea_speciosa	((Elaeis_guineensis	Elaeis_oleifera)	Bactris_major)))	((Podococcus_barteri	Orania_palindan)	Sclerosperma_profizianum))	(((Calamus_caryotoides	Chamaedorea_seifrizii)	Pseudophoenix_vinifera)	(Serenoa_repens	(Phoenix_dactylifera	Sabal_domingensis)))))	Geonoma_undata))	Leopoldinia_pulchra)	(Prestoea_acuminata	(Oenocarpus_minor	Oenocarpus_bataua)))	Pelagodoxa_henryana)	Kingia_australis);
(((((((((Sclerosperma_profizianum	Orania_palindan)	((Chamaedorea_seifrizii	Pseudophoenix_vinifera)	Podococcus_barteri))	(((Reinhardtia_paiewonskiana	Reinhardtia_latisecta)	((Dypsis_decaryi	Reinhardtia_gracilis)	Reinhardtia_simplex))	(Attalea_speciosa	((Elaeis_guineensis	Elaeis_oleifera)	Bactris_major))))	Iriartea_deltoidea)	(((Roystonea_regia	(Serenoa_repens	(Phoenix_dactylifera	Sabal_domingensis)))	(Leopoldinia_pulchra	Manicaria_saccifera))	(((Hydriastele_microspadix	((Kentiopsis_piersoniorum	Burretiokentia_grandiflora)	Veitchia_spiralis))	Heterospathe_cagayanensis)	Dictyosperma_album)))	(Calamus_caryotoides	Geonoma_undata))	(Prestoea_acuminata	(Oenocarpus_minor	Oenocarpus_bataua)))	Pelagodoxa_henryana)	Kingia_australis);
((Dictyosperma_album	(((((Pseudophoenix_vinifera	((Leopoldinia_pulchra	(Prestoea_acuminata	(Oenocarpus_minor	Oenocarpus_bataua)))	(Sclerosperma_profizianum	((Orania_palindan	Podococcus_barteri)	Calamus_caryotoides))))	((Geonoma_undata	Manicaria_saccifera)	Roystonea_regia))	(Pelagodoxa_henryana	((((Reinhardtia_paiewonskiana	Reinhardtia_latisecta)	(Iriartea_deltoidea	((Dypsis_decaryi	Reinhardtia_gracilis)	Reinhardtia_simplex)))	(Attalea_speciosa	((Elaeis_guineensis	Elaeis_oleifera)	Bactris_major)))	(Chamaedorea_seifrizii	(Phoenix_dactylifera	(Sabal_domingensis	Serenoa_repens))))))	(((Kentiopsis_piersoniorum	Burretiokentia_grandiflora)	Veitchia_spiralis)	Heterospathe_cagayanensis))	Hydriastele_microspadix))	Kingia_australis);
((Pelagodoxa_henryana	((((Roystonea_regia	(Iriartea_deltoidea	(((Hydriastele_microspadix	(Kentiopsis_piersoniorum	(Burretiokentia_grandiflora	Veitchia_spiralis)))	Heterospathe_cagayanensis)	Dictyosperma_album)))	((((((Orania_palindan	((Pseudophoenix_vinifera	Chamaedorea_seifrizii)	Podococcus_barteri))	Calamus_caryotoides)	Sclerosperma_profizianum)	((((Reinhardtia_paiewonskiana	Reinhardtia_latisecta)	((Dypsis_decaryi	Reinhardtia_gracilis)	Reinhardtia_simplex))	(Attalea_speciosa	((Elaeis_guineensis	Elaeis_oleifera)	Bactris_major)))	(Phoenix_dactylifera	(Sabal_domingensis	Serenoa_repens))))	Manicaria_saccifera)	Geonoma_undata))	(Prestoea_acuminata	(Oenocarpus_minor	Oenocarpus_bataua)))	Leopoldinia_pulchra))	Kingia_australis);
((Pelagodoxa_henryana	((((Geonoma_undata	(((Phoenix_dactylifera	(Serenoa_repens	Sabal_domingensis))	Manicaria_saccifera)	((Orania_palindan	(Sclerosperma_profizianum	((Chamaedorea_seifrizii	(Iriartea_deltoidea	Pseudophoenix_vinifera))	Podococcus_barteri)))	((((Dypsis_decaryi	Reinhardtia_gracilis)	Reinhardtia_simplex)	(Calamus_caryotoides	(Reinhardtia_latisecta	Reinhardtia_paiewonskiana)))	(((Elaeis_guineensis	Elaeis_oleifera)	Bactris_major)	Attalea_speciosa)))))	((Dictyosperma_album	(Heterospathe_cagayanensis	((Kentiopsis_piersoniorum	(Burretiokentia_grandiflora	Veitchia_spiralis))	Hydriastele_microspadix)))	Roystonea_regia))	Leopoldinia_pulchra)	((Oenocarpus_bataua	Oenocarpus_minor)	Prestoea_acuminata)))	Kingia_australis);
((Pelagodoxa_henryana	((Leopoldinia_pulchra	((Oenocarpus_bataua	Oenocarpus_minor)	Prestoea_acuminata))	(((Manicaria_saccifera	Geonoma_undata)	((Dictyosperma_album	((Heterospathe_cagayanensis	(Veitchia_spiralis	Hydriastele_microspadix))	(Burretiokentia_grandiflora	Kentiopsis_piersoniorum)))	Roystonea_regia))	((((Serenoa_repens	(Sabal_domingensis	Phoenix_dactylifera))	((((Elaeis_guineensis	Elaeis_oleifera)	Bactris_major)	Attalea_speciosa)	(((Dypsis_decaryi	Reinhardtia_gracilis)	Reinhardtia_simplex)	(Calamus_caryotoides	(Reinhardtia_latisecta	Reinhardtia_paiewonskiana)))))	(((Podococcus_barteri	Orania_palindan)	Sclerosperma_profizianum)	(Chamaedorea_seifrizii	Pseudophoenix_vinifera)))	Iriartea_deltoidea))))	Kingia_australis);
((Pelagodoxa_henryana	(((Oenocarpus_bataua	Oenocarpus_minor)	Prestoea_acuminata)	(((Manicaria_saccifera	Geonoma_undata)	(((Burretiokentia_grandiflora	Kentiopsis_piersoniorum)	((Dictyosperma_album	(Heterospathe_cagayanensis	Hydriastele_microspadix))	Veitchia_spiralis))	Roystonea_regia))	((Iriartea_deltoidea	(((Phoenix_dactylifera	(Serenoa_repens	Sabal_domingensis))	((((Elaeis_guineensis	Elaeis_oleifera)	Bactris_major)	Attalea_speciosa)	(((Dypsis_decaryi	Reinhardtia_gracilis)	Reinhardtia_simplex)	(Reinhardtia_paiewonskiana	(Calamus_caryotoides	Reinhardtia_latisecta)))))	Chamaedorea_seifrizii))	(Leopoldinia_pulchra	(Podococcus_barteri	((Pseudophoenix_vinifera	Orania_palindan)	Sclerosperma_profizianum)))))))	Kingia_australis);
((Pelagodoxa_henryana	((((Oenocarpus_bataua	Oenocarpus_minor)	Prestoea_acuminata)	((Leopoldinia_pulchra	Manicaria_saccifera)	((Roystonea_regia	((Iriartea_deltoidea	Dictyosperma_album)	((Hydriastele_microspadix	((Burretiokentia_grandiflora	Veitchia_spiralis)	Kentiopsis_piersoniorum))	Heterospathe_cagayanensis)))	(((Phoenix_dactylifera	(Serenoa_repens	Sabal_domingensis))	((((Elaeis_guineensis	Elaeis_oleifera)	Bactris_major)	Attalea_speciosa)	(((Dypsis_decaryi	Reinhardtia_gracilis)	Reinhardtia_simplex)	(Reinhardtia_paiewonskiana	Reinhardtia_latisecta))))	((Chamaedorea_seifrizii	Podococcus_barteri)	((Sclerosperma_profizianum	Pseudophoenix_vinifera)	Orania_palindan))))))	(Calamus_caryotoides	Geonoma_undata)))	Kingia_australis);
((Pelagodoxa_henryana	((((Oenocarpus_bataua	Oenocarpus_minor)	Prestoea_acuminata)	Leopoldinia_pulchra)	((Geonoma_undata	(Manicaria_saccifera	((((((Elaeis_guineensis	Elaeis_oleifera)	Bactris_major)	Attalea_speciosa)	((Reinhardtia_paiewonskiana	Reinhardtia_latisecta)	((Dypsis_decaryi	Reinhardtia_gracilis)	Reinhardtia_simplex)))	(Roystonea_regia	(Orania_palindan	(Sclerosperma_profizianum	Podococcus_barteri))))	((Iriartea_deltoidea	(Phoenix_dactylifera	(Serenoa_repens	Sabal_domingensis)))	(Chamaedorea_seifrizii	(Calamus_caryotoides	Pseudophoenix_vinifera))))))	(Dictyosperma_album	((((Veitchia_spiralis	Burretiokentia_grandiflora)	Kentiopsis_piersoniorum)	Hydriastele_microspadix)	Heterospathe_cagayanensis)))))	Kingia_australis);
((Pelagodoxa_henryana	(((((Geonoma_undata	Manicaria_saccifera)	((Iriartea_deltoidea	(Sclerosperma_profizianum	(Podococcus_barteri	Orania_palindan)))	((((Phoenix_dactylifera	(Serenoa_repens	Sabal_domingensis))	(Chamaedorea_seifrizii	(Calamus_caryotoides	Pseudophoenix_vinifera)))	((((Elaeis_guineensis	Elaeis_oleifera)	Bactris_major)	Attalea_speciosa)	((Reinhardtia_paiewonskiana	Reinhardtia_latisecta)	((Dypsis_decaryi	Reinhardtia_gracilis)	Reinhardtia_simplex))))	Roystonea_regia)))	(Dictyosperma_album	((((Veitchia_spiralis	Burretiokentia_grandiflora)	Kentiopsis_piersoniorum)	Hydriastele_microspadix)	Heterospathe_cagayanensis)))	((Oenocarpus_bataua	Oenocarpus_minor)	Prestoea_acuminata))	Leopoldinia_pulchra))	Kingia_australis);
((Pelagodoxa_henryana	(((Oenocarpus_bataua	Oenocarpus_minor)	Prestoea_acuminata)	(((Geonoma_undata	Manicaria_saccifera)	((Roystonea_regia	(Iriartea_deltoidea	(Dictyosperma_album	((((Veitchia_spiralis	Burretiokentia_grandiflora)	Kentiopsis_piersoniorum)	Hydriastele_microspadix)	Heterospathe_cagayanensis))))	((Phoenix_dactylifera	(Serenoa_repens	Sabal_domingensis))	(((Chamaedorea_seifrizii	(Calamus_caryotoides	Pseudophoenix_vinifera))	((Orania_palindan	Podococcus_barteri)	Sclerosperma_profizianum))	((((Elaeis_guineensis	Elaeis_oleifera)	Bactris_major)	Attalea_speciosa)	((Reinhardtia_paiewonskiana	Reinhardtia_latisecta)	((Dypsis_decaryi	Reinhardtia_gracilis)	Reinhardtia_simplex)))))))	Leopoldinia_pulchra)))	Kingia_australis);
((Pelagodoxa_henryana	(((Leopoldinia_pulchra	(Oenocarpus_bataua	Oenocarpus_minor))	Prestoea_acuminata)	((Geonoma_undata	Manicaria_saccifera)	(((((Chamaedorea_seifrizii	Pseudophoenix_vinifera)	((Sabal_domingensis	Phoenix_dactylifera)	Serenoa_repens))	(Roystonea_regia	(((Dypsis_decaryi	Reinhardtia_gracilis)	(((Calamus_caryotoides	Podococcus_barteri)	Sclerosperma_profizianum)	Orania_palindan))	((((Elaeis_guineensis	Elaeis_oleifera)	Bactris_major)	Attalea_speciosa)	((Reinhardtia_paiewonskiana	Reinhardtia_latisecta)	Reinhardtia_simplex)))))	(Iriartea_deltoidea	(Dictyosperma_album	(((Kentiopsis_piersoniorum	Hydriastele_microspadix)	Veitchia_spiralis)	Heterospathe_cagayanensis))))	Burretiokentia_grandiflora))))	Kingia_australis);
((Pelagodoxa_henryana	((Prestoea_acuminata	(Oenocarpus_bataua	Oenocarpus_minor))	(Leopoldinia_pulchra	(((Dictyosperma_album	(((Kentiopsis_piersoniorum	(Burretiokentia_grandiflora	Hydriastele_microspadix))	Veitchia_spiralis)	Heterospathe_cagayanensis))	(((Phoenix_dactylifera	(Serenoa_repens	Sabal_domingensis))	((Chamaedorea_seifrizii	Pseudophoenix_vinifera)	Iriartea_deltoidea))	(Roystonea_regia	(((Podococcus_barteri	Orania_palindan)	Sclerosperma_profizianum)	((((Elaeis_guineensis	Elaeis_oleifera)	Bactris_major)	Attalea_speciosa)	(((Reinhardtia_paiewonskiana	Reinhardtia_latisecta)	(Reinhardtia_simplex	(Dypsis_decaryi	Reinhardtia_gracilis)))	Calamus_caryotoides))))))	(Geonoma_undata	Manicaria_saccifera)))))	Kingia_australis);
((Pelagodoxa_henryana	((Prestoea_acuminata	(Oenocarpus_bataua	Oenocarpus_minor))	(Leopoldinia_pulchra	(((Dictyosperma_album	((((Kentiopsis_piersoniorum	Burretiokentia_grandiflora)	Veitchia_spiralis)	Heterospathe_cagayanensis)	Hydriastele_microspadix))	(((Serenoa_repens	(Sabal_domingensis	Phoenix_dactylifera))	(Roystonea_regia	(((Orania_palindan	(Podococcus_barteri	Sclerosperma_profizianum))	Iriartea_deltoidea)	(((Elaeis_guineensis	Elaeis_oleifera)	Bactris_major)	(Attalea_speciosa	(((Calamus_caryotoides	Reinhardtia_paiewonskiana)	Reinhardtia_latisecta)	(Reinhardtia_simplex	(Dypsis_decaryi	Reinhardtia_gracilis))))))))	(Chamaedorea_seifrizii	Pseudophoenix_vinifera)))	(Geonoma_undata	Manicaria_saccifera)))))	Kingia_australis);
((Pelagodoxa_henryana	((((Podococcus_barteri	Orania_palindan)	((Pseudophoenix_vinifera	Leopoldinia_pulchra)	Sclerosperma_profizianum))	(((Chamaedorea_seifrizii	((Sabal_domingensis	Phoenix_dactylifera)	Serenoa_repens))	Iriartea_deltoidea)	(((Bactris_major	(Elaeis_guineensis	Elaeis_oleifera))	Attalea_speciosa)	(((Reinhardtia_gracilis	Dypsis_decaryi)	Reinhardtia_simplex)	(Reinhardtia_paiewonskiana	Reinhardtia_latisecta)))))	(((Roystonea_regia	((Veitchia_spiralis	(Burretiokentia_grandiflora	((Hydriastele_microspadix	Dictyosperma_album)	Heterospathe_cagayanensis)))	Kentiopsis_piersoniorum))	(Prestoea_acuminata	(Oenocarpus_bataua	Oenocarpus_minor)))	((Calamus_caryotoides	Geonoma_undata)	Manicaria_saccifera))))	Kingia_australis);
((Pelagodoxa_henryana	(((Dypsis_decaryi	(Dictyosperma_album	((Heterospathe_cagayanensis	((Burretiokentia_grandiflora	Veitchia_spiralis)	Kentiopsis_piersoniorum))	Hydriastele_microspadix)))	(Prestoea_acuminata	(Oenocarpus_bataua	Oenocarpus_minor)))	(((((((Bactris_major	(Elaeis_guineensis	Elaeis_oleifera))	Attalea_speciosa)	((Reinhardtia_gracilis	Reinhardtia_simplex)	(Reinhardtia_paiewonskiana	(Calamus_caryotoides	Reinhardtia_latisecta))))	Roystonea_regia)	(Orania_palindan	(Podococcus_barteri	Sclerosperma_profizianum)))	((Pseudophoenix_vinifera	Chamaedorea_seifrizii)	(Iriartea_deltoidea	((Sabal_domingensis	Phoenix_dactylifera)	Serenoa_repens))))	(Geonoma_undata	(Leopoldinia_pulchra	Manicaria_saccifera)))))	Kingia_australis);
((Pelagodoxa_henryana	((((((((((Bactris_major	(Elaeis_guineensis	Elaeis_oleifera))	Attalea_speciosa)	(((Dypsis_decaryi	Reinhardtia_gracilis)	Reinhardtia_simplex)	(Reinhardtia_paiewonskiana	Reinhardtia_latisecta)))	(Orania_palindan	Podococcus_barteri))	(((Calamus_caryotoides	Pseudophoenix_vinifera)	Chamaedorea_seifrizii)	(Phoenix_dactylifera	(Serenoa_repens	Sabal_domingensis))))	(Geonoma_undata	Manicaria_saccifera))	(Prestoea_acuminata	(Oenocarpus_bataua	Oenocarpus_minor)))	Roystonea_regia)	(Iriartea_deltoidea	(Dictyosperma_album	((Sclerosperma_profizianum	Leopoldinia_pulchra)	(((Kentiopsis_piersoniorum	Hydriastele_microspadix)	Veitchia_spiralis)	Heterospathe_cagayanensis)))))	Burretiokentia_grandiflora))	Kingia_australis);
((Pelagodoxa_henryana	(((((Dictyosperma_album	(Heterospathe_cagayanensis	((Veitchia_spiralis	(Burretiokentia_grandiflora	Kentiopsis_piersoniorum))	Hydriastele_microspadix)))	((Roystonea_regia	((((Bactris_major	(Elaeis_guineensis	Elaeis_oleifera))	Attalea_speciosa)	(((Dypsis_decaryi	Reinhardtia_gracilis)	Reinhardtia_simplex)	((Calamus_caryotoides	Reinhardtia_paiewonskiana)	Reinhardtia_latisecta)))	(Orania_palindan	(Podococcus_barteri	Sclerosperma_profizianum))))	(Iriartea_deltoidea	((Pseudophoenix_vinifera	Chamaedorea_seifrizii)	(Phoenix_dactylifera	(Serenoa_repens	Sabal_domingensis))))))	(Geonoma_undata	Manicaria_saccifera))	Leopoldinia_pulchra)	(Prestoea_acuminata	(Oenocarpus_bataua	Oenocarpus_minor))))	Kingia_australis);
((Pelagodoxa_henryana	((((Iriartea_deltoidea	Leopoldinia_pulchra)	(Dictyosperma_album	(Heterospathe_cagayanensis	(Veitchia_spiralis	((Burretiokentia_grandiflora	Hydriastele_microspadix)	Kentiopsis_piersoniorum)))))	((Manicaria_saccifera	(((Phoenix_dactylifera	(Serenoa_repens	Sabal_domingensis))	(((Bactris_major	(Elaeis_guineensis	Elaeis_oleifera))	Attalea_speciosa)	(((Dypsis_decaryi	Reinhardtia_gracilis)	Reinhardtia_simplex)	(Reinhardtia_paiewonskiana	Reinhardtia_latisecta))))	(Calamus_caryotoides	(((Pseudophoenix_vinifera	Chamaedorea_seifrizii)	Podococcus_barteri)	(Sclerosperma_profizianum	Orania_palindan)))))	(Geonoma_undata	Roystonea_regia)))	(Prestoea_acuminata	(Oenocarpus_bataua	Oenocarpus_minor))))	Kingia_australis);
((Pelagodoxa_henryana	(Leopoldinia_pulchra	(((((Iriartea_deltoidea	Dictyosperma_album)	((Heterospathe_cagayanensis	(Kentiopsis_piersoniorum	(Veitchia_spiralis	Burretiokentia_grandiflora)))	Hydriastele_microspadix))	(Roystonea_regia	(((Phoenix_dactylifera	(Serenoa_repens	Sabal_domingensis))	(((Bactris_major	(Elaeis_guineensis	Elaeis_oleifera))	Attalea_speciosa)	(((Dypsis_decaryi	Reinhardtia_gracilis)	Reinhardtia_simplex)	(Calamus_caryotoides	(Reinhardtia_paiewonskiana	Reinhardtia_latisecta)))))	((Sclerosperma_profizianum	(Orania_palindan	Podococcus_barteri))	(Pseudophoenix_vinifera	Chamaedorea_seifrizii)))))	(Geonoma_undata	Manicaria_saccifera))	(Prestoea_acuminata	(Oenocarpus_bataua	Oenocarpus_minor)))))	Kingia_australis);
((Pelagodoxa_henryana	(((((Dictyosperma_album	(Heterospathe_cagayanensis	((Kentiopsis_piersoniorum	(Veitchia_spiralis	Burretiokentia_grandiflora))	Hydriastele_microspadix)))	((Roystonea_regia	((((((Elaeis_guineensis	Elaeis_oleifera)	Bactris_major)	Attalea_speciosa)	(((Dypsis_decaryi	Reinhardtia_gracilis)	Reinhardtia_simplex)	(Reinhardtia_paiewonskiana	Reinhardtia_latisecta)))	(Orania_palindan	Podococcus_barteri))	Sclerosperma_profizianum))	((Iriartea_deltoidea	((Calamus_caryotoides	Pseudophoenix_vinifera)	Chamaedorea_seifrizii))	((Sabal_domingensis	Serenoa_repens)	Phoenix_dactylifera))))	(Geonoma_undata	Manicaria_saccifera))	Leopoldinia_pulchra)	(Prestoea_acuminata	(Oenocarpus_bataua	Oenocarpus_minor))))	Kingia_australis);
((Pelagodoxa_henryana	((Leopoldinia_pulchra	(Prestoea_acuminata	(Oenocarpus_bataua	Oenocarpus_minor)))	(((Dypsis_decaryi	((Iriartea_deltoidea	Dictyosperma_album)	(Heterospathe_cagayanensis	((Burretiokentia_grandiflora	Hydriastele_microspadix)	(Kentiopsis_piersoniorum	Veitchia_spiralis)))))	((Roystonea_regia	(((((Elaeis_guineensis	Elaeis_oleifera)	Bactris_major)	Attalea_speciosa)	((Reinhardtia_gracilis	Reinhardtia_simplex)	(Reinhardtia_paiewonskiana	Reinhardtia_latisecta)))	((Sclerosperma_profizianum	Orania_palindan)	Podococcus_barteri)))	(((Calamus_caryotoides	Pseudophoenix_vinifera)	Chamaedorea_seifrizii)	((Sabal_domingensis	Serenoa_repens)	Phoenix_dactylifera))))	(Geonoma_undata	Manicaria_saccifera))))	Kingia_australis);
((Pelagodoxa_henryana	(((((Dictyosperma_album	(((Calamus_caryotoides	Hydriastele_microspadix)	(Kentiopsis_piersoniorum	(Burretiokentia_grandiflora	Veitchia_spiralis)))	Heterospathe_cagayanensis))	((Roystonea_regia	((Iriartea_deltoidea	((((Dypsis_decaryi	Reinhardtia_gracilis)	Reinhardtia_simplex)	(Reinhardtia_paiewonskiana	Reinhardtia_latisecta))	(((Elaeis_guineensis	Elaeis_oleifera)	Bactris_major)	Attalea_speciosa)))	((Sclerosperma_profizianum	Orania_palindan)	Podococcus_barteri)))	((Pseudophoenix_vinifera	Chamaedorea_seifrizii)	((Sabal_domingensis	Serenoa_repens)	Phoenix_dactylifera))))	(Geonoma_undata	Manicaria_saccifera))	Leopoldinia_pulchra)	(Prestoea_acuminata	(Oenocarpus_bataua	Oenocarpus_minor))))	Kingia_australis);
((Pelagodoxa_henryana	((Leopoldinia_pulchra	(Prestoea_acuminata	(Oenocarpus_bataua	Oenocarpus_minor)))	((Geonoma_undata	Manicaria_saccifera)	((Roystonea_regia	(Dictyosperma_album	((Hydriastele_microspadix	(Kentiopsis_piersoniorum	(Burretiokentia_grandiflora	Veitchia_spiralis)))	Heterospathe_cagayanensis)))	(((((((Dypsis_decaryi	Reinhardtia_gracilis)	Reinhardtia_simplex)	(Reinhardtia_paiewonskiana	Reinhardtia_latisecta))	(((Elaeis_guineensis	Elaeis_oleifera)	Bactris_major)	Attalea_speciosa))	(((Pseudophoenix_vinifera	Chamaedorea_seifrizii)	Calamus_caryotoides)	((Sclerosperma_profizianum	Orania_palindan)	Podococcus_barteri)))	Iriartea_deltoidea)	((Sabal_domingensis	Serenoa_repens)	Phoenix_dactylifera))))))	Kingia_australis);
((Pelagodoxa_henryana	((Prestoea_acuminata	(Oenocarpus_minor	Oenocarpus_bataua))	((Geonoma_undata	((((((Podococcus_barteri	Orania_palindan)	(Dypsis_decaryi	Sclerosperma_profizianum))	((Attalea_speciosa	(Bactris_major	(Elaeis_oleifera	Elaeis_guineensis)))	((Reinhardtia_paiewonskiana	Reinhardtia_latisecta)	(Reinhardtia_gracilis	Reinhardtia_simplex))))	((Chamaedorea_seifrizii	(Pseudophoenix_vinifera	Calamus_caryotoides))	(Iriartea_deltoidea	(Phoenix_dactylifera	(Serenoa_repens	Sabal_domingensis)))))	(((((Heterospathe_cagayanensis	(Hydriastele_microspadix	Veitchia_spiralis))	Burretiokentia_grandiflora)	Kentiopsis_piersoniorum)	Dictyosperma_album)	Roystonea_regia))	Manicaria_saccifera))	Leopoldinia_pulchra)))	Kingia_australis);
((Pelagodoxa_henryana	((Chamaedorea_seifrizii	(Prestoea_acuminata	(Oenocarpus_minor	Oenocarpus_bataua)))	(Leopoldinia_pulchra	(((Geonoma_undata	(Roystonea_regia	Manicaria_saccifera))	(Dictyosperma_album	(Heterospathe_cagayanensis	(Veitchia_spiralis	((Kentiopsis_piersoniorum	Burretiokentia_grandiflora)	Hydriastele_microspadix)))))	(((((Podococcus_barteri	Orania_palindan)	Sclerosperma_profizianum)	((Bactris_major	(Elaeis_oleifera	Elaeis_guineensis))	(((Reinhardtia_paiewonskiana	Reinhardtia_latisecta)	((Dypsis_decaryi	Reinhardtia_gracilis)	Reinhardtia_simplex))	Attalea_speciosa)))	((Iriartea_deltoidea	Pseudophoenix_vinifera)	Calamus_caryotoides))	(Phoenix_dactylifera	(Serenoa_repens	Sabal_domingensis)))))))	Kingia_australis);
((Pelagodoxa_henryana	((((Geonoma_undata	Manicaria_saccifera)	((((Chamaedorea_seifrizii	(Calamus_caryotoides	(Iriartea_deltoidea	Pseudophoenix_vinifera)))	(Sclerosperma_profizianum	((Podococcus_barteri	Orania_palindan)	(((Reinhardtia_paiewonskiana	Reinhardtia_latisecta)	((Dypsis_decaryi	Reinhardtia_gracilis)	Reinhardtia_simplex))	(Attalea_speciosa	(Bactris_major	(Elaeis_oleifera	Elaeis_guineensis)))))))	(Phoenix_dactylifera	(Serenoa_repens	Sabal_domingensis)))	((Dictyosperma_album	((Kentiopsis_piersoniorum	Burretiokentia_grandiflora)	((Heterospathe_cagayanensis	Hydriastele_microspadix)	Veitchia_spiralis)))	Roystonea_regia)))	(Prestoea_acuminata	(Oenocarpus_minor	Oenocarpus_bataua)))	Leopoldinia_pulchra))	Kingia_australis);
((Pelagodoxa_henryana	((Prestoea_acuminata	(Oenocarpus_bataua	(Oenocarpus_minor	Burretiokentia_grandiflora)))	(((((Dictyosperma_album	(((Veitchia_spiralis	Kentiopsis_piersoniorum)	Hydriastele_microspadix)	Heterospathe_cagayanensis))	Roystonea_regia)	(Manicaria_saccifera	(((Sclerosperma_profizianum	(Orania_palindan	Podococcus_barteri))	(((Reinhardtia_paiewonskiana	Reinhardtia_latisecta)	((Dypsis_decaryi	Reinhardtia_gracilis)	Reinhardtia_simplex))	(Attalea_speciosa	(Bactris_major	(Elaeis_oleifera	Elaeis_guineensis)))))	(((Calamus_caryotoides	(Iriartea_deltoidea	Pseudophoenix_vinifera))	Chamaedorea_seifrizii)	(Serenoa_repens	(Sabal_domingensis	Phoenix_dactylifera))))))	Geonoma_undata)	Leopoldinia_pulchra)))	Kingia_australis);
((Dictyosperma_album	((Hydriastele_microspadix	(Heterospathe_cagayanensis	Veitchia_spiralis))	((Burretiokentia_grandiflora	Kentiopsis_piersoniorum)	((Manicaria_saccifera	(((Calamus_caryotoides	(Sclerosperma_profizianum	(Orania_palindan	Podococcus_barteri)))	((Iriartea_deltoidea	((Reinhardtia_paiewonskiana	Reinhardtia_latisecta)	((Dypsis_decaryi	Reinhardtia_gracilis)	Reinhardtia_simplex)))	(Attalea_speciosa	(Bactris_major	(Elaeis_oleifera	Elaeis_guineensis)))))	((Pseudophoenix_vinifera	Chamaedorea_seifrizii)	((Phoenix_dactylifera	Sabal_domingensis)	Serenoa_repens))))	((Roystonea_regia	Geonoma_undata)	((Prestoea_acuminata	(Oenocarpus_bataua	Oenocarpus_minor))	(Leopoldinia_pulchra	Pelagodoxa_henryana)))))))	Kingia_australis);
((Pelagodoxa_henryana	(((((Prestoea_acuminata	(Oenocarpus_bataua	Oenocarpus_minor))	(Roystonea_regia	(((Hydriastele_microspadix	(Veitchia_spiralis	(Burretiokentia_grandiflora	Kentiopsis_piersoniorum)))	Heterospathe_cagayanensis)	Dictyosperma_album)))	(Geonoma_undata	Manicaria_saccifera))	((Orania_palindan	(Podococcus_barteri	Sclerosperma_profizianum))	((((Reinhardtia_paiewonskiana	Reinhardtia_latisecta)	((Dypsis_decaryi	Reinhardtia_gracilis)	Reinhardtia_simplex))	(Attalea_speciosa	(Bactris_major	(Elaeis_oleifera	Elaeis_guineensis))))	(((Calamus_caryotoides	Pseudophoenix_vinifera)	Chamaedorea_seifrizii)	(Iriartea_deltoidea	((Phoenix_dactylifera	Sabal_domingensis)	Serenoa_repens))))))	Leopoldinia_pulchra))	Kingia_australis);
((Pelagodoxa_henryana	(((Prestoea_acuminata	(Oenocarpus_bataua	Oenocarpus_minor))	(((((Veitchia_spiralis	Heterospathe_cagayanensis)	(Burretiokentia_grandiflora	Hydriastele_microspadix))	Kentiopsis_piersoniorum)	Dictyosperma_album)	(((Roystonea_regia	((((Reinhardtia_paiewonskiana	Reinhardtia_latisecta)	((Dypsis_decaryi	Reinhardtia_gracilis)	Reinhardtia_simplex))	(Attalea_speciosa	(Bactris_major	(Elaeis_oleifera	Elaeis_guineensis))))	(Sclerosperma_profizianum	((Iriartea_deltoidea	Orania_palindan)	Podococcus_barteri))))	((Phoenix_dactylifera	(((Calamus_caryotoides	Pseudophoenix_vinifera)	Chamaedorea_seifrizii)	Sabal_domingensis))	Serenoa_repens))	(Geonoma_undata	Manicaria_saccifera))))	Leopoldinia_pulchra))	Kingia_australis);
((Pelagodoxa_henryana	((Manicaria_saccifera	((Roystonea_regia	((((Reinhardtia_paiewonskiana	Reinhardtia_latisecta)	((Dypsis_decaryi	Reinhardtia_gracilis)	Reinhardtia_simplex))	(Attalea_speciosa	(Bactris_major	(Elaeis_oleifera	Elaeis_guineensis))))	((Orania_palindan	Podococcus_barteri)	Sclerosperma_profizianum)))	((Leopoldinia_pulchra	((((Calamus_caryotoides	Pseudophoenix_vinifera)	Chamaedorea_seifrizii)	((Sabal_domingensis	Serenoa_repens)	Phoenix_dactylifera))	Geonoma_undata))	(Prestoea_acuminata	(Oenocarpus_bataua	Oenocarpus_minor)))))	(Iriartea_deltoidea	(Dictyosperma_album	(Heterospathe_cagayanensis	((Veitchia_spiralis	Kentiopsis_piersoniorum)	(Burretiokentia_grandiflora	Hydriastele_microspadix)))))))	Kingia_australis);
((Pelagodoxa_henryana	((((Geonoma_undata	Manicaria_saccifera)	((((Sabal_domingensis	Serenoa_repens)	Phoenix_dactylifera)	(((Reinhardtia_paiewonskiana	Reinhardtia_latisecta)	((Dypsis_decaryi	Reinhardtia_gracilis)	Reinhardtia_simplex))	(Attalea_speciosa	(Bactris_major	(Elaeis_oleifera	Elaeis_guineensis)))))	((Orania_palindan	(((Calamus_caryotoides	Pseudophoenix_vinifera)	Chamaedorea_seifrizii)	Podococcus_barteri))	Sclerosperma_profizianum)))	(Iriartea_deltoidea	(Roystonea_regia	((Prestoea_acuminata	(Oenocarpus_bataua	Oenocarpus_minor))	(Dictyosperma_album	(((Heterospathe_cagayanensis	Hydriastele_microspadix)	(Veitchia_spiralis	Burretiokentia_grandiflora))	Kentiopsis_piersoniorum))))))	Leopoldinia_pulchra))	Kingia_australis);
((Pelagodoxa_henryana	((Prestoea_acuminata	(Oenocarpus_bataua	Oenocarpus_minor))	(Geonoma_undata	(((Roystonea_regia	(((Iriartea_deltoidea	(Pseudophoenix_vinifera	Chamaedorea_seifrizii))	((Sabal_domingensis	Serenoa_repens)	Phoenix_dactylifera))	((((Reinhardtia_paiewonskiana	Reinhardtia_latisecta)	((Dypsis_decaryi	Reinhardtia_gracilis)	Reinhardtia_simplex))	(Attalea_speciosa	(Bactris_major	(Elaeis_oleifera	Elaeis_guineensis))))	((Sclerosperma_profizianum	Orania_palindan)	Podococcus_barteri))))	(Leopoldinia_pulchra	(Dictyosperma_album	(((Veitchia_spiralis	Kentiopsis_piersoniorum)	(Burretiokentia_grandiflora	(Calamus_caryotoides	Hydriastele_microspadix)))	Heterospathe_cagayanensis))))	Manicaria_saccifera))))	Kingia_australis);
((Dictyosperma_album	((Roystonea_regia	(((Oenocarpus_bataua	Oenocarpus_minor)	Prestoea_acuminata)	(((Leopoldinia_pulchra	((((Sclerosperma_profizianum	Podococcus_barteri)	Orania_palindan)	(Chamaedorea_seifrizii	((Iriartea_deltoidea	Pseudophoenix_vinifera)	Calamus_caryotoides)))	((Serenoa_repens	(Phoenix_dactylifera	Sabal_domingensis))	(((Reinhardtia_latisecta	Reinhardtia_paiewonskiana)	(Reinhardtia_simplex	(Reinhardtia_gracilis	Dypsis_decaryi)))	(Attalea_speciosa	(Bactris_major	(Elaeis_oleifera	Elaeis_guineensis)))))))	(Geonoma_undata	Manicaria_saccifera))	Pelagodoxa_henryana)))	(Heterospathe_cagayanensis	(Hydriastele_microspadix	(Veitchia_spiralis	(Kentiopsis_piersoniorum	Burretiokentia_grandiflora))))))	Kingia_australis);
((Pelagodoxa_henryana	((((((Roystonea_regia	(((Reinhardtia_latisecta	Reinhardtia_paiewonskiana)	(Reinhardtia_simplex	(Reinhardtia_gracilis	Dypsis_decaryi)))	(Attalea_speciosa	(Bactris_major	(Elaeis_oleifera	Elaeis_guineensis)))))	((Sclerosperma_profizianum	Podococcus_barteri)	Orania_palindan))	((Chamaedorea_seifrizii	((Iriartea_deltoidea	Pseudophoenix_vinifera)	Calamus_caryotoides))	(Phoenix_dactylifera	(Sabal_domingensis	Serenoa_repens))))	(Geonoma_undata	Manicaria_saccifera))	(Leopoldinia_pulchra	((Heterospathe_cagayanensis	(Hydriastele_microspadix	(Veitchia_spiralis	(Kentiopsis_piersoniorum	Burretiokentia_grandiflora))))	Dictyosperma_album)))	((Oenocarpus_bataua	Oenocarpus_minor)	Prestoea_acuminata)))	Kingia_australis);
((Pelagodoxa_henryana	(((((Chamaedorea_seifrizii	(Pseudophoenix_vinifera	Calamus_caryotoides))	(Serenoa_repens	(Sabal_domingensis	Phoenix_dactylifera)))	Iriartea_deltoidea)	(((Reinhardtia_latisecta	Reinhardtia_paiewonskiana)	(Reinhardtia_simplex	(Reinhardtia_gracilis	Dypsis_decaryi)))	(Attalea_speciosa	(Bactris_major	(Elaeis_oleifera	Elaeis_guineensis)))))	((Leopoldinia_pulchra	((Sclerosperma_profizianum	Podococcus_barteri)	Orania_palindan))	((((((Heterospathe_cagayanensis	(Burretiokentia_grandiflora	Kentiopsis_piersoniorum))	Hydriastele_microspadix)	Dictyosperma_album)	Veitchia_spiralis)	((Oenocarpus_bataua	Oenocarpus_minor)	Prestoea_acuminata))	(Roystonea_regia	(Geonoma_undata	Manicaria_saccifera))))))	Kingia_australis);
((Pelagodoxa_henryana	(((Oenocarpus_bataua	Oenocarpus_minor)	Prestoea_acuminata)	((((Roystonea_regia	Manicaria_saccifera)	Geonoma_undata)	((Dypsis_decaryi	Dictyosperma_album)	((((Burretiokentia_grandiflora	Kentiopsis_piersoniorum)	Veitchia_spiralis)	Hydriastele_microspadix)	Heterospathe_cagayanensis)))	((((Leopoldinia_pulchra	((Chamaedorea_seifrizii	(Pseudophoenix_vinifera	Calamus_caryotoides))	(Phoenix_dactylifera	(Serenoa_repens	Sabal_domingensis))))	(((Reinhardtia_latisecta	Reinhardtia_paiewonskiana)	(Reinhardtia_simplex	Reinhardtia_gracilis))	(Attalea_speciosa	(Bactris_major	(Elaeis_oleifera	Elaeis_guineensis)))))	((Sclerosperma_profizianum	Podococcus_barteri)	Orania_palindan))	Iriartea_deltoidea))))	Kingia_australis);
((Pelagodoxa_henryana	(((Oenocarpus_bataua	(Oenocarpus_minor	Prestoea_acuminata))	Leopoldinia_pulchra)	((Iriartea_deltoidea	(((Manicaria_saccifera	Geonoma_undata)	(Roystonea_regia	(Dictyosperma_album	(((Kentiopsis_piersoniorum	(Veitchia_spiralis	Burretiokentia_grandiflora))	Hydriastele_microspadix)	Heterospathe_cagayanensis))))	((Phoenix_dactylifera	(Serenoa_repens	Sabal_domingensis))	(((Reinhardtia_latisecta	Reinhardtia_paiewonskiana)	(Reinhardtia_simplex	(Dypsis_decaryi	Reinhardtia_gracilis)))	(Attalea_speciosa	(Bactris_major	(Elaeis_oleifera	Elaeis_guineensis)))))))	((Orania_palindan	Sclerosperma_profizianum)	((Chamaedorea_seifrizii	(Pseudophoenix_vinifera	Calamus_caryotoides))	Podococcus_barteri)))))	Kingia_australis);
((Pelagodoxa_henryana	((Geonoma_undata	((Manicaria_saccifera	Leopoldinia_pulchra)	(((Phoenix_dactylifera	(Serenoa_repens	Sabal_domingensis))	(((Reinhardtia_latisecta	Reinhardtia_paiewonskiana)	(Reinhardtia_simplex	(Dypsis_decaryi	Reinhardtia_gracilis)))	(Attalea_speciosa	(Bactris_major	(Elaeis_oleifera	Elaeis_guineensis)))))	((Sclerosperma_profizianum	Orania_palindan)	((Chamaedorea_seifrizii	((Iriartea_deltoidea	Pseudophoenix_vinifera)	Calamus_caryotoides))	Podococcus_barteri)))))	((Roystonea_regia	(Dictyosperma_album	((Kentiopsis_piersoniorum	Burretiokentia_grandiflora)	((Hydriastele_microspadix	Veitchia_spiralis)	Heterospathe_cagayanensis))))	(Prestoea_acuminata	(Oenocarpus_bataua	Oenocarpus_minor)))))	Kingia_australis);
((Pelagodoxa_henryana	(Manicaria_saccifera	((Geonoma_undata	(Leopoldinia_pulchra	(Prestoea_acuminata	(Oenocarpus_bataua	Oenocarpus_minor))))	(((Roystonea_regia	((((Reinhardtia_latisecta	Reinhardtia_paiewonskiana)	(Reinhardtia_simplex	(Dypsis_decaryi	Reinhardtia_gracilis)))	(Attalea_speciosa	(Bactris_major	(Elaeis_oleifera	Elaeis_guineensis))))	(Phoenix_dactylifera	(Serenoa_repens	Sabal_domingensis))))	(((Podococcus_barteri	(Chamaedorea_seifrizii	Pseudophoenix_vinifera))	Sclerosperma_profizianum)	Orania_palindan))	(((((Calamus_caryotoides	Hydriastele_microspadix)	((Burretiokentia_grandiflora	Veitchia_spiralis)	Kentiopsis_piersoniorum))	Heterospathe_cagayanensis)	Dictyosperma_album)	Iriartea_deltoidea)))))	Kingia_australis);
((Pelagodoxa_henryana	((Leopoldinia_pulchra	(Prestoea_acuminata	(Oenocarpus_bataua	Oenocarpus_minor)))	((Manicaria_saccifera	Geonoma_undata)	((Roystonea_regia	((((Podococcus_barteri	Sclerosperma_profizianum)	Orania_palindan)	(Chamaedorea_seifrizii	Pseudophoenix_vinifera))	((Phoenix_dactylifera	(Serenoa_repens	Sabal_domingensis))	(((Reinhardtia_latisecta	Reinhardtia_paiewonskiana)	(Reinhardtia_simplex	(Dypsis_decaryi	Reinhardtia_gracilis)))	(Attalea_speciosa	(Bactris_major	(Elaeis_oleifera	Elaeis_guineensis)))))))	(((((Calamus_caryotoides	Hydriastele_microspadix)	((Burretiokentia_grandiflora	Veitchia_spiralis)	Kentiopsis_piersoniorum))	Heterospathe_cagayanensis)	Dictyosperma_album)	Iriartea_deltoidea)))))	Kingia_australis);
((Pelagodoxa_henryana	((((((Hydriastele_microspadix	((Burretiokentia_grandiflora	Veitchia_spiralis)	Kentiopsis_piersoniorum))	Heterospathe_cagayanensis)	Dictyosperma_album)	(Leopoldinia_pulchra	Iriartea_deltoidea))	(Prestoea_acuminata	(Oenocarpus_bataua	Oenocarpus_minor)))	((Manicaria_saccifera	Geonoma_undata)	((((Podococcus_barteri	Sclerosperma_profizianum)	Orania_palindan)	Roystonea_regia)	((Calamus_caryotoides	(Chamaedorea_seifrizii	Pseudophoenix_vinifera))	((Serenoa_repens	(Sabal_domingensis	Phoenix_dactylifera))	(((Reinhardtia_latisecta	Reinhardtia_paiewonskiana)	(Reinhardtia_simplex	(Dypsis_decaryi	Reinhardtia_gracilis)))	(Attalea_speciosa	(Bactris_major	(Elaeis_oleifera	Elaeis_guineensis))))))))))	Kingia_australis);
((Pelagodoxa_henryana	((Prestoea_acuminata	(Oenocarpus_bataua	Oenocarpus_minor))	(((Roystonea_regia	(((((Burretiokentia_grandiflora	Veitchia_spiralis)	Kentiopsis_piersoniorum)	Hydriastele_microspadix)	Heterospathe_cagayanensis)	Dictyosperma_album))	((Manicaria_saccifera	((((Sabal_domingensis	Phoenix_dactylifera)	Serenoa_repens)	(((Reinhardtia_latisecta	Reinhardtia_paiewonskiana)	(Reinhardtia_simplex	(Dypsis_decaryi	Reinhardtia_gracilis)))	(Attalea_speciosa	(Bactris_major	(Elaeis_oleifera	Elaeis_guineensis)))))	((Iriartea_deltoidea	((Podococcus_barteri	Sclerosperma_profizianum)	Orania_palindan))	(Chamaedorea_seifrizii	(Calamus_caryotoides	Pseudophoenix_vinifera)))))	Geonoma_undata))	Leopoldinia_pulchra)))	Kingia_australis);
(((((((((Phoenix_dactylifera	Sabal_domingensis)	Serenoa_repens)	(Roystonea_regia	((((Sclerosperma_profizianum	(Pseudophoenix_vinifera	Chamaedorea_seifrizii))	(Calamus_caryotoides	Iriartea_deltoidea))	(Podococcus_barteri	Orania_palindan))	(((Reinhardtia_gracilis	Dypsis_decaryi)	(Reinhardtia_simplex	(Reinhardtia_latisecta	Reinhardtia_paiewonskiana)))	(Attalea_speciosa	(Bactris_major	(Elaeis_guineensis	Elaeis_oleifera)))))))	(Geonoma_undata	Manicaria_saccifera))	(((Dictyosperma_album	(Kentiopsis_piersoniorum	(Heterospathe_cagayanensis	Hydriastele_microspadix)))	Burretiokentia_grandiflora)	Veitchia_spiralis))	Leopoldinia_pulchra)	((Oenocarpus_bataua	Oenocarpus_minor)	Prestoea_acuminata))	Pelagodoxa_henryana)	Kingia_australis);
(((((((Geonoma_undata	Manicaria_saccifera)	(Roystonea_regia	(((Hydriastele_microspadix	((Burretiokentia_grandiflora	Veitchia_spiralis)	Kentiopsis_piersoniorum))	Heterospathe_cagayanensis)	Dictyosperma_album)))	((((Iriartea_deltoidea	(Calamus_caryotoides	Pseudophoenix_vinifera))	Chamaedorea_seifrizii)	(Sabal_domingensis	(Serenoa_repens	Phoenix_dactylifera)))	((((Reinhardtia_gracilis	Dypsis_decaryi)	(Reinhardtia_simplex	(Reinhardtia_latisecta	Reinhardtia_paiewonskiana)))	(Attalea_speciosa	(Bactris_major	(Elaeis_guineensis	Elaeis_oleifera))))	(Sclerosperma_profizianum	(Podococcus_barteri	Orania_palindan)))))	Leopoldinia_pulchra)	((Oenocarpus_bataua	Oenocarpus_minor)	Prestoea_acuminata))	Pelagodoxa_henryana)	Kingia_australis);
(((((((Leopoldinia_pulchra	((Iriartea_deltoidea	(Pseudophoenix_vinifera	Chamaedorea_seifrizii))	(Sabal_domingensis	(Serenoa_repens	Phoenix_dactylifera))))	((((Calamus_caryotoides	(Reinhardtia_latisecta	Reinhardtia_paiewonskiana))	((Reinhardtia_gracilis	Dypsis_decaryi)	Reinhardtia_simplex))	(Attalea_speciosa	(Bactris_major	(Elaeis_guineensis	Elaeis_oleifera))))	((Sclerosperma_profizianum	(Podococcus_barteri	Orania_palindan))	Roystonea_regia)))	(Geonoma_undata	Manicaria_saccifera))	(((Hydriastele_microspadix	((Burretiokentia_grandiflora	Veitchia_spiralis)	Kentiopsis_piersoniorum))	Heterospathe_cagayanensis)	Dictyosperma_album))	((Oenocarpus_bataua	Oenocarpus_minor)	Prestoea_acuminata))	Pelagodoxa_henryana)	Kingia_australis);
(((((((Hydriastele_microspadix	((Burretiokentia_grandiflora	Veitchia_spiralis)	Kentiopsis_piersoniorum))	Heterospathe_cagayanensis)	Dictyosperma_album)	((Oenocarpus_bataua	Oenocarpus_minor)	Prestoea_acuminata))	((((Leopoldinia_pulchra	(Chamaedorea_seifrizii	(((Pseudophoenix_vinifera	Sabal_domingensis)	Serenoa_repens)	Phoenix_dactylifera)))	(((Iriartea_deltoidea	((Reinhardtia_latisecta	Reinhardtia_paiewonskiana)	((Reinhardtia_gracilis	Dypsis_decaryi)	Reinhardtia_simplex)))	(Attalea_speciosa	(Bactris_major	(Elaeis_guineensis	Elaeis_oleifera))))	(Sclerosperma_profizianum	(Podococcus_barteri	(Calamus_caryotoides	Orania_palindan)))))	Roystonea_regia)	(Geonoma_undata	Manicaria_saccifera)))	Pelagodoxa_henryana)	Kingia_australis);
(((((Roystonea_regia	(((Hydriastele_microspadix	((Burretiokentia_grandiflora	Veitchia_spiralis)	Kentiopsis_piersoniorum))	Heterospathe_cagayanensis)	Dictyosperma_album))	(Geonoma_undata	Manicaria_saccifera))	(((((Oenocarpus_minor	Oenocarpus_bataua)	Prestoea_acuminata)	Chamaedorea_seifrizii)	((((Reinhardtia_latisecta	(Calamus_caryotoides	Reinhardtia_paiewonskiana))	((Reinhardtia_gracilis	Dypsis_decaryi)	Reinhardtia_simplex))	(Attalea_speciosa	(Bactris_major	(Elaeis_guineensis	Elaeis_oleifera))))	(Sclerosperma_profizianum	(Podococcus_barteri	Orania_palindan))))	(Leopoldinia_pulchra	(((Sabal_domingensis	Serenoa_repens)	Phoenix_dactylifera)	(Iriartea_deltoidea	Pseudophoenix_vinifera)))))	Pelagodoxa_henryana)	Kingia_australis);
(((Roystonea_regia	((Leopoldinia_pulchra	((Kentiopsis_piersoniorum	(Heterospathe_cagayanensis	((Dictyosperma_album	Burretiokentia_grandiflora)	Hydriastele_microspadix)))	Veitchia_spiralis))	(Manicaria_saccifera	((((Oenocarpus_minor	Oenocarpus_bataua)	Prestoea_acuminata)	((Serenoa_repens	(Phoenix_dactylifera	Sabal_domingensis))	((Pseudophoenix_vinifera	Chamaedorea_seifrizii)	Geonoma_undata)))	((((Reinhardtia_latisecta	Reinhardtia_paiewonskiana)	((Reinhardtia_gracilis	Dypsis_decaryi)	Reinhardtia_simplex))	(Attalea_speciosa	(Bactris_major	(Elaeis_guineensis	Elaeis_oleifera))))	(Calamus_caryotoides	(Sclerosperma_profizianum	(Podococcus_barteri	(Iriartea_deltoidea	Orania_palindan)))))))))	Pelagodoxa_henryana)	Kingia_australis);
((((((Roystonea_regia	((((((Serenoa_repens	(Phoenix_dactylifera	Sabal_domingensis))	Leopoldinia_pulchra)	Iriartea_deltoidea)	(Pseudophoenix_vinifera	Chamaedorea_seifrizii))	(((Reinhardtia_latisecta	Reinhardtia_paiewonskiana)	((Reinhardtia_gracilis	Dypsis_decaryi)	Reinhardtia_simplex))	(Attalea_speciosa	((Calamus_caryotoides	Bactris_major)	(Elaeis_guineensis	Elaeis_oleifera)))))	(Orania_palindan	(Podococcus_barteri	Sclerosperma_profizianum))))	(Manicaria_saccifera	Geonoma_undata))	(Kentiopsis_piersoniorum	(Veitchia_spiralis	(Burretiokentia_grandiflora	((Heterospathe_cagayanensis	Hydriastele_microspadix)	Dictyosperma_album)))))	((Oenocarpus_minor	Oenocarpus_bataua)	Prestoea_acuminata))	Pelagodoxa_henryana)	Kingia_australis);
(((((Dictyosperma_album	(((Veitchia_spiralis	Heterospathe_cagayanensis)	Hydriastele_microspadix)	(Burretiokentia_grandiflora	Kentiopsis_piersoniorum)))	((Oenocarpus_minor	Oenocarpus_bataua)	Prestoea_acuminata))	(((Sclerosperma_profizianum	(Orania_palindan	Podococcus_barteri))	(Roystonea_regia	(((Reinhardtia_latisecta	Reinhardtia_paiewonskiana)	((Reinhardtia_gracilis	Dypsis_decaryi)	Reinhardtia_simplex))	(Attalea_speciosa	((Calamus_caryotoides	Bactris_major)	(Elaeis_guineensis	Elaeis_oleifera))))))	(Manicaria_saccifera	(((((Phoenix_dactylifera	(Sabal_domingensis	Serenoa_repens))	Iriartea_deltoidea)	(Pseudophoenix_vinifera	Chamaedorea_seifrizii))	Leopoldinia_pulchra)	Geonoma_undata))))	Pelagodoxa_henryana)	Kingia_australis);
((((((Leopoldinia_pulchra	(((Phoenix_dactylifera	(Sabal_domingensis	Serenoa_repens))	(Pseudophoenix_vinifera	Chamaedorea_seifrizii))	((Sclerosperma_profizianum	(Orania_palindan	Podococcus_barteri))	(Iriartea_deltoidea	(((Reinhardtia_latisecta	Reinhardtia_paiewonskiana)	((Reinhardtia_gracilis	Dypsis_decaryi)	Reinhardtia_simplex))	(Attalea_speciosa	(Bactris_major	(Elaeis_guineensis	Elaeis_oleifera))))))))	Manicaria_saccifera)	(Calamus_caryotoides	Geonoma_undata))	((Roystonea_regia	(Dictyosperma_album	((((Veitchia_spiralis	Kentiopsis_piersoniorum)	Hydriastele_microspadix)	Burretiokentia_grandiflora)	Heterospathe_cagayanensis)))	((Oenocarpus_minor	Oenocarpus_bataua)	Prestoea_acuminata)))	Pelagodoxa_henryana)	Kingia_australis);
((((((((Phoenix_dactylifera	(Sabal_domingensis	Serenoa_repens))	((Calamus_caryotoides	Pseudophoenix_vinifera)	Chamaedorea_seifrizii))	(Leopoldinia_pulchra	((Orania_palindan	(Podococcus_barteri	Sclerosperma_profizianum))	(((Reinhardtia_latisecta	Reinhardtia_paiewonskiana)	((Reinhardtia_gracilis	Dypsis_decaryi)	Reinhardtia_simplex))	(Attalea_speciosa	(Bactris_major	(Elaeis_guineensis	Elaeis_oleifera)))))))	(Roystonea_regia	(Kentiopsis_piersoniorum	(((Hydriastele_microspadix	Heterospathe_cagayanensis)	(Burretiokentia_grandiflora	Veitchia_spiralis))	(Iriartea_deltoidea	Dictyosperma_album)))))	(Geonoma_undata	Manicaria_saccifera))	((Oenocarpus_minor	Oenocarpus_bataua)	Prestoea_acuminata))	Pelagodoxa_henryana)	Kingia_australis);
(((((((Iriartea_deltoidea	((Chamaedorea_seifrizii	Pseudophoenix_vinifera)	(Phoenix_dactylifera	(Sabal_domingensis	Serenoa_repens))))	((Geonoma_undata	(Roystonea_regia	(Dictyosperma_album	((Hydriastele_microspadix	((Burretiokentia_grandiflora	Kentiopsis_piersoniorum)	Veitchia_spiralis))	Heterospathe_cagayanensis))))	Manicaria_saccifera))	((Podococcus_barteri	((Calamus_caryotoides	Sclerosperma_profizianum)	Orania_palindan))	(((Reinhardtia_paiewonskiana	Reinhardtia_latisecta)	(Reinhardtia_simplex	(Reinhardtia_gracilis	Dypsis_decaryi)))	((Bactris_major	(Elaeis_oleifera	Elaeis_guineensis))	Attalea_speciosa))))	Leopoldinia_pulchra)	(Prestoea_acuminata	(Oenocarpus_bataua	Oenocarpus_minor)))	Pelagodoxa_henryana)	Kingia_australis);
((((Manicaria_saccifera	Geonoma_undata)	(((((Sclerosperma_profizianum	Podococcus_barteri)	Orania_palindan)	(((Chamaedorea_seifrizii	(Calamus_caryotoides	Pseudophoenix_vinifera))	(Leopoldinia_pulchra	(Phoenix_dactylifera	(Sabal_domingensis	Serenoa_repens))))	(((Reinhardtia_paiewonskiana	Reinhardtia_latisecta)	(Reinhardtia_simplex	(Reinhardtia_gracilis	Dypsis_decaryi)))	((Bactris_major	(Elaeis_oleifera	Elaeis_guineensis))	Attalea_speciosa))))	(Roystonea_regia	((Iriartea_deltoidea	Dictyosperma_album)	((Hydriastele_microspadix	((Burretiokentia_grandiflora	Kentiopsis_piersoniorum)	Veitchia_spiralis))	Heterospathe_cagayanensis))))	(Prestoea_acuminata	(Oenocarpus_bataua	Oenocarpus_minor))))	Pelagodoxa_henryana)	Kingia_australis);
(((((Manicaria_saccifera	((Geonoma_undata	(Chamaedorea_seifrizii	Pseudophoenix_vinifera))	(Leopoldinia_pulchra	((Phoenix_dactylifera	Sabal_domingensis)	Serenoa_repens))))	((Calamus_caryotoides	(((Sclerosperma_profizianum	Podococcus_barteri)	Orania_palindan)	(Prestoea_acuminata	(Oenocarpus_bataua	Oenocarpus_minor))))	((((Reinhardtia_paiewonskiana	Reinhardtia_latisecta)	(Reinhardtia_simplex	(Reinhardtia_gracilis	Dypsis_decaryi)))	((Bactris_major	(Elaeis_oleifera	Elaeis_guineensis))	Attalea_speciosa))	Iriartea_deltoidea)))	(Roystonea_regia	(Dictyosperma_album	((Hydriastele_microspadix	((Burretiokentia_grandiflora	Kentiopsis_piersoniorum)	Veitchia_spiralis))	Heterospathe_cagayanensis))))	Pelagodoxa_henryana)	Kingia_australis);
(((((Bactris_major	(Elaeis_oleifera	Elaeis_guineensis))	(Attalea_speciosa	((Reinhardtia_paiewonskiana	Reinhardtia_latisecta)	(Reinhardtia_simplex	(Reinhardtia_gracilis	Dypsis_decaryi)))))	((Chamaedorea_seifrizii	Pseudophoenix_vinifera)	(((Leopoldinia_pulchra	((Phoenix_dactylifera	Sabal_domingensis)	Serenoa_repens))	(Burretiokentia_grandiflora	((Calamus_caryotoides	(Sclerosperma_profizianum	(Podococcus_barteri	Orania_palindan)))	(((Roystonea_regia	(Dictyosperma_album	((Hydriastele_microspadix	(Veitchia_spiralis	Heterospathe_cagayanensis))	Kentiopsis_piersoniorum)))	(Geonoma_undata	Manicaria_saccifera))	(Prestoea_acuminata	(Oenocarpus_bataua	Oenocarpus_minor))))))	Iriartea_deltoidea)))	Pelagodoxa_henryana)	Kingia_australis);
((((((Prestoea_acuminata	(Oenocarpus_bataua	Oenocarpus_minor))	(Dictyosperma_album	((Hydriastele_microspadix	(Veitchia_spiralis	(Burretiokentia_grandiflora	Kentiopsis_piersoniorum)))	Heterospathe_cagayanensis)))	(Roystonea_regia	((Leopoldinia_pulchra	Manicaria_saccifera)	Geonoma_undata)))	((((Attalea_speciosa	((Elaeis_oleifera	Elaeis_guineensis)	Bactris_major))	((Reinhardtia_paiewonskiana	Reinhardtia_latisecta)	(Reinhardtia_simplex	Reinhardtia_gracilis)))	(Chamaedorea_seifrizii	(Phoenix_dactylifera	(Sabal_domingensis	Serenoa_repens))))	((Calamus_caryotoides	(Iriartea_deltoidea	Pseudophoenix_vinifera))	(Dypsis_decaryi	((Orania_palindan	Podococcus_barteri)	Sclerosperma_profizianum)))))	Pelagodoxa_henryana)	Kingia_australis);
((((Prestoea_acuminata	(Oenocarpus_bataua	Oenocarpus_minor))	(Leopoldinia_pulchra	((((Dictyosperma_album	((Hydriastele_microspadix	(Kentiopsis_piersoniorum	(Veitchia_spiralis	Burretiokentia_grandiflora)))	Heterospathe_cagayanensis))	Roystonea_regia)	((((Attalea_speciosa	((Elaeis_oleifera	Elaeis_guineensis)	Bactris_major))	((Reinhardtia_paiewonskiana	Reinhardtia_latisecta)	(Reinhardtia_simplex	(Dypsis_decaryi	Reinhardtia_gracilis))))	(Serenoa_repens	(Phoenix_dactylifera	Sabal_domingensis)))	((((Chamaedorea_seifrizii	(Calamus_caryotoides	(Iriartea_deltoidea	Pseudophoenix_vinifera)))	Podococcus_barteri)	Orania_palindan)	Sclerosperma_profizianum)))	(Manicaria_saccifera	Geonoma_undata))))	Pelagodoxa_henryana)	Kingia_australis);
((((((((Dictyosperma_album	((Hydriastele_microspadix	(Veitchia_spiralis	(Burretiokentia_grandiflora	Kentiopsis_piersoniorum)))	Heterospathe_cagayanensis))	Roystonea_regia)	((((Attalea_speciosa	((Elaeis_oleifera	Elaeis_guineensis)	Bactris_major))	((Reinhardtia_paiewonskiana	Reinhardtia_latisecta)	(Reinhardtia_simplex	(Dypsis_decaryi	Reinhardtia_gracilis))))	(Phoenix_dactylifera	(Sabal_domingensis	Serenoa_repens)))	((Calamus_caryotoides	(Orania_palindan	(Podococcus_barteri	Sclerosperma_profizianum)))	(Chamaedorea_seifrizii	(Iriartea_deltoidea	Pseudophoenix_vinifera)))))	(Manicaria_saccifera	Geonoma_undata))	(Prestoea_acuminata	(Oenocarpus_bataua	Oenocarpus_minor)))	Leopoldinia_pulchra)	Pelagodoxa_henryana)	Kingia_australis);
((((Prestoea_acuminata	(Oenocarpus_bataua	Oenocarpus_minor))	((((((Orania_palindan	(Podococcus_barteri	Sclerosperma_profizianum))	(Chamaedorea_seifrizii	(Iriartea_deltoidea	Pseudophoenix_vinifera)))	((Attalea_speciosa	((Elaeis_oleifera	Elaeis_guineensis)	Bactris_major))	((Calamus_caryotoides	(Reinhardtia_paiewonskiana	Reinhardtia_latisecta))	(Reinhardtia_simplex	(Dypsis_decaryi	Reinhardtia_gracilis)))))	(Phoenix_dactylifera	(Sabal_domingensis	Serenoa_repens)))	(((((Hydriastele_microspadix	Heterospathe_cagayanensis)	(Dictyosperma_album	(Kentiopsis_piersoniorum	Burretiokentia_grandiflora)))	Veitchia_spiralis)	Roystonea_regia)	(Manicaria_saccifera	Geonoma_undata)))	Leopoldinia_pulchra))	Pelagodoxa_henryana)	Kingia_australis);
(((((((Manicaria_saccifera	Geonoma_undata)	((Sclerosperma_profizianum	((Pseudophoenix_vinifera	Chamaedorea_seifrizii)	(Phoenix_dactylifera	(Sabal_domingensis	Serenoa_repens))))	((Iriartea_deltoidea	(Dictyosperma_album	((Hydriastele_microspadix	(Kentiopsis_piersoniorum	(Burretiokentia_grandiflora	Veitchia_spiralis)))	Heterospathe_cagayanensis)))	Roystonea_regia)))	((Orania_palindan	Podococcus_barteri)	((Attalea_speciosa	((Elaeis_oleifera	Elaeis_guineensis)	Bactris_major))	((Calamus_caryotoides	(Reinhardtia_paiewonskiana	Reinhardtia_latisecta))	(Reinhardtia_simplex	(Dypsis_decaryi	Reinhardtia_gracilis))))))	(Prestoea_acuminata	(Oenocarpus_bataua	Oenocarpus_minor)))	Leopoldinia_pulchra)	Pelagodoxa_henryana)	Kingia_australis);
((((Manicaria_saccifera	((Leopoldinia_pulchra	(((Calamus_caryotoides	Pseudophoenix_vinifera)	Chamaedorea_seifrizii)	(Iriartea_deltoidea	(Phoenix_dactylifera	(Sabal_domingensis	Serenoa_repens)))))	(((Attalea_speciosa	((Elaeis_oleifera	Elaeis_guineensis)	Bactris_major))	((Reinhardtia_paiewonskiana	Reinhardtia_latisecta)	(Reinhardtia_simplex	(Dypsis_decaryi	Reinhardtia_gracilis))))	((Prestoea_acuminata	(Oenocarpus_bataua	Oenocarpus_minor))	(Sclerosperma_profizianum	(Orania_palindan	Podococcus_barteri))))))	(Geonoma_undata	((Dictyosperma_album	((Hydriastele_microspadix	(Kentiopsis_piersoniorum	(Burretiokentia_grandiflora	Veitchia_spiralis)))	Heterospathe_cagayanensis))	Roystonea_regia)))	Pelagodoxa_henryana)	Kingia_australis);
(((((((((((Sclerosperma_profizianum	((Dypsis_decaryi	Reinhardtia_gracilis)	Orania_palindan))	Podococcus_barteri)	Calamus_caryotoides)	((Attalea_speciosa	(Bactris_major	(Elaeis_oleifera	Elaeis_guineensis)))	((Reinhardtia_paiewonskiana	Reinhardtia_latisecta)	Reinhardtia_simplex)))	(Chamaedorea_seifrizii	Pseudophoenix_vinifera))	((Serenoa_repens	(Sabal_domingensis	Phoenix_dactylifera))	Leopoldinia_pulchra))	Manicaria_saccifera)	Geonoma_undata)	(Roystonea_regia	(((Iriartea_deltoidea	Dictyosperma_album)	(Heterospathe_cagayanensis	(Hydriastele_microspadix	(Kentiopsis_piersoniorum	(Burretiokentia_grandiflora	Veitchia_spiralis)))))	((Oenocarpus_bataua	Oenocarpus_minor)	Prestoea_acuminata))))	Pelagodoxa_henryana)	Kingia_australis);
(((((((Burretiokentia_grandiflora	Veitchia_spiralis)	((Dictyosperma_album	Kentiopsis_piersoniorum)	(Heterospathe_cagayanensis	Hydriastele_microspadix)))	((Oenocarpus_bataua	Oenocarpus_minor)	Prestoea_acuminata))	(Geonoma_undata	Manicaria_saccifera))	(((Chamaedorea_seifrizii	Pseudophoenix_vinifera)	((Phoenix_dactylifera	(Serenoa_repens	Sabal_domingensis))	Leopoldinia_pulchra))	((((Podococcus_barteri	Orania_palindan)	Sclerosperma_profizianum)	(Roystonea_regia	((Bactris_major	(Elaeis_oleifera	Elaeis_guineensis))	((((Calamus_caryotoides	Reinhardtia_paiewonskiana)	Reinhardtia_latisecta)	((Dypsis_decaryi	Reinhardtia_gracilis)	Reinhardtia_simplex))	Attalea_speciosa))))	Iriartea_deltoidea)))	Pelagodoxa_henryana)	Kingia_australis);
(((((Geonoma_undata	Manicaria_saccifera)	(((Dypsis_decaryi	(Dictyosperma_album	((((Burretiokentia_grandiflora	Kentiopsis_piersoniorum)	Veitchia_spiralis)	Hydriastele_microspadix)	Heterospathe_cagayanensis)))	Roystonea_regia)	(((Chamaedorea_seifrizii	(Calamus_caryotoides	Pseudophoenix_vinifera))	((Serenoa_repens	(Sabal_domingensis	Phoenix_dactylifera))	Leopoldinia_pulchra))	(Iriartea_deltoidea	(((Attalea_speciosa	((Elaeis_oleifera	Elaeis_guineensis)	Bactris_major))	((Reinhardtia_paiewonskiana	Reinhardtia_latisecta)	(Reinhardtia_gracilis	Reinhardtia_simplex)))	((Podococcus_barteri	Orania_palindan)	Sclerosperma_profizianum))))))	((Oenocarpus_bataua	Oenocarpus_minor)	Prestoea_acuminata))	Pelagodoxa_henryana)	Kingia_australis);
((((((Iriartea_deltoidea	(((Serenoa_repens	(Sabal_domingensis	Phoenix_dactylifera))	((Attalea_speciosa	((Elaeis_oleifera	Elaeis_guineensis)	Bactris_major))	((Calamus_caryotoides	(Reinhardtia_latisecta	Reinhardtia_paiewonskiana))	((Dypsis_decaryi	Reinhardtia_gracilis)	Reinhardtia_simplex))))	((((Chamaedorea_seifrizii	Pseudophoenix_vinifera)	(Leopoldinia_pulchra	Podococcus_barteri))	Orania_palindan)	Sclerosperma_profizianum)))	(Geonoma_undata	Manicaria_saccifera))	((Kentiopsis_piersoniorum	(Veitchia_spiralis	(((Burretiokentia_grandiflora	Hydriastele_microspadix)	Dictyosperma_album)	Heterospathe_cagayanensis)))	Roystonea_regia))	((Oenocarpus_bataua	Oenocarpus_minor)	Prestoea_acuminata))	Pelagodoxa_henryana)	Kingia_australis);
((((((Veitchia_spiralis	((Dictyosperma_album	Heterospathe_cagayanensis)	((Kentiopsis_piersoniorum	Burretiokentia_grandiflora)	Hydriastele_microspadix)))	(((((Serenoa_repens	(Sabal_domingensis	Phoenix_dactylifera))	((Attalea_speciosa	((Elaeis_oleifera	Elaeis_guineensis)	Bactris_major))	((Reinhardtia_latisecta	Reinhardtia_paiewonskiana)	((Dypsis_decaryi	Reinhardtia_gracilis)	Reinhardtia_simplex))))	(Iriartea_deltoidea	((((Orania_palindan	Sclerosperma_profizianum)	Podococcus_barteri)	(Chamaedorea_seifrizii	Pseudophoenix_vinifera))	Calamus_caryotoides)))	(Geonoma_undata	Manicaria_saccifera))	Roystonea_regia))	Leopoldinia_pulchra)	((Oenocarpus_bataua	Oenocarpus_minor)	Prestoea_acuminata))	Pelagodoxa_henryana)	Kingia_australis);
(((((Attalea_speciosa	((Elaeis_oleifera	Elaeis_guineensis)	Bactris_major))	((Reinhardtia_latisecta	Reinhardtia_paiewonskiana)	((Dypsis_decaryi	Reinhardtia_gracilis)	Reinhardtia_simplex)))	((((Orania_palindan	Sclerosperma_profizianum)	Podococcus_barteri)	((Roystonea_regia	(Manicaria_saccifera	Geonoma_undata))	(((Oenocarpus_bataua	Oenocarpus_minor)	Prestoea_acuminata)	(Leopoldinia_pulchra	(Iriartea_deltoidea	(Veitchia_spiralis	((Hydriastele_microspadix	Heterospathe_cagayanensis)	((Kentiopsis_piersoniorum	Burretiokentia_grandiflora)	Dictyosperma_album))))))))	((Chamaedorea_seifrizii	(Calamus_caryotoides	Pseudophoenix_vinifera))	(Phoenix_dactylifera	(Serenoa_repens	Sabal_domingensis)))))	Pelagodoxa_henryana)	Kingia_australis);
((((((((Leopoldinia_pulchra	(Iriartea_deltoidea	((Chamaedorea_seifrizii	Pseudophoenix_vinifera)	(Phoenix_dactylifera	(Serenoa_repens	Sabal_domingensis)))))	((Attalea_speciosa	((Elaeis_oleifera	Elaeis_guineensis)	Bactris_major))	((Reinhardtia_latisecta	Reinhardtia_paiewonskiana)	((Dypsis_decaryi	Reinhardtia_gracilis)	Reinhardtia_simplex))))	(Sclerosperma_profizianum	(Podococcus_barteri	Orania_palindan)))	(Roystonea_regia	(Dictyosperma_album	(((Veitchia_spiralis	(Hydriastele_microspadix	Kentiopsis_piersoniorum))	Burretiokentia_grandiflora)	Heterospathe_cagayanensis))))	Manicaria_saccifera)	(((Oenocarpus_bataua	Oenocarpus_minor)	Prestoea_acuminata)	(Calamus_caryotoides	Geonoma_undata)))	Pelagodoxa_henryana)	Kingia_australis);
((((((Geonoma_undata	(Roystonea_regia	Iriartea_deltoidea))	((((Sclerosperma_profizianum	(Podococcus_barteri	Orania_palindan))	((Chamaedorea_seifrizii	(Phoenix_dactylifera	(Serenoa_repens	Sabal_domingensis)))	((Attalea_speciosa	((Elaeis_oleifera	Elaeis_guineensis)	Bactris_major))	((Reinhardtia_latisecta	Reinhardtia_paiewonskiana)	((Dypsis_decaryi	Reinhardtia_gracilis)	Reinhardtia_simplex)))))	Leopoldinia_pulchra)	Manicaria_saccifera))	(Dictyosperma_album	((((Pseudophoenix_vinifera	Calamus_caryotoides)	Hydriastele_microspadix)	(Kentiopsis_piersoniorum	(Burretiokentia_grandiflora	Veitchia_spiralis)))	Heterospathe_cagayanensis)))	((Oenocarpus_bataua	Oenocarpus_minor)	Prestoea_acuminata))	Pelagodoxa_henryana)	Kingia_australis);
((((((Geonoma_undata	((Orania_palindan	(Sclerosperma_profizianum	Podococcus_barteri))	(((Chamaedorea_seifrizii	(Phoenix_dactylifera	(Serenoa_repens	Sabal_domingensis)))	((Attalea_speciosa	((Elaeis_oleifera	Elaeis_guineensis)	Bactris_major))	((Reinhardtia_latisecta	Reinhardtia_paiewonskiana)	((Dypsis_decaryi	Reinhardtia_gracilis)	Reinhardtia_simplex))))	Manicaria_saccifera)))	Roystonea_regia)	(Leopoldinia_pulchra	(((Iriartea_deltoidea	Pseudophoenix_vinifera)	Calamus_caryotoides)	(Dictyosperma_album	((Hydriastele_microspadix	(Kentiopsis_piersoniorum	(Burretiokentia_grandiflora	Veitchia_spiralis)))	Heterospathe_cagayanensis)))))	((Oenocarpus_bataua	Oenocarpus_minor)	Prestoea_acuminata))	Pelagodoxa_henryana)	Kingia_australis);
(((((Oenocarpus_bataua	Oenocarpus_minor)	Prestoea_acuminata)	(Leopoldinia_pulchra	(Manicaria_saccifera	(Geonoma_undata	(((((Pseudophoenix_vinifera	Chamaedorea_seifrizii)	((Calamus_caryotoides	Phoenix_dactylifera)	(Serenoa_repens	Sabal_domingensis)))	Iriartea_deltoidea)	((Orania_palindan	(Sclerosperma_profizianum	Podococcus_barteri))	((Attalea_speciosa	((Elaeis_oleifera	Elaeis_guineensis)	Bactris_major))	((Reinhardtia_latisecta	Reinhardtia_paiewonskiana)	((Dypsis_decaryi	Reinhardtia_gracilis)	Reinhardtia_simplex)))))	(Roystonea_regia	(Dictyosperma_album	((Hydriastele_microspadix	(Kentiopsis_piersoniorum	(Burretiokentia_grandiflora	Veitchia_spiralis)))	Heterospathe_cagayanensis))))))))	Pelagodoxa_henryana)	Kingia_australis);
((Pelagodoxa_henryana	(((Prestoea_acuminata	(Oenocarpus_minor	Oenocarpus_bataua))	((Iriartea_deltoidea	(Dictyosperma_album	((Hydriastele_microspadix	(Veitchia_spiralis	Heterospathe_cagayanensis))	Kentiopsis_piersoniorum)))	(Burretiokentia_grandiflora	((((Podococcus_barteri	Orania_palindan)	(Pseudophoenix_vinifera	Sclerosperma_profizianum))	((Chamaedorea_seifrizii	(Phoenix_dactylifera	(Sabal_domingensis	Serenoa_repens)))	((((Calamus_caryotoides	Reinhardtia_paiewonskiana)	Reinhardtia_latisecta)	(Reinhardtia_simplex	(Reinhardtia_gracilis	Dypsis_decaryi)))	(Attalea_speciosa	(Bactris_major	(Elaeis_guineensis	Elaeis_oleifera))))))	(Roystonea_regia	(Manicaria_saccifera	Geonoma_undata))))))	Leopoldinia_pulchra))	Kingia_australis);
((Pelagodoxa_henryana	(((Manicaria_saccifera	(Geonoma_undata	(Roystonea_regia	(Dictyosperma_album	((Hydriastele_microspadix	((Burretiokentia_grandiflora	Veitchia_spiralis)	Kentiopsis_piersoniorum))	Heterospathe_cagayanensis)))))	((Serenoa_repens	(Phoenix_dactylifera	Sabal_domingensis))	(((Reinhardtia_paiewonskiana	Reinhardtia_latisecta)	(Reinhardtia_simplex	(Reinhardtia_gracilis	Dypsis_decaryi)))	(Attalea_speciosa	(Bactris_major	(Elaeis_guineensis	Elaeis_oleifera))))))	((Prestoea_acuminata	(Oenocarpus_minor	Oenocarpus_bataua))	(((Podococcus_barteri	Sclerosperma_profizianum)	(Calamus_caryotoides	Orania_palindan))	(Leopoldinia_pulchra	((Iriartea_deltoidea	Pseudophoenix_vinifera)	Chamaedorea_seifrizii))))))	Kingia_australis);
((Pelagodoxa_henryana	((Roystonea_regia	(Dictyosperma_album	((Hydriastele_microspadix	((Burretiokentia_grandiflora	Veitchia_spiralis)	Kentiopsis_piersoniorum))	Heterospathe_cagayanensis)))	(((Serenoa_repens	(Phoenix_dactylifera	Sabal_domingensis))	(((Reinhardtia_paiewonskiana	Reinhardtia_latisecta)	(Reinhardtia_simplex	(Reinhardtia_gracilis	Dypsis_decaryi)))	(Attalea_speciosa	(Bactris_major	(Elaeis_guineensis	Elaeis_oleifera)))))	((((Prestoea_acuminata	(Oenocarpus_minor	Oenocarpus_bataua))	Geonoma_undata)	(((Podococcus_barteri	Sclerosperma_profizianum)	Orania_palindan)	((Calamus_caryotoides	(Iriartea_deltoidea	Pseudophoenix_vinifera))	Chamaedorea_seifrizii)))	(Leopoldinia_pulchra	Manicaria_saccifera)))))	Kingia_australis);
((Pelagodoxa_henryana	(((Dictyosperma_album	((Hydriastele_microspadix	(Veitchia_spiralis	(Burretiokentia_grandiflora	Kentiopsis_piersoniorum)))	Heterospathe_cagayanensis))	(Prestoea_acuminata	(Oenocarpus_minor	Oenocarpus_bataua)))	(((Leopoldinia_pulchra	Manicaria_saccifera)	((((Iriartea_deltoidea	Pseudophoenix_vinifera)	Chamaedorea_seifrizii)	(Phoenix_dactylifera	(Sabal_domingensis	Serenoa_repens)))	(Roystonea_regia	(((Podococcus_barteri	Sclerosperma_profizianum)	Orania_palindan)	((Bactris_major	(Elaeis_guineensis	Elaeis_oleifera))	((((Calamus_caryotoides	Reinhardtia_paiewonskiana)	Reinhardtia_latisecta)	(Reinhardtia_simplex	(Reinhardtia_gracilis	Dypsis_decaryi)))	Attalea_speciosa))))))	Geonoma_undata)))	Kingia_australis);
((Pelagodoxa_henryana	(Geonoma_undata	((((Dictyosperma_album	((Hydriastele_microspadix	(Veitchia_spiralis	(Burretiokentia_grandiflora	(Calamus_caryotoides	Kentiopsis_piersoniorum))))	Heterospathe_cagayanensis))	(Prestoea_acuminata	(Oenocarpus_minor	Oenocarpus_bataua)))	(Roystonea_regia	(((Pseudophoenix_vinifera	Chamaedorea_seifrizii)	((Phoenix_dactylifera	(Sabal_domingensis	Serenoa_repens))	Leopoldinia_pulchra))	(((((Reinhardtia_paiewonskiana	Reinhardtia_latisecta)	Reinhardtia_simplex)	(Attalea_speciosa	(Bactris_major	(Elaeis_guineensis	Elaeis_oleifera))))	((Reinhardtia_gracilis	Dypsis_decaryi)	((Podococcus_barteri	Sclerosperma_profizianum)	Orania_palindan)))	Iriartea_deltoidea))))	Manicaria_saccifera)))	Kingia_australis);
((Pelagodoxa_henryana	(((((Calamus_caryotoides	Hydriastele_microspadix)	(Veitchia_spiralis	(Burretiokentia_grandiflora	Kentiopsis_piersoniorum)))	Heterospathe_cagayanensis)	Dictyosperma_album)	(((Manicaria_saccifera	(((Pseudophoenix_vinifera	Chamaedorea_seifrizii)	(Phoenix_dactylifera	(Sabal_domingensis	Serenoa_repens)))	(((Reinhardtia_paiewonskiana	Reinhardtia_latisecta)	Reinhardtia_simplex)	(Attalea_speciosa	(Bactris_major	(Elaeis_guineensis	Elaeis_oleifera))))))	(Leopoldinia_pulchra	((Iriartea_deltoidea	((Reinhardtia_gracilis	Dypsis_decaryi)	((Podococcus_barteri	Sclerosperma_profizianum)	Orania_palindan)))	(Prestoea_acuminata	(Oenocarpus_minor	Oenocarpus_bataua)))))	(Geonoma_undata	Roystonea_regia))))	Kingia_australis);
((Pelagodoxa_henryana	(((Prestoea_acuminata	(Oenocarpus_minor	Oenocarpus_bataua))	(Roystonea_regia	((((Hydriastele_microspadix	Veitchia_spiralis)	(Iriartea_deltoidea	Heterospathe_cagayanensis))	(Burretiokentia_grandiflora	Kentiopsis_piersoniorum))	(Dypsis_decaryi	Dictyosperma_album))))	((((((Calamus_caryotoides	Pseudophoenix_vinifera)	Chamaedorea_seifrizii)	Podococcus_barteri)	(Sclerosperma_profizianum	Orania_palindan))	((Phoenix_dactylifera	(Sabal_domingensis	Serenoa_repens))	(((Reinhardtia_paiewonskiana	Reinhardtia_latisecta)	(Reinhardtia_gracilis	Reinhardtia_simplex))	(Attalea_speciosa	(Bactris_major	(Elaeis_guineensis	Elaeis_oleifera))))))	((Geonoma_undata	Manicaria_saccifera)	Leopoldinia_pulchra))))	Kingia_australis);
((Pelagodoxa_henryana	(((Prestoea_acuminata	(Oenocarpus_minor	Oenocarpus_bataua))	((((Heterospathe_cagayanensis	(Hydriastele_microspadix	(Veitchia_spiralis	(Burretiokentia_grandiflora	Kentiopsis_piersoniorum))))	Dictyosperma_album)	Iriartea_deltoidea)	Dypsis_decaryi))	(Geonoma_undata	(Manicaria_saccifera	(Leopoldinia_pulchra	(((Orania_palindan	Sclerosperma_profizianum)	(((Calamus_caryotoides	Pseudophoenix_vinifera)	Chamaedorea_seifrizii)	Podococcus_barteri))	((Phoenix_dactylifera	(Sabal_domingensis	Serenoa_repens))	(Roystonea_regia	(((Reinhardtia_paiewonskiana	Reinhardtia_latisecta)	(Reinhardtia_gracilis	Reinhardtia_simplex))	(Attalea_speciosa	(Bactris_major	(Elaeis_guineensis	Elaeis_oleifera))))))))))))	Kingia_australis);
((Pelagodoxa_henryana	(((Prestoea_acuminata	(Oenocarpus_minor	Oenocarpus_bataua))	(((((((((Reinhardtia_paiewonskiana	Reinhardtia_latisecta)	((Dypsis_decaryi	Reinhardtia_gracilis)	Reinhardtia_simplex))	(Attalea_speciosa	(Bactris_major	(Elaeis_guineensis	Elaeis_oleifera))))	((Podococcus_barteri	Orania_palindan)	Sclerosperma_profizianum))	Iriartea_deltoidea)	Roystonea_regia)	(((Calamus_caryotoides	Pseudophoenix_vinifera)	Chamaedorea_seifrizii)	(Phoenix_dactylifera	(Sabal_domingensis	Serenoa_repens))))	(((((Veitchia_spiralis	Kentiopsis_piersoniorum)	Heterospathe_cagayanensis)	Hydriastele_microspadix)	Dictyosperma_album)	Burretiokentia_grandiflora))	(Manicaria_saccifera	Geonoma_undata)))	Leopoldinia_pulchra))	Kingia_australis);
((Pelagodoxa_henryana	((Prestoea_acuminata	(Oenocarpus_minor	Oenocarpus_bataua))	(((Roystonea_regia	((((((Reinhardtia_paiewonskiana	Reinhardtia_latisecta)	Reinhardtia_simplex)	(Attalea_speciosa	(Bactris_major	(Elaeis_guineensis	Elaeis_oleifera))))	(Orania_palindan	(Sclerosperma_profizianum	((Dypsis_decaryi	Reinhardtia_gracilis)	Podococcus_barteri))))	((Iriartea_deltoidea	(Pseudophoenix_vinifera	Chamaedorea_seifrizii))	(Phoenix_dactylifera	(Sabal_domingensis	Serenoa_repens))))	((((Heterospathe_cagayanensis	Veitchia_spiralis)	Hydriastele_microspadix)	(Burretiokentia_grandiflora	Kentiopsis_piersoniorum))	Dictyosperma_album)))	(Manicaria_saccifera	(Calamus_caryotoides	Geonoma_undata)))	Leopoldinia_pulchra)))	Kingia_australis);
((((((Manicaria_saccifera	(((Phoenix_dactylifera	(Sabal_domingensis	Serenoa_repens))	((Iriartea_deltoidea	Pseudophoenix_vinifera)	Chamaedorea_seifrizii))	((Sclerosperma_profizianum	(Podococcus_barteri	(Leopoldinia_pulchra	Orania_palindan)))	(((Calamus_caryotoides	(Reinhardtia_latisecta	Reinhardtia_paiewonskiana))	(Reinhardtia_simplex	(Dypsis_decaryi	Reinhardtia_gracilis)))	((Bactris_major	(Elaeis_oleifera	Elaeis_guineensis))	Attalea_speciosa)))))	((Oenocarpus_minor	Oenocarpus_bataua)	Prestoea_acuminata))	(Roystonea_regia	(Dictyosperma_album	(Heterospathe_cagayanensis	(((Burretiokentia_grandiflora	Kentiopsis_piersoniorum)	Veitchia_spiralis)	Hydriastele_microspadix)))))	Geonoma_undata)	Pelagodoxa_henryana)	Kingia_australis);
(((((((Orania_palindan	(Sclerosperma_profizianum	Podococcus_barteri))	((((Phoenix_dactylifera	(Sabal_domingensis	Serenoa_repens))	(Pseudophoenix_vinifera	Chamaedorea_seifrizii))	Iriartea_deltoidea)	(((Reinhardtia_latisecta	Reinhardtia_paiewonskiana)	(Reinhardtia_simplex	(Dypsis_decaryi	Reinhardtia_gracilis)))	((Bactris_major	(Elaeis_oleifera	Elaeis_guineensis))	Attalea_speciosa))))	((Roystonea_regia	Manicaria_saccifera)	(Calamus_caryotoides	Geonoma_undata)))	(Dictyosperma_album	(Heterospathe_cagayanensis	(((Burretiokentia_grandiflora	Kentiopsis_piersoniorum)	Veitchia_spiralis)	Hydriastele_microspadix))))	(Leopoldinia_pulchra	((Oenocarpus_minor	Oenocarpus_bataua)	Prestoea_acuminata)))	Pelagodoxa_henryana)	Kingia_australis);
(((((Manicaria_saccifera	(((Phoenix_dactylifera	(Sabal_domingensis	Serenoa_repens))	(((Reinhardtia_latisecta	Reinhardtia_paiewonskiana)	(Reinhardtia_simplex	(Dypsis_decaryi	Reinhardtia_gracilis)))	((Bactris_major	(Elaeis_oleifera	Elaeis_guineensis))	Attalea_speciosa)))	Roystonea_regia))	((Sclerosperma_profizianum	(Podococcus_barteri	Orania_palindan))	((((Calamus_caryotoides	Pseudophoenix_vinifera)	Chamaedorea_seifrizii)	Geonoma_undata)	((Oenocarpus_minor	Oenocarpus_bataua)	Prestoea_acuminata))))	((Leopoldinia_pulchra	(Dictyosperma_album	((Heterospathe_cagayanensis	((Veitchia_spiralis	Kentiopsis_piersoniorum)	Hydriastele_microspadix))	Burretiokentia_grandiflora)))	Iriartea_deltoidea))	Pelagodoxa_henryana)	Kingia_australis);
((((((Iriartea_deltoidea	((Geonoma_undata	Manicaria_saccifera)	((((Pseudophoenix_vinifera	Orania_palindan)	Podococcus_barteri)	Sclerosperma_profizianum)	(Chamaedorea_seifrizii	((Phoenix_dactylifera	(Sabal_domingensis	Serenoa_repens))	((Calamus_caryotoides	((Reinhardtia_latisecta	Reinhardtia_paiewonskiana)	(Reinhardtia_simplex	(Dypsis_decaryi	Reinhardtia_gracilis))))	((Bactris_major	(Elaeis_oleifera	Elaeis_guineensis))	Attalea_speciosa)))))))	(Roystonea_regia	(Dictyosperma_album	(((Veitchia_spiralis	(Kentiopsis_piersoniorum	Burretiokentia_grandiflora))	Hydriastele_microspadix)	Heterospathe_cagayanensis))))	((Oenocarpus_minor	Oenocarpus_bataua)	Prestoea_acuminata))	Leopoldinia_pulchra)	Pelagodoxa_henryana)	Kingia_australis);
(((((Oenocarpus_minor	Oenocarpus_bataua)	Prestoea_acuminata)	(((((((Reinhardtia_latisecta	Reinhardtia_paiewonskiana)	(Reinhardtia_simplex	(Dypsis_decaryi	Reinhardtia_gracilis)))	((Bactris_major	(Elaeis_oleifera	Elaeis_guineensis))	Attalea_speciosa))	((Pseudophoenix_vinifera	Chamaedorea_seifrizii)	((Serenoa_repens	Sabal_domingensis)	Phoenix_dactylifera)))	(Leopoldinia_pulchra	(((Sclerosperma_profizianum	Podococcus_barteri)	Orania_palindan)	Calamus_caryotoides)))	(Roystonea_regia	(((Iriartea_deltoidea	Dictyosperma_album)	(((Veitchia_spiralis	Kentiopsis_piersoniorum)	Hydriastele_microspadix)	Heterospathe_cagayanensis))	Burretiokentia_grandiflora)))	(Geonoma_undata	Manicaria_saccifera)))	Pelagodoxa_henryana)	Kingia_australis);
((((((((((Reinhardtia_latisecta	Reinhardtia_paiewonskiana)	(Reinhardtia_simplex	(Dypsis_decaryi	Reinhardtia_gracilis)))	((Bactris_major	(Elaeis_oleifera	Elaeis_guineensis))	Attalea_speciosa))	(Podococcus_barteri	Orania_palindan))	(((Calamus_caryotoides	Pseudophoenix_vinifera)	Chamaedorea_seifrizii)	(Iriartea_deltoidea	((Serenoa_repens	Sabal_domingensis)	Phoenix_dactylifera))))	(Geonoma_undata	Manicaria_saccifera))	(((Oenocarpus_minor	Oenocarpus_bataua)	Prestoea_acuminata)	(Roystonea_regia	(Dictyosperma_album	(Sclerosperma_profizianum	((((Burretiokentia_grandiflora	Veitchia_spiralis)	Kentiopsis_piersoniorum)	Hydriastele_microspadix)	Heterospathe_cagayanensis))))))	Leopoldinia_pulchra)	Pelagodoxa_henryana)	Kingia_australis);
((((Podococcus_barteri	(Calamus_caryotoides	Orania_palindan))	(((Chamaedorea_seifrizii	(Iriartea_deltoidea	((Serenoa_repens	Sabal_domingensis)	Phoenix_dactylifera)))	(((Dictyosperma_album	((((Veitchia_spiralis	Burretiokentia_grandiflora)	Kentiopsis_piersoniorum)	Hydriastele_microspadix)	Heterospathe_cagayanensis))	((((Oenocarpus_minor	Oenocarpus_bataua)	Prestoea_acuminata)	((Pseudophoenix_vinifera	Sclerosperma_profizianum)	Leopoldinia_pulchra))	(Geonoma_undata	Roystonea_regia)))	Manicaria_saccifera))	(((Reinhardtia_latisecta	Reinhardtia_paiewonskiana)	(Reinhardtia_simplex	(Dypsis_decaryi	Reinhardtia_gracilis)))	((Bactris_major	(Elaeis_oleifera	Elaeis_guineensis))	Attalea_speciosa))))	Pelagodoxa_henryana)	Kingia_australis);
(((((((((Chamaedorea_seifrizii	((Sclerosperma_profizianum	(Iriartea_deltoidea	Pseudophoenix_vinifera))	Leopoldinia_pulchra))	(Orania_palindan	Podococcus_barteri))	Calamus_caryotoides)	(Roystonea_regia	(((Serenoa_repens	Sabal_domingensis)	Phoenix_dactylifera)	(((Reinhardtia_latisecta	Reinhardtia_paiewonskiana)	(Reinhardtia_simplex	(Dypsis_decaryi	Reinhardtia_gracilis)))	((Bactris_major	(Elaeis_oleifera	Elaeis_guineensis))	Attalea_speciosa)))))	(Dictyosperma_album	(Hydriastele_microspadix	(((Veitchia_spiralis	Burretiokentia_grandiflora)	Kentiopsis_piersoniorum)	Heterospathe_cagayanensis))))	(Manicaria_saccifera	Geonoma_undata))	((Oenocarpus_minor	Oenocarpus_bataua)	Prestoea_acuminata))	Pelagodoxa_henryana)	Kingia_australis);
((((((Sclerosperma_profizianum	(Podococcus_barteri	Orania_palindan))	((((Iriartea_deltoidea	(Chamaedorea_seifrizii	Pseudophoenix_vinifera))	((Serenoa_repens	Sabal_domingensis)	Phoenix_dactylifera))	(((Reinhardtia_latisecta	Reinhardtia_paiewonskiana)	(Reinhardtia_simplex	(Dypsis_decaryi	Reinhardtia_gracilis)))	((Bactris_major	(Elaeis_oleifera	Elaeis_guineensis))	Attalea_speciosa)))	Leopoldinia_pulchra))	(Roystonea_regia	(((Oenocarpus_minor	Oenocarpus_bataua)	Prestoea_acuminata)	(Dictyosperma_album	((Hydriastele_microspadix	((Veitchia_spiralis	Burretiokentia_grandiflora)	Kentiopsis_piersoniorum))	Heterospathe_cagayanensis)))))	(Manicaria_saccifera	(Calamus_caryotoides	Geonoma_undata)))	Pelagodoxa_henryana)	Kingia_australis);
((((((Oenocarpus_minor	Oenocarpus_bataua)	Prestoea_acuminata)	(Dictyosperma_album	((Hydriastele_microspadix	(Veitchia_spiralis	(Burretiokentia_grandiflora	Kentiopsis_piersoniorum)))	Heterospathe_cagayanensis)))	(((Roystonea_regia	((((Reinhardtia_latisecta	Reinhardtia_paiewonskiana)	Reinhardtia_simplex)	((Bactris_major	(Elaeis_oleifera	Elaeis_guineensis))	Attalea_speciosa))	((Dypsis_decaryi	Reinhardtia_gracilis)	(Orania_palindan	(Sclerosperma_profizianum	Podococcus_barteri)))))	(Leopoldinia_pulchra	((Chamaedorea_seifrizii	(Calamus_caryotoides	Pseudophoenix_vinifera))	(Iriartea_deltoidea	((Serenoa_repens	Sabal_domingensis)	Phoenix_dactylifera)))))	(Manicaria_saccifera	Geonoma_undata)))	Pelagodoxa_henryana)	Kingia_australis);
(((((Oenocarpus_minor	Oenocarpus_bataua)	Prestoea_acuminata)	(((((Geonoma_undata	Manicaria_saccifera)	((Veitchia_spiralis	Burretiokentia_grandiflora)	((Heterospathe_cagayanensis	(Hydriastele_microspadix	Kentiopsis_piersoniorum))	Dictyosperma_album)))	Roystonea_regia)	(((((Reinhardtia_simplex	(Dypsis_decaryi	Reinhardtia_gracilis))	(Reinhardtia_paiewonskiana	Reinhardtia_latisecta))	((Bactris_major	(Elaeis_guineensis	Elaeis_oleifera))	Attalea_speciosa))	((Chamaedorea_seifrizii	(Calamus_caryotoides	Pseudophoenix_vinifera))	((Serenoa_repens	Sabal_domingensis)	Phoenix_dactylifera)))	((Orania_palindan	Podococcus_barteri)	Sclerosperma_profizianum)))	(Leopoldinia_pulchra	Iriartea_deltoidea)))	Pelagodoxa_henryana)	Kingia_australis);
((((((Oenocarpus_minor	Oenocarpus_bataua)	Prestoea_acuminata)	((Geonoma_undata	Manicaria_saccifera)	((((Burretiokentia_grandiflora	Kentiopsis_piersoniorum)	(Heterospathe_cagayanensis	(Veitchia_spiralis	Hydriastele_microspadix)))	Dictyosperma_album)	((Attalea_speciosa	Roystonea_regia)	(((Serenoa_repens	Sabal_domingensis)	Phoenix_dactylifera)	(((Bactris_major	(Elaeis_guineensis	Elaeis_oleifera))	((Reinhardtia_simplex	(Dypsis_decaryi	Reinhardtia_gracilis))	(Reinhardtia_paiewonskiana	Reinhardtia_latisecta)))	((Calamus_caryotoides	Orania_palindan)	(((Chamaedorea_seifrizii	(Iriartea_deltoidea	Pseudophoenix_vinifera))	Podococcus_barteri)	Sclerosperma_profizianum))))))))	Leopoldinia_pulchra)	Pelagodoxa_henryana)	Kingia_australis);
(((((Attalea_speciosa	((Elaeis_guineensis	Elaeis_oleifera)	Bactris_major))	((Reinhardtia_simplex	(Dypsis_decaryi	Reinhardtia_gracilis))	(Reinhardtia_paiewonskiana	Reinhardtia_latisecta)))	((((Leopoldinia_pulchra	(Sclerosperma_profizianum	(Orania_palindan	Podococcus_barteri)))	(Calamus_caryotoides	(Iriartea_deltoidea	Pseudophoenix_vinifera)))	Chamaedorea_seifrizii)	((Manicaria_saccifera	(((Geonoma_undata	Roystonea_regia)	((Oenocarpus_minor	Oenocarpus_bataua)	Prestoea_acuminata))	((((Hydriastele_microspadix	Dictyosperma_album)	Heterospathe_cagayanensis)	(Burretiokentia_grandiflora	Kentiopsis_piersoniorum))	Veitchia_spiralis)))	((Serenoa_repens	Sabal_domingensis)	Phoenix_dactylifera))))	Pelagodoxa_henryana)	Kingia_australis);
((Sclerosperma_profizianum	(((((((Calamus_caryotoides	(Iriartea_deltoidea	Pseudophoenix_vinifera))	Roystonea_regia)	Geonoma_undata)	(Leopoldinia_pulchra	((Oenocarpus_minor	Oenocarpus_bataua)	Prestoea_acuminata)))	(((Chamaedorea_seifrizii	Manicaria_saccifera)	((Serenoa_repens	(Sabal_domingensis	Phoenix_dactylifera))	((Attalea_speciosa	((Elaeis_guineensis	Elaeis_oleifera)	Bactris_major))	((Reinhardtia_simplex	(Dypsis_decaryi	Reinhardtia_gracilis))	(Reinhardtia_paiewonskiana	Reinhardtia_latisecta)))))	((Dictyosperma_album	(Heterospathe_cagayanensis	((Kentiopsis_piersoniorum	(Burretiokentia_grandiflora	Veitchia_spiralis))	Hydriastele_microspadix)))	Pelagodoxa_henryana)))	Orania_palindan)	Podococcus_barteri))	Kingia_australis);
((Pelagodoxa_henryana	((((Roystonea_regia	((Iriartea_deltoidea	Orania_palindan)	(Podococcus_barteri	Sclerosperma_profizianum)))	((Pseudophoenix_vinifera	Geonoma_undata)	(Calamus_caryotoides	(Leopoldinia_pulchra	((Oenocarpus_minor	Oenocarpus_bataua)	Prestoea_acuminata)))))	(Manicaria_saccifera	((Chamaedorea_seifrizii	(Phoenix_dactylifera	(Serenoa_repens	Sabal_domingensis)))	((Attalea_speciosa	((Elaeis_guineensis	Elaeis_oleifera)	Bactris_major))	((Reinhardtia_simplex	Reinhardtia_gracilis)	(Reinhardtia_paiewonskiana	Reinhardtia_latisecta))))))	(Dypsis_decaryi	(Dictyosperma_album	(Heterospathe_cagayanensis	((Kentiopsis_piersoniorum	(Burretiokentia_grandiflora	Veitchia_spiralis))	Hydriastele_microspadix))))))	Kingia_australis);
((Pelagodoxa_henryana	(((((Phoenix_dactylifera	(Serenoa_repens	Sabal_domingensis))	(((Attalea_speciosa	((Elaeis_guineensis	Elaeis_oleifera)	Bactris_major))	((Reinhardtia_simplex	Reinhardtia_gracilis)	(Reinhardtia_paiewonskiana	Reinhardtia_latisecta)))	Roystonea_regia))	(Dictyosperma_album	(Heterospathe_cagayanensis	(((Kentiopsis_piersoniorum	Hydriastele_microspadix)	Veitchia_spiralis)	Burretiokentia_grandiflora))))	(Leopoldinia_pulchra	((((Chamaedorea_seifrizii	((Dypsis_decaryi	Sclerosperma_profizianum)	(Orania_palindan	Podococcus_barteri)))	(Calamus_caryotoides	(Iriartea_deltoidea	Pseudophoenix_vinifera)))	Geonoma_undata)	((Oenocarpus_minor	Oenocarpus_bataua)	Prestoea_acuminata))))	Manicaria_saccifera))	Kingia_australis);
((Pelagodoxa_henryana	(((((Dictyosperma_album	(Heterospathe_cagayanensis	((Hydriastele_microspadix	(Burretiokentia_grandiflora	Veitchia_spiralis))	Kentiopsis_piersoniorum)))	((Oenocarpus_minor	Oenocarpus_bataua)	Prestoea_acuminata))	(Geonoma_undata	Manicaria_saccifera))	((Roystonea_regia	((((Iriartea_deltoidea	Pseudophoenix_vinifera)	Chamaedorea_seifrizii)	(Phoenix_dactylifera	(Serenoa_repens	Sabal_domingensis)))	((Attalea_speciosa	((Elaeis_guineensis	Elaeis_oleifera)	Bactris_major))	((Reinhardtia_simplex	Reinhardtia_gracilis)	(Reinhardtia_paiewonskiana	Reinhardtia_latisecta)))))	(Sclerosperma_profizianum	(Orania_palindan	((Calamus_caryotoides	Podococcus_barteri)	Dypsis_decaryi)))))	Leopoldinia_pulchra))	Kingia_australis);
((Pelagodoxa_henryana	((((((Elaeis_guineensis	Elaeis_oleifera)	Bactris_major)	(((Reinhardtia_simplex	(Dypsis_decaryi	Reinhardtia_gracilis))	(Reinhardtia_paiewonskiana	Reinhardtia_latisecta))	Attalea_speciosa))	(Calamus_caryotoides	((Sclerosperma_profizianum	Orania_palindan)	Podococcus_barteri)))	Roystonea_regia)	(((((Oenocarpus_minor	Oenocarpus_bataua)	Prestoea_acuminata)	((Leopoldinia_pulchra	(Phoenix_dactylifera	(Serenoa_repens	Sabal_domingensis)))	((Pseudophoenix_vinifera	Chamaedorea_seifrizii)	(Iriartea_deltoidea	Geonoma_undata))))	Manicaria_saccifera)	(Dictyosperma_album	((Heterospathe_cagayanensis	((Veitchia_spiralis	Burretiokentia_grandiflora)	Kentiopsis_piersoniorum))	Hydriastele_microspadix)))))	Kingia_australis);
((Pelagodoxa_henryana	(((Oenocarpus_minor	Oenocarpus_bataua)	Prestoea_acuminata)	((Manicaria_saccifera	(((Dictyosperma_album	((Heterospathe_cagayanensis	((Veitchia_spiralis	Burretiokentia_grandiflora)	Kentiopsis_piersoniorum))	Hydriastele_microspadix))	(Iriartea_deltoidea	Roystonea_regia))	((((Attalea_speciosa	((Elaeis_guineensis	Elaeis_oleifera)	Bactris_major))	((Reinhardtia_simplex	(Dypsis_decaryi	Reinhardtia_gracilis))	(Calamus_caryotoides	(Reinhardtia_paiewonskiana	Reinhardtia_latisecta))))	((Sclerosperma_profizianum	Orania_palindan)	Podococcus_barteri))	((Leopoldinia_pulchra	(Phoenix_dactylifera	(Serenoa_repens	Sabal_domingensis)))	(Pseudophoenix_vinifera	Chamaedorea_seifrizii)))))	Geonoma_undata)))	Kingia_australis);
((Pelagodoxa_henryana	(((((Elaeis_guineensis	Elaeis_oleifera)	Bactris_major)	(((Reinhardtia_simplex	(Dypsis_decaryi	Reinhardtia_gracilis))	(Reinhardtia_paiewonskiana	Reinhardtia_latisecta))	Attalea_speciosa))	(Orania_palindan	Podococcus_barteri))	(((Geonoma_undata	(((Oenocarpus_minor	Oenocarpus_bataua)	Prestoea_acuminata)	(Sclerosperma_profizianum	Leopoldinia_pulchra)))	((((Phoenix_dactylifera	Sabal_domingensis)	Serenoa_repens)	((Calamus_caryotoides	Pseudophoenix_vinifera)	Chamaedorea_seifrizii))	Iriartea_deltoidea))	((Roystonea_regia	Manicaria_saccifera)	(Dictyosperma_album	(Heterospathe_cagayanensis	(Hydriastele_microspadix	((Burretiokentia_grandiflora	Kentiopsis_piersoniorum)	Veitchia_spiralis))))))))	Kingia_australis);
((Pelagodoxa_henryana	(((Oenocarpus_minor	Oenocarpus_bataua)	Prestoea_acuminata)	(((Iriartea_deltoidea	(Pseudophoenix_vinifera	Chamaedorea_seifrizii))	((Phoenix_dactylifera	Sabal_domingensis)	Serenoa_repens))	(((Roystonea_regia	(Manicaria_saccifera	Geonoma_undata))	(Dictyosperma_album	(Heterospathe_cagayanensis	((Kentiopsis_piersoniorum	(Burretiokentia_grandiflora	Veitchia_spiralis))	Hydriastele_microspadix))))	(((Leopoldinia_pulchra	Sclerosperma_profizianum)	((Calamus_caryotoides	Podococcus_barteri)	Orania_palindan))	(((Reinhardtia_latisecta	Reinhardtia_paiewonskiana)	((Dypsis_decaryi	Reinhardtia_gracilis)	Reinhardtia_simplex))	(Attalea_speciosa	((Elaeis_guineensis	Elaeis_oleifera)	Bactris_major))))))))	Kingia_australis);
((Pelagodoxa_henryana	((((Oenocarpus_minor	Oenocarpus_bataua)	Prestoea_acuminata)	Leopoldinia_pulchra)	(((Dictyosperma_album	(Heterospathe_cagayanensis	((Veitchia_spiralis	(Kentiopsis_piersoniorum	Burretiokentia_grandiflora))	Hydriastele_microspadix)))	Roystonea_regia)	((((Phoenix_dactylifera	((Pseudophoenix_vinifera	Chamaedorea_seifrizii)	Sabal_domingensis))	Serenoa_repens)	(Iriartea_deltoidea	(((Podococcus_barteri	Sclerosperma_profizianum)	Orania_palindan)	(((Reinhardtia_latisecta	(Calamus_caryotoides	Reinhardtia_paiewonskiana))	((Dypsis_decaryi	Reinhardtia_gracilis)	Reinhardtia_simplex))	(Attalea_speciosa	((Elaeis_guineensis	Elaeis_oleifera)	Bactris_major))))))	(Geonoma_undata	Manicaria_saccifera)))))	Kingia_australis);
((Pelagodoxa_henryana	((((Oenocarpus_minor	Oenocarpus_bataua)	Prestoea_acuminata)	((Dictyosperma_album	(Heterospathe_cagayanensis	((Kentiopsis_piersoniorum	(Burretiokentia_grandiflora	Veitchia_spiralis))	Hydriastele_microspadix)))	Roystonea_regia))	(((Manicaria_saccifera	Leopoldinia_pulchra)	(((((Phoenix_dactylifera	Sabal_domingensis)	Serenoa_repens)	Chamaedorea_seifrizii)	(((Reinhardtia_latisecta	Reinhardtia_paiewonskiana)	((Dypsis_decaryi	Reinhardtia_gracilis)	Reinhardtia_simplex))	(Attalea_speciosa	((Elaeis_guineensis	Elaeis_oleifera)	Bactris_major))))	((Orania_palindan	(Podococcus_barteri	Sclerosperma_profizianum))	(Iriartea_deltoidea	(Pseudophoenix_vinifera	Calamus_caryotoides)))))	Geonoma_undata)))	Kingia_australis);
((Pelagodoxa_henryana	((((Manicaria_saccifera	(((Orania_palindan	(Podococcus_barteri	Sclerosperma_profizianum))	(Chamaedorea_seifrizii	((Iriartea_deltoidea	Pseudophoenix_vinifera)	Calamus_caryotoides)))	((((Reinhardtia_latisecta	Reinhardtia_paiewonskiana)	((Dypsis_decaryi	Reinhardtia_gracilis)	Reinhardtia_simplex))	(Attalea_speciosa	((Elaeis_guineensis	Elaeis_oleifera)	Bactris_major)))	((Sabal_domingensis	Phoenix_dactylifera)	Serenoa_repens))))	((Oenocarpus_minor	Oenocarpus_bataua)	Prestoea_acuminata))	(Geonoma_undata	((Dictyosperma_album	(Heterospathe_cagayanensis	((Kentiopsis_piersoniorum	(Burretiokentia_grandiflora	Veitchia_spiralis))	Hydriastele_microspadix)))	Roystonea_regia)))	Leopoldinia_pulchra))	Kingia_australis);
((Pelagodoxa_henryana	((((Oenocarpus_minor	Oenocarpus_bataua)	Prestoea_acuminata)	((Dypsis_decaryi	((((Kentiopsis_piersoniorum	(Burretiokentia_grandiflora	Veitchia_spiralis))	Hydriastele_microspadix)	Heterospathe_cagayanensis)	Dictyosperma_album))	Roystonea_regia))	(Geonoma_undata	(Manicaria_saccifera	(((((Reinhardtia_latisecta	Reinhardtia_paiewonskiana)	(Reinhardtia_gracilis	Reinhardtia_simplex))	(Attalea_speciosa	((Elaeis_guineensis	Elaeis_oleifera)	Bactris_major)))	(Orania_palindan	(Podococcus_barteri	Sclerosperma_profizianum)))	(Leopoldinia_pulchra	((((Iriartea_deltoidea	Pseudophoenix_vinifera)	Calamus_caryotoides)	Chamaedorea_seifrizii)	(Phoenix_dactylifera	(Serenoa_repens	Sabal_domingensis)))))))))	Kingia_australis);
((Pelagodoxa_henryana	((((((Chamaedorea_seifrizii	(Phoenix_dactylifera	(Serenoa_repens	Sabal_domingensis)))	(((Reinhardtia_latisecta	Reinhardtia_paiewonskiana)	(Reinhardtia_gracilis	Reinhardtia_simplex))	(Bactris_major	(Attalea_speciosa	(Elaeis_guineensis	Elaeis_oleifera)))))	(Leopoldinia_pulchra	(((Pseudophoenix_vinifera	Calamus_caryotoides)	Iriartea_deltoidea)	(Orania_palindan	(Podococcus_barteri	Sclerosperma_profizianum)))))	((Dypsis_decaryi	((((Kentiopsis_piersoniorum	(Burretiokentia_grandiflora	Veitchia_spiralis))	Hydriastele_microspadix)	Heterospathe_cagayanensis)	Dictyosperma_album))	Roystonea_regia))	(Geonoma_undata	Manicaria_saccifera))	((Oenocarpus_minor	Oenocarpus_bataua)	Prestoea_acuminata)))	Kingia_australis);
((Pelagodoxa_henryana	(((((Dypsis_decaryi	((((Kentiopsis_piersoniorum	(Burretiokentia_grandiflora	Veitchia_spiralis))	Hydriastele_microspadix)	Heterospathe_cagayanensis)	Dictyosperma_album))	(((Phoenix_dactylifera	(Serenoa_repens	Sabal_domingensis))	(((Chamaedorea_seifrizii	(Pseudophoenix_vinifera	Calamus_caryotoides))	Iriartea_deltoidea)	((Orania_palindan	(Podococcus_barteri	Sclerosperma_profizianum))	(((Reinhardtia_latisecta	Reinhardtia_paiewonskiana)	(Reinhardtia_gracilis	Reinhardtia_simplex))	(Attalea_speciosa	((Elaeis_guineensis	Elaeis_oleifera)	Bactris_major))))))	Roystonea_regia))	(Geonoma_undata	Manicaria_saccifera))	((Oenocarpus_minor	Oenocarpus_bataua)	Prestoea_acuminata))	Leopoldinia_pulchra))	Kingia_australis);
((Pelagodoxa_henryana	((((Leopoldinia_pulchra	(((Phoenix_dactylifera	(Serenoa_repens	Sabal_domingensis))	(Chamaedorea_seifrizii	(Pseudophoenix_vinifera	Calamus_caryotoides)))	((Orania_palindan	(Podococcus_barteri	Sclerosperma_profizianum))	(((Elaeis_guineensis	Elaeis_oleifera)	Bactris_major)	((Iriartea_deltoidea	((Reinhardtia_latisecta	Reinhardtia_paiewonskiana)	((Dypsis_decaryi	Reinhardtia_gracilis)	Reinhardtia_simplex)))	Attalea_speciosa)))))	((((((Burretiokentia_grandiflora	Hydriastele_microspadix)	Heterospathe_cagayanensis)	Veitchia_spiralis)	Kentiopsis_piersoniorum)	Dictyosperma_album)	Roystonea_regia))	(Geonoma_undata	Manicaria_saccifera))	((Oenocarpus_minor	Oenocarpus_bataua)	Prestoea_acuminata)))	Kingia_australis);
((Pelagodoxa_henryana	((((((((Burretiokentia_grandiflora	Kentiopsis_piersoniorum)	Veitchia_spiralis)	Hydriastele_microspadix)	Heterospathe_cagayanensis)	Dictyosperma_album)	((Geonoma_undata	Manicaria_saccifera)	(((Orania_palindan	(Podococcus_barteri	Sclerosperma_profizianum))	(Iriartea_deltoidea	(Chamaedorea_seifrizii	(Pseudophoenix_vinifera	Calamus_caryotoides))))	(Roystonea_regia	(((Attalea_speciosa	((Elaeis_guineensis	Elaeis_oleifera)	Bactris_major))	((Reinhardtia_simplex	(Dypsis_decaryi	Reinhardtia_gracilis))	(Reinhardtia_latisecta	Reinhardtia_paiewonskiana)))	((Phoenix_dactylifera	Sabal_domingensis)	Serenoa_repens))))))	Leopoldinia_pulchra)	((Oenocarpus_minor	Oenocarpus_bataua)	Prestoea_acuminata)))	Kingia_australis);
((Pelagodoxa_henryana	(((((((Orania_palindan	(Podococcus_barteri	Sclerosperma_profizianum))	(Chamaedorea_seifrizii	Pseudophoenix_vinifera))	((Phoenix_dactylifera	(Sabal_domingensis	Serenoa_repens))	((Attalea_speciosa	((Elaeis_guineensis	Elaeis_oleifera)	Bactris_major))	((Reinhardtia_simplex	(Dypsis_decaryi	Reinhardtia_gracilis))	(Reinhardtia_latisecta	Reinhardtia_paiewonskiana)))))	((Roystonea_regia	((((Burretiokentia_grandiflora	Veitchia_spiralis)	(Kentiopsis_piersoniorum	Hydriastele_microspadix))	Heterospathe_cagayanensis)	Dictyosperma_album))	Iriartea_deltoidea))	Leopoldinia_pulchra)	((Oenocarpus_minor	Oenocarpus_bataua)	Prestoea_acuminata))	((Calamus_caryotoides	Geonoma_undata)	Manicaria_saccifera)))	Kingia_australis);
((Pelagodoxa_henryana	(((((Roystonea_regia	((Dictyosperma_album	(Burretiokentia_grandiflora	(Heterospathe_cagayanensis	(Hydriastele_microspadix	Veitchia_spiralis))))	Kentiopsis_piersoniorum))	(((Sclerosperma_profizianum	Orania_palindan)	(((Calamus_caryotoides	(Iriartea_deltoidea	Pseudophoenix_vinifera))	Chamaedorea_seifrizii)	Podococcus_barteri))	(((Sabal_domingensis	Phoenix_dactylifera)	Serenoa_repens)	((Attalea_speciosa	(Bactris_major	(Elaeis_guineensis	Elaeis_oleifera)))	((Reinhardtia_latisecta	Reinhardtia_paiewonskiana)	(Reinhardtia_simplex	(Dypsis_decaryi	Reinhardtia_gracilis)))))))	(Manicaria_saccifera	Geonoma_undata))	Leopoldinia_pulchra)	(Prestoea_acuminata	(Oenocarpus_bataua	Oenocarpus_minor))))	Kingia_australis);
((Pelagodoxa_henryana	((((Manicaria_saccifera	((Sclerosperma_profizianum	(Podococcus_barteri	Orania_palindan))	((((Iriartea_deltoidea	Pseudophoenix_vinifera)	Chamaedorea_seifrizii)	((Sabal_domingensis	Phoenix_dactylifera)	Serenoa_repens))	((Attalea_speciosa	(Bactris_major	((Calamus_caryotoides	Elaeis_guineensis)	Elaeis_oleifera)))	((Reinhardtia_latisecta	Reinhardtia_paiewonskiana)	(Reinhardtia_simplex	(Dypsis_decaryi	Reinhardtia_gracilis)))))))	(Roystonea_regia	(Leopoldinia_pulchra	(Dictyosperma_album	(Heterospathe_cagayanensis	(Kentiopsis_piersoniorum	(Hydriastele_microspadix	(Veitchia_spiralis	Burretiokentia_grandiflora))))))))	Geonoma_undata)	(Prestoea_acuminata	(Oenocarpus_bataua	Oenocarpus_minor))))	Kingia_australis);
((Pelagodoxa_henryana	((((Roystonea_regia	((Calamus_caryotoides	(Orania_palindan	(Sclerosperma_profizianum	Podococcus_barteri)))	((Attalea_speciosa	(Bactris_major	(Elaeis_guineensis	Elaeis_oleifera)))	((Reinhardtia_latisecta	Reinhardtia_paiewonskiana)	(Reinhardtia_simplex	(Dypsis_decaryi	Reinhardtia_gracilis))))))	((Iriartea_deltoidea	(Pseudophoenix_vinifera	Chamaedorea_seifrizii))	(Phoenix_dactylifera	(Serenoa_repens	Sabal_domingensis))))	(Geonoma_undata	Manicaria_saccifera))	((Leopoldinia_pulchra	(Dictyosperma_album	(Heterospathe_cagayanensis	(Hydriastele_microspadix	((Veitchia_spiralis	Burretiokentia_grandiflora)	Kentiopsis_piersoniorum)))))	(Prestoea_acuminata	(Oenocarpus_bataua	Oenocarpus_minor)))))	Kingia_australis);
((Pelagodoxa_henryana	(((((Geonoma_undata	Manicaria_saccifera)	((((Orania_palindan	(Sclerosperma_profizianum	Podococcus_barteri))	((Attalea_speciosa	(Bactris_major	(Elaeis_guineensis	Elaeis_oleifera)))	((Reinhardtia_latisecta	Reinhardtia_paiewonskiana)	(Reinhardtia_simplex	(Dypsis_decaryi	Reinhardtia_gracilis)))))	((Iriartea_deltoidea	((Calamus_caryotoides	Pseudophoenix_vinifera)	Chamaedorea_seifrizii))	(Phoenix_dactylifera	(Serenoa_repens	Sabal_domingensis))))	Roystonea_regia))	(Dictyosperma_album	(((Hydriastele_microspadix	(Kentiopsis_piersoniorum	Heterospathe_cagayanensis))	Burretiokentia_grandiflora)	Veitchia_spiralis)))	(Prestoea_acuminata	(Oenocarpus_bataua	Oenocarpus_minor)))	Leopoldinia_pulchra))	Kingia_australis);
((Pelagodoxa_henryana	((((Manicaria_saccifera	(Prestoea_acuminata	(Oenocarpus_bataua	Oenocarpus_minor)))	((((Iriartea_deltoidea	Pseudophoenix_vinifera)	Chamaedorea_seifrizii)	((Sclerosperma_profizianum	(Podococcus_barteri	Orania_palindan))	((Attalea_speciosa	(Bactris_major	(Elaeis_guineensis	Elaeis_oleifera)))	((Calamus_caryotoides	(Reinhardtia_latisecta	Reinhardtia_paiewonskiana))	(Reinhardtia_simplex	(Dypsis_decaryi	Reinhardtia_gracilis))))))	(Leopoldinia_pulchra	(Phoenix_dactylifera	(Serenoa_repens	Sabal_domingensis)))))	(Roystonea_regia	(Dictyosperma_album	((((Kentiopsis_piersoniorum	Burretiokentia_grandiflora)	Veitchia_spiralis)	Hydriastele_microspadix)	Heterospathe_cagayanensis))))	Geonoma_undata))	Kingia_australis);
((Pelagodoxa_henryana	(((((((Podococcus_barteri	(Pseudophoenix_vinifera	Chamaedorea_seifrizii))	(Orania_palindan	Sclerosperma_profizianum))	(((Attalea_speciosa	(Bactris_major	(Elaeis_guineensis	Elaeis_oleifera)))	((Reinhardtia_latisecta	Reinhardtia_paiewonskiana)	(Reinhardtia_simplex	(Dypsis_decaryi	Reinhardtia_gracilis))))	(Phoenix_dactylifera	(Serenoa_repens	Sabal_domingensis))))	(Roystonea_regia	(Iriartea_deltoidea	(Dictyosperma_album	(((Hydriastele_microspadix	(Veitchia_spiralis	Heterospathe_cagayanensis))	Kentiopsis_piersoniorum)	Burretiokentia_grandiflora)))))	(Leopoldinia_pulchra	Manicaria_saccifera))	(Calamus_caryotoides	Geonoma_undata))	(Prestoea_acuminata	(Oenocarpus_bataua	Oenocarpus_minor))))	Kingia_australis);
((Pelagodoxa_henryana	(Leopoldinia_pulchra	((((((Phoenix_dactylifera	(Serenoa_repens	Sabal_domingensis))	((Sclerosperma_profizianum	((Iriartea_deltoidea	(Podococcus_barteri	((Calamus_caryotoides	Pseudophoenix_vinifera)	Chamaedorea_seifrizii)))	Orania_palindan))	((Attalea_speciosa	(Bactris_major	(Elaeis_guineensis	Elaeis_oleifera)))	((Reinhardtia_latisecta	Reinhardtia_paiewonskiana)	(Reinhardtia_simplex	(Dypsis_decaryi	Reinhardtia_gracilis))))))	Roystonea_regia)	(Geonoma_undata	Manicaria_saccifera))	(Dictyosperma_album	(((Burretiokentia_grandiflora	Kentiopsis_piersoniorum)	Veitchia_spiralis)	(Hydriastele_microspadix	Heterospathe_cagayanensis))))	(Prestoea_acuminata	(Oenocarpus_bataua	Oenocarpus_minor)))))	Kingia_australis);
((Pelagodoxa_henryana	((Manicaria_saccifera	(((Attalea_speciosa	(Bactris_major	(Elaeis_guineensis	Elaeis_oleifera)))	((Reinhardtia_latisecta	Reinhardtia_paiewonskiana)	(Reinhardtia_simplex	(Dypsis_decaryi	Reinhardtia_gracilis))))	(Phoenix_dactylifera	(Serenoa_repens	Sabal_domingensis))))	(((Leopoldinia_pulchra	Roystonea_regia)	((Geonoma_undata	(Prestoea_acuminata	(Oenocarpus_bataua	Oenocarpus_minor)))	((Sclerosperma_profizianum	((Iriartea_deltoidea	(Podococcus_barteri	(Pseudophoenix_vinifera	Chamaedorea_seifrizii)))	Orania_palindan))	Calamus_caryotoides)))	(Dictyosperma_album	((Hydriastele_microspadix	((Burretiokentia_grandiflora	Veitchia_spiralis)	Kentiopsis_piersoniorum))	Heterospathe_cagayanensis)))))	Kingia_australis);
((Pelagodoxa_henryana	(((((((Hydriastele_microspadix	((Iriartea_deltoidea	Veitchia_spiralis)	(Burretiokentia_grandiflora	Kentiopsis_piersoniorum)))	Heterospathe_cagayanensis)	Dictyosperma_album)	Leopoldinia_pulchra)	(Roystonea_regia	(((Attalea_speciosa	(Bactris_major	(Elaeis_guineensis	Elaeis_oleifera)))	((Reinhardtia_latisecta	Reinhardtia_paiewonskiana)	(Reinhardtia_simplex	(Dypsis_decaryi	Reinhardtia_gracilis))))	(((Calamus_caryotoides	Pseudophoenix_vinifera)	Chamaedorea_seifrizii)	(Serenoa_repens	(Sabal_domingensis	Phoenix_dactylifera))))))	Manicaria_saccifera)	((Geonoma_undata	(Prestoea_acuminata	(Oenocarpus_bataua	Oenocarpus_minor)))	(Sclerosperma_profizianum	(Podococcus_barteri	Orania_palindan)))))	Kingia_australis);
((Pelagodoxa_henryana	((Iriartea_deltoidea	(((((((Hydriastele_microspadix	Veitchia_spiralis)	Heterospathe_cagayanensis)	Kentiopsis_piersoniorum)	Dictyosperma_album)	Roystonea_regia)	Burretiokentia_grandiflora)	Geonoma_undata))	((Leopoldinia_pulchra	((Prestoea_acuminata	(Oenocarpus_bataua	Oenocarpus_minor))	((Calamus_caryotoides	Orania_palindan)	(Sclerosperma_profizianum	Podococcus_barteri))))	(Manicaria_saccifera	((Pseudophoenix_vinifera	Chamaedorea_seifrizii)	((Phoenix_dactylifera	(Serenoa_repens	Sabal_domingensis))	((Attalea_speciosa	(Bactris_major	(Elaeis_guineensis	Elaeis_oleifera)))	((Reinhardtia_latisecta	Reinhardtia_paiewonskiana)	(Reinhardtia_simplex	(Dypsis_decaryi	Reinhardtia_gracilis))))))))))	Kingia_australis);
((Pelagodoxa_henryana	((((((Iriartea_deltoidea	Pseudophoenix_vinifera)	Chamaedorea_seifrizii)	(((Orania_palindan	Podococcus_barteri)	Sclerosperma_profizianum)	Leopoldinia_pulchra))	((Serenoa_repens	(Sabal_domingensis	Phoenix_dactylifera))	(((Dypsis_decaryi	Reinhardtia_gracilis)	(Reinhardtia_simplex	(Reinhardtia_paiewonskiana	Reinhardtia_latisecta)))	(Attalea_speciosa	(Bactris_major	(Elaeis_guineensis	Elaeis_oleifera))))))	((Manicaria_saccifera	(Calamus_caryotoides	Geonoma_undata))	((Dictyosperma_album	(Heterospathe_cagayanensis	(Hydriastele_microspadix	(Kentiopsis_piersoniorum	(Burretiokentia_grandiflora	Veitchia_spiralis)))))	Roystonea_regia)))	((Oenocarpus_bataua	Oenocarpus_minor)	Prestoea_acuminata)))	Kingia_australis);
((Pelagodoxa_henryana	((((Dictyosperma_album	(Heterospathe_cagayanensis	(Hydriastele_microspadix	(Kentiopsis_piersoniorum	(Burretiokentia_grandiflora	Veitchia_spiralis)))))	Roystonea_regia)	((Oenocarpus_bataua	Oenocarpus_minor)	Prestoea_acuminata))	((Calamus_caryotoides	(((Pseudophoenix_vinifera	Chamaedorea_seifrizii)	(Leopoldinia_pulchra	(Phoenix_dactylifera	(Serenoa_repens	Sabal_domingensis))))	(((Orania_palindan	Podococcus_barteri)	Sclerosperma_profizianum)	((Iriartea_deltoidea	((Reinhardtia_paiewonskiana	Reinhardtia_latisecta)	((Dypsis_decaryi	Reinhardtia_gracilis)	Reinhardtia_simplex)))	(Attalea_speciosa	(Bactris_major	(Elaeis_guineensis	Elaeis_oleifera)))))))	(Manicaria_saccifera	Geonoma_undata))))	Kingia_australis);
((Pelagodoxa_henryana	(((Manicaria_saccifera	Geonoma_undata)	((Dictyosperma_album	((Heterospathe_cagayanensis	(Hydriastele_microspadix	(Burretiokentia_grandiflora	Veitchia_spiralis)))	Kentiopsis_piersoniorum))	(((((Calamus_caryotoides	Orania_palindan)	((Pseudophoenix_vinifera	Chamaedorea_seifrizii)	Podococcus_barteri))	Sclerosperma_profizianum)	Iriartea_deltoidea)	((Phoenix_dactylifera	(Serenoa_repens	Sabal_domingensis))	((((Reinhardtia_paiewonskiana	Reinhardtia_latisecta)	((Dypsis_decaryi	Reinhardtia_gracilis)	Reinhardtia_simplex))	(Attalea_speciosa	(Bactris_major	(Elaeis_guineensis	Elaeis_oleifera))))	Roystonea_regia)))))	(Leopoldinia_pulchra	((Oenocarpus_bataua	Oenocarpus_minor)	Prestoea_acuminata))))	Kingia_australis);
((Pelagodoxa_henryana	(((((((Orania_palindan	(Podococcus_barteri	Sclerosperma_profizianum))	(((Iriartea_deltoidea	((Calamus_caryotoides	Pseudophoenix_vinifera)	Chamaedorea_seifrizii))	(Serenoa_repens	(Sabal_domingensis	Phoenix_dactylifera)))	(((Reinhardtia_paiewonskiana	Reinhardtia_latisecta)	((Dypsis_decaryi	Reinhardtia_gracilis)	Reinhardtia_simplex))	(Attalea_speciosa	(Bactris_major	(Elaeis_guineensis	Elaeis_oleifera))))))	Roystonea_regia)	(Manicaria_saccifera	Geonoma_undata))	(Dictyosperma_album	(((Burretiokentia_grandiflora	Veitchia_spiralis)	(Heterospathe_cagayanensis	Hydriastele_microspadix))	Kentiopsis_piersoniorum)))	Leopoldinia_pulchra)	((Oenocarpus_bataua	Oenocarpus_minor)	Prestoea_acuminata)))	Kingia_australis);
((Pelagodoxa_henryana	((((Iriartea_deltoidea	(((Orania_palindan	(Podococcus_barteri	Sclerosperma_profizianum))	(((Reinhardtia_paiewonskiana	Reinhardtia_latisecta)	((Dypsis_decaryi	Reinhardtia_gracilis)	Reinhardtia_simplex))	(Attalea_speciosa	(Bactris_major	(Elaeis_guineensis	Elaeis_oleifera)))))	((Serenoa_repens	(Sabal_domingensis	Phoenix_dactylifera))	(Pseudophoenix_vinifera	Chamaedorea_seifrizii))))	((Roystonea_regia	(Dictyosperma_album	(((Burretiokentia_grandiflora	Veitchia_spiralis)	(Heterospathe_cagayanensis	Hydriastele_microspadix))	Kentiopsis_piersoniorum)))	((Calamus_caryotoides	Geonoma_undata)	Manicaria_saccifera)))	Leopoldinia_pulchra)	((Oenocarpus_bataua	Oenocarpus_minor)	Prestoea_acuminata)))	Kingia_australis);
((Pelagodoxa_henryana	((((((Iriartea_deltoidea	((Reinhardtia_paiewonskiana	Reinhardtia_latisecta)	((Dypsis_decaryi	Reinhardtia_gracilis)	Reinhardtia_simplex)))	(Attalea_speciosa	(Bactris_major	(Elaeis_guineensis	Elaeis_oleifera))))	((Phoenix_dactylifera	(Serenoa_repens	Sabal_domingensis))	((Orania_palindan	(Podococcus_barteri	Sclerosperma_profizianum))	(Pseudophoenix_vinifera	Chamaedorea_seifrizii))))	((Roystonea_regia	(Dictyosperma_album	((Heterospathe_cagayanensis	Hydriastele_microspadix)	((Burretiokentia_grandiflora	Kentiopsis_piersoniorum)	Veitchia_spiralis))))	((Calamus_caryotoides	Geonoma_undata)	Manicaria_saccifera)))	Leopoldinia_pulchra)	((Oenocarpus_bataua	Oenocarpus_minor)	Prestoea_acuminata)))	Kingia_australis);
((Pelagodoxa_henryana	((((((((Reinhardtia_paiewonskiana	Reinhardtia_latisecta)	((Dypsis_decaryi	Reinhardtia_gracilis)	Reinhardtia_simplex))	(Attalea_speciosa	(Bactris_major	(Elaeis_guineensis	Elaeis_oleifera))))	(Phoenix_dactylifera	(Serenoa_repens	Sabal_domingensis)))	((Orania_palindan	(Podococcus_barteri	Sclerosperma_profizianum))	(Calamus_caryotoides	(Pseudophoenix_vinifera	Chamaedorea_seifrizii))))	((Iriartea_deltoidea	(((Heterospathe_cagayanensis	Burretiokentia_grandiflora)	(Veitchia_spiralis	(Kentiopsis_piersoniorum	Hydriastele_microspadix)))	Dictyosperma_album))	(Roystonea_regia	(Manicaria_saccifera	Geonoma_undata))))	Leopoldinia_pulchra)	((Oenocarpus_bataua	Oenocarpus_minor)	Prestoea_acuminata)))	Kingia_australis);
((Pelagodoxa_henryana	((((Reinhardtia_paiewonskiana	Reinhardtia_latisecta)	(Reinhardtia_gracilis	Reinhardtia_simplex))	(Attalea_speciosa	(Bactris_major	(Elaeis_guineensis	Elaeis_oleifera))))	(((((Dypsis_decaryi	(((Hydriastele_microspadix	(Kentiopsis_piersoniorum	(Burretiokentia_grandiflora	Veitchia_spiralis)))	Heterospathe_cagayanensis)	Dictyosperma_album))	Roystonea_regia)	(Manicaria_saccifera	(((Oenocarpus_bataua	Oenocarpus_minor)	Prestoea_acuminata)	Geonoma_undata)))	(Leopoldinia_pulchra	(Orania_palindan	(Podococcus_barteri	Sclerosperma_profizianum))))	((Serenoa_repens	(Sabal_domingensis	Phoenix_dactylifera))	(((Calamus_caryotoides	Pseudophoenix_vinifera)	Chamaedorea_seifrizii)	Iriartea_deltoidea)))))	Kingia_australis);
((Pelagodoxa_henryana	(((Oenocarpus_bataua	Oenocarpus_minor)	Prestoea_acuminata)	((Geonoma_undata	Manicaria_saccifera)	((Leopoldinia_pulchra	((((Phoenix_dactylifera	(Serenoa_repens	Sabal_domingensis))	(((Calamus_caryotoides	Pseudophoenix_vinifera)	Chamaedorea_seifrizii)	Iriartea_deltoidea))	(((Reinhardtia_paiewonskiana	Reinhardtia_latisecta)	((Dypsis_decaryi	Reinhardtia_gracilis)	Reinhardtia_simplex))	(Attalea_speciosa	(Bactris_major	(Elaeis_guineensis	Elaeis_oleifera)))))	(Orania_palindan	(Podococcus_barteri	Sclerosperma_profizianum))))	((((Hydriastele_microspadix	(Kentiopsis_piersoniorum	(Burretiokentia_grandiflora	Veitchia_spiralis)))	Heterospathe_cagayanensis)	Dictyosperma_album)	Roystonea_regia)))))	Kingia_australis);
((Pelagodoxa_henryana	((Manicaria_saccifera	((((Oenocarpus_bataua	Oenocarpus_minor)	Prestoea_acuminata)	(((Hydriastele_microspadix	((Veitchia_spiralis	Burretiokentia_grandiflora)	Heterospathe_cagayanensis))	Kentiopsis_piersoniorum)	Dictyosperma_album))	(((((Iriartea_deltoidea	(((Reinhardtia_paiewonskiana	Reinhardtia_latisecta)	((Dypsis_decaryi	Reinhardtia_gracilis)	Reinhardtia_simplex))	(Attalea_speciosa	(Bactris_major	(Elaeis_guineensis	Elaeis_oleifera)))))	(Sclerosperma_profizianum	(Orania_palindan	((Pseudophoenix_vinifera	Chamaedorea_seifrizii)	Podococcus_barteri))))	Leopoldinia_pulchra)	(Phoenix_dactylifera	(Serenoa_repens	(Calamus_caryotoides	Sabal_domingensis))))	Roystonea_regia)))	Geonoma_undata))	Kingia_australis);
((((((((((((Chamaedorea_seifrizii	Sabal_domingensis)	Serenoa_repens)	Phoenix_dactylifera)	((Attalea_speciosa	((Elaeis_guineensis	Elaeis_oleifera)	Bactris_major))	((Reinhardtia_paiewonskiana	(Calamus_caryotoides	Reinhardtia_latisecta))	((Reinhardtia_gracilis	Dypsis_decaryi)	Reinhardtia_simplex))))	Roystonea_regia)	(Sclerosperma_profizianum	(Orania_palindan	Podococcus_barteri)))	((Iriartea_deltoidea	Pseudophoenix_vinifera)	(Dictyosperma_album	(Heterospathe_cagayanensis	(Hydriastele_microspadix	((Burretiokentia_grandiflora	Veitchia_spiralis)	Kentiopsis_piersoniorum))))))	(Geonoma_undata	Manicaria_saccifera))	Leopoldinia_pulchra)	(Prestoea_acuminata	(Oenocarpus_minor	Oenocarpus_bataua)))	Pelagodoxa_henryana)	Kingia_australis);
(((((((Sabal_domingensis	Serenoa_repens)	Phoenix_dactylifera)	((Iriartea_deltoidea	Pseudophoenix_vinifera)	Chamaedorea_seifrizii))	((Attalea_speciosa	((Elaeis_guineensis	Elaeis_oleifera)	Bactris_major))	(((Reinhardtia_paiewonskiana	Reinhardtia_latisecta)	((Reinhardtia_gracilis	Dypsis_decaryi)	Reinhardtia_simplex))	Calamus_caryotoides)))	((Manicaria_saccifera	(Roystonea_regia	(Dictyosperma_album	(Heterospathe_cagayanensis	(Hydriastele_microspadix	(Veitchia_spiralis	(Kentiopsis_piersoniorum	Burretiokentia_grandiflora)))))))	(Geonoma_undata	((Leopoldinia_pulchra	(Prestoea_acuminata	(Oenocarpus_minor	Oenocarpus_bataua)))	((Orania_palindan	Podococcus_barteri)	Sclerosperma_profizianum)))))	Pelagodoxa_henryana)	Kingia_australis);
((((Prestoea_acuminata	(Oenocarpus_minor	Oenocarpus_bataua))	(Leopoldinia_pulchra	((((Roystonea_regia	(Dictyosperma_album	(Heterospathe_cagayanensis	(Hydriastele_microspadix	(Veitchia_spiralis	(Kentiopsis_piersoniorum	Burretiokentia_grandiflora))))))	(((((Calamus_caryotoides	Pseudophoenix_vinifera)	Chamaedorea_seifrizii)	((Orania_palindan	Podococcus_barteri)	Sclerosperma_profizianum))	Iriartea_deltoidea)	(((Sabal_domingensis	Serenoa_repens)	Phoenix_dactylifera)	((Attalea_speciosa	((Elaeis_guineensis	Elaeis_oleifera)	Bactris_major))	((Reinhardtia_paiewonskiana	Reinhardtia_latisecta)	((Reinhardtia_gracilis	Dypsis_decaryi)	Reinhardtia_simplex))))))	Geonoma_undata)	Manicaria_saccifera)))	Pelagodoxa_henryana)	Kingia_australis);
((((((Manicaria_saccifera	((Pseudophoenix_vinifera	(Calamus_caryotoides	Geonoma_undata))	((Iriartea_deltoidea	Roystonea_regia)	(Dictyosperma_album	(Heterospathe_cagayanensis	(Hydriastele_microspadix	(Veitchia_spiralis	(Kentiopsis_piersoniorum	Burretiokentia_grandiflora))))))))	((Chamaedorea_seifrizii	((Sabal_domingensis	Serenoa_repens)	Phoenix_dactylifera))	((Attalea_speciosa	((Elaeis_guineensis	Elaeis_oleifera)	Bactris_major))	((Reinhardtia_paiewonskiana	Reinhardtia_latisecta)	(Reinhardtia_gracilis	Reinhardtia_simplex)))))	(Dypsis_decaryi	(Sclerosperma_profizianum	(Orania_palindan	Podococcus_barteri))))	(Leopoldinia_pulchra	(Prestoea_acuminata	(Oenocarpus_minor	Oenocarpus_bataua))))	Pelagodoxa_henryana)	Kingia_australis);
(((((Manicaria_saccifera	(Calamus_caryotoides	Geonoma_undata))	(((Sclerosperma_profizianum	(Orania_palindan	Podococcus_barteri))	(Roystonea_regia	((Attalea_speciosa	((Elaeis_guineensis	Elaeis_oleifera)	Bactris_major))	((Reinhardtia_paiewonskiana	Reinhardtia_latisecta)	((Reinhardtia_gracilis	Dypsis_decaryi)	Reinhardtia_simplex)))))	((Chamaedorea_seifrizii	Pseudophoenix_vinifera)	(Leopoldinia_pulchra	((Sabal_domingensis	Serenoa_repens)	Phoenix_dactylifera)))))	(((Iriartea_deltoidea	Dictyosperma_album)	((Burretiokentia_grandiflora	((Heterospathe_cagayanensis	Veitchia_spiralis)	Hydriastele_microspadix))	Kentiopsis_piersoniorum))	(Prestoea_acuminata	(Oenocarpus_minor	Oenocarpus_bataua))))	Pelagodoxa_henryana)	Kingia_australis);
(((((((((Roystonea_regia	((((Attalea_speciosa	((Elaeis_guineensis	Elaeis_oleifera)	Bactris_major))	(((Calamus_caryotoides	Reinhardtia_paiewonskiana)	Reinhardtia_latisecta)	((Reinhardtia_gracilis	Dypsis_decaryi)	Reinhardtia_simplex)))	((Orania_palindan	Podococcus_barteri)	Sclerosperma_profizianum))	Iriartea_deltoidea))	(Dictyosperma_album	((((Veitchia_spiralis	Burretiokentia_grandiflora)	Kentiopsis_piersoniorum)	Hydriastele_microspadix)	Heterospathe_cagayanensis)))	((Chamaedorea_seifrizii	Pseudophoenix_vinifera)	((Sabal_domingensis	Serenoa_repens)	Phoenix_dactylifera)))	Geonoma_undata)	Manicaria_saccifera)	(Prestoea_acuminata	(Oenocarpus_minor	Oenocarpus_bataua)))	Leopoldinia_pulchra)	Pelagodoxa_henryana)	Kingia_australis);
((((Geonoma_undata	(Prestoea_acuminata	(Oenocarpus_minor	Oenocarpus_bataua)))	(Manicaria_saccifera	(((Dictyosperma_album	((((Veitchia_spiralis	Burretiokentia_grandiflora)	Kentiopsis_piersoniorum)	Hydriastele_microspadix)	Heterospathe_cagayanensis))	((Roystonea_regia	((((Attalea_speciosa	((Elaeis_guineensis	Elaeis_oleifera)	Bactris_major))	((Reinhardtia_paiewonskiana	Reinhardtia_latisecta)	((Reinhardtia_gracilis	Dypsis_decaryi)	Reinhardtia_simplex)))	((Sclerosperma_profizianum	Podococcus_barteri)	Orania_palindan))	Iriartea_deltoidea))	((Chamaedorea_seifrizii	(Calamus_caryotoides	Pseudophoenix_vinifera))	((Sabal_domingensis	Serenoa_repens)	Phoenix_dactylifera))))	Leopoldinia_pulchra)))	Pelagodoxa_henryana)	Kingia_australis);
(((((Geonoma_undata	(Manicaria_saccifera	((Leopoldinia_pulchra	(Dictyosperma_album	((Hydriastele_microspadix	(Heterospathe_cagayanensis	(Burretiokentia_grandiflora	Kentiopsis_piersoniorum)))	Veitchia_spiralis)))	(((Sclerosperma_profizianum	Podococcus_barteri)	Orania_palindan)	(Roystonea_regia	((Attalea_speciosa	((Elaeis_guineensis	Elaeis_oleifera)	Bactris_major))	((Calamus_caryotoides	(Reinhardtia_paiewonskiana	Reinhardtia_latisecta))	((Reinhardtia_gracilis	Dypsis_decaryi)	Reinhardtia_simplex))))))))	(((Pseudophoenix_vinifera	Iriartea_deltoidea)	Chamaedorea_seifrizii)	((Sabal_domingensis	Serenoa_repens)	Phoenix_dactylifera)))	(Prestoea_acuminata	(Oenocarpus_minor	Oenocarpus_bataua)))	Pelagodoxa_henryana)	Kingia_australis);
(((((Roystonea_regia	(Iriartea_deltoidea	(Dictyosperma_album	((Hydriastele_microspadix	(Kentiopsis_piersoniorum	(Burretiokentia_grandiflora	Veitchia_spiralis)))	Heterospathe_cagayanensis))))	((Leopoldinia_pulchra	((Sabal_domingensis	Serenoa_repens)	Phoenix_dactylifera))	(((Prestoea_acuminata	(Oenocarpus_minor	Oenocarpus_bataua))	((Pseudophoenix_vinifera	Chamaedorea_seifrizii)	(Calamus_caryotoides	((Sclerosperma_profizianum	Podococcus_barteri)	Orania_palindan))))	((Attalea_speciosa	((Elaeis_guineensis	Elaeis_oleifera)	Bactris_major))	((Reinhardtia_paiewonskiana	Reinhardtia_latisecta)	((Reinhardtia_gracilis	Dypsis_decaryi)	Reinhardtia_simplex))))))	(Manicaria_saccifera	Geonoma_undata))	Pelagodoxa_henryana)	Kingia_australis);
(((((((Chamaedorea_seifrizii	((Sabal_domingensis	Serenoa_repens)	Phoenix_dactylifera))	Manicaria_saccifera)	(Roystonea_regia	((Iriartea_deltoidea	Dictyosperma_album)	(((Hydriastele_microspadix	(Kentiopsis_piersoniorum	Burretiokentia_grandiflora))	Veitchia_spiralis)	Heterospathe_cagayanensis))))	((((Prestoea_acuminata	(Oenocarpus_minor	Oenocarpus_bataua))	(Sclerosperma_profizianum	(Podococcus_barteri	Orania_palindan)))	((Calamus_caryotoides	Pseudophoenix_vinifera)	Geonoma_undata))	Leopoldinia_pulchra))	((Attalea_speciosa	((Elaeis_guineensis	Elaeis_oleifera)	Bactris_major))	((Reinhardtia_paiewonskiana	Reinhardtia_latisecta)	((Reinhardtia_gracilis	Dypsis_decaryi)	Reinhardtia_simplex))))	Pelagodoxa_henryana)	Kingia_australis);
((Orania_palindan	((Podococcus_barteri	(Sclerosperma_profizianum	((((Prestoea_acuminata	(Oenocarpus_bataua	Oenocarpus_minor))	((Leopoldinia_pulchra	((Sabal_domingensis	Serenoa_repens)	Phoenix_dactylifera))	(Chamaedorea_seifrizii	(Iriartea_deltoidea	Pseudophoenix_vinifera))))	((Geonoma_undata	(((((Hydriastele_microspadix	((Burretiokentia_grandiflora	Kentiopsis_piersoniorum)	Veitchia_spiralis))	Heterospathe_cagayanensis)	Dictyosperma_album)	Roystonea_regia)	Pelagodoxa_henryana))	Manicaria_saccifera))	(((Bactris_major	(Elaeis_guineensis	Elaeis_oleifera))	Attalea_speciosa)	((Reinhardtia_paiewonskiana	Reinhardtia_latisecta)	(Reinhardtia_simplex	(Reinhardtia_gracilis	Dypsis_decaryi)))))))	Calamus_caryotoides))	Kingia_australis);
((Pelagodoxa_henryana	((Leopoldinia_pulchra	(Prestoea_acuminata	(Oenocarpus_bataua	Oenocarpus_minor)))	((((Serenoa_repens	(Phoenix_dactylifera	Sabal_domingensis))	((Chamaedorea_seifrizii	(Calamus_caryotoides	Pseudophoenix_vinifera))	Iriartea_deltoidea))	(((Roystonea_regia	(((Hydriastele_microspadix	(Kentiopsis_piersoniorum	(Veitchia_spiralis	Burretiokentia_grandiflora)))	Heterospathe_cagayanensis)	Dictyosperma_album))	Manicaria_saccifera)	((((Bactris_major	(Elaeis_guineensis	Elaeis_oleifera))	Attalea_speciosa)	((Reinhardtia_paiewonskiana	Reinhardtia_latisecta)	(Reinhardtia_simplex	(Reinhardtia_gracilis	Dypsis_decaryi))))	((Orania_palindan	Podococcus_barteri)	Sclerosperma_profizianum))))	Geonoma_undata)))	Kingia_australis);
((Pelagodoxa_henryana	((Prestoea_acuminata	(Oenocarpus_bataua	Oenocarpus_minor))	((((Veitchia_spiralis	(Burretiokentia_grandiflora	((Dictyosperma_album	Hydriastele_microspadix)	Heterospathe_cagayanensis)))	Kentiopsis_piersoniorum)	(Manicaria_saccifera	(Roystonea_regia	Geonoma_undata)))	((Leopoldinia_pulchra	(Phoenix_dactylifera	(Sabal_domingensis	Serenoa_repens)))	(((((Bactris_major	(Elaeis_guineensis	Elaeis_oleifera))	Attalea_speciosa)	((Reinhardtia_paiewonskiana	Reinhardtia_latisecta)	(Reinhardtia_simplex	(Reinhardtia_gracilis	Dypsis_decaryi))))	((Calamus_caryotoides	(Iriartea_deltoidea	Pseudophoenix_vinifera))	((Orania_palindan	Podococcus_barteri)	Sclerosperma_profizianum)))	Chamaedorea_seifrizii)))))	Kingia_australis);
((Pelagodoxa_henryana	(((Prestoea_acuminata	(Oenocarpus_bataua	Oenocarpus_minor))	(Iriartea_deltoidea	(Dictyosperma_album	(((Veitchia_spiralis	(Burretiokentia_grandiflora	Kentiopsis_piersoniorum))	Hydriastele_microspadix)	Heterospathe_cagayanensis))))	(((Roystonea_regia	(((Phoenix_dactylifera	(Sabal_domingensis	Serenoa_repens))	(((Bactris_major	(Elaeis_guineensis	Elaeis_oleifera))	Attalea_speciosa)	((Reinhardtia_paiewonskiana	Reinhardtia_latisecta)	(Reinhardtia_simplex	(Reinhardtia_gracilis	Dypsis_decaryi)))))	(Orania_palindan	((Podococcus_barteri	((Calamus_caryotoides	Pseudophoenix_vinifera)	Chamaedorea_seifrizii))	Sclerosperma_profizianum))))	(Manicaria_saccifera	Geonoma_undata))	Leopoldinia_pulchra)))	Kingia_australis);
((Pelagodoxa_henryana	(((Prestoea_acuminata	(Oenocarpus_bataua	Oenocarpus_minor))	(Dictyosperma_album	(((Veitchia_spiralis	(Burretiokentia_grandiflora	Kentiopsis_piersoniorum))	Hydriastele_microspadix)	Heterospathe_cagayanensis)))	(((Roystonea_regia	(((Bactris_major	(Elaeis_guineensis	Elaeis_oleifera))	Attalea_speciosa)	((Reinhardtia_paiewonskiana	Reinhardtia_latisecta)	(Reinhardtia_simplex	(Reinhardtia_gracilis	Dypsis_decaryi)))))	(Iriartea_deltoidea	(Podococcus_barteri	(Sclerosperma_profizianum	Orania_palindan))))	(Manicaria_saccifera	(((Phoenix_dactylifera	(Sabal_domingensis	Serenoa_repens))	Leopoldinia_pulchra)	(((Calamus_caryotoides	Pseudophoenix_vinifera)	Chamaedorea_seifrizii)	Geonoma_undata))))))	Kingia_australis);
((Pelagodoxa_henryana	((Prestoea_acuminata	(Oenocarpus_bataua	Oenocarpus_minor))	(((Roystonea_regia	(Leopoldinia_pulchra	(Dictyosperma_album	((Burretiokentia_grandiflora	Kentiopsis_piersoniorum)	(Hydriastele_microspadix	(Heterospathe_cagayanensis	Veitchia_spiralis))))))	(((((Bactris_major	(Elaeis_guineensis	Elaeis_oleifera))	Attalea_speciosa)	(((Calamus_caryotoides	Reinhardtia_paiewonskiana)	Reinhardtia_latisecta)	(Iriartea_deltoidea	(Reinhardtia_simplex	(Reinhardtia_gracilis	Dypsis_decaryi)))))	(((Pseudophoenix_vinifera	Chamaedorea_seifrizii)	Podococcus_barteri)	(Sclerosperma_profizianum	Orania_palindan)))	((Sabal_domingensis	Serenoa_repens)	Phoenix_dactylifera)))	(Manicaria_saccifera	Geonoma_undata))))	Kingia_australis);
((Pelagodoxa_henryana	((((Bactris_major	(Elaeis_guineensis	Elaeis_oleifera))	Attalea_speciosa)	((Reinhardtia_paiewonskiana	Reinhardtia_latisecta)	(Reinhardtia_simplex	(Reinhardtia_gracilis	Dypsis_decaryi))))	((Chamaedorea_seifrizii	((Sabal_domingensis	Serenoa_repens)	Phoenix_dactylifera))	(Manicaria_saccifera	(((Iriartea_deltoidea	Dictyosperma_album)	(Heterospathe_cagayanensis	((Veitchia_spiralis	(Burretiokentia_grandiflora	Kentiopsis_piersoniorum))	Hydriastele_microspadix)))	((((((Pseudophoenix_vinifera	Sclerosperma_profizianum)	Podococcus_barteri)	Orania_palindan)	Leopoldinia_pulchra)	((Calamus_caryotoides	Geonoma_undata)	(Prestoea_acuminata	(Oenocarpus_bataua	Oenocarpus_minor))))	Roystonea_regia))))))	Kingia_australis);
((Pelagodoxa_henryana	(((Prestoea_acuminata	(Oenocarpus_bataua	Oenocarpus_minor))	(((((Sclerosperma_profizianum	Podococcus_barteri)	Orania_palindan)	Leopoldinia_pulchra)	(((Iriartea_deltoidea	(Pseudophoenix_vinifera	Chamaedorea_seifrizii))	(Phoenix_dactylifera	(Sabal_domingensis	Serenoa_repens)))	(((Bactris_major	(Elaeis_guineensis	Elaeis_oleifera))	Attalea_speciosa)	(((Calamus_caryotoides	Reinhardtia_paiewonskiana)	Reinhardtia_latisecta)	(Reinhardtia_simplex	(Reinhardtia_gracilis	Dypsis_decaryi))))))	((Dictyosperma_album	(Heterospathe_cagayanensis	((Veitchia_spiralis	(Burretiokentia_grandiflora	Kentiopsis_piersoniorum))	Hydriastele_microspadix)))	Roystonea_regia)))	(Geonoma_undata	Manicaria_saccifera)))	Kingia_australis);
((Pelagodoxa_henryana	((((Prestoea_acuminata	(Oenocarpus_bataua	Oenocarpus_minor))	((Dictyosperma_album	(Heterospathe_cagayanensis	((Kentiopsis_piersoniorum	(Veitchia_spiralis	Burretiokentia_grandiflora))	Hydriastele_microspadix)))	Roystonea_regia))	(Manicaria_saccifera	(((Iriartea_deltoidea	((Calamus_caryotoides	Pseudophoenix_vinifera)	Chamaedorea_seifrizii))	(Phoenix_dactylifera	(Sabal_domingensis	Serenoa_repens)))	(((Sclerosperma_profizianum	(Leopoldinia_pulchra	Podococcus_barteri))	Orania_palindan)	(((Bactris_major	(Elaeis_guineensis	Elaeis_oleifera))	Attalea_speciosa)	((Reinhardtia_paiewonskiana	Reinhardtia_latisecta)	(Reinhardtia_simplex	(Reinhardtia_gracilis	Dypsis_decaryi))))))))	Geonoma_undata))	Kingia_australis);
((Pelagodoxa_henryana	(((Prestoea_acuminata	(Oenocarpus_bataua	Oenocarpus_minor))	(Dictyosperma_album	((Heterospathe_cagayanensis	(Veitchia_spiralis	Hydriastele_microspadix))	(Burretiokentia_grandiflora	Kentiopsis_piersoniorum))))	((Geonoma_undata	Manicaria_saccifera)	(Leopoldinia_pulchra	((Roystonea_regia	(((((Bactris_major	(Elaeis_guineensis	Elaeis_oleifera))	Attalea_speciosa)	((Reinhardtia_paiewonskiana	Reinhardtia_latisecta)	(Reinhardtia_simplex	(Reinhardtia_gracilis	Dypsis_decaryi))))	Iriartea_deltoidea)	(Orania_palindan	(Podococcus_barteri	Sclerosperma_profizianum))))	((Phoenix_dactylifera	(Sabal_domingensis	Serenoa_repens))	((Calamus_caryotoides	Pseudophoenix_vinifera)	Chamaedorea_seifrizii)))))))	Kingia_australis);
((Pelagodoxa_henryana	((Leopoldinia_pulchra	((Oenocarpus_minor	Oenocarpus_bataua)	Prestoea_acuminata))	((((Manicaria_saccifera	((((Pseudophoenix_vinifera	Chamaedorea_seifrizii)	(Phoenix_dactylifera	(Serenoa_repens	Sabal_domingensis)))	Iriartea_deltoidea)	((((Dypsis_decaryi	Reinhardtia_gracilis)	Reinhardtia_simplex)	(Reinhardtia_latisecta	Reinhardtia_paiewonskiana))	(Attalea_speciosa	((Elaeis_oleifera	Elaeis_guineensis)	Bactris_major)))))	(Dictyosperma_album	(((Kentiopsis_piersoniorum	(Burretiokentia_grandiflora	Veitchia_spiralis))	Hydriastele_microspadix)	Heterospathe_cagayanensis)))	(Roystonea_regia	((Calamus_caryotoides	Orania_palindan)	(Podococcus_barteri	Sclerosperma_profizianum))))	Geonoma_undata)))	Kingia_australis);
((Pelagodoxa_henryana	(((Oenocarpus_minor	Oenocarpus_bataua)	Prestoea_acuminata)	((((Manicaria_saccifera	(((Pseudophoenix_vinifera	Chamaedorea_seifrizii)	(Phoenix_dactylifera	(Serenoa_repens	Sabal_domingensis)))	((((Dypsis_decaryi	Reinhardtia_gracilis)	Reinhardtia_simplex)	(Reinhardtia_latisecta	Reinhardtia_paiewonskiana))	(Attalea_speciosa	((Elaeis_oleifera	Elaeis_guineensis)	Bactris_major)))))	(Orania_palindan	((Calamus_caryotoides	Sclerosperma_profizianum)	Podococcus_barteri)))	((Roystonea_regia	Geonoma_undata)	Iriartea_deltoidea))	(Leopoldinia_pulchra	(Dictyosperma_album	(((Kentiopsis_piersoniorum	(Burretiokentia_grandiflora	Veitchia_spiralis))	Hydriastele_microspadix)	Heterospathe_cagayanensis))))))	Kingia_australis);
((Pelagodoxa_henryana	((((Oenocarpus_minor	Oenocarpus_bataua)	Prestoea_acuminata)	(Dypsis_decaryi	(((Veitchia_spiralis	Burretiokentia_grandiflora)	Kentiopsis_piersoniorum)	((Heterospathe_cagayanensis	(Iriartea_deltoidea	Dictyosperma_album))	Hydriastele_microspadix))))	((Geonoma_undata	Manicaria_saccifera)	((((Calamus_caryotoides	Pseudophoenix_vinifera)	Chamaedorea_seifrizii)	(Leopoldinia_pulchra	(Phoenix_dactylifera	(Serenoa_repens	Sabal_domingensis))))	(Roystonea_regia	((Sclerosperma_profizianum	(Orania_palindan	Podococcus_barteri))	(((Reinhardtia_gracilis	Reinhardtia_simplex)	(Reinhardtia_latisecta	Reinhardtia_paiewonskiana))	(Attalea_speciosa	((Elaeis_oleifera	Elaeis_guineensis)	Bactris_major)))))))))	Kingia_australis);
((Pelagodoxa_henryana	((Geonoma_undata	(Manicaria_saccifera	((Leopoldinia_pulchra	(((Hydriastele_microspadix	(Veitchia_spiralis	(Burretiokentia_grandiflora	Kentiopsis_piersoniorum)))	(Heterospathe_cagayanensis	Dictyosperma_album))	Dypsis_decaryi))	(((Iriartea_deltoidea	(Pseudophoenix_vinifera	Chamaedorea_seifrizii))	(Phoenix_dactylifera	(Serenoa_repens	Sabal_domingensis)))	((Calamus_caryotoides	(Sclerosperma_profizianum	(Orania_palindan	Podococcus_barteri)))	((((Reinhardtia_gracilis	Reinhardtia_simplex)	(Reinhardtia_latisecta	Reinhardtia_paiewonskiana))	(Attalea_speciosa	((Elaeis_oleifera	Elaeis_guineensis)	Bactris_major)))	Roystonea_regia))))))	((Oenocarpus_minor	Oenocarpus_bataua)	Prestoea_acuminata)))	Kingia_australis);
((Pelagodoxa_henryana	((Roystonea_regia	((((Veitchia_spiralis	(Burretiokentia_grandiflora	Kentiopsis_piersoniorum))	Hydriastele_microspadix)	Heterospathe_cagayanensis)	(Iriartea_deltoidea	Dictyosperma_album)))	((Manicaria_saccifera	((Phoenix_dactylifera	(Serenoa_repens	Sabal_domingensis))	((((Dypsis_decaryi	Reinhardtia_gracilis)	Reinhardtia_simplex)	(Reinhardtia_latisecta	Reinhardtia_paiewonskiana))	(Attalea_speciosa	((Elaeis_oleifera	Elaeis_guineensis)	Bactris_major)))))	(Leopoldinia_pulchra	((((Oenocarpus_minor	Oenocarpus_bataua)	Prestoea_acuminata)	(((Calamus_caryotoides	Pseudophoenix_vinifera)	Chamaedorea_seifrizii)	(Orania_palindan	(Podococcus_barteri	Sclerosperma_profizianum))))	Geonoma_undata)))))	Kingia_australis);
((Pelagodoxa_henryana	(((Roystonea_regia	(((Oenocarpus_minor	Oenocarpus_bataua)	Prestoea_acuminata)	((Sclerosperma_profizianum	(((Veitchia_spiralis	(Burretiokentia_grandiflora	Kentiopsis_piersoniorum))	(Iriartea_deltoidea	Hydriastele_microspadix))	Heterospathe_cagayanensis))	Dictyosperma_album)))	((((Phoenix_dactylifera	(Serenoa_repens	Sabal_domingensis))	((((Dypsis_decaryi	Reinhardtia_gracilis)	Reinhardtia_simplex)	(Reinhardtia_latisecta	Reinhardtia_paiewonskiana))	(Attalea_speciosa	((Elaeis_oleifera	Elaeis_guineensis)	Bactris_major))))	((Orania_palindan	Calamus_caryotoides)	(Podococcus_barteri	(Pseudophoenix_vinifera	Chamaedorea_seifrizii))))	(Manicaria_saccifera	Leopoldinia_pulchra)))	Geonoma_undata))	Kingia_australis);
((Pelagodoxa_henryana	((((Roystonea_regia	(((Oenocarpus_minor	Oenocarpus_bataua)	Prestoea_acuminata)	((((Kentiopsis_piersoniorum	(Veitchia_spiralis	Burretiokentia_grandiflora))	Heterospathe_cagayanensis)	Hydriastele_microspadix)	Dictyosperma_album)))	((((Calamus_caryotoides	Pseudophoenix_vinifera)	(Sclerosperma_profizianum	(Orania_palindan	Podococcus_barteri)))	(((Sabal_domingensis	(Phoenix_dactylifera	(Chamaedorea_seifrizii	Serenoa_repens)))	((((Dypsis_decaryi	Reinhardtia_gracilis)	Reinhardtia_simplex)	(Reinhardtia_latisecta	Reinhardtia_paiewonskiana))	(Attalea_speciosa	((Elaeis_oleifera	Elaeis_guineensis)	Bactris_major))))	Leopoldinia_pulchra))	Manicaria_saccifera))	Geonoma_undata)	Iriartea_deltoidea))	Kingia_australis);
((Pelagodoxa_henryana	((((Sabal_domingensis	(Phoenix_dactylifera	Serenoa_repens))	(((((Dypsis_decaryi	Reinhardtia_gracilis)	Reinhardtia_simplex)	(Reinhardtia_latisecta	Reinhardtia_paiewonskiana))	(Attalea_speciosa	((Elaeis_oleifera	Elaeis_guineensis)	Bactris_major)))	(Iriartea_deltoidea	((Orania_palindan	((Chamaedorea_seifrizii	(Calamus_caryotoides	Pseudophoenix_vinifera))	Podococcus_barteri))	Sclerosperma_profizianum))))	((Roystonea_regia	(Geonoma_undata	Manicaria_saccifera))	(Leopoldinia_pulchra	(Dictyosperma_album	(Heterospathe_cagayanensis	(((Veitchia_spiralis	Burretiokentia_grandiflora)	Kentiopsis_piersoniorum)	Hydriastele_microspadix))))))	((Oenocarpus_minor	Oenocarpus_bataua)	Prestoea_acuminata)))	Kingia_australis);
((Pelagodoxa_henryana	(Geonoma_undata	(((Manicaria_saccifera	((Leopoldinia_pulchra	(Phoenix_dactylifera	(Serenoa_repens	Sabal_domingensis)))	((((((Dypsis_decaryi	Reinhardtia_gracilis)	Reinhardtia_simplex)	(Reinhardtia_latisecta	Reinhardtia_paiewonskiana))	(Attalea_speciosa	((Elaeis_oleifera	Elaeis_guineensis)	Bactris_major)))	((Podococcus_barteri	Sclerosperma_profizianum)	Orania_palindan))	(Chamaedorea_seifrizii	(Calamus_caryotoides	(Iriartea_deltoidea	Pseudophoenix_vinifera))))))	((Oenocarpus_minor	Oenocarpus_bataua)	Prestoea_acuminata))	(Roystonea_regia	(Dictyosperma_album	(Heterospathe_cagayanensis	(((Veitchia_spiralis	Burretiokentia_grandiflora)	Kentiopsis_piersoniorum)	Hydriastele_microspadix)))))))	Kingia_australis);
((Pelagodoxa_henryana	(Geonoma_undata	((((((Orania_palindan	((Chamaedorea_seifrizii	(Calamus_caryotoides	Pseudophoenix_vinifera))	Podococcus_barteri))	Sclerosperma_profizianum)	(((Sabal_domingensis	Serenoa_repens)	Phoenix_dactylifera)	((((Dypsis_decaryi	Reinhardtia_gracilis)	Reinhardtia_simplex)	(Reinhardtia_latisecta	Reinhardtia_paiewonskiana))	(Attalea_speciosa	((Elaeis_oleifera	Elaeis_guineensis)	Bactris_major)))))	Roystonea_regia)	((Leopoldinia_pulchra	((Oenocarpus_minor	Oenocarpus_bataua)	Prestoea_acuminata))	((Iriartea_deltoidea	Dictyosperma_album)	(Heterospathe_cagayanensis	((Veitchia_spiralis	(Burretiokentia_grandiflora	Kentiopsis_piersoniorum))	Hydriastele_microspadix)))))	Manicaria_saccifera)))	Kingia_australis);
((Pelagodoxa_henryana	((Geonoma_undata	(Prestoea_acuminata	(Oenocarpus_bataua	Oenocarpus_minor)))	(Manicaria_saccifera	(((Leopoldinia_pulchra	((Burretiokentia_grandiflora	Dictyosperma_album)	(Heterospathe_cagayanensis	((Hydriastele_microspadix	Kentiopsis_piersoniorum)	Veitchia_spiralis))))	Iriartea_deltoidea)	(((((Pseudophoenix_vinifera	Orania_palindan)	Sclerosperma_profizianum)	Podococcus_barteri)	Chamaedorea_seifrizii)	(Roystonea_regia	((Phoenix_dactylifera	(Serenoa_repens	Sabal_domingensis))	(((Calamus_caryotoides	(Reinhardtia_latisecta	Reinhardtia_paiewonskiana))	(Reinhardtia_simplex	(Reinhardtia_gracilis	Dypsis_decaryi)))	(((Elaeis_guineensis	Elaeis_oleifera)	Bactris_major)	Attalea_speciosa)))))))))	Kingia_australis);
((Pelagodoxa_henryana	(((Roystonea_regia	((Leopoldinia_pulchra	((Phoenix_dactylifera	Sabal_domingensis)	Serenoa_repens))	((((Reinhardtia_latisecta	Reinhardtia_paiewonskiana)	(Reinhardtia_simplex	(Reinhardtia_gracilis	Dypsis_decaryi)))	(((Elaeis_guineensis	Elaeis_oleifera)	Bactris_major)	Attalea_speciosa))	(((Podococcus_barteri	(Chamaedorea_seifrizii	(Calamus_caryotoides	Pseudophoenix_vinifera)))	Orania_palindan)	Sclerosperma_profizianum))))	(Iriartea_deltoidea	(Dictyosperma_album	(((Heterospathe_cagayanensis	(Burretiokentia_grandiflora	Veitchia_spiralis))	Hydriastele_microspadix)	Kentiopsis_piersoniorum))))	(Manicaria_saccifera	(Geonoma_undata	(Prestoea_acuminata	(Oenocarpus_bataua	Oenocarpus_minor))))))	Kingia_australis);
((Dictyosperma_album	((((Heterospathe_cagayanensis	(Hydriastele_microspadix	Kentiopsis_piersoniorum))	Burretiokentia_grandiflora)	Veitchia_spiralis)	(Pelagodoxa_henryana	((Prestoea_acuminata	(Oenocarpus_bataua	Oenocarpus_minor))	(((Leopoldinia_pulchra	(Iriartea_deltoidea	((Chamaedorea_seifrizii	(Calamus_caryotoides	Pseudophoenix_vinifera))	((Sabal_domingensis	Phoenix_dactylifera)	Serenoa_repens))))	((Roystonea_regia	(((Reinhardtia_latisecta	Reinhardtia_paiewonskiana)	(Reinhardtia_simplex	(Reinhardtia_gracilis	Dypsis_decaryi)))	(((Elaeis_guineensis	Elaeis_oleifera)	Bactris_major)	Attalea_speciosa)))	((Podococcus_barteri	Orania_palindan)	Sclerosperma_profizianum)))	(Geonoma_undata	Manicaria_saccifera))))))	Kingia_australis);
((Pelagodoxa_henryana	((Leopoldinia_pulchra	(Prestoea_acuminata	(Oenocarpus_bataua	Oenocarpus_minor)))	(((((((Reinhardtia_latisecta	Reinhardtia_paiewonskiana)	(Reinhardtia_simplex	(Reinhardtia_gracilis	Dypsis_decaryi)))	(((Elaeis_guineensis	Elaeis_oleifera)	Bactris_major)	Attalea_speciosa))	(Orania_palindan	(Sclerosperma_profizianum	Podococcus_barteri)))	(Chamaedorea_seifrizii	Pseudophoenix_vinifera))	(((Calamus_caryotoides	Geonoma_undata)	Manicaria_saccifera)	((Sabal_domingensis	Phoenix_dactylifera)	Serenoa_repens)))	(Roystonea_regia	(Iriartea_deltoidea	(Dictyosperma_album	((((Hydriastele_microspadix	Heterospathe_cagayanensis)	Veitchia_spiralis)	Burretiokentia_grandiflora)	Kentiopsis_piersoniorum)))))))	Kingia_australis);
((Dictyosperma_album	(((Veitchia_spiralis	(Kentiopsis_piersoniorum	(Burretiokentia_grandiflora	Hydriastele_microspadix)))	Heterospathe_cagayanensis)	((((Manicaria_saccifera	Geonoma_undata)	(Pelagodoxa_henryana	(Leopoldinia_pulchra	(Prestoea_acuminata	(Oenocarpus_bataua	Oenocarpus_minor)))))	((((Chamaedorea_seifrizii	(Calamus_caryotoides	Pseudophoenix_vinifera))	(Orania_palindan	(Sclerosperma_profizianum	Podococcus_barteri)))	(((Sabal_domingensis	Phoenix_dactylifera)	Serenoa_repens)	(((Reinhardtia_latisecta	Reinhardtia_paiewonskiana)	(Reinhardtia_simplex	(Reinhardtia_gracilis	Dypsis_decaryi)))	(((Elaeis_guineensis	Elaeis_oleifera)	Bactris_major)	Attalea_speciosa))))	Roystonea_regia))	Iriartea_deltoidea)))	Kingia_australis);
((Pelagodoxa_henryana	((Leopoldinia_pulchra	(Prestoea_acuminata	(Oenocarpus_bataua	Oenocarpus_minor)))	((((Chamaedorea_seifrizii	Pseudophoenix_vinifera)	((Sabal_domingensis	Phoenix_dactylifera)	Serenoa_repens))	((((Reinhardtia_latisecta	Reinhardtia_paiewonskiana)	(Reinhardtia_simplex	(Reinhardtia_gracilis	Dypsis_decaryi)))	(((Elaeis_guineensis	Elaeis_oleifera)	Bactris_major)	Attalea_speciosa))	(Iriartea_deltoidea	(Sclerosperma_profizianum	((Podococcus_barteri	Orania_palindan)	Calamus_caryotoides)))))	(((Veitchia_spiralis	(((Heterospathe_cagayanensis	Hydriastele_microspadix)	Dictyosperma_album)	(Burretiokentia_grandiflora	Kentiopsis_piersoniorum)))	Roystonea_regia)	(Manicaria_saccifera	Geonoma_undata)))))	Kingia_australis);
((Pelagodoxa_henryana	((Prestoea_acuminata	(Oenocarpus_bataua	Oenocarpus_minor))	(((((Calamus_caryotoides	Heterospathe_cagayanensis)	(Hydriastele_microspadix	(Veitchia_spiralis	(Burretiokentia_grandiflora	Kentiopsis_piersoniorum))))	Dictyosperma_album)	(Roystonea_regia	(Manicaria_saccifera	Geonoma_undata)))	(((((Sabal_domingensis	Phoenix_dactylifera)	Serenoa_repens)	((Chamaedorea_seifrizii	Pseudophoenix_vinifera)	Iriartea_deltoidea))	(((Reinhardtia_latisecta	Reinhardtia_paiewonskiana)	(Reinhardtia_simplex	(Reinhardtia_gracilis	Dypsis_decaryi)))	(((Elaeis_guineensis	Elaeis_oleifera)	Bactris_major)	Attalea_speciosa)))	(Leopoldinia_pulchra	(Sclerosperma_profizianum	(Podococcus_barteri	Orania_palindan)))))))	Kingia_australis);
((Pelagodoxa_henryana	(((Chamaedorea_seifrizii	Pseudophoenix_vinifera)	((Calamus_caryotoides	Geonoma_undata)	(Prestoea_acuminata	(Oenocarpus_bataua	Oenocarpus_minor))))	((((Roystonea_regia	(((Phoenix_dactylifera	(Serenoa_repens	Sabal_domingensis))	(((Reinhardtia_latisecta	Reinhardtia_paiewonskiana)	(Reinhardtia_simplex	(Reinhardtia_gracilis	Dypsis_decaryi)))	(((Elaeis_guineensis	Elaeis_oleifera)	Bactris_major)	Attalea_speciosa)))	(Sclerosperma_profizianum	(Podococcus_barteri	Orania_palindan))))	(Iriartea_deltoidea	(Dictyosperma_album	(Heterospathe_cagayanensis	(((Kentiopsis_piersoniorum	Burretiokentia_grandiflora)	Hydriastele_microspadix)	Veitchia_spiralis)))))	Manicaria_saccifera)	Leopoldinia_pulchra)))	Kingia_australis);
((Dictyosperma_album	((Heterospathe_cagayanensis	(Burretiokentia_grandiflora	((Hydriastele_microspadix	Kentiopsis_piersoniorum)	Veitchia_spiralis)))	((Roystonea_regia	((((Reinhardtia_latisecta	Reinhardtia_paiewonskiana)	(Reinhardtia_simplex	(Reinhardtia_gracilis	Dypsis_decaryi)))	(((Elaeis_guineensis	Elaeis_oleifera)	Bactris_major)	Attalea_speciosa))	(Phoenix_dactylifera	(Serenoa_repens	Sabal_domingensis))))	((Leopoldinia_pulchra	((Sclerosperma_profizianum	(Iriartea_deltoidea	Orania_palindan))	((Calamus_caryotoides	Pseudophoenix_vinifera)	(Podococcus_barteri	Chamaedorea_seifrizii))))	((Pelagodoxa_henryana	(Prestoea_acuminata	(Oenocarpus_bataua	Oenocarpus_minor)))	(Geonoma_undata	Manicaria_saccifera))))))	Kingia_australis);
((Pelagodoxa_henryana	((Prestoea_acuminata	(Oenocarpus_bataua	Oenocarpus_minor))	(((Roystonea_regia	((Iriartea_deltoidea	Dictyosperma_album)	(Heterospathe_cagayanensis	(((Burretiokentia_grandiflora	Hydriastele_microspadix)	Kentiopsis_piersoniorum)	Veitchia_spiralis))))	(((Sclerosperma_profizianum	(Podococcus_barteri	Orania_palindan))	(((((Elaeis_guineensis	Elaeis_oleifera)	(Calamus_caryotoides	Bactris_major))	Attalea_speciosa)	((Reinhardtia_latisecta	Reinhardtia_paiewonskiana)	(Reinhardtia_simplex	(Reinhardtia_gracilis	Dypsis_decaryi))))	((Phoenix_dactylifera	(Serenoa_repens	Sabal_domingensis))	(Pseudophoenix_vinifera	Chamaedorea_seifrizii))))	(Manicaria_saccifera	Geonoma_undata)))	Leopoldinia_pulchra)))	Kingia_australis);
((Pelagodoxa_henryana	((Prestoea_acuminata	(Oenocarpus_minor	Oenocarpus_bataua))	(((Roystonea_regia	((Iriartea_deltoidea	Leopoldinia_pulchra)	(Dictyosperma_album	(Heterospathe_cagayanensis	(Kentiopsis_piersoniorum	(Veitchia_spiralis	Hydriastele_microspadix))))))	(((Podococcus_barteri	(Sclerosperma_profizianum	Orania_palindan))	(((Reinhardtia_paiewonskiana	Reinhardtia_latisecta)	((Reinhardtia_gracilis	Dypsis_decaryi)	Reinhardtia_simplex))	(Attalea_speciosa	(Bactris_major	(Elaeis_oleifera	Elaeis_guineensis)))))	(Burretiokentia_grandiflora	((Phoenix_dactylifera	(Sabal_domingensis	Serenoa_repens))	(Chamaedorea_seifrizii	Pseudophoenix_vinifera)))))	(Manicaria_saccifera	(Calamus_caryotoides	Geonoma_undata)))))	Kingia_australis);
((Pelagodoxa_henryana	((Prestoea_acuminata	(Oenocarpus_minor	Oenocarpus_bataua))	(((Dictyosperma_album	((Burretiokentia_grandiflora	Kentiopsis_piersoniorum)	((Heterospathe_cagayanensis	Veitchia_spiralis)	Hydriastele_microspadix)))	Leopoldinia_pulchra)	(((Orania_palindan	(Podococcus_barteri	Sclerosperma_profizianum))	((((((Calamus_caryotoides	Reinhardtia_paiewonskiana)	Reinhardtia_latisecta)	((Reinhardtia_gracilis	Dypsis_decaryi)	Reinhardtia_simplex))	(Attalea_speciosa	(Bactris_major	(Elaeis_oleifera	Elaeis_guineensis))))	(Phoenix_dactylifera	(Sabal_domingensis	Serenoa_repens)))	((Pseudophoenix_vinifera	Iriartea_deltoidea)	Chamaedorea_seifrizii)))	(Roystonea_regia	(Manicaria_saccifera	Geonoma_undata))))))	Kingia_australis);
((Pelagodoxa_henryana	(((Roystonea_regia	(Dictyosperma_album	(Leopoldinia_pulchra	((Hydriastele_microspadix	(Kentiopsis_piersoniorum	(Iriartea_deltoidea	(Burretiokentia_grandiflora	Veitchia_spiralis))))	Heterospathe_cagayanensis))))	(Manicaria_saccifera	(((Prestoea_acuminata	(Oenocarpus_minor	Oenocarpus_bataua))	(((Pseudophoenix_vinifera	Chamaedorea_seifrizii)	Podococcus_barteri)	(Sclerosperma_profizianum	(Calamus_caryotoides	Orania_palindan))))	((((Reinhardtia_paiewonskiana	Reinhardtia_latisecta)	((Reinhardtia_gracilis	Dypsis_decaryi)	Reinhardtia_simplex))	(Attalea_speciosa	(Bactris_major	(Elaeis_oleifera	Elaeis_guineensis))))	(Phoenix_dactylifera	(Sabal_domingensis	Serenoa_repens))))))	Geonoma_undata))	Kingia_australis);
((Pelagodoxa_henryana	(((((Podococcus_barteri	(Sclerosperma_profizianum	Orania_palindan))	(((Calamus_caryotoides	Pseudophoenix_vinifera)	Chamaedorea_seifrizii)	((Phoenix_dactylifera	(Sabal_domingensis	Serenoa_repens))	(((Reinhardtia_paiewonskiana	Reinhardtia_latisecta)	((Reinhardtia_gracilis	Dypsis_decaryi)	Reinhardtia_simplex))	(Attalea_speciosa	(Bactris_major	(Elaeis_oleifera	Elaeis_guineensis)))))))	Manicaria_saccifera)	((Roystonea_regia	(Iriartea_deltoidea	((Heterospathe_cagayanensis	Dictyosperma_album)	(Hydriastele_microspadix	(Kentiopsis_piersoniorum	(Burretiokentia_grandiflora	Veitchia_spiralis))))))	Geonoma_undata))	(Leopoldinia_pulchra	(Prestoea_acuminata	(Oenocarpus_minor	Oenocarpus_bataua)))))	Kingia_australis);
((Pelagodoxa_henryana	((((Sclerosperma_profizianum	(Calamus_caryotoides	(Orania_palindan	Podococcus_barteri)))	((Chamaedorea_seifrizii	(Serenoa_repens	(Phoenix_dactylifera	Sabal_domingensis)))	(((Reinhardtia_paiewonskiana	Reinhardtia_latisecta)	((Reinhardtia_gracilis	Dypsis_decaryi)	Reinhardtia_simplex))	(Attalea_speciosa	(Bactris_major	(Elaeis_oleifera	Elaeis_guineensis))))))	(((Roystonea_regia	(Iriartea_deltoidea	(Dictyosperma_album	((Kentiopsis_piersoniorum	Burretiokentia_grandiflora)	(Heterospathe_cagayanensis	(Hydriastele_microspadix	Veitchia_spiralis))))))	(Pseudophoenix_vinifera	Geonoma_undata))	Manicaria_saccifera))	(Leopoldinia_pulchra	(Prestoea_acuminata	(Oenocarpus_minor	Oenocarpus_bataua)))))	Kingia_australis);
((Pelagodoxa_henryana	((((Roystonea_regia	((Dictyosperma_album	Iriartea_deltoidea)	(((Calamus_caryotoides	Hydriastele_microspadix)	((Burretiokentia_grandiflora	Veitchia_spiralis)	Kentiopsis_piersoniorum))	Heterospathe_cagayanensis)))	((((Orania_palindan	Podococcus_barteri)	Sclerosperma_profizianum)	((Phoenix_dactylifera	(Sabal_domingensis	Serenoa_repens))	(((Reinhardtia_paiewonskiana	Reinhardtia_latisecta)	((Reinhardtia_gracilis	Dypsis_decaryi)	Reinhardtia_simplex))	(Attalea_speciosa	(Bactris_major	(Elaeis_oleifera	Elaeis_guineensis))))))	((Geonoma_undata	(Chamaedorea_seifrizii	Pseudophoenix_vinifera))	Manicaria_saccifera)))	Leopoldinia_pulchra)	(Prestoea_acuminata	(Oenocarpus_minor	Oenocarpus_bataua))))	Kingia_australis);
((Pelagodoxa_henryana	((((Roystonea_regia	((Dictyosperma_album	(((Calamus_caryotoides	Hydriastele_microspadix)	((Burretiokentia_grandiflora	Kentiopsis_piersoniorum)	Veitchia_spiralis))	Heterospathe_cagayanensis))	Iriartea_deltoidea))	((Manicaria_saccifera	(((Orania_palindan	Sclerosperma_profizianum)	(Pseudophoenix_vinifera	(Chamaedorea_seifrizii	Podococcus_barteri)))	((Serenoa_repens	(Phoenix_dactylifera	Sabal_domingensis))	(((Reinhardtia_paiewonskiana	Reinhardtia_latisecta)	((Reinhardtia_gracilis	Dypsis_decaryi)	Reinhardtia_simplex))	(Attalea_speciosa	(Bactris_major	(Elaeis_oleifera	Elaeis_guineensis)))))))	Geonoma_undata))	Leopoldinia_pulchra)	(Prestoea_acuminata	(Oenocarpus_minor	Oenocarpus_bataua))))	Kingia_australis);
((Pelagodoxa_henryana	((Leopoldinia_pulchra	((((((Calamus_caryotoides	Orania_palindan)	(Sclerosperma_profizianum	Podococcus_barteri))	(((Reinhardtia_paiewonskiana	Reinhardtia_latisecta)	((Reinhardtia_gracilis	Dypsis_decaryi)	Reinhardtia_simplex))	(Attalea_speciosa	(Bactris_major	(Elaeis_oleifera	Elaeis_guineensis)))))	((Iriartea_deltoidea	Pseudophoenix_vinifera)	Chamaedorea_seifrizii))	((Geonoma_undata	Manicaria_saccifera)	(Roystonea_regia	(Dictyosperma_album	(Kentiopsis_piersoniorum	((Heterospathe_cagayanensis	(Burretiokentia_grandiflora	Veitchia_spiralis))	Hydriastele_microspadix))))))	(Serenoa_repens	(Phoenix_dactylifera	Sabal_domingensis))))	(Prestoea_acuminata	(Oenocarpus_minor	Oenocarpus_bataua))))	Kingia_australis);
((Pelagodoxa_henryana	(Geonoma_undata	((Roystonea_regia	(Manicaria_saccifera	((Prestoea_acuminata	(Oenocarpus_minor	Oenocarpus_bataua))	(((((Reinhardtia_paiewonskiana	Reinhardtia_latisecta)	((Reinhardtia_gracilis	Dypsis_decaryi)	Reinhardtia_simplex))	(Attalea_speciosa	((Calamus_caryotoides	Bactris_major)	(Elaeis_oleifera	Elaeis_guineensis))))	(Phoenix_dactylifera	(Sabal_domingensis	Serenoa_repens)))	((Orania_palindan	Sclerosperma_profizianum)	((Pseudophoenix_vinifera	Chamaedorea_seifrizii)	Podococcus_barteri))))))	(Leopoldinia_pulchra	(((Iriartea_deltoidea	Dictyosperma_album)	(Heterospathe_cagayanensis	(Hydriastele_microspadix	(Burretiokentia_grandiflora	Kentiopsis_piersoniorum))))	Veitchia_spiralis)))))	Kingia_australis);
((Pelagodoxa_henryana	(((Iriartea_deltoidea	Leopoldinia_pulchra)	(Dictyosperma_album	((Hydriastele_microspadix	(Veitchia_spiralis	(Burretiokentia_grandiflora	Kentiopsis_piersoniorum)))	Heterospathe_cagayanensis)))	(((((Podococcus_barteri	Orania_palindan)	Sclerosperma_profizianum)	(Pseudophoenix_vinifera	Chamaedorea_seifrizii))	((Geonoma_undata	Calamus_caryotoides)	(Prestoea_acuminata	(Oenocarpus_minor	Oenocarpus_bataua))))	(Manicaria_saccifera	(Roystonea_regia	((((Reinhardtia_paiewonskiana	Reinhardtia_latisecta)	((Reinhardtia_gracilis	Dypsis_decaryi)	Reinhardtia_simplex))	(Attalea_speciosa	(Bactris_major	(Elaeis_oleifera	Elaeis_guineensis))))	(Phoenix_dactylifera	(Sabal_domingensis	Serenoa_repens))))))))	Kingia_australis);
