# Supplementary material for: Data supporting the nuclear phylogenomics of the palm subfamily Arecoideae (Arecaceae)
Source: Data Brief. 2016 Mar 2;7:532–6. doi: 10.1016/j.dib.2016.02.063 (PMC4796708; doi:10.1016/j.dib.2016.02.063)
Supplement: Supplementary file 5 — Supplementary material [file mmc5.zip › RAxML_bootstrap.Elaeis_637.raxml.tre]

(((((((((Calamus_caryotoides	Reinhardtia_simplex)	(Reinhardtia_latisecta	Reinhardtia_paiewonskiana))	(((Leopoldinia_pulchra	Podococcus_barteri)	Sclerosperma_profizianum)	(Orania_palindan	Pseudophoenix_vinifera)))	(((Manicaria_saccifera	(((Pelagodoxa_henryana	Dictyosperma_album)	(Hydriastele_microspadix	Kentiopsis_piersoniorum))	Heterospathe_cagayanensis))	(((Geonoma_undata	(Prestoea_acuminata	(Oenocarpus_minor	Oenocarpus_bataua)))	Iriartea_deltoidea)	Burretiokentia_grandiflora))	(((Elaeis_guineensis	Elaeis_oleifera)	Bactris_major)	(Roystonea_regia	Attalea_speciosa))))	Chamaedorea_seifrizii)	((Serenoa_repens	Sabal_domingensis)	Phoenix_dactylifera))	Nypa_fruticans)	Veitchia_spiralis)	Kingia_australis);
(((((Reinhardtia_simplex	(Reinhardtia_latisecta	Reinhardtia_paiewonskiana))	Chamaedorea_seifrizii)	(((Serenoa_repens	Sabal_domingensis)	(Iriartea_deltoidea	Phoenix_dactylifera))	(((Sclerosperma_profizianum	Pseudophoenix_vinifera)	(Podococcus_barteri	Orania_palindan))	(((((Pelagodoxa_henryana	Manicaria_saccifera)	(Geonoma_undata	((Dictyosperma_album	(Hydriastele_microspadix	Kentiopsis_piersoniorum))	(Leopoldinia_pulchra	Heterospathe_cagayanensis))))	Burretiokentia_grandiflora)	(Prestoea_acuminata	(Oenocarpus_minor	Oenocarpus_bataua)))	(((Elaeis_guineensis	Elaeis_oleifera)	Bactris_major)	(Roystonea_regia	Attalea_speciosa))))))	((Calamus_caryotoides	Nypa_fruticans)	Veitchia_spiralis))	Kingia_australis);
((Phoenix_dactylifera	((((((((Pseudophoenix_vinifera	Orania_palindan)	(Sclerosperma_profizianum	Podococcus_barteri))	(Iriartea_deltoidea	Reinhardtia_simplex))	(Reinhardtia_latisecta	Reinhardtia_paiewonskiana))	((((Manicaria_saccifera	(((Heterospathe_cagayanensis	Prestoea_acuminata)	(Oenocarpus_minor	Oenocarpus_bataua))	(Dictyosperma_album	((Kentiopsis_piersoniorum	Hydriastele_microspadix)	Burretiokentia_grandiflora))))	Pelagodoxa_henryana)	Geonoma_undata)	(((Elaeis_guineensis	Elaeis_oleifera)	Bactris_major)	(Roystonea_regia	Attalea_speciosa))))	Chamaedorea_seifrizii)	((Calamus_caryotoides	Nypa_fruticans)	Veitchia_spiralis))	((Leopoldinia_pulchra	Serenoa_repens)	Sabal_domingensis)))	Kingia_australis);
((Veitchia_spiralis	(((((Leopoldinia_pulchra	Sabal_domingensis)	(Iriartea_deltoidea	Phoenix_dactylifera))	Serenoa_repens)	(((((Pseudophoenix_vinifera	Orania_palindan)	(Sclerosperma_profizianum	Podococcus_barteri))	(Reinhardtia_simplex	(Reinhardtia_latisecta	Reinhardtia_paiewonskiana)))	((((Pelagodoxa_henryana	((Kentiopsis_piersoniorum	Hydriastele_microspadix)	(Burretiokentia_grandiflora	(Heterospathe_cagayanensis	Dictyosperma_album))))	Manicaria_saccifera)	(Geonoma_undata	(Prestoea_acuminata	(Oenocarpus_minor	Oenocarpus_bataua))))	(((Elaeis_guineensis	Elaeis_oleifera)	Bactris_major)	(Roystonea_regia	Attalea_speciosa))))	Chamaedorea_seifrizii))	(Calamus_caryotoides	Nypa_fruticans)))	Kingia_australis);
((Veitchia_spiralis	((((((Serenoa_repens	Sabal_domingensis)	Phoenix_dactylifera)	((Reinhardtia_simplex	(Reinhardtia_latisecta	Reinhardtia_paiewonskiana))	((Chamaedorea_seifrizii	Roystonea_regia)	((Geonoma_undata	((((Kentiopsis_piersoniorum	Hydriastele_microspadix)	(Heterospathe_cagayanensis	Dictyosperma_album))	(Manicaria_saccifera	((Prestoea_acuminata	(Oenocarpus_minor	Oenocarpus_bataua))	Pelagodoxa_henryana)))	Burretiokentia_grandiflora))	(((Elaeis_guineensis	Elaeis_oleifera)	Bactris_major)	Attalea_speciosa)))))	Iriartea_deltoidea)	(((Podococcus_barteri	Orania_palindan)	Pseudophoenix_vinifera)	Sclerosperma_profizianum))	(Calamus_caryotoides	(Leopoldinia_pulchra	Nypa_fruticans))))	Kingia_australis);
((Veitchia_spiralis	((Nypa_fruticans	(((((Reinhardtia_simplex	(Reinhardtia_latisecta	Reinhardtia_paiewonskiana))	(Serenoa_repens	(Iriartea_deltoidea	((Orania_palindan	Pseudophoenix_vinifera)	((Leopoldinia_pulchra	Podococcus_barteri)	Sclerosperma_profizianum)))))	Sabal_domingensis)	(((Chamaedorea_seifrizii	Roystonea_regia)	(((Geonoma_undata	(Prestoea_acuminata	(Oenocarpus_minor	Oenocarpus_bataua)))	((Pelagodoxa_henryana	(Heterospathe_cagayanensis	(Dictyosperma_album	(Burretiokentia_grandiflora	(Kentiopsis_piersoniorum	Hydriastele_microspadix)))))	Manicaria_saccifera))	((Elaeis_guineensis	Elaeis_oleifera)	Bactris_major)))	Attalea_speciosa))	Phoenix_dactylifera))	Calamus_caryotoides))	Kingia_australis);
((Veitchia_spiralis	(((Reinhardtia_simplex	(Reinhardtia_latisecta	Reinhardtia_paiewonskiana))	((((((Leopoldinia_pulchra	Podococcus_barteri)	Orania_palindan)	Pseudophoenix_vinifera)	Sclerosperma_profizianum)	((Sabal_domingensis	(Calamus_caryotoides	Serenoa_repens))	(Phoenix_dactylifera	Iriartea_deltoidea)))	(((Attalea_speciosa	Chamaedorea_seifrizii)	Roystonea_regia)	(((Geonoma_undata	(Prestoea_acuminata	(Oenocarpus_minor	Oenocarpus_bataua)))	(((Burretiokentia_grandiflora	(Kentiopsis_piersoniorum	Hydriastele_microspadix))	(Heterospathe_cagayanensis	Dictyosperma_album))	(Manicaria_saccifera	Pelagodoxa_henryana)))	((Elaeis_guineensis	Elaeis_oleifera)	Bactris_major)))))	Nypa_fruticans))	Kingia_australis);
((Veitchia_spiralis	((((((Sabal_domingensis	Serenoa_repens)	Phoenix_dactylifera)	(((((Attalea_speciosa	(Pelagodoxa_henryana	Roystonea_regia))	((Geonoma_undata	(Prestoea_acuminata	(Oenocarpus_minor	Oenocarpus_bataua)))	((((Heterospathe_cagayanensis	(Kentiopsis_piersoniorum	Hydriastele_microspadix))	Dictyosperma_album)	Burretiokentia_grandiflora)	Manicaria_saccifera)))	((Elaeis_guineensis	Elaeis_oleifera)	Bactris_major))	Chamaedorea_seifrizii)	(((Pseudophoenix_vinifera	Sclerosperma_profizianum)	(Podococcus_barteri	Leopoldinia_pulchra))	Orania_palindan)))	(Reinhardtia_simplex	((Calamus_caryotoides	Reinhardtia_latisecta)	Reinhardtia_paiewonskiana)))	Iriartea_deltoidea)	Nypa_fruticans))	Kingia_australis);
((Veitchia_spiralis	((((((((Elaeis_guineensis	Elaeis_oleifera)	Bactris_major)	(Chamaedorea_seifrizii	(Attalea_speciosa	Roystonea_regia)))	((Nypa_fruticans	((Sabal_domingensis	Serenoa_repens)	(Iriartea_deltoidea	Phoenix_dactylifera)))	((((Calamus_caryotoides	Reinhardtia_simplex)	Reinhardtia_paiewonskiana)	Reinhardtia_latisecta)	((Orania_palindan	Pseudophoenix_vinifera)	(Leopoldinia_pulchra	(Sclerosperma_profizianum	Podococcus_barteri))))))	(Prestoea_acuminata	(Oenocarpus_minor	Oenocarpus_bataua)))	(Geonoma_undata	(((Dictyosperma_album	(Kentiopsis_piersoniorum	Hydriastele_microspadix))	Burretiokentia_grandiflora)	Heterospathe_cagayanensis)))	Manicaria_saccifera)	Pelagodoxa_henryana))	Kingia_australis);
((Sabal_domingensis	((Serenoa_repens	((Iriartea_deltoidea	Nypa_fruticans)	(((Reinhardtia_simplex	(Reinhardtia_paiewonskiana	(Leopoldinia_pulchra	Reinhardtia_latisecta)))	(Orania_palindan	(Podococcus_barteri	((Pseudophoenix_vinifera	Sclerosperma_profizianum)	Calamus_caryotoides))))	(((((((Burretiokentia_grandiflora	(Kentiopsis_piersoniorum	Hydriastele_microspadix))	((Pelagodoxa_henryana	(Dictyosperma_album	Veitchia_spiralis))	Heterospathe_cagayanensis))	Manicaria_saccifera)	(Prestoea_acuminata	(Oenocarpus_minor	Oenocarpus_bataua)))	((Attalea_speciosa	Roystonea_regia)	((Elaeis_guineensis	Elaeis_oleifera)	Bactris_major)))	Geonoma_undata)	Chamaedorea_seifrizii))))	Phoenix_dactylifera))	Kingia_australis);
((Veitchia_spiralis	(Phoenix_dactylifera	(((Iriartea_deltoidea	(Nypa_fruticans	Serenoa_repens))	((((((Heterospathe_cagayanensis	(Dictyosperma_album	(Hydriastele_microspadix	Kentiopsis_piersoniorum)))	Manicaria_saccifera)	(Pelagodoxa_henryana	(Burretiokentia_grandiflora	(Geonoma_undata	((Oenocarpus_bataua	Oenocarpus_minor)	Prestoea_acuminata)))))	((Attalea_speciosa	Roystonea_regia)	(Bactris_major	(Elaeis_oleifera	Elaeis_guineensis))))	(((Reinhardtia_latisecta	Reinhardtia_paiewonskiana)	(Calamus_caryotoides	Reinhardtia_simplex))	(Sclerosperma_profizianum	(Pseudophoenix_vinifera	((Leopoldinia_pulchra	Podococcus_barteri)	Orania_palindan)))))	Chamaedorea_seifrizii))	Sabal_domingensis)))	Kingia_australis);
((((Calamus_caryotoides	Nypa_fruticans)	((((Chamaedorea_seifrizii	((((Attalea_speciosa	(Pelagodoxa_henryana	Roystonea_regia))	(Bactris_major	(Elaeis_oleifera	Elaeis_guineensis)))	(Geonoma_undata	(((Burretiokentia_grandiflora	(Dictyosperma_album	Heterospathe_cagayanensis))	(Hydriastele_microspadix	Kentiopsis_piersoniorum))	Manicaria_saccifera)))	((Oenocarpus_bataua	Oenocarpus_minor)	Prestoea_acuminata)))	((Reinhardtia_latisecta	Reinhardtia_paiewonskiana)	Reinhardtia_simplex))	((Sabal_domingensis	Serenoa_repens)	(Phoenix_dactylifera	Iriartea_deltoidea)))	((Podococcus_barteri	(Leopoldinia_pulchra	Sclerosperma_profizianum))	(Pseudophoenix_vinifera	Orania_palindan))))	Veitchia_spiralis)	Kingia_australis);
(((Nypa_fruticans	(((Reinhardtia_latisecta	(Calamus_caryotoides	Reinhardtia_paiewonskiana))	Reinhardtia_simplex)	((Iriartea_deltoidea	((Chamaedorea_seifrizii	(((Attalea_speciosa	Roystonea_regia)	(Bactris_major	(Elaeis_oleifera	Elaeis_guineensis)))	(Geonoma_undata	(Manicaria_saccifera	((Pelagodoxa_henryana	((Oenocarpus_bataua	Oenocarpus_minor)	Prestoea_acuminata))	(Dictyosperma_album	(Heterospathe_cagayanensis	(Hydriastele_microspadix	(Kentiopsis_piersoniorum	Burretiokentia_grandiflora)))))))))	(Orania_palindan	((Podococcus_barteri	Leopoldinia_pulchra)	(Sclerosperma_profizianum	Pseudophoenix_vinifera)))))	((Phoenix_dactylifera	Sabal_domingensis)	Serenoa_repens))))	Veitchia_spiralis)	Kingia_australis);
((((Nypa_fruticans	((Phoenix_dactylifera	(Sabal_domingensis	(Calamus_caryotoides	Serenoa_repens)))	(((Reinhardtia_paiewonskiana	Reinhardtia_latisecta)	Reinhardtia_simplex)	((((Geonoma_undata	((Oenocarpus_bataua	Oenocarpus_minor)	Prestoea_acuminata))	((Heterospathe_cagayanensis	(((Hydriastele_microspadix	Kentiopsis_piersoniorum)	(Pelagodoxa_henryana	Dictyosperma_album))	Burretiokentia_grandiflora))	Manicaria_saccifera))	(Chamaedorea_seifrizii	((Attalea_speciosa	Roystonea_regia)	(Bactris_major	(Elaeis_oleifera	Elaeis_guineensis)))))	(((Leopoldinia_pulchra	Podococcus_barteri)	Orania_palindan)	(Sclerosperma_profizianum	Pseudophoenix_vinifera))))))	Iriartea_deltoidea)	Veitchia_spiralis)	Kingia_australis);
(((Nypa_fruticans	((((Reinhardtia_paiewonskiana	Reinhardtia_latisecta)	Reinhardtia_simplex)	((Iriartea_deltoidea	(((Geonoma_undata	((Oenocarpus_bataua	Oenocarpus_minor)	Prestoea_acuminata))	(((Hydriastele_microspadix	Kentiopsis_piersoniorum)	((Heterospathe_cagayanensis	(Pelagodoxa_henryana	Dictyosperma_album))	Burretiokentia_grandiflora))	Manicaria_saccifera))	((Attalea_speciosa	(Calamus_caryotoides	Roystonea_regia))	(Bactris_major	(Elaeis_oleifera	Elaeis_guineensis)))))	(((Sabal_domingensis	Serenoa_repens)	Phoenix_dactylifera)	(Orania_palindan	((Sclerosperma_profizianum	Pseudophoenix_vinifera)	(Leopoldinia_pulchra	Podococcus_barteri))))))	Chamaedorea_seifrizii))	Veitchia_spiralis)	Kingia_australis);
(((Nypa_fruticans	(((Sabal_domingensis	Serenoa_repens)	Phoenix_dactylifera)	(((((Reinhardtia_paiewonskiana	Reinhardtia_latisecta)	(Calamus_caryotoides	(Iriartea_deltoidea	(Burretiokentia_grandiflora	Reinhardtia_simplex))))	((Orania_palindan	((Leopoldinia_pulchra	Podococcus_barteri)	Sclerosperma_profizianum))	Pseudophoenix_vinifera))	((((Oenocarpus_bataua	Oenocarpus_minor)	Prestoea_acuminata)	((((Pelagodoxa_henryana	Dictyosperma_album)	(Hydriastele_microspadix	Kentiopsis_piersoniorum))	(Heterospathe_cagayanensis	Manicaria_saccifera))	Geonoma_undata))	((Attalea_speciosa	Roystonea_regia)	(Bactris_major	(Elaeis_oleifera	Elaeis_guineensis)))))	Chamaedorea_seifrizii)))	Veitchia_spiralis)	Kingia_australis);
((((Iriartea_deltoidea	Nypa_fruticans)	((Phoenix_dactylifera	(((((Reinhardtia_simplex	(Reinhardtia_paiewonskiana	Reinhardtia_latisecta))	((Pseudophoenix_vinifera	Orania_palindan)	(Sclerosperma_profizianum	(Leopoldinia_pulchra	Podococcus_barteri))))	((((Burretiokentia_grandiflora	(Heterospathe_cagayanensis	((Hydriastele_microspadix	Kentiopsis_piersoniorum)	Dictyosperma_album)))	Manicaria_saccifera)	(Pelagodoxa_henryana	(((Oenocarpus_bataua	Oenocarpus_minor)	Prestoea_acuminata)	Geonoma_undata)))	((Attalea_speciosa	(Calamus_caryotoides	Roystonea_regia))	(Bactris_major	(Elaeis_oleifera	Elaeis_guineensis)))))	Chamaedorea_seifrizii)	Sabal_domingensis))	Serenoa_repens))	Veitchia_spiralis)	Kingia_australis);
((Nypa_fruticans	((((Iriartea_deltoidea	(((Reinhardtia_simplex	(Reinhardtia_paiewonskiana	Reinhardtia_latisecta))	(Orania_palindan	(Sclerosperma_profizianum	(Pseudophoenix_vinifera	(Leopoldinia_pulchra	Podococcus_barteri)))))	((Manicaria_saccifera	((((Oenocarpus_bataua	Oenocarpus_minor)	Prestoea_acuminata)	Geonoma_undata)	(Heterospathe_cagayanensis	((Hydriastele_microspadix	(Burretiokentia_grandiflora	Kentiopsis_piersoniorum))	(Pelagodoxa_henryana	Dictyosperma_album)))))	((Attalea_speciosa	Roystonea_regia)	(Bactris_major	(Elaeis_oleifera	Elaeis_guineensis))))))	Chamaedorea_seifrizii)	((Sabal_domingensis	Phoenix_dactylifera)	(Calamus_caryotoides	Serenoa_repens)))	Veitchia_spiralis))	Kingia_australis);
(((Sabal_domingensis	(Phoenix_dactylifera	(((Nypa_fruticans	Calamus_caryotoides)	Serenoa_repens)	((((Reinhardtia_simplex	(Reinhardtia_paiewonskiana	Reinhardtia_latisecta))	(Orania_palindan	((Sclerosperma_profizianum	Pseudophoenix_vinifera)	(Leopoldinia_pulchra	Podococcus_barteri))))	(((Pelagodoxa_henryana	(Manicaria_saccifera	Burretiokentia_grandiflora))	((((Oenocarpus_bataua	Oenocarpus_minor)	Prestoea_acuminata)	Geonoma_undata)	(Heterospathe_cagayanensis	((Hydriastele_microspadix	Kentiopsis_piersoniorum)	Dictyosperma_album))))	((Attalea_speciosa	Roystonea_regia)	(Bactris_major	(Elaeis_oleifera	Elaeis_guineensis)))))	Chamaedorea_seifrizii))))	(Iriartea_deltoidea	Veitchia_spiralis))	Kingia_australis);
(((Pelagodoxa_henryana	((Manicaria_saccifera	((((Oenocarpus_bataua	Oenocarpus_minor)	Prestoea_acuminata)	Geonoma_undata)	((Leopoldinia_pulchra	(Hydriastele_microspadix	Kentiopsis_piersoniorum))	((Heterospathe_cagayanensis	Dictyosperma_album)	Burretiokentia_grandiflora))))	((Roystonea_regia	(Attalea_speciosa	(Chamaedorea_seifrizii	(Bactris_major	(Elaeis_oleifera	Elaeis_guineensis)))))	((((Sabal_domingensis	(Calamus_caryotoides	Serenoa_repens))	Phoenix_dactylifera)	Nypa_fruticans)	(((Pseudophoenix_vinifera	Reinhardtia_latisecta)	(Reinhardtia_simplex	Reinhardtia_paiewonskiana))	(Iriartea_deltoidea	(Orania_palindan	(Sclerosperma_profizianum	Podococcus_barteri))))))))	Veitchia_spiralis)	Kingia_australis);
((Veitchia_spiralis	(Phoenix_dactylifera	(((((Attalea_speciosa	Pseudophoenix_vinifera)	(Sclerosperma_profizianum	((Leopoldinia_pulchra	Podococcus_barteri)	Orania_palindan)))	(Iriartea_deltoidea	Nypa_fruticans))	(((Reinhardtia_simplex	(Reinhardtia_latisecta	Reinhardtia_paiewonskiana))	(Roystonea_regia	((Pelagodoxa_henryana	Chamaedorea_seifrizii)	Burretiokentia_grandiflora)))	((Bactris_major	(Elaeis_oleifera	Elaeis_guineensis))	(((Heterospathe_cagayanensis	(Dictyosperma_album	(Hydriastele_microspadix	Kentiopsis_piersoniorum)))	(Geonoma_undata	(Prestoea_acuminata	(Oenocarpus_minor	Oenocarpus_bataua))))	Manicaria_saccifera))))	((Serenoa_repens	Calamus_caryotoides)	Sabal_domingensis))))	Kingia_australis);
(((Calamus_caryotoides	Reinhardtia_simplex)	(Reinhardtia_paiewonskiana	((((Chamaedorea_seifrizii	((((((Veitchia_spiralis	Pelagodoxa_henryana)	Heterospathe_cagayanensis)	(((Hydriastele_microspadix	Kentiopsis_piersoniorum)	Dictyosperma_album)	Burretiokentia_grandiflora))	Manicaria_saccifera)	(Geonoma_undata	(Prestoea_acuminata	(Oenocarpus_minor	Oenocarpus_bataua))))	((Bactris_major	(Elaeis_oleifera	Elaeis_guineensis))	(Attalea_speciosa	Roystonea_regia))))	(Sabal_domingensis	(Serenoa_repens	(Phoenix_dactylifera	(Iriartea_deltoidea	Nypa_fruticans)))))	((Pseudophoenix_vinifera	((Leopoldinia_pulchra	Podococcus_barteri)	Sclerosperma_profizianum))	Orania_palindan))	Reinhardtia_latisecta)))	Kingia_australis);
(((Sabal_domingensis	(Serenoa_repens	(Chamaedorea_seifrizii	((((((Hydriastele_microspadix	(Burretiokentia_grandiflora	Kentiopsis_piersoniorum))	(Heterospathe_cagayanensis	(Dictyosperma_album	Veitchia_spiralis)))	(Pelagodoxa_henryana	Manicaria_saccifera))	(Geonoma_undata	(Prestoea_acuminata	(Oenocarpus_minor	Oenocarpus_bataua))))	((Bactris_major	(Elaeis_oleifera	Elaeis_guineensis))	(Attalea_speciosa	Roystonea_regia)))	(((Iriartea_deltoidea	Nypa_fruticans)	((Leopoldinia_pulchra	(Podococcus_barteri	Sclerosperma_profizianum))	(Orania_palindan	Pseudophoenix_vinifera)))	((Reinhardtia_latisecta	Reinhardtia_paiewonskiana)	(Calamus_caryotoides	Reinhardtia_simplex)))))))	Phoenix_dactylifera)	Kingia_australis);
(((((Phoenix_dactylifera	(Serenoa_repens	Sabal_domingensis))	((Chamaedorea_seifrizii	((((Geonoma_undata	(Veitchia_spiralis	(Prestoea_acuminata	(Oenocarpus_minor	Oenocarpus_bataua))))	((Pelagodoxa_henryana	((Hydriastele_microspadix	Kentiopsis_piersoniorum)	(Burretiokentia_grandiflora	(Heterospathe_cagayanensis	Dictyosperma_album))))	Manicaria_saccifera))	(Bactris_major	(Elaeis_oleifera	Elaeis_guineensis)))	(Attalea_speciosa	Roystonea_regia)))	(((Iriartea_deltoidea	((Podococcus_barteri	Orania_palindan)	Pseudophoenix_vinifera))	Sclerosperma_profizianum)	((Reinhardtia_latisecta	Reinhardtia_paiewonskiana)	(Calamus_caryotoides	Reinhardtia_simplex)))))	Nypa_fruticans)	Leopoldinia_pulchra)	Kingia_australis);
((Veitchia_spiralis	((((((((((Prestoea_acuminata	(Oenocarpus_minor	Oenocarpus_bataua))	((Hydriastele_microspadix	Kentiopsis_piersoniorum)	(Heterospathe_cagayanensis	Dictyosperma_album)))	((Burretiokentia_grandiflora	Pelagodoxa_henryana)	Manicaria_saccifera))	Geonoma_undata)	(((Bactris_major	(Elaeis_oleifera	Elaeis_guineensis))	Attalea_speciosa)	Roystonea_regia))	((((Leopoldinia_pulchra	Podococcus_barteri)	Orania_palindan)	(Pseudophoenix_vinifera	Sclerosperma_profizianum))	((Reinhardtia_simplex	Reinhardtia_paiewonskiana)	Reinhardtia_latisecta)))	Chamaedorea_seifrizii)	((Calamus_caryotoides	Nypa_fruticans)	Serenoa_repens))	(Phoenix_dactylifera	Sabal_domingensis))	Iriartea_deltoidea))	Kingia_australis);
((((((Chamaedorea_seifrizii	((Geonoma_undata	(((Prestoea_acuminata	(Oenocarpus_minor	Oenocarpus_bataua))	(Pelagodoxa_henryana	(Burretiokentia_grandiflora	((Leopoldinia_pulchra	(Hydriastele_microspadix	Kentiopsis_piersoniorum))	(Heterospathe_cagayanensis	Dictyosperma_album)))))	Manicaria_saccifera))	(Veitchia_spiralis	((Bactris_major	(Elaeis_oleifera	Elaeis_guineensis))	(Attalea_speciosa	Roystonea_regia)))))	((Orania_palindan	((Calamus_caryotoides	Podococcus_barteri)	(Pseudophoenix_vinifera	Sclerosperma_profizianum)))	((Iriartea_deltoidea	Nypa_fruticans)	((Reinhardtia_simplex	Reinhardtia_paiewonskiana)	Reinhardtia_latisecta))))	Serenoa_repens)	Sabal_domingensis)	Phoenix_dactylifera)	Kingia_australis);
((Nypa_fruticans	(((Iriartea_deltoidea	Chamaedorea_seifrizii)	((Serenoa_repens	(Sabal_domingensis	Phoenix_dactylifera))	((((Geonoma_undata	(Prestoea_acuminata	(Oenocarpus_minor	Oenocarpus_bataua)))	((((Hydriastele_microspadix	(Kentiopsis_piersoniorum	Burretiokentia_grandiflora))	Dictyosperma_album)	Heterospathe_cagayanensis)	(Manicaria_saccifera	Pelagodoxa_henryana)))	((Bactris_major	(Elaeis_oleifera	Elaeis_guineensis))	(Attalea_speciosa	Roystonea_regia)))	(((Orania_palindan	((Leopoldinia_pulchra	Podococcus_barteri)	Sclerosperma_profizianum))	Pseudophoenix_vinifera)	((Calamus_caryotoides	Reinhardtia_simplex)	(Reinhardtia_paiewonskiana	Reinhardtia_latisecta))))))	Veitchia_spiralis))	Kingia_australis);
((Veitchia_spiralis	(((Sabal_domingensis	Phoenix_dactylifera)	((Iriartea_deltoidea	((Reinhardtia_simplex	(Reinhardtia_paiewonskiana	Reinhardtia_latisecta))	(Calamus_caryotoides	Nypa_fruticans)))	((Chamaedorea_seifrizii	((((Geonoma_undata	(Prestoea_acuminata	(Oenocarpus_minor	Oenocarpus_bataua)))	(((Leopoldinia_pulchra	Hydriastele_microspadix)	Kentiopsis_piersoniorum)	((Dictyosperma_album	Heterospathe_cagayanensis)	Burretiokentia_grandiflora)))	((Roystonea_regia	Manicaria_saccifera)	Attalea_speciosa))	(Pelagodoxa_henryana	(Bactris_major	(Elaeis_oleifera	Elaeis_guineensis)))))	((Orania_palindan	Podococcus_barteri)	(Sclerosperma_profizianum	Pseudophoenix_vinifera)))))	Serenoa_repens))	Kingia_australis);
((Veitchia_spiralis	(Nypa_fruticans	((((Orania_palindan	Podococcus_barteri)	(Sclerosperma_profizianum	(Leopoldinia_pulchra	Pseudophoenix_vinifera)))	(((Iriartea_deltoidea	Phoenix_dactylifera)	(Serenoa_repens	(Chamaedorea_seifrizii	Sabal_domingensis)))	(((((Pelagodoxa_henryana	Manicaria_saccifera)	((Prestoea_acuminata	(Oenocarpus_minor	Oenocarpus_bataua))	((Hydriastele_microspadix	Kentiopsis_piersoniorum)	(Dictyosperma_album	Heterospathe_cagayanensis))))	Geonoma_undata)	((Attalea_speciosa	Roystonea_regia)	Burretiokentia_grandiflora))	(Bactris_major	(Elaeis_oleifera	Elaeis_guineensis)))))	(Reinhardtia_latisecta	((Calamus_caryotoides	Reinhardtia_simplex)	Reinhardtia_paiewonskiana)))))	Kingia_australis);
((Veitchia_spiralis	(Nypa_fruticans	(Serenoa_repens	(((((((((Pelagodoxa_henryana	Heterospathe_cagayanensis)	(Dictyosperma_album	((Hydriastele_microspadix	Kentiopsis_piersoniorum)	Burretiokentia_grandiflora)))	(Prestoea_acuminata	(Oenocarpus_minor	Oenocarpus_bataua)))	Manicaria_saccifera)	Geonoma_undata)	((Attalea_speciosa	Roystonea_regia)	(Bactris_major	(Elaeis_oleifera	Elaeis_guineensis))))	((Iriartea_deltoidea	(Pseudophoenix_vinifera	((Reinhardtia_latisecta	(Reinhardtia_paiewonskiana	Calamus_caryotoides))	Reinhardtia_simplex)))	(Orania_palindan	(Sclerosperma_profizianum	(Podococcus_barteri	Leopoldinia_pulchra)))))	Chamaedorea_seifrizii)	(Phoenix_dactylifera	Sabal_domingensis)))))	Kingia_australis);
(((Nypa_fruticans	(Chamaedorea_seifrizii	(((Attalea_speciosa	Roystonea_regia)	(Bactris_major	(Elaeis_guineensis	Elaeis_oleifera)))	((((((Pseudophoenix_vinifera	(Orania_palindan	(Podococcus_barteri	(Leopoldinia_pulchra	Sclerosperma_profizianum))))	Calamus_caryotoides)	((Reinhardtia_paiewonskiana	Reinhardtia_latisecta)	Reinhardtia_simplex))	((Sabal_domingensis	Serenoa_repens)	Phoenix_dactylifera))	Iriartea_deltoidea)	((Prestoea_acuminata	(Oenocarpus_minor	Oenocarpus_bataua))	(((Dictyosperma_album	(Burretiokentia_grandiflora	(Hydriastele_microspadix	Kentiopsis_piersoniorum)))	Heterospathe_cagayanensis)	(Manicaria_saccifera	(Pelagodoxa_henryana	Geonoma_undata))))))))	Veitchia_spiralis)	Kingia_australis);
((Nypa_fruticans	((Serenoa_repens	(((((((Attalea_speciosa	Pseudophoenix_vinifera)	(Podococcus_barteri	(Leopoldinia_pulchra	Sclerosperma_profizianum)))	Orania_palindan)	((Calamus_caryotoides	Roystonea_regia)	((Reinhardtia_paiewonskiana	Reinhardtia_latisecta)	Reinhardtia_simplex)))	(((Manicaria_saccifera	(Burretiokentia_grandiflora	((Dictyosperma_album	Heterospathe_cagayanensis)	(Hydriastele_microspadix	Kentiopsis_piersoniorum))))	(Geonoma_undata	(Prestoea_acuminata	(Oenocarpus_minor	Oenocarpus_bataua))))	(Bactris_major	(Elaeis_guineensis	Elaeis_oleifera))))	Chamaedorea_seifrizii)	(Sabal_domingensis	(Iriartea_deltoidea	Phoenix_dactylifera))))	(Pelagodoxa_henryana	Veitchia_spiralis)))	Kingia_australis);
((Nypa_fruticans	((((((Sclerosperma_profizianum	(Podococcus_barteri	Leopoldinia_pulchra))	Orania_palindan)	Pseudophoenix_vinifera)	((Reinhardtia_simplex	Reinhardtia_paiewonskiana)	Reinhardtia_latisecta))	(((Roystonea_regia	Attalea_speciosa)	(Heterospathe_cagayanensis	(Bactris_major	(Chamaedorea_seifrizii	(Elaeis_guineensis	Elaeis_oleifera)))))	((Geonoma_undata	(Prestoea_acuminata	(Oenocarpus_minor	Oenocarpus_bataua)))	((Veitchia_spiralis	Manicaria_saccifera)	((Burretiokentia_grandiflora	(Hydriastele_microspadix	Kentiopsis_piersoniorum))	(Pelagodoxa_henryana	Dictyosperma_album))))))	(((Calamus_caryotoides	Serenoa_repens)	Phoenix_dactylifera)	(Iriartea_deltoidea	Sabal_domingensis))))	Kingia_australis);
((Phoenix_dactylifera	((Serenoa_repens	Sabal_domingensis)	((Chamaedorea_seifrizii	(Calamus_caryotoides	Nypa_fruticans))	((((((Pseudophoenix_vinifera	Sclerosperma_profizianum)	(Podococcus_barteri	Leopoldinia_pulchra))	Orania_palindan)	((Reinhardtia_simplex	Reinhardtia_paiewonskiana)	Reinhardtia_latisecta))	(((Roystonea_regia	Attalea_speciosa)	(Bactris_major	(Elaeis_guineensis	Elaeis_oleifera)))	(Geonoma_undata	(((Prestoea_acuminata	(Oenocarpus_minor	Oenocarpus_bataua))	(((Hydriastele_microspadix	Kentiopsis_piersoniorum)	Burretiokentia_grandiflora)	(Heterospathe_cagayanensis	(Veitchia_spiralis	Dictyosperma_album))))	(Manicaria_saccifera	Pelagodoxa_henryana)))))	Iriartea_deltoidea))))	Kingia_australis);
((Phoenix_dactylifera	((Serenoa_repens	Sabal_domingensis)	((Chamaedorea_seifrizii	((((Pseudophoenix_vinifera	Sclerosperma_profizianum)	(Podococcus_barteri	Orania_palindan))	(((Calamus_caryotoides	Reinhardtia_simplex)	Reinhardtia_paiewonskiana)	Reinhardtia_latisecta))	(((Roystonea_regia	Attalea_speciosa)	(Bactris_major	(Elaeis_guineensis	Elaeis_oleifera)))	((Manicaria_saccifera	((Hydriastele_microspadix	(Kentiopsis_piersoniorum	Burretiokentia_grandiflora))	((Leopoldinia_pulchra	Heterospathe_cagayanensis)	(Pelagodoxa_henryana	(Veitchia_spiralis	Dictyosperma_album)))))	(Geonoma_undata	(Prestoea_acuminata	(Oenocarpus_minor	Oenocarpus_bataua)))))))	(Iriartea_deltoidea	Nypa_fruticans))))	Kingia_australis);
((Phoenix_dactylifera	((Serenoa_repens	Sabal_domingensis)	(((((Orania_palindan	Pseudophoenix_vinifera)	(Podococcus_barteri	(Leopoldinia_pulchra	Sclerosperma_profizianum)))	(((Calamus_caryotoides	Reinhardtia_simplex)	Reinhardtia_paiewonskiana)	Reinhardtia_latisecta))	((((Roystonea_regia	Attalea_speciosa)	(Bactris_major	(Elaeis_guineensis	Elaeis_oleifera)))	(((Pelagodoxa_henryana	Burretiokentia_grandiflora)	(Geonoma_undata	(Veitchia_spiralis	(Prestoea_acuminata	(Oenocarpus_minor	Oenocarpus_bataua)))))	(Manicaria_saccifera	((Heterospathe_cagayanensis	Dictyosperma_album)	(Hydriastele_microspadix	Kentiopsis_piersoniorum)))))	Chamaedorea_seifrizii))	(Iriartea_deltoidea	Nypa_fruticans))))	Kingia_australis);
(((Nypa_fruticans	(((((Phoenix_dactylifera	((Podococcus_barteri	Leopoldinia_pulchra)	Sabal_domingensis))	((((Sclerosperma_profizianum	(Orania_palindan	Pseudophoenix_vinifera))	((Reinhardtia_simplex	Reinhardtia_paiewonskiana)	Reinhardtia_latisecta))	(((Roystonea_regia	Attalea_speciosa)	(Bactris_major	(Elaeis_guineensis	Elaeis_oleifera)))	((Prestoea_acuminata	(Oenocarpus_minor	Oenocarpus_bataua))	((Manicaria_saccifera	Geonoma_undata)	(Pelagodoxa_henryana	(Heterospathe_cagayanensis	(Burretiokentia_grandiflora	(Dictyosperma_album	(Hydriastele_microspadix	Kentiopsis_piersoniorum)))))))))	Chamaedorea_seifrizii))	Iriartea_deltoidea)	Serenoa_repens)	Calamus_caryotoides))	Veitchia_spiralis)	Kingia_australis);
((Veitchia_spiralis	(((Phoenix_dactylifera	(((Serenoa_repens	Podococcus_barteri)	Sabal_domingensis)	(Iriartea_deltoidea	Leopoldinia_pulchra)))	(((Sclerosperma_profizianum	(Orania_palindan	Pseudophoenix_vinifera))	((Reinhardtia_simplex	Chamaedorea_seifrizii)	(Reinhardtia_paiewonskiana	Reinhardtia_latisecta)))	((((Pelagodoxa_henryana	Roystonea_regia)	Attalea_speciosa)	(Bactris_major	(Elaeis_guineensis	Elaeis_oleifera)))	((((Geonoma_undata	(Prestoea_acuminata	(Oenocarpus_minor	Oenocarpus_bataua)))	((Heterospathe_cagayanensis	Dictyosperma_album)	(Hydriastele_microspadix	Kentiopsis_piersoniorum)))	Manicaria_saccifera)	Burretiokentia_grandiflora))))	(Calamus_caryotoides	Nypa_fruticans)))	Kingia_australis);
((Veitchia_spiralis	((Iriartea_deltoidea	Nypa_fruticans)	((((Sabal_domingensis	Serenoa_repens)	Phoenix_dactylifera)	((Reinhardtia_simplex	(Reinhardtia_paiewonskiana	Reinhardtia_latisecta))	(Chamaedorea_seifrizii	(((Roystonea_regia	Attalea_speciosa)	(Bactris_major	(Elaeis_guineensis	Elaeis_oleifera)))	((((Heterospathe_cagayanensis	(((Burretiokentia_grandiflora	Kentiopsis_piersoniorum)	Hydriastele_microspadix)	Dictyosperma_album))	(Pelagodoxa_henryana	Manicaria_saccifera))	Geonoma_undata)	(Prestoea_acuminata	(Oenocarpus_minor	Oenocarpus_bataua)))))))	(Pseudophoenix_vinifera	((((Calamus_caryotoides	Leopoldinia_pulchra)	Podococcus_barteri)	Sclerosperma_profizianum)	Orania_palindan)))))	Kingia_australis);
((Veitchia_spiralis	((Iriartea_deltoidea	Nypa_fruticans)	(Serenoa_repens	((Phoenix_dactylifera	Sabal_domingensis)	((Calamus_caryotoides	(Reinhardtia_simplex	(Reinhardtia_paiewonskiana	Reinhardtia_latisecta)))	((((Leopoldinia_pulchra	Podococcus_barteri)	Sclerosperma_profizianum)	(Orania_palindan	Pseudophoenix_vinifera))	((Bactris_major	(Chamaedorea_seifrizii	(Elaeis_guineensis	Elaeis_oleifera)))	((Geonoma_undata	((Pelagodoxa_henryana	((Heterospathe_cagayanensis	((Kentiopsis_piersoniorum	Hydriastele_microspadix)	Dictyosperma_album))	(Prestoea_acuminata	(Burretiokentia_grandiflora	(Oenocarpus_minor	Oenocarpus_bataua)))))	Manicaria_saccifera))	(Roystonea_regia	Attalea_speciosa)))))))))	Kingia_australis);
(((Nypa_fruticans	(((Chamaedorea_seifrizii	((((Iriartea_deltoidea	Reinhardtia_simplex)	(Reinhardtia_paiewonskiana	Reinhardtia_latisecta))	((Pseudophoenix_vinifera	((Leopoldinia_pulchra	Podococcus_barteri)	Orania_palindan))	Sclerosperma_profizianum))	((((Heterospathe_cagayanensis	(Dictyosperma_album	(Hydriastele_microspadix	(Burretiokentia_grandiflora	Kentiopsis_piersoniorum))))	(Pelagodoxa_henryana	Manicaria_saccifera))	(Geonoma_undata	((Oenocarpus_minor	Oenocarpus_bataua)	Prestoea_acuminata)))	((Bactris_major	(Elaeis_oleifera	Elaeis_guineensis))	(Attalea_speciosa	Roystonea_regia)))))	((Serenoa_repens	Sabal_domingensis)	Phoenix_dactylifera))	Calamus_caryotoides))	Veitchia_spiralis)	Kingia_australis);
((Veitchia_spiralis	((((((Chamaedorea_seifrizii	((Reinhardtia_latisecta	Reinhardtia_paiewonskiana)	Reinhardtia_simplex))	((Pseudophoenix_vinifera	(Podococcus_barteri	Orania_palindan))	Sclerosperma_profizianum))	((((Heterospathe_cagayanensis	(Dictyosperma_album	(Hydriastele_microspadix	(Burretiokentia_grandiflora	Kentiopsis_piersoniorum))))	(Pelagodoxa_henryana	Manicaria_saccifera))	(Geonoma_undata	((Oenocarpus_minor	Oenocarpus_bataua)	Prestoea_acuminata)))	((Bactris_major	(Elaeis_oleifera	Elaeis_guineensis))	(Attalea_speciosa	Roystonea_regia))))	Iriartea_deltoidea)	(Serenoa_repens	(Sabal_domingensis	Phoenix_dactylifera)))	(Calamus_caryotoides	(Leopoldinia_pulchra	Nypa_fruticans))))	Kingia_australis);
((Reinhardtia_simplex	((((((Nypa_fruticans	Calamus_caryotoides)	Veitchia_spiralis)	(((Orania_palindan	Sclerosperma_profizianum)	(Leopoldinia_pulchra	Podococcus_barteri))	Pseudophoenix_vinifera))	((Chamaedorea_seifrizii	((((((Hydriastele_microspadix	Kentiopsis_piersoniorum)	((Heterospathe_cagayanensis	Dictyosperma_album)	Burretiokentia_grandiflora))	(Pelagodoxa_henryana	Manicaria_saccifera))	(Geonoma_undata	((Oenocarpus_minor	Oenocarpus_bataua)	Prestoea_acuminata)))	((Bactris_major	(Elaeis_oleifera	Elaeis_guineensis))	Attalea_speciosa))	Roystonea_regia))	(Phoenix_dactylifera	(Serenoa_repens	Sabal_domingensis))))	Iriartea_deltoidea)	(Reinhardtia_latisecta	Reinhardtia_paiewonskiana)))	Kingia_australis);
((Veitchia_spiralis	(Manicaria_saccifera	((Geonoma_undata	((((Oenocarpus_minor	Oenocarpus_bataua)	Prestoea_acuminata)	(((Kentiopsis_piersoniorum	(Hydriastele_microspadix	Burretiokentia_grandiflora))	Dictyosperma_album)	Heterospathe_cagayanensis))	((Bactris_major	(Elaeis_oleifera	Elaeis_guineensis))	(((((Reinhardtia_latisecta	Reinhardtia_paiewonskiana)	Reinhardtia_simplex)	(Chamaedorea_seifrizii	((Serenoa_repens	(Nypa_fruticans	Calamus_caryotoides))	(Sabal_domingensis	(Iriartea_deltoidea	Phoenix_dactylifera)))))	((Orania_palindan	(Podococcus_barteri	Leopoldinia_pulchra))	(Sclerosperma_profizianum	Pseudophoenix_vinifera)))	(Attalea_speciosa	Roystonea_regia)))))	Pelagodoxa_henryana)))	Kingia_australis);
((Veitchia_spiralis	(((Kentiopsis_piersoniorum	Hydriastele_microspadix)	(Burretiokentia_grandiflora	(Heterospathe_cagayanensis	((Geonoma_undata	Manicaria_saccifera)	(((Oenocarpus_minor	Oenocarpus_bataua)	Prestoea_acuminata)	((Bactris_major	(Elaeis_oleifera	Elaeis_guineensis))	(((Chamaedorea_seifrizii	(((Phoenix_dactylifera	((Serenoa_repens	Calamus_caryotoides)	Sabal_domingensis))	Iriartea_deltoidea)	Nypa_fruticans))	(((Sclerosperma_profizianum	(Podococcus_barteri	Leopoldinia_pulchra))	(Pseudophoenix_vinifera	Orania_palindan))	((Reinhardtia_latisecta	Reinhardtia_paiewonskiana)	Reinhardtia_simplex)))	(Attalea_speciosa	(Pelagodoxa_henryana	Roystonea_regia)))))))))	Dictyosperma_album))	Kingia_australis);
((Veitchia_spiralis	((Phoenix_dactylifera	(Leopoldinia_pulchra	Sabal_domingensis))	(Serenoa_repens	((Iriartea_deltoidea	Nypa_fruticans)	((((((Podococcus_barteri	Orania_palindan)	Pseudophoenix_vinifera)	Sclerosperma_profizianum)	((Reinhardtia_latisecta	Reinhardtia_paiewonskiana)	(Calamus_caryotoides	Reinhardtia_simplex)))	(((Attalea_speciosa	(Elaeis_oleifera	Elaeis_guineensis))	(Roystonea_regia	Bactris_major))	(Manicaria_saccifera	(((Geonoma_undata	((Oenocarpus_minor	Oenocarpus_bataua)	Prestoea_acuminata))	Burretiokentia_grandiflora)	(Pelagodoxa_henryana	((Dictyosperma_album	(Kentiopsis_piersoniorum	Hydriastele_microspadix))	Heterospathe_cagayanensis))))))	Chamaedorea_seifrizii)))))	Kingia_australis);
((Nypa_fruticans	(Veitchia_spiralis	(Iriartea_deltoidea	((((((Leopoldinia_pulchra	Sclerosperma_profizianum)	((Orania_palindan	Pseudophoenix_vinifera)	Podococcus_barteri))	(((Reinhardtia_latisecta	Reinhardtia_paiewonskiana)	Reinhardtia_simplex)	Calamus_caryotoides))	(((Attalea_speciosa	(Elaeis_oleifera	Elaeis_guineensis))	(Roystonea_regia	Bactris_major))	(((Oenocarpus_minor	Oenocarpus_bataua)	Prestoea_acuminata)	(((Burretiokentia_grandiflora	(Dictyosperma_album	(Kentiopsis_piersoniorum	Hydriastele_microspadix)))	Heterospathe_cagayanensis)	((Pelagodoxa_henryana	Manicaria_saccifera)	Geonoma_undata)))))	Chamaedorea_seifrizii)	(Phoenix_dactylifera	(Serenoa_repens	Sabal_domingensis))))))	Kingia_australis);
((Veitchia_spiralis	((((((Sclerosperma_profizianum	(Iriartea_deltoidea	((Podococcus_barteri	(Serenoa_repens	Orania_palindan))	Pseudophoenix_vinifera)))	((Reinhardtia_latisecta	Reinhardtia_paiewonskiana)	Reinhardtia_simplex))	(((Attalea_speciosa	(Calamus_caryotoides	Roystonea_regia))	(Bactris_major	(Elaeis_oleifera	Elaeis_guineensis)))	(Geonoma_undata	(((Kentiopsis_piersoniorum	(Burretiokentia_grandiflora	Hydriastele_microspadix))	(Manicaria_saccifera	Heterospathe_cagayanensis))	(((Oenocarpus_minor	Oenocarpus_bataua)	(Leopoldinia_pulchra	Prestoea_acuminata))	(Pelagodoxa_henryana	Dictyosperma_album))))))	Chamaedorea_seifrizii)	(Phoenix_dactylifera	Sabal_domingensis))	Nypa_fruticans))	Kingia_australis);
(((Veitchia_spiralis	((((Iriartea_deltoidea	(Sabal_domingensis	Phoenix_dactylifera))	(((((Leopoldinia_pulchra	Podococcus_barteri)	Sclerosperma_profizianum)	(Orania_palindan	Pseudophoenix_vinifera))	((Reinhardtia_latisecta	Reinhardtia_paiewonskiana)	Reinhardtia_simplex))	(((Attalea_speciosa	Roystonea_regia)	((Bactris_major	(Elaeis_oleifera	Elaeis_guineensis))	(((((Burretiokentia_grandiflora	(Kentiopsis_piersoniorum	Hydriastele_microspadix))	Dictyosperma_album)	Heterospathe_cagayanensis)	(Geonoma_undata	((Oenocarpus_minor	Oenocarpus_bataua)	Prestoea_acuminata)))	(Pelagodoxa_henryana	Manicaria_saccifera))))	Chamaedorea_seifrizii)))	Serenoa_repens)	Nypa_fruticans))	Calamus_caryotoides)	Kingia_australis);
((Veitchia_spiralis	((((((((Leopoldinia_pulchra	Podococcus_barteri)	Orania_palindan)	Pseudophoenix_vinifera)	(((Reinhardtia_latisecta	Reinhardtia_paiewonskiana)	Reinhardtia_simplex)	Sclerosperma_profizianum))	(((Burretiokentia_grandiflora	((((Kentiopsis_piersoniorum	Hydriastele_microspadix)	Dictyosperma_album)	Heterospathe_cagayanensis)	(Prestoea_acuminata	(Oenocarpus_minor	Oenocarpus_bataua))))	(((Calamus_caryotoides	Manicaria_saccifera)	Pelagodoxa_henryana)	Geonoma_undata))	(Iriartea_deltoidea	((Attalea_speciosa	Roystonea_regia)	(Bactris_major	(Elaeis_oleifera	Elaeis_guineensis))))))	Chamaedorea_seifrizii)	((Serenoa_repens	Sabal_domingensis)	Phoenix_dactylifera))	Nypa_fruticans))	Kingia_australis);
((Veitchia_spiralis	((Calamus_caryotoides	Nypa_fruticans)	((Iriartea_deltoidea	((((Chamaedorea_seifrizii	((Attalea_speciosa	Roystonea_regia)	((Elaeis_guineensis	Elaeis_oleifera)	Bactris_major)))	((Geonoma_undata	(((Burretiokentia_grandiflora	((Pelagodoxa_henryana	Dictyosperma_album)	(Kentiopsis_piersoniorum	Hydriastele_microspadix)))	Heterospathe_cagayanensis)	Manicaria_saccifera))	(Prestoea_acuminata	(Oenocarpus_minor	Oenocarpus_bataua))))	(Pseudophoenix_vinifera	((Podococcus_barteri	(Sclerosperma_profizianum	Leopoldinia_pulchra))	Orania_palindan)))	(Reinhardtia_simplex	(Reinhardtia_latisecta	Reinhardtia_paiewonskiana))))	(Serenoa_repens	(Sabal_domingensis	Phoenix_dactylifera)))))	Kingia_australis);
((Veitchia_spiralis	((Calamus_caryotoides	Nypa_fruticans)	(((Chamaedorea_seifrizii	((((Attalea_speciosa	Roystonea_regia)	((Elaeis_guineensis	Elaeis_oleifera)	Bactris_major))	(Geonoma_undata	((((Leopoldinia_pulchra	Prestoea_acuminata)	(Oenocarpus_minor	Oenocarpus_bataua))	((Dictyosperma_album	((Kentiopsis_piersoniorum	Hydriastele_microspadix)	Burretiokentia_grandiflora))	(Pelagodoxa_henryana	Heterospathe_cagayanensis)))	Manicaria_saccifera)))	((Iriartea_deltoidea	(Pseudophoenix_vinifera	(Podococcus_barteri	Orania_palindan)))	(Sclerosperma_profizianum	(Reinhardtia_simplex	(Reinhardtia_latisecta	Reinhardtia_paiewonskiana))))))	(Serenoa_repens	Sabal_domingensis))	Phoenix_dactylifera)))	Kingia_australis);
((Sabal_domingensis	((((((((Attalea_speciosa	(Pelagodoxa_henryana	Roystonea_regia))	((Elaeis_guineensis	Elaeis_oleifera)	Bactris_major))	(Geonoma_undata	(((Prestoea_acuminata	(Oenocarpus_minor	Oenocarpus_bataua))	((Dictyosperma_album	(Hydriastele_microspadix	(Burretiokentia_grandiflora	Kentiopsis_piersoniorum)))	Heterospathe_cagayanensis))	Manicaria_saccifera)))	((Pseudophoenix_vinifera	(Podococcus_barteri	Orania_palindan))	(Sclerosperma_profizianum	((Calamus_caryotoides	Reinhardtia_simplex)	(Reinhardtia_latisecta	Reinhardtia_paiewonskiana)))))	(Iriartea_deltoidea	Nypa_fruticans))	(Veitchia_spiralis	Phoenix_dactylifera))	(Chamaedorea_seifrizii	Serenoa_repens))	Leopoldinia_pulchra))	Kingia_australis);
((Veitchia_spiralis	(Nypa_fruticans	((((((Attalea_speciosa	Roystonea_regia)	((Elaeis_guineensis	Elaeis_oleifera)	Bactris_major))	((Geonoma_undata	(Prestoea_acuminata	(Oenocarpus_minor	Oenocarpus_bataua)))	((((Pelagodoxa_henryana	Dictyosperma_album)	((Hydriastele_microspadix	Kentiopsis_piersoniorum)	Burretiokentia_grandiflora))	Heterospathe_cagayanensis)	Manicaria_saccifera)))	((Orania_palindan	((Leopoldinia_pulchra	(Iriartea_deltoidea	(Sclerosperma_profizianum	Podococcus_barteri)))	Pseudophoenix_vinifera))	(Reinhardtia_latisecta	(Reinhardtia_paiewonskiana	(Calamus_caryotoides	Reinhardtia_simplex)))))	(Phoenix_dactylifera	(Serenoa_repens	Sabal_domingensis)))	Chamaedorea_seifrizii)))	Kingia_australis);
((Veitchia_spiralis	(Leopoldinia_pulchra	(Phoenix_dactylifera	(((Nypa_fruticans	((Iriartea_deltoidea	Chamaedorea_seifrizii)	((((Elaeis_guineensis	(Attalea_speciosa	Elaeis_oleifera))	(Bactris_major	Roystonea_regia))	((Manicaria_saccifera	(((Dictyosperma_album	(Kentiopsis_piersoniorum	(Burretiokentia_grandiflora	Hydriastele_microspadix)))	(Heterospathe_cagayanensis	Pelagodoxa_henryana))	(Prestoea_acuminata	(Oenocarpus_minor	Oenocarpus_bataua))))	Geonoma_undata))	((Orania_palindan	(Sclerosperma_profizianum	(Calamus_caryotoides	(Podococcus_barteri	Pseudophoenix_vinifera))))	(Reinhardtia_simplex	(Reinhardtia_latisecta	Reinhardtia_paiewonskiana))))))	Serenoa_repens)	Sabal_domingensis))))	Kingia_australis);
((Phoenix_dactylifera	((((Chamaedorea_seifrizii	(Iriartea_deltoidea	Nypa_fruticans))	((((Attalea_speciosa	Roystonea_regia)	((Elaeis_guineensis	Elaeis_oleifera)	Bactris_major))	((Manicaria_saccifera	(((((Pelagodoxa_henryana	Dictyosperma_album)	(Kentiopsis_piersoniorum	Hydriastele_microspadix))	Burretiokentia_grandiflora)	Heterospathe_cagayanensis)	(Prestoea_acuminata	(Oenocarpus_minor	Oenocarpus_bataua))))	Geonoma_undata))	((Serenoa_repens	Orania_palindan)	(((Sclerosperma_profizianum	(Leopoldinia_pulchra	Podococcus_barteri))	(Calamus_caryotoides	Pseudophoenix_vinifera))	(Reinhardtia_latisecta	(Reinhardtia_paiewonskiana	Reinhardtia_simplex))))))	Sabal_domingensis)	Veitchia_spiralis))	Kingia_australis);
((Veitchia_spiralis	(Nypa_fruticans	((Chamaedorea_seifrizii	((((Attalea_speciosa	Roystonea_regia)	((Elaeis_guineensis	Elaeis_oleifera)	Bactris_major))	((((Manicaria_saccifera	(((Heterospathe_cagayanensis	Dictyosperma_album)	(Kentiopsis_piersoniorum	Hydriastele_microspadix))	(Prestoea_acuminata	(Oenocarpus_minor	Oenocarpus_bataua))))	Pelagodoxa_henryana)	Burretiokentia_grandiflora)	Geonoma_undata))	((((Leopoldinia_pulchra	Podococcus_barteri)	(Calamus_caryotoides	Sclerosperma_profizianum))	(Orania_palindan	Pseudophoenix_vinifera))	(Reinhardtia_simplex	(Reinhardtia_latisecta	Reinhardtia_paiewonskiana)))))	(Serenoa_repens	((Iriartea_deltoidea	Phoenix_dactylifera)	Sabal_domingensis)))))	Kingia_australis);
((Veitchia_spiralis	((Heterospathe_cagayanensis	((Pelagodoxa_henryana	Dictyosperma_album)	(Kentiopsis_piersoniorum	Hydriastele_microspadix)))	((Burretiokentia_grandiflora	Geonoma_undata)	(Manicaria_saccifera	((Prestoea_acuminata	(Oenocarpus_minor	Oenocarpus_bataua))	(((Pseudophoenix_vinifera	((Sclerosperma_profizianum	(Podococcus_barteri	Leopoldinia_pulchra))	Orania_palindan))	(((Iriartea_deltoidea	(Calamus_caryotoides	Nypa_fruticans))	(Reinhardtia_simplex	(Reinhardtia_latisecta	Reinhardtia_paiewonskiana)))	((Serenoa_repens	Sabal_domingensis)	Phoenix_dactylifera)))	((Chamaedorea_seifrizii	(Attalea_speciosa	Roystonea_regia))	((Elaeis_guineensis	Elaeis_oleifera)	Bactris_major))))))))	Kingia_australis);
((Nypa_fruticans	(Phoenix_dactylifera	((((((Podococcus_barteri	Veitchia_spiralis)	Orania_palindan)	(Sclerosperma_profizianum	Pseudophoenix_vinifera))	((Reinhardtia_latisecta	Reinhardtia_paiewonskiana)	(Calamus_caryotoides	Reinhardtia_simplex)))	((((Attalea_speciosa	Roystonea_regia)	((Elaeis_guineensis	Elaeis_oleifera)	Bactris_major))	Iriartea_deltoidea)	(Manicaria_saccifera	((Hydriastele_microspadix	(Kentiopsis_piersoniorum	(Burretiokentia_grandiflora	(Dictyosperma_album	Heterospathe_cagayanensis))))	(Pelagodoxa_henryana	(Geonoma_undata	(Prestoea_acuminata	(Oenocarpus_minor	Oenocarpus_bataua))))))))	(Chamaedorea_seifrizii	(Serenoa_repens	(Leopoldinia_pulchra	Sabal_domingensis))))))	Kingia_australis);
((Nypa_fruticans	((Phoenix_dactylifera	((((Reinhardtia_latisecta	Reinhardtia_paiewonskiana)	(Calamus_caryotoides	Reinhardtia_simplex))	(Chamaedorea_seifrizii	(((Attalea_speciosa	Roystonea_regia)	((Elaeis_guineensis	Elaeis_oleifera)	Bactris_major))	(((Geonoma_undata	(Prestoea_acuminata	(Oenocarpus_minor	Oenocarpus_bataua)))	((Dictyosperma_album	(Hydriastele_microspadix	Kentiopsis_piersoniorum))	Heterospathe_cagayanensis))	((Pelagodoxa_henryana	Veitchia_spiralis)	(Burretiokentia_grandiflora	Manicaria_saccifera))))))	((Serenoa_repens	Sabal_domingensis)	((Orania_palindan	(Sclerosperma_profizianum	(Leopoldinia_pulchra	Podococcus_barteri)))	Pseudophoenix_vinifera))))	Iriartea_deltoidea))	Kingia_australis);
((Veitchia_spiralis	((((Phoenix_dactylifera	(Serenoa_repens	Sabal_domingensis))	(((((Leopoldinia_pulchra	Podococcus_barteri)	(Pseudophoenix_vinifera	Sclerosperma_profizianum))	Orania_palindan)	((Reinhardtia_paiewonskiana	Reinhardtia_latisecta)	(Calamus_caryotoides	Reinhardtia_simplex)))	(Chamaedorea_seifrizii	(((((Geonoma_undata	(Prestoea_acuminata	(Oenocarpus_minor	Oenocarpus_bataua)))	Manicaria_saccifera)	(Heterospathe_cagayanensis	((Kentiopsis_piersoniorum	Hydriastele_microspadix)	(Burretiokentia_grandiflora	Dictyosperma_album))))	Pelagodoxa_henryana)	((Attalea_speciosa	Roystonea_regia)	((Elaeis_oleifera	Elaeis_guineensis)	Bactris_major))))))	Iriartea_deltoidea)	Nypa_fruticans))	Kingia_australis);
((Veitchia_spiralis	((((Chamaedorea_seifrizii	(((Manicaria_saccifera	(((Prestoea_acuminata	(Oenocarpus_minor	Oenocarpus_bataua))	(Heterospathe_cagayanensis	((Kentiopsis_piersoniorum	Hydriastele_microspadix)	(Burretiokentia_grandiflora	Dictyosperma_album))))	Pelagodoxa_henryana))	Geonoma_undata)	((Attalea_speciosa	Roystonea_regia)	((Elaeis_oleifera	Elaeis_guineensis)	Bactris_major))))	((Phoenix_dactylifera	(Serenoa_repens	Sabal_domingensis))	((((Calamus_caryotoides	(Leopoldinia_pulchra	Podococcus_barteri))	(Pseudophoenix_vinifera	Sclerosperma_profizianum))	Orania_palindan)	((Reinhardtia_paiewonskiana	Reinhardtia_latisecta)	Reinhardtia_simplex))))	Iriartea_deltoidea)	Nypa_fruticans))	Kingia_australis);
((Veitchia_spiralis	(((Phoenix_dactylifera	(Serenoa_repens	Sabal_domingensis))	(Chamaedorea_seifrizii	((((Manicaria_saccifera	((Prestoea_acuminata	(Oenocarpus_minor	Oenocarpus_bataua))	(Heterospathe_cagayanensis	((Kentiopsis_piersoniorum	Hydriastele_microspadix)	(Burretiokentia_grandiflora	(Pelagodoxa_henryana	Dictyosperma_album))))))	Geonoma_undata)	((Attalea_speciosa	Roystonea_regia)	((Elaeis_oleifera	Elaeis_guineensis)	Bactris_major)))	(((Pseudophoenix_vinifera	Sclerosperma_profizianum)	((Leopoldinia_pulchra	Podococcus_barteri)	Orania_palindan))	(Reinhardtia_paiewonskiana	((Calamus_caryotoides	Reinhardtia_simplex)	Reinhardtia_latisecta))))))	(Iriartea_deltoidea	Nypa_fruticans)))	Kingia_australis);
((Veitchia_spiralis	(Nypa_fruticans	(((Phoenix_dactylifera	(Serenoa_repens	Sabal_domingensis))	((Leopoldinia_pulchra	Chamaedorea_seifrizii)	((((((Kentiopsis_piersoniorum	Hydriastele_microspadix)	(Burretiokentia_grandiflora	(Heterospathe_cagayanensis	Dictyosperma_album)))	Manicaria_saccifera)	((Geonoma_undata	(Prestoea_acuminata	(Oenocarpus_minor	Oenocarpus_bataua)))	Pelagodoxa_henryana))	((Attalea_speciosa	Roystonea_regia)	((Elaeis_oleifera	Elaeis_guineensis)	Bactris_major)))	(((Calamus_caryotoides	(Podococcus_barteri	(Pseudophoenix_vinifera	Sclerosperma_profizianum)))	Orania_palindan)	(Reinhardtia_latisecta	(Reinhardtia_paiewonskiana	Reinhardtia_simplex))))))	Iriartea_deltoidea)))	Kingia_australis);
(((Veitchia_spiralis	(Calamus_caryotoides	Nypa_fruticans))	((Phoenix_dactylifera	(Serenoa_repens	Sabal_domingensis))	((Chamaedorea_seifrizii	Iriartea_deltoidea)	((Burretiokentia_grandiflora	(((((Elaeis_oleifera	Elaeis_guineensis)	Bactris_major)	(((Geonoma_undata	(Pelagodoxa_henryana	Manicaria_saccifera))	(((Kentiopsis_piersoniorum	Hydriastele_microspadix)	Dictyosperma_album)	Heterospathe_cagayanensis))	(Prestoea_acuminata	(Oenocarpus_minor	Oenocarpus_bataua))))	Attalea_speciosa)	Roystonea_regia))	(((Sclerosperma_profizianum	(Podococcus_barteri	Leopoldinia_pulchra))	(Orania_palindan	Pseudophoenix_vinifera))	(Reinhardtia_simplex	(Reinhardtia_latisecta	Reinhardtia_paiewonskiana)))))))	Kingia_australis);
((Orania_palindan	((((Reinhardtia_latisecta	(Reinhardtia_simplex	Reinhardtia_paiewonskiana))	((Serenoa_repens	(Sabal_domingensis	(Iriartea_deltoidea	Phoenix_dactylifera)))	(Chamaedorea_seifrizii	((Veitchia_spiralis	((Elaeis_oleifera	Elaeis_guineensis)	Bactris_major))	((((Prestoea_acuminata	(Oenocarpus_minor	Oenocarpus_bataua))	Geonoma_undata)	(((Pelagodoxa_henryana	Roystonea_regia)	Attalea_speciosa)	Manicaria_saccifera))	((Heterospathe_cagayanensis	(Burretiokentia_grandiflora	(Kentiopsis_piersoniorum	Hydriastele_microspadix)))	Dictyosperma_album))))))	(Calamus_caryotoides	Nypa_fruticans))	((Pseudophoenix_vinifera	Sclerosperma_profizianum)	(Podococcus_barteri	Leopoldinia_pulchra))))	Kingia_australis);
((Phoenix_dactylifera	((((((((Leopoldinia_pulchra	Podococcus_barteri)	Sclerosperma_profizianum)	(Pseudophoenix_vinifera	Orania_palindan))	(Chamaedorea_seifrizii	(((((Hydriastele_microspadix	(Burretiokentia_grandiflora	Kentiopsis_piersoniorum))	(Dictyosperma_album	Heterospathe_cagayanensis))	(Prestoea_acuminata	(Oenocarpus_minor	Oenocarpus_bataua)))	((Manicaria_saccifera	(Veitchia_spiralis	Pelagodoxa_henryana))	Geonoma_undata))	(((Elaeis_oleifera	Elaeis_guineensis)	Bactris_major)	(Roystonea_regia	Attalea_speciosa)))))	(Reinhardtia_simplex	(Reinhardtia_paiewonskiana	Reinhardtia_latisecta)))	(Iriartea_deltoidea	Nypa_fruticans))	(Calamus_caryotoides	Serenoa_repens))	Sabal_domingensis))	Kingia_australis);
((Veitchia_spiralis	(Pelagodoxa_henryana	((Manicaria_saccifera	Burretiokentia_grandiflora)	(Geonoma_undata	(((((Elaeis_oleifera	Elaeis_guineensis)	Bactris_major)	(Roystonea_regia	Attalea_speciosa))	((((Reinhardtia_simplex	(Reinhardtia_paiewonskiana	Reinhardtia_latisecta))	(((Serenoa_repens	Sabal_domingensis)	Phoenix_dactylifera)	Nypa_fruticans))	(((Iriartea_deltoidea	(Calamus_caryotoides	Podococcus_barteri))	Sclerosperma_profizianum)	(Pseudophoenix_vinifera	Orania_palindan)))	(Leopoldinia_pulchra	Chamaedorea_seifrizii)))	((Heterospathe_cagayanensis	((Hydriastele_microspadix	Kentiopsis_piersoniorum)	Dictyosperma_album))	(Prestoea_acuminata	(Oenocarpus_minor	Oenocarpus_bataua))))))))	Kingia_australis);
((Nypa_fruticans	((((((Calamus_caryotoides	Pseudophoenix_vinifera)	(Podococcus_barteri	(Sclerosperma_profizianum	Leopoldinia_pulchra)))	Orania_palindan)	(Reinhardtia_simplex	(Reinhardtia_paiewonskiana	Reinhardtia_latisecta)))	(((((Hydriastele_microspadix	Kentiopsis_piersoniorum)	((Dictyosperma_album	Heterospathe_cagayanensis)	Burretiokentia_grandiflora))	(Prestoea_acuminata	(Oenocarpus_minor	Oenocarpus_bataua)))	((Pelagodoxa_henryana	(Veitchia_spiralis	Manicaria_saccifera))	(Chamaedorea_seifrizii	Geonoma_undata)))	(((Elaeis_oleifera	Elaeis_guineensis)	Bactris_major)	(Roystonea_regia	Attalea_speciosa))))	((Serenoa_repens	Sabal_domingensis)	(Iriartea_deltoidea	Phoenix_dactylifera))))	Kingia_australis);
(((Sabal_domingensis	Phoenix_dactylifera)	(((Veitchia_spiralis	Serenoa_repens)	Nypa_fruticans)	((Leopoldinia_pulchra	((((Reinhardtia_latisecta	Reinhardtia_paiewonskiana)	(Calamus_caryotoides	Reinhardtia_simplex))	((((Prestoea_acuminata	(Oenocarpus_minor	Oenocarpus_bataua))	Geonoma_undata)	(Pelagodoxa_henryana	((((Hydriastele_microspadix	(Burretiokentia_grandiflora	Kentiopsis_piersoniorum))	Dictyosperma_album)	Heterospathe_cagayanensis)	Manicaria_saccifera)))	((((Elaeis_oleifera	Elaeis_guineensis)	Bactris_major)	Attalea_speciosa)	Roystonea_regia)))	(((Podococcus_barteri	(Orania_palindan	Pseudophoenix_vinifera))	Sclerosperma_profizianum)	Iriartea_deltoidea)))	Chamaedorea_seifrizii)))	Kingia_australis);
((Veitchia_spiralis	(Calamus_caryotoides	(Nypa_fruticans	(Phoenix_dactylifera	(((((((Manicaria_saccifera	((Oenocarpus_bataua	Oenocarpus_minor)	Prestoea_acuminata))	((Dictyosperma_album	Heterospathe_cagayanensis)	(Hydriastele_microspadix	(Kentiopsis_piersoniorum	Burretiokentia_grandiflora))))	Geonoma_undata)	((Bactris_major	(Elaeis_guineensis	Elaeis_oleifera))	((Pelagodoxa_henryana	Roystonea_regia)	Attalea_speciosa)))	(((Pseudophoenix_vinifera	Orania_palindan)	(Podococcus_barteri	Sclerosperma_profizianum))	(Reinhardtia_simplex	(Reinhardtia_latisecta	Reinhardtia_paiewonskiana))))	(Leopoldinia_pulchra	Chamaedorea_seifrizii))	(Iriartea_deltoidea	(Serenoa_repens	Sabal_domingensis)))))))	Kingia_australis);
((Veitchia_spiralis	(((((((Pelagodoxa_henryana	Manicaria_saccifera)	((Geonoma_undata	((Oenocarpus_bataua	Oenocarpus_minor)	Prestoea_acuminata))	(((Dictyosperma_album	Heterospathe_cagayanensis)	Burretiokentia_grandiflora)	(Hydriastele_microspadix	Kentiopsis_piersoniorum))))	((Bactris_major	(Elaeis_guineensis	Elaeis_oleifera))	(Roystonea_regia	Attalea_speciosa)))	(Leopoldinia_pulchra	(((Pseudophoenix_vinifera	Orania_palindan)	(Podococcus_barteri	Sclerosperma_profizianum))	(Reinhardtia_simplex	(Reinhardtia_latisecta	Reinhardtia_paiewonskiana)))))	(Iriartea_deltoidea	Chamaedorea_seifrizii))	((Phoenix_dactylifera	Sabal_domingensis)	Serenoa_repens))	(Calamus_caryotoides	Nypa_fruticans)))	Kingia_australis);
(((Veitchia_spiralis	Phoenix_dactylifera)	(Sabal_domingensis	(Serenoa_repens	((((((((Dictyosperma_album	Burretiokentia_grandiflora)	(Hydriastele_microspadix	Kentiopsis_piersoniorum))	Heterospathe_cagayanensis)	Manicaria_saccifera)	((Geonoma_undata	((Oenocarpus_bataua	Oenocarpus_minor)	Prestoea_acuminata))	Pelagodoxa_henryana))	((Bactris_major	(Elaeis_guineensis	Elaeis_oleifera))	((Calamus_caryotoides	Roystonea_regia)	Attalea_speciosa)))	((Orania_palindan	(Podococcus_barteri	(Pseudophoenix_vinifera	Sclerosperma_profizianum)))	(Reinhardtia_simplex	((Leopoldinia_pulchra	Reinhardtia_latisecta)	Reinhardtia_paiewonskiana))))	((Iriartea_deltoidea	Nypa_fruticans)	Chamaedorea_seifrizii)))))	Kingia_australis);
((Veitchia_spiralis	((Leopoldinia_pulchra	(((((((Manicaria_saccifera	(((Oenocarpus_bataua	Oenocarpus_minor)	Prestoea_acuminata)	(((Heterospathe_cagayanensis	Dictyosperma_album)	Burretiokentia_grandiflora)	(Hydriastele_microspadix	Kentiopsis_piersoniorum))))	Pelagodoxa_henryana)	Geonoma_undata)	((Bactris_major	(Elaeis_guineensis	Elaeis_oleifera))	((Calamus_caryotoides	Roystonea_regia)	Attalea_speciosa)))	((Orania_palindan	(Podococcus_barteri	(Pseudophoenix_vinifera	Sclerosperma_profizianum)))	(Reinhardtia_simplex	(Reinhardtia_latisecta	Reinhardtia_paiewonskiana))))	Chamaedorea_seifrizii)	(((Sabal_domingensis	Serenoa_repens)	Phoenix_dactylifera)	Iriartea_deltoidea)))	Nypa_fruticans))	Kingia_australis);
((Veitchia_spiralis	((((((((Oenocarpus_bataua	Oenocarpus_minor)	Prestoea_acuminata)	((((Dictyosperma_album	Burretiokentia_grandiflora)	(Hydriastele_microspadix	Kentiopsis_piersoniorum))	Heterospathe_cagayanensis)	((Pelagodoxa_henryana	Manicaria_saccifera)	Geonoma_undata)))	((Bactris_major	(Elaeis_guineensis	Elaeis_oleifera))	(Roystonea_regia	Attalea_speciosa)))	(((Podococcus_barteri	(Pseudophoenix_vinifera	Orania_palindan))	(Sclerosperma_profizianum	Leopoldinia_pulchra))	(Reinhardtia_simplex	(Reinhardtia_latisecta	Reinhardtia_paiewonskiana))))	((Chamaedorea_seifrizii	(Sabal_domingensis	Serenoa_repens))	Phoenix_dactylifera))	Iriartea_deltoidea)	(Calamus_caryotoides	Nypa_fruticans)))	Kingia_australis);
((Phoenix_dactylifera	((((Veitchia_spiralis	Serenoa_repens)	(Iriartea_deltoidea	Nypa_fruticans))	(((((((Oenocarpus_bataua	Oenocarpus_minor)	Prestoea_acuminata)	((((Dictyosperma_album	(Burretiokentia_grandiflora	(Hydriastele_microspadix	Kentiopsis_piersoniorum)))	Heterospathe_cagayanensis)	(Manicaria_saccifera	Geonoma_undata))	Pelagodoxa_henryana))	((Bactris_major	(Elaeis_guineensis	Elaeis_oleifera))	Attalea_speciosa))	Roystonea_regia)	((Sclerosperma_profizianum	((Podococcus_barteri	Leopoldinia_pulchra)	(Pseudophoenix_vinifera	Orania_palindan)))	((Calamus_caryotoides	Reinhardtia_simplex)	(Reinhardtia_latisecta	Reinhardtia_paiewonskiana))))	Chamaedorea_seifrizii))	Sabal_domingensis))	Kingia_australis);
((Phoenix_dactylifera	((((Pseudophoenix_vinifera	((Podococcus_barteri	(Leopoldinia_pulchra	Sclerosperma_profizianum))	Orania_palindan))	(((Calamus_caryotoides	Reinhardtia_simplex)	(Reinhardtia_latisecta	Reinhardtia_paiewonskiana))	(Nypa_fruticans	((((Oenocarpus_bataua	Oenocarpus_minor)	Prestoea_acuminata)	(Burretiokentia_grandiflora	((Geonoma_undata	(Manicaria_saccifera	((Hydriastele_microspadix	Kentiopsis_piersoniorum)	(Heterospathe_cagayanensis	(Veitchia_spiralis	Dictyosperma_album)))))	Pelagodoxa_henryana)))	((Chamaedorea_seifrizii	(Bactris_major	(Elaeis_guineensis	Elaeis_oleifera)))	(Attalea_speciosa	Roystonea_regia))))))	(Serenoa_repens	Sabal_domingensis))	Iriartea_deltoidea))	Kingia_australis);
(((Nypa_fruticans	((((Reinhardtia_simplex	(Reinhardtia_latisecta	Reinhardtia_paiewonskiana))	((Orania_palindan	((Sclerosperma_profizianum	Pseudophoenix_vinifera)	(Leopoldinia_pulchra	Podococcus_barteri)))	(((Attalea_speciosa	Roystonea_regia)	(Chamaedorea_seifrizii	(Bactris_major	(Elaeis_guineensis	Elaeis_oleifera))))	((Geonoma_undata	((Oenocarpus_bataua	Oenocarpus_minor)	Prestoea_acuminata))	(((Veitchia_spiralis	Pelagodoxa_henryana)	(Heterospathe_cagayanensis	((Hydriastele_microspadix	Kentiopsis_piersoniorum)	(Dictyosperma_album	Burretiokentia_grandiflora))))	Manicaria_saccifera)))))	(Serenoa_repens	Sabal_domingensis))	(Iriartea_deltoidea	Phoenix_dactylifera)))	Calamus_caryotoides)	Kingia_australis);
((Veitchia_spiralis	(Pelagodoxa_henryana	((Heterospathe_cagayanensis	(Dictyosperma_album	(Burretiokentia_grandiflora	(Hydriastele_microspadix	Kentiopsis_piersoniorum))))	(((Geonoma_undata	((Oenocarpus_bataua	Oenocarpus_minor)	Prestoea_acuminata))	((Chamaedorea_seifrizii	(((Reinhardtia_simplex	(Reinhardtia_latisecta	Reinhardtia_paiewonskiana))	(((Iriartea_deltoidea	Leopoldinia_pulchra)	(Phoenix_dactylifera	Sabal_domingensis))	(Serenoa_repens	(Calamus_caryotoides	Nypa_fruticans))))	((Sclerosperma_profizianum	Pseudophoenix_vinifera)	(Podococcus_barteri	Orania_palindan))))	((Attalea_speciosa	Roystonea_regia)	(Bactris_major	(Elaeis_guineensis	Elaeis_oleifera)))))	Manicaria_saccifera))))	Kingia_australis);
((Veitchia_spiralis	(Pelagodoxa_henryana	(Manicaria_saccifera	(Geonoma_undata	(((Heterospathe_cagayanensis	(Dictyosperma_album	(Burretiokentia_grandiflora	(Hydriastele_microspadix	Kentiopsis_piersoniorum))))	((Oenocarpus_bataua	Oenocarpus_minor)	Prestoea_acuminata))	((Chamaedorea_seifrizii	((Reinhardtia_simplex	(Reinhardtia_latisecta	Reinhardtia_paiewonskiana))	((((Phoenix_dactylifera	(Serenoa_repens	Sabal_domingensis))	(Calamus_caryotoides	Nypa_fruticans))	(((Podococcus_barteri	(Leopoldinia_pulchra	Sclerosperma_profizianum))	Orania_palindan)	Pseudophoenix_vinifera))	Iriartea_deltoidea)))	(Roystonea_regia	(Bactris_major	(Attalea_speciosa	(Elaeis_guineensis	Elaeis_oleifera))))))))))	Kingia_australis);
((((Phoenix_dactylifera	Sabal_domingensis)	(((((Bactris_major	(Elaeis_oleifera	Elaeis_guineensis))	(Roystonea_regia	Attalea_speciosa))	((Prestoea_acuminata	(Oenocarpus_minor	Oenocarpus_bataua))	((Pelagodoxa_henryana	Geonoma_undata)	(Manicaria_saccifera	(Heterospathe_cagayanensis	(Dictyosperma_album	(Hydriastele_microspadix	(Kentiopsis_piersoniorum	Burretiokentia_grandiflora))))))))	(((Calamus_caryotoides	Reinhardtia_simplex)	(Reinhardtia_latisecta	Reinhardtia_paiewonskiana))	(Sclerosperma_profizianum	(Pseudophoenix_vinifera	((Leopoldinia_pulchra	Podococcus_barteri)	Orania_palindan)))))	Chamaedorea_seifrizii))	(Iriartea_deltoidea	(Nypa_fruticans	(Serenoa_repens	Veitchia_spiralis))))	Kingia_australis);
((Veitchia_spiralis	((Dictyosperma_album	(Hydriastele_microspadix	Kentiopsis_piersoniorum))	((Burretiokentia_grandiflora	((Manicaria_saccifera	(Pelagodoxa_henryana	(((((Calamus_caryotoides	Reinhardtia_simplex)	(Reinhardtia_latisecta	Reinhardtia_paiewonskiana))	((((Podococcus_barteri	Leopoldinia_pulchra)	Sclerosperma_profizianum)	Orania_palindan)	Pseudophoenix_vinifera))	(Chamaedorea_seifrizii	(Iriartea_deltoidea	((Phoenix_dactylifera	(Serenoa_repens	Sabal_domingensis))	Nypa_fruticans))))	((Bactris_major	(Elaeis_oleifera	Elaeis_guineensis))	(Roystonea_regia	Attalea_speciosa)))))	(Geonoma_undata	(Prestoea_acuminata	(Oenocarpus_minor	Oenocarpus_bataua)))))	Heterospathe_cagayanensis)))	Kingia_australis);
((Veitchia_spiralis	(((Hydriastele_microspadix	Kentiopsis_piersoniorum)	(Burretiokentia_grandiflora	(Heterospathe_cagayanensis	Dictyosperma_album)))	(((Geonoma_undata	(Prestoea_acuminata	(Oenocarpus_minor	Oenocarpus_bataua)))	(((((Sclerosperma_profizianum	Podococcus_barteri)	Orania_palindan)	Pseudophoenix_vinifera)	(((Phoenix_dactylifera	(Serenoa_repens	Sabal_domingensis))	((Iriartea_deltoidea	Nypa_fruticans)	Chamaedorea_seifrizii))	((Calamus_caryotoides	Reinhardtia_simplex)	(Reinhardtia_latisecta	Reinhardtia_paiewonskiana))))	((Attalea_speciosa	(Elaeis_oleifera	Elaeis_guineensis))	(Roystonea_regia	Bactris_major))))	((Leopoldinia_pulchra	Pelagodoxa_henryana)	Manicaria_saccifera))))	Kingia_australis);
((Veitchia_spiralis	((Burretiokentia_grandiflora	(((Geonoma_undata	(((Heterospathe_cagayanensis	(Hydriastele_microspadix	Kentiopsis_piersoniorum))	Dictyosperma_album)	(Prestoea_acuminata	(Oenocarpus_minor	Oenocarpus_bataua))))	(((((Reinhardtia_latisecta	Reinhardtia_paiewonskiana)	Reinhardtia_simplex)	(((Pseudophoenix_vinifera	Sclerosperma_profizianum)	(Calamus_caryotoides	(Leopoldinia_pulchra	Podococcus_barteri)))	Orania_palindan))	(((((Serenoa_repens	Nypa_fruticans)	Phoenix_dactylifera)	Sabal_domingensis)	Chamaedorea_seifrizii)	Iriartea_deltoidea))	((Attalea_speciosa	Roystonea_regia)	(Bactris_major	(Elaeis_oleifera	Elaeis_guineensis)))))	Pelagodoxa_henryana))	Manicaria_saccifera))	Kingia_australis);
((Reinhardtia_simplex	(((((Podococcus_barteri	(Sclerosperma_profizianum	Leopoldinia_pulchra))	(Pseudophoenix_vinifera	Orania_palindan))	(Iriartea_deltoidea	(((Phoenix_dactylifera	Sabal_domingensis)	Serenoa_repens)	((((Attalea_speciosa	Roystonea_regia)	(Bactris_major	(Elaeis_oleifera	Elaeis_guineensis)))	(((Manicaria_saccifera	(Pelagodoxa_henryana	Veitchia_spiralis))	Geonoma_undata)	(((Burretiokentia_grandiflora	(Dictyosperma_album	Heterospathe_cagayanensis))	(Hydriastele_microspadix	Kentiopsis_piersoniorum))	(Prestoea_acuminata	(Oenocarpus_minor	Oenocarpus_bataua)))))	Chamaedorea_seifrizii))))	(Calamus_caryotoides	Nypa_fruticans))	(Reinhardtia_paiewonskiana	Reinhardtia_latisecta)))	Kingia_australis);
((Calamus_caryotoides	(Nypa_fruticans	(Serenoa_repens	((((Pseudophoenix_vinifera	(Orania_palindan	(Podococcus_barteri	(Sclerosperma_profizianum	Leopoldinia_pulchra))))	((Reinhardtia_paiewonskiana	Reinhardtia_latisecta)	Reinhardtia_simplex))	((((Attalea_speciosa	Roystonea_regia)	(Bactris_major	(Elaeis_oleifera	Elaeis_guineensis)))	(((Burretiokentia_grandiflora	(Manicaria_saccifera	(Pelagodoxa_henryana	Veitchia_spiralis)))	Geonoma_undata)	(((Dictyosperma_album	(Hydriastele_microspadix	Kentiopsis_piersoniorum))	Heterospathe_cagayanensis)	(Prestoea_acuminata	(Oenocarpus_minor	Oenocarpus_bataua)))))	Chamaedorea_seifrizii))	((Iriartea_deltoidea	Phoenix_dactylifera)	Sabal_domingensis)))))	Kingia_australis);
(((((((Orania_palindan	((Podococcus_barteri	Leopoldinia_pulchra)	(Sclerosperma_profizianum	Pseudophoenix_vinifera)))	((Reinhardtia_paiewonskiana	Reinhardtia_latisecta)	Reinhardtia_simplex))	(((Attalea_speciosa	Roystonea_regia)	(Bactris_major	(Elaeis_oleifera	Elaeis_guineensis)))	((Prestoea_acuminata	(Oenocarpus_minor	Oenocarpus_bataua))	(Geonoma_undata	((Heterospathe_cagayanensis	(Burretiokentia_grandiflora	((Dictyosperma_album	(Hydriastele_microspadix	Kentiopsis_piersoniorum))	Pelagodoxa_henryana)))	Manicaria_saccifera)))))	(Chamaedorea_seifrizii	Sabal_domingensis))	Iriartea_deltoidea)	(Phoenix_dactylifera	((Calamus_caryotoides	Nypa_fruticans)	(Veitchia_spiralis	Serenoa_repens))))	Kingia_australis);
((Phoenix_dactylifera	(((((((Podococcus_barteri	Leopoldinia_pulchra)	(Sclerosperma_profizianum	Orania_palindan))	Pseudophoenix_vinifera)	(Calamus_caryotoides	((Reinhardtia_paiewonskiana	Reinhardtia_latisecta)	Reinhardtia_simplex)))	(Iriartea_deltoidea	(((Burretiokentia_grandiflora	((((Hydriastele_microspadix	Kentiopsis_piersoniorum)	(Manicaria_saccifera	Heterospathe_cagayanensis))	Dictyosperma_album)	((Prestoea_acuminata	(Oenocarpus_minor	Oenocarpus_bataua))	Geonoma_undata)))	(Veitchia_spiralis	Attalea_speciosa))	(((Chamaedorea_seifrizii	Pelagodoxa_henryana)	Roystonea_regia)	(Bactris_major	(Elaeis_oleifera	Elaeis_guineensis))))))	Sabal_domingensis)	(Nypa_fruticans	Serenoa_repens)))	Kingia_australis);
((Veitchia_spiralis	((Iriartea_deltoidea	Nypa_fruticans)	((((((Podococcus_barteri	Leopoldinia_pulchra)	(Sclerosperma_profizianum	Orania_palindan))	Pseudophoenix_vinifera)	((Reinhardtia_paiewonskiana	Reinhardtia_latisecta)	(Calamus_caryotoides	Reinhardtia_simplex)))	(((Attalea_speciosa	Burretiokentia_grandiflora)	(((Chamaedorea_seifrizii	Pelagodoxa_henryana)	Roystonea_regia)	(Bactris_major	(Elaeis_oleifera	Elaeis_guineensis))))	(((Hydriastele_microspadix	(Heterospathe_cagayanensis	(Geonoma_undata	(Manicaria_saccifera	Kentiopsis_piersoniorum))))	Dictyosperma_album)	(Prestoea_acuminata	(Oenocarpus_minor	Oenocarpus_bataua)))))	((Sabal_domingensis	Serenoa_repens)	Phoenix_dactylifera))))	Kingia_australis);
((Veitchia_spiralis	(Nypa_fruticans	(((((((Reinhardtia_paiewonskiana	Reinhardtia_latisecta)	Reinhardtia_simplex)	(Pseudophoenix_vinifera	Sclerosperma_profizianum))	(Orania_palindan	(Podococcus_barteri	Leopoldinia_pulchra)))	((Chamaedorea_seifrizii	((Elaeis_oleifera	Elaeis_guineensis)	Bactris_major))	((((Prestoea_acuminata	(Oenocarpus_minor	Oenocarpus_bataua))	Geonoma_undata)	(((Manicaria_saccifera	Burretiokentia_grandiflora)	Pelagodoxa_henryana)	(Heterospathe_cagayanensis	((Kentiopsis_piersoniorum	Hydriastele_microspadix)	Dictyosperma_album))))	(Attalea_speciosa	Roystonea_regia))))	((Calamus_caryotoides	Serenoa_repens)	(Phoenix_dactylifera	Sabal_domingensis)))	Iriartea_deltoidea)))	Kingia_australis);
((Veitchia_spiralis	(Sabal_domingensis	(Phoenix_dactylifera	(((((((((((Pelagodoxa_henryana	Heterospathe_cagayanensis)	Hydriastele_microspadix)	Kentiopsis_piersoniorum)	Burretiokentia_grandiflora)	Dictyosperma_album)	(Prestoea_acuminata	(Oenocarpus_minor	Oenocarpus_bataua)))	(Manicaria_saccifera	Geonoma_undata))	(Chamaedorea_seifrizii	Roystonea_regia))	(((Elaeis_guineensis	Elaeis_oleifera)	Bactris_major)	Attalea_speciosa))	(((Pseudophoenix_vinifera	((Leopoldinia_pulchra	Podococcus_barteri)	Orania_palindan))	Sclerosperma_profizianum)	(Reinhardtia_latisecta	(Reinhardtia_paiewonskiana	(Calamus_caryotoides	Reinhardtia_simplex)))))	(Serenoa_repens	(Iriartea_deltoidea	Nypa_fruticans))))))	Kingia_australis);
((Veitchia_spiralis	(Nypa_fruticans	(((Sabal_domingensis	Phoenix_dactylifera)	((((Reinhardtia_latisecta	(Reinhardtia_paiewonskiana	Reinhardtia_simplex))	((((Pelagodoxa_henryana	Manicaria_saccifera)	(((Hydriastele_microspadix	Kentiopsis_piersoniorum)	((Heterospathe_cagayanensis	Dictyosperma_album)	Burretiokentia_grandiflora))	(Geonoma_undata	(Prestoea_acuminata	(Oenocarpus_minor	Oenocarpus_bataua)))))	(Roystonea_regia	(((Elaeis_guineensis	Elaeis_oleifera)	Bactris_major)	Attalea_speciosa)))	((Pseudophoenix_vinifera	((Leopoldinia_pulchra	Podococcus_barteri)	Orania_palindan))	Sclerosperma_profizianum)))	Chamaedorea_seifrizii)	Iriartea_deltoidea))	(Calamus_caryotoides	Serenoa_repens))))	Kingia_australis);
((((Iriartea_deltoidea	(((Chamaedorea_seifrizii	((((((Hydriastele_microspadix	(Burretiokentia_grandiflora	Kentiopsis_piersoniorum))	(Heterospathe_cagayanensis	Dictyosperma_album))	(Prestoea_acuminata	(Oenocarpus_minor	Oenocarpus_bataua)))	(Pelagodoxa_henryana	Manicaria_saccifera))	Geonoma_undata)	((Roystonea_regia	Bactris_major)	(Attalea_speciosa	(Elaeis_guineensis	Elaeis_oleifera)))))	(((Pseudophoenix_vinifera	Orania_palindan)	(Podococcus_barteri	Sclerosperma_profizianum))	((Calamus_caryotoides	Reinhardtia_simplex)	(Reinhardtia_latisecta	Reinhardtia_paiewonskiana))))	Leopoldinia_pulchra))	(Sabal_domingensis	Phoenix_dactylifera))	((Veitchia_spiralis	Serenoa_repens)	Nypa_fruticans))	Kingia_australis);
((Veitchia_spiralis	(Phoenix_dactylifera	((Nypa_fruticans	Iriartea_deltoidea)	(((Attalea_speciosa	(Roystonea_regia	(Pelagodoxa_henryana	Chamaedorea_seifrizii)))	(((Manicaria_saccifera	(Heterospathe_cagayanensis	((Dictyosperma_album	Burretiokentia_grandiflora)	(Hydriastele_microspadix	Kentiopsis_piersoniorum))))	(Geonoma_undata	(Prestoea_acuminata	(Oenocarpus_minor	Oenocarpus_bataua))))	(Bactris_major	(Elaeis_guineensis	Elaeis_oleifera))))	((Serenoa_repens	Sabal_domingensis)	((Pseudophoenix_vinifera	((Sclerosperma_profizianum	(Leopoldinia_pulchra	Podococcus_barteri))	Orania_palindan))	((Calamus_caryotoides	Reinhardtia_simplex)	(Reinhardtia_latisecta	Reinhardtia_paiewonskiana))))))))	Kingia_australis);
((Veitchia_spiralis	(((((Pseudophoenix_vinifera	((Sclerosperma_profizianum	Podococcus_barteri)	(Leopoldinia_pulchra	Orania_palindan)))	(Reinhardtia_simplex	(Reinhardtia_latisecta	Reinhardtia_paiewonskiana)))	(((Manicaria_saccifera	(Heterospathe_cagayanensis	((Pelagodoxa_henryana	Dictyosperma_album)	((Burretiokentia_grandiflora	Kentiopsis_piersoniorum)	Hydriastele_microspadix))))	(Geonoma_undata	(Prestoea_acuminata	(Oenocarpus_minor	Oenocarpus_bataua))))	((Bactris_major	(Elaeis_guineensis	Elaeis_oleifera))	(Attalea_speciosa	Roystonea_regia))))	((Iriartea_deltoidea	Phoenix_dactylifera)	(Chamaedorea_seifrizii	(Serenoa_repens	Sabal_domingensis))))	(Calamus_caryotoides	Nypa_fruticans)))	Kingia_australis);
((Veitchia_spiralis	(Nypa_fruticans	((Phoenix_dactylifera	(Serenoa_repens	Sabal_domingensis))	(((((Orania_palindan	Pseudophoenix_vinifera)	((Leopoldinia_pulchra	Podococcus_barteri)	Sclerosperma_profizianum))	(Reinhardtia_latisecta	(Reinhardtia_paiewonskiana	(Calamus_caryotoides	Reinhardtia_simplex))))	(((Manicaria_saccifera	(Heterospathe_cagayanensis	((Pelagodoxa_henryana	Dictyosperma_album)	((Burretiokentia_grandiflora	Kentiopsis_piersoniorum)	Hydriastele_microspadix))))	(Geonoma_undata	(Prestoea_acuminata	(Oenocarpus_minor	Oenocarpus_bataua))))	((Bactris_major	(Elaeis_guineensis	Elaeis_oleifera))	(Attalea_speciosa	Roystonea_regia))))	(Iriartea_deltoidea	Chamaedorea_seifrizii)))))	Kingia_australis);
((Veitchia_spiralis	(Nypa_fruticans	((Chamaedorea_seifrizii	((Leopoldinia_pulchra	(Phoenix_dactylifera	(Serenoa_repens	Sabal_domingensis)))	((((Sclerosperma_profizianum	Pseudophoenix_vinifera)	(Podococcus_barteri	Orania_palindan))	((Reinhardtia_latisecta	(Reinhardtia_paiewonskiana	Calamus_caryotoides))	Reinhardtia_simplex))	(((Prestoea_acuminata	(Oenocarpus_minor	Oenocarpus_bataua))	((Heterospathe_cagayanensis	((Burretiokentia_grandiflora	Dictyosperma_album)	(Kentiopsis_piersoniorum	Hydriastele_microspadix)))	((Manicaria_saccifera	Pelagodoxa_henryana)	Geonoma_undata)))	((Bactris_major	(Elaeis_guineensis	Elaeis_oleifera))	(Attalea_speciosa	Roystonea_regia))))))	Iriartea_deltoidea)))	Kingia_australis);
((Veitchia_spiralis	((Calamus_caryotoides	(Chamaedorea_seifrizii	(((Iriartea_deltoidea	Phoenix_dactylifera)	(Serenoa_repens	Sabal_domingensis))	(((((Podococcus_barteri	Pseudophoenix_vinifera)	Orania_palindan)	Sclerosperma_profizianum)	((Reinhardtia_latisecta	Reinhardtia_paiewonskiana)	Reinhardtia_simplex))	((((Geonoma_undata	(Prestoea_acuminata	(Oenocarpus_minor	Oenocarpus_bataua)))	(Heterospathe_cagayanensis	(Dictyosperma_album	(Leopoldinia_pulchra	(Kentiopsis_piersoniorum	Hydriastele_microspadix)))))	(Pelagodoxa_henryana	(Burretiokentia_grandiflora	Manicaria_saccifera)))	((Bactris_major	(Elaeis_guineensis	Elaeis_oleifera))	(Attalea_speciosa	Roystonea_regia)))))))	Nypa_fruticans))	Kingia_australis);
((Veitchia_spiralis	((Calamus_caryotoides	(((Reinhardtia_latisecta	Reinhardtia_paiewonskiana)	Reinhardtia_simplex)	((((((((Prestoea_acuminata	(Oenocarpus_minor	Oenocarpus_bataua))	((((Kentiopsis_piersoniorum	Hydriastele_microspadix)	Burretiokentia_grandiflora)	(Heterospathe_cagayanensis	Dictyosperma_album))	Pelagodoxa_henryana))	Manicaria_saccifera)	Geonoma_undata)	((Chamaedorea_seifrizii	(Bactris_major	(Elaeis_guineensis	Elaeis_oleifera)))	(Attalea_speciosa	Roystonea_regia)))	(Phoenix_dactylifera	(Serenoa_repens	Sabal_domingensis)))	(Pseudophoenix_vinifera	(Orania_palindan	((Leopoldinia_pulchra	Podococcus_barteri)	Sclerosperma_profizianum))))	Iriartea_deltoidea)))	Nypa_fruticans))	Kingia_australis);
((Veitchia_spiralis	(((((Orania_palindan	(Podococcus_barteri	(Sclerosperma_profizianum	Pseudophoenix_vinifera)))	(((((Geonoma_undata	(Prestoea_acuminata	(Oenocarpus_minor	Oenocarpus_bataua)))	(Manicaria_saccifera	(Pelagodoxa_henryana	(((Kentiopsis_piersoniorum	Hydriastele_microspadix)	Burretiokentia_grandiflora)	(Heterospathe_cagayanensis	Dictyosperma_album)))))	((Bactris_major	(Elaeis_guineensis	Elaeis_oleifera))	(Attalea_speciosa	Roystonea_regia)))	(Phoenix_dactylifera	(Serenoa_repens	(Leopoldinia_pulchra	Sabal_domingensis))))	Iriartea_deltoidea))	((Reinhardtia_latisecta	Reinhardtia_paiewonskiana)	Reinhardtia_simplex))	Chamaedorea_seifrizii)	(Calamus_caryotoides	Nypa_fruticans)))	Kingia_australis);
((Phoenix_dactylifera	((Nypa_fruticans	(Chamaedorea_seifrizii	((((Sclerosperma_profizianum	(Leopoldinia_pulchra	Podococcus_barteri))	(Orania_palindan	Pseudophoenix_vinifera))	((Reinhardtia_paiewonskiana	Reinhardtia_latisecta)	(Calamus_caryotoides	Reinhardtia_simplex)))	(((Manicaria_saccifera	(((Oenocarpus_bataua	Oenocarpus_minor)	Prestoea_acuminata)	Geonoma_undata))	(Heterospathe_cagayanensis	(Dictyosperma_album	((Burretiokentia_grandiflora	Kentiopsis_piersoniorum)	Hydriastele_microspadix))))	(((Roystonea_regia	Pelagodoxa_henryana)	Attalea_speciosa)	(Bactris_major	(Elaeis_oleifera	Elaeis_guineensis)))))))	(Sabal_domingensis	(Serenoa_repens	(Veitchia_spiralis	Iriartea_deltoidea)))))	Kingia_australis);
((Veitchia_spiralis	((Iriartea_deltoidea	(Phoenix_dactylifera	(Chamaedorea_seifrizii	((Sabal_domingensis	((((Leopoldinia_pulchra	Podococcus_barteri)	((Pseudophoenix_vinifera	Sclerosperma_profizianum)	Calamus_caryotoides))	Orania_palindan)	((Reinhardtia_paiewonskiana	Reinhardtia_latisecta)	Reinhardtia_simplex)))	(((Roystonea_regia	Attalea_speciosa)	(Serenoa_repens	(Bactris_major	(Elaeis_oleifera	Elaeis_guineensis))))	(Heterospathe_cagayanensis	(Burretiokentia_grandiflora	((((Oenocarpus_bataua	Oenocarpus_minor)	Prestoea_acuminata)	(Manicaria_saccifera	((Pelagodoxa_henryana	Dictyosperma_album)	(Kentiopsis_piersoniorum	Hydriastele_microspadix))))	Geonoma_undata))))))))	Nypa_fruticans))	Kingia_australis);
((Veitchia_spiralis	((((Sabal_domingensis	Phoenix_dactylifera)	((Chamaedorea_seifrizii	Iriartea_deltoidea)	((((Roystonea_regia	Attalea_speciosa)	(Bactris_major	(Elaeis_oleifera	Elaeis_guineensis)))	((((Oenocarpus_bataua	Oenocarpus_minor)	Prestoea_acuminata)	((((Pelagodoxa_henryana	Dictyosperma_album)	(Kentiopsis_piersoniorum	Hydriastele_microspadix))	(Heterospathe_cagayanensis	Burretiokentia_grandiflora))	Manicaria_saccifera))	Geonoma_undata))	((Pseudophoenix_vinifera	(Orania_palindan	(Leopoldinia_pulchra	(Podococcus_barteri	Sclerosperma_profizianum))))	((Reinhardtia_paiewonskiana	Reinhardtia_latisecta)	Reinhardtia_simplex)))))	(Calamus_caryotoides	Serenoa_repens))	Nypa_fruticans))	Kingia_australis);
((Veitchia_spiralis	((((((Roystonea_regia	Attalea_speciosa)	(Bactris_major	(Elaeis_oleifera	Elaeis_guineensis)))	(((Leopoldinia_pulchra	(Oenocarpus_bataua	Oenocarpus_minor))	Prestoea_acuminata)	(Geonoma_undata	(((Burretiokentia_grandiflora	((Dictyosperma_album	(Kentiopsis_piersoniorum	Hydriastele_microspadix))	Heterospathe_cagayanensis))	Pelagodoxa_henryana)	Manicaria_saccifera))))	((Orania_palindan	(Podococcus_barteri	(Sclerosperma_profizianum	Pseudophoenix_vinifera)))	((Reinhardtia_paiewonskiana	Reinhardtia_latisecta)	Reinhardtia_simplex)))	((Iriartea_deltoidea	Phoenix_dactylifera)	(Chamaedorea_seifrizii	(Sabal_domingensis	Serenoa_repens))))	(Calamus_caryotoides	Nypa_fruticans)))	Kingia_australis);
((Veitchia_spiralis	((Chamaedorea_seifrizii	(((Sabal_domingensis	Serenoa_repens)	Phoenix_dactylifera)	(((((Roystonea_regia	Attalea_speciosa)	(Bactris_major	(Elaeis_oleifera	Elaeis_guineensis)))	((((Dictyosperma_album	((Kentiopsis_piersoniorum	Hydriastele_microspadix)	Burretiokentia_grandiflora))	Heterospathe_cagayanensis)	Manicaria_saccifera)	(Pelagodoxa_henryana	(((Oenocarpus_bataua	Oenocarpus_minor)	Prestoea_acuminata)	Geonoma_undata))))	((Orania_palindan	(Podococcus_barteri	(Sclerosperma_profizianum	Pseudophoenix_vinifera)))	((Reinhardtia_paiewonskiana	Reinhardtia_latisecta)	Reinhardtia_simplex)))	Iriartea_deltoidea)))	((Leopoldinia_pulchra	Calamus_caryotoides)	Nypa_fruticans)))	Kingia_australis);
((Veitchia_spiralis	(Pelagodoxa_henryana	((Burretiokentia_grandiflora	((((((Calamus_caryotoides	Nypa_fruticans)	((Pseudophoenix_vinifera	Orania_palindan)	((Leopoldinia_pulchra	Podococcus_barteri)	Sclerosperma_profizianum)))	(Iriartea_deltoidea	(Reinhardtia_latisecta	(Reinhardtia_simplex	Reinhardtia_paiewonskiana))))	(Serenoa_repens	(Phoenix_dactylifera	Sabal_domingensis)))	Chamaedorea_seifrizii)	((Roystonea_regia	Attalea_speciosa)	(Bactris_major	(Elaeis_oleifera	Elaeis_guineensis)))))	((((Oenocarpus_bataua	Oenocarpus_minor)	Prestoea_acuminata)	Geonoma_undata)	(((Kentiopsis_piersoniorum	Hydriastele_microspadix)	(Heterospathe_cagayanensis	Dictyosperma_album))	Manicaria_saccifera)))))	Kingia_australis);
((Veitchia_spiralis	(Pelagodoxa_henryana	((((((((Iriartea_deltoidea	Nypa_fruticans)	(Pseudophoenix_vinifera	(Orania_palindan	((Podococcus_barteri	Leopoldinia_pulchra)	Sclerosperma_profizianum))))	(Chamaedorea_seifrizii	(Reinhardtia_latisecta	((Calamus_caryotoides	Reinhardtia_simplex)	Reinhardtia_paiewonskiana))))	(Phoenix_dactylifera	(Sabal_domingensis	Serenoa_repens)))	((Roystonea_regia	Attalea_speciosa)	(Bactris_major	(Elaeis_oleifera	Elaeis_guineensis))))	(((Oenocarpus_bataua	Oenocarpus_minor)	Prestoea_acuminata)	Geonoma_undata))	((Kentiopsis_piersoniorum	Hydriastele_microspadix)	(Heterospathe_cagayanensis	Dictyosperma_album)))	(Manicaria_saccifera	Burretiokentia_grandiflora))))	Kingia_australis);
(((Manicaria_saccifera	(((((Oenocarpus_bataua	Oenocarpus_minor)	Prestoea_acuminata)	(((Burretiokentia_grandiflora	(Kentiopsis_piersoniorum	Hydriastele_microspadix))	Dictyosperma_album)	Heterospathe_cagayanensis))	(((Pseudophoenix_vinifera	(Orania_palindan	((Podococcus_barteri	Leopoldinia_pulchra)	Sclerosperma_profizianum)))	((Iriartea_deltoidea	(Chamaedorea_seifrizii	((Calamus_caryotoides	Reinhardtia_simplex)	(Reinhardtia_paiewonskiana	Reinhardtia_latisecta))))	(((Serenoa_repens	Nypa_fruticans)	Phoenix_dactylifera)	Sabal_domingensis)))	((Roystonea_regia	Attalea_speciosa)	(Bactris_major	(Elaeis_oleifera	Elaeis_guineensis)))))	Geonoma_undata))	(Veitchia_spiralis	Pelagodoxa_henryana))	Kingia_australis);
(((Nypa_fruticans	(((Chamaedorea_seifrizii	((((Orania_palindan	Pseudophoenix_vinifera)	((Podococcus_barteri	Leopoldinia_pulchra)	Sclerosperma_profizianum))	(Reinhardtia_simplex	(Reinhardtia_paiewonskiana	Reinhardtia_latisecta)))	((((Calamus_caryotoides	Roystonea_regia)	Attalea_speciosa)	(Bactris_major	(Elaeis_oleifera	Elaeis_guineensis)))	(((Iriartea_deltoidea	(Burretiokentia_grandiflora	((Kentiopsis_piersoniorum	Hydriastele_microspadix)	(Dictyosperma_album	Heterospathe_cagayanensis))))	Manicaria_saccifera)	((Geonoma_undata	((Oenocarpus_bataua	Oenocarpus_minor)	Prestoea_acuminata))	Pelagodoxa_henryana)))))	(Phoenix_dactylifera	Sabal_domingensis))	Serenoa_repens))	Veitchia_spiralis)	Kingia_australis);
((((Iriartea_deltoidea	Nypa_fruticans)	((Chamaedorea_seifrizii	((((Serenoa_repens	Sabal_domingensis)	(Orania_palindan	(Podococcus_barteri	(Pseudophoenix_vinifera	Sclerosperma_profizianum))))	((Calamus_caryotoides	Reinhardtia_simplex)	(Reinhardtia_paiewonskiana	Reinhardtia_latisecta)))	((((Pelagodoxa_henryana	Roystonea_regia)	Attalea_speciosa)	(Bactris_major	(Elaeis_oleifera	Elaeis_guineensis)))	((Manicaria_saccifera	(((Burretiokentia_grandiflora	((Kentiopsis_piersoniorum	Hydriastele_microspadix)	Dictyosperma_album))	Heterospathe_cagayanensis)	((Oenocarpus_bataua	Oenocarpus_minor)	Prestoea_acuminata)))	Geonoma_undata))))	(Leopoldinia_pulchra	Phoenix_dactylifera)))	Veitchia_spiralis)	Kingia_australis);
((Veitchia_spiralis	(Nypa_fruticans	((((((((Pelagodoxa_henryana	Roystonea_regia)	Attalea_speciosa)	(Bactris_major	(Elaeis_guineensis	Elaeis_oleifera)))	((Prestoea_acuminata	(Oenocarpus_minor	Oenocarpus_bataua))	(((Kentiopsis_piersoniorum	Hydriastele_microspadix)	((Dictyosperma_album	Heterospathe_cagayanensis)	Burretiokentia_grandiflora))	(Manicaria_saccifera	Geonoma_undata))))	(((Reinhardtia_paiewonskiana	Reinhardtia_latisecta)	Reinhardtia_simplex)	((Orania_palindan	Pseudophoenix_vinifera)	(((Leopoldinia_pulchra	Calamus_caryotoides)	Podococcus_barteri)	Sclerosperma_profizianum))))	Chamaedorea_seifrizii)	((Serenoa_repens	Sabal_domingensis)	Phoenix_dactylifera))	Iriartea_deltoidea)))	Kingia_australis);
((Phoenix_dactylifera	((Chamaedorea_seifrizii	(Serenoa_repens	(Leopoldinia_pulchra	Sabal_domingensis)))	(((Calamus_caryotoides	Nypa_fruticans)	(((Roystonea_regia	((Bactris_major	(Elaeis_guineensis	Elaeis_oleifera))	Attalea_speciosa))	((Geonoma_undata	(Prestoea_acuminata	(Oenocarpus_minor	Oenocarpus_bataua)))	((Pelagodoxa_henryana	(Veitchia_spiralis	Manicaria_saccifera))	((Kentiopsis_piersoniorum	Hydriastele_microspadix)	((Dictyosperma_album	Heterospathe_cagayanensis)	Burretiokentia_grandiflora)))))	(((Reinhardtia_paiewonskiana	Reinhardtia_latisecta)	Reinhardtia_simplex)	((Orania_palindan	Pseudophoenix_vinifera)	(Podococcus_barteri	Sclerosperma_profizianum)))))	Iriartea_deltoidea)))	Kingia_australis);
((Phoenix_dactylifera	(Sabal_domingensis	((((Bactris_major	(Elaeis_guineensis	Elaeis_oleifera))	((Roystonea_regia	Attalea_speciosa)	(((Burretiokentia_grandiflora	((Kentiopsis_piersoniorum	Hydriastele_microspadix)	((Pelagodoxa_henryana	Dictyosperma_album)	Heterospathe_cagayanensis)))	Manicaria_saccifera)	((Prestoea_acuminata	(Oenocarpus_minor	Oenocarpus_bataua))	Geonoma_undata))))	((Pseudophoenix_vinifera	(Reinhardtia_latisecta	(Reinhardtia_simplex	Reinhardtia_paiewonskiana)))	(Orania_palindan	((Leopoldinia_pulchra	Podococcus_barteri)	Sclerosperma_profizianum))))	((Iriartea_deltoidea	(Serenoa_repens	(Veitchia_spiralis	(Calamus_caryotoides	Nypa_fruticans))))	Chamaedorea_seifrizii))))	Kingia_australis);
((Veitchia_spiralis	(Nypa_fruticans	(Iriartea_deltoidea	(((Chamaedorea_seifrizii	(((Bactris_major	(Elaeis_guineensis	Elaeis_oleifera))	((Roystonea_regia	Attalea_speciosa)	((Manicaria_saccifera	Heterospathe_cagayanensis)	(((Kentiopsis_piersoniorum	(Hydriastele_microspadix	Burretiokentia_grandiflora))	(Pelagodoxa_henryana	Dictyosperma_album))	((Prestoea_acuminata	(Oenocarpus_minor	Oenocarpus_bataua))	Geonoma_undata)))))	((Reinhardtia_simplex	(Reinhardtia_paiewonskiana	Reinhardtia_latisecta))	((Pseudophoenix_vinifera	Orania_palindan)	((Leopoldinia_pulchra	Podococcus_barteri)	Sclerosperma_profizianum)))))	(Calamus_caryotoides	Serenoa_repens))	(Phoenix_dactylifera	Sabal_domingensis)))))	Kingia_australis);
((Veitchia_spiralis	(Nypa_fruticans	((Reinhardtia_simplex	(Reinhardtia_paiewonskiana	Reinhardtia_latisecta))	((Orania_palindan	((Calamus_caryotoides	Pseudophoenix_vinifera)	((Leopoldinia_pulchra	Podococcus_barteri)	Sclerosperma_profizianum)))	(((Bactris_major	(Elaeis_guineensis	Elaeis_oleifera))	((Roystonea_regia	Attalea_speciosa)	((((Pelagodoxa_henryana	Heterospathe_cagayanensis)	((Dictyosperma_album	(Kentiopsis_piersoniorum	Hydriastele_microspadix))	Burretiokentia_grandiflora))	(Prestoea_acuminata	(Oenocarpus_minor	Oenocarpus_bataua)))	(Manicaria_saccifera	Geonoma_undata))))	(((Serenoa_repens	(Phoenix_dactylifera	Sabal_domingensis))	Chamaedorea_seifrizii)	Iriartea_deltoidea))))))	Kingia_australis);
(((Calamus_caryotoides	Veitchia_spiralis)	(Nypa_fruticans	(((Orania_palindan	Pseudophoenix_vinifera)	(((Iriartea_deltoidea	Leopoldinia_pulchra)	Podococcus_barteri)	Sclerosperma_profizianum))	((Chamaedorea_seifrizii	(Reinhardtia_simplex	(Reinhardtia_paiewonskiana	Reinhardtia_latisecta)))	(((Bactris_major	(Elaeis_guineensis	Elaeis_oleifera))	(((Burretiokentia_grandiflora	Roystonea_regia)	Attalea_speciosa)	(((Manicaria_saccifera	((Pelagodoxa_henryana	Dictyosperma_album)	(Heterospathe_cagayanensis	(Kentiopsis_piersoniorum	Hydriastele_microspadix))))	(Prestoea_acuminata	(Oenocarpus_minor	Oenocarpus_bataua)))	Geonoma_undata)))	(Serenoa_repens	(Phoenix_dactylifera	Sabal_domingensis)))))))	Kingia_australis);
((Veitchia_spiralis	(Pelagodoxa_henryana	(((((Dictyosperma_album	(Heterospathe_cagayanensis	(Kentiopsis_piersoniorum	Hydriastele_microspadix)))	(Prestoea_acuminata	(Oenocarpus_minor	Oenocarpus_bataua)))	Manicaria_saccifera)	Geonoma_undata)	(((Phoenix_dactylifera	(Sabal_domingensis	Serenoa_repens))	((((Calamus_caryotoides	Nypa_fruticans)	((Reinhardtia_simplex	Reinhardtia_paiewonskiana)	Reinhardtia_latisecta))	((Podococcus_barteri	(Sclerosperma_profizianum	Pseudophoenix_vinifera))	Orania_palindan))	(Leopoldinia_pulchra	Iriartea_deltoidea)))	((Chamaedorea_seifrizii	(Bactris_major	(Elaeis_guineensis	Elaeis_oleifera)))	(Burretiokentia_grandiflora	(Roystonea_regia	Attalea_speciosa)))))))	Kingia_australis);
((Veitchia_spiralis	((Nypa_fruticans	Calamus_caryotoides)	((((Chamaedorea_seifrizii	((Attalea_speciosa	(Elaeis_guineensis	Elaeis_oleifera))	(Roystonea_regia	Bactris_major)))	(((((Prestoea_acuminata	(Oenocarpus_minor	Oenocarpus_bataua))	((Burretiokentia_grandiflora	(Dictyosperma_album	Heterospathe_cagayanensis))	(Leopoldinia_pulchra	(Kentiopsis_piersoniorum	Hydriastele_microspadix))))	Manicaria_saccifera)	Pelagodoxa_henryana)	Geonoma_undata))	((Reinhardtia_simplex	Reinhardtia_paiewonskiana)	Reinhardtia_latisecta))	(((Pseudophoenix_vinifera	(Orania_palindan	Podococcus_barteri))	Sclerosperma_profizianum)	((Iriartea_deltoidea	Phoenix_dactylifera)	(Sabal_domingensis	Serenoa_repens))))))	Kingia_australis);
((Veitchia_spiralis	(Nypa_fruticans	(((Phoenix_dactylifera	(Sabal_domingensis	Serenoa_repens))	((Burretiokentia_grandiflora	(((Calamus_caryotoides	Reinhardtia_simplex)	(Reinhardtia_paiewonskiana	Reinhardtia_latisecta))	((Orania_palindan	(Leopoldinia_pulchra	Podococcus_barteri))	(Sclerosperma_profizianum	Pseudophoenix_vinifera))))	(((Iriartea_deltoidea	(Attalea_speciosa	((Elaeis_guineensis	Elaeis_oleifera)	Bactris_major)))	Roystonea_regia)	((((Geonoma_undata	(Prestoea_acuminata	(Oenocarpus_minor	Oenocarpus_bataua)))	Pelagodoxa_henryana)	Manicaria_saccifera)	((Dictyosperma_album	Heterospathe_cagayanensis)	(Kentiopsis_piersoniorum	Hydriastele_microspadix))))))	Chamaedorea_seifrizii)))	Kingia_australis);
((((Phoenix_dactylifera	Sabal_domingensis)	(((((Reinhardtia_paiewonskiana	Reinhardtia_latisecta)	(Calamus_caryotoides	Reinhardtia_simplex))	(Orania_palindan	(Podococcus_barteri	(Sclerosperma_profizianum	Pseudophoenix_vinifera))))	((((Elaeis_guineensis	Elaeis_oleifera)	Bactris_major)	(Attalea_speciosa	Roystonea_regia))	(((Leopoldinia_pulchra	Pelagodoxa_henryana)	(Manicaria_saccifera	(((Burretiokentia_grandiflora	(Dictyosperma_album	Heterospathe_cagayanensis))	(Kentiopsis_piersoniorum	Hydriastele_microspadix))	(Prestoea_acuminata	(Oenocarpus_minor	Oenocarpus_bataua)))))	Geonoma_undata)))	(Chamaedorea_seifrizii	Nypa_fruticans)))	(Iriartea_deltoidea	(Veitchia_spiralis	Serenoa_repens)))	Kingia_australis);
((((((Sclerosperma_profizianum	Podococcus_barteri)	Orania_palindan)	Pseudophoenix_vinifera)	((((Reinhardtia_paiewonskiana	Reinhardtia_latisecta)	Reinhardtia_simplex)	(((Veitchia_spiralis	(((Attalea_speciosa	(Elaeis_guineensis	Elaeis_oleifera))	Bactris_major)	(Chamaedorea_seifrizii	Roystonea_regia)))	(((Oenocarpus_bataua	Oenocarpus_minor)	Prestoea_acuminata)	((((Hydriastele_microspadix	Kentiopsis_piersoniorum)	((Heterospathe_cagayanensis	Dictyosperma_album)	Burretiokentia_grandiflora))	(Manicaria_saccifera	Geonoma_undata))	Pelagodoxa_henryana)))	((Phoenix_dactylifera	(Leopoldinia_pulchra	(Serenoa_repens	Calamus_caryotoides)))	Sabal_domingensis)))	Iriartea_deltoidea))	Nypa_fruticans)	Kingia_australis);
((Veitchia_spiralis	(Phoenix_dactylifera	((((((Sabal_domingensis	Serenoa_repens)	((Sclerosperma_profizianum	Calamus_caryotoides)	(Leopoldinia_pulchra	Podococcus_barteri)))	(Orania_palindan	Pseudophoenix_vinifera))	(((((Elaeis_guineensis	Elaeis_oleifera)	Bactris_major)	(Attalea_speciosa	Roystonea_regia))	((Geonoma_undata	Pelagodoxa_henryana)	(Manicaria_saccifera	(((Oenocarpus_bataua	Oenocarpus_minor)	Prestoea_acuminata)	(((Hydriastele_microspadix	Kentiopsis_piersoniorum)	Dictyosperma_album)	Heterospathe_cagayanensis)))))	((Reinhardtia_paiewonskiana	Reinhardtia_latisecta)	Reinhardtia_simplex)))	(Burretiokentia_grandiflora	Chamaedorea_seifrizii))	(Iriartea_deltoidea	Nypa_fruticans))))	Kingia_australis);
((((((((Sabal_domingensis	Serenoa_repens)	(((((Elaeis_guineensis	Elaeis_oleifera)	Bactris_major)	(Attalea_speciosa	Roystonea_regia))	((((Veitchia_spiralis	Pelagodoxa_henryana)	Geonoma_undata)	Manicaria_saccifera)	(((Oenocarpus_bataua	Oenocarpus_minor)	Prestoea_acuminata)	((Hydriastele_microspadix	(Burretiokentia_grandiflora	Kentiopsis_piersoniorum))	(Dictyosperma_album	Heterospathe_cagayanensis)))))	(((Orania_palindan	(Sclerosperma_profizianum	Podococcus_barteri))	Pseudophoenix_vinifera)	((Reinhardtia_paiewonskiana	Reinhardtia_latisecta)	(Calamus_caryotoides	Reinhardtia_simplex)))))	Chamaedorea_seifrizii)	Iriartea_deltoidea)	Phoenix_dactylifera)	Nypa_fruticans)	Leopoldinia_pulchra)	Kingia_australis);
((((Phoenix_dactylifera	(Sabal_domingensis	Serenoa_repens))	((((((Elaeis_guineensis	Elaeis_oleifera)	Bactris_major)	(Attalea_speciosa	Roystonea_regia))	(Burretiokentia_grandiflora	((((Hydriastele_microspadix	Kentiopsis_piersoniorum)	(Dictyosperma_album	Heterospathe_cagayanensis))	(Pelagodoxa_henryana	(Veitchia_spiralis	Manicaria_saccifera)))	(((Oenocarpus_bataua	Oenocarpus_minor)	Prestoea_acuminata)	Geonoma_undata))))	(((Leopoldinia_pulchra	Orania_palindan)	(Sclerosperma_profizianum	Podococcus_barteri))	Pseudophoenix_vinifera))	(((Calamus_caryotoides	Reinhardtia_paiewonskiana)	Reinhardtia_latisecta)	Reinhardtia_simplex)))	(Chamaedorea_seifrizii	(Iriartea_deltoidea	Nypa_fruticans)))	Kingia_australis);
((Nypa_fruticans	((((Serenoa_repens	(((Iriartea_deltoidea	Veitchia_spiralis)	Phoenix_dactylifera)	Sabal_domingensis))	(((((Elaeis_guineensis	Elaeis_oleifera)	Bactris_major)	(Attalea_speciosa	(Pelagodoxa_henryana	Roystonea_regia)))	(Manicaria_saccifera	((((Oenocarpus_bataua	Oenocarpus_minor)	Prestoea_acuminata)	((Hydriastele_microspadix	Kentiopsis_piersoniorum)	(Burretiokentia_grandiflora	(Dictyosperma_album	Heterospathe_cagayanensis))))	Geonoma_undata)))	(((Orania_palindan	Podococcus_barteri)	(Sclerosperma_profizianum	Pseudophoenix_vinifera))	((Reinhardtia_paiewonskiana	(Leopoldinia_pulchra	Reinhardtia_latisecta))	Reinhardtia_simplex))))	Chamaedorea_seifrizii)	Calamus_caryotoides))	Kingia_australis);
((Veitchia_spiralis	((Phoenix_dactylifera	((Serenoa_repens	(Chamaedorea_seifrizii	Sabal_domingensis))	((((Bactris_major	(Attalea_speciosa	(Elaeis_guineensis	Elaeis_oleifera)))	Roystonea_regia)	(Manicaria_saccifera	(((Geonoma_undata	((Oenocarpus_bataua	Oenocarpus_minor)	Prestoea_acuminata))	(((Hydriastele_microspadix	(Burretiokentia_grandiflora	Kentiopsis_piersoniorum))	Dictyosperma_album)	Heterospathe_cagayanensis))	(Leopoldinia_pulchra	Pelagodoxa_henryana))))	((Iriartea_deltoidea	(Calamus_caryotoides	((Pseudophoenix_vinifera	(Podococcus_barteri	Orania_palindan))	Sclerosperma_profizianum)))	((Reinhardtia_paiewonskiana	Reinhardtia_latisecta)	Reinhardtia_simplex)))))	Nypa_fruticans))	Kingia_australis);
((Veitchia_spiralis	((((Iriartea_deltoidea	(Phoenix_dactylifera	Sabal_domingensis))	(Chamaedorea_seifrizii	((((Attalea_speciosa	(Pelagodoxa_henryana	Roystonea_regia))	(Bactris_major	(Elaeis_guineensis	Elaeis_oleifera)))	(((((Hydriastele_microspadix	Kentiopsis_piersoniorum)	Burretiokentia_grandiflora)	(Dictyosperma_album	Heterospathe_cagayanensis))	Manicaria_saccifera)	(Geonoma_undata	((Oenocarpus_bataua	Oenocarpus_minor)	Prestoea_acuminata))))	(((Pseudophoenix_vinifera	Orania_palindan)	((Leopoldinia_pulchra	Podococcus_barteri)	Sclerosperma_profizianum))	((Reinhardtia_paiewonskiana	Reinhardtia_latisecta)	Reinhardtia_simplex)))))	Serenoa_repens)	(Calamus_caryotoides	Nypa_fruticans)))	Kingia_australis);
((Nypa_fruticans	(Phoenix_dactylifera	(((Veitchia_spiralis	Serenoa_repens)	Sabal_domingensis)	((Iriartea_deltoidea	Chamaedorea_seifrizii)	((((Attalea_speciosa	Roystonea_regia)	(Bactris_major	(Elaeis_guineensis	Elaeis_oleifera)))	(Manicaria_saccifera	((Geonoma_undata	((Oenocarpus_bataua	Oenocarpus_minor)	Prestoea_acuminata))	((Hydriastele_microspadix	Kentiopsis_piersoniorum)	(Burretiokentia_grandiflora	((Pelagodoxa_henryana	Dictyosperma_album)	Heterospathe_cagayanensis))))))	((Calamus_caryotoides	(Leopoldinia_pulchra	((Podococcus_barteri	(Pseudophoenix_vinifera	Orania_palindan))	Sclerosperma_profizianum)))	((Reinhardtia_paiewonskiana	Reinhardtia_latisecta)	Reinhardtia_simplex)))))))	Kingia_australis);
((Chamaedorea_seifrizii	(((((Roystonea_regia	(Bactris_major	(Attalea_speciosa	(Elaeis_guineensis	Elaeis_oleifera))))	(((Pelagodoxa_henryana	(Manicaria_saccifera	Burretiokentia_grandiflora))	(((Oenocarpus_bataua	Oenocarpus_minor)	Prestoea_acuminata)	(((Hydriastele_microspadix	Kentiopsis_piersoniorum)	Dictyosperma_album)	Heterospathe_cagayanensis)))	Geonoma_undata))	((((Sclerosperma_profizianum	Leopoldinia_pulchra)	Podococcus_barteri)	(Pseudophoenix_vinifera	Orania_palindan))	((Reinhardtia_paiewonskiana	Reinhardtia_latisecta)	(Calamus_caryotoides	Reinhardtia_simplex))))	(Serenoa_repens	(Phoenix_dactylifera	Sabal_domingensis)))	(Veitchia_spiralis	(Iriartea_deltoidea	Nypa_fruticans))))	Kingia_australis);
((Veitchia_spiralis	(Iriartea_deltoidea	((((((Attalea_speciosa	Roystonea_regia)	(Chamaedorea_seifrizii	(Bactris_major	(Elaeis_guineensis	Elaeis_oleifera))))	(((Pelagodoxa_henryana	(((Oenocarpus_bataua	Oenocarpus_minor)	Prestoea_acuminata)	Geonoma_undata))	Burretiokentia_grandiflora)	(Manicaria_saccifera	(((Hydriastele_microspadix	Kentiopsis_piersoniorum)	Dictyosperma_album)	Heterospathe_cagayanensis))))	((Sclerosperma_profizianum	(Pseudophoenix_vinifera	((Leopoldinia_pulchra	Podococcus_barteri)	Orania_palindan)))	((Reinhardtia_paiewonskiana	Reinhardtia_latisecta)	(Calamus_caryotoides	Reinhardtia_simplex))))	((Serenoa_repens	Phoenix_dactylifera)	Sabal_domingensis))	Nypa_fruticans)))	Kingia_australis);
((Phoenix_dactylifera	(Sabal_domingensis	(((((Calamus_caryotoides	Nypa_fruticans)	Chamaedorea_seifrizii)	((((Manicaria_saccifera	((Heterospathe_cagayanensis	(((Dictyosperma_album	Kentiopsis_piersoniorum)	Hydriastele_microspadix)	Burretiokentia_grandiflora))	((Oenocarpus_minor	Oenocarpus_bataua)	Prestoea_acuminata)))	(Pelagodoxa_henryana	Geonoma_undata))	((Bactris_major	(Elaeis_guineensis	Elaeis_oleifera))	(Attalea_speciosa	Roystonea_regia)))	(((Leopoldinia_pulchra	Orania_palindan)	(Podococcus_barteri	(Sclerosperma_profizianum	Pseudophoenix_vinifera)))	(Reinhardtia_simplex	(Reinhardtia_paiewonskiana	Reinhardtia_latisecta)))))	(Veitchia_spiralis	Serenoa_repens))	Iriartea_deltoidea)))	Kingia_australis);
(((Veitchia_spiralis	Nypa_fruticans)	(Chamaedorea_seifrizii	(((Reinhardtia_latisecta	(Reinhardtia_simplex	Reinhardtia_paiewonskiana))	((((((Heterospathe_cagayanensis	(((Pelagodoxa_henryana	Dictyosperma_album)	Burretiokentia_grandiflora)	(Hydriastele_microspadix	Kentiopsis_piersoniorum)))	(Geonoma_undata	((Oenocarpus_minor	Oenocarpus_bataua)	Prestoea_acuminata)))	Manicaria_saccifera)	((Bactris_major	(Elaeis_guineensis	Elaeis_oleifera))	(Attalea_speciosa	Roystonea_regia)))	(Orania_palindan	((Calamus_caryotoides	(Leopoldinia_pulchra	Podococcus_barteri))	(Sclerosperma_profizianum	Pseudophoenix_vinifera))))	Iriartea_deltoidea))	((Sabal_domingensis	Serenoa_repens)	Phoenix_dactylifera))))	Kingia_australis);
((Veitchia_spiralis	((Calamus_caryotoides	Nypa_fruticans)	((((((Manicaria_saccifera	(((Oenocarpus_minor	Oenocarpus_bataua)	Prestoea_acuminata)	(((Heterospathe_cagayanensis	Dictyosperma_album)	Burretiokentia_grandiflora)	(Hydriastele_microspadix	Kentiopsis_piersoniorum))))	Pelagodoxa_henryana)	Geonoma_undata)	((Bactris_major	(Elaeis_guineensis	Elaeis_oleifera))	((Attalea_speciosa	Roystonea_regia)	Chamaedorea_seifrizii)))	((Reinhardtia_latisecta	Iriartea_deltoidea)	(Reinhardtia_simplex	Reinhardtia_paiewonskiana)))	((Orania_palindan	((Leopoldinia_pulchra	Podococcus_barteri)	(Sclerosperma_profizianum	Pseudophoenix_vinifera)))	((Sabal_domingensis	Serenoa_repens)	Phoenix_dactylifera)))))	Kingia_australis);
((Veitchia_spiralis	(Nypa_fruticans	((((((Geonoma_undata	((Oenocarpus_minor	Oenocarpus_bataua)	Prestoea_acuminata))	((Manicaria_saccifera	((Heterospathe_cagayanensis	(Pelagodoxa_henryana	Dictyosperma_album))	(Hydriastele_microspadix	Kentiopsis_piersoniorum)))	Burretiokentia_grandiflora))	((Attalea_speciosa	Roystonea_regia)	(Chamaedorea_seifrizii	(Bactris_major	(Elaeis_guineensis	Elaeis_oleifera)))))	(Reinhardtia_simplex	(Reinhardtia_paiewonskiana	Reinhardtia_latisecta)))	(((Calamus_caryotoides	(Sclerosperma_profizianum	Podococcus_barteri))	(Pseudophoenix_vinifera	Orania_palindan))	((Leopoldinia_pulchra	(Sabal_domingensis	Serenoa_repens))	Phoenix_dactylifera)))	Iriartea_deltoidea)))	Kingia_australis);
((Veitchia_spiralis	((((Bactris_major	(Elaeis_guineensis	Elaeis_oleifera))	((Roystonea_regia	(Attalea_speciosa	Chamaedorea_seifrizii))	(((Serenoa_repens	Nypa_fruticans)	Phoenix_dactylifera)	((((Calamus_caryotoides	Reinhardtia_simplex)	(Reinhardtia_paiewonskiana	Reinhardtia_latisecta))	(((Sclerosperma_profizianum	(Leopoldinia_pulchra	Podococcus_barteri))	Orania_palindan)	Pseudophoenix_vinifera))	(Iriartea_deltoidea	Sabal_domingensis)))))	((Geonoma_undata	((Oenocarpus_minor	Oenocarpus_bataua)	Prestoea_acuminata))	(Manicaria_saccifera	((Burretiokentia_grandiflora	(Heterospathe_cagayanensis	Dictyosperma_album))	(Hydriastele_microspadix	Kentiopsis_piersoniorum)))))	Pelagodoxa_henryana))	Kingia_australis);
((Sabal_domingensis	((((Iriartea_deltoidea	((Serenoa_repens	(Bactris_major	(Elaeis_guineensis	Elaeis_oleifera)))	(Chamaedorea_seifrizii	(Roystonea_regia	Attalea_speciosa))))	(((Geonoma_undata	(Manicaria_saccifera	((Dictyosperma_album	(Hydriastele_microspadix	(Burretiokentia_grandiflora	Kentiopsis_piersoniorum)))	Heterospathe_cagayanensis)))	Pelagodoxa_henryana)	((Oenocarpus_minor	Oenocarpus_bataua)	Prestoea_acuminata)))	(((Calamus_caryotoides	Nypa_fruticans)	((Reinhardtia_simplex	Reinhardtia_latisecta)	Reinhardtia_paiewonskiana))	(((Sclerosperma_profizianum	(Leopoldinia_pulchra	Podococcus_barteri))	Orania_palindan)	Pseudophoenix_vinifera)))	(Veitchia_spiralis	Phoenix_dactylifera)))	Kingia_australis);
((Veitchia_spiralis	((((Phoenix_dactylifera	Sabal_domingensis)	(((Serenoa_repens	Calamus_caryotoides)	(((Podococcus_barteri	(Sclerosperma_profizianum	Leopoldinia_pulchra))	Orania_palindan)	Pseudophoenix_vinifera))	((((((Manicaria_saccifera	((Heterospathe_cagayanensis	(Dictyosperma_album	(Burretiokentia_grandiflora	(Hydriastele_microspadix	Kentiopsis_piersoniorum))))	Geonoma_undata))	((Oenocarpus_minor	Oenocarpus_bataua)	Prestoea_acuminata))	(Bactris_major	(Elaeis_guineensis	Elaeis_oleifera)))	((Pelagodoxa_henryana	Roystonea_regia)	Attalea_speciosa))	Chamaedorea_seifrizii)	(Reinhardtia_simplex	(Reinhardtia_latisecta	Reinhardtia_paiewonskiana)))))	Nypa_fruticans)	Iriartea_deltoidea))	Kingia_australis);
((Veitchia_spiralis	(Nypa_fruticans	((((((Manicaria_saccifera	((Heterospathe_cagayanensis	(Dictyosperma_album	(Hydriastele_microspadix	(Kentiopsis_piersoniorum	Burretiokentia_grandiflora))))	(Pelagodoxa_henryana	Geonoma_undata)))	((Oenocarpus_minor	Oenocarpus_bataua)	Prestoea_acuminata))	(Bactris_major	(Elaeis_guineensis	Elaeis_oleifera)))	((Roystonea_regia	Attalea_speciosa)	Chamaedorea_seifrizii))	((Iriartea_deltoidea	((((Calamus_caryotoides	Reinhardtia_simplex)	(Reinhardtia_latisecta	Reinhardtia_paiewonskiana))	((Orania_palindan	Serenoa_repens)	(Podococcus_barteri	(Sclerosperma_profizianum	Pseudophoenix_vinifera))))	Leopoldinia_pulchra))	Sabal_domingensis))	Phoenix_dactylifera)))	Kingia_australis);
((Veitchia_spiralis	(Nypa_fruticans	(((Orania_palindan	((Leopoldinia_pulchra	Podococcus_barteri)	Pseudophoenix_vinifera))	(((Sabal_domingensis	(Calamus_caryotoides	Serenoa_repens))	Phoenix_dactylifera)	((((((Heterospathe_cagayanensis	(Dictyosperma_album	(Hydriastele_microspadix	(Kentiopsis_piersoniorum	Burretiokentia_grandiflora))))	Manicaria_saccifera)	(Pelagodoxa_henryana	(Geonoma_undata	((Oenocarpus_minor	Oenocarpus_bataua)	Prestoea_acuminata))))	(Bactris_major	(Elaeis_guineensis	Elaeis_oleifera)))	((Roystonea_regia	Attalea_speciosa)	Chamaedorea_seifrizii))	(Sclerosperma_profizianum	(Reinhardtia_simplex	(Reinhardtia_latisecta	Reinhardtia_paiewonskiana))))))	Iriartea_deltoidea)))	Kingia_australis);
((Nypa_fruticans	(((Sabal_domingensis	Phoenix_dactylifera)	(Chamaedorea_seifrizii	(((Burretiokentia_grandiflora	(((((Hydriastele_microspadix	Kentiopsis_piersoniorum)	(Heterospathe_cagayanensis	Dictyosperma_album))	((Oenocarpus_minor	Oenocarpus_bataua)	Prestoea_acuminata))	Manicaria_saccifera)	(Pelagodoxa_henryana	Geonoma_undata)))	(((Bactris_major	(Elaeis_guineensis	Elaeis_oleifera))	Iriartea_deltoidea)	(Roystonea_regia	Attalea_speciosa)))	((((Leopoldinia_pulchra	Podococcus_barteri)	(Sclerosperma_profizianum	Pseudophoenix_vinifera))	Orania_palindan)	((Calamus_caryotoides	Reinhardtia_simplex)	(Reinhardtia_latisecta	Reinhardtia_paiewonskiana))))))	(Veitchia_spiralis	Serenoa_repens)))	Kingia_australis);
((Veitchia_spiralis	(Nypa_fruticans	(((((((((Pseudophoenix_vinifera	Orania_palindan)	((Leopoldinia_pulchra	Podococcus_barteri)	Sclerosperma_profizianum))	(Reinhardtia_simplex	(Reinhardtia_latisecta	(Calamus_caryotoides	Reinhardtia_paiewonskiana))))	((((Oenocarpus_minor	Oenocarpus_bataua)	Prestoea_acuminata)	(Geonoma_undata	((((Dictyosperma_album	Heterospathe_cagayanensis)	Hydriastele_microspadix)	(Manicaria_saccifera	Kentiopsis_piersoniorum))	Pelagodoxa_henryana)))	(((Roystonea_regia	Bactris_major)	(Elaeis_guineensis	Elaeis_oleifera))	(Attalea_speciosa	Burretiokentia_grandiflora))))	Chamaedorea_seifrizii)	Sabal_domingensis)	Phoenix_dactylifera)	Serenoa_repens)	Iriartea_deltoidea)))	Kingia_australis);
((Veitchia_spiralis	(Nypa_fruticans	(((Serenoa_repens	Sabal_domingensis)	(Phoenix_dactylifera	Iriartea_deltoidea))	((((Pseudophoenix_vinifera	((Leopoldinia_pulchra	Podococcus_barteri)	Orania_palindan))	Sclerosperma_profizianum)	((Calamus_caryotoides	Reinhardtia_simplex)	(Reinhardtia_latisecta	Reinhardtia_paiewonskiana)))	(((((Manicaria_saccifera	Geonoma_undata)	(((Oenocarpus_minor	Oenocarpus_bataua)	Prestoea_acuminata)	((Heterospathe_cagayanensis	(Hydriastele_microspadix	Kentiopsis_piersoniorum))	Dictyosperma_album)))	Pelagodoxa_henryana)	((Bactris_major	(Elaeis_guineensis	Elaeis_oleifera))	(Attalea_speciosa	(Roystonea_regia	Burretiokentia_grandiflora))))	Chamaedorea_seifrizii)))))	Kingia_australis);
((Nypa_fruticans	((((((Pseudophoenix_vinifera	((Sclerosperma_profizianum	(Leopoldinia_pulchra	Podococcus_barteri))	Orania_palindan))	(Reinhardtia_simplex	(Reinhardtia_latisecta	Reinhardtia_paiewonskiana)))	((Manicaria_saccifera	((Geonoma_undata	((Oenocarpus_minor	Oenocarpus_bataua)	Prestoea_acuminata))	((Heterospathe_cagayanensis	(Hydriastele_microspadix	Kentiopsis_piersoniorum))	(Pelagodoxa_henryana	Dictyosperma_album))))	((Bactris_major	(Elaeis_guineensis	Elaeis_oleifera))	(Attalea_speciosa	(Burretiokentia_grandiflora	Roystonea_regia)))))	(Serenoa_repens	(((Iriartea_deltoidea	Veitchia_spiralis)	Phoenix_dactylifera)	Sabal_domingensis)))	Chamaedorea_seifrizii)	Calamus_caryotoides))	Kingia_australis);
((Veitchia_spiralis	(Phoenix_dactylifera	(Sabal_domingensis	((Chamaedorea_seifrizii	(((((Orania_palindan	(Leopoldinia_pulchra	Podococcus_barteri))	Pseudophoenix_vinifera)	Sclerosperma_profizianum)	((Calamus_caryotoides	Reinhardtia_simplex)	(Reinhardtia_latisecta	Reinhardtia_paiewonskiana)))	((Manicaria_saccifera	((Geonoma_undata	((Oenocarpus_minor	Oenocarpus_bataua)	Prestoea_acuminata))	(Heterospathe_cagayanensis	((Hydriastele_microspadix	(Burretiokentia_grandiflora	Kentiopsis_piersoniorum))	Dictyosperma_album))))	((Bactris_major	(Attalea_speciosa	(Elaeis_guineensis	Elaeis_oleifera)))	(Pelagodoxa_henryana	Roystonea_regia)))))	((Iriartea_deltoidea	Nypa_fruticans)	Serenoa_repens)))))	Kingia_australis);
((Phoenix_dactylifera	(Sabal_domingensis	((((((Podococcus_barteri	Leopoldinia_pulchra)	Sclerosperma_profizianum)	((Calamus_caryotoides	Reinhardtia_simplex)	(Reinhardtia_latisecta	Reinhardtia_paiewonskiana)))	(Pseudophoenix_vinifera	Orania_palindan))	(((Attalea_speciosa	Roystonea_regia)	((Geonoma_undata	((Oenocarpus_minor	Oenocarpus_bataua)	Prestoea_acuminata))	((Heterospathe_cagayanensis	(((Hydriastele_microspadix	Kentiopsis_piersoniorum)	Dictyosperma_album)	Burretiokentia_grandiflora))	(Pelagodoxa_henryana	Manicaria_saccifera))))	(Bactris_major	(Chamaedorea_seifrizii	(Elaeis_guineensis	Elaeis_oleifera)))))	((Iriartea_deltoidea	Nypa_fruticans)	(Veitchia_spiralis	Serenoa_repens)))))	Kingia_australis);
((Nypa_fruticans	((Phoenix_dactylifera	((Iriartea_deltoidea	Veitchia_spiralis)	Serenoa_repens))	((((Attalea_speciosa	(Bactris_major	(Elaeis_guineensis	Elaeis_oleifera)))	((Pelagodoxa_henryana	Roystonea_regia)	(((Oenocarpus_minor	Oenocarpus_bataua)	Prestoea_acuminata)	(((Burretiokentia_grandiflora	Geonoma_undata)	Manicaria_saccifera)	(Heterospathe_cagayanensis	((Hydriastele_microspadix	Kentiopsis_piersoniorum)	Dictyosperma_album))))))	(Sabal_domingensis	((((Leopoldinia_pulchra	Calamus_caryotoides)	Reinhardtia_simplex)	(Reinhardtia_latisecta	Reinhardtia_paiewonskiana))	(Pseudophoenix_vinifera	((Sclerosperma_profizianum	Podococcus_barteri)	Orania_palindan)))))	Chamaedorea_seifrizii)))	Kingia_australis);
(((Nypa_fruticans	((Phoenix_dactylifera	((((Reinhardtia_simplex	(Reinhardtia_latisecta	Reinhardtia_paiewonskiana))	Calamus_caryotoides)	(((Pseudophoenix_vinifera	Orania_palindan)	((Leopoldinia_pulchra	Podococcus_barteri)	Sclerosperma_profizianum))	(((Roystonea_regia	Attalea_speciosa)	(Bactris_major	(Elaeis_guineensis	Elaeis_oleifera)))	(Geonoma_undata	((Pelagodoxa_henryana	Manicaria_saccifera)	(((Oenocarpus_minor	Oenocarpus_bataua)	Prestoea_acuminata)	((Hydriastele_microspadix	Kentiopsis_piersoniorum)	((Dictyosperma_album	Heterospathe_cagayanensis)	Burretiokentia_grandiflora))))))))	(Serenoa_repens	(Sabal_domingensis	Chamaedorea_seifrizii))))	Iriartea_deltoidea))	Veitchia_spiralis)	Kingia_australis);
(((Nypa_fruticans	(Iriartea_deltoidea	(((Sabal_domingensis	Phoenix_dactylifera)	(Calamus_caryotoides	Serenoa_repens))	((Reinhardtia_latisecta	(Reinhardtia_paiewonskiana	Reinhardtia_simplex))	((Orania_palindan	(Pseudophoenix_vinifera	((Leopoldinia_pulchra	Podococcus_barteri)	Sclerosperma_profizianum)))	(((Roystonea_regia	Attalea_speciosa)	(Bactris_major	(Chamaedorea_seifrizii	(Elaeis_guineensis	Elaeis_oleifera))))	(((Pelagodoxa_henryana	Manicaria_saccifera)	Geonoma_undata)	(Burretiokentia_grandiflora	(((Oenocarpus_minor	Oenocarpus_bataua)	Prestoea_acuminata)	(((Hydriastele_microspadix	Kentiopsis_piersoniorum)	Dictyosperma_album)	Heterospathe_cagayanensis))))))))))	Veitchia_spiralis)	Kingia_australis);
(((Nypa_fruticans	(((Sabal_domingensis	Phoenix_dactylifera)	Serenoa_repens)	((((Roystonea_regia	(Attalea_speciosa	(Bactris_major	(Elaeis_guineensis	Elaeis_oleifera))))	((((Iriartea_deltoidea	Geonoma_undata)	Pelagodoxa_henryana)	Manicaria_saccifera)	(((Oenocarpus_minor	Oenocarpus_bataua)	Prestoea_acuminata)	(((Burretiokentia_grandiflora	(Hydriastele_microspadix	Kentiopsis_piersoniorum))	Dictyosperma_album)	Heterospathe_cagayanensis))))	((Calamus_caryotoides	(Reinhardtia_simplex	(Reinhardtia_latisecta	Reinhardtia_paiewonskiana)))	((((Leopoldinia_pulchra	Podococcus_barteri)	Orania_palindan)	Pseudophoenix_vinifera)	Sclerosperma_profizianum)))	Chamaedorea_seifrizii)))	Veitchia_spiralis)	Kingia_australis);
(((Nypa_fruticans	((Phoenix_dactylifera	(Serenoa_repens	Sabal_domingensis))	(((((Bactris_major	(Elaeis_guineensis	Elaeis_oleifera))	((Calamus_caryotoides	Roystonea_regia)	Attalea_speciosa))	(((Oenocarpus_minor	Oenocarpus_bataua)	Prestoea_acuminata)	((((Hydriastele_microspadix	Kentiopsis_piersoniorum)	((Dictyosperma_album	Heterospathe_cagayanensis)	Burretiokentia_grandiflora))	(Geonoma_undata	Manicaria_saccifera))	(Leopoldinia_pulchra	Pelagodoxa_henryana))))	(Iriartea_deltoidea	(((Orania_palindan	Pseudophoenix_vinifera)	(Podococcus_barteri	Sclerosperma_profizianum))	(Reinhardtia_simplex	(Reinhardtia_latisecta	Reinhardtia_paiewonskiana)))))	Chamaedorea_seifrizii)))	Veitchia_spiralis)	Kingia_australis);
((Leopoldinia_pulchra	(Nypa_fruticans	(Serenoa_repens	(Phoenix_dactylifera	(((((Calamus_caryotoides	Reinhardtia_simplex)	(Reinhardtia_paiewonskiana	Reinhardtia_latisecta))	(Sclerosperma_profizianum	(((Iriartea_deltoidea	Podococcus_barteri)	Orania_palindan)	Pseudophoenix_vinifera)))	((((Pelagodoxa_henryana	(Manicaria_saccifera	Burretiokentia_grandiflora))	((Veitchia_spiralis	Heterospathe_cagayanensis)	((Hydriastele_microspadix	Kentiopsis_piersoniorum)	Dictyosperma_album)))	((Prestoea_acuminata	(Oenocarpus_bataua	Oenocarpus_minor))	Geonoma_undata))	((Attalea_speciosa	Roystonea_regia)	(Bactris_major	(Elaeis_oleifera	Elaeis_guineensis)))))	(Chamaedorea_seifrizii	Sabal_domingensis))))))	Kingia_australis);
((Phoenix_dactylifera	(((((Reinhardtia_latisecta	Reinhardtia_paiewonskiana)	Reinhardtia_simplex)	((Podococcus_barteri	Orania_palindan)	(Pseudophoenix_vinifera	Sclerosperma_profizianum)))	((Chamaedorea_seifrizii	((((Burretiokentia_grandiflora	((Veitchia_spiralis	Heterospathe_cagayanensis)	((Hydriastele_microspadix	Kentiopsis_piersoniorum)	(Pelagodoxa_henryana	Dictyosperma_album))))	Manicaria_saccifera)	((Prestoea_acuminata	(Oenocarpus_bataua	Oenocarpus_minor))	Geonoma_undata))	((Bactris_major	(Elaeis_oleifera	Elaeis_guineensis))	(Roystonea_regia	Attalea_speciosa))))	(Iriartea_deltoidea	(Nypa_fruticans	(Leopoldinia_pulchra	Calamus_caryotoides)))))	(Serenoa_repens	Sabal_domingensis)))	Kingia_australis);
((Nypa_fruticans	(((Sabal_domingensis	(Iriartea_deltoidea	(((Reinhardtia_latisecta	Reinhardtia_paiewonskiana)	Reinhardtia_simplex)	((Calamus_caryotoides	Serenoa_repens)	(((Leopoldinia_pulchra	Podococcus_barteri)	Orania_palindan)	(Pseudophoenix_vinifera	Sclerosperma_profizianum))))))	(Chamaedorea_seifrizii	((Geonoma_undata	((Pelagodoxa_henryana	Manicaria_saccifera)	((Prestoea_acuminata	(Oenocarpus_bataua	Oenocarpus_minor))	((((Veitchia_spiralis	Dictyosperma_album)	Heterospathe_cagayanensis)	Burretiokentia_grandiflora)	(Hydriastele_microspadix	Kentiopsis_piersoniorum)))))	(((Bactris_major	(Elaeis_oleifera	Elaeis_guineensis))	Attalea_speciosa)	Roystonea_regia))))	Phoenix_dactylifera))	Kingia_australis);
((Phoenix_dactylifera	((((Roystonea_regia	Attalea_speciosa)	(Bactris_major	(Elaeis_oleifera	Elaeis_guineensis)))	((Geonoma_undata	(Prestoea_acuminata	(Oenocarpus_bataua	Oenocarpus_minor)))	(Manicaria_saccifera	((((Pelagodoxa_henryana	Dictyosperma_album)	Heterospathe_cagayanensis)	(Hydriastele_microspadix	Kentiopsis_piersoniorum))	Burretiokentia_grandiflora))))	((((Serenoa_repens	Sabal_domingensis)	(((Reinhardtia_latisecta	Reinhardtia_paiewonskiana)	Reinhardtia_simplex)	(Orania_palindan	((Pseudophoenix_vinifera	Sclerosperma_profizianum)	(Leopoldinia_pulchra	Podococcus_barteri)))))	(Chamaedorea_seifrizii	(Veitchia_spiralis	(Calamus_caryotoides	Nypa_fruticans))))	Iriartea_deltoidea)))	Kingia_australis);
((Veitchia_spiralis	((Calamus_caryotoides	Nypa_fruticans)	(((Reinhardtia_latisecta	Reinhardtia_paiewonskiana)	Reinhardtia_simplex)	((((Roystonea_regia	Attalea_speciosa)	(Chamaedorea_seifrizii	(Bactris_major	(Elaeis_oleifera	Elaeis_guineensis))))	((Prestoea_acuminata	(Oenocarpus_bataua	Oenocarpus_minor))	(((Pelagodoxa_henryana	Geonoma_undata)	Manicaria_saccifera)	((Dictyosperma_album	((Hydriastele_microspadix	Kentiopsis_piersoniorum)	Burretiokentia_grandiflora))	Heterospathe_cagayanensis))))	((Pseudophoenix_vinifera	((Iriartea_deltoidea	Phoenix_dactylifera)	(Serenoa_repens	Sabal_domingensis)))	(Orania_palindan	(Sclerosperma_profizianum	(Leopoldinia_pulchra	Podococcus_barteri))))))))	Kingia_australis);
((Veitchia_spiralis	((Calamus_caryotoides	Nypa_fruticans)	((Phoenix_dactylifera	(Serenoa_repens	Sabal_domingensis))	(((Pseudophoenix_vinifera	((Reinhardtia_latisecta	Reinhardtia_paiewonskiana)	(Iriartea_deltoidea	Reinhardtia_simplex)))	(Orania_palindan	(Sclerosperma_profizianum	(Leopoldinia_pulchra	Podococcus_barteri))))	((((Roystonea_regia	Attalea_speciosa)	(Bactris_major	(Elaeis_oleifera	Elaeis_guineensis)))	(((Pelagodoxa_henryana	((Prestoea_acuminata	(Oenocarpus_bataua	Oenocarpus_minor))	((Dictyosperma_album	(Hydriastele_microspadix	Kentiopsis_piersoniorum))	Heterospathe_cagayanensis)))	(Manicaria_saccifera	Burretiokentia_grandiflora))	Geonoma_undata))	Chamaedorea_seifrizii)))))	Kingia_australis);
((Veitchia_spiralis	((Phoenix_dactylifera	(((((((Sclerosperma_profizianum	(Reinhardtia_simplex	(Reinhardtia_latisecta	Reinhardtia_paiewonskiana)))	(Podococcus_barteri	(Pseudophoenix_vinifera	Orania_palindan)))	Leopoldinia_pulchra)	(((Roystonea_regia	Attalea_speciosa)	(Bactris_major	(Elaeis_oleifera	Elaeis_guineensis)))	((Geonoma_undata	(Prestoea_acuminata	(Oenocarpus_bataua	Oenocarpus_minor)))	((Dictyosperma_album	((Burretiokentia_grandiflora	(Hydriastele_microspadix	Kentiopsis_piersoniorum))	Heterospathe_cagayanensis))	(Manicaria_saccifera	Pelagodoxa_henryana)))))	Chamaedorea_seifrizii)	(Serenoa_repens	(Calamus_caryotoides	Nypa_fruticans)))	Sabal_domingensis))	Iriartea_deltoidea))	Kingia_australis);
((Veitchia_spiralis	(Nypa_fruticans	(Phoenix_dactylifera	(((Serenoa_repens	Calamus_caryotoides)	Sabal_domingensis)	((Pseudophoenix_vinifera	(Orania_palindan	(Leopoldinia_pulchra	Podococcus_barteri)))	(((((Roystonea_regia	Attalea_speciosa)	Chamaedorea_seifrizii)	(Bactris_major	(Elaeis_oleifera	Elaeis_guineensis)))	((Geonoma_undata	(Prestoea_acuminata	(Oenocarpus_bataua	Oenocarpus_minor)))	((Pelagodoxa_henryana	Manicaria_saccifera)	(((Hydriastele_microspadix	Kentiopsis_piersoniorum)	(Heterospathe_cagayanensis	Dictyosperma_album))	Burretiokentia_grandiflora))))	(Iriartea_deltoidea	(Sclerosperma_profizianum	((Reinhardtia_paiewonskiana	Reinhardtia_latisecta)	Reinhardtia_simplex)))))))))	Kingia_australis);
((Veitchia_spiralis	(Nypa_fruticans	((((((Pseudophoenix_vinifera	Orania_palindan)	((Leopoldinia_pulchra	Podococcus_barteri)	Sclerosperma_profizianum))	((Reinhardtia_paiewonskiana	Reinhardtia_latisecta)	(Calamus_caryotoides	Reinhardtia_simplex)))	(((((Pelagodoxa_henryana	Roystonea_regia)	Attalea_speciosa)	(Bactris_major	(Elaeis_oleifera	Elaeis_guineensis)))	(Geonoma_undata	((Prestoea_acuminata	(Oenocarpus_bataua	Oenocarpus_minor))	(Manicaria_saccifera	((((Burretiokentia_grandiflora	Hydriastele_microspadix)	Kentiopsis_piersoniorum)	Dictyosperma_album)	Heterospathe_cagayanensis)))))	Chamaedorea_seifrizii))	(Phoenix_dactylifera	(Serenoa_repens	Sabal_domingensis)))	Iriartea_deltoidea)))	Kingia_australis);
((Veitchia_spiralis	(Nypa_fruticans	(((Serenoa_repens	Sabal_domingensis)	(Phoenix_dactylifera	Iriartea_deltoidea))	(Chamaedorea_seifrizii	((((Orania_palindan	((Leopoldinia_pulchra	Podococcus_barteri)	Sclerosperma_profizianum))	Pseudophoenix_vinifera)	((Reinhardtia_paiewonskiana	(Calamus_caryotoides	Reinhardtia_latisecta))	Reinhardtia_simplex))	(((Roystonea_regia	Attalea_speciosa)	(Bactris_major	(Elaeis_oleifera	Elaeis_guineensis)))	((Manicaria_saccifera	Geonoma_undata)	(Pelagodoxa_henryana	((Prestoea_acuminata	(Oenocarpus_bataua	Oenocarpus_minor))	((((Burretiokentia_grandiflora	Hydriastele_microspadix)	Kentiopsis_piersoniorum)	Heterospathe_cagayanensis)	Dictyosperma_album))))))))))	Kingia_australis);
((Dictyosperma_album	((Burretiokentia_grandiflora	(Kentiopsis_piersoniorum	Hydriastele_microspadix))	((((((Roystonea_regia	Attalea_speciosa)	((Elaeis_guineensis	Elaeis_oleifera)	Bactris_major))	((Nypa_fruticans	(((Calamus_caryotoides	Serenoa_repens)	(Sabal_domingensis	Chamaedorea_seifrizii))	((Iriartea_deltoidea	Veitchia_spiralis)	Phoenix_dactylifera)))	((Reinhardtia_simplex	(Reinhardtia_latisecta	Reinhardtia_paiewonskiana))	((Pseudophoenix_vinifera	Orania_palindan)	(Podococcus_barteri	(Leopoldinia_pulchra	Sclerosperma_profizianum))))))	(Prestoea_acuminata	(Oenocarpus_bataua	Oenocarpus_minor)))	(Geonoma_undata	(Pelagodoxa_henryana	Manicaria_saccifera)))	Heterospathe_cagayanensis)))	Kingia_australis);
((Veitchia_spiralis	((Nypa_fruticans	((Phoenix_dactylifera	Sabal_domingensis)	((((Reinhardtia_simplex	(Reinhardtia_latisecta	Reinhardtia_paiewonskiana))	Serenoa_repens)	((Orania_palindan	(Calamus_caryotoides	(Podococcus_barteri	(Sclerosperma_profizianum	Pseudophoenix_vinifera))))	(((Elaeis_guineensis	Elaeis_oleifera)	Bactris_major)	((((Geonoma_undata	(Prestoea_acuminata	(Oenocarpus_bataua	Oenocarpus_minor)))	(Heterospathe_cagayanensis	(Dictyosperma_album	(Burretiokentia_grandiflora	(Kentiopsis_piersoniorum	Hydriastele_microspadix)))))	Manicaria_saccifera)	((Pelagodoxa_henryana	Roystonea_regia)	Attalea_speciosa)))))	(Leopoldinia_pulchra	Chamaedorea_seifrizii))))	Iriartea_deltoidea))	Kingia_australis);
((Veitchia_spiralis	(Dictyosperma_album	((Kentiopsis_piersoniorum	Hydriastele_microspadix)	((((Pelagodoxa_henryana	Manicaria_saccifera)	Geonoma_undata)	(Burretiokentia_grandiflora	(((Leopoldinia_pulchra	Prestoea_acuminata)	(Oenocarpus_bataua	Oenocarpus_minor))	(((Chamaedorea_seifrizii	(Roystonea_regia	Attalea_speciosa))	((Elaeis_guineensis	Elaeis_oleifera)	Bactris_major))	(((Reinhardtia_simplex	(Reinhardtia_latisecta	Reinhardtia_paiewonskiana))	((Orania_palindan	((Iriartea_deltoidea	Podococcus_barteri)	(Sclerosperma_profizianum	Calamus_caryotoides)))	Pseudophoenix_vinifera))	(Nypa_fruticans	(Phoenix_dactylifera	(Serenoa_repens	Sabal_domingensis))))))))	Heterospathe_cagayanensis))))	Kingia_australis);
((Veitchia_spiralis	((Nypa_fruticans	Calamus_caryotoides)	((Phoenix_dactylifera	(Serenoa_repens	Sabal_domingensis))	((Pseudophoenix_vinifera	(Reinhardtia_simplex	(Reinhardtia_latisecta	Reinhardtia_paiewonskiana)))	(Iriartea_deltoidea	((((Pelagodoxa_henryana	(Manicaria_saccifera	((Prestoea_acuminata	(Oenocarpus_bataua	Oenocarpus_minor))	((Dictyosperma_album	Heterospathe_cagayanensis)	(Kentiopsis_piersoniorum	Hydriastele_microspadix)))))	(Burretiokentia_grandiflora	Geonoma_undata))	((Bactris_major	(Chamaedorea_seifrizii	(Elaeis_guineensis	Elaeis_oleifera)))	(Roystonea_regia	Attalea_speciosa)))	(((Leopoldinia_pulchra	Podococcus_barteri)	Sclerosperma_profizianum)	Orania_palindan)))))))	Kingia_australis);
((Veitchia_spiralis	(Nypa_fruticans	(((Sabal_domingensis	(Serenoa_repens	Phoenix_dactylifera))	(Chamaedorea_seifrizii	(((((Leopoldinia_pulchra	Podococcus_barteri)	(Pseudophoenix_vinifera	Sclerosperma_profizianum))	Orania_palindan)	(((Calamus_caryotoides	Reinhardtia_simplex)	Reinhardtia_latisecta)	Reinhardtia_paiewonskiana))	(((Geonoma_undata	(Prestoea_acuminata	(Oenocarpus_bataua	Oenocarpus_minor)))	((((Burretiokentia_grandiflora	Dictyosperma_album)	Heterospathe_cagayanensis)	(Kentiopsis_piersoniorum	Hydriastele_microspadix))	Manicaria_saccifera))	((Pelagodoxa_henryana	Roystonea_regia)	(Attalea_speciosa	(Bactris_major	(Elaeis_guineensis	Elaeis_oleifera))))))))	Iriartea_deltoidea)))	Kingia_australis);
((Veitchia_spiralis	(((Geonoma_undata	((Prestoea_acuminata	(Oenocarpus_bataua	Oenocarpus_minor))	(Manicaria_saccifera	(Heterospathe_cagayanensis	(Burretiokentia_grandiflora	((Pelagodoxa_henryana	Dictyosperma_album)	(Kentiopsis_piersoniorum	Hydriastele_microspadix)))))))	((Bactris_major	(Elaeis_guineensis	Elaeis_oleifera))	(Roystonea_regia	Attalea_speciosa)))	(((((Calamus_caryotoides	Serenoa_repens)	Sabal_domingensis)	(Phoenix_dactylifera	(Iriartea_deltoidea	Nypa_fruticans)))	(((Sclerosperma_profizianum	(Podococcus_barteri	Leopoldinia_pulchra))	(Orania_palindan	Pseudophoenix_vinifera))	(Reinhardtia_simplex	(Reinhardtia_latisecta	Reinhardtia_paiewonskiana))))	Chamaedorea_seifrizii)))	Kingia_australis);
((Veitchia_spiralis	(Iriartea_deltoidea	(Nypa_fruticans	((Reinhardtia_simplex	(Reinhardtia_latisecta	Reinhardtia_paiewonskiana))	(((Serenoa_repens	Sabal_domingensis)	Phoenix_dactylifera)	(Calamus_caryotoides	((Chamaedorea_seifrizii	((((Prestoea_acuminata	(Oenocarpus_bataua	Oenocarpus_minor))	Geonoma_undata)	((Pelagodoxa_henryana	Heterospathe_cagayanensis)	(((Burretiokentia_grandiflora	(Kentiopsis_piersoniorum	Hydriastele_microspadix))	Dictyosperma_album)	Manicaria_saccifera)))	((Bactris_major	(Elaeis_guineensis	Elaeis_oleifera))	(Roystonea_regia	Attalea_speciosa))))	(Orania_palindan	((Sclerosperma_profizianum	Pseudophoenix_vinifera)	(Podococcus_barteri	Leopoldinia_pulchra))))))))))	Kingia_australis);
((Veitchia_spiralis	(Nypa_fruticans	(Chamaedorea_seifrizii	(((Serenoa_repens	Sabal_domingensis)	(Iriartea_deltoidea	Phoenix_dactylifera))	((((Prestoea_acuminata	(Oenocarpus_bataua	Oenocarpus_minor))	(Geonoma_undata	(Manicaria_saccifera	(Heterospathe_cagayanensis	(((Burretiokentia_grandiflora	(Kentiopsis_piersoniorum	Hydriastele_microspadix))	Dictyosperma_album)	Pelagodoxa_henryana)))))	((Bactris_major	(Elaeis_guineensis	Elaeis_oleifera))	(Roystonea_regia	Attalea_speciosa)))	(((Orania_palindan	(Sclerosperma_profizianum	(Podococcus_barteri	Leopoldinia_pulchra)))	Pseudophoenix_vinifera)	(Reinhardtia_simplex	(Calamus_caryotoides	(Reinhardtia_latisecta	Reinhardtia_paiewonskiana)))))))))	Kingia_australis);
((Veitchia_spiralis	(Calamus_caryotoides	(Nypa_fruticans	(((Iriartea_deltoidea	Chamaedorea_seifrizii)	(((((Burretiokentia_grandiflora	Pelagodoxa_henryana)	Geonoma_undata)	(((Prestoea_acuminata	(Oenocarpus_bataua	Oenocarpus_minor))	(Heterospathe_cagayanensis	((Kentiopsis_piersoniorum	Hydriastele_microspadix)	Dictyosperma_album)))	Manicaria_saccifera))	((Bactris_major	(Elaeis_guineensis	Elaeis_oleifera))	(Roystonea_regia	Attalea_speciosa)))	((Orania_palindan	((Sclerosperma_profizianum	Pseudophoenix_vinifera)	Podococcus_barteri))	(Reinhardtia_simplex	(Reinhardtia_latisecta	Reinhardtia_paiewonskiana)))))	((Leopoldinia_pulchra	Serenoa_repens)	(Phoenix_dactylifera	Sabal_domingensis))))))	Kingia_australis);
(((Nypa_fruticans	((Chamaedorea_seifrizii	((((Geonoma_undata	(Prestoea_acuminata	(Oenocarpus_bataua	Oenocarpus_minor)))	((Heterospathe_cagayanensis	((Kentiopsis_piersoniorum	Hydriastele_microspadix)	Dictyosperma_album))	(Pelagodoxa_henryana	(Burretiokentia_grandiflora	Manicaria_saccifera))))	((Bactris_major	(Elaeis_guineensis	Elaeis_oleifera))	(Roystonea_regia	Attalea_speciosa)))	((Orania_palindan	((Sclerosperma_profizianum	Pseudophoenix_vinifera)	(Leopoldinia_pulchra	Podococcus_barteri)))	(Reinhardtia_simplex	(Reinhardtia_latisecta	Reinhardtia_paiewonskiana)))))	(Iriartea_deltoidea	(Phoenix_dactylifera	(Serenoa_repens	Sabal_domingensis)))))	(Veitchia_spiralis	Calamus_caryotoides))	Kingia_australis);
((((Sabal_domingensis	(Veitchia_spiralis	Serenoa_repens))	(Nypa_fruticans	(((((Reinhardtia_latisecta	Reinhardtia_paiewonskiana)	Reinhardtia_simplex)	((((Elaeis_oleifera	Elaeis_guineensis)	Bactris_major)	((((Prestoea_acuminata	(Oenocarpus_bataua	Oenocarpus_minor))	Geonoma_undata)	((Manicaria_saccifera	Pelagodoxa_henryana)	(((Kentiopsis_piersoniorum	Hydriastele_microspadix)	(Dictyosperma_album	Burretiokentia_grandiflora))	Heterospathe_cagayanensis)))	(Attalea_speciosa	Roystonea_regia)))	(((Leopoldinia_pulchra	Orania_palindan)	Pseudophoenix_vinifera)	(Sclerosperma_profizianum	(Calamus_caryotoides	Podococcus_barteri)))))	Chamaedorea_seifrizii)	Iriartea_deltoidea)))	Phoenix_dactylifera)	Kingia_australis);
((((((Chamaedorea_seifrizii	((Burretiokentia_grandiflora	(Geonoma_undata	(((Kentiopsis_piersoniorum	Hydriastele_microspadix)	(Heterospathe_cagayanensis	(Pelagodoxa_henryana	Dictyosperma_album)))	(Manicaria_saccifera	(Prestoea_acuminata	(Oenocarpus_bataua	Oenocarpus_minor))))))	(((Elaeis_oleifera	Elaeis_guineensis)	(Roystonea_regia	Bactris_major))	Attalea_speciosa)))	((((Iriartea_deltoidea	Veitchia_spiralis)	Phoenix_dactylifera)	(Sabal_domingensis	Serenoa_repens))	((Sclerosperma_profizianum	Pseudophoenix_vinifera)	(Orania_palindan	(Leopoldinia_pulchra	Podococcus_barteri)))))	((Reinhardtia_latisecta	Reinhardtia_paiewonskiana)	Reinhardtia_simplex))	Nypa_fruticans)	Calamus_caryotoides)	Kingia_australis);
((Veitchia_spiralis	((Phoenix_dactylifera	((Sabal_domingensis	Serenoa_repens)	((((((Reinhardtia_latisecta	Reinhardtia_paiewonskiana)	Reinhardtia_simplex)	(Orania_palindan	(Pseudophoenix_vinifera	((Leopoldinia_pulchra	Podococcus_barteri)	Sclerosperma_profizianum))))	(((((Pelagodoxa_henryana	Manicaria_saccifera)	Geonoma_undata)	(((Kentiopsis_piersoniorum	Hydriastele_microspadix)	(Heterospathe_cagayanensis	Dictyosperma_album))	(Prestoea_acuminata	(Oenocarpus_bataua	Oenocarpus_minor))))	Burretiokentia_grandiflora)	(Roystonea_regia	((Attalea_speciosa	(Elaeis_oleifera	Elaeis_guineensis))	Bactris_major))))	Chamaedorea_seifrizii)	(Nypa_fruticans	Calamus_caryotoides))))	Iriartea_deltoidea))	Kingia_australis);
((Veitchia_spiralis	((Nypa_fruticans	Calamus_caryotoides)	((Iriartea_deltoidea	((Phoenix_dactylifera	Sabal_domingensis)	Serenoa_repens))	((((Reinhardtia_latisecta	Reinhardtia_paiewonskiana)	Reinhardtia_simplex)	((Pseudophoenix_vinifera	Sclerosperma_profizianum)	(Podococcus_barteri	Orania_palindan)))	(((Manicaria_saccifera	((Burretiokentia_grandiflora	Geonoma_undata)	(Leopoldinia_pulchra	Pelagodoxa_henryana)))	((Heterospathe_cagayanensis	((Kentiopsis_piersoniorum	Hydriastele_microspadix)	Dictyosperma_album))	(Prestoea_acuminata	(Oenocarpus_bataua	Oenocarpus_minor))))	((Roystonea_regia	Chamaedorea_seifrizii)	((Attalea_speciosa	(Elaeis_oleifera	Elaeis_guineensis))	Bactris_major)))))))	Kingia_australis);
((Veitchia_spiralis	((((Phoenix_dactylifera	Sabal_domingensis)	((Chamaedorea_seifrizii	((Reinhardtia_latisecta	Reinhardtia_paiewonskiana)	Reinhardtia_simplex))	((((Leopoldinia_pulchra	Podococcus_barteri)	Sclerosperma_profizianum)	(Pseudophoenix_vinifera	Orania_palindan))	((((Manicaria_saccifera	((Kentiopsis_piersoniorum	(Heterospathe_cagayanensis	Hydriastele_microspadix))	(Pelagodoxa_henryana	Dictyosperma_album)))	(Geonoma_undata	(Prestoea_acuminata	(Oenocarpus_bataua	Oenocarpus_minor))))	(((Elaeis_oleifera	Elaeis_guineensis)	Bactris_major)	(Attalea_speciosa	Roystonea_regia)))	Burretiokentia_grandiflora))))	(Serenoa_repens	(Nypa_fruticans	Calamus_caryotoides)))	Iriartea_deltoidea))	Kingia_australis);
((Phoenix_dactylifera	((Sabal_domingensis	(((Chamaedorea_seifrizii	((Pseudophoenix_vinifera	Reinhardtia_latisecta)	(Reinhardtia_paiewonskiana	Reinhardtia_simplex)))	((Orania_palindan	((Podococcus_barteri	Leopoldinia_pulchra)	Sclerosperma_profizianum))	(((Prestoea_acuminata	(Oenocarpus_bataua	Oenocarpus_minor))	(Geonoma_undata	(Manicaria_saccifera	((((Burretiokentia_grandiflora	Kentiopsis_piersoniorum)	Hydriastele_microspadix)	(Heterospathe_cagayanensis	Dictyosperma_album))	Pelagodoxa_henryana))))	(((Elaeis_oleifera	Elaeis_guineensis)	Bactris_major)	(Attalea_speciosa	Roystonea_regia)))))	((Serenoa_repens	Calamus_caryotoides)	(Nypa_fruticans	Veitchia_spiralis))))	Iriartea_deltoidea))	Kingia_australis);
((Phoenix_dactylifera	(((Calamus_caryotoides	Serenoa_repens)	Sabal_domingensis)	(((Chamaedorea_seifrizii	(((Reinhardtia_simplex	(Reinhardtia_paiewonskiana	Reinhardtia_latisecta))	(Orania_palindan	((Podococcus_barteri	Leopoldinia_pulchra)	Sclerosperma_profizianum)))	(((Manicaria_saccifera	((Kentiopsis_piersoniorum	Hydriastele_microspadix)	(Heterospathe_cagayanensis	Dictyosperma_album)))	(Pelagodoxa_henryana	(((Prestoea_acuminata	(Oenocarpus_bataua	Oenocarpus_minor))	Geonoma_undata)	Burretiokentia_grandiflora)))	(((Elaeis_oleifera	Elaeis_guineensis)	Bactris_major)	Roystonea_regia))))	(Iriartea_deltoidea	(Nypa_fruticans	Veitchia_spiralis)))	(Pseudophoenix_vinifera	Attalea_speciosa))))	Kingia_australis);
((Veitchia_spiralis	((Iriartea_deltoidea	(Chamaedorea_seifrizii	((Phoenix_dactylifera	(Serenoa_repens	Sabal_domingensis))	(((Reinhardtia_simplex	(Reinhardtia_paiewonskiana	(Calamus_caryotoides	Reinhardtia_latisecta)))	((Pseudophoenix_vinifera	Orania_palindan)	((Podococcus_barteri	Leopoldinia_pulchra)	Sclerosperma_profizianum)))	(((Geonoma_undata	((Manicaria_saccifera	(((Burretiokentia_grandiflora	Kentiopsis_piersoniorum)	Hydriastele_microspadix)	(Pelagodoxa_henryana	Dictyosperma_album)))	Heterospathe_cagayanensis))	(Prestoea_acuminata	(Oenocarpus_bataua	Oenocarpus_minor)))	(Attalea_speciosa	(((Elaeis_oleifera	Elaeis_guineensis)	Bactris_major)	Roystonea_regia)))))))	Nypa_fruticans))	Kingia_australis);
(((((Phoenix_dactylifera	((Chamaedorea_seifrizii	Sabal_domingensis)	(((Sclerosperma_profizianum	((Reinhardtia_latisecta	Reinhardtia_paiewonskiana)	Reinhardtia_simplex))	(Veitchia_spiralis	((Pseudophoenix_vinifera	(Iriartea_deltoidea	Podococcus_barteri))	Orania_palindan)))	((Geonoma_undata	((Pelagodoxa_henryana	((Prestoea_acuminata	((Leopoldinia_pulchra	Oenocarpus_bataua)	Oenocarpus_minor))	(Heterospathe_cagayanensis	((Kentiopsis_piersoniorum	Hydriastele_microspadix)	(Burretiokentia_grandiflora	Dictyosperma_album)))))	Manicaria_saccifera))	((Attalea_speciosa	(Elaeis_oleifera	Elaeis_guineensis))	(Bactris_major	Roystonea_regia))))))	Serenoa_repens)	Calamus_caryotoides)	Nypa_fruticans)	Kingia_australis);
((((Iriartea_deltoidea	Nypa_fruticans)	(Phoenix_dactylifera	(((Sabal_domingensis	(((Reinhardtia_paiewonskiana	(Calamus_caryotoides	Reinhardtia_latisecta))	Reinhardtia_simplex)	(((Sclerosperma_profizianum	Pseudophoenix_vinifera)	Podococcus_barteri)	(Serenoa_repens	Orania_palindan))))	(((Elaeis_oleifera	Elaeis_guineensis)	Bactris_major)	((Roystonea_regia	Attalea_speciosa)	((Geonoma_undata	(Prestoea_acuminata	(Oenocarpus_bataua	Oenocarpus_minor)))	(Manicaria_saccifera	((Leopoldinia_pulchra	Pelagodoxa_henryana)	((Kentiopsis_piersoniorum	Hydriastele_microspadix)	(Burretiokentia_grandiflora	(Heterospathe_cagayanensis	Dictyosperma_album)))))))))	Chamaedorea_seifrizii)))	Veitchia_spiralis)	Kingia_australis);
((Phoenix_dactylifera	((((((Chamaedorea_seifrizii	(Bactris_major	(Elaeis_oleifera	Elaeis_guineensis)))	Attalea_speciosa)	Roystonea_regia)	((((((Hydriastele_microspadix	(Leopoldinia_pulchra	Kentiopsis_piersoniorum))	((Veitchia_spiralis	Pelagodoxa_henryana)	Dictyosperma_album))	Heterospathe_cagayanensis)	Burretiokentia_grandiflora)	Manicaria_saccifera)	(((Oenocarpus_bataua	Oenocarpus_minor)	Prestoea_acuminata)	Geonoma_undata)))	(((Iriartea_deltoidea	Nypa_fruticans)	((Reinhardtia_latisecta	Reinhardtia_paiewonskiana)	(Calamus_caryotoides	Reinhardtia_simplex)))	(((Sclerosperma_profizianum	Podococcus_barteri)	(Serenoa_repens	Orania_palindan))	Pseudophoenix_vinifera)))	Sabal_domingensis))	Kingia_australis);
((Phoenix_dactylifera	((((Nypa_fruticans	(Calamus_caryotoides	Leopoldinia_pulchra))	((Chamaedorea_seifrizii	Iriartea_deltoidea)	(((Bactris_major	(Elaeis_oleifera	Elaeis_guineensis))	(((((Oenocarpus_bataua	Oenocarpus_minor)	Prestoea_acuminata)	Geonoma_undata)	(Manicaria_saccifera	((Heterospathe_cagayanensis	((Veitchia_spiralis	Pelagodoxa_henryana)	Dictyosperma_album))	(Burretiokentia_grandiflora	(Hydriastele_microspadix	Kentiopsis_piersoniorum)))))	(Roystonea_regia	Attalea_speciosa)))	(((Reinhardtia_latisecta	Reinhardtia_paiewonskiana)	Reinhardtia_simplex)	((Podococcus_barteri	(Sclerosperma_profizianum	Pseudophoenix_vinifera))	Orania_palindan)))))	Serenoa_repens)	Sabal_domingensis))	Kingia_australis);
((Calamus_caryotoides	((Veitchia_spiralis	(((Iriartea_deltoidea	Chamaedorea_seifrizii)	(((Bactris_major	(Elaeis_oleifera	Elaeis_guineensis))	((((Oenocarpus_bataua	Oenocarpus_minor)	Prestoea_acuminata)	(Pelagodoxa_henryana	((Geonoma_undata	Manicaria_saccifera)	((Heterospathe_cagayanensis	Dictyosperma_album)	(Burretiokentia_grandiflora	(Hydriastele_microspadix	Kentiopsis_piersoniorum))))))	(Roystonea_regia	Attalea_speciosa)))	(((Reinhardtia_latisecta	Reinhardtia_paiewonskiana)	Reinhardtia_simplex)	((Podococcus_barteri	(Leopoldinia_pulchra	(Sclerosperma_profizianum	Pseudophoenix_vinifera)))	Orania_palindan))))	((Serenoa_repens	Sabal_domingensis)	Phoenix_dactylifera)))	Nypa_fruticans))	Kingia_australis);
((Reinhardtia_simplex	((((Podococcus_barteri	(Sclerosperma_profizianum	Pseudophoenix_vinifera))	Orania_palindan)	((((Sabal_domingensis	Phoenix_dactylifera)	Serenoa_repens)	(Iriartea_deltoidea	(Nypa_fruticans	(Leopoldinia_pulchra	Calamus_caryotoides))))	(((Veitchia_spiralis	Manicaria_saccifera)	((Pelagodoxa_henryana	Geonoma_undata)	(((Oenocarpus_bataua	Oenocarpus_minor)	Prestoea_acuminata)	((Dictyosperma_album	((Hydriastele_microspadix	Kentiopsis_piersoniorum)	Burretiokentia_grandiflora))	Heterospathe_cagayanensis))))	((Roystonea_regia	Attalea_speciosa)	(Chamaedorea_seifrizii	(Bactris_major	(Elaeis_oleifera	Elaeis_guineensis)))))))	(Reinhardtia_latisecta	Reinhardtia_paiewonskiana)))	Kingia_australis);
(((Sabal_domingensis	Phoenix_dactylifera)	(Serenoa_repens	((Iriartea_deltoidea	Nypa_fruticans)	(Chamaedorea_seifrizii	(((Manicaria_saccifera	(((Hydriastele_microspadix	Kentiopsis_piersoniorum)	(Burretiokentia_grandiflora	(((Veitchia_spiralis	Pelagodoxa_henryana)	Dictyosperma_album)	Heterospathe_cagayanensis)))	(Geonoma_undata	((Oenocarpus_bataua	Oenocarpus_minor)	Prestoea_acuminata))))	((Roystonea_regia	Attalea_speciosa)	(Bactris_major	(Elaeis_oleifera	Elaeis_guineensis))))	((((Leopoldinia_pulchra	Reinhardtia_latisecta)	Reinhardtia_paiewonskiana)	(Calamus_caryotoides	Reinhardtia_simplex))	((Podococcus_barteri	(Sclerosperma_profizianum	Pseudophoenix_vinifera))	Orania_palindan)))))))	Kingia_australis);
(((Sabal_domingensis	Phoenix_dactylifera)	(((Nypa_fruticans	Serenoa_repens)	(Chamaedorea_seifrizii	(((Manicaria_saccifera	(((Hydriastele_microspadix	Kentiopsis_piersoniorum)	(Burretiokentia_grandiflora	(((Veitchia_spiralis	Pelagodoxa_henryana)	Dictyosperma_album)	Heterospathe_cagayanensis)))	(Geonoma_undata	((Oenocarpus_bataua	Oenocarpus_minor)	Prestoea_acuminata))))	((Attalea_speciosa	(Elaeis_oleifera	Elaeis_guineensis))	(Roystonea_regia	Bactris_major)))	((Sclerosperma_profizianum	((Reinhardtia_latisecta	Reinhardtia_paiewonskiana)	(Calamus_caryotoides	Reinhardtia_simplex)))	(((Leopoldinia_pulchra	Podococcus_barteri)	Orania_palindan)	Pseudophoenix_vinifera)))))	Iriartea_deltoidea))	Kingia_australis);
((Veitchia_spiralis	((((Chamaedorea_seifrizii	((((Reinhardtia_latisecta	Reinhardtia_paiewonskiana)	Reinhardtia_simplex)	(Leopoldinia_pulchra	Calamus_caryotoides))	((Sclerosperma_profizianum	((Podococcus_barteri	Orania_palindan)	Pseudophoenix_vinifera))	(((Pelagodoxa_henryana	Roystonea_regia)	((Elaeis_oleifera	Elaeis_guineensis)	Bactris_major))	(Burretiokentia_grandiflora	(((((Hydriastele_microspadix	Kentiopsis_piersoniorum)	((Attalea_speciosa	Dictyosperma_album)	Heterospathe_cagayanensis))	Manicaria_saccifera)	((Oenocarpus_bataua	Oenocarpus_minor)	Prestoea_acuminata))	Geonoma_undata))))))	((Serenoa_repens	Sabal_domingensis)	Phoenix_dactylifera))	Nypa_fruticans)	Iriartea_deltoidea))	Kingia_australis);
((Veitchia_spiralis	(((Leopoldinia_pulchra	Chamaedorea_seifrizii)	(((Iriartea_deltoidea	((((Oenocarpus_bataua	Oenocarpus_minor)	Prestoea_acuminata)	((Geonoma_undata	(Pelagodoxa_henryana	Manicaria_saccifera))	((Dictyosperma_album	(Burretiokentia_grandiflora	(Hydriastele_microspadix	Kentiopsis_piersoniorum)))	Heterospathe_cagayanensis)))	(((Elaeis_oleifera	Elaeis_guineensis)	Bactris_major)	(Roystonea_regia	Attalea_speciosa))))	(((Reinhardtia_paiewonskiana	(Calamus_caryotoides	Reinhardtia_simplex))	Reinhardtia_latisecta)	((Podococcus_barteri	Sclerosperma_profizianum)	(Orania_palindan	Pseudophoenix_vinifera))))	(Serenoa_repens	(Sabal_domingensis	Phoenix_dactylifera))))	Nypa_fruticans))	Kingia_australis);
((Veitchia_spiralis	(Iriartea_deltoidea	((Chamaedorea_seifrizii	(((Reinhardtia_simplex	(Reinhardtia_latisecta	(Calamus_caryotoides	Reinhardtia_paiewonskiana)))	((((Pseudophoenix_vinifera	Orania_palindan)	(Leopoldinia_pulchra	Podococcus_barteri))	Sclerosperma_profizianum)	((((((((Oenocarpus_bataua	Oenocarpus_minor)	Prestoea_acuminata)	((((Hydriastele_microspadix	Kentiopsis_piersoniorum)	Burretiokentia_grandiflora)	Dictyosperma_album)	Heterospathe_cagayanensis))	(Pelagodoxa_henryana	Manicaria_saccifera))	Geonoma_undata)	((Elaeis_oleifera	Elaeis_guineensis)	Bactris_major))	Roystonea_regia)	Attalea_speciosa)))	((Serenoa_repens	Sabal_domingensis)	Phoenix_dactylifera)))	Nypa_fruticans)))	Kingia_australis);
((((Serenoa_repens	(((((Burretiokentia_grandiflora	Manicaria_saccifera)	(((Hydriastele_microspadix	Kentiopsis_piersoniorum)	Dictyosperma_album)	Heterospathe_cagayanensis))	((Geonoma_undata	((Oenocarpus_bataua	Oenocarpus_minor)	Prestoea_acuminata))	Pelagodoxa_henryana))	((Chamaedorea_seifrizii	(Roystonea_regia	Attalea_speciosa))	((Elaeis_oleifera	Elaeis_guineensis)	Bactris_major)))	(((Reinhardtia_latisecta	Reinhardtia_paiewonskiana)	Reinhardtia_simplex)	((((Pseudophoenix_vinifera	Sclerosperma_profizianum)	Calamus_caryotoides)	(Leopoldinia_pulchra	Podococcus_barteri))	Orania_palindan))))	Sabal_domingensis)	(((Iriartea_deltoidea	Veitchia_spiralis)	Phoenix_dactylifera)	Nypa_fruticans))	Kingia_australis);
((Veitchia_spiralis	(((Phoenix_dactylifera	((((((((Reinhardtia_latisecta	Reinhardtia_paiewonskiana)	(Calamus_caryotoides	Reinhardtia_simplex))	((Podococcus_barteri	Orania_palindan)	(Sclerosperma_profizianum	Pseudophoenix_vinifera)))	Leopoldinia_pulchra)	Sabal_domingensis)	((((Heterospathe_cagayanensis	(Pelagodoxa_henryana	Dictyosperma_album))	((Manicaria_saccifera	(Hydriastele_microspadix	Kentiopsis_piersoniorum))	(Geonoma_undata	((Oenocarpus_minor	Oenocarpus_bataua)	Prestoea_acuminata))))	(Attalea_speciosa	(Roystonea_regia	((Elaeis_oleifera	Elaeis_guineensis)	Bactris_major))))	Burretiokentia_grandiflora))	Chamaedorea_seifrizii)	Serenoa_repens))	Iriartea_deltoidea)	Nypa_fruticans))	Kingia_australis);
((Veitchia_spiralis	(((Phoenix_dactylifera	((((((Reinhardtia_latisecta	Reinhardtia_paiewonskiana)	Reinhardtia_simplex)	(Orania_palindan	(Podococcus_barteri	(Sclerosperma_profizianum	(Leopoldinia_pulchra	Pseudophoenix_vinifera)))))	((Calamus_caryotoides	Serenoa_repens)	Sabal_domingensis))	(((((Heterospathe_cagayanensis	((Hydriastele_microspadix	Kentiopsis_piersoniorum)	Dictyosperma_album))	((Burretiokentia_grandiflora	(Pelagodoxa_henryana	Geonoma_undata))	Manicaria_saccifera))	((Oenocarpus_minor	Oenocarpus_bataua)	Prestoea_acuminata))	((Elaeis_oleifera	Elaeis_guineensis)	Bactris_major))	(Roystonea_regia	Attalea_speciosa)))	Chamaedorea_seifrizii))	Iriartea_deltoidea)	Nypa_fruticans))	Kingia_australis);
((Veitchia_spiralis	((((((Pseudophoenix_vinifera	(Orania_palindan	(Leopoldinia_pulchra	Podococcus_barteri)))	(Sclerosperma_profizianum	(Reinhardtia_latisecta	(Reinhardtia_paiewonskiana	(Calamus_caryotoides	Reinhardtia_simplex)))))	(((((((Oenocarpus_minor	Oenocarpus_bataua)	Prestoea_acuminata)	((Burretiokentia_grandiflora	(Hydriastele_microspadix	Kentiopsis_piersoniorum))	(Heterospathe_cagayanensis	(Dictyosperma_album	Pelagodoxa_henryana))))	Manicaria_saccifera)	Geonoma_undata)	((Roystonea_regia	Attalea_speciosa)	((Elaeis_oleifera	Elaeis_guineensis)	Bactris_major)))	Chamaedorea_seifrizii))	(Serenoa_repens	(Sabal_domingensis	Phoenix_dactylifera)))	Iriartea_deltoidea)	Nypa_fruticans))	Kingia_australis);
((Phoenix_dactylifera	((Serenoa_repens	Sabal_domingensis)	((Chamaedorea_seifrizii	Nypa_fruticans)	(((Iriartea_deltoidea	(Pseudophoenix_vinifera	(Orania_palindan	(Sclerosperma_profizianum	(Calamus_caryotoides	(Leopoldinia_pulchra	Podococcus_barteri))))))	(Reinhardtia_simplex	(Reinhardtia_latisecta	Reinhardtia_paiewonskiana)))	((((Oenocarpus_minor	Oenocarpus_bataua)	Prestoea_acuminata)	(((Veitchia_spiralis	Pelagodoxa_henryana)	(Dictyosperma_album	((Burretiokentia_grandiflora	(Hydriastele_microspadix	Kentiopsis_piersoniorum))	Heterospathe_cagayanensis)))	(Manicaria_saccifera	Geonoma_undata)))	(Roystonea_regia	((Attalea_speciosa	(Elaeis_oleifera	Elaeis_guineensis))	Bactris_major)))))))	Kingia_australis);
((Phoenix_dactylifera	((Serenoa_repens	Sabal_domingensis)	(((((Sclerosperma_profizianum	(Leopoldinia_pulchra	Podococcus_barteri))	(Pseudophoenix_vinifera	Orania_palindan))	(Iriartea_deltoidea	((Reinhardtia_latisecta	Reinhardtia_paiewonskiana)	Reinhardtia_simplex)))	((((Burretiokentia_grandiflora	(Dictyosperma_album	(Hydriastele_microspadix	Kentiopsis_piersoniorum)))	Heterospathe_cagayanensis)	((Manicaria_saccifera	Geonoma_undata)	(((Oenocarpus_minor	Oenocarpus_bataua)	Prestoea_acuminata)	(Veitchia_spiralis	Pelagodoxa_henryana))))	((Chamaedorea_seifrizii	(Attalea_speciosa	Roystonea_regia))	((Elaeis_oleifera	Elaeis_guineensis)	Bactris_major))))	(Calamus_caryotoides	Nypa_fruticans))))	Kingia_australis);
((Nypa_fruticans	((Iriartea_deltoidea	(((Phoenix_dactylifera	Sabal_domingensis)	((((Sclerosperma_profizianum	((Leopoldinia_pulchra	Pseudophoenix_vinifera)	(Podococcus_barteri	Orania_palindan)))	((Reinhardtia_latisecta	Reinhardtia_paiewonskiana)	Reinhardtia_simplex))	((((Attalea_speciosa	Roystonea_regia)	Burretiokentia_grandiflora)	(((Dictyosperma_album	(Hydriastele_microspadix	Kentiopsis_piersoniorum))	Heterospathe_cagayanensis)	((Manicaria_saccifera	(Geonoma_undata	((Oenocarpus_minor	Oenocarpus_bataua)	Prestoea_acuminata)))	Pelagodoxa_henryana)))	((Elaeis_oleifera	Elaeis_guineensis)	Bactris_major)))	Chamaedorea_seifrizii))	(Calamus_caryotoides	Serenoa_repens)))	Veitchia_spiralis))	Kingia_australis);
((Veitchia_spiralis	(Nypa_fruticans	(((Serenoa_repens	Sabal_domingensis)	((((Burretiokentia_grandiflora	(((Manicaria_saccifera	((Dictyosperma_album	(Hydriastele_microspadix	Kentiopsis_piersoniorum))	Heterospathe_cagayanensis))	Geonoma_undata)	Pelagodoxa_henryana))	((Oenocarpus_minor	Oenocarpus_bataua)	Prestoea_acuminata))	((Chamaedorea_seifrizii	((Elaeis_oleifera	Elaeis_guineensis)	Bactris_major))	(Attalea_speciosa	Roystonea_regia)))	(((Leopoldinia_pulchra	Sclerosperma_profizianum)	(Podococcus_barteri	(Pseudophoenix_vinifera	Orania_palindan)))	((Reinhardtia_latisecta	Reinhardtia_paiewonskiana)	(Calamus_caryotoides	Reinhardtia_simplex)))))	(Iriartea_deltoidea	Phoenix_dactylifera))))	Kingia_australis);
((Veitchia_spiralis	(Phoenix_dactylifera	((Iriartea_deltoidea	Sabal_domingensis)	(((((((Dictyosperma_album	((Burretiokentia_grandiflora	Hydriastele_microspadix)	Kentiopsis_piersoniorum))	Heterospathe_cagayanensis)	Manicaria_saccifera)	(Pelagodoxa_henryana	(Geonoma_undata	((Oenocarpus_minor	Oenocarpus_bataua)	Prestoea_acuminata))))	(Roystonea_regia	((Attalea_speciosa	(Elaeis_oleifera	Elaeis_guineensis))	Bactris_major)))	(((Pseudophoenix_vinifera	Sclerosperma_profizianum)	((Leopoldinia_pulchra	Podococcus_barteri)	Orania_palindan))	((Reinhardtia_latisecta	Reinhardtia_paiewonskiana)	Reinhardtia_simplex)))	((Serenoa_repens	(Nypa_fruticans	Calamus_caryotoides))	Chamaedorea_seifrizii)))))	Kingia_australis);
((Nypa_fruticans	((Phoenix_dactylifera	(Serenoa_repens	Sabal_domingensis))	((Chamaedorea_seifrizii	((((Geonoma_undata	((((Heterospathe_cagayanensis	(Veitchia_spiralis	Dictyosperma_album))	(Hydriastele_microspadix	Kentiopsis_piersoniorum))	Burretiokentia_grandiflora)	Manicaria_saccifera))	((Oenocarpus_minor	Oenocarpus_bataua)	Prestoea_acuminata))	Pelagodoxa_henryana)	((Attalea_speciosa	Roystonea_regia)	((Elaeis_oleifera	Elaeis_guineensis)	Bactris_major))))	((Iriartea_deltoidea	(((Sclerosperma_profizianum	(Leopoldinia_pulchra	Podococcus_barteri))	Orania_palindan)	Pseudophoenix_vinifera))	(Reinhardtia_latisecta	(Reinhardtia_paiewonskiana	(Calamus_caryotoides	Reinhardtia_simplex)))))))	Kingia_australis);
((Veitchia_spiralis	((Leopoldinia_pulchra	Serenoa_repens)	(Sabal_domingensis	(((Chamaedorea_seifrizii	(Iriartea_deltoidea	Nypa_fruticans))	(((Calamus_caryotoides	Reinhardtia_simplex)	(Reinhardtia_latisecta	Reinhardtia_paiewonskiana))	(((((Geonoma_undata	(Pelagodoxa_henryana	Manicaria_saccifera))	(((Burretiokentia_grandiflora	(Hydriastele_microspadix	Kentiopsis_piersoniorum))	Dictyosperma_album)	Heterospathe_cagayanensis))	((Oenocarpus_minor	Oenocarpus_bataua)	Prestoea_acuminata))	((Attalea_speciosa	(Elaeis_oleifera	Elaeis_guineensis))	(Roystonea_regia	Bactris_major)))	(((Sclerosperma_profizianum	Podococcus_barteri)	Orania_palindan)	Pseudophoenix_vinifera))))	Phoenix_dactylifera))))	Kingia_australis);
((Veitchia_spiralis	((Iriartea_deltoidea	(((Sabal_domingensis	Phoenix_dactylifera)	((Calamus_caryotoides	Serenoa_repens)	(Pseudophoenix_vinifera	((Sclerosperma_profizianum	(Leopoldinia_pulchra	Podococcus_barteri))	Orania_palindan))))	(((Reinhardtia_latisecta	Reinhardtia_paiewonskiana)	Reinhardtia_simplex)	((((Prestoea_acuminata	(Oenocarpus_bataua	Oenocarpus_minor))	(((Pelagodoxa_henryana	Dictyosperma_album)	(Kentiopsis_piersoniorum	Hydriastele_microspadix))	Burretiokentia_grandiflora))	((Heterospathe_cagayanensis	Geonoma_undata)	Manicaria_saccifera))	(Chamaedorea_seifrizii	((Attalea_speciosa	Roystonea_regia)	((Elaeis_oleifera	Elaeis_guineensis)	Bactris_major)))))))	Nypa_fruticans))	Kingia_australis);
((Veitchia_spiralis	(((Chamaedorea_seifrizii	((((Attalea_speciosa	Roystonea_regia)	((Elaeis_oleifera	Elaeis_guineensis)	Bactris_major))	((Geonoma_undata	(Pelagodoxa_henryana	Manicaria_saccifera))	((Prestoea_acuminata	(Oenocarpus_bataua	Oenocarpus_minor))	(Heterospathe_cagayanensis	(Dictyosperma_album	(Burretiokentia_grandiflora	(Kentiopsis_piersoniorum	Hydriastele_microspadix)))))))	((((Pseudophoenix_vinifera	Orania_palindan)	((Podococcus_barteri	Leopoldinia_pulchra)	Sclerosperma_profizianum))	((Reinhardtia_latisecta	Reinhardtia_paiewonskiana)	Reinhardtia_simplex))	Iriartea_deltoidea)))	((Serenoa_repens	Sabal_domingensis)	Phoenix_dactylifera))	(Calamus_caryotoides	Nypa_fruticans)))	Kingia_australis);
((Veitchia_spiralis	(((Reinhardtia_latisecta	(Reinhardtia_paiewonskiana	Reinhardtia_simplex))	((((((Chamaedorea_seifrizii	(Attalea_speciosa	Roystonea_regia))	((Elaeis_oleifera	Elaeis_guineensis)	Bactris_major))	((Geonoma_undata	(Prestoea_acuminata	(Oenocarpus_bataua	Oenocarpus_minor)))	((Heterospathe_cagayanensis	(Burretiokentia_grandiflora	((Kentiopsis_piersoniorum	Hydriastele_microspadix)	Dictyosperma_album)))	(Pelagodoxa_henryana	Manicaria_saccifera))))	((Serenoa_repens	Sabal_domingensis)	Phoenix_dactylifera))	((Orania_palindan	((Podococcus_barteri	Leopoldinia_pulchra)	Sclerosperma_profizianum))	Pseudophoenix_vinifera))	Iriartea_deltoidea))	(Calamus_caryotoides	Nypa_fruticans)))	Kingia_australis);
((Nypa_fruticans	((Veitchia_spiralis	(Phoenix_dactylifera	(((((Orania_palindan	((Podococcus_barteri	Leopoldinia_pulchra)	Sclerosperma_profizianum))	Pseudophoenix_vinifera)	((Calamus_caryotoides	Reinhardtia_simplex)	(Reinhardtia_latisecta	Reinhardtia_paiewonskiana)))	(((Attalea_speciosa	Roystonea_regia)	((Elaeis_oleifera	Elaeis_guineensis)	Bactris_major))	(Geonoma_undata	((Prestoea_acuminata	(Oenocarpus_bataua	Oenocarpus_minor))	(((Kentiopsis_piersoniorum	Hydriastele_microspadix)	(Heterospathe_cagayanensis	(Pelagodoxa_henryana	Dictyosperma_album)))	(Manicaria_saccifera	Burretiokentia_grandiflora))))))	(Chamaedorea_seifrizii	(Serenoa_repens	Sabal_domingensis)))))	Iriartea_deltoidea))	Kingia_australis);
((Veitchia_spiralis	(((Chamaedorea_seifrizii	(((Serenoa_repens	Sabal_domingensis)	((Orania_palindan	(Podococcus_barteri	(Pseudophoenix_vinifera	Sclerosperma_profizianum)))	(Reinhardtia_simplex	(Reinhardtia_latisecta	Reinhardtia_paiewonskiana))))	(((Attalea_speciosa	Roystonea_regia)	((Elaeis_oleifera	Elaeis_guineensis)	Bactris_major))	((Leopoldinia_pulchra	Pelagodoxa_henryana)	((((Prestoea_acuminata	(Oenocarpus_bataua	Oenocarpus_minor))	Geonoma_undata)	Burretiokentia_grandiflora)	(((Kentiopsis_piersoniorum	Hydriastele_microspadix)	(Heterospathe_cagayanensis	Dictyosperma_album))	Manicaria_saccifera))))))	(Iriartea_deltoidea	Phoenix_dactylifera))	(Nypa_fruticans	Calamus_caryotoides)))	Kingia_australis);
((Veitchia_spiralis	((Chamaedorea_seifrizii	(((Serenoa_repens	Sabal_domingensis)	Phoenix_dactylifera)	((((Attalea_speciosa	Roystonea_regia)	((Elaeis_oleifera	Elaeis_guineensis)	Bactris_major))	((Geonoma_undata	((Heterospathe_cagayanensis	((Pelagodoxa_henryana	Dictyosperma_album)	((Kentiopsis_piersoniorum	Hydriastele_microspadix)	Burretiokentia_grandiflora)))	Manicaria_saccifera))	(Prestoea_acuminata	(Oenocarpus_bataua	Oenocarpus_minor))))	(Iriartea_deltoidea	(((Orania_palindan	((Leopoldinia_pulchra	Podococcus_barteri)	Sclerosperma_profizianum))	Pseudophoenix_vinifera)	(Reinhardtia_simplex	(Reinhardtia_latisecta	Reinhardtia_paiewonskiana)))))))	(Nypa_fruticans	Calamus_caryotoides)))	Kingia_australis);
((Veitchia_spiralis	(Phoenix_dactylifera	(((((((Roystonea_regia	(((Elaeis_oleifera	Elaeis_guineensis)	Bactris_major)	Attalea_speciosa))	(Geonoma_undata	((((Prestoea_acuminata	(Oenocarpus_bataua	Oenocarpus_minor))	(((Heterospathe_cagayanensis	Dictyosperma_album)	(Kentiopsis_piersoniorum	Hydriastele_microspadix))	Burretiokentia_grandiflora))	Pelagodoxa_henryana)	Manicaria_saccifera)))	((Orania_palindan	((Leopoldinia_pulchra	Podococcus_barteri)	Sclerosperma_profizianum))	((Calamus_caryotoides	Reinhardtia_simplex)	(Reinhardtia_latisecta	Reinhardtia_paiewonskiana))))	Iriartea_deltoidea)	(Nypa_fruticans	Chamaedorea_seifrizii))	Serenoa_repens)	(Pseudophoenix_vinifera	Sabal_domingensis))))	Kingia_australis);
((Veitchia_spiralis	(Nypa_fruticans	(Iriartea_deltoidea	((Chamaedorea_seifrizii	(((Pelagodoxa_henryana	Roystonea_regia)	((Prestoea_acuminata	(Oenocarpus_bataua	Oenocarpus_minor))	((Manicaria_saccifera	((((Kentiopsis_piersoniorum	Hydriastele_microspadix)	Dictyosperma_album)	Burretiokentia_grandiflora)	Heterospathe_cagayanensis))	Geonoma_undata)))	(((Elaeis_oleifera	Elaeis_guineensis)	Bactris_major)	Attalea_speciosa)))	((Phoenix_dactylifera	(Serenoa_repens	Sabal_domingensis))	(((Orania_palindan	(Leopoldinia_pulchra	Podococcus_barteri))	(Pseudophoenix_vinifera	Sclerosperma_profizianum))	((Reinhardtia_paiewonskiana	Reinhardtia_latisecta)	(Calamus_caryotoides	Reinhardtia_simplex))))))))	Kingia_australis);
((Veitchia_spiralis	((((Leopoldinia_pulchra	Calamus_caryotoides)	Nypa_fruticans)	(Phoenix_dactylifera	(Sabal_domingensis	(Chamaedorea_seifrizii	(((((Orania_palindan	Podococcus_barteri)	Pseudophoenix_vinifera)	Sclerosperma_profizianum)	((Reinhardtia_paiewonskiana	Reinhardtia_latisecta)	Reinhardtia_simplex))	((((Prestoea_acuminata	(Oenocarpus_bataua	Oenocarpus_minor))	((Manicaria_saccifera	(((Kentiopsis_piersoniorum	Hydriastele_microspadix)	(Pelagodoxa_henryana	Dictyosperma_album))	Heterospathe_cagayanensis))	(Burretiokentia_grandiflora	Geonoma_undata)))	((Attalea_speciosa	Roystonea_regia)	((Elaeis_oleifera	Elaeis_guineensis)	Bactris_major)))	Iriartea_deltoidea))))))	Serenoa_repens))	Kingia_australis);
(((((((Orania_palindan	Pseudophoenix_vinifera)	(Podococcus_barteri	(Leopoldinia_pulchra	Sclerosperma_profizianum)))	((Reinhardtia_paiewonskiana	Reinhardtia_latisecta)	(Calamus_caryotoides	Reinhardtia_simplex)))	((((Manicaria_saccifera	((Prestoea_acuminata	(Oenocarpus_bataua	Oenocarpus_minor))	(((Burretiokentia_grandiflora	(Pelagodoxa_henryana	Dictyosperma_album))	(Kentiopsis_piersoniorum	Hydriastele_microspadix))	Heterospathe_cagayanensis)))	Geonoma_undata)	((Attalea_speciosa	(Elaeis_oleifera	Elaeis_guineensis))	(Bactris_major	Roystonea_regia)))	Chamaedorea_seifrizii))	(Iriartea_deltoidea	((Veitchia_spiralis	Serenoa_repens)	(Phoenix_dactylifera	Sabal_domingensis))))	Nypa_fruticans)	Kingia_australis);
((Phoenix_dactylifera	(((Iriartea_deltoidea	(Nypa_fruticans	Veitchia_spiralis))	(Chamaedorea_seifrizii	((((Reinhardtia_latisecta	Reinhardtia_paiewonskiana)	(Calamus_caryotoides	Reinhardtia_simplex))	(((Podococcus_barteri	Leopoldinia_pulchra)	(Orania_palindan	Sclerosperma_profizianum))	Pseudophoenix_vinifera))	(((Roystonea_regia	Bactris_major)	(Attalea_speciosa	(Elaeis_oleifera	Elaeis_guineensis)))	((Prestoea_acuminata	(Oenocarpus_minor	Oenocarpus_bataua))	((Manicaria_saccifera	(Geonoma_undata	(Heterospathe_cagayanensis	((Dictyosperma_album	(Hydriastele_microspadix	Kentiopsis_piersoniorum))	Burretiokentia_grandiflora))))	Pelagodoxa_henryana))))))	(Serenoa_repens	Sabal_domingensis)))	Kingia_australis);
((Veitchia_spiralis	(Manicaria_saccifera	((((((((((Serenoa_repens	Sabal_domingensis)	Phoenix_dactylifera)	(Calamus_caryotoides	Nypa_fruticans))	Chamaedorea_seifrizii)	(((Reinhardtia_latisecta	Reinhardtia_paiewonskiana)	(Iriartea_deltoidea	Reinhardtia_simplex))	(((Sclerosperma_profizianum	(Leopoldinia_pulchra	Podococcus_barteri))	Orania_palindan)	Pseudophoenix_vinifera)))	((Attalea_speciosa	Roystonea_regia)	(Bactris_major	(Elaeis_oleifera	Elaeis_guineensis))))	(Prestoea_acuminata	(Oenocarpus_minor	Oenocarpus_bataua)))	(((Dictyosperma_album	(Hydriastele_microspadix	Kentiopsis_piersoniorum))	Burretiokentia_grandiflora)	Heterospathe_cagayanensis))	Geonoma_undata)	Pelagodoxa_henryana)))	Kingia_australis);
((Veitchia_spiralis	(Nypa_fruticans	(((((Reinhardtia_latisecta	Reinhardtia_paiewonskiana)	(Calamus_caryotoides	Reinhardtia_simplex))	((((Attalea_speciosa	Roystonea_regia)	(Bactris_major	(Elaeis_oleifera	Elaeis_guineensis)))	(Pelagodoxa_henryana	(((Prestoea_acuminata	(Oenocarpus_minor	Oenocarpus_bataua))	((Dictyosperma_album	((Hydriastele_microspadix	Kentiopsis_piersoniorum)	Burretiokentia_grandiflora))	Heterospathe_cagayanensis))	(Geonoma_undata	Manicaria_saccifera))))	(((Sclerosperma_profizianum	(Leopoldinia_pulchra	Podococcus_barteri))	Orania_palindan)	Pseudophoenix_vinifera)))	((Serenoa_repens	Sabal_domingensis)	Phoenix_dactylifera))	(Iriartea_deltoidea	Chamaedorea_seifrizii))))	Kingia_australis);
(((Calamus_caryotoides	Reinhardtia_simplex)	((((((Serenoa_repens	Sabal_domingensis)	Phoenix_dactylifera)	((Nypa_fruticans	Iriartea_deltoidea)	Chamaedorea_seifrizii))	(((Burretiokentia_grandiflora	(Attalea_speciosa	(Heterospathe_cagayanensis	Roystonea_regia)))	(Bactris_major	(Elaeis_oleifera	Elaeis_guineensis)))	(((Geonoma_undata	(Prestoea_acuminata	(Oenocarpus_minor	Oenocarpus_bataua)))	(Dictyosperma_album	(Hydriastele_microspadix	Kentiopsis_piersoniorum)))	(Manicaria_saccifera	(Veitchia_spiralis	Pelagodoxa_henryana)))))	((Sclerosperma_profizianum	(Leopoldinia_pulchra	Podococcus_barteri))	(Orania_palindan	Pseudophoenix_vinifera)))	(Reinhardtia_latisecta	Reinhardtia_paiewonskiana)))	Kingia_australis);
((Phoenix_dactylifera	(((Calamus_caryotoides	Serenoa_repens)	(Sabal_domingensis	Chamaedorea_seifrizii))	((Nypa_fruticans	Iriartea_deltoidea)	((((Attalea_speciosa	Roystonea_regia)	(Bactris_major	(Elaeis_oleifera	Elaeis_guineensis)))	((Prestoea_acuminata	(Oenocarpus_minor	Oenocarpus_bataua))	(((Veitchia_spiralis	Pelagodoxa_henryana)	(((Burretiokentia_grandiflora	(Hydriastele_microspadix	Kentiopsis_piersoniorum))	Dictyosperma_album)	Heterospathe_cagayanensis))	(Geonoma_undata	Manicaria_saccifera))))	((((Sclerosperma_profizianum	(Leopoldinia_pulchra	Podococcus_barteri))	Orania_palindan)	Pseudophoenix_vinifera)	((Reinhardtia_latisecta	Reinhardtia_paiewonskiana)	Reinhardtia_simplex))))))	Kingia_australis);
(((Veitchia_spiralis	(Calamus_caryotoides	Serenoa_repens))	((Phoenix_dactylifera	((Iriartea_deltoidea	Sabal_domingensis)	((Chamaedorea_seifrizii	(((Attalea_speciosa	Roystonea_regia)	(Bactris_major	(Elaeis_oleifera	Elaeis_guineensis)))	(((Manicaria_saccifera	Pelagodoxa_henryana)	((Prestoea_acuminata	(Oenocarpus_minor	Oenocarpus_bataua))	(((Hydriastele_microspadix	Kentiopsis_piersoniorum)	Dictyosperma_album)	Heterospathe_cagayanensis)))	(Geonoma_undata	Burretiokentia_grandiflora))))	((((Sclerosperma_profizianum	(Leopoldinia_pulchra	Podococcus_barteri))	Orania_palindan)	Pseudophoenix_vinifera)	(Reinhardtia_latisecta	(Reinhardtia_paiewonskiana	Reinhardtia_simplex))))))	Nypa_fruticans))	Kingia_australis);
((Chamaedorea_seifrizii	(Iriartea_deltoidea	(((((Attalea_speciosa	(Elaeis_oleifera	Elaeis_guineensis))	(Roystonea_regia	(Calamus_caryotoides	Bactris_major)))	((Geonoma_undata	(Prestoea_acuminata	(Oenocarpus_minor	Oenocarpus_bataua)))	(Manicaria_saccifera	(((Hydriastele_microspadix	Kentiopsis_piersoniorum)	(Pelagodoxa_henryana	Dictyosperma_album))	Heterospathe_cagayanensis))))	((((Orania_palindan	((Leopoldinia_pulchra	Podococcus_barteri)	Pseudophoenix_vinifera))	Sclerosperma_profizianum)	(Reinhardtia_latisecta	(Reinhardtia_paiewonskiana	Reinhardtia_simplex)))	Burretiokentia_grandiflora))	((((Veitchia_spiralis	Serenoa_repens)	Sabal_domingensis)	Phoenix_dactylifera)	Nypa_fruticans))))	Kingia_australis);
((Veitchia_spiralis	(Nypa_fruticans	((((Reinhardtia_simplex	(Reinhardtia_latisecta	Reinhardtia_paiewonskiana))	((Sabal_domingensis	(Orania_palindan	((Podococcus_barteri	Leopoldinia_pulchra)	(Sclerosperma_profizianum	Pseudophoenix_vinifera))))	Phoenix_dactylifera))	((((Attalea_speciosa	(Roystonea_regia	Calamus_caryotoides))	(Bactris_major	(Elaeis_oleifera	(Serenoa_repens	Elaeis_guineensis))))	(((Pelagodoxa_henryana	Manicaria_saccifera)	Geonoma_undata)	((Prestoea_acuminata	(Oenocarpus_minor	Oenocarpus_bataua))	((Hydriastele_microspadix	(Burretiokentia_grandiflora	Kentiopsis_piersoniorum))	(Dictyosperma_album	Heterospathe_cagayanensis)))))	Chamaedorea_seifrizii))	Iriartea_deltoidea)))	Kingia_australis);
((Veitchia_spiralis	(Nypa_fruticans	(((Serenoa_repens	((Phoenix_dactylifera	Sabal_domingensis)	Leopoldinia_pulchra))	Iriartea_deltoidea)	((((Attalea_speciosa	(Roystonea_regia	Calamus_caryotoides))	(Bactris_major	(Chamaedorea_seifrizii	(Elaeis_oleifera	Elaeis_guineensis))))	(((Heterospathe_cagayanensis	((Burretiokentia_grandiflora	Dictyosperma_album)	(Hydriastele_microspadix	Kentiopsis_piersoniorum)))	Manicaria_saccifera)	((Geonoma_undata	(Prestoea_acuminata	(Oenocarpus_minor	Oenocarpus_bataua)))	Pelagodoxa_henryana)))	((Orania_palindan	(Podococcus_barteri	(Sclerosperma_profizianum	Pseudophoenix_vinifera)))	(Reinhardtia_simplex	(Reinhardtia_latisecta	Reinhardtia_paiewonskiana)))))))	Kingia_australis);
((Veitchia_spiralis	(Nypa_fruticans	((Phoenix_dactylifera	(Serenoa_repens	Sabal_domingensis))	(((Iriartea_deltoidea	(((Heterospathe_cagayanensis	((Pelagodoxa_henryana	Dictyosperma_album)	(Hydriastele_microspadix	(Burretiokentia_grandiflora	Kentiopsis_piersoniorum))))	Manicaria_saccifera)	(Geonoma_undata	(Prestoea_acuminata	(Oenocarpus_minor	Oenocarpus_bataua)))))	(((Elaeis_oleifera	Elaeis_guineensis)	Bactris_major)	((Attalea_speciosa	(Roystonea_regia	Calamus_caryotoides))	Chamaedorea_seifrizii)))	((Orania_palindan	(Pseudophoenix_vinifera	((Leopoldinia_pulchra	Podococcus_barteri)	Sclerosperma_profizianum)))	(Reinhardtia_simplex	(Reinhardtia_latisecta	Reinhardtia_paiewonskiana)))))))	Kingia_australis);
((Veitchia_spiralis	(Nypa_fruticans	((((((Reinhardtia_simplex	(Reinhardtia_paiewonskiana	Reinhardtia_latisecta))	(Sclerosperma_profizianum	((Calamus_caryotoides	Podococcus_barteri)	(Pseudophoenix_vinifera	Orania_palindan))))	(Iriartea_deltoidea	Leopoldinia_pulchra))	((Geonoma_undata	((Manicaria_saccifera	((Prestoea_acuminata	(Oenocarpus_minor	Oenocarpus_bataua))	(((Dictyosperma_album	(Kentiopsis_piersoniorum	Hydriastele_microspadix))	Heterospathe_cagayanensis)	Burretiokentia_grandiflora)))	Pelagodoxa_henryana))	((Bactris_major	(Elaeis_oleifera	Elaeis_guineensis))	(Roystonea_regia	Attalea_speciosa))))	Chamaedorea_seifrizii)	(Phoenix_dactylifera	(Serenoa_repens	Sabal_domingensis)))))	Kingia_australis);
((Phoenix_dactylifera	(Sabal_domingensis	((((((Calamus_caryotoides	Reinhardtia_simplex)	(Reinhardtia_paiewonskiana	Reinhardtia_latisecta))	(((Leopoldinia_pulchra	Podococcus_barteri)	Sclerosperma_profizianum)	(Orania_palindan	Pseudophoenix_vinifera)))	((Geonoma_undata	((Manicaria_saccifera	((Prestoea_acuminata	(Oenocarpus_minor	Oenocarpus_bataua))	((Burretiokentia_grandiflora	(Kentiopsis_piersoniorum	Hydriastele_microspadix))	(Dictyosperma_album	Heterospathe_cagayanensis))))	Pelagodoxa_henryana))	((Bactris_major	(Elaeis_oleifera	Elaeis_guineensis))	(Roystonea_regia	Attalea_speciosa))))	(Chamaedorea_seifrizii	Iriartea_deltoidea))	(Serenoa_repens	(Veitchia_spiralis	Nypa_fruticans)))))	Kingia_australis);
((Veitchia_spiralis	(((Chamaedorea_seifrizii	Sabal_domingensis)	((((((Leopoldinia_pulchra	Podococcus_barteri)	Orania_palindan)	(Pseudophoenix_vinifera	Sclerosperma_profizianum))	(((Geonoma_undata	((Iriartea_deltoidea	Manicaria_saccifera)	((Prestoea_acuminata	(Oenocarpus_minor	Oenocarpus_bataua))	((Burretiokentia_grandiflora	(Kentiopsis_piersoniorum	Hydriastele_microspadix))	(Dictyosperma_album	Heterospathe_cagayanensis)))))	Pelagodoxa_henryana)	((Bactris_major	(Elaeis_oleifera	Elaeis_guineensis))	(Roystonea_regia	Attalea_speciosa))))	((Calamus_caryotoides	Nypa_fruticans)	(Reinhardtia_latisecta	(Reinhardtia_simplex	Reinhardtia_paiewonskiana))))	Phoenix_dactylifera))	Serenoa_repens))	Kingia_australis);
((Sabal_domingensis	((((Calamus_caryotoides	Nypa_fruticans)	(Phoenix_dactylifera	(((Burretiokentia_grandiflora	((Geonoma_undata	(Prestoea_acuminata	(Oenocarpus_minor	Oenocarpus_bataua)))	(((Kentiopsis_piersoniorum	Hydriastele_microspadix)	(Dictyosperma_album	Heterospathe_cagayanensis))	(Pelagodoxa_henryana	Manicaria_saccifera))))	((Chamaedorea_seifrizii	(Bactris_major	(Elaeis_oleifera	Elaeis_guineensis)))	(Roystonea_regia	Attalea_speciosa)))	Veitchia_spiralis)))	((Reinhardtia_simplex	(Reinhardtia_paiewonskiana	Reinhardtia_latisecta))	(Serenoa_repens	(Orania_palindan	((Leopoldinia_pulchra	Podococcus_barteri)	(Pseudophoenix_vinifera	Sclerosperma_profizianum))))))	Iriartea_deltoidea))	Kingia_australis);
((Veitchia_spiralis	((Nypa_fruticans	((((((Reinhardtia_latisecta	Reinhardtia_paiewonskiana)	(Calamus_caryotoides	Reinhardtia_simplex))	(Serenoa_repens	((Pseudophoenix_vinifera	Sclerosperma_profizianum)	(Orania_palindan	Podococcus_barteri))))	(((((((Geonoma_undata	(Prestoea_acuminata	(Oenocarpus_minor	Oenocarpus_bataua)))	(Heterospathe_cagayanensis	(((Kentiopsis_piersoniorum	Hydriastele_microspadix)	Dictyosperma_album)	Burretiokentia_grandiflora)))	Pelagodoxa_henryana)	Manicaria_saccifera)	Roystonea_regia)	((Bactris_major	(Elaeis_oleifera	Elaeis_guineensis))	Attalea_speciosa))	Chamaedorea_seifrizii))	Leopoldinia_pulchra)	(Phoenix_dactylifera	Sabal_domingensis)))	Iriartea_deltoidea))	Kingia_australis);
((Veitchia_spiralis	((Nypa_fruticans	((((Leopoldinia_pulchra	Sabal_domingensis)	((((((Geonoma_undata	Pelagodoxa_henryana)	Manicaria_saccifera)	((Kentiopsis_piersoniorum	Hydriastele_microspadix)	((Heterospathe_cagayanensis	Dictyosperma_album)	Burretiokentia_grandiflora)))	((Prestoea_acuminata	(Oenocarpus_minor	Oenocarpus_bataua))	((Attalea_speciosa	Roystonea_regia)	(Bactris_major	(Elaeis_oleifera	Elaeis_guineensis)))))	Chamaedorea_seifrizii)	(((Reinhardtia_latisecta	Reinhardtia_paiewonskiana)	Reinhardtia_simplex)	(((Calamus_caryotoides	Podococcus_barteri)	(Pseudophoenix_vinifera	Sclerosperma_profizianum))	Orania_palindan))))	Phoenix_dactylifera)	Serenoa_repens))	Iriartea_deltoidea))	Kingia_australis);
((Veitchia_spiralis	(Nypa_fruticans	(((Phoenix_dactylifera	Sabal_domingensis)	(((Reinhardtia_latisecta	Reinhardtia_paiewonskiana)	Reinhardtia_simplex)	(Iriartea_deltoidea	(((Orania_palindan	(Sclerosperma_profizianum	(Leopoldinia_pulchra	Podococcus_barteri)))	Pseudophoenix_vinifera)	(((Pelagodoxa_henryana	((Attalea_speciosa	Roystonea_regia)	(Bactris_major	(Elaeis_oleifera	Elaeis_guineensis))))	(((Kentiopsis_piersoniorum	Hydriastele_microspadix)	((Heterospathe_cagayanensis	Dictyosperma_album)	Burretiokentia_grandiflora))	(Geonoma_undata	(Prestoea_acuminata	(Oenocarpus_minor	Oenocarpus_bataua)))))	(Manicaria_saccifera	Chamaedorea_seifrizii))))))	(Calamus_caryotoides	Serenoa_repens))))	Kingia_australis);
((Veitchia_spiralis	((((((((Manicaria_saccifera	((Prestoea_acuminata	(Oenocarpus_minor	Oenocarpus_bataua))	(((Heterospathe_cagayanensis	Dictyosperma_album)	Burretiokentia_grandiflora)	(Kentiopsis_piersoniorum	Hydriastele_microspadix))))	Pelagodoxa_henryana)	Geonoma_undata)	(Roystonea_regia	(Bactris_major	(Attalea_speciosa	(Elaeis_oleifera	Elaeis_guineensis)))))	Iriartea_deltoidea)	((Chamaedorea_seifrizii	((Reinhardtia_latisecta	Reinhardtia_paiewonskiana)	Reinhardtia_simplex))	(Orania_palindan	(Podococcus_barteri	(Sclerosperma_profizianum	Leopoldinia_pulchra)))))	(Pseudophoenix_vinifera	(Phoenix_dactylifera	(Serenoa_repens	Sabal_domingensis))))	(Calamus_caryotoides	Nypa_fruticans)))	Kingia_australis);
((Nypa_fruticans	(((Orania_palindan	(Leopoldinia_pulchra	(Podococcus_barteri	Sclerosperma_profizianum)))	Pseudophoenix_vinifera)	(Iriartea_deltoidea	((Phoenix_dactylifera	(Serenoa_repens	Sabal_domingensis))	(((Reinhardtia_latisecta	Reinhardtia_paiewonskiana)	(Reinhardtia_simplex	Calamus_caryotoides))	(Chamaedorea_seifrizii	(((Veitchia_spiralis	(Prestoea_acuminata	(Oenocarpus_minor	Oenocarpus_bataua)))	((Geonoma_undata	((Heterospathe_cagayanensis	Dictyosperma_album)	(Burretiokentia_grandiflora	(Kentiopsis_piersoniorum	Hydriastele_microspadix))))	(Pelagodoxa_henryana	Manicaria_saccifera)))	((Attalea_speciosa	Roystonea_regia)	(Bactris_major	(Elaeis_oleifera	Elaeis_guineensis))))))))))	Kingia_australis);
((Phoenix_dactylifera	((Serenoa_repens	Sabal_domingensis)	((Iriartea_deltoidea	((((Orania_palindan	Podococcus_barteri)	(Sclerosperma_profizianum	Pseudophoenix_vinifera))	((Reinhardtia_latisecta	Reinhardtia_paiewonskiana)	Reinhardtia_simplex))	((((Geonoma_undata	(Prestoea_acuminata	(Oenocarpus_minor	Oenocarpus_bataua)))	((Heterospathe_cagayanensis	(Pelagodoxa_henryana	Veitchia_spiralis))	((Hydriastele_microspadix	(Burretiokentia_grandiflora	Kentiopsis_piersoniorum))	Dictyosperma_album)))	Manicaria_saccifera)	((Attalea_speciosa	Roystonea_regia)	(Chamaedorea_seifrizii	(Bactris_major	(Elaeis_oleifera	Elaeis_guineensis)))))))	((Leopoldinia_pulchra	Calamus_caryotoides)	Nypa_fruticans))))	Kingia_australis);
((Veitchia_spiralis	((((((Reinhardtia_simplex	(Reinhardtia_paiewonskiana	Reinhardtia_latisecta))	(Iriartea_deltoidea	(((Sclerosperma_profizianum	Podococcus_barteri)	Orania_palindan)	Pseudophoenix_vinifera)))	((((Pelagodoxa_henryana	Manicaria_saccifera)	((Dictyosperma_album	(Burretiokentia_grandiflora	(Hydriastele_microspadix	Kentiopsis_piersoniorum)))	Heterospathe_cagayanensis))	(Geonoma_undata	(Prestoea_acuminata	(Oenocarpus_minor	Oenocarpus_bataua))))	((Attalea_speciosa	Roystonea_regia)	((Elaeis_guineensis	Elaeis_oleifera)	Bactris_major))))	Chamaedorea_seifrizii)	((Sabal_domingensis	(Leopoldinia_pulchra	Serenoa_repens))	Phoenix_dactylifera))	(Calamus_caryotoides	Nypa_fruticans)))	Kingia_australis);
((Veitchia_spiralis	(((((Sabal_domingensis	(Iriartea_deltoidea	Phoenix_dactylifera))	((Reinhardtia_simplex	(Reinhardtia_paiewonskiana	Reinhardtia_latisecta))	((((Pseudophoenix_vinifera	Sclerosperma_profizianum)	(Leopoldinia_pulchra	Podococcus_barteri))	Orania_palindan)	(((Attalea_speciosa	Roystonea_regia)	((Elaeis_guineensis	Elaeis_oleifera)	Bactris_major))	((Prestoea_acuminata	(Oenocarpus_minor	Oenocarpus_bataua))	((Manicaria_saccifera	((Dictyosperma_album	(Hydriastele_microspadix	(Burretiokentia_grandiflora	Kentiopsis_piersoniorum)))	Heterospathe_cagayanensis))	(Pelagodoxa_henryana	Geonoma_undata)))))))	Chamaedorea_seifrizii)	(Calamus_caryotoides	Nypa_fruticans))	Serenoa_repens))	Kingia_australis);
(((Chamaedorea_seifrizii	(((Reinhardtia_simplex	(Reinhardtia_paiewonskiana	Reinhardtia_latisecta))	(((Pseudophoenix_vinifera	Sclerosperma_profizianum)	(Leopoldinia_pulchra	Podococcus_barteri))	Orania_palindan))	(((Attalea_speciosa	Roystonea_regia)	((Elaeis_guineensis	Elaeis_oleifera)	Bactris_major))	(((Geonoma_undata	(Prestoea_acuminata	(Oenocarpus_minor	Oenocarpus_bataua)))	((Kentiopsis_piersoniorum	(Hydriastele_microspadix	Burretiokentia_grandiflora))	(Heterospathe_cagayanensis	Dictyosperma_album)))	(Pelagodoxa_henryana	Manicaria_saccifera)))))	(Sabal_domingensis	((Iriartea_deltoidea	Phoenix_dactylifera)	(Nypa_fruticans	((Calamus_caryotoides	Serenoa_repens)	Veitchia_spiralis)))))	Kingia_australis);
((Sabal_domingensis	((((((Pseudophoenix_vinifera	(Podococcus_barteri	Orania_palindan))	Sclerosperma_profizianum)	(Chamaedorea_seifrizii	(((Burretiokentia_grandiflora	Roystonea_regia)	((Elaeis_guineensis	Elaeis_oleifera)	Bactris_major))	((((Prestoea_acuminata	(Oenocarpus_minor	Oenocarpus_bataua))	(Heterospathe_cagayanensis	(Dictyosperma_album	(Kentiopsis_piersoniorum	Hydriastele_microspadix))))	(Geonoma_undata	(Pelagodoxa_henryana	Manicaria_saccifera)))	Attalea_speciosa))))	(Nypa_fruticans	(Reinhardtia_simplex	(Reinhardtia_paiewonskiana	Reinhardtia_latisecta))))	((Leopoldinia_pulchra	Serenoa_repens)	Calamus_caryotoides))	(Iriartea_deltoidea	(Veitchia_spiralis	Phoenix_dactylifera))))	Kingia_australis);
((((Iriartea_deltoidea	(Chamaedorea_seifrizii	(((Attalea_speciosa	Roystonea_regia)	((Elaeis_guineensis	Elaeis_oleifera)	Bactris_major))	(((Geonoma_undata	(Prestoea_acuminata	(Oenocarpus_minor	Oenocarpus_bataua)))	(Heterospathe_cagayanensis	((Veitchia_spiralis	Dictyosperma_album)	(Burretiokentia_grandiflora	(Kentiopsis_piersoniorum	Hydriastele_microspadix)))))	(Pelagodoxa_henryana	Manicaria_saccifera)))))	(((Calamus_caryotoides	Nypa_fruticans)	((Sclerosperma_profizianum	Pseudophoenix_vinifera)	((Leopoldinia_pulchra	Podococcus_barteri)	Orania_palindan)))	(Reinhardtia_simplex	(Reinhardtia_paiewonskiana	Reinhardtia_latisecta))))	((Serenoa_repens	Sabal_domingensis)	Phoenix_dactylifera))	Kingia_australis);
((Phoenix_dactylifera	(((Nypa_fruticans	((Chamaedorea_seifrizii	Iriartea_deltoidea)	((Roystonea_regia	(Attalea_speciosa	(((Elaeis_guineensis	Elaeis_oleifera)	Bactris_major)	(((Prestoea_acuminata	(Oenocarpus_minor	Oenocarpus_bataua))	(Manicaria_saccifera	(Heterospathe_cagayanensis	(Pelagodoxa_henryana	((Veitchia_spiralis	Dictyosperma_album)	(Burretiokentia_grandiflora	(Kentiopsis_piersoniorum	Hydriastele_microspadix)))))))	Geonoma_undata))))	((Podococcus_barteri	((Sclerosperma_profizianum	(Leopoldinia_pulchra	Pseudophoenix_vinifera))	Orania_palindan))	(Calamus_caryotoides	((Reinhardtia_latisecta	Reinhardtia_paiewonskiana)	Reinhardtia_simplex))))))	Serenoa_repens)	Sabal_domingensis))	Kingia_australis);
((Sabal_domingensis	(Phoenix_dactylifera	(((Pseudophoenix_vinifera	Nypa_fruticans)	(Chamaedorea_seifrizii	(((Reinhardtia_latisecta	Reinhardtia_paiewonskiana)	Reinhardtia_simplex)	((((Prestoea_acuminata	(Oenocarpus_minor	Oenocarpus_bataua))	((((Heterospathe_cagayanensis	Dictyosperma_album)	(Kentiopsis_piersoniorum	Hydriastele_microspadix))	(Veitchia_spiralis	Pelagodoxa_henryana))	(Geonoma_undata	(Burretiokentia_grandiflora	Manicaria_saccifera))))	((Roystonea_regia	Attalea_speciosa)	((Elaeis_guineensis	Elaeis_oleifera)	Bactris_major)))	(Iriartea_deltoidea	(((Podococcus_barteri	Leopoldinia_pulchra)	(Calamus_caryotoides	Sclerosperma_profizianum))	Orania_palindan))))))	Serenoa_repens)))	Kingia_australis);
((Nypa_fruticans	((((((Geonoma_undata	((Prestoea_acuminata	(Oenocarpus_minor	Oenocarpus_bataua))	((Heterospathe_cagayanensis	Dictyosperma_album)	((Kentiopsis_piersoniorum	Burretiokentia_grandiflora)	Hydriastele_microspadix))))	((Veitchia_spiralis	Pelagodoxa_henryana)	Manicaria_saccifera))	((Roystonea_regia	Attalea_speciosa)	((Elaeis_guineensis	Elaeis_oleifera)	Bactris_major)))	(((Sclerosperma_profizianum	Pseudophoenix_vinifera)	((Podococcus_barteri	Leopoldinia_pulchra)	Orania_palindan))	((Reinhardtia_latisecta	Reinhardtia_paiewonskiana)	Reinhardtia_simplex)))	(Iriartea_deltoidea	((Chamaedorea_seifrizii	Sabal_domingensis)	(Calamus_caryotoides	Serenoa_repens))))	Phoenix_dactylifera))	Kingia_australis);
((Nypa_fruticans	((((((Prestoea_acuminata	(Oenocarpus_minor	Oenocarpus_bataua))	(((Heterospathe_cagayanensis	(Veitchia_spiralis	Dictyosperma_album))	(Kentiopsis_piersoniorum	Hydriastele_microspadix))	((Burretiokentia_grandiflora	(Geonoma_undata	Pelagodoxa_henryana))	Manicaria_saccifera)))	((Roystonea_regia	Attalea_speciosa)	((Elaeis_guineensis	Elaeis_oleifera)	Bactris_major)))	((Leopoldinia_pulchra	(((Iriartea_deltoidea	(Calamus_caryotoides	Serenoa_repens))	(Pseudophoenix_vinifera	(Podococcus_barteri	Orania_palindan)))	(Sclerosperma_profizianum	(Reinhardtia_latisecta	(Reinhardtia_paiewonskiana	Reinhardtia_simplex)))))	Sabal_domingensis))	Phoenix_dactylifera)	Chamaedorea_seifrizii))	Kingia_australis);
(((Calamus_caryotoides	Nypa_fruticans)	((Reinhardtia_simplex	(Reinhardtia_latisecta	Reinhardtia_paiewonskiana))	(((Iriartea_deltoidea	(Serenoa_repens	(Phoenix_dactylifera	Sabal_domingensis)))	(((Manicaria_saccifera	((Prestoea_acuminata	(Oenocarpus_minor	Oenocarpus_bataua))	(((Heterospathe_cagayanensis	((Veitchia_spiralis	Pelagodoxa_henryana)	Dictyosperma_album))	(Kentiopsis_piersoniorum	Hydriastele_microspadix))	Burretiokentia_grandiflora)))	Geonoma_undata)	((Roystonea_regia	Attalea_speciosa)	((Chamaedorea_seifrizii	(Elaeis_guineensis	Elaeis_oleifera))	Bactris_major))))	(Orania_palindan	((Sclerosperma_profizianum	Pseudophoenix_vinifera)	(Leopoldinia_pulchra	Podococcus_barteri))))))	Kingia_australis);
((Veitchia_spiralis	((((Phoenix_dactylifera	(Serenoa_repens	Sabal_domingensis))	(((Reinhardtia_latisecta	((Calamus_caryotoides	Reinhardtia_simplex)	Reinhardtia_paiewonskiana))	((Sclerosperma_profizianum	(Leopoldinia_pulchra	Podococcus_barteri))	Orania_palindan))	((((Pelagodoxa_henryana	Roystonea_regia)	Chamaedorea_seifrizii)	Attalea_speciosa)	((Bactris_major	(Elaeis_oleifera	Elaeis_guineensis))	((Manicaria_saccifera	((Prestoea_acuminata	(Oenocarpus_minor	Oenocarpus_bataua))	((Dictyosperma_album	(Kentiopsis_piersoniorum	(Hydriastele_microspadix	Burretiokentia_grandiflora)))	Heterospathe_cagayanensis)))	Geonoma_undata)))))	Pseudophoenix_vinifera)	(Iriartea_deltoidea	Nypa_fruticans)))	Kingia_australis);
((Veitchia_spiralis	(((Serenoa_repens	Sabal_domingensis)	((((Orania_palindan	(Leopoldinia_pulchra	Podococcus_barteri))	(Sclerosperma_profizianum	Pseudophoenix_vinifera))	((Roystonea_regia	Chamaedorea_seifrizii)	((Bactris_major	(Attalea_speciosa	(Elaeis_oleifera	Elaeis_guineensis)))	((Prestoea_acuminata	(Oenocarpus_minor	Oenocarpus_bataua))	((((Dictyosperma_album	(Kentiopsis_piersoniorum	Hydriastele_microspadix))	Burretiokentia_grandiflora)	Heterospathe_cagayanensis)	(Geonoma_undata	(Pelagodoxa_henryana	Manicaria_saccifera)))))))	(((Reinhardtia_latisecta	Reinhardtia_paiewonskiana)	(Calamus_caryotoides	Reinhardtia_simplex))	Phoenix_dactylifera)))	(Iriartea_deltoidea	Nypa_fruticans)))	Kingia_australis);
((Veitchia_spiralis	(((((Reinhardtia_latisecta	Reinhardtia_paiewonskiana)	(Calamus_caryotoides	Reinhardtia_simplex))	((Orania_palindan	(Sclerosperma_profizianum	(Leopoldinia_pulchra	Podococcus_barteri)))	Pseudophoenix_vinifera))	((Phoenix_dactylifera	(Serenoa_repens	Sabal_domingensis))	(Chamaedorea_seifrizii	(((Bactris_major	(Elaeis_oleifera	Elaeis_guineensis))	((Geonoma_undata	(Prestoea_acuminata	(Oenocarpus_minor	Oenocarpus_bataua)))	(((((Kentiopsis_piersoniorum	Hydriastele_microspadix)	Dictyosperma_album)	Burretiokentia_grandiflora)	Heterospathe_cagayanensis)	(Manicaria_saccifera	Pelagodoxa_henryana))))	(Attalea_speciosa	Roystonea_regia)))))	(Iriartea_deltoidea	Nypa_fruticans)))	Kingia_australis);
((Veitchia_spiralis	(Iriartea_deltoidea	(Nypa_fruticans	((Phoenix_dactylifera	(Serenoa_repens	Sabal_domingensis))	(((Orania_palindan	((Calamus_caryotoides	(Pseudophoenix_vinifera	(Sclerosperma_profizianum	(Leopoldinia_pulchra	Podococcus_barteri))))	((Chamaedorea_seifrizii	Attalea_speciosa)	Roystonea_regia)))	((Geonoma_undata	(((Prestoea_acuminata	(Oenocarpus_minor	Oenocarpus_bataua))	((Kentiopsis_piersoniorum	Hydriastele_microspadix)	((Heterospathe_cagayanensis	Dictyosperma_album)	Burretiokentia_grandiflora)))	(Manicaria_saccifera	Pelagodoxa_henryana)))	(Bactris_major	(Elaeis_oleifera	Elaeis_guineensis))))	((Reinhardtia_latisecta	Reinhardtia_paiewonskiana)	Reinhardtia_simplex))))))	Kingia_australis);
((Veitchia_spiralis	(Iriartea_deltoidea	((Nypa_fruticans	Phoenix_dactylifera)	((Serenoa_repens	Sabal_domingensis)	((((Chamaedorea_seifrizii	Attalea_speciosa)	Roystonea_regia)	(((Prestoea_acuminata	(Oenocarpus_minor	Oenocarpus_bataua))	((((Manicaria_saccifera	(Pelagodoxa_henryana	Heterospathe_cagayanensis))	(Dictyosperma_album	(Kentiopsis_piersoniorum	Hydriastele_microspadix)))	Geonoma_undata)	Burretiokentia_grandiflora))	(Bactris_major	(Elaeis_oleifera	Elaeis_guineensis))))	((((Reinhardtia_latisecta	Reinhardtia_paiewonskiana)	(Calamus_caryotoides	Reinhardtia_simplex))	((Pseudophoenix_vinifera	Sclerosperma_profizianum)	(Podococcus_barteri	Orania_palindan)))	Leopoldinia_pulchra))))))	Kingia_australis);
((Sabal_domingensis	((Veitchia_spiralis	Phoenix_dactylifera)	((Calamus_caryotoides	Serenoa_repens)	(((Iriartea_deltoidea	Nypa_fruticans)	(Pseudophoenix_vinifera	((Leopoldinia_pulchra	Podococcus_barteri)	Orania_palindan)))	((((Roystonea_regia	Chamaedorea_seifrizii)	(Bactris_major	(Attalea_speciosa	(Elaeis_oleifera	Elaeis_guineensis))))	((Prestoea_acuminata	(Oenocarpus_minor	Oenocarpus_bataua))	((Heterospathe_cagayanensis	(Dictyosperma_album	(Burretiokentia_grandiflora	(Kentiopsis_piersoniorum	Hydriastele_microspadix))))	((Pelagodoxa_henryana	Manicaria_saccifera)	Geonoma_undata))))	(Sclerosperma_profizianum	((Reinhardtia_latisecta	Reinhardtia_paiewonskiana)	Reinhardtia_simplex)))))))	Kingia_australis);
(((Veitchia_spiralis	Phoenix_dactylifera)	(((Calamus_caryotoides	Serenoa_repens)	(((((Bactris_major	(Elaeis_oleifera	Elaeis_guineensis))	(((Manicaria_saccifera	(Pelagodoxa_henryana	(Heterospathe_cagayanensis	(Burretiokentia_grandiflora	((Kentiopsis_piersoniorum	Hydriastele_microspadix)	Dictyosperma_album)))))	(Geonoma_undata	(Prestoea_acuminata	(Oenocarpus_minor	Oenocarpus_bataua))))	(Attalea_speciosa	Roystonea_regia)))	(((Reinhardtia_latisecta	Reinhardtia_paiewonskiana)	Reinhardtia_simplex)	((Orania_palindan	Pseudophoenix_vinifera)	(Podococcus_barteri	(Sclerosperma_profizianum	Leopoldinia_pulchra)))))	Chamaedorea_seifrizii)	(Iriartea_deltoidea	Nypa_fruticans)))	Sabal_domingensis))	Kingia_australis);
((((Calamus_caryotoides	Nypa_fruticans)	((((Phoenix_dactylifera	(Serenoa_repens	Sabal_domingensis))	Chamaedorea_seifrizii)	Iriartea_deltoidea)	(((Bactris_major	(Elaeis_oleifera	Elaeis_guineensis))	(((Prestoea_acuminata	(Oenocarpus_minor	Oenocarpus_bataua))	((Geonoma_undata	(Manicaria_saccifera	(Heterospathe_cagayanensis	(Burretiokentia_grandiflora	((Kentiopsis_piersoniorum	Hydriastele_microspadix)	Dictyosperma_album)))))	Pelagodoxa_henryana))	(Attalea_speciosa	Roystonea_regia)))	(((Reinhardtia_latisecta	Reinhardtia_paiewonskiana)	Reinhardtia_simplex)	(Orania_palindan	((Sclerosperma_profizianum	Pseudophoenix_vinifera)	(Leopoldinia_pulchra	Podococcus_barteri)))))))	Veitchia_spiralis)	Kingia_australis);
((((Calamus_caryotoides	Nypa_fruticans)	((Phoenix_dactylifera	(Sabal_domingensis	(Chamaedorea_seifrizii	(((Bactris_major	(Elaeis_oleifera	Elaeis_guineensis))	(((Pelagodoxa_henryana	Geonoma_undata)	(((Prestoea_acuminata	(Oenocarpus_minor	Oenocarpus_bataua))	(Burretiokentia_grandiflora	(Heterospathe_cagayanensis	((Kentiopsis_piersoniorum	Hydriastele_microspadix)	Dictyosperma_album))))	Manicaria_saccifera))	(Attalea_speciosa	Roystonea_regia)))	(((Reinhardtia_latisecta	Reinhardtia_paiewonskiana)	Reinhardtia_simplex)	(((Leopoldinia_pulchra	Podococcus_barteri)	Sclerosperma_profizianum)	(Pseudophoenix_vinifera	Orania_palindan)))))))	(Iriartea_deltoidea	Serenoa_repens)))	Veitchia_spiralis)	Kingia_australis);
(((Nypa_fruticans	((((Chamaedorea_seifrizii	((Reinhardtia_latisecta	Reinhardtia_paiewonskiana)	Reinhardtia_simplex))	(((Orania_palindan	((Iriartea_deltoidea	Leopoldinia_pulchra)	Podococcus_barteri))	(Sclerosperma_profizianum	Pseudophoenix_vinifera))	((Manicaria_saccifera	(((Geonoma_undata	(Prestoea_acuminata	(Oenocarpus_minor	Oenocarpus_bataua)))	Pelagodoxa_henryana)	(Heterospathe_cagayanensis	((Burretiokentia_grandiflora	(Kentiopsis_piersoniorum	Hydriastele_microspadix))	Dictyosperma_album))))	((Bactris_major	(Elaeis_oleifera	Elaeis_guineensis))	(Attalea_speciosa	Roystonea_regia)))))	(Phoenix_dactylifera	Sabal_domingensis))	(Calamus_caryotoides	Serenoa_repens)))	Veitchia_spiralis)	Kingia_australis);
(((((((((Pseudophoenix_vinifera	Sclerosperma_profizianum)	(Orania_palindan	Podococcus_barteri))	((Leopoldinia_pulchra	Reinhardtia_latisecta)	(Reinhardtia_paiewonskiana	(Calamus_caryotoides	Reinhardtia_simplex))))	(((Elaeis_oleifera	Elaeis_guineensis)	Bactris_major)	(Roystonea_regia	((((Prestoea_acuminata	(Oenocarpus_minor	Oenocarpus_bataua))	Geonoma_undata)	(Heterospathe_cagayanensis	((Kentiopsis_piersoniorum	(Burretiokentia_grandiflora	Hydriastele_microspadix))	(Pelagodoxa_henryana	Dictyosperma_album))))	Manicaria_saccifera))))	((Chamaedorea_seifrizii	(Serenoa_repens	Sabal_domingensis))	Phoenix_dactylifera))	Attalea_speciosa)	(Iriartea_deltoidea	Nypa_fruticans))	Veitchia_spiralis)	Kingia_australis);
((((((((Reinhardtia_simplex	(Reinhardtia_latisecta	Reinhardtia_paiewonskiana))	(Pseudophoenix_vinifera	(Orania_palindan	(Sclerosperma_profizianum	(Leopoldinia_pulchra	Podococcus_barteri)))))	(((Elaeis_oleifera	Elaeis_guineensis)	Bactris_major)	((Attalea_speciosa	Roystonea_regia)	((Pelagodoxa_henryana	Manicaria_saccifera)	(((Prestoea_acuminata	(Oenocarpus_minor	Oenocarpus_bataua))	Geonoma_undata)	(Heterospathe_cagayanensis	(((Kentiopsis_piersoniorum	Hydriastele_microspadix)	Dictyosperma_album)	Burretiokentia_grandiflora)))))))	(Chamaedorea_seifrizii	((Calamus_caryotoides	Serenoa_repens)	Sabal_domingensis)))	(Iriartea_deltoidea	Phoenix_dactylifera))	Nypa_fruticans)	Veitchia_spiralis)	Kingia_australis);
((((((Prestoea_acuminata	(Oenocarpus_minor	Oenocarpus_bataua))	((((Elaeis_oleifera	Elaeis_guineensis)	Bactris_major)	((Chamaedorea_seifrizii	Roystonea_regia)	Pelagodoxa_henryana))	(((Geonoma_undata	Manicaria_saccifera)	(Heterospathe_cagayanensis	((Attalea_speciosa	Dictyosperma_album)	(Kentiopsis_piersoniorum	Hydriastele_microspadix))))	Burretiokentia_grandiflora)))	((Reinhardtia_simplex	((Calamus_caryotoides	Reinhardtia_latisecta)	Reinhardtia_paiewonskiana))	((Orania_palindan	((Leopoldinia_pulchra	Podococcus_barteri)	(Sclerosperma_profizianum	Pseudophoenix_vinifera)))	(Phoenix_dactylifera	(Serenoa_repens	Sabal_domingensis)))))	(Iriartea_deltoidea	Nypa_fruticans))	Veitchia_spiralis)	Kingia_australis);
(((((Reinhardtia_simplex	(Reinhardtia_latisecta	Reinhardtia_paiewonskiana))	(((Orania_palindan	(Leopoldinia_pulchra	(Podococcus_barteri	Sclerosperma_profizianum)))	Pseudophoenix_vinifera)	((Chamaedorea_seifrizii	((((Elaeis_oleifera	Elaeis_guineensis)	Bactris_major)	(Attalea_speciosa	(Roystonea_regia	Pelagodoxa_henryana)))	(((Prestoea_acuminata	(Oenocarpus_minor	Oenocarpus_bataua))	Geonoma_undata)	(Manicaria_saccifera	(Heterospathe_cagayanensis	((Dictyosperma_album	Burretiokentia_grandiflora)	(Kentiopsis_piersoniorum	Hydriastele_microspadix)))))))	((Sabal_domingensis	(Calamus_caryotoides	Serenoa_repens))	Phoenix_dactylifera))))	(Iriartea_deltoidea	Nypa_fruticans))	Veitchia_spiralis)	Kingia_australis);
((Nypa_fruticans	((((Chamaedorea_seifrizii	Sabal_domingensis)	(Calamus_caryotoides	Serenoa_repens))	((Iriartea_deltoidea	Veitchia_spiralis)	Phoenix_dactylifera))	(((Sclerosperma_profizianum	(Pseudophoenix_vinifera	((Leopoldinia_pulchra	Podococcus_barteri)	Orania_palindan)))	((((Elaeis_oleifera	Elaeis_guineensis)	Bactris_major)	(Roystonea_regia	Attalea_speciosa))	(Geonoma_undata	(((Heterospathe_cagayanensis	(((Pelagodoxa_henryana	Dictyosperma_album)	Burretiokentia_grandiflora)	(Kentiopsis_piersoniorum	Hydriastele_microspadix)))	(Prestoea_acuminata	(Oenocarpus_minor	Oenocarpus_bataua)))	Manicaria_saccifera))))	(Reinhardtia_simplex	(Reinhardtia_latisecta	Reinhardtia_paiewonskiana)))))	Kingia_australis);
(((((Phoenix_dactylifera	Sabal_domingensis)	(((Chamaedorea_seifrizii	(((((Elaeis_oleifera	Elaeis_guineensis)	Bactris_major)	(Roystonea_regia	Attalea_speciosa))	(Geonoma_undata	((((Pelagodoxa_henryana	Heterospathe_cagayanensis)	(Burretiokentia_grandiflora	((Kentiopsis_piersoniorum	Hydriastele_microspadix)	Dictyosperma_album)))	(Prestoea_acuminata	(Oenocarpus_minor	Oenocarpus_bataua)))	Manicaria_saccifera)))	(((Calamus_caryotoides	Reinhardtia_simplex)	(Reinhardtia_latisecta	Reinhardtia_paiewonskiana))	((Podococcus_barteri	(Leopoldinia_pulchra	Sclerosperma_profizianum))	(Pseudophoenix_vinifera	Orania_palindan)))))	Nypa_fruticans)	Serenoa_repens))	Iriartea_deltoidea)	Veitchia_spiralis)	Kingia_australis);
((((((Orania_palindan	(Pseudophoenix_vinifera	Podococcus_barteri))	((((((((Elaeis_oleifera	Elaeis_guineensis)	Bactris_major)	((Chamaedorea_seifrizii	Roystonea_regia)	Attalea_speciosa))	(Manicaria_saccifera	((Pelagodoxa_henryana	((Prestoea_acuminata	(Oenocarpus_minor	Oenocarpus_bataua))	Geonoma_undata))	(((Kentiopsis_piersoniorum	Hydriastele_microspadix)	(Heterospathe_cagayanensis	Dictyosperma_album))	Burretiokentia_grandiflora))))	(Reinhardtia_latisecta	(Reinhardtia_paiewonskiana	Reinhardtia_simplex)))	Iriartea_deltoidea)	Sclerosperma_profizianum)	Leopoldinia_pulchra))	(Phoenix_dactylifera	(Serenoa_repens	Sabal_domingensis)))	(Calamus_caryotoides	Nypa_fruticans))	Veitchia_spiralis)	Kingia_australis);
(((Phoenix_dactylifera	(((((((((Burretiokentia_grandiflora	(Pelagodoxa_henryana	Manicaria_saccifera))	(Geonoma_undata	((Prestoea_acuminata	(Oenocarpus_minor	Oenocarpus_bataua))	(((Kentiopsis_piersoniorum	Hydriastele_microspadix)	Dictyosperma_album)	Heterospathe_cagayanensis))))	(((Elaeis_oleifera	Elaeis_guineensis)	Bactris_major)	Attalea_speciosa))	Roystonea_regia)	Chamaedorea_seifrizii)	(((Calamus_caryotoides	Reinhardtia_simplex)	(Reinhardtia_latisecta	Reinhardtia_paiewonskiana))	(Pseudophoenix_vinifera	((Sclerosperma_profizianum	(Leopoldinia_pulchra	Podococcus_barteri))	Orania_palindan))))	(Iriartea_deltoidea	Nypa_fruticans))	Serenoa_repens)	Sabal_domingensis))	Veitchia_spiralis)	Kingia_australis);
((Veitchia_spiralis	((Calamus_caryotoides	Nypa_fruticans)	(((Reinhardtia_simplex	(Reinhardtia_latisecta	Reinhardtia_paiewonskiana))	((((Geonoma_undata	(Prestoea_acuminata	(Oenocarpus_minor	Oenocarpus_bataua)))	(Manicaria_saccifera	((Burretiokentia_grandiflora	(Kentiopsis_piersoniorum	Hydriastele_microspadix))	(Dictyosperma_album	Heterospathe_cagayanensis))))	(((Pelagodoxa_henryana	Roystonea_regia)	Chamaedorea_seifrizii)	(((Elaeis_oleifera	Elaeis_guineensis)	Bactris_major)	Attalea_speciosa)))	(Pseudophoenix_vinifera	((Sclerosperma_profizianum	(Leopoldinia_pulchra	Podococcus_barteri))	Orania_palindan))))	(Iriartea_deltoidea	((Serenoa_repens	Sabal_domingensis)	Phoenix_dactylifera)))))	Kingia_australis);
((Elaeis_oleifera	(Elaeis_guineensis	(Bactris_major	((Attalea_speciosa	(((Chamaedorea_seifrizii	Pelagodoxa_henryana)	Roystonea_regia)	((((Leopoldinia_pulchra	(Calamus_caryotoides	Nypa_fruticans))	(Sclerosperma_profizianum	(Podococcus_barteri	(Pseudophoenix_vinifera	Orania_palindan))))	(Reinhardtia_simplex	(Reinhardtia_latisecta	Reinhardtia_paiewonskiana)))	((Serenoa_repens	Sabal_domingensis)	((Iriartea_deltoidea	Veitchia_spiralis)	Phoenix_dactylifera)))))	(((Manicaria_saccifera	(((Kentiopsis_piersoniorum	Hydriastele_microspadix)	Dictyosperma_album)	Burretiokentia_grandiflora))	(Geonoma_undata	(Prestoea_acuminata	(Oenocarpus_minor	Oenocarpus_bataua))))	Heterospathe_cagayanensis)))))	Kingia_australis);
((Leopoldinia_pulchra	(Veitchia_spiralis	((((Serenoa_repens	Sabal_domingensis)	Phoenix_dactylifera)	((((Reinhardtia_latisecta	Reinhardtia_paiewonskiana)	(Calamus_caryotoides	Reinhardtia_simplex))	((((((Pelagodoxa_henryana	Roystonea_regia)	(Attalea_speciosa	(Bactris_major	(Elaeis_guineensis	Elaeis_oleifera))))	((Geonoma_undata	(Heterospathe_cagayanensis	(Prestoea_acuminata	(Oenocarpus_bataua	Oenocarpus_minor))))	((Dictyosperma_album	(Hydriastele_microspadix	Kentiopsis_piersoniorum))	Manicaria_saccifera)))	Burretiokentia_grandiflora)	Chamaedorea_seifrizii)	((Pseudophoenix_vinifera	(Podococcus_barteri	Orania_palindan))	Sclerosperma_profizianum)))	Iriartea_deltoidea))	Nypa_fruticans)))	Kingia_australis);
((Veitchia_spiralis	((((Serenoa_repens	(Phoenix_dactylifera	Sabal_domingensis))	(((Geonoma_undata	((Iriartea_deltoidea	Manicaria_saccifera)	((Prestoea_acuminata	(Oenocarpus_bataua	Oenocarpus_minor))	(((Heterospathe_cagayanensis	(Pelagodoxa_henryana	Dictyosperma_album))	Burretiokentia_grandiflora)	(Hydriastele_microspadix	Kentiopsis_piersoniorum)))))	((Bactris_major	(Elaeis_guineensis	Elaeis_oleifera))	(Attalea_speciosa	Roystonea_regia)))	(((Pseudophoenix_vinifera	Orania_palindan)	(Leopoldinia_pulchra	(Podococcus_barteri	Sclerosperma_profizianum)))	((Reinhardtia_latisecta	Reinhardtia_paiewonskiana)	Reinhardtia_simplex))))	Chamaedorea_seifrizii)	(Calamus_caryotoides	Nypa_fruticans)))	Kingia_australis);
((Veitchia_spiralis	(((Serenoa_repens	(Phoenix_dactylifera	Sabal_domingensis))	((Iriartea_deltoidea	Chamaedorea_seifrizii)	((((Geonoma_undata	(Prestoea_acuminata	(Oenocarpus_bataua	Oenocarpus_minor)))	(Manicaria_saccifera	((Heterospathe_cagayanensis	Dictyosperma_album)	(Hydriastele_microspadix	(Burretiokentia_grandiflora	Kentiopsis_piersoniorum)))))	((Bactris_major	(Elaeis_guineensis	Elaeis_oleifera))	(Attalea_speciosa	(Pelagodoxa_henryana	Roystonea_regia))))	((Orania_palindan	(Podococcus_barteri	(Pseudophoenix_vinifera	Sclerosperma_profizianum)))	((Reinhardtia_latisecta	Reinhardtia_paiewonskiana)	Reinhardtia_simplex)))))	(Calamus_caryotoides	(Nypa_fruticans	Leopoldinia_pulchra))))	Kingia_australis);
((Veitchia_spiralis	((((Iriartea_deltoidea	Phoenix_dactylifera)	((((Geonoma_undata	(Prestoea_acuminata	(Oenocarpus_bataua	Oenocarpus_minor)))	(Manicaria_saccifera	(Pelagodoxa_henryana	((Hydriastele_microspadix	Kentiopsis_piersoniorum)	(Burretiokentia_grandiflora	(Heterospathe_cagayanensis	Dictyosperma_album))))))	((Bactris_major	(Elaeis_guineensis	Elaeis_oleifera))	(Attalea_speciosa	Roystonea_regia)))	(((Pseudophoenix_vinifera	(Orania_palindan	(Leopoldinia_pulchra	Podococcus_barteri)))	Sclerosperma_profizianum)	((Reinhardtia_latisecta	Reinhardtia_paiewonskiana)	Reinhardtia_simplex))))	(Chamaedorea_seifrizii	(Serenoa_repens	Sabal_domingensis)))	(Calamus_caryotoides	Nypa_fruticans)))	Kingia_australis);
((Hydriastele_microspadix	(((Pelagodoxa_henryana	Dictyosperma_album)	(Heterospathe_cagayanensis	((Geonoma_undata	((((Bactris_major	(Elaeis_guineensis	Elaeis_oleifera))	(Attalea_speciosa	Roystonea_regia))	(((Pseudophoenix_vinifera	((Sclerosperma_profizianum	Podococcus_barteri)	Orania_palindan))	((Reinhardtia_latisecta	Reinhardtia_paiewonskiana)	Reinhardtia_simplex))	(((((Serenoa_repens	(Veitchia_spiralis	Iriartea_deltoidea))	Phoenix_dactylifera)	Sabal_domingensis)	(Leopoldinia_pulchra	(Calamus_caryotoides	Nypa_fruticans)))	Chamaedorea_seifrizii)))	(Prestoea_acuminata	(Oenocarpus_bataua	Oenocarpus_minor))))	Manicaria_saccifera)))	(Burretiokentia_grandiflora	Kentiopsis_piersoniorum)))	Kingia_australis);
(((Calamus_caryotoides	Nypa_fruticans)	(Veitchia_spiralis	(((Leopoldinia_pulchra	Chamaedorea_seifrizii)	((((Attalea_speciosa	(Pelagodoxa_henryana	Roystonea_regia))	(((Prestoea_acuminata	(Oenocarpus_bataua	Oenocarpus_minor))	(((((Burretiokentia_grandiflora	Kentiopsis_piersoniorum)	Hydriastele_microspadix)	Dictyosperma_album)	Heterospathe_cagayanensis)	Geonoma_undata))	Manicaria_saccifera))	(Bactris_major	(Elaeis_guineensis	Elaeis_oleifera)))	((Orania_palindan	(Pseudophoenix_vinifera	(Sclerosperma_profizianum	Podococcus_barteri)))	(Reinhardtia_latisecta	(Reinhardtia_paiewonskiana	Reinhardtia_simplex)))))	((Phoenix_dactylifera	(Serenoa_repens	Sabal_domingensis))	Iriartea_deltoidea))))	Kingia_australis);
((Phoenix_dactylifera	(Sabal_domingensis	((((((Attalea_speciosa	(Pelagodoxa_henryana	Roystonea_regia))	(Manicaria_saccifera	(((Prestoea_acuminata	(Oenocarpus_bataua	Oenocarpus_minor))	Geonoma_undata)	((((Kentiopsis_piersoniorum	Hydriastele_microspadix)	Dictyosperma_album)	Burretiokentia_grandiflora)	Heterospathe_cagayanensis))))	(Chamaedorea_seifrizii	(Bactris_major	(Elaeis_guineensis	Elaeis_oleifera))))	((Serenoa_repens	(Orania_palindan	((Pseudophoenix_vinifera	Sclerosperma_profizianum)	(Leopoldinia_pulchra	Podococcus_barteri))))	(Reinhardtia_simplex	(Reinhardtia_latisecta	Reinhardtia_paiewonskiana))))	((Calamus_caryotoides	Nypa_fruticans)	Veitchia_spiralis))	Iriartea_deltoidea)))	Kingia_australis);
((Veitchia_spiralis	(((Sabal_domingensis	(Serenoa_repens	((((((Prestoea_acuminata	(Oenocarpus_bataua	Oenocarpus_minor))	((Manicaria_saccifera	(Geonoma_undata	Pelagodoxa_henryana))	((Kentiopsis_piersoniorum	Hydriastele_microspadix)	((Heterospathe_cagayanensis	Dictyosperma_album)	Burretiokentia_grandiflora))))	((Bactris_major	(Attalea_speciosa	(Elaeis_guineensis	Elaeis_oleifera)))	(Chamaedorea_seifrizii	Roystonea_regia)))	(Pseudophoenix_vinifera	(Orania_palindan	((Sclerosperma_profizianum	Leopoldinia_pulchra)	Podococcus_barteri))))	Iriartea_deltoidea)	(Reinhardtia_simplex	(Reinhardtia_latisecta	Reinhardtia_paiewonskiana)))))	Phoenix_dactylifera)	(Calamus_caryotoides	Nypa_fruticans)))	Kingia_australis);
((Veitchia_spiralis	((((Phoenix_dactylifera	(Serenoa_repens	Sabal_domingensis))	(((Calamus_caryotoides	Reinhardtia_simplex)	(Reinhardtia_latisecta	Reinhardtia_paiewonskiana))	((Leopoldinia_pulchra	(Sclerosperma_profizianum	((Pseudophoenix_vinifera	Orania_palindan)	Podococcus_barteri)))	(Iriartea_deltoidea	(((Attalea_speciosa	Roystonea_regia)	(Bactris_major	(Elaeis_guineensis	Elaeis_oleifera)))	((Prestoea_acuminata	(Oenocarpus_bataua	Oenocarpus_minor))	((((Burretiokentia_grandiflora	(Kentiopsis_piersoniorum	Hydriastele_microspadix))	(Heterospathe_cagayanensis	Dictyosperma_album))	(Manicaria_saccifera	Geonoma_undata))	Pelagodoxa_henryana)))))))	Chamaedorea_seifrizii)	Nypa_fruticans))	Kingia_australis);
((Calamus_caryotoides	(Nypa_fruticans	((Serenoa_repens	Veitchia_spiralis)	(((Sclerosperma_profizianum	((Pseudophoenix_vinifera	Orania_palindan)	((Iriartea_deltoidea	Leopoldinia_pulchra)	Podococcus_barteri)))	(Phoenix_dactylifera	Sabal_domingensis))	((Reinhardtia_simplex	(Reinhardtia_latisecta	Reinhardtia_paiewonskiana))	(((Attalea_speciosa	Roystonea_regia)	(Chamaedorea_seifrizii	(Bactris_major	(Elaeis_guineensis	Elaeis_oleifera))))	(((((Prestoea_acuminata	(Oenocarpus_minor	Oenocarpus_bataua))	(Heterospathe_cagayanensis	((Pelagodoxa_henryana	Dictyosperma_album)	(Kentiopsis_piersoniorum	Hydriastele_microspadix))))	Manicaria_saccifera)	Burretiokentia_grandiflora)	Geonoma_undata)))))))	Kingia_australis);
((Phoenix_dactylifera	(Sabal_domingensis	(((Calamus_caryotoides	(Sclerosperma_profizianum	(Pseudophoenix_vinifera	Podococcus_barteri)))	(Serenoa_repens	Orania_palindan))	((((((((Geonoma_undata	((Oenocarpus_minor	Oenocarpus_bataua)	Prestoea_acuminata))	((Pelagodoxa_henryana	((Dictyosperma_album	((Kentiopsis_piersoniorum	Hydriastele_microspadix)	Heterospathe_cagayanensis))	Burretiokentia_grandiflora))	Manicaria_saccifera))	(Bactris_major	(Elaeis_oleifera	(Veitchia_spiralis	Elaeis_guineensis))))	(Roystonea_regia	Attalea_speciosa))	Chamaedorea_seifrizii)	(Reinhardtia_simplex	(Reinhardtia_paiewonskiana	Reinhardtia_latisecta)))	(Nypa_fruticans	Iriartea_deltoidea))	Leopoldinia_pulchra))))	Kingia_australis);
(((Nypa_fruticans	Calamus_caryotoides)	((Reinhardtia_latisecta	(Reinhardtia_simplex	Reinhardtia_paiewonskiana))	((Iriartea_deltoidea	(Sclerosperma_profizianum	(((Leopoldinia_pulchra	Podococcus_barteri)	Pseudophoenix_vinifera)	Orania_palindan)))	((Phoenix_dactylifera	(Serenoa_repens	Sabal_domingensis))	(((((Veitchia_spiralis	Manicaria_saccifera)	(Geonoma_undata	Pelagodoxa_henryana))	((((Oenocarpus_minor	Oenocarpus_bataua)	Prestoea_acuminata)	((Dictyosperma_album	(Kentiopsis_piersoniorum	Hydriastele_microspadix))	Heterospathe_cagayanensis))	Burretiokentia_grandiflora))	((Attalea_speciosa	(Bactris_major	(Elaeis_oleifera	Elaeis_guineensis)))	Roystonea_regia))	Chamaedorea_seifrizii)))))	Kingia_australis);
((Nypa_fruticans	(Phoenix_dactylifera	(((((Reinhardtia_simplex	(Reinhardtia_paiewonskiana	Reinhardtia_latisecta))	((Podococcus_barteri	Orania_palindan)	(Sclerosperma_profizianum	Pseudophoenix_vinifera)))	((Roystonea_regia	(((Oenocarpus_minor	Oenocarpus_bataua)	Prestoea_acuminata)	((((Veitchia_spiralis	Heterospathe_cagayanensis)	Dictyosperma_album)	(Kentiopsis_piersoniorum	Hydriastele_microspadix))	((Burretiokentia_grandiflora	(Geonoma_undata	Pelagodoxa_henryana))	Manicaria_saccifera))))	((Attalea_speciosa	(Elaeis_oleifera	Elaeis_guineensis))	Bactris_major)))	Iriartea_deltoidea)	(Chamaedorea_seifrizii	((Calamus_caryotoides	Serenoa_repens)	(Leopoldinia_pulchra	Sabal_domingensis))))))	Kingia_australis);
((Leopoldinia_pulchra	(Nypa_fruticans	(((((((Calamus_caryotoides	Reinhardtia_simplex)	(Reinhardtia_paiewonskiana	Reinhardtia_latisecta))	(Serenoa_repens	((Podococcus_barteri	Orania_palindan)	(Sclerosperma_profizianum	Pseudophoenix_vinifera))))	((((Geonoma_undata	((Oenocarpus_minor	Oenocarpus_bataua)	Prestoea_acuminata))	((Manicaria_saccifera	Pelagodoxa_henryana)	((Burretiokentia_grandiflora	Dictyosperma_album)	(Kentiopsis_piersoniorum	Hydriastele_microspadix))))	Heterospathe_cagayanensis)	(Roystonea_regia	(((Elaeis_oleifera	Elaeis_guineensis)	Attalea_speciosa)	Bactris_major))))	(Phoenix_dactylifera	Sabal_domingensis))	Chamaedorea_seifrizii)	(Iriartea_deltoidea	Veitchia_spiralis))))	Kingia_australis);
((Veitchia_spiralis	((Iriartea_deltoidea	((((Leopoldinia_pulchra	Podococcus_barteri)	(Sclerosperma_profizianum	Orania_palindan))	Pseudophoenix_vinifera)	(((Chamaedorea_seifrizii	(((Manicaria_saccifera	(((Heterospathe_cagayanensis	(Dictyosperma_album	(Kentiopsis_piersoniorum	(Burretiokentia_grandiflora	Hydriastele_microspadix))))	((Oenocarpus_minor	Oenocarpus_bataua)	Prestoea_acuminata))	Geonoma_undata))	(Attalea_speciosa	(Bactris_major	(Elaeis_oleifera	Elaeis_guineensis))))	(Roystonea_regia	Pelagodoxa_henryana)))	(Reinhardtia_simplex	(Reinhardtia_paiewonskiana	Reinhardtia_latisecta)))	(Phoenix_dactylifera	(Serenoa_repens	Sabal_domingensis)))))	(Calamus_caryotoides	Nypa_fruticans)))	Kingia_australis);
((Veitchia_spiralis	(((Phoenix_dactylifera	Iriartea_deltoidea)	((((((Podococcus_barteri	Orania_palindan)	Pseudophoenix_vinifera)	Sclerosperma_profizianum)	(Reinhardtia_simplex	(Reinhardtia_paiewonskiana	Reinhardtia_latisecta)))	((((((Leopoldinia_pulchra	(Kentiopsis_piersoniorum	Hydriastele_microspadix))	(Burretiokentia_grandiflora	(Dictyosperma_album	Heterospathe_cagayanensis)))	(Geonoma_undata	((Oenocarpus_minor	Oenocarpus_bataua)	Prestoea_acuminata)))	Manicaria_saccifera)	Pelagodoxa_henryana)	(((Attalea_speciosa	Roystonea_regia)	Bactris_major)	(Elaeis_oleifera	Elaeis_guineensis))))	((Serenoa_repens	Sabal_domingensis)	Chamaedorea_seifrizii)))	(Calamus_caryotoides	Nypa_fruticans)))	Kingia_australis);
((((((Calamus_caryotoides	Serenoa_repens)	((Iriartea_deltoidea	Phoenix_dactylifera)	Sabal_domingensis))	((((Orania_palindan	Pseudophoenix_vinifera)	(Podococcus_barteri	Sclerosperma_profizianum))	(Reinhardtia_simplex	(Reinhardtia_paiewonskiana	(Leopoldinia_pulchra	Reinhardtia_latisecta))))	(((Geonoma_undata	((Oenocarpus_minor	Oenocarpus_bataua)	Prestoea_acuminata))	(((Pelagodoxa_henryana	(Veitchia_spiralis	Heterospathe_cagayanensis))	Manicaria_saccifera)	(((Hydriastele_microspadix	Kentiopsis_piersoniorum)	Dictyosperma_album)	Burretiokentia_grandiflora)))	((Bactris_major	(Elaeis_oleifera	Elaeis_guineensis))	(Attalea_speciosa	Roystonea_regia)))))	Chamaedorea_seifrizii)	Nypa_fruticans)	Kingia_australis);
((Veitchia_spiralis	((Calamus_caryotoides	Nypa_fruticans)	(((((((Podococcus_barteri	Orania_palindan)	(Iriartea_deltoidea	Pseudophoenix_vinifera))	Sclerosperma_profizianum)	(Reinhardtia_simplex	(Reinhardtia_paiewonskiana	Reinhardtia_latisecta)))	((Geonoma_undata	((Leopoldinia_pulchra	Pelagodoxa_henryana)	(Manicaria_saccifera	(((Oenocarpus_minor	Oenocarpus_bataua)	Prestoea_acuminata)	((Hydriastele_microspadix	Kentiopsis_piersoniorum)	((Heterospathe_cagayanensis	Dictyosperma_album)	Burretiokentia_grandiflora))))))	((Bactris_major	(Elaeis_oleifera	Elaeis_guineensis))	(Attalea_speciosa	Roystonea_regia))))	Chamaedorea_seifrizii)	((Serenoa_repens	Sabal_domingensis)	Phoenix_dactylifera))))	Kingia_australis);
((Veitchia_spiralis	((Calamus_caryotoides	Nypa_fruticans)	(((((((Oenocarpus_minor	Oenocarpus_bataua)	Prestoea_acuminata)	(((Hydriastele_microspadix	Kentiopsis_piersoniorum)	Dictyosperma_album)	Heterospathe_cagayanensis))	((Burretiokentia_grandiflora	Manicaria_saccifera)	(Pelagodoxa_henryana	Geonoma_undata)))	((Bactris_major	(Elaeis_oleifera	Elaeis_guineensis))	(Attalea_speciosa	(Chamaedorea_seifrizii	Roystonea_regia))))	(Iriartea_deltoidea	((((Podococcus_barteri	(Leopoldinia_pulchra	Orania_palindan))	Pseudophoenix_vinifera)	Sclerosperma_profizianum)	(Reinhardtia_simplex	(Reinhardtia_paiewonskiana	Reinhardtia_latisecta)))))	((Serenoa_repens	Sabal_domingensis)	Phoenix_dactylifera))))	Kingia_australis);
((Veitchia_spiralis	((Dictyosperma_album	Heterospathe_cagayanensis)	((((((Bactris_major	(Chamaedorea_seifrizii	(Elaeis_oleifera	Elaeis_guineensis)))	((Attalea_speciosa	(Pelagodoxa_henryana	Roystonea_regia))	Burretiokentia_grandiflora))	(((((Calamus_caryotoides	Nypa_fruticans)	(((Leopoldinia_pulchra	Podococcus_barteri)	Orania_palindan)	Pseudophoenix_vinifera))	(Sclerosperma_profizianum	(Reinhardtia_simplex	(Reinhardtia_paiewonskiana	Reinhardtia_latisecta))))	Iriartea_deltoidea)	((Serenoa_repens	Sabal_domingensis)	Phoenix_dactylifera)))	(Geonoma_undata	((Oenocarpus_minor	Oenocarpus_bataua)	Prestoea_acuminata)))	Manicaria_saccifera)	(Hydriastele_microspadix	Kentiopsis_piersoniorum))))	Kingia_australis);
((Veitchia_spiralis	((Nypa_fruticans	(((((Reinhardtia_simplex	(Reinhardtia_latisecta	Reinhardtia_paiewonskiana))	(((Pseudophoenix_vinifera	(Leopoldinia_pulchra	Orania_palindan))	(Podococcus_barteri	Sclerosperma_profizianum))	Calamus_caryotoides))	((Bactris_major	(Elaeis_guineensis	Elaeis_oleifera))	((((Heterospathe_cagayanensis	((Oenocarpus_minor	Oenocarpus_bataua)	Prestoea_acuminata))	(Manicaria_saccifera	(((Burretiokentia_grandiflora	Kentiopsis_piersoniorum)	Hydriastele_microspadix)	(Pelagodoxa_henryana	Dictyosperma_album))))	Geonoma_undata)	(Attalea_speciosa	Roystonea_regia))))	Chamaedorea_seifrizii)	((Serenoa_repens	Sabal_domingensis)	Phoenix_dactylifera)))	Iriartea_deltoidea))	Kingia_australis);
((Veitchia_spiralis	((Calamus_caryotoides	Nypa_fruticans)	((((Reinhardtia_simplex	(Reinhardtia_latisecta	Reinhardtia_paiewonskiana))	(((Podococcus_barteri	Leopoldinia_pulchra)	Sclerosperma_profizianum)	Orania_palindan))	((Bactris_major	(Elaeis_guineensis	Elaeis_oleifera))	(((Attalea_speciosa	(Pelagodoxa_henryana	Roystonea_regia))	(((((Oenocarpus_minor	Oenocarpus_bataua)	Prestoea_acuminata)	Geonoma_undata)	Manicaria_saccifera)	(((Kentiopsis_piersoniorum	Hydriastele_microspadix)	(Heterospathe_cagayanensis	Dictyosperma_album))	Burretiokentia_grandiflora)))	Chamaedorea_seifrizii)))	(Pseudophoenix_vinifera	((Serenoa_repens	Sabal_domingensis)	(Iriartea_deltoidea	Phoenix_dactylifera))))))	Kingia_australis);
((Veitchia_spiralis	(Nypa_fruticans	(((Sabal_domingensis	Serenoa_repens)	Phoenix_dactylifera)	((((((Reinhardtia_simplex	((Calamus_caryotoides	Reinhardtia_latisecta)	Reinhardtia_paiewonskiana))	(Pseudophoenix_vinifera	(((Sclerosperma_profizianum	Leopoldinia_pulchra)	Podococcus_barteri)	Orania_palindan)))	(((((Oenocarpus_minor	Oenocarpus_bataua)	Prestoea_acuminata)	((((Kentiopsis_piersoniorum	Hydriastele_microspadix)	Dictyosperma_album)	Burretiokentia_grandiflora)	Heterospathe_cagayanensis))	(Manicaria_saccifera	(Attalea_speciosa	Roystonea_regia)))	((Bactris_major	(Elaeis_guineensis	Elaeis_oleifera))	Pelagodoxa_henryana)))	Iriartea_deltoidea)	Chamaedorea_seifrizii)	Geonoma_undata))))	Kingia_australis);
((Veitchia_spiralis	(Nypa_fruticans	((Phoenix_dactylifera	((((((Reinhardtia_simplex	(Reinhardtia_latisecta	Reinhardtia_paiewonskiana))	Calamus_caryotoides)	(((Orania_palindan	(Leopoldinia_pulchra	Podococcus_barteri))	Pseudophoenix_vinifera)	Sclerosperma_profizianum))	((Roystonea_regia	(Attalea_speciosa	(Bactris_major	(Elaeis_guineensis	Elaeis_oleifera))))	(Burretiokentia_grandiflora	((Geonoma_undata	(((Dictyosperma_album	(Kentiopsis_piersoniorum	Hydriastele_microspadix))	Heterospathe_cagayanensis)	(Manicaria_saccifera	Pelagodoxa_henryana)))	((Oenocarpus_minor	Oenocarpus_bataua)	Prestoea_acuminata)))))	Chamaedorea_seifrizii)	(Sabal_domingensis	Serenoa_repens)))	Iriartea_deltoidea)))	Kingia_australis);
((Veitchia_spiralis	(Nypa_fruticans	(((((Reinhardtia_simplex	(Reinhardtia_latisecta	Reinhardtia_paiewonskiana))	(((Orania_palindan	Podococcus_barteri)	Pseudophoenix_vinifera)	(Leopoldinia_pulchra	Sclerosperma_profizianum)))	((Roystonea_regia	((Bactris_major	(Elaeis_guineensis	Elaeis_oleifera))	Attalea_speciosa))	((((Burretiokentia_grandiflora	(Kentiopsis_piersoniorum	Hydriastele_microspadix))	(Heterospathe_cagayanensis	(Pelagodoxa_henryana	Dictyosperma_album)))	(Manicaria_saccifera	((Oenocarpus_minor	Oenocarpus_bataua)	Prestoea_acuminata)))	(Chamaedorea_seifrizii	Geonoma_undata))))	((Sabal_domingensis	(Calamus_caryotoides	Serenoa_repens))	Phoenix_dactylifera))	Iriartea_deltoidea)))	Kingia_australis);
(((Phoenix_dactylifera	Sabal_domingensis)	(((Iriartea_deltoidea	(Veitchia_spiralis	Nypa_fruticans))	((((Reinhardtia_simplex	(Reinhardtia_latisecta	Reinhardtia_paiewonskiana))	((Orania_palindan	(Sclerosperma_profizianum	((Leopoldinia_pulchra	Calamus_caryotoides)	Podococcus_barteri)))	Pseudophoenix_vinifera))	(((Bactris_major	(Elaeis_guineensis	Elaeis_oleifera))	(Attalea_speciosa	Roystonea_regia))	((Geonoma_undata	((Oenocarpus_minor	Oenocarpus_bataua)	Prestoea_acuminata))	((Pelagodoxa_henryana	(Manicaria_saccifera	Burretiokentia_grandiflora))	((Kentiopsis_piersoniorum	Hydriastele_microspadix)	(Heterospathe_cagayanensis	Dictyosperma_album))))))	Chamaedorea_seifrizii))	Serenoa_repens))	Kingia_australis);
((Veitchia_spiralis	((Calamus_caryotoides	Nypa_fruticans)	(((((Reinhardtia_simplex	(Reinhardtia_latisecta	Reinhardtia_paiewonskiana))	(Serenoa_repens	((Podococcus_barteri	(Sclerosperma_profizianum	Leopoldinia_pulchra))	(Pseudophoenix_vinifera	Orania_palindan))))	(((Bactris_major	(Attalea_speciosa	(Elaeis_guineensis	Elaeis_oleifera)))	Roystonea_regia)	(((Oenocarpus_minor	Oenocarpus_bataua)	Prestoea_acuminata)	((Burretiokentia_grandiflora	(((Kentiopsis_piersoniorum	Hydriastele_microspadix)	(Heterospathe_cagayanensis	Dictyosperma_album))	(Manicaria_saccifera	Geonoma_undata)))	Pelagodoxa_henryana))))	(Chamaedorea_seifrizii	Iriartea_deltoidea))	(Phoenix_dactylifera	Sabal_domingensis))))	Kingia_australis);
((Nypa_fruticans	((((((Reinhardtia_simplex	(Reinhardtia_latisecta	Reinhardtia_paiewonskiana))	((Podococcus_barteri	(Sclerosperma_profizianum	Leopoldinia_pulchra))	(Pseudophoenix_vinifera	Orania_palindan)))	((Chamaedorea_seifrizii	((Bactris_major	(Attalea_speciosa	(Elaeis_guineensis	Elaeis_oleifera)))	Roystonea_regia))	(((Dictyosperma_album	((Burretiokentia_grandiflora	(Kentiopsis_piersoniorum	Hydriastele_microspadix))	Heterospathe_cagayanensis))	(Pelagodoxa_henryana	(((Oenocarpus_minor	Oenocarpus_bataua)	Prestoea_acuminata)	Geonoma_undata)))	Manicaria_saccifera)))	Iriartea_deltoidea)	(Phoenix_dactylifera	Sabal_domingensis))	(Veitchia_spiralis	(Calamus_caryotoides	Serenoa_repens))))	Kingia_australis);
((Veitchia_spiralis	((Serenoa_repens	((((((Reinhardtia_simplex	Reinhardtia_paiewonskiana)	Calamus_caryotoides)	Reinhardtia_latisecta)	((Podococcus_barteri	(Sclerosperma_profizianum	Leopoldinia_pulchra))	(Pseudophoenix_vinifera	Orania_palindan)))	(((Attalea_speciosa	Roystonea_regia)	((Burretiokentia_grandiflora	((((Oenocarpus_minor	Oenocarpus_bataua)	Prestoea_acuminata)	(((Dictyosperma_album	Pelagodoxa_henryana)	Heterospathe_cagayanensis)	(Kentiopsis_piersoniorum	Hydriastele_microspadix)))	Manicaria_saccifera))	Geonoma_undata))	(Chamaedorea_seifrizii	(Bactris_major	(Elaeis_guineensis	Elaeis_oleifera)))))	(Phoenix_dactylifera	Sabal_domingensis)))	(Iriartea_deltoidea	Nypa_fruticans)))	Kingia_australis);
((Veitchia_spiralis	(Nypa_fruticans	((Serenoa_repens	((((((Reinhardtia_paiewonskiana	Reinhardtia_latisecta)	Reinhardtia_simplex)	Calamus_caryotoides)	((Sclerosperma_profizianum	(Leopoldinia_pulchra	Podococcus_barteri))	(Pseudophoenix_vinifera	Orania_palindan)))	(((((Attalea_speciosa	(Pelagodoxa_henryana	Roystonea_regia))	((Dictyosperma_album	(Hydriastele_microspadix	(Burretiokentia_grandiflora	Kentiopsis_piersoniorum)))	((Oenocarpus_minor	Oenocarpus_bataua)	Prestoea_acuminata)))	((Heterospathe_cagayanensis	Geonoma_undata)	Manicaria_saccifera))	(Bactris_major	(Elaeis_guineensis	Elaeis_oleifera)))	Chamaedorea_seifrizii))	(Phoenix_dactylifera	Sabal_domingensis)))	Iriartea_deltoidea)))	Kingia_australis);
(((Phoenix_dactylifera	(((Reinhardtia_simplex	(Reinhardtia_latisecta	Reinhardtia_paiewonskiana))	((((Geonoma_undata	((Oenocarpus_minor	Oenocarpus_bataua)	Prestoea_acuminata))	(Manicaria_saccifera	((Dictyosperma_album	Heterospathe_cagayanensis)	(Kentiopsis_piersoniorum	Hydriastele_microspadix))))	(((Roystonea_regia	Pelagodoxa_henryana)	(((Attalea_speciosa	(Elaeis_oleifera	Elaeis_guineensis))	Bactris_major)	Burretiokentia_grandiflora))	Chamaedorea_seifrizii))	((Iriartea_deltoidea	(Pseudophoenix_vinifera	(Podococcus_barteri	Orania_palindan)))	Sclerosperma_profizianum)))	Sabal_domingensis))	((Veitchia_spiralis	Serenoa_repens)	((Calamus_caryotoides	Nypa_fruticans)	Leopoldinia_pulchra)))	Kingia_australis);
((Nypa_fruticans	((Calamus_caryotoides	(Reinhardtia_simplex	(Reinhardtia_latisecta	Reinhardtia_paiewonskiana)))	(((Iriartea_deltoidea	(Serenoa_repens	(Sabal_domingensis	(Veitchia_spiralis	Phoenix_dactylifera))))	((Attalea_speciosa	(((Chamaedorea_seifrizii	Pelagodoxa_henryana)	Roystonea_regia)	((Elaeis_oleifera	Elaeis_guineensis)	Bactris_major)))	(((Geonoma_undata	((Oenocarpus_minor	Oenocarpus_bataua)	Prestoea_acuminata))	(Manicaria_saccifera	(Heterospathe_cagayanensis	((Kentiopsis_piersoniorum	Hydriastele_microspadix)	Dictyosperma_album))))	Burretiokentia_grandiflora)))	(Pseudophoenix_vinifera	(((Leopoldinia_pulchra	Podococcus_barteri)	Sclerosperma_profizianum)	Orania_palindan)))))	Kingia_australis);
(((Veitchia_spiralis	Phoenix_dactylifera)	((((((Chamaedorea_seifrizii	(Attalea_speciosa	Roystonea_regia))	((Elaeis_oleifera	Elaeis_guineensis)	Bactris_major))	(Pelagodoxa_henryana	(((((Oenocarpus_minor	Oenocarpus_bataua)	Prestoea_acuminata)	(Heterospathe_cagayanensis	((Burretiokentia_grandiflora	(Kentiopsis_piersoniorum	Hydriastele_microspadix))	Dictyosperma_album)))	Geonoma_undata)	Manicaria_saccifera)))	(((Sclerosperma_profizianum	Pseudophoenix_vinifera)	((Leopoldinia_pulchra	Podococcus_barteri)	Orania_palindan))	((Iriartea_deltoidea	Nypa_fruticans)	(Reinhardtia_latisecta	(Reinhardtia_paiewonskiana	Reinhardtia_simplex)))))	(Calamus_caryotoides	Serenoa_repens))	Sabal_domingensis))	Kingia_australis);
(((Veitchia_spiralis	Phoenix_dactylifera)	((((((((Sclerosperma_profizianum	Podococcus_barteri)	Orania_palindan)	Pseudophoenix_vinifera)	(Calamus_caryotoides	Serenoa_repens))	(((((((Heterospathe_cagayanensis	Dictyosperma_album)	(Kentiopsis_piersoniorum	Hydriastele_microspadix))	Burretiokentia_grandiflora)	(Pelagodoxa_henryana	(((Oenocarpus_minor	Oenocarpus_bataua)	Prestoea_acuminata)	Geonoma_undata)))	Manicaria_saccifera)	((((Elaeis_oleifera	Elaeis_guineensis)	Bactris_major)	Attalea_speciosa)	Roystonea_regia))	(Chamaedorea_seifrizii	(Reinhardtia_latisecta	(Reinhardtia_paiewonskiana	Reinhardtia_simplex)))))	(Iriartea_deltoidea	Nypa_fruticans))	Leopoldinia_pulchra)	Sabal_domingensis))	Kingia_australis);
((Veitchia_spiralis	((Calamus_caryotoides	Nypa_fruticans)	((Reinhardtia_latisecta	(Reinhardtia_paiewonskiana	Reinhardtia_simplex))	(((Sclerosperma_profizianum	(Leopoldinia_pulchra	Podococcus_barteri))	(Orania_palindan	Pseudophoenix_vinifera))	(((Sabal_domingensis	(Serenoa_repens	Iriartea_deltoidea))	Phoenix_dactylifera)	((((((Pelagodoxa_henryana	Dictyosperma_album)	(Kentiopsis_piersoniorum	Hydriastele_microspadix))	(Manicaria_saccifera	Heterospathe_cagayanensis))	Burretiokentia_grandiflora)	(((Oenocarpus_minor	Oenocarpus_bataua)	Prestoea_acuminata)	Geonoma_undata))	(Chamaedorea_seifrizii	((((Elaeis_oleifera	Elaeis_guineensis)	Bactris_major)	Attalea_speciosa)	Roystonea_regia))))))))	Kingia_australis);
((Calamus_caryotoides	(Nypa_fruticans	((Sabal_domingensis	Phoenix_dactylifera)	(((Reinhardtia_simplex	(Reinhardtia_latisecta	Reinhardtia_paiewonskiana))	(Iriartea_deltoidea	((Pseudophoenix_vinifera	((Sclerosperma_profizianum	(Leopoldinia_pulchra	Podococcus_barteri))	Orania_palindan))	(((Geonoma_undata	(((Burretiokentia_grandiflora	(Kentiopsis_piersoniorum	Hydriastele_microspadix))	Dictyosperma_album)	(Pelagodoxa_henryana	(Veitchia_spiralis	Heterospathe_cagayanensis))))	(((Oenocarpus_minor	Oenocarpus_bataua)	Prestoea_acuminata)	Manicaria_saccifera))	((((Elaeis_oleifera	Elaeis_guineensis)	Bactris_major)	Attalea_speciosa)	(Roystonea_regia	Chamaedorea_seifrizii))))))	Serenoa_repens))))	Kingia_australis);
((Veitchia_spiralis	(((((((Dictyosperma_album	((Kentiopsis_piersoniorum	Hydriastele_microspadix)	Burretiokentia_grandiflora))	Heterospathe_cagayanensis)	((Oenocarpus_minor	Oenocarpus_bataua)	Prestoea_acuminata))	(((((Elaeis_oleifera	Elaeis_guineensis)	Bactris_major)	Attalea_speciosa)	Roystonea_regia)	(Chamaedorea_seifrizii	(((Calamus_caryotoides	Nypa_fruticans)	(Reinhardtia_simplex	(Reinhardtia_latisecta	Reinhardtia_paiewonskiana)))	(((Serenoa_repens	Sabal_domingensis)	Phoenix_dactylifera)	(Iriartea_deltoidea	(Pseudophoenix_vinifera	((Podococcus_barteri	(Sclerosperma_profizianum	Leopoldinia_pulchra))	Orania_palindan))))))))	Geonoma_undata)	Manicaria_saccifera)	Pelagodoxa_henryana))	Kingia_australis);
(((Calamus_caryotoides	Nypa_fruticans)	(((Podococcus_barteri	(Pseudophoenix_vinifera	Sclerosperma_profizianum))	Iriartea_deltoidea)	((((((((Elaeis_oleifera	Elaeis_guineensis)	Bactris_major)	(Attalea_speciosa	Roystonea_regia))	((((Dictyosperma_album	(Kentiopsis_piersoniorum	Hydriastele_microspadix))	Heterospathe_cagayanensis)	((Oenocarpus_minor	Oenocarpus_bataua)	Prestoea_acuminata))	((Burretiokentia_grandiflora	Geonoma_undata)	((Pelagodoxa_henryana	Veitchia_spiralis)	Manicaria_saccifera))))	Chamaedorea_seifrizii)	((Reinhardtia_latisecta	Reinhardtia_paiewonskiana)	Reinhardtia_simplex))	((Serenoa_repens	Sabal_domingensis)	Phoenix_dactylifera))	(Leopoldinia_pulchra	Orania_palindan))))	Kingia_australis);
((Veitchia_spiralis	((Geonoma_undata	((((((Phoenix_dactylifera	(Iriartea_deltoidea	Nypa_fruticans))	Chamaedorea_seifrizii)	(Sabal_domingensis	(((Serenoa_repens	(Orania_palindan	(Pseudophoenix_vinifera	Podococcus_barteri)))	Sclerosperma_profizianum)	(((Leopoldinia_pulchra	Reinhardtia_latisecta)	Reinhardtia_paiewonskiana)	(Calamus_caryotoides	Reinhardtia_simplex)))))	(Attalea_speciosa	((Elaeis_oleifera	Elaeis_guineensis)	Bactris_major)))	Roystonea_regia)	(((((Oenocarpus_minor	Oenocarpus_bataua)	Prestoea_acuminata)	(Heterospathe_cagayanensis	(Dictyosperma_album	(Kentiopsis_piersoniorum	Hydriastele_microspadix))))	Burretiokentia_grandiflora)	Manicaria_saccifera)))	Pelagodoxa_henryana))	Kingia_australis);
((Veitchia_spiralis	(((Chamaedorea_seifrizii	(((((Calamus_caryotoides	Serenoa_repens)	Sabal_domingensis)	((Pseudophoenix_vinifera	(Orania_palindan	((Leopoldinia_pulchra	Podococcus_barteri)	Sclerosperma_profizianum)))	((Reinhardtia_latisecta	Reinhardtia_paiewonskiana)	Reinhardtia_simplex)))	(((Elaeis_oleifera	Elaeis_guineensis)	Bactris_major)	((Attalea_speciosa	Roystonea_regia)	((Geonoma_undata	((Oenocarpus_minor	Oenocarpus_bataua)	Prestoea_acuminata))	(Manicaria_saccifera	(Heterospathe_cagayanensis	((Pelagodoxa_henryana	Dictyosperma_album)	(Burretiokentia_grandiflora	(Kentiopsis_piersoniorum	Hydriastele_microspadix)))))))))	Phoenix_dactylifera))	Iriartea_deltoidea)	Nypa_fruticans))	Kingia_australis);
((Veitchia_spiralis	(Prestoea_acuminata	(((Geonoma_undata	((Pelagodoxa_henryana	Manicaria_saccifera)	((Burretiokentia_grandiflora	(Kentiopsis_piersoniorum	Hydriastele_microspadix))	(Heterospathe_cagayanensis	Dictyosperma_album))))	(((Attalea_speciosa	Roystonea_regia)	((Bactris_major	(Elaeis_oleifera	Elaeis_guineensis))	Chamaedorea_seifrizii))	(((Reinhardtia_simplex	((Leopoldinia_pulchra	Reinhardtia_latisecta)	(Calamus_caryotoides	Reinhardtia_paiewonskiana)))	((Podococcus_barteri	(Sclerosperma_profizianum	Pseudophoenix_vinifera))	Orania_palindan))	((Nypa_fruticans	Iriartea_deltoidea)	((Serenoa_repens	Sabal_domingensis)	Phoenix_dactylifera)))))	(Oenocarpus_bataua	Oenocarpus_minor))))	Kingia_australis);
((Phoenix_dactylifera	(((((((((Heterospathe_cagayanensis	(Dictyosperma_album	(Kentiopsis_piersoniorum	Hydriastele_microspadix)))	Manicaria_saccifera)	Burretiokentia_grandiflora)	(Pelagodoxa_henryana	((Prestoea_acuminata	(Oenocarpus_minor	Oenocarpus_bataua))	Geonoma_undata)))	((Attalea_speciosa	Roystonea_regia)	(Veitchia_spiralis	(Bactris_major	(Elaeis_oleifera	Elaeis_guineensis)))))	((Reinhardtia_simplex	(Reinhardtia_latisecta	Reinhardtia_paiewonskiana))	((Pseudophoenix_vinifera	(((Leopoldinia_pulchra	Podococcus_barteri)	Sclerosperma_profizianum)	Calamus_caryotoides))	Orania_palindan)))	Chamaedorea_seifrizii)	(Nypa_fruticans	Iriartea_deltoidea))	(Serenoa_repens	Sabal_domingensis)))	Kingia_australis);
((Phoenix_dactylifera	((Nypa_fruticans	Iriartea_deltoidea)	((Serenoa_repens	Sabal_domingensis)	(((((Manicaria_saccifera	((Prestoea_acuminata	(Oenocarpus_minor	Oenocarpus_bataua))	(Heterospathe_cagayanensis	(Burretiokentia_grandiflora	(Kentiopsis_piersoniorum	(Dictyosperma_album	Hydriastele_microspadix))))))	Geonoma_undata)	(Veitchia_spiralis	Pelagodoxa_henryana))	((Chamaedorea_seifrizii	(Attalea_speciosa	Roystonea_regia))	(Bactris_major	(Elaeis_oleifera	Elaeis_guineensis))))	(((Reinhardtia_latisecta	(Reinhardtia_paiewonskiana	Reinhardtia_simplex))	(((Podococcus_barteri	(Sclerosperma_profizianum	Pseudophoenix_vinifera))	Calamus_caryotoides)	Orania_palindan))	Leopoldinia_pulchra)))))	Kingia_australis);
((Phoenix_dactylifera	((Nypa_fruticans	Serenoa_repens)	((Iriartea_deltoidea	Sabal_domingensis)	((((((((Kentiopsis_piersoniorum	Hydriastele_microspadix)	(Heterospathe_cagayanensis	((Veitchia_spiralis	Pelagodoxa_henryana)	Dictyosperma_album)))	Manicaria_saccifera)	(Geonoma_undata	(Prestoea_acuminata	(Oenocarpus_minor	Oenocarpus_bataua))))	Burretiokentia_grandiflora)	(Bactris_major	(Elaeis_oleifera	Elaeis_guineensis)))	((Attalea_speciosa	Roystonea_regia)	Chamaedorea_seifrizii))	((Reinhardtia_simplex	(Reinhardtia_latisecta	Reinhardtia_paiewonskiana))	(((Sclerosperma_profizianum	Pseudophoenix_vinifera)	(Calamus_caryotoides	(Leopoldinia_pulchra	Podococcus_barteri)))	Orania_palindan))))))	Kingia_australis);
((Reinhardtia_simplex	((Reinhardtia_latisecta	Reinhardtia_paiewonskiana)	(((Iriartea_deltoidea	(((Sclerosperma_profizianum	(Leopoldinia_pulchra	Podococcus_barteri))	Orania_palindan)	Pseudophoenix_vinifera))	((Serenoa_repens	(Phoenix_dactylifera	Sabal_domingensis))	(Chamaedorea_seifrizii	((((((Veitchia_spiralis	Pelagodoxa_henryana)	(Dictyosperma_album	((Heterospathe_cagayanensis	(Kentiopsis_piersoniorum	Hydriastele_microspadix))	Burretiokentia_grandiflora)))	(Geonoma_undata	Manicaria_saccifera))	(Prestoea_acuminata	(Oenocarpus_minor	Oenocarpus_bataua)))	(Bactris_major	(Elaeis_oleifera	Elaeis_guineensis)))	(Attalea_speciosa	Roystonea_regia)))))	(Calamus_caryotoides	Nypa_fruticans))))	Kingia_australis);
((Nypa_fruticans	((Orania_palindan	((Sclerosperma_profizianum	Pseudophoenix_vinifera)	(Leopoldinia_pulchra	Podococcus_barteri)))	(((Serenoa_repens	Sabal_domingensis)	((Iriartea_deltoidea	Phoenix_dactylifera)	(((((((Veitchia_spiralis	Pelagodoxa_henryana)	Dictyosperma_album)	((Hydriastele_microspadix	Kentiopsis_piersoniorum)	Burretiokentia_grandiflora))	Heterospathe_cagayanensis)	(Geonoma_undata	Manicaria_saccifera))	(Prestoea_acuminata	(Oenocarpus_minor	Oenocarpus_bataua)))	((Bactris_major	(Elaeis_oleifera	Elaeis_guineensis))	(Attalea_speciosa	Roystonea_regia)))))	(Chamaedorea_seifrizii	((Calamus_caryotoides	Reinhardtia_simplex)	(Reinhardtia_latisecta	Reinhardtia_paiewonskiana))))))	Kingia_australis);
((Veitchia_spiralis	(((Leopoldinia_pulchra	Calamus_caryotoides)	Nypa_fruticans)	(((Phoenix_dactylifera	(Serenoa_repens	Sabal_domingensis))	((Chamaedorea_seifrizii	(Reinhardtia_latisecta	(Reinhardtia_paiewonskiana	Reinhardtia_simplex)))	(((Pseudophoenix_vinifera	Orania_palindan)	(Sclerosperma_profizianum	Podococcus_barteri))	((((Bactris_major	(Elaeis_oleifera	Elaeis_guineensis))	Pelagodoxa_henryana)	((Prestoea_acuminata	(Oenocarpus_minor	Oenocarpus_bataua))	(((Dictyosperma_album	Heterospathe_cagayanensis)	Burretiokentia_grandiflora)	(Hydriastele_microspadix	Kentiopsis_piersoniorum))))	((Geonoma_undata	Manicaria_saccifera)	(Attalea_speciosa	Roystonea_regia))))))	Iriartea_deltoidea)))	Kingia_australis);
((Veitchia_spiralis	(Nypa_fruticans	(((((Bactris_major	(Elaeis_oleifera	Elaeis_guineensis))	(((Manicaria_saccifera	((Prestoea_acuminata	(Oenocarpus_minor	Oenocarpus_bataua))	((((Pelagodoxa_henryana	Dictyosperma_album)	Heterospathe_cagayanensis)	(Hydriastele_microspadix	Kentiopsis_piersoniorum))	Burretiokentia_grandiflora)))	Geonoma_undata)	(Attalea_speciosa	(Calamus_caryotoides	Roystonea_regia))))	((Phoenix_dactylifera	(Serenoa_repens	Sabal_domingensis))	(Pseudophoenix_vinifera	((Sclerosperma_profizianum	(Leopoldinia_pulchra	Podococcus_barteri))	Orania_palindan))))	Iriartea_deltoidea)	(Chamaedorea_seifrizii	(Reinhardtia_simplex	(Reinhardtia_latisecta	Reinhardtia_paiewonskiana))))))	Kingia_australis);
((Veitchia_spiralis	(Nypa_fruticans	((((Calamus_caryotoides	Serenoa_repens)	Sabal_domingensis)	Phoenix_dactylifera)	((((Reinhardtia_simplex	(Reinhardtia_latisecta	Reinhardtia_paiewonskiana))	((Sclerosperma_profizianum	Pseudophoenix_vinifera)	((Leopoldinia_pulchra	Podococcus_barteri)	Orania_palindan)))	((Bactris_major	(Elaeis_oleifera	Elaeis_guineensis))	(((((Geonoma_undata	((Dictyosperma_album	(Hydriastele_microspadix	Kentiopsis_piersoniorum))	Heterospathe_cagayanensis))	(Burretiokentia_grandiflora	Manicaria_saccifera))	Pelagodoxa_henryana)	(Prestoea_acuminata	(Oenocarpus_minor	(Iriartea_deltoidea	Oenocarpus_bataua))))	(Attalea_speciosa	Roystonea_regia))))	Chamaedorea_seifrizii))))	Kingia_australis);
((Veitchia_spiralis	((Nypa_fruticans	(((Serenoa_repens	Sabal_domingensis)	Phoenix_dactylifera)	(((((Calamus_caryotoides	Reinhardtia_simplex)	(Reinhardtia_latisecta	Reinhardtia_paiewonskiana))	((Sclerosperma_profizianum	Pseudophoenix_vinifera)	(Podococcus_barteri	Orania_palindan)))	(((Pelagodoxa_henryana	(((Prestoea_acuminata	(Leopoldinia_pulchra	(Oenocarpus_minor	Oenocarpus_bataua)))	((Kentiopsis_piersoniorum	(Hydriastele_microspadix	Burretiokentia_grandiflora))	(Heterospathe_cagayanensis	Dictyosperma_album)))	Manicaria_saccifera))	Geonoma_undata)	((Attalea_speciosa	Roystonea_regia)	(Bactris_major	(Elaeis_oleifera	Elaeis_guineensis)))))	Chamaedorea_seifrizii)))	Iriartea_deltoidea))	Kingia_australis);
((((Phoenix_dactylifera	(((Serenoa_repens	(Leopoldinia_pulchra	Sabal_domingensis))	(((((Geonoma_undata	(Prestoea_acuminata	(Oenocarpus_minor	Oenocarpus_bataua)))	(Manicaria_saccifera	(Heterospathe_cagayanensis	((Kentiopsis_piersoniorum	(Burretiokentia_grandiflora	Hydriastele_microspadix))	(Pelagodoxa_henryana	Dictyosperma_album)))))	(Roystonea_regia	Attalea_speciosa))	(Chamaedorea_seifrizii	(Bactris_major	(Elaeis_oleifera	Elaeis_guineensis))))	(((Calamus_caryotoides	Reinhardtia_simplex)	(Reinhardtia_latisecta	Reinhardtia_paiewonskiana))	((Podococcus_barteri	Sclerosperma_profizianum)	(Pseudophoenix_vinifera	Orania_palindan)))))	Nypa_fruticans))	Iriartea_deltoidea)	Veitchia_spiralis)	Kingia_australis);
((Nypa_fruticans	(((Iriartea_deltoidea	(((((((Pelagodoxa_henryana	Veitchia_spiralis)	(((Heterospathe_cagayanensis	Dictyosperma_album)	(Kentiopsis_piersoniorum	Hydriastele_microspadix))	Burretiokentia_grandiflora))	(Geonoma_undata	(Prestoea_acuminata	(Oenocarpus_minor	Oenocarpus_bataua))))	Manicaria_saccifera)	(Roystonea_regia	Attalea_speciosa))	(Bactris_major	(Elaeis_oleifera	Elaeis_guineensis)))	Chamaedorea_seifrizii))	((Reinhardtia_latisecta	(Reinhardtia_paiewonskiana	Reinhardtia_simplex))	((Calamus_caryotoides	Pseudophoenix_vinifera)	(Orania_palindan	(Podococcus_barteri	Sclerosperma_profizianum)))))	(Phoenix_dactylifera	(Serenoa_repens	(Leopoldinia_pulchra	Sabal_domingensis)))))	Kingia_australis);
((Nypa_fruticans	((((Sabal_domingensis	(Iriartea_deltoidea	Phoenix_dactylifera))	Serenoa_repens)	(Chamaedorea_seifrizii	(((((Dictyosperma_album	(((Kentiopsis_piersoniorum	Burretiokentia_grandiflora)	Hydriastele_microspadix)	Heterospathe_cagayanensis))	Manicaria_saccifera)	(Geonoma_undata	((Pelagodoxa_henryana	Veitchia_spiralis)	(Prestoea_acuminata	(Oenocarpus_minor	Oenocarpus_bataua)))))	((Roystonea_regia	Attalea_speciosa)	(Bactris_major	(Elaeis_oleifera	Elaeis_guineensis))))	((Reinhardtia_latisecta	(Reinhardtia_paiewonskiana	Reinhardtia_simplex))	(Pseudophoenix_vinifera	(Leopoldinia_pulchra	(Orania_palindan	(Podococcus_barteri	Sclerosperma_profizianum))))))))	Calamus_caryotoides))	Kingia_australis);
((Nypa_fruticans	((((Serenoa_repens	Sabal_domingensis)	Phoenix_dactylifera)	(Chamaedorea_seifrizii	((Roystonea_regia	((Calamus_caryotoides	Reinhardtia_simplex)	(Reinhardtia_latisecta	Reinhardtia_paiewonskiana)))	((Orania_palindan	(Attalea_speciosa	(Podococcus_barteri	(Pseudophoenix_vinifera	Sclerosperma_profizianum))))	((((Geonoma_undata	(((Burretiokentia_grandiflora	(Kentiopsis_piersoniorum	Hydriastele_microspadix))	(Veitchia_spiralis	Dictyosperma_album))	Heterospathe_cagayanensis))	(Manicaria_saccifera	Pelagodoxa_henryana))	((Leopoldinia_pulchra	Prestoea_acuminata)	(Oenocarpus_minor	Oenocarpus_bataua)))	(Bactris_major	(Elaeis_oleifera	Elaeis_guineensis)))))))	Iriartea_deltoidea))	Kingia_australis);
((Phoenix_dactylifera	(((Leopoldinia_pulchra	Serenoa_repens)	((((((Manicaria_saccifera	Burretiokentia_grandiflora)	((((Kentiopsis_piersoniorum	Hydriastele_microspadix)	Dictyosperma_album)	Heterospathe_cagayanensis)	(Prestoea_acuminata	(Oenocarpus_minor	Oenocarpus_bataua))))	(Geonoma_undata	(Veitchia_spiralis	Pelagodoxa_henryana)))	((Roystonea_regia	Attalea_speciosa)	(Bactris_major	(Elaeis_oleifera	Elaeis_guineensis))))	((Reinhardtia_latisecta	(Reinhardtia_paiewonskiana	Reinhardtia_simplex))	(Orania_palindan	((Calamus_caryotoides	(Iriartea_deltoidea	Podococcus_barteri))	(Pseudophoenix_vinifera	Sclerosperma_profizianum)))))	(Nypa_fruticans	Chamaedorea_seifrizii)))	Sabal_domingensis))	Kingia_australis);
((Veitchia_spiralis	(Nypa_fruticans	(((Chamaedorea_seifrizii	((Reinhardtia_latisecta	Reinhardtia_simplex)	Reinhardtia_paiewonskiana))	(Orania_palindan	(Sclerosperma_profizianum	(((((Geonoma_undata	(Burretiokentia_grandiflora	(Manicaria_saccifera	(((Kentiopsis_piersoniorum	Hydriastele_microspadix)	Dictyosperma_album)	Heterospathe_cagayanensis))))	Pelagodoxa_henryana)	(Prestoea_acuminata	(Oenocarpus_minor	Oenocarpus_bataua)))	((Bactris_major	(Elaeis_oleifera	Elaeis_guineensis))	(Roystonea_regia	Attalea_speciosa)))	((((Podococcus_barteri	Sabal_domingensis)	Phoenix_dactylifera)	(Calamus_caryotoides	(Leopoldinia_pulchra	Serenoa_repens)))	Pseudophoenix_vinifera)))))	Iriartea_deltoidea)))	Kingia_australis);
((Veitchia_spiralis	((Iriartea_deltoidea	Nypa_fruticans)	(((((Pseudophoenix_vinifera	Orania_palindan)	Sclerosperma_profizianum)	((Calamus_caryotoides	Reinhardtia_simplex)	(Reinhardtia_paiewonskiana	Reinhardtia_latisecta)))	(((Podococcus_barteri	Serenoa_repens)	Leopoldinia_pulchra)	Sabal_domingensis))	(Phoenix_dactylifera	((((Manicaria_saccifera	Pelagodoxa_henryana)	Geonoma_undata)	((Prestoea_acuminata	(Oenocarpus_minor	Oenocarpus_bataua))	(Heterospathe_cagayanensis	((Kentiopsis_piersoniorum	(Burretiokentia_grandiflora	Hydriastele_microspadix))	Dictyosperma_album))))	(((Attalea_speciosa	Chamaedorea_seifrizii)	(Bactris_major	(Elaeis_oleifera	Elaeis_guineensis)))	Roystonea_regia))))))	Kingia_australis);
((Sabal_domingensis	((((Iriartea_deltoidea	((((((Kentiopsis_piersoniorum	Hydriastele_microspadix)	(Dictyosperma_album	Heterospathe_cagayanensis))	((Pelagodoxa_henryana	Geonoma_undata)	Manicaria_saccifera))	(Prestoea_acuminata	(Oenocarpus_minor	Oenocarpus_bataua)))	(Burretiokentia_grandiflora	(Roystonea_regia	(Attalea_speciosa	(Bactris_major	(Elaeis_oleifera	Elaeis_guineensis))))))	Chamaedorea_seifrizii))	((((Pseudophoenix_vinifera	Sclerosperma_profizianum)	Orania_palindan)	(Leopoldinia_pulchra	Podococcus_barteri))	((Calamus_caryotoides	Nypa_fruticans)	(Reinhardtia_simplex	(Reinhardtia_paiewonskiana	Reinhardtia_latisecta)))))	(Veitchia_spiralis	Phoenix_dactylifera))	Serenoa_repens))	Kingia_australis);
((Phoenix_dactylifera	(((Serenoa_repens	Sabal_domingensis)	(((((Attalea_speciosa	((Burretiokentia_grandiflora	((((Kentiopsis_piersoniorum	Hydriastele_microspadix)	(Veitchia_spiralis	(Dictyosperma_album	Heterospathe_cagayanensis)))	(Geonoma_undata	(Prestoea_acuminata	(Oenocarpus_minor	Oenocarpus_bataua))))	Manicaria_saccifera))	(Pelagodoxa_henryana	Roystonea_regia)))	(Bactris_major	(Elaeis_oleifera	Elaeis_guineensis)))	Chamaedorea_seifrizii)	(((Orania_palindan	((Leopoldinia_pulchra	Podococcus_barteri)	Sclerosperma_profizianum))	Pseudophoenix_vinifera)	(Reinhardtia_simplex	(Reinhardtia_paiewonskiana	Reinhardtia_latisecta))))	Calamus_caryotoides))	(Iriartea_deltoidea	Nypa_fruticans)))	Kingia_australis);
((Veitchia_spiralis	(Manicaria_saccifera	((Geonoma_undata	((((Roystonea_regia	Attalea_speciosa)	(((Bactris_major	(Elaeis_oleifera	Elaeis_guineensis))	Chamaedorea_seifrizii)	((((Orania_palindan	((Leopoldinia_pulchra	Podococcus_barteri)	Sclerosperma_profizianum))	Pseudophoenix_vinifera)	((Calamus_caryotoides	Reinhardtia_simplex)	(Reinhardtia_paiewonskiana	Reinhardtia_latisecta)))	(((Serenoa_repens	(Iriartea_deltoidea	Nypa_fruticans))	Phoenix_dactylifera)	Sabal_domingensis))))	(Prestoea_acuminata	(Oenocarpus_minor	Oenocarpus_bataua)))	(((Dictyosperma_album	(Kentiopsis_piersoniorum	Hydriastele_microspadix))	Burretiokentia_grandiflora)	Heterospathe_cagayanensis)))	Pelagodoxa_henryana)))	Kingia_australis);
((Veitchia_spiralis	(((((((Prestoea_acuminata	(Oenocarpus_bataua	Oenocarpus_minor))	(Manicaria_saccifera	(Geonoma_undata	(Heterospathe_cagayanensis	(Burretiokentia_grandiflora	((Pelagodoxa_henryana	Dictyosperma_album)	(Hydriastele_microspadix	Kentiopsis_piersoniorum)))))))	(Attalea_speciosa	Roystonea_regia))	(Bactris_major	(Elaeis_oleifera	Elaeis_guineensis)))	((Leopoldinia_pulchra	((Serenoa_repens	Sabal_domingensis)	Phoenix_dactylifera))	((Pseudophoenix_vinifera	((Sclerosperma_profizianum	Podococcus_barteri)	Orania_palindan))	((Reinhardtia_latisecta	Reinhardtia_paiewonskiana)	(Calamus_caryotoides	Reinhardtia_simplex)))))	Chamaedorea_seifrizii)	(Iriartea_deltoidea	Nypa_fruticans)))	Kingia_australis);
((Nypa_fruticans	(((((Pseudophoenix_vinifera	((Sclerosperma_profizianum	(Leopoldinia_pulchra	Podococcus_barteri))	Orania_palindan))	((Reinhardtia_latisecta	Reinhardtia_paiewonskiana)	(Calamus_caryotoides	Reinhardtia_simplex)))	((Burretiokentia_grandiflora	((((Heterospathe_cagayanensis	Dictyosperma_album)	(Hydriastele_microspadix	Kentiopsis_piersoniorum))	(Manicaria_saccifera	((Prestoea_acuminata	(Oenocarpus_bataua	Oenocarpus_minor))	Geonoma_undata)))	Pelagodoxa_henryana))	((Attalea_speciosa	Roystonea_regia)	(Bactris_major	(Elaeis_oleifera	Elaeis_guineensis)))))	Chamaedorea_seifrizii)	((Sabal_domingensis	((Veitchia_spiralis	Iriartea_deltoidea)	Phoenix_dactylifera))	Serenoa_repens)))	Kingia_australis);
(((Nypa_fruticans	(((((Pseudophoenix_vinifera	((Sclerosperma_profizianum	Podococcus_barteri)	(Leopoldinia_pulchra	Orania_palindan)))	((Reinhardtia_latisecta	Reinhardtia_paiewonskiana)	(Calamus_caryotoides	Reinhardtia_simplex)))	((((Prestoea_acuminata	(Oenocarpus_bataua	Oenocarpus_minor))	Geonoma_undata)	(((Heterospathe_cagayanensis	Dictyosperma_album)	(Hydriastele_microspadix	(Burretiokentia_grandiflora	Kentiopsis_piersoniorum)))	Manicaria_saccifera))	((Attalea_speciosa	(Pelagodoxa_henryana	Roystonea_regia))	(Bactris_major	(Elaeis_oleifera	Elaeis_guineensis)))))	Chamaedorea_seifrizii)	((Sabal_domingensis	(Iriartea_deltoidea	Phoenix_dactylifera))	Serenoa_repens)))	Veitchia_spiralis)	Kingia_australis);
(((Nypa_fruticans	((Serenoa_repens	((((Pseudophoenix_vinifera	(Orania_palindan	(Sclerosperma_profizianum	(Podococcus_barteri	Leopoldinia_pulchra))))	((Reinhardtia_latisecta	Reinhardtia_paiewonskiana)	(Calamus_caryotoides	Reinhardtia_simplex)))	(((((Heterospathe_cagayanensis	(((Pelagodoxa_henryana	Dictyosperma_album)	(Hydriastele_microspadix	Kentiopsis_piersoniorum))	Burretiokentia_grandiflora))	Manicaria_saccifera)	((Prestoea_acuminata	(Oenocarpus_bataua	Oenocarpus_minor))	Geonoma_undata))	((Attalea_speciosa	Roystonea_regia)	(Bactris_major	(Elaeis_oleifera	Elaeis_guineensis))))	Chamaedorea_seifrizii))	(Sabal_domingensis	Phoenix_dactylifera)))	Iriartea_deltoidea))	Veitchia_spiralis)	Kingia_australis);
(((Nypa_fruticans	((Phoenix_dactylifera	(Serenoa_repens	Sabal_domingensis))	(((((Pseudophoenix_vinifera	Orania_palindan)	(((Iriartea_deltoidea	Sclerosperma_profizianum)	Calamus_caryotoides)	(Podococcus_barteri	Leopoldinia_pulchra)))	((Reinhardtia_latisecta	Reinhardtia_paiewonskiana)	Reinhardtia_simplex))	(((Geonoma_undata	(Manicaria_saccifera	Pelagodoxa_henryana))	((Dictyosperma_album	(Heterospathe_cagayanensis	(Burretiokentia_grandiflora	(Hydriastele_microspadix	Kentiopsis_piersoniorum))))	(Prestoea_acuminata	(Oenocarpus_bataua	Oenocarpus_minor))))	((Attalea_speciosa	Roystonea_regia)	(Bactris_major	(Elaeis_oleifera	Elaeis_guineensis)))))	Chamaedorea_seifrizii)))	Veitchia_spiralis)	Kingia_australis);
(((Nypa_fruticans	(((Phoenix_dactylifera	((((Orania_palindan	((Podococcus_barteri	Leopoldinia_pulchra)	(Pseudophoenix_vinifera	Sclerosperma_profizianum)))	((Reinhardtia_latisecta	(Calamus_caryotoides	Reinhardtia_paiewonskiana))	Reinhardtia_simplex))	(((Prestoea_acuminata	(Oenocarpus_bataua	Oenocarpus_minor))	(Pelagodoxa_henryana	(Geonoma_undata	(Manicaria_saccifera	((Heterospathe_cagayanensis	((Hydriastele_microspadix	Kentiopsis_piersoniorum)	Dictyosperma_album))	Burretiokentia_grandiflora)))))	((Attalea_speciosa	Roystonea_regia)	(Bactris_major	(Elaeis_oleifera	Elaeis_guineensis)))))	(Sabal_domingensis	Chamaedorea_seifrizii)))	Serenoa_repens)	Iriartea_deltoidea))	Veitchia_spiralis)	Kingia_australis);
((Veitchia_spiralis	(Nypa_fruticans	((((((Pseudophoenix_vinifera	Sclerosperma_profizianum)	(Orania_palindan	(Podococcus_barteri	Leopoldinia_pulchra)))	(Chamaedorea_seifrizii	((Reinhardtia_latisecta	Reinhardtia_paiewonskiana)	Reinhardtia_simplex)))	((((Prestoea_acuminata	(Oenocarpus_bataua	Oenocarpus_minor))	Geonoma_undata)	(((Burretiokentia_grandiflora	Heterospathe_cagayanensis)	((Hydriastele_microspadix	Kentiopsis_piersoniorum)	(Pelagodoxa_henryana	Dictyosperma_album)))	Manicaria_saccifera))	((Attalea_speciosa	Roystonea_regia)	(Bactris_major	(Elaeis_oleifera	Elaeis_guineensis)))))	(Phoenix_dactylifera	((Calamus_caryotoides	Serenoa_repens)	Sabal_domingensis)))	Iriartea_deltoidea)))	Kingia_australis);
(((Phoenix_dactylifera	(Serenoa_repens	Sabal_domingensis))	((Chamaedorea_seifrizii	(((Prestoea_acuminata	(Oenocarpus_bataua	Oenocarpus_minor))	((Geonoma_undata	Manicaria_saccifera)	((Pelagodoxa_henryana	Veitchia_spiralis)	((((Burretiokentia_grandiflora	Heterospathe_cagayanensis)	Hydriastele_microspadix)	Kentiopsis_piersoniorum)	Dictyosperma_album))))	((Attalea_speciosa	Roystonea_regia)	(Bactris_major	(Elaeis_oleifera	Elaeis_guineensis)))))	(Iriartea_deltoidea	(((Pseudophoenix_vinifera	Nypa_fruticans)	((Reinhardtia_latisecta	(Calamus_caryotoides	Reinhardtia_paiewonskiana))	Reinhardtia_simplex))	(Orania_palindan	(Sclerosperma_profizianum	(Podococcus_barteri	Leopoldinia_pulchra)))))))	Kingia_australis);
(((Calamus_caryotoides	Nypa_fruticans)	(((Phoenix_dactylifera	(Serenoa_repens	Sabal_domingensis))	Chamaedorea_seifrizii)	((Iriartea_deltoidea	(((((Geonoma_undata	(Prestoea_acuminata	(Oenocarpus_bataua	Oenocarpus_minor)))	((Veitchia_spiralis	(((Kentiopsis_piersoniorum	Hydriastele_microspadix)	Burretiokentia_grandiflora)	(Heterospathe_cagayanensis	Dictyosperma_album)))	Manicaria_saccifera))	(Pelagodoxa_henryana	Roystonea_regia))	(Bactris_major	(Elaeis_oleifera	Elaeis_guineensis)))	Attalea_speciosa))	((Pseudophoenix_vinifera	(Orania_palindan	(Sclerosperma_profizianum	(Podococcus_barteri	Leopoldinia_pulchra))))	((Reinhardtia_latisecta	Reinhardtia_paiewonskiana)	Reinhardtia_simplex)))))	Kingia_australis);
(((Sabal_domingensis	((Serenoa_repens	(Calamus_caryotoides	Nypa_fruticans))	(((Reinhardtia_latisecta	Reinhardtia_paiewonskiana)	Reinhardtia_simplex)	(Iriartea_deltoidea	((Chamaedorea_seifrizii	((((Prestoea_acuminata	(Oenocarpus_bataua	Oenocarpus_minor))	Geonoma_undata)	(((Kentiopsis_piersoniorum	Hydriastele_microspadix)	(Heterospathe_cagayanensis	(Veitchia_spiralis	Dictyosperma_album)))	(Pelagodoxa_henryana	(Manicaria_saccifera	Burretiokentia_grandiflora))))	((Bactris_major	(Elaeis_oleifera	Elaeis_guineensis))	(Attalea_speciosa	Roystonea_regia))))	(Pseudophoenix_vinifera	(Orania_palindan	(Sclerosperma_profizianum	(Podococcus_barteri	Leopoldinia_pulchra)))))))))	Phoenix_dactylifera)	Kingia_australis);
(((Sabal_domingensis	Phoenix_dactylifera)	(((((((Attalea_speciosa	(Elaeis_oleifera	Elaeis_guineensis))	Bactris_major)	(Pelagodoxa_henryana	Roystonea_regia))	((Manicaria_saccifera	(((Dictyosperma_album	Burretiokentia_grandiflora)	(Hydriastele_microspadix	Kentiopsis_piersoniorum))	Heterospathe_cagayanensis))	(Geonoma_undata	((Oenocarpus_minor	Oenocarpus_bataua)	Prestoea_acuminata))))	((Sclerosperma_profizianum	(((Leopoldinia_pulchra	Podococcus_barteri)	Orania_palindan)	Pseudophoenix_vinifera))	(Reinhardtia_latisecta	(Reinhardtia_paiewonskiana	Reinhardtia_simplex))))	Chamaedorea_seifrizii)	(((Serenoa_repens	Calamus_caryotoides)	Veitchia_spiralis)	(Nypa_fruticans	Iriartea_deltoidea))))	Kingia_australis);
((Veitchia_spiralis	(Phoenix_dactylifera	(((((((((Elaeis_oleifera	Elaeis_guineensis)	Bactris_major)	(Attalea_speciosa	(Roystonea_regia	(Heterospathe_cagayanensis	Pelagodoxa_henryana))))	((Manicaria_saccifera	(Dictyosperma_album	(Hydriastele_microspadix	(Burretiokentia_grandiflora	Kentiopsis_piersoniorum))))	(Geonoma_undata	((Oenocarpus_minor	Oenocarpus_bataua)	Prestoea_acuminata))))	Iriartea_deltoidea)	(((Orania_palindan	Pseudophoenix_vinifera)	(Calamus_caryotoides	(Podococcus_barteri	(Sclerosperma_profizianum	Leopoldinia_pulchra))))	(Reinhardtia_simplex	(Reinhardtia_latisecta	Reinhardtia_paiewonskiana))))	Chamaedorea_seifrizii)	(Nypa_fruticans	Serenoa_repens))	Sabal_domingensis)))	Kingia_australis);
((Veitchia_spiralis	(((Calamus_caryotoides	Nypa_fruticans)	Serenoa_repens)	((((((Manicaria_saccifera	((Heterospathe_cagayanensis	Pelagodoxa_henryana)	(Dictyosperma_album	((Hydriastele_microspadix	Kentiopsis_piersoniorum)	Burretiokentia_grandiflora))))	(Geonoma_undata	((Oenocarpus_minor	Oenocarpus_bataua)	Prestoea_acuminata)))	((Roystonea_regia	((Elaeis_oleifera	Elaeis_guineensis)	Bactris_major))	Attalea_speciosa))	(((Podococcus_barteri	Orania_palindan)	(Iriartea_deltoidea	(Pseudophoenix_vinifera	Sclerosperma_profizianum)))	(Reinhardtia_simplex	(Reinhardtia_latisecta	Reinhardtia_paiewonskiana))))	Chamaedorea_seifrizii)	((Leopoldinia_pulchra	Sabal_domingensis)	Phoenix_dactylifera))))	Kingia_australis);
((Veitchia_spiralis	(Pelagodoxa_henryana	(Dictyosperma_album	((Hydriastele_microspadix	(Kentiopsis_piersoniorum	Burretiokentia_grandiflora))	((((Geonoma_undata	((Oenocarpus_minor	Oenocarpus_bataua)	Prestoea_acuminata))	((((Attalea_speciosa	Roystonea_regia)	Chamaedorea_seifrizii)	((Elaeis_oleifera	Elaeis_guineensis)	Bactris_major))	(((((Serenoa_repens	(Pseudophoenix_vinifera	(((Leopoldinia_pulchra	Podococcus_barteri)	Sclerosperma_profizianum)	Orania_palindan)))	((Calamus_caryotoides	Nypa_fruticans)	(Reinhardtia_simplex	(Reinhardtia_latisecta	Reinhardtia_paiewonskiana))))	Iriartea_deltoidea)	Sabal_domingensis)	Phoenix_dactylifera)))	Manicaria_saccifera)	Heterospathe_cagayanensis)))))	Kingia_australis);
(((Iriartea_deltoidea	Nypa_fruticans)	((((((Elaeis_oleifera	Elaeis_guineensis)	Bactris_major)	((Attalea_speciosa	Roystonea_regia)	((Geonoma_undata	(Manicaria_saccifera	(Veitchia_spiralis	Pelagodoxa_henryana)))	(Burretiokentia_grandiflora	(((Oenocarpus_minor	Oenocarpus_bataua)	Prestoea_acuminata)	(Heterospathe_cagayanensis	(Dictyosperma_album	(Hydriastele_microspadix	Kentiopsis_piersoniorum))))))))	Chamaedorea_seifrizii)	(Reinhardtia_simplex	(Reinhardtia_latisecta	Reinhardtia_paiewonskiana)))	(((Sabal_domingensis	(Calamus_caryotoides	Serenoa_repens))	Phoenix_dactylifera)	((Pseudophoenix_vinifera	((Leopoldinia_pulchra	Podococcus_barteri)	Orania_palindan))	Sclerosperma_profizianum))))	Kingia_australis);
(((((Chamaedorea_seifrizii	((((Geonoma_undata	(((((Oenocarpus_minor	Oenocarpus_bataua)	Prestoea_acuminata)	(Heterospathe_cagayanensis	((Burretiokentia_grandiflora	(Hydriastele_microspadix	Kentiopsis_piersoniorum))	Dictyosperma_album)))	Manicaria_saccifera)	Pelagodoxa_henryana))	(((Elaeis_oleifera	Elaeis_guineensis)	Bactris_major)	(Attalea_speciosa	Roystonea_regia)))	((Pseudophoenix_vinifera	(Orania_palindan	(Leopoldinia_pulchra	(Podococcus_barteri	Sclerosperma_profizianum))))	(Reinhardtia_simplex	(Reinhardtia_latisecta	Reinhardtia_paiewonskiana))))	((Sabal_domingensis	Serenoa_repens)	Phoenix_dactylifera)))	Iriartea_deltoidea)	(Calamus_caryotoides	Nypa_fruticans))	Veitchia_spiralis)	Kingia_australis);
((((((Chamaedorea_seifrizii	((((Geonoma_undata	((Oenocarpus_minor	Oenocarpus_bataua)	Prestoea_acuminata))	Manicaria_saccifera)	((Veitchia_spiralis	Pelagodoxa_henryana)	(Heterospathe_cagayanensis	(Burretiokentia_grandiflora	((Hydriastele_microspadix	Kentiopsis_piersoniorum)	Dictyosperma_album)))))	(((Elaeis_oleifera	Elaeis_guineensis)	Bactris_major)	(Attalea_speciosa	Roystonea_regia))))	((Sabal_domingensis	Serenoa_repens)	Phoenix_dactylifera))	(Iriartea_deltoidea	(Pseudophoenix_vinifera	(Orania_palindan	(Sclerosperma_profizianum	(Leopoldinia_pulchra	Podococcus_barteri))))))	(Reinhardtia_simplex	(Reinhardtia_latisecta	Reinhardtia_paiewonskiana)))	(Calamus_caryotoides	Nypa_fruticans))	Kingia_australis);
((Calamus_caryotoides	(Nypa_fruticans	(Serenoa_repens	((Phoenix_dactylifera	Sabal_domingensis)	(Chamaedorea_seifrizii	((((Sclerosperma_profizianum	Pseudophoenix_vinifera)	(Orania_palindan	(Iriartea_deltoidea	(Leopoldinia_pulchra	Podococcus_barteri))))	(Reinhardtia_simplex	(Reinhardtia_latisecta	Reinhardtia_paiewonskiana)))	(((Geonoma_undata	((Veitchia_spiralis	Pelagodoxa_henryana)	((Oenocarpus_minor	Oenocarpus_bataua)	Prestoea_acuminata)))	(Manicaria_saccifera	(Heterospathe_cagayanensis	(Dictyosperma_album	(Burretiokentia_grandiflora	(Hydriastele_microspadix	Kentiopsis_piersoniorum))))))	(((Elaeis_oleifera	Elaeis_guineensis)	Bactris_major)	(Attalea_speciosa	Roystonea_regia)))))))))	Kingia_australis);
((Nypa_fruticans	(Chamaedorea_seifrizii	(((((Serenoa_repens	(Pseudophoenix_vinifera	(Orania_palindan	(Leopoldinia_pulchra	Podococcus_barteri))))	Sclerosperma_profizianum)	((Calamus_caryotoides	Reinhardtia_simplex)	(Reinhardtia_latisecta	Reinhardtia_paiewonskiana)))	(((Geonoma_undata	((Oenocarpus_minor	Oenocarpus_bataua)	Prestoea_acuminata))	(Manicaria_saccifera	(Veitchia_spiralis	(Heterospathe_cagayanensis	(Dictyosperma_album	(Hydriastele_microspadix	Kentiopsis_piersoniorum))))))	(((Elaeis_oleifera	Elaeis_guineensis)	Bactris_major)	(Attalea_speciosa	((Pelagodoxa_henryana	Roystonea_regia)	Burretiokentia_grandiflora)))))	((Phoenix_dactylifera	Sabal_domingensis)	Iriartea_deltoidea))))	Kingia_australis);
((Phoenix_dactylifera	((((Serenoa_repens	Sabal_domingensis)	Chamaedorea_seifrizii)	((((Calamus_caryotoides	Reinhardtia_simplex)	(Reinhardtia_latisecta	Reinhardtia_paiewonskiana))	(((Podococcus_barteri	(Sclerosperma_profizianum	Pseudophoenix_vinifera))	Orania_palindan)	Leopoldinia_pulchra))	(((Geonoma_undata	((Oenocarpus_minor	Oenocarpus_bataua)	Prestoea_acuminata))	((Burretiokentia_grandiflora	((Hydriastele_microspadix	Kentiopsis_piersoniorum)	(Heterospathe_cagayanensis	(Veitchia_spiralis	Dictyosperma_album))))	(Pelagodoxa_henryana	Manicaria_saccifera)))	(((Elaeis_oleifera	Elaeis_guineensis)	Bactris_major)	(Attalea_speciosa	Roystonea_regia)))))	(Iriartea_deltoidea	Nypa_fruticans)))	Kingia_australis);
((Veitchia_spiralis	((Iriartea_deltoidea	Nypa_fruticans)	(Chamaedorea_seifrizii	((((Reinhardtia_paiewonskiana	Reinhardtia_latisecta)	Reinhardtia_simplex)	((Burretiokentia_grandiflora	(Geonoma_undata	((Prestoea_acuminata	(Oenocarpus_bataua	Oenocarpus_minor))	(Manicaria_saccifera	((Dictyosperma_album	(Leopoldinia_pulchra	(Kentiopsis_piersoniorum	Hydriastele_microspadix)))	(Pelagodoxa_henryana	Heterospathe_cagayanensis))))))	((Attalea_speciosa	Roystonea_regia)	((Elaeis_guineensis	Elaeis_oleifera)	Bactris_major))))	(((((Sclerosperma_profizianum	Pseudophoenix_vinifera)	Orania_palindan)	Podococcus_barteri)	(Calamus_caryotoides	Serenoa_repens))	(Sabal_domingensis	Phoenix_dactylifera))))))	Kingia_australis);
(((Nypa_fruticans	(((Serenoa_repens	Sabal_domingensis)	Phoenix_dactylifera)	((((Reinhardtia_paiewonskiana	Reinhardtia_latisecta)	Reinhardtia_simplex)	(((((Manicaria_saccifera	Iriartea_deltoidea)	((Veitchia_spiralis	Pelagodoxa_henryana)	((Heterospathe_cagayanensis	(Dictyosperma_album	(Kentiopsis_piersoniorum	Hydriastele_microspadix)))	Burretiokentia_grandiflora)))	((Prestoea_acuminata	(Oenocarpus_bataua	Oenocarpus_minor))	Geonoma_undata))	((Attalea_speciosa	(Calamus_caryotoides	Roystonea_regia))	((Elaeis_guineensis	Elaeis_oleifera)	Bactris_major)))	(Pseudophoenix_vinifera	((Podococcus_barteri	Sclerosperma_profizianum)	Orania_palindan))))	Chamaedorea_seifrizii)))	Leopoldinia_pulchra)	Kingia_australis);
((Phoenix_dactylifera	((((((((Oenocarpus_minor	(Prestoea_acuminata	Oenocarpus_bataua))	Geonoma_undata)	(Veitchia_spiralis	(((Pelagodoxa_henryana	Dictyosperma_album)	((Burretiokentia_grandiflora	Kentiopsis_piersoniorum)	Hydriastele_microspadix))	Heterospathe_cagayanensis)))	Manicaria_saccifera)	((Attalea_speciosa	Roystonea_regia)	(Chamaedorea_seifrizii	((Elaeis_guineensis	Elaeis_oleifera)	Bactris_major))))	(((Calamus_caryotoides	Serenoa_repens)	((Sclerosperma_profizianum	Pseudophoenix_vinifera)	(Podococcus_barteri	Orania_palindan)))	((Reinhardtia_paiewonskiana	Reinhardtia_latisecta)	Reinhardtia_simplex)))	(Iriartea_deltoidea	Nypa_fruticans))	(Leopoldinia_pulchra	Sabal_domingensis)))	Kingia_australis);
((Veitchia_spiralis	(Phoenix_dactylifera	(((((((((Prestoea_acuminata	(Oenocarpus_bataua	Oenocarpus_minor))	Geonoma_undata)	((Pelagodoxa_henryana	Manicaria_saccifera)	((Burretiokentia_grandiflora	(Hydriastele_microspadix	Kentiopsis_piersoniorum))	(Dictyosperma_album	Heterospathe_cagayanensis))))	(((Elaeis_guineensis	Elaeis_oleifera)	Bactris_major)	(Attalea_speciosa	(Calamus_caryotoides	Roystonea_regia))))	((Pseudophoenix_vinifera	(Orania_palindan	(Podococcus_barteri	(Sclerosperma_profizianum	Leopoldinia_pulchra))))	((Reinhardtia_paiewonskiana	Reinhardtia_latisecta)	Reinhardtia_simplex)))	Chamaedorea_seifrizii)	(Iriartea_deltoidea	Nypa_fruticans))	Serenoa_repens)	Sabal_domingensis)))	Kingia_australis);
((Veitchia_spiralis	(Nypa_fruticans	((((((Calamus_caryotoides	Serenoa_repens)	Sabal_domingensis)	Phoenix_dactylifera)	(((Geonoma_undata	((Manicaria_saccifera	Pelagodoxa_henryana)	(((Dictyosperma_album	(Hydriastele_microspadix	(Burretiokentia_grandiflora	Kentiopsis_piersoniorum)))	Heterospathe_cagayanensis)	(Prestoea_acuminata	(Oenocarpus_bataua	Oenocarpus_minor)))))	(((Elaeis_guineensis	Elaeis_oleifera)	Bactris_major)	(Attalea_speciosa	Roystonea_regia)))	(((Podococcus_barteri	(Sclerosperma_profizianum	Leopoldinia_pulchra))	(Pseudophoenix_vinifera	Orania_palindan))	((Reinhardtia_paiewonskiana	Reinhardtia_latisecta)	Reinhardtia_simplex))))	Chamaedorea_seifrizii)	Iriartea_deltoidea)))	Kingia_australis);
((Veitchia_spiralis	(Nypa_fruticans	(((Chamaedorea_seifrizii	(((Prestoea_acuminata	(Oenocarpus_bataua	Oenocarpus_minor))	(((Pelagodoxa_henryana	Manicaria_saccifera)	((Dictyosperma_album	(Hydriastele_microspadix	(Burretiokentia_grandiflora	Kentiopsis_piersoniorum)))	Heterospathe_cagayanensis))	Geonoma_undata))	(((Attalea_speciosa	(Elaeis_guineensis	Elaeis_oleifera))	Bactris_major)	Roystonea_regia)))	(((((Pseudophoenix_vinifera	Sclerosperma_profizianum)	(Leopoldinia_pulchra	Podococcus_barteri))	Orania_palindan)	((Reinhardtia_paiewonskiana	Reinhardtia_latisecta)	Reinhardtia_simplex))	(((Calamus_caryotoides	Serenoa_repens)	Sabal_domingensis)	Phoenix_dactylifera)))	Iriartea_deltoidea)))	Kingia_australis);
((Veitchia_spiralis	((Nypa_fruticans	(Phoenix_dactylifera	((((Pseudophoenix_vinifera	Orania_palindan)	((Leopoldinia_pulchra	Calamus_caryotoides)	(Sclerosperma_profizianum	Podococcus_barteri)))	((((((Prestoea_acuminata	(Oenocarpus_bataua	Oenocarpus_minor))	Geonoma_undata)	(Burretiokentia_grandiflora	(((Pelagodoxa_henryana	Dictyosperma_album)	(Hydriastele_microspadix	Kentiopsis_piersoniorum))	Heterospathe_cagayanensis)))	Manicaria_saccifera)	(((Elaeis_guineensis	Elaeis_oleifera)	Bactris_major)	(Chamaedorea_seifrizii	(Attalea_speciosa	Roystonea_regia))))	((Reinhardtia_paiewonskiana	Reinhardtia_latisecta)	Reinhardtia_simplex)))	(Serenoa_repens	Sabal_domingensis))))	Iriartea_deltoidea))	Kingia_australis);
((Veitchia_spiralis	((Calamus_caryotoides	Nypa_fruticans)	((Serenoa_repens	(Sabal_domingensis	Phoenix_dactylifera))	((Chamaedorea_seifrizii	((((Reinhardtia_paiewonskiana	Reinhardtia_latisecta)	Reinhardtia_simplex)	(Pseudophoenix_vinifera	((Sclerosperma_profizianum	Podococcus_barteri)	Orania_palindan)))	(Attalea_speciosa	(Roystonea_regia	(((Elaeis_guineensis	Elaeis_oleifera)	Bactris_major)	((Burretiokentia_grandiflora	Geonoma_undata)	(Manicaria_saccifera	((Leopoldinia_pulchra	Pelagodoxa_henryana)	((Prestoea_acuminata	(Oenocarpus_bataua	Oenocarpus_minor))	((Dictyosperma_album	(Hydriastele_microspadix	Kentiopsis_piersoniorum))	Heterospathe_cagayanensis))))))))))	Iriartea_deltoidea))))	Kingia_australis);
((Veitchia_spiralis	(((Leopoldinia_pulchra	Calamus_caryotoides)	Nypa_fruticans)	((Phoenix_dactylifera	(Serenoa_repens	Sabal_domingensis))	(Chamaedorea_seifrizii	((((Roystonea_regia	Attalea_speciosa)	((Elaeis_guineensis	Elaeis_oleifera)	Bactris_major))	((Prestoea_acuminata	(Oenocarpus_bataua	Oenocarpus_minor))	(((Manicaria_saccifera	Pelagodoxa_henryana)	((Dictyosperma_album	(Hydriastele_microspadix	Kentiopsis_piersoniorum))	Heterospathe_cagayanensis))	(Burretiokentia_grandiflora	Geonoma_undata))))	((((Reinhardtia_paiewonskiana	Reinhardtia_latisecta)	Reinhardtia_simplex)	((Sclerosperma_profizianum	Podococcus_barteri)	(Orania_palindan	Pseudophoenix_vinifera)))	Iriartea_deltoidea))))))	Kingia_australis);
((((Veitchia_spiralis	Phoenix_dactylifera)	(Iriartea_deltoidea	Sabal_domingensis))	((Chamaedorea_seifrizii	(((Reinhardtia_paiewonskiana	Reinhardtia_latisecta)	Reinhardtia_simplex)	(((((Leopoldinia_pulchra	Podococcus_barteri)	Orania_palindan)	Pseudophoenix_vinifera)	Sclerosperma_profizianum)	(((Roystonea_regia	Attalea_speciosa)	((Elaeis_guineensis	Elaeis_oleifera)	Bactris_major))	((Pelagodoxa_henryana	((((Burretiokentia_grandiflora	(Heterospathe_cagayanensis	Dictyosperma_album))	(Hydriastele_microspadix	Kentiopsis_piersoniorum))	(Prestoea_acuminata	(Oenocarpus_bataua	Oenocarpus_minor)))	Manicaria_saccifera))	Geonoma_undata)))))	(Serenoa_repens	(Calamus_caryotoides	Nypa_fruticans))))	Kingia_australis);
((Veitchia_spiralis	((Nypa_fruticans	Calamus_caryotoides)	(((Sabal_domingensis	Phoenix_dactylifera)	(Iriartea_deltoidea	(((((Leopoldinia_pulchra	Podococcus_barteri)	(Pseudophoenix_vinifera	Sclerosperma_profizianum))	Orania_palindan)	(Reinhardtia_simplex	(Reinhardtia_paiewonskiana	Reinhardtia_latisecta)))	((Chamaedorea_seifrizii	(Roystonea_regia	Attalea_speciosa))	(((Elaeis_guineensis	Elaeis_oleifera)	Bactris_major)	(((Oenocarpus_bataua	Oenocarpus_minor)	Prestoea_acuminata)	((((Burretiokentia_grandiflora	Manicaria_saccifera)	((Hydriastele_microspadix	Kentiopsis_piersoniorum)	(Heterospathe_cagayanensis	Dictyosperma_album)))	Geonoma_undata)	Pelagodoxa_henryana)))))))	Serenoa_repens)))	Kingia_australis);
((Nypa_fruticans	((Iriartea_deltoidea	((((Burretiokentia_grandiflora	(((Chamaedorea_seifrizii	Roystonea_regia)	Attalea_speciosa)	((Elaeis_guineensis	Elaeis_oleifera)	Bactris_major)))	((Geonoma_undata	((Oenocarpus_bataua	Oenocarpus_minor)	Prestoea_acuminata))	(((Veitchia_spiralis	Pelagodoxa_henryana)	(Heterospathe_cagayanensis	(Dictyosperma_album	(Hydriastele_microspadix	Kentiopsis_piersoniorum))))	Manicaria_saccifera)))	(Sabal_domingensis	Phoenix_dactylifera))	((Calamus_caryotoides	Serenoa_repens)	(Pseudophoenix_vinifera	((Sclerosperma_profizianum	(Leopoldinia_pulchra	Podococcus_barteri))	Orania_palindan)))))	(Reinhardtia_simplex	(Reinhardtia_paiewonskiana	Reinhardtia_latisecta))))	Kingia_australis);
((Veitchia_spiralis	((Calamus_caryotoides	Nypa_fruticans)	(((Serenoa_repens	Sabal_domingensis)	Phoenix_dactylifera)	((((((Pseudophoenix_vinifera	Sclerosperma_profizianum)	(Leopoldinia_pulchra	Podococcus_barteri))	Orania_palindan)	(Reinhardtia_simplex	(Reinhardtia_paiewonskiana	Reinhardtia_latisecta)))	(((Roystonea_regia	Attalea_speciosa)	((Elaeis_guineensis	Elaeis_oleifera)	Bactris_major))	((((Burretiokentia_grandiflora	(Hydriastele_microspadix	Kentiopsis_piersoniorum))	(Dictyosperma_album	Heterospathe_cagayanensis))	((Pelagodoxa_henryana	(((Oenocarpus_bataua	Oenocarpus_minor)	Prestoea_acuminata)	Geonoma_undata))	Iriartea_deltoidea))	Manicaria_saccifera)))	Chamaedorea_seifrizii))))	Kingia_australis);
((Veitchia_spiralis	(Nypa_fruticans	((((((((Pseudophoenix_vinifera	Sclerosperma_profizianum)	(Leopoldinia_pulchra	Podococcus_barteri))	Orania_palindan)	((Calamus_caryotoides	Reinhardtia_simplex)	(Reinhardtia_paiewonskiana	Reinhardtia_latisecta)))	(((Roystonea_regia	Attalea_speciosa)	((Elaeis_guineensis	Elaeis_oleifera)	Bactris_major))	(((Pelagodoxa_henryana	Manicaria_saccifera)	(((Burretiokentia_grandiflora	(Hydriastele_microspadix	Kentiopsis_piersoniorum))	Dictyosperma_album)	Heterospathe_cagayanensis))	(((Oenocarpus_bataua	Oenocarpus_minor)	Prestoea_acuminata)	Geonoma_undata))))	Chamaedorea_seifrizii)	((Sabal_domingensis	Phoenix_dactylifera)	Serenoa_repens))	Iriartea_deltoidea)))	Kingia_australis);
((Veitchia_spiralis	((Calamus_caryotoides	Nypa_fruticans)	((((Reinhardtia_simplex	(Reinhardtia_paiewonskiana	Reinhardtia_latisecta))	((((Roystonea_regia	Attalea_speciosa)	((Elaeis_guineensis	Elaeis_oleifera)	Bactris_major))	(((Manicaria_saccifera	Pelagodoxa_henryana)	Geonoma_undata)	(((Hydriastele_microspadix	Kentiopsis_piersoniorum)	(Burretiokentia_grandiflora	(Dictyosperma_album	Heterospathe_cagayanensis)))	((Oenocarpus_bataua	Oenocarpus_minor)	Prestoea_acuminata))))	(((Sclerosperma_profizianum	(Leopoldinia_pulchra	Podococcus_barteri))	Orania_palindan)	Pseudophoenix_vinifera)))	Chamaedorea_seifrizii)	((Phoenix_dactylifera	(Serenoa_repens	Sabal_domingensis))	Iriartea_deltoidea))))	Kingia_australis);
((Veitchia_spiralis	((Calamus_caryotoides	Nypa_fruticans)	((((((Roystonea_regia	Attalea_speciosa)	((Elaeis_guineensis	Elaeis_oleifera)	Bactris_major))	(((Oenocarpus_bataua	Oenocarpus_minor)	Prestoea_acuminata)	(((Manicaria_saccifera	Pelagodoxa_henryana)	Geonoma_undata)	((((Kentiopsis_piersoniorum	Hydriastele_microspadix)	Burretiokentia_grandiflora)	Dictyosperma_album)	Heterospathe_cagayanensis))))	(((Sclerosperma_profizianum	(Leopoldinia_pulchra	Podococcus_barteri))	(Orania_palindan	Pseudophoenix_vinifera))	(Reinhardtia_latisecta	(Reinhardtia_simplex	Reinhardtia_paiewonskiana))))	Chamaedorea_seifrizii)	(Serenoa_repens	(Sabal_domingensis	(Iriartea_deltoidea	Phoenix_dactylifera))))))	Kingia_australis);
((Veitchia_spiralis	((Leopoldinia_pulchra	(Calamus_caryotoides	Nypa_fruticans))	(Chamaedorea_seifrizii	((((Serenoa_repens	Sabal_domingensis)	Phoenix_dactylifera)	Iriartea_deltoidea)	((((Roystonea_regia	Attalea_speciosa)	((Elaeis_guineensis	Elaeis_oleifera)	Bactris_major))	(((Oenocarpus_bataua	Oenocarpus_minor)	Prestoea_acuminata)	((Manicaria_saccifera	Geonoma_undata)	((((Kentiopsis_piersoniorum	Hydriastele_microspadix)	Burretiokentia_grandiflora)	Dictyosperma_album)	(Pelagodoxa_henryana	Heterospathe_cagayanensis)))))	((((Pseudophoenix_vinifera	Sclerosperma_profizianum)	Podococcus_barteri)	Orania_palindan)	(Reinhardtia_simplex	(Reinhardtia_paiewonskiana	Reinhardtia_latisecta))))))))	Kingia_australis);
((Veitchia_spiralis	(Phoenix_dactylifera	((((Chamaedorea_seifrizii	(Reinhardtia_latisecta	((Calamus_caryotoides	Reinhardtia_simplex)	Reinhardtia_paiewonskiana)))	((((Pelagodoxa_henryana	Roystonea_regia)	Attalea_speciosa)	((Elaeis_guineensis	Elaeis_oleifera)	Bactris_major))	(Manicaria_saccifera	(((((Kentiopsis_piersoniorum	Hydriastele_microspadix)	Burretiokentia_grandiflora)	Dictyosperma_album)	Heterospathe_cagayanensis)	(Geonoma_undata	((Oenocarpus_bataua	Oenocarpus_minor)	Prestoea_acuminata))))))	((Pseudophoenix_vinifera	((Sclerosperma_profizianum	(Podococcus_barteri	Leopoldinia_pulchra))	Orania_palindan))	(Iriartea_deltoidea	Nypa_fruticans)))	(Serenoa_repens	Sabal_domingensis))))	Kingia_australis);
((Veitchia_spiralis	(Nypa_fruticans	(((Sabal_domingensis	(Iriartea_deltoidea	Phoenix_dactylifera))	(((((Roystonea_regia	Attalea_speciosa)	((Elaeis_guineensis	Elaeis_oleifera)	Bactris_major))	(((Pelagodoxa_henryana	Geonoma_undata)	Manicaria_saccifera)	((((Hydriastele_microspadix	(Burretiokentia_grandiflora	Kentiopsis_piersoniorum))	Dictyosperma_album)	Heterospathe_cagayanensis)	((Oenocarpus_bataua	Oenocarpus_minor)	Prestoea_acuminata))))	((Orania_palindan	((Sclerosperma_profizianum	Pseudophoenix_vinifera)	(Podococcus_barteri	Leopoldinia_pulchra)))	((Calamus_caryotoides	Reinhardtia_simplex)	(Reinhardtia_paiewonskiana	Reinhardtia_latisecta))))	Chamaedorea_seifrizii))	Serenoa_repens)))	Kingia_australis);
((((Calamus_caryotoides	Chamaedorea_seifrizii)	(((Attalea_speciosa	((Bactris_major	(Elaeis_guineensis	Elaeis_oleifera))	Roystonea_regia))	(Manicaria_saccifera	((((Hydriastele_microspadix	Kentiopsis_piersoniorum)	Burretiokentia_grandiflora)	((Pelagodoxa_henryana	Dictyosperma_album)	Heterospathe_cagayanensis))	(Geonoma_undata	((Oenocarpus_bataua	Oenocarpus_minor)	Prestoea_acuminata)))))	(((Orania_palindan	(Leopoldinia_pulchra	(Podococcus_barteri	Sclerosperma_profizianum)))	Pseudophoenix_vinifera)	(Reinhardtia_simplex	(Reinhardtia_paiewonskiana	Reinhardtia_latisecta)))))	((Sabal_domingensis	(Phoenix_dactylifera	(Veitchia_spiralis	Serenoa_repens)))	(Iriartea_deltoidea	Nypa_fruticans)))	Kingia_australis);
((((((Phoenix_dactylifera	Sabal_domingensis)	(Chamaedorea_seifrizii	((((Attalea_speciosa	(Elaeis_guineensis	Elaeis_oleifera))	(Roystonea_regia	Bactris_major))	((Manicaria_saccifera	((Hydriastele_microspadix	Kentiopsis_piersoniorum)	(Burretiokentia_grandiflora	(Heterospathe_cagayanensis	(Pelagodoxa_henryana	Dictyosperma_album)))))	(Geonoma_undata	(Prestoea_acuminata	(Oenocarpus_minor	Oenocarpus_bataua)))))	(((Reinhardtia_paiewonskiana	Reinhardtia_latisecta)	(Iriartea_deltoidea	(Calamus_caryotoides	Reinhardtia_simplex)))	((Pseudophoenix_vinifera	((Orania_palindan	Podococcus_barteri)	Sclerosperma_profizianum))	Leopoldinia_pulchra)))))	Serenoa_repens)	Nypa_fruticans)	Veitchia_spiralis)	Kingia_australis);
((Nypa_fruticans	(((Phoenix_dactylifera	Sabal_domingensis)	(Chamaedorea_seifrizii	(((Geonoma_undata	((Burretiokentia_grandiflora	((Prestoea_acuminata	(Oenocarpus_minor	Oenocarpus_bataua))	(((Hydriastele_microspadix	Kentiopsis_piersoniorum)	Dictyosperma_album)	Heterospathe_cagayanensis)))	(Pelagodoxa_henryana	Manicaria_saccifera)))	((Attalea_speciosa	Roystonea_regia)	(Bactris_major	(Elaeis_guineensis	Elaeis_oleifera))))	(((Reinhardtia_simplex	Reinhardtia_paiewonskiana)	Reinhardtia_latisecta)	(Calamus_caryotoides	((Pseudophoenix_vinifera	(Orania_palindan	(Leopoldinia_pulchra	Podococcus_barteri)))	Sclerosperma_profizianum))))))	((Iriartea_deltoidea	Serenoa_repens)	Veitchia_spiralis)))	Kingia_australis);
((((Nypa_fruticans	((Phoenix_dactylifera	(Sabal_domingensis	(Calamus_caryotoides	Serenoa_repens)))	(Chamaedorea_seifrizii	(((((Pelagodoxa_henryana	(((Prestoea_acuminata	(Oenocarpus_minor	Oenocarpus_bataua))	Geonoma_undata)	Burretiokentia_grandiflora))	(((Hydriastele_microspadix	Kentiopsis_piersoniorum)	Dictyosperma_album)	Heterospathe_cagayanensis))	Manicaria_saccifera)	(Roystonea_regia	(Bactris_major	(Attalea_speciosa	(Elaeis_guineensis	Elaeis_oleifera)))))	((Reinhardtia_simplex	(Reinhardtia_paiewonskiana	Reinhardtia_latisecta))	(Pseudophoenix_vinifera	((Orania_palindan	(Leopoldinia_pulchra	Podococcus_barteri))	Sclerosperma_profizianum)))))))	Iriartea_deltoidea)	Veitchia_spiralis)	Kingia_australis);
(((Nypa_fruticans	((((((Orania_palindan	(Leopoldinia_pulchra	Podococcus_barteri))	Sclerosperma_profizianum)	((Calamus_caryotoides	Reinhardtia_simplex)	(Reinhardtia_paiewonskiana	Reinhardtia_latisecta)))	(Chamaedorea_seifrizii	((Pelagodoxa_henryana	((Geonoma_undata	Manicaria_saccifera)	((Prestoea_acuminata	(Oenocarpus_minor	Oenocarpus_bataua))	((Dictyosperma_album	Heterospathe_cagayanensis)	(Burretiokentia_grandiflora	(Hydriastele_microspadix	Kentiopsis_piersoniorum))))))	(((Bactris_major	(Elaeis_guineensis	Elaeis_oleifera))	Attalea_speciosa)	Roystonea_regia))))	((Phoenix_dactylifera	(Sabal_domingensis	Serenoa_repens))	Iriartea_deltoidea))	Pseudophoenix_vinifera))	Veitchia_spiralis)	Kingia_australis);
(((Nypa_fruticans	(((((Pseudophoenix_vinifera	((Orania_palindan	Leopoldinia_pulchra)	(Podococcus_barteri	Sclerosperma_profizianum)))	(Reinhardtia_simplex	(Reinhardtia_paiewonskiana	Reinhardtia_latisecta)))	((((Geonoma_undata	Manicaria_saccifera)	((Prestoea_acuminata	(Oenocarpus_minor	Oenocarpus_bataua))	((Dictyosperma_album	((Hydriastele_microspadix	Kentiopsis_piersoniorum)	Burretiokentia_grandiflora))	Heterospathe_cagayanensis)))	Pelagodoxa_henryana)	((Bactris_major	(Elaeis_guineensis	Elaeis_oleifera))	(Roystonea_regia	Attalea_speciosa))))	Chamaedorea_seifrizii)	(Iriartea_deltoidea	((Calamus_caryotoides	Serenoa_repens)	(Phoenix_dactylifera	Sabal_domingensis)))))	Veitchia_spiralis)	Kingia_australis);
(((Nypa_fruticans	(((((Orania_palindan	((Sclerosperma_profizianum	Pseudophoenix_vinifera)	((Leopoldinia_pulchra	Podococcus_barteri)	Calamus_caryotoides)))	(Reinhardtia_simplex	(Reinhardtia_paiewonskiana	Reinhardtia_latisecta)))	(((Geonoma_undata	Burretiokentia_grandiflora)	((Pelagodoxa_henryana	Manicaria_saccifera)	((Prestoea_acuminata	(Oenocarpus_minor	Oenocarpus_bataua))	((Hydriastele_microspadix	Kentiopsis_piersoniorum)	(Heterospathe_cagayanensis	Dictyosperma_album)))))	((Bactris_major	(Elaeis_guineensis	Elaeis_oleifera))	((Iriartea_deltoidea	Roystonea_regia)	Attalea_speciosa))))	Chamaedorea_seifrizii)	(Phoenix_dactylifera	(Serenoa_repens	Sabal_domingensis))))	Veitchia_spiralis)	Kingia_australis);
((Nypa_fruticans	((((Calamus_caryotoides	Reinhardtia_simplex)	(Reinhardtia_paiewonskiana	Reinhardtia_latisecta))	((Iriartea_deltoidea	(((Phoenix_dactylifera	Sabal_domingensis)	Serenoa_repens)	(((Leopoldinia_pulchra	Podococcus_barteri)	(Sclerosperma_profizianum	Orania_palindan))	Pseudophoenix_vinifera)))	(Chamaedorea_seifrizii	((((Pelagodoxa_henryana	Manicaria_saccifera)	((Prestoea_acuminata	(Oenocarpus_minor	Oenocarpus_bataua))	((Hydriastele_microspadix	Kentiopsis_piersoniorum)	(Burretiokentia_grandiflora	(Heterospathe_cagayanensis	Dictyosperma_album)))))	Geonoma_undata)	((Bactris_major	(Elaeis_guineensis	Elaeis_oleifera))	(Roystonea_regia	Attalea_speciosa))))))	Veitchia_spiralis))	Kingia_australis);
((Veitchia_spiralis	((Calamus_caryotoides	Nypa_fruticans)	(((Sabal_domingensis	(((((Leopoldinia_pulchra	(Sclerosperma_profizianum	Podococcus_barteri))	(Orania_palindan	Pseudophoenix_vinifera))	(((((((Hydriastele_microspadix	Kentiopsis_piersoniorum)	(Burretiokentia_grandiflora	(Heterospathe_cagayanensis	Dictyosperma_album)))	Manicaria_saccifera)	((Geonoma_undata	(Prestoea_acuminata	(Oenocarpus_minor	Oenocarpus_bataua)))	Pelagodoxa_henryana))	((Bactris_major	(Elaeis_guineensis	Elaeis_oleifera))	Attalea_speciosa))	Roystonea_regia)	Iriartea_deltoidea))	(Reinhardtia_latisecta	(Reinhardtia_paiewonskiana	Reinhardtia_simplex)))	Chamaedorea_seifrizii))	Phoenix_dactylifera)	Serenoa_repens)))	Kingia_australis);
((Veitchia_spiralis	(Phoenix_dactylifera	((Iriartea_deltoidea	Nypa_fruticans)	(((((((Dictyosperma_album	(Burretiokentia_grandiflora	(Hydriastele_microspadix	Kentiopsis_piersoniorum)))	Heterospathe_cagayanensis)	(Manicaria_saccifera	Pelagodoxa_henryana))	(Geonoma_undata	(Prestoea_acuminata	(Oenocarpus_minor	Oenocarpus_bataua))))	(((Bactris_major	(Elaeis_guineensis	Elaeis_oleifera))	Roystonea_regia)	Attalea_speciosa))	(((Calamus_caryotoides	Reinhardtia_simplex)	(Reinhardtia_latisecta	Reinhardtia_paiewonskiana))	(((Leopoldinia_pulchra	Podococcus_barteri)	(Serenoa_repens	Sabal_domingensis))	(Orania_palindan	(Pseudophoenix_vinifera	Sclerosperma_profizianum)))))	Chamaedorea_seifrizii))))	Kingia_australis);
((Veitchia_spiralis	((((((Hydriastele_microspadix	Kentiopsis_piersoniorum)	((Pelagodoxa_henryana	Dictyosperma_album)	Burretiokentia_grandiflora))	Heterospathe_cagayanensis)	(Geonoma_undata	(Prestoea_acuminata	(Oenocarpus_minor	Oenocarpus_bataua))))	Manicaria_saccifera)	(((Chamaedorea_seifrizii	((Pseudophoenix_vinifera	((Iriartea_deltoidea	Nypa_fruticans)	(Phoenix_dactylifera	(Sabal_domingensis	Serenoa_repens))))	(((Calamus_caryotoides	Reinhardtia_simplex)	(Reinhardtia_latisecta	Reinhardtia_paiewonskiana))	(Orania_palindan	((Sclerosperma_profizianum	Leopoldinia_pulchra)	Podococcus_barteri)))))	(Bactris_major	(Elaeis_guineensis	Elaeis_oleifera)))	(Attalea_speciosa	Roystonea_regia))))	Kingia_australis);
((Veitchia_spiralis	((((Phoenix_dactylifera	Sabal_domingensis)	(((((Bactris_major	(Elaeis_oleifera	Elaeis_guineensis))	(((Pelagodoxa_henryana	Geonoma_undata)	Manicaria_saccifera)	((Prestoea_acuminata	(Oenocarpus_bataua	Oenocarpus_minor))	(Heterospathe_cagayanensis	(Dictyosperma_album	(Hydriastele_microspadix	(Kentiopsis_piersoniorum	Burretiokentia_grandiflora)))))))	(Attalea_speciosa	Roystonea_regia))	((Reinhardtia_simplex	(Reinhardtia_latisecta	Reinhardtia_paiewonskiana))	((Sclerosperma_profizianum	(Leopoldinia_pulchra	Podococcus_barteri))	(Pseudophoenix_vinifera	Orania_palindan))))	(Iriartea_deltoidea	Chamaedorea_seifrizii)))	(Calamus_caryotoides	Nypa_fruticans))	Serenoa_repens))	Kingia_australis);
((Veitchia_spiralis	((Iriartea_deltoidea	((Phoenix_dactylifera	((Calamus_caryotoides	Serenoa_repens)	Sabal_domingensis))	(((((Bactris_major	(Elaeis_oleifera	Elaeis_guineensis))	((Manicaria_saccifera	((Prestoea_acuminata	(Oenocarpus_bataua	Oenocarpus_minor))	(Heterospathe_cagayanensis	((Pelagodoxa_henryana	Dictyosperma_album)	(Hydriastele_microspadix	(Kentiopsis_piersoniorum	Burretiokentia_grandiflora))))))	Geonoma_undata))	(Attalea_speciosa	Roystonea_regia))	((Reinhardtia_simplex	(Reinhardtia_latisecta	Reinhardtia_paiewonskiana))	((Leopoldinia_pulchra	(Podococcus_barteri	Sclerosperma_profizianum))	(Pseudophoenix_vinifera	Orania_palindan))))	Chamaedorea_seifrizii)))	Nypa_fruticans))	Kingia_australis);
((Veitchia_spiralis	((Iriartea_deltoidea	((Phoenix_dactylifera	(Serenoa_repens	Sabal_domingensis))	((((((Heterospathe_cagayanensis	((Pelagodoxa_henryana	Dictyosperma_album)	(Hydriastele_microspadix	Kentiopsis_piersoniorum)))	Manicaria_saccifera)	((Geonoma_undata	(Prestoea_acuminata	(Oenocarpus_bataua	Oenocarpus_minor)))	Burretiokentia_grandiflora))	((Attalea_speciosa	Roystonea_regia)	(Bactris_major	(Elaeis_oleifera	Elaeis_guineensis))))	((Reinhardtia_latisecta	(Reinhardtia_paiewonskiana	(Calamus_caryotoides	Reinhardtia_simplex)))	(Leopoldinia_pulchra	((Podococcus_barteri	Sclerosperma_profizianum)	(Pseudophoenix_vinifera	Orania_palindan)))))	Chamaedorea_seifrizii)))	Nypa_fruticans))	Kingia_australis);
((Veitchia_spiralis	((Iriartea_deltoidea	(((Phoenix_dactylifera	(Serenoa_repens	Sabal_domingensis))	(((((Burretiokentia_grandiflora	((Pelagodoxa_henryana	Dictyosperma_album)	(Hydriastele_microspadix	Kentiopsis_piersoniorum)))	(((Prestoea_acuminata	(Oenocarpus_bataua	Oenocarpus_minor))	Heterospathe_cagayanensis)	Manicaria_saccifera))	Geonoma_undata)	((Attalea_speciosa	Roystonea_regia)	(Chamaedorea_seifrizii	(Bactris_major	(Elaeis_oleifera	Elaeis_guineensis)))))	((Pseudophoenix_vinifera	((Leopoldinia_pulchra	Podococcus_barteri)	Sclerosperma_profizianum))	Orania_palindan)))	(Reinhardtia_latisecta	(Reinhardtia_paiewonskiana	(Calamus_caryotoides	Reinhardtia_simplex)))))	Nypa_fruticans))	Kingia_australis);
((Veitchia_spiralis	(((Iriartea_deltoidea	Phoenix_dactylifera)	((Serenoa_repens	Sabal_domingensis)	((((((Prestoea_acuminata	(Oenocarpus_bataua	Oenocarpus_minor))	((Pelagodoxa_henryana	Geonoma_undata)	((Heterospathe_cagayanensis	(Dictyosperma_album	(Hydriastele_microspadix	Kentiopsis_piersoniorum)))	Manicaria_saccifera)))	((Bactris_major	(Elaeis_oleifera	Elaeis_guineensis))	(Attalea_speciosa	(Roystonea_regia	Chamaedorea_seifrizii))))	Burretiokentia_grandiflora)	(Pseudophoenix_vinifera	(((Leopoldinia_pulchra	Podococcus_barteri)	Sclerosperma_profizianum)	Orania_palindan)))	(Reinhardtia_simplex	(Reinhardtia_latisecta	Reinhardtia_paiewonskiana)))))	(Calamus_caryotoides	Nypa_fruticans)))	Kingia_australis);
((Phoenix_dactylifera	(Sabal_domingensis	(((Veitchia_spiralis	Serenoa_repens)	(Iriartea_deltoidea	Nypa_fruticans))	((((Attalea_speciosa	Roystonea_regia)	(Chamaedorea_seifrizii	(Bactris_major	(Elaeis_oleifera	Elaeis_guineensis))))	(((Geonoma_undata	(Oenocarpus_minor	(Prestoea_acuminata	Oenocarpus_bataua)))	((Hydriastele_microspadix	Kentiopsis_piersoniorum)	(Burretiokentia_grandiflora	(Heterospathe_cagayanensis	Dictyosperma_album))))	(Pelagodoxa_henryana	Manicaria_saccifera)))	((Orania_palindan	((Sclerosperma_profizianum	Pseudophoenix_vinifera)	(Leopoldinia_pulchra	Podococcus_barteri)))	((Calamus_caryotoides	Reinhardtia_simplex)	(Reinhardtia_latisecta	Reinhardtia_paiewonskiana)))))))	Kingia_australis);
((Veitchia_spiralis	(Iriartea_deltoidea	((((Calamus_caryotoides	Reinhardtia_simplex)	(Reinhardtia_latisecta	Reinhardtia_paiewonskiana))	(((Phoenix_dactylifera	(Leopoldinia_pulchra	Sabal_domingensis))	((((Bactris_major	(Elaeis_oleifera	Elaeis_guineensis))	(Roystonea_regia	(Attalea_speciosa	Chamaedorea_seifrizii)))	((Manicaria_saccifera	(((Hydriastele_microspadix	(Burretiokentia_grandiflora	Kentiopsis_piersoniorum))	Dictyosperma_album)	Heterospathe_cagayanensis))	(Pelagodoxa_henryana	Geonoma_undata)))	((Oenocarpus_minor	Oenocarpus_bataua)	Prestoea_acuminata)))	(Serenoa_repens	(Pseudophoenix_vinifera	(Orania_palindan	(Sclerosperma_profizianum	Podococcus_barteri))))))	Nypa_fruticans)))	Kingia_australis);
((Phoenix_dactylifera	((Serenoa_repens	Sabal_domingensis)	((((((Bactris_major	(Elaeis_oleifera	Elaeis_guineensis))	(Roystonea_regia	Attalea_speciosa))	(Manicaria_saccifera	((((((Hydriastele_microspadix	Kentiopsis_piersoniorum)	(Pelagodoxa_henryana	Dictyosperma_album))	Burretiokentia_grandiflora)	Iriartea_deltoidea)	(Heterospathe_cagayanensis	Veitchia_spiralis))	(Geonoma_undata	((Oenocarpus_minor	Oenocarpus_bataua)	Prestoea_acuminata)))))	((Pseudophoenix_vinifera	(Sclerosperma_profizianum	((Leopoldinia_pulchra	Podococcus_barteri)	Orania_palindan)))	((Reinhardtia_latisecta	Reinhardtia_paiewonskiana)	Reinhardtia_simplex)))	Chamaedorea_seifrizii)	(Calamus_caryotoides	Nypa_fruticans))))	Kingia_australis);
((Phoenix_dactylifera	(Sabal_domingensis	((((((Bactris_major	(Elaeis_oleifera	Elaeis_guineensis))	(Roystonea_regia	Attalea_speciosa))	(((Oenocarpus_minor	Oenocarpus_bataua)	Prestoea_acuminata)	((((Burretiokentia_grandiflora	(Hydriastele_microspadix	Kentiopsis_piersoniorum))	(Heterospathe_cagayanensis	Dictyosperma_album))	((Iriartea_deltoidea	Veitchia_spiralis)	Pelagodoxa_henryana))	(Geonoma_undata	Manicaria_saccifera))))	(((Calamus_caryotoides	Serenoa_repens)	(Pseudophoenix_vinifera	(((Leopoldinia_pulchra	Podococcus_barteri)	Sclerosperma_profizianum)	Orania_palindan)))	((Reinhardtia_latisecta	Reinhardtia_paiewonskiana)	Reinhardtia_simplex)))	Chamaedorea_seifrizii)	Nypa_fruticans)))	Kingia_australis);
((Nypa_fruticans	(((Phoenix_dactylifera	(Serenoa_repens	Sabal_domingensis))	(((Reinhardtia_latisecta	Reinhardtia_paiewonskiana)	Reinhardtia_simplex)	((Chamaedorea_seifrizii	(((Bactris_major	(Attalea_speciosa	(Elaeis_oleifera	Elaeis_guineensis)))	Roystonea_regia)	((Oenocarpus_minor	(Oenocarpus_bataua	Prestoea_acuminata))	(Geonoma_undata	(Manicaria_saccifera	((Hydriastele_microspadix	(Burretiokentia_grandiflora	Kentiopsis_piersoniorum))	(Heterospathe_cagayanensis	((Veitchia_spiralis	Pelagodoxa_henryana)	Dictyosperma_album))))))))	(Sclerosperma_profizianum	((Pseudophoenix_vinifera	((Leopoldinia_pulchra	Podococcus_barteri)	Orania_palindan))	Calamus_caryotoides)))))	Iriartea_deltoidea))	Kingia_australis);
((Calamus_caryotoides	(Nypa_fruticans	(Phoenix_dactylifera	(((((Reinhardtia_simplex	(Reinhardtia_paiewonskiana	Reinhardtia_latisecta))	(Sclerosperma_profizianum	((Pseudophoenix_vinifera	Orania_palindan)	Podococcus_barteri)))	((((((Oenocarpus_minor	Oenocarpus_bataua)	Prestoea_acuminata)	((((Burretiokentia_grandiflora	(Hydriastele_microspadix	Kentiopsis_piersoniorum))	(Dictyosperma_album	(Veitchia_spiralis	Heterospathe_cagayanensis)))	Manicaria_saccifera)	Geonoma_undata))	(Pelagodoxa_henryana	Roystonea_regia))	Attalea_speciosa)	((Elaeis_guineensis	Elaeis_oleifera)	Bactris_major)))	((Serenoa_repens	(Leopoldinia_pulchra	Sabal_domingensis))	Chamaedorea_seifrizii))	Iriartea_deltoidea))))	Kingia_australis);
(((Calamus_caryotoides	Nypa_fruticans)	((Phoenix_dactylifera	(Serenoa_repens	Sabal_domingensis))	(Chamaedorea_seifrizii	(((Reinhardtia_simplex	(Reinhardtia_paiewonskiana	Reinhardtia_latisecta))	((Orania_palindan	(Iriartea_deltoidea	(Podococcus_barteri	(Leopoldinia_pulchra	Sclerosperma_profizianum))))	Pseudophoenix_vinifera))	((((Oenocarpus_minor	Oenocarpus_bataua)	Prestoea_acuminata)	(((((Burretiokentia_grandiflora	(Hydriastele_microspadix	Kentiopsis_piersoniorum))	(Pelagodoxa_henryana	(Veitchia_spiralis	Dictyosperma_album)))	Heterospathe_cagayanensis)	Manicaria_saccifera)	Geonoma_undata))	((Attalea_speciosa	Roystonea_regia)	((Elaeis_guineensis	Elaeis_oleifera)	Bactris_major)))))))	Kingia_australis);
(((Veitchia_spiralis	(Calamus_caryotoides	Serenoa_repens))	(Nypa_fruticans	(Phoenix_dactylifera	((Iriartea_deltoidea	(((((Leopoldinia_pulchra	Sclerosperma_profizianum)	(Orania_palindan	(Podococcus_barteri	Pseudophoenix_vinifera)))	(Reinhardtia_simplex	(Reinhardtia_paiewonskiana	Reinhardtia_latisecta)))	(((Dictyosperma_album	((Oenocarpus_minor	Oenocarpus_bataua)	Prestoea_acuminata))	((((Hydriastele_microspadix	Kentiopsis_piersoniorum)	Burretiokentia_grandiflora)	Heterospathe_cagayanensis)	(Manicaria_saccifera	(Pelagodoxa_henryana	Geonoma_undata))))	(Attalea_speciosa	(((Elaeis_guineensis	Elaeis_oleifera)	Bactris_major)	Roystonea_regia))))	Chamaedorea_seifrizii))	Sabal_domingensis))))	Kingia_australis);
((Veitchia_spiralis	((Calamus_caryotoides	Nypa_fruticans)	((Sabal_domingensis	(Iriartea_deltoidea	Phoenix_dactylifera))	(((((Pseudophoenix_vinifera	(Orania_palindan	(Leopoldinia_pulchra	Podococcus_barteri)))	Serenoa_repens)	((Reinhardtia_latisecta	(Reinhardtia_paiewonskiana	Reinhardtia_simplex))	Sclerosperma_profizianum))	(((Manicaria_saccifera	(((Oenocarpus_minor	Oenocarpus_bataua)	Prestoea_acuminata)	Geonoma_undata))	((Dictyosperma_album	(Heterospathe_cagayanensis	(Hydriastele_microspadix	Kentiopsis_piersoniorum)))	Burretiokentia_grandiflora))	(((Elaeis_guineensis	Elaeis_oleifera)	Bactris_major)	((Pelagodoxa_henryana	Roystonea_regia)	Attalea_speciosa))))	Chamaedorea_seifrizii))))	Kingia_australis);
((Nypa_fruticans	(Chamaedorea_seifrizii	((((((Reinhardtia_latisecta	Reinhardtia_paiewonskiana)	Reinhardtia_simplex)	((Sclerosperma_profizianum	Pseudophoenix_vinifera)	(Orania_palindan	(Leopoldinia_pulchra	Podococcus_barteri))))	Iriartea_deltoidea)	(((Pelagodoxa_henryana	Manicaria_saccifera)	(Geonoma_undata	(((Burretiokentia_grandiflora	(Hydriastele_microspadix	Kentiopsis_piersoniorum))	((Veitchia_spiralis	Dictyosperma_album)	Heterospathe_cagayanensis))	((Oenocarpus_minor	Oenocarpus_bataua)	Prestoea_acuminata))))	(((Elaeis_guineensis	Elaeis_oleifera)	Bactris_major)	(Roystonea_regia	Attalea_speciosa))))	(Sabal_domingensis	((Serenoa_repens	Calamus_caryotoides)	Phoenix_dactylifera)))))	Kingia_australis);
(((Nypa_fruticans	(((((Orania_palindan	Pseudophoenix_vinifera)	(Sclerosperma_profizianum	(Leopoldinia_pulchra	Podococcus_barteri)))	((Pelagodoxa_henryana	((((Oenocarpus_minor	Oenocarpus_bataua)	Prestoea_acuminata)	Geonoma_undata)	(Manicaria_saccifera	((Dictyosperma_album	(Hydriastele_microspadix	(Burretiokentia_grandiflora	Kentiopsis_piersoniorum)))	Heterospathe_cagayanensis))))	(((Elaeis_guineensis	Elaeis_oleifera)	Bactris_major)	(Roystonea_regia	Attalea_speciosa))))	((Serenoa_repens	Sabal_domingensis)	((Iriartea_deltoidea	Veitchia_spiralis)	Phoenix_dactylifera)))	(Chamaedorea_seifrizii	((Reinhardtia_latisecta	Reinhardtia_paiewonskiana)	Reinhardtia_simplex))))	Calamus_caryotoides)	Kingia_australis);
((Nypa_fruticans	((((Orania_palindan	(((Leopoldinia_pulchra	Podococcus_barteri)	(Pseudophoenix_vinifera	Sclerosperma_profizianum))	Calamus_caryotoides))	((Serenoa_repens	Sabal_domingensis)	(Phoenix_dactylifera	((((Oenocarpus_minor	Oenocarpus_bataua)	Prestoea_acuminata)	((Manicaria_saccifera	((((Pelagodoxa_henryana	Dictyosperma_album)	(Hydriastele_microspadix	Kentiopsis_piersoniorum))	Burretiokentia_grandiflora)	Heterospathe_cagayanensis))	Geonoma_undata))	(((Elaeis_guineensis	Elaeis_oleifera)	Bactris_major)	(Chamaedorea_seifrizii	(Roystonea_regia	Attalea_speciosa)))))))	((Reinhardtia_latisecta	Reinhardtia_paiewonskiana)	Reinhardtia_simplex))	(Veitchia_spiralis	Iriartea_deltoidea)))	Kingia_australis);
((Veitchia_spiralis	(Serenoa_repens	(((Calamus_caryotoides	Nypa_fruticans)	((((((Reinhardtia_latisecta	Reinhardtia_paiewonskiana)	Reinhardtia_simplex)	((Podococcus_barteri	(Leopoldinia_pulchra	Sclerosperma_profizianum))	(Orania_palindan	Pseudophoenix_vinifera)))	(((Manicaria_saccifera	(((Dictyosperma_album	(Hydriastele_microspadix	Kentiopsis_piersoniorum))	Heterospathe_cagayanensis)	Pelagodoxa_henryana))	(Geonoma_undata	((Oenocarpus_minor	Oenocarpus_bataua)	Prestoea_acuminata)))	(((Elaeis_guineensis	Elaeis_oleifera)	Bactris_major)	((Burretiokentia_grandiflora	Roystonea_regia)	Attalea_speciosa))))	Chamaedorea_seifrizii)	(Phoenix_dactylifera	Sabal_domingensis)))	Iriartea_deltoidea)))	Kingia_australis);
((((Calamus_caryotoides	Nypa_fruticans)	(((Reinhardtia_paiewonskiana	Reinhardtia_latisecta)	Reinhardtia_simplex)	(((((Geonoma_undata	(((Leopoldinia_pulchra	(Oenocarpus_minor	Oenocarpus_bataua))	Prestoea_acuminata)	(Manicaria_saccifera	((Hydriastele_microspadix	Kentiopsis_piersoniorum)	((Pelagodoxa_henryana	Heterospathe_cagayanensis)	Dictyosperma_album)))))	(((Elaeis_guineensis	Elaeis_oleifera)	Bactris_major)	(Roystonea_regia	Attalea_speciosa)))	Chamaedorea_seifrizii)	Burretiokentia_grandiflora)	((Phoenix_dactylifera	Sabal_domingensis)	(Serenoa_repens	((Orania_palindan	(Sclerosperma_profizianum	Podococcus_barteri))	Pseudophoenix_vinifera))))))	(Veitchia_spiralis	Iriartea_deltoidea))	Kingia_australis);
((Veitchia_spiralis	(Nypa_fruticans	(((((((Oenocarpus_minor	Oenocarpus_bataua)	Prestoea_acuminata)	((Manicaria_saccifera	(Heterospathe_cagayanensis	(Dictyosperma_album	(Hydriastele_microspadix	(Burretiokentia_grandiflora	Kentiopsis_piersoniorum)))))	Geonoma_undata))	(((Elaeis_guineensis	Elaeis_oleifera)	Bactris_major)	((Pelagodoxa_henryana	Roystonea_regia)	Attalea_speciosa)))	Chamaedorea_seifrizii)	((((Reinhardtia_paiewonskiana	Reinhardtia_latisecta)	(Calamus_caryotoides	Reinhardtia_simplex))	(((Orania_palindan	(Sclerosperma_profizianum	(Leopoldinia_pulchra	Podococcus_barteri)))	Pseudophoenix_vinifera)	Serenoa_repens))	Iriartea_deltoidea))	(Phoenix_dactylifera	Sabal_domingensis))))	Kingia_australis);
((((((((Phoenix_dactylifera	Sabal_domingensis)	Serenoa_repens)	Iriartea_deltoidea)	(((((Orania_palindan	Pseudophoenix_vinifera)	(Podococcus_barteri	Sclerosperma_profizianum))	Leopoldinia_pulchra)	(Reinhardtia_simplex	(Reinhardtia_paiewonskiana	Reinhardtia_latisecta)))	(Chamaedorea_seifrizii	(((Roystonea_regia	Attalea_speciosa)	(Bactris_major	(Elaeis_oleifera	Elaeis_guineensis)))	((Geonoma_undata	(Prestoea_acuminata	(Oenocarpus_minor	Oenocarpus_bataua)))	((Heterospathe_cagayanensis	(Dictyosperma_album	(Hydriastele_microspadix	(Burretiokentia_grandiflora	Kentiopsis_piersoniorum))))	(Pelagodoxa_henryana	Manicaria_saccifera)))))))	Calamus_caryotoides)	Nypa_fruticans)	Veitchia_spiralis)	Kingia_australis);
((Dictyosperma_album	(((Hydriastele_microspadix	Kentiopsis_piersoniorum)	(Burretiokentia_grandiflora	((Manicaria_saccifera	((((Iriartea_deltoidea	(Phoenix_dactylifera	(Calamus_caryotoides	Nypa_fruticans)))	((Serenoa_repens	Sabal_domingensis)	((Pseudophoenix_vinifera	(((Leopoldinia_pulchra	Podococcus_barteri)	Sclerosperma_profizianum)	Orania_palindan))	(Reinhardtia_latisecta	(Reinhardtia_simplex	Reinhardtia_paiewonskiana)))))	((Roystonea_regia	Attalea_speciosa)	(Chamaedorea_seifrizii	(Bactris_major	(Elaeis_oleifera	Elaeis_guineensis)))))	(Geonoma_undata	(Prestoea_acuminata	(Oenocarpus_minor	Oenocarpus_bataua)))))	Heterospathe_cagayanensis)))	(Veitchia_spiralis	Pelagodoxa_henryana)))	Kingia_australis);
(((Veitchia_spiralis	Serenoa_repens)	((Calamus_caryotoides	Nypa_fruticans)	(((Leopoldinia_pulchra	Chamaedorea_seifrizii)	((((Sabal_domingensis	Phoenix_dactylifera)	(Pseudophoenix_vinifera	((Podococcus_barteri	Sclerosperma_profizianum)	Orania_palindan)))	(Reinhardtia_simplex	(Reinhardtia_paiewonskiana	Reinhardtia_latisecta)))	(((Roystonea_regia	Attalea_speciosa)	(Bactris_major	(Elaeis_oleifera	Elaeis_guineensis)))	(((((Heterospathe_cagayanensis	Dictyosperma_album)	Burretiokentia_grandiflora)	(Hydriastele_microspadix	Kentiopsis_piersoniorum))	Manicaria_saccifera)	(Pelagodoxa_henryana	(Geonoma_undata	(Prestoea_acuminata	(Oenocarpus_minor	Oenocarpus_bataua))))))))	Iriartea_deltoidea)))	Kingia_australis);
((Iriartea_deltoidea	((Sabal_domingensis	Phoenix_dactylifera)	((Chamaedorea_seifrizii	((((Calamus_caryotoides	Reinhardtia_simplex)	(Reinhardtia_paiewonskiana	Reinhardtia_latisecta))	(Orania_palindan	((Sclerosperma_profizianum	Pseudophoenix_vinifera)	(Leopoldinia_pulchra	Podococcus_barteri))))	(((Manicaria_saccifera	((Burretiokentia_grandiflora	Geonoma_undata)	((Heterospathe_cagayanensis	Dictyosperma_album)	(Hydriastele_microspadix	Kentiopsis_piersoniorum))))	(Prestoea_acuminata	(Oenocarpus_minor	Oenocarpus_bataua)))	(((Pelagodoxa_henryana	Roystonea_regia)	Attalea_speciosa)	(Bactris_major	(Elaeis_oleifera	Elaeis_guineensis))))))	((Veitchia_spiralis	Serenoa_repens)	Nypa_fruticans))))	Kingia_australis);
((Veitchia_spiralis	(Nypa_fruticans	(Iriartea_deltoidea	((Pseudophoenix_vinifera	((Serenoa_repens	Sabal_domingensis)	Phoenix_dactylifera))	((Calamus_caryotoides	(((Sclerosperma_profizianum	(Leopoldinia_pulchra	Podococcus_barteri))	Orania_palindan)	(((((Dictyosperma_album	(Burretiokentia_grandiflora	(Kentiopsis_piersoniorum	Hydriastele_microspadix)))	Heterospathe_cagayanensis)	Manicaria_saccifera)	(Geonoma_undata	(Prestoea_acuminata	(Oenocarpus_minor	Oenocarpus_bataua))))	((Pelagodoxa_henryana	Roystonea_regia)	(Chamaedorea_seifrizii	(Bactris_major	(Attalea_speciosa	(Elaeis_oleifera	Elaeis_guineensis))))))))	((Reinhardtia_simplex	Reinhardtia_paiewonskiana)	Reinhardtia_latisecta))))))	Kingia_australis);
((Veitchia_spiralis	(Nypa_fruticans	(Iriartea_deltoidea	(((Sabal_domingensis	Serenoa_repens)	Phoenix_dactylifera)	((((Reinhardtia_simplex	(Reinhardtia_latisecta	Reinhardtia_paiewonskiana))	Calamus_caryotoides)	((Pseudophoenix_vinifera	((Sclerosperma_profizianum	Podococcus_barteri)	Leopoldinia_pulchra))	Orania_palindan))	(((((Dictyosperma_album	(Burretiokentia_grandiflora	(Kentiopsis_piersoniorum	Hydriastele_microspadix)))	Heterospathe_cagayanensis)	Manicaria_saccifera)	((Geonoma_undata	(Prestoea_acuminata	(Oenocarpus_minor	Oenocarpus_bataua)))	Pelagodoxa_henryana))	(Chamaedorea_seifrizii	((Bactris_major	(Elaeis_oleifera	Elaeis_guineensis))	(Attalea_speciosa	Roystonea_regia)))))))))	Kingia_australis);
((Veitchia_spiralis	(Nypa_fruticans	(Iriartea_deltoidea	((((Sabal_domingensis	Serenoa_repens)	Phoenix_dactylifera)	(((Reinhardtia_simplex	(Reinhardtia_latisecta	Reinhardtia_paiewonskiana))	(((Sclerosperma_profizianum	Pseudophoenix_vinifera)	(Podococcus_barteri	(Calamus_caryotoides	Leopoldinia_pulchra)))	Orania_palindan))	((Bactris_major	(Elaeis_oleifera	Elaeis_guineensis))	((Manicaria_saccifera	(Attalea_speciosa	Roystonea_regia))	((((Dictyosperma_album	(Burretiokentia_grandiflora	(Kentiopsis_piersoniorum	Hydriastele_microspadix)))	(Pelagodoxa_henryana	Heterospathe_cagayanensis))	(Prestoea_acuminata	(Oenocarpus_minor	Oenocarpus_bataua)))	Geonoma_undata)))))	Chamaedorea_seifrizii))))	Kingia_australis);
((Veitchia_spiralis	(Nypa_fruticans	(Iriartea_deltoidea	((Phoenix_dactylifera	((((((Calamus_caryotoides	Reinhardtia_simplex)	(Reinhardtia_latisecta	Reinhardtia_paiewonskiana))	((Orania_palindan	(Sclerosperma_profizianum	(Podococcus_barteri	Leopoldinia_pulchra)))	Pseudophoenix_vinifera))	((Bactris_major	(Elaeis_oleifera	Elaeis_guineensis))	((Attalea_speciosa	Roystonea_regia)	(Burretiokentia_grandiflora	(((((Dictyosperma_album	Pelagodoxa_henryana)	Heterospathe_cagayanensis)	(Kentiopsis_piersoniorum	Hydriastele_microspadix))	((Prestoea_acuminata	(Oenocarpus_minor	Oenocarpus_bataua))	Geonoma_undata))	Manicaria_saccifera)))))	Chamaedorea_seifrizii)	Sabal_domingensis))	Serenoa_repens))))	Kingia_australis);
((Veitchia_spiralis	(Nypa_fruticans	(Iriartea_deltoidea	((((((Sclerosperma_profizianum	((Podococcus_barteri	Leopoldinia_pulchra)	Orania_palindan))	Pseudophoenix_vinifera)	((Reinhardtia_simplex	(Reinhardtia_latisecta	Reinhardtia_paiewonskiana))	Calamus_caryotoides))	((Manicaria_saccifera	(((Roystonea_regia	Bactris_major)	(Attalea_speciosa	(Elaeis_oleifera	Elaeis_guineensis)))	(Pelagodoxa_henryana	Chamaedorea_seifrizii)))	(((Dictyosperma_album	(Kentiopsis_piersoniorum	(Hydriastele_microspadix	Burretiokentia_grandiflora)))	(Heterospathe_cagayanensis	(Prestoea_acuminata	(Oenocarpus_minor	Oenocarpus_bataua))))	Geonoma_undata)))	(Sabal_domingensis	Phoenix_dactylifera))	Serenoa_repens))))	Kingia_australis);
((Veitchia_spiralis	(Nypa_fruticans	(((((((Leopoldinia_pulchra	Podococcus_barteri)	(Pseudophoenix_vinifera	Sclerosperma_profizianum))	Orania_palindan)	((Reinhardtia_simplex	(Reinhardtia_latisecta	Reinhardtia_paiewonskiana))	Calamus_caryotoides))	((((Roystonea_regia	Bactris_major)	(Attalea_speciosa	(Elaeis_oleifera	Elaeis_guineensis)))	((Prestoea_acuminata	(Oenocarpus_minor	Oenocarpus_bataua))	((Manicaria_saccifera	(Pelagodoxa_henryana	Geonoma_undata))	(Heterospathe_cagayanensis	(Dictyosperma_album	((Burretiokentia_grandiflora	Kentiopsis_piersoniorum)	Hydriastele_microspadix))))))	Iriartea_deltoidea))	Chamaedorea_seifrizii)	((Sabal_domingensis	Phoenix_dactylifera)	Serenoa_repens))))	Kingia_australis);
((Veitchia_spiralis	(Phoenix_dactylifera	(((Chamaedorea_seifrizii	((((Calamus_caryotoides	Reinhardtia_simplex)	(Reinhardtia_latisecta	Reinhardtia_paiewonskiana))	(((Pseudophoenix_vinifera	Sclerosperma_profizianum)	(Leopoldinia_pulchra	Podococcus_barteri))	Orania_palindan))	((((((Pelagodoxa_henryana	Dictyosperma_album)	(Kentiopsis_piersoniorum	Hydriastele_microspadix))	Heterospathe_cagayanensis)	(Geonoma_undata	(Prestoea_acuminata	(Oenocarpus_bataua	Oenocarpus_minor))))	(Burretiokentia_grandiflora	Manicaria_saccifera))	((Bactris_major	(Elaeis_oleifera	Elaeis_guineensis))	(Attalea_speciosa	Roystonea_regia)))))	(Nypa_fruticans	Iriartea_deltoidea))	(Serenoa_repens	Sabal_domingensis))))	Kingia_australis);
((Nypa_fruticans	(Iriartea_deltoidea	(((Serenoa_repens	Sabal_domingensis)	Phoenix_dactylifera)	(((Chamaedorea_seifrizii	(Sclerosperma_profizianum	((Calamus_caryotoides	Reinhardtia_simplex)	(Reinhardtia_latisecta	Reinhardtia_paiewonskiana))))	(((Leopoldinia_pulchra	Podococcus_barteri)	Orania_palindan)	Pseudophoenix_vinifera))	(((Pelagodoxa_henryana	(Geonoma_undata	(Prestoea_acuminata	(Oenocarpus_bataua	Oenocarpus_minor))))	(((Veitchia_spiralis	Dictyosperma_album)	(Burretiokentia_grandiflora	((Kentiopsis_piersoniorum	Hydriastele_microspadix)	Heterospathe_cagayanensis)))	Manicaria_saccifera))	((Bactris_major	(Elaeis_oleifera	Elaeis_guineensis))	(Attalea_speciosa	Roystonea_regia)))))))	Kingia_australis);
((Phoenix_dactylifera	((((((Reinhardtia_simplex	(Reinhardtia_latisecta	Reinhardtia_paiewonskiana))	Calamus_caryotoides)	((Orania_palindan	Pseudophoenix_vinifera)	((Leopoldinia_pulchra	Podococcus_barteri)	Sclerosperma_profizianum)))	(Chamaedorea_seifrizii	(((Pelagodoxa_henryana	Geonoma_undata)	(((Prestoea_acuminata	(Oenocarpus_bataua	Oenocarpus_minor))	((((Veitchia_spiralis	Dictyosperma_album)	(Kentiopsis_piersoniorum	Hydriastele_microspadix))	Burretiokentia_grandiflora)	Heterospathe_cagayanensis))	Manicaria_saccifera))	((Bactris_major	(Elaeis_oleifera	Elaeis_guineensis))	(Attalea_speciosa	Roystonea_regia)))))	(Serenoa_repens	Sabal_domingensis))	(Nypa_fruticans	Iriartea_deltoidea)))	Kingia_australis);
(((Nypa_fruticans	((((((((Prestoea_acuminata	(Oenocarpus_bataua	Oenocarpus_minor))	((Dictyosperma_album	((Kentiopsis_piersoniorum	Hydriastele_microspadix)	Burretiokentia_grandiflora))	Heterospathe_cagayanensis))	(Geonoma_undata	(Pelagodoxa_henryana	Manicaria_saccifera)))	((Bactris_major	(Elaeis_oleifera	Elaeis_guineensis))	(Attalea_speciosa	(Calamus_caryotoides	Roystonea_regia))))	((Pseudophoenix_vinifera	((Leopoldinia_pulchra	Podococcus_barteri)	Orania_palindan))	(Sclerosperma_profizianum	(Reinhardtia_simplex	(Reinhardtia_latisecta	Reinhardtia_paiewonskiana)))))	Chamaedorea_seifrizii)	((Serenoa_repens	Sabal_domingensis)	Phoenix_dactylifera))	Iriartea_deltoidea))	Veitchia_spiralis)	Kingia_australis);
(((Nypa_fruticans	(((Calamus_caryotoides	(Leopoldinia_pulchra	Serenoa_repens))	((Reinhardtia_simplex	(Reinhardtia_latisecta	Reinhardtia_paiewonskiana))	(Iriartea_deltoidea	((((((Prestoea_acuminata	(Oenocarpus_bataua	Oenocarpus_minor))	((Dictyosperma_album	(Kentiopsis_piersoniorum	Hydriastele_microspadix))	Heterospathe_cagayanensis))	(Burretiokentia_grandiflora	Manicaria_saccifera))	Geonoma_undata)	((Chamaedorea_seifrizii	(Bactris_major	(Elaeis_oleifera	Elaeis_guineensis)))	(Attalea_speciosa	(Pelagodoxa_henryana	Roystonea_regia))))	(Pseudophoenix_vinifera	((Sclerosperma_profizianum	Podococcus_barteri)	Orania_palindan))))))	(Sabal_domingensis	Phoenix_dactylifera)))	Veitchia_spiralis)	Kingia_australis);
((Veitchia_spiralis	(Nypa_fruticans	((((Leopoldinia_pulchra	(((Calamus_caryotoides	Reinhardtia_simplex)	(Reinhardtia_latisecta	Reinhardtia_paiewonskiana))	(((Pseudophoenix_vinifera	Orania_palindan)	Podococcus_barteri)	Sclerosperma_profizianum)))	((((((Kentiopsis_piersoniorum	Hydriastele_microspadix)	Burretiokentia_grandiflora)	(Dictyosperma_album	Heterospathe_cagayanensis))	Manicaria_saccifera)	(Pelagodoxa_henryana	((Prestoea_acuminata	(Oenocarpus_bataua	Oenocarpus_minor))	Geonoma_undata)))	((Bactris_major	(Elaeis_oleifera	Elaeis_guineensis))	(Attalea_speciosa	Roystonea_regia))))	Iriartea_deltoidea)	(Chamaedorea_seifrizii	(Serenoa_repens	(Sabal_domingensis	Phoenix_dactylifera))))))	Kingia_australis);
((Veitchia_spiralis	(Nypa_fruticans	(((((Reinhardtia_simplex	(Reinhardtia_latisecta	Reinhardtia_paiewonskiana))	(((Podococcus_barteri	((Pseudophoenix_vinifera	Sclerosperma_profizianum)	Calamus_caryotoides))	Orania_palindan)	(((((Attalea_speciosa	(Pelagodoxa_henryana	Roystonea_regia))	Manicaria_saccifera)	(((((Kentiopsis_piersoniorum	Hydriastele_microspadix)	Burretiokentia_grandiflora)	(Dictyosperma_album	Heterospathe_cagayanensis))	(Prestoea_acuminata	(Oenocarpus_bataua	Oenocarpus_minor)))	Geonoma_undata))	(Bactris_major	(Elaeis_oleifera	Elaeis_guineensis)))	(Leopoldinia_pulchra	Chamaedorea_seifrizii))))	(Serenoa_repens	Sabal_domingensis))	Phoenix_dactylifera)	Iriartea_deltoidea)))	Kingia_australis);
((Veitchia_spiralis	(Nypa_fruticans	(((Reinhardtia_simplex	(Reinhardtia_latisecta	Reinhardtia_paiewonskiana))	((((Leopoldinia_pulchra	(Podococcus_barteri	Sclerosperma_profizianum))	Orania_palindan)	Pseudophoenix_vinifera)	(((Geonoma_undata	(Prestoea_acuminata	(Oenocarpus_bataua	Oenocarpus_minor)))	(((Kentiopsis_piersoniorum	Hydriastele_microspadix)	(Dictyosperma_album	Heterospathe_cagayanensis))	(Burretiokentia_grandiflora	(Pelagodoxa_henryana	Manicaria_saccifera))))	((Bactris_major	(Elaeis_oleifera	Elaeis_guineensis))	(Chamaedorea_seifrizii	(Attalea_speciosa	Roystonea_regia))))))	(((Calamus_caryotoides	Serenoa_repens)	(Iriartea_deltoidea	Sabal_domingensis))	Phoenix_dactylifera))))	Kingia_australis);
((Veitchia_spiralis	(Nypa_fruticans	((Calamus_caryotoides	((Reinhardtia_simplex	Reinhardtia_paiewonskiana)	Reinhardtia_latisecta))	(((Leopoldinia_pulchra	Chamaedorea_seifrizii)	(((Attalea_speciosa	Roystonea_regia)	(Bactris_major	(Elaeis_oleifera	Elaeis_guineensis)))	((((Heterospathe_cagayanensis	(Prestoea_acuminata	(Oenocarpus_bataua	Oenocarpus_minor)))	(((Kentiopsis_piersoniorum	Burretiokentia_grandiflora)	Hydriastele_microspadix)	(Pelagodoxa_henryana	Dictyosperma_album)))	Manicaria_saccifera)	Geonoma_undata)))	(((Iriartea_deltoidea	Phoenix_dactylifera)	(Serenoa_repens	Sabal_domingensis))	((Podococcus_barteri	Orania_palindan)	(Sclerosperma_profizianum	Pseudophoenix_vinifera)))))))	Kingia_australis);
((Veitchia_spiralis	((Nypa_fruticans	(((((Reinhardtia_simplex	Reinhardtia_paiewonskiana)	Reinhardtia_latisecta)	(((Leopoldinia_pulchra	Podococcus_barteri)	Sclerosperma_profizianum)	(Pseudophoenix_vinifera	Orania_palindan)))	(((Burretiokentia_grandiflora	((Roystonea_regia	Pelagodoxa_henryana)	Attalea_speciosa))	Chamaedorea_seifrizii)	((Bactris_major	(Elaeis_oleifera	Elaeis_guineensis))	((((Kentiopsis_piersoniorum	Hydriastele_microspadix)	(Heterospathe_cagayanensis	Dictyosperma_album))	Manicaria_saccifera)	(Geonoma_undata	(Prestoea_acuminata	(Oenocarpus_bataua	Oenocarpus_minor)))))))	((Sabal_domingensis	Phoenix_dactylifera)	(Calamus_caryotoides	Serenoa_repens))))	Iriartea_deltoidea))	Kingia_australis);
((Nypa_fruticans	((((Reinhardtia_simplex	(Reinhardtia_paiewonskiana	(Leopoldinia_pulchra	Reinhardtia_latisecta)))	(((Calamus_caryotoides	Serenoa_repens)	(Sclerosperma_profizianum	((Podococcus_barteri	Orania_palindan)	Pseudophoenix_vinifera)))	((Phoenix_dactylifera	Sabal_domingensis)	((((Chamaedorea_seifrizii	Roystonea_regia)	Attalea_speciosa)	((Elaeis_oleifera	Elaeis_guineensis)	Bactris_major))	((Manicaria_saccifera	(Geonoma_undata	Pelagodoxa_henryana))	((Prestoea_acuminata	(Oenocarpus_minor	Oenocarpus_bataua))	(Heterospathe_cagayanensis	(Dictyosperma_album	((Hydriastele_microspadix	Kentiopsis_piersoniorum)	Burretiokentia_grandiflora)))))))))	Iriartea_deltoidea)	Veitchia_spiralis))	Kingia_australis);
((Veitchia_spiralis	(Nypa_fruticans	((Serenoa_repens	(Phoenix_dactylifera	Sabal_domingensis))	(((((Reinhardtia_simplex	((Reinhardtia_latisecta	Calamus_caryotoides)	Reinhardtia_paiewonskiana))	((Orania_palindan	Pseudophoenix_vinifera)	((Leopoldinia_pulchra	Podococcus_barteri)	Sclerosperma_profizianum)))	((((Geonoma_undata	(Prestoea_acuminata	(Oenocarpus_minor	Oenocarpus_bataua)))	((Manicaria_saccifera	((Dictyosperma_album	(Hydriastele_microspadix	Kentiopsis_piersoniorum))	(Heterospathe_cagayanensis	Pelagodoxa_henryana)))	Burretiokentia_grandiflora))	(Attalea_speciosa	Roystonea_regia))	((Elaeis_oleifera	Elaeis_guineensis)	Bactris_major)))	Chamaedorea_seifrizii)	Iriartea_deltoidea))))	Kingia_australis);
((Phoenix_dactylifera	((((Calamus_caryotoides	Nypa_fruticans)	Chamaedorea_seifrizii)	((Reinhardtia_simplex	(Reinhardtia_latisecta	Reinhardtia_paiewonskiana))	((Pseudophoenix_vinifera	(Orania_palindan	((Leopoldinia_pulchra	Podococcus_barteri)	Sclerosperma_profizianum)))	((((Elaeis_oleifera	Elaeis_guineensis)	Bactris_major)	(((Pelagodoxa_henryana	Manicaria_saccifera)	(((Iriartea_deltoidea	((Dictyosperma_album	(Hydriastele_microspadix	Kentiopsis_piersoniorum))	Burretiokentia_grandiflora))	(Veitchia_spiralis	Heterospathe_cagayanensis))	(Geonoma_undata	(Prestoea_acuminata	(Oenocarpus_minor	Oenocarpus_bataua)))))	Roystonea_regia))	Attalea_speciosa))))	(Serenoa_repens	Sabal_domingensis)))	Kingia_australis);
((Veitchia_spiralis	(Pelagodoxa_henryana	(Manicaria_saccifera	(((Heterospathe_cagayanensis	Dictyosperma_album)	((Hydriastele_microspadix	Burretiokentia_grandiflora)	Kentiopsis_piersoniorum))	(((Prestoea_acuminata	(Oenocarpus_minor	Oenocarpus_bataua))	Geonoma_undata)	((((Attalea_speciosa	Roystonea_regia)	(Leopoldinia_pulchra	Chamaedorea_seifrizii))	((Elaeis_oleifera	Elaeis_guineensis)	Bactris_major))	(((Reinhardtia_simplex	(Reinhardtia_latisecta	Reinhardtia_paiewonskiana))	((((Calamus_caryotoides	Podococcus_barteri)	Sclerosperma_profizianum)	(Pseudophoenix_vinifera	Orania_palindan))	(Serenoa_repens	(Phoenix_dactylifera	Sabal_domingensis))))	(Iriartea_deltoidea	Nypa_fruticans))))))))	Kingia_australis);
(((((Hydriastele_microspadix	Kentiopsis_piersoniorum)	(Burretiokentia_grandiflora	(Heterospathe_cagayanensis	Dictyosperma_album)))	(((Manicaria_saccifera	(Prestoea_acuminata	(Oenocarpus_minor	Oenocarpus_bataua)))	Geonoma_undata)	((((Attalea_speciosa	Roystonea_regia)	Chamaedorea_seifrizii)	((Elaeis_oleifera	Elaeis_guineensis)	Bactris_major))	(((Phoenix_dactylifera	(Serenoa_repens	(Iriartea_deltoidea	Nypa_fruticans)))	Sabal_domingensis)	((Reinhardtia_simplex	(Reinhardtia_latisecta	Reinhardtia_paiewonskiana))	(((Sclerosperma_profizianum	Pseudophoenix_vinifera)	(Calamus_caryotoides	(Leopoldinia_pulchra	Podococcus_barteri)))	Orania_palindan))))))	(Veitchia_spiralis	Pelagodoxa_henryana))	Kingia_australis);
((Nypa_fruticans	((((((((Reinhardtia_latisecta	(Reinhardtia_simplex	Reinhardtia_paiewonskiana))	(Pseudophoenix_vinifera	((Sclerosperma_profizianum	(Podococcus_barteri	Leopoldinia_pulchra))	Orania_palindan)))	((((Veitchia_spiralis	Pelagodoxa_henryana)	(((Hydriastele_microspadix	Kentiopsis_piersoniorum)	(Burretiokentia_grandiflora	Dictyosperma_album))	Heterospathe_cagayanensis))	(((Prestoea_acuminata	(Oenocarpus_minor	Oenocarpus_bataua))	Geonoma_undata)	Manicaria_saccifera))	(((Elaeis_oleifera	Elaeis_guineensis)	Bactris_major)	(Attalea_speciosa	Roystonea_regia))))	Chamaedorea_seifrizii)	Iriartea_deltoidea)	(Serenoa_repens	Sabal_domingensis))	Phoenix_dactylifera)	Calamus_caryotoides))	Kingia_australis);
((Veitchia_spiralis	(Pelagodoxa_henryana	((Prestoea_acuminata	(Oenocarpus_minor	Oenocarpus_bataua))	(((((Hydriastele_microspadix	Kentiopsis_piersoniorum)	(Burretiokentia_grandiflora	Dictyosperma_album))	Heterospathe_cagayanensis)	(Manicaria_saccifera	Geonoma_undata))	((Chamaedorea_seifrizii	(((Sabal_domingensis	Phoenix_dactylifera)	((Leopoldinia_pulchra	Serenoa_repens)	(Iriartea_deltoidea	Nypa_fruticans)))	(((Reinhardtia_simplex	Calamus_caryotoides)	(Reinhardtia_latisecta	Reinhardtia_paiewonskiana))	(Orania_palindan	((Sclerosperma_profizianum	Pseudophoenix_vinifera)	Podococcus_barteri)))))	((Attalea_speciosa	(Elaeis_oleifera	Elaeis_guineensis))	(Bactris_major	Roystonea_regia)))))))	Kingia_australis);
((Veitchia_spiralis	(Nypa_fruticans	((Chamaedorea_seifrizii	((Reinhardtia_simplex	((Calamus_caryotoides	Reinhardtia_latisecta)	Reinhardtia_paiewonskiana))	((((Attalea_speciosa	(Elaeis_oleifera	Elaeis_guineensis))	(Bactris_major	Roystonea_regia))	((((Hydriastele_microspadix	Kentiopsis_piersoniorum)	(Burretiokentia_grandiflora	(Heterospathe_cagayanensis	Dictyosperma_album)))	(Geonoma_undata	(Prestoea_acuminata	(Oenocarpus_minor	Oenocarpus_bataua))))	(Pelagodoxa_henryana	Manicaria_saccifera)))	(Pseudophoenix_vinifera	((Podococcus_barteri	Sclerosperma_profizianum)	Orania_palindan)))))	(Serenoa_repens	((Iriartea_deltoidea	Phoenix_dactylifera)	(Sabal_domingensis	Leopoldinia_pulchra))))))	Kingia_australis);
((Veitchia_spiralis	(Nypa_fruticans	(((Chamaedorea_seifrizii	((Reinhardtia_simplex	(Reinhardtia_latisecta	Reinhardtia_paiewonskiana))	((((Attalea_speciosa	(Elaeis_oleifera	Elaeis_guineensis))	(Bactris_major	Roystonea_regia))	(((((Hydriastele_microspadix	Kentiopsis_piersoniorum)	((Pelagodoxa_henryana	Heterospathe_cagayanensis)	Dictyosperma_album))	(Prestoea_acuminata	(Oenocarpus_minor	Oenocarpus_bataua)))	(Manicaria_saccifera	Burretiokentia_grandiflora))	Geonoma_undata))	(Pseudophoenix_vinifera	(((Podococcus_barteri	Leopoldinia_pulchra)	(Calamus_caryotoides	Sclerosperma_profizianum))	Orania_palindan)))))	(Phoenix_dactylifera	(Serenoa_repens	Sabal_domingensis)))	Iriartea_deltoidea)))	Kingia_australis);
((Veitchia_spiralis	(Nypa_fruticans	(((Chamaedorea_seifrizii	((((((Geonoma_undata	(Prestoea_acuminata	(Oenocarpus_minor	Oenocarpus_bataua)))	Burretiokentia_grandiflora)	(((Dictyosperma_album	(Kentiopsis_piersoniorum	Hydriastele_microspadix))	Heterospathe_cagayanensis)	Manicaria_saccifera))	Pelagodoxa_henryana)	(Roystonea_regia	(Attalea_speciosa	((Elaeis_guineensis	Elaeis_oleifera)	Bactris_major))))	(((Podococcus_barteri	Sclerosperma_profizianum)	(Pseudophoenix_vinifera	(Orania_palindan	Leopoldinia_pulchra)))	(Calamus_caryotoides	(Reinhardtia_simplex	(Reinhardtia_latisecta	Reinhardtia_paiewonskiana))))))	(Phoenix_dactylifera	(Serenoa_repens	Sabal_domingensis)))	Iriartea_deltoidea)))	Kingia_australis);
((Veitchia_spiralis	(((Iriartea_deltoidea	((Serenoa_repens	Sabal_domingensis)	Phoenix_dactylifera))	((((Calamus_caryotoides	Reinhardtia_simplex)	(Reinhardtia_paiewonskiana	Reinhardtia_latisecta))	(((Geonoma_undata	((((Burretiokentia_grandiflora	((Oenocarpus_minor	Oenocarpus_bataua)	Prestoea_acuminata))	(Heterospathe_cagayanensis	(Dictyosperma_album	(Hydriastele_microspadix	Kentiopsis_piersoniorum))))	Pelagodoxa_henryana)	Manicaria_saccifera))	((Attalea_speciosa	Roystonea_regia)	(Bactris_major	(Elaeis_oleifera	Elaeis_guineensis))))	(((Leopoldinia_pulchra	Podococcus_barteri)	Orania_palindan)	Sclerosperma_profizianum)))	Chamaedorea_seifrizii))	(Pseudophoenix_vinifera	Nypa_fruticans)))	Kingia_australis);
(((Veitchia_spiralis	Phoenix_dactylifera)	(Sabal_domingensis	(Serenoa_repens	(((Chamaedorea_seifrizii	((Geonoma_undata	(((((Oenocarpus_minor	Oenocarpus_bataua)	Prestoea_acuminata)	((Hydriastele_microspadix	Kentiopsis_piersoniorum)	(Heterospathe_cagayanensis	Dictyosperma_album)))	Burretiokentia_grandiflora)	(Pelagodoxa_henryana	Manicaria_saccifera)))	(((Bactris_major	(Elaeis_oleifera	Elaeis_guineensis))	Attalea_speciosa)	Roystonea_regia)))	(Iriartea_deltoidea	Nypa_fruticans))	(((Orania_palindan	(Podococcus_barteri	(Leopoldinia_pulchra	Pseudophoenix_vinifera)))	Sclerosperma_profizianum)	((Calamus_caryotoides	Reinhardtia_simplex)	(Reinhardtia_paiewonskiana	Reinhardtia_latisecta)))))))	Kingia_australis);
((Veitchia_spiralis	(Nypa_fruticans	((Chamaedorea_seifrizii	(((Phoenix_dactylifera	Sabal_domingensis)	Serenoa_repens)	(((((Oenocarpus_minor	Oenocarpus_bataua)	Prestoea_acuminata)	((((Hydriastele_microspadix	Kentiopsis_piersoniorum)	Burretiokentia_grandiflora)	(Heterospathe_cagayanensis	Dictyosperma_album))	(Manicaria_saccifera	(Pelagodoxa_henryana	Geonoma_undata))))	((Bactris_major	(Elaeis_oleifera	Elaeis_guineensis))	(Attalea_speciosa	Roystonea_regia)))	((((Podococcus_barteri	Leopoldinia_pulchra)	(Pseudophoenix_vinifera	Sclerosperma_profizianum))	Orania_palindan)	((Calamus_caryotoides	Reinhardtia_simplex)	(Reinhardtia_paiewonskiana	Reinhardtia_latisecta))))))	Iriartea_deltoidea)))	Kingia_australis);
((Veitchia_spiralis	(Nypa_fruticans	(((Phoenix_dactylifera	(Sabal_domingensis	Serenoa_repens))	(((((((Burretiokentia_grandiflora	Hydriastele_microspadix)	Kentiopsis_piersoniorum)	(Heterospathe_cagayanensis	Dictyosperma_album))	(Manicaria_saccifera	(Pelagodoxa_henryana	Geonoma_undata)))	((Oenocarpus_minor	Oenocarpus_bataua)	Prestoea_acuminata))	(((Bactris_major	(Elaeis_guineensis	Elaeis_oleifera))	Attalea_speciosa)	(Roystonea_regia	Chamaedorea_seifrizii)))	((((Podococcus_barteri	Leopoldinia_pulchra)	(Pseudophoenix_vinifera	Orania_palindan))	Sclerosperma_profizianum)	(Reinhardtia_latisecta	((Calamus_caryotoides	Reinhardtia_simplex)	Reinhardtia_paiewonskiana)))))	Iriartea_deltoidea)))	Kingia_australis);
((Veitchia_spiralis	(Nypa_fruticans	(((Phoenix_dactylifera	(Sabal_domingensis	Serenoa_repens))	((Reinhardtia_simplex	((Calamus_caryotoides	Reinhardtia_latisecta)	Reinhardtia_paiewonskiana))	(((Geonoma_undata	(((Roystonea_regia	Attalea_speciosa)	(Bactris_major	(Elaeis_guineensis	Elaeis_oleifera)))	((((Pelagodoxa_henryana	Heterospathe_cagayanensis)	(Dictyosperma_album	(Hydriastele_microspadix	Kentiopsis_piersoniorum)))	(Burretiokentia_grandiflora	Manicaria_saccifera))	((Oenocarpus_minor	Oenocarpus_bataua)	Prestoea_acuminata))))	Chamaedorea_seifrizii)	(((Podococcus_barteri	Leopoldinia_pulchra)	(Pseudophoenix_vinifera	Orania_palindan))	Sclerosperma_profizianum))))	Iriartea_deltoidea)))	Kingia_australis);
((Veitchia_spiralis	(Nypa_fruticans	(((Phoenix_dactylifera	(Sabal_domingensis	Serenoa_repens))	((((Orania_palindan	(Sclerosperma_profizianum	(Podococcus_barteri	Leopoldinia_pulchra)))	Pseudophoenix_vinifera)	((Calamus_caryotoides	Reinhardtia_simplex)	(Reinhardtia_latisecta	Reinhardtia_paiewonskiana)))	(Iriartea_deltoidea	((Roystonea_regia	((Bactris_major	(Elaeis_guineensis	Elaeis_oleifera))	Attalea_speciosa))	((Manicaria_saccifera	(((Hydriastele_microspadix	Kentiopsis_piersoniorum)	(Heterospathe_cagayanensis	(Pelagodoxa_henryana	Dictyosperma_album)))	(Burretiokentia_grandiflora	Geonoma_undata)))	((Oenocarpus_minor	Oenocarpus_bataua)	Prestoea_acuminata))))))	Chamaedorea_seifrizii)))	Kingia_australis);
((Reinhardtia_simplex	((Reinhardtia_latisecta	Reinhardtia_paiewonskiana)	(((Chamaedorea_seifrizii	((Bactris_major	(Elaeis_guineensis	Elaeis_oleifera))	((Attalea_speciosa	Roystonea_regia)	((Manicaria_saccifera	((Pelagodoxa_henryana	Veitchia_spiralis)	(((Heterospathe_cagayanensis	Dictyosperma_album)	(Hydriastele_microspadix	Kentiopsis_piersoniorum))	Burretiokentia_grandiflora)))	(Geonoma_undata	((Oenocarpus_minor	Oenocarpus_bataua)	Prestoea_acuminata))))))	((Iriartea_deltoidea	((Orania_palindan	(Sclerosperma_profizianum	(Podococcus_barteri	Leopoldinia_pulchra)))	Pseudophoenix_vinifera))	(Phoenix_dactylifera	(Sabal_domingensis	Serenoa_repens))))	(Calamus_caryotoides	Nypa_fruticans))))	Kingia_australis);
((((((((Manicaria_saccifera	((Pelagodoxa_henryana	Veitchia_spiralis)	(((Burretiokentia_grandiflora	(Hydriastele_microspadix	Kentiopsis_piersoniorum))	Dictyosperma_album)	Heterospathe_cagayanensis)))	(Geonoma_undata	((Oenocarpus_minor	Oenocarpus_bataua)	Prestoea_acuminata)))	((Bactris_major	(Elaeis_guineensis	Elaeis_oleifera))	(Attalea_speciosa	Roystonea_regia)))	((Reinhardtia_simplex	(Reinhardtia_latisecta	Reinhardtia_paiewonskiana))	(Orania_palindan	(((Podococcus_barteri	Leopoldinia_pulchra)	Calamus_caryotoides)	(Pseudophoenix_vinifera	Sclerosperma_profizianum)))))	(Phoenix_dactylifera	(Sabal_domingensis	Serenoa_repens)))	(Iriartea_deltoidea	Chamaedorea_seifrizii))	Nypa_fruticans)	Kingia_australis);
((Phoenix_dactylifera	(Sabal_domingensis	(((Iriartea_deltoidea	Nypa_fruticans)	((Pseudophoenix_vinifera	(Orania_palindan	(Podococcus_barteri	Leopoldinia_pulchra)))	((Chamaedorea_seifrizii	((Roystonea_regia	(Attalea_speciosa	(Bactris_major	(Elaeis_guineensis	Elaeis_oleifera))))	((Geonoma_undata	((Pelagodoxa_henryana	Veitchia_spiralis)	((Oenocarpus_minor	Oenocarpus_bataua)	Prestoea_acuminata)))	(Manicaria_saccifera	((Burretiokentia_grandiflora	(Hydriastele_microspadix	Kentiopsis_piersoniorum))	(Dictyosperma_album	Heterospathe_cagayanensis))))))	(Sclerosperma_profizianum	(Calamus_caryotoides	(Reinhardtia_simplex	(Reinhardtia_latisecta	Reinhardtia_paiewonskiana)))))))	Serenoa_repens)))	Kingia_australis);
((Phoenix_dactylifera	(Iriartea_deltoidea	((Serenoa_repens	Sabal_domingensis)	(((((Roystonea_regia	(Attalea_speciosa	(Bactris_major	(Elaeis_guineensis	Elaeis_oleifera))))	(Heterospathe_cagayanensis	(Manicaria_saccifera	((Geonoma_undata	((Pelagodoxa_henryana	Veitchia_spiralis)	((Oenocarpus_minor	Oenocarpus_bataua)	Prestoea_acuminata)))	(((Hydriastele_microspadix	Kentiopsis_piersoniorum)	Burretiokentia_grandiflora)	Dictyosperma_album)))))	((Reinhardtia_simplex	(Reinhardtia_latisecta	Reinhardtia_paiewonskiana))	((Orania_palindan	(Sclerosperma_profizianum	(Podococcus_barteri	Leopoldinia_pulchra)))	Pseudophoenix_vinifera)))	Chamaedorea_seifrizii)	(Calamus_caryotoides	Nypa_fruticans)))))	Kingia_australis);
((Veitchia_spiralis	((Phoenix_dactylifera	(((Serenoa_repens	(Calamus_caryotoides	Nypa_fruticans))	(((Reinhardtia_simplex	(Reinhardtia_paiewonskiana	Reinhardtia_latisecta))	(((Leopoldinia_pulchra	Orania_palindan)	Pseudophoenix_vinifera)	(Podococcus_barteri	Sclerosperma_profizianum)))	(Chamaedorea_seifrizii	(((Pelagodoxa_henryana	Manicaria_saccifera)	((((Kentiopsis_piersoniorum	Hydriastele_microspadix)	Burretiokentia_grandiflora)	(Dictyosperma_album	Heterospathe_cagayanensis))	(Geonoma_undata	(Prestoea_acuminata	(Oenocarpus_bataua	Oenocarpus_minor)))))	(((Elaeis_guineensis	Elaeis_oleifera)	Bactris_major)	(Attalea_speciosa	Roystonea_regia))))))	Sabal_domingensis))	Iriartea_deltoidea))	Kingia_australis);
(((Nypa_fruticans	((((Sabal_domingensis	((Reinhardtia_simplex	(Reinhardtia_paiewonskiana	Reinhardtia_latisecta))	((Calamus_caryotoides	Serenoa_repens)	((Orania_palindan	(Podococcus_barteri	Sclerosperma_profizianum))	Pseudophoenix_vinifera))))	((((Elaeis_guineensis	Elaeis_oleifera)	Bactris_major)	(Attalea_speciosa	Roystonea_regia))	(Manicaria_saccifera	((Heterospathe_cagayanensis	((Kentiopsis_piersoniorum	Hydriastele_microspadix)	(Pelagodoxa_henryana	Dictyosperma_album)))	((Geonoma_undata	(Prestoea_acuminata	(Oenocarpus_bataua	Oenocarpus_minor)))	Burretiokentia_grandiflora)))))	Chamaedorea_seifrizii)	((Iriartea_deltoidea	Veitchia_spiralis)	Phoenix_dactylifera)))	Leopoldinia_pulchra)	Kingia_australis);
((Phoenix_dactylifera	((Nypa_fruticans	Iriartea_deltoidea)	((Chamaedorea_seifrizii	Sabal_domingensis)	(((Reinhardtia_simplex	(Reinhardtia_paiewonskiana	Reinhardtia_latisecta))	(Leopoldinia_pulchra	(Serenoa_repens	(Orania_palindan	((Pseudophoenix_vinifera	(Sclerosperma_profizianum	Podococcus_barteri))	Calamus_caryotoides)))))	((((((Kentiopsis_piersoniorum	Hydriastele_microspadix)	(Dictyosperma_album	(Veitchia_spiralis	Heterospathe_cagayanensis)))	(Geonoma_undata	(Prestoea_acuminata	(Oenocarpus_bataua	Oenocarpus_minor))))	(Burretiokentia_grandiflora	Manicaria_saccifera))	Pelagodoxa_henryana)	(((Elaeis_guineensis	Elaeis_oleifera)	Bactris_major)	(Attalea_speciosa	Roystonea_regia)))))))	Kingia_australis);
((Veitchia_spiralis	(((Chamaedorea_seifrizii	(((Pelagodoxa_henryana	(Geonoma_undata	(Prestoea_acuminata	(Oenocarpus_bataua	Oenocarpus_minor))))	(((Kentiopsis_piersoniorum	Hydriastele_microspadix)	(Burretiokentia_grandiflora	(Dictyosperma_album	Heterospathe_cagayanensis)))	Manicaria_saccifera))	(((Elaeis_guineensis	Elaeis_oleifera)	Bactris_major)	(Attalea_speciosa	Roystonea_regia))))	((Reinhardtia_simplex	(Reinhardtia_paiewonskiana	Reinhardtia_latisecta))	(((Phoenix_dactylifera	Sabal_domingensis)	(Serenoa_repens	(Pseudophoenix_vinifera	((Sclerosperma_profizianum	Podococcus_barteri)	Orania_palindan))))	Iriartea_deltoidea)))	((Leopoldinia_pulchra	Calamus_caryotoides)	Nypa_fruticans)))	Kingia_australis);
(((Veitchia_spiralis	(((Reinhardtia_simplex	(Reinhardtia_paiewonskiana	Reinhardtia_latisecta))	((((Sabal_domingensis	Serenoa_repens)	(Iriartea_deltoidea	Phoenix_dactylifera))	(Pseudophoenix_vinifera	(Orania_palindan	(Sclerosperma_profizianum	(Podococcus_barteri	Leopoldinia_pulchra)))))	(Chamaedorea_seifrizii	((((Elaeis_guineensis	Elaeis_oleifera)	Bactris_major)	(Attalea_speciosa	Roystonea_regia))	(((Geonoma_undata	(Prestoea_acuminata	(Oenocarpus_bataua	Oenocarpus_minor)))	Pelagodoxa_henryana)	(Burretiokentia_grandiflora	(((Kentiopsis_piersoniorum	Hydriastele_microspadix)	(Dictyosperma_album	Heterospathe_cagayanensis))	Manicaria_saccifera)))))))	Nypa_fruticans))	Calamus_caryotoides)	Kingia_australis);
((Veitchia_spiralis	(((Phoenix_dactylifera	(((((Elaeis_guineensis	Elaeis_oleifera)	Bactris_major)	(Chamaedorea_seifrizii	(Attalea_speciosa	Roystonea_regia)))	((((Prestoea_acuminata	(Oenocarpus_bataua	Oenocarpus_minor))	(((Pelagodoxa_henryana	Dictyosperma_album)	Heterospathe_cagayanensis)	(Burretiokentia_grandiflora	(Leopoldinia_pulchra	(Kentiopsis_piersoniorum	Hydriastele_microspadix)))))	Manicaria_saccifera)	Geonoma_undata))	(((Reinhardtia_simplex	(Reinhardtia_paiewonskiana	Reinhardtia_latisecta))	(Serenoa_repens	(Pseudophoenix_vinifera	(Orania_palindan	(Sclerosperma_profizianum	Podococcus_barteri)))))	Sabal_domingensis)))	Iriartea_deltoidea)	(Nypa_fruticans	Calamus_caryotoides)))	Kingia_australis);
((Veitchia_spiralis	((Serenoa_repens	(((((Prestoea_acuminata	(Oenocarpus_bataua	Oenocarpus_minor))	((Geonoma_undata	((Dictyosperma_album	Heterospathe_cagayanensis)	(Kentiopsis_piersoniorum	Hydriastele_microspadix)))	Manicaria_saccifera))	((((Pelagodoxa_henryana	Roystonea_regia)	Attalea_speciosa)	Burretiokentia_grandiflora)	(((Elaeis_guineensis	Elaeis_oleifera)	Bactris_major)	Chamaedorea_seifrizii)))	(((Reinhardtia_latisecta	(Reinhardtia_paiewonskiana	Reinhardtia_simplex))	(Pseudophoenix_vinifera	(Orania_palindan	(Sclerosperma_profizianum	Podococcus_barteri))))	Iriartea_deltoidea))	(Phoenix_dactylifera	Sabal_domingensis)))	((Nypa_fruticans	Leopoldinia_pulchra)	Calamus_caryotoides)))	Kingia_australis);
((Veitchia_spiralis	((((Reinhardtia_latisecta	Reinhardtia_paiewonskiana)	Reinhardtia_simplex)	((((Sclerosperma_profizianum	Pseudophoenix_vinifera)	(Orania_palindan	((Iriartea_deltoidea	Leopoldinia_pulchra)	Podococcus_barteri)))	(((Geonoma_undata	((Prestoea_acuminata	(Oenocarpus_bataua	Oenocarpus_minor))	(((Pelagodoxa_henryana	Heterospathe_cagayanensis)	((Kentiopsis_piersoniorum	Hydriastele_microspadix)	(Burretiokentia_grandiflora	Dictyosperma_album)))	Manicaria_saccifera)))	(Roystonea_regia	(Attalea_speciosa	((Elaeis_guineensis	Elaeis_oleifera)	Bactris_major))))	Chamaedorea_seifrizii))	((Serenoa_repens	Phoenix_dactylifera)	Sabal_domingensis)))	(Nypa_fruticans	Calamus_caryotoides)))	Kingia_australis);
((Veitchia_spiralis	((Phoenix_dactylifera	(Sabal_domingensis	((((Reinhardtia_latisecta	Reinhardtia_paiewonskiana)	Reinhardtia_simplex)	(Iriartea_deltoidea	((Pseudophoenix_vinifera	(Serenoa_repens	Orania_palindan))	(Podococcus_barteri	Sclerosperma_profizianum))))	(((((Prestoea_acuminata	(Oenocarpus_bataua	Oenocarpus_minor))	((Kentiopsis_piersoniorum	Hydriastele_microspadix)	(Heterospathe_cagayanensis	Dictyosperma_album)))	(Manicaria_saccifera	((Leopoldinia_pulchra	Pelagodoxa_henryana)	Roystonea_regia)))	(Burretiokentia_grandiflora	(Geonoma_undata	Chamaedorea_seifrizii)))	(Attalea_speciosa	((Elaeis_guineensis	Elaeis_oleifera)	Bactris_major))))))	(Nypa_fruticans	Calamus_caryotoides)))	Kingia_australis);
((Veitchia_spiralis	((((((Chamaedorea_seifrizii	((Reinhardtia_latisecta	Reinhardtia_paiewonskiana)	Reinhardtia_simplex))	(Orania_palindan	(Podococcus_barteri	(Calamus_caryotoides	(Pseudophoenix_vinifera	Sclerosperma_profizianum)))))	((((Burretiokentia_grandiflora	Manicaria_saccifera)	(Pelagodoxa_henryana	((Kentiopsis_piersoniorum	Hydriastele_microspadix)	(Heterospathe_cagayanensis	Dictyosperma_album))))	((Prestoea_acuminata	(Oenocarpus_bataua	Oenocarpus_minor))	Geonoma_undata))	((Roystonea_regia	Attalea_speciosa)	((Elaeis_guineensis	Elaeis_oleifera)	Bactris_major))))	(Phoenix_dactylifera	(Serenoa_repens	(Leopoldinia_pulchra	Sabal_domingensis))))	Iriartea_deltoidea)	Nypa_fruticans))	Kingia_australis);
(((((((Reinhardtia_latisecta	Reinhardtia_paiewonskiana)	Reinhardtia_simplex)	(((Leopoldinia_pulchra	Podococcus_barteri)	Sclerosperma_profizianum)	(Pseudophoenix_vinifera	Orania_palindan)))	((((((Oenocarpus_bataua	Oenocarpus_minor)	Prestoea_acuminata)	((Dictyosperma_album	(Hydriastele_microspadix	Kentiopsis_piersoniorum))	(Veitchia_spiralis	Heterospathe_cagayanensis)))	((Burretiokentia_grandiflora	(Pelagodoxa_henryana	Manicaria_saccifera))	Geonoma_undata))	((Roystonea_regia	Attalea_speciosa)	(Bactris_major	(Elaeis_guineensis	Elaeis_oleifera))))	Chamaedorea_seifrizii))	((Nypa_fruticans	Calamus_caryotoides)	(Phoenix_dactylifera	(Sabal_domingensis	Serenoa_repens))))	Iriartea_deltoidea)	Kingia_australis);
((Phoenix_dactylifera	(Sabal_domingensis	((((Veitchia_spiralis	Nypa_fruticans)	((Reinhardtia_latisecta	Reinhardtia_paiewonskiana)	Reinhardtia_simplex))	((Calamus_caryotoides	Serenoa_repens)	(Orania_palindan	((Podococcus_barteri	Sclerosperma_profizianum)	Pseudophoenix_vinifera))))	((Leopoldinia_pulchra	Iriartea_deltoidea)	((((Oenocarpus_bataua	Oenocarpus_minor)	Prestoea_acuminata)	(Pelagodoxa_henryana	(Manicaria_saccifera	((Burretiokentia_grandiflora	Geonoma_undata)	((Dictyosperma_album	(Hydriastele_microspadix	Kentiopsis_piersoniorum))	Heterospathe_cagayanensis)))))	(Chamaedorea_seifrizii	((Bactris_major	(Elaeis_guineensis	Elaeis_oleifera))	(Roystonea_regia	Attalea_speciosa))))))))	Kingia_australis);
(((Veitchia_spiralis	(Nypa_fruticans	(Serenoa_repens	(((Sabal_domingensis	(((((Podococcus_barteri	Sclerosperma_profizianum)	(Leopoldinia_pulchra	Orania_palindan))	Pseudophoenix_vinifera)	((Reinhardtia_latisecta	Reinhardtia_paiewonskiana)	Reinhardtia_simplex))	(((Attalea_speciosa	Roystonea_regia)	Chamaedorea_seifrizii)	((((Geonoma_undata	((Oenocarpus_bataua	Oenocarpus_minor)	Prestoea_acuminata))	((Burretiokentia_grandiflora	(Hydriastele_microspadix	Kentiopsis_piersoniorum))	(Heterospathe_cagayanensis	Dictyosperma_album)))	(Pelagodoxa_henryana	Manicaria_saccifera))	(Bactris_major	(Elaeis_guineensis	Elaeis_oleifera))))))	Phoenix_dactylifera)	Iriartea_deltoidea))))	Calamus_caryotoides)	Kingia_australis);
((((Veitchia_spiralis	Serenoa_repens)	((Chamaedorea_seifrizii	(Iriartea_deltoidea	(((Roystonea_regia	((Reinhardtia_latisecta	Reinhardtia_paiewonskiana)	Reinhardtia_simplex))	((Orania_palindan	Pseudophoenix_vinifera)	((Leopoldinia_pulchra	Podococcus_barteri)	Sclerosperma_profizianum)))	(((Attalea_speciosa	((((Oenocarpus_bataua	Oenocarpus_minor)	Prestoea_acuminata)	Manicaria_saccifera)	(Heterospathe_cagayanensis	((Dictyosperma_album	Burretiokentia_grandiflora)	(Hydriastele_microspadix	Kentiopsis_piersoniorum)))))	Geonoma_undata)	(Bactris_major	(Elaeis_guineensis	Elaeis_oleifera))))))	((Pelagodoxa_henryana	Phoenix_dactylifera)	Sabal_domingensis)))	(Calamus_caryotoides	Nypa_fruticans))	Kingia_australis);
(((Pelagodoxa_henryana	Veitchia_spiralis)	(((Iriartea_deltoidea	((Chamaedorea_seifrizii	(((Leopoldinia_pulchra	((Reinhardtia_latisecta	Reinhardtia_paiewonskiana)	Reinhardtia_simplex))	((Orania_palindan	Pseudophoenix_vinifera)	((Calamus_caryotoides	Podococcus_barteri)	Sclerosperma_profizianum)))	(((Roystonea_regia	Attalea_speciosa)	(Bactris_major	(Elaeis_guineensis	Elaeis_oleifera)))	(Burretiokentia_grandiflora	(((Geonoma_undata	((Oenocarpus_bataua	Oenocarpus_minor)	Prestoea_acuminata))	Manicaria_saccifera)	((Hydriastele_microspadix	Kentiopsis_piersoniorum)	(Heterospathe_cagayanensis	Dictyosperma_album)))))))	(Serenoa_repens	Sabal_domingensis)))	Phoenix_dactylifera)	Nypa_fruticans))	Kingia_australis);
((Phoenix_dactylifera	((Serenoa_repens	(Nypa_fruticans	Veitchia_spiralis))	((Sabal_domingensis	Chamaedorea_seifrizii)	(((Pseudophoenix_vinifera	(Reinhardtia_latisecta	(Reinhardtia_paiewonskiana	(Calamus_caryotoides	Reinhardtia_simplex))))	(Iriartea_deltoidea	(Orania_palindan	((Leopoldinia_pulchra	Podococcus_barteri)	Sclerosperma_profizianum))))	(((Roystonea_regia	Attalea_speciosa)	(Bactris_major	(Elaeis_guineensis	Elaeis_oleifera)))	((Pelagodoxa_henryana	Manicaria_saccifera)	(((Hydriastele_microspadix	Kentiopsis_piersoniorum)	(Burretiokentia_grandiflora	(Heterospathe_cagayanensis	Dictyosperma_album)))	(Geonoma_undata	((Oenocarpus_bataua	Oenocarpus_minor)	Prestoea_acuminata)))))))))	Kingia_australis);
((Sabal_domingensis	((Chamaedorea_seifrizii	Serenoa_repens)	(((((Calamus_caryotoides	(Reinhardtia_latisecta	(Reinhardtia_paiewonskiana	Reinhardtia_simplex)))	((Orania_palindan	(Iriartea_deltoidea	(Pseudophoenix_vinifera	Sclerosperma_profizianum)))	(Leopoldinia_pulchra	Podococcus_barteri)))	(((Pelagodoxa_henryana	Roystonea_regia)	(Attalea_speciosa	(Bactris_major	(Elaeis_guineensis	Elaeis_oleifera))))	((Manicaria_saccifera	(((Heterospathe_cagayanensis	Dictyosperma_album)	((Hydriastele_microspadix	Kentiopsis_piersoniorum)	Burretiokentia_grandiflora))	((Oenocarpus_bataua	Oenocarpus_minor)	Prestoea_acuminata)))	Geonoma_undata)))	Nypa_fruticans)	(Veitchia_spiralis	Phoenix_dactylifera))))	Kingia_australis);
((Veitchia_spiralis	(Nypa_fruticans	(((((Sclerosperma_profizianum	((Calamus_caryotoides	Reinhardtia_simplex)	(Reinhardtia_latisecta	Reinhardtia_paiewonskiana)))	(Pseudophoenix_vinifera	((Leopoldinia_pulchra	Podococcus_barteri)	Orania_palindan)))	(Chamaedorea_seifrizii	(((Attalea_speciosa	Roystonea_regia)	(Bactris_major	(Elaeis_guineensis	Elaeis_oleifera)))	(((Pelagodoxa_henryana	Manicaria_saccifera)	(((Hydriastele_microspadix	Kentiopsis_piersoniorum)	(Burretiokentia_grandiflora	(Heterospathe_cagayanensis	Dictyosperma_album)))	((Oenocarpus_bataua	Oenocarpus_minor)	Prestoea_acuminata)))	Geonoma_undata))))	((Serenoa_repens	Sabal_domingensis)	Phoenix_dactylifera))	Iriartea_deltoidea)))	Kingia_australis);
((Phoenix_dactylifera	((Serenoa_repens	(Calamus_caryotoides	Nypa_fruticans))	(((((Reinhardtia_simplex	(Reinhardtia_latisecta	Reinhardtia_paiewonskiana))	(Pseudophoenix_vinifera	(Podococcus_barteri	(Sclerosperma_profizianum	(Leopoldinia_pulchra	Orania_palindan)))))	(((Attalea_speciosa	Roystonea_regia)	(Bactris_major	(Elaeis_guineensis	Elaeis_oleifera)))	((Manicaria_saccifera	(((Hydriastele_microspadix	Kentiopsis_piersoniorum)	(Burretiokentia_grandiflora	(Heterospathe_cagayanensis	Dictyosperma_album)))	((Oenocarpus_bataua	Oenocarpus_minor)	Prestoea_acuminata)))	((Veitchia_spiralis	Pelagodoxa_henryana)	Geonoma_undata))))	Chamaedorea_seifrizii)	(Sabal_domingensis	Iriartea_deltoidea))))	Kingia_australis);
(((Calamus_caryotoides	Nypa_fruticans)	((((Podococcus_barteri	Leopoldinia_pulchra)	Orania_palindan)	(Pseudophoenix_vinifera	Sclerosperma_profizianum))	((((((Pelagodoxa_henryana	Chamaedorea_seifrizii)	Roystonea_regia)	(Bactris_major	(Attalea_speciosa	(Elaeis_guineensis	Elaeis_oleifera))))	(((Veitchia_spiralis	((Hydriastele_microspadix	Kentiopsis_piersoniorum)	(Burretiokentia_grandiflora	(Heterospathe_cagayanensis	Dictyosperma_album))))	(Manicaria_saccifera	Geonoma_undata))	((Oenocarpus_bataua	Oenocarpus_minor)	Prestoea_acuminata)))	((Reinhardtia_latisecta	Reinhardtia_paiewonskiana)	Reinhardtia_simplex))	((Phoenix_dactylifera	(Serenoa_repens	Sabal_domingensis))	Iriartea_deltoidea))))	Kingia_australis);
((Veitchia_spiralis	(((((Serenoa_repens	Calamus_caryotoides)	(Phoenix_dactylifera	Sabal_domingensis))	((((Reinhardtia_simplex	(Reinhardtia_latisecta	Reinhardtia_paiewonskiana))	(Pseudophoenix_vinifera	((Sclerosperma_profizianum	(Leopoldinia_pulchra	Podococcus_barteri))	Orania_palindan)))	(((Roystonea_regia	Attalea_speciosa)	(Bactris_major	(Elaeis_oleifera	Elaeis_guineensis)))	(Geonoma_undata	((Prestoea_acuminata	(Oenocarpus_minor	Oenocarpus_bataua))	((((Pelagodoxa_henryana	Dictyosperma_album)	Heterospathe_cagayanensis)	((Hydriastele_microspadix	Kentiopsis_piersoniorum)	Burretiokentia_grandiflora))	Manicaria_saccifera)))))	Chamaedorea_seifrizii))	Nypa_fruticans)	Iriartea_deltoidea))	Kingia_australis);
((Veitchia_spiralis	((((Phoenix_dactylifera	(Sabal_domingensis	Serenoa_repens))	(((((Calamus_caryotoides	Reinhardtia_simplex)	(Reinhardtia_latisecta	Reinhardtia_paiewonskiana))	(Pseudophoenix_vinifera	((Sclerosperma_profizianum	(Leopoldinia_pulchra	Podococcus_barteri))	Orania_palindan)))	(((Roystonea_regia	Attalea_speciosa)	(Bactris_major	(Elaeis_oleifera	Elaeis_guineensis)))	((Prestoea_acuminata	(Oenocarpus_minor	Oenocarpus_bataua))	(Burretiokentia_grandiflora	(Pelagodoxa_henryana	(Manicaria_saccifera	(((Dictyosperma_album	Heterospathe_cagayanensis)	(Hydriastele_microspadix	Kentiopsis_piersoniorum))	Geonoma_undata)))))))	Chamaedorea_seifrizii))	Nypa_fruticans)	Iriartea_deltoidea))	Kingia_australis);
((Veitchia_spiralis	((((Iriartea_deltoidea	Phoenix_dactylifera)	(Sabal_domingensis	Serenoa_repens))	((((Reinhardtia_simplex	(Reinhardtia_latisecta	Reinhardtia_paiewonskiana))	(Sclerosperma_profizianum	((Leopoldinia_pulchra	Podococcus_barteri)	(Pseudophoenix_vinifera	Orania_palindan))))	((((Calamus_caryotoides	Roystonea_regia)	Attalea_speciosa)	(Bactris_major	(Elaeis_oleifera	Elaeis_guineensis)))	((Heterospathe_cagayanensis	(Prestoea_acuminata	(Oenocarpus_minor	Oenocarpus_bataua)))	(((Dictyosperma_album	((Hydriastele_microspadix	Kentiopsis_piersoniorum)	Burretiokentia_grandiflora))	Manicaria_saccifera)	(Pelagodoxa_henryana	Geonoma_undata)))))	Chamaedorea_seifrizii))	Nypa_fruticans))	Kingia_australis);
((Veitchia_spiralis	((((Reinhardtia_simplex	(Reinhardtia_latisecta	Reinhardtia_paiewonskiana))	((((Orania_palindan	Podococcus_barteri)	(Pseudophoenix_vinifera	Sclerosperma_profizianum))	(((Bactris_major	(Elaeis_oleifera	Elaeis_guineensis))	((Attalea_speciosa	(Burretiokentia_grandiflora	(Pelagodoxa_henryana	(((Heterospathe_cagayanensis	(Dictyosperma_album	((Leopoldinia_pulchra	Hydriastele_microspadix)	Kentiopsis_piersoniorum)))	Manicaria_saccifera)	(Geonoma_undata	(Prestoea_acuminata	(Oenocarpus_minor	Oenocarpus_bataua)))))))	Roystonea_regia))	Chamaedorea_seifrizii))	((Calamus_caryotoides	Serenoa_repens)	(Phoenix_dactylifera	Sabal_domingensis))))	Nypa_fruticans)	Iriartea_deltoidea))	Kingia_australis);
((Veitchia_spiralis	(Chamaedorea_seifrizii	((Phoenix_dactylifera	(Iriartea_deltoidea	Nypa_fruticans))	(((((((Heterospathe_cagayanensis	((Pelagodoxa_henryana	Dictyosperma_album)	((Hydriastele_microspadix	Kentiopsis_piersoniorum)	Burretiokentia_grandiflora)))	(Prestoea_acuminata	(Oenocarpus_minor	Oenocarpus_bataua)))	Manicaria_saccifera)	Geonoma_undata)	((Roystonea_regia	Attalea_speciosa)	(Bactris_major	(Elaeis_oleifera	Elaeis_guineensis))))	Leopoldinia_pulchra)	(((Serenoa_repens	Sabal_domingensis)	(Orania_palindan	(Pseudophoenix_vinifera	(Calamus_caryotoides	(Podococcus_barteri	Sclerosperma_profizianum)))))	((Reinhardtia_paiewonskiana	Reinhardtia_latisecta)	Reinhardtia_simplex))))))	Kingia_australis);
((Veitchia_spiralis	(Dictyosperma_album	((Hydriastele_microspadix	(Kentiopsis_piersoniorum	Burretiokentia_grandiflora))	(((Manicaria_saccifera	(((((Roystonea_regia	Attalea_speciosa)	(Bactris_major	(Elaeis_oleifera	Elaeis_guineensis)))	(((Serenoa_repens	Sabal_domingensis)	(((Iriartea_deltoidea	Nypa_fruticans)	(Orania_palindan	((Sclerosperma_profizianum	(Leopoldinia_pulchra	Pseudophoenix_vinifera))	(Calamus_caryotoides	Podococcus_barteri))))	(Chamaedorea_seifrizii	((Reinhardtia_paiewonskiana	Reinhardtia_latisecta)	Reinhardtia_simplex))))	Phoenix_dactylifera))	(Prestoea_acuminata	(Oenocarpus_minor	Oenocarpus_bataua)))	Pelagodoxa_henryana))	Geonoma_undata)	Heterospathe_cagayanensis))))	Kingia_australis);
((Veitchia_spiralis	(Phoenix_dactylifera	((Serenoa_repens	Sabal_domingensis)	((Nypa_fruticans	Chamaedorea_seifrizii)	(((((Geonoma_undata	(Prestoea_acuminata	(Oenocarpus_minor	Oenocarpus_bataua)))	((Heterospathe_cagayanensis	(Dictyosperma_album	(Hydriastele_microspadix	Kentiopsis_piersoniorum)))	(Manicaria_saccifera	Pelagodoxa_henryana)))	((Roystonea_regia	Attalea_speciosa)	(Bactris_major	(Elaeis_oleifera	Elaeis_guineensis))))	(((Reinhardtia_paiewonskiana	Reinhardtia_latisecta)	Reinhardtia_simplex)	(((Sclerosperma_profizianum	Pseudophoenix_vinifera)	(Calamus_caryotoides	(Leopoldinia_pulchra	(Burretiokentia_grandiflora	Podococcus_barteri))))	Orania_palindan)))	Iriartea_deltoidea)))))	Kingia_australis);
(((Calamus_caryotoides	Nypa_fruticans)	((((Reinhardtia_paiewonskiana	Reinhardtia_latisecta)	Reinhardtia_simplex)	Chamaedorea_seifrizii)	((((((Pelagodoxa_henryana	Geonoma_undata)	(Manicaria_saccifera	((Prestoea_acuminata	(Oenocarpus_minor	Oenocarpus_bataua))	(Heterospathe_cagayanensis	((Burretiokentia_grandiflora	Dictyosperma_album)	(Hydriastele_microspadix	Kentiopsis_piersoniorum))))))	((Roystonea_regia	Attalea_speciosa)	(Bactris_major	(Elaeis_oleifera	Elaeis_guineensis))))	(((Podococcus_barteri	(Leopoldinia_pulchra	Sclerosperma_profizianum))	Pseudophoenix_vinifera)	Orania_palindan))	Iriartea_deltoidea)	(((Veitchia_spiralis	Serenoa_repens)	Phoenix_dactylifera)	Sabal_domingensis))))	Kingia_australis);
((Veitchia_spiralis	((((Phoenix_dactylifera	(Serenoa_repens	Sabal_domingensis))	((Chamaedorea_seifrizii	((Geonoma_undata	(Manicaria_saccifera	((Prestoea_acuminata	(Oenocarpus_minor	Oenocarpus_bataua))	(Heterospathe_cagayanensis	((Burretiokentia_grandiflora	(Pelagodoxa_henryana	Dictyosperma_album))	(Hydriastele_microspadix	Kentiopsis_piersoniorum))))))	((Roystonea_regia	Attalea_speciosa)	(Bactris_major	(Elaeis_oleifera	Elaeis_guineensis)))))	((((Reinhardtia_paiewonskiana	Reinhardtia_latisecta)	Reinhardtia_simplex)	Pseudophoenix_vinifera)	(((Podococcus_barteri	Leopoldinia_pulchra)	Sclerosperma_profizianum)	Orania_palindan))))	Iriartea_deltoidea)	(Calamus_caryotoides	Nypa_fruticans)))	Kingia_australis);
((Veitchia_spiralis	(((((Chamaedorea_seifrizii	((((Pelagodoxa_henryana	Roystonea_regia)	Attalea_speciosa)	((Bactris_major	(Elaeis_oleifera	Elaeis_guineensis))	(Burretiokentia_grandiflora	(Geonoma_undata	(Manicaria_saccifera	((Prestoea_acuminata	(Oenocarpus_minor	Oenocarpus_bataua))	(Heterospathe_cagayanensis	(Dictyosperma_album	(Hydriastele_microspadix	Kentiopsis_piersoniorum)))))))))	(Sabal_domingensis	(((Reinhardtia_paiewonskiana	Reinhardtia_latisecta)	Reinhardtia_simplex)	((Pseudophoenix_vinifera	((Calamus_caryotoides	(Podococcus_barteri	Leopoldinia_pulchra))	Sclerosperma_profizianum))	Orania_palindan)))))	Phoenix_dactylifera)	Serenoa_repens)	Iriartea_deltoidea)	Nypa_fruticans))	Kingia_australis);
((((((Sabal_domingensis	Phoenix_dactylifera)	(((((Bactris_major	(Elaeis_guineensis	Elaeis_oleifera))	Attalea_speciosa)	(Roystonea_regia	(((Geonoma_undata	((Oenocarpus_minor	Oenocarpus_bataua)	Prestoea_acuminata))	(((Hydriastele_microspadix	(Burretiokentia_grandiflora	Kentiopsis_piersoniorum))	(Heterospathe_cagayanensis	(Dictyosperma_album	Pelagodoxa_henryana)))	Leopoldinia_pulchra))	Manicaria_saccifera)))	((Calamus_caryotoides	(Reinhardtia_latisecta	(Reinhardtia_simplex	Reinhardtia_paiewonskiana)))	(Serenoa_repens	((Podococcus_barteri	Sclerosperma_profizianum)	(Orania_palindan	Pseudophoenix_vinifera)))))	Chamaedorea_seifrizii))	Iriartea_deltoidea)	Nypa_fruticans)	Veitchia_spiralis)	Kingia_australis);
((((((Serenoa_repens	Sabal_domingensis)	Phoenix_dactylifera)	((((Attalea_speciosa	(Bactris_major	(Elaeis_guineensis	Elaeis_oleifera)))	(Roystonea_regia	(((Calamus_caryotoides	Manicaria_saccifera)	((((Hydriastele_microspadix	Kentiopsis_piersoniorum)	Dictyosperma_album)	Burretiokentia_grandiflora)	(Pelagodoxa_henryana	Heterospathe_cagayanensis)))	(Geonoma_undata	((Oenocarpus_minor	Oenocarpus_bataua)	Prestoea_acuminata)))))	((Reinhardtia_simplex	(Reinhardtia_paiewonskiana	Reinhardtia_latisecta))	(((Leopoldinia_pulchra	Podococcus_barteri)	Sclerosperma_profizianum)	(Orania_palindan	Pseudophoenix_vinifera))))	Chamaedorea_seifrizii))	Nypa_fruticans)	(Iriartea_deltoidea	Veitchia_spiralis))	Kingia_australis);
((((((Podococcus_barteri	(Orania_palindan	Pseudophoenix_vinifera))	((Serenoa_repens	Sabal_domingensis)	(Veitchia_spiralis	Phoenix_dactylifera)))	((((((Geonoma_undata	((((Oenocarpus_minor	Oenocarpus_bataua)	Prestoea_acuminata)	(((Hydriastele_microspadix	Kentiopsis_piersoniorum)	Dictyosperma_album)	Heterospathe_cagayanensis))	Manicaria_saccifera))	Pelagodoxa_henryana)	Burretiokentia_grandiflora)	((Attalea_speciosa	(Bactris_major	(Elaeis_guineensis	Elaeis_oleifera)))	Roystonea_regia))	(Iriartea_deltoidea	((Reinhardtia_simplex	((Calamus_caryotoides	Reinhardtia_paiewonskiana)	Reinhardtia_latisecta))	Sclerosperma_profizianum)))	Chamaedorea_seifrizii))	Leopoldinia_pulchra)	Nypa_fruticans)	Kingia_australis);
((((((Veitchia_spiralis	(((((((Hydriastele_microspadix	Heterospathe_cagayanensis)	Kentiopsis_piersoniorum)	(Pelagodoxa_henryana	Dictyosperma_album))	((Oenocarpus_minor	Oenocarpus_bataua)	Prestoea_acuminata))	(Manicaria_saccifera	Geonoma_undata))	(Bactris_major	(Elaeis_guineensis	Elaeis_oleifera)))	(Burretiokentia_grandiflora	(Chamaedorea_seifrizii	(Roystonea_regia	Attalea_speciosa)))))	((Reinhardtia_latisecta	(Reinhardtia_simplex	Reinhardtia_paiewonskiana))	((Podococcus_barteri	((Pseudophoenix_vinifera	Sclerosperma_profizianum)	Calamus_caryotoides))	Orania_palindan)))	(((Serenoa_repens	Sabal_domingensis)	Phoenix_dactylifera)	Iriartea_deltoidea))	Nypa_fruticans)	Leopoldinia_pulchra)	Kingia_australis);
(((((Leopoldinia_pulchra	Sabal_domingensis)	(Iriartea_deltoidea	Phoenix_dactylifera))	((Chamaedorea_seifrizii	(Calamus_caryotoides	Nypa_fruticans))	((((Geonoma_undata	(Manicaria_saccifera	Heterospathe_cagayanensis))	(((Burretiokentia_grandiflora	(Hydriastele_microspadix	Kentiopsis_piersoniorum))	(Pelagodoxa_henryana	Dictyosperma_album))	((Oenocarpus_minor	Oenocarpus_bataua)	Prestoea_acuminata)))	((Roystonea_regia	Bactris_major)	(Attalea_speciosa	(Elaeis_guineensis	Elaeis_oleifera))))	((Reinhardtia_latisecta	(Reinhardtia_simplex	Reinhardtia_paiewonskiana))	(Serenoa_repens	((Pseudophoenix_vinifera	Sclerosperma_profizianum)	(Orania_palindan	Podococcus_barteri)))))))	Veitchia_spiralis)	Kingia_australis);
(((Veitchia_spiralis	(((Iriartea_deltoidea	((((Manicaria_saccifera	Pelagodoxa_henryana)	((Burretiokentia_grandiflora	(Hydriastele_microspadix	Kentiopsis_piersoniorum))	(Heterospathe_cagayanensis	Dictyosperma_album)))	(Geonoma_undata	((Oenocarpus_minor	Oenocarpus_bataua)	Prestoea_acuminata)))	((Bactris_major	(Elaeis_guineensis	Elaeis_oleifera))	((Roystonea_regia	Attalea_speciosa)	Chamaedorea_seifrizii))))	((Reinhardtia_simplex	(Reinhardtia_paiewonskiana	Reinhardtia_latisecta))	(((Leopoldinia_pulchra	(Podococcus_barteri	Sclerosperma_profizianum))	Orania_palindan)	Pseudophoenix_vinifera)))	(Serenoa_repens	(Sabal_domingensis	Phoenix_dactylifera))))	(Calamus_caryotoides	Nypa_fruticans))	Kingia_australis);
((Veitchia_spiralis	(Nypa_fruticans	((((((Manicaria_saccifera	((Hydriastele_microspadix	Kentiopsis_piersoniorum)	(Heterospathe_cagayanensis	Dictyosperma_album)))	((Geonoma_undata	((Oenocarpus_minor	Oenocarpus_bataua)	Prestoea_acuminata))	(Burretiokentia_grandiflora	Pelagodoxa_henryana)))	(Bactris_major	(Elaeis_guineensis	Elaeis_oleifera)))	((Attalea_speciosa	Chamaedorea_seifrizii)	((Calamus_caryotoides	Roystonea_regia)	(Reinhardtia_simplex	(Reinhardtia_paiewonskiana	Reinhardtia_latisecta)))))	(((Pseudophoenix_vinifera	((Podococcus_barteri	Sclerosperma_profizianum)	Orania_palindan))	(Phoenix_dactylifera	(Serenoa_repens	Sabal_domingensis)))	Leopoldinia_pulchra))	Iriartea_deltoidea)))	Kingia_australis);
(((Iriartea_deltoidea	Veitchia_spiralis)	(Phoenix_dactylifera	(((Chamaedorea_seifrizii	(Serenoa_repens	Sabal_domingensis))	(((((Oenocarpus_minor	Oenocarpus_bataua)	Prestoea_acuminata)	(Geonoma_undata	((Pelagodoxa_henryana	Manicaria_saccifera)	((Burretiokentia_grandiflora	(Hydriastele_microspadix	Kentiopsis_piersoniorum))	(Heterospathe_cagayanensis	Dictyosperma_album)))))	((Bactris_major	(Elaeis_guineensis	Elaeis_oleifera))	(Attalea_speciosa	Roystonea_regia)))	((Reinhardtia_simplex	(Reinhardtia_paiewonskiana	Reinhardtia_latisecta))	(((Calamus_caryotoides	(Pseudophoenix_vinifera	Leopoldinia_pulchra))	(Sclerosperma_profizianum	Podococcus_barteri))	Orania_palindan))))	Nypa_fruticans)))	Kingia_australis);
((Veitchia_spiralis	((Calamus_caryotoides	Nypa_fruticans)	(((Serenoa_repens	(Phoenix_dactylifera	Sabal_domingensis))	((((Attalea_speciosa	Roystonea_regia)	Chamaedorea_seifrizii)	((((Manicaria_saccifera	Burretiokentia_grandiflora)	((Heterospathe_cagayanensis	(Dictyosperma_album	(Hydriastele_microspadix	Kentiopsis_piersoniorum)))	(Prestoea_acuminata	(Oenocarpus_minor	Oenocarpus_bataua))))	(Pelagodoxa_henryana	Geonoma_undata))	(Bactris_major	(Elaeis_guineensis	Elaeis_oleifera))))	((Reinhardtia_simplex	(Reinhardtia_paiewonskiana	Reinhardtia_latisecta))	((((Sclerosperma_profizianum	Podococcus_barteri)	Leopoldinia_pulchra)	Orania_palindan)	Pseudophoenix_vinifera))))	Iriartea_deltoidea)))	Kingia_australis);
((Veitchia_spiralis	((((((Pelagodoxa_henryana	Geonoma_undata)	((((Kentiopsis_piersoniorum	Hydriastele_microspadix)	(Burretiokentia_grandiflora	(Dictyosperma_album	Heterospathe_cagayanensis)))	(Prestoea_acuminata	(Oenocarpus_minor	Oenocarpus_bataua)))	Manicaria_saccifera))	((Bactris_major	(Elaeis_guineensis	Elaeis_oleifera))	(Attalea_speciosa	Roystonea_regia)))	((Reinhardtia_simplex	(Reinhardtia_paiewonskiana	Reinhardtia_latisecta))	((Orania_palindan	Pseudophoenix_vinifera)	(Sclerosperma_profizianum	(Podococcus_barteri	Calamus_caryotoides)))))	Chamaedorea_seifrizii)	(((Leopoldinia_pulchra	(Serenoa_repens	Sabal_domingensis))	Phoenix_dactylifera)	(Iriartea_deltoidea	Nypa_fruticans))))	Kingia_australis);
(((Attalea_speciosa	((Roystonea_regia	(Burretiokentia_grandiflora	(Chamaedorea_seifrizii	(Bactris_major	(Elaeis_oleifera	Elaeis_guineensis)))))	(((((Orania_palindan	(Sclerosperma_profizianum	(Leopoldinia_pulchra	Podococcus_barteri)))	Pseudophoenix_vinifera)	(Reinhardtia_simplex	(Reinhardtia_paiewonskiana	Reinhardtia_latisecta)))	((Phoenix_dactylifera	(Sabal_domingensis	Serenoa_repens))	(Iriartea_deltoidea	(Calamus_caryotoides	Nypa_fruticans))))	(((((Dictyosperma_album	Pelagodoxa_henryana)	Heterospathe_cagayanensis)	(Kentiopsis_piersoniorum	Hydriastele_microspadix))	Manicaria_saccifera)	((Prestoea_acuminata	(Oenocarpus_bataua	Oenocarpus_minor))	Geonoma_undata)))))	Veitchia_spiralis)	Kingia_australis);
((Phoenix_dactylifera	((Sabal_domingensis	Serenoa_repens)	((Chamaedorea_seifrizii	(Calamus_caryotoides	Nypa_fruticans))	((((Bactris_major	(Elaeis_oleifera	Elaeis_guineensis))	(Roystonea_regia	Attalea_speciosa))	(((Heterospathe_cagayanensis	((Dictyosperma_album	(Veitchia_spiralis	Pelagodoxa_henryana))	((Burretiokentia_grandiflora	Kentiopsis_piersoniorum)	Hydriastele_microspadix)))	Manicaria_saccifera)	((Prestoea_acuminata	(Oenocarpus_bataua	Oenocarpus_minor))	Geonoma_undata)))	(((Reinhardtia_simplex	(Reinhardtia_paiewonskiana	Reinhardtia_latisecta))	((Sclerosperma_profizianum	(Leopoldinia_pulchra	Podococcus_barteri))	(Pseudophoenix_vinifera	Orania_palindan)))	Iriartea_deltoidea)))))	Kingia_australis);
((((Nypa_fruticans	(((((((Bactris_major	(Elaeis_oleifera	Elaeis_guineensis))	(Roystonea_regia	Attalea_speciosa))	((Prestoea_acuminata	(Oenocarpus_bataua	Oenocarpus_minor))	((((Kentiopsis_piersoniorum	Hydriastele_microspadix)	(Heterospathe_cagayanensis	Dictyosperma_album))	(Geonoma_undata	Manicaria_saccifera))	Pelagodoxa_henryana)))	Burretiokentia_grandiflora)	(((Reinhardtia_paiewonskiana	Reinhardtia_latisecta)	Reinhardtia_simplex)	(Serenoa_repens	((Calamus_caryotoides	((Pseudophoenix_vinifera	Sclerosperma_profizianum)	Podococcus_barteri))	Orania_palindan))))	Chamaedorea_seifrizii)	(Phoenix_dactylifera	(Leopoldinia_pulchra	Sabal_domingensis))))	Iriartea_deltoidea)	Veitchia_spiralis)	Kingia_australis);
(((Nypa_fruticans	(((((Bactris_major	(Elaeis_oleifera	Elaeis_guineensis))	(Chamaedorea_seifrizii	(Roystonea_regia	Attalea_speciosa)))	(((Geonoma_undata	(Prestoea_acuminata	(Oenocarpus_bataua	Oenocarpus_minor)))	((Burretiokentia_grandiflora	(Dictyosperma_album	(Kentiopsis_piersoniorum	Hydriastele_microspadix)))	Heterospathe_cagayanensis))	(Pelagodoxa_henryana	Manicaria_saccifera)))	(((Reinhardtia_paiewonskiana	Reinhardtia_latisecta)	Reinhardtia_simplex)	((((Leopoldinia_pulchra	Podococcus_barteri)	Orania_palindan)	Sclerosperma_profizianum)	Pseudophoenix_vinifera)))	((Calamus_caryotoides	Serenoa_repens)	(Phoenix_dactylifera	Sabal_domingensis))))	(Iriartea_deltoidea	Veitchia_spiralis))	Kingia_australis);
(((((Nypa_fruticans	Calamus_caryotoides)	Serenoa_repens)	((Phoenix_dactylifera	(((Prestoea_acuminata	(Oenocarpus_bataua	Oenocarpus_minor))	((Geonoma_undata	(((Dictyosperma_album	((Kentiopsis_piersoniorum	Hydriastele_microspadix)	Burretiokentia_grandiflora))	Heterospathe_cagayanensis)	(Pelagodoxa_henryana	Manicaria_saccifera)))	((Chamaedorea_seifrizii	Attalea_speciosa)	((Bactris_major	(Elaeis_oleifera	Elaeis_guineensis))	Roystonea_regia))))	(((Reinhardtia_paiewonskiana	(Reinhardtia_latisecta	Iriartea_deltoidea))	Reinhardtia_simplex)	((((Sclerosperma_profizianum	Podococcus_barteri)	Leopoldinia_pulchra)	Orania_palindan)	Pseudophoenix_vinifera))))	Sabal_domingensis))	Veitchia_spiralis)	Kingia_australis);
((Nypa_fruticans	(((Serenoa_repens	(Sabal_domingensis	Phoenix_dactylifera))	((((Reinhardtia_paiewonskiana	Reinhardtia_latisecta)	(Calamus_caryotoides	Reinhardtia_simplex))	((Pseudophoenix_vinifera	Orania_palindan)	(Sclerosperma_profizianum	(Leopoldinia_pulchra	Podococcus_barteri))))	(((((Prestoea_acuminata	(Oenocarpus_bataua	Oenocarpus_minor))	((((Kentiopsis_piersoniorum	Hydriastele_microspadix)	(Burretiokentia_grandiflora	Dictyosperma_album))	(Veitchia_spiralis	Heterospathe_cagayanensis))	((Pelagodoxa_henryana	Manicaria_saccifera)	Geonoma_undata)))	Roystonea_regia)	(Attalea_speciosa	(Bactris_major	(Elaeis_oleifera	Elaeis_guineensis))))	Chamaedorea_seifrizii)))	Iriartea_deltoidea))	Kingia_australis);
((Sabal_domingensis	(Phoenix_dactylifera	(((((Reinhardtia_paiewonskiana	Reinhardtia_latisecta)	(Iriartea_deltoidea	(Calamus_caryotoides	Reinhardtia_simplex)))	((Orania_palindan	(Sclerosperma_profizianum	(Leopoldinia_pulchra	Podococcus_barteri)))	(((((Prestoea_acuminata	(Oenocarpus_bataua	Oenocarpus_minor))	(Veitchia_spiralis	Manicaria_saccifera))	(Geonoma_undata	(Heterospathe_cagayanensis	((Kentiopsis_piersoniorum	(Burretiokentia_grandiflora	Hydriastele_microspadix))	(Pelagodoxa_henryana	Dictyosperma_album)))))	(Bactris_major	(Elaeis_oleifera	Elaeis_guineensis)))	((Attalea_speciosa	Roystonea_regia)	Chamaedorea_seifrizii))))	(Pseudophoenix_vinifera	Nypa_fruticans))	Serenoa_repens)))	Kingia_australis);
((Veitchia_spiralis	(Phoenix_dactylifera	((((Iriartea_deltoidea	Chamaedorea_seifrizii)	(((Reinhardtia_paiewonskiana	Reinhardtia_latisecta)	Reinhardtia_simplex)	((Orania_palindan	((Pseudophoenix_vinifera	Sclerosperma_profizianum)	(Leopoldinia_pulchra	Podococcus_barteri)))	((Pelagodoxa_henryana	Roystonea_regia)	((Bactris_major	(Attalea_speciosa	(Elaeis_oleifera	Elaeis_guineensis)))	(((Manicaria_saccifera	Burretiokentia_grandiflora)	(Heterospathe_cagayanensis	((Kentiopsis_piersoniorum	Hydriastele_microspadix)	Dictyosperma_album)))	(Geonoma_undata	(Prestoea_acuminata	(Oenocarpus_bataua	Oenocarpus_minor)))))))))	(Nypa_fruticans	(Calamus_caryotoides	Serenoa_repens)))	Sabal_domingensis)))	Kingia_australis);
((Sabal_domingensis	((Veitchia_spiralis	Phoenix_dactylifera)	((Serenoa_repens	Nypa_fruticans)	(Chamaedorea_seifrizii	(Iriartea_deltoidea	((((((Heterospathe_cagayanensis	(Dictyosperma_album	(Burretiokentia_grandiflora	(Kentiopsis_piersoniorum	Hydriastele_microspadix))))	Manicaria_saccifera)	Geonoma_undata)	(Prestoea_acuminata	(Oenocarpus_bataua	Oenocarpus_minor)))	((Attalea_speciosa	(Pelagodoxa_henryana	Roystonea_regia))	(Bactris_major	(Elaeis_oleifera	Elaeis_guineensis))))	(((Reinhardtia_paiewonskiana	Reinhardtia_latisecta)	(Calamus_caryotoides	Reinhardtia_simplex))	(Orania_palindan	((Pseudophoenix_vinifera	Sclerosperma_profizianum)	(Leopoldinia_pulchra	Podococcus_barteri))))))))))	Kingia_australis);
((Veitchia_spiralis	(((((Sabal_domingensis	Phoenix_dactylifera)	Serenoa_repens)	(((Manicaria_saccifera	(((Geonoma_undata	(Prestoea_acuminata	(Oenocarpus_bataua	Oenocarpus_minor)))	Pelagodoxa_henryana)	((Dictyosperma_album	Heterospathe_cagayanensis)	(Burretiokentia_grandiflora	(Kentiopsis_piersoniorum	Hydriastele_microspadix)))))	((Chamaedorea_seifrizii	(Attalea_speciosa	(Roystonea_regia	Calamus_caryotoides)))	(Bactris_major	(Elaeis_oleifera	Elaeis_guineensis))))	(((Reinhardtia_paiewonskiana	Reinhardtia_latisecta)	Reinhardtia_simplex)	((Orania_palindan	(Sclerosperma_profizianum	(Leopoldinia_pulchra	Podococcus_barteri)))	Pseudophoenix_vinifera))))	Iriartea_deltoidea)	Nypa_fruticans))	Kingia_australis);
(((Iriartea_deltoidea	Veitchia_spiralis)	(Nypa_fruticans	((Orania_palindan	((Pseudophoenix_vinifera	Sclerosperma_profizianum)	(Calamus_caryotoides	(Leopoldinia_pulchra	Podococcus_barteri))))	(((((Attalea_speciosa	Roystonea_regia)	(Bactris_major	(Elaeis_oleifera	Elaeis_guineensis)))	(((Pelagodoxa_henryana	Manicaria_saccifera)	((Kentiopsis_piersoniorum	Hydriastele_microspadix)	(Burretiokentia_grandiflora	(Heterospathe_cagayanensis	Dictyosperma_album))))	(((Oenocarpus_minor	Oenocarpus_bataua)	Prestoea_acuminata)	Geonoma_undata)))	((Serenoa_repens	Sabal_domingensis)	Phoenix_dactylifera))	(Chamaedorea_seifrizii	(Reinhardtia_simplex	(Reinhardtia_latisecta	Reinhardtia_paiewonskiana)))))))	Kingia_australis);
(((Calamus_caryotoides	Reinhardtia_simplex)	((Reinhardtia_latisecta	Reinhardtia_paiewonskiana)	((((Orania_palindan	(Leopoldinia_pulchra	Podococcus_barteri))	(Sclerosperma_profizianum	Pseudophoenix_vinifera))	(((Attalea_speciosa	Roystonea_regia)	(Chamaedorea_seifrizii	(Bactris_major	(Elaeis_oleifera	Elaeis_guineensis))))	(((Oenocarpus_minor	Oenocarpus_bataua)	Prestoea_acuminata)	(Geonoma_undata	((Pelagodoxa_henryana	Manicaria_saccifera)	((Kentiopsis_piersoniorum	Hydriastele_microspadix)	(Burretiokentia_grandiflora	(Heterospathe_cagayanensis	Dictyosperma_album))))))))	((Sabal_domingensis	Phoenix_dactylifera)	((Iriartea_deltoidea	(Veitchia_spiralis	Nypa_fruticans))	Serenoa_repens)))))	Kingia_australis);
((Veitchia_spiralis	((Calamus_caryotoides	Nypa_fruticans)	(((Sabal_domingensis	Phoenix_dactylifera)	((Iriartea_deltoidea	Serenoa_repens)	((Pseudophoenix_vinifera	Orania_palindan)	(Podococcus_barteri	Sclerosperma_profizianum))))	(((Attalea_speciosa	(Pelagodoxa_henryana	Roystonea_regia))	(Chamaedorea_seifrizii	(Reinhardtia_simplex	(Reinhardtia_latisecta	Reinhardtia_paiewonskiana))))	((Bactris_major	(Elaeis_oleifera	Elaeis_guineensis))	((Manicaria_saccifera	(((Hydriastele_microspadix	(Leopoldinia_pulchra	Kentiopsis_piersoniorum))	(Burretiokentia_grandiflora	Dictyosperma_album))	Heterospathe_cagayanensis))	(Geonoma_undata	((Oenocarpus_minor	Oenocarpus_bataua)	Prestoea_acuminata))))))))	Kingia_australis);
((Veitchia_spiralis	((Calamus_caryotoides	Nypa_fruticans)	(((Serenoa_repens	Sabal_domingensis)	(Iriartea_deltoidea	Phoenix_dactylifera))	((((Pseudophoenix_vinifera	(Orania_palindan	((Leopoldinia_pulchra	Podococcus_barteri)	Sclerosperma_profizianum)))	(Reinhardtia_simplex	(Reinhardtia_latisecta	Reinhardtia_paiewonskiana)))	(((Pelagodoxa_henryana	((((Hydriastele_microspadix	Kentiopsis_piersoniorum)	Burretiokentia_grandiflora)	(Heterospathe_cagayanensis	Dictyosperma_album))	(Geonoma_undata	Manicaria_saccifera)))	(Oenocarpus_minor	(Oenocarpus_bataua	Prestoea_acuminata)))	((Attalea_speciosa	Roystonea_regia)	(Bactris_major	(Elaeis_oleifera	Elaeis_guineensis)))))	Chamaedorea_seifrizii))))	Kingia_australis);
((Veitchia_spiralis	((Calamus_caryotoides	Nypa_fruticans)	(((Reinhardtia_simplex	Reinhardtia_paiewonskiana)	Reinhardtia_latisecta)	((((((Attalea_speciosa	Roystonea_regia)	(Bactris_major	(Elaeis_oleifera	Elaeis_guineensis)))	(((Prestoea_acuminata	(Oenocarpus_minor	Oenocarpus_bataua))	(((Hydriastele_microspadix	Kentiopsis_piersoniorum)	Burretiokentia_grandiflora)	(Heterospathe_cagayanensis	Dictyosperma_album)))	(Manicaria_saccifera	(Pelagodoxa_henryana	Geonoma_undata))))	Chamaedorea_seifrizii)	(Pseudophoenix_vinifera	(Orania_palindan	(Podococcus_barteri	(Sclerosperma_profizianum	Leopoldinia_pulchra)))))	(((Iriartea_deltoidea	Serenoa_repens)	Sabal_domingensis)	Phoenix_dactylifera)))))	Kingia_australis);
(((((Sclerosperma_profizianum	(Leopoldinia_pulchra	Podococcus_barteri))	(Pseudophoenix_vinifera	Orania_palindan))	(Chamaedorea_seifrizii	(((Serenoa_repens	Sabal_domingensis)	Phoenix_dactylifera)	(((Attalea_speciosa	Roystonea_regia)	(Bactris_major	(Elaeis_oleifera	Elaeis_guineensis)))	(((Geonoma_undata	(Prestoea_acuminata	(Oenocarpus_minor	Oenocarpus_bataua)))	((Iriartea_deltoidea	Veitchia_spiralis)	(((Hydriastele_microspadix	Kentiopsis_piersoniorum)	Burretiokentia_grandiflora)	(Heterospathe_cagayanensis	Dictyosperma_album))))	(Pelagodoxa_henryana	Manicaria_saccifera))))))	((Calamus_caryotoides	Nypa_fruticans)	(Reinhardtia_simplex	(Reinhardtia_paiewonskiana	Reinhardtia_latisecta))))	Kingia_australis);
((Phoenix_dactylifera	((((Serenoa_repens	Nypa_fruticans)	((((Attalea_speciosa	Roystonea_regia)	(Chamaedorea_seifrizii	(Bactris_major	(Elaeis_oleifera	Elaeis_guineensis))))	((Manicaria_saccifera	Burretiokentia_grandiflora)	((((Hydriastele_microspadix	Kentiopsis_piersoniorum)	Dictyosperma_album)	(Veitchia_spiralis	Heterospathe_cagayanensis))	((Geonoma_undata	(Prestoea_acuminata	(Oenocarpus_minor	Oenocarpus_bataua)))	Pelagodoxa_henryana))))	((Sclerosperma_profizianum	((Calamus_caryotoides	Reinhardtia_simplex)	(Reinhardtia_paiewonskiana	Reinhardtia_latisecta)))	((Leopoldinia_pulchra	Podococcus_barteri)	(Pseudophoenix_vinifera	Orania_palindan)))))	Iriartea_deltoidea)	Sabal_domingensis))	Kingia_australis);
((Nypa_fruticans	(((((((Roystonea_regia	(Attalea_speciosa	(Bactris_major	(Elaeis_oleifera	Elaeis_guineensis))))	((((Burretiokentia_grandiflora	(Hydriastele_microspadix	Kentiopsis_piersoniorum))	(Heterospathe_cagayanensis	Dictyosperma_album))	(Oenocarpus_minor	(Oenocarpus_bataua	Prestoea_acuminata)))	(Geonoma_undata	(Manicaria_saccifera	(Veitchia_spiralis	Pelagodoxa_henryana)))))	Chamaedorea_seifrizii)	(((Podococcus_barteri	(Leopoldinia_pulchra	Sclerosperma_profizianum))	((Calamus_caryotoides	Reinhardtia_simplex)	(Reinhardtia_paiewonskiana	Reinhardtia_latisecta)))	(Pseudophoenix_vinifera	Orania_palindan)))	(Sabal_domingensis	Phoenix_dactylifera))	Serenoa_repens)	Iriartea_deltoidea))	Kingia_australis);
((Veitchia_spiralis	((Leopoldinia_pulchra	((Sclerosperma_profizianum	Iriartea_deltoidea)	(((((Chamaedorea_seifrizii	(Serenoa_repens	Nypa_fruticans))	(Sabal_domingensis	Phoenix_dactylifera))	((((Bactris_major	(Elaeis_oleifera	Elaeis_guineensis))	Attalea_speciosa)	(Pelagodoxa_henryana	Roystonea_regia))	((((Heterospathe_cagayanensis	(Burretiokentia_grandiflora	(Dictyosperma_album	(Hydriastele_microspadix	Kentiopsis_piersoniorum))))	(Prestoea_acuminata	(Oenocarpus_minor	Oenocarpus_bataua)))	(Calamus_caryotoides	Manicaria_saccifera))	Geonoma_undata)))	(Reinhardtia_simplex	(Reinhardtia_paiewonskiana	Reinhardtia_latisecta)))	(Pseudophoenix_vinifera	Orania_palindan))))	Podococcus_barteri))	Kingia_australis);
((Veitchia_spiralis	(Phoenix_dactylifera	(((Iriartea_deltoidea	Nypa_fruticans)	(((((Bactris_major	(Elaeis_oleifera	Elaeis_guineensis))	(Attalea_speciosa	Roystonea_regia))	((Prestoea_acuminata	(Oenocarpus_minor	Oenocarpus_bataua))	(((Manicaria_saccifera	Geonoma_undata)	((Hydriastele_microspadix	Kentiopsis_piersoniorum)	(Burretiokentia_grandiflora	(Heterospathe_cagayanensis	Dictyosperma_album))))	Pelagodoxa_henryana)))	((Reinhardtia_latisecta	((Calamus_caryotoides	Reinhardtia_simplex)	Reinhardtia_paiewonskiana))	((Pseudophoenix_vinifera	Orania_palindan)	((Leopoldinia_pulchra	Podococcus_barteri)	Sclerosperma_profizianum))))	Chamaedorea_seifrizii))	(Serenoa_repens	Sabal_domingensis))))	Kingia_australis);
((Veitchia_spiralis	((Calamus_caryotoides	Nypa_fruticans)	(Phoenix_dactylifera	((Serenoa_repens	Sabal_domingensis)	((((Pelagodoxa_henryana	Geonoma_undata)	(((Prestoea_acuminata	(Oenocarpus_bataua	Oenocarpus_minor))	((Hydriastele_microspadix	Kentiopsis_piersoniorum)	(Burretiokentia_grandiflora	(Heterospathe_cagayanensis	Dictyosperma_album))))	(Attalea_speciosa	Manicaria_saccifera)))	((Roystonea_regia	Chamaedorea_seifrizii)	((Elaeis_oleifera	Elaeis_guineensis)	Bactris_major)))	(((Pseudophoenix_vinifera	Orania_palindan)	((Iriartea_deltoidea	Leopoldinia_pulchra)	(Podococcus_barteri	Sclerosperma_profizianum)))	(Reinhardtia_simplex	(Reinhardtia_latisecta	Reinhardtia_paiewonskiana))))))))	Kingia_australis);
((Veitchia_spiralis	((Calamus_caryotoides	Nypa_fruticans)	(Phoenix_dactylifera	((Serenoa_repens	Sabal_domingensis)	(((Manicaria_saccifera	Chamaedorea_seifrizii)	((((Geonoma_undata	(Prestoea_acuminata	(Oenocarpus_bataua	Oenocarpus_minor)))	(Burretiokentia_grandiflora	((Heterospathe_cagayanensis	Dictyosperma_album)	(Hydriastele_microspadix	Kentiopsis_piersoniorum))))	((Elaeis_oleifera	Elaeis_guineensis)	Bactris_major))	(Pelagodoxa_henryana	(Attalea_speciosa	Roystonea_regia))))	((Iriartea_deltoidea	((Orania_palindan	((Podococcus_barteri	Sclerosperma_profizianum)	Leopoldinia_pulchra))	Pseudophoenix_vinifera))	((Reinhardtia_latisecta	Reinhardtia_paiewonskiana)	Reinhardtia_simplex)))))))	Kingia_australis);
((Veitchia_spiralis	(Nypa_fruticans	(Phoenix_dactylifera	((((((Elaeis_oleifera	Elaeis_guineensis)	(Roystonea_regia	Bactris_major))	Attalea_speciosa)	(((Geonoma_undata	(Prestoea_acuminata	(Oenocarpus_bataua	Oenocarpus_minor)))	((Burretiokentia_grandiflora	(Heterospathe_cagayanensis	(Pelagodoxa_henryana	Dictyosperma_album)))	(Hydriastele_microspadix	Kentiopsis_piersoniorum)))	(Iriartea_deltoidea	Manicaria_saccifera)))	(((Orania_palindan	(Sclerosperma_profizianum	(Leopoldinia_pulchra	Podococcus_barteri)))	Pseudophoenix_vinifera)	((Reinhardtia_latisecta	Reinhardtia_paiewonskiana)	(Calamus_caryotoides	Reinhardtia_simplex))))	((Chamaedorea_seifrizii	Sabal_domingensis)	Serenoa_repens)))))	Kingia_australis);
(((Nypa_fruticans	((Reinhardtia_latisecta	(Reinhardtia_paiewonskiana	Reinhardtia_simplex))	(((((Orania_palindan	Pseudophoenix_vinifera)	(Leopoldinia_pulchra	Podococcus_barteri))	Sclerosperma_profizianum)	(((Serenoa_repens	Sabal_domingensis)	Phoenix_dactylifera)	Iriartea_deltoidea))	(Chamaedorea_seifrizii	(((((Elaeis_oleifera	Elaeis_guineensis)	Bactris_major)	Attalea_speciosa)	(Pelagodoxa_henryana	Roystonea_regia))	(((Geonoma_undata	(Prestoea_acuminata	(Veitchia_spiralis	(Oenocarpus_bataua	Oenocarpus_minor))))	((Burretiokentia_grandiflora	(Heterospathe_cagayanensis	Dictyosperma_album))	(Hydriastele_microspadix	Kentiopsis_piersoniorum)))	Manicaria_saccifera))))))	Calamus_caryotoides)	Kingia_australis);
((Veitchia_spiralis	(Nypa_fruticans	((Iriartea_deltoidea	Phoenix_dactylifera)	(((((((Elaeis_oleifera	Elaeis_guineensis)	Bactris_major)	(Attalea_speciosa	Roystonea_regia))	(((Geonoma_undata	(Prestoea_acuminata	(Oenocarpus_bataua	Oenocarpus_minor)))	Manicaria_saccifera)	((((Pelagodoxa_henryana	Dictyosperma_album)	(Hydriastele_microspadix	Kentiopsis_piersoniorum))	Burretiokentia_grandiflora)	Heterospathe_cagayanensis)))	((Reinhardtia_simplex	(Reinhardtia_latisecta	Reinhardtia_paiewonskiana))	((Calamus_caryotoides	(Podococcus_barteri	(Leopoldinia_pulchra	Sclerosperma_profizianum)))	(Pseudophoenix_vinifera	Orania_palindan))))	Chamaedorea_seifrizii)	(Serenoa_repens	Sabal_domingensis)))))	Kingia_australis);
((Veitchia_spiralis	((Calamus_caryotoides	Nypa_fruticans)	(((Phoenix_dactylifera	(Serenoa_repens	(Iriartea_deltoidea	Sabal_domingensis)))	(((((Elaeis_oleifera	Elaeis_guineensis)	Bactris_major)	(Attalea_speciosa	Roystonea_regia))	(((Geonoma_undata	(Prestoea_acuminata	(Oenocarpus_bataua	Oenocarpus_minor)))	(Pelagodoxa_henryana	Manicaria_saccifera))	((Hydriastele_microspadix	Kentiopsis_piersoniorum)	(Burretiokentia_grandiflora	(Heterospathe_cagayanensis	Dictyosperma_album)))))	(((Reinhardtia_paiewonskiana	Reinhardtia_latisecta)	Reinhardtia_simplex)	(((Leopoldinia_pulchra	Podococcus_barteri)	Orania_palindan)	(Sclerosperma_profizianum	Pseudophoenix_vinifera)))))	Chamaedorea_seifrizii)))	Kingia_australis);
(((Veitchia_spiralis	Calamus_caryotoides)	(Nypa_fruticans	(Phoenix_dactylifera	(Sabal_domingensis	((((((Elaeis_oleifera	Elaeis_guineensis)	Bactris_major)	(Attalea_speciosa	Roystonea_regia))	((Prestoea_acuminata	(Oenocarpus_bataua	Oenocarpus_minor))	((((((Hydriastele_microspadix	Kentiopsis_piersoniorum)	Dictyosperma_album)	Burretiokentia_grandiflora)	Heterospathe_cagayanensis)	(Manicaria_saccifera	Geonoma_undata))	Pelagodoxa_henryana)))	((Iriartea_deltoidea	(Reinhardtia_latisecta	(Reinhardtia_simplex	Reinhardtia_paiewonskiana)))	(Serenoa_repens	((Pseudophoenix_vinifera	Orania_palindan)	(Podococcus_barteri	Sclerosperma_profizianum)))))	(Leopoldinia_pulchra	Chamaedorea_seifrizii))))))	Kingia_australis);
((Elaeis_oleifera	(Elaeis_guineensis	(Bactris_major	(Attalea_speciosa	(Roystonea_regia	(((((Pelagodoxa_henryana	Veitchia_spiralis)	(((Hydriastele_microspadix	Kentiopsis_piersoniorum)	Dictyosperma_album)	Heterospathe_cagayanensis))	Manicaria_saccifera)	(Geonoma_undata	(Prestoea_acuminata	(Oenocarpus_bataua	Oenocarpus_minor))))	(Burretiokentia_grandiflora	(((Reinhardtia_latisecta	(Reinhardtia_simplex	Reinhardtia_paiewonskiana))	(Sclerosperma_profizianum	((Pseudophoenix_vinifera	Orania_palindan)	Podococcus_barteri)))	(Chamaedorea_seifrizii	(((Phoenix_dactylifera	(Serenoa_repens	Sabal_domingensis))	((Leopoldinia_pulchra	Calamus_caryotoides)	Nypa_fruticans))	Iriartea_deltoidea))))))))))	Kingia_australis);
((Veitchia_spiralis	((Manicaria_saccifera	((Geonoma_undata	((Prestoea_acuminata	(Oenocarpus_bataua	Oenocarpus_minor))	((Burretiokentia_grandiflora	((Kentiopsis_piersoniorum	Hydriastele_microspadix)	Dictyosperma_album))	Heterospathe_cagayanensis)))	((((Iriartea_deltoidea	Nypa_fruticans)	(Reinhardtia_latisecta	(Reinhardtia_simplex	Reinhardtia_paiewonskiana)))	((Phoenix_dactylifera	(Serenoa_repens	Sabal_domingensis))	((Calamus_caryotoides	Pseudophoenix_vinifera)	(((Sclerosperma_profizianum	Leopoldinia_pulchra)	Podococcus_barteri)	Orania_palindan))))	(Chamaedorea_seifrizii	((Attalea_speciosa	Roystonea_regia)	((Elaeis_oleifera	Elaeis_guineensis)	Bactris_major))))))	Pelagodoxa_henryana))	Kingia_australis);
((Reinhardtia_simplex	(Calamus_caryotoides	(Reinhardtia_paiewonskiana	(Reinhardtia_latisecta	(((Phoenix_dactylifera	((Iriartea_deltoidea	Serenoa_repens)	Sabal_domingensis))	(Nypa_fruticans	Chamaedorea_seifrizii))	((((Attalea_speciosa	Roystonea_regia)	((Elaeis_oleifera	Elaeis_guineensis)	Bactris_major))	((Burretiokentia_grandiflora	(((Prestoea_acuminata	(Oenocarpus_bataua	Oenocarpus_minor))	((Kentiopsis_piersoniorum	Hydriastele_microspadix)	(Heterospathe_cagayanensis	Dictyosperma_album)))	Geonoma_undata))	((Pelagodoxa_henryana	Veitchia_spiralis)	Manicaria_saccifera)))	(((Sclerosperma_profizianum	Pseudophoenix_vinifera)	(Podococcus_barteri	Leopoldinia_pulchra))	Orania_palindan)))))))	Kingia_australis);
