# Supplementary material for: Data supporting the nuclear phylogenomics of the palm subfamily Arecoideae (Arecaceae)
Source: Data Brief. 2016 Mar 2;7:532–6. doi: 10.1016/j.dib.2016.02.063 (PMC4796708; doi:10.1016/j.dib.2016.02.063)
Supplement: Supplementary file 5 — Supplementary material [file mmc5.zip › RAxML_bootstrap.Elaeis_673.raxml.tre]

((Calamus_caryotoides	(((((Iriartea_deltoidea	(Orania_palindan	(Reinhardtia_simplex	(Reinhardtia_paiewonskiana	Reinhardtia_latisecta))))	((Roystonea_regia	(Burretiokentia_grandiflora	(Bactris_major	Podococcus_barteri)))	Sclerosperma_profizianum))	((((Phoenix_dactylifera	Sabal_domingensis)	Serenoa_repens)	(Leopoldinia_pulchra	(Geonoma_undata	((Prestoea_acuminata	(Oenocarpus_minor	Oenocarpus_bataua))	(((Dictyosperma_album	Dypsis_decaryi)	((Nypa_fruticans	Hydriastele_microspadix)	(Kentiopsis_piersoniorum	(Veitchia_spiralis	Heterospathe_cagayanensis))))	(Pelagodoxa_henryana	Manicaria_saccifera))))))	Chamaedorea_seifrizii))	(Attalea_speciosa	(Elaeis_oleifera	Elaeis_guineensis)))	Pseudophoenix_vinifera))	Kingia_australis);
(((Attalea_speciosa	(Iriartea_deltoidea	((Phoenix_dactylifera	Sabal_domingensis)	Serenoa_repens)))	((((Chamaedorea_seifrizii	(Elaeis_oleifera	Elaeis_guineensis))	((Pseudophoenix_vinifera	Sclerosperma_profizianum)	(((Leopoldinia_pulchra	(Geonoma_undata	(Prestoea_acuminata	(Oenocarpus_minor	Oenocarpus_bataua))))	(((Dictyosperma_album	Dypsis_decaryi)	(Hydriastele_microspadix	(Heterospathe_cagayanensis	(Kentiopsis_piersoniorum	(Nypa_fruticans	Veitchia_spiralis)))))	(Pelagodoxa_henryana	Manicaria_saccifera)))	(Podococcus_barteri	(Burretiokentia_grandiflora	Bactris_major)))))	(Roystonea_regia	(Calamus_caryotoides	Orania_palindan)))	(Reinhardtia_simplex	(Reinhardtia_paiewonskiana	Reinhardtia_latisecta))))	Kingia_australis);
((Calamus_caryotoides	(((((((Elaeis_oleifera	Elaeis_guineensis)	Roystonea_regia)	(((((Geonoma_undata	(Prestoea_acuminata	(Oenocarpus_minor	Oenocarpus_bataua)))	((Dypsis_decaryi	(Dictyosperma_album	((Hydriastele_microspadix	(Kentiopsis_piersoniorum	(Nypa_fruticans	Veitchia_spiralis)))	Heterospathe_cagayanensis)))	(Pelagodoxa_henryana	Manicaria_saccifera)))	Leopoldinia_pulchra)	(Pseudophoenix_vinifera	Chamaedorea_seifrizii))	(Orania_palindan	(Sclerosperma_profizianum	(Podococcus_barteri	Burretiokentia_grandiflora)))))	Attalea_speciosa)	(Iriartea_deltoidea	(Reinhardtia_simplex	(Reinhardtia_paiewonskiana	Reinhardtia_latisecta))))	(Phoenix_dactylifera	Sabal_domingensis))	(Bactris_major	Serenoa_repens)))	Kingia_australis);
((Sclerosperma_profizianum	((Podococcus_barteri	(Bactris_major	Burretiokentia_grandiflora))	(((Attalea_speciosa	(Elaeis_oleifera	Elaeis_guineensis))	(Reinhardtia_simplex	(Reinhardtia_paiewonskiana	Reinhardtia_latisecta)))	(((((Geonoma_undata	(Prestoea_acuminata	(Oenocarpus_minor	Oenocarpus_bataua)))	(Pelagodoxa_henryana	Manicaria_saccifera))	(((Hydriastele_microspadix	((Kentiopsis_piersoniorum	Veitchia_spiralis)	Heterospathe_cagayanensis))	(Dypsis_decaryi	Dictyosperma_album))	Leopoldinia_pulchra))	(Pseudophoenix_vinifera	Chamaedorea_seifrizii))	((((Phoenix_dactylifera	Sabal_domingensis)	Serenoa_repens)	(Iriartea_deltoidea	(Nypa_fruticans	Calamus_caryotoides)))	(Roystonea_regia	Orania_palindan))))))	Kingia_australis);
((((Iriartea_deltoidea	(Elaeis_oleifera	Elaeis_guineensis))	Attalea_speciosa)	((Reinhardtia_simplex	(Reinhardtia_paiewonskiana	Reinhardtia_latisecta))	(((Chamaedorea_seifrizii	(((Phoenix_dactylifera	Sabal_domingensis)	(Calamus_caryotoides	Serenoa_repens))	((Geonoma_undata	(((Oenocarpus_minor	Oenocarpus_bataua)	(Pelagodoxa_henryana	Manicaria_saccifera))	(((Dictyosperma_album	((Heterospathe_cagayanensis	Kentiopsis_piersoniorum)	(Hydriastele_microspadix	Veitchia_spiralis)))	Dypsis_decaryi)	(Nypa_fruticans	Prestoea_acuminata))))	Leopoldinia_pulchra)))	(Roystonea_regia	Orania_palindan))	(Pseudophoenix_vinifera	(Sclerosperma_profizianum	(Podococcus_barteri	(Bactris_major	Burretiokentia_grandiflora)))))))	Kingia_australis);
((((((Iriartea_deltoidea	(Reinhardtia_simplex	(Reinhardtia_paiewonskiana	Reinhardtia_latisecta)))	(((((Pseudophoenix_vinifera	Chamaedorea_seifrizii)	((Phoenix_dactylifera	Sabal_domingensis)	Serenoa_repens))	((((Prestoea_acuminata	((Dictyosperma_album	((Heterospathe_cagayanensis	(Kentiopsis_piersoniorum	Veitchia_spiralis))	Hydriastele_microspadix))	Dypsis_decaryi))	((Oenocarpus_minor	Oenocarpus_bataua)	(Pelagodoxa_henryana	Manicaria_saccifera)))	Geonoma_undata)	Leopoldinia_pulchra))	Orania_palindan)	(Roystonea_regia	(Sclerosperma_profizianum	(Podococcus_barteri	(Bactris_major	Burretiokentia_grandiflora))))))	(Attalea_speciosa	(Elaeis_oleifera	Elaeis_guineensis)))	Calamus_caryotoides)	Nypa_fruticans)	Kingia_australis);
(((((Reinhardtia_simplex	(Reinhardtia_paiewonskiana	Reinhardtia_latisecta))	(((Podococcus_barteri	(Bactris_major	(Roystonea_regia	Burretiokentia_grandiflora)))	Sclerosperma_profizianum)	(((((Pseudophoenix_vinifera	Chamaedorea_seifrizii)	((Phoenix_dactylifera	Sabal_domingensis)	Serenoa_repens))	((Geonoma_undata	Leopoldinia_pulchra)	((Prestoea_acuminata	(Oenocarpus_minor	Oenocarpus_bataua))	(((Dictyosperma_album	((Heterospathe_cagayanensis	(Kentiopsis_piersoniorum	Veitchia_spiralis))	Hydriastele_microspadix))	Dypsis_decaryi)	(Pelagodoxa_henryana	Manicaria_saccifera)))))	Orania_palindan)	((Elaeis_oleifera	Elaeis_guineensis)	(Attalea_speciosa	Iriartea_deltoidea)))))	Calamus_caryotoides)	Nypa_fruticans)	Kingia_australis);
((Nypa_fruticans	(((((Geonoma_undata	Manicaria_saccifera)	(Prestoea_acuminata	(Oenocarpus_minor	Oenocarpus_bataua)))	((((Heterospathe_cagayanensis	(Kentiopsis_piersoniorum	(Burretiokentia_grandiflora	Veitchia_spiralis)))	Hydriastele_microspadix)	(Dypsis_decaryi	Dictyosperma_album))	(Leopoldinia_pulchra	Pelagodoxa_henryana)))	(((((Roystonea_regia	Orania_palindan)	Bactris_major)	(Iriartea_deltoidea	(Reinhardtia_simplex	(Reinhardtia_paiewonskiana	Reinhardtia_latisecta))))	(((Podococcus_barteri	Sclerosperma_profizianum)	(Pseudophoenix_vinifera	Chamaedorea_seifrizii))	(Elaeis_oleifera	Elaeis_guineensis)))	((Serenoa_repens	Attalea_speciosa)	(Phoenix_dactylifera	Sabal_domingensis))))	Calamus_caryotoides))	Kingia_australis);
((Sclerosperma_profizianum	(((((Chamaedorea_seifrizii	((Elaeis_oleifera	Elaeis_guineensis)	((Reinhardtia_simplex	(Reinhardtia_paiewonskiana	Reinhardtia_latisecta))	Roystonea_regia)))	Pseudophoenix_vinifera)	((Iriartea_deltoidea	((Serenoa_repens	Attalea_speciosa)	(Phoenix_dactylifera	Sabal_domingensis)))	((Calamus_caryotoides	Nypa_fruticans)	(((Manicaria_saccifera	Pelagodoxa_henryana)	(Dypsis_decaryi	(Dictyosperma_album	((Burretiokentia_grandiflora	Hydriastele_microspadix)	(Heterospathe_cagayanensis	(Kentiopsis_piersoniorum	Veitchia_spiralis))))))	((Leopoldinia_pulchra	(Prestoea_acuminata	(Oenocarpus_minor	Oenocarpus_bataua)))	Geonoma_undata)))))	Orania_palindan)	(Bactris_major	Podococcus_barteri)))	Kingia_australis);
((Sclerosperma_profizianum	(((((((((Manicaria_saccifera	Pelagodoxa_henryana)	(Dypsis_decaryi	(Heterospathe_cagayanensis	((Veitchia_spiralis	(Burretiokentia_grandiflora	Kentiopsis_piersoniorum))	(Dictyosperma_album	Hydriastele_microspadix)))))	((Prestoea_acuminata	(Oenocarpus_minor	Oenocarpus_bataua))	Geonoma_undata))	Leopoldinia_pulchra)	((Orania_palindan	(Reinhardtia_simplex	(Reinhardtia_paiewonskiana	Reinhardtia_latisecta)))	Roystonea_regia))	((Phoenix_dactylifera	Sabal_domingensis)	(Serenoa_repens	((Calamus_caryotoides	((Nypa_fruticans	Attalea_speciosa)	(Elaeis_oleifera	Elaeis_guineensis)))	Iriartea_deltoidea))))	(Chamaedorea_seifrizii	Bactris_major))	Podococcus_barteri)	Pseudophoenix_vinifera))	Kingia_australis);
((Calamus_caryotoides	((Leopoldinia_pulchra	(Burretiokentia_grandiflora	(((Prestoea_acuminata	(Oenocarpus_minor	Oenocarpus_bataua))	Geonoma_undata)	((Manicaria_saccifera	Pelagodoxa_henryana)	((Hydriastele_microspadix	(Heterospathe_cagayanensis	(Kentiopsis_piersoniorum	Veitchia_spiralis)))	(Dypsis_decaryi	Dictyosperma_album))))))	((Chamaedorea_seifrizii	Pseudophoenix_vinifera)	((Orania_palindan	(Sclerosperma_profizianum	(Nypa_fruticans	Podococcus_barteri)))	((((Iriartea_deltoidea	(Phoenix_dactylifera	Sabal_domingensis))	(Attalea_speciosa	Serenoa_repens))	(Bactris_major	((Reinhardtia_paiewonskiana	Reinhardtia_latisecta)	Reinhardtia_simplex)))	(Roystonea_regia	(Elaeis_guineensis	Elaeis_oleifera)))))))	Kingia_australis);
((Calamus_caryotoides	(((((Prestoea_acuminata	(Oenocarpus_minor	Oenocarpus_bataua))	(Leopoldinia_pulchra	Geonoma_undata))	((Manicaria_saccifera	Pelagodoxa_henryana)	((Hydriastele_microspadix	(Heterospathe_cagayanensis	(Kentiopsis_piersoniorum	Veitchia_spiralis)))	(Dypsis_decaryi	Dictyosperma_album))))	(Burretiokentia_grandiflora	((Chamaedorea_seifrizii	Pseudophoenix_vinifera)	((Orania_palindan	(Sclerosperma_profizianum	Podococcus_barteri))	((((Reinhardtia_paiewonskiana	Reinhardtia_latisecta)	Reinhardtia_simplex)	((Bactris_major	(Elaeis_guineensis	Elaeis_oleifera))	(Iriartea_deltoidea	((Serenoa_repens	(Phoenix_dactylifera	Sabal_domingensis))	Attalea_speciosa))))	Roystonea_regia)))))	Nypa_fruticans))	Kingia_australis);
((((Sclerosperma_profizianum	Podococcus_barteri)	(((((Reinhardtia_paiewonskiana	Reinhardtia_latisecta)	Reinhardtia_simplex)	((((((Prestoea_acuminata	(Oenocarpus_minor	Oenocarpus_bataua))	Geonoma_undata)	(Burretiokentia_grandiflora	(Dypsis_decaryi	(Dictyosperma_album	(Hydriastele_microspadix	(Heterospathe_cagayanensis	(Kentiopsis_piersoniorum	Veitchia_spiralis)))))))	(Manicaria_saccifera	Pelagodoxa_henryana))	Leopoldinia_pulchra)	(Attalea_speciosa	((Bactris_major	(Elaeis_guineensis	Elaeis_oleifera))	Iriartea_deltoidea))))	((Serenoa_repens	(Phoenix_dactylifera	Sabal_domingensis))	(Calamus_caryotoides	(Roystonea_regia	Orania_palindan))))	(Chamaedorea_seifrizii	Pseudophoenix_vinifera)))	Nypa_fruticans)	Kingia_australis);
(((Calamus_caryotoides	((Roystonea_regia	Orania_palindan)	(((Elaeis_guineensis	Elaeis_oleifera)	(((((Hydriastele_microspadix	(Heterospathe_cagayanensis	((Burretiokentia_grandiflora	Veitchia_spiralis)	Kentiopsis_piersoniorum)))	(Dypsis_decaryi	Dictyosperma_album))	((Manicaria_saccifera	Pelagodoxa_henryana)	(Leopoldinia_pulchra	((Prestoea_acuminata	(Oenocarpus_minor	Oenocarpus_bataua))	Geonoma_undata))))	(((Serenoa_repens	(Phoenix_dactylifera	Sabal_domingensis))	Attalea_speciosa)	Iriartea_deltoidea))	(Bactris_major	((Reinhardtia_paiewonskiana	Reinhardtia_latisecta)	Reinhardtia_simplex))))	(((Sclerosperma_profizianum	Podococcus_barteri)	Chamaedorea_seifrizii)	Pseudophoenix_vinifera))))	Nypa_fruticans)	Kingia_australis);
(((Calamus_caryotoides	(((Reinhardtia_paiewonskiana	Reinhardtia_latisecta)	Reinhardtia_simplex)	(((((Orania_palindan	(((Geonoma_undata	(((Hydriastele_microspadix	(Heterospathe_cagayanensis	(Veitchia_spiralis	Kentiopsis_piersoniorum)))	(Dypsis_decaryi	Dictyosperma_album))	((Manicaria_saccifera	Pelagodoxa_henryana)	(Prestoea_acuminata	(Oenocarpus_minor	Oenocarpus_bataua)))))	Leopoldinia_pulchra)	((Serenoa_repens	(Phoenix_dactylifera	Sabal_domingensis))	Iriartea_deltoidea)))	Chamaedorea_seifrizii)	(Elaeis_guineensis	Elaeis_oleifera))	Attalea_speciosa)	((Sclerosperma_profizianum	(Podococcus_barteri	((Roystonea_regia	Burretiokentia_grandiflora)	Bactris_major)))	Pseudophoenix_vinifera))))	Nypa_fruticans)	Kingia_australis);
((Calamus_caryotoides	(Nypa_fruticans	((((Prestoea_acuminata	Leopoldinia_pulchra)	(Geonoma_undata	(Oenocarpus_minor	Oenocarpus_bataua)))	((Pelagodoxa_henryana	Manicaria_saccifera)	((Dictyosperma_album	((Hydriastele_microspadix	(Veitchia_spiralis	Kentiopsis_piersoniorum))	Heterospathe_cagayanensis))	Dypsis_decaryi)))	((((Sclerosperma_profizianum	((Bactris_major	Burretiokentia_grandiflora)	Podococcus_barteri))	((Elaeis_guineensis	Elaeis_oleifera)	(((Reinhardtia_paiewonskiana	Reinhardtia_latisecta)	Reinhardtia_simplex)	((Attalea_speciosa	(Serenoa_repens	(Phoenix_dactylifera	Sabal_domingensis)))	Iriartea_deltoidea))))	(Roystonea_regia	Orania_palindan))	(Pseudophoenix_vinifera	Chamaedorea_seifrizii)))))	Kingia_australis);
((Calamus_caryotoides	((Pelagodoxa_henryana	(Serenoa_repens	((Manicaria_saccifera	(Prestoea_acuminata	(Geonoma_undata	(Oenocarpus_minor	(Leopoldinia_pulchra	Oenocarpus_bataua)))))	((Hydriastele_microspadix	((Veitchia_spiralis	Kentiopsis_piersoniorum)	Heterospathe_cagayanensis))	(Dypsis_decaryi	Dictyosperma_album)))))	(((((Chamaedorea_seifrizii	(Sclerosperma_profizianum	(Nypa_fruticans	((Bactris_major	Burretiokentia_grandiflora)	Podococcus_barteri))))	Pseudophoenix_vinifera)	(Iriartea_deltoidea	(Attalea_speciosa	(Elaeis_guineensis	Elaeis_oleifera))))	(((Reinhardtia_paiewonskiana	Reinhardtia_latisecta)	Reinhardtia_simplex)	(Roystonea_regia	Orania_palindan)))	(Phoenix_dactylifera	Sabal_domingensis))))	Kingia_australis);
((Calamus_caryotoides	((Attalea_speciosa	(Elaeis_guineensis	Elaeis_oleifera))	((((((Roystonea_regia	((Sclerosperma_profizianum	(Burretiokentia_grandiflora	Podococcus_barteri))	(Pseudophoenix_vinifera	Chamaedorea_seifrizii)))	(((Reinhardtia_paiewonskiana	Reinhardtia_latisecta)	Reinhardtia_simplex)	(Phoenix_dactylifera	Sabal_domingensis)))	((Pelagodoxa_henryana	((Manicaria_saccifera	(Geonoma_undata	(Prestoea_acuminata	(Oenocarpus_minor	Oenocarpus_bataua))))	(((Dypsis_decaryi	((Veitchia_spiralis	Kentiopsis_piersoniorum)	Heterospathe_cagayanensis))	(Nypa_fruticans	Hydriastele_microspadix))	Dictyosperma_album)))	Leopoldinia_pulchra))	Orania_palindan)	(Serenoa_repens	Bactris_major))	Iriartea_deltoidea)))	Kingia_australis);
((Calamus_caryotoides	((((((Serenoa_repens	Bactris_major)	(((((((Veitchia_spiralis	Kentiopsis_piersoniorum)	Heterospathe_cagayanensis)	Hydriastele_microspadix)	Dictyosperma_album)	Dypsis_decaryi)	Burretiokentia_grandiflora)	(((Leopoldinia_pulchra	Geonoma_undata)	(Prestoea_acuminata	(Oenocarpus_minor	Oenocarpus_bataua)))	(Manicaria_saccifera	Pelagodoxa_henryana))))	Attalea_speciosa)	(Iriartea_deltoidea	(((Reinhardtia_paiewonskiana	Reinhardtia_latisecta)	Reinhardtia_simplex)	(Phoenix_dactylifera	Sabal_domingensis))))	Roystonea_regia)	((Elaeis_guineensis	Elaeis_oleifera)	((Pseudophoenix_vinifera	Chamaedorea_seifrizii)	((Sclerosperma_profizianum	(Nypa_fruticans	Podococcus_barteri))	Orania_palindan)))))	Kingia_australis);
((Calamus_caryotoides	(((Serenoa_repens	Bactris_major)	(Phoenix_dactylifera	Sabal_domingensis))	((((((Veitchia_spiralis	(Kentiopsis_piersoniorum	Burretiokentia_grandiflora))	(Hydriastele_microspadix	Heterospathe_cagayanensis))	(Dictyosperma_album	Dypsis_decaryi))	((Geonoma_undata	(Prestoea_acuminata	(Oenocarpus_minor	Oenocarpus_bataua)))	(Manicaria_saccifera	Pelagodoxa_henryana)))	Leopoldinia_pulchra)	((((Iriartea_deltoidea	Orania_palindan)	(Attalea_speciosa	(Elaeis_guineensis	Elaeis_oleifera)))	((Reinhardtia_paiewonskiana	Reinhardtia_latisecta)	Reinhardtia_simplex))	(((Pseudophoenix_vinifera	Chamaedorea_seifrizii)	(Sclerosperma_profizianum	Podococcus_barteri))	(Nypa_fruticans	Roystonea_regia))))))	Kingia_australis);
(((Calamus_caryotoides	Nypa_fruticans)	(((Geonoma_undata	((Prestoea_acuminata	((Pelagodoxa_henryana	(Oenocarpus_minor	Oenocarpus_bataua))	Manicaria_saccifera))	((((Heterospathe_cagayanensis	(Kentiopsis_piersoniorum	Veitchia_spiralis))	Dictyosperma_album)	Hydriastele_microspadix)	Dypsis_decaryi)))	Leopoldinia_pulchra)	(((Bactris_major	Podococcus_barteri)	Burretiokentia_grandiflora)	(((Orania_palindan	Roystonea_regia)	(Pseudophoenix_vinifera	Sclerosperma_profizianum))	(((Reinhardtia_latisecta	Reinhardtia_paiewonskiana)	Reinhardtia_simplex)	((Elaeis_oleifera	Elaeis_guineensis)	(Iriartea_deltoidea	(Attalea_speciosa	((Chamaedorea_seifrizii	Serenoa_repens)	(Phoenix_dactylifera	Sabal_domingensis))))))))))	Kingia_australis);
((Sclerosperma_profizianum	((Pseudophoenix_vinifera	((Roystonea_regia	((Reinhardtia_latisecta	Reinhardtia_paiewonskiana)	Reinhardtia_simplex))	((Orania_palindan	((Nypa_fruticans	Calamus_caryotoides)	(((((Oenocarpus_minor	Oenocarpus_bataua)	Prestoea_acuminata)	Geonoma_undata)	((Dictyosperma_album	(Hydriastele_microspadix	(Heterospathe_cagayanensis	(Kentiopsis_piersoniorum	Veitchia_spiralis))))	Dypsis_decaryi))	(Manicaria_saccifera	(Leopoldinia_pulchra	Pelagodoxa_henryana)))))	((Chamaedorea_seifrizii	(Elaeis_oleifera	Elaeis_guineensis))	(Iriartea_deltoidea	(Attalea_speciosa	(Serenoa_repens	(Phoenix_dactylifera	Sabal_domingensis))))))))	(Podococcus_barteri	(Burretiokentia_grandiflora	Bactris_major))))	Kingia_australis);
((Sclerosperma_profizianum	((((Elaeis_oleifera	Elaeis_guineensis)	((((Nypa_fruticans	Calamus_caryotoides)	Orania_palindan)	Roystonea_regia)	((((Reinhardtia_latisecta	Reinhardtia_paiewonskiana)	Reinhardtia_simplex)	Iriartea_deltoidea)	(Attalea_speciosa	(Serenoa_repens	(Phoenix_dactylifera	Sabal_domingensis))))))	(((Geonoma_undata	((Prestoea_acuminata	((Hydriastele_microspadix	(Heterospathe_cagayanensis	(Kentiopsis_piersoniorum	Veitchia_spiralis)))	(Dypsis_decaryi	Dictyosperma_album)))	((Manicaria_saccifera	Pelagodoxa_henryana)	(Oenocarpus_minor	Oenocarpus_bataua))))	Leopoldinia_pulchra)	(Chamaedorea_seifrizii	(Podococcus_barteri	(Burretiokentia_grandiflora	Bactris_major)))))	Pseudophoenix_vinifera))	Kingia_australis);
((Nypa_fruticans	(Calamus_caryotoides	((((((Reinhardtia_latisecta	Reinhardtia_paiewonskiana)	Reinhardtia_simplex)	Iriartea_deltoidea)	(Attalea_speciosa	(Serenoa_repens	(Phoenix_dactylifera	Sabal_domingensis))))	(((((Geonoma_undata	((Sclerosperma_profizianum	Prestoea_acuminata)	((Hydriastele_microspadix	(Heterospathe_cagayanensis	(Kentiopsis_piersoniorum	Veitchia_spiralis)))	(Dypsis_decaryi	Dictyosperma_album))))	((Manicaria_saccifera	Pelagodoxa_henryana)	(Oenocarpus_minor	Oenocarpus_bataua)))	Leopoldinia_pulchra)	(Chamaedorea_seifrizii	(Podococcus_barteri	(Burretiokentia_grandiflora	Bactris_major))))	(Pseudophoenix_vinifera	(Elaeis_oleifera	Elaeis_guineensis))))	(Orania_palindan	Roystonea_regia))))	Kingia_australis);
((Calamus_caryotoides	(((Elaeis_oleifera	Elaeis_guineensis)	(((Roystonea_regia	(Orania_palindan	Sclerosperma_profizianum))	(((Reinhardtia_latisecta	Reinhardtia_paiewonskiana)	Reinhardtia_simplex)	((Attalea_speciosa	Iriartea_deltoidea)	(Serenoa_repens	(Phoenix_dactylifera	Sabal_domingensis)))))	(((Chamaedorea_seifrizii	(((((Hydriastele_microspadix	(Heterospathe_cagayanensis	(Kentiopsis_piersoniorum	Veitchia_spiralis)))	(Dypsis_decaryi	Dictyosperma_album))	(Manicaria_saccifera	Pelagodoxa_henryana))	(Prestoea_acuminata	(Oenocarpus_minor	Oenocarpus_bataua)))	Geonoma_undata))	Leopoldinia_pulchra)	((Nypa_fruticans	Podococcus_barteri)	(Burretiokentia_grandiflora	Bactris_major)))))	Pseudophoenix_vinifera))	Kingia_australis);
((Calamus_caryotoides	((Serenoa_repens	(Phoenix_dactylifera	Sabal_domingensis))	((((Pseudophoenix_vinifera	Chamaedorea_seifrizii)	((((Reinhardtia_latisecta	Reinhardtia_paiewonskiana)	Reinhardtia_simplex)	((Nypa_fruticans	Podococcus_barteri)	((Roystonea_regia	Burretiokentia_grandiflora)	Bactris_major)))	((Sclerosperma_profizianum	((((Prestoea_acuminata	(Oenocarpus_minor	Oenocarpus_bataua))	(Manicaria_saccifera	Geonoma_undata))	((Hydriastele_microspadix	(Heterospathe_cagayanensis	(Kentiopsis_piersoniorum	Veitchia_spiralis)))	(Dypsis_decaryi	Dictyosperma_album)))	Pelagodoxa_henryana))	Leopoldinia_pulchra)))	((Attalea_speciosa	(Elaeis_oleifera	Elaeis_guineensis))	Orania_palindan))	Iriartea_deltoidea)))	Kingia_australis);
(((Nypa_fruticans	Iriartea_deltoidea)	((((Reinhardtia_latisecta	Reinhardtia_paiewonskiana)	Reinhardtia_simplex)	(((Pseudophoenix_vinifera	Sclerosperma_profizianum)	((Burretiokentia_grandiflora	Bactris_major)	Podococcus_barteri))	(((Orania_palindan	Roystonea_regia)	Chamaedorea_seifrizii)	((Serenoa_repens	(Phoenix_dactylifera	Sabal_domingensis))	((Dypsis_decaryi	(Heterospathe_cagayanensis	((Hydriastele_microspadix	Dictyosperma_album)	(Kentiopsis_piersoniorum	Veitchia_spiralis))))	((Geonoma_undata	Leopoldinia_pulchra)	(Manicaria_saccifera	((Prestoea_acuminata	(Oenocarpus_minor	Oenocarpus_bataua))	Pelagodoxa_henryana))))))))	(Calamus_caryotoides	(Attalea_speciosa	(Elaeis_oleifera	Elaeis_guineensis)))))	Kingia_australis);
((Nypa_fruticans	(Calamus_caryotoides	(((((((((Oenocarpus_minor	Oenocarpus_bataua)	((Pelagodoxa_henryana	Leopoldinia_pulchra)	Manicaria_saccifera))	(Prestoea_acuminata	(((Kentiopsis_piersoniorum	Veitchia_spiralis)	Heterospathe_cagayanensis)	((Dictyosperma_album	Dypsis_decaryi)	Hydriastele_microspadix))))	Geonoma_undata)	Sclerosperma_profizianum)	(Orania_palindan	(Pseudophoenix_vinifera	Chamaedorea_seifrizii)))	((Roystonea_regia	((Reinhardtia_latisecta	Reinhardtia_paiewonskiana)	Reinhardtia_simplex))	((Elaeis_oleifera	Elaeis_guineensis)	Attalea_speciosa)))	((Burretiokentia_grandiflora	Bactris_major)	Podococcus_barteri))	(Iriartea_deltoidea	(Serenoa_repens	(Phoenix_dactylifera	Sabal_domingensis))))))	Kingia_australis);
((Nypa_fruticans	(Calamus_caryotoides	((Elaeis_oleifera	Elaeis_guineensis)	((((((Pelagodoxa_henryana	Leopoldinia_pulchra)	(((Dictyosperma_album	Dypsis_decaryi)	(Hydriastele_microspadix	((Kentiopsis_piersoniorum	Veitchia_spiralis)	Heterospathe_cagayanensis)))	((Manicaria_saccifera	Geonoma_undata)	(Prestoea_acuminata	(Oenocarpus_minor	Oenocarpus_bataua)))))	(Orania_palindan	Sclerosperma_profizianum))	(((Reinhardtia_latisecta	Reinhardtia_paiewonskiana)	Reinhardtia_simplex)	(((Burretiokentia_grandiflora	Bactris_major)	Podococcus_barteri)	Chamaedorea_seifrizii)))	(Roystonea_regia	(Iriartea_deltoidea	((Attalea_speciosa	(Phoenix_dactylifera	Sabal_domingensis))	Serenoa_repens))))	Pseudophoenix_vinifera))))	Kingia_australis);
((Calamus_caryotoides	((Leopoldinia_pulchra	(((Dictyosperma_album	Dypsis_decaryi)	(Hydriastele_microspadix	((Kentiopsis_piersoniorum	Veitchia_spiralis)	Heterospathe_cagayanensis)))	((Manicaria_saccifera	Geonoma_undata)	(Pelagodoxa_henryana	(Prestoea_acuminata	(Oenocarpus_minor	Oenocarpus_bataua))))))	(((((Bactris_major	(Iriartea_deltoidea	Podococcus_barteri))	(Elaeis_oleifera	Elaeis_guineensis))	(Orania_palindan	Attalea_speciosa))	((((Phoenix_dactylifera	Sabal_domingensis)	Sclerosperma_profizianum)	(Pseudophoenix_vinifera	(Burretiokentia_grandiflora	Roystonea_regia)))	(Nypa_fruticans	((Reinhardtia_latisecta	Reinhardtia_paiewonskiana)	Reinhardtia_simplex))))	(Serenoa_repens	Chamaedorea_seifrizii))))	Kingia_australis);
((Sclerosperma_profizianum	((Burretiokentia_grandiflora	((Nypa_fruticans	Podococcus_barteri)	Bactris_major))	((((Reinhardtia_simplex	(Reinhardtia_paiewonskiana	Reinhardtia_latisecta))	(Iriartea_deltoidea	(Calamus_caryotoides	(Attalea_speciosa	(Elaeis_guineensis	Elaeis_oleifera)))))	((((Geonoma_undata	((Oenocarpus_minor	Oenocarpus_bataua)	Prestoea_acuminata))	((Dictyosperma_album	Dypsis_decaryi)	((Hydriastele_microspadix	Heterospathe_cagayanensis)	(Leopoldinia_pulchra	(Veitchia_spiralis	Kentiopsis_piersoniorum)))))	(Pelagodoxa_henryana	Manicaria_saccifera))	(((Sabal_domingensis	Phoenix_dactylifera)	Serenoa_repens)	(Orania_palindan	(Pseudophoenix_vinifera	Chamaedorea_seifrizii)))))	Roystonea_regia)))	Kingia_australis);
((Calamus_caryotoides	((((Burretiokentia_grandiflora	Bactris_major)	Serenoa_repens)	((((Pseudophoenix_vinifera	Chamaedorea_seifrizii)	(Orania_palindan	(Sclerosperma_profizianum	(Nypa_fruticans	Podococcus_barteri))))	(Roystonea_regia	(Elaeis_guineensis	Elaeis_oleifera)))	((Reinhardtia_simplex	(Reinhardtia_paiewonskiana	Reinhardtia_latisecta))	((Iriartea_deltoidea	(Sabal_domingensis	Phoenix_dactylifera))	Attalea_speciosa))))	(((Pelagodoxa_henryana	Manicaria_saccifera)	(((Oenocarpus_minor	Oenocarpus_bataua)	Prestoea_acuminata)	(Leopoldinia_pulchra	Geonoma_undata)))	((Dictyosperma_album	Dypsis_decaryi)	((Heterospathe_cagayanensis	Hydriastele_microspadix)	(Veitchia_spiralis	Kentiopsis_piersoniorum))))))	Kingia_australis);
((Calamus_caryotoides	(((((((Serenoa_repens	(Sabal_domingensis	Phoenix_dactylifera))	(Iriartea_deltoidea	Attalea_speciosa))	(Elaeis_guineensis	Elaeis_oleifera))	(((Nypa_fruticans	Bactris_major)	Podococcus_barteri)	Sclerosperma_profizianum))	((Orania_palindan	Roystonea_regia)	(Reinhardtia_simplex	(Reinhardtia_paiewonskiana	Reinhardtia_latisecta))))	(Pseudophoenix_vinifera	Chamaedorea_seifrizii))	((((Oenocarpus_minor	Oenocarpus_bataua)	Prestoea_acuminata)	Geonoma_undata)	((Dypsis_decaryi	(((Kentiopsis_piersoniorum	(Veitchia_spiralis	Burretiokentia_grandiflora))	(Heterospathe_cagayanensis	Hydriastele_microspadix))	Dictyosperma_album))	((Leopoldinia_pulchra	Pelagodoxa_henryana)	Manicaria_saccifera)))))	Kingia_australis);
((Sclerosperma_profizianum	(((Burretiokentia_grandiflora	Bactris_major)	(Podococcus_barteri	Nypa_fruticans))	((((Attalea_speciosa	(Serenoa_repens	(Sabal_domingensis	Phoenix_dactylifera)))	((Reinhardtia_simplex	(Reinhardtia_paiewonskiana	Reinhardtia_latisecta))	Iriartea_deltoidea))	(Elaeis_guineensis	Elaeis_oleifera))	((Orania_palindan	Roystonea_regia)	((Pseudophoenix_vinifera	Chamaedorea_seifrizii)	(((((Oenocarpus_minor	Oenocarpus_bataua)	Prestoea_acuminata)	(Geonoma_undata	(((Dypsis_decaryi	Dictyosperma_album)	(((Kentiopsis_piersoniorum	Veitchia_spiralis)	Heterospathe_cagayanensis)	Hydriastele_microspadix))	(Pelagodoxa_henryana	Manicaria_saccifera))))	Leopoldinia_pulchra)	Calamus_caryotoides))))))	Kingia_australis);
((Calamus_caryotoides	((Pseudophoenix_vinifera	Chamaedorea_seifrizii)	((((Elaeis_guineensis	Elaeis_oleifera)	(Leopoldinia_pulchra	(Sclerosperma_profizianum	(((Burretiokentia_grandiflora	Bactris_major)	Podococcus_barteri)	Nypa_fruticans))))	((Orania_palindan	Roystonea_regia)	((Attalea_speciosa	(Serenoa_repens	(Sabal_domingensis	Phoenix_dactylifera)))	((Reinhardtia_simplex	(Reinhardtia_paiewonskiana	Reinhardtia_latisecta))	Iriartea_deltoidea))))	(((Oenocarpus_minor	Oenocarpus_bataua)	Prestoea_acuminata)	(Geonoma_undata	(((Dypsis_decaryi	Dictyosperma_album)	(((Kentiopsis_piersoniorum	Veitchia_spiralis)	Heterospathe_cagayanensis)	Hydriastele_microspadix))	(Pelagodoxa_henryana	Manicaria_saccifera)))))))	Kingia_australis);
((Calamus_caryotoides	(Geonoma_undata	((((((Elaeis_guineensis	Elaeis_oleifera)	(Bactris_major	((Attalea_speciosa	(Serenoa_repens	(Sabal_domingensis	Phoenix_dactylifera)))	((Reinhardtia_simplex	(Reinhardtia_paiewonskiana	Reinhardtia_latisecta))	Iriartea_deltoidea))))	((Roystonea_regia	Orania_palindan)	((Pseudophoenix_vinifera	Chamaedorea_seifrizii)	((Nypa_fruticans	Podococcus_barteri)	Sclerosperma_profizianum))))	Leopoldinia_pulchra)	(Oenocarpus_minor	Oenocarpus_bataua))	(Prestoea_acuminata	((Dypsis_decaryi	((((Kentiopsis_piersoniorum	Veitchia_spiralis)	Heterospathe_cagayanensis)	(Hydriastele_microspadix	Burretiokentia_grandiflora))	Dictyosperma_album))	(Pelagodoxa_henryana	Manicaria_saccifera))))))	Kingia_australis);
(((Calamus_caryotoides	(((Pelagodoxa_henryana	(Prestoea_acuminata	(Oenocarpus_minor	Oenocarpus_bataua)))	((((Kentiopsis_piersoniorum	Veitchia_spiralis)	Heterospathe_cagayanensis)	((Dypsis_decaryi	Dictyosperma_album)	Hydriastele_microspadix))	(Manicaria_saccifera	Geonoma_undata)))	((((((Chamaedorea_seifrizii	Roystonea_regia)	((Reinhardtia_simplex	(Reinhardtia_paiewonskiana	Reinhardtia_latisecta))	(Elaeis_guineensis	Elaeis_oleifera)))	(Sclerosperma_profizianum	(Orania_palindan	Pseudophoenix_vinifera)))	(Iriartea_deltoidea	(Attalea_speciosa	(Serenoa_repens	(Sabal_domingensis	Phoenix_dactylifera)))))	((Burretiokentia_grandiflora	Bactris_major)	Podococcus_barteri))	Leopoldinia_pulchra)))	Nypa_fruticans)	Kingia_australis);
(((Iriartea_deltoidea	((Attalea_speciosa	(Serenoa_repens	(Sabal_domingensis	Phoenix_dactylifera)))	(((Reinhardtia_simplex	(Reinhardtia_paiewonskiana	Reinhardtia_latisecta))	(Elaeis_guineensis	Elaeis_oleifera))	(((((Burretiokentia_grandiflora	Bactris_major)	Podococcus_barteri)	(((Prestoea_acuminata	(Oenocarpus_minor	Oenocarpus_bataua))	(((Manicaria_saccifera	Pelagodoxa_henryana)	Leopoldinia_pulchra)	Geonoma_undata))	(((((Kentiopsis_piersoniorum	Veitchia_spiralis)	Heterospathe_cagayanensis)	Hydriastele_microspadix)	Dictyosperma_album)	Dypsis_decaryi)))	Nypa_fruticans)	((Sclerosperma_profizianum	Roystonea_regia)	(Orania_palindan	(Chamaedorea_seifrizii	Pseudophoenix_vinifera)))))))	Calamus_caryotoides)	Kingia_australis);
(((((((((Orania_palindan	(Chamaedorea_seifrizii	Roystonea_regia))	(Leopoldinia_pulchra	(Geonoma_undata	((Prestoea_acuminata	(Oenocarpus_minor	Oenocarpus_bataua))	(((((Kentiopsis_piersoniorum	Veitchia_spiralis)	Heterospathe_cagayanensis)	(Hydriastele_microspadix	Dictyosperma_album))	Dypsis_decaryi)	(Manicaria_saccifera	Pelagodoxa_henryana))))))	(Sclerosperma_profizianum	((Burretiokentia_grandiflora	Bactris_major)	Podococcus_barteri)))	(((Serenoa_repens	(Sabal_domingensis	Phoenix_dactylifera))	Attalea_speciosa)	(Iriartea_deltoidea	(Reinhardtia_simplex	(Reinhardtia_paiewonskiana	Reinhardtia_latisecta)))))	(Elaeis_guineensis	Elaeis_oleifera))	Pseudophoenix_vinifera)	Nypa_fruticans)	Calamus_caryotoides)	Kingia_australis);
((Sclerosperma_profizianum	(((Burretiokentia_grandiflora	Bactris_major)	Podococcus_barteri)	((((Pelagodoxa_henryana	(Prestoea_acuminata	(Oenocarpus_minor	Oenocarpus_bataua)))	((((Heterospathe_cagayanensis	Hydriastele_microspadix)	(Dypsis_decaryi	Dictyosperma_album))	(Kentiopsis_piersoniorum	Veitchia_spiralis))	(Geonoma_undata	Manicaria_saccifera)))	(Pseudophoenix_vinifera	Chamaedorea_seifrizii))	(((Nypa_fruticans	Roystonea_regia)	(((Elaeis_guineensis	Elaeis_oleifera)	(Serenoa_repens	(((Leopoldinia_pulchra	Phoenix_dactylifera)	Sabal_domingensis)	(Attalea_speciosa	Iriartea_deltoidea))))	(Orania_palindan	Calamus_caryotoides)))	(Reinhardtia_simplex	(Reinhardtia_paiewonskiana	Reinhardtia_latisecta))))))	Kingia_australis);
(((Calamus_caryotoides	((Reinhardtia_latisecta	Reinhardtia_paiewonskiana)	(Reinhardtia_simplex	(((((((Dictyosperma_album	Dypsis_decaryi)	((Veitchia_spiralis	Kentiopsis_piersoniorum)	(Hydriastele_microspadix	Heterospathe_cagayanensis)))	(Geonoma_undata	(Manicaria_saccifera	((Leopoldinia_pulchra	Pelagodoxa_henryana)	((Oenocarpus_minor	Oenocarpus_bataua)	Prestoea_acuminata)))))	(Pseudophoenix_vinifera	(((Chamaedorea_seifrizii	Sabal_domingensis)	Phoenix_dactylifera)	Serenoa_repens)))	(Roystonea_regia	Orania_palindan))	(((Bactris_major	Burretiokentia_grandiflora)	Podococcus_barteri)	Sclerosperma_profizianum))	(Iriartea_deltoidea	(Attalea_speciosa	(Elaeis_guineensis	Elaeis_oleifera)))))))	Nypa_fruticans)	Kingia_australis);
(((Calamus_caryotoides	((Reinhardtia_simplex	(Reinhardtia_paiewonskiana	Reinhardtia_latisecta))	(((((((((Veitchia_spiralis	Kentiopsis_piersoniorum)	Heterospathe_cagayanensis)	(Hydriastele_microspadix	Dictyosperma_album))	Dypsis_decaryi)	((Manicaria_saccifera	(Leopoldinia_pulchra	Pelagodoxa_henryana))	(Geonoma_undata	((Oenocarpus_minor	Oenocarpus_bataua)	Prestoea_acuminata))))	((Sabal_domingensis	Phoenix_dactylifera)	Serenoa_repens))	(Roystonea_regia	Orania_palindan))	((((Bactris_major	Burretiokentia_grandiflora)	Podococcus_barteri)	Sclerosperma_profizianum)	(Chamaedorea_seifrizii	Pseudophoenix_vinifera)))	(Attalea_speciosa	((Elaeis_guineensis	Elaeis_oleifera)	Iriartea_deltoidea)))))	Nypa_fruticans)	Kingia_australis);
((Calamus_caryotoides	((Reinhardtia_simplex	(Reinhardtia_paiewonskiana	Reinhardtia_latisecta))	((Iriartea_deltoidea	Nypa_fruticans)	((((((Pseudophoenix_vinifera	(Bactris_major	Chamaedorea_seifrizii))	((Sabal_domingensis	Phoenix_dactylifera)	Serenoa_repens))	((((Leopoldinia_pulchra	(Geonoma_undata	Manicaria_saccifera))	((Oenocarpus_minor	Oenocarpus_bataua)	Prestoea_acuminata))	(Heterospathe_cagayanensis	((Hydriastele_microspadix	(Veitchia_spiralis	Kentiopsis_piersoniorum))	(Dictyosperma_album	Dypsis_decaryi))))	Pelagodoxa_henryana))	(Roystonea_regia	Orania_palindan))	((Burretiokentia_grandiflora	Podococcus_barteri)	Sclerosperma_profizianum))	(Attalea_speciosa	(Elaeis_guineensis	Elaeis_oleifera))))))	Kingia_australis);
((Calamus_caryotoides	(((Reinhardtia_simplex	(Reinhardtia_paiewonskiana	Reinhardtia_latisecta))	((Iriartea_deltoidea	((Sabal_domingensis	Phoenix_dactylifera)	(Serenoa_repens	Attalea_speciosa)))	((Roystonea_regia	Orania_palindan)	((((Sclerosperma_profizianum	((Burretiokentia_grandiflora	(Bactris_major	Podococcus_barteri))	((Geonoma_undata	((Oenocarpus_minor	Oenocarpus_bataua)	Prestoea_acuminata))	(((Dictyosperma_album	Dypsis_decaryi)	(((Veitchia_spiralis	Kentiopsis_piersoniorum)	Heterospathe_cagayanensis)	Hydriastele_microspadix))	(Manicaria_saccifera	Pelagodoxa_henryana)))))	(Pseudophoenix_vinifera	Chamaedorea_seifrizii))	(Elaeis_guineensis	Elaeis_oleifera))	Leopoldinia_pulchra))))	Nypa_fruticans))	Kingia_australis);
((Calamus_caryotoides	((Chamaedorea_seifrizii	(Leopoldinia_pulchra	((Geonoma_undata	((Oenocarpus_minor	Oenocarpus_bataua)	Prestoea_acuminata))	((((Veitchia_spiralis	Kentiopsis_piersoniorum)	Heterospathe_cagayanensis)	(Hydriastele_microspadix	(Dictyosperma_album	Dypsis_decaryi)))	(Manicaria_saccifera	Pelagodoxa_henryana)))))	(((Burretiokentia_grandiflora	(Bactris_major	Podococcus_barteri))	(Sclerosperma_profizianum	Pseudophoenix_vinifera))	((Elaeis_guineensis	Elaeis_oleifera)	((Roystonea_regia	(Orania_palindan	(Reinhardtia_simplex	(Reinhardtia_paiewonskiana	Reinhardtia_latisecta))))	(Iriartea_deltoidea	(((Sabal_domingensis	Phoenix_dactylifera)	Serenoa_repens)	(Nypa_fruticans	Attalea_speciosa))))))))	Kingia_australis);
(((((Attalea_speciosa	(Iriartea_deltoidea	((Sabal_domingensis	Phoenix_dactylifera)	Serenoa_repens)))	((Elaeis_guineensis	Elaeis_oleifera)	(((Leopoldinia_pulchra	((Geonoma_undata	((Oenocarpus_minor	Oenocarpus_bataua)	Prestoea_acuminata))	((((Veitchia_spiralis	Kentiopsis_piersoniorum)	Heterospathe_cagayanensis)	(Dictyosperma_album	(Dypsis_decaryi	Hydriastele_microspadix)))	(Manicaria_saccifera	Pelagodoxa_henryana))))	(((Burretiokentia_grandiflora	(Bactris_major	Podococcus_barteri))	Sclerosperma_profizianum)	(Pseudophoenix_vinifera	Chamaedorea_seifrizii)))	(Calamus_caryotoides	(Roystonea_regia	Orania_palindan)))))	(Reinhardtia_simplex	(Reinhardtia_paiewonskiana	Reinhardtia_latisecta)))	Nypa_fruticans)	Kingia_australis);
((Calamus_caryotoides	((((((Burretiokentia_grandiflora	(Bactris_major	(Nypa_fruticans	Podococcus_barteri)))	(Roystonea_regia	Sclerosperma_profizianum))	((Reinhardtia_simplex	(Reinhardtia_paiewonskiana	Reinhardtia_latisecta))	(Attalea_speciosa	(Elaeis_guineensis	Elaeis_oleifera))))	(Iriartea_deltoidea	Orania_palindan))	((Chamaedorea_seifrizii	Pseudophoenix_vinifera)	((((Dypsis_decaryi	Dictyosperma_album)	(Hydriastele_microspadix	((Veitchia_spiralis	Kentiopsis_piersoniorum)	Heterospathe_cagayanensis)))	(Manicaria_saccifera	(Leopoldinia_pulchra	Pelagodoxa_henryana)))	(Geonoma_undata	((Oenocarpus_minor	Oenocarpus_bataua)	Prestoea_acuminata)))))	((Sabal_domingensis	Phoenix_dactylifera)	Serenoa_repens)))	Kingia_australis);
((Sclerosperma_profizianum	((((Roystonea_regia	(Attalea_speciosa	(Elaeis_guineensis	Elaeis_oleifera)))	(Reinhardtia_simplex	(Reinhardtia_paiewonskiana	Reinhardtia_latisecta)))	(Orania_palindan	((Calamus_caryotoides	(((Prestoea_acuminata	((Dypsis_decaryi	Dictyosperma_album)	(Hydriastele_microspadix	((Veitchia_spiralis	Kentiopsis_piersoniorum)	Heterospathe_cagayanensis))))	((Geonoma_undata	Manicaria_saccifera)	(Pelagodoxa_henryana	(Oenocarpus_minor	Oenocarpus_bataua))))	Leopoldinia_pulchra))	(((Sabal_domingensis	Phoenix_dactylifera)	Serenoa_repens)	(Chamaedorea_seifrizii	Pseudophoenix_vinifera)))))	((Nypa_fruticans	Iriartea_deltoidea)	((Burretiokentia_grandiflora	Bactris_major)	Podococcus_barteri))))	Kingia_australis);
((Calamus_caryotoides	((Nypa_fruticans	(Reinhardtia_simplex	(Reinhardtia_paiewonskiana	Reinhardtia_latisecta)))	((Roystonea_regia	Orania_palindan)	((Attalea_speciosa	(Iriartea_deltoidea	((Sabal_domingensis	Phoenix_dactylifera)	Serenoa_repens)))	((Elaeis_guineensis	Elaeis_oleifera)	(((Chamaedorea_seifrizii	Pseudophoenix_vinifera)	((Bactris_major	(Podococcus_barteri	Burretiokentia_grandiflora))	Sclerosperma_profizianum))	((((Manicaria_saccifera	Pelagodoxa_henryana)	((Dictyosperma_album	(Hydriastele_microspadix	((Veitchia_spiralis	Kentiopsis_piersoniorum)	Heterospathe_cagayanensis)))	Dypsis_decaryi))	((Prestoea_acuminata	(Oenocarpus_minor	Oenocarpus_bataua))	Geonoma_undata))	Leopoldinia_pulchra)))))))	Kingia_australis);
((Calamus_caryotoides	(((Sabal_domingensis	Phoenix_dactylifera)	Serenoa_repens)	(((((Dictyosperma_album	(Hydriastele_microspadix	((Veitchia_spiralis	Kentiopsis_piersoniorum)	(Dypsis_decaryi	Heterospathe_cagayanensis))))	((Leopoldinia_pulchra	Pelagodoxa_henryana)	(Prestoea_acuminata	(Oenocarpus_minor	Oenocarpus_bataua))))	(Manicaria_saccifera	Geonoma_undata))	((((Pseudophoenix_vinifera	((Elaeis_guineensis	Elaeis_oleifera)	(Nypa_fruticans	Attalea_speciosa)))	((Reinhardtia_simplex	(Reinhardtia_paiewonskiana	Reinhardtia_latisecta))	(Roystonea_regia	Orania_palindan)))	((Bactris_major	(Podococcus_barteri	Burretiokentia_grandiflora))	Chamaedorea_seifrizii))	Sclerosperma_profizianum))	Iriartea_deltoidea)))	Kingia_australis);
((((((Leopoldinia_pulchra	(Orania_palindan	Calamus_caryotoides))	Roystonea_regia)	((Sclerosperma_profizianum	((((Bactris_major	Burretiokentia_grandiflora)	Podococcus_barteri)	Nypa_fruticans)	((Chamaedorea_seifrizii	Pseudophoenix_vinifera)	((Geonoma_undata	((Oenocarpus_bataua	Oenocarpus_minor)	Prestoea_acuminata))	((Pelagodoxa_henryana	Manicaria_saccifera)	((Dictyosperma_album	Dypsis_decaryi)	(Hydriastele_microspadix	((Kentiopsis_piersoniorum	Veitchia_spiralis)	Heterospathe_cagayanensis))))))))	(Elaeis_oleifera	Elaeis_guineensis)))	(Reinhardtia_simplex	(Reinhardtia_latisecta	Reinhardtia_paiewonskiana)))	((((Phoenix_dactylifera	Sabal_domingensis)	Serenoa_repens)	Iriartea_deltoidea)	Attalea_speciosa))	Kingia_australis);
(((Calamus_caryotoides	((Iriartea_deltoidea	(Reinhardtia_simplex	(Reinhardtia_latisecta	Reinhardtia_paiewonskiana)))	(Roystonea_regia	((((Elaeis_oleifera	Elaeis_guineensis)	((Leopoldinia_pulchra	((((Dictyosperma_album	Dypsis_decaryi)	(Hydriastele_microspadix	((Kentiopsis_piersoniorum	Veitchia_spiralis)	Heterospathe_cagayanensis)))	(Pelagodoxa_henryana	Manicaria_saccifera))	(Geonoma_undata	((Oenocarpus_bataua	Oenocarpus_minor)	Prestoea_acuminata))))	Chamaedorea_seifrizii))	((Bactris_major	((Pseudophoenix_vinifera	Burretiokentia_grandiflora)	Podococcus_barteri))	(Orania_palindan	Sclerosperma_profizianum)))	(Attalea_speciosa	((Phoenix_dactylifera	Sabal_domingensis)	Serenoa_repens))))))	Nypa_fruticans)	Kingia_australis);
(((Reinhardtia_latisecta	Reinhardtia_paiewonskiana)	(((((Elaeis_oleifera	Elaeis_guineensis)	(((Nypa_fruticans	Roystonea_regia)	Orania_palindan)	(Leopoldinia_pulchra	(((((Geonoma_undata	Calamus_caryotoides)	Prestoea_acuminata)	((Dypsis_decaryi	(Heterospathe_cagayanensis	((Hydriastele_microspadix	Dictyosperma_album)	(Kentiopsis_piersoniorum	Veitchia_spiralis))))	(Pelagodoxa_henryana	Manicaria_saccifera)))	(Oenocarpus_bataua	Oenocarpus_minor))	(Pseudophoenix_vinifera	Chamaedorea_seifrizii)))))	((Bactris_major	(Burretiokentia_grandiflora	Podococcus_barteri))	Sclerosperma_profizianum))	(Iriartea_deltoidea	(Attalea_speciosa	((Phoenix_dactylifera	Sabal_domingensis)	Serenoa_repens))))	Reinhardtia_simplex))	Kingia_australis);
((Sclerosperma_profizianum	((((Pseudophoenix_vinifera	(Roystonea_regia	Chamaedorea_seifrizii))	(((((((Kentiopsis_piersoniorum	(Nypa_fruticans	Veitchia_spiralis))	(Heterospathe_cagayanensis	Hydriastele_microspadix))	(Dypsis_decaryi	Dictyosperma_album))	(Pelagodoxa_henryana	Manicaria_saccifera))	(Geonoma_undata	(Prestoea_acuminata	(Oenocarpus_bataua	Oenocarpus_minor))))	(((Attalea_speciosa	((Phoenix_dactylifera	Sabal_domingensis)	Serenoa_repens))	Calamus_caryotoides)	(Iriartea_deltoidea	(Orania_palindan	(Reinhardtia_simplex	(Reinhardtia_latisecta	Reinhardtia_paiewonskiana))))))	(Elaeis_oleifera	Elaeis_guineensis)))	Leopoldinia_pulchra)	(Bactris_major	(Burretiokentia_grandiflora	Podococcus_barteri))))	Kingia_australis);
((Calamus_caryotoides	(((Attalea_speciosa	(Phoenix_dactylifera	Sabal_domingensis))	(Iriartea_deltoidea	(((Elaeis_oleifera	Elaeis_guineensis)	((Podococcus_barteri	Sclerosperma_profizianum)	(((Reinhardtia_simplex	(Reinhardtia_latisecta	Reinhardtia_paiewonskiana))	Roystonea_regia)	(((((Leopoldinia_pulchra	Pelagodoxa_henryana)	Manicaria_saccifera)	(Oenocarpus_bataua	Oenocarpus_minor))	(Geonoma_undata	(Prestoea_acuminata	(((((Nypa_fruticans	Veitchia_spiralis)	Kentiopsis_piersoniorum)	Heterospathe_cagayanensis)	Hydriastele_microspadix)	((Dypsis_decaryi	Dictyosperma_album)	Burretiokentia_grandiflora)))))	(Chamaedorea_seifrizii	Pseudophoenix_vinifera)))))	Orania_palindan)))	(Bactris_major	Serenoa_repens)))	Kingia_australis);
((Calamus_caryotoides	(((Attalea_speciosa	(Phoenix_dactylifera	Sabal_domingensis))	(Iriartea_deltoidea	((Reinhardtia_simplex	(Reinhardtia_latisecta	Reinhardtia_paiewonskiana))	(((((Hydriastele_microspadix	(Heterospathe_cagayanensis	(Veitchia_spiralis	(Burretiokentia_grandiflora	Kentiopsis_piersoniorum))))	(Dypsis_decaryi	Dictyosperma_album))	((Leopoldinia_pulchra	Pelagodoxa_henryana)	Manicaria_saccifera))	(Geonoma_undata	(Prestoea_acuminata	(Oenocarpus_bataua	Oenocarpus_minor))))	((((Chamaedorea_seifrizii	(Orania_palindan	(Podococcus_barteri	Sclerosperma_profizianum)))	Pseudophoenix_vinifera)	Roystonea_regia)	(Nypa_fruticans	(Elaeis_oleifera	Elaeis_guineensis)))))))	(Bactris_major	Serenoa_repens)))	Kingia_australis);
((Calamus_caryotoides	(((Leopoldinia_pulchra	(Phoenix_dactylifera	Sabal_domingensis))	(Iriartea_deltoidea	((((Nypa_fruticans	Podococcus_barteri)	Sclerosperma_profizianum)	(((Pseudophoenix_vinifera	Chamaedorea_seifrizii)	((((Dictyosperma_album	((Burretiokentia_grandiflora	(Veitchia_spiralis	Kentiopsis_piersoniorum))	(Heterospathe_cagayanensis	Hydriastele_microspadix)))	Dypsis_decaryi)	(Manicaria_saccifera	(Geonoma_undata	(Prestoea_acuminata	(Oenocarpus_bataua	Oenocarpus_minor)))))	Pelagodoxa_henryana))	((Orania_palindan	(Reinhardtia_simplex	(Reinhardtia_latisecta	Reinhardtia_paiewonskiana)))	(Attalea_speciosa	(Elaeis_oleifera	Elaeis_guineensis)))))	Roystonea_regia)))	(Bactris_major	Serenoa_repens)))	Kingia_australis);
(((Calamus_caryotoides	((Reinhardtia_simplex	(Reinhardtia_latisecta	Reinhardtia_paiewonskiana))	((((Bactris_major	(Elaeis_oleifera	Elaeis_guineensis))	((((Pseudophoenix_vinifera	Chamaedorea_seifrizii)	(Leopoldinia_pulchra	(Geonoma_undata	(((Hydriastele_microspadix	((Kentiopsis_piersoniorum	Veitchia_spiralis)	Heterospathe_cagayanensis))	(Dypsis_decaryi	Dictyosperma_album))	((Manicaria_saccifera	Pelagodoxa_henryana)	(Prestoea_acuminata	(Oenocarpus_bataua	Oenocarpus_minor)))))))	Burretiokentia_grandiflora)	(Orania_palindan	(Podococcus_barteri	Sclerosperma_profizianum))))	Roystonea_regia)	(Iriartea_deltoidea	(Attalea_speciosa	(Serenoa_repens	(Phoenix_dactylifera	Sabal_domingensis)))))))	Nypa_fruticans)	Kingia_australis);
((Calamus_caryotoides	((((Pseudophoenix_vinifera	Chamaedorea_seifrizii)	(Leopoldinia_pulchra	(Geonoma_undata	((Prestoea_acuminata	(Oenocarpus_bataua	Oenocarpus_minor))	((Kentiopsis_piersoniorum	((((Dictyosperma_album	Hydriastele_microspadix)	Dypsis_decaryi)	Veitchia_spiralis)	Heterospathe_cagayanensis))	(Manicaria_saccifera	Pelagodoxa_henryana))))))	((Roystonea_regia	Orania_palindan)	((((Iriartea_deltoidea	Attalea_speciosa)	(Elaeis_oleifera	Elaeis_guineensis))	(Reinhardtia_simplex	(Reinhardtia_latisecta	Reinhardtia_paiewonskiana)))	((Nypa_fruticans	(Burretiokentia_grandiflora	Podococcus_barteri))	Sclerosperma_profizianum))))	((Serenoa_repens	Bactris_major)	(Phoenix_dactylifera	Sabal_domingensis))))	Kingia_australis);
((Calamus_caryotoides	(((((Sclerosperma_profizianum	((Burretiokentia_grandiflora	Podococcus_barteri)	Bactris_major))	((Iriartea_deltoidea	((Nypa_fruticans	Attalea_speciosa)	(Elaeis_oleifera	Elaeis_guineensis)))	((Reinhardtia_simplex	(Reinhardtia_latisecta	Reinhardtia_paiewonskiana))	(Roystonea_regia	Orania_palindan))))	(Pseudophoenix_vinifera	Chamaedorea_seifrizii))	((((Dictyosperma_album	Dypsis_decaryi)	(Hydriastele_microspadix	((Kentiopsis_piersoniorum	Veitchia_spiralis)	Heterospathe_cagayanensis)))	(Manicaria_saccifera	Pelagodoxa_henryana))	((Prestoea_acuminata	(Oenocarpus_bataua	Oenocarpus_minor))	(Geonoma_undata	Leopoldinia_pulchra))))	(Serenoa_repens	(Phoenix_dactylifera	Sabal_domingensis))))	Kingia_australis);
((Calamus_caryotoides	(((Bactris_major	Serenoa_repens)	(Phoenix_dactylifera	Sabal_domingensis))	(((((((Nypa_fruticans	((Burretiokentia_grandiflora	Podococcus_barteri)	(((Prestoea_acuminata	(Oenocarpus_bataua	Oenocarpus_minor))	Geonoma_undata)	((Pelagodoxa_henryana	Manicaria_saccifera)	(Dypsis_decaryi	(Dictyosperma_album	(Hydriastele_microspadix	(Heterospathe_cagayanensis	(Veitchia_spiralis	Kentiopsis_piersoniorum)))))))))	Leopoldinia_pulchra)	((Reinhardtia_simplex	(Reinhardtia_paiewonskiana	Reinhardtia_latisecta))	(((Roystonea_regia	Chamaedorea_seifrizii)	Sclerosperma_profizianum)	Pseudophoenix_vinifera)))	Orania_palindan)	(Elaeis_oleifera	Elaeis_guineensis))	Iriartea_deltoidea)	Attalea_speciosa)))	Kingia_australis);
((Calamus_caryotoides	((Attalea_speciosa	(Elaeis_oleifera	Elaeis_guineensis))	(((((Bactris_major	Serenoa_repens)	(Leopoldinia_pulchra	(Phoenix_dactylifera	Sabal_domingensis)))	Iriartea_deltoidea)	(Sclerosperma_profizianum	(((Nypa_fruticans	((Burretiokentia_grandiflora	Podococcus_barteri)	(Chamaedorea_seifrizii	(((Prestoea_acuminata	(Oenocarpus_bataua	Oenocarpus_minor))	Geonoma_undata)	((Pelagodoxa_henryana	Manicaria_saccifera)	((Heterospathe_cagayanensis	((Hydriastele_microspadix	Veitchia_spiralis)	Kentiopsis_piersoniorum))	(Dypsis_decaryi	Dictyosperma_album)))))))	Roystonea_regia)	(Orania_palindan	(Reinhardtia_simplex	(Reinhardtia_paiewonskiana	Reinhardtia_latisecta))))))	Pseudophoenix_vinifera)))	Kingia_australis);
((Calamus_caryotoides	((((Prestoea_acuminata	(Oenocarpus_bataua	Oenocarpus_minor))	Geonoma_undata)	((Pelagodoxa_henryana	Manicaria_saccifera)	(((Veitchia_spiralis	Kentiopsis_piersoniorum)	Heterospathe_cagayanensis)	((Dypsis_decaryi	Dictyosperma_album)	Hydriastele_microspadix))))	((((((Attalea_speciosa	Serenoa_repens)	(Phoenix_dactylifera	Sabal_domingensis))	((Burretiokentia_grandiflora	(Bactris_major	Podococcus_barteri))	(Iriartea_deltoidea	Nypa_fruticans)))	(Reinhardtia_simplex	(Reinhardtia_paiewonskiana	Reinhardtia_latisecta)))	((Pseudophoenix_vinifera	(Sclerosperma_profizianum	Orania_palindan))	((Elaeis_oleifera	Elaeis_guineensis)	(Roystonea_regia	Chamaedorea_seifrizii))))	Leopoldinia_pulchra)))	Kingia_australis);
(((Nypa_fruticans	Calamus_caryotoides)	((Iriartea_deltoidea	(((((Bactris_major	(Podococcus_barteri	Burretiokentia_grandiflora))	(Pseudophoenix_vinifera	Sclerosperma_profizianum))	((Chamaedorea_seifrizii	(Attalea_speciosa	(Elaeis_oleifera	Elaeis_guineensis)))	(Reinhardtia_simplex	(Reinhardtia_paiewonskiana	Reinhardtia_latisecta))))	(((Geonoma_undata	Manicaria_saccifera)	(((Dictyosperma_album	(Hydriastele_microspadix	((Veitchia_spiralis	Kentiopsis_piersoniorum)	Heterospathe_cagayanensis)))	Dypsis_decaryi)	(Prestoea_acuminata	(Pelagodoxa_henryana	(Oenocarpus_bataua	Oenocarpus_minor)))))	Leopoldinia_pulchra))	(Orania_palindan	Roystonea_regia)))	(Serenoa_repens	(Phoenix_dactylifera	Sabal_domingensis))))	Kingia_australis);
((Calamus_caryotoides	(Geonoma_undata	(((Prestoea_acuminata	(Oenocarpus_bataua	Oenocarpus_minor))	(Manicaria_saccifera	((((Hydriastele_microspadix	((Veitchia_spiralis	Kentiopsis_piersoniorum)	Heterospathe_cagayanensis))	Dypsis_decaryi)	Dictyosperma_album)	(Pelagodoxa_henryana	(((Serenoa_repens	(Phoenix_dactylifera	Sabal_domingensis))	((Orania_palindan	Roystonea_regia)	(Pseudophoenix_vinifera	(Chamaedorea_seifrizii	((Podococcus_barteri	Burretiokentia_grandiflora)	Sclerosperma_profizianum)))))	(((Nypa_fruticans	(Reinhardtia_simplex	(Reinhardtia_paiewonskiana	Reinhardtia_latisecta)))	(Iriartea_deltoidea	(Bactris_major	(Elaeis_oleifera	Elaeis_guineensis))))	Attalea_speciosa))))))	Leopoldinia_pulchra)))	Kingia_australis);
((Calamus_caryotoides	(Leopoldinia_pulchra	(((Geonoma_undata	(Prestoea_acuminata	(Oenocarpus_bataua	Oenocarpus_minor)))	(((((Veitchia_spiralis	Kentiopsis_piersoniorum)	Heterospathe_cagayanensis)	Hydriastele_microspadix)	(Dypsis_decaryi	Dictyosperma_album))	(Manicaria_saccifera	Pelagodoxa_henryana)))	((Pseudophoenix_vinifera	Chamaedorea_seifrizii)	(((Podococcus_barteri	Burretiokentia_grandiflora)	((Nypa_fruticans	Roystonea_regia)	Sclerosperma_profizianum))	(((Attalea_speciosa	((Phoenix_dactylifera	Sabal_domingensis)	(Serenoa_repens	Bactris_major)))	(Orania_palindan	(Iriartea_deltoidea	(Reinhardtia_simplex	(Reinhardtia_paiewonskiana	Reinhardtia_latisecta)))))	(Elaeis_oleifera	Elaeis_guineensis)))))))	Kingia_australis);
((Calamus_caryotoides	(Iriartea_deltoidea	(((Phoenix_dactylifera	Sabal_domingensis)	(Attalea_speciosa	Leopoldinia_pulchra))	(Serenoa_repens	((Pseudophoenix_vinifera	((((Podococcus_barteri	(Burretiokentia_grandiflora	Bactris_major))	(Nypa_fruticans	(((((Veitchia_spiralis	Kentiopsis_piersoniorum)	Heterospathe_cagayanensis)	Hydriastele_microspadix)	(Dypsis_decaryi	Dictyosperma_album))	((Prestoea_acuminata	(Oenocarpus_bataua	Oenocarpus_minor))	(Manicaria_saccifera	Geonoma_undata)))))	Pelagodoxa_henryana)	Sclerosperma_profizianum))	((Orania_palindan	(Chamaedorea_seifrizii	Roystonea_regia))	((Elaeis_oleifera	Elaeis_guineensis)	(Reinhardtia_simplex	(Reinhardtia_paiewonskiana	Reinhardtia_latisecta)))))))))	Kingia_australis);
(((Calamus_caryotoides	((((Elaeis_oleifera	Elaeis_guineensis)	(Roystonea_regia	(((Podococcus_barteri	(Burretiokentia_grandiflora	Bactris_major))	Sclerosperma_profizianum)	((Leopoldinia_pulchra	((((((Veitchia_spiralis	Kentiopsis_piersoniorum)	Heterospathe_cagayanensis)	Hydriastele_microspadix)	(Dypsis_decaryi	Dictyosperma_album))	(Pelagodoxa_henryana	Manicaria_saccifera))	(Geonoma_undata	(Prestoea_acuminata	(Oenocarpus_bataua	Oenocarpus_minor)))))	((Chamaedorea_seifrizii	Pseudophoenix_vinifera)	Orania_palindan)))))	(Iriartea_deltoidea	(Reinhardtia_simplex	(Reinhardtia_paiewonskiana	Reinhardtia_latisecta))))	(Attalea_speciosa	(Serenoa_repens	(Phoenix_dactylifera	Sabal_domingensis)))))	Nypa_fruticans)	Kingia_australis);
((Calamus_caryotoides	((Pseudophoenix_vinifera	(Elaeis_oleifera	Elaeis_guineensis))	(Attalea_speciosa	(Iriartea_deltoidea	((Reinhardtia_simplex	(Reinhardtia_paiewonskiana	Reinhardtia_latisecta))	((Serenoa_repens	(Phoenix_dactylifera	Sabal_domingensis))	((Nypa_fruticans	Roystonea_regia)	(Orania_palindan	(((Chamaedorea_seifrizii	(Podococcus_barteri	(Burretiokentia_grandiflora	Bactris_major)))	Sclerosperma_profizianum)	(((Hydriastele_microspadix	((Dypsis_decaryi	Dictyosperma_album)	((Veitchia_spiralis	Kentiopsis_piersoniorum)	Heterospathe_cagayanensis)))	(Pelagodoxa_henryana	Manicaria_saccifera))	((Leopoldinia_pulchra	Geonoma_undata)	(Prestoea_acuminata	(Oenocarpus_bataua	Oenocarpus_minor)))))))))))))	Kingia_australis);
((Calamus_caryotoides	((Attalea_speciosa	(Serenoa_repens	(Phoenix_dactylifera	Sabal_domingensis)))	((Chamaedorea_seifrizii	Pseudophoenix_vinifera)	(((((Hydriastele_microspadix	((Dypsis_decaryi	Dictyosperma_album)	((Veitchia_spiralis	Kentiopsis_piersoniorum)	Heterospathe_cagayanensis)))	(Pelagodoxa_henryana	Manicaria_saccifera))	(Geonoma_undata	(Prestoea_acuminata	(Oenocarpus_bataua	Oenocarpus_minor))))	Leopoldinia_pulchra)	(((Podococcus_barteri	(Burretiokentia_grandiflora	Bactris_major))	Sclerosperma_profizianum)	((Roystonea_regia	(Nypa_fruticans	(Elaeis_oleifera	Elaeis_guineensis)))	(Iriartea_deltoidea	(Orania_palindan	(Reinhardtia_simplex	(Reinhardtia_paiewonskiana	Reinhardtia_latisecta))))))))))	Kingia_australis);
((((Attalea_speciosa	(Elaeis_oleifera	Elaeis_guineensis))	((Reinhardtia_simplex	(Reinhardtia_paiewonskiana	Reinhardtia_latisecta))	((((Pseudophoenix_vinifera	Chamaedorea_seifrizii)	((Orania_palindan	Roystonea_regia)	(((Sabal_domingensis	Phoenix_dactylifera)	Serenoa_repens)	Iriartea_deltoidea)))	(Leopoldinia_pulchra	((((Manicaria_saccifera	Nypa_fruticans)	Geonoma_undata)	(Pelagodoxa_henryana	((Oenocarpus_minor	Oenocarpus_bataua)	Prestoea_acuminata)))	(Hydriastele_microspadix	((Dictyosperma_album	Dypsis_decaryi)	(Heterospathe_cagayanensis	(Veitchia_spiralis	Kentiopsis_piersoniorum)))))))	((Bactris_major	(Burretiokentia_grandiflora	Podococcus_barteri))	Sclerosperma_profizianum))))	Calamus_caryotoides)	Kingia_australis);
((((((Attalea_speciosa	(Elaeis_oleifera	Elaeis_guineensis))	(((Reinhardtia_simplex	(Reinhardtia_paiewonskiana	Reinhardtia_latisecta))	((Bactris_major	(Burretiokentia_grandiflora	Podococcus_barteri))	Sclerosperma_profizianum))	(((Orania_palindan	Roystonea_regia)	(((Sabal_domingensis	Phoenix_dactylifera)	Serenoa_repens)	Iriartea_deltoidea))	((((Geonoma_undata	((Oenocarpus_minor	Oenocarpus_bataua)	Prestoea_acuminata))	(((Hydriastele_microspadix	(Heterospathe_cagayanensis	(Veitchia_spiralis	Kentiopsis_piersoniorum)))	(Dypsis_decaryi	Dictyosperma_album))	(Manicaria_saccifera	Pelagodoxa_henryana)))	Leopoldinia_pulchra)	Chamaedorea_seifrizii))))	Pseudophoenix_vinifera)	Calamus_caryotoides)	Nypa_fruticans)	Kingia_australis);
(((((((Orania_palindan	(Nypa_fruticans	Iriartea_deltoidea))	(Attalea_speciosa	(Elaeis_oleifera	Elaeis_guineensis)))	(((Reinhardtia_simplex	(Reinhardtia_paiewonskiana	Reinhardtia_latisecta))	((Bactris_major	Podococcus_barteri)	(Roystonea_regia	Burretiokentia_grandiflora)))	(Sclerosperma_profizianum	((Sabal_domingensis	Phoenix_dactylifera)	Serenoa_repens))))	((((Geonoma_undata	((Oenocarpus_minor	Oenocarpus_bataua)	Prestoea_acuminata))	(((((Heterospathe_cagayanensis	Dypsis_decaryi)	Dictyosperma_album)	Hydriastele_microspadix)	(Veitchia_spiralis	Kentiopsis_piersoniorum))	(Manicaria_saccifera	Pelagodoxa_henryana)))	Leopoldinia_pulchra)	Chamaedorea_seifrizii))	Pseudophoenix_vinifera)	Calamus_caryotoides)	Kingia_australis);
((Sclerosperma_profizianum	((((Orania_palindan	Roystonea_regia)	(((Burretiokentia_grandiflora	Calamus_caryotoides)	((Leopoldinia_pulchra	(Geonoma_undata	((Oenocarpus_minor	Oenocarpus_bataua)	Prestoea_acuminata)))	((((((Heterospathe_cagayanensis	Veitchia_spiralis)	Hydriastele_microspadix)	Kentiopsis_piersoniorum)	Dictyosperma_album)	Dypsis_decaryi)	(Manicaria_saccifera	Pelagodoxa_henryana))))	(Pseudophoenix_vinifera	Chamaedorea_seifrizii)))	((Sabal_domingensis	Phoenix_dactylifera)	(((Serenoa_repens	Bactris_major)	((Nypa_fruticans	Iriartea_deltoidea)	(Attalea_speciosa	(Elaeis_oleifera	Elaeis_guineensis))))	(Reinhardtia_simplex	(Reinhardtia_paiewonskiana	Reinhardtia_latisecta)))))	Podococcus_barteri))	Kingia_australis);
((Calamus_caryotoides	(Pseudophoenix_vinifera	((((Sabal_domingensis	Phoenix_dactylifera)	(((Iriartea_deltoidea	(Reinhardtia_simplex	(Reinhardtia_paiewonskiana	Reinhardtia_latisecta)))	(Attalea_speciosa	(Elaeis_oleifera	Elaeis_guineensis)))	Bactris_major))	((Podococcus_barteri	Sclerosperma_profizianum)	(((Chamaedorea_seifrizii	Serenoa_repens)	((Geonoma_undata	(((Oenocarpus_minor	Oenocarpus_bataua)	Prestoea_acuminata)	(((((Heterospathe_cagayanensis	(Kentiopsis_piersoniorum	Veitchia_spiralis))	Hydriastele_microspadix)	Dictyosperma_album)	Dypsis_decaryi)	(Manicaria_saccifera	Pelagodoxa_henryana))))	Leopoldinia_pulchra))	(Orania_palindan	(Nypa_fruticans	Roystonea_regia)))))	Burretiokentia_grandiflora)))	Kingia_australis);
((Calamus_caryotoides	((((Dictyosperma_album	(Dypsis_decaryi	((Heterospathe_cagayanensis	(Kentiopsis_piersoniorum	Veitchia_spiralis))	Hydriastele_microspadix)))	(Manicaria_saccifera	Pelagodoxa_henryana))	(Geonoma_undata	((Oenocarpus_minor	Oenocarpus_bataua)	Prestoea_acuminata)))	(Leopoldinia_pulchra	(((Elaeis_oleifera	Elaeis_guineensis)	(((Orania_palindan	Roystonea_regia)	(Bactris_major	(Reinhardtia_simplex	(Reinhardtia_paiewonskiana	Reinhardtia_latisecta))))	((Nypa_fruticans	(Iriartea_deltoidea	(Burretiokentia_grandiflora	Podococcus_barteri)))	Sclerosperma_profizianum)))	((Pseudophoenix_vinifera	Chamaedorea_seifrizii)	(Attalea_speciosa	((Sabal_domingensis	Phoenix_dactylifera)	Serenoa_repens)))))))	Kingia_australis);
((Calamus_caryotoides	((Attalea_speciosa	((Sabal_domingensis	Phoenix_dactylifera)	Serenoa_repens))	((((Dictyosperma_album	(Hydriastele_microspadix	((Burretiokentia_grandiflora	(Kentiopsis_piersoniorum	Veitchia_spiralis))	(Heterospathe_cagayanensis	Dypsis_decaryi))))	(Geonoma_undata	(((Oenocarpus_minor	Oenocarpus_bataua)	Prestoea_acuminata)	(Manicaria_saccifera	(Leopoldinia_pulchra	Pelagodoxa_henryana)))))	((((Iriartea_deltoidea	Nypa_fruticans)	(Elaeis_oleifera	Elaeis_guineensis))	(Roystonea_regia	(Reinhardtia_simplex	(Reinhardtia_paiewonskiana	Reinhardtia_latisecta))))	(Orania_palindan	((Bactris_major	Podococcus_barteri)	Sclerosperma_profizianum))))	(Pseudophoenix_vinifera	Chamaedorea_seifrizii))))	Kingia_australis);
((Sclerosperma_profizianum	(((((Elaeis_oleifera	Elaeis_guineensis)	((((Sabal_domingensis	Phoenix_dactylifera)	(Serenoa_repens	Attalea_speciosa))	Iriartea_deltoidea)	(Reinhardtia_simplex	(Reinhardtia_paiewonskiana	Reinhardtia_latisecta))))	((Pseudophoenix_vinifera	Calamus_caryotoides)	(((((((Hydriastele_microspadix	(Kentiopsis_piersoniorum	(Heterospathe_cagayanensis	Veitchia_spiralis)))	Dictyosperma_album)	Burretiokentia_grandiflora)	Dypsis_decaryi)	(Manicaria_saccifera	Pelagodoxa_henryana))	(Geonoma_undata	((Oenocarpus_minor	Oenocarpus_bataua)	Prestoea_acuminata)))	Leopoldinia_pulchra)))	((Chamaedorea_seifrizii	Roystonea_regia)	Orania_palindan))	(Nypa_fruticans	(Bactris_major	Podococcus_barteri))))	Kingia_australis);
(((Calamus_caryotoides	((Attalea_speciosa	((((Roystonea_regia	Orania_palindan)	((((((Geonoma_undata	((Oenocarpus_minor	Oenocarpus_bataua)	(Manicaria_saccifera	Pelagodoxa_henryana)))	(Prestoea_acuminata	((((Heterospathe_cagayanensis	Hydriastele_microspadix)	(Veitchia_spiralis	(Burretiokentia_grandiflora	Kentiopsis_piersoniorum)))	Dypsis_decaryi)	Dictyosperma_album)))	Leopoldinia_pulchra)	(Pseudophoenix_vinifera	Serenoa_repens))	Chamaedorea_seifrizii)	(Sabal_domingensis	Phoenix_dactylifera)))	((Bactris_major	Podococcus_barteri)	Sclerosperma_profizianum))	(Iriartea_deltoidea	(Reinhardtia_simplex	(Reinhardtia_paiewonskiana	Reinhardtia_latisecta)))))	(Elaeis_oleifera	Elaeis_guineensis)))	Nypa_fruticans)	Kingia_australis);
((((Nypa_fruticans	Roystonea_regia)	(Elaeis_oleifera	Elaeis_guineensis))	((Calamus_caryotoides	(((Orania_palindan	Sclerosperma_profizianum)	((((Dictyosperma_album	((Burretiokentia_grandiflora	Hydriastele_microspadix)	(Heterospathe_cagayanensis	(Veitchia_spiralis	Kentiopsis_piersoniorum))))	Dypsis_decaryi)	(Manicaria_saccifera	Pelagodoxa_henryana))	((Geonoma_undata	Leopoldinia_pulchra)	((Oenocarpus_minor	Oenocarpus_bataua)	Prestoea_acuminata))))	((Pseudophoenix_vinifera	Chamaedorea_seifrizii)	(Bactris_major	Podococcus_barteri))))	(((Attalea_speciosa	(Serenoa_repens	(Sabal_domingensis	Phoenix_dactylifera)))	Iriartea_deltoidea)	(Reinhardtia_simplex	(Reinhardtia_paiewonskiana	Reinhardtia_latisecta)))))	Kingia_australis);
((Calamus_caryotoides	(((((((Reinhardtia_paiewonskiana	Reinhardtia_latisecta)	Reinhardtia_simplex)	(((Pseudophoenix_vinifera	(Sclerosperma_profizianum	(Burretiokentia_grandiflora	Podococcus_barteri)))	((Chamaedorea_seifrizii	Roystonea_regia)	Orania_palindan))	(Leopoldinia_pulchra	(((Pelagodoxa_henryana	Manicaria_saccifera)	(((Dictyosperma_album	Dypsis_decaryi)	((Nypa_fruticans	Hydriastele_microspadix)	(Heterospathe_cagayanensis	(Kentiopsis_piersoniorum	Veitchia_spiralis))))	Prestoea_acuminata))	(Geonoma_undata	(Oenocarpus_bataua	Oenocarpus_minor))))))	(Elaeis_guineensis	(Elaeis_oleifera	Attalea_speciosa)))	Iriartea_deltoidea)	(Sabal_domingensis	Phoenix_dactylifera))	(Serenoa_repens	Bactris_major)))	Kingia_australis);
(((Hydriastele_microspadix	((((Calamus_caryotoides	(((Attalea_speciosa	(Serenoa_repens	(Sabal_domingensis	Phoenix_dactylifera)))	((Iriartea_deltoidea	((Reinhardtia_paiewonskiana	Reinhardtia_latisecta)	Reinhardtia_simplex))	Bactris_major))	((Elaeis_guineensis	Elaeis_oleifera)	((((Chamaedorea_seifrizii	(Sclerosperma_profizianum	(Burretiokentia_grandiflora	Podococcus_barteri)))	Roystonea_regia)	Pseudophoenix_vinifera)	Orania_palindan))))	((Geonoma_undata	Leopoldinia_pulchra)	(Prestoea_acuminata	(Oenocarpus_bataua	Oenocarpus_minor))))	(Pelagodoxa_henryana	Manicaria_saccifera))	((Heterospathe_cagayanensis	(Kentiopsis_piersoniorum	Veitchia_spiralis))	(Dypsis_decaryi	Dictyosperma_album))))	Nypa_fruticans)	Kingia_australis);
((Calamus_caryotoides	(((((Reinhardtia_paiewonskiana	Reinhardtia_latisecta)	Reinhardtia_simplex)	(Attalea_speciosa	(Iriartea_deltoidea	(Elaeis_guineensis	Elaeis_oleifera))))	((Orania_palindan	((Serenoa_repens	(Sabal_domingensis	Phoenix_dactylifera))	(Chamaedorea_seifrizii	(Nypa_fruticans	Sclerosperma_profizianum))))	((Pseudophoenix_vinifera	(Burretiokentia_grandiflora	Roystonea_regia))	(Bactris_major	Podococcus_barteri))))	((((Kentiopsis_piersoniorum	Veitchia_spiralis)	((Dypsis_decaryi	Dictyosperma_album)	Hydriastele_microspadix))	Heterospathe_cagayanensis)	(((Prestoea_acuminata	(Oenocarpus_bataua	Oenocarpus_minor))	(Leopoldinia_pulchra	Pelagodoxa_henryana))	(Manicaria_saccifera	Geonoma_undata)))))	Kingia_australis);
((Calamus_caryotoides	((((Prestoea_acuminata	(Dictyosperma_album	(Dypsis_decaryi	(Hydriastele_microspadix	(Heterospathe_cagayanensis	(Kentiopsis_piersoniorum	Veitchia_spiralis))))))	((Oenocarpus_bataua	Oenocarpus_minor)	((Pelagodoxa_henryana	Leopoldinia_pulchra)	Manicaria_saccifera)))	Geonoma_undata)	(((((((Nypa_fruticans	Serenoa_repens)	(Sabal_domingensis	Phoenix_dactylifera))	Sclerosperma_profizianum)	(((Reinhardtia_paiewonskiana	Reinhardtia_latisecta)	Reinhardtia_simplex)	((Bactris_major	(Attalea_speciosa	(Elaeis_guineensis	Elaeis_oleifera)))	Iriartea_deltoidea)))	(Roystonea_regia	Orania_palindan))	(Pseudophoenix_vinifera	(Burretiokentia_grandiflora	Podococcus_barteri)))	Chamaedorea_seifrizii)))	Kingia_australis);
((Calamus_caryotoides	(((((Prestoea_acuminata	(Oenocarpus_bataua	Oenocarpus_minor))	(Pelagodoxa_henryana	Leopoldinia_pulchra))	(Geonoma_undata	Manicaria_saccifera))	(Dictyosperma_album	(Dypsis_decaryi	(Hydriastele_microspadix	(Heterospathe_cagayanensis	(Kentiopsis_piersoniorum	Veitchia_spiralis))))))	(((Pseudophoenix_vinifera	Serenoa_repens)	Chamaedorea_seifrizii)	(((Nypa_fruticans	Roystonea_regia)	Orania_palindan)	(Sclerosperma_profizianum	(((Reinhardtia_paiewonskiana	Reinhardtia_latisecta)	Reinhardtia_simplex)	((((Bactris_major	(Burretiokentia_grandiflora	Podococcus_barteri))	Iriartea_deltoidea)	(Elaeis_guineensis	Elaeis_oleifera))	((Sabal_domingensis	Phoenix_dactylifera)	Attalea_speciosa))))))))	Kingia_australis);
((Calamus_caryotoides	(((((Prestoea_acuminata	(Oenocarpus_bataua	Oenocarpus_minor))	(Manicaria_saccifera	(Pelagodoxa_henryana	Leopoldinia_pulchra)))	Geonoma_undata)	(((Heterospathe_cagayanensis	(Kentiopsis_piersoniorum	Veitchia_spiralis))	(Dictyosperma_album	Dypsis_decaryi))	Hydriastele_microspadix))	(((Pseudophoenix_vinifera	Chamaedorea_seifrizii)	Serenoa_repens)	(((Nypa_fruticans	Roystonea_regia)	(Sclerosperma_profizianum	(Bactris_major	(Burretiokentia_grandiflora	Podococcus_barteri))))	((((Reinhardtia_paiewonskiana	Reinhardtia_latisecta)	Reinhardtia_simplex)	(Sabal_domingensis	Phoenix_dactylifera))	(Orania_palindan	(((Elaeis_guineensis	Elaeis_oleifera)	Attalea_speciosa)	Iriartea_deltoidea)))))))	Kingia_australis);
((Sclerosperma_profizianum	(((Nypa_fruticans	(Bactris_major	(Burretiokentia_grandiflora	Podococcus_barteri)))	(((((Leopoldinia_pulchra	Geonoma_undata)	((Calamus_caryotoides	(Prestoea_acuminata	(Oenocarpus_bataua	Oenocarpus_minor)))	((Manicaria_saccifera	Pelagodoxa_henryana)	(Serenoa_repens	(((Dictyosperma_album	Dypsis_decaryi)	(Hydriastele_microspadix	Veitchia_spiralis))	(Heterospathe_cagayanensis	Kentiopsis_piersoniorum))))))	Chamaedorea_seifrizii)	((Sabal_domingensis	Phoenix_dactylifera)	((Iriartea_deltoidea	(((Reinhardtia_paiewonskiana	Reinhardtia_latisecta)	Reinhardtia_simplex)	Orania_palindan))	Attalea_speciosa)))	((Elaeis_guineensis	Elaeis_oleifera)	Roystonea_regia)))	Pseudophoenix_vinifera))	Kingia_australis);
(((((((((Orania_palindan	Sclerosperma_profizianum)	((Geonoma_undata	(Prestoea_acuminata	(Oenocarpus_bataua	Oenocarpus_minor)))	((Manicaria_saccifera	(Leopoldinia_pulchra	Pelagodoxa_henryana))	(((Dictyosperma_album	Dypsis_decaryi)	(Heterospathe_cagayanensis	(Kentiopsis_piersoniorum	Veitchia_spiralis)))	Hydriastele_microspadix))))	((Sabal_domingensis	Phoenix_dactylifera)	(((Chamaedorea_seifrizii	(Elaeis_guineensis	Elaeis_oleifera))	Roystonea_regia)	(Iriartea_deltoidea	((Reinhardtia_paiewonskiana	Reinhardtia_latisecta)	Reinhardtia_simplex)))))	(Bactris_major	(Burretiokentia_grandiflora	(Nypa_fruticans	Podococcus_barteri))))	Serenoa_repens)	Pseudophoenix_vinifera)	Attalea_speciosa)	Calamus_caryotoides)	Kingia_australis);
(((Iriartea_deltoidea	(((Nypa_fruticans	Attalea_speciosa)	(Serenoa_repens	(Sabal_domingensis	Phoenix_dactylifera)))	((Bactris_major	(Elaeis_guineensis	Elaeis_oleifera))	(((((Reinhardtia_paiewonskiana	Reinhardtia_latisecta)	Reinhardtia_simplex)	(Roystonea_regia	Orania_palindan))	((((Prestoea_acuminata	(((Heterospathe_cagayanensis	(Kentiopsis_piersoniorum	Veitchia_spiralis))	Hydriastele_microspadix)	(Dypsis_decaryi	Dictyosperma_album)))	(Manicaria_saccifera	((Oenocarpus_bataua	Oenocarpus_minor)	Pelagodoxa_henryana)))	Geonoma_undata)	Leopoldinia_pulchra))	((((Burretiokentia_grandiflora	Podococcus_barteri)	Sclerosperma_profizianum)	Chamaedorea_seifrizii)	Pseudophoenix_vinifera)))))	Calamus_caryotoides)	Kingia_australis);
(((((((Phoenix_dactylifera	(Roystonea_regia	((Elaeis_guineensis	Elaeis_oleifera)	(((((Prestoea_acuminata	(Oenocarpus_bataua	Oenocarpus_minor))	((Manicaria_saccifera	Pelagodoxa_henryana)	((Dictyosperma_album	((Heterospathe_cagayanensis	(Kentiopsis_piersoniorum	Veitchia_spiralis))	Hydriastele_microspadix))	Dypsis_decaryi)))	Geonoma_undata)	Leopoldinia_pulchra)	(Orania_palindan	((Pseudophoenix_vinifera	Chamaedorea_seifrizii)	(Sclerosperma_profizianum	(Burretiokentia_grandiflora	Podococcus_barteri))))))))	(Bactris_major	Serenoa_repens))	Attalea_speciosa)	(Sabal_domingensis	((Reinhardtia_paiewonskiana	Reinhardtia_latisecta)	Reinhardtia_simplex)))	(Nypa_fruticans	Iriartea_deltoidea))	Calamus_caryotoides)	Kingia_australis);
((Sclerosperma_profizianum	(((((Chamaedorea_seifrizii	Orania_palindan)	(Leopoldinia_pulchra	(((Manicaria_saccifera	Pelagodoxa_henryana)	(((Kentiopsis_piersoniorum	Veitchia_spiralis)	Heterospathe_cagayanensis)	((Hydriastele_microspadix	Dypsis_decaryi)	Dictyosperma_album)))	((Prestoea_acuminata	(Oenocarpus_minor	Oenocarpus_bataua))	Geonoma_undata))))	(((Reinhardtia_simplex	(Reinhardtia_paiewonskiana	Reinhardtia_latisecta))	((((Phoenix_dactylifera	Sabal_domingensis)	Attalea_speciosa)	(Iriartea_deltoidea	Calamus_caryotoides))	(Bactris_major	Serenoa_repens)))	(Roystonea_regia	(Elaeis_oleifera	Elaeis_guineensis))))	Pseudophoenix_vinifera)	(Burretiokentia_grandiflora	(Nypa_fruticans	Podococcus_barteri))))	Kingia_australis);
((Calamus_caryotoides	(((Attalea_speciosa	(Serenoa_repens	(Phoenix_dactylifera	Sabal_domingensis)))	Iriartea_deltoidea)	((Leopoldinia_pulchra	(Geonoma_undata	((((Oenocarpus_minor	Oenocarpus_bataua)	(Manicaria_saccifera	Pelagodoxa_henryana))	((Dypsis_decaryi	Dictyosperma_album)	((Heterospathe_cagayanensis	(Kentiopsis_piersoniorum	Veitchia_spiralis))	Hydriastele_microspadix)))	Prestoea_acuminata)))	(((Pseudophoenix_vinifera	Sclerosperma_profizianum)	(Burretiokentia_grandiflora	(Bactris_major	(Nypa_fruticans	Podococcus_barteri))))	((Chamaedorea_seifrizii	((Reinhardtia_simplex	(Reinhardtia_paiewonskiana	Reinhardtia_latisecta))	(Elaeis_oleifera	Elaeis_guineensis)))	(Roystonea_regia	Orania_palindan))))))	Kingia_australis);
((Calamus_caryotoides	(((Attalea_speciosa	((((Chamaedorea_seifrizii	Sclerosperma_profizianum)	((Nypa_fruticans	Serenoa_repens)	(Phoenix_dactylifera	Sabal_domingensis)))	(Orania_palindan	((Reinhardtia_simplex	(Reinhardtia_paiewonskiana	Reinhardtia_latisecta))	Roystonea_regia)))	((Elaeis_oleifera	Elaeis_guineensis)	(Pseudophoenix_vinifera	(Burretiokentia_grandiflora	(Bactris_major	Podococcus_barteri))))))	((((Dypsis_decaryi	(Dictyosperma_album	((Heterospathe_cagayanensis	(Kentiopsis_piersoniorum	Veitchia_spiralis))	Hydriastele_microspadix)))	Geonoma_undata)	((Oenocarpus_minor	Oenocarpus_bataua)	(Manicaria_saccifera	(Leopoldinia_pulchra	Pelagodoxa_henryana))))	Prestoea_acuminata))	Iriartea_deltoidea))	Kingia_australis);
((Calamus_caryotoides	((((Serenoa_repens	(Phoenix_dactylifera	Sabal_domingensis))	((((Pseudophoenix_vinifera	((Manicaria_saccifera	((Leopoldinia_pulchra	Pelagodoxa_henryana)	(Prestoea_acuminata	(Oenocarpus_minor	Oenocarpus_bataua))))	(Geonoma_undata	(((Heterospathe_cagayanensis	(Kentiopsis_piersoniorum	Veitchia_spiralis))	Hydriastele_microspadix)	(Dypsis_decaryi	Dictyosperma_album)))))	(Orania_palindan	((Reinhardtia_simplex	(Reinhardtia_paiewonskiana	Reinhardtia_latisecta))	(Attalea_speciosa	(Elaeis_oleifera	Elaeis_guineensis)))))	(Chamaedorea_seifrizii	((Burretiokentia_grandiflora	(Bactris_major	Podococcus_barteri))	Sclerosperma_profizianum)))	Roystonea_regia))	Iriartea_deltoidea)	Nypa_fruticans))	Kingia_australis);
((Sclerosperma_profizianum	((Serenoa_repens	(Phoenix_dactylifera	Sabal_domingensis))	(((Reinhardtia_simplex	(Reinhardtia_paiewonskiana	Reinhardtia_latisecta))	((Attalea_speciosa	(Bactris_major	(Elaeis_oleifera	Elaeis_guineensis)))	Iriartea_deltoidea))	(((((Geonoma_undata	(Prestoea_acuminata	((Dictyosperma_album	(Heterospathe_cagayanensis	(Hydriastele_microspadix	(Kentiopsis_piersoniorum	Veitchia_spiralis))))	Dypsis_decaryi)))	((Pelagodoxa_henryana	Manicaria_saccifera)	(Leopoldinia_pulchra	(Oenocarpus_minor	Oenocarpus_bataua))))	Calamus_caryotoides)	(Burretiokentia_grandiflora	(Nypa_fruticans	Podococcus_barteri)))	((Roystonea_regia	Orania_palindan)	(Pseudophoenix_vinifera	Chamaedorea_seifrizii))))))	Kingia_australis);
((Sclerosperma_profizianum	(((((Nypa_fruticans	Roystonea_regia)	((((Phoenix_dactylifera	Sabal_domingensis)	Serenoa_repens)	(((((Hydriastele_microspadix	((Kentiopsis_piersoniorum	Veitchia_spiralis)	Heterospathe_cagayanensis))	(Dypsis_decaryi	Dictyosperma_album))	(Pelagodoxa_henryana	Manicaria_saccifera))	((Geonoma_undata	Leopoldinia_pulchra)	(Prestoea_acuminata	(Oenocarpus_minor	Oenocarpus_bataua))))	Calamus_caryotoides))	(Pseudophoenix_vinifera	Chamaedorea_seifrizii)))	((Reinhardtia_simplex	(Reinhardtia_paiewonskiana	Reinhardtia_latisecta))	(((Attalea_speciosa	(Elaeis_oleifera	Elaeis_guineensis))	Iriartea_deltoidea)	Bactris_major)))	Orania_palindan)	(Burretiokentia_grandiflora	Podococcus_barteri)))	Kingia_australis);
((Calamus_caryotoides	(Nypa_fruticans	(((((Roystonea_regia	Orania_palindan)	(Reinhardtia_simplex	(Reinhardtia_paiewonskiana	Reinhardtia_latisecta)))	(((Pseudophoenix_vinifera	Chamaedorea_seifrizii)	((Burretiokentia_grandiflora	Podococcus_barteri)	Sclerosperma_profizianum))	((Bactris_major	(Elaeis_oleifera	Elaeis_guineensis))	Iriartea_deltoidea)))	(Attalea_speciosa	((Phoenix_dactylifera	Sabal_domingensis)	Serenoa_repens)))	((((Hydriastele_microspadix	((Kentiopsis_piersoniorum	Veitchia_spiralis)	Heterospathe_cagayanensis))	(Dypsis_decaryi	Dictyosperma_album))	((Prestoea_acuminata	(Oenocarpus_minor	Oenocarpus_bataua))	(Pelagodoxa_henryana	Manicaria_saccifera)))	(Geonoma_undata	Leopoldinia_pulchra)))))	Kingia_australis);
((Sclerosperma_profizianum	((((Geonoma_undata	(Calamus_caryotoides	(Prestoea_acuminata	(Oenocarpus_minor	Oenocarpus_bataua))))	((Pelagodoxa_henryana	Manicaria_saccifera)	(Dypsis_decaryi	(Dictyosperma_album	(Hydriastele_microspadix	((Kentiopsis_piersoniorum	Veitchia_spiralis)	Heterospathe_cagayanensis))))))	Leopoldinia_pulchra)	((((Elaeis_oleifera	Elaeis_guineensis)	(((Nypa_fruticans	Iriartea_deltoidea)	(Attalea_speciosa	((Phoenix_dactylifera	Sabal_domingensis)	Serenoa_repens)))	(Reinhardtia_simplex	(Reinhardtia_paiewonskiana	Reinhardtia_latisecta))))	(((Roystonea_regia	(Bactris_major	Burretiokentia_grandiflora))	Podococcus_barteri)	Orania_palindan))	(Pseudophoenix_vinifera	Chamaedorea_seifrizii))))	Kingia_australis);
((Sclerosperma_profizianum	((((Iriartea_deltoidea	(Reinhardtia_simplex	(Reinhardtia_paiewonskiana	Reinhardtia_latisecta)))	(Roystonea_regia	(Elaeis_oleifera	Elaeis_guineensis)))	((((Burretiokentia_grandiflora	Podococcus_barteri)	Bactris_major)	Nypa_fruticans)	((Attalea_speciosa	((Phoenix_dactylifera	Sabal_domingensis)	Serenoa_repens))	((Pseudophoenix_vinifera	Chamaedorea_seifrizii)	((((((Pelagodoxa_henryana	Manicaria_saccifera)	(Dypsis_decaryi	(Dictyosperma_album	(Hydriastele_microspadix	((Kentiopsis_piersoniorum	Veitchia_spiralis)	Heterospathe_cagayanensis)))))	(Prestoea_acuminata	(Oenocarpus_minor	Oenocarpus_bataua)))	Geonoma_undata)	Leopoldinia_pulchra)	Calamus_caryotoides)))))	Orania_palindan))	Kingia_australis);
((Calamus_caryotoides	((((Attalea_speciosa	(Reinhardtia_simplex	(Reinhardtia_paiewonskiana	Reinhardtia_latisecta)))	(Nypa_fruticans	(Roystonea_regia	(Elaeis_oleifera	Elaeis_guineensis))))	((Orania_palindan	(Pseudophoenix_vinifera	Chamaedorea_seifrizii))	((Iriartea_deltoidea	((Phoenix_dactylifera	Sabal_domingensis)	Serenoa_repens))	((((Pelagodoxa_henryana	Manicaria_saccifera)	(Dypsis_decaryi	(Dictyosperma_album	(Hydriastele_microspadix	((Kentiopsis_piersoniorum	Veitchia_spiralis)	Heterospathe_cagayanensis)))))	(Geonoma_undata	(Prestoea_acuminata	(Oenocarpus_minor	Oenocarpus_bataua))))	Leopoldinia_pulchra))))	(Sclerosperma_profizianum	(Podococcus_barteri	(Bactris_major	Burretiokentia_grandiflora)))))	Kingia_australis);
((Sclerosperma_profizianum	((Podococcus_barteri	(Burretiokentia_grandiflora	Bactris_major))	(((Chamaedorea_seifrizii	Pseudophoenix_vinifera)	(Calamus_caryotoides	(Leopoldinia_pulchra	((Geonoma_undata	(Prestoea_acuminata	(Oenocarpus_minor	Oenocarpus_bataua)))	((Pelagodoxa_henryana	Manicaria_saccifera)	((Dictyosperma_album	Dypsis_decaryi)	((Heterospathe_cagayanensis	(Veitchia_spiralis	Kentiopsis_piersoniorum))	Hydriastele_microspadix)))))))	((Nypa_fruticans	Roystonea_regia)	(((((Reinhardtia_paiewonskiana	Reinhardtia_latisecta)	Reinhardtia_simplex)	(Orania_palindan	Iriartea_deltoidea))	((Serenoa_repens	(Phoenix_dactylifera	Sabal_domingensis))	Attalea_speciosa))	(Elaeis_oleifera	Elaeis_guineensis))))))	Kingia_australis);
((Calamus_caryotoides	(((((Leopoldinia_pulchra	((Geonoma_undata	((Pelagodoxa_henryana	Manicaria_saccifera)	(Prestoea_acuminata	(Oenocarpus_minor	Oenocarpus_bataua))))	((Dictyosperma_album	Dypsis_decaryi)	((Heterospathe_cagayanensis	(Veitchia_spiralis	Kentiopsis_piersoniorum))	Hydriastele_microspadix))))	Orania_palindan)	((((Bactris_major	Chamaedorea_seifrizii)	(Sclerosperma_profizianum	((Nypa_fruticans	Podococcus_barteri)	Burretiokentia_grandiflora)))	(Roystonea_regia	((Elaeis_oleifera	Elaeis_guineensis)	((Reinhardtia_paiewonskiana	Reinhardtia_latisecta)	Reinhardtia_simplex))))	Pseudophoenix_vinifera))	Iriartea_deltoidea)	((Serenoa_repens	(Phoenix_dactylifera	Sabal_domingensis))	Attalea_speciosa)))	Kingia_australis);
(((Calamus_caryotoides	((Leopoldinia_pulchra	(((Hydriastele_microspadix	((Dictyosperma_album	Dypsis_decaryi)	(Heterospathe_cagayanensis	(Veitchia_spiralis	Kentiopsis_piersoniorum))))	(Pelagodoxa_henryana	Manicaria_saccifera))	((Prestoea_acuminata	(Oenocarpus_minor	Oenocarpus_bataua))	Geonoma_undata)))	((((Roystonea_regia	Orania_palindan)	((Reinhardtia_paiewonskiana	Reinhardtia_latisecta)	Reinhardtia_simplex))	((Pseudophoenix_vinifera	(Elaeis_oleifera	Elaeis_guineensis))	((Bactris_major	Iriartea_deltoidea)	((Phoenix_dactylifera	Sabal_domingensis)	(Attalea_speciosa	Serenoa_repens)))))	(Chamaedorea_seifrizii	((Podococcus_barteri	Sclerosperma_profizianum)	Burretiokentia_grandiflora)))))	Nypa_fruticans)	Kingia_australis);
((Calamus_caryotoides	((((Manicaria_saccifera	(Pelagodoxa_henryana	(Prestoea_acuminata	(Oenocarpus_minor	Oenocarpus_bataua))))	(((Dictyosperma_album	((Heterospathe_cagayanensis	(Veitchia_spiralis	Kentiopsis_piersoniorum))	Hydriastele_microspadix))	Dypsis_decaryi)	Geonoma_undata))	Leopoldinia_pulchra)	((((Sclerosperma_profizianum	((Roystonea_regia	Orania_palindan)	((Phoenix_dactylifera	Sabal_domingensis)	Pseudophoenix_vinifera)))	(((Reinhardtia_paiewonskiana	Reinhardtia_latisecta)	Reinhardtia_simplex)	(Iriartea_deltoidea	(Chamaedorea_seifrizii	(Attalea_speciosa	(Elaeis_oleifera	Elaeis_guineensis))))))	(Nypa_fruticans	(Podococcus_barteri	(Bactris_major	Burretiokentia_grandiflora))))	Serenoa_repens)))	Kingia_australis);
(((Calamus_caryotoides	((((Dictyosperma_album	((Heterospathe_cagayanensis	(Veitchia_spiralis	Kentiopsis_piersoniorum))	Hydriastele_microspadix))	Dypsis_decaryi)	(Geonoma_undata	((Prestoea_acuminata	(Oenocarpus_minor	Oenocarpus_bataua))	(Manicaria_saccifera	Pelagodoxa_henryana))))	(Leopoldinia_pulchra	(((Roystonea_regia	Orania_palindan)	((Serenoa_repens	(Phoenix_dactylifera	Sabal_domingensis))	(Chamaedorea_seifrizii	((Podococcus_barteri	(Bactris_major	Burretiokentia_grandiflora))	(Sclerosperma_profizianum	Pseudophoenix_vinifera)))))	(((Reinhardtia_paiewonskiana	Reinhardtia_latisecta)	Reinhardtia_simplex)	(Iriartea_deltoidea	(Attalea_speciosa	(Elaeis_oleifera	Elaeis_guineensis))))))))	Nypa_fruticans)	Kingia_australis);
((Attalea_speciosa	((Serenoa_repens	(Phoenix_dactylifera	Sabal_domingensis))	(((Bactris_major	((Reinhardtia_paiewonskiana	Reinhardtia_latisecta)	Reinhardtia_simplex))	((((((Heterospathe_cagayanensis	(Veitchia_spiralis	Kentiopsis_piersoniorum))	Hydriastele_microspadix)	(Dypsis_decaryi	Dictyosperma_album))	((Prestoea_acuminata	(Leopoldinia_pulchra	Geonoma_undata))	((Oenocarpus_minor	Oenocarpus_bataua)	(Manicaria_saccifera	Pelagodoxa_henryana))))	((Roystonea_regia	(Elaeis_oleifera	Elaeis_guineensis))	(((((Nypa_fruticans	Podococcus_barteri)	Burretiokentia_grandiflora)	Sclerosperma_profizianum)	Chamaedorea_seifrizii)	Pseudophoenix_vinifera)))	(Calamus_caryotoides	Orania_palindan)))	Iriartea_deltoidea)))	Kingia_australis);
(((Calamus_caryotoides	(((Geonoma_undata	(Leopoldinia_pulchra	(Prestoea_acuminata	(Oenocarpus_minor	Oenocarpus_bataua))))	((Hydriastele_microspadix	((Dypsis_decaryi	Dictyosperma_album)	(Heterospathe_cagayanensis	(Veitchia_spiralis	Kentiopsis_piersoniorum))))	(Manicaria_saccifera	Pelagodoxa_henryana)))	(((Iriartea_deltoidea	(Attalea_speciosa	(Serenoa_repens	(Phoenix_dactylifera	Sabal_domingensis))))	((Reinhardtia_paiewonskiana	Reinhardtia_latisecta)	Reinhardtia_simplex))	(((Sclerosperma_profizianum	((Bactris_major	(Podococcus_barteri	Burretiokentia_grandiflora))	Chamaedorea_seifrizii))	Pseudophoenix_vinifera)	(((Elaeis_oleifera	Elaeis_guineensis)	Roystonea_regia)	Orania_palindan)))))	Nypa_fruticans)	Kingia_australis);
((Calamus_caryotoides	((((Serenoa_repens	(Chamaedorea_seifrizii	((Geonoma_undata	(Prestoea_acuminata	(Oenocarpus_minor	Oenocarpus_bataua)))	((Hydriastele_microspadix	((Dypsis_decaryi	Dictyosperma_album)	(Heterospathe_cagayanensis	(Veitchia_spiralis	Kentiopsis_piersoniorum))))	(Manicaria_saccifera	Pelagodoxa_henryana)))))	Leopoldinia_pulchra)	((Bactris_major	(Podococcus_barteri	Burretiokentia_grandiflora))	((Sclerosperma_profizianum	Orania_palindan)	((Iriartea_deltoidea	(Attalea_speciosa	(Phoenix_dactylifera	Sabal_domingensis)))	(((Reinhardtia_paiewonskiana	Reinhardtia_latisecta)	Reinhardtia_simplex)	((Nypa_fruticans	(Elaeis_oleifera	Elaeis_guineensis))	Roystonea_regia))))))	Pseudophoenix_vinifera))	Kingia_australis);
(((Calamus_caryotoides	((((Iriartea_deltoidea	(Serenoa_repens	(Attalea_speciosa	(Phoenix_dactylifera	Sabal_domingensis))))	((Reinhardtia_paiewonskiana	Reinhardtia_latisecta)	Reinhardtia_simplex))	(((Chamaedorea_seifrizii	(Elaeis_oleifera	Elaeis_guineensis))	(Podococcus_barteri	(Bactris_major	Roystonea_regia)))	(Pseudophoenix_vinifera	(Sclerosperma_profizianum	Orania_palindan))))	(((Prestoea_acuminata	(Oenocarpus_minor	Oenocarpus_bataua))	(Leopoldinia_pulchra	Geonoma_undata))	(((Hydriastele_microspadix	(Heterospathe_cagayanensis	(Burretiokentia_grandiflora	(Veitchia_spiralis	Kentiopsis_piersoniorum))))	(Dypsis_decaryi	Dictyosperma_album))	(Manicaria_saccifera	Pelagodoxa_henryana)))))	Nypa_fruticans)	Kingia_australis);
(((Calamus_caryotoides	((((((Iriartea_deltoidea	((Bactris_major	Serenoa_repens)	(Phoenix_dactylifera	Sabal_domingensis)))	Attalea_speciosa)	((Reinhardtia_paiewonskiana	Reinhardtia_latisecta)	Reinhardtia_simplex))	(Elaeis_oleifera	Elaeis_guineensis))	((Roystonea_regia	Orania_palindan)	((Chamaedorea_seifrizii	Pseudophoenix_vinifera)	(Podococcus_barteri	Sclerosperma_profizianum))))	(((Prestoea_acuminata	(((Oenocarpus_minor	Oenocarpus_bataua)	(Manicaria_saccifera	Pelagodoxa_henryana))	((Dictyosperma_album	((Heterospathe_cagayanensis	((Burretiokentia_grandiflora	Kentiopsis_piersoniorum)	Veitchia_spiralis))	Hydriastele_microspadix))	Dypsis_decaryi)))	Geonoma_undata)	Leopoldinia_pulchra)))	Nypa_fruticans)	Kingia_australis);
((Calamus_caryotoides	((((((((Oenocarpus_minor	Oenocarpus_bataua)	(Pelagodoxa_henryana	Manicaria_saccifera))	(Prestoea_acuminata	(Dypsis_decaryi	(Dictyosperma_album	(((Veitchia_spiralis	Kentiopsis_piersoniorum)	Heterospathe_cagayanensis)	Hydriastele_microspadix)))))	Geonoma_undata)	Leopoldinia_pulchra)	((((Reinhardtia_latisecta	Reinhardtia_paiewonskiana)	Reinhardtia_simplex)	(((Nypa_fruticans	(Elaeis_oleifera	Elaeis_guineensis))	Attalea_speciosa)	Iriartea_deltoidea))	((((Burretiokentia_grandiflora	Bactris_major)	Podococcus_barteri)	Sclerosperma_profizianum)	(Orania_palindan	Roystonea_regia))))	(Chamaedorea_seifrizii	Pseudophoenix_vinifera))	(Serenoa_repens	(Phoenix_dactylifera	Sabal_domingensis))))	Kingia_australis);
((Calamus_caryotoides	(((((((Geonoma_undata	((Prestoea_acuminata	(Oenocarpus_minor	Oenocarpus_bataua))	((Leopoldinia_pulchra	Pelagodoxa_henryana)	Manicaria_saccifera)))	((((Veitchia_spiralis	Kentiopsis_piersoniorum)	Heterospathe_cagayanensis)	Hydriastele_microspadix)	(Dypsis_decaryi	Dictyosperma_album)))	(Chamaedorea_seifrizii	Pseudophoenix_vinifera))	((((Nypa_fruticans	Iriartea_deltoidea)	((Reinhardtia_latisecta	Reinhardtia_paiewonskiana)	Reinhardtia_simplex))	((Elaeis_oleifera	Elaeis_guineensis)	Attalea_speciosa))	(Orania_palindan	(Podococcus_barteri	Sclerosperma_profizianum))))	(Burretiokentia_grandiflora	Bactris_major))	Roystonea_regia)	(Serenoa_repens	(Phoenix_dactylifera	Sabal_domingensis))))	Kingia_australis);
(((Calamus_caryotoides	(Roystonea_regia	((Podococcus_barteri	Sclerosperma_profizianum)	((((Serenoa_repens	((Geonoma_undata	(Prestoea_acuminata	(Oenocarpus_minor	Oenocarpus_bataua)))	(((((Burretiokentia_grandiflora	Veitchia_spiralis)	Kentiopsis_piersoniorum)	(Heterospathe_cagayanensis	Hydriastele_microspadix))	(Dypsis_decaryi	Dictyosperma_album))	(Pelagodoxa_henryana	Manicaria_saccifera))))	(Chamaedorea_seifrizii	Pseudophoenix_vinifera))	(Iriartea_deltoidea	(Orania_palindan	((Reinhardtia_latisecta	Reinhardtia_paiewonskiana)	Reinhardtia_simplex))))	(((Elaeis_oleifera	Elaeis_guineensis)	Attalea_speciosa)	(Leopoldinia_pulchra	(Phoenix_dactylifera	(Bactris_major	Sabal_domingensis))))))))	Nypa_fruticans)	Kingia_australis);
((Calamus_caryotoides	((((Leopoldinia_pulchra	Attalea_speciosa)	(Phoenix_dactylifera	Sabal_domingensis))	((((Reinhardtia_latisecta	Reinhardtia_paiewonskiana)	Reinhardtia_simplex)	((Orania_palindan	(Podococcus_barteri	Sclerosperma_profizianum))	((Elaeis_oleifera	Elaeis_guineensis)	((Geonoma_undata	((((Dypsis_decaryi	Dictyosperma_album)	(Hydriastele_microspadix	(((Burretiokentia_grandiflora	Veitchia_spiralis)	Kentiopsis_piersoniorum)	Heterospathe_cagayanensis)))	(Pelagodoxa_henryana	Manicaria_saccifera))	(Prestoea_acuminata	(Oenocarpus_minor	Oenocarpus_bataua))))	(Chamaedorea_seifrizii	Pseudophoenix_vinifera)))))	(Nypa_fruticans	Roystonea_regia)))	((Bactris_major	Serenoa_repens)	Iriartea_deltoidea)))	Kingia_australis);
((Calamus_caryotoides	((Phoenix_dactylifera	Sabal_domingensis)	(((((Reinhardtia_latisecta	Reinhardtia_paiewonskiana)	Reinhardtia_simplex)	((((Bactris_major	(Elaeis_oleifera	Elaeis_guineensis))	Nypa_fruticans)	Roystonea_regia)	(((Leopoldinia_pulchra	(Geonoma_undata	(((Dictyosperma_album	(Dypsis_decaryi	((Heterospathe_cagayanensis	Hydriastele_microspadix)	((Burretiokentia_grandiflora	Veitchia_spiralis)	Kentiopsis_piersoniorum))))	(Pelagodoxa_henryana	Manicaria_saccifera))	(Prestoea_acuminata	(Oenocarpus_minor	Oenocarpus_bataua)))))	(Chamaedorea_seifrizii	Pseudophoenix_vinifera))	(Orania_palindan	(Podococcus_barteri	Sclerosperma_profizianum)))))	(Iriartea_deltoidea	Attalea_speciosa))	Serenoa_repens)))	Kingia_australis);
(((Sclerosperma_profizianum	(((((((Bactris_major	Serenoa_repens)	(Phoenix_dactylifera	Sabal_domingensis))	(Burretiokentia_grandiflora	(Chamaedorea_seifrizii	Pseudophoenix_vinifera)))	(Leopoldinia_pulchra	(Calamus_caryotoides	((((((Heterospathe_cagayanensis	(Veitchia_spiralis	Kentiopsis_piersoniorum))	Hydriastele_microspadix)	Dictyosperma_album)	Dypsis_decaryi)	(Pelagodoxa_henryana	Manicaria_saccifera))	((Prestoea_acuminata	(Oenocarpus_minor	Oenocarpus_bataua))	Geonoma_undata)))))	((Elaeis_oleifera	Elaeis_guineensis)	(Attalea_speciosa	Iriartea_deltoidea)))	((Roystonea_regia	Orania_palindan)	((Reinhardtia_latisecta	Reinhardtia_paiewonskiana)	Reinhardtia_simplex)))	Podococcus_barteri))	Nypa_fruticans)	Kingia_australis);
(((Calamus_caryotoides	((Iriartea_deltoidea	(Attalea_speciosa	(Serenoa_repens	(Phoenix_dactylifera	Sabal_domingensis))))	(((Elaeis_oleifera	Elaeis_guineensis)	((Chamaedorea_seifrizii	(Leopoldinia_pulchra	(((((Veitchia_spiralis	Kentiopsis_piersoniorum)	(Hydriastele_microspadix	Heterospathe_cagayanensis))	(Dictyosperma_album	Dypsis_decaryi))	(Pelagodoxa_henryana	Manicaria_saccifera))	((Prestoea_acuminata	(Oenocarpus_minor	Oenocarpus_bataua))	Geonoma_undata))))	Orania_palindan))	((Roystonea_regia	((Reinhardtia_latisecta	Reinhardtia_paiewonskiana)	Reinhardtia_simplex))	(((Bactris_major	Burretiokentia_grandiflora)	Podococcus_barteri)	(Sclerosperma_profizianum	Pseudophoenix_vinifera))))))	Nypa_fruticans)	Kingia_australis);
((Calamus_caryotoides	((Attalea_speciosa	(Serenoa_repens	(Phoenix_dactylifera	Sabal_domingensis)))	(((((Elaeis_oleifera	Elaeis_guineensis)	(((Bactris_major	(Burretiokentia_grandiflora	Podococcus_barteri))	(Pseudophoenix_vinifera	Chamaedorea_seifrizii))	(Sclerosperma_profizianum	(Leopoldinia_pulchra	(((Pelagodoxa_henryana	Manicaria_saccifera)	((Dictyosperma_album	(Hydriastele_microspadix	((Veitchia_spiralis	Kentiopsis_piersoniorum)	Heterospathe_cagayanensis)))	Dypsis_decaryi))	((Prestoea_acuminata	(Oenocarpus_minor	Oenocarpus_bataua))	Geonoma_undata))))))	(Orania_palindan	((Reinhardtia_latisecta	Reinhardtia_paiewonskiana)	Reinhardtia_simplex)))	Roystonea_regia)	(Nypa_fruticans	Iriartea_deltoidea))))	Kingia_australis);
((Calamus_caryotoides	(((((Iriartea_deltoidea	Attalea_speciosa)	(((Chamaedorea_seifrizii	Sabal_domingensis)	Phoenix_dactylifera)	Serenoa_repens))	(((Elaeis_oleifera	Elaeis_guineensis)	((Pseudophoenix_vinifera	Sclerosperma_profizianum)	((Bactris_major	(Burretiokentia_grandiflora	Podococcus_barteri))	(((((Dictyosperma_album	(Hydriastele_microspadix	((Veitchia_spiralis	Kentiopsis_piersoniorum)	Heterospathe_cagayanensis)))	Dypsis_decaryi)	((Prestoea_acuminata	(Oenocarpus_minor	Oenocarpus_bataua))	(Pelagodoxa_henryana	Manicaria_saccifera)))	Geonoma_undata)	Leopoldinia_pulchra))))	(Orania_palindan	Roystonea_regia)))	((Reinhardtia_latisecta	Reinhardtia_paiewonskiana)	Reinhardtia_simplex))	Nypa_fruticans))	Kingia_australis);
((Calamus_caryotoides	((((Prestoea_acuminata	(Oenocarpus_minor	Oenocarpus_bataua))	(((Dictyosperma_album	((Hydriastele_microspadix	((Veitchia_spiralis	Kentiopsis_piersoniorum)	Heterospathe_cagayanensis))	Dypsis_decaryi))	(Pelagodoxa_henryana	Manicaria_saccifera))	(Geonoma_undata	Leopoldinia_pulchra)))	Nypa_fruticans)	((((Bactris_major	(Burretiokentia_grandiflora	Podococcus_barteri))	Sclerosperma_profizianum)	(Chamaedorea_seifrizii	Pseudophoenix_vinifera))	((Elaeis_oleifera	Elaeis_guineensis)	((((Reinhardtia_latisecta	Reinhardtia_paiewonskiana)	Reinhardtia_simplex)	(Orania_palindan	Roystonea_regia))	((Iriartea_deltoidea	Attalea_speciosa)	((Sabal_domingensis	Phoenix_dactylifera)	Serenoa_repens)))))))	Kingia_australis);
(((Calamus_caryotoides	((Iriartea_deltoidea	(((Sabal_domingensis	Phoenix_dactylifera)	Serenoa_repens)	Attalea_speciosa))	((Elaeis_oleifera	Elaeis_guineensis)	(((Orania_palindan	Roystonea_regia)	(Reinhardtia_simplex	(Reinhardtia_latisecta	Reinhardtia_paiewonskiana)))	(((Chamaedorea_seifrizii	Pseudophoenix_vinifera)	(Sclerosperma_profizianum	(Leopoldinia_pulchra	((Geonoma_undata	(Oenocarpus_minor	Oenocarpus_bataua))	(((Manicaria_saccifera	Pelagodoxa_henryana)	(Dypsis_decaryi	(Dictyosperma_album	(Hydriastele_microspadix	(Heterospathe_cagayanensis	(Kentiopsis_piersoniorum	Veitchia_spiralis))))))	Prestoea_acuminata)))))	(Podococcus_barteri	(Burretiokentia_grandiflora	Bactris_major)))))))	Nypa_fruticans)	Kingia_australis);
((Sclerosperma_profizianum	(((((((Manicaria_saccifera	Pelagodoxa_henryana)	((Hydriastele_microspadix	(Heterospathe_cagayanensis	(Kentiopsis_piersoniorum	Veitchia_spiralis)))	(Dypsis_decaryi	Dictyosperma_album)))	(Geonoma_undata	(Prestoea_acuminata	(Oenocarpus_minor	Oenocarpus_bataua))))	Leopoldinia_pulchra)	((Chamaedorea_seifrizii	Pseudophoenix_vinifera)	(Calamus_caryotoides	((Sabal_domingensis	Phoenix_dactylifera)	Serenoa_repens))))	(((Orania_palindan	Roystonea_regia)	(Reinhardtia_simplex	(Reinhardtia_latisecta	Reinhardtia_paiewonskiana)))	(Attalea_speciosa	(Elaeis_oleifera	Elaeis_guineensis))))	(((Nypa_fruticans	Iriartea_deltoidea)	Podococcus_barteri)	(Burretiokentia_grandiflora	Bactris_major))))	Kingia_australis);
((Calamus_caryotoides	((Iriartea_deltoidea	((Attalea_speciosa	(Sabal_domingensis	Phoenix_dactylifera))	Serenoa_repens))	((Elaeis_oleifera	Elaeis_guineensis)	((((Chamaedorea_seifrizii	Pseudophoenix_vinifera)	(((((Manicaria_saccifera	Pelagodoxa_henryana)	((Dictyosperma_album	((Nypa_fruticans	Hydriastele_microspadix)	(Heterospathe_cagayanensis	(Kentiopsis_piersoniorum	(((Burretiokentia_grandiflora	Bactris_major)	Podococcus_barteri)	Veitchia_spiralis)))))	Dypsis_decaryi))	(Geonoma_undata	(Prestoea_acuminata	(Oenocarpus_minor	Oenocarpus_bataua))))	Leopoldinia_pulchra)	(Sclerosperma_profizianum	Orania_palindan)))	Roystonea_regia)	(Reinhardtia_simplex	(Reinhardtia_latisecta	Reinhardtia_paiewonskiana))))))	Kingia_australis);
((Calamus_caryotoides	(Iriartea_deltoidea	((Serenoa_repens	(Sabal_domingensis	Phoenix_dactylifera))	((Attalea_speciosa	(Elaeis_oleifera	Elaeis_guineensis))	(((((Chamaedorea_seifrizii	Pseudophoenix_vinifera)	Roystonea_regia)	(Sclerosperma_profizianum	Orania_palindan))	(((Manicaria_saccifera	((((Dictyosperma_album	Dypsis_decaryi)	((Nypa_fruticans	Hydriastele_microspadix)	(Heterospathe_cagayanensis	(Kentiopsis_piersoniorum	Veitchia_spiralis))))	((Burretiokentia_grandiflora	Bactris_major)	Podococcus_barteri))	((Prestoea_acuminata	(Oenocarpus_minor	Oenocarpus_bataua))	Geonoma_undata)))	Pelagodoxa_henryana)	Leopoldinia_pulchra))	(Reinhardtia_simplex	(Reinhardtia_latisecta	Reinhardtia_paiewonskiana)))))))	Kingia_australis);
((Calamus_caryotoides	((((Dypsis_decaryi	(Dictyosperma_album	(Hydriastele_microspadix	(Heterospathe_cagayanensis	(Kentiopsis_piersoniorum	Veitchia_spiralis)))))	((Prestoea_acuminata	(Oenocarpus_minor	Oenocarpus_bataua))	(Geonoma_undata	Manicaria_saccifera)))	(Leopoldinia_pulchra	Pelagodoxa_henryana))	(((Elaeis_oleifera	Elaeis_guineensis)	((Reinhardtia_simplex	(Reinhardtia_latisecta	Reinhardtia_paiewonskiana))	((((Sabal_domingensis	Phoenix_dactylifera)	Serenoa_repens)	Iriartea_deltoidea)	Attalea_speciosa)))	(((Sclerosperma_profizianum	((Burretiokentia_grandiflora	Bactris_major)	(Nypa_fruticans	Podococcus_barteri)))	(Chamaedorea_seifrizii	Pseudophoenix_vinifera))	(Orania_palindan	Roystonea_regia)))))	Kingia_australis);
((Calamus_caryotoides	(((((Geonoma_undata	((Dypsis_decaryi	(Dictyosperma_album	(Hydriastele_microspadix	(Heterospathe_cagayanensis	(Kentiopsis_piersoniorum	Veitchia_spiralis)))))	Prestoea_acuminata))	((Oenocarpus_minor	Oenocarpus_bataua)	(Pelagodoxa_henryana	Manicaria_saccifera)))	Chamaedorea_seifrizii)	Leopoldinia_pulchra)	(((((Elaeis_oleifera	Elaeis_guineensis)	((Reinhardtia_simplex	(Reinhardtia_latisecta	Reinhardtia_paiewonskiana))	(((Sabal_domingensis	Phoenix_dactylifera)	(Attalea_speciosa	Serenoa_repens))	Iriartea_deltoidea)))	(Orania_palindan	Roystonea_regia))	(Sclerosperma_profizianum	((Burretiokentia_grandiflora	Bactris_major)	(Nypa_fruticans	Podococcus_barteri))))	Pseudophoenix_vinifera)))	Kingia_australis);
((Calamus_caryotoides	(((((((Podococcus_barteri	Sclerosperma_profizianum)	Orania_palindan)	((Bactris_major	(Attalea_speciosa	(Iriartea_deltoidea	(Elaeis_oleifera	Elaeis_guineensis))))	(Nypa_fruticans	(Reinhardtia_simplex	(Reinhardtia_latisecta	Reinhardtia_paiewonskiana)))))	Roystonea_regia)	((Sabal_domingensis	Phoenix_dactylifera)	Serenoa_repens))	(Chamaedorea_seifrizii	Pseudophoenix_vinifera))	(((Geonoma_undata	(Prestoea_acuminata	(Oenocarpus_minor	Oenocarpus_bataua)))	((Pelagodoxa_henryana	Manicaria_saccifera)	(Dictyosperma_album	((((Kentiopsis_piersoniorum	Veitchia_spiralis)	Burretiokentia_grandiflora)	(Hydriastele_microspadix	Heterospathe_cagayanensis))	Dypsis_decaryi))))	Leopoldinia_pulchra)))	Kingia_australis);
(((Calamus_caryotoides	(((((Orania_palindan	(Podococcus_barteri	Sclerosperma_profizianum))	((Roystonea_regia	(Bactris_major	(Elaeis_oleifera	Elaeis_guineensis)))	((Reinhardtia_simplex	(Reinhardtia_latisecta	Reinhardtia_paiewonskiana))	(((Sabal_domingensis	Phoenix_dactylifera)	(Attalea_speciosa	Serenoa_repens))	Iriartea_deltoidea))))	(Chamaedorea_seifrizii	Pseudophoenix_vinifera))	((Geonoma_undata	(Prestoea_acuminata	(Oenocarpus_minor	Oenocarpus_bataua)))	((Pelagodoxa_henryana	Manicaria_saccifera)	((((Burretiokentia_grandiflora	Kentiopsis_piersoniorum)	(Heterospathe_cagayanensis	(Veitchia_spiralis	Hydriastele_microspadix)))	Dictyosperma_album)	Dypsis_decaryi))))	Leopoldinia_pulchra))	Nypa_fruticans)	Kingia_australis);
(((Calamus_caryotoides	(((((Roystonea_regia	Burretiokentia_grandiflora)	Bactris_major)	((((Elaeis_oleifera	Elaeis_guineensis)	(Reinhardtia_simplex	(Reinhardtia_latisecta	Reinhardtia_paiewonskiana)))	((Chamaedorea_seifrizii	Pseudophoenix_vinifera)	((Podococcus_barteri	Sclerosperma_profizianum)	Orania_palindan)))	((Geonoma_undata	(Prestoea_acuminata	(Oenocarpus_minor	Oenocarpus_bataua)))	(((Leopoldinia_pulchra	Pelagodoxa_henryana)	Manicaria_saccifera)	((((Veitchia_spiralis	Hydriastele_microspadix)	(Kentiopsis_piersoniorum	Heterospathe_cagayanensis))	Dypsis_decaryi)	Dictyosperma_album)))))	(((Sabal_domingensis	Phoenix_dactylifera)	Serenoa_repens)	Attalea_speciosa))	Iriartea_deltoidea))	Nypa_fruticans)	Kingia_australis);
(((Calamus_caryotoides	((Reinhardtia_simplex	(Reinhardtia_latisecta	Reinhardtia_paiewonskiana))	((((Podococcus_barteri	Sclerosperma_profizianum)	Orania_palindan)	((Chamaedorea_seifrizii	Pseudophoenix_vinifera)	(((((Burretiokentia_grandiflora	Bactris_major)	((((Kentiopsis_piersoniorum	Veitchia_spiralis)	Heterospathe_cagayanensis)	Hydriastele_microspadix)	(Dypsis_decaryi	Dictyosperma_album)))	(((Prestoea_acuminata	(Oenocarpus_minor	Oenocarpus_bataua))	(Leopoldinia_pulchra	Geonoma_undata))	Manicaria_saccifera))	Pelagodoxa_henryana)	(Attalea_speciosa	(((Sabal_domingensis	Phoenix_dactylifera)	Serenoa_repens)	Iriartea_deltoidea)))))	(Roystonea_regia	(Elaeis_oleifera	Elaeis_guineensis)))))	Nypa_fruticans)	Kingia_australis);
((Sclerosperma_profizianum	(((Burretiokentia_grandiflora	Bactris_major)	(Nypa_fruticans	Podococcus_barteri))	((Roystonea_regia	(Attalea_speciosa	(Elaeis_oleifera	Elaeis_guineensis)))	((Orania_palindan	((Reinhardtia_simplex	(Reinhardtia_latisecta	Reinhardtia_paiewonskiana))	Iriartea_deltoidea))	(((Sabal_domingensis	Phoenix_dactylifera)	Serenoa_repens)	((Chamaedorea_seifrizii	Pseudophoenix_vinifera)	(Calamus_caryotoides	(((Dictyosperma_album	Dypsis_decaryi)	(Hydriastele_microspadix	(Heterospathe_cagayanensis	(Veitchia_spiralis	Kentiopsis_piersoniorum))))	(((((Oenocarpus_bataua	Oenocarpus_minor)	(Pelagodoxa_henryana	Manicaria_saccifera))	Leopoldinia_pulchra)	Geonoma_undata)	Prestoea_acuminata)))))))))	Kingia_australis);
((Calamus_caryotoides	(((Phoenix_dactylifera	Sabal_domingensis)	Serenoa_repens)	(((((Orania_palindan	(Nypa_fruticans	Roystonea_regia))	(((Burretiokentia_grandiflora	Bactris_major)	Podococcus_barteri)	((Elaeis_oleifera	Elaeis_guineensis)	(Attalea_speciosa	((Reinhardtia_simplex	(Reinhardtia_latisecta	Reinhardtia_paiewonskiana))	Iriartea_deltoidea)))))	(Chamaedorea_seifrizii	Pseudophoenix_vinifera))	(((((Heterospathe_cagayanensis	Kentiopsis_piersoniorum)	((Dictyosperma_album	Dypsis_decaryi)	(Hydriastele_microspadix	Veitchia_spiralis)))	(Pelagodoxa_henryana	Manicaria_saccifera))	(Geonoma_undata	(Prestoea_acuminata	(Oenocarpus_bataua	Oenocarpus_minor))))	Leopoldinia_pulchra))	Sclerosperma_profizianum)))	Kingia_australis);
((Calamus_caryotoides	((((Phoenix_dactylifera	Sabal_domingensis)	Serenoa_repens)	(((((Burretiokentia_grandiflora	Bactris_major)	Podococcus_barteri)	((Reinhardtia_simplex	(Reinhardtia_latisecta	Reinhardtia_paiewonskiana))	((Elaeis_oleifera	Elaeis_guineensis)	Attalea_speciosa)))	((Orania_palindan	(Chamaedorea_seifrizii	Pseudophoenix_vinifera))	(((((Hydriastele_microspadix	((Heterospathe_cagayanensis	(Veitchia_spiralis	Kentiopsis_piersoniorum))	(Dictyosperma_album	Dypsis_decaryi)))	(Pelagodoxa_henryana	Manicaria_saccifera))	(Geonoma_undata	(Prestoea_acuminata	(Oenocarpus_bataua	Oenocarpus_minor))))	Leopoldinia_pulchra)	Sclerosperma_profizianum)))	(Roystonea_regia	Nypa_fruticans)))	Iriartea_deltoidea))	Kingia_australis);
(((Calamus_caryotoides	(((Attalea_speciosa	((Phoenix_dactylifera	Sabal_domingensis)	Serenoa_repens))	((((Geonoma_undata	(((Pelagodoxa_henryana	Manicaria_saccifera)	(Oenocarpus_bataua	Oenocarpus_minor))	(Prestoea_acuminata	((Dictyosperma_album	(Hydriastele_microspadix	(Heterospathe_cagayanensis	(Veitchia_spiralis	Kentiopsis_piersoniorum))))	Dypsis_decaryi))))	Leopoldinia_pulchra)	((Elaeis_oleifera	Elaeis_guineensis)	((Chamaedorea_seifrizii	((Burretiokentia_grandiflora	Bactris_major)	Podococcus_barteri))	(Pseudophoenix_vinifera	Sclerosperma_profizianum))))	((Reinhardtia_simplex	(Reinhardtia_latisecta	Reinhardtia_paiewonskiana))	(Orania_palindan	Roystonea_regia))))	Iriartea_deltoidea))	Nypa_fruticans)	Kingia_australis);
(((Calamus_caryotoides	((Reinhardtia_simplex	(Reinhardtia_latisecta	Reinhardtia_paiewonskiana))	(((Iriartea_deltoidea	((Elaeis_oleifera	Elaeis_guineensis)	Attalea_speciosa))	(Bactris_major	Chamaedorea_seifrizii))	((((Phoenix_dactylifera	Sabal_domingensis)	Serenoa_repens)	((((Podococcus_barteri	Burretiokentia_grandiflora)	Sclerosperma_profizianum)	Pseudophoenix_vinifera)	(Orania_palindan	Roystonea_regia)))	((((Dictyosperma_album	Dypsis_decaryi)	Hydriastele_microspadix)	(Heterospathe_cagayanensis	(Veitchia_spiralis	Kentiopsis_piersoniorum)))	((Manicaria_saccifera	(Leopoldinia_pulchra	Pelagodoxa_henryana))	(Geonoma_undata	(Prestoea_acuminata	(Oenocarpus_bataua	Oenocarpus_minor)))))))))	Nypa_fruticans)	Kingia_australis);
(((Calamus_caryotoides	((((Bactris_major	Phoenix_dactylifera)	((Sabal_domingensis	((Reinhardtia_simplex	(Reinhardtia_latisecta	Reinhardtia_paiewonskiana))	Iriartea_deltoidea))	Attalea_speciosa))	(((Serenoa_repens	((Pseudophoenix_vinifera	Chamaedorea_seifrizii)	((Geonoma_undata	((Prestoea_acuminata	(Oenocarpus_bataua	Oenocarpus_minor))	((((Dictyosperma_album	Dypsis_decaryi)	(Veitchia_spiralis	Hydriastele_microspadix))	(Heterospathe_cagayanensis	Kentiopsis_piersoniorum))	(Manicaria_saccifera	Pelagodoxa_henryana))))	Leopoldinia_pulchra)))	Orania_palindan)	(Roystonea_regia	(Elaeis_oleifera	Elaeis_guineensis))))	((Podococcus_barteri	Burretiokentia_grandiflora)	Sclerosperma_profizianum)))	Nypa_fruticans)	Kingia_australis);
(((Nypa_fruticans	Calamus_caryotoides)	(((Prestoea_acuminata	(Oenocarpus_bataua	Oenocarpus_minor))	(((((Bactris_major	Podococcus_barteri)	Burretiokentia_grandiflora)	((Dictyosperma_album	Dypsis_decaryi)	(Hydriastele_microspadix	(Heterospathe_cagayanensis	(Veitchia_spiralis	Kentiopsis_piersoniorum)))))	(Manicaria_saccifera	Pelagodoxa_henryana))	(Geonoma_undata	Leopoldinia_pulchra)))	(((Roystonea_regia	Orania_palindan)	(Pseudophoenix_vinifera	Sclerosperma_profizianum))	((Chamaedorea_seifrizii	(Elaeis_oleifera	Elaeis_guineensis))	((Reinhardtia_simplex	(Reinhardtia_latisecta	Reinhardtia_paiewonskiana))	((Iriartea_deltoidea	((Sabal_domingensis	Phoenix_dactylifera)	Serenoa_repens))	Attalea_speciosa))))))	Kingia_australis);
(((Calamus_caryotoides	((Reinhardtia_simplex	(Reinhardtia_latisecta	Reinhardtia_paiewonskiana))	(((((Sabal_domingensis	Phoenix_dactylifera)	Serenoa_repens)	Attalea_speciosa)	Iriartea_deltoidea)	(((((Bactris_major	Podococcus_barteri)	Burretiokentia_grandiflora)	Sclerosperma_profizianum)	((Roystonea_regia	Orania_palindan)	(((((Manicaria_saccifera	Pelagodoxa_henryana)	(Prestoea_acuminata	((Dictyosperma_album	Dypsis_decaryi)	(Hydriastele_microspadix	(Heterospathe_cagayanensis	(Veitchia_spiralis	Kentiopsis_piersoniorum))))))	Geonoma_undata)	(Leopoldinia_pulchra	(Oenocarpus_bataua	Oenocarpus_minor)))	(Pseudophoenix_vinifera	Chamaedorea_seifrizii))))	(Elaeis_oleifera	Elaeis_guineensis)))))	Nypa_fruticans)	Kingia_australis);
((Calamus_caryotoides	(Iriartea_deltoidea	((((((((Geonoma_undata	Pelagodoxa_henryana)	(Dypsis_decaryi	((Heterospathe_cagayanensis	(Veitchia_spiralis	Kentiopsis_piersoniorum))	(Dictyosperma_album	Hydriastele_microspadix))))	Manicaria_saccifera)	(Prestoea_acuminata	(Oenocarpus_bataua	Oenocarpus_minor)))	Leopoldinia_pulchra)	(Pseudophoenix_vinifera	Chamaedorea_seifrizii))	(((((Bactris_major	Podococcus_barteri)	Burretiokentia_grandiflora)	Sclerosperma_profizianum)	(Roystonea_regia	(Nypa_fruticans	(Elaeis_oleifera	Elaeis_guineensis))))	((Reinhardtia_simplex	(Reinhardtia_latisecta	Reinhardtia_paiewonskiana))	Orania_palindan)))	(((Sabal_domingensis	Phoenix_dactylifera)	Serenoa_repens)	Attalea_speciosa))))	Kingia_australis);
((Sclerosperma_profizianum	((((Roystonea_regia	(Elaeis_oleifera	Elaeis_guineensis))	((Reinhardtia_simplex	(Reinhardtia_latisecta	Reinhardtia_paiewonskiana))	Orania_palindan))	(((((Sabal_domingensis	Phoenix_dactylifera)	Serenoa_repens)	(Attalea_speciosa	Iriartea_deltoidea))	Calamus_caryotoides)	((((((Dictyosperma_album	Dypsis_decaryi)	((Heterospathe_cagayanensis	(((Bactris_major	Burretiokentia_grandiflora)	Veitchia_spiralis)	Kentiopsis_piersoniorum))	Hydriastele_microspadix))	(Manicaria_saccifera	Pelagodoxa_henryana))	(Geonoma_undata	(Prestoea_acuminata	(Oenocarpus_bataua	Oenocarpus_minor))))	Leopoldinia_pulchra)	(Pseudophoenix_vinifera	Chamaedorea_seifrizii))))	(Nypa_fruticans	Podococcus_barteri)))	Kingia_australis);
((Calamus_caryotoides	((((Leopoldinia_pulchra	Geonoma_undata)	(Prestoea_acuminata	(Oenocarpus_bataua	Oenocarpus_minor)))	((Manicaria_saccifera	Pelagodoxa_henryana)	((Podococcus_barteri	(Burretiokentia_grandiflora	Bactris_major))	((Hydriastele_microspadix	((Veitchia_spiralis	Kentiopsis_piersoniorum)	Heterospathe_cagayanensis))	(Dypsis_decaryi	Dictyosperma_album)))))	(((Sclerosperma_profizianum	((((Nypa_fruticans	Iriartea_deltoidea)	(Attalea_speciosa	(Serenoa_repens	(Sabal_domingensis	Phoenix_dactylifera))))	((Reinhardtia_paiewonskiana	Reinhardtia_latisecta)	Reinhardtia_simplex))	(Elaeis_oleifera	Elaeis_guineensis)))	(Orania_palindan	Roystonea_regia))	(Pseudophoenix_vinifera	Chamaedorea_seifrizii))))	Kingia_australis);
(((Calamus_caryotoides	((((Prestoea_acuminata	(Oenocarpus_bataua	Oenocarpus_minor))	(((Manicaria_saccifera	Pelagodoxa_henryana)	((Burretiokentia_grandiflora	Bactris_major)	(Dypsis_decaryi	(Dictyosperma_album	(Hydriastele_microspadix	((Veitchia_spiralis	Kentiopsis_piersoniorum)	Heterospathe_cagayanensis))))))	Geonoma_undata))	Leopoldinia_pulchra)	((Orania_palindan	((Podococcus_barteri	Sclerosperma_profizianum)	Pseudophoenix_vinifera))	((Chamaedorea_seifrizii	(Roystonea_regia	(Elaeis_oleifera	Elaeis_guineensis)))	((Iriartea_deltoidea	(Attalea_speciosa	(Serenoa_repens	(Sabal_domingensis	Phoenix_dactylifera))))	((Reinhardtia_paiewonskiana	Reinhardtia_latisecta)	Reinhardtia_simplex))))))	Nypa_fruticans)	Kingia_australis);
(((((Chamaedorea_seifrizii	(Podococcus_barteri	Sclerosperma_profizianum))	Pseudophoenix_vinifera)	((Calamus_caryotoides	(((Manicaria_saccifera	((Burretiokentia_grandiflora	Bactris_major)	((Hydriastele_microspadix	((Veitchia_spiralis	Kentiopsis_piersoniorum)	Heterospathe_cagayanensis))	(Dypsis_decaryi	Dictyosperma_album))))	(Geonoma_undata	(Prestoea_acuminata	(Oenocarpus_bataua	Oenocarpus_minor))))	(Leopoldinia_pulchra	Pelagodoxa_henryana)))	((Iriartea_deltoidea	(Attalea_speciosa	(Serenoa_repens	(Sabal_domingensis	Phoenix_dactylifera))))	Orania_palindan)))	((((Reinhardtia_paiewonskiana	Reinhardtia_latisecta)	Reinhardtia_simplex)	(Nypa_fruticans	Roystonea_regia))	(Elaeis_oleifera	Elaeis_guineensis)))	Kingia_australis);
((Sclerosperma_profizianum	((((((Sabal_domingensis	Phoenix_dactylifera)	(Attalea_speciosa	Serenoa_repens))	((Chamaedorea_seifrizii	Pseudophoenix_vinifera)	((Calamus_caryotoides	Leopoldinia_pulchra)	((((Pelagodoxa_henryana	Manicaria_saccifera)	((Hydriastele_microspadix	((Veitchia_spiralis	Kentiopsis_piersoniorum)	Heterospathe_cagayanensis))	(Dypsis_decaryi	Dictyosperma_album)))	(Geonoma_undata	(Prestoea_acuminata	(Oenocarpus_bataua	Oenocarpus_minor))))	(Burretiokentia_grandiflora	Bactris_major)))))	(Iriartea_deltoidea	Orania_palindan))	((((Reinhardtia_paiewonskiana	Reinhardtia_latisecta)	Reinhardtia_simplex)	Roystonea_regia)	(Elaeis_oleifera	Elaeis_guineensis)))	(Nypa_fruticans	Podococcus_barteri)))	Kingia_australis);
(((Calamus_caryotoides	(Pseudophoenix_vinifera	(((((Reinhardtia_paiewonskiana	Reinhardtia_latisecta)	Reinhardtia_simplex)	((((Roystonea_regia	Orania_palindan)	Serenoa_repens)	((Sabal_domingensis	Phoenix_dactylifera)	Iriartea_deltoidea))	(Leopoldinia_pulchra	(Geonoma_undata	((Prestoea_acuminata	(Hydriastele_microspadix	(((Veitchia_spiralis	Kentiopsis_piersoniorum)	Heterospathe_cagayanensis)	(Dypsis_decaryi	Dictyosperma_album))))	(Manicaria_saccifera	(Pelagodoxa_henryana	(Oenocarpus_bataua	Oenocarpus_minor))))))))	(Chamaedorea_seifrizii	(Sclerosperma_profizianum	((Burretiokentia_grandiflora	Bactris_major)	Podococcus_barteri))))	((Elaeis_oleifera	Elaeis_guineensis)	Attalea_speciosa))))	Nypa_fruticans)	Kingia_australis);
(((Calamus_caryotoides	(((Elaeis_oleifera	Elaeis_guineensis)	(Iriartea_deltoidea	(Attalea_speciosa	((Reinhardtia_paiewonskiana	Reinhardtia_latisecta)	Reinhardtia_simplex))))	(((Roystonea_regia	Orania_palindan)	((Leopoldinia_pulchra	((Prestoea_acuminata	(Oenocarpus_bataua	Oenocarpus_minor))	((((Hydriastele_microspadix	((Veitchia_spiralis	Kentiopsis_piersoniorum)	Heterospathe_cagayanensis))	(Dypsis_decaryi	Dictyosperma_album))	(Manicaria_saccifera	Pelagodoxa_henryana))	Geonoma_undata)))	((Pseudophoenix_vinifera	Chamaedorea_seifrizii)	(Serenoa_repens	(Sabal_domingensis	Phoenix_dactylifera)))))	(Sclerosperma_profizianum	((Burretiokentia_grandiflora	Bactris_major)	Podococcus_barteri)))))	Nypa_fruticans)	Kingia_australis);
((Calamus_caryotoides	(Nypa_fruticans	(((((Roystonea_regia	Burretiokentia_grandiflora)	Bactris_major)	Podococcus_barteri)	(((Elaeis_oleifera	Elaeis_guineensis)	(Iriartea_deltoidea	(Attalea_speciosa	((Reinhardtia_paiewonskiana	Reinhardtia_latisecta)	Reinhardtia_simplex))))	(Orania_palindan	(((Prestoea_acuminata	(Oenocarpus_bataua	Oenocarpus_minor))	((((((Hydriastele_microspadix	Dictyosperma_album)	Kentiopsis_piersoniorum)	(Veitchia_spiralis	Heterospathe_cagayanensis))	Dypsis_decaryi)	(Manicaria_saccifera	Pelagodoxa_henryana))	(Leopoldinia_pulchra	Geonoma_undata)))	((Pseudophoenix_vinifera	Chamaedorea_seifrizii)	(Serenoa_repens	(Sabal_domingensis	Phoenix_dactylifera)))))))	Sclerosperma_profizianum)))	Kingia_australis);
((Calamus_caryotoides	((Iriartea_deltoidea	(Serenoa_repens	(Sabal_domingensis	Phoenix_dactylifera)))	(Sclerosperma_profizianum	(((((((Hydriastele_microspadix	((Kentiopsis_piersoniorum	Veitchia_spiralis)	Heterospathe_cagayanensis))	Dictyosperma_album)	Dypsis_decaryi)	(Manicaria_saccifera	Pelagodoxa_henryana))	(Geonoma_undata	(Prestoea_acuminata	(Oenocarpus_bataua	Oenocarpus_minor))))	Leopoldinia_pulchra)	(((Podococcus_barteri	(Bactris_major	Burretiokentia_grandiflora))	(Pseudophoenix_vinifera	Chamaedorea_seifrizii))	((Nypa_fruticans	(Elaeis_oleifera	Elaeis_guineensis))	((Attalea_speciosa	((Reinhardtia_paiewonskiana	Reinhardtia_latisecta)	Reinhardtia_simplex))	(Roystonea_regia	Orania_palindan))))))))	Kingia_australis);
((Calamus_caryotoides	((((((Sclerosperma_profizianum	Pseudophoenix_vinifera)	((Nypa_fruticans	Podococcus_barteri)	(Bactris_major	Burretiokentia_grandiflora)))	((Chamaedorea_seifrizii	(Elaeis_oleifera	Elaeis_guineensis))	(((Reinhardtia_paiewonskiana	Reinhardtia_latisecta)	Reinhardtia_simplex)	(Roystonea_regia	Orania_palindan))))	(Attalea_speciosa	(Iriartea_deltoidea	(Sabal_domingensis	(Phoenix_dactylifera	Serenoa_repens)))))	(((((Hydriastele_microspadix	((Kentiopsis_piersoniorum	Veitchia_spiralis)	Heterospathe_cagayanensis))	(Dictyosperma_album	Dypsis_decaryi))	Manicaria_saccifera)	(Geonoma_undata	(Prestoea_acuminata	(Oenocarpus_bataua	Oenocarpus_minor))))	Pelagodoxa_henryana))	Leopoldinia_pulchra))	Kingia_australis);
((Calamus_caryotoides	((Sabal_domingensis	Phoenix_dactylifera)	(((((((Reinhardtia_paiewonskiana	Reinhardtia_latisecta)	Reinhardtia_simplex)	((Elaeis_oleifera	Elaeis_guineensis)	(((Roystonea_regia	Orania_palindan)	((((((Heterospathe_cagayanensis	Kentiopsis_piersoniorum)	((Dictyosperma_album	Dypsis_decaryi)	(Veitchia_spiralis	Hydriastele_microspadix)))	Prestoea_acuminata)	Geonoma_undata)	(((Leopoldinia_pulchra	Oenocarpus_bataua)	Oenocarpus_minor)	(Manicaria_saccifera	Pelagodoxa_henryana)))	(Pseudophoenix_vinifera	Chamaedorea_seifrizii)))	(((Nypa_fruticans	Podococcus_barteri)	Burretiokentia_grandiflora)	Sclerosperma_profizianum))))	Bactris_major)	Iriartea_deltoidea)	Attalea_speciosa)	Serenoa_repens)))	Kingia_australis);
((Calamus_caryotoides	(Geonoma_undata	((Prestoea_acuminata	(Oenocarpus_minor	Oenocarpus_bataua))	((((Hydriastele_microspadix	(Heterospathe_cagayanensis	(Kentiopsis_piersoniorum	Veitchia_spiralis)))	(Dictyosperma_album	Dypsis_decaryi))	(Manicaria_saccifera	Pelagodoxa_henryana))	(Leopoldinia_pulchra	(Elaeis_oleifera	((((Bactris_major	(Burretiokentia_grandiflora	(Roystonea_regia	Podococcus_barteri)))	Chamaedorea_seifrizii)	Sclerosperma_profizianum)	((((Attalea_speciosa	Serenoa_repens)	(Phoenix_dactylifera	Sabal_domingensis))	Pseudophoenix_vinifera)	((Elaeis_guineensis	((Iriartea_deltoidea	Nypa_fruticans)	((Reinhardtia_latisecta	Reinhardtia_paiewonskiana)	Reinhardtia_simplex)))	Orania_palindan)))))))))	Kingia_australis);
((Dypsis_decaryi	((Hydriastele_microspadix	(Heterospathe_cagayanensis	(Kentiopsis_piersoniorum	Veitchia_spiralis)))	(Dictyosperma_album	((Manicaria_saccifera	Pelagodoxa_henryana)	((Leopoldinia_pulchra	(((Elaeis_oleifera	((Nypa_fruticans	((Elaeis_guineensis	(Iriartea_deltoidea	((Reinhardtia_latisecta	Reinhardtia_paiewonskiana)	Reinhardtia_simplex)))	Orania_palindan))	(Sclerosperma_profizianum	(Roystonea_regia	(Podococcus_barteri	Bactris_major)))))	((((Attalea_speciosa	Serenoa_repens)	(Phoenix_dactylifera	Sabal_domingensis))	Calamus_caryotoides)	(Pseudophoenix_vinifera	Chamaedorea_seifrizii)))	Burretiokentia_grandiflora))	(Geonoma_undata	(Prestoea_acuminata	(Oenocarpus_minor	Oenocarpus_bataua))))))))	Kingia_australis);
((Calamus_caryotoides	((Serenoa_repens	(Phoenix_dactylifera	Sabal_domingensis))	(((Pseudophoenix_vinifera	Chamaedorea_seifrizii)	(((Roystonea_regia	((Elaeis_oleifera	Elaeis_guineensis)	(Attalea_speciosa	((Reinhardtia_latisecta	Reinhardtia_paiewonskiana)	Reinhardtia_simplex))))	((Orania_palindan	(Sclerosperma_profizianum	(Nypa_fruticans	Podococcus_barteri)))	(Bactris_major	Burretiokentia_grandiflora)))	(((Geonoma_undata	(Prestoea_acuminata	(Oenocarpus_minor	Oenocarpus_bataua)))	((Dypsis_decaryi	(Dictyosperma_album	(Hydriastele_microspadix	((Kentiopsis_piersoniorum	Veitchia_spiralis)	Heterospathe_cagayanensis))))	(Manicaria_saccifera	Pelagodoxa_henryana)))	Leopoldinia_pulchra)))	Iriartea_deltoidea)))	Kingia_australis);
((Sclerosperma_profizianum	((Nypa_fruticans	Podococcus_barteri)	((((Pseudophoenix_vinifera	Chamaedorea_seifrizii)	((((Geonoma_undata	(Prestoea_acuminata	(Oenocarpus_minor	Oenocarpus_bataua)))	((Dypsis_decaryi	(Dictyosperma_album	((Kentiopsis_piersoniorum	Veitchia_spiralis)	(Heterospathe_cagayanensis	Hydriastele_microspadix))))	(Manicaria_saccifera	Pelagodoxa_henryana)))	Leopoldinia_pulchra)	(Calamus_caryotoides	(Serenoa_repens	(Phoenix_dactylifera	Sabal_domingensis)))))	((Roystonea_regia	(Bactris_major	Burretiokentia_grandiflora))	((Elaeis_oleifera	Elaeis_guineensis)	(Attalea_speciosa	(Iriartea_deltoidea	((Reinhardtia_latisecta	Reinhardtia_paiewonskiana)	Reinhardtia_simplex))))))	Orania_palindan)))	Kingia_australis);
((Calamus_caryotoides	((Iriartea_deltoidea	((Phoenix_dactylifera	Sabal_domingensis)	(Serenoa_repens	Attalea_speciosa)))	((Sclerosperma_profizianum	Pseudophoenix_vinifera)	((((Prestoea_acuminata	((((Kentiopsis_piersoniorum	(Nypa_fruticans	Veitchia_spiralis))	Heterospathe_cagayanensis)	(Hydriastele_microspadix	(Dypsis_decaryi	Dictyosperma_album)))	(Manicaria_saccifera	Pelagodoxa_henryana)))	(Geonoma_undata	((Oenocarpus_minor	Oenocarpus_bataua)	(Podococcus_barteri	(Bactris_major	Burretiokentia_grandiflora)))))	Leopoldinia_pulchra)	((Chamaedorea_seifrizii	(Elaeis_oleifera	Elaeis_guineensis))	(((Reinhardtia_latisecta	Reinhardtia_paiewonskiana)	Reinhardtia_simplex)	(Roystonea_regia	Orania_palindan)))))))	Kingia_australis);
((Sclerosperma_profizianum	(((Roystonea_regia	Orania_palindan)	(((Elaeis_oleifera	Elaeis_guineensis)	(((Reinhardtia_latisecta	Reinhardtia_paiewonskiana)	Reinhardtia_simplex)	(Iriartea_deltoidea	(Attalea_speciosa	((Phoenix_dactylifera	Sabal_domingensis)	Serenoa_repens)))))	((Chamaedorea_seifrizii	Pseudophoenix_vinifera)	((((Geonoma_undata	Leopoldinia_pulchra)	((Oenocarpus_minor	Oenocarpus_bataua)	Prestoea_acuminata))	((((((Kentiopsis_piersoniorum	Veitchia_spiralis)	Heterospathe_cagayanensis)	(Nypa_fruticans	Hydriastele_microspadix))	Dictyosperma_album)	Dypsis_decaryi)	(Manicaria_saccifera	Pelagodoxa_henryana)))	Calamus_caryotoides))))	(Podococcus_barteri	(Bactris_major	Burretiokentia_grandiflora))))	Kingia_australis);
((Calamus_caryotoides	(((Phoenix_dactylifera	Sabal_domingensis)	Serenoa_repens)	(((Chamaedorea_seifrizii	Pseudophoenix_vinifera)	((Roystonea_regia	Orania_palindan)	(((((Elaeis_oleifera	Elaeis_guineensis)	(Nypa_fruticans	Iriartea_deltoidea))	Attalea_speciosa)	((Reinhardtia_latisecta	Reinhardtia_paiewonskiana)	Reinhardtia_simplex))	((Podococcus_barteri	(Bactris_major	Burretiokentia_grandiflora))	Sclerosperma_profizianum))))	(((Geonoma_undata	((Oenocarpus_minor	Oenocarpus_bataua)	Prestoea_acuminata))	(Manicaria_saccifera	Pelagodoxa_henryana))	(Leopoldinia_pulchra	((Dictyosperma_album	Dypsis_decaryi)	((Heterospathe_cagayanensis	Kentiopsis_piersoniorum)	(Hydriastele_microspadix	Veitchia_spiralis))))))))	Kingia_australis);
((Calamus_caryotoides	(((Phoenix_dactylifera	Sabal_domingensis)	Serenoa_repens)	((((((((Oenocarpus_minor	Oenocarpus_bataua)	Prestoea_acuminata)	(Manicaria_saccifera	Pelagodoxa_henryana))	((Dictyosperma_album	Dypsis_decaryi)	((Heterospathe_cagayanensis	(Kentiopsis_piersoniorum	Veitchia_spiralis))	Hydriastele_microspadix)))	Geonoma_undata)	Leopoldinia_pulchra)	((Chamaedorea_seifrizii	Pseudophoenix_vinifera)	((((Attalea_speciosa	(Orania_palindan	Iriartea_deltoidea))	(Elaeis_oleifera	Elaeis_guineensis))	((Reinhardtia_latisecta	Reinhardtia_paiewonskiana)	Reinhardtia_simplex))	(((Nypa_fruticans	Podococcus_barteri)	(Bactris_major	Burretiokentia_grandiflora))	Sclerosperma_profizianum))))	Roystonea_regia)))	Kingia_australis);
((Calamus_caryotoides	(Geonoma_undata	((((Oenocarpus_minor	Oenocarpus_bataua)	Prestoea_acuminata)	(((Orania_palindan	(((Attalea_speciosa	(Phoenix_dactylifera	Sabal_domingensis))	Serenoa_repens)	(Iriartea_deltoidea	((Reinhardtia_latisecta	Reinhardtia_paiewonskiana)	Reinhardtia_simplex))))	((Pseudophoenix_vinifera	(Roystonea_regia	((Chamaedorea_seifrizii	Sclerosperma_profizianum)	((Podococcus_barteri	(Bactris_major	Burretiokentia_grandiflora))	Nypa_fruticans))))	(Elaeis_oleifera	Elaeis_guineensis)))	Leopoldinia_pulchra))	((Manicaria_saccifera	Pelagodoxa_henryana)	(Dypsis_decaryi	((Heterospathe_cagayanensis	(Kentiopsis_piersoniorum	Veitchia_spiralis))	(Hydriastele_microspadix	Dictyosperma_album)))))))	Kingia_australis);
(((Calamus_caryotoides	((((((((Reinhardtia_latisecta	Reinhardtia_paiewonskiana)	Reinhardtia_simplex)	(Roystonea_regia	(Elaeis_oleifera	Elaeis_guineensis)))	(Orania_palindan	(Podococcus_barteri	Sclerosperma_profizianum)))	(Bactris_major	Burretiokentia_grandiflora))	((Pseudophoenix_vinifera	Chamaedorea_seifrizii)	((((Manicaria_saccifera	(Leopoldinia_pulchra	Pelagodoxa_henryana))	Geonoma_undata)	(Dypsis_decaryi	(Dictyosperma_album	((Heterospathe_cagayanensis	(Kentiopsis_piersoniorum	Veitchia_spiralis))	Hydriastele_microspadix))))	((Oenocarpus_minor	Oenocarpus_bataua)	Prestoea_acuminata))))	(Attalea_speciosa	(Serenoa_repens	(Phoenix_dactylifera	Sabal_domingensis))))	Iriartea_deltoidea))	Nypa_fruticans)	Kingia_australis);
(((Nypa_fruticans	Calamus_caryotoides)	((Reinhardtia_simplex	(Reinhardtia_paiewonskiana	Reinhardtia_latisecta))	((Iriartea_deltoidea	((((Elaeis_oleifera	Elaeis_guineensis)	((Leopoldinia_pulchra	(((((Oenocarpus_bataua	Oenocarpus_minor)	Prestoea_acuminata)	Geonoma_undata)	(Dypsis_decaryi	(Dictyosperma_album	((Heterospathe_cagayanensis	((Burretiokentia_grandiflora	Kentiopsis_piersoniorum)	Veitchia_spiralis))	Hydriastele_microspadix))))	(Manicaria_saccifera	Pelagodoxa_henryana)))	Sclerosperma_profizianum))	(Orania_palindan	(Pseudophoenix_vinifera	Chamaedorea_seifrizii)))	(((Podococcus_barteri	Bactris_major)	Roystonea_regia)	(Phoenix_dactylifera	Sabal_domingensis))))	(Attalea_speciosa	Serenoa_repens))))	Kingia_australis);
((Calamus_caryotoides	(((((Serenoa_repens	Bactris_major)	(Attalea_speciosa	(Phoenix_dactylifera	Sabal_domingensis)))	((Reinhardtia_simplex	(Reinhardtia_paiewonskiana	Reinhardtia_latisecta))	(Orania_palindan	Iriartea_deltoidea)))	(((Sclerosperma_profizianum	Pseudophoenix_vinifera)	(Chamaedorea_seifrizii	(Elaeis_oleifera	Elaeis_guineensis)))	((Nypa_fruticans	Podococcus_barteri)	((Leopoldinia_pulchra	(((Oenocarpus_bataua	Oenocarpus_minor)	Prestoea_acuminata)	Geonoma_undata))	((((Dypsis_decaryi	Dictyosperma_album)	(Hydriastele_microspadix	(Kentiopsis_piersoniorum	(Veitchia_spiralis	Heterospathe_cagayanensis))))	Burretiokentia_grandiflora)	(Manicaria_saccifera	Pelagodoxa_henryana))))))	Roystonea_regia))	Kingia_australis);
((Sclerosperma_profizianum	((((((Nypa_fruticans	(Bactris_major	Podococcus_barteri))	(Prestoea_acuminata	((((((Heterospathe_cagayanensis	(Kentiopsis_piersoniorum	Veitchia_spiralis))	Hydriastele_microspadix)	Dictyosperma_album)	Dypsis_decaryi)	Burretiokentia_grandiflora)	(Geonoma_undata	((Oenocarpus_bataua	Oenocarpus_minor)	(Manicaria_saccifera	(Leopoldinia_pulchra	Pelagodoxa_henryana)))))))	((Elaeis_oleifera	Elaeis_guineensis)	((Iriartea_deltoidea	(Calamus_caryotoides	(Serenoa_repens	(Attalea_speciosa	(Phoenix_dactylifera	Sabal_domingensis)))))	Orania_palindan)))	(Reinhardtia_simplex	(Reinhardtia_paiewonskiana	Reinhardtia_latisecta)))	(Chamaedorea_seifrizii	Pseudophoenix_vinifera))	Roystonea_regia))	Kingia_australis);
((Calamus_caryotoides	((((((((Oenocarpus_bataua	Oenocarpus_minor)	(Manicaria_saccifera	Pelagodoxa_henryana))	(Prestoea_acuminata	((Dictyosperma_album	Dypsis_decaryi)	(((Hydriastele_microspadix	Heterospathe_cagayanensis)	(Kentiopsis_piersoniorum	Veitchia_spiralis))	Burretiokentia_grandiflora))))	Geonoma_undata)	Leopoldinia_pulchra)	((Pseudophoenix_vinifera	Chamaedorea_seifrizii)	((((Nypa_fruticans	(Bactris_major	Podococcus_barteri))	Sclerosperma_profizianum)	(Attalea_speciosa	(Elaeis_oleifera	Elaeis_guineensis)))	((((Reinhardtia_simplex	(Reinhardtia_paiewonskiana	Reinhardtia_latisecta))	Roystonea_regia)	Orania_palindan)	Iriartea_deltoidea))))	Serenoa_repens)	(Phoenix_dactylifera	Sabal_domingensis)))	Kingia_australis);
((Sclerosperma_profizianum	((((((Iriartea_deltoidea	(Elaeis_oleifera	Elaeis_guineensis))	Attalea_speciosa)	((Reinhardtia_simplex	(Reinhardtia_paiewonskiana	Reinhardtia_latisecta))	(Roystonea_regia	Orania_palindan)))	(Phoenix_dactylifera	Sabal_domingensis))	(((Chamaedorea_seifrizii	Serenoa_repens)	(((((Prestoea_acuminata	(Dictyosperma_album	((((Burretiokentia_grandiflora	Kentiopsis_piersoniorum)	Veitchia_spiralis)	(Hydriastele_microspadix	Heterospathe_cagayanensis))	Dypsis_decaryi)))	((Oenocarpus_bataua	Oenocarpus_minor)	(Manicaria_saccifera	Pelagodoxa_henryana)))	Geonoma_undata)	Leopoldinia_pulchra)	Calamus_caryotoides))	Pseudophoenix_vinifera))	(Nypa_fruticans	(Bactris_major	Podococcus_barteri))))	Kingia_australis);
((Sclerosperma_profizianum	((Nypa_fruticans	((Bactris_major	Podococcus_barteri)	(Burretiokentia_grandiflora	Roystonea_regia)))	(((((Pseudophoenix_vinifera	Chamaedorea_seifrizii)	((Phoenix_dactylifera	Sabal_domingensis)	Serenoa_repens))	(((Manicaria_saccifera	(Pelagodoxa_henryana	(Oenocarpus_bataua	Oenocarpus_minor)))	((Prestoea_acuminata	(((Heterospathe_cagayanensis	(Kentiopsis_piersoniorum	Veitchia_spiralis))	(Hydriastele_microspadix	Dictyosperma_album))	Dypsis_decaryi))	(Leopoldinia_pulchra	Geonoma_undata)))	Calamus_caryotoides))	(((Elaeis_oleifera	Elaeis_guineensis)	Attalea_speciosa)	(Orania_palindan	Iriartea_deltoidea)))	(Reinhardtia_simplex	(Reinhardtia_paiewonskiana	Reinhardtia_latisecta)))))	Kingia_australis);
((Calamus_caryotoides	(Nypa_fruticans	((Leopoldinia_pulchra	((((((Phoenix_dactylifera	Sabal_domingensis)	Serenoa_repens)	Sclerosperma_profizianum)	(Orania_palindan	((((Elaeis_oleifera	(Elaeis_guineensis	Iriartea_deltoidea))	Attalea_speciosa)	(Reinhardtia_simplex	(Reinhardtia_paiewonskiana	Reinhardtia_latisecta)))	Roystonea_regia)))	(Pseudophoenix_vinifera	Chamaedorea_seifrizii))	(Podococcus_barteri	(Bactris_major	Burretiokentia_grandiflora))))	(((((Heterospathe_cagayanensis	(Kentiopsis_piersoniorum	Veitchia_spiralis))	Hydriastele_microspadix)	(Dictyosperma_album	Dypsis_decaryi))	((Prestoea_acuminata	(Oenocarpus_bataua	Oenocarpus_minor))	Geonoma_undata))	(Pelagodoxa_henryana	Manicaria_saccifera)))))	Kingia_australis);
((((((Serenoa_repens	Bactris_major)	((Burretiokentia_grandiflora	(((Nypa_fruticans	(Elaeis_guineensis	Elaeis_oleifera))	(Sclerosperma_profizianum	(((((Pelagodoxa_henryana	Manicaria_saccifera)	(((Heterospathe_cagayanensis	(Kentiopsis_piersoniorum	Veitchia_spiralis))	Hydriastele_microspadix)	(Dictyosperma_album	Dypsis_decaryi)))	Prestoea_acuminata)	(Geonoma_undata	(Oenocarpus_bataua	Oenocarpus_minor)))	Leopoldinia_pulchra)))	(Pseudophoenix_vinifera	Chamaedorea_seifrizii)))	((Roystonea_regia	Podococcus_barteri)	(Orania_palindan	Calamus_caryotoides))))	(Attalea_speciosa	(Phoenix_dactylifera	Sabal_domingensis)))	(Reinhardtia_simplex	(Reinhardtia_paiewonskiana	Reinhardtia_latisecta)))	Iriartea_deltoidea)	Kingia_australis);
((Calamus_caryotoides	(((Attalea_speciosa	(Serenoa_repens	(Phoenix_dactylifera	Sabal_domingensis)))	((Reinhardtia_simplex	(Reinhardtia_paiewonskiana	Reinhardtia_latisecta))	((((Elaeis_guineensis	Elaeis_oleifera)	(Nypa_fruticans	Roystonea_regia))	((Orania_palindan	(Pseudophoenix_vinifera	Chamaedorea_seifrizii))	((Geonoma_undata	((Prestoea_acuminata	(Oenocarpus_bataua	Oenocarpus_minor))	((Pelagodoxa_henryana	Manicaria_saccifera)	((Dictyosperma_album	((Heterospathe_cagayanensis	(Kentiopsis_piersoniorum	Veitchia_spiralis))	Hydriastele_microspadix))	Dypsis_decaryi))))	Leopoldinia_pulchra)))	(((Burretiokentia_grandiflora	Podococcus_barteri)	Bactris_major)	Sclerosperma_profizianum))))	Iriartea_deltoidea))	Kingia_australis);
(((Serenoa_repens	(Phoenix_dactylifera	Sabal_domingensis))	((Iriartea_deltoidea	(((((((Pelagodoxa_henryana	Manicaria_saccifera)	(Dictyosperma_album	(((Heterospathe_cagayanensis	(Kentiopsis_piersoniorum	Veitchia_spiralis))	Hydriastele_microspadix)	Dypsis_decaryi)))	(Geonoma_undata	(Calamus_caryotoides	(Prestoea_acuminata	(Oenocarpus_bataua	Oenocarpus_minor)))))	Leopoldinia_pulchra)	(Pseudophoenix_vinifera	(((Reinhardtia_simplex	(Reinhardtia_paiewonskiana	Reinhardtia_latisecta))	Roystonea_regia)	(Chamaedorea_seifrizii	(((Burretiokentia_grandiflora	(Nypa_fruticans	Podococcus_barteri))	Bactris_major)	Sclerosperma_profizianum)))))	(Elaeis_guineensis	Elaeis_oleifera))	Orania_palindan))	Attalea_speciosa))	Kingia_australis);
((((((((Reinhardtia_paiewonskiana	Reinhardtia_latisecta)	Reinhardtia_simplex)	((((Pseudophoenix_vinifera	(Chamaedorea_seifrizii	((Burretiokentia_grandiflora	Podococcus_barteri)	Sclerosperma_profizianum)))	((Nypa_fruticans	Roystonea_regia)	Orania_palindan))	(Elaeis_guineensis	Elaeis_oleifera))	(((Manicaria_saccifera	(Leopoldinia_pulchra	Pelagodoxa_henryana))	(Geonoma_undata	((Oenocarpus_minor	Oenocarpus_bataua)	Prestoea_acuminata)))	(Heterospathe_cagayanensis	((Veitchia_spiralis	Kentiopsis_piersoniorum)	(Hydriastele_microspadix	(Dictyosperma_album	Dypsis_decaryi)))))))	Attalea_speciosa)	((Serenoa_repens	Bactris_major)	(Phoenix_dactylifera	Sabal_domingensis)))	Iriartea_deltoidea)	Calamus_caryotoides)	Kingia_australis);
((((((((((Nypa_fruticans	Podococcus_barteri)	Sclerosperma_profizianum)	(Burretiokentia_grandiflora	(Pseudophoenix_vinifera	Chamaedorea_seifrizii)))	(Roystonea_regia	Orania_palindan))	(Leopoldinia_pulchra	(Elaeis_guineensis	Elaeis_oleifera)))	(((Reinhardtia_paiewonskiana	Reinhardtia_latisecta)	Reinhardtia_simplex)	((Attalea_speciosa	(Phoenix_dactylifera	Sabal_domingensis))	Iriartea_deltoidea)))	(((Manicaria_saccifera	Pelagodoxa_henryana)	(Geonoma_undata	((Oenocarpus_minor	Oenocarpus_bataua)	Prestoea_acuminata)))	((((Veitchia_spiralis	Kentiopsis_piersoniorum)	(Hydriastele_microspadix	Heterospathe_cagayanensis))	Dictyosperma_album)	Dypsis_decaryi)))	(Bactris_major	Serenoa_repens))	Calamus_caryotoides)	Kingia_australis);
(((((((((Pseudophoenix_vinifera	Chamaedorea_seifrizii)	(Bactris_major	Orania_palindan))	(Roystonea_regia	(Elaeis_guineensis	Elaeis_oleifera)))	(Podococcus_barteri	(Nypa_fruticans	Sclerosperma_profizianum)))	((((Phoenix_dactylifera	Sabal_domingensis)	Attalea_speciosa)	Leopoldinia_pulchra)	(((Reinhardtia_paiewonskiana	Reinhardtia_latisecta)	Reinhardtia_simplex)	Iriartea_deltoidea)))	(((Manicaria_saccifera	Pelagodoxa_henryana)	(Geonoma_undata	((Oenocarpus_minor	Oenocarpus_bataua)	Prestoea_acuminata)))	(((((Veitchia_spiralis	Kentiopsis_piersoniorum)	Burretiokentia_grandiflora)	(Dictyosperma_album	Hydriastele_microspadix))	Heterospathe_cagayanensis)	Dypsis_decaryi)))	Serenoa_repens)	Calamus_caryotoides)	Kingia_australis);
(((((((Sclerosperma_profizianum	((Burretiokentia_grandiflora	Bactris_major)	Podococcus_barteri))	(Pseudophoenix_vinifera	Chamaedorea_seifrizii))	(Serenoa_repens	((((Elaeis_guineensis	Elaeis_oleifera)	Roystonea_regia)	(Attalea_speciosa	(Leopoldinia_pulchra	(Phoenix_dactylifera	Sabal_domingensis))))	(Orania_palindan	(((Reinhardtia_paiewonskiana	Reinhardtia_latisecta)	Reinhardtia_simplex)	Iriartea_deltoidea)))))	(((Manicaria_saccifera	(Geonoma_undata	((Oenocarpus_minor	Oenocarpus_bataua)	Prestoea_acuminata)))	(((((Veitchia_spiralis	Kentiopsis_piersoniorum)	Heterospathe_cagayanensis)	Hydriastele_microspadix)	Dictyosperma_album)	Dypsis_decaryi))	Pelagodoxa_henryana))	Calamus_caryotoides)	Nypa_fruticans)	Kingia_australis);
((Sclerosperma_profizianum	((Nypa_fruticans	Podococcus_barteri)	(Orania_palindan	(((Burretiokentia_grandiflora	Bactris_major)	(((Pseudophoenix_vinifera	Chamaedorea_seifrizii)	(Leopoldinia_pulchra	((((Geonoma_undata	((Oenocarpus_minor	Oenocarpus_bataua)	Prestoea_acuminata))	Manicaria_saccifera)	((((Veitchia_spiralis	Kentiopsis_piersoniorum)	Heterospathe_cagayanensis)	Hydriastele_microspadix)	(Dictyosperma_album	Dypsis_decaryi)))	Pelagodoxa_henryana)))	((Iriartea_deltoidea	(Serenoa_repens	(Attalea_speciosa	(Phoenix_dactylifera	Sabal_domingensis))))	Calamus_caryotoides)))	(((Reinhardtia_paiewonskiana	Reinhardtia_latisecta)	Reinhardtia_simplex)	((Elaeis_guineensis	Elaeis_oleifera)	Roystonea_regia))))))	Kingia_australis);
((Sclerosperma_profizianum	((Nypa_fruticans	((Burretiokentia_grandiflora	Bactris_major)	Podococcus_barteri))	((Orania_palindan	((Roystonea_regia	(Pseudophoenix_vinifera	Chamaedorea_seifrizii))	((Leopoldinia_pulchra	(Geonoma_undata	((Oenocarpus_minor	Oenocarpus_bataua)	Prestoea_acuminata)))	((((Veitchia_spiralis	Kentiopsis_piersoniorum)	Heterospathe_cagayanensis)	(Hydriastele_microspadix	(Dictyosperma_album	Dypsis_decaryi)))	(Manicaria_saccifera	Pelagodoxa_henryana)))))	((Elaeis_guineensis	Elaeis_oleifera)	(((Iriartea_deltoidea	((Serenoa_repens	(Phoenix_dactylifera	Sabal_domingensis))	Attalea_speciosa))	Calamus_caryotoides)	((Reinhardtia_paiewonskiana	Reinhardtia_latisecta)	Reinhardtia_simplex))))))	Kingia_australis);
((Sclerosperma_profizianum	(((Pseudophoenix_vinifera	Chamaedorea_seifrizii)	(Calamus_caryotoides	(Roystonea_regia	Orania_palindan)))	(((Nypa_fruticans	((Burretiokentia_grandiflora	Bactris_major)	Podococcus_barteri))	((Manicaria_saccifera	Pelagodoxa_henryana)	((((Oenocarpus_minor	Oenocarpus_bataua)	Prestoea_acuminata)	(Leopoldinia_pulchra	Geonoma_undata))	((Dictyosperma_album	Dypsis_decaryi)	((Veitchia_spiralis	(Kentiopsis_piersoniorum	Heterospathe_cagayanensis))	Hydriastele_microspadix)))))	(((Reinhardtia_paiewonskiana	Reinhardtia_latisecta)	Reinhardtia_simplex)	(((Elaeis_guineensis	Elaeis_oleifera)	Iriartea_deltoidea)	((Serenoa_repens	(Phoenix_dactylifera	Sabal_domingensis))	Attalea_speciosa))))))	Kingia_australis);
((Sclerosperma_profizianum	((((Burretiokentia_grandiflora	Bactris_major)	Podococcus_barteri)	(Pseudophoenix_vinifera	Chamaedorea_seifrizii))	(((Nypa_fruticans	(Elaeis_guineensis	Elaeis_oleifera))	((Attalea_speciosa	(((Phoenix_dactylifera	(Sabal_domingensis	((Reinhardtia_paiewonskiana	Reinhardtia_latisecta)	Reinhardtia_simplex)))	Serenoa_repens)	Iriartea_deltoidea))	((((((Oenocarpus_minor	Oenocarpus_bataua)	Prestoea_acuminata)	(Leopoldinia_pulchra	Geonoma_undata))	Manicaria_saccifera)	((Heterospathe_cagayanensis	(Dictyosperma_album	((Kentiopsis_piersoniorum	Veitchia_spiralis)	Hydriastele_microspadix)))	Dypsis_decaryi))	Pelagodoxa_henryana)))	(Calamus_caryotoides	(Roystonea_regia	Orania_palindan)))))	Kingia_australis);
(((Calamus_caryotoides	(((((Serenoa_repens	(Phoenix_dactylifera	Sabal_domingensis))	Iriartea_deltoidea)	Attalea_speciosa)	((((Elaeis_guineensis	Elaeis_oleifera)	((Pseudophoenix_vinifera	Chamaedorea_seifrizii)	((Orania_palindan	Sclerosperma_profizianum)	((((Prestoea_acuminata	((Dictyosperma_album	(Hydriastele_microspadix	((Kentiopsis_piersoniorum	Veitchia_spiralis)	Heterospathe_cagayanensis)))	Dypsis_decaryi))	(Manicaria_saccifera	Geonoma_undata))	(Pelagodoxa_henryana	(Oenocarpus_minor	Oenocarpus_bataua)))	Leopoldinia_pulchra))))	((Burretiokentia_grandiflora	Bactris_major)	Podococcus_barteri))	Roystonea_regia))	((Reinhardtia_paiewonskiana	Reinhardtia_latisecta)	Reinhardtia_simplex)))	Nypa_fruticans)	Kingia_australis);
(((Nypa_fruticans	Calamus_caryotoides)	(((((Dictyosperma_album	((Hydriastele_microspadix	((Kentiopsis_piersoniorum	Veitchia_spiralis)	Heterospathe_cagayanensis))	Dypsis_decaryi))	(Manicaria_saccifera	Pelagodoxa_henryana))	(((Oenocarpus_minor	Oenocarpus_bataua)	Prestoea_acuminata)	Geonoma_undata))	Leopoldinia_pulchra)	(((((Reinhardtia_paiewonskiana	Reinhardtia_latisecta)	Reinhardtia_simplex)	(Iriartea_deltoidea	((Phoenix_dactylifera	Sabal_domingensis)	Attalea_speciosa)))	(Serenoa_repens	Bactris_major))	((Elaeis_guineensis	Elaeis_oleifera)	((Orania_palindan	Roystonea_regia)	((Sclerosperma_profizianum	(Burretiokentia_grandiflora	Podococcus_barteri))	(Pseudophoenix_vinifera	Chamaedorea_seifrizii)))))))	Kingia_australis);
((Sclerosperma_profizianum	(((((Pseudophoenix_vinifera	Chamaedorea_seifrizii)	((Bactris_major	Serenoa_repens)	((Calamus_caryotoides	Nypa_fruticans)	(Leopoldinia_pulchra	(((Manicaria_saccifera	Pelagodoxa_henryana)	(Geonoma_undata	(Prestoea_acuminata	(Oenocarpus_bataua	Oenocarpus_minor))))	((Burretiokentia_grandiflora	Podococcus_barteri)	(Dypsis_decaryi	((Hydriastele_microspadix	(Heterospathe_cagayanensis	(Veitchia_spiralis	Kentiopsis_piersoniorum)))	Dictyosperma_album))))))))	((Attalea_speciosa	(Phoenix_dactylifera	Sabal_domingensis))	((Iriartea_deltoidea	(Elaeis_oleifera	Elaeis_guineensis))	(Reinhardtia_simplex	(Reinhardtia_paiewonskiana	Reinhardtia_latisecta)))))	Roystonea_regia)	Orania_palindan))	Kingia_australis);
(((Calamus_caryotoides	(Pseudophoenix_vinifera	(((Attalea_speciosa	(((Serenoa_repens	(Phoenix_dactylifera	Sabal_domingensis))	Iriartea_deltoidea)	((Reinhardtia_simplex	(Reinhardtia_paiewonskiana	Reinhardtia_latisecta))	Bactris_major)))	(((Elaeis_oleifera	Elaeis_guineensis)	Chamaedorea_seifrizii)	Roystonea_regia))	(((Orania_palindan	Sclerosperma_profizianum)	(Leopoldinia_pulchra	((((Manicaria_saccifera	Pelagodoxa_henryana)	(Oenocarpus_bataua	Oenocarpus_minor))	(Prestoea_acuminata	(Hydriastele_microspadix	(((Dictyosperma_album	Dypsis_decaryi)	Heterospathe_cagayanensis)	(Veitchia_spiralis	Kentiopsis_piersoniorum)))))	Geonoma_undata)))	(Burretiokentia_grandiflora	Podococcus_barteri)))))	Nypa_fruticans)	Kingia_australis);
((Calamus_caryotoides	(Nypa_fruticans	((Reinhardtia_simplex	(Reinhardtia_paiewonskiana	Reinhardtia_latisecta))	(((Elaeis_oleifera	Elaeis_guineensis)	(((Phoenix_dactylifera	Sabal_domingensis)	(Serenoa_repens	Iriartea_deltoidea))	Attalea_speciosa))	((((Orania_palindan	Sclerosperma_profizianum)	((Prestoea_acuminata	(Oenocarpus_bataua	Oenocarpus_minor))	(((((Heterospathe_cagayanensis	Kentiopsis_piersoniorum)	(Hydriastele_microspadix	Veitchia_spiralis))	Dictyosperma_album)	Dypsis_decaryi)	((Manicaria_saccifera	(Leopoldinia_pulchra	Pelagodoxa_henryana))	Geonoma_undata))))	((Chamaedorea_seifrizii	Pseudophoenix_vinifera)	((Bactris_major	Burretiokentia_grandiflora)	Podococcus_barteri)))	Roystonea_regia)))))	Kingia_australis);
((Sclerosperma_profizianum	((((Bactris_major	Burretiokentia_grandiflora)	(Nypa_fruticans	Podococcus_barteri))	((Chamaedorea_seifrizii	(Elaeis_oleifera	Elaeis_guineensis))	((((Prestoea_acuminata	(Oenocarpus_bataua	Oenocarpus_minor))	Geonoma_undata)	((((Heterospathe_cagayanensis	(Kentiopsis_piersoniorum	Veitchia_spiralis))	(Dictyosperma_album	Hydriastele_microspadix))	Dypsis_decaryi)	(Manicaria_saccifera	(Leopoldinia_pulchra	Pelagodoxa_henryana))))	(((Orania_palindan	(Reinhardtia_simplex	(Reinhardtia_paiewonskiana	Reinhardtia_latisecta)))	Roystonea_regia)	(Calamus_caryotoides	((Attalea_speciosa	Iriartea_deltoidea)	((Phoenix_dactylifera	Sabal_domingensis)	Serenoa_repens)))))))	Pseudophoenix_vinifera))	Kingia_australis);
((Calamus_caryotoides	(((((Sclerosperma_profizianum	(Burretiokentia_grandiflora	(Nypa_fruticans	Podococcus_barteri)))	(((Reinhardtia_simplex	(Reinhardtia_paiewonskiana	Reinhardtia_latisecta))	(Roystonea_regia	Orania_palindan))	(Iriartea_deltoidea	(Bactris_major	(Attalea_speciosa	(Elaeis_oleifera	Elaeis_guineensis))))))	((((((Heterospathe_cagayanensis	(Kentiopsis_piersoniorum	Veitchia_spiralis))	(Dictyosperma_album	Hydriastele_microspadix))	Dypsis_decaryi)	Prestoea_acuminata)	(Geonoma_undata	((Oenocarpus_bataua	Oenocarpus_minor)	(Manicaria_saccifera	Pelagodoxa_henryana))))	Leopoldinia_pulchra))	(Pseudophoenix_vinifera	Chamaedorea_seifrizii))	(Serenoa_repens	(Phoenix_dactylifera	Sabal_domingensis))))	Kingia_australis);
((Sclerosperma_profizianum	((((Iriartea_deltoidea	Bactris_major)	Burretiokentia_grandiflora)	Podococcus_barteri)	(((((Phoenix_dactylifera	Sabal_domingensis)	Attalea_speciosa)	((Reinhardtia_simplex	(Reinhardtia_paiewonskiana	Reinhardtia_latisecta))	(Elaeis_oleifera	Elaeis_guineensis)))	(Orania_palindan	(((Nypa_fruticans	Calamus_caryotoides)	(((((Hydriastele_microspadix	(Heterospathe_cagayanensis	(Kentiopsis_piersoniorum	Veitchia_spiralis)))	(Dictyosperma_album	Dypsis_decaryi))	(Geonoma_undata	((Oenocarpus_bataua	Oenocarpus_minor)	(Manicaria_saccifera	Pelagodoxa_henryana))))	Leopoldinia_pulchra)	Prestoea_acuminata))	(Serenoa_repens	(Pseudophoenix_vinifera	Chamaedorea_seifrizii)))))	Roystonea_regia)))	Kingia_australis);
((Nypa_fruticans	(Calamus_caryotoides	((((((((Manicaria_saccifera	Pelagodoxa_henryana)	(Dictyosperma_album	(Dypsis_decaryi	(Hydriastele_microspadix	(Heterospathe_cagayanensis	(Kentiopsis_piersoniorum	Veitchia_spiralis))))))	(Geonoma_undata	(Prestoea_acuminata	(Oenocarpus_bataua	Oenocarpus_minor))))	Leopoldinia_pulchra)	(Elaeis_oleifera	Elaeis_guineensis))	((Pseudophoenix_vinifera	Chamaedorea_seifrizii)	(Sclerosperma_profizianum	(Burretiokentia_grandiflora	(Podococcus_barteri	Bactris_major)))))	((Iriartea_deltoidea	((Serenoa_repens	(Phoenix_dactylifera	Sabal_domingensis))	Attalea_speciosa))	(Reinhardtia_simplex	(Reinhardtia_paiewonskiana	Reinhardtia_latisecta))))	(Roystonea_regia	Orania_palindan))))	Kingia_australis);
((Nypa_fruticans	(Calamus_caryotoides	(((Serenoa_repens	(Phoenix_dactylifera	Sabal_domingensis))	(Attalea_speciosa	Iriartea_deltoidea))	((Roystonea_regia	(Orania_palindan	(Reinhardtia_simplex	(Reinhardtia_paiewonskiana	Reinhardtia_latisecta))))	(((Chamaedorea_seifrizii	(Burretiokentia_grandiflora	Bactris_major))	(Geonoma_undata	((((Leopoldinia_pulchra	Oenocarpus_bataua)	Oenocarpus_minor)	(Manicaria_saccifera	Pelagodoxa_henryana))	(Prestoea_acuminata	(Dypsis_decaryi	(Dictyosperma_album	((Kentiopsis_piersoniorum	Veitchia_spiralis)	(Heterospathe_cagayanensis	Hydriastele_microspadix))))))))	((Elaeis_oleifera	Elaeis_guineensis)	(Pseudophoenix_vinifera	(Podococcus_barteri	Sclerosperma_profizianum))))))))	Kingia_australis);
((Nypa_fruticans	(Calamus_caryotoides	((Reinhardtia_simplex	(Reinhardtia_paiewonskiana	Reinhardtia_latisecta))	(((((((((Geonoma_undata	(Oenocarpus_bataua	Oenocarpus_minor))	Manicaria_saccifera)	(Prestoea_acuminata	(Dypsis_decaryi	(Dictyosperma_album	((Kentiopsis_piersoniorum	(Heterospathe_cagayanensis	Veitchia_spiralis))	(Burretiokentia_grandiflora	Hydriastele_microspadix))))))	Pelagodoxa_henryana)	Leopoldinia_pulchra)	Pseudophoenix_vinifera)	((Bactris_major	(Elaeis_oleifera	Elaeis_guineensis))	(Chamaedorea_seifrizii	(Podococcus_barteri	Sclerosperma_profizianum))))	Roystonea_regia)	(((Attalea_speciosa	Serenoa_repens)	(Phoenix_dactylifera	Sabal_domingensis))	(Iriartea_deltoidea	Orania_palindan))))))	Kingia_australis);
((Sclerosperma_profizianum	(((((Serenoa_repens	Bactris_major)	((((Prestoea_acuminata	Geonoma_undata)	(((Leopoldinia_pulchra	(Oenocarpus_bataua	Oenocarpus_minor))	(Manicaria_saccifera	Pelagodoxa_henryana))	(((Heterospathe_cagayanensis	(Veitchia_spiralis	Kentiopsis_piersoniorum))	(Burretiokentia_grandiflora	Hydriastele_microspadix))	(Dypsis_decaryi	Dictyosperma_album))))	Calamus_caryotoides)	(Chamaedorea_seifrizii	Pseudophoenix_vinifera)))	((((Elaeis_oleifera	Elaeis_guineensis)	((Attalea_speciosa	(Phoenix_dactylifera	Sabal_domingensis))	Iriartea_deltoidea))	(Reinhardtia_simplex	(Reinhardtia_paiewonskiana	Reinhardtia_latisecta)))	Roystonea_regia))	Orania_palindan)	(Nypa_fruticans	Podococcus_barteri)))	Kingia_australis);
((Nypa_fruticans	(((Leopoldinia_pulchra	(((Prestoea_acuminata	(Oenocarpus_bataua	Oenocarpus_minor))	Geonoma_undata)	((Manicaria_saccifera	Pelagodoxa_henryana)	(Dictyosperma_album	(Dypsis_decaryi	(Hydriastele_microspadix	((Veitchia_spiralis	Kentiopsis_piersoniorum)	Heterospathe_cagayanensis)))))))	(((((Iriartea_deltoidea	(Reinhardtia_simplex	(Reinhardtia_paiewonskiana	Reinhardtia_latisecta)))	(Attalea_speciosa	((Sabal_domingensis	Phoenix_dactylifera)	Serenoa_repens)))	((Roystonea_regia	Chamaedorea_seifrizii)	(Elaeis_guineensis	Elaeis_oleifera)))	((Pseudophoenix_vinifera	Sclerosperma_profizianum)	Orania_palindan))	((Bactris_major	Burretiokentia_grandiflora)	Podococcus_barteri)))	Calamus_caryotoides))	Kingia_australis);
((Sclerosperma_profizianum	((Roystonea_regia	((((Elaeis_guineensis	Elaeis_oleifera)	((((Iriartea_deltoidea	Nypa_fruticans)	((Burretiokentia_grandiflora	Bactris_major)	Podococcus_barteri))	Orania_palindan)	Attalea_speciosa))	(((Serenoa_repens	((Leopoldinia_pulchra	(Sabal_domingensis	Phoenix_dactylifera))	Calamus_caryotoides))	(((Hydriastele_microspadix	((Veitchia_spiralis	Kentiopsis_piersoniorum)	Heterospathe_cagayanensis))	(Dictyosperma_album	Dypsis_decaryi))	((Prestoea_acuminata	(Oenocarpus_bataua	Oenocarpus_minor))	(Geonoma_undata	(Manicaria_saccifera	Pelagodoxa_henryana)))))	Chamaedorea_seifrizii))	(Reinhardtia_simplex	(Reinhardtia_paiewonskiana	Reinhardtia_latisecta))))	Pseudophoenix_vinifera))	Kingia_australis);
((Sclerosperma_profizianum	((((Elaeis_guineensis	Elaeis_oleifera)	(((Attalea_speciosa	(Sabal_domingensis	Phoenix_dactylifera))	(Iriartea_deltoidea	(Bactris_major	Serenoa_repens)))	((Roystonea_regia	(Orania_palindan	(Reinhardtia_simplex	(Reinhardtia_paiewonskiana	Reinhardtia_latisecta))))	Calamus_caryotoides)))	(Leopoldinia_pulchra	((Chamaedorea_seifrizii	((Geonoma_undata	(Prestoea_acuminata	(Oenocarpus_bataua	Oenocarpus_minor)))	((((Burretiokentia_grandiflora	Podococcus_barteri)	(Hydriastele_microspadix	(((Veitchia_spiralis	Kentiopsis_piersoniorum)	Heterospathe_cagayanensis)	(Dictyosperma_album	Dypsis_decaryi))))	Manicaria_saccifera)	Nypa_fruticans)))	Pelagodoxa_henryana)))	Pseudophoenix_vinifera))	Kingia_australis);
((Calamus_caryotoides	(((Pelagodoxa_henryana	Leopoldinia_pulchra)	(((Burretiokentia_grandiflora	Podococcus_barteri)	(Hydriastele_microspadix	(((Veitchia_spiralis	Kentiopsis_piersoniorum)	Heterospathe_cagayanensis)	(Dictyosperma_album	Dypsis_decaryi))))	((Geonoma_undata	Manicaria_saccifera)	(Prestoea_acuminata	(Oenocarpus_bataua	Oenocarpus_minor)))))	((((((((Serenoa_repens	Attalea_speciosa)	(Bactris_major	Iriartea_deltoidea))	(Elaeis_guineensis	Elaeis_oleifera))	((Reinhardtia_simplex	(Reinhardtia_paiewonskiana	Reinhardtia_latisecta))	Nypa_fruticans))	(Sabal_domingensis	Phoenix_dactylifera))	(Orania_palindan	Roystonea_regia))	Sclerosperma_profizianum)	(Chamaedorea_seifrizii	Pseudophoenix_vinifera))))	Kingia_australis);
(((Calamus_caryotoides	((((Orania_palindan	(Podococcus_barteri	Sclerosperma_profizianum))	((Chamaedorea_seifrizii	Pseudophoenix_vinifera)	((Geonoma_undata	((Prestoea_acuminata	(Oenocarpus_bataua	Oenocarpus_minor))	((Manicaria_saccifera	Pelagodoxa_henryana)	((((Veitchia_spiralis	Kentiopsis_piersoniorum)	Heterospathe_cagayanensis)	(Dictyosperma_album	Hydriastele_microspadix))	Dypsis_decaryi))))	Leopoldinia_pulchra)))	(Elaeis_guineensis	Elaeis_oleifera))	(((Reinhardtia_simplex	(Reinhardtia_paiewonskiana	Reinhardtia_latisecta))	(Iriartea_deltoidea	(((Sabal_domingensis	Phoenix_dactylifera)	Serenoa_repens)	Attalea_speciosa)))	((Bactris_major	Burretiokentia_grandiflora)	Roystonea_regia))))	Nypa_fruticans)	Kingia_australis);
((Calamus_caryotoides	((((Bactris_major	Burretiokentia_grandiflora)	Podococcus_barteri)	Sclerosperma_profizianum)	(((Elaeis_guineensis	Elaeis_oleifera)	((Chamaedorea_seifrizii	Pseudophoenix_vinifera)	((Roystonea_regia	Orania_palindan)	((((Manicaria_saccifera	Pelagodoxa_henryana)	(((Veitchia_spiralis	Kentiopsis_piersoniorum)	(Heterospathe_cagayanensis	(Nypa_fruticans	Hydriastele_microspadix)))	(Dypsis_decaryi	Dictyosperma_album)))	(Geonoma_undata	(Prestoea_acuminata	(Oenocarpus_bataua	Oenocarpus_minor))))	Leopoldinia_pulchra))))	((((Sabal_domingensis	Phoenix_dactylifera)	Serenoa_repens)	Attalea_speciosa)	((Reinhardtia_simplex	(Reinhardtia_paiewonskiana	Reinhardtia_latisecta))	Iriartea_deltoidea)))))	Kingia_australis);
(((Calamus_caryotoides	(((Sabal_domingensis	Phoenix_dactylifera)	Serenoa_repens)	(((((Geonoma_undata	Manicaria_saccifera)	((((Reinhardtia_simplex	(Reinhardtia_paiewonskiana	Reinhardtia_latisecta))	Attalea_speciosa)	Bactris_major)	((Leopoldinia_pulchra	(Roystonea_regia	(Elaeis_guineensis	Elaeis_oleifera)))	((Chamaedorea_seifrizii	((Burretiokentia_grandiflora	Podococcus_barteri)	Sclerosperma_profizianum))	Pseudophoenix_vinifera))))	((Pelagodoxa_henryana	Orania_palindan)	(Prestoea_acuminata	(Oenocarpus_bataua	Oenocarpus_minor))))	(((Hydriastele_microspadix	((Veitchia_spiralis	Kentiopsis_piersoniorum)	Heterospathe_cagayanensis))	Dictyosperma_album)	Dypsis_decaryi))	Iriartea_deltoidea)))	Nypa_fruticans)	Kingia_australis);
(((Calamus_caryotoides	((((Elaeis_guineensis	Elaeis_oleifera)	((Sclerosperma_profizianum	(Roystonea_regia	(Orania_palindan	(Reinhardtia_simplex	(Reinhardtia_paiewonskiana	Reinhardtia_latisecta)))))	((Leopoldinia_pulchra	((((Burretiokentia_grandiflora	Bactris_major)	Podococcus_barteri)	((((Veitchia_spiralis	Kentiopsis_piersoniorum)	(Heterospathe_cagayanensis	Hydriastele_microspadix))	Dictyosperma_album)	Dypsis_decaryi))	((Geonoma_undata	(Prestoea_acuminata	(Oenocarpus_bataua	Oenocarpus_minor)))	(Manicaria_saccifera	Pelagodoxa_henryana))))	(Chamaedorea_seifrizii	Pseudophoenix_vinifera))))	Iriartea_deltoidea)	((Attalea_speciosa	Serenoa_repens)	(Sabal_domingensis	Phoenix_dactylifera))))	Nypa_fruticans)	Kingia_australis);
((Calamus_caryotoides	(((((Nypa_fruticans	((Burretiokentia_grandiflora	Bactris_major)	Podococcus_barteri))	((((((Veitchia_spiralis	Kentiopsis_piersoniorum)	Heterospathe_cagayanensis)	Hydriastele_microspadix)	(Dypsis_decaryi	Dictyosperma_album))	(Manicaria_saccifera	Pelagodoxa_henryana))	(Leopoldinia_pulchra	(Geonoma_undata	(Prestoea_acuminata	(Oenocarpus_bataua	Oenocarpus_minor))))))	(((Roystonea_regia	(Chamaedorea_seifrizii	Pseudophoenix_vinifera))	Sclerosperma_profizianum)	(Reinhardtia_simplex	(Reinhardtia_paiewonskiana	Reinhardtia_latisecta))))	(Orania_palindan	(Elaeis_guineensis	Elaeis_oleifera)))	(Iriartea_deltoidea	(Attalea_speciosa	(Serenoa_repens	(Sabal_domingensis	Phoenix_dactylifera))))))	Kingia_australis);
((Calamus_caryotoides	(Geonoma_undata	((Prestoea_acuminata	(Oenocarpus_bataua	Oenocarpus_minor))	((((((Pseudophoenix_vinifera	(Sclerosperma_profizianum	((Burretiokentia_grandiflora	Bactris_major)	Podococcus_barteri)))	(((Elaeis_guineensis	Elaeis_oleifera)	Roystonea_regia)	(((Nypa_fruticans	Iriartea_deltoidea)	Serenoa_repens)	((Reinhardtia_simplex	(Reinhardtia_paiewonskiana	Reinhardtia_latisecta))	(Attalea_speciosa	(Phoenix_dactylifera	Sabal_domingensis))))))	Orania_palindan)	Chamaedorea_seifrizii)	(((Dictyosperma_album	(((Veitchia_spiralis	Kentiopsis_piersoniorum)	Heterospathe_cagayanensis)	Hydriastele_microspadix))	Dypsis_decaryi)	(Manicaria_saccifera	Pelagodoxa_henryana)))	Leopoldinia_pulchra))))	Kingia_australis);
((Sclerosperma_profizianum	(((((((Calamus_caryotoides	(Leopoldinia_pulchra	((Prestoea_acuminata	(Dypsis_decaryi	((Hydriastele_microspadix	(Heterospathe_cagayanensis	(Kentiopsis_piersoniorum	Veitchia_spiralis)))	Dictyosperma_album)))	(Geonoma_undata	((Oenocarpus_bataua	Oenocarpus_minor)	(Manicaria_saccifera	Pelagodoxa_henryana))))))	(Chamaedorea_seifrizii	Pseudophoenix_vinifera))	((Serenoa_repens	Attalea_speciosa)	(Sabal_domingensis	Phoenix_dactylifera)))	((Elaeis_oleifera	Elaeis_guineensis)	((Orania_palindan	Iriartea_deltoidea)	((Reinhardtia_paiewonskiana	Reinhardtia_latisecta)	Reinhardtia_simplex))))	Roystonea_regia)	((Podococcus_barteri	Burretiokentia_grandiflora)	Bactris_major))	Nypa_fruticans))	Kingia_australis);
((Nypa_fruticans	(Calamus_caryotoides	(((((Pseudophoenix_vinifera	Chamaedorea_seifrizii)	(Sclerosperma_profizianum	((Geonoma_undata	(Prestoea_acuminata	(Oenocarpus_bataua	Oenocarpus_minor)))	(((Manicaria_saccifera	Pelagodoxa_henryana)	Leopoldinia_pulchra)	(Dypsis_decaryi	((Hydriastele_microspadix	(Heterospathe_cagayanensis	(Kentiopsis_piersoniorum	Veitchia_spiralis)))	Dictyosperma_album))))))	(Roystonea_regia	(Elaeis_oleifera	Elaeis_guineensis)))	((Podococcus_barteri	Burretiokentia_grandiflora)	Bactris_major))	(((Orania_palindan	Iriartea_deltoidea)	((Reinhardtia_paiewonskiana	Reinhardtia_latisecta)	Reinhardtia_simplex))	(Serenoa_repens	(Attalea_speciosa	(Sabal_domingensis	Phoenix_dactylifera)))))))	Kingia_australis);
((Nypa_fruticans	(Calamus_caryotoides	((((Orania_palindan	Iriartea_deltoidea)	((Reinhardtia_paiewonskiana	Reinhardtia_latisecta)	Reinhardtia_simplex))	((Serenoa_repens	((Sclerosperma_profizianum	((((Hydriastele_microspadix	(Heterospathe_cagayanensis	(Kentiopsis_piersoniorum	Veitchia_spiralis)))	(Dictyosperma_album	Dypsis_decaryi))	((Prestoea_acuminata	(Oenocarpus_bataua	Oenocarpus_minor))	(Geonoma_undata	Manicaria_saccifera)))	Pelagodoxa_henryana))	((Chamaedorea_seifrizii	((Podococcus_barteri	Burretiokentia_grandiflora)	Bactris_major))	Pseudophoenix_vinifera)))	(Attalea_speciosa	((Sabal_domingensis	Phoenix_dactylifera)	Leopoldinia_pulchra))))	((Elaeis_oleifera	Elaeis_guineensis)	Roystonea_regia))))	Kingia_australis);
(((Calamus_caryotoides	((((Pelagodoxa_henryana	Manicaria_saccifera)	(Leopoldinia_pulchra	((Prestoea_acuminata	(Oenocarpus_bataua	Oenocarpus_minor))	Geonoma_undata)))	((Hydriastele_microspadix	(Heterospathe_cagayanensis	(Kentiopsis_piersoniorum	Veitchia_spiralis)))	(Dictyosperma_album	Dypsis_decaryi)))	((((Orania_palindan	(Elaeis_oleifera	Elaeis_guineensis))	((Chamaedorea_seifrizii	(Podococcus_barteri	((Roystonea_regia	Burretiokentia_grandiflora)	Bactris_major)))	(Sclerosperma_profizianum	Pseudophoenix_vinifera)))	(((Reinhardtia_paiewonskiana	Reinhardtia_latisecta)	Reinhardtia_simplex)	Iriartea_deltoidea))	(((Sabal_domingensis	Phoenix_dactylifera)	Serenoa_repens)	Attalea_speciosa))))	Nypa_fruticans)	Kingia_australis);
((Calamus_caryotoides	((((Sabal_domingensis	Phoenix_dactylifera)	Serenoa_repens)	Attalea_speciosa)	((((((Hydriastele_microspadix	(Heterospathe_cagayanensis	(Kentiopsis_piersoniorum	Veitchia_spiralis)))	(Dictyosperma_album	Dypsis_decaryi))	(Leopoldinia_pulchra	((Prestoea_acuminata	(Oenocarpus_bataua	Oenocarpus_minor))	Geonoma_undata)))	(Pelagodoxa_henryana	Manicaria_saccifera))	((((Podococcus_barteri	((Roystonea_regia	Burretiokentia_grandiflora)	Bactris_major))	(Elaeis_oleifera	Elaeis_guineensis))	((Pseudophoenix_vinifera	Chamaedorea_seifrizii)	(Sclerosperma_profizianum	(Nypa_fruticans	Orania_palindan))))	((Reinhardtia_paiewonskiana	Reinhardtia_latisecta)	Reinhardtia_simplex)))	Iriartea_deltoidea)))	Kingia_australis);
((Calamus_caryotoides	((((Sabal_domingensis	Phoenix_dactylifera)	Serenoa_repens)	Attalea_speciosa)	(((Chamaedorea_seifrizii	(((((((Kentiopsis_piersoniorum	Veitchia_spiralis)	Burretiokentia_grandiflora)	Heterospathe_cagayanensis)	Hydriastele_microspadix)	(Dictyosperma_album	Dypsis_decaryi))	((Prestoea_acuminata	(Oenocarpus_bataua	Oenocarpus_minor))	Geonoma_undata))	((Leopoldinia_pulchra	Pelagodoxa_henryana)	Manicaria_saccifera)))	Pseudophoenix_vinifera)	(((((Nypa_fruticans	Podococcus_barteri)	Bactris_major)	Roystonea_regia)	Sclerosperma_profizianum)	(((Iriartea_deltoidea	(Elaeis_oleifera	Elaeis_guineensis))	((Reinhardtia_paiewonskiana	Reinhardtia_latisecta)	Reinhardtia_simplex))	Orania_palindan)))))	Kingia_australis);
(((Calamus_caryotoides	((Iriartea_deltoidea	(((Sabal_domingensis	Phoenix_dactylifera)	Serenoa_repens)	Attalea_speciosa))	(((Sclerosperma_profizianum	(((Prestoea_acuminata	(Oenocarpus_bataua	Oenocarpus_minor))	(Geonoma_undata	((Pelagodoxa_henryana	Manicaria_saccifera)	(Dictyosperma_album	(Dypsis_decaryi	((((Kentiopsis_piersoniorum	Veitchia_spiralis)	Burretiokentia_grandiflora)	Heterospathe_cagayanensis)	Hydriastele_microspadix))))))	Leopoldinia_pulchra))	(((Orania_palindan	(Roystonea_regia	(Podococcus_barteri	Bactris_major)))	((Reinhardtia_paiewonskiana	Reinhardtia_latisecta)	Reinhardtia_simplex))	(Chamaedorea_seifrizii	Pseudophoenix_vinifera)))	(Elaeis_oleifera	Elaeis_guineensis))))	Nypa_fruticans)	Kingia_australis);
(((Calamus_caryotoides	(Iriartea_deltoidea	((((Sabal_domingensis	Phoenix_dactylifera)	Serenoa_repens)	Attalea_speciosa)	(((Reinhardtia_paiewonskiana	Reinhardtia_latisecta)	Reinhardtia_simplex)	((((((Oenocarpus_bataua	Oenocarpus_minor)	(Manicaria_saccifera	(Leopoldinia_pulchra	Pelagodoxa_henryana)))	((Prestoea_acuminata	((((Veitchia_spiralis	(Burretiokentia_grandiflora	Kentiopsis_piersoniorum))	Heterospathe_cagayanensis)	Hydriastele_microspadix)	(Dictyosperma_album	Dypsis_decaryi)))	Geonoma_undata))	((Chamaedorea_seifrizii	Pseudophoenix_vinifera)	Orania_palindan))	(Sclerosperma_profizianum	(Roystonea_regia	(Podococcus_barteri	Bactris_major))))	(Elaeis_oleifera	Elaeis_guineensis))))))	Nypa_fruticans)	Kingia_australis);
(((Sclerosperma_profizianum	((Roystonea_regia	(Podococcus_barteri	Bactris_major))	((Orania_palindan	((Calamus_caryotoides	((Sabal_domingensis	Phoenix_dactylifera)	Serenoa_repens))	((((Prestoea_acuminata	(Oenocarpus_bataua	Oenocarpus_minor))	((Geonoma_undata	Pelagodoxa_henryana)	(Manicaria_saccifera	(Hydriastele_microspadix	((Dictyosperma_album	Dypsis_decaryi)	((Veitchia_spiralis	(Burretiokentia_grandiflora	Kentiopsis_piersoniorum))	Heterospathe_cagayanensis))))))	Leopoldinia_pulchra)	(Chamaedorea_seifrizii	Pseudophoenix_vinifera))))	((Elaeis_oleifera	Elaeis_guineensis)	(Attalea_speciosa	(Iriartea_deltoidea	((Reinhardtia_paiewonskiana	Reinhardtia_latisecta)	Reinhardtia_simplex)))))))	Nypa_fruticans)	Kingia_australis);
((Calamus_caryotoides	(((Sabal_domingensis	Phoenix_dactylifera)	Serenoa_repens)	(((Leopoldinia_pulchra	(((Manicaria_saccifera	Pelagodoxa_henryana)	((Dypsis_decaryi	(Hydriastele_microspadix	(Heterospathe_cagayanensis	(Veitchia_spiralis	(Burretiokentia_grandiflora	Kentiopsis_piersoniorum)))))	Dictyosperma_album))	(Geonoma_undata	(Prestoea_acuminata	(Oenocarpus_bataua	Oenocarpus_minor)))))	(Chamaedorea_seifrizii	Pseudophoenix_vinifera))	(Roystonea_regia	(((Elaeis_oleifera	(Attalea_speciosa	Elaeis_guineensis))	((Iriartea_deltoidea	((Reinhardtia_paiewonskiana	Reinhardtia_latisecta)	Reinhardtia_simplex))	Bactris_major))	(((Nypa_fruticans	Podococcus_barteri)	Sclerosperma_profizianum)	Orania_palindan))))))	Kingia_australis);
((Sclerosperma_profizianum	(Podococcus_barteri	(Pseudophoenix_vinifera	(Orania_palindan	(((Chamaedorea_seifrizii	(((Nypa_fruticans	Elaeis_guineensis)	Elaeis_oleifera)	(Bactris_major	Roystonea_regia)))	((Reinhardtia_paiewonskiana	Reinhardtia_latisecta)	Reinhardtia_simplex))	((Iriartea_deltoidea	(Calamus_caryotoides	(Attalea_speciosa	(Serenoa_repens	(Sabal_domingensis	Phoenix_dactylifera)))))	((((Kentiopsis_piersoniorum	(Veitchia_spiralis	Burretiokentia_grandiflora))	(Hydriastele_microspadix	Heterospathe_cagayanensis))	(Dictyosperma_album	Dypsis_decaryi))	(((Leopoldinia_pulchra	Pelagodoxa_henryana)	Manicaria_saccifera)	(Geonoma_undata	(Prestoea_acuminata	(Oenocarpus_bataua	Oenocarpus_minor)))))))))))	Kingia_australis);
(((Calamus_caryotoides	((Attalea_speciosa	(Serenoa_repens	(Sabal_domingensis	Phoenix_dactylifera)))	(((Elaeis_guineensis	Elaeis_oleifera)	((((Pseudophoenix_vinifera	Chamaedorea_seifrizii)	(((((Dictyosperma_album	Dypsis_decaryi)	(Hydriastele_microspadix	((Kentiopsis_piersoniorum	Veitchia_spiralis)	Heterospathe_cagayanensis)))	(Manicaria_saccifera	(Prestoea_acuminata	(Oenocarpus_bataua	Oenocarpus_minor))))	((Burretiokentia_grandiflora	Geonoma_undata)	Pelagodoxa_henryana))	Leopoldinia_pulchra))	Orania_palindan)	(((Reinhardtia_paiewonskiana	Reinhardtia_latisecta)	Reinhardtia_simplex)	((Bactris_major	(Podococcus_barteri	Roystonea_regia))	Sclerosperma_profizianum))))	Iriartea_deltoidea)))	Nypa_fruticans)	Kingia_australis);
(((Calamus_caryotoides	((((Manicaria_saccifera	Pelagodoxa_henryana)	((Prestoea_acuminata	(Oenocarpus_bataua	Oenocarpus_minor))	(Geonoma_undata	(Dypsis_decaryi	(Dictyosperma_album	(Hydriastele_microspadix	(Heterospathe_cagayanensis	(Kentiopsis_piersoniorum	(Veitchia_spiralis	Burretiokentia_grandiflora)))))))))	Leopoldinia_pulchra)	(((Chamaedorea_seifrizii	((Attalea_speciosa	(Elaeis_guineensis	Elaeis_oleifera))	(((Reinhardtia_paiewonskiana	Reinhardtia_latisecta)	Reinhardtia_simplex)	Roystonea_regia)))	(Iriartea_deltoidea	(((Serenoa_repens	(Sabal_domingensis	Phoenix_dactylifera))	Sclerosperma_profizianum)	(Pseudophoenix_vinifera	Orania_palindan))))	(Bactris_major	Podococcus_barteri))))	Nypa_fruticans)	Kingia_australis);
((Calamus_caryotoides	(((((Dictyosperma_album	(Dypsis_decaryi	(Hydriastele_microspadix	(Heterospathe_cagayanensis	(Kentiopsis_piersoniorum	Veitchia_spiralis)))))	Burretiokentia_grandiflora)	(Manicaria_saccifera	Pelagodoxa_henryana))	(Geonoma_undata	((Oenocarpus_bataua	Oenocarpus_minor)	Prestoea_acuminata)))	(Leopoldinia_pulchra	((Pseudophoenix_vinifera	Chamaedorea_seifrizii)	(Roystonea_regia	((((Reinhardtia_paiewonskiana	Reinhardtia_latisecta)	Reinhardtia_simplex)	(Orania_palindan	((Iriartea_deltoidea	((Serenoa_repens	(Sabal_domingensis	Phoenix_dactylifera))	Attalea_speciosa))	(Elaeis_guineensis	Elaeis_oleifera))))	((Nypa_fruticans	Sclerosperma_profizianum)	(Bactris_major	Podococcus_barteri))))))))	Kingia_australis);
((Calamus_caryotoides	(((Nypa_fruticans	Attalea_speciosa)	(Elaeis_guineensis	Elaeis_oleifera))	((Iriartea_deltoidea	Bactris_major)	(((Reinhardtia_paiewonskiana	Reinhardtia_latisecta)	Reinhardtia_simplex)	(Roystonea_regia	((Orania_palindan	(Sclerosperma_profizianum	Podococcus_barteri))	((Serenoa_repens	(Sabal_domingensis	Phoenix_dactylifera))	(((((((Heterospathe_cagayanensis	(Kentiopsis_piersoniorum	Veitchia_spiralis))	((Dictyosperma_album	Dypsis_decaryi)	Hydriastele_microspadix))	Burretiokentia_grandiflora)	(Manicaria_saccifera	Pelagodoxa_henryana))	(Geonoma_undata	((Oenocarpus_bataua	Oenocarpus_minor)	Prestoea_acuminata)))	Leopoldinia_pulchra)	(Pseudophoenix_vinifera	Chamaedorea_seifrizii)))))))))	Kingia_australis);
((((Sabal_domingensis	Phoenix_dactylifera)	(((((Attalea_speciosa	Elaeis_guineensis)	Elaeis_oleifera)	((Orania_palindan	((Geonoma_undata	(((Manicaria_saccifera	(Leopoldinia_pulchra	Pelagodoxa_henryana))	((Oenocarpus_bataua	Oenocarpus_minor)	Prestoea_acuminata))	((Heterospathe_cagayanensis	((Veitchia_spiralis	(Burretiokentia_grandiflora	Kentiopsis_piersoniorum))	(Dictyosperma_album	Hydriastele_microspadix)))	Dypsis_decaryi)))	Chamaedorea_seifrizii))	((((Reinhardtia_paiewonskiana	Reinhardtia_latisecta)	Reinhardtia_simplex)	Roystonea_regia)	((Pseudophoenix_vinifera	Sclerosperma_profizianum)	Podococcus_barteri))))	Iriartea_deltoidea)	(Bactris_major	Serenoa_repens)))	(Nypa_fruticans	Calamus_caryotoides))	Kingia_australis);
((Sclerosperma_profizianum	(((Nypa_fruticans	(Bactris_major	Podococcus_barteri))	((((((Reinhardtia_paiewonskiana	Reinhardtia_latisecta)	Reinhardtia_simplex)	Roystonea_regia)	(Elaeis_guineensis	Elaeis_oleifera))	(((Attalea_speciosa	(Serenoa_repens	(Sabal_domingensis	Phoenix_dactylifera)))	((((Geonoma_undata	(Calamus_caryotoides	((Oenocarpus_bataua	Oenocarpus_minor)	Prestoea_acuminata)))	((((Hydriastele_microspadix	Heterospathe_cagayanensis)	(Kentiopsis_piersoniorum	(Veitchia_spiralis	Burretiokentia_grandiflora)))	(Dictyosperma_album	Dypsis_decaryi))	(Manicaria_saccifera	Pelagodoxa_henryana)))	Leopoldinia_pulchra)	Chamaedorea_seifrizii))	Iriartea_deltoidea))	Orania_palindan))	Pseudophoenix_vinifera))	Kingia_australis);
((Calamus_caryotoides	(Iriartea_deltoidea	(((((((((Oenocarpus_bataua	Oenocarpus_minor)	Prestoea_acuminata)	Geonoma_undata)	((((Dictyosperma_album	Dypsis_decaryi)	(Heterospathe_cagayanensis	(Veitchia_spiralis	(Burretiokentia_grandiflora	Kentiopsis_piersoniorum))))	(Nypa_fruticans	Hydriastele_microspadix))	(Manicaria_saccifera	Pelagodoxa_henryana)))	Leopoldinia_pulchra)	((Sclerosperma_profizianum	(Orania_palindan	Podococcus_barteri))	((Chamaedorea_seifrizii	Pseudophoenix_vinifera)	Roystonea_regia)))	((Reinhardtia_paiewonskiana	Reinhardtia_latisecta)	Reinhardtia_simplex))	(Bactris_major	(Elaeis_guineensis	Elaeis_oleifera)))	((Serenoa_repens	(Sabal_domingensis	Phoenix_dactylifera))	Attalea_speciosa))))	Kingia_australis);
(((Calamus_caryotoides	(((Sabal_domingensis	Phoenix_dactylifera)	Serenoa_repens)	(Iriartea_deltoidea	((((Reinhardtia_paiewonskiana	Reinhardtia_latisecta)	Reinhardtia_simplex)	(Roystonea_regia	Orania_palindan))	((((((Prestoea_acuminata	Geonoma_undata)	((Burretiokentia_grandiflora	((((Heterospathe_cagayanensis	Kentiopsis_piersoniorum)	Veitchia_spiralis)	(Dictyosperma_album	Hydriastele_microspadix))	Dypsis_decaryi))	((Oenocarpus_bataua	Oenocarpus_minor)	(Manicaria_saccifera	Pelagodoxa_henryana))))	Leopoldinia_pulchra)	Sclerosperma_profizianum)	(Pseudophoenix_vinifera	(Attalea_speciosa	(Elaeis_guineensis	Elaeis_oleifera))))	((Bactris_major	Podococcus_barteri)	Chamaedorea_seifrizii))))))	Nypa_fruticans)	Kingia_australis);
(((Calamus_caryotoides	(((Reinhardtia_paiewonskiana	Reinhardtia_latisecta)	Reinhardtia_simplex)	((Iriartea_deltoidea	(Attalea_speciosa	(Elaeis_guineensis	Elaeis_oleifera)))	((((((Sabal_domingensis	Phoenix_dactylifera)	Serenoa_repens)	(Pseudophoenix_vinifera	Chamaedorea_seifrizii))	((((((Dictyosperma_album	Hydriastele_microspadix)	(Heterospathe_cagayanensis	((Burretiokentia_grandiflora	Kentiopsis_piersoniorum)	Veitchia_spiralis)))	Dypsis_decaryi)	((Prestoea_acuminata	(Oenocarpus_bataua	Oenocarpus_minor))	(Geonoma_undata	Manicaria_saccifera)))	Pelagodoxa_henryana)	Leopoldinia_pulchra))	((Bactris_major	Podococcus_barteri)	Roystonea_regia))	(Orania_palindan	Sclerosperma_profizianum)))))	Nypa_fruticans)	Kingia_australis);
((Calamus_caryotoides	((Chamaedorea_seifrizii	Pseudophoenix_vinifera)	((((Bactris_major	(Roystonea_regia	Burretiokentia_grandiflora))	((Podococcus_barteri	Sclerosperma_profizianum)	Orania_palindan))	(((Nypa_fruticans	Iriartea_deltoidea)	((Reinhardtia_paiewonskiana	Reinhardtia_latisecta)	Reinhardtia_simplex))	(Elaeis_oleifera	Elaeis_guineensis)))	((Attalea_speciosa	((Phoenix_dactylifera	Sabal_domingensis)	Serenoa_repens))	(((Dictyosperma_album	(Dypsis_decaryi	(Hydriastele_microspadix	((Kentiopsis_piersoniorum	Veitchia_spiralis)	Heterospathe_cagayanensis))))	(Manicaria_saccifera	(Leopoldinia_pulchra	(Geonoma_undata	(Prestoea_acuminata	(Oenocarpus_bataua	Oenocarpus_minor))))))	Pelagodoxa_henryana)))))	Kingia_australis);
((Calamus_caryotoides	(((Phoenix_dactylifera	Sabal_domingensis)	Serenoa_repens)	((Pelagodoxa_henryana	((Geonoma_undata	(Prestoea_acuminata	(Oenocarpus_bataua	Oenocarpus_minor)))	(Manicaria_saccifera	((Dypsis_decaryi	Dictyosperma_album)	((Heterospathe_cagayanensis	(Leopoldinia_pulchra	Hydriastele_microspadix))	((Burretiokentia_grandiflora	Kentiopsis_piersoniorum)	Veitchia_spiralis))))))	((((((Reinhardtia_paiewonskiana	Reinhardtia_latisecta)	Reinhardtia_simplex)	(Iriartea_deltoidea	((Attalea_speciosa	(Elaeis_oleifera	Elaeis_guineensis))	Bactris_major)))	(Roystonea_regia	((Podococcus_barteri	Sclerosperma_profizianum)	Orania_palindan)))	Nypa_fruticans)	(Chamaedorea_seifrizii	Pseudophoenix_vinifera)))))	Kingia_australis);
((Sclerosperma_profizianum	((Orania_palindan	(((Elaeis_oleifera	Elaeis_guineensis)	Pseudophoenix_vinifera)	((Pelagodoxa_henryana	(((Chamaedorea_seifrizii	((Prestoea_acuminata	(Oenocarpus_bataua	Oenocarpus_minor))	(Leopoldinia_pulchra	Geonoma_undata)))	Manicaria_saccifera)	((Dypsis_decaryi	Dictyosperma_album)	((Heterospathe_cagayanensis	(Kentiopsis_piersoniorum	Veitchia_spiralis))	Hydriastele_microspadix))))	(((Roystonea_regia	(Burretiokentia_grandiflora	(Nypa_fruticans	Bactris_major)))	(Calamus_caryotoides	(Iriartea_deltoidea	(Attalea_speciosa	((Phoenix_dactylifera	Sabal_domingensis)	Serenoa_repens)))))	((Reinhardtia_paiewonskiana	Reinhardtia_latisecta)	Reinhardtia_simplex)))))	Podococcus_barteri))	Kingia_australis);
((Sclerosperma_profizianum	((Podococcus_barteri	((Nypa_fruticans	Bactris_major)	Burretiokentia_grandiflora))	(((Roystonea_regia	Orania_palindan)	((((Reinhardtia_paiewonskiana	Reinhardtia_latisecta)	Reinhardtia_simplex)	(Iriartea_deltoidea	(Attalea_speciosa	(Elaeis_oleifera	Elaeis_guineensis))))	(Chamaedorea_seifrizii	(((Phoenix_dactylifera	Sabal_domingensis)	Serenoa_repens)	((((Dypsis_decaryi	(((Heterospathe_cagayanensis	Hydriastele_microspadix)	(Kentiopsis_piersoniorum	Veitchia_spiralis))	Dictyosperma_album))	((Prestoea_acuminata	(Oenocarpus_bataua	Oenocarpus_minor))	(Leopoldinia_pulchra	Geonoma_undata)))	(Pelagodoxa_henryana	Manicaria_saccifera))	Calamus_caryotoides)))))	Pseudophoenix_vinifera)))	Kingia_australis);
(((((Attalea_speciosa	(Elaeis_oleifera	Elaeis_guineensis))	((((((((Prestoea_acuminata	(Oenocarpus_bataua	Oenocarpus_minor))	(Leopoldinia_pulchra	Geonoma_undata))	((Pelagodoxa_henryana	Manicaria_saccifera)	(((Heterospathe_cagayanensis	(Kentiopsis_piersoniorum	Veitchia_spiralis))	(Dypsis_decaryi	Dictyosperma_album))	Hydriastele_microspadix)))	((Phoenix_dactylifera	Sabal_domingensis)	Serenoa_repens))	(Pseudophoenix_vinifera	Chamaedorea_seifrizii))	(Roystonea_regia	Orania_palindan))	(Sclerosperma_profizianum	((Bactris_major	Podococcus_barteri)	Burretiokentia_grandiflora)))	(((Reinhardtia_paiewonskiana	Reinhardtia_latisecta)	Reinhardtia_simplex)	Iriartea_deltoidea)))	Calamus_caryotoides)	Nypa_fruticans)	Kingia_australis);
((((((Prestoea_acuminata	(Oenocarpus_bataua	Oenocarpus_minor))	Geonoma_undata)	((Pelagodoxa_henryana	Manicaria_saccifera)	((Dypsis_decaryi	Dictyosperma_album)	((Hydriastele_microspadix	Heterospathe_cagayanensis)	(Kentiopsis_piersoniorum	Veitchia_spiralis)))))	(Leopoldinia_pulchra	((Pseudophoenix_vinifera	Chamaedorea_seifrizii)	((((((Phoenix_dactylifera	Sabal_domingensis)	Serenoa_repens)	Attalea_speciosa)	(((Reinhardtia_paiewonskiana	Reinhardtia_latisecta)	Reinhardtia_simplex)	Iriartea_deltoidea))	(Nypa_fruticans	(Elaeis_oleifera	Elaeis_guineensis)))	(((Bactris_major	Podococcus_barteri)	(Roystonea_regia	Burretiokentia_grandiflora))	(Orania_palindan	Sclerosperma_profizianum))))))	Calamus_caryotoides)	Kingia_australis);
((Nypa_fruticans	(((Reinhardtia_paiewonskiana	Reinhardtia_latisecta)	Reinhardtia_simplex)	(Iriartea_deltoidea	((((Phoenix_dactylifera	Sabal_domingensis)	Serenoa_repens)	Attalea_speciosa)	((((Bactris_major	Podococcus_barteri)	Burretiokentia_grandiflora)	((Orania_palindan	Sclerosperma_profizianum)	((Calamus_caryotoides	((((Prestoea_acuminata	(Oenocarpus_bataua	Oenocarpus_minor))	Geonoma_undata)	((Pelagodoxa_henryana	Manicaria_saccifera)	(((Heterospathe_cagayanensis	(Kentiopsis_piersoniorum	Veitchia_spiralis))	Hydriastele_microspadix)	(Dypsis_decaryi	Dictyosperma_album))))	Leopoldinia_pulchra))	(Pseudophoenix_vinifera	Chamaedorea_seifrizii))))	(Roystonea_regia	(Elaeis_oleifera	Elaeis_guineensis)))))))	Kingia_australis);
((Sclerosperma_profizianum	((((((Iriartea_deltoidea	(Leopoldinia_pulchra	(Phoenix_dactylifera	Sabal_domingensis)))	Serenoa_repens)	((((Prestoea_acuminata	(Oenocarpus_bataua	Oenocarpus_minor))	((Geonoma_undata	(Calamus_caryotoides	(Pelagodoxa_henryana	Manicaria_saccifera)))	(Dypsis_decaryi	(Dictyosperma_album	((Heterospathe_cagayanensis	(Kentiopsis_piersoniorum	Veitchia_spiralis))	Hydriastele_microspadix)))))	(Pseudophoenix_vinifera	Chamaedorea_seifrizii))	Orania_palindan))	(((Elaeis_oleifera	Elaeis_guineensis)	((Reinhardtia_paiewonskiana	Reinhardtia_latisecta)	Reinhardtia_simplex))	(Nypa_fruticans	Roystonea_regia)))	Attalea_speciosa)	((Bactris_major	Podococcus_barteri)	Burretiokentia_grandiflora)))	Kingia_australis);
(((Calamus_caryotoides	(((Attalea_speciosa	Pseudophoenix_vinifera)	((Sclerosperma_profizianum	((Bactris_major	Podococcus_barteri)	Burretiokentia_grandiflora))	(((Reinhardtia_paiewonskiana	Reinhardtia_latisecta)	Reinhardtia_simplex)	(((((((Leopoldinia_pulchra	Oenocarpus_bataua)	Oenocarpus_minor)	(Pelagodoxa_henryana	Manicaria_saccifera))	(Prestoea_acuminata	(Dypsis_decaryi	(Dictyosperma_album	((Heterospathe_cagayanensis	(Kentiopsis_piersoniorum	Veitchia_spiralis))	Hydriastele_microspadix)))))	Geonoma_undata)	Chamaedorea_seifrizii)	((Roystonea_regia	Orania_palindan)	(Iriartea_deltoidea	((Phoenix_dactylifera	Sabal_domingensis)	Serenoa_repens)))))))	(Elaeis_oleifera	Elaeis_guineensis)))	Nypa_fruticans)	Kingia_australis);
((Calamus_caryotoides	((((Leopoldinia_pulchra	Geonoma_undata)	(Prestoea_acuminata	(Oenocarpus_bataua	Oenocarpus_minor)))	((Pelagodoxa_henryana	Manicaria_saccifera)	(Dypsis_decaryi	(Dictyosperma_album	((Heterospathe_cagayanensis	(Kentiopsis_piersoniorum	Veitchia_spiralis))	Hydriastele_microspadix)))))	(((Attalea_speciosa	Serenoa_repens)	((Iriartea_deltoidea	(Elaeis_oleifera	Elaeis_guineensis))	(((Phoenix_dactylifera	Sabal_domingensis)	(((Nypa_fruticans	Sclerosperma_profizianum)	((Bactris_major	Podococcus_barteri)	(Roystonea_regia	Burretiokentia_grandiflora)))	(Orania_palindan	Pseudophoenix_vinifera)))	((Reinhardtia_paiewonskiana	Reinhardtia_latisecta)	Reinhardtia_simplex))))	Chamaedorea_seifrizii)))	Kingia_australis);
((Calamus_caryotoides	(((Sabal_domingensis	Phoenix_dactylifera)	(Serenoa_repens	Attalea_speciosa))	(Iriartea_deltoidea	(((((Nypa_fruticans	Roystonea_regia)	(Elaeis_oleifera	Elaeis_guineensis))	((Orania_palindan	(Pseudophoenix_vinifera	Chamaedorea_seifrizii))	(((((Dictyosperma_album	Dypsis_decaryi)	(Hydriastele_microspadix	((Kentiopsis_piersoniorum	Veitchia_spiralis)	Heterospathe_cagayanensis)))	((Leopoldinia_pulchra	Pelagodoxa_henryana)	Manicaria_saccifera))	(Prestoea_acuminata	(Oenocarpus_minor	Oenocarpus_bataua)))	Geonoma_undata)))	((Burretiokentia_grandiflora	(Podococcus_barteri	Bactris_major))	Sclerosperma_profizianum))	((Reinhardtia_latisecta	Reinhardtia_paiewonskiana)	Reinhardtia_simplex)))))	Kingia_australis);
(((Calamus_caryotoides	(((((((Orania_palindan	(Podococcus_barteri	Sclerosperma_profizianum))	(((Chamaedorea_seifrizii	Bactris_major)	(Elaeis_oleifera	Elaeis_guineensis))	((Reinhardtia_latisecta	Reinhardtia_paiewonskiana)	Reinhardtia_simplex)))	Pseudophoenix_vinifera)	((((Dictyosperma_album	Dypsis_decaryi)	(Hydriastele_microspadix	((Kentiopsis_piersoniorum	Veitchia_spiralis)	Heterospathe_cagayanensis)))	((Leopoldinia_pulchra	Pelagodoxa_henryana)	Manicaria_saccifera))	((Prestoea_acuminata	(Oenocarpus_minor	Oenocarpus_bataua))	Geonoma_undata)))	(Burretiokentia_grandiflora	Roystonea_regia))	(Attalea_speciosa	((Sabal_domingensis	Phoenix_dactylifera)	Serenoa_repens)))	Iriartea_deltoidea))	Nypa_fruticans)	Kingia_australis);
(((Calamus_caryotoides	((Serenoa_repens	(Attalea_speciosa	(Sabal_domingensis	Phoenix_dactylifera)))	(Iriartea_deltoidea	(((Roystonea_regia	(Bactris_major	Burretiokentia_grandiflora))	(Elaeis_oleifera	Elaeis_guineensis))	(((Orania_palindan	((Reinhardtia_latisecta	Reinhardtia_paiewonskiana)	Reinhardtia_simplex))	(Podococcus_barteri	Sclerosperma_profizianum))	(((Geonoma_undata	(((Pelagodoxa_henryana	Manicaria_saccifera)	(Prestoea_acuminata	(Oenocarpus_minor	Oenocarpus_bataua)))	(Dictyosperma_album	(Dypsis_decaryi	(((Kentiopsis_piersoniorum	Veitchia_spiralis)	Heterospathe_cagayanensis)	Hydriastele_microspadix)))))	Leopoldinia_pulchra)	(Pseudophoenix_vinifera	Chamaedorea_seifrizii)))))))	Nypa_fruticans)	Kingia_australis);
((Calamus_caryotoides	(((((((Pelagodoxa_henryana	Manicaria_saccifera)	(Dypsis_decaryi	(((Heterospathe_cagayanensis	Hydriastele_microspadix)	(Kentiopsis_piersoniorum	Veitchia_spiralis))	Dictyosperma_album)))	((Geonoma_undata	(Prestoea_acuminata	(Oenocarpus_minor	Oenocarpus_bataua)))	Leopoldinia_pulchra))	Chamaedorea_seifrizii)	((Elaeis_oleifera	Elaeis_guineensis)	((Roystonea_regia	(Orania_palindan	((Reinhardtia_latisecta	Reinhardtia_paiewonskiana)	Reinhardtia_simplex)))	((Nypa_fruticans	(Podococcus_barteri	(Bactris_major	Burretiokentia_grandiflora)))	Sclerosperma_profizianum))))	Pseudophoenix_vinifera)	((((Sabal_domingensis	Phoenix_dactylifera)	Attalea_speciosa)	Iriartea_deltoidea)	Serenoa_repens)))	Kingia_australis);
((Sclerosperma_profizianum	((Bactris_major	(Burretiokentia_grandiflora	Podococcus_barteri))	(((Nypa_fruticans	Calamus_caryotoides)	(Pseudophoenix_vinifera	(Attalea_speciosa	(Elaeis_oleifera	Elaeis_guineensis))))	(((Roystonea_regia	(Orania_palindan	((Reinhardtia_latisecta	Reinhardtia_paiewonskiana)	Reinhardtia_simplex)))	(Iriartea_deltoidea	((Leopoldinia_pulchra	(Sabal_domingensis	Phoenix_dactylifera))	Serenoa_repens)))	((((Dypsis_decaryi	((Hydriastele_microspadix	((Kentiopsis_piersoniorum	Veitchia_spiralis)	Heterospathe_cagayanensis))	Dictyosperma_album))	((Geonoma_undata	(Prestoea_acuminata	(Oenocarpus_minor	Oenocarpus_bataua)))	Manicaria_saccifera))	Pelagodoxa_henryana)	Chamaedorea_seifrizii)))))	Kingia_australis);
((Sclerosperma_profizianum	(((Burretiokentia_grandiflora	Podococcus_barteri)	((((Roystonea_regia	(Orania_palindan	((Reinhardtia_latisecta	Reinhardtia_paiewonskiana)	Reinhardtia_simplex)))	(Bactris_major	(Elaeis_oleifera	Elaeis_guineensis)))	((Calamus_caryotoides	((Attalea_speciosa	Iriartea_deltoidea)	((Sabal_domingensis	Phoenix_dactylifera)	Serenoa_repens)))	(Leopoldinia_pulchra	((((Hydriastele_microspadix	((Kentiopsis_piersoniorum	Veitchia_spiralis)	Heterospathe_cagayanensis))	(Dictyosperma_album	Dypsis_decaryi))	((Prestoea_acuminata	(Oenocarpus_minor	Oenocarpus_bataua))	(Manicaria_saccifera	Pelagodoxa_henryana)))	Geonoma_undata))))	(Pseudophoenix_vinifera	Chamaedorea_seifrizii)))	Nypa_fruticans))	Kingia_australis);
((Nypa_fruticans	(Calamus_caryotoides	(((Reinhardtia_latisecta	Reinhardtia_paiewonskiana)	Reinhardtia_simplex)	(((Roystonea_regia	(Sclerosperma_profizianum	(Burretiokentia_grandiflora	(Bactris_major	Podococcus_barteri))))	Pseudophoenix_vinifera)	((((Geonoma_undata	(Serenoa_repens	(Prestoea_acuminata	(Oenocarpus_minor	Oenocarpus_bataua))))	(Manicaria_saccifera	(Leopoldinia_pulchra	Pelagodoxa_henryana)))	(((Veitchia_spiralis	Hydriastele_microspadix)	(Kentiopsis_piersoniorum	Heterospathe_cagayanensis))	(Dictyosperma_album	Dypsis_decaryi)))	(Orania_palindan	((Iriartea_deltoidea	(Elaeis_oleifera	Elaeis_guineensis))	(((Chamaedorea_seifrizii	Sabal_domingensis)	Phoenix_dactylifera)	Attalea_speciosa))))))))	Kingia_australis);
((Nypa_fruticans	(Calamus_caryotoides	((((Geonoma_undata	(Prestoea_acuminata	(Oenocarpus_minor	Oenocarpus_bataua)))	(Manicaria_saccifera	(Leopoldinia_pulchra	Pelagodoxa_henryana)))	((Dictyosperma_album	(((Veitchia_spiralis	Kentiopsis_piersoniorum)	Heterospathe_cagayanensis)	Hydriastele_microspadix))	Dypsis_decaryi))	((((Iriartea_deltoidea	((Serenoa_repens	(Sabal_domingensis	Phoenix_dactylifera))	Attalea_speciosa))	Orania_palindan)	(Elaeis_oleifera	Elaeis_guineensis))	(((Reinhardtia_latisecta	Reinhardtia_paiewonskiana)	Reinhardtia_simplex)	((Pseudophoenix_vinifera	Chamaedorea_seifrizii)	(((Roystonea_regia	Burretiokentia_grandiflora)	(Bactris_major	Podococcus_barteri))	Sclerosperma_profizianum)))))))	Kingia_australis);
((Calamus_caryotoides	((Serenoa_repens	(Sabal_domingensis	Phoenix_dactylifera))	((Attalea_speciosa	Iriartea_deltoidea)	((((Elaeis_oleifera	Elaeis_guineensis)	(((Nypa_fruticans	(Reinhardtia_latisecta	Reinhardtia_paiewonskiana))	Reinhardtia_simplex)	Roystonea_regia))	(Sclerosperma_profizianum	(Podococcus_barteri	(Bactris_major	Burretiokentia_grandiflora))))	(((((Geonoma_undata	(Prestoea_acuminata	(Oenocarpus_minor	Oenocarpus_bataua)))	((Manicaria_saccifera	Pelagodoxa_henryana)	(((Veitchia_spiralis	Kentiopsis_piersoniorum)	Heterospathe_cagayanensis)	((Dypsis_decaryi	Dictyosperma_album)	Hydriastele_microspadix))))	Leopoldinia_pulchra)	(Pseudophoenix_vinifera	Chamaedorea_seifrizii))	Orania_palindan)))))	Kingia_australis);
(((Calamus_caryotoides	(((Podococcus_barteri	(Bactris_major	Burretiokentia_grandiflora))	(((Elaeis_oleifera	Elaeis_guineensis)	(((Reinhardtia_latisecta	Reinhardtia_paiewonskiana)	Reinhardtia_simplex)	(Iriartea_deltoidea	((Serenoa_repens	Attalea_speciosa)	(Sabal_domingensis	Phoenix_dactylifera)))))	((Sclerosperma_profizianum	Roystonea_regia)	((Orania_palindan	Chamaedorea_seifrizii)	Pseudophoenix_vinifera))))	((Geonoma_undata	((Prestoea_acuminata	(Oenocarpus_minor	Oenocarpus_bataua))	(Manicaria_saccifera	(Pelagodoxa_henryana	((((Veitchia_spiralis	Kentiopsis_piersoniorum)	Heterospathe_cagayanensis)	Hydriastele_microspadix)	(Dypsis_decaryi	Dictyosperma_album))))))	Leopoldinia_pulchra)))	Nypa_fruticans)	Kingia_australis);
((Sclerosperma_profizianum	(Roystonea_regia	((((Chamaedorea_seifrizii	Pseudophoenix_vinifera)	(Calamus_caryotoides	(Serenoa_repens	(Sabal_domingensis	Phoenix_dactylifera))))	(Leopoldinia_pulchra	(((Prestoea_acuminata	(((Heterospathe_cagayanensis	(Veitchia_spiralis	Kentiopsis_piersoniorum))	Hydriastele_microspadix)	(Dypsis_decaryi	Dictyosperma_album)))	((Oenocarpus_minor	Oenocarpus_bataua)	(Pelagodoxa_henryana	Manicaria_saccifera)))	Geonoma_undata)))	(((((Elaeis_guineensis	Iriartea_deltoidea)	(Reinhardtia_simplex	(Reinhardtia_latisecta	Reinhardtia_paiewonskiana)))	(Elaeis_oleifera	Attalea_speciosa))	Orania_palindan)	(((Bactris_major	Podococcus_barteri)	Burretiokentia_grandiflora)	Nypa_fruticans)))))	Kingia_australis);
(((Nypa_fruticans	Calamus_caryotoides)	(((Attalea_speciosa	((Sabal_domingensis	Phoenix_dactylifera)	Serenoa_repens))	(((Reinhardtia_simplex	(Reinhardtia_latisecta	Reinhardtia_paiewonskiana))	(((Bactris_major	Podococcus_barteri)	(Roystonea_regia	Burretiokentia_grandiflora))	(Pseudophoenix_vinifera	Sclerosperma_profizianum)))	((((((Prestoea_acuminata	(Oenocarpus_minor	Oenocarpus_bataua))	(Leopoldinia_pulchra	Pelagodoxa_henryana))	((Manicaria_saccifera	Geonoma_undata)	(Dypsis_decaryi	(Dictyosperma_album	((Heterospathe_cagayanensis	(Veitchia_spiralis	Kentiopsis_piersoniorum))	Hydriastele_microspadix)))))	Chamaedorea_seifrizii)	Orania_palindan)	(Elaeis_oleifera	Elaeis_guineensis))))	Iriartea_deltoidea))	Kingia_australis);
(((((Reinhardtia_simplex	(Reinhardtia_latisecta	Reinhardtia_paiewonskiana))	((Calamus_caryotoides	(Roystonea_regia	Orania_palindan))	(((Elaeis_oleifera	Elaeis_guineensis)	(Sclerosperma_profizianum	(Chamaedorea_seifrizii	Pseudophoenix_vinifera)))	((((((Bactris_major	Podococcus_barteri)	Burretiokentia_grandiflora)	(Prestoea_acuminata	(Oenocarpus_minor	Oenocarpus_bataua)))	Geonoma_undata)	((Nypa_fruticans	(Dypsis_decaryi	(Dictyosperma_album	(Hydriastele_microspadix	(Heterospathe_cagayanensis	(Veitchia_spiralis	Kentiopsis_piersoniorum))))))	(Manicaria_saccifera	Pelagodoxa_henryana)))	Leopoldinia_pulchra))))	Iriartea_deltoidea)	((Attalea_speciosa	Serenoa_repens)	(Sabal_domingensis	Phoenix_dactylifera)))	Kingia_australis);
(((Calamus_caryotoides	((((Elaeis_oleifera	Elaeis_guineensis)	((Pseudophoenix_vinifera	Sclerosperma_profizianum)	((Bactris_major	Podococcus_barteri)	Burretiokentia_grandiflora)))	(((Geonoma_undata	Leopoldinia_pulchra)	((Prestoea_acuminata	(Oenocarpus_minor	Oenocarpus_bataua))	(((Hydriastele_microspadix	(Heterospathe_cagayanensis	(Veitchia_spiralis	Kentiopsis_piersoniorum)))	(Dypsis_decaryi	Dictyosperma_album))	(Manicaria_saccifera	Pelagodoxa_henryana))))	(Chamaedorea_seifrizii	Orania_palindan)))	(Roystonea_regia	(((Serenoa_repens	((Sabal_domingensis	Phoenix_dactylifera)	Attalea_speciosa))	Iriartea_deltoidea)	(Reinhardtia_simplex	(Reinhardtia_latisecta	Reinhardtia_paiewonskiana))))))	Nypa_fruticans)	Kingia_australis);
(((Calamus_caryotoides	((Serenoa_repens	(Sabal_domingensis	Phoenix_dactylifera))	((Attalea_speciosa	Iriartea_deltoidea)	((Reinhardtia_simplex	(Reinhardtia_latisecta	Reinhardtia_paiewonskiana))	(((((Leopoldinia_pulchra	((Geonoma_undata	(Prestoea_acuminata	(Oenocarpus_minor	Oenocarpus_bataua)))	((Dypsis_decaryi	(Dictyosperma_album	(((Veitchia_spiralis	Kentiopsis_piersoniorum)	Heterospathe_cagayanensis)	Hydriastele_microspadix)))	(Manicaria_saccifera	Pelagodoxa_henryana))))	(Sclerosperma_profizianum	Orania_palindan))	((Pseudophoenix_vinifera	Chamaedorea_seifrizii)	((Bactris_major	Podococcus_barteri)	Burretiokentia_grandiflora)))	(Elaeis_oleifera	Elaeis_guineensis))	Roystonea_regia)))))	Nypa_fruticans)	Kingia_australis);
(((Calamus_caryotoides	((Serenoa_repens	(Sabal_domingensis	Phoenix_dactylifera))	((Iriartea_deltoidea	Attalea_speciosa)	((Reinhardtia_simplex	(Reinhardtia_latisecta	Reinhardtia_paiewonskiana))	(((Sclerosperma_profizianum	(Bactris_major	(Podococcus_barteri	Burretiokentia_grandiflora)))	((Pseudophoenix_vinifera	Chamaedorea_seifrizii)	((Leopoldinia_pulchra	(Geonoma_undata	((Prestoea_acuminata	(Oenocarpus_minor	Oenocarpus_bataua))	((Dypsis_decaryi	(Dictyosperma_album	(((Veitchia_spiralis	Kentiopsis_piersoniorum)	Heterospathe_cagayanensis)	Hydriastele_microspadix)))	(Manicaria_saccifera	Pelagodoxa_henryana)))))	(Roystonea_regia	Orania_palindan))))	(Elaeis_oleifera	Elaeis_guineensis))))))	Nypa_fruticans)	Kingia_australis);
(((Attalea_speciosa	Calamus_caryotoides)	((Serenoa_repens	(Sabal_domingensis	Phoenix_dactylifera))	(Iriartea_deltoidea	(((((Orania_palindan	Roystonea_regia)	(Reinhardtia_simplex	(Reinhardtia_latisecta	Reinhardtia_paiewonskiana)))	((Elaeis_oleifera	Elaeis_guineensis)	Chamaedorea_seifrizii))	((Pseudophoenix_vinifera	Sclerosperma_profizianum)	((Bactris_major	Podococcus_barteri)	Burretiokentia_grandiflora)))	((((Nypa_fruticans	Hydriastele_microspadix)	(((Heterospathe_cagayanensis	(Veitchia_spiralis	Kentiopsis_piersoniorum))	Dictyosperma_album)	Dypsis_decaryi))	(Manicaria_saccifera	((Prestoea_acuminata	(Oenocarpus_minor	Oenocarpus_bataua))	Geonoma_undata)))	(Leopoldinia_pulchra	Pelagodoxa_henryana))))))	Kingia_australis);
((Calamus_caryotoides	(((Attalea_speciosa	(Serenoa_repens	(Sabal_domingensis	Phoenix_dactylifera)))	Iriartea_deltoidea)	((Elaeis_oleifera	Elaeis_guineensis)	((((((Reinhardtia_simplex	(Reinhardtia_latisecta	Reinhardtia_paiewonskiana))	Roystonea_regia)	Nypa_fruticans)	((Pseudophoenix_vinifera	Sclerosperma_profizianum)	((Bactris_major	Podococcus_barteri)	Burretiokentia_grandiflora)))	(Chamaedorea_seifrizii	(Geonoma_undata	((Prestoea_acuminata	(Dypsis_decaryi	(Dictyosperma_album	((Heterospathe_cagayanensis	Kentiopsis_piersoniorum)	(Veitchia_spiralis	Hydriastele_microspadix)))))	(((Oenocarpus_minor	Oenocarpus_bataua)	(Leopoldinia_pulchra	Pelagodoxa_henryana))	Manicaria_saccifera)))))	Orania_palindan))))	Kingia_australis);
((Calamus_caryotoides	(((((((Orania_palindan	((Reinhardtia_simplex	(Reinhardtia_latisecta	Reinhardtia_paiewonskiana))	Roystonea_regia))	((Pseudophoenix_vinifera	Sclerosperma_profizianum)	(Podococcus_barteri	(Burretiokentia_grandiflora	Bactris_major))))	(Elaeis_oleifera	Elaeis_guineensis))	(Chamaedorea_seifrizii	(((Geonoma_undata	((Prestoea_acuminata	(Dypsis_decaryi	(Dictyosperma_album	((Heterospathe_cagayanensis	(Kentiopsis_piersoniorum	Veitchia_spiralis))	Hydriastele_microspadix))))	(Manicaria_saccifera	Pelagodoxa_henryana)))	(Oenocarpus_minor	Oenocarpus_bataua))	Leopoldinia_pulchra)))	(Attalea_speciosa	(Sabal_domingensis	Phoenix_dactylifera)))	Serenoa_repens)	(Nypa_fruticans	Iriartea_deltoidea)))	Kingia_australis);
((Calamus_caryotoides	(((((Sclerosperma_profizianum	(Podococcus_barteri	(Burretiokentia_grandiflora	Bactris_major)))	(((Reinhardtia_simplex	(Reinhardtia_latisecta	Reinhardtia_paiewonskiana))	(Nypa_fruticans	(Iriartea_deltoidea	Orania_palindan)))	(Roystonea_regia	(Elaeis_oleifera	Elaeis_guineensis))))	((((Dypsis_decaryi	(Dictyosperma_album	((Heterospathe_cagayanensis	(Kentiopsis_piersoniorum	Veitchia_spiralis))	Hydriastele_microspadix)))	(Manicaria_saccifera	Pelagodoxa_henryana))	((Prestoea_acuminata	(Oenocarpus_minor	Oenocarpus_bataua))	Geonoma_undata))	Leopoldinia_pulchra))	(Chamaedorea_seifrizii	Pseudophoenix_vinifera))	((Sabal_domingensis	Phoenix_dactylifera)	(Attalea_speciosa	Serenoa_repens))))	Kingia_australis);
((((Serenoa_repens	(Sabal_domingensis	Phoenix_dactylifera))	(Attalea_speciosa	((((((Leopoldinia_pulchra	((Geonoma_undata	(Prestoea_acuminata	(Oenocarpus_bataua	Oenocarpus_minor)))	((Burretiokentia_grandiflora	(Hydriastele_microspadix	((Dictyosperma_album	Dypsis_decaryi)	((Veitchia_spiralis	Kentiopsis_piersoniorum)	Heterospathe_cagayanensis))))	(Pelagodoxa_henryana	Manicaria_saccifera))))	(Chamaedorea_seifrizii	Pseudophoenix_vinifera))	Orania_palindan)	((Nypa_fruticans	Podococcus_barteri)	Sclerosperma_profizianum))	((Bactris_major	(Elaeis_guineensis	Elaeis_oleifera))	Roystonea_regia))	(Iriartea_deltoidea	((Reinhardtia_latisecta	Reinhardtia_paiewonskiana)	Reinhardtia_simplex)))))	Calamus_caryotoides)	Kingia_australis);
((((((Attalea_speciosa	(Sabal_domingensis	Phoenix_dactylifera))	Iriartea_deltoidea)	((Burretiokentia_grandiflora	Roystonea_regia)	((Chamaedorea_seifrizii	(Elaeis_guineensis	Elaeis_oleifera))	((((((Leopoldinia_pulchra	Pelagodoxa_henryana)	Manicaria_saccifera)	(Oenocarpus_bataua	Oenocarpus_minor))	Geonoma_undata)	(Prestoea_acuminata	((Dictyosperma_album	(((Veitchia_spiralis	Kentiopsis_piersoniorum)	Heterospathe_cagayanensis)	Hydriastele_microspadix))	Dypsis_decaryi)))	(((Reinhardtia_latisecta	Reinhardtia_paiewonskiana)	Reinhardtia_simplex)	(Pseudophoenix_vinifera	(Orania_palindan	(Sclerosperma_profizianum	Podococcus_barteri))))))))	(Bactris_major	Serenoa_repens))	(Nypa_fruticans	Calamus_caryotoides))	Kingia_australis);
((Roystonea_regia	((((((((Bactris_major	Burretiokentia_grandiflora)	Nypa_fruticans)	((((Prestoea_acuminata	(Oenocarpus_bataua	Oenocarpus_minor))	Geonoma_undata)	((Pelagodoxa_henryana	Manicaria_saccifera)	((((Veitchia_spiralis	Kentiopsis_piersoniorum)	Heterospathe_cagayanensis)	Hydriastele_microspadix)	(Dypsis_decaryi	Dictyosperma_album))))	Leopoldinia_pulchra))	Calamus_caryotoides)	(Pseudophoenix_vinifera	Chamaedorea_seifrizii))	(Elaeis_guineensis	Elaeis_oleifera))	(Orania_palindan	(Sclerosperma_profizianum	Podococcus_barteri)))	(((Attalea_speciosa	(Serenoa_repens	(Sabal_domingensis	Phoenix_dactylifera)))	Iriartea_deltoidea)	((Reinhardtia_latisecta	Reinhardtia_paiewonskiana)	Reinhardtia_simplex))))	Kingia_australis);
((Dypsis_decaryi	((((Prestoea_acuminata	(Oenocarpus_bataua	Oenocarpus_minor))	((Calamus_caryotoides	(Leopoldinia_pulchra	((((((Attalea_speciosa	(Sabal_domingensis	Phoenix_dactylifera))	Iriartea_deltoidea)	((Serenoa_repens	Bactris_major)	((Reinhardtia_latisecta	Reinhardtia_paiewonskiana)	Reinhardtia_simplex)))	((Nypa_fruticans	Orania_palindan)	Roystonea_regia))	(Elaeis_guineensis	Elaeis_oleifera))	((Pseudophoenix_vinifera	Chamaedorea_seifrizii)	(Sclerosperma_profizianum	Podococcus_barteri)))))	Geonoma_undata))	(Pelagodoxa_henryana	Manicaria_saccifera))	(Dictyosperma_album	(Hydriastele_microspadix	((Veitchia_spiralis	(Kentiopsis_piersoniorum	Burretiokentia_grandiflora))	Heterospathe_cagayanensis)))))	Kingia_australis);
(((Dypsis_decaryi	((Burretiokentia_grandiflora	(((Prestoea_acuminata	Geonoma_undata)	(Leopoldinia_pulchra	(((Chamaedorea_seifrizii	(Elaeis_guineensis	Elaeis_oleifera))	(Pseudophoenix_vinifera	(Sclerosperma_profizianum	Podococcus_barteri)))	((Roystonea_regia	((Nypa_fruticans	Calamus_caryotoides)	Orania_palindan))	(((Iriartea_deltoidea	Attalea_speciosa)	(Serenoa_repens	(Sabal_domingensis	Phoenix_dactylifera)))	(Bactris_major	((Reinhardtia_latisecta	Reinhardtia_paiewonskiana)	Reinhardtia_simplex)))))))	(((Oenocarpus_bataua	Oenocarpus_minor)	Pelagodoxa_henryana)	Manicaria_saccifera)))	((Hydriastele_microspadix	Dictyosperma_album)	(Veitchia_spiralis	Kentiopsis_piersoniorum))))	Heterospathe_cagayanensis)	Kingia_australis);
((Veitchia_spiralis	(Kentiopsis_piersoniorum	(((Hydriastele_microspadix	Heterospathe_cagayanensis)	(Dictyosperma_album	Dypsis_decaryi))	(Burretiokentia_grandiflora	(((Geonoma_undata	(((Oenocarpus_bataua	Oenocarpus_minor)	Prestoea_acuminata)	Leopoldinia_pulchra))	(((Pseudophoenix_vinifera	Chamaedorea_seifrizii)	((((((Attalea_speciosa	(Sabal_domingensis	Phoenix_dactylifera))	Serenoa_repens)	(Iriartea_deltoidea	(Bactris_major	((Reinhardtia_latisecta	Reinhardtia_paiewonskiana)	Reinhardtia_simplex))))	(Elaeis_guineensis	Elaeis_oleifera))	(Nypa_fruticans	Roystonea_regia))	(Orania_palindan	(Sclerosperma_profizianum	Podococcus_barteri))))	Calamus_caryotoides))	(Pelagodoxa_henryana	Manicaria_saccifera))))))	Kingia_australis);
((Sclerosperma_profizianum	((Burretiokentia_grandiflora	(Bactris_major	Podococcus_barteri))	(((Iriartea_deltoidea	((Elaeis_guineensis	Elaeis_oleifera)	(Nypa_fruticans	Attalea_speciosa)))	(Roystonea_regia	((Reinhardtia_latisecta	Reinhardtia_paiewonskiana)	Reinhardtia_simplex)))	(Calamus_caryotoides	((((Chamaedorea_seifrizii	Pseudophoenix_vinifera)	Orania_palindan)	((Pelagodoxa_henryana	((Leopoldinia_pulchra	(Geonoma_undata	Manicaria_saccifera))	((Oenocarpus_bataua	Oenocarpus_minor)	Prestoea_acuminata)))	((((Hydriastele_microspadix	(Veitchia_spiralis	Kentiopsis_piersoniorum))	Heterospathe_cagayanensis)	Dictyosperma_album)	Dypsis_decaryi)))	((Sabal_domingensis	Phoenix_dactylifera)	Serenoa_repens))))))	Kingia_australis);
((Calamus_caryotoides	(((Iriartea_deltoidea	(Attalea_speciosa	(Sabal_domingensis	Phoenix_dactylifera)))	(((((Pelagodoxa_henryana	Manicaria_saccifera)	(((((Veitchia_spiralis	Kentiopsis_piersoniorum)	Burretiokentia_grandiflora)	Heterospathe_cagayanensis)	((Nypa_fruticans	Hydriastele_microspadix)	Dictyosperma_album))	Dypsis_decaryi))	(((Oenocarpus_bataua	Oenocarpus_minor)	Prestoea_acuminata)	(Geonoma_undata	Leopoldinia_pulchra)))	(((Reinhardtia_latisecta	Reinhardtia_paiewonskiana)	Reinhardtia_simplex)	Bactris_major))	((((Sclerosperma_profizianum	Podococcus_barteri)	Orania_palindan)	(Roystonea_regia	(Chamaedorea_seifrizii	Pseudophoenix_vinifera)))	(Elaeis_guineensis	Elaeis_oleifera))))	Serenoa_repens))	Kingia_australis);
((Calamus_caryotoides	((((Orania_palindan	(Chamaedorea_seifrizii	Pseudophoenix_vinifera))	((((Reinhardtia_latisecta	Reinhardtia_paiewonskiana)	Reinhardtia_simplex)	Iriartea_deltoidea)	((Attalea_speciosa	(Sabal_domingensis	Phoenix_dactylifera))	((Serenoa_repens	(((Pelagodoxa_henryana	Manicaria_saccifera)	(Hydriastele_microspadix	((Dypsis_decaryi	Dictyosperma_album)	(Kentiopsis_piersoniorum	(Heterospathe_cagayanensis	Veitchia_spiralis)))))	(((Oenocarpus_bataua	Oenocarpus_minor)	Prestoea_acuminata)	Geonoma_undata)))	((Leopoldinia_pulchra	Podococcus_barteri)	(Bactris_major	Burretiokentia_grandiflora))))))	(Roystonea_regia	((Nypa_fruticans	Elaeis_guineensis)	Elaeis_oleifera)))	Sclerosperma_profizianum))	Kingia_australis);
((Calamus_caryotoides	(((Attalea_speciosa	(Serenoa_repens	(Sabal_domingensis	Phoenix_dactylifera)))	((((Reinhardtia_latisecta	Reinhardtia_paiewonskiana)	Reinhardtia_simplex)	(Roystonea_regia	Orania_palindan))	(((Podococcus_barteri	(Bactris_major	Burretiokentia_grandiflora))	Sclerosperma_profizianum)	(((Chamaedorea_seifrizii	Pseudophoenix_vinifera)	(((Dypsis_decaryi	Dictyosperma_album)	((Heterospathe_cagayanensis	((Nypa_fruticans	Veitchia_spiralis)	Kentiopsis_piersoniorum))	Hydriastele_microspadix))	((((Oenocarpus_bataua	Oenocarpus_minor)	Prestoea_acuminata)	Geonoma_undata)	((Leopoldinia_pulchra	Pelagodoxa_henryana)	Manicaria_saccifera))))	(Elaeis_guineensis	Elaeis_oleifera)))))	Iriartea_deltoidea))	Kingia_australis);
((Calamus_caryotoides	((((Phoenix_dactylifera	Sabal_domingensis)	Attalea_speciosa)	Serenoa_repens)	(((((((Pseudophoenix_vinifera	(Roystonea_regia	Chamaedorea_seifrizii))	(Sclerosperma_profizianum	Orania_palindan))	(Nypa_fruticans	(Reinhardtia_simplex	(Reinhardtia_paiewonskiana	Reinhardtia_latisecta))))	((Dypsis_decaryi	(Dictyosperma_album	(((Kentiopsis_piersoniorum	Veitchia_spiralis)	Heterospathe_cagayanensis)	Hydriastele_microspadix)))	((((Oenocarpus_minor	Oenocarpus_bataua)	Prestoea_acuminata)	Geonoma_undata)	(Manicaria_saccifera	(Leopoldinia_pulchra	Pelagodoxa_henryana)))))	((Bactris_major	Podococcus_barteri)	Burretiokentia_grandiflora))	(Elaeis_guineensis	Elaeis_oleifera))	Iriartea_deltoidea)))	Kingia_australis);
((Calamus_caryotoides	(((((Serenoa_repens	(((Manicaria_saccifera	(Leopoldinia_pulchra	Pelagodoxa_henryana))	(((Dictyosperma_album	Dypsis_decaryi)	(Hydriastele_microspadix	((Kentiopsis_piersoniorum	Veitchia_spiralis)	Heterospathe_cagayanensis)))	((Oenocarpus_minor	Oenocarpus_bataua)	Prestoea_acuminata)))	Geonoma_undata))	Chamaedorea_seifrizii)	((Phoenix_dactylifera	Sabal_domingensis)	((Sclerosperma_profizianum	(Iriartea_deltoidea	((Bactris_major	(Nypa_fruticans	Podococcus_barteri))	Burretiokentia_grandiflora)))	((Elaeis_guineensis	Elaeis_oleifera)	(Orania_palindan	((Reinhardtia_simplex	(Reinhardtia_paiewonskiana	Reinhardtia_latisecta))	Roystonea_regia))))))	Attalea_speciosa)	Pseudophoenix_vinifera))	Kingia_australis);
((Calamus_caryotoides	(Leopoldinia_pulchra	(((Prestoea_acuminata	(Dypsis_decaryi	((Hydriastele_microspadix	((Kentiopsis_piersoniorum	Veitchia_spiralis)	Heterospathe_cagayanensis))	Dictyosperma_album)))	(Geonoma_undata	(Manicaria_saccifera	((Oenocarpus_minor	Oenocarpus_bataua)	Pelagodoxa_henryana))))	((Pseudophoenix_vinifera	(Attalea_speciosa	(Serenoa_repens	(Phoenix_dactylifera	Sabal_domingensis))))	(((Sclerosperma_profizianum	((Bactris_major	Burretiokentia_grandiflora)	(Nypa_fruticans	Podococcus_barteri)))	Iriartea_deltoidea)	((Chamaedorea_seifrizii	(Elaeis_guineensis	Elaeis_oleifera))	(Roystonea_regia	(Orania_palindan	(Reinhardtia_simplex	(Reinhardtia_paiewonskiana	Reinhardtia_latisecta))))))))))	Kingia_australis);
((Sclerosperma_profizianum	((Leopoldinia_pulchra	(Calamus_caryotoides	((((Hydriastele_microspadix	((Kentiopsis_piersoniorum	Veitchia_spiralis)	Heterospathe_cagayanensis))	(Dictyosperma_album	Dypsis_decaryi))	((Manicaria_saccifera	Geonoma_undata)	(Prestoea_acuminata	(Oenocarpus_minor	Oenocarpus_bataua))))	Pelagodoxa_henryana)))	(((Burretiokentia_grandiflora	Iriartea_deltoidea)	(Bactris_major	Podococcus_barteri))	(((Attalea_speciosa	(Serenoa_repens	(Phoenix_dactylifera	Sabal_domingensis)))	(Orania_palindan	Pseudophoenix_vinifera))	((Chamaedorea_seifrizii	(Elaeis_guineensis	Elaeis_oleifera))	((Nypa_fruticans	Roystonea_regia)	(Reinhardtia_simplex	(Reinhardtia_paiewonskiana	Reinhardtia_latisecta))))))))	Kingia_australis);
(((Reinhardtia_simplex	(Reinhardtia_paiewonskiana	Reinhardtia_latisecta))	((((((Burretiokentia_grandiflora	(Nypa_fruticans	Podococcus_barteri))	(((Prestoea_acuminata	(Oenocarpus_minor	Oenocarpus_bataua))	Geonoma_undata)	((Chamaedorea_seifrizii	((Hydriastele_microspadix	((Kentiopsis_piersoniorum	Veitchia_spiralis)	Heterospathe_cagayanensis))	(Dictyosperma_album	Dypsis_decaryi)))	Manicaria_saccifera)))	(Leopoldinia_pulchra	Pelagodoxa_henryana))	(Iriartea_deltoidea	(Calamus_caryotoides	(Attalea_speciosa	(Serenoa_repens	(Phoenix_dactylifera	Sabal_domingensis))))))	(Sclerosperma_profizianum	(Orania_palindan	Pseudophoenix_vinifera)))	((Bactris_major	Roystonea_regia)	(Elaeis_guineensis	Elaeis_oleifera))))	Kingia_australis);
((Nypa_fruticans	(Calamus_caryotoides	(((Sclerosperma_profizianum	((((Prestoea_acuminata	(Oenocarpus_minor	Oenocarpus_bataua))	(Geonoma_undata	Manicaria_saccifera))	((Hydriastele_microspadix	((Kentiopsis_piersoniorum	Veitchia_spiralis)	Heterospathe_cagayanensis))	(Dictyosperma_album	Dypsis_decaryi)))	(Leopoldinia_pulchra	Pelagodoxa_henryana)))	(((Attalea_speciosa	(((Burretiokentia_grandiflora	(Bactris_major	Podococcus_barteri))	Iriartea_deltoidea)	(Elaeis_guineensis	Elaeis_oleifera)))	(Chamaedorea_seifrizii	(Serenoa_repens	(Phoenix_dactylifera	Sabal_domingensis))))	Pseudophoenix_vinifera))	(((Reinhardtia_simplex	(Reinhardtia_paiewonskiana	Reinhardtia_latisecta))	Orania_palindan)	Roystonea_regia))))	Kingia_australis);
((Sclerosperma_profizianum	((((Pseudophoenix_vinifera	Chamaedorea_seifrizii)	(Calamus_caryotoides	(Leopoldinia_pulchra	(((Prestoea_acuminata	(Oenocarpus_minor	Oenocarpus_bataua))	Geonoma_undata)	((Dypsis_decaryi	(Heterospathe_cagayanensis	((Hydriastele_microspadix	Dictyosperma_album)	(Burretiokentia_grandiflora	(Kentiopsis_piersoniorum	Veitchia_spiralis)))))	(Manicaria_saccifera	Pelagodoxa_henryana))))))	((Orania_palindan	Roystonea_regia)	(((Reinhardtia_simplex	(Reinhardtia_paiewonskiana	Reinhardtia_latisecta))	((Bactris_major	Iriartea_deltoidea)	(Attalea_speciosa	(Serenoa_repens	(Phoenix_dactylifera	Sabal_domingensis)))))	(Elaeis_guineensis	Elaeis_oleifera))))	(Nypa_fruticans	Podococcus_barteri)))	Kingia_australis);
((Calamus_caryotoides	((Leopoldinia_pulchra	(((Prestoea_acuminata	(Oenocarpus_minor	Oenocarpus_bataua))	Geonoma_undata)	(((Hydriastele_microspadix	((Burretiokentia_grandiflora	(Kentiopsis_piersoniorum	Veitchia_spiralis))	Heterospathe_cagayanensis))	(Dictyosperma_album	Dypsis_decaryi))	(Manicaria_saccifera	Pelagodoxa_henryana))))	(((Sclerosperma_profizianum	(Roystonea_regia	(Podococcus_barteri	Bactris_major)))	((((Nypa_fruticans	(Reinhardtia_simplex	(Reinhardtia_paiewonskiana	Reinhardtia_latisecta)))	(((Sabal_domingensis	(Serenoa_repens	Phoenix_dactylifera))	Attalea_speciosa)	Iriartea_deltoidea))	(Elaeis_guineensis	Elaeis_oleifera))	Orania_palindan))	(Pseudophoenix_vinifera	Chamaedorea_seifrizii))))	Kingia_australis);
((Calamus_caryotoides	(((Sabal_domingensis	Phoenix_dactylifera)	(((Nypa_fruticans	Iriartea_deltoidea)	Attalea_speciosa)	(Serenoa_repens	Bactris_major)))	((Orania_palindan	(Elaeis_guineensis	Elaeis_oleifera))	(((Reinhardtia_simplex	(Reinhardtia_paiewonskiana	Reinhardtia_latisecta))	(Pseudophoenix_vinifera	(Podococcus_barteri	Sclerosperma_profizianum)))	((Leopoldinia_pulchra	(Geonoma_undata	(((Kentiopsis_piersoniorum	(Heterospathe_cagayanensis	((Dictyosperma_album	Dypsis_decaryi)	(Hydriastele_microspadix	(Burretiokentia_grandiflora	Veitchia_spiralis)))))	(Manicaria_saccifera	Pelagodoxa_henryana))	(Prestoea_acuminata	(Oenocarpus_minor	Oenocarpus_bataua)))))	(Roystonea_regia	Chamaedorea_seifrizii))))))	Kingia_australis);
((Calamus_caryotoides	((Attalea_speciosa	(Serenoa_repens	(Sabal_domingensis	Phoenix_dactylifera)))	(((((Pseudophoenix_vinifera	Chamaedorea_seifrizii)	((((Burretiokentia_grandiflora	(Heterospathe_cagayanensis	(Veitchia_spiralis	Kentiopsis_piersoniorum)))	Hydriastele_microspadix)	Dictyosperma_album)	Dypsis_decaryi))	((Prestoea_acuminata	((Bactris_major	Oenocarpus_minor)	Oenocarpus_bataua))	Geonoma_undata))	(Manicaria_saccifera	Pelagodoxa_henryana))	(((Podococcus_barteri	Sclerosperma_profizianum)	(((Reinhardtia_simplex	(Reinhardtia_paiewonskiana	Reinhardtia_latisecta))	Orania_palindan)	Leopoldinia_pulchra))	((Nypa_fruticans	Iriartea_deltoidea)	(Roystonea_regia	(Elaeis_guineensis	Elaeis_oleifera)))))))	Kingia_australis);
((Calamus_caryotoides	((((Prestoea_acuminata	(Oenocarpus_bataua	Oenocarpus_minor))	((Manicaria_saccifera	Pelagodoxa_henryana)	((Dypsis_decaryi	Dictyosperma_album)	(Hydriastele_microspadix	(Heterospathe_cagayanensis	(Kentiopsis_piersoniorum	Veitchia_spiralis))))))	(Leopoldinia_pulchra	Geonoma_undata))	(((Orania_palindan	(((Bactris_major	Burretiokentia_grandiflora)	Podococcus_barteri)	Sclerosperma_profizianum))	(Roystonea_regia	((Elaeis_oleifera	Elaeis_guineensis)	(((Iriartea_deltoidea	Nypa_fruticans)	(Reinhardtia_simplex	(Reinhardtia_latisecta	Reinhardtia_paiewonskiana)))	(Attalea_speciosa	(Serenoa_repens	(Sabal_domingensis	Phoenix_dactylifera)))))))	(Pseudophoenix_vinifera	Chamaedorea_seifrizii))))	Kingia_australis);
((Calamus_caryotoides	(((((Roystonea_regia	Orania_palindan)	((Pseudophoenix_vinifera	Chamaedorea_seifrizii)	(Podococcus_barteri	(Burretiokentia_grandiflora	(Nypa_fruticans	Bactris_major)))))	((Elaeis_oleifera	Elaeis_guineensis)	((Reinhardtia_simplex	(Reinhardtia_latisecta	Reinhardtia_paiewonskiana))	(Iriartea_deltoidea	(Attalea_speciosa	(Serenoa_repens	(Sabal_domingensis	Phoenix_dactylifera)))))))	Sclerosperma_profizianum)	(((Geonoma_undata	(Prestoea_acuminata	(Oenocarpus_bataua	Oenocarpus_minor)))	((Manicaria_saccifera	Pelagodoxa_henryana)	(Dictyosperma_album	(Dypsis_decaryi	(Hydriastele_microspadix	(Heterospathe_cagayanensis	(Kentiopsis_piersoniorum	Veitchia_spiralis)))))))	Leopoldinia_pulchra)))	Kingia_australis);
(((Calamus_caryotoides	(((((Geonoma_undata	(((Oenocarpus_bataua	Oenocarpus_minor)	(Manicaria_saccifera	Pelagodoxa_henryana))	(((Hydriastele_microspadix	(Heterospathe_cagayanensis	(Kentiopsis_piersoniorum	Veitchia_spiralis)))	(Dictyosperma_album	Dypsis_decaryi))	Prestoea_acuminata)))	Leopoldinia_pulchra)	(((Podococcus_barteri	Sclerosperma_profizianum)	(Roystonea_regia	(Bactris_major	Burretiokentia_grandiflora)))	((Pseudophoenix_vinifera	Chamaedorea_seifrizii)	Orania_palindan)))	(Elaeis_oleifera	Elaeis_guineensis))	((Attalea_speciosa	(Serenoa_repens	(Sabal_domingensis	Phoenix_dactylifera)))	((Reinhardtia_simplex	(Reinhardtia_latisecta	Reinhardtia_paiewonskiana))	Iriartea_deltoidea))))	Nypa_fruticans)	Kingia_australis);
((Calamus_caryotoides	((Attalea_speciosa	(Serenoa_repens	(Sabal_domingensis	Phoenix_dactylifera)))	(Iriartea_deltoidea	((((Burretiokentia_grandiflora	Podococcus_barteri)	Sclerosperma_profizianum)	((Roystonea_regia	(Elaeis_oleifera	Elaeis_guineensis))	(Bactris_major	(Reinhardtia_simplex	(Reinhardtia_latisecta	Reinhardtia_paiewonskiana)))))	(Orania_palindan	((Pseudophoenix_vinifera	Chamaedorea_seifrizii)	(((Geonoma_undata	(Prestoea_acuminata	(Oenocarpus_bataua	Oenocarpus_minor)))	(Manicaria_saccifera	(((Kentiopsis_piersoniorum	Veitchia_spiralis)	((Dictyosperma_album	Dypsis_decaryi)	(Nypa_fruticans	Hydriastele_microspadix)))	Heterospathe_cagayanensis)))	(Leopoldinia_pulchra	Pelagodoxa_henryana))))))))	Kingia_australis);
((Sclerosperma_profizianum	((((Burretiokentia_grandiflora	(Bactris_major	Podococcus_barteri))	((Elaeis_oleifera	Elaeis_guineensis)	((Attalea_speciosa	(Iriartea_deltoidea	(Serenoa_repens	(Sabal_domingensis	Phoenix_dactylifera))))	(Reinhardtia_simplex	(Reinhardtia_latisecta	Reinhardtia_paiewonskiana)))))	((Calamus_caryotoides	(Leopoldinia_pulchra	(((Pelagodoxa_henryana	Manicaria_saccifera)	((Hydriastele_microspadix	(Heterospathe_cagayanensis	(Veitchia_spiralis	Kentiopsis_piersoniorum)))	(Dictyosperma_album	Dypsis_decaryi)))	(Geonoma_undata	(Prestoea_acuminata	(Oenocarpus_bataua	Oenocarpus_minor))))))	(Pseudophoenix_vinifera	Chamaedorea_seifrizii)))	(Roystonea_regia	(Nypa_fruticans	Orania_palindan))))	Kingia_australis);
((Calamus_caryotoides	((((Pelagodoxa_henryana	Manicaria_saccifera)	((Hydriastele_microspadix	(Heterospathe_cagayanensis	(Veitchia_spiralis	Kentiopsis_piersoniorum)))	(Dictyosperma_album	Dypsis_decaryi)))	((Leopoldinia_pulchra	Geonoma_undata)	(Prestoea_acuminata	(Oenocarpus_bataua	Oenocarpus_minor))))	((Pseudophoenix_vinifera	Chamaedorea_seifrizii)	((((((Roystonea_regia	Burretiokentia_grandiflora)	(Bactris_major	Podococcus_barteri))	Nypa_fruticans)	Orania_palindan)	Sclerosperma_profizianum)	((Elaeis_oleifera	Elaeis_guineensis)	((Attalea_speciosa	(Iriartea_deltoidea	(Serenoa_repens	(Sabal_domingensis	Phoenix_dactylifera))))	(Reinhardtia_simplex	(Reinhardtia_latisecta	Reinhardtia_paiewonskiana))))))))	Kingia_australis);
((Calamus_caryotoides	(((((Pseudophoenix_vinifera	Sclerosperma_profizianum)	((Sabal_domingensis	Phoenix_dactylifera)	(Orania_palindan	Roystonea_regia)))	(Attalea_speciosa	(((Nypa_fruticans	Iriartea_deltoidea)	(Elaeis_oleifera	Elaeis_guineensis))	(Reinhardtia_simplex	(Reinhardtia_latisecta	Reinhardtia_paiewonskiana)))))	Leopoldinia_pulchra)	(Pelagodoxa_henryana	((((Geonoma_undata	Manicaria_saccifera)	Chamaedorea_seifrizii)	(Prestoea_acuminata	(Oenocarpus_bataua	Oenocarpus_minor)))	(Serenoa_repens	((Burretiokentia_grandiflora	(Bactris_major	Podococcus_barteri))	(Hydriastele_microspadix	((Heterospathe_cagayanensis	(Veitchia_spiralis	Kentiopsis_piersoniorum))	(Dictyosperma_album	Dypsis_decaryi)))))))))	Kingia_australis);
((Sclerosperma_profizianum	((Roystonea_regia	((((Reinhardtia_simplex	(Reinhardtia_latisecta	Reinhardtia_paiewonskiana))	((Elaeis_oleifera	Elaeis_guineensis)	(Orania_palindan	Iriartea_deltoidea)))	((Leopoldinia_pulchra	(Sabal_domingensis	Phoenix_dactylifera))	(Pseudophoenix_vinifera	(Chamaedorea_seifrizii	((((Dictyosperma_album	Dypsis_decaryi)	(Hydriastele_microspadix	(Heterospathe_cagayanensis	(Veitchia_spiralis	Kentiopsis_piersoniorum))))	((Geonoma_undata	(Pelagodoxa_henryana	Manicaria_saccifera))	(Prestoea_acuminata	(Oenocarpus_bataua	Oenocarpus_minor))))	(Serenoa_repens	Calamus_caryotoides))))))	Attalea_speciosa))	(Nypa_fruticans	((Podococcus_barteri	Bactris_major)	Burretiokentia_grandiflora))))	Kingia_australis);
((Calamus_caryotoides	(((Elaeis_oleifera	Elaeis_guineensis)	(((Iriartea_deltoidea	((Sabal_domingensis	Phoenix_dactylifera)	(Serenoa_repens	Attalea_speciosa)))	(Reinhardtia_simplex	(Reinhardtia_latisecta	Reinhardtia_paiewonskiana)))	(((Prestoea_acuminata	(Oenocarpus_bataua	Oenocarpus_minor))	(Leopoldinia_pulchra	Geonoma_undata))	(((Dictyosperma_album	Dypsis_decaryi)	((Nypa_fruticans	Hydriastele_microspadix)	(Heterospathe_cagayanensis	(Veitchia_spiralis	Kentiopsis_piersoniorum))))	(Pelagodoxa_henryana	Manicaria_saccifera)))))	(((Chamaedorea_seifrizii	Pseudophoenix_vinifera)	Orania_palindan)	((Podococcus_barteri	(Bactris_major	(Roystonea_regia	Burretiokentia_grandiflora)))	Sclerosperma_profizianum))))	Kingia_australis);
(((Calamus_caryotoides	(Iriartea_deltoidea	(((Sabal_domingensis	Phoenix_dactylifera)	(Serenoa_repens	Attalea_speciosa))	((Orania_palindan	Roystonea_regia)	(((Reinhardtia_simplex	(Reinhardtia_latisecta	Reinhardtia_paiewonskiana))	(Chamaedorea_seifrizii	((Podococcus_barteri	(Bactris_major	Burretiokentia_grandiflora))	(Pseudophoenix_vinifera	Sclerosperma_profizianum))))	((Elaeis_oleifera	Elaeis_guineensis)	(((Oenocarpus_bataua	Oenocarpus_minor)	Geonoma_undata)	(((Dictyosperma_album	(Dypsis_decaryi	(Hydriastele_microspadix	(Heterospathe_cagayanensis	(Veitchia_spiralis	Kentiopsis_piersoniorum)))))	Prestoea_acuminata)	((Leopoldinia_pulchra	Pelagodoxa_henryana)	Manicaria_saccifera)))))))))	Nypa_fruticans)	Kingia_australis);
((((Orania_palindan	Calamus_caryotoides)	(Nypa_fruticans	Roystonea_regia))	((Chamaedorea_seifrizii	(((Elaeis_guineensis	Elaeis_oleifera)	Pseudophoenix_vinifera)	(Sclerosperma_profizianum	(((Pelagodoxa_henryana	Manicaria_saccifera)	((Podococcus_barteri	(Burretiokentia_grandiflora	Bactris_major))	(((Veitchia_spiralis	Kentiopsis_piersoniorum)	((Heterospathe_cagayanensis	Dypsis_decaryi)	Dictyosperma_album))	Hydriastele_microspadix)))	(((Prestoea_acuminata	(Oenocarpus_minor	Oenocarpus_bataua))	Geonoma_undata)	Leopoldinia_pulchra)))))	((Reinhardtia_simplex	(Reinhardtia_latisecta	Reinhardtia_paiewonskiana))	(Iriartea_deltoidea	((Phoenix_dactylifera	Sabal_domingensis)	(Attalea_speciosa	Serenoa_repens))))))	Kingia_australis);
(((Reinhardtia_simplex	(Reinhardtia_latisecta	Reinhardtia_paiewonskiana))	(((Iriartea_deltoidea	(Attalea_speciosa	(Serenoa_repens	(Phoenix_dactylifera	Sabal_domingensis))))	(((Elaeis_guineensis	Elaeis_oleifera)	((Podococcus_barteri	(Burretiokentia_grandiflora	Bactris_major))	Sclerosperma_profizianum))	((Pseudophoenix_vinifera	Chamaedorea_seifrizii)	((Geonoma_undata	((Pelagodoxa_henryana	Manicaria_saccifera)	(Leopoldinia_pulchra	(Oenocarpus_minor	Oenocarpus_bataua))))	(Prestoea_acuminata	((((Kentiopsis_piersoniorum	Veitchia_spiralis)	Heterospathe_cagayanensis)	Hydriastele_microspadix)	(Dypsis_decaryi	Dictyosperma_album)))))))	((Roystonea_regia	Orania_palindan)	(Nypa_fruticans	Calamus_caryotoides))))	Kingia_australis);
(((Reinhardtia_simplex	(Reinhardtia_latisecta	Reinhardtia_paiewonskiana))	((Nypa_fruticans	(((Phoenix_dactylifera	Sabal_domingensis)	(Attalea_speciosa	Serenoa_repens))	((((Bactris_major	(Elaeis_guineensis	Elaeis_oleifera))	(((Sclerosperma_profizianum	Podococcus_barteri)	(Pseudophoenix_vinifera	Burretiokentia_grandiflora))	(Orania_palindan	(Chamaedorea_seifrizii	(((Geonoma_undata	((Pelagodoxa_henryana	Manicaria_saccifera)	(Oenocarpus_minor	Oenocarpus_bataua)))	(Prestoea_acuminata	(Hydriastele_microspadix	((Dypsis_decaryi	Dictyosperma_album)	((Kentiopsis_piersoniorum	Veitchia_spiralis)	Heterospathe_cagayanensis)))))	Leopoldinia_pulchra)))))	Roystonea_regia)	Iriartea_deltoidea)))	Calamus_caryotoides))	Kingia_australis);
(((((Attalea_speciosa	((Phoenix_dactylifera	Serenoa_repens)	Sabal_domingensis))	(((Geonoma_undata	(((Pelagodoxa_henryana	Manicaria_saccifera)	(Oenocarpus_minor	Oenocarpus_bataua))	((Leopoldinia_pulchra	Prestoea_acuminata)	(Hydriastele_microspadix	((Dypsis_decaryi	Dictyosperma_album)	((Kentiopsis_piersoniorum	Veitchia_spiralis)	Heterospathe_cagayanensis))))))	(Pseudophoenix_vinifera	Chamaedorea_seifrizii))	((((Reinhardtia_simplex	(Reinhardtia_latisecta	Reinhardtia_paiewonskiana))	((((Bactris_major	Podococcus_barteri)	Burretiokentia_grandiflora)	Sclerosperma_profizianum)	Roystonea_regia))	(Iriartea_deltoidea	(Elaeis_guineensis	Elaeis_oleifera)))	Orania_palindan)))	Calamus_caryotoides)	Nypa_fruticans)	Kingia_australis);
((Sclerosperma_profizianum	((Orania_palindan	((((((Leopoldinia_pulchra	Pelagodoxa_henryana)	Manicaria_saccifera)	(Oenocarpus_minor	Oenocarpus_bataua))	(Geonoma_undata	(Prestoea_acuminata	(((((Kentiopsis_piersoniorum	Veitchia_spiralis)	Burretiokentia_grandiflora)	(Hydriastele_microspadix	Heterospathe_cagayanensis))	Dypsis_decaryi)	Dictyosperma_album))))	(((Sabal_domingensis	(Serenoa_repens	Phoenix_dactylifera))	Calamus_caryotoides)	(Chamaedorea_seifrizii	Pseudophoenix_vinifera)))	((((Bactris_major	(Elaeis_guineensis	Elaeis_oleifera))	Attalea_speciosa)	(Iriartea_deltoidea	(Reinhardtia_simplex	(Reinhardtia_latisecta	Reinhardtia_paiewonskiana))))	Roystonea_regia)))	(Nypa_fruticans	Podococcus_barteri)))	Kingia_australis);
(((Calamus_caryotoides	(Serenoa_repens	(Iriartea_deltoidea	((Sabal_domingensis	Phoenix_dactylifera)	((((Reinhardtia_simplex	(Reinhardtia_latisecta	Reinhardtia_paiewonskiana))	(((Chamaedorea_seifrizii	Pseudophoenix_vinifera)	(((Bactris_major	Burretiokentia_grandiflora)	Podococcus_barteri)	Sclerosperma_profizianum))	Roystonea_regia))	((((Leopoldinia_pulchra	Geonoma_undata)	(Pelagodoxa_henryana	Manicaria_saccifera))	(Prestoea_acuminata	(Oenocarpus_minor	Oenocarpus_bataua)))	((((Kentiopsis_piersoniorum	Veitchia_spiralis)	Heterospathe_cagayanensis)	Hydriastele_microspadix)	(Dypsis_decaryi	Dictyosperma_album))))	((Attalea_speciosa	(Elaeis_guineensis	Elaeis_oleifera))	Orania_palindan))))))	Nypa_fruticans)	Kingia_australis);
(((Calamus_caryotoides	((((Iriartea_deltoidea	((((Sclerosperma_profizianum	Pseudophoenix_vinifera)	((Roystonea_regia	(Bactris_major	Burretiokentia_grandiflora))	Podococcus_barteri))	(Reinhardtia_simplex	(Reinhardtia_latisecta	Reinhardtia_paiewonskiana)))	((Elaeis_guineensis	Elaeis_oleifera)	((Chamaedorea_seifrizii	((((((((Kentiopsis_piersoniorum	Veitchia_spiralis)	Heterospathe_cagayanensis)	Hydriastele_microspadix)	(Dypsis_decaryi	Dictyosperma_album))	Prestoea_acuminata)	((Pelagodoxa_henryana	Manicaria_saccifera)	(Oenocarpus_minor	Oenocarpus_bataua)))	Geonoma_undata)	Leopoldinia_pulchra))	Orania_palindan))))	Attalea_speciosa)	(Sabal_domingensis	Phoenix_dactylifera))	Serenoa_repens))	Nypa_fruticans)	Kingia_australis);
((Calamus_caryotoides	((((Orania_palindan	Roystonea_regia)	((Chamaedorea_seifrizii	(((Burretiokentia_grandiflora	(Nypa_fruticans	Podococcus_barteri))	Bactris_major)	(Sclerosperma_profizianum	Pseudophoenix_vinifera)))	(((((((Kentiopsis_piersoniorum	Veitchia_spiralis)	Heterospathe_cagayanensis)	Hydriastele_microspadix)	(Dypsis_decaryi	Dictyosperma_album))	Prestoea_acuminata)	((((Leopoldinia_pulchra	Pelagodoxa_henryana)	Manicaria_saccifera)	(Oenocarpus_minor	Oenocarpus_bataua))	Geonoma_undata))	((Reinhardtia_simplex	(Reinhardtia_latisecta	Reinhardtia_paiewonskiana))	(Iriartea_deltoidea	(Attalea_speciosa	(Elaeis_guineensis	Elaeis_oleifera)))))))	(Sabal_domingensis	Phoenix_dactylifera))	Serenoa_repens))	Kingia_australis);
((Calamus_caryotoides	(((Elaeis_guineensis	Elaeis_oleifera)	(((((((((Kentiopsis_piersoniorum	Veitchia_spiralis)	Heterospathe_cagayanensis)	Hydriastele_microspadix)	(Dypsis_decaryi	Dictyosperma_album))	(Pelagodoxa_henryana	Manicaria_saccifera))	((Prestoea_acuminata	(Oenocarpus_minor	Oenocarpus_bataua))	Geonoma_undata))	Leopoldinia_pulchra)	(Pseudophoenix_vinifera	Orania_palindan))	(((((Burretiokentia_grandiflora	Podococcus_barteri)	Bactris_major)	Sclerosperma_profizianum)	Chamaedorea_seifrizii)	(Nypa_fruticans	Roystonea_regia))))	((Iriartea_deltoidea	(Reinhardtia_simplex	(Reinhardtia_latisecta	Reinhardtia_paiewonskiana)))	(Attalea_speciosa	(Serenoa_repens	(Sabal_domingensis	Phoenix_dactylifera))))))	Kingia_australis);
(((Nypa_fruticans	Calamus_caryotoides)	((((Elaeis_guineensis	Elaeis_oleifera)	((Orania_palindan	(Podococcus_barteri	Sclerosperma_profizianum))	((((((((Burretiokentia_grandiflora	Kentiopsis_piersoniorum)	Veitchia_spiralis)	Heterospathe_cagayanensis)	Hydriastele_microspadix)	(Dypsis_decaryi	Dictyosperma_album))	(Pelagodoxa_henryana	Manicaria_saccifera))	((Geonoma_undata	(Prestoea_acuminata	(Oenocarpus_minor	Oenocarpus_bataua)))	Leopoldinia_pulchra))	(Pseudophoenix_vinifera	Chamaedorea_seifrizii))))	(((Serenoa_repens	Bactris_major)	(Iriartea_deltoidea	(Reinhardtia_simplex	(Reinhardtia_latisecta	Reinhardtia_paiewonskiana))))	(Attalea_speciosa	(Sabal_domingensis	Phoenix_dactylifera))))	Roystonea_regia))	Kingia_australis);
((Calamus_caryotoides	((Pseudophoenix_vinifera	(Chamaedorea_seifrizii	((Sabal_domingensis	(Phoenix_dactylifera	Serenoa_repens))	(Leopoldinia_pulchra	(((Manicaria_saccifera	Pelagodoxa_henryana)	((((Veitchia_spiralis	Kentiopsis_piersoniorum)	Heterospathe_cagayanensis)	Hydriastele_microspadix)	(Dypsis_decaryi	Dictyosperma_album)))	((Prestoea_acuminata	(Oenocarpus_bataua	Oenocarpus_minor))	Geonoma_undata))))))	(((((((Elaeis_guineensis	Elaeis_oleifera)	Attalea_speciosa)	Iriartea_deltoidea)	(Reinhardtia_simplex	(Reinhardtia_paiewonskiana	Reinhardtia_latisecta)))	Roystonea_regia)	(Sclerosperma_profizianum	(Nypa_fruticans	((Burretiokentia_grandiflora	Podococcus_barteri)	Bactris_major))))	Orania_palindan)))	Kingia_australis);
((Sclerosperma_profizianum	((Burretiokentia_grandiflora	(Podococcus_barteri	Bactris_major))	(((((Elaeis_guineensis	Elaeis_oleifera)	Attalea_speciosa)	Iriartea_deltoidea)	(Reinhardtia_simplex	(Reinhardtia_paiewonskiana	Reinhardtia_latisecta)))	((Orania_palindan	(Nypa_fruticans	Roystonea_regia))	(((Serenoa_repens	(Sabal_domingensis	Phoenix_dactylifera))	(((Manicaria_saccifera	Pelagodoxa_henryana)	(((((Veitchia_spiralis	Kentiopsis_piersoniorum)	Hydriastele_microspadix)	Heterospathe_cagayanensis)	Dictyosperma_album)	Dypsis_decaryi))	((Calamus_caryotoides	(Prestoea_acuminata	(Oenocarpus_bataua	Oenocarpus_minor)))	(Leopoldinia_pulchra	Geonoma_undata))))	(Pseudophoenix_vinifera	Chamaedorea_seifrizii))))))	Kingia_australis);
(((Nypa_fruticans	Calamus_caryotoides)	(((Attalea_speciosa	((Serenoa_repens	(Sabal_domingensis	Phoenix_dactylifera))	Iriartea_deltoidea))	((Pseudophoenix_vinifera	(Burretiokentia_grandiflora	(Podococcus_barteri	Bactris_major)))	(((Orania_palindan	Sclerosperma_profizianum)	((((Manicaria_saccifera	Pelagodoxa_henryana)	(Heterospathe_cagayanensis	((Hydriastele_microspadix	(Dypsis_decaryi	Dictyosperma_album))	(Veitchia_spiralis	Kentiopsis_piersoniorum))))	((Prestoea_acuminata	(Oenocarpus_bataua	Oenocarpus_minor))	Geonoma_undata))	Leopoldinia_pulchra))	((Chamaedorea_seifrizii	(Elaeis_guineensis	Elaeis_oleifera))	Roystonea_regia))))	(Reinhardtia_simplex	(Reinhardtia_paiewonskiana	Reinhardtia_latisecta))))	Kingia_australis);
((Calamus_caryotoides	((Attalea_speciosa	(Serenoa_repens	(Sabal_domingensis	Phoenix_dactylifera)))	((((Pseudophoenix_vinifera	(Orania_palindan	((Nypa_fruticans	Roystonea_regia)	(Chamaedorea_seifrizii	(Sclerosperma_profizianum	(Burretiokentia_grandiflora	(Podococcus_barteri	Bactris_major)))))))	((Geonoma_undata	((((Hydriastele_microspadix	(Heterospathe_cagayanensis	(Veitchia_spiralis	Kentiopsis_piersoniorum)))	Dictyosperma_album)	Dypsis_decaryi)	((Prestoea_acuminata	(Oenocarpus_bataua	Oenocarpus_minor))	(Manicaria_saccifera	Pelagodoxa_henryana))))	Leopoldinia_pulchra))	((Reinhardtia_simplex	(Reinhardtia_paiewonskiana	Reinhardtia_latisecta))	(Elaeis_guineensis	Elaeis_oleifera)))	Iriartea_deltoidea)))	Kingia_australis);
((Nypa_fruticans	(Roystonea_regia	(Calamus_caryotoides	((Reinhardtia_simplex	(Reinhardtia_paiewonskiana	Reinhardtia_latisecta))	((((Elaeis_guineensis	Elaeis_oleifera)	(Orania_palindan	(Attalea_speciosa	((Serenoa_repens	(Sabal_domingensis	Phoenix_dactylifera))	Iriartea_deltoidea))))	((Burretiokentia_grandiflora	(Podococcus_barteri	Bactris_major))	(((Prestoea_acuminata	(((Dypsis_decaryi	Dictyosperma_album)	(Heterospathe_cagayanensis	(Veitchia_spiralis	Kentiopsis_piersoniorum)))	Hydriastele_microspadix))	((Geonoma_undata	(Oenocarpus_bataua	Oenocarpus_minor))	(Manicaria_saccifera	Pelagodoxa_henryana)))	Leopoldinia_pulchra)))	((Pseudophoenix_vinifera	Chamaedorea_seifrizii)	Sclerosperma_profizianum))))))	Kingia_australis);
((Sclerosperma_profizianum	((((Attalea_speciosa	((Serenoa_repens	(Sabal_domingensis	Phoenix_dactylifera))	Iriartea_deltoidea))	((Nypa_fruticans	(Bactris_major	(Burretiokentia_grandiflora	Podococcus_barteri)))	(Calamus_caryotoides	(((((Prestoea_acuminata	(Oenocarpus_bataua	Oenocarpus_minor))	(Manicaria_saccifera	Pelagodoxa_henryana))	((Dictyosperma_album	((Heterospathe_cagayanensis	(Veitchia_spiralis	Kentiopsis_piersoniorum))	Hydriastele_microspadix))	Dypsis_decaryi))	Geonoma_undata)	Leopoldinia_pulchra))))	((Chamaedorea_seifrizii	(Elaeis_guineensis	Elaeis_oleifera))	((Reinhardtia_simplex	(Reinhardtia_paiewonskiana	Reinhardtia_latisecta))	(Orania_palindan	Roystonea_regia))))	Pseudophoenix_vinifera))	Kingia_australis);
((Sclerosperma_profizianum	((Podococcus_barteri	(Bactris_major	Burretiokentia_grandiflora))	(((Roystonea_regia	(Attalea_speciosa	(Serenoa_repens	(Sabal_domingensis	Phoenix_dactylifera))))	(Nypa_fruticans	Iriartea_deltoidea))	((Orania_palindan	((Reinhardtia_simplex	(Reinhardtia_paiewonskiana	Reinhardtia_latisecta))	(Elaeis_guineensis	Elaeis_oleifera)))	((Pseudophoenix_vinifera	Chamaedorea_seifrizii)	(Calamus_caryotoides	(((((Leopoldinia_pulchra	Geonoma_undata)	(Prestoea_acuminata	(Oenocarpus_bataua	Oenocarpus_minor)))	Manicaria_saccifera)	(((Kentiopsis_piersoniorum	(Heterospathe_cagayanensis	Veitchia_spiralis))	Hydriastele_microspadix)	(Dypsis_decaryi	Dictyosperma_album)))	Pelagodoxa_henryana)))))))	Kingia_australis);
(((Serenoa_repens	(Sabal_domingensis	Phoenix_dactylifera))	((Iriartea_deltoidea	Attalea_speciosa)	((Reinhardtia_simplex	(Bactris_major	(Reinhardtia_paiewonskiana	Reinhardtia_latisecta)))	((Elaeis_guineensis	Elaeis_oleifera)	(((Nypa_fruticans	Podococcus_barteri)	((Calamus_caryotoides	(Geonoma_undata	((Prestoea_acuminata	(Oenocarpus_bataua	Oenocarpus_minor))	((Pelagodoxa_henryana	Manicaria_saccifera)	(Burretiokentia_grandiflora	((Heterospathe_cagayanensis	(Veitchia_spiralis	Kentiopsis_piersoniorum))	(Hydriastele_microspadix	(Dypsis_decaryi	Dictyosperma_album))))))))	Leopoldinia_pulchra))	(Pseudophoenix_vinifera	((Roystonea_regia	Orania_palindan)	(Chamaedorea_seifrizii	Sclerosperma_profizianum))))))))	Kingia_australis);
((((Serenoa_repens	(Sabal_domingensis	Phoenix_dactylifera))	((Iriartea_deltoidea	Attalea_speciosa)	((Reinhardtia_simplex	(Reinhardtia_paiewonskiana	Reinhardtia_latisecta))	(((Orania_palindan	((Calamus_caryotoides	(((Pelagodoxa_henryana	Manicaria_saccifera)	(Dypsis_decaryi	(Dictyosperma_album	((Hydriastele_microspadix	Heterospathe_cagayanensis)	(Veitchia_spiralis	(Burretiokentia_grandiflora	Kentiopsis_piersoniorum))))))	(Geonoma_undata	(Prestoea_acuminata	(Oenocarpus_bataua	Oenocarpus_minor)))))	Leopoldinia_pulchra))	(((Bactris_major	Podococcus_barteri)	Chamaedorea_seifrizii)	(Roystonea_regia	(Elaeis_guineensis	Elaeis_oleifera))))	(Pseudophoenix_vinifera	Sclerosperma_profizianum)))))	Nypa_fruticans)	Kingia_australis);
((Calamus_caryotoides	((Roystonea_regia	(Pseudophoenix_vinifera	(Orania_palindan	(Podococcus_barteri	Sclerosperma_profizianum))))	((((Bactris_major	Attalea_speciosa)	(Elaeis_guineensis	Elaeis_oleifera))	(((Iriartea_deltoidea	((Sabal_domingensis	Phoenix_dactylifera)	(Nypa_fruticans	Serenoa_repens)))	Chamaedorea_seifrizii)	(((Pelagodoxa_henryana	Manicaria_saccifera)	(((Hydriastele_microspadix	Heterospathe_cagayanensis)	(Veitchia_spiralis	(Burretiokentia_grandiflora	Kentiopsis_piersoniorum)))	(Dypsis_decaryi	Dictyosperma_album)))	(Geonoma_undata	((Prestoea_acuminata	(Oenocarpus_bataua	Oenocarpus_minor))	Leopoldinia_pulchra)))))	(Reinhardtia_simplex	(Reinhardtia_paiewonskiana	Reinhardtia_latisecta)))))	Kingia_australis);
(((Calamus_caryotoides	((Burretiokentia_grandiflora	Roystonea_regia)	(((Bactris_major	(Attalea_speciosa	(Serenoa_repens	(Sabal_domingensis	Phoenix_dactylifera))))	(Orania_palindan	(((Reinhardtia_latisecta	Reinhardtia_paiewonskiana)	Reinhardtia_simplex)	(Elaeis_guineensis	Iriartea_deltoidea))))	(((Chamaedorea_seifrizii	(Leopoldinia_pulchra	(((Prestoea_acuminata	(Oenocarpus_minor	Oenocarpus_bataua))	Geonoma_undata)	((Hydriastele_microspadix	(((Kentiopsis_piersoniorum	Veitchia_spiralis)	Heterospathe_cagayanensis)	(Dictyosperma_album	Dypsis_decaryi)))	(Pelagodoxa_henryana	Manicaria_saccifera)))))	((Podococcus_barteri	Sclerosperma_profizianum)	Pseudophoenix_vinifera))	Elaeis_oleifera))))	Nypa_fruticans)	Kingia_australis);
(((Calamus_caryotoides	(((Iriartea_deltoidea	(Attalea_speciosa	(Serenoa_repens	(Sabal_domingensis	Phoenix_dactylifera))))	(Bactris_major	((Reinhardtia_latisecta	Reinhardtia_paiewonskiana)	Reinhardtia_simplex)))	((((Orania_palindan	(Podococcus_barteri	Sclerosperma_profizianum))	(Roystonea_regia	(Pseudophoenix_vinifera	Chamaedorea_seifrizii)))	(Elaeis_guineensis	Elaeis_oleifera))	(Leopoldinia_pulchra	(((Prestoea_acuminata	(Oenocarpus_minor	Oenocarpus_bataua))	Geonoma_undata)	(((((Veitchia_spiralis	Hydriastele_microspadix)	((Burretiokentia_grandiflora	Kentiopsis_piersoniorum)	Heterospathe_cagayanensis))	Dypsis_decaryi)	Dictyosperma_album)	(Pelagodoxa_henryana	Manicaria_saccifera)))))))	Nypa_fruticans)	Kingia_australis);
(((Calamus_caryotoides	(Podococcus_barteri	((Pseudophoenix_vinifera	Sclerosperma_profizianum)	((((Iriartea_deltoidea	(Attalea_speciosa	(Serenoa_repens	(Sabal_domingensis	Phoenix_dactylifera))))	(Bactris_major	((Reinhardtia_latisecta	Reinhardtia_paiewonskiana)	Reinhardtia_simplex)))	(Elaeis_guineensis	Elaeis_oleifera))	((Chamaedorea_seifrizii	(((Oenocarpus_minor	(Leopoldinia_pulchra	Oenocarpus_bataua))	(Pelagodoxa_henryana	Manicaria_saccifera))	((Prestoea_acuminata	((Hydriastele_microspadix	(Dictyosperma_album	((Heterospathe_cagayanensis	(Kentiopsis_piersoniorum	Veitchia_spiralis))	Dypsis_decaryi)))	Burretiokentia_grandiflora))	Geonoma_undata)))	(Roystonea_regia	Orania_palindan))))))	Nypa_fruticans)	Kingia_australis);
(((Attalea_speciosa	(Serenoa_repens	(Sabal_domingensis	Phoenix_dactylifera)))	(((Bactris_major	((Reinhardtia_latisecta	Reinhardtia_paiewonskiana)	Reinhardtia_simplex))	(((Elaeis_guineensis	Elaeis_oleifera)	((((((Pelagodoxa_henryana	Manicaria_saccifera)	((Dictyosperma_album	Dypsis_decaryi)	(Hydriastele_microspadix	(Heterospathe_cagayanensis	(Veitchia_spiralis	(Burretiokentia_grandiflora	Kentiopsis_piersoniorum))))))	(Geonoma_undata	(Prestoea_acuminata	(Oenocarpus_minor	Oenocarpus_bataua))))	Leopoldinia_pulchra)	(Pseudophoenix_vinifera	Chamaedorea_seifrizii))	(Sclerosperma_profizianum	(Nypa_fruticans	Podococcus_barteri))))	((Calamus_caryotoides	Orania_palindan)	Roystonea_regia)))	Iriartea_deltoidea))	Kingia_australis);
((Calamus_caryotoides	((Serenoa_repens	(Sabal_domingensis	Phoenix_dactylifera))	((Pseudophoenix_vinifera	Chamaedorea_seifrizii)	((Orania_palindan	((((Nypa_fruticans	Roystonea_regia)	(Burretiokentia_grandiflora	Podococcus_barteri))	Sclerosperma_profizianum)	((Elaeis_guineensis	Elaeis_oleifera)	(Bactris_major	(Attalea_speciosa	(Iriartea_deltoidea	((Reinhardtia_latisecta	Reinhardtia_paiewonskiana)	Reinhardtia_simplex)))))))	(Prestoea_acuminata	(((Oenocarpus_minor	Oenocarpus_bataua)	((Leopoldinia_pulchra	Pelagodoxa_henryana)	Manicaria_saccifera))	(Geonoma_undata	((Dictyosperma_album	Dypsis_decaryi)	(Hydriastele_microspadix	(Heterospathe_cagayanensis	(Veitchia_spiralis	Kentiopsis_piersoniorum)))))))))))	Kingia_australis);
(((Calamus_caryotoides	(((Orania_palindan	Roystonea_regia)	((Elaeis_guineensis	Elaeis_oleifera)	((Sclerosperma_profizianum	(((((Dictyosperma_album	Dypsis_decaryi)	(Hydriastele_microspadix	(Heterospathe_cagayanensis	(Veitchia_spiralis	Kentiopsis_piersoniorum))))	(Pelagodoxa_henryana	Manicaria_saccifera))	(Prestoea_acuminata	(Oenocarpus_minor	Oenocarpus_bataua)))	(Leopoldinia_pulchra	Geonoma_undata)))	((Burretiokentia_grandiflora	Podococcus_barteri)	(Pseudophoenix_vinifera	Chamaedorea_seifrizii)))))	(Bactris_major	(((Serenoa_repens	(Sabal_domingensis	Phoenix_dactylifera))	Attalea_speciosa)	(Iriartea_deltoidea	((Reinhardtia_latisecta	Reinhardtia_paiewonskiana)	Reinhardtia_simplex))))))	Nypa_fruticans)	Kingia_australis);
((Calamus_caryotoides	(((((Leopoldinia_pulchra	Pelagodoxa_henryana)	Manicaria_saccifera)	((Prestoea_acuminata	(Oenocarpus_minor	Oenocarpus_bataua))	Geonoma_undata))	(Burretiokentia_grandiflora	((Heterospathe_cagayanensis	(Veitchia_spiralis	Kentiopsis_piersoniorum))	((Dictyosperma_album	Dypsis_decaryi)	Hydriastele_microspadix))))	(((Orania_palindan	((Elaeis_guineensis	Elaeis_oleifera)	(Nypa_fruticans	Iriartea_deltoidea)))	((Sclerosperma_profizianum	(Roystonea_regia	(Podococcus_barteri	Bactris_major)))	((Reinhardtia_latisecta	Reinhardtia_paiewonskiana)	Reinhardtia_simplex)))	(((Attalea_speciosa	Serenoa_repens)	(Sabal_domingensis	Phoenix_dactylifera))	(Pseudophoenix_vinifera	Chamaedorea_seifrizii)))))	Kingia_australis);
((Sclerosperma_profizianum	(((Bactris_major	Serenoa_repens)	(Sabal_domingensis	Phoenix_dactylifera))	(((Chamaedorea_seifrizii	Pseudophoenix_vinifera)	Roystonea_regia)	(((Podococcus_barteri	(Orania_palindan	((Attalea_speciosa	(Elaeis_guineensis	Elaeis_oleifera))	Iriartea_deltoidea)))	(Calamus_caryotoides	((((Oenocarpus_minor	Oenocarpus_bataua)	(Prestoea_acuminata	(Dypsis_decaryi	(((Nypa_fruticans	Hydriastele_microspadix)	(Heterospathe_cagayanensis	((Burretiokentia_grandiflora	Veitchia_spiralis)	Kentiopsis_piersoniorum)))	Dictyosperma_album))))	(Geonoma_undata	Manicaria_saccifera))	(Leopoldinia_pulchra	Pelagodoxa_henryana))))	((Reinhardtia_latisecta	Reinhardtia_paiewonskiana)	Reinhardtia_simplex)))))	Kingia_australis);
((Sclerosperma_profizianum	(((Bactris_major	(Burretiokentia_grandiflora	Roystonea_regia))	((((Iriartea_deltoidea	(Chamaedorea_seifrizii	Orania_palindan))	(((Leopoldinia_pulchra	(Sabal_domingensis	Phoenix_dactylifera))	((((Manicaria_saccifera	Pelagodoxa_henryana)	(Oenocarpus_minor	Oenocarpus_bataua))	Geonoma_undata)	((Dypsis_decaryi	((Kentiopsis_piersoniorum	(Heterospathe_cagayanensis	((Nypa_fruticans	Veitchia_spiralis)	Hydriastele_microspadix)))	Dictyosperma_album))	Prestoea_acuminata)))	Serenoa_repens))	((Elaeis_guineensis	Elaeis_oleifera)	((Calamus_caryotoides	Pseudophoenix_vinifera)	Attalea_speciosa)))	((Reinhardtia_latisecta	Reinhardtia_paiewonskiana)	Reinhardtia_simplex)))	Podococcus_barteri))	Kingia_australis);
(((Calamus_caryotoides	(Pseudophoenix_vinifera	(Attalea_speciosa	((Elaeis_guineensis	Elaeis_oleifera)	(Roystonea_regia	(((Orania_palindan	Sclerosperma_profizianum)	(Podococcus_barteri	(Burretiokentia_grandiflora	Bactris_major)))	(((((Prestoea_acuminata	(Oenocarpus_minor	Oenocarpus_bataua))	(Leopoldinia_pulchra	Geonoma_undata))	(((((Heterospathe_cagayanensis	(Kentiopsis_piersoniorum	Veitchia_spiralis))	Hydriastele_microspadix)	Dypsis_decaryi)	Dictyosperma_album)	(Manicaria_saccifera	Pelagodoxa_henryana)))	(Chamaedorea_seifrizii	((Serenoa_repens	Sabal_domingensis)	Phoenix_dactylifera)))	(Iriartea_deltoidea	((Reinhardtia_latisecta	Reinhardtia_paiewonskiana)	Reinhardtia_simplex)))))))))	Nypa_fruticans)	Kingia_australis);
(((((Burretiokentia_grandiflora	(Kentiopsis_piersoniorum	Veitchia_spiralis))	(Hydriastele_microspadix	Heterospathe_cagayanensis))	(Dypsis_decaryi	Dictyosperma_album))	((((Bactris_major	(Oenocarpus_minor	Oenocarpus_bataua))	(Pelagodoxa_henryana	Manicaria_saccifera))	(Geonoma_undata	Prestoea_acuminata))	(Leopoldinia_pulchra	((((((Elaeis_guineensis	Elaeis_oleifera)	((Iriartea_deltoidea	(Attalea_speciosa	(Serenoa_repens	(Phoenix_dactylifera	Sabal_domingensis))))	(Reinhardtia_simplex	(Reinhardtia_latisecta	Reinhardtia_paiewonskiana))))	Roystonea_regia)	(Orania_palindan	(Sclerosperma_profizianum	Podococcus_barteri)))	(Chamaedorea_seifrizii	Pseudophoenix_vinifera))	(Nypa_fruticans	Calamus_caryotoides)))))	Kingia_australis);
((Calamus_caryotoides	((((Prestoea_acuminata	(Oenocarpus_minor	Oenocarpus_bataua))	(((Pelagodoxa_henryana	Manicaria_saccifera)	Geonoma_undata)	(((Dypsis_decaryi	(Nypa_fruticans	Hydriastele_microspadix))	Burretiokentia_grandiflora)	((Heterospathe_cagayanensis	(Kentiopsis_piersoniorum	Veitchia_spiralis))	Dictyosperma_album))))	Leopoldinia_pulchra)	(((Iriartea_deltoidea	(Attalea_speciosa	(Serenoa_repens	(Phoenix_dactylifera	Sabal_domingensis))))	((Reinhardtia_simplex	(Reinhardtia_latisecta	Reinhardtia_paiewonskiana))	(Bactris_major	(Elaeis_guineensis	Elaeis_oleifera))))	((Orania_palindan	(Sclerosperma_profizianum	Podococcus_barteri))	((Roystonea_regia	Chamaedorea_seifrizii)	Pseudophoenix_vinifera)))))	Kingia_australis);
((Calamus_caryotoides	((((Orania_palindan	((((Elaeis_guineensis	Elaeis_oleifera)	Roystonea_regia)	(Nypa_fruticans	(Reinhardtia_simplex	(Reinhardtia_latisecta	Reinhardtia_paiewonskiana))))	((Chamaedorea_seifrizii	Pseudophoenix_vinifera)	(Sclerosperma_profizianum	Podococcus_barteri))))	((Iriartea_deltoidea	(Phoenix_dactylifera	Sabal_domingensis))	Attalea_speciosa))	(Bactris_major	Burretiokentia_grandiflora))	((((Serenoa_repens	((Leopoldinia_pulchra	Geonoma_undata)	(Prestoea_acuminata	(Oenocarpus_minor	Oenocarpus_bataua))))	Manicaria_saccifera)	(((Heterospathe_cagayanensis	(Kentiopsis_piersoniorum	Veitchia_spiralis))	(Dictyosperma_album	Hydriastele_microspadix))	Dypsis_decaryi))	Pelagodoxa_henryana)))	Kingia_australis);
((Dypsis_decaryi	((Dictyosperma_album	(((Manicaria_saccifera	Pelagodoxa_henryana)	(Geonoma_undata	(Prestoea_acuminata	(Oenocarpus_minor	Oenocarpus_bataua))))	((Leopoldinia_pulchra	Calamus_caryotoides)	(((((Bactris_major	Burretiokentia_grandiflora)	Podococcus_barteri)	(Chamaedorea_seifrizii	Pseudophoenix_vinifera))	(((Nypa_fruticans	Iriartea_deltoidea)	((Elaeis_guineensis	Elaeis_oleifera)	Attalea_speciosa))	((Reinhardtia_simplex	(Reinhardtia_latisecta	Reinhardtia_paiewonskiana))	(Roystonea_regia	Orania_palindan))))	(Sclerosperma_profizianum	(Serenoa_repens	(Phoenix_dactylifera	Sabal_domingensis)))))))	((Heterospathe_cagayanensis	(Kentiopsis_piersoniorum	Veitchia_spiralis))	Hydriastele_microspadix)))	Kingia_australis);
((Sclerosperma_profizianum	(((((((((Heterospathe_cagayanensis	Kentiopsis_piersoniorum)	(Hydriastele_microspadix	Veitchia_spiralis))	(Dypsis_decaryi	Dictyosperma_album))	Leopoldinia_pulchra)	((Manicaria_saccifera	Pelagodoxa_henryana)	(Geonoma_undata	(Prestoea_acuminata	(Oenocarpus_minor	Oenocarpus_bataua)))))	(Chamaedorea_seifrizii	Pseudophoenix_vinifera))	(Calamus_caryotoides	(Serenoa_repens	(Phoenix_dactylifera	Sabal_domingensis))))	(((Orania_palindan	Iriartea_deltoidea)	((Elaeis_guineensis	Elaeis_oleifera)	Attalea_speciosa))	((Reinhardtia_simplex	(Reinhardtia_latisecta	Reinhardtia_paiewonskiana))	Roystonea_regia)))	((Bactris_major	Burretiokentia_grandiflora)	(Nypa_fruticans	Podococcus_barteri))))	Kingia_australis);
((Calamus_caryotoides	((Attalea_speciosa	(Serenoa_repens	(Phoenix_dactylifera	Sabal_domingensis)))	((Chamaedorea_seifrizii	Pseudophoenix_vinifera)	((Leopoldinia_pulchra	((Geonoma_undata	(Prestoea_acuminata	(Oenocarpus_minor	Oenocarpus_bataua)))	(((Dictyosperma_album	(((Burretiokentia_grandiflora	(Kentiopsis_piersoniorum	Veitchia_spiralis))	Heterospathe_cagayanensis)	Hydriastele_microspadix))	Dypsis_decaryi)	(Manicaria_saccifera	Pelagodoxa_henryana))))	((((Elaeis_guineensis	Elaeis_oleifera)	Iriartea_deltoidea)	Orania_palindan)	((Sclerosperma_profizianum	(Bactris_major	(Roystonea_regia	(Nypa_fruticans	Podococcus_barteri))))	(Reinhardtia_simplex	(Reinhardtia_latisecta	Reinhardtia_paiewonskiana))))))))	Kingia_australis);
((Calamus_caryotoides	((Nypa_fruticans	Iriartea_deltoidea)	(((((Orania_palindan	Roystonea_regia)	(((Chamaedorea_seifrizii	Pseudophoenix_vinifera)	(Leopoldinia_pulchra	((Geonoma_undata	(Prestoea_acuminata	(Oenocarpus_minor	Oenocarpus_bataua)))	((((Veitchia_spiralis	(Burretiokentia_grandiflora	Kentiopsis_piersoniorum))	Heterospathe_cagayanensis)	(Hydriastele_microspadix	(Dypsis_decaryi	Dictyosperma_album)))	(Manicaria_saccifera	Pelagodoxa_henryana)))))	(Sclerosperma_profizianum	(Bactris_major	Podococcus_barteri))))	(Elaeis_guineensis	Elaeis_oleifera))	((Serenoa_repens	(Phoenix_dactylifera	Sabal_domingensis))	Attalea_speciosa))	(Reinhardtia_simplex	(Reinhardtia_latisecta	Reinhardtia_paiewonskiana)))))	Kingia_australis);
(((((((((Chamaedorea_seifrizii	Pseudophoenix_vinifera)	((Orania_palindan	Sclerosperma_profizianum)	(Leopoldinia_pulchra	(((Prestoea_acuminata	(Oenocarpus_minor	Oenocarpus_bataua))	((Dypsis_decaryi	(Dictyosperma_album	((Hydriastele_microspadix	Heterospathe_cagayanensis)	(Veitchia_spiralis	(Burretiokentia_grandiflora	Kentiopsis_piersoniorum)))))	(Geonoma_undata	Manicaria_saccifera)))	Pelagodoxa_henryana))))	(Bactris_major	Podococcus_barteri))	(Roystonea_regia	(Elaeis_guineensis	Elaeis_oleifera)))	(((Serenoa_repens	(Phoenix_dactylifera	Sabal_domingensis))	Attalea_speciosa)	Iriartea_deltoidea))	(Reinhardtia_simplex	(Reinhardtia_latisecta	Reinhardtia_paiewonskiana)))	Nypa_fruticans)	Calamus_caryotoides)	Kingia_australis);
((Sclerosperma_profizianum	((((((((Prestoea_acuminata	(Oenocarpus_minor	Oenocarpus_bataua))	(Pelagodoxa_henryana	Leopoldinia_pulchra))	((Geonoma_undata	Manicaria_saccifera)	(Dypsis_decaryi	(Dictyosperma_album	((Veitchia_spiralis	(Nypa_fruticans	Hydriastele_microspadix))	(Heterospathe_cagayanensis	(Burretiokentia_grandiflora	Kentiopsis_piersoniorum)))))))	((Elaeis_guineensis	Elaeis_oleifera)	((Calamus_caryotoides	((Serenoa_repens	(Phoenix_dactylifera	Sabal_domingensis))	Attalea_speciosa))	Iriartea_deltoidea)))	(Reinhardtia_simplex	(Reinhardtia_latisecta	Reinhardtia_paiewonskiana)))	((Chamaedorea_seifrizii	Pseudophoenix_vinifera)	(Bactris_major	Orania_palindan)))	Roystonea_regia)	Podococcus_barteri))	Kingia_australis);
((Calamus_caryotoides	((((((((((Prestoea_acuminata	(Oenocarpus_minor	Oenocarpus_bataua))	Leopoldinia_pulchra)	Geonoma_undata)	Manicaria_saccifera)	(Dictyosperma_album	(Dypsis_decaryi	(Hydriastele_microspadix	(Heterospathe_cagayanensis	(Veitchia_spiralis	Kentiopsis_piersoniorum))))))	Pelagodoxa_henryana)	(((Elaeis_guineensis	Elaeis_oleifera)	(((Chamaedorea_seifrizii	Pseudophoenix_vinifera)	((Burretiokentia_grandiflora	Podococcus_barteri)	Sclerosperma_profizianum))	((Orania_palindan	Nypa_fruticans)	Roystonea_regia)))	(Reinhardtia_simplex	(Reinhardtia_latisecta	Reinhardtia_paiewonskiana))))	Bactris_major)	((Serenoa_repens	(Phoenix_dactylifera	Sabal_domingensis))	Attalea_speciosa))	Iriartea_deltoidea))	Kingia_australis);
((Sclerosperma_profizianum	(((Roystonea_regia	(Elaeis_guineensis	Elaeis_oleifera))	((((Reinhardtia_paiewonskiana	Reinhardtia_latisecta)	Reinhardtia_simplex)	(((Serenoa_repens	(Attalea_speciosa	(Sabal_domingensis	Phoenix_dactylifera)))	Calamus_caryotoides)	(Nypa_fruticans	Iriartea_deltoidea)))	(Orania_palindan	((Chamaedorea_seifrizii	Pseudophoenix_vinifera)	(((Dypsis_decaryi	(Heterospathe_cagayanensis	((Kentiopsis_piersoniorum	Veitchia_spiralis)	(Dictyosperma_album	Hydriastele_microspadix))))	(Pelagodoxa_henryana	Manicaria_saccifera))	((Leopoldinia_pulchra	Geonoma_undata)	(Prestoea_acuminata	(Oenocarpus_minor	Oenocarpus_bataua))))))))	((Bactris_major	Podococcus_barteri)	Burretiokentia_grandiflora)))	Kingia_australis);
((Sclerosperma_profizianum	(((((Nypa_fruticans	Attalea_speciosa)	(Elaeis_guineensis	Elaeis_oleifera))	(Iriartea_deltoidea	((Reinhardtia_paiewonskiana	Reinhardtia_latisecta)	Reinhardtia_simplex)))	((Roystonea_regia	Orania_palindan)	(((Serenoa_repens	(Sabal_domingensis	Phoenix_dactylifera))	Calamus_caryotoides)	((Chamaedorea_seifrizii	Pseudophoenix_vinifera)	(((Pelagodoxa_henryana	Manicaria_saccifera)	(Leopoldinia_pulchra	((Kentiopsis_piersoniorum	Veitchia_spiralis)	((Dictyosperma_album	Dypsis_decaryi)	(Hydriastele_microspadix	Heterospathe_cagayanensis)))))	(Geonoma_undata	(Prestoea_acuminata	(Oenocarpus_minor	Oenocarpus_bataua))))))))	((Bactris_major	Podococcus_barteri)	Burretiokentia_grandiflora)))	Kingia_australis);
((((Reinhardtia_paiewonskiana	Reinhardtia_latisecta)	Reinhardtia_simplex)	(Nypa_fruticans	((((Bactris_major	(Podococcus_barteri	Burretiokentia_grandiflora))	Sclerosperma_profizianum)	((Roystonea_regia	Orania_palindan)	((Serenoa_repens	(Sabal_domingensis	Phoenix_dactylifera))	((Chamaedorea_seifrizii	Pseudophoenix_vinifera)	(Calamus_caryotoides	(((Dictyosperma_album	Dypsis_decaryi)	(Hydriastele_microspadix	(Heterospathe_cagayanensis	(Kentiopsis_piersoniorum	Veitchia_spiralis))))	(Geonoma_undata	((Prestoea_acuminata	(Oenocarpus_minor	Oenocarpus_bataua))	((Leopoldinia_pulchra	Pelagodoxa_henryana)	Manicaria_saccifera)))))))))	((Attalea_speciosa	(Elaeis_guineensis	Elaeis_oleifera))	Iriartea_deltoidea))))	Kingia_australis);
((((((Pelagodoxa_henryana	((Manicaria_saccifera	(Dypsis_decaryi	((((Hydriastele_microspadix	Veitchia_spiralis)	Kentiopsis_piersoniorum)	Heterospathe_cagayanensis)	Dictyosperma_album)))	(Geonoma_undata	(Prestoea_acuminata	(Oenocarpus_minor	Oenocarpus_bataua)))))	(Iriartea_deltoidea	(Attalea_speciosa	((Sabal_domingensis	Phoenix_dactylifera)	Serenoa_repens))))	(((Elaeis_guineensis	Elaeis_oleifera)	(Nypa_fruticans	Roystonea_regia))	(Leopoldinia_pulchra	((Orania_palindan	Calamus_caryotoides)	(Pseudophoenix_vinifera	(Chamaedorea_seifrizii	((Podococcus_barteri	Burretiokentia_grandiflora)	Sclerosperma_profizianum)))))))	Bactris_major)	((Reinhardtia_paiewonskiana	Reinhardtia_latisecta)	Reinhardtia_simplex))	Kingia_australis);
((Calamus_caryotoides	(Geonoma_undata	((Prestoea_acuminata	(Oenocarpus_minor	Oenocarpus_bataua))	((Manicaria_saccifera	Pelagodoxa_henryana)	(((Attalea_speciosa	(((Sabal_domingensis	Phoenix_dactylifera)	Serenoa_repens)	Iriartea_deltoidea))	(((Reinhardtia_paiewonskiana	Reinhardtia_latisecta)	Reinhardtia_simplex)	(((Leopoldinia_pulchra	Orania_palindan)	((Chamaedorea_seifrizii	(Bactris_major	(Elaeis_guineensis	Elaeis_oleifera)))	Roystonea_regia))	(Pseudophoenix_vinifera	((Nypa_fruticans	(Podococcus_barteri	Burretiokentia_grandiflora))	Sclerosperma_profizianum)))))	((((Veitchia_spiralis	Kentiopsis_piersoniorum)	Heterospathe_cagayanensis)	Hydriastele_microspadix)	(Dictyosperma_album	Dypsis_decaryi)))))))	Kingia_australis);
((Calamus_caryotoides	(((Sabal_domingensis	Phoenix_dactylifera)	Serenoa_repens)	(((Nypa_fruticans	Iriartea_deltoidea)	(((((Elaeis_guineensis	Elaeis_oleifera)	(Pseudophoenix_vinifera	Chamaedorea_seifrizii))	((Orania_palindan	Sclerosperma_profizianum)	(((((((Veitchia_spiralis	Kentiopsis_piersoniorum)	Heterospathe_cagayanensis)	Hydriastele_microspadix)	(Dictyosperma_album	Dypsis_decaryi))	Geonoma_undata)	((Leopoldinia_pulchra	Pelagodoxa_henryana)	Manicaria_saccifera))	(Prestoea_acuminata	(Oenocarpus_minor	Oenocarpus_bataua)))))	(((Reinhardtia_paiewonskiana	Reinhardtia_latisecta)	Reinhardtia_simplex)	((Bactris_major	Podococcus_barteri)	Burretiokentia_grandiflora)))	Attalea_speciosa))	Roystonea_regia)))	Kingia_australis);
((Calamus_caryotoides	((((Orania_palindan	(Podococcus_barteri	Sclerosperma_profizianum))	((Roystonea_regia	(Elaeis_guineensis	Elaeis_oleifera))	(((Iriartea_deltoidea	((Reinhardtia_paiewonskiana	Reinhardtia_latisecta)	Reinhardtia_simplex))	((Nypa_fruticans	Attalea_speciosa)	((Sabal_domingensis	Phoenix_dactylifera)	Serenoa_repens)))	(Burretiokentia_grandiflora	Bactris_major))))	(Pseudophoenix_vinifera	Chamaedorea_seifrizii))	((Leopoldinia_pulchra	(Geonoma_undata	(Prestoea_acuminata	(Oenocarpus_minor	Oenocarpus_bataua))))	(((Dictyosperma_album	(((Veitchia_spiralis	Kentiopsis_piersoniorum)	Heterospathe_cagayanensis)	Hydriastele_microspadix))	Dypsis_decaryi)	(Pelagodoxa_henryana	Manicaria_saccifera)))))	Kingia_australis);
((Calamus_caryotoides	(((Sabal_domingensis	Phoenix_dactylifera)	Serenoa_repens)	(((Pseudophoenix_vinifera	Chamaedorea_seifrizii)	((Geonoma_undata	((Prestoea_acuminata	(Oenocarpus_minor	Oenocarpus_bataua))	(((Dictyosperma_album	(((Veitchia_spiralis	Kentiopsis_piersoniorum)	Heterospathe_cagayanensis)	Hydriastele_microspadix))	Dypsis_decaryi)	(Pelagodoxa_henryana	Manicaria_saccifera))))	Leopoldinia_pulchra))	((Orania_palindan	(((Burretiokentia_grandiflora	Bactris_major)	Podococcus_barteri)	Sclerosperma_profizianum))	(Roystonea_regia	(((Elaeis_guineensis	Elaeis_oleifera)	(Attalea_speciosa	(Nypa_fruticans	Iriartea_deltoidea)))	((Reinhardtia_paiewonskiana	Reinhardtia_latisecta)	Reinhardtia_simplex)))))))	Kingia_australis);
((Calamus_caryotoides	((Prestoea_acuminata	((((Veitchia_spiralis	Kentiopsis_piersoniorum)	Heterospathe_cagayanensis)	Hydriastele_microspadix)	(Dypsis_decaryi	Dictyosperma_album)))	(((((Pseudophoenix_vinifera	Chamaedorea_seifrizii)	(((((Reinhardtia_paiewonskiana	Reinhardtia_latisecta)	Reinhardtia_simplex)	(((Burretiokentia_grandiflora	Bactris_major)	Podococcus_barteri)	Sclerosperma_profizianum))	((Attalea_speciosa	Iriartea_deltoidea)	(Elaeis_guineensis	Elaeis_oleifera)))	((Nypa_fruticans	Roystonea_regia)	Orania_palindan)))	((Sabal_domingensis	Phoenix_dactylifera)	Serenoa_repens))	((Geonoma_undata	Leopoldinia_pulchra)	(Oenocarpus_minor	Oenocarpus_bataua)))	(Pelagodoxa_henryana	Manicaria_saccifera))))	Kingia_australis);
(((Calamus_caryotoides	((((Burretiokentia_grandiflora	Bactris_major)	Podococcus_barteri)	Sclerosperma_profizianum)	((((Elaeis_guineensis	Elaeis_oleifera)	Roystonea_regia)	(Attalea_speciosa	(Iriartea_deltoidea	((Reinhardtia_paiewonskiana	Reinhardtia_latisecta)	Reinhardtia_simplex))))	(Orania_palindan	(((((((((Dypsis_decaryi	Dictyosperma_album)	(Hydriastele_microspadix	Veitchia_spiralis))	Kentiopsis_piersoniorum)	Heterospathe_cagayanensis)	(Pelagodoxa_henryana	Manicaria_saccifera))	(Prestoea_acuminata	(Oenocarpus_minor	Oenocarpus_bataua)))	Geonoma_undata)	Leopoldinia_pulchra)	((Pseudophoenix_vinifera	Chamaedorea_seifrizii)	((Sabal_domingensis	Phoenix_dactylifera)	Serenoa_repens)))))))	Nypa_fruticans)	Kingia_australis);
((((Reinhardtia_paiewonskiana	Reinhardtia_latisecta)	Reinhardtia_simplex)	(((Attalea_speciosa	(Elaeis_oleifera	Elaeis_guineensis))	(((Orania_palindan	Roystonea_regia)	(Pseudophoenix_vinifera	Sclerosperma_profizianum))	((Bactris_major	(Nypa_fruticans	Podococcus_barteri))	((((Prestoea_acuminata	(((((Heterospathe_cagayanensis	(Veitchia_spiralis	Kentiopsis_piersoniorum))	Dypsis_decaryi)	Hydriastele_microspadix)	Dictyosperma_album)	Burretiokentia_grandiflora))	(((Oenocarpus_minor	Oenocarpus_bataua)	(Manicaria_saccifera	Pelagodoxa_henryana))	Geonoma_undata))	(Leopoldinia_pulchra	Calamus_caryotoides))	(Chamaedorea_seifrizii	((Sabal_domingensis	Phoenix_dactylifera)	Serenoa_repens))))))	Iriartea_deltoidea))	Kingia_australis);
((Sclerosperma_profizianum	(Orania_palindan	(((Nypa_fruticans	Podococcus_barteri)	Roystonea_regia)	(((Elaeis_oleifera	Elaeis_guineensis)	(Bactris_major	(((Attalea_speciosa	((Sabal_domingensis	Phoenix_dactylifera)	Serenoa_repens))	Iriartea_deltoidea)	((Reinhardtia_paiewonskiana	Reinhardtia_latisecta)	Reinhardtia_simplex))))	((((((((Heterospathe_cagayanensis	((Dictyosperma_album	Hydriastele_microspadix)	(Veitchia_spiralis	Kentiopsis_piersoniorum)))	Dypsis_decaryi)	Burretiokentia_grandiflora)	(Manicaria_saccifera	Pelagodoxa_henryana))	(Geonoma_undata	(Prestoea_acuminata	(Oenocarpus_minor	Oenocarpus_bataua))))	Leopoldinia_pulchra)	(Pseudophoenix_vinifera	Chamaedorea_seifrizii))	Calamus_caryotoides)))))	Kingia_australis);
(((Calamus_caryotoides	(Podococcus_barteri	((Roystonea_regia	(((Pseudophoenix_vinifera	Chamaedorea_seifrizii)	((((((Hydriastele_microspadix	Burretiokentia_grandiflora)	(Heterospathe_cagayanensis	(Veitchia_spiralis	Kentiopsis_piersoniorum)))	(Dictyosperma_album	Dypsis_decaryi))	(Manicaria_saccifera	Pelagodoxa_henryana))	(Geonoma_undata	(Prestoea_acuminata	(Oenocarpus_minor	Oenocarpus_bataua))))	Leopoldinia_pulchra))	(Orania_palindan	((Elaeis_oleifera	Elaeis_guineensis)	(Bactris_major	(((Attalea_speciosa	((Sabal_domingensis	Phoenix_dactylifera)	Serenoa_repens))	Iriartea_deltoidea)	((Reinhardtia_paiewonskiana	Reinhardtia_latisecta)	Reinhardtia_simplex)))))))	Sclerosperma_profizianum)))	Nypa_fruticans)	Kingia_australis);
((Calamus_caryotoides	(((Serenoa_repens	(Sabal_domingensis	Phoenix_dactylifera))	Attalea_speciosa)	((Iriartea_deltoidea	((Reinhardtia_paiewonskiana	Reinhardtia_latisecta)	Reinhardtia_simplex))	((Roystonea_regia	(Bactris_major	(Elaeis_oleifera	Elaeis_guineensis)))	(((Pseudophoenix_vinifera	Chamaedorea_seifrizii)	(((((Hydriastele_microspadix	(Heterospathe_cagayanensis	(Burretiokentia_grandiflora	(Veitchia_spiralis	Kentiopsis_piersoniorum))))	(Dictyosperma_album	Dypsis_decaryi))	(Manicaria_saccifera	((Oenocarpus_minor	Oenocarpus_bataua)	Pelagodoxa_henryana)))	(Geonoma_undata	Prestoea_acuminata))	Leopoldinia_pulchra))	(Orania_palindan	((Nypa_fruticans	Podococcus_barteri)	Sclerosperma_profizianum)))))))	Kingia_australis);
((Sclerosperma_profizianum	(((((((Reinhardtia_paiewonskiana	Reinhardtia_latisecta)	Reinhardtia_simplex)	Roystonea_regia)	(Elaeis_oleifera	Elaeis_guineensis))	(((((Burretiokentia_grandiflora	Bactris_major)	((Serenoa_repens	(Sabal_domingensis	Phoenix_dactylifera))	Attalea_speciosa))	((Calamus_caryotoides	((Geonoma_undata	(Prestoea_acuminata	(Oenocarpus_minor	Oenocarpus_bataua)))	((Pelagodoxa_henryana	Manicaria_saccifera)	((Hydriastele_microspadix	(Heterospathe_cagayanensis	(Veitchia_spiralis	Kentiopsis_piersoniorum)))	(Dictyosperma_album	Dypsis_decaryi)))))	Leopoldinia_pulchra))	(Pseudophoenix_vinifera	Chamaedorea_seifrizii))	(Nypa_fruticans	Iriartea_deltoidea)))	Orania_palindan)	Podococcus_barteri))	Kingia_australis);
((Calamus_caryotoides	(((Leopoldinia_pulchra	(Geonoma_undata	(Prestoea_acuminata	(Oenocarpus_minor	Oenocarpus_bataua))))	((Pelagodoxa_henryana	Manicaria_saccifera)	((Hydriastele_microspadix	(Heterospathe_cagayanensis	(Veitchia_spiralis	Kentiopsis_piersoniorum)))	(Dictyosperma_album	Dypsis_decaryi))))	(((Pseudophoenix_vinifera	Chamaedorea_seifrizii)	((((Burretiokentia_grandiflora	Bactris_major)	Podococcus_barteri)	Sclerosperma_profizianum)	((((Reinhardtia_paiewonskiana	Reinhardtia_latisecta)	Reinhardtia_simplex)	(Roystonea_regia	Orania_palindan))	(Nypa_fruticans	(Elaeis_oleifera	Elaeis_guineensis)))))	((Iriartea_deltoidea	(Serenoa_repens	Attalea_speciosa))	(Sabal_domingensis	Phoenix_dactylifera)))))	Kingia_australis);
((Sclerosperma_profizianum	((((Calamus_caryotoides	(((((Hydriastele_microspadix	(Heterospathe_cagayanensis	(Veitchia_spiralis	Kentiopsis_piersoniorum)))	(Dictyosperma_album	Dypsis_decaryi))	((Geonoma_undata	(Prestoea_acuminata	(Oenocarpus_minor	Oenocarpus_bataua)))	Manicaria_saccifera))	Pelagodoxa_henryana)	Leopoldinia_pulchra))	(Pseudophoenix_vinifera	Chamaedorea_seifrizii))	(((((Iriartea_deltoidea	Serenoa_repens)	(Sabal_domingensis	Phoenix_dactylifera))	Attalea_speciosa)	(((Reinhardtia_paiewonskiana	Reinhardtia_latisecta)	Reinhardtia_simplex)	(Roystonea_regia	Orania_palindan)))	(Elaeis_oleifera	Elaeis_guineensis)))	(((Nypa_fruticans	Burretiokentia_grandiflora)	Bactris_major)	Podococcus_barteri)))	Kingia_australis);
((Calamus_caryotoides	(((Attalea_speciosa	(Sabal_domingensis	Phoenix_dactylifera))	Serenoa_repens)	(((Orania_palindan	Iriartea_deltoidea)	((((Reinhardtia_paiewonskiana	Reinhardtia_latisecta)	Reinhardtia_simplex)	(Roystonea_regia	(Elaeis_oleifera	Elaeis_guineensis)))	(((Burretiokentia_grandiflora	Bactris_major)	(Nypa_fruticans	Podococcus_barteri))	Sclerosperma_profizianum)))	(((((Dypsis_decaryi	((Hydriastele_microspadix	(Heterospathe_cagayanensis	(Veitchia_spiralis	Kentiopsis_piersoniorum)))	Dictyosperma_album))	Geonoma_undata)	(Prestoea_acuminata	(Manicaria_saccifera	((Oenocarpus_minor	Oenocarpus_bataua)	Pelagodoxa_henryana))))	Leopoldinia_pulchra)	(Pseudophoenix_vinifera	Chamaedorea_seifrizii)))))	Kingia_australis);
((Calamus_caryotoides	((((((Phoenix_dactylifera	(Chamaedorea_seifrizii	Sabal_domingensis))	Serenoa_repens)	(((Manicaria_saccifera	Pelagodoxa_henryana)	(Dypsis_decaryi	((Hydriastele_microspadix	(Heterospathe_cagayanensis	(Veitchia_spiralis	Kentiopsis_piersoniorum)))	Dictyosperma_album)))	((Leopoldinia_pulchra	Geonoma_undata)	(Prestoea_acuminata	(Oenocarpus_minor	Oenocarpus_bataua)))))	((((Elaeis_oleifera	Elaeis_guineensis)	(Orania_palindan	(((Burretiokentia_grandiflora	Bactris_major)	(Roystonea_regia	Podococcus_barteri))	Sclerosperma_profizianum)))	((Reinhardtia_paiewonskiana	Reinhardtia_latisecta)	Reinhardtia_simplex))	(Nypa_fruticans	Iriartea_deltoidea)))	Attalea_speciosa)	Pseudophoenix_vinifera))	Kingia_australis);
((Calamus_caryotoides	((Attalea_speciosa	((Phoenix_dactylifera	Sabal_domingensis)	Serenoa_repens))	((((((Reinhardtia_paiewonskiana	Reinhardtia_latisecta)	Reinhardtia_simplex)	Bactris_major)	((((Manicaria_saccifera	Pelagodoxa_henryana)	(Dypsis_decaryi	((Hydriastele_microspadix	(Heterospathe_cagayanensis	(Veitchia_spiralis	Kentiopsis_piersoniorum)))	Dictyosperma_album)))	((Leopoldinia_pulchra	Geonoma_undata)	(Prestoea_acuminata	(Oenocarpus_minor	Oenocarpus_bataua))))	((Roystonea_regia	Orania_palindan)	((Chamaedorea_seifrizii	Pseudophoenix_vinifera)	((Burretiokentia_grandiflora	(Nypa_fruticans	Podococcus_barteri))	Sclerosperma_profizianum)))))	(Elaeis_oleifera	Elaeis_guineensis))	Iriartea_deltoidea)))	Kingia_australis);
(((Nypa_fruticans	Calamus_caryotoides)	(Roystonea_regia	((((Sclerosperma_profizianum	((Podococcus_barteri	(Bactris_major	Burretiokentia_grandiflora))	Pseudophoenix_vinifera))	(((Prestoea_acuminata	((Pelagodoxa_henryana	Manicaria_saccifera)	(Dypsis_decaryi	(((Heterospathe_cagayanensis	(Kentiopsis_piersoniorum	Veitchia_spiralis))	Hydriastele_microspadix)	Dictyosperma_album))))	(Geonoma_undata	(Oenocarpus_minor	(Leopoldinia_pulchra	Oenocarpus_bataua))))	(Chamaedorea_seifrizii	Orania_palindan)))	(Elaeis_guineensis	Elaeis_oleifera))	(((Reinhardtia_simplex	(Reinhardtia_latisecta	Reinhardtia_paiewonskiana))	Iriartea_deltoidea)	(Attalea_speciosa	(Serenoa_repens	(Phoenix_dactylifera	Sabal_domingensis)))))))	Kingia_australis);
((Calamus_caryotoides	(((Sclerosperma_profizianum	(Pseudophoenix_vinifera	Orania_palindan))	(Nypa_fruticans	(Podococcus_barteri	((((Prestoea_acuminata	(Oenocarpus_minor	Oenocarpus_bataua))	(Leopoldinia_pulchra	Geonoma_undata))	((Pelagodoxa_henryana	Manicaria_saccifera)	((((Veitchia_spiralis	Hydriastele_microspadix)	Dictyosperma_album)	Dypsis_decaryi)	(Heterospathe_cagayanensis	Kentiopsis_piersoniorum))))	Burretiokentia_grandiflora))))	((Roystonea_regia	((Elaeis_guineensis	Elaeis_oleifera)	Chamaedorea_seifrizii))	(Bactris_major	((Reinhardtia_simplex	(Reinhardtia_latisecta	Reinhardtia_paiewonskiana))	(Iriartea_deltoidea	(Attalea_speciosa	(Serenoa_repens	(Phoenix_dactylifera	Sabal_domingensis)))))))))	Kingia_australis);
((Dictyosperma_album	(((((Leopoldinia_pulchra	(((((Bactris_major	Burretiokentia_grandiflora)	Podococcus_barteri)	(((((Reinhardtia_simplex	(Reinhardtia_latisecta	Reinhardtia_paiewonskiana))	(Nypa_fruticans	Iriartea_deltoidea))	(Attalea_speciosa	(Serenoa_repens	(Phoenix_dactylifera	Sabal_domingensis))))	(Roystonea_regia	(Elaeis_guineensis	Elaeis_oleifera)))	(Pseudophoenix_vinifera	Chamaedorea_seifrizii)))	(Calamus_caryotoides	Orania_palindan))	Sclerosperma_profizianum))	((Prestoea_acuminata	(Oenocarpus_minor	Oenocarpus_bataua))	Geonoma_undata))	(Pelagodoxa_henryana	Manicaria_saccifera))	(Hydriastele_microspadix	(Heterospathe_cagayanensis	(Kentiopsis_piersoniorum	Veitchia_spiralis))))	Dypsis_decaryi))	Kingia_australis);
(((Calamus_caryotoides	(((((Attalea_speciosa	Iriartea_deltoidea)	(Serenoa_repens	((Phoenix_dactylifera	Sabal_domingensis)	(Reinhardtia_simplex	(Reinhardtia_latisecta	Reinhardtia_paiewonskiana)))))	((Sclerosperma_profizianum	(((Geonoma_undata	(Prestoea_acuminata	(Oenocarpus_minor	Oenocarpus_bataua)))	Leopoldinia_pulchra)	((Pelagodoxa_henryana	Manicaria_saccifera)	((Kentiopsis_piersoniorum	((Hydriastele_microspadix	Veitchia_spiralis)	Heterospathe_cagayanensis))	(Dypsis_decaryi	Dictyosperma_album)))))	((Elaeis_guineensis	Elaeis_oleifera)	(Pseudophoenix_vinifera	Chamaedorea_seifrizii))))	((Bactris_major	Burretiokentia_grandiflora)	Podococcus_barteri))	(Roystonea_regia	Orania_palindan)))	Nypa_fruticans)	Kingia_australis);
(((((Chamaedorea_seifrizii	(Leopoldinia_pulchra	(Geonoma_undata	(((Pelagodoxa_henryana	Manicaria_saccifera)	(Dypsis_decaryi	(Heterospathe_cagayanensis	(Hydriastele_microspadix	((Kentiopsis_piersoniorum	(Nypa_fruticans	Veitchia_spiralis))	Dictyosperma_album)))))	(Prestoea_acuminata	(Oenocarpus_minor	Oenocarpus_bataua))))))	((Elaeis_guineensis	Elaeis_oleifera)	(Pseudophoenix_vinifera	((Burretiokentia_grandiflora	Podococcus_barteri)	Sclerosperma_profizianum))))	((Roystonea_regia	Orania_palindan)	Calamus_caryotoides))	((Attalea_speciosa	(Serenoa_repens	(Phoenix_dactylifera	Sabal_domingensis)))	((Iriartea_deltoidea	(Reinhardtia_simplex	(Reinhardtia_latisecta	Reinhardtia_paiewonskiana)))	Bactris_major)))	Kingia_australis);
((Calamus_caryotoides	((Nypa_fruticans	Iriartea_deltoidea)	((((Reinhardtia_simplex	(Reinhardtia_latisecta	Reinhardtia_paiewonskiana))	(((Leopoldinia_pulchra	(((Prestoea_acuminata	(Oenocarpus_minor	Oenocarpus_bataua))	(Geonoma_undata	Manicaria_saccifera))	((Dictyosperma_album	Dypsis_decaryi)	((Heterospathe_cagayanensis	(Kentiopsis_piersoniorum	Veitchia_spiralis))	Hydriastele_microspadix))))	Pelagodoxa_henryana)	((Attalea_speciosa	(Elaeis_guineensis	Elaeis_oleifera))	((Pseudophoenix_vinifera	Chamaedorea_seifrizii)	((Burretiokentia_grandiflora	Podococcus_barteri)	Sclerosperma_profizianum)))))	((Bactris_major	Serenoa_repens)	(Phoenix_dactylifera	Sabal_domingensis)))	(Orania_palindan	Roystonea_regia))))	Kingia_australis);
((Calamus_caryotoides	(Attalea_speciosa	(((((Orania_palindan	(((Geonoma_undata	(Prestoea_acuminata	(Oenocarpus_minor	Oenocarpus_bataua)))	((Leopoldinia_pulchra	(Manicaria_saccifera	Pelagodoxa_henryana))	((Dictyosperma_album	Dypsis_decaryi)	((Heterospathe_cagayanensis	(Kentiopsis_piersoniorum	Veitchia_spiralis))	Hydriastele_microspadix))))	((Pseudophoenix_vinifera	Chamaedorea_seifrizii)	(Sabal_domingensis	(Serenoa_repens	Phoenix_dactylifera)))))	(Sclerosperma_profizianum	(Bactris_major	(Burretiokentia_grandiflora	Podococcus_barteri))))	(Nypa_fruticans	Roystonea_regia))	(Iriartea_deltoidea	(Reinhardtia_simplex	(Reinhardtia_latisecta	Reinhardtia_paiewonskiana))))	(Elaeis_guineensis	Elaeis_oleifera))))	Kingia_australis);
((Calamus_caryotoides	((Serenoa_repens	(Phoenix_dactylifera	Sabal_domingensis))	(((((Elaeis_guineensis	(Orania_palindan	(Iriartea_deltoidea	(Nypa_fruticans	(Reinhardtia_simplex	(Reinhardtia_latisecta	Reinhardtia_paiewonskiana))))))	(Elaeis_oleifera	(Roystonea_regia	(Sclerosperma_profizianum	(Bactris_major	(Burretiokentia_grandiflora	Podococcus_barteri))))))	((((Prestoea_acuminata	(Oenocarpus_minor	Oenocarpus_bataua))	Geonoma_undata)	((Manicaria_saccifera	Pelagodoxa_henryana)	((Dictyosperma_album	Dypsis_decaryi)	((Heterospathe_cagayanensis	(Kentiopsis_piersoniorum	Veitchia_spiralis))	Hydriastele_microspadix))))	Leopoldinia_pulchra))	(Pseudophoenix_vinifera	Chamaedorea_seifrizii))	Attalea_speciosa)))	Kingia_australis);
((Calamus_caryotoides	(Attalea_speciosa	(((Iriartea_deltoidea	(Reinhardtia_simplex	(Reinhardtia_latisecta	Reinhardtia_paiewonskiana)))	((((Chamaedorea_seifrizii	(Orania_palindan	Roystonea_regia))	((((Prestoea_acuminata	(Oenocarpus_minor	Oenocarpus_bataua))	((Manicaria_saccifera	Pelagodoxa_henryana)	((Dictyosperma_album	Dypsis_decaryi)	((Heterospathe_cagayanensis	(Kentiopsis_piersoniorum	Veitchia_spiralis))	(Nypa_fruticans	Hydriastele_microspadix)))))	Geonoma_undata)	Leopoldinia_pulchra))	(Serenoa_repens	(Phoenix_dactylifera	Sabal_domingensis)))	((Pseudophoenix_vinifera	Sclerosperma_profizianum)	(Bactris_major	(Burretiokentia_grandiflora	Podococcus_barteri)))))	(Elaeis_guineensis	Elaeis_oleifera))))	Kingia_australis);
((Calamus_caryotoides	((Attalea_speciosa	(Serenoa_repens	(Phoenix_dactylifera	Sabal_domingensis)))	((((Nypa_fruticans	(Orania_palindan	Roystonea_regia))	((Elaeis_guineensis	Elaeis_oleifera)	(Iriartea_deltoidea	(Reinhardtia_simplex	(Reinhardtia_latisecta	Reinhardtia_paiewonskiana)))))	(Sclerosperma_profizianum	(Bactris_major	(Burretiokentia_grandiflora	Podococcus_barteri))))	((((Manicaria_saccifera	Pelagodoxa_henryana)	(Dypsis_decaryi	(Dictyosperma_album	(Hydriastele_microspadix	(Heterospathe_cagayanensis	(Kentiopsis_piersoniorum	Veitchia_spiralis))))))	((Geonoma_undata	Leopoldinia_pulchra)	(Prestoea_acuminata	(Oenocarpus_minor	Oenocarpus_bataua))))	(Pseudophoenix_vinifera	Chamaedorea_seifrizii)))))	Kingia_australis);
((Dypsis_decaryi	(Dictyosperma_album	((Hydriastele_microspadix	(((Burretiokentia_grandiflora	Veitchia_spiralis)	Kentiopsis_piersoniorum)	Heterospathe_cagayanensis))	((((Chamaedorea_seifrizii	(Elaeis_oleifera	Elaeis_guineensis))	((Orania_palindan	(Podococcus_barteri	Sclerosperma_profizianum))	((Nypa_fruticans	Roystonea_regia)	Pseudophoenix_vinifera)))	(Attalea_speciosa	((Reinhardtia_simplex	(Reinhardtia_paiewonskiana	Reinhardtia_latisecta))	((Calamus_caryotoides	((Sabal_domingensis	Phoenix_dactylifera)	(Bactris_major	Serenoa_repens)))	Iriartea_deltoidea))))	((Geonoma_undata	(Prestoea_acuminata	(Oenocarpus_bataua	Oenocarpus_minor)))	(Manicaria_saccifera	(Leopoldinia_pulchra	Pelagodoxa_henryana)))))))	Kingia_australis);
((Calamus_caryotoides	(((((Sabal_domingensis	Phoenix_dactylifera)	(Bactris_major	Serenoa_repens))	Attalea_speciosa)	Iriartea_deltoidea)	((((((Dypsis_decaryi	Dictyosperma_album)	(Hydriastele_microspadix	(((Burretiokentia_grandiflora	Veitchia_spiralis)	Kentiopsis_piersoniorum)	Heterospathe_cagayanensis)))	(Manicaria_saccifera	Pelagodoxa_henryana))	(Geonoma_undata	(Prestoea_acuminata	(Oenocarpus_bataua	Oenocarpus_minor))))	(((Pseudophoenix_vinifera	Chamaedorea_seifrizii)	(Roystonea_regia	(Elaeis_oleifera	Elaeis_guineensis)))	(Orania_palindan	(Leopoldinia_pulchra	(Podococcus_barteri	Sclerosperma_profizianum)))))	(Nypa_fruticans	(Reinhardtia_simplex	(Reinhardtia_paiewonskiana	Reinhardtia_latisecta))))))	Kingia_australis);
(((Nypa_fruticans	Calamus_caryotoides)	(Iriartea_deltoidea	(((Elaeis_oleifera	Elaeis_guineensis)	(((Bactris_major	Reinhardtia_simplex)	(Reinhardtia_paiewonskiana	Reinhardtia_latisecta))	(((Orania_palindan	(Podococcus_barteri	Sclerosperma_profizianum))	(Roystonea_regia	(Pseudophoenix_vinifera	Chamaedorea_seifrizii)))	(Leopoldinia_pulchra	(Geonoma_undata	((Prestoea_acuminata	(Oenocarpus_bataua	Oenocarpus_minor))	(((Veitchia_spiralis	(Kentiopsis_piersoniorum	Burretiokentia_grandiflora))	(((Dypsis_decaryi	Heterospathe_cagayanensis)	Dictyosperma_album)	Hydriastele_microspadix))	(Manicaria_saccifera	Pelagodoxa_henryana))))))))	(((Sabal_domingensis	Phoenix_dactylifera)	Serenoa_repens)	Attalea_speciosa))))	Kingia_australis);
(((Calamus_caryotoides	((Serenoa_repens	(((((Orania_palindan	(Podococcus_barteri	Sclerosperma_profizianum))	(((Bactris_major	Burretiokentia_grandiflora)	(Pseudophoenix_vinifera	Chamaedorea_seifrizii))	(((Prestoea_acuminata	(Oenocarpus_bataua	Oenocarpus_minor))	Geonoma_undata)	((((Hydriastele_microspadix	(Veitchia_spiralis	Kentiopsis_piersoniorum))	(Dypsis_decaryi	Dictyosperma_album))	Heterospathe_cagayanensis)	(Manicaria_saccifera	Pelagodoxa_henryana)))))	(Elaeis_oleifera	Elaeis_guineensis))	((Reinhardtia_simplex	(Reinhardtia_paiewonskiana	Reinhardtia_latisecta))	Roystonea_regia))	(Attalea_speciosa	(Leopoldinia_pulchra	(Sabal_domingensis	Phoenix_dactylifera)))))	Iriartea_deltoidea))	Nypa_fruticans)	Kingia_australis);
(((Calamus_caryotoides	(((Serenoa_repens	(Attalea_speciosa	Iriartea_deltoidea))	(Sabal_domingensis	Phoenix_dactylifera))	(((Reinhardtia_simplex	(Reinhardtia_paiewonskiana	Reinhardtia_latisecta))	(Orania_palindan	Roystonea_regia))	(((Chamaedorea_seifrizii	(Elaeis_oleifera	Elaeis_guineensis))	((Leopoldinia_pulchra	(((Prestoea_acuminata	(Oenocarpus_bataua	Oenocarpus_minor))	Geonoma_undata)	((((Heterospathe_cagayanensis	Kentiopsis_piersoniorum)	(Veitchia_spiralis	Hydriastele_microspadix))	(Dypsis_decaryi	Dictyosperma_album))	(Manicaria_saccifera	Pelagodoxa_henryana))))	(Pseudophoenix_vinifera	Sclerosperma_profizianum)))	(Podococcus_barteri	(Bactris_major	Burretiokentia_grandiflora))))))	Nypa_fruticans)	Kingia_australis);
((Sclerosperma_profizianum	((((Attalea_speciosa	((Reinhardtia_simplex	(Reinhardtia_paiewonskiana	Reinhardtia_latisecta))	Iriartea_deltoidea))	((((Serenoa_repens	Sabal_domingensis)	Phoenix_dactylifera)	((Chamaedorea_seifrizii	Pseudophoenix_vinifera)	(Calamus_caryotoides	(Leopoldinia_pulchra	(((Prestoea_acuminata	(Oenocarpus_bataua	Oenocarpus_minor))	Geonoma_undata)	((Dictyosperma_album	((Heterospathe_cagayanensis	(Kentiopsis_piersoniorum	Veitchia_spiralis))	(Dypsis_decaryi	Hydriastele_microspadix)))	(Manicaria_saccifera	Pelagodoxa_henryana)))))))	(Podococcus_barteri	(Bactris_major	Burretiokentia_grandiflora))))	((Elaeis_oleifera	Elaeis_guineensis)	(Nypa_fruticans	Roystonea_regia)))	Orania_palindan))	Kingia_australis);
((Calamus_caryotoides	(((Attalea_speciosa	(Sabal_domingensis	Phoenix_dactylifera))	Serenoa_repens)	((((Sclerosperma_profizianum	(Podococcus_barteri	(Bactris_major	Burretiokentia_grandiflora)))	((Orania_palindan	(Reinhardtia_simplex	(Reinhardtia_paiewonskiana	Reinhardtia_latisecta)))	((Elaeis_oleifera	Elaeis_guineensis)	(Nypa_fruticans	Roystonea_regia))))	((Leopoldinia_pulchra	((Geonoma_undata	Manicaria_saccifera)	(((Heterospathe_cagayanensis	(Kentiopsis_piersoniorum	Veitchia_spiralis))	((Dictyosperma_album	Dypsis_decaryi)	Hydriastele_microspadix))	(Pelagodoxa_henryana	(Prestoea_acuminata	(Oenocarpus_bataua	Oenocarpus_minor))))))	(Chamaedorea_seifrizii	Pseudophoenix_vinifera)))	Iriartea_deltoidea)))	Kingia_australis);
((Calamus_caryotoides	(Nypa_fruticans	((Roystonea_regia	Orania_palindan)	(((((((Reinhardtia_simplex	(Reinhardtia_paiewonskiana	Reinhardtia_latisecta))	Iriartea_deltoidea)	(Attalea_speciosa	(Sabal_domingensis	Phoenix_dactylifera)))	(Bactris_major	Serenoa_repens))	((Sclerosperma_profizianum	(Podococcus_barteri	Burretiokentia_grandiflora))	(Chamaedorea_seifrizii	Pseudophoenix_vinifera)))	(Leopoldinia_pulchra	((Geonoma_undata	((((Heterospathe_cagayanensis	(Kentiopsis_piersoniorum	Veitchia_spiralis))	(Dictyosperma_album	Hydriastele_microspadix))	Dypsis_decaryi)	(Manicaria_saccifera	Pelagodoxa_henryana)))	(Prestoea_acuminata	(Oenocarpus_bataua	Oenocarpus_minor)))))	(Elaeis_oleifera	Elaeis_guineensis)))))	Kingia_australis);
(((Calamus_caryotoides	(Roystonea_regia	(((Reinhardtia_simplex	(Reinhardtia_paiewonskiana	Reinhardtia_latisecta))	((((Sabal_domingensis	Phoenix_dactylifera)	Attalea_speciosa)	Serenoa_repens)	Iriartea_deltoidea))	((((Podococcus_barteri	Burretiokentia_grandiflora)	Bactris_major)	(((Orania_palindan	Sclerosperma_profizianum)	((((((Dictyosperma_album	Dypsis_decaryi)	Hydriastele_microspadix)	(Heterospathe_cagayanensis	(Kentiopsis_piersoniorum	Veitchia_spiralis)))	(Manicaria_saccifera	Pelagodoxa_henryana))	((Prestoea_acuminata	(Oenocarpus_bataua	Oenocarpus_minor))	Geonoma_undata))	Leopoldinia_pulchra))	(Chamaedorea_seifrizii	Pseudophoenix_vinifera)))	(Elaeis_oleifera	Elaeis_guineensis)))))	Nypa_fruticans)	Kingia_australis);
(((Calamus_caryotoides	((Reinhardtia_simplex	(Reinhardtia_paiewonskiana	Reinhardtia_latisecta))	((((Sabal_domingensis	Phoenix_dactylifera)	Attalea_speciosa)	(Bactris_major	Serenoa_repens))	(Iriartea_deltoidea	((((((((Hydriastele_microspadix	(Heterospathe_cagayanensis	(Kentiopsis_piersoniorum	Veitchia_spiralis)))	Dictyosperma_album)	Dypsis_decaryi)	(Manicaria_saccifera	Pelagodoxa_henryana))	((Prestoea_acuminata	(Oenocarpus_bataua	Oenocarpus_minor))	Geonoma_undata))	Leopoldinia_pulchra)	(Chamaedorea_seifrizii	Orania_palindan))	((Elaeis_oleifera	Elaeis_guineensis)	(Roystonea_regia	((Pseudophoenix_vinifera	Sclerosperma_profizianum)	(Burretiokentia_grandiflora	Podococcus_barteri)))))))))	Nypa_fruticans)	Kingia_australis);
((Nypa_fruticans	(Calamus_caryotoides	(Serenoa_repens	(Iriartea_deltoidea	((Phoenix_dactylifera	Sabal_domingensis)	(((Elaeis_oleifera	Elaeis_guineensis)	Attalea_speciosa)	((((Sclerosperma_profizianum	(Podococcus_barteri	(Bactris_major	Burretiokentia_grandiflora)))	Pseudophoenix_vinifera)	(((Roystonea_regia	Orania_palindan)	Chamaedorea_seifrizii)	((Geonoma_undata	((Hydriastele_microspadix	((Dictyosperma_album	Dypsis_decaryi)	(Heterospathe_cagayanensis	(Kentiopsis_piersoniorum	Veitchia_spiralis))))	Prestoea_acuminata))	((Oenocarpus_bataua	Oenocarpus_minor)	(Manicaria_saccifera	(Leopoldinia_pulchra	Pelagodoxa_henryana))))))	((Reinhardtia_paiewonskiana	Reinhardtia_latisecta)	Reinhardtia_simplex))))))))	Kingia_australis);
((Sclerosperma_profizianum	(((Podococcus_barteri	(Bactris_major	Burretiokentia_grandiflora))	((Pseudophoenix_vinifera	Chamaedorea_seifrizii)	(((((Elaeis_oleifera	Elaeis_guineensis)	((((Reinhardtia_paiewonskiana	Reinhardtia_latisecta)	Reinhardtia_simplex)	(Attalea_speciosa	Serenoa_repens))	Iriartea_deltoidea))	((Oenocarpus_bataua	Oenocarpus_minor)	(((Geonoma_undata	Manicaria_saccifera)	(Leopoldinia_pulchra	Pelagodoxa_henryana))	(Calamus_caryotoides	(((Dictyosperma_album	Dypsis_decaryi)	((Hydriastele_microspadix	Heterospathe_cagayanensis)	(Kentiopsis_piersoniorum	Veitchia_spiralis)))	Prestoea_acuminata)))))	(Phoenix_dactylifera	Sabal_domingensis))	(Roystonea_regia	Orania_palindan))))	Nypa_fruticans))	Kingia_australis);
((Calamus_caryotoides	(Pseudophoenix_vinifera	((Orania_palindan	Sclerosperma_profizianum)	(((Chamaedorea_seifrizii	(Roystonea_regia	(Elaeis_oleifera	Elaeis_guineensis)))	((((Reinhardtia_paiewonskiana	Reinhardtia_latisecta)	Reinhardtia_simplex)	(Iriartea_deltoidea	((Phoenix_dactylifera	Sabal_domingensis)	(Serenoa_repens	Bactris_major))))	Attalea_speciosa))	((Podococcus_barteri	(Nypa_fruticans	Burretiokentia_grandiflora))	((((Manicaria_saccifera	Pelagodoxa_henryana)	(((Heterospathe_cagayanensis	(Kentiopsis_piersoniorum	Veitchia_spiralis))	Hydriastele_microspadix)	(Dictyosperma_album	Dypsis_decaryi)))	((Prestoea_acuminata	(Oenocarpus_bataua	Oenocarpus_minor))	Geonoma_undata))	Leopoldinia_pulchra))))))	Kingia_australis);
(((Nypa_fruticans	Calamus_caryotoides)	((Iriartea_deltoidea	(Attalea_speciosa	((Phoenix_dactylifera	Sabal_domingensis)	Serenoa_repens)))	((Elaeis_guineensis	(((Pseudophoenix_vinifera	((Reinhardtia_paiewonskiana	Reinhardtia_latisecta)	Reinhardtia_simplex))	(Roystonea_regia	(((Podococcus_barteri	(Bactris_major	Burretiokentia_grandiflora))	Chamaedorea_seifrizii)	Sclerosperma_profizianum)))	(Orania_palindan	(((Manicaria_saccifera	(Leopoldinia_pulchra	Pelagodoxa_henryana))	((Dictyosperma_album	((Heterospathe_cagayanensis	(Kentiopsis_piersoniorum	Veitchia_spiralis))	Hydriastele_microspadix))	Dypsis_decaryi))	((Prestoea_acuminata	(Oenocarpus_bataua	Oenocarpus_minor))	Geonoma_undata)))))	Elaeis_oleifera)))	Kingia_australis);
((Calamus_caryotoides	(Iriartea_deltoidea	((Attalea_speciosa	((Phoenix_dactylifera	Sabal_domingensis)	Serenoa_repens))	((Orania_palindan	((Leopoldinia_pulchra	(((Manicaria_saccifera	(Geonoma_undata	Pelagodoxa_henryana))	(((Heterospathe_cagayanensis	(Kentiopsis_piersoniorum	Veitchia_spiralis))	Hydriastele_microspadix)	(Dypsis_decaryi	Dictyosperma_album)))	(Prestoea_acuminata	(Oenocarpus_bataua	Oenocarpus_minor))))	((Roystonea_regia	((Reinhardtia_paiewonskiana	Reinhardtia_latisecta)	Reinhardtia_simplex))	(((Nypa_fruticans	Burretiokentia_grandiflora)	Podococcus_barteri)	(Sclerosperma_profizianum	Pseudophoenix_vinifera)))))	((Bactris_major	Chamaedorea_seifrizii)	(Elaeis_guineensis	Elaeis_oleifera))))))	Kingia_australis);
(((Calamus_caryotoides	(Iriartea_deltoidea	((Attalea_speciosa	((Phoenix_dactylifera	Sabal_domingensis)	Serenoa_repens))	((Elaeis_guineensis	Elaeis_oleifera)	((((Leopoldinia_pulchra	((((Dictyosperma_album	(Heterospathe_cagayanensis	(Hydriastele_microspadix	(Kentiopsis_piersoniorum	Veitchia_spiralis))))	Dypsis_decaryi)	(Geonoma_undata	(Prestoea_acuminata	(Oenocarpus_bataua	Oenocarpus_minor))))	(Pelagodoxa_henryana	Manicaria_saccifera)))	Chamaedorea_seifrizii)	Orania_palindan)	(((Reinhardtia_paiewonskiana	Reinhardtia_latisecta)	Reinhardtia_simplex)	((Roystonea_regia	(Burretiokentia_grandiflora	(Bactris_major	Podococcus_barteri)))	(Sclerosperma_profizianum	Pseudophoenix_vinifera))))))))	Nypa_fruticans)	Kingia_australis);
(((Calamus_caryotoides	(((Leopoldinia_pulchra	(Geonoma_undata	(Prestoea_acuminata	(Oenocarpus_bataua	Oenocarpus_minor))))	((Pelagodoxa_henryana	Manicaria_saccifera)	(((Heterospathe_cagayanensis	(Kentiopsis_piersoniorum	Veitchia_spiralis))	Hydriastele_microspadix)	(Dypsis_decaryi	Dictyosperma_album))))	(((Chamaedorea_seifrizii	(Elaeis_guineensis	Elaeis_oleifera))	((Iriartea_deltoidea	(Attalea_speciosa	((Phoenix_dactylifera	Sabal_domingensis)	Serenoa_repens)))	((Reinhardtia_paiewonskiana	Reinhardtia_latisecta)	Reinhardtia_simplex)))	(((Podococcus_barteri	(Burretiokentia_grandiflora	Bactris_major))	(Pseudophoenix_vinifera	Sclerosperma_profizianum))	(Roystonea_regia	Orania_palindan)))))	Nypa_fruticans)	Kingia_australis);
((Calamus_caryotoides	(((Leopoldinia_pulchra	((((Heterospathe_cagayanensis	(Kentiopsis_piersoniorum	Veitchia_spiralis))	Hydriastele_microspadix)	(Dypsis_decaryi	Dictyosperma_album))	((Geonoma_undata	Prestoea_acuminata)	((Oenocarpus_bataua	Oenocarpus_minor)	(Pelagodoxa_henryana	Manicaria_saccifera)))))	(((Orania_palindan	Iriartea_deltoidea)	(Attalea_speciosa	(Elaeis_guineensis	Elaeis_oleifera)))	(((Phoenix_dactylifera	Sabal_domingensis)	((Reinhardtia_paiewonskiana	Reinhardtia_latisecta)	Reinhardtia_simplex))	(Roystonea_regia	((Chamaedorea_seifrizii	Pseudophoenix_vinifera)	(Sclerosperma_profizianum	((Nypa_fruticans	Podococcus_barteri)	(Burretiokentia_grandiflora	Bactris_major))))))))	Serenoa_repens))	Kingia_australis);
((Sclerosperma_profizianum	(((Podococcus_barteri	(Burretiokentia_grandiflora	Bactris_major))	(((((Geonoma_undata	(((Oenocarpus_bataua	Oenocarpus_minor)	(Pelagodoxa_henryana	Manicaria_saccifera))	(Prestoea_acuminata	(((Heterospathe_cagayanensis	(Kentiopsis_piersoniorum	Veitchia_spiralis))	Hydriastele_microspadix)	(Dypsis_decaryi	Dictyosperma_album)))))	Leopoldinia_pulchra)	(Nypa_fruticans	Calamus_caryotoides))	((Elaeis_guineensis	Elaeis_oleifera)	Chamaedorea_seifrizii))	((Iriartea_deltoidea	((Serenoa_repens	(Phoenix_dactylifera	Sabal_domingensis))	Attalea_speciosa))	((Orania_palindan	((Reinhardtia_paiewonskiana	Reinhardtia_latisecta)	Reinhardtia_simplex))	Roystonea_regia))))	Pseudophoenix_vinifera))	Kingia_australis);
((Calamus_caryotoides	((Serenoa_repens	(Phoenix_dactylifera	Sabal_domingensis))	((((Reinhardtia_paiewonskiana	Reinhardtia_latisecta)	Reinhardtia_simplex)	((((Pseudophoenix_vinifera	(Roystonea_regia	(Nypa_fruticans	Orania_palindan)))	(Sclerosperma_profizianum	(Podococcus_barteri	(Burretiokentia_grandiflora	Bactris_major))))	((Attalea_speciosa	(Elaeis_guineensis	Elaeis_oleifera))	Chamaedorea_seifrizii))	(((Geonoma_undata	(Prestoea_acuminata	(Oenocarpus_minor	Oenocarpus_bataua)))	((Pelagodoxa_henryana	Manicaria_saccifera)	(((Heterospathe_cagayanensis	(Kentiopsis_piersoniorum	Veitchia_spiralis))	Hydriastele_microspadix)	(Dypsis_decaryi	Dictyosperma_album))))	Leopoldinia_pulchra)))	Iriartea_deltoidea)))	Kingia_australis);
((Nypa_fruticans	(Calamus_caryotoides	((Reinhardtia_simplex	(Reinhardtia_paiewonskiana	Reinhardtia_latisecta))	(((((((((Pelagodoxa_henryana	Manicaria_saccifera)	((Prestoea_acuminata	(Oenocarpus_minor	Oenocarpus_bataua))	Geonoma_undata))	(((Hydriastele_microspadix	(Heterospathe_cagayanensis	(Kentiopsis_piersoniorum	Veitchia_spiralis)))	Dypsis_decaryi)	Dictyosperma_album))	Leopoldinia_pulchra)	(Chamaedorea_seifrizii	Pseudophoenix_vinifera))	((Sabal_domingensis	Phoenix_dactylifera)	Serenoa_repens))	Orania_palindan)	(Roystonea_regia	(((Bactris_major	Burretiokentia_grandiflora)	Podococcus_barteri)	Sclerosperma_profizianum)))	((Iriartea_deltoidea	Attalea_speciosa)	(Elaeis_oleifera	Elaeis_guineensis))))))	Kingia_australis);
((Calamus_caryotoides	((((((Pelagodoxa_henryana	Manicaria_saccifera)	(Oenocarpus_minor	Oenocarpus_bataua))	Leopoldinia_pulchra)	(Prestoea_acuminata	(Dypsis_decaryi	(Dictyosperma_album	(Hydriastele_microspadix	(Heterospathe_cagayanensis	(Kentiopsis_piersoniorum	Veitchia_spiralis)))))))	Geonoma_undata)	((Chamaedorea_seifrizii	Pseudophoenix_vinifera)	((Attalea_speciosa	((Sabal_domingensis	Phoenix_dactylifera)	Serenoa_repens))	(((Roystonea_regia	Orania_palindan)	(((Bactris_major	Burretiokentia_grandiflora)	(Nypa_fruticans	Podococcus_barteri))	Sclerosperma_profizianum))	((Elaeis_oleifera	Elaeis_guineensis)	(Iriartea_deltoidea	(Reinhardtia_simplex	(Reinhardtia_paiewonskiana	Reinhardtia_latisecta)))))))))	Kingia_australis);
((Calamus_caryotoides	(((((((Nypa_fruticans	Roystonea_regia)	Orania_palindan)	(Attalea_speciosa	(Elaeis_oleifera	Elaeis_guineensis)))	Iriartea_deltoidea)	((Sabal_domingensis	Phoenix_dactylifera)	(Reinhardtia_simplex	(Reinhardtia_paiewonskiana	Reinhardtia_latisecta))))	((((Bactris_major	Burretiokentia_grandiflora)	Podococcus_barteri)	(Leopoldinia_pulchra	((Prestoea_acuminata	Sclerosperma_profizianum)	(((((Kentiopsis_piersoniorum	Veitchia_spiralis)	(Heterospathe_cagayanensis	Hydriastele_microspadix))	(Dictyosperma_album	Dypsis_decaryi))	Geonoma_undata)	((Oenocarpus_minor	Oenocarpus_bataua)	(Pelagodoxa_henryana	Manicaria_saccifera))))))	(Chamaedorea_seifrizii	Pseudophoenix_vinifera)))	Serenoa_repens))	Kingia_australis);
((Nypa_fruticans	(((Pseudophoenix_vinifera	((Roystonea_regia	(Chamaedorea_seifrizii	(Sclerosperma_profizianum	((Bactris_major	Burretiokentia_grandiflora)	Podococcus_barteri))))	((((Elaeis_oleifera	Elaeis_guineensis)	(Iriartea_deltoidea	((Serenoa_repens	(Sabal_domingensis	Phoenix_dactylifera))	Attalea_speciosa)))	Orania_palindan)	(Leopoldinia_pulchra	((((Dictyosperma_album	((Hydriastele_microspadix	Heterospathe_cagayanensis)	(Kentiopsis_piersoniorum	Veitchia_spiralis)))	Dypsis_decaryi)	(Manicaria_saccifera	(((Prestoea_acuminata	Oenocarpus_minor)	Oenocarpus_bataua)	Pelagodoxa_henryana)))	Geonoma_undata)))))	(Reinhardtia_simplex	(Reinhardtia_paiewonskiana	Reinhardtia_latisecta)))	Calamus_caryotoides))	Kingia_australis);
((Nypa_fruticans	((Phoenix_dactylifera	((Serenoa_repens	(((((Orania_palindan	((Chamaedorea_seifrizii	Pseudophoenix_vinifera)	(Leopoldinia_pulchra	(((Prestoea_acuminata	((Oenocarpus_minor	Oenocarpus_bataua)	(Pelagodoxa_henryana	Manicaria_saccifera)))	(((Dypsis_decaryi	Dictyosperma_album)	(Hydriastele_microspadix	(Kentiopsis_piersoniorum	Veitchia_spiralis)))	Heterospathe_cagayanensis))	Geonoma_undata))))	(Roystonea_regia	(Sclerosperma_profizianum	((Bactris_major	Burretiokentia_grandiflora)	Podococcus_barteri))))	(Attalea_speciosa	(Elaeis_oleifera	Elaeis_guineensis)))	(Reinhardtia_simplex	(Reinhardtia_paiewonskiana	Reinhardtia_latisecta)))	Iriartea_deltoidea))	Sabal_domingensis))	Calamus_caryotoides))	Kingia_australis);
((Nypa_fruticans	(((((Bactris_major	Burretiokentia_grandiflora)	Podococcus_barteri)	(((((Reinhardtia_simplex	(Reinhardtia_paiewonskiana	Reinhardtia_latisecta))	Roystonea_regia)	(Attalea_speciosa	(Elaeis_oleifera	Elaeis_guineensis)))	(Orania_palindan	((Chamaedorea_seifrizii	Pseudophoenix_vinifera)	(((Sabal_domingensis	Phoenix_dactylifera)	Serenoa_repens)	(((Pelagodoxa_henryana	Manicaria_saccifera)	((Dypsis_decaryi	Dictyosperma_album)	((Heterospathe_cagayanensis	(Kentiopsis_piersoniorum	Veitchia_spiralis))	Hydriastele_microspadix)))	(Leopoldinia_pulchra	(Geonoma_undata	(Prestoea_acuminata	(Oenocarpus_bataua	Oenocarpus_minor)))))))))	Sclerosperma_profizianum))	Iriartea_deltoidea)	Calamus_caryotoides))	Kingia_australis);
((Nypa_fruticans	(((Attalea_speciosa	((Sabal_domingensis	Phoenix_dactylifera)	Serenoa_repens))	(((Leopoldinia_pulchra	(((Prestoea_acuminata	(Oenocarpus_bataua	Oenocarpus_minor))	Geonoma_undata)	((Pelagodoxa_henryana	Manicaria_saccifera)	(Dypsis_decaryi	(Dictyosperma_album	((Kentiopsis_piersoniorum	Veitchia_spiralis)	(Hydriastele_microspadix	Heterospathe_cagayanensis)))))))	(Chamaedorea_seifrizii	Pseudophoenix_vinifera))	(((Sclerosperma_profizianum	Orania_palindan)	(((Iriartea_deltoidea	Bactris_major)	Burretiokentia_grandiflora)	Podococcus_barteri))	(((Reinhardtia_simplex	(Reinhardtia_paiewonskiana	Reinhardtia_latisecta))	Roystonea_regia)	(Elaeis_oleifera	Elaeis_guineensis)))))	Calamus_caryotoides))	Kingia_australis);
((Nypa_fruticans	(((((Prestoea_acuminata	(Oenocarpus_bataua	Oenocarpus_minor))	(Leopoldinia_pulchra	Geonoma_undata))	((Pelagodoxa_henryana	Manicaria_saccifera)	(Dypsis_decaryi	((Dictyosperma_album	(Kentiopsis_piersoniorum	(Veitchia_spiralis	Hydriastele_microspadix)))	Heterospathe_cagayanensis))))	(((Bactris_major	Burretiokentia_grandiflora)	Podococcus_barteri)	((((Iriartea_deltoidea	(Reinhardtia_simplex	(Reinhardtia_paiewonskiana	Reinhardtia_latisecta)))	(Attalea_speciosa	((Sabal_domingensis	Phoenix_dactylifera)	Serenoa_repens)))	(Chamaedorea_seifrizii	(Roystonea_regia	(Elaeis_oleifera	Elaeis_guineensis))))	(Sclerosperma_profizianum	(Pseudophoenix_vinifera	Orania_palindan)))))	Calamus_caryotoides))	Kingia_australis);
(((Iriartea_deltoidea	(Serenoa_repens	(((Sabal_domingensis	Phoenix_dactylifera)	Attalea_speciosa)	(((((Sclerosperma_profizianum	(Geonoma_undata	(((Pelagodoxa_henryana	Manicaria_saccifera)	(Dypsis_decaryi	((Dictyosperma_album	(Hydriastele_microspadix	(Kentiopsis_piersoniorum	Veitchia_spiralis)))	Heterospathe_cagayanensis)))	((Prestoea_acuminata	(Oenocarpus_bataua	Oenocarpus_minor))	Leopoldinia_pulchra))))	(((Bactris_major	Burretiokentia_grandiflora)	Podococcus_barteri)	(Chamaedorea_seifrizii	Pseudophoenix_vinifera)))	(Roystonea_regia	(Reinhardtia_simplex	(Reinhardtia_paiewonskiana	Reinhardtia_latisecta))))	(Elaeis_oleifera	Elaeis_guineensis))	(Calamus_caryotoides	Orania_palindan)))))	Nypa_fruticans)	Kingia_australis);
((Nypa_fruticans	(Calamus_caryotoides	(Iriartea_deltoidea	((Serenoa_repens	(Sabal_domingensis	Phoenix_dactylifera))	(((Chamaedorea_seifrizii	Pseudophoenix_vinifera)	(((Attalea_speciosa	(Elaeis_oleifera	Elaeis_guineensis))	(Orania_palindan	((Reinhardtia_simplex	(Reinhardtia_paiewonskiana	Reinhardtia_latisecta))	Roystonea_regia)))	(Sclerosperma_profizianum	((Bactris_major	Burretiokentia_grandiflora)	Podococcus_barteri))))	(((Pelagodoxa_henryana	Manicaria_saccifera)	(((Prestoea_acuminata	(Oenocarpus_bataua	Oenocarpus_minor))	Geonoma_undata)	((Dypsis_decaryi	Dictyosperma_album)	(Hydriastele_microspadix	(Heterospathe_cagayanensis	(Kentiopsis_piersoniorum	Veitchia_spiralis))))))	Leopoldinia_pulchra))))))	Kingia_australis);
((Calamus_caryotoides	(Serenoa_repens	((((((Chamaedorea_seifrizii	((Roystonea_regia	((Reinhardtia_paiewonskiana	Reinhardtia_latisecta)	Reinhardtia_simplex))	(Elaeis_guineensis	Elaeis_oleifera)))	((Bactris_major	(Burretiokentia_grandiflora	(Nypa_fruticans	Podococcus_barteri)))	(Pseudophoenix_vinifera	Sclerosperma_profizianum)))	(Leopoldinia_pulchra	((((Geonoma_undata	((Oenocarpus_minor	Oenocarpus_bataua)	Prestoea_acuminata))	(Dypsis_decaryi	(Dictyosperma_album	(Hydriastele_microspadix	(Heterospathe_cagayanensis	(Veitchia_spiralis	Kentiopsis_piersoniorum))))))	Manicaria_saccifera)	Pelagodoxa_henryana)))	Orania_palindan)	(Attalea_speciosa	(Phoenix_dactylifera	Sabal_domingensis)))	Iriartea_deltoidea)))	Kingia_australis);
((Calamus_caryotoides	((((Manicaria_saccifera	(Prestoea_acuminata	(Geonoma_undata	(Oenocarpus_minor	Oenocarpus_bataua))))	(Chamaedorea_seifrizii	((Hydriastele_microspadix	(Kentiopsis_piersoniorum	(Heterospathe_cagayanensis	Veitchia_spiralis)))	(Dypsis_decaryi	Dictyosperma_album))))	Pelagodoxa_henryana)	(((Pseudophoenix_vinifera	(((Burretiokentia_grandiflora	Podococcus_barteri)	Nypa_fruticans)	Sclerosperma_profizianum))	((Roystonea_regia	(Orania_palindan	((Reinhardtia_paiewonskiana	Reinhardtia_latisecta)	Reinhardtia_simplex)))	((Elaeis_guineensis	Elaeis_oleifera)	((Bactris_major	Serenoa_repens)	(Iriartea_deltoidea	(Attalea_speciosa	(Phoenix_dactylifera	Sabal_domingensis)))))))	Leopoldinia_pulchra)))	Kingia_australis);
(((Nypa_fruticans	Calamus_caryotoides)	(((((Prestoea_acuminata	(Oenocarpus_minor	Oenocarpus_bataua))	Geonoma_undata)	(((((Hydriastele_microspadix	Dictyosperma_album)	(Veitchia_spiralis	Kentiopsis_piersoniorum))	Heterospathe_cagayanensis)	Dypsis_decaryi)	(Manicaria_saccifera	Pelagodoxa_henryana)))	Leopoldinia_pulchra)	(((Roystonea_regia	(Orania_palindan	((Reinhardtia_paiewonskiana	Reinhardtia_latisecta)	Reinhardtia_simplex)))	((Chamaedorea_seifrizii	Pseudophoenix_vinifera)	(Sclerosperma_profizianum	(Burretiokentia_grandiflora	(Podococcus_barteri	Bactris_major)))))	((Iriartea_deltoidea	(Attalea_speciosa	((Phoenix_dactylifera	Sabal_domingensis)	Serenoa_repens)))	(Elaeis_guineensis	Elaeis_oleifera)))))	Kingia_australis);
((Sclerosperma_profizianum	(((Roystonea_regia	((Reinhardtia_paiewonskiana	Reinhardtia_latisecta)	Reinhardtia_simplex))	((Burretiokentia_grandiflora	((Nypa_fruticans	Podococcus_barteri)	Bactris_major))	(((Chamaedorea_seifrizii	((Iriartea_deltoidea	((Phoenix_dactylifera	Sabal_domingensis)	(Calamus_caryotoides	Serenoa_repens)))	(((((((Heterospathe_cagayanensis	(Veitchia_spiralis	Kentiopsis_piersoniorum))	(Hydriastele_microspadix	Dictyosperma_album))	Dypsis_decaryi)	Prestoea_acuminata)	Geonoma_undata)	((Oenocarpus_minor	Oenocarpus_bataua)	(Manicaria_saccifera	Pelagodoxa_henryana)))	Leopoldinia_pulchra)))	Orania_palindan)	(Attalea_speciosa	(Elaeis_guineensis	Elaeis_oleifera)))))	Pseudophoenix_vinifera))	Kingia_australis);
((Calamus_caryotoides	((((((Heterospathe_cagayanensis	(Veitchia_spiralis	Kentiopsis_piersoniorum))	Hydriastele_microspadix)	(Dictyosperma_album	Dypsis_decaryi))	(((Leopoldinia_pulchra	Geonoma_undata)	(Prestoea_acuminata	(Oenocarpus_minor	Oenocarpus_bataua)))	(Manicaria_saccifera	Pelagodoxa_henryana)))	((Nypa_fruticans	((Elaeis_guineensis	Elaeis_oleifera)	(((Pseudophoenix_vinifera	((Chamaedorea_seifrizii	Roystonea_regia)	Sclerosperma_profizianum))	((Reinhardtia_paiewonskiana	Reinhardtia_latisecta)	Reinhardtia_simplex))	Orania_palindan)))	(((Bactris_major	Iriartea_deltoidea)	Podococcus_barteri)	Burretiokentia_grandiflora)))	(Attalea_speciosa	(Serenoa_repens	(Phoenix_dactylifera	Sabal_domingensis)))))	Kingia_australis);
((Calamus_caryotoides	(Leopoldinia_pulchra	(((Chamaedorea_seifrizii	(((Elaeis_guineensis	Elaeis_oleifera)	((((Burretiokentia_grandiflora	Bactris_major)	Podococcus_barteri)	(Pseudophoenix_vinifera	Sclerosperma_profizianum))	(((Reinhardtia_paiewonskiana	Reinhardtia_latisecta)	Reinhardtia_simplex)	Roystonea_regia)))	Orania_palindan))	(Iriartea_deltoidea	((Serenoa_repens	(Phoenix_dactylifera	Sabal_domingensis))	(Nypa_fruticans	Attalea_speciosa))))	((((Heterospathe_cagayanensis	(Veitchia_spiralis	Kentiopsis_piersoniorum))	Hydriastele_microspadix)	(Dictyosperma_album	Dypsis_decaryi))	((Geonoma_undata	(Prestoea_acuminata	(Oenocarpus_minor	Oenocarpus_bataua)))	(Manicaria_saccifera	Pelagodoxa_henryana))))))	Kingia_australis);
((Sclerosperma_profizianum	((Roystonea_regia	((((((Calamus_caryotoides	Geonoma_undata)	(Prestoea_acuminata	(Oenocarpus_minor	Oenocarpus_bataua)))	((Manicaria_saccifera	Pelagodoxa_henryana)	((Dictyosperma_album	((Heterospathe_cagayanensis	Hydriastele_microspadix)	(Veitchia_spiralis	Kentiopsis_piersoniorum)))	Dypsis_decaryi)))	Leopoldinia_pulchra)	((Elaeis_guineensis	Elaeis_oleifera)	((((Nypa_fruticans	Iriartea_deltoidea)	((Phoenix_dactylifera	Sabal_domingensis)	Attalea_speciosa))	Serenoa_repens)	((Reinhardtia_paiewonskiana	Reinhardtia_latisecta)	Reinhardtia_simplex))))	((Chamaedorea_seifrizii	Pseudophoenix_vinifera)	Orania_palindan)))	((Burretiokentia_grandiflora	Bactris_major)	Podococcus_barteri)))	Kingia_australis);
((Calamus_caryotoides	((Iriartea_deltoidea	(((Phoenix_dactylifera	Sabal_domingensis)	Attalea_speciosa)	Serenoa_repens))	(((Nypa_fruticans	Elaeis_guineensis)	Elaeis_oleifera)	(((Reinhardtia_paiewonskiana	Reinhardtia_latisecta)	Reinhardtia_simplex)	(((Roystonea_regia	Orania_palindan)	(((Burretiokentia_grandiflora	Bactris_major)	Podococcus_barteri)	(Pseudophoenix_vinifera	Sclerosperma_profizianum)))	(Chamaedorea_seifrizii	(((Geonoma_undata	(Prestoea_acuminata	(Oenocarpus_minor	Oenocarpus_bataua)))	((Manicaria_saccifera	Pelagodoxa_henryana)	((Dypsis_decaryi	Dictyosperma_album)	((Kentiopsis_piersoniorum	(Heterospathe_cagayanensis	Veitchia_spiralis))	Hydriastele_microspadix))))	Leopoldinia_pulchra)))))))	Kingia_australis);
((Calamus_caryotoides	(Iriartea_deltoidea	(((((Reinhardtia_paiewonskiana	Reinhardtia_latisecta)	Reinhardtia_simplex)	(Nypa_fruticans	Roystonea_regia))	((Burretiokentia_grandiflora	Podococcus_barteri)	(Pseudophoenix_vinifera	Sclerosperma_profizianum)))	(((Orania_palindan	((Serenoa_repens	(Phoenix_dactylifera	Sabal_domingensis))	(Chamaedorea_seifrizii	((Leopoldinia_pulchra	Pelagodoxa_henryana)	(((Prestoea_acuminata	(Oenocarpus_minor	Oenocarpus_bataua))	(Manicaria_saccifera	Geonoma_undata))	(((Hydriastele_microspadix	Dictyosperma_album)	(Heterospathe_cagayanensis	(Kentiopsis_piersoniorum	Veitchia_spiralis)))	Dypsis_decaryi))))))	Attalea_speciosa)	(Bactris_major	(Elaeis_guineensis	Elaeis_oleifera))))))	Kingia_australis);
((Calamus_caryotoides	(((Attalea_speciosa	(((((Chamaedorea_seifrizii	Sclerosperma_profizianum)	(Burretiokentia_grandiflora	(Bactris_major	Podococcus_barteri)))	(Roystonea_regia	Orania_palindan))	(Serenoa_repens	(Phoenix_dactylifera	Sabal_domingensis)))	(((Pelagodoxa_henryana	((((Prestoea_acuminata	(Oenocarpus_minor	Oenocarpus_bataua))	(Leopoldinia_pulchra	Geonoma_undata))	((Dictyosperma_album	((Heterospathe_cagayanensis	(Kentiopsis_piersoniorum	(Nypa_fruticans	Veitchia_spiralis)))	Hydriastele_microspadix))	Dypsis_decaryi))	Manicaria_saccifera))	((Reinhardtia_paiewonskiana	Reinhardtia_latisecta)	Reinhardtia_simplex))	Iriartea_deltoidea)))	(Elaeis_guineensis	Elaeis_oleifera))	Pseudophoenix_vinifera))	Kingia_australis);
((((((Nypa_fruticans	Podococcus_barteri)	(Burretiokentia_grandiflora	Bactris_major))	Sclerosperma_profizianum)	(((Elaeis_oleifera	Elaeis_guineensis)	(((Iriartea_deltoidea	Calamus_caryotoides)	((Serenoa_repens	(Sabal_domingensis	Phoenix_dactylifera))	Attalea_speciosa))	(Reinhardtia_simplex	(Reinhardtia_latisecta	Reinhardtia_paiewonskiana))))	(((Pseudophoenix_vinifera	Chamaedorea_seifrizii)	(Leopoldinia_pulchra	((Geonoma_undata	(Prestoea_acuminata	(Oenocarpus_bataua	Oenocarpus_minor)))	((Manicaria_saccifera	Pelagodoxa_henryana)	((Dypsis_decaryi	Dictyosperma_album)	((Heterospathe_cagayanensis	Kentiopsis_piersoniorum)	(Hydriastele_microspadix	Veitchia_spiralis)))))))	Orania_palindan)))	Roystonea_regia)	Kingia_australis);
((Calamus_caryotoides	(((((Burretiokentia_grandiflora	Bactris_major)	Serenoa_repens)	(Sabal_domingensis	Phoenix_dactylifera))	Attalea_speciosa)	(((Pseudophoenix_vinifera	Chamaedorea_seifrizii)	(((Leopoldinia_pulchra	Geonoma_undata)	(Prestoea_acuminata	(Oenocarpus_bataua	Oenocarpus_minor)))	((Manicaria_saccifera	Pelagodoxa_henryana)	((Dypsis_decaryi	Dictyosperma_album)	((Heterospathe_cagayanensis	Hydriastele_microspadix)	(Kentiopsis_piersoniorum	Veitchia_spiralis))))))	(((Orania_palindan	(Nypa_fruticans	Roystonea_regia))	Sclerosperma_profizianum)	(Podococcus_barteri	((Iriartea_deltoidea	(Reinhardtia_simplex	(Reinhardtia_latisecta	Reinhardtia_paiewonskiana)))	(Elaeis_oleifera	Elaeis_guineensis)))))))	Kingia_australis);
((Calamus_caryotoides	(((((Sclerosperma_profizianum	(Iriartea_deltoidea	((Burretiokentia_grandiflora	Bactris_major)	Podococcus_barteri)))	((Orania_palindan	(Reinhardtia_simplex	(Reinhardtia_latisecta	Reinhardtia_paiewonskiana)))	(Chamaedorea_seifrizii	(Roystonea_regia	(Nypa_fruticans	(Elaeis_oleifera	Elaeis_guineensis))))))	Pseudophoenix_vinifera)	(((Prestoea_acuminata	(Oenocarpus_bataua	Oenocarpus_minor))	(Manicaria_saccifera	Pelagodoxa_henryana))	((Dypsis_decaryi	(Dictyosperma_album	((Heterospathe_cagayanensis	Hydriastele_microspadix)	(Kentiopsis_piersoniorum	Veitchia_spiralis))))	Geonoma_undata)))	((Leopoldinia_pulchra	(Attalea_speciosa	(Sabal_domingensis	Phoenix_dactylifera)))	Serenoa_repens)))	Kingia_australis);
((Calamus_caryotoides	(((((Elaeis_oleifera	Elaeis_guineensis)	(((Sclerosperma_profizianum	(Nypa_fruticans	Podococcus_barteri))	(Chamaedorea_seifrizii	Pseudophoenix_vinifera))	(Bactris_major	Burretiokentia_grandiflora)))	(((Prestoea_acuminata	(Oenocarpus_bataua	Oenocarpus_minor))	(Geonoma_undata	Leopoldinia_pulchra))	((Manicaria_saccifera	Pelagodoxa_henryana)	(Dypsis_decaryi	(Dictyosperma_album	((Heterospathe_cagayanensis	(Kentiopsis_piersoniorum	Veitchia_spiralis))	Hydriastele_microspadix))))))	(Iriartea_deltoidea	((Roystonea_regia	Orania_palindan)	(Reinhardtia_simplex	(Reinhardtia_latisecta	Reinhardtia_paiewonskiana)))))	(Attalea_speciosa	((Sabal_domingensis	Phoenix_dactylifera)	Serenoa_repens))))	Kingia_australis);
((Calamus_caryotoides	(((((((Sclerosperma_profizianum	Podococcus_barteri)	Bactris_major)	((Iriartea_deltoidea	Orania_palindan)	((Chamaedorea_seifrizii	Pseudophoenix_vinifera)	((((Leopoldinia_pulchra	Pelagodoxa_henryana)	(Prestoea_acuminata	(Oenocarpus_bataua	Oenocarpus_minor)))	(((Dictyosperma_album	((Burretiokentia_grandiflora	((Heterospathe_cagayanensis	(Kentiopsis_piersoniorum	Veitchia_spiralis))	Hydriastele_microspadix))	Dypsis_decaryi))	Geonoma_undata)	Manicaria_saccifera))	(Attalea_speciosa	((Sabal_domingensis	Phoenix_dactylifera)	Serenoa_repens))))))	Roystonea_regia)	(Elaeis_oleifera	Elaeis_guineensis))	(Reinhardtia_simplex	(Reinhardtia_latisecta	Reinhardtia_paiewonskiana)))	Nypa_fruticans))	Kingia_australis);
(((Calamus_caryotoides	((Iriartea_deltoidea	((Sabal_domingensis	Phoenix_dactylifera)	Serenoa_repens))	((Roystonea_regia	Orania_palindan)	(((Chamaedorea_seifrizii	Pseudophoenix_vinifera)	(((Manicaria_saccifera	Geonoma_undata)	((Prestoea_acuminata	((Oenocarpus_bataua	Oenocarpus_minor)	Pelagodoxa_henryana))	(((Heterospathe_cagayanensis	(Veitchia_spiralis	(Burretiokentia_grandiflora	Kentiopsis_piersoniorum)))	Hydriastele_microspadix)	(Dypsis_decaryi	Dictyosperma_album))))	Leopoldinia_pulchra))	(((Elaeis_oleifera	Elaeis_guineensis)	(Attalea_speciosa	(Reinhardtia_simplex	(Reinhardtia_latisecta	Reinhardtia_paiewonskiana))))	(Sclerosperma_profizianum	(Podococcus_barteri	Bactris_major)))))))	Nypa_fruticans)	Kingia_australis);
((Nypa_fruticans	(((Geonoma_undata	(((Oenocarpus_bataua	Oenocarpus_minor)	(Manicaria_saccifera	(Leopoldinia_pulchra	Pelagodoxa_henryana)))	(Prestoea_acuminata	(((Heterospathe_cagayanensis	(Veitchia_spiralis	Kentiopsis_piersoniorum))	(Burretiokentia_grandiflora	Hydriastele_microspadix))	(Dypsis_decaryi	Dictyosperma_album)))))	((((((Elaeis_oleifera	Elaeis_guineensis)	(Orania_palindan	Iriartea_deltoidea))	(Podococcus_barteri	(Attalea_speciosa	((Sabal_domingensis	Phoenix_dactylifera)	Serenoa_repens))))	((Sclerosperma_profizianum	Bactris_major)	Roystonea_regia))	(Reinhardtia_simplex	(Reinhardtia_latisecta	Reinhardtia_paiewonskiana)))	(Chamaedorea_seifrizii	Pseudophoenix_vinifera)))	Calamus_caryotoides))	Kingia_australis);
((Nypa_fruticans	(((Reinhardtia_simplex	(Reinhardtia_latisecta	Reinhardtia_paiewonskiana))	(((Chamaedorea_seifrizii	(Elaeis_oleifera	Elaeis_guineensis))	(Iriartea_deltoidea	(Bactris_major	(Attalea_speciosa	((Sabal_domingensis	Phoenix_dactylifera)	Serenoa_repens)))))	((Orania_palindan	(Pseudophoenix_vinifera	(Sclerosperma_profizianum	(Podococcus_barteri	Roystonea_regia))))	(((Geonoma_undata	(Prestoea_acuminata	(Oenocarpus_bataua	Oenocarpus_minor)))	((Manicaria_saccifera	Pelagodoxa_henryana)	(((Hydriastele_microspadix	(Heterospathe_cagayanensis	(Veitchia_spiralis	Kentiopsis_piersoniorum)))	(Dypsis_decaryi	Dictyosperma_album))	Burretiokentia_grandiflora)))	Leopoldinia_pulchra))))	Calamus_caryotoides))	Kingia_australis);
((((Reinhardtia_simplex	(Reinhardtia_latisecta	Reinhardtia_paiewonskiana))	(((Attalea_speciosa	((Sabal_domingensis	Phoenix_dactylifera)	Serenoa_repens))	Podococcus_barteri)	(((((Geonoma_undata	(Oenocarpus_bataua	Oenocarpus_minor))	((Manicaria_saccifera	Pelagodoxa_henryana)	((Iriartea_deltoidea	(((Hydriastele_microspadix	(Heterospathe_cagayanensis	(Veitchia_spiralis	Kentiopsis_piersoniorum)))	(Dypsis_decaryi	Dictyosperma_album))	Burretiokentia_grandiflora))	(Prestoea_acuminata	Sclerosperma_profizianum))))	Leopoldinia_pulchra)	(Orania_palindan	(Chamaedorea_seifrizii	(Roystonea_regia	(Bactris_major	(Elaeis_oleifera	Elaeis_guineensis))))))	Pseudophoenix_vinifera)))	(Nypa_fruticans	Calamus_caryotoides))	Kingia_australis);
(((((Iriartea_deltoidea	(Attalea_speciosa	(Elaeis_oleifera	Elaeis_guineensis)))	((((Bactris_major	Burretiokentia_grandiflora)	Roystonea_regia)	(Orania_palindan	(Sclerosperma_profizianum	Podococcus_barteri)))	(((((Prestoea_acuminata	(Oenocarpus_bataua	Oenocarpus_minor))	Geonoma_undata)	((Manicaria_saccifera	(Leopoldinia_pulchra	Pelagodoxa_henryana))	((Hydriastele_microspadix	(Heterospathe_cagayanensis	(Veitchia_spiralis	Kentiopsis_piersoniorum)))	(Dypsis_decaryi	Dictyosperma_album))))	((Sabal_domingensis	Phoenix_dactylifera)	Serenoa_repens))	(Pseudophoenix_vinifera	Chamaedorea_seifrizii))))	((Reinhardtia_simplex	(Reinhardtia_latisecta	Reinhardtia_paiewonskiana))	Nypa_fruticans))	Calamus_caryotoides)	Kingia_australis);
((Calamus_caryotoides	((((((((Burretiokentia_grandiflora	Hydriastele_microspadix)	(Heterospathe_cagayanensis	(Kentiopsis_piersoniorum	Veitchia_spiralis)))	(Dypsis_decaryi	Dictyosperma_album))	((Manicaria_saccifera	Pelagodoxa_henryana)	(Leopoldinia_pulchra	(Geonoma_undata	(Prestoea_acuminata	(Oenocarpus_minor	Oenocarpus_bataua))))))	((Bactris_major	((Reinhardtia_latisecta	Reinhardtia_paiewonskiana)	Reinhardtia_simplex))	(Attalea_speciosa	(Iriartea_deltoidea	((Sabal_domingensis	Phoenix_dactylifera)	Serenoa_repens)))))	(Chamaedorea_seifrizii	((Nypa_fruticans	Roystonea_regia)	(Elaeis_guineensis	Elaeis_oleifera))))	(Podococcus_barteri	(Orania_palindan	Sclerosperma_profizianum)))	Pseudophoenix_vinifera))	Kingia_australis);
((Calamus_caryotoides	(Leopoldinia_pulchra	(((((Podococcus_barteri	(Nypa_fruticans	Sclerosperma_profizianum))	Pseudophoenix_vinifera)	(Roystonea_regia	Orania_palindan))	((Bactris_major	((Reinhardtia_latisecta	Reinhardtia_paiewonskiana)	Reinhardtia_simplex))	((Elaeis_guineensis	Elaeis_oleifera)	((Attalea_speciosa	(Sabal_domingensis	Phoenix_dactylifera))	Iriartea_deltoidea))))	(Serenoa_repens	(((Manicaria_saccifera	Pelagodoxa_henryana)	(Chamaedorea_seifrizii	(Geonoma_undata	(Prestoea_acuminata	(Oenocarpus_minor	Oenocarpus_bataua)))))	(Dypsis_decaryi	(Dictyosperma_album	((Heterospathe_cagayanensis	Hydriastele_microspadix)	(Veitchia_spiralis	(Burretiokentia_grandiflora	Kentiopsis_piersoniorum))))))))))	Kingia_australis);
((Calamus_caryotoides	(((Attalea_speciosa	(Sabal_domingensis	Phoenix_dactylifera))	Serenoa_repens)	((Chamaedorea_seifrizii	Pseudophoenix_vinifera)	((Geonoma_undata	((Leopoldinia_pulchra	(Dypsis_decaryi	((Burretiokentia_grandiflora	((Veitchia_spiralis	Kentiopsis_piersoniorum)	Heterospathe_cagayanensis))	(Hydriastele_microspadix	Dictyosperma_album))))	((Prestoea_acuminata	(Oenocarpus_minor	Oenocarpus_bataua))	(Manicaria_saccifera	Pelagodoxa_henryana))))	((((Nypa_fruticans	((Reinhardtia_latisecta	Reinhardtia_paiewonskiana)	Reinhardtia_simplex))	(Roystonea_regia	(Bactris_major	(Elaeis_guineensis	Elaeis_oleifera))))	Iriartea_deltoidea)	((Podococcus_barteri	Sclerosperma_profizianum)	Orania_palindan))))))	Kingia_australis);
((Sclerosperma_profizianum	((Pseudophoenix_vinifera	((((Leopoldinia_pulchra	Pelagodoxa_henryana)	((Geonoma_undata	(Prestoea_acuminata	(Oenocarpus_minor	Oenocarpus_bataua)))	((Manicaria_saccifera	((Dictyosperma_album	Dypsis_decaryi)	((Veitchia_spiralis	(Burretiokentia_grandiflora	Kentiopsis_piersoniorum))	(Heterospathe_cagayanensis	Hydriastele_microspadix))))	Nypa_fruticans)))	(Chamaedorea_seifrizii	(Elaeis_guineensis	Elaeis_oleifera)))	((((Reinhardtia_latisecta	Reinhardtia_paiewonskiana)	Reinhardtia_simplex)	(Bactris_major	(((Attalea_speciosa	(Sabal_domingensis	Phoenix_dactylifera))	Serenoa_repens)	Iriartea_deltoidea)))	(Roystonea_regia	(Orania_palindan	Calamus_caryotoides)))))	Podococcus_barteri))	Kingia_australis);
((Nypa_fruticans	(Calamus_caryotoides	((Geonoma_undata	((((Dictyosperma_album	Dypsis_decaryi)	(Hydriastele_microspadix	(((Kentiopsis_piersoniorum	Burretiokentia_grandiflora)	Veitchia_spiralis)	Heterospathe_cagayanensis)))	(Pelagodoxa_henryana	Manicaria_saccifera))	(Prestoea_acuminata	(Oenocarpus_minor	Oenocarpus_bataua))))	((((Roystonea_regia	Orania_palindan)	((Podococcus_barteri	Sclerosperma_profizianum)	(Chamaedorea_seifrizii	Pseudophoenix_vinifera)))	((((Bactris_major	Iriartea_deltoidea)	(Elaeis_guineensis	Elaeis_oleifera))	((Attalea_speciosa	(Sabal_domingensis	Phoenix_dactylifera))	Serenoa_repens))	((Reinhardtia_latisecta	Reinhardtia_paiewonskiana)	Reinhardtia_simplex)))	Leopoldinia_pulchra))))	Kingia_australis);
((Calamus_caryotoides	((Iriartea_deltoidea	(Attalea_speciosa	(Serenoa_repens	(Sabal_domingensis	Phoenix_dactylifera))))	((((Chamaedorea_seifrizii	(Sclerosperma_profizianum	(Bactris_major	Podococcus_barteri)))	Pseudophoenix_vinifera)	((Roystonea_regia	Orania_palindan)	(((Reinhardtia_latisecta	Reinhardtia_paiewonskiana)	Reinhardtia_simplex)	(Elaeis_guineensis	Elaeis_oleifera))))	(Leopoldinia_pulchra	(Geonoma_undata	((((Dictyosperma_album	Dypsis_decaryi)	((Nypa_fruticans	Hydriastele_microspadix)	(((Kentiopsis_piersoniorum	Burretiokentia_grandiflora)	Veitchia_spiralis)	Heterospathe_cagayanensis)))	(Pelagodoxa_henryana	Manicaria_saccifera))	(Prestoea_acuminata	(Oenocarpus_minor	Oenocarpus_bataua))))))))	Kingia_australis);
((Calamus_caryotoides	((Iriartea_deltoidea	(Attalea_speciosa	(Serenoa_repens	(Sabal_domingensis	Phoenix_dactylifera))))	((Elaeis_guineensis	Elaeis_oleifera)	((Leopoldinia_pulchra	(((Sclerosperma_profizianum	(Bactris_major	(Roystonea_regia	Podococcus_barteri)))	Pseudophoenix_vinifera)	((Reinhardtia_latisecta	Reinhardtia_paiewonskiana)	Reinhardtia_simplex)))	((((Geonoma_undata	(Prestoea_acuminata	(Oenocarpus_minor	Oenocarpus_bataua)))	(((Dypsis_decaryi	((Hydriastele_microspadix	Dictyosperma_album)	((Kentiopsis_piersoniorum	Veitchia_spiralis)	Heterospathe_cagayanensis)))	Burretiokentia_grandiflora)	(Pelagodoxa_henryana	Manicaria_saccifera)))	Nypa_fruticans)	(Orania_palindan	Chamaedorea_seifrizii))))))	Kingia_australis);
((Calamus_caryotoides	((Pseudophoenix_vinifera	(((Sclerosperma_profizianum	(((((Dypsis_decaryi	((Hydriastele_microspadix	Dictyosperma_album)	((Kentiopsis_piersoniorum	Veitchia_spiralis)	Heterospathe_cagayanensis)))	Burretiokentia_grandiflora)	(Geonoma_undata	(Prestoea_acuminata	(Oenocarpus_minor	Oenocarpus_bataua))))	(Leopoldinia_pulchra	(Pelagodoxa_henryana	Manicaria_saccifera)))	Chamaedorea_seifrizii))	((Roystonea_regia	(Orania_palindan	((Reinhardtia_latisecta	Reinhardtia_paiewonskiana)	Reinhardtia_simplex)))	((Iriartea_deltoidea	(Sabal_domingensis	Phoenix_dactylifera))	((Bactris_major	Podococcus_barteri)	Serenoa_repens))))	(Attalea_speciosa	(Elaeis_guineensis	Elaeis_oleifera))))	Nypa_fruticans))	Kingia_australis);
((Calamus_caryotoides	(((Attalea_speciosa	(Sabal_domingensis	Phoenix_dactylifera))	(((Elaeis_guineensis	Elaeis_oleifera)	((Reinhardtia_latisecta	Reinhardtia_paiewonskiana)	Reinhardtia_simplex))	((Orania_palindan	(((Nypa_fruticans	Roystonea_regia)	(Pseudophoenix_vinifera	Chamaedorea_seifrizii))	(Serenoa_repens	((Dypsis_decaryi	(Heterospathe_cagayanensis	((Hydriastele_microspadix	Dictyosperma_album)	(Kentiopsis_piersoniorum	Veitchia_spiralis))))	((Geonoma_undata	(Prestoea_acuminata	(Oenocarpus_minor	Oenocarpus_bataua)))	((Leopoldinia_pulchra	Pelagodoxa_henryana)	Manicaria_saccifera))))))	(Sclerosperma_profizianum	(Burretiokentia_grandiflora	(Bactris_major	Podococcus_barteri))))))	Iriartea_deltoidea))	Kingia_australis);
(((Nypa_fruticans	Calamus_caryotoides)	((Attalea_speciosa	(Elaeis_guineensis	Elaeis_oleifera))	((((Reinhardtia_latisecta	Reinhardtia_paiewonskiana)	Reinhardtia_simplex)	((((((Pseudophoenix_vinifera	Chamaedorea_seifrizii)	((Sabal_domingensis	Phoenix_dactylifera)	Serenoa_repens))	((((Geonoma_undata	(Prestoea_acuminata	(Oenocarpus_minor	Oenocarpus_bataua)))	(Pelagodoxa_henryana	Manicaria_saccifera))	(Dypsis_decaryi	((Hydriastele_microspadix	((Kentiopsis_piersoniorum	Veitchia_spiralis)	Heterospathe_cagayanensis))	Dictyosperma_album)))	Leopoldinia_pulchra))	Orania_palindan)	Roystonea_regia)	(Sclerosperma_profizianum	(Podococcus_barteri	(Burretiokentia_grandiflora	Bactris_major)))))	Iriartea_deltoidea)))	Kingia_australis);
(((Calamus_caryotoides	(((Elaeis_guineensis	Elaeis_oleifera)	(((((Serenoa_repens	(Phoenix_dactylifera	Sabal_domingensis))	(((Geonoma_undata	(Prestoea_acuminata	(Oenocarpus_minor	Oenocarpus_bataua)))	((Manicaria_saccifera	(Leopoldinia_pulchra	Pelagodoxa_henryana))	((Dictyosperma_album	((Veitchia_spiralis	Hydriastele_microspadix)	(Heterospathe_cagayanensis	Kentiopsis_piersoniorum)))	Dypsis_decaryi)))	(Sclerosperma_profizianum	(Bactris_major	(Podococcus_barteri	Burretiokentia_grandiflora)))))	(((Reinhardtia_latisecta	Reinhardtia_paiewonskiana)	Reinhardtia_simplex)	(Roystonea_regia	Orania_palindan)))	(Iriartea_deltoidea	Chamaedorea_seifrizii))	Attalea_speciosa))	Pseudophoenix_vinifera))	Nypa_fruticans)	Kingia_australis);
((Calamus_caryotoides	(Pseudophoenix_vinifera	(Orania_palindan	((Sclerosperma_profizianum	((Phoenix_dactylifera	Sabal_domingensis)	(((Bactris_major	(Podococcus_barteri	Burretiokentia_grandiflora))	(Nypa_fruticans	(((Pelagodoxa_henryana	(Prestoea_acuminata	(Oenocarpus_minor	Oenocarpus_bataua)))	((((Veitchia_spiralis	Hydriastele_microspadix)	(Heterospathe_cagayanensis	Kentiopsis_piersoniorum))	(Dypsis_decaryi	Dictyosperma_album))	((Leopoldinia_pulchra	Geonoma_undata)	Manicaria_saccifera)))	(Serenoa_repens	Chamaedorea_seifrizii))))	((Attalea_speciosa	(Elaeis_guineensis	Elaeis_oleifera))	(Iriartea_deltoidea	((Reinhardtia_latisecta	Reinhardtia_paiewonskiana)	Reinhardtia_simplex))))))	Roystonea_regia))))	Kingia_australis);
(((Calamus_caryotoides	(((Reinhardtia_latisecta	Reinhardtia_paiewonskiana)	Reinhardtia_simplex)	((((Roystonea_regia	(Elaeis_guineensis	Elaeis_oleifera))	Orania_palindan)	((Chamaedorea_seifrizii	((Sclerosperma_profizianum	((Bactris_major	Podococcus_barteri)	Burretiokentia_grandiflora))	Pseudophoenix_vinifera))	((Manicaria_saccifera	(Leopoldinia_pulchra	Pelagodoxa_henryana))	(((Dypsis_decaryi	Dictyosperma_album)	(Hydriastele_microspadix	((Kentiopsis_piersoniorum	Veitchia_spiralis)	Heterospathe_cagayanensis)))	((Prestoea_acuminata	(Oenocarpus_minor	Oenocarpus_bataua))	Geonoma_undata)))))	(Serenoa_repens	(Iriartea_deltoidea	(Attalea_speciosa	(Phoenix_dactylifera	Sabal_domingensis)))))))	Nypa_fruticans)	Kingia_australis);
((((Orania_palindan	(Roystonea_regia	((Reinhardtia_latisecta	Reinhardtia_paiewonskiana)	Reinhardtia_simplex)))	(((Elaeis_guineensis	Elaeis_oleifera)	(((Dypsis_decaryi	(Dictyosperma_album	((Nypa_fruticans	Hydriastele_microspadix)	((Kentiopsis_piersoniorum	Veitchia_spiralis)	Heterospathe_cagayanensis))))	((Manicaria_saccifera	Pelagodoxa_henryana)	(Geonoma_undata	(Prestoea_acuminata	(Oenocarpus_minor	Oenocarpus_bataua)))))	Leopoldinia_pulchra))	(((((Bactris_major	Podococcus_barteri)	Burretiokentia_grandiflora)	Chamaedorea_seifrizii)	Sclerosperma_profizianum)	Pseudophoenix_vinifera)))	((Iriartea_deltoidea	Calamus_caryotoides)	(Attalea_speciosa	(Serenoa_repens	(Phoenix_dactylifera	Sabal_domingensis)))))	Kingia_australis);
(((Nypa_fruticans	Calamus_caryotoides)	(((Geonoma_undata	((Dypsis_decaryi	(((Hydriastele_microspadix	Dictyosperma_album)	(Kentiopsis_piersoniorum	Veitchia_spiralis))	Heterospathe_cagayanensis))	(Prestoea_acuminata	((Manicaria_saccifera	Pelagodoxa_henryana)	(Oenocarpus_minor	Oenocarpus_bataua)))))	Leopoldinia_pulchra)	(((Elaeis_guineensis	Elaeis_oleifera)	((Attalea_speciosa	(Serenoa_repens	(Phoenix_dactylifera	Sabal_domingensis)))	(Iriartea_deltoidea	((Reinhardtia_latisecta	Reinhardtia_paiewonskiana)	Reinhardtia_simplex))))	(Orania_palindan	(Roystonea_regia	((((Bactris_major	Podococcus_barteri)	Burretiokentia_grandiflora)	(Chamaedorea_seifrizii	Sclerosperma_profizianum))	Pseudophoenix_vinifera))))))	Kingia_australis);
(((Calamus_caryotoides	((Attalea_speciosa	(Iriartea_deltoidea	(Serenoa_repens	(Phoenix_dactylifera	Sabal_domingensis))))	(((Orania_palindan	Roystonea_regia)	((Reinhardtia_latisecta	Reinhardtia_paiewonskiana)	Reinhardtia_simplex))	(((Elaeis_guineensis	Elaeis_oleifera)	(Sclerosperma_profizianum	(((Burretiokentia_grandiflora	Podococcus_barteri)	Bactris_major)	(((Oenocarpus_minor	(Prestoea_acuminata	Oenocarpus_bataua))	((((Dictyosperma_album	Dypsis_decaryi)	(((Kentiopsis_piersoniorum	Veitchia_spiralis)	Heterospathe_cagayanensis)	Hydriastele_microspadix))	(Manicaria_saccifera	Pelagodoxa_henryana))	Geonoma_undata))	Leopoldinia_pulchra))))	(Pseudophoenix_vinifera	Chamaedorea_seifrizii)))))	Nypa_fruticans)	Kingia_australis);
(((Calamus_caryotoides	(((Geonoma_undata	((Prestoea_acuminata	(Oenocarpus_bataua	Oenocarpus_minor))	((Dypsis_decaryi	(((Kentiopsis_piersoniorum	(Hydriastele_microspadix	Veitchia_spiralis))	Heterospathe_cagayanensis)	Dictyosperma_album))	(Manicaria_saccifera	Pelagodoxa_henryana))))	Leopoldinia_pulchra)	((((Roystonea_regia	((Reinhardtia_latisecta	Reinhardtia_paiewonskiana)	Reinhardtia_simplex))	(Pseudophoenix_vinifera	(Chamaedorea_seifrizii	Sclerosperma_profizianum)))	(Orania_palindan	((Iriartea_deltoidea	(Serenoa_repens	(Attalea_speciosa	(Phoenix_dactylifera	Sabal_domingensis))))	(Elaeis_guineensis	Elaeis_oleifera))))	(Podococcus_barteri	(Bactris_major	Burretiokentia_grandiflora)))))	Nypa_fruticans)	Kingia_australis);
(((Calamus_caryotoides	(((((((((Kentiopsis_piersoniorum	Veitchia_spiralis)	Heterospathe_cagayanensis)	Hydriastele_microspadix)	Dypsis_decaryi)	Dictyosperma_album)	(Manicaria_saccifera	Pelagodoxa_henryana))	(Geonoma_undata	(Prestoea_acuminata	(Oenocarpus_bataua	Oenocarpus_minor))))	Leopoldinia_pulchra)	(((Sclerosperma_profizianum	(((((Reinhardtia_latisecta	Reinhardtia_paiewonskiana)	Reinhardtia_simplex)	(((Phoenix_dactylifera	Sabal_domingensis)	Serenoa_repens)	(Iriartea_deltoidea	Attalea_speciosa)))	(Elaeis_guineensis	Elaeis_oleifera))	(Roystonea_regia	Orania_palindan)))	Pseudophoenix_vinifera)	(Chamaedorea_seifrizii	(Burretiokentia_grandiflora	(Podococcus_barteri	Bactris_major))))))	Nypa_fruticans)	Kingia_australis);
((Sclerosperma_profizianum	((Roystonea_regia	(Chamaedorea_seifrizii	Pseudophoenix_vinifera))	((((Burretiokentia_grandiflora	(Podococcus_barteri	Bactris_major))	((Leopoldinia_pulchra	Nypa_fruticans)	((Oenocarpus_bataua	Oenocarpus_minor)	((((Prestoea_acuminata	(((Kentiopsis_piersoniorum	Veitchia_spiralis)	Heterospathe_cagayanensis)	(Hydriastele_microspadix	(Dypsis_decaryi	Dictyosperma_album))))	(Geonoma_undata	Manicaria_saccifera))	Calamus_caryotoides)	Pelagodoxa_henryana))))	((Reinhardtia_latisecta	Reinhardtia_paiewonskiana)	Reinhardtia_simplex))	((Orania_palindan	(((Attalea_speciosa	Serenoa_repens)	(Phoenix_dactylifera	Sabal_domingensis))	Iriartea_deltoidea))	(Elaeis_guineensis	Elaeis_oleifera)))))	Kingia_australis);
((Calamus_caryotoides	((((Burretiokentia_grandiflora	Podococcus_barteri)	(Chamaedorea_seifrizii	Pseudophoenix_vinifera))	((Orania_palindan	(Roystonea_regia	Sclerosperma_profizianum))	(((((Reinhardtia_latisecta	Reinhardtia_paiewonskiana)	Reinhardtia_simplex)	(((Phoenix_dactylifera	Sabal_domingensis)	(Bactris_major	Serenoa_repens))	(Nypa_fruticans	Iriartea_deltoidea)))	Attalea_speciosa)	(Elaeis_guineensis	Elaeis_oleifera))))	(((Prestoea_acuminata	(Hydriastele_microspadix	(((Kentiopsis_piersoniorum	Veitchia_spiralis)	Heterospathe_cagayanensis)	(Dypsis_decaryi	Dictyosperma_album))))	(Geonoma_undata	((Oenocarpus_bataua	Oenocarpus_minor)	Manicaria_saccifera)))	(Leopoldinia_pulchra	Pelagodoxa_henryana))))	Kingia_australis);
((Calamus_caryotoides	(((((Iriartea_deltoidea	((Phoenix_dactylifera	Sabal_domingensis)	(Attalea_speciosa	Serenoa_repens)))	(((Reinhardtia_simplex	(Reinhardtia_latisecta	Reinhardtia_paiewonskiana))	(Roystonea_regia	Orania_palindan))	(Chamaedorea_seifrizii	(Elaeis_guineensis	Elaeis_oleifera))))	(Pseudophoenix_vinifera	(Sclerosperma_profizianum	Podococcus_barteri)))	Nypa_fruticans)	(((Geonoma_undata	(Prestoea_acuminata	(Oenocarpus_bataua	Oenocarpus_minor)))	((Pelagodoxa_henryana	Manicaria_saccifera)	(((Dypsis_decaryi	Dictyosperma_album)	(Hydriastele_microspadix	(((Burretiokentia_grandiflora	Veitchia_spiralis)	Kentiopsis_piersoniorum)	Heterospathe_cagayanensis)))	Bactris_major)))	Leopoldinia_pulchra)))	Kingia_australis);
((Calamus_caryotoides	(Nypa_fruticans	(Serenoa_repens	((Leopoldinia_pulchra	(Phoenix_dactylifera	Sabal_domingensis))	(Iriartea_deltoidea	(((((Sclerosperma_profizianum	Podococcus_barteri)	(Bactris_major	(Attalea_speciosa	(Elaeis_guineensis	Elaeis_oleifera))))	(Pseudophoenix_vinifera	Chamaedorea_seifrizii))	(((Dypsis_decaryi	Dictyosperma_album)	(Hydriastele_microspadix	(((Burretiokentia_grandiflora	Veitchia_spiralis)	Kentiopsis_piersoniorum)	Heterospathe_cagayanensis)))	((Geonoma_undata	(Prestoea_acuminata	(Oenocarpus_bataua	Oenocarpus_minor)))	(Pelagodoxa_henryana	Manicaria_saccifera))))	((Reinhardtia_simplex	(Reinhardtia_latisecta	Reinhardtia_paiewonskiana))	(Roystonea_regia	Orania_palindan))))))))	Kingia_australis);
(((Calamus_caryotoides	((Reinhardtia_simplex	(Reinhardtia_latisecta	Reinhardtia_paiewonskiana))	((Attalea_speciosa	((((Sclerosperma_profizianum	Podococcus_barteri)	Orania_palindan)	Roystonea_regia)	((((Phoenix_dactylifera	Sabal_domingensis)	Serenoa_repens)	(Pseudophoenix_vinifera	Chamaedorea_seifrizii))	(Leopoldinia_pulchra	((Geonoma_undata	(Prestoea_acuminata	(Oenocarpus_bataua	Oenocarpus_minor)))	((Pelagodoxa_henryana	Manicaria_saccifera)	((Dypsis_decaryi	Dictyosperma_album)	(Hydriastele_microspadix	(((Burretiokentia_grandiflora	Veitchia_spiralis)	Kentiopsis_piersoniorum)	Heterospathe_cagayanensis)))))))))	((Elaeis_guineensis	Elaeis_oleifera)	(Bactris_major	Iriartea_deltoidea)))))	Nypa_fruticans)	Kingia_australis);
((Calamus_caryotoides	(((Phoenix_dactylifera	Sabal_domingensis)	Serenoa_repens)	((((((Nypa_fruticans	Attalea_speciosa)	(Elaeis_guineensis	Elaeis_oleifera))	(Bactris_major	Iriartea_deltoidea))	((((Reinhardtia_simplex	(Reinhardtia_latisecta	Reinhardtia_paiewonskiana))	Orania_palindan)	Roystonea_regia)	(Sclerosperma_profizianum	Podococcus_barteri)))	(Pseudophoenix_vinifera	Chamaedorea_seifrizii))	((((Prestoea_acuminata	((((Burretiokentia_grandiflora	Veitchia_spiralis)	Kentiopsis_piersoniorum)	Heterospathe_cagayanensis)	((Dypsis_decaryi	Dictyosperma_album)	Hydriastele_microspadix)))	(Leopoldinia_pulchra	(Geonoma_undata	Manicaria_saccifera)))	Pelagodoxa_henryana)	(Oenocarpus_bataua	Oenocarpus_minor)))))	Kingia_australis);
(((Calamus_caryotoides	((Elaeis_guineensis	Elaeis_oleifera)	((((Phoenix_dactylifera	Sabal_domingensis)	Attalea_speciosa)	(Bactris_major	(Iriartea_deltoidea	(Reinhardtia_simplex	(Reinhardtia_latisecta	Reinhardtia_paiewonskiana)))))	((Pseudophoenix_vinifera	(Sclerosperma_profizianum	Podococcus_barteri))	(((((((Burretiokentia_grandiflora	(Dypsis_decaryi	Dictyosperma_album))	((Veitchia_spiralis	Kentiopsis_piersoniorum)	Heterospathe_cagayanensis))	Hydriastele_microspadix)	(Manicaria_saccifera	Pelagodoxa_henryana))	(Geonoma_undata	(Prestoea_acuminata	(Oenocarpus_bataua	Oenocarpus_minor))))	Leopoldinia_pulchra)	(Serenoa_repens	((Chamaedorea_seifrizii	Roystonea_regia)	Orania_palindan)))))))	Nypa_fruticans)	Kingia_australis);
(((Nypa_fruticans	Calamus_caryotoides)	(((Prestoea_acuminata	(Oenocarpus_bataua	Oenocarpus_minor))	((Leopoldinia_pulchra	Geonoma_undata)	((((Dictyosperma_album	((Burretiokentia_grandiflora	(Veitchia_spiralis	Kentiopsis_piersoniorum))	Heterospathe_cagayanensis))	Hydriastele_microspadix)	Dypsis_decaryi)	(Manicaria_saccifera	Pelagodoxa_henryana))))	((((Iriartea_deltoidea	((Serenoa_repens	(Phoenix_dactylifera	Sabal_domingensis))	Attalea_speciosa))	(Reinhardtia_simplex	(Reinhardtia_latisecta	Reinhardtia_paiewonskiana)))	(Elaeis_guineensis	Elaeis_oleifera))	((Bactris_major	((Pseudophoenix_vinifera	Chamaedorea_seifrizii)	Orania_palindan))	(Roystonea_regia	(Podococcus_barteri	Sclerosperma_profizianum))))))	Kingia_australis);
((Calamus_caryotoides	((((Nypa_fruticans	(Geonoma_undata	Manicaria_saccifera))	((Prestoea_acuminata	(Oenocarpus_bataua	Oenocarpus_minor))	((((Burretiokentia_grandiflora	Dypsis_decaryi)	Hydriastele_microspadix)	((Veitchia_spiralis	Kentiopsis_piersoniorum)	Heterospathe_cagayanensis))	Dictyosperma_album)))	(Leopoldinia_pulchra	Pelagodoxa_henryana))	((((Reinhardtia_simplex	(Reinhardtia_latisecta	Reinhardtia_paiewonskiana))	(Roystonea_regia	(Elaeis_guineensis	Elaeis_oleifera)))	(((Serenoa_repens	(Iriartea_deltoidea	(Phoenix_dactylifera	Sabal_domingensis)))	Attalea_speciosa)	(Bactris_major	(Pseudophoenix_vinifera	Chamaedorea_seifrizii))))	(Orania_palindan	(Podococcus_barteri	Sclerosperma_profizianum)))))	Kingia_australis);
((Calamus_caryotoides	((((Geonoma_undata	(Prestoea_acuminata	(Oenocarpus_bataua	Oenocarpus_minor)))	(Leopoldinia_pulchra	(Manicaria_saccifera	((((Dictyosperma_album	(Nypa_fruticans	Hydriastele_microspadix))	((Veitchia_spiralis	Kentiopsis_piersoniorum)	Heterospathe_cagayanensis))	Dypsis_decaryi)	Burretiokentia_grandiflora))))	Pelagodoxa_henryana)	((((Reinhardtia_simplex	(Reinhardtia_latisecta	Reinhardtia_paiewonskiana))	(Roystonea_regia	Orania_palindan))	(((Bactris_major	Podococcus_barteri)	((Elaeis_guineensis	Elaeis_oleifera)	(((Serenoa_repens	(Phoenix_dactylifera	Sabal_domingensis))	Attalea_speciosa)	Iriartea_deltoidea)))	(Pseudophoenix_vinifera	Chamaedorea_seifrizii)))	Sclerosperma_profizianum)))	Kingia_australis);
(((Calamus_caryotoides	((Roystonea_regia	Orania_palindan)	((((Serenoa_repens	(Phoenix_dactylifera	(Bactris_major	Sabal_domingensis)))	Attalea_speciosa)	((Reinhardtia_simplex	(Reinhardtia_latisecta	Reinhardtia_paiewonskiana))	Iriartea_deltoidea))	(((Chamaedorea_seifrizii	(Elaeis_guineensis	Elaeis_oleifera))	(((Geonoma_undata	(Prestoea_acuminata	(Oenocarpus_bataua	Oenocarpus_minor)))	((Pelagodoxa_henryana	Manicaria_saccifera)	(Dypsis_decaryi	(Hydriastele_microspadix	(Dictyosperma_album	((Veitchia_spiralis	(Burretiokentia_grandiflora	Kentiopsis_piersoniorum))	Heterospathe_cagayanensis))))))	Leopoldinia_pulchra))	(Pseudophoenix_vinifera	(Sclerosperma_profizianum	Podococcus_barteri))))))	Nypa_fruticans)	Kingia_australis);
(((Calamus_caryotoides	((Roystonea_regia	Orania_palindan)	((((Phoenix_dactylifera	Sabal_domingensis)	((Iriartea_deltoidea	Attalea_speciosa)	Serenoa_repens))	(Reinhardtia_simplex	(Reinhardtia_latisecta	Reinhardtia_paiewonskiana)))	((((Sclerosperma_profizianum	(Burretiokentia_grandiflora	Podococcus_barteri))	(Pseudophoenix_vinifera	Chamaedorea_seifrizii))	(Elaeis_guineensis	Elaeis_oleifera))	((Geonoma_undata	((Prestoea_acuminata	(Oenocarpus_bataua	Oenocarpus_minor))	((Bactris_major	(Pelagodoxa_henryana	Manicaria_saccifera))	(((Hydriastele_microspadix	Dictyosperma_album)	((Veitchia_spiralis	Kentiopsis_piersoniorum)	Heterospathe_cagayanensis))	Dypsis_decaryi))))	Leopoldinia_pulchra)))))	Nypa_fruticans)	Kingia_australis);
((Calamus_caryotoides	(Nypa_fruticans	((Reinhardtia_simplex	(Reinhardtia_paiewonskiana	Reinhardtia_latisecta))	(((((Attalea_speciosa	(Sabal_domingensis	Phoenix_dactylifera))	Serenoa_repens)	Iriartea_deltoidea)	(Elaeis_oleifera	Elaeis_guineensis))	(((Roystonea_regia	Orania_palindan)	((Chamaedorea_seifrizii	Pseudophoenix_vinifera)	((Podococcus_barteri	(Bactris_major	Burretiokentia_grandiflora))	Sclerosperma_profizianum)))	(Leopoldinia_pulchra	(((Manicaria_saccifera	Pelagodoxa_henryana)	(Dypsis_decaryi	(((Veitchia_spiralis	Kentiopsis_piersoniorum)	(Heterospathe_cagayanensis	Hydriastele_microspadix))	Dictyosperma_album)))	((Prestoea_acuminata	(Oenocarpus_bataua	Oenocarpus_minor))	Geonoma_undata))))))))	Kingia_australis);
(((Calamus_caryotoides	(Iriartea_deltoidea	((((Elaeis_oleifera	Elaeis_guineensis)	((((((Roystonea_regia	Burretiokentia_grandiflora)	Bactris_major)	Podococcus_barteri)	Sclerosperma_profizianum)	(Orania_palindan	(Chamaedorea_seifrizii	Pseudophoenix_vinifera)))	(Leopoldinia_pulchra	(Geonoma_undata	(((Manicaria_saccifera	((Oenocarpus_bataua	Oenocarpus_minor)	Pelagodoxa_henryana))	(Hydriastele_microspadix	((Dypsis_decaryi	Dictyosperma_album)	((Veitchia_spiralis	Kentiopsis_piersoniorum)	Heterospathe_cagayanensis))))	Prestoea_acuminata)))))	(Reinhardtia_simplex	(Reinhardtia_paiewonskiana	Reinhardtia_latisecta)))	(Attalea_speciosa	((Sabal_domingensis	Phoenix_dactylifera)	Serenoa_repens)))))	Nypa_fruticans)	Kingia_australis);
((Calamus_caryotoides	((Leopoldinia_pulchra	(Geonoma_undata	(((Manicaria_saccifera	Pelagodoxa_henryana)	((Dypsis_decaryi	Dictyosperma_album)	(((Veitchia_spiralis	Kentiopsis_piersoniorum)	Heterospathe_cagayanensis)	Hydriastele_microspadix)))	(Prestoea_acuminata	(Oenocarpus_bataua	Oenocarpus_minor)))))	(((Chamaedorea_seifrizii	(Elaeis_oleifera	Elaeis_guineensis))	((Reinhardtia_simplex	(Reinhardtia_paiewonskiana	Reinhardtia_latisecta))	((Attalea_speciosa	((Sabal_domingensis	Phoenix_dactylifera)	Serenoa_repens))	Iriartea_deltoidea)))	((Nypa_fruticans	(Roystonea_regia	Orania_palindan))	(((Bactris_major	Burretiokentia_grandiflora)	Podococcus_barteri)	(Sclerosperma_profizianum	Pseudophoenix_vinifera))))))	Kingia_australis);
((Sclerosperma_profizianum	(Pseudophoenix_vinifera	(((Attalea_speciosa	(Sabal_domingensis	(Phoenix_dactylifera	Serenoa_repens)))	Iriartea_deltoidea)	((((Bactris_major	Burretiokentia_grandiflora)	Podococcus_barteri)	(Calamus_caryotoides	(Nypa_fruticans	(((Manicaria_saccifera	Pelagodoxa_henryana)	((Dypsis_decaryi	Dictyosperma_album)	(((Veitchia_spiralis	Kentiopsis_piersoniorum)	Heterospathe_cagayanensis)	Hydriastele_microspadix)))	(Leopoldinia_pulchra	(Geonoma_undata	(Prestoea_acuminata	(Oenocarpus_bataua	Oenocarpus_minor))))))))	(((Reinhardtia_simplex	(Reinhardtia_paiewonskiana	Reinhardtia_latisecta))	(Roystonea_regia	Orania_palindan))	(Chamaedorea_seifrizii	(Elaeis_oleifera	Elaeis_guineensis)))))))	Kingia_australis);
((Sclerosperma_profizianum	(Pseudophoenix_vinifera	(((Elaeis_oleifera	Elaeis_guineensis)	((Orania_palindan	(Reinhardtia_simplex	(Reinhardtia_paiewonskiana	Reinhardtia_latisecta)))	(Roystonea_regia	((Calamus_caryotoides	(Attalea_speciosa	((Sabal_domingensis	Phoenix_dactylifera)	Serenoa_repens)))	Iriartea_deltoidea))))	(((Bactris_major	Burretiokentia_grandiflora)	(Nypa_fruticans	Podococcus_barteri))	(Chamaedorea_seifrizii	((((Geonoma_undata	(Prestoea_acuminata	(Oenocarpus_bataua	Oenocarpus_minor)))	(Dypsis_decaryi	((Veitchia_spiralis	Kentiopsis_piersoniorum)	(Dictyosperma_album	(Hydriastele_microspadix	Heterospathe_cagayanensis)))))	(Manicaria_saccifera	Pelagodoxa_henryana))	Leopoldinia_pulchra))))))	Kingia_australis);
(((Calamus_caryotoides	((Reinhardtia_simplex	(Reinhardtia_paiewonskiana	Reinhardtia_latisecta))	(((Iriartea_deltoidea	(Elaeis_oleifera	Elaeis_guineensis))	Attalea_speciosa)	((((Bactris_major	Burretiokentia_grandiflora)	Podococcus_barteri)	(Sclerosperma_profizianum	Pseudophoenix_vinifera))	((Roystonea_regia	Orania_palindan)	(((((Dictyosperma_album	Dypsis_decaryi)	(Hydriastele_microspadix	(Kentiopsis_piersoniorum	(Veitchia_spiralis	Heterospathe_cagayanensis))))	((Manicaria_saccifera	Pelagodoxa_henryana)	(Geonoma_undata	(Prestoea_acuminata	(Oenocarpus_bataua	Oenocarpus_minor)))))	Leopoldinia_pulchra)	(((Sabal_domingensis	Phoenix_dactylifera)	Serenoa_repens)	Chamaedorea_seifrizii)))))))	Nypa_fruticans)	Kingia_australis);
((Calamus_caryotoides	(((Sabal_domingensis	Phoenix_dactylifera)	((Bactris_major	Serenoa_repens)	(((Elaeis_oleifera	Elaeis_guineensis)	Attalea_speciosa)	((((((Geonoma_undata	Manicaria_saccifera)	(Oenocarpus_bataua	Oenocarpus_minor))	(Prestoea_acuminata	(Dypsis_decaryi	((Hydriastele_microspadix	(Heterospathe_cagayanensis	(Kentiopsis_piersoniorum	Veitchia_spiralis)))	Dictyosperma_album))))	(Leopoldinia_pulchra	Pelagodoxa_henryana))	(((Orania_palindan	((Podococcus_barteri	(Burretiokentia_grandiflora	Nypa_fruticans))	Sclerosperma_profizianum))	(Pseudophoenix_vinifera	Chamaedorea_seifrizii))	Roystonea_regia))	(Reinhardtia_simplex	(Reinhardtia_paiewonskiana	Reinhardtia_latisecta))))))	Iriartea_deltoidea))	Kingia_australis);
((((Reinhardtia_simplex	(Reinhardtia_paiewonskiana	Reinhardtia_latisecta))	((((Elaeis_oleifera	Elaeis_guineensis)	Attalea_speciosa)	((Podococcus_barteri	Burretiokentia_grandiflora)	(Iriartea_deltoidea	Bactris_major)))	(Sclerosperma_profizianum	(((((Prestoea_acuminata	(Oenocarpus_bataua	Oenocarpus_minor))	((Dypsis_decaryi	((Hydriastele_microspadix	(Heterospathe_cagayanensis	(Kentiopsis_piersoniorum	Veitchia_spiralis)))	Dictyosperma_album))	Manicaria_saccifera))	Geonoma_undata)	(Leopoldinia_pulchra	Pelagodoxa_henryana))	((Pseudophoenix_vinifera	Chamaedorea_seifrizii)	((Serenoa_repens	(Sabal_domingensis	Phoenix_dactylifera))	((Roystonea_regia	Orania_palindan)	Calamus_caryotoides)))))))	Nypa_fruticans)	Kingia_australis);
(((Calamus_caryotoides	((Serenoa_repens	(Sabal_domingensis	Phoenix_dactylifera))	(((Roystonea_regia	Orania_palindan)	(((Bactris_major	(Podococcus_barteri	Burretiokentia_grandiflora))	(Pseudophoenix_vinifera	Chamaedorea_seifrizii))	((Leopoldinia_pulchra	(((Prestoea_acuminata	(Oenocarpus_bataua	Oenocarpus_minor))	Geonoma_undata)	((Dypsis_decaryi	(Heterospathe_cagayanensis	((Hydriastele_microspadix	Dictyosperma_album)	(Kentiopsis_piersoniorum	Veitchia_spiralis))))	(Manicaria_saccifera	Pelagodoxa_henryana))))	((Elaeis_oleifera	Elaeis_guineensis)	(((Reinhardtia_simplex	(Reinhardtia_paiewonskiana	Reinhardtia_latisecta))	Attalea_speciosa)	Iriartea_deltoidea)))))	Sclerosperma_profizianum)))	Nypa_fruticans)	Kingia_australis);
((Calamus_caryotoides	((((Pseudophoenix_vinifera	Chamaedorea_seifrizii)	(((Prestoea_acuminata	(Oenocarpus_bataua	Oenocarpus_minor))	(Leopoldinia_pulchra	Geonoma_undata))	(((Dictyosperma_album	Dypsis_decaryi)	((Heterospathe_cagayanensis	(Kentiopsis_piersoniorum	Veitchia_spiralis))	(Nypa_fruticans	Hydriastele_microspadix)))	(Manicaria_saccifera	Pelagodoxa_henryana))))	((Roystonea_regia	Orania_palindan)	(Serenoa_repens	(Sabal_domingensis	Phoenix_dactylifera))))	(((Elaeis_oleifera	Elaeis_guineensis)	(((Reinhardtia_simplex	(Reinhardtia_paiewonskiana	Reinhardtia_latisecta))	Attalea_speciosa)	Iriartea_deltoidea))	(Sclerosperma_profizianum	((Bactris_major	Podococcus_barteri)	Burretiokentia_grandiflora)))))	Kingia_australis);
((Sclerosperma_profizianum	((((Bactris_major	(Roystonea_regia	Burretiokentia_grandiflora))	Podococcus_barteri)	((((Elaeis_guineensis	Elaeis_oleifera)	((Calamus_caryotoides	(Attalea_speciosa	((Sabal_domingensis	Phoenix_dactylifera)	Serenoa_repens)))	Iriartea_deltoidea))	(((((Dictyosperma_album	(Hydriastele_microspadix	(Heterospathe_cagayanensis	(Kentiopsis_piersoniorum	Veitchia_spiralis))))	Dypsis_decaryi)	((Manicaria_saccifera	Pelagodoxa_henryana)	((Prestoea_acuminata	(Oenocarpus_minor	Oenocarpus_bataua))	Geonoma_undata)))	Leopoldinia_pulchra)	((Nypa_fruticans	Orania_palindan)	Chamaedorea_seifrizii)))	((Reinhardtia_paiewonskiana	Reinhardtia_latisecta)	Reinhardtia_simplex)))	Pseudophoenix_vinifera))	Kingia_australis);
((Nypa_fruticans	(Calamus_caryotoides	((Iriartea_deltoidea	(((Reinhardtia_paiewonskiana	Reinhardtia_latisecta)	Reinhardtia_simplex)	((Elaeis_guineensis	Elaeis_oleifera)	(((Burretiokentia_grandiflora	(Podococcus_barteri	Bactris_major))	Sclerosperma_profizianum)	((((((Prestoea_acuminata	(Oenocarpus_minor	Oenocarpus_bataua))	Geonoma_undata)	(((Hydriastele_microspadix	(Heterospathe_cagayanensis	(Kentiopsis_piersoniorum	Veitchia_spiralis)))	(Dypsis_decaryi	Dictyosperma_album))	(Manicaria_saccifera	Pelagodoxa_henryana)))	Leopoldinia_pulchra)	(Roystonea_regia	(Pseudophoenix_vinifera	Chamaedorea_seifrizii)))	Orania_palindan)))))	(Attalea_speciosa	((Sabal_domingensis	Phoenix_dactylifera)	Serenoa_repens)))))	Kingia_australis);
((Calamus_caryotoides	(((Orania_palindan	((Roystonea_regia	((Bactris_major	(Burretiokentia_grandiflora	(Nypa_fruticans	Podococcus_barteri)))	Sclerosperma_profizianum))	(((Reinhardtia_paiewonskiana	Reinhardtia_latisecta)	Reinhardtia_simplex)	((Iriartea_deltoidea	(Elaeis_guineensis	Elaeis_oleifera))	Attalea_speciosa))))	(((((Prestoea_acuminata	(Oenocarpus_minor	Oenocarpus_bataua))	(((Hydriastele_microspadix	(Heterospathe_cagayanensis	(Kentiopsis_piersoniorum	Veitchia_spiralis)))	(Dypsis_decaryi	Dictyosperma_album))	(Geonoma_undata	Manicaria_saccifera)))	Pelagodoxa_henryana)	Leopoldinia_pulchra)	(Pseudophoenix_vinifera	Chamaedorea_seifrizii)))	((Sabal_domingensis	Phoenix_dactylifera)	Serenoa_repens)))	Kingia_australis);
(((Calamus_caryotoides	((((((Reinhardtia_paiewonskiana	Reinhardtia_latisecta)	Reinhardtia_simplex)	((Iriartea_deltoidea	(Elaeis_guineensis	Elaeis_oleifera))	Attalea_speciosa))	(((Orania_palindan	Sclerosperma_profizianum)	(((Prestoea_acuminata	(Oenocarpus_minor	Oenocarpus_bataua))	(Dypsis_decaryi	(Heterospathe_cagayanensis	((Kentiopsis_piersoniorum	Veitchia_spiralis)	(Hydriastele_microspadix	Dictyosperma_album)))))	((Manicaria_saccifera	Pelagodoxa_henryana)	(Leopoldinia_pulchra	Geonoma_undata))))	(Pseudophoenix_vinifera	Chamaedorea_seifrizii)))	(((Roystonea_regia	Burretiokentia_grandiflora)	Podococcus_barteri)	Bactris_major))	((Sabal_domingensis	Phoenix_dactylifera)	Serenoa_repens)))	Nypa_fruticans)	Kingia_australis);
(((Calamus_caryotoides	(((Attalea_speciosa	(Sabal_domingensis	Phoenix_dactylifera))	(((Elaeis_guineensis	Elaeis_oleifera)	(((Reinhardtia_paiewonskiana	Reinhardtia_latisecta)	Reinhardtia_simplex)	Roystonea_regia))	((Orania_palindan	(((Serenoa_repens	Pseudophoenix_vinifera)	Chamaedorea_seifrizii)	((Dypsis_decaryi	((Hydriastele_microspadix	Dictyosperma_album)	(Heterospathe_cagayanensis	(Kentiopsis_piersoniorum	Veitchia_spiralis))))	(((Prestoea_acuminata	(Oenocarpus_minor	Oenocarpus_bataua))	Geonoma_undata)	(Manicaria_saccifera	(Leopoldinia_pulchra	Pelagodoxa_henryana))))))	(Sclerosperma_profizianum	(Podococcus_barteri	(Bactris_major	Burretiokentia_grandiflora))))))	Iriartea_deltoidea))	Nypa_fruticans)	Kingia_australis);
((Sclerosperma_profizianum	(Podococcus_barteri	(((((Elaeis_guineensis	Elaeis_oleifera)	((((Reinhardtia_paiewonskiana	Reinhardtia_latisecta)	Reinhardtia_simplex)	Iriartea_deltoidea)	((Attalea_speciosa	(Sabal_domingensis	Phoenix_dactylifera))	((Bactris_major	Serenoa_repens)	(((Prestoea_acuminata	(Oenocarpus_minor	Oenocarpus_bataua))	(Geonoma_undata	Leopoldinia_pulchra))	((Manicaria_saccifera	Pelagodoxa_henryana)	(Dypsis_decaryi	(((Heterospathe_cagayanensis	Kentiopsis_piersoniorum)	(Hydriastele_microspadix	Veitchia_spiralis))	Dictyosperma_album))))))))	((Orania_palindan	(Nypa_fruticans	Roystonea_regia))	Calamus_caryotoides))	Chamaedorea_seifrizii)	(Pseudophoenix_vinifera	Burretiokentia_grandiflora))))	Kingia_australis);
((Calamus_caryotoides	((((Manicaria_saccifera	((Prestoea_acuminata	(Oenocarpus_minor	Oenocarpus_bataua))	Geonoma_undata))	(Dypsis_decaryi	((Hydriastele_microspadix	((Kentiopsis_piersoniorum	Veitchia_spiralis)	Heterospathe_cagayanensis))	Dictyosperma_album)))	(Pelagodoxa_henryana	Leopoldinia_pulchra))	(((Attalea_speciosa	(Sabal_domingensis	Phoenix_dactylifera))	(((Iriartea_deltoidea	(Elaeis_guineensis	((Reinhardtia_paiewonskiana	Reinhardtia_latisecta)	Reinhardtia_simplex)))	Orania_palindan)	((((Sclerosperma_profizianum	((Burretiokentia_grandiflora	Podococcus_barteri)	Nypa_fruticans))	(Chamaedorea_seifrizii	Pseudophoenix_vinifera))	Elaeis_oleifera)	Roystonea_regia)))	(Bactris_major	Serenoa_repens))))	Kingia_australis);
((Calamus_caryotoides	(((Dypsis_decaryi	((Hydriastele_microspadix	((Kentiopsis_piersoniorum	Veitchia_spiralis)	Heterospathe_cagayanensis))	Dictyosperma_album))	(Leopoldinia_pulchra	((Geonoma_undata	(Pelagodoxa_henryana	Manicaria_saccifera))	(Prestoea_acuminata	(Oenocarpus_minor	Oenocarpus_bataua)))))	((((Sabal_domingensis	Phoenix_dactylifera)	(Roystonea_regia	Orania_palindan))	((Sclerosperma_profizianum	(Burretiokentia_grandiflora	Podococcus_barteri))	(Chamaedorea_seifrizii	Pseudophoenix_vinifera)))	(((Reinhardtia_paiewonskiana	Reinhardtia_latisecta)	Reinhardtia_simplex)	((Bactris_major	(Nypa_fruticans	Serenoa_repens))	(Iriartea_deltoidea	(Attalea_speciosa	(Elaeis_oleifera	Elaeis_guineensis))))))))	Kingia_australis);
(((Calamus_caryotoides	(((Reinhardtia_paiewonskiana	Reinhardtia_latisecta)	Reinhardtia_simplex)	((Attalea_speciosa	(((Leopoldinia_pulchra	(((Geonoma_undata	(Prestoea_acuminata	(Oenocarpus_minor	Oenocarpus_bataua)))	(Dypsis_decaryi	((Hydriastele_microspadix	((Kentiopsis_piersoniorum	Veitchia_spiralis)	Heterospathe_cagayanensis))	Dictyosperma_album)))	(Manicaria_saccifera	Pelagodoxa_henryana)))	(Iriartea_deltoidea	Orania_palindan))	((Serenoa_repens	Chamaedorea_seifrizii)	(Sabal_domingensis	Phoenix_dactylifera))))	((Roystonea_regia	(Elaeis_oleifera	Elaeis_guineensis))	((Pseudophoenix_vinifera	Sclerosperma_profizianum)	(Burretiokentia_grandiflora	(Bactris_major	Podococcus_barteri)))))))	Nypa_fruticans)	Kingia_australis);
(((Calamus_caryotoides	(((Orania_palindan	(Podococcus_barteri	Sclerosperma_profizianum))	Pseudophoenix_vinifera)	((((Chamaedorea_seifrizii	Roystonea_regia)	(Elaeis_oleifera	Elaeis_guineensis))	(((((Geonoma_undata	(Prestoea_acuminata	(Oenocarpus_minor	Oenocarpus_bataua)))	((Hydriastele_microspadix	((Kentiopsis_piersoniorum	Veitchia_spiralis)	Heterospathe_cagayanensis))	(Dictyosperma_album	Dypsis_decaryi)))	(Manicaria_saccifera	Pelagodoxa_henryana))	(Burretiokentia_grandiflora	Bactris_major))	((Iriartea_deltoidea	(Serenoa_repens	(Attalea_speciosa	(Sabal_domingensis	Phoenix_dactylifera))))	((Reinhardtia_paiewonskiana	Reinhardtia_latisecta)	Reinhardtia_simplex))))	Leopoldinia_pulchra)))	Nypa_fruticans)	Kingia_australis);
((Calamus_caryotoides	(Nypa_fruticans	(((Geonoma_undata	(Prestoea_acuminata	(Oenocarpus_minor	Oenocarpus_bataua)))	(((((Kentiopsis_piersoniorum	Veitchia_spiralis)	Heterospathe_cagayanensis)	(Dictyosperma_album	Dypsis_decaryi))	Hydriastele_microspadix)	(Pelagodoxa_henryana	Manicaria_saccifera)))	(Leopoldinia_pulchra	((((Roystonea_regia	Orania_palindan)	(Elaeis_oleifera	Elaeis_guineensis))	(((Iriartea_deltoidea	(Attalea_speciosa	((Sabal_domingensis	Phoenix_dactylifera)	(Bactris_major	Serenoa_repens))))	(Reinhardtia_simplex	(Reinhardtia_latisecta	Reinhardtia_paiewonskiana)))	(Pseudophoenix_vinifera	Chamaedorea_seifrizii)))	((Burretiokentia_grandiflora	Podococcus_barteri)	Sclerosperma_profizianum))))))	Kingia_australis);
((Sclerosperma_profizianum	(((((Geonoma_undata	(Prestoea_acuminata	(Oenocarpus_minor	Oenocarpus_bataua)))	(((Dictyosperma_album	Dypsis_decaryi)	(Hydriastele_microspadix	((Kentiopsis_piersoniorum	Veitchia_spiralis)	Heterospathe_cagayanensis)))	(Pelagodoxa_henryana	Manicaria_saccifera)))	(((Chamaedorea_seifrizii	(Elaeis_oleifera	Elaeis_guineensis))	Leopoldinia_pulchra)	(((Serenoa_repens	Bactris_major)	((Iriartea_deltoidea	(Reinhardtia_simplex	(Reinhardtia_latisecta	Reinhardtia_paiewonskiana)))	(Attalea_speciosa	(Sabal_domingensis	Phoenix_dactylifera))))	((Nypa_fruticans	Calamus_caryotoides)	(Roystonea_regia	Orania_palindan)))))	Pseudophoenix_vinifera)	(Burretiokentia_grandiflora	Podococcus_barteri)))	Kingia_australis);
((Calamus_caryotoides	((Roystonea_regia	Orania_palindan)	(((((((Leopoldinia_pulchra	Geonoma_undata)	(Prestoea_acuminata	(Oenocarpus_minor	Oenocarpus_bataua)))	((Dypsis_decaryi	(Dictyosperma_album	(Heterospathe_cagayanensis	((Kentiopsis_piersoniorum	Veitchia_spiralis)	Hydriastele_microspadix))))	(Pelagodoxa_henryana	Manicaria_saccifera)))	Chamaedorea_seifrizii)	(((Burretiokentia_grandiflora	Podococcus_barteri)	Bactris_major)	Nypa_fruticans))	((Sclerosperma_profizianum	Pseudophoenix_vinifera)	(Elaeis_oleifera	Elaeis_guineensis)))	((Reinhardtia_simplex	(Reinhardtia_latisecta	Reinhardtia_paiewonskiana))	((Attalea_speciosa	(Serenoa_repens	(Sabal_domingensis	Phoenix_dactylifera)))	Iriartea_deltoidea)))))	Kingia_australis);
(((Calamus_caryotoides	((((((((Geonoma_undata	(Prestoea_acuminata	(Oenocarpus_minor	Oenocarpus_bataua)))	(((Podococcus_barteri	(Bactris_major	Burretiokentia_grandiflora))	(Dypsis_decaryi	(Dictyosperma_album	((Kentiopsis_piersoniorum	Veitchia_spiralis)	(Hydriastele_microspadix	Heterospathe_cagayanensis)))))	(Pelagodoxa_henryana	Manicaria_saccifera)))	Leopoldinia_pulchra)	(Sclerosperma_profizianum	(Chamaedorea_seifrizii	Pseudophoenix_vinifera)))	(Elaeis_oleifera	Elaeis_guineensis))	(Roystonea_regia	Orania_palindan))	((Attalea_speciosa	(Serenoa_repens	(Sabal_domingensis	Phoenix_dactylifera)))	Iriartea_deltoidea))	(Reinhardtia_simplex	(Reinhardtia_latisecta	Reinhardtia_paiewonskiana))))	Nypa_fruticans)	Kingia_australis);
((Calamus_caryotoides	(Nypa_fruticans	(Iriartea_deltoidea	(((Reinhardtia_simplex	(Reinhardtia_latisecta	Reinhardtia_paiewonskiana))	((Elaeis_oleifera	Elaeis_guineensis)	(((Roystonea_regia	Orania_palindan)	((Bactris_major	(Burretiokentia_grandiflora	Podococcus_barteri))	((Chamaedorea_seifrizii	Pseudophoenix_vinifera)	Sclerosperma_profizianum)))	((Leopoldinia_pulchra	(Geonoma_undata	(Prestoea_acuminata	(Oenocarpus_minor	Oenocarpus_bataua))))	((((Dypsis_decaryi	Dictyosperma_album)	((Kentiopsis_piersoniorum	Veitchia_spiralis)	Hydriastele_microspadix))	Heterospathe_cagayanensis)	(Pelagodoxa_henryana	Manicaria_saccifera))))))	(Attalea_speciosa	(Serenoa_repens	(Sabal_domingensis	Phoenix_dactylifera)))))))	Kingia_australis);
((Calamus_caryotoides	(Nypa_fruticans	((((Reinhardtia_simplex	(Reinhardtia_latisecta	Reinhardtia_paiewonskiana))	(Roystonea_regia	Orania_palindan))	((((Geonoma_undata	(Prestoea_acuminata	(Oenocarpus_minor	Oenocarpus_bataua)))	(Burretiokentia_grandiflora	((Hydriastele_microspadix	((Dypsis_decaryi	Dictyosperma_album)	(Heterospathe_cagayanensis	(Kentiopsis_piersoniorum	Veitchia_spiralis))))	((Leopoldinia_pulchra	Pelagodoxa_henryana)	Manicaria_saccifera))))	(Chamaedorea_seifrizii	Pseudophoenix_vinifera))	((Sclerosperma_profizianum	Podococcus_barteri)	(Bactris_major	(Elaeis_oleifera	Elaeis_guineensis)))))	((Attalea_speciosa	(Serenoa_repens	(Sabal_domingensis	Phoenix_dactylifera)))	Iriartea_deltoidea))))	Kingia_australis);
((Sclerosperma_profizianum	((Nypa_fruticans	Podococcus_barteri)	((((((((Burretiokentia_grandiflora	Geonoma_undata)	(Prestoea_acuminata	(Oenocarpus_minor	Oenocarpus_bataua)))	(((Hydriastele_microspadix	(Dictyosperma_album	(Heterospathe_cagayanensis	(Kentiopsis_piersoniorum	Veitchia_spiralis))))	Dypsis_decaryi)	Manicaria_saccifera))	Pelagodoxa_henryana)	((Attalea_speciosa	(Leopoldinia_pulchra	(Sabal_domingensis	Phoenix_dactylifera)))	((Bactris_major	Serenoa_repens)	Calamus_caryotoides)))	(Chamaedorea_seifrizii	Pseudophoenix_vinifera))	(Iriartea_deltoidea	((Reinhardtia_simplex	(Reinhardtia_latisecta	Reinhardtia_paiewonskiana))	Orania_palindan)))	(Roystonea_regia	(Elaeis_oleifera	Elaeis_guineensis)))))	Kingia_australis);
((Sclerosperma_profizianum	((((Nypa_fruticans	(Elaeis_oleifera	Elaeis_guineensis))	((Orania_palindan	Roystonea_regia)	((Iriartea_deltoidea	(Reinhardtia_simplex	(Reinhardtia_latisecta	Reinhardtia_paiewonskiana)))	(((Leopoldinia_pulchra	(Sabal_domingensis	Phoenix_dactylifera))	Attalea_speciosa)	(((Geonoma_undata	(Prestoea_acuminata	(Oenocarpus_minor	Oenocarpus_bataua)))	(Manicaria_saccifera	Pelagodoxa_henryana))	((Serenoa_repens	Calamus_caryotoides)	((Heterospathe_cagayanensis	(Kentiopsis_piersoniorum	Veitchia_spiralis))	((Dictyosperma_album	Dypsis_decaryi)	Hydriastele_microspadix))))))))	(Chamaedorea_seifrizii	(Podococcus_barteri	(Bactris_major	Burretiokentia_grandiflora))))	Pseudophoenix_vinifera))	Kingia_australis);
((Calamus_caryotoides	((((Leopoldinia_pulchra	(Geonoma_undata	(Prestoea_acuminata	(Oenocarpus_minor	Oenocarpus_bataua))))	(Manicaria_saccifera	Pelagodoxa_henryana))	((Dypsis_decaryi	(Hydriastele_microspadix	(Kentiopsis_piersoniorum	(Veitchia_spiralis	Heterospathe_cagayanensis))))	Dictyosperma_album))	(Serenoa_repens	(((Nypa_fruticans	Iriartea_deltoidea)	(Orania_palindan	(Reinhardtia_simplex	(Reinhardtia_latisecta	Reinhardtia_paiewonskiana))))	(((((Pseudophoenix_vinifera	Chamaedorea_seifrizii)	(Podococcus_barteri	(Bactris_major	Burretiokentia_grandiflora)))	Sclerosperma_profizianum)	(Roystonea_regia	(Elaeis_oleifera	Elaeis_guineensis)))	((Sabal_domingensis	Phoenix_dactylifera)	Attalea_speciosa))))))	Kingia_australis);
((Calamus_caryotoides	(((((Prestoea_acuminata	(Oenocarpus_minor	Oenocarpus_bataua))	(Leopoldinia_pulchra	Geonoma_undata))	(Manicaria_saccifera	Pelagodoxa_henryana))	(Hydriastele_microspadix	((Dypsis_decaryi	Dictyosperma_album)	(Heterospathe_cagayanensis	(Kentiopsis_piersoniorum	Veitchia_spiralis)))))	(Serenoa_repens	((((Reinhardtia_simplex	(Reinhardtia_latisecta	Reinhardtia_paiewonskiana))	Iriartea_deltoidea)	Attalea_speciosa)	(((Bactris_major	Sabal_domingensis)	Phoenix_dactylifera)	((((((Burretiokentia_grandiflora	Pseudophoenix_vinifera)	Chamaedorea_seifrizii)	Podococcus_barteri)	Sclerosperma_profizianum)	(Elaeis_oleifera	Elaeis_guineensis))	(Roystonea_regia	(Nypa_fruticans	Orania_palindan))))))))	Kingia_australis);
((Calamus_caryotoides	((Orania_palindan	Roystonea_regia)	(((((Serenoa_repens	(Sabal_domingensis	Phoenix_dactylifera))	Attalea_speciosa)	(Iriartea_deltoidea	(Reinhardtia_simplex	(Reinhardtia_paiewonskiana	Reinhardtia_latisecta))))	((((Dictyosperma_album	Dypsis_decaryi)	(Hydriastele_microspadix	((Kentiopsis_piersoniorum	Veitchia_spiralis)	Heterospathe_cagayanensis)))	((Manicaria_saccifera	Pelagodoxa_henryana)	((Prestoea_acuminata	(Oenocarpus_minor	Oenocarpus_bataua))	(Leopoldinia_pulchra	Geonoma_undata))))	(((Podococcus_barteri	Nypa_fruticans)	Burretiokentia_grandiflora)	Bactris_major)))	((Pseudophoenix_vinifera	(Sclerosperma_profizianum	Chamaedorea_seifrizii))	(Elaeis_oleifera	Elaeis_guineensis)))))	Kingia_australis);
(((Calamus_caryotoides	(Serenoa_repens	((((Sabal_domingensis	Phoenix_dactylifera)	Attalea_speciosa)	(((Orania_palindan	Sclerosperma_profizianum)	(Chamaedorea_seifrizii	Pseudophoenix_vinifera))	(((Reinhardtia_simplex	(Reinhardtia_paiewonskiana	Reinhardtia_latisecta))	(Roystonea_regia	(Elaeis_oleifera	Elaeis_guineensis)))	(((((Prestoea_acuminata	(Oenocarpus_minor	Oenocarpus_bataua))	Geonoma_undata)	(Manicaria_saccifera	(Leopoldinia_pulchra	Pelagodoxa_henryana)))	(Dypsis_decaryi	(Dictyosperma_album	(Hydriastele_microspadix	((Kentiopsis_piersoniorum	Veitchia_spiralis)	Heterospathe_cagayanensis)))))	((Bactris_major	Podococcus_barteri)	Burretiokentia_grandiflora)))))	Iriartea_deltoidea)))	Nypa_fruticans)	Kingia_australis);
((Calamus_caryotoides	((Iriartea_deltoidea	((Bactris_major	(Nypa_fruticans	(Elaeis_oleifera	Elaeis_guineensis)))	((Orania_palindan	Attalea_speciosa)	((Pseudophoenix_vinifera	(Sclerosperma_profizianum	Podococcus_barteri))	(Roystonea_regia	(Reinhardtia_simplex	(Reinhardtia_paiewonskiana	Reinhardtia_latisecta)))))))	((Serenoa_repens	Chamaedorea_seifrizii)	((((Dypsis_decaryi	Dictyosperma_album)	(Hydriastele_microspadix	((Burretiokentia_grandiflora	(Kentiopsis_piersoniorum	Veitchia_spiralis))	Heterospathe_cagayanensis)))	(((Prestoea_acuminata	(Oenocarpus_minor	Oenocarpus_bataua))	Geonoma_undata)	(Manicaria_saccifera	Pelagodoxa_henryana)))	((Sabal_domingensis	Phoenix_dactylifera)	Leopoldinia_pulchra)))))	Kingia_australis);
((Calamus_caryotoides	((((((Orania_palindan	Roystonea_regia)	(Sclerosperma_profizianum	((Bactris_major	Podococcus_barteri)	Chamaedorea_seifrizii)))	((Serenoa_repens	(((Dypsis_decaryi	Dictyosperma_album)	(Hydriastele_microspadix	((Veitchia_spiralis	(Burretiokentia_grandiflora	Kentiopsis_piersoniorum))	Heterospathe_cagayanensis)))	(((Prestoea_acuminata	(Oenocarpus_minor	Oenocarpus_bataua))	(Geonoma_undata	Leopoldinia_pulchra))	(Manicaria_saccifera	Pelagodoxa_henryana))))	(((Reinhardtia_simplex	(Reinhardtia_paiewonskiana	Reinhardtia_latisecta))	(Sabal_domingensis	Phoenix_dactylifera))	Iriartea_deltoidea)))	Pseudophoenix_vinifera)	(Attalea_speciosa	(Elaeis_oleifera	Elaeis_guineensis)))	Nypa_fruticans))	Kingia_australis);
((Calamus_caryotoides	((Serenoa_repens	(Sabal_domingensis	Phoenix_dactylifera))	((Pseudophoenix_vinifera	Chamaedorea_seifrizii)	(((((Leopoldinia_pulchra	((Veitchia_spiralis	Kentiopsis_piersoniorum)	((Heterospathe_cagayanensis	Hydriastele_microspadix)	(Dypsis_decaryi	Dictyosperma_album))))	Burretiokentia_grandiflora)	((Prestoea_acuminata	(Oenocarpus_minor	Oenocarpus_bataua))	Geonoma_undata))	(Manicaria_saccifera	Pelagodoxa_henryana))	((Nypa_fruticans	(Orania_palindan	Roystonea_regia))	((Sclerosperma_profizianum	(Bactris_major	Podococcus_barteri))	(((Iriartea_deltoidea	(Elaeis_oleifera	Elaeis_guineensis))	Attalea_speciosa)	(Reinhardtia_simplex	(Reinhardtia_paiewonskiana	Reinhardtia_latisecta)))))))))	Kingia_australis);
((Calamus_caryotoides	(((((Manicaria_saccifera	Pelagodoxa_henryana)	((Prestoea_acuminata	(Oenocarpus_minor	Oenocarpus_bataua))	Geonoma_undata))	((Heterospathe_cagayanensis	((Burretiokentia_grandiflora	Veitchia_spiralis)	Kentiopsis_piersoniorum))	(Hydriastele_microspadix	(Dypsis_decaryi	Dictyosperma_album))))	Leopoldinia_pulchra)	(((Sclerosperma_profizianum	(Roystonea_regia	(Bactris_major	Podococcus_barteri)))	((Orania_palindan	((Nypa_fruticans	Iriartea_deltoidea)	(Elaeis_guineensis	(Attalea_speciosa	Elaeis_oleifera))))	(Reinhardtia_simplex	(Reinhardtia_paiewonskiana	Reinhardtia_latisecta))))	((Serenoa_repens	(Sabal_domingensis	Phoenix_dactylifera))	(Pseudophoenix_vinifera	Chamaedorea_seifrizii)))))	Kingia_australis);
(((Calamus_caryotoides	(((Attalea_speciosa	(Serenoa_repens	(Sabal_domingensis	Phoenix_dactylifera)))	(Iriartea_deltoidea	(((((Oenocarpus_minor	(Leopoldinia_pulchra	Oenocarpus_bataua))	Geonoma_undata)	(Prestoea_acuminata	((Manicaria_saccifera	Pelagodoxa_henryana)	((Dypsis_decaryi	(Dictyosperma_album	((Heterospathe_cagayanensis	Hydriastele_microspadix)	(Veitchia_spiralis	Kentiopsis_piersoniorum))))	Burretiokentia_grandiflora))))	((Roystonea_regia	(Bactris_major	Podococcus_barteri))	(Sclerosperma_profizianum	(Orania_palindan	Pseudophoenix_vinifera))))	(Chamaedorea_seifrizii	(Elaeis_guineensis	Elaeis_oleifera)))))	(Reinhardtia_simplex	(Reinhardtia_paiewonskiana	Reinhardtia_latisecta))))	Nypa_fruticans)	Kingia_australis);
(((Reinhardtia_simplex	(Reinhardtia_paiewonskiana	Reinhardtia_latisecta))	(((Attalea_speciosa	(Serenoa_repens	(Sabal_domingensis	Phoenix_dactylifera)))	((Iriartea_deltoidea	Calamus_caryotoides)	((((Leopoldinia_pulchra	(Sclerosperma_profizianum	(Chamaedorea_seifrizii	(Burretiokentia_grandiflora	Podococcus_barteri))))	Pseudophoenix_vinifera)	(Elaeis_guineensis	(Bactris_major	Elaeis_oleifera)))	(((Prestoea_acuminata	(Oenocarpus_minor	Oenocarpus_bataua))	Geonoma_undata)	((Manicaria_saccifera	Pelagodoxa_henryana)	((Heterospathe_cagayanensis	(Veitchia_spiralis	Kentiopsis_piersoniorum))	((Dictyosperma_album	Dypsis_decaryi)	(Nypa_fruticans	Hydriastele_microspadix))))))))	(Roystonea_regia	Orania_palindan)))	Kingia_australis);
((Calamus_caryotoides	(((((Bactris_major	(Elaeis_oleifera	Elaeis_guineensis))	(((Leopoldinia_pulchra	(((Prestoea_acuminata	(Oenocarpus_minor	Oenocarpus_bataua))	Geonoma_undata)	((Manicaria_saccifera	Pelagodoxa_henryana)	(((Dictyosperma_album	Dypsis_decaryi)	(Kentiopsis_piersoniorum	(Burretiokentia_grandiflora	Veitchia_spiralis)))	(Hydriastele_microspadix	Heterospathe_cagayanensis)))))	(Pseudophoenix_vinifera	Chamaedorea_seifrizii))	(Orania_palindan	(Sclerosperma_profizianum	Podococcus_barteri))))	((Iriartea_deltoidea	(Reinhardtia_simplex	(Reinhardtia_paiewonskiana	Reinhardtia_latisecta)))	(Attalea_speciosa	(Serenoa_repens	(Sabal_domingensis	Phoenix_dactylifera)))))	Roystonea_regia)	Nypa_fruticans))	Kingia_australis);
(((Sclerosperma_profizianum	(Podococcus_barteri	((((((Attalea_speciosa	(Serenoa_repens	(Sabal_domingensis	Phoenix_dactylifera)))	Calamus_caryotoides)	(Leopoldinia_pulchra	(((Prestoea_acuminata	(Oenocarpus_minor	Oenocarpus_bataua))	Geonoma_undata)	((Manicaria_saccifera	Pelagodoxa_henryana)	((Dictyosperma_album	((Burretiokentia_grandiflora	Hydriastele_microspadix)	((Kentiopsis_piersoniorum	Veitchia_spiralis)	Heterospathe_cagayanensis)))	Dypsis_decaryi)))))	(Pseudophoenix_vinifera	Chamaedorea_seifrizii))	(((Roystonea_regia	Bactris_major)	(Elaeis_oleifera	Elaeis_guineensis))	(Iriartea_deltoidea	(Reinhardtia_simplex	(Reinhardtia_paiewonskiana	Reinhardtia_latisecta)))))	Orania_palindan)))	Nypa_fruticans)	Kingia_australis);
(((((Hydriastele_microspadix	((Burretiokentia_grandiflora	(Kentiopsis_piersoniorum	Veitchia_spiralis))	Heterospathe_cagayanensis))	Dictyosperma_album)	Dypsis_decaryi)	(Prestoea_acuminata	((Geonoma_undata	(((Iriartea_deltoidea	((Sabal_domingensis	Phoenix_dactylifera)	(Calamus_caryotoides	Serenoa_repens)))	(Attalea_speciosa	((Orania_palindan	(Sclerosperma_profizianum	Podococcus_barteri))	((Reinhardtia_simplex	(Reinhardtia_latisecta	Reinhardtia_paiewonskiana))	(((Elaeis_oleifera	(Nypa_fruticans	Elaeis_guineensis))	Bactris_major)	Roystonea_regia)))))	(Pseudophoenix_vinifera	Chamaedorea_seifrizii)))	((Oenocarpus_bataua	Oenocarpus_minor)	((Leopoldinia_pulchra	Pelagodoxa_henryana)	Manicaria_saccifera)))))	Kingia_australis);
((Calamus_caryotoides	(((Hydriastele_microspadix	(Burretiokentia_grandiflora	(Dictyosperma_album	Dypsis_decaryi)))	((Kentiopsis_piersoniorum	Veitchia_spiralis)	Heterospathe_cagayanensis))	(Leopoldinia_pulchra	((Pelagodoxa_henryana	Manicaria_saccifera)	((Geonoma_undata	(((Attalea_speciosa	((Sabal_domingensis	Phoenix_dactylifera)	Serenoa_repens))	(((Iriartea_deltoidea	(Orania_palindan	(Reinhardtia_simplex	(Reinhardtia_latisecta	Reinhardtia_paiewonskiana))))	((Elaeis_oleifera	Elaeis_guineensis)	(Bactris_major	(Nypa_fruticans	Roystonea_regia))))	(Sclerosperma_profizianum	Podococcus_barteri)))	(Pseudophoenix_vinifera	Chamaedorea_seifrizii)))	(Prestoea_acuminata	(Oenocarpus_bataua	Oenocarpus_minor)))))))	Kingia_australis);
((Calamus_caryotoides	(Serenoa_repens	(((((Dictyosperma_album	Dypsis_decaryi)	(((Kentiopsis_piersoniorum	Veitchia_spiralis)	Heterospathe_cagayanensis)	Hydriastele_microspadix))	((Pelagodoxa_henryana	Manicaria_saccifera)	((Prestoea_acuminata	(Oenocarpus_bataua	Oenocarpus_minor))	Geonoma_undata)))	((((Orania_palindan	(Reinhardtia_simplex	(Reinhardtia_latisecta	Reinhardtia_paiewonskiana)))	Roystonea_regia)	(Sclerosperma_profizianum	((Iriartea_deltoidea	Attalea_speciosa)	((Elaeis_oleifera	Elaeis_guineensis)	Nypa_fruticans))))	(((Podococcus_barteri	Bactris_major)	Burretiokentia_grandiflora)	(Pseudophoenix_vinifera	Chamaedorea_seifrizii))))	(Leopoldinia_pulchra	(Sabal_domingensis	Phoenix_dactylifera)))))	Kingia_australis);
(((Calamus_caryotoides	(((((((Prestoea_acuminata	(Oenocarpus_bataua	Oenocarpus_minor))	(Leopoldinia_pulchra	Geonoma_undata))	(Manicaria_saccifera	(((Hydriastele_microspadix	Veitchia_spiralis)	(Dictyosperma_album	Dypsis_decaryi))	(Heterospathe_cagayanensis	Kentiopsis_piersoniorum))))	Pelagodoxa_henryana)	((Reinhardtia_simplex	(Reinhardtia_latisecta	Reinhardtia_paiewonskiana))	((Elaeis_oleifera	Elaeis_guineensis)	((Roystonea_regia	Orania_palindan)	((Sclerosperma_profizianum	(Podococcus_barteri	(Bactris_major	Burretiokentia_grandiflora)))	(Pseudophoenix_vinifera	Chamaedorea_seifrizii))))))	(Attalea_speciosa	(Serenoa_repens	(Sabal_domingensis	Phoenix_dactylifera))))	Iriartea_deltoidea))	Nypa_fruticans)	Kingia_australis);
((Calamus_caryotoides	(((Pseudophoenix_vinifera	(Serenoa_repens	((Chamaedorea_seifrizii	Sabal_domingensis)	Phoenix_dactylifera)))	((Roystonea_regia	Orania_palindan)	((((Nypa_fruticans	Podococcus_barteri)	(Bactris_major	Burretiokentia_grandiflora))	Sclerosperma_profizianum)	(((Iriartea_deltoidea	(Elaeis_oleifera	Elaeis_guineensis))	Attalea_speciosa)	(Reinhardtia_simplex	(Reinhardtia_latisecta	Reinhardtia_paiewonskiana))))))	((Geonoma_undata	((Manicaria_saccifera	(Pelagodoxa_henryana	(Oenocarpus_bataua	Oenocarpus_minor)))	(Prestoea_acuminata	((Dictyosperma_album	Dypsis_decaryi)	((Heterospathe_cagayanensis	(Kentiopsis_piersoniorum	Veitchia_spiralis))	Hydriastele_microspadix)))))	Leopoldinia_pulchra)))	Kingia_australis);
((Calamus_caryotoides	((Roystonea_regia	Orania_palindan)	((Podococcus_barteri	(Bactris_major	Burretiokentia_grandiflora))	((Pseudophoenix_vinifera	((Chamaedorea_seifrizii	Sclerosperma_profizianum)	((((Prestoea_acuminata	(Oenocarpus_bataua	Oenocarpus_minor))	((Pelagodoxa_henryana	Manicaria_saccifera)	(Hydriastele_microspadix	((Dictyosperma_album	Dypsis_decaryi)	(Heterospathe_cagayanensis	(Kentiopsis_piersoniorum	Veitchia_spiralis))))))	Geonoma_undata)	Leopoldinia_pulchra)))	(((Iriartea_deltoidea	((Elaeis_oleifera	Elaeis_guineensis)	(Nypa_fruticans	Attalea_speciosa)))	(Reinhardtia_simplex	(Reinhardtia_latisecta	Reinhardtia_paiewonskiana)))	(Serenoa_repens	(Sabal_domingensis	Phoenix_dactylifera)))))))	Kingia_australis);
((((Podococcus_barteri	(Bactris_major	Burretiokentia_grandiflora))	((((Calamus_caryotoides	((((Pelagodoxa_henryana	Manicaria_saccifera)	((((Kentiopsis_piersoniorum	Veitchia_spiralis)	(Hydriastele_microspadix	Dictyosperma_album))	Heterospathe_cagayanensis)	Dypsis_decaryi))	(Geonoma_undata	(Prestoea_acuminata	(Oenocarpus_bataua	Oenocarpus_minor))))	Leopoldinia_pulchra))	((Pseudophoenix_vinifera	Chamaedorea_seifrizii)	(Serenoa_repens	(Sabal_domingensis	Phoenix_dactylifera))))	(((Iriartea_deltoidea	Attalea_speciosa)	(Elaeis_oleifera	Elaeis_guineensis))	((Reinhardtia_simplex	(Reinhardtia_latisecta	Reinhardtia_paiewonskiana))	(Roystonea_regia	Orania_palindan))))	Nypa_fruticans))	Sclerosperma_profizianum)	Kingia_australis);
((Calamus_caryotoides	((((Attalea_speciosa	(Serenoa_repens	(Sabal_domingensis	Phoenix_dactylifera)))	(((Roystonea_regia	(Elaeis_oleifera	Elaeis_guineensis))	((Reinhardtia_simplex	(Reinhardtia_latisecta	Reinhardtia_paiewonskiana))	(Iriartea_deltoidea	Orania_palindan)))	(((((Nypa_fruticans	Burretiokentia_grandiflora)	Podococcus_barteri)	Bactris_major)	Sclerosperma_profizianum)	(Pseudophoenix_vinifera	Chamaedorea_seifrizii))))	((((Pelagodoxa_henryana	Manicaria_saccifera)	(Prestoea_acuminata	(Oenocarpus_bataua	Oenocarpus_minor)))	(Hydriastele_microspadix	((Veitchia_spiralis	(Kentiopsis_piersoniorum	Heterospathe_cagayanensis))	(Dictyosperma_album	Dypsis_decaryi))))	Geonoma_undata))	Leopoldinia_pulchra))	Kingia_australis);
((Calamus_caryotoides	((((Roystonea_regia	(((Podococcus_barteri	Bactris_major)	Burretiokentia_grandiflora)	Sclerosperma_profizianum))	((Reinhardtia_simplex	(Reinhardtia_latisecta	Reinhardtia_paiewonskiana))	((Nypa_fruticans	Iriartea_deltoidea)	(Attalea_speciosa	(Elaeis_oleifera	Elaeis_guineensis)))))	(Orania_palindan	((Chamaedorea_seifrizii	(Serenoa_repens	(Sabal_domingensis	Phoenix_dactylifera)))	Pseudophoenix_vinifera)))	((((Geonoma_undata	(Prestoea_acuminata	(Oenocarpus_bataua	Oenocarpus_minor)))	Manicaria_saccifera)	(((Hydriastele_microspadix	Heterospathe_cagayanensis)	(Dictyosperma_album	Dypsis_decaryi))	(Veitchia_spiralis	Kentiopsis_piersoniorum)))	(Leopoldinia_pulchra	Pelagodoxa_henryana))))	Kingia_australis);
(((Calamus_caryotoides	(((((((Podococcus_barteri	Bactris_major)	Burretiokentia_grandiflora)	(((Geonoma_undata	(Prestoea_acuminata	(Oenocarpus_bataua	Oenocarpus_minor)))	(((Dictyosperma_album	((Veitchia_spiralis	Kentiopsis_piersoniorum)	(Hydriastele_microspadix	Heterospathe_cagayanensis)))	Dypsis_decaryi)	(Manicaria_saccifera	Pelagodoxa_henryana)))	Leopoldinia_pulchra))	(Pseudophoenix_vinifera	(Orania_palindan	Sclerosperma_profizianum)))	((Chamaedorea_seifrizii	(Elaeis_oleifera	Elaeis_guineensis))	Roystonea_regia))	(Reinhardtia_simplex	(Reinhardtia_latisecta	Reinhardtia_paiewonskiana)))	((Attalea_speciosa	(Serenoa_repens	(Sabal_domingensis	Phoenix_dactylifera)))	Iriartea_deltoidea)))	Nypa_fruticans)	Kingia_australis);
((Sclerosperma_profizianum	((((Attalea_speciosa	(Serenoa_repens	(Phoenix_dactylifera	Sabal_domingensis)))	(Pseudophoenix_vinifera	Chamaedorea_seifrizii))	(Leopoldinia_pulchra	((Geonoma_undata	(Prestoea_acuminata	(Oenocarpus_bataua	Oenocarpus_minor)))	((Pelagodoxa_henryana	Manicaria_saccifera)	(Dictyosperma_album	(Dypsis_decaryi	(((Kentiopsis_piersoniorum	Veitchia_spiralis)	Heterospathe_cagayanensis)	(Burretiokentia_grandiflora	Hydriastele_microspadix))))))))	(((Elaeis_guineensis	Elaeis_oleifera)	(Iriartea_deltoidea	(Reinhardtia_simplex	(Reinhardtia_paiewonskiana	Reinhardtia_latisecta))))	(Roystonea_regia	(Orania_palindan	(Nypa_fruticans	(Calamus_caryotoides	(Bactris_major	Podococcus_barteri))))))))	Kingia_australis);
((Calamus_caryotoides	(((Sabal_domingensis	Phoenix_dactylifera)	(Serenoa_repens	Attalea_speciosa))	((Pseudophoenix_vinifera	Chamaedorea_seifrizii)	((((Burretiokentia_grandiflora	((Hydriastele_microspadix	((Kentiopsis_piersoniorum	Veitchia_spiralis)	Heterospathe_cagayanensis))	(Dictyosperma_album	Dypsis_decaryi)))	Leopoldinia_pulchra)	((Pelagodoxa_henryana	Manicaria_saccifera)	(Geonoma_undata	(Prestoea_acuminata	(Oenocarpus_bataua	Oenocarpus_minor)))))	((Iriartea_deltoidea	(Orania_palindan	(Sclerosperma_profizianum	(Nypa_fruticans	Podococcus_barteri))))	((Elaeis_guineensis	Elaeis_oleifera)	((Reinhardtia_simplex	(Reinhardtia_paiewonskiana	Reinhardtia_latisecta))	(Bactris_major	Roystonea_regia))))))))	Kingia_australis);
((Calamus_caryotoides	((((((Bactris_major	Serenoa_repens)	(Iriartea_deltoidea	(Reinhardtia_simplex	(Reinhardtia_paiewonskiana	Reinhardtia_latisecta))))	(Attalea_speciosa	(Sabal_domingensis	Phoenix_dactylifera)))	(((((((Kentiopsis_piersoniorum	Veitchia_spiralis)	Heterospathe_cagayanensis)	(Nypa_fruticans	Hydriastele_microspadix))	Burretiokentia_grandiflora)	(Dictyosperma_album	Dypsis_decaryi))	(Manicaria_saccifera	(Leopoldinia_pulchra	(Geonoma_undata	(Prestoea_acuminata	(Oenocarpus_bataua	Oenocarpus_minor))))))	Pelagodoxa_henryana))	(Elaeis_guineensis	Elaeis_oleifera))	((Pseudophoenix_vinifera	Orania_palindan)	((Sclerosperma_profizianum	Podococcus_barteri)	(Roystonea_regia	Chamaedorea_seifrizii)))))	Kingia_australis);
((((Reinhardtia_simplex	(Reinhardtia_paiewonskiana	Reinhardtia_latisecta))	((((Bactris_major	(Podococcus_barteri	(Sabal_domingensis	Phoenix_dactylifera)))	Roystonea_regia)	(Sclerosperma_profizianum	(((Calamus_caryotoides	((((Dypsis_decaryi	((((Burretiokentia_grandiflora	Kentiopsis_piersoniorum)	Veitchia_spiralis)	Heterospathe_cagayanensis)	Hydriastele_microspadix))	Dictyosperma_album)	(Prestoea_acuminata	(((Pelagodoxa_henryana	Manicaria_saccifera)	(Oenocarpus_bataua	Oenocarpus_minor))	Geonoma_undata)))	Leopoldinia_pulchra))	Serenoa_repens)	(Pseudophoenix_vinifera	Chamaedorea_seifrizii))))	((Attalea_speciosa	(Elaeis_guineensis	Elaeis_oleifera))	(Orania_palindan	Iriartea_deltoidea))))	Nypa_fruticans)	Kingia_australis);
((Calamus_caryotoides	((((Pelagodoxa_henryana	Manicaria_saccifera)	(((Kentiopsis_piersoniorum	(Veitchia_spiralis	Burretiokentia_grandiflora))	(Heterospathe_cagayanensis	Hydriastele_microspadix))	(Dypsis_decaryi	Dictyosperma_album)))	(Leopoldinia_pulchra	(Geonoma_undata	(Prestoea_acuminata	(Oenocarpus_bataua	Oenocarpus_minor)))))	((Pseudophoenix_vinifera	Chamaedorea_seifrizii)	((Orania_palindan	(Sclerosperma_profizianum	(Nypa_fruticans	Podococcus_barteri)))	((Roystonea_regia	(Attalea_speciosa	(Elaeis_guineensis	Elaeis_oleifera)))	((Reinhardtia_simplex	(Reinhardtia_paiewonskiana	Reinhardtia_latisecta))	(((Bactris_major	Serenoa_repens)	Iriartea_deltoidea)	(Sabal_domingensis	Phoenix_dactylifera))))))))	Kingia_australis);
((Calamus_caryotoides	(Pseudophoenix_vinifera	((Attalea_speciosa	(Elaeis_guineensis	Elaeis_oleifera))	((Burretiokentia_grandiflora	Roystonea_regia)	(((Sclerosperma_profizianum	Podococcus_barteri)	(Reinhardtia_simplex	(Reinhardtia_paiewonskiana	Reinhardtia_latisecta)))	((((Bactris_major	Serenoa_repens)	Iriartea_deltoidea)	(Leopoldinia_pulchra	(Sabal_domingensis	Phoenix_dactylifera)))	((Orania_palindan	Chamaedorea_seifrizii)	((Geonoma_undata	(Prestoea_acuminata	(Oenocarpus_bataua	Oenocarpus_minor)))	((Pelagodoxa_henryana	Manicaria_saccifera)	(((Veitchia_spiralis	(Nypa_fruticans	Hydriastele_microspadix))	(Kentiopsis_piersoniorum	Heterospathe_cagayanensis))	(Dypsis_decaryi	Dictyosperma_album)))))))))))	Kingia_australis);
(((Calamus_caryotoides	(((((Pseudophoenix_vinifera	Sclerosperma_profizianum)	(Burretiokentia_grandiflora	Podococcus_barteri))	(Roystonea_regia	(Bactris_major	(Reinhardtia_simplex	(Reinhardtia_paiewonskiana	Reinhardtia_latisecta)))))	((Iriartea_deltoidea	(Serenoa_repens	(Sabal_domingensis	Phoenix_dactylifera)))	(((Leopoldinia_pulchra	((Geonoma_undata	(Prestoea_acuminata	(Oenocarpus_bataua	Oenocarpus_minor)))	((Pelagodoxa_henryana	Manicaria_saccifera)	(((Veitchia_spiralis	Kentiopsis_piersoniorum)	(Hydriastele_microspadix	Heterospathe_cagayanensis))	(Dypsis_decaryi	Dictyosperma_album)))))	Chamaedorea_seifrizii)	Orania_palindan)))	((Elaeis_guineensis	Elaeis_oleifera)	Attalea_speciosa)))	Nypa_fruticans)	Kingia_australis);
((Sclerosperma_profizianum	(((Bactris_major	Burretiokentia_grandiflora)	Podococcus_barteri)	((((((Nypa_fruticans	Roystonea_regia)	((Elaeis_guineensis	Elaeis_oleifera)	Attalea_speciosa))	(Reinhardtia_simplex	(Reinhardtia_paiewonskiana	Reinhardtia_latisecta)))	Iriartea_deltoidea)	((Pseudophoenix_vinifera	Chamaedorea_seifrizii)	(((Calamus_caryotoides	Serenoa_repens)	(Leopoldinia_pulchra	(Sabal_domingensis	Phoenix_dactylifera)))	((((Pelagodoxa_henryana	Manicaria_saccifera)	((Dictyosperma_album	(Hydriastele_microspadix	((Veitchia_spiralis	Kentiopsis_piersoniorum)	Heterospathe_cagayanensis)))	Dypsis_decaryi))	(Prestoea_acuminata	(Oenocarpus_bataua	Oenocarpus_minor)))	Geonoma_undata))))	Orania_palindan)))	Kingia_australis);
((Sclerosperma_profizianum	(((Roystonea_regia	Burretiokentia_grandiflora)	(Bactris_major	Podococcus_barteri))	((Reinhardtia_simplex	(Reinhardtia_paiewonskiana	Reinhardtia_latisecta))	(((Attalea_speciosa	(Elaeis_guineensis	Elaeis_oleifera))	(Iriartea_deltoidea	Orania_palindan))	(((Pseudophoenix_vinifera	Chamaedorea_seifrizii)	(Leopoldinia_pulchra	(((Pelagodoxa_henryana	Manicaria_saccifera)	(((Nypa_fruticans	Hydriastele_microspadix)	((Veitchia_spiralis	Kentiopsis_piersoniorum)	Heterospathe_cagayanensis))	(Dypsis_decaryi	Dictyosperma_album)))	((Prestoea_acuminata	(Oenocarpus_bataua	Oenocarpus_minor))	Geonoma_undata))))	((Serenoa_repens	(Sabal_domingensis	Phoenix_dactylifera))	Calamus_caryotoides))))))	Kingia_australis);
(((Reinhardtia_simplex	(Reinhardtia_paiewonskiana	Reinhardtia_latisecta))	(((Serenoa_repens	Attalea_speciosa)	(Iriartea_deltoidea	(Leopoldinia_pulchra	(Sabal_domingensis	Phoenix_dactylifera))))	((Orania_palindan	(Nypa_fruticans	Calamus_caryotoides))	(((((Pelagodoxa_henryana	Manicaria_saccifera)	((Dypsis_decaryi	Dictyosperma_album)	((Heterospathe_cagayanensis	(Veitchia_spiralis	Kentiopsis_piersoniorum))	Hydriastele_microspadix)))	((Prestoea_acuminata	(Oenocarpus_bataua	Oenocarpus_minor))	Geonoma_undata))	Pseudophoenix_vinifera)	((Chamaedorea_seifrizii	(((Bactris_major	Burretiokentia_grandiflora)	Podococcus_barteri)	Sclerosperma_profizianum))	(Roystonea_regia	(Elaeis_guineensis	Elaeis_oleifera)))))))	Kingia_australis);
((Calamus_caryotoides	((Attalea_speciosa	(Elaeis_guineensis	Elaeis_oleifera))	(((((Sclerosperma_profizianum	Roystonea_regia)	((((Prestoea_acuminata	(Oenocarpus_bataua	Oenocarpus_minor))	((Geonoma_undata	((Dictyosperma_album	Dypsis_decaryi)	(Hydriastele_microspadix	(Heterospathe_cagayanensis	(Kentiopsis_piersoniorum	Veitchia_spiralis)))))	(Manicaria_saccifera	(Leopoldinia_pulchra	Pelagodoxa_henryana))))	(Podococcus_barteri	(Bactris_major	Burretiokentia_grandiflora)))	Nypa_fruticans))	(((Reinhardtia_latisecta	Reinhardtia_paiewonskiana)	Reinhardtia_simplex)	(((Phoenix_dactylifera	Sabal_domingensis)	Serenoa_repens)	(Pseudophoenix_vinifera	Chamaedorea_seifrizii))))	Orania_palindan)	Iriartea_deltoidea)))	Kingia_australis);
(((Calamus_caryotoides	((Attalea_speciosa	(Elaeis_guineensis	Elaeis_oleifera))	((((Phoenix_dactylifera	Sabal_domingensis)	Serenoa_repens)	((Chamaedorea_seifrizii	((((Manicaria_saccifera	Pelagodoxa_henryana)	(((Heterospathe_cagayanensis	((Dictyosperma_album	Hydriastele_microspadix)	Kentiopsis_piersoniorum))	Dypsis_decaryi)	Veitchia_spiralis))	((Geonoma_undata	(Prestoea_acuminata	(Oenocarpus_bataua	Oenocarpus_minor)))	Leopoldinia_pulchra))	((Pseudophoenix_vinifera	Sclerosperma_profizianum)	(Podococcus_barteri	(Bactris_major	Burretiokentia_grandiflora)))))	(Roystonea_regia	Orania_palindan)))	(Iriartea_deltoidea	((Reinhardtia_latisecta	Reinhardtia_paiewonskiana)	Reinhardtia_simplex)))))	Nypa_fruticans)	Kingia_australis);
(((Calamus_caryotoides	((Attalea_speciosa	(Elaeis_guineensis	Elaeis_oleifera))	(Iriartea_deltoidea	(((Roystonea_regia	Orania_palindan)	((Reinhardtia_latisecta	Reinhardtia_paiewonskiana)	Reinhardtia_simplex))	(((Pseudophoenix_vinifera	Sclerosperma_profizianum)	(Podococcus_barteri	(Bactris_major	Burretiokentia_grandiflora)))	((Chamaedorea_seifrizii	((Phoenix_dactylifera	Sabal_domingensis)	Serenoa_repens))	(Leopoldinia_pulchra	(((Manicaria_saccifera	Pelagodoxa_henryana)	((((Dypsis_decaryi	Dictyosperma_album)	Hydriastele_microspadix)	(Kentiopsis_piersoniorum	Veitchia_spiralis))	Heterospathe_cagayanensis))	(Geonoma_undata	(Prestoea_acuminata	(Oenocarpus_bataua	Oenocarpus_minor)))))))))))	Nypa_fruticans)	Kingia_australis);
((Calamus_caryotoides	(Pseudophoenix_vinifera	((Elaeis_guineensis	Elaeis_oleifera)	(Attalea_speciosa	(((Sclerosperma_profizianum	((Phoenix_dactylifera	Sabal_domingensis)	Serenoa_repens))	(((Chamaedorea_seifrizii	Iriartea_deltoidea)	(Podococcus_barteri	(Bactris_major	Burretiokentia_grandiflora)))	(((Manicaria_saccifera	(Leopoldinia_pulchra	Pelagodoxa_henryana))	((((Veitchia_spiralis	(Nypa_fruticans	Hydriastele_microspadix))	(Dypsis_decaryi	Dictyosperma_album))	Kentiopsis_piersoniorum)	Heterospathe_cagayanensis))	(Geonoma_undata	(Prestoea_acuminata	(Oenocarpus_bataua	Oenocarpus_minor))))))	((Roystonea_regia	Orania_palindan)	((Reinhardtia_latisecta	Reinhardtia_paiewonskiana)	Reinhardtia_simplex)))))))	Kingia_australis);
(((Calamus_caryotoides	((Attalea_speciosa	(Iriartea_deltoidea	((Phoenix_dactylifera	Sabal_domingensis)	Serenoa_repens)))	(((Roystonea_regia	Orania_palindan)	((Reinhardtia_latisecta	Reinhardtia_paiewonskiana)	Reinhardtia_simplex))	(((((((Manicaria_saccifera	Pelagodoxa_henryana)	((((Kentiopsis_piersoniorum	Veitchia_spiralis)	Heterospathe_cagayanensis)	Hydriastele_microspadix)	(Dypsis_decaryi	Dictyosperma_album)))	(Geonoma_undata	(Prestoea_acuminata	(Oenocarpus_bataua	Oenocarpus_minor))))	Leopoldinia_pulchra)	(Chamaedorea_seifrizii	((Podococcus_barteri	(Bactris_major	Burretiokentia_grandiflora))	Sclerosperma_profizianum)))	Pseudophoenix_vinifera)	(Elaeis_guineensis	Elaeis_oleifera)))))	Nypa_fruticans)	Kingia_australis);
(((Calamus_caryotoides	(((Serenoa_repens	((Phoenix_dactylifera	Sabal_domingensis)	Attalea_speciosa))	Iriartea_deltoidea)	(((Roystonea_regia	Orania_palindan)	((Reinhardtia_latisecta	Reinhardtia_paiewonskiana)	Reinhardtia_simplex))	(((((((Manicaria_saccifera	Pelagodoxa_henryana)	((((Kentiopsis_piersoniorum	Veitchia_spiralis)	Heterospathe_cagayanensis)	Hydriastele_microspadix)	(Dypsis_decaryi	Dictyosperma_album)))	(Geonoma_undata	(Prestoea_acuminata	(Oenocarpus_bataua	Oenocarpus_minor))))	Leopoldinia_pulchra)	Pseudophoenix_vinifera)	(Elaeis_guineensis	Elaeis_oleifera))	(Chamaedorea_seifrizii	((Podococcus_barteri	(Bactris_major	Burretiokentia_grandiflora))	Sclerosperma_profizianum))))))	Nypa_fruticans)	Kingia_australis);
(((Sclerosperma_profizianum	((Podococcus_barteri	(Bactris_major	Burretiokentia_grandiflora))	(Pseudophoenix_vinifera	(((Serenoa_repens	(Phoenix_dactylifera	Sabal_domingensis))	(Iriartea_deltoidea	Attalea_speciosa))	((((Roystonea_regia	Orania_palindan)	((Reinhardtia_latisecta	Reinhardtia_paiewonskiana)	Reinhardtia_simplex))	(Chamaedorea_seifrizii	(Elaeis_guineensis	Elaeis_oleifera)))	(Calamus_caryotoides	((((Manicaria_saccifera	Pelagodoxa_henryana)	((Dictyosperma_album	(((Kentiopsis_piersoniorum	Veitchia_spiralis)	Heterospathe_cagayanensis)	Hydriastele_microspadix))	Dypsis_decaryi))	(Geonoma_undata	(Prestoea_acuminata	(Oenocarpus_bataua	Oenocarpus_minor))))	Leopoldinia_pulchra)))))))	Nypa_fruticans)	Kingia_australis);
(((Calamus_caryotoides	((Chamaedorea_seifrizii	(((((Podococcus_barteri	(Bactris_major	Burretiokentia_grandiflora))	(Sclerosperma_profizianum	Pseudophoenix_vinifera))	((Roystonea_regia	Orania_palindan)	((Reinhardtia_latisecta	Reinhardtia_paiewonskiana)	Reinhardtia_simplex)))	((Iriartea_deltoidea	Attalea_speciosa)	(Elaeis_guineensis	Elaeis_oleifera)))	((((((Kentiopsis_piersoniorum	Veitchia_spiralis)	Heterospathe_cagayanensis)	Hydriastele_microspadix)	(Dypsis_decaryi	Dictyosperma_album))	(Manicaria_saccifera	Pelagodoxa_henryana))	((Leopoldinia_pulchra	(Prestoea_acuminata	(Oenocarpus_bataua	Oenocarpus_minor)))	Geonoma_undata))))	(Serenoa_repens	(Phoenix_dactylifera	Sabal_domingensis))))	Nypa_fruticans)	Kingia_australis);
((Calamus_caryotoides	((Phoenix_dactylifera	Sabal_domingensis)	((Iriartea_deltoidea	(Attalea_speciosa	((Elaeis_guineensis	Elaeis_oleifera)	(((((Nypa_fruticans	Podococcus_barteri)	(Bactris_major	Burretiokentia_grandiflora))	((((Manicaria_saccifera	(Leopoldinia_pulchra	Pelagodoxa_henryana))	(Oenocarpus_bataua	Oenocarpus_minor))	Geonoma_undata)	(Prestoea_acuminata	((((Kentiopsis_piersoniorum	Veitchia_spiralis)	Heterospathe_cagayanensis)	(Hydriastele_microspadix	Dictyosperma_album))	Dypsis_decaryi))))	((Roystonea_regia	((Reinhardtia_latisecta	Reinhardtia_paiewonskiana)	Reinhardtia_simplex))	((Pseudophoenix_vinifera	Chamaedorea_seifrizii)	Sclerosperma_profizianum)))	Orania_palindan))))	Serenoa_repens)))	Kingia_australis);
((Calamus_caryotoides	((((Manicaria_saccifera	Pelagodoxa_henryana)	(Dypsis_decaryi	(Dictyosperma_album	(((Kentiopsis_piersoniorum	Veitchia_spiralis)	Heterospathe_cagayanensis)	Hydriastele_microspadix))))	((Geonoma_undata	(Prestoea_acuminata	(Oenocarpus_bataua	Oenocarpus_minor)))	Leopoldinia_pulchra))	(((Pseudophoenix_vinifera	Chamaedorea_seifrizii)	(((Roystonea_regia	(Orania_palindan	((Reinhardtia_latisecta	Reinhardtia_paiewonskiana)	Reinhardtia_simplex)))	((Nypa_fruticans	(Podococcus_barteri	(Bactris_major	Burretiokentia_grandiflora)))	((Elaeis_guineensis	Elaeis_oleifera)	Iriartea_deltoidea)))	Sclerosperma_profizianum))	((Phoenix_dactylifera	Sabal_domingensis)	(Attalea_speciosa	Serenoa_repens)))))	Kingia_australis);
