# Supplementary material for: Data supporting the nuclear phylogenomics of the palm subfamily Arecoideae (Arecaceae)
Source: Data Brief. 2016 Mar 2;7:532–6. doi: 10.1016/j.dib.2016.02.063 (PMC4796708; doi:10.1016/j.dib.2016.02.063)
Supplement: Supplementary file 5 — Supplementary material [file mmc5.zip › RAxML_bootstrap.Elaeis_680.raxml.tre]

((Heterospathe_cagayanensis	(((Dictyosperma_album	((Dypsis_decaryi	Kentiopsis_piersoniorum)	((Prestoea_acuminata	(Oenocarpus_minor	Oenocarpus_bataua))	((Pelagodoxa_henryana	Manicaria_saccifera)	((Reinhardtia_simplex	(Reinhardtia_latisecta	Reinhardtia_paiewonskiana))	((Leopoldinia_pulchra	(Calamus_caryotoides	(Iriartea_deltoidea	Podococcus_barteri)))	((Sclerosperma_profizianum	Geonoma_undata)	((((Elaeis_oleifera	Elaeis_guineensis)	(Bactris_major	Attalea_speciosa))	((Nypa_fruticans	Orania_palindan)	Roystonea_regia))	(((Phoenix_dactylifera	Sabal_domingensis)	Serenoa_repens)	Pseudophoenix_vinifera)))))))))	(Reinhardtia_gracilis	Burretiokentia_grandiflora))	(Veitchia_spiralis	Hydriastele_microspadix)))	Kingia_australis);
((Heterospathe_cagayanensis	((Reinhardtia_gracilis	Burretiokentia_grandiflora)	(((((((Prestoea_acuminata	(Oenocarpus_minor	Oenocarpus_bataua))	(Pelagodoxa_henryana	Manicaria_saccifera))	((((((Leopoldinia_pulchra	Iriartea_deltoidea)	Nypa_fruticans)	(((Calamus_caryotoides	Pseudophoenix_vinifera)	((Elaeis_oleifera	Elaeis_guineensis)	(Bactris_major	Attalea_speciosa)))	Roystonea_regia))	(Orania_palindan	((Reinhardtia_simplex	(Reinhardtia_latisecta	Reinhardtia_paiewonskiana))	((Phoenix_dactylifera	Sabal_domingensis)	(Podococcus_barteri	Serenoa_repens)))))	Sclerosperma_profizianum)	Geonoma_undata))	(Dypsis_decaryi	Kentiopsis_piersoniorum))	Dictyosperma_album)	Hydriastele_microspadix)	Veitchia_spiralis)))	Kingia_australis);
((Reinhardtia_gracilis	(((((Kentiopsis_piersoniorum	((Dictyosperma_album	(Hydriastele_microspadix	Veitchia_spiralis))	Burretiokentia_grandiflora))	Dypsis_decaryi)	Heterospathe_cagayanensis)	(Prestoea_acuminata	(Oenocarpus_minor	Oenocarpus_bataua)))	((((Leopoldinia_pulchra	(((Orania_palindan	((Attalea_speciosa	((Elaeis_oleifera	Elaeis_guineensis)	Bactris_major))	Roystonea_regia))	((Iriartea_deltoidea	(Reinhardtia_simplex	(Reinhardtia_latisecta	Reinhardtia_paiewonskiana)))	(Pseudophoenix_vinifera	(Nypa_fruticans	((Phoenix_dactylifera	Sabal_domingensis)	(Podococcus_barteri	Serenoa_repens))))))	Calamus_caryotoides))	Sclerosperma_profizianum)	Geonoma_undata)	(Pelagodoxa_henryana	Manicaria_saccifera))))	Kingia_australis);
((((((Prestoea_acuminata	(Oenocarpus_minor	Oenocarpus_bataua))	((((((Sclerosperma_profizianum	Orania_palindan)	(((Elaeis_oleifera	Elaeis_guineensis)	(Bactris_major	Attalea_speciosa))	Roystonea_regia))	((Reinhardtia_simplex	(Reinhardtia_latisecta	Reinhardtia_paiewonskiana))	(Pseudophoenix_vinifera	((Phoenix_dactylifera	Sabal_domingensis)	((Iriartea_deltoidea	Podococcus_barteri)	Serenoa_repens)))))	(Calamus_caryotoides	(Nypa_fruticans	Leopoldinia_pulchra)))	Geonoma_undata)	(Pelagodoxa_henryana	Manicaria_saccifera)))	(((Heterospathe_cagayanensis	Hydriastele_microspadix)	(Reinhardtia_gracilis	Burretiokentia_grandiflora))	(Veitchia_spiralis	Kentiopsis_piersoniorum)))	Dictyosperma_album)	Dypsis_decaryi)	Kingia_australis);
(((((((Reinhardtia_simplex	(Reinhardtia_latisecta	Reinhardtia_paiewonskiana))	((Phoenix_dactylifera	Sabal_domingensis)	Serenoa_repens))	((Roystonea_regia	((Calamus_caryotoides	Pseudophoenix_vinifera)	(Orania_palindan	Nypa_fruticans)))	(Bactris_major	(Attalea_speciosa	(Elaeis_oleifera	Elaeis_guineensis)))))	((Iriartea_deltoidea	Podococcus_barteri)	Leopoldinia_pulchra))	(Prestoea_acuminata	(Oenocarpus_minor	Oenocarpus_bataua)))	(((Sclerosperma_profizianum	Geonoma_undata)	(((Hydriastele_microspadix	(Veitchia_spiralis	Dictyosperma_album))	Heterospathe_cagayanensis)	((Dypsis_decaryi	Kentiopsis_piersoniorum)	Burretiokentia_grandiflora)))	(Reinhardtia_gracilis	(Pelagodoxa_henryana	Manicaria_saccifera))))	Kingia_australis);
((Heterospathe_cagayanensis	((Hydriastele_microspadix	((((Geonoma_undata	((Pelagodoxa_henryana	Manicaria_saccifera)	((Sclerosperma_profizianum	(((Reinhardtia_simplex	(Reinhardtia_latisecta	Reinhardtia_paiewonskiana))	((Phoenix_dactylifera	Sabal_domingensis)	Serenoa_repens))	((Roystonea_regia	((Calamus_caryotoides	Pseudophoenix_vinifera)	(Orania_palindan	Nypa_fruticans)))	((Elaeis_oleifera	Elaeis_guineensis)	(Bactris_major	Attalea_speciosa)))))	((Iriartea_deltoidea	Podococcus_barteri)	Leopoldinia_pulchra))))	(Prestoea_acuminata	(Oenocarpus_minor	Oenocarpus_bataua)))	(Dictyosperma_album	(Kentiopsis_piersoniorum	Veitchia_spiralis)))	Dypsis_decaryi))	(Reinhardtia_gracilis	Burretiokentia_grandiflora)))	Kingia_australis);
((Heterospathe_cagayanensis	((Hydriastele_microspadix	((((((((Iriartea_deltoidea	Podococcus_barteri)	Sclerosperma_profizianum)	((((Calamus_caryotoides	Pseudophoenix_vinifera)	((Elaeis_oleifera	Elaeis_guineensis)	(Bactris_major	Attalea_speciosa)))	(((Reinhardtia_simplex	(Reinhardtia_latisecta	Reinhardtia_paiewonskiana))	Orania_palindan)	((Sabal_domingensis	(Serenoa_repens	Phoenix_dactylifera))	Nypa_fruticans)))	Roystonea_regia))	Geonoma_undata)	(Leopoldinia_pulchra	(Pelagodoxa_henryana	Manicaria_saccifera)))	(Prestoea_acuminata	(Oenocarpus_minor	Oenocarpus_bataua)))	(Dictyosperma_album	(Kentiopsis_piersoniorum	Veitchia_spiralis)))	Dypsis_decaryi))	(Reinhardtia_gracilis	Burretiokentia_grandiflora)))	Kingia_australis);
((Heterospathe_cagayanensis	((((Pelagodoxa_henryana	Sclerosperma_profizianum)	(Geonoma_undata	(Manicaria_saccifera	((Calamus_caryotoides	((Orania_palindan	(Roystonea_regia	(Attalea_speciosa	((Elaeis_oleifera	Elaeis_guineensis)	Bactris_major))))	Leopoldinia_pulchra))	((Reinhardtia_gracilis	(Iriartea_deltoidea	(Reinhardtia_simplex	(Reinhardtia_latisecta	Reinhardtia_paiewonskiana))))	(Pseudophoenix_vinifera	((Podococcus_barteri	Serenoa_repens)	((Nypa_fruticans	Sabal_domingensis)	Phoenix_dactylifera))))))))	(Prestoea_acuminata	(Oenocarpus_minor	Oenocarpus_bataua)))	(Hydriastele_microspadix	(Dictyosperma_album	(Dypsis_decaryi	(Veitchia_spiralis	(Burretiokentia_grandiflora	Kentiopsis_piersoniorum)))))))	Kingia_australis);
((Pelagodoxa_henryana	(((((Prestoea_acuminata	(Oenocarpus_minor	Oenocarpus_bataua))	(((Burretiokentia_grandiflora	(Veitchia_spiralis	Kentiopsis_piersoniorum))	Dictyosperma_album)	(Dypsis_decaryi	(Hydriastele_microspadix	Heterospathe_cagayanensis))))	(Geonoma_undata	((Sclerosperma_profizianum	((((((Elaeis_oleifera	Elaeis_guineensis)	(Bactris_major	Attalea_speciosa))	Roystonea_regia)	(Nypa_fruticans	Leopoldinia_pulchra))	((Reinhardtia_simplex	(Reinhardtia_latisecta	Reinhardtia_paiewonskiana))	(Pseudophoenix_vinifera	(Serenoa_repens	(Sabal_domingensis	Phoenix_dactylifera)))))	Orania_palindan))	(Calamus_caryotoides	(Iriartea_deltoidea	Podococcus_barteri)))))	Manicaria_saccifera)	Reinhardtia_gracilis))	Kingia_australis);
((Heterospathe_cagayanensis	(((((Veitchia_spiralis	Kentiopsis_piersoniorum)	(Dictyosperma_album	(((((Geonoma_undata	Sclerosperma_profizianum)	((Iriartea_deltoidea	Podococcus_barteri)	((((Leopoldinia_pulchra	((Elaeis_oleifera	Elaeis_guineensis)	(Bactris_major	Attalea_speciosa)))	Roystonea_regia)	((Reinhardtia_simplex	(Reinhardtia_latisecta	Reinhardtia_paiewonskiana))	(Pseudophoenix_vinifera	(Nypa_fruticans	(Serenoa_repens	(Sabal_domingensis	Phoenix_dactylifera))))))	Orania_palindan)))	Manicaria_saccifera)	(Reinhardtia_gracilis	Pelagodoxa_henryana))	(Prestoea_acuminata	(Calamus_caryotoides	(Oenocarpus_minor	Oenocarpus_bataua))))))	Dypsis_decaryi)	Burretiokentia_grandiflora)	Hydriastele_microspadix))	Kingia_australis);
((Heterospathe_cagayanensis	((((Pelagodoxa_henryana	Manicaria_saccifera)	(((Oenocarpus_minor	Oenocarpus_bataua)	Prestoea_acuminata)	(Sclerosperma_profizianum	((Orania_palindan	(Roystonea_regia	((Attalea_speciosa	Bactris_major)	(Calamus_caryotoides	(Leopoldinia_pulchra	(Elaeis_guineensis	Elaeis_oleifera))))))	((((Reinhardtia_latisecta	Reinhardtia_paiewonskiana)	(Reinhardtia_gracilis	Reinhardtia_simplex))	((Phoenix_dactylifera	Sabal_domingensis)	((Podococcus_barteri	Iriartea_deltoidea)	Serenoa_repens)))	(Nypa_fruticans	Pseudophoenix_vinifera))))))	Geonoma_undata)	(((Veitchia_spiralis	Dictyosperma_album)	((Burretiokentia_grandiflora	Kentiopsis_piersoniorum)	Dypsis_decaryi))	Hydriastele_microspadix)))	Kingia_australis);
((Heterospathe_cagayanensis	(((Burretiokentia_grandiflora	(Veitchia_spiralis	Kentiopsis_piersoniorum))	(Dictyosperma_album	(((Pelagodoxa_henryana	(Manicaria_saccifera	((((Orania_palindan	(((Reinhardtia_paiewonskiana	Reinhardtia_latisecta)	Reinhardtia_simplex)	(Serenoa_repens	(Phoenix_dactylifera	Sabal_domingensis))))	((Nypa_fruticans	Pseudophoenix_vinifera)	(Roystonea_regia	(((Elaeis_guineensis	Elaeis_oleifera)	Calamus_caryotoides)	(Attalea_speciosa	Bactris_major)))))	((Leopoldinia_pulchra	(Podococcus_barteri	Iriartea_deltoidea))	Sclerosperma_profizianum))	(Reinhardtia_gracilis	Geonoma_undata))))	((Oenocarpus_minor	Oenocarpus_bataua)	Prestoea_acuminata))	Hydriastele_microspadix)))	Dypsis_decaryi))	Kingia_australis);
((Dypsis_decaryi	(Kentiopsis_piersoniorum	(((Veitchia_spiralis	((Heterospathe_cagayanensis	(Reinhardtia_gracilis	Burretiokentia_grandiflora))	Hydriastele_microspadix))	Dictyosperma_album)	((((Sclerosperma_profizianum	((Orania_palindan	(((Reinhardtia_paiewonskiana	Reinhardtia_latisecta)	Reinhardtia_simplex)	(Sabal_domingensis	(((Podococcus_barteri	Iriartea_deltoidea)	Serenoa_repens)	Phoenix_dactylifera))))	((Nypa_fruticans	(Calamus_caryotoides	Pseudophoenix_vinifera))	(Roystonea_regia	((Elaeis_guineensis	Elaeis_oleifera)	(Attalea_speciosa	Bactris_major))))))	Leopoldinia_pulchra)	((Oenocarpus_minor	Oenocarpus_bataua)	Prestoea_acuminata))	(Geonoma_undata	(Pelagodoxa_henryana	Manicaria_saccifera))))))	Kingia_australis);
((Dypsis_decaryi	((Geonoma_undata	(((Sclerosperma_profizianum	((Nypa_fruticans	Orania_palindan)	((((Reinhardtia_paiewonskiana	Reinhardtia_latisecta)	Reinhardtia_simplex)	(Pseudophoenix_vinifera	(((Podococcus_barteri	Iriartea_deltoidea)	Serenoa_repens)	(Phoenix_dactylifera	Sabal_domingensis))))	(Roystonea_regia	(((Leopoldinia_pulchra	Calamus_caryotoides)	(Elaeis_guineensis	Elaeis_oleifera))	(Attalea_speciosa	Bactris_major))))))	((Oenocarpus_minor	Oenocarpus_bataua)	Prestoea_acuminata))	(Pelagodoxa_henryana	Manicaria_saccifera)))	((Veitchia_spiralis	Kentiopsis_piersoniorum)	(Dictyosperma_album	((Heterospathe_cagayanensis	(Reinhardtia_gracilis	Burretiokentia_grandiflora))	Hydriastele_microspadix)))))	Kingia_australis);
((Dypsis_decaryi	((((Geonoma_undata	((((Sclerosperma_profizianum	((Orania_palindan	(((Elaeis_guineensis	Elaeis_oleifera)	(Attalea_speciosa	Bactris_major))	((Calamus_caryotoides	((Nypa_fruticans	(Serenoa_repens	(Phoenix_dactylifera	Sabal_domingensis)))	((Iriartea_deltoidea	((Reinhardtia_paiewonskiana	Reinhardtia_latisecta)	Reinhardtia_simplex))	Pseudophoenix_vinifera)))	Roystonea_regia)))	Podococcus_barteri))	Leopoldinia_pulchra)	((Oenocarpus_minor	Oenocarpus_bataua)	Prestoea_acuminata))	(Pelagodoxa_henryana	Manicaria_saccifera)))	(Kentiopsis_piersoniorum	Dictyosperma_album))	Veitchia_spiralis)	((Heterospathe_cagayanensis	(Reinhardtia_gracilis	Burretiokentia_grandiflora))	Hydriastele_microspadix)))	Kingia_australis);
(((((Pseudophoenix_vinifera	(Serenoa_repens	(Phoenix_dactylifera	Sabal_domingensis)))	(Podococcus_barteri	Iriartea_deltoidea))	(((Roystonea_regia	((Elaeis_guineensis	Elaeis_oleifera)	(Attalea_speciosa	Bactris_major)))	(Orania_palindan	((((((Oenocarpus_minor	Oenocarpus_bataua)	Prestoea_acuminata)	(((Leopoldinia_pulchra	Calamus_caryotoides)	Manicaria_saccifera)	((((Veitchia_spiralis	Dictyosperma_album)	((Dypsis_decaryi	Heterospathe_cagayanensis)	(Burretiokentia_grandiflora	Kentiopsis_piersoniorum)))	Hydriastele_microspadix)	Geonoma_undata)))	Pelagodoxa_henryana)	Sclerosperma_profizianum)	Reinhardtia_gracilis)))	((Reinhardtia_paiewonskiana	Reinhardtia_latisecta)	Reinhardtia_simplex)))	Nypa_fruticans)	Kingia_australis);
((((((Manicaria_saccifera	Pelagodoxa_henryana)	((Oenocarpus_minor	Oenocarpus_bataua)	Prestoea_acuminata))	(Sclerosperma_profizianum	((((((Reinhardtia_paiewonskiana	Reinhardtia_latisecta)	(Reinhardtia_gracilis	Reinhardtia_simplex))	(Serenoa_repens	(Phoenix_dactylifera	Sabal_domingensis)))	(Nypa_fruticans	Geonoma_undata))	(Roystonea_regia	((Pseudophoenix_vinifera	Calamus_caryotoides)	(Attalea_speciosa	(Bactris_major	(Elaeis_guineensis	Elaeis_oleifera))))))	Orania_palindan)))	((Podococcus_barteri	Iriartea_deltoidea)	Leopoldinia_pulchra))	(((Dypsis_decaryi	(Dictyosperma_album	Hydriastele_microspadix))	(Veitchia_spiralis	(Burretiokentia_grandiflora	Kentiopsis_piersoniorum)))	Heterospathe_cagayanensis))	Kingia_australis);
((Calamus_caryotoides	((Podococcus_barteri	Leopoldinia_pulchra)	((((Dictyosperma_album	((Veitchia_spiralis	(Burretiokentia_grandiflora	Kentiopsis_piersoniorum))	(Dypsis_decaryi	(Heterospathe_cagayanensis	Hydriastele_microspadix))))	((Oenocarpus_minor	Oenocarpus_bataua)	Prestoea_acuminata))	(Manicaria_saccifera	(Sclerosperma_profizianum	(((Orania_palindan	(((Iriartea_deltoidea	((Reinhardtia_paiewonskiana	Reinhardtia_latisecta)	Reinhardtia_simplex))	Reinhardtia_gracilis)	(Serenoa_repens	(Phoenix_dactylifera	Sabal_domingensis))))	((Pseudophoenix_vinifera	(((Elaeis_guineensis	Elaeis_oleifera)	(Attalea_speciosa	Bactris_major))	Roystonea_regia))	Nypa_fruticans))	Geonoma_undata))))	Pelagodoxa_henryana)))	Kingia_australis);
(((Orania_palindan	(((((((Kentiopsis_piersoniorum	((Dypsis_decaryi	(Heterospathe_cagayanensis	Hydriastele_microspadix))	(Burretiokentia_grandiflora	(Veitchia_spiralis	Dictyosperma_album))))	((Oenocarpus_minor	Oenocarpus_bataua)	Prestoea_acuminata))	(Sclerosperma_profizianum	Pelagodoxa_henryana))	Manicaria_saccifera)	(Iriartea_deltoidea	Leopoldinia_pulchra))	Geonoma_undata)	((((Serenoa_repens	(Phoenix_dactylifera	Sabal_domingensis))	((Nypa_fruticans	Roystonea_regia)	Pseudophoenix_vinifera))	((Elaeis_guineensis	Elaeis_oleifera)	(Attalea_speciosa	Bactris_major)))	(((Reinhardtia_paiewonskiana	Reinhardtia_latisecta)	Reinhardtia_simplex)	Reinhardtia_gracilis))))	(Podococcus_barteri	Calamus_caryotoides))	Kingia_australis);
(((((Oenocarpus_minor	Oenocarpus_bataua)	Prestoea_acuminata)	(((Pelagodoxa_henryana	Manicaria_saccifera)	(((Orania_palindan	(((Calamus_caryotoides	Leopoldinia_pulchra)	((Elaeis_guineensis	Elaeis_oleifera)	(Attalea_speciosa	Bactris_major)))	((Pseudophoenix_vinifera	(Geonoma_undata	((Reinhardtia_paiewonskiana	Reinhardtia_latisecta)	Reinhardtia_simplex)))	(Nypa_fruticans	(((Iriartea_deltoidea	Podococcus_barteri)	Serenoa_repens)	(Phoenix_dactylifera	Sabal_domingensis))))))	Roystonea_regia)	Sclerosperma_profizianum))	Reinhardtia_gracilis))	((Dypsis_decaryi	(Dictyosperma_album	(Hydriastele_microspadix	(Veitchia_spiralis	(Burretiokentia_grandiflora	Kentiopsis_piersoniorum)))))	Heterospathe_cagayanensis))	Kingia_australis);
((Calamus_caryotoides	(((Elaeis_guineensis	Elaeis_oleifera)	(((Roystonea_regia	((Orania_palindan	Nypa_fruticans)	(((((Prestoea_acuminata	(Oenocarpus_bataua	Oenocarpus_minor))	((Geonoma_undata	(((Heterospathe_cagayanensis	Hydriastele_microspadix)	(Dictyosperma_album	((Burretiokentia_grandiflora	Kentiopsis_piersoniorum)	Veitchia_spiralis)))	Dypsis_decaryi))	(Manicaria_saccifera	Pelagodoxa_henryana)))	(Reinhardtia_gracilis	(Reinhardtia_simplex	(Reinhardtia_paiewonskiana	Reinhardtia_latisecta))))	Sclerosperma_profizianum)	(Sabal_domingensis	(((Podococcus_barteri	Leopoldinia_pulchra)	Serenoa_repens)	Phoenix_dactylifera)))))	Pseudophoenix_vinifera)	(Bactris_major	Attalea_speciosa)))	Iriartea_deltoidea))	Kingia_australis);
(((Orania_palindan	(((Reinhardtia_simplex	(Reinhardtia_paiewonskiana	Reinhardtia_latisecta))	(Serenoa_repens	(Phoenix_dactylifera	Sabal_domingensis)))	(((Bactris_major	Attalea_speciosa)	(Elaeis_guineensis	Elaeis_oleifera))	(Nypa_fruticans	((Calamus_caryotoides	Pseudophoenix_vinifera)	Roystonea_regia)))))	(((Iriartea_deltoidea	Podococcus_barteri)	Leopoldinia_pulchra)	(Geonoma_undata	(Manicaria_saccifera	(((Prestoea_acuminata	(Oenocarpus_bataua	Oenocarpus_minor))	((((Heterospathe_cagayanensis	Hydriastele_microspadix)	((Burretiokentia_grandiflora	Kentiopsis_piersoniorum)	Veitchia_spiralis))	Dypsis_decaryi)	Dictyosperma_album))	((Reinhardtia_gracilis	Pelagodoxa_henryana)	Sclerosperma_profizianum))))))	Kingia_australis);
((Calamus_caryotoides	((Iriartea_deltoidea	Podococcus_barteri)	((Sabal_domingensis	(Serenoa_repens	Phoenix_dactylifera))	((Pseudophoenix_vinifera	(((Pelagodoxa_henryana	Sclerosperma_profizianum)	(Orania_palindan	(((Bactris_major	Attalea_speciosa)	(Elaeis_guineensis	Elaeis_oleifera))	Roystonea_regia)))	(((Prestoea_acuminata	(Oenocarpus_bataua	Oenocarpus_minor))	((Geonoma_undata	(((Dictyosperma_album	(((Burretiokentia_grandiflora	Kentiopsis_piersoniorum)	Veitchia_spiralis)	Hydriastele_microspadix))	Dypsis_decaryi)	(Reinhardtia_gracilis	Heterospathe_cagayanensis)))	Manicaria_saccifera))	(Reinhardtia_simplex	(Reinhardtia_paiewonskiana	Reinhardtia_latisecta)))))	(Nypa_fruticans	Leopoldinia_pulchra)))))	Kingia_australis);
((Reinhardtia_gracilis	((Heterospathe_cagayanensis	(((((((Manicaria_saccifera	(Geonoma_undata	((Reinhardtia_simplex	(Reinhardtia_paiewonskiana	Reinhardtia_latisecta))	((Roystonea_regia	(Orania_palindan	(((Nypa_fruticans	Leopoldinia_pulchra)	(Sabal_domingensis	(((Iriartea_deltoidea	Podococcus_barteri)	Serenoa_repens)	Phoenix_dactylifera)))	(Calamus_caryotoides	Pseudophoenix_vinifera))))	((Bactris_major	Attalea_speciosa)	(Elaeis_guineensis	Elaeis_oleifera))))))	(Sclerosperma_profizianum	Pelagodoxa_henryana))	(Prestoea_acuminata	(Oenocarpus_bataua	Oenocarpus_minor)))	(Kentiopsis_piersoniorum	Veitchia_spiralis))	Dictyosperma_album)	Dypsis_decaryi)	Hydriastele_microspadix))	Burretiokentia_grandiflora))	Kingia_australis);
(((((Dypsis_decaryi	Burretiokentia_grandiflora)	((Kentiopsis_piersoniorum	Veitchia_spiralis)	Hydriastele_microspadix))	Dictyosperma_album)	((((Reinhardtia_gracilis	(Manicaria_saccifera	((Reinhardtia_simplex	(Reinhardtia_paiewonskiana	Reinhardtia_latisecta))	((Roystonea_regia	(Orania_palindan	((Nypa_fruticans	(Sabal_domingensis	(((Iriartea_deltoidea	Podococcus_barteri)	Serenoa_repens)	Phoenix_dactylifera)))	Pseudophoenix_vinifera)))	(Attalea_speciosa	((Calamus_caryotoides	(Elaeis_guineensis	Elaeis_oleifera))	Bactris_major))))))	Pelagodoxa_henryana)	(Leopoldinia_pulchra	((Geonoma_undata	Sclerosperma_profizianum)	(Prestoea_acuminata	(Oenocarpus_bataua	Oenocarpus_minor)))))	Heterospathe_cagayanensis))	Kingia_australis);
((Dypsis_decaryi	(((((Prestoea_acuminata	(Oenocarpus_bataua	Oenocarpus_minor))	((Geonoma_undata	((Iriartea_deltoidea	(Reinhardtia_simplex	(Reinhardtia_paiewonskiana	Reinhardtia_latisecta)))	(((Nypa_fruticans	Orania_palindan)	((Roystonea_regia	((Sabal_domingensis	(Serenoa_repens	Phoenix_dactylifera))	(Calamus_caryotoides	Pseudophoenix_vinifera)))	(((Elaeis_guineensis	Elaeis_oleifera)	(Bactris_major	Attalea_speciosa))	Leopoldinia_pulchra)))	(Podococcus_barteri	Sclerosperma_profizianum))))	((Reinhardtia_gracilis	Pelagodoxa_henryana)	Manicaria_saccifera)))	Dictyosperma_album)	((Burretiokentia_grandiflora	Kentiopsis_piersoniorum)	Veitchia_spiralis))	(Heterospathe_cagayanensis	Hydriastele_microspadix)))	Kingia_australis);
((Dypsis_decaryi	(Kentiopsis_piersoniorum	((Heterospathe_cagayanensis	((Veitchia_spiralis	Hydriastele_microspadix)	Burretiokentia_grandiflora))	(((Prestoea_acuminata	(Oenocarpus_bataua	Oenocarpus_minor))	((Geonoma_undata	(((Reinhardtia_gracilis	Reinhardtia_simplex)	(Reinhardtia_paiewonskiana	Reinhardtia_latisecta))	((Orania_palindan	((Roystonea_regia	(Nypa_fruticans	((Sabal_domingensis	(Serenoa_repens	Phoenix_dactylifera))	Pseudophoenix_vinifera)))	((Elaeis_guineensis	Elaeis_oleifera)	(Bactris_major	Attalea_speciosa))))	(((Leopoldinia_pulchra	(Calamus_caryotoides	Iriartea_deltoidea))	Podococcus_barteri)	Sclerosperma_profizianum))))	(Pelagodoxa_henryana	Manicaria_saccifera)))	Dictyosperma_album))))	Kingia_australis);
((Heterospathe_cagayanensis	(((Dictyosperma_album	(((Burretiokentia_grandiflora	Kentiopsis_piersoniorum)	Veitchia_spiralis)	Hydriastele_microspadix))	Dypsis_decaryi)	(((Sclerosperma_profizianum	Pelagodoxa_henryana)	(((Iriartea_deltoidea	Podococcus_barteri)	Leopoldinia_pulchra)	(Calamus_caryotoides	(((Reinhardtia_gracilis	Reinhardtia_simplex)	(Reinhardtia_paiewonskiana	Reinhardtia_latisecta))	(Geonoma_undata	(((Elaeis_guineensis	Elaeis_oleifera)	(Bactris_major	Attalea_speciosa))	(Roystonea_regia	(Orania_palindan	((Nypa_fruticans	(Sabal_domingensis	(Serenoa_repens	Phoenix_dactylifera)))	Pseudophoenix_vinifera)))))))))	((Prestoea_acuminata	(Oenocarpus_bataua	Oenocarpus_minor))	Manicaria_saccifera))))	Kingia_australis);
(((Iriartea_deltoidea	Podococcus_barteri)	(((((Sclerosperma_profizianum	(((((Dictyosperma_album	Dypsis_decaryi)	((Burretiokentia_grandiflora	Hydriastele_microspadix)	(Kentiopsis_piersoniorum	Veitchia_spiralis)))	Heterospathe_cagayanensis)	(Prestoea_acuminata	(Oenocarpus_bataua	Oenocarpus_minor)))	(Pelagodoxa_henryana	Manicaria_saccifera)))	(Reinhardtia_simplex	(Reinhardtia_paiewonskiana	Reinhardtia_latisecta)))	(Reinhardtia_gracilis	Geonoma_undata))	(Leopoldinia_pulchra	(Roystonea_regia	(((Elaeis_guineensis	Elaeis_oleifera)	(Attalea_speciosa	Bactris_major))	Calamus_caryotoides))))	(Orania_palindan	((Nypa_fruticans	(Sabal_domingensis	(Serenoa_repens	Phoenix_dactylifera)))	Pseudophoenix_vinifera))))	Kingia_australis);
((Heterospathe_cagayanensis	((Geonoma_undata	(((Calamus_caryotoides	Pelagodoxa_henryana)	Manicaria_saccifera)	(((((Roystonea_regia	((Elaeis_guineensis	Elaeis_oleifera)	(Attalea_speciosa	Bactris_major)))	(Leopoldinia_pulchra	Nypa_fruticans))	(Orania_palindan	(((((Iriartea_deltoidea	Podococcus_barteri)	Serenoa_repens)	(Phoenix_dactylifera	Sabal_domingensis))	Pseudophoenix_vinifera)	(Reinhardtia_gracilis	(Reinhardtia_simplex	(Reinhardtia_paiewonskiana	Reinhardtia_latisecta))))))	Sclerosperma_profizianum)	(Prestoea_acuminata	(Oenocarpus_bataua	Oenocarpus_minor)))))	(Dypsis_decaryi	((Kentiopsis_piersoniorum	Burretiokentia_grandiflora)	((Veitchia_spiralis	Dictyosperma_album)	Hydriastele_microspadix)))))	Kingia_australis);
((Calamus_caryotoides	((((Elaeis_oleifera	Elaeis_guineensis)	(Attalea_speciosa	Bactris_major))	(((((Reinhardtia_simplex	(Reinhardtia_latisecta	Reinhardtia_paiewonskiana))	(Geonoma_undata	(Manicaria_saccifera	(Pelagodoxa_henryana	((Prestoea_acuminata	(Oenocarpus_minor	Oenocarpus_bataua))	((Kentiopsis_piersoniorum	((Dypsis_decaryi	((Reinhardtia_gracilis	Burretiokentia_grandiflora)	Heterospathe_cagayanensis))	(Hydriastele_microspadix	Veitchia_spiralis)))	Dictyosperma_album))))))	((Iriartea_deltoidea	Podococcus_barteri)	Sclerosperma_profizianum))	Orania_palindan)	(((Leopoldinia_pulchra	Nypa_fruticans)	((Sabal_domingensis	Phoenix_dactylifera)	Serenoa_repens))	Roystonea_regia)))	Pseudophoenix_vinifera))	Kingia_australis);
(((((((Roystonea_regia	(Pseudophoenix_vinifera	(Nypa_fruticans	(Sabal_domingensis	(Phoenix_dactylifera	Serenoa_repens)))))	((Elaeis_oleifera	Elaeis_guineensis)	(Attalea_speciosa	Bactris_major)))	((Orania_palindan	Sclerosperma_profizianum)	((Calamus_caryotoides	Leopoldinia_pulchra)	(Iriartea_deltoidea	Podococcus_barteri))))	(Reinhardtia_simplex	(Reinhardtia_latisecta	Reinhardtia_paiewonskiana)))	(Prestoea_acuminata	(Oenocarpus_minor	Oenocarpus_bataua)))	((Geonoma_undata	(((((Veitchia_spiralis	Kentiopsis_piersoniorum)	Hydriastele_microspadix)	Dypsis_decaryi)	Dictyosperma_album)	((Reinhardtia_gracilis	Burretiokentia_grandiflora)	Heterospathe_cagayanensis)))	(Manicaria_saccifera	Pelagodoxa_henryana)))	Kingia_australis);
(((Iriartea_deltoidea	Podococcus_barteri)	((Orania_palindan	(((Serenoa_repens	(Sabal_domingensis	Phoenix_dactylifera))	((Reinhardtia_gracilis	(Reinhardtia_latisecta	Reinhardtia_paiewonskiana))	Reinhardtia_simplex))	((((Calamus_caryotoides	Pseudophoenix_vinifera)	(Leopoldinia_pulchra	Nypa_fruticans))	Roystonea_regia)	((Elaeis_oleifera	Elaeis_guineensis)	(Attalea_speciosa	Bactris_major)))))	(Sclerosperma_profizianum	(((Prestoea_acuminata	(Oenocarpus_minor	Oenocarpus_bataua))	((((Heterospathe_cagayanensis	(Burretiokentia_grandiflora	Hydriastele_microspadix))	(Veitchia_spiralis	Dictyosperma_album))	Kentiopsis_piersoniorum)	Dypsis_decaryi))	((Manicaria_saccifera	Pelagodoxa_henryana)	Geonoma_undata)))))	Kingia_australis);
((Pelagodoxa_henryana	((((((((Geonoma_undata	(Leopoldinia_pulchra	Nypa_fruticans))	((Calamus_caryotoides	(Elaeis_oleifera	Elaeis_guineensis))	(Attalea_speciosa	Bactris_major)))	((Pseudophoenix_vinifera	(Serenoa_repens	(Sabal_domingensis	Phoenix_dactylifera)))	((Reinhardtia_gracilis	Reinhardtia_simplex)	(Reinhardtia_latisecta	Reinhardtia_paiewonskiana))))	Orania_palindan)	Roystonea_regia)	((Iriartea_deltoidea	Podococcus_barteri)	Sclerosperma_profizianum))	((Prestoea_acuminata	(Oenocarpus_minor	Oenocarpus_bataua))	((((Kentiopsis_piersoniorum	Burretiokentia_grandiflora)	(Hydriastele_microspadix	Heterospathe_cagayanensis))	Dypsis_decaryi)	(Veitchia_spiralis	Dictyosperma_album))))	Manicaria_saccifera))	Kingia_australis);
((Dypsis_decaryi	((Dictyosperma_album	(Hydriastele_microspadix	(Veitchia_spiralis	Kentiopsis_piersoniorum)))	((Heterospathe_cagayanensis	((((Manicaria_saccifera	(((((Podococcus_barteri	Serenoa_repens)	(Sabal_domingensis	Phoenix_dactylifera))	(((Elaeis_oleifera	Elaeis_guineensis)	(Attalea_speciosa	Bactris_major))	(((Orania_palindan	Nypa_fruticans)	Roystonea_regia)	(Calamus_caryotoides	Pseudophoenix_vinifera))))	Geonoma_undata)	(Iriartea_deltoidea	((Reinhardtia_gracilis	Reinhardtia_simplex)	(Reinhardtia_latisecta	Reinhardtia_paiewonskiana)))))	(Pelagodoxa_henryana	Sclerosperma_profizianum))	Leopoldinia_pulchra)	(Prestoea_acuminata	(Oenocarpus_minor	Oenocarpus_bataua))))	Burretiokentia_grandiflora)))	Kingia_australis);
((Heterospathe_cagayanensis	((((Dictyosperma_album	(Hydriastele_microspadix	((Leopoldinia_pulchra	(((((Geonoma_undata	(((Elaeis_oleifera	Elaeis_guineensis)	(Attalea_speciosa	Bactris_major))	(((Nypa_fruticans	Roystonea_regia)	Pseudophoenix_vinifera)	Orania_palindan)))	(Serenoa_repens	(Sabal_domingensis	Phoenix_dactylifera)))	((Reinhardtia_gracilis	Reinhardtia_simplex)	(Reinhardtia_latisecta	Reinhardtia_paiewonskiana)))	((Podococcus_barteri	Iriartea_deltoidea)	Calamus_caryotoides))	Sclerosperma_profizianum))	((Pelagodoxa_henryana	Manicaria_saccifera)	(Prestoea_acuminata	(Oenocarpus_minor	Oenocarpus_bataua))))))	Dypsis_decaryi)	(Veitchia_spiralis	Kentiopsis_piersoniorum))	Burretiokentia_grandiflora))	Kingia_australis);
((Dypsis_decaryi	((Kentiopsis_piersoniorum	Burretiokentia_grandiflora)	((Dictyosperma_album	((Prestoea_acuminata	(Oenocarpus_minor	Oenocarpus_bataua))	((Manicaria_saccifera	(((Reinhardtia_simplex	(Reinhardtia_latisecta	Reinhardtia_paiewonskiana))	(((((Elaeis_oleifera	Elaeis_guineensis)	(Attalea_speciosa	Bactris_major))	((Orania_palindan	Nypa_fruticans)	(Roystonea_regia	Pseudophoenix_vinifera)))	(Sabal_domingensis	(Phoenix_dactylifera	Serenoa_repens)))	(Sclerosperma_profizianum	(Leopoldinia_pulchra	((Podococcus_barteri	Iriartea_deltoidea)	Calamus_caryotoides)))))	Geonoma_undata))	(Reinhardtia_gracilis	Pelagodoxa_henryana))))	(Heterospathe_cagayanensis	(Veitchia_spiralis	Hydriastele_microspadix)))))	Kingia_australis);
((Calamus_caryotoides	((((Pelagodoxa_henryana	(((Sclerosperma_profizianum	Geonoma_undata)	(((Burretiokentia_grandiflora	(Heterospathe_cagayanensis	Hydriastele_microspadix))	(Dictyosperma_album	(Veitchia_spiralis	Kentiopsis_piersoniorum)))	Dypsis_decaryi))	(Prestoea_acuminata	(Oenocarpus_minor	Oenocarpus_bataua))))	(Manicaria_saccifera	(((((Elaeis_oleifera	Elaeis_guineensis)	(Attalea_speciosa	Bactris_major))	(Reinhardtia_gracilis	Roystonea_regia))	((Pseudophoenix_vinifera	(Nypa_fruticans	(Serenoa_repens	(Sabal_domingensis	Phoenix_dactylifera))))	(Reinhardtia_simplex	(Reinhardtia_latisecta	Reinhardtia_paiewonskiana))))	Orania_palindan)))	Leopoldinia_pulchra)	(Podococcus_barteri	Iriartea_deltoidea)))	Kingia_australis);
((Dypsis_decaryi	(((Dictyosperma_album	(Hydriastele_microspadix	((Burretiokentia_grandiflora	Heterospathe_cagayanensis)	Veitchia_spiralis)))	(((((((Calamus_caryotoides	Pseudophoenix_vinifera)	(Nypa_fruticans	(((Podococcus_barteri	Iriartea_deltoidea)	Serenoa_repens)	(Sabal_domingensis	Phoenix_dactylifera))))	Orania_palindan)	(((Elaeis_oleifera	Elaeis_guineensis)	(Attalea_speciosa	Bactris_major))	Roystonea_regia))	((Reinhardtia_gracilis	Reinhardtia_simplex)	(Reinhardtia_latisecta	Reinhardtia_paiewonskiana)))	((Manicaria_saccifera	Pelagodoxa_henryana)	Leopoldinia_pulchra))	((Geonoma_undata	Sclerosperma_profizianum)	(Prestoea_acuminata	(Oenocarpus_minor	Oenocarpus_bataua)))))	Kentiopsis_piersoniorum))	Kingia_australis);
(((((((((Pseudophoenix_vinifera	(Serenoa_repens	(Sabal_domingensis	(Nypa_fruticans	Phoenix_dactylifera))))	((Podococcus_barteri	Iriartea_deltoidea)	Orania_palindan))	(Roystonea_regia	((Calamus_caryotoides	Leopoldinia_pulchra)	(Bactris_major	((Elaeis_oleifera	Elaeis_guineensis)	Attalea_speciosa)))))	((Reinhardtia_gracilis	Reinhardtia_simplex)	(Reinhardtia_latisecta	Reinhardtia_paiewonskiana)))	(Geonoma_undata	Sclerosperma_profizianum))	(Prestoea_acuminata	(Oenocarpus_minor	Oenocarpus_bataua)))	(Manicaria_saccifera	Pelagodoxa_henryana))	((Kentiopsis_piersoniorum	Dypsis_decaryi)	((Veitchia_spiralis	Dictyosperma_album)	((Hydriastele_microspadix	Burretiokentia_grandiflora)	Heterospathe_cagayanensis))))	Kingia_australis);
((Dypsis_decaryi	((((Sclerosperma_profizianum	Pelagodoxa_henryana)	((((((Orania_palindan	((Nypa_fruticans	(Sabal_domingensis	(Phoenix_dactylifera	((Podococcus_barteri	Iriartea_deltoidea)	Serenoa_repens))))	(Pseudophoenix_vinifera	Calamus_caryotoides)))	(Geonoma_undata	((Elaeis_oleifera	Elaeis_guineensis)	(Attalea_speciosa	Bactris_major))))	Roystonea_regia)	(Manicaria_saccifera	((Reinhardtia_paiewonskiana	(Reinhardtia_latisecta	Reinhardtia_simplex))	Reinhardtia_gracilis)))	(Prestoea_acuminata	(Oenocarpus_minor	Oenocarpus_bataua)))	Leopoldinia_pulchra))	Heterospathe_cagayanensis)	((((Dictyosperma_album	Veitchia_spiralis)	Hydriastele_microspadix)	Burretiokentia_grandiflora)	Kentiopsis_piersoniorum)))	Kingia_australis);
((Serenoa_repens	((Sabal_domingensis	Phoenix_dactylifera)	(((Roystonea_regia	(Pseudophoenix_vinifera	Calamus_caryotoides))	(Orania_palindan	((Attalea_speciosa	(Bactris_major	(Elaeis_oleifera	Elaeis_guineensis)))	(((((((Prestoea_acuminata	(Oenocarpus_minor	Oenocarpus_bataua))	((Dictyosperma_album	(Dypsis_decaryi	(Heterospathe_cagayanensis	(Veitchia_spiralis	(Burretiokentia_grandiflora	Kentiopsis_piersoniorum)))))	Hydriastele_microspadix))	(Manicaria_saccifera	(Reinhardtia_gracilis	Pelagodoxa_henryana)))	((Podococcus_barteri	Iriartea_deltoidea)	Leopoldinia_pulchra))	Geonoma_undata)	(Reinhardtia_simplex	(Reinhardtia_paiewonskiana	Reinhardtia_latisecta)))	Sclerosperma_profizianum))))	Nypa_fruticans)))	Kingia_australis);
((Nypa_fruticans	(Orania_palindan	((Roystonea_regia	((Elaeis_oleifera	Elaeis_guineensis)	(Attalea_speciosa	Bactris_major)))	(((((((Prestoea_acuminata	(Oenocarpus_minor	Oenocarpus_bataua))	((((Veitchia_spiralis	(Burretiokentia_grandiflora	Kentiopsis_piersoniorum))	(Dictyosperma_album	Hydriastele_microspadix))	Dypsis_decaryi)	Heterospathe_cagayanensis))	(Manicaria_saccifera	(Reinhardtia_gracilis	Pelagodoxa_henryana)))	Leopoldinia_pulchra)	(Sclerosperma_profizianum	Geonoma_undata))	((Reinhardtia_simplex	(Reinhardtia_paiewonskiana	Reinhardtia_latisecta))	(((Podococcus_barteri	Iriartea_deltoidea)	Serenoa_repens)	(Sabal_domingensis	Phoenix_dactylifera))))	(Pseudophoenix_vinifera	Calamus_caryotoides)))))	Kingia_australis);
((Sabal_domingensis	((Phoenix_dactylifera	((Podococcus_barteri	Iriartea_deltoidea)	Serenoa_repens))	(((((Attalea_speciosa	Bactris_major)	(((Elaeis_oleifera	Elaeis_guineensis)	(Pseudophoenix_vinifera	Calamus_caryotoides))	Nypa_fruticans))	(Leopoldinia_pulchra	Roystonea_regia))	(Sclerosperma_profizianum	((Prestoea_acuminata	(Oenocarpus_minor	Oenocarpus_bataua))	((Geonoma_undata	(((Burretiokentia_grandiflora	Kentiopsis_piersoniorum)	(Dypsis_decaryi	((Veitchia_spiralis	Dictyosperma_album)	Hydriastele_microspadix)))	(Reinhardtia_gracilis	Heterospathe_cagayanensis)))	(Manicaria_saccifera	Pelagodoxa_henryana)))))	(Orania_palindan	(Reinhardtia_simplex	(Reinhardtia_paiewonskiana	Reinhardtia_latisecta))))))	Kingia_australis);
((Sabal_domingensis	(((Serenoa_repens	(Podococcus_barteri	Iriartea_deltoidea))	((Pseudophoenix_vinifera	((((((Attalea_speciosa	Bactris_major)	(Elaeis_oleifera	Elaeis_guineensis))	(Calamus_caryotoides	Leopoldinia_pulchra))	(Sclerosperma_profizianum	(((Prestoea_acuminata	(Oenocarpus_minor	Oenocarpus_bataua))	(Pelagodoxa_henryana	((Geonoma_undata	(((((Veitchia_spiralis	Hydriastele_microspadix)	Dictyosperma_album)	Dypsis_decaryi)	((Reinhardtia_gracilis	Burretiokentia_grandiflora)	Kentiopsis_piersoniorum))	Heterospathe_cagayanensis))	Manicaria_saccifera)))	(Reinhardtia_simplex	(Reinhardtia_paiewonskiana	Reinhardtia_latisecta)))))	Orania_palindan)	Roystonea_regia))	Nypa_fruticans))	Phoenix_dactylifera))	Kingia_australis);
((Pelagodoxa_henryana	(Manicaria_saccifera	((((Reinhardtia_simplex	(Reinhardtia_paiewonskiana	Reinhardtia_latisecta))	(((Leopoldinia_pulchra	((Attalea_speciosa	Bactris_major)	(Elaeis_oleifera	Elaeis_guineensis)))	((((Nypa_fruticans	((Phoenix_dactylifera	(Serenoa_repens	(Podococcus_barteri	Iriartea_deltoidea)))	Sabal_domingensis))	Pseudophoenix_vinifera)	Orania_palindan)	Roystonea_regia))	(Geonoma_undata	Sclerosperma_profizianum)))	((Calamus_caryotoides	Prestoea_acuminata)	(Oenocarpus_minor	Oenocarpus_bataua)))	((((Veitchia_spiralis	Hydriastele_microspadix)	Dictyosperma_album)	(Dypsis_decaryi	(Burretiokentia_grandiflora	Kentiopsis_piersoniorum)))	(Reinhardtia_gracilis	Heterospathe_cagayanensis)))))	Kingia_australis);
(((((Dictyosperma_album	Veitchia_spiralis)	((Prestoea_acuminata	(Oenocarpus_minor	Oenocarpus_bataua))	(Geonoma_undata	(((Reinhardtia_gracilis	Pelagodoxa_henryana)	Manicaria_saccifera)	(((Reinhardtia_simplex	(Reinhardtia_paiewonskiana	Reinhardtia_latisecta))	((((Attalea_speciosa	Bactris_major)	((Elaeis_oleifera	Elaeis_guineensis)	Calamus_caryotoides))	Roystonea_regia)	((((Phoenix_dactylifera	Serenoa_repens)	Sabal_domingensis)	(Pseudophoenix_vinifera	Nypa_fruticans))	Orania_palindan)))	((Leopoldinia_pulchra	(Podococcus_barteri	Iriartea_deltoidea))	Sclerosperma_profizianum))))))	((Heterospathe_cagayanensis	Hydriastele_microspadix)	(Burretiokentia_grandiflora	Kentiopsis_piersoniorum)))	Dypsis_decaryi)	Kingia_australis);
((Heterospathe_cagayanensis	(((Dypsis_decaryi	Dictyosperma_album)	(((Prestoea_acuminata	(Oenocarpus_minor	Oenocarpus_bataua))	((Geonoma_undata	(Pelagodoxa_henryana	Manicaria_saccifera))	((Orania_palindan	((((Calamus_caryotoides	Pseudophoenix_vinifera)	Nypa_fruticans)	(((Attalea_speciosa	Bactris_major)	(Elaeis_oleifera	Elaeis_guineensis))	Roystonea_regia))	((Reinhardtia_simplex	(Reinhardtia_paiewonskiana	Reinhardtia_latisecta))	(Serenoa_repens	(Sabal_domingensis	Phoenix_dactylifera)))))	((Leopoldinia_pulchra	(Podococcus_barteri	Iriartea_deltoidea))	Sclerosperma_profizianum))))	(Kentiopsis_piersoniorum	Veitchia_spiralis)))	((Reinhardtia_gracilis	Burretiokentia_grandiflora)	Hydriastele_microspadix)))	Kingia_australis);
(((((Prestoea_acuminata	(Oenocarpus_minor	Oenocarpus_bataua))	(((Reinhardtia_gracilis	Pelagodoxa_henryana)	Manicaria_saccifera)	(((Geonoma_undata	Orania_palindan)	(((Attalea_speciosa	Bactris_major)	(Elaeis_oleifera	Elaeis_guineensis))	(((Reinhardtia_paiewonskiana	Reinhardtia_latisecta)	Reinhardtia_simplex)	((Roystonea_regia	((Calamus_caryotoides	Pseudophoenix_vinifera)	Nypa_fruticans))	(Serenoa_repens	(Sabal_domingensis	Phoenix_dactylifera))))))	((Leopoldinia_pulchra	(Podococcus_barteri	Iriartea_deltoidea))	Sclerosperma_profizianum))))	(((Heterospathe_cagayanensis	Hydriastele_microspadix)	Dictyosperma_album)	((Burretiokentia_grandiflora	Kentiopsis_piersoniorum)	Veitchia_spiralis)))	Dypsis_decaryi)	Kingia_australis);
(((((((Burretiokentia_grandiflora	Kentiopsis_piersoniorum)	Veitchia_spiralis)	Hydriastele_microspadix)	Dictyosperma_album)	(Heterospathe_cagayanensis	((Prestoea_acuminata	(Oenocarpus_minor	Oenocarpus_bataua))	((Pelagodoxa_henryana	Manicaria_saccifera)	((((Reinhardtia_paiewonskiana	Reinhardtia_latisecta)	(Reinhardtia_gracilis	Reinhardtia_simplex))	((((Roystonea_regia	((Calamus_caryotoides	Pseudophoenix_vinifera)	Nypa_fruticans))	(Serenoa_repens	(Sabal_domingensis	Phoenix_dactylifera)))	(Leopoldinia_pulchra	(Bactris_major	((Elaeis_oleifera	Elaeis_guineensis)	Attalea_speciosa))))	(Geonoma_undata	Orania_palindan)))	((Podococcus_barteri	Iriartea_deltoidea)	Sclerosperma_profizianum))))))	Dypsis_decaryi)	Kingia_australis);
((Heterospathe_cagayanensis	(((Kentiopsis_piersoniorum	Burretiokentia_grandiflora)	Veitchia_spiralis)	(Dypsis_decaryi	(Dictyosperma_album	(Hydriastele_microspadix	(((((Iriartea_deltoidea	Podococcus_barteri)	Leopoldinia_pulchra)	(Manicaria_saccifera	Pelagodoxa_henryana))	((Oenocarpus_bataua	Oenocarpus_minor)	Prestoea_acuminata))	(Geonoma_undata	((((Orania_palindan	Roystonea_regia)	(Attalea_speciosa	((Calamus_caryotoides	(Elaeis_oleifera	Elaeis_guineensis))	Bactris_major)))	(((Reinhardtia_gracilis	Reinhardtia_simplex)	(Reinhardtia_latisecta	Reinhardtia_paiewonskiana))	(Pseudophoenix_vinifera	(Serenoa_repens	(Phoenix_dactylifera	(Nypa_fruticans	Sabal_domingensis))))))	Sclerosperma_profizianum))))))))	Kingia_australis);
(((Heterospathe_cagayanensis	(((((Kentiopsis_piersoniorum	Veitchia_spiralis)	(((Oenocarpus_bataua	Oenocarpus_minor)	Prestoea_acuminata)	((((((Pseudophoenix_vinifera	(((Iriartea_deltoidea	Podococcus_barteri)	Serenoa_repens)	(Phoenix_dactylifera	(Nypa_fruticans	Sabal_domingensis))))	(Roystonea_regia	(((Elaeis_oleifera	Elaeis_guineensis)	(Bactris_major	Attalea_speciosa))	(Leopoldinia_pulchra	Calamus_caryotoides))))	(Sclerosperma_profizianum	Orania_palindan))	(Reinhardtia_simplex	(Reinhardtia_latisecta	Reinhardtia_paiewonskiana)))	(Geonoma_undata	Manicaria_saccifera))	Pelagodoxa_henryana)))	Dypsis_decaryi)	Dictyosperma_album)	Hydriastele_microspadix))	(Reinhardtia_gracilis	Burretiokentia_grandiflora))	Kingia_australis);
((Dypsis_decaryi	(Kentiopsis_piersoniorum	((Veitchia_spiralis	Dictyosperma_album)	((Heterospathe_cagayanensis	((Reinhardtia_gracilis	Burretiokentia_grandiflora)	(((Oenocarpus_bataua	Oenocarpus_minor)	Prestoea_acuminata)	((Manicaria_saccifera	(((Sclerosperma_profizianum	Orania_palindan)	(((((Iriartea_deltoidea	Podococcus_barteri)	Serenoa_repens)	(Phoenix_dactylifera	Sabal_domingensis))	(Reinhardtia_simplex	(Reinhardtia_latisecta	Reinhardtia_paiewonskiana)))	((Nypa_fruticans	Leopoldinia_pulchra)	(Roystonea_regia	((Calamus_caryotoides	Pseudophoenix_vinifera)	((Elaeis_oleifera	Elaeis_guineensis)	(Bactris_major	Attalea_speciosa)))))))	Geonoma_undata))	Pelagodoxa_henryana))))	Hydriastele_microspadix))))	Kingia_australis);
((Dypsis_decaryi	(((((Oenocarpus_bataua	Oenocarpus_minor)	Prestoea_acuminata)	((((Sclerosperma_profizianum	(Iriartea_deltoidea	Podococcus_barteri))	((Nypa_fruticans	Orania_palindan)	(((Pseudophoenix_vinifera	(Serenoa_repens	(Phoenix_dactylifera	Sabal_domingensis)))	((Reinhardtia_gracilis	Reinhardtia_simplex)	(Reinhardtia_latisecta	Reinhardtia_paiewonskiana)))	(((Elaeis_oleifera	Elaeis_guineensis)	(Bactris_major	Attalea_speciosa))	(Roystonea_regia	Leopoldinia_pulchra)))))	Geonoma_undata)	((Calamus_caryotoides	Pelagodoxa_henryana)	Manicaria_saccifera)))	Hydriastele_microspadix)	((Heterospathe_cagayanensis	(Veitchia_spiralis	(Kentiopsis_piersoniorum	Burretiokentia_grandiflora)))	Dictyosperma_album)))	Kingia_australis);
((((Heterospathe_cagayanensis	(Reinhardtia_gracilis	Burretiokentia_grandiflora))	((((Oenocarpus_bataua	Oenocarpus_minor)	Prestoea_acuminata)	((((Reinhardtia_simplex	(Reinhardtia_latisecta	Reinhardtia_paiewonskiana))	((((Roystonea_regia	(((Elaeis_oleifera	Elaeis_guineensis)	(Bactris_major	Attalea_speciosa))	(Calamus_caryotoides	Pseudophoenix_vinifera)))	Orania_palindan)	(((((Iriartea_deltoidea	Podococcus_barteri)	Serenoa_repens)	Phoenix_dactylifera)	Sabal_domingensis)	(Leopoldinia_pulchra	Nypa_fruticans)))	Sclerosperma_profizianum))	Geonoma_undata)	(Pelagodoxa_henryana	Manicaria_saccifera)))	(((Dictyosperma_album	Veitchia_spiralis)	Hydriastele_microspadix)	Kentiopsis_piersoniorum)))	Dypsis_decaryi)	Kingia_australis);
((Serenoa_repens	(Phoenix_dactylifera	(Sabal_domingensis	((Sclerosperma_profizianum	(((Elaeis_oleifera	Elaeis_guineensis)	((Bactris_major	Attalea_speciosa)	Leopoldinia_pulchra))	(Pseudophoenix_vinifera	(Roystonea_regia	(Nypa_fruticans	Orania_palindan)))))	(((((Geonoma_undata	(Dictyosperma_album	((Dypsis_decaryi	(Hydriastele_microspadix	(Heterospathe_cagayanensis	(Reinhardtia_gracilis	Burretiokentia_grandiflora))))	(Veitchia_spiralis	Kentiopsis_piersoniorum))))	(Pelagodoxa_henryana	Manicaria_saccifera))	((Oenocarpus_bataua	Oenocarpus_minor)	Prestoea_acuminata))	(Reinhardtia_simplex	(Reinhardtia_latisecta	Reinhardtia_paiewonskiana)))	(Calamus_caryotoides	(Iriartea_deltoidea	Podococcus_barteri)))))))	Kingia_australis);
((Attalea_speciosa	((((Elaeis_oleifera	Elaeis_guineensis)	Podococcus_barteri)	((Roystonea_regia	(Sclerosperma_profizianum	(((Leopoldinia_pulchra	((((Oenocarpus_bataua	Oenocarpus_minor)	Prestoea_acuminata)	Pelagodoxa_henryana)	(Geonoma_undata	(((Veitchia_spiralis	Kentiopsis_piersoniorum)	((Dypsis_decaryi	Heterospathe_cagayanensis)	(Reinhardtia_gracilis	Burretiokentia_grandiflora)))	(Dictyosperma_album	Hydriastele_microspadix)))))	Manicaria_saccifera)	(Iriartea_deltoidea	(Reinhardtia_simplex	(Reinhardtia_latisecta	Reinhardtia_paiewonskiana))))))	((Sabal_domingensis	(Serenoa_repens	Phoenix_dactylifera))	((Nypa_fruticans	Orania_palindan)	(Calamus_caryotoides	Pseudophoenix_vinifera)))))	Bactris_major))	Kingia_australis);
((Nypa_fruticans	((Sabal_domingensis	((Podococcus_barteri	Iriartea_deltoidea)	(Serenoa_repens	(Calamus_caryotoides	Phoenix_dactylifera))))	((Orania_palindan	((Leopoldinia_pulchra	(((Bactris_major	Attalea_speciosa)	(Elaeis_oleifera	Elaeis_guineensis))	Roystonea_regia))	(((Reinhardtia_paiewonskiana	(Reinhardtia_simplex	Reinhardtia_latisecta))	(((Oenocarpus_bataua	Oenocarpus_minor)	Prestoea_acuminata)	((Reinhardtia_gracilis	Pelagodoxa_henryana)	((Geonoma_undata	(Dictyosperma_album	(Kentiopsis_piersoniorum	(Dypsis_decaryi	(Hydriastele_microspadix	((Burretiokentia_grandiflora	Veitchia_spiralis)	Heterospathe_cagayanensis))))))	Manicaria_saccifera))))	Sclerosperma_profizianum)))	Pseudophoenix_vinifera)))	Kingia_australis);
((Nypa_fruticans	((((Serenoa_repens	(Sabal_domingensis	Phoenix_dactylifera))	(((Geonoma_undata	Orania_palindan)	((Sclerosperma_profizianum	((Attalea_speciosa	((Elaeis_oleifera	Elaeis_guineensis)	Bactris_major))	Roystonea_regia))	(((Reinhardtia_latisecta	Reinhardtia_paiewonskiana)	Reinhardtia_simplex)	(Manicaria_saccifera	(Pelagodoxa_henryana	(((Oenocarpus_bataua	Oenocarpus_minor)	Prestoea_acuminata)	(Dictyosperma_album	(((((Reinhardtia_gracilis	Burretiokentia_grandiflora)	Heterospathe_cagayanensis)	Hydriastele_microspadix)	Dypsis_decaryi)	(Veitchia_spiralis	Kentiopsis_piersoniorum)))))))))	(Calamus_caryotoides	Pseudophoenix_vinifera)))	(Podococcus_barteri	Iriartea_deltoidea))	Leopoldinia_pulchra))	Kingia_australis);
((Nypa_fruticans	(((Sabal_domingensis	(Phoenix_dactylifera	((Podococcus_barteri	Iriartea_deltoidea)	Serenoa_repens)))	((Calamus_caryotoides	Pseudophoenix_vinifera)	(Orania_palindan	(Roystonea_regia	(((((Reinhardtia_latisecta	Reinhardtia_paiewonskiana)	Reinhardtia_simplex)	((((Oenocarpus_bataua	Oenocarpus_minor)	Prestoea_acuminata)	(((Kentiopsis_piersoniorum	((Veitchia_spiralis	Dictyosperma_album)	(((Reinhardtia_gracilis	Burretiokentia_grandiflora)	Heterospathe_cagayanensis)	Hydriastele_microspadix)))	Dypsis_decaryi)	(Pelagodoxa_henryana	Manicaria_saccifera)))	Geonoma_undata))	Sclerosperma_profizianum)	((Elaeis_oleifera	Elaeis_guineensis)	(Bactris_major	Attalea_speciosa)))))))	Leopoldinia_pulchra))	Kingia_australis);
((Pelagodoxa_henryana	(Manicaria_saccifera	((((Prestoea_acuminata	(Oenocarpus_bataua	Oenocarpus_minor))	((Dictyosperma_album	Veitchia_spiralis)	((Heterospathe_cagayanensis	Hydriastele_microspadix)	(Burretiokentia_grandiflora	(Dypsis_decaryi	Kentiopsis_piersoniorum)))))	(((Pseudophoenix_vinifera	(((Calamus_caryotoides	(Iriartea_deltoidea	Podococcus_barteri))	(Nypa_fruticans	((Phoenix_dactylifera	Sabal_domingensis)	Serenoa_repens)))	((Sclerosperma_profizianum	Orania_palindan)	(Roystonea_regia	((Bactris_major	Attalea_speciosa)	(Elaeis_guineensis	Elaeis_oleifera))))))	(Reinhardtia_simplex	(Reinhardtia_latisecta	Reinhardtia_paiewonskiana)))	(Reinhardtia_gracilis	Geonoma_undata)))	Leopoldinia_pulchra)))	Kingia_australis);
((((((((Geonoma_undata	((((Roystonea_regia	((Calamus_caryotoides	Pseudophoenix_vinifera)	Nypa_fruticans))	((Attalea_speciosa	Bactris_major)	(Elaeis_guineensis	Elaeis_oleifera)))	(((Phoenix_dactylifera	Sabal_domingensis)	Serenoa_repens)	((Reinhardtia_gracilis	Reinhardtia_simplex)	(Reinhardtia_latisecta	Reinhardtia_paiewonskiana))))	Orania_palindan))	(((Iriartea_deltoidea	Podococcus_barteri)	Leopoldinia_pulchra)	(Sclerosperma_profizianum	Pelagodoxa_henryana)))	Manicaria_saccifera)	(Prestoea_acuminata	(Oenocarpus_bataua	Oenocarpus_minor)))	(Dictyosperma_album	(Kentiopsis_piersoniorum	Veitchia_spiralis)))	(Hydriastele_microspadix	(Burretiokentia_grandiflora	Heterospathe_cagayanensis)))	Dypsis_decaryi)	Kingia_australis);
(((Heterospathe_cagayanensis	(((Dypsis_decaryi	(Dictyosperma_album	(((Manicaria_saccifera	Pelagodoxa_henryana)	((Prestoea_acuminata	(Oenocarpus_bataua	Oenocarpus_minor))	((((Orania_palindan	Nypa_fruticans)	Sclerosperma_profizianum)	((((Phoenix_dactylifera	Sabal_domingensis)	(((Iriartea_deltoidea	Podococcus_barteri)	Leopoldinia_pulchra)	Serenoa_repens))	(Roystonea_regia	(Calamus_caryotoides	Pseudophoenix_vinifera)))	((Attalea_speciosa	Bactris_major)	(Elaeis_guineensis	Elaeis_oleifera))))	(Reinhardtia_simplex	(Reinhardtia_latisecta	Reinhardtia_paiewonskiana)))))	Geonoma_undata)))	(Burretiokentia_grandiflora	Kentiopsis_piersoniorum))	(Veitchia_spiralis	Hydriastele_microspadix)))	Reinhardtia_gracilis)	Kingia_australis);
((Reinhardtia_gracilis	((Heterospathe_cagayanensis	(((Prestoea_acuminata	(Oenocarpus_bataua	Oenocarpus_minor))	((Manicaria_saccifera	((Geonoma_undata	(((Reinhardtia_simplex	(Reinhardtia_latisecta	Reinhardtia_paiewonskiana))	(Nypa_fruticans	(Pseudophoenix_vinifera	((Sabal_domingensis	Serenoa_repens)	Phoenix_dactylifera))))	((Calamus_caryotoides	(Iriartea_deltoidea	Podococcus_barteri))	((((Attalea_speciosa	Bactris_major)	(Elaeis_guineensis	Elaeis_oleifera))	Roystonea_regia)	(Orania_palindan	Sclerosperma_profizianum)))))	Leopoldinia_pulchra))	Pelagodoxa_henryana))	((((Veitchia_spiralis	Kentiopsis_piersoniorum)	Hydriastele_microspadix)	Dypsis_decaryi)	Dictyosperma_album)))	Burretiokentia_grandiflora))	Kingia_australis);
((((((Attalea_speciosa	(Bactris_major	(Elaeis_guineensis	Elaeis_oleifera)))	((((Calamus_caryotoides	Pseudophoenix_vinifera)	Nypa_fruticans)	(((Reinhardtia_latisecta	Reinhardtia_paiewonskiana)	Reinhardtia_simplex)	(Serenoa_repens	(Phoenix_dactylifera	Sabal_domingensis))))	Orania_palindan))	Roystonea_regia)	(Sclerosperma_profizianum	((Iriartea_deltoidea	Podococcus_barteri)	Leopoldinia_pulchra)))	(((Pelagodoxa_henryana	(Prestoea_acuminata	(Oenocarpus_bataua	Oenocarpus_minor)))	(((Kentiopsis_piersoniorum	Dypsis_decaryi)	((Veitchia_spiralis	Dictyosperma_album)	((Burretiokentia_grandiflora	Reinhardtia_gracilis)	Hydriastele_microspadix)))	(Geonoma_undata	Heterospathe_cagayanensis)))	Manicaria_saccifera))	Kingia_australis);
((Heterospathe_cagayanensis	(((Veitchia_spiralis	(Burretiokentia_grandiflora	Kentiopsis_piersoniorum))	((((Pelagodoxa_henryana	Manicaria_saccifera)	(((((Reinhardtia_latisecta	Reinhardtia_paiewonskiana)	(Reinhardtia_gracilis	Reinhardtia_simplex))	(((Attalea_speciosa	(Bactris_major	(Elaeis_guineensis	Elaeis_oleifera)))	(Sclerosperma_profizianum	Orania_palindan))	(((Calamus_caryotoides	Pseudophoenix_vinifera)	((Sabal_domingensis	(((Iriartea_deltoidea	Podococcus_barteri)	Serenoa_repens)	Phoenix_dactylifera))	(Leopoldinia_pulchra	Nypa_fruticans)))	Roystonea_regia)))	Geonoma_undata)	(Prestoea_acuminata	(Oenocarpus_bataua	Oenocarpus_minor))))	Hydriastele_microspadix)	Dictyosperma_album))	Dypsis_decaryi))	Kingia_australis);
((Sabal_domingensis	(((Nypa_fruticans	((Roystonea_regia	((((Reinhardtia_latisecta	Reinhardtia_paiewonskiana)	(Reinhardtia_gracilis	Reinhardtia_simplex))	((Leopoldinia_pulchra	((Prestoea_acuminata	(Oenocarpus_bataua	Oenocarpus_minor))	((Geonoma_undata	((Dypsis_decaryi	(Heterospathe_cagayanensis	Hydriastele_microspadix))	(Dictyosperma_album	(Veitchia_spiralis	(Burretiokentia_grandiflora	Kentiopsis_piersoniorum)))))	(Pelagodoxa_henryana	Manicaria_saccifera))))	(Orania_palindan	Sclerosperma_profizianum)))	(Attalea_speciosa	(Bactris_major	(Elaeis_guineensis	Elaeis_oleifera)))))	(Calamus_caryotoides	Pseudophoenix_vinifera)))	((Iriartea_deltoidea	Podococcus_barteri)	Serenoa_repens))	Phoenix_dactylifera))	Kingia_australis);
((Pelagodoxa_henryana	(Manicaria_saccifera	((((Reinhardtia_latisecta	Reinhardtia_paiewonskiana)	(Reinhardtia_gracilis	Reinhardtia_simplex))	((((Sabal_domingensis	(Serenoa_repens	Phoenix_dactylifera))	((Iriartea_deltoidea	Leopoldinia_pulchra)	Nypa_fruticans))	((Roystonea_regia	(Pseudophoenix_vinifera	((Attalea_speciosa	(Podococcus_barteri	(Calamus_caryotoides	Bactris_major)))	(Elaeis_guineensis	Elaeis_oleifera))))	Orania_palindan))	Sclerosperma_profizianum))	((Prestoea_acuminata	(Oenocarpus_bataua	Oenocarpus_minor))	(Geonoma_undata	((Dictyosperma_album	(Veitchia_spiralis	Kentiopsis_piersoniorum))	((Burretiokentia_grandiflora	(Heterospathe_cagayanensis	Hydriastele_microspadix))	Dypsis_decaryi)))))))	Kingia_australis);
((Attalea_speciosa	(Bactris_major	((Elaeis_guineensis	Elaeis_oleifera)	(((Calamus_caryotoides	Pseudophoenix_vinifera)	((((((Iriartea_deltoidea	Podococcus_barteri)	Serenoa_repens)	(Phoenix_dactylifera	Sabal_domingensis))	((Reinhardtia_latisecta	Reinhardtia_paiewonskiana)	(Reinhardtia_gracilis	Reinhardtia_simplex)))	Orania_palindan)	((((Geonoma_undata	(Heterospathe_cagayanensis	(Dypsis_decaryi	((Burretiokentia_grandiflora	Kentiopsis_piersoniorum)	((Dictyosperma_album	Veitchia_spiralis)	Hydriastele_microspadix)))))	(Pelagodoxa_henryana	Sclerosperma_profizianum))	(Prestoea_acuminata	(Oenocarpus_bataua	Oenocarpus_minor)))	Manicaria_saccifera)))	((Leopoldinia_pulchra	Nypa_fruticans)	Roystonea_regia)))))	Kingia_australis);
((Dypsis_decaryi	(((((Pelagodoxa_henryana	Sclerosperma_profizianum)	(((Prestoea_acuminata	(Oenocarpus_bataua	Oenocarpus_minor))	(((((Calamus_caryotoides	((((Bactris_major	(Elaeis_guineensis	Elaeis_oleifera))	Attalea_speciosa)	Roystonea_regia)	Nypa_fruticans))	((Pseudophoenix_vinifera	(Serenoa_repens	(Phoenix_dactylifera	Sabal_domingensis)))	((Reinhardtia_latisecta	Reinhardtia_paiewonskiana)	(Reinhardtia_gracilis	Reinhardtia_simplex))))	(Iriartea_deltoidea	Podococcus_barteri))	Orania_palindan)	Leopoldinia_pulchra))	Manicaria_saccifera))	Geonoma_undata)	((Veitchia_spiralis	Kentiopsis_piersoniorum)	(Burretiokentia_grandiflora	(Heterospathe_cagayanensis	Hydriastele_microspadix))))	Dictyosperma_album))	Kingia_australis);
((Nypa_fruticans	(((((((((Sclerosperma_profizianum	((((Burretiokentia_grandiflora	Kentiopsis_piersoniorum)	((Dictyosperma_album	Veitchia_spiralis)	Hydriastele_microspadix))	Dypsis_decaryi)	Heterospathe_cagayanensis))	Geonoma_undata)	Pelagodoxa_henryana)	Leopoldinia_pulchra)	(Prestoea_acuminata	(Oenocarpus_bataua	Oenocarpus_minor)))	Manicaria_saccifera)	(((Calamus_caryotoides	Pseudophoenix_vinifera)	(((Iriartea_deltoidea	Podococcus_barteri)	Serenoa_repens)	(Sabal_domingensis	Phoenix_dactylifera)))	((Reinhardtia_gracilis	Reinhardtia_simplex)	(Reinhardtia_latisecta	Reinhardtia_paiewonskiana))))	Orania_palindan)	(Roystonea_regia	((Elaeis_oleifera	Elaeis_guineensis)	(Bactris_major	Attalea_speciosa)))))	Kingia_australis);
(((Iriartea_deltoidea	Podococcus_barteri)	((((Pelagodoxa_henryana	Manicaria_saccifera)	(((Prestoea_acuminata	(Oenocarpus_bataua	Oenocarpus_minor))	(Kentiopsis_piersoniorum	(Dypsis_decaryi	(((Heterospathe_cagayanensis	Dictyosperma_album)	(Hydriastele_microspadix	Burretiokentia_grandiflora))	Veitchia_spiralis))))	Geonoma_undata))	((((Roystonea_regia	((Elaeis_oleifera	Elaeis_guineensis)	(Bactris_major	Attalea_speciosa)))	((Sabal_domingensis	(Serenoa_repens	Phoenix_dactylifera))	(Orania_palindan	((Reinhardtia_gracilis	Reinhardtia_simplex)	(Reinhardtia_latisecta	Reinhardtia_paiewonskiana)))))	((Calamus_caryotoides	Pseudophoenix_vinifera)	Nypa_fruticans))	Sclerosperma_profizianum))	Leopoldinia_pulchra))	Kingia_australis);
((Nypa_fruticans	((((((Elaeis_oleifera	Elaeis_guineensis)	(Bactris_major	Attalea_speciosa))	(((((Iriartea_deltoidea	Podococcus_barteri)	Serenoa_repens)	(Phoenix_dactylifera	Sabal_domingensis))	((Reinhardtia_gracilis	Reinhardtia_simplex)	(Reinhardtia_latisecta	Reinhardtia_paiewonskiana)))	((Manicaria_saccifera	(((Sclerosperma_profizianum	Pelagodoxa_henryana)	((Prestoea_acuminata	(Oenocarpus_bataua	Oenocarpus_minor))	((Kentiopsis_piersoniorum	(Dypsis_decaryi	((Heterospathe_cagayanensis	Hydriastele_microspadix)	Burretiokentia_grandiflora)))	(Dictyosperma_album	Veitchia_spiralis))))	Geonoma_undata))	Leopoldinia_pulchra)))	Orania_palindan)	Roystonea_regia)	(Calamus_caryotoides	Pseudophoenix_vinifera)))	Kingia_australis);
((Heterospathe_cagayanensis	(((((Leopoldinia_pulchra	Manicaria_saccifera)	(Geonoma_undata	Pelagodoxa_henryana))	(Sclerosperma_profizianum	(((Nypa_fruticans	((Sabal_domingensis	((Podococcus_barteri	(Serenoa_repens	Iriartea_deltoidea))	Phoenix_dactylifera))	(Calamus_caryotoides	Pseudophoenix_vinifera)))	(((Elaeis_oleifera	Elaeis_guineensis)	(Bactris_major	Attalea_speciosa))	(Orania_palindan	((Reinhardtia_gracilis	Reinhardtia_simplex)	(Reinhardtia_latisecta	Reinhardtia_paiewonskiana)))))	Roystonea_regia)))	(Prestoea_acuminata	(Oenocarpus_bataua	Oenocarpus_minor)))	(Burretiokentia_grandiflora	(((Dictyosperma_album	Hydriastele_microspadix)	(Veitchia_spiralis	Kentiopsis_piersoniorum))	Dypsis_decaryi))))	Kingia_australis);
((Heterospathe_cagayanensis	((Reinhardtia_gracilis	Burretiokentia_grandiflora)	((((((Pelagodoxa_henryana	Manicaria_saccifera)	((Sclerosperma_profizianum	(((Iriartea_deltoidea	Podococcus_barteri)	(((Sabal_domingensis	Phoenix_dactylifera)	Serenoa_repens)	((((Calamus_caryotoides	Pseudophoenix_vinifera)	(Leopoldinia_pulchra	Nypa_fruticans))	(Roystonea_regia	((Elaeis_oleifera	Elaeis_guineensis)	(Bactris_major	Attalea_speciosa))))	(Reinhardtia_simplex	(Reinhardtia_latisecta	Reinhardtia_paiewonskiana)))))	Orania_palindan))	Geonoma_undata))	(Prestoea_acuminata	(Oenocarpus_bataua	Oenocarpus_minor)))	(Dictyosperma_album	Dypsis_decaryi))	(Veitchia_spiralis	Kentiopsis_piersoniorum))	Hydriastele_microspadix)))	Kingia_australis);
((Dypsis_decaryi	((Burretiokentia_grandiflora	Kentiopsis_piersoniorum)	((Dictyosperma_album	((((Reinhardtia_gracilis	Pelagodoxa_henryana)	Manicaria_saccifera)	((((((Iriartea_deltoidea	Podococcus_barteri)	Leopoldinia_pulchra)	Sclerosperma_profizianum)	(Roystonea_regia	(((((Sabal_domingensis	Phoenix_dactylifera)	Serenoa_repens)	(Nypa_fruticans	(Calamus_caryotoides	Pseudophoenix_vinifera)))	Orania_palindan)	(Attalea_speciosa	((Elaeis_oleifera	Elaeis_guineensis)	Bactris_major)))))	(Reinhardtia_paiewonskiana	(Reinhardtia_simplex	Reinhardtia_latisecta)))	Geonoma_undata))	(Prestoea_acuminata	(Oenocarpus_bataua	Oenocarpus_minor))))	((Veitchia_spiralis	Hydriastele_microspadix)	Heterospathe_cagayanensis))))	Kingia_australis);
((Dypsis_decaryi	((Hydriastele_microspadix	Heterospathe_cagayanensis)	((Veitchia_spiralis	(Burretiokentia_grandiflora	Kentiopsis_piersoniorum))	(Dictyosperma_album	(((Geonoma_undata	((Leopoldinia_pulchra	(Sclerosperma_profizianum	((((Nypa_fruticans	Orania_palindan)	((Attalea_speciosa	((Elaeis_oleifera	Elaeis_guineensis)	Bactris_major))	Roystonea_regia))	(Calamus_caryotoides	Pseudophoenix_vinifera))	(Sabal_domingensis	(Phoenix_dactylifera	(Podococcus_barteri	Serenoa_repens))))))	(Manicaria_saccifera	(Reinhardtia_paiewonskiana	(Reinhardtia_simplex	Reinhardtia_latisecta)))))	(Iriartea_deltoidea	(Reinhardtia_gracilis	Pelagodoxa_henryana)))	(Prestoea_acuminata	(Oenocarpus_bataua	Oenocarpus_minor)))))))	Kingia_australis);
((Calamus_caryotoides	(Pseudophoenix_vinifera	(((Orania_palindan	(((((Sabal_domingensis	Phoenix_dactylifera)	Serenoa_repens)	(((Manicaria_saccifera	Pelagodoxa_henryana)	((Prestoea_acuminata	(Oenocarpus_bataua	Oenocarpus_minor))	(((Hydriastele_microspadix	(Heterospathe_cagayanensis	(Reinhardtia_gracilis	Burretiokentia_grandiflora)))	(Dictyosperma_album	(Veitchia_spiralis	Kentiopsis_piersoniorum)))	Dypsis_decaryi)))	((Leopoldinia_pulchra	Geonoma_undata)	Sclerosperma_profizianum)))	(Reinhardtia_simplex	(Reinhardtia_latisecta	Reinhardtia_paiewonskiana)))	((Elaeis_oleifera	Elaeis_guineensis)	(((Iriartea_deltoidea	Podococcus_barteri)	Bactris_major)	Attalea_speciosa))))	Roystonea_regia)	Nypa_fruticans)))	Kingia_australis);
((Calamus_caryotoides	((Podococcus_barteri	Iriartea_deltoidea)	(Leopoldinia_pulchra	(((Prestoea_acuminata	(Oenocarpus_bataua	Oenocarpus_minor))	(((Dictyosperma_album	Veitchia_spiralis)	((Dypsis_decaryi	(Kentiopsis_piersoniorum	Burretiokentia_grandiflora))	Heterospathe_cagayanensis))	Hydriastele_microspadix))	((Geonoma_undata	(((Orania_palindan	Sclerosperma_profizianum)	((((Elaeis_oleifera	Elaeis_guineensis)	(Bactris_major	Attalea_speciosa))	Roystonea_regia)	Nypa_fruticans))	((Reinhardtia_simplex	(Reinhardtia_latisecta	Reinhardtia_paiewonskiana))	(Pseudophoenix_vinifera	(Sabal_domingensis	(Phoenix_dactylifera	Serenoa_repens))))))	(Manicaria_saccifera	(Reinhardtia_gracilis	Pelagodoxa_henryana)))))))	Kingia_australis);
((Heterospathe_cagayanensis	((((Geonoma_undata	((Reinhardtia_gracilis	(Reinhardtia_simplex	(Reinhardtia_latisecta	Reinhardtia_paiewonskiana)))	(Orania_palindan	(((Podococcus_barteri	Iriartea_deltoidea)	((Pseudophoenix_vinifera	(Serenoa_repens	(Sabal_domingensis	Phoenix_dactylifera)))	(((Bactris_major	Attalea_speciosa)	(Calamus_caryotoides	(Elaeis_oleifera	Elaeis_guineensis)))	(Roystonea_regia	(Leopoldinia_pulchra	Nypa_fruticans)))))	Sclerosperma_profizianum))))	(Manicaria_saccifera	Pelagodoxa_henryana))	(Prestoea_acuminata	(Oenocarpus_bataua	Oenocarpus_minor)))	((Dypsis_decaryi	Dictyosperma_album)	(Hydriastele_microspadix	(Veitchia_spiralis	(Kentiopsis_piersoniorum	Burretiokentia_grandiflora))))))	Kingia_australis);
((Heterospathe_cagayanensis	((((Dictyosperma_album	Dypsis_decaryi)	(Veitchia_spiralis	(Kentiopsis_piersoniorum	(Reinhardtia_gracilis	Burretiokentia_grandiflora))))	Hydriastele_microspadix)	(((((((Sabal_domingensis	(((Iriartea_deltoidea	Podococcus_barteri)	Serenoa_repens)	Phoenix_dactylifera))	((Roystonea_regia	(((Attalea_speciosa	Bactris_major)	(Elaeis_oleifera	Elaeis_guineensis))	(Nypa_fruticans	(Calamus_caryotoides	Pseudophoenix_vinifera))))	(Sclerosperma_profizianum	Orania_palindan)))	(Reinhardtia_simplex	(Reinhardtia_latisecta	Reinhardtia_paiewonskiana)))	Geonoma_undata)	Leopoldinia_pulchra)	(Pelagodoxa_henryana	Manicaria_saccifera))	((Oenocarpus_bataua	Oenocarpus_minor)	Prestoea_acuminata))))	Kingia_australis);
((Nypa_fruticans	(Leopoldinia_pulchra	((Pseudophoenix_vinifera	((((Iriartea_deltoidea	Podococcus_barteri)	Serenoa_repens)	(Phoenix_dactylifera	Sabal_domingensis))	(((((Attalea_speciosa	Bactris_major)	(Elaeis_oleifera	Elaeis_guineensis))	(Sclerosperma_profizianum	Roystonea_regia))	Orania_palindan)	(((((Reinhardtia_gracilis	Pelagodoxa_henryana)	Manicaria_saccifera)	(((Oenocarpus_bataua	Oenocarpus_minor)	Prestoea_acuminata)	(((Heterospathe_cagayanensis	(Hydriastele_microspadix	Burretiokentia_grandiflora))	(Kentiopsis_piersoniorum	Dypsis_decaryi))	(Veitchia_spiralis	Dictyosperma_album))))	(Reinhardtia_simplex	(Reinhardtia_latisecta	Reinhardtia_paiewonskiana)))	Geonoma_undata))))	Calamus_caryotoides)))	Kingia_australis);
((Dypsis_decaryi	(((((Veitchia_spiralis	Dictyosperma_album)	((((Reinhardtia_simplex	(Reinhardtia_latisecta	Reinhardtia_paiewonskiana))	((((Roystonea_regia	(Leopoldinia_pulchra	((Attalea_speciosa	Bactris_major)	(Calamus_caryotoides	(Elaeis_oleifera	Elaeis_guineensis)))))	((Nypa_fruticans	(Serenoa_repens	(Phoenix_dactylifera	Sabal_domingensis)))	Orania_palindan))	((Iriartea_deltoidea	Podococcus_barteri)	Sclerosperma_profizianum))	Pseudophoenix_vinifera))	(((Reinhardtia_gracilis	Geonoma_undata)	Pelagodoxa_henryana)	Manicaria_saccifera))	((Oenocarpus_bataua	Oenocarpus_minor)	Prestoea_acuminata)))	(Hydriastele_microspadix	Heterospathe_cagayanensis))	Burretiokentia_grandiflora)	Kentiopsis_piersoniorum))	Kingia_australis);
((Heterospathe_cagayanensis	(((Burretiokentia_grandiflora	Kentiopsis_piersoniorum)	(Dictyosperma_album	(Dypsis_decaryi	(Hydriastele_microspadix	((((Geonoma_undata	(((Reinhardtia_gracilis	Reinhardtia_simplex)	(Reinhardtia_latisecta	Reinhardtia_paiewonskiana))	(Sclerosperma_profizianum	(Roystonea_regia	((Calamus_caryotoides	((Attalea_speciosa	Bactris_major)	(Elaeis_oleifera	Elaeis_guineensis)))	((Pseudophoenix_vinifera	(Nypa_fruticans	(((Iriartea_deltoidea	Podococcus_barteri)	Serenoa_repens)	(Phoenix_dactylifera	Sabal_domingensis))))	Orania_palindan))))))	Leopoldinia_pulchra)	(Pelagodoxa_henryana	Manicaria_saccifera))	((Oenocarpus_bataua	Oenocarpus_minor)	Prestoea_acuminata))))))	Veitchia_spiralis))	Kingia_australis);
((Dypsis_decaryi	((Heterospathe_cagayanensis	((((Manicaria_saccifera	((Reinhardtia_gracilis	Reinhardtia_simplex)	(Reinhardtia_latisecta	Reinhardtia_paiewonskiana)))	((((Attalea_speciosa	Bactris_major)	(Elaeis_oleifera	Elaeis_guineensis))	((Roystonea_regia	((Calamus_caryotoides	Pseudophoenix_vinifera)	((Leopoldinia_pulchra	Nypa_fruticans)	(Sabal_domingensis	(Serenoa_repens	Phoenix_dactylifera)))))	(Geonoma_undata	Orania_palindan)))	(Iriartea_deltoidea	Podococcus_barteri)))	((Oenocarpus_bataua	Oenocarpus_minor)	Prestoea_acuminata))	(Pelagodoxa_henryana	Sclerosperma_profizianum)))	(Dictyosperma_album	(((Burretiokentia_grandiflora	Kentiopsis_piersoniorum)	Veitchia_spiralis)	Hydriastele_microspadix))))	Kingia_australis);
((((Oenocarpus_bataua	Oenocarpus_minor)	Prestoea_acuminata)	(((Manicaria_saccifera	Pelagodoxa_henryana)	(Geonoma_undata	(((((((Reinhardtia_gracilis	Burretiokentia_grandiflora)	Heterospathe_cagayanensis)	Hydriastele_microspadix)	Dictyosperma_album)	(Kentiopsis_piersoniorum	Veitchia_spiralis))	Dypsis_decaryi)	Sclerosperma_profizianum)))	((Reinhardtia_simplex	(Reinhardtia_latisecta	Reinhardtia_paiewonskiana))	((Roystonea_regia	((Attalea_speciosa	Bactris_major)	(Elaeis_oleifera	Elaeis_guineensis)))	((Orania_palindan	(((Iriartea_deltoidea	Podococcus_barteri)	Serenoa_repens)	(Phoenix_dactylifera	Sabal_domingensis)))	(Pseudophoenix_vinifera	(Calamus_caryotoides	(Leopoldinia_pulchra	Nypa_fruticans))))))))	Kingia_australis);
((Heterospathe_cagayanensis	((Sclerosperma_profizianum	(((Manicaria_saccifera	(Geonoma_undata	((Reinhardtia_simplex	(Reinhardtia_latisecta	Reinhardtia_paiewonskiana))	(((Attalea_speciosa	Bactris_major)	(Elaeis_oleifera	Elaeis_guineensis))	((Roystonea_regia	((Calamus_caryotoides	Pseudophoenix_vinifera)	((((Iriartea_deltoidea	Podococcus_barteri)	Serenoa_repens)	(Phoenix_dactylifera	Sabal_domingensis))	Nypa_fruticans)))	Orania_palindan)))))	((Reinhardtia_gracilis	Pelagodoxa_henryana)	((Oenocarpus_bataua	Oenocarpus_minor)	Prestoea_acuminata)))	Leopoldinia_pulchra))	(Dypsis_decaryi	(Dictyosperma_album	(Hydriastele_microspadix	((Kentiopsis_piersoniorum	Veitchia_spiralis)	Burretiokentia_grandiflora))))))	Kingia_australis);
((Heterospathe_cagayanensis	((Hydriastele_microspadix	Veitchia_spiralis)	((Burretiokentia_grandiflora	Dypsis_decaryi)	((((Sclerosperma_profizianum	Pelagodoxa_henryana)	Podococcus_barteri)	((((Geonoma_undata	((((Serenoa_repens	Phoenix_dactylifera)	Sabal_domingensis)	((Reinhardtia_latisecta	Reinhardtia_paiewonskiana)	(Reinhardtia_gracilis	Reinhardtia_simplex)))	((Calamus_caryotoides	Pseudophoenix_vinifera)	(Orania_palindan	(Roystonea_regia	(Nypa_fruticans	((Attalea_speciosa	Bactris_major)	(Elaeis_oleifera	Elaeis_guineensis))))))))	Iriartea_deltoidea)	((Oenocarpus_bataua	Oenocarpus_minor)	Prestoea_acuminata))	(Manicaria_saccifera	Leopoldinia_pulchra)))	(Dictyosperma_album	Kentiopsis_piersoniorum)))))	Kingia_australis);
((Heterospathe_cagayanensis	(((Hydriastele_microspadix	Veitchia_spiralis)	(((((Sclerosperma_profizianum	Pelagodoxa_henryana)	((((Oenocarpus_bataua	Oenocarpus_minor)	Prestoea_acuminata)	(((Reinhardtia_latisecta	Reinhardtia_paiewonskiana)	(Reinhardtia_gracilis	Reinhardtia_simplex))	(((Attalea_speciosa	Bactris_major)	((Calamus_caryotoides	Leopoldinia_pulchra)	(Elaeis_oleifera	Elaeis_guineensis)))	(((Pseudophoenix_vinifera	(Nypa_fruticans	((Phoenix_dactylifera	Sabal_domingensis)	((Iriartea_deltoidea	Podococcus_barteri)	Serenoa_repens))))	Orania_palindan)	Roystonea_regia))))	(Geonoma_undata	Manicaria_saccifera)))	Dypsis_decaryi)	Dictyosperma_album)	Kentiopsis_piersoniorum))	Burretiokentia_grandiflora))	Kingia_australis);
((Dypsis_decaryi	((Hydriastele_microspadix	Heterospathe_cagayanensis)	((((Manicaria_saccifera	Pelagodoxa_henryana)	(((Oenocarpus_bataua	Oenocarpus_minor)	Prestoea_acuminata)	((Geonoma_undata	(((Iriartea_deltoidea	Podococcus_barteri)	Sclerosperma_profizianum)	(((Serenoa_repens	Phoenix_dactylifera)	Sabal_domingensis)	(((Leopoldinia_pulchra	((Attalea_speciosa	Bactris_major)	(Elaeis_oleifera	Elaeis_guineensis)))	((Nypa_fruticans	(Calamus_caryotoides	Pseudophoenix_vinifera))	Roystonea_regia))	Orania_palindan))))	((Reinhardtia_latisecta	Reinhardtia_paiewonskiana)	(Reinhardtia_gracilis	Reinhardtia_simplex)))))	Dictyosperma_album)	((Burretiokentia_grandiflora	Kentiopsis_piersoniorum)	Veitchia_spiralis))))	Kingia_australis);
((Attalea_speciosa	(((((((Iriartea_deltoidea	Podococcus_barteri)	Leopoldinia_pulchra)	Serenoa_repens)	(Sabal_domingensis	Phoenix_dactylifera))	(((((Pelagodoxa_henryana	Manicaria_saccifera)	(Reinhardtia_gracilis	(((Oenocarpus_bataua	Oenocarpus_minor)	Prestoea_acuminata)	((Dictyosperma_album	(Dypsis_decaryi	(Heterospathe_cagayanensis	(Veitchia_spiralis	(Burretiokentia_grandiflora	Kentiopsis_piersoniorum)))))	Hydriastele_microspadix))))	Geonoma_undata)	Sclerosperma_profizianum)	(Reinhardtia_simplex	(Reinhardtia_paiewonskiana	Reinhardtia_latisecta))))	(Orania_palindan	(((Pseudophoenix_vinifera	Calamus_caryotoides)	Nypa_fruticans)	Roystonea_regia)))	(Bactris_major	(Elaeis_oleifera	Elaeis_guineensis))))	Kingia_australis);
((Heterospathe_cagayanensis	((((Geonoma_undata	(Sclerosperma_profizianum	((((Orania_palindan	((Pseudophoenix_vinifera	Nypa_fruticans)	Roystonea_regia))	((Attalea_speciosa	Bactris_major)	(Leopoldinia_pulchra	(Elaeis_oleifera	Elaeis_guineensis))))	((Reinhardtia_simplex	(Reinhardtia_paiewonskiana	Reinhardtia_latisecta))	(Serenoa_repens	(Sabal_domingensis	Phoenix_dactylifera))))	(Calamus_caryotoides	(Iriartea_deltoidea	Podococcus_barteri)))))	((Reinhardtia_gracilis	Pelagodoxa_henryana)	Manicaria_saccifera))	((Oenocarpus_bataua	Oenocarpus_minor)	Prestoea_acuminata))	(((Dictyosperma_album	(Veitchia_spiralis	(Burretiokentia_grandiflora	Kentiopsis_piersoniorum)))	Hydriastele_microspadix)	Dypsis_decaryi)))	Kingia_australis);
((Heterospathe_cagayanensis	(((Hydriastele_microspadix	(((Oenocarpus_bataua	Oenocarpus_minor)	Prestoea_acuminata)	(((((((Reinhardtia_simplex	(Reinhardtia_paiewonskiana	Reinhardtia_latisecta))	((Iriartea_deltoidea	Podococcus_barteri)	(Orania_palindan	(Serenoa_repens	(Sabal_domingensis	Phoenix_dactylifera)))))	((((Calamus_caryotoides	Pseudophoenix_vinifera)	Nypa_fruticans)	Roystonea_regia)	(((Bactris_major	Attalea_speciosa)	Leopoldinia_pulchra)	(Elaeis_oleifera	Elaeis_guineensis))))	Sclerosperma_profizianum)	(Reinhardtia_gracilis	Geonoma_undata))	Manicaria_saccifera)	Pelagodoxa_henryana)))	((Burretiokentia_grandiflora	Kentiopsis_piersoniorum)	(Dictyosperma_album	Veitchia_spiralis)))	Dypsis_decaryi))	Kingia_australis);
((Nypa_fruticans	((Roystonea_regia	(((Bactris_major	Attalea_speciosa)	(Elaeis_oleifera	Elaeis_guineensis))	(((Sclerosperma_profizianum	(((Iriartea_deltoidea	Podococcus_barteri)	Leopoldinia_pulchra)	((Manicaria_saccifera	Pelagodoxa_henryana)	((Dictyosperma_album	(Kentiopsis_piersoniorum	(Dypsis_decaryi	(Hydriastele_microspadix	((Burretiokentia_grandiflora	Heterospathe_cagayanensis)	Veitchia_spiralis)))))	((Oenocarpus_bataua	Oenocarpus_minor)	Prestoea_acuminata)))))	Geonoma_undata)	(((Serenoa_repens	(Sabal_domingensis	Phoenix_dactylifera))	((Reinhardtia_gracilis	Reinhardtia_simplex)	(Reinhardtia_paiewonskiana	Reinhardtia_latisecta)))	Orania_palindan))))	(Calamus_caryotoides	Pseudophoenix_vinifera)))	Kingia_australis);
((Nypa_fruticans	((Phoenix_dactylifera	(Serenoa_repens	Sabal_domingensis))	((Orania_palindan	(Reinhardtia_simplex	(Reinhardtia_paiewonskiana	Reinhardtia_latisecta)))	((((Geonoma_undata	(((Iriartea_deltoidea	Podococcus_barteri)	Leopoldinia_pulchra)	Sclerosperma_profizianum))	((Manicaria_saccifera	Pelagodoxa_henryana)	((Dictyosperma_album	((Dypsis_decaryi	(Hydriastele_microspadix	Heterospathe_cagayanensis))	(Veitchia_spiralis	(Burretiokentia_grandiflora	Kentiopsis_piersoniorum))))	((Oenocarpus_bataua	Oenocarpus_minor)	Prestoea_acuminata))))	Reinhardtia_gracilis)	(((Calamus_caryotoides	Pseudophoenix_vinifera)	Roystonea_regia)	(Attalea_speciosa	((Elaeis_oleifera	Elaeis_guineensis)	Bactris_major)))))))	Kingia_australis);
((Pelagodoxa_henryana	(((((Veitchia_spiralis	Kentiopsis_piersoniorum)	(Dictyosperma_album	(Burretiokentia_grandiflora	(Hydriastele_microspadix	Heterospathe_cagayanensis))))	Dypsis_decaryi)	((Oenocarpus_bataua	Oenocarpus_minor)	Prestoea_acuminata))	((Geonoma_undata	(((Orania_palindan	Sclerosperma_profizianum)	((Nypa_fruticans	((Podococcus_barteri	Serenoa_repens)	(Sabal_domingensis	Phoenix_dactylifera)))	((Calamus_caryotoides	Pseudophoenix_vinifera)	(Leopoldinia_pulchra	(Roystonea_regia	(Attalea_speciosa	((Elaeis_oleifera	Elaeis_guineensis)	Bactris_major)))))))	(Iriartea_deltoidea	(Reinhardtia_gracilis	(Reinhardtia_simplex	(Reinhardtia_paiewonskiana	Reinhardtia_latisecta))))))	Manicaria_saccifera)))	Kingia_australis);
((Nypa_fruticans	((Pseudophoenix_vinifera	Roystonea_regia)	(((Leopoldinia_pulchra	(Bactris_major	(Attalea_speciosa	(Elaeis_oleifera	Elaeis_guineensis))))	((((Iriartea_deltoidea	Podococcus_barteri)	(((Reinhardtia_paiewonskiana	Reinhardtia_latisecta)	(Reinhardtia_gracilis	Reinhardtia_simplex))	((Manicaria_saccifera	(Pelagodoxa_henryana	((Kentiopsis_piersoniorum	((Veitchia_spiralis	Dictyosperma_album)	(Dypsis_decaryi	(Burretiokentia_grandiflora	(Hydriastele_microspadix	Heterospathe_cagayanensis)))))	(Calamus_caryotoides	((Oenocarpus_bataua	Oenocarpus_minor)	Prestoea_acuminata)))))	Geonoma_undata)))	(Serenoa_repens	(Sabal_domingensis	Phoenix_dactylifera)))	Sclerosperma_profizianum))	Orania_palindan)))	Kingia_australis);
((((Dictyosperma_album	((Reinhardtia_gracilis	Heterospathe_cagayanensis)	(((Sclerosperma_profizianum	Pelagodoxa_henryana)	(((((((((Reinhardtia_paiewonskiana	Reinhardtia_latisecta)	Reinhardtia_simplex)	(Pseudophoenix_vinifera	(Sabal_domingensis	(Phoenix_dactylifera	Serenoa_repens))))	Calamus_caryotoides)	(((Elaeis_oleifera	Elaeis_guineensis)	(Bactris_major	Attalea_speciosa))	Roystonea_regia))	Orania_palindan)	((Iriartea_deltoidea	Podococcus_barteri)	(Nypa_fruticans	Leopoldinia_pulchra)))	((Oenocarpus_bataua	Oenocarpus_minor)	Prestoea_acuminata))	Manicaria_saccifera))	Geonoma_undata)))	(Hydriastele_microspadix	(Veitchia_spiralis	(Burretiokentia_grandiflora	Kentiopsis_piersoniorum))))	Dypsis_decaryi)	Kingia_australis);
((Nypa_fruticans	((Sabal_domingensis	(Phoenix_dactylifera	((Iriartea_deltoidea	Podococcus_barteri)	Serenoa_repens)))	(((((Oenocarpus_bataua	Oenocarpus_minor)	Prestoea_acuminata)	((Pelagodoxa_henryana	Manicaria_saccifera)	(Geonoma_undata	((((Hydriastele_microspadix	(Veitchia_spiralis	(Burretiokentia_grandiflora	Kentiopsis_piersoniorum)))	Heterospathe_cagayanensis)	Dypsis_decaryi)	Dictyosperma_album))))	(Reinhardtia_gracilis	((Reinhardtia_paiewonskiana	Reinhardtia_latisecta)	Reinhardtia_simplex)))	((((Elaeis_oleifera	Elaeis_guineensis)	((Calamus_caryotoides	Pseudophoenix_vinifera)	(Bactris_major	Attalea_speciosa)))	(Roystonea_regia	Leopoldinia_pulchra))	(Sclerosperma_profizianum	Orania_palindan)))))	Kingia_australis);
((Calamus_caryotoides	(((Pseudophoenix_vinifera	(Nypa_fruticans	(Sabal_domingensis	(Phoenix_dactylifera	((Iriartea_deltoidea	Podococcus_barteri)	Serenoa_repens)))))	((Reinhardtia_paiewonskiana	Reinhardtia_latisecta)	(Reinhardtia_simplex	Reinhardtia_gracilis)))	((Roystonea_regia	(Sclerosperma_profizianum	(Leopoldinia_pulchra	(Geonoma_undata	((Pelagodoxa_henryana	Manicaria_saccifera)	(((((Hydriastele_microspadix	(Veitchia_spiralis	(Burretiokentia_grandiflora	Kentiopsis_piersoniorum)))	Dictyosperma_album)	Dypsis_decaryi)	Heterospathe_cagayanensis)	((Oenocarpus_bataua	Oenocarpus_minor)	Prestoea_acuminata)))))))	(Orania_palindan	((Bactris_major	Attalea_speciosa)	(Elaeis_oleifera	Elaeis_guineensis))))))	Kingia_australis);
((((((((((Elaeis_guineensis	Elaeis_oleifera)	(Bactris_major	Attalea_speciosa))	(Orania_palindan	(((Nypa_fruticans	Leopoldinia_pulchra)	(Calamus_caryotoides	Pseudophoenix_vinifera))	Roystonea_regia)))	Geonoma_undata)	(Serenoa_repens	(Sabal_domingensis	Phoenix_dactylifera)))	Podococcus_barteri)	Sclerosperma_profizianum)	((Reinhardtia_simplex	(Reinhardtia_latisecta	Reinhardtia_paiewonskiana))	(Reinhardtia_gracilis	Iriartea_deltoidea)))	((Prestoea_acuminata	(Oenocarpus_minor	Oenocarpus_bataua))	((Manicaria_saccifera	Pelagodoxa_henryana)	(Veitchia_spiralis	((Burretiokentia_grandiflora	Kentiopsis_piersoniorum)	((Dictyosperma_album	Hydriastele_microspadix)	(Dypsis_decaryi	Heterospathe_cagayanensis)))))))	Kingia_australis);
((Heterospathe_cagayanensis	((Reinhardtia_gracilis	Burretiokentia_grandiflora)	(Hydriastele_microspadix	((Kentiopsis_piersoniorum	Dypsis_decaryi)	((Dictyosperma_album	Veitchia_spiralis)	(((Iriartea_deltoidea	Leopoldinia_pulchra)	Podococcus_barteri)	(((Manicaria_saccifera	Pelagodoxa_henryana)	(Sclerosperma_profizianum	(Prestoea_acuminata	(Oenocarpus_minor	Oenocarpus_bataua))))	((Orania_palindan	(((Pseudophoenix_vinifera	(Serenoa_repens	(Sabal_domingensis	((Nypa_fruticans	Calamus_caryotoides)	Phoenix_dactylifera))))	(Reinhardtia_simplex	(Reinhardtia_latisecta	Reinhardtia_paiewonskiana)))	(Roystonea_regia	((Bactris_major	Attalea_speciosa)	(Elaeis_guineensis	Elaeis_oleifera)))))	Geonoma_undata))))))))	Kingia_australis);
((Sabal_domingensis	(Phoenix_dactylifera	(((Reinhardtia_simplex	(Reinhardtia_latisecta	Reinhardtia_paiewonskiana))	(((Roystonea_regia	(((Nypa_fruticans	(Calamus_caryotoides	Pseudophoenix_vinifera))	(Attalea_speciosa	((Elaeis_guineensis	Elaeis_oleifera)	Bactris_major)))	Orania_palindan))	Sclerosperma_profizianum)	(Geonoma_undata	((Prestoea_acuminata	(Oenocarpus_minor	Oenocarpus_bataua))	(((((Heterospathe_cagayanensis	(Reinhardtia_gracilis	Burretiokentia_grandiflora))	Hydriastele_microspadix)	(Dictyosperma_album	Veitchia_spiralis))	(Dypsis_decaryi	Kentiopsis_piersoniorum))	(Manicaria_saccifera	Pelagodoxa_henryana))))))	(((Iriartea_deltoidea	Podococcus_barteri)	Leopoldinia_pulchra)	Serenoa_repens))))	Kingia_australis);
((Nypa_fruticans	(((Sabal_domingensis	Phoenix_dactylifera)	Serenoa_repens)	((((((Elaeis_guineensis	Elaeis_oleifera)	(Bactris_major	Attalea_speciosa))	Roystonea_regia)	(Orania_palindan	Sclerosperma_profizianum))	(((Iriartea_deltoidea	Podococcus_barteri)	((Prestoea_acuminata	(Oenocarpus_minor	Oenocarpus_bataua))	(((Manicaria_saccifera	(Reinhardtia_gracilis	Pelagodoxa_henryana))	(Geonoma_undata	(Heterospathe_cagayanensis	(((Hydriastele_microspadix	(Veitchia_spiralis	(Burretiokentia_grandiflora	Kentiopsis_piersoniorum)))	Dictyosperma_album)	Dypsis_decaryi))))	Leopoldinia_pulchra)))	(Reinhardtia_simplex	(Reinhardtia_latisecta	Reinhardtia_paiewonskiana))))	(Calamus_caryotoides	Pseudophoenix_vinifera))))	Kingia_australis);
((Heterospathe_cagayanensis	((Dypsis_decaryi	((Hydriastele_microspadix	(Veitchia_spiralis	(Burretiokentia_grandiflora	Kentiopsis_piersoniorum)))	Dictyosperma_album))	((Prestoea_acuminata	(Oenocarpus_minor	Oenocarpus_bataua))	(((Geonoma_undata	(((Reinhardtia_gracilis	(Reinhardtia_simplex	(Reinhardtia_latisecta	Reinhardtia_paiewonskiana)))	((((Calamus_caryotoides	Pseudophoenix_vinifera)	((Sabal_domingensis	Phoenix_dactylifera)	Serenoa_repens))	Nypa_fruticans)	((((Elaeis_guineensis	Elaeis_oleifera)	(Bactris_major	Attalea_speciosa))	Roystonea_regia)	(Orania_palindan	Sclerosperma_profizianum))))	(Leopoldinia_pulchra	(Iriartea_deltoidea	Podococcus_barteri))))	Manicaria_saccifera)	Pelagodoxa_henryana))))	Kingia_australis);
((Nypa_fruticans	(Pseudophoenix_vinifera	((((Orania_palindan	(((Leopoldinia_pulchra	(Iriartea_deltoidea	Podococcus_barteri))	Sclerosperma_profizianum)	((((Heterospathe_cagayanensis	((Burretiokentia_grandiflora	Kentiopsis_piersoniorum)	(Dypsis_decaryi	(Hydriastele_microspadix	(Veitchia_spiralis	Dictyosperma_album)))))	(Prestoea_acuminata	(Oenocarpus_minor	Oenocarpus_bataua)))	(Manicaria_saccifera	Pelagodoxa_henryana))	Geonoma_undata)))	(((Bactris_major	((Elaeis_guineensis	Elaeis_oleifera)	Calamus_caryotoides))	Attalea_speciosa)	Roystonea_regia))	((Reinhardtia_latisecta	Reinhardtia_paiewonskiana)	(Reinhardtia_gracilis	Reinhardtia_simplex)))	((Sabal_domingensis	Phoenix_dactylifera)	Serenoa_repens))))	Kingia_australis);
((Calamus_caryotoides	((Leopoldinia_pulchra	(Iriartea_deltoidea	Podococcus_barteri))	(((Pseudophoenix_vinifera	((Reinhardtia_latisecta	Reinhardtia_paiewonskiana)	Reinhardtia_simplex))	(((((Burretiokentia_grandiflora	Heterospathe_cagayanensis)	((Dypsis_decaryi	(Hydriastele_microspadix	(Veitchia_spiralis	Dictyosperma_album)))	Kentiopsis_piersoniorum))	(Prestoea_acuminata	(Oenocarpus_minor	Oenocarpus_bataua)))	(Pelagodoxa_henryana	(Reinhardtia_gracilis	Geonoma_undata)))	Manicaria_saccifera))	(((Sabal_domingensis	(Phoenix_dactylifera	Serenoa_repens))	Nypa_fruticans)	((((Bactris_major	(Elaeis_guineensis	Elaeis_oleifera))	Attalea_speciosa)	Roystonea_regia)	(Sclerosperma_profizianum	Orania_palindan))))))	Kingia_australis);
((Pelagodoxa_henryana	(Manicaria_saccifera	((Leopoldinia_pulchra	((Geonoma_undata	Sclerosperma_profizianum)	(((Orania_palindan	((Calamus_caryotoides	(Iriartea_deltoidea	Podococcus_barteri))	((Serenoa_repens	(Sabal_domingensis	Phoenix_dactylifera))	(Pseudophoenix_vinifera	Nypa_fruticans))))	(((Elaeis_guineensis	Elaeis_oleifera)	(Attalea_speciosa	Bactris_major))	Roystonea_regia))	((Reinhardtia_latisecta	Reinhardtia_paiewonskiana)	Reinhardtia_simplex))))	((((Kentiopsis_piersoniorum	(Veitchia_spiralis	Dictyosperma_album))	(((Reinhardtia_gracilis	Burretiokentia_grandiflora)	Heterospathe_cagayanensis)	Hydriastele_microspadix))	Dypsis_decaryi)	(Prestoea_acuminata	(Oenocarpus_minor	Oenocarpus_bataua))))))	Kingia_australis);
((Heterospathe_cagayanensis	((((Prestoea_acuminata	(Oenocarpus_minor	Oenocarpus_bataua))	(((Calamus_caryotoides	Pelagodoxa_henryana)	Manicaria_saccifera)	((Geonoma_undata	(((((Reinhardtia_latisecta	Reinhardtia_paiewonskiana)	Reinhardtia_simplex)	((((Iriartea_deltoidea	Podococcus_barteri)	Serenoa_repens)	(Sabal_domingensis	Phoenix_dactylifera))	Pseudophoenix_vinifera))	((Bactris_major	((Elaeis_guineensis	Elaeis_oleifera)	Attalea_speciosa))	((Nypa_fruticans	Roystonea_regia)	Leopoldinia_pulchra)))	Orania_palindan))	Sclerosperma_profizianum)))	((Dypsis_decaryi	(Burretiokentia_grandiflora	Kentiopsis_piersoniorum))	(Hydriastele_microspadix	(Veitchia_spiralis	Dictyosperma_album))))	Reinhardtia_gracilis))	Kingia_australis);
((Attalea_speciosa	(Bactris_major	((Roystonea_regia	(((((Leopoldinia_pulchra	(Iriartea_deltoidea	Podococcus_barteri))	(((Prestoea_acuminata	(Oenocarpus_minor	Oenocarpus_bataua))	Manicaria_saccifera)	(Geonoma_undata	((Dypsis_decaryi	(Dictyosperma_album	((Burretiokentia_grandiflora	Kentiopsis_piersoniorum)	(Heterospathe_cagayanensis	Hydriastele_microspadix))))	Veitchia_spiralis))))	((Reinhardtia_gracilis	((Reinhardtia_latisecta	Reinhardtia_paiewonskiana)	Reinhardtia_simplex))	((Serenoa_repens	(Sabal_domingensis	Phoenix_dactylifera))	(Pseudophoenix_vinifera	Calamus_caryotoides))))	(Pelagodoxa_henryana	Sclerosperma_profizianum))	(Nypa_fruticans	Orania_palindan)))	(Elaeis_guineensis	Elaeis_oleifera))))	Kingia_australis);
((Nypa_fruticans	(Phoenix_dactylifera	(((((Iriartea_deltoidea	Podococcus_barteri)	Leopoldinia_pulchra)	Serenoa_repens)	((((((Oenocarpus_bataua	Oenocarpus_minor)	Prestoea_acuminata)	(Pelagodoxa_henryana	((((((Veitchia_spiralis	Hydriastele_microspadix)	Heterospathe_cagayanensis)	Dictyosperma_album)	(Burretiokentia_grandiflora	Kentiopsis_piersoniorum))	Dypsis_decaryi)	Manicaria_saccifera)))	Geonoma_undata)	((Reinhardtia_latisecta	Reinhardtia_paiewonskiana)	(Reinhardtia_gracilis	Reinhardtia_simplex)))	((Calamus_caryotoides	Pseudophoenix_vinifera)	((Sclerosperma_profizianum	Orania_palindan)	(Roystonea_regia	((Bactris_major	Attalea_speciosa)	(Elaeis_guineensis	Elaeis_oleifera)))))))	Sabal_domingensis)))	Kingia_australis);
((Dypsis_decaryi	(Dictyosperma_album	((((Burretiokentia_grandiflora	Kentiopsis_piersoniorum)	Veitchia_spiralis)	Hydriastele_microspadix)	(((Pelagodoxa_henryana	Manicaria_saccifera)	((((Reinhardtia_paiewonskiana	(Reinhardtia_simplex	Reinhardtia_latisecta))	(((((Bactris_major	Attalea_speciosa)	(Elaeis_guineensis	Elaeis_oleifera))	(((Nypa_fruticans	(Sabal_domingensis	(Serenoa_repens	Phoenix_dactylifera)))	Pseudophoenix_vinifera)	(Calamus_caryotoides	Orania_palindan)))	Roystonea_regia)	((Leopoldinia_pulchra	(Iriartea_deltoidea	Podococcus_barteri))	Sclerosperma_profizianum)))	((Oenocarpus_bataua	Oenocarpus_minor)	Prestoea_acuminata))	(Reinhardtia_gracilis	Geonoma_undata)))	Heterospathe_cagayanensis))))	Kingia_australis);
((Nypa_fruticans	((Sabal_domingensis	(Serenoa_repens	Phoenix_dactylifera))	((Calamus_caryotoides	Pseudophoenix_vinifera)	((((Iriartea_deltoidea	Podococcus_barteri)	((Leopoldinia_pulchra	Roystonea_regia)	(((((Oenocarpus_bataua	Oenocarpus_minor)	Prestoea_acuminata)	(((Geonoma_undata	Reinhardtia_gracilis)	((Dypsis_decaryi	Heterospathe_cagayanensis)	((Hydriastele_microspadix	(Veitchia_spiralis	Dictyosperma_album))	(Burretiokentia_grandiflora	Kentiopsis_piersoniorum))))	(Pelagodoxa_henryana	Manicaria_saccifera)))	Sclerosperma_profizianum)	(Reinhardtia_paiewonskiana	(Reinhardtia_simplex	Reinhardtia_latisecta)))))	((Bactris_major	Attalea_speciosa)	(Elaeis_guineensis	Elaeis_oleifera)))	Orania_palindan))))	Kingia_australis);
((Dypsis_decaryi	((Hydriastele_microspadix	(((Reinhardtia_gracilis	Burretiokentia_grandiflora)	Kentiopsis_piersoniorum)	Veitchia_spiralis))	(Dictyosperma_album	((((Geonoma_undata	(((((Nypa_fruticans	(Sabal_domingensis	(Serenoa_repens	Phoenix_dactylifera)))	Pseudophoenix_vinifera)	(Reinhardtia_simplex	(Reinhardtia_latisecta	Reinhardtia_paiewonskiana)))	((Roystonea_regia	(Attalea_speciosa	((Elaeis_guineensis	Elaeis_oleifera)	Bactris_major)))	(Sclerosperma_profizianum	Orania_palindan)))	(Calamus_caryotoides	(Leopoldinia_pulchra	(Iriartea_deltoidea	Podococcus_barteri)))))	(Pelagodoxa_henryana	Manicaria_saccifera))	((Oenocarpus_bataua	Oenocarpus_minor)	Prestoea_acuminata))	Heterospathe_cagayanensis))))	Kingia_australis);
((Dypsis_decaryi	(Kentiopsis_piersoniorum	((((Geonoma_undata	((Reinhardtia_simplex	(Reinhardtia_latisecta	Reinhardtia_paiewonskiana))	(((Iriartea_deltoidea	Podococcus_barteri)	Leopoldinia_pulchra)	(((Roystonea_regia	((Elaeis_guineensis	Elaeis_oleifera)	(Bactris_major	Attalea_speciosa)))	(Sclerosperma_profizianum	Orania_palindan))	((Serenoa_repens	((Nypa_fruticans	Phoenix_dactylifera)	Sabal_domingensis))	(Calamus_caryotoides	Pseudophoenix_vinifera))))))	(Pelagodoxa_henryana	Manicaria_saccifera))	((Oenocarpus_bataua	Oenocarpus_minor)	Prestoea_acuminata))	((Hydriastele_microspadix	((Reinhardtia_gracilis	Burretiokentia_grandiflora)	Heterospathe_cagayanensis))	(Veitchia_spiralis	Dictyosperma_album)))))	Kingia_australis);
((Dypsis_decaryi	((Hydriastele_microspadix	((Reinhardtia_gracilis	Burretiokentia_grandiflora)	Heterospathe_cagayanensis))	((Dictyosperma_album	(Veitchia_spiralis	Kentiopsis_piersoniorum))	((((Geonoma_undata	((Sclerosperma_profizianum	Orania_palindan)	(((Reinhardtia_simplex	(Reinhardtia_latisecta	Reinhardtia_paiewonskiana))	((Serenoa_repens	(Phoenix_dactylifera	Sabal_domingensis))	(Leopoldinia_pulchra	Nypa_fruticans)))	(Roystonea_regia	((Attalea_speciosa	((Elaeis_guineensis	Elaeis_oleifera)	Bactris_major))	(Calamus_caryotoides	Pseudophoenix_vinifera))))))	(Pelagodoxa_henryana	Manicaria_saccifera))	(Iriartea_deltoidea	Podococcus_barteri))	((Oenocarpus_bataua	Oenocarpus_minor)	Prestoea_acuminata)))))	Kingia_australis);
((Heterospathe_cagayanensis	((Veitchia_spiralis	(((((Reinhardtia_gracilis	((Geonoma_undata	((((Reinhardtia_simplex	(Reinhardtia_latisecta	Reinhardtia_paiewonskiana))	((Serenoa_repens	(Phoenix_dactylifera	Sabal_domingensis))	(Pseudophoenix_vinifera	Nypa_fruticans)))	(((Attalea_speciosa	((Calamus_caryotoides	(Elaeis_guineensis	Elaeis_oleifera))	Bactris_major))	Leopoldinia_pulchra)	Roystonea_regia))	(Sclerosperma_profizianum	((Iriartea_deltoidea	Podococcus_barteri)	Orania_palindan))))	((Pelagodoxa_henryana	Manicaria_saccifera)	((Oenocarpus_bataua	Oenocarpus_minor)	Prestoea_acuminata))))	Kentiopsis_piersoniorum)	Dictyosperma_album)	Dypsis_decaryi)	Hydriastele_microspadix))	Burretiokentia_grandiflora))	Kingia_australis);
((Heterospathe_cagayanensis	(((((Burretiokentia_grandiflora	Veitchia_spiralis)	Kentiopsis_piersoniorum)	Dictyosperma_album)	(Dypsis_decaryi	Hydriastele_microspadix))	((Manicaria_saccifera	((Reinhardtia_gracilis	Pelagodoxa_henryana)	(Geonoma_undata	((Sclerosperma_profizianum	(Leopoldinia_pulchra	(Iriartea_deltoidea	Podococcus_barteri)))	((((Elaeis_guineensis	Elaeis_oleifera)	(Bactris_major	Attalea_speciosa))	((Calamus_caryotoides	Pseudophoenix_vinifera)	(Nypa_fruticans	Roystonea_regia)))	((((Serenoa_repens	Phoenix_dactylifera)	Sabal_domingensis)	Orania_palindan)	(Reinhardtia_simplex	(Reinhardtia_latisecta	Reinhardtia_paiewonskiana))))))))	((Oenocarpus_bataua	Oenocarpus_minor)	Prestoea_acuminata))))	Kingia_australis);
((Dypsis_decaryi	((Heterospathe_cagayanensis	Hydriastele_microspadix)	(((Burretiokentia_grandiflora	Veitchia_spiralis)	Kentiopsis_piersoniorum)	(((((Reinhardtia_gracilis	Geonoma_undata)	((Leopoldinia_pulchra	(Iriartea_deltoidea	Podococcus_barteri))	((Calamus_caryotoides	((Sclerosperma_profizianum	(Nypa_fruticans	Orania_palindan))	(Roystonea_regia	(Attalea_speciosa	((Elaeis_guineensis	Elaeis_oleifera)	Bactris_major)))))	((Pseudophoenix_vinifera	(Serenoa_repens	(Phoenix_dactylifera	Sabal_domingensis)))	(Reinhardtia_simplex	(Reinhardtia_latisecta	Reinhardtia_paiewonskiana))))))	(Manicaria_saccifera	Pelagodoxa_henryana))	((Oenocarpus_bataua	Oenocarpus_minor)	Prestoea_acuminata))	Dictyosperma_album))))	Kingia_australis);
((Dypsis_decaryi	((Hydriastele_microspadix	(Burretiokentia_grandiflora	Heterospathe_cagayanensis))	((Kentiopsis_piersoniorum	Veitchia_spiralis)	(Dictyosperma_album	((((Manicaria_saccifera	Pelagodoxa_henryana)	((((Reinhardtia_simplex	(Reinhardtia_latisecta	Reinhardtia_paiewonskiana))	(((Nypa_fruticans	(Sabal_domingensis	(Serenoa_repens	Phoenix_dactylifera)))	(((Elaeis_guineensis	Elaeis_oleifera)	(Bactris_major	Attalea_speciosa))	(Calamus_caryotoides	Pseudophoenix_vinifera)))	Orania_palindan))	(Reinhardtia_gracilis	Roystonea_regia))	Sclerosperma_profizianum))	(((Oenocarpus_bataua	Oenocarpus_minor)	Prestoea_acuminata)	(Leopoldinia_pulchra	(Iriartea_deltoidea	Podococcus_barteri))))	Geonoma_undata)))))	Kingia_australis);
(((Podococcus_barteri	Iriartea_deltoidea)	(Leopoldinia_pulchra	(((Orania_palindan	(((Nypa_fruticans	(Sabal_domingensis	(Phoenix_dactylifera	Serenoa_repens)))	(((Pseudophoenix_vinifera	Calamus_caryotoides)	((Elaeis_guineensis	Elaeis_oleifera)	(Attalea_speciosa	Bactris_major)))	Roystonea_regia))	(Reinhardtia_simplex	((Reinhardtia_paiewonskiana	Reinhardtia_latisecta)	Reinhardtia_gracilis))))	Sclerosperma_profizianum)	(((Manicaria_saccifera	Pelagodoxa_henryana)	(Geonoma_undata	((Kentiopsis_piersoniorum	Dypsis_decaryi)	(Dictyosperma_album	(Hydriastele_microspadix	((Burretiokentia_grandiflora	Heterospathe_cagayanensis)	Veitchia_spiralis))))))	((Oenocarpus_bataua	Oenocarpus_minor)	Prestoea_acuminata)))))	Kingia_australis);
((((((Pseudophoenix_vinifera	Calamus_caryotoides)	(((Podococcus_barteri	Iriartea_deltoidea)	Serenoa_repens)	(Sabal_domingensis	Phoenix_dactylifera)))	(Nypa_fruticans	(Orania_palindan	(((Elaeis_guineensis	Elaeis_oleifera)	(Attalea_speciosa	Bactris_major))	Roystonea_regia))))	(Reinhardtia_simplex	(Reinhardtia_paiewonskiana	Reinhardtia_latisecta)))	(Sclerosperma_profizianum	(((Geonoma_undata	(Dictyosperma_album	(Kentiopsis_piersoniorum	((Hydriastele_microspadix	Veitchia_spiralis)	(Dypsis_decaryi	((Reinhardtia_gracilis	Burretiokentia_grandiflora)	Heterospathe_cagayanensis))))))	((Oenocarpus_bataua	Oenocarpus_minor)	Prestoea_acuminata))	((Manicaria_saccifera	Pelagodoxa_henryana)	Leopoldinia_pulchra))))	Kingia_australis);
((Heterospathe_cagayanensis	(((Dypsis_decaryi	((((((Oenocarpus_bataua	Oenocarpus_minor)	Prestoea_acuminata)	Pelagodoxa_henryana)	Manicaria_saccifera)	(((Leopoldinia_pulchra	(((Geonoma_undata	Orania_palindan)	((Pseudophoenix_vinifera	((Reinhardtia_simplex	(Reinhardtia_paiewonskiana	Reinhardtia_latisecta))	(Sabal_domingensis	(Serenoa_repens	Phoenix_dactylifera))))	((((Bactris_major	(Elaeis_guineensis	Elaeis_oleifera))	Calamus_caryotoides)	Attalea_speciosa)	Nypa_fruticans)))	Roystonea_regia))	(Podococcus_barteri	Iriartea_deltoidea))	Sclerosperma_profizianum))	Hydriastele_microspadix))	(((Reinhardtia_gracilis	Burretiokentia_grandiflora)	Kentiopsis_piersoniorum)	Veitchia_spiralis))	Dictyosperma_album))	Kingia_australis);
((((((Reinhardtia_gracilis	Burretiokentia_grandiflora)	Heterospathe_cagayanensis)	Hydriastele_microspadix)	((Veitchia_spiralis	Dictyosperma_album)	(Kentiopsis_piersoniorum	(((Oenocarpus_bataua	Oenocarpus_minor)	Prestoea_acuminata)	((Geonoma_undata	Pelagodoxa_henryana)	(Manicaria_saccifera	(((Podococcus_barteri	Iriartea_deltoidea)	Leopoldinia_pulchra)	(Sclerosperma_profizianum	((Reinhardtia_simplex	(Reinhardtia_paiewonskiana	Reinhardtia_latisecta))	((Serenoa_repens	(Phoenix_dactylifera	Sabal_domingensis))	((((Elaeis_guineensis	Elaeis_oleifera)	(Attalea_speciosa	Bactris_major))	((Orania_palindan	Roystonea_regia)	(Pseudophoenix_vinifera	Nypa_fruticans)))	Calamus_caryotoides)))))))))))	Dypsis_decaryi)	Kingia_australis);
(((((((Oenocarpus_bataua	Oenocarpus_minor)	Prestoea_acuminata)	((Manicaria_saccifera	Pelagodoxa_henryana)	(Leopoldinia_pulchra	(Sclerosperma_profizianum	((Iriartea_deltoidea	(Reinhardtia_simplex	(Reinhardtia_paiewonskiana	Reinhardtia_latisecta)))	((Geonoma_undata	((Elaeis_guineensis	Elaeis_oleifera)	(Attalea_speciosa	Bactris_major)))	(Orania_palindan	(Roystonea_regia	((Calamus_caryotoides	Pseudophoenix_vinifera)	(((Podococcus_barteri	Serenoa_repens)	(Phoenix_dactylifera	Sabal_domingensis))	Nypa_fruticans))))))))))	((Reinhardtia_gracilis	Burretiokentia_grandiflora)	Heterospathe_cagayanensis))	(Kentiopsis_piersoniorum	((Dictyosperma_album	Veitchia_spiralis)	Hydriastele_microspadix)))	Dypsis_decaryi)	Kingia_australis);
((Manicaria_saccifera	(Pelagodoxa_henryana	((((Oenocarpus_bataua	Oenocarpus_minor)	Prestoea_acuminata)	((Iriartea_deltoidea	(Reinhardtia_simplex	(Reinhardtia_paiewonskiana	Reinhardtia_latisecta)))	(Leopoldinia_pulchra	(((Sabal_domingensis	((Podococcus_barteri	Serenoa_repens)	Phoenix_dactylifera))	(Orania_palindan	(((Elaeis_guineensis	Elaeis_oleifera)	(Attalea_speciosa	(Calamus_caryotoides	Bactris_major)))	(Nypa_fruticans	Pseudophoenix_vinifera))))	(Roystonea_regia	Sclerosperma_profizianum)))))	(Geonoma_undata	(((Reinhardtia_gracilis	Burretiokentia_grandiflora)	Heterospathe_cagayanensis)	(Dypsis_decaryi	(((Kentiopsis_piersoniorum	Veitchia_spiralis)	Hydriastele_microspadix)	Dictyosperma_album)))))))	Kingia_australis);
((Heterospathe_cagayanensis	(((Kentiopsis_piersoniorum	Veitchia_spiralis)	(Dictyosperma_album	(Dypsis_decaryi	((((Manicaria_saccifera	Pelagodoxa_henryana)	(((Oenocarpus_bataua	Oenocarpus_minor)	Prestoea_acuminata)	(((((Serenoa_repens	(Phoenix_dactylifera	Sabal_domingensis))	((Bactris_major	((Calamus_caryotoides	(Elaeis_guineensis	Elaeis_oleifera))	Attalea_speciosa))	(Orania_palindan	(Roystonea_regia	(Nypa_fruticans	Pseudophoenix_vinifera)))))	((Leopoldinia_pulchra	Iriartea_deltoidea)	Podococcus_barteri))	Sclerosperma_profizianum)	(Reinhardtia_simplex	(Reinhardtia_paiewonskiana	Reinhardtia_latisecta)))))	Geonoma_undata)	Hydriastele_microspadix))))	(Reinhardtia_gracilis	Burretiokentia_grandiflora)))	Kingia_australis);
(((((Oenocarpus_bataua	Oenocarpus_minor)	Prestoea_acuminata)	(((Sclerosperma_profizianum	((Dypsis_decaryi	((Kentiopsis_piersoniorum	Veitchia_spiralis)	(Dictyosperma_album	Hydriastele_microspadix)))	(Burretiokentia_grandiflora	Heterospathe_cagayanensis)))	Geonoma_undata)	(Manicaria_saccifera	Pelagodoxa_henryana)))	(((((Reinhardtia_gracilis	(Reinhardtia_simplex	(Reinhardtia_paiewonskiana	Reinhardtia_latisecta)))	Orania_palindan)	(((Elaeis_guineensis	Elaeis_oleifera)	(Attalea_speciosa	Bactris_major))	(Roystonea_regia	(Calamus_caryotoides	Pseudophoenix_vinifera))))	(Nypa_fruticans	(Serenoa_repens	(Phoenix_dactylifera	Sabal_domingensis))))	(Leopoldinia_pulchra	(Iriartea_deltoidea	Podococcus_barteri))))	Kingia_australis);
((Nypa_fruticans	((Sabal_domingensis	(Serenoa_repens	Phoenix_dactylifera))	(((Sclerosperma_profizianum	((Reinhardtia_paiewonskiana	(Reinhardtia_latisecta	Reinhardtia_simplex))	((Leopoldinia_pulchra	(Iriartea_deltoidea	Podococcus_barteri))	((((Oenocarpus_bataua	Oenocarpus_minor)	Prestoea_acuminata)	(((Dypsis_decaryi	(((Burretiokentia_grandiflora	Reinhardtia_gracilis)	Heterospathe_cagayanensis)	Hydriastele_microspadix))	(Kentiopsis_piersoniorum	Veitchia_spiralis))	Dictyosperma_album))	((Geonoma_undata	Pelagodoxa_henryana)	Manicaria_saccifera)))))	(((Calamus_caryotoides	(Elaeis_guineensis	Elaeis_oleifera))	(Attalea_speciosa	Bactris_major))	Roystonea_regia))	(Pseudophoenix_vinifera	Orania_palindan))))	Kingia_australis);
((Serenoa_repens	((((Orania_palindan	(Roystonea_regia	(((Iriartea_deltoidea	(Reinhardtia_simplex	(Reinhardtia_paiewonskiana	Reinhardtia_latisecta)))	(((Leopoldinia_pulchra	Podococcus_barteri)	(((Geonoma_undata	(((((Burretiokentia_grandiflora	Kentiopsis_piersoniorum)	Veitchia_spiralis)	Dictyosperma_album)	(Dypsis_decaryi	(Heterospathe_cagayanensis	Hydriastele_microspadix)))	Reinhardtia_gracilis))	((Oenocarpus_bataua	Oenocarpus_minor)	Prestoea_acuminata))	Manicaria_saccifera))	(Pelagodoxa_henryana	Sclerosperma_profizianum)))	((Calamus_caryotoides	(Elaeis_guineensis	Elaeis_oleifera))	(Attalea_speciosa	Bactris_major)))))	Nypa_fruticans)	Pseudophoenix_vinifera)	(Sabal_domingensis	Phoenix_dactylifera)))	Kingia_australis);
((Dypsis_decaryi	(((Hydriastele_microspadix	(Veitchia_spiralis	Kentiopsis_piersoniorum))	((Heterospathe_cagayanensis	((((Pelagodoxa_henryana	(Podococcus_barteri	Sclerosperma_profizianum))	(Leopoldinia_pulchra	(((Geonoma_undata	((Calamus_caryotoides	Pseudophoenix_vinifera)	((Phoenix_dactylifera	Sabal_domingensis)	Serenoa_repens)))	(((Elaeis_oleifera	Elaeis_guineensis)	(Bactris_major	Attalea_speciosa))	(Roystonea_regia	(Nypa_fruticans	Orania_palindan))))	(Iriartea_deltoidea	((Reinhardtia_paiewonskiana	Reinhardtia_latisecta)	(Reinhardtia_simplex	Reinhardtia_gracilis))))))	Manicaria_saccifera)	(Prestoea_acuminata	(Oenocarpus_bataua	Oenocarpus_minor))))	Burretiokentia_grandiflora))	Dictyosperma_album))	Kingia_australis);
((Prestoea_acuminata	((Oenocarpus_bataua	Oenocarpus_minor)	(((((Veitchia_spiralis	((Dypsis_decaryi	Burretiokentia_grandiflora)	Kentiopsis_piersoniorum))	Heterospathe_cagayanensis)	Dictyosperma_album)	Hydriastele_microspadix)	(((Reinhardtia_gracilis	Pelagodoxa_henryana)	((Leopoldinia_pulchra	(Geonoma_undata	Sclerosperma_profizianum))	((((((Sabal_domingensis	(((Iriartea_deltoidea	Podococcus_barteri)	Serenoa_repens)	Phoenix_dactylifera))	Nypa_fruticans)	(Calamus_caryotoides	Pseudophoenix_vinifera))	Orania_palindan)	(((Elaeis_oleifera	Elaeis_guineensis)	(Bactris_major	Attalea_speciosa))	Roystonea_regia))	((Reinhardtia_paiewonskiana	Reinhardtia_latisecta)	Reinhardtia_simplex))))	Manicaria_saccifera))))	Kingia_australis);
(((((((((Reinhardtia_gracilis	((Reinhardtia_paiewonskiana	Reinhardtia_latisecta)	Reinhardtia_simplex))	(Leopoldinia_pulchra	(Manicaria_saccifera	(((Prestoea_acuminata	(Oenocarpus_bataua	Oenocarpus_minor))	(((Dictyosperma_album	(Hydriastele_microspadix	((Burretiokentia_grandiflora	Kentiopsis_piersoniorum)	Veitchia_spiralis)))	Dypsis_decaryi)	Heterospathe_cagayanensis))	Pelagodoxa_henryana))))	(Geonoma_undata	Sclerosperma_profizianum))	(Sabal_domingensis	(Serenoa_repens	Phoenix_dactylifera)))	Orania_palindan)	((Nypa_fruticans	Pseudophoenix_vinifera)	((Attalea_speciosa	((Elaeis_oleifera	Elaeis_guineensis)	Bactris_major))	Roystonea_regia)))	(Iriartea_deltoidea	Podococcus_barteri))	Calamus_caryotoides)	Kingia_australis);
((Nypa_fruticans	(((Sabal_domingensis	Phoenix_dactylifera)	((Iriartea_deltoidea	Podococcus_barteri)	Serenoa_repens))	(((Calamus_caryotoides	Pseudophoenix_vinifera)	Roystonea_regia)	((((Elaeis_oleifera	Elaeis_guineensis)	((Attalea_speciosa	Bactris_major)	Leopoldinia_pulchra))	(((Geonoma_undata	Sclerosperma_profizianum)	((Prestoea_acuminata	(Oenocarpus_bataua	Oenocarpus_minor))	((Pelagodoxa_henryana	Manicaria_saccifera)	(((Dypsis_decaryi	((Kentiopsis_piersoniorum	Veitchia_spiralis)	(Dictyosperma_album	Hydriastele_microspadix)))	Heterospathe_cagayanensis)	(Reinhardtia_gracilis	Burretiokentia_grandiflora)))))	((Reinhardtia_paiewonskiana	Reinhardtia_latisecta)	Reinhardtia_simplex)))	Orania_palindan))))	Kingia_australis);
((Heterospathe_cagayanensis	((Reinhardtia_gracilis	Burretiokentia_grandiflora)	((((((((Reinhardtia_paiewonskiana	Reinhardtia_latisecta)	Reinhardtia_simplex)	((Sclerosperma_profizianum	(Orania_palindan	(Nypa_fruticans	(Roystonea_regia	(((Elaeis_oleifera	Elaeis_guineensis)	(Attalea_speciosa	Bactris_major))	(Calamus_caryotoides	Pseudophoenix_vinifera))))))	((Sabal_domingensis	Phoenix_dactylifera)	((Iriartea_deltoidea	Podococcus_barteri)	Serenoa_repens))))	(Prestoea_acuminata	(Oenocarpus_bataua	Oenocarpus_minor)))	Leopoldinia_pulchra)	(Pelagodoxa_henryana	Manicaria_saccifera))	Geonoma_undata)	(((Hydriastele_microspadix	(Kentiopsis_piersoniorum	Veitchia_spiralis))	Dictyosperma_album)	Dypsis_decaryi))))	Kingia_australis);
(((Kentiopsis_piersoniorum	Dypsis_decaryi)	(((Veitchia_spiralis	(Hydriastele_microspadix	Dictyosperma_album))	(Heterospathe_cagayanensis	((Prestoea_acuminata	(Oenocarpus_bataua	Oenocarpus_minor))	(((Pelagodoxa_henryana	Manicaria_saccifera)	(((Reinhardtia_paiewonskiana	Reinhardtia_latisecta)	(Reinhardtia_simplex	Reinhardtia_gracilis))	(Geonoma_undata	(((Calamus_caryotoides	(Iriartea_deltoidea	Podococcus_barteri))	(Sclerosperma_profizianum	(((Elaeis_oleifera	Elaeis_guineensis)	(Attalea_speciosa	Bactris_major))	((Roystonea_regia	Pseudophoenix_vinifera)	(Nypa_fruticans	Orania_palindan)))))	((Sabal_domingensis	Phoenix_dactylifera)	Serenoa_repens)))))	Leopoldinia_pulchra))))	Burretiokentia_grandiflora))	Kingia_australis);
((Sabal_domingensis	(Phoenix_dactylifera	(((Leopoldinia_pulchra	(Iriartea_deltoidea	Podococcus_barteri))	Serenoa_repens)	(((Pelagodoxa_henryana	Sclerosperma_profizianum)	(((Elaeis_oleifera	Elaeis_guineensis)	(Attalea_speciosa	Bactris_major))	((Roystonea_regia	Pseudophoenix_vinifera)	(Nypa_fruticans	Orania_palindan))))	((Geonoma_undata	((Hydriastele_microspadix	(((Heterospathe_cagayanensis	(Veitchia_spiralis	(Burretiokentia_grandiflora	Kentiopsis_piersoniorum)))	(Calamus_caryotoides	Dictyosperma_album))	Dypsis_decaryi))	((Prestoea_acuminata	(Oenocarpus_bataua	Oenocarpus_minor))	Manicaria_saccifera)))	((Reinhardtia_paiewonskiana	Reinhardtia_latisecta)	(Reinhardtia_simplex	Reinhardtia_gracilis)))))))	Kingia_australis);
((Nypa_fruticans	((Pseudophoenix_vinifera	(Roystonea_regia	(((((Reinhardtia_paiewonskiana	Reinhardtia_latisecta)	(Reinhardtia_simplex	Reinhardtia_gracilis))	(Leopoldinia_pulchra	((Elaeis_oleifera	Elaeis_guineensis)	(Attalea_speciosa	Bactris_major))))	(((Iriartea_deltoidea	Podococcus_barteri)	(Geonoma_undata	(Manicaria_saccifera	(Pelagodoxa_henryana	((Prestoea_acuminata	(Oenocarpus_bataua	Oenocarpus_minor))	(Heterospathe_cagayanensis	(Burretiokentia_grandiflora	(Dypsis_decaryi	((Veitchia_spiralis	Kentiopsis_piersoniorum)	((Calamus_caryotoides	Hydriastele_microspadix)	Dictyosperma_album))))))))))	Sclerosperma_profizianum))	Orania_palindan)))	(Sabal_domingensis	(Serenoa_repens	Phoenix_dactylifera))))	Kingia_australis);
((Heterospathe_cagayanensis	(((Dictyosperma_album	((Veitchia_spiralis	Kentiopsis_piersoniorum)	Hydriastele_microspadix))	Dypsis_decaryi)	((Reinhardtia_gracilis	Burretiokentia_grandiflora)	((((Leopoldinia_pulchra	(Iriartea_deltoidea	Podococcus_barteri))	(((((Attalea_speciosa	Bactris_major)	(((Serenoa_repens	(Phoenix_dactylifera	Sabal_domingensis))	Nypa_fruticans)	((Calamus_caryotoides	Pseudophoenix_vinifera)	(Elaeis_oleifera	Elaeis_guineensis))))	(((Reinhardtia_paiewonskiana	Reinhardtia_latisecta)	Reinhardtia_simplex)	Roystonea_regia))	Orania_palindan)	(Sclerosperma_profizianum	Geonoma_undata)))	(Prestoea_acuminata	(Oenocarpus_bataua	Oenocarpus_minor)))	(Pelagodoxa_henryana	Manicaria_saccifera)))))	Kingia_australis);
((Pelagodoxa_henryana	((Manicaria_saccifera	((((((Roystonea_regia	(Attalea_speciosa	((Elaeis_oleifera	Elaeis_guineensis)	Bactris_major)))	(Orania_palindan	(Pseudophoenix_vinifera	((Sabal_domingensis	(Serenoa_repens	Phoenix_dactylifera))	Nypa_fruticans))))	((Reinhardtia_paiewonskiana	Reinhardtia_latisecta)	Reinhardtia_simplex))	Sclerosperma_profizianum)	((Calamus_caryotoides	Leopoldinia_pulchra)	(Iriartea_deltoidea	Podococcus_barteri)))	((Prestoea_acuminata	(Oenocarpus_bataua	Oenocarpus_minor))	(Geonoma_undata	(Hydriastele_microspadix	(Heterospathe_cagayanensis	((Veitchia_spiralis	Dictyosperma_album)	((Kentiopsis_piersoniorum	Burretiokentia_grandiflora)	Dypsis_decaryi))))))))	Reinhardtia_gracilis))	Kingia_australis);
((Attalea_speciosa	((((((((((Prestoea_acuminata	(Oenocarpus_minor	Oenocarpus_bataua))	((Manicaria_saccifera	(((Dictyosperma_album	((Veitchia_spiralis	(Burretiokentia_grandiflora	Heterospathe_cagayanensis))	Hydriastele_microspadix))	Dypsis_decaryi)	Kentiopsis_piersoniorum))	(Geonoma_undata	(Reinhardtia_gracilis	Pelagodoxa_henryana))))	(Iriartea_deltoidea	Podococcus_barteri))	(Sclerosperma_profizianum	Orania_palindan))	((Reinhardtia_simplex	(Reinhardtia_paiewonskiana	Reinhardtia_latisecta))	((Sabal_domingensis	Phoenix_dactylifera)	Serenoa_repens)))	(Calamus_caryotoides	Pseudophoenix_vinifera))	(Nypa_fruticans	Leopoldinia_pulchra))	Roystonea_regia)	(Elaeis_oleifera	Elaeis_guineensis))	Bactris_major))	Kingia_australis);
((Attalea_speciosa	(((((((Sclerosperma_profizianum	(Manicaria_saccifera	((Reinhardtia_gracilis	Pelagodoxa_henryana)	((Prestoea_acuminata	(Oenocarpus_minor	Oenocarpus_bataua))	(((((Dictyosperma_album	Veitchia_spiralis)	(Kentiopsis_piersoniorum	Burretiokentia_grandiflora))	Heterospathe_cagayanensis)	Dypsis_decaryi)	Hydriastele_microspadix)))))	(Geonoma_undata	(Orania_palindan	((Iriartea_deltoidea	(Reinhardtia_simplex	(Reinhardtia_paiewonskiana	Reinhardtia_latisecta)))	((Sabal_domingensis	(Calamus_caryotoides	Phoenix_dactylifera))	(Podococcus_barteri	Serenoa_repens))))))	Pseudophoenix_vinifera)	(Nypa_fruticans	Leopoldinia_pulchra))	Roystonea_regia)	(Elaeis_oleifera	Elaeis_guineensis))	Bactris_major))	Kingia_australis);
((Serenoa_repens	(((((Orania_palindan	(Roystonea_regia	(Nypa_fruticans	Leopoldinia_pulchra)))	((Elaeis_oleifera	Elaeis_guineensis)	(Bactris_major	Attalea_speciosa)))	((((Prestoea_acuminata	(Oenocarpus_minor	Oenocarpus_bataua))	((Heterospathe_cagayanensis	((Kentiopsis_piersoniorum	(Hydriastele_microspadix	(Dictyosperma_album	Veitchia_spiralis)))	Dypsis_decaryi))	(Reinhardtia_gracilis	Burretiokentia_grandiflora)))	(Manicaria_saccifera	(Geonoma_undata	Pelagodoxa_henryana)))	(Podococcus_barteri	Sclerosperma_profizianum)))	(Iriartea_deltoidea	(Reinhardtia_simplex	(Reinhardtia_paiewonskiana	Reinhardtia_latisecta))))	(Sabal_domingensis	((Calamus_caryotoides	Pseudophoenix_vinifera)	Phoenix_dactylifera))))	Kingia_australis);
((Reinhardtia_gracilis	(Heterospathe_cagayanensis	(((((Manicaria_saccifera	Geonoma_undata)	((Sclerosperma_profizianum	(Leopoldinia_pulchra	(Iriartea_deltoidea	Podococcus_barteri)))	((Reinhardtia_simplex	(Reinhardtia_paiewonskiana	Reinhardtia_latisecta))	(((Sabal_domingensis	Phoenix_dactylifera)	Serenoa_repens)	((((Pseudophoenix_vinifera	Nypa_fruticans)	Orania_palindan)	Roystonea_regia)	(Attalea_speciosa	((Calamus_caryotoides	(Elaeis_oleifera	Elaeis_guineensis))	Bactris_major)))))))	Pelagodoxa_henryana)	(Prestoea_acuminata	(Oenocarpus_minor	Oenocarpus_bataua)))	((Dypsis_decaryi	Kentiopsis_piersoniorum)	((Hydriastele_microspadix	(Dictyosperma_album	Veitchia_spiralis))	Burretiokentia_grandiflora)))))	Kingia_australis);
((((Veitchia_spiralis	Kentiopsis_piersoniorum)	((Dictyosperma_album	(((Burretiokentia_grandiflora	Reinhardtia_gracilis)	Heterospathe_cagayanensis)	Hydriastele_microspadix))	(((((Manicaria_saccifera	Pelagodoxa_henryana)	((Reinhardtia_simplex	(Reinhardtia_paiewonskiana	Reinhardtia_latisecta))	(((Sclerosperma_profizianum	Orania_palindan)	(Roystonea_regia	((Elaeis_oleifera	Elaeis_guineensis)	(Bactris_major	Attalea_speciosa))))	(Pseudophoenix_vinifera	(((Nypa_fruticans	Phoenix_dactylifera)	Serenoa_repens)	Sabal_domingensis)))))	Geonoma_undata)	((Calamus_caryotoides	Leopoldinia_pulchra)	(Iriartea_deltoidea	Podococcus_barteri)))	(Prestoea_acuminata	(Oenocarpus_minor	Oenocarpus_bataua)))))	Dypsis_decaryi)	Kingia_australis);
((Heterospathe_cagayanensis	(((Veitchia_spiralis	Hydriastele_microspadix)	((((((Orania_palindan	(((Roystonea_regia	(Attalea_speciosa	((Elaeis_oleifera	Elaeis_guineensis)	Bactris_major)))	((Reinhardtia_simplex	(Reinhardtia_paiewonskiana	Reinhardtia_latisecta))	(Pseudophoenix_vinifera	((Serenoa_repens	(Sabal_domingensis	Phoenix_dactylifera))	Nypa_fruticans))))	Calamus_caryotoides))	(Sclerosperma_profizianum	(Iriartea_deltoidea	Podococcus_barteri)))	Leopoldinia_pulchra)	(Manicaria_saccifera	(Geonoma_undata	Pelagodoxa_henryana)))	(Prestoea_acuminata	(Oenocarpus_minor	Oenocarpus_bataua)))	(Dictyosperma_album	(Kentiopsis_piersoniorum	Dypsis_decaryi))))	(Burretiokentia_grandiflora	Reinhardtia_gracilis)))	Kingia_australis);
((Heterospathe_cagayanensis	(((Veitchia_spiralis	Hydriastele_microspadix)	(((Kentiopsis_piersoniorum	(((((Iriartea_deltoidea	Podococcus_barteri)	Leopoldinia_pulchra)	(((Serenoa_repens	(Sabal_domingensis	Phoenix_dactylifera))	(Orania_palindan	(Nypa_fruticans	(((Calamus_caryotoides	Pseudophoenix_vinifera)	((Attalea_speciosa	(Elaeis_oleifera	Elaeis_guineensis))	Bactris_major))	Roystonea_regia))))	Sclerosperma_profizianum))	((Reinhardtia_simplex	(Reinhardtia_paiewonskiana	Reinhardtia_latisecta))	Manicaria_saccifera))	((Geonoma_undata	Pelagodoxa_henryana)	(Prestoea_acuminata	(Oenocarpus_minor	Oenocarpus_bataua)))))	Dictyosperma_album)	Dypsis_decaryi))	(Burretiokentia_grandiflora	Reinhardtia_gracilis)))	Kingia_australis);
((Dypsis_decaryi	((((Sclerosperma_profizianum	Pelagodoxa_henryana)	((Prestoea_acuminata	(Oenocarpus_minor	Oenocarpus_bataua))	(Manicaria_saccifera	((((Calamus_caryotoides	Pseudophoenix_vinifera)	(((Iriartea_deltoidea	Podococcus_barteri)	Serenoa_repens)	(Sabal_domingensis	Phoenix_dactylifera)))	(Geonoma_undata	(Orania_palindan	((((Elaeis_oleifera	Elaeis_guineensis)	(Bactris_major	Attalea_speciosa))	Roystonea_regia)	(Leopoldinia_pulchra	Nypa_fruticans)))))	(Reinhardtia_simplex	(Reinhardtia_paiewonskiana	Reinhardtia_latisecta))))))	((((Burretiokentia_grandiflora	Reinhardtia_gracilis)	Heterospathe_cagayanensis)	Hydriastele_microspadix)	Dictyosperma_album))	(Veitchia_spiralis	Kentiopsis_piersoniorum)))	Kingia_australis);
((Heterospathe_cagayanensis	((((Dictyosperma_album	(Kentiopsis_piersoniorum	(Dypsis_decaryi	((Prestoea_acuminata	(Oenocarpus_minor	Oenocarpus_bataua))	((Leopoldinia_pulchra	((Sclerosperma_profizianum	(Orania_palindan	(((((Elaeis_oleifera	Elaeis_guineensis)	(Bactris_major	Attalea_speciosa))	Roystonea_regia)	Nypa_fruticans)	((Pseudophoenix_vinifera	(((Iriartea_deltoidea	Podococcus_barteri)	Serenoa_repens)	(Sabal_domingensis	Phoenix_dactylifera)))	(Reinhardtia_gracilis	(Reinhardtia_simplex	(Reinhardtia_paiewonskiana	Reinhardtia_latisecta)))))))	Geonoma_undata))	(Pelagodoxa_henryana	Manicaria_saccifera))))))	Veitchia_spiralis)	(Calamus_caryotoides	Hydriastele_microspadix))	Burretiokentia_grandiflora))	Kingia_australis);
((Heterospathe_cagayanensis	(((((Iriartea_deltoidea	Podococcus_barteri)	Leopoldinia_pulchra)	(Sclerosperma_profizianum	(((((Pseudophoenix_vinifera	(Nypa_fruticans	(Serenoa_repens	(Sabal_domingensis	Phoenix_dactylifera))))	((Reinhardtia_paiewonskiana	Reinhardtia_latisecta)	Reinhardtia_simplex))	((Elaeis_oleifera	Elaeis_guineensis)	((Calamus_caryotoides	Bactris_major)	Attalea_speciosa)))	(Geonoma_undata	Orania_palindan))	(Reinhardtia_gracilis	Roystonea_regia))))	((Pelagodoxa_henryana	Manicaria_saccifera)	(Prestoea_acuminata	(Oenocarpus_minor	Oenocarpus_bataua))))	((Dictyosperma_album	(Hydriastele_microspadix	(Veitchia_spiralis	(Burretiokentia_grandiflora	Kentiopsis_piersoniorum))))	Dypsis_decaryi)))	Kingia_australis);
((Nypa_fruticans	(((((Bactris_major	Attalea_speciosa)	(Leopoldinia_pulchra	(Elaeis_guineensis	Elaeis_oleifera)))	Roystonea_regia)	(((Sabal_domingensis	(Phoenix_dactylifera	((Podococcus_barteri	Iriartea_deltoidea)	Serenoa_repens)))	(Orania_palindan	((Reinhardtia_paiewonskiana	Reinhardtia_latisecta)	(Reinhardtia_gracilis	Reinhardtia_simplex))))	(Sclerosperma_profizianum	(((Pelagodoxa_henryana	Manicaria_saccifera)	(Geonoma_undata	(Heterospathe_cagayanensis	((Dictyosperma_album	((Veitchia_spiralis	(Burretiokentia_grandiflora	Kentiopsis_piersoniorum))	Hydriastele_microspadix))	Dypsis_decaryi))))	((Oenocarpus_minor	Oenocarpus_bataua)	Prestoea_acuminata)))))	(Calamus_caryotoides	Pseudophoenix_vinifera)))	Kingia_australis);
((Nypa_fruticans	((((((Sabal_domingensis	(Serenoa_repens	Phoenix_dactylifera))	(((Reinhardtia_paiewonskiana	Reinhardtia_latisecta)	Reinhardtia_simplex)	(((Pelagodoxa_henryana	Reinhardtia_gracilis)	Manicaria_saccifera)	(((Sclerosperma_profizianum	Geonoma_undata)	((Dypsis_decaryi	((Heterospathe_cagayanensis	(Veitchia_spiralis	(Burretiokentia_grandiflora	Kentiopsis_piersoniorum)))	Dictyosperma_album))	Hydriastele_microspadix))	((Oenocarpus_minor	Oenocarpus_bataua)	Prestoea_acuminata)))))	(Podococcus_barteri	Iriartea_deltoidea))	(((Calamus_caryotoides	(Bactris_major	Attalea_speciosa))	(Elaeis_guineensis	Elaeis_oleifera))	Leopoldinia_pulchra))	(Roystonea_regia	Pseudophoenix_vinifera))	Orania_palindan))	Kingia_australis);
((Nypa_fruticans	(Sabal_domingensis	((Serenoa_repens	Phoenix_dactylifera)	((((Reinhardtia_paiewonskiana	Reinhardtia_latisecta)	(Reinhardtia_simplex	Reinhardtia_gracilis))	((Roystonea_regia	(((Bactris_major	Attalea_speciosa)	(Elaeis_guineensis	Elaeis_oleifera))	Leopoldinia_pulchra))	((Geonoma_undata	Orania_palindan)	(((Podococcus_barteri	Iriartea_deltoidea)	Sclerosperma_profizianum)	((((Oenocarpus_minor	Oenocarpus_bataua)	Prestoea_acuminata)	(((((Heterospathe_cagayanensis	Burretiokentia_grandiflora)	Hydriastele_microspadix)	(Veitchia_spiralis	Kentiopsis_piersoniorum))	Dictyosperma_album)	Dypsis_decaryi))	(Manicaria_saccifera	(Calamus_caryotoides	Pelagodoxa_henryana)))))))	Pseudophoenix_vinifera))))	Kingia_australis);
((Dypsis_decaryi	((((((Manicaria_saccifera	(Geonoma_undata	Pelagodoxa_henryana))	((((Orania_palindan	((Serenoa_repens	(Sabal_domingensis	Phoenix_dactylifera))	((Reinhardtia_paiewonskiana	Reinhardtia_latisecta)	(Reinhardtia_simplex	Reinhardtia_gracilis))))	((Nypa_fruticans	(Calamus_caryotoides	Pseudophoenix_vinifera))	((Bactris_major	Attalea_speciosa)	(Elaeis_guineensis	Elaeis_oleifera))))	Roystonea_regia)	((Leopoldinia_pulchra	(Podococcus_barteri	Iriartea_deltoidea))	Sclerosperma_profizianum)))	((Oenocarpus_minor	Oenocarpus_bataua)	Prestoea_acuminata))	(Veitchia_spiralis	Dictyosperma_album))	Kentiopsis_piersoniorum)	((Heterospathe_cagayanensis	Burretiokentia_grandiflora)	Hydriastele_microspadix)))	Kingia_australis);
((Heterospathe_cagayanensis	(Burretiokentia_grandiflora	(Hydriastele_microspadix	(((((((Manicaria_saccifera	(Reinhardtia_gracilis	Pelagodoxa_henryana))	((Orania_palindan	Sclerosperma_profizianum)	(((((Podococcus_barteri	(Iriartea_deltoidea	Leopoldinia_pulchra))	Serenoa_repens)	(Sabal_domingensis	Phoenix_dactylifera))	((Reinhardtia_paiewonskiana	Reinhardtia_latisecta)	Reinhardtia_simplex))	((Roystonea_regia	((Bactris_major	Attalea_speciosa)	(Elaeis_guineensis	Elaeis_oleifera)))	((Calamus_caryotoides	Pseudophoenix_vinifera)	Nypa_fruticans)))))	((Oenocarpus_minor	Oenocarpus_bataua)	Prestoea_acuminata))	Geonoma_undata)	(Veitchia_spiralis	Kentiopsis_piersoniorum))	Dictyosperma_album)	Dypsis_decaryi))))	Kingia_australis);
((Dypsis_decaryi	((((Manicaria_saccifera	(Reinhardtia_gracilis	Pelagodoxa_henryana))	(Sclerosperma_profizianum	Geonoma_undata))	(Leopoldinia_pulchra	((((Attalea_speciosa	((Elaeis_guineensis	Elaeis_oleifera)	Bactris_major))	((Roystonea_regia	Nypa_fruticans)	Orania_palindan))	((Pseudophoenix_vinifera	(((Podococcus_barteri	Iriartea_deltoidea)	Serenoa_repens)	(Sabal_domingensis	Phoenix_dactylifera)))	((Reinhardtia_paiewonskiana	Reinhardtia_latisecta)	Reinhardtia_simplex)))	((Oenocarpus_minor	Oenocarpus_bataua)	Prestoea_acuminata))))	((Veitchia_spiralis	Kentiopsis_piersoniorum)	((Calamus_caryotoides	Dictyosperma_album)	(Hydriastele_microspadix	(Burretiokentia_grandiflora	Heterospathe_cagayanensis))))))	Kingia_australis);
((Calamus_caryotoides	(((Sclerosperma_profizianum	Leopoldinia_pulchra)	(((((Burretiokentia_grandiflora	Kentiopsis_piersoniorum)	(Heterospathe_cagayanensis	(Veitchia_spiralis	Dictyosperma_album)))	Hydriastele_microspadix)	(Dypsis_decaryi	Geonoma_undata))	(((Oenocarpus_minor	Oenocarpus_bataua)	Prestoea_acuminata)	(Manicaria_saccifera	Pelagodoxa_henryana))))	((((Elaeis_guineensis	Elaeis_oleifera)	(Bactris_major	Attalea_speciosa))	((Roystonea_regia	Nypa_fruticans)	Orania_palindan))	((Pseudophoenix_vinifera	(((Podococcus_barteri	Iriartea_deltoidea)	Serenoa_repens)	(Sabal_domingensis	Phoenix_dactylifera)))	((Reinhardtia_paiewonskiana	Reinhardtia_latisecta)	(Reinhardtia_simplex	Reinhardtia_gracilis))))))	Kingia_australis);
((Prestoea_acuminata	((((Manicaria_saccifera	Pelagodoxa_henryana)	((((Calamus_caryotoides	(Elaeis_guineensis	Elaeis_oleifera))	(Bactris_major	Attalea_speciosa))	(((Roystonea_regia	((Podococcus_barteri	Iriartea_deltoidea)	(Leopoldinia_pulchra	Nypa_fruticans)))	Orania_palindan)	Sclerosperma_profizianum))	((Pseudophoenix_vinifera	(Serenoa_repens	(Sabal_domingensis	Phoenix_dactylifera)))	((Reinhardtia_paiewonskiana	Reinhardtia_latisecta)	Reinhardtia_simplex))))	(((Veitchia_spiralis	((Burretiokentia_grandiflora	Kentiopsis_piersoniorum)	((Reinhardtia_gracilis	Heterospathe_cagayanensis)	Hydriastele_microspadix)))	(Dypsis_decaryi	Dictyosperma_album))	Geonoma_undata))	(Oenocarpus_minor	Oenocarpus_bataua)))	Kingia_australis);
((Dypsis_decaryi	((Heterospathe_cagayanensis	(Burretiokentia_grandiflora	((Geonoma_undata	((Manicaria_saccifera	Pelagodoxa_henryana)	((((((Pseudophoenix_vinifera	((Sabal_domingensis	Phoenix_dactylifera)	Serenoa_repens))	Orania_palindan)	(Roystonea_regia	((Calamus_caryotoides	(Podococcus_barteri	Iriartea_deltoidea))	(Leopoldinia_pulchra	Nypa_fruticans))))	((Elaeis_guineensis	Elaeis_oleifera)	(Bactris_major	Attalea_speciosa)))	(Reinhardtia_gracilis	(Reinhardtia_paiewonskiana	(Reinhardtia_latisecta	Reinhardtia_simplex))))	Sclerosperma_profizianum)))	((Oenocarpus_minor	Oenocarpus_bataua)	Prestoea_acuminata))))	(Dictyosperma_album	((Kentiopsis_piersoniorum	Veitchia_spiralis)	Hydriastele_microspadix))))	Kingia_australis);
((((((Pseudophoenix_vinifera	((Roystonea_regia	((Elaeis_guineensis	Elaeis_oleifera)	(Bactris_major	Attalea_speciosa)))	Nypa_fruticans))	((Orania_palindan	((Reinhardtia_simplex	Reinhardtia_gracilis)	(Reinhardtia_paiewonskiana	Reinhardtia_latisecta)))	((Sabal_domingensis	(Calamus_caryotoides	Phoenix_dactylifera))	Serenoa_repens)))	(Geonoma_undata	(((((Dypsis_decaryi	((Burretiokentia_grandiflora	Heterospathe_cagayanensis)	Hydriastele_microspadix))	(Dictyosperma_album	(Kentiopsis_piersoniorum	Veitchia_spiralis)))	Pelagodoxa_henryana)	Manicaria_saccifera)	((Oenocarpus_minor	Oenocarpus_bataua)	Prestoea_acuminata))))	Sclerosperma_profizianum)	((Podococcus_barteri	Iriartea_deltoidea)	Leopoldinia_pulchra))	Kingia_australis);
((Dypsis_decaryi	((Hydriastele_microspadix	((Prestoea_acuminata	(Oenocarpus_bataua	Oenocarpus_minor))	((Geonoma_undata	(((Iriartea_deltoidea	Podococcus_barteri)	((((Leopoldinia_pulchra	(Attalea_speciosa	((Elaeis_oleifera	Elaeis_guineensis)	Bactris_major)))	(Roystonea_regia	(Pseudophoenix_vinifera	(Nypa_fruticans	((Sabal_domingensis	Serenoa_repens)	Phoenix_dactylifera)))))	Calamus_caryotoides)	(((Reinhardtia_simplex	Reinhardtia_gracilis)	(Reinhardtia_latisecta	Reinhardtia_paiewonskiana))	Orania_palindan)))	Sclerosperma_profizianum))	(Pelagodoxa_henryana	Manicaria_saccifera))))	(((Kentiopsis_piersoniorum	Burretiokentia_grandiflora)	(Dictyosperma_album	Veitchia_spiralis))	Heterospathe_cagayanensis)))	Kingia_australis);
((Heterospathe_cagayanensis	((((Kentiopsis_piersoniorum	Burretiokentia_grandiflora)	Dypsis_decaryi)	((Dictyosperma_album	Veitchia_spiralis)	Hydriastele_microspadix))	(((Prestoea_acuminata	(Oenocarpus_bataua	Oenocarpus_minor))	(Manicaria_saccifera	((Leopoldinia_pulchra	Geonoma_undata)	(((Iriartea_deltoidea	Podococcus_barteri)	(Orania_palindan	((((Reinhardtia_simplex	Reinhardtia_gracilis)	(Reinhardtia_latisecta	Reinhardtia_paiewonskiana))	(((((Phoenix_dactylifera	Serenoa_repens)	Sabal_domingensis)	Nypa_fruticans)	(Calamus_caryotoides	Pseudophoenix_vinifera))	Roystonea_regia))	((Elaeis_oleifera	Elaeis_guineensis)	(Bactris_major	Attalea_speciosa)))))	Sclerosperma_profizianum))))	Pelagodoxa_henryana)))	Kingia_australis);
((Nypa_fruticans	((((((Elaeis_oleifera	Elaeis_guineensis)	(Bactris_major	Attalea_speciosa))	(Calamus_caryotoides	Pseudophoenix_vinifera))	(Geonoma_undata	Orania_palindan))	((((Reinhardtia_simplex	Reinhardtia_gracilis)	(Reinhardtia_latisecta	Reinhardtia_paiewonskiana))	((Pelagodoxa_henryana	((Heterospathe_cagayanensis	(((Kentiopsis_piersoniorum	Burretiokentia_grandiflora)	Dypsis_decaryi)	((Dictyosperma_album	Veitchia_spiralis)	Hydriastele_microspadix)))	(Prestoea_acuminata	(Oenocarpus_bataua	Oenocarpus_minor))))	Manicaria_saccifera))	(Sclerosperma_profizianum	Roystonea_regia)))	((Phoenix_dactylifera	((Leopoldinia_pulchra	(Iriartea_deltoidea	Podococcus_barteri))	Serenoa_repens))	Sabal_domingensis)))	Kingia_australis);
((Dypsis_decaryi	((((Manicaria_saccifera	Pelagodoxa_henryana)	((Prestoea_acuminata	(Oenocarpus_bataua	Oenocarpus_minor))	(((Sclerosperma_profizianum	(((Elaeis_oleifera	Elaeis_guineensis)	(Bactris_major	Attalea_speciosa))	((((Calamus_caryotoides	Pseudophoenix_vinifera)	((Leopoldinia_pulchra	(Nypa_fruticans	Iriartea_deltoidea))	(Sabal_domingensis	(Phoenix_dactylifera	(Podococcus_barteri	Serenoa_repens)))))	Orania_palindan)	Roystonea_regia)))	((Reinhardtia_simplex	Reinhardtia_gracilis)	(Reinhardtia_latisecta	Reinhardtia_paiewonskiana)))	Geonoma_undata)))	((Burretiokentia_grandiflora	(Heterospathe_cagayanensis	Veitchia_spiralis))	(Dictyosperma_album	Hydriastele_microspadix)))	Kentiopsis_piersoniorum))	Kingia_australis);
((Dypsis_decaryi	(Heterospathe_cagayanensis	(((Veitchia_spiralis	(Dictyosperma_album	Hydriastele_microspadix))	(Burretiokentia_grandiflora	Kentiopsis_piersoniorum))	(((Manicaria_saccifera	Pelagodoxa_henryana)	((Prestoea_acuminata	(Oenocarpus_bataua	Oenocarpus_minor))	((Sclerosperma_profizianum	((((Attalea_speciosa	((Elaeis_oleifera	Elaeis_guineensis)	(Calamus_caryotoides	Bactris_major)))	(((Sabal_domingensis	(Phoenix_dactylifera	Serenoa_repens))	Pseudophoenix_vinifera)	Roystonea_regia))	Orania_palindan)	((Leopoldinia_pulchra	Nypa_fruticans)	(Iriartea_deltoidea	Podococcus_barteri))))	((Reinhardtia_simplex	Reinhardtia_gracilis)	(Reinhardtia_latisecta	Reinhardtia_paiewonskiana)))))	Geonoma_undata))))	Kingia_australis);
((Heterospathe_cagayanensis	((Hydriastele_microspadix	(Veitchia_spiralis	(Dictyosperma_album	(Kentiopsis_piersoniorum	(Dypsis_decaryi	((Prestoea_acuminata	(Oenocarpus_bataua	Oenocarpus_minor))	((((Pelagodoxa_henryana	Sclerosperma_profizianum)	Podococcus_barteri)	(((((Roystonea_regia	((Calamus_caryotoides	Bactris_major)	(Attalea_speciosa	(Elaeis_oleifera	Elaeis_guineensis))))	Pseudophoenix_vinifera)	((Serenoa_repens	(Sabal_domingensis	Phoenix_dactylifera))	(Leopoldinia_pulchra	Nypa_fruticans)))	(Geonoma_undata	Orania_palindan))	(Iriartea_deltoidea	((Reinhardtia_simplex	Reinhardtia_gracilis)	(Reinhardtia_latisecta	Reinhardtia_paiewonskiana)))))	Manicaria_saccifera)))))))	Burretiokentia_grandiflora))	Kingia_australis);
((Dypsis_decaryi	(Kentiopsis_piersoniorum	((Dictyosperma_album	(((Hydriastele_microspadix	Veitchia_spiralis)	Burretiokentia_grandiflora)	Heterospathe_cagayanensis))	((Prestoea_acuminata	(Oenocarpus_bataua	Oenocarpus_minor))	(((Calamus_caryotoides	Pelagodoxa_henryana)	Sclerosperma_profizianum)	(((((Orania_palindan	((Reinhardtia_gracilis	((Reinhardtia_latisecta	Reinhardtia_paiewonskiana)	Reinhardtia_simplex))	(Sabal_domingensis	(Phoenix_dactylifera	Serenoa_repens))))	((Nypa_fruticans	Pseudophoenix_vinifera)	(Roystonea_regia	(Leopoldinia_pulchra	((Elaeis_oleifera	Elaeis_guineensis)	(Bactris_major	Attalea_speciosa))))))	(Iriartea_deltoidea	Podococcus_barteri))	Geonoma_undata)	Manicaria_saccifera))))))	Kingia_australis);
((Nypa_fruticans	(Leopoldinia_pulchra	(((Sclerosperma_profizianum	Geonoma_undata)	((((Pelagodoxa_henryana	Manicaria_saccifera)	((Dypsis_decaryi	Kentiopsis_piersoniorum)	((((Hydriastele_microspadix	Burretiokentia_grandiflora)	Heterospathe_cagayanensis)	Veitchia_spiralis)	Dictyosperma_album)))	(Prestoea_acuminata	(Oenocarpus_bataua	Oenocarpus_minor)))	((((((Reinhardtia_latisecta	Reinhardtia_paiewonskiana)	(Reinhardtia_simplex	Reinhardtia_gracilis))	(Pseudophoenix_vinifera	(Serenoa_repens	(Sabal_domingensis	Phoenix_dactylifera))))	(Roystonea_regia	((Elaeis_oleifera	Elaeis_guineensis)	(Bactris_major	Attalea_speciosa))))	Calamus_caryotoides)	Orania_palindan)))	(Iriartea_deltoidea	Podococcus_barteri))))	Kingia_australis);
(((Iriartea_deltoidea	Podococcus_barteri)	((Sclerosperma_profizianum	((Prestoea_acuminata	(Oenocarpus_bataua	Oenocarpus_minor))	((Pelagodoxa_henryana	Manicaria_saccifera)	(Geonoma_undata	(Dictyosperma_album	(((Dypsis_decaryi	((Hydriastele_microspadix	Burretiokentia_grandiflora)	Heterospathe_cagayanensis))	Veitchia_spiralis)	Kentiopsis_piersoniorum))))))	((((Reinhardtia_latisecta	Reinhardtia_paiewonskiana)	(Reinhardtia_simplex	Reinhardtia_gracilis))	(Serenoa_repens	(Sabal_domingensis	Phoenix_dactylifera)))	((((Calamus_caryotoides	Pseudophoenix_vinifera)	((Elaeis_oleifera	Elaeis_guineensis)	(Bactris_major	Attalea_speciosa)))	((Nypa_fruticans	Leopoldinia_pulchra)	Roystonea_regia))	Orania_palindan))))	Kingia_australis);
((Dypsis_decaryi	(((Hydriastele_microspadix	Burretiokentia_grandiflora)	Heterospathe_cagayanensis)	((Veitchia_spiralis	Kentiopsis_piersoniorum)	(Dictyosperma_album	((Pelagodoxa_henryana	((Geonoma_undata	((((((Elaeis_oleifera	Elaeis_guineensis)	(Bactris_major	Attalea_speciosa))	((Pseudophoenix_vinifera	Calamus_caryotoides)	(Orania_palindan	((Serenoa_repens	(Sabal_domingensis	Phoenix_dactylifera))	((Reinhardtia_latisecta	Reinhardtia_paiewonskiana)	(Reinhardtia_simplex	Reinhardtia_gracilis))))))	(Nypa_fruticans	Leopoldinia_pulchra))	Roystonea_regia)	((Iriartea_deltoidea	Podococcus_barteri)	Sclerosperma_profizianum)))	Manicaria_saccifera))	(Prestoea_acuminata	(Oenocarpus_bataua	Oenocarpus_minor)))))))	Kingia_australis);
((((((Prestoea_acuminata	(Oenocarpus_bataua	Oenocarpus_minor))	(((((((Attalea_speciosa	Bactris_major)	(Elaeis_guineensis	Elaeis_oleifera))	Nypa_fruticans)	(Calamus_caryotoides	Pseudophoenix_vinifera))	((Orania_palindan	(Sabal_domingensis	(Phoenix_dactylifera	Serenoa_repens)))	((Reinhardtia_gracilis	Reinhardtia_simplex)	(Reinhardtia_latisecta	Reinhardtia_paiewonskiana))))	Roystonea_regia)	(((Podococcus_barteri	Iriartea_deltoidea)	Sclerosperma_profizianum)	Leopoldinia_pulchra)))	Geonoma_undata)	(Pelagodoxa_henryana	Manicaria_saccifera))	((Kentiopsis_piersoniorum	Veitchia_spiralis)	(Dypsis_decaryi	((Hydriastele_microspadix	(Heterospathe_cagayanensis	Burretiokentia_grandiflora))	Dictyosperma_album))))	Kingia_australis);
((Heterospathe_cagayanensis	(((Prestoea_acuminata	(Calamus_caryotoides	(Oenocarpus_bataua	Oenocarpus_minor)))	((Geonoma_undata	(((((Pseudophoenix_vinifera	(Serenoa_repens	(Phoenix_dactylifera	(Nypa_fruticans	Sabal_domingensis))))	(Reinhardtia_simplex	(Reinhardtia_latisecta	Reinhardtia_paiewonskiana)))	((Sclerosperma_profizianum	Orania_palindan)	(Roystonea_regia	((Attalea_speciosa	Bactris_major)	(Elaeis_guineensis	Elaeis_oleifera)))))	Reinhardtia_gracilis)	(Leopoldinia_pulchra	(Podococcus_barteri	Iriartea_deltoidea))))	(Pelagodoxa_henryana	Manicaria_saccifera)))	(Dypsis_decaryi	((Burretiokentia_grandiflora	Kentiopsis_piersoniorum)	((Veitchia_spiralis	Hydriastele_microspadix)	Dictyosperma_album)))))	Kingia_australis);
((Dypsis_decaryi	((Heterospathe_cagayanensis	(Veitchia_spiralis	Hydriastele_microspadix))	((Dictyosperma_album	(((Reinhardtia_gracilis	Pelagodoxa_henryana)	Manicaria_saccifera)	((Prestoea_acuminata	(Calamus_caryotoides	(Oenocarpus_bataua	Oenocarpus_minor)))	(Geonoma_undata	((Podococcus_barteri	(Orania_palindan	Sclerosperma_profizianum))	((Iriartea_deltoidea	(Reinhardtia_simplex	(Reinhardtia_latisecta	Reinhardtia_paiewonskiana)))	((Leopoldinia_pulchra	(Serenoa_repens	(Phoenix_dactylifera	Sabal_domingensis)))	(((Nypa_fruticans	Pseudophoenix_vinifera)	Roystonea_regia)	((Attalea_speciosa	Bactris_major)	(Elaeis_guineensis	Elaeis_oleifera))))))))))	(Burretiokentia_grandiflora	Kentiopsis_piersoniorum))))	Kingia_australis);
((Heterospathe_cagayanensis	(Hydriastele_microspadix	((((((Prestoea_acuminata	(Oenocarpus_bataua	Oenocarpus_minor))	(((Geonoma_undata	(((Reinhardtia_gracilis	(Reinhardtia_simplex	(Reinhardtia_latisecta	Reinhardtia_paiewonskiana)))	((Calamus_caryotoides	Pseudophoenix_vinifera)	(((Iriartea_deltoidea	Podococcus_barteri)	Serenoa_repens)	(Phoenix_dactylifera	Sabal_domingensis))))	(((Nypa_fruticans	Orania_palindan)	Roystonea_regia)	((Attalea_speciosa	Bactris_major)	(Elaeis_guineensis	Elaeis_oleifera)))))	(Leopoldinia_pulchra	(Pelagodoxa_henryana	Sclerosperma_profizianum)))	Manicaria_saccifera))	(Veitchia_spiralis	Kentiopsis_piersoniorum))	Dictyosperma_album)	Dypsis_decaryi)	Burretiokentia_grandiflora)))	Kingia_australis);
((Heterospathe_cagayanensis	(Hydriastele_microspadix	((Dypsis_decaryi	((((Prestoea_acuminata	(Oenocarpus_bataua	Oenocarpus_minor))	((((((Geonoma_undata	((Calamus_caryotoides	Pseudophoenix_vinifera)	(((Leopoldinia_pulchra	Nypa_fruticans)	Roystonea_regia)	(Bactris_major	(Attalea_speciosa	(Elaeis_guineensis	Elaeis_oleifera))))))	(Orania_palindan	(((Reinhardtia_paiewonskiana	Reinhardtia_latisecta)	Reinhardtia_simplex)	(Serenoa_repens	(Phoenix_dactylifera	Sabal_domingensis)))))	Sclerosperma_profizianum)	(Iriartea_deltoidea	Podococcus_barteri))	(Pelagodoxa_henryana	Manicaria_saccifera))	Reinhardtia_gracilis))	(Veitchia_spiralis	Dictyosperma_album))	Kentiopsis_piersoniorum))	Burretiokentia_grandiflora)))	Kingia_australis);
((Burretiokentia_grandiflora	((Kentiopsis_piersoniorum	(Heterospathe_cagayanensis	((Hydriastele_microspadix	((Prestoea_acuminata	(Oenocarpus_bataua	Oenocarpus_minor))	((Leopoldinia_pulchra	((((Geonoma_undata	((Calamus_caryotoides	Pseudophoenix_vinifera)	((Elaeis_guineensis	Elaeis_oleifera)	(Bactris_major	Attalea_speciosa))))	((Sabal_domingensis	((Nypa_fruticans	Serenoa_repens)	Phoenix_dactylifera))	(Orania_palindan	(Reinhardtia_gracilis	((Reinhardtia_paiewonskiana	Reinhardtia_latisecta)	Reinhardtia_simplex)))))	Roystonea_regia)	(Sclerosperma_profizianum	(Iriartea_deltoidea	Podococcus_barteri))))	(Pelagodoxa_henryana	Manicaria_saccifera))))	(Veitchia_spiralis	Dictyosperma_album))))	Dypsis_decaryi))	Kingia_australis);
((Heterospathe_cagayanensis	(((((((Reinhardtia_gracilis	Pelagodoxa_henryana)	Manicaria_saccifera)	((Prestoea_acuminata	(Oenocarpus_bataua	Oenocarpus_minor))	((((Reinhardtia_paiewonskiana	Reinhardtia_latisecta)	Reinhardtia_simplex)	((Orania_palindan	(Sclerosperma_profizianum	(Iriartea_deltoidea	Podococcus_barteri)))	(((Leopoldinia_pulchra	(((Elaeis_guineensis	Elaeis_oleifera)	Bactris_major)	Attalea_speciosa))	(Roystonea_regia	(Nypa_fruticans	(Calamus_caryotoides	Pseudophoenix_vinifera))))	(Sabal_domingensis	(Serenoa_repens	Phoenix_dactylifera)))))	Geonoma_undata)))	Dictyosperma_album)	Dypsis_decaryi)	(Burretiokentia_grandiflora	Kentiopsis_piersoniorum))	(Veitchia_spiralis	Hydriastele_microspadix)))	Kingia_australis);
((Pelagodoxa_henryana	(((((Sclerosperma_profizianum	(Reinhardtia_gracilis	Geonoma_undata))	(((Hydriastele_microspadix	(Burretiokentia_grandiflora	Heterospathe_cagayanensis))	Veitchia_spiralis)	((Dypsis_decaryi	Dictyosperma_album)	Kentiopsis_piersoniorum)))	(Prestoea_acuminata	(Oenocarpus_bataua	Oenocarpus_minor)))	(Manicaria_saccifera	(((Calamus_caryotoides	((Elaeis_guineensis	Elaeis_oleifera)	(Bactris_major	Attalea_speciosa)))	((Orania_palindan	Roystonea_regia)	(Nypa_fruticans	Pseudophoenix_vinifera)))	(((Podococcus_barteri	Serenoa_repens)	(Phoenix_dactylifera	Sabal_domingensis))	(Iriartea_deltoidea	((Reinhardtia_paiewonskiana	Reinhardtia_latisecta)	Reinhardtia_simplex))))))	Leopoldinia_pulchra))	Kingia_australis);
((Reinhardtia_gracilis	(Burretiokentia_grandiflora	(Heterospathe_cagayanensis	(Hydriastele_microspadix	(Dictyosperma_album	(Dypsis_decaryi	(((Prestoea_acuminata	(Oenocarpus_bataua	Oenocarpus_minor))	((Pelagodoxa_henryana	Manicaria_saccifera)	((Sclerosperma_profizianum	((Orania_palindan	(Podococcus_barteri	((Leopoldinia_pulchra	Nypa_fruticans)	Iriartea_deltoidea)))	(((Pseudophoenix_vinifera	((Sabal_domingensis	Phoenix_dactylifera)	Serenoa_repens))	((Reinhardtia_paiewonskiana	Reinhardtia_latisecta)	Reinhardtia_simplex))	(((Bactris_major	Attalea_speciosa)	(Calamus_caryotoides	(Elaeis_guineensis	Elaeis_oleifera)))	Roystonea_regia))))	Geonoma_undata)))	(Veitchia_spiralis	Kentiopsis_piersoniorum))))))))	Kingia_australis);
((Pelagodoxa_henryana	((((((Heterospathe_cagayanensis	(Burretiokentia_grandiflora	Hydriastele_microspadix))	Dypsis_decaryi)	(Veitchia_spiralis	Kentiopsis_piersoniorum))	Dictyosperma_album)	(Prestoea_acuminata	(Oenocarpus_bataua	Oenocarpus_minor)))	((((Iriartea_deltoidea	Calamus_caryotoides)	(Podococcus_barteri	Leopoldinia_pulchra))	Manicaria_saccifera)	(((((Attalea_speciosa	((Elaeis_guineensis	Elaeis_oleifera)	Bactris_major))	(Roystonea_regia	(Pseudophoenix_vinifera	(((Sabal_domingensis	Phoenix_dactylifera)	Serenoa_repens)	Nypa_fruticans))))	(Sclerosperma_profizianum	Orania_palindan))	((Reinhardtia_paiewonskiana	Reinhardtia_latisecta)	Reinhardtia_simplex))	(Reinhardtia_gracilis	Geonoma_undata)))))	Kingia_australis);
(((Reinhardtia_gracilis	Heterospathe_cagayanensis)	(Hydriastele_microspadix	(((Veitchia_spiralis	(Kentiopsis_piersoniorum	Burretiokentia_grandiflora))	(((((Geonoma_undata	((Reinhardtia_simplex	(Reinhardtia_latisecta	Reinhardtia_paiewonskiana))	(((Orania_palindan	(Roystonea_regia	(((Leopoldinia_pulchra	Nypa_fruticans)	(((Podococcus_barteri	Iriartea_deltoidea)	Serenoa_repens)	(Phoenix_dactylifera	Sabal_domingensis)))	(Calamus_caryotoides	Pseudophoenix_vinifera))))	((Elaeis_oleifera	Elaeis_guineensis)	(Bactris_major	Attalea_speciosa)))	Sclerosperma_profizianum)))	Manicaria_saccifera)	Pelagodoxa_henryana)	((Oenocarpus_minor	Oenocarpus_bataua)	Prestoea_acuminata))	Dictyosperma_album))	Dypsis_decaryi)))	Kingia_australis);
((Heterospathe_cagayanensis	((Veitchia_spiralis	(Kentiopsis_piersoniorum	Burretiokentia_grandiflora))	((Dictyosperma_album	(Hydriastele_microspadix	((((Sclerosperma_profizianum	Geonoma_undata)	((Reinhardtia_gracilis	(Reinhardtia_simplex	(Reinhardtia_latisecta	Reinhardtia_paiewonskiana)))	((Orania_palindan	(Roystonea_regia	(((Serenoa_repens	(Phoenix_dactylifera	Sabal_domingensis))	Pseudophoenix_vinifera)	Nypa_fruticans)))	(((Podococcus_barteri	Iriartea_deltoidea)	(Calamus_caryotoides	(Elaeis_oleifera	Elaeis_guineensis)))	(Bactris_major	Attalea_speciosa)))))	(Leopoldinia_pulchra	(Manicaria_saccifera	Pelagodoxa_henryana)))	((Oenocarpus_minor	Oenocarpus_bataua)	Prestoea_acuminata))))	Dypsis_decaryi)))	Kingia_australis);
((Burretiokentia_grandiflora	((Heterospathe_cagayanensis	(((Kentiopsis_piersoniorum	((Manicaria_saccifera	Pelagodoxa_henryana)	(((Oenocarpus_minor	Oenocarpus_bataua)	Prestoea_acuminata)	(((((Podococcus_barteri	Iriartea_deltoidea)	Sclerosperma_profizianum)	(Nypa_fruticans	Orania_palindan))	(((Reinhardtia_simplex	(Reinhardtia_latisecta	Reinhardtia_paiewonskiana))	((Sabal_domingensis	(Serenoa_repens	Phoenix_dactylifera))	(Calamus_caryotoides	Pseudophoenix_vinifera)))	(Roystonea_regia	(Leopoldinia_pulchra	((Elaeis_oleifera	Elaeis_guineensis)	(Bactris_major	Attalea_speciosa))))))	Geonoma_undata))))	(Dypsis_decaryi	(Dictyosperma_album	Veitchia_spiralis)))	Hydriastele_microspadix))	Reinhardtia_gracilis))	Kingia_australis);
((Prestoea_acuminata	(((Reinhardtia_gracilis	Pelagodoxa_henryana)	((Manicaria_saccifera	(((Reinhardtia_simplex	(Reinhardtia_latisecta	Reinhardtia_paiewonskiana))	(((Roystonea_regia	(Orania_palindan	(((Leopoldinia_pulchra	Nypa_fruticans)	(Sabal_domingensis	(Phoenix_dactylifera	((Serenoa_repens	(Podococcus_barteri	Iriartea_deltoidea))	Calamus_caryotoides))))	Pseudophoenix_vinifera)))	(Attalea_speciosa	((Elaeis_oleifera	Elaeis_guineensis)	Bactris_major)))	Sclerosperma_profizianum))	Geonoma_undata))	((Hydriastele_microspadix	((Heterospathe_cagayanensis	(Veitchia_spiralis	(Burretiokentia_grandiflora	Kentiopsis_piersoniorum)))	Dictyosperma_album))	Dypsis_decaryi)))	(Oenocarpus_minor	Oenocarpus_bataua)))	Kingia_australis);
((Heterospathe_cagayanensis	((((Manicaria_saccifera	(Pelagodoxa_henryana	((Geonoma_undata	((((Pseudophoenix_vinifera	((Serenoa_repens	Phoenix_dactylifera)	Sabal_domingensis))	(Reinhardtia_gracilis	(Reinhardtia_simplex	(Reinhardtia_latisecta	Reinhardtia_paiewonskiana))))	((((Elaeis_oleifera	Elaeis_guineensis)	(Bactris_major	Attalea_speciosa))	(((Calamus_caryotoides	Nypa_fruticans)	Leopoldinia_pulchra)	Orania_palindan))	Roystonea_regia))	Sclerosperma_profizianum))	(Podococcus_barteri	Iriartea_deltoidea))))	((Oenocarpus_minor	Oenocarpus_bataua)	Prestoea_acuminata))	Hydriastele_microspadix)	((Dypsis_decaryi	(Burretiokentia_grandiflora	Kentiopsis_piersoniorum))	(Veitchia_spiralis	Dictyosperma_album))))	Kingia_australis);
((((((((Oenocarpus_minor	Oenocarpus_bataua)	Prestoea_acuminata)	(Pelagodoxa_henryana	(Hydriastele_microspadix	(((Heterospathe_cagayanensis	(Veitchia_spiralis	(Burretiokentia_grandiflora	Kentiopsis_piersoniorum)))	Dictyosperma_album)	Dypsis_decaryi))))	Manicaria_saccifera)	(Geonoma_undata	Sclerosperma_profizianum))	((Reinhardtia_gracilis	Roystonea_regia)	((Orania_palindan	((((Podococcus_barteri	Iriartea_deltoidea)	Serenoa_repens)	(Phoenix_dactylifera	Sabal_domingensis))	(Reinhardtia_simplex	(Reinhardtia_latisecta	Reinhardtia_paiewonskiana))))	((Attalea_speciosa	((Calamus_caryotoides	(Elaeis_oleifera	Elaeis_guineensis))	Bactris_major))	(Pseudophoenix_vinifera	Nypa_fruticans)))))	Leopoldinia_pulchra)	Kingia_australis);
((Pelagodoxa_henryana	(((Manicaria_saccifera	Leopoldinia_pulchra)	(((Hydriastele_microspadix	(Dypsis_decaryi	(Kentiopsis_piersoniorum	(Veitchia_spiralis	Dictyosperma_album))))	Heterospathe_cagayanensis)	Burretiokentia_grandiflora))	((Sclerosperma_profizianum	((((Reinhardtia_gracilis	Geonoma_undata)	((((Podococcus_barteri	Iriartea_deltoidea)	Serenoa_repens)	(Phoenix_dactylifera	Sabal_domingensis))	((((Elaeis_oleifera	Elaeis_guineensis)	(Bactris_major	Attalea_speciosa))	(Roystonea_regia	(Pseudophoenix_vinifera	Nypa_fruticans)))	Orania_palindan)))	Calamus_caryotoides)	(Reinhardtia_simplex	(Reinhardtia_latisecta	Reinhardtia_paiewonskiana))))	((Oenocarpus_minor	Oenocarpus_bataua)	Prestoea_acuminata))))	Kingia_australis);
((Dypsis_decaryi	((Heterospathe_cagayanensis	((Burretiokentia_grandiflora	(Leopoldinia_pulchra	Hydriastele_microspadix))	Veitchia_spiralis))	(Kentiopsis_piersoniorum	(Dictyosperma_album	((Pelagodoxa_henryana	(Manicaria_saccifera	(Geonoma_undata	(((((Orania_palindan	Nypa_fruticans)	(Roystonea_regia	(((Elaeis_oleifera	Elaeis_guineensis)	(Bactris_major	Attalea_speciosa))	(Calamus_caryotoides	Pseudophoenix_vinifera))))	(Sabal_domingensis	(((Podococcus_barteri	Iriartea_deltoidea)	Serenoa_repens)	Phoenix_dactylifera)))	Sclerosperma_profizianum)	(Reinhardtia_gracilis	(Reinhardtia_simplex	(Reinhardtia_latisecta	Reinhardtia_paiewonskiana)))))))	((Oenocarpus_minor	Oenocarpus_bataua)	Prestoea_acuminata))))))	Kingia_australis);
((Pelagodoxa_henryana	(((Manicaria_saccifera	((((Orania_palindan	((Calamus_caryotoides	Pseudophoenix_vinifera)	(Roystonea_regia	((Elaeis_oleifera	Elaeis_guineensis)	(Bactris_major	Attalea_speciosa)))))	((Leopoldinia_pulchra	Nypa_fruticans)	((Podococcus_barteri	Serenoa_repens)	(Phoenix_dactylifera	Sabal_domingensis))))	Sclerosperma_profizianum)	(Iriartea_deltoidea	(Reinhardtia_simplex	(Reinhardtia_latisecta	Reinhardtia_paiewonskiana)))))	(((Kentiopsis_piersoniorum	(Dictyosperma_album	((Hydriastele_microspadix	Veitchia_spiralis)	((Reinhardtia_gracilis	Burretiokentia_grandiflora)	Heterospathe_cagayanensis))))	Dypsis_decaryi)	Geonoma_undata))	((Oenocarpus_minor	Oenocarpus_bataua)	Prestoea_acuminata)))	Kingia_australis);
((Calamus_caryotoides	((Orania_palindan	((Nypa_fruticans	(((Iriartea_deltoidea	Podococcus_barteri)	Serenoa_repens)	(Phoenix_dactylifera	Sabal_domingensis)))	(Reinhardtia_simplex	(Reinhardtia_latisecta	Reinhardtia_paiewonskiana))))	((Pseudophoenix_vinifera	((Elaeis_oleifera	Elaeis_guineensis)	(Bactris_major	Attalea_speciosa)))	((((Manicaria_saccifera	Pelagodoxa_henryana)	(((((Veitchia_spiralis	Kentiopsis_piersoniorum)	(Hydriastele_microspadix	((Reinhardtia_gracilis	Burretiokentia_grandiflora)	Heterospathe_cagayanensis)))	Dypsis_decaryi)	Dictyosperma_album)	Geonoma_undata))	((Oenocarpus_minor	Oenocarpus_bataua)	Prestoea_acuminata))	(Leopoldinia_pulchra	(Sclerosperma_profizianum	Roystonea_regia))))))	Kingia_australis);
((Heterospathe_cagayanensis	((((Geonoma_undata	((((Leopoldinia_pulchra	Iriartea_deltoidea)	Podococcus_barteri)	Sclerosperma_profizianum)	(Orania_palindan	(((Roystonea_regia	(Nypa_fruticans	(Pseudophoenix_vinifera	Calamus_caryotoides)))	((Bactris_major	Attalea_speciosa)	(Elaeis_guineensis	Elaeis_oleifera)))	(((Reinhardtia_paiewonskiana	Reinhardtia_latisecta)	Reinhardtia_simplex)	(Sabal_domingensis	(Phoenix_dactylifera	Serenoa_repens)))))))	(Pelagodoxa_henryana	Manicaria_saccifera))	(Reinhardtia_gracilis	(Prestoea_acuminata	(Oenocarpus_bataua	Oenocarpus_minor))))	(((((Burretiokentia_grandiflora	Kentiopsis_piersoniorum)	Veitchia_spiralis)	Hydriastele_microspadix)	Dypsis_decaryi)	Dictyosperma_album)))	Kingia_australis);
(((Prestoea_acuminata	(Oenocarpus_bataua	Oenocarpus_minor))	((((Reinhardtia_gracilis	Roystonea_regia)	(((Pseudophoenix_vinifera	Calamus_caryotoides)	Nypa_fruticans)	((Leopoldinia_pulchra	((Bactris_major	Attalea_speciosa)	(Elaeis_guineensis	Elaeis_oleifera)))	Orania_palindan)))	(((Reinhardtia_paiewonskiana	Reinhardtia_latisecta)	Reinhardtia_simplex)	(((Iriartea_deltoidea	Podococcus_barteri)	Serenoa_repens)	(Sabal_domingensis	Phoenix_dactylifera))))	((Pelagodoxa_henryana	Manicaria_saccifera)	(Geonoma_undata	(Sclerosperma_profizianum	(((Kentiopsis_piersoniorum	Veitchia_spiralis)	(Dictyosperma_album	(Heterospathe_cagayanensis	(Burretiokentia_grandiflora	Hydriastele_microspadix))))	Dypsis_decaryi))))))	Kingia_australis);
((Heterospathe_cagayanensis	((Burretiokentia_grandiflora	Hydriastele_microspadix)	(Dypsis_decaryi	(Dictyosperma_album	((((((Leopoldinia_pulchra	Podococcus_barteri)	((Orania_palindan	((Attalea_speciosa	((Elaeis_guineensis	Elaeis_oleifera)	Bactris_major))	(Roystonea_regia	Nypa_fruticans)))	(((Iriartea_deltoidea	((Reinhardtia_paiewonskiana	Reinhardtia_latisecta)	Reinhardtia_simplex))	(Pseudophoenix_vinifera	(Serenoa_repens	(Sabal_domingensis	Phoenix_dactylifera))))	Calamus_caryotoides)))	Sclerosperma_profizianum)	((Geonoma_undata	(Reinhardtia_gracilis	Pelagodoxa_henryana))	Manicaria_saccifera))	(Prestoea_acuminata	(Oenocarpus_bataua	Oenocarpus_minor)))	(Kentiopsis_piersoniorum	Veitchia_spiralis))))))	Kingia_australis);
((Attalea_speciosa	((((((Geonoma_undata	(Nypa_fruticans	(Serenoa_repens	(Sabal_domingensis	Phoenix_dactylifera))))	(((Sclerosperma_profizianum	((Pelagodoxa_henryana	Manicaria_saccifera)	(((Calamus_caryotoides	Prestoea_acuminata)	(Oenocarpus_bataua	Oenocarpus_minor))	(((Kentiopsis_piersoniorum	((Burretiokentia_grandiflora	(Veitchia_spiralis	Dictyosperma_album))	Hydriastele_microspadix))	Dypsis_decaryi)	Heterospathe_cagayanensis))))	(Reinhardtia_gracilis	((Reinhardtia_paiewonskiana	Reinhardtia_latisecta)	Reinhardtia_simplex)))	(Leopoldinia_pulchra	(Iriartea_deltoidea	Podococcus_barteri))))	Orania_palindan)	(Pseudophoenix_vinifera	Roystonea_regia))	(Elaeis_guineensis	Elaeis_oleifera))	Bactris_major))	Kingia_australis);
(((((Veitchia_spiralis	(Burretiokentia_grandiflora	Kentiopsis_piersoniorum))	Hydriastele_microspadix)	(Dictyosperma_album	(Heterospathe_cagayanensis	(((((((Nypa_fruticans	(Orania_palindan	(Roystonea_regia	(Leopoldinia_pulchra	(((Calamus_caryotoides	(Elaeis_guineensis	Elaeis_oleifera))	Bactris_major)	Attalea_speciosa)))))	Pseudophoenix_vinifera)	(Geonoma_undata	(Sabal_domingensis	(Phoenix_dactylifera	((Iriartea_deltoidea	Podococcus_barteri)	Serenoa_repens)))))	((Reinhardtia_paiewonskiana	Reinhardtia_latisecta)	(Reinhardtia_gracilis	Reinhardtia_simplex)))	Sclerosperma_profizianum)	(Pelagodoxa_henryana	Manicaria_saccifera))	(Prestoea_acuminata	(Oenocarpus_bataua	Oenocarpus_minor))))))	Dypsis_decaryi)	Kingia_australis);
((Podococcus_barteri	((Calamus_caryotoides	(Leopoldinia_pulchra	((Elaeis_guineensis	Elaeis_oleifera)	((Bactris_major	Attalea_speciosa)	((Roystonea_regia	(Sclerosperma_profizianum	((Geonoma_undata	(Manicaria_saccifera	((Prestoea_acuminata	(Oenocarpus_bataua	Oenocarpus_minor))	(((Veitchia_spiralis	((Reinhardtia_gracilis	Burretiokentia_grandiflora)	Kentiopsis_piersoniorum))	(Heterospathe_cagayanensis	Hydriastele_microspadix))	(Dypsis_decaryi	Dictyosperma_album)))))	Pelagodoxa_henryana)))	(Orania_palindan	((Nypa_fruticans	(Pseudophoenix_vinifera	((Phoenix_dactylifera	Serenoa_repens)	Sabal_domingensis)))	((Reinhardtia_paiewonskiana	Reinhardtia_latisecta)	Reinhardtia_simplex))))))))	Iriartea_deltoidea))	Kingia_australis);
((Dypsis_decaryi	((Dictyosperma_album	Heterospathe_cagayanensis)	((Veitchia_spiralis	(Burretiokentia_grandiflora	Kentiopsis_piersoniorum))	(Hydriastele_microspadix	(((Manicaria_saccifera	Pelagodoxa_henryana)	((((Orania_palindan	((Phoenix_dactylifera	((Iriartea_deltoidea	Podococcus_barteri)	Serenoa_repens))	Sabal_domingensis))	(((Attalea_speciosa	(Elaeis_guineensis	Elaeis_oleifera))	((Nypa_fruticans	(Calamus_caryotoides	Leopoldinia_pulchra))	(Roystonea_regia	Pseudophoenix_vinifera)))	Bactris_major))	(Geonoma_undata	Sclerosperma_profizianum))	((Reinhardtia_paiewonskiana	Reinhardtia_latisecta)	(Reinhardtia_gracilis	Reinhardtia_simplex))))	(Prestoea_acuminata	(Oenocarpus_bataua	Oenocarpus_minor)))))))	Kingia_australis);
((Pelagodoxa_henryana	(((((Geonoma_undata	(((((Iriartea_deltoidea	Podococcus_barteri)	Sclerosperma_profizianum)	Orania_palindan)	((Roystonea_regia	((Nypa_fruticans	Pseudophoenix_vinifera)	((Serenoa_repens	Phoenix_dactylifera)	Sabal_domingensis)))	(Leopoldinia_pulchra	((Elaeis_guineensis	Elaeis_oleifera)	(Calamus_caryotoides	(Attalea_speciosa	Bactris_major))))))	((Reinhardtia_latisecta	Reinhardtia_paiewonskiana)	Reinhardtia_simplex)))	(Prestoea_acuminata	(Oenocarpus_bataua	Oenocarpus_minor)))	((Dypsis_decaryi	(Dictyosperma_album	(Heterospathe_cagayanensis	(Veitchia_spiralis	(Burretiokentia_grandiflora	Kentiopsis_piersoniorum)))))	Hydriastele_microspadix))	Manicaria_saccifera)	Reinhardtia_gracilis))	Kingia_australis);
((Heterospathe_cagayanensis	(((Dypsis_decaryi	(Dictyosperma_album	Hydriastele_microspadix))	(Veitchia_spiralis	((Reinhardtia_gracilis	Burretiokentia_grandiflora)	Kentiopsis_piersoniorum)))	((Manicaria_saccifera	(Geonoma_undata	(((((Calamus_caryotoides	Pseudophoenix_vinifera)	(((Serenoa_repens	Phoenix_dactylifera)	Sabal_domingensis)	Nypa_fruticans))	(Roystonea_regia	(((Elaeis_guineensis	Elaeis_oleifera)	(Attalea_speciosa	Bactris_major))	Leopoldinia_pulchra)))	(Sclerosperma_profizianum	((Iriartea_deltoidea	Podococcus_barteri)	Orania_palindan)))	((Reinhardtia_latisecta	Reinhardtia_paiewonskiana)	Reinhardtia_simplex))))	(Pelagodoxa_henryana	(Prestoea_acuminata	(Oenocarpus_bataua	Oenocarpus_minor))))))	Kingia_australis);
((Dypsis_decaryi	((Heterospathe_cagayanensis	(Reinhardtia_gracilis	Burretiokentia_grandiflora))	((Veitchia_spiralis	Kentiopsis_piersoniorum)	(Dictyosperma_album	(Hydriastele_microspadix	((Pelagodoxa_henryana	(Manicaria_saccifera	((((Iriartea_deltoidea	Podococcus_barteri)	Leopoldinia_pulchra)	(((Nypa_fruticans	(Roystonea_regia	(((Calamus_caryotoides	Pseudophoenix_vinifera)	(Elaeis_guineensis	Elaeis_oleifera))	(Attalea_speciosa	Bactris_major))))	(((Reinhardtia_latisecta	Reinhardtia_paiewonskiana)	Reinhardtia_simplex)	(Serenoa_repens	(Phoenix_dactylifera	Sabal_domingensis))))	(Sclerosperma_profizianum	Orania_palindan)))	Geonoma_undata)))	(Prestoea_acuminata	(Oenocarpus_bataua	Oenocarpus_minor))))))))	Kingia_australis);
((Heterospathe_cagayanensis	(((Veitchia_spiralis	Hydriastele_microspadix)	((Kentiopsis_piersoniorum	(Dictyosperma_album	(((Sclerosperma_profizianum	Pelagodoxa_henryana)	Manicaria_saccifera)	((Geonoma_undata	(((Roystonea_regia	(Leopoldinia_pulchra	((Attalea_speciosa	Bactris_major)	(Elaeis_guineensis	Elaeis_oleifera))))	Orania_palindan)	(((Calamus_caryotoides	Pseudophoenix_vinifera)	(((Podococcus_barteri	Iriartea_deltoidea)	Serenoa_repens)	(Phoenix_dactylifera	(Sabal_domingensis	Nypa_fruticans))))	((Reinhardtia_simplex	Reinhardtia_gracilis)	(Reinhardtia_paiewonskiana	Reinhardtia_latisecta)))))	(Prestoea_acuminata	(Oenocarpus_minor	Oenocarpus_bataua))))))	Dypsis_decaryi))	Burretiokentia_grandiflora))	Kingia_australis);
(((Reinhardtia_gracilis	Heterospathe_cagayanensis)	((Dypsis_decaryi	((Veitchia_spiralis	(Burretiokentia_grandiflora	Kentiopsis_piersoniorum))	((((Prestoea_acuminata	(Oenocarpus_minor	Oenocarpus_bataua))	(Sclerosperma_profizianum	Pelagodoxa_henryana))	(Manicaria_saccifera	(Geonoma_undata	((Calamus_caryotoides	((Leopoldinia_pulchra	(Attalea_speciosa	(Bactris_major	(Elaeis_guineensis	Elaeis_oleifera))))	(Orania_palindan	(Nypa_fruticans	Roystonea_regia))))	((Pseudophoenix_vinifera	(((Podococcus_barteri	Iriartea_deltoidea)	Serenoa_repens)	(Phoenix_dactylifera	Sabal_domingensis)))	(Reinhardtia_simplex	(Reinhardtia_paiewonskiana	Reinhardtia_latisecta)))))))	Dictyosperma_album)))	Hydriastele_microspadix))	Kingia_australis);
((Heterospathe_cagayanensis	((Veitchia_spiralis	(Burretiokentia_grandiflora	Kentiopsis_piersoniorum))	((Dypsis_decaryi	(((Prestoea_acuminata	(Oenocarpus_minor	Oenocarpus_bataua))	((Reinhardtia_gracilis	((Manicaria_saccifera	Geonoma_undata)	Pelagodoxa_henryana))	(Sclerosperma_profizianum	(((Pseudophoenix_vinifera	((Calamus_caryotoides	(Podococcus_barteri	Iriartea_deltoidea))	(Nypa_fruticans	Leopoldinia_pulchra)))	((((Elaeis_guineensis	Elaeis_oleifera)	Bactris_major)	Attalea_speciosa)	Roystonea_regia))	(Orania_palindan	((Serenoa_repens	(Phoenix_dactylifera	Sabal_domingensis))	(Reinhardtia_simplex	(Reinhardtia_paiewonskiana	Reinhardtia_latisecta))))))))	Hydriastele_microspadix))	Dictyosperma_album)))	Kingia_australis);
((Dypsis_decaryi	((((Dictyosperma_album	Hydriastele_microspadix)	((Heterospathe_cagayanensis	Burretiokentia_grandiflora)	Veitchia_spiralis))	((Reinhardtia_gracilis	Geonoma_undata)	(((((Podococcus_barteri	Serenoa_repens)	(Phoenix_dactylifera	Sabal_domingensis))	((((((Elaeis_guineensis	Elaeis_oleifera)	Bactris_major)	Attalea_speciosa)	Roystonea_regia)	((Nypa_fruticans	Leopoldinia_pulchra)	(Calamus_caryotoides	Pseudophoenix_vinifera)))	Orania_palindan))	Iriartea_deltoidea)	((Manicaria_saccifera	(Reinhardtia_simplex	(Reinhardtia_paiewonskiana	Reinhardtia_latisecta)))	((Prestoea_acuminata	(Oenocarpus_minor	Oenocarpus_bataua))	(Pelagodoxa_henryana	Sclerosperma_profizianum))))))	Kentiopsis_piersoniorum))	Kingia_australis);
((Heterospathe_cagayanensis	(((Veitchia_spiralis	Dictyosperma_album)	Burretiokentia_grandiflora)	((((Prestoea_acuminata	(Oenocarpus_minor	Oenocarpus_bataua))	((Reinhardtia_gracilis	Pelagodoxa_henryana)	(Manicaria_saccifera	(Leopoldinia_pulchra	(Geonoma_undata	(((Sclerosperma_profizianum	(((Elaeis_guineensis	Elaeis_oleifera)	(Bactris_major	Attalea_speciosa))	(Nypa_fruticans	(Orania_palindan	Roystonea_regia))))	((Reinhardtia_simplex	(Reinhardtia_paiewonskiana	Reinhardtia_latisecta))	(Pseudophoenix_vinifera	(((Iriartea_deltoidea	Podococcus_barteri)	Serenoa_repens)	(Phoenix_dactylifera	Sabal_domingensis)))))	Calamus_caryotoides))))))	Hydriastele_microspadix)	(Dypsis_decaryi	Kentiopsis_piersoniorum))))	Kingia_australis);
((Heterospathe_cagayanensis	((((Burretiokentia_grandiflora	Kentiopsis_piersoniorum)	Dypsis_decaryi)	((Dictyosperma_album	Veitchia_spiralis)	((Prestoea_acuminata	(Oenocarpus_minor	Oenocarpus_bataua))	(((Geonoma_undata	Pelagodoxa_henryana)	Manicaria_saccifera)	(Sclerosperma_profizianum	(((((Iriartea_deltoidea	(Leopoldinia_pulchra	Podococcus_barteri))	Serenoa_repens)	(Phoenix_dactylifera	Sabal_domingensis))	(Reinhardtia_gracilis	(Reinhardtia_simplex	(Reinhardtia_paiewonskiana	Reinhardtia_latisecta))))	((((Elaeis_guineensis	Elaeis_oleifera)	(Bactris_major	Attalea_speciosa))	(Pseudophoenix_vinifera	(Roystonea_regia	(Nypa_fruticans	Orania_palindan))))	Calamus_caryotoides)))))))	Hydriastele_microspadix))	Kingia_australis);
((Nypa_fruticans	(((((((Iriartea_deltoidea	Podococcus_barteri)	Serenoa_repens)	Leopoldinia_pulchra)	(Phoenix_dactylifera	Sabal_domingensis))	((((Reinhardtia_paiewonskiana	Reinhardtia_latisecta)	(Reinhardtia_gracilis	Reinhardtia_simplex))	(((Prestoea_acuminata	(Oenocarpus_minor	Oenocarpus_bataua))	((Geonoma_undata	(((Burretiokentia_grandiflora	Hydriastele_microspadix)	Heterospathe_cagayanensis)	((Dictyosperma_album	(Veitchia_spiralis	Kentiopsis_piersoniorum))	Dypsis_decaryi)))	(Pelagodoxa_henryana	Manicaria_saccifera)))	(Orania_palindan	Sclerosperma_profizianum)))	Roystonea_regia))	((Elaeis_guineensis	Elaeis_oleifera)	(Bactris_major	Attalea_speciosa)))	(Calamus_caryotoides	Pseudophoenix_vinifera)))	Kingia_australis);
((Heterospathe_cagayanensis	((((Hydriastele_microspadix	(Veitchia_spiralis	(Kentiopsis_piersoniorum	Burretiokentia_grandiflora)))	Dictyosperma_album)	Dypsis_decaryi)	((Geonoma_undata	((((Pseudophoenix_vinifera	(Serenoa_repens	(Phoenix_dactylifera	Sabal_domingensis)))	((Reinhardtia_simplex	(Reinhardtia_paiewonskiana	Reinhardtia_latisecta))	Reinhardtia_gracilis))	(Nypa_fruticans	((Attalea_speciosa	((Calamus_caryotoides	(Elaeis_guineensis	Elaeis_oleifera))	Bactris_major))	(Roystonea_regia	Leopoldinia_pulchra))))	(((Iriartea_deltoidea	Podococcus_barteri)	Orania_palindan)	Sclerosperma_profizianum)))	((Prestoea_acuminata	(Oenocarpus_minor	Oenocarpus_bataua))	(Pelagodoxa_henryana	Manicaria_saccifera)))))	Kingia_australis);
((Dypsis_decaryi	(((Veitchia_spiralis	Dictyosperma_album)	(Heterospathe_cagayanensis	Burretiokentia_grandiflora))	(Kentiopsis_piersoniorum	(Hydriastele_microspadix	((Prestoea_acuminata	(Oenocarpus_minor	Oenocarpus_bataua))	((Pelagodoxa_henryana	Manicaria_saccifera)	((Sclerosperma_profizianum	(Leopoldinia_pulchra	((((Calamus_caryotoides	(Iriartea_deltoidea	Podococcus_barteri))	((Elaeis_guineensis	Elaeis_oleifera)	(Bactris_major	Attalea_speciosa)))	(((((Reinhardtia_paiewonskiana	Reinhardtia_latisecta)	(Reinhardtia_gracilis	Reinhardtia_simplex))	Pseudophoenix_vinifera)	(Nypa_fruticans	(Sabal_domingensis	(Serenoa_repens	Phoenix_dactylifera))))	Orania_palindan))	Roystonea_regia)))	Geonoma_undata)))))))	Kingia_australis);
((Heterospathe_cagayanensis	((Veitchia_spiralis	(Dypsis_decaryi	(Burretiokentia_grandiflora	Kentiopsis_piersoniorum)))	(Dictyosperma_album	(Hydriastele_microspadix	((Prestoea_acuminata	(Oenocarpus_minor	Oenocarpus_bataua))	(Manicaria_saccifera	((Reinhardtia_gracilis	Geonoma_undata)	(Pelagodoxa_henryana	((((Sabal_domingensis	(Serenoa_repens	Phoenix_dactylifera))	((Reinhardtia_paiewonskiana	Reinhardtia_latisecta)	Reinhardtia_simplex))	((Calamus_caryotoides	((Elaeis_guineensis	Elaeis_oleifera)	(Bactris_major	Attalea_speciosa)))	(Roystonea_regia	(Orania_palindan	(Nypa_fruticans	Pseudophoenix_vinifera)))))	(Sclerosperma_profizianum	((Iriartea_deltoidea	Podococcus_barteri)	Leopoldinia_pulchra)))))))))))	Kingia_australis);
((Dypsis_decaryi	(Heterospathe_cagayanensis	((((((Manicaria_saccifera	(((((Orania_palindan	(Nypa_fruticans	Roystonea_regia))	((Elaeis_oleifera	Elaeis_guineensis)	(Bactris_major	Attalea_speciosa)))	Sclerosperma_profizianum)	(((Calamus_caryotoides	Pseudophoenix_vinifera)	(Serenoa_repens	(Phoenix_dactylifera	Sabal_domingensis)))	(Iriartea_deltoidea	(Reinhardtia_simplex	(Reinhardtia_latisecta	Reinhardtia_paiewonskiana)))))	(Podococcus_barteri	Leopoldinia_pulchra)))	((Geonoma_undata	Pelagodoxa_henryana)	Reinhardtia_gracilis))	(Prestoea_acuminata	(Oenocarpus_bataua	Oenocarpus_minor)))	Hydriastele_microspadix)	(Kentiopsis_piersoniorum	Burretiokentia_grandiflora))	(Dictyosperma_album	Veitchia_spiralis))))	Kingia_australis);
((Pelagodoxa_henryana	(((Prestoea_acuminata	(Oenocarpus_bataua	Oenocarpus_minor))	(Manicaria_saccifera	((Reinhardtia_gracilis	(Reinhardtia_simplex	(Reinhardtia_latisecta	Reinhardtia_paiewonskiana)))	(((Sclerosperma_profizianum	Orania_palindan)	(Roystonea_regia	((Elaeis_oleifera	Elaeis_guineensis)	(Bactris_major	Attalea_speciosa))))	(Pseudophoenix_vinifera	((Phoenix_dactylifera	Sabal_domingensis)	((Calamus_caryotoides	(Leopoldinia_pulchra	Nypa_fruticans))	((Iriartea_deltoidea	Podococcus_barteri)	Serenoa_repens))))))))	(Geonoma_undata	(Hydriastele_microspadix	(((Kentiopsis_piersoniorum	Burretiokentia_grandiflora)	(Dictyosperma_album	Veitchia_spiralis))	(Dypsis_decaryi	Heterospathe_cagayanensis))))))	Kingia_australis);
((Heterospathe_cagayanensis	((((((Kentiopsis_piersoniorum	Burretiokentia_grandiflora)	Veitchia_spiralis)	Hydriastele_microspadix)	Dictyosperma_album)	Dypsis_decaryi)	((((((Reinhardtia_gracilis	Reinhardtia_simplex)	(Reinhardtia_latisecta	Reinhardtia_paiewonskiana))	((((Sclerosperma_profizianum	Orania_palindan)	(Attalea_speciosa	((Elaeis_oleifera	Elaeis_guineensis)	Bactris_major)))	Roystonea_regia)	(((Calamus_caryotoides	Pseudophoenix_vinifera)	(((Serenoa_repens	Phoenix_dactylifera)	Sabal_domingensis)	Nypa_fruticans))	(Leopoldinia_pulchra	(Iriartea_deltoidea	Podococcus_barteri)))))	(Prestoea_acuminata	(Oenocarpus_bataua	Oenocarpus_minor)))	(Pelagodoxa_henryana	Manicaria_saccifera))	Geonoma_undata)))	Kingia_australis);
((Pelagodoxa_henryana	((((Prestoea_acuminata	(Oenocarpus_bataua	Oenocarpus_minor))	(((Serenoa_repens	(Phoenix_dactylifera	Sabal_domingensis))	((Reinhardtia_gracilis	Reinhardtia_simplex)	(Reinhardtia_latisecta	Reinhardtia_paiewonskiana)))	((Iriartea_deltoidea	Podococcus_barteri)	(((Nypa_fruticans	Pseudophoenix_vinifera)	(Orania_palindan	Roystonea_regia))	(((Elaeis_oleifera	Elaeis_guineensis)	(Bactris_major	Attalea_speciosa))	Calamus_caryotoides)))))	(Leopoldinia_pulchra	((Sclerosperma_profizianum	Geonoma_undata)	((Dictyosperma_album	(Dypsis_decaryi	(((Kentiopsis_piersoniorum	Burretiokentia_grandiflora)	Veitchia_spiralis)	Hydriastele_microspadix)))	Heterospathe_cagayanensis))))	Manicaria_saccifera))	Kingia_australis);
((Attalea_speciosa	((((Leopoldinia_pulchra	(Calamus_caryotoides	(Iriartea_deltoidea	Podococcus_barteri)))	(Elaeis_oleifera	Elaeis_guineensis))	Bactris_major)	((((((Manicaria_saccifera	(((Hydriastele_microspadix	((Burretiokentia_grandiflora	Heterospathe_cagayanensis)	Veitchia_spiralis))	(Dictyosperma_album	Kentiopsis_piersoniorum))	Dypsis_decaryi))	(Pelagodoxa_henryana	Sclerosperma_profizianum))	(Prestoea_acuminata	(Oenocarpus_bataua	Oenocarpus_minor)))	((Reinhardtia_gracilis	Reinhardtia_simplex)	(Reinhardtia_latisecta	Reinhardtia_paiewonskiana)))	Geonoma_undata)	((Orania_palindan	((Pseudophoenix_vinifera	((Serenoa_repens	Phoenix_dactylifera)	Sabal_domingensis))	Nypa_fruticans))	Roystonea_regia))))	Kingia_australis);
((Dypsis_decaryi	((((((Pelagodoxa_henryana	(((Reinhardtia_simplex	(Reinhardtia_latisecta	Reinhardtia_paiewonskiana))	(((Leopoldinia_pulchra	Roystonea_regia)	(Attalea_speciosa	((Elaeis_oleifera	Elaeis_guineensis)	Bactris_major)))	(Orania_palindan	(((Calamus_caryotoides	Pseudophoenix_vinifera)	((((Iriartea_deltoidea	Podococcus_barteri)	Serenoa_repens)	Phoenix_dactylifera)	Sabal_domingensis))	Nypa_fruticans))))	Sclerosperma_profizianum))	(Manicaria_saccifera	(Prestoea_acuminata	(Oenocarpus_bataua	Oenocarpus_minor))))	Reinhardtia_gracilis)	Geonoma_undata)	(Dictyosperma_album	Hydriastele_microspadix))	(Heterospathe_cagayanensis	(Veitchia_spiralis	(Burretiokentia_grandiflora	Kentiopsis_piersoniorum)))))	Kingia_australis);
((Podococcus_barteri	(((Orania_palindan	((Nypa_fruticans	(Phoenix_dactylifera	(Sabal_domingensis	Serenoa_repens)))	(Calamus_caryotoides	Pseudophoenix_vinifera)))	((Roystonea_regia	((Attalea_speciosa	((Elaeis_oleifera	Elaeis_guineensis)	Bactris_major))	Leopoldinia_pulchra))	((((Prestoea_acuminata	(Oenocarpus_bataua	Oenocarpus_minor))	((Hydriastele_microspadix	((Dictyosperma_album	(Heterospathe_cagayanensis	(Veitchia_spiralis	(Burretiokentia_grandiflora	Kentiopsis_piersoniorum))))	Dypsis_decaryi))	(Manicaria_saccifera	Pelagodoxa_henryana)))	(Reinhardtia_gracilis	(Reinhardtia_simplex	(Reinhardtia_latisecta	Reinhardtia_paiewonskiana))))	(Geonoma_undata	Sclerosperma_profizianum))))	Iriartea_deltoidea))	Kingia_australis);
((Calamus_caryotoides	((Elaeis_oleifera	Elaeis_guineensis)	((Bactris_major	Attalea_speciosa)	(Orania_palindan	(((((Phoenix_dactylifera	Sabal_domingensis)	((Iriartea_deltoidea	Podococcus_barteri)	Serenoa_repens))	Pseudophoenix_vinifera)	(Reinhardtia_simplex	(Reinhardtia_latisecta	Reinhardtia_paiewonskiana)))	((Reinhardtia_gracilis	Roystonea_regia)	(((Prestoea_acuminata	(Oenocarpus_bataua	Oenocarpus_minor))	(Manicaria_saccifera	((Sclerosperma_profizianum	Pelagodoxa_henryana)	(((Veitchia_spiralis	Dictyosperma_album)	(Heterospathe_cagayanensis	(Hydriastele_microspadix	Burretiokentia_grandiflora)))	(Dypsis_decaryi	Kentiopsis_piersoniorum)))))	(Geonoma_undata	(Nypa_fruticans	Leopoldinia_pulchra)))))))))	Kingia_australis);
((Dypsis_decaryi	(((Heterospathe_cagayanensis	(Veitchia_spiralis	Hydriastele_microspadix))	((((Pelagodoxa_henryana	Manicaria_saccifera)	(((Sclerosperma_profizianum	((Roystonea_regia	((Orania_palindan	((Phoenix_dactylifera	Sabal_domingensis)	((Nypa_fruticans	Leopoldinia_pulchra)	(Podococcus_barteri	Serenoa_repens))))	(Calamus_caryotoides	Pseudophoenix_vinifera)))	((Elaeis_oleifera	Elaeis_guineensis)	(Bactris_major	Attalea_speciosa))))	(Iriartea_deltoidea	(Reinhardtia_simplex	(Reinhardtia_latisecta	Reinhardtia_paiewonskiana))))	Geonoma_undata))	(Prestoea_acuminata	(Oenocarpus_bataua	Oenocarpus_minor)))	((Reinhardtia_gracilis	Burretiokentia_grandiflora)	Kentiopsis_piersoniorum)))	Dictyosperma_album))	Kingia_australis);
((Dypsis_decaryi	((Hydriastele_microspadix	(Veitchia_spiralis	Kentiopsis_piersoniorum))	(((Burretiokentia_grandiflora	(((Sclerosperma_profizianum	Pelagodoxa_henryana)	(Geonoma_undata	(Manicaria_saccifera	((((Roystonea_regia	(Nypa_fruticans	(Calamus_caryotoides	Pseudophoenix_vinifera)))	Orania_palindan)	(Leopoldinia_pulchra	((Elaeis_oleifera	Elaeis_guineensis)	(Bactris_major	Attalea_speciosa))))	(((((Iriartea_deltoidea	Podococcus_barteri)	Serenoa_repens)	Phoenix_dactylifera)	Sabal_domingensis)	(Reinhardtia_gracilis	(Reinhardtia_simplex	(Reinhardtia_latisecta	Reinhardtia_paiewonskiana))))))))	(Prestoea_acuminata	(Oenocarpus_bataua	Oenocarpus_minor))))	Heterospathe_cagayanensis)	Dictyosperma_album)))	Kingia_australis);
((Dypsis_decaryi	((Hydriastele_microspadix	((Prestoea_acuminata	(Oenocarpus_minor	Oenocarpus_bataua))	(((Manicaria_saccifera	((((Pseudophoenix_vinifera	(Nypa_fruticans	(Serenoa_repens	(Phoenix_dactylifera	Sabal_domingensis))))	((Reinhardtia_paiewonskiana	Reinhardtia_latisecta)	(Reinhardtia_gracilis	Reinhardtia_simplex)))	((Roystonea_regia	((Elaeis_guineensis	Elaeis_oleifera)	(Bactris_major	Attalea_speciosa)))	(Orania_palindan	Sclerosperma_profizianum)))	((Calamus_caryotoides	Leopoldinia_pulchra)	(Iriartea_deltoidea	Podococcus_barteri))))	Geonoma_undata)	Pelagodoxa_henryana)))	(Dictyosperma_album	(Heterospathe_cagayanensis	(Veitchia_spiralis	(Burretiokentia_grandiflora	Kentiopsis_piersoniorum))))))	Kingia_australis);
((Podococcus_barteri	((Sclerosperma_profizianum	(((((((Veitchia_spiralis	(Burretiokentia_grandiflora	Kentiopsis_piersoniorum))	Heterospathe_cagayanensis)	(Dictyosperma_album	(Calamus_caryotoides	Hydriastele_microspadix)))	Dypsis_decaryi)	(Manicaria_saccifera	Pelagodoxa_henryana))	(Prestoea_acuminata	(Oenocarpus_minor	Oenocarpus_bataua)))	((((Pseudophoenix_vinifera	(Nypa_fruticans	(Serenoa_repens	(Phoenix_dactylifera	Sabal_domingensis))))	((Reinhardtia_paiewonskiana	Reinhardtia_latisecta)	(Reinhardtia_gracilis	Reinhardtia_simplex)))	(Roystonea_regia	(Leopoldinia_pulchra	((Elaeis_guineensis	Elaeis_oleifera)	(Bactris_major	Attalea_speciosa)))))	(Orania_palindan	Geonoma_undata))))	Iriartea_deltoidea))	Kingia_australis);
((Heterospathe_cagayanensis	((((Hydriastele_microspadix	((((((Leopoldinia_pulchra	(((Elaeis_guineensis	Elaeis_oleifera)	(Bactris_major	Attalea_speciosa))	Roystonea_regia))	(((Calamus_caryotoides	Pseudophoenix_vinifera)	(Nypa_fruticans	(((Iriartea_deltoidea	Podococcus_barteri)	Serenoa_repens)	(Phoenix_dactylifera	Sabal_domingensis))))	(Reinhardtia_simplex	(Reinhardtia_paiewonskiana	Reinhardtia_latisecta))))	(Sclerosperma_profizianum	Orania_palindan))	Geonoma_undata)	(Manicaria_saccifera	(Reinhardtia_gracilis	Pelagodoxa_henryana)))	(Prestoea_acuminata	(Oenocarpus_minor	Oenocarpus_bataua))))	Dypsis_decaryi)	Dictyosperma_album)	(Veitchia_spiralis	(Burretiokentia_grandiflora	Kentiopsis_piersoniorum))))	Kingia_australis);
((Dypsis_decaryi	(Burretiokentia_grandiflora	(((Dictyosperma_album	(((Prestoea_acuminata	(Oenocarpus_minor	Oenocarpus_bataua))	((((Roystonea_regia	((Calamus_caryotoides	Leopoldinia_pulchra)	((Elaeis_guineensis	Elaeis_oleifera)	(Bactris_major	Attalea_speciosa))))	((Pseudophoenix_vinifera	(Serenoa_repens	(Phoenix_dactylifera	(Nypa_fruticans	Sabal_domingensis))))	((Reinhardtia_gracilis	Reinhardtia_simplex)	(Reinhardtia_paiewonskiana	Reinhardtia_latisecta))))	(((Iriartea_deltoidea	Podococcus_barteri)	Sclerosperma_profizianum)	Orania_palindan))	Geonoma_undata))	(Manicaria_saccifera	Pelagodoxa_henryana)))	Heterospathe_cagayanensis)	(Hydriastele_microspadix	(Veitchia_spiralis	Kentiopsis_piersoniorum)))))	Kingia_australis);
(((Prestoea_acuminata	(Oenocarpus_minor	Oenocarpus_bataua))	(((((Pseudophoenix_vinifera	(((Attalea_speciosa	((Elaeis_guineensis	Elaeis_oleifera)	Bactris_major))	Roystonea_regia)	(Nypa_fruticans	(Calamus_caryotoides	Leopoldinia_pulchra))))	(Orania_palindan	((Serenoa_repens	(Phoenix_dactylifera	Sabal_domingensis))	(Reinhardtia_simplex	(Reinhardtia_paiewonskiana	Reinhardtia_latisecta)))))	(Iriartea_deltoidea	Podococcus_barteri))	(Manicaria_saccifera	Pelagodoxa_henryana))	((Sclerosperma_profizianum	Geonoma_undata)	(Dypsis_decaryi	(((Veitchia_spiralis	Kentiopsis_piersoniorum)	(Heterospathe_cagayanensis	((Reinhardtia_gracilis	Burretiokentia_grandiflora)	Hydriastele_microspadix)))	Dictyosperma_album)))))	Kingia_australis);
(((Podococcus_barteri	(Iriartea_deltoidea	Calamus_caryotoides))	((Geonoma_undata	(Leopoldinia_pulchra	((Manicaria_saccifera	Pelagodoxa_henryana)	((Kentiopsis_piersoniorum	(Dictyosperma_album	(Veitchia_spiralis	(Dypsis_decaryi	(Heterospathe_cagayanensis	((Reinhardtia_gracilis	Burretiokentia_grandiflora)	Hydriastele_microspadix))))))	(Prestoea_acuminata	(Oenocarpus_minor	Oenocarpus_bataua))))))	(((Orania_palindan	((Attalea_speciosa	((Elaeis_guineensis	Elaeis_oleifera)	Bactris_major))	Roystonea_regia))	Sclerosperma_profizianum)	((Pseudophoenix_vinifera	(Nypa_fruticans	(Serenoa_repens	(Phoenix_dactylifera	Sabal_domingensis))))	(Reinhardtia_simplex	(Reinhardtia_paiewonskiana	Reinhardtia_latisecta))))))	Kingia_australis);
((Calamus_caryotoides	((Podococcus_barteri	Iriartea_deltoidea)	(((Geonoma_undata	((Prestoea_acuminata	(Oenocarpus_minor	Oenocarpus_bataua))	((Manicaria_saccifera	(Reinhardtia_gracilis	Pelagodoxa_henryana))	(((Veitchia_spiralis	Kentiopsis_piersoniorum)	(Dypsis_decaryi	(Burretiokentia_grandiflora	(Hydriastele_microspadix	Heterospathe_cagayanensis))))	Dictyosperma_album))))	((Orania_palindan	(((Attalea_speciosa	((Elaeis_guineensis	Elaeis_oleifera)	Bactris_major))	Roystonea_regia)	((Pseudophoenix_vinifera	(Nypa_fruticans	(Serenoa_repens	(Phoenix_dactylifera	Sabal_domingensis))))	(Reinhardtia_simplex	(Reinhardtia_paiewonskiana	Reinhardtia_latisecta)))))	Sclerosperma_profizianum))	Leopoldinia_pulchra)))	Kingia_australis);
((Heterospathe_cagayanensis	(((((((Prestoea_acuminata	(Oenocarpus_minor	Oenocarpus_bataua))	((((((((Phoenix_dactylifera	Sabal_domingensis)	((Podococcus_barteri	Iriartea_deltoidea)	Serenoa_repens))	Pseudophoenix_vinifera)	((Reinhardtia_gracilis	Reinhardtia_simplex)	(Reinhardtia_paiewonskiana	Reinhardtia_latisecta)))	((Roystonea_regia	(Orania_palindan	Nypa_fruticans))	((Calamus_caryotoides	(Elaeis_guineensis	Elaeis_oleifera))	(Bactris_major	Attalea_speciosa))))	(Sclerosperma_profizianum	Geonoma_undata))	Leopoldinia_pulchra)	(Manicaria_saccifera	Pelagodoxa_henryana)))	(Veitchia_spiralis	Kentiopsis_piersoniorum))	Dictyosperma_album)	Dypsis_decaryi)	Burretiokentia_grandiflora)	Hydriastele_microspadix))	Kingia_australis);
((Dypsis_decaryi	(((Hydriastele_microspadix	Heterospathe_cagayanensis)	(Burretiokentia_grandiflora	Kentiopsis_piersoniorum))	((Veitchia_spiralis	Dictyosperma_album)	((Prestoea_acuminata	(Oenocarpus_minor	Oenocarpus_bataua))	((Pelagodoxa_henryana	Manicaria_saccifera)	(((Sclerosperma_profizianum	Orania_palindan)	((Leopoldinia_pulchra	(Roystonea_regia	((Calamus_caryotoides	(Elaeis_guineensis	Elaeis_oleifera))	(Bactris_major	Attalea_speciosa))))	((Nypa_fruticans	(Sabal_domingensis	(((Podococcus_barteri	Iriartea_deltoidea)	Serenoa_repens)	(Pseudophoenix_vinifera	Phoenix_dactylifera))))	((Reinhardtia_gracilis	Reinhardtia_simplex)	(Reinhardtia_paiewonskiana	Reinhardtia_latisecta)))))	Geonoma_undata))))))	Kingia_australis);
((Dypsis_decaryi	(((Veitchia_spiralis	Dictyosperma_album)	(Kentiopsis_piersoniorum	((Prestoea_acuminata	(Oenocarpus_minor	Oenocarpus_bataua))	((Pelagodoxa_henryana	Manicaria_saccifera)	(((Reinhardtia_gracilis	(Reinhardtia_simplex	(Reinhardtia_paiewonskiana	Reinhardtia_latisecta)))	(Sclerosperma_profizianum	(((((Calamus_caryotoides	((Podococcus_barteri	Iriartea_deltoidea)	Leopoldinia_pulchra))	(((Sabal_domingensis	(Phoenix_dactylifera	Serenoa_repens))	Nypa_fruticans)	Pseudophoenix_vinifera))	Orania_palindan)	Roystonea_regia)	((Elaeis_guineensis	Elaeis_oleifera)	(Bactris_major	Attalea_speciosa)))))	Geonoma_undata)))))	((Burretiokentia_grandiflora	Hydriastele_microspadix)	Heterospathe_cagayanensis)))	Kingia_australis);
((Heterospathe_cagayanensis	((Dypsis_decaryi	((Hydriastele_microspadix	Dictyosperma_album)	((Prestoea_acuminata	(Oenocarpus_minor	Oenocarpus_bataua))	((Geonoma_undata	(Sclerosperma_profizianum	(((((Podococcus_barteri	Iriartea_deltoidea)	Serenoa_repens)	(Sabal_domingensis	Phoenix_dactylifera))	((Reinhardtia_latisecta	Reinhardtia_paiewonskiana)	(Reinhardtia_simplex	Reinhardtia_gracilis)))	(((Orania_palindan	((Calamus_caryotoides	Pseudophoenix_vinifera)	(Leopoldinia_pulchra	Nypa_fruticans)))	Roystonea_regia)	((Attalea_speciosa	Bactris_major)	(Elaeis_oleifera	Elaeis_guineensis))))))	(Manicaria_saccifera	Pelagodoxa_henryana)))))	(Veitchia_spiralis	(Burretiokentia_grandiflora	Kentiopsis_piersoniorum))))	Kingia_australis);
((Heterospathe_cagayanensis	(((Prestoea_acuminata	(Oenocarpus_minor	Oenocarpus_bataua))	((Geonoma_undata	(((((Pseudophoenix_vinifera	(Serenoa_repens	(Sabal_domingensis	Phoenix_dactylifera)))	((Reinhardtia_latisecta	Reinhardtia_paiewonskiana)	Reinhardtia_simplex))	(((Attalea_speciosa	((Elaeis_oleifera	Elaeis_guineensis)	Bactris_major))	Roystonea_regia)	(Nypa_fruticans	Orania_palindan)))	(Leopoldinia_pulchra	(Calamus_caryotoides	(Podococcus_barteri	Iriartea_deltoidea))))	Sclerosperma_profizianum))	(Manicaria_saccifera	(Reinhardtia_gracilis	Pelagodoxa_henryana))))	(((Dypsis_decaryi	Burretiokentia_grandiflora)	Kentiopsis_piersoniorum)	(Hydriastele_microspadix	(Dictyosperma_album	Veitchia_spiralis)))))	Kingia_australis);
((Nypa_fruticans	((Orania_palindan	(((((((Podococcus_barteri	Iriartea_deltoidea)	Serenoa_repens)	(Sabal_domingensis	Phoenix_dactylifera))	((Reinhardtia_latisecta	Reinhardtia_paiewonskiana)	(Reinhardtia_gracilis	Reinhardtia_simplex)))	((((Manicaria_saccifera	((Pelagodoxa_henryana	(Hydriastele_microspadix	(Dypsis_decaryi	(((Burretiokentia_grandiflora	Heterospathe_cagayanensis)	(Dictyosperma_album	Veitchia_spiralis))	Kentiopsis_piersoniorum))))	(Prestoea_acuminata	(Oenocarpus_minor	Oenocarpus_bataua))))	Geonoma_undata)	Leopoldinia_pulchra)	Sclerosperma_profizianum))	((Elaeis_oleifera	Elaeis_guineensis)	(Bactris_major	Attalea_speciosa)))	Roystonea_regia))	(Calamus_caryotoides	Pseudophoenix_vinifera)))	Kingia_australis);
((Heterospathe_cagayanensis	(Hydriastele_microspadix	(((Burretiokentia_grandiflora	Kentiopsis_piersoniorum)	(((Prestoea_acuminata	(Oenocarpus_minor	Oenocarpus_bataua))	((Manicaria_saccifera	Pelagodoxa_henryana)	(Geonoma_undata	(Leopoldinia_pulchra	(Sclerosperma_profizianum	((((Elaeis_oleifera	Elaeis_guineensis)	(Bactris_major	Attalea_speciosa))	((Roystonea_regia	(Nypa_fruticans	(Calamus_caryotoides	Pseudophoenix_vinifera)))	Orania_palindan))	((((Podococcus_barteri	Iriartea_deltoidea)	Serenoa_repens)	(Sabal_domingensis	Phoenix_dactylifera))	((Reinhardtia_latisecta	Reinhardtia_paiewonskiana)	(Reinhardtia_gracilis	Reinhardtia_simplex)))))))))	(Dictyosperma_album	Veitchia_spiralis)))	Dypsis_decaryi)))	Kingia_australis);
((Nypa_fruticans	((Calamus_caryotoides	Pseudophoenix_vinifera)	((((Orania_palindan	((((Podococcus_barteri	Iriartea_deltoidea)	Serenoa_repens)	(Sabal_domingensis	Phoenix_dactylifera))	((Reinhardtia_latisecta	Reinhardtia_paiewonskiana)	(Reinhardtia_gracilis	Reinhardtia_simplex))))	(((Prestoea_acuminata	(Oenocarpus_minor	Oenocarpus_bataua))	((Geonoma_undata	(((Dictyosperma_album	(Hydriastele_microspadix	(Veitchia_spiralis	(Burretiokentia_grandiflora	Kentiopsis_piersoniorum))))	Dypsis_decaryi)	Heterospathe_cagayanensis))	(Manicaria_saccifera	Pelagodoxa_henryana)))	Sclerosperma_profizianum))	(Leopoldinia_pulchra	((Elaeis_oleifera	Elaeis_guineensis)	(Bactris_major	Attalea_speciosa))))	Roystonea_regia)))	Kingia_australis);
(((((Geonoma_undata	(((Veitchia_spiralis	Hydriastele_microspadix)	(Dypsis_decaryi	((Reinhardtia_gracilis	Burretiokentia_grandiflora)	Heterospathe_cagayanensis)))	(Dictyosperma_album	Kentiopsis_piersoniorum)))	((Prestoea_acuminata	(Oenocarpus_minor	Oenocarpus_bataua))	Pelagodoxa_henryana))	Manicaria_saccifera)	(Pseudophoenix_vinifera	((Sclerosperma_profizianum	((((Orania_palindan	(Nypa_fruticans	(Sabal_domingensis	(Phoenix_dactylifera	Serenoa_repens))))	((Calamus_caryotoides	(Elaeis_oleifera	Elaeis_guineensis))	(Bactris_major	Attalea_speciosa)))	((Podococcus_barteri	Iriartea_deltoidea)	Leopoldinia_pulchra))	Roystonea_regia))	((Reinhardtia_latisecta	Reinhardtia_paiewonskiana)	Reinhardtia_simplex))))	Kingia_australis);
((Dypsis_decaryi	((Kentiopsis_piersoniorum	((Burretiokentia_grandiflora	Heterospathe_cagayanensis)	((Veitchia_spiralis	Hydriastele_microspadix)	Dictyosperma_album)))	((Prestoea_acuminata	(Oenocarpus_minor	Oenocarpus_bataua))	((Geonoma_undata	(((Podococcus_barteri	Iriartea_deltoidea)	(Sclerosperma_profizianum	((Orania_palindan	(Roystonea_regia	((Calamus_caryotoides	Pseudophoenix_vinifera)	((Leopoldinia_pulchra	Nypa_fruticans)	(Sabal_domingensis	(Phoenix_dactylifera	Serenoa_repens))))))	(Attalea_speciosa	((Elaeis_oleifera	Elaeis_guineensis)	Bactris_major)))))	((Reinhardtia_latisecta	Reinhardtia_paiewonskiana)	(Reinhardtia_gracilis	Reinhardtia_simplex))))	(Manicaria_saccifera	Pelagodoxa_henryana)))))	Kingia_australis);
((Heterospathe_cagayanensis	((((Veitchia_spiralis	(Burretiokentia_grandiflora	Kentiopsis_piersoniorum))	(Dictyosperma_album	((Prestoea_acuminata	(Oenocarpus_minor	Oenocarpus_bataua))	((Geonoma_undata	((((((Roystonea_regia	(Pseudophoenix_vinifera	((Leopoldinia_pulchra	(Calamus_caryotoides	Nypa_fruticans))	(Sabal_domingensis	(Phoenix_dactylifera	Serenoa_repens)))))	((Elaeis_oleifera	Elaeis_guineensis)	(Bactris_major	Attalea_speciosa)))	Orania_palindan)	((Reinhardtia_latisecta	Reinhardtia_paiewonskiana)	(Reinhardtia_gracilis	Reinhardtia_simplex)))	(Podococcus_barteri	Iriartea_deltoidea))	Sclerosperma_profizianum))	(Manicaria_saccifera	Pelagodoxa_henryana)))))	Dypsis_decaryi)	Hydriastele_microspadix))	Kingia_australis);
((Dypsis_decaryi	(((((Manicaria_saccifera	Pelagodoxa_henryana)	((Prestoea_acuminata	(Oenocarpus_minor	Oenocarpus_bataua))	(((((Reinhardtia_latisecta	Reinhardtia_paiewonskiana)	Reinhardtia_simplex)	((Reinhardtia_gracilis	Roystonea_regia)	((Orania_palindan	(((Calamus_caryotoides	Pseudophoenix_vinifera)	(Sabal_domingensis	(Phoenix_dactylifera	Serenoa_repens)))	Nypa_fruticans))	((Leopoldinia_pulchra	(Elaeis_oleifera	Elaeis_guineensis))	(Bactris_major	Attalea_speciosa)))))	(Podococcus_barteri	Iriartea_deltoidea))	Sclerosperma_profizianum)))	Geonoma_undata)	(Dictyosperma_album	Veitchia_spiralis))	((Hydriastele_microspadix	Heterospathe_cagayanensis)	(Burretiokentia_grandiflora	Kentiopsis_piersoniorum))))	Kingia_australis);
((Dypsis_decaryi	((Hydriastele_microspadix	Heterospathe_cagayanensis)	((Veitchia_spiralis	(Burretiokentia_grandiflora	Kentiopsis_piersoniorum))	(((Manicaria_saccifera	(Geonoma_undata	((Reinhardtia_gracilis	((Reinhardtia_latisecta	Reinhardtia_paiewonskiana)	Reinhardtia_simplex))	(Leopoldinia_pulchra	(((Orania_palindan	((Nypa_fruticans	(Serenoa_repens	((Podococcus_barteri	Iriartea_deltoidea)	(Sabal_domingensis	Phoenix_dactylifera))))	(Calamus_caryotoides	Pseudophoenix_vinifera)))	((Elaeis_oleifera	Elaeis_guineensis)	(Bactris_major	Attalea_speciosa)))	(Sclerosperma_profizianum	Roystonea_regia))))))	(Pelagodoxa_henryana	(Prestoea_acuminata	(Oenocarpus_minor	Oenocarpus_bataua))))	Dictyosperma_album))))	Kingia_australis);
((Calamus_caryotoides	(Pseudophoenix_vinifera	((Orania_palindan	((Leopoldinia_pulchra	((Elaeis_oleifera	Elaeis_guineensis)	(Attalea_speciosa	Bactris_major)))	(((((Geonoma_undata	(((Veitchia_spiralis	(Dictyosperma_album	((Burretiokentia_grandiflora	Hydriastele_microspadix)	Heterospathe_cagayanensis)))	(Dypsis_decaryi	Kentiopsis_piersoniorum))	(Prestoea_acuminata	(Oenocarpus_minor	Oenocarpus_bataua))))	(Pelagodoxa_henryana	Manicaria_saccifera))	(Iriartea_deltoidea	Podococcus_barteri))	Sclerosperma_profizianum)	((Reinhardtia_simplex	Reinhardtia_gracilis)	(Reinhardtia_latisecta	Reinhardtia_paiewonskiana)))))	(Roystonea_regia	((Sabal_domingensis	(Serenoa_repens	Phoenix_dactylifera))	Nypa_fruticans)))))	Kingia_australis);
(((((((Burretiokentia_grandiflora	Hydriastele_microspadix)	Heterospathe_cagayanensis)	(Veitchia_spiralis	Kentiopsis_piersoniorum))	Dypsis_decaryi)	Dictyosperma_album)	((Prestoea_acuminata	(Oenocarpus_minor	Oenocarpus_bataua))	((Pelagodoxa_henryana	Manicaria_saccifera)	(((Sclerosperma_profizianum	(((Roystonea_regia	((Calamus_caryotoides	Pseudophoenix_vinifera)	((((Iriartea_deltoidea	Podococcus_barteri)	Serenoa_repens)	(Phoenix_dactylifera	Sabal_domingensis))	(Leopoldinia_pulchra	Nypa_fruticans))))	Orania_palindan)	(Attalea_speciosa	(Bactris_major	(Elaeis_oleifera	Elaeis_guineensis)))))	Geonoma_undata)	((Reinhardtia_simplex	Reinhardtia_gracilis)	(Reinhardtia_latisecta	Reinhardtia_paiewonskiana))))))	Kingia_australis);
((Heterospathe_cagayanensis	(((Prestoea_acuminata	(Oenocarpus_minor	Oenocarpus_bataua))	((Iriartea_deltoidea	(((Sclerosperma_profizianum	(((Roystonea_regia	(Nypa_fruticans	((Calamus_caryotoides	Pseudophoenix_vinifera)	((Serenoa_repens	Phoenix_dactylifera)	Sabal_domingensis))))	((Elaeis_oleifera	Elaeis_guineensis)	(Attalea_speciosa	Bactris_major)))	Orania_palindan))	Podococcus_barteri)	((Reinhardtia_simplex	Reinhardtia_gracilis)	(Reinhardtia_latisecta	Reinhardtia_paiewonskiana))))	(Leopoldinia_pulchra	(Geonoma_undata	(Manicaria_saccifera	Pelagodoxa_henryana)))))	((((Dictyosperma_album	Hydriastele_microspadix)	(Kentiopsis_piersoniorum	Veitchia_spiralis))	Dypsis_decaryi)	Burretiokentia_grandiflora)))	Kingia_australis);
((Heterospathe_cagayanensis	(((Dypsis_decaryi	Dictyosperma_album)	((Pelagodoxa_henryana	Manicaria_saccifera)	((Prestoea_acuminata	(Oenocarpus_minor	Oenocarpus_bataua))	(Leopoldinia_pulchra	(((Sclerosperma_profizianum	((Elaeis_oleifera	Elaeis_guineensis)	(Attalea_speciosa	Bactris_major)))	((Orania_palindan	((Nypa_fruticans	(Calamus_caryotoides	Pseudophoenix_vinifera))	((Iriartea_deltoidea	Podococcus_barteri)	(Serenoa_repens	(Phoenix_dactylifera	Sabal_domingensis)))))	Roystonea_regia))	(Geonoma_undata	((Reinhardtia_simplex	Reinhardtia_gracilis)	(Reinhardtia_latisecta	Reinhardtia_paiewonskiana))))))))	(Hydriastele_microspadix	((Burretiokentia_grandiflora	Kentiopsis_piersoniorum)	Veitchia_spiralis))))	Kingia_australis);
((Heterospathe_cagayanensis	(((Burretiokentia_grandiflora	Kentiopsis_piersoniorum)	Veitchia_spiralis)	(Dictyosperma_album	(Dypsis_decaryi	(Hydriastele_microspadix	(Geonoma_undata	((Manicaria_saccifera	(((Iriartea_deltoidea	Podococcus_barteri)	Leopoldinia_pulchra)	(Sclerosperma_profizianum	((((Elaeis_oleifera	Elaeis_guineensis)	(Attalea_speciosa	Bactris_major))	Roystonea_regia)	((((Phoenix_dactylifera	Serenoa_repens)	Sabal_domingensis)	(((Reinhardtia_simplex	Reinhardtia_gracilis)	(Reinhardtia_latisecta	Reinhardtia_paiewonskiana))	Orania_palindan))	(Nypa_fruticans	(Calamus_caryotoides	Pseudophoenix_vinifera)))))))	(Pelagodoxa_henryana	(Prestoea_acuminata	(Oenocarpus_minor	Oenocarpus_bataua))))))))))	Kingia_australis);
((Nypa_fruticans	((Serenoa_repens	(Sabal_domingensis	Phoenix_dactylifera))	((((((((Reinhardtia_simplex	Reinhardtia_gracilis)	(Reinhardtia_latisecta	Reinhardtia_paiewonskiana))	((Prestoea_acuminata	(Oenocarpus_minor	Oenocarpus_bataua))	(Manicaria_saccifera	(Pelagodoxa_henryana	(((((Heterospathe_cagayanensis	((Burretiokentia_grandiflora	Kentiopsis_piersoniorum)	Veitchia_spiralis))	Dictyosperma_album)	Dypsis_decaryi)	Hydriastele_microspadix)	Geonoma_undata)))))	((Calamus_caryotoides	(Iriartea_deltoidea	Podococcus_barteri))	Leopoldinia_pulchra))	Sclerosperma_profizianum)	Orania_palindan)	((Attalea_speciosa	(Bactris_major	(Elaeis_oleifera	Elaeis_guineensis)))	Roystonea_regia))	Pseudophoenix_vinifera)))	Kingia_australis);
((Heterospathe_cagayanensis	((Reinhardtia_gracilis	Burretiokentia_grandiflora)	(Hydriastele_microspadix	(Dypsis_decaryi	((Dictyosperma_album	((Prestoea_acuminata	(Oenocarpus_minor	Oenocarpus_bataua))	((Manicaria_saccifera	Pelagodoxa_henryana)	(Geonoma_undata	((Sclerosperma_profizianum	((Orania_palindan	((((Calamus_caryotoides	Pseudophoenix_vinifera)	((Elaeis_oleifera	Elaeis_guineensis)	(Attalea_speciosa	Bactris_major)))	Roystonea_regia)	(Nypa_fruticans	(Sabal_domingensis	(Phoenix_dactylifera	Serenoa_repens)))))	((Iriartea_deltoidea	Podococcus_barteri)	Leopoldinia_pulchra)))	(Reinhardtia_simplex	(Reinhardtia_latisecta	Reinhardtia_paiewonskiana)))))))	(Kentiopsis_piersoniorum	Veitchia_spiralis))))))	Kingia_australis);
((Dypsis_decaryi	(((Heterospathe_cagayanensis	(Reinhardtia_gracilis	Burretiokentia_grandiflora))	Hydriastele_microspadix)	((Kentiopsis_piersoniorum	Veitchia_spiralis)	(((Prestoea_acuminata	(Oenocarpus_minor	Oenocarpus_bataua))	((Manicaria_saccifera	Pelagodoxa_henryana)	(Geonoma_undata	((((Iriartea_deltoidea	Podococcus_barteri)	Calamus_caryotoides)	(Sclerosperma_profizianum	((Leopoldinia_pulchra	((Elaeis_oleifera	Elaeis_guineensis)	(Attalea_speciosa	Bactris_major)))	((Roystonea_regia	(Pseudophoenix_vinifera	(Nypa_fruticans	(Sabal_domingensis	(Phoenix_dactylifera	Serenoa_repens)))))	Orania_palindan))))	(Reinhardtia_simplex	(Reinhardtia_latisecta	Reinhardtia_paiewonskiana))))))	Dictyosperma_album))))	Kingia_australis);
((Leopoldinia_pulchra	(((Prestoea_acuminata	(Oenocarpus_minor	Oenocarpus_bataua))	((Iriartea_deltoidea	(Reinhardtia_simplex	(Reinhardtia_latisecta	Reinhardtia_paiewonskiana)))	(((Roystonea_regia	((Elaeis_oleifera	Elaeis_guineensis)	(Attalea_speciosa	Bactris_major)))	Sclerosperma_profizianum)	(((Calamus_caryotoides	Pseudophoenix_vinifera)	(Nypa_fruticans	(Sabal_domingensis	(Phoenix_dactylifera	(Podococcus_barteri	Serenoa_repens)))))	Orania_palindan))))	((Geonoma_undata	((Dypsis_decaryi	(((Kentiopsis_piersoniorum	Burretiokentia_grandiflora)	Veitchia_spiralis)	(Dictyosperma_album	Hydriastele_microspadix)))	Heterospathe_cagayanensis))	((Reinhardtia_gracilis	Pelagodoxa_henryana)	Manicaria_saccifera))))	Kingia_australis);
((((((Kentiopsis_piersoniorum	Burretiokentia_grandiflora)	Veitchia_spiralis)	Hydriastele_microspadix)	(Dypsis_decaryi	((Reinhardtia_gracilis	Heterospathe_cagayanensis)	((Prestoea_acuminata	(Oenocarpus_minor	Oenocarpus_bataua))	((((((Iriartea_deltoidea	((Reinhardtia_latisecta	Reinhardtia_paiewonskiana)	Reinhardtia_simplex))	((((Attalea_speciosa	(Bactris_major	(Elaeis_oleifera	Elaeis_guineensis)))	(Nypa_fruticans	(Pseudophoenix_vinifera	Calamus_caryotoides)))	(Geonoma_undata	Orania_palindan))	(Serenoa_repens	(Sabal_domingensis	Phoenix_dactylifera))))	Roystonea_regia)	((Podococcus_barteri	Leopoldinia_pulchra)	Sclerosperma_profizianum))	Manicaria_saccifera)	Pelagodoxa_henryana)))))	Dictyosperma_album)	Kingia_australis);
((Serenoa_repens	(Phoenix_dactylifera	(((((Podococcus_barteri	Iriartea_deltoidea)	Orania_palindan)	(Roystonea_regia	(((((Leopoldinia_pulchra	Calamus_caryotoides)	(Elaeis_oleifera	Elaeis_guineensis))	Bactris_major)	Attalea_speciosa)	((Reinhardtia_simplex	(Reinhardtia_latisecta	Reinhardtia_paiewonskiana))	((Prestoea_acuminata	(Oenocarpus_minor	Oenocarpus_bataua))	(((Sclerosperma_profizianum	Geonoma_undata)	(((Dypsis_decaryi	((Reinhardtia_gracilis	Burretiokentia_grandiflora)	(Hydriastele_microspadix	Heterospathe_cagayanensis)))	(Kentiopsis_piersoniorum	Veitchia_spiralis))	Dictyosperma_album))	(Manicaria_saccifera	Pelagodoxa_henryana)))))))	(Nypa_fruticans	Pseudophoenix_vinifera))	Sabal_domingensis)))	Kingia_australis);
((Heterospathe_cagayanensis	((Reinhardtia_gracilis	Burretiokentia_grandiflora)	(((((((Manicaria_saccifera	Pelagodoxa_henryana)	(Geonoma_undata	(Sclerosperma_profizianum	(((Roystonea_regia	((Bactris_major	Attalea_speciosa)	(Leopoldinia_pulchra	(Calamus_caryotoides	(Elaeis_oleifera	Elaeis_guineensis)))))	((Reinhardtia_simplex	(Reinhardtia_latisecta	Reinhardtia_paiewonskiana))	((Pseudophoenix_vinifera	((Sabal_domingensis	Phoenix_dactylifera)	((Podococcus_barteri	Iriartea_deltoidea)	Serenoa_repens)))	Nypa_fruticans)))	Orania_palindan))))	(Prestoea_acuminata	(Oenocarpus_minor	Oenocarpus_bataua)))	Dictyosperma_album)	Kentiopsis_piersoniorum)	Dypsis_decaryi)	(Veitchia_spiralis	Hydriastele_microspadix))))	Kingia_australis);
((Pelagodoxa_henryana	(((Geonoma_undata	(Sclerosperma_profizianum	(((((Pseudophoenix_vinifera	Calamus_caryotoides)	(Leopoldinia_pulchra	Nypa_fruticans))	(Roystonea_regia	((Elaeis_oleifera	Elaeis_guineensis)	(Bactris_major	Attalea_speciosa))))	(Orania_palindan	((Reinhardtia_simplex	(Reinhardtia_latisecta	Reinhardtia_paiewonskiana))	((Sabal_domingensis	Phoenix_dactylifera)	Serenoa_repens))))	(Podococcus_barteri	Iriartea_deltoidea))))	(((Prestoea_acuminata	(Oenocarpus_minor	Oenocarpus_bataua))	((Dypsis_decaryi	((Hydriastele_microspadix	(Veitchia_spiralis	(Burretiokentia_grandiflora	Kentiopsis_piersoniorum)))	Dictyosperma_album))	Heterospathe_cagayanensis))	Reinhardtia_gracilis))	Manicaria_saccifera))	Kingia_australis);
((Nypa_fruticans	((((((Bactris_major	Attalea_speciosa)	(Leopoldinia_pulchra	(Elaeis_oleifera	Elaeis_guineensis)))	(((Geonoma_undata	(((Prestoea_acuminata	(Oenocarpus_minor	Oenocarpus_bataua))	((Hydriastele_microspadix	(Veitchia_spiralis	(Calamus_caryotoides	Dictyosperma_album)))	((Dypsis_decaryi	Kentiopsis_piersoniorum)	((Burretiokentia_grandiflora	Reinhardtia_gracilis)	Heterospathe_cagayanensis))))	Manicaria_saccifera))	(((Reinhardtia_simplex	(Reinhardtia_latisecta	Reinhardtia_paiewonskiana))	((Sabal_domingensis	Phoenix_dactylifera)	Serenoa_repens))	(Podococcus_barteri	Iriartea_deltoidea)))	(Pelagodoxa_henryana	Sclerosperma_profizianum)))	Orania_palindan)	Roystonea_regia)	Pseudophoenix_vinifera))	Kingia_australis);
((Nypa_fruticans	(Orania_palindan	((Roystonea_regia	((Calamus_caryotoides	((Bactris_major	Attalea_speciosa)	(Elaeis_oleifera	Elaeis_guineensis)))	(((Reinhardtia_simplex	(Reinhardtia_latisecta	Reinhardtia_paiewonskiana))	((Sabal_domingensis	Phoenix_dactylifera)	Serenoa_repens))	((Leopoldinia_pulchra	(Podococcus_barteri	Iriartea_deltoidea))	(Sclerosperma_profizianum	(Geonoma_undata	(((((Kentiopsis_piersoniorum	Veitchia_spiralis)	Hydriastele_microspadix)	(Dypsis_decaryi	Dictyosperma_album))	((Burretiokentia_grandiflora	Reinhardtia_gracilis)	Heterospathe_cagayanensis))	((Pelagodoxa_henryana	Manicaria_saccifera)	(Prestoea_acuminata	(Oenocarpus_minor	Oenocarpus_bataua))))))))))	Pseudophoenix_vinifera)))	Kingia_australis);
((Nypa_fruticans	((Pseudophoenix_vinifera	Calamus_caryotoides)	(((Bactris_major	Attalea_speciosa)	(Elaeis_oleifera	Elaeis_guineensis))	(((Orania_palindan	((Reinhardtia_simplex	(Reinhardtia_latisecta	Reinhardtia_paiewonskiana))	(Iriartea_deltoidea	((Sabal_domingensis	Phoenix_dactylifera)	Serenoa_repens))))	((Leopoldinia_pulchra	Podococcus_barteri)	(((((Dypsis_decaryi	((Heterospathe_cagayanensis	Hydriastele_microspadix)	(Dictyosperma_album	((Kentiopsis_piersoniorum	Veitchia_spiralis)	Burretiokentia_grandiflora))))	Reinhardtia_gracilis)	(Prestoea_acuminata	(Oenocarpus_minor	Oenocarpus_bataua)))	(Pelagodoxa_henryana	Manicaria_saccifera))	(Geonoma_undata	Sclerosperma_profizianum))))	Roystonea_regia))))	Kingia_australis);
((Nypa_fruticans	(Sabal_domingensis	(Phoenix_dactylifera	(Serenoa_repens	(((Calamus_caryotoides	(((Podococcus_barteri	(((Prestoea_acuminata	(Oenocarpus_minor	Oenocarpus_bataua))	(Geonoma_undata	(Hydriastele_microspadix	(Dictyosperma_album	((((Burretiokentia_grandiflora	Kentiopsis_piersoniorum)	Veitchia_spiralis)	Heterospathe_cagayanensis)	Dypsis_decaryi)))))	((Reinhardtia_gracilis	Pelagodoxa_henryana)	Manicaria_saccifera)))	Sclerosperma_profizianum)	((((Leopoldinia_pulchra	(Bactris_major	Attalea_speciosa))	(Elaeis_oleifera	Elaeis_guineensis))	Roystonea_regia)	Orania_palindan)))	Pseudophoenix_vinifera)	(Iriartea_deltoidea	(Reinhardtia_simplex	(Reinhardtia_latisecta	Reinhardtia_paiewonskiana))))))))	Kingia_australis);
((Nypa_fruticans	(Serenoa_repens	(((Calamus_caryotoides	Pseudophoenix_vinifera)	(((((Bactris_major	(Elaeis_oleifera	Elaeis_guineensis))	Attalea_speciosa)	Leopoldinia_pulchra)	(((Orania_palindan	((((Manicaria_saccifera	(((Kentiopsis_piersoniorum	Dypsis_decaryi)	(((Heterospathe_cagayanensis	Hydriastele_microspadix)	Burretiokentia_grandiflora)	(Dictyosperma_album	Veitchia_spiralis)))	Pelagodoxa_henryana))	(Prestoea_acuminata	(Oenocarpus_minor	Oenocarpus_bataua)))	Geonoma_undata)	Sclerosperma_profizianum))	(Iriartea_deltoidea	Podococcus_barteri))	(Reinhardtia_gracilis	(Reinhardtia_simplex	(Reinhardtia_latisecta	Reinhardtia_paiewonskiana)))))	Roystonea_regia))	(Sabal_domingensis	Phoenix_dactylifera))))	Kingia_australis);
((Heterospathe_cagayanensis	((Dictyosperma_album	((Hydriastele_microspadix	((((Prestoea_acuminata	(Oenocarpus_minor	Oenocarpus_bataua))	(((Pelagodoxa_henryana	Sclerosperma_profizianum)	(((Roystonea_regia	((Elaeis_oleifera	Elaeis_guineensis)	(Attalea_speciosa	Bactris_major)))	(Orania_palindan	(((Sabal_domingensis	((((Leopoldinia_pulchra	Iriartea_deltoidea)	Podococcus_barteri)	Serenoa_repens)	Phoenix_dactylifera))	Nypa_fruticans)	(Calamus_caryotoides	Pseudophoenix_vinifera))))	(Reinhardtia_simplex	(Reinhardtia_latisecta	Reinhardtia_paiewonskiana))))	Manicaria_saccifera))	Reinhardtia_gracilis)	Geonoma_undata))	Dypsis_decaryi))	(Veitchia_spiralis	(Kentiopsis_piersoniorum	Burretiokentia_grandiflora))))	Kingia_australis);
((Attalea_speciosa	(Bactris_major	((((Orania_palindan	(Roystonea_regia	((((Sabal_domingensis	Phoenix_dactylifera)	Serenoa_repens)	Nypa_fruticans)	Pseudophoenix_vinifera)))	(((Reinhardtia_simplex	(Reinhardtia_latisecta	Reinhardtia_paiewonskiana))	((Prestoea_acuminata	(Oenocarpus_minor	Oenocarpus_bataua))	(((Manicaria_saccifera	Leopoldinia_pulchra)	(((Dictyosperma_album	(((Reinhardtia_gracilis	Burretiokentia_grandiflora)	Heterospathe_cagayanensis)	Hydriastele_microspadix))	(Veitchia_spiralis	Kentiopsis_piersoniorum))	Dypsis_decaryi))	(Pelagodoxa_henryana	((Iriartea_deltoidea	Podococcus_barteri)	Sclerosperma_profizianum)))))	Geonoma_undata))	Calamus_caryotoides)	(Elaeis_oleifera	Elaeis_guineensis))))	Kingia_australis);
((Calamus_caryotoides	((((Pseudophoenix_vinifera	(Serenoa_repens	(Sabal_domingensis	Phoenix_dactylifera)))	((Reinhardtia_latisecta	Reinhardtia_paiewonskiana)	(Reinhardtia_gracilis	Reinhardtia_simplex)))	((((Iriartea_deltoidea	Podococcus_barteri)	Leopoldinia_pulchra)	(Geonoma_undata	(((((Heterospathe_cagayanensis	(Veitchia_spiralis	Hydriastele_microspadix))	Dypsis_decaryi)	((Kentiopsis_piersoniorum	Burretiokentia_grandiflora)	Dictyosperma_album))	(Prestoea_acuminata	(Oenocarpus_minor	Oenocarpus_bataua)))	(Manicaria_saccifera	Pelagodoxa_henryana))))	Sclerosperma_profizianum))	(((Attalea_speciosa	Bactris_major)	(Elaeis_oleifera	Elaeis_guineensis))	(Orania_palindan	(Nypa_fruticans	Roystonea_regia)))))	Kingia_australis);
((Calamus_caryotoides	(((Elaeis_oleifera	Elaeis_guineensis)	((Iriartea_deltoidea	Podococcus_barteri)	(((((((Nypa_fruticans	(Serenoa_repens	(Sabal_domingensis	Phoenix_dactylifera)))	((Reinhardtia_latisecta	Reinhardtia_paiewonskiana)	(Reinhardtia_gracilis	Reinhardtia_simplex)))	Orania_palindan)	Geonoma_undata)	(((Heterospathe_cagayanensis	(((Veitchia_spiralis	(Kentiopsis_piersoniorum	Burretiokentia_grandiflora))	(Dypsis_decaryi	Dictyosperma_album))	Hydriastele_microspadix))	((Prestoea_acuminata	(Oenocarpus_minor	Oenocarpus_bataua))	(Manicaria_saccifera	Pelagodoxa_henryana)))	Sclerosperma_profizianum))	(Pseudophoenix_vinifera	Roystonea_regia))	(Attalea_speciosa	Bactris_major))))	Leopoldinia_pulchra))	Kingia_australis);
((Heterospathe_cagayanensis	(((Dypsis_decaryi	(Hydriastele_microspadix	(Veitchia_spiralis	(Kentiopsis_piersoniorum	Burretiokentia_grandiflora))))	Dictyosperma_album)	((Prestoea_acuminata	(Oenocarpus_minor	Oenocarpus_bataua))	((Sclerosperma_profizianum	(Leopoldinia_pulchra	(((Orania_palindan	((Nypa_fruticans	(Calamus_caryotoides	Pseudophoenix_vinifera))	Roystonea_regia))	((Bactris_major	(Elaeis_oleifera	Elaeis_guineensis))	Attalea_speciosa))	(((((Iriartea_deltoidea	Podococcus_barteri)	Serenoa_repens)	(Sabal_domingensis	Phoenix_dactylifera))	((Reinhardtia_latisecta	Reinhardtia_paiewonskiana)	(Reinhardtia_gracilis	Reinhardtia_simplex)))	Geonoma_undata))))	(Manicaria_saccifera	Pelagodoxa_henryana)))))	Kingia_australis);
((Heterospathe_cagayanensis	(((Dypsis_decaryi	(((Veitchia_spiralis	Kentiopsis_piersoniorum)	Dictyosperma_album)	((Calamus_caryotoides	(Prestoea_acuminata	(Oenocarpus_minor	Oenocarpus_bataua)))	((Geonoma_undata	(Sclerosperma_profizianum	((((Roystonea_regia	((Elaeis_oleifera	Elaeis_guineensis)	(Attalea_speciosa	Bactris_major)))	Orania_palindan)	((Pseudophoenix_vinifera	(Serenoa_repens	(Sabal_domingensis	(Nypa_fruticans	Phoenix_dactylifera))))	((Reinhardtia_latisecta	Reinhardtia_paiewonskiana)	Reinhardtia_simplex)))	((Iriartea_deltoidea	Podococcus_barteri)	Leopoldinia_pulchra))))	(Manicaria_saccifera	Pelagodoxa_henryana)))))	Hydriastele_microspadix)	(Reinhardtia_gracilis	Burretiokentia_grandiflora)))	Kingia_australis);
((Nypa_fruticans	(((((((Reinhardtia_latisecta	Reinhardtia_paiewonskiana)	Reinhardtia_simplex)	((((Leopoldinia_pulchra	((Manicaria_saccifera	(Reinhardtia_gracilis	Pelagodoxa_henryana))	((Heterospathe_cagayanensis	((Hydriastele_microspadix	((Burretiokentia_grandiflora	Kentiopsis_piersoniorum)	(Dictyosperma_album	Veitchia_spiralis)))	Dypsis_decaryi))	(Prestoea_acuminata	(Oenocarpus_minor	Oenocarpus_bataua)))))	Geonoma_undata)	((Iriartea_deltoidea	Podococcus_barteri)	Calamus_caryotoides))	((Roystonea_regia	((Elaeis_oleifera	Elaeis_guineensis)	(Attalea_speciosa	Bactris_major)))	(Sclerosperma_profizianum	Orania_palindan))))	Pseudophoenix_vinifera)	Serenoa_repens)	Phoenix_dactylifera)	Sabal_domingensis))	Kingia_australis);
((Nypa_fruticans	(((((Reinhardtia_latisecta	Reinhardtia_paiewonskiana)	Reinhardtia_simplex)	((Roystonea_regia	(Leopoldinia_pulchra	(Calamus_caryotoides	((Elaeis_oleifera	Elaeis_guineensis)	(Attalea_speciosa	Bactris_major)))))	((Sclerosperma_profizianum	Orania_palindan)	(((Manicaria_saccifera	(Geonoma_undata	Pelagodoxa_henryana))	(((((Veitchia_spiralis	(((Reinhardtia_gracilis	Burretiokentia_grandiflora)	Hydriastele_microspadix)	Heterospathe_cagayanensis))	Kentiopsis_piersoniorum)	Dictyosperma_album)	Dypsis_decaryi)	(Prestoea_acuminata	(Oenocarpus_minor	Oenocarpus_bataua))))	(Iriartea_deltoidea	Podococcus_barteri)))))	Pseudophoenix_vinifera)	(Serenoa_repens	(Phoenix_dactylifera	Sabal_domingensis))))	Kingia_australis);
((Calamus_caryotoides	(Pseudophoenix_vinifera	((((Podococcus_barteri	Serenoa_repens)	(Phoenix_dactylifera	Sabal_domingensis))	Nypa_fruticans)	(((Leopoldinia_pulchra	((Attalea_speciosa	(Bactris_major	(Elaeis_oleifera	Elaeis_guineensis)))	Roystonea_regia))	(((((Pelagodoxa_henryana	Manicaria_saccifera)	(((Kentiopsis_piersoniorum	Veitchia_spiralis)	(Dypsis_decaryi	Dictyosperma_album))	((Burretiokentia_grandiflora	Hydriastele_microspadix)	Heterospathe_cagayanensis)))	(Prestoea_acuminata	(Oenocarpus_minor	Oenocarpus_bataua)))	(Iriartea_deltoidea	((Reinhardtia_latisecta	Reinhardtia_paiewonskiana)	(Reinhardtia_gracilis	Reinhardtia_simplex))))	(Geonoma_undata	Sclerosperma_profizianum)))	Orania_palindan))))	Kingia_australis);
((Reinhardtia_gracilis	(Heterospathe_cagayanensis	((((((((Prestoea_acuminata	(Oenocarpus_minor	Oenocarpus_bataua))	(((((Reinhardtia_latisecta	Reinhardtia_paiewonskiana)	Reinhardtia_simplex)	((Serenoa_repens	((Nypa_fruticans	Sabal_domingensis)	Phoenix_dactylifera))	((Calamus_caryotoides	Pseudophoenix_vinifera)	((Sclerosperma_profizianum	Orania_palindan)	(Roystonea_regia	((Elaeis_oleifera	Elaeis_guineensis)	(Attalea_speciosa	Bactris_major)))))))	(Iriartea_deltoidea	Podococcus_barteri))	Leopoldinia_pulchra))	(Pelagodoxa_henryana	Manicaria_saccifera))	Geonoma_undata)	Dictyosperma_album)	Kentiopsis_piersoniorum)	Dypsis_decaryi)	(Veitchia_spiralis	(Burretiokentia_grandiflora	Hydriastele_microspadix)))))	Kingia_australis);
((Heterospathe_cagayanensis	(((((Prestoea_acuminata	(Oenocarpus_minor	Oenocarpus_bataua))	(Manicaria_saccifera	((Dypsis_decaryi	Geonoma_undata)	(((Reinhardtia_latisecta	Reinhardtia_paiewonskiana)	Reinhardtia_simplex)	((((((Calamus_caryotoides	Pseudophoenix_vinifera)	(Attalea_speciosa	(Bactris_major	(Elaeis_oleifera	Elaeis_guineensis))))	((Sabal_domingensis	(Phoenix_dactylifera	(((Iriartea_deltoidea	Leopoldinia_pulchra)	Podococcus_barteri)	Serenoa_repens)))	Nypa_fruticans))	Orania_palindan)	Sclerosperma_profizianum)	Roystonea_regia)))))	Pelagodoxa_henryana)	((Hydriastele_microspadix	(Veitchia_spiralis	Dictyosperma_album))	Kentiopsis_piersoniorum))	(Burretiokentia_grandiflora	Reinhardtia_gracilis)))	Kingia_australis);
((Calamus_caryotoides	(((Iriartea_deltoidea	Leopoldinia_pulchra)	(Podococcus_barteri	Serenoa_repens))	(((Nypa_fruticans	(((((((((((Burretiokentia_grandiflora	Reinhardtia_gracilis)	((Hydriastele_microspadix	(Veitchia_spiralis	Kentiopsis_piersoniorum))	Dypsis_decaryi))	Heterospathe_cagayanensis)	Dictyosperma_album)	(Prestoea_acuminata	(Oenocarpus_minor	Oenocarpus_bataua)))	(Pelagodoxa_henryana	Manicaria_saccifera))	Geonoma_undata)	(((Elaeis_oleifera	Elaeis_guineensis)	(Attalea_speciosa	Bactris_major))	(Orania_palindan	Sclerosperma_profizianum)))	((Reinhardtia_latisecta	Reinhardtia_paiewonskiana)	Reinhardtia_simplex))	Roystonea_regia)	Pseudophoenix_vinifera))	Sabal_domingensis)	Phoenix_dactylifera)))	Kingia_australis);
((Pelagodoxa_henryana	((Manicaria_saccifera	((((((Calamus_caryotoides	Pseudophoenix_vinifera)	((Sabal_domingensis	(((Podococcus_barteri	Iriartea_deltoidea)	Serenoa_repens)	Phoenix_dactylifera))	(Leopoldinia_pulchra	Nypa_fruticans)))	((Roystonea_regia	((Bactris_major	Attalea_speciosa)	(Elaeis_guineensis	Elaeis_oleifera)))	(Sclerosperma_profizianum	Orania_palindan)))	(Reinhardtia_simplex	(Reinhardtia_latisecta	Reinhardtia_paiewonskiana)))	((Oenocarpus_minor	Oenocarpus_bataua)	Prestoea_acuminata))	(Geonoma_undata	(Dypsis_decaryi	(Dictyosperma_album	((Veitchia_spiralis	Kentiopsis_piersoniorum)	(Burretiokentia_grandiflora	(Heterospathe_cagayanensis	Hydriastele_microspadix))))))))	Reinhardtia_gracilis))	Kingia_australis);
((Pseudophoenix_vinifera	((((Serenoa_repens	(Phoenix_dactylifera	Sabal_domingensis))	(Calamus_caryotoides	((Podococcus_barteri	Iriartea_deltoidea)	(Leopoldinia_pulchra	Nypa_fruticans))))	((Roystonea_regia	(Attalea_speciosa	((Elaeis_guineensis	Elaeis_oleifera)	Bactris_major)))	Orania_palindan))	(((Reinhardtia_gracilis	(Reinhardtia_simplex	(Reinhardtia_latisecta	Reinhardtia_paiewonskiana)))	(Sclerosperma_profizianum	((((Oenocarpus_minor	Oenocarpus_bataua)	Prestoea_acuminata)	((Kentiopsis_piersoniorum	Dypsis_decaryi)	((Veitchia_spiralis	Dictyosperma_album)	(Burretiokentia_grandiflora	(Heterospathe_cagayanensis	Hydriastele_microspadix)))))	(Pelagodoxa_henryana	Manicaria_saccifera))))	Geonoma_undata)))	Kingia_australis);
((Calamus_caryotoides	(((((Sabal_domingensis	(Serenoa_repens	Phoenix_dactylifera))	(((Reinhardtia_latisecta	Reinhardtia_paiewonskiana)	(Reinhardtia_gracilis	Reinhardtia_simplex))	((Leopoldinia_pulchra	Nypa_fruticans)	(Roystonea_regia	(Sclerosperma_profizianum	(((Pelagodoxa_henryana	Manicaria_saccifera)	(Podococcus_barteri	Iriartea_deltoidea))	(((Oenocarpus_minor	Oenocarpus_bataua)	Prestoea_acuminata)	(Kentiopsis_piersoniorum	((Veitchia_spiralis	Dictyosperma_album)	(Dypsis_decaryi	(Burretiokentia_grandiflora	(Heterospathe_cagayanensis	Hydriastele_microspadix))))))))))))	(Orania_palindan	Geonoma_undata))	((Elaeis_guineensis	Elaeis_oleifera)	(Bactris_major	Attalea_speciosa)))	Pseudophoenix_vinifera))	Kingia_australis);
((Dypsis_decaryi	(Hydriastele_microspadix	((Veitchia_spiralis	Kentiopsis_piersoniorum)	((((Reinhardtia_gracilis	Burretiokentia_grandiflora)	Heterospathe_cagayanensis)	((Manicaria_saccifera	(Geonoma_undata	Pelagodoxa_henryana))	(((((Iriartea_deltoidea	Podococcus_barteri)	(((((Roystonea_regia	Pseudophoenix_vinifera)	(Orania_palindan	Nypa_fruticans))	Sclerosperma_profizianum)	((Elaeis_guineensis	Elaeis_oleifera)	(Bactris_major	Attalea_speciosa)))	(Serenoa_repens	(Calamus_caryotoides	(Phoenix_dactylifera	Sabal_domingensis)))))	((Reinhardtia_latisecta	Reinhardtia_paiewonskiana)	Reinhardtia_simplex))	((Oenocarpus_minor	Oenocarpus_bataua)	Prestoea_acuminata))	Leopoldinia_pulchra)))	Dictyosperma_album))))	Kingia_australis);
((Reinhardtia_gracilis	(Burretiokentia_grandiflora	(Heterospathe_cagayanensis	((((Oenocarpus_minor	Oenocarpus_bataua)	Prestoea_acuminata)	((Geonoma_undata	((Sclerosperma_profizianum	(Iriartea_deltoidea	Podococcus_barteri))	(((Roystonea_regia	(Orania_palindan	Nypa_fruticans))	((Elaeis_guineensis	Elaeis_oleifera)	(Bactris_major	Attalea_speciosa)))	(((Reinhardtia_latisecta	Reinhardtia_paiewonskiana)	Reinhardtia_simplex)	((Calamus_caryotoides	Pseudophoenix_vinifera)	(Serenoa_repens	(Phoenix_dactylifera	Sabal_domingensis)))))))	(Leopoldinia_pulchra	(Manicaria_saccifera	Pelagodoxa_henryana))))	(Dypsis_decaryi	((Dictyosperma_album	Hydriastele_microspadix)	(Veitchia_spiralis	Kentiopsis_piersoniorum)))))))	Kingia_australis);
((Dypsis_decaryi	(((Veitchia_spiralis	Dictyosperma_album)	Hydriastele_microspadix)	((Kentiopsis_piersoniorum	(((Oenocarpus_minor	Oenocarpus_bataua)	Prestoea_acuminata)	((Geonoma_undata	(Sclerosperma_profizianum	(((((Calamus_caryotoides	Pseudophoenix_vinifera)	Roystonea_regia)	(Orania_palindan	Nypa_fruticans))	((Elaeis_guineensis	Elaeis_oleifera)	(Bactris_major	Attalea_speciosa)))	((Iriartea_deltoidea	((Podococcus_barteri	Serenoa_repens)	(Phoenix_dactylifera	Sabal_domingensis)))	(Reinhardtia_gracilis	((Reinhardtia_latisecta	Reinhardtia_paiewonskiana)	Reinhardtia_simplex))))))	(Leopoldinia_pulchra	(Manicaria_saccifera	Pelagodoxa_henryana)))))	(Burretiokentia_grandiflora	Heterospathe_cagayanensis))))	Kingia_australis);
(((((((Heterospathe_cagayanensis	Hydriastele_microspadix)	Dictyosperma_album)	(Veitchia_spiralis	(Burretiokentia_grandiflora	Kentiopsis_piersoniorum)))	Dypsis_decaryi)	(((((Iriartea_deltoidea	Podococcus_barteri)	Leopoldinia_pulchra)	(Geonoma_undata	(((((Calamus_caryotoides	Pseudophoenix_vinifera)	Roystonea_regia)	(Orania_palindan	Nypa_fruticans))	((Elaeis_guineensis	Elaeis_oleifera)	(Bactris_major	Attalea_speciosa)))	((Serenoa_repens	(Phoenix_dactylifera	Sabal_domingensis))	(Reinhardtia_gracilis	((Reinhardtia_latisecta	Reinhardtia_paiewonskiana)	Reinhardtia_simplex))))))	((Oenocarpus_minor	Oenocarpus_bataua)	Prestoea_acuminata))	Manicaria_saccifera))	(Pelagodoxa_henryana	Sclerosperma_profizianum))	Kingia_australis);
((Dypsis_decaryi	((((Leopoldinia_pulchra	((((((Calamus_caryotoides	Pseudophoenix_vinifera)	Roystonea_regia)	(Orania_palindan	Nypa_fruticans))	((Elaeis_guineensis	Elaeis_oleifera)	(Bactris_major	Attalea_speciosa)))	((Serenoa_repens	(Phoenix_dactylifera	Sabal_domingensis))	(Iriartea_deltoidea	((Reinhardtia_latisecta	Reinhardtia_paiewonskiana)	Reinhardtia_simplex))))	(Podococcus_barteri	Sclerosperma_profizianum)))	(((Oenocarpus_minor	Oenocarpus_bataua)	Prestoea_acuminata)	((Reinhardtia_gracilis	Pelagodoxa_henryana)	Manicaria_saccifera)))	Geonoma_undata)	((Veitchia_spiralis	Kentiopsis_piersoniorum)	(Dictyosperma_album	(Burretiokentia_grandiflora	(Heterospathe_cagayanensis	Hydriastele_microspadix))))))	Kingia_australis);
((Heterospathe_cagayanensis	(Hydriastele_microspadix	(((((Pelagodoxa_henryana	Manicaria_saccifera)	((((((Pseudophoenix_vinifera	(Nypa_fruticans	(Serenoa_repens	(Phoenix_dactylifera	Sabal_domingensis))))	(((Reinhardtia_latisecta	Reinhardtia_paiewonskiana)	Reinhardtia_simplex)	Reinhardtia_gracilis))	(((Calamus_caryotoides	(Elaeis_guineensis	Elaeis_oleifera))	(Bactris_major	Attalea_speciosa))	(Geonoma_undata	Orania_palindan)))	Roystonea_regia)	((Leopoldinia_pulchra	(Iriartea_deltoidea	Podococcus_barteri))	Sclerosperma_profizianum))	((Oenocarpus_minor	Oenocarpus_bataua)	Prestoea_acuminata)))	(Dictyosperma_album	(Veitchia_spiralis	Kentiopsis_piersoniorum)))	Burretiokentia_grandiflora)	Dypsis_decaryi)))	Kingia_australis);
((Nypa_fruticans	(Leopoldinia_pulchra	((Roystonea_regia	((Elaeis_guineensis	Elaeis_oleifera)	(Bactris_major	Attalea_speciosa)))	(((Pseudophoenix_vinifera	(((Iriartea_deltoidea	Podococcus_barteri)	Serenoa_repens)	(Phoenix_dactylifera	Sabal_domingensis)))	((Reinhardtia_latisecta	Reinhardtia_paiewonskiana)	Reinhardtia_simplex))	((Orania_palindan	Sclerosperma_profizianum)	(Geonoma_undata	(((Dypsis_decaryi	((Calamus_caryotoides	Dictyosperma_album)	((Veitchia_spiralis	(Burretiokentia_grandiflora	Kentiopsis_piersoniorum))	(Heterospathe_cagayanensis	Hydriastele_microspadix))))	((Oenocarpus_minor	Oenocarpus_bataua)	Prestoea_acuminata))	((Reinhardtia_gracilis	Pelagodoxa_henryana)	Manicaria_saccifera))))))))	Kingia_australis);
((Heterospathe_cagayanensis	((((Burretiokentia_grandiflora	Kentiopsis_piersoniorum)	((Veitchia_spiralis	Hydriastele_microspadix)	Dictyosperma_album))	Dypsis_decaryi)	((Manicaria_saccifera	Pelagodoxa_henryana)	((Prestoea_acuminata	(Oenocarpus_bataua	Oenocarpus_minor))	(Geonoma_undata	(((Reinhardtia_paiewonskiana	Reinhardtia_latisecta)	(Reinhardtia_gracilis	Reinhardtia_simplex))	((Leopoldinia_pulchra	(Podococcus_barteri	Iriartea_deltoidea))	(((Orania_palindan	(Pseudophoenix_vinifera	(Nypa_fruticans	((Sabal_domingensis	Phoenix_dactylifera)	Serenoa_repens))))	((Calamus_caryotoides	(Elaeis_oleifera	Elaeis_guineensis))	(Attalea_speciosa	Bactris_major)))	(Roystonea_regia	Sclerosperma_profizianum)))))))))	Kingia_australis);
((Dypsis_decaryi	((Hydriastele_microspadix	(Veitchia_spiralis	Kentiopsis_piersoniorum))	((((Prestoea_acuminata	(Oenocarpus_bataua	Oenocarpus_minor))	((((((Reinhardtia_paiewonskiana	Reinhardtia_latisecta)	Reinhardtia_simplex)	(((Podococcus_barteri	Sclerosperma_profizianum)	Roystonea_regia)	((Orania_palindan	((Calamus_caryotoides	Pseudophoenix_vinifera)	(Nypa_fruticans	(Sabal_domingensis	(Phoenix_dactylifera	Serenoa_repens)))))	(Leopoldinia_pulchra	((Elaeis_oleifera	Elaeis_guineensis)	(Attalea_speciosa	Bactris_major))))))	Manicaria_saccifera)	Iriartea_deltoidea)	(Pelagodoxa_henryana	Geonoma_undata)))	(Heterospathe_cagayanensis	(Reinhardtia_gracilis	Burretiokentia_grandiflora)))	Dictyosperma_album)))	Kingia_australis);
((Heterospathe_cagayanensis	((Reinhardtia_gracilis	Burretiokentia_grandiflora)	((Dypsis_decaryi	(Kentiopsis_piersoniorum	((((Geonoma_undata	((((Reinhardtia_paiewonskiana	Reinhardtia_latisecta)	Reinhardtia_simplex)	(Pseudophoenix_vinifera	((Sabal_domingensis	Phoenix_dactylifera)	((Iriartea_deltoidea	Podococcus_barteri)	Serenoa_repens))))	(((Nypa_fruticans	Leopoldinia_pulchra)	(Roystonea_regia	((Elaeis_oleifera	Elaeis_guineensis)	(Attalea_speciosa	Bactris_major))))	(Sclerosperma_profizianum	Orania_palindan))))	Manicaria_saccifera)	(Pelagodoxa_henryana	(Prestoea_acuminata	(Oenocarpus_bataua	Oenocarpus_minor))))	(Veitchia_spiralis	Dictyosperma_album))))	(Calamus_caryotoides	Hydriastele_microspadix))))	Kingia_australis);
((Heterospathe_cagayanensis	(((((Dictyosperma_album	((Prestoea_acuminata	(Oenocarpus_bataua	Oenocarpus_minor))	((Geonoma_undata	((Calamus_caryotoides	(Leopoldinia_pulchra	Podococcus_barteri))	(Sclerosperma_profizianum	(((Iriartea_deltoidea	((Reinhardtia_paiewonskiana	Reinhardtia_latisecta)	Reinhardtia_simplex))	((Sabal_domingensis	Phoenix_dactylifera)	Serenoa_repens))	((Roystonea_regia	((Orania_palindan	Nypa_fruticans)	Pseudophoenix_vinifera))	((Elaeis_oleifera	Elaeis_guineensis)	(Attalea_speciosa	Bactris_major)))))))	(Manicaria_saccifera	Pelagodoxa_henryana))))	Kentiopsis_piersoniorum)	Dypsis_decaryi)	(Veitchia_spiralis	Hydriastele_microspadix))	(Reinhardtia_gracilis	Burretiokentia_grandiflora)))	Kingia_australis);
((Heterospathe_cagayanensis	((((Dypsis_decaryi	(Dictyosperma_album	(Reinhardtia_gracilis	((Prestoea_acuminata	(Oenocarpus_bataua	Oenocarpus_minor))	(((((Reinhardtia_paiewonskiana	Reinhardtia_latisecta)	Reinhardtia_simplex)	((Geonoma_undata	(Bactris_major	((Elaeis_oleifera	Elaeis_guineensis)	Attalea_speciosa)))	((((Sabal_domingensis	Phoenix_dactylifera)	Serenoa_repens)	(Roystonea_regia	(Nypa_fruticans	(Calamus_caryotoides	Pseudophoenix_vinifera))))	Orania_palindan)))	(Sclerosperma_profizianum	(Leopoldinia_pulchra	(Iriartea_deltoidea	Podococcus_barteri))))	(Manicaria_saccifera	Pelagodoxa_henryana))))))	(Veitchia_spiralis	Kentiopsis_piersoniorum))	Hydriastele_microspadix)	Burretiokentia_grandiflora))	Kingia_australis);
((Heterospathe_cagayanensis	(((Prestoea_acuminata	(Oenocarpus_bataua	Oenocarpus_minor))	((((Orania_palindan	(((Reinhardtia_gracilis	((Reinhardtia_paiewonskiana	Reinhardtia_latisecta)	Reinhardtia_simplex))	((Sabal_domingensis	Phoenix_dactylifera)	Serenoa_repens))	((Nypa_fruticans	(Calamus_caryotoides	Pseudophoenix_vinifera))	((Attalea_speciosa	(Bactris_major	(Elaeis_oleifera	Elaeis_guineensis)))	Roystonea_regia))))	(Sclerosperma_profizianum	(Leopoldinia_pulchra	(Iriartea_deltoidea	Podococcus_barteri))))	Geonoma_undata)	(Manicaria_saccifera	Pelagodoxa_henryana)))	((Kentiopsis_piersoniorum	((Dictyosperma_album	Veitchia_spiralis)	(Burretiokentia_grandiflora	Hydriastele_microspadix)))	Dypsis_decaryi)))	Kingia_australis);
((Pelagodoxa_henryana	((((((Sclerosperma_profizianum	Geonoma_undata)	(Orania_palindan	(Nypa_fruticans	((Sabal_domingensis	(Phoenix_dactylifera	((Iriartea_deltoidea	Podococcus_barteri)	Serenoa_repens)))	Pseudophoenix_vinifera))))	(((Elaeis_oleifera	(Calamus_caryotoides	Elaeis_guineensis))	(Attalea_speciosa	Bactris_major))	(Leopoldinia_pulchra	Roystonea_regia)))	(Reinhardtia_gracilis	((Reinhardtia_paiewonskiana	Reinhardtia_latisecta)	Reinhardtia_simplex)))	Manicaria_saccifera)	(((Dictyosperma_album	Veitchia_spiralis)	((Kentiopsis_piersoniorum	Dypsis_decaryi)	(Heterospathe_cagayanensis	(Burretiokentia_grandiflora	Hydriastele_microspadix))))	(Prestoea_acuminata	(Oenocarpus_bataua	Oenocarpus_minor)))))	Kingia_australis);
((Heterospathe_cagayanensis	((Burretiokentia_grandiflora	Hydriastele_microspadix)	((((Prestoea_acuminata	(Oenocarpus_bataua	Oenocarpus_minor))	((((Pseudophoenix_vinifera	(((Reinhardtia_paiewonskiana	Reinhardtia_latisecta)	(Reinhardtia_simplex	Reinhardtia_gracilis))	(((Iriartea_deltoidea	Podococcus_barteri)	Serenoa_repens)	(Sabal_domingensis	Phoenix_dactylifera))))	(((Nypa_fruticans	Orania_palindan)	Sclerosperma_profizianum)	(((Attalea_speciosa	Bactris_major)	(Calamus_caryotoides	(Elaeis_oleifera	Elaeis_guineensis)))	Roystonea_regia)))	(Manicaria_saccifera	(Geonoma_undata	Pelagodoxa_henryana)))	Leopoldinia_pulchra))	((Veitchia_spiralis	Kentiopsis_piersoniorum)	Dictyosperma_album))	Dypsis_decaryi)))	Kingia_australis);
((Nypa_fruticans	(Orania_palindan	((((Attalea_speciosa	(Bactris_major	(Elaeis_oleifera	Elaeis_guineensis)))	(Calamus_caryotoides	Pseudophoenix_vinifera))	Roystonea_regia)	(((Prestoea_acuminata	(Oenocarpus_bataua	Oenocarpus_minor))	((Leopoldinia_pulchra	(Manicaria_saccifera	Pelagodoxa_henryana))	((Dypsis_decaryi	(Dictyosperma_album	((Heterospathe_cagayanensis	Hydriastele_microspadix)	(Veitchia_spiralis	((Reinhardtia_gracilis	Burretiokentia_grandiflora)	Kentiopsis_piersoniorum)))))	(Geonoma_undata	Sclerosperma_profizianum))))	(((Reinhardtia_paiewonskiana	Reinhardtia_latisecta)	Reinhardtia_simplex)	(((Iriartea_deltoidea	Podococcus_barteri)	Serenoa_repens)	(Sabal_domingensis	Phoenix_dactylifera)))))))	Kingia_australis);
((Dypsis_decaryi	((((Burretiokentia_grandiflora	Kentiopsis_piersoniorum)	Veitchia_spiralis)	Heterospathe_cagayanensis)	(Dictyosperma_album	(Hydriastele_microspadix	(Geonoma_undata	((((Prestoea_acuminata	(Oenocarpus_bataua	Oenocarpus_minor))	(((((Orania_palindan	(((Reinhardtia_paiewonskiana	Reinhardtia_latisecta)	Reinhardtia_simplex)	((Calamus_caryotoides	Pseudophoenix_vinifera)	(Nypa_fruticans	(Sabal_domingensis	(Phoenix_dactylifera	((Iriartea_deltoidea	Podococcus_barteri)	Serenoa_repens)))))))	((Elaeis_oleifera	Elaeis_guineensis)	(Attalea_speciosa	Bactris_major)))	(Reinhardtia_gracilis	Roystonea_regia))	Sclerosperma_profizianum)	Pelagodoxa_henryana))	Manicaria_saccifera)	Leopoldinia_pulchra))))))	Kingia_australis);
((Heterospathe_cagayanensis	(Burretiokentia_grandiflora	((((Hydriastele_microspadix	(Dictyosperma_album	Veitchia_spiralis))	Dypsis_decaryi)	Kentiopsis_piersoniorum)	((Prestoea_acuminata	(Oenocarpus_bataua	Oenocarpus_minor))	((((Reinhardtia_latisecta	Reinhardtia_paiewonskiana)	Reinhardtia_simplex)	(((Iriartea_deltoidea	Podococcus_barteri)	Sclerosperma_profizianum)	((Geonoma_undata	Orania_palindan)	((Calamus_caryotoides	Pseudophoenix_vinifera)	((Leopoldinia_pulchra	((Reinhardtia_gracilis	Roystonea_regia)	(((Elaeis_oleifera	Elaeis_guineensis)	Bactris_major)	Attalea_speciosa)))	(Nypa_fruticans	(Sabal_domingensis	(Phoenix_dactylifera	Serenoa_repens))))))))	(Pelagodoxa_henryana	Manicaria_saccifera))))))	Kingia_australis);
(((Iriartea_deltoidea	Podococcus_barteri)	(((Heterospathe_cagayanensis	((((Burretiokentia_grandiflora	Kentiopsis_piersoniorum)	Veitchia_spiralis)	(Hydriastele_microspadix	Dictyosperma_album))	Dypsis_decaryi))	(((Sclerosperma_profizianum	(Orania_palindan	(((Geonoma_undata	(Calamus_caryotoides	(Elaeis_oleifera	Elaeis_guineensis)))	(Bactris_major	Attalea_speciosa))	((((Reinhardtia_latisecta	Reinhardtia_paiewonskiana)	Reinhardtia_simplex)	(Pseudophoenix_vinifera	(Nypa_fruticans	(Serenoa_repens	(Sabal_domingensis	Phoenix_dactylifera)))))	(Reinhardtia_gracilis	Roystonea_regia)))))	(Pelagodoxa_henryana	Manicaria_saccifera))	(Prestoea_acuminata	(Oenocarpus_bataua	Oenocarpus_minor))))	Leopoldinia_pulchra))	Kingia_australis);
(((Burretiokentia_grandiflora	Veitchia_spiralis)	((Hydriastele_microspadix	((Kentiopsis_piersoniorum	(((((((Roystonea_regia	((Bactris_major	Attalea_speciosa)	(Elaeis_oleifera	Elaeis_guineensis)))	(Orania_palindan	Sclerosperma_profizianum))	((Nypa_fruticans	(Serenoa_repens	(Sabal_domingensis	Phoenix_dactylifera)))	(Calamus_caryotoides	Pseudophoenix_vinifera)))	((Reinhardtia_latisecta	Reinhardtia_paiewonskiana)	(Reinhardtia_gracilis	Reinhardtia_simplex)))	Geonoma_undata)	(Prestoea_acuminata	(Oenocarpus_bataua	Oenocarpus_minor)))	(((Iriartea_deltoidea	Podococcus_barteri)	Leopoldinia_pulchra)	(Pelagodoxa_henryana	Manicaria_saccifera))))	(Dictyosperma_album	Dypsis_decaryi)))	Heterospathe_cagayanensis))	Kingia_australis);
((Heterospathe_cagayanensis	(Hydriastele_microspadix	((Dictyosperma_album	((((Geonoma_undata	((Orania_palindan	(((Leopoldinia_pulchra	(Roystonea_regia	((Bactris_major	Attalea_speciosa)	(Elaeis_oleifera	Elaeis_guineensis))))	(((Nypa_fruticans	(((Iriartea_deltoidea	Podococcus_barteri)	Serenoa_repens)	(Sabal_domingensis	Phoenix_dactylifera)))	Pseudophoenix_vinifera)	((Reinhardtia_latisecta	Reinhardtia_paiewonskiana)	(Reinhardtia_gracilis	Reinhardtia_simplex))))	Calamus_caryotoides))	Sclerosperma_profizianum))	(Prestoea_acuminata	(Oenocarpus_bataua	Oenocarpus_minor)))	(Pelagodoxa_henryana	Manicaria_saccifera))	Dypsis_decaryi))	(Burretiokentia_grandiflora	(Veitchia_spiralis	Kentiopsis_piersoniorum)))))	Kingia_australis);
((Dypsis_decaryi	(((((Prestoea_acuminata	(Oenocarpus_bataua	Oenocarpus_minor))	((Pelagodoxa_henryana	Manicaria_saccifera)	(Geonoma_undata	((((Reinhardtia_latisecta	Reinhardtia_paiewonskiana)	Reinhardtia_simplex)	((Roystonea_regia	(Leopoldinia_pulchra	((Elaeis_oleifera	Elaeis_guineensis)	(Bactris_major	Attalea_speciosa))))	((Orania_palindan	((Nypa_fruticans	(Sabal_domingensis	(Serenoa_repens	Phoenix_dactylifera)))	(Calamus_caryotoides	Pseudophoenix_vinifera)))	(Iriartea_deltoidea	Podococcus_barteri))))	Sclerosperma_profizianum))))	((Reinhardtia_gracilis	Burretiokentia_grandiflora)	Heterospathe_cagayanensis))	Dictyosperma_album)	((Veitchia_spiralis	Kentiopsis_piersoniorum)	Hydriastele_microspadix)))	Kingia_australis);
((Calamus_caryotoides	((Elaeis_oleifera	Elaeis_guineensis)	((((((Sclerosperma_profizianum	((((Prestoea_acuminata	(Oenocarpus_bataua	Oenocarpus_minor))	(((((Dictyosperma_album	Veitchia_spiralis)	((Burretiokentia_grandiflora	Kentiopsis_piersoniorum)	Heterospathe_cagayanensis))	Dypsis_decaryi)	Hydriastele_microspadix)	(Manicaria_saccifera	(Reinhardtia_gracilis	Pelagodoxa_henryana))))	Geonoma_undata)	((Reinhardtia_latisecta	Reinhardtia_paiewonskiana)	Reinhardtia_simplex)))	Roystonea_regia)	(Orania_palindan	((Nypa_fruticans	(Serenoa_repens	(Phoenix_dactylifera	Sabal_domingensis)))	Pseudophoenix_vinifera)))	(Bactris_major	Attalea_speciosa))	(Iriartea_deltoidea	Podococcus_barteri))	Leopoldinia_pulchra)))	Kingia_australis);
((Dypsis_decaryi	((Veitchia_spiralis	Kentiopsis_piersoniorum)	((((Prestoea_acuminata	(Oenocarpus_bataua	Oenocarpus_minor))	(((Reinhardtia_paiewonskiana	(Reinhardtia_simplex	Reinhardtia_latisecta))	(((Roystonea_regia	(Orania_palindan	((((Iriartea_deltoidea	Podococcus_barteri)	(Leopoldinia_pulchra	Nypa_fruticans))	(Serenoa_repens	(Phoenix_dactylifera	Sabal_domingensis)))	Pseudophoenix_vinifera)))	(Attalea_speciosa	(((Elaeis_oleifera	Elaeis_guineensis)	Bactris_major)	Calamus_caryotoides)))	Sclerosperma_profizianum))	((Manicaria_saccifera	Pelagodoxa_henryana)	Geonoma_undata)))	Dictyosperma_album)	((Reinhardtia_gracilis	Burretiokentia_grandiflora)	(Heterospathe_cagayanensis	Hydriastele_microspadix)))))	Kingia_australis);
((Heterospathe_cagayanensis	(((Dypsis_decaryi	((Veitchia_spiralis	Kentiopsis_piersoniorum)	(Dictyosperma_album	(((((((Reinhardtia_gracilis	(Reinhardtia_simplex	(Reinhardtia_latisecta	Reinhardtia_paiewonskiana)))	((Serenoa_repens	(Phoenix_dactylifera	Sabal_domingensis))	Pseudophoenix_vinifera))	(Roystonea_regia	((Elaeis_oleifera	Elaeis_guineensis)	(Bactris_major	Attalea_speciosa))))	(((Calamus_caryotoides	(Iriartea_deltoidea	Podococcus_barteri))	(Leopoldinia_pulchra	Nypa_fruticans))	Orania_palindan))	Sclerosperma_profizianum)	(Prestoea_acuminata	(Oenocarpus_bataua	Oenocarpus_minor)))	(Manicaria_saccifera	(Pelagodoxa_henryana	Geonoma_undata))))))	Hydriastele_microspadix)	Burretiokentia_grandiflora))	Kingia_australis);
((Dypsis_decaryi	(((Calamus_caryotoides	Dictyosperma_album)	(Burretiokentia_grandiflora	Heterospathe_cagayanensis))	((Veitchia_spiralis	Kentiopsis_piersoniorum)	(Hydriastele_microspadix	((((((Reinhardtia_gracilis	(Reinhardtia_simplex	(Reinhardtia_latisecta	Reinhardtia_paiewonskiana)))	((Nypa_fruticans	(Sabal_domingensis	(Serenoa_repens	Phoenix_dactylifera)))	Pseudophoenix_vinifera))	(Roystonea_regia	((Leopoldinia_pulchra	(Elaeis_oleifera	Elaeis_guineensis))	(Bactris_major	Attalea_speciosa))))	((Iriartea_deltoidea	Podococcus_barteri)	(Geonoma_undata	Orania_palindan)))	(Prestoea_acuminata	(Oenocarpus_bataua	Oenocarpus_minor)))	(Manicaria_saccifera	(Sclerosperma_profizianum	Pelagodoxa_henryana)))))))	Kingia_australis);
((Attalea_speciosa	(((((Leopoldinia_pulchra	Nypa_fruticans)	Geonoma_undata)	((((Reinhardtia_gracilis	Roystonea_regia)	Sclerosperma_profizianum)	((((((Dypsis_decaryi	Dictyosperma_album)	((Veitchia_spiralis	(Burretiokentia_grandiflora	Kentiopsis_piersoniorum))	Hydriastele_microspadix))	Heterospathe_cagayanensis)	(Prestoea_acuminata	(Oenocarpus_bataua	Oenocarpus_minor)))	(Manicaria_saccifera	Pelagodoxa_henryana))	(Iriartea_deltoidea	(Reinhardtia_simplex	(Reinhardtia_latisecta	Reinhardtia_paiewonskiana)))))	((((Phoenix_dactylifera	(Podococcus_barteri	Serenoa_repens))	Sabal_domingensis)	Pseudophoenix_vinifera)	Orania_palindan)))	(Calamus_caryotoides	(Elaeis_oleifera	Elaeis_guineensis)))	Bactris_major))	Kingia_australis);
((Attalea_speciosa	(Bactris_major	((Elaeis_oleifera	Elaeis_guineensis)	((((Orania_palindan	(((Sclerosperma_profizianum	Leopoldinia_pulchra)	(Geonoma_undata	((Iriartea_deltoidea	(Reinhardtia_paiewonskiana	((Reinhardtia_simplex	Reinhardtia_gracilis)	Reinhardtia_latisecta)))	(Manicaria_saccifera	((((Oenocarpus_minor	Oenocarpus_bataua)	Prestoea_acuminata)	((Dictyosperma_album	Dypsis_decaryi)	((Veitchia_spiralis	Kentiopsis_piersoniorum)	((Burretiokentia_grandiflora	Hydriastele_microspadix)	Heterospathe_cagayanensis))))	Pelagodoxa_henryana)))))	(Sabal_domingensis	((Podococcus_barteri	Serenoa_repens)	Phoenix_dactylifera))))	Nypa_fruticans)	Roystonea_regia)	(Calamus_caryotoides	Pseudophoenix_vinifera)))))	Kingia_australis);
((Calamus_caryotoides	(Pseudophoenix_vinifera	(((Attalea_speciosa	Bactris_major)	(Elaeis_oleifera	Elaeis_guineensis))	(((Orania_palindan	(((Podococcus_barteri	Iriartea_deltoidea)	((Sclerosperma_profizianum	Geonoma_undata)	((((Oenocarpus_minor	Oenocarpus_bataua)	Prestoea_acuminata)	(Kentiopsis_piersoniorum	((Dypsis_decaryi	((Burretiokentia_grandiflora	(Veitchia_spiralis	Hydriastele_microspadix))	Heterospathe_cagayanensis))	Dictyosperma_album)))	((Reinhardtia_gracilis	Pelagodoxa_henryana)	Manicaria_saccifera))))	((Sabal_domingensis	(Serenoa_repens	Phoenix_dactylifera))	(Reinhardtia_simplex	(Reinhardtia_latisecta	Reinhardtia_paiewonskiana)))))	(Leopoldinia_pulchra	Nypa_fruticans))	Roystonea_regia))))	Kingia_australis);
((Nypa_fruticans	(((Pseudophoenix_vinifera	(Serenoa_repens	(Phoenix_dactylifera	Sabal_domingensis)))	(Reinhardtia_simplex	(Reinhardtia_latisecta	Reinhardtia_paiewonskiana)))	((Orania_palindan	((Attalea_speciosa	Bactris_major)	(Calamus_caryotoides	(Elaeis_oleifera	Elaeis_guineensis))))	(((Leopoldinia_pulchra	((Geonoma_undata	(Sclerosperma_profizianum	(Dictyosperma_album	((Veitchia_spiralis	Kentiopsis_piersoniorum)	(Dypsis_decaryi	((Burretiokentia_grandiflora	Hydriastele_microspadix)	Heterospathe_cagayanensis))))))	((Reinhardtia_gracilis	Pelagodoxa_henryana)	(((Oenocarpus_minor	Oenocarpus_bataua)	Prestoea_acuminata)	(Podococcus_barteri	Iriartea_deltoidea)))))	Manicaria_saccifera)	Roystonea_regia))))	Kingia_australis);
((Calamus_caryotoides	(Pseudophoenix_vinifera	(((((Reinhardtia_gracilis	(Reinhardtia_simplex	(Reinhardtia_latisecta	Reinhardtia_paiewonskiana)))	(Nypa_fruticans	(Sabal_domingensis	(Serenoa_repens	Phoenix_dactylifera))))	(Orania_palindan	((((Oenocarpus_minor	Oenocarpus_bataua)	Prestoea_acuminata)	(((Dictyosperma_album	((Veitchia_spiralis	Kentiopsis_piersoniorum)	(Dypsis_decaryi	((Burretiokentia_grandiflora	Hydriastele_microspadix)	Heterospathe_cagayanensis))))	(Geonoma_undata	Sclerosperma_profizianum))	(Manicaria_saccifera	Pelagodoxa_henryana)))	(Leopoldinia_pulchra	(Podococcus_barteri	Iriartea_deltoidea)))))	Roystonea_regia)	(((Elaeis_oleifera	Elaeis_guineensis)	Attalea_speciosa)	Bactris_major))))	Kingia_australis);
((Heterospathe_cagayanensis	((Reinhardtia_gracilis	Burretiokentia_grandiflora)	(((((Sclerosperma_profizianum	(Roystonea_regia	((Leopoldinia_pulchra	(Calamus_caryotoides	((Elaeis_oleifera	Elaeis_guineensis)	(Attalea_speciosa	Bactris_major))))	((Pseudophoenix_vinifera	(((Podococcus_barteri	Iriartea_deltoidea)	Serenoa_repens)	(Nypa_fruticans	(Phoenix_dactylifera	Sabal_domingensis))))	(Orania_palindan	Geonoma_undata)))))	(Reinhardtia_paiewonskiana	(Reinhardtia_simplex	Reinhardtia_latisecta)))	(Manicaria_saccifera	Pelagodoxa_henryana))	((Oenocarpus_minor	Oenocarpus_bataua)	Prestoea_acuminata))	((((Veitchia_spiralis	Kentiopsis_piersoniorum)	Hydriastele_microspadix)	Dictyosperma_album)	Dypsis_decaryi))))	Kingia_australis);
((Dypsis_decaryi	((Heterospathe_cagayanensis	Hydriastele_microspadix)	(((((((Sclerosperma_profizianum	((Orania_palindan	((Sabal_domingensis	((Phoenix_dactylifera	((Podococcus_barteri	Iriartea_deltoidea)	Serenoa_repens))	(Leopoldinia_pulchra	Nypa_fruticans)))	(Calamus_caryotoides	Pseudophoenix_vinifera)))	(Reinhardtia_gracilis	Roystonea_regia)))	((Elaeis_oleifera	Elaeis_guineensis)	(Attalea_speciosa	Bactris_major)))	(Reinhardtia_paiewonskiana	(Reinhardtia_simplex	Reinhardtia_latisecta)))	Geonoma_undata)	(Manicaria_saccifera	Pelagodoxa_henryana))	((Oenocarpus_minor	Oenocarpus_bataua)	Prestoea_acuminata))	((Burretiokentia_grandiflora	Kentiopsis_piersoniorum)	(Veitchia_spiralis	Dictyosperma_album)))))	Kingia_australis);
((Heterospathe_cagayanensis	(Hydriastele_microspadix	((Burretiokentia_grandiflora	Kentiopsis_piersoniorum)	(Dictyosperma_album	(Dypsis_decaryi	(Veitchia_spiralis	((((Sclerosperma_profizianum	((Leopoldinia_pulchra	((((Roystonea_regia	((Elaeis_oleifera	Elaeis_guineensis)	(Attalea_speciosa	Bactris_major)))	(Nypa_fruticans	(Calamus_caryotoides	Pseudophoenix_vinifera)))	(Sabal_domingensis	(Phoenix_dactylifera	Serenoa_repens)))	(Podococcus_barteri	Iriartea_deltoidea)))	(Orania_palindan	((Reinhardtia_simplex	Reinhardtia_gracilis)	(Reinhardtia_latisecta	Reinhardtia_paiewonskiana)))))	Geonoma_undata)	(Manicaria_saccifera	Pelagodoxa_henryana))	((Oenocarpus_minor	Oenocarpus_bataua)	Prestoea_acuminata))))))))	Kingia_australis);
((Dypsis_decaryi	((Hydriastele_microspadix	(Veitchia_spiralis	((Reinhardtia_gracilis	Burretiokentia_grandiflora)	Kentiopsis_piersoniorum)))	((Heterospathe_cagayanensis	(((((Sclerosperma_profizianum	(((Roystonea_regia	((Elaeis_oleifera	Elaeis_guineensis)	(Attalea_speciosa	Bactris_major)))	(Orania_palindan	(((Serenoa_repens	(Sabal_domingensis	Phoenix_dactylifera))	Nypa_fruticans)	(Calamus_caryotoides	Pseudophoenix_vinifera))))	(Reinhardtia_simplex	(Reinhardtia_latisecta	Reinhardtia_paiewonskiana))))	((Podococcus_barteri	Iriartea_deltoidea)	Leopoldinia_pulchra))	Geonoma_undata)	(Manicaria_saccifera	Pelagodoxa_henryana))	((Oenocarpus_minor	Oenocarpus_bataua)	Prestoea_acuminata)))	Dictyosperma_album)))	Kingia_australis);
((Prestoea_acuminata	(((((Sclerosperma_profizianum	(((((Sabal_domingensis	(Phoenix_dactylifera	Serenoa_repens))	Nypa_fruticans)	(Calamus_caryotoides	Pseudophoenix_vinifera))	((Roystonea_regia	((Elaeis_oleifera	Elaeis_guineensis)	(Attalea_speciosa	Bactris_major)))	Orania_palindan))	((Reinhardtia_gracilis	Reinhardtia_simplex)	(Reinhardtia_latisecta	Reinhardtia_paiewonskiana))))	((Podococcus_barteri	Iriartea_deltoidea)	Leopoldinia_pulchra))	(Geonoma_undata	(((Hydriastele_microspadix	(Veitchia_spiralis	Dictyosperma_album))	((Dypsis_decaryi	Burretiokentia_grandiflora)	Kentiopsis_piersoniorum))	Heterospathe_cagayanensis)))	(Pelagodoxa_henryana	Manicaria_saccifera))	(Oenocarpus_minor	Oenocarpus_bataua)))	Kingia_australis);
((Pelagodoxa_henryana	(Manicaria_saccifera	((((Oenocarpus_minor	Oenocarpus_bataua)	Prestoea_acuminata)	(((Veitchia_spiralis	Dictyosperma_album)	((Heterospathe_cagayanensis	Burretiokentia_grandiflora)	Hydriastele_microspadix))	(Dypsis_decaryi	Kentiopsis_piersoniorum)))	(Geonoma_undata	((Reinhardtia_gracilis	(Reinhardtia_simplex	(Reinhardtia_latisecta	Reinhardtia_paiewonskiana)))	(((Sabal_domingensis	(Phoenix_dactylifera	((Podococcus_barteri	Iriartea_deltoidea)	Serenoa_repens)))	((Leopoldinia_pulchra	Nypa_fruticans)	(Calamus_caryotoides	Pseudophoenix_vinifera)))	((Roystonea_regia	((Elaeis_oleifera	Elaeis_guineensis)	(Attalea_speciosa	Bactris_major)))	(Sclerosperma_profizianum	Orania_palindan))))))))	Kingia_australis);
((Calamus_caryotoides	(Pseudophoenix_vinifera	((Attalea_speciosa	((Elaeis_oleifera	Elaeis_guineensis)	Bactris_major))	(Roystonea_regia	((Sclerosperma_profizianum	Orania_palindan)	((Nypa_fruticans	(Serenoa_repens	(Phoenix_dactylifera	Sabal_domingensis)))	((Iriartea_deltoidea	Podococcus_barteri)	(((Reinhardtia_gracilis	Reinhardtia_simplex)	(Reinhardtia_latisecta	Reinhardtia_paiewonskiana))	(Leopoldinia_pulchra	((Geonoma_undata	(Pelagodoxa_henryana	Manicaria_saccifera))	((Prestoea_acuminata	(Oenocarpus_minor	Oenocarpus_bataua))	(((Kentiopsis_piersoniorum	Burretiokentia_grandiflora)	((Hydriastele_microspadix	(Dictyosperma_album	Veitchia_spiralis))	Dypsis_decaryi))	Heterospathe_cagayanensis))))))))))))	Kingia_australis);
((Manicaria_saccifera	(((((Prestoea_acuminata	(Oenocarpus_minor	Oenocarpus_bataua))	(((Veitchia_spiralis	(Kentiopsis_piersoniorum	Burretiokentia_grandiflora))	((Heterospathe_cagayanensis	Hydriastele_microspadix)	Dypsis_decaryi))	Dictyosperma_album))	((((((Elaeis_oleifera	Elaeis_guineensis)	(Bactris_major	Attalea_speciosa))	Roystonea_regia)	(Sclerosperma_profizianum	Orania_palindan))	(((Calamus_caryotoides	Pseudophoenix_vinifera)	(Nypa_fruticans	(Sabal_domingensis	(Serenoa_repens	Phoenix_dactylifera))))	(Leopoldinia_pulchra	(Iriartea_deltoidea	Podococcus_barteri))))	((Reinhardtia_gracilis	Reinhardtia_simplex)	(Reinhardtia_latisecta	Reinhardtia_paiewonskiana))))	Geonoma_undata)	Pelagodoxa_henryana))	Kingia_australis);
((Heterospathe_cagayanensis	(Hydriastele_microspadix	((((((((Sclerosperma_profizianum	(((Orania_palindan	((Calamus_caryotoides	(Iriartea_deltoidea	Podococcus_barteri))	(Pseudophoenix_vinifera	(Nypa_fruticans	(Sabal_domingensis	(Serenoa_repens	Phoenix_dactylifera))))))	(Attalea_speciosa	((Elaeis_oleifera	Elaeis_guineensis)	Bactris_major)))	(Reinhardtia_gracilis	Roystonea_regia)))	((Reinhardtia_simplex	Reinhardtia_latisecta)	Reinhardtia_paiewonskiana))	Leopoldinia_pulchra)	Geonoma_undata)	(Pelagodoxa_henryana	Manicaria_saccifera))	(Prestoea_acuminata	(Oenocarpus_minor	Oenocarpus_bataua)))	(Dypsis_decaryi	Dictyosperma_album))	(Veitchia_spiralis	(Kentiopsis_piersoniorum	Burretiokentia_grandiflora)))))	Kingia_australis);
((Dictyosperma_album	((Veitchia_spiralis	Kentiopsis_piersoniorum)	((Dypsis_decaryi	(Burretiokentia_grandiflora	(Heterospathe_cagayanensis	Hydriastele_microspadix)))	(((Manicaria_saccifera	((((Reinhardtia_gracilis	Reinhardtia_simplex)	(Reinhardtia_latisecta	Reinhardtia_paiewonskiana))	(Sclerosperma_profizianum	((Orania_palindan	((Nypa_fruticans	Roystonea_regia)	(Pseudophoenix_vinifera	(Sabal_domingensis	(((Iriartea_deltoidea	Podococcus_barteri)	Serenoa_repens)	Phoenix_dactylifera)))))	(Leopoldinia_pulchra	((Calamus_caryotoides	(Elaeis_oleifera	Elaeis_guineensis))	(Bactris_major	Attalea_speciosa))))))	Geonoma_undata))	Pelagodoxa_henryana)	(Prestoea_acuminata	(Oenocarpus_minor	Oenocarpus_bataua))))))	Kingia_australis);
((Dypsis_decaryi	((((Pelagodoxa_henryana	Manicaria_saccifera)	((Prestoea_acuminata	(Oenocarpus_minor	Oenocarpus_bataua))	(((Podococcus_barteri	Leopoldinia_pulchra)	(((((Calamus_caryotoides	Pseudophoenix_vinifera)	(((Nypa_fruticans	Phoenix_dactylifera)	Sabal_domingensis)	Serenoa_repens))	(Iriartea_deltoidea	(Reinhardtia_simplex	(Reinhardtia_latisecta	Reinhardtia_paiewonskiana))))	(Roystonea_regia	((Elaeis_oleifera	Elaeis_guineensis)	(Bactris_major	Attalea_speciosa))))	(Orania_palindan	Sclerosperma_profizianum)))	Geonoma_undata)))	(Heterospathe_cagayanensis	(Reinhardtia_gracilis	Burretiokentia_grandiflora)))	(Dictyosperma_album	(Hydriastele_microspadix	(Veitchia_spiralis	Kentiopsis_piersoniorum)))))	Kingia_australis);
((Heterospathe_cagayanensis	(((Kentiopsis_piersoniorum	Burretiokentia_grandiflora)	(Dypsis_decaryi	((Veitchia_spiralis	Dictyosperma_album)	(((Pelagodoxa_henryana	Manicaria_saccifera)	((((Reinhardtia_gracilis	Reinhardtia_simplex)	(Reinhardtia_latisecta	Reinhardtia_paiewonskiana))	((Roystonea_regia	(Attalea_speciosa	((Elaeis_oleifera	Elaeis_guineensis)	Bactris_major)))	(Orania_palindan	((Nypa_fruticans	(Calamus_caryotoides	Pseudophoenix_vinifera))	((Phoenix_dactylifera	Sabal_domingensis)	((Iriartea_deltoidea	Podococcus_barteri)	Serenoa_repens))))))	(Sclerosperma_profizianum	(Leopoldinia_pulchra	Geonoma_undata))))	(Prestoea_acuminata	(Oenocarpus_minor	Oenocarpus_bataua))))))	Hydriastele_microspadix))	Kingia_australis);
((Heterospathe_cagayanensis	(((((Geonoma_undata	(((Reinhardtia_paiewonskiana	Reinhardtia_latisecta)	Reinhardtia_simplex)	(Sclerosperma_profizianum	((Leopoldinia_pulchra	((Elaeis_oleifera	Elaeis_guineensis)	(Bactris_major	Attalea_speciosa)))	(Orania_palindan	((Reinhardtia_gracilis	Roystonea_regia)	(Pseudophoenix_vinifera	(Nypa_fruticans	((Phoenix_dactylifera	Sabal_domingensis)	((Iriartea_deltoidea	Podococcus_barteri)	Serenoa_repens))))))))))	Manicaria_saccifera)	Pelagodoxa_henryana)	(Prestoea_acuminata	(Oenocarpus_minor	Oenocarpus_bataua)))	(Burretiokentia_grandiflora	((Dictyosperma_album	(Calamus_caryotoides	Hydriastele_microspadix))	(Dypsis_decaryi	(Veitchia_spiralis	Kentiopsis_piersoniorum))))))	Kingia_australis);
((Nypa_fruticans	((((Orania_palindan	((((Leopoldinia_pulchra	((Geonoma_undata	((Hydriastele_microspadix	(Dypsis_decaryi	(Dictyosperma_album	(Heterospathe_cagayanensis	(Veitchia_spiralis	(Burretiokentia_grandiflora	Kentiopsis_piersoniorum))))))	Sclerosperma_profizianum))	(Manicaria_saccifera	(Reinhardtia_gracilis	Pelagodoxa_henryana))))	(Prestoea_acuminata	(Oenocarpus_minor	Oenocarpus_bataua)))	((Reinhardtia_paiewonskiana	Reinhardtia_latisecta)	Reinhardtia_simplex))	(Sabal_domingensis	(((Iriartea_deltoidea	Podococcus_barteri)	Serenoa_repens)	Phoenix_dactylifera))))	((Elaeis_oleifera	Elaeis_guineensis)	(Bactris_major	Attalea_speciosa)))	(Calamus_caryotoides	Pseudophoenix_vinifera))	Roystonea_regia))	Kingia_australis);
(((Iriartea_deltoidea	Podococcus_barteri)	((((Hydriastele_microspadix	(Dypsis_decaryi	(Dictyosperma_album	((Burretiokentia_grandiflora	Heterospathe_cagayanensis)	(Veitchia_spiralis	Kentiopsis_piersoniorum)))))	(Manicaria_saccifera	Pelagodoxa_henryana))	(Prestoea_acuminata	(Oenocarpus_minor	Oenocarpus_bataua)))	(((Reinhardtia_paiewonskiana	Reinhardtia_latisecta)	(Reinhardtia_gracilis	Reinhardtia_simplex))	((((Attalea_speciosa	((Elaeis_oleifera	Elaeis_guineensis)	Bactris_major))	Roystonea_regia)	Sclerosperma_profizianum)	(Orania_palindan	((((Calamus_caryotoides	Pseudophoenix_vinifera)	(Leopoldinia_pulchra	Nypa_fruticans))	(Sabal_domingensis	(Serenoa_repens	Phoenix_dactylifera)))	Geonoma_undata))))))	Kingia_australis);
((Nypa_fruticans	((Roystonea_regia	(Sclerosperma_profizianum	((((Pelagodoxa_henryana	(Geonoma_undata	Reinhardtia_gracilis))	((Prestoea_acuminata	(Oenocarpus_minor	Oenocarpus_bataua))	((Veitchia_spiralis	Dictyosperma_album)	(((Heterospathe_cagayanensis	Hydriastele_microspadix)	(Burretiokentia_grandiflora	Kentiopsis_piersoniorum))	Dypsis_decaryi))))	Manicaria_saccifera)	(Leopoldinia_pulchra	(Iriartea_deltoidea	Podococcus_barteri)))))	(((((Reinhardtia_paiewonskiana	Reinhardtia_latisecta)	Reinhardtia_simplex)	(Pseudophoenix_vinifera	(Serenoa_repens	(Phoenix_dactylifera	Sabal_domingensis))))	((Calamus_caryotoides	(Elaeis_oleifera	Elaeis_guineensis))	(Bactris_major	Attalea_speciosa)))	Orania_palindan)))	Kingia_australis);
((Pelagodoxa_henryana	(((((Reinhardtia_gracilis	((Reinhardtia_latisecta	Reinhardtia_paiewonskiana)	Reinhardtia_simplex))	(Geonoma_undata	(((Nypa_fruticans	(Calamus_caryotoides	Pseudophoenix_vinifera))	(Roystonea_regia	((Elaeis_oleifera	Elaeis_guineensis)	(Attalea_speciosa	Bactris_major))))	((Sabal_domingensis	(Phoenix_dactylifera	Serenoa_repens))	((Podococcus_barteri	Iriartea_deltoidea)	Orania_palindan)))))	Manicaria_saccifera)	(((Oenocarpus_minor	Oenocarpus_bataua)	Prestoea_acuminata)	(((Dictyosperma_album	Dypsis_decaryi)	(Heterospathe_cagayanensis	(Veitchia_spiralis	(Burretiokentia_grandiflora	Kentiopsis_piersoniorum))))	Hydriastele_microspadix)))	(Leopoldinia_pulchra	Sclerosperma_profizianum)))	Kingia_australis);
((Heterospathe_cagayanensis	(Hydriastele_microspadix	((Burretiokentia_grandiflora	Kentiopsis_piersoniorum)	((Dypsis_decaryi	(((((((Reinhardtia_latisecta	Reinhardtia_paiewonskiana)	Reinhardtia_simplex)	(Sclerosperma_profizianum	(((Elaeis_oleifera	Elaeis_guineensis)	(Attalea_speciosa	Bactris_major))	((((Calamus_caryotoides	(Podococcus_barteri	Iriartea_deltoidea))	Leopoldinia_pulchra)	Orania_palindan)	(Roystonea_regia	(Pseudophoenix_vinifera	(Nypa_fruticans	(Sabal_domingensis	(Phoenix_dactylifera	Serenoa_repens)))))))))	(Manicaria_saccifera	(Geonoma_undata	Pelagodoxa_henryana)))	((Oenocarpus_minor	Oenocarpus_bataua)	Prestoea_acuminata))	Reinhardtia_gracilis)	Veitchia_spiralis))	Dictyosperma_album))))	Kingia_australis);
((Heterospathe_cagayanensis	(Hydriastele_microspadix	(Dypsis_decaryi	((Veitchia_spiralis	Kentiopsis_piersoniorum)	((Burretiokentia_grandiflora	(((((((Reinhardtia_latisecta	Reinhardtia_paiewonskiana)	(Reinhardtia_gracilis	Reinhardtia_simplex))	(Sclerosperma_profizianum	(((Elaeis_oleifera	Elaeis_guineensis)	(Attalea_speciosa	Bactris_major))	(Roystonea_regia	(Orania_palindan	(Nypa_fruticans	((Sabal_domingensis	(Phoenix_dactylifera	Serenoa_repens))	Pseudophoenix_vinifera)))))))	(Calamus_caryotoides	((Podococcus_barteri	Iriartea_deltoidea)	Leopoldinia_pulchra)))	(Manicaria_saccifera	((Oenocarpus_minor	Oenocarpus_bataua)	Prestoea_acuminata)))	Pelagodoxa_henryana)	Geonoma_undata))	Dictyosperma_album)))))	Kingia_australis);
((Dypsis_decaryi	((((Oenocarpus_minor	Oenocarpus_bataua)	Prestoea_acuminata)	((Manicaria_saccifera	(Reinhardtia_gracilis	Pelagodoxa_henryana))	(Geonoma_undata	((((((Reinhardtia_latisecta	Reinhardtia_paiewonskiana)	Reinhardtia_simplex)	(Serenoa_repens	(Sabal_domingensis	Phoenix_dactylifera)))	((((Calamus_caryotoides	(Elaeis_oleifera	Elaeis_guineensis))	(Attalea_speciosa	Bactris_major))	(Nypa_fruticans	Pseudophoenix_vinifera))	Roystonea_regia))	((Podococcus_barteri	Iriartea_deltoidea)	Leopoldinia_pulchra))	(Orania_palindan	Sclerosperma_profizianum)))))	((((Dictyosperma_album	Veitchia_spiralis)	Hydriastele_microspadix)	(Burretiokentia_grandiflora	Kentiopsis_piersoniorum))	Heterospathe_cagayanensis)))	Kingia_australis);
((Pelagodoxa_henryana	((((Oenocarpus_minor	Oenocarpus_bataua)	Prestoea_acuminata)	(((Veitchia_spiralis	(Burretiokentia_grandiflora	Kentiopsis_piersoniorum))	(Heterospathe_cagayanensis	Hydriastele_microspadix))	(Dypsis_decaryi	Dictyosperma_album)))	((Geonoma_undata	((Reinhardtia_gracilis	((Reinhardtia_latisecta	Reinhardtia_paiewonskiana)	Reinhardtia_simplex))	((((((Podococcus_barteri	Iriartea_deltoidea)	Leopoldinia_pulchra)	Serenoa_repens)	(Sabal_domingensis	Phoenix_dactylifera))	((Orania_palindan	Nypa_fruticans)	(Sclerosperma_profizianum	(((Calamus_caryotoides	(Elaeis_oleifera	Elaeis_guineensis))	(Attalea_speciosa	Bactris_major))	Roystonea_regia))))	Pseudophoenix_vinifera)))	Manicaria_saccifera)))	Kingia_australis);
((Dypsis_decaryi	((Hydriastele_microspadix	(Kentiopsis_piersoniorum	Veitchia_spiralis))	(Dictyosperma_album	((Burretiokentia_grandiflora	Heterospathe_cagayanensis)	(((((((((((Pseudophoenix_vinifera	Calamus_caryotoides)	Orania_palindan)	((Sabal_domingensis	(Serenoa_repens	Phoenix_dactylifera))	Nypa_fruticans))	((Elaeis_oleifera	Elaeis_guineensis)	(Attalea_speciosa	Bactris_major)))	(Reinhardtia_gracilis	Roystonea_regia))	Sclerosperma_profizianum)	(Reinhardtia_paiewonskiana	(Reinhardtia_simplex	Reinhardtia_latisecta)))	(Geonoma_undata	Manicaria_saccifera))	(((Oenocarpus_minor	Oenocarpus_bataua)	Prestoea_acuminata)	Pelagodoxa_henryana))	Leopoldinia_pulchra)	(Podococcus_barteri	Iriartea_deltoidea))))))	Kingia_australis);
((Dypsis_decaryi	((((Heterospathe_cagayanensis	Hydriastele_microspadix)	(Reinhardtia_gracilis	Burretiokentia_grandiflora))	((Kentiopsis_piersoniorum	Veitchia_spiralis)	((((((Orania_palindan	(Leopoldinia_pulchra	(((Podococcus_barteri	Iriartea_deltoidea)	Serenoa_repens)	(Phoenix_dactylifera	Sabal_domingensis))))	(Reinhardtia_simplex	(Reinhardtia_latisecta	Reinhardtia_paiewonskiana)))	(((((Pseudophoenix_vinifera	Calamus_caryotoides)	Nypa_fruticans)	Roystonea_regia)	((Elaeis_oleifera	Elaeis_guineensis)	(Attalea_speciosa	Bactris_major)))	(Pelagodoxa_henryana	Sclerosperma_profizianum)))	((Oenocarpus_minor	Oenocarpus_bataua)	Prestoea_acuminata))	Manicaria_saccifera)	Geonoma_undata)))	Dictyosperma_album))	Kingia_australis);
((Heterospathe_cagayanensis	((Burretiokentia_grandiflora	(((Hydriastele_microspadix	(Kentiopsis_piersoniorum	Veitchia_spiralis))	Dictyosperma_album)	Dypsis_decaryi))	(((Oenocarpus_minor	Oenocarpus_bataua)	Prestoea_acuminata)	(((Reinhardtia_gracilis	Pelagodoxa_henryana)	Manicaria_saccifera)	((Sclerosperma_profizianum	Geonoma_undata)	(((Orania_palindan	(((Pseudophoenix_vinifera	Calamus_caryotoides)	Nypa_fruticans)	Roystonea_regia))	(Leopoldinia_pulchra	((Elaeis_oleifera	Elaeis_guineensis)	(Attalea_speciosa	Bactris_major))))	(((Podococcus_barteri	Serenoa_repens)	(Phoenix_dactylifera	Sabal_domingensis))	(Iriartea_deltoidea	(Reinhardtia_simplex	(Reinhardtia_latisecta	Reinhardtia_paiewonskiana))))))))))	Kingia_australis);
((Heterospathe_cagayanensis	(((Dypsis_decaryi	(Hydriastele_microspadix	(Burretiokentia_grandiflora	(Kentiopsis_piersoniorum	Veitchia_spiralis))))	Dictyosperma_album)	(((Oenocarpus_minor	Oenocarpus_bataua)	Prestoea_acuminata)	((Pelagodoxa_henryana	Manicaria_saccifera)	(Geonoma_undata	(((((Attalea_speciosa	(Bactris_major	(Elaeis_oleifera	Elaeis_guineensis)))	(Roystonea_regia	Leopoldinia_pulchra))	((((Nypa_fruticans	Serenoa_repens)	(Phoenix_dactylifera	Sabal_domingensis))	((Reinhardtia_gracilis	Reinhardtia_simplex)	(Reinhardtia_latisecta	Reinhardtia_paiewonskiana)))	(Pseudophoenix_vinifera	Calamus_caryotoides)))	(Iriartea_deltoidea	Podococcus_barteri))	(Sclerosperma_profizianum	Orania_palindan)))))))	Kingia_australis);
((Dypsis_decaryi	((((Oenocarpus_minor	Oenocarpus_bataua)	Prestoea_acuminata)	(((Geonoma_undata	Pelagodoxa_henryana)	Manicaria_saccifera)	((((Sabal_domingensis	(((Iriartea_deltoidea	Podococcus_barteri)	Serenoa_repens)	Phoenix_dactylifera))	(((Reinhardtia_gracilis	Reinhardtia_simplex)	(Reinhardtia_latisecta	Reinhardtia_paiewonskiana))	Orania_palindan))	((Pseudophoenix_vinifera	Calamus_caryotoides)	((Leopoldinia_pulchra	Nypa_fruticans)	(((Elaeis_oleifera	Elaeis_guineensis)	(Attalea_speciosa	Bactris_major))	Roystonea_regia))))	Sclerosperma_profizianum)))	(((Kentiopsis_piersoniorum	Burretiokentia_grandiflora)	(Hydriastele_microspadix	(Veitchia_spiralis	Dictyosperma_album)))	Heterospathe_cagayanensis)))	Kingia_australis);
((Sabal_domingensis	((((Sclerosperma_profizianum	Orania_palindan)	((Iriartea_deltoidea	(Reinhardtia_simplex	(Reinhardtia_latisecta	Reinhardtia_paiewonskiana)))	(((Manicaria_saccifera	(Reinhardtia_gracilis	Pelagodoxa_henryana))	Leopoldinia_pulchra)	(((((Veitchia_spiralis	Kentiopsis_piersoniorum)	(Dypsis_decaryi	(Heterospathe_cagayanensis	(Burretiokentia_grandiflora	Hydriastele_microspadix))))	Dictyosperma_album)	Geonoma_undata)	((Oenocarpus_minor	Oenocarpus_bataua)	Prestoea_acuminata)))))	(Roystonea_regia	((Attalea_speciosa	Bactris_major)	((Elaeis_guineensis	Elaeis_oleifera)	(Nypa_fruticans	(Calamus_caryotoides	Pseudophoenix_vinifera))))))	(Phoenix_dactylifera	(Podococcus_barteri	Serenoa_repens))))	Kingia_australis);
((Dypsis_decaryi	((Heterospathe_cagayanensis	(Burretiokentia_grandiflora	Hydriastele_microspadix))	((Veitchia_spiralis	Dictyosperma_album)	((((Oenocarpus_minor	Oenocarpus_bataua)	Prestoea_acuminata)	((Geonoma_undata	((((((((Attalea_speciosa	Bactris_major)	(Elaeis_guineensis	Elaeis_oleifera))	Nypa_fruticans)	((((Sabal_domingensis	Phoenix_dactylifera)	Serenoa_repens)	Pseudophoenix_vinifera)	Orania_palindan))	Roystonea_regia)	Sclerosperma_profizianum)	(((Iriartea_deltoidea	Leopoldinia_pulchra)	Podococcus_barteri)	Calamus_caryotoides))	((Reinhardtia_gracilis	Reinhardtia_simplex)	(Reinhardtia_latisecta	Reinhardtia_paiewonskiana))))	(Manicaria_saccifera	Pelagodoxa_henryana)))	Kentiopsis_piersoniorum))))	Kingia_australis);
((Heterospathe_cagayanensis	((Dictyosperma_album	(Hydriastele_microspadix	(((Oenocarpus_minor	Oenocarpus_bataua)	Prestoea_acuminata)	((Geonoma_undata	(((Podococcus_barteri	(((Iriartea_deltoidea	((Reinhardtia_gracilis	Reinhardtia_simplex)	(Reinhardtia_latisecta	Reinhardtia_paiewonskiana)))	((Nypa_fruticans	((Sabal_domingensis	Phoenix_dactylifera)	Serenoa_repens))	Pseudophoenix_vinifera))	(Leopoldinia_pulchra	(Roystonea_regia	((Attalea_speciosa	Bactris_major)	(Calamus_caryotoides	(Elaeis_guineensis	Elaeis_oleifera)))))))	Orania_palindan)	Sclerosperma_profizianum))	(Manicaria_saccifera	Pelagodoxa_henryana)))))	(Veitchia_spiralis	((Dypsis_decaryi	Burretiokentia_grandiflora)	Kentiopsis_piersoniorum))))	Kingia_australis);
((Sabal_domingensis	(Phoenix_dactylifera	(((Leopoldinia_pulchra	(Iriartea_deltoidea	Podococcus_barteri))	Serenoa_repens)	(((Calamus_caryotoides	Pseudophoenix_vinifera)	((Reinhardtia_gracilis	Roystonea_regia)	(Orania_palindan	(((Attalea_speciosa	Bactris_major)	(Elaeis_guineensis	Elaeis_oleifera))	(((Geonoma_undata	(((Pelagodoxa_henryana	(Dictyosperma_album	((Dypsis_decaryi	(Hydriastele_microspadix	Heterospathe_cagayanensis))	((Burretiokentia_grandiflora	Kentiopsis_piersoniorum)	Veitchia_spiralis))))	((Oenocarpus_minor	Oenocarpus_bataua)	Prestoea_acuminata))	Manicaria_saccifera))	(Reinhardtia_simplex	(Reinhardtia_latisecta	Reinhardtia_paiewonskiana)))	Sclerosperma_profizianum)))))	Nypa_fruticans))))	Kingia_australis);
((Reinhardtia_gracilis	(Roystonea_regia	((((Calamus_caryotoides	Pseudophoenix_vinifera)	(((((Oenocarpus_minor	Oenocarpus_bataua)	Prestoea_acuminata)	(Manicaria_saccifera	((Geonoma_undata	((Dypsis_decaryi	((Hydriastele_microspadix	Dictyosperma_album)	(Veitchia_spiralis	(Burretiokentia_grandiflora	Kentiopsis_piersoniorum))))	Heterospathe_cagayanensis))	(Sclerosperma_profizianum	Pelagodoxa_henryana))))	((Iriartea_deltoidea	Podococcus_barteri)	Leopoldinia_pulchra))	((Sabal_domingensis	(Serenoa_repens	Phoenix_dactylifera))	(Reinhardtia_simplex	(Reinhardtia_latisecta	Reinhardtia_paiewonskiana)))))	((Attalea_speciosa	Bactris_major)	(Elaeis_guineensis	Elaeis_oleifera)))	(Orania_palindan	Nypa_fruticans))))	Kingia_australis);
((Reinhardtia_gracilis	(Heterospathe_cagayanensis	(((Sclerosperma_profizianum	Pelagodoxa_henryana)	(Manicaria_saccifera	((((((Nypa_fruticans	(Serenoa_repens	(Phoenix_dactylifera	Sabal_domingensis)))	Pseudophoenix_vinifera)	Roystonea_regia)	(((Attalea_speciosa	Bactris_major)	(Calamus_caryotoides	(Elaeis_guineensis	Elaeis_oleifera)))	(Reinhardtia_simplex	(Reinhardtia_latisecta	Reinhardtia_paiewonskiana))))	(((Iriartea_deltoidea	Podococcus_barteri)	Leopoldinia_pulchra)	(Orania_palindan	Geonoma_undata)))	((Oenocarpus_minor	Oenocarpus_bataua)	Prestoea_acuminata))))	(Dypsis_decaryi	((Hydriastele_microspadix	(Veitchia_spiralis	(Burretiokentia_grandiflora	Kentiopsis_piersoniorum)))	Dictyosperma_album)))))	Kingia_australis);
((Nypa_fruticans	(Serenoa_repens	((Phoenix_dactylifera	Sabal_domingensis)	(Pseudophoenix_vinifera	(((Reinhardtia_gracilis	Reinhardtia_simplex)	(Reinhardtia_latisecta	Reinhardtia_paiewonskiana))	((Orania_palindan	((Sclerosperma_profizianum	(Pelagodoxa_henryana	(((((Iriartea_deltoidea	Podococcus_barteri)	Leopoldinia_pulchra)	Manicaria_saccifera)	(Geonoma_undata	((((Heterospathe_cagayanensis	(Veitchia_spiralis	(Burretiokentia_grandiflora	Kentiopsis_piersoniorum)))	Dictyosperma_album)	Dypsis_decaryi)	Hydriastele_microspadix)))	(Calamus_caryotoides	((Oenocarpus_minor	Oenocarpus_bataua)	Prestoea_acuminata)))))	Roystonea_regia))	((Attalea_speciosa	Bactris_major)	(Elaeis_guineensis	Elaeis_oleifera))))))))	Kingia_australis);
((Heterospathe_cagayanensis	((Veitchia_spiralis	(Burretiokentia_grandiflora	Kentiopsis_piersoniorum))	(((Hydriastele_microspadix	((((Geonoma_undata	(Leopoldinia_pulchra	Iriartea_deltoidea))	(((Podococcus_barteri	(Roystonea_regia	((((Attalea_speciosa	Bactris_major)	(Calamus_caryotoides	(Elaeis_guineensis	Elaeis_oleifera)))	(Pseudophoenix_vinifera	((Serenoa_repens	(Phoenix_dactylifera	Sabal_domingensis))	((Reinhardtia_gracilis	Reinhardtia_simplex)	(Reinhardtia_latisecta	Reinhardtia_paiewonskiana)))))	(Nypa_fruticans	Orania_palindan))))	Sclerosperma_profizianum)	Pelagodoxa_henryana))	Manicaria_saccifera)	((Oenocarpus_minor	Oenocarpus_bataua)	Prestoea_acuminata)))	Dypsis_decaryi)	Dictyosperma_album)))	Kingia_australis);
((((Pelagodoxa_henryana	(((Oenocarpus_minor	Oenocarpus_bataua)	Prestoea_acuminata)	(Heterospathe_cagayanensis	(((Hydriastele_microspadix	(Veitchia_spiralis	(Burretiokentia_grandiflora	Kentiopsis_piersoniorum)))	Dictyosperma_album)	Dypsis_decaryi))))	(Geonoma_undata	(((((Nypa_fruticans	Pseudophoenix_vinifera)	(Roystonea_regia	((Attalea_speciosa	Bactris_major)	(Elaeis_guineensis	Elaeis_oleifera))))	Orania_palindan)	Sclerosperma_profizianum)	((Sabal_domingensis	Phoenix_dactylifera)	(Calamus_caryotoides	((Leopoldinia_pulchra	(Iriartea_deltoidea	Podococcus_barteri))	Serenoa_repens))))))	((Reinhardtia_gracilis	(Reinhardtia_simplex	(Reinhardtia_latisecta	Reinhardtia_paiewonskiana)))	Manicaria_saccifera))	Kingia_australis);
((Dypsis_decaryi	(((Burretiokentia_grandiflora	Reinhardtia_gracilis)	Heterospathe_cagayanensis)	(Hydriastele_microspadix	((Dictyosperma_album	(Veitchia_spiralis	Kentiopsis_piersoniorum))	((((((Reinhardtia_simplex	(Reinhardtia_latisecta	Reinhardtia_paiewonskiana))	(Geonoma_undata	((((Attalea_speciosa	Bactris_major)	(Elaeis_guineensis	Elaeis_oleifera))	(((Nypa_fruticans	Pseudophoenix_vinifera)	Roystonea_regia)	Orania_palindan))	((Sabal_domingensis	Phoenix_dactylifera)	Serenoa_repens))))	(Sclerosperma_profizianum	Pelagodoxa_henryana))	Manicaria_saccifera)	(Calamus_caryotoides	(Leopoldinia_pulchra	(Iriartea_deltoidea	Podococcus_barteri))))	((Oenocarpus_minor	Oenocarpus_bataua)	Prestoea_acuminata))))))	Kingia_australis);
((Heterospathe_cagayanensis	(((((Dictyosperma_album	Veitchia_spiralis)	Hydriastele_microspadix)	Dypsis_decaryi)	(Burretiokentia_grandiflora	Kentiopsis_piersoniorum))	((((Iriartea_deltoidea	Podococcus_barteri)	Leopoldinia_pulchra)	((Sclerosperma_profizianum	(((Geonoma_undata	Orania_palindan)	(((Bactris_major	Attalea_speciosa)	(Elaeis_guineensis	Elaeis_oleifera))	(((Reinhardtia_paiewonskiana	Reinhardtia_latisecta)	Reinhardtia_simplex)	((Calamus_caryotoides	Pseudophoenix_vinifera)	((Serenoa_repens	(Sabal_domingensis	Phoenix_dactylifera))	Nypa_fruticans)))))	Roystonea_regia))	((Reinhardtia_gracilis	Pelagodoxa_henryana)	Manicaria_saccifera)))	(Prestoea_acuminata	(Oenocarpus_bataua	Oenocarpus_minor)))))	Kingia_australis);
((Heterospathe_cagayanensis	((Hydriastele_microspadix	((Dictyosperma_album	(Dypsis_decaryi	(((Manicaria_saccifera	(((((((((Leopoldinia_pulchra	Nypa_fruticans)	(((Elaeis_guineensis	Elaeis_oleifera)	(Attalea_speciosa	Bactris_major))	Roystonea_regia))	(Calamus_caryotoides	Pseudophoenix_vinifera))	(Sabal_domingensis	(Phoenix_dactylifera	Serenoa_repens)))	Orania_palindan)	(Iriartea_deltoidea	Podococcus_barteri))	Sclerosperma_profizianum)	((Reinhardtia_paiewonskiana	Reinhardtia_latisecta)	Reinhardtia_simplex))	Geonoma_undata))	(Pelagodoxa_henryana	Reinhardtia_gracilis))	(Prestoea_acuminata	(Oenocarpus_bataua	Oenocarpus_minor)))))	(Kentiopsis_piersoniorum	Veitchia_spiralis)))	Burretiokentia_grandiflora))	Kingia_australis);
((Nypa_fruticans	((((Calamus_caryotoides	Pseudophoenix_vinifera)	((Sabal_domingensis	(Phoenix_dactylifera	Serenoa_repens))	(Orania_palindan	((((Reinhardtia_paiewonskiana	Reinhardtia_latisecta)	(Reinhardtia_gracilis	Reinhardtia_simplex))	(Geonoma_undata	(Manicaria_saccifera	((Sclerosperma_profizianum	Pelagodoxa_henryana)	((Prestoea_acuminata	(Oenocarpus_bataua	Oenocarpus_minor))	(Kentiopsis_piersoniorum	((Dypsis_decaryi	((Burretiokentia_grandiflora	Heterospathe_cagayanensis)	Hydriastele_microspadix))	(Veitchia_spiralis	Dictyosperma_album))))))))	(((Elaeis_guineensis	Elaeis_oleifera)	(Attalea_speciosa	Bactris_major))	Roystonea_regia)))))	(Iriartea_deltoidea	Podococcus_barteri))	Leopoldinia_pulchra))	Kingia_australis);
((Dypsis_decaryi	(Dictyosperma_album	((Veitchia_spiralis	(Kentiopsis_piersoniorum	Burretiokentia_grandiflora))	((Heterospathe_cagayanensis	(((Manicaria_saccifera	Pelagodoxa_henryana)	(((Sclerosperma_profizianum	((((((Calamus_caryotoides	Leopoldinia_pulchra)	(Elaeis_guineensis	Elaeis_oleifera))	(Iriartea_deltoidea	Podococcus_barteri))	(Attalea_speciosa	Bactris_major))	(((Pseudophoenix_vinifera	Nypa_fruticans)	Roystonea_regia)	Orania_palindan))	(Serenoa_repens	(Sabal_domingensis	Phoenix_dactylifera))))	((Reinhardtia_paiewonskiana	Reinhardtia_latisecta)	Reinhardtia_simplex))	(Reinhardtia_gracilis	Geonoma_undata)))	(Prestoea_acuminata	(Oenocarpus_bataua	Oenocarpus_minor))))	Hydriastele_microspadix))))	Kingia_australis);
((Dypsis_decaryi	(Heterospathe_cagayanensis	(((Kentiopsis_piersoniorum	(Leopoldinia_pulchra	(((Manicaria_saccifera	(((Sclerosperma_profizianum	((((Iriartea_deltoidea	Podococcus_barteri)	((Calamus_caryotoides	Pseudophoenix_vinifera)	(Sabal_domingensis	(Phoenix_dactylifera	Serenoa_repens))))	(((Attalea_speciosa	(Bactris_major	(Elaeis_guineensis	Elaeis_oleifera)))	Nypa_fruticans)	Orania_palindan))	Roystonea_regia))	((Reinhardtia_paiewonskiana	Reinhardtia_latisecta)	Reinhardtia_simplex))	Geonoma_undata))	(Prestoea_acuminata	(Oenocarpus_bataua	Oenocarpus_minor)))	Pelagodoxa_henryana)))	(Veitchia_spiralis	Dictyosperma_album))	((Reinhardtia_gracilis	Burretiokentia_grandiflora)	Hydriastele_microspadix))))	Kingia_australis);
((Heterospathe_cagayanensis	(((Veitchia_spiralis	Dictyosperma_album)	(Burretiokentia_grandiflora	Kentiopsis_piersoniorum))	((((Reinhardtia_gracilis	Pelagodoxa_henryana)	((Leopoldinia_pulchra	Manicaria_saccifera)	((((Orania_palindan	(Calamus_caryotoides	(Roystonea_regia	(Pseudophoenix_vinifera	(Nypa_fruticans	(Sabal_domingensis	(Phoenix_dactylifera	(Podococcus_barteri	Serenoa_repens))))))))	((Elaeis_guineensis	Elaeis_oleifera)	(Attalea_speciosa	Bactris_major)))	(Geonoma_undata	Sclerosperma_profizianum))	(Iriartea_deltoidea	(Reinhardtia_simplex	(Reinhardtia_paiewonskiana	Reinhardtia_latisecta))))))	(Prestoea_acuminata	(Oenocarpus_bataua	Oenocarpus_minor)))	(Hydriastele_microspadix	Dypsis_decaryi))))	Kingia_australis);
((Pelagodoxa_henryana	((((((Veitchia_spiralis	Dictyosperma_album)	(((Dypsis_decaryi	Burretiokentia_grandiflora)	Kentiopsis_piersoniorum)	(Hydriastele_microspadix	Heterospathe_cagayanensis)))	(Prestoea_acuminata	(Oenocarpus_bataua	Oenocarpus_minor)))	Reinhardtia_gracilis)	((Manicaria_saccifera	((((((Iriartea_deltoidea	Podococcus_barteri)	Serenoa_repens)	(Sabal_domingensis	Phoenix_dactylifera))	(((Pseudophoenix_vinifera	Nypa_fruticans)	(Roystonea_regia	(((Attalea_speciosa	Bactris_major)	(Elaeis_guineensis	Elaeis_oleifera))	Calamus_caryotoides)))	Orania_palindan))	(Reinhardtia_simplex	(Reinhardtia_paiewonskiana	Reinhardtia_latisecta)))	Geonoma_undata))	Leopoldinia_pulchra))	Sclerosperma_profizianum))	Kingia_australis);
((Nypa_fruticans	(Orania_palindan	((Leopoldinia_pulchra	(((Pseudophoenix_vinifera	((Reinhardtia_gracilis	(Reinhardtia_simplex	(Reinhardtia_paiewonskiana	Reinhardtia_latisecta)))	((Sabal_domingensis	Phoenix_dactylifera)	Serenoa_repens)))	(Roystonea_regia	((((Sclerosperma_profizianum	Pelagodoxa_henryana)	(((Dypsis_decaryi	(Dictyosperma_album	(Hydriastele_microspadix	(Veitchia_spiralis	Kentiopsis_piersoniorum))))	Burretiokentia_grandiflora)	Heterospathe_cagayanensis))	Manicaria_saccifera)	(Prestoea_acuminata	(Oenocarpus_bataua	Oenocarpus_minor)))))	((Attalea_speciosa	Bactris_major)	((Elaeis_guineensis	Elaeis_oleifera)	((Iriartea_deltoidea	Podococcus_barteri)	Calamus_caryotoides)))))	Geonoma_undata)))	Kingia_australis);
((Burretiokentia_grandiflora	(Dypsis_decaryi	(Heterospathe_cagayanensis	((Kentiopsis_piersoniorum	(Hydriastele_microspadix	((Manicaria_saccifera	((Prestoea_acuminata	(Oenocarpus_bataua	Oenocarpus_minor))	((Geonoma_undata	((Leopoldinia_pulchra	Nypa_fruticans)	Calamus_caryotoides))	(((Reinhardtia_simplex	(Reinhardtia_paiewonskiana	Reinhardtia_latisecta))	(((Sabal_domingensis	Phoenix_dactylifera)	((Iriartea_deltoidea	Podococcus_barteri)	Serenoa_repens))	Pseudophoenix_vinifera))	(Orania_palindan	(Roystonea_regia	((Attalea_speciosa	Bactris_major)	(Elaeis_guineensis	Elaeis_oleifera))))))))	(Sclerosperma_profizianum	(Reinhardtia_gracilis	Pelagodoxa_henryana)))))	(Veitchia_spiralis	Dictyosperma_album)))))	Kingia_australis);
((Heterospathe_cagayanensis	(((((((Iriartea_deltoidea	Podococcus_barteri)	Calamus_caryotoides)	Hydriastele_microspadix)	(((Pelagodoxa_henryana	Sclerosperma_profizianum)	(Manicaria_saccifera	((Leopoldinia_pulchra	Geonoma_undata)	((Orania_palindan	(Roystonea_regia	((Attalea_speciosa	Bactris_major)	(Elaeis_guineensis	Elaeis_oleifera))))	((Reinhardtia_gracilis	(Reinhardtia_simplex	(Reinhardtia_paiewonskiana	Reinhardtia_latisecta)))	(((Nypa_fruticans	Serenoa_repens)	(Phoenix_dactylifera	Pseudophoenix_vinifera))	Sabal_domingensis))))))	(Prestoea_acuminata	(Oenocarpus_bataua	Oenocarpus_minor))))	(Veitchia_spiralis	Dictyosperma_album))	Dypsis_decaryi)	(Burretiokentia_grandiflora	Kentiopsis_piersoniorum)))	Kingia_australis);
((Heterospathe_cagayanensis	((Hydriastele_microspadix	(((((Leopoldinia_pulchra	((Manicaria_saccifera	((((Reinhardtia_latisecta	Reinhardtia_paiewonskiana)	(Reinhardtia_simplex	Reinhardtia_gracilis))	(Iriartea_deltoidea	((Nypa_fruticans	((Podococcus_barteri	Serenoa_repens)	(Phoenix_dactylifera	Sabal_domingensis)))	(Orania_palindan	(Roystonea_regia	((Calamus_caryotoides	Pseudophoenix_vinifera)	((Elaeis_guineensis	Elaeis_oleifera)	(Attalea_speciosa	Bactris_major))))))))	Geonoma_undata))	(Sclerosperma_profizianum	Pelagodoxa_henryana)))	(Prestoea_acuminata	(Oenocarpus_bataua	Oenocarpus_minor)))	Dictyosperma_album)	(Veitchia_spiralis	Kentiopsis_piersoniorum))	Dypsis_decaryi))	Burretiokentia_grandiflora))	Kingia_australis);
((Dypsis_decaryi	(((Veitchia_spiralis	Dictyosperma_album)	Hydriastele_microspadix)	((Heterospathe_cagayanensis	(((Podococcus_barteri	(((Iriartea_deltoidea	((Reinhardtia_latisecta	Reinhardtia_paiewonskiana)	(Reinhardtia_simplex	Reinhardtia_gracilis)))	((((Pseudophoenix_vinifera	(Nypa_fruticans	(Sabal_domingensis	(Serenoa_repens	Phoenix_dactylifera))))	Orania_palindan)	Roystonea_regia)	(Leopoldinia_pulchra	((Elaeis_guineensis	Elaeis_oleifera)	(Attalea_speciosa	Bactris_major)))))	(Sclerosperma_profizianum	Geonoma_undata)))	(Pelagodoxa_henryana	Manicaria_saccifera))	(Calamus_caryotoides	(Prestoea_acuminata	(Oenocarpus_bataua	Oenocarpus_minor)))))	(Burretiokentia_grandiflora	Kentiopsis_piersoniorum))))	Kingia_australis);
((Dypsis_decaryi	(Dictyosperma_album	((((Geonoma_undata	((((((Elaeis_guineensis	Elaeis_oleifera)	(Attalea_speciosa	Bactris_major))	Leopoldinia_pulchra)	Roystonea_regia)	((Pseudophoenix_vinifera	(Nypa_fruticans	(Serenoa_repens	(Phoenix_dactylifera	Sabal_domingensis))))	(Iriartea_deltoidea	((Reinhardtia_latisecta	Reinhardtia_paiewonskiana)	Reinhardtia_simplex))))	((Sclerosperma_profizianum	Podococcus_barteri)	Orania_palindan)))	((Reinhardtia_gracilis	Pelagodoxa_henryana)	Manicaria_saccifera))	(Calamus_caryotoides	(Prestoea_acuminata	(Oenocarpus_bataua	Oenocarpus_minor))))	((Veitchia_spiralis	(Burretiokentia_grandiflora	Kentiopsis_piersoniorum))	(Heterospathe_cagayanensis	Hydriastele_microspadix)))))	Kingia_australis);
((Dypsis_decaryi	(Heterospathe_cagayanensis	(((Burretiokentia_grandiflora	Kentiopsis_piersoniorum)	Veitchia_spiralis)	((Dictyosperma_album	Hydriastele_microspadix)	((((((Nypa_fruticans	((Sclerosperma_profizianum	Orania_palindan)	(((Elaeis_guineensis	Elaeis_oleifera)	((Calamus_caryotoides	Pseudophoenix_vinifera)	(Attalea_speciosa	Bactris_major)))	Roystonea_regia)))	(((Reinhardtia_latisecta	Reinhardtia_paiewonskiana)	(Reinhardtia_gracilis	Reinhardtia_simplex))	(((Iriartea_deltoidea	Podococcus_barteri)	Serenoa_repens)	(Phoenix_dactylifera	Sabal_domingensis))))	Leopoldinia_pulchra)	(Geonoma_undata	Manicaria_saccifera))	Pelagodoxa_henryana)	(Prestoea_acuminata	(Oenocarpus_bataua	Oenocarpus_minor)))))))	Kingia_australis);
((Nypa_fruticans	((((((((Reinhardtia_latisecta	Reinhardtia_paiewonskiana)	Reinhardtia_simplex)	(Serenoa_repens	(Phoenix_dactylifera	Sabal_domingensis)))	((Sclerosperma_profizianum	(((Iriartea_deltoidea	Podococcus_barteri)	((Prestoea_acuminata	(Oenocarpus_bataua	Oenocarpus_minor))	(((Dictyosperma_album	((Hydriastele_microspadix	Heterospathe_cagayanensis)	Burretiokentia_grandiflora))	(Kentiopsis_piersoniorum	Veitchia_spiralis))	Dypsis_decaryi)))	(Manicaria_saccifera	(Geonoma_undata	Pelagodoxa_henryana))))	Leopoldinia_pulchra))	((Attalea_speciosa	Bactris_major)	(Elaeis_guineensis	Elaeis_oleifera)))	Orania_palindan)	(Reinhardtia_gracilis	Roystonea_regia))	(Calamus_caryotoides	Pseudophoenix_vinifera)))	Kingia_australis);
((((((Reinhardtia_gracilis	((Reinhardtia_latisecta	Reinhardtia_paiewonskiana)	Reinhardtia_simplex))	(Serenoa_repens	(Phoenix_dactylifera	Sabal_domingensis)))	(Sclerosperma_profizianum	((Geonoma_undata	((((Burretiokentia_grandiflora	Kentiopsis_piersoniorum)	(Hydriastele_microspadix	(Veitchia_spiralis	Dictyosperma_album)))	Dypsis_decaryi)	Heterospathe_cagayanensis))	(((Prestoea_acuminata	(Oenocarpus_bataua	Oenocarpus_minor))	(Leopoldinia_pulchra	(Iriartea_deltoidea	Podococcus_barteri)))	(Manicaria_saccifera	Pelagodoxa_henryana)))))	((Roystonea_regia	((Attalea_speciosa	Bactris_major)	(Elaeis_guineensis	Elaeis_oleifera)))	Orania_palindan))	((Calamus_caryotoides	Pseudophoenix_vinifera)	Nypa_fruticans))	Kingia_australis);
((Calamus_caryotoides	((Elaeis_guineensis	Elaeis_oleifera)	((((((Reinhardtia_gracilis	((Reinhardtia_latisecta	Reinhardtia_paiewonskiana)	Reinhardtia_simplex))	(Serenoa_repens	(Phoenix_dactylifera	Sabal_domingensis)))	(Orania_palindan	((Sclerosperma_profizianum	((Manicaria_saccifera	(Geonoma_undata	Pelagodoxa_henryana))	(((Dypsis_decaryi	(Dictyosperma_album	((Veitchia_spiralis	(Burretiokentia_grandiflora	Kentiopsis_piersoniorum))	Hydriastele_microspadix)))	Heterospathe_cagayanensis)	(Prestoea_acuminata	(Oenocarpus_bataua	Oenocarpus_minor)))))	(Leopoldinia_pulchra	(Iriartea_deltoidea	Podococcus_barteri)))))	Roystonea_regia)	(Pseudophoenix_vinifera	Nypa_fruticans))	(Attalea_speciosa	Bactris_major))))	Kingia_australis);
((Nypa_fruticans	(((((Calamus_caryotoides	Pseudophoenix_vinifera)	(((Bactris_major	((Elaeis_guineensis	Elaeis_oleifera)	Attalea_speciosa))	(Sclerosperma_profizianum	(((Reinhardtia_latisecta	Reinhardtia_paiewonskiana)	Reinhardtia_simplex)	((((Manicaria_saccifera	(Pelagodoxa_henryana	Reinhardtia_gracilis))	(((Burretiokentia_grandiflora	Kentiopsis_piersoniorum)	(Dypsis_decaryi	((Veitchia_spiralis	Dictyosperma_album)	Hydriastele_microspadix)))	Heterospathe_cagayanensis))	Geonoma_undata)	(Prestoea_acuminata	(Oenocarpus_bataua	Oenocarpus_minor))))))	Orania_palindan))	Roystonea_regia)	(Sabal_domingensis	(((Iriartea_deltoidea	Podococcus_barteri)	Serenoa_repens)	Phoenix_dactylifera)))	Leopoldinia_pulchra))	Kingia_australis);
((Serenoa_repens	(((Calamus_caryotoides	Phoenix_dactylifera)	Sabal_domingensis)	(Nypa_fruticans	((((Reinhardtia_latisecta	Reinhardtia_paiewonskiana)	(Reinhardtia_simplex	Reinhardtia_gracilis))	(((Iriartea_deltoidea	Podococcus_barteri)	(((((((Burretiokentia_grandiflora	Kentiopsis_piersoniorum)	((Veitchia_spiralis	Dictyosperma_album)	(Dypsis_decaryi	(Heterospathe_cagayanensis	Hydriastele_microspadix))))	(Prestoea_acuminata	(Oenocarpus_bataua	Oenocarpus_minor)))	(Sclerosperma_profizianum	Pelagodoxa_henryana))	Manicaria_saccifera)	Geonoma_undata)	Orania_palindan))	(Leopoldinia_pulchra	(Roystonea_regia	((Elaeis_guineensis	Elaeis_oleifera)	(Attalea_speciosa	Bactris_major))))))	Pseudophoenix_vinifera))))	Kingia_australis);
((Pseudophoenix_vinifera	((Serenoa_repens	(Phoenix_dactylifera	Sabal_domingensis))	(((((Leopoldinia_pulchra	(Calamus_caryotoides	(Iriartea_deltoidea	Podococcus_barteri)))	((((Dypsis_decaryi	((Burretiokentia_grandiflora	Kentiopsis_piersoniorum)	(Hydriastele_microspadix	(Veitchia_spiralis	Dictyosperma_album))))	Heterospathe_cagayanensis)	(Prestoea_acuminata	(Oenocarpus_bataua	Oenocarpus_minor)))	(Pelagodoxa_henryana	Manicaria_saccifera)))	(Geonoma_undata	Sclerosperma_profizianum))	((Orania_palindan	(Nypa_fruticans	Roystonea_regia))	((Elaeis_guineensis	Elaeis_oleifera)	(Attalea_speciosa	Bactris_major))))	((Reinhardtia_latisecta	Reinhardtia_paiewonskiana)	(Reinhardtia_simplex	Reinhardtia_gracilis)))))	Kingia_australis);
((((Prestoea_acuminata	(Oenocarpus_minor	Oenocarpus_bataua))	((((((Attalea_speciosa	((Elaeis_guineensis	Elaeis_oleifera)	Bactris_major))	(Orania_palindan	((Roystonea_regia	((Sabal_domingensis	(Serenoa_repens	Phoenix_dactylifera))	((Leopoldinia_pulchra	Nypa_fruticans)	(Iriartea_deltoidea	Podococcus_barteri))))	(Pseudophoenix_vinifera	Calamus_caryotoides))))	(Reinhardtia_simplex	(Reinhardtia_latisecta	Reinhardtia_paiewonskiana)))	Manicaria_saccifera)	Geonoma_undata)	(Sclerosperma_profizianum	(Reinhardtia_gracilis	Pelagodoxa_henryana))))	((((Hydriastele_microspadix	Dictyosperma_album)	Heterospathe_cagayanensis)	Burretiokentia_grandiflora)	((Veitchia_spiralis	Kentiopsis_piersoniorum)	Dypsis_decaryi)))	Kingia_australis);
((Pseudophoenix_vinifera	(Calamus_caryotoides	((Nypa_fruticans	((Phoenix_dactylifera	Serenoa_repens)	Sabal_domingensis))	((((Elaeis_guineensis	Elaeis_oleifera)	(Bactris_major	Attalea_speciosa))	((Reinhardtia_simplex	(Reinhardtia_latisecta	Reinhardtia_paiewonskiana))	(Orania_palindan	(Geonoma_undata	(((Sclerosperma_profizianum	Pelagodoxa_henryana)	(Leopoldinia_pulchra	(Manicaria_saccifera	((Hydriastele_microspadix	(Dictyosperma_album	(((Heterospathe_cagayanensis	(Veitchia_spiralis	Burretiokentia_grandiflora))	Dypsis_decaryi)	Kentiopsis_piersoniorum)))	(Prestoea_acuminata	(Oenocarpus_minor	Oenocarpus_bataua))))))	(Iriartea_deltoidea	Podococcus_barteri))))))	(Reinhardtia_gracilis	Roystonea_regia)))))	Kingia_australis);
((Dypsis_decaryi	((((((Manicaria_saccifera	Pelagodoxa_henryana)	((Prestoea_acuminata	(Oenocarpus_minor	Oenocarpus_bataua))	(Sclerosperma_profizianum	((Geonoma_undata	(((Elaeis_guineensis	Elaeis_oleifera)	(Bactris_major	Attalea_speciosa))	((Roystonea_regia	Orania_palindan)	((Pseudophoenix_vinifera	Calamus_caryotoides)	(Nypa_fruticans	((Phoenix_dactylifera	((Leopoldinia_pulchra	(Iriartea_deltoidea	Podococcus_barteri))	Serenoa_repens))	Sabal_domingensis))))))	(Reinhardtia_gracilis	(Reinhardtia_simplex	(Reinhardtia_latisecta	Reinhardtia_paiewonskiana)))))))	Heterospathe_cagayanensis)	((Dictyosperma_album	Veitchia_spiralis)	Hydriastele_microspadix))	Burretiokentia_grandiflora)	Kentiopsis_piersoniorum))	Kingia_australis);
((Pelagodoxa_henryana	((((((Prestoea_acuminata	(Oenocarpus_minor	Oenocarpus_bataua))	((Roystonea_regia	(((Elaeis_guineensis	Elaeis_oleifera)	(Bactris_major	Attalea_speciosa))	(Pseudophoenix_vinifera	Calamus_caryotoides)))	((Orania_palindan	(Reinhardtia_gracilis	(Reinhardtia_simplex	(Reinhardtia_latisecta	Reinhardtia_paiewonskiana))))	(Nypa_fruticans	((Phoenix_dactylifera	Serenoa_repens)	Sabal_domingensis)))))	((Iriartea_deltoidea	Podococcus_barteri)	Leopoldinia_pulchra))	Manicaria_saccifera)	(Geonoma_undata	(Heterospathe_cagayanensis	((Dictyosperma_album	(Hydriastele_microspadix	((Burretiokentia_grandiflora	Veitchia_spiralis)	Kentiopsis_piersoniorum)))	Dypsis_decaryi))))	Sclerosperma_profizianum))	Kingia_australis);
((Dypsis_decaryi	(((((((Sclerosperma_profizianum	((Roystonea_regia	((Elaeis_guineensis	Elaeis_oleifera)	(Bactris_major	Attalea_speciosa)))	(((((Iriartea_deltoidea	Podococcus_barteri)	(Leopoldinia_pulchra	Nypa_fruticans))	(Serenoa_repens	(Sabal_domingensis	Phoenix_dactylifera)))	(Pseudophoenix_vinifera	Calamus_caryotoides))	Orania_palindan)))	(Reinhardtia_gracilis	(Reinhardtia_paiewonskiana	(Reinhardtia_simplex	Reinhardtia_latisecta))))	(Manicaria_saccifera	Pelagodoxa_henryana))	(Prestoea_acuminata	(Oenocarpus_minor	Oenocarpus_bataua)))	(Geonoma_undata	Heterospathe_cagayanensis))	(Burretiokentia_grandiflora	Kentiopsis_piersoniorum))	((Veitchia_spiralis	Dictyosperma_album)	Hydriastele_microspadix)))	Kingia_australis);
((Dypsis_decaryi	(((Heterospathe_cagayanensis	(Veitchia_spiralis	(Burretiokentia_grandiflora	Kentiopsis_piersoniorum)))	(((((Reinhardtia_gracilis	Pelagodoxa_henryana)	Manicaria_saccifera)	((Sclerosperma_profizianum	(Orania_palindan	(((((Sabal_domingensis	(Phoenix_dactylifera	Serenoa_repens))	Pseudophoenix_vinifera)	((Iriartea_deltoidea	Podococcus_barteri)	(Calamus_caryotoides	(Nypa_fruticans	Leopoldinia_pulchra))))	Roystonea_regia)	(Attalea_speciosa	((Elaeis_guineensis	Elaeis_oleifera)	Bactris_major)))))	((Prestoea_acuminata	(Oenocarpus_minor	Oenocarpus_bataua))	(Reinhardtia_simplex	(Reinhardtia_latisecta	Reinhardtia_paiewonskiana)))))	Geonoma_undata)	Hydriastele_microspadix))	Dictyosperma_album))	Kingia_australis);
((Heterospathe_cagayanensis	((((Dictyosperma_album	Hydriastele_microspadix)	(Veitchia_spiralis	(Burretiokentia_grandiflora	Kentiopsis_piersoniorum)))	Dypsis_decaryi)	(((Geonoma_undata	Pelagodoxa_henryana)	Manicaria_saccifera)	((Prestoea_acuminata	(Oenocarpus_minor	Oenocarpus_bataua))	(((Reinhardtia_gracilis	Reinhardtia_simplex)	(Reinhardtia_latisecta	Reinhardtia_paiewonskiana))	(Sclerosperma_profizianum	((Sabal_domingensis	(Phoenix_dactylifera	((Iriartea_deltoidea	Podococcus_barteri)	Serenoa_repens)))	((((Elaeis_guineensis	Elaeis_oleifera)	((Attalea_speciosa	Bactris_major)	Leopoldinia_pulchra))	Roystonea_regia)	(Orania_palindan	((Calamus_caryotoides	Pseudophoenix_vinifera)	Nypa_fruticans))))))))))	Kingia_australis);
((Nypa_fruticans	(Pseudophoenix_vinifera	((Sabal_domingensis	(Serenoa_repens	Phoenix_dactylifera))	(((Geonoma_undata	Orania_palindan)	((Sclerosperma_profizianum	((((Prestoea_acuminata	(Oenocarpus_minor	Oenocarpus_bataua))	(Pelagodoxa_henryana	(((Dypsis_decaryi	(Heterospathe_cagayanensis	Hydriastele_microspadix))	(Veitchia_spiralis	(Burretiokentia_grandiflora	Kentiopsis_piersoniorum)))	Dictyosperma_album)))	Manicaria_saccifera)	((Reinhardtia_gracilis	Reinhardtia_simplex)	(Reinhardtia_latisecta	Reinhardtia_paiewonskiana))))	((Iriartea_deltoidea	Podococcus_barteri)	(Leopoldinia_pulchra	Calamus_caryotoides))))	(((Elaeis_guineensis	Elaeis_oleifera)	(Attalea_speciosa	Bactris_major))	Roystonea_regia)))))	Kingia_australis);
((Heterospathe_cagayanensis	(Hydriastele_microspadix	((((Reinhardtia_gracilis	Burretiokentia_grandiflora)	Kentiopsis_piersoniorum)	(Veitchia_spiralis	Dictyosperma_album))	(Dypsis_decaryi	((Manicaria_saccifera	((Prestoea_acuminata	(Oenocarpus_minor	Oenocarpus_bataua))	(((Iriartea_deltoidea	Podococcus_barteri)	Leopoldinia_pulchra)	((Geonoma_undata	((Orania_palindan	(((Elaeis_guineensis	Elaeis_oleifera)	(Attalea_speciosa	Bactris_major))	Roystonea_regia))	(Nypa_fruticans	(Calamus_caryotoides	Pseudophoenix_vinifera))))	((Sabal_domingensis	(Serenoa_repens	Phoenix_dactylifera))	(Reinhardtia_simplex	(Reinhardtia_latisecta	Reinhardtia_paiewonskiana)))))))	(Sclerosperma_profizianum	Pelagodoxa_henryana))))))	Kingia_australis);
((Dypsis_decaryi	((((Veitchia_spiralis	Dictyosperma_album)	Hydriastele_microspadix)	Kentiopsis_piersoniorum)	(((Prestoea_acuminata	(Oenocarpus_minor	Oenocarpus_bataua))	((Pelagodoxa_henryana	Manicaria_saccifera)	((Sclerosperma_profizianum	((Leopoldinia_pulchra	(Iriartea_deltoidea	Podococcus_barteri))	((Reinhardtia_simplex	(Reinhardtia_latisecta	Reinhardtia_paiewonskiana))	((Orania_palindan	(Roystonea_regia	(((Elaeis_guineensis	Elaeis_oleifera)	(Attalea_speciosa	Bactris_major))	(Nypa_fruticans	(Calamus_caryotoides	Pseudophoenix_vinifera)))))	(Sabal_domingensis	(Serenoa_repens	Phoenix_dactylifera))))))	Geonoma_undata)))	(Heterospathe_cagayanensis	(Reinhardtia_gracilis	Burretiokentia_grandiflora)))))	Kingia_australis);
(((((((((Iriartea_deltoidea	Podococcus_barteri)	Serenoa_repens)	(Phoenix_dactylifera	Sabal_domingensis))	(Reinhardtia_gracilis	((Reinhardtia_paiewonskiana	Reinhardtia_simplex)	Reinhardtia_latisecta)))	Orania_palindan)	(((Leopoldinia_pulchra	Nypa_fruticans)	Roystonea_regia)	(((Attalea_speciosa	Bactris_major)	(Elaeis_guineensis	Elaeis_oleifera))	(Calamus_caryotoides	Pseudophoenix_vinifera))))	((Pelagodoxa_henryana	Manicaria_saccifera)	(Geonoma_undata	(Sclerosperma_profizianum	((((Heterospathe_cagayanensis	(Veitchia_spiralis	(Burretiokentia_grandiflora	Kentiopsis_piersoniorum)))	Dictyosperma_album)	Dypsis_decaryi)	Hydriastele_microspadix)))))	((Oenocarpus_bataua	Oenocarpus_minor)	Prestoea_acuminata))	Kingia_australis);
((Dypsis_decaryi	((Dictyosperma_album	(Veitchia_spiralis	Hydriastele_microspadix))	(Kentiopsis_piersoniorum	((((Geonoma_undata	(Sclerosperma_profizianum	((((Reinhardtia_paiewonskiana	Reinhardtia_latisecta)	Reinhardtia_simplex)	((((Calamus_caryotoides	Pseudophoenix_vinifera)	((Nypa_fruticans	Sabal_domingensis)	(((Leopoldinia_pulchra	(Iriartea_deltoidea	Podococcus_barteri))	Serenoa_repens)	Phoenix_dactylifera)))	Orania_palindan)	((Attalea_speciosa	Bactris_major)	(Elaeis_guineensis	Elaeis_oleifera))))	Roystonea_regia)))	(Pelagodoxa_henryana	Manicaria_saccifera))	((Oenocarpus_bataua	Oenocarpus_minor)	Prestoea_acuminata))	((Reinhardtia_gracilis	Burretiokentia_grandiflora)	Heterospathe_cagayanensis)))))	Kingia_australis);
((Pelagodoxa_henryana	(((Dictyosperma_album	((Dypsis_decaryi	(Hydriastele_microspadix	Heterospathe_cagayanensis))	(Veitchia_spiralis	(Kentiopsis_piersoniorum	(Reinhardtia_gracilis	Burretiokentia_grandiflora)))))	(((Geonoma_undata	Sclerosperma_profizianum)	((((Sabal_domingensis	Phoenix_dactylifera)	((Leopoldinia_pulchra	(Iriartea_deltoidea	Podococcus_barteri))	Serenoa_repens))	((Reinhardtia_paiewonskiana	Reinhardtia_latisecta)	Reinhardtia_simplex))	(((Roystonea_regia	(Nypa_fruticans	(Calamus_caryotoides	Pseudophoenix_vinifera)))	Orania_palindan)	((Attalea_speciosa	Bactris_major)	(Elaeis_guineensis	Elaeis_oleifera)))))	((Oenocarpus_bataua	Oenocarpus_minor)	Prestoea_acuminata)))	Manicaria_saccifera))	Kingia_australis);
((Heterospathe_cagayanensis	(((Veitchia_spiralis	(Kentiopsis_piersoniorum	Burretiokentia_grandiflora))	(((Manicaria_saccifera	((Sclerosperma_profizianum	((((((Sabal_domingensis	Phoenix_dactylifera)	Serenoa_repens)	((Reinhardtia_paiewonskiana	Reinhardtia_latisecta)	Reinhardtia_simplex))	((Roystonea_regia	((Bactris_major	Attalea_speciosa)	(Elaeis_guineensis	Elaeis_oleifera)))	(Pseudophoenix_vinifera	Nypa_fruticans)))	Orania_palindan)	(Calamus_caryotoides	(Leopoldinia_pulchra	(Iriartea_deltoidea	Podococcus_barteri)))))	(Pelagodoxa_henryana	(Reinhardtia_gracilis	Geonoma_undata))))	(Dictyosperma_album	((Oenocarpus_bataua	Oenocarpus_minor)	Prestoea_acuminata)))	Dypsis_decaryi))	Hydriastele_microspadix))	Kingia_australis);
((Heterospathe_cagayanensis	((((Geonoma_undata	((((((Reinhardtia_paiewonskiana	Reinhardtia_latisecta)	(Reinhardtia_simplex	Reinhardtia_gracilis))	(Pseudophoenix_vinifera	(Nypa_fruticans	((Sabal_domingensis	(Calamus_caryotoides	Phoenix_dactylifera))	Serenoa_repens))))	(Leopoldinia_pulchra	(Roystonea_regia	((Bactris_major	Attalea_speciosa)	(Elaeis_guineensis	Elaeis_oleifera)))))	(Sclerosperma_profizianum	Orania_palindan))	(Iriartea_deltoidea	Podococcus_barteri)))	((Oenocarpus_bataua	Oenocarpus_minor)	Prestoea_acuminata))	(Manicaria_saccifera	Pelagodoxa_henryana))	(Dypsis_decaryi	((Burretiokentia_grandiflora	Dictyosperma_album)	(Hydriastele_microspadix	(Veitchia_spiralis	Kentiopsis_piersoniorum))))))	Kingia_australis);
((Dypsis_decaryi	((Kentiopsis_piersoniorum	((Veitchia_spiralis	(Burretiokentia_grandiflora	Dictyosperma_album))	Hydriastele_microspadix))	(Heterospathe_cagayanensis	(((Oenocarpus_bataua	Oenocarpus_minor)	Prestoea_acuminata)	((Manicaria_saccifera	Pelagodoxa_henryana)	(Geonoma_undata	(((Reinhardtia_paiewonskiana	Reinhardtia_latisecta)	(Reinhardtia_simplex	Reinhardtia_gracilis))	(((Sabal_domingensis	Phoenix_dactylifera)	((Iriartea_deltoidea	Podococcus_barteri)	Serenoa_repens))	(Sclerosperma_profizianum	((Leopoldinia_pulchra	(Roystonea_regia	((Bactris_major	Attalea_speciosa)	(Elaeis_guineensis	Elaeis_oleifera))))	((Orania_palindan	Nypa_fruticans)	(Calamus_caryotoides	Pseudophoenix_vinifera))))))))))))	Kingia_australis);
((Heterospathe_cagayanensis	(((((((((Podococcus_barteri	Leopoldinia_pulchra)	Manicaria_saccifera)	(Reinhardtia_gracilis	Pelagodoxa_henryana))	(((Oenocarpus_bataua	Oenocarpus_minor)	Prestoea_acuminata)	((Iriartea_deltoidea	((Reinhardtia_paiewonskiana	Reinhardtia_latisecta)	Reinhardtia_simplex))	(((Attalea_speciosa	((Elaeis_guineensis	Elaeis_oleifera)	Bactris_major))	(Orania_palindan	((Calamus_caryotoides	Pseudophoenix_vinifera)	(Nypa_fruticans	(Sabal_domingensis	(Phoenix_dactylifera	Serenoa_repens))))))	(Sclerosperma_profizianum	Roystonea_regia)))))	Geonoma_undata)	(Veitchia_spiralis	Dictyosperma_album))	(Dypsis_decaryi	Kentiopsis_piersoniorum))	Hydriastele_microspadix)	Burretiokentia_grandiflora))	Kingia_australis);
((Dypsis_decaryi	(((Manicaria_saccifera	Pelagodoxa_henryana)	(((Oenocarpus_bataua	Oenocarpus_minor)	Prestoea_acuminata)	(Geonoma_undata	(((Reinhardtia_paiewonskiana	Reinhardtia_latisecta)	Reinhardtia_simplex)	(((Iriartea_deltoidea	Podococcus_barteri)	(Sclerosperma_profizianum	Orania_palindan))	(((Reinhardtia_gracilis	Roystonea_regia)	((Calamus_caryotoides	Pseudophoenix_vinifera)	((Leopoldinia_pulchra	Nypa_fruticans)	(Sabal_domingensis	(Phoenix_dactylifera	Serenoa_repens)))))	(Attalea_speciosa	((Elaeis_guineensis	Elaeis_oleifera)	Bactris_major))))))))	(((Hydriastele_microspadix	(Burretiokentia_grandiflora	Heterospathe_cagayanensis))	Dictyosperma_album)	(Veitchia_spiralis	Kentiopsis_piersoniorum))))	Kingia_australis);
((Nypa_fruticans	((Sabal_domingensis	(Phoenix_dactylifera	Serenoa_repens))	((((Sclerosperma_profizianum	Orania_palindan)	(((Elaeis_guineensis	Elaeis_oleifera)	(Bactris_major	Attalea_speciosa))	(Reinhardtia_gracilis	Roystonea_regia)))	((((((Iriartea_deltoidea	Podococcus_barteri)	Leopoldinia_pulchra)	((Dypsis_decaryi	((Veitchia_spiralis	Kentiopsis_piersoniorum)	((Hydriastele_microspadix	(Burretiokentia_grandiflora	Heterospathe_cagayanensis))	Dictyosperma_album)))	(Pelagodoxa_henryana	((Oenocarpus_bataua	Oenocarpus_minor)	Prestoea_acuminata))))	Manicaria_saccifera)	Geonoma_undata)	((Reinhardtia_paiewonskiana	Reinhardtia_latisecta)	Reinhardtia_simplex)))	(Calamus_caryotoides	Pseudophoenix_vinifera))))	Kingia_australis);
((Heterospathe_cagayanensis	(Burretiokentia_grandiflora	((Veitchia_spiralis	Kentiopsis_piersoniorum)	(((Hydriastele_microspadix	((((Oenocarpus_bataua	Oenocarpus_minor)	Prestoea_acuminata)	((Reinhardtia_gracilis	Pelagodoxa_henryana)	(Manicaria_saccifera	(((Reinhardtia_paiewonskiana	Reinhardtia_latisecta)	Reinhardtia_simplex)	(((Orania_palindan	((Roystonea_regia	((Nypa_fruticans	(Sabal_domingensis	(Phoenix_dactylifera	((Iriartea_deltoidea	Podococcus_barteri)	Serenoa_repens))))	(Calamus_caryotoides	Pseudophoenix_vinifera)))	((Elaeis_guineensis	Elaeis_oleifera)	(Bactris_major	Attalea_speciosa))))	Sclerosperma_profizianum)	Leopoldinia_pulchra)))))	Geonoma_undata))	Dypsis_decaryi)	Dictyosperma_album))))	Kingia_australis);
(((((((Dypsis_decaryi	Dictyosperma_album)	(((Burretiokentia_grandiflora	Hydriastele_microspadix)	Heterospathe_cagayanensis)	(Veitchia_spiralis	Kentiopsis_piersoniorum)))	(Prestoea_acuminata	(Oenocarpus_bataua	Oenocarpus_minor)))	(((((((Sabal_domingensis	(Nypa_fruticans	Phoenix_dactylifera))	((Podococcus_barteri	Iriartea_deltoidea)	Serenoa_repens))	Pseudophoenix_vinifera)	((Reinhardtia_gracilis	Reinhardtia_simplex)	(Reinhardtia_paiewonskiana	Reinhardtia_latisecta)))	(Roystonea_regia	(((Elaeis_guineensis	Elaeis_oleifera)	(Attalea_speciosa	Bactris_major))	(Calamus_caryotoides	Leopoldinia_pulchra))))	(Orania_palindan	Sclerosperma_profizianum))	Geonoma_undata))	Pelagodoxa_henryana)	Manicaria_saccifera)	Kingia_australis);
((Dypsis_decaryi	(((((Prestoea_acuminata	(Oenocarpus_bataua	Oenocarpus_minor))	(((Sclerosperma_profizianum	((Orania_palindan	(Roystonea_regia	((((Sabal_domingensis	Phoenix_dactylifera)	((Podococcus_barteri	Iriartea_deltoidea)	Serenoa_repens))	Nypa_fruticans)	(Calamus_caryotoides	Pseudophoenix_vinifera))))	((Attalea_speciosa	Bactris_major)	(Elaeis_guineensis	Elaeis_oleifera))))	(Leopoldinia_pulchra	((Reinhardtia_simplex	(Reinhardtia_paiewonskiana	Reinhardtia_latisecta))	Manicaria_saccifera)))	Pelagodoxa_henryana))	Geonoma_undata)	(Veitchia_spiralis	(Dictyosperma_album	((Reinhardtia_gracilis	Burretiokentia_grandiflora)	(Hydriastele_microspadix	Heterospathe_cagayanensis)))))	Kentiopsis_piersoniorum))	Kingia_australis);
((Attalea_speciosa	((Bactris_major	(Elaeis_guineensis	Elaeis_oleifera))	((((((Podococcus_barteri	Iriartea_deltoidea)	(((Manicaria_saccifera	Pelagodoxa_henryana)	((Geonoma_undata	(Dictyosperma_album	((Dypsis_decaryi	(Hydriastele_microspadix	(Heterospathe_cagayanensis	(Reinhardtia_gracilis	Burretiokentia_grandiflora))))	(Veitchia_spiralis	Kentiopsis_piersoniorum))))	Leopoldinia_pulchra))	(Prestoea_acuminata	(Oenocarpus_bataua	Oenocarpus_minor))))	(Calamus_caryotoides	(Reinhardtia_simplex	(Reinhardtia_paiewonskiana	Reinhardtia_latisecta))))	Sclerosperma_profizianum)	Orania_palindan)	(Roystonea_regia	((Nypa_fruticans	(Sabal_domingensis	(Serenoa_repens	Phoenix_dactylifera)))	Pseudophoenix_vinifera)))))	Kingia_australis);
((Heterospathe_cagayanensis	((Reinhardtia_gracilis	Burretiokentia_grandiflora)	((Dypsis_decaryi	((Hydriastele_microspadix	(Veitchia_spiralis	Kentiopsis_piersoniorum))	Dictyosperma_album))	(((Pelagodoxa_henryana	Sclerosperma_profizianum)	((Leopoldinia_pulchra	((((Nypa_fruticans	((Calamus_caryotoides	((Attalea_speciosa	Bactris_major)	(Elaeis_guineensis	Elaeis_oleifera)))	((Reinhardtia_simplex	(Reinhardtia_paiewonskiana	Reinhardtia_latisecta))	(Orania_palindan	((Serenoa_repens	(Phoenix_dactylifera	Sabal_domingensis))	Pseudophoenix_vinifera)))))	Roystonea_regia)	(Podococcus_barteri	Iriartea_deltoidea))	(Prestoea_acuminata	(Oenocarpus_bataua	Oenocarpus_minor))))	Manicaria_saccifera))	Geonoma_undata))))	Kingia_australis);
((Roystonea_regia	(((Sclerosperma_profizianum	((Leopoldinia_pulchra	(Calamus_caryotoides	(Podococcus_barteri	Iriartea_deltoidea)))	((Pelagodoxa_henryana	((Prestoea_acuminata	(Oenocarpus_bataua	Oenocarpus_minor))	((((Burretiokentia_grandiflora	(Heterospathe_cagayanensis	Hydriastele_microspadix))	Dypsis_decaryi)	Dictyosperma_album)	(Veitchia_spiralis	Kentiopsis_piersoniorum))))	(Manicaria_saccifera	Geonoma_undata))))	Orania_palindan)	(((Attalea_speciosa	Bactris_major)	(Elaeis_guineensis	Elaeis_oleifera))	((Reinhardtia_gracilis	(Reinhardtia_simplex	(Reinhardtia_paiewonskiana	Reinhardtia_latisecta)))	((Nypa_fruticans	(Serenoa_repens	(Phoenix_dactylifera	Sabal_domingensis)))	Pseudophoenix_vinifera)))))	Kingia_australis);
((Calamus_caryotoides	((Podococcus_barteri	Iriartea_deltoidea)	((Sclerosperma_profizianum	(((Manicaria_saccifera	(Reinhardtia_gracilis	Pelagodoxa_henryana))	((Prestoea_acuminata	(Oenocarpus_bataua	Oenocarpus_minor))	(((Dypsis_decaryi	Dictyosperma_album)	(Veitchia_spiralis	(Burretiokentia_grandiflora	(Heterospathe_cagayanensis	Hydriastele_microspadix))))	Kentiopsis_piersoniorum)))	Geonoma_undata))	((Orania_palindan	((Nypa_fruticans	Pseudophoenix_vinifera)	(Roystonea_regia	(Attalea_speciosa	((Leopoldinia_pulchra	(Elaeis_guineensis	Elaeis_oleifera))	Bactris_major)))))	((Reinhardtia_simplex	(Reinhardtia_paiewonskiana	Reinhardtia_latisecta))	(Serenoa_repens	(Phoenix_dactylifera	Sabal_domingensis)))))))	Kingia_australis);
((Dypsis_decaryi	((Heterospathe_cagayanensis	(((Geonoma_undata	Pelagodoxa_henryana)	(Manicaria_saccifera	(((Calamus_caryotoides	Leopoldinia_pulchra)	((Sclerosperma_profizianum	Orania_palindan)	(((Elaeis_guineensis	Elaeis_oleifera)	(Bactris_major	Attalea_speciosa))	(Reinhardtia_gracilis	Roystonea_regia))))	((Reinhardtia_simplex	(Reinhardtia_paiewonskiana	Reinhardtia_latisecta))	(Pseudophoenix_vinifera	(Nypa_fruticans	((Phoenix_dactylifera	Sabal_domingensis)	((Podococcus_barteri	Iriartea_deltoidea)	Serenoa_repens))))))))	(Prestoea_acuminata	(Oenocarpus_bataua	Oenocarpus_minor))))	((Dictyosperma_album	(Veitchia_spiralis	(Burretiokentia_grandiflora	Kentiopsis_piersoniorum)))	Hydriastele_microspadix)))	Kingia_australis);
((Dypsis_decaryi	((Heterospathe_cagayanensis	Hydriastele_microspadix)	(((Prestoea_acuminata	(Oenocarpus_bataua	Oenocarpus_minor))	(((Pelagodoxa_henryana	Manicaria_saccifera)	Geonoma_undata)	(((((Orania_palindan	(((Reinhardtia_gracilis	Reinhardtia_simplex)	(Reinhardtia_paiewonskiana	Reinhardtia_latisecta))	(Pseudophoenix_vinifera	((Phoenix_dactylifera	Sabal_domingensis)	Serenoa_repens))))	((Calamus_caryotoides	(Elaeis_guineensis	Elaeis_oleifera))	(Bactris_major	Attalea_speciosa)))	(Nypa_fruticans	Roystonea_regia))	Sclerosperma_profizianum)	(Leopoldinia_pulchra	(Podococcus_barteri	Iriartea_deltoidea)))))	(Dictyosperma_album	(Veitchia_spiralis	(Burretiokentia_grandiflora	Kentiopsis_piersoniorum))))))	Kingia_australis);
((Dypsis_decaryi	(((Burretiokentia_grandiflora	Kentiopsis_piersoniorum)	(Heterospathe_cagayanensis	Hydriastele_microspadix))	(((Prestoea_acuminata	(Oenocarpus_bataua	Oenocarpus_minor))	((((((Orania_palindan	(((Reinhardtia_gracilis	Reinhardtia_simplex)	(Reinhardtia_paiewonskiana	Reinhardtia_latisecta))	((Nypa_fruticans	Pseudophoenix_vinifera)	((Phoenix_dactylifera	Sabal_domingensis)	Serenoa_repens))))	((Calamus_caryotoides	(Elaeis_guineensis	Elaeis_oleifera))	(Bactris_major	Attalea_speciosa)))	Roystonea_regia)	Sclerosperma_profizianum)	(Leopoldinia_pulchra	(Podococcus_barteri	Iriartea_deltoidea)))	((Pelagodoxa_henryana	Geonoma_undata)	Manicaria_saccifera)))	(Dictyosperma_album	Veitchia_spiralis))))	Kingia_australis);
((Dypsis_decaryi	((Heterospathe_cagayanensis	(Reinhardtia_gracilis	Hydriastele_microspadix))	((((Prestoea_acuminata	(Oenocarpus_bataua	Oenocarpus_minor))	((Manicaria_saccifera	((Sclerosperma_profizianum	((Podococcus_barteri	Iriartea_deltoidea)	(Geonoma_undata	Orania_palindan)))	((Reinhardtia_simplex	(Reinhardtia_paiewonskiana	Reinhardtia_latisecta))	((Leopoldinia_pulchra	(((Elaeis_guineensis	Elaeis_oleifera)	(Bactris_major	Attalea_speciosa))	((Nypa_fruticans	Roystonea_regia)	(Calamus_caryotoides	Pseudophoenix_vinifera))))	((Phoenix_dactylifera	Sabal_domingensis)	Serenoa_repens)))))	Pelagodoxa_henryana))	(Dictyosperma_album	Veitchia_spiralis))	(Burretiokentia_grandiflora	Kentiopsis_piersoniorum))))	Kingia_australis);
((Dypsis_decaryi	(((Dictyosperma_album	Veitchia_spiralis)	Hydriastele_microspadix)	((Kentiopsis_piersoniorum	Burretiokentia_grandiflora)	(((((((((Iriartea_deltoidea	(Reinhardtia_simplex	(Reinhardtia_paiewonskiana	Reinhardtia_latisecta)))	(Serenoa_repens	(Phoenix_dactylifera	Sabal_domingensis)))	(((Nypa_fruticans	Orania_palindan)	(Roystonea_regia	(Pseudophoenix_vinifera	Calamus_caryotoides)))	(Leopoldinia_pulchra	((Bactris_major	(Elaeis_oleifera	Elaeis_guineensis))	Attalea_speciosa))))	Sclerosperma_profizianum)	Podococcus_barteri)	Geonoma_undata)	((Reinhardtia_gracilis	Pelagodoxa_henryana)	Manicaria_saccifera))	(Prestoea_acuminata	(Oenocarpus_minor	Oenocarpus_bataua)))	Heterospathe_cagayanensis))))	Kingia_australis);
((Heterospathe_cagayanensis	(((Dypsis_decaryi	(Hydriastele_microspadix	((((Geonoma_undata	Pelagodoxa_henryana)	Manicaria_saccifera)	((((((Podococcus_barteri	Serenoa_repens)	(Phoenix_dactylifera	Sabal_domingensis))	(Iriartea_deltoidea	(Reinhardtia_simplex	(Reinhardtia_paiewonskiana	Reinhardtia_latisecta))))	((((Nypa_fruticans	Pseudophoenix_vinifera)	Roystonea_regia)	Orania_palindan)	(Calamus_caryotoides	((Elaeis_oleifera	Elaeis_guineensis)	(Attalea_speciosa	Bactris_major)))))	Sclerosperma_profizianum)	Leopoldinia_pulchra))	(Prestoea_acuminata	(Oenocarpus_minor	Oenocarpus_bataua)))))	((Dictyosperma_album	Veitchia_spiralis)	Kentiopsis_piersoniorum))	(Reinhardtia_gracilis	Burretiokentia_grandiflora)))	Kingia_australis);
((Heterospathe_cagayanensis	(((Dypsis_decaryi	(((Dictyosperma_album	Veitchia_spiralis)	Hydriastele_microspadix)	Kentiopsis_piersoniorum))	((((Pelagodoxa_henryana	Manicaria_saccifera)	((Reinhardtia_simplex	(Reinhardtia_paiewonskiana	Reinhardtia_latisecta))	(((Roystonea_regia	((Orania_palindan	Nypa_fruticans)	(Leopoldinia_pulchra	((Sabal_domingensis	(((Iriartea_deltoidea	Podococcus_barteri)	Serenoa_repens)	Phoenix_dactylifera))	Pseudophoenix_vinifera))))	((Calamus_caryotoides	(Elaeis_oleifera	Elaeis_guineensis))	(Attalea_speciosa	Bactris_major)))	Sclerosperma_profizianum)))	(Prestoea_acuminata	(Oenocarpus_minor	Oenocarpus_bataua)))	Geonoma_undata))	(Reinhardtia_gracilis	Burretiokentia_grandiflora)))	Kingia_australis);
((Dypsis_decaryi	(((((Reinhardtia_gracilis	Burretiokentia_grandiflora)	(Heterospathe_cagayanensis	Hydriastele_microspadix))	(Dictyosperma_album	Veitchia_spiralis))	((Pelagodoxa_henryana	Manicaria_saccifera)	((Geonoma_undata	((Reinhardtia_simplex	(Reinhardtia_paiewonskiana	Reinhardtia_latisecta))	((Leopoldinia_pulchra	(Iriartea_deltoidea	Podococcus_barteri))	(((Roystonea_regia	(Nypa_fruticans	((Sabal_domingensis	(Serenoa_repens	Phoenix_dactylifera))	(Calamus_caryotoides	Pseudophoenix_vinifera))))	((Elaeis_oleifera	Elaeis_guineensis)	(Attalea_speciosa	Bactris_major)))	(Orania_palindan	Sclerosperma_profizianum)))))	(Prestoea_acuminata	(Oenocarpus_minor	Oenocarpus_bataua)))))	Kentiopsis_piersoniorum))	Kingia_australis);
((Pseudophoenix_vinifera	((Nypa_fruticans	(Sabal_domingensis	(Serenoa_repens	Phoenix_dactylifera)))	((((Elaeis_oleifera	Elaeis_guineensis)	(Attalea_speciosa	Bactris_major))	Roystonea_regia)	((Reinhardtia_simplex	(Reinhardtia_paiewonskiana	Reinhardtia_latisecta))	(Orania_palindan	((Sclerosperma_profizianum	((Manicaria_saccifera	(Geonoma_undata	Pelagodoxa_henryana))	((((Dypsis_decaryi	(((Reinhardtia_gracilis	Burretiokentia_grandiflora)	Heterospathe_cagayanensis)	Hydriastele_microspadix))	(Veitchia_spiralis	Kentiopsis_piersoniorum))	Dictyosperma_album)	(Prestoea_acuminata	(Oenocarpus_minor	Oenocarpus_bataua)))))	((Iriartea_deltoidea	Podococcus_barteri)	(Calamus_caryotoides	Leopoldinia_pulchra))))))))	Kingia_australis);
((Attalea_speciosa	((Bactris_major	(Elaeis_oleifera	Elaeis_guineensis))	(Roystonea_regia	(((Pseudophoenix_vinifera	((Nypa_fruticans	Serenoa_repens)	(Phoenix_dactylifera	Sabal_domingensis)))	(Reinhardtia_simplex	(Reinhardtia_paiewonskiana	Reinhardtia_latisecta)))	((Sclerosperma_profizianum	Orania_palindan)	((((Leopoldinia_pulchra	((Pelagodoxa_henryana	(Calamus_caryotoides	(Prestoea_acuminata	(Oenocarpus_minor	Oenocarpus_bataua))))	(((((Reinhardtia_gracilis	Burretiokentia_grandiflora)	Heterospathe_cagayanensis)	Hydriastele_microspadix)	(Kentiopsis_piersoniorum	Dypsis_decaryi))	(Veitchia_spiralis	Dictyosperma_album))))	Manicaria_saccifera)	Geonoma_undata)	(Iriartea_deltoidea	Podococcus_barteri)))))))	Kingia_australis);
((Attalea_speciosa	((Bactris_major	(Elaeis_oleifera	Elaeis_guineensis))	((Roystonea_regia	(((Serenoa_repens	((Nypa_fruticans	Phoenix_dactylifera)	Sabal_domingensis))	((Iriartea_deltoidea	(Reinhardtia_simplex	(Reinhardtia_paiewonskiana	Reinhardtia_latisecta)))	((((Leopoldinia_pulchra	(Manicaria_saccifera	Pelagodoxa_henryana))	Geonoma_undata)	((Prestoea_acuminata	(Oenocarpus_minor	Oenocarpus_bataua))	((Dypsis_decaryi	((Dictyosperma_album	Hydriastele_microspadix)	(Veitchia_spiralis	Kentiopsis_piersoniorum)))	((Reinhardtia_gracilis	Burretiokentia_grandiflora)	Heterospathe_cagayanensis))))	(Podococcus_barteri	Sclerosperma_profizianum))))	Orania_palindan))	(Calamus_caryotoides	Pseudophoenix_vinifera))))	Kingia_australis);
((Calamus_caryotoides	((Iriartea_deltoidea	Podococcus_barteri)	(Leopoldinia_pulchra	(((Reinhardtia_gracilis	Reinhardtia_simplex)	(Reinhardtia_paiewonskiana	Reinhardtia_latisecta))	((((Manicaria_saccifera	Pelagodoxa_henryana)	Geonoma_undata)	((Prestoea_acuminata	(Oenocarpus_minor	Oenocarpus_bataua))	((((Veitchia_spiralis	Hydriastele_microspadix)	Dictyosperma_album)	((Kentiopsis_piersoniorum	Burretiokentia_grandiflora)	Dypsis_decaryi))	Heterospathe_cagayanensis)))	(((Sclerosperma_profizianum	Orania_palindan)	((Attalea_speciosa	(Bactris_major	(Elaeis_oleifera	Elaeis_guineensis)))	Roystonea_regia))	(Pseudophoenix_vinifera	(((Serenoa_repens	Phoenix_dactylifera)	Sabal_domingensis)	Nypa_fruticans))))))))	Kingia_australis);
((Heterospathe_cagayanensis	(((Hydriastele_microspadix	(Veitchia_spiralis	Dictyosperma_album))	(((Reinhardtia_gracilis	Burretiokentia_grandiflora)	Kentiopsis_piersoniorum)	Dypsis_decaryi))	(((Manicaria_saccifera	Pelagodoxa_henryana)	((Prestoea_acuminata	(Oenocarpus_minor	Oenocarpus_bataua))	(((((Elaeis_oleifera	Elaeis_guineensis)	(Attalea_speciosa	Bactris_major))	((Reinhardtia_paiewonskiana	(Reinhardtia_simplex	Reinhardtia_latisecta))	(Roystonea_regia	(Orania_palindan	(Nypa_fruticans	(Pseudophoenix_vinifera	(Serenoa_repens	(Phoenix_dactylifera	Sabal_domingensis))))))))	Sclerosperma_profizianum)	((Iriartea_deltoidea	Podococcus_barteri)	(Calamus_caryotoides	Leopoldinia_pulchra)))))	Geonoma_undata)))	Kingia_australis);
((Heterospathe_cagayanensis	((Veitchia_spiralis	Burretiokentia_grandiflora)	((Dictyosperma_album	Hydriastele_microspadix)	(Kentiopsis_piersoniorum	(Dypsis_decaryi	((Prestoea_acuminata	(Oenocarpus_minor	Oenocarpus_bataua))	((Geonoma_undata	((((Iriartea_deltoidea	Podococcus_barteri)	(((Serenoa_repens	(Phoenix_dactylifera	Sabal_domingensis))	(Reinhardtia_simplex	(Reinhardtia_latisecta	Reinhardtia_paiewonskiana)))	((((Nypa_fruticans	(Calamus_caryotoides	Pseudophoenix_vinifera))	Roystonea_regia)	((Elaeis_oleifera	Elaeis_guineensis)	(Attalea_speciosa	Bactris_major)))	Orania_palindan)))	Sclerosperma_profizianum)	Leopoldinia_pulchra))	(Manicaria_saccifera	(Reinhardtia_gracilis	Pelagodoxa_henryana)))))))))	Kingia_australis);
((Heterospathe_cagayanensis	((((Dictyosperma_album	((((Pelagodoxa_henryana	Manicaria_saccifera)	(((Oenocarpus_bataua	Oenocarpus_minor)	Prestoea_acuminata)	(((Reinhardtia_paiewonskiana	Reinhardtia_latisecta)	(Reinhardtia_simplex	Reinhardtia_gracilis))	((((Leopoldinia_pulchra	(Roystonea_regia	((Elaeis_guineensis	Elaeis_oleifera)	(Bactris_major	Attalea_speciosa))))	(Nypa_fruticans	(Calamus_caryotoides	Pseudophoenix_vinifera)))	((Phoenix_dactylifera	Sabal_domingensis)	Serenoa_repens))	((Orania_palindan	Sclerosperma_profizianum)	(Podococcus_barteri	Iriartea_deltoidea))))))	Geonoma_undata)	(Veitchia_spiralis	Kentiopsis_piersoniorum)))	Dypsis_decaryi)	Hydriastele_microspadix)	Burretiokentia_grandiflora))	Kingia_australis);
((Heterospathe_cagayanensis	(((Dypsis_decaryi	(((Pelagodoxa_henryana	Manicaria_saccifera)	(((Oenocarpus_bataua	Oenocarpus_minor)	Prestoea_acuminata)	(Geonoma_undata	(((Reinhardtia_paiewonskiana	Reinhardtia_latisecta)	(Reinhardtia_simplex	Reinhardtia_gracilis))	((((((Attalea_speciosa	((Elaeis_guineensis	Elaeis_oleifera)	Bactris_major))	(Roystonea_regia	Orania_palindan))	(Nypa_fruticans	Leopoldinia_pulchra))	(Calamus_caryotoides	Pseudophoenix_vinifera))	((Phoenix_dactylifera	Sabal_domingensis)	((Podococcus_barteri	Iriartea_deltoidea)	Serenoa_repens)))	Sclerosperma_profizianum)))))	(Kentiopsis_piersoniorum	(Veitchia_spiralis	Dictyosperma_album))))	Hydriastele_microspadix)	Burretiokentia_grandiflora))	Kingia_australis);
((Heterospathe_cagayanensis	((((Hydriastele_microspadix	(((Oenocarpus_bataua	Oenocarpus_minor)	Prestoea_acuminata)	((Manicaria_saccifera	(Geonoma_undata	(((Reinhardtia_paiewonskiana	Reinhardtia_latisecta)	(Reinhardtia_simplex	Reinhardtia_gracilis))	((((Sclerosperma_profizianum	(((Attalea_speciosa	(Elaeis_guineensis	Elaeis_oleifera))	Bactris_major)	Roystonea_regia))	(Nypa_fruticans	Orania_palindan))	((Phoenix_dactylifera	Sabal_domingensis)	(((Leopoldinia_pulchra	Serenoa_repens)	(Podococcus_barteri	Iriartea_deltoidea))	Calamus_caryotoides)))	Pseudophoenix_vinifera))))	Pelagodoxa_henryana)))	Dypsis_decaryi)	Dictyosperma_album)	(Veitchia_spiralis	(Burretiokentia_grandiflora	Kentiopsis_piersoniorum))))	Kingia_australis);
((Attalea_speciosa	((((Orania_palindan	((Nypa_fruticans	(Sabal_domingensis	(((Serenoa_repens	((Podococcus_barteri	Iriartea_deltoidea)	Leopoldinia_pulchra))	Calamus_caryotoides)	Phoenix_dactylifera)))	Pseudophoenix_vinifera))	(Reinhardtia_gracilis	Roystonea_regia))	((Geonoma_undata	(((((Dypsis_decaryi	(Dictyosperma_album	((Veitchia_spiralis	(Burretiokentia_grandiflora	Kentiopsis_piersoniorum))	Heterospathe_cagayanensis)))	Hydriastele_microspadix)	((Oenocarpus_bataua	Oenocarpus_minor)	Prestoea_acuminata))	(Pelagodoxa_henryana	Sclerosperma_profizianum))	Manicaria_saccifera))	((Reinhardtia_paiewonskiana	Reinhardtia_latisecta)	Reinhardtia_simplex)))	(Bactris_major	(Elaeis_guineensis	Elaeis_oleifera))))	Kingia_australis);
((Nypa_fruticans	(Sabal_domingensis	((((((Reinhardtia_paiewonskiana	Reinhardtia_latisecta)	Reinhardtia_simplex)	(((Calamus_caryotoides	Orania_palindan)	(((Attalea_speciosa	Bactris_major)	(Elaeis_guineensis	Elaeis_oleifera))	Roystonea_regia))	(((((Geonoma_undata	(Sclerosperma_profizianum	(Heterospathe_cagayanensis	((Dictyosperma_album	(Hydriastele_microspadix	(Veitchia_spiralis	(Burretiokentia_grandiflora	Kentiopsis_piersoniorum))))	Dypsis_decaryi))))	((Oenocarpus_bataua	Oenocarpus_minor)	Prestoea_acuminata))	(Reinhardtia_gracilis	Pelagodoxa_henryana))	Manicaria_saccifera)	Leopoldinia_pulchra)))	Pseudophoenix_vinifera)	(Serenoa_repens	(Podococcus_barteri	Iriartea_deltoidea)))	Phoenix_dactylifera)))	Kingia_australis);
((((((Calamus_caryotoides	Pseudophoenix_vinifera)	((Phoenix_dactylifera	Sabal_domingensis)	Serenoa_repens))	(((Attalea_speciosa	Bactris_major)	(Elaeis_guineensis	Elaeis_oleifera))	((Reinhardtia_gracilis	Roystonea_regia)	(Nypa_fruticans	Orania_palindan))))	((Reinhardtia_paiewonskiana	Reinhardtia_latisecta)	Reinhardtia_simplex))	((Podococcus_barteri	Iriartea_deltoidea)	((Leopoldinia_pulchra	(Manicaria_saccifera	Pelagodoxa_henryana))	((Geonoma_undata	(Sclerosperma_profizianum	(((Dypsis_decaryi	(Heterospathe_cagayanensis	(Veitchia_spiralis	(Burretiokentia_grandiflora	Kentiopsis_piersoniorum))))	Dictyosperma_album)	Hydriastele_microspadix)))	((Oenocarpus_bataua	Oenocarpus_minor)	Prestoea_acuminata)))))	Kingia_australis);
((Calamus_caryotoides	((Elaeis_guineensis	Elaeis_oleifera)	(((Roystonea_regia	(Pseudophoenix_vinifera	Nypa_fruticans))	((((Reinhardtia_paiewonskiana	Reinhardtia_latisecta)	Reinhardtia_simplex)	((Phoenix_dactylifera	Sabal_domingensis)	Serenoa_repens))	((((Oenocarpus_bataua	Oenocarpus_minor)	Prestoea_acuminata)	((Manicaria_saccifera	Pelagodoxa_henryana)	((Reinhardtia_gracilis	Geonoma_undata)	(((((Veitchia_spiralis	(Burretiokentia_grandiflora	Kentiopsis_piersoniorum))	Hydriastele_microspadix)	Dictyosperma_album)	Dypsis_decaryi)	Heterospathe_cagayanensis))))	((Orania_palindan	Sclerosperma_profizianum)	(Leopoldinia_pulchra	(Podococcus_barteri	Iriartea_deltoidea))))))	(Attalea_speciosa	Bactris_major))))	Kingia_australis);
((Nypa_fruticans	(((((((Reinhardtia_gracilis	((Reinhardtia_paiewonskiana	Reinhardtia_latisecta)	Reinhardtia_simplex))	((Phoenix_dactylifera	Sabal_domingensis)	((Leopoldinia_pulchra	(Podococcus_barteri	Iriartea_deltoidea))	Serenoa_repens)))	((Pelagodoxa_henryana	(((Sclerosperma_profizianum	Geonoma_undata)	(Dypsis_decaryi	((Dictyosperma_album	(Hydriastele_microspadix	(Burretiokentia_grandiflora	Heterospathe_cagayanensis)))	(Veitchia_spiralis	Kentiopsis_piersoniorum))))	((Oenocarpus_bataua	Oenocarpus_minor)	Prestoea_acuminata)))	Manicaria_saccifera))	((Attalea_speciosa	Bactris_major)	(Elaeis_guineensis	Elaeis_oleifera)))	Orania_palindan)	Roystonea_regia)	(Calamus_caryotoides	Pseudophoenix_vinifera)))	Kingia_australis);
((Dypsis_decaryi	(((((Leopoldinia_pulchra	Hydriastele_microspadix)	(Veitchia_spiralis	(Burretiokentia_grandiflora	Kentiopsis_piersoniorum)))	((Podococcus_barteri	Iriartea_deltoidea)	Dictyosperma_album))	Heterospathe_cagayanensis)	((((Oenocarpus_bataua	Oenocarpus_minor)	Prestoea_acuminata)	(Manicaria_saccifera	(Geonoma_undata	(((Attalea_speciosa	(Bactris_major	(Elaeis_guineensis	Elaeis_oleifera)))	((((Calamus_caryotoides	Pseudophoenix_vinifera)	Nypa_fruticans)	Orania_palindan)	Roystonea_regia))	(((Reinhardtia_paiewonskiana	Reinhardtia_latisecta)	Reinhardtia_simplex)	((Phoenix_dactylifera	Sabal_domingensis)	Serenoa_repens))))))	((Sclerosperma_profizianum	Pelagodoxa_henryana)	Reinhardtia_gracilis))))	Kingia_australis);
((Dypsis_decaryi	(((Burretiokentia_grandiflora	(Veitchia_spiralis	Kentiopsis_piersoniorum))	((Hydriastele_microspadix	(Geonoma_undata	(Manicaria_saccifera	((((Oenocarpus_bataua	Oenocarpus_minor)	Prestoea_acuminata)	((Leopoldinia_pulchra	((Podococcus_barteri	Iriartea_deltoidea)	Calamus_caryotoides))	(((Sclerosperma_profizianum	Orania_palindan)	(Roystonea_regia	((Elaeis_guineensis	Elaeis_oleifera)	(Attalea_speciosa	Bactris_major))))	(((Reinhardtia_paiewonskiana	Reinhardtia_latisecta)	(Reinhardtia_gracilis	Reinhardtia_simplex))	((Nypa_fruticans	((Sabal_domingensis	Phoenix_dactylifera)	Serenoa_repens))	Pseudophoenix_vinifera)))))	Pelagodoxa_henryana))))	Dictyosperma_album))	Heterospathe_cagayanensis))	Kingia_australis);
((Prestoea_acuminata	((((((Heterospathe_cagayanensis	(Hydriastele_microspadix	Veitchia_spiralis))	(Burretiokentia_grandiflora	Kentiopsis_piersoniorum))	Dictyosperma_album)	Dypsis_decaryi)	(((Sclerosperma_profizianum	((((((Elaeis_oleifera	Elaeis_guineensis)	(Attalea_speciosa	Bactris_major))	(Calamus_caryotoides	Pseudophoenix_vinifera))	Nypa_fruticans)	(((Reinhardtia_paiewonskiana	Reinhardtia_latisecta)	(Reinhardtia_gracilis	Reinhardtia_simplex))	(Orania_palindan	(Sabal_domingensis	(Phoenix_dactylifera	((Iriartea_deltoidea	Podococcus_barteri)	Serenoa_repens))))))	(Roystonea_regia	Leopoldinia_pulchra)))	Geonoma_undata)	(Pelagodoxa_henryana	Manicaria_saccifera)))	(Oenocarpus_minor	Oenocarpus_bataua)))	Kingia_australis);
((Nypa_fruticans	((Leopoldinia_pulchra	(Roystonea_regia	((Elaeis_oleifera	Elaeis_guineensis)	(Attalea_speciosa	Bactris_major))))	((Calamus_caryotoides	Pseudophoenix_vinifera)	(((Geonoma_undata	(((Pelagodoxa_henryana	Manicaria_saccifera)	(((Oenocarpus_minor	Oenocarpus_bataua)	Prestoea_acuminata)	((Dypsis_decaryi	(((Reinhardtia_gracilis	Burretiokentia_grandiflora)	Heterospathe_cagayanensis)	(Hydriastele_microspadix	Veitchia_spiralis)))	(Dictyosperma_album	Kentiopsis_piersoniorum))))	Sclerosperma_profizianum))	(((Reinhardtia_paiewonskiana	Reinhardtia_latisecta)	Reinhardtia_simplex)	(((Iriartea_deltoidea	Podococcus_barteri)	Serenoa_repens)	(Sabal_domingensis	Phoenix_dactylifera))))	Orania_palindan))))	Kingia_australis);
((Heterospathe_cagayanensis	(((Hydriastele_microspadix	((((((Geonoma_undata	((Sclerosperma_profizianum	((Iriartea_deltoidea	Podococcus_barteri)	Leopoldinia_pulchra))	((Reinhardtia_gracilis	((Reinhardtia_paiewonskiana	Reinhardtia_latisecta)	Reinhardtia_simplex))	(((Orania_palindan	(((Elaeis_oleifera	Elaeis_guineensis)	(Attalea_speciosa	Bactris_major))	Roystonea_regia))	(Calamus_caryotoides	Pseudophoenix_vinifera))	(Nypa_fruticans	(Serenoa_repens	(Sabal_domingensis	Phoenix_dactylifera)))))))	((Oenocarpus_minor	Oenocarpus_bataua)	Prestoea_acuminata))	(Pelagodoxa_henryana	Manicaria_saccifera))	Dictyosperma_album)	Kentiopsis_piersoniorum)	Dypsis_decaryi))	Veitchia_spiralis)	Burretiokentia_grandiflora))	Kingia_australis);
((Heterospathe_cagayanensis	(((Kentiopsis_piersoniorum	Veitchia_spiralis)	(Dictyosperma_album	(Dypsis_decaryi	(Hydriastele_microspadix	(((Pelagodoxa_henryana	Sclerosperma_profizianum)	(Geonoma_undata	(((Reinhardtia_paiewonskiana	(Reinhardtia_latisecta	Reinhardtia_simplex))	Manicaria_saccifera)	(Leopoldinia_pulchra	(((((Elaeis_oleifera	Elaeis_guineensis)	(Attalea_speciosa	Bactris_major))	Calamus_caryotoides)	(Orania_palindan	(Pseudophoenix_vinifera	(Nypa_fruticans	(((Iriartea_deltoidea	Podococcus_barteri)	Serenoa_repens)	(Sabal_domingensis	Phoenix_dactylifera))))))	Roystonea_regia)))))	(Reinhardtia_gracilis	((Oenocarpus_minor	Oenocarpus_bataua)	Prestoea_acuminata)))))))	Burretiokentia_grandiflora))	Kingia_australis);
((Nypa_fruticans	((Sabal_domingensis	(Phoenix_dactylifera	Serenoa_repens))	((((Roystonea_regia	(Attalea_speciosa	(Bactris_major	((Elaeis_oleifera	Elaeis_guineensis)	Calamus_caryotoides))))	((Reinhardtia_simplex	(Reinhardtia_paiewonskiana	Reinhardtia_latisecta))	((((Iriartea_deltoidea	Leopoldinia_pulchra)	(Manicaria_saccifera	Pelagodoxa_henryana))	((Geonoma_undata	Sclerosperma_profizianum)	((((Dictyosperma_album	Veitchia_spiralis)	Hydriastele_microspadix)	(Heterospathe_cagayanensis	(Reinhardtia_gracilis	Burretiokentia_grandiflora)))	(Dypsis_decaryi	Kentiopsis_piersoniorum))))	((Oenocarpus_minor	Oenocarpus_bataua)	Prestoea_acuminata))))	(Podococcus_barteri	Orania_palindan))	Pseudophoenix_vinifera)))	Kingia_australis);
((Attalea_speciosa	((Bactris_major	(Elaeis_oleifera	Elaeis_guineensis))	(Roystonea_regia	((((Leopoldinia_pulchra	Nypa_fruticans)	Orania_palindan)	(Pseudophoenix_vinifera	(Sabal_domingensis	(Phoenix_dactylifera	Serenoa_repens))))	(((Manicaria_saccifera	(Calamus_caryotoides	Pelagodoxa_henryana))	((Geonoma_undata	Sclerosperma_profizianum)	(((Hydriastele_microspadix	(Heterospathe_cagayanensis	(Reinhardtia_gracilis	Burretiokentia_grandiflora)))	(Dictyosperma_album	Veitchia_spiralis))	(Dypsis_decaryi	Kentiopsis_piersoniorum))))	((Podococcus_barteri	Iriartea_deltoidea)	((Reinhardtia_simplex	(Reinhardtia_paiewonskiana	Reinhardtia_latisecta))	((Oenocarpus_minor	Oenocarpus_bataua)	Prestoea_acuminata))))))))	Kingia_australis);
((Nypa_fruticans	(((Roystonea_regia	(Orania_palindan	(((((Podococcus_barteri	Iriartea_deltoidea)	Serenoa_repens)	(Sabal_domingensis	Phoenix_dactylifera))	(Reinhardtia_simplex	(Reinhardtia_paiewonskiana	Reinhardtia_latisecta)))	(((((Pelagodoxa_henryana	Manicaria_saccifera)	(Leopoldinia_pulchra	(((Hydriastele_microspadix	(Heterospathe_cagayanensis	(Reinhardtia_gracilis	Burretiokentia_grandiflora)))	(Dictyosperma_album	Veitchia_spiralis))	(Dypsis_decaryi	Kentiopsis_piersoniorum))))	((Oenocarpus_minor	Oenocarpus_bataua)	Prestoea_acuminata))	Geonoma_undata)	Sclerosperma_profizianum))))	((Elaeis_oleifera	Elaeis_guineensis)	(Attalea_speciosa	Bactris_major)))	(Calamus_caryotoides	Pseudophoenix_vinifera)))	Kingia_australis);
((Heterospathe_cagayanensis	((Reinhardtia_gracilis	Burretiokentia_grandiflora)	(((Veitchia_spiralis	Kentiopsis_piersoniorum)	(((((((Oenocarpus_minor	Oenocarpus_bataua)	Prestoea_acuminata)	(Sclerosperma_profizianum	(Leopoldinia_pulchra	((((((((Elaeis_oleifera	Elaeis_guineensis)	(Attalea_speciosa	Bactris_major))	Roystonea_regia)	(Calamus_caryotoides	Pseudophoenix_vinifera))	Nypa_fruticans)	Orania_palindan)	((Serenoa_repens	(Sabal_domingensis	Phoenix_dactylifera))	(Reinhardtia_simplex	(Reinhardtia_paiewonskiana	Reinhardtia_latisecta))))	(Podococcus_barteri	Iriartea_deltoidea)))))	(Pelagodoxa_henryana	Manicaria_saccifera))	Geonoma_undata)	Dypsis_decaryi)	Dictyosperma_album))	Hydriastele_microspadix)))	Kingia_australis);
((Dypsis_decaryi	((Dictyosperma_album	((Hydriastele_microspadix	(Heterospathe_cagayanensis	(Reinhardtia_gracilis	Burretiokentia_grandiflora)))	(Veitchia_spiralis	Kentiopsis_piersoniorum)))	(((Oenocarpus_minor	Oenocarpus_bataua)	Prestoea_acuminata)	(((Geonoma_undata	Sclerosperma_profizianum)	((((Leopoldinia_pulchra	(((Attalea_speciosa	Bactris_major)	(Elaeis_oleifera	Elaeis_guineensis))	Roystonea_regia))	((Calamus_caryotoides	Pseudophoenix_vinifera)	Nypa_fruticans))	Orania_palindan)	((((Podococcus_barteri	Iriartea_deltoidea)	Serenoa_repens)	(Sabal_domingensis	Phoenix_dactylifera))	(Reinhardtia_simplex	(Reinhardtia_paiewonskiana	Reinhardtia_latisecta)))))	(Pelagodoxa_henryana	Manicaria_saccifera)))))	Kingia_australis);
((Dypsis_decaryi	((Hydriastele_microspadix	(Heterospathe_cagayanensis	(Reinhardtia_gracilis	Burretiokentia_grandiflora)))	((((Geonoma_undata	((Oenocarpus_minor	Oenocarpus_bataua)	Prestoea_acuminata))	((((Orania_palindan	(((Attalea_speciosa	Bactris_major)	(Elaeis_oleifera	Elaeis_guineensis))	((Pseudophoenix_vinifera	Nypa_fruticans)	Roystonea_regia)))	((Serenoa_repens	(Sabal_domingensis	Phoenix_dactylifera))	(Reinhardtia_simplex	(Reinhardtia_paiewonskiana	Reinhardtia_latisecta))))	((Calamus_caryotoides	((Podococcus_barteri	Iriartea_deltoidea)	Leopoldinia_pulchra))	Sclerosperma_profizianum))	(Pelagodoxa_henryana	Manicaria_saccifera)))	Kentiopsis_piersoniorum)	(Veitchia_spiralis	Dictyosperma_album))))	Kingia_australis);
(((((Burretiokentia_grandiflora	Kentiopsis_piersoniorum)	Veitchia_spiralis)	((Dictyosperma_album	Hydriastele_microspadix)	(Dypsis_decaryi	(((Pelagodoxa_henryana	Manicaria_saccifera)	(((Roystonea_regia	Sclerosperma_profizianum)	((((Orania_palindan	(Sabal_domingensis	(Phoenix_dactylifera	Serenoa_repens)))	(Calamus_caryotoides	Pseudophoenix_vinifera))	(Iriartea_deltoidea	Podococcus_barteri))	(((Leopoldinia_pulchra	Nypa_fruticans)	Geonoma_undata)	((Elaeis_oleifera	Elaeis_guineensis)	(Bactris_major	Attalea_speciosa)))))	((Reinhardtia_latisecta	Reinhardtia_paiewonskiana)	(Reinhardtia_gracilis	Reinhardtia_simplex))))	(Prestoea_acuminata	(Oenocarpus_minor	Oenocarpus_bataua))))))	Heterospathe_cagayanensis)	Kingia_australis);
((Nypa_fruticans	((Phoenix_dactylifera	(((Iriartea_deltoidea	Podococcus_barteri)	Serenoa_repens)	Sabal_domingensis))	(((((((Reinhardtia_simplex	Reinhardtia_latisecta)	Reinhardtia_paiewonskiana)	(Geonoma_undata	((Leopoldinia_pulchra	(Pelagodoxa_henryana	((Prestoea_acuminata	(Oenocarpus_minor	Oenocarpus_bataua))	((Dypsis_decaryi	((((Reinhardtia_gracilis	Burretiokentia_grandiflora)	Kentiopsis_piersoniorum)	Veitchia_spiralis)	(Hydriastele_microspadix	Dictyosperma_album)))	Heterospathe_cagayanensis))))	Manicaria_saccifera)))	(Roystonea_regia	Sclerosperma_profizianum))	((Elaeis_oleifera	Elaeis_guineensis)	(Bactris_major	Attalea_speciosa)))	Orania_palindan)	(Calamus_caryotoides	Pseudophoenix_vinifera))))	Kingia_australis);
((Sabal_domingensis	((Phoenix_dactylifera	(Nypa_fruticans	(((((Leopoldinia_pulchra	((Reinhardtia_simplex	(Reinhardtia_latisecta	Reinhardtia_paiewonskiana))	((Pelagodoxa_henryana	((Prestoea_acuminata	(Oenocarpus_minor	Oenocarpus_bataua))	(((Dypsis_decaryi	(Kentiopsis_piersoniorum	Veitchia_spiralis))	(Hydriastele_microspadix	Dictyosperma_album))	((Reinhardtia_gracilis	Burretiokentia_grandiflora)	Heterospathe_cagayanensis))))	Manicaria_saccifera)))	(Roystonea_regia	Sclerosperma_profizianum))	Geonoma_undata)	((Calamus_caryotoides	Pseudophoenix_vinifera)	((Elaeis_oleifera	Elaeis_guineensis)	(Bactris_major	Attalea_speciosa))))	Orania_palindan)))	((Iriartea_deltoidea	Podococcus_barteri)	Serenoa_repens)))	Kingia_australis);
((Dypsis_decaryi	(Kentiopsis_piersoniorum	(((Manicaria_saccifera	Pelagodoxa_henryana)	((((Roystonea_regia	Sclerosperma_profizianum)	((Leopoldinia_pulchra	((Elaeis_oleifera	Elaeis_guineensis)	(Bactris_major	Attalea_speciosa)))	((Orania_palindan	Geonoma_undata)	((((((Iriartea_deltoidea	Podococcus_barteri)	Serenoa_repens)	Phoenix_dactylifera)	Sabal_domingensis)	Nypa_fruticans)	(Calamus_caryotoides	Pseudophoenix_vinifera)))))	(Reinhardtia_simplex	(Reinhardtia_latisecta	Reinhardtia_paiewonskiana)))	(Prestoea_acuminata	(Oenocarpus_minor	Oenocarpus_bataua))))	((Hydriastele_microspadix	((Reinhardtia_gracilis	Burretiokentia_grandiflora)	Heterospathe_cagayanensis))	(Dictyosperma_album	Veitchia_spiralis)))))	Kingia_australis);
((Heterospathe_cagayanensis	((((Veitchia_spiralis	(Burretiokentia_grandiflora	Kentiopsis_piersoniorum))	((Calamus_caryotoides	Dictyosperma_album)	((Prestoea_acuminata	(Oenocarpus_minor	Oenocarpus_bataua))	(((Sclerosperma_profizianum	Pelagodoxa_henryana)	(Manicaria_saccifera	((((Geonoma_undata	Nypa_fruticans)	(Roystonea_regia	(Orania_palindan	(Bactris_major	(Attalea_speciosa	(Elaeis_oleifera	Elaeis_guineensis))))))	(((Phoenix_dactylifera	Serenoa_repens)	Sabal_domingensis)	Pseudophoenix_vinifera))	((Reinhardtia_gracilis	Reinhardtia_simplex)	(Reinhardtia_latisecta	Reinhardtia_paiewonskiana)))))	(Leopoldinia_pulchra	(Iriartea_deltoidea	Podococcus_barteri))))))	Dypsis_decaryi)	Hydriastele_microspadix))	Kingia_australis);
((Nypa_fruticans	(Pseudophoenix_vinifera	((((Orania_palindan	Geonoma_undata)	((((Reinhardtia_gracilis	Reinhardtia_simplex)	(Reinhardtia_latisecta	Reinhardtia_paiewonskiana))	((Manicaria_saccifera	((Dypsis_decaryi	((Dictyosperma_album	(Hydriastele_microspadix	(Heterospathe_cagayanensis	Burretiokentia_grandiflora)))	(Veitchia_spiralis	Kentiopsis_piersoniorum)))	(Prestoea_acuminata	(Oenocarpus_minor	Oenocarpus_bataua))))	(Sclerosperma_profizianum	((Calamus_caryotoides	(Iriartea_deltoidea	Podococcus_barteri))	Pelagodoxa_henryana))))	(Leopoldinia_pulchra	(Bactris_major	(Attalea_speciosa	(Elaeis_oleifera	Elaeis_guineensis))))))	((Phoenix_dactylifera	Serenoa_repens)	Sabal_domingensis))	Roystonea_regia)))	Kingia_australis);
((Nypa_fruticans	((Calamus_caryotoides	Pseudophoenix_vinifera)	((((Attalea_speciosa	((Elaeis_oleifera	Elaeis_guineensis)	Bactris_major))	Roystonea_regia)	Leopoldinia_pulchra)	(((Serenoa_repens	(Sabal_domingensis	Phoenix_dactylifera))	(Reinhardtia_simplex	(Reinhardtia_latisecta	Reinhardtia_paiewonskiana)))	((((Manicaria_saccifera	(((Kentiopsis_piersoniorum	((Veitchia_spiralis	(Dictyosperma_album	Hydriastele_microspadix))	((Reinhardtia_gracilis	Burretiokentia_grandiflora)	Heterospathe_cagayanensis)))	Dypsis_decaryi)	(Prestoea_acuminata	(Oenocarpus_minor	Oenocarpus_bataua))))	(Pelagodoxa_henryana	Sclerosperma_profizianum))	(Orania_palindan	Geonoma_undata))	(Iriartea_deltoidea	Podococcus_barteri))))))	Kingia_australis);
((Heterospathe_cagayanensis	(((((Dictyosperma_album	Kentiopsis_piersoniorum)	(((Manicaria_saccifera	(((((Geonoma_undata	(Leopoldinia_pulchra	Iriartea_deltoidea))	(Orania_palindan	((Nypa_fruticans	(Calamus_caryotoides	Pseudophoenix_vinifera))	(((Elaeis_oleifera	Elaeis_guineensis)	(Bactris_major	Attalea_speciosa))	Roystonea_regia))))	((Podococcus_barteri	Serenoa_repens)	(Sabal_domingensis	Phoenix_dactylifera)))	Sclerosperma_profizianum)	((Reinhardtia_gracilis	Reinhardtia_simplex)	(Reinhardtia_latisecta	Reinhardtia_paiewonskiana))))	Pelagodoxa_henryana)	(Prestoea_acuminata	(Oenocarpus_minor	Oenocarpus_bataua))))	Dypsis_decaryi)	(Veitchia_spiralis	Hydriastele_microspadix))	Burretiokentia_grandiflora))	Kingia_australis);
((Heterospathe_cagayanensis	(((Dypsis_decaryi	(((((Manicaria_saccifera	((((((((Phoenix_dactylifera	Sabal_domingensis)	Serenoa_repens)	Nypa_fruticans)	(Calamus_caryotoides	Pseudophoenix_vinifera))	(Leopoldinia_pulchra	(((Elaeis_oleifera	Elaeis_guineensis)	(Bactris_major	Attalea_speciosa))	Roystonea_regia)))	(Orania_palindan	Geonoma_undata))	((Iriartea_deltoidea	Podococcus_barteri)	Sclerosperma_profizianum))	(Reinhardtia_simplex	(Reinhardtia_latisecta	Reinhardtia_paiewonskiana))))	Pelagodoxa_henryana)	(Prestoea_acuminata	(Oenocarpus_minor	Oenocarpus_bataua)))	Reinhardtia_gracilis)	((Veitchia_spiralis	Kentiopsis_piersoniorum)	Dictyosperma_album)))	Burretiokentia_grandiflora)	Hydriastele_microspadix))	Kingia_australis);
((Heterospathe_cagayanensis	(((((((Manicaria_saccifera	((((Geonoma_undata	((((Roystonea_regia	(Pseudophoenix_vinifera	Calamus_caryotoides))	((Leopoldinia_pulchra	Iriartea_deltoidea)	Nypa_fruticans))	((Elaeis_oleifera	Elaeis_guineensis)	(Bactris_major	Attalea_speciosa)))	((Phoenix_dactylifera	Sabal_domingensis)	Serenoa_repens)))	Orania_palindan)	(Podococcus_barteri	Sclerosperma_profizianum))	(Reinhardtia_simplex	((Reinhardtia_latisecta	Reinhardtia_paiewonskiana)	Reinhardtia_gracilis))))	Pelagodoxa_henryana)	(Prestoea_acuminata	(Oenocarpus_minor	Oenocarpus_bataua)))	(Dictyosperma_album	Veitchia_spiralis))	(Kentiopsis_piersoniorum	Burretiokentia_grandiflora))	Dypsis_decaryi)	Hydriastele_microspadix))	Kingia_australis);
((Heterospathe_cagayanensis	((((Burretiokentia_grandiflora	Kentiopsis_piersoniorum)	Veitchia_spiralis)	(Hydriastele_microspadix	Dictyosperma_album))	(Dypsis_decaryi	(((((Sclerosperma_profizianum	(Podococcus_barteri	(Leopoldinia_pulchra	Iriartea_deltoidea)))	(((Orania_palindan	(((Calamus_caryotoides	Pseudophoenix_vinifera)	(Nypa_fruticans	(Sabal_domingensis	(Serenoa_repens	Phoenix_dactylifera))))	Roystonea_regia))	((Elaeis_guineensis	Elaeis_oleifera)	(Bactris_major	Attalea_speciosa)))	((Reinhardtia_gracilis	Reinhardtia_simplex)	(Reinhardtia_paiewonskiana	Reinhardtia_latisecta))))	Geonoma_undata)	(Pelagodoxa_henryana	Manicaria_saccifera))	(Prestoea_acuminata	(Oenocarpus_minor	Oenocarpus_bataua))))))	Kingia_australis);
((((Leopoldinia_pulchra	Podococcus_barteri)	(((((Orania_palindan	(Pseudophoenix_vinifera	(Nypa_fruticans	(Sabal_domingensis	(Serenoa_repens	Phoenix_dactylifera)))))	((Calamus_caryotoides	(Elaeis_guineensis	Elaeis_oleifera))	(Bactris_major	Attalea_speciosa)))	Roystonea_regia)	((Geonoma_undata	((Pelagodoxa_henryana	((Prestoea_acuminata	(Oenocarpus_minor	Oenocarpus_bataua))	((((Hydriastele_microspadix	(Veitchia_spiralis	Dictyosperma_album))	(Burretiokentia_grandiflora	Kentiopsis_piersoniorum))	Heterospathe_cagayanensis)	Dypsis_decaryi)))	Manicaria_saccifera))	(Reinhardtia_gracilis	(Reinhardtia_simplex	(Reinhardtia_paiewonskiana	Reinhardtia_latisecta)))))	Sclerosperma_profizianum))	Iriartea_deltoidea)	Kingia_australis);
((Dypsis_decaryi	(Heterospathe_cagayanensis	((((Manicaria_saccifera	((((Iriartea_deltoidea	Podococcus_barteri)	Leopoldinia_pulchra)	Sclerosperma_profizianum)	(((Pseudophoenix_vinifera	(Serenoa_repens	(Phoenix_dactylifera	Sabal_domingensis)))	(Reinhardtia_simplex	(Reinhardtia_paiewonskiana	Reinhardtia_latisecta)))	(((Elaeis_guineensis	Elaeis_oleifera)	(Bactris_major	Attalea_speciosa))	((Reinhardtia_gracilis	Roystonea_regia)	(Nypa_fruticans	Orania_palindan))))))	(Geonoma_undata	(Calamus_caryotoides	Pelagodoxa_henryana)))	(Prestoea_acuminata	(Oenocarpus_minor	Oenocarpus_bataua)))	((Hydriastele_microspadix	(Veitchia_spiralis	Dictyosperma_album))	(Burretiokentia_grandiflora	Kentiopsis_piersoniorum)))))	Kingia_australis);
((Nypa_fruticans	((((((Geonoma_undata	Sclerosperma_profizianum)	(((Pelagodoxa_henryana	Manicaria_saccifera)	(Prestoea_acuminata	(Oenocarpus_minor	Oenocarpus_bataua)))	((Hydriastele_microspadix	((Veitchia_spiralis	Dictyosperma_album)	((Burretiokentia_grandiflora	Kentiopsis_piersoniorum)	Heterospathe_cagayanensis)))	Dypsis_decaryi)))	((((Iriartea_deltoidea	Podococcus_barteri)	Serenoa_repens)	(Phoenix_dactylifera	Sabal_domingensis))	(Reinhardtia_gracilis	(Reinhardtia_simplex	(Reinhardtia_paiewonskiana	Reinhardtia_latisecta)))))	Orania_palindan)	(Roystonea_regia	(((Bactris_major	Attalea_speciosa)	(Elaeis_guineensis	Elaeis_oleifera))	(Pseudophoenix_vinifera	Calamus_caryotoides))))	Leopoldinia_pulchra))	Kingia_australis);
((Calamus_caryotoides	(Leopoldinia_pulchra	((Elaeis_guineensis	Elaeis_oleifera)	((((Geonoma_undata	Sclerosperma_profizianum)	((Reinhardtia_simplex	(Reinhardtia_paiewonskiana	Reinhardtia_latisecta))	(((Prestoea_acuminata	(Oenocarpus_minor	Oenocarpus_bataua))	(((Veitchia_spiralis	(Burretiokentia_grandiflora	Kentiopsis_piersoniorum))	((Dictyosperma_album	Dypsis_decaryi)	Hydriastele_microspadix))	Heterospathe_cagayanensis))	(Pelagodoxa_henryana	Manicaria_saccifera))))	((Reinhardtia_gracilis	Roystonea_regia)	(Orania_palindan	(((((Iriartea_deltoidea	Podococcus_barteri)	Serenoa_repens)	(Phoenix_dactylifera	Sabal_domingensis))	Nypa_fruticans)	Pseudophoenix_vinifera))))	(Bactris_major	Attalea_speciosa)))))	Kingia_australis);
((Heterospathe_cagayanensis	((Hydriastele_microspadix	((((((Orania_palindan	((((Iriartea_deltoidea	Podococcus_barteri)	Serenoa_repens)	(Phoenix_dactylifera	Sabal_domingensis))	(Reinhardtia_simplex	(Reinhardtia_paiewonskiana	Reinhardtia_latisecta))))	(((Bactris_major	Attalea_speciosa)	(Elaeis_guineensis	Elaeis_oleifera))	(Nypa_fruticans	(Calamus_caryotoides	Pseudophoenix_vinifera))))	(Reinhardtia_gracilis	Roystonea_regia))	Sclerosperma_profizianum)	(((Pelagodoxa_henryana	Manicaria_saccifera)	Leopoldinia_pulchra)	(Prestoea_acuminata	(Oenocarpus_minor	Oenocarpus_bataua))))	Geonoma_undata))	((Burretiokentia_grandiflora	(Dypsis_decaryi	Kentiopsis_piersoniorum))	(Veitchia_spiralis	Dictyosperma_album))))	Kingia_australis);
((Calamus_caryotoides	(Pseudophoenix_vinifera	(((((Iriartea_deltoidea	Podococcus_barteri)	Serenoa_repens)	(Phoenix_dactylifera	Sabal_domingensis))	Nypa_fruticans)	(((Attalea_speciosa	((Elaeis_guineensis	Elaeis_oleifera)	Bactris_major))	Orania_palindan)	(((Reinhardtia_gracilis	Roystonea_regia)	((((Geonoma_undata	(Sclerosperma_profizianum	((Dypsis_decaryi	(Dictyosperma_album	(((Burretiokentia_grandiflora	Kentiopsis_piersoniorum)	Veitchia_spiralis)	Hydriastele_microspadix)))	Heterospathe_cagayanensis)))	(Pelagodoxa_henryana	Manicaria_saccifera))	(Prestoea_acuminata	(Oenocarpus_minor	Oenocarpus_bataua)))	Leopoldinia_pulchra))	(Reinhardtia_simplex	(Reinhardtia_paiewonskiana	Reinhardtia_latisecta)))))))	Kingia_australis);
((Attalea_speciosa	(((((((Calamus_caryotoides	(Iriartea_deltoidea	Podococcus_barteri))	Orania_palindan)	((((((Dypsis_decaryi	Kentiopsis_piersoniorum)	((Hydriastele_microspadix	(Burretiokentia_grandiflora	Heterospathe_cagayanensis))	(Dictyosperma_album	Veitchia_spiralis)))	((Sclerosperma_profizianum	(Pelagodoxa_henryana	Reinhardtia_gracilis))	(Prestoea_acuminata	(Oenocarpus_minor	Oenocarpus_bataua))))	Manicaria_saccifera)	Geonoma_undata)	(Reinhardtia_simplex	(Reinhardtia_paiewonskiana	Reinhardtia_latisecta))))	(Roystonea_regia	(Pseudophoenix_vinifera	(Nypa_fruticans	((Serenoa_repens	Phoenix_dactylifera)	Sabal_domingensis)))))	Leopoldinia_pulchra)	(Elaeis_guineensis	Elaeis_oleifera))	Bactris_major))	Kingia_australis);
((Dypsis_decaryi	(Kentiopsis_piersoniorum	(((((Prestoea_acuminata	(Oenocarpus_minor	Oenocarpus_bataua))	(Manicaria_saccifera	Pelagodoxa_henryana))	(Podococcus_barteri	(Sclerosperma_profizianum	((((Iriartea_deltoidea	(Reinhardtia_simplex	(Reinhardtia_paiewonskiana	Reinhardtia_latisecta)))	(Pseudophoenix_vinifera	(Serenoa_repens	(Phoenix_dactylifera	Sabal_domingensis))))	(((Calamus_caryotoides	(Elaeis_guineensis	Elaeis_oleifera))	(Bactris_major	Attalea_speciosa))	((Nypa_fruticans	Leopoldinia_pulchra)	(Reinhardtia_gracilis	Roystonea_regia))))	Orania_palindan))))	Geonoma_undata)	(((Hydriastele_microspadix	(Burretiokentia_grandiflora	Heterospathe_cagayanensis))	Veitchia_spiralis)	Dictyosperma_album))))	Kingia_australis);
((Heterospathe_cagayanensis	(((Prestoea_acuminata	(Oenocarpus_minor	Oenocarpus_bataua))	((Geonoma_undata	(Manicaria_saccifera	Pelagodoxa_henryana))	(Sclerosperma_profizianum	(((Iriartea_deltoidea	Podococcus_barteri)	Leopoldinia_pulchra)	(Roystonea_regia	(((Orania_palindan	(Reinhardtia_simplex	(Reinhardtia_paiewonskiana	Reinhardtia_latisecta)))	((Calamus_caryotoides	Pseudophoenix_vinifera)	(Nypa_fruticans	(Sabal_domingensis	(Serenoa_repens	Phoenix_dactylifera)))))	((Elaeis_guineensis	Elaeis_oleifera)	(Bactris_major	Attalea_speciosa))))))))	((Hydriastele_microspadix	(Veitchia_spiralis	Kentiopsis_piersoniorum))	(Dypsis_decaryi	(Dictyosperma_album	(Reinhardtia_gracilis	Burretiokentia_grandiflora))))))	Kingia_australis);
((Dypsis_decaryi	((Heterospathe_cagayanensis	((((Prestoea_acuminata	(Oenocarpus_minor	Oenocarpus_bataua))	(((Iriartea_deltoidea	Podococcus_barteri)	((Leopoldinia_pulchra	((Reinhardtia_gracilis	(Reinhardtia_paiewonskiana	(Reinhardtia_simplex	Reinhardtia_latisecta)))	((((Elaeis_oleifera	Elaeis_guineensis)	(Bactris_major	Attalea_speciosa))	(Orania_palindan	((Nypa_fruticans	(Serenoa_repens	(Sabal_domingensis	Phoenix_dactylifera)))	(Calamus_caryotoides	Pseudophoenix_vinifera))))	Roystonea_regia)))	Sclerosperma_profizianum))	((Pelagodoxa_henryana	Geonoma_undata)	Manicaria_saccifera)))	Hydriastele_microspadix)	((Burretiokentia_grandiflora	Kentiopsis_piersoniorum)	Veitchia_spiralis)))	Dictyosperma_album))	Kingia_australis);
((Heterospathe_cagayanensis	(((((((Prestoea_acuminata	(Oenocarpus_minor	Oenocarpus_bataua))	((Geonoma_undata	((((Reinhardtia_paiewonskiana	Reinhardtia_latisecta)	Reinhardtia_simplex)	(Sclerosperma_profizianum	((((Elaeis_oleifera	Elaeis_guineensis)	(Bactris_major	Attalea_speciosa))	(Orania_palindan	((Nypa_fruticans	(Sabal_domingensis	(((Iriartea_deltoidea	Podococcus_barteri)	Serenoa_repens)	(Calamus_caryotoides	Phoenix_dactylifera))))	Pseudophoenix_vinifera)))	Roystonea_regia)))	Leopoldinia_pulchra))	(Pelagodoxa_henryana	Manicaria_saccifera)))	(Kentiopsis_piersoniorum	Veitchia_spiralis))	Dictyosperma_album)	Dypsis_decaryi)	Hydriastele_microspadix)	(Reinhardtia_gracilis	Burretiokentia_grandiflora)))	Kingia_australis);
((Heterospathe_cagayanensis	(((Burretiokentia_grandiflora	Kentiopsis_piersoniorum)	Veitchia_spiralis)	(Dictyosperma_album	((Hydriastele_microspadix	((Geonoma_undata	((Prestoea_acuminata	(Oenocarpus_minor	Oenocarpus_bataua))	((Reinhardtia_gracilis	((Reinhardtia_latisecta	Reinhardtia_paiewonskiana)	Reinhardtia_simplex))	(Sclerosperma_profizianum	(((((Elaeis_oleifera	Elaeis_guineensis)	(Bactris_major	Attalea_speciosa))	(Orania_palindan	((Nypa_fruticans	((Phoenix_dactylifera	Sabal_domingensis)	Serenoa_repens))	(Calamus_caryotoides	Pseudophoenix_vinifera))))	(Leopoldinia_pulchra	(Iriartea_deltoidea	Podococcus_barteri)))	Roystonea_regia)))))	(Pelagodoxa_henryana	Manicaria_saccifera)))	Dypsis_decaryi))))	Kingia_australis);
((((Hydriastele_microspadix	((Burretiokentia_grandiflora	Kentiopsis_piersoniorum)	Veitchia_spiralis))	Dictyosperma_album)	((Heterospathe_cagayanensis	((Prestoea_acuminata	(Oenocarpus_minor	Oenocarpus_bataua))	((Geonoma_undata	((Reinhardtia_gracilis	((Reinhardtia_latisecta	Reinhardtia_paiewonskiana)	Reinhardtia_simplex))	(Sclerosperma_profizianum	(((Orania_palindan	(Roystonea_regia	((Leopoldinia_pulchra	Nypa_fruticans)	Pseudophoenix_vinifera)))	((Bactris_major	(Calamus_caryotoides	(Elaeis_oleifera	Elaeis_guineensis)))	Attalea_speciosa))	((Phoenix_dactylifera	Sabal_domingensis)	((Iriartea_deltoidea	Podococcus_barteri)	Serenoa_repens))))))	(Pelagodoxa_henryana	Manicaria_saccifera))))	Dypsis_decaryi))	Kingia_australis);
((((Heterospathe_cagayanensis	(Burretiokentia_grandiflora	(Kentiopsis_piersoniorum	Veitchia_spiralis)))	(Dictyosperma_album	(Hydriastele_microspadix	((Prestoea_acuminata	(Oenocarpus_minor	Oenocarpus_bataua))	((Geonoma_undata	((Reinhardtia_gracilis	((Reinhardtia_latisecta	Reinhardtia_paiewonskiana)	Reinhardtia_simplex))	(Sclerosperma_profizianum	(((((Phoenix_dactylifera	Sabal_domingensis)	(Podococcus_barteri	Serenoa_repens))	((Iriartea_deltoidea	Leopoldinia_pulchra)	Nypa_fruticans))	(Calamus_caryotoides	Pseudophoenix_vinifera))	((Roystonea_regia	((Elaeis_oleifera	Elaeis_guineensis)	(Attalea_speciosa	Bactris_major)))	Orania_palindan)))))	(Pelagodoxa_henryana	Manicaria_saccifera))))))	Dypsis_decaryi)	Kingia_australis);
(((Iriartea_deltoidea	Podococcus_barteri)	(Orania_palindan	((((((Pelagodoxa_henryana	Sclerosperma_profizianum)	(((((Burretiokentia_grandiflora	Kentiopsis_piersoniorum)	Veitchia_spiralis)	((Hydriastele_microspadix	Dictyosperma_album)	Dypsis_decaryi))	Heterospathe_cagayanensis)	Geonoma_undata))	Manicaria_saccifera)	(Prestoea_acuminata	(Oenocarpus_minor	Oenocarpus_bataua)))	(Reinhardtia_gracilis	((Reinhardtia_paiewonskiana	Reinhardtia_latisecta)	Reinhardtia_simplex)))	((Roystonea_regia	((Nypa_fruticans	(Calamus_caryotoides	Pseudophoenix_vinifera))	((Serenoa_repens	Phoenix_dactylifera)	Sabal_domingensis)))	(Leopoldinia_pulchra	(Attalea_speciosa	(Bactris_major	(Elaeis_oleifera	Elaeis_guineensis))))))))	Kingia_australis);
((Heterospathe_cagayanensis	((Burretiokentia_grandiflora	((Prestoea_acuminata	(Oenocarpus_minor	Oenocarpus_bataua))	((Sclerosperma_profizianum	(((Calamus_caryotoides	Pseudophoenix_vinifera)	(((Reinhardtia_gracilis	Roystonea_regia)	Orania_palindan)	(Attalea_speciosa	(Bactris_major	(Elaeis_oleifera	Elaeis_guineensis)))))	(((Reinhardtia_paiewonskiana	Reinhardtia_latisecta)	Reinhardtia_simplex)	((Podococcus_barteri	Serenoa_repens)	((Sabal_domingensis	Nypa_fruticans)	Phoenix_dactylifera)))))	(Geonoma_undata	(((Manicaria_saccifera	Pelagodoxa_henryana)	Iriartea_deltoidea)	Leopoldinia_pulchra)))))	(((Hydriastele_microspadix	(Kentiopsis_piersoniorum	Veitchia_spiralis))	Dypsis_decaryi)	Dictyosperma_album)))	Kingia_australis);
((Reinhardtia_gracilis	(Heterospathe_cagayanensis	(((Prestoea_acuminata	(Oenocarpus_minor	Oenocarpus_bataua))	((Manicaria_saccifera	Pelagodoxa_henryana)	(((Sclerosperma_profizianum	((Roystonea_regia	((Elaeis_oleifera	Elaeis_guineensis)	(Attalea_speciosa	Bactris_major)))	(((((Iriartea_deltoidea	((Nypa_fruticans	Leopoldinia_pulchra)	Podococcus_barteri))	Calamus_caryotoides)	(Sabal_domingensis	(Phoenix_dactylifera	Serenoa_repens)))	Pseudophoenix_vinifera)	Orania_palindan)))	((Reinhardtia_paiewonskiana	Reinhardtia_latisecta)	Reinhardtia_simplex))	Geonoma_undata)))	((Dictyosperma_album	(Dypsis_decaryi	(Veitchia_spiralis	Hydriastele_microspadix)))	(Burretiokentia_grandiflora	Kentiopsis_piersoniorum)))))	Kingia_australis);
((Pelagodoxa_henryana	(((((Dypsis_decaryi	((Hydriastele_microspadix	(Veitchia_spiralis	Kentiopsis_piersoniorum))	Dictyosperma_album))	((Burretiokentia_grandiflora	Reinhardtia_gracilis)	Heterospathe_cagayanensis))	(Prestoea_acuminata	(Oenocarpus_minor	Oenocarpus_bataua)))	(((((Calamus_caryotoides	(Iriartea_deltoidea	Podococcus_barteri))	Sclerosperma_profizianum)	(((Nypa_fruticans	(Sabal_domingensis	(Phoenix_dactylifera	Serenoa_repens)))	((Roystonea_regia	((Elaeis_oleifera	Elaeis_guineensis)	(Attalea_speciosa	Bactris_major)))	Pseudophoenix_vinifera))	Orania_palindan))	((Reinhardtia_paiewonskiana	Reinhardtia_latisecta)	Reinhardtia_simplex))	Geonoma_undata))	(Leopoldinia_pulchra	Manicaria_saccifera)))	Kingia_australis);
((Dypsis_decaryi	((Heterospathe_cagayanensis	((Oenocarpus_bataua	(Oenocarpus_minor	Prestoea_acuminata))	((Manicaria_saccifera	(Geonoma_undata	(((Podococcus_barteri	Sclerosperma_profizianum)	(((Leopoldinia_pulchra	Nypa_fruticans)	(Sabal_domingensis	(Phoenix_dactylifera	Serenoa_repens)))	((Roystonea_regia	(((Elaeis_oleifera	Elaeis_guineensis)	(Attalea_speciosa	Bactris_major))	(Calamus_caryotoides	Pseudophoenix_vinifera)))	Orania_palindan)))	(Iriartea_deltoidea	((Reinhardtia_gracilis	(Reinhardtia_paiewonskiana	Reinhardtia_latisecta))	Reinhardtia_simplex)))))	Pelagodoxa_henryana)))	((Dictyosperma_album	Hydriastele_microspadix)	(Veitchia_spiralis	(Burretiokentia_grandiflora	Kentiopsis_piersoniorum)))))	Kingia_australis);
((Dypsis_decaryi	((Heterospathe_cagayanensis	(((((((Calamus_caryotoides	Leopoldinia_pulchra)	(Iriartea_deltoidea	Podococcus_barteri))	((Orania_palindan	Sclerosperma_profizianum)	(((Nypa_fruticans	Pseudophoenix_vinifera)	(((Elaeis_guineensis	Elaeis_oleifera)	(Attalea_speciosa	Bactris_major))	Roystonea_regia))	((Sabal_domingensis	(Phoenix_dactylifera	Serenoa_repens))	(Reinhardtia_simplex	(Reinhardtia_paiewonskiana	Reinhardtia_latisecta))))))	Geonoma_undata)	(Prestoea_acuminata	(Oenocarpus_minor	Oenocarpus_bataua)))	Reinhardtia_gracilis)	(Pelagodoxa_henryana	Manicaria_saccifera)))	(Dictyosperma_album	((Veitchia_spiralis	(Burretiokentia_grandiflora	Kentiopsis_piersoniorum))	Hydriastele_microspadix))))	Kingia_australis);
((Dypsis_decaryi	((Hydriastele_microspadix	(((Pelagodoxa_henryana	Manicaria_saccifera)	(Prestoea_acuminata	(Oenocarpus_minor	Oenocarpus_bataua)))	(Geonoma_undata	(((Reinhardtia_paiewonskiana	Reinhardtia_latisecta)	(Reinhardtia_gracilis	Reinhardtia_simplex))	((Orania_palindan	Sclerosperma_profizianum)	((((Elaeis_guineensis	Elaeis_oleifera)	(Attalea_speciosa	Bactris_major))	Roystonea_regia)	((Calamus_caryotoides	Pseudophoenix_vinifera)	((Leopoldinia_pulchra	Nypa_fruticans)	(Sabal_domingensis	(Phoenix_dactylifera	((Iriartea_deltoidea	Podococcus_barteri)	Serenoa_repens)))))))))))	(Dictyosperma_album	((Veitchia_spiralis	Kentiopsis_piersoniorum)	(Heterospathe_cagayanensis	Burretiokentia_grandiflora)))))	Kingia_australis);
((Heterospathe_cagayanensis	((Veitchia_spiralis	Hydriastele_microspadix)	(((((Prestoea_acuminata	(Oenocarpus_minor	Oenocarpus_bataua))	((Leopoldinia_pulchra	(Manicaria_saccifera	(Geonoma_undata	(((Reinhardtia_paiewonskiana	Reinhardtia_latisecta)	Reinhardtia_simplex)	(((Orania_palindan	((Reinhardtia_gracilis	Roystonea_regia)	((Pseudophoenix_vinifera	(Phoenix_dactylifera	(Sabal_domingensis	Serenoa_repens)))	Nypa_fruticans)))	(Sclerosperma_profizianum	(Bactris_major	((Elaeis_guineensis	Elaeis_oleifera)	Attalea_speciosa))))	(Calamus_caryotoides	(Iriartea_deltoidea	Podococcus_barteri)))))))	Pelagodoxa_henryana))	Dictyosperma_album)	(Kentiopsis_piersoniorum	Burretiokentia_grandiflora))	Dypsis_decaryi)))	Kingia_australis);
((Heterospathe_cagayanensis	(Hydriastele_microspadix	((((Dypsis_decaryi	Kentiopsis_piersoniorum)	((Prestoea_acuminata	(Oenocarpus_minor	Oenocarpus_bataua))	((((((Bactris_major	((Roystonea_regia	((Calamus_caryotoides	(Iriartea_deltoidea	Podococcus_barteri))	(Elaeis_guineensis	Elaeis_oleifera)))	(Orania_palindan	(Attalea_speciosa	(Nypa_fruticans	(Serenoa_repens	(Phoenix_dactylifera	Sabal_domingensis)))))))	Pseudophoenix_vinifera)	Geonoma_undata)	((Reinhardtia_paiewonskiana	Reinhardtia_latisecta)	(Reinhardtia_gracilis	Reinhardtia_simplex)))	Manicaria_saccifera)	(Leopoldinia_pulchra	(Sclerosperma_profizianum	Pelagodoxa_henryana)))))	(Dictyosperma_album	Veitchia_spiralis))	Burretiokentia_grandiflora)))	Kingia_australis);
((Podococcus_barteri	(((Sclerosperma_profizianum	((((Orania_palindan	Geonoma_undata)	((((Elaeis_guineensis	Elaeis_oleifera)	Bactris_major)	Attalea_speciosa)	(Nypa_fruticans	((Calamus_caryotoides	Pseudophoenix_vinifera)	Roystonea_regia))))	(Serenoa_repens	(Phoenix_dactylifera	Sabal_domingensis)))	((Reinhardtia_paiewonskiana	Reinhardtia_latisecta)	(Reinhardtia_gracilis	Reinhardtia_simplex))))	((Leopoldinia_pulchra	(Manicaria_saccifera	Pelagodoxa_henryana))	((Dictyosperma_album	((Burretiokentia_grandiflora	Kentiopsis_piersoniorum)	((Heterospathe_cagayanensis	(Veitchia_spiralis	Hydriastele_microspadix))	Dypsis_decaryi)))	(Prestoea_acuminata	(Oenocarpus_minor	Oenocarpus_bataua)))))	Iriartea_deltoidea))	Kingia_australis);
((Nypa_fruticans	((Pseudophoenix_vinifera	Roystonea_regia)	((((((Reinhardtia_paiewonskiana	Reinhardtia_latisecta)	Reinhardtia_simplex)	((Reinhardtia_gracilis	Geonoma_undata)	(Manicaria_saccifera	((Pelagodoxa_henryana	Sclerosperma_profizianum)	(((Dictyosperma_album	((Heterospathe_cagayanensis	(Veitchia_spiralis	(Burretiokentia_grandiflora	Kentiopsis_piersoniorum)))	Dypsis_decaryi))	Hydriastele_microspadix)	(Prestoea_acuminata	(Oenocarpus_minor	Oenocarpus_bataua)))))))	(Calamus_caryotoides	((Elaeis_guineensis	Elaeis_oleifera)	(Bactris_major	Attalea_speciosa))))	((Leopoldinia_pulchra	((Iriartea_deltoidea	Podococcus_barteri)	Serenoa_repens))	(Phoenix_dactylifera	Sabal_domingensis)))	Orania_palindan)))	Kingia_australis);
((Attalea_speciosa	((((Nypa_fruticans	(Orania_palindan	((((Calamus_caryotoides	Pseudophoenix_vinifera)	((Sabal_domingensis	Phoenix_dactylifera)	((Iriartea_deltoidea	Podococcus_barteri)	Serenoa_repens)))	Geonoma_undata)	(((((Heterospathe_cagayanensis	(((Hydriastele_microspadix	(Veitchia_spiralis	(Burretiokentia_grandiflora	Kentiopsis_piersoniorum)))	Dictyosperma_album)	Dypsis_decaryi))	(Prestoea_acuminata	(Oenocarpus_minor	Oenocarpus_bataua)))	(Pelagodoxa_henryana	Manicaria_saccifera))	Sclerosperma_profizianum)	(Reinhardtia_gracilis	((Reinhardtia_paiewonskiana	Reinhardtia_latisecta)	Reinhardtia_simplex))))))	(Roystonea_regia	Leopoldinia_pulchra))	(Elaeis_guineensis	Elaeis_oleifera))	Bactris_major))	Kingia_australis);
((Calamus_caryotoides	((((((Geonoma_undata	(Heterospathe_cagayanensis	(Dypsis_decaryi	(Dictyosperma_album	(Hydriastele_microspadix	(Veitchia_spiralis	(Burretiokentia_grandiflora	Kentiopsis_piersoniorum)))))))	Sclerosperma_profizianum)	(Leopoldinia_pulchra	(Pelagodoxa_henryana	Manicaria_saccifera)))	(Prestoea_acuminata	(Oenocarpus_minor	Oenocarpus_bataua)))	(Iriartea_deltoidea	Podococcus_barteri))	(((Pseudophoenix_vinifera	(Serenoa_repens	(Phoenix_dactylifera	Sabal_domingensis)))	((Reinhardtia_paiewonskiana	Reinhardtia_latisecta)	(Reinhardtia_simplex	Reinhardtia_gracilis)))	(((Nypa_fruticans	Roystonea_regia)	Orania_palindan)	((Elaeis_guineensis	Elaeis_oleifera)	(Bactris_major	Attalea_speciosa))))))	Kingia_australis);
((Calamus_caryotoides	((((((Pseudophoenix_vinifera	((Phoenix_dactylifera	Sabal_domingensis)	Serenoa_repens))	Nypa_fruticans)	Roystonea_regia)	Orania_palindan)	(((((Prestoea_acuminata	(Oenocarpus_minor	Oenocarpus_bataua))	((Hydriastele_microspadix	(Burretiokentia_grandiflora	Heterospathe_cagayanensis))	((Dypsis_decaryi	Dictyosperma_album)	(Veitchia_spiralis	Kentiopsis_piersoniorum))))	(((Leopoldinia_pulchra	(Iriartea_deltoidea	Podococcus_barteri))	(Geonoma_undata	Pelagodoxa_henryana))	Manicaria_saccifera))	Sclerosperma_profizianum)	((Reinhardtia_paiewonskiana	Reinhardtia_latisecta)	(Reinhardtia_simplex	Reinhardtia_gracilis))))	((Elaeis_guineensis	Elaeis_oleifera)	(Bactris_major	Attalea_speciosa))))	Kingia_australis);
((Dypsis_decaryi	(Dictyosperma_album	((Heterospathe_cagayanensis	(Veitchia_spiralis	(Burretiokentia_grandiflora	Kentiopsis_piersoniorum)))	(Hydriastele_microspadix	(((Prestoea_acuminata	(Oenocarpus_minor	Oenocarpus_bataua))	((Reinhardtia_gracilis	Geonoma_undata)	(((Reinhardtia_paiewonskiana	Reinhardtia_latisecta)	Reinhardtia_simplex)	(((Calamus_caryotoides	(Leopoldinia_pulchra	(Iriartea_deltoidea	Podococcus_barteri)))	(Sclerosperma_profizianum	((((Attalea_speciosa	Bactris_major)	(Elaeis_guineensis	Elaeis_oleifera))	((Pseudophoenix_vinifera	Nypa_fruticans)	Roystonea_regia))	Orania_palindan)))	((Phoenix_dactylifera	Sabal_domingensis)	Serenoa_repens)))))	(Pelagodoxa_henryana	Manicaria_saccifera))))))	Kingia_australis);
((Prestoea_acuminata	((((Veitchia_spiralis	(Dictyosperma_album	(Heterospathe_cagayanensis	(Hydriastele_microspadix	Burretiokentia_grandiflora))))	(Kentiopsis_piersoniorum	Dypsis_decaryi))	(((((Sclerosperma_profizianum	(Podococcus_barteri	Orania_palindan))	((Roystonea_regia	((Calamus_caryotoides	Pseudophoenix_vinifera)	(Nypa_fruticans	(Serenoa_repens	(Phoenix_dactylifera	Sabal_domingensis)))))	((Attalea_speciosa	Bactris_major)	(Elaeis_guineensis	Elaeis_oleifera))))	((Iriartea_deltoidea	((Reinhardtia_paiewonskiana	Reinhardtia_latisecta)	Reinhardtia_simplex))	Reinhardtia_gracilis))	Geonoma_undata)	((Manicaria_saccifera	Pelagodoxa_henryana)	Leopoldinia_pulchra)))	(Oenocarpus_minor	Oenocarpus_bataua)))	Kingia_australis);
(((Podococcus_barteri	Iriartea_deltoidea)	(((Sclerosperma_profizianum	Orania_palindan)	((((Reinhardtia_gracilis	(Reinhardtia_paiewonskiana	Reinhardtia_latisecta))	Reinhardtia_simplex)	(Pseudophoenix_vinifera	((Phoenix_dactylifera	Serenoa_repens)	Sabal_domingensis)))	((Leopoldinia_pulchra	Nypa_fruticans)	(((Attalea_speciosa	Bactris_major)	(Calamus_caryotoides	(Elaeis_guineensis	Elaeis_oleifera)))	Roystonea_regia))))	(Geonoma_undata	(Manicaria_saccifera	(((((Heterospathe_cagayanensis	(Veitchia_spiralis	Hydriastele_microspadix))	Dypsis_decaryi)	((Burretiokentia_grandiflora	Kentiopsis_piersoniorum)	Dictyosperma_album))	Pelagodoxa_henryana)	((Oenocarpus_minor	Oenocarpus_bataua)	Prestoea_acuminata))))))	Kingia_australis);
((Nypa_fruticans	((((Attalea_speciosa	Bactris_major)	(Elaeis_guineensis	Elaeis_oleifera))	(Leopoldinia_pulchra	(((Geonoma_undata	(((Manicaria_saccifera	Pelagodoxa_henryana)	((Dypsis_decaryi	(Dictyosperma_album	(((Burretiokentia_grandiflora	Kentiopsis_piersoniorum)	Veitchia_spiralis)	Hydriastele_microspadix)))	Heterospathe_cagayanensis))	((Oenocarpus_minor	Oenocarpus_bataua)	Prestoea_acuminata)))	((Podococcus_barteri	Iriartea_deltoidea)	(Sclerosperma_profizianum	Orania_palindan)))	(Calamus_caryotoides	(((Reinhardtia_paiewonskiana	Reinhardtia_latisecta)	(Reinhardtia_simplex	Reinhardtia_gracilis))	(Pseudophoenix_vinifera	(Serenoa_repens	(Sabal_domingensis	Phoenix_dactylifera))))))))	Roystonea_regia))	Kingia_australis);
((Nypa_fruticans	(Pseudophoenix_vinifera	((((Attalea_speciosa	Bactris_major)	(((Calamus_caryotoides	(Podococcus_barteri	Iriartea_deltoidea))	Leopoldinia_pulchra)	(Elaeis_guineensis	Elaeis_oleifera)))	((Sclerosperma_profizianum	(Geonoma_undata	((Manicaria_saccifera	Pelagodoxa_henryana)	((((Kentiopsis_piersoniorum	Veitchia_spiralis)	((Hydriastele_microspadix	(Burretiokentia_grandiflora	Heterospathe_cagayanensis))	Dictyosperma_album))	Dypsis_decaryi)	((Oenocarpus_minor	Oenocarpus_bataua)	Prestoea_acuminata)))))	(((Reinhardtia_paiewonskiana	Reinhardtia_latisecta)	(Reinhardtia_simplex	Reinhardtia_gracilis))	(Orania_palindan	(Serenoa_repens	(Sabal_domingensis	Phoenix_dactylifera))))))	Roystonea_regia)))	Kingia_australis);
((Attalea_speciosa	(Bactris_major	((((Calamus_caryotoides	Pseudophoenix_vinifera)	Nypa_fruticans)	(((Reinhardtia_gracilis	Roystonea_regia)	(Sclerosperma_profizianum	(((Podococcus_barteri	Iriartea_deltoidea)	Leopoldinia_pulchra)	(((Oenocarpus_minor	Oenocarpus_bataua)	Prestoea_acuminata)	((Geonoma_undata	((((Dypsis_decaryi	(Burretiokentia_grandiflora	Kentiopsis_piersoniorum))	(Veitchia_spiralis	Dictyosperma_album))	Heterospathe_cagayanensis)	Hydriastele_microspadix))	(Manicaria_saccifera	Pelagodoxa_henryana))))))	((((Reinhardtia_paiewonskiana	Reinhardtia_latisecta)	Reinhardtia_simplex)	Orania_palindan)	(Sabal_domingensis	(Phoenix_dactylifera	Serenoa_repens)))))	(Elaeis_guineensis	Elaeis_oleifera))))	Kingia_australis);
((Manicaria_saccifera	(Pelagodoxa_henryana	(((((Reinhardtia_paiewonskiana	Reinhardtia_latisecta)	Reinhardtia_simplex)	((((Elaeis_guineensis	Elaeis_oleifera)	(Attalea_speciosa	Bactris_major))	(Orania_palindan	Sclerosperma_profizianum))	(Leopoldinia_pulchra	(Roystonea_regia	((Calamus_caryotoides	Pseudophoenix_vinifera)	(Sabal_domingensis	(Phoenix_dactylifera	(Nypa_fruticans	((Podococcus_barteri	Iriartea_deltoidea)	Serenoa_repens)))))))))	((Oenocarpus_minor	Oenocarpus_bataua)	Prestoea_acuminata))	(Geonoma_undata	((Dictyosperma_album	((Reinhardtia_gracilis	Heterospathe_cagayanensis)	Hydriastele_microspadix))	((Dypsis_decaryi	(Burretiokentia_grandiflora	Kentiopsis_piersoniorum))	Veitchia_spiralis))))))	Kingia_australis);
((Pelagodoxa_henryana	((((((Dypsis_decaryi	(((Burretiokentia_grandiflora	Reinhardtia_gracilis)	Heterospathe_cagayanensis)	Hydriastele_microspadix))	(Veitchia_spiralis	Dictyosperma_album))	Kentiopsis_piersoniorum)	(Manicaria_saccifera	((((Reinhardtia_paiewonskiana	Reinhardtia_latisecta)	Reinhardtia_simplex)	(((((Roystonea_regia	((Elaeis_guineensis	Elaeis_oleifera)	(Attalea_speciosa	Bactris_major)))	Orania_palindan)	((Serenoa_repens	(Sabal_domingensis	Phoenix_dactylifera))	Nypa_fruticans))	Pseudophoenix_vinifera)	Geonoma_undata))	((Oenocarpus_minor	Oenocarpus_bataua)	Prestoea_acuminata))))	(Calamus_caryotoides	((Podococcus_barteri	Iriartea_deltoidea)	Leopoldinia_pulchra)))	Sclerosperma_profizianum))	Kingia_australis);
((Dypsis_decaryi	((((Heterospathe_cagayanensis	(Burretiokentia_grandiflora	Reinhardtia_gracilis))	((Manicaria_saccifera	(((((Podococcus_barteri	Iriartea_deltoidea)	Leopoldinia_pulchra)	((Reinhardtia_paiewonskiana	(Reinhardtia_latisecta	Reinhardtia_simplex))	((Roystonea_regia	((Bactris_major	Attalea_speciosa)	(Elaeis_guineensis	Elaeis_oleifera)))	(((Calamus_caryotoides	Pseudophoenix_vinifera)	((Sabal_domingensis	Phoenix_dactylifera)	Serenoa_repens))	(Nypa_fruticans	Orania_palindan)))))	(Sclerosperma_profizianum	Pelagodoxa_henryana))	Geonoma_undata))	((Oenocarpus_minor	Oenocarpus_bataua)	Prestoea_acuminata)))	(Hydriastele_microspadix	Dictyosperma_album))	(Veitchia_spiralis	Kentiopsis_piersoniorum)))	Kingia_australis);
((((Iriartea_deltoidea	Podococcus_barteri)	Leopoldinia_pulchra)	((Orania_palindan	((Nypa_fruticans	(Sabal_domingensis	(Phoenix_dactylifera	Serenoa_repens)))	(Roystonea_regia	((Calamus_caryotoides	Pseudophoenix_vinifera)	((Bactris_major	Attalea_speciosa)	(Elaeis_guineensis	Elaeis_oleifera))))))	((Sclerosperma_profizianum	Geonoma_undata)	((Manicaria_saccifera	((Reinhardtia_gracilis	Reinhardtia_simplex)	(Reinhardtia_paiewonskiana	Reinhardtia_latisecta)))	(Pelagodoxa_henryana	((Dictyosperma_album	((Veitchia_spiralis	(Burretiokentia_grandiflora	Kentiopsis_piersoniorum))	(Dypsis_decaryi	(Heterospathe_cagayanensis	Hydriastele_microspadix))))	((Oenocarpus_minor	Oenocarpus_bataua)	Prestoea_acuminata)))))))	Kingia_australis);
((Nypa_fruticans	(Phoenix_dactylifera	((((Iriartea_deltoidea	Podococcus_barteri)	Leopoldinia_pulchra)	Serenoa_repens)	(((Geonoma_undata	((Reinhardtia_gracilis	Roystonea_regia)	(Orania_palindan	((Calamus_caryotoides	Pseudophoenix_vinifera)	((Bactris_major	Attalea_speciosa)	(Elaeis_guineensis	Elaeis_oleifera))))))	((Reinhardtia_simplex	(Reinhardtia_paiewonskiana	Reinhardtia_latisecta))	(((Manicaria_saccifera	Pelagodoxa_henryana)	((Dictyosperma_album	(((Burretiokentia_grandiflora	(Heterospathe_cagayanensis	Hydriastele_microspadix))	Dypsis_decaryi)	(Veitchia_spiralis	Kentiopsis_piersoniorum)))	((Oenocarpus_minor	Oenocarpus_bataua)	Prestoea_acuminata)))	Sclerosperma_profizianum)))	Sabal_domingensis))))	Kingia_australis);
((Dypsis_decaryi	(Kentiopsis_piersoniorum	(Burretiokentia_grandiflora	(Dictyosperma_album	(((Prestoea_acuminata	(Oenocarpus_bataua	Oenocarpus_minor))	((Manicaria_saccifera	Pelagodoxa_henryana)	((Geonoma_undata	((Sclerosperma_profizianum	(((Nypa_fruticans	(Phoenix_dactylifera	(((Podococcus_barteri	Iriartea_deltoidea)	Serenoa_repens)	Sabal_domingensis)))	(Calamus_caryotoides	Pseudophoenix_vinifera))	(Orania_palindan	((Bactris_major	(Attalea_speciosa	(Elaeis_oleifera	Elaeis_guineensis)))	Roystonea_regia))))	((Reinhardtia_paiewonskiana	Reinhardtia_latisecta)	(Reinhardtia_gracilis	Reinhardtia_simplex))))	Leopoldinia_pulchra)))	(Heterospathe_cagayanensis	(Veitchia_spiralis	Hydriastele_microspadix)))))))	Kingia_australis);
((Heterospathe_cagayanensis	((Veitchia_spiralis	Hydriastele_microspadix)	(((Kentiopsis_piersoniorum	(((Prestoea_acuminata	(Oenocarpus_bataua	Oenocarpus_minor))	((Manicaria_saccifera	Pelagodoxa_henryana)	(((((Geonoma_undata	((Orania_palindan	(Nypa_fruticans	(Phoenix_dactylifera	(((Podococcus_barteri	Iriartea_deltoidea)	Serenoa_repens)	Sabal_domingensis))))	((Calamus_caryotoides	Pseudophoenix_vinifera)	(Attalea_speciosa	((Elaeis_oleifera	Elaeis_guineensis)	Bactris_major)))))	((Reinhardtia_paiewonskiana	Reinhardtia_latisecta)	Reinhardtia_simplex))	(Reinhardtia_gracilis	Roystonea_regia))	Leopoldinia_pulchra)	Sclerosperma_profizianum)))	Dictyosperma_album))	Dypsis_decaryi)	Burretiokentia_grandiflora)))	Kingia_australis);
((Heterospathe_cagayanensis	((Veitchia_spiralis	Hydriastele_microspadix)	(((Prestoea_acuminata	(Oenocarpus_bataua	Oenocarpus_minor))	((Manicaria_saccifera	(Geonoma_undata	Pelagodoxa_henryana))	((((Orania_palindan	Sclerosperma_profizianum)	Roystonea_regia)	(((Calamus_caryotoides	Pseudophoenix_vinifera)	((Elaeis_oleifera	Elaeis_guineensis)	(Bactris_major	Attalea_speciosa)))	((Iriartea_deltoidea	((Reinhardtia_paiewonskiana	Reinhardtia_latisecta)	(Reinhardtia_gracilis	Reinhardtia_simplex)))	(Nypa_fruticans	(Sabal_domingensis	(Phoenix_dactylifera	(Podococcus_barteri	Serenoa_repens)))))))	Leopoldinia_pulchra)))	(Dictyosperma_album	((Dypsis_decaryi	Kentiopsis_piersoniorum)	Burretiokentia_grandiflora)))))	Kingia_australis);
((Heterospathe_cagayanensis	(((Manicaria_saccifera	Pelagodoxa_henryana)	(((Prestoea_acuminata	(Oenocarpus_bataua	Oenocarpus_minor))	Geonoma_undata)	((((((Nypa_fruticans	((Sabal_domingensis	Phoenix_dactylifera)	Serenoa_repens))	(((Reinhardtia_paiewonskiana	Reinhardtia_latisecta)	Reinhardtia_simplex)	Pseudophoenix_vinifera))	(((Reinhardtia_gracilis	Roystonea_regia)	Leopoldinia_pulchra)	(Attalea_speciosa	((Elaeis_oleifera	Elaeis_guineensis)	Bactris_major))))	Orania_palindan)	(Iriartea_deltoidea	Podococcus_barteri))	Sclerosperma_profizianum)))	((Kentiopsis_piersoniorum	Burretiokentia_grandiflora)	((Hydriastele_microspadix	(Veitchia_spiralis	(Calamus_caryotoides	Dictyosperma_album)))	Dypsis_decaryi))))	Kingia_australis);
((Nypa_fruticans	(Pseudophoenix_vinifera	((Sabal_domingensis	(Phoenix_dactylifera	Serenoa_repens))	(((Reinhardtia_paiewonskiana	Reinhardtia_latisecta)	Reinhardtia_simplex)	((((((Leopoldinia_pulchra	((Manicaria_saccifera	Pelagodoxa_henryana)	(((Dypsis_decaryi	((((Veitchia_spiralis	Dictyosperma_album)	Burretiokentia_grandiflora)	Heterospathe_cagayanensis)	Kentiopsis_piersoniorum))	Hydriastele_microspadix)	((Prestoea_acuminata	(Oenocarpus_bataua	Oenocarpus_minor))	Reinhardtia_gracilis))))	Geonoma_undata)	(Iriartea_deltoidea	Podococcus_barteri))	Sclerosperma_profizianum)	(Orania_palindan	(Roystonea_regia	(Attalea_speciosa	((Elaeis_oleifera	Elaeis_guineensis)	Bactris_major)))))	Calamus_caryotoides)))))	Kingia_australis);
((Reinhardtia_latisecta	((Reinhardtia_simplex	((((Reinhardtia_gracilis	Roystonea_regia)	(Pseudophoenix_vinifera	((Sabal_domingensis	(Phoenix_dactylifera	Serenoa_repens))	Nypa_fruticans)))	((((((Manicaria_saccifera	Pelagodoxa_henryana)	((Kentiopsis_piersoniorum	((Veitchia_spiralis	Dictyosperma_album)	(Dypsis_decaryi	((Burretiokentia_grandiflora	Hydriastele_microspadix)	Heterospathe_cagayanensis))))	(Prestoea_acuminata	(Oenocarpus_bataua	Oenocarpus_minor))))	((Calamus_caryotoides	Leopoldinia_pulchra)	(Iriartea_deltoidea	Podococcus_barteri)))	Geonoma_undata)	Sclerosperma_profizianum)	((Elaeis_oleifera	Elaeis_guineensis)	(Bactris_major	Attalea_speciosa))))	Orania_palindan))	Reinhardtia_paiewonskiana))	Kingia_australis);
((Serenoa_repens	((((Orania_palindan	((Reinhardtia_paiewonskiana	Reinhardtia_latisecta)	Reinhardtia_simplex))	((((Elaeis_oleifera	Elaeis_guineensis)	(Bactris_major	Attalea_speciosa))	(Nypa_fruticans	(Calamus_caryotoides	Pseudophoenix_vinifera)))	((Leopoldinia_pulchra	(((Manicaria_saccifera	(Geonoma_undata	Pelagodoxa_henryana))	(((Veitchia_spiralis	Kentiopsis_piersoniorum)	(Dictyosperma_album	(Dypsis_decaryi	((Burretiokentia_grandiflora	Hydriastele_microspadix)	Heterospathe_cagayanensis))))	(Prestoea_acuminata	(Oenocarpus_bataua	Oenocarpus_minor))))	((Iriartea_deltoidea	Podococcus_barteri)	Sclerosperma_profizianum)))	(Reinhardtia_gracilis	Roystonea_regia))))	Sabal_domingensis)	Phoenix_dactylifera))	Kingia_australis);
((Sabal_domingensis	((Phoenix_dactylifera	(Iriartea_deltoidea	Serenoa_repens))	(Orania_palindan	(((Reinhardtia_paiewonskiana	Reinhardtia_latisecta)	Reinhardtia_simplex)	((((Elaeis_oleifera	Elaeis_guineensis)	(Bactris_major	Attalea_speciosa))	((Podococcus_barteri	Nypa_fruticans)	(Calamus_caryotoides	Pseudophoenix_vinifera)))	((Sclerosperma_profizianum	((Leopoldinia_pulchra	Manicaria_saccifera)	(Geonoma_undata	(Pelagodoxa_henryana	((((Heterospathe_cagayanensis	(Veitchia_spiralis	(Burretiokentia_grandiflora	Kentiopsis_piersoniorum)))	Dypsis_decaryi)	(Dictyosperma_album	Hydriastele_microspadix))	(Prestoea_acuminata	(Oenocarpus_bataua	Oenocarpus_minor)))))))	(Reinhardtia_gracilis	Roystonea_regia)))))))	Kingia_australis);
((Heterospathe_cagayanensis	((((Prestoea_acuminata	(Oenocarpus_bataua	Oenocarpus_minor))	(Reinhardtia_gracilis	Pelagodoxa_henryana))	(((((Iriartea_deltoidea	Podococcus_barteri)	Leopoldinia_pulchra)	((Orania_palindan	(Roystonea_regia	(((Attalea_speciosa	Bactris_major)	(Calamus_caryotoides	(Elaeis_oleifera	Elaeis_guineensis)))	(Nypa_fruticans	Pseudophoenix_vinifera))))	((Serenoa_repens	(Sabal_domingensis	Phoenix_dactylifera))	((Reinhardtia_paiewonskiana	Reinhardtia_latisecta)	Reinhardtia_simplex))))	(Geonoma_undata	Sclerosperma_profizianum))	Manicaria_saccifera))	((Dictyosperma_album	(Hydriastele_microspadix	(Veitchia_spiralis	(Burretiokentia_grandiflora	Kentiopsis_piersoniorum))))	Dypsis_decaryi)))	Kingia_australis);
((Heterospathe_cagayanensis	(Hydriastele_microspadix	((Burretiokentia_grandiflora	(Dypsis_decaryi	Kentiopsis_piersoniorum))	((Dictyosperma_album	Veitchia_spiralis)	((Prestoea_acuminata	(Oenocarpus_bataua	Oenocarpus_minor))	(Pelagodoxa_henryana	(((((Sclerosperma_profizianum	Orania_palindan)	((Roystonea_regia	(((Attalea_speciosa	Bactris_major)	(Elaeis_oleifera	Elaeis_guineensis))	(Calamus_caryotoides	Pseudophoenix_vinifera)))	Nypa_fruticans))	(((Iriartea_deltoidea	Podococcus_barteri)	(Serenoa_repens	(Sabal_domingensis	Phoenix_dactylifera)))	((Reinhardtia_paiewonskiana	Reinhardtia_latisecta)	(Reinhardtia_gracilis	Reinhardtia_simplex))))	Geonoma_undata)	(Leopoldinia_pulchra	Manicaria_saccifera))))))))	Kingia_australis);
((Heterospathe_cagayanensis	((Veitchia_spiralis	Hydriastele_microspadix)	((Dictyosperma_album	(Dypsis_decaryi	((((Oenocarpus_minor	Oenocarpus_bataua)	Prestoea_acuminata)	((Manicaria_saccifera	Pelagodoxa_henryana)	(((((((Bactris_major	Attalea_speciosa)	(Elaeis_oleifera	Elaeis_guineensis))	(Pseudophoenix_vinifera	(Roystonea_regia	(Orania_palindan	Nypa_fruticans))))	(Calamus_caryotoides	((Serenoa_repens	(Phoenix_dactylifera	Sabal_domingensis))	(Reinhardtia_simplex	(Reinhardtia_paiewonskiana	Reinhardtia_latisecta)))))	Sclerosperma_profizianum)	(Leopoldinia_pulchra	(Iriartea_deltoidea	Podococcus_barteri)))	Geonoma_undata)))	Kentiopsis_piersoniorum)))	(Reinhardtia_gracilis	Burretiokentia_grandiflora))))	Kingia_australis);
((Nypa_fruticans	((((Reinhardtia_simplex	(Reinhardtia_paiewonskiana	Reinhardtia_latisecta))	(((Bactris_major	((Calamus_caryotoides	(Elaeis_oleifera	Elaeis_guineensis))	Attalea_speciosa))	(Roystonea_regia	(Leopoldinia_pulchra	((Geonoma_undata	(Manicaria_saccifera	(Pelagodoxa_henryana	(((Kentiopsis_piersoniorum	Dypsis_decaryi)	((((Reinhardtia_gracilis	Burretiokentia_grandiflora)	Heterospathe_cagayanensis)	(Hydriastele_microspadix	Veitchia_spiralis))	Dictyosperma_album))	((Oenocarpus_minor	Oenocarpus_bataua)	Prestoea_acuminata)))))	Sclerosperma_profizianum))))	Orania_palindan))	Pseudophoenix_vinifera)	(((Iriartea_deltoidea	Podococcus_barteri)	Serenoa_repens)	(Phoenix_dactylifera	Sabal_domingensis))))	Kingia_australis);
((Heterospathe_cagayanensis	((((((Orania_palindan	Sclerosperma_profizianum)	(Nypa_fruticans	(((Elaeis_oleifera	Elaeis_guineensis)	(Attalea_speciosa	Bactris_major))	Roystonea_regia)))	(((Reinhardtia_paiewonskiana	Reinhardtia_latisecta)	(Reinhardtia_gracilis	Reinhardtia_simplex))	((Calamus_caryotoides	Pseudophoenix_vinifera)	(Sabal_domingensis	(((Iriartea_deltoidea	Podococcus_barteri)	Serenoa_repens)	Phoenix_dactylifera)))))	((Oenocarpus_minor	Oenocarpus_bataua)	Prestoea_acuminata))	(Leopoldinia_pulchra	((Geonoma_undata	Pelagodoxa_henryana)	Manicaria_saccifera)))	(Dypsis_decaryi	(Dictyosperma_album	(Hydriastele_microspadix	(Veitchia_spiralis	(Burretiokentia_grandiflora	Kentiopsis_piersoniorum)))))))	Kingia_australis);
((Calamus_caryotoides	((((((Elaeis_oleifera	Elaeis_guineensis)	(Attalea_speciosa	Bactris_major))	Roystonea_regia)	Orania_palindan)	((Reinhardtia_gracilis	(Reinhardtia_simplex	(Reinhardtia_paiewonskiana	Reinhardtia_latisecta)))	(Pseudophoenix_vinifera	(Serenoa_repens	((Nypa_fruticans	Phoenix_dactylifera)	Sabal_domingensis)))))	((((Iriartea_deltoidea	Podococcus_barteri)	Leopoldinia_pulchra)	(((Geonoma_undata	((Dictyosperma_album	(Dypsis_decaryi	(Hydriastele_microspadix	(Veitchia_spiralis	(Burretiokentia_grandiflora	Kentiopsis_piersoniorum)))))	Heterospathe_cagayanensis))	(Sclerosperma_profizianum	Pelagodoxa_henryana))	Manicaria_saccifera))	((Oenocarpus_minor	Oenocarpus_bataua)	Prestoea_acuminata))))	Kingia_australis);
((Dypsis_decaryi	((Kentiopsis_piersoniorum	((Veitchia_spiralis	Dictyosperma_album)	(((Pelagodoxa_henryana	Manicaria_saccifera)	((((((Leopoldinia_pulchra	Nypa_fruticans)	((Attalea_speciosa	((Calamus_caryotoides	Bactris_major)	(Elaeis_oleifera	Elaeis_guineensis)))	Roystonea_regia))	Orania_palindan)	(((Reinhardtia_paiewonskiana	Reinhardtia_latisecta)	(Reinhardtia_gracilis	Reinhardtia_simplex))	(Pseudophoenix_vinifera	(((Iriartea_deltoidea	Podococcus_barteri)	Serenoa_repens)	(Phoenix_dactylifera	Sabal_domingensis)))))	Sclerosperma_profizianum)	((Oenocarpus_minor	Oenocarpus_bataua)	Prestoea_acuminata)))	Geonoma_undata)))	(Hydriastele_microspadix	(Heterospathe_cagayanensis	Burretiokentia_grandiflora))))	Kingia_australis);
((Attalea_speciosa	(Bactris_major	((Roystonea_regia	(((((((((Calamus_caryotoides	Dictyosperma_album)	(Dypsis_decaryi	(Hydriastele_microspadix	(Heterospathe_cagayanensis	Burretiokentia_grandiflora))))	(Veitchia_spiralis	Kentiopsis_piersoniorum))	((Oenocarpus_minor	Oenocarpus_bataua)	Prestoea_acuminata))	(Pelagodoxa_henryana	Manicaria_saccifera))	Geonoma_undata)	(Orania_palindan	Sclerosperma_profizianum))	(((Reinhardtia_paiewonskiana	Reinhardtia_latisecta)	(Reinhardtia_gracilis	Reinhardtia_simplex))	(Pseudophoenix_vinifera	((Sabal_domingensis	Phoenix_dactylifera)	((Iriartea_deltoidea	Podococcus_barteri)	Serenoa_repens)))))	(Leopoldinia_pulchra	Nypa_fruticans)))	(Elaeis_oleifera	Elaeis_guineensis))))	Kingia_australis);
((Calamus_caryotoides	(((Leopoldinia_pulchra	Nypa_fruticans)	(((Pseudophoenix_vinifera	((Sabal_domingensis	Phoenix_dactylifera)	Serenoa_repens))	((Geonoma_undata	(Roystonea_regia	(((Reinhardtia_paiewonskiana	Reinhardtia_latisecta)	Reinhardtia_simplex)	((Pelagodoxa_henryana	Sclerosperma_profizianum)	(Manicaria_saccifera	(((Dypsis_decaryi	((Dictyosperma_album	(Veitchia_spiralis	(Burretiokentia_grandiflora	Kentiopsis_piersoniorum)))	Hydriastele_microspadix))	(Reinhardtia_gracilis	Heterospathe_cagayanensis))	((Oenocarpus_minor	Oenocarpus_bataua)	Prestoea_acuminata)))))))	((Elaeis_oleifera	Elaeis_guineensis)	(Attalea_speciosa	Bactris_major))))	Orania_palindan))	(Iriartea_deltoidea	Podococcus_barteri)))	Kingia_australis);
((Pelagodoxa_henryana	(Manicaria_saccifera	(((Geonoma_undata	Sclerosperma_profizianum)	(Heterospathe_cagayanensis	((Dypsis_decaryi	((Dictyosperma_album	Veitchia_spiralis)	(Burretiokentia_grandiflora	Hydriastele_microspadix)))	Kentiopsis_piersoniorum)))	((((Roystonea_regia	((Elaeis_oleifera	Elaeis_guineensis)	(Attalea_speciosa	Bactris_major)))	((Pseudophoenix_vinifera	((Sabal_domingensis	Phoenix_dactylifera)	Serenoa_repens))	(Reinhardtia_gracilis	((Reinhardtia_paiewonskiana	Reinhardtia_latisecta)	Reinhardtia_simplex))))	(Orania_palindan	(((Iriartea_deltoidea	Podococcus_barteri)	Calamus_caryotoides)	(Leopoldinia_pulchra	Nypa_fruticans))))	((Oenocarpus_minor	Oenocarpus_bataua)	Prestoea_acuminata)))))	Kingia_australis);
((Nypa_fruticans	((Sabal_domingensis	(Phoenix_dactylifera	((Calamus_caryotoides	Leopoldinia_pulchra)	((Iriartea_deltoidea	Podococcus_barteri)	Serenoa_repens))))	(((((Reinhardtia_gracilis	(Reinhardtia_paiewonskiana	(Reinhardtia_latisecta	Reinhardtia_simplex)))	(((Oenocarpus_minor	Oenocarpus_bataua)	Prestoea_acuminata)	((Pelagodoxa_henryana	Manicaria_saccifera)	(Dypsis_decaryi	(Kentiopsis_piersoniorum	(Dictyosperma_album	((Veitchia_spiralis	(Burretiokentia_grandiflora	Heterospathe_cagayanensis))	Hydriastele_microspadix)))))))	Geonoma_undata)	Pseudophoenix_vinifera)	((((Elaeis_oleifera	Elaeis_guineensis)	(Attalea_speciosa	Bactris_major))	(Sclerosperma_profizianum	Roystonea_regia))	Orania_palindan))))	Kingia_australis);
((Heterospathe_cagayanensis	(((Dictyosperma_album	(Dypsis_decaryi	Hydriastele_microspadix))	(Veitchia_spiralis	(Burretiokentia_grandiflora	Kentiopsis_piersoniorum)))	(((Oenocarpus_minor	Oenocarpus_bataua)	Prestoea_acuminata)	((Manicaria_saccifera	((((Sclerosperma_profizianum	Orania_palindan)	(((Nypa_fruticans	(Serenoa_repens	(Sabal_domingensis	Phoenix_dactylifera)))	((Reinhardtia_gracilis	Reinhardtia_simplex)	(Reinhardtia_paiewonskiana	Reinhardtia_latisecta)))	((Calamus_caryotoides	Pseudophoenix_vinifera)	(((Elaeis_oleifera	Elaeis_guineensis)	(Attalea_speciosa	Bactris_major))	(Roystonea_regia	Leopoldinia_pulchra)))))	(Iriartea_deltoidea	Podococcus_barteri))	Geonoma_undata))	Pelagodoxa_henryana))))	Kingia_australis);
((Sabal_domingensis	((((Podococcus_barteri	Iriartea_deltoidea)	Serenoa_repens)	(((((Reinhardtia_simplex	Reinhardtia_latisecta)	Reinhardtia_paiewonskiana)	((Manicaria_saccifera	((((Prestoea_acuminata	(Oenocarpus_bataua	Oenocarpus_minor))	((((Dictyosperma_album	(Veitchia_spiralis	Hydriastele_microspadix))	Dypsis_decaryi)	(Burretiokentia_grandiflora	Kentiopsis_piersoniorum))	Heterospathe_cagayanensis))	(Reinhardtia_gracilis	Pelagodoxa_henryana))	Geonoma_undata))	Leopoldinia_pulchra))	Sclerosperma_profizianum)	(Orania_palindan	(Roystonea_regia	((Nypa_fruticans	(Calamus_caryotoides	Pseudophoenix_vinifera))	((Bactris_major	Attalea_speciosa)	(Elaeis_guineensis	Elaeis_oleifera)))))))	Phoenix_dactylifera))	Kingia_australis);
((Nypa_fruticans	((Calamus_caryotoides	Pseudophoenix_vinifera)	(((((Bactris_major	Attalea_speciosa)	(Elaeis_guineensis	Elaeis_oleifera))	(((((Reinhardtia_latisecta	Reinhardtia_paiewonskiana)	(Reinhardtia_gracilis	Reinhardtia_simplex))	((Leopoldinia_pulchra	(Pelagodoxa_henryana	Manicaria_saccifera))	(((Prestoea_acuminata	(Oenocarpus_bataua	Oenocarpus_minor))	(((Dypsis_decaryi	(Hydriastele_microspadix	(Veitchia_spiralis	(Burretiokentia_grandiflora	Kentiopsis_piersoniorum))))	Dictyosperma_album)	Heterospathe_cagayanensis))	Geonoma_undata)))	Sclerosperma_profizianum)	((Phoenix_dactylifera	Sabal_domingensis)	((Podococcus_barteri	Iriartea_deltoidea)	Serenoa_repens))))	Orania_palindan)	Roystonea_regia)))	Kingia_australis);
((Pelagodoxa_henryana	(((((Prestoea_acuminata	(Oenocarpus_bataua	Oenocarpus_minor))	(((Dypsis_decaryi	(Burretiokentia_grandiflora	Kentiopsis_piersoniorum))	(Hydriastele_microspadix	(Dictyosperma_album	Veitchia_spiralis)))	Heterospathe_cagayanensis))	(((Orania_palindan	((((Phoenix_dactylifera	Sabal_domingensis)	Serenoa_repens)	((Reinhardtia_latisecta	Reinhardtia_paiewonskiana)	(Reinhardtia_gracilis	Reinhardtia_simplex)))	((Calamus_caryotoides	Pseudophoenix_vinifera)	((Leopoldinia_pulchra	Nypa_fruticans)	(Roystonea_regia	((Bactris_major	Attalea_speciosa)	(Elaeis_guineensis	Elaeis_oleifera)))))))	(Podococcus_barteri	Iriartea_deltoidea))	Sclerosperma_profizianum))	Manicaria_saccifera)	Geonoma_undata))	Kingia_australis);
((Heterospathe_cagayanensis	(Hydriastele_microspadix	((Veitchia_spiralis	((((Geonoma_undata	((Reinhardtia_simplex	(Reinhardtia_latisecta	Reinhardtia_paiewonskiana))	((((Calamus_caryotoides	Pseudophoenix_vinifera)	((Phoenix_dactylifera	Sabal_domingensis)	Serenoa_repens))	(Podococcus_barteri	Iriartea_deltoidea))	((Sclerosperma_profizianum	Orania_palindan)	((Leopoldinia_pulchra	Nypa_fruticans)	(Roystonea_regia	((Bactris_major	Attalea_speciosa)	(Elaeis_guineensis	Elaeis_oleifera))))))))	(Manicaria_saccifera	Pelagodoxa_henryana))	(Prestoea_acuminata	(Oenocarpus_bataua	Oenocarpus_minor)))	(Kentiopsis_piersoniorum	(Dypsis_decaryi	Dictyosperma_album))))	(Reinhardtia_gracilis	Burretiokentia_grandiflora))))	Kingia_australis);
((Heterospathe_cagayanensis	((Reinhardtia_gracilis	Burretiokentia_grandiflora)	(Hydriastele_microspadix	((Veitchia_spiralis	((Kentiopsis_piersoniorum	Dypsis_decaryi)	Dictyosperma_album))	((((Geonoma_undata	((Podococcus_barteri	Iriartea_deltoidea)	(((Sclerosperma_profizianum	Orania_palindan)	(Roystonea_regia	((Bactris_major	Attalea_speciosa)	(Elaeis_guineensis	Elaeis_oleifera))))	((Reinhardtia_simplex	(Reinhardtia_latisecta	Reinhardtia_paiewonskiana))	((Calamus_caryotoides	Pseudophoenix_vinifera)	(Nypa_fruticans	(Sabal_domingensis	(Serenoa_repens	Phoenix_dactylifera))))))))	Leopoldinia_pulchra)	(Manicaria_saccifera	Pelagodoxa_henryana))	(Prestoea_acuminata	(Oenocarpus_bataua	Oenocarpus_minor)))))))	Kingia_australis);
((((((Sclerosperma_profizianum	((Pseudophoenix_vinifera	(Roystonea_regia	((Bactris_major	Attalea_speciosa)	(Elaeis_guineensis	Elaeis_oleifera))))	((Orania_palindan	(Reinhardtia_simplex	(Reinhardtia_latisecta	Reinhardtia_paiewonskiana)))	((Serenoa_repens	Phoenix_dactylifera)	(Nypa_fruticans	Sabal_domingensis)))))	(((Geonoma_undata	(Dictyosperma_album	((((Heterospathe_cagayanensis	(Reinhardtia_gracilis	Burretiokentia_grandiflora))	Hydriastele_microspadix)	Veitchia_spiralis)	(Kentiopsis_piersoniorum	Dypsis_decaryi))))	(Manicaria_saccifera	Pelagodoxa_henryana))	(Prestoea_acuminata	(Oenocarpus_bataua	Oenocarpus_minor))))	Leopoldinia_pulchra)	(Podococcus_barteri	Iriartea_deltoidea))	Calamus_caryotoides)	Kingia_australis);
((Nypa_fruticans	((Calamus_caryotoides	Pseudophoenix_vinifera)	((Orania_palindan	(Roystonea_regia	((Bactris_major	Attalea_speciosa)	(Elaeis_guineensis	Elaeis_oleifera))))	(((Serenoa_repens	Phoenix_dactylifera)	Sabal_domingensis)	((Sclerosperma_profizianum	(Leopoldinia_pulchra	(Podococcus_barteri	Iriartea_deltoidea)))	((((((Prestoea_acuminata	(Oenocarpus_bataua	Oenocarpus_minor))	(Hydriastele_microspadix	(((Veitchia_spiralis	((Kentiopsis_piersoniorum	Burretiokentia_grandiflora)	Heterospathe_cagayanensis))	Dictyosperma_album)	Dypsis_decaryi)))	Pelagodoxa_henryana)	Manicaria_saccifera)	(Reinhardtia_paiewonskiana	(Reinhardtia_simplex	Reinhardtia_latisecta)))	(Reinhardtia_gracilis	Geonoma_undata)))))))	Kingia_australis);
((Heterospathe_cagayanensis	((((((Sclerosperma_profizianum	Iriartea_deltoidea)	(Orania_palindan	(Podococcus_barteri	((((Leopoldinia_pulchra	(Bactris_major	Attalea_speciosa))	(Elaeis_guineensis	Elaeis_oleifera))	(((Calamus_caryotoides	Pseudophoenix_vinifera)	Nypa_fruticans)	Roystonea_regia))	((Reinhardtia_simplex	(Reinhardtia_latisecta	Reinhardtia_paiewonskiana))	(Serenoa_repens	(Phoenix_dactylifera	Sabal_domingensis)))))))	Geonoma_undata)	(Prestoea_acuminata	(Oenocarpus_bataua	Oenocarpus_minor)))	(Pelagodoxa_henryana	Manicaria_saccifera))	(((Hydriastele_microspadix	(Veitchia_spiralis	(Kentiopsis_piersoniorum	(Reinhardtia_gracilis	Burretiokentia_grandiflora))))	Dictyosperma_album)	Dypsis_decaryi)))	Kingia_australis);
(((((Orania_palindan	(Reinhardtia_gracilis	Roystonea_regia))	((Calamus_caryotoides	Pseudophoenix_vinifera)	Nypa_fruticans))	((Reinhardtia_simplex	(Reinhardtia_latisecta	Reinhardtia_paiewonskiana))	(((Iriartea_deltoidea	Podococcus_barteri)	Serenoa_repens)	(Phoenix_dactylifera	Sabal_domingensis))))	((Leopoldinia_pulchra	((Bactris_major	Attalea_speciosa)	(Elaeis_guineensis	Elaeis_oleifera)))	((Sclerosperma_profizianum	(((Prestoea_acuminata	(Oenocarpus_bataua	Oenocarpus_minor))	((((Dictyosperma_album	Hydriastele_microspadix)	(Veitchia_spiralis	(Kentiopsis_piersoniorum	Burretiokentia_grandiflora)))	Dypsis_decaryi)	Heterospathe_cagayanensis))	(Pelagodoxa_henryana	Manicaria_saccifera)))	Geonoma_undata)))	Kingia_australis);
((Calamus_caryotoides	((Elaeis_guineensis	Elaeis_oleifera)	(Nypa_fruticans	(Attalea_speciosa	(((Leopoldinia_pulchra	Roystonea_regia)	((((Sclerosperma_profizianum	((Reinhardtia_gracilis	(Reinhardtia_simplex	(Reinhardtia_latisecta	Reinhardtia_paiewonskiana)))	(((Prestoea_acuminata	(Oenocarpus_bataua	Oenocarpus_minor))	((((Veitchia_spiralis	Dictyosperma_album)	Hydriastele_microspadix)	(Kentiopsis_piersoniorum	(Dypsis_decaryi	Burretiokentia_grandiflora)))	Heterospathe_cagayanensis))	(Pelagodoxa_henryana	Manicaria_saccifera))))	Geonoma_undata)	Orania_palindan)	(Pseudophoenix_vinifera	(Sabal_domingensis	(((Iriartea_deltoidea	Podococcus_barteri)	Serenoa_repens)	Phoenix_dactylifera)))))	Bactris_major)))))	Kingia_australis);
