# Supplementary material for: Data supporting the nuclear phylogenomics of the palm subfamily Arecoideae (Arecaceae)
Source: Data Brief. 2016 Mar 2;7:532–6. doi: 10.1016/j.dib.2016.02.063 (PMC4796708; doi:10.1016/j.dib.2016.02.063)
Supplement: Supplementary file 5 — Supplementary material [file mmc5.zip › RAxML_bootstrap.Elaeis_7.raxml.tre]

((Sabal_domingensis	((((((Podococcus_barteri	(((Reinhardtia_paiewonskiana	Reinhardtia_latisecta)	Reinhardtia_simplex)	((Elaeis_oleifera	Elaeis_guineensis)	(Attalea_speciosa	Bactris_major))))	((Pelagodoxa_henryana	((Prestoea_acuminata	(Leopoldinia_pulchra	(Oenocarpus_bataua	Oenocarpus_minor)))	(Manicaria_saccifera	(Geonoma_undata	((Dictyosperma_album	Dypsis_decaryi)	(Heterospathe_cagayanensis	(Hydriastele_microspadix	(Kentiopsis_piersoniorum	(Burretiokentia_grandiflora	Veitchia_spiralis)))))))))	((Orania_palindan	Sclerosperma_profizianum)	Roystonea_regia)))	Chamaedorea_seifrizii)	(Nypa_fruticans	Iriartea_deltoidea))	Pseudophoenix_vinifera)	Phoenix_dactylifera))	Kingia_australis);
((Sabal_domingensis	(((((((Prestoea_acuminata	(Oenocarpus_bataua	Oenocarpus_minor))	(Pelagodoxa_henryana	Manicaria_saccifera))	(Leopoldinia_pulchra	(Geonoma_undata	((Heterospathe_cagayanensis	(Dictyosperma_album	Dypsis_decaryi))	(((Kentiopsis_piersoniorum	Hydriastele_microspadix)	Veitchia_spiralis)	Burretiokentia_grandiflora)))))	((Chamaedorea_seifrizii	Roystonea_regia)	((((Reinhardtia_paiewonskiana	Reinhardtia_latisecta)	(Podococcus_barteri	Reinhardtia_simplex))	((Elaeis_oleifera	Elaeis_guineensis)	(Attalea_speciosa	Bactris_major)))	(Orania_palindan	Sclerosperma_profizianum))))	(Nypa_fruticans	Iriartea_deltoidea))	Pseudophoenix_vinifera)	Phoenix_dactylifera))	Kingia_australis);
((Sabal_domingensis	(((((((Prestoea_acuminata	(Leopoldinia_pulchra	(Oenocarpus_bataua	Oenocarpus_minor)))	(Pelagodoxa_henryana	Manicaria_saccifera))	(Geonoma_undata	((Heterospathe_cagayanensis	(((Kentiopsis_piersoniorum	Veitchia_spiralis)	Burretiokentia_grandiflora)	Hydriastele_microspadix))	(Dictyosperma_album	Dypsis_decaryi))))	(((((Reinhardtia_paiewonskiana	Reinhardtia_latisecta)	Reinhardtia_simplex)	((Elaeis_oleifera	Elaeis_guineensis)	(Attalea_speciosa	Bactris_major)))	(Podococcus_barteri	(Orania_palindan	Sclerosperma_profizianum)))	(Chamaedorea_seifrizii	Roystonea_regia)))	(Nypa_fruticans	Iriartea_deltoidea))	Pseudophoenix_vinifera)	Phoenix_dactylifera))	Kingia_australis);
((Sabal_domingensis	(((((((Prestoea_acuminata	(Oenocarpus_bataua	Oenocarpus_minor))	Leopoldinia_pulchra)	((Pelagodoxa_henryana	Manicaria_saccifera)	(Geonoma_undata	((Hydriastele_microspadix	((Burretiokentia_grandiflora	Heterospathe_cagayanensis)	(Kentiopsis_piersoniorum	Veitchia_spiralis)))	(Dictyosperma_album	Dypsis_decaryi)))))	(((Podococcus_barteri	((Reinhardtia_paiewonskiana	Reinhardtia_latisecta)	Reinhardtia_simplex))	(Attalea_speciosa	(Bactris_major	(Elaeis_oleifera	Elaeis_guineensis))))	((Nypa_fruticans	(Orania_palindan	Sclerosperma_profizianum))	(Chamaedorea_seifrizii	Roystonea_regia))))	Iriartea_deltoidea)	Pseudophoenix_vinifera)	Phoenix_dactylifera))	Kingia_australis);
((Sabal_domingensis	((((((((((Hydriastele_microspadix	((Burretiokentia_grandiflora	Kentiopsis_piersoniorum)	Veitchia_spiralis))	(Heterospathe_cagayanensis	(Dictyosperma_album	Dypsis_decaryi)))	Geonoma_undata)	Leopoldinia_pulchra)	((Prestoea_acuminata	(Oenocarpus_bataua	Oenocarpus_minor))	Manicaria_saccifera))	Pelagodoxa_henryana)	(((Podococcus_barteri	(Orania_palindan	Sclerosperma_profizianum))	(Chamaedorea_seifrizii	Roystonea_regia))	(((Reinhardtia_paiewonskiana	Reinhardtia_latisecta)	Reinhardtia_simplex)	(Attalea_speciosa	(Bactris_major	(Elaeis_oleifera	Elaeis_guineensis))))))	(Nypa_fruticans	Iriartea_deltoidea))	Pseudophoenix_vinifera)	Phoenix_dactylifera))	Kingia_australis);
((Sclerosperma_profizianum	((((Chamaedorea_seifrizii	Roystonea_regia)	(Podococcus_barteri	(((Reinhardtia_paiewonskiana	Reinhardtia_latisecta)	Reinhardtia_simplex)	(Attalea_speciosa	(Bactris_major	(Elaeis_oleifera	Elaeis_guineensis))))))	((((Nypa_fruticans	Iriartea_deltoidea)	Pseudophoenix_vinifera)	(Phoenix_dactylifera	Sabal_domingensis))	((Leopoldinia_pulchra	(Prestoea_acuminata	(Oenocarpus_bataua	Oenocarpus_minor)))	((Pelagodoxa_henryana	Manicaria_saccifera)	((((Heterospathe_cagayanensis	((Burretiokentia_grandiflora	Kentiopsis_piersoniorum)	Veitchia_spiralis))	Hydriastele_microspadix)	(Dictyosperma_album	Dypsis_decaryi))	Geonoma_undata)))))	Orania_palindan))	Kingia_australis);
((Sabal_domingensis	(((Nypa_fruticans	(((Podococcus_barteri	(((Reinhardtia_paiewonskiana	Reinhardtia_latisecta)	Reinhardtia_simplex)	(Bactris_major	((Elaeis_oleifera	Elaeis_guineensis)	Attalea_speciosa))))	((Leopoldinia_pulchra	(Prestoea_acuminata	(Oenocarpus_bataua	Oenocarpus_minor)))	((Pelagodoxa_henryana	Manicaria_saccifera)	((((Heterospathe_cagayanensis	((Burretiokentia_grandiflora	Kentiopsis_piersoniorum)	Veitchia_spiralis))	Hydriastele_microspadix)	(Dictyosperma_album	Dypsis_decaryi))	Geonoma_undata))))	((Orania_palindan	Sclerosperma_profizianum)	(Chamaedorea_seifrizii	Roystonea_regia))))	(Iriartea_deltoidea	Pseudophoenix_vinifera))	Phoenix_dactylifera))	Kingia_australis);
((Sclerosperma_profizianum	(((((Chamaedorea_seifrizii	Roystonea_regia)	((((Reinhardtia_paiewonskiana	Reinhardtia_latisecta)	Reinhardtia_simplex)	(Attalea_speciosa	(Bactris_major	(Elaeis_oleifera	Elaeis_guineensis))))	Podococcus_barteri))	((Leopoldinia_pulchra	(Prestoea_acuminata	(Oenocarpus_bataua	Oenocarpus_minor)))	((Pelagodoxa_henryana	Manicaria_saccifera)	((((Heterospathe_cagayanensis	((Burretiokentia_grandiflora	Kentiopsis_piersoniorum)	Veitchia_spiralis))	Hydriastele_microspadix)	(Dictyosperma_album	Dypsis_decaryi))	Geonoma_undata))))	(((Nypa_fruticans	Iriartea_deltoidea)	Pseudophoenix_vinifera)	(Phoenix_dactylifera	Sabal_domingensis)))	Orania_palindan))	Kingia_australis);
((Sclerosperma_profizianum	(((((Chamaedorea_seifrizii	Roystonea_regia)	((((Reinhardtia_paiewonskiana	Reinhardtia_latisecta)	Reinhardtia_simplex)	(Attalea_speciosa	(Bactris_major	(Elaeis_oleifera	Elaeis_guineensis))))	Podococcus_barteri))	(((((((Burretiokentia_grandiflora	Kentiopsis_piersoniorum)	Hydriastele_microspadix)	Veitchia_spiralis)	Heterospathe_cagayanensis)	(Dictyosperma_album	Dypsis_decaryi))	Geonoma_undata)	((Prestoea_acuminata	(Oenocarpus_bataua	Oenocarpus_minor))	(Leopoldinia_pulchra	(Pelagodoxa_henryana	Manicaria_saccifera)))))	(Sabal_domingensis	((Nypa_fruticans	Iriartea_deltoidea)	(Pseudophoenix_vinifera	Phoenix_dactylifera))))	Orania_palindan))	Kingia_australis);
((Phoenix_dactylifera	((((Orania_palindan	Sclerosperma_profizianum)	((Podococcus_barteri	((Chamaedorea_seifrizii	Roystonea_regia)	(((Reinhardtia_paiewonskiana	Reinhardtia_latisecta)	Reinhardtia_simplex)	(Attalea_speciosa	(Bactris_major	(Elaeis_oleifera	Elaeis_guineensis))))))	((Prestoea_acuminata	(Leopoldinia_pulchra	(Oenocarpus_bataua	Oenocarpus_minor)))	(Pelagodoxa_henryana	(Manicaria_saccifera	((((Heterospathe_cagayanensis	(Veitchia_spiralis	(Burretiokentia_grandiflora	Kentiopsis_piersoniorum)))	Hydriastele_microspadix)	(Dictyosperma_album	Dypsis_decaryi))	Geonoma_undata))))))	Sabal_domingensis)	(Pseudophoenix_vinifera	(Nypa_fruticans	Iriartea_deltoidea))))	Kingia_australis);
((Leopoldinia_pulchra	(Iriartea_deltoidea	((Nypa_fruticans	((Sabal_domingensis	((((Bactris_major	(Attalea_speciosa	(Elaeis_oleifera	Elaeis_guineensis)))	(Reinhardtia_simplex	(Reinhardtia_paiewonskiana	Reinhardtia_latisecta)))	((Chamaedorea_seifrizii	Roystonea_regia)	(Sclerosperma_profizianum	Orania_palindan)))	(((Prestoea_acuminata	(Oenocarpus_bataua	Oenocarpus_minor))	(Geonoma_undata	((Dictyosperma_album	Dypsis_decaryi)	((Heterospathe_cagayanensis	(Burretiokentia_grandiflora	(Kentiopsis_piersoniorum	Veitchia_spiralis)))	Hydriastele_microspadix))))	(Manicaria_saccifera	(Podococcus_barteri	Pelagodoxa_henryana)))))	Phoenix_dactylifera))	Pseudophoenix_vinifera)))	Kingia_australis);
((Sabal_domingensis	((((Roystonea_regia	((Podococcus_barteri	(Chamaedorea_seifrizii	(Sclerosperma_profizianum	Orania_palindan)))	(((Elaeis_oleifera	Elaeis_guineensis)	(Bactris_major	Attalea_speciosa))	(Reinhardtia_simplex	(Reinhardtia_paiewonskiana	Reinhardtia_latisecta)))))	(((Manicaria_saccifera	(Geonoma_undata	((Dictyosperma_album	Dypsis_decaryi)	((((Kentiopsis_piersoniorum	Hydriastele_microspadix)	Veitchia_spiralis)	Burretiokentia_grandiflora)	Heterospathe_cagayanensis))))	(Prestoea_acuminata	(Leopoldinia_pulchra	(Oenocarpus_bataua	Oenocarpus_minor))))	Pelagodoxa_henryana))	Phoenix_dactylifera)	((Iriartea_deltoidea	Nypa_fruticans)	Pseudophoenix_vinifera)))	Kingia_australis);
((Sclerosperma_profizianum	(Orania_palindan	(Roystonea_regia	(((Podococcus_barteri	(((Manicaria_saccifera	(Geonoma_undata	(((((Heterospathe_cagayanensis	Dypsis_decaryi)	(Dictyosperma_album	Veitchia_spiralis))	Kentiopsis_piersoniorum)	Burretiokentia_grandiflora)	Hydriastele_microspadix)))	(Leopoldinia_pulchra	((Oenocarpus_bataua	Oenocarpus_minor)	Prestoea_acuminata)))	Pelagodoxa_henryana))	(Chamaedorea_seifrizii	((Sabal_domingensis	Phoenix_dactylifera)	((Iriartea_deltoidea	Nypa_fruticans)	Pseudophoenix_vinifera))))	((Attalea_speciosa	((Elaeis_oleifera	Elaeis_guineensis)	Bactris_major))	(Reinhardtia_simplex	(Reinhardtia_paiewonskiana	Reinhardtia_latisecta)))))))	Kingia_australis);
((Pseudophoenix_vinifera	(((((Podococcus_barteri	((Attalea_speciosa	((Elaeis_oleifera	Elaeis_guineensis)	Bactris_major))	(Reinhardtia_simplex	(Reinhardtia_paiewonskiana	Reinhardtia_latisecta))))	((Sclerosperma_profizianum	Orania_palindan)	(Chamaedorea_seifrizii	Roystonea_regia)))	(((Geonoma_undata	((((Kentiopsis_piersoniorum	(Burretiokentia_grandiflora	Veitchia_spiralis))	Hydriastele_microspadix)	Heterospathe_cagayanensis)	(Dypsis_decaryi	Dictyosperma_album)))	Manicaria_saccifera)	((Pelagodoxa_henryana	Leopoldinia_pulchra)	((Oenocarpus_bataua	Oenocarpus_minor)	Prestoea_acuminata))))	Sabal_domingensis)	(Phoenix_dactylifera	(Iriartea_deltoidea	Nypa_fruticans))))	Kingia_australis);
((Sclerosperma_profizianum	(Orania_palindan	((Chamaedorea_seifrizii	Roystonea_regia)	((((((Iriartea_deltoidea	Pseudophoenix_vinifera)	Phoenix_dactylifera)	Sabal_domingensis)	Nypa_fruticans)	((Attalea_speciosa	((Elaeis_oleifera	Elaeis_guineensis)	Bactris_major))	(Reinhardtia_simplex	(Reinhardtia_paiewonskiana	Reinhardtia_latisecta))))	(Podococcus_barteri	(Pelagodoxa_henryana	((Leopoldinia_pulchra	(Manicaria_saccifera	((Oenocarpus_bataua	Oenocarpus_minor)	Prestoea_acuminata)))	(Geonoma_undata	((((Kentiopsis_piersoniorum	(Burretiokentia_grandiflora	Veitchia_spiralis))	Hydriastele_microspadix)	Heterospathe_cagayanensis)	(Dypsis_decaryi	Dictyosperma_album))))))))))	Kingia_australis);
((Sclerosperma_profizianum	((Chamaedorea_seifrizii	Roystonea_regia)	(((Sabal_domingensis	(((Nypa_fruticans	Iriartea_deltoidea)	Phoenix_dactylifera)	Pseudophoenix_vinifera))	(((Attalea_speciosa	((Elaeis_oleifera	Elaeis_guineensis)	Bactris_major))	(Reinhardtia_simplex	(Reinhardtia_paiewonskiana	Reinhardtia_latisecta)))	(Podococcus_barteri	(((Leopoldinia_pulchra	(Oenocarpus_bataua	Oenocarpus_minor))	Prestoea_acuminata)	((Geonoma_undata	((((Hydriastele_microspadix	Heterospathe_cagayanensis)	Burretiokentia_grandiflora)	(Kentiopsis_piersoniorum	Veitchia_spiralis))	(Dypsis_decaryi	Dictyosperma_album)))	(Pelagodoxa_henryana	Manicaria_saccifera))))))	Orania_palindan)))	Kingia_australis);
(((Phoenix_dactylifera	Sabal_domingensis)	(((Nypa_fruticans	Iriartea_deltoidea)	Pseudophoenix_vinifera)	(((Sclerosperma_profizianum	Orania_palindan)	((Chamaedorea_seifrizii	Roystonea_regia)	(((Elaeis_oleifera	Elaeis_guineensis)	(Bactris_major	Attalea_speciosa))	(Podococcus_barteri	(Reinhardtia_simplex	(Reinhardtia_paiewonskiana	Reinhardtia_latisecta))))))	((Geonoma_undata	((Hydriastele_microspadix	(((Kentiopsis_piersoniorum	Veitchia_spiralis)	Heterospathe_cagayanensis)	Burretiokentia_grandiflora))	(Dypsis_decaryi	Dictyosperma_album)))	(Pelagodoxa_henryana	(Manicaria_saccifera	((Leopoldinia_pulchra	(Oenocarpus_bataua	Oenocarpus_minor))	Prestoea_acuminata)))))))	Kingia_australis);
((Podococcus_barteri	((Reinhardtia_simplex	(Reinhardtia_paiewonskiana	Reinhardtia_latisecta))	(((((Pelagodoxa_henryana	(((Leopoldinia_pulchra	((Oenocarpus_bataua	Oenocarpus_minor)	Prestoea_acuminata))	Manicaria_saccifera)	(Geonoma_undata	(((Veitchia_spiralis	((Heterospathe_cagayanensis	Hydriastele_microspadix)	Kentiopsis_piersoniorum))	Burretiokentia_grandiflora)	(Dypsis_decaryi	Dictyosperma_album)))))	(Sclerosperma_profizianum	Orania_palindan))	Roystonea_regia)	(Chamaedorea_seifrizii	((Phoenix_dactylifera	Sabal_domingensis)	((Nypa_fruticans	Iriartea_deltoidea)	Pseudophoenix_vinifera))))	((Elaeis_oleifera	Elaeis_guineensis)	(Bactris_major	Attalea_speciosa)))))	Kingia_australis);
((Sclerosperma_profizianum	(Orania_palindan	((Roystonea_regia	((Chamaedorea_seifrizii	((Nypa_fruticans	Iriartea_deltoidea)	(Pseudophoenix_vinifera	(Phoenix_dactylifera	Sabal_domingensis))))	((((Elaeis_oleifera	Elaeis_guineensis)	(Bactris_major	Attalea_speciosa))	(Reinhardtia_simplex	(Reinhardtia_paiewonskiana	Reinhardtia_latisecta)))	Podococcus_barteri)))	(Pelagodoxa_henryana	(((((Oenocarpus_bataua	Oenocarpus_minor)	Prestoea_acuminata)	Manicaria_saccifera)	(Geonoma_undata	(((((Veitchia_spiralis	Kentiopsis_piersoniorum)	Burretiokentia_grandiflora)	Heterospathe_cagayanensis)	Hydriastele_microspadix)	(Dypsis_decaryi	Dictyosperma_album))))	Leopoldinia_pulchra)))))	Kingia_australis);
((Sabal_domingensis	((((Nypa_fruticans	Iriartea_deltoidea)	Pseudophoenix_vinifera)	(((((Elaeis_oleifera	Elaeis_guineensis)	(Bactris_major	Attalea_speciosa))	((Reinhardtia_simplex	(Reinhardtia_paiewonskiana	Reinhardtia_latisecta))	Podococcus_barteri))	(((Pelagodoxa_henryana	(((((Oenocarpus_bataua	Oenocarpus_minor)	Prestoea_acuminata)	Manicaria_saccifera)	(Geonoma_undata	((((Veitchia_spiralis	(Kentiopsis_piersoniorum	Burretiokentia_grandiflora))	Heterospathe_cagayanensis)	Hydriastele_microspadix)	(Dypsis_decaryi	Dictyosperma_album))))	Leopoldinia_pulchra))	(Sclerosperma_profizianum	Orania_palindan))	Roystonea_regia))	Chamaedorea_seifrizii))	Phoenix_dactylifera))	Kingia_australis);
((Sclerosperma_profizianum	((((Iriartea_deltoidea	Nypa_fruticans)	(Pseudophoenix_vinifera	(Phoenix_dactylifera	Sabal_domingensis)))	((((Attalea_speciosa	(Bactris_major	(Elaeis_oleifera	Elaeis_guineensis)))	(Reinhardtia_simplex	(Reinhardtia_paiewonskiana	Reinhardtia_latisecta)))	((Roystonea_regia	Chamaedorea_seifrizii)	Podococcus_barteri))	(((Manicaria_saccifera	(Leopoldinia_pulchra	((Oenocarpus_bataua	Oenocarpus_minor)	Prestoea_acuminata)))	(Geonoma_undata	((((Heterospathe_cagayanensis	(Kentiopsis_piersoniorum	Veitchia_spiralis))	Burretiokentia_grandiflora)	Hydriastele_microspadix)	(Dypsis_decaryi	Dictyosperma_album))))	Pelagodoxa_henryana)))	Orania_palindan))	Kingia_australis);
((((Iriartea_deltoidea	Nypa_fruticans)	Pseudophoenix_vinifera)	((((Podococcus_barteri	(((Leopoldinia_pulchra	((Oenocarpus_bataua	Oenocarpus_minor)	Prestoea_acuminata))	(Geonoma_undata	(((((Burretiokentia_grandiflora	Kentiopsis_piersoniorum)	Veitchia_spiralis)	Hydriastele_microspadix)	Heterospathe_cagayanensis)	(Dypsis_decaryi	Dictyosperma_album))))	Manicaria_saccifera))	Pelagodoxa_henryana)	((Orania_palindan	Sclerosperma_profizianum)	(((Attalea_speciosa	(Bactris_major	(Elaeis_oleifera	Elaeis_guineensis)))	(Reinhardtia_simplex	(Reinhardtia_paiewonskiana	Reinhardtia_latisecta)))	(Roystonea_regia	Chamaedorea_seifrizii))))	(Phoenix_dactylifera	Sabal_domingensis)))	Kingia_australis);
((Pseudophoenix_vinifera	((Phoenix_dactylifera	(((Podococcus_barteri	((((Attalea_speciosa	(Bactris_major	(Elaeis_oleifera	Elaeis_guineensis)))	(Reinhardtia_simplex	(Reinhardtia_paiewonskiana	Reinhardtia_latisecta)))	(Roystonea_regia	(Orania_palindan	Sclerosperma_profizianum)))	((((Leopoldinia_pulchra	(Oenocarpus_bataua	Oenocarpus_minor))	Prestoea_acuminata)	((Geonoma_undata	(Dictyosperma_album	(((((Burretiokentia_grandiflora	Kentiopsis_piersoniorum)	Veitchia_spiralis)	Hydriastele_microspadix)	Heterospathe_cagayanensis)	Dypsis_decaryi)))	Manicaria_saccifera))	Pelagodoxa_henryana)))	Chamaedorea_seifrizii)	Sabal_domingensis))	(Iriartea_deltoidea	Nypa_fruticans)))	Kingia_australis);
((((Iriartea_deltoidea	Nypa_fruticans)	Pseudophoenix_vinifera)	(Phoenix_dactylifera	(((((Attalea_speciosa	(Bactris_major	(Elaeis_oleifera	Elaeis_guineensis)))	(Podococcus_barteri	(Reinhardtia_simplex	(Reinhardtia_paiewonskiana	Reinhardtia_latisecta))))	((Chamaedorea_seifrizii	Roystonea_regia)	(Orania_palindan	Sclerosperma_profizianum)))	(((Geonoma_undata	(((Kentiopsis_piersoniorum	(Veitchia_spiralis	Burretiokentia_grandiflora))	Hydriastele_microspadix)	(Heterospathe_cagayanensis	(Dypsis_decaryi	Dictyosperma_album))))	(Pelagodoxa_henryana	Manicaria_saccifera))	(((Oenocarpus_bataua	Oenocarpus_minor)	Prestoea_acuminata)	Leopoldinia_pulchra)))	Sabal_domingensis)))	Kingia_australis);
((Sabal_domingensis	(Phoenix_dactylifera	(Pseudophoenix_vinifera	((Iriartea_deltoidea	Nypa_fruticans)	((((((Elaeis_oleifera	Elaeis_guineensis)	(Attalea_speciosa	Bactris_major))	(Podococcus_barteri	(Reinhardtia_simplex	(Reinhardtia_paiewonskiana	Reinhardtia_latisecta))))	(Orania_palindan	Sclerosperma_profizianum))	(Chamaedorea_seifrizii	Roystonea_regia))	((Pelagodoxa_henryana	((Geonoma_undata	((Kentiopsis_piersoniorum	((Burretiokentia_grandiflora	Hydriastele_microspadix)	(Veitchia_spiralis	Heterospathe_cagayanensis)))	(Dypsis_decaryi	Dictyosperma_album)))	Manicaria_saccifera))	(Leopoldinia_pulchra	((Oenocarpus_bataua	Oenocarpus_minor)	Prestoea_acuminata))))))))	Kingia_australis);
(((((Podococcus_barteri	((Attalea_speciosa	(Bactris_major	(Elaeis_oleifera	Elaeis_guineensis)))	(Reinhardtia_simplex	(Reinhardtia_paiewonskiana	Reinhardtia_latisecta))))	(((Chamaedorea_seifrizii	Roystonea_regia)	(Orania_palindan	Sclerosperma_profizianum))	((Pelagodoxa_henryana	((Geonoma_undata	(((Heterospathe_cagayanensis	((Burretiokentia_grandiflora	Veitchia_spiralis)	Kentiopsis_piersoniorum))	Hydriastele_microspadix)	(Dypsis_decaryi	Dictyosperma_album)))	Manicaria_saccifera))	((Oenocarpus_bataua	Oenocarpus_minor)	Prestoea_acuminata))))	((Pseudophoenix_vinifera	(Iriartea_deltoidea	Nypa_fruticans))	(Sabal_domingensis	Phoenix_dactylifera)))	Leopoldinia_pulchra)	Kingia_australis);
(((((Oenocarpus_bataua	Oenocarpus_minor)	Prestoea_acuminata)	(((((Chamaedorea_seifrizii	((Iriartea_deltoidea	Nypa_fruticans)	((Sabal_domingensis	Phoenix_dactylifera)	Pseudophoenix_vinifera)))	(Podococcus_barteri	((Bactris_major	((Elaeis_oleifera	Elaeis_guineensis)	Attalea_speciosa))	(Reinhardtia_simplex	(Reinhardtia_paiewonskiana	Reinhardtia_latisecta)))))	(Roystonea_regia	(Orania_palindan	Sclerosperma_profizianum)))	Pelagodoxa_henryana)	((Geonoma_undata	(((Heterospathe_cagayanensis	((Kentiopsis_piersoniorum	Veitchia_spiralis)	Burretiokentia_grandiflora))	Hydriastele_microspadix)	(Dypsis_decaryi	Dictyosperma_album)))	Manicaria_saccifera)))	Leopoldinia_pulchra)	Kingia_australis);
((Pseudophoenix_vinifera	(((Sabal_domingensis	(((Orania_palindan	Sclerosperma_profizianum)	((Pelagodoxa_henryana	((Leopoldinia_pulchra	((Geonoma_undata	(((Heterospathe_cagayanensis	(Kentiopsis_piersoniorum	(Veitchia_spiralis	Burretiokentia_grandiflora)))	Hydriastele_microspadix)	(Dypsis_decaryi	Dictyosperma_album)))	Manicaria_saccifera))	((Oenocarpus_bataua	Oenocarpus_minor)	Prestoea_acuminata)))	((((Elaeis_oleifera	Elaeis_guineensis)	(Attalea_speciosa	Bactris_major))	((Reinhardtia_simplex	(Reinhardtia_paiewonskiana	Reinhardtia_latisecta))	Podococcus_barteri))	Roystonea_regia)))	Chamaedorea_seifrizii))	(Iriartea_deltoidea	Nypa_fruticans))	Phoenix_dactylifera))	Kingia_australis);
((Sabal_domingensis	((((Nypa_fruticans	Iriartea_deltoidea)	Pseudophoenix_vinifera)	((Orania_palindan	Sclerosperma_profizianum)	((((Leopoldinia_pulchra	(Geonoma_undata	(((Kentiopsis_piersoniorum	Veitchia_spiralis)	(Hydriastele_microspadix	Burretiokentia_grandiflora))	((Dypsis_decaryi	Dictyosperma_album)	Heterospathe_cagayanensis))))	((Pelagodoxa_henryana	Manicaria_saccifera)	((Oenocarpus_bataua	Oenocarpus_minor)	Prestoea_acuminata)))	(((Attalea_speciosa	(Bactris_major	(Elaeis_oleifera	Elaeis_guineensis)))	(Reinhardtia_simplex	(Reinhardtia_paiewonskiana	Reinhardtia_latisecta)))	Podococcus_barteri))	(Chamaedorea_seifrizii	Roystonea_regia))))	Phoenix_dactylifera))	Kingia_australis);
((Sclerosperma_profizianum	(((((Attalea_speciosa	(Bactris_major	(Elaeis_oleifera	Elaeis_guineensis)))	(Reinhardtia_simplex	(Reinhardtia_paiewonskiana	Reinhardtia_latisecta)))	((Podococcus_barteri	(Chamaedorea_seifrizii	(((Pseudophoenix_vinifera	(Nypa_fruticans	Iriartea_deltoidea))	Phoenix_dactylifera)	Sabal_domingensis)))	(((Pelagodoxa_henryana	Manicaria_saccifera)	(Geonoma_undata	((Heterospathe_cagayanensis	(Hydriastele_microspadix	(Kentiopsis_piersoniorum	(Burretiokentia_grandiflora	Veitchia_spiralis))))	(Dypsis_decaryi	Dictyosperma_album))))	(Leopoldinia_pulchra	((Oenocarpus_bataua	Oenocarpus_minor)	Prestoea_acuminata)))))	Roystonea_regia)	Orania_palindan))	Kingia_australis);
((Leopoldinia_pulchra	((Pelagodoxa_henryana	Manicaria_saccifera)	((((Dypsis_decaryi	Dictyosperma_album)	(Hydriastele_microspadix	(((Burretiokentia_grandiflora	Veitchia_spiralis)	Kentiopsis_piersoniorum)	Heterospathe_cagayanensis)))	Geonoma_undata)	((((Chamaedorea_seifrizii	((Phoenix_dactylifera	Sabal_domingensis)	(Pseudophoenix_vinifera	(Iriartea_deltoidea	Nypa_fruticans))))	(Orania_palindan	Sclerosperma_profizianum))	((((Bactris_major	(Elaeis_guineensis	Elaeis_oleifera))	Attalea_speciosa)	(Reinhardtia_simplex	(Reinhardtia_latisecta	Reinhardtia_paiewonskiana)))	(Roystonea_regia	Podococcus_barteri)))	((Oenocarpus_bataua	Oenocarpus_minor)	Prestoea_acuminata)))))	Kingia_australis);
((((Bactris_major	(Elaeis_guineensis	Elaeis_oleifera))	Attalea_speciosa)	((Reinhardtia_simplex	(Reinhardtia_latisecta	Reinhardtia_paiewonskiana))	(Podococcus_barteri	(((Phoenix_dactylifera	Sabal_domingensis)	(Pseudophoenix_vinifera	(Iriartea_deltoidea	Nypa_fruticans)))	(Roystonea_regia	((((Leopoldinia_pulchra	((Oenocarpus_bataua	Oenocarpus_minor)	Prestoea_acuminata))	(Manicaria_saccifera	(((Dypsis_decaryi	Dictyosperma_album)	(Hydriastele_microspadix	((Veitchia_spiralis	(Kentiopsis_piersoniorum	Burretiokentia_grandiflora))	Heterospathe_cagayanensis)))	Geonoma_undata)))	Pelagodoxa_henryana)	(Chamaedorea_seifrizii	(Orania_palindan	Sclerosperma_profizianum))))))))	Kingia_australis);
(((Reinhardtia_simplex	(Reinhardtia_latisecta	Reinhardtia_paiewonskiana))	(Podococcus_barteri	(((Elaeis_guineensis	Elaeis_oleifera)	(Attalea_speciosa	Bactris_major))	((((Pseudophoenix_vinifera	(Sabal_domingensis	Phoenix_dactylifera))	(Iriartea_deltoidea	Nypa_fruticans))	(((((Dypsis_decaryi	Dictyosperma_album)	(Heterospathe_cagayanensis	(Hydriastele_microspadix	(Veitchia_spiralis	(Kentiopsis_piersoniorum	Burretiokentia_grandiflora)))))	Geonoma_undata)	((Leopoldinia_pulchra	((Oenocarpus_bataua	Oenocarpus_minor)	Prestoea_acuminata))	Manicaria_saccifera))	Pelagodoxa_henryana))	((Orania_palindan	Sclerosperma_profizianum)	(Chamaedorea_seifrizii	Roystonea_regia))))))	Kingia_australis);
((Sabal_domingensis	(Phoenix_dactylifera	((Iriartea_deltoidea	Pseudophoenix_vinifera)	(Nypa_fruticans	((((Orania_palindan	Sclerosperma_profizianum)	((Podococcus_barteri	Roystonea_regia)	((Prestoea_acuminata	(Leopoldinia_pulchra	(Oenocarpus_bataua	Oenocarpus_minor)))	((((Dypsis_decaryi	Dictyosperma_album)	(Hydriastele_microspadix	((Veitchia_spiralis	(Burretiokentia_grandiflora	Kentiopsis_piersoniorum))	Heterospathe_cagayanensis)))	Geonoma_undata)	(Pelagodoxa_henryana	Manicaria_saccifera)))))	((Reinhardtia_simplex	(Reinhardtia_latisecta	Reinhardtia_paiewonskiana))	(Bactris_major	((Elaeis_guineensis	Elaeis_oleifera)	Attalea_speciosa))))	Chamaedorea_seifrizii)))))	Kingia_australis);
((Sclerosperma_profizianum	((Roystonea_regia	((((Leopoldinia_pulchra	(((Dypsis_decaryi	Dictyosperma_album)	(Hydriastele_microspadix	((Veitchia_spiralis	(Burretiokentia_grandiflora	Kentiopsis_piersoniorum))	Heterospathe_cagayanensis)))	Geonoma_undata))	(Manicaria_saccifera	(Prestoea_acuminata	(Oenocarpus_bataua	Oenocarpus_minor))))	Pelagodoxa_henryana)	(((Podococcus_barteri	(Reinhardtia_simplex	(Reinhardtia_latisecta	Reinhardtia_paiewonskiana)))	((Elaeis_guineensis	Elaeis_oleifera)	(Attalea_speciosa	Bactris_major)))	(Chamaedorea_seifrizii	((Sabal_domingensis	Phoenix_dactylifera)	((Nypa_fruticans	Iriartea_deltoidea)	Pseudophoenix_vinifera))))))	Orania_palindan))	Kingia_australis);
((Sabal_domingensis	(Phoenix_dactylifera	(((Nypa_fruticans	Iriartea_deltoidea)	Pseudophoenix_vinifera)	(((((Orania_palindan	Sclerosperma_profizianum)	Roystonea_regia)	((Leopoldinia_pulchra	(Prestoea_acuminata	(Oenocarpus_bataua	Oenocarpus_minor)))	(((Dictyosperma_album	(Dypsis_decaryi	((Heterospathe_cagayanensis	Hydriastele_microspadix)	(Veitchia_spiralis	(Burretiokentia_grandiflora	Kentiopsis_piersoniorum)))))	Geonoma_undata)	(Pelagodoxa_henryana	Manicaria_saccifera))))	((Podococcus_barteri	(Reinhardtia_simplex	(Reinhardtia_latisecta	Reinhardtia_paiewonskiana)))	((Elaeis_guineensis	Elaeis_oleifera)	(Attalea_speciosa	Bactris_major))))	Chamaedorea_seifrizii))))	Kingia_australis);
((Leopoldinia_pulchra	(((Manicaria_saccifera	Pelagodoxa_henryana)	(Prestoea_acuminata	(Oenocarpus_bataua	Oenocarpus_minor)))	((((((Reinhardtia_simplex	(Reinhardtia_latisecta	Reinhardtia_paiewonskiana))	(Attalea_speciosa	(Bactris_major	(Elaeis_guineensis	Elaeis_oleifera))))	(Chamaedorea_seifrizii	((Sabal_domingensis	Phoenix_dactylifera)	(Pseudophoenix_vinifera	(Nypa_fruticans	Iriartea_deltoidea)))))	(Roystonea_regia	(Orania_palindan	Sclerosperma_profizianum)))	Podococcus_barteri)	((Dictyosperma_album	(Dypsis_decaryi	((Heterospathe_cagayanensis	Hydriastele_microspadix)	(Veitchia_spiralis	(Burretiokentia_grandiflora	Kentiopsis_piersoniorum)))))	Geonoma_undata))))	Kingia_australis);
((Sclerosperma_profizianum	(((((Manicaria_saccifera	((Dictyosperma_album	(Dypsis_decaryi	((Heterospathe_cagayanensis	Hydriastele_microspadix)	(Veitchia_spiralis	(Burretiokentia_grandiflora	Kentiopsis_piersoniorum)))))	Geonoma_undata))	(((Prestoea_acuminata	(Oenocarpus_bataua	Oenocarpus_minor))	Leopoldinia_pulchra)	Pelagodoxa_henryana))	((Podococcus_barteri	((Reinhardtia_simplex	(Reinhardtia_latisecta	Reinhardtia_paiewonskiana))	(Attalea_speciosa	(Bactris_major	(Elaeis_guineensis	Elaeis_oleifera)))))	(Chamaedorea_seifrizii	((Sabal_domingensis	Phoenix_dactylifera)	(Pseudophoenix_vinifera	(Nypa_fruticans	Iriartea_deltoidea))))))	Roystonea_regia)	Orania_palindan))	Kingia_australis);
((Sabal_domingensis	(Phoenix_dactylifera	((Pseudophoenix_vinifera	(Nypa_fruticans	Iriartea_deltoidea))	(((((Podococcus_barteri	(Pelagodoxa_henryana	(((Leopoldinia_pulchra	(((Hydriastele_microspadix	((Burretiokentia_grandiflora	(Kentiopsis_piersoniorum	Veitchia_spiralis))	Heterospathe_cagayanensis))	(Dictyosperma_album	Dypsis_decaryi))	Geonoma_undata))	(Prestoea_acuminata	(Oenocarpus_bataua	Oenocarpus_minor)))	Manicaria_saccifera)))	((Reinhardtia_simplex	(Reinhardtia_latisecta	Reinhardtia_paiewonskiana))	(Attalea_speciosa	(Bactris_major	(Elaeis_guineensis	Elaeis_oleifera)))))	Roystonea_regia)	(Orania_palindan	Sclerosperma_profizianum))	Chamaedorea_seifrizii))))	Kingia_australis);
((Sabal_domingensis	(Phoenix_dactylifera	(Pseudophoenix_vinifera	((Nypa_fruticans	Iriartea_deltoidea)	((((Reinhardtia_simplex	(Reinhardtia_latisecta	Reinhardtia_paiewonskiana))	(Attalea_speciosa	(Bactris_major	(Elaeis_guineensis	Elaeis_oleifera))))	(Roystonea_regia	((Podococcus_barteri	(Orania_palindan	Sclerosperma_profizianum))	((((Heterospathe_cagayanensis	(Hydriastele_microspadix	(Kentiopsis_piersoniorum	(Veitchia_spiralis	Burretiokentia_grandiflora))))	(Dictyosperma_album	Dypsis_decaryi))	Geonoma_undata)	((Prestoea_acuminata	(Leopoldinia_pulchra	(Oenocarpus_bataua	Oenocarpus_minor)))	(Manicaria_saccifera	Pelagodoxa_henryana))))))	Chamaedorea_seifrizii)))))	Kingia_australis);
(((Pseudophoenix_vinifera	(Iriartea_deltoidea	Nypa_fruticans))	((Sabal_domingensis	((((Prestoea_acuminata	(Oenocarpus_minor	Oenocarpus_bataua))	((Geonoma_undata	((Dypsis_decaryi	Dictyosperma_album)	(Hydriastele_microspadix	(Heterospathe_cagayanensis	(Veitchia_spiralis	(Burretiokentia_grandiflora	Kentiopsis_piersoniorum))))))	(Pelagodoxa_henryana	Manicaria_saccifera)))	Leopoldinia_pulchra)	((((Chamaedorea_seifrizii	Roystonea_regia)	(Orania_palindan	Sclerosperma_profizianum))	((Attalea_speciosa	(Bactris_major	(Elaeis_oleifera	Elaeis_guineensis)))	(Reinhardtia_simplex	(Reinhardtia_latisecta	Reinhardtia_paiewonskiana))))	Podococcus_barteri)))	Phoenix_dactylifera))	Kingia_australis);
(((((Nypa_fruticans	(Sabal_domingensis	(((((Elaeis_oleifera	Elaeis_guineensis)	(Attalea_speciosa	Bactris_major))	(Reinhardtia_simplex	(Reinhardtia_latisecta	Reinhardtia_paiewonskiana)))	(((Podococcus_barteri	Roystonea_regia)	(Orania_palindan	Sclerosperma_profizianum))	(((Geonoma_undata	((Dypsis_decaryi	Dictyosperma_album)	((((Hydriastele_microspadix	Kentiopsis_piersoniorum)	Heterospathe_cagayanensis)	Veitchia_spiralis)	Burretiokentia_grandiflora)))	(Pelagodoxa_henryana	((Prestoea_acuminata	(Oenocarpus_minor	Oenocarpus_bataua))	Manicaria_saccifera)))	Leopoldinia_pulchra)))	Chamaedorea_seifrizii)))	Pseudophoenix_vinifera)	Phoenix_dactylifera)	Iriartea_deltoidea)	Kingia_australis);
((Sabal_domingensis	(((Pseudophoenix_vinifera	(Nypa_fruticans	Iriartea_deltoidea))	((Orania_palindan	Sclerosperma_profizianum)	((((Manicaria_saccifera	(Geonoma_undata	((Dypsis_decaryi	Dictyosperma_album)	(Hydriastele_microspadix	((Kentiopsis_piersoniorum	(Burretiokentia_grandiflora	Veitchia_spiralis))	Heterospathe_cagayanensis)))))	((Prestoea_acuminata	(Oenocarpus_minor	Oenocarpus_bataua))	Leopoldinia_pulchra))	Pelagodoxa_henryana)	((Podococcus_barteri	((Attalea_speciosa	(Bactris_major	(Elaeis_oleifera	Elaeis_guineensis)))	(Reinhardtia_simplex	(Reinhardtia_latisecta	Reinhardtia_paiewonskiana))))	(Chamaedorea_seifrizii	Roystonea_regia)))))	Phoenix_dactylifera))	Kingia_australis);
((((Pseudophoenix_vinifera	(Nypa_fruticans	Iriartea_deltoidea))	(Sabal_domingensis	((Orania_palindan	Sclerosperma_profizianum)	(Pelagodoxa_henryana	((((Manicaria_saccifera	(Geonoma_undata	((Dypsis_decaryi	Dictyosperma_album)	(Hydriastele_microspadix	((Kentiopsis_piersoniorum	(Burretiokentia_grandiflora	Veitchia_spiralis))	Heterospathe_cagayanensis)))))	((Prestoea_acuminata	(Oenocarpus_minor	Oenocarpus_bataua))	Leopoldinia_pulchra))	(Bactris_major	((Elaeis_oleifera	Elaeis_guineensis)	(Attalea_speciosa	((Reinhardtia_simplex	(Reinhardtia_latisecta	Reinhardtia_paiewonskiana))	Podococcus_barteri)))))	(Chamaedorea_seifrizii	Roystonea_regia))))))	Phoenix_dactylifera)	Kingia_australis);
((Podococcus_barteri	(((((Elaeis_oleifera	Elaeis_guineensis)	Bactris_major)	Attalea_speciosa)	(((Chamaedorea_seifrizii	Roystonea_regia)	(Orania_palindan	Sclerosperma_profizianum))	((((Sabal_domingensis	Phoenix_dactylifera)	Pseudophoenix_vinifera)	(Nypa_fruticans	Iriartea_deltoidea))	(Pelagodoxa_henryana	((Manicaria_saccifera	(Geonoma_undata	((Dypsis_decaryi	Dictyosperma_album)	(Hydriastele_microspadix	((Kentiopsis_piersoniorum	(Burretiokentia_grandiflora	Veitchia_spiralis))	Heterospathe_cagayanensis)))))	(Prestoea_acuminata	((Oenocarpus_minor	Oenocarpus_bataua)	Leopoldinia_pulchra)))))))	(Reinhardtia_simplex	(Reinhardtia_latisecta	Reinhardtia_paiewonskiana))))	Kingia_australis);
((Pseudophoenix_vinifera	((Nypa_fruticans	Iriartea_deltoidea)	(((((((Pelagodoxa_henryana	Manicaria_saccifera)	(Geonoma_undata	((Dypsis_decaryi	Dictyosperma_album)	(Heterospathe_cagayanensis	(Hydriastele_microspadix	((Burretiokentia_grandiflora	Veitchia_spiralis)	Kentiopsis_piersoniorum))))))	((Prestoea_acuminata	(Oenocarpus_minor	Oenocarpus_bataua))	Leopoldinia_pulchra))	(((Reinhardtia_simplex	(Reinhardtia_latisecta	Reinhardtia_paiewonskiana))	Podococcus_barteri)	(((Elaeis_oleifera	Elaeis_guineensis)	Bactris_major)	Attalea_speciosa)))	(Chamaedorea_seifrizii	Roystonea_regia))	(Orania_palindan	Sclerosperma_profizianum))	(Sabal_domingensis	Phoenix_dactylifera))))	Kingia_australis);
((((((((Geonoma_undata	(Dictyosperma_album	((Heterospathe_cagayanensis	(Hydriastele_microspadix	((Burretiokentia_grandiflora	Veitchia_spiralis)	Kentiopsis_piersoniorum)))	Dypsis_decaryi)))	(((Prestoea_acuminata	(Oenocarpus_minor	Oenocarpus_bataua))	Leopoldinia_pulchra)	Manicaria_saccifera))	Pelagodoxa_henryana)	(((Reinhardtia_simplex	(Reinhardtia_latisecta	Reinhardtia_paiewonskiana))	(((Elaeis_oleifera	Elaeis_guineensis)	Bactris_major)	Attalea_speciosa))	((Chamaedorea_seifrizii	Roystonea_regia)	(Podococcus_barteri	(Orania_palindan	Sclerosperma_profizianum)))))	(Sabal_domingensis	Phoenix_dactylifera))	(Nypa_fruticans	Iriartea_deltoidea))	Pseudophoenix_vinifera)	Kingia_australis);
((((((Orania_palindan	Sclerosperma_profizianum)	((((Geonoma_undata	((Heterospathe_cagayanensis	(Hydriastele_microspadix	(Veitchia_spiralis	(Kentiopsis_piersoniorum	Burretiokentia_grandiflora))))	(Dypsis_decaryi	Dictyosperma_album)))	(((Prestoea_acuminata	(Oenocarpus_minor	Oenocarpus_bataua))	(Pelagodoxa_henryana	Manicaria_saccifera))	Leopoldinia_pulchra))	(Chamaedorea_seifrizii	((Podococcus_barteri	(Reinhardtia_simplex	(Reinhardtia_latisecta	Reinhardtia_paiewonskiana)))	((Elaeis_oleifera	Elaeis_guineensis)	(Bactris_major	Attalea_speciosa)))))	Roystonea_regia))	(Sabal_domingensis	Phoenix_dactylifera))	(Nypa_fruticans	Iriartea_deltoidea))	Pseudophoenix_vinifera)	Kingia_australis);
((Sabal_domingensis	(Phoenix_dactylifera	((Iriartea_deltoidea	Pseudophoenix_vinifera)	(Nypa_fruticans	(((((Reinhardtia_simplex	(Reinhardtia_latisecta	Reinhardtia_paiewonskiana))	(Attalea_speciosa	((Elaeis_oleifera	Elaeis_guineensis)	Bactris_major)))	Podococcus_barteri)	((Roystonea_regia	(Orania_palindan	Sclerosperma_profizianum))	(((Leopoldinia_pulchra	(Prestoea_acuminata	(Oenocarpus_minor	Oenocarpus_bataua)))	(Manicaria_saccifera	(Geonoma_undata	((Heterospathe_cagayanensis	(Hydriastele_microspadix	(Veitchia_spiralis	(Kentiopsis_piersoniorum	Burretiokentia_grandiflora))))	(Dypsis_decaryi	Dictyosperma_album)))))	Pelagodoxa_henryana)))	Chamaedorea_seifrizii)))))	Kingia_australis);
((Pseudophoenix_vinifera	(((Sabal_domingensis	(((Orania_palindan	Sclerosperma_profizianum)	(((Roystonea_regia	Podococcus_barteri)	(((Pelagodoxa_henryana	Geonoma_undata)	((Heterospathe_cagayanensis	(Hydriastele_microspadix	(Veitchia_spiralis	(Kentiopsis_piersoniorum	Burretiokentia_grandiflora))))	(Dypsis_decaryi	Dictyosperma_album)))	((Prestoea_acuminata	((Oenocarpus_minor	Oenocarpus_bataua)	Leopoldinia_pulchra))	Manicaria_saccifera)))	((Reinhardtia_simplex	(Reinhardtia_latisecta	Reinhardtia_paiewonskiana))	((Elaeis_oleifera	Elaeis_guineensis)	(Bactris_major	Attalea_speciosa)))))	Chamaedorea_seifrizii))	Phoenix_dactylifera)	(Nypa_fruticans	Iriartea_deltoidea)))	Kingia_australis);
(((Manicaria_saccifera	(((Geonoma_undata	((Dypsis_decaryi	Dictyosperma_album)	(Hydriastele_microspadix	(Heterospathe_cagayanensis	((Kentiopsis_piersoniorum	Burretiokentia_grandiflora)	Veitchia_spiralis)))))	((((((Reinhardtia_latisecta	Reinhardtia_paiewonskiana)	Reinhardtia_simplex)	(((Elaeis_oleifera	Elaeis_guineensis)	Bactris_major)	Attalea_speciosa))	((Orania_palindan	(Podococcus_barteri	Roystonea_regia))	(Chamaedorea_seifrizii	Sclerosperma_profizianum)))	(((Nypa_fruticans	Iriartea_deltoidea)	Pseudophoenix_vinifera)	(Sabal_domingensis	Phoenix_dactylifera)))	(Prestoea_acuminata	(Oenocarpus_bataua	Oenocarpus_minor))))	Pelagodoxa_henryana))	Leopoldinia_pulchra)	Kingia_australis);
(((Iriartea_deltoidea	(Pseudophoenix_vinifera	(Sabal_domingensis	Phoenix_dactylifera)))	(((Roystonea_regia	Podococcus_barteri)	(((Reinhardtia_latisecta	Reinhardtia_paiewonskiana)	Reinhardtia_simplex)	(((Elaeis_oleifera	Elaeis_guineensis)	Bactris_major)	Attalea_speciosa)))	(((((Manicaria_saccifera	(Prestoea_acuminata	(Oenocarpus_bataua	Oenocarpus_minor)))	Leopoldinia_pulchra)	(Geonoma_undata	((Dypsis_decaryi	Dictyosperma_album)	(Hydriastele_microspadix	(Heterospathe_cagayanensis	(Veitchia_spiralis	(Burretiokentia_grandiflora	Kentiopsis_piersoniorum)))))))	Pelagodoxa_henryana)	(Chamaedorea_seifrizii	(Orania_palindan	(Nypa_fruticans	Sclerosperma_profizianum))))))	Kingia_australis);
((Sabal_domingensis	(Phoenix_dactylifera	(((Nypa_fruticans	Iriartea_deltoidea)	Pseudophoenix_vinifera)	((Podococcus_barteri	(Orania_palindan	Sclerosperma_profizianum))	(Chamaedorea_seifrizii	((Roystonea_regia	(((Reinhardtia_latisecta	Reinhardtia_paiewonskiana)	Reinhardtia_simplex)	((Elaeis_oleifera	Elaeis_guineensis)	(Bactris_major	Attalea_speciosa))))	((Prestoea_acuminata	(Leopoldinia_pulchra	(Oenocarpus_bataua	Oenocarpus_minor)))	((Geonoma_undata	((Dypsis_decaryi	Dictyosperma_album)	(Hydriastele_microspadix	(Heterospathe_cagayanensis	(Veitchia_spiralis	(Burretiokentia_grandiflora	Kentiopsis_piersoniorum))))))	(Pelagodoxa_henryana	Manicaria_saccifera)))))))))	Kingia_australis);
(((((Prestoea_acuminata	(Leopoldinia_pulchra	(Oenocarpus_bataua	Oenocarpus_minor)))	((Geonoma_undata	((Dypsis_decaryi	Dictyosperma_album)	(Hydriastele_microspadix	(Heterospathe_cagayanensis	(Veitchia_spiralis	(Burretiokentia_grandiflora	Kentiopsis_piersoniorum))))))	(Pelagodoxa_henryana	Manicaria_saccifera)))	((((Orania_palindan	Sclerosperma_profizianum)	Podococcus_barteri)	(Roystonea_regia	Chamaedorea_seifrizii))	(((Reinhardtia_latisecta	Reinhardtia_paiewonskiana)	Reinhardtia_simplex)	(Attalea_speciosa	((Elaeis_oleifera	Elaeis_guineensis)	Bactris_major)))))	((Sabal_domingensis	Phoenix_dactylifera)	((Nypa_fruticans	Iriartea_deltoidea)	Pseudophoenix_vinifera)))	Kingia_australis);
((((Sabal_domingensis	((((((Oenocarpus_bataua	Oenocarpus_minor)	Leopoldinia_pulchra)	Prestoea_acuminata)	((Geonoma_undata	((Dypsis_decaryi	(Heterospathe_cagayanensis	Dictyosperma_album))	(Hydriastele_microspadix	(Veitchia_spiralis	(Burretiokentia_grandiflora	Kentiopsis_piersoniorum)))))	Manicaria_saccifera))	Pelagodoxa_henryana)	(((Roystonea_regia	Chamaedorea_seifrizii)	((((Reinhardtia_latisecta	Reinhardtia_paiewonskiana)	Reinhardtia_simplex)	(Attalea_speciosa	((Elaeis_oleifera	Elaeis_guineensis)	Bactris_major)))	(Orania_palindan	Sclerosperma_profizianum)))	Podococcus_barteri)))	Phoenix_dactylifera)	((Nypa_fruticans	Iriartea_deltoidea)	Pseudophoenix_vinifera))	Kingia_australis);
((Sabal_domingensis	((((((Geonoma_undata	((Dictyosperma_album	Dypsis_decaryi)	((Kentiopsis_piersoniorum	(Hydriastele_microspadix	(Veitchia_spiralis	Heterospathe_cagayanensis)))	Burretiokentia_grandiflora)))	(Pelagodoxa_henryana	Manicaria_saccifera))	(Leopoldinia_pulchra	((Oenocarpus_bataua	Oenocarpus_minor)	Prestoea_acuminata)))	((Podococcus_barteri	(((Reinhardtia_latisecta	Reinhardtia_paiewonskiana)	Reinhardtia_simplex)	(Attalea_speciosa	((Elaeis_oleifera	Elaeis_guineensis)	Bactris_major))))	((Orania_palindan	Sclerosperma_profizianum)	(Roystonea_regia	Chamaedorea_seifrizii))))	(Pseudophoenix_vinifera	(Nypa_fruticans	Iriartea_deltoidea)))	Phoenix_dactylifera))	Kingia_australis);
((Sabal_domingensis	(Phoenix_dactylifera	(Pseudophoenix_vinifera	(((((((Pelagodoxa_henryana	Manicaria_saccifera)	((Oenocarpus_bataua	Oenocarpus_minor)	Prestoea_acuminata))	Leopoldinia_pulchra)	(Geonoma_undata	(Hydriastele_microspadix	((Heterospathe_cagayanensis	(Dictyosperma_album	Dypsis_decaryi))	(Kentiopsis_piersoniorum	(Burretiokentia_grandiflora	Veitchia_spiralis))))))	((((Reinhardtia_latisecta	Reinhardtia_paiewonskiana)	(Podococcus_barteri	Reinhardtia_simplex))	((Elaeis_oleifera	Elaeis_guineensis)	(Bactris_major	Attalea_speciosa)))	(Roystonea_regia	Chamaedorea_seifrizii)))	(Orania_palindan	Sclerosperma_profizianum))	(Nypa_fruticans	Iriartea_deltoidea)))))	Kingia_australis);
((Sabal_domingensis	(Phoenix_dactylifera	(((((Leopoldinia_pulchra	(Oenocarpus_bataua	Oenocarpus_minor))	Prestoea_acuminata)	(((Geonoma_undata	((Dypsis_decaryi	Dictyosperma_album)	(Heterospathe_cagayanensis	((Veitchia_spiralis	(Kentiopsis_piersoniorum	Burretiokentia_grandiflora))	Hydriastele_microspadix))))	Manicaria_saccifera)	Pelagodoxa_henryana))	(((((Reinhardtia_latisecta	Reinhardtia_paiewonskiana)	Reinhardtia_simplex)	((Elaeis_oleifera	Elaeis_guineensis)	(Bactris_major	Attalea_speciosa)))	((Roystonea_regia	Chamaedorea_seifrizii)	(Orania_palindan	Sclerosperma_profizianum)))	Podococcus_barteri))	((Nypa_fruticans	Iriartea_deltoidea)	Pseudophoenix_vinifera))))	Kingia_australis);
(((Iriartea_deltoidea	((Orania_palindan	Sclerosperma_profizianum)	(((Podococcus_barteri	(((Leopoldinia_pulchra	(Oenocarpus_bataua	Oenocarpus_minor))	Prestoea_acuminata)	(((Geonoma_undata	((Dypsis_decaryi	Dictyosperma_album)	(Heterospathe_cagayanensis	((Kentiopsis_piersoniorum	(Burretiokentia_grandiflora	Veitchia_spiralis))	Hydriastele_microspadix))))	Manicaria_saccifera)	Pelagodoxa_henryana)))	(((Reinhardtia_latisecta	Reinhardtia_paiewonskiana)	Reinhardtia_simplex)	((Elaeis_oleifera	Elaeis_guineensis)	(Bactris_major	Attalea_speciosa))))	(Roystonea_regia	Chamaedorea_seifrizii))))	(Pseudophoenix_vinifera	(Nypa_fruticans	(Sabal_domingensis	Phoenix_dactylifera))))	Kingia_australis);
((Pseudophoenix_vinifera	((Nypa_fruticans	Iriartea_deltoidea)	((Sabal_domingensis	(((Orania_palindan	Sclerosperma_profizianum)	((((Elaeis_oleifera	Elaeis_guineensis)	(Bactris_major	((Reinhardtia_latisecta	Reinhardtia_paiewonskiana)	Reinhardtia_simplex)))	Attalea_speciosa)	((Podococcus_barteri	Roystonea_regia)	(Pelagodoxa_henryana	(((Leopoldinia_pulchra	(Oenocarpus_bataua	Oenocarpus_minor))	Prestoea_acuminata)	((Geonoma_undata	(Dictyosperma_album	((Heterospathe_cagayanensis	((Veitchia_spiralis	(Kentiopsis_piersoniorum	Burretiokentia_grandiflora))	Hydriastele_microspadix))	Dypsis_decaryi)))	Manicaria_saccifera))))))	Chamaedorea_seifrizii))	Phoenix_dactylifera)))	Kingia_australis);
((((((Iriartea_deltoidea	Nypa_fruticans)	Pseudophoenix_vinifera)	(Phoenix_dactylifera	Sabal_domingensis))	((Geonoma_undata	(Pelagodoxa_henryana	((Prestoea_acuminata	(Oenocarpus_bataua	Oenocarpus_minor))	(((Hydriastele_microspadix	(Heterospathe_cagayanensis	(Kentiopsis_piersoniorum	(Veitchia_spiralis	Burretiokentia_grandiflora))))	(Dictyosperma_album	Dypsis_decaryi))	Manicaria_saccifera))))	(((Orania_palindan	Sclerosperma_profizianum)	(Roystonea_regia	Chamaedorea_seifrizii))	(Podococcus_barteri	((Attalea_speciosa	((Elaeis_oleifera	Elaeis_guineensis)	Bactris_major))	(Reinhardtia_simplex	(Reinhardtia_latisecta	Reinhardtia_paiewonskiana)))))))	Leopoldinia_pulchra)	Kingia_australis);
((((Phoenix_dactylifera	(Iriartea_deltoidea	Nypa_fruticans))	Pseudophoenix_vinifera)	(Sabal_domingensis	(((Prestoea_acuminata	(Leopoldinia_pulchra	(Oenocarpus_bataua	Oenocarpus_minor)))	((Geonoma_undata	((Heterospathe_cagayanensis	((Kentiopsis_piersoniorum	(Veitchia_spiralis	Burretiokentia_grandiflora))	Hydriastele_microspadix))	(Dictyosperma_album	Dypsis_decaryi)))	(Pelagodoxa_henryana	Manicaria_saccifera)))	(Podococcus_barteri	((((Elaeis_oleifera	Elaeis_guineensis)	(Bactris_major	Attalea_speciosa))	(Reinhardtia_simplex	(Reinhardtia_latisecta	Reinhardtia_paiewonskiana)))	((Orania_palindan	Sclerosperma_profizianum)	(Roystonea_regia	Chamaedorea_seifrizii)))))))	Kingia_australis);
(((Iriartea_deltoidea	Nypa_fruticans)	(Pseudophoenix_vinifera	((Sabal_domingensis	((Podococcus_barteri	(((Elaeis_oleifera	Elaeis_guineensis)	(Bactris_major	Attalea_speciosa))	(Reinhardtia_simplex	(Reinhardtia_latisecta	Reinhardtia_paiewonskiana))))	((((Pelagodoxa_henryana	(Prestoea_acuminata	(Leopoldinia_pulchra	(Oenocarpus_bataua	Oenocarpus_minor))))	((Geonoma_undata	((Hydriastele_microspadix	(Burretiokentia_grandiflora	((Heterospathe_cagayanensis	Kentiopsis_piersoniorum)	Veitchia_spiralis)))	(Dictyosperma_album	Dypsis_decaryi)))	Manicaria_saccifera))	(Orania_palindan	Sclerosperma_profizianum))	(Roystonea_regia	Chamaedorea_seifrizii))))	Phoenix_dactylifera)))	Kingia_australis);
((((Sabal_domingensis	(((Orania_palindan	Sclerosperma_profizianum)	(Roystonea_regia	((Podococcus_barteri	(((Elaeis_oleifera	Elaeis_guineensis)	(Bactris_major	Attalea_speciosa))	(Reinhardtia_simplex	(Reinhardtia_latisecta	Reinhardtia_paiewonskiana))))	((Geonoma_undata	((((Heterospathe_cagayanensis	Hydriastele_microspadix)	(Burretiokentia_grandiflora	Kentiopsis_piersoniorum))	Veitchia_spiralis)	(Dictyosperma_album	Dypsis_decaryi)))	(((Manicaria_saccifera	Pelagodoxa_henryana)	Leopoldinia_pulchra)	(Prestoea_acuminata	(Oenocarpus_bataua	Oenocarpus_minor)))))))	Chamaedorea_seifrizii))	Phoenix_dactylifera)	((Iriartea_deltoidea	Nypa_fruticans)	Pseudophoenix_vinifera))	Kingia_australis);
((Sclerosperma_profizianum	((((Chamaedorea_seifrizii	(((Phoenix_dactylifera	Sabal_domingensis)	Pseudophoenix_vinifera)	(Iriartea_deltoidea	Nypa_fruticans)))	((Attalea_speciosa	((Elaeis_oleifera	Elaeis_guineensis)	Bactris_major))	(Reinhardtia_simplex	(Reinhardtia_latisecta	Reinhardtia_paiewonskiana))))	((((Manicaria_saccifera	(Geonoma_undata	(((Hydriastele_microspadix	Heterospathe_cagayanensis)	((Burretiokentia_grandiflora	Veitchia_spiralis)	Kentiopsis_piersoniorum))	(Dictyosperma_album	Dypsis_decaryi))))	((Prestoea_acuminata	(Oenocarpus_bataua	Oenocarpus_minor))	Leopoldinia_pulchra))	Pelagodoxa_henryana)	(Roystonea_regia	Podococcus_barteri)))	Orania_palindan))	Kingia_australis);
((Manicaria_saccifera	(((Geonoma_undata	(((Heterospathe_cagayanensis	(Veitchia_spiralis	Kentiopsis_piersoniorum))	(Burretiokentia_grandiflora	Hydriastele_microspadix))	(Dictyosperma_album	Dypsis_decaryi)))	(((Prestoea_acuminata	(Oenocarpus_bataua	Oenocarpus_minor))	Leopoldinia_pulchra)	((Roystonea_regia	(Orania_palindan	Sclerosperma_profizianum))	((Chamaedorea_seifrizii	(((Phoenix_dactylifera	Sabal_domingensis)	Pseudophoenix_vinifera)	(Iriartea_deltoidea	Nypa_fruticans)))	((Attalea_speciosa	((Elaeis_oleifera	Elaeis_guineensis)	Bactris_major))	(Podococcus_barteri	(Reinhardtia_simplex	(Reinhardtia_latisecta	Reinhardtia_paiewonskiana))))))))	Pelagodoxa_henryana))	Kingia_australis);
((Sabal_domingensis	(((Pseudophoenix_vinifera	(Iriartea_deltoidea	Nypa_fruticans))	((((Attalea_speciosa	((Elaeis_oleifera	Elaeis_guineensis)	Bactris_major))	(Podococcus_barteri	(Reinhardtia_simplex	(Reinhardtia_latisecta	Reinhardtia_paiewonskiana))))	((Chamaedorea_seifrizii	Roystonea_regia)	(((Leopoldinia_pulchra	((Geonoma_undata	(((Veitchia_spiralis	(Burretiokentia_grandiflora	Kentiopsis_piersoniorum))	(Hydriastele_microspadix	Heterospathe_cagayanensis))	(Dictyosperma_album	Dypsis_decaryi)))	(Prestoea_acuminata	(Oenocarpus_bataua	Oenocarpus_minor))))	Manicaria_saccifera)	Pelagodoxa_henryana)))	(Orania_palindan	Sclerosperma_profizianum)))	Phoenix_dactylifera))	Kingia_australis);
((Nypa_fruticans	(((((Leopoldinia_pulchra	(Prestoea_acuminata	(Oenocarpus_bataua	Oenocarpus_minor)))	((Pelagodoxa_henryana	Manicaria_saccifera)	(Geonoma_undata	((Hydriastele_microspadix	(Heterospathe_cagayanensis	(Veitchia_spiralis	(Burretiokentia_grandiflora	Kentiopsis_piersoniorum))))	(Dictyosperma_album	Dypsis_decaryi)))))	(((Attalea_speciosa	((Elaeis_oleifera	Elaeis_guineensis)	Bactris_major))	(Podococcus_barteri	(Reinhardtia_simplex	(Reinhardtia_latisecta	Reinhardtia_paiewonskiana))))	((Chamaedorea_seifrizii	Roystonea_regia)	(Orania_palindan	Sclerosperma_profizianum))))	(Phoenix_dactylifera	Sabal_domingensis))	(Pseudophoenix_vinifera	Iriartea_deltoidea)))	Kingia_australis);
((Phoenix_dactylifera	((Pseudophoenix_vinifera	(Nypa_fruticans	Iriartea_deltoidea))	(((((Elaeis_oleifera	Elaeis_guineensis)	(Bactris_major	Attalea_speciosa))	(Podococcus_barteri	(Reinhardtia_simplex	(Reinhardtia_latisecta	Reinhardtia_paiewonskiana))))	((((Prestoea_acuminata	(Leopoldinia_pulchra	(Oenocarpus_minor	Oenocarpus_bataua)))	(Manicaria_saccifera	(Geonoma_undata	((Hydriastele_microspadix	(((Veitchia_spiralis	Kentiopsis_piersoniorum)	Heterospathe_cagayanensis)	Burretiokentia_grandiflora))	(Dictyosperma_album	Dypsis_decaryi)))))	Pelagodoxa_henryana)	((Orania_palindan	Sclerosperma_profizianum)	(Chamaedorea_seifrizii	Roystonea_regia))))	Sabal_domingensis)))	Kingia_australis);
((Pseudophoenix_vinifera	((Nypa_fruticans	Iriartea_deltoidea)	((((Podococcus_barteri	((Bactris_major	(Attalea_speciosa	(Elaeis_oleifera	Elaeis_guineensis)))	(Reinhardtia_simplex	(Reinhardtia_latisecta	Reinhardtia_paiewonskiana))))	((((Manicaria_saccifera	(Geonoma_undata	((Hydriastele_microspadix	((Burretiokentia_grandiflora	Kentiopsis_piersoniorum)	Veitchia_spiralis))	((Heterospathe_cagayanensis	Dictyosperma_album)	Dypsis_decaryi))))	(Leopoldinia_pulchra	(Prestoea_acuminata	(Oenocarpus_minor	Oenocarpus_bataua))))	Pelagodoxa_henryana)	((Orania_palindan	Sclerosperma_profizianum)	(Chamaedorea_seifrizii	Roystonea_regia))))	Sabal_domingensis)	Phoenix_dactylifera)))	Kingia_australis);
((Sabal_domingensis	((Pseudophoenix_vinifera	((Nypa_fruticans	Iriartea_deltoidea)	(((((Geonoma_undata	((Dypsis_decaryi	Dictyosperma_album)	(Heterospathe_cagayanensis	((Veitchia_spiralis	(Kentiopsis_piersoniorum	Burretiokentia_grandiflora))	Hydriastele_microspadix))))	((Prestoea_acuminata	(Oenocarpus_bataua	Oenocarpus_minor))	Manicaria_saccifera))	Pelagodoxa_henryana)	(((Attalea_speciosa	((Elaeis_guineensis	Elaeis_oleifera)	Bactris_major))	(Podococcus_barteri	(Reinhardtia_simplex	(Reinhardtia_paiewonskiana	Reinhardtia_latisecta))))	((Chamaedorea_seifrizii	Roystonea_regia)	(Sclerosperma_profizianum	Orania_palindan))))	Leopoldinia_pulchra)))	Phoenix_dactylifera))	Kingia_australis);
((Sabal_domingensis	((Pseudophoenix_vinifera	((Nypa_fruticans	Iriartea_deltoidea)	(((((Elaeis_guineensis	Elaeis_oleifera)	(Bactris_major	Attalea_speciosa))	(Podococcus_barteri	(Reinhardtia_simplex	(Reinhardtia_paiewonskiana	Reinhardtia_latisecta))))	(((Chamaedorea_seifrizii	Roystonea_regia)	(Sclerosperma_profizianum	Orania_palindan))	((Geonoma_undata	((Dypsis_decaryi	Dictyosperma_album)	(Heterospathe_cagayanensis	((Veitchia_spiralis	(Kentiopsis_piersoniorum	Burretiokentia_grandiflora))	Hydriastele_microspadix))))	((Prestoea_acuminata	(Oenocarpus_bataua	Oenocarpus_minor))	(Pelagodoxa_henryana	Manicaria_saccifera)))))	Leopoldinia_pulchra)))	Phoenix_dactylifera))	Kingia_australis);
((Pseudophoenix_vinifera	((Nypa_fruticans	Iriartea_deltoidea)	(Phoenix_dactylifera	(Sabal_domingensis	(Chamaedorea_seifrizii	(((((Elaeis_guineensis	Elaeis_oleifera)	(Bactris_major	Attalea_speciosa))	(Reinhardtia_simplex	(Reinhardtia_paiewonskiana	Reinhardtia_latisecta)))	(Roystonea_regia	(Sclerosperma_profizianum	Orania_palindan)))	(Podococcus_barteri	((Leopoldinia_pulchra	(Prestoea_acuminata	(Oenocarpus_bataua	Oenocarpus_minor)))	((Manicaria_saccifera	(Geonoma_undata	((Dypsis_decaryi	Dictyosperma_album)	(((Hydriastele_microspadix	Heterospathe_cagayanensis)	Veitchia_spiralis)	(Kentiopsis_piersoniorum	Burretiokentia_grandiflora)))))	Pelagodoxa_henryana)))))))))	Kingia_australis);
((Pseudophoenix_vinifera	(Iriartea_deltoidea	((Phoenix_dactylifera	Sabal_domingensis)	((((Attalea_speciosa	((Elaeis_guineensis	Elaeis_oleifera)	Bactris_major))	(Reinhardtia_simplex	(Reinhardtia_paiewonskiana	Reinhardtia_latisecta)))	(((Roystonea_regia	Chamaedorea_seifrizii)	((Sclerosperma_profizianum	Orania_palindan)	Podococcus_barteri))	(Pelagodoxa_henryana	((Prestoea_acuminata	(Oenocarpus_bataua	(Leopoldinia_pulchra	Oenocarpus_minor)))	(Manicaria_saccifera	(Geonoma_undata	((Dypsis_decaryi	Dictyosperma_album)	((((Burretiokentia_grandiflora	Hydriastele_microspadix)	Heterospathe_cagayanensis)	Veitchia_spiralis)	Kentiopsis_piersoniorum))))))))	Nypa_fruticans))))	Kingia_australis);
(((((Phoenix_dactylifera	Sabal_domingensis)	((((Attalea_speciosa	((Elaeis_guineensis	Elaeis_oleifera)	Bactris_major))	(Podococcus_barteri	(Reinhardtia_simplex	(Reinhardtia_paiewonskiana	Reinhardtia_latisecta))))	((Roystonea_regia	(Sclerosperma_profizianum	Orania_palindan))	(Pelagodoxa_henryana	(((Prestoea_acuminata	(Oenocarpus_bataua	Oenocarpus_minor))	Leopoldinia_pulchra)	(Manicaria_saccifera	(Geonoma_undata	((Dypsis_decaryi	Dictyosperma_album)	(((Kentiopsis_piersoniorum	(Veitchia_spiralis	Burretiokentia_grandiflora))	Hydriastele_microspadix)	Heterospathe_cagayanensis))))))))	Chamaedorea_seifrizii))	(Nypa_fruticans	Iriartea_deltoidea))	Pseudophoenix_vinifera)	Kingia_australis);
(((Phoenix_dactylifera	Sabal_domingensis)	((((((Podococcus_barteri	((Reinhardtia_simplex	(Reinhardtia_paiewonskiana	Reinhardtia_latisecta))	((Elaeis_guineensis	Elaeis_oleifera)	(Bactris_major	Attalea_speciosa))))	((Sclerosperma_profizianum	Orania_palindan)	(Pelagodoxa_henryana	(Leopoldinia_pulchra	((Geonoma_undata	((Dypsis_decaryi	Dictyosperma_album)	(Hydriastele_microspadix	(Heterospathe_cagayanensis	(Kentiopsis_piersoniorum	(Veitchia_spiralis	Burretiokentia_grandiflora))))))	(Manicaria_saccifera	(Prestoea_acuminata	(Oenocarpus_bataua	Oenocarpus_minor))))))))	Roystonea_regia)	Chamaedorea_seifrizii)	(Nypa_fruticans	Iriartea_deltoidea))	Pseudophoenix_vinifera))	Kingia_australis);
((Manicaria_saccifera	((Geonoma_undata	((Dypsis_decaryi	Dictyosperma_album)	((Kentiopsis_piersoniorum	(Veitchia_spiralis	Burretiokentia_grandiflora))	(Hydriastele_microspadix	Heterospathe_cagayanensis))))	((Pelagodoxa_henryana	((((Roystonea_regia	Podococcus_barteri)	((Reinhardtia_simplex	(Reinhardtia_paiewonskiana	Reinhardtia_latisecta))	((Elaeis_guineensis	Elaeis_oleifera)	(Bactris_major	Attalea_speciosa))))	(Chamaedorea_seifrizii	(Sclerosperma_profizianum	Orania_palindan)))	((Leopoldinia_pulchra	((Nypa_fruticans	Iriartea_deltoidea)	Pseudophoenix_vinifera))	(Phoenix_dactylifera	Sabal_domingensis))))	(Prestoea_acuminata	(Oenocarpus_bataua	Oenocarpus_minor)))))	Kingia_australis);
(((Nypa_fruticans	Iriartea_deltoidea)	((Pseudophoenix_vinifera	(Phoenix_dactylifera	Sabal_domingensis))	((((Prestoea_acuminata	(Leopoldinia_pulchra	(Oenocarpus_bataua	Oenocarpus_minor)))	(Manicaria_saccifera	(Geonoma_undata	((Dypsis_decaryi	Dictyosperma_album)	((Heterospathe_cagayanensis	(Burretiokentia_grandiflora	(Kentiopsis_piersoniorum	Veitchia_spiralis)))	Hydriastele_microspadix)))))	(Podococcus_barteri	((Reinhardtia_simplex	(Reinhardtia_paiewonskiana	Reinhardtia_latisecta))	(Attalea_speciosa	((Elaeis_guineensis	Elaeis_oleifera)	Bactris_major)))))	((Chamaedorea_seifrizii	Roystonea_regia)	(Pelagodoxa_henryana	(Sclerosperma_profizianum	Orania_palindan))))))	Kingia_australis);
((Sclerosperma_profizianum	(Orania_palindan	((Chamaedorea_seifrizii	((Nypa_fruticans	Iriartea_deltoidea)	(Pseudophoenix_vinifera	(Phoenix_dactylifera	Sabal_domingensis))))	(((Roystonea_regia	Podococcus_barteri)	((Reinhardtia_simplex	(Reinhardtia_paiewonskiana	Reinhardtia_latisecta))	((Elaeis_guineensis	Elaeis_oleifera)	(Bactris_major	Attalea_speciosa))))	(((Pelagodoxa_henryana	Manicaria_saccifera)	(Geonoma_undata	((Dypsis_decaryi	Dictyosperma_album)	((Heterospathe_cagayanensis	((Burretiokentia_grandiflora	Veitchia_spiralis)	Kentiopsis_piersoniorum))	Hydriastele_microspadix))))	(Leopoldinia_pulchra	(Prestoea_acuminata	(Oenocarpus_bataua	Oenocarpus_minor))))))))	Kingia_australis);
((Sclerosperma_profizianum	(Orania_palindan	(((Chamaedorea_seifrizii	((Nypa_fruticans	Iriartea_deltoidea)	(Pseudophoenix_vinifera	(Phoenix_dactylifera	Sabal_domingensis))))	((Podococcus_barteri	(Reinhardtia_simplex	(Reinhardtia_paiewonskiana	Reinhardtia_latisecta)))	((Elaeis_guineensis	Elaeis_oleifera)	(Bactris_major	Attalea_speciosa))))	((Pelagodoxa_henryana	((((Prestoea_acuminata	(Oenocarpus_bataua	Oenocarpus_minor))	Leopoldinia_pulchra)	(Geonoma_undata	((Dypsis_decaryi	Dictyosperma_album)	((Heterospathe_cagayanensis	((Burretiokentia_grandiflora	Veitchia_spiralis)	Kentiopsis_piersoniorum))	Hydriastele_microspadix))))	Manicaria_saccifera))	Roystonea_regia))))	Kingia_australis);
((Sabal_domingensis	(Phoenix_dactylifera	(((((((Heterospathe_cagayanensis	(Hydriastele_microspadix	(Veitchia_spiralis	(Kentiopsis_piersoniorum	Burretiokentia_grandiflora))))	(Dypsis_decaryi	Dictyosperma_album))	Geonoma_undata)	(Pelagodoxa_henryana	Manicaria_saccifera))	(Prestoea_acuminata	(Leopoldinia_pulchra	(Oenocarpus_minor	Oenocarpus_bataua))))	(((Orania_palindan	Sclerosperma_profizianum)	(Chamaedorea_seifrizii	Roystonea_regia))	(((Reinhardtia_simplex	(Reinhardtia_latisecta	Reinhardtia_paiewonskiana))	(Attalea_speciosa	((Elaeis_guineensis	Elaeis_oleifera)	Bactris_major)))	Podococcus_barteri)))	((Nypa_fruticans	Iriartea_deltoidea)	Pseudophoenix_vinifera))))	Kingia_australis);
((Sabal_domingensis	(Phoenix_dactylifera	((((((((Heterospathe_cagayanensis	(Hydriastele_microspadix	(Veitchia_spiralis	(Kentiopsis_piersoniorum	Burretiokentia_grandiflora))))	(Dypsis_decaryi	Dictyosperma_album))	(Pelagodoxa_henryana	Geonoma_undata))	Manicaria_saccifera)	(Prestoea_acuminata	(Oenocarpus_minor	Oenocarpus_bataua)))	(((Reinhardtia_simplex	(Reinhardtia_latisecta	Reinhardtia_paiewonskiana))	(Attalea_speciosa	((Elaeis_guineensis	Elaeis_oleifera)	Bactris_major)))	(((Podococcus_barteri	(Orania_palindan	Sclerosperma_profizianum))	Chamaedorea_seifrizii)	Roystonea_regia)))	Leopoldinia_pulchra)	((Nypa_fruticans	Iriartea_deltoidea)	Pseudophoenix_vinifera))))	Kingia_australis);
((Sabal_domingensis	(Phoenix_dactylifera	((((Leopoldinia_pulchra	(Prestoea_acuminata	(Oenocarpus_minor	Oenocarpus_bataua)))	((((Hydriastele_microspadix	(Heterospathe_cagayanensis	((Kentiopsis_piersoniorum	Veitchia_spiralis)	Burretiokentia_grandiflora)))	(Dypsis_decaryi	Dictyosperma_album))	Geonoma_undata)	(Pelagodoxa_henryana	Manicaria_saccifera)))	((Roystonea_regia	(Podococcus_barteri	((Reinhardtia_simplex	(Reinhardtia_latisecta	Reinhardtia_paiewonskiana))	(Attalea_speciosa	((Elaeis_guineensis	Elaeis_oleifera)	Bactris_major)))))	((Orania_palindan	Sclerosperma_profizianum)	Chamaedorea_seifrizii)))	(Nypa_fruticans	(Pseudophoenix_vinifera	Iriartea_deltoidea)))))	Kingia_australis);
((Sabal_domingensis	(Phoenix_dactylifera	((((((Prestoea_acuminata	((Oenocarpus_minor	Oenocarpus_bataua)	Leopoldinia_pulchra))	(((((Veitchia_spiralis	(Burretiokentia_grandiflora	Kentiopsis_piersoniorum))	(Hydriastele_microspadix	Heterospathe_cagayanensis))	(Dypsis_decaryi	Dictyosperma_album))	Geonoma_undata)	Manicaria_saccifera))	Pelagodoxa_henryana)	((Roystonea_regia	(Podococcus_barteri	((Reinhardtia_simplex	(Reinhardtia_latisecta	Reinhardtia_paiewonskiana))	(Attalea_speciosa	((Elaeis_guineensis	Elaeis_oleifera)	Bactris_major)))))	(Orania_palindan	Sclerosperma_profizianum)))	Chamaedorea_seifrizii)	((Nypa_fruticans	Iriartea_deltoidea)	Pseudophoenix_vinifera))))	Kingia_australis);
((Sabal_domingensis	(Phoenix_dactylifera	((((Podococcus_barteri	((Reinhardtia_simplex	(Reinhardtia_latisecta	Reinhardtia_paiewonskiana))	(Attalea_speciosa	((Elaeis_guineensis	Elaeis_oleifera)	Bactris_major))))	(((Orania_palindan	Sclerosperma_profizianum)	Roystonea_regia)	(((((Prestoea_acuminata	(Oenocarpus_minor	Oenocarpus_bataua))	((((Veitchia_spiralis	(Burretiokentia_grandiflora	Kentiopsis_piersoniorum))	(Hydriastele_microspadix	Heterospathe_cagayanensis))	(Dypsis_decaryi	Dictyosperma_album))	Geonoma_undata))	Leopoldinia_pulchra)	Manicaria_saccifera)	Pelagodoxa_henryana)))	Chamaedorea_seifrizii)	((Nypa_fruticans	Iriartea_deltoidea)	Pseudophoenix_vinifera))))	Kingia_australis);
((Iriartea_deltoidea	(((Chamaedorea_seifrizii	(Orania_palindan	Sclerosperma_profizianum))	(((Podococcus_barteri	((Reinhardtia_simplex	(Reinhardtia_latisecta	Reinhardtia_paiewonskiana))	(Attalea_speciosa	((Elaeis_guineensis	Elaeis_oleifera)	Bactris_major))))	((((((Kentiopsis_piersoniorum	(Veitchia_spiralis	Burretiokentia_grandiflora))	(Hydriastele_microspadix	Heterospathe_cagayanensis))	(Dypsis_decaryi	Dictyosperma_album))	Geonoma_undata)	(Prestoea_acuminata	(Leopoldinia_pulchra	(Oenocarpus_minor	Oenocarpus_bataua))))	(Manicaria_saccifera	Pelagodoxa_henryana)))	Roystonea_regia))	(((Phoenix_dactylifera	Nypa_fruticans)	Sabal_domingensis)	Pseudophoenix_vinifera)))	Kingia_australis);
((Pseudophoenix_vinifera	((Nypa_fruticans	Iriartea_deltoidea)	((Phoenix_dactylifera	Sabal_domingensis)	(((Prestoea_acuminata	(Leopoldinia_pulchra	(Oenocarpus_minor	Oenocarpus_bataua)))	(Pelagodoxa_henryana	(Manicaria_saccifera	(((Heterospathe_cagayanensis	((Kentiopsis_piersoniorum	(Veitchia_spiralis	Burretiokentia_grandiflora))	Hydriastele_microspadix))	(Dypsis_decaryi	Dictyosperma_album))	Geonoma_undata))))	((Chamaedorea_seifrizii	Roystonea_regia)	((Podococcus_barteri	(Orania_palindan	Sclerosperma_profizianum))	((Reinhardtia_simplex	(Reinhardtia_latisecta	Reinhardtia_paiewonskiana))	(((Elaeis_guineensis	Elaeis_oleifera)	Bactris_major)	Attalea_speciosa))))))))	Kingia_australis);
((Sclerosperma_profizianum	((((((Podococcus_barteri	(Reinhardtia_simplex	(Reinhardtia_latisecta	Reinhardtia_paiewonskiana)))	((Elaeis_guineensis	Elaeis_oleifera)	(Bactris_major	Attalea_speciosa)))	Roystonea_regia)	(Pelagodoxa_henryana	((Manicaria_saccifera	(((Dypsis_decaryi	((Veitchia_spiralis	(Burretiokentia_grandiflora	Kentiopsis_piersoniorum))	(Heterospathe_cagayanensis	Hydriastele_microspadix)))	Dictyosperma_album)	Geonoma_undata))	(Prestoea_acuminata	(Leopoldinia_pulchra	(Oenocarpus_minor	Oenocarpus_bataua))))))	(Chamaedorea_seifrizii	(((Pseudophoenix_vinifera	(Nypa_fruticans	Iriartea_deltoidea))	Phoenix_dactylifera)	Sabal_domingensis)))	Orania_palindan))	Kingia_australis);
((((Pseudophoenix_vinifera	(Sabal_domingensis	(((Podococcus_barteri	((Reinhardtia_simplex	(Reinhardtia_latisecta	Reinhardtia_paiewonskiana))	(Attalea_speciosa	((Elaeis_guineensis	Elaeis_oleifera)	Bactris_major))))	((Roystonea_regia	(Orania_palindan	Sclerosperma_profizianum))	(((Manicaria_saccifera	(((Hydriastele_microspadix	((Veitchia_spiralis	(Burretiokentia_grandiflora	Kentiopsis_piersoniorum))	Heterospathe_cagayanensis))	(Dictyosperma_album	Dypsis_decaryi))	Geonoma_undata))	((Prestoea_acuminata	(Oenocarpus_minor	Oenocarpus_bataua))	Leopoldinia_pulchra))	Pelagodoxa_henryana)))	Chamaedorea_seifrizii)))	Phoenix_dactylifera)	(Nypa_fruticans	Iriartea_deltoidea))	Kingia_australis);
((Sclerosperma_profizianum	(((((Prestoea_acuminata	((Oenocarpus_minor	Oenocarpus_bataua)	Leopoldinia_pulchra))	(Pelagodoxa_henryana	(Manicaria_saccifera	(((((Heterospathe_cagayanensis	(Hydriastele_microspadix	Kentiopsis_piersoniorum))	Veitchia_spiralis)	Burretiokentia_grandiflora)	(Dictyosperma_album	Dypsis_decaryi))	Geonoma_undata))))	((Roystonea_regia	Podococcus_barteri)	((Reinhardtia_simplex	(Reinhardtia_latisecta	Reinhardtia_paiewonskiana))	(Attalea_speciosa	((Elaeis_guineensis	Elaeis_oleifera)	Bactris_major)))))	(Chamaedorea_seifrizii	((Pseudophoenix_vinifera	(Phoenix_dactylifera	Sabal_domingensis))	(Nypa_fruticans	Iriartea_deltoidea))))	Orania_palindan))	Kingia_australis);
((Pseudophoenix_vinifera	((Nypa_fruticans	Iriartea_deltoidea)	((Sabal_domingensis	((((Attalea_speciosa	(Bactris_major	(Elaeis_guineensis	Elaeis_oleifera)))	(Reinhardtia_simplex	(Reinhardtia_latisecta	Reinhardtia_paiewonskiana)))	Podococcus_barteri)	((((Geonoma_undata	((Dictyosperma_album	Dypsis_decaryi)	(Heterospathe_cagayanensis	((Kentiopsis_piersoniorum	(Burretiokentia_grandiflora	Veitchia_spiralis))	Hydriastele_microspadix))))	(Manicaria_saccifera	Pelagodoxa_henryana))	(Leopoldinia_pulchra	((Oenocarpus_minor	Oenocarpus_bataua)	Prestoea_acuminata)))	((Roystonea_regia	Chamaedorea_seifrizii)	(Orania_palindan	Sclerosperma_profizianum)))))	Phoenix_dactylifera)))	Kingia_australis);
((Pseudophoenix_vinifera	((Nypa_fruticans	Iriartea_deltoidea)	((Sabal_domingensis	((Podococcus_barteri	(((((Geonoma_undata	((Dictyosperma_album	Dypsis_decaryi)	(Heterospathe_cagayanensis	((Kentiopsis_piersoniorum	(Burretiokentia_grandiflora	Veitchia_spiralis))	Hydriastele_microspadix))))	Manicaria_saccifera)	Pelagodoxa_henryana)	Leopoldinia_pulchra)	((Oenocarpus_minor	Oenocarpus_bataua)	Prestoea_acuminata)))	(((Roystonea_regia	Chamaedorea_seifrizii)	(Orania_palindan	Sclerosperma_profizianum))	((Attalea_speciosa	(Bactris_major	(Elaeis_guineensis	Elaeis_oleifera)))	(Reinhardtia_simplex	(Reinhardtia_latisecta	Reinhardtia_paiewonskiana))))))	Phoenix_dactylifera)))	Kingia_australis);
(((Pseudophoenix_vinifera	((Nypa_fruticans	Iriartea_deltoidea)	((Sabal_domingensis	((((Geonoma_undata	((Dictyosperma_album	Dypsis_decaryi)	(Heterospathe_cagayanensis	((Veitchia_spiralis	(Kentiopsis_piersoniorum	Burretiokentia_grandiflora))	Hydriastele_microspadix))))	(Manicaria_saccifera	((Oenocarpus_minor	Oenocarpus_bataua)	Prestoea_acuminata)))	Pelagodoxa_henryana)	((Chamaedorea_seifrizii	(Orania_palindan	Sclerosperma_profizianum))	(((Attalea_speciosa	(Bactris_major	(Elaeis_guineensis	Elaeis_oleifera)))	(Podococcus_barteri	(Reinhardtia_simplex	(Reinhardtia_latisecta	Reinhardtia_paiewonskiana))))	Roystonea_regia))))	Phoenix_dactylifera)))	Leopoldinia_pulchra)	Kingia_australis);
((Sabal_domingensis	(((Pseudophoenix_vinifera	(Nypa_fruticans	Iriartea_deltoidea))	((Podococcus_barteri	(((Manicaria_saccifera	(Geonoma_undata	((Dictyosperma_album	Dypsis_decaryi)	(Hydriastele_microspadix	((Burretiokentia_grandiflora	(Veitchia_spiralis	Kentiopsis_piersoniorum))	Heterospathe_cagayanensis)))))	Pelagodoxa_henryana)	(Leopoldinia_pulchra	((Oenocarpus_minor	Oenocarpus_bataua)	Prestoea_acuminata))))	((((Elaeis_guineensis	Elaeis_oleifera)	(Attalea_speciosa	Bactris_major))	(Reinhardtia_simplex	(Reinhardtia_latisecta	Reinhardtia_paiewonskiana)))	((Chamaedorea_seifrizii	Roystonea_regia)	(Orania_palindan	Sclerosperma_profizianum)))))	Phoenix_dactylifera))	Kingia_australis);
((Pseudophoenix_vinifera	((Nypa_fruticans	Iriartea_deltoidea)	((Sabal_domingensis	(((Podococcus_barteri	(Geonoma_undata	((((Pelagodoxa_henryana	Prestoea_acuminata)	Manicaria_saccifera)	(Leopoldinia_pulchra	(Oenocarpus_minor	Oenocarpus_bataua)))	((((Hydriastele_microspadix	(Burretiokentia_grandiflora	Heterospathe_cagayanensis))	Kentiopsis_piersoniorum)	(Dictyosperma_album	Dypsis_decaryi))	Veitchia_spiralis))))	(((Attalea_speciosa	(Bactris_major	(Elaeis_guineensis	Elaeis_oleifera)))	(Reinhardtia_simplex	(Reinhardtia_latisecta	Reinhardtia_paiewonskiana)))	(Roystonea_regia	(Orania_palindan	Sclerosperma_profizianum))))	Chamaedorea_seifrizii))	Phoenix_dactylifera)))	Kingia_australis);
((Sclerosperma_profizianum	((((((Chamaedorea_seifrizii	((Sabal_domingensis	Phoenix_dactylifera)	((Nypa_fruticans	Iriartea_deltoidea)	Pseudophoenix_vinifera)))	((Attalea_speciosa	(Bactris_major	(Elaeis_guineensis	Elaeis_oleifera)))	(Reinhardtia_simplex	(Reinhardtia_latisecta	Reinhardtia_paiewonskiana))))	((((Pelagodoxa_henryana	(Manicaria_saccifera	(Dictyosperma_album	(Dypsis_decaryi	((Hydriastele_microspadix	((Burretiokentia_grandiflora	Kentiopsis_piersoniorum)	Veitchia_spiralis))	Heterospathe_cagayanensis)))))	Leopoldinia_pulchra)	(Prestoea_acuminata	(Oenocarpus_minor	Oenocarpus_bataua)))	Geonoma_undata))	Roystonea_regia)	Podococcus_barteri)	Orania_palindan))	Kingia_australis);
((Leopoldinia_pulchra	((Prestoea_acuminata	(Oenocarpus_minor	Oenocarpus_bataua))	((Pelagodoxa_henryana	(((Nypa_fruticans	Iriartea_deltoidea)	(Pseudophoenix_vinifera	(Sabal_domingensis	Phoenix_dactylifera)))	((Podococcus_barteri	((Attalea_speciosa	(Bactris_major	(Elaeis_guineensis	Elaeis_oleifera)))	(Reinhardtia_simplex	(Reinhardtia_latisecta	Reinhardtia_paiewonskiana))))	((Orania_palindan	Sclerosperma_profizianum)	(Roystonea_regia	Chamaedorea_seifrizii)))))	(Manicaria_saccifera	(Geonoma_undata	(((Hydriastele_microspadix	((Burretiokentia_grandiflora	Kentiopsis_piersoniorum)	Veitchia_spiralis))	Heterospathe_cagayanensis)	(Dictyosperma_album	Dypsis_decaryi)))))))	Kingia_australis);
((Podococcus_barteri	(((((Roystonea_regia	(Orania_palindan	Sclerosperma_profizianum))	(((Geonoma_undata	(Hydriastele_microspadix	(((Burretiokentia_grandiflora	Kentiopsis_piersoniorum)	Veitchia_spiralis)	(Heterospathe_cagayanensis	(Dictyosperma_album	Dypsis_decaryi)))))	(Manicaria_saccifera	(Prestoea_acuminata	(Oenocarpus_minor	Oenocarpus_bataua))))	Pelagodoxa_henryana))	(Chamaedorea_seifrizii	((Nypa_fruticans	Iriartea_deltoidea)	((Pseudophoenix_vinifera	(Sabal_domingensis	Phoenix_dactylifera))	Leopoldinia_pulchra))))	(Attalea_speciosa	(Bactris_major	(Elaeis_guineensis	Elaeis_oleifera))))	(Reinhardtia_simplex	(Reinhardtia_latisecta	Reinhardtia_paiewonskiana))))	Kingia_australis);
((Iriartea_deltoidea	(Pseudophoenix_vinifera	((Sabal_domingensis	(((((Elaeis_guineensis	Elaeis_oleifera)	(Attalea_speciosa	Bactris_major))	((Reinhardtia_simplex	(Reinhardtia_latisecta	Reinhardtia_paiewonskiana))	Podococcus_barteri))	((Chamaedorea_seifrizii	Roystonea_regia)	(Orania_palindan	Sclerosperma_profizianum)))	((Leopoldinia_pulchra	((Geonoma_undata	((Dictyosperma_album	Dypsis_decaryi)	(Hydriastele_microspadix	(((Kentiopsis_piersoniorum	Burretiokentia_grandiflora)	Veitchia_spiralis)	Heterospathe_cagayanensis))))	(Manicaria_saccifera	(Prestoea_acuminata	(Oenocarpus_minor	Oenocarpus_bataua)))))	Pelagodoxa_henryana)))	(Nypa_fruticans	Phoenix_dactylifera))))	Kingia_australis);
((Sclerosperma_profizianum	((((((Geonoma_undata	((Dypsis_decaryi	(Heterospathe_cagayanensis	Dictyosperma_album))	(Hydriastele_microspadix	((Kentiopsis_piersoniorum	Burretiokentia_grandiflora)	Veitchia_spiralis))))	(Manicaria_saccifera	(Prestoea_acuminata	(Leopoldinia_pulchra	(Oenocarpus_minor	Oenocarpus_bataua)))))	Pelagodoxa_henryana)	((Chamaedorea_seifrizii	((Phoenix_dactylifera	Sabal_domingensis)	((Nypa_fruticans	Iriartea_deltoidea)	Pseudophoenix_vinifera)))	((Attalea_speciosa	(Bactris_major	(Elaeis_guineensis	Elaeis_oleifera)))	((Reinhardtia_simplex	(Reinhardtia_latisecta	Reinhardtia_paiewonskiana))	Podococcus_barteri))))	Roystonea_regia)	Orania_palindan))	Kingia_australis);
((Sabal_domingensis	(Phoenix_dactylifera	(((Iriartea_deltoidea	Nypa_fruticans)	(Leopoldinia_pulchra	((((Oenocarpus_minor	Oenocarpus_bataua)	Prestoea_acuminata)	((Manicaria_saccifera	Pelagodoxa_henryana)	(Geonoma_undata	(Hydriastele_microspadix	(((Kentiopsis_piersoniorum	(Burretiokentia_grandiflora	Veitchia_spiralis))	Heterospathe_cagayanensis)	(Dictyosperma_album	Dypsis_decaryi))))))	((Chamaedorea_seifrizii	Roystonea_regia)	((((Elaeis_oleifera	Elaeis_guineensis)	(Attalea_speciosa	Bactris_major))	(Reinhardtia_simplex	(Reinhardtia_latisecta	Reinhardtia_paiewonskiana)))	(Sclerosperma_profizianum	(Podococcus_barteri	Orania_palindan)))))))	Pseudophoenix_vinifera)))	Kingia_australis);
((Leopoldinia_pulchra	(((Sabal_domingensis	((Sclerosperma_profizianum	Orania_palindan)	(((Chamaedorea_seifrizii	Roystonea_regia)	(Podococcus_barteri	(((Elaeis_oleifera	Elaeis_guineensis)	(Attalea_speciosa	Bactris_major))	(Reinhardtia_simplex	(Reinhardtia_latisecta	Reinhardtia_paiewonskiana)))))	(((Oenocarpus_minor	Oenocarpus_bataua)	Prestoea_acuminata)	((Manicaria_saccifera	Pelagodoxa_henryana)	(Geonoma_undata	(((Kentiopsis_piersoniorum	(Burretiokentia_grandiflora	Veitchia_spiralis))	(Hydriastele_microspadix	Heterospathe_cagayanensis))	(Dictyosperma_album	Dypsis_decaryi))))))))	(Pseudophoenix_vinifera	(Phoenix_dactylifera	Nypa_fruticans)))	Iriartea_deltoidea))	Kingia_australis);
((Pseudophoenix_vinifera	((((Sclerosperma_profizianum	Orania_palindan)	(((Podococcus_barteri	((Attalea_speciosa	(Bactris_major	(Elaeis_oleifera	Elaeis_guineensis)))	(Reinhardtia_simplex	(Reinhardtia_latisecta	Reinhardtia_paiewonskiana))))	Roystonea_regia)	(((((Oenocarpus_minor	Oenocarpus_bataua)	Prestoea_acuminata)	((Manicaria_saccifera	(((Kentiopsis_piersoniorum	(Burretiokentia_grandiflora	Veitchia_spiralis))	(Hydriastele_microspadix	Heterospathe_cagayanensis))	(Dictyosperma_album	Dypsis_decaryi)))	Pelagodoxa_henryana))	Leopoldinia_pulchra)	Geonoma_undata)))	Chamaedorea_seifrizii)	(Iriartea_deltoidea	(Nypa_fruticans	(Phoenix_dactylifera	Sabal_domingensis)))))	Kingia_australis);
((Sabal_domingensis	(Phoenix_dactylifera	(((Iriartea_deltoidea	Nypa_fruticans)	(((((Leopoldinia_pulchra	Prestoea_acuminata)	(Oenocarpus_minor	Oenocarpus_bataua))	(Manicaria_saccifera	(Geonoma_undata	((((Heterospathe_cagayanensis	Burretiokentia_grandiflora)	Hydriastele_microspadix)	(Kentiopsis_piersoniorum	Veitchia_spiralis))	(Dictyosperma_album	Dypsis_decaryi)))))	Pelagodoxa_henryana)	((Podococcus_barteri	(((Elaeis_oleifera	Elaeis_guineensis)	(Attalea_speciosa	Bactris_major))	(Reinhardtia_simplex	(Reinhardtia_latisecta	Reinhardtia_paiewonskiana))))	((Chamaedorea_seifrizii	Roystonea_regia)	(Sclerosperma_profizianum	Orania_palindan)))))	Pseudophoenix_vinifera)))	Kingia_australis);
(((Sclerosperma_profizianum	Orania_palindan)	((((((Sabal_domingensis	Phoenix_dactylifera)	((Leopoldinia_pulchra	Pseudophoenix_vinifera)	(Iriartea_deltoidea	Nypa_fruticans)))	(((Prestoea_acuminata	(Oenocarpus_minor	Oenocarpus_bataua))	(Manicaria_saccifera	(Geonoma_undata	((Hydriastele_microspadix	(((Burretiokentia_grandiflora	Kentiopsis_piersoniorum)	Veitchia_spiralis)	Heterospathe_cagayanensis))	(Dictyosperma_album	Dypsis_decaryi)))))	Pelagodoxa_henryana))	((Attalea_speciosa	(Bactris_major	(Elaeis_oleifera	Elaeis_guineensis)))	(Reinhardtia_simplex	(Reinhardtia_latisecta	Reinhardtia_paiewonskiana))))	(Chamaedorea_seifrizii	Roystonea_regia))	Podococcus_barteri))	Kingia_australis);
((Sabal_domingensis	((((Bactris_major	((Elaeis_oleifera	Elaeis_guineensis)	(((Podococcus_barteri	Reinhardtia_simplex)	(Reinhardtia_latisecta	Reinhardtia_paiewonskiana))	Attalea_speciosa)))	(((Chamaedorea_seifrizii	Roystonea_regia)	(Sclerosperma_profizianum	Orania_palindan))	(((Leopoldinia_pulchra	(Prestoea_acuminata	(Oenocarpus_minor	Oenocarpus_bataua)))	(Manicaria_saccifera	(Geonoma_undata	(((Hydriastele_microspadix	((Kentiopsis_piersoniorum	Veitchia_spiralis)	Heterospathe_cagayanensis))	Burretiokentia_grandiflora)	(Dictyosperma_album	Dypsis_decaryi)))))	Pelagodoxa_henryana)))	Phoenix_dactylifera)	(Pseudophoenix_vinifera	(Iriartea_deltoidea	Nypa_fruticans))))	Kingia_australis);
((Pseudophoenix_vinifera	(Iriartea_deltoidea	((Phoenix_dactylifera	Sabal_domingensis)	(Nypa_fruticans	(((Reinhardtia_simplex	(Reinhardtia_latisecta	Reinhardtia_paiewonskiana))	((Bactris_major	(Elaeis_oleifera	Elaeis_guineensis))	Attalea_speciosa))	(((Chamaedorea_seifrizii	Roystonea_regia)	(Sclerosperma_profizianum	Orania_palindan))	(Podococcus_barteri	((Leopoldinia_pulchra	((Geonoma_undata	((((Hydriastele_microspadix	Kentiopsis_piersoniorum)	(Burretiokentia_grandiflora	Veitchia_spiralis))	Heterospathe_cagayanensis)	(Dictyosperma_album	Dypsis_decaryi)))	(Prestoea_acuminata	(Oenocarpus_minor	Oenocarpus_bataua))))	(Pelagodoxa_henryana	Manicaria_saccifera)))))))))	Kingia_australis);
((Sabal_domingensis	(((Nypa_fruticans	((((Reinhardtia_simplex	(Reinhardtia_latisecta	Reinhardtia_paiewonskiana))	((Bactris_major	(Elaeis_oleifera	Elaeis_guineensis))	Attalea_speciosa))	((Roystonea_regia	(Sclerosperma_profizianum	Orania_palindan))	(Podococcus_barteri	(((Geonoma_undata	(((((Burretiokentia_grandiflora	Kentiopsis_piersoniorum)	Veitchia_spiralis)	Hydriastele_microspadix)	Heterospathe_cagayanensis)	(Dictyosperma_album	Dypsis_decaryi)))	(Manicaria_saccifera	(Prestoea_acuminata	(Leopoldinia_pulchra	(Oenocarpus_minor	Oenocarpus_bataua)))))	Pelagodoxa_henryana))))	Chamaedorea_seifrizii))	(Pseudophoenix_vinifera	Iriartea_deltoidea))	Phoenix_dactylifera))	Kingia_australis);
((Sabal_domingensis	((((((Reinhardtia_simplex	(Reinhardtia_latisecta	Reinhardtia_paiewonskiana))	((Bactris_major	(Elaeis_oleifera	Elaeis_guineensis))	Attalea_speciosa))	((Roystonea_regia	(Sclerosperma_profizianum	Orania_palindan))	(Podococcus_barteri	((Leopoldinia_pulchra	(Prestoea_acuminata	(Oenocarpus_minor	Oenocarpus_bataua)))	((Manicaria_saccifera	Pelagodoxa_henryana)	(Geonoma_undata	((((Burretiokentia_grandiflora	Kentiopsis_piersoniorum)	Veitchia_spiralis)	(Hydriastele_microspadix	Heterospathe_cagayanensis))	(Dictyosperma_album	Dypsis_decaryi))))))))	Chamaedorea_seifrizii)	(Pseudophoenix_vinifera	(Nypa_fruticans	Iriartea_deltoidea)))	Phoenix_dactylifera))	Kingia_australis);
((Sabal_domingensis	((((((Reinhardtia_simplex	(Reinhardtia_latisecta	Reinhardtia_paiewonskiana))	((Bactris_major	(Elaeis_oleifera	Elaeis_guineensis))	Attalea_speciosa))	((Sclerosperma_profizianum	Orania_palindan)	(((Manicaria_saccifera	Pelagodoxa_henryana)	(((Prestoea_acuminata	(Oenocarpus_minor	Oenocarpus_bataua))	((((Kentiopsis_piersoniorum	(Veitchia_spiralis	Burretiokentia_grandiflora))	(Hydriastele_microspadix	Heterospathe_cagayanensis))	(Dictyosperma_album	Dypsis_decaryi))	Geonoma_undata))	Leopoldinia_pulchra))	(Podococcus_barteri	Roystonea_regia))))	Chamaedorea_seifrizii)	(Pseudophoenix_vinifera	(Nypa_fruticans	Iriartea_deltoidea)))	Phoenix_dactylifera))	Kingia_australis);
((Sabal_domingensis	((Pseudophoenix_vinifera	((((((Reinhardtia_paiewonskiana	Reinhardtia_latisecta)	Reinhardtia_simplex)	(Attalea_speciosa	(Bactris_major	(Elaeis_guineensis	Elaeis_oleifera))))	((Podococcus_barteri	((Pelagodoxa_henryana	(Prestoea_acuminata	(Leopoldinia_pulchra	(Oenocarpus_bataua	Oenocarpus_minor))))	(Manicaria_saccifera	(Geonoma_undata	((Dictyosperma_album	Dypsis_decaryi)	(Heterospathe_cagayanensis	((Veitchia_spiralis	(Kentiopsis_piersoniorum	Burretiokentia_grandiflora))	Hydriastele_microspadix)))))))	(Roystonea_regia	(Orania_palindan	Sclerosperma_profizianum))))	Chamaedorea_seifrizii)	(Nypa_fruticans	Iriartea_deltoidea)))	Phoenix_dactylifera))	Kingia_australis);
((Sabal_domingensis	((Pseudophoenix_vinifera	((((((Reinhardtia_paiewonskiana	Reinhardtia_latisecta)	Reinhardtia_simplex)	((Elaeis_guineensis	Elaeis_oleifera)	(Attalea_speciosa	Bactris_major)))	((Podococcus_barteri	(((Pelagodoxa_henryana	Manicaria_saccifera)	(Geonoma_undata	((Dictyosperma_album	Dypsis_decaryi)	(Heterospathe_cagayanensis	((Veitchia_spiralis	(Kentiopsis_piersoniorum	Burretiokentia_grandiflora))	Hydriastele_microspadix)))))	((Prestoea_acuminata	(Oenocarpus_bataua	Oenocarpus_minor))	Leopoldinia_pulchra)))	(Roystonea_regia	(Orania_palindan	Sclerosperma_profizianum))))	Chamaedorea_seifrizii)	(Nypa_fruticans	Iriartea_deltoidea)))	Phoenix_dactylifera))	Kingia_australis);
((Sabal_domingensis	(((((Podococcus_barteri	((Bactris_major	(Elaeis_guineensis	Elaeis_oleifera))	(Attalea_speciosa	((Reinhardtia_paiewonskiana	Reinhardtia_latisecta)	Reinhardtia_simplex))))	(((Leopoldinia_pulchra	(Geonoma_undata	((Dictyosperma_album	Dypsis_decaryi)	(Heterospathe_cagayanensis	((Veitchia_spiralis	(Kentiopsis_piersoniorum	Burretiokentia_grandiflora))	Hydriastele_microspadix)))))	((Prestoea_acuminata	(Oenocarpus_bataua	Oenocarpus_minor))	(Pelagodoxa_henryana	Manicaria_saccifera)))	(Roystonea_regia	(Orania_palindan	Sclerosperma_profizianum))))	Chamaedorea_seifrizii)	((Nypa_fruticans	Iriartea_deltoidea)	Pseudophoenix_vinifera))	Phoenix_dactylifera))	Kingia_australis);
((Sabal_domingensis	((((((Podococcus_barteri	((Reinhardtia_paiewonskiana	Reinhardtia_latisecta)	Reinhardtia_simplex))	((Elaeis_guineensis	Elaeis_oleifera)	(Bactris_major	Attalea_speciosa)))	((((Geonoma_undata	((Dictyosperma_album	Dypsis_decaryi)	(Heterospathe_cagayanensis	((Veitchia_spiralis	(Kentiopsis_piersoniorum	Burretiokentia_grandiflora))	Hydriastele_microspadix))))	((Leopoldinia_pulchra	(Prestoea_acuminata	(Oenocarpus_bataua	Oenocarpus_minor)))	Manicaria_saccifera))	Pelagodoxa_henryana)	(Roystonea_regia	(Orania_palindan	Sclerosperma_profizianum))))	Chamaedorea_seifrizii)	(Nypa_fruticans	Iriartea_deltoidea))	(Pseudophoenix_vinifera	Phoenix_dactylifera)))	Kingia_australis);
((Sabal_domingensis	((Pseudophoenix_vinifera	((Nypa_fruticans	Iriartea_deltoidea)	((((Leopoldinia_pulchra	(Prestoea_acuminata	(Oenocarpus_bataua	Oenocarpus_minor)))	(Manicaria_saccifera	(Geonoma_undata	((Dictyosperma_album	Dypsis_decaryi)	(Hydriastele_microspadix	(Heterospathe_cagayanensis	((Veitchia_spiralis	Kentiopsis_piersoniorum)	Burretiokentia_grandiflora)))))))	Pelagodoxa_henryana)	(((Chamaedorea_seifrizii	Roystonea_regia)	(Podococcus_barteri	(Orania_palindan	Sclerosperma_profizianum)))	(((Reinhardtia_paiewonskiana	Reinhardtia_latisecta)	Reinhardtia_simplex)	(Attalea_speciosa	(Bactris_major	(Elaeis_guineensis	Elaeis_oleifera))))))))	Phoenix_dactylifera))	Kingia_australis);
((Sclerosperma_profizianum	(((((Manicaria_saccifera	((Geonoma_undata	((Dictyosperma_album	Dypsis_decaryi)	(Hydriastele_microspadix	(Heterospathe_cagayanensis	((Burretiokentia_grandiflora	Veitchia_spiralis)	Kentiopsis_piersoniorum)))))	(Prestoea_acuminata	(Leopoldinia_pulchra	(Oenocarpus_bataua	Oenocarpus_minor)))))	Pelagodoxa_henryana)	(Chamaedorea_seifrizii	(((Phoenix_dactylifera	Sabal_domingensis)	Pseudophoenix_vinifera)	(Nypa_fruticans	Iriartea_deltoidea))))	((Podococcus_barteri	(((Reinhardtia_paiewonskiana	Reinhardtia_latisecta)	Reinhardtia_simplex)	((Elaeis_guineensis	Elaeis_oleifera)	(Attalea_speciosa	Bactris_major))))	Roystonea_regia))	Orania_palindan))	Kingia_australis);
((Pseudophoenix_vinifera	(((Nypa_fruticans	(Phoenix_dactylifera	Sabal_domingensis))	((((Orania_palindan	Sclerosperma_profizianum)	((((Prestoea_acuminata	(Leopoldinia_pulchra	(Oenocarpus_bataua	Oenocarpus_minor)))	(Manicaria_saccifera	((Dypsis_decaryi	Dictyosperma_album)	(Hydriastele_microspadix	(Heterospathe_cagayanensis	((Burretiokentia_grandiflora	Veitchia_spiralis)	Kentiopsis_piersoniorum))))))	Geonoma_undata)	Pelagodoxa_henryana))	(Chamaedorea_seifrizii	Roystonea_regia))	((Podococcus_barteri	(Reinhardtia_simplex	(Reinhardtia_paiewonskiana	Reinhardtia_latisecta)))	(Attalea_speciosa	(Bactris_major	(Elaeis_guineensis	Elaeis_oleifera))))))	Iriartea_deltoidea))	Kingia_australis);
((((Sabal_domingensis	(((Pelagodoxa_henryana	(Roystonea_regia	(Orania_palindan	Sclerosperma_profizianum)))	((((Prestoea_acuminata	(Oenocarpus_bataua	Oenocarpus_minor))	(Manicaria_saccifera	(Geonoma_undata	((Dypsis_decaryi	Dictyosperma_album)	(Hydriastele_microspadix	(Heterospathe_cagayanensis	(Veitchia_spiralis	(Burretiokentia_grandiflora	Kentiopsis_piersoniorum))))))))	Leopoldinia_pulchra)	((Podococcus_barteri	(Reinhardtia_simplex	(Reinhardtia_paiewonskiana	Reinhardtia_latisecta)))	(Attalea_speciosa	(Bactris_major	(Elaeis_guineensis	Elaeis_oleifera))))))	Chamaedorea_seifrizii))	((Nypa_fruticans	Iriartea_deltoidea)	Pseudophoenix_vinifera))	Phoenix_dactylifera)	Kingia_australis);
((Manicaria_saccifera	((((Geonoma_undata	((Dypsis_decaryi	Dictyosperma_album)	(Hydriastele_microspadix	(Heterospathe_cagayanensis	(Veitchia_spiralis	(Burretiokentia_grandiflora	Kentiopsis_piersoniorum))))))	Leopoldinia_pulchra)	((Prestoea_acuminata	(Oenocarpus_bataua	Oenocarpus_minor))	(((Roystonea_regia	Podococcus_barteri)	((Reinhardtia_simplex	(Reinhardtia_paiewonskiana	Reinhardtia_latisecta))	((Bactris_major	(Elaeis_guineensis	Elaeis_oleifera))	Attalea_speciosa)))	((Chamaedorea_seifrizii	((((Nypa_fruticans	Iriartea_deltoidea)	Pseudophoenix_vinifera)	Phoenix_dactylifera)	Sabal_domingensis))	(Orania_palindan	Sclerosperma_profizianum)))))	Pelagodoxa_henryana))	Kingia_australis);
((Leopoldinia_pulchra	((Pelagodoxa_henryana	((Prestoea_acuminata	(Oenocarpus_bataua	Oenocarpus_minor))	((((Roystonea_regia	Podococcus_barteri)	((Reinhardtia_simplex	(Reinhardtia_paiewonskiana	Reinhardtia_latisecta))	((Bactris_major	(Elaeis_guineensis	Elaeis_oleifera))	Attalea_speciosa)))	((Chamaedorea_seifrizii	((((Nypa_fruticans	Iriartea_deltoidea)	Pseudophoenix_vinifera)	Phoenix_dactylifera)	Sabal_domingensis))	(Orania_palindan	Sclerosperma_profizianum)))	(Geonoma_undata	((Dypsis_decaryi	Dictyosperma_album)	(Hydriastele_microspadix	(Heterospathe_cagayanensis	(Veitchia_spiralis	(Burretiokentia_grandiflora	Kentiopsis_piersoniorum)))))))))	Manicaria_saccifera))	Kingia_australis);
((Sabal_domingensis	((((((Pelagodoxa_henryana	((Geonoma_undata	(((Veitchia_spiralis	(Burretiokentia_grandiflora	Kentiopsis_piersoniorum))	(Hydriastele_microspadix	Heterospathe_cagayanensis))	(Dictyosperma_album	Dypsis_decaryi)))	Manicaria_saccifera))	(Prestoea_acuminata	(Leopoldinia_pulchra	(Oenocarpus_bataua	Oenocarpus_minor))))	(((((Elaeis_oleifera	Elaeis_guineensis)	(Bactris_major	Attalea_speciosa))	(Reinhardtia_simplex	(Reinhardtia_paiewonskiana	Reinhardtia_latisecta)))	((Chamaedorea_seifrizii	Roystonea_regia)	(Orania_palindan	Sclerosperma_profizianum)))	Podococcus_barteri))	(Nypa_fruticans	Iriartea_deltoidea))	Pseudophoenix_vinifera)	Phoenix_dactylifera))	Kingia_australis);
((Sclerosperma_profizianum	(((Iriartea_deltoidea	((Phoenix_dactylifera	Sabal_domingensis)	(Pseudophoenix_vinifera	Nypa_fruticans)))	(((Pelagodoxa_henryana	((Geonoma_undata	(((((Veitchia_spiralis	Kentiopsis_piersoniorum)	Burretiokentia_grandiflora)	Heterospathe_cagayanensis)	Hydriastele_microspadix)	(Dictyosperma_album	Dypsis_decaryi)))	Manicaria_saccifera))	(Prestoea_acuminata	(Leopoldinia_pulchra	(Oenocarpus_bataua	Oenocarpus_minor))))	((((Elaeis_oleifera	Elaeis_guineensis)	(Bactris_major	Attalea_speciosa))	(Reinhardtia_simplex	(Reinhardtia_paiewonskiana	Reinhardtia_latisecta)))	(Podococcus_barteri	(Chamaedorea_seifrizii	Roystonea_regia)))))	Orania_palindan))	Kingia_australis);
(((((Iriartea_deltoidea	Nypa_fruticans)	Pseudophoenix_vinifera)	(Phoenix_dactylifera	Sabal_domingensis))	((((Elaeis_oleifera	Elaeis_guineensis)	(Bactris_major	Attalea_speciosa))	(Podococcus_barteri	(Reinhardtia_simplex	(Reinhardtia_paiewonskiana	Reinhardtia_latisecta))))	(((Chamaedorea_seifrizii	Roystonea_regia)	((Manicaria_saccifera	((Prestoea_acuminata	(Oenocarpus_bataua	Oenocarpus_minor))	(Geonoma_undata	(((((Kentiopsis_piersoniorum	Veitchia_spiralis)	Burretiokentia_grandiflora)	Heterospathe_cagayanensis)	Hydriastele_microspadix)	(Dictyosperma_album	Dypsis_decaryi)))))	(Pelagodoxa_henryana	Leopoldinia_pulchra)))	(Orania_palindan	Sclerosperma_profizianum))))	Kingia_australis);
((Sabal_domingensis	((((Orania_palindan	Sclerosperma_profizianum)	(((((Manicaria_saccifera	(Geonoma_undata	(((((Burretiokentia_grandiflora	Veitchia_spiralis)	Kentiopsis_piersoniorum)	Heterospathe_cagayanensis)	Hydriastele_microspadix)	(Dictyosperma_album	Dypsis_decaryi))))	Pelagodoxa_henryana)	((Prestoea_acuminata	(Oenocarpus_bataua	Oenocarpus_minor))	Leopoldinia_pulchra))	(Chamaedorea_seifrizii	(Podococcus_barteri	((Attalea_speciosa	((Elaeis_oleifera	Elaeis_guineensis)	Bactris_major))	(Reinhardtia_simplex	(Reinhardtia_paiewonskiana	Reinhardtia_latisecta))))))	Roystonea_regia))	((Iriartea_deltoidea	Nypa_fruticans)	Pseudophoenix_vinifera))	Phoenix_dactylifera))	Kingia_australis);
((Sclerosperma_profizianum	(((((Pelagodoxa_henryana	Manicaria_saccifera)	(((Prestoea_acuminata	(Oenocarpus_bataua	Oenocarpus_minor))	Leopoldinia_pulchra)	(Geonoma_undata	((((Veitchia_spiralis	(Kentiopsis_piersoniorum	Burretiokentia_grandiflora))	Heterospathe_cagayanensis)	Hydriastele_microspadix)	(Dictyosperma_album	Dypsis_decaryi)))))	((Chamaedorea_seifrizii	(Sabal_domingensis	(((Nypa_fruticans	Iriartea_deltoidea)	Pseudophoenix_vinifera)	Phoenix_dactylifera)))	(Podococcus_barteri	(((Elaeis_oleifera	Elaeis_guineensis)	(Bactris_major	Attalea_speciosa))	(Reinhardtia_simplex	(Reinhardtia_paiewonskiana	Reinhardtia_latisecta))))))	Roystonea_regia)	Orania_palindan))	Kingia_australis);
((Sabal_domingensis	((((Nypa_fruticans	Iriartea_deltoidea)	Pseudophoenix_vinifera)	Phoenix_dactylifera)	((((Podococcus_barteri	((Attalea_speciosa	((Elaeis_oleifera	Elaeis_guineensis)	Bactris_major))	(Reinhardtia_simplex	(Reinhardtia_paiewonskiana	Reinhardtia_latisecta))))	(((Pelagodoxa_henryana	Manicaria_saccifera)	(Geonoma_undata	((((Veitchia_spiralis	(Kentiopsis_piersoniorum	Burretiokentia_grandiflora))	Heterospathe_cagayanensis)	Hydriastele_microspadix)	(Dictyosperma_album	Dypsis_decaryi))))	((Prestoea_acuminata	(Oenocarpus_bataua	Oenocarpus_minor))	Leopoldinia_pulchra)))	(Orania_palindan	Sclerosperma_profizianum))	(Roystonea_regia	Chamaedorea_seifrizii))))	Kingia_australis);
((Sclerosperma_profizianum	((((Roystonea_regia	Chamaedorea_seifrizii)	(Podococcus_barteri	((Attalea_speciosa	((Elaeis_oleifera	Elaeis_guineensis)	Bactris_major))	(Reinhardtia_simplex	(Reinhardtia_paiewonskiana	Reinhardtia_latisecta)))))	((((Pseudophoenix_vinifera	(Sabal_domingensis	Phoenix_dactylifera))	(Nypa_fruticans	Iriartea_deltoidea))	Leopoldinia_pulchra)	(((Geonoma_undata	((((Veitchia_spiralis	(Kentiopsis_piersoniorum	Burretiokentia_grandiflora))	Heterospathe_cagayanensis)	Hydriastele_microspadix)	(Dictyosperma_album	Dypsis_decaryi)))	(Manicaria_saccifera	(Prestoea_acuminata	(Oenocarpus_bataua	Oenocarpus_minor))))	Pelagodoxa_henryana)))	Orania_palindan))	Kingia_australis);
(((Sabal_domingensis	Phoenix_dactylifera)	(((Nypa_fruticans	Iriartea_deltoidea)	((Podococcus_barteri	((Attalea_speciosa	((Elaeis_oleifera	Elaeis_guineensis)	Bactris_major))	(Reinhardtia_simplex	(Reinhardtia_paiewonskiana	Reinhardtia_latisecta))))	(((Manicaria_saccifera	((Prestoea_acuminata	(Leopoldinia_pulchra	(Oenocarpus_bataua	Oenocarpus_minor)))	(Geonoma_undata	((Heterospathe_cagayanensis	(Hydriastele_microspadix	(Veitchia_spiralis	(Kentiopsis_piersoniorum	Burretiokentia_grandiflora))))	(Dictyosperma_album	Dypsis_decaryi)))))	Pelagodoxa_henryana)	((Orania_palindan	Sclerosperma_profizianum)	(Roystonea_regia	Chamaedorea_seifrizii)))))	Pseudophoenix_vinifera))	Kingia_australis);
((Sclerosperma_profizianum	((((((Pseudophoenix_vinifera	(Sabal_domingensis	Phoenix_dactylifera))	(Nypa_fruticans	Iriartea_deltoidea))	((((Geonoma_undata	((Heterospathe_cagayanensis	(Hydriastele_microspadix	(Veitchia_spiralis	(Kentiopsis_piersoniorum	Burretiokentia_grandiflora))))	(Dictyosperma_album	Dypsis_decaryi)))	Manicaria_saccifera)	Pelagodoxa_henryana)	(Prestoea_acuminata	(Leopoldinia_pulchra	(Oenocarpus_bataua	Oenocarpus_minor)))))	(Podococcus_barteri	((Attalea_speciosa	((Elaeis_oleifera	Elaeis_guineensis)	Bactris_major))	(Reinhardtia_simplex	(Reinhardtia_paiewonskiana	Reinhardtia_latisecta)))))	(Roystonea_regia	Chamaedorea_seifrizii))	Orania_palindan))	Kingia_australis);
((Sabal_domingensis	(Phoenix_dactylifera	(((Pseudophoenix_vinifera	Leopoldinia_pulchra)	(Nypa_fruticans	Iriartea_deltoidea))	((((Geonoma_undata	((Dictyosperma_album	Dypsis_decaryi)	(Heterospathe_cagayanensis	(Hydriastele_microspadix	(Kentiopsis_piersoniorum	(Burretiokentia_grandiflora	Veitchia_spiralis))))))	(Pelagodoxa_henryana	Manicaria_saccifera))	(Prestoea_acuminata	(Oenocarpus_bataua	Oenocarpus_minor)))	((Podococcus_barteri	((Attalea_speciosa	((Elaeis_oleifera	Elaeis_guineensis)	Bactris_major))	(Reinhardtia_simplex	(Reinhardtia_paiewonskiana	Reinhardtia_latisecta))))	((Roystonea_regia	Chamaedorea_seifrizii)	(Orania_palindan	Sclerosperma_profizianum)))))))	Kingia_australis);
((Sabal_domingensis	(Phoenix_dactylifera	(((((Pelagodoxa_henryana	(((Prestoea_acuminata	(Oenocarpus_minor	Oenocarpus_bataua))	(Manicaria_saccifera	(Geonoma_undata	((Dictyosperma_album	Dypsis_decaryi)	((Burretiokentia_grandiflora	Hydriastele_microspadix)	((Veitchia_spiralis	Kentiopsis_piersoniorum)	Heterospathe_cagayanensis))))))	Leopoldinia_pulchra))	((Sclerosperma_profizianum	Orania_palindan)	Roystonea_regia))	(((Attalea_speciosa	((Elaeis_guineensis	Elaeis_oleifera)	Bactris_major))	(Reinhardtia_simplex	(Reinhardtia_latisecta	Reinhardtia_paiewonskiana)))	Podococcus_barteri))	Chamaedorea_seifrizii)	((Iriartea_deltoidea	Nypa_fruticans)	Pseudophoenix_vinifera))))	Kingia_australis);
((Sabal_domingensis	(Phoenix_dactylifera	(Pseudophoenix_vinifera	((((Geonoma_undata	((Dictyosperma_album	Dypsis_decaryi)	(Heterospathe_cagayanensis	(((Burretiokentia_grandiflora	Hydriastele_microspadix)	Kentiopsis_piersoniorum)	Veitchia_spiralis))))	((Prestoea_acuminata	((Leopoldinia_pulchra	Oenocarpus_minor)	Oenocarpus_bataua))	(Pelagodoxa_henryana	Manicaria_saccifera)))	(Podococcus_barteri	(((Chamaedorea_seifrizii	Roystonea_regia)	(Sclerosperma_profizianum	Orania_palindan))	((Attalea_speciosa	((Elaeis_guineensis	Elaeis_oleifera)	Bactris_major))	(Reinhardtia_simplex	(Reinhardtia_latisecta	Reinhardtia_paiewonskiana))))))	(Iriartea_deltoidea	Nypa_fruticans)))))	Kingia_australis);
((Sabal_domingensis	(Phoenix_dactylifera	(Pseudophoenix_vinifera	((((Geonoma_undata	((Dictyosperma_album	Dypsis_decaryi)	((Heterospathe_cagayanensis	((Kentiopsis_piersoniorum	Burretiokentia_grandiflora)	Veitchia_spiralis))	Hydriastele_microspadix)))	(((Leopoldinia_pulchra	Oenocarpus_minor)	(Oenocarpus_bataua	Prestoea_acuminata))	(Pelagodoxa_henryana	Manicaria_saccifera)))	(((Chamaedorea_seifrizii	Roystonea_regia)	(Sclerosperma_profizianum	Orania_palindan))	((Attalea_speciosa	((Elaeis_guineensis	Elaeis_oleifera)	Bactris_major))	(Podococcus_barteri	(Reinhardtia_simplex	(Reinhardtia_latisecta	Reinhardtia_paiewonskiana))))))	(Iriartea_deltoidea	Nypa_fruticans)))))	Kingia_australis);
((Manicaria_saccifera	(Pelagodoxa_henryana	(Leopoldinia_pulchra	((((Oenocarpus_minor	Oenocarpus_bataua)	Prestoea_acuminata)	((((Chamaedorea_seifrizii	Roystonea_regia)	(Podococcus_barteri	((Attalea_speciosa	((Elaeis_guineensis	Elaeis_oleifera)	Bactris_major))	(Reinhardtia_simplex	(Reinhardtia_latisecta	Reinhardtia_paiewonskiana)))))	(Sclerosperma_profizianum	Orania_palindan))	((Iriartea_deltoidea	Nypa_fruticans)	((Sabal_domingensis	Phoenix_dactylifera)	Pseudophoenix_vinifera))))	(Geonoma_undata	((Dictyosperma_album	Dypsis_decaryi)	((Heterospathe_cagayanensis	((Kentiopsis_piersoniorum	Burretiokentia_grandiflora)	Veitchia_spiralis))	Hydriastele_microspadix)))))))	Kingia_australis);
((Sabal_domingensis	(Phoenix_dactylifera	(Pseudophoenix_vinifera	(((((((Manicaria_saccifera	((Dictyosperma_album	Dypsis_decaryi)	((Heterospathe_cagayanensis	((Kentiopsis_piersoniorum	Burretiokentia_grandiflora)	Veitchia_spiralis))	Hydriastele_microspadix)))	(Geonoma_undata	Pelagodoxa_henryana))	((Oenocarpus_minor	Oenocarpus_bataua)	Prestoea_acuminata))	Leopoldinia_pulchra)	((Chamaedorea_seifrizii	Roystonea_regia)	(((Elaeis_guineensis	Elaeis_oleifera)	(Bactris_major	Attalea_speciosa))	((Reinhardtia_simplex	(Reinhardtia_latisecta	Reinhardtia_paiewonskiana))	Podococcus_barteri))))	(Sclerosperma_profizianum	Orania_palindan))	(Iriartea_deltoidea	Nypa_fruticans)))))	Kingia_australis);
((Sclerosperma_profizianum	(Orania_palindan	((((Pseudophoenix_vinifera	(Phoenix_dactylifera	Sabal_domingensis))	(Iriartea_deltoidea	((((Oenocarpus_minor	Oenocarpus_bataua)	Prestoea_acuminata)	(Leopoldinia_pulchra	(Manicaria_saccifera	(Geonoma_undata	((Dictyosperma_album	Dypsis_decaryi)	((Heterospathe_cagayanensis	((Kentiopsis_piersoniorum	Burretiokentia_grandiflora)	Veitchia_spiralis))	Hydriastele_microspadix))))))	Pelagodoxa_henryana)))	((Chamaedorea_seifrizii	Roystonea_regia)	((((Elaeis_guineensis	Elaeis_oleifera)	(Bactris_major	Attalea_speciosa))	(Reinhardtia_simplex	(Reinhardtia_latisecta	Reinhardtia_paiewonskiana)))	Podococcus_barteri)))	Nypa_fruticans)))	Kingia_australis);
((Sabal_domingensis	((Iriartea_deltoidea	Nypa_fruticans)	(((Leopoldinia_pulchra	Pseudophoenix_vinifera)	Phoenix_dactylifera)	((((Oenocarpus_minor	Oenocarpus_bataua)	Prestoea_acuminata)	((Pelagodoxa_henryana	Manicaria_saccifera)	(Geonoma_undata	((Dictyosperma_album	Dypsis_decaryi)	(Heterospathe_cagayanensis	(((Kentiopsis_piersoniorum	Burretiokentia_grandiflora)	Veitchia_spiralis)	Hydriastele_microspadix))))))	(((Attalea_speciosa	((Elaeis_guineensis	Elaeis_oleifera)	Bactris_major))	(Reinhardtia_simplex	(Reinhardtia_latisecta	Reinhardtia_paiewonskiana)))	((Podococcus_barteri	Roystonea_regia)	(Chamaedorea_seifrizii	(Sclerosperma_profizianum	Orania_palindan))))))))	Kingia_australis);
(((((((Pelagodoxa_henryana	Manicaria_saccifera)	((Geonoma_undata	((Dictyosperma_album	Dypsis_decaryi)	(Hydriastele_microspadix	((Burretiokentia_grandiflora	(Kentiopsis_piersoniorum	Veitchia_spiralis))	Heterospathe_cagayanensis))))	(Prestoea_acuminata	(Leopoldinia_pulchra	(Oenocarpus_minor	Oenocarpus_bataua)))))	(((Podococcus_barteri	((Attalea_speciosa	((Elaeis_guineensis	Elaeis_oleifera)	Bactris_major))	(Reinhardtia_simplex	(Reinhardtia_latisecta	Reinhardtia_paiewonskiana))))	(Sclerosperma_profizianum	Orania_palindan))	(Roystonea_regia	Chamaedorea_seifrizii)))	(Pseudophoenix_vinifera	(Iriartea_deltoidea	Nypa_fruticans)))	Phoenix_dactylifera)	Sabal_domingensis)	Kingia_australis);
(((Pseudophoenix_vinifera	(Iriartea_deltoidea	Nypa_fruticans))	(Phoenix_dactylifera	(Sabal_domingensis	((Pelagodoxa_henryana	((Leopoldinia_pulchra	(Manicaria_saccifera	(Geonoma_undata	((Dictyosperma_album	Dypsis_decaryi)	((Veitchia_spiralis	(Burretiokentia_grandiflora	Kentiopsis_piersoniorum))	(Heterospathe_cagayanensis	Hydriastele_microspadix))))))	(Prestoea_acuminata	(Oenocarpus_minor	Oenocarpus_bataua))))	((Sclerosperma_profizianum	Orania_palindan)	((Roystonea_regia	Chamaedorea_seifrizii)	(Podococcus_barteri	((Attalea_speciosa	((Elaeis_guineensis	Elaeis_oleifera)	Bactris_major))	(Reinhardtia_simplex	(Reinhardtia_latisecta	Reinhardtia_paiewonskiana))))))))))	Kingia_australis);
((Sclerosperma_profizianum	(Orania_palindan	(Roystonea_regia	((Pelagodoxa_henryana	((Manicaria_saccifera	(Geonoma_undata	((Dictyosperma_album	Dypsis_decaryi)	((Veitchia_spiralis	(Burretiokentia_grandiflora	Kentiopsis_piersoniorum))	(Heterospathe_cagayanensis	Hydriastele_microspadix)))))	(Prestoea_acuminata	(Leopoldinia_pulchra	(Oenocarpus_minor	Oenocarpus_bataua)))))	((((Pseudophoenix_vinifera	Phoenix_dactylifera)	Sabal_domingensis)	(Iriartea_deltoidea	Nypa_fruticans))	(((Attalea_speciosa	((Elaeis_guineensis	Elaeis_oleifera)	Bactris_major))	((Reinhardtia_simplex	(Reinhardtia_latisecta	Reinhardtia_paiewonskiana))	Podococcus_barteri))	Chamaedorea_seifrizii))))))	Kingia_australis);
((Sabal_domingensis	(((Pseudophoenix_vinifera	(Nypa_fruticans	Iriartea_deltoidea))	(((Pelagodoxa_henryana	((((Heterospathe_cagayanensis	(Hydriastele_microspadix	(Veitchia_spiralis	(Kentiopsis_piersoniorum	Burretiokentia_grandiflora))))	(Dictyosperma_album	Dypsis_decaryi))	Geonoma_undata)	(Manicaria_saccifera	((Oenocarpus_minor	Oenocarpus_bataua)	Prestoea_acuminata))))	((Orania_palindan	Sclerosperma_profizianum)	((((Elaeis_oleifera	Elaeis_guineensis)	(Bactris_major	Attalea_speciosa))	((Reinhardtia_simplex	(Reinhardtia_latisecta	Reinhardtia_paiewonskiana))	Podococcus_barteri))	(Roystonea_regia	Chamaedorea_seifrizii))))	Leopoldinia_pulchra))	Phoenix_dactylifera))	Kingia_australis);
(((Pseudophoenix_vinifera	(Nypa_fruticans	Iriartea_deltoidea))	((Sabal_domingensis	(((Orania_palindan	Sclerosperma_profizianum)	(((((Elaeis_oleifera	Elaeis_guineensis)	Bactris_major)	Attalea_speciosa)	(Reinhardtia_simplex	(Reinhardtia_latisecta	Reinhardtia_paiewonskiana)))	((Podococcus_barteri	(Geonoma_undata	((Pelagodoxa_henryana	((Leopoldinia_pulchra	(Oenocarpus_minor	Oenocarpus_bataua))	Prestoea_acuminata))	(Manicaria_saccifera	(((Veitchia_spiralis	Kentiopsis_piersoniorum)	(Hydriastele_microspadix	(Burretiokentia_grandiflora	Heterospathe_cagayanensis)))	(Dictyosperma_album	Dypsis_decaryi))))))	Roystonea_regia)))	Chamaedorea_seifrizii))	Phoenix_dactylifera))	Kingia_australis);
((Sabal_domingensis	(Phoenix_dactylifera	((Pseudophoenix_vinifera	(Nypa_fruticans	Iriartea_deltoidea))	((Chamaedorea_seifrizii	Roystonea_regia)	(((((Elaeis_oleifera	Elaeis_guineensis)	(Bactris_major	Attalea_speciosa))	(Reinhardtia_simplex	(Reinhardtia_latisecta	Reinhardtia_paiewonskiana)))	(Podococcus_barteri	(((Manicaria_saccifera	((Oenocarpus_minor	Oenocarpus_bataua)	Prestoea_acuminata))	Leopoldinia_pulchra)	(Pelagodoxa_henryana	(Geonoma_undata	((Hydriastele_microspadix	(Heterospathe_cagayanensis	(Burretiokentia_grandiflora	(Veitchia_spiralis	Kentiopsis_piersoniorum))))	(Dictyosperma_album	Dypsis_decaryi)))))))	(Orania_palindan	Sclerosperma_profizianum))))))	Kingia_australis);
((Sabal_domingensis	(Phoenix_dactylifera	((Pseudophoenix_vinifera	(Nypa_fruticans	Iriartea_deltoidea))	((Podococcus_barteri	((((Geonoma_undata	((Hydriastele_microspadix	(Heterospathe_cagayanensis	(Veitchia_spiralis	(Kentiopsis_piersoniorum	Burretiokentia_grandiflora))))	(Dictyosperma_album	Dypsis_decaryi)))	(Manicaria_saccifera	((Oenocarpus_minor	Oenocarpus_bataua)	Prestoea_acuminata)))	Leopoldinia_pulchra)	Pelagodoxa_henryana))	((((Chamaedorea_seifrizii	Orania_palindan)	Sclerosperma_profizianum)	Roystonea_regia)	((Attalea_speciosa	((Elaeis_oleifera	Elaeis_guineensis)	Bactris_major))	(Reinhardtia_simplex	(Reinhardtia_latisecta	Reinhardtia_paiewonskiana))))))))	Kingia_australis);
((Sabal_domingensis	(Phoenix_dactylifera	((Pseudophoenix_vinifera	(Nypa_fruticans	Iriartea_deltoidea))	(((((Leopoldinia_pulchra	(Oenocarpus_minor	Oenocarpus_bataua))	Prestoea_acuminata)	((Geonoma_undata	((Hydriastele_microspadix	(Dypsis_decaryi	(Dictyosperma_album	Heterospathe_cagayanensis)))	(Veitchia_spiralis	(Kentiopsis_piersoniorum	Burretiokentia_grandiflora))))	Manicaria_saccifera))	Pelagodoxa_henryana)	(((Orania_palindan	Sclerosperma_profizianum)	Roystonea_regia)	(Chamaedorea_seifrizii	(Podococcus_barteri	(((Elaeis_oleifera	Elaeis_guineensis)	(Bactris_major	Attalea_speciosa))	(Reinhardtia_simplex	(Reinhardtia_latisecta	Reinhardtia_paiewonskiana))))))))))	Kingia_australis);
((Sabal_domingensis	(Phoenix_dactylifera	(Pseudophoenix_vinifera	((Nypa_fruticans	Iriartea_deltoidea)	(((((Oenocarpus_minor	Oenocarpus_bataua)	Prestoea_acuminata)	Manicaria_saccifera)	(((((Heterospathe_cagayanensis	((Hydriastele_microspadix	(Veitchia_spiralis	Kentiopsis_piersoniorum))	Burretiokentia_grandiflora))	(Dypsis_decaryi	Dictyosperma_album))	Leopoldinia_pulchra)	Geonoma_undata)	Pelagodoxa_henryana))	((Chamaedorea_seifrizii	Roystonea_regia)	((Orania_palindan	Sclerosperma_profizianum)	(((Elaeis_oleifera	Elaeis_guineensis)	(Bactris_major	Attalea_speciosa))	((Reinhardtia_simplex	(Reinhardtia_latisecta	Reinhardtia_paiewonskiana))	Podococcus_barteri)))))))))	Kingia_australis);
((Leopoldinia_pulchra	(Iriartea_deltoidea	(((((((Oenocarpus_minor	Oenocarpus_bataua)	Prestoea_acuminata)	(Pelagodoxa_henryana	Manicaria_saccifera))	((Hydriastele_microspadix	(((Veitchia_spiralis	Burretiokentia_grandiflora)	Kentiopsis_piersoniorum)	((Dypsis_decaryi	Dictyosperma_album)	Heterospathe_cagayanensis)))	Geonoma_undata))	((((Attalea_speciosa	((Elaeis_oleifera	Elaeis_guineensis)	Bactris_major))	(Reinhardtia_simplex	(Reinhardtia_latisecta	Reinhardtia_paiewonskiana)))	(Podococcus_barteri	(Orania_palindan	Sclerosperma_profizianum)))	(Chamaedorea_seifrizii	Roystonea_regia)))	Nypa_fruticans)	((Sabal_domingensis	Phoenix_dactylifera)	Pseudophoenix_vinifera))))	Kingia_australis);
((Sabal_domingensis	(Phoenix_dactylifera	((Pseudophoenix_vinifera	((((Oenocarpus_minor	Oenocarpus_bataua)	Prestoea_acuminata)	((Pelagodoxa_henryana	((((Dypsis_decaryi	Dictyosperma_album)	((Heterospathe_cagayanensis	((Veitchia_spiralis	Burretiokentia_grandiflora)	Kentiopsis_piersoniorum))	Hydriastele_microspadix))	Geonoma_undata)	Manicaria_saccifera))	Leopoldinia_pulchra))	(((((Elaeis_oleifera	Elaeis_guineensis)	((Reinhardtia_simplex	(Reinhardtia_latisecta	Reinhardtia_paiewonskiana))	Attalea_speciosa))	Bactris_major)	Podococcus_barteri)	((Chamaedorea_seifrizii	Roystonea_regia)	(Orania_palindan	Sclerosperma_profizianum)))))	(Iriartea_deltoidea	Nypa_fruticans))))	Kingia_australis);
((Leopoldinia_pulchra	(((Oenocarpus_minor	Oenocarpus_bataua)	Prestoea_acuminata)	((Pelagodoxa_henryana	(((((Reinhardtia_simplex	(Reinhardtia_latisecta	Reinhardtia_paiewonskiana))	(((Elaeis_oleifera	Elaeis_guineensis)	Bactris_major)	Attalea_speciosa))	Podococcus_barteri)	((Chamaedorea_seifrizii	Roystonea_regia)	(Orania_palindan	Sclerosperma_profizianum)))	((Iriartea_deltoidea	Nypa_fruticans)	(Pseudophoenix_vinifera	(Sabal_domingensis	Phoenix_dactylifera)))))	((((Dypsis_decaryi	Dictyosperma_album)	((Heterospathe_cagayanensis	(Veitchia_spiralis	(Burretiokentia_grandiflora	Kentiopsis_piersoniorum)))	Hydriastele_microspadix))	Geonoma_undata)	Manicaria_saccifera))))	Kingia_australis);
((Sclerosperma_profizianum	((((Sabal_domingensis	Phoenix_dactylifera)	((Pseudophoenix_vinifera	(Nypa_fruticans	Iriartea_deltoidea))	Chamaedorea_seifrizii))	(((((Dypsis_decaryi	Dictyosperma_album)	(Heterospathe_cagayanensis	((Veitchia_spiralis	(Burretiokentia_grandiflora	Kentiopsis_piersoniorum))	Hydriastele_microspadix)))	Geonoma_undata)	(((Leopoldinia_pulchra	(Oenocarpus_minor	Oenocarpus_bataua))	Prestoea_acuminata)	(Pelagodoxa_henryana	Manicaria_saccifera)))	((Roystonea_regia	((Reinhardtia_simplex	(Reinhardtia_latisecta	Reinhardtia_paiewonskiana))	(((Elaeis_oleifera	Elaeis_guineensis)	Bactris_major)	Attalea_speciosa)))	Podococcus_barteri)))	Orania_palindan))	Kingia_australis);
((Sabal_domingensis	(Phoenix_dactylifera	(((Iriartea_deltoidea	Nypa_fruticans)	(((Orania_palindan	Sclerosperma_profizianum)	((Roystonea_regia	(((Geonoma_undata	Podococcus_barteri)	((Prestoea_acuminata	(Leopoldinia_pulchra	(Oenocarpus_bataua	Oenocarpus_minor)))	(((Veitchia_spiralis	((Burretiokentia_grandiflora	(Heterospathe_cagayanensis	(Dictyosperma_album	Dypsis_decaryi)))	Kentiopsis_piersoniorum))	Hydriastele_microspadix)	Manicaria_saccifera)))	((Attalea_speciosa	((Elaeis_oleifera	Elaeis_guineensis)	Bactris_major))	((Reinhardtia_latisecta	Reinhardtia_paiewonskiana)	Reinhardtia_simplex))))	Pelagodoxa_henryana))	Chamaedorea_seifrizii))	Pseudophoenix_vinifera)))	Kingia_australis);
((Sabal_domingensis	(Phoenix_dactylifera	((((Orania_palindan	Sclerosperma_profizianum)	(((Prestoea_acuminata	(Leopoldinia_pulchra	(Oenocarpus_bataua	Oenocarpus_minor)))	(Pelagodoxa_henryana	((Geonoma_undata	(((Heterospathe_cagayanensis	((Burretiokentia_grandiflora	Veitchia_spiralis)	Kentiopsis_piersoniorum))	Hydriastele_microspadix)	(Dictyosperma_album	Dypsis_decaryi)))	Manicaria_saccifera)))	((Roystonea_regia	Podococcus_barteri)	((Attalea_speciosa	((Elaeis_oleifera	Elaeis_guineensis)	Bactris_major))	((Reinhardtia_latisecta	Reinhardtia_paiewonskiana)	Reinhardtia_simplex)))))	Chamaedorea_seifrizii)	(Pseudophoenix_vinifera	(Iriartea_deltoidea	Nypa_fruticans)))))	Kingia_australis);
((Sabal_domingensis	(Phoenix_dactylifera	(((((Podococcus_barteri	(Orania_palindan	Sclerosperma_profizianum))	(((Prestoea_acuminata	(Oenocarpus_bataua	Oenocarpus_minor))	(Pelagodoxa_henryana	((Geonoma_undata	(((Heterospathe_cagayanensis	((Burretiokentia_grandiflora	Veitchia_spiralis)	Kentiopsis_piersoniorum))	Hydriastele_microspadix)	(Dictyosperma_album	Dypsis_decaryi)))	Manicaria_saccifera)))	(Roystonea_regia	((Attalea_speciosa	((Elaeis_oleifera	Elaeis_guineensis)	Bactris_major))	((Reinhardtia_latisecta	Reinhardtia_paiewonskiana)	Reinhardtia_simplex)))))	Chamaedorea_seifrizii)	Leopoldinia_pulchra)	(Pseudophoenix_vinifera	(Iriartea_deltoidea	Nypa_fruticans)))))	Kingia_australis);
((Pseudophoenix_vinifera	((Phoenix_dactylifera	(Sabal_domingensis	(((Prestoea_acuminata	(Oenocarpus_bataua	Oenocarpus_minor))	(Leopoldinia_pulchra	((Geonoma_undata	((Heterospathe_cagayanensis	(Hydriastele_microspadix	((Burretiokentia_grandiflora	Kentiopsis_piersoniorum)	Veitchia_spiralis)))	(Dictyosperma_album	Dypsis_decaryi)))	(Manicaria_saccifera	Pelagodoxa_henryana))))	(Roystonea_regia	((Podococcus_barteri	(Chamaedorea_seifrizii	(Orania_palindan	Sclerosperma_profizianum)))	((Attalea_speciosa	((Elaeis_oleifera	Elaeis_guineensis)	Bactris_major))	((Reinhardtia_latisecta	Reinhardtia_paiewonskiana)	Reinhardtia_simplex)))))))	(Iriartea_deltoidea	Nypa_fruticans)))	Kingia_australis);
(((((((Podococcus_barteri	(((Geonoma_undata	((Hydriastele_microspadix	((Kentiopsis_piersoniorum	Veitchia_spiralis)	(Burretiokentia_grandiflora	Heterospathe_cagayanensis)))	(Dictyosperma_album	Dypsis_decaryi)))	(Manicaria_saccifera	(Prestoea_acuminata	(Oenocarpus_bataua	Oenocarpus_minor))))	Pelagodoxa_henryana))	((Chamaedorea_seifrizii	Roystonea_regia)	((Orania_palindan	Sclerosperma_profizianum)	(((Elaeis_oleifera	Elaeis_guineensis)	(Bactris_major	Attalea_speciosa))	((Reinhardtia_latisecta	Reinhardtia_paiewonskiana)	Reinhardtia_simplex)))))	(Phoenix_dactylifera	Sabal_domingensis))	(Iriartea_deltoidea	Nypa_fruticans))	Pseudophoenix_vinifera)	Leopoldinia_pulchra)	Kingia_australis);
((Iriartea_deltoidea	(Nypa_fruticans	((Pseudophoenix_vinifera	((((Orania_palindan	Sclerosperma_profizianum)	((((Elaeis_oleifera	Elaeis_guineensis)	(Bactris_major	Attalea_speciosa))	((Reinhardtia_latisecta	Reinhardtia_paiewonskiana)	Reinhardtia_simplex))	((Roystonea_regia	Podococcus_barteri)	((Geonoma_undata	(((Hydriastele_microspadix	((Burretiokentia_grandiflora	Kentiopsis_piersoniorum)	Veitchia_spiralis))	Heterospathe_cagayanensis)	(Dictyosperma_album	Dypsis_decaryi)))	((Pelagodoxa_henryana	Manicaria_saccifera)	(Prestoea_acuminata	(Leopoldinia_pulchra	(Oenocarpus_bataua	Oenocarpus_minor))))))))	Chamaedorea_seifrizii)	Sabal_domingensis))	Phoenix_dactylifera)))	Kingia_australis);
((Sabal_domingensis	((((Iriartea_deltoidea	Nypa_fruticans)	((((Bactris_major	(Attalea_speciosa	(Elaeis_oleifera	Elaeis_guineensis)))	((Reinhardtia_latisecta	Reinhardtia_paiewonskiana)	Reinhardtia_simplex))	(((Manicaria_saccifera	((Geonoma_undata	(((Hydriastele_microspadix	((Veitchia_spiralis	Kentiopsis_piersoniorum)	Burretiokentia_grandiflora))	Heterospathe_cagayanensis)	(Dictyosperma_album	Dypsis_decaryi)))	Pelagodoxa_henryana))	(Prestoea_acuminata	(Leopoldinia_pulchra	(Oenocarpus_bataua	Oenocarpus_minor))))	(Roystonea_regia	(Podococcus_barteri	(Orania_palindan	Sclerosperma_profizianum)))))	Chamaedorea_seifrizii))	Pseudophoenix_vinifera)	Phoenix_dactylifera))	Kingia_australis);
((((Phoenix_dactylifera	(Sabal_domingensis	(((Orania_palindan	Sclerosperma_profizianum)	(((Bactris_major	(Attalea_speciosa	(Elaeis_oleifera	Elaeis_guineensis)))	((Reinhardtia_latisecta	Reinhardtia_paiewonskiana)	Reinhardtia_simplex))	(Podococcus_barteri	((Prestoea_acuminata	(Leopoldinia_pulchra	(Oenocarpus_bataua	Oenocarpus_minor)))	(Pelagodoxa_henryana	(Manicaria_saccifera	(Geonoma_undata	((Hydriastele_microspadix	((Burretiokentia_grandiflora	(Kentiopsis_piersoniorum	Veitchia_spiralis))	Heterospathe_cagayanensis))	(Dictyosperma_album	Dypsis_decaryi)))))))))	(Roystonea_regia	Chamaedorea_seifrizii))))	(Iriartea_deltoidea	Nypa_fruticans))	Pseudophoenix_vinifera)	Kingia_australis);
(((((Orania_palindan	Sclerosperma_profizianum)	((Roystonea_regia	((Geonoma_undata	((Hydriastele_microspadix	((Veitchia_spiralis	(Burretiokentia_grandiflora	Kentiopsis_piersoniorum))	Heterospathe_cagayanensis))	(Dictyosperma_album	Dypsis_decaryi)))	(((Pelagodoxa_henryana	Manicaria_saccifera)	(Prestoea_acuminata	(Oenocarpus_bataua	Oenocarpus_minor)))	Leopoldinia_pulchra)))	(Chamaedorea_seifrizii	((Attalea_speciosa	((Elaeis_oleifera	Elaeis_guineensis)	Bactris_major))	(Podococcus_barteri	((Reinhardtia_latisecta	Reinhardtia_paiewonskiana)	Reinhardtia_simplex))))))	(Phoenix_dactylifera	Sabal_domingensis))	((Iriartea_deltoidea	Nypa_fruticans)	Pseudophoenix_vinifera))	Kingia_australis);
(((((((Attalea_speciosa	((Elaeis_oleifera	Elaeis_guineensis)	Bactris_major))	((Reinhardtia_latisecta	Reinhardtia_paiewonskiana)	Reinhardtia_simplex))	((Podococcus_barteri	(Orania_palindan	Sclerosperma_profizianum))	((Roystonea_regia	Chamaedorea_seifrizii)	((((Geonoma_undata	(((Hydriastele_microspadix	((Veitchia_spiralis	(Burretiokentia_grandiflora	Kentiopsis_piersoniorum))	Heterospathe_cagayanensis))	Dypsis_decaryi)	Dictyosperma_album))	((Leopoldinia_pulchra	(Oenocarpus_bataua	Oenocarpus_minor))	Prestoea_acuminata))	Manicaria_saccifera)	Pelagodoxa_henryana))))	Sabal_domingensis)	Phoenix_dactylifera)	((Iriartea_deltoidea	Nypa_fruticans)	Pseudophoenix_vinifera))	Kingia_australis);
((Sabal_domingensis	(((((((Podococcus_barteri	(Sclerosperma_profizianum	Orania_palindan))	(Chamaedorea_seifrizii	Roystonea_regia))	((Attalea_speciosa	(Bactris_major	(Elaeis_guineensis	Elaeis_oleifera)))	(Reinhardtia_simplex	(Reinhardtia_paiewonskiana	Reinhardtia_latisecta))))	(((Prestoea_acuminata	(Leopoldinia_pulchra	(Oenocarpus_minor	Oenocarpus_bataua)))	(Manicaria_saccifera	(((Dypsis_decaryi	Dictyosperma_album)	(Hydriastele_microspadix	(Heterospathe_cagayanensis	((Veitchia_spiralis	Kentiopsis_piersoniorum)	Burretiokentia_grandiflora))))	Geonoma_undata)))	Pelagodoxa_henryana))	(Iriartea_deltoidea	Nypa_fruticans))	Pseudophoenix_vinifera)	Phoenix_dactylifera))	Kingia_australis);
((Sabal_domingensis	((((Roystonea_regia	(((Attalea_speciosa	(Bactris_major	(Elaeis_guineensis	Elaeis_oleifera)))	(Reinhardtia_simplex	(Reinhardtia_paiewonskiana	Reinhardtia_latisecta)))	(Podococcus_barteri	(Sclerosperma_profizianum	Orania_palindan))))	((((((Dypsis_decaryi	Dictyosperma_album)	(Hydriastele_microspadix	((Burretiokentia_grandiflora	Heterospathe_cagayanensis)	(Veitchia_spiralis	Kentiopsis_piersoniorum))))	Geonoma_undata)	((Prestoea_acuminata	(Oenocarpus_minor	Oenocarpus_bataua))	Manicaria_saccifera))	Leopoldinia_pulchra)	Pelagodoxa_henryana))	((Iriartea_deltoidea	Nypa_fruticans)	(Chamaedorea_seifrizii	Pseudophoenix_vinifera)))	Phoenix_dactylifera))	Kingia_australis);
((Sabal_domingensis	((((((Chamaedorea_seifrizii	Roystonea_regia)	(Podococcus_barteri	((Reinhardtia_simplex	(Reinhardtia_paiewonskiana	Reinhardtia_latisecta))	(Attalea_speciosa	(Bactris_major	(Elaeis_guineensis	Elaeis_oleifera))))))	(Sclerosperma_profizianum	Orania_palindan))	((((Dictyosperma_album	Dypsis_decaryi)	Geonoma_undata)	((Hydriastele_microspadix	((Burretiokentia_grandiflora	Kentiopsis_piersoniorum)	Veitchia_spiralis))	Heterospathe_cagayanensis))	((Prestoea_acuminata	(Leopoldinia_pulchra	(Oenocarpus_minor	Oenocarpus_bataua)))	(Pelagodoxa_henryana	Manicaria_saccifera))))	(Iriartea_deltoidea	Nypa_fruticans))	(Pseudophoenix_vinifera	Phoenix_dactylifera)))	Kingia_australis);
((Sabal_domingensis	(((((Sclerosperma_profizianum	Orania_palindan)	(Roystonea_regia	((Podococcus_barteri	((Prestoea_acuminata	(Oenocarpus_bataua	(Leopoldinia_pulchra	Oenocarpus_minor)))	((Manicaria_saccifera	(Geonoma_undata	((Hydriastele_microspadix	(Kentiopsis_piersoniorum	(Veitchia_spiralis	Burretiokentia_grandiflora)))	(Heterospathe_cagayanensis	(Dictyosperma_album	Dypsis_decaryi)))))	Pelagodoxa_henryana)))	(Chamaedorea_seifrizii	((Reinhardtia_simplex	(Reinhardtia_paiewonskiana	Reinhardtia_latisecta))	(Attalea_speciosa	(Bactris_major	(Elaeis_guineensis	Elaeis_oleifera))))))))	Iriartea_deltoidea)	Pseudophoenix_vinifera)	(Nypa_fruticans	Phoenix_dactylifera)))	Kingia_australis);
((Sabal_domingensis	(((((Prestoea_acuminata	(Leopoldinia_pulchra	(Oenocarpus_bataua	Oenocarpus_minor)))	((Geonoma_undata	((Hydriastele_microspadix	(Kentiopsis_piersoniorum	(Veitchia_spiralis	Burretiokentia_grandiflora)))	((Heterospathe_cagayanensis	Dictyosperma_album)	Dypsis_decaryi)))	(Pelagodoxa_henryana	Manicaria_saccifera)))	(((Chamaedorea_seifrizii	Roystonea_regia)	(Sclerosperma_profizianum	Orania_palindan))	(Podococcus_barteri	((Reinhardtia_simplex	(Reinhardtia_paiewonskiana	Reinhardtia_latisecta))	(Attalea_speciosa	(Bactris_major	(Elaeis_guineensis	Elaeis_oleifera)))))))	((Nypa_fruticans	Iriartea_deltoidea)	Pseudophoenix_vinifera))	Phoenix_dactylifera))	Kingia_australis);
((Sabal_domingensis	(Phoenix_dactylifera	((((((Prestoea_acuminata	(Leopoldinia_pulchra	(Oenocarpus_bataua	Oenocarpus_minor)))	((Geonoma_undata	(((Hydriastele_microspadix	Heterospathe_cagayanensis)	(Veitchia_spiralis	(Burretiokentia_grandiflora	Kentiopsis_piersoniorum)))	(Dictyosperma_album	Dypsis_decaryi)))	(Pelagodoxa_henryana	Manicaria_saccifera)))	((Chamaedorea_seifrizii	Roystonea_regia)	(Podococcus_barteri	((Reinhardtia_simplex	(Reinhardtia_paiewonskiana	Reinhardtia_latisecta))	(Attalea_speciosa	(Bactris_major	(Elaeis_guineensis	Elaeis_oleifera)))))))	(Sclerosperma_profizianum	Orania_palindan))	(Nypa_fruticans	Iriartea_deltoidea))	Pseudophoenix_vinifera)))	Kingia_australis);
((Phoenix_dactylifera	((((((((Prestoea_acuminata	(Oenocarpus_bataua	Oenocarpus_minor))	((Geonoma_undata	(((Hydriastele_microspadix	Heterospathe_cagayanensis)	(Kentiopsis_piersoniorum	(Veitchia_spiralis	Burretiokentia_grandiflora)))	(Dictyosperma_album	Dypsis_decaryi)))	(Pelagodoxa_henryana	Manicaria_saccifera)))	Leopoldinia_pulchra)	((Podococcus_barteri	Roystonea_regia)	((Reinhardtia_simplex	(Reinhardtia_paiewonskiana	Reinhardtia_latisecta))	((Elaeis_guineensis	Elaeis_oleifera)	(Attalea_speciosa	Bactris_major)))))	(Sclerosperma_profizianum	Orania_palindan))	Chamaedorea_seifrizii)	(Nypa_fruticans	Iriartea_deltoidea))	(Pseudophoenix_vinifera	Sabal_domingensis)))	Kingia_australis);
((Sabal_domingensis	(Phoenix_dactylifera	(((Nypa_fruticans	Iriartea_deltoidea)	((((Podococcus_barteri	(Reinhardtia_simplex	(Reinhardtia_paiewonskiana	Reinhardtia_latisecta)))	((Attalea_speciosa	Bactris_major)	(Elaeis_guineensis	Elaeis_oleifera)))	(((Prestoea_acuminata	(Leopoldinia_pulchra	(Oenocarpus_bataua	Oenocarpus_minor)))	((Geonoma_undata	(((Hydriastele_microspadix	Heterospathe_cagayanensis)	(Kentiopsis_piersoniorum	(Veitchia_spiralis	Burretiokentia_grandiflora)))	(Dictyosperma_album	Dypsis_decaryi)))	(Pelagodoxa_henryana	Manicaria_saccifera)))	((Sclerosperma_profizianum	Orania_palindan)	Roystonea_regia)))	Chamaedorea_seifrizii))	Pseudophoenix_vinifera)))	Kingia_australis);
((Manicaria_saccifera	(((Pelagodoxa_henryana	(((Podococcus_barteri	(Sclerosperma_profizianum	Orania_palindan))	(Chamaedorea_seifrizii	Roystonea_regia))	(((Pseudophoenix_vinifera	(Sabal_domingensis	Phoenix_dactylifera))	(Nypa_fruticans	Iriartea_deltoidea))	((Reinhardtia_simplex	(Reinhardtia_paiewonskiana	Reinhardtia_latisecta))	((Attalea_speciosa	Bactris_major)	(Elaeis_guineensis	Elaeis_oleifera))))))	(Leopoldinia_pulchra	((Oenocarpus_bataua	Oenocarpus_minor)	Prestoea_acuminata)))	(Geonoma_undata	(((Hydriastele_microspadix	Heterospathe_cagayanensis)	(Kentiopsis_piersoniorum	(Veitchia_spiralis	Burretiokentia_grandiflora)))	(Dictyosperma_album	Dypsis_decaryi)))))	Kingia_australis);
(((Nypa_fruticans	Iriartea_deltoidea)	(Pseudophoenix_vinifera	((Sabal_domingensis	(((Podococcus_barteri	((Reinhardtia_simplex	(Reinhardtia_paiewonskiana	Reinhardtia_latisecta))	(Attalea_speciosa	(Bactris_major	(Elaeis_guineensis	Elaeis_oleifera)))))	((Chamaedorea_seifrizii	Roystonea_regia)	(Sclerosperma_profizianum	Orania_palindan)))	((((Geonoma_undata	((Hydriastele_microspadix	(Heterospathe_cagayanensis	(Veitchia_spiralis	(Burretiokentia_grandiflora	Kentiopsis_piersoniorum))))	(Dictyosperma_album	Dypsis_decaryi)))	Manicaria_saccifera)	(((Oenocarpus_bataua	Oenocarpus_minor)	Prestoea_acuminata)	Leopoldinia_pulchra))	Pelagodoxa_henryana)))	Phoenix_dactylifera)))	Kingia_australis);
((Sabal_domingensis	((((((((Elaeis_guineensis	Elaeis_oleifera)	(Bactris_major	Attalea_speciosa))	(Podococcus_barteri	(Reinhardtia_simplex	(Reinhardtia_paiewonskiana	Reinhardtia_latisecta))))	(Roystonea_regia	Chamaedorea_seifrizii))	((Leopoldinia_pulchra	((Oenocarpus_bataua	Oenocarpus_minor)	Prestoea_acuminata))	((Pelagodoxa_henryana	((((Heterospathe_cagayanensis	Hydriastele_microspadix)	(Veitchia_spiralis	(Burretiokentia_grandiflora	Kentiopsis_piersoniorum)))	(Dypsis_decaryi	Dictyosperma_album))	Manicaria_saccifera))	Geonoma_undata)))	(Orania_palindan	Sclerosperma_profizianum))	(Pseudophoenix_vinifera	(Iriartea_deltoidea	Nypa_fruticans)))	Phoenix_dactylifera))	Kingia_australis);
((((Pelagodoxa_henryana	Manicaria_saccifera)	(((((Heterospathe_cagayanensis	Hydriastele_microspadix)	(Kentiopsis_piersoniorum	(Veitchia_spiralis	Burretiokentia_grandiflora)))	(Dypsis_decaryi	Dictyosperma_album))	Geonoma_undata)	((((((Attalea_speciosa	Bactris_major)	(Elaeis_guineensis	Elaeis_oleifera))	(Reinhardtia_simplex	(Reinhardtia_paiewonskiana	Reinhardtia_latisecta)))	(Chamaedorea_seifrizii	((Orania_palindan	Sclerosperma_profizianum)	Podococcus_barteri)))	(Roystonea_regia	(((Iriartea_deltoidea	Nypa_fruticans)	(Pseudophoenix_vinifera	Phoenix_dactylifera))	Sabal_domingensis)))	((Oenocarpus_bataua	Oenocarpus_minor)	Prestoea_acuminata))))	Leopoldinia_pulchra)	Kingia_australis);
(((((Iriartea_deltoidea	Nypa_fruticans)	Phoenix_dactylifera)	(Sabal_domingensis	((Roystonea_regia	((((((Leopoldinia_pulchra	(Oenocarpus_bataua	Oenocarpus_minor))	Prestoea_acuminata)	(Manicaria_saccifera	((((((Burretiokentia_grandiflora	Heterospathe_cagayanensis)	Hydriastele_microspadix)	Veitchia_spiralis)	Kentiopsis_piersoniorum)	(Dypsis_decaryi	Dictyosperma_album))	Geonoma_undata)))	Pelagodoxa_henryana)	((Attalea_speciosa	(Bactris_major	(Elaeis_guineensis	Elaeis_oleifera)))	(Podococcus_barteri	(Reinhardtia_simplex	(Reinhardtia_paiewonskiana	Reinhardtia_latisecta)))))	(Orania_palindan	Sclerosperma_profizianum)))	Chamaedorea_seifrizii)))	Pseudophoenix_vinifera)	Kingia_australis);
((Sabal_domingensis	(((((((Pelagodoxa_henryana	Manicaria_saccifera)	(((Heterospathe_cagayanensis	(Hydriastele_microspadix	(Kentiopsis_piersoniorum	(Burretiokentia_grandiflora	Veitchia_spiralis))))	(Dypsis_decaryi	Dictyosperma_album))	Geonoma_undata))	(((Oenocarpus_bataua	Oenocarpus_minor)	Prestoea_acuminata)	Leopoldinia_pulchra))	(((Orania_palindan	Sclerosperma_profizianum)	(Chamaedorea_seifrizii	Roystonea_regia))	(Podococcus_barteri	((Attalea_speciosa	(Bactris_major	(Elaeis_guineensis	Elaeis_oleifera)))	(Reinhardtia_simplex	(Reinhardtia_paiewonskiana	Reinhardtia_latisecta))))))	(Iriartea_deltoidea	Nypa_fruticans))	Pseudophoenix_vinifera)	Phoenix_dactylifera))	Kingia_australis);
((Iriartea_deltoidea	(Nypa_fruticans	(Pseudophoenix_vinifera	(Phoenix_dactylifera	(Sabal_domingensis	(((Orania_palindan	Sclerosperma_profizianum)	(Roystonea_regia	(((Attalea_speciosa	(Bactris_major	(Elaeis_guineensis	Elaeis_oleifera)))	((Reinhardtia_simplex	(Reinhardtia_paiewonskiana	Reinhardtia_latisecta))	Podococcus_barteri))	((Pelagodoxa_henryana	Manicaria_saccifera)	(((((Hydriastele_microspadix	(Kentiopsis_piersoniorum	Burretiokentia_grandiflora))	Veitchia_spiralis)	((Dypsis_decaryi	Dictyosperma_album)	Heterospathe_cagayanensis))	Geonoma_undata)	(((Oenocarpus_bataua	Oenocarpus_minor)	Prestoea_acuminata)	Leopoldinia_pulchra))))))	Chamaedorea_seifrizii))))))	Kingia_australis);
((Podococcus_barteri	((((((Orania_palindan	Sclerosperma_profizianum)	(Pelagodoxa_henryana	((((((Heterospathe_cagayanensis	Hydriastele_microspadix)	(Veitchia_spiralis	(Kentiopsis_piersoniorum	Burretiokentia_grandiflora)))	(Dypsis_decaryi	Dictyosperma_album))	Geonoma_undata)	(Manicaria_saccifera	((Oenocarpus_bataua	Oenocarpus_minor)	Prestoea_acuminata)))	Leopoldinia_pulchra)))	Roystonea_regia)	(Chamaedorea_seifrizii	((Iriartea_deltoidea	Nypa_fruticans)	(Pseudophoenix_vinifera	(Phoenix_dactylifera	Sabal_domingensis)))))	(Attalea_speciosa	(Bactris_major	(Elaeis_guineensis	Elaeis_oleifera))))	(Reinhardtia_simplex	(Reinhardtia_paiewonskiana	Reinhardtia_latisecta))))	Kingia_australis);
((Sclerosperma_profizianum	((((Chamaedorea_seifrizii	Roystonea_regia)	(Podococcus_barteri	((Attalea_speciosa	(Bactris_major	(Elaeis_guineensis	Elaeis_oleifera)))	(Reinhardtia_simplex	(Reinhardtia_paiewonskiana	Reinhardtia_latisecta)))))	((Iriartea_deltoidea	(Pseudophoenix_vinifera	((Nypa_fruticans	Phoenix_dactylifera)	Sabal_domingensis)))	((Leopoldinia_pulchra	((Oenocarpus_bataua	Oenocarpus_minor)	Prestoea_acuminata))	((((Dypsis_decaryi	(Burretiokentia_grandiflora	(Hydriastele_microspadix	(Veitchia_spiralis	Kentiopsis_piersoniorum))))	(Dictyosperma_album	Heterospathe_cagayanensis))	Geonoma_undata)	(Pelagodoxa_henryana	Manicaria_saccifera)))))	Orania_palindan))	Kingia_australis);
((Sabal_domingensis	((((Nypa_fruticans	Iriartea_deltoidea)	Pseudophoenix_vinifera)	(((Geonoma_undata	((((Oenocarpus_bataua	Oenocarpus_minor)	Prestoea_acuminata)	((Manicaria_saccifera	((Dypsis_decaryi	((Heterospathe_cagayanensis	Hydriastele_microspadix)	(Kentiopsis_piersoniorum	(Veitchia_spiralis	Burretiokentia_grandiflora))))	Dictyosperma_album))	Leopoldinia_pulchra))	Pelagodoxa_henryana))	((Chamaedorea_seifrizii	Roystonea_regia)	(Orania_palindan	Sclerosperma_profizianum)))	((Attalea_speciosa	(Bactris_major	(Elaeis_guineensis	Elaeis_oleifera)))	(Podococcus_barteri	(Reinhardtia_simplex	(Reinhardtia_paiewonskiana	Reinhardtia_latisecta))))))	Phoenix_dactylifera))	Kingia_australis);
((Sclerosperma_profizianum	((((Podococcus_barteri	(((Elaeis_guineensis	Elaeis_oleifera)	(Attalea_speciosa	Bactris_major))	(Reinhardtia_simplex	(Reinhardtia_paiewonskiana	Reinhardtia_latisecta))))	(((Phoenix_dactylifera	Sabal_domingensis)	((Nypa_fruticans	Iriartea_deltoidea)	Pseudophoenix_vinifera))	(((Leopoldinia_pulchra	(Oenocarpus_bataua	Oenocarpus_minor))	Prestoea_acuminata)	((Pelagodoxa_henryana	Manicaria_saccifera)	(Geonoma_undata	(((Heterospathe_cagayanensis	Hydriastele_microspadix)	(Burretiokentia_grandiflora	(Kentiopsis_piersoniorum	Veitchia_spiralis)))	(Dictyosperma_album	Dypsis_decaryi)))))))	(Chamaedorea_seifrizii	Roystonea_regia))	Orania_palindan))	Kingia_australis);
((Pseudophoenix_vinifera	((Phoenix_dactylifera	Sabal_domingensis)	(((((((Leopoldinia_pulchra	(Oenocarpus_bataua	Oenocarpus_minor))	Prestoea_acuminata)	((Pelagodoxa_henryana	Manicaria_saccifera)	(Geonoma_undata	(((Heterospathe_cagayanensis	Hydriastele_microspadix)	(Kentiopsis_piersoniorum	(Veitchia_spiralis	Burretiokentia_grandiflora)))	(Dictyosperma_album	Dypsis_decaryi)))))	(Roystonea_regia	(Orania_palindan	Sclerosperma_profizianum)))	(Podococcus_barteri	((Attalea_speciosa	(Bactris_major	(Elaeis_guineensis	Elaeis_oleifera)))	(Reinhardtia_simplex	(Reinhardtia_paiewonskiana	Reinhardtia_latisecta)))))	Chamaedorea_seifrizii)	(Nypa_fruticans	Iriartea_deltoidea))))	Kingia_australis);
((Podococcus_barteri	((((Roystonea_regia	(Chamaedorea_seifrizii	((Pseudophoenix_vinifera	(Sabal_domingensis	Phoenix_dactylifera))	(Nypa_fruticans	Iriartea_deltoidea))))	(Sclerosperma_profizianum	Orania_palindan))	((Geonoma_undata	((Dypsis_decaryi	Dictyosperma_album)	(Heterospathe_cagayanensis	((Burretiokentia_grandiflora	(Veitchia_spiralis	Kentiopsis_piersoniorum))	Hydriastele_microspadix))))	(Leopoldinia_pulchra	(Pelagodoxa_henryana	(Manicaria_saccifera	((Oenocarpus_minor	Oenocarpus_bataua)	Prestoea_acuminata))))))	((Attalea_speciosa	((Elaeis_guineensis	Elaeis_oleifera)	Bactris_major))	(Reinhardtia_simplex	(Reinhardtia_latisecta	Reinhardtia_paiewonskiana)))))	Kingia_australis);
((Leopoldinia_pulchra	(Manicaria_saccifera	(((((Oenocarpus_minor	Oenocarpus_bataua)	Prestoea_acuminata)	(Geonoma_undata	((Dypsis_decaryi	Dictyosperma_album)	(Heterospathe_cagayanensis	((Burretiokentia_grandiflora	(Veitchia_spiralis	Kentiopsis_piersoniorum))	Hydriastele_microspadix)))))	(((Sabal_domingensis	((Nypa_fruticans	Iriartea_deltoidea)	Pseudophoenix_vinifera))	Phoenix_dactylifera)	((((Attalea_speciosa	((Elaeis_guineensis	Elaeis_oleifera)	Bactris_major))	(Reinhardtia_simplex	(Reinhardtia_latisecta	Reinhardtia_paiewonskiana)))	((Sclerosperma_profizianum	Orania_palindan)	(Chamaedorea_seifrizii	Roystonea_regia)))	Podococcus_barteri)))	Pelagodoxa_henryana)))	Kingia_australis);
((Sabal_domingensis	(Phoenix_dactylifera	((Pseudophoenix_vinifera	(Nypa_fruticans	Iriartea_deltoidea))	(((Sclerosperma_profizianum	Orania_palindan)	((Chamaedorea_seifrizii	Roystonea_regia)	(Podococcus_barteri	((Attalea_speciosa	((Elaeis_guineensis	Elaeis_oleifera)	Bactris_major))	(Reinhardtia_simplex	(Reinhardtia_latisecta	Reinhardtia_paiewonskiana))))))	(Pelagodoxa_henryana	((Manicaria_saccifera	(Geonoma_undata	((Dypsis_decaryi	Dictyosperma_album)	(Heterospathe_cagayanensis	((Kentiopsis_piersoniorum	(Burretiokentia_grandiflora	Veitchia_spiralis))	Hydriastele_microspadix)))))	((Leopoldinia_pulchra	(Oenocarpus_minor	Oenocarpus_bataua))	Prestoea_acuminata)))))))	Kingia_australis);
((Sabal_domingensis	(Phoenix_dactylifera	(((Nypa_fruticans	Iriartea_deltoidea)	(((Podococcus_barteri	(((Elaeis_guineensis	Elaeis_oleifera)	(Bactris_major	Attalea_speciosa))	(Reinhardtia_simplex	(Reinhardtia_latisecta	Reinhardtia_paiewonskiana))))	((Chamaedorea_seifrizii	Roystonea_regia)	(Sclerosperma_profizianum	Orania_palindan)))	(Pelagodoxa_henryana	((Manicaria_saccifera	(Geonoma_undata	((Dypsis_decaryi	Dictyosperma_album)	((Kentiopsis_piersoniorum	(Burretiokentia_grandiflora	Veitchia_spiralis))	(Hydriastele_microspadix	Heterospathe_cagayanensis)))))	((Oenocarpus_minor	Oenocarpus_bataua)	Prestoea_acuminata)))))	(Leopoldinia_pulchra	Pseudophoenix_vinifera))))	Kingia_australis);
((Sabal_domingensis	(Phoenix_dactylifera	(((Nypa_fruticans	Iriartea_deltoidea)	((Sclerosperma_profizianum	Orania_palindan)	(((Leopoldinia_pulchra	((Pelagodoxa_henryana	Manicaria_saccifera)	(Geonoma_undata	(Hydriastele_microspadix	((Dictyosperma_album	(Dypsis_decaryi	Heterospathe_cagayanensis))	(Veitchia_spiralis	(Kentiopsis_piersoniorum	Burretiokentia_grandiflora)))))))	((Oenocarpus_minor	Oenocarpus_bataua)	Prestoea_acuminata))	((Chamaedorea_seifrizii	Roystonea_regia)	(Podococcus_barteri	(((Elaeis_guineensis	Elaeis_oleifera)	(Bactris_major	Attalea_speciosa))	(Reinhardtia_simplex	(Reinhardtia_latisecta	Reinhardtia_paiewonskiana))))))))	Pseudophoenix_vinifera)))	Kingia_australis);
((Sclerosperma_profizianum	(Orania_palindan	((((((Elaeis_guineensis	Elaeis_oleifera)	(Bactris_major	Attalea_speciosa))	(Reinhardtia_simplex	(Reinhardtia_latisecta	Reinhardtia_paiewonskiana)))	(Roystonea_regia	Podococcus_barteri))	((((Pelagodoxa_henryana	Manicaria_saccifera)	(Geonoma_undata	((((Kentiopsis_piersoniorum	(Burretiokentia_grandiflora	Veitchia_spiralis))	Heterospathe_cagayanensis)	Hydriastele_microspadix)	(Dypsis_decaryi	Dictyosperma_album))))	Leopoldinia_pulchra)	((Oenocarpus_minor	Oenocarpus_bataua)	Prestoea_acuminata)))	(Chamaedorea_seifrizii	((Pseudophoenix_vinifera	(Nypa_fruticans	Iriartea_deltoidea))	(Sabal_domingensis	Phoenix_dactylifera))))))	Kingia_australis);
((Sclerosperma_profizianum	(Orania_palindan	((Roystonea_regia	((Chamaedorea_seifrizii	((Pseudophoenix_vinifera	(Nypa_fruticans	Iriartea_deltoidea))	(Sabal_domingensis	Phoenix_dactylifera)))	(Podococcus_barteri	((Attalea_speciosa	((Elaeis_guineensis	Elaeis_oleifera)	Bactris_major))	(Reinhardtia_simplex	(Reinhardtia_latisecta	Reinhardtia_paiewonskiana))))))	(((Manicaria_saccifera	(Geonoma_undata	(((Veitchia_spiralis	(Kentiopsis_piersoniorum	Burretiokentia_grandiflora))	(Heterospathe_cagayanensis	Hydriastele_microspadix))	(Dypsis_decaryi	Dictyosperma_album))))	(((Oenocarpus_minor	Oenocarpus_bataua)	Leopoldinia_pulchra)	Prestoea_acuminata))	Pelagodoxa_henryana))))	Kingia_australis);
((Manicaria_saccifera	(((Pelagodoxa_henryana	(((Chamaedorea_seifrizii	(((Pseudophoenix_vinifera	Iriartea_deltoidea)	(Sabal_domingensis	Phoenix_dactylifera))	Nypa_fruticans))	(Podococcus_barteri	(Sclerosperma_profizianum	Orania_palindan)))	(Roystonea_regia	(((Elaeis_guineensis	Elaeis_oleifera)	(Bactris_major	Attalea_speciosa))	(Reinhardtia_simplex	(Reinhardtia_latisecta	Reinhardtia_paiewonskiana))))))	(Geonoma_undata	(((Veitchia_spiralis	(Kentiopsis_piersoniorum	Burretiokentia_grandiflora))	Hydriastele_microspadix)	(Heterospathe_cagayanensis	(Dypsis_decaryi	Dictyosperma_album)))))	(((Oenocarpus_minor	Oenocarpus_bataua)	Prestoea_acuminata)	Leopoldinia_pulchra)))	Kingia_australis);
((Sabal_domingensis	((Phoenix_dactylifera	((((Podococcus_barteri	(Roystonea_regia	((Attalea_speciosa	((Elaeis_guineensis	Elaeis_oleifera)	Bactris_major))	(Reinhardtia_simplex	(Reinhardtia_latisecta	Reinhardtia_paiewonskiana)))))	((Geonoma_undata	(((Heterospathe_cagayanensis	(Veitchia_spiralis	(Kentiopsis_piersoniorum	Burretiokentia_grandiflora)))	Hydriastele_microspadix)	(Dypsis_decaryi	Dictyosperma_album)))	((Pelagodoxa_henryana	(Prestoea_acuminata	(Leopoldinia_pulchra	(Oenocarpus_minor	Oenocarpus_bataua))))	Manicaria_saccifera)))	(Chamaedorea_seifrizii	(Sclerosperma_profizianum	Orania_palindan)))	(Nypa_fruticans	Iriartea_deltoidea)))	Pseudophoenix_vinifera))	Kingia_australis);
((((((Attalea_speciosa	((Elaeis_guineensis	Elaeis_oleifera)	Bactris_major))	(Reinhardtia_simplex	(Reinhardtia_latisecta	Reinhardtia_paiewonskiana)))	((Roystonea_regia	Chamaedorea_seifrizii)	((((Pelagodoxa_henryana	(Manicaria_saccifera	(Geonoma_undata	(((Hydriastele_microspadix	Heterospathe_cagayanensis)	(Veitchia_spiralis	(Kentiopsis_piersoniorum	Burretiokentia_grandiflora)))	(Dypsis_decaryi	Dictyosperma_album)))))	Leopoldinia_pulchra)	(Prestoea_acuminata	(Oenocarpus_minor	Oenocarpus_bataua)))	Podococcus_barteri)))	(Sclerosperma_profizianum	Orania_palindan))	((Pseudophoenix_vinifera	(Nypa_fruticans	Iriartea_deltoidea))	(Sabal_domingensis	Phoenix_dactylifera)))	Kingia_australis);
(((((((Reinhardtia_latisecta	Reinhardtia_paiewonskiana)	Reinhardtia_simplex)	((Elaeis_oleifera	Elaeis_guineensis)	(Bactris_major	Attalea_speciosa)))	Podococcus_barteri)	(((Sclerosperma_profizianum	Orania_palindan)	(Roystonea_regia	Chamaedorea_seifrizii))	(Pelagodoxa_henryana	((Leopoldinia_pulchra	(Manicaria_saccifera	((Oenocarpus_bataua	Oenocarpus_minor)	Prestoea_acuminata)))	(Geonoma_undata	((Dictyosperma_album	Dypsis_decaryi)	(Hydriastele_microspadix	(Heterospathe_cagayanensis	(Veitchia_spiralis	(Burretiokentia_grandiflora	Kentiopsis_piersoniorum))))))))))	((Pseudophoenix_vinifera	(Phoenix_dactylifera	Sabal_domingensis))	(Nypa_fruticans	Iriartea_deltoidea)))	Kingia_australis);
((Sclerosperma_profizianum	(Orania_palindan	(((((Reinhardtia_latisecta	Reinhardtia_paiewonskiana)	Reinhardtia_simplex)	((Elaeis_oleifera	Elaeis_guineensis)	(Bactris_major	Attalea_speciosa)))	(Roystonea_regia	(Podococcus_barteri	(Pelagodoxa_henryana	(((Leopoldinia_pulchra	(Oenocarpus_bataua	Oenocarpus_minor))	Prestoea_acuminata)	((Geonoma_undata	((Dictyosperma_album	Dypsis_decaryi)	(Hydriastele_microspadix	(Heterospathe_cagayanensis	(Veitchia_spiralis	(Burretiokentia_grandiflora	Kentiopsis_piersoniorum))))))	Manicaria_saccifera))))))	(Chamaedorea_seifrizii	((Phoenix_dactylifera	Sabal_domingensis)	((Nypa_fruticans	Iriartea_deltoidea)	Pseudophoenix_vinifera))))))	Kingia_australis);
((Sclerosperma_profizianum	(Orania_palindan	(((((Leopoldinia_pulchra	(Oenocarpus_bataua	Oenocarpus_minor))	Prestoea_acuminata)	((Geonoma_undata	((Dictyosperma_album	Dypsis_decaryi)	(Hydriastele_microspadix	(Heterospathe_cagayanensis	(Veitchia_spiralis	(Burretiokentia_grandiflora	Kentiopsis_piersoniorum))))))	(Pelagodoxa_henryana	Manicaria_saccifera)))	((Podococcus_barteri	(((Reinhardtia_latisecta	Reinhardtia_paiewonskiana)	Reinhardtia_simplex)	(Attalea_speciosa	((Elaeis_oleifera	Elaeis_guineensis)	Bactris_major))))	(Chamaedorea_seifrizii	Roystonea_regia)))	(Sabal_domingensis	(((Nypa_fruticans	Iriartea_deltoidea)	Pseudophoenix_vinifera)	Phoenix_dactylifera)))))	Kingia_australis);
((Iriartea_deltoidea	(Pseudophoenix_vinifera	((Nypa_fruticans	((((Attalea_speciosa	((Elaeis_oleifera	Elaeis_guineensis)	Bactris_major))	(Podococcus_barteri	((Reinhardtia_latisecta	Reinhardtia_paiewonskiana)	Reinhardtia_simplex)))	(((Pelagodoxa_henryana	Manicaria_saccifera)	((Leopoldinia_pulchra	((Oenocarpus_bataua	Oenocarpus_minor)	Prestoea_acuminata))	(Geonoma_undata	((Dictyosperma_album	Dypsis_decaryi)	((Hydriastele_microspadix	Burretiokentia_grandiflora)	(Kentiopsis_piersoniorum	(Heterospathe_cagayanensis	Veitchia_spiralis)))))))	((Sclerosperma_profizianum	Orania_palindan)	(Chamaedorea_seifrizii	Roystonea_regia))))	Sabal_domingensis))	Phoenix_dactylifera)))	Kingia_australis);
(((((((Sclerosperma_profizianum	Orania_palindan)	(Roystonea_regia	(((Attalea_speciosa	((Elaeis_oleifera	Elaeis_guineensis)	Bactris_major))	(Podococcus_barteri	((Reinhardtia_latisecta	Reinhardtia_paiewonskiana)	Reinhardtia_simplex)))	(((Oenocarpus_bataua	(Leopoldinia_pulchra	Oenocarpus_minor))	Prestoea_acuminata)	(Manicaria_saccifera	(Pelagodoxa_henryana	(Geonoma_undata	((Dictyosperma_album	Dypsis_decaryi)	((Hydriastele_microspadix	((Burretiokentia_grandiflora	Veitchia_spiralis)	Kentiopsis_piersoniorum))	Heterospathe_cagayanensis)))))))))	Chamaedorea_seifrizii)	Sabal_domingensis)	Phoenix_dactylifera)	((Nypa_fruticans	Iriartea_deltoidea)	Pseudophoenix_vinifera))	Kingia_australis);
((Sabal_domingensis	((((Nypa_fruticans	Iriartea_deltoidea)	Pseudophoenix_vinifera)	(((((Oenocarpus_bataua	Oenocarpus_minor)	Prestoea_acuminata)	Leopoldinia_pulchra)	((Manicaria_saccifera	(Geonoma_undata	((Dictyosperma_album	Dypsis_decaryi)	(((Veitchia_spiralis	Kentiopsis_piersoniorum)	Burretiokentia_grandiflora)	(Hydriastele_microspadix	Heterospathe_cagayanensis)))))	Pelagodoxa_henryana))	(((Sclerosperma_profizianum	Orania_palindan)	((Chamaedorea_seifrizii	Roystonea_regia)	(((Elaeis_oleifera	Elaeis_guineensis)	(Bactris_major	Attalea_speciosa))	((Reinhardtia_latisecta	Reinhardtia_paiewonskiana)	Reinhardtia_simplex))))	Podococcus_barteri)))	Phoenix_dactylifera))	Kingia_australis);
((Sabal_domingensis	((Pseudophoenix_vinifera	((Iriartea_deltoidea	Nypa_fruticans)	(((Sclerosperma_profizianum	Orania_palindan)	(((Roystonea_regia	Podococcus_barteri)	((Attalea_speciosa	((Elaeis_oleifera	Elaeis_guineensis)	Bactris_major))	((Reinhardtia_latisecta	Reinhardtia_paiewonskiana)	Reinhardtia_simplex)))	(((((Oenocarpus_bataua	Oenocarpus_minor)	Prestoea_acuminata)	Leopoldinia_pulchra)	(Pelagodoxa_henryana	Manicaria_saccifera))	(Geonoma_undata	(Hydriastele_microspadix	(((Dictyosperma_album	Dypsis_decaryi)	Heterospathe_cagayanensis)	(Kentiopsis_piersoniorum	(Burretiokentia_grandiflora	Veitchia_spiralis))))))))	Chamaedorea_seifrizii)))	Phoenix_dactylifera))	Kingia_australis);
((Sabal_domingensis	((Pseudophoenix_vinifera	((Iriartea_deltoidea	Nypa_fruticans)	(((((Oenocarpus_bataua	Oenocarpus_minor)	Prestoea_acuminata)	Pelagodoxa_henryana)	((Manicaria_saccifera	(Geonoma_undata	((Dictyosperma_album	Dypsis_decaryi)	((Heterospathe_cagayanensis	((Veitchia_spiralis	Burretiokentia_grandiflora)	Kentiopsis_piersoniorum))	Hydriastele_microspadix))))	Leopoldinia_pulchra))	((Podococcus_barteri	(Sclerosperma_profizianum	Orania_palindan))	(((Attalea_speciosa	((Elaeis_oleifera	Elaeis_guineensis)	Bactris_major))	((Reinhardtia_latisecta	Reinhardtia_paiewonskiana)	Reinhardtia_simplex))	(Chamaedorea_seifrizii	Roystonea_regia))))))	Phoenix_dactylifera))	Kingia_australis);
((Sclerosperma_profizianum	(Orania_palindan	((((Elaeis_oleifera	Elaeis_guineensis)	(Bactris_major	Attalea_speciosa))	(Podococcus_barteri	((Reinhardtia_latisecta	Reinhardtia_paiewonskiana)	Reinhardtia_simplex)))	(((((Phoenix_dactylifera	Sabal_domingensis)	Pseudophoenix_vinifera)	(Iriartea_deltoidea	Nypa_fruticans))	((Leopoldinia_pulchra	((Oenocarpus_bataua	Oenocarpus_minor)	Prestoea_acuminata))	((Pelagodoxa_henryana	Manicaria_saccifera)	(Geonoma_undata	((Dictyosperma_album	Dypsis_decaryi)	((Heterospathe_cagayanensis	((Veitchia_spiralis	Burretiokentia_grandiflora)	Kentiopsis_piersoniorum))	Hydriastele_microspadix))))))	(Chamaedorea_seifrizii	Roystonea_regia)))))	Kingia_australis);
((Pseudophoenix_vinifera	((Iriartea_deltoidea	Nypa_fruticans)	(((((Oenocarpus_bataua	(Leopoldinia_pulchra	Oenocarpus_minor))	Prestoea_acuminata)	((Pelagodoxa_henryana	Manicaria_saccifera)	(Geonoma_undata	((Dictyosperma_album	Dypsis_decaryi)	(Heterospathe_cagayanensis	(((Veitchia_spiralis	Burretiokentia_grandiflora)	Kentiopsis_piersoniorum)	Hydriastele_microspadix))))))	((Chamaedorea_seifrizii	Roystonea_regia)	(((((Attalea_speciosa	((Reinhardtia_latisecta	Reinhardtia_paiewonskiana)	Reinhardtia_simplex))	(Elaeis_oleifera	Elaeis_guineensis))	Bactris_major)	Podococcus_barteri)	(Sclerosperma_profizianum	Orania_palindan))))	(Phoenix_dactylifera	Sabal_domingensis))))	Kingia_australis);
((Pseudophoenix_vinifera	((Nypa_fruticans	Iriartea_deltoidea)	(Phoenix_dactylifera	(Sabal_domingensis	((Orania_palindan	Sclerosperma_profizianum)	(Roystonea_regia	((Chamaedorea_seifrizii	(Podococcus_barteri	(((Elaeis_oleifera	Elaeis_guineensis)	(Bactris_major	Attalea_speciosa))	((Reinhardtia_latisecta	Reinhardtia_paiewonskiana)	Reinhardtia_simplex))))	((Leopoldinia_pulchra	(Prestoea_acuminata	(Oenocarpus_minor	Oenocarpus_bataua)))	((Manicaria_saccifera	Pelagodoxa_henryana)	(Geonoma_undata	((((Hydriastele_microspadix	Burretiokentia_grandiflora)	Heterospathe_cagayanensis)	(Veitchia_spiralis	Kentiopsis_piersoniorum))	(Dypsis_decaryi	Dictyosperma_album))))))))))))	Kingia_australis);
((((Orania_palindan	Sclerosperma_profizianum)	(((Roystonea_regia	Chamaedorea_seifrizii)	(Podococcus_barteri	(((Elaeis_oleifera	Elaeis_guineensis)	(Bactris_major	Attalea_speciosa))	((Reinhardtia_latisecta	Reinhardtia_paiewonskiana)	Reinhardtia_simplex))))	((Leopoldinia_pulchra	(Prestoea_acuminata	(Oenocarpus_minor	Oenocarpus_bataua)))	((Manicaria_saccifera	Pelagodoxa_henryana)	(Geonoma_undata	(((Heterospathe_cagayanensis	((Veitchia_spiralis	Kentiopsis_piersoniorum)	Burretiokentia_grandiflora))	Hydriastele_microspadix)	(Dypsis_decaryi	Dictyosperma_album)))))))	(Iriartea_deltoidea	(((Phoenix_dactylifera	Sabal_domingensis)	Nypa_fruticans)	Pseudophoenix_vinifera)))	Kingia_australis);
((Sclerosperma_profizianum	(((Chamaedorea_seifrizii	((Phoenix_dactylifera	(Pseudophoenix_vinifera	(Nypa_fruticans	Iriartea_deltoidea)))	Sabal_domingensis))	(Roystonea_regia	(((Attalea_speciosa	((Elaeis_oleifera	Elaeis_guineensis)	Bactris_major))	((Reinhardtia_latisecta	Reinhardtia_paiewonskiana)	Reinhardtia_simplex))	((((Leopoldinia_pulchra	(Prestoea_acuminata	(Oenocarpus_minor	Oenocarpus_bataua)))	(Manicaria_saccifera	(Geonoma_undata	((Heterospathe_cagayanensis	((Kentiopsis_piersoniorum	(Burretiokentia_grandiflora	Veitchia_spiralis))	Hydriastele_microspadix))	(Dypsis_decaryi	Dictyosperma_album)))))	Pelagodoxa_henryana)	Podococcus_barteri))))	Orania_palindan))	Kingia_australis);
((Sabal_domingensis	(Phoenix_dactylifera	(((Orania_palindan	Sclerosperma_profizianum)	((((Manicaria_saccifera	(Geonoma_undata	((Heterospathe_cagayanensis	((Veitchia_spiralis	(Kentiopsis_piersoniorum	Burretiokentia_grandiflora))	Hydriastele_microspadix))	(Dypsis_decaryi	Dictyosperma_album))))	(Leopoldinia_pulchra	(Prestoea_acuminata	(Oenocarpus_minor	Oenocarpus_bataua))))	Pelagodoxa_henryana)	((Chamaedorea_seifrizii	Roystonea_regia)	((((Reinhardtia_latisecta	Reinhardtia_paiewonskiana)	Reinhardtia_simplex)	(Attalea_speciosa	((Elaeis_oleifera	Elaeis_guineensis)	Bactris_major)))	Podococcus_barteri))))	(Pseudophoenix_vinifera	(Nypa_fruticans	Iriartea_deltoidea)))))	Kingia_australis);
((Manicaria_saccifera	(((Geonoma_undata	((Hydriastele_microspadix	((Burretiokentia_grandiflora	(Veitchia_spiralis	Kentiopsis_piersoniorum))	Heterospathe_cagayanensis))	(Dypsis_decaryi	Dictyosperma_album)))	(((((((Reinhardtia_latisecta	Reinhardtia_paiewonskiana)	Reinhardtia_simplex)	(Attalea_speciosa	((Elaeis_oleifera	Elaeis_guineensis)	Bactris_major)))	(Podococcus_barteri	Roystonea_regia))	(Orania_palindan	Sclerosperma_profizianum))	(Chamaedorea_seifrizii	(Leopoldinia_pulchra	((Nypa_fruticans	Iriartea_deltoidea)	((Sabal_domingensis	Phoenix_dactylifera)	Pseudophoenix_vinifera)))))	(Prestoea_acuminata	(Oenocarpus_minor	Oenocarpus_bataua))))	Pelagodoxa_henryana))	Kingia_australis);
((Sabal_domingensis	(Phoenix_dactylifera	(((Pseudophoenix_vinifera	Iriartea_deltoidea)	Leopoldinia_pulchra)	((Chamaedorea_seifrizii	((Orania_palindan	Sclerosperma_profizianum)	(((Podococcus_barteri	((((Prestoea_acuminata	(Oenocarpus_minor	Oenocarpus_bataua))	(Geonoma_undata	((Hydriastele_microspadix	((Kentiopsis_piersoniorum	(Burretiokentia_grandiflora	Veitchia_spiralis))	Heterospathe_cagayanensis))	(Dypsis_decaryi	Dictyosperma_album))))	Manicaria_saccifera)	Pelagodoxa_henryana))	(((Reinhardtia_latisecta	Reinhardtia_paiewonskiana)	Reinhardtia_simplex)	((Elaeis_oleifera	Elaeis_guineensis)	(Bactris_major	Attalea_speciosa))))	Roystonea_regia)))	Nypa_fruticans))))	Kingia_australis);
((((Chamaedorea_seifrizii	((Podococcus_barteri	(((((Prestoea_acuminata	(Oenocarpus_minor	Oenocarpus_bataua))	((Hydriastele_microspadix	((((Kentiopsis_piersoniorum	Veitchia_spiralis)	Heterospathe_cagayanensis)	Burretiokentia_grandiflora)	Dypsis_decaryi))	Dictyosperma_album))	Leopoldinia_pulchra)	(Pelagodoxa_henryana	Manicaria_saccifera))	Geonoma_undata))	((Roystonea_regia	(Orania_palindan	Sclerosperma_profizianum))	(((Reinhardtia_latisecta	Reinhardtia_paiewonskiana)	Reinhardtia_simplex)	(Attalea_speciosa	((Elaeis_oleifera	Elaeis_guineensis)	Bactris_major))))))	((Sabal_domingensis	Phoenix_dactylifera)	(Nypa_fruticans	Pseudophoenix_vinifera)))	Iriartea_deltoidea)	Kingia_australis);
((((Chamaedorea_seifrizii	((Orania_palindan	Sclerosperma_profizianum)	((((Podococcus_barteri	((Reinhardtia_latisecta	Reinhardtia_paiewonskiana)	Reinhardtia_simplex))	((Elaeis_oleifera	Elaeis_guineensis)	(Bactris_major	Attalea_speciosa)))	(((((Prestoea_acuminata	Leopoldinia_pulchra)	(Oenocarpus_minor	Oenocarpus_bataua))	((Dictyosperma_album	Dypsis_decaryi)	(((Burretiokentia_grandiflora	Kentiopsis_piersoniorum)	Veitchia_spiralis)	(Hydriastele_microspadix	Heterospathe_cagayanensis))))	Manicaria_saccifera)	(Pelagodoxa_henryana	Geonoma_undata)))	Roystonea_regia)))	(Phoenix_dactylifera	((Iriartea_deltoidea	Nypa_fruticans)	Pseudophoenix_vinifera)))	Sabal_domingensis)	Kingia_australis);
((Pseudophoenix_vinifera	(((Iriartea_deltoidea	Nypa_fruticans)	(Chamaedorea_seifrizii	((Orania_palindan	Sclerosperma_profizianum)	(((((Prestoea_acuminata	(Leopoldinia_pulchra	(Oenocarpus_minor	Oenocarpus_bataua)))	(Geonoma_undata	((Dictyosperma_album	Dypsis_decaryi)	(((Burretiokentia_grandiflora	Kentiopsis_piersoniorum)	Veitchia_spiralis)	(Hydriastele_microspadix	Heterospathe_cagayanensis)))))	(Manicaria_saccifera	Pelagodoxa_henryana))	((Podococcus_barteri	((Reinhardtia_latisecta	Reinhardtia_paiewonskiana)	Reinhardtia_simplex))	((Elaeis_oleifera	Elaeis_guineensis)	(Bactris_major	Attalea_speciosa))))	Roystonea_regia))))	(Sabal_domingensis	Phoenix_dactylifera)))	Kingia_australis);
((Iriartea_deltoidea	((((Nypa_fruticans	Sabal_domingensis)	Phoenix_dactylifera)	(((Podococcus_barteri	(((Reinhardtia_latisecta	Reinhardtia_paiewonskiana)	Reinhardtia_simplex)	(Attalea_speciosa	((Elaeis_oleifera	Elaeis_guineensis)	Bactris_major))))	((Orania_palindan	Sclerosperma_profizianum)	(Roystonea_regia	Chamaedorea_seifrizii)))	(((Prestoea_acuminata	(Oenocarpus_minor	Oenocarpus_bataua))	Leopoldinia_pulchra)	(Pelagodoxa_henryana	(Manicaria_saccifera	(Geonoma_undata	((((Kentiopsis_piersoniorum	Burretiokentia_grandiflora)	Veitchia_spiralis)	(Dictyosperma_album	(Dypsis_decaryi	Heterospathe_cagayanensis)))	Hydriastele_microspadix)))))))	Pseudophoenix_vinifera))	Kingia_australis);
((Manicaria_saccifera	((((((((Orania_palindan	Sclerosperma_profizianum)	(Chamaedorea_seifrizii	Roystonea_regia))	((Attalea_speciosa	(Bactris_major	(Elaeis_guineensis	Elaeis_oleifera)))	(Reinhardtia_simplex	(Reinhardtia_latisecta	Reinhardtia_paiewonskiana))))	Podococcus_barteri)	((Pseudophoenix_vinifera	(Phoenix_dactylifera	Sabal_domingensis))	(Nypa_fruticans	Iriartea_deltoidea)))	(Leopoldinia_pulchra	(Prestoea_acuminata	(Oenocarpus_minor	Oenocarpus_bataua))))	(((Dictyosperma_album	Dypsis_decaryi)	(((Veitchia_spiralis	Kentiopsis_piersoniorum)	Heterospathe_cagayanensis)	(Burretiokentia_grandiflora	Hydriastele_microspadix)))	Geonoma_undata))	Pelagodoxa_henryana))	Kingia_australis);
((Pseudophoenix_vinifera	(((Sabal_domingensis	(((((Leopoldinia_pulchra	((Prestoea_acuminata	(Oenocarpus_minor	Oenocarpus_bataua))	Manicaria_saccifera))	(((Dictyosperma_album	Dypsis_decaryi)	(((Veitchia_spiralis	(Kentiopsis_piersoniorum	Burretiokentia_grandiflora))	Heterospathe_cagayanensis)	Hydriastele_microspadix))	Geonoma_undata))	Pelagodoxa_henryana)	((Chamaedorea_seifrizii	Roystonea_regia)	(Podococcus_barteri	(((Elaeis_guineensis	Elaeis_oleifera)	(Attalea_speciosa	Bactris_major))	(Reinhardtia_simplex	(Reinhardtia_latisecta	Reinhardtia_paiewonskiana))))))	(Orania_palindan	Sclerosperma_profizianum)))	Phoenix_dactylifera)	(Nypa_fruticans	Iriartea_deltoidea)))	Kingia_australis);
((Sabal_domingensis	(((Iriartea_deltoidea	Pseudophoenix_vinifera)	(Nypa_fruticans	((Roystonea_regia	((((((Prestoea_acuminata	(Oenocarpus_minor	Oenocarpus_bataua))	(Pelagodoxa_henryana	Manicaria_saccifera))	Leopoldinia_pulchra)	(((Dictyosperma_album	Dypsis_decaryi)	(((Veitchia_spiralis	(Kentiopsis_piersoniorum	Burretiokentia_grandiflora))	Heterospathe_cagayanensis)	Hydriastele_microspadix))	Geonoma_undata))	Podococcus_barteri)	((Attalea_speciosa	(Bactris_major	(Elaeis_guineensis	Elaeis_oleifera)))	(Reinhardtia_simplex	(Reinhardtia_latisecta	Reinhardtia_paiewonskiana)))))	(Chamaedorea_seifrizii	(Orania_palindan	Sclerosperma_profizianum)))))	Phoenix_dactylifera))	Kingia_australis);
((Pseudophoenix_vinifera	(((Sabal_domingensis	(((((Prestoea_acuminata	(Oenocarpus_minor	Oenocarpus_bataua))	((Leopoldinia_pulchra	Pelagodoxa_henryana)	Manicaria_saccifera))	(((Dictyosperma_album	Dypsis_decaryi)	(((Veitchia_spiralis	(Kentiopsis_piersoniorum	Burretiokentia_grandiflora))	Heterospathe_cagayanensis)	Hydriastele_microspadix))	Geonoma_undata))	(Podococcus_barteri	(((Attalea_speciosa	(Bactris_major	(Elaeis_guineensis	Elaeis_oleifera)))	(Reinhardtia_simplex	(Reinhardtia_latisecta	Reinhardtia_paiewonskiana)))	(Chamaedorea_seifrizii	Roystonea_regia))))	(Orania_palindan	Sclerosperma_profizianum)))	Phoenix_dactylifera)	(Nypa_fruticans	Iriartea_deltoidea)))	Kingia_australis);
((Pseudophoenix_vinifera	(((Sabal_domingensis	((((Leopoldinia_pulchra	(Prestoea_acuminata	(Oenocarpus_minor	Oenocarpus_bataua)))	((Pelagodoxa_henryana	Manicaria_saccifera)	(((Dictyosperma_album	Dypsis_decaryi)	(((Veitchia_spiralis	(Burretiokentia_grandiflora	Hydriastele_microspadix))	Heterospathe_cagayanensis)	Kentiopsis_piersoniorum))	Geonoma_undata)))	(Podococcus_barteri	(((Attalea_speciosa	(Bactris_major	(Elaeis_guineensis	Elaeis_oleifera)))	(Reinhardtia_simplex	(Reinhardtia_latisecta	Reinhardtia_paiewonskiana)))	(Chamaedorea_seifrizii	Roystonea_regia))))	(Orania_palindan	Sclerosperma_profizianum)))	Phoenix_dactylifera)	(Nypa_fruticans	Iriartea_deltoidea)))	Kingia_australis);
((Pseudophoenix_vinifera	(((Sabal_domingensis	((((((Dictyosperma_album	Dypsis_decaryi)	(((Veitchia_spiralis	Kentiopsis_piersoniorum)	Heterospathe_cagayanensis)	(Hydriastele_microspadix	Burretiokentia_grandiflora)))	Geonoma_undata)	((Leopoldinia_pulchra	(Prestoea_acuminata	(Oenocarpus_minor	Oenocarpus_bataua)))	Manicaria_saccifera))	Pelagodoxa_henryana)	((Orania_palindan	Sclerosperma_profizianum)	((Podococcus_barteri	((Attalea_speciosa	(Bactris_major	(Elaeis_guineensis	Elaeis_oleifera)))	(Reinhardtia_simplex	(Reinhardtia_latisecta	Reinhardtia_paiewonskiana))))	(Chamaedorea_seifrizii	Roystonea_regia)))))	Phoenix_dactylifera)	(Nypa_fruticans	Iriartea_deltoidea)))	Kingia_australis);
((Sabal_domingensis	((((Nypa_fruticans	Iriartea_deltoidea)	((((Leopoldinia_pulchra	(((((Kentiopsis_piersoniorum	Burretiokentia_grandiflora)	Veitchia_spiralis)	(Heterospathe_cagayanensis	Hydriastele_microspadix))	(Dypsis_decaryi	Dictyosperma_album))	Geonoma_undata))	(((Prestoea_acuminata	(Oenocarpus_minor	Oenocarpus_bataua))	Pelagodoxa_henryana)	Manicaria_saccifera))	(((Orania_palindan	Sclerosperma_profizianum)	(((((Elaeis_guineensis	Elaeis_oleifera)	Bactris_major)	Attalea_speciosa)	(Reinhardtia_simplex	(Reinhardtia_latisecta	Reinhardtia_paiewonskiana)))	Roystonea_regia))	Podococcus_barteri))	Chamaedorea_seifrizii))	Pseudophoenix_vinifera)	Phoenix_dactylifera))	Kingia_australis);
((Sabal_domingensis	((((Nypa_fruticans	Iriartea_deltoidea)	((Geonoma_undata	((Leopoldinia_pulchra	(Prestoea_acuminata	(Oenocarpus_minor	Oenocarpus_bataua)))	(Pelagodoxa_henryana	(Manicaria_saccifera	((Heterospathe_cagayanensis	(Hydriastele_microspadix	(Kentiopsis_piersoniorum	(Burretiokentia_grandiflora	Veitchia_spiralis))))	(Dypsis_decaryi	Dictyosperma_album))))))	((Podococcus_barteri	((((Elaeis_guineensis	Elaeis_oleifera)	Bactris_major)	Attalea_speciosa)	(Reinhardtia_simplex	(Reinhardtia_latisecta	Reinhardtia_paiewonskiana))))	((Chamaedorea_seifrizii	Roystonea_regia)	(Orania_palindan	Sclerosperma_profizianum)))))	Pseudophoenix_vinifera)	Phoenix_dactylifera))	Kingia_australis);
((Pseudophoenix_vinifera	(((Phoenix_dactylifera	Sabal_domingensis)	(((Sclerosperma_profizianum	Roystonea_regia)	Orania_palindan)	(((Prestoea_acuminata	((Oenocarpus_minor	Oenocarpus_bataua)	Leopoldinia_pulchra))	(((Geonoma_undata	((Heterospathe_cagayanensis	(Hydriastele_microspadix	(Burretiokentia_grandiflora	(Veitchia_spiralis	Kentiopsis_piersoniorum))))	(Dypsis_decaryi	Dictyosperma_album)))	Manicaria_saccifera)	Pelagodoxa_henryana))	(Chamaedorea_seifrizii	(((Elaeis_guineensis	Elaeis_oleifera)	(Bactris_major	Attalea_speciosa))	((Reinhardtia_simplex	(Reinhardtia_latisecta	Reinhardtia_paiewonskiana))	Podococcus_barteri))))))	(Nypa_fruticans	Iriartea_deltoidea)))	Kingia_australis);
((Pseudophoenix_vinifera	((Phoenix_dactylifera	Sabal_domingensis)	(((((Prestoea_acuminata	(Oenocarpus_minor	Oenocarpus_bataua))	Leopoldinia_pulchra)	((Geonoma_undata	((Heterospathe_cagayanensis	(Hydriastele_microspadix	(Kentiopsis_piersoniorum	(Burretiokentia_grandiflora	Veitchia_spiralis))))	(Dypsis_decaryi	Dictyosperma_album)))	(Pelagodoxa_henryana	Manicaria_saccifera)))	(((((Attalea_speciosa	Bactris_major)	(Elaeis_guineensis	Elaeis_oleifera))	(Reinhardtia_simplex	(Reinhardtia_latisecta	Reinhardtia_paiewonskiana)))	Podococcus_barteri)	((Chamaedorea_seifrizii	Roystonea_regia)	(Orania_palindan	Sclerosperma_profizianum))))	(Nypa_fruticans	Iriartea_deltoidea))))	Kingia_australis);
((Sabal_domingensis	(((Phoenix_dactylifera	((((Roystonea_regia	(Chamaedorea_seifrizii	(Sclerosperma_profizianum	Orania_palindan)))	(((Elaeis_guineensis	Elaeis_oleifera)	(Bactris_major	Attalea_speciosa))	((Reinhardtia_latisecta	Reinhardtia_paiewonskiana)	Reinhardtia_simplex)))	Podococcus_barteri)	((Leopoldinia_pulchra	((Prestoea_acuminata	(Oenocarpus_bataua	Oenocarpus_minor))	(Manicaria_saccifera	Pelagodoxa_henryana)))	(Geonoma_undata	((Dictyosperma_album	Dypsis_decaryi)	(((Heterospathe_cagayanensis	(Veitchia_spiralis	Kentiopsis_piersoniorum))	Burretiokentia_grandiflora)	Hydriastele_microspadix))))))	Pseudophoenix_vinifera)	(Nypa_fruticans	Iriartea_deltoidea)))	Kingia_australis);
((Pseudophoenix_vinifera	(((Nypa_fruticans	Iriartea_deltoidea)	Phoenix_dactylifera)	(Sabal_domingensis	(((((Geonoma_undata	((Dictyosperma_album	Dypsis_decaryi)	(((Heterospathe_cagayanensis	(Veitchia_spiralis	Kentiopsis_piersoniorum))	Burretiokentia_grandiflora)	Hydriastele_microspadix)))	((Prestoea_acuminata	(Oenocarpus_bataua	Oenocarpus_minor))	Manicaria_saccifera))	Leopoldinia_pulchra)	Pelagodoxa_henryana)	((((Sclerosperma_profizianum	Orania_palindan)	(Roystonea_regia	Chamaedorea_seifrizii))	(((Elaeis_guineensis	Elaeis_oleifera)	(Bactris_major	Attalea_speciosa))	((Reinhardtia_latisecta	Reinhardtia_paiewonskiana)	Reinhardtia_simplex)))	Podococcus_barteri)))))	Kingia_australis);
((Sabal_domingensis	((((((Prestoea_acuminata	(Oenocarpus_bataua	Oenocarpus_minor))	((Pelagodoxa_henryana	Manicaria_saccifera)	(Geonoma_undata	((Dictyosperma_album	Dypsis_decaryi)	((((Veitchia_spiralis	Burretiokentia_grandiflora)	Kentiopsis_piersoniorum)	Hydriastele_microspadix)	Heterospathe_cagayanensis)))))	(((Sclerosperma_profizianum	Orania_palindan)	(Roystonea_regia	Chamaedorea_seifrizii))	(((Elaeis_guineensis	Elaeis_oleifera)	(Bactris_major	Attalea_speciosa))	(Podococcus_barteri	((Reinhardtia_latisecta	Reinhardtia_paiewonskiana)	Reinhardtia_simplex)))))	(Nypa_fruticans	Iriartea_deltoidea))	(Leopoldinia_pulchra	Pseudophoenix_vinifera))	Phoenix_dactylifera))	Kingia_australis);
((Sabal_domingensis	(((Leopoldinia_pulchra	((((Prestoea_acuminata	(Oenocarpus_bataua	Oenocarpus_minor))	((Pelagodoxa_henryana	Manicaria_saccifera)	(Geonoma_undata	((Dictyosperma_album	Dypsis_decaryi)	((((Veitchia_spiralis	Burretiokentia_grandiflora)	Kentiopsis_piersoniorum)	Hydriastele_microspadix)	Heterospathe_cagayanensis)))))	((Roystonea_regia	Chamaedorea_seifrizii)	((((Elaeis_guineensis	Elaeis_oleifera)	(Bactris_major	Attalea_speciosa))	((Reinhardtia_latisecta	Reinhardtia_paiewonskiana)	Reinhardtia_simplex))	Podococcus_barteri)))	(Sclerosperma_profizianum	Orania_palindan)))	((Nypa_fruticans	Iriartea_deltoidea)	Pseudophoenix_vinifera))	Phoenix_dactylifera))	Kingia_australis);
((Pseudophoenix_vinifera	((Phoenix_dactylifera	(Sabal_domingensis	(((((Attalea_speciosa	Bactris_major)	(Elaeis_guineensis	Elaeis_oleifera))	((Reinhardtia_latisecta	Reinhardtia_paiewonskiana)	Reinhardtia_simplex))	(((Podococcus_barteri	((Prestoea_acuminata	(Leopoldinia_pulchra	(Oenocarpus_bataua	Oenocarpus_minor)))	(Geonoma_undata	(((Dictyosperma_album	Dypsis_decaryi)	((((Veitchia_spiralis	Burretiokentia_grandiflora)	Kentiopsis_piersoniorum)	Hydriastele_microspadix)	Heterospathe_cagayanensis))	(Pelagodoxa_henryana	Manicaria_saccifera)))))	(Sclerosperma_profizianum	Orania_palindan))	Roystonea_regia))	Chamaedorea_seifrizii)))	(Nypa_fruticans	Iriartea_deltoidea)))	Kingia_australis);
(((Phoenix_dactylifera	(Sabal_domingensis	(((Podococcus_barteri	((((Dictyosperma_album	Dypsis_decaryi)	(((Veitchia_spiralis	(Burretiokentia_grandiflora	Kentiopsis_piersoniorum))	Hydriastele_microspadix)	Heterospathe_cagayanensis))	Geonoma_undata)	((Prestoea_acuminata	(Oenocarpus_bataua	Oenocarpus_minor))	(Leopoldinia_pulchra	(Pelagodoxa_henryana	Manicaria_saccifera)))))	(((Sclerosperma_profizianum	Orania_palindan)	Roystonea_regia)	((Attalea_speciosa	(Bactris_major	(Elaeis_guineensis	Elaeis_oleifera)))	((Reinhardtia_latisecta	Reinhardtia_paiewonskiana)	Reinhardtia_simplex))))	Chamaedorea_seifrizii)))	((Nypa_fruticans	Iriartea_deltoidea)	Pseudophoenix_vinifera))	Kingia_australis);
((((((Podococcus_barteri	(Sclerosperma_profizianum	Orania_palindan))	(Chamaedorea_seifrizii	Roystonea_regia))	((Attalea_speciosa	(Bactris_major	(Elaeis_guineensis	Elaeis_oleifera)))	((Reinhardtia_latisecta	Reinhardtia_paiewonskiana)	Reinhardtia_simplex)))	(((Prestoea_acuminata	(Oenocarpus_bataua	Oenocarpus_minor))	((Pelagodoxa_henryana	Manicaria_saccifera)	(((Dictyosperma_album	Dypsis_decaryi)	((Veitchia_spiralis	(Burretiokentia_grandiflora	Kentiopsis_piersoniorum))	(Hydriastele_microspadix	Heterospathe_cagayanensis)))	Geonoma_undata)))	Leopoldinia_pulchra))	((Phoenix_dactylifera	Sabal_domingensis)	((Nypa_fruticans	Iriartea_deltoidea)	Pseudophoenix_vinifera)))	Kingia_australis);
((Sabal_domingensis	((((((((Sclerosperma_profizianum	Orania_palindan)	(Chamaedorea_seifrizii	Roystonea_regia))	((Attalea_speciosa	(Bactris_major	(Elaeis_guineensis	Elaeis_oleifera)))	((Reinhardtia_latisecta	Reinhardtia_paiewonskiana)	Reinhardtia_simplex)))	Podococcus_barteri)	((Prestoea_acuminata	(Leopoldinia_pulchra	(Oenocarpus_bataua	Oenocarpus_minor)))	((Pelagodoxa_henryana	Manicaria_saccifera)	(((Dictyosperma_album	Dypsis_decaryi)	((Veitchia_spiralis	Kentiopsis_piersoniorum)	((Burretiokentia_grandiflora	Hydriastele_microspadix)	Heterospathe_cagayanensis)))	Geonoma_undata))))	(Nypa_fruticans	Iriartea_deltoidea))	Pseudophoenix_vinifera)	Phoenix_dactylifera))	Kingia_australis);
((Sabal_domingensis	(((((((Sclerosperma_profizianum	Orania_palindan)	Chamaedorea_seifrizii)	(((Attalea_speciosa	(Bactris_major	(Elaeis_guineensis	Elaeis_oleifera)))	((Reinhardtia_latisecta	Reinhardtia_paiewonskiana)	Reinhardtia_simplex))	(Roystonea_regia	Podococcus_barteri)))	((Leopoldinia_pulchra	(Pelagodoxa_henryana	Manicaria_saccifera))	((((Dictyosperma_album	Dypsis_decaryi)	((Kentiopsis_piersoniorum	(Veitchia_spiralis	Burretiokentia_grandiflora))	(Hydriastele_microspadix	Heterospathe_cagayanensis)))	Geonoma_undata)	(Prestoea_acuminata	(Oenocarpus_bataua	Oenocarpus_minor)))))	(Nypa_fruticans	Iriartea_deltoidea))	Pseudophoenix_vinifera)	Phoenix_dactylifera))	Kingia_australis);
((Manicaria_saccifera	((((((Sclerosperma_profizianum	Orania_palindan)	Roystonea_regia)	((Chamaedorea_seifrizii	((Nypa_fruticans	Iriartea_deltoidea)	(Pseudophoenix_vinifera	(Phoenix_dactylifera	Sabal_domingensis))))	((((Elaeis_guineensis	Elaeis_oleifera)	(Attalea_speciosa	Bactris_major))	((Reinhardtia_latisecta	Reinhardtia_paiewonskiana)	Reinhardtia_simplex))	Podococcus_barteri)))	(((Dictyosperma_album	Dypsis_decaryi)	(Heterospathe_cagayanensis	(((Veitchia_spiralis	Burretiokentia_grandiflora)	Kentiopsis_piersoniorum)	Hydriastele_microspadix)))	Geonoma_undata))	(Prestoea_acuminata	(Leopoldinia_pulchra	(Oenocarpus_bataua	Oenocarpus_minor))))	Pelagodoxa_henryana))	Kingia_australis);
((((Phoenix_dactylifera	(Sabal_domingensis	(((((Attalea_speciosa	(Bactris_major	(Elaeis_oleifera	Elaeis_guineensis)))	(Reinhardtia_simplex	(Reinhardtia_latisecta	Reinhardtia_paiewonskiana)))	(Chamaedorea_seifrizii	Roystonea_regia))	(Podococcus_barteri	(Sclerosperma_profizianum	Orania_palindan)))	(((Leopoldinia_pulchra	(((Hydriastele_microspadix	((Kentiopsis_piersoniorum	(Burretiokentia_grandiflora	Veitchia_spiralis))	((Dypsis_decaryi	Dictyosperma_album)	Heterospathe_cagayanensis)))	Geonoma_undata)	Manicaria_saccifera))	(Prestoea_acuminata	(Oenocarpus_bataua	Oenocarpus_minor)))	Pelagodoxa_henryana))))	(Nypa_fruticans	Iriartea_deltoidea))	Pseudophoenix_vinifera)	Kingia_australis);
((((((Attalea_speciosa	(Bactris_major	(Elaeis_oleifera	Elaeis_guineensis)))	(Reinhardtia_simplex	(Reinhardtia_latisecta	Reinhardtia_paiewonskiana)))	((Chamaedorea_seifrizii	Roystonea_regia)	(Sclerosperma_profizianum	Orania_palindan)))	(Podococcus_barteri	((Pelagodoxa_henryana	((((Dypsis_decaryi	Dictyosperma_album)	((Hydriastele_microspadix	Heterospathe_cagayanensis)	(Kentiopsis_piersoniorum	(Burretiokentia_grandiflora	Veitchia_spiralis))))	Geonoma_undata)	Manicaria_saccifera))	(Prestoea_acuminata	(Leopoldinia_pulchra	(Oenocarpus_bataua	Oenocarpus_minor))))))	(Iriartea_deltoidea	(Pseudophoenix_vinifera	(Nypa_fruticans	(Phoenix_dactylifera	Sabal_domingensis)))))	Kingia_australis);
((Attalea_speciosa	(Bactris_major	(((Reinhardtia_simplex	(Reinhardtia_latisecta	Reinhardtia_paiewonskiana))	(((Chamaedorea_seifrizii	Roystonea_regia)	(Sclerosperma_profizianum	Orania_palindan))	(Podococcus_barteri	(((Phoenix_dactylifera	Sabal_domingensis)	((Nypa_fruticans	Iriartea_deltoidea)	Pseudophoenix_vinifera))	((Pelagodoxa_henryana	((((Dypsis_decaryi	Dictyosperma_album)	((Hydriastele_microspadix	Heterospathe_cagayanensis)	(Kentiopsis_piersoniorum	(Burretiokentia_grandiflora	Veitchia_spiralis))))	Geonoma_undata)	Manicaria_saccifera))	(Leopoldinia_pulchra	((Oenocarpus_bataua	Oenocarpus_minor)	Prestoea_acuminata)))))))	(Elaeis_oleifera	Elaeis_guineensis))))	Kingia_australis);
(((((Chamaedorea_seifrizii	((Podococcus_barteri	((((Elaeis_oleifera	Elaeis_guineensis)	Bactris_major)	Attalea_speciosa)	(Reinhardtia_simplex	(Reinhardtia_latisecta	Reinhardtia_paiewonskiana))))	((Pelagodoxa_henryana	((((Dypsis_decaryi	Dictyosperma_album)	((Heterospathe_cagayanensis	(Hydriastele_microspadix	Burretiokentia_grandiflora))	(Kentiopsis_piersoniorum	Veitchia_spiralis)))	Geonoma_undata)	((Prestoea_acuminata	(Leopoldinia_pulchra	(Oenocarpus_bataua	Oenocarpus_minor)))	Manicaria_saccifera)))	(Roystonea_regia	(Sclerosperma_profizianum	Orania_palindan)))))	Sabal_domingensis)	Phoenix_dactylifera)	(Nypa_fruticans	(Pseudophoenix_vinifera	Iriartea_deltoidea)))	Kingia_australis);
((Pseudophoenix_vinifera	((((Podococcus_barteri	(((Prestoea_acuminata	(Oenocarpus_bataua	Oenocarpus_minor))	((((Dypsis_decaryi	Dictyosperma_album)	((Burretiokentia_grandiflora	Hydriastele_microspadix)	(Heterospathe_cagayanensis	(Kentiopsis_piersoniorum	Veitchia_spiralis))))	Geonoma_undata)	(Pelagodoxa_henryana	Manicaria_saccifera)))	Leopoldinia_pulchra))	(((Sclerosperma_profizianum	Orania_palindan)	(Chamaedorea_seifrizii	Roystonea_regia))	(((Elaeis_oleifera	Elaeis_guineensis)	(Bactris_major	Attalea_speciosa))	(Reinhardtia_simplex	(Reinhardtia_latisecta	Reinhardtia_paiewonskiana)))))	Sabal_domingensis)	((Nypa_fruticans	Iriartea_deltoidea)	Phoenix_dactylifera)))	Kingia_australis);
((((Sclerosperma_profizianum	Orania_palindan)	((Chamaedorea_seifrizii	Roystonea_regia)	((((Pelagodoxa_henryana	(((((Dypsis_decaryi	Dictyosperma_album)	(Heterospathe_cagayanensis	((Hydriastele_microspadix	(Kentiopsis_piersoniorum	Veitchia_spiralis))	Burretiokentia_grandiflora)))	Manicaria_saccifera)	Leopoldinia_pulchra)	(Prestoea_acuminata	(Oenocarpus_bataua	Oenocarpus_minor))))	Geonoma_undata)	Podococcus_barteri)	((Attalea_speciosa	((Elaeis_oleifera	Elaeis_guineensis)	Bactris_major))	(Reinhardtia_simplex	(Reinhardtia_latisecta	Reinhardtia_paiewonskiana))))))	(((Phoenix_dactylifera	Sabal_domingensis)	Pseudophoenix_vinifera)	(Nypa_fruticans	Iriartea_deltoidea)))	Kingia_australis);
((Sclerosperma_profizianum	(Orania_palindan	((((((Phoenix_dactylifera	Sabal_domingensis)	(Pseudophoenix_vinifera	(Nypa_fruticans	Iriartea_deltoidea)))	(((Geonoma_undata	((Dypsis_decaryi	Dictyosperma_album)	(Heterospathe_cagayanensis	(Hydriastele_microspadix	((Veitchia_spiralis	Kentiopsis_piersoniorum)	Burretiokentia_grandiflora)))))	(Pelagodoxa_henryana	Manicaria_saccifera))	(Leopoldinia_pulchra	(Prestoea_acuminata	(Oenocarpus_bataua	Oenocarpus_minor)))))	Podococcus_barteri)	((Attalea_speciosa	((Elaeis_oleifera	Elaeis_guineensis)	Bactris_major))	(Reinhardtia_simplex	(Reinhardtia_latisecta	Reinhardtia_paiewonskiana))))	(Chamaedorea_seifrizii	Roystonea_regia))))	Kingia_australis);
((Sabal_domingensis	(((Pseudophoenix_vinifera	(Nypa_fruticans	Iriartea_deltoidea))	((((Geonoma_undata	((Dypsis_decaryi	Dictyosperma_album)	(Heterospathe_cagayanensis	(Hydriastele_microspadix	(Veitchia_spiralis	(Kentiopsis_piersoniorum	Burretiokentia_grandiflora))))))	(Leopoldinia_pulchra	(Manicaria_saccifera	(Prestoea_acuminata	(Oenocarpus_bataua	Oenocarpus_minor)))))	Pelagodoxa_henryana)	(((Chamaedorea_seifrizii	((Attalea_speciosa	((Elaeis_oleifera	Elaeis_guineensis)	Bactris_major))	(Podococcus_barteri	(Reinhardtia_simplex	(Reinhardtia_latisecta	Reinhardtia_paiewonskiana)))))	(Sclerosperma_profizianum	Orania_palindan))	Roystonea_regia)))	Phoenix_dactylifera))	Kingia_australis);
((Pseudophoenix_vinifera	((Nypa_fruticans	Iriartea_deltoidea)	((((Sclerosperma_profizianum	Orania_palindan)	((Roystonea_regia	(Podococcus_barteri	(((Prestoea_acuminata	(Leopoldinia_pulchra	(Oenocarpus_bataua	Oenocarpus_minor)))	(Geonoma_undata	((Dypsis_decaryi	Dictyosperma_album)	((Veitchia_spiralis	(Kentiopsis_piersoniorum	Burretiokentia_grandiflora))	(Heterospathe_cagayanensis	Hydriastele_microspadix)))))	(Manicaria_saccifera	Pelagodoxa_henryana))))	(Chamaedorea_seifrizii	((Attalea_speciosa	((Elaeis_oleifera	Elaeis_guineensis)	Bactris_major))	(Reinhardtia_simplex	(Reinhardtia_latisecta	Reinhardtia_paiewonskiana))))))	Sabal_domingensis)	Phoenix_dactylifera)))	Kingia_australis);
((Sabal_domingensis	(Phoenix_dactylifera	(((((Prestoea_acuminata	(Leopoldinia_pulchra	(Oenocarpus_bataua	Oenocarpus_minor)))	(Manicaria_saccifera	(Geonoma_undata	((Veitchia_spiralis	(Kentiopsis_piersoniorum	Burretiokentia_grandiflora))	(((Dypsis_decaryi	Dictyosperma_album)	Heterospathe_cagayanensis)	Hydriastele_microspadix)))))	Pelagodoxa_henryana)	((((Elaeis_oleifera	Elaeis_guineensis)	(Bactris_major	Attalea_speciosa))	(Podococcus_barteri	(Reinhardtia_simplex	(Reinhardtia_latisecta	Reinhardtia_paiewonskiana))))	((Sclerosperma_profizianum	Orania_palindan)	(Chamaedorea_seifrizii	Roystonea_regia))))	(Pseudophoenix_vinifera	(Nypa_fruticans	Iriartea_deltoidea)))))	Kingia_australis);
((Sclerosperma_profizianum	(Orania_palindan	(((Chamaedorea_seifrizii	(Iriartea_deltoidea	((Sabal_domingensis	Phoenix_dactylifera)	(Pseudophoenix_vinifera	Nypa_fruticans))))	((((Elaeis_oleifera	Elaeis_guineensis)	Bactris_major)	Attalea_speciosa)	(Podococcus_barteri	((Reinhardtia_latisecta	Reinhardtia_paiewonskiana)	Reinhardtia_simplex))))	(Roystonea_regia	((Pelagodoxa_henryana	Geonoma_undata)	(Manicaria_saccifera	((Leopoldinia_pulchra	(Prestoea_acuminata	(Oenocarpus_minor	Oenocarpus_bataua)))	((Dictyosperma_album	Dypsis_decaryi)	(Heterospathe_cagayanensis	(Hydriastele_microspadix	(Veitchia_spiralis	(Kentiopsis_piersoniorum	Burretiokentia_grandiflora))))))))))))	Kingia_australis);
((Sabal_domingensis	(Phoenix_dactylifera	((Pseudophoenix_vinifera	(Nypa_fruticans	Iriartea_deltoidea))	((((((((Elaeis_oleifera	Elaeis_guineensis)	Bactris_major)	Attalea_speciosa)	((Reinhardtia_latisecta	Reinhardtia_paiewonskiana)	Reinhardtia_simplex))	((((Prestoea_acuminata	(Oenocarpus_minor	Oenocarpus_bataua))	Leopoldinia_pulchra)	((Geonoma_undata	((Dictyosperma_album	Dypsis_decaryi)	(Hydriastele_microspadix	(((Veitchia_spiralis	Kentiopsis_piersoniorum)	Heterospathe_cagayanensis)	Burretiokentia_grandiflora))))	Manicaria_saccifera))	Pelagodoxa_henryana))	(Podococcus_barteri	(Sclerosperma_profizianum	Orania_palindan)))	Roystonea_regia)	Chamaedorea_seifrizii))))	Kingia_australis);
((Sabal_domingensis	(Phoenix_dactylifera	((Pseudophoenix_vinifera	(Nypa_fruticans	Iriartea_deltoidea))	((((((Elaeis_oleifera	Elaeis_guineensis)	Bactris_major)	Attalea_speciosa)	((Reinhardtia_latisecta	Reinhardtia_paiewonskiana)	Reinhardtia_simplex))	Podococcus_barteri)	(((((Prestoea_acuminata	(Oenocarpus_minor	Oenocarpus_bataua))	Leopoldinia_pulchra)	((Geonoma_undata	((Dictyosperma_album	Dypsis_decaryi)	((Hydriastele_microspadix	((Burretiokentia_grandiflora	Kentiopsis_piersoniorum)	Veitchia_spiralis))	Heterospathe_cagayanensis)))	Manicaria_saccifera))	Pelagodoxa_henryana)	((Sclerosperma_profizianum	Orania_palindan)	(Chamaedorea_seifrizii	Roystonea_regia)))))))	Kingia_australis);
((Pseudophoenix_vinifera	((Nypa_fruticans	Iriartea_deltoidea)	((((Sclerosperma_profizianum	Orania_palindan)	(((((Elaeis_oleifera	Elaeis_guineensis)	Bactris_major)	Attalea_speciosa)	((Reinhardtia_latisecta	Reinhardtia_paiewonskiana)	Reinhardtia_simplex))	((Roystonea_regia	Podococcus_barteri)	((Prestoea_acuminata	(Oenocarpus_minor	Oenocarpus_bataua))	((Geonoma_undata	((Dictyosperma_album	Dypsis_decaryi)	((((Veitchia_spiralis	Hydriastele_microspadix)	Kentiopsis_piersoniorum)	Heterospathe_cagayanensis)	Burretiokentia_grandiflora)))	(Leopoldinia_pulchra	(Pelagodoxa_henryana	Manicaria_saccifera)))))))	Chamaedorea_seifrizii)	(Sabal_domingensis	Phoenix_dactylifera))))	Kingia_australis);
((Sabal_domingensis	(Phoenix_dactylifera	((Nypa_fruticans	(Pseudophoenix_vinifera	Iriartea_deltoidea))	((Podococcus_barteri	((((((Elaeis_oleifera	Elaeis_guineensis)	Bactris_major)	Attalea_speciosa)	((Reinhardtia_latisecta	Reinhardtia_paiewonskiana)	Reinhardtia_simplex))	(Sclerosperma_profizianum	Orania_palindan))	(Chamaedorea_seifrizii	Roystonea_regia)))	((Leopoldinia_pulchra	((Geonoma_undata	(Dictyosperma_album	((Heterospathe_cagayanensis	(((Burretiokentia_grandiflora	Kentiopsis_piersoniorum)	Veitchia_spiralis)	Hydriastele_microspadix))	Dypsis_decaryi)))	(Pelagodoxa_henryana	Manicaria_saccifera)))	(Prestoea_acuminata	(Oenocarpus_minor	Oenocarpus_bataua)))))))	Kingia_australis);
((Sclerosperma_profizianum	(Orania_palindan	((((Chamaedorea_seifrizii	(((Sabal_domingensis	Phoenix_dactylifera)	Pseudophoenix_vinifera)	(Iriartea_deltoidea	Nypa_fruticans)))	((((Elaeis_oleifera	Elaeis_guineensis)	Bactris_major)	Attalea_speciosa)	(Podococcus_barteri	((Reinhardtia_latisecta	Reinhardtia_paiewonskiana)	Reinhardtia_simplex))))	(((Geonoma_undata	((Hydriastele_microspadix	(Heterospathe_cagayanensis	((Burretiokentia_grandiflora	Kentiopsis_piersoniorum)	Veitchia_spiralis)))	(Dypsis_decaryi	Dictyosperma_album)))	(Pelagodoxa_henryana	Manicaria_saccifera))	((Prestoea_acuminata	(Oenocarpus_minor	Oenocarpus_bataua))	Leopoldinia_pulchra)))	Roystonea_regia)))	Kingia_australis);
((Sabal_domingensis	(Phoenix_dactylifera	(Pseudophoenix_vinifera	((Iriartea_deltoidea	Nypa_fruticans)	((((Manicaria_saccifera	(((Prestoea_acuminata	(Oenocarpus_minor	Oenocarpus_bataua))	Leopoldinia_pulchra)	(Geonoma_undata	((Heterospathe_cagayanensis	(((Burretiokentia_grandiflora	Kentiopsis_piersoniorum)	Veitchia_spiralis)	Hydriastele_microspadix))	(Dypsis_decaryi	Dictyosperma_album)))))	((Pelagodoxa_henryana	Roystonea_regia)	(Sclerosperma_profizianum	Orania_palindan)))	((((Attalea_speciosa	(Elaeis_oleifera	Elaeis_guineensis))	Bactris_major)	((Reinhardtia_latisecta	Reinhardtia_paiewonskiana)	Reinhardtia_simplex))	Podococcus_barteri))	Chamaedorea_seifrizii)))))	Kingia_australis);
((Sabal_domingensis	(Phoenix_dactylifera	((((Sclerosperma_profizianum	Orania_palindan)	((((Attalea_speciosa	((Elaeis_oleifera	Elaeis_guineensis)	Bactris_major))	((Reinhardtia_latisecta	Reinhardtia_paiewonskiana)	Reinhardtia_simplex))	(Podococcus_barteri	((Geonoma_undata	((Heterospathe_cagayanensis	(((Burretiokentia_grandiflora	Kentiopsis_piersoniorum)	Veitchia_spiralis)	Hydriastele_microspadix))	(Dypsis_decaryi	Dictyosperma_album)))	((Pelagodoxa_henryana	Manicaria_saccifera)	((Prestoea_acuminata	(Oenocarpus_minor	Oenocarpus_bataua))	Leopoldinia_pulchra)))))	Roystonea_regia))	Chamaedorea_seifrizii)	(Pseudophoenix_vinifera	(Iriartea_deltoidea	Nypa_fruticans)))))	Kingia_australis);
((Sclerosperma_profizianum	(Orania_palindan	(((((Attalea_speciosa	((Elaeis_oleifera	Elaeis_guineensis)	Bactris_major))	(Podococcus_barteri	((Reinhardtia_latisecta	Reinhardtia_paiewonskiana)	Reinhardtia_simplex)))	((Geonoma_undata	((Heterospathe_cagayanensis	(((Burretiokentia_grandiflora	Kentiopsis_piersoniorum)	Veitchia_spiralis)	Hydriastele_microspadix))	(Dypsis_decaryi	Dictyosperma_album)))	(((Pelagodoxa_henryana	Manicaria_saccifera)	(Prestoea_acuminata	(Oenocarpus_minor	Oenocarpus_bataua)))	Leopoldinia_pulchra)))	Roystonea_regia)	(Chamaedorea_seifrizii	((((Pseudophoenix_vinifera	Iriartea_deltoidea)	Phoenix_dactylifera)	Sabal_domingensis)	Nypa_fruticans)))))	Kingia_australis);
((Pseudophoenix_vinifera	((Nypa_fruticans	Iriartea_deltoidea)	(Phoenix_dactylifera	(Sabal_domingensis	((((Sclerosperma_profizianum	Orania_palindan)	(Chamaedorea_seifrizii	Roystonea_regia))	(Podococcus_barteri	(((Reinhardtia_latisecta	Reinhardtia_paiewonskiana)	Reinhardtia_simplex)	(((Elaeis_oleifera	Elaeis_guineensis)	Bactris_major)	Attalea_speciosa))))	((Leopoldinia_pulchra	(Prestoea_acuminata	(Oenocarpus_minor	Oenocarpus_bataua)))	((Geonoma_undata	((((Kentiopsis_piersoniorum	Burretiokentia_grandiflora)	Veitchia_spiralis)	(Hydriastele_microspadix	Heterospathe_cagayanensis))	(Dypsis_decaryi	Dictyosperma_album)))	(Pelagodoxa_henryana	Manicaria_saccifera))))))))	Kingia_australis);
(((((Nypa_fruticans	Pseudophoenix_vinifera)	(Phoenix_dactylifera	Sabal_domingensis))	((((Reinhardtia_latisecta	Reinhardtia_paiewonskiana)	Reinhardtia_simplex)	(Attalea_speciosa	((Elaeis_guineensis	Elaeis_oleifera)	Bactris_major)))	(((Orania_palindan	Sclerosperma_profizianum)	(Chamaedorea_seifrizii	Roystonea_regia))	(Podococcus_barteri	((Manicaria_saccifera	((((Dictyosperma_album	Dypsis_decaryi)	((((Burretiokentia_grandiflora	Heterospathe_cagayanensis)	Kentiopsis_piersoniorum)	Veitchia_spiralis)	Hydriastele_microspadix))	Geonoma_undata)	(Prestoea_acuminata	(Leopoldinia_pulchra	(Oenocarpus_minor	Oenocarpus_bataua)))))	Pelagodoxa_henryana)))))	Iriartea_deltoidea)	Kingia_australis);
((Sabal_domingensis	(((((Prestoea_acuminata	(Leopoldinia_pulchra	(Oenocarpus_minor	Oenocarpus_bataua)))	((Pelagodoxa_henryana	Manicaria_saccifera)	(((Dictyosperma_album	Dypsis_decaryi)	((Heterospathe_cagayanensis	(Kentiopsis_piersoniorum	(Veitchia_spiralis	Burretiokentia_grandiflora)))	Hydriastele_microspadix))	Geonoma_undata)))	(((((Reinhardtia_latisecta	Reinhardtia_paiewonskiana)	Reinhardtia_simplex)	((Elaeis_guineensis	Elaeis_oleifera)	(Bactris_major	Attalea_speciosa)))	((Orania_palindan	Sclerosperma_profizianum)	(Chamaedorea_seifrizii	Roystonea_regia)))	Podococcus_barteri))	((Nypa_fruticans	Iriartea_deltoidea)	Pseudophoenix_vinifera))	Phoenix_dactylifera))	Kingia_australis);
((((((Orania_palindan	Sclerosperma_profizianum)	((((((Reinhardtia_latisecta	Reinhardtia_paiewonskiana)	Reinhardtia_simplex)	(Attalea_speciosa	((Elaeis_guineensis	Elaeis_oleifera)	Bactris_major)))	Podococcus_barteri)	(Chamaedorea_seifrizii	Roystonea_regia))	((Prestoea_acuminata	(Oenocarpus_minor	Oenocarpus_bataua))	(Leopoldinia_pulchra	((Pelagodoxa_henryana	Manicaria_saccifera)	(((Dictyosperma_album	Dypsis_decaryi)	((Heterospathe_cagayanensis	(Veitchia_spiralis	(Burretiokentia_grandiflora	Kentiopsis_piersoniorum)))	Hydriastele_microspadix))	Geonoma_undata))))))	(Nypa_fruticans	Iriartea_deltoidea))	Pseudophoenix_vinifera)	(Phoenix_dactylifera	Sabal_domingensis))	Kingia_australis);
(((((Prestoea_acuminata	(Leopoldinia_pulchra	(Oenocarpus_minor	Oenocarpus_bataua)))	((Pelagodoxa_henryana	Manicaria_saccifera)	(((Dictyosperma_album	Dypsis_decaryi)	((Heterospathe_cagayanensis	((Veitchia_spiralis	Kentiopsis_piersoniorum)	Burretiokentia_grandiflora))	Hydriastele_microspadix))	Geonoma_undata)))	(((Chamaedorea_seifrizii	Roystonea_regia)	(Podococcus_barteri	(Orania_palindan	Sclerosperma_profizianum)))	(((Reinhardtia_latisecta	Reinhardtia_paiewonskiana)	Reinhardtia_simplex)	((Elaeis_guineensis	Elaeis_oleifera)	(Bactris_major	Attalea_speciosa)))))	((Nypa_fruticans	Iriartea_deltoidea)	(Pseudophoenix_vinifera	(Phoenix_dactylifera	Sabal_domingensis))))	Kingia_australis);
((Sabal_domingensis	((((Nypa_fruticans	Iriartea_deltoidea)	Pseudophoenix_vinifera)	(((((Reinhardtia_latisecta	Reinhardtia_paiewonskiana)	Reinhardtia_simplex)	((Elaeis_guineensis	Elaeis_oleifera)	(Bactris_major	Attalea_speciosa)))	(((Podococcus_barteri	Pelagodoxa_henryana)	((Prestoea_acuminata	(Leopoldinia_pulchra	(Oenocarpus_minor	Oenocarpus_bataua)))	(Manicaria_saccifera	(((Dictyosperma_album	Dypsis_decaryi)	((Heterospathe_cagayanensis	((Veitchia_spiralis	Kentiopsis_piersoniorum)	Burretiokentia_grandiflora))	Hydriastele_microspadix))	Geonoma_undata))))	(Roystonea_regia	(Orania_palindan	Sclerosperma_profizianum))))	Chamaedorea_seifrizii))	Phoenix_dactylifera))	Kingia_australis);
((((Nypa_fruticans	Iriartea_deltoidea)	Pseudophoenix_vinifera)	((((Orania_palindan	Sclerosperma_profizianum)	(((Podococcus_barteri	(((Reinhardtia_latisecta	Reinhardtia_paiewonskiana)	Reinhardtia_simplex)	((Elaeis_guineensis	Elaeis_oleifera)	(Bactris_major	Attalea_speciosa))))	((((Prestoea_acuminata	(Oenocarpus_minor	Oenocarpus_bataua))	(Pelagodoxa_henryana	Manicaria_saccifera))	Leopoldinia_pulchra)	(((Dictyosperma_album	Dypsis_decaryi)	((Heterospathe_cagayanensis	(Veitchia_spiralis	(Kentiopsis_piersoniorum	Burretiokentia_grandiflora)))	Hydriastele_microspadix))	Geonoma_undata)))	Roystonea_regia))	Chamaedorea_seifrizii)	(Phoenix_dactylifera	Sabal_domingensis)))	Kingia_australis);
((Phoenix_dactylifera	(((Sabal_domingensis	(((Leopoldinia_pulchra	(Prestoea_acuminata	(Oenocarpus_minor	Oenocarpus_bataua)))	(((((Dypsis_decaryi	(Burretiokentia_grandiflora	(Veitchia_spiralis	Kentiopsis_piersoniorum)))	Hydriastele_microspadix)	(Dictyosperma_album	Heterospathe_cagayanensis))	Geonoma_undata)	(Pelagodoxa_henryana	Manicaria_saccifera)))	(((Chamaedorea_seifrizii	Roystonea_regia)	(((Reinhardtia_latisecta	Reinhardtia_paiewonskiana)	Reinhardtia_simplex)	((Elaeis_guineensis	Elaeis_oleifera)	(Bactris_major	Attalea_speciosa))))	((Podococcus_barteri	Orania_palindan)	Sclerosperma_profizianum))))	Pseudophoenix_vinifera)	(Nypa_fruticans	Iriartea_deltoidea)))	Kingia_australis);
((Sabal_domingensis	((((Orania_palindan	Sclerosperma_profizianum)	(Roystonea_regia	((((((Hydriastele_microspadix	Burretiokentia_grandiflora)	((Veitchia_spiralis	Kentiopsis_piersoniorum)	Heterospathe_cagayanensis))	(Dictyosperma_album	Dypsis_decaryi))	Geonoma_undata)	((Pelagodoxa_henryana	Manicaria_saccifera)	(Prestoea_acuminata	(Leopoldinia_pulchra	(Oenocarpus_minor	Oenocarpus_bataua)))))	((Podococcus_barteri	((Reinhardtia_latisecta	Reinhardtia_paiewonskiana)	Reinhardtia_simplex))	(Attalea_speciosa	((Elaeis_guineensis	Elaeis_oleifera)	Bactris_major))))))	Chamaedorea_seifrizii)	((Pseudophoenix_vinifera	(Nypa_fruticans	Iriartea_deltoidea))	Phoenix_dactylifera)))	Kingia_australis);
((Sclerosperma_profizianum	(((Podococcus_barteri	((((Heterospathe_cagayanensis	((Hydriastele_microspadix	Burretiokentia_grandiflora)	(Veitchia_spiralis	Kentiopsis_piersoniorum)))	(Dictyosperma_album	Dypsis_decaryi))	Geonoma_undata)	((Pelagodoxa_henryana	Manicaria_saccifera)	(Prestoea_acuminata	(Leopoldinia_pulchra	(Oenocarpus_minor	Oenocarpus_bataua))))))	(((Chamaedorea_seifrizii	((Pseudophoenix_vinifera	(Nypa_fruticans	Iriartea_deltoidea))	(Sabal_domingensis	Phoenix_dactylifera)))	(((Reinhardtia_latisecta	Reinhardtia_paiewonskiana)	Reinhardtia_simplex)	((Elaeis_guineensis	Elaeis_oleifera)	(Bactris_major	Attalea_speciosa))))	Roystonea_regia))	Orania_palindan))	Kingia_australis);
((Pseudophoenix_vinifera	((Nypa_fruticans	Iriartea_deltoidea)	(((((Roystonea_regia	Chamaedorea_seifrizii)	((Orania_palindan	Sclerosperma_profizianum)	(Podococcus_barteri	(((Reinhardtia_latisecta	Reinhardtia_paiewonskiana)	Reinhardtia_simplex)	(Bactris_major	(Attalea_speciosa	(Elaeis_guineensis	Elaeis_oleifera)))))))	(((((Veitchia_spiralis	(Kentiopsis_piersoniorum	Burretiokentia_grandiflora))	((Dictyosperma_album	Dypsis_decaryi)	Heterospathe_cagayanensis))	Hydriastele_microspadix)	Geonoma_undata)	((Pelagodoxa_henryana	Manicaria_saccifera)	(Prestoea_acuminata	(Leopoldinia_pulchra	(Oenocarpus_minor	Oenocarpus_bataua))))))	Sabal_domingensis)	Phoenix_dactylifera)))	Kingia_australis);
((Sabal_domingensis	(((Iriartea_deltoidea	Nypa_fruticans)	((((((Elaeis_guineensis	Elaeis_oleifera)	(Bactris_major	Attalea_speciosa))	(Reinhardtia_simplex	(Reinhardtia_latisecta	Reinhardtia_paiewonskiana)))	((Sclerosperma_profizianum	Orania_palindan)	Roystonea_regia))	(((Pelagodoxa_henryana	Leopoldinia_pulchra)	((Geonoma_undata	(((Veitchia_spiralis	(Burretiokentia_grandiflora	Kentiopsis_piersoniorum))	(Hydriastele_microspadix	Heterospathe_cagayanensis))	(Dypsis_decaryi	Dictyosperma_album)))	(Manicaria_saccifera	(Prestoea_acuminata	(Oenocarpus_minor	Oenocarpus_bataua)))))	Podococcus_barteri))	Chamaedorea_seifrizii))	(Phoenix_dactylifera	Pseudophoenix_vinifera)))	Kingia_australis);
((Sabal_domingensis	(((Pseudophoenix_vinifera	(Iriartea_deltoidea	Nypa_fruticans))	(((Chamaedorea_seifrizii	Roystonea_regia)	((((Pelagodoxa_henryana	(((Hydriastele_microspadix	(Heterospathe_cagayanensis	(Veitchia_spiralis	(Burretiokentia_grandiflora	Kentiopsis_piersoniorum))))	(Dypsis_decaryi	Dictyosperma_album))	Manicaria_saccifera))	((Prestoea_acuminata	(Oenocarpus_minor	Oenocarpus_bataua))	Leopoldinia_pulchra))	Geonoma_undata)	((Attalea_speciosa	((Elaeis_guineensis	Elaeis_oleifera)	Bactris_major))	(Podococcus_barteri	(Reinhardtia_simplex	(Reinhardtia_latisecta	Reinhardtia_paiewonskiana))))))	(Sclerosperma_profizianum	Orania_palindan)))	Phoenix_dactylifera))	Kingia_australis);
((Sabal_domingensis	((Pseudophoenix_vinifera	((Iriartea_deltoidea	Nypa_fruticans)	((((Attalea_speciosa	((Elaeis_guineensis	Elaeis_oleifera)	Bactris_major))	(Reinhardtia_simplex	(Reinhardtia_latisecta	Reinhardtia_paiewonskiana)))	(Roystonea_regia	((Sclerosperma_profizianum	(Podococcus_barteri	Orania_palindan))	((Manicaria_saccifera	(Pelagodoxa_henryana	(Prestoea_acuminata	((Leopoldinia_pulchra	Oenocarpus_minor)	Oenocarpus_bataua))))	(((Heterospathe_cagayanensis	((Veitchia_spiralis	(Burretiokentia_grandiflora	Kentiopsis_piersoniorum))	Hydriastele_microspadix))	(Dypsis_decaryi	Dictyosperma_album))	Geonoma_undata)))))	Chamaedorea_seifrizii)))	Phoenix_dactylifera))	Kingia_australis);
((Sabal_domingensis	(((Iriartea_deltoidea	Nypa_fruticans)	((Podococcus_barteri	(((Manicaria_saccifera	((Prestoea_acuminata	(Oenocarpus_minor	Oenocarpus_bataua))	Leopoldinia_pulchra))	Pelagodoxa_henryana)	((((Veitchia_spiralis	Kentiopsis_piersoniorum)	((Hydriastele_microspadix	Burretiokentia_grandiflora)	Heterospathe_cagayanensis))	(Dypsis_decaryi	Dictyosperma_album))	Geonoma_undata)))	(((Bactris_major	(Attalea_speciosa	(Elaeis_guineensis	Elaeis_oleifera)))	(Reinhardtia_simplex	(Reinhardtia_latisecta	Reinhardtia_paiewonskiana)))	((Chamaedorea_seifrizii	Roystonea_regia)	(Sclerosperma_profizianum	Orania_palindan)))))	(Phoenix_dactylifera	Pseudophoenix_vinifera)))	Kingia_australis);
((((Leopoldinia_pulchra	Iriartea_deltoidea)	((Sabal_domingensis	Phoenix_dactylifera)	(Nypa_fruticans	Pseudophoenix_vinifera)))	((Pelagodoxa_henryana	(((((((Burretiokentia_grandiflora	Veitchia_spiralis)	Kentiopsis_piersoniorum)	(Hydriastele_microspadix	Heterospathe_cagayanensis))	(Dypsis_decaryi	Dictyosperma_album))	Geonoma_undata)	Manicaria_saccifera)	(Prestoea_acuminata	(Oenocarpus_minor	Oenocarpus_bataua))))	((((Elaeis_guineensis	Elaeis_oleifera)	(Bactris_major	Attalea_speciosa))	(Reinhardtia_simplex	(Reinhardtia_latisecta	Reinhardtia_paiewonskiana)))	((Chamaedorea_seifrizii	Roystonea_regia)	(Podococcus_barteri	(Sclerosperma_profizianum	Orania_palindan))))))	Kingia_australis);
((Sabal_domingensis	(Phoenix_dactylifera	(Pseudophoenix_vinifera	(((((((Elaeis_guineensis	Elaeis_oleifera)	(Bactris_major	Attalea_speciosa))	(Reinhardtia_simplex	(Reinhardtia_latisecta	Reinhardtia_paiewonskiana)))	(Roystonea_regia	(Sclerosperma_profizianum	Orania_palindan)))	(Podococcus_barteri	((Pelagodoxa_henryana	Manicaria_saccifera)	((Prestoea_acuminata	(Leopoldinia_pulchra	(Oenocarpus_minor	Oenocarpus_bataua)))	((((Veitchia_spiralis	Kentiopsis_piersoniorum)	((Burretiokentia_grandiflora	Hydriastele_microspadix)	Heterospathe_cagayanensis))	(Dypsis_decaryi	Dictyosperma_album))	Geonoma_undata)))))	Chamaedorea_seifrizii)	(Nypa_fruticans	Iriartea_deltoidea)))))	Kingia_australis);
((Sclerosperma_profizianum	(Orania_palindan	((Chamaedorea_seifrizii	Roystonea_regia)	(((((Nypa_fruticans	Iriartea_deltoidea)	Pseudophoenix_vinifera)	(Sabal_domingensis	Phoenix_dactylifera))	((Attalea_speciosa	((Elaeis_guineensis	Elaeis_oleifera)	Bactris_major))	(Reinhardtia_simplex	(Reinhardtia_latisecta	Reinhardtia_paiewonskiana))))	(Podococcus_barteri	((((((Burretiokentia_grandiflora	Veitchia_spiralis)	Kentiopsis_piersoniorum)	(Hydriastele_microspadix	Heterospathe_cagayanensis))	(Dypsis_decaryi	Dictyosperma_album))	Geonoma_undata)	((Pelagodoxa_henryana	Manicaria_saccifera)	(Leopoldinia_pulchra	((Oenocarpus_minor	Oenocarpus_bataua)	Prestoea_acuminata)))))))))	Kingia_australis);
(((Pseudophoenix_vinifera	(Nypa_fruticans	Iriartea_deltoidea))	(Phoenix_dactylifera	(Sabal_domingensis	((((Attalea_speciosa	((Elaeis_guineensis	Elaeis_oleifera)	Bactris_major))	(Reinhardtia_simplex	(Reinhardtia_latisecta	Reinhardtia_paiewonskiana)))	(((Roystonea_regia	Podococcus_barteri)	(((((Heterospathe_cagayanensis	((Veitchia_spiralis	(Kentiopsis_piersoniorum	Burretiokentia_grandiflora))	Hydriastele_microspadix))	(Dypsis_decaryi	Dictyosperma_album))	Geonoma_undata)	((Leopoldinia_pulchra	(Oenocarpus_minor	Oenocarpus_bataua))	Prestoea_acuminata))	(Pelagodoxa_henryana	Manicaria_saccifera)))	(Sclerosperma_profizianum	Orania_palindan)))	Chamaedorea_seifrizii))))	Kingia_australis);
((Sabal_domingensis	((((Nypa_fruticans	Iriartea_deltoidea)	((((Leopoldinia_pulchra	((Oenocarpus_minor	Oenocarpus_bataua)	Prestoea_acuminata))	(Manicaria_saccifera	(((Heterospathe_cagayanensis	(Hydriastele_microspadix	((Veitchia_spiralis	Kentiopsis_piersoniorum)	Burretiokentia_grandiflora)))	(Dypsis_decaryi	Dictyosperma_album))	Geonoma_undata)))	Pelagodoxa_henryana)	(((Sclerosperma_profizianum	Orania_palindan)	(Chamaedorea_seifrizii	Roystonea_regia))	((Attalea_speciosa	((Elaeis_guineensis	Elaeis_oleifera)	Bactris_major))	(Podococcus_barteri	(Reinhardtia_simplex	(Reinhardtia_latisecta	Reinhardtia_paiewonskiana)))))))	Phoenix_dactylifera)	Pseudophoenix_vinifera))	Kingia_australis);
((Sclerosperma_profizianum	(Orania_palindan	((Roystonea_regia	((((Elaeis_guineensis	Elaeis_oleifera)	(Bactris_major	Attalea_speciosa))	(Reinhardtia_simplex	(Reinhardtia_latisecta	Reinhardtia_paiewonskiana)))	(Podococcus_barteri	((Pelagodoxa_henryana	(Manicaria_saccifera	(((Heterospathe_cagayanensis	(Hydriastele_microspadix	(Veitchia_spiralis	(Kentiopsis_piersoniorum	Burretiokentia_grandiflora))))	(Dypsis_decaryi	Dictyosperma_album))	Geonoma_undata)))	((Oenocarpus_minor	Oenocarpus_bataua)	Prestoea_acuminata)))))	(Chamaedorea_seifrizii	(((Sabal_domingensis	Phoenix_dactylifera)	(Leopoldinia_pulchra	Pseudophoenix_vinifera))	(Nypa_fruticans	Iriartea_deltoidea))))))	Kingia_australis);
((Sabal_domingensis	(Phoenix_dactylifera	(Pseudophoenix_vinifera	(((Pelagodoxa_henryana	((((Dypsis_decaryi	Dictyosperma_album)	(Heterospathe_cagayanensis	(Hydriastele_microspadix	(Kentiopsis_piersoniorum	(Burretiokentia_grandiflora	Veitchia_spiralis)))))	Geonoma_undata)	((Manicaria_saccifera	((Oenocarpus_minor	Oenocarpus_bataua)	Prestoea_acuminata))	Leopoldinia_pulchra)))	((((((Elaeis_oleifera	Elaeis_guineensis)	Attalea_speciosa)	Bactris_major)	(Reinhardtia_simplex	(Reinhardtia_paiewonskiana	Reinhardtia_latisecta)))	Podococcus_barteri)	((Chamaedorea_seifrizii	Roystonea_regia)	(Sclerosperma_profizianum	Orania_palindan))))	(Nypa_fruticans	Iriartea_deltoidea)))))	Kingia_australis);
((Pseudophoenix_vinifera	((Nypa_fruticans	Iriartea_deltoidea)	((Sabal_domingensis	((((Leopoldinia_pulchra	(Oenocarpus_minor	Oenocarpus_bataua))	Prestoea_acuminata)	((((Dypsis_decaryi	Dictyosperma_album)	((Heterospathe_cagayanensis	((Veitchia_spiralis	Hydriastele_microspadix)	Kentiopsis_piersoniorum))	Burretiokentia_grandiflora))	Geonoma_undata)	(Pelagodoxa_henryana	Manicaria_saccifera)))	(Podococcus_barteri	(((Chamaedorea_seifrizii	Roystonea_regia)	(Sclerosperma_profizianum	Orania_palindan))	(((Elaeis_oleifera	Elaeis_guineensis)	(Attalea_speciosa	Bactris_major))	(Reinhardtia_simplex	(Reinhardtia_paiewonskiana	Reinhardtia_latisecta)))))))	Phoenix_dactylifera)))	Kingia_australis);
((Sclerosperma_profizianum	(Orania_palindan	((((Attalea_speciosa	(Bactris_major	(Elaeis_oleifera	Elaeis_guineensis)))	(Reinhardtia_simplex	(Reinhardtia_paiewonskiana	Reinhardtia_latisecta)))	Roystonea_regia)	((((((Oenocarpus_minor	Oenocarpus_bataua)	Prestoea_acuminata)	(Leopoldinia_pulchra	(Pelagodoxa_henryana	(((Heterospathe_cagayanensis	(Dypsis_decaryi	Dictyosperma_album))	((Veitchia_spiralis	(Burretiokentia_grandiflora	Kentiopsis_piersoniorum))	Hydriastele_microspadix))	Manicaria_saccifera))))	Geonoma_undata)	Podococcus_barteri)	(Chamaedorea_seifrizii	(((Phoenix_dactylifera	(Nypa_fruticans	Iriartea_deltoidea))	Pseudophoenix_vinifera)	Sabal_domingensis))))))	Kingia_australis);
((((Phoenix_dactylifera	Sabal_domingensis)	((Nypa_fruticans	Iriartea_deltoidea)	Pseudophoenix_vinifera))	(((Sclerosperma_profizianum	Orania_palindan)	(Roystonea_regia	((Podococcus_barteri	((Attalea_speciosa	(Bactris_major	(Elaeis_oleifera	Elaeis_guineensis)))	(Reinhardtia_simplex	(Reinhardtia_paiewonskiana	Reinhardtia_latisecta))))	(((Geonoma_undata	(((Burretiokentia_grandiflora	(Kentiopsis_piersoniorum	Veitchia_spiralis))	(Dypsis_decaryi	Hydriastele_microspadix))	(Heterospathe_cagayanensis	Dictyosperma_album)))	Leopoldinia_pulchra)	(((Oenocarpus_minor	Oenocarpus_bataua)	Prestoea_acuminata)	(Manicaria_saccifera	Pelagodoxa_henryana))))))	Chamaedorea_seifrizii))	Kingia_australis);
((Sabal_domingensis	((Pseudophoenix_vinifera	(((Podococcus_barteri	((Attalea_speciosa	(Bactris_major	(Elaeis_oleifera	Elaeis_guineensis)))	(Reinhardtia_simplex	(Reinhardtia_paiewonskiana	Reinhardtia_latisecta))))	(((Geonoma_undata	(((Kentiopsis_piersoniorum	Veitchia_spiralis)	((Heterospathe_cagayanensis	(Dictyosperma_album	Dypsis_decaryi))	Burretiokentia_grandiflora))	Hydriastele_microspadix))	(((Leopoldinia_pulchra	(Oenocarpus_minor	Oenocarpus_bataua))	Prestoea_acuminata)	(Manicaria_saccifera	Pelagodoxa_henryana)))	((Chamaedorea_seifrizii	Roystonea_regia)	(Sclerosperma_profizianum	Orania_palindan))))	(Nypa_fruticans	Iriartea_deltoidea)))	Phoenix_dactylifera))	Kingia_australis);
((Sabal_domingensis	((Pseudophoenix_vinifera	((((((Elaeis_oleifera	Elaeis_guineensis)	(Attalea_speciosa	Bactris_major))	(Reinhardtia_simplex	(Reinhardtia_paiewonskiana	Reinhardtia_latisecta)))	((Chamaedorea_seifrizii	Roystonea_regia)	(Sclerosperma_profizianum	Orania_palindan)))	(Podococcus_barteri	((Geonoma_undata	((Dictyosperma_album	Dypsis_decaryi)	(((Burretiokentia_grandiflora	Kentiopsis_piersoniorum)	Veitchia_spiralis)	(Hydriastele_microspadix	Heterospathe_cagayanensis))))	(((Leopoldinia_pulchra	(Oenocarpus_minor	Oenocarpus_bataua))	Prestoea_acuminata)	(Manicaria_saccifera	Pelagodoxa_henryana)))))	(Nypa_fruticans	Iriartea_deltoidea)))	Phoenix_dactylifera))	Kingia_australis);
((Sclerosperma_profizianum	(Orania_palindan	(((Podococcus_barteri	((Attalea_speciosa	(Bactris_major	(Elaeis_oleifera	Elaeis_guineensis)))	(Reinhardtia_simplex	(Reinhardtia_paiewonskiana	Reinhardtia_latisecta))))	(Chamaedorea_seifrizii	Roystonea_regia))	((((Manicaria_saccifera	(Geonoma_undata	((Dictyosperma_album	Dypsis_decaryi)	(((Burretiokentia_grandiflora	Kentiopsis_piersoniorum)	Veitchia_spiralis)	(Hydriastele_microspadix	Heterospathe_cagayanensis)))))	Pelagodoxa_henryana)	((Leopoldinia_pulchra	(Oenocarpus_minor	Oenocarpus_bataua))	Prestoea_acuminata))	((Nypa_fruticans	Iriartea_deltoidea)	(Pseudophoenix_vinifera	(Phoenix_dactylifera	Sabal_domingensis)))))))	Kingia_australis);
((Sabal_domingensis	((Pseudophoenix_vinifera	((Chamaedorea_seifrizii	((Roystonea_regia	((Sclerosperma_profizianum	Orania_palindan)	(((Elaeis_oleifera	Elaeis_guineensis)	(Attalea_speciosa	Bactris_major))	(Reinhardtia_simplex	(Reinhardtia_paiewonskiana	Reinhardtia_latisecta)))))	(Podococcus_barteri	(Pelagodoxa_henryana	(((Manicaria_saccifera	(Geonoma_undata	((Dictyosperma_album	Dypsis_decaryi)	(((Burretiokentia_grandiflora	Kentiopsis_piersoniorum)	Veitchia_spiralis)	(Hydriastele_microspadix	Heterospathe_cagayanensis)))))	Leopoldinia_pulchra)	((Oenocarpus_minor	Oenocarpus_bataua)	Prestoea_acuminata))))))	(Nypa_fruticans	Iriartea_deltoidea)))	Phoenix_dactylifera))	Kingia_australis);
((Sabal_domingensis	((Pseudophoenix_vinifera	((((Podococcus_barteri	(((Attalea_speciosa	(Bactris_major	(Elaeis_oleifera	Elaeis_guineensis)))	(Reinhardtia_simplex	(Reinhardtia_paiewonskiana	Reinhardtia_latisecta)))	(Chamaedorea_seifrizii	Roystonea_regia)))	(((Leopoldinia_pulchra	((Oenocarpus_minor	Oenocarpus_bataua)	Prestoea_acuminata))	(Pelagodoxa_henryana	Manicaria_saccifera))	(Geonoma_undata	(Hydriastele_microspadix	(Heterospathe_cagayanensis	((Dictyosperma_album	Dypsis_decaryi)	((Burretiokentia_grandiflora	Kentiopsis_piersoniorum)	Veitchia_spiralis)))))))	(Sclerosperma_profizianum	Orania_palindan))	(Nypa_fruticans	Iriartea_deltoidea)))	Phoenix_dactylifera))	Kingia_australis);
((Pseudophoenix_vinifera	((((((((Elaeis_oleifera	Elaeis_guineensis)	(Attalea_speciosa	Bactris_major))	(Podococcus_barteri	(Reinhardtia_simplex	(Reinhardtia_paiewonskiana	Reinhardtia_latisecta))))	(((((Oenocarpus_minor	Oenocarpus_bataua)	Prestoea_acuminata)	(Leopoldinia_pulchra	(Manicaria_saccifera	(Geonoma_undata	((Dictyosperma_album	Dypsis_decaryi)	((((Burretiokentia_grandiflora	Veitchia_spiralis)	Heterospathe_cagayanensis)	Kentiopsis_piersoniorum)	Hydriastele_microspadix))))))	Pelagodoxa_henryana)	Roystonea_regia))	(Sclerosperma_profizianum	Orania_palindan))	Chamaedorea_seifrizii)	(Nypa_fruticans	Iriartea_deltoidea))	(Phoenix_dactylifera	Sabal_domingensis)))	Kingia_australis);
((Sclerosperma_profizianum	((Roystonea_regia	(((((Oenocarpus_bataua	Oenocarpus_minor)	Prestoea_acuminata)	Leopoldinia_pulchra)	((Pelagodoxa_henryana	Manicaria_saccifera)	(Geonoma_undata	((Dictyosperma_album	Dypsis_decaryi)	(Heterospathe_cagayanensis	(Hydriastele_microspadix	(Kentiopsis_piersoniorum	(Burretiokentia_grandiflora	Veitchia_spiralis))))))))	((Chamaedorea_seifrizii	((Sabal_domingensis	(Nypa_fruticans	Phoenix_dactylifera))	(Pseudophoenix_vinifera	Iriartea_deltoidea)))	(((((Elaeis_guineensis	Elaeis_oleifera)	Bactris_major)	Attalea_speciosa)	((Reinhardtia_latisecta	Reinhardtia_paiewonskiana)	Reinhardtia_simplex))	Podococcus_barteri))))	Orania_palindan))	Kingia_australis);
((Sclerosperma_profizianum	(((Chamaedorea_seifrizii	(((Phoenix_dactylifera	(Sabal_domingensis	Pseudophoenix_vinifera))	Nypa_fruticans)	Iriartea_deltoidea))	((((((Elaeis_guineensis	Elaeis_oleifera)	Bactris_major)	Attalea_speciosa)	((Reinhardtia_latisecta	Reinhardtia_paiewonskiana)	Reinhardtia_simplex))	(Podococcus_barteri	Roystonea_regia))	((Geonoma_undata	((Dictyosperma_album	Dypsis_decaryi)	((Heterospathe_cagayanensis	(Burretiokentia_grandiflora	(Kentiopsis_piersoniorum	Veitchia_spiralis)))	Hydriastele_microspadix)))	(Pelagodoxa_henryana	((Manicaria_saccifera	((Oenocarpus_bataua	Oenocarpus_minor)	Prestoea_acuminata))	Leopoldinia_pulchra)))))	Orania_palindan))	Kingia_australis);
((Sclerosperma_profizianum	(((Chamaedorea_seifrizii	((((Nypa_fruticans	Iriartea_deltoidea)	Pseudophoenix_vinifera)	Phoenix_dactylifera)	Sabal_domingensis))	((Podococcus_barteri	(Roystonea_regia	((((Elaeis_guineensis	Elaeis_oleifera)	Bactris_major)	Attalea_speciosa)	((Reinhardtia_latisecta	Reinhardtia_paiewonskiana)	Reinhardtia_simplex))))	((((Leopoldinia_pulchra	((Oenocarpus_bataua	Oenocarpus_minor)	Prestoea_acuminata))	(Manicaria_saccifera	((Dictyosperma_album	Dypsis_decaryi)	((Heterospathe_cagayanensis	(Kentiopsis_piersoniorum	(Veitchia_spiralis	Burretiokentia_grandiflora)))	Hydriastele_microspadix))))	Geonoma_undata)	Pelagodoxa_henryana)))	Orania_palindan))	Kingia_australis);
((Sclerosperma_profizianum	(((((Chamaedorea_seifrizii	((((Nypa_fruticans	Iriartea_deltoidea)	Pseudophoenix_vinifera)	Phoenix_dactylifera)	Sabal_domingensis))	((Podococcus_barteri	(((((Oenocarpus_bataua	Oenocarpus_minor)	Prestoea_acuminata)	Manicaria_saccifera)	Leopoldinia_pulchra)	(((Dypsis_decaryi	Dictyosperma_album)	(Heterospathe_cagayanensis	((Kentiopsis_piersoniorum	(Veitchia_spiralis	Burretiokentia_grandiflora))	Hydriastele_microspadix)))	Geonoma_undata)))	Pelagodoxa_henryana))	(Attalea_speciosa	((Elaeis_guineensis	Elaeis_oleifera)	(Bactris_major	((Reinhardtia_latisecta	Reinhardtia_paiewonskiana)	Reinhardtia_simplex)))))	Roystonea_regia)	Orania_palindan))	Kingia_australis);
((Sclerosperma_profizianum	(((Roystonea_regia	((((((Oenocarpus_bataua	Oenocarpus_minor)	Prestoea_acuminata)	Manicaria_saccifera)	Leopoldinia_pulchra)	(((Dypsis_decaryi	Dictyosperma_album)	(Heterospathe_cagayanensis	((Kentiopsis_piersoniorum	(Veitchia_spiralis	Burretiokentia_grandiflora))	Hydriastele_microspadix)))	Geonoma_undata))	Pelagodoxa_henryana))	((Podococcus_barteri	(((Reinhardtia_latisecta	Reinhardtia_paiewonskiana)	Reinhardtia_simplex)	((Elaeis_guineensis	Elaeis_oleifera)	(Attalea_speciosa	Bactris_major))))	(Chamaedorea_seifrizii	(((Nypa_fruticans	Iriartea_deltoidea)	Pseudophoenix_vinifera)	(Phoenix_dactylifera	Sabal_domingensis)))))	Orania_palindan))	Kingia_australis);
((Sabal_domingensis	((((((Chamaedorea_seifrizii	(Orania_palindan	Sclerosperma_profizianum))	Roystonea_regia)	Pelagodoxa_henryana)	((((Leopoldinia_pulchra	(Oenocarpus_bataua	Oenocarpus_minor))	Prestoea_acuminata)	(Manicaria_saccifera	((((Heterospathe_cagayanensis	(Hydriastele_microspadix	(Kentiopsis_piersoniorum	Veitchia_spiralis)))	Burretiokentia_grandiflora)	(Dypsis_decaryi	Dictyosperma_album))	Geonoma_undata)))	(Podococcus_barteri	(((Reinhardtia_latisecta	Reinhardtia_paiewonskiana)	Reinhardtia_simplex)	(Attalea_speciosa	(Bactris_major	(Elaeis_guineensis	Elaeis_oleifera)))))))	((Nypa_fruticans	Iriartea_deltoidea)	Pseudophoenix_vinifera))	Phoenix_dactylifera))	Kingia_australis);
((Sabal_domingensis	((((((((Reinhardtia_latisecta	Reinhardtia_paiewonskiana)	Reinhardtia_simplex)	(Attalea_speciosa	(Bactris_major	(Elaeis_guineensis	Elaeis_oleifera))))	((Roystonea_regia	Chamaedorea_seifrizii)	(Orania_palindan	Sclerosperma_profizianum)))	Podococcus_barteri)	((Leopoldinia_pulchra	((Oenocarpus_bataua	Oenocarpus_minor)	Prestoea_acuminata))	((Pelagodoxa_henryana	Manicaria_saccifera)	(((Heterospathe_cagayanensis	(Hydriastele_microspadix	(Kentiopsis_piersoniorum	(Burretiokentia_grandiflora	Veitchia_spiralis))))	(Dypsis_decaryi	Dictyosperma_album))	Geonoma_undata))))	((Nypa_fruticans	Iriartea_deltoidea)	Pseudophoenix_vinifera))	Phoenix_dactylifera))	Kingia_australis);
((Sabal_domingensis	(((((((Reinhardtia_latisecta	Reinhardtia_paiewonskiana)	Reinhardtia_simplex)	(((Elaeis_guineensis	Elaeis_oleifera)	Bactris_major)	Attalea_speciosa))	((Orania_palindan	Sclerosperma_profizianum)	((Leopoldinia_pulchra	(Podococcus_barteri	Roystonea_regia))	(((Manicaria_saccifera	(((Heterospathe_cagayanensis	(Hydriastele_microspadix	(Veitchia_spiralis	(Kentiopsis_piersoniorum	Burretiokentia_grandiflora))))	(Dypsis_decaryi	Dictyosperma_album))	Geonoma_undata))	((Oenocarpus_bataua	Oenocarpus_minor)	Prestoea_acuminata))	Pelagodoxa_henryana))))	Chamaedorea_seifrizii)	((Nypa_fruticans	Iriartea_deltoidea)	Pseudophoenix_vinifera))	Phoenix_dactylifera))	Kingia_australis);
((((Nypa_fruticans	(((((Reinhardtia_latisecta	Reinhardtia_paiewonskiana)	Reinhardtia_simplex)	(((Elaeis_guineensis	Elaeis_oleifera)	Bactris_major)	Attalea_speciosa))	((((Manicaria_saccifera	(((((Veitchia_spiralis	Heterospathe_cagayanensis)	(Hydriastele_microspadix	Kentiopsis_piersoniorum))	Burretiokentia_grandiflora)	(Dypsis_decaryi	Dictyosperma_album))	((Leopoldinia_pulchra	(Oenocarpus_bataua	Oenocarpus_minor))	Prestoea_acuminata)))	Geonoma_undata)	Pelagodoxa_henryana)	(Podococcus_barteri	(Roystonea_regia	(Orania_palindan	Sclerosperma_profizianum)))))	Chamaedorea_seifrizii))	(Iriartea_deltoidea	Pseudophoenix_vinifera))	(Phoenix_dactylifera	Sabal_domingensis))	Kingia_australis);
((((((((Manicaria_saccifera	(Geonoma_undata	(((Heterospathe_cagayanensis	(Burretiokentia_grandiflora	(Kentiopsis_piersoniorum	Veitchia_spiralis)))	Hydriastele_microspadix)	(Dypsis_decaryi	Dictyosperma_album))))	(((Oenocarpus_bataua	Oenocarpus_minor)	Prestoea_acuminata)	Leopoldinia_pulchra))	Pelagodoxa_henryana)	(((Orania_palindan	Sclerosperma_profizianum)	((Roystonea_regia	Podococcus_barteri)	(((Reinhardtia_latisecta	Reinhardtia_paiewonskiana)	Reinhardtia_simplex)	(((Elaeis_guineensis	Elaeis_oleifera)	Bactris_major)	Attalea_speciosa))))	Chamaedorea_seifrizii))	(Nypa_fruticans	Iriartea_deltoidea))	(Pseudophoenix_vinifera	Phoenix_dactylifera))	Sabal_domingensis)	Kingia_australis);
((Iriartea_deltoidea	((((Orania_palindan	Sclerosperma_profizianum)	Podococcus_barteri)	(((Chamaedorea_seifrizii	Roystonea_regia)	(((Reinhardtia_latisecta	Reinhardtia_paiewonskiana)	Reinhardtia_simplex)	(Attalea_speciosa	(Bactris_major	(Elaeis_guineensis	Elaeis_oleifera)))))	(Pelagodoxa_henryana	(((Geonoma_undata	((Hydriastele_microspadix	((Kentiopsis_piersoniorum	(Burretiokentia_grandiflora	Veitchia_spiralis))	Heterospathe_cagayanensis))	(Dictyosperma_album	Dypsis_decaryi)))	(((Oenocarpus_minor	Oenocarpus_bataua)	Prestoea_acuminata)	Manicaria_saccifera))	Leopoldinia_pulchra))))	((Phoenix_dactylifera	Sabal_domingensis)	(Pseudophoenix_vinifera	Nypa_fruticans))))	Kingia_australis);
((((Sabal_domingensis	(((((Geonoma_undata	((Hydriastele_microspadix	((Veitchia_spiralis	(Kentiopsis_piersoniorum	Burretiokentia_grandiflora))	Heterospathe_cagayanensis))	(Dictyosperma_album	Dypsis_decaryi)))	((Oenocarpus_minor	Oenocarpus_bataua)	Prestoea_acuminata))	(Manicaria_saccifera	((Pelagodoxa_henryana	(Orania_palindan	Sclerosperma_profizianum))	(Chamaedorea_seifrizii	((((Reinhardtia_latisecta	Reinhardtia_paiewonskiana)	Reinhardtia_simplex)	((Elaeis_guineensis	Elaeis_oleifera)	(Attalea_speciosa	Bactris_major)))	Podococcus_barteri)))))	Leopoldinia_pulchra)	Roystonea_regia))	Phoenix_dactylifera)	((Nypa_fruticans	Iriartea_deltoidea)	Pseudophoenix_vinifera))	Kingia_australis);
((Nypa_fruticans	(((Sabal_domingensis	(((((Orania_palindan	Sclerosperma_profizianum)	Roystonea_regia)	(((Reinhardtia_latisecta	Reinhardtia_paiewonskiana)	Reinhardtia_simplex)	((Elaeis_guineensis	Elaeis_oleifera)	(Attalea_speciosa	Bactris_major))))	(((Podococcus_barteri	Leopoldinia_pulchra)	((Oenocarpus_minor	Oenocarpus_bataua)	Prestoea_acuminata))	((Manicaria_saccifera	Pelagodoxa_henryana)	(Geonoma_undata	((Hydriastele_microspadix	((Veitchia_spiralis	(Kentiopsis_piersoniorum	Burretiokentia_grandiflora))	Heterospathe_cagayanensis))	(Dictyosperma_album	Dypsis_decaryi))))))	Chamaedorea_seifrizii))	Phoenix_dactylifera)	(Iriartea_deltoidea	Pseudophoenix_vinifera)))	Kingia_australis);
((Iriartea_deltoidea	(((Pseudophoenix_vinifera	Nypa_fruticans)	(Phoenix_dactylifera	Sabal_domingensis))	((((Orania_palindan	Sclerosperma_profizianum)	(Chamaedorea_seifrizii	Roystonea_regia))	((Podococcus_barteri	((Reinhardtia_latisecta	Reinhardtia_paiewonskiana)	Reinhardtia_simplex))	((Elaeis_guineensis	Elaeis_oleifera)	(Attalea_speciosa	Bactris_major))))	((((Oenocarpus_minor	Oenocarpus_bataua)	Prestoea_acuminata)	Leopoldinia_pulchra)	((Manicaria_saccifera	Pelagodoxa_henryana)	(Geonoma_undata	((Hydriastele_microspadix	(Heterospathe_cagayanensis	(Burretiokentia_grandiflora	(Veitchia_spiralis	Kentiopsis_piersoniorum))))	(Dictyosperma_album	Dypsis_decaryi))))))))	Kingia_australis);
((((Manicaria_saccifera	Pelagodoxa_henryana)	(((Geonoma_undata	((Hydriastele_microspadix	(Heterospathe_cagayanensis	(Kentiopsis_piersoniorum	(Burretiokentia_grandiflora	Veitchia_spiralis))))	(Dictyosperma_album	Dypsis_decaryi)))	(((((Nypa_fruticans	Iriartea_deltoidea)	((Phoenix_dactylifera	Pseudophoenix_vinifera)	Sabal_domingensis))	Chamaedorea_seifrizii)	(Orania_palindan	Sclerosperma_profizianum))	((((Reinhardtia_latisecta	Reinhardtia_paiewonskiana)	Reinhardtia_simplex)	(Attalea_speciosa	(Bactris_major	(Elaeis_guineensis	Elaeis_oleifera))))	(Roystonea_regia	Podococcus_barteri))))	((Oenocarpus_minor	Oenocarpus_bataua)	Prestoea_acuminata)))	Leopoldinia_pulchra)	Kingia_australis);
((Sabal_domingensis	(((Chamaedorea_seifrizii	((Orania_palindan	Sclerosperma_profizianum)	(((((Reinhardtia_latisecta	Reinhardtia_paiewonskiana)	Reinhardtia_simplex)	(Attalea_speciosa	(Bactris_major	(Elaeis_guineensis	Elaeis_oleifera))))	(Roystonea_regia	Podococcus_barteri))	((Manicaria_saccifera	(((Leopoldinia_pulchra	(Oenocarpus_minor	Oenocarpus_bataua))	Prestoea_acuminata)	(Geonoma_undata	(Dictyosperma_album	(Dypsis_decaryi	((Burretiokentia_grandiflora	Hydriastele_microspadix)	(Heterospathe_cagayanensis	(Kentiopsis_piersoniorum	Veitchia_spiralis))))))))	Pelagodoxa_henryana))))	(Nypa_fruticans	Iriartea_deltoidea))	(Phoenix_dactylifera	Pseudophoenix_vinifera)))	Kingia_australis);
((Sabal_domingensis	((((((((Reinhardtia_latisecta	Reinhardtia_paiewonskiana)	Reinhardtia_simplex)	(Attalea_speciosa	(Bactris_major	(Elaeis_guineensis	Elaeis_oleifera))))	Podococcus_barteri)	(((Leopoldinia_pulchra	(Oenocarpus_minor	Oenocarpus_bataua))	Prestoea_acuminata)	((Geonoma_undata	(((Heterospathe_cagayanensis	(Burretiokentia_grandiflora	Hydriastele_microspadix))	(Kentiopsis_piersoniorum	Veitchia_spiralis))	(Dictyosperma_album	Dypsis_decaryi)))	(Pelagodoxa_henryana	Manicaria_saccifera))))	((Chamaedorea_seifrizii	Roystonea_regia)	(Orania_palindan	Sclerosperma_profizianum)))	(Nypa_fruticans	Iriartea_deltoidea))	(Phoenix_dactylifera	Pseudophoenix_vinifera)))	Kingia_australis);
((Sabal_domingensis	(((Pseudophoenix_vinifera	Leopoldinia_pulchra)	(((Orania_palindan	Sclerosperma_profizianum)	((Roystonea_regia	Chamaedorea_seifrizii)	(((((Reinhardtia_latisecta	Reinhardtia_paiewonskiana)	Reinhardtia_simplex)	(Attalea_speciosa	(Bactris_major	(Elaeis_guineensis	Elaeis_oleifera))))	Podococcus_barteri)	(((Oenocarpus_minor	Oenocarpus_bataua)	Prestoea_acuminata)	((Geonoma_undata	((Dictyosperma_album	Dypsis_decaryi)	((Hydriastele_microspadix	((Burretiokentia_grandiflora	Kentiopsis_piersoniorum)	Veitchia_spiralis))	Heterospathe_cagayanensis)))	(Pelagodoxa_henryana	Manicaria_saccifera))))))	(Nypa_fruticans	Iriartea_deltoidea)))	Phoenix_dactylifera))	Kingia_australis);
((Sclerosperma_profizianum	((((Roystonea_regia	Chamaedorea_seifrizii)	(((Nypa_fruticans	Iriartea_deltoidea)	((Phoenix_dactylifera	Sabal_domingensis)	(Pseudophoenix_vinifera	Leopoldinia_pulchra)))	(((Oenocarpus_minor	Oenocarpus_bataua)	Prestoea_acuminata)	((Geonoma_undata	((Dictyosperma_album	Dypsis_decaryi)	((((Heterospathe_cagayanensis	Hydriastele_microspadix)	Kentiopsis_piersoniorum)	Veitchia_spiralis)	Burretiokentia_grandiflora)))	(Pelagodoxa_henryana	Manicaria_saccifera)))))	((((Reinhardtia_latisecta	Reinhardtia_paiewonskiana)	Reinhardtia_simplex)	(Attalea_speciosa	(Bactris_major	(Elaeis_guineensis	Elaeis_oleifera))))	Podococcus_barteri))	Orania_palindan))	Kingia_australis);
((Sclerosperma_profizianum	((((Roystonea_regia	Chamaedorea_seifrizii)	(((Iriartea_deltoidea	(((Phoenix_dactylifera	Sabal_domingensis)	Pseudophoenix_vinifera)	Nypa_fruticans))	Leopoldinia_pulchra)	(((Geonoma_undata	((Dictyosperma_album	Dypsis_decaryi)	((Heterospathe_cagayanensis	Hydriastele_microspadix)	(Kentiopsis_piersoniorum	(Veitchia_spiralis	Burretiokentia_grandiflora)))))	(Manicaria_saccifera	((Oenocarpus_minor	Oenocarpus_bataua)	Prestoea_acuminata)))	Pelagodoxa_henryana)))	(((Elaeis_guineensis	Elaeis_oleifera)	(Attalea_speciosa	Bactris_major))	(Podococcus_barteri	((Reinhardtia_latisecta	Reinhardtia_paiewonskiana)	Reinhardtia_simplex))))	Orania_palindan))	Kingia_australis);
(((((Prestoea_acuminata	(Leopoldinia_pulchra	(Oenocarpus_minor	Oenocarpus_bataua)))	(Manicaria_saccifera	(Pelagodoxa_henryana	(Geonoma_undata	((Dypsis_decaryi	Dictyosperma_album)	(Heterospathe_cagayanensis	(Hydriastele_microspadix	(Veitchia_spiralis	(Burretiokentia_grandiflora	Kentiopsis_piersoniorum)))))))))	((((Attalea_speciosa	((Elaeis_guineensis	Elaeis_oleifera)	Bactris_major))	(Reinhardtia_simplex	(Reinhardtia_paiewonskiana	Reinhardtia_latisecta)))	Podococcus_barteri)	((Chamaedorea_seifrizii	Roystonea_regia)	(Sclerosperma_profizianum	Orania_palindan))))	((Pseudophoenix_vinifera	(Phoenix_dactylifera	Sabal_domingensis))	(Nypa_fruticans	Iriartea_deltoidea)))	Kingia_australis);
((Sabal_domingensis	(((Chamaedorea_seifrizii	Pseudophoenix_vinifera)	(((Sclerosperma_profizianum	Orania_palindan)	(((((Geonoma_undata	((Dypsis_decaryi	Dictyosperma_album)	((Heterospathe_cagayanensis	(Burretiokentia_grandiflora	(Veitchia_spiralis	Kentiopsis_piersoniorum)))	Hydriastele_microspadix)))	Manicaria_saccifera)	((Prestoea_acuminata	(Oenocarpus_minor	Oenocarpus_bataua))	Leopoldinia_pulchra))	(Podococcus_barteri	(((Elaeis_guineensis	Elaeis_oleifera)	(Bactris_major	Attalea_speciosa))	(Reinhardtia_simplex	(Reinhardtia_paiewonskiana	Reinhardtia_latisecta)))))	(Roystonea_regia	Pelagodoxa_henryana)))	(Nypa_fruticans	Iriartea_deltoidea)))	Phoenix_dactylifera))	Kingia_australis);
((((Nypa_fruticans	Iriartea_deltoidea)	(Phoenix_dactylifera	(Sabal_domingensis	(Chamaedorea_seifrizii	((Sclerosperma_profizianum	Orania_palindan)	(((Geonoma_undata	((((Dypsis_decaryi	Dictyosperma_album)	Heterospathe_cagayanensis)	(Veitchia_spiralis	(Kentiopsis_piersoniorum	Burretiokentia_grandiflora)))	Hydriastele_microspadix))	((Pelagodoxa_henryana	Manicaria_saccifera)	((Prestoea_acuminata	(Oenocarpus_minor	Oenocarpus_bataua))	Leopoldinia_pulchra)))	((Roystonea_regia	Podococcus_barteri)	((Attalea_speciosa	((Elaeis_guineensis	Elaeis_oleifera)	Bactris_major))	(Reinhardtia_simplex	(Reinhardtia_paiewonskiana	Reinhardtia_latisecta))))))))))	Pseudophoenix_vinifera)	Kingia_australis);
((Sclerosperma_profizianum	(Orania_palindan	(((((Geonoma_undata	(((Veitchia_spiralis	Kentiopsis_piersoniorum)	(Burretiokentia_grandiflora	((Dypsis_decaryi	Dictyosperma_album)	Heterospathe_cagayanensis)))	Hydriastele_microspadix))	((Pelagodoxa_henryana	Manicaria_saccifera)	((Prestoea_acuminata	(Oenocarpus_minor	Oenocarpus_bataua))	Leopoldinia_pulchra)))	(Podococcus_barteri	((Attalea_speciosa	((Elaeis_guineensis	Elaeis_oleifera)	Bactris_major))	(Reinhardtia_simplex	(Reinhardtia_paiewonskiana	Reinhardtia_latisecta)))))	(Chamaedorea_seifrizii	Roystonea_regia))	((Phoenix_dactylifera	Sabal_domingensis)	(Pseudophoenix_vinifera	(Nypa_fruticans	Iriartea_deltoidea))))))	Kingia_australis);
(((Podococcus_barteri	(Reinhardtia_simplex	(Reinhardtia_paiewonskiana	Reinhardtia_latisecta)))	((((((Prestoea_acuminata	(Oenocarpus_minor	Oenocarpus_bataua))	(Leopoldinia_pulchra	(Manicaria_saccifera	(Geonoma_undata	((Dypsis_decaryi	Dictyosperma_album)	((Heterospathe_cagayanensis	((Kentiopsis_piersoniorum	Veitchia_spiralis)	Burretiokentia_grandiflora))	Hydriastele_microspadix))))))	Pelagodoxa_henryana)	(Roystonea_regia	(Sclerosperma_profizianum	Orania_palindan)))	(Chamaedorea_seifrizii	(Sabal_domingensis	(((Pseudophoenix_vinifera	Iriartea_deltoidea)	Phoenix_dactylifera)	Nypa_fruticans))))	(Attalea_speciosa	((Elaeis_guineensis	Elaeis_oleifera)	Bactris_major))))	Kingia_australis);
(((Nypa_fruticans	Phoenix_dactylifera)	((Pseudophoenix_vinifera	(((Podococcus_barteri	((Attalea_speciosa	((Elaeis_guineensis	Elaeis_oleifera)	Bactris_major))	(Reinhardtia_simplex	(Reinhardtia_paiewonskiana	Reinhardtia_latisecta))))	(((Prestoea_acuminata	(Oenocarpus_minor	Oenocarpus_bataua))	(Leopoldinia_pulchra	(Manicaria_saccifera	(Geonoma_undata	((Dypsis_decaryi	Dictyosperma_album)	((Kentiopsis_piersoniorum	(Veitchia_spiralis	Burretiokentia_grandiflora))	(Hydriastele_microspadix	Heterospathe_cagayanensis)))))))	(((Sclerosperma_profizianum	Orania_palindan)	Pelagodoxa_henryana)	(Chamaedorea_seifrizii	Roystonea_regia))))	Iriartea_deltoidea))	Sabal_domingensis))	Kingia_australis);
((Sabal_domingensis	(Phoenix_dactylifera	((((Chamaedorea_seifrizii	(Sclerosperma_profizianum	Orania_palindan))	(Roystonea_regia	(((Attalea_speciosa	((Elaeis_guineensis	Elaeis_oleifera)	Bactris_major))	(Podococcus_barteri	(Reinhardtia_simplex	(Reinhardtia_paiewonskiana	Reinhardtia_latisecta))))	((Prestoea_acuminata	(Oenocarpus_minor	Oenocarpus_bataua))	(Leopoldinia_pulchra	((Pelagodoxa_henryana	Manicaria_saccifera)	(Geonoma_undata	((Dypsis_decaryi	Dictyosperma_album)	(Kentiopsis_piersoniorum	(Veitchia_spiralis	(Heterospathe_cagayanensis	(Burretiokentia_grandiflora	Hydriastele_microspadix))))))))))))	(Nypa_fruticans	Iriartea_deltoidea))	Pseudophoenix_vinifera)))	Kingia_australis);
((Sclerosperma_profizianum	((((Chamaedorea_seifrizii	(Podococcus_barteri	((Attalea_speciosa	((Elaeis_guineensis	Elaeis_oleifera)	Bactris_major))	(Reinhardtia_simplex	(Reinhardtia_paiewonskiana	Reinhardtia_latisecta)))))	(((Nypa_fruticans	Iriartea_deltoidea)	Pseudophoenix_vinifera)	(Sabal_domingensis	Phoenix_dactylifera)))	(((Prestoea_acuminata	(Oenocarpus_minor	Oenocarpus_bataua))	((Geonoma_undata	((Dypsis_decaryi	Dictyosperma_album)	(Heterospathe_cagayanensis	((Veitchia_spiralis	(Burretiokentia_grandiflora	Kentiopsis_piersoniorum))	Hydriastele_microspadix))))	(Pelagodoxa_henryana	Manicaria_saccifera)))	Leopoldinia_pulchra))	(Roystonea_regia	Orania_palindan)))	Kingia_australis);
((Leopoldinia_pulchra	((((Attalea_speciosa	((Elaeis_guineensis	Elaeis_oleifera)	Bactris_major))	(Reinhardtia_simplex	(Reinhardtia_paiewonskiana	Reinhardtia_latisecta)))	(((((Sabal_domingensis	Phoenix_dactylifera)	Pseudophoenix_vinifera)	(Iriartea_deltoidea	Nypa_fruticans))	Chamaedorea_seifrizii)	((((Geonoma_undata	((Dypsis_decaryi	Dictyosperma_album)	((Heterospathe_cagayanensis	((Veitchia_spiralis	Kentiopsis_piersoniorum)	Burretiokentia_grandiflora))	Hydriastele_microspadix)))	(Manicaria_saccifera	(Prestoea_acuminata	(Oenocarpus_minor	Oenocarpus_bataua))))	Pelagodoxa_henryana)	(Roystonea_regia	(Orania_palindan	Sclerosperma_profizianum)))))	Podococcus_barteri))	Kingia_australis);
((Sclerosperma_profizianum	(((((((Prestoea_acuminata	(Leopoldinia_pulchra	(Oenocarpus_minor	Oenocarpus_bataua)))	((Geonoma_undata	((Dypsis_decaryi	Dictyosperma_album)	((Heterospathe_cagayanensis	((Burretiokentia_grandiflora	Kentiopsis_piersoniorum)	Veitchia_spiralis))	Hydriastele_microspadix)))	Manicaria_saccifera))	Pelagodoxa_henryana)	(((Reinhardtia_simplex	(Reinhardtia_paiewonskiana	Reinhardtia_latisecta))	(Attalea_speciosa	((Elaeis_guineensis	Elaeis_oleifera)	Bactris_major)))	Podococcus_barteri))	Roystonea_regia)	(((Sabal_domingensis	Phoenix_dactylifera)	((Nypa_fruticans	Iriartea_deltoidea)	Pseudophoenix_vinifera))	Chamaedorea_seifrizii))	Orania_palindan))	Kingia_australis);
((Manicaria_saccifera	(((Podococcus_barteri	(((Reinhardtia_latisecta	Reinhardtia_paiewonskiana)	Reinhardtia_simplex)	(Attalea_speciosa	(Bactris_major	(Elaeis_guineensis	Elaeis_oleifera)))))	(((Roystonea_regia	(Chamaedorea_seifrizii	((Nypa_fruticans	Iriartea_deltoidea)	(Pseudophoenix_vinifera	(Phoenix_dactylifera	Sabal_domingensis)))))	Pelagodoxa_henryana)	(Orania_palindan	Sclerosperma_profizianum)))	((Geonoma_undata	((Hydriastele_microspadix	(Heterospathe_cagayanensis	(Veitchia_spiralis	(Kentiopsis_piersoniorum	Burretiokentia_grandiflora))))	(Dictyosperma_album	Dypsis_decaryi)))	((Prestoea_acuminata	(Oenocarpus_minor	Oenocarpus_bataua))	Leopoldinia_pulchra))))	Kingia_australis);
((Nypa_fruticans	(Iriartea_deltoidea	(Pseudophoenix_vinifera	((((((Geonoma_undata	(((Hydriastele_microspadix	(Dypsis_decaryi	(Veitchia_spiralis	(Kentiopsis_piersoniorum	Burretiokentia_grandiflora))))	Heterospathe_cagayanensis)	Dictyosperma_album))	(Manicaria_saccifera	Pelagodoxa_henryana))	((Prestoea_acuminata	(Oenocarpus_minor	Oenocarpus_bataua))	Leopoldinia_pulchra))	Podococcus_barteri)	((Chamaedorea_seifrizii	(((Reinhardtia_latisecta	Reinhardtia_paiewonskiana)	Reinhardtia_simplex)	((Elaeis_guineensis	Elaeis_oleifera)	(Attalea_speciosa	Bactris_major))))	((Orania_palindan	Sclerosperma_profizianum)	Roystonea_regia)))	(Phoenix_dactylifera	Sabal_domingensis)))))	Kingia_australis);
((Sclerosperma_profizianum	(((Roystonea_regia	(((Pelagodoxa_henryana	(Geonoma_undata	(((Burretiokentia_grandiflora	(Heterospathe_cagayanensis	(Kentiopsis_piersoniorum	Veitchia_spiralis)))	Hydriastele_microspadix)	(Dictyosperma_album	Dypsis_decaryi))))	(((Prestoea_acuminata	(Oenocarpus_minor	Oenocarpus_bataua))	Manicaria_saccifera)	Leopoldinia_pulchra))	((Podococcus_barteri	((Reinhardtia_latisecta	Reinhardtia_paiewonskiana)	Reinhardtia_simplex))	((Elaeis_guineensis	Elaeis_oleifera)	(Attalea_speciosa	Bactris_major)))))	(Chamaedorea_seifrizii	((((Nypa_fruticans	Iriartea_deltoidea)	Pseudophoenix_vinifera)	Phoenix_dactylifera)	Sabal_domingensis)))	Orania_palindan))	Kingia_australis);
((Sabal_domingensis	(((((((Pelagodoxa_henryana	Manicaria_saccifera)	(Geonoma_undata	((Hydriastele_microspadix	(Veitchia_spiralis	Kentiopsis_piersoniorum))	((Heterospathe_cagayanensis	(Dictyosperma_album	Dypsis_decaryi))	Burretiokentia_grandiflora))))	(Prestoea_acuminata	(Oenocarpus_minor	Oenocarpus_bataua)))	(((((Reinhardtia_latisecta	Reinhardtia_paiewonskiana)	Reinhardtia_simplex)	(Attalea_speciosa	(Bactris_major	(Elaeis_guineensis	Elaeis_oleifera))))	((Orania_palindan	Sclerosperma_profizianum)	(Chamaedorea_seifrizii	Roystonea_regia)))	Podococcus_barteri))	Leopoldinia_pulchra)	((Nypa_fruticans	Iriartea_deltoidea)	Pseudophoenix_vinifera))	Phoenix_dactylifera))	Kingia_australis);
(((((Chamaedorea_seifrizii	Roystonea_regia)	((Podococcus_barteri	(((Reinhardtia_latisecta	Reinhardtia_paiewonskiana)	Reinhardtia_simplex)	(Attalea_speciosa	(Bactris_major	(Elaeis_guineensis	Elaeis_oleifera)))))	(((Phoenix_dactylifera	Sabal_domingensis)	(Nypa_fruticans	Pseudophoenix_vinifera))	(((Manicaria_saccifera	(Geonoma_undata	((Hydriastele_microspadix	(Burretiokentia_grandiflora	(Veitchia_spiralis	Kentiopsis_piersoniorum)))	(Heterospathe_cagayanensis	(Dictyosperma_album	Dypsis_decaryi)))))	(Prestoea_acuminata	(Leopoldinia_pulchra	(Oenocarpus_minor	Oenocarpus_bataua))))	Pelagodoxa_henryana))))	Iriartea_deltoidea)	(Orania_palindan	Sclerosperma_profizianum))	Kingia_australis);
((Iriartea_deltoidea	(((Phoenix_dactylifera	Sabal_domingensis)	(Nypa_fruticans	Pseudophoenix_vinifera))	(((Leopoldinia_pulchra	((Pelagodoxa_henryana	Manicaria_saccifera)	(Geonoma_undata	(((((Kentiopsis_piersoniorum	(Veitchia_spiralis	Burretiokentia_grandiflora))	Hydriastele_microspadix)	Heterospathe_cagayanensis)	Dictyosperma_album)	Dypsis_decaryi))))	(Prestoea_acuminata	(Oenocarpus_minor	Oenocarpus_bataua)))	(Podococcus_barteri	(((Orania_palindan	Sclerosperma_profizianum)	(Roystonea_regia	Chamaedorea_seifrizii))	(((Reinhardtia_latisecta	Reinhardtia_paiewonskiana)	Reinhardtia_simplex)	((Elaeis_guineensis	Elaeis_oleifera)	(Attalea_speciosa	Bactris_major))))))))	Kingia_australis);
((Sabal_domingensis	((((((Manicaria_saccifera	(Geonoma_undata	((((Kentiopsis_piersoniorum	(Veitchia_spiralis	Burretiokentia_grandiflora))	Hydriastele_microspadix)	Heterospathe_cagayanensis)	(Dictyosperma_album	Dypsis_decaryi))))	((Leopoldinia_pulchra	Prestoea_acuminata)	(Oenocarpus_minor	Oenocarpus_bataua)))	Pelagodoxa_henryana)	((((((Reinhardtia_latisecta	Reinhardtia_paiewonskiana)	Reinhardtia_simplex)	(Attalea_speciosa	(Bactris_major	(Elaeis_guineensis	Elaeis_oleifera))))	Podococcus_barteri)	(Orania_palindan	Sclerosperma_profizianum))	(Roystonea_regia	Chamaedorea_seifrizii)))	(Pseudophoenix_vinifera	(Iriartea_deltoidea	Nypa_fruticans)))	Phoenix_dactylifera))	Kingia_australis);
((Manicaria_saccifera	((Geonoma_undata	(Hydriastele_microspadix	(((Dypsis_decaryi	Dictyosperma_album)	Heterospathe_cagayanensis)	(Burretiokentia_grandiflora	(Kentiopsis_piersoniorum	Veitchia_spiralis)))))	((Pelagodoxa_henryana	(((Orania_palindan	Sclerosperma_profizianum)	((Roystonea_regia	Chamaedorea_seifrizii)	((((Reinhardtia_latisecta	Reinhardtia_paiewonskiana)	Reinhardtia_simplex)	((Elaeis_guineensis	Elaeis_oleifera)	(Attalea_speciosa	Bactris_major)))	Podococcus_barteri)))	((Pseudophoenix_vinifera	(Iriartea_deltoidea	Nypa_fruticans))	(Phoenix_dactylifera	Sabal_domingensis))))	((Prestoea_acuminata	(Oenocarpus_minor	Oenocarpus_bataua))	Leopoldinia_pulchra))))	Kingia_australis);
(((Pseudophoenix_vinifera	(Iriartea_deltoidea	Nypa_fruticans))	((Phoenix_dactylifera	Sabal_domingensis)	(((((Prestoea_acuminata	(Oenocarpus_minor	Oenocarpus_bataua))	Leopoldinia_pulchra)	(Manicaria_saccifera	Pelagodoxa_henryana))	(Geonoma_undata	((Dypsis_decaryi	Dictyosperma_album)	(Heterospathe_cagayanensis	((Kentiopsis_piersoniorum	(Veitchia_spiralis	Burretiokentia_grandiflora))	Hydriastele_microspadix)))))	(((((Reinhardtia_latisecta	Reinhardtia_paiewonskiana)	Reinhardtia_simplex)	(Attalea_speciosa	(Bactris_major	(Elaeis_guineensis	Elaeis_oleifera))))	Podococcus_barteri)	((Orania_palindan	Sclerosperma_profizianum)	(Roystonea_regia	Chamaedorea_seifrizii))))))	Kingia_australis);
((Leopoldinia_pulchra	(Pseudophoenix_vinifera	(Iriartea_deltoidea	(((((((Reinhardtia_latisecta	Reinhardtia_paiewonskiana)	Reinhardtia_simplex)	(Attalea_speciosa	(Bactris_major	(Elaeis_guineensis	Elaeis_oleifera))))	(((Podococcus_barteri	(Orania_palindan	Sclerosperma_profizianum))	Roystonea_regia)	(((Prestoea_acuminata	(Oenocarpus_minor	Oenocarpus_bataua))	(((Dypsis_decaryi	Dictyosperma_album)	(Heterospathe_cagayanensis	((Kentiopsis_piersoniorum	(Veitchia_spiralis	Burretiokentia_grandiflora))	Hydriastele_microspadix)))	(Manicaria_saccifera	Pelagodoxa_henryana)))	Geonoma_undata)))	Chamaedorea_seifrizii)	Sabal_domingensis)	(Nypa_fruticans	Phoenix_dactylifera)))))	Kingia_australis);
((Sclerosperma_profizianum	(Orania_palindan	((((Podococcus_barteri	(((Reinhardtia_paiewonskiana	Reinhardtia_latisecta)	Reinhardtia_simplex)	((Elaeis_oleifera	Elaeis_guineensis)	(Bactris_major	Attalea_speciosa))))	(Chamaedorea_seifrizii	Roystonea_regia))	(((Pelagodoxa_henryana	Manicaria_saccifera)	(Geonoma_undata	(Hydriastele_microspadix	(Burretiokentia_grandiflora	(((Dictyosperma_album	Veitchia_spiralis)	(Dypsis_decaryi	Heterospathe_cagayanensis))	Kentiopsis_piersoniorum)))))	(Prestoea_acuminata	(Oenocarpus_minor	Oenocarpus_bataua))))	(Leopoldinia_pulchra	((Sabal_domingensis	Phoenix_dactylifera)	(Pseudophoenix_vinifera	(Nypa_fruticans	Iriartea_deltoidea)))))))	Kingia_australis);
(((Pseudophoenix_vinifera	(Nypa_fruticans	Iriartea_deltoidea))	((((Sclerosperma_profizianum	Orania_palindan)	((((Chamaedorea_seifrizii	(((Reinhardtia_paiewonskiana	Reinhardtia_latisecta)	Reinhardtia_simplex)	(Attalea_speciosa	((Elaeis_oleifera	Elaeis_guineensis)	Bactris_major))))	Podococcus_barteri)	(((Pelagodoxa_henryana	Manicaria_saccifera)	(Geonoma_undata	(((Hydriastele_microspadix	(Kentiopsis_piersoniorum	(Burretiokentia_grandiflora	Veitchia_spiralis)))	Heterospathe_cagayanensis)	(Dypsis_decaryi	Dictyosperma_album))))	(Leopoldinia_pulchra	(Prestoea_acuminata	(Oenocarpus_minor	Oenocarpus_bataua)))))	Roystonea_regia))	Sabal_domingensis)	Phoenix_dactylifera))	Kingia_australis);
((Pseudophoenix_vinifera	((Nypa_fruticans	Iriartea_deltoidea)	(((((Manicaria_saccifera	(Geonoma_undata	(((Hydriastele_microspadix	(Kentiopsis_piersoniorum	(Burretiokentia_grandiflora	Veitchia_spiralis)))	Heterospathe_cagayanensis)	(Dypsis_decaryi	Dictyosperma_album))))	(Pelagodoxa_henryana	(Leopoldinia_pulchra	(Prestoea_acuminata	(Oenocarpus_minor	Oenocarpus_bataua)))))	(((((Reinhardtia_paiewonskiana	Reinhardtia_latisecta)	Reinhardtia_simplex)	((Elaeis_oleifera	Elaeis_guineensis)	(Bactris_major	Attalea_speciosa)))	(Roystonea_regia	Chamaedorea_seifrizii))	((Sclerosperma_profizianum	Orania_palindan)	Podococcus_barteri)))	Sabal_domingensis)	Phoenix_dactylifera)))	Kingia_australis);
((((((Manicaria_saccifera	(Geonoma_undata	(((Hydriastele_microspadix	(Kentiopsis_piersoniorum	(Burretiokentia_grandiflora	Veitchia_spiralis)))	Heterospathe_cagayanensis)	(Dypsis_decaryi	Dictyosperma_album))))	Pelagodoxa_henryana)	((Leopoldinia_pulchra	(Oenocarpus_minor	Oenocarpus_bataua))	Prestoea_acuminata))	(Roystonea_regia	((Chamaedorea_seifrizii	(Sclerosperma_profizianum	Orania_palindan))	((Podococcus_barteri	((Reinhardtia_paiewonskiana	Reinhardtia_latisecta)	Reinhardtia_simplex))	(Attalea_speciosa	((Elaeis_oleifera	Elaeis_guineensis)	Bactris_major))))))	(((Sabal_domingensis	Phoenix_dactylifera)	Pseudophoenix_vinifera)	(Nypa_fruticans	Iriartea_deltoidea)))	Kingia_australis);
((Sabal_domingensis	((Pseudophoenix_vinifera	(Phoenix_dactylifera	(Nypa_fruticans	Iriartea_deltoidea)))	(((((Reinhardtia_paiewonskiana	Reinhardtia_latisecta)	Reinhardtia_simplex)	(Attalea_speciosa	((Elaeis_oleifera	Elaeis_guineensis)	Bactris_major)))	(((Roystonea_regia	Chamaedorea_seifrizii)	((Podococcus_barteri	Pelagodoxa_henryana)	((Manicaria_saccifera	(Geonoma_undata	(((Kentiopsis_piersoniorum	(Burretiokentia_grandiflora	Veitchia_spiralis))	(Heterospathe_cagayanensis	Hydriastele_microspadix))	(Dypsis_decaryi	Dictyosperma_album))))	((Oenocarpus_minor	Oenocarpus_bataua)	Prestoea_acuminata))))	(Sclerosperma_profizianum	Orania_palindan)))	Leopoldinia_pulchra)))	Kingia_australis);
((Sclerosperma_profizianum	(Orania_palindan	((((Geonoma_undata	((Heterospathe_cagayanensis	((Veitchia_spiralis	Burretiokentia_grandiflora)	(Kentiopsis_piersoniorum	Hydriastele_microspadix)))	(Dypsis_decaryi	Dictyosperma_album)))	(((Oenocarpus_minor	Oenocarpus_bataua)	Prestoea_acuminata)	Manicaria_saccifera))	Pelagodoxa_henryana)	(Roystonea_regia	((Chamaedorea_seifrizii	(((Sabal_domingensis	Phoenix_dactylifera)	(Leopoldinia_pulchra	Pseudophoenix_vinifera))	(Nypa_fruticans	Iriartea_deltoidea)))	((Podococcus_barteri	((Reinhardtia_paiewonskiana	Reinhardtia_latisecta)	Reinhardtia_simplex))	(Attalea_speciosa	((Elaeis_oleifera	Elaeis_guineensis)	Bactris_major))))))))	Kingia_australis);
(((Pseudophoenix_vinifera	(Nypa_fruticans	Iriartea_deltoidea))	((Sabal_domingensis	((((Pelagodoxa_henryana	Manicaria_saccifera)	(Geonoma_undata	((Dypsis_decaryi	Dictyosperma_album)	((Veitchia_spiralis	(Kentiopsis_piersoniorum	Burretiokentia_grandiflora))	(Hydriastele_microspadix	Heterospathe_cagayanensis)))))	(((Leopoldinia_pulchra	Oenocarpus_minor)	Oenocarpus_bataua)	Prestoea_acuminata))	(((((Reinhardtia_paiewonskiana	Reinhardtia_latisecta)	Reinhardtia_simplex)	((Elaeis_oleifera	Elaeis_guineensis)	(Bactris_major	Attalea_speciosa)))	((Sclerosperma_profizianum	Orania_palindan)	(Chamaedorea_seifrizii	Roystonea_regia)))	Podococcus_barteri)))	Phoenix_dactylifera))	Kingia_australis);
((Sabal_domingensis	(((Pseudophoenix_vinifera	(Nypa_fruticans	Iriartea_deltoidea))	(((((Reinhardtia_paiewonskiana	Reinhardtia_latisecta)	Reinhardtia_simplex)	((Elaeis_oleifera	Elaeis_guineensis)	(Bactris_major	Attalea_speciosa)))	(Podococcus_barteri	Chamaedorea_seifrizii))	((Roystonea_regia	(Sclerosperma_profizianum	Orania_palindan))	((Leopoldinia_pulchra	(Pelagodoxa_henryana	Manicaria_saccifera))	((Geonoma_undata	((Dypsis_decaryi	Dictyosperma_album)	((Veitchia_spiralis	(Kentiopsis_piersoniorum	Burretiokentia_grandiflora))	(Hydriastele_microspadix	Heterospathe_cagayanensis))))	((Oenocarpus_minor	Oenocarpus_bataua)	Prestoea_acuminata))))))	Phoenix_dactylifera))	Kingia_australis);
((((Phoenix_dactylifera	Sabal_domingensis)	(Pseudophoenix_vinifera	Nypa_fruticans))	(Iriartea_deltoidea	((((Sclerosperma_profizianum	Orania_palindan)	(Chamaedorea_seifrizii	Roystonea_regia))	(((Reinhardtia_paiewonskiana	Reinhardtia_latisecta)	Reinhardtia_simplex)	((Elaeis_oleifera	Elaeis_guineensis)	(Bactris_major	Attalea_speciosa))))	(Podococcus_barteri	(((Geonoma_undata	((Dypsis_decaryi	Dictyosperma_album)	(Hydriastele_microspadix	(Heterospathe_cagayanensis	(Burretiokentia_grandiflora	(Veitchia_spiralis	Kentiopsis_piersoniorum))))))	((((Leopoldinia_pulchra	Oenocarpus_minor)	Oenocarpus_bataua)	Prestoea_acuminata)	Manicaria_saccifera))	Pelagodoxa_henryana)))))	Kingia_australis);
((((Phoenix_dactylifera	Sabal_domingensis)	(Pseudophoenix_vinifera	Nypa_fruticans))	(Iriartea_deltoidea	((((Sclerosperma_profizianum	Orania_palindan)	(Chamaedorea_seifrizii	Roystonea_regia))	(((Reinhardtia_paiewonskiana	Reinhardtia_latisecta)	Reinhardtia_simplex)	((Elaeis_oleifera	Elaeis_guineensis)	(Bactris_major	Attalea_speciosa))))	(Podococcus_barteri	((((Leopoldinia_pulchra	Oenocarpus_minor)	Oenocarpus_bataua)	Prestoea_acuminata)	((Pelagodoxa_henryana	Manicaria_saccifera)	(Geonoma_undata	((Dypsis_decaryi	Dictyosperma_album)	(Hydriastele_microspadix	(Heterospathe_cagayanensis	(Kentiopsis_piersoniorum	(Burretiokentia_grandiflora	Veitchia_spiralis))))))))))))	Kingia_australis);
(((((((Dictyosperma_album	Dypsis_decaryi)	((Kentiopsis_piersoniorum	(Veitchia_spiralis	Burretiokentia_grandiflora))	(Hydriastele_microspadix	Heterospathe_cagayanensis)))	Geonoma_undata)	(((Pelagodoxa_henryana	Manicaria_saccifera)	((Oenocarpus_minor	Oenocarpus_bataua)	Prestoea_acuminata))	Leopoldinia_pulchra))	(Podococcus_barteri	(((Chamaedorea_seifrizii	Roystonea_regia)	(Orania_palindan	Sclerosperma_profizianum))	((Reinhardtia_simplex	(Reinhardtia_latisecta	Reinhardtia_paiewonskiana))	(Attalea_speciosa	(Bactris_major	(Elaeis_guineensis	Elaeis_oleifera)))))))	(Pseudophoenix_vinifera	((Phoenix_dactylifera	Sabal_domingensis)	(Iriartea_deltoidea	Nypa_fruticans))))	Kingia_australis);
((Sabal_domingensis	((((Iriartea_deltoidea	Nypa_fruticans)	Pseudophoenix_vinifera)	((((Roystonea_regia	(Orania_palindan	Sclerosperma_profizianum))	((Reinhardtia_simplex	(Reinhardtia_latisecta	Reinhardtia_paiewonskiana))	((Elaeis_guineensis	Elaeis_oleifera)	(Attalea_speciosa	Bactris_major))))	((((Leopoldinia_pulchra	(Oenocarpus_minor	Oenocarpus_bataua))	Prestoea_acuminata)	((Manicaria_saccifera	Pelagodoxa_henryana)	(((Dictyosperma_album	Dypsis_decaryi)	(Heterospathe_cagayanensis	((Kentiopsis_piersoniorum	(Veitchia_spiralis	Burretiokentia_grandiflora))	Hydriastele_microspadix)))	Geonoma_undata)))	Podococcus_barteri))	Chamaedorea_seifrizii))	Phoenix_dactylifera))	Kingia_australis);
((Sclerosperma_profizianum	((((Iriartea_deltoidea	Nypa_fruticans)	((Phoenix_dactylifera	Sabal_domingensis)	Pseudophoenix_vinifera))	(((((Reinhardtia_simplex	(Reinhardtia_latisecta	Reinhardtia_paiewonskiana))	(Attalea_speciosa	(Bactris_major	(Elaeis_guineensis	Elaeis_oleifera))))	Podococcus_barteri)	(Roystonea_regia	Chamaedorea_seifrizii))	(((Leopoldinia_pulchra	(Oenocarpus_minor	Oenocarpus_bataua))	Prestoea_acuminata)	((Manicaria_saccifera	Pelagodoxa_henryana)	(((Dictyosperma_album	Dypsis_decaryi)	(Heterospathe_cagayanensis	((Veitchia_spiralis	(Burretiokentia_grandiflora	Kentiopsis_piersoniorum))	Hydriastele_microspadix)))	Geonoma_undata)))))	Orania_palindan))	Kingia_australis);
((Sclerosperma_profizianum	((((Roystonea_regia	Podococcus_barteri)	((((Leopoldinia_pulchra	(Oenocarpus_minor	Oenocarpus_bataua))	Prestoea_acuminata)	(Manicaria_saccifera	(((Dictyosperma_album	Dypsis_decaryi)	(Burretiokentia_grandiflora	(Heterospathe_cagayanensis	(Veitchia_spiralis	(Kentiopsis_piersoniorum	Hydriastele_microspadix)))))	Geonoma_undata)))	Pelagodoxa_henryana))	((Chamaedorea_seifrizii	((Iriartea_deltoidea	Nypa_fruticans)	((Phoenix_dactylifera	Sabal_domingensis)	Pseudophoenix_vinifera)))	((Reinhardtia_simplex	(Reinhardtia_latisecta	Reinhardtia_paiewonskiana))	(Attalea_speciosa	(Bactris_major	(Elaeis_guineensis	Elaeis_oleifera))))))	Orania_palindan))	Kingia_australis);
((Manicaria_saccifera	(((((Dictyosperma_album	Dypsis_decaryi)	((Burretiokentia_grandiflora	(Kentiopsis_piersoniorum	Veitchia_spiralis))	(Hydriastele_microspadix	Heterospathe_cagayanensis)))	Geonoma_undata)	(((Oenocarpus_minor	Oenocarpus_bataua)	Prestoea_acuminata)	((((Leopoldinia_pulchra	Chamaedorea_seifrizii)	((Iriartea_deltoidea	Nypa_fruticans)	((Phoenix_dactylifera	Sabal_domingensis)	Pseudophoenix_vinifera)))	(Podococcus_barteri	((Reinhardtia_simplex	(Reinhardtia_latisecta	Reinhardtia_paiewonskiana))	(Bactris_major	((Elaeis_guineensis	Elaeis_oleifera)	Attalea_speciosa)))))	((Orania_palindan	Sclerosperma_profizianum)	Roystonea_regia))))	Pelagodoxa_henryana))	Kingia_australis);
((Sabal_domingensis	(((Pseudophoenix_vinifera	(Iriartea_deltoidea	Nypa_fruticans))	((((Orania_palindan	Sclerosperma_profizianum)	(Chamaedorea_seifrizii	Roystonea_regia))	(Podococcus_barteri	((Reinhardtia_simplex	(Reinhardtia_latisecta	Reinhardtia_paiewonskiana))	((Elaeis_guineensis	Elaeis_oleifera)	(Attalea_speciosa	Bactris_major)))))	(((Pelagodoxa_henryana	(((Dictyosperma_album	Dypsis_decaryi)	((Kentiopsis_piersoniorum	(Veitchia_spiralis	Burretiokentia_grandiflora))	(Hydriastele_microspadix	Heterospathe_cagayanensis)))	Geonoma_undata))	Manicaria_saccifera)	((Leopoldinia_pulchra	(Oenocarpus_minor	Oenocarpus_bataua))	Prestoea_acuminata))))	Phoenix_dactylifera))	Kingia_australis);
((((Podococcus_barteri	(((Reinhardtia_simplex	(Reinhardtia_latisecta	Reinhardtia_paiewonskiana))	(Attalea_speciosa	(Bactris_major	(Elaeis_guineensis	Elaeis_oleifera))))	((Orania_palindan	Sclerosperma_profizianum)	(Chamaedorea_seifrizii	Roystonea_regia))))	(((Leopoldinia_pulchra	(((Dictyosperma_album	Dypsis_decaryi)	(Heterospathe_cagayanensis	((Kentiopsis_piersoniorum	(Veitchia_spiralis	Burretiokentia_grandiflora))	Hydriastele_microspadix)))	Geonoma_undata))	(Manicaria_saccifera	((Oenocarpus_minor	Oenocarpus_bataua)	Prestoea_acuminata)))	Pelagodoxa_henryana))	((Phoenix_dactylifera	Sabal_domingensis)	(Pseudophoenix_vinifera	(Iriartea_deltoidea	Nypa_fruticans))))	Kingia_australis);
((Manicaria_saccifera	(((Pelagodoxa_henryana	(((Orania_palindan	Sclerosperma_profizianum)	Roystonea_regia)	((Chamaedorea_seifrizii	((Iriartea_deltoidea	Nypa_fruticans)	((Phoenix_dactylifera	Sabal_domingensis)	Pseudophoenix_vinifera)))	(Podococcus_barteri	((Reinhardtia_simplex	(Reinhardtia_latisecta	Reinhardtia_paiewonskiana))	(Attalea_speciosa	(Bactris_major	(Elaeis_guineensis	Elaeis_oleifera))))))))	(Leopoldinia_pulchra	((Oenocarpus_minor	Oenocarpus_bataua)	Prestoea_acuminata)))	(((Dictyosperma_album	Dypsis_decaryi)	(Heterospathe_cagayanensis	((Kentiopsis_piersoniorum	(Veitchia_spiralis	Burretiokentia_grandiflora))	Hydriastele_microspadix)))	Geonoma_undata)))	Kingia_australis);
((Manicaria_saccifera	((Iriartea_deltoidea	Pelagodoxa_henryana)	(((Roystonea_regia	(((Reinhardtia_simplex	(Reinhardtia_latisecta	Reinhardtia_paiewonskiana))	((Elaeis_guineensis	Elaeis_oleifera)	(Attalea_speciosa	Bactris_major)))	((Orania_palindan	Sclerosperma_profizianum)	(Chamaedorea_seifrizii	(((Nypa_fruticans	Phoenix_dactylifera)	Pseudophoenix_vinifera)	Sabal_domingensis)))))	Podococcus_barteri)	((Leopoldinia_pulchra	((Oenocarpus_minor	Oenocarpus_bataua)	Prestoea_acuminata))	(((Dictyosperma_album	Dypsis_decaryi)	(Heterospathe_cagayanensis	((Kentiopsis_piersoniorum	(Veitchia_spiralis	Burretiokentia_grandiflora))	Hydriastele_microspadix)))	Geonoma_undata)))))	Kingia_australis);
((Sabal_domingensis	((Pseudophoenix_vinifera	(((((Orania_palindan	Sclerosperma_profizianum)	(Chamaedorea_seifrizii	Roystonea_regia))	((Podococcus_barteri	(Reinhardtia_simplex	(Reinhardtia_latisecta	Reinhardtia_paiewonskiana)))	(Attalea_speciosa	(Bactris_major	(Elaeis_guineensis	Elaeis_oleifera)))))	(((Oenocarpus_minor	Oenocarpus_bataua)	Prestoea_acuminata)	((Pelagodoxa_henryana	Manicaria_saccifera)	((Hydriastele_microspadix	((Burretiokentia_grandiflora	(Kentiopsis_piersoniorum	Veitchia_spiralis))	((Dypsis_decaryi	Dictyosperma_album)	Heterospathe_cagayanensis)))	Geonoma_undata))))	((Iriartea_deltoidea	Nypa_fruticans)	Leopoldinia_pulchra)))	Phoenix_dactylifera))	Kingia_australis);
((Sabal_domingensis	(Phoenix_dactylifera	((((Geonoma_undata	(Hydriastele_microspadix	(((Dictyosperma_album	Dypsis_decaryi)	Heterospathe_cagayanensis)	(Kentiopsis_piersoniorum	(Veitchia_spiralis	Burretiokentia_grandiflora)))))	((Prestoea_acuminata	(Oenocarpus_bataua	Oenocarpus_minor))	(Leopoldinia_pulchra	(Pelagodoxa_henryana	Manicaria_saccifera))))	((Roystonea_regia	Chamaedorea_seifrizii)	((((Reinhardtia_latisecta	Reinhardtia_paiewonskiana)	Reinhardtia_simplex)	((Elaeis_oleifera	Elaeis_guineensis)	(Attalea_speciosa	Bactris_major)))	(Podococcus_barteri	(Sclerosperma_profizianum	Orania_palindan)))))	(Pseudophoenix_vinifera	(Iriartea_deltoidea	Nypa_fruticans)))))	Kingia_australis);
((Sabal_domingensis	((((((Pelagodoxa_henryana	Manicaria_saccifera)	(((Dictyosperma_album	Dypsis_decaryi)	(Heterospathe_cagayanensis	(((Veitchia_spiralis	Burretiokentia_grandiflora)	Kentiopsis_piersoniorum)	Hydriastele_microspadix)))	Geonoma_undata))	(Prestoea_acuminata	(Oenocarpus_bataua	Oenocarpus_minor)))	(((Roystonea_regia	Chamaedorea_seifrizii)	(Sclerosperma_profizianum	Orania_palindan))	((((Reinhardtia_latisecta	Reinhardtia_paiewonskiana)	Reinhardtia_simplex)	(((Elaeis_oleifera	Elaeis_guineensis)	Bactris_major)	Attalea_speciosa))	Podococcus_barteri)))	Phoenix_dactylifera)	(Leopoldinia_pulchra	(Pseudophoenix_vinifera	(Iriartea_deltoidea	Nypa_fruticans)))))	Kingia_australis);
((((Podococcus_barteri	(((Pelagodoxa_henryana	Manicaria_saccifera)	(Prestoea_acuminata	(Oenocarpus_bataua	Oenocarpus_minor)))	(Leopoldinia_pulchra	(((Dictyosperma_album	Dypsis_decaryi)	(Heterospathe_cagayanensis	(((Veitchia_spiralis	Burretiokentia_grandiflora)	Kentiopsis_piersoniorum)	Hydriastele_microspadix)))	Geonoma_undata))))	(((Roystonea_regia	Chamaedorea_seifrizii)	(Sclerosperma_profizianum	Orania_palindan))	(((Reinhardtia_latisecta	Reinhardtia_paiewonskiana)	Reinhardtia_simplex)	(((Elaeis_oleifera	Elaeis_guineensis)	Bactris_major)	Attalea_speciosa))))	((Sabal_domingensis	Phoenix_dactylifera)	(Pseudophoenix_vinifera	(Iriartea_deltoidea	Nypa_fruticans))))	Kingia_australis);
((Sabal_domingensis	(Phoenix_dactylifera	((Pseudophoenix_vinifera	(Iriartea_deltoidea	Nypa_fruticans))	((((Podococcus_barteri	((Reinhardtia_latisecta	Reinhardtia_paiewonskiana)	Reinhardtia_simplex))	(((Elaeis_oleifera	Elaeis_guineensis)	Bactris_major)	Attalea_speciosa))	(((Leopoldinia_pulchra	(Prestoea_acuminata	(Oenocarpus_bataua	Oenocarpus_minor)))	((Pelagodoxa_henryana	Manicaria_saccifera)	(((((Burretiokentia_grandiflora	Kentiopsis_piersoniorum)	Hydriastele_microspadix)	Veitchia_spiralis)	((Dictyosperma_album	Dypsis_decaryi)	Heterospathe_cagayanensis))	Geonoma_undata)))	(Roystonea_regia	(Sclerosperma_profizianum	Orania_palindan))))	Chamaedorea_seifrizii))))	Kingia_australis);
(((Pseudophoenix_vinifera	(Sabal_domingensis	Phoenix_dactylifera))	((Iriartea_deltoidea	Nypa_fruticans)	(((Leopoldinia_pulchra	(Prestoea_acuminata	(Oenocarpus_bataua	Oenocarpus_minor)))	((Manicaria_saccifera	Pelagodoxa_henryana)	(((Heterospathe_cagayanensis	(Veitchia_spiralis	(Burretiokentia_grandiflora	Kentiopsis_piersoniorum)))	Hydriastele_microspadix)	((Dictyosperma_album	Geonoma_undata)	Dypsis_decaryi))))	((Roystonea_regia	(Chamaedorea_seifrizii	(Sclerosperma_profizianum	Orania_palindan)))	((Podococcus_barteri	((Reinhardtia_latisecta	Reinhardtia_paiewonskiana)	Reinhardtia_simplex))	(((Elaeis_oleifera	Elaeis_guineensis)	Bactris_major)	Attalea_speciosa))))))	Kingia_australis);
((Sabal_domingensis	(Phoenix_dactylifera	((((Iriartea_deltoidea	Nypa_fruticans)	(((Prestoea_acuminata	(Oenocarpus_bataua	Oenocarpus_minor))	((Leopoldinia_pulchra	(Manicaria_saccifera	Pelagodoxa_henryana))	((((Veitchia_spiralis	(Burretiokentia_grandiflora	Kentiopsis_piersoniorum))	Hydriastele_microspadix)	(Heterospathe_cagayanensis	(Dypsis_decaryi	Dictyosperma_album)))	Geonoma_undata)))	((Sclerosperma_profizianum	Orania_palindan)	(Roystonea_regia	(Podococcus_barteri	(((Reinhardtia_latisecta	Reinhardtia_paiewonskiana)	Reinhardtia_simplex)	((Elaeis_oleifera	Elaeis_guineensis)	(Bactris_major	Attalea_speciosa))))))))	Pseudophoenix_vinifera)	Chamaedorea_seifrizii)))	Kingia_australis);
((Sabal_domingensis	(Phoenix_dactylifera	(((Iriartea_deltoidea	Nypa_fruticans)	(((Manicaria_saccifera	(((Heterospathe_cagayanensis	((Veitchia_spiralis	(Burretiokentia_grandiflora	Kentiopsis_piersoniorum))	Hydriastele_microspadix))	(Dypsis_decaryi	Dictyosperma_album))	Geonoma_undata))	(Pelagodoxa_henryana	(Prestoea_acuminata	(Leopoldinia_pulchra	(Oenocarpus_bataua	Oenocarpus_minor)))))	((((Roystonea_regia	Chamaedorea_seifrizii)	(((Reinhardtia_latisecta	Reinhardtia_paiewonskiana)	Reinhardtia_simplex)	(Attalea_speciosa	((Elaeis_oleifera	Elaeis_guineensis)	Bactris_major))))	(Sclerosperma_profizianum	Orania_palindan))	Podococcus_barteri)))	Pseudophoenix_vinifera)))	Kingia_australis);
(((Manicaria_saccifera	((((Heterospathe_cagayanensis	((Veitchia_spiralis	(Burretiokentia_grandiflora	Kentiopsis_piersoniorum))	(Geonoma_undata	Hydriastele_microspadix)))	(Dypsis_decaryi	Dictyosperma_album))	((Prestoea_acuminata	(Oenocarpus_bataua	Oenocarpus_minor))	((((Podococcus_barteri	((Reinhardtia_latisecta	Reinhardtia_paiewonskiana)	Reinhardtia_simplex))	(Attalea_speciosa	((Elaeis_oleifera	Elaeis_guineensis)	Bactris_major)))	((Sclerosperma_profizianum	Orania_palindan)	(Roystonea_regia	Chamaedorea_seifrizii)))	((Pseudophoenix_vinifera	(Sabal_domingensis	Phoenix_dactylifera))	(Iriartea_deltoidea	Nypa_fruticans)))))	Pelagodoxa_henryana))	Leopoldinia_pulchra)	Kingia_australis);
((Sclerosperma_profizianum	(Orania_palindan	((Chamaedorea_seifrizii	((Sabal_domingensis	(Phoenix_dactylifera	Pseudophoenix_vinifera))	(Iriartea_deltoidea	Nypa_fruticans)))	((((Podococcus_barteri	((Reinhardtia_latisecta	Reinhardtia_paiewonskiana)	Reinhardtia_simplex))	(Attalea_speciosa	((Elaeis_oleifera	Elaeis_guineensis)	Bactris_major)))	Roystonea_regia)	(((Leopoldinia_pulchra	(Manicaria_saccifera	(((((Veitchia_spiralis	(Burretiokentia_grandiflora	Kentiopsis_piersoniorum))	Hydriastele_microspadix)	Heterospathe_cagayanensis)	(Dypsis_decaryi	Dictyosperma_album))	Geonoma_undata)))	(Prestoea_acuminata	(Oenocarpus_bataua	Oenocarpus_minor)))	Pelagodoxa_henryana)))))	Kingia_australis);
(((((((((Kentiopsis_piersoniorum	(Veitchia_spiralis	Burretiokentia_grandiflora))	Hydriastele_microspadix)	Heterospathe_cagayanensis)	(Dypsis_decaryi	Dictyosperma_album))	Geonoma_undata)	((Prestoea_acuminata	(Leopoldinia_pulchra	(Oenocarpus_bataua	Oenocarpus_minor)))	(Pelagodoxa_henryana	Manicaria_saccifera)))	(((Roystonea_regia	Chamaedorea_seifrizii)	(((Reinhardtia_latisecta	Reinhardtia_paiewonskiana)	Reinhardtia_simplex)	(Attalea_speciosa	((Elaeis_oleifera	Elaeis_guineensis)	Bactris_major))))	((Sclerosperma_profizianum	Orania_palindan)	Podococcus_barteri)))	((Sabal_domingensis	Phoenix_dactylifera)	(Iriartea_deltoidea	(Pseudophoenix_vinifera	Nypa_fruticans))))	Kingia_australis);
((Sabal_domingensis	(((Nypa_fruticans	Iriartea_deltoidea)	(Pseudophoenix_vinifera	Phoenix_dactylifera))	((Orania_palindan	Sclerosperma_profizianum)	(((Podococcus_barteri	(((Reinhardtia_paiewonskiana	Reinhardtia_latisecta)	Reinhardtia_simplex)	((Elaeis_oleifera	Elaeis_guineensis)	(Bactris_major	Attalea_speciosa))))	((Geonoma_undata	((Dictyosperma_album	Dypsis_decaryi)	(((Hydriastele_microspadix	Heterospathe_cagayanensis)	Burretiokentia_grandiflora)	(Veitchia_spiralis	Kentiopsis_piersoniorum))))	(((Leopoldinia_pulchra	(Oenocarpus_bataua	Oenocarpus_minor))	Prestoea_acuminata)	(Manicaria_saccifera	Pelagodoxa_henryana))))	(Chamaedorea_seifrizii	Roystonea_regia)))))	Kingia_australis);
((Pseudophoenix_vinifera	(((Sabal_domingensis	((((Oenocarpus_bataua	Oenocarpus_minor)	Prestoea_acuminata)	((Leopoldinia_pulchra	(Manicaria_saccifera	Pelagodoxa_henryana))	(Geonoma_undata	((Dictyosperma_album	Dypsis_decaryi)	((Hydriastele_microspadix	Burretiokentia_grandiflora)	(Heterospathe_cagayanensis	(Veitchia_spiralis	Kentiopsis_piersoniorum)))))))	((Chamaedorea_seifrizii	(Orania_palindan	Sclerosperma_profizianum))	((Roystonea_regia	Podococcus_barteri)	(((Reinhardtia_paiewonskiana	Reinhardtia_latisecta)	Reinhardtia_simplex)	((Elaeis_oleifera	Elaeis_guineensis)	(Bactris_major	Attalea_speciosa)))))))	Phoenix_dactylifera)	(Nypa_fruticans	Iriartea_deltoidea)))	Kingia_australis);
((Pseudophoenix_vinifera	(((Chamaedorea_seifrizii	((Orania_palindan	Sclerosperma_profizianum)	(((Roystonea_regia	Podococcus_barteri)	(((Reinhardtia_paiewonskiana	Reinhardtia_latisecta)	Reinhardtia_simplex)	((Elaeis_oleifera	Elaeis_guineensis)	(Bactris_major	Attalea_speciosa))))	(((Leopoldinia_pulchra	((Oenocarpus_bataua	Oenocarpus_minor)	Prestoea_acuminata))	(Manicaria_saccifera	(Geonoma_undata	(Dictyosperma_album	(((Heterospathe_cagayanensis	Hydriastele_microspadix)	(Kentiopsis_piersoniorum	(Veitchia_spiralis	Burretiokentia_grandiflora)))	Dypsis_decaryi)))))	Pelagodoxa_henryana))))	(Phoenix_dactylifera	Sabal_domingensis))	(Nypa_fruticans	Iriartea_deltoidea)))	Kingia_australis);
(((((((Chamaedorea_seifrizii	Roystonea_regia)	(((Elaeis_oleifera	Elaeis_guineensis)	(Bactris_major	(Podococcus_barteri	((Reinhardtia_paiewonskiana	Reinhardtia_latisecta)	Reinhardtia_simplex))))	Attalea_speciosa))	(((Geonoma_undata	((Hydriastele_microspadix	((Kentiopsis_piersoniorum	(Veitchia_spiralis	Burretiokentia_grandiflora))	Heterospathe_cagayanensis))	(Dypsis_decaryi	Dictyosperma_album)))	(((Oenocarpus_bataua	Oenocarpus_minor)	Prestoea_acuminata)	Manicaria_saccifera))	Pelagodoxa_henryana))	(Orania_palindan	Sclerosperma_profizianum))	((Phoenix_dactylifera	Sabal_domingensis)	((Nypa_fruticans	Iriartea_deltoidea)	Pseudophoenix_vinifera)))	Leopoldinia_pulchra)	Kingia_australis);
((Sabal_domingensis	((((Nypa_fruticans	Iriartea_deltoidea)	Pseudophoenix_vinifera)	((Podococcus_barteri	(((((Leopoldinia_pulchra	(Oenocarpus_bataua	Oenocarpus_minor))	Prestoea_acuminata)	(Manicaria_saccifera	(Geonoma_undata	((Hydriastele_microspadix	((Veitchia_spiralis	Burretiokentia_grandiflora)	Kentiopsis_piersoniorum))	(Heterospathe_cagayanensis	(Dypsis_decaryi	Dictyosperma_album))))))	Pelagodoxa_henryana)	(((Orania_palindan	Sclerosperma_profizianum)	Roystonea_regia)	(((Reinhardtia_paiewonskiana	Reinhardtia_latisecta)	Reinhardtia_simplex)	(((Elaeis_oleifera	Elaeis_guineensis)	Bactris_major)	Attalea_speciosa)))))	Chamaedorea_seifrizii))	Phoenix_dactylifera))	Kingia_australis);
((Leopoldinia_pulchra	((((Pelagodoxa_henryana	Manicaria_saccifera)	(Geonoma_undata	((Kentiopsis_piersoniorum	((Veitchia_spiralis	Heterospathe_cagayanensis)	(Burretiokentia_grandiflora	Hydriastele_microspadix)))	(Dictyosperma_album	Dypsis_decaryi))))	((Oenocarpus_bataua	Oenocarpus_minor)	Prestoea_acuminata))	((((Orania_palindan	Sclerosperma_profizianum)	(Chamaedorea_seifrizii	Roystonea_regia))	(Podococcus_barteri	(((Reinhardtia_paiewonskiana	Reinhardtia_latisecta)	Reinhardtia_simplex)	((Bactris_major	(Elaeis_oleifera	Elaeis_guineensis))	Attalea_speciosa))))	((Nypa_fruticans	Iriartea_deltoidea)	(Pseudophoenix_vinifera	(Phoenix_dactylifera	Sabal_domingensis))))))	Kingia_australis);
((Sabal_domingensis	(((((Orania_palindan	Sclerosperma_profizianum)	((Chamaedorea_seifrizii	Roystonea_regia)	((((Reinhardtia_paiewonskiana	Reinhardtia_latisecta)	Reinhardtia_simplex)	((Elaeis_oleifera	Elaeis_guineensis)	(Attalea_speciosa	Bactris_major)))	(Podococcus_barteri	((Geonoma_undata	((Heterospathe_cagayanensis	(Dictyosperma_album	Dypsis_decaryi))	(Hydriastele_microspadix	(Veitchia_spiralis	(Burretiokentia_grandiflora	Kentiopsis_piersoniorum)))))	(((Oenocarpus_bataua	Oenocarpus_minor)	Prestoea_acuminata)	(Pelagodoxa_henryana	(Leopoldinia_pulchra	Manicaria_saccifera))))))))	Iriartea_deltoidea)	Pseudophoenix_vinifera)	(Nypa_fruticans	Phoenix_dactylifera)))	Kingia_australis);
((Sclerosperma_profizianum	((((((Pelagodoxa_henryana	Manicaria_saccifera)	(Geonoma_undata	((Dictyosperma_album	Dypsis_decaryi)	(Hydriastele_microspadix	(((Kentiopsis_piersoniorum	Veitchia_spiralis)	Heterospathe_cagayanensis)	Burretiokentia_grandiflora)))))	(((Oenocarpus_bataua	Oenocarpus_minor)	Prestoea_acuminata)	Leopoldinia_pulchra))	(Roystonea_regia	((Podococcus_barteri	((Reinhardtia_paiewonskiana	Reinhardtia_latisecta)	Reinhardtia_simplex))	(Attalea_speciosa	(Bactris_major	(Elaeis_oleifera	Elaeis_guineensis))))))	(Chamaedorea_seifrizii	((Nypa_fruticans	Iriartea_deltoidea)	(Pseudophoenix_vinifera	(Phoenix_dactylifera	Sabal_domingensis)))))	Orania_palindan))	Kingia_australis);
((Sabal_domingensis	((((Nypa_fruticans	Iriartea_deltoidea)	Pseudophoenix_vinifera)	(((Roystonea_regia	((((Pelagodoxa_henryana	Manicaria_saccifera)	(Geonoma_undata	((Dictyosperma_album	Dypsis_decaryi)	((Hydriastele_microspadix	(Kentiopsis_piersoniorum	(Veitchia_spiralis	Burretiokentia_grandiflora)))	Heterospathe_cagayanensis))))	(((Oenocarpus_bataua	Oenocarpus_minor)	Prestoea_acuminata)	Leopoldinia_pulchra))	((Podococcus_barteri	((Reinhardtia_paiewonskiana	Reinhardtia_latisecta)	Reinhardtia_simplex))	(Attalea_speciosa	(Bactris_major	(Elaeis_oleifera	Elaeis_guineensis))))))	(Orania_palindan	Sclerosperma_profizianum))	Chamaedorea_seifrizii))	Phoenix_dactylifera))	Kingia_australis);
((Sclerosperma_profizianum	((((Phoenix_dactylifera	((Nypa_fruticans	Iriartea_deltoidea)	Pseudophoenix_vinifera))	Sabal_domingensis)	((Chamaedorea_seifrizii	Roystonea_regia)	((Podococcus_barteri	((((Oenocarpus_bataua	Oenocarpus_minor)	Prestoea_acuminata)	Leopoldinia_pulchra)	(Pelagodoxa_henryana	(Manicaria_saccifera	(Geonoma_undata	((Dictyosperma_album	Dypsis_decaryi)	((Burretiokentia_grandiflora	(Kentiopsis_piersoniorum	Veitchia_spiralis))	(Hydriastele_microspadix	Heterospathe_cagayanensis))))))))	(((Reinhardtia_paiewonskiana	Reinhardtia_latisecta)	Reinhardtia_simplex)	(Attalea_speciosa	(Bactris_major	(Elaeis_oleifera	Elaeis_guineensis)))))))	Orania_palindan))	Kingia_australis);
((((Phoenix_dactylifera	(((((Geonoma_undata	((Dypsis_decaryi	Dictyosperma_album)	(Hydriastele_microspadix	((Kentiopsis_piersoniorum	(Veitchia_spiralis	Burretiokentia_grandiflora))	Heterospathe_cagayanensis))))	Manicaria_saccifera)	(((Prestoea_acuminata	(Oenocarpus_bataua	Oenocarpus_minor))	Pelagodoxa_henryana)	Leopoldinia_pulchra))	(((Roystonea_regia	Chamaedorea_seifrizii)	(Podococcus_barteri	(Sclerosperma_profizianum	Orania_palindan)))	((Attalea_speciosa	((Elaeis_oleifera	Elaeis_guineensis)	Bactris_major))	((Reinhardtia_latisecta	Reinhardtia_paiewonskiana)	Reinhardtia_simplex))))	Sabal_domingensis))	(Nypa_fruticans	Iriartea_deltoidea))	Pseudophoenix_vinifera)	Kingia_australis);
((((((((Attalea_speciosa	((Elaeis_oleifera	Elaeis_guineensis)	Bactris_major))	(((Reinhardtia_latisecta	Reinhardtia_paiewonskiana)	Reinhardtia_simplex)	Podococcus_barteri))	((((((Manicaria_saccifera	(Prestoea_acuminata	(Oenocarpus_bataua	Oenocarpus_minor)))	Leopoldinia_pulchra)	(Geonoma_undata	((Dypsis_decaryi	Dictyosperma_album)	(((Veitchia_spiralis	(Burretiokentia_grandiflora	Kentiopsis_piersoniorum))	Hydriastele_microspadix)	Heterospathe_cagayanensis))))	Pelagodoxa_henryana)	(Sclerosperma_profizianum	Orania_palindan))	Roystonea_regia))	Chamaedorea_seifrizii)	(Sabal_domingensis	Phoenix_dactylifera))	(Nypa_fruticans	Iriartea_deltoidea))	Pseudophoenix_vinifera)	Kingia_australis);
((Sclerosperma_profizianum	(Orania_palindan	(Roystonea_regia	(((Chamaedorea_seifrizii	(Sabal_domingensis	(Phoenix_dactylifera	(Pseudophoenix_vinifera	(Nypa_fruticans	Iriartea_deltoidea)))))	(((Elaeis_oleifera	Elaeis_guineensis)	(Bactris_major	Attalea_speciosa))	(((Reinhardtia_latisecta	Reinhardtia_paiewonskiana)	Reinhardtia_simplex)	Podococcus_barteri)))	((Pelagodoxa_henryana	(Leopoldinia_pulchra	Manicaria_saccifera))	((Prestoea_acuminata	(Oenocarpus_bataua	Oenocarpus_minor))	(Geonoma_undata	((Dypsis_decaryi	Dictyosperma_album)	(((Veitchia_spiralis	(Burretiokentia_grandiflora	Kentiopsis_piersoniorum))	Hydriastele_microspadix)	Heterospathe_cagayanensis)))))))))	Kingia_australis);
((Pseudophoenix_vinifera	(Iriartea_deltoidea	(Phoenix_dactylifera	(Nypa_fruticans	((((Attalea_speciosa	((Elaeis_oleifera	Elaeis_guineensis)	Bactris_major))	(((Reinhardtia_latisecta	Reinhardtia_paiewonskiana)	Reinhardtia_simplex)	Podococcus_barteri))	((((Prestoea_acuminata	(Leopoldinia_pulchra	(Oenocarpus_bataua	Oenocarpus_minor)))	(Manicaria_saccifera	(Geonoma_undata	((Dypsis_decaryi	Dictyosperma_album)	((Veitchia_spiralis	(Burretiokentia_grandiflora	Kentiopsis_piersoniorum))	(Hydriastele_microspadix	Heterospathe_cagayanensis))))))	Pelagodoxa_henryana)	((Sclerosperma_profizianum	Orania_palindan)	(Chamaedorea_seifrizii	Roystonea_regia))))	Sabal_domingensis)))))	Kingia_australis);
((Sabal_domingensis	((Pseudophoenix_vinifera	((Nypa_fruticans	Iriartea_deltoidea)	Phoenix_dactylifera))	(Leopoldinia_pulchra	((((((Bactris_major	(Elaeis_oleifera	Elaeis_guineensis))	Attalea_speciosa)	((Reinhardtia_latisecta	Reinhardtia_paiewonskiana)	Reinhardtia_simplex))	((Sclerosperma_profizianum	Orania_palindan)	Roystonea_regia))	(((Prestoea_acuminata	(Oenocarpus_bataua	Oenocarpus_minor))	(Manicaria_saccifera	(Geonoma_undata	((Dypsis_decaryi	Dictyosperma_album)	((Heterospathe_cagayanensis	Burretiokentia_grandiflora)	(Kentiopsis_piersoniorum	(Hydriastele_microspadix	Veitchia_spiralis)))))))	(Podococcus_barteri	Pelagodoxa_henryana)))	Chamaedorea_seifrizii))))	Kingia_australis);
((Iriartea_deltoidea	((((Prestoea_acuminata	(Oenocarpus_bataua	Oenocarpus_minor))	(Leopoldinia_pulchra	(Manicaria_saccifera	(Pelagodoxa_henryana	(Geonoma_undata	((Heterospathe_cagayanensis	(Dypsis_decaryi	Dictyosperma_album))	((Hydriastele_microspadix	Kentiopsis_piersoniorum)	(Burretiokentia_grandiflora	Veitchia_spiralis))))))))	((((Elaeis_oleifera	Elaeis_guineensis)	(Attalea_speciosa	Bactris_major))	((Reinhardtia_latisecta	Reinhardtia_paiewonskiana)	Reinhardtia_simplex))	((Podococcus_barteri	(Sclerosperma_profizianum	Orania_palindan))	(Roystonea_regia	Chamaedorea_seifrizii))))	((Phoenix_dactylifera	Sabal_domingensis)	(Pseudophoenix_vinifera	Nypa_fruticans))))	Kingia_australis);
((Sabal_domingensis	(((Pseudophoenix_vinifera	(Nypa_fruticans	Iriartea_deltoidea))	((((Prestoea_acuminata	(Oenocarpus_bataua	Oenocarpus_minor))	((Manicaria_saccifera	(Geonoma_undata	((Dypsis_decaryi	Dictyosperma_album)	(((Kentiopsis_piersoniorum	Veitchia_spiralis)	Burretiokentia_grandiflora)	(Heterospathe_cagayanensis	Hydriastele_microspadix)))))	Pelagodoxa_henryana))	((Podococcus_barteri	(((Elaeis_oleifera	Elaeis_guineensis)	(Attalea_speciosa	Bactris_major))	((Reinhardtia_latisecta	Reinhardtia_paiewonskiana)	Reinhardtia_simplex)))	((Sclerosperma_profizianum	Orania_palindan)	(Roystonea_regia	Chamaedorea_seifrizii))))	Leopoldinia_pulchra))	Phoenix_dactylifera))	Kingia_australis);
((Sabal_domingensis	((Pseudophoenix_vinifera	(Nypa_fruticans	Iriartea_deltoidea))	(Phoenix_dactylifera	(((Prestoea_acuminata	(Leopoldinia_pulchra	(Oenocarpus_bataua	Oenocarpus_minor)))	((Manicaria_saccifera	(Geonoma_undata	((Dypsis_decaryi	Dictyosperma_album)	(((Kentiopsis_piersoniorum	Veitchia_spiralis)	Burretiokentia_grandiflora)	(Heterospathe_cagayanensis	Hydriastele_microspadix)))))	Pelagodoxa_henryana))	((Podococcus_barteri	(((Elaeis_oleifera	Elaeis_guineensis)	(Attalea_speciosa	Bactris_major))	((Reinhardtia_latisecta	Reinhardtia_paiewonskiana)	Reinhardtia_simplex)))	((Sclerosperma_profizianum	Orania_palindan)	(Roystonea_regia	Chamaedorea_seifrizii)))))))	Kingia_australis);
((Sabal_domingensis	(Phoenix_dactylifera	(((((Prestoea_acuminata	(Oenocarpus_bataua	Oenocarpus_minor))	((Pelagodoxa_henryana	Manicaria_saccifera)	(Geonoma_undata	((Dypsis_decaryi	Dictyosperma_album)	((Veitchia_spiralis	(Burretiokentia_grandiflora	Kentiopsis_piersoniorum))	(Heterospathe_cagayanensis	Hydriastele_microspadix))))))	Leopoldinia_pulchra)	((Podococcus_barteri	((Attalea_speciosa	(Bactris_major	(Elaeis_oleifera	Elaeis_guineensis)))	((Reinhardtia_latisecta	Reinhardtia_paiewonskiana)	Reinhardtia_simplex)))	((Sclerosperma_profizianum	Orania_palindan)	(Roystonea_regia	Chamaedorea_seifrizii))))	((Nypa_fruticans	Iriartea_deltoidea)	Pseudophoenix_vinifera))))	Kingia_australis);
((((Nypa_fruticans	Iriartea_deltoidea)	Pseudophoenix_vinifera)	(Phoenix_dactylifera	(Sabal_domingensis	(Chamaedorea_seifrizii	(((Attalea_speciosa	(Bactris_major	(Elaeis_oleifera	Elaeis_guineensis)))	(((Reinhardtia_latisecta	Reinhardtia_paiewonskiana)	Reinhardtia_simplex)	Podococcus_barteri))	(((Sclerosperma_profizianum	Orania_palindan)	Roystonea_regia)	((Geonoma_undata	((Hydriastele_microspadix	((Kentiopsis_piersoniorum	Burretiokentia_grandiflora)	Veitchia_spiralis))	(Heterospathe_cagayanensis	(Dypsis_decaryi	Dictyosperma_album))))	(Leopoldinia_pulchra	(Pelagodoxa_henryana	((Prestoea_acuminata	(Oenocarpus_bataua	Oenocarpus_minor))	Manicaria_saccifera))))))))))	Kingia_australis);
((Sclerosperma_profizianum	(((Chamaedorea_seifrizii	Roystonea_regia)	((((Elaeis_guineensis	Elaeis_oleifera)	(Bactris_major	Attalea_speciosa))	((Reinhardtia_latisecta	Reinhardtia_paiewonskiana)	Reinhardtia_simplex))	(((Pseudophoenix_vinifera	((Sabal_domingensis	Phoenix_dactylifera)	(Nypa_fruticans	Iriartea_deltoidea)))	((Prestoea_acuminata	(Leopoldinia_pulchra	(Oenocarpus_minor	Oenocarpus_bataua)))	((((((Veitchia_spiralis	((Burretiokentia_grandiflora	Hydriastele_microspadix)	Kentiopsis_piersoniorum))	Heterospathe_cagayanensis)	(Dypsis_decaryi	Dictyosperma_album))	Geonoma_undata)	Manicaria_saccifera)	Pelagodoxa_henryana)))	Podococcus_barteri)))	Orania_palindan))	Kingia_australis);
((((Sabal_domingensis	Phoenix_dactylifera)	(Nypa_fruticans	Pseudophoenix_vinifera))	(Iriartea_deltoidea	((((((Hydriastele_microspadix	Heterospathe_cagayanensis)	((Burretiokentia_grandiflora	Kentiopsis_piersoniorum)	Veitchia_spiralis))	(Dypsis_decaryi	Dictyosperma_album))	Geonoma_undata)	((Pelagodoxa_henryana	Manicaria_saccifera)	(Prestoea_acuminata	(Leopoldinia_pulchra	(Oenocarpus_minor	Oenocarpus_bataua)))))	(((Podococcus_barteri	(Orania_palindan	Sclerosperma_profizianum))	(Chamaedorea_seifrizii	Roystonea_regia))	(((Elaeis_guineensis	Elaeis_oleifera)	(Bactris_major	Attalea_speciosa))	((Reinhardtia_latisecta	Reinhardtia_paiewonskiana)	Reinhardtia_simplex))))))	Kingia_australis);
((Roystonea_regia	(((((Sabal_domingensis	Phoenix_dactylifera)	((Iriartea_deltoidea	Nypa_fruticans)	Pseudophoenix_vinifera))	(Chamaedorea_seifrizii	(Podococcus_barteri	((Attalea_speciosa	((Elaeis_guineensis	Elaeis_oleifera)	Bactris_major))	((Reinhardtia_latisecta	Reinhardtia_paiewonskiana)	Reinhardtia_simplex)))))	(((Manicaria_saccifera	(Prestoea_acuminata	(Oenocarpus_minor	Oenocarpus_bataua)))	(((((Hydriastele_microspadix	Heterospathe_cagayanensis)	((Burretiokentia_grandiflora	Kentiopsis_piersoniorum)	Veitchia_spiralis))	(Dypsis_decaryi	Dictyosperma_album))	Geonoma_undata)	Leopoldinia_pulchra))	Pelagodoxa_henryana))	(Orania_palindan	Sclerosperma_profizianum)))	Kingia_australis);
((Sabal_domingensis	(Phoenix_dactylifera	(((Iriartea_deltoidea	Nypa_fruticans)	Pseudophoenix_vinifera)	(Chamaedorea_seifrizii	((((((Manicaria_saccifera	(Prestoea_acuminata	(Oenocarpus_minor	Oenocarpus_bataua)))	(((((Hydriastele_microspadix	Heterospathe_cagayanensis)	((Burretiokentia_grandiflora	Kentiopsis_piersoniorum)	Veitchia_spiralis))	(Dypsis_decaryi	Dictyosperma_album))	Geonoma_undata)	Leopoldinia_pulchra))	Pelagodoxa_henryana)	(Orania_palindan	Sclerosperma_profizianum))	Roystonea_regia)	(Podococcus_barteri	((Attalea_speciosa	((Elaeis_guineensis	Elaeis_oleifera)	Bactris_major))	((Reinhardtia_latisecta	Reinhardtia_paiewonskiana)	Reinhardtia_simplex))))))))	Kingia_australis);
((Sclerosperma_profizianum	(((Chamaedorea_seifrizii	Roystonea_regia)	(((Podococcus_barteri	((Attalea_speciosa	((Elaeis_guineensis	Elaeis_oleifera)	Bactris_major))	((Reinhardtia_latisecta	Reinhardtia_paiewonskiana)	Reinhardtia_simplex)))	((Phoenix_dactylifera	((Iriartea_deltoidea	Nypa_fruticans)	Pseudophoenix_vinifera))	Sabal_domingensis))	((Prestoea_acuminata	(Leopoldinia_pulchra	(Oenocarpus_minor	Oenocarpus_bataua)))	(Pelagodoxa_henryana	(((((Hydriastele_microspadix	Heterospathe_cagayanensis)	((Burretiokentia_grandiflora	Kentiopsis_piersoniorum)	Veitchia_spiralis))	(Dypsis_decaryi	Dictyosperma_album))	Geonoma_undata)	Manicaria_saccifera)))))	Orania_palindan))	Kingia_australis);
((Sabal_domingensis	(Phoenix_dactylifera	(((((Chamaedorea_seifrizii	Roystonea_regia)	(Podococcus_barteri	((Attalea_speciosa	((Elaeis_guineensis	Elaeis_oleifera)	Bactris_major))	((Reinhardtia_latisecta	Reinhardtia_paiewonskiana)	Reinhardtia_simplex))))	(Orania_palindan	Sclerosperma_profizianum))	(Pelagodoxa_henryana	((Prestoea_acuminata	(Leopoldinia_pulchra	(Oenocarpus_minor	Oenocarpus_bataua)))	(((((Hydriastele_microspadix	Heterospathe_cagayanensis)	((Burretiokentia_grandiflora	Kentiopsis_piersoniorum)	Veitchia_spiralis))	(Dypsis_decaryi	Dictyosperma_album))	Geonoma_undata)	Manicaria_saccifera))))	((Nypa_fruticans	Iriartea_deltoidea)	Pseudophoenix_vinifera))))	Kingia_australis);
((Sabal_domingensis	(Phoenix_dactylifera	(Pseudophoenix_vinifera	(((((Podococcus_barteri	Roystonea_regia)	((Attalea_speciosa	((Elaeis_guineensis	Elaeis_oleifera)	Bactris_major))	((Reinhardtia_latisecta	Reinhardtia_paiewonskiana)	Reinhardtia_simplex)))	((Orania_palindan	Sclerosperma_profizianum)	Chamaedorea_seifrizii))	(((((Hydriastele_microspadix	Heterospathe_cagayanensis)	((Burretiokentia_grandiflora	Kentiopsis_piersoniorum)	Veitchia_spiralis))	(Dypsis_decaryi	Dictyosperma_album))	Geonoma_undata)	((Pelagodoxa_henryana	Manicaria_saccifera)	(Prestoea_acuminata	(Leopoldinia_pulchra	(Oenocarpus_minor	Oenocarpus_bataua))))))	(Nypa_fruticans	Iriartea_deltoidea)))))	Kingia_australis);
((Pseudophoenix_vinifera	((Phoenix_dactylifera	(Sabal_domingensis	((Orania_palindan	Sclerosperma_profizianum)	((((((Hydriastele_microspadix	((Heterospathe_cagayanensis	(Kentiopsis_piersoniorum	Veitchia_spiralis))	Burretiokentia_grandiflora))	(Dypsis_decaryi	Dictyosperma_album))	Geonoma_undata)	((Pelagodoxa_henryana	Manicaria_saccifera)	(Prestoea_acuminata	(Oenocarpus_minor	Oenocarpus_bataua))))	Leopoldinia_pulchra)	((Chamaedorea_seifrizii	(Podococcus_barteri	Roystonea_regia))	(((Elaeis_guineensis	Elaeis_oleifera)	(Bactris_major	Attalea_speciosa))	((Reinhardtia_latisecta	Reinhardtia_paiewonskiana)	Reinhardtia_simplex)))))))	(Nypa_fruticans	Iriartea_deltoidea)))	Kingia_australis);
((Iriartea_deltoidea	((Pseudophoenix_vinifera	(((Podococcus_barteri	((((((Hydriastele_microspadix	(Veitchia_spiralis	(Burretiokentia_grandiflora	Kentiopsis_piersoniorum)))	Heterospathe_cagayanensis)	(Dypsis_decaryi	Dictyosperma_album))	Geonoma_undata)	(Pelagodoxa_henryana	Manicaria_saccifera))	((Prestoea_acuminata	Leopoldinia_pulchra)	(Oenocarpus_minor	Oenocarpus_bataua))))	((((Elaeis_guineensis	Elaeis_oleifera)	(Bactris_major	Attalea_speciosa))	((Reinhardtia_latisecta	Reinhardtia_paiewonskiana)	Reinhardtia_simplex))	((Chamaedorea_seifrizii	(Sclerosperma_profizianum	Orania_palindan))	Roystonea_regia)))	(Phoenix_dactylifera	Sabal_domingensis)))	Nypa_fruticans))	Kingia_australis);
((Sabal_domingensis	((((((((((Hydriastele_microspadix	(Burretiokentia_grandiflora	(Kentiopsis_piersoniorum	Veitchia_spiralis)))	Heterospathe_cagayanensis)	(Dypsis_decaryi	Dictyosperma_album))	Geonoma_undata)	(Pelagodoxa_henryana	Manicaria_saccifera))	(Prestoea_acuminata	(Leopoldinia_pulchra	(Oenocarpus_minor	Oenocarpus_bataua))))	(((Podococcus_barteri	(Sclerosperma_profizianum	Orania_palindan))	(Chamaedorea_seifrizii	Roystonea_regia))	((Attalea_speciosa	((Elaeis_guineensis	Elaeis_oleifera)	Bactris_major))	((Reinhardtia_latisecta	Reinhardtia_paiewonskiana)	Reinhardtia_simplex))))	(Nypa_fruticans	Iriartea_deltoidea))	Pseudophoenix_vinifera)	Phoenix_dactylifera))	Kingia_australis);
((((Pseudophoenix_vinifera	(Nypa_fruticans	Iriartea_deltoidea))	(Sabal_domingensis	Phoenix_dactylifera))	((Orania_palindan	Sclerosperma_profizianum)	((Pelagodoxa_henryana	(Chamaedorea_seifrizii	Roystonea_regia))	((Podococcus_barteri	((Attalea_speciosa	(Bactris_major	(Elaeis_guineensis	Elaeis_oleifera)))	(Reinhardtia_simplex	(Reinhardtia_paiewonskiana	Reinhardtia_latisecta))))	((Prestoea_acuminata	(Leopoldinia_pulchra	(Oenocarpus_minor	Oenocarpus_bataua)))	(Manicaria_saccifera	(Geonoma_undata	((Heterospathe_cagayanensis	((Veitchia_spiralis	(Kentiopsis_piersoniorum	Burretiokentia_grandiflora))	Hydriastele_microspadix))	(Dypsis_decaryi	Dictyosperma_album)))))))))	Kingia_australis);
((Sclerosperma_profizianum	((((Chamaedorea_seifrizii	Roystonea_regia)	((Attalea_speciosa	(Bactris_major	(Elaeis_guineensis	Elaeis_oleifera)))	(Reinhardtia_simplex	(Reinhardtia_paiewonskiana	Reinhardtia_latisecta))))	(((Sabal_domingensis	(Phoenix_dactylifera	(Pseudophoenix_vinifera	(Nypa_fruticans	Iriartea_deltoidea))))	((((Geonoma_undata	((Dypsis_decaryi	((Veitchia_spiralis	(Kentiopsis_piersoniorum	Burretiokentia_grandiflora))	(Hydriastele_microspadix	Heterospathe_cagayanensis)))	Dictyosperma_album))	(Prestoea_acuminata	(Leopoldinia_pulchra	(Oenocarpus_minor	Oenocarpus_bataua))))	Manicaria_saccifera)	Pelagodoxa_henryana))	Podococcus_barteri))	Orania_palindan))	Kingia_australis);
((Sclerosperma_profizianum	(((Sabal_domingensis	(Phoenix_dactylifera	(Pseudophoenix_vinifera	(Nypa_fruticans	Iriartea_deltoidea))))	(((((Prestoea_acuminata	(Oenocarpus_minor	Oenocarpus_bataua))	Leopoldinia_pulchra)	((Pelagodoxa_henryana	Manicaria_saccifera)	(Geonoma_undata	(((Kentiopsis_piersoniorum	(Burretiokentia_grandiflora	Veitchia_spiralis))	(Hydriastele_microspadix	Heterospathe_cagayanensis))	(Dictyosperma_album	Dypsis_decaryi)))))	((Chamaedorea_seifrizii	Podococcus_barteri)	((Attalea_speciosa	(Bactris_major	(Elaeis_guineensis	Elaeis_oleifera)))	(Reinhardtia_simplex	(Reinhardtia_paiewonskiana	Reinhardtia_latisecta)))))	Roystonea_regia))	Orania_palindan))	Kingia_australis);
((Sabal_domingensis	(Phoenix_dactylifera	(((((((Prestoea_acuminata	(Oenocarpus_minor	Oenocarpus_bataua))	Leopoldinia_pulchra)	((Pelagodoxa_henryana	Manicaria_saccifera)	(Geonoma_undata	(((((Dictyosperma_album	Dypsis_decaryi)	(Kentiopsis_piersoniorum	Veitchia_spiralis))	Heterospathe_cagayanensis)	Burretiokentia_grandiflora)	Hydriastele_microspadix))))	(Podococcus_barteri	((Attalea_speciosa	(Bactris_major	(Elaeis_guineensis	Elaeis_oleifera)))	(Reinhardtia_simplex	(Reinhardtia_paiewonskiana	Reinhardtia_latisecta)))))	(Chamaedorea_seifrizii	Roystonea_regia))	(Orania_palindan	Sclerosperma_profizianum))	(Pseudophoenix_vinifera	(Nypa_fruticans	Iriartea_deltoidea)))))	Kingia_australis);
(((Iriartea_deltoidea	((((Geonoma_undata	(((Heterospathe_cagayanensis	(Hydriastele_microspadix	(Kentiopsis_piersoniorum	(Veitchia_spiralis	Burretiokentia_grandiflora))))	Dypsis_decaryi)	Dictyosperma_album))	((Manicaria_saccifera	(Prestoea_acuminata	(Oenocarpus_minor	Oenocarpus_bataua)))	Pelagodoxa_henryana))	(((Podococcus_barteri	(Orania_palindan	Sclerosperma_profizianum))	((Attalea_speciosa	(Bactris_major	(Elaeis_guineensis	Elaeis_oleifera)))	(Reinhardtia_simplex	(Reinhardtia_paiewonskiana	Reinhardtia_latisecta))))	(Chamaedorea_seifrizii	Roystonea_regia)))	((Sabal_domingensis	Phoenix_dactylifera)	(Pseudophoenix_vinifera	Nypa_fruticans))))	Leopoldinia_pulchra)	Kingia_australis);
((((Nypa_fruticans	Iriartea_deltoidea)	((Sabal_domingensis	Phoenix_dactylifera)	Pseudophoenix_vinifera))	((((Attalea_speciosa	(Bactris_major	(Elaeis_guineensis	Elaeis_oleifera)))	(Reinhardtia_simplex	(Reinhardtia_paiewonskiana	Reinhardtia_latisecta)))	((Chamaedorea_seifrizii	Roystonea_regia)	(Orania_palindan	Sclerosperma_profizianum)))	(Podococcus_barteri	(Pelagodoxa_henryana	((Geonoma_undata	((Heterospathe_cagayanensis	(Hydriastele_microspadix	(Kentiopsis_piersoniorum	(Veitchia_spiralis	Burretiokentia_grandiflora))))	(Dypsis_decaryi	Dictyosperma_album)))	(Manicaria_saccifera	(Leopoldinia_pulchra	(Prestoea_acuminata	(Oenocarpus_minor	Oenocarpus_bataua)))))))))	Kingia_australis);
((Sclerosperma_profizianum	(((((((Prestoea_acuminata	((Leopoldinia_pulchra	Oenocarpus_minor)	Oenocarpus_bataua))	((Geonoma_undata	(((Dypsis_decaryi	Burretiokentia_grandiflora)	(Veitchia_spiralis	Dictyosperma_album))	((Hydriastele_microspadix	Kentiopsis_piersoniorum)	Heterospathe_cagayanensis)))	(Pelagodoxa_henryana	Manicaria_saccifera)))	(((Pseudophoenix_vinifera	(Nypa_fruticans	Iriartea_deltoidea))	Sabal_domingensis)	Phoenix_dactylifera))	Podococcus_barteri)	((Attalea_speciosa	(Bactris_major	(Elaeis_guineensis	Elaeis_oleifera)))	(Reinhardtia_simplex	(Reinhardtia_paiewonskiana	Reinhardtia_latisecta))))	(Chamaedorea_seifrizii	Roystonea_regia))	Orania_palindan))	Kingia_australis);
((Manicaria_saccifera	(((((((Sabal_domingensis	Phoenix_dactylifera)	Pseudophoenix_vinifera)	(Nypa_fruticans	Iriartea_deltoidea))	(((Chamaedorea_seifrizii	Roystonea_regia)	(Podococcus_barteri	(Orania_palindan	Sclerosperma_profizianum)))	(((Elaeis_guineensis	Elaeis_oleifera)	(Attalea_speciosa	Bactris_major))	(Reinhardtia_simplex	(Reinhardtia_paiewonskiana	Reinhardtia_latisecta)))))	(Prestoea_acuminata	((Leopoldinia_pulchra	Oenocarpus_minor)	Oenocarpus_bataua)))	(Geonoma_undata	(((Kentiopsis_piersoniorum	(Veitchia_spiralis	Burretiokentia_grandiflora))	((Dypsis_decaryi	Dictyosperma_album)	Heterospathe_cagayanensis))	Hydriastele_microspadix)))	Pelagodoxa_henryana))	Kingia_australis);
((Pseudophoenix_vinifera	((Nypa_fruticans	Iriartea_deltoidea)	((Sabal_domingensis	((Orania_palindan	Sclerosperma_profizianum)	((((((Prestoea_acuminata	((Oenocarpus_minor	Oenocarpus_bataua)	Leopoldinia_pulchra))	(Geonoma_undata	((Dypsis_decaryi	Dictyosperma_album)	((Hydriastele_microspadix	Heterospathe_cagayanensis)	((Veitchia_spiralis	Burretiokentia_grandiflora)	Kentiopsis_piersoniorum)))))	(Pelagodoxa_henryana	Manicaria_saccifera))	Podococcus_barteri)	((Attalea_speciosa	(Bactris_major	(Elaeis_guineensis	Elaeis_oleifera)))	(Reinhardtia_simplex	(Reinhardtia_paiewonskiana	Reinhardtia_latisecta))))	(Chamaedorea_seifrizii	Roystonea_regia))))	Phoenix_dactylifera)))	Kingia_australis);
((Sabal_domingensis	(Phoenix_dactylifera	(Pseudophoenix_vinifera	((Leopoldinia_pulchra	Iriartea_deltoidea)	(Nypa_fruticans	(((Orania_palindan	Sclerosperma_profizianum)	(((((Prestoea_acuminata	(Oenocarpus_minor	Oenocarpus_bataua))	(Manicaria_saccifera	(Geonoma_undata	((Dypsis_decaryi	Dictyosperma_album)	((Hydriastele_microspadix	Burretiokentia_grandiflora)	(Heterospathe_cagayanensis	(Veitchia_spiralis	Kentiopsis_piersoniorum)))))))	Pelagodoxa_henryana)	(Roystonea_regia	Podococcus_barteri))	((Attalea_speciosa	(Bactris_major	(Elaeis_guineensis	Elaeis_oleifera)))	(Reinhardtia_simplex	(Reinhardtia_paiewonskiana	Reinhardtia_latisecta)))))	Chamaedorea_seifrizii))))))	Kingia_australis);
((Sabal_domingensis	((Phoenix_dactylifera	(Pseudophoenix_vinifera	(Iriartea_deltoidea	Nypa_fruticans)))	((((Podococcus_barteri	(Reinhardtia_simplex	(Reinhardtia_latisecta	Reinhardtia_paiewonskiana)))	((Elaeis_oleifera	Elaeis_guineensis)	(Attalea_speciosa	Bactris_major)))	((Pelagodoxa_henryana	(Manicaria_saccifera	((Leopoldinia_pulchra	(Prestoea_acuminata	(Oenocarpus_minor	Oenocarpus_bataua)))	(Geonoma_undata	((((Veitchia_spiralis	(Burretiokentia_grandiflora	Kentiopsis_piersoniorum))	Hydriastele_microspadix)	Heterospathe_cagayanensis)	(Dictyosperma_album	Dypsis_decaryi))))))	(Roystonea_regia	(Orania_palindan	Sclerosperma_profizianum))))	Chamaedorea_seifrizii)))	Kingia_australis);
((Sabal_domingensis	(Phoenix_dactylifera	(Pseudophoenix_vinifera	(((((Geonoma_undata	((((Veitchia_spiralis	(Burretiokentia_grandiflora	Kentiopsis_piersoniorum))	Hydriastele_microspadix)	Heterospathe_cagayanensis)	(Dictyosperma_album	Dypsis_decaryi)))	(Leopoldinia_pulchra	(Manicaria_saccifera	(Prestoea_acuminata	(Oenocarpus_minor	Oenocarpus_bataua)))))	Pelagodoxa_henryana)	(((Roystonea_regia	Chamaedorea_seifrizii)	(((Reinhardtia_simplex	(Reinhardtia_latisecta	Reinhardtia_paiewonskiana))	(Attalea_speciosa	(Bactris_major	(Elaeis_oleifera	Elaeis_guineensis))))	Podococcus_barteri))	(Orania_palindan	Sclerosperma_profizianum)))	(Iriartea_deltoidea	Nypa_fruticans)))))	Kingia_australis);
((Sabal_domingensis	(Phoenix_dactylifera	(Pseudophoenix_vinifera	((((Orania_palindan	Sclerosperma_profizianum)	(Roystonea_regia	(((Reinhardtia_simplex	(Reinhardtia_latisecta	Reinhardtia_paiewonskiana))	(Bactris_major	((Elaeis_oleifera	Elaeis_guineensis)	Attalea_speciosa)))	(Podococcus_barteri	((Leopoldinia_pulchra	((Oenocarpus_minor	Oenocarpus_bataua)	Prestoea_acuminata))	((Geonoma_undata	((Heterospathe_cagayanensis	((Kentiopsis_piersoniorum	Hydriastele_microspadix)	(Burretiokentia_grandiflora	Veitchia_spiralis)))	(Dictyosperma_album	Dypsis_decaryi)))	(Pelagodoxa_henryana	Manicaria_saccifera)))))))	Chamaedorea_seifrizii)	(Iriartea_deltoidea	Nypa_fruticans)))))	Kingia_australis);
((Sabal_domingensis	(Phoenix_dactylifera	(Pseudophoenix_vinifera	((((Geonoma_undata	(((Veitchia_spiralis	(Burretiokentia_grandiflora	Kentiopsis_piersoniorum))	Hydriastele_microspadix)	((Heterospathe_cagayanensis	Dictyosperma_album)	Dypsis_decaryi)))	((Pelagodoxa_henryana	Manicaria_saccifera)	(Prestoea_acuminata	(Leopoldinia_pulchra	(Oenocarpus_minor	Oenocarpus_bataua)))))	((((Reinhardtia_simplex	(Reinhardtia_latisecta	Reinhardtia_paiewonskiana))	(Bactris_major	((Elaeis_oleifera	Elaeis_guineensis)	Attalea_speciosa)))	((Chamaedorea_seifrizii	Roystonea_regia)	(Orania_palindan	Sclerosperma_profizianum)))	Podococcus_barteri))	(Iriartea_deltoidea	Nypa_fruticans)))))	Kingia_australis);
((Pseudophoenix_vinifera	((((Chamaedorea_seifrizii	Roystonea_regia)	(((Orania_palindan	Sclerosperma_profizianum)	(((Geonoma_undata	Podococcus_barteri)	((((Dypsis_decaryi	Dictyosperma_album)	(Heterospathe_cagayanensis	((Veitchia_spiralis	(Burretiokentia_grandiflora	Kentiopsis_piersoniorum))	Hydriastele_microspadix)))	Manicaria_saccifera)	((Prestoea_acuminata	(Oenocarpus_minor	Oenocarpus_bataua))	Leopoldinia_pulchra)))	((Reinhardtia_simplex	(Reinhardtia_latisecta	Reinhardtia_paiewonskiana))	((Elaeis_oleifera	Elaeis_guineensis)	(Attalea_speciosa	Bactris_major)))))	Pelagodoxa_henryana))	(Iriartea_deltoidea	Nypa_fruticans))	(Sabal_domingensis	Phoenix_dactylifera)))	Kingia_australis);
((Sclerosperma_profizianum	((((Pelagodoxa_henryana	(((Prestoea_acuminata	(Oenocarpus_minor	Oenocarpus_bataua))	Leopoldinia_pulchra)	((Geonoma_undata	((Dypsis_decaryi	Dictyosperma_album)	(Heterospathe_cagayanensis	((Veitchia_spiralis	(Burretiokentia_grandiflora	Kentiopsis_piersoniorum))	Hydriastele_microspadix))))	Manicaria_saccifera)))	((Podococcus_barteri	((Reinhardtia_simplex	(Reinhardtia_latisecta	Reinhardtia_paiewonskiana))	((Elaeis_oleifera	Elaeis_guineensis)	(Attalea_speciosa	Bactris_major))))	Roystonea_regia))	(Chamaedorea_seifrizii	((Iriartea_deltoidea	Nypa_fruticans)	((Sabal_domingensis	Phoenix_dactylifera)	Pseudophoenix_vinifera))))	Orania_palindan))	Kingia_australis);
(((Reinhardtia_simplex	(Reinhardtia_latisecta	Reinhardtia_paiewonskiana))	((((Elaeis_oleifera	Elaeis_guineensis)	(Attalea_speciosa	Bactris_major))	(((Pelagodoxa_henryana	(((Manicaria_saccifera	(Prestoea_acuminata	(Oenocarpus_minor	Oenocarpus_bataua)))	Leopoldinia_pulchra)	(Geonoma_undata	((Dypsis_decaryi	Dictyosperma_album)	(((Heterospathe_cagayanensis	(Veitchia_spiralis	Burretiokentia_grandiflora))	Kentiopsis_piersoniorum)	Hydriastele_microspadix)))))	((Orania_palindan	Sclerosperma_profizianum)	Roystonea_regia))	(Chamaedorea_seifrizii	((Iriartea_deltoidea	Nypa_fruticans)	((Sabal_domingensis	Phoenix_dactylifera)	Pseudophoenix_vinifera)))))	Podococcus_barteri))	Kingia_australis);
((Sclerosperma_profizianum	(((Chamaedorea_seifrizii	((Sabal_domingensis	Phoenix_dactylifera)	(Pseudophoenix_vinifera	(Iriartea_deltoidea	Nypa_fruticans))))	((((Reinhardtia_simplex	(Reinhardtia_latisecta	Reinhardtia_paiewonskiana))	(Attalea_speciosa	(Bactris_major	(Elaeis_oleifera	Elaeis_guineensis))))	(Roystonea_regia	Podococcus_barteri))	(Pelagodoxa_henryana	(((Prestoea_acuminata	(Oenocarpus_minor	Oenocarpus_bataua))	Leopoldinia_pulchra)	(Manicaria_saccifera	(Geonoma_undata	((Dypsis_decaryi	Dictyosperma_album)	((((Burretiokentia_grandiflora	Kentiopsis_piersoniorum)	Veitchia_spiralis)	Hydriastele_microspadix)	Heterospathe_cagayanensis))))))))	Orania_palindan))	Kingia_australis);
((Sabal_domingensis	(Phoenix_dactylifera	(Pseudophoenix_vinifera	((Iriartea_deltoidea	Nypa_fruticans)	(Leopoldinia_pulchra	((((Pelagodoxa_henryana	Manicaria_saccifera)	((((Reinhardtia_simplex	(Reinhardtia_latisecta	Reinhardtia_paiewonskiana))	(Attalea_speciosa	(Bactris_major	(Elaeis_oleifera	Elaeis_guineensis))))	((Orania_palindan	Sclerosperma_profizianum)	(Chamaedorea_seifrizii	Roystonea_regia)))	Podococcus_barteri))	(Geonoma_undata	((Dypsis_decaryi	Dictyosperma_album)	(Hydriastele_microspadix	(Heterospathe_cagayanensis	((Burretiokentia_grandiflora	Kentiopsis_piersoniorum)	Veitchia_spiralis))))))	(Prestoea_acuminata	(Oenocarpus_minor	Oenocarpus_bataua))))))))	Kingia_australis);
((Manicaria_saccifera	((((((Podococcus_barteri	(Orania_palindan	Sclerosperma_profizianum))	Roystonea_regia)	((Chamaedorea_seifrizii	(((Sabal_domingensis	Phoenix_dactylifera)	(Iriartea_deltoidea	Nypa_fruticans))	Pseudophoenix_vinifera))	((Reinhardtia_simplex	(Reinhardtia_latisecta	Reinhardtia_paiewonskiana))	((Elaeis_oleifera	Elaeis_guineensis)	(Attalea_speciosa	Bactris_major)))))	(Geonoma_undata	((Dypsis_decaryi	Dictyosperma_album)	((Hydriastele_microspadix	Heterospathe_cagayanensis)	((Burretiokentia_grandiflora	Kentiopsis_piersoniorum)	Veitchia_spiralis)))))	(Leopoldinia_pulchra	(Prestoea_acuminata	(Oenocarpus_minor	Oenocarpus_bataua))))	Pelagodoxa_henryana))	Kingia_australis);
((Sabal_domingensis	(Phoenix_dactylifera	(Pseudophoenix_vinifera	(((((Geonoma_undata	((Heterospathe_cagayanensis	(Hydriastele_microspadix	(Kentiopsis_piersoniorum	(Burretiokentia_grandiflora	Veitchia_spiralis))))	(Dypsis_decaryi	Dictyosperma_album)))	(Manicaria_saccifera	(Prestoea_acuminata	(Leopoldinia_pulchra	(Oenocarpus_minor	Oenocarpus_bataua)))))	Pelagodoxa_henryana)	(((Sclerosperma_profizianum	Orania_palindan)	(Chamaedorea_seifrizii	Roystonea_regia))	(((Elaeis_oleifera	Elaeis_guineensis)	(Attalea_speciosa	Bactris_major))	(((Reinhardtia_paiewonskiana	Reinhardtia_latisecta)	Reinhardtia_simplex)	Podococcus_barteri))))	(Nypa_fruticans	Iriartea_deltoidea)))))	Kingia_australis);
((((((((Geonoma_undata	((((Hydriastele_microspadix	(Kentiopsis_piersoniorum	Veitchia_spiralis))	Heterospathe_cagayanensis)	Burretiokentia_grandiflora)	(Dypsis_decaryi	Dictyosperma_album)))	(Manicaria_saccifera	(Prestoea_acuminata	(Oenocarpus_minor	Oenocarpus_bataua))))	Pelagodoxa_henryana)	(((Sclerosperma_profizianum	Orania_palindan)	(Chamaedorea_seifrizii	Roystonea_regia))	(Podococcus_barteri	((Attalea_speciosa	(Bactris_major	(Elaeis_oleifera	Elaeis_guineensis)))	((Reinhardtia_paiewonskiana	Reinhardtia_latisecta)	Reinhardtia_simplex)))))	(((Sabal_domingensis	Phoenix_dactylifera)	Nypa_fruticans)	Pseudophoenix_vinifera))	Iriartea_deltoidea)	Leopoldinia_pulchra)	Kingia_australis);
((((((Prestoea_acuminata	(Leopoldinia_pulchra	(Oenocarpus_minor	Oenocarpus_bataua)))	(((Geonoma_undata	(((Hydriastele_microspadix	(Kentiopsis_piersoniorum	(Burretiokentia_grandiflora	Veitchia_spiralis)))	Heterospathe_cagayanensis)	(Dypsis_decaryi	Dictyosperma_album)))	Manicaria_saccifera)	Pelagodoxa_henryana))	(((Podococcus_barteri	(Sclerosperma_profizianum	Orania_palindan))	(Chamaedorea_seifrizii	Roystonea_regia))	((Attalea_speciosa	(Bactris_major	(Elaeis_oleifera	Elaeis_guineensis)))	((Reinhardtia_paiewonskiana	Reinhardtia_latisecta)	Reinhardtia_simplex))))	(((Sabal_domingensis	Phoenix_dactylifera)	Nypa_fruticans)	Pseudophoenix_vinifera))	Iriartea_deltoidea)	Kingia_australis);
((Leopoldinia_pulchra	(((Oenocarpus_minor	Oenocarpus_bataua)	Prestoea_acuminata)	(((Geonoma_undata	((Hydriastele_microspadix	(((Veitchia_spiralis	Kentiopsis_piersoniorum)	Heterospathe_cagayanensis)	Burretiokentia_grandiflora))	(Dypsis_decaryi	Dictyosperma_album)))	(Manicaria_saccifera	Pelagodoxa_henryana))	(((Sabal_domingensis	(Phoenix_dactylifera	(Pseudophoenix_vinifera	(Nypa_fruticans	Iriartea_deltoidea))))	((Sclerosperma_profizianum	Orania_palindan)	(Chamaedorea_seifrizii	Roystonea_regia)))	((Attalea_speciosa	(Bactris_major	(Elaeis_oleifera	Elaeis_guineensis)))	(Podococcus_barteri	((Reinhardtia_paiewonskiana	Reinhardtia_latisecta)	Reinhardtia_simplex)))))))	Kingia_australis);
((Pseudophoenix_vinifera	((Nypa_fruticans	Iriartea_deltoidea)	((Sabal_domingensis	Phoenix_dactylifera)	((((Roystonea_regia	((Attalea_speciosa	(Bactris_major	(Elaeis_oleifera	Elaeis_guineensis)))	((Reinhardtia_paiewonskiana	Reinhardtia_latisecta)	Reinhardtia_simplex)))	(((Geonoma_undata	((Hydriastele_microspadix	((Veitchia_spiralis	(Kentiopsis_piersoniorum	Burretiokentia_grandiflora))	Heterospathe_cagayanensis))	(Dypsis_decaryi	Dictyosperma_album)))	(Manicaria_saccifera	Pelagodoxa_henryana))	(Leopoldinia_pulchra	((Oenocarpus_minor	Oenocarpus_bataua)	Prestoea_acuminata))))	(Podococcus_barteri	(Sclerosperma_profizianum	Orania_palindan)))	Chamaedorea_seifrizii))))	Kingia_australis);
((Phoenix_dactylifera	((Pseudophoenix_vinifera	(Nypa_fruticans	Iriartea_deltoidea))	(Sabal_domingensis	(Chamaedorea_seifrizii	((Roystonea_regia	(Sclerosperma_profizianum	Orania_palindan))	(((Attalea_speciosa	(Bactris_major	(Elaeis_oleifera	Elaeis_guineensis)))	((Reinhardtia_paiewonskiana	Reinhardtia_latisecta)	Reinhardtia_simplex))	((((Leopoldinia_pulchra	(Oenocarpus_minor	Oenocarpus_bataua))	Prestoea_acuminata)	(Pelagodoxa_henryana	((Geonoma_undata	((Hydriastele_microspadix	((Kentiopsis_piersoniorum	(Burretiokentia_grandiflora	Veitchia_spiralis))	Heterospathe_cagayanensis))	(Dypsis_decaryi	Dictyosperma_album)))	Manicaria_saccifera)))	Podococcus_barteri)))))))	Kingia_australis);
((Iriartea_deltoidea	(((((Attalea_speciosa	(Bactris_major	(Elaeis_oleifera	Elaeis_guineensis)))	((Reinhardtia_paiewonskiana	Reinhardtia_latisecta)	Reinhardtia_simplex))	(((Chamaedorea_seifrizii	(Sclerosperma_profizianum	Orania_palindan))	((((Leopoldinia_pulchra	(Oenocarpus_minor	Oenocarpus_bataua))	Prestoea_acuminata)	((Geonoma_undata	((Hydriastele_microspadix	((Kentiopsis_piersoniorum	(Burretiokentia_grandiflora	Veitchia_spiralis))	Heterospathe_cagayanensis))	(Dypsis_decaryi	Dictyosperma_album)))	(Manicaria_saccifera	Pelagodoxa_henryana)))	Podococcus_barteri))	Roystonea_regia))	((Phoenix_dactylifera	Sabal_domingensis)	Pseudophoenix_vinifera))	Nypa_fruticans))	Kingia_australis);
((Leopoldinia_pulchra	(Iriartea_deltoidea	(Pseudophoenix_vinifera	(Phoenix_dactylifera	(Nypa_fruticans	(Sabal_domingensis	((Sclerosperma_profizianum	Orania_palindan)	((((((Veitchia_spiralis	(Kentiopsis_piersoniorum	Burretiokentia_grandiflora))	(Heterospathe_cagayanensis	Hydriastele_microspadix))	(Dypsis_decaryi	Dictyosperma_album))	Geonoma_undata)	(((Prestoea_acuminata	(Oenocarpus_minor	Oenocarpus_bataua))	Manicaria_saccifera)	Pelagodoxa_henryana))	((Chamaedorea_seifrizii	Roystonea_regia)	(Podococcus_barteri	((((Elaeis_oleifera	Elaeis_guineensis)	Bactris_major)	Attalea_speciosa)	((Reinhardtia_paiewonskiana	Reinhardtia_latisecta)	Reinhardtia_simplex))))))))))))	Kingia_australis);
(((Nypa_fruticans	Iriartea_deltoidea)	((Phoenix_dactylifera	(Sabal_domingensis	(((Sclerosperma_profizianum	Orania_palindan)	(((Podococcus_barteri	(((Manicaria_saccifera	((((Veitchia_spiralis	(Kentiopsis_piersoniorum	Burretiokentia_grandiflora))	(Heterospathe_cagayanensis	Hydriastele_microspadix))	(Dypsis_decaryi	Dictyosperma_album))	Geonoma_undata))	(Leopoldinia_pulchra	(Prestoea_acuminata	(Oenocarpus_minor	Oenocarpus_bataua))))	Pelagodoxa_henryana))	((((Elaeis_oleifera	Elaeis_guineensis)	Bactris_major)	Attalea_speciosa)	((Reinhardtia_paiewonskiana	Reinhardtia_latisecta)	Reinhardtia_simplex)))	Roystonea_regia))	Chamaedorea_seifrizii)))	Pseudophoenix_vinifera))	Kingia_australis);
((Sclerosperma_profizianum	(Orania_palindan	((((((Elaeis_oleifera	Elaeis_guineensis)	Bactris_major)	Attalea_speciosa)	((Reinhardtia_paiewonskiana	Reinhardtia_latisecta)	Reinhardtia_simplex))	((Leopoldinia_pulchra	(Podococcus_barteri	Roystonea_regia))	((((((Heterospathe_cagayanensis	(Hydriastele_microspadix	(Veitchia_spiralis	(Kentiopsis_piersoniorum	Burretiokentia_grandiflora))))	(Dypsis_decaryi	Dictyosperma_album))	Geonoma_undata)	Manicaria_saccifera)	Pelagodoxa_henryana)	(Prestoea_acuminata	(Oenocarpus_minor	Oenocarpus_bataua)))))	(Chamaedorea_seifrizii	(((Nypa_fruticans	Iriartea_deltoidea)	(Sabal_domingensis	Phoenix_dactylifera))	Pseudophoenix_vinifera)))))	Kingia_australis);
((Sclerosperma_profizianum	(Orania_palindan	((Podococcus_barteri	Chamaedorea_seifrizii)	((((Prestoea_acuminata	(Oenocarpus_minor	Oenocarpus_bataua))	((((Dictyosperma_album	Dypsis_decaryi)	(Hydriastele_microspadix	(Heterospathe_cagayanensis	(Veitchia_spiralis	(Kentiopsis_piersoniorum	Burretiokentia_grandiflora)))))	Geonoma_undata)	(Pelagodoxa_henryana	Manicaria_saccifera)))	(((Leopoldinia_pulchra	Pseudophoenix_vinifera)	(Sabal_domingensis	Phoenix_dactylifera))	(Nypa_fruticans	Iriartea_deltoidea)))	(Roystonea_regia	((Attalea_speciosa	(Bactris_major	(Elaeis_oleifera	Elaeis_guineensis)))	(Reinhardtia_simplex	(Reinhardtia_paiewonskiana	Reinhardtia_latisecta))))))))	Kingia_australis);
((Leopoldinia_pulchra	((Sabal_domingensis	((((((((Dictyosperma_album	Dypsis_decaryi)	(Heterospathe_cagayanensis	((Burretiokentia_grandiflora	Hydriastele_microspadix)	(Veitchia_spiralis	Kentiopsis_piersoniorum))))	Geonoma_undata)	((Pelagodoxa_henryana	Manicaria_saccifera)	(Prestoea_acuminata	(Oenocarpus_minor	Oenocarpus_bataua))))	((Attalea_speciosa	(Bactris_major	(Elaeis_oleifera	Elaeis_guineensis)))	(Reinhardtia_simplex	(Reinhardtia_paiewonskiana	Reinhardtia_latisecta))))	(Podococcus_barteri	Roystonea_regia))	(Sclerosperma_profizianum	Orania_palindan))	Chamaedorea_seifrizii))	((Pseudophoenix_vinifera	(Nypa_fruticans	Iriartea_deltoidea))	Phoenix_dactylifera)))	Kingia_australis);
((Sclerosperma_profizianum	(Orania_palindan	(((((Manicaria_saccifera	(((Dictyosperma_album	Dypsis_decaryi)	(Heterospathe_cagayanensis	(Veitchia_spiralis	(Kentiopsis_piersoniorum	(Burretiokentia_grandiflora	Hydriastele_microspadix)))))	Geonoma_undata))	(Leopoldinia_pulchra	(Prestoea_acuminata	(Oenocarpus_minor	Oenocarpus_bataua))))	Pelagodoxa_henryana)	((Chamaedorea_seifrizii	((Nypa_fruticans	Iriartea_deltoidea)	(Pseudophoenix_vinifera	(Phoenix_dactylifera	Sabal_domingensis))))	(Podococcus_barteri	((Attalea_speciosa	(Bactris_major	(Elaeis_oleifera	Elaeis_guineensis)))	(Reinhardtia_simplex	(Reinhardtia_paiewonskiana	Reinhardtia_latisecta))))))	Roystonea_regia)))	Kingia_australis);
((Podococcus_barteri	(((((Roystonea_regia	(Sclerosperma_profizianum	Orania_palindan))	(((Manicaria_saccifera	(((Dictyosperma_album	Dypsis_decaryi)	(Heterospathe_cagayanensis	((Hydriastele_microspadix	(Burretiokentia_grandiflora	Kentiopsis_piersoniorum))	Veitchia_spiralis)))	Geonoma_undata))	(Leopoldinia_pulchra	(Prestoea_acuminata	(Oenocarpus_minor	Oenocarpus_bataua))))	Pelagodoxa_henryana))	(Chamaedorea_seifrizii	((Nypa_fruticans	Iriartea_deltoidea)	(Pseudophoenix_vinifera	(Phoenix_dactylifera	Sabal_domingensis)))))	(Attalea_speciosa	(Bactris_major	(Elaeis_oleifera	Elaeis_guineensis))))	(Reinhardtia_simplex	(Reinhardtia_paiewonskiana	Reinhardtia_latisecta))))	Kingia_australis);
((((Nypa_fruticans	Iriartea_deltoidea)	Pseudophoenix_vinifera)	((((((Attalea_speciosa	(Bactris_major	(Elaeis_oleifera	Elaeis_guineensis)))	((Reinhardtia_simplex	(Reinhardtia_paiewonskiana	Reinhardtia_latisecta))	Podococcus_barteri))	((Chamaedorea_seifrizii	Roystonea_regia)	(Sclerosperma_profizianum	Orania_palindan)))	(((Prestoea_acuminata	(Oenocarpus_minor	Oenocarpus_bataua))	Leopoldinia_pulchra)	((Pelagodoxa_henryana	Manicaria_saccifera)	(((Dictyosperma_album	Dypsis_decaryi)	(((Veitchia_spiralis	(Kentiopsis_piersoniorum	Burretiokentia_grandiflora))	Hydriastele_microspadix)	Heterospathe_cagayanensis))	Geonoma_undata))))	Sabal_domingensis)	Phoenix_dactylifera))	Kingia_australis);
((Sabal_domingensis	(Phoenix_dactylifera	(Pseudophoenix_vinifera	((Nypa_fruticans	Iriartea_deltoidea)	(((Sclerosperma_profizianum	Orania_palindan)	(((Attalea_speciosa	(Bactris_major	(Elaeis_oleifera	Elaeis_guineensis)))	((Reinhardtia_simplex	(Reinhardtia_paiewonskiana	Reinhardtia_latisecta))	Podococcus_barteri))	(Chamaedorea_seifrizii	Roystonea_regia)))	((((Prestoea_acuminata	(Oenocarpus_minor	Oenocarpus_bataua))	(Leopoldinia_pulchra	(((Dictyosperma_album	Dypsis_decaryi)	(((Veitchia_spiralis	(Kentiopsis_piersoniorum	Burretiokentia_grandiflora))	Hydriastele_microspadix)	Heterospathe_cagayanensis))	Geonoma_undata)))	Manicaria_saccifera)	Pelagodoxa_henryana))))))	Kingia_australis);
(((((Nypa_fruticans	Iriartea_deltoidea)	(Sabal_domingensis	(((Sclerosperma_profizianum	Orania_palindan)	((Podococcus_barteri	(((Elaeis_oleifera	Elaeis_guineensis)	(Attalea_speciosa	Bactris_major))	(Reinhardtia_simplex	(Reinhardtia_paiewonskiana	Reinhardtia_latisecta))))	(Chamaedorea_seifrizii	Roystonea_regia)))	((((Prestoea_acuminata	(Oenocarpus_minor	Oenocarpus_bataua))	(Manicaria_saccifera	((Hydriastele_microspadix	((((Dictyosperma_album	Dypsis_decaryi)	Heterospathe_cagayanensis)	(Veitchia_spiralis	Kentiopsis_piersoniorum))	Burretiokentia_grandiflora))	Geonoma_undata)))	Leopoldinia_pulchra)	Pelagodoxa_henryana))))	Phoenix_dactylifera)	Pseudophoenix_vinifera)	Kingia_australis);
((Attalea_speciosa	((Bactris_major	(Elaeis_oleifera	Elaeis_guineensis))	((Reinhardtia_simplex	(Reinhardtia_paiewonskiana	Reinhardtia_latisecta))	(((Chamaedorea_seifrizii	Roystonea_regia)	((((((Dictyosperma_album	Dypsis_decaryi)	(Hydriastele_microspadix	((Veitchia_spiralis	(Kentiopsis_piersoniorum	Burretiokentia_grandiflora))	Heterospathe_cagayanensis)))	Geonoma_undata)	((Prestoea_acuminata	(Leopoldinia_pulchra	(Oenocarpus_minor	Oenocarpus_bataua)))	Manicaria_saccifera))	Pelagodoxa_henryana)	((Phoenix_dactylifera	Sabal_domingensis)	((Nypa_fruticans	Iriartea_deltoidea)	Pseudophoenix_vinifera))))	(Podococcus_barteri	(Sclerosperma_profizianum	Orania_palindan))))))	Kingia_australis);
((Manicaria_saccifera	(Pelagodoxa_henryana	((((Dictyosperma_album	Dypsis_decaryi)	(Hydriastele_microspadix	((Veitchia_spiralis	(Kentiopsis_piersoniorum	Burretiokentia_grandiflora))	Heterospathe_cagayanensis)))	Geonoma_undata)	(((((Attalea_speciosa	(Bactris_major	(Elaeis_oleifera	Elaeis_guineensis)))	(Podococcus_barteri	(Reinhardtia_simplex	(Reinhardtia_paiewonskiana	Reinhardtia_latisecta))))	(((Nypa_fruticans	Iriartea_deltoidea)	Pseudophoenix_vinifera)	((Phoenix_dactylifera	Sabal_domingensis)	Chamaedorea_seifrizii)))	((Sclerosperma_profizianum	Orania_palindan)	Roystonea_regia))	(Prestoea_acuminata	(Leopoldinia_pulchra	(Oenocarpus_minor	Oenocarpus_bataua)))))))	Kingia_australis);
((Sabal_domingensis	((((((Sclerosperma_profizianum	Orania_palindan)	(Chamaedorea_seifrizii	Roystonea_regia))	((Attalea_speciosa	(Bactris_major	(Elaeis_oleifera	Elaeis_guineensis)))	(Podococcus_barteri	(Reinhardtia_simplex	(Reinhardtia_paiewonskiana	Reinhardtia_latisecta)))))	((Manicaria_saccifera	((((Dictyosperma_album	Dypsis_decaryi)	(((Hydriastele_microspadix	Heterospathe_cagayanensis)	(Burretiokentia_grandiflora	Kentiopsis_piersoniorum))	Veitchia_spiralis))	Geonoma_undata)	(Leopoldinia_pulchra	(Prestoea_acuminata	(Oenocarpus_minor	Oenocarpus_bataua)))))	Pelagodoxa_henryana))	((Nypa_fruticans	Iriartea_deltoidea)	Pseudophoenix_vinifera))	Phoenix_dactylifera))	Kingia_australis);
(((Phoenix_dactylifera	((((((Attalea_speciosa	(Bactris_major	(Elaeis_oleifera	Elaeis_guineensis)))	(Reinhardtia_simplex	(Reinhardtia_latisecta	Reinhardtia_paiewonskiana)))	Roystonea_regia)	((Orania_palindan	Sclerosperma_profizianum)	Chamaedorea_seifrizii))	(((((Heterospathe_cagayanensis	(Hydriastele_microspadix	(Veitchia_spiralis	(Kentiopsis_piersoniorum	Burretiokentia_grandiflora))))	(Dypsis_decaryi	Dictyosperma_album))	Geonoma_undata)	((Pelagodoxa_henryana	(Manicaria_saccifera	Leopoldinia_pulchra))	((Oenocarpus_minor	Oenocarpus_bataua)	Prestoea_acuminata)))	Podococcus_barteri))	Sabal_domingensis))	(Pseudophoenix_vinifera	(Nypa_fruticans	Iriartea_deltoidea)))	Kingia_australis);
((Pseudophoenix_vinifera	((Nypa_fruticans	Iriartea_deltoidea)	(((((Attalea_speciosa	(Bactris_major	(Elaeis_oleifera	Elaeis_guineensis)))	(Podococcus_barteri	(Reinhardtia_simplex	(Reinhardtia_latisecta	Reinhardtia_paiewonskiana))))	((Chamaedorea_seifrizii	Roystonea_regia)	(Orania_palindan	Sclerosperma_profizianum)))	((((Leopoldinia_pulchra	Oenocarpus_minor)	Oenocarpus_bataua)	Prestoea_acuminata)	(((Hydriastele_microspadix	((Dypsis_decaryi	(Heterospathe_cagayanensis	Dictyosperma_album))	(Veitchia_spiralis	(Kentiopsis_piersoniorum	Burretiokentia_grandiflora))))	Geonoma_undata)	(Pelagodoxa_henryana	Manicaria_saccifera))))	(Sabal_domingensis	Phoenix_dactylifera))))	Kingia_australis);
((Phoenix_dactylifera	((Pseudophoenix_vinifera	(Nypa_fruticans	Iriartea_deltoidea))	((((Podococcus_barteri	((Reinhardtia_simplex	(Reinhardtia_latisecta	Reinhardtia_paiewonskiana))	(((Elaeis_oleifera	Elaeis_guineensis)	Bactris_major)	Attalea_speciosa)))	((Chamaedorea_seifrizii	Roystonea_regia)	(Orania_palindan	Sclerosperma_profizianum)))	((((Oenocarpus_minor	Oenocarpus_bataua)	Prestoea_acuminata)	Leopoldinia_pulchra)	((((Dypsis_decaryi	Dictyosperma_album)	((Heterospathe_cagayanensis	((Kentiopsis_piersoniorum	Burretiokentia_grandiflora)	Veitchia_spiralis))	Hydriastele_microspadix))	Geonoma_undata)	(Pelagodoxa_henryana	Manicaria_saccifera))))	Sabal_domingensis)))	Kingia_australis);
((Manicaria_saccifera	((((((((Reinhardtia_simplex	(Reinhardtia_latisecta	Reinhardtia_paiewonskiana))	((Attalea_speciosa	(Elaeis_oleifera	Elaeis_guineensis))	Bactris_major))	(Chamaedorea_seifrizii	(Roystonea_regia	(Orania_palindan	Sclerosperma_profizianum))))	Podococcus_barteri)	(((Phoenix_dactylifera	Sabal_domingensis)	Pseudophoenix_vinifera)	(Iriartea_deltoidea	Nypa_fruticans)))	(((Oenocarpus_minor	Oenocarpus_bataua)	Prestoea_acuminata)	Leopoldinia_pulchra))	(((Dypsis_decaryi	Dictyosperma_album)	((Heterospathe_cagayanensis	((Kentiopsis_piersoniorum	Burretiokentia_grandiflora)	Veitchia_spiralis))	Hydriastele_microspadix))	Geonoma_undata))	Pelagodoxa_henryana))	Kingia_australis);
((((Sabal_domingensis	(((Orania_palindan	Sclerosperma_profizianum)	(((Reinhardtia_simplex	(Reinhardtia_latisecta	Reinhardtia_paiewonskiana))	(Attalea_speciosa	((Elaeis_oleifera	Elaeis_guineensis)	Bactris_major)))	((Roystonea_regia	Podococcus_barteri)	((((Oenocarpus_minor	Oenocarpus_bataua)	Prestoea_acuminata)	((((Dypsis_decaryi	Dictyosperma_album)	((Heterospathe_cagayanensis	((Kentiopsis_piersoniorum	Burretiokentia_grandiflora)	Veitchia_spiralis))	Hydriastele_microspadix))	Geonoma_undata)	(Pelagodoxa_henryana	Manicaria_saccifera)))	Leopoldinia_pulchra))))	Chamaedorea_seifrizii))	Phoenix_dactylifera)	(Pseudophoenix_vinifera	(Iriartea_deltoidea	Nypa_fruticans)))	Kingia_australis);
((Phoenix_dactylifera	(((Iriartea_deltoidea	Nypa_fruticans)	Pseudophoenix_vinifera)	(Sabal_domingensis	(((Leopoldinia_pulchra	((((Dypsis_decaryi	Dictyosperma_album)	((Heterospathe_cagayanensis	(Kentiopsis_piersoniorum	(Burretiokentia_grandiflora	Veitchia_spiralis)))	Hydriastele_microspadix))	Geonoma_undata)	(Pelagodoxa_henryana	Manicaria_saccifera)))	((Oenocarpus_minor	Oenocarpus_bataua)	Prestoea_acuminata))	((Roystonea_regia	Chamaedorea_seifrizii)	((Orania_palindan	Sclerosperma_profizianum)	((Podococcus_barteri	(Reinhardtia_simplex	(Reinhardtia_latisecta	Reinhardtia_paiewonskiana)))	(Attalea_speciosa	((Elaeis_oleifera	Elaeis_guineensis)	Bactris_major)))))))))	Kingia_australis);
((Sabal_domingensis	(Phoenix_dactylifera	((((Reinhardtia_simplex	(Reinhardtia_latisecta	Reinhardtia_paiewonskiana))	((Elaeis_oleifera	Elaeis_guineensis)	(Bactris_major	Attalea_speciosa)))	(((Roystonea_regia	Chamaedorea_seifrizii)	(Podococcus_barteri	(Orania_palindan	Sclerosperma_profizianum)))	(((((Dypsis_decaryi	Dictyosperma_album)	((Heterospathe_cagayanensis	(Kentiopsis_piersoniorum	(Burretiokentia_grandiflora	Veitchia_spiralis)))	Hydriastele_microspadix))	Geonoma_undata)	(Manicaria_saccifera	(Leopoldinia_pulchra	(Prestoea_acuminata	(Oenocarpus_minor	Oenocarpus_bataua)))))	Pelagodoxa_henryana)))	((Iriartea_deltoidea	Nypa_fruticans)	Pseudophoenix_vinifera))))	Kingia_australis);
(((Pseudophoenix_vinifera	(Sabal_domingensis	Phoenix_dactylifera))	((Nypa_fruticans	Iriartea_deltoidea)	((((Orania_palindan	Sclerosperma_profizianum)	Roystonea_regia)	(((((Dypsis_decaryi	Dictyosperma_album)	((Kentiopsis_piersoniorum	(Burretiokentia_grandiflora	Veitchia_spiralis))	(Hydriastele_microspadix	Heterospathe_cagayanensis)))	Geonoma_undata)	(Manicaria_saccifera	(Leopoldinia_pulchra	(Prestoea_acuminata	(Oenocarpus_minor	Oenocarpus_bataua)))))	Pelagodoxa_henryana))	(Chamaedorea_seifrizii	(Podococcus_barteri	((Reinhardtia_simplex	(Reinhardtia_latisecta	Reinhardtia_paiewonskiana))	((Elaeis_oleifera	Elaeis_guineensis)	(Bactris_major	Attalea_speciosa))))))))	Kingia_australis);
(((Iriartea_deltoidea	((((Prestoea_acuminata	((Oenocarpus_minor	Oenocarpus_bataua)	Leopoldinia_pulchra))	((((Dypsis_decaryi	Dictyosperma_album)	(((Kentiopsis_piersoniorum	Veitchia_spiralis)	Burretiokentia_grandiflora)	(Hydriastele_microspadix	Heterospathe_cagayanensis)))	Geonoma_undata)	Manicaria_saccifera))	Pelagodoxa_henryana)	((Podococcus_barteri	((Reinhardtia_simplex	(Reinhardtia_latisecta	Reinhardtia_paiewonskiana))	((Elaeis_oleifera	Elaeis_guineensis)	(Bactris_major	Attalea_speciosa))))	((Orania_palindan	Sclerosperma_profizianum)	(Chamaedorea_seifrizii	Roystonea_regia)))))	(((Sabal_domingensis	Phoenix_dactylifera)	Nypa_fruticans)	Pseudophoenix_vinifera))	Kingia_australis);
((((((((Prestoea_acuminata	(Oenocarpus_minor	Oenocarpus_bataua))	((((Dypsis_decaryi	Dictyosperma_album)	((Kentiopsis_piersoniorum	Veitchia_spiralis)	(Heterospathe_cagayanensis	(Burretiokentia_grandiflora	Hydriastele_microspadix))))	Geonoma_undata)	Manicaria_saccifera))	Pelagodoxa_henryana)	(((Reinhardtia_simplex	(Reinhardtia_latisecta	Reinhardtia_paiewonskiana))	(Attalea_speciosa	((Elaeis_oleifera	Elaeis_guineensis)	Bactris_major)))	((Podococcus_barteri	(Orania_palindan	Sclerosperma_profizianum))	(Chamaedorea_seifrizii	Roystonea_regia))))	Leopoldinia_pulchra)	((Pseudophoenix_vinifera	(Iriartea_deltoidea	Nypa_fruticans))	Phoenix_dactylifera))	Sabal_domingensis)	Kingia_australis);
((Sabal_domingensis	((Pseudophoenix_vinifera	(((Podococcus_barteri	(((Reinhardtia_paiewonskiana	Reinhardtia_latisecta)	Reinhardtia_simplex)	((Elaeis_oleifera	Elaeis_guineensis)	(Attalea_speciosa	Bactris_major))))	((Pelagodoxa_henryana	((Prestoea_acuminata	(Leopoldinia_pulchra	(Oenocarpus_bataua	Oenocarpus_minor)))	((Geonoma_undata	((Dypsis_decaryi	Dictyosperma_album)	(Heterospathe_cagayanensis	((Kentiopsis_piersoniorum	(Burretiokentia_grandiflora	Veitchia_spiralis))	Hydriastele_microspadix))))	Manicaria_saccifera)))	((Chamaedorea_seifrizii	Roystonea_regia)	(Sclerosperma_profizianum	Orania_palindan))))	(Nypa_fruticans	Iriartea_deltoidea)))	Phoenix_dactylifera))	Kingia_australis);
((Sclerosperma_profizianum	(Orania_palindan	((Pelagodoxa_henryana	(((Manicaria_saccifera	((Leopoldinia_pulchra	(Prestoea_acuminata	(Oenocarpus_bataua	Oenocarpus_minor)))	(Geonoma_undata	((Dypsis_decaryi	Dictyosperma_album)	(Heterospathe_cagayanensis	((Burretiokentia_grandiflora	(Veitchia_spiralis	Kentiopsis_piersoniorum))	Hydriastele_microspadix))))))	(Chamaedorea_seifrizii	((Attalea_speciosa	(Bactris_major	(Elaeis_oleifera	Elaeis_guineensis)))	(Podococcus_barteri	((Reinhardtia_paiewonskiana	Reinhardtia_latisecta)	Reinhardtia_simplex)))))	Roystonea_regia))	((Nypa_fruticans	Iriartea_deltoidea)	((Phoenix_dactylifera	Pseudophoenix_vinifera)	Sabal_domingensis)))))	Kingia_australis);
((Pseudophoenix_vinifera	(((Sabal_domingensis	(((Roystonea_regia	(Sclerosperma_profizianum	Orania_palindan))	((Leopoldinia_pulchra	((Geonoma_undata	(((Veitchia_spiralis	(Kentiopsis_piersoniorum	Burretiokentia_grandiflora))	((Dypsis_decaryi	Dictyosperma_album)	Heterospathe_cagayanensis))	Hydriastele_microspadix))	((Pelagodoxa_henryana	Manicaria_saccifera)	(Prestoea_acuminata	(Oenocarpus_bataua	Oenocarpus_minor)))))	((((Elaeis_oleifera	Elaeis_guineensis)	(Attalea_speciosa	Bactris_major))	((Reinhardtia_paiewonskiana	Reinhardtia_latisecta)	Reinhardtia_simplex))	Podococcus_barteri)))	Chamaedorea_seifrizii))	(Nypa_fruticans	Phoenix_dactylifera))	Iriartea_deltoidea))	Kingia_australis);
((Sclerosperma_profizianum	(Orania_palindan	(((Podococcus_barteri	(((Leopoldinia_pulchra	(Prestoea_acuminata	(Oenocarpus_bataua	Oenocarpus_minor)))	((Geonoma_undata	((Dypsis_decaryi	Dictyosperma_album)	(Kentiopsis_piersoniorum	(Veitchia_spiralis	(Heterospathe_cagayanensis	(Burretiokentia_grandiflora	Hydriastele_microspadix))))))	Manicaria_saccifera))	Pelagodoxa_henryana))	(((Phoenix_dactylifera	Sabal_domingensis)	((Nypa_fruticans	Iriartea_deltoidea)	Pseudophoenix_vinifera))	(((Elaeis_oleifera	Elaeis_guineensis)	(Attalea_speciosa	Bactris_major))	((Reinhardtia_paiewonskiana	Reinhardtia_latisecta)	Reinhardtia_simplex))))	(Chamaedorea_seifrizii	Roystonea_regia))))	Kingia_australis);
(((Iriartea_deltoidea	Pseudophoenix_vinifera)	((Nypa_fruticans	((((Elaeis_oleifera	Elaeis_guineensis)	(Attalea_speciosa	Bactris_major))	(Podococcus_barteri	((Reinhardtia_paiewonskiana	Reinhardtia_latisecta)	Reinhardtia_simplex)))	(((Chamaedorea_seifrizii	Roystonea_regia)	(Sclerosperma_profizianum	Orania_palindan))	((Pelagodoxa_henryana	Manicaria_saccifera)	((Leopoldinia_pulchra	(Prestoea_acuminata	(Oenocarpus_bataua	Oenocarpus_minor)))	(Geonoma_undata	((Dypsis_decaryi	Dictyosperma_album)	(Heterospathe_cagayanensis	((Kentiopsis_piersoniorum	(Veitchia_spiralis	Burretiokentia_grandiflora))	Hydriastele_microspadix)))))))))	(Phoenix_dactylifera	Sabal_domingensis)))	Kingia_australis);
((Pseudophoenix_vinifera	(((((((Elaeis_oleifera	Elaeis_guineensis)	(Attalea_speciosa	Bactris_major))	((Reinhardtia_paiewonskiana	Reinhardtia_latisecta)	Reinhardtia_simplex))	(((Chamaedorea_seifrizii	Roystonea_regia)	(Podococcus_barteri	(Sclerosperma_profizianum	Orania_palindan)))	((Pelagodoxa_henryana	Manicaria_saccifera)	((Leopoldinia_pulchra	(Prestoea_acuminata	(Oenocarpus_bataua	Oenocarpus_minor)))	(Geonoma_undata	(Dictyosperma_album	(((Heterospathe_cagayanensis	(Dypsis_decaryi	(Kentiopsis_piersoniorum	Veitchia_spiralis)))	Burretiokentia_grandiflora)	Hydriastele_microspadix)))))))	(Phoenix_dactylifera	Sabal_domingensis))	Iriartea_deltoidea)	Nypa_fruticans))	Kingia_australis);
((Sabal_domingensis	(((Pseudophoenix_vinifera	(Nypa_fruticans	Iriartea_deltoidea))	(((Leopoldinia_pulchra	(Prestoea_acuminata	(Oenocarpus_bataua	Oenocarpus_minor)))	((Manicaria_saccifera	(Geonoma_undata	((Dypsis_decaryi	Dictyosperma_album)	((Heterospathe_cagayanensis	(Kentiopsis_piersoniorum	Veitchia_spiralis))	(Burretiokentia_grandiflora	Hydriastele_microspadix)))))	Pelagodoxa_henryana))	((Podococcus_barteri	(((Elaeis_oleifera	Elaeis_guineensis)	(Attalea_speciosa	Bactris_major))	((Reinhardtia_paiewonskiana	Reinhardtia_latisecta)	Reinhardtia_simplex)))	((Chamaedorea_seifrizii	Roystonea_regia)	(Sclerosperma_profizianum	Orania_palindan)))))	Phoenix_dactylifera))	Kingia_australis);
((((((((Prestoea_acuminata	(Oenocarpus_bataua	Oenocarpus_minor))	(Pelagodoxa_henryana	Manicaria_saccifera))	(Geonoma_undata	((Dypsis_decaryi	Dictyosperma_album)	((Heterospathe_cagayanensis	(Kentiopsis_piersoniorum	(Burretiokentia_grandiflora	Veitchia_spiralis)))	Hydriastele_microspadix))))	((Podococcus_barteri	(((Elaeis_oleifera	Elaeis_guineensis)	(Attalea_speciosa	Bactris_major))	((Reinhardtia_paiewonskiana	Reinhardtia_latisecta)	Reinhardtia_simplex)))	((Chamaedorea_seifrizii	Roystonea_regia)	(Sclerosperma_profizianum	Orania_palindan))))	((Nypa_fruticans	(Phoenix_dactylifera	Sabal_domingensis))	Pseudophoenix_vinifera))	Iriartea_deltoidea)	Leopoldinia_pulchra)	Kingia_australis);
((Manicaria_saccifera	((((Geonoma_undata	((Dypsis_decaryi	Dictyosperma_album)	((Kentiopsis_piersoniorum	(Burretiokentia_grandiflora	Veitchia_spiralis))	(Hydriastele_microspadix	Heterospathe_cagayanensis))))	(((Podococcus_barteri	Roystonea_regia)	((Sclerosperma_profizianum	Orania_palindan)	((Chamaedorea_seifrizii	((Phoenix_dactylifera	Sabal_domingensis)	((Nypa_fruticans	Iriartea_deltoidea)	Pseudophoenix_vinifera)))	((Attalea_speciosa	(Bactris_major	(Elaeis_oleifera	Elaeis_guineensis)))	((Reinhardtia_paiewonskiana	Reinhardtia_latisecta)	Reinhardtia_simplex)))))	(Prestoea_acuminata	(Oenocarpus_bataua	Oenocarpus_minor))))	Leopoldinia_pulchra)	Pelagodoxa_henryana))	Kingia_australis);
((Pseudophoenix_vinifera	((Phoenix_dactylifera	Sabal_domingensis)	((Nypa_fruticans	((Sclerosperma_profizianum	Orania_palindan)	((Podococcus_barteri	(((Pelagodoxa_henryana	(Prestoea_acuminata	(Leopoldinia_pulchra	(Oenocarpus_bataua	Oenocarpus_minor))))	Manicaria_saccifera)	(Geonoma_undata	(((Veitchia_spiralis	(Heterospathe_cagayanensis	(Dypsis_decaryi	Dictyosperma_album)))	Kentiopsis_piersoniorum)	(Burretiokentia_grandiflora	Hydriastele_microspadix)))))	((Chamaedorea_seifrizii	Roystonea_regia)	(((Elaeis_oleifera	Elaeis_guineensis)	(((Reinhardtia_paiewonskiana	Reinhardtia_latisecta)	Reinhardtia_simplex)	Attalea_speciosa))	Bactris_major)))))	Iriartea_deltoidea)))	Kingia_australis);
((Sabal_domingensis	(Phoenix_dactylifera	(((((Prestoea_acuminata	(Oenocarpus_bataua	Oenocarpus_minor))	((((Hydriastele_microspadix	(Heterospathe_cagayanensis	(Kentiopsis_piersoniorum	(Veitchia_spiralis	Burretiokentia_grandiflora))))	(Dictyosperma_album	Dypsis_decaryi))	Geonoma_undata)	((Pelagodoxa_henryana	Leopoldinia_pulchra)	Manicaria_saccifera)))	(((Roystonea_regia	Podococcus_barteri)	((Attalea_speciosa	((Elaeis_oleifera	Elaeis_guineensis)	Bactris_major))	(Reinhardtia_simplex	(Reinhardtia_latisecta	Reinhardtia_paiewonskiana))))	((Orania_palindan	Sclerosperma_profizianum)	Chamaedorea_seifrizii)))	(Iriartea_deltoidea	Nypa_fruticans))	Pseudophoenix_vinifera)))	Kingia_australis);
(((Reinhardtia_latisecta	Reinhardtia_paiewonskiana)	(((((Podococcus_barteri	(Orania_palindan	Sclerosperma_profizianum))	(Chamaedorea_seifrizii	Roystonea_regia))	(((Iriartea_deltoidea	Nypa_fruticans)	(Pseudophoenix_vinifera	(Sabal_domingensis	Phoenix_dactylifera)))	((((Heterospathe_cagayanensis	((Veitchia_spiralis	(Burretiokentia_grandiflora	Kentiopsis_piersoniorum))	Hydriastele_microspadix))	(Dictyosperma_album	Dypsis_decaryi))	Geonoma_undata)	((Manicaria_saccifera	(Prestoea_acuminata	(Leopoldinia_pulchra	(Oenocarpus_bataua	Oenocarpus_minor))))	Pelagodoxa_henryana))))	((Elaeis_oleifera	Elaeis_guineensis)	(Bactris_major	Attalea_speciosa)))	Reinhardtia_simplex))	Kingia_australis);
((Iriartea_deltoidea	((Pseudophoenix_vinifera	(Sabal_domingensis	(Phoenix_dactylifera	Nypa_fruticans)))	(((Prestoea_acuminata	(Leopoldinia_pulchra	(Oenocarpus_bataua	Oenocarpus_minor)))	(((Heterospathe_cagayanensis	((Veitchia_spiralis	(Burretiokentia_grandiflora	Kentiopsis_piersoniorum))	Hydriastele_microspadix))	((Geonoma_undata	(Dictyosperma_album	Dypsis_decaryi))	Pelagodoxa_henryana))	Manicaria_saccifera))	(((Attalea_speciosa	((Elaeis_oleifera	Elaeis_guineensis)	Bactris_major))	(Reinhardtia_simplex	(Reinhardtia_latisecta	Reinhardtia_paiewonskiana)))	((Podococcus_barteri	(Orania_palindan	Sclerosperma_profizianum))	(Chamaedorea_seifrizii	Roystonea_regia))))))	Kingia_australis);
((Sabal_domingensis	(Phoenix_dactylifera	(((((Prestoea_acuminata	(Leopoldinia_pulchra	(Oenocarpus_bataua	Oenocarpus_minor)))	(((Dictyosperma_album	(Dypsis_decaryi	((Veitchia_spiralis	(Burretiokentia_grandiflora	Kentiopsis_piersoniorum))	(Hydriastele_microspadix	Heterospathe_cagayanensis))))	Geonoma_undata)	(Pelagodoxa_henryana	Manicaria_saccifera)))	((Podococcus_barteri	((Attalea_speciosa	((Elaeis_oleifera	Elaeis_guineensis)	Bactris_major))	(Reinhardtia_simplex	(Reinhardtia_latisecta	Reinhardtia_paiewonskiana))))	((Orania_palindan	Sclerosperma_profizianum)	(Roystonea_regia	Chamaedorea_seifrizii))))	(Nypa_fruticans	Iriartea_deltoidea))	Pseudophoenix_vinifera)))	Kingia_australis);
((Leopoldinia_pulchra	((Oenocarpus_bataua	Oenocarpus_minor)	(((((Hydriastele_microspadix	(((Dypsis_decaryi	Heterospathe_cagayanensis)	Dictyosperma_album)	(Veitchia_spiralis	(Burretiokentia_grandiflora	Kentiopsis_piersoniorum))))	Geonoma_undata)	Manicaria_saccifera)	(Pelagodoxa_henryana	(((Chamaedorea_seifrizii	((Sabal_domingensis	Phoenix_dactylifera)	(Pseudophoenix_vinifera	(Nypa_fruticans	Iriartea_deltoidea))))	(((Elaeis_oleifera	Elaeis_guineensis)	(Bactris_major	Attalea_speciosa))	((Reinhardtia_simplex	(Reinhardtia_latisecta	Reinhardtia_paiewonskiana))	Podococcus_barteri)))	((Orania_palindan	Sclerosperma_profizianum)	Roystonea_regia))))	Prestoea_acuminata)))	Kingia_australis);
((Sabal_domingensis	(Phoenix_dactylifera	(((Nypa_fruticans	Iriartea_deltoidea)	(((((Dypsis_decaryi	Dictyosperma_album)	((Veitchia_spiralis	Heterospathe_cagayanensis)	((Burretiokentia_grandiflora	Kentiopsis_piersoniorum)	Hydriastele_microspadix)))	Geonoma_undata)	((Leopoldinia_pulchra	(Manicaria_saccifera	Pelagodoxa_henryana))	(Prestoea_acuminata	(Oenocarpus_bataua	Oenocarpus_minor))))	(((Attalea_speciosa	((Elaeis_oleifera	Elaeis_guineensis)	Bactris_major))	((Reinhardtia_simplex	(Reinhardtia_latisecta	Reinhardtia_paiewonskiana))	Podococcus_barteri))	((Orania_palindan	Sclerosperma_profizianum)	(Chamaedorea_seifrizii	Roystonea_regia)))))	Pseudophoenix_vinifera)))	Kingia_australis);
((Sabal_domingensis	(Phoenix_dactylifera	(((Nypa_fruticans	Iriartea_deltoidea)	(((((((Dypsis_decaryi	Dictyosperma_album)	(Heterospathe_cagayanensis	((Kentiopsis_piersoniorum	(Burretiokentia_grandiflora	Veitchia_spiralis))	Hydriastele_microspadix)))	Geonoma_undata)	(Manicaria_saccifera	(Prestoea_acuminata	(Oenocarpus_bataua	Oenocarpus_minor))))	Pelagodoxa_henryana)	((((Elaeis_oleifera	Elaeis_guineensis)	(Bactris_major	Attalea_speciosa))	((Reinhardtia_simplex	(Reinhardtia_latisecta	Reinhardtia_paiewonskiana))	Podococcus_barteri))	((Orania_palindan	Sclerosperma_profizianum)	(Chamaedorea_seifrizii	Roystonea_regia))))	Leopoldinia_pulchra))	Pseudophoenix_vinifera)))	Kingia_australis);
((Sabal_domingensis	(Phoenix_dactylifera	(((Nypa_fruticans	Iriartea_deltoidea)	((Orania_palindan	Sclerosperma_profizianum)	((((Chamaedorea_seifrizii	Roystonea_regia)	((Attalea_speciosa	((Elaeis_oleifera	Elaeis_guineensis)	Bactris_major))	(Reinhardtia_simplex	(Reinhardtia_latisecta	Reinhardtia_paiewonskiana))))	Podococcus_barteri)	((((Dypsis_decaryi	Dictyosperma_album)	(((Kentiopsis_piersoniorum	(Heterospathe_cagayanensis	Veitchia_spiralis))	Hydriastele_microspadix)	Burretiokentia_grandiflora))	Geonoma_undata)	((Pelagodoxa_henryana	Manicaria_saccifera)	(Leopoldinia_pulchra	(Prestoea_acuminata	(Oenocarpus_bataua	Oenocarpus_minor))))))))	Pseudophoenix_vinifera)))	Kingia_australis);
((Pseudophoenix_vinifera	((Nypa_fruticans	Iriartea_deltoidea)	(Phoenix_dactylifera	(Sabal_domingensis	((Chamaedorea_seifrizii	((Attalea_speciosa	((Elaeis_oleifera	Elaeis_guineensis)	Bactris_major))	(Podococcus_barteri	(Reinhardtia_simplex	(Reinhardtia_latisecta	Reinhardtia_paiewonskiana)))))	((Roystonea_regia	(Orania_palindan	Sclerosperma_profizianum))	((Leopoldinia_pulchra	(Prestoea_acuminata	(Oenocarpus_bataua	Oenocarpus_minor)))	(Manicaria_saccifera	((((((Burretiokentia_grandiflora	Kentiopsis_piersoniorum)	Veitchia_spiralis)	Hydriastele_microspadix)	(Heterospathe_cagayanensis	(Dypsis_decaryi	Dictyosperma_album)))	Geonoma_undata)	Pelagodoxa_henryana)))))))))	Kingia_australis);
((Sabal_domingensis	((Phoenix_dactylifera	Pseudophoenix_vinifera)	((Nypa_fruticans	Iriartea_deltoidea)	((Orania_palindan	Sclerosperma_profizianum)	((Chamaedorea_seifrizii	((Attalea_speciosa	((Elaeis_oleifera	Elaeis_guineensis)	Bactris_major))	(Podococcus_barteri	(Reinhardtia_simplex	(Reinhardtia_latisecta	Reinhardtia_paiewonskiana)))))	(Roystonea_regia	(((Leopoldinia_pulchra	(Prestoea_acuminata	(Oenocarpus_bataua	Oenocarpus_minor)))	(Manicaria_saccifera	((((Burretiokentia_grandiflora	(Kentiopsis_piersoniorum	Veitchia_spiralis))	(Heterospathe_cagayanensis	Hydriastele_microspadix))	(Dypsis_decaryi	Dictyosperma_album))	Geonoma_undata)))	Pelagodoxa_henryana)))))))	Kingia_australis);
((((Phoenix_dactylifera	(((Roystonea_regia	Podococcus_barteri)	((Attalea_speciosa	(Bactris_major	(Elaeis_oleifera	Elaeis_guineensis)))	(Reinhardtia_simplex	(Reinhardtia_paiewonskiana	Reinhardtia_latisecta))))	(((Geonoma_undata	((Dictyosperma_album	Dypsis_decaryi)	((Heterospathe_cagayanensis	((Burretiokentia_grandiflora	Veitchia_spiralis)	Kentiopsis_piersoniorum))	Hydriastele_microspadix)))	((Prestoea_acuminata	(Leopoldinia_pulchra	(Oenocarpus_bataua	Oenocarpus_minor)))	(Pelagodoxa_henryana	Manicaria_saccifera)))	(Chamaedorea_seifrizii	(Orania_palindan	Sclerosperma_profizianum)))))	Sabal_domingensis)	(Pseudophoenix_vinifera	(Iriartea_deltoidea	Nypa_fruticans)))	Kingia_australis);
((Sclerosperma_profizianum	(((((Roystonea_regia	Podococcus_barteri)	((((Elaeis_oleifera	Elaeis_guineensis)	Bactris_major)	Attalea_speciosa)	(Reinhardtia_simplex	(Reinhardtia_paiewonskiana	Reinhardtia_latisecta))))	(((Geonoma_undata	((Dictyosperma_album	Dypsis_decaryi)	(((Burretiokentia_grandiflora	Veitchia_spiralis)	Heterospathe_cagayanensis)	(Kentiopsis_piersoniorum	Hydriastele_microspadix))))	(Prestoea_acuminata	(Leopoldinia_pulchra	(Oenocarpus_bataua	Oenocarpus_minor))))	(Pelagodoxa_henryana	Manicaria_saccifera)))	(Chamaedorea_seifrizii	(((Sabal_domingensis	Phoenix_dactylifera)	Pseudophoenix_vinifera)	(Iriartea_deltoidea	Nypa_fruticans))))	Orania_palindan))	Kingia_australis);
((Sabal_domingensis	(Phoenix_dactylifera	((Pseudophoenix_vinifera	(Iriartea_deltoidea	Nypa_fruticans))	((((Prestoea_acuminata	(Leopoldinia_pulchra	(Oenocarpus_bataua	Oenocarpus_minor)))	((Pelagodoxa_henryana	Manicaria_saccifera)	(Geonoma_undata	(Hydriastele_microspadix	((Dictyosperma_album	Dypsis_decaryi)	((Heterospathe_cagayanensis	(Veitchia_spiralis	Kentiopsis_piersoniorum))	Burretiokentia_grandiflora))))))	((Chamaedorea_seifrizii	Roystonea_regia)	(Podococcus_barteri	((((Elaeis_oleifera	Elaeis_guineensis)	Bactris_major)	Attalea_speciosa)	(Reinhardtia_simplex	(Reinhardtia_paiewonskiana	Reinhardtia_latisecta))))))	(Orania_palindan	Sclerosperma_profizianum)))))	Kingia_australis);
((Manicaria_saccifera	((Geonoma_undata	(((Kentiopsis_piersoniorum	(Burretiokentia_grandiflora	Hydriastele_microspadix))	(Veitchia_spiralis	Heterospathe_cagayanensis))	(Dictyosperma_album	Dypsis_decaryi)))	((((Prestoea_acuminata	(Oenocarpus_bataua	Oenocarpus_minor))	Leopoldinia_pulchra)	((Podococcus_barteri	((((Elaeis_oleifera	Elaeis_guineensis)	(Bactris_major	Attalea_speciosa))	(Reinhardtia_simplex	(Reinhardtia_paiewonskiana	Reinhardtia_latisecta)))	((Chamaedorea_seifrizii	Roystonea_regia)	(Orania_palindan	Sclerosperma_profizianum))))	(((Sabal_domingensis	Phoenix_dactylifera)	Pseudophoenix_vinifera)	(Nypa_fruticans	Iriartea_deltoidea))))	Pelagodoxa_henryana)))	Kingia_australis);
((Sabal_domingensis	(Phoenix_dactylifera	((((((Attalea_speciosa	((Elaeis_oleifera	Elaeis_guineensis)	Bactris_major))	(Reinhardtia_simplex	(Reinhardtia_paiewonskiana	Reinhardtia_latisecta)))	Podococcus_barteri)	(((Pelagodoxa_henryana	((Manicaria_saccifera	(Geonoma_undata	(((Kentiopsis_piersoniorum	(Burretiokentia_grandiflora	(Heterospathe_cagayanensis	Hydriastele_microspadix)))	Veitchia_spiralis)	(Dictyosperma_album	Dypsis_decaryi))))	((Prestoea_acuminata	(Oenocarpus_bataua	Oenocarpus_minor))	Leopoldinia_pulchra)))	(Orania_palindan	Sclerosperma_profizianum))	Roystonea_regia))	Chamaedorea_seifrizii)	((Iriartea_deltoidea	Pseudophoenix_vinifera)	Nypa_fruticans))))	Kingia_australis);
((Sabal_domingensis	(Phoenix_dactylifera	(((((Attalea_speciosa	((Elaeis_oleifera	Elaeis_guineensis)	Bactris_major))	(Reinhardtia_simplex	(Reinhardtia_paiewonskiana	Reinhardtia_latisecta)))	Podococcus_barteri)	(((Pelagodoxa_henryana	((Manicaria_saccifera	(Geonoma_undata	((Burretiokentia_grandiflora	(Heterospathe_cagayanensis	(Dictyosperma_album	Dypsis_decaryi)))	((Kentiopsis_piersoniorum	Hydriastele_microspadix)	Veitchia_spiralis))))	((Prestoea_acuminata	(Oenocarpus_bataua	Oenocarpus_minor))	Leopoldinia_pulchra)))	(Orania_palindan	Sclerosperma_profizianum))	(Chamaedorea_seifrizii	Roystonea_regia)))	(Pseudophoenix_vinifera	(Nypa_fruticans	Iriartea_deltoidea)))))	Kingia_australis);
((Pseudophoenix_vinifera	((Nypa_fruticans	Iriartea_deltoidea)	(Phoenix_dactylifera	(Sabal_domingensis	(((Attalea_speciosa	((Elaeis_oleifera	Elaeis_guineensis)	Bactris_major))	(Reinhardtia_simplex	(Reinhardtia_paiewonskiana	Reinhardtia_latisecta)))	((Podococcus_barteri	(Pelagodoxa_henryana	(Manicaria_saccifera	((Geonoma_undata	((Dictyosperma_album	Dypsis_decaryi)	(Heterospathe_cagayanensis	(((Veitchia_spiralis	Kentiopsis_piersoniorum)	Burretiokentia_grandiflora)	Hydriastele_microspadix))))	(Prestoea_acuminata	((Oenocarpus_bataua	Oenocarpus_minor)	Leopoldinia_pulchra))))))	((Orania_palindan	Sclerosperma_profizianum)	(Chamaedorea_seifrizii	Roystonea_regia))))))))	Kingia_australis);
((Leopoldinia_pulchra	(Iriartea_deltoidea	(((Podococcus_barteri	((Prestoea_acuminata	(Oenocarpus_bataua	Oenocarpus_minor))	(Manicaria_saccifera	(Geonoma_undata	((Dictyosperma_album	Dypsis_decaryi)	(Heterospathe_cagayanensis	((Veitchia_spiralis	(Kentiopsis_piersoniorum	Burretiokentia_grandiflora))	Hydriastele_microspadix)))))))	(((Pelagodoxa_henryana	(Orania_palindan	Sclerosperma_profizianum))	(Chamaedorea_seifrizii	Roystonea_regia))	(((Elaeis_oleifera	Elaeis_guineensis)	(Bactris_major	Attalea_speciosa))	(Reinhardtia_simplex	(Reinhardtia_paiewonskiana	Reinhardtia_latisecta)))))	((Phoenix_dactylifera	Sabal_domingensis)	(Nypa_fruticans	Pseudophoenix_vinifera)))))	Kingia_australis);
(((Phoenix_dactylifera	(((Pelagodoxa_henryana	((Manicaria_saccifera	(Geonoma_undata	((Dictyosperma_album	Dypsis_decaryi)	((Veitchia_spiralis	(Kentiopsis_piersoniorum	Burretiokentia_grandiflora))	(Heterospathe_cagayanensis	Hydriastele_microspadix)))))	(Leopoldinia_pulchra	(Prestoea_acuminata	(Oenocarpus_bataua	Oenocarpus_minor)))))	(((Orania_palindan	Sclerosperma_profizianum)	(Chamaedorea_seifrizii	Roystonea_regia))	(Podococcus_barteri	(((Elaeis_oleifera	Elaeis_guineensis)	(Bactris_major	Attalea_speciosa))	(Reinhardtia_simplex	(Reinhardtia_paiewonskiana	Reinhardtia_latisecta))))))	(Pseudophoenix_vinifera	(Nypa_fruticans	Iriartea_deltoidea))))	Sabal_domingensis)	Kingia_australis);
(((Phoenix_dactylifera	(Pseudophoenix_vinifera	((Nypa_fruticans	Iriartea_deltoidea)	(((Leopoldinia_pulchra	(Pelagodoxa_henryana	((Prestoea_acuminata	(Oenocarpus_bataua	Oenocarpus_minor))	Manicaria_saccifera)))	(((Dictyosperma_album	Dypsis_decaryi)	(Hydriastele_microspadix	((Veitchia_spiralis	(Kentiopsis_piersoniorum	Burretiokentia_grandiflora))	Heterospathe_cagayanensis)))	Geonoma_undata))	(((Orania_palindan	Sclerosperma_profizianum)	Chamaedorea_seifrizii)	((Roystonea_regia	Podococcus_barteri)	((Attalea_speciosa	((Elaeis_oleifera	Elaeis_guineensis)	Bactris_major))	(Reinhardtia_simplex	(Reinhardtia_paiewonskiana	Reinhardtia_latisecta)))))))))	Sabal_domingensis)	Kingia_australis);
((Pseudophoenix_vinifera	(((Sabal_domingensis	((Roystonea_regia	((Chamaedorea_seifrizii	(Orania_palindan	Sclerosperma_profizianum))	((Attalea_speciosa	(Bactris_major	(Elaeis_oleifera	Elaeis_guineensis)))	(Podococcus_barteri	((Reinhardtia_latisecta	Reinhardtia_paiewonskiana)	Reinhardtia_simplex)))))	(((Prestoea_acuminata	(Oenocarpus_bataua	Oenocarpus_minor))	(Pelagodoxa_henryana	(Leopoldinia_pulchra	Manicaria_saccifera)))	(Geonoma_undata	(Hydriastele_microspadix	(((Dictyosperma_album	Dypsis_decaryi)	Heterospathe_cagayanensis)	((Burretiokentia_grandiflora	Veitchia_spiralis)	Kentiopsis_piersoniorum)))))))	Phoenix_dactylifera)	(Nypa_fruticans	Iriartea_deltoidea)))	Kingia_australis);
((Sclerosperma_profizianum	(((((Attalea_speciosa	(Bactris_major	(Elaeis_oleifera	Elaeis_guineensis)))	(Podococcus_barteri	((Reinhardtia_latisecta	Reinhardtia_paiewonskiana)	Reinhardtia_simplex)))	(((((Leopoldinia_pulchra	((Oenocarpus_bataua	Oenocarpus_minor)	Prestoea_acuminata))	Manicaria_saccifera)	(Geonoma_undata	((Dictyosperma_album	Dypsis_decaryi)	(Heterospathe_cagayanensis	(((Kentiopsis_piersoniorum	Veitchia_spiralis)	Burretiokentia_grandiflora)	Hydriastele_microspadix)))))	Pelagodoxa_henryana)	(Chamaedorea_seifrizii	Roystonea_regia)))	(Sabal_domingensis	(Phoenix_dactylifera	(Pseudophoenix_vinifera	(Nypa_fruticans	Iriartea_deltoidea)))))	Orania_palindan))	Kingia_australis);
((Phoenix_dactylifera	((Pseudophoenix_vinifera	(Nypa_fruticans	Iriartea_deltoidea))	(((((Pelagodoxa_henryana	Manicaria_saccifera)	((Geonoma_undata	((Dictyosperma_album	Dypsis_decaryi)	(Heterospathe_cagayanensis	((Veitchia_spiralis	(Hydriastele_microspadix	Kentiopsis_piersoniorum))	Burretiokentia_grandiflora))))	((Oenocarpus_bataua	Oenocarpus_minor)	Prestoea_acuminata)))	(((Chamaedorea_seifrizii	(Orania_palindan	Sclerosperma_profizianum))	(((Elaeis_oleifera	Elaeis_guineensis)	(Attalea_speciosa	Bactris_major))	(Podococcus_barteri	((Reinhardtia_latisecta	Reinhardtia_paiewonskiana)	Reinhardtia_simplex))))	Roystonea_regia))	Leopoldinia_pulchra)	Sabal_domingensis)))	Kingia_australis);
(((((Geonoma_undata	(Dypsis_decaryi	(((Heterospathe_cagayanensis	Hydriastele_microspadix)	((Kentiopsis_piersoniorum	Veitchia_spiralis)	Burretiokentia_grandiflora))	Dictyosperma_album)))	((Leopoldinia_pulchra	((Oenocarpus_bataua	Oenocarpus_minor)	Prestoea_acuminata))	(Pelagodoxa_henryana	Manicaria_saccifera)))	(((Roystonea_regia	Chamaedorea_seifrizii)	(Orania_palindan	Sclerosperma_profizianum))	(((Attalea_speciosa	(Bactris_major	(Elaeis_oleifera	Elaeis_guineensis)))	((Reinhardtia_latisecta	Reinhardtia_paiewonskiana)	Reinhardtia_simplex))	Podococcus_barteri)))	((Pseudophoenix_vinifera	(Nypa_fruticans	Iriartea_deltoidea))	(Phoenix_dactylifera	Sabal_domingensis)))	Kingia_australis);
((((Nypa_fruticans	Iriartea_deltoidea)	Pseudophoenix_vinifera)	(((((((Pelagodoxa_henryana	Manicaria_saccifera)	(Geonoma_undata	(((Heterospathe_cagayanensis	Hydriastele_microspadix)	(Veitchia_spiralis	(Burretiokentia_grandiflora	Kentiopsis_piersoniorum)))	(Dictyosperma_album	Dypsis_decaryi))))	((Oenocarpus_bataua	Oenocarpus_minor)	Prestoea_acuminata))	(((Roystonea_regia	Chamaedorea_seifrizii)	(Podococcus_barteri	(Orania_palindan	Sclerosperma_profizianum)))	((Attalea_speciosa	(Bactris_major	(Elaeis_oleifera	Elaeis_guineensis)))	((Reinhardtia_latisecta	Reinhardtia_paiewonskiana)	Reinhardtia_simplex))))	Leopoldinia_pulchra)	Sabal_domingensis)	Phoenix_dactylifera))	Kingia_australis);
(((((Nypa_fruticans	Iriartea_deltoidea)	Pseudophoenix_vinifera)	(((((Geonoma_undata	(((Heterospathe_cagayanensis	Hydriastele_microspadix)	(Burretiokentia_grandiflora	(Kentiopsis_piersoniorum	Veitchia_spiralis)))	(Dictyosperma_album	Dypsis_decaryi)))	(((Oenocarpus_bataua	Oenocarpus_minor)	Prestoea_acuminata)	(Pelagodoxa_henryana	Manicaria_saccifera)))	((((Roystonea_regia	Chamaedorea_seifrizii)	(Orania_palindan	Sclerosperma_profizianum))	((Attalea_speciosa	(Bactris_major	(Elaeis_oleifera	Elaeis_guineensis)))	((Reinhardtia_latisecta	Reinhardtia_paiewonskiana)	Reinhardtia_simplex)))	Podococcus_barteri))	Sabal_domingensis)	Phoenix_dactylifera))	Leopoldinia_pulchra)	Kingia_australis);
((Manicaria_saccifera	(((Pelagodoxa_henryana	(((((Bactris_major	(Elaeis_oleifera	Elaeis_guineensis))	Attalea_speciosa)	(Podococcus_barteri	((Reinhardtia_latisecta	Reinhardtia_paiewonskiana)	Reinhardtia_simplex)))	((Orania_palindan	Sclerosperma_profizianum)	Roystonea_regia))	(Chamaedorea_seifrizii	(Sabal_domingensis	(Phoenix_dactylifera	((Nypa_fruticans	Iriartea_deltoidea)	Pseudophoenix_vinifera))))))	(Geonoma_undata	(((Heterospathe_cagayanensis	Hydriastele_microspadix)	(Veitchia_spiralis	(Burretiokentia_grandiflora	Kentiopsis_piersoniorum)))	(Dictyosperma_album	Dypsis_decaryi))))	((Leopoldinia_pulchra	(Oenocarpus_bataua	Oenocarpus_minor))	Prestoea_acuminata)))	Kingia_australis);
((Sclerosperma_profizianum	((Roystonea_regia	((((Leopoldinia_pulchra	(((Oenocarpus_bataua	Oenocarpus_minor)	Prestoea_acuminata)	Manicaria_saccifera))	(Geonoma_undata	((((Heterospathe_cagayanensis	(Hydriastele_microspadix	Kentiopsis_piersoniorum))	Veitchia_spiralis)	Burretiokentia_grandiflora)	(Dictyosperma_album	Dypsis_decaryi))))	Pelagodoxa_henryana)	((Chamaedorea_seifrizii	(((Nypa_fruticans	Iriartea_deltoidea)	Pseudophoenix_vinifera)	(Sabal_domingensis	Phoenix_dactylifera)))	(((Elaeis_oleifera	Elaeis_guineensis)	(Attalea_speciosa	Bactris_major))	(Podococcus_barteri	((Reinhardtia_latisecta	Reinhardtia_paiewonskiana)	Reinhardtia_simplex))))))	Orania_palindan))	Kingia_australis);
((Leopoldinia_pulchra	((Pelagodoxa_henryana	((((Hydriastele_microspadix	Geonoma_undata)	((Kentiopsis_piersoniorum	(Burretiokentia_grandiflora	Veitchia_spiralis))	(Heterospathe_cagayanensis	(Dictyosperma_album	Dypsis_decaryi))))	(((Phoenix_dactylifera	(Pseudophoenix_vinifera	(Nypa_fruticans	Iriartea_deltoidea)))	Sabal_domingensis)	(((Attalea_speciosa	(Bactris_major	(Elaeis_oleifera	Elaeis_guineensis)))	((Reinhardtia_latisecta	Reinhardtia_paiewonskiana)	Reinhardtia_simplex))	(((Podococcus_barteri	Orania_palindan)	Sclerosperma_profizianum)	(Chamaedorea_seifrizii	Roystonea_regia)))))	((Oenocarpus_bataua	Oenocarpus_minor)	Prestoea_acuminata)))	Manicaria_saccifera))	Kingia_australis);
((Sabal_domingensis	(Pseudophoenix_vinifera	((((((Orania_palindan	Sclerosperma_profizianum)	(Chamaedorea_seifrizii	Roystonea_regia))	(((Elaeis_oleifera	Elaeis_guineensis)	(Attalea_speciosa	Bactris_major))	(Podococcus_barteri	((Reinhardtia_latisecta	Reinhardtia_paiewonskiana)	Reinhardtia_simplex))))	(Pelagodoxa_henryana	(((((Oenocarpus_bataua	Oenocarpus_minor)	Prestoea_acuminata)	(Geonoma_undata	((Dictyosperma_album	Dypsis_decaryi)	((Hydriastele_microspadix	(Veitchia_spiralis	(Kentiopsis_piersoniorum	Burretiokentia_grandiflora)))	Heterospathe_cagayanensis))))	Leopoldinia_pulchra)	Manicaria_saccifera)))	(Nypa_fruticans	Iriartea_deltoidea))	Phoenix_dactylifera)))	Kingia_australis);
((((((((Leopoldinia_pulchra	(Oenocarpus_minor	Oenocarpus_bataua))	Prestoea_acuminata)	((Geonoma_undata	(((Kentiopsis_piersoniorum	(Veitchia_spiralis	Burretiokentia_grandiflora))	(Hydriastele_microspadix	Heterospathe_cagayanensis))	(Dypsis_decaryi	Dictyosperma_album)))	(Pelagodoxa_henryana	Manicaria_saccifera)))	(((Chamaedorea_seifrizii	Roystonea_regia)	((Attalea_speciosa	((Elaeis_oleifera	Elaeis_guineensis)	Bactris_major))	((Reinhardtia_latisecta	Reinhardtia_paiewonskiana)	Reinhardtia_simplex)))	Podococcus_barteri))	(Sclerosperma_profizianum	Orania_palindan))	(Phoenix_dactylifera	Sabal_domingensis))	((Iriartea_deltoidea	Pseudophoenix_vinifera)	Nypa_fruticans))	Kingia_australis);
(((Attalea_speciosa	((Elaeis_oleifera	Elaeis_guineensis)	Bactris_major))	(((Reinhardtia_latisecta	Reinhardtia_paiewonskiana)	Reinhardtia_simplex)	((Sabal_domingensis	((Iriartea_deltoidea	Pseudophoenix_vinifera)	(Phoenix_dactylifera	Nypa_fruticans)))	(Roystonea_regia	((Podococcus_barteri	(((Pelagodoxa_henryana	Manicaria_saccifera)	((Oenocarpus_minor	Oenocarpus_bataua)	(Prestoea_acuminata	Leopoldinia_pulchra)))	(Geonoma_undata	(((Kentiopsis_piersoniorum	(Veitchia_spiralis	Burretiokentia_grandiflora))	(Hydriastele_microspadix	Heterospathe_cagayanensis))	(Dypsis_decaryi	Dictyosperma_album)))))	(Chamaedorea_seifrizii	(Sclerosperma_profizianum	Orania_palindan)))))))	Kingia_australis);
(((((Chamaedorea_seifrizii	Roystonea_regia)	((Sclerosperma_profizianum	Orania_palindan)	(Podococcus_barteri	((Attalea_speciosa	((Elaeis_oleifera	Elaeis_guineensis)	Bactris_major))	((Reinhardtia_latisecta	Reinhardtia_paiewonskiana)	Reinhardtia_simplex)))))	((((Pelagodoxa_henryana	Manicaria_saccifera)	((Oenocarpus_minor	Oenocarpus_bataua)	Prestoea_acuminata))	(Geonoma_undata	(((Burretiokentia_grandiflora	(Kentiopsis_piersoniorum	Veitchia_spiralis))	(Heterospathe_cagayanensis	(Dypsis_decaryi	Dictyosperma_album)))	Hydriastele_microspadix)))	Leopoldinia_pulchra))	((Nypa_fruticans	Iriartea_deltoidea)	(Pseudophoenix_vinifera	(Sabal_domingensis	Phoenix_dactylifera))))	Kingia_australis);
((Sclerosperma_profizianum	(Orania_palindan	((((((Pelagodoxa_henryana	Manicaria_saccifera)	((Leopoldinia_pulchra	(Oenocarpus_minor	Oenocarpus_bataua))	Prestoea_acuminata))	(Geonoma_undata	((((Heterospathe_cagayanensis	Hydriastele_microspadix)	((Burretiokentia_grandiflora	Kentiopsis_piersoniorum)	Veitchia_spiralis))	Dictyosperma_album)	Dypsis_decaryi)))	((Nypa_fruticans	Iriartea_deltoidea)	(Pseudophoenix_vinifera	(Sabal_domingensis	Phoenix_dactylifera))))	(((Elaeis_oleifera	Elaeis_guineensis)	(Bactris_major	Attalea_speciosa))	((Reinhardtia_latisecta	Reinhardtia_paiewonskiana)	(Podococcus_barteri	Reinhardtia_simplex))))	(Chamaedorea_seifrizii	Roystonea_regia))))	Kingia_australis);
((((Nypa_fruticans	Iriartea_deltoidea)	Pseudophoenix_vinifera)	(Phoenix_dactylifera	(Sabal_domingensis	(((((Elaeis_oleifera	Elaeis_guineensis)	(Bactris_major	Attalea_speciosa))	(((Reinhardtia_latisecta	Reinhardtia_paiewonskiana)	Reinhardtia_simplex)	Podococcus_barteri))	((Chamaedorea_seifrizii	Roystonea_regia)	(Sclerosperma_profizianum	Orania_palindan)))	(((Leopoldinia_pulchra	((Oenocarpus_minor	Oenocarpus_bataua)	Prestoea_acuminata))	((Geonoma_undata	(((Heterospathe_cagayanensis	Hydriastele_microspadix)	((Burretiokentia_grandiflora	Kentiopsis_piersoniorum)	Veitchia_spiralis))	(Dictyosperma_album	Dypsis_decaryi)))	Manicaria_saccifera))	Pelagodoxa_henryana)))))	Kingia_australis);
((Pseudophoenix_vinifera	((Phoenix_dactylifera	(Sabal_domingensis	(((((Elaeis_oleifera	Elaeis_guineensis)	(Bactris_major	Attalea_speciosa))	((Reinhardtia_latisecta	Reinhardtia_paiewonskiana)	Reinhardtia_simplex))	((Chamaedorea_seifrizii	Roystonea_regia)	(Sclerosperma_profizianum	(Podococcus_barteri	Orania_palindan))))	(((Leopoldinia_pulchra	((Oenocarpus_minor	Oenocarpus_bataua)	Prestoea_acuminata))	((Geonoma_undata	(((Heterospathe_cagayanensis	Hydriastele_microspadix)	((Burretiokentia_grandiflora	Kentiopsis_piersoniorum)	Veitchia_spiralis))	(Dictyosperma_album	Dypsis_decaryi)))	Manicaria_saccifera))	Pelagodoxa_henryana))))	(Nypa_fruticans	Iriartea_deltoidea)))	Kingia_australis);
((Pseudophoenix_vinifera	((((((Attalea_speciosa	((Elaeis_oleifera	Elaeis_guineensis)	Bactris_major))	((Reinhardtia_latisecta	Reinhardtia_paiewonskiana)	Reinhardtia_simplex))	((Chamaedorea_seifrizii	Roystonea_regia)	(Podococcus_barteri	(Orania_palindan	Sclerosperma_profizianum))))	((Geonoma_undata	((Hydriastele_microspadix	(((Burretiokentia_grandiflora	Kentiopsis_piersoniorum)	Veitchia_spiralis)	Heterospathe_cagayanensis))	(Dictyosperma_album	Dypsis_decaryi)))	(((Pelagodoxa_henryana	Manicaria_saccifera)	((Oenocarpus_minor	Oenocarpus_bataua)	Prestoea_acuminata))	Leopoldinia_pulchra)))	(Phoenix_dactylifera	Sabal_domingensis))	(Nypa_fruticans	Iriartea_deltoidea)))	Kingia_australis);
((Sabal_domingensis	((((Nypa_fruticans	Iriartea_deltoidea)	((Orania_palindan	Sclerosperma_profizianum)	(((Podococcus_barteri	((Attalea_speciosa	((Elaeis_oleifera	Elaeis_guineensis)	Bactris_major))	((Reinhardtia_latisecta	Reinhardtia_paiewonskiana)	Reinhardtia_simplex)))	(Chamaedorea_seifrizii	Roystonea_regia))	((((Geonoma_undata	((((Hydriastele_microspadix	Kentiopsis_piersoniorum)	(Heterospathe_cagayanensis	Veitchia_spiralis))	Burretiokentia_grandiflora)	(Dictyosperma_album	Dypsis_decaryi)))	Manicaria_saccifera)	(((Oenocarpus_minor	Oenocarpus_bataua)	Prestoea_acuminata)	Leopoldinia_pulchra))	Pelagodoxa_henryana))))	Pseudophoenix_vinifera)	Phoenix_dactylifera))	Kingia_australis);
((((((Geonoma_undata	((Hydriastele_microspadix	(((Veitchia_spiralis	Kentiopsis_piersoniorum)	Heterospathe_cagayanensis)	Burretiokentia_grandiflora))	(Dictyosperma_album	Dypsis_decaryi)))	(Pelagodoxa_henryana	Manicaria_saccifera))	(((Oenocarpus_minor	Oenocarpus_bataua)	Prestoea_acuminata)	Leopoldinia_pulchra))	(((Orania_palindan	Sclerosperma_profizianum)	((Attalea_speciosa	((Elaeis_oleifera	Elaeis_guineensis)	Bactris_major))	(((Reinhardtia_latisecta	Reinhardtia_paiewonskiana)	Reinhardtia_simplex)	Podococcus_barteri)))	(Chamaedorea_seifrizii	Roystonea_regia)))	((Pseudophoenix_vinifera	(Phoenix_dactylifera	Sabal_domingensis))	(Nypa_fruticans	Iriartea_deltoidea)))	Kingia_australis);
(((Manicaria_saccifera	((((Oenocarpus_minor	Oenocarpus_bataua)	Prestoea_acuminata)	((((Orania_palindan	Sclerosperma_profizianum)	(((Attalea_speciosa	((Elaeis_oleifera	Elaeis_guineensis)	Bactris_major))	(((Reinhardtia_latisecta	Reinhardtia_paiewonskiana)	Reinhardtia_simplex)	Podococcus_barteri))	(Chamaedorea_seifrizii	Roystonea_regia)))	((Phoenix_dactylifera	Sabal_domingensis)	((Nypa_fruticans	Iriartea_deltoidea)	Pseudophoenix_vinifera)))	(Geonoma_undata	(((Hydriastele_microspadix	((Kentiopsis_piersoniorum	Veitchia_spiralis)	Burretiokentia_grandiflora))	Heterospathe_cagayanensis)	(Dictyosperma_album	Dypsis_decaryi)))))	Pelagodoxa_henryana))	Leopoldinia_pulchra)	Kingia_australis);
((Sclerosperma_profizianum	((Podococcus_barteri	(Roystonea_regia	((((((Elaeis_guineensis	Elaeis_oleifera)	Bactris_major)	Attalea_speciosa)	((Reinhardtia_latisecta	Reinhardtia_paiewonskiana)	Reinhardtia_simplex))	(((Sabal_domingensis	(Phoenix_dactylifera	(Pseudophoenix_vinifera	Iriartea_deltoidea)))	Nypa_fruticans)	Chamaedorea_seifrizii))	((Manicaria_saccifera	(Leopoldinia_pulchra	((Geonoma_undata	((Dictyosperma_album	Dypsis_decaryi)	(Hydriastele_microspadix	(((Veitchia_spiralis	Kentiopsis_piersoniorum)	Heterospathe_cagayanensis)	Burretiokentia_grandiflora))))	((Oenocarpus_minor	Oenocarpus_bataua)	Prestoea_acuminata))))	Pelagodoxa_henryana))))	Orania_palindan))	Kingia_australis);
((Leopoldinia_pulchra	((Geonoma_undata	(Hydriastele_microspadix	((((Veitchia_spiralis	Kentiopsis_piersoniorum)	Heterospathe_cagayanensis)	Burretiokentia_grandiflora)	(Dictyosperma_album	Dypsis_decaryi))))	(((Pelagodoxa_henryana	Manicaria_saccifera)	((Oenocarpus_minor	Oenocarpus_bataua)	Prestoea_acuminata))	((Roystonea_regia	(Orania_palindan	Sclerosperma_profizianum))	((Podococcus_barteri	((((Elaeis_guineensis	Elaeis_oleifera)	Bactris_major)	Attalea_speciosa)	((Reinhardtia_latisecta	Reinhardtia_paiewonskiana)	Reinhardtia_simplex)))	((Nypa_fruticans	(((Sabal_domingensis	Phoenix_dactylifera)	Iriartea_deltoidea)	Pseudophoenix_vinifera))	Chamaedorea_seifrizii))))))	Kingia_australis);
((((Phoenix_dactylifera	(Sabal_domingensis	((((Orania_palindan	Sclerosperma_profizianum)	(Roystonea_regia	Chamaedorea_seifrizii))	(Podococcus_barteri	(((Elaeis_guineensis	Elaeis_oleifera)	Bactris_major)	(Attalea_speciosa	((Reinhardtia_latisecta	Reinhardtia_paiewonskiana)	Reinhardtia_simplex)))))	((Manicaria_saccifera	((Geonoma_undata	((Dictyosperma_album	Dypsis_decaryi)	((Kentiopsis_piersoniorum	(Burretiokentia_grandiflora	Veitchia_spiralis))	(Hydriastele_microspadix	Heterospathe_cagayanensis))))	((Leopoldinia_pulchra	(Oenocarpus_minor	Oenocarpus_bataua))	Prestoea_acuminata)))	Pelagodoxa_henryana))))	(Nypa_fruticans	Iriartea_deltoidea))	Pseudophoenix_vinifera)	Kingia_australis);
((Sclerosperma_profizianum	((Roystonea_regia	(((Chamaedorea_seifrizii	((Phoenix_dactylifera	Sabal_domingensis)	(Leopoldinia_pulchra	((Nypa_fruticans	Iriartea_deltoidea)	Pseudophoenix_vinifera))))	(Podococcus_barteri	(((Reinhardtia_latisecta	Reinhardtia_paiewonskiana)	Reinhardtia_simplex)	(((Elaeis_guineensis	Elaeis_oleifera)	Bactris_major)	Attalea_speciosa))))	((Geonoma_undata	(((Dictyosperma_album	Dypsis_decaryi)	Heterospathe_cagayanensis)	((Veitchia_spiralis	(Kentiopsis_piersoniorum	Burretiokentia_grandiflora))	Hydriastele_microspadix)))	((Pelagodoxa_henryana	((Oenocarpus_minor	Oenocarpus_bataua)	Prestoea_acuminata))	Manicaria_saccifera))))	Orania_palindan))	Kingia_australis);
((((Nypa_fruticans	(Pseudophoenix_vinifera	(Phoenix_dactylifera	(((Orania_palindan	Sclerosperma_profizianum)	(((Podococcus_barteri	((((Oenocarpus_minor	Oenocarpus_bataua)	Prestoea_acuminata)	(Manicaria_saccifera	(Geonoma_undata	(((Dictyosperma_album	Dypsis_decaryi)	Heterospathe_cagayanensis)	((Veitchia_spiralis	(Kentiopsis_piersoniorum	Burretiokentia_grandiflora))	Hydriastele_microspadix)))))	Pelagodoxa_henryana))	(Chamaedorea_seifrizii	(((Reinhardtia_latisecta	Reinhardtia_paiewonskiana)	Reinhardtia_simplex)	((Elaeis_guineensis	Elaeis_oleifera)	(Bactris_major	Attalea_speciosa)))))	Roystonea_regia))	Sabal_domingensis))))	Iriartea_deltoidea)	Leopoldinia_pulchra)	Kingia_australis);
(((Phoenix_dactylifera	((((Orania_palindan	Sclerosperma_profizianum)	(((Podococcus_barteri	((Leopoldinia_pulchra	((Oenocarpus_minor	Oenocarpus_bataua)	Prestoea_acuminata))	((Pelagodoxa_henryana	Manicaria_saccifera)	(Geonoma_undata	((Dictyosperma_album	Dypsis_decaryi)	(Hydriastele_microspadix	((Burretiokentia_grandiflora	Heterospathe_cagayanensis)	(Veitchia_spiralis	Kentiopsis_piersoniorum))))))))	(((Reinhardtia_latisecta	Reinhardtia_paiewonskiana)	Reinhardtia_simplex)	((Elaeis_guineensis	Elaeis_oleifera)	(Bactris_major	Attalea_speciosa))))	Roystonea_regia))	Chamaedorea_seifrizii)	Sabal_domingensis))	(Pseudophoenix_vinifera	(Nypa_fruticans	Iriartea_deltoidea)))	Kingia_australis);
(((Sabal_domingensis	Phoenix_dactylifera)	(((((Orania_palindan	Sclerosperma_profizianum)	(((Leopoldinia_pulchra	((Oenocarpus_minor	Oenocarpus_bataua)	Prestoea_acuminata))	((Pelagodoxa_henryana	Manicaria_saccifera)	(Geonoma_undata	((Dictyosperma_album	Dypsis_decaryi)	(Hydriastele_microspadix	(Heterospathe_cagayanensis	((Burretiokentia_grandiflora	Veitchia_spiralis)	Kentiopsis_piersoniorum)))))))	((((Reinhardtia_latisecta	Reinhardtia_paiewonskiana)	Reinhardtia_simplex)	(Attalea_speciosa	((Elaeis_guineensis	Elaeis_oleifera)	Bactris_major)))	(Podococcus_barteri	Roystonea_regia))))	Chamaedorea_seifrizii)	(Nypa_fruticans	Iriartea_deltoidea))	Pseudophoenix_vinifera))	Kingia_australis);
((Manicaria_saccifera	(((Geonoma_undata	((Dictyosperma_album	Dypsis_decaryi)	(Hydriastele_microspadix	(Heterospathe_cagayanensis	(Veitchia_spiralis	(Kentiopsis_piersoniorum	Burretiokentia_grandiflora))))))	((((Chamaedorea_seifrizii	(((Iriartea_deltoidea	Pseudophoenix_vinifera)	(Sabal_domingensis	Phoenix_dactylifera))	Nypa_fruticans))	(((Reinhardtia_latisecta	Reinhardtia_paiewonskiana)	Reinhardtia_simplex)	(Attalea_speciosa	((Elaeis_guineensis	Elaeis_oleifera)	Bactris_major))))	((Podococcus_barteri	(Orania_palindan	Sclerosperma_profizianum))	Roystonea_regia))	(Leopoldinia_pulchra	((Oenocarpus_minor	Oenocarpus_bataua)	Prestoea_acuminata))))	Pelagodoxa_henryana))	Kingia_australis);
((Iriartea_deltoidea	(Pseudophoenix_vinifera	(((((((((Reinhardtia_latisecta	Reinhardtia_paiewonskiana)	Reinhardtia_simplex)	(Attalea_speciosa	((Elaeis_guineensis	Elaeis_oleifera)	Bactris_major)))	Podococcus_barteri)	((Roystonea_regia	Chamaedorea_seifrizii)	(Orania_palindan	Sclerosperma_profizianum)))	(((Oenocarpus_minor	Oenocarpus_bataua)	Prestoea_acuminata)	((Pelagodoxa_henryana	Manicaria_saccifera)	(Geonoma_undata	((Dictyosperma_album	Dypsis_decaryi)	(Hydriastele_microspadix	(Heterospathe_cagayanensis	(Kentiopsis_piersoniorum	(Burretiokentia_grandiflora	Veitchia_spiralis)))))))))	Leopoldinia_pulchra)	(Sabal_domingensis	Phoenix_dactylifera))	Nypa_fruticans)))	Kingia_australis);
((((((((Reinhardtia_latisecta	Reinhardtia_paiewonskiana)	Reinhardtia_simplex)	(Attalea_speciosa	((Elaeis_guineensis	Elaeis_oleifera)	Bactris_major)))	((Roystonea_regia	Chamaedorea_seifrizii)	(Podococcus_barteri	(Orania_palindan	Sclerosperma_profizianum))))	(((((Oenocarpus_minor	Oenocarpus_bataua)	Prestoea_acuminata)	Manicaria_saccifera)	(Leopoldinia_pulchra	(Geonoma_undata	((Dictyosperma_album	Dypsis_decaryi)	(Hydriastele_microspadix	(Heterospathe_cagayanensis	(Veitchia_spiralis	(Kentiopsis_piersoniorum	Burretiokentia_grandiflora))))))))	Pelagodoxa_henryana))	(Sabal_domingensis	Phoenix_dactylifera))	((Nypa_fruticans	Iriartea_deltoidea)	Pseudophoenix_vinifera))	Kingia_australis);
((((Pseudophoenix_vinifera	Phoenix_dactylifera)	(((Orania_palindan	Sclerosperma_profizianum)	((Chamaedorea_seifrizii	((Podococcus_barteri	((Reinhardtia_paiewonskiana	Reinhardtia_latisecta)	Reinhardtia_simplex))	(Attalea_speciosa	((Elaeis_oleifera	Elaeis_guineensis)	Bactris_major))))	((((Manicaria_saccifera	(Geonoma_undata	((Hydriastele_microspadix	(Heterospathe_cagayanensis	(Veitchia_spiralis	(Kentiopsis_piersoniorum	Burretiokentia_grandiflora))))	(Dypsis_decaryi	Dictyosperma_album))))	(Prestoea_acuminata	(Leopoldinia_pulchra	(Oenocarpus_bataua	Oenocarpus_minor))))	Pelagodoxa_henryana)	Roystonea_regia)))	Sabal_domingensis))	(Nypa_fruticans	Iriartea_deltoidea))	Kingia_australis);
((Manicaria_saccifera	(((Geonoma_undata	((Hydriastele_microspadix	(Heterospathe_cagayanensis	(Veitchia_spiralis	(Kentiopsis_piersoniorum	Burretiokentia_grandiflora))))	(Dypsis_decaryi	Dictyosperma_album)))	(Leopoldinia_pulchra	((Prestoea_acuminata	(Oenocarpus_bataua	Oenocarpus_minor))	((((Roystonea_regia	(Orania_palindan	Sclerosperma_profizianum))	(((Reinhardtia_paiewonskiana	Reinhardtia_latisecta)	Reinhardtia_simplex)	(Attalea_speciosa	((Elaeis_oleifera	Elaeis_guineensis)	Bactris_major))))	Podococcus_barteri)	(Chamaedorea_seifrizii	(((Sabal_domingensis	Phoenix_dactylifera)	Pseudophoenix_vinifera)	(Iriartea_deltoidea	Nypa_fruticans)))))))	Pelagodoxa_henryana))	Kingia_australis);
(((Podococcus_barteri	(((Attalea_speciosa	((Elaeis_oleifera	Elaeis_guineensis)	Bactris_major))	((Chamaedorea_seifrizii	((Sabal_domingensis	Phoenix_dactylifera)	(Pseudophoenix_vinifera	(Iriartea_deltoidea	Nypa_fruticans))))	((((Geonoma_undata	((Hydriastele_microspadix	(Heterospathe_cagayanensis	(Veitchia_spiralis	(Kentiopsis_piersoniorum	Burretiokentia_grandiflora))))	(Dypsis_decaryi	Dictyosperma_album)))	(Pelagodoxa_henryana	Manicaria_saccifera))	(Leopoldinia_pulchra	(Prestoea_acuminata	(Oenocarpus_bataua	Oenocarpus_minor))))	(Roystonea_regia	(Orania_palindan	Sclerosperma_profizianum)))))	(Reinhardtia_paiewonskiana	Reinhardtia_latisecta)))	Reinhardtia_simplex)	Kingia_australis);
((Sabal_domingensis	(Phoenix_dactylifera	(Pseudophoenix_vinifera	((((Roystonea_regia	(Orania_palindan	Sclerosperma_profizianum))	((Leopoldinia_pulchra	(Geonoma_undata	(Hydriastele_microspadix	((Veitchia_spiralis	(Kentiopsis_piersoniorum	Burretiokentia_grandiflora))	(Heterospathe_cagayanensis	(Dypsis_decaryi	Dictyosperma_album))))))	(((Prestoea_acuminata	(Oenocarpus_bataua	Oenocarpus_minor))	Pelagodoxa_henryana)	Manicaria_saccifera)))	(((((Reinhardtia_paiewonskiana	Reinhardtia_latisecta)	Reinhardtia_simplex)	(Attalea_speciosa	((Elaeis_oleifera	Elaeis_guineensis)	Bactris_major)))	Podococcus_barteri)	Chamaedorea_seifrizii))	(Iriartea_deltoidea	Nypa_fruticans)))))	Kingia_australis);
((Sabal_domingensis	((Iriartea_deltoidea	Pseudophoenix_vinifera)	((Nypa_fruticans	Phoenix_dactylifera)	((((Geonoma_undata	((Dypsis_decaryi	Dictyosperma_album)	((Veitchia_spiralis	(Kentiopsis_piersoniorum	Burretiokentia_grandiflora))	(Hydriastele_microspadix	Heterospathe_cagayanensis))))	(Leopoldinia_pulchra	((Prestoea_acuminata	(Oenocarpus_bataua	Oenocarpus_minor))	Manicaria_saccifera)))	Pelagodoxa_henryana)	((((Elaeis_oleifera	Elaeis_guineensis)	(Bactris_major	Attalea_speciosa))	(Podococcus_barteri	((Reinhardtia_paiewonskiana	Reinhardtia_latisecta)	Reinhardtia_simplex)))	((Chamaedorea_seifrizii	Roystonea_regia)	(Orania_palindan	Sclerosperma_profizianum)))))))	Kingia_australis);
((Sabal_domingensis	(Phoenix_dactylifera	(((((Manicaria_saccifera	((Geonoma_undata	((Dypsis_decaryi	Dictyosperma_album)	((Kentiopsis_piersoniorum	(Burretiokentia_grandiflora	Veitchia_spiralis))	(Hydriastele_microspadix	Heterospathe_cagayanensis))))	Pelagodoxa_henryana))	(Prestoea_acuminata	(Leopoldinia_pulchra	(Oenocarpus_bataua	Oenocarpus_minor))))	(((((Elaeis_oleifera	Elaeis_guineensis)	(Bactris_major	Attalea_speciosa))	((Reinhardtia_paiewonskiana	Reinhardtia_latisecta)	Reinhardtia_simplex))	((Chamaedorea_seifrizii	Roystonea_regia)	(Orania_palindan	Sclerosperma_profizianum)))	Podococcus_barteri))	(Nypa_fruticans	Iriartea_deltoidea))	Pseudophoenix_vinifera)))	Kingia_australis);
((Leopoldinia_pulchra	(((Manicaria_saccifera	(Prestoea_acuminata	(Oenocarpus_bataua	Oenocarpus_minor)))	(Geonoma_undata	((Dypsis_decaryi	Dictyosperma_album)	((Kentiopsis_piersoniorum	(Burretiokentia_grandiflora	Veitchia_spiralis))	(Hydriastele_microspadix	Heterospathe_cagayanensis)))))	((((Orania_palindan	Sclerosperma_profizianum)	(((Roystonea_regia	Podococcus_barteri)	((Attalea_speciosa	((Elaeis_oleifera	Elaeis_guineensis)	Bactris_major))	((Reinhardtia_paiewonskiana	Reinhardtia_latisecta)	Reinhardtia_simplex)))	Chamaedorea_seifrizii))	(((Nypa_fruticans	Iriartea_deltoidea)	Pseudophoenix_vinifera)	(Sabal_domingensis	Phoenix_dactylifera)))	Pelagodoxa_henryana)))	Kingia_australis);
((((Orania_palindan	Sclerosperma_profizianum)	((((Pelagodoxa_henryana	Manicaria_saccifera)	(Prestoea_acuminata	(Leopoldinia_pulchra	(Oenocarpus_bataua	Oenocarpus_minor))))	(Geonoma_undata	((Hydriastele_microspadix	((Veitchia_spiralis	Burretiokentia_grandiflora)	Kentiopsis_piersoniorum))	(Heterospathe_cagayanensis	(Dypsis_decaryi	Dictyosperma_album)))))	(((Attalea_speciosa	((Elaeis_oleifera	Elaeis_guineensis)	Bactris_major))	(Podococcus_barteri	((Reinhardtia_paiewonskiana	Reinhardtia_latisecta)	Reinhardtia_simplex)))	(Chamaedorea_seifrizii	Roystonea_regia))))	((Nypa_fruticans	Iriartea_deltoidea)	(Pseudophoenix_vinifera	(Sabal_domingensis	Phoenix_dactylifera))))	Kingia_australis);
((Manicaria_saccifera	(((((((Chamaedorea_seifrizii	((Sabal_domingensis	Phoenix_dactylifera)	((Nypa_fruticans	Iriartea_deltoidea)	Pseudophoenix_vinifera)))	((Attalea_speciosa	((Elaeis_oleifera	Elaeis_guineensis)	Bactris_major))	(Podococcus_barteri	((Reinhardtia_paiewonskiana	Reinhardtia_latisecta)	Reinhardtia_simplex))))	(Orania_palindan	Sclerosperma_profizianum))	Roystonea_regia)	(Prestoea_acuminata	(Leopoldinia_pulchra	(Oenocarpus_bataua	Oenocarpus_minor))))	(Geonoma_undata	(Dictyosperma_album	((Heterospathe_cagayanensis	((Veitchia_spiralis	(Burretiokentia_grandiflora	Kentiopsis_piersoniorum))	Hydriastele_microspadix))	Dypsis_decaryi))))	Pelagodoxa_henryana))	Kingia_australis);
((Sabal_domingensis	(Phoenix_dactylifera	(((Nypa_fruticans	Iriartea_deltoidea)	Pseudophoenix_vinifera)	((Podococcus_barteri	(Chamaedorea_seifrizii	((Roystonea_regia	((Attalea_speciosa	((Elaeis_oleifera	Elaeis_guineensis)	Bactris_major))	((Reinhardtia_paiewonskiana	Reinhardtia_latisecta)	Reinhardtia_simplex)))	(Orania_palindan	Sclerosperma_profizianum))))	((((Geonoma_undata	(((Veitchia_spiralis	(Burretiokentia_grandiflora	Kentiopsis_piersoniorum))	(Hydriastele_microspadix	Heterospathe_cagayanensis))	(Dypsis_decaryi	Dictyosperma_album)))	(Prestoea_acuminata	(Leopoldinia_pulchra	(Oenocarpus_bataua	Oenocarpus_minor))))	Manicaria_saccifera)	Pelagodoxa_henryana)))))	Kingia_australis);
