# Supplementary material for: Data supporting the nuclear phylogenomics of the palm subfamily Arecoideae (Arecaceae)
Source: Data Brief. 2016 Mar 2;7:532–6. doi: 10.1016/j.dib.2016.02.063 (PMC4796708; doi:10.1016/j.dib.2016.02.063)
Supplement: Supplementary file 5 — Supplementary material [file mmc5.zip › RAxML_bootstrap.Elaeis_717.raxml.tre]

(((((Chamaedorea_seifrizii	((((Pelagodoxa_henryana	Geonoma_undata)	((Oenocarpus_bataua	Oenocarpus_minor)	(((Leopoldinia_pulchra	Manicaria_saccifera)	Prestoea_acuminata)	(Dictyosperma_album	(Dypsis_decaryi	(Kentiopsis_piersoniorum	(Veitchia_spiralis	Heterospathe_cagayanensis)))))))	((Roystonea_regia	((Reinhardtia_latisecta	Reinhardtia_paiewonskiana)	(Reinhardtia_gracilis	Reinhardtia_simplex)))	((((Nypa_fruticans	Podococcus_barteri)	Attalea_speciosa)	Iriartea_deltoidea)	(Bactris_major	(Elaeis_oleifera	Elaeis_guineensis)))))	(Sclerosperma_profizianum	Orania_palindan)))	((Sabal_domingensis	Phoenix_dactylifera)	Pseudophoenix_vinifera))	Serenoa_repens)	Calamus_caryotoides)	Kingia_australis);
((Serenoa_repens	((Pseudophoenix_vinifera	(Chamaedorea_seifrizii	((Roystonea_regia	(((Bactris_major	(Elaeis_oleifera	Elaeis_guineensis))	((Reinhardtia_latisecta	Reinhardtia_paiewonskiana)	(Reinhardtia_gracilis	Reinhardtia_simplex)))	(Pelagodoxa_henryana	(((Manicaria_saccifera	Prestoea_acuminata)	(Dictyosperma_album	(Dypsis_decaryi	((Kentiopsis_piersoniorum	Veitchia_spiralis)	Heterospathe_cagayanensis))))	((Leopoldinia_pulchra	Geonoma_undata)	(Oenocarpus_bataua	Oenocarpus_minor))))))	((Nypa_fruticans	(Podococcus_barteri	(Iriartea_deltoidea	Attalea_speciosa)))	(Sclerosperma_profizianum	Orania_palindan)))))	(Calamus_caryotoides	(Sabal_domingensis	Phoenix_dactylifera))))	Kingia_australis);
((Calamus_caryotoides	(((Pseudophoenix_vinifera	(Sabal_domingensis	Phoenix_dactylifera))	(Chamaedorea_seifrizii	((((Bactris_major	(Elaeis_oleifera	Elaeis_guineensis))	(Roystonea_regia	((Reinhardtia_latisecta	Reinhardtia_paiewonskiana)	(Reinhardtia_gracilis	Reinhardtia_simplex))))	((Pelagodoxa_henryana	((((Veitchia_spiralis	(Heterospathe_cagayanensis	Kentiopsis_piersoniorum))	(Dypsis_decaryi	Dictyosperma_album))	Prestoea_acuminata)	(Oenocarpus_bataua	Oenocarpus_minor)))	((Leopoldinia_pulchra	Geonoma_undata)	Manicaria_saccifera)))	(((Iriartea_deltoidea	(Nypa_fruticans	Podococcus_barteri))	Attalea_speciosa)	(Sclerosperma_profizianum	Orania_palindan)))))	Serenoa_repens))	Kingia_australis);
((Calamus_caryotoides	((Chamaedorea_seifrizii	Pseudophoenix_vinifera)	((Serenoa_repens	(Sabal_domingensis	Phoenix_dactylifera))	((((Bactris_major	(Elaeis_oleifera	Elaeis_guineensis))	(Roystonea_regia	((Reinhardtia_latisecta	Reinhardtia_paiewonskiana)	(Reinhardtia_gracilis	Reinhardtia_simplex))))	(((Oenocarpus_bataua	Oenocarpus_minor)	(Leopoldinia_pulchra	Geonoma_undata))	((Prestoea_acuminata	Manicaria_saccifera)	(Pelagodoxa_henryana	(((Dypsis_decaryi	Veitchia_spiralis)	(Heterospathe_cagayanensis	Kentiopsis_piersoniorum))	Dictyosperma_album)))))	(((Iriartea_deltoidea	(Nypa_fruticans	Podococcus_barteri))	Attalea_speciosa)	(Sclerosperma_profizianum	Orania_palindan))))))	Kingia_australis);
(((Oenocarpus_bataua	Oenocarpus_minor)	((Dictyosperma_album	(Prestoea_acuminata	(Kentiopsis_piersoniorum	(Heterospathe_cagayanensis	(Dypsis_decaryi	Veitchia_spiralis)))))	(((((Sclerosperma_profizianum	Orania_palindan)	((Pseudophoenix_vinifera	(Sabal_domingensis	Phoenix_dactylifera))	((Calamus_caryotoides	Serenoa_repens)	Chamaedorea_seifrizii)))	(((Attalea_speciosa	((Iriartea_deltoidea	Podococcus_barteri)	Nypa_fruticans))	(Bactris_major	(Elaeis_oleifera	Elaeis_guineensis)))	(Roystonea_regia	((Reinhardtia_latisecta	Reinhardtia_paiewonskiana)	(Reinhardtia_gracilis	Reinhardtia_simplex)))))	((Geonoma_undata	Leopoldinia_pulchra)	Manicaria_saccifera))	Pelagodoxa_henryana)))	Kingia_australis);
((Calamus_caryotoides	(Serenoa_repens	(((Nypa_fruticans	((((Roystonea_regia	(Attalea_speciosa	(Iriartea_deltoidea	Podococcus_barteri)))	(Bactris_major	(Elaeis_oleifera	Elaeis_guineensis)))	(((((Oenocarpus_bataua	Oenocarpus_minor)	((Prestoea_acuminata	Dictyosperma_album)	((Heterospathe_cagayanensis	(Veitchia_spiralis	Dypsis_decaryi))	Kentiopsis_piersoniorum)))	((Geonoma_undata	Leopoldinia_pulchra)	Manicaria_saccifera))	Pelagodoxa_henryana)	((Reinhardtia_latisecta	Reinhardtia_paiewonskiana)	(Reinhardtia_gracilis	Reinhardtia_simplex))))	Sclerosperma_profizianum))	((Pseudophoenix_vinifera	Chamaedorea_seifrizii)	(Sabal_domingensis	Phoenix_dactylifera)))	Orania_palindan)))	Kingia_australis);
((Chamaedorea_seifrizii	(((Sabal_domingensis	Phoenix_dactylifera)	(((Sclerosperma_profizianum	(Orania_palindan	Nypa_fruticans))	(((((Oenocarpus_bataua	Oenocarpus_minor)	((Dictyosperma_album	Dypsis_decaryi)	(Prestoea_acuminata	(Veitchia_spiralis	(Heterospathe_cagayanensis	Kentiopsis_piersoniorum)))))	((Geonoma_undata	Leopoldinia_pulchra)	Pelagodoxa_henryana))	Manicaria_saccifera)	(((Reinhardtia_latisecta	Reinhardtia_paiewonskiana)	(Reinhardtia_gracilis	Reinhardtia_simplex))	(Roystonea_regia	((Attalea_speciosa	(Iriartea_deltoidea	Podococcus_barteri))	(Bactris_major	(Elaeis_oleifera	Elaeis_guineensis)))))))	(Calamus_caryotoides	Serenoa_repens)))	Pseudophoenix_vinifera))	Kingia_australis);
((Calamus_caryotoides	(Serenoa_repens	((Pseudophoenix_vinifera	(Sabal_domingensis	Phoenix_dactylifera))	(Chamaedorea_seifrizii	(((((Attalea_speciosa	(Iriartea_deltoidea	Podococcus_barteri))	(Bactris_major	(Elaeis_oleifera	Elaeis_guineensis)))	(((Reinhardtia_latisecta	Reinhardtia_paiewonskiana)	(Reinhardtia_gracilis	Reinhardtia_simplex))	Roystonea_regia))	((Pelagodoxa_henryana	((Oenocarpus_bataua	Oenocarpus_minor)	(((Dypsis_decaryi	Veitchia_spiralis)	(Heterospathe_cagayanensis	Kentiopsis_piersoniorum))	Dictyosperma_album)))	(Prestoea_acuminata	((Geonoma_undata	Leopoldinia_pulchra)	Manicaria_saccifera))))	(Sclerosperma_profizianum	(Orania_palindan	Nypa_fruticans)))))))	Kingia_australis);
((Calamus_caryotoides	(Serenoa_repens	(((Chamaedorea_seifrizii	Pseudophoenix_vinifera)	(Sabal_domingensis	Phoenix_dactylifera))	((((Bactris_major	(Elaeis_oleifera	Elaeis_guineensis))	(((Reinhardtia_latisecta	Reinhardtia_paiewonskiana)	(Reinhardtia_gracilis	Reinhardtia_simplex))	Roystonea_regia))	(Geonoma_undata	(Prestoea_acuminata	(((Leopoldinia_pulchra	Manicaria_saccifera)	((Oenocarpus_bataua	Oenocarpus_minor)	((Dictyosperma_album	Dypsis_decaryi)	(Heterospathe_cagayanensis	(Kentiopsis_piersoniorum	Veitchia_spiralis)))))	Pelagodoxa_henryana))))	((Nypa_fruticans	(Attalea_speciosa	(Iriartea_deltoidea	Podococcus_barteri)))	(Sclerosperma_profizianum	Orania_palindan))))))	Kingia_australis);
((Calamus_caryotoides	(((Nypa_fruticans	(Attalea_speciosa	(Iriartea_deltoidea	Podococcus_barteri)))	(Sclerosperma_profizianum	Orania_palindan))	(((Chamaedorea_seifrizii	Pseudophoenix_vinifera)	(Serenoa_repens	(Sabal_domingensis	Phoenix_dactylifera)))	((((Reinhardtia_latisecta	Reinhardtia_paiewonskiana)	(Reinhardtia_gracilis	Reinhardtia_simplex))	(Roystonea_regia	(Bactris_major	(Elaeis_oleifera	Elaeis_guineensis))))	(((Geonoma_undata	(Leopoldinia_pulchra	Manicaria_saccifera))	(((Oenocarpus_bataua	Oenocarpus_minor)	(Kentiopsis_piersoniorum	((Dypsis_decaryi	Veitchia_spiralis)	Heterospathe_cagayanensis)))	(Prestoea_acuminata	Dictyosperma_album)))	Pelagodoxa_henryana)))))	Kingia_australis);
(((Leopoldinia_pulchra	(Oenocarpus_bataua	Oenocarpus_minor))	(((((Heterospathe_cagayanensis	Kentiopsis_piersoniorum)	Veitchia_spiralis)	Dypsis_decaryi)	Dictyosperma_album)	(Pelagodoxa_henryana	((((((Phoenix_dactylifera	Sabal_domingensis)	(Calamus_caryotoides	Serenoa_repens))	(Pseudophoenix_vinifera	Chamaedorea_seifrizii))	(Nypa_fruticans	(Sclerosperma_profizianum	Orania_palindan)))	((Roystonea_regia	((Reinhardtia_gracilis	Reinhardtia_simplex)	(Reinhardtia_paiewonskiana	Reinhardtia_latisecta)))	((((Attalea_speciosa	Podococcus_barteri)	Iriartea_deltoidea)	(Elaeis_oleifera	Elaeis_guineensis))	Bactris_major)))	(Manicaria_saccifera	(Prestoea_acuminata	Geonoma_undata))))))	Kingia_australis);
(((((Chamaedorea_seifrizii	((Sclerosperma_profizianum	Orania_palindan)	(((Roystonea_regia	((Reinhardtia_gracilis	Reinhardtia_simplex)	(Reinhardtia_paiewonskiana	Reinhardtia_latisecta)))	(((Elaeis_oleifera	Elaeis_guineensis)	Bactris_major)	(Attalea_speciosa	(Nypa_fruticans	(Podococcus_barteri	Iriartea_deltoidea)))))	(((((((Heterospathe_cagayanensis	Kentiopsis_piersoniorum)	Veitchia_spiralis)	Dypsis_decaryi)	Dictyosperma_album)	((Prestoea_acuminata	Geonoma_undata)	(Leopoldinia_pulchra	Manicaria_saccifera)))	(Oenocarpus_bataua	Oenocarpus_minor))	Pelagodoxa_henryana))))	(Pseudophoenix_vinifera	(Phoenix_dactylifera	Sabal_domingensis)))	Serenoa_repens)	Calamus_caryotoides)	Kingia_australis);
((Chamaedorea_seifrizii	(((Sclerosperma_profizianum	((((Attalea_speciosa	(Nypa_fruticans	Podococcus_barteri))	Iriartea_deltoidea)	((Roystonea_regia	((Reinhardtia_gracilis	Reinhardtia_simplex)	(Reinhardtia_paiewonskiana	Reinhardtia_latisecta)))	((Elaeis_oleifera	Elaeis_guineensis)	Bactris_major)))	(((Oenocarpus_bataua	Oenocarpus_minor)	(Pelagodoxa_henryana	((((Kentiopsis_piersoniorum	(Dypsis_decaryi	Veitchia_spiralis))	Heterospathe_cagayanensis)	(Prestoea_acuminata	Dictyosperma_album))	(Leopoldinia_pulchra	Manicaria_saccifera))))	Geonoma_undata)))	(Orania_palindan	(Serenoa_repens	Calamus_caryotoides)))	(Pseudophoenix_vinifera	(Phoenix_dactylifera	Sabal_domingensis))))	Kingia_australis);
((((Serenoa_repens	Calamus_caryotoides)	(Pseudophoenix_vinifera	(Phoenix_dactylifera	Sabal_domingensis)))	(Chamaedorea_seifrizii	((((Roystonea_regia	((Reinhardtia_gracilis	Reinhardtia_simplex)	(Reinhardtia_paiewonskiana	Reinhardtia_latisecta)))	((Elaeis_oleifera	Elaeis_guineensis)	Bactris_major))	(((((Kentiopsis_piersoniorum	Dictyosperma_album)	Heterospathe_cagayanensis)	(Dypsis_decaryi	Veitchia_spiralis))	((Pelagodoxa_henryana	Prestoea_acuminata)	(Leopoldinia_pulchra	(Geonoma_undata	(Oenocarpus_bataua	Oenocarpus_minor)))))	Manicaria_saccifera))	(Orania_palindan	((Nypa_fruticans	((Iriartea_deltoidea	Podococcus_barteri)	Attalea_speciosa))	Sclerosperma_profizianum)))))	Kingia_australis);
((Serenoa_repens	((Phoenix_dactylifera	Sabal_domingensis)	((((((Elaeis_oleifera	Elaeis_guineensis)	Bactris_major)	(((Leopoldinia_pulchra	(Geonoma_undata	(Oenocarpus_bataua	Oenocarpus_minor)))	((Manicaria_saccifera	((Prestoea_acuminata	Dictyosperma_album)	(Dypsis_decaryi	(Heterospathe_cagayanensis	(Kentiopsis_piersoniorum	Veitchia_spiralis)))))	Pelagodoxa_henryana))	(Roystonea_regia	((Reinhardtia_gracilis	Reinhardtia_simplex)	(Reinhardtia_paiewonskiana	Reinhardtia_latisecta)))))	((Nypa_fruticans	((Iriartea_deltoidea	Podococcus_barteri)	Attalea_speciosa))	(Sclerosperma_profizianum	Orania_palindan)))	Calamus_caryotoides)	(Chamaedorea_seifrizii	Pseudophoenix_vinifera))))	Kingia_australis);
((Calamus_caryotoides	(((Pseudophoenix_vinifera	(Phoenix_dactylifera	Sabal_domingensis))	(Chamaedorea_seifrizii	((((Manicaria_saccifera	((Oenocarpus_bataua	Oenocarpus_minor)	(Prestoea_acuminata	(((Kentiopsis_piersoniorum	(Dypsis_decaryi	Veitchia_spiralis))	Heterospathe_cagayanensis)	Dictyosperma_album))))	(Pelagodoxa_henryana	(Leopoldinia_pulchra	Geonoma_undata)))	(((Reinhardtia_gracilis	Reinhardtia_simplex)	(Reinhardtia_paiewonskiana	Reinhardtia_latisecta))	(Roystonea_regia	((Elaeis_oleifera	Elaeis_guineensis)	Bactris_major))))	(((Attalea_speciosa	Iriartea_deltoidea)	(Podococcus_barteri	Nypa_fruticans))	(Sclerosperma_profizianum	Orania_palindan)))))	Serenoa_repens))	Kingia_australis);
((Calamus_caryotoides	((Pseudophoenix_vinifera	(Phoenix_dactylifera	Sabal_domingensis))	(Chamaedorea_seifrizii	(((((Reinhardtia_gracilis	Reinhardtia_simplex)	(Reinhardtia_paiewonskiana	Reinhardtia_latisecta))	Roystonea_regia)	(((Elaeis_oleifera	Elaeis_guineensis)	Bactris_major)	(Attalea_speciosa	((Iriartea_deltoidea	Podococcus_barteri)	Nypa_fruticans))))	((Sclerosperma_profizianum	Orania_palindan)	(((Serenoa_repens	(Oenocarpus_bataua	Oenocarpus_minor))	(Leopoldinia_pulchra	Geonoma_undata))	(Pelagodoxa_henryana	(((((Kentiopsis_piersoniorum	(Dypsis_decaryi	Veitchia_spiralis))	Heterospathe_cagayanensis)	Dictyosperma_album)	Prestoea_acuminata)	Manicaria_saccifera))))))))	Kingia_australis);
(((Phoenix_dactylifera	Sabal_domingensis)	(((((((Attalea_speciosa	(Podococcus_barteri	Iriartea_deltoidea))	Nypa_fruticans)	(Sclerosperma_profizianum	Orania_palindan))	((((Elaeis_oleifera	Elaeis_guineensis)	Bactris_major)	((Reinhardtia_gracilis	Reinhardtia_simplex)	(Reinhardtia_paiewonskiana	Reinhardtia_latisecta)))	((((((Kentiopsis_piersoniorum	Veitchia_spiralis)	Heterospathe_cagayanensis)	Dypsis_decaryi)	Dictyosperma_album)	((Prestoea_acuminata	((Oenocarpus_bataua	Oenocarpus_minor)	(Leopoldinia_pulchra	Geonoma_undata)))	Pelagodoxa_henryana))	Manicaria_saccifera)))	Roystonea_regia)	(Serenoa_repens	Calamus_caryotoides))	(Chamaedorea_seifrizii	Pseudophoenix_vinifera)))	Kingia_australis);
((Calamus_caryotoides	(((Chamaedorea_seifrizii	(((((Elaeis_oleifera	Elaeis_guineensis)	Bactris_major)	(Roystonea_regia	((Reinhardtia_gracilis	Reinhardtia_simplex)	(Reinhardtia_paiewonskiana	Reinhardtia_latisecta))))	(((Oenocarpus_bataua	Oenocarpus_minor)	(Leopoldinia_pulchra	Geonoma_undata))	(((Prestoea_acuminata	((Kentiopsis_piersoniorum	(Dypsis_decaryi	Veitchia_spiralis))	Heterospathe_cagayanensis))	Dictyosperma_album)	(Pelagodoxa_henryana	Manicaria_saccifera))))	((Attalea_speciosa	(Nypa_fruticans	(Iriartea_deltoidea	Podococcus_barteri)))	(Sclerosperma_profizianum	Orania_palindan))))	(Pseudophoenix_vinifera	(Phoenix_dactylifera	Sabal_domingensis)))	Serenoa_repens))	Kingia_australis);
((Calamus_caryotoides	((Chamaedorea_seifrizii	Pseudophoenix_vinifera)	((Serenoa_repens	(Phoenix_dactylifera	Sabal_domingensis))	(((((Reinhardtia_gracilis	Reinhardtia_simplex)	(Reinhardtia_paiewonskiana	Reinhardtia_latisecta))	(((Attalea_speciosa	(Nypa_fruticans	(Iriartea_deltoidea	Podococcus_barteri)))	((Elaeis_oleifera	Elaeis_guineensis)	Bactris_major))	Roystonea_regia))	(((((Oenocarpus_bataua	Oenocarpus_minor)	(((Kentiopsis_piersoniorum	(Dypsis_decaryi	Veitchia_spiralis))	Heterospathe_cagayanensis)	Dictyosperma_album))	Manicaria_saccifera)	((Leopoldinia_pulchra	Geonoma_undata)	Pelagodoxa_henryana))	Prestoea_acuminata))	(Sclerosperma_profizianum	Orania_palindan)))))	Kingia_australis);
((Chamaedorea_seifrizii	(((Serenoa_repens	(Sabal_domingensis	Phoenix_dactylifera))	((((((Reinhardtia_paiewonskiana	Reinhardtia_latisecta)	(Reinhardtia_simplex	Reinhardtia_gracilis))	((Bactris_major	(Elaeis_guineensis	Elaeis_oleifera))	Roystonea_regia))	((Sclerosperma_profizianum	Orania_palindan)	((Nypa_fruticans	(Iriartea_deltoidea	Podococcus_barteri))	Attalea_speciosa)))	(Geonoma_undata	((Oenocarpus_minor	Oenocarpus_bataua)	(((Manicaria_saccifera	((Kentiopsis_piersoniorum	(Dypsis_decaryi	Veitchia_spiralis))	(Dictyosperma_album	Heterospathe_cagayanensis)))	Leopoldinia_pulchra)	(Prestoea_acuminata	Pelagodoxa_henryana)))))	Calamus_caryotoides))	Pseudophoenix_vinifera))	Kingia_australis);
((Calamus_caryotoides	(((Pseudophoenix_vinifera	(Sabal_domingensis	Phoenix_dactylifera))	(Chamaedorea_seifrizii	((Sclerosperma_profizianum	Orania_palindan)	((((Geonoma_undata	(Leopoldinia_pulchra	Manicaria_saccifera))	((Oenocarpus_minor	Oenocarpus_bataua)	((Dypsis_decaryi	((Heterospathe_cagayanensis	Kentiopsis_piersoniorum)	Veitchia_spiralis))	(Prestoea_acuminata	Dictyosperma_album))))	(Pelagodoxa_henryana	Nypa_fruticans))	(((Reinhardtia_paiewonskiana	Reinhardtia_latisecta)	(Reinhardtia_simplex	Reinhardtia_gracilis))	((((Iriartea_deltoidea	Podococcus_barteri)	Attalea_speciosa)	(Bactris_major	(Elaeis_guineensis	Elaeis_oleifera)))	Roystonea_regia))))))	Serenoa_repens))	Kingia_australis);
((Calamus_caryotoides	(((Sabal_domingensis	Phoenix_dactylifera)	(((Sclerosperma_profizianum	(Nypa_fruticans	Orania_palindan))	((((Leopoldinia_pulchra	Geonoma_undata)	(Prestoea_acuminata	Manicaria_saccifera))	(((Oenocarpus_minor	Oenocarpus_bataua)	((Veitchia_spiralis	Kentiopsis_piersoniorum)	(Heterospathe_cagayanensis	(Dypsis_decaryi	Dictyosperma_album))))	Pelagodoxa_henryana))	(((Reinhardtia_paiewonskiana	Reinhardtia_latisecta)	(Reinhardtia_simplex	Reinhardtia_gracilis))	((Bactris_major	(Elaeis_guineensis	Elaeis_oleifera))	(Roystonea_regia	((Iriartea_deltoidea	Podococcus_barteri)	Attalea_speciosa))))))	(Chamaedorea_seifrizii	Pseudophoenix_vinifera)))	Serenoa_repens))	Kingia_australis);
((Calamus_caryotoides	(((Orania_palindan	(Roystonea_regia	(((Iriartea_deltoidea	((Nypa_fruticans	Podococcus_barteri)	Attalea_speciosa))	Sclerosperma_profizianum)	((((Reinhardtia_paiewonskiana	Reinhardtia_latisecta)	(Reinhardtia_simplex	Reinhardtia_gracilis))	((Elaeis_guineensis	Elaeis_oleifera)	Bactris_major))	(Geonoma_undata	((Prestoea_acuminata	(Leopoldinia_pulchra	Manicaria_saccifera))	(((Oenocarpus_minor	Oenocarpus_bataua)	(((Veitchia_spiralis	Heterospathe_cagayanensis)	Kentiopsis_piersoniorum)	(Dypsis_decaryi	Dictyosperma_album)))	Pelagodoxa_henryana)))))))	(Chamaedorea_seifrizii	Pseudophoenix_vinifera))	(Serenoa_repens	(Sabal_domingensis	Phoenix_dactylifera))))	Kingia_australis);
((((Roystonea_regia	((Reinhardtia_paiewonskiana	Reinhardtia_latisecta)	(Reinhardtia_simplex	Reinhardtia_gracilis)))	((Elaeis_guineensis	Elaeis_oleifera)	Bactris_major))	((((Prestoea_acuminata	((Oenocarpus_minor	Oenocarpus_bataua)	((Dypsis_decaryi	Veitchia_spiralis)	(Kentiopsis_piersoniorum	(Heterospathe_cagayanensis	Dictyosperma_album)))))	(Manicaria_saccifera	(Geonoma_undata	Leopoldinia_pulchra)))	Pelagodoxa_henryana)	((Iriartea_deltoidea	((Nypa_fruticans	Podococcus_barteri)	Attalea_speciosa))	((((Chamaedorea_seifrizii	Pseudophoenix_vinifera)	((Sabal_domingensis	Phoenix_dactylifera)	Calamus_caryotoides))	Serenoa_repens)	(Sclerosperma_profizianum	Orania_palindan)))))	Kingia_australis);
((Serenoa_repens	(((Chamaedorea_seifrizii	(((Sclerosperma_profizianum	Orania_palindan)	(Nypa_fruticans	(Attalea_speciosa	(Podococcus_barteri	Iriartea_deltoidea))))	(((Roystonea_regia	((Reinhardtia_paiewonskiana	Reinhardtia_latisecta)	(Reinhardtia_simplex	Reinhardtia_gracilis)))	((Elaeis_guineensis	Elaeis_oleifera)	Bactris_major))	(Pelagodoxa_henryana	((((Oenocarpus_minor	Oenocarpus_bataua)	((Dypsis_decaryi	(Heterospathe_cagayanensis	(Kentiopsis_piersoniorum	Veitchia_spiralis)))	Dictyosperma_album))	(Geonoma_undata	Leopoldinia_pulchra))	(Manicaria_saccifera	Prestoea_acuminata))))))	(Pseudophoenix_vinifera	(Sabal_domingensis	Phoenix_dactylifera)))	Calamus_caryotoides))	Kingia_australis);
((Calamus_caryotoides	((((Serenoa_repens	Orania_palindan)	((Nypa_fruticans	(Attalea_speciosa	(Podococcus_barteri	Iriartea_deltoidea)))	Sclerosperma_profizianum))	((((Reinhardtia_paiewonskiana	Reinhardtia_latisecta)	(Reinhardtia_simplex	Reinhardtia_gracilis))	(((Elaeis_guineensis	Elaeis_oleifera)	Bactris_major)	Roystonea_regia))	(Geonoma_undata	((Manicaria_saccifera	((((Oenocarpus_minor	Oenocarpus_bataua)	((Heterospathe_cagayanensis	(Kentiopsis_piersoniorum	(Dypsis_decaryi	Veitchia_spiralis)))	Dictyosperma_album))	Pelagodoxa_henryana)	Leopoldinia_pulchra))	Prestoea_acuminata))))	((Chamaedorea_seifrizii	Pseudophoenix_vinifera)	(Sabal_domingensis	Phoenix_dactylifera))))	Kingia_australis);
((Calamus_caryotoides	(((Pseudophoenix_vinifera	(Sabal_domingensis	Phoenix_dactylifera))	((((Sclerosperma_profizianum	Orania_palindan)	((((Reinhardtia_paiewonskiana	Reinhardtia_latisecta)	(Reinhardtia_simplex	Reinhardtia_gracilis))	(((Elaeis_guineensis	Elaeis_oleifera)	Bactris_major)	((Attalea_speciosa	(Podococcus_barteri	Iriartea_deltoidea))	Roystonea_regia)))	(((Geonoma_undata	Leopoldinia_pulchra)	(Pelagodoxa_henryana	((Oenocarpus_minor	Oenocarpus_bataua)	(((Heterospathe_cagayanensis	(Kentiopsis_piersoniorum	Veitchia_spiralis))	Dypsis_decaryi)	(Prestoea_acuminata	Dictyosperma_album)))))	Manicaria_saccifera)))	Chamaedorea_seifrizii)	Nypa_fruticans))	Serenoa_repens))	Kingia_australis);
((Calamus_caryotoides	(((Chamaedorea_seifrizii	(Pseudophoenix_vinifera	(Sabal_domingensis	Phoenix_dactylifera)))	((Sclerosperma_profizianum	Orania_palindan)	((((((Elaeis_guineensis	Elaeis_oleifera)	Bactris_major)	(Attalea_speciosa	(Nypa_fruticans	(Podococcus_barteri	Iriartea_deltoidea))))	Roystonea_regia)	((Reinhardtia_paiewonskiana	Reinhardtia_latisecta)	(Reinhardtia_simplex	Reinhardtia_gracilis)))	(((((Veitchia_spiralis	(Heterospathe_cagayanensis	Kentiopsis_piersoniorum))	Dypsis_decaryi)	Dictyosperma_album)	((Manicaria_saccifera	Leopoldinia_pulchra)	(Oenocarpus_minor	Oenocarpus_bataua)))	(Prestoea_acuminata	(Pelagodoxa_henryana	Geonoma_undata))))))	Serenoa_repens))	Kingia_australis);
((Calamus_caryotoides	((Chamaedorea_seifrizii	Pseudophoenix_vinifera)	((Serenoa_repens	((Pelagodoxa_henryana	(((((Heterospathe_cagayanensis	(Kentiopsis_piersoniorum	(Dypsis_decaryi	Veitchia_spiralis)))	Dictyosperma_album)	(Oenocarpus_minor	Oenocarpus_bataua))	Prestoea_acuminata)	(Manicaria_saccifera	(Leopoldinia_pulchra	Geonoma_undata))))	((Sclerosperma_profizianum	Orania_palindan)	(((((Elaeis_guineensis	Elaeis_oleifera)	Bactris_major)	((Nypa_fruticans	Podococcus_barteri)	(Iriartea_deltoidea	Attalea_speciosa)))	Roystonea_regia)	((Reinhardtia_paiewonskiana	Reinhardtia_latisecta)	(Reinhardtia_simplex	Reinhardtia_gracilis))))))	(Sabal_domingensis	Phoenix_dactylifera))))	Kingia_australis);
((((((((Reinhardtia_gracilis	Reinhardtia_simplex)	(Reinhardtia_latisecta	Reinhardtia_paiewonskiana))	((((Elaeis_guineensis	Elaeis_oleifera)	Bactris_major)	((Podococcus_barteri	Nypa_fruticans)	(Iriartea_deltoidea	Attalea_speciosa)))	Roystonea_regia))	(((Manicaria_saccifera	(((Dypsis_decaryi	Veitchia_spiralis)	(Heterospathe_cagayanensis	Kentiopsis_piersoniorum))	(Prestoea_acuminata	Dictyosperma_album)))	Pelagodoxa_henryana)	((Leopoldinia_pulchra	Geonoma_undata)	(Oenocarpus_minor	Oenocarpus_bataua))))	(Orania_palindan	Sclerosperma_profizianum))	((Chamaedorea_seifrizii	Pseudophoenix_vinifera)	(Serenoa_repens	(Phoenix_dactylifera	Sabal_domingensis))))	Calamus_caryotoides)	Kingia_australis);
((((((((Elaeis_guineensis	Elaeis_oleifera)	Bactris_major)	(Roystonea_regia	((Reinhardtia_simplex	Reinhardtia_gracilis)	(Reinhardtia_latisecta	Reinhardtia_paiewonskiana))))	(Pelagodoxa_henryana	(((Leopoldinia_pulchra	Geonoma_undata)	Manicaria_saccifera)	((Oenocarpus_minor	Oenocarpus_bataua)	(((Dypsis_decaryi	Dictyosperma_album)	((Veitchia_spiralis	Heterospathe_cagayanensis)	Kentiopsis_piersoniorum))	Prestoea_acuminata)))))	(((Podococcus_barteri	Nypa_fruticans)	(Iriartea_deltoidea	Attalea_speciosa))	(Orania_palindan	Sclerosperma_profizianum)))	((Chamaedorea_seifrizii	Pseudophoenix_vinifera)	(Serenoa_repens	(Phoenix_dactylifera	Sabal_domingensis))))	Calamus_caryotoides)	Kingia_australis);
((((((((Reinhardtia_simplex	Reinhardtia_gracilis)	(Reinhardtia_latisecta	Reinhardtia_paiewonskiana))	((((Podococcus_barteri	(Attalea_speciosa	Nypa_fruticans))	Iriartea_deltoidea)	((Elaeis_guineensis	Elaeis_oleifera)	Bactris_major))	Roystonea_regia))	(Manicaria_saccifera	((Pelagodoxa_henryana	((Leopoldinia_pulchra	Geonoma_undata)	(Oenocarpus_minor	Oenocarpus_bataua)))	((Dypsis_decaryi	Dictyosperma_album)	(Prestoea_acuminata	((Veitchia_spiralis	Heterospathe_cagayanensis)	Kentiopsis_piersoniorum))))))	(Orania_palindan	Sclerosperma_profizianum))	((Chamaedorea_seifrizii	Pseudophoenix_vinifera)	(Serenoa_repens	(Phoenix_dactylifera	Sabal_domingensis))))	Calamus_caryotoides)	Kingia_australis);
((Serenoa_repens	((Pseudophoenix_vinifera	(Calamus_caryotoides	(((((Reinhardtia_simplex	Reinhardtia_gracilis)	(Reinhardtia_latisecta	Reinhardtia_paiewonskiana))	(((Attalea_speciosa	(Nypa_fruticans	(Podococcus_barteri	Iriartea_deltoidea)))	((Elaeis_guineensis	Elaeis_oleifera)	Bactris_major))	Roystonea_regia))	(((((((Leopoldinia_pulchra	Geonoma_undata)	(Oenocarpus_minor	Oenocarpus_bataua))	(Dictyosperma_album	((Dypsis_decaryi	Veitchia_spiralis)	(Heterospathe_cagayanensis	Kentiopsis_piersoniorum))))	Pelagodoxa_henryana)	Manicaria_saccifera)	Prestoea_acuminata)	(Orania_palindan	Sclerosperma_profizianum)))	Chamaedorea_seifrizii)))	(Phoenix_dactylifera	Sabal_domingensis)))	Kingia_australis);
((Calamus_caryotoides	((((Chamaedorea_seifrizii	Pseudophoenix_vinifera)	((Attalea_speciosa	(Nypa_fruticans	(Podococcus_barteri	Iriartea_deltoidea)))	(Orania_palindan	Sclerosperma_profizianum)))	((((Elaeis_guineensis	Elaeis_oleifera)	Bactris_major)	(Roystonea_regia	(Reinhardtia_latisecta	(Reinhardtia_paiewonskiana	(Reinhardtia_simplex	Reinhardtia_gracilis)))))	(((Pelagodoxa_henryana	(Leopoldinia_pulchra	Geonoma_undata))	(Oenocarpus_minor	Oenocarpus_bataua))	((Prestoea_acuminata	Manicaria_saccifera)	(Dictyosperma_album	((Dypsis_decaryi	Veitchia_spiralis)	(Heterospathe_cagayanensis	Kentiopsis_piersoniorum)))))))	((Phoenix_dactylifera	Sabal_domingensis)	Serenoa_repens)))	Kingia_australis);
((Calamus_caryotoides	((Chamaedorea_seifrizii	Pseudophoenix_vinifera)	((Roystonea_regia	(((Nypa_fruticans	((Podococcus_barteri	Iriartea_deltoidea)	Attalea_speciosa))	(Orania_palindan	Sclerosperma_profizianum))	(((((Leopoldinia_pulchra	Geonoma_undata)	((Manicaria_saccifera	(Prestoea_acuminata	Dictyosperma_album))	((Oenocarpus_minor	Oenocarpus_bataua)	((Dypsis_decaryi	Veitchia_spiralis)	(Heterospathe_cagayanensis	Kentiopsis_piersoniorum)))))	Pelagodoxa_henryana)	((Elaeis_guineensis	Elaeis_oleifera)	Bactris_major))	((Reinhardtia_simplex	Reinhardtia_gracilis)	(Reinhardtia_latisecta	Reinhardtia_paiewonskiana)))))	((Phoenix_dactylifera	Sabal_domingensis)	Serenoa_repens))))	Kingia_australis);
(((Phoenix_dactylifera	Sabal_domingensis)	(Pseudophoenix_vinifera	((Serenoa_repens	Calamus_caryotoides)	(Chamaedorea_seifrizii	((((Sclerosperma_profizianum	((Podococcus_barteri	Iriartea_deltoidea)	Attalea_speciosa))	Nypa_fruticans)	Orania_palindan)	((((((Oenocarpus_minor	Oenocarpus_bataua)	(Dictyosperma_album	((Heterospathe_cagayanensis	(Kentiopsis_piersoniorum	Veitchia_spiralis))	Dypsis_decaryi)))	Pelagodoxa_henryana)	(Leopoldinia_pulchra	Manicaria_saccifera))	(Geonoma_undata	Prestoea_acuminata))	(((Elaeis_guineensis	Elaeis_oleifera)	Bactris_major)	(Roystonea_regia	((Reinhardtia_simplex	Reinhardtia_gracilis)	(Reinhardtia_latisecta	Reinhardtia_paiewonskiana))))))))))	Kingia_australis);
((Chamaedorea_seifrizii	(Pseudophoenix_vinifera	((((Serenoa_repens	Calamus_caryotoides)	(((((Nypa_fruticans	Attalea_speciosa)	(Iriartea_deltoidea	Podococcus_barteri))	Orania_palindan)	Sclerosperma_profizianum)	(((((Veitchia_spiralis	(Heterospathe_cagayanensis	Kentiopsis_piersoniorum))	(Dypsis_decaryi	Dictyosperma_album))	(((Oenocarpus_minor	Oenocarpus_bataua)	(Geonoma_undata	Leopoldinia_pulchra))	(Pelagodoxa_henryana	Prestoea_acuminata)))	Manicaria_saccifera)	(((Elaeis_guineensis	Elaeis_oleifera)	Bactris_major)	((Reinhardtia_simplex	Reinhardtia_gracilis)	(Reinhardtia_latisecta	Reinhardtia_paiewonskiana))))))	Roystonea_regia)	(Phoenix_dactylifera	Sabal_domingensis))))	Kingia_australis);
((Calamus_caryotoides	(Pseudophoenix_vinifera	((Serenoa_repens	(Phoenix_dactylifera	Sabal_domingensis))	(Chamaedorea_seifrizii	(((((Nypa_fruticans	Attalea_speciosa)	(Iriartea_deltoidea	Podococcus_barteri))	Orania_palindan)	Sclerosperma_profizianum)	(((((Oenocarpus_minor	Oenocarpus_bataua)	(Geonoma_undata	Leopoldinia_pulchra))	(Manicaria_saccifera	(Prestoea_acuminata	(Dictyosperma_album	(((Dypsis_decaryi	Veitchia_spiralis)	Kentiopsis_piersoniorum)	Heterospathe_cagayanensis)))))	Pelagodoxa_henryana)	(((Elaeis_guineensis	Elaeis_oleifera)	Bactris_major)	(Roystonea_regia	((Reinhardtia_simplex	Reinhardtia_gracilis)	(Reinhardtia_latisecta	Reinhardtia_paiewonskiana))))))))))	Kingia_australis);
((Calamus_caryotoides	(((((Geonoma_undata	((Pelagodoxa_henryana	((Leopoldinia_pulchra	(Oenocarpus_minor	Oenocarpus_bataua))	(Dypsis_decaryi	(((Veitchia_spiralis	Heterospathe_cagayanensis)	Kentiopsis_piersoniorum)	Dictyosperma_album))))	(Manicaria_saccifera	Prestoea_acuminata)))	((((Podococcus_barteri	Nypa_fruticans)	(Iriartea_deltoidea	Attalea_speciosa))	(((Elaeis_guineensis	Elaeis_oleifera)	Bactris_major)	Roystonea_regia))	((Reinhardtia_simplex	Reinhardtia_gracilis)	(Reinhardtia_latisecta	Reinhardtia_paiewonskiana))))	((Chamaedorea_seifrizii	Pseudophoenix_vinifera)	(Orania_palindan	Sclerosperma_profizianum)))	(Phoenix_dactylifera	Sabal_domingensis))	Serenoa_repens))	Kingia_australis);
(((((Orania_palindan	Sclerosperma_profizianum)	(Podococcus_barteri	(Iriartea_deltoidea	(Attalea_speciosa	Nypa_fruticans))))	((((Elaeis_oleifera	Elaeis_guineensis)	Bactris_major)	((Roystonea_regia	((Reinhardtia_gracilis	Reinhardtia_simplex)	(Reinhardtia_paiewonskiana	Reinhardtia_latisecta)))	((((Heterospathe_cagayanensis	(Kentiopsis_piersoniorum	Veitchia_spiralis))	(Dypsis_decaryi	Dictyosperma_album))	((Prestoea_acuminata	(Oenocarpus_bataua	Oenocarpus_minor))	(Pelagodoxa_henryana	(Geonoma_undata	Leopoldinia_pulchra))))	Manicaria_saccifera)))	((Serenoa_repens	(Pseudophoenix_vinifera	(Phoenix_dactylifera	Sabal_domingensis)))	Chamaedorea_seifrizii)))	Calamus_caryotoides)	Kingia_australis);
(((Serenoa_repens	((Pseudophoenix_vinifera	(Phoenix_dactylifera	Sabal_domingensis))	((((((Manicaria_saccifera	(((((Heterospathe_cagayanensis	Veitchia_spiralis)	Dypsis_decaryi)	Kentiopsis_piersoniorum)	Dictyosperma_album)	((Geonoma_undata	Leopoldinia_pulchra)	(Oenocarpus_bataua	Oenocarpus_minor))))	Pelagodoxa_henryana)	Prestoea_acuminata)	((Nypa_fruticans	(Attalea_speciosa	(Podococcus_barteri	Iriartea_deltoidea)))	(((Elaeis_oleifera	Elaeis_guineensis)	Bactris_major)	(Roystonea_regia	((Reinhardtia_gracilis	Reinhardtia_simplex)	(Reinhardtia_paiewonskiana	Reinhardtia_latisecta))))))	(Orania_palindan	Sclerosperma_profizianum))	Chamaedorea_seifrizii)))	Calamus_caryotoides)	Kingia_australis);
(((Serenoa_repens	((Pseudophoenix_vinifera	(Phoenix_dactylifera	Sabal_domingensis))	((((((Manicaria_saccifera	(Geonoma_undata	Leopoldinia_pulchra))	Prestoea_acuminata)	((Oenocarpus_bataua	Oenocarpus_minor)	((((Veitchia_spiralis	Dypsis_decaryi)	Kentiopsis_piersoniorum)	Heterospathe_cagayanensis)	Dictyosperma_album)))	Pelagodoxa_henryana)	(((Roystonea_regia	((Reinhardtia_gracilis	Reinhardtia_simplex)	(Reinhardtia_paiewonskiana	Reinhardtia_latisecta)))	((Attalea_speciosa	(Nypa_fruticans	(Iriartea_deltoidea	Podococcus_barteri)))	((Elaeis_oleifera	Elaeis_guineensis)	Bactris_major)))	(Orania_palindan	Sclerosperma_profizianum)))	Chamaedorea_seifrizii)))	Calamus_caryotoides)	Kingia_australis);
(((Chamaedorea_seifrizii	(Pseudophoenix_vinifera	((Serenoa_repens	(Phoenix_dactylifera	Sabal_domingensis))	((((Attalea_speciosa	(Nypa_fruticans	Podococcus_barteri))	Iriartea_deltoidea)	(Orania_palindan	Sclerosperma_profizianum))	((((Elaeis_oleifera	Elaeis_guineensis)	Bactris_major)	(Roystonea_regia	((Reinhardtia_gracilis	Reinhardtia_simplex)	(Reinhardtia_paiewonskiana	Reinhardtia_latisecta))))	(((Manicaria_saccifera	(Geonoma_undata	Leopoldinia_pulchra))	((Oenocarpus_bataua	Oenocarpus_minor)	((((Kentiopsis_piersoniorum	Heterospathe_cagayanensis)	Veitchia_spiralis)	Dypsis_decaryi)	(Prestoea_acuminata	Dictyosperma_album))))	Pelagodoxa_henryana))))))	Calamus_caryotoides)	Kingia_australis);
((Calamus_caryotoides	(((Orania_palindan	Sclerosperma_profizianum)	(((((Attalea_speciosa	Podococcus_barteri)	Iriartea_deltoidea)	((Elaeis_oleifera	Elaeis_guineensis)	Bactris_major))	(Roystonea_regia	((Reinhardtia_gracilis	Reinhardtia_simplex)	(Reinhardtia_paiewonskiana	Reinhardtia_latisecta))))	(((Manicaria_saccifera	((Kentiopsis_piersoniorum	((Dypsis_decaryi	Veitchia_spiralis)	Heterospathe_cagayanensis))	Dictyosperma_album))	(((Geonoma_undata	Leopoldinia_pulchra)	Pelagodoxa_henryana)	(Prestoea_acuminata	(Oenocarpus_bataua	Oenocarpus_minor))))	Nypa_fruticans)))	((Chamaedorea_seifrizii	Pseudophoenix_vinifera)	(Serenoa_repens	(Phoenix_dactylifera	Sabal_domingensis)))))	Kingia_australis);
((Chamaedorea_seifrizii	(Pseudophoenix_vinifera	(((Phoenix_dactylifera	Sabal_domingensis)	(Calamus_caryotoides	((((Attalea_speciosa	(Podococcus_barteri	Iriartea_deltoidea))	Nypa_fruticans)	(Orania_palindan	Sclerosperma_profizianum))	((((Elaeis_oleifera	Elaeis_guineensis)	Bactris_major)	(Roystonea_regia	((Reinhardtia_gracilis	Reinhardtia_simplex)	(Reinhardtia_paiewonskiana	Reinhardtia_latisecta))))	(Manicaria_saccifera	(((Heterospathe_cagayanensis	(Kentiopsis_piersoniorum	(Dypsis_decaryi	Veitchia_spiralis)))	Dictyosperma_album)	(((Geonoma_undata	Leopoldinia_pulchra)	Pelagodoxa_henryana)	(Prestoea_acuminata	(Oenocarpus_bataua	Oenocarpus_minor)))))))))	Serenoa_repens)))	Kingia_australis);
((Calamus_caryotoides	((((Phoenix_dactylifera	Sabal_domingensis)	Pseudophoenix_vinifera)	(Chamaedorea_seifrizii	((Sclerosperma_profizianum	(((Attalea_speciosa	(Podococcus_barteri	Iriartea_deltoidea))	Nypa_fruticans)	Orania_palindan))	((((Elaeis_oleifera	Elaeis_guineensis)	Bactris_major)	(Roystonea_regia	((Reinhardtia_gracilis	Reinhardtia_simplex)	(Reinhardtia_paiewonskiana	Reinhardtia_latisecta))))	(Pelagodoxa_henryana	(((((Heterospathe_cagayanensis	(Kentiopsis_piersoniorum	Veitchia_spiralis))	Dypsis_decaryi)	Dictyosperma_album)	((Oenocarpus_bataua	Oenocarpus_minor)	Prestoea_acuminata))	((Geonoma_undata	Leopoldinia_pulchra)	Manicaria_saccifera)))))))	Serenoa_repens))	Kingia_australis);
((Serenoa_repens	(Calamus_caryotoides	(((Phoenix_dactylifera	Sabal_domingensis)	Pseudophoenix_vinifera)	(Chamaedorea_seifrizii	(((((Podococcus_barteri	Nypa_fruticans)	Attalea_speciosa)	Iriartea_deltoidea)	(Orania_palindan	Sclerosperma_profizianum))	((((Elaeis_oleifera	Elaeis_guineensis)	Bactris_major)	(Roystonea_regia	((Reinhardtia_gracilis	Reinhardtia_simplex)	(Reinhardtia_paiewonskiana	Reinhardtia_latisecta))))	((((Oenocarpus_bataua	Oenocarpus_minor)	(Prestoea_acuminata	((Dypsis_decaryi	Veitchia_spiralis)	((Heterospathe_cagayanensis	Dictyosperma_album)	Kentiopsis_piersoniorum))))	((Geonoma_undata	Leopoldinia_pulchra)	Pelagodoxa_henryana))	Manicaria_saccifera)))))))	Kingia_australis);
((((Phoenix_dactylifera	Sabal_domingensis)	Pseudophoenix_vinifera)	((Chamaedorea_seifrizii	((Orania_palindan	Sclerosperma_profizianum)	((((Dypsis_decaryi	Dictyosperma_album)	(Veitchia_spiralis	(Kentiopsis_piersoniorum	Heterospathe_cagayanensis)))	(((Geonoma_undata	Leopoldinia_pulchra)	Pelagodoxa_henryana)	((Prestoea_acuminata	Manicaria_saccifera)	(Oenocarpus_bataua	Oenocarpus_minor))))	((Roystonea_regia	((Reinhardtia_gracilis	Reinhardtia_simplex)	(Reinhardtia_paiewonskiana	Reinhardtia_latisecta)))	(((Nypa_fruticans	Attalea_speciosa)	(Iriartea_deltoidea	Podococcus_barteri))	((Elaeis_oleifera	Elaeis_guineensis)	Bactris_major))))))	(Serenoa_repens	Calamus_caryotoides)))	Kingia_australis);
((Calamus_caryotoides	((((Phoenix_dactylifera	Sabal_domingensis)	Pseudophoenix_vinifera)	(((Prestoea_acuminata	(Manicaria_saccifera	(((Geonoma_undata	Leopoldinia_pulchra)	Pelagodoxa_henryana)	(((Dypsis_decaryi	Dictyosperma_album)	(Kentiopsis_piersoniorum	(Heterospathe_cagayanensis	Veitchia_spiralis)))	(Oenocarpus_bataua	Oenocarpus_minor)))))	Chamaedorea_seifrizii)	((Orania_palindan	Sclerosperma_profizianum)	(((Reinhardtia_gracilis	Reinhardtia_simplex)	(Reinhardtia_paiewonskiana	Reinhardtia_latisecta))	(((Attalea_speciosa	(Iriartea_deltoidea	(Podococcus_barteri	Nypa_fruticans)))	((Elaeis_oleifera	Elaeis_guineensis)	Bactris_major))	Roystonea_regia)))))	Serenoa_repens))	Kingia_australis);
((Calamus_caryotoides	((Chamaedorea_seifrizii	Pseudophoenix_vinifera)	((Serenoa_repens	(Phoenix_dactylifera	Sabal_domingensis))	((Orania_palindan	Sclerosperma_profizianum)	((Roystonea_regia	((Reinhardtia_simplex	Reinhardtia_gracilis)	(Reinhardtia_latisecta	Reinhardtia_paiewonskiana)))	((((Oenocarpus_bataua	Oenocarpus_minor)	(((Prestoea_acuminata	Dictyosperma_album)	((Kentiopsis_piersoniorum	(Dypsis_decaryi	Veitchia_spiralis))	Heterospathe_cagayanensis))	(Manicaria_saccifera	(Geonoma_undata	Leopoldinia_pulchra))))	Pelagodoxa_henryana)	((Nypa_fruticans	(Attalea_speciosa	(Podococcus_barteri	Iriartea_deltoidea)))	((Elaeis_oleifera	Elaeis_guineensis)	Bactris_major))))))))	Kingia_australis);
((Calamus_caryotoides	((Orania_palindan	Sclerosperma_profizianum)	(((((Chamaedorea_seifrizii	Pseudophoenix_vinifera)	(Phoenix_dactylifera	Sabal_domingensis))	((((Prestoea_acuminata	((Geonoma_undata	Leopoldinia_pulchra)	(Oenocarpus_bataua	Oenocarpus_minor)))	(((Dictyosperma_album	Dypsis_decaryi)	((Kentiopsis_piersoniorum	Veitchia_spiralis)	Heterospathe_cagayanensis))	Manicaria_saccifera))	Pelagodoxa_henryana)	((Roystonea_regia	((Reinhardtia_simplex	Reinhardtia_gracilis)	(Reinhardtia_latisecta	Reinhardtia_paiewonskiana)))	((Elaeis_oleifera	Elaeis_guineensis)	Bactris_major))))	Serenoa_repens)	((Nypa_fruticans	(Attalea_speciosa	Podococcus_barteri))	Iriartea_deltoidea))))	Kingia_australis);
((Calamus_caryotoides	(((Serenoa_repens	(Chamaedorea_seifrizii	Pseudophoenix_vinifera))	(Phoenix_dactylifera	Sabal_domingensis))	(((((Manicaria_saccifera	(Geonoma_undata	Leopoldinia_pulchra))	((Oenocarpus_bataua	Oenocarpus_minor)	(Dictyosperma_album	((((Dypsis_decaryi	Veitchia_spiralis)	Heterospathe_cagayanensis)	Prestoea_acuminata)	Kentiopsis_piersoniorum))))	Pelagodoxa_henryana)	((Roystonea_regia	((Reinhardtia_simplex	Reinhardtia_gracilis)	(Reinhardtia_latisecta	Reinhardtia_paiewonskiana)))	((Elaeis_oleifera	Elaeis_guineensis)	Bactris_major)))	((Nypa_fruticans	(Attalea_speciosa	(Iriartea_deltoidea	Podococcus_barteri)))	(Orania_palindan	Sclerosperma_profizianum)))))	Kingia_australis);
((Oenocarpus_minor	(((Dictyosperma_album	((((Kentiopsis_piersoniorum	Heterospathe_cagayanensis)	Prestoea_acuminata)	Veitchia_spiralis)	Dypsis_decaryi))	((Pelagodoxa_henryana	(((Roystonea_regia	((Reinhardtia_simplex	Reinhardtia_gracilis)	(Reinhardtia_latisecta	Reinhardtia_paiewonskiana)))	((Iriartea_deltoidea	(Attalea_speciosa	(Podococcus_barteri	Nypa_fruticans)))	((Elaeis_oleifera	Elaeis_guineensis)	Bactris_major)))	((Orania_palindan	Sclerosperma_profizianum)	((((Calamus_caryotoides	Serenoa_repens)	Pseudophoenix_vinifera)	(Phoenix_dactylifera	Sabal_domingensis))	Chamaedorea_seifrizii))))	(Manicaria_saccifera	(Geonoma_undata	Leopoldinia_pulchra))))	Oenocarpus_bataua))	Kingia_australis);
((Calamus_caryotoides	((Chamaedorea_seifrizii	Pseudophoenix_vinifera)	((Serenoa_repens	(Phoenix_dactylifera	Sabal_domingensis))	(((((Manicaria_saccifera	(Geonoma_undata	Leopoldinia_pulchra))	(Prestoea_acuminata	((Oenocarpus_bataua	Oenocarpus_minor)	(Dictyosperma_album	((Kentiopsis_piersoniorum	(Heterospathe_cagayanensis	Veitchia_spiralis))	Dypsis_decaryi)))))	Pelagodoxa_henryana)	((((Iriartea_deltoidea	(Attalea_speciosa	(Podococcus_barteri	Nypa_fruticans)))	Roystonea_regia)	((Reinhardtia_simplex	Reinhardtia_gracilis)	(Reinhardtia_latisecta	Reinhardtia_paiewonskiana)))	((Elaeis_oleifera	Elaeis_guineensis)	Bactris_major)))	(Orania_palindan	Sclerosperma_profizianum)))))	Kingia_australis);
((Serenoa_repens	((Phoenix_dactylifera	Sabal_domingensis)	(((((((Manicaria_saccifera	(Geonoma_undata	Leopoldinia_pulchra))	(Prestoea_acuminata	((Oenocarpus_bataua	Oenocarpus_minor)	(Dictyosperma_album	((Heterospathe_cagayanensis	(Veitchia_spiralis	Kentiopsis_piersoniorum))	Dypsis_decaryi)))))	Pelagodoxa_henryana)	((Roystonea_regia	((Reinhardtia_simplex	Reinhardtia_gracilis)	(Reinhardtia_latisecta	Reinhardtia_paiewonskiana)))	((Elaeis_oleifera	Elaeis_guineensis)	Bactris_major)))	((Attalea_speciosa	((Iriartea_deltoidea	Podococcus_barteri)	Nypa_fruticans))	(Orania_palindan	Sclerosperma_profizianum)))	Calamus_caryotoides)	(Chamaedorea_seifrizii	Pseudophoenix_vinifera))))	Kingia_australis);
((Serenoa_repens	((Phoenix_dactylifera	Sabal_domingensis)	(((((((((Manicaria_saccifera	Leopoldinia_pulchra)	(Dictyosperma_album	((Heterospathe_cagayanensis	(Veitchia_spiralis	Kentiopsis_piersoniorum))	Dypsis_decaryi)))	Pelagodoxa_henryana)	Prestoea_acuminata)	(Oenocarpus_bataua	Oenocarpus_minor))	Geonoma_undata)	(((Reinhardtia_simplex	Reinhardtia_gracilis)	(Reinhardtia_latisecta	Reinhardtia_paiewonskiana))	(Roystonea_regia	((Elaeis_oleifera	Elaeis_guineensis)	Bactris_major))))	((Attalea_speciosa	((Iriartea_deltoidea	Podococcus_barteri)	Nypa_fruticans))	(Orania_palindan	(Calamus_caryotoides	Sclerosperma_profizianum))))	(Chamaedorea_seifrizii	Pseudophoenix_vinifera))))	Kingia_australis);
((Calamus_caryotoides	((Chamaedorea_seifrizii	Pseudophoenix_vinifera)	((Phoenix_dactylifera	Sabal_domingensis)	(((((Geonoma_undata	(Prestoea_acuminata	(Manicaria_saccifera	Leopoldinia_pulchra)))	((Oenocarpus_bataua	Oenocarpus_minor)	((Kentiopsis_piersoniorum	(Heterospathe_cagayanensis	Veitchia_spiralis))	(Dypsis_decaryi	Dictyosperma_album))))	Pelagodoxa_henryana)	(((Elaeis_oleifera	Elaeis_guineensis)	Bactris_major)	((Reinhardtia_simplex	Reinhardtia_gracilis)	(Reinhardtia_latisecta	Reinhardtia_paiewonskiana))))	(Serenoa_repens	(Roystonea_regia	(((Attalea_speciosa	Nypa_fruticans)	Iriartea_deltoidea)	(Orania_palindan	(Podococcus_barteri	Sclerosperma_profizianum)))))))))	Kingia_australis);
((Calamus_caryotoides	(((Phoenix_dactylifera	Sabal_domingensis)	((((((Manicaria_saccifera	Leopoldinia_pulchra)	(Pelagodoxa_henryana	Geonoma_undata))	((Oenocarpus_bataua	Oenocarpus_minor)	(((Veitchia_spiralis	Heterospathe_cagayanensis)	Kentiopsis_piersoniorum)	(Dypsis_decaryi	(Prestoea_acuminata	Dictyosperma_album)))))	(((Elaeis_oleifera	Elaeis_guineensis)	Bactris_major)	(Roystonea_regia	((Reinhardtia_simplex	Reinhardtia_gracilis)	(Reinhardtia_latisecta	Reinhardtia_paiewonskiana)))))	((Nypa_fruticans	((Podococcus_barteri	Iriartea_deltoidea)	Attalea_speciosa))	(Orania_palindan	Sclerosperma_profizianum)))	(Chamaedorea_seifrizii	Pseudophoenix_vinifera)))	Serenoa_repens))	Kingia_australis);
((Calamus_caryotoides	(((Orania_palindan	Sclerosperma_profizianum)	(((Chamaedorea_seifrizii	Pseudophoenix_vinifera)	((Phoenix_dactylifera	Sabal_domingensis)	((Manicaria_saccifera	Leopoldinia_pulchra)	((Pelagodoxa_henryana	(Geonoma_undata	Prestoea_acuminata))	((Oenocarpus_bataua	Oenocarpus_minor)	(((Veitchia_spiralis	Heterospathe_cagayanensis)	Kentiopsis_piersoniorum)	(Dypsis_decaryi	Dictyosperma_album)))))))	((((Podococcus_barteri	Nypa_fruticans)	(Iriartea_deltoidea	Attalea_speciosa))	((Elaeis_oleifera	Elaeis_guineensis)	Bactris_major))	(Roystonea_regia	((Reinhardtia_simplex	Reinhardtia_gracilis)	(Reinhardtia_latisecta	Reinhardtia_paiewonskiana))))))	Serenoa_repens))	Kingia_australis);
(((Oenocarpus_minor	Oenocarpus_bataua)	(((Pelagodoxa_henryana	(((((Pseudophoenix_vinifera	(Phoenix_dactylifera	Sabal_domingensis))	(Serenoa_repens	Calamus_caryotoides))	Chamaedorea_seifrizii)	((Orania_palindan	Sclerosperma_profizianum)	(((Nypa_fruticans	Podococcus_barteri)	Iriartea_deltoidea)	Attalea_speciosa)))	((Bactris_major	(Elaeis_guineensis	Elaeis_oleifera))	(((Reinhardtia_latisecta	Reinhardtia_paiewonskiana)	(Reinhardtia_gracilis	Reinhardtia_simplex))	Roystonea_regia))))	((Prestoea_acuminata	Manicaria_saccifera)	(Leopoldinia_pulchra	Geonoma_undata)))	((Heterospathe_cagayanensis	(Kentiopsis_piersoniorum	Veitchia_spiralis))	(Dictyosperma_album	Dypsis_decaryi))))	Kingia_australis);
((Oenocarpus_minor	(Oenocarpus_bataua	(((Pelagodoxa_henryana	(Sclerosperma_profizianum	(((((Nypa_fruticans	(Podococcus_barteri	Iriartea_deltoidea))	Attalea_speciosa)	((Elaeis_guineensis	Elaeis_oleifera)	Bactris_major))	(((Reinhardtia_latisecta	Reinhardtia_paiewonskiana)	(Reinhardtia_gracilis	Reinhardtia_simplex))	Roystonea_regia))	(((Chamaedorea_seifrizii	Pseudophoenix_vinifera)	(Phoenix_dactylifera	Sabal_domingensis))	(Orania_palindan	(Serenoa_repens	Calamus_caryotoides))))))	(Manicaria_saccifera	(Leopoldinia_pulchra	Geonoma_undata)))	(Prestoea_acuminata	((Dypsis_decaryi	(Veitchia_spiralis	(Heterospathe_cagayanensis	Kentiopsis_piersoniorum)))	Dictyosperma_album)))))	Kingia_australis);
((((((Prestoea_acuminata	Manicaria_saccifera)	Pelagodoxa_henryana)	((Leopoldinia_pulchra	Geonoma_undata)	((((Elaeis_guineensis	Elaeis_oleifera)	Bactris_major)	(((Reinhardtia_latisecta	Reinhardtia_paiewonskiana)	(Reinhardtia_gracilis	Reinhardtia_simplex))	Roystonea_regia))	((Orania_palindan	(((Nypa_fruticans	(Podococcus_barteri	Iriartea_deltoidea))	Attalea_speciosa)	Sclerosperma_profizianum))	(((Chamaedorea_seifrizii	Pseudophoenix_vinifera)	(Phoenix_dactylifera	Sabal_domingensis))	(Serenoa_repens	Calamus_caryotoides))))))	((Dypsis_decaryi	Dictyosperma_album)	((Heterospathe_cagayanensis	Veitchia_spiralis)	Kentiopsis_piersoniorum)))	(Oenocarpus_minor	Oenocarpus_bataua))	Kingia_australis);
((Calamus_caryotoides	((((((Prestoea_acuminata	Manicaria_saccifera)	(((Dictyosperma_album	(((Heterospathe_cagayanensis	Veitchia_spiralis)	Kentiopsis_piersoniorum)	Dypsis_decaryi))	(Oenocarpus_minor	Oenocarpus_bataua))	(Pelagodoxa_henryana	(Leopoldinia_pulchra	Geonoma_undata))))	((Nypa_fruticans	((Iriartea_deltoidea	Attalea_speciosa)	Podococcus_barteri))	((Roystonea_regia	((Elaeis_guineensis	Elaeis_oleifera)	Bactris_major))	((Reinhardtia_latisecta	Reinhardtia_paiewonskiana)	(Reinhardtia_gracilis	Reinhardtia_simplex)))))	((Chamaedorea_seifrizii	Pseudophoenix_vinifera)	(Phoenix_dactylifera	Sabal_domingensis)))	Serenoa_repens)	(Sclerosperma_profizianum	Orania_palindan)))	Kingia_australis);
(((((((Sclerosperma_profizianum	Orania_palindan)	(Chamaedorea_seifrizii	Pseudophoenix_vinifera))	(Calamus_caryotoides	Serenoa_repens))	(Phoenix_dactylifera	Sabal_domingensis))	((Nypa_fruticans	(Attalea_speciosa	(Podococcus_barteri	Iriartea_deltoidea)))	(((Elaeis_guineensis	Elaeis_oleifera)	Bactris_major)	(((Reinhardtia_latisecta	Reinhardtia_paiewonskiana)	(Reinhardtia_gracilis	Reinhardtia_simplex))	Roystonea_regia))))	((Manicaria_saccifera	(Leopoldinia_pulchra	Geonoma_undata))	(Pelagodoxa_henryana	(((Prestoea_acuminata	Dictyosperma_album)	(((Kentiopsis_piersoniorum	Veitchia_spiralis)	Heterospathe_cagayanensis)	Dypsis_decaryi))	(Oenocarpus_minor	Oenocarpus_bataua)))))	Kingia_australis);
((Chamaedorea_seifrizii	(Pseudophoenix_vinifera	(((Phoenix_dactylifera	Sabal_domingensis)	(Calamus_caryotoides	Serenoa_repens))	(((((Reinhardtia_latisecta	Reinhardtia_paiewonskiana)	(Reinhardtia_gracilis	Reinhardtia_simplex))	(Roystonea_regia	((Attalea_speciosa	(Iriartea_deltoidea	(Podococcus_barteri	Nypa_fruticans)))	((Elaeis_guineensis	Elaeis_oleifera)	Bactris_major))))	(Manicaria_saccifera	((Leopoldinia_pulchra	Geonoma_undata)	(Pelagodoxa_henryana	((((((Kentiopsis_piersoniorum	Veitchia_spiralis)	Heterospathe_cagayanensis)	Dypsis_decaryi)	Dictyosperma_album)	(Oenocarpus_minor	Oenocarpus_bataua))	Prestoea_acuminata)))))	(Sclerosperma_profizianum	Orania_palindan)))))	Kingia_australis);
((Calamus_caryotoides	((((((Reinhardtia_latisecta	Reinhardtia_paiewonskiana)	(Reinhardtia_gracilis	Reinhardtia_simplex))	(Roystonea_regia	((Attalea_speciosa	(Nypa_fruticans	(Iriartea_deltoidea	Podococcus_barteri)))	((Elaeis_guineensis	Elaeis_oleifera)	Bactris_major))))	(((((Kentiopsis_piersoniorum	Veitchia_spiralis)	Heterospathe_cagayanensis)	(Dypsis_decaryi	Dictyosperma_album))	((Pelagodoxa_henryana	((Leopoldinia_pulchra	Geonoma_undata)	(Oenocarpus_minor	Oenocarpus_bataua)))	Prestoea_acuminata))	Manicaria_saccifera))	(Sclerosperma_profizianum	Orania_palindan))	((Serenoa_repens	(Phoenix_dactylifera	Sabal_domingensis))	(Chamaedorea_seifrizii	Pseudophoenix_vinifera))))	Kingia_australis);
((Calamus_caryotoides	(Serenoa_repens	((Pseudophoenix_vinifera	(Phoenix_dactylifera	Sabal_domingensis))	(Chamaedorea_seifrizii	(((((Elaeis_guineensis	Elaeis_oleifera)	Bactris_major)	(((Reinhardtia_latisecta	Reinhardtia_paiewonskiana)	(Reinhardtia_gracilis	Reinhardtia_simplex))	Roystonea_regia))	(((Dypsis_decaryi	((Heterospathe_cagayanensis	Kentiopsis_piersoniorum)	Veitchia_spiralis))	Dictyosperma_album)	(((Pelagodoxa_henryana	((Leopoldinia_pulchra	Geonoma_undata)	(Oenocarpus_minor	Oenocarpus_bataua)))	Prestoea_acuminata)	Manicaria_saccifera)))	(((Attalea_speciosa	(Nypa_fruticans	Podococcus_barteri))	Iriartea_deltoidea)	(Sclerosperma_profizianum	Orania_palindan)))))))	Kingia_australis);
((Calamus_caryotoides	(Serenoa_repens	((Phoenix_dactylifera	Sabal_domingensis)	(((((((Attalea_speciosa	(Nypa_fruticans	Podococcus_barteri))	Iriartea_deltoidea)	((Elaeis_guineensis	Elaeis_oleifera)	Bactris_major))	(((Reinhardtia_latisecta	Reinhardtia_paiewonskiana)	(Reinhardtia_gracilis	Reinhardtia_simplex))	Roystonea_regia))	(((Leopoldinia_pulchra	Geonoma_undata)	(((Oenocarpus_minor	Oenocarpus_bataua)	((Prestoea_acuminata	((Kentiopsis_piersoniorum	Veitchia_spiralis)	Heterospathe_cagayanensis))	(Dypsis_decaryi	Dictyosperma_album)))	Manicaria_saccifera))	Pelagodoxa_henryana))	(Sclerosperma_profizianum	Orania_palindan))	(Chamaedorea_seifrizii	Pseudophoenix_vinifera)))))	Kingia_australis);
((Serenoa_repens	((Phoenix_dactylifera	Sabal_domingensis)	((((((Elaeis_guineensis	Elaeis_oleifera)	Bactris_major)	(((Reinhardtia_latisecta	Reinhardtia_paiewonskiana)	(Reinhardtia_gracilis	Reinhardtia_simplex))	Roystonea_regia))	((((Leopoldinia_pulchra	(Oenocarpus_minor	Oenocarpus_bataua))	((Veitchia_spiralis	(Dypsis_decaryi	Dictyosperma_album))	(Heterospathe_cagayanensis	Kentiopsis_piersoniorum)))	((Prestoea_acuminata	Manicaria_saccifera)	Geonoma_undata))	Pelagodoxa_henryana))	(((Attalea_speciosa	(Nypa_fruticans	Podococcus_barteri))	Iriartea_deltoidea)	((Calamus_caryotoides	Sclerosperma_profizianum)	Orania_palindan)))	(Chamaedorea_seifrizii	Pseudophoenix_vinifera))))	Kingia_australis);
((Calamus_caryotoides	(((((((Manicaria_saccifera	(Geonoma_undata	Leopoldinia_pulchra))	((Oenocarpus_bataua	Oenocarpus_minor)	(((Kentiopsis_piersoniorum	(Dypsis_decaryi	Veitchia_spiralis))	Heterospathe_cagayanensis)	(Prestoea_acuminata	Dictyosperma_album))))	Pelagodoxa_henryana)	(((Reinhardtia_simplex	Reinhardtia_gracilis)	(Reinhardtia_paiewonskiana	Reinhardtia_latisecta))	(Roystonea_regia	(Bactris_major	(Elaeis_guineensis	Elaeis_oleifera)))))	((((Iriartea_deltoidea	Attalea_speciosa)	Nypa_fruticans)	Podococcus_barteri)	(Orania_palindan	Sclerosperma_profizianum)))	((Sabal_domingensis	Phoenix_dactylifera)	(Pseudophoenix_vinifera	Chamaedorea_seifrizii)))	Serenoa_repens))	Kingia_australis);
((Calamus_caryotoides	(((((((Manicaria_saccifera	((Leopoldinia_pulchra	(Oenocarpus_bataua	Oenocarpus_minor))	((((Dypsis_decaryi	Veitchia_spiralis)	Heterospathe_cagayanensis)	Dictyosperma_album)	Kentiopsis_piersoniorum)))	(Geonoma_undata	Pelagodoxa_henryana))	Prestoea_acuminata)	((((Reinhardtia_simplex	Reinhardtia_gracilis)	(Reinhardtia_paiewonskiana	Reinhardtia_latisecta))	Roystonea_regia)	((Attalea_speciosa	(Nypa_fruticans	(Iriartea_deltoidea	Podococcus_barteri)))	(Bactris_major	(Elaeis_guineensis	Elaeis_oleifera)))))	(Orania_palindan	Sclerosperma_profizianum))	((Sabal_domingensis	Phoenix_dactylifera)	(Pseudophoenix_vinifera	Chamaedorea_seifrizii)))	Serenoa_repens))	Kingia_australis);
((Calamus_caryotoides	(((((((Prestoea_acuminata	Manicaria_saccifera)	Geonoma_undata)	(Pelagodoxa_henryana	((Oenocarpus_bataua	(Oenocarpus_minor	Leopoldinia_pulchra))	((Dypsis_decaryi	((Kentiopsis_piersoniorum	Heterospathe_cagayanensis)	Veitchia_spiralis))	Dictyosperma_album))))	(((Attalea_speciosa	(Nypa_fruticans	Podococcus_barteri))	Iriartea_deltoidea)	((Bactris_major	(Elaeis_guineensis	Elaeis_oleifera))	(((Reinhardtia_simplex	Reinhardtia_gracilis)	(Reinhardtia_paiewonskiana	Reinhardtia_latisecta))	Roystonea_regia))))	(Orania_palindan	Sclerosperma_profizianum))	((Sabal_domingensis	Phoenix_dactylifera)	(Pseudophoenix_vinifera	Chamaedorea_seifrizii)))	Serenoa_repens))	Kingia_australis);
((Calamus_caryotoides	(Pseudophoenix_vinifera	((Chamaedorea_seifrizii	((((Manicaria_saccifera	Geonoma_undata)	(Prestoea_acuminata	(Pelagodoxa_henryana	((Leopoldinia_pulchra	(Oenocarpus_bataua	Oenocarpus_minor))	((Dypsis_decaryi	((Kentiopsis_piersoniorum	Heterospathe_cagayanensis)	Veitchia_spiralis))	Dictyosperma_album)))))	((Bactris_major	(Elaeis_guineensis	Elaeis_oleifera))	(((Reinhardtia_simplex	Reinhardtia_gracilis)	(Reinhardtia_paiewonskiana	Reinhardtia_latisecta))	Roystonea_regia)))	(((Attalea_speciosa	(Nypa_fruticans	Podococcus_barteri))	Iriartea_deltoidea)	(Orania_palindan	Sclerosperma_profizianum))))	(Serenoa_repens	(Sabal_domingensis	Phoenix_dactylifera)))))	Kingia_australis);
((Calamus_caryotoides	(((Chamaedorea_seifrizii	Pseudophoenix_vinifera)	(((((Kentiopsis_piersoniorum	Heterospathe_cagayanensis)	Veitchia_spiralis)	(Dictyosperma_album	Dypsis_decaryi))	(Pelagodoxa_henryana	((Manicaria_saccifera	(Oenocarpus_bataua	Oenocarpus_minor))	Leopoldinia_pulchra)))	(Geonoma_undata	Prestoea_acuminata)))	((((((Attalea_speciosa	(Nypa_fruticans	Podococcus_barteri))	Iriartea_deltoidea)	(Bactris_major	(Elaeis_guineensis	Elaeis_oleifera)))	(((Reinhardtia_simplex	Reinhardtia_gracilis)	(Reinhardtia_paiewonskiana	Reinhardtia_latisecta))	Roystonea_regia))	(Orania_palindan	Sclerosperma_profizianum))	(Serenoa_repens	(Sabal_domingensis	Phoenix_dactylifera)))))	Kingia_australis);
(((Sabal_domingensis	Phoenix_dactylifera)	((((((Manicaria_saccifera	(((((Heterospathe_cagayanensis	(Kentiopsis_piersoniorum	Veitchia_spiralis))	Dypsis_decaryi)	Dictyosperma_album)	((Oenocarpus_bataua	Oenocarpus_minor)	Leopoldinia_pulchra))	Pelagodoxa_henryana))	(Geonoma_undata	Prestoea_acuminata))	(((Reinhardtia_simplex	Reinhardtia_gracilis)	(Reinhardtia_paiewonskiana	Reinhardtia_latisecta))	(Roystonea_regia	((Elaeis_guineensis	Elaeis_oleifera)	Bactris_major))))	(Chamaedorea_seifrizii	((Attalea_speciosa	(Nypa_fruticans	(Iriartea_deltoidea	Podococcus_barteri)))	(Orania_palindan	Sclerosperma_profizianum))))	(Calamus_caryotoides	Serenoa_repens))	Pseudophoenix_vinifera))	Kingia_australis);
((((Calamus_caryotoides	Serenoa_repens)	(Sabal_domingensis	Phoenix_dactylifera))	((Chamaedorea_seifrizii	Pseudophoenix_vinifera)	(((Manicaria_saccifera	(((Dictyosperma_album	((Dypsis_decaryi	Veitchia_spiralis)	(Kentiopsis_piersoniorum	Heterospathe_cagayanensis)))	((Oenocarpus_bataua	Oenocarpus_minor)	Leopoldinia_pulchra))	(Pelagodoxa_henryana	(Geonoma_undata	Prestoea_acuminata))))	(((Elaeis_guineensis	Elaeis_oleifera)	Bactris_major)	(((Reinhardtia_simplex	Reinhardtia_gracilis)	(Reinhardtia_paiewonskiana	Reinhardtia_latisecta))	Roystonea_regia)))	((Attalea_speciosa	(Nypa_fruticans	(Iriartea_deltoidea	Podococcus_barteri)))	(Orania_palindan	Sclerosperma_profizianum)))))	Kingia_australis);
((Calamus_caryotoides	(Serenoa_repens	(((Sabal_domingensis	Phoenix_dactylifera)	Pseudophoenix_vinifera)	(Chamaedorea_seifrizii	((((Geonoma_undata	(Leopoldinia_pulchra	Manicaria_saccifera))	((Prestoea_acuminata	((((Dictyosperma_album	Dypsis_decaryi)	Kentiopsis_piersoniorum)	(Veitchia_spiralis	Heterospathe_cagayanensis))	(Oenocarpus_bataua	Oenocarpus_minor)))	Pelagodoxa_henryana))	(((Elaeis_guineensis	Elaeis_oleifera)	Bactris_major)	(((Reinhardtia_simplex	Reinhardtia_gracilis)	(Reinhardtia_paiewonskiana	Reinhardtia_latisecta))	Roystonea_regia)))	((Attalea_speciosa	(Nypa_fruticans	(Iriartea_deltoidea	Podococcus_barteri)))	(Orania_palindan	Sclerosperma_profizianum)))))))	Kingia_australis);
((Calamus_caryotoides	(((Serenoa_repens	(Sabal_domingensis	Phoenix_dactylifera))	Pseudophoenix_vinifera)	(Chamaedorea_seifrizii	((Orania_palindan	Sclerosperma_profizianum)	((((Dictyosperma_album	(((Veitchia_spiralis	Heterospathe_cagayanensis)	Dypsis_decaryi)	Kentiopsis_piersoniorum))	(Oenocarpus_bataua	Oenocarpus_minor))	((Nypa_fruticans	Pelagodoxa_henryana)	((Leopoldinia_pulchra	Geonoma_undata)	(Manicaria_saccifera	Prestoea_acuminata))))	(((Attalea_speciosa	(Iriartea_deltoidea	Podococcus_barteri))	((Elaeis_guineensis	Elaeis_oleifera)	Bactris_major))	(((Reinhardtia_simplex	Reinhardtia_gracilis)	(Reinhardtia_paiewonskiana	Reinhardtia_latisecta))	Roystonea_regia)))))))	Kingia_australis);
((((Sabal_domingensis	Phoenix_dactylifera)	Pseudophoenix_vinifera)	((Calamus_caryotoides	Serenoa_repens)	((((Prestoea_acuminata	(((Leopoldinia_pulchra	Geonoma_undata)	Manicaria_saccifera)	(Pelagodoxa_henryana	((Dictyosperma_album	((Heterospathe_cagayanensis	(Dypsis_decaryi	Veitchia_spiralis))	Kentiopsis_piersoniorum))	(Oenocarpus_bataua	Oenocarpus_minor)))))	(((Elaeis_guineensis	Elaeis_oleifera)	Bactris_major)	(((Reinhardtia_simplex	Reinhardtia_gracilis)	(Reinhardtia_paiewonskiana	Reinhardtia_latisecta))	Roystonea_regia)))	(Sclerosperma_profizianum	((Attalea_speciosa	((Iriartea_deltoidea	Podococcus_barteri)	Nypa_fruticans))	Orania_palindan)))	Chamaedorea_seifrizii)))	Kingia_australis);
((Calamus_caryotoides	((Pseudophoenix_vinifera	Chamaedorea_seifrizii)	((Serenoa_repens	(Sabal_domingensis	Phoenix_dactylifera))	(((Sclerosperma_profizianum	Orania_palindan)	(Attalea_speciosa	(Nypa_fruticans	(Podococcus_barteri	Iriartea_deltoidea))))	(((Geonoma_undata	(Leopoldinia_pulchra	Manicaria_saccifera))	(Pelagodoxa_henryana	(((Oenocarpus_minor	Oenocarpus_bataua)	((Heterospathe_cagayanensis	Veitchia_spiralis)	(Kentiopsis_piersoniorum	(Dypsis_decaryi	Dictyosperma_album))))	Prestoea_acuminata)))	((Bactris_major	(Elaeis_guineensis	Elaeis_oleifera))	(Roystonea_regia	((Reinhardtia_gracilis	Reinhardtia_simplex)	(Reinhardtia_paiewonskiana	Reinhardtia_latisecta)))))))))	Kingia_australis);
((Calamus_caryotoides	((Pseudophoenix_vinifera	Chamaedorea_seifrizii)	((Serenoa_repens	(Sabal_domingensis	Phoenix_dactylifera))	((Sclerosperma_profizianum	Orania_palindan)	(((Geonoma_undata	Manicaria_saccifera)	(Pelagodoxa_henryana	(((Leopoldinia_pulchra	(Oenocarpus_minor	Oenocarpus_bataua))	((Dypsis_decaryi	(Heterospathe_cagayanensis	(Kentiopsis_piersoniorum	Veitchia_spiralis)))	Dictyosperma_album))	Prestoea_acuminata)))	(((Attalea_speciosa	(Nypa_fruticans	(Podococcus_barteri	Iriartea_deltoidea)))	(Bactris_major	(Elaeis_guineensis	Elaeis_oleifera)))	(Roystonea_regia	((Reinhardtia_gracilis	Reinhardtia_simplex)	(Reinhardtia_paiewonskiana	Reinhardtia_latisecta)))))))))	Kingia_australis);
((Calamus_caryotoides	(((Sclerosperma_profizianum	Orania_palindan)	(((Geonoma_undata	((Manicaria_saccifera	(Pelagodoxa_henryana	(((Kentiopsis_piersoniorum	(Heterospathe_cagayanensis	Veitchia_spiralis))	(Leopoldinia_pulchra	(Oenocarpus_minor	Oenocarpus_bataua)))	(Dictyosperma_album	Dypsis_decaryi))))	Prestoea_acuminata))	(((Nypa_fruticans	((Podococcus_barteri	Iriartea_deltoidea)	Attalea_speciosa))	(Bactris_major	(Elaeis_guineensis	Elaeis_oleifera)))	(Roystonea_regia	((Reinhardtia_gracilis	Reinhardtia_simplex)	(Reinhardtia_paiewonskiana	Reinhardtia_latisecta)))))	((Pseudophoenix_vinifera	Chamaedorea_seifrizii)	(Sabal_domingensis	Phoenix_dactylifera))))	Serenoa_repens))	Kingia_australis);
((Serenoa_repens	(((Pseudophoenix_vinifera	Chamaedorea_seifrizii)	(Calamus_caryotoides	(Sabal_domingensis	Phoenix_dactylifera)))	((Sclerosperma_profizianum	Orania_palindan)	(((Attalea_speciosa	(Nypa_fruticans	(Podococcus_barteri	Iriartea_deltoidea)))	((Bactris_major	(Elaeis_guineensis	Elaeis_oleifera))	(Roystonea_regia	((Reinhardtia_gracilis	Reinhardtia_simplex)	(Reinhardtia_paiewonskiana	Reinhardtia_latisecta)))))	(Manicaria_saccifera	(((Geonoma_undata	Leopoldinia_pulchra)	Pelagodoxa_henryana)	(Prestoea_acuminata	((Oenocarpus_minor	Oenocarpus_bataua)	((Heterospathe_cagayanensis	Dypsis_decaryi)	(Dictyosperma_album	(Kentiopsis_piersoniorum	Veitchia_spiralis)))))))))))	Kingia_australis);
((Calamus_caryotoides	(Manicaria_saccifera	((((Geonoma_undata	Leopoldinia_pulchra)	Pelagodoxa_henryana)	(Prestoea_acuminata	((Oenocarpus_minor	Oenocarpus_bataua)	((Dypsis_decaryi	Dictyosperma_album)	(Heterospathe_cagayanensis	(Kentiopsis_piersoniorum	Veitchia_spiralis))))))	((((Nypa_fruticans	((Podococcus_barteri	Iriartea_deltoidea)	Attalea_speciosa))	(Sclerosperma_profizianum	Orania_palindan))	((Pseudophoenix_vinifera	Chamaedorea_seifrizii)	(Serenoa_repens	(Sabal_domingensis	Phoenix_dactylifera))))	((Roystonea_regia	((Reinhardtia_gracilis	Reinhardtia_simplex)	(Reinhardtia_paiewonskiana	Reinhardtia_latisecta)))	(Bactris_major	(Elaeis_guineensis	Elaeis_oleifera)))))))	Kingia_australis);
((Oenocarpus_minor	(Oenocarpus_bataua	(((Manicaria_saccifera	(((Kentiopsis_piersoniorum	(Dypsis_decaryi	Veitchia_spiralis))	Heterospathe_cagayanensis)	(Prestoea_acuminata	Dictyosperma_album)))	((((Nypa_fruticans	((Podococcus_barteri	Iriartea_deltoidea)	Attalea_speciosa))	(Sclerosperma_profizianum	Orania_palindan))	((Pseudophoenix_vinifera	Chamaedorea_seifrizii)	((Calamus_caryotoides	Serenoa_repens)	(Sabal_domingensis	Phoenix_dactylifera))))	((Roystonea_regia	((Reinhardtia_gracilis	Reinhardtia_simplex)	(Reinhardtia_paiewonskiana	Reinhardtia_latisecta)))	(Bactris_major	(Elaeis_guineensis	Elaeis_oleifera)))))	((Geonoma_undata	Leopoldinia_pulchra)	Pelagodoxa_henryana))))	Kingia_australis);
((Calamus_caryotoides	(((((((Roystonea_regia	((Reinhardtia_gracilis	Reinhardtia_simplex)	(Reinhardtia_paiewonskiana	Reinhardtia_latisecta)))	(Bactris_major	(Elaeis_guineensis	Elaeis_oleifera)))	(Pelagodoxa_henryana	(((Leopoldinia_pulchra	(Oenocarpus_minor	Oenocarpus_bataua))	(((Kentiopsis_piersoniorum	(Dypsis_decaryi	Veitchia_spiralis))	Heterospathe_cagayanensis)	Dictyosperma_album))	((Prestoea_acuminata	Geonoma_undata)	Manicaria_saccifera))))	(((Attalea_speciosa	Iriartea_deltoidea)	(Podococcus_barteri	Nypa_fruticans))	(Sclerosperma_profizianum	Orania_palindan)))	Chamaedorea_seifrizii)	Pseudophoenix_vinifera)	(Serenoa_repens	(Sabal_domingensis	Phoenix_dactylifera))))	Kingia_australis);
((Calamus_caryotoides	((((((Geonoma_undata	(Oenocarpus_minor	Oenocarpus_bataua))	((Serenoa_repens	Pelagodoxa_henryana)	((((Kentiopsis_piersoniorum	(Dypsis_decaryi	Veitchia_spiralis))	Heterospathe_cagayanensis)	(Prestoea_acuminata	Dictyosperma_album))	(Leopoldinia_pulchra	Manicaria_saccifera))))	((Roystonea_regia	((Reinhardtia_gracilis	Reinhardtia_simplex)	(Reinhardtia_paiewonskiana	Reinhardtia_latisecta)))	(((Iriartea_deltoidea	Podococcus_barteri)	(Nypa_fruticans	Attalea_speciosa))	(Bactris_major	(Elaeis_guineensis	Elaeis_oleifera)))))	(Sclerosperma_profizianum	Orania_palindan))	Chamaedorea_seifrizii)	((Sabal_domingensis	Phoenix_dactylifera)	Pseudophoenix_vinifera)))	Kingia_australis);
((Calamus_caryotoides	(((((((Bactris_major	(Elaeis_guineensis	Elaeis_oleifera))	(Roystonea_regia	((Reinhardtia_gracilis	Reinhardtia_simplex)	(Reinhardtia_paiewonskiana	Reinhardtia_latisecta))))	(((Pelagodoxa_henryana	Geonoma_undata)	(((Oenocarpus_minor	Oenocarpus_bataua)	Prestoea_acuminata)	(((Kentiopsis_piersoniorum	Veitchia_spiralis)	Heterospathe_cagayanensis)	(Dypsis_decaryi	Dictyosperma_album))))	(Leopoldinia_pulchra	Manicaria_saccifera)))	(((Attalea_speciosa	(Podococcus_barteri	Iriartea_deltoidea))	Nypa_fruticans)	(Sclerosperma_profizianum	Orania_palindan)))	Chamaedorea_seifrizii)	((Sabal_domingensis	Phoenix_dactylifera)	Pseudophoenix_vinifera))	Serenoa_repens))	Kingia_australis);
(((Sabal_domingensis	Phoenix_dactylifera)	((Chamaedorea_seifrizii	Pseudophoenix_vinifera)	((Serenoa_repens	Calamus_caryotoides)	((Sclerosperma_profizianum	(Nypa_fruticans	Orania_palindan))	((((Pelagodoxa_henryana	(Leopoldinia_pulchra	Geonoma_undata))	((Oenocarpus_minor	Oenocarpus_bataua)	(((Kentiopsis_piersoniorum	Veitchia_spiralis)	Heterospathe_cagayanensis)	(Prestoea_acuminata	(Dypsis_decaryi	Dictyosperma_album)))))	Manicaria_saccifera)	(((Reinhardtia_gracilis	Reinhardtia_simplex)	(Reinhardtia_paiewonskiana	Reinhardtia_latisecta))	((((Attalea_speciosa	(Podococcus_barteri	Iriartea_deltoidea))	(Elaeis_guineensis	Elaeis_oleifera))	Bactris_major)	Roystonea_regia)))))))	Kingia_australis);
((((((Calamus_caryotoides	Sclerosperma_profizianum)	Orania_palindan)	((((Prestoea_acuminata	Manicaria_saccifera)	(Leopoldinia_pulchra	Geonoma_undata))	(Pelagodoxa_henryana	((Oenocarpus_bataua	Oenocarpus_minor)	(Dictyosperma_album	((Kentiopsis_piersoniorum	Heterospathe_cagayanensis)	(Veitchia_spiralis	Dypsis_decaryi))))))	((((Nypa_fruticans	Podococcus_barteri)	(Iriartea_deltoidea	Attalea_speciosa))	(Roystonea_regia	((Elaeis_oleifera	Elaeis_guineensis)	Bactris_major)))	((Reinhardtia_latisecta	Reinhardtia_paiewonskiana)	(Reinhardtia_gracilis	Reinhardtia_simplex)))))	((Sabal_domingensis	Phoenix_dactylifera)	(Chamaedorea_seifrizii	Pseudophoenix_vinifera)))	Serenoa_repens)	Kingia_australis);
(((Serenoa_repens	((Chamaedorea_seifrizii	(Pseudophoenix_vinifera	(Sabal_domingensis	Phoenix_dactylifera)))	(((Sclerosperma_profizianum	Orania_palindan)	(Pelagodoxa_henryana	(((Oenocarpus_bataua	Oenocarpus_minor)	((Dictyosperma_album	((Kentiopsis_piersoniorum	Heterospathe_cagayanensis)	(Veitchia_spiralis	Dypsis_decaryi)))	Prestoea_acuminata))	(Manicaria_saccifera	(Leopoldinia_pulchra	Geonoma_undata)))))	(((Attalea_speciosa	((Nypa_fruticans	Podococcus_barteri)	Iriartea_deltoidea))	((Elaeis_oleifera	Elaeis_guineensis)	Bactris_major))	(Roystonea_regia	((Reinhardtia_latisecta	Reinhardtia_paiewonskiana)	(Reinhardtia_gracilis	Reinhardtia_simplex)))))))	Calamus_caryotoides)	Kingia_australis);
(((Serenoa_repens	((Pseudophoenix_vinifera	(Sabal_domingensis	Phoenix_dactylifera))	(((Sclerosperma_profizianum	Orania_palindan)	((((Geonoma_undata	Leopoldinia_pulchra)	(Oenocarpus_bataua	Oenocarpus_minor))	(Pelagodoxa_henryana	(Manicaria_saccifera	((Dictyosperma_album	(Dypsis_decaryi	((Kentiopsis_piersoniorum	Heterospathe_cagayanensis)	Veitchia_spiralis)))	Prestoea_acuminata))))	((((Elaeis_oleifera	Elaeis_guineensis)	Bactris_major)	((Attalea_speciosa	(Nypa_fruticans	(Podococcus_barteri	Iriartea_deltoidea)))	Roystonea_regia))	((Reinhardtia_latisecta	Reinhardtia_paiewonskiana)	(Reinhardtia_gracilis	Reinhardtia_simplex)))))	Chamaedorea_seifrizii)))	Calamus_caryotoides)	Kingia_australis);
(((Sclerosperma_profizianum	(Orania_palindan	((((Chamaedorea_seifrizii	Pseudophoenix_vinifera)	(((Roystonea_regia	((Elaeis_oleifera	Elaeis_guineensis)	Bactris_major))	((Reinhardtia_latisecta	Reinhardtia_paiewonskiana)	(Reinhardtia_gracilis	Reinhardtia_simplex)))	((Sabal_domingensis	Phoenix_dactylifera)	(Geonoma_undata	((Oenocarpus_bataua	Oenocarpus_minor)	((Pelagodoxa_henryana	Prestoea_acuminata)	((Dictyosperma_album	(Heterospathe_cagayanensis	(Kentiopsis_piersoniorum	(Dypsis_decaryi	Veitchia_spiralis))))	(Leopoldinia_pulchra	Manicaria_saccifera))))))))	Serenoa_repens)	(((Attalea_speciosa	Podococcus_barteri)	Iriartea_deltoidea)	Nypa_fruticans))))	Calamus_caryotoides)	Kingia_australis);
(((((Sabal_domingensis	Phoenix_dactylifera)	(Chamaedorea_seifrizii	Pseudophoenix_vinifera))	((((Dictyosperma_album	((Heterospathe_cagayanensis	(Kentiopsis_piersoniorum	Veitchia_spiralis))	Dypsis_decaryi))	(((Geonoma_undata	(Leopoldinia_pulchra	Manicaria_saccifera))	Pelagodoxa_henryana)	(Prestoea_acuminata	(Oenocarpus_bataua	Oenocarpus_minor))))	((((Attalea_speciosa	(Podococcus_barteri	Iriartea_deltoidea))	Nypa_fruticans)	((Elaeis_oleifera	Elaeis_guineensis)	Bactris_major))	(((Reinhardtia_latisecta	Reinhardtia_paiewonskiana)	(Reinhardtia_gracilis	Reinhardtia_simplex))	Roystonea_regia)))	(Sclerosperma_profizianum	(Serenoa_repens	Orania_palindan))))	Calamus_caryotoides)	Kingia_australis);
((((Pseudophoenix_vinifera	((Chamaedorea_seifrizii	((((Iriartea_deltoidea	(Attalea_speciosa	(Podococcus_barteri	Nypa_fruticans)))	(Roystonea_regia	((Elaeis_oleifera	Elaeis_guineensis)	Bactris_major)))	((Reinhardtia_latisecta	Reinhardtia_paiewonskiana)	(Reinhardtia_gracilis	Reinhardtia_simplex)))	((Sclerosperma_profizianum	Orania_palindan)	((((Pelagodoxa_henryana	((Oenocarpus_bataua	Oenocarpus_minor)	((Heterospathe_cagayanensis	(Kentiopsis_piersoniorum	Veitchia_spiralis))	(Dypsis_decaryi	Dictyosperma_album))))	Leopoldinia_pulchra)	Manicaria_saccifera)	(Prestoea_acuminata	Geonoma_undata)))))	(Sabal_domingensis	Phoenix_dactylifera)))	Serenoa_repens)	Calamus_caryotoides)	Kingia_australis);
((Chamaedorea_seifrizii	((((((Podococcus_barteri	Attalea_speciosa)	(Iriartea_deltoidea	Nypa_fruticans))	(Sclerosperma_profizianum	Orania_palindan))	((Manicaria_saccifera	(((Pelagodoxa_henryana	(Leopoldinia_pulchra	Geonoma_undata))	Prestoea_acuminata)	((Oenocarpus_bataua	Oenocarpus_minor)	((Dictyosperma_album	Dypsis_decaryi)	(Heterospathe_cagayanensis	(Kentiopsis_piersoniorum	Veitchia_spiralis))))))	((Roystonea_regia	((Elaeis_oleifera	Elaeis_guineensis)	Bactris_major))	((Reinhardtia_latisecta	Reinhardtia_paiewonskiana)	(Reinhardtia_gracilis	Reinhardtia_simplex)))))	((Sabal_domingensis	Phoenix_dactylifera)	(Calamus_caryotoides	Serenoa_repens)))	Pseudophoenix_vinifera))	Kingia_australis);
((Calamus_caryotoides	(Serenoa_repens	(((((Podococcus_barteri	Nypa_fruticans)	(Iriartea_deltoidea	Attalea_speciosa))	(Sclerosperma_profizianum	Orania_palindan))	((Manicaria_saccifera	((Pelagodoxa_henryana	(Leopoldinia_pulchra	Geonoma_undata))	(Prestoea_acuminata	((Oenocarpus_bataua	Oenocarpus_minor)	(Dictyosperma_album	((Heterospathe_cagayanensis	(Kentiopsis_piersoniorum	Veitchia_spiralis))	Dypsis_decaryi))))))	(((Elaeis_oleifera	Elaeis_guineensis)	Bactris_major)	(((Reinhardtia_latisecta	Reinhardtia_paiewonskiana)	(Reinhardtia_gracilis	Reinhardtia_simplex))	Roystonea_regia))))	((Sabal_domingensis	Phoenix_dactylifera)	(Pseudophoenix_vinifera	Chamaedorea_seifrizii)))))	Kingia_australis);
((Calamus_caryotoides	(Serenoa_repens	((Chamaedorea_seifrizii	((Sclerosperma_profizianum	Orania_palindan)	((Pelagodoxa_henryana	(((Manicaria_saccifera	Prestoea_acuminata)	(Leopoldinia_pulchra	Geonoma_undata))	((Dypsis_decaryi	Dictyosperma_album)	((Heterospathe_cagayanensis	(Kentiopsis_piersoniorum	Veitchia_spiralis))	(Oenocarpus_bataua	Oenocarpus_minor)))))	((((Podococcus_barteri	Iriartea_deltoidea)	Attalea_speciosa)	Nypa_fruticans)	(((Elaeis_oleifera	Elaeis_guineensis)	Bactris_major)	(((Reinhardtia_latisecta	Reinhardtia_paiewonskiana)	(Reinhardtia_gracilis	Reinhardtia_simplex))	Roystonea_regia))))))	((Sabal_domingensis	Phoenix_dactylifera)	Pseudophoenix_vinifera))))	Kingia_australis);
(((Oenocarpus_bataua	Oenocarpus_minor)	((Dypsis_decaryi	(((((((Reinhardtia_latisecta	Reinhardtia_paiewonskiana)	(Reinhardtia_gracilis	Reinhardtia_simplex))	Roystonea_regia)	(((Podococcus_barteri	Iriartea_deltoidea)	(Attalea_speciosa	Nypa_fruticans))	((Elaeis_oleifera	Elaeis_guineensis)	Bactris_major)))	(((((Calamus_caryotoides	Serenoa_repens)	(Sabal_domingensis	Phoenix_dactylifera))	Pseudophoenix_vinifera)	Chamaedorea_seifrizii)	(Sclerosperma_profizianum	Orania_palindan)))	(Prestoea_acuminata	(Pelagodoxa_henryana	Geonoma_undata)))	((Manicaria_saccifera	Leopoldinia_pulchra)	Dictyosperma_album)))	(Heterospathe_cagayanensis	(Kentiopsis_piersoniorum	Veitchia_spiralis))))	Kingia_australis);
(((((((Attalea_speciosa	((Podococcus_barteri	Iriartea_deltoidea)	Nypa_fruticans))	(Orania_palindan	Sclerosperma_profizianum))	((Pelagodoxa_henryana	(Manicaria_saccifera	(((Leopoldinia_pulchra	Geonoma_undata)	(Oenocarpus_minor	Oenocarpus_bataua))	(Prestoea_acuminata	((Dypsis_decaryi	(Veitchia_spiralis	(Kentiopsis_piersoniorum	Heterospathe_cagayanensis)))	Dictyosperma_album)))))	((Bactris_major	(Elaeis_guineensis	Elaeis_oleifera))	(Roystonea_regia	((Reinhardtia_gracilis	Reinhardtia_simplex)	(Reinhardtia_paiewonskiana	Reinhardtia_latisecta))))))	((Sabal_domingensis	Phoenix_dactylifera)	Serenoa_repens))	(Pseudophoenix_vinifera	Chamaedorea_seifrizii))	Calamus_caryotoides)	Kingia_australis);
((((Oenocarpus_minor	Oenocarpus_bataua)	(((Pelagodoxa_henryana	(((Kentiopsis_piersoniorum	Heterospathe_cagayanensis)	(Dypsis_decaryi	Veitchia_spiralis))	(Manicaria_saccifera	(Prestoea_acuminata	Dictyosperma_album))))	(((Attalea_speciosa	(Bactris_major	(Elaeis_guineensis	Elaeis_oleifera)))	(Roystonea_regia	((Reinhardtia_gracilis	Reinhardtia_simplex)	(Reinhardtia_paiewonskiana	Reinhardtia_latisecta))))	(((Pseudophoenix_vinifera	Chamaedorea_seifrizii)	((Sabal_domingensis	Phoenix_dactylifera)	(Calamus_caryotoides	Serenoa_repens)))	(((Podococcus_barteri	Iriartea_deltoidea)	Nypa_fruticans)	(Orania_palindan	Sclerosperma_profizianum)))))	Geonoma_undata))	Leopoldinia_pulchra)	Kingia_australis);
((Calamus_caryotoides	(Serenoa_repens	((((((Pelagodoxa_henryana	((Oenocarpus_minor	Oenocarpus_bataua)	(((Kentiopsis_piersoniorum	Heterospathe_cagayanensis)	(Dypsis_decaryi	Veitchia_spiralis))	Dictyosperma_album)))	(Prestoea_acuminata	Manicaria_saccifera))	(Leopoldinia_pulchra	Geonoma_undata))	(Orania_palindan	Sclerosperma_profizianum))	((Attalea_speciosa	((Podococcus_barteri	Iriartea_deltoidea)	Nypa_fruticans))	((Bactris_major	(Elaeis_guineensis	Elaeis_oleifera))	(Roystonea_regia	((Reinhardtia_gracilis	Reinhardtia_simplex)	(Reinhardtia_paiewonskiana	Reinhardtia_latisecta))))))	((Pseudophoenix_vinifera	(Sabal_domingensis	Phoenix_dactylifera))	Chamaedorea_seifrizii))))	Kingia_australis);
((Chamaedorea_seifrizii	(Pseudophoenix_vinifera	((Calamus_caryotoides	((Orania_palindan	Sclerosperma_profizianum)	(((Attalea_speciosa	((Podococcus_barteri	Iriartea_deltoidea)	Nypa_fruticans))	((Bactris_major	(Elaeis_guineensis	Elaeis_oleifera))	(Roystonea_regia	((Reinhardtia_gracilis	Reinhardtia_simplex)	(Reinhardtia_paiewonskiana	Reinhardtia_latisecta)))))	((((Oenocarpus_minor	Oenocarpus_bataua)	((Kentiopsis_piersoniorum	(Heterospathe_cagayanensis	Veitchia_spiralis))	(Dypsis_decaryi	Dictyosperma_album)))	(Prestoea_acuminata	(Leopoldinia_pulchra	Manicaria_saccifera)))	(Pelagodoxa_henryana	Geonoma_undata)))))	((Sabal_domingensis	Phoenix_dactylifera)	Serenoa_repens))))	Kingia_australis);
((Calamus_caryotoides	(((Chamaedorea_seifrizii	Pseudophoenix_vinifera)	((((Orania_palindan	Sclerosperma_profizianum)	(Iriartea_deltoidea	(Attalea_speciosa	(Podococcus_barteri	Nypa_fruticans))))	((((Reinhardtia_gracilis	Reinhardtia_simplex)	(Reinhardtia_paiewonskiana	Reinhardtia_latisecta))	((Bactris_major	(Elaeis_guineensis	Elaeis_oleifera))	Roystonea_regia))	(((Leopoldinia_pulchra	Geonoma_undata)	(Oenocarpus_minor	Oenocarpus_bataua))	(Pelagodoxa_henryana	((Dictyosperma_album	(((Kentiopsis_piersoniorum	Veitchia_spiralis)	Dypsis_decaryi)	Heterospathe_cagayanensis))	(Prestoea_acuminata	Manicaria_saccifera))))))	(Sabal_domingensis	Phoenix_dactylifera)))	Serenoa_repens))	Kingia_australis);
((Calamus_caryotoides	(((((Orania_palindan	Sclerosperma_profizianum)	((Iriartea_deltoidea	(Attalea_speciosa	Podococcus_barteri))	Nypa_fruticans))	(((Bactris_major	(Elaeis_guineensis	Elaeis_oleifera))	(Roystonea_regia	((Reinhardtia_gracilis	Reinhardtia_simplex)	(Reinhardtia_paiewonskiana	Reinhardtia_latisecta))))	(Chamaedorea_seifrizii	(((Dictyosperma_album	(((Kentiopsis_piersoniorum	Veitchia_spiralis)	Dypsis_decaryi)	Heterospathe_cagayanensis))	Manicaria_saccifera)	(((Leopoldinia_pulchra	Geonoma_undata)	(Oenocarpus_minor	Oenocarpus_bataua))	(Prestoea_acuminata	Pelagodoxa_henryana))))))	((Sabal_domingensis	Phoenix_dactylifera)	Pseudophoenix_vinifera))	Serenoa_repens))	Kingia_australis);
((Serenoa_repens	((Calamus_caryotoides	((Sclerosperma_profizianum	Orania_palindan)	(((((Podococcus_barteri	Nypa_fruticans)	(Iriartea_deltoidea	Attalea_speciosa))	(Bactris_major	(Elaeis_guineensis	Elaeis_oleifera)))	(Roystonea_regia	((Reinhardtia_gracilis	Reinhardtia_simplex)	(Reinhardtia_paiewonskiana	Reinhardtia_latisecta))))	(((Manicaria_saccifera	(Leopoldinia_pulchra	Geonoma_undata))	((Prestoea_acuminata	(Dictyosperma_album	(((Kentiopsis_piersoniorum	Veitchia_spiralis)	Dypsis_decaryi)	Heterospathe_cagayanensis)))	(Oenocarpus_minor	Oenocarpus_bataua)))	Pelagodoxa_henryana))))	((Sabal_domingensis	Phoenix_dactylifera)	(Chamaedorea_seifrizii	Pseudophoenix_vinifera))))	Kingia_australis);
((Oenocarpus_minor	(Oenocarpus_bataua	(((Pelagodoxa_henryana	(((((Sabal_domingensis	Phoenix_dactylifera)	(Calamus_caryotoides	(Chamaedorea_seifrizii	Pseudophoenix_vinifera)))	(Nypa_fruticans	(Sclerosperma_profizianum	Orania_palindan)))	Serenoa_repens)	(((((Iriartea_deltoidea	Podococcus_barteri)	Attalea_speciosa)	(Elaeis_guineensis	Elaeis_oleifera))	Bactris_major)	(Roystonea_regia	((Reinhardtia_gracilis	Reinhardtia_simplex)	(Reinhardtia_paiewonskiana	Reinhardtia_latisecta))))))	((Prestoea_acuminata	Manicaria_saccifera)	(Leopoldinia_pulchra	Geonoma_undata)))	(Dictyosperma_album	((Heterospathe_cagayanensis	(Kentiopsis_piersoniorum	Veitchia_spiralis))	Dypsis_decaryi)))))	Kingia_australis);
(((((Nypa_fruticans	(Sclerosperma_profizianum	Orania_palindan))	((((Podococcus_barteri	(Attalea_speciosa	Iriartea_deltoidea))	((Elaeis_guineensis	Elaeis_oleifera)	Bactris_major))	(Roystonea_regia	((Reinhardtia_gracilis	Reinhardtia_simplex)	(Reinhardtia_paiewonskiana	Reinhardtia_latisecta))))	((Manicaria_saccifera	(((Dictyosperma_album	((Heterospathe_cagayanensis	(Kentiopsis_piersoniorum	Veitchia_spiralis))	Dypsis_decaryi))	(Oenocarpus_minor	Oenocarpus_bataua))	(Pelagodoxa_henryana	(Leopoldinia_pulchra	Geonoma_undata))))	Prestoea_acuminata)))	((Sabal_domingensis	Phoenix_dactylifera)	((Chamaedorea_seifrizii	Pseudophoenix_vinifera)	Serenoa_repens)))	Calamus_caryotoides)	Kingia_australis);
((Dictyosperma_album	(((Heterospathe_cagayanensis	(Kentiopsis_piersoniorum	Veitchia_spiralis))	Dypsis_decaryi)	((Oenocarpus_minor	Oenocarpus_bataua)	((Manicaria_saccifera	(Leopoldinia_pulchra	Geonoma_undata))	((Prestoea_acuminata	(((((Calamus_caryotoides	Serenoa_repens)	((Sabal_domingensis	Phoenix_dactylifera)	(Chamaedorea_seifrizii	Pseudophoenix_vinifera)))	(Sclerosperma_profizianum	Orania_palindan))	(((Podococcus_barteri	(Attalea_speciosa	Iriartea_deltoidea))	((Elaeis_guineensis	Elaeis_oleifera)	Bactris_major))	(Roystonea_regia	((Reinhardtia_gracilis	Reinhardtia_simplex)	(Reinhardtia_paiewonskiana	Reinhardtia_latisecta)))))	Nypa_fruticans))	Pelagodoxa_henryana)))))	Kingia_australis);
(((Serenoa_repens	((Pseudophoenix_vinifera	(Sabal_domingensis	Phoenix_dactylifera))	(Chamaedorea_seifrizii	(((((Iriartea_deltoidea	Attalea_speciosa)	Podococcus_barteri)	Nypa_fruticans)	(Orania_palindan	Sclerosperma_profizianum))	((((Leopoldinia_pulchra	Geonoma_undata)	(((Dictyosperma_album	(Heterospathe_cagayanensis	(Kentiopsis_piersoniorum	(Dypsis_decaryi	Veitchia_spiralis))))	(Prestoea_acuminata	(Oenocarpus_bataua	Oenocarpus_minor)))	Pelagodoxa_henryana))	Manicaria_saccifera)	(((Elaeis_oleifera	Elaeis_guineensis)	Bactris_major)	(((Reinhardtia_gracilis	Reinhardtia_simplex)	(Reinhardtia_paiewonskiana	Reinhardtia_latisecta))	Roystonea_regia)))))))	Calamus_caryotoides)	Kingia_australis);
(((Serenoa_repens	((Pseudophoenix_vinifera	(Sabal_domingensis	Phoenix_dactylifera))	(Chamaedorea_seifrizii	((Orania_palindan	Sclerosperma_profizianum)	((((Attalea_speciosa	(Podococcus_barteri	Iriartea_deltoidea))	((Elaeis_oleifera	Elaeis_guineensis)	Bactris_major))	(((Reinhardtia_gracilis	Reinhardtia_simplex)	(Reinhardtia_paiewonskiana	Reinhardtia_latisecta))	Roystonea_regia))	(((Prestoea_acuminata	((Dictyosperma_album	((Heterospathe_cagayanensis	(Kentiopsis_piersoniorum	Veitchia_spiralis))	Dypsis_decaryi))	(Pelagodoxa_henryana	(Manicaria_saccifera	(Oenocarpus_bataua	Oenocarpus_minor)))))	(Leopoldinia_pulchra	Geonoma_undata))	Nypa_fruticans))))))	Calamus_caryotoides)	Kingia_australis);
((((Chamaedorea_seifrizii	Pseudophoenix_vinifera)	((Serenoa_repens	(Sabal_domingensis	Phoenix_dactylifera))	((Orania_palindan	Sclerosperma_profizianum)	((((Roystonea_regia	(Nypa_fruticans	(Attalea_speciosa	(Podococcus_barteri	Iriartea_deltoidea))))	((Elaeis_oleifera	Elaeis_guineensis)	Bactris_major))	((Reinhardtia_gracilis	Reinhardtia_simplex)	(Reinhardtia_paiewonskiana	Reinhardtia_latisecta)))	(((Oenocarpus_bataua	Oenocarpus_minor)	((Manicaria_saccifera	Leopoldinia_pulchra)	(Pelagodoxa_henryana	((Prestoea_acuminata	Dictyosperma_album)	((Heterospathe_cagayanensis	(Kentiopsis_piersoniorum	Veitchia_spiralis))	Dypsis_decaryi)))))	Geonoma_undata)))))	Calamus_caryotoides)	Kingia_australis);
((((Chamaedorea_seifrizii	Pseudophoenix_vinifera)	((Serenoa_repens	(Sabal_domingensis	Phoenix_dactylifera))	((Nypa_fruticans	(Orania_palindan	Sclerosperma_profizianum))	((((Attalea_speciosa	(Podococcus_barteri	Iriartea_deltoidea))	((Elaeis_oleifera	Elaeis_guineensis)	Bactris_major))	(Roystonea_regia	((Reinhardtia_gracilis	Reinhardtia_simplex)	(Reinhardtia_paiewonskiana	Reinhardtia_latisecta))))	((((Oenocarpus_bataua	Oenocarpus_minor)	(Prestoea_acuminata	Pelagodoxa_henryana))	((Heterospathe_cagayanensis	(Kentiopsis_piersoniorum	Veitchia_spiralis))	(Dypsis_decaryi	Dictyosperma_album)))	(Manicaria_saccifera	(Leopoldinia_pulchra	Geonoma_undata)))))))	Calamus_caryotoides)	Kingia_australis);
((Leopoldinia_pulchra	((Geonoma_undata	((((Heterospathe_cagayanensis	(Kentiopsis_piersoniorum	Veitchia_spiralis))	(Dypsis_decaryi	Dictyosperma_album))	((Manicaria_saccifera	Prestoea_acuminata)	Pelagodoxa_henryana))	(((((Serenoa_repens	(Sabal_domingensis	Phoenix_dactylifera))	(Calamus_caryotoides	(Chamaedorea_seifrizii	Pseudophoenix_vinifera)))	(Orania_palindan	Sclerosperma_profizianum))	(((Attalea_speciosa	(Podococcus_barteri	Iriartea_deltoidea))	((Elaeis_oleifera	Elaeis_guineensis)	Bactris_major))	(Roystonea_regia	((Reinhardtia_gracilis	Reinhardtia_simplex)	(Reinhardtia_paiewonskiana	Reinhardtia_latisecta)))))	Nypa_fruticans)))	(Oenocarpus_bataua	Oenocarpus_minor)))	Kingia_australis);
((Calamus_caryotoides	(Serenoa_repens	(((Sabal_domingensis	Phoenix_dactylifera)	Pseudophoenix_vinifera)	(Chamaedorea_seifrizii	(((((Attalea_speciosa	(Podococcus_barteri	Iriartea_deltoidea))	Nypa_fruticans)	Orania_palindan)	Sclerosperma_profizianum)	((((Reinhardtia_gracilis	Reinhardtia_simplex)	(Reinhardtia_paiewonskiana	Reinhardtia_latisecta))	((Bactris_major	(Elaeis_oleifera	Elaeis_guineensis))	Roystonea_regia))	(((Oenocarpus_bataua	Oenocarpus_minor)	(Leopoldinia_pulchra	Geonoma_undata))	(((Prestoea_acuminata	((Dypsis_decaryi	(Veitchia_spiralis	(Heterospathe_cagayanensis	Kentiopsis_piersoniorum)))	Dictyosperma_album))	Manicaria_saccifera)	Pelagodoxa_henryana))))))))	Kingia_australis);
((Calamus_caryotoides	((Chamaedorea_seifrizii	Pseudophoenix_vinifera)	((((Attalea_speciosa	((Podococcus_barteri	Iriartea_deltoidea)	Nypa_fruticans))	(Orania_palindan	Sclerosperma_profizianum))	(((Bactris_major	(Elaeis_oleifera	Elaeis_guineensis))	(Roystonea_regia	((Reinhardtia_gracilis	Reinhardtia_simplex)	(Reinhardtia_paiewonskiana	Reinhardtia_latisecta))))	((Prestoea_acuminata	Pelagodoxa_henryana)	(((Oenocarpus_bataua	Oenocarpus_minor)	(Leopoldinia_pulchra	Geonoma_undata))	((((Dypsis_decaryi	Veitchia_spiralis)	(Kentiopsis_piersoniorum	Heterospathe_cagayanensis))	Dictyosperma_album)	Manicaria_saccifera)))))	(Serenoa_repens	(Sabal_domingensis	Phoenix_dactylifera)))))	Kingia_australis);
((Calamus_caryotoides	((Attalea_speciosa	((Podococcus_barteri	Iriartea_deltoidea)	Nypa_fruticans))	((Orania_palindan	Sclerosperma_profizianum)	(((((Reinhardtia_gracilis	Reinhardtia_simplex)	(Reinhardtia_paiewonskiana	Reinhardtia_latisecta))	((Bactris_major	(Elaeis_oleifera	Elaeis_guineensis))	Roystonea_regia))	(Pelagodoxa_henryana	(((Oenocarpus_bataua	Oenocarpus_minor)	(Leopoldinia_pulchra	Geonoma_undata))	((Dictyosperma_album	(Heterospathe_cagayanensis	((Dypsis_decaryi	Veitchia_spiralis)	Kentiopsis_piersoniorum)))	(Prestoea_acuminata	Manicaria_saccifera)))))	((Serenoa_repens	(Sabal_domingensis	Phoenix_dactylifera))	(Chamaedorea_seifrizii	Pseudophoenix_vinifera))))))	Kingia_australis);
((Calamus_caryotoides	((((Sabal_domingensis	Phoenix_dactylifera)	(Chamaedorea_seifrizii	Pseudophoenix_vinifera))	((Orania_palindan	Sclerosperma_profizianum)	((((Reinhardtia_gracilis	Reinhardtia_simplex)	(Reinhardtia_paiewonskiana	Reinhardtia_latisecta))	((Nypa_fruticans	(Attalea_speciosa	(Podococcus_barteri	Iriartea_deltoidea)))	((Bactris_major	(Elaeis_oleifera	Elaeis_guineensis))	Roystonea_regia)))	(((Pelagodoxa_henryana	(Prestoea_acuminata	Geonoma_undata))	((Oenocarpus_bataua	Oenocarpus_minor)	(Dictyosperma_album	((Dypsis_decaryi	Veitchia_spiralis)	(Kentiopsis_piersoniorum	Heterospathe_cagayanensis)))))	(Leopoldinia_pulchra	Manicaria_saccifera)))))	Serenoa_repens))	Kingia_australis);
((Calamus_caryotoides	((Pseudophoenix_vinifera	((Chamaedorea_seifrizii	((Orania_palindan	Sclerosperma_profizianum)	((((Reinhardtia_gracilis	Reinhardtia_simplex)	(Reinhardtia_paiewonskiana	Reinhardtia_latisecta))	((Nypa_fruticans	(Attalea_speciosa	(Podococcus_barteri	Iriartea_deltoidea)))	((Bactris_major	(Elaeis_oleifera	Elaeis_guineensis))	Roystonea_regia)))	(((Prestoea_acuminata	((Oenocarpus_bataua	Oenocarpus_minor)	(Dictyosperma_album	(((Dypsis_decaryi	Veitchia_spiralis)	Heterospathe_cagayanensis)	Kentiopsis_piersoniorum))))	((Geonoma_undata	Leopoldinia_pulchra)	Manicaria_saccifera))	Pelagodoxa_henryana))))	(Sabal_domingensis	Phoenix_dactylifera)))	Serenoa_repens))	Kingia_australis);
(((Serenoa_repens	(((Chamaedorea_seifrizii	(((Attalea_speciosa	(Nypa_fruticans	(Iriartea_deltoidea	Podococcus_barteri)))	(Sclerosperma_profizianum	Orania_palindan))	((Pelagodoxa_henryana	((Manicaria_saccifera	(Leopoldinia_pulchra	Geonoma_undata))	((((Kentiopsis_piersoniorum	Veitchia_spiralis)	Heterospathe_cagayanensis)	((Dypsis_decaryi	Dictyosperma_album)	Prestoea_acuminata))	(Oenocarpus_minor	Oenocarpus_bataua))))	((Roystonea_regia	(Bactris_major	(Elaeis_guineensis	Elaeis_oleifera)))	((Reinhardtia_gracilis	Reinhardtia_simplex)	(Reinhardtia_latisecta	Reinhardtia_paiewonskiana))))))	Pseudophoenix_vinifera)	(Phoenix_dactylifera	Sabal_domingensis)))	Calamus_caryotoides)	Kingia_australis);
((Chamaedorea_seifrizii	(Pseudophoenix_vinifera	((Phoenix_dactylifera	Sabal_domingensis)	(((Sclerosperma_profizianum	Orania_palindan)	((Nypa_fruticans	((Pelagodoxa_henryana	(Manicaria_saccifera	(((((Kentiopsis_piersoniorum	Veitchia_spiralis)	Heterospathe_cagayanensis)	Dictyosperma_album)	Dypsis_decaryi)	Prestoea_acuminata)))	((Oenocarpus_minor	Oenocarpus_bataua)	(Leopoldinia_pulchra	Geonoma_undata))))	(((Attalea_speciosa	(Iriartea_deltoidea	Podococcus_barteri))	(Bactris_major	(Elaeis_guineensis	Elaeis_oleifera)))	(((Reinhardtia_gracilis	Reinhardtia_simplex)	(Reinhardtia_latisecta	Reinhardtia_paiewonskiana))	Roystonea_regia))))	(Serenoa_repens	Calamus_caryotoides)))))	Kingia_australis);
((Calamus_caryotoides	(Sclerosperma_profizianum	(Orania_palindan	((((Chamaedorea_seifrizii	Pseudophoenix_vinifera)	(Serenoa_repens	(Phoenix_dactylifera	Sabal_domingensis)))	(((Prestoea_acuminata	(((Oenocarpus_minor	Oenocarpus_bataua)	(Leopoldinia_pulchra	Geonoma_undata))	Pelagodoxa_henryana))	(Manicaria_saccifera	(((Kentiopsis_piersoniorum	(Dypsis_decaryi	Veitchia_spiralis))	Heterospathe_cagayanensis)	Dictyosperma_album)))	((Bactris_major	(Elaeis_guineensis	Elaeis_oleifera))	(((Reinhardtia_gracilis	Reinhardtia_simplex)	(Reinhardtia_latisecta	Reinhardtia_paiewonskiana))	Roystonea_regia))))	(((Nypa_fruticans	Attalea_speciosa)	Iriartea_deltoidea)	Podococcus_barteri)))))	Kingia_australis);
((Calamus_caryotoides	((Chamaedorea_seifrizii	Pseudophoenix_vinifera)	((Serenoa_repens	(Phoenix_dactylifera	Sabal_domingensis))	((((Manicaria_saccifera	((Oenocarpus_minor	Oenocarpus_bataua)	((Heterospathe_cagayanensis	(Kentiopsis_piersoniorum	(Veitchia_spiralis	Dypsis_decaryi)))	Dictyosperma_album)))	(((Leopoldinia_pulchra	Geonoma_undata)	Pelagodoxa_henryana)	Prestoea_acuminata))	(((Reinhardtia_gracilis	Reinhardtia_simplex)	(Reinhardtia_latisecta	Reinhardtia_paiewonskiana))	(Roystonea_regia	(Bactris_major	(Elaeis_guineensis	Elaeis_oleifera)))))	(((Nypa_fruticans	Podococcus_barteri)	(Attalea_speciosa	Iriartea_deltoidea))	(Sclerosperma_profizianum	Orania_palindan))))))	Kingia_australis);
((Calamus_caryotoides	((Chamaedorea_seifrizii	Pseudophoenix_vinifera)	((Serenoa_repens	(Phoenix_dactylifera	Sabal_domingensis))	(((((((Heterospathe_cagayanensis	(Kentiopsis_piersoniorum	(Veitchia_spiralis	Dypsis_decaryi)))	Dictyosperma_album)	((Oenocarpus_minor	Oenocarpus_bataua)	Prestoea_acuminata))	(Manicaria_saccifera	(Leopoldinia_pulchra	Geonoma_undata)))	Pelagodoxa_henryana)	((Bactris_major	(Elaeis_guineensis	Elaeis_oleifera))	(((Reinhardtia_gracilis	Reinhardtia_simplex)	(Reinhardtia_latisecta	Reinhardtia_paiewonskiana))	Roystonea_regia)))	((Podococcus_barteri	(Iriartea_deltoidea	(Attalea_speciosa	Nypa_fruticans)))	(Sclerosperma_profizianum	Orania_palindan))))))	Kingia_australis);
((Calamus_caryotoides	(((Roystonea_regia	((((Podococcus_barteri	Nypa_fruticans)	Attalea_speciosa)	Iriartea_deltoidea)	(Sclerosperma_profizianum	Orania_palindan)))	(((Chamaedorea_seifrizii	Pseudophoenix_vinifera)	(Phoenix_dactylifera	Sabal_domingensis))	(((Prestoea_acuminata	Manicaria_saccifera)	((Pelagodoxa_henryana	(Leopoldinia_pulchra	Geonoma_undata))	((((Heterospathe_cagayanensis	Veitchia_spiralis)	Dypsis_decaryi)	(Kentiopsis_piersoniorum	Dictyosperma_album))	(Oenocarpus_minor	Oenocarpus_bataua))))	((Bactris_major	(Elaeis_guineensis	Elaeis_oleifera))	((Reinhardtia_gracilis	Reinhardtia_simplex)	(Reinhardtia_latisecta	Reinhardtia_paiewonskiana))))))	Serenoa_repens))	Kingia_australis);
((Calamus_caryotoides	(((Pseudophoenix_vinifera	(Phoenix_dactylifera	Sabal_domingensis))	(((Manicaria_saccifera	((((Kentiopsis_piersoniorum	(Heterospathe_cagayanensis	Veitchia_spiralis))	Dypsis_decaryi)	Dictyosperma_album)	(((Pelagodoxa_henryana	(Leopoldinia_pulchra	Geonoma_undata))	Prestoea_acuminata)	(Oenocarpus_minor	Oenocarpus_bataua))))	(((Nypa_fruticans	(Attalea_speciosa	(Iriartea_deltoidea	Podococcus_barteri)))	(Roystonea_regia	(Bactris_major	(Elaeis_guineensis	Elaeis_oleifera))))	((Reinhardtia_gracilis	Reinhardtia_simplex)	(Reinhardtia_latisecta	Reinhardtia_paiewonskiana))))	(Chamaedorea_seifrizii	(Sclerosperma_profizianum	Orania_palindan))))	Serenoa_repens))	Kingia_australis);
((Calamus_caryotoides	(((Pseudophoenix_vinifera	(Phoenix_dactylifera	Sabal_domingensis))	(Chamaedorea_seifrizii	((Sclerosperma_profizianum	Orania_palindan)	(((Geonoma_undata	((((Leopoldinia_pulchra	(Oenocarpus_minor	Oenocarpus_bataua))	(((Heterospathe_cagayanensis	(Veitchia_spiralis	Kentiopsis_piersoniorum))	Dypsis_decaryi)	Dictyosperma_album))	Pelagodoxa_henryana)	Manicaria_saccifera))	Prestoea_acuminata)	((((Elaeis_guineensis	Elaeis_oleifera)	Bactris_major)	((Attalea_speciosa	Iriartea_deltoidea)	(Podococcus_barteri	Nypa_fruticans)))	(Roystonea_regia	((Reinhardtia_gracilis	Reinhardtia_simplex)	(Reinhardtia_latisecta	Reinhardtia_paiewonskiana))))))))	Serenoa_repens))	Kingia_australis);
((Calamus_caryotoides	((((Chamaedorea_seifrizii	Pseudophoenix_vinifera)	(Sclerosperma_profizianum	Orania_palindan))	((((Manicaria_saccifera	((Pelagodoxa_henryana	(Leopoldinia_pulchra	Geonoma_undata))	((Oenocarpus_minor	Oenocarpus_bataua)	((Veitchia_spiralis	Kentiopsis_piersoniorum)	((Dypsis_decaryi	Dictyosperma_album)	Heterospathe_cagayanensis)))))	Prestoea_acuminata)	(((Reinhardtia_gracilis	Reinhardtia_simplex)	(Reinhardtia_latisecta	Reinhardtia_paiewonskiana))	((((Elaeis_guineensis	Elaeis_oleifera)	Bactris_major)	(Attalea_speciosa	(Iriartea_deltoidea	(Podococcus_barteri	Nypa_fruticans))))	Roystonea_regia)))	(Phoenix_dactylifera	Sabal_domingensis)))	Serenoa_repens))	Kingia_australis);
(((Phoenix_dactylifera	Sabal_domingensis)	((((((Iriartea_deltoidea	Attalea_speciosa)	(Nypa_fruticans	Podococcus_barteri))	(Sclerosperma_profizianum	Orania_palindan))	((((Leopoldinia_pulchra	Geonoma_undata)	Pelagodoxa_henryana)	(Manicaria_saccifera	((Prestoea_acuminata	(Oenocarpus_minor	Oenocarpus_bataua))	((Heterospathe_cagayanensis	(Kentiopsis_piersoniorum	(Dypsis_decaryi	Veitchia_spiralis)))	Dictyosperma_album))))	(((Elaeis_guineensis	Elaeis_oleifera)	Bactris_major)	(Roystonea_regia	((Reinhardtia_gracilis	Reinhardtia_simplex)	(Reinhardtia_latisecta	Reinhardtia_paiewonskiana))))))	(Serenoa_repens	Calamus_caryotoides))	(Chamaedorea_seifrizii	Pseudophoenix_vinifera)))	Kingia_australis);
((Calamus_caryotoides	(((Phoenix_dactylifera	Sabal_domingensis)	((((Nypa_fruticans	(Attalea_speciosa	(Podococcus_barteri	Iriartea_deltoidea)))	(Orania_palindan	Sclerosperma_profizianum))	(((Bactris_major	(Elaeis_oleifera	Elaeis_guineensis))	(((Reinhardtia_paiewonskiana	Reinhardtia_latisecta)	(Reinhardtia_simplex	Reinhardtia_gracilis))	Roystonea_regia))	((((Prestoea_acuminata	Geonoma_undata)	(Leopoldinia_pulchra	Manicaria_saccifera))	(((Dypsis_decaryi	Dictyosperma_album)	((Heterospathe_cagayanensis	Kentiopsis_piersoniorum)	Veitchia_spiralis))	(Oenocarpus_bataua	Oenocarpus_minor)))	Pelagodoxa_henryana)))	(Pseudophoenix_vinifera	Chamaedorea_seifrizii)))	Serenoa_repens))	Kingia_australis);
((((((Geonoma_undata	Leopoldinia_pulchra)	Manicaria_saccifera)	(Prestoea_acuminata	((Dictyosperma_album	(((Heterospathe_cagayanensis	Kentiopsis_piersoniorum)	Veitchia_spiralis)	Dypsis_decaryi))	(Oenocarpus_bataua	Oenocarpus_minor))))	Pelagodoxa_henryana)	((((Pseudophoenix_vinifera	Chamaedorea_seifrizii)	(Serenoa_repens	(Phoenix_dactylifera	Sabal_domingensis)))	((Nypa_fruticans	(Attalea_speciosa	(Podococcus_barteri	Iriartea_deltoidea)))	(Orania_palindan	(Calamus_caryotoides	Sclerosperma_profizianum))))	((Bactris_major	(Elaeis_oleifera	Elaeis_guineensis))	(((Reinhardtia_paiewonskiana	Reinhardtia_latisecta)	(Reinhardtia_simplex	Reinhardtia_gracilis))	Roystonea_regia))))	Kingia_australis);
((Calamus_caryotoides	(Serenoa_repens	(((Phoenix_dactylifera	Sabal_domingensis)	Pseudophoenix_vinifera)	((((Orania_palindan	Sclerosperma_profizianum)	((((Iriartea_deltoidea	Podococcus_barteri)	Nypa_fruticans)	Attalea_speciosa)	(Roystonea_regia	((Bactris_major	(Elaeis_oleifera	Elaeis_guineensis))	((Reinhardtia_paiewonskiana	Reinhardtia_latisecta)	(Reinhardtia_simplex	Reinhardtia_gracilis))))))	((Manicaria_saccifera	(((((Heterospathe_cagayanensis	Kentiopsis_piersoniorum)	Veitchia_spiralis)	(Dypsis_decaryi	Dictyosperma_album))	(Oenocarpus_bataua	Oenocarpus_minor))	((Geonoma_undata	Leopoldinia_pulchra)	Pelagodoxa_henryana)))	Prestoea_acuminata))	Chamaedorea_seifrizii))))	Kingia_australis);
((Calamus_caryotoides	(Serenoa_repens	(((Phoenix_dactylifera	Sabal_domingensis)	Pseudophoenix_vinifera)	((((((Podococcus_barteri	Nypa_fruticans)	Attalea_speciosa)	Iriartea_deltoidea)	(Orania_palindan	Sclerosperma_profizianum))	(((Bactris_major	(Elaeis_oleifera	Elaeis_guineensis))	(((Reinhardtia_paiewonskiana	Reinhardtia_latisecta)	(Reinhardtia_simplex	Reinhardtia_gracilis))	Roystonea_regia))	((((Geonoma_undata	Leopoldinia_pulchra)	Manicaria_saccifera)	(((Dictyosperma_album	((Kentiopsis_piersoniorum	(Veitchia_spiralis	Heterospathe_cagayanensis))	Dypsis_decaryi))	(Oenocarpus_bataua	Oenocarpus_minor))	Pelagodoxa_henryana))	Prestoea_acuminata)))	Chamaedorea_seifrizii))))	Kingia_australis);
((Chamaedorea_seifrizii	(((Phoenix_dactylifera	Sabal_domingensis)	Pseudophoenix_vinifera)	((Calamus_caryotoides	Serenoa_repens)	(((Geonoma_undata	(Prestoea_acuminata	Manicaria_saccifera))	(((Dictyosperma_album	((Veitchia_spiralis	(Heterospathe_cagayanensis	Kentiopsis_piersoniorum))	Dypsis_decaryi))	(Leopoldinia_pulchra	(Oenocarpus_bataua	Oenocarpus_minor)))	Pelagodoxa_henryana))	((Orania_palindan	Sclerosperma_profizianum)	((Bactris_major	((((Iriartea_deltoidea	Podococcus_barteri)	Nypa_fruticans)	Attalea_speciosa)	(Elaeis_oleifera	Elaeis_guineensis)))	(((Reinhardtia_paiewonskiana	Reinhardtia_latisecta)	(Reinhardtia_simplex	Reinhardtia_gracilis))	Roystonea_regia)))))))	Kingia_australis);
((Calamus_caryotoides	(Serenoa_repens	(((((Iriartea_deltoidea	Podococcus_barteri)	(Nypa_fruticans	Attalea_speciosa))	(Orania_palindan	Sclerosperma_profizianum))	((((Elaeis_oleifera	Elaeis_guineensis)	Bactris_major)	(((Reinhardtia_paiewonskiana	Reinhardtia_latisecta)	(Reinhardtia_simplex	Reinhardtia_gracilis))	Roystonea_regia))	(Pelagodoxa_henryana	((Manicaria_saccifera	(Geonoma_undata	Prestoea_acuminata))	((Dictyosperma_album	((Veitchia_spiralis	(Heterospathe_cagayanensis	Kentiopsis_piersoniorum))	Dypsis_decaryi))	(Leopoldinia_pulchra	(Oenocarpus_bataua	Oenocarpus_minor)))))))	((Phoenix_dactylifera	Sabal_domingensis)	(Chamaedorea_seifrizii	Pseudophoenix_vinifera)))))	Kingia_australis);
((Serenoa_repens	((Phoenix_dactylifera	Sabal_domingensis)	((Chamaedorea_seifrizii	Pseudophoenix_vinifera)	(Calamus_caryotoides	((Orania_palindan	Sclerosperma_profizianum)	((((Reinhardtia_paiewonskiana	Reinhardtia_latisecta)	(Reinhardtia_simplex	Reinhardtia_gracilis))	(Roystonea_regia	(((Attalea_speciosa	(Iriartea_deltoidea	Podococcus_barteri))	Nypa_fruticans)	((Elaeis_oleifera	Elaeis_guineensis)	Bactris_major))))	(Pelagodoxa_henryana	(((Leopoldinia_pulchra	Manicaria_saccifera)	(Geonoma_undata	Prestoea_acuminata))	((Dictyosperma_album	((Veitchia_spiralis	(Heterospathe_cagayanensis	Kentiopsis_piersoniorum))	Dypsis_decaryi))	(Oenocarpus_bataua	Oenocarpus_minor))))))))))	Kingia_australis);
((Calamus_caryotoides	(((Serenoa_repens	(Phoenix_dactylifera	Sabal_domingensis))	((((Iriartea_deltoidea	((Podococcus_barteri	Nypa_fruticans)	Attalea_speciosa))	((Elaeis_oleifera	Elaeis_guineensis)	Bactris_major))	(((Reinhardtia_paiewonskiana	Reinhardtia_latisecta)	(Reinhardtia_simplex	Reinhardtia_gracilis))	Roystonea_regia))	(((Oenocarpus_bataua	Oenocarpus_minor)	((Pelagodoxa_henryana	((Geonoma_undata	Leopoldinia_pulchra)	Manicaria_saccifera))	((Veitchia_spiralis	(Heterospathe_cagayanensis	Kentiopsis_piersoniorum))	(Prestoea_acuminata	(Dictyosperma_album	Dypsis_decaryi)))))	(Orania_palindan	Sclerosperma_profizianum))))	(Chamaedorea_seifrizii	Pseudophoenix_vinifera)))	Kingia_australis);
((Calamus_caryotoides	(Serenoa_repens	((Chamaedorea_seifrizii	Pseudophoenix_vinifera)	((Phoenix_dactylifera	Sabal_domingensis)	((Orania_palindan	Sclerosperma_profizianum)	((((((Iriartea_deltoidea	Podococcus_barteri)	Nypa_fruticans)	Attalea_speciosa)	((Elaeis_oleifera	Elaeis_guineensis)	Bactris_major))	(((Reinhardtia_paiewonskiana	Reinhardtia_latisecta)	(Reinhardtia_simplex	Reinhardtia_gracilis))	Roystonea_regia))	(((Geonoma_undata	Manicaria_saccifera)	(((Veitchia_spiralis	(Heterospathe_cagayanensis	Kentiopsis_piersoniorum))	(Dictyosperma_album	(Dypsis_decaryi	Prestoea_acuminata)))	(Leopoldinia_pulchra	(Oenocarpus_bataua	Oenocarpus_minor))))	Pelagodoxa_henryana)))))))	Kingia_australis);
(((Phoenix_dactylifera	Sabal_domingensis)	(((Calamus_caryotoides	Serenoa_repens)	((Orania_palindan	Sclerosperma_profizianum)	((((((Iriartea_deltoidea	Podococcus_barteri)	Nypa_fruticans)	Attalea_speciosa)	((Elaeis_oleifera	Elaeis_guineensis)	Bactris_major))	(((Reinhardtia_paiewonskiana	Reinhardtia_latisecta)	(Reinhardtia_simplex	Reinhardtia_gracilis))	Roystonea_regia))	((Leopoldinia_pulchra	Manicaria_saccifera)	((((Dypsis_decaryi	Veitchia_spiralis)	Kentiopsis_piersoniorum)	(Dictyosperma_album	Heterospathe_cagayanensis))	((Prestoea_acuminata	(Geonoma_undata	Pelagodoxa_henryana))	(Oenocarpus_bataua	Oenocarpus_minor)))))))	(Chamaedorea_seifrizii	Pseudophoenix_vinifera)))	Kingia_australis);
(((Calamus_caryotoides	((Serenoa_repens	(Sabal_domingensis	Phoenix_dactylifera))	((Orania_palindan	Sclerosperma_profizianum)	((((Reinhardtia_latisecta	Reinhardtia_paiewonskiana)	(Reinhardtia_gracilis	Reinhardtia_simplex))	(Roystonea_regia	((Attalea_speciosa	(Nypa_fruticans	(Podococcus_barteri	Iriartea_deltoidea)))	(Bactris_major	(Elaeis_oleifera	Elaeis_guineensis)))))	(((Manicaria_saccifera	Geonoma_undata)	((((Leopoldinia_pulchra	Dypsis_decaryi)	((Heterospathe_cagayanensis	Kentiopsis_piersoniorum)	Veitchia_spiralis))	(Oenocarpus_bataua	Oenocarpus_minor))	(Prestoea_acuminata	Dictyosperma_album)))	Pelagodoxa_henryana)))))	(Chamaedorea_seifrizii	Pseudophoenix_vinifera))	Kingia_australis);
((Calamus_caryotoides	(Serenoa_repens	(((Orania_palindan	Sclerosperma_profizianum)	((((Attalea_speciosa	(Nypa_fruticans	(Podococcus_barteri	Iriartea_deltoidea)))	(Bactris_major	(Elaeis_oleifera	Elaeis_guineensis)))	(((Reinhardtia_latisecta	Reinhardtia_paiewonskiana)	(Reinhardtia_gracilis	Reinhardtia_simplex))	Roystonea_regia))	(((((Manicaria_saccifera	(Leopoldinia_pulchra	Geonoma_undata))	(Dictyosperma_album	(Heterospathe_cagayanensis	(Kentiopsis_piersoniorum	Veitchia_spiralis))))	((Oenocarpus_bataua	Oenocarpus_minor)	Dypsis_decaryi))	Pelagodoxa_henryana)	Prestoea_acuminata)))	(Chamaedorea_seifrizii	((Sabal_domingensis	Phoenix_dactylifera)	Pseudophoenix_vinifera)))))	Kingia_australis);
((Calamus_caryotoides	((Orania_palindan	Sclerosperma_profizianum)	(((Attalea_speciosa	(Nypa_fruticans	Podococcus_barteri))	Iriartea_deltoidea)	(((((Reinhardtia_latisecta	(Reinhardtia_paiewonskiana	(Reinhardtia_gracilis	Reinhardtia_simplex)))	((Sabal_domingensis	Phoenix_dactylifera)	(Pseudophoenix_vinifera	Chamaedorea_seifrizii)))	((Pelagodoxa_henryana	((Manicaria_saccifera	Leopoldinia_pulchra)	(Prestoea_acuminata	Geonoma_undata)))	(((Heterospathe_cagayanensis	(Kentiopsis_piersoniorum	(Dypsis_decaryi	Veitchia_spiralis)))	Dictyosperma_album)	(Oenocarpus_bataua	Oenocarpus_minor))))	(Bactris_major	(Elaeis_oleifera	Elaeis_guineensis)))	(Roystonea_regia	Serenoa_repens)))))	Kingia_australis);
((((Chamaedorea_seifrizii	((((Nypa_fruticans	(Iriartea_deltoidea	Podococcus_barteri))	Orania_palindan)	Sclerosperma_profizianum)	((Pelagodoxa_henryana	(((Manicaria_saccifera	Leopoldinia_pulchra)	Geonoma_undata)	(Prestoea_acuminata	((Dictyosperma_album	(Heterospathe_cagayanensis	(Kentiopsis_piersoniorum	(Dypsis_decaryi	Veitchia_spiralis))))	(Oenocarpus_bataua	Oenocarpus_minor)))))	(((Reinhardtia_latisecta	Reinhardtia_paiewonskiana)	(Reinhardtia_simplex	Reinhardtia_gracilis))	((Bactris_major	(Attalea_speciosa	(Elaeis_oleifera	Elaeis_guineensis)))	Roystonea_regia)))))	(Serenoa_repens	Calamus_caryotoides))	((Sabal_domingensis	Phoenix_dactylifera)	Pseudophoenix_vinifera))	Kingia_australis);
((Calamus_caryotoides	((Chamaedorea_seifrizii	Pseudophoenix_vinifera)	((((Orania_palindan	Sclerosperma_profizianum)	(Nypa_fruticans	(Attalea_speciosa	(Podococcus_barteri	Iriartea_deltoidea))))	(((Pelagodoxa_henryana	((Dictyosperma_album	((Heterospathe_cagayanensis	(Kentiopsis_piersoniorum	Veitchia_spiralis))	Dypsis_decaryi))	((Leopoldinia_pulchra	Geonoma_undata)	(Oenocarpus_bataua	Oenocarpus_minor))))	(Manicaria_saccifera	Prestoea_acuminata))	((Roystonea_regia	((Reinhardtia_latisecta	Reinhardtia_paiewonskiana)	(Reinhardtia_simplex	Reinhardtia_gracilis)))	(Bactris_major	(Elaeis_oleifera	Elaeis_guineensis)))))	(Serenoa_repens	(Sabal_domingensis	Phoenix_dactylifera)))))	Kingia_australis);
((Chamaedorea_seifrizii	(Pseudophoenix_vinifera	(((Calamus_caryotoides	Serenoa_repens)	((Orania_palindan	(Sclerosperma_profizianum	(Nypa_fruticans	(Iriartea_deltoidea	(Attalea_speciosa	Podococcus_barteri)))))	(((((Leopoldinia_pulchra	Geonoma_undata)	Pelagodoxa_henryana)	(((Dypsis_decaryi	Veitchia_spiralis)	(Dictyosperma_album	(Kentiopsis_piersoniorum	Heterospathe_cagayanensis)))	(Oenocarpus_bataua	Oenocarpus_minor)))	(Manicaria_saccifera	Prestoea_acuminata))	((Roystonea_regia	((Reinhardtia_latisecta	Reinhardtia_paiewonskiana)	(Reinhardtia_simplex	Reinhardtia_gracilis)))	(Bactris_major	(Elaeis_oleifera	Elaeis_guineensis))))))	(Sabal_domingensis	Phoenix_dactylifera))))	Kingia_australis);
((Calamus_caryotoides	(((Orania_palindan	Sclerosperma_profizianum)	((((Prestoea_acuminata	((((Kentiopsis_piersoniorum	Heterospathe_cagayanensis)	(Dypsis_decaryi	Veitchia_spiralis))	Dictyosperma_album)	(Oenocarpus_bataua	Oenocarpus_minor)))	(Manicaria_saccifera	(Leopoldinia_pulchra	Geonoma_undata)))	Pelagodoxa_henryana)	(((Reinhardtia_latisecta	Reinhardtia_paiewonskiana)	(Reinhardtia_simplex	Reinhardtia_gracilis))	(((Nypa_fruticans	(Iriartea_deltoidea	(Attalea_speciosa	Podococcus_barteri)))	(Bactris_major	(Elaeis_oleifera	Elaeis_guineensis)))	(Chamaedorea_seifrizii	Roystonea_regia)))))	(Pseudophoenix_vinifera	((Sabal_domingensis	Phoenix_dactylifera)	Serenoa_repens))))	Kingia_australis);
((Calamus_caryotoides	((((Orania_palindan	Sclerosperma_profizianum)	((((((Pelagodoxa_henryana	((Dypsis_decaryi	(Heterospathe_cagayanensis	(Veitchia_spiralis	Kentiopsis_piersoniorum)))	Dictyosperma_album))	Prestoea_acuminata)	Manicaria_saccifera)	(Oenocarpus_bataua	Oenocarpus_minor))	(Leopoldinia_pulchra	Geonoma_undata))	(((Reinhardtia_latisecta	Reinhardtia_paiewonskiana)	(Reinhardtia_simplex	Reinhardtia_gracilis))	((Roystonea_regia	(Bactris_major	(Elaeis_oleifera	Elaeis_guineensis)))	(((Podococcus_barteri	Iriartea_deltoidea)	Nypa_fruticans)	Attalea_speciosa)))))	Chamaedorea_seifrizii)	(Serenoa_repens	((Sabal_domingensis	Phoenix_dactylifera)	Pseudophoenix_vinifera))))	Kingia_australis);
((Oenocarpus_minor	(((Geonoma_undata	(Pelagodoxa_henryana	((Prestoea_acuminata	(Leopoldinia_pulchra	Manicaria_saccifera))	((Heterospathe_cagayanensis	((Dypsis_decaryi	Veitchia_spiralis)	Kentiopsis_piersoniorum))	Dictyosperma_album))))	(((Pseudophoenix_vinifera	Chamaedorea_seifrizii)	((((Reinhardtia_latisecta	Reinhardtia_paiewonskiana)	(Reinhardtia_simplex	Reinhardtia_gracilis))	(((Bactris_major	(Elaeis_oleifera	Elaeis_guineensis))	(Attalea_speciosa	(Iriartea_deltoidea	(Podococcus_barteri	Nypa_fruticans))))	Roystonea_regia))	((Calamus_caryotoides	Serenoa_repens)	(Orania_palindan	Sclerosperma_profizianum))))	(Sabal_domingensis	Phoenix_dactylifera)))	Oenocarpus_bataua))	Kingia_australis);
((Calamus_caryotoides	((Pseudophoenix_vinifera	Chamaedorea_seifrizii)	(((Orania_palindan	Sclerosperma_profizianum)	(((((Oenocarpus_bataua	Oenocarpus_minor)	((Dypsis_decaryi	Dictyosperma_album)	(Heterospathe_cagayanensis	(Veitchia_spiralis	Kentiopsis_piersoniorum))))	(Geonoma_undata	(Prestoea_acuminata	(Leopoldinia_pulchra	Manicaria_saccifera))))	Pelagodoxa_henryana)	((Attalea_speciosa	(Nypa_fruticans	(Iriartea_deltoidea	Podococcus_barteri)))	((Roystonea_regia	((Reinhardtia_latisecta	Reinhardtia_paiewonskiana)	(Reinhardtia_simplex	Reinhardtia_gracilis)))	(Bactris_major	(Elaeis_oleifera	Elaeis_guineensis))))))	(Serenoa_repens	(Sabal_domingensis	Phoenix_dactylifera)))))	Kingia_australis);
((Calamus_caryotoides	((Pseudophoenix_vinifera	((Sabal_domingensis	Phoenix_dactylifera)	(Chamaedorea_seifrizii	((((Iriartea_deltoidea	(Nypa_fruticans	Attalea_speciosa))	Podococcus_barteri)	(Sclerosperma_profizianum	Orania_palindan))	(((Bactris_major	(Elaeis_guineensis	Elaeis_oleifera))	(((Reinhardtia_simplex	Reinhardtia_gracilis)	(Reinhardtia_paiewonskiana	Reinhardtia_latisecta))	Roystonea_regia))	(Manicaria_saccifera	((Prestoea_acuminata	((Dypsis_decaryi	(Dictyosperma_album	(Heterospathe_cagayanensis	(Veitchia_spiralis	Kentiopsis_piersoniorum))))	(Oenocarpus_minor	Oenocarpus_bataua)))	((Geonoma_undata	Leopoldinia_pulchra)	Pelagodoxa_henryana))))))))	Serenoa_repens))	Kingia_australis);
(((((Sabal_domingensis	Phoenix_dactylifera)	Pseudophoenix_vinifera)	(Serenoa_repens	(Calamus_caryotoides	((Sclerosperma_profizianum	Orania_palindan)	((((((Nypa_fruticans	Podococcus_barteri)	Attalea_speciosa)	Iriartea_deltoidea)	(Bactris_major	(Elaeis_guineensis	Elaeis_oleifera)))	(((Reinhardtia_simplex	Reinhardtia_gracilis)	(Reinhardtia_paiewonskiana	Reinhardtia_latisecta))	Roystonea_regia))	(Pelagodoxa_henryana	((Prestoea_acuminata	((Dypsis_decaryi	(Dictyosperma_album	(Heterospathe_cagayanensis	(Veitchia_spiralis	Kentiopsis_piersoniorum))))	(Oenocarpus_minor	Oenocarpus_bataua)))	(Geonoma_undata	(Leopoldinia_pulchra	Manicaria_saccifera)))))))))	Chamaedorea_seifrizii)	Kingia_australis);
((Calamus_caryotoides	((((Sabal_domingensis	Phoenix_dactylifera)	Pseudophoenix_vinifera)	(Chamaedorea_seifrizii	((((Bactris_major	(Elaeis_guineensis	Elaeis_oleifera))	((Reinhardtia_simplex	Reinhardtia_gracilis)	(Reinhardtia_paiewonskiana	Reinhardtia_latisecta)))	(Roystonea_regia	(Attalea_speciosa	(Iriartea_deltoidea	Podococcus_barteri))))	((((Dictyosperma_album	(Dypsis_decaryi	((Veitchia_spiralis	Kentiopsis_piersoniorum)	Heterospathe_cagayanensis)))	((Prestoea_acuminata	Pelagodoxa_henryana)	((Geonoma_undata	Leopoldinia_pulchra)	(Oenocarpus_minor	Oenocarpus_bataua))))	Manicaria_saccifera)	(Nypa_fruticans	(Sclerosperma_profizianum	Orania_palindan))))))	Serenoa_repens))	Kingia_australis);
((Calamus_caryotoides	((((Sabal_domingensis	Phoenix_dactylifera)	Pseudophoenix_vinifera)	(Chamaedorea_seifrizii	((Sclerosperma_profizianum	Orania_palindan)	(((Roystonea_regia	((Reinhardtia_simplex	Reinhardtia_gracilis)	(Reinhardtia_paiewonskiana	Reinhardtia_latisecta)))	((Nypa_fruticans	(Attalea_speciosa	(Iriartea_deltoidea	Podococcus_barteri)))	(Bactris_major	(Elaeis_guineensis	Elaeis_oleifera))))	(((((Oenocarpus_minor	Oenocarpus_bataua)	(Dictyosperma_album	(((Dypsis_decaryi	Veitchia_spiralis)	Kentiopsis_piersoniorum)	Heterospathe_cagayanensis)))	Prestoea_acuminata)	((Geonoma_undata	Leopoldinia_pulchra)	Manicaria_saccifera))	Pelagodoxa_henryana)))))	Serenoa_repens))	Kingia_australis);
((Calamus_caryotoides	((((Sabal_domingensis	Phoenix_dactylifera)	Pseudophoenix_vinifera)	(Chamaedorea_seifrizii	((Sclerosperma_profizianum	Orania_palindan)	(((Roystonea_regia	((Reinhardtia_simplex	Reinhardtia_gracilis)	(Reinhardtia_paiewonskiana	Reinhardtia_latisecta)))	((Iriartea_deltoidea	((Podococcus_barteri	Nypa_fruticans)	Attalea_speciosa))	(Bactris_major	(Elaeis_guineensis	Elaeis_oleifera))))	(((Pelagodoxa_henryana	Geonoma_undata)	((Oenocarpus_minor	Oenocarpus_bataua)	((Dictyosperma_album	(((Veitchia_spiralis	Kentiopsis_piersoniorum)	Heterospathe_cagayanensis)	Dypsis_decaryi))	Prestoea_acuminata)))	(Leopoldinia_pulchra	Manicaria_saccifera))))))	Serenoa_repens))	Kingia_australis);
((Phoenix_dactylifera	((Pseudophoenix_vinifera	((Chamaedorea_seifrizii	((Pelagodoxa_henryana	(((Oenocarpus_minor	Oenocarpus_bataua)	((Kentiopsis_piersoniorum	(Heterospathe_cagayanensis	Veitchia_spiralis))	(Dypsis_decaryi	Dictyosperma_album)))	((Geonoma_undata	Leopoldinia_pulchra)	(Prestoea_acuminata	Manicaria_saccifera))))	((Sclerosperma_profizianum	Orania_palindan)	((Roystonea_regia	((Reinhardtia_simplex	Reinhardtia_gracilis)	(Reinhardtia_paiewonskiana	Reinhardtia_latisecta)))	((((Iriartea_deltoidea	Podococcus_barteri)	Nypa_fruticans)	Attalea_speciosa)	(Bactris_major	(Elaeis_guineensis	Elaeis_oleifera)))))))	(Calamus_caryotoides	Serenoa_repens)))	Sabal_domingensis))	Kingia_australis);
((Calamus_caryotoides	(Serenoa_repens	(((Sabal_domingensis	Phoenix_dactylifera)	Pseudophoenix_vinifera)	(Chamaedorea_seifrizii	(((((Podococcus_barteri	Nypa_fruticans)	(Iriartea_deltoidea	Attalea_speciosa))	Sclerosperma_profizianum)	Orania_palindan)	(((Bactris_major	(Elaeis_guineensis	Elaeis_oleifera))	(Roystonea_regia	((Reinhardtia_simplex	Reinhardtia_gracilis)	(Reinhardtia_paiewonskiana	Reinhardtia_latisecta))))	(Pelagodoxa_henryana	(((Prestoea_acuminata	Dictyosperma_album)	Manicaria_saccifera)	(((Oenocarpus_minor	Oenocarpus_bataua)	(((Dypsis_decaryi	Veitchia_spiralis)	Heterospathe_cagayanensis)	Kentiopsis_piersoniorum))	(Geonoma_undata	Leopoldinia_pulchra))))))))))	Kingia_australis);
((Calamus_caryotoides	(Serenoa_repens	(((Sabal_domingensis	Phoenix_dactylifera)	Pseudophoenix_vinifera)	(Chamaedorea_seifrizii	((Sclerosperma_profizianum	(Orania_palindan	(Nypa_fruticans	(Attalea_speciosa	(Iriartea_deltoidea	Podococcus_barteri)))))	(((Bactris_major	(Elaeis_guineensis	Elaeis_oleifera))	(Roystonea_regia	((Reinhardtia_simplex	Reinhardtia_gracilis)	(Reinhardtia_paiewonskiana	Reinhardtia_latisecta))))	((((Pelagodoxa_henryana	(Geonoma_undata	Prestoea_acuminata))	(Oenocarpus_minor	Oenocarpus_bataua))	(Dictyosperma_album	(((Veitchia_spiralis	Heterospathe_cagayanensis)	Kentiopsis_piersoniorum)	Dypsis_decaryi)))	(Manicaria_saccifera	Leopoldinia_pulchra))))))))	Kingia_australis);
(((Sabal_domingensis	Phoenix_dactylifera)	(((Chamaedorea_seifrizii	Pseudophoenix_vinifera)	(((Orania_palindan	Sclerosperma_profizianum)	(Calamus_caryotoides	(((Nypa_fruticans	Podococcus_barteri)	Attalea_speciosa)	Iriartea_deltoidea)))	(((Bactris_major	(Elaeis_guineensis	Elaeis_oleifera))	(Roystonea_regia	((Reinhardtia_simplex	Reinhardtia_gracilis)	(Reinhardtia_paiewonskiana	Reinhardtia_latisecta))))	(((Geonoma_undata	Manicaria_saccifera)	Leopoldinia_pulchra)	(Pelagodoxa_henryana	((Oenocarpus_minor	Oenocarpus_bataua)	(Dictyosperma_album	(Prestoea_acuminata	((Kentiopsis_piersoniorum	(Dypsis_decaryi	Veitchia_spiralis))	Heterospathe_cagayanensis)))))))))	Serenoa_repens))	Kingia_australis);
((Calamus_caryotoides	(Serenoa_repens	((Sabal_domingensis	Phoenix_dactylifera)	((Chamaedorea_seifrizii	Pseudophoenix_vinifera)	((Orania_palindan	(Sclerosperma_profizianum	(Attalea_speciosa	(Iriartea_deltoidea	(Nypa_fruticans	Podococcus_barteri)))))	(((Bactris_major	(Elaeis_guineensis	Elaeis_oleifera))	(Roystonea_regia	((Reinhardtia_simplex	Reinhardtia_gracilis)	(Reinhardtia_paiewonskiana	Reinhardtia_latisecta))))	((Manicaria_saccifera	(Leopoldinia_pulchra	Geonoma_undata))	(Pelagodoxa_henryana	(Prestoea_acuminata	((Oenocarpus_minor	Oenocarpus_bataua)	((Kentiopsis_piersoniorum	Veitchia_spiralis)	(Dypsis_decaryi	(Heterospathe_cagayanensis	Dictyosperma_album)))))))))))))	Kingia_australis);
(((((Pseudophoenix_vinifera	(Sabal_domingensis	Phoenix_dactylifera))	(Chamaedorea_seifrizii	(((((Pelagodoxa_henryana	((Prestoea_acuminata	Manicaria_saccifera)	(Geonoma_undata	Leopoldinia_pulchra)))	(Oenocarpus_bataua	Oenocarpus_minor))	(Dictyosperma_album	(((Kentiopsis_piersoniorum	Veitchia_spiralis)	Heterospathe_cagayanensis)	Dypsis_decaryi)))	((Roystonea_regia	((Reinhardtia_gracilis	Reinhardtia_simplex)	(Reinhardtia_latisecta	Reinhardtia_paiewonskiana)))	((Bactris_major	(Elaeis_oleifera	Elaeis_guineensis))	((Attalea_speciosa	(Nypa_fruticans	Podococcus_barteri))	Iriartea_deltoidea))))	(Sclerosperma_profizianum	Orania_palindan))))	Serenoa_repens)	Calamus_caryotoides)	Kingia_australis);
(((Sabal_domingensis	Phoenix_dactylifera)	(Pseudophoenix_vinifera	((Calamus_caryotoides	Serenoa_repens)	(Chamaedorea_seifrizii	(((((Manicaria_saccifera	(Geonoma_undata	Leopoldinia_pulchra))	((Oenocarpus_bataua	Oenocarpus_minor)	(Prestoea_acuminata	(Dictyosperma_album	(Kentiopsis_piersoniorum	(Veitchia_spiralis	(Heterospathe_cagayanensis	Dypsis_decaryi)))))))	Pelagodoxa_henryana)	(((Reinhardtia_gracilis	Reinhardtia_simplex)	(Reinhardtia_latisecta	Reinhardtia_paiewonskiana))	((Bactris_major	(Elaeis_oleifera	Elaeis_guineensis))	(((Attalea_speciosa	(Nypa_fruticans	Podococcus_barteri))	Iriartea_deltoidea)	Roystonea_regia))))	(Sclerosperma_profizianum	Orania_palindan))))))	Kingia_australis);
((Calamus_caryotoides	(Serenoa_repens	((Chamaedorea_seifrizii	(((((Manicaria_saccifera	(Geonoma_undata	Leopoldinia_pulchra))	((Oenocarpus_bataua	Oenocarpus_minor)	(Prestoea_acuminata	(Dictyosperma_album	(((Veitchia_spiralis	Heterospathe_cagayanensis)	Kentiopsis_piersoniorum)	Dypsis_decaryi)))))	Pelagodoxa_henryana)	((Roystonea_regia	((Reinhardtia_gracilis	Reinhardtia_simplex)	(Reinhardtia_latisecta	Reinhardtia_paiewonskiana)))	(Bactris_major	(Elaeis_oleifera	Elaeis_guineensis))))	((((Attalea_speciosa	Nypa_fruticans)	Iriartea_deltoidea)	Podococcus_barteri)	(Sclerosperma_profizianum	Orania_palindan))))	((Sabal_domingensis	Phoenix_dactylifera)	Pseudophoenix_vinifera))))	Kingia_australis);
((Oenocarpus_minor	(((Dictyosperma_album	((Dypsis_decaryi	Veitchia_spiralis)	(Heterospathe_cagayanensis	Kentiopsis_piersoniorum)))	((Prestoea_acuminata	(Pelagodoxa_henryana	(((Roystonea_regia	((Reinhardtia_gracilis	Reinhardtia_simplex)	(Reinhardtia_latisecta	Reinhardtia_paiewonskiana)))	(Bactris_major	(Elaeis_oleifera	Elaeis_guineensis)))	(((Attalea_speciosa	((Iriartea_deltoidea	Podococcus_barteri)	Nypa_fruticans))	(Sclerosperma_profizianum	Orania_palindan))	((((Sabal_domingensis	Phoenix_dactylifera)	Pseudophoenix_vinifera)	(Calamus_caryotoides	Serenoa_repens))	Chamaedorea_seifrizii)))))	(Manicaria_saccifera	(Geonoma_undata	Leopoldinia_pulchra))))	Oenocarpus_bataua))	Kingia_australis);
((Calamus_caryotoides	(Serenoa_repens	((Chamaedorea_seifrizii	(((Manicaria_saccifera	(((Oenocarpus_bataua	Oenocarpus_minor)	(Leopoldinia_pulchra	((Dypsis_decaryi	Dictyosperma_album)	(Heterospathe_cagayanensis	(Kentiopsis_piersoniorum	Veitchia_spiralis)))))	(Pelagodoxa_henryana	(Prestoea_acuminata	Geonoma_undata))))	((Roystonea_regia	((Reinhardtia_gracilis	Reinhardtia_simplex)	(Reinhardtia_latisecta	Reinhardtia_paiewonskiana)))	(Bactris_major	(Elaeis_oleifera	Elaeis_guineensis))))	((((Attalea_speciosa	Podococcus_barteri)	Iriartea_deltoidea)	Nypa_fruticans)	(Sclerosperma_profizianum	Orania_palindan))))	((Sabal_domingensis	Phoenix_dactylifera)	Pseudophoenix_vinifera))))	Kingia_australis);
((Calamus_caryotoides	((((((Pelagodoxa_henryana	Geonoma_undata)	(Prestoea_acuminata	Leopoldinia_pulchra))	Manicaria_saccifera)	(((Roystonea_regia	((Reinhardtia_gracilis	Reinhardtia_simplex)	(Reinhardtia_latisecta	Reinhardtia_paiewonskiana)))	(Bactris_major	(Elaeis_oleifera	Elaeis_guineensis)))	((Oenocarpus_bataua	Oenocarpus_minor)	((Dypsis_decaryi	Dictyosperma_album)	(Heterospathe_cagayanensis	(Kentiopsis_piersoniorum	Veitchia_spiralis))))))	((Nypa_fruticans	((Podococcus_barteri	Iriartea_deltoidea)	Attalea_speciosa))	(Sclerosperma_profizianum	Orania_palindan)))	((Serenoa_repens	(Sabal_domingensis	Phoenix_dactylifera))	(Chamaedorea_seifrizii	Pseudophoenix_vinifera))))	Kingia_australis);
(((Serenoa_repens	(((Sabal_domingensis	Phoenix_dactylifera)	Pseudophoenix_vinifera)	((((Roystonea_regia	((Reinhardtia_gracilis	Reinhardtia_simplex)	(Reinhardtia_latisecta	Reinhardtia_paiewonskiana)))	(((Podococcus_barteri	Iriartea_deltoidea)	(Attalea_speciosa	Nypa_fruticans))	(Bactris_major	(Elaeis_oleifera	Elaeis_guineensis))))	(Manicaria_saccifera	((Dictyosperma_album	((Heterospathe_cagayanensis	Kentiopsis_piersoniorum)	(Dypsis_decaryi	Veitchia_spiralis)))	((Geonoma_undata	(Oenocarpus_bataua	Oenocarpus_minor))	(Pelagodoxa_henryana	Prestoea_acuminata)))))	((Sclerosperma_profizianum	Orania_palindan)	(Leopoldinia_pulchra	Chamaedorea_seifrizii)))))	Calamus_caryotoides)	Kingia_australis);
((((Chamaedorea_seifrizii	Pseudophoenix_vinifera)	(((((Roystonea_regia	((Reinhardtia_gracilis	Reinhardtia_simplex)	(Reinhardtia_latisecta	Reinhardtia_paiewonskiana)))	(Bactris_major	(Elaeis_oleifera	Elaeis_guineensis)))	((Geonoma_undata	Prestoea_acuminata)	((Leopoldinia_pulchra	(Oenocarpus_bataua	Oenocarpus_minor))	((Manicaria_saccifera	(Dictyosperma_album	(Dypsis_decaryi	(Kentiopsis_piersoniorum	(Heterospathe_cagayanensis	Veitchia_spiralis)))))	Pelagodoxa_henryana))))	(((Iriartea_deltoidea	Attalea_speciosa)	(Nypa_fruticans	Podococcus_barteri))	(Sclerosperma_profizianum	Orania_palindan)))	(Serenoa_repens	(Sabal_domingensis	Phoenix_dactylifera))))	Calamus_caryotoides)	Kingia_australis);
((Serenoa_repens	(((Pseudophoenix_vinifera	(Sabal_domingensis	Phoenix_dactylifera))	(Chamaedorea_seifrizii	((((Nypa_fruticans	((Iriartea_deltoidea	Attalea_speciosa)	Podococcus_barteri))	((Bactris_major	(Elaeis_oleifera	Elaeis_guineensis))	(Roystonea_regia	((Reinhardtia_gracilis	Reinhardtia_simplex)	(Reinhardtia_latisecta	Reinhardtia_paiewonskiana)))))	((Prestoea_acuminata	(((Leopoldinia_pulchra	Geonoma_undata)	(Oenocarpus_bataua	Oenocarpus_minor))	Pelagodoxa_henryana))	(Manicaria_saccifera	((Heterospathe_cagayanensis	Dictyosperma_album)	(Kentiopsis_piersoniorum	(Dypsis_decaryi	Veitchia_spiralis))))))	(Sclerosperma_profizianum	Orania_palindan))))	Calamus_caryotoides))	Kingia_australis);
((((Pseudophoenix_vinifera	(Serenoa_repens	(Sabal_domingensis	Phoenix_dactylifera)))	(Chamaedorea_seifrizii	(((((Nypa_fruticans	(Iriartea_deltoidea	Podococcus_barteri))	Attalea_speciosa)	((Bactris_major	(Elaeis_oleifera	Elaeis_guineensis))	(Roystonea_regia	((Reinhardtia_gracilis	Reinhardtia_simplex)	(Reinhardtia_latisecta	Reinhardtia_paiewonskiana)))))	(((Leopoldinia_pulchra	Geonoma_undata)	Manicaria_saccifera)	(Pelagodoxa_henryana	((Prestoea_acuminata	(Dictyosperma_album	(Dypsis_decaryi	(Veitchia_spiralis	(Heterospathe_cagayanensis	Kentiopsis_piersoniorum)))))	(Oenocarpus_bataua	Oenocarpus_minor)))))	(Sclerosperma_profizianum	Orania_palindan))))	Calamus_caryotoides)	Kingia_australis);
((((Serenoa_repens	Calamus_caryotoides)	(Chamaedorea_seifrizii	((Sclerosperma_profizianum	Orania_palindan)	(((((Geonoma_undata	Leopoldinia_pulchra)	Pelagodoxa_henryana)	((Oenocarpus_bataua	Oenocarpus_minor)	(((Kentiopsis_piersoniorum	Heterospathe_cagayanensis)	Veitchia_spiralis)	(Prestoea_acuminata	(Dypsis_decaryi	Dictyosperma_album)))))	Manicaria_saccifera)	((((Attalea_speciosa	(Nypa_fruticans	Podococcus_barteri))	Iriartea_deltoidea)	((Elaeis_guineensis	Elaeis_oleifera)	Bactris_major))	(Roystonea_regia	((Reinhardtia_simplex	Reinhardtia_gracilis)	(Reinhardtia_latisecta	Reinhardtia_paiewonskiana))))))))	((Phoenix_dactylifera	Sabal_domingensis)	Pseudophoenix_vinifera))	Kingia_australis);
((((Phoenix_dactylifera	Sabal_domingensis)	((Chamaedorea_seifrizii	Pseudophoenix_vinifera)	(Calamus_caryotoides	(((((Elaeis_guineensis	Elaeis_oleifera)	Bactris_major)	(Roystonea_regia	((Reinhardtia_simplex	Reinhardtia_gracilis)	(Reinhardtia_latisecta	Reinhardtia_paiewonskiana))))	(((Oenocarpus_bataua	Oenocarpus_minor)	(Dictyosperma_album	(Dypsis_decaryi	(Kentiopsis_piersoniorum	Veitchia_spiralis))))	(((Prestoea_acuminata	(Manicaria_saccifera	(Geonoma_undata	Leopoldinia_pulchra)))	Heterospathe_cagayanensis)	Pelagodoxa_henryana)))	((Sclerosperma_profizianum	Orania_palindan)	(((Iriartea_deltoidea	Podococcus_barteri)	Attalea_speciosa)	Nypa_fruticans))))))	Serenoa_repens)	Kingia_australis);
((Chamaedorea_seifrizii	(Pseudophoenix_vinifera	(((Phoenix_dactylifera	Sabal_domingensis)	(Calamus_caryotoides	Serenoa_repens))	(((((Elaeis_guineensis	Elaeis_oleifera)	Bactris_major)	(Roystonea_regia	((Reinhardtia_simplex	Reinhardtia_gracilis)	(Reinhardtia_latisecta	Reinhardtia_paiewonskiana))))	(Pelagodoxa_henryana	(((Dictyosperma_album	(Dypsis_decaryi	(Heterospathe_cagayanensis	(Kentiopsis_piersoniorum	Veitchia_spiralis))))	(Prestoea_acuminata	(Oenocarpus_bataua	Oenocarpus_minor)))	(Manicaria_saccifera	(Geonoma_undata	Leopoldinia_pulchra)))))	((Sclerosperma_profizianum	Orania_palindan)	(Iriartea_deltoidea	((Podococcus_barteri	Nypa_fruticans)	Attalea_speciosa)))))))	Kingia_australis);
((Oenocarpus_minor	(((((((Sclerosperma_profizianum	Orania_palindan)	(((Chamaedorea_seifrizii	Pseudophoenix_vinifera)	(Phoenix_dactylifera	Sabal_domingensis))	(Calamus_caryotoides	Serenoa_repens)))	(((Nypa_fruticans	(Attalea_speciosa	(Iriartea_deltoidea	Podococcus_barteri)))	((Elaeis_guineensis	Elaeis_oleifera)	Bactris_major))	(Roystonea_regia	((Reinhardtia_simplex	Reinhardtia_gracilis)	(Reinhardtia_latisecta	Reinhardtia_paiewonskiana)))))	(Manicaria_saccifera	(Geonoma_undata	Leopoldinia_pulchra)))	Pelagodoxa_henryana)	(Dictyosperma_album	(Prestoea_acuminata	(Heterospathe_cagayanensis	(Kentiopsis_piersoniorum	(Dypsis_decaryi	Veitchia_spiralis))))))	Oenocarpus_bataua))	Kingia_australis);
((((Phoenix_dactylifera	Sabal_domingensis)	Pseudophoenix_vinifera)	((Chamaedorea_seifrizii	(((Nypa_fruticans	(Attalea_speciosa	(Iriartea_deltoidea	Podococcus_barteri)))	(Roystonea_regia	(((Reinhardtia_simplex	Reinhardtia_gracilis)	(Reinhardtia_latisecta	Reinhardtia_paiewonskiana))	((Elaeis_guineensis	Elaeis_oleifera)	Bactris_major))))	((Geonoma_undata	((Leopoldinia_pulchra	Manicaria_saccifera)	(((Kentiopsis_piersoniorum	(((Prestoea_acuminata	Dictyosperma_album)	(Veitchia_spiralis	Dypsis_decaryi))	Heterospathe_cagayanensis))	(Oenocarpus_bataua	Oenocarpus_minor))	Pelagodoxa_henryana)))	(Sclerosperma_profizianum	Orania_palindan))))	(Calamus_caryotoides	Serenoa_repens)))	Kingia_australis);
((Calamus_caryotoides	(Serenoa_repens	(((Phoenix_dactylifera	Sabal_domingensis)	Pseudophoenix_vinifera)	(Chamaedorea_seifrizii	(((Sclerosperma_profizianum	((((Iriartea_deltoidea	Podococcus_barteri)	Nypa_fruticans)	Attalea_speciosa)	Orania_palindan))	(((Reinhardtia_simplex	Reinhardtia_gracilis)	(Reinhardtia_latisecta	Reinhardtia_paiewonskiana))	(((Leopoldinia_pulchra	(Geonoma_undata	Manicaria_saccifera))	(((Prestoea_acuminata	Dictyosperma_album)	(Heterospathe_cagayanensis	(Kentiopsis_piersoniorum	(Veitchia_spiralis	Dypsis_decaryi))))	(Oenocarpus_bataua	Oenocarpus_minor)))	Pelagodoxa_henryana)))	(((Elaeis_guineensis	Elaeis_oleifera)	Bactris_major)	Roystonea_regia))))))	Kingia_australis);
((Calamus_caryotoides	(Pseudophoenix_vinifera	((Chamaedorea_seifrizii	((Sclerosperma_profizianum	(((Attalea_speciosa	(Nypa_fruticans	Iriartea_deltoidea))	Podococcus_barteri)	Orania_palindan))	((((Elaeis_guineensis	Elaeis_oleifera)	Bactris_major)	(Roystonea_regia	((Reinhardtia_simplex	Reinhardtia_gracilis)	(Reinhardtia_latisecta	Reinhardtia_paiewonskiana))))	(((Pelagodoxa_henryana	(Manicaria_saccifera	(((Kentiopsis_piersoniorum	((Dypsis_decaryi	Dictyosperma_album)	Heterospathe_cagayanensis))	Veitchia_spiralis)	(Oenocarpus_bataua	(Oenocarpus_minor	Leopoldinia_pulchra)))))	Prestoea_acuminata)	Geonoma_undata))))	(Serenoa_repens	(Phoenix_dactylifera	Sabal_domingensis)))))	Kingia_australis);
((((((Orania_palindan	Sclerosperma_profizianum)	Calamus_caryotoides)	((((Nypa_fruticans	((Iriartea_deltoidea	Podococcus_barteri)	Attalea_speciosa))	((Elaeis_guineensis	Elaeis_oleifera)	Bactris_major))	(Roystonea_regia	((Reinhardtia_simplex	Reinhardtia_gracilis)	(Reinhardtia_latisecta	Reinhardtia_paiewonskiana))))	(((((Dictyosperma_album	(Dypsis_decaryi	(Heterospathe_cagayanensis	(Kentiopsis_piersoniorum	Veitchia_spiralis))))	(Oenocarpus_bataua	Oenocarpus_minor))	Prestoea_acuminata)	(Manicaria_saccifera	(Geonoma_undata	Leopoldinia_pulchra)))	Pelagodoxa_henryana)))	((Serenoa_repens	(Phoenix_dactylifera	Sabal_domingensis))	Pseudophoenix_vinifera))	Chamaedorea_seifrizii)	Kingia_australis);
(((((Serenoa_repens	Calamus_caryotoides)	(((((Roystonea_regia	(Attalea_speciosa	((Iriartea_deltoidea	Podococcus_barteri)	Nypa_fruticans)))	((Elaeis_guineensis	Elaeis_oleifera)	Bactris_major))	((Reinhardtia_simplex	Reinhardtia_gracilis)	(Reinhardtia_latisecta	Reinhardtia_paiewonskiana)))	((Pelagodoxa_henryana	((Dictyosperma_album	(Dypsis_decaryi	(Heterospathe_cagayanensis	(Kentiopsis_piersoniorum	Veitchia_spiralis))))	(Prestoea_acuminata	(Oenocarpus_bataua	Oenocarpus_minor))))	(Geonoma_undata	(Leopoldinia_pulchra	Manicaria_saccifera))))	(Orania_palindan	Sclerosperma_profizianum)))	(Phoenix_dactylifera	Sabal_domingensis))	(Chamaedorea_seifrizii	Pseudophoenix_vinifera))	Kingia_australis);
(((Serenoa_repens	Calamus_caryotoides)	(((Phoenix_dactylifera	Sabal_domingensis)	Pseudophoenix_vinifera)	((((((Reinhardtia_simplex	Reinhardtia_gracilis)	(Reinhardtia_latisecta	Reinhardtia_paiewonskiana))	(Roystonea_regia	(((Attalea_speciosa	(Podococcus_barteri	Nypa_fruticans))	Iriartea_deltoidea)	((Elaeis_guineensis	Elaeis_oleifera)	Bactris_major))))	(Pelagodoxa_henryana	(((Dypsis_decaryi	(Heterospathe_cagayanensis	(Kentiopsis_piersoniorum	Veitchia_spiralis)))	(Leopoldinia_pulchra	(Oenocarpus_bataua	Oenocarpus_minor)))	((Prestoea_acuminata	Dictyosperma_album)	(Geonoma_undata	Manicaria_saccifera)))))	(Orania_palindan	Sclerosperma_profizianum))	Chamaedorea_seifrizii)))	Kingia_australis);
((Calamus_caryotoides	((Pseudophoenix_vinifera	Chamaedorea_seifrizii)	(((((Podococcus_barteri	Nypa_fruticans)	(Iriartea_deltoidea	Attalea_speciosa))	(Orania_palindan	Sclerosperma_profizianum))	(((Roystonea_regia	((Elaeis_oleifera	Elaeis_guineensis)	Bactris_major))	((Reinhardtia_paiewonskiana	Reinhardtia_latisecta)	(Reinhardtia_gracilis	Reinhardtia_simplex)))	(((Manicaria_saccifera	(Geonoma_undata	Leopoldinia_pulchra))	(Prestoea_acuminata	((Oenocarpus_bataua	Oenocarpus_minor)	(Veitchia_spiralis	((Dypsis_decaryi	(Heterospathe_cagayanensis	Dictyosperma_album))	Kentiopsis_piersoniorum)))))	Pelagodoxa_henryana)))	((Sabal_domingensis	Phoenix_dactylifera)	Serenoa_repens))))	Kingia_australis);
((Calamus_caryotoides	(Serenoa_repens	(((Pseudophoenix_vinifera	Chamaedorea_seifrizii)	(((((Iriartea_deltoidea	Podococcus_barteri)	Nypa_fruticans)	Attalea_speciosa)	(Orania_palindan	Sclerosperma_profizianum))	((((Elaeis_oleifera	Elaeis_guineensis)	Bactris_major)	(((Reinhardtia_simplex	Reinhardtia_gracilis)	(Reinhardtia_paiewonskiana	Reinhardtia_latisecta))	Roystonea_regia))	(((Manicaria_saccifera	(Geonoma_undata	Leopoldinia_pulchra))	((Oenocarpus_bataua	Oenocarpus_minor)	(Prestoea_acuminata	((Dypsis_decaryi	(Heterospathe_cagayanensis	(Kentiopsis_piersoniorum	Veitchia_spiralis)))	Dictyosperma_album))))	Pelagodoxa_henryana))))	(Sabal_domingensis	Phoenix_dactylifera))))	Kingia_australis);
((Serenoa_repens	(Pseudophoenix_vinifera	((Calamus_caryotoides	(Sabal_domingensis	Phoenix_dactylifera))	(Chamaedorea_seifrizii	((((((Reinhardtia_simplex	Reinhardtia_gracilis)	(Reinhardtia_paiewonskiana	Reinhardtia_latisecta))	Roystonea_regia)	(((Attalea_speciosa	(Podococcus_barteri	Nypa_fruticans))	Iriartea_deltoidea)	((Elaeis_oleifera	Elaeis_guineensis)	Bactris_major)))	(Orania_palindan	Sclerosperma_profizianum))	(((Manicaria_saccifera	(Geonoma_undata	Leopoldinia_pulchra))	(Prestoea_acuminata	(((Dypsis_decaryi	(Heterospathe_cagayanensis	(Kentiopsis_piersoniorum	Veitchia_spiralis)))	Dictyosperma_album)	(Oenocarpus_bataua	Oenocarpus_minor))))	Pelagodoxa_henryana))))))	Kingia_australis);
((Calamus_caryotoides	((Serenoa_repens	(Sabal_domingensis	Phoenix_dactylifera))	((Chamaedorea_seifrizii	(((Attalea_speciosa	((Iriartea_deltoidea	Podococcus_barteri)	Nypa_fruticans))	(Orania_palindan	Sclerosperma_profizianum))	(((((Prestoea_acuminata	Manicaria_saccifera)	(Geonoma_undata	Leopoldinia_pulchra))	(((Dypsis_decaryi	(Heterospathe_cagayanensis	(Kentiopsis_piersoniorum	Veitchia_spiralis)))	Dictyosperma_album)	(Oenocarpus_bataua	Oenocarpus_minor)))	Pelagodoxa_henryana)	((((Reinhardtia_simplex	Reinhardtia_gracilis)	(Reinhardtia_paiewonskiana	Reinhardtia_latisecta))	Roystonea_regia)	((Elaeis_oleifera	Elaeis_guineensis)	Bactris_major)))))	Pseudophoenix_vinifera)))	Kingia_australis);
((Calamus_caryotoides	(Serenoa_repens	((Pseudophoenix_vinifera	(Sabal_domingensis	Phoenix_dactylifera))	(Chamaedorea_seifrizii	((((Attalea_speciosa	(Podococcus_barteri	Nypa_fruticans))	Iriartea_deltoidea)	(Orania_palindan	Sclerosperma_profizianum))	((((Pelagodoxa_henryana	(Prestoea_acuminata	(((Dypsis_decaryi	(Heterospathe_cagayanensis	(Kentiopsis_piersoniorum	Veitchia_spiralis)))	Dictyosperma_album)	(Oenocarpus_bataua	Oenocarpus_minor))))	Manicaria_saccifera)	(Geonoma_undata	Leopoldinia_pulchra))	(((Reinhardtia_simplex	Reinhardtia_gracilis)	(Reinhardtia_paiewonskiana	Reinhardtia_latisecta))	(Roystonea_regia	((Elaeis_oleifera	Elaeis_guineensis)	Bactris_major)))))))))	Kingia_australis);
((Calamus_caryotoides	((Chamaedorea_seifrizii	Pseudophoenix_vinifera)	((Serenoa_repens	(Sabal_domingensis	Phoenix_dactylifera))	((Orania_palindan	Sclerosperma_profizianum)	((Pelagodoxa_henryana	(((Oenocarpus_bataua	Oenocarpus_minor)	((Dypsis_decaryi	(Heterospathe_cagayanensis	(Kentiopsis_piersoniorum	Veitchia_spiralis)))	Dictyosperma_album))	((Geonoma_undata	Leopoldinia_pulchra)	(Manicaria_saccifera	Prestoea_acuminata))))	((((Elaeis_oleifera	Elaeis_guineensis)	Bactris_major)	(((Reinhardtia_simplex	Reinhardtia_gracilis)	(Reinhardtia_paiewonskiana	Reinhardtia_latisecta))	Roystonea_regia))	((Attalea_speciosa	(Podococcus_barteri	Nypa_fruticans))	Iriartea_deltoidea)))))))	Kingia_australis);
((Calamus_caryotoides	(((Sabal_domingensis	Phoenix_dactylifera)	((Chamaedorea_seifrizii	(((((Attalea_speciosa	Nypa_fruticans)	Iriartea_deltoidea)	Podococcus_barteri)	(Orania_palindan	Sclerosperma_profizianum))	(((Manicaria_saccifera	Geonoma_undata)	((Leopoldinia_pulchra	Pelagodoxa_henryana)	((Oenocarpus_bataua	Oenocarpus_minor)	(Prestoea_acuminata	((Dypsis_decaryi	(Heterospathe_cagayanensis	(Kentiopsis_piersoniorum	Veitchia_spiralis)))	Dictyosperma_album)))))	(((Reinhardtia_simplex	Reinhardtia_gracilis)	(Reinhardtia_paiewonskiana	Reinhardtia_latisecta))	(Roystonea_regia	((Elaeis_oleifera	Elaeis_guineensis)	Bactris_major))))))	Pseudophoenix_vinifera))	Serenoa_repens))	Kingia_australis);
((Calamus_caryotoides	((Orania_palindan	Sclerosperma_profizianum)	((((Manicaria_saccifera	(Leopoldinia_pulchra	Geonoma_undata))	((Oenocarpus_bataua	Oenocarpus_minor)	(Prestoea_acuminata	((((Kentiopsis_piersoniorum	Veitchia_spiralis)	Heterospathe_cagayanensis)	Dypsis_decaryi)	Dictyosperma_album))))	Pelagodoxa_henryana)	(((Nypa_fruticans	((Attalea_speciosa	Podococcus_barteri)	Iriartea_deltoidea))	(((Elaeis_oleifera	Elaeis_guineensis)	Bactris_major)	(((Reinhardtia_simplex	Reinhardtia_gracilis)	(Reinhardtia_paiewonskiana	Reinhardtia_latisecta))	Roystonea_regia)))	((Pseudophoenix_vinifera	(Sabal_domingensis	Phoenix_dactylifera))	(Serenoa_repens	Chamaedorea_seifrizii))))))	Kingia_australis);
((Calamus_caryotoides	(((Pseudophoenix_vinifera	(Sabal_domingensis	Phoenix_dactylifera))	Chamaedorea_seifrizii)	((Serenoa_repens	(Orania_palindan	Sclerosperma_profizianum))	(((((Reinhardtia_simplex	Reinhardtia_gracilis)	(Reinhardtia_paiewonskiana	Reinhardtia_latisecta))	Roystonea_regia)	(((Nypa_fruticans	(Podococcus_barteri	Iriartea_deltoidea))	Attalea_speciosa)	((Elaeis_oleifera	Elaeis_guineensis)	Bactris_major)))	((Prestoea_acuminata	(Pelagodoxa_henryana	Geonoma_undata))	(((Leopoldinia_pulchra	Manicaria_saccifera)	(Oenocarpus_bataua	Oenocarpus_minor))	(((Kentiopsis_piersoniorum	Veitchia_spiralis)	Heterospathe_cagayanensis)	(Dypsis_decaryi	Dictyosperma_album))))))))	Kingia_australis);
(((Chamaedorea_seifrizii	((Orania_palindan	Sclerosperma_profizianum)	(((((Reinhardtia_simplex	Reinhardtia_gracilis)	(Reinhardtia_paiewonskiana	Reinhardtia_latisecta))	Roystonea_regia)	(((Nypa_fruticans	(Podococcus_barteri	Iriartea_deltoidea))	Attalea_speciosa)	((Elaeis_oleifera	Elaeis_guineensis)	Bactris_major)))	((((Leopoldinia_pulchra	Oenocarpus_bataua)	Oenocarpus_minor)	Geonoma_undata)	((((((Kentiopsis_piersoniorum	(Dypsis_decaryi	Veitchia_spiralis))	Heterospathe_cagayanensis)	Dictyosperma_album)	Manicaria_saccifera)	Pelagodoxa_henryana)	Prestoea_acuminata)))))	((Serenoa_repens	Calamus_caryotoides)	(Pseudophoenix_vinifera	(Sabal_domingensis	Phoenix_dactylifera))))	Kingia_australis);
((Chamaedorea_seifrizii	(Pseudophoenix_vinifera	((Serenoa_repens	(Phoenix_dactylifera	Sabal_domingensis))	(Calamus_caryotoides	((((Leopoldinia_pulchra	Manicaria_saccifera)	(((Oenocarpus_bataua	Oenocarpus_minor)	((Dictyosperma_album	(Heterospathe_cagayanensis	(Kentiopsis_piersoniorum	(Dypsis_decaryi	Veitchia_spiralis))))	Prestoea_acuminata))	Pelagodoxa_henryana))	Geonoma_undata)	(((Roystonea_regia	((Reinhardtia_latisecta	Reinhardtia_paiewonskiana)	(Reinhardtia_gracilis	Reinhardtia_simplex)))	(Bactris_major	(Elaeis_oleifera	Elaeis_guineensis)))	((Orania_palindan	Sclerosperma_profizianum)	(Attalea_speciosa	((Iriartea_deltoidea	Podococcus_barteri)	Nypa_fruticans)))))))))	Kingia_australis);
((Calamus_caryotoides	(Serenoa_repens	((Phoenix_dactylifera	Sabal_domingensis)	((Chamaedorea_seifrizii	Pseudophoenix_vinifera)	(((Orania_palindan	Sclerosperma_profizianum)	(Nypa_fruticans	(Attalea_speciosa	(Iriartea_deltoidea	Podococcus_barteri))))	((((Dictyosperma_album	((Heterospathe_cagayanensis	(Kentiopsis_piersoniorum	Veitchia_spiralis))	Dypsis_decaryi))	((Prestoea_acuminata	(Pelagodoxa_henryana	Geonoma_undata))	(Leopoldinia_pulchra	(Oenocarpus_minor	Oenocarpus_bataua))))	Manicaria_saccifera)	((Roystonea_regia	((Reinhardtia_latisecta	Reinhardtia_paiewonskiana)	(Reinhardtia_gracilis	Reinhardtia_simplex)))	(Bactris_major	(Elaeis_oleifera	Elaeis_guineensis)))))))))	Kingia_australis);
((Prestoea_acuminata	(((Manicaria_saccifera	((((Reinhardtia_latisecta	Reinhardtia_paiewonskiana)	(Reinhardtia_gracilis	Reinhardtia_simplex))	((((Podococcus_barteri	Nypa_fruticans)	(Attalea_speciosa	Iriartea_deltoidea))	(Bactris_major	(Elaeis_oleifera	Elaeis_guineensis)))	Roystonea_regia))	((((Phoenix_dactylifera	Sabal_domingensis)	(Chamaedorea_seifrizii	Pseudophoenix_vinifera))	(Calamus_caryotoides	Serenoa_repens))	(Orania_palindan	Sclerosperma_profizianum))))	(Dictyosperma_album	((Heterospathe_cagayanensis	(Kentiopsis_piersoniorum	Veitchia_spiralis))	Dypsis_decaryi)))	(((Leopoldinia_pulchra	Geonoma_undata)	(Oenocarpus_minor	Oenocarpus_bataua))	Pelagodoxa_henryana)))	Kingia_australis);
(((Phoenix_dactylifera	Sabal_domingensis)	((Chamaedorea_seifrizii	Pseudophoenix_vinifera)	((Calamus_caryotoides	Serenoa_repens)	((((Podococcus_barteri	Nypa_fruticans)	(Attalea_speciosa	Iriartea_deltoidea))	(Orania_palindan	Sclerosperma_profizianum))	((((Dictyosperma_album	(Heterospathe_cagayanensis	(Kentiopsis_piersoniorum	(Dypsis_decaryi	Veitchia_spiralis))))	Manicaria_saccifera)	((Oenocarpus_minor	Oenocarpus_bataua)	(Prestoea_acuminata	((Leopoldinia_pulchra	Geonoma_undata)	Pelagodoxa_henryana))))	((Bactris_major	(Elaeis_oleifera	Elaeis_guineensis))	(Roystonea_regia	((Reinhardtia_latisecta	Reinhardtia_paiewonskiana)	(Reinhardtia_gracilis	Reinhardtia_simplex)))))))))	Kingia_australis);
(((Pseudophoenix_vinifera	((Calamus_caryotoides	Serenoa_repens)	(Chamaedorea_seifrizii	((Orania_palindan	Sclerosperma_profizianum)	(((Manicaria_saccifera	(Leopoldinia_pulchra	Geonoma_undata))	(((Prestoea_acuminata	(((Heterospathe_cagayanensis	(Kentiopsis_piersoniorum	Veitchia_spiralis))	Dictyosperma_album)	Dypsis_decaryi))	(Oenocarpus_minor	Oenocarpus_bataua))	Pelagodoxa_henryana))	((((Podococcus_barteri	Iriartea_deltoidea)	Attalea_speciosa)	Nypa_fruticans)	((Bactris_major	(Elaeis_oleifera	Elaeis_guineensis))	(Roystonea_regia	((Reinhardtia_latisecta	Reinhardtia_paiewonskiana)	(Reinhardtia_gracilis	Reinhardtia_simplex))))))))))	(Phoenix_dactylifera	Sabal_domingensis))	Kingia_australis);
((((Manicaria_saccifera	((((Oenocarpus_minor	Oenocarpus_bataua)	(Leopoldinia_pulchra	Geonoma_undata))	(Prestoea_acuminata	Pelagodoxa_henryana))	((Heterospathe_cagayanensis	(Kentiopsis_piersoniorum	Veitchia_spiralis))	(Dictyosperma_album	Dypsis_decaryi))))	((((Podococcus_barteri	Iriartea_deltoidea)	Attalea_speciosa)	Nypa_fruticans)	((Bactris_major	(Elaeis_oleifera	Elaeis_guineensis))	(Roystonea_regia	((Reinhardtia_latisecta	Reinhardtia_paiewonskiana)	(Reinhardtia_gracilis	Reinhardtia_simplex))))))	((((Phoenix_dactylifera	Sabal_domingensis)	Pseudophoenix_vinifera)	(Chamaedorea_seifrizii	(Calamus_caryotoides	Serenoa_repens)))	(Orania_palindan	Sclerosperma_profizianum)))	Kingia_australis);
((((Phoenix_dactylifera	Sabal_domingensis)	Pseudophoenix_vinifera)	((Calamus_caryotoides	Serenoa_repens)	(Chamaedorea_seifrizii	(((((Podococcus_barteri	Iriartea_deltoidea)	Attalea_speciosa)	Nypa_fruticans)	(Orania_palindan	Sclerosperma_profizianum))	(((Bactris_major	(Elaeis_oleifera	Elaeis_guineensis))	(Roystonea_regia	((Reinhardtia_latisecta	Reinhardtia_paiewonskiana)	(Reinhardtia_gracilis	Reinhardtia_simplex))))	((Pelagodoxa_henryana	(((Oenocarpus_minor	Oenocarpus_bataua)	((Dypsis_decaryi	((Kentiopsis_piersoniorum	Veitchia_spiralis)	Heterospathe_cagayanensis))	Dictyosperma_album))	((Leopoldinia_pulchra	Manicaria_saccifera)	Geonoma_undata)))	Prestoea_acuminata))))))	Kingia_australis);
((Calamus_caryotoides	(Sclerosperma_profizianum	((((((Attalea_speciosa	((Podococcus_barteri	Nypa_fruticans)	Iriartea_deltoidea))	((Bactris_major	(Elaeis_oleifera	Elaeis_guineensis))	((Reinhardtia_latisecta	Reinhardtia_paiewonskiana)	(Reinhardtia_gracilis	Reinhardtia_simplex))))	Roystonea_regia)	(((Leopoldinia_pulchra	Manicaria_saccifera)	(Pelagodoxa_henryana	((Oenocarpus_minor	Oenocarpus_bataua)	((Dypsis_decaryi	((Kentiopsis_piersoniorum	Veitchia_spiralis)	Heterospathe_cagayanensis))	Dictyosperma_album))))	(Geonoma_undata	Prestoea_acuminata)))	((Serenoa_repens	(Phoenix_dactylifera	Sabal_domingensis))	(Chamaedorea_seifrizii	Pseudophoenix_vinifera)))	Orania_palindan)))	Kingia_australis);
((Calamus_caryotoides	((Chamaedorea_seifrizii	((((Podococcus_barteri	((Iriartea_deltoidea	Nypa_fruticans)	Attalea_speciosa))	Orania_palindan)	Sclerosperma_profizianum)	(((Bactris_major	(Elaeis_oleifera	Elaeis_guineensis))	(Roystonea_regia	((Reinhardtia_latisecta	Reinhardtia_paiewonskiana)	(Reinhardtia_gracilis	Reinhardtia_simplex))))	(((Oenocarpus_minor	Oenocarpus_bataua)	(Leopoldinia_pulchra	Geonoma_undata))	((Manicaria_saccifera	((Veitchia_spiralis	(Kentiopsis_piersoniorum	Heterospathe_cagayanensis))	(Dypsis_decaryi	Dictyosperma_album)))	(Prestoea_acuminata	Pelagodoxa_henryana))))))	((Serenoa_repens	(Phoenix_dactylifera	Sabal_domingensis))	Pseudophoenix_vinifera)))	Kingia_australis);
((Calamus_caryotoides	(((Chamaedorea_seifrizii	(((((Podococcus_barteri	Iriartea_deltoidea)	Attalea_speciosa)	Nypa_fruticans)	(Orania_palindan	Sclerosperma_profizianum))	((((Reinhardtia_latisecta	Reinhardtia_paiewonskiana)	(Reinhardtia_gracilis	Reinhardtia_simplex))	((Bactris_major	(Elaeis_oleifera	Elaeis_guineensis))	Roystonea_regia))	(((Leopoldinia_pulchra	Geonoma_undata)	Manicaria_saccifera)	(Pelagodoxa_henryana	((Prestoea_acuminata	(Oenocarpus_minor	Oenocarpus_bataua))	(((Veitchia_spiralis	Kentiopsis_piersoniorum)	Heterospathe_cagayanensis)	(Dictyosperma_album	Dypsis_decaryi))))))))	((Phoenix_dactylifera	Sabal_domingensis)	Pseudophoenix_vinifera))	Serenoa_repens))	Kingia_australis);
(((((Chamaedorea_seifrizii	Pseudophoenix_vinifera)	(Serenoa_repens	(Sabal_domingensis	Phoenix_dactylifera)))	(((Orania_palindan	Sclerosperma_profizianum)	((Iriartea_deltoidea	(Attalea_speciosa	Podococcus_barteri))	Nypa_fruticans))	(((Roystonea_regia	((Reinhardtia_gracilis	Reinhardtia_simplex)	(Reinhardtia_latisecta	Reinhardtia_paiewonskiana)))	((Elaeis_oleifera	Elaeis_guineensis)	Bactris_major))	(((((Dictyosperma_album	((Dypsis_decaryi	Veitchia_spiralis)	(Kentiopsis_piersoniorum	Heterospathe_cagayanensis)))	Prestoea_acuminata)	(Oenocarpus_bataua	Oenocarpus_minor))	((Geonoma_undata	Leopoldinia_pulchra)	Manicaria_saccifera))	Pelagodoxa_henryana))))	Calamus_caryotoides)	Kingia_australis);
((((Sabal_domingensis	Phoenix_dactylifera)	Pseudophoenix_vinifera)	((Chamaedorea_seifrizii	((((Roystonea_regia	((Reinhardtia_gracilis	Reinhardtia_simplex)	(Reinhardtia_latisecta	Reinhardtia_paiewonskiana)))	((((Iriartea_deltoidea	Podococcus_barteri)	Nypa_fruticans)	Attalea_speciosa)	((Elaeis_oleifera	Elaeis_guineensis)	Bactris_major)))	((((Dictyosperma_album	(((Dypsis_decaryi	Veitchia_spiralis)	(Kentiopsis_piersoniorum	Heterospathe_cagayanensis))	Prestoea_acuminata))	(Oenocarpus_bataua	Oenocarpus_minor))	(Geonoma_undata	(Leopoldinia_pulchra	Manicaria_saccifera)))	Pelagodoxa_henryana))	(Orania_palindan	Sclerosperma_profizianum)))	(Calamus_caryotoides	Serenoa_repens)))	Kingia_australis);
((((((((((Elaeis_oleifera	Elaeis_guineensis)	Bactris_major)	(Roystonea_regia	((Reinhardtia_gracilis	Reinhardtia_simplex)	(Reinhardtia_latisecta	Reinhardtia_paiewonskiana))))	((((Dictyosperma_album	(((Dypsis_decaryi	Veitchia_spiralis)	Kentiopsis_piersoniorum)	Heterospathe_cagayanensis))	(Prestoea_acuminata	(Oenocarpus_bataua	Oenocarpus_minor)))	(Manicaria_saccifera	(Geonoma_undata	Leopoldinia_pulchra)))	Pelagodoxa_henryana))	((((Podococcus_barteri	Nypa_fruticans)	Attalea_speciosa)	Iriartea_deltoidea)	(Orania_palindan	Sclerosperma_profizianum)))	Serenoa_repens)	(Sabal_domingensis	Phoenix_dactylifera))	(Chamaedorea_seifrizii	Pseudophoenix_vinifera))	Calamus_caryotoides)	Kingia_australis);
((((((Elaeis_oleifera	Elaeis_guineensis)	Bactris_major)	(Roystonea_regia	((Reinhardtia_gracilis	Reinhardtia_simplex)	(Reinhardtia_latisecta	Reinhardtia_paiewonskiana))))	(Manicaria_saccifera	((Pelagodoxa_henryana	Geonoma_undata)	(Leopoldinia_pulchra	((Dictyosperma_album	(((Dypsis_decaryi	Veitchia_spiralis)	Kentiopsis_piersoniorum)	Heterospathe_cagayanensis))	(Prestoea_acuminata	(Oenocarpus_bataua	Oenocarpus_minor)))))))	((((Pseudophoenix_vinifera	(Sabal_domingensis	Phoenix_dactylifera))	Chamaedorea_seifrizii)	(Orania_palindan	(Calamus_caryotoides	Serenoa_repens)))	((Nypa_fruticans	(Attalea_speciosa	(Iriartea_deltoidea	Podococcus_barteri)))	Sclerosperma_profizianum)))	Kingia_australis);
((Chamaedorea_seifrizii	((((Orania_palindan	(Sclerosperma_profizianum	Calamus_caryotoides))	((((Reinhardtia_gracilis	Reinhardtia_simplex)	(Reinhardtia_latisecta	Reinhardtia_paiewonskiana))	((((Elaeis_oleifera	Elaeis_guineensis)	Bactris_major)	Roystonea_regia)	(Attalea_speciosa	(Nypa_fruticans	(Iriartea_deltoidea	Podococcus_barteri)))))	(Pelagodoxa_henryana	(((Prestoea_acuminata	Manicaria_saccifera)	(Leopoldinia_pulchra	Geonoma_undata))	((Kentiopsis_piersoniorum	(((Veitchia_spiralis	Heterospathe_cagayanensis)	Dypsis_decaryi)	Dictyosperma_album))	(Oenocarpus_bataua	Oenocarpus_minor))))))	Serenoa_repens)	((Sabal_domingensis	Phoenix_dactylifera)	Pseudophoenix_vinifera)))	Kingia_australis);
((Oenocarpus_minor	(((Pelagodoxa_henryana	((Prestoea_acuminata	(((Orania_palindan	Sclerosperma_profizianum)	(Chamaedorea_seifrizii	((Calamus_caryotoides	Serenoa_repens)	((Sabal_domingensis	Phoenix_dactylifera)	Pseudophoenix_vinifera))))	((((Nypa_fruticans	Podococcus_barteri)	Iriartea_deltoidea)	Attalea_speciosa)	((Roystonea_regia	((Reinhardtia_gracilis	Reinhardtia_simplex)	(Reinhardtia_latisecta	Reinhardtia_paiewonskiana)))	((Elaeis_oleifera	Elaeis_guineensis)	Bactris_major)))))	(Manicaria_saccifera	(Leopoldinia_pulchra	Geonoma_undata))))	(Dictyosperma_album	(Kentiopsis_piersoniorum	((Veitchia_spiralis	Heterospathe_cagayanensis)	Dypsis_decaryi))))	Oenocarpus_bataua))	Kingia_australis);
((Calamus_caryotoides	(Serenoa_repens	(((Sabal_domingensis	Phoenix_dactylifera)	Pseudophoenix_vinifera)	((((Orania_palindan	Sclerosperma_profizianum)	(((Iriartea_deltoidea	Podococcus_barteri)	Attalea_speciosa)	Nypa_fruticans))	(((((Prestoea_acuminata	Manicaria_saccifera)	(Leopoldinia_pulchra	Geonoma_undata))	(((Dictyosperma_album	((Veitchia_spiralis	Heterospathe_cagayanensis)	Kentiopsis_piersoniorum))	Dypsis_decaryi)	(Oenocarpus_bataua	Oenocarpus_minor)))	Pelagodoxa_henryana)	(((Reinhardtia_gracilis	Reinhardtia_simplex)	(Reinhardtia_latisecta	Reinhardtia_paiewonskiana))	(((Elaeis_oleifera	Elaeis_guineensis)	Bactris_major)	Roystonea_regia))))	Chamaedorea_seifrizii))))	Kingia_australis);
((((Calamus_caryotoides	Serenoa_repens)	(Sabal_domingensis	Phoenix_dactylifera))	(((Orania_palindan	Sclerosperma_profizianum)	(Chamaedorea_seifrizii	Pseudophoenix_vinifera))	((Geonoma_undata	((((Prestoea_acuminata	(Dictyosperma_album	Dypsis_decaryi))	((Heterospathe_cagayanensis	(Kentiopsis_piersoniorum	Veitchia_spiralis))	(Oenocarpus_bataua	Oenocarpus_minor)))	Pelagodoxa_henryana)	(Manicaria_saccifera	Leopoldinia_pulchra)))	((((Nypa_fruticans	(Iriartea_deltoidea	Podococcus_barteri))	Attalea_speciosa)	((Elaeis_oleifera	Elaeis_guineensis)	Bactris_major))	(Roystonea_regia	((Reinhardtia_gracilis	Reinhardtia_simplex)	(Reinhardtia_latisecta	Reinhardtia_paiewonskiana)))))))	Kingia_australis);
((Calamus_caryotoides	(Serenoa_repens	((Sabal_domingensis	Phoenix_dactylifera)	((((((Geonoma_undata	Leopoldinia_pulchra)	Manicaria_saccifera)	(Pelagodoxa_henryana	(((((Kentiopsis_piersoniorum	Veitchia_spiralis)	Heterospathe_cagayanensis)	(Dypsis_decaryi	Dictyosperma_album))	Prestoea_acuminata)	(Oenocarpus_bataua	Oenocarpus_minor))))	(((Elaeis_oleifera	Elaeis_guineensis)	Bactris_major)	((Roystonea_regia	((Reinhardtia_gracilis	Reinhardtia_simplex)	(Reinhardtia_latisecta	Reinhardtia_paiewonskiana)))	((Nypa_fruticans	Podococcus_barteri)	(Iriartea_deltoidea	Attalea_speciosa)))))	(Orania_palindan	Sclerosperma_profizianum))	(Pseudophoenix_vinifera	Chamaedorea_seifrizii)))))	Kingia_australis);
((Calamus_caryotoides	(((((((Pelagodoxa_henryana	(Prestoea_acuminata	Geonoma_undata))	(Manicaria_saccifera	(((Dypsis_decaryi	(Veitchia_spiralis	(Kentiopsis_piersoniorum	Heterospathe_cagayanensis)))	Dictyosperma_album)	(Leopoldinia_pulchra	(Oenocarpus_bataua	Oenocarpus_minor)))))	(((Elaeis_oleifera	Elaeis_guineensis)	Bactris_major)	(Roystonea_regia	((Reinhardtia_gracilis	Reinhardtia_simplex)	(Reinhardtia_latisecta	Reinhardtia_paiewonskiana)))))	(((Nypa_fruticans	(Iriartea_deltoidea	Podococcus_barteri))	Attalea_speciosa)	(Orania_palindan	Sclerosperma_profizianum)))	Chamaedorea_seifrizii)	(Pseudophoenix_vinifera	(Sabal_domingensis	Phoenix_dactylifera)))	Serenoa_repens))	Kingia_australis);
(((((Phoenix_dactylifera	Sabal_domingensis)	(((((Nypa_fruticans	Podococcus_barteri)	(Iriartea_deltoidea	Attalea_speciosa))	(Orania_palindan	Sclerosperma_profizianum))	(((Geonoma_undata	Leopoldinia_pulchra)	((Pelagodoxa_henryana	((Prestoea_acuminata	(Dictyosperma_album	Dypsis_decaryi))	((Oenocarpus_minor	Oenocarpus_bataua)	(Kentiopsis_piersoniorum	(Heterospathe_cagayanensis	Veitchia_spiralis)))))	Manicaria_saccifera))	((Bactris_major	(Elaeis_guineensis	Elaeis_oleifera))	(Roystonea_regia	((Reinhardtia_gracilis	Reinhardtia_simplex)	(Reinhardtia_latisecta	Reinhardtia_paiewonskiana))))))	(Chamaedorea_seifrizii	Pseudophoenix_vinifera)))	Serenoa_repens)	Calamus_caryotoides)	Kingia_australis);
((((Pseudophoenix_vinifera	(Phoenix_dactylifera	Sabal_domingensis))	(Calamus_caryotoides	(Chamaedorea_seifrizii	((((Nypa_fruticans	((Iriartea_deltoidea	Podococcus_barteri)	Attalea_speciosa))	(Orania_palindan	Sclerosperma_profizianum))	((Pelagodoxa_henryana	((Oenocarpus_minor	Oenocarpus_bataua)	(((((Dypsis_decaryi	Veitchia_spiralis)	Heterospathe_cagayanensis)	Kentiopsis_piersoniorum)	Dictyosperma_album)	((Prestoea_acuminata	(Leopoldinia_pulchra	Manicaria_saccifera))	Geonoma_undata))))	((Bactris_major	(Elaeis_guineensis	Elaeis_oleifera))	((Reinhardtia_gracilis	Reinhardtia_simplex)	(Reinhardtia_latisecta	Reinhardtia_paiewonskiana)))))	Roystonea_regia))))	Serenoa_repens)	Kingia_australis);
((Calamus_caryotoides	(((((Nypa_fruticans	((Iriartea_deltoidea	Podococcus_barteri)	Attalea_speciosa))	(Orania_palindan	Sclerosperma_profizianum))	((Manicaria_saccifera	(((Oenocarpus_minor	Oenocarpus_bataua)	(((Heterospathe_cagayanensis	Veitchia_spiralis)	Kentiopsis_piersoniorum)	(Dypsis_decaryi	(Prestoea_acuminata	Dictyosperma_album))))	(Pelagodoxa_henryana	(Leopoldinia_pulchra	Geonoma_undata))))	((Bactris_major	(Elaeis_guineensis	Elaeis_oleifera))	(Roystonea_regia	((Reinhardtia_gracilis	Reinhardtia_simplex)	(Reinhardtia_latisecta	Reinhardtia_paiewonskiana))))))	((Pseudophoenix_vinifera	Chamaedorea_seifrizii)	(Phoenix_dactylifera	Sabal_domingensis)))	Serenoa_repens))	Kingia_australis);
((Leopoldinia_pulchra	(Geonoma_undata	(((((((Bactris_major	(Elaeis_guineensis	Elaeis_oleifera))	(Roystonea_regia	((Reinhardtia_gracilis	Reinhardtia_simplex)	(Reinhardtia_latisecta	Reinhardtia_paiewonskiana))))	((Nypa_fruticans	((Iriartea_deltoidea	Podococcus_barteri)	Attalea_speciosa))	((((Serenoa_repens	Chamaedorea_seifrizii)	Pseudophoenix_vinifera)	(Orania_palindan	(Calamus_caryotoides	Sclerosperma_profizianum)))	(Phoenix_dactylifera	Sabal_domingensis))))	(Prestoea_acuminata	Manicaria_saccifera))	(Dictyosperma_album	(((Veitchia_spiralis	Heterospathe_cagayanensis)	Kentiopsis_piersoniorum)	Dypsis_decaryi)))	Pelagodoxa_henryana)	(Oenocarpus_minor	Oenocarpus_bataua))))	Kingia_australis);
((((Chamaedorea_seifrizii	(((Roystonea_regia	(((Reinhardtia_gracilis	Reinhardtia_simplex)	(Reinhardtia_latisecta	Reinhardtia_paiewonskiana))	((Nypa_fruticans	((Iriartea_deltoidea	Podococcus_barteri)	Attalea_speciosa))	(Bactris_major	(Elaeis_guineensis	Elaeis_oleifera)))))	(Geonoma_undata	(Prestoea_acuminata	((((((Dypsis_decaryi	Dictyosperma_album)	(Veitchia_spiralis	Kentiopsis_piersoniorum))	Heterospathe_cagayanensis)	(Oenocarpus_minor	Oenocarpus_bataua))	Pelagodoxa_henryana)	(Leopoldinia_pulchra	Manicaria_saccifera)))))	(Orania_palindan	Sclerosperma_profizianum)))	(Serenoa_repens	(Pseudophoenix_vinifera	(Phoenix_dactylifera	Sabal_domingensis))))	Calamus_caryotoides)	Kingia_australis);
(((((((Bactris_major	(Elaeis_guineensis	Elaeis_oleifera))	(((Reinhardtia_gracilis	Reinhardtia_simplex)	(Reinhardtia_latisecta	Reinhardtia_paiewonskiana))	Roystonea_regia))	(Manicaria_saccifera	(((Dypsis_decaryi	Dictyosperma_album)	(Heterospathe_cagayanensis	(Veitchia_spiralis	Kentiopsis_piersoniorum)))	(Prestoea_acuminata	(((Serenoa_repens	Pelagodoxa_henryana)	(Leopoldinia_pulchra	Geonoma_undata))	(Oenocarpus_minor	Oenocarpus_bataua))))))	(((Nypa_fruticans	(Podococcus_barteri	Iriartea_deltoidea))	Attalea_speciosa)	(Orania_palindan	Sclerosperma_profizianum)))	((Pseudophoenix_vinifera	(Phoenix_dactylifera	Sabal_domingensis))	Chamaedorea_seifrizii))	Calamus_caryotoides)	Kingia_australis);
((((Pseudophoenix_vinifera	(Phoenix_dactylifera	Sabal_domingensis))	(Chamaedorea_seifrizii	((((Bactris_major	(Elaeis_guineensis	Elaeis_oleifera))	(((Reinhardtia_gracilis	Reinhardtia_simplex)	(Reinhardtia_latisecta	Reinhardtia_paiewonskiana))	Roystonea_regia))	(((Geonoma_undata	(Serenoa_repens	(Oenocarpus_minor	Oenocarpus_bataua)))	Leopoldinia_pulchra)	(((Kentiopsis_piersoniorum	((Prestoea_acuminata	Dictyosperma_album)	(Heterospathe_cagayanensis	(Dypsis_decaryi	Veitchia_spiralis))))	Manicaria_saccifera)	Pelagodoxa_henryana)))	((Nypa_fruticans	((Podococcus_barteri	Iriartea_deltoidea)	Attalea_speciosa))	(Orania_palindan	Sclerosperma_profizianum)))))	Calamus_caryotoides)	Kingia_australis);
(((Pseudophoenix_vinifera	(Phoenix_dactylifera	Sabal_domingensis))	((Chamaedorea_seifrizii	((((Bactris_major	(Elaeis_guineensis	Elaeis_oleifera))	(((Reinhardtia_gracilis	Reinhardtia_simplex)	(Reinhardtia_latisecta	Reinhardtia_paiewonskiana))	((((Pelagodoxa_henryana	(Leopoldinia_pulchra	Geonoma_undata))	(Prestoea_acuminata	(Oenocarpus_minor	Oenocarpus_bataua)))	(Dictyosperma_album	(((Dypsis_decaryi	Veitchia_spiralis)	Heterospathe_cagayanensis)	Kentiopsis_piersoniorum)))	Manicaria_saccifera)))	Roystonea_regia)	((Nypa_fruticans	((Podococcus_barteri	Iriartea_deltoidea)	Attalea_speciosa))	(Orania_palindan	Sclerosperma_profizianum))))	(Serenoa_repens	Calamus_caryotoides)))	Kingia_australis);
((Serenoa_repens	((Phoenix_dactylifera	Sabal_domingensis)	(((Chamaedorea_seifrizii	((((((Leopoldinia_pulchra	Manicaria_saccifera)	Geonoma_undata)	(Prestoea_acuminata	((Oenocarpus_minor	Oenocarpus_bataua)	(Dictyosperma_album	(((Kentiopsis_piersoniorum	Veitchia_spiralis)	Heterospathe_cagayanensis)	Dypsis_decaryi)))))	Pelagodoxa_henryana)	((Roystonea_regia	(Bactris_major	(Elaeis_guineensis	Elaeis_oleifera)))	((Reinhardtia_gracilis	Reinhardtia_simplex)	(Reinhardtia_latisecta	Reinhardtia_paiewonskiana))))	((Nypa_fruticans	((Podococcus_barteri	Iriartea_deltoidea)	Attalea_speciosa))	(Orania_palindan	Sclerosperma_profizianum))))	Calamus_caryotoides)	Pseudophoenix_vinifera)))	Kingia_australis);
(((Phoenix_dactylifera	Sabal_domingensis)	(((Chamaedorea_seifrizii	((Orania_palindan	Sclerosperma_profizianum)	((((Leopoldinia_pulchra	Manicaria_saccifera)	Geonoma_undata)	(((Oenocarpus_minor	Oenocarpus_bataua)	((Dictyosperma_album	(((Kentiopsis_piersoniorum	Veitchia_spiralis)	Heterospathe_cagayanensis)	Dypsis_decaryi))	Prestoea_acuminata))	Pelagodoxa_henryana))	((Roystonea_regia	((Reinhardtia_gracilis	Reinhardtia_simplex)	(Reinhardtia_latisecta	Reinhardtia_paiewonskiana)))	((Bactris_major	(Elaeis_guineensis	Elaeis_oleifera))	((Attalea_speciosa	Nypa_fruticans)	(Podococcus_barteri	Iriartea_deltoidea)))))))	(Serenoa_repens	Calamus_caryotoides))	Pseudophoenix_vinifera))	Kingia_australis);
(((((Reinhardtia_gracilis	Reinhardtia_simplex)	(Reinhardtia_paiewonskiana	Reinhardtia_latisecta))	((Bactris_major	(Elaeis_guineensis	Elaeis_oleifera))	Roystonea_regia))	(((Sclerosperma_profizianum	(Orania_palindan	((Attalea_speciosa	(Nypa_fruticans	Iriartea_deltoidea))	Podococcus_barteri)))	((((Phoenix_dactylifera	Sabal_domingensis)	Pseudophoenix_vinifera)	(Serenoa_repens	Calamus_caryotoides))	Chamaedorea_seifrizii))	(((Manicaria_saccifera	(Leopoldinia_pulchra	Geonoma_undata))	((Prestoea_acuminata	((Dypsis_decaryi	Dictyosperma_album)	(Heterospathe_cagayanensis	(Veitchia_spiralis	Kentiopsis_piersoniorum))))	(Oenocarpus_bataua	Oenocarpus_minor)))	Pelagodoxa_henryana)))	Kingia_australis);
((Calamus_caryotoides	((((Podococcus_barteri	Nypa_fruticans)	(Iriartea_deltoidea	Attalea_speciosa))	(Sclerosperma_profizianum	Orania_palindan))	(((Serenoa_repens	(Phoenix_dactylifera	Sabal_domingensis))	(Chamaedorea_seifrizii	Pseudophoenix_vinifera))	((((Manicaria_saccifera	(Leopoldinia_pulchra	Geonoma_undata))	(((Oenocarpus_bataua	Oenocarpus_minor)	((Dypsis_decaryi	Dictyosperma_album)	(Heterospathe_cagayanensis	(Veitchia_spiralis	Kentiopsis_piersoniorum))))	Prestoea_acuminata))	Pelagodoxa_henryana)	((Bactris_major	(Elaeis_guineensis	Elaeis_oleifera))	(Roystonea_regia	((Reinhardtia_gracilis	Reinhardtia_simplex)	(Reinhardtia_paiewonskiana	Reinhardtia_latisecta))))))))	Kingia_australis);
((Manicaria_saccifera	(Leopoldinia_pulchra	((Dictyosperma_album	(Heterospathe_cagayanensis	((Dypsis_decaryi	Veitchia_spiralis)	Kentiopsis_piersoniorum)))	(Pelagodoxa_henryana	(Prestoea_acuminata	((Geonoma_undata	((((Nypa_fruticans	(Attalea_speciosa	(Iriartea_deltoidea	Podococcus_barteri)))	(Bactris_major	(Elaeis_guineensis	Elaeis_oleifera)))	(Roystonea_regia	((Reinhardtia_gracilis	Reinhardtia_simplex)	(Reinhardtia_paiewonskiana	Reinhardtia_latisecta))))	((Calamus_caryotoides	(Sclerosperma_profizianum	Orania_palindan))	((Serenoa_repens	(Phoenix_dactylifera	Sabal_domingensis))	(Chamaedorea_seifrizii	Pseudophoenix_vinifera)))))	(Oenocarpus_bataua	Oenocarpus_minor)))))))	Kingia_australis);
((Serenoa_repens	((Calamus_caryotoides	(Phoenix_dactylifera	Sabal_domingensis))	(Pseudophoenix_vinifera	(Chamaedorea_seifrizii	(((((Oenocarpus_bataua	Oenocarpus_minor)	((Prestoea_acuminata	(Manicaria_saccifera	Leopoldinia_pulchra))	((Dictyosperma_album	(Heterospathe_cagayanensis	((Dypsis_decaryi	Veitchia_spiralis)	Kentiopsis_piersoniorum)))	Pelagodoxa_henryana)))	Geonoma_undata)	(((Roystonea_regia	(Attalea_speciosa	(Iriartea_deltoidea	Podococcus_barteri)))	(Bactris_major	(Elaeis_guineensis	Elaeis_oleifera)))	((Reinhardtia_gracilis	Reinhardtia_simplex)	(Reinhardtia_paiewonskiana	Reinhardtia_latisecta))))	(Sclerosperma_profizianum	(Nypa_fruticans	Orania_palindan)))))))	Kingia_australis);
((Calamus_caryotoides	(((((Pseudophoenix_vinifera	Chamaedorea_seifrizii)	(Phoenix_dactylifera	Sabal_domingensis))	(((Prestoea_acuminata	((((Leopoldinia_pulchra	(Oenocarpus_bataua	Oenocarpus_minor))	(Dictyosperma_album	((Heterospathe_cagayanensis	(Veitchia_spiralis	Kentiopsis_piersoniorum))	Dypsis_decaryi)))	Pelagodoxa_henryana)	Manicaria_saccifera))	Geonoma_undata)	(((Attalea_speciosa	(Nypa_fruticans	(Iriartea_deltoidea	Podococcus_barteri)))	(Bactris_major	(Elaeis_guineensis	Elaeis_oleifera)))	(Roystonea_regia	((Reinhardtia_gracilis	Reinhardtia_simplex)	(Reinhardtia_paiewonskiana	Reinhardtia_latisecta))))))	Serenoa_repens)	(Sclerosperma_profizianum	Orania_palindan)))	Kingia_australis);
((Calamus_caryotoides	(((Pseudophoenix_vinifera	Chamaedorea_seifrizii)	(Serenoa_repens	(Phoenix_dactylifera	Sabal_domingensis)))	(((Pelagodoxa_henryana	((Geonoma_undata	(Prestoea_acuminata	(Leopoldinia_pulchra	Manicaria_saccifera)))	((Oenocarpus_bataua	Oenocarpus_minor)	(Dictyosperma_album	(Heterospathe_cagayanensis	((Dypsis_decaryi	Veitchia_spiralis)	Kentiopsis_piersoniorum))))))	(((Reinhardtia_gracilis	Reinhardtia_simplex)	(Reinhardtia_paiewonskiana	Reinhardtia_latisecta))	((Bactris_major	(Elaeis_guineensis	Elaeis_oleifera))	Roystonea_regia)))	(((Iriartea_deltoidea	Attalea_speciosa)	(Nypa_fruticans	Podococcus_barteri))	(Sclerosperma_profizianum	Orania_palindan)))))	Kingia_australis);
((Serenoa_repens	((Phoenix_dactylifera	Sabal_domingensis)	(((((Manicaria_saccifera	(((Prestoea_acuminata	(Oenocarpus_bataua	Oenocarpus_minor))	(Dypsis_decaryi	(((Heterospathe_cagayanensis	Veitchia_spiralis)	Kentiopsis_piersoniorum)	Dictyosperma_album)))	((Leopoldinia_pulchra	Geonoma_undata)	Pelagodoxa_henryana)))	(((Reinhardtia_gracilis	Reinhardtia_simplex)	(Reinhardtia_paiewonskiana	Reinhardtia_latisecta))	(((Bactris_major	(Elaeis_guineensis	Elaeis_oleifera))	Roystonea_regia)	((Iriartea_deltoidea	Attalea_speciosa)	(Nypa_fruticans	Podococcus_barteri)))))	(Sclerosperma_profizianum	Orania_palindan))	Calamus_caryotoides)	(Pseudophoenix_vinifera	Chamaedorea_seifrizii))))	Kingia_australis);
((Calamus_caryotoides	(((Pseudophoenix_vinifera	Chamaedorea_seifrizii)	(Serenoa_repens	(Phoenix_dactylifera	Sabal_domingensis)))	(((((((Elaeis_guineensis	Elaeis_oleifera)	Bactris_major)	((Iriartea_deltoidea	Podococcus_barteri)	(Attalea_speciosa	Nypa_fruticans)))	((Reinhardtia_gracilis	Reinhardtia_simplex)	(Reinhardtia_paiewonskiana	Reinhardtia_latisecta)))	(((Oenocarpus_bataua	Oenocarpus_minor)	((Manicaria_saccifera	(Leopoldinia_pulchra	Geonoma_undata))	(Dypsis_decaryi	((Heterospathe_cagayanensis	(Veitchia_spiralis	Kentiopsis_piersoniorum))	(Prestoea_acuminata	Dictyosperma_album)))))	Pelagodoxa_henryana))	Roystonea_regia)	(Sclerosperma_profizianum	Orania_palindan))))	Kingia_australis);
((Calamus_caryotoides	((((Pseudophoenix_vinifera	Chamaedorea_seifrizii)	(Phoenix_dactylifera	Sabal_domingensis))	(((((Elaeis_guineensis	Elaeis_oleifera)	Bactris_major)	(Roystonea_regia	((Reinhardtia_gracilis	Reinhardtia_simplex)	(Reinhardtia_paiewonskiana	Reinhardtia_latisecta))))	(((Oenocarpus_bataua	Oenocarpus_minor)	(((Prestoea_acuminata	Dictyosperma_album)	(Dypsis_decaryi	(Heterospathe_cagayanensis	(Veitchia_spiralis	Kentiopsis_piersoniorum))))	Manicaria_saccifera))	((Leopoldinia_pulchra	Geonoma_undata)	Pelagodoxa_henryana)))	((Attalea_speciosa	((Iriartea_deltoidea	Podococcus_barteri)	Nypa_fruticans))	(Sclerosperma_profizianum	Orania_palindan))))	Serenoa_repens))	Kingia_australis);
((((Serenoa_repens	(Pseudophoenix_vinifera	Chamaedorea_seifrizii))	(Phoenix_dactylifera	Sabal_domingensis))	(((((Reinhardtia_gracilis	Reinhardtia_simplex)	(Reinhardtia_paiewonskiana	Reinhardtia_latisecta))	(((Elaeis_guineensis	Elaeis_oleifera)	Bactris_major)	Roystonea_regia))	(Pelagodoxa_henryana	((((Dictyosperma_album	Dypsis_decaryi)	(Prestoea_acuminata	(Heterospathe_cagayanensis	(Veitchia_spiralis	Kentiopsis_piersoniorum))))	Manicaria_saccifera)	(Leopoldinia_pulchra	(Geonoma_undata	(Oenocarpus_bataua	Oenocarpus_minor))))))	(Calamus_caryotoides	((Attalea_speciosa	((Iriartea_deltoidea	Podococcus_barteri)	Nypa_fruticans))	(Sclerosperma_profizianum	Orania_palindan)))))	Kingia_australis);
((((Sabal_domingensis	Phoenix_dactylifera)	(Pseudophoenix_vinifera	(Chamaedorea_seifrizii	((Calamus_caryotoides	(((Nypa_fruticans	(Iriartea_deltoidea	Podococcus_barteri))	Attalea_speciosa)	(Orania_palindan	Sclerosperma_profizianum)))	((((Reinhardtia_latisecta	Reinhardtia_paiewonskiana)	(Reinhardtia_simplex	Reinhardtia_gracilis))	((Bactris_major	(Elaeis_oleifera	Elaeis_guineensis))	Roystonea_regia))	(((Manicaria_saccifera	(Leopoldinia_pulchra	Geonoma_undata))	(((Oenocarpus_bataua	Oenocarpus_minor)	((Veitchia_spiralis	Kentiopsis_piersoniorum)	((Dypsis_decaryi	Dictyosperma_album)	Heterospathe_cagayanensis)))	Prestoea_acuminata))	Pelagodoxa_henryana))))))	Serenoa_repens)	Kingia_australis);
((((Chamaedorea_seifrizii	(((Nypa_fruticans	((Iriartea_deltoidea	Podococcus_barteri)	Attalea_speciosa))	(Orania_palindan	Sclerosperma_profizianum))	(((Bactris_major	(Elaeis_oleifera	Elaeis_guineensis))	(Roystonea_regia	((Reinhardtia_latisecta	Reinhardtia_paiewonskiana)	(Reinhardtia_simplex	Reinhardtia_gracilis))))	(((Manicaria_saccifera	(Leopoldinia_pulchra	Geonoma_undata))	(((Oenocarpus_bataua	Oenocarpus_minor)	((Veitchia_spiralis	(Kentiopsis_piersoniorum	Heterospathe_cagayanensis))	(Dypsis_decaryi	Dictyosperma_album)))	Prestoea_acuminata))	Pelagodoxa_henryana))))	(Pseudophoenix_vinifera	((Sabal_domingensis	Phoenix_dactylifera)	Serenoa_repens)))	Calamus_caryotoides)	Kingia_australis);
((((Chamaedorea_seifrizii	Pseudophoenix_vinifera)	((Serenoa_repens	(Sabal_domingensis	Phoenix_dactylifera))	(((Nypa_fruticans	((Podococcus_barteri	Attalea_speciosa)	Iriartea_deltoidea))	(Orania_palindan	Sclerosperma_profizianum))	(((Bactris_major	(Elaeis_oleifera	Elaeis_guineensis))	(Roystonea_regia	((Reinhardtia_latisecta	Reinhardtia_paiewonskiana)	(Reinhardtia_simplex	Reinhardtia_gracilis))))	(((Manicaria_saccifera	(Leopoldinia_pulchra	Geonoma_undata))	((((Dypsis_decaryi	Veitchia_spiralis)	(Kentiopsis_piersoniorum	Heterospathe_cagayanensis))	Dictyosperma_album)	(Prestoea_acuminata	(Oenocarpus_bataua	Oenocarpus_minor))))	Pelagodoxa_henryana)))))	Calamus_caryotoides)	Kingia_australis);
((((Serenoa_repens	(Sabal_domingensis	Phoenix_dactylifera))	((Chamaedorea_seifrizii	((Orania_palindan	(Sclerosperma_profizianum	(Podococcus_barteri	(Iriartea_deltoidea	(Attalea_speciosa	Nypa_fruticans)))))	(((Bactris_major	(Elaeis_oleifera	Elaeis_guineensis))	(Roystonea_regia	((Reinhardtia_latisecta	Reinhardtia_paiewonskiana)	(Reinhardtia_simplex	Reinhardtia_gracilis))))	(((Manicaria_saccifera	(Leopoldinia_pulchra	Geonoma_undata))	(((Dypsis_decaryi	(Heterospathe_cagayanensis	(Kentiopsis_piersoniorum	Veitchia_spiralis)))	Dictyosperma_album)	(Prestoea_acuminata	(Oenocarpus_bataua	Oenocarpus_minor))))	Pelagodoxa_henryana))))	Pseudophoenix_vinifera))	Calamus_caryotoides)	Kingia_australis);
(((Serenoa_repens	((Chamaedorea_seifrizii	((((((Attalea_speciosa	((Podococcus_barteri	Iriartea_deltoidea)	Nypa_fruticans))	(Bactris_major	(Elaeis_oleifera	Elaeis_guineensis)))	(Roystonea_regia	((Reinhardtia_latisecta	Reinhardtia_paiewonskiana)	(Reinhardtia_simplex	Reinhardtia_gracilis))))	(((Oenocarpus_bataua	Oenocarpus_minor)	(((Dypsis_decaryi	(Kentiopsis_piersoniorum	(Veitchia_spiralis	Heterospathe_cagayanensis)))	Dictyosperma_album)	Prestoea_acuminata))	(Pelagodoxa_henryana	(Manicaria_saccifera	(Leopoldinia_pulchra	Geonoma_undata)))))	Sclerosperma_profizianum)	Orania_palindan))	(Pseudophoenix_vinifera	(Sabal_domingensis	Phoenix_dactylifera))))	Calamus_caryotoides)	Kingia_australis);
((Oenocarpus_minor	((((Dypsis_decaryi	(Veitchia_spiralis	(Heterospathe_cagayanensis	Kentiopsis_piersoniorum)))	(Prestoea_acuminata	Dictyosperma_album))	((Pelagodoxa_henryana	(Manicaria_saccifera	(Leopoldinia_pulchra	Geonoma_undata)))	((((Attalea_speciosa	((Podococcus_barteri	Iriartea_deltoidea)	Nypa_fruticans))	(Sclerosperma_profizianum	Orania_palindan))	(((Pseudophoenix_vinifera	(Sabal_domingensis	Phoenix_dactylifera))	(Calamus_caryotoides	Serenoa_repens))	Chamaedorea_seifrizii))	((Bactris_major	(Elaeis_oleifera	Elaeis_guineensis))	(Roystonea_regia	((Reinhardtia_latisecta	Reinhardtia_paiewonskiana)	(Reinhardtia_simplex	Reinhardtia_gracilis)))))))	Oenocarpus_bataua))	Kingia_australis);
((Calamus_caryotoides	((Chamaedorea_seifrizii	Pseudophoenix_vinifera)	((((((Podococcus_barteri	Iriartea_deltoidea)	Nypa_fruticans)	Sclerosperma_profizianum)	Orania_palindan)	(((Leopoldinia_pulchra	Geonoma_undata)	((((Oenocarpus_bataua	Oenocarpus_minor)	(((Kentiopsis_piersoniorum	((Dypsis_decaryi	Veitchia_spiralis)	Heterospathe_cagayanensis))	Dictyosperma_album)	Prestoea_acuminata))	Pelagodoxa_henryana)	Manicaria_saccifera))	((((Reinhardtia_latisecta	Reinhardtia_paiewonskiana)	(Reinhardtia_simplex	Reinhardtia_gracilis))	Roystonea_regia)	((Bactris_major	(Elaeis_oleifera	Elaeis_guineensis))	Attalea_speciosa))))	(Serenoa_repens	(Sabal_domingensis	Phoenix_dactylifera)))))	Kingia_australis);
(((Sabal_domingensis	Phoenix_dactylifera)	((((((Attalea_speciosa	Nypa_fruticans)	Iriartea_deltoidea)	Podococcus_barteri)	(Sclerosperma_profizianum	((Calamus_caryotoides	Serenoa_repens)	Orania_palindan)))	((Geonoma_undata	((((Oenocarpus_bataua	Oenocarpus_minor)	Pelagodoxa_henryana)	((((Kentiopsis_piersoniorum	(Dypsis_decaryi	Veitchia_spiralis))	Heterospathe_cagayanensis)	Dictyosperma_album)	(Leopoldinia_pulchra	Manicaria_saccifera)))	Prestoea_acuminata))	((((Reinhardtia_latisecta	Reinhardtia_paiewonskiana)	(Reinhardtia_simplex	Reinhardtia_gracilis))	Roystonea_regia)	(Bactris_major	(Elaeis_oleifera	Elaeis_guineensis)))))	(Chamaedorea_seifrizii	Pseudophoenix_vinifera)))	Kingia_australis);
((Chamaedorea_seifrizii	(Pseudophoenix_vinifera	((((Nypa_fruticans	(Attalea_speciosa	(Iriartea_deltoidea	Podococcus_barteri)))	(Orania_palindan	Sclerosperma_profizianum))	(((((((Kentiopsis_piersoniorum	(Dypsis_decaryi	Veitchia_spiralis))	Heterospathe_cagayanensis)	Dictyosperma_album)	(Prestoea_acuminata	(Oenocarpus_bataua	Oenocarpus_minor)))	(Geonoma_undata	(Leopoldinia_pulchra	Manicaria_saccifera)))	Pelagodoxa_henryana)	(((Reinhardtia_latisecta	Reinhardtia_paiewonskiana)	(Reinhardtia_simplex	Reinhardtia_gracilis))	((Bactris_major	(Elaeis_oleifera	Elaeis_guineensis))	Roystonea_regia))))	((Calamus_caryotoides	Serenoa_repens)	(Sabal_domingensis	Phoenix_dactylifera)))))	Kingia_australis);
((Oenocarpus_minor	(((((Geonoma_undata	((((((Iriartea_deltoidea	Podococcus_barteri)	Nypa_fruticans)	Attalea_speciosa)	(Bactris_major	(Elaeis_oleifera	Elaeis_guineensis)))	(Roystonea_regia	((Reinhardtia_latisecta	Reinhardtia_paiewonskiana)	(Reinhardtia_simplex	Reinhardtia_gracilis))))	((((Calamus_caryotoides	Serenoa_repens)	(Pseudophoenix_vinifera	(Sabal_domingensis	Phoenix_dactylifera)))	Chamaedorea_seifrizii)	(Orania_palindan	Sclerosperma_profizianum))))	(Leopoldinia_pulchra	Manicaria_saccifera))	Pelagodoxa_henryana)	((((Kentiopsis_piersoniorum	(Dypsis_decaryi	Veitchia_spiralis))	Heterospathe_cagayanensis)	Dictyosperma_album)	Prestoea_acuminata))	Oenocarpus_bataua))	Kingia_australis);
(((Serenoa_repens	((Phoenix_dactylifera	Sabal_domingensis)	((Pseudophoenix_vinifera	Chamaedorea_seifrizii)	((Sclerosperma_profizianum	Orania_palindan)	(((Iriartea_deltoidea	Podococcus_barteri)	(Attalea_speciosa	Nypa_fruticans))	((((Elaeis_oleifera	Elaeis_guineensis)	Bactris_major)	(((Reinhardtia_simplex	Reinhardtia_gracilis)	(Reinhardtia_paiewonskiana	Reinhardtia_latisecta))	Roystonea_regia))	(Pelagodoxa_henryana	((((Heterospathe_cagayanensis	(Kentiopsis_piersoniorum	Veitchia_spiralis))	(Prestoea_acuminata	(Dypsis_decaryi	Dictyosperma_album)))	(Oenocarpus_minor	Oenocarpus_bataua))	((Geonoma_undata	Leopoldinia_pulchra)	Manicaria_saccifera)))))))))	Calamus_caryotoides)	Kingia_australis);
((((Phoenix_dactylifera	Sabal_domingensis)	Pseudophoenix_vinifera)	((Calamus_caryotoides	Serenoa_repens)	(Chamaedorea_seifrizii	((Orania_palindan	Sclerosperma_profizianum)	((((Attalea_speciosa	(Iriartea_deltoidea	Podococcus_barteri))	Nypa_fruticans)	(((Reinhardtia_simplex	Reinhardtia_gracilis)	(Reinhardtia_paiewonskiana	Reinhardtia_latisecta))	(Roystonea_regia	((Elaeis_oleifera	Elaeis_guineensis)	Bactris_major))))	(Geonoma_undata	((((((Heterospathe_cagayanensis	Veitchia_spiralis)	(Dypsis_decaryi	Dictyosperma_album))	Kentiopsis_piersoniorum)	(Prestoea_acuminata	(Oenocarpus_minor	Oenocarpus_bataua)))	Pelagodoxa_henryana)	(Leopoldinia_pulchra	Manicaria_saccifera))))))))	Kingia_australis);
((Calamus_caryotoides	((((((Manicaria_saccifera	(Prestoea_acuminata	(Dictyosperma_album	(((Veitchia_spiralis	Dypsis_decaryi)	Kentiopsis_piersoniorum)	Heterospathe_cagayanensis))))	Pelagodoxa_henryana)	((Geonoma_undata	Leopoldinia_pulchra)	(Oenocarpus_minor	Oenocarpus_bataua)))	(((Elaeis_oleifera	Elaeis_guineensis)	Bactris_major)	(((Reinhardtia_simplex	Reinhardtia_gracilis)	(Reinhardtia_paiewonskiana	Reinhardtia_latisecta))	Roystonea_regia)))	(Orania_palindan	(Sclerosperma_profizianum	(Attalea_speciosa	((Iriartea_deltoidea	Podococcus_barteri)	Nypa_fruticans)))))	((Serenoa_repens	(Phoenix_dactylifera	Sabal_domingensis))	(Chamaedorea_seifrizii	Pseudophoenix_vinifera))))	Kingia_australis);
(((((Iriartea_deltoidea	Nypa_fruticans)	(Attalea_speciosa	Podococcus_barteri))	Roystonea_regia)	((Orania_palindan	Sclerosperma_profizianum)	((((Serenoa_repens	Calamus_caryotoides)	(Phoenix_dactylifera	Sabal_domingensis))	(Chamaedorea_seifrizii	Pseudophoenix_vinifera))	((((Manicaria_saccifera	((Prestoea_acuminata	(Dictyosperma_album	Dypsis_decaryi))	((Veitchia_spiralis	Kentiopsis_piersoniorum)	Heterospathe_cagayanensis)))	Pelagodoxa_henryana)	(Geonoma_undata	(Leopoldinia_pulchra	(Oenocarpus_minor	Oenocarpus_bataua))))	(((Elaeis_oleifera	Elaeis_guineensis)	Bactris_major)	((Reinhardtia_simplex	Reinhardtia_gracilis)	(Reinhardtia_paiewonskiana	Reinhardtia_latisecta)))))))	Kingia_australis);
((Oenocarpus_minor	(Oenocarpus_bataua	((Dictyosperma_album	((Veitchia_spiralis	Dypsis_decaryi)	(Kentiopsis_piersoniorum	Heterospathe_cagayanensis)))	(((((((Serenoa_repens	Calamus_caryotoides)	(Phoenix_dactylifera	Sabal_domingensis))	(Chamaedorea_seifrizii	Pseudophoenix_vinifera))	(((Podococcus_barteri	(Nypa_fruticans	Attalea_speciosa))	Iriartea_deltoidea)	(Orania_palindan	Sclerosperma_profizianum)))	((((Reinhardtia_simplex	Reinhardtia_gracilis)	(Reinhardtia_paiewonskiana	Reinhardtia_latisecta))	Roystonea_regia)	((Elaeis_oleifera	Elaeis_guineensis)	Bactris_major)))	Pelagodoxa_henryana)	((Leopoldinia_pulchra	Manicaria_saccifera)	(Prestoea_acuminata	Geonoma_undata))))))	Kingia_australis);
((Calamus_caryotoides	((((Phoenix_dactylifera	Sabal_domingensis)	(Chamaedorea_seifrizii	Pseudophoenix_vinifera))	((((Attalea_speciosa	(Iriartea_deltoidea	Podococcus_barteri))	Nypa_fruticans)	(Orania_palindan	Sclerosperma_profizianum))	(((((Reinhardtia_simplex	Reinhardtia_gracilis)	(Reinhardtia_paiewonskiana	Reinhardtia_latisecta))	Roystonea_regia)	((Elaeis_oleifera	Elaeis_guineensis)	Bactris_major))	((((Leopoldinia_pulchra	Manicaria_saccifera)	Geonoma_undata)	(Pelagodoxa_henryana	(((Oenocarpus_minor	Oenocarpus_bataua)	((Veitchia_spiralis	Kentiopsis_piersoniorum)	Heterospathe_cagayanensis))	(Dypsis_decaryi	Dictyosperma_album))))	Prestoea_acuminata))))	Serenoa_repens))	Kingia_australis);
((Roystonea_regia	((((Attalea_speciosa	(Iriartea_deltoidea	Podococcus_barteri))	Nypa_fruticans)	((((Serenoa_repens	Calamus_caryotoides)	(Phoenix_dactylifera	Sabal_domingensis))	(Chamaedorea_seifrizii	Pseudophoenix_vinifera))	(Orania_palindan	Sclerosperma_profizianum)))	((((Reinhardtia_simplex	Reinhardtia_gracilis)	(Reinhardtia_paiewonskiana	Reinhardtia_latisecta))	((Elaeis_oleifera	Elaeis_guineensis)	Bactris_major))	(((Leopoldinia_pulchra	Manicaria_saccifera)	((Oenocarpus_minor	Oenocarpus_bataua)	((Dypsis_decaryi	(Dictyosperma_album	(Heterospathe_cagayanensis	Veitchia_spiralis)))	Kentiopsis_piersoniorum)))	((Geonoma_undata	Pelagodoxa_henryana)	Prestoea_acuminata)))))	Kingia_australis);
((Chamaedorea_seifrizii	(Pseudophoenix_vinifera	((Phoenix_dactylifera	Sabal_domingensis)	(((((Attalea_speciosa	(Iriartea_deltoidea	Podococcus_barteri))	Nypa_fruticans)	(((Roystonea_regia	((Reinhardtia_simplex	Reinhardtia_gracilis)	(Reinhardtia_paiewonskiana	Reinhardtia_latisecta)))	((Elaeis_oleifera	Elaeis_guineensis)	Bactris_major))	(((((Oenocarpus_minor	Oenocarpus_bataua)	((Kentiopsis_piersoniorum	(Heterospathe_cagayanensis	Veitchia_spiralis))	(Dypsis_decaryi	Dictyosperma_album)))	Prestoea_acuminata)	(Manicaria_saccifera	(Geonoma_undata	Leopoldinia_pulchra)))	Pelagodoxa_henryana)))	(Orania_palindan	Sclerosperma_profizianum))	(Serenoa_repens	Calamus_caryotoides)))))	Kingia_australis);
((Serenoa_repens	(Calamus_caryotoides	((Pseudophoenix_vinifera	(Phoenix_dactylifera	Sabal_domingensis))	(Chamaedorea_seifrizii	((((((Oenocarpus_minor	Oenocarpus_bataua)	Pelagodoxa_henryana)	((Dictyosperma_album	((Kentiopsis_piersoniorum	(Dypsis_decaryi	Veitchia_spiralis))	Heterospathe_cagayanensis))	(Leopoldinia_pulchra	Manicaria_saccifera)))	(Prestoea_acuminata	Geonoma_undata))	((Roystonea_regia	((Reinhardtia_simplex	Reinhardtia_gracilis)	(Reinhardtia_paiewonskiana	Reinhardtia_latisecta)))	(((Attalea_speciosa	Iriartea_deltoidea)	(Nypa_fruticans	Podococcus_barteri))	((Elaeis_oleifera	Elaeis_guineensis)	Bactris_major))))	(Orania_palindan	Sclerosperma_profizianum))))))	Kingia_australis);
((Serenoa_repens	((Calamus_caryotoides	(Phoenix_dactylifera	Sabal_domingensis))	(((((((Oenocarpus_minor	Oenocarpus_bataua)	(Prestoea_acuminata	(Dictyosperma_album	(((Kentiopsis_piersoniorum	Veitchia_spiralis)	Heterospathe_cagayanensis)	Dypsis_decaryi))))	((Leopoldinia_pulchra	Manicaria_saccifera)	Geonoma_undata))	Pelagodoxa_henryana)	((Roystonea_regia	((Reinhardtia_simplex	Reinhardtia_gracilis)	(Reinhardtia_paiewonskiana	Reinhardtia_latisecta)))	(((Iriartea_deltoidea	Podococcus_barteri)	Attalea_speciosa)	((Elaeis_oleifera	Elaeis_guineensis)	Bactris_major))))	((Nypa_fruticans	Orania_palindan)	Sclerosperma_profizianum))	(Chamaedorea_seifrizii	Pseudophoenix_vinifera))))	Kingia_australis);
(((Oenocarpus_minor	Oenocarpus_bataua)	(((Manicaria_saccifera	(Prestoea_acuminata	(Dictyosperma_album	((Dypsis_decaryi	Veitchia_spiralis)	(Kentiopsis_piersoniorum	Heterospathe_cagayanensis)))))	(Pelagodoxa_henryana	((((Bactris_major	(Elaeis_oleifera	Elaeis_guineensis))	(Nypa_fruticans	(Attalea_speciosa	(Iriartea_deltoidea	Podococcus_barteri))))	(((Calamus_caryotoides	Serenoa_repens)	(Pseudophoenix_vinifera	((Phoenix_dactylifera	Sabal_domingensis)	Chamaedorea_seifrizii)))	(Orania_palindan	Sclerosperma_profizianum)))	(Roystonea_regia	((Reinhardtia_gracilis	Reinhardtia_simplex)	(Reinhardtia_paiewonskiana	Reinhardtia_latisecta))))))	(Leopoldinia_pulchra	Geonoma_undata)))	Kingia_australis);
(((Serenoa_repens	((Pseudophoenix_vinifera	(Phoenix_dactylifera	Sabal_domingensis))	(Chamaedorea_seifrizii	((Orania_palindan	Sclerosperma_profizianum)	(((Roystonea_regia	((Reinhardtia_gracilis	Reinhardtia_simplex)	(Reinhardtia_paiewonskiana	Reinhardtia_latisecta)))	((Nypa_fruticans	(Attalea_speciosa	(Iriartea_deltoidea	Podococcus_barteri)))	(Bactris_major	(Elaeis_oleifera	Elaeis_guineensis))))	(((((Leopoldinia_pulchra	Geonoma_undata)	(Oenocarpus_minor	Oenocarpus_bataua))	(Prestoea_acuminata	((Heterospathe_cagayanensis	(Dictyosperma_album	(Veitchia_spiralis	Kentiopsis_piersoniorum)))	Dypsis_decaryi)))	Pelagodoxa_henryana)	Manicaria_saccifera))))))	Calamus_caryotoides)	Kingia_australis);
((Calamus_caryotoides	(((Nypa_fruticans	(Attalea_speciosa	(Iriartea_deltoidea	Podococcus_barteri)))	(Orania_palindan	Sclerosperma_profizianum))	((((Bactris_major	(Elaeis_oleifera	Elaeis_guineensis))	(Roystonea_regia	((Reinhardtia_gracilis	Reinhardtia_simplex)	(Reinhardtia_paiewonskiana	Reinhardtia_latisecta))))	(((Pelagodoxa_henryana	(Leopoldinia_pulchra	Geonoma_undata))	(((Dictyosperma_album	((Heterospathe_cagayanensis	(Dypsis_decaryi	Veitchia_spiralis))	Kentiopsis_piersoniorum))	(Oenocarpus_minor	Oenocarpus_bataua))	Prestoea_acuminata))	Manicaria_saccifera))	(((Chamaedorea_seifrizii	Pseudophoenix_vinifera)	(Phoenix_dactylifera	Sabal_domingensis))	Serenoa_repens))))	Kingia_australis);
(((Pseudophoenix_vinifera	(Phoenix_dactylifera	Sabal_domingensis))	((Calamus_caryotoides	Serenoa_repens)	(Chamaedorea_seifrizii	(((Nypa_fruticans	(Attalea_speciosa	(Iriartea_deltoidea	Podococcus_barteri)))	(Orania_palindan	Sclerosperma_profizianum))	(((Bactris_major	(Elaeis_oleifera	Elaeis_guineensis))	(Roystonea_regia	((Reinhardtia_gracilis	Reinhardtia_simplex)	(Reinhardtia_paiewonskiana	Reinhardtia_latisecta))))	(((Pelagodoxa_henryana	(Leopoldinia_pulchra	Geonoma_undata))	(Prestoea_acuminata	(Oenocarpus_minor	Oenocarpus_bataua)))	(Manicaria_saccifera	(Dictyosperma_album	(Heterospathe_cagayanensis	((Dypsis_decaryi	Veitchia_spiralis)	Kentiopsis_piersoniorum))))))))))	Kingia_australis);
((Calamus_caryotoides	(((Chamaedorea_seifrizii	Pseudophoenix_vinifera)	((Phoenix_dactylifera	Sabal_domingensis)	Serenoa_repens))	(((Orania_palindan	Sclerosperma_profizianum)	((((Nypa_fruticans	Podococcus_barteri)	(Iriartea_deltoidea	Attalea_speciosa))	(Bactris_major	(Elaeis_oleifera	Elaeis_guineensis)))	(Roystonea_regia	((Reinhardtia_gracilis	Reinhardtia_simplex)	(Reinhardtia_paiewonskiana	Reinhardtia_latisecta)))))	((Manicaria_saccifera	(Pelagodoxa_henryana	(Leopoldinia_pulchra	Geonoma_undata)))	(((Oenocarpus_minor	Oenocarpus_bataua)	(Dictyosperma_album	(Dypsis_decaryi	((Veitchia_spiralis	Heterospathe_cagayanensis)	Kentiopsis_piersoniorum))))	Prestoea_acuminata)))))	Kingia_australis);
((((Manicaria_saccifera	(Pelagodoxa_henryana	((Leopoldinia_pulchra	(Oenocarpus_minor	Oenocarpus_bataua))	((Dictyosperma_album	(Dypsis_decaryi	(Veitchia_spiralis	Heterospathe_cagayanensis)))	Kentiopsis_piersoniorum))))	(((((((Phoenix_dactylifera	Sabal_domingensis)	Pseudophoenix_vinifera)	(Serenoa_repens	Calamus_caryotoides))	Chamaedorea_seifrizii)	(Orania_palindan	Sclerosperma_profizianum))	(((Nypa_fruticans	(Iriartea_deltoidea	(Podococcus_barteri	Attalea_speciosa)))	(Bactris_major	(Elaeis_oleifera	Elaeis_guineensis)))	(Roystonea_regia	((Reinhardtia_gracilis	Reinhardtia_simplex)	(Reinhardtia_paiewonskiana	Reinhardtia_latisecta)))))	Prestoea_acuminata))	Geonoma_undata)	Kingia_australis);
((((Phoenix_dactylifera	Sabal_domingensis)	((Pseudophoenix_vinifera	Chamaedorea_seifrizii)	((Orania_palindan	(Calamus_caryotoides	Sclerosperma_profizianum))	(((((Nypa_fruticans	(Iriartea_deltoidea	Podococcus_barteri))	Attalea_speciosa)	(Bactris_major	(Elaeis_oleifera	Elaeis_guineensis)))	(Roystonea_regia	((Reinhardtia_gracilis	Reinhardtia_simplex)	(Reinhardtia_paiewonskiana	Reinhardtia_latisecta))))	((Prestoea_acuminata	((Manicaria_saccifera	((Leopoldinia_pulchra	(Oenocarpus_minor	Oenocarpus_bataua))	((((Dypsis_decaryi	Veitchia_spiralis)	Kentiopsis_piersoniorum)	Heterospathe_cagayanensis)	Dictyosperma_album)))	Pelagodoxa_henryana))	Geonoma_undata)))))	Serenoa_repens)	Kingia_australis);
((((((Reinhardtia_gracilis	Reinhardtia_simplex)	(Reinhardtia_paiewonskiana	Reinhardtia_latisecta))	((((Nypa_fruticans	(Iriartea_deltoidea	Podococcus_barteri))	Attalea_speciosa)	(Bactris_major	(Elaeis_oleifera	Elaeis_guineensis)))	Roystonea_regia))	(Pelagodoxa_henryana	((Geonoma_undata	(Manicaria_saccifera	Prestoea_acuminata))	(((Leopoldinia_pulchra	Oenocarpus_minor)	Oenocarpus_bataua)	((((Veitchia_spiralis	Kentiopsis_piersoniorum)	Heterospathe_cagayanensis)	Dypsis_decaryi)	Dictyosperma_album)))))	(((Chamaedorea_seifrizii	(Serenoa_repens	Calamus_caryotoides))	((Phoenix_dactylifera	Sabal_domingensis)	Pseudophoenix_vinifera))	(Orania_palindan	Sclerosperma_profizianum)))	Kingia_australis);
((Calamus_caryotoides	(((Chamaedorea_seifrizii	((Orania_palindan	Sclerosperma_profizianum)	((((((Podococcus_barteri	Attalea_speciosa)	Iriartea_deltoidea)	Nypa_fruticans)	(Bactris_major	(Elaeis_oleifera	Elaeis_guineensis)))	(Roystonea_regia	((Reinhardtia_gracilis	Reinhardtia_simplex)	(Reinhardtia_paiewonskiana	Reinhardtia_latisecta))))	(((Leopoldinia_pulchra	Manicaria_saccifera)	Prestoea_acuminata)	((Geonoma_undata	Pelagodoxa_henryana)	((Oenocarpus_minor	Oenocarpus_bataua)	((((Dypsis_decaryi	Veitchia_spiralis)	Kentiopsis_piersoniorum)	Heterospathe_cagayanensis)	Dictyosperma_album)))))))	(Pseudophoenix_vinifera	(Phoenix_dactylifera	Sabal_domingensis)))	Serenoa_repens))	Kingia_australis);
((Calamus_caryotoides	(((Chamaedorea_seifrizii	(((Nypa_fruticans	(Attalea_speciosa	(Podococcus_barteri	Iriartea_deltoidea)))	(Orania_palindan	Sclerosperma_profizianum))	(((Bactris_major	(Elaeis_oleifera	Elaeis_guineensis))	(Roystonea_regia	((Reinhardtia_gracilis	Reinhardtia_simplex)	(Reinhardtia_paiewonskiana	Reinhardtia_latisecta))))	(Manicaria_saccifera	(((Leopoldinia_pulchra	Geonoma_undata)	Pelagodoxa_henryana)	((Oenocarpus_minor	Oenocarpus_bataua)	((((Veitchia_spiralis	Kentiopsis_piersoniorum)	Heterospathe_cagayanensis)	Dypsis_decaryi)	(Prestoea_acuminata	Dictyosperma_album))))))))	(Pseudophoenix_vinifera	(Phoenix_dactylifera	Sabal_domingensis)))	Serenoa_repens))	Kingia_australis);
((Serenoa_repens	(((Calamus_caryotoides	(((((((Podococcus_barteri	Nypa_fruticans)	Attalea_speciosa)	Iriartea_deltoidea)	(Bactris_major	(Elaeis_guineensis	Elaeis_oleifera)))	(((Reinhardtia_simplex	Reinhardtia_gracilis)	(Reinhardtia_paiewonskiana	Reinhardtia_latisecta))	Roystonea_regia))	(Pelagodoxa_henryana	(((Oenocarpus_minor	Oenocarpus_bataua)	((Dictyosperma_album	((Veitchia_spiralis	(Kentiopsis_piersoniorum	Heterospathe_cagayanensis))	Dypsis_decaryi))	Prestoea_acuminata))	((Leopoldinia_pulchra	Geonoma_undata)	Manicaria_saccifera))))	(Sclerosperma_profizianum	Orania_palindan)))	(Chamaedorea_seifrizii	Pseudophoenix_vinifera))	(Sabal_domingensis	Phoenix_dactylifera)))	Kingia_australis);
((Serenoa_repens	(((Calamus_caryotoides	(((((((Iriartea_deltoidea	Podococcus_barteri)	Nypa_fruticans)	Attalea_speciosa)	(Bactris_major	(Elaeis_guineensis	Elaeis_oleifera)))	(((Reinhardtia_simplex	Reinhardtia_gracilis)	(Reinhardtia_paiewonskiana	Reinhardtia_latisecta))	Roystonea_regia))	(Pelagodoxa_henryana	(((Dypsis_decaryi	(Dictyosperma_album	Prestoea_acuminata))	((Oenocarpus_minor	Oenocarpus_bataua)	(Kentiopsis_piersoniorum	(Heterospathe_cagayanensis	Veitchia_spiralis))))	((Leopoldinia_pulchra	Geonoma_undata)	Manicaria_saccifera))))	(Sclerosperma_profizianum	Orania_palindan)))	(Chamaedorea_seifrizii	Pseudophoenix_vinifera))	(Sabal_domingensis	Phoenix_dactylifera)))	Kingia_australis);
(((Serenoa_repens	((((((Roystonea_regia	((Reinhardtia_simplex	Reinhardtia_gracilis)	(Reinhardtia_paiewonskiana	Reinhardtia_latisecta)))	(Bactris_major	(Elaeis_guineensis	Elaeis_oleifera)))	(((Oenocarpus_minor	Oenocarpus_bataua)	(Leopoldinia_pulchra	Geonoma_undata))	(Pelagodoxa_henryana	(((((Dypsis_decaryi	Veitchia_spiralis)	Heterospathe_cagayanensis)	Kentiopsis_piersoniorum)	(Dictyosperma_album	Prestoea_acuminata))	Manicaria_saccifera))))	((((Iriartea_deltoidea	Podococcus_barteri)	Nypa_fruticans)	Attalea_speciosa)	(Sclerosperma_profizianum	Orania_palindan)))	Chamaedorea_seifrizii)	(Pseudophoenix_vinifera	(Sabal_domingensis	Phoenix_dactylifera))))	Calamus_caryotoides)	Kingia_australis);
((Oenocarpus_minor	(Oenocarpus_bataua	((Leopoldinia_pulchra	Geonoma_undata)	((((((Attalea_speciosa	(Iriartea_deltoidea	(Podococcus_barteri	Nypa_fruticans)))	(Sclerosperma_profizianum	Orania_palindan))	(Chamaedorea_seifrizii	(((Calamus_caryotoides	Serenoa_repens)	Pseudophoenix_vinifera)	(Sabal_domingensis	Phoenix_dactylifera))))	(((Reinhardtia_simplex	Reinhardtia_gracilis)	(Reinhardtia_paiewonskiana	Reinhardtia_latisecta))	((Bactris_major	(Elaeis_guineensis	Elaeis_oleifera))	Roystonea_regia)))	Pelagodoxa_henryana)	(((((Veitchia_spiralis	Heterospathe_cagayanensis)	Kentiopsis_piersoniorum)	Dypsis_decaryi)	(Dictyosperma_album	Prestoea_acuminata))	Manicaria_saccifera)))))	Kingia_australis);
((Calamus_caryotoides	(Serenoa_repens	(((((Bactris_major	(Elaeis_guineensis	Elaeis_oleifera))	(Roystonea_regia	((Reinhardtia_simplex	Reinhardtia_gracilis)	(Reinhardtia_paiewonskiana	Reinhardtia_latisecta))))	(Pelagodoxa_henryana	(((Oenocarpus_minor	Oenocarpus_bataua)	((Veitchia_spiralis	(Heterospathe_cagayanensis	Kentiopsis_piersoniorum))	(Dypsis_decaryi	Dictyosperma_album)))	(Geonoma_undata	(Prestoea_acuminata	(Leopoldinia_pulchra	Manicaria_saccifera))))))	((Nypa_fruticans	((Podococcus_barteri	Iriartea_deltoidea)	Attalea_speciosa))	(Sclerosperma_profizianum	Orania_palindan)))	(Chamaedorea_seifrizii	(Pseudophoenix_vinifera	(Sabal_domingensis	Phoenix_dactylifera))))))	Kingia_australis);
(((Pseudophoenix_vinifera	(Sabal_domingensis	Phoenix_dactylifera))	(((Calamus_caryotoides	Serenoa_repens)	((Manicaria_saccifera	((Pelagodoxa_henryana	(Geonoma_undata	Leopoldinia_pulchra))	((Oenocarpus_minor	Oenocarpus_bataua)	((Veitchia_spiralis	(Heterospathe_cagayanensis	Kentiopsis_piersoniorum))	(Dypsis_decaryi	(Prestoea_acuminata	Dictyosperma_album))))))	(((Nypa_fruticans	((Podococcus_barteri	Iriartea_deltoidea)	Attalea_speciosa))	(Sclerosperma_profizianum	Orania_palindan))	(((Reinhardtia_simplex	Reinhardtia_gracilis)	(Reinhardtia_paiewonskiana	Reinhardtia_latisecta))	((Bactris_major	(Elaeis_guineensis	Elaeis_oleifera))	Roystonea_regia)))))	Chamaedorea_seifrizii))	Kingia_australis);
((Oenocarpus_minor	(Oenocarpus_bataua	((Geonoma_undata	Leopoldinia_pulchra)	((((((Kentiopsis_piersoniorum	(Dypsis_decaryi	Veitchia_spiralis))	Heterospathe_cagayanensis)	Dictyosperma_album)	Manicaria_saccifera)	(Prestoea_acuminata	Pelagodoxa_henryana))	(((((Pseudophoenix_vinifera	(Sabal_domingensis	Phoenix_dactylifera))	(Calamus_caryotoides	Serenoa_repens))	Chamaedorea_seifrizii)	(Sclerosperma_profizianum	Orania_palindan))	(((Nypa_fruticans	((Podococcus_barteri	Iriartea_deltoidea)	Attalea_speciosa))	(Bactris_major	(Elaeis_guineensis	Elaeis_oleifera)))	(Roystonea_regia	((Reinhardtia_simplex	Reinhardtia_gracilis)	(Reinhardtia_paiewonskiana	Reinhardtia_latisecta)))))))))	Kingia_australis);
((((((Oenocarpus_minor	Oenocarpus_bataua)	((Veitchia_spiralis	Dypsis_decaryi)	((Kentiopsis_piersoniorum	Heterospathe_cagayanensis)	Dictyosperma_album)))	((Geonoma_undata	Leopoldinia_pulchra)	(Manicaria_saccifera	Prestoea_acuminata)))	Pelagodoxa_henryana)	(((((Chamaedorea_seifrizii	Pseudophoenix_vinifera)	(Sabal_domingensis	Phoenix_dactylifera))	(Calamus_caryotoides	Serenoa_repens))	(Sclerosperma_profizianum	Orania_palindan))	((((Attalea_speciosa	(Nypa_fruticans	(Iriartea_deltoidea	Podococcus_barteri)))	(Bactris_major	(Elaeis_guineensis	Elaeis_oleifera)))	Roystonea_regia)	((Reinhardtia_simplex	Reinhardtia_gracilis)	(Reinhardtia_paiewonskiana	Reinhardtia_latisecta)))))	Kingia_australis);
((Calamus_caryotoides	((Chamaedorea_seifrizii	Pseudophoenix_vinifera)	((((Attalea_speciosa	(Nypa_fruticans	(Iriartea_deltoidea	Podococcus_barteri)))	(Sclerosperma_profizianum	Orania_palindan))	((((Bactris_major	(Elaeis_guineensis	Elaeis_oleifera))	Roystonea_regia)	((Reinhardtia_simplex	Reinhardtia_gracilis)	(Reinhardtia_paiewonskiana	Reinhardtia_latisecta)))	(((Prestoea_acuminata	((Oenocarpus_minor	Oenocarpus_bataua)	(((Heterospathe_cagayanensis	Kentiopsis_piersoniorum)	Veitchia_spiralis)	(Dypsis_decaryi	Dictyosperma_album))))	((Geonoma_undata	Leopoldinia_pulchra)	Manicaria_saccifera))	Pelagodoxa_henryana)))	(Serenoa_repens	(Sabal_domingensis	Phoenix_dactylifera)))))	Kingia_australis);
((Serenoa_repens	(((Pseudophoenix_vinifera	(Sabal_domingensis	Phoenix_dactylifera))	(Chamaedorea_seifrizii	((((Dictyosperma_album	((Kentiopsis_piersoniorum	(Veitchia_spiralis	Heterospathe_cagayanensis))	Dypsis_decaryi))	((Prestoea_acuminata	Pelagodoxa_henryana)	((Geonoma_undata	Leopoldinia_pulchra)	(Oenocarpus_minor	Oenocarpus_bataua))))	Manicaria_saccifera)	(((Roystonea_regia	((Reinhardtia_simplex	Reinhardtia_gracilis)	(Reinhardtia_paiewonskiana	Reinhardtia_latisecta)))	((Bactris_major	(Elaeis_guineensis	Elaeis_oleifera))	((Iriartea_deltoidea	Nypa_fruticans)	(Attalea_speciosa	Podococcus_barteri))))	(Sclerosperma_profizianum	Orania_palindan)))))	Calamus_caryotoides))	Kingia_australis);
((Prestoea_acuminata	((Pelagodoxa_henryana	((((Chamaedorea_seifrizii	((Calamus_caryotoides	Serenoa_repens)	(Pseudophoenix_vinifera	(Sabal_domingensis	Phoenix_dactylifera))))	(Orania_palindan	Sclerosperma_profizianum))	(((Reinhardtia_paiewonskiana	Reinhardtia_latisecta)	(Reinhardtia_gracilis	Reinhardtia_simplex))	((Bactris_major	(Elaeis_guineensis	Elaeis_oleifera))	((((Podococcus_barteri	Nypa_fruticans)	Attalea_speciosa)	Iriartea_deltoidea)	Roystonea_regia))))	((Geonoma_undata	Leopoldinia_pulchra)	Manicaria_saccifera)))	(((Heterospathe_cagayanensis	(Veitchia_spiralis	Kentiopsis_piersoniorum))	(Dypsis_decaryi	Dictyosperma_album))	(Oenocarpus_minor	Oenocarpus_bataua))))	Kingia_australis);
((Calamus_caryotoides	((Chamaedorea_seifrizii	Pseudophoenix_vinifera)	((((((Podococcus_barteri	Nypa_fruticans)	Attalea_speciosa)	Iriartea_deltoidea)	(Orania_palindan	Sclerosperma_profizianum))	((((Leopoldinia_pulchra	(Oenocarpus_minor	Oenocarpus_bataua))	((Geonoma_undata	(Prestoea_acuminata	Manicaria_saccifera))	(Dictyosperma_album	((Veitchia_spiralis	(Kentiopsis_piersoniorum	Heterospathe_cagayanensis))	Dypsis_decaryi))))	Pelagodoxa_henryana)	((Roystonea_regia	((Reinhardtia_paiewonskiana	Reinhardtia_latisecta)	(Reinhardtia_gracilis	Reinhardtia_simplex)))	(Bactris_major	(Elaeis_guineensis	Elaeis_oleifera)))))	(Serenoa_repens	(Sabal_domingensis	Phoenix_dactylifera)))))	Kingia_australis);
((Calamus_caryotoides	((((Orania_palindan	Sclerosperma_profizianum)	(((Pelagodoxa_henryana	(Geonoma_undata	Manicaria_saccifera))	(((Prestoea_acuminata	Dictyosperma_album)	(((Heterospathe_cagayanensis	Veitchia_spiralis)	Kentiopsis_piersoniorum)	Dypsis_decaryi))	((Oenocarpus_bataua	Oenocarpus_minor)	Leopoldinia_pulchra)))	(((((Iriartea_deltoidea	Podococcus_barteri)	Nypa_fruticans)	Attalea_speciosa)	(Roystonea_regia	(Bactris_major	(Elaeis_guineensis	Elaeis_oleifera))))	((Reinhardtia_paiewonskiana	Reinhardtia_latisecta)	(Reinhardtia_gracilis	Reinhardtia_simplex)))))	((Pseudophoenix_vinifera	(Sabal_domingensis	Phoenix_dactylifera))	Chamaedorea_seifrizii))	Serenoa_repens))	Kingia_australis);
((Calamus_caryotoides	(((Sabal_domingensis	Phoenix_dactylifera)	((((((Iriartea_deltoidea	Podococcus_barteri)	Nypa_fruticans)	Attalea_speciosa)	(Orania_palindan	Sclerosperma_profizianum))	((((Pelagodoxa_henryana	(Leopoldinia_pulchra	Geonoma_undata))	(((Oenocarpus_bataua	Oenocarpus_minor)	Prestoea_acuminata)	(((Veitchia_spiralis	Heterospathe_cagayanensis)	Kentiopsis_piersoniorum)	(Dypsis_decaryi	Dictyosperma_album))))	Manicaria_saccifera)	((Bactris_major	(Elaeis_guineensis	Elaeis_oleifera))	(Roystonea_regia	((Reinhardtia_paiewonskiana	Reinhardtia_latisecta)	(Reinhardtia_gracilis	Reinhardtia_simplex))))))	(Chamaedorea_seifrizii	Pseudophoenix_vinifera)))	Serenoa_repens))	Kingia_australis);
((Calamus_caryotoides	(((((((Podococcus_barteri	Nypa_fruticans)	Attalea_speciosa)	Iriartea_deltoidea)	(Orania_palindan	Sclerosperma_profizianum))	(((((((Heterospathe_cagayanensis	Kentiopsis_piersoniorum)	(Dypsis_decaryi	Veitchia_spiralis))	(Oenocarpus_bataua	Oenocarpus_minor))	(Prestoea_acuminata	Dictyosperma_album))	(Manicaria_saccifera	(Leopoldinia_pulchra	Geonoma_undata)))	Pelagodoxa_henryana)	(((Reinhardtia_paiewonskiana	Reinhardtia_latisecta)	(Reinhardtia_gracilis	Reinhardtia_simplex))	((Bactris_major	(Elaeis_guineensis	Elaeis_oleifera))	Roystonea_regia))))	Chamaedorea_seifrizii)	(Pseudophoenix_vinifera	(Serenoa_repens	(Sabal_domingensis	Phoenix_dactylifera)))))	Kingia_australis);
((Calamus_caryotoides	(((((((Podococcus_barteri	Nypa_fruticans)	(Attalea_speciosa	Iriartea_deltoidea))	(Orania_palindan	Sclerosperma_profizianum))	(((Prestoea_acuminata	Geonoma_undata)	(((Oenocarpus_bataua	(Leopoldinia_pulchra	Oenocarpus_minor))	((Dypsis_decaryi	Dictyosperma_album)	((Heterospathe_cagayanensis	Kentiopsis_piersoniorum)	Veitchia_spiralis)))	(Manicaria_saccifera	Pelagodoxa_henryana)))	((Roystonea_regia	((Reinhardtia_paiewonskiana	Reinhardtia_latisecta)	(Reinhardtia_gracilis	Reinhardtia_simplex)))	(Bactris_major	(Elaeis_guineensis	Elaeis_oleifera)))))	Chamaedorea_seifrizii)	(Pseudophoenix_vinifera	(Sabal_domingensis	Phoenix_dactylifera)))	Serenoa_repens))	Kingia_australis);
((Calamus_caryotoides	((Chamaedorea_seifrizii	Pseudophoenix_vinifera)	((Serenoa_repens	(Sabal_domingensis	Phoenix_dactylifera))	(((Nypa_fruticans	(Attalea_speciosa	(Iriartea_deltoidea	Podococcus_barteri)))	(Orania_palindan	Sclerosperma_profizianum))	((Pelagodoxa_henryana	(((Leopoldinia_pulchra	Manicaria_saccifera)	Geonoma_undata)	((Oenocarpus_bataua	Oenocarpus_minor)	(((Dypsis_decaryi	Dictyosperma_album)	((Heterospathe_cagayanensis	Kentiopsis_piersoniorum)	Veitchia_spiralis))	Prestoea_acuminata))))	((Roystonea_regia	((Reinhardtia_paiewonskiana	Reinhardtia_latisecta)	(Reinhardtia_gracilis	Reinhardtia_simplex)))	(Bactris_major	(Elaeis_guineensis	Elaeis_oleifera))))))))	Kingia_australis);
((Calamus_caryotoides	(((Sabal_domingensis	Phoenix_dactylifera)	((((Nypa_fruticans	(Attalea_speciosa	(Iriartea_deltoidea	Podococcus_barteri)))	(Orania_palindan	Sclerosperma_profizianum))	((Pelagodoxa_henryana	(((Prestoea_acuminata	Manicaria_saccifera)	(Geonoma_undata	Leopoldinia_pulchra))	((Oenocarpus_bataua	Oenocarpus_minor)	(Dictyosperma_album	((Heterospathe_cagayanensis	Kentiopsis_piersoniorum)	(Dypsis_decaryi	Veitchia_spiralis))))))	((Roystonea_regia	((Reinhardtia_paiewonskiana	Reinhardtia_latisecta)	(Reinhardtia_gracilis	Reinhardtia_simplex)))	(Bactris_major	(Elaeis_guineensis	Elaeis_oleifera)))))	(Chamaedorea_seifrizii	Pseudophoenix_vinifera)))	Serenoa_repens))	Kingia_australis);
((((Orania_palindan	((Calamus_caryotoides	Sclerosperma_profizianum)	(Iriartea_deltoidea	((Nypa_fruticans	Podococcus_barteri)	Attalea_speciosa))))	(((((Oenocarpus_bataua	Oenocarpus_minor)	(((Prestoea_acuminata	Dictyosperma_album)	((Heterospathe_cagayanensis	(Veitchia_spiralis	Kentiopsis_piersoniorum))	Dypsis_decaryi))	((Manicaria_saccifera	Leopoldinia_pulchra)	Pelagodoxa_henryana)))	Geonoma_undata)	((Roystonea_regia	((Reinhardtia_paiewonskiana	Reinhardtia_latisecta)	(Reinhardtia_gracilis	Reinhardtia_simplex)))	(Bactris_major	(Elaeis_guineensis	Elaeis_oleifera))))	(Chamaedorea_seifrizii	(Pseudophoenix_vinifera	(Sabal_domingensis	Phoenix_dactylifera)))))	Serenoa_repens)	Kingia_australis);
((Prestoea_acuminata	(((((Leopoldinia_pulchra	Manicaria_saccifera)	Geonoma_undata)	(Pelagodoxa_henryana	(((Roystonea_regia	((Reinhardtia_paiewonskiana	Reinhardtia_latisecta)	(Reinhardtia_gracilis	Reinhardtia_simplex)))	(Bactris_major	(Elaeis_guineensis	Elaeis_oleifera)))	((Chamaedorea_seifrizii	((Calamus_caryotoides	Serenoa_repens)	(Pseudophoenix_vinifera	(Sabal_domingensis	Phoenix_dactylifera))))	((Nypa_fruticans	((Iriartea_deltoidea	Podococcus_barteri)	Attalea_speciosa))	(Orania_palindan	Sclerosperma_profizianum))))))	(Oenocarpus_bataua	Oenocarpus_minor))	((Heterospathe_cagayanensis	(Veitchia_spiralis	Kentiopsis_piersoniorum))	(Dypsis_decaryi	Dictyosperma_album))))	Kingia_australis);
(((Serenoa_repens	((((((Reinhardtia_paiewonskiana	Reinhardtia_latisecta)	(Reinhardtia_gracilis	Reinhardtia_simplex))	(Roystonea_regia	((Attalea_speciosa	((Iriartea_deltoidea	Podococcus_barteri)	Nypa_fruticans))	(Bactris_major	(Elaeis_guineensis	Elaeis_oleifera)))))	((Orania_palindan	Sclerosperma_profizianum)	(Manicaria_saccifera	((Prestoea_acuminata	((Dictyosperma_album	(Dypsis_decaryi	(Heterospathe_cagayanensis	(Kentiopsis_piersoniorum	Veitchia_spiralis))))	(Oenocarpus_minor	Oenocarpus_bataua)))	((Leopoldinia_pulchra	Geonoma_undata)	Pelagodoxa_henryana)))))	(Chamaedorea_seifrizii	Pseudophoenix_vinifera))	(Phoenix_dactylifera	Sabal_domingensis)))	Calamus_caryotoides)	Kingia_australis);
(((Pseudophoenix_vinifera	(((Phoenix_dactylifera	Sabal_domingensis)	Serenoa_repens)	(Chamaedorea_seifrizii	((((Bactris_major	(Elaeis_guineensis	Elaeis_oleifera))	(((Reinhardtia_paiewonskiana	Reinhardtia_latisecta)	(Reinhardtia_gracilis	Reinhardtia_simplex))	Roystonea_regia))	(((Leopoldinia_pulchra	Geonoma_undata)	(Oenocarpus_minor	Oenocarpus_bataua))	(Pelagodoxa_henryana	(((Dictyosperma_album	(Heterospathe_cagayanensis	(Kentiopsis_piersoniorum	(Dypsis_decaryi	Veitchia_spiralis))))	Prestoea_acuminata)	Manicaria_saccifera))))	((Attalea_speciosa	((Iriartea_deltoidea	Podococcus_barteri)	Nypa_fruticans))	(Orania_palindan	Sclerosperma_profizianum))))))	Calamus_caryotoides)	Kingia_australis);
((((Chamaedorea_seifrizii	Pseudophoenix_vinifera)	(((Phoenix_dactylifera	Sabal_domingensis)	Serenoa_repens)	(((((Attalea_speciosa	((Iriartea_deltoidea	Podococcus_barteri)	Nypa_fruticans))	(Bactris_major	(Elaeis_guineensis	Elaeis_oleifera)))	(((Reinhardtia_paiewonskiana	Reinhardtia_latisecta)	(Reinhardtia_gracilis	Reinhardtia_simplex))	Roystonea_regia))	((((Dictyosperma_album	(Heterospathe_cagayanensis	(Kentiopsis_piersoniorum	(Dypsis_decaryi	Veitchia_spiralis))))	Prestoea_acuminata)	(((Leopoldinia_pulchra	Geonoma_undata)	(Oenocarpus_minor	Oenocarpus_bataua))	Pelagodoxa_henryana))	Manicaria_saccifera))	(Orania_palindan	Sclerosperma_profizianum))))	Calamus_caryotoides)	Kingia_australis);
((((((((Bactris_major	(Elaeis_guineensis	Elaeis_oleifera))	(((Reinhardtia_paiewonskiana	Reinhardtia_latisecta)	(Reinhardtia_gracilis	Reinhardtia_simplex))	Roystonea_regia))	((Manicaria_saccifera	(Leopoldinia_pulchra	Geonoma_undata))	(((Oenocarpus_minor	Oenocarpus_bataua)	(Prestoea_acuminata	((Dictyosperma_album	Dypsis_decaryi)	(Heterospathe_cagayanensis	(Kentiopsis_piersoniorum	Veitchia_spiralis)))))	Pelagodoxa_henryana)))	((Attalea_speciosa	((Iriartea_deltoidea	Podococcus_barteri)	Nypa_fruticans))	(Orania_palindan	Sclerosperma_profizianum)))	((Chamaedorea_seifrizii	Pseudophoenix_vinifera)	(Phoenix_dactylifera	Sabal_domingensis)))	Serenoa_repens)	Calamus_caryotoides)	Kingia_australis);
((Nypa_fruticans	((((((Pelagodoxa_henryana	((Prestoea_acuminata	(Dictyosperma_album	(Dypsis_decaryi	(Heterospathe_cagayanensis	(Kentiopsis_piersoniorum	Veitchia_spiralis)))))	Manicaria_saccifera))	((Oenocarpus_minor	Oenocarpus_bataua)	(Leopoldinia_pulchra	Geonoma_undata)))	((((Pseudophoenix_vinifera	(Phoenix_dactylifera	Sabal_domingensis))	(Serenoa_repens	Calamus_caryotoides))	Chamaedorea_seifrizii)	(Orania_palindan	Sclerosperma_profizianum)))	((Attalea_speciosa	(Bactris_major	(Elaeis_guineensis	Elaeis_oleifera)))	(((Reinhardtia_paiewonskiana	Reinhardtia_latisecta)	(Reinhardtia_gracilis	Reinhardtia_simplex))	Roystonea_regia)))	Iriartea_deltoidea)	Podococcus_barteri))	Kingia_australis);
((Calamus_caryotoides	(((Chamaedorea_seifrizii	(((Iriartea_deltoidea	(Attalea_speciosa	(Podococcus_barteri	Nypa_fruticans)))	(Orania_palindan	Sclerosperma_profizianum))	(((Bactris_major	(Elaeis_guineensis	Elaeis_oleifera))	(((Reinhardtia_paiewonskiana	Reinhardtia_latisecta)	(Reinhardtia_gracilis	Reinhardtia_simplex))	Roystonea_regia))	(Pelagodoxa_henryana	(((Oenocarpus_minor	Oenocarpus_bataua)	(((Prestoea_acuminata	Dictyosperma_album)	((Dypsis_decaryi	Veitchia_spiralis)	Heterospathe_cagayanensis))	Kentiopsis_piersoniorum))	((Leopoldinia_pulchra	Geonoma_undata)	Manicaria_saccifera))))))	(Pseudophoenix_vinifera	(Phoenix_dactylifera	Sabal_domingensis)))	Serenoa_repens))	Kingia_australis);
((Chamaedorea_seifrizii	(Pseudophoenix_vinifera	((Phoenix_dactylifera	Sabal_domingensis)	(((((Attalea_speciosa	((Iriartea_deltoidea	Podococcus_barteri)	Nypa_fruticans))	(Bactris_major	(Elaeis_guineensis	Elaeis_oleifera)))	(((Reinhardtia_paiewonskiana	Reinhardtia_latisecta)	(Reinhardtia_gracilis	Reinhardtia_simplex))	Roystonea_regia))	(Pelagodoxa_henryana	(((Oenocarpus_minor	Oenocarpus_bataua)	((Kentiopsis_piersoniorum	(Dypsis_decaryi	Veitchia_spiralis))	(Heterospathe_cagayanensis	Dictyosperma_album)))	((Leopoldinia_pulchra	Geonoma_undata)	(Prestoea_acuminata	Manicaria_saccifera)))))	((Orania_palindan	(Serenoa_repens	Calamus_caryotoides))	Sclerosperma_profizianum)))))	Kingia_australis);
(((Oenocarpus_minor	(Oenocarpus_bataua	((((Kentiopsis_piersoniorum	(Dypsis_decaryi	Veitchia_spiralis))	Heterospathe_cagayanensis)	(Prestoea_acuminata	Dictyosperma_album))	((Pelagodoxa_henryana	Geonoma_undata)	(((((Serenoa_repens	(Phoenix_dactylifera	Sabal_domingensis))	(Chamaedorea_seifrizii	Pseudophoenix_vinifera))	(Calamus_caryotoides	(Sclerosperma_profizianum	Orania_palindan)))	(((Reinhardtia_paiewonskiana	Reinhardtia_latisecta)	(Reinhardtia_gracilis	Reinhardtia_simplex))	(Roystonea_regia	(Bactris_major	((Elaeis_guineensis	Elaeis_oleifera)	(Attalea_speciosa	((Iriartea_deltoidea	Podococcus_barteri)	Nypa_fruticans)))))))	Manicaria_saccifera)))))	Leopoldinia_pulchra)	Kingia_australis);
((Calamus_caryotoides	(Serenoa_repens	(((Chamaedorea_seifrizii	Pseudophoenix_vinifera)	((((Iriartea_deltoidea	(Nypa_fruticans	Attalea_speciosa))	Podococcus_barteri)	(Sclerosperma_profizianum	Orania_palindan))	(((Bactris_major	(Elaeis_guineensis	Elaeis_oleifera))	(((Reinhardtia_paiewonskiana	Reinhardtia_latisecta)	(Reinhardtia_gracilis	Reinhardtia_simplex))	Roystonea_regia))	(((((Kentiopsis_piersoniorum	Veitchia_spiralis)	Heterospathe_cagayanensis)	(Prestoea_acuminata	(Dypsis_decaryi	Dictyosperma_album)))	(Pelagodoxa_henryana	Manicaria_saccifera))	((Geonoma_undata	Leopoldinia_pulchra)	(Oenocarpus_minor	Oenocarpus_bataua))))))	(Phoenix_dactylifera	Sabal_domingensis))))	Kingia_australis);
((Calamus_caryotoides	(Serenoa_repens	(((Chamaedorea_seifrizii	Pseudophoenix_vinifera)	((Sclerosperma_profizianum	Orania_palindan)	((((Reinhardtia_paiewonskiana	Reinhardtia_latisecta)	(Reinhardtia_gracilis	Reinhardtia_simplex))	((Nypa_fruticans	(Iriartea_deltoidea	(Attalea_speciosa	Podococcus_barteri)))	((Bactris_major	(Elaeis_guineensis	Elaeis_oleifera))	Roystonea_regia)))	(((Pelagodoxa_henryana	((Prestoea_acuminata	(Leopoldinia_pulchra	Manicaria_saccifera))	(((Kentiopsis_piersoniorum	(Dypsis_decaryi	Veitchia_spiralis))	Heterospathe_cagayanensis)	Dictyosperma_album)))	(Oenocarpus_minor	Oenocarpus_bataua))	Geonoma_undata))))	(Phoenix_dactylifera	Sabal_domingensis))))	Kingia_australis);
(((Serenoa_repens	((Pseudophoenix_vinifera	(Sabal_domingensis	Phoenix_dactylifera))	(Chamaedorea_seifrizii	((Orania_palindan	Sclerosperma_profizianum)	(((Roystonea_regia	((Reinhardtia_gracilis	Reinhardtia_simplex)	(Reinhardtia_latisecta	Reinhardtia_paiewonskiana)))	((Attalea_speciosa	(Nypa_fruticans	(Podococcus_barteri	Iriartea_deltoidea)))	(Bactris_major	(Elaeis_guineensis	Elaeis_oleifera))))	(Pelagodoxa_henryana	((Manicaria_saccifera	(Leopoldinia_pulchra	Geonoma_undata))	(((((Dypsis_decaryi	Veitchia_spiralis)	(Kentiopsis_piersoniorum	Heterospathe_cagayanensis))	Dictyosperma_album)	(Oenocarpus_bataua	Oenocarpus_minor))	Prestoea_acuminata))))))))	Calamus_caryotoides)	Kingia_australis);
(((Serenoa_repens	(((Orania_palindan	Sclerosperma_profizianum)	(((Roystonea_regia	((Reinhardtia_gracilis	Reinhardtia_simplex)	(Reinhardtia_latisecta	Reinhardtia_paiewonskiana)))	((Attalea_speciosa	(Nypa_fruticans	(Podococcus_barteri	Iriartea_deltoidea)))	(Bactris_major	(Elaeis_guineensis	Elaeis_oleifera))))	((Oenocarpus_bataua	Oenocarpus_minor)	((Pelagodoxa_henryana	(Geonoma_undata	(Manicaria_saccifera	Leopoldinia_pulchra)))	(((Dypsis_decaryi	Veitchia_spiralis)	(Heterospathe_cagayanensis	Kentiopsis_piersoniorum))	(Prestoea_acuminata	Dictyosperma_album))))))	((Chamaedorea_seifrizii	Pseudophoenix_vinifera)	(Sabal_domingensis	Phoenix_dactylifera))))	Calamus_caryotoides)	Kingia_australis);
((Chamaedorea_seifrizii	(Pseudophoenix_vinifera	((Serenoa_repens	(Sabal_domingensis	Phoenix_dactylifera))	(((Calamus_caryotoides	(Orania_palindan	Sclerosperma_profizianum))	(((Attalea_speciosa	Podococcus_barteri)	Iriartea_deltoidea)	Nypa_fruticans))	(((((Reinhardtia_gracilis	Reinhardtia_simplex)	(Reinhardtia_latisecta	Reinhardtia_paiewonskiana))	(((Prestoea_acuminata	((Leopoldinia_pulchra	Geonoma_undata)	(Oenocarpus_bataua	Oenocarpus_minor)))	(Manicaria_saccifera	(Kentiopsis_piersoniorum	((Dypsis_decaryi	Veitchia_spiralis)	(Heterospathe_cagayanensis	Dictyosperma_album)))))	Pelagodoxa_henryana))	(Bactris_major	(Elaeis_guineensis	Elaeis_oleifera)))	Roystonea_regia)))))	Kingia_australis);
((Serenoa_repens	(((Calamus_caryotoides	(Sabal_domingensis	Phoenix_dactylifera))	(((((Leopoldinia_pulchra	Geonoma_undata)	(Oenocarpus_bataua	Oenocarpus_minor))	((Prestoea_acuminata	(((Veitchia_spiralis	Dypsis_decaryi)	(Kentiopsis_piersoniorum	Heterospathe_cagayanensis))	Dictyosperma_album))	(Pelagodoxa_henryana	Manicaria_saccifera)))	((Bactris_major	(Elaeis_guineensis	Elaeis_oleifera))	((((Iriartea_deltoidea	(Nypa_fruticans	Podococcus_barteri))	Attalea_speciosa)	Roystonea_regia)	((Reinhardtia_gracilis	Reinhardtia_simplex)	(Reinhardtia_latisecta	Reinhardtia_paiewonskiana)))))	(Orania_palindan	Sclerosperma_profizianum)))	(Chamaedorea_seifrizii	Pseudophoenix_vinifera)))	Kingia_australis);
((Calamus_caryotoides	(Sclerosperma_profizianum	((((((Oenocarpus_bataua	Oenocarpus_minor)	(((((Veitchia_spiralis	Heterospathe_cagayanensis)	Kentiopsis_piersoniorum)	Dypsis_decaryi)	(Dictyosperma_album	Prestoea_acuminata))	(Pelagodoxa_henryana	(Leopoldinia_pulchra	Manicaria_saccifera))))	Geonoma_undata)	(((Bactris_major	(Elaeis_guineensis	Elaeis_oleifera))	((Attalea_speciosa	Nypa_fruticans)	(Podococcus_barteri	Iriartea_deltoidea)))	(Roystonea_regia	((Reinhardtia_gracilis	Reinhardtia_simplex)	(Reinhardtia_latisecta	Reinhardtia_paiewonskiana)))))	(Chamaedorea_seifrizii	(Serenoa_repens	((Sabal_domingensis	Phoenix_dactylifera)	Pseudophoenix_vinifera))))	Orania_palindan)))	Kingia_australis);
((Calamus_caryotoides	(Sclerosperma_profizianum	((((((((Prestoea_acuminata	Manicaria_saccifera)	((((Veitchia_spiralis	Heterospathe_cagayanensis)	Kentiopsis_piersoniorum)	Dypsis_decaryi)	Dictyosperma_album))	((Oenocarpus_bataua	Oenocarpus_minor)	(Geonoma_undata	Leopoldinia_pulchra)))	Pelagodoxa_henryana)	(((Reinhardtia_gracilis	Reinhardtia_simplex)	(Reinhardtia_latisecta	Reinhardtia_paiewonskiana))	((Bactris_major	(Elaeis_guineensis	Elaeis_oleifera))	Roystonea_regia)))	(Chamaedorea_seifrizii	(Serenoa_repens	((Sabal_domingensis	Phoenix_dactylifera)	Pseudophoenix_vinifera))))	(((Attalea_speciosa	Podococcus_barteri)	Iriartea_deltoidea)	Nypa_fruticans))	Orania_palindan)))	Kingia_australis);
(((((((((Podococcus_barteri	Iriartea_deltoidea)	Nypa_fruticans)	Attalea_speciosa)	(Orania_palindan	Sclerosperma_profizianum))	((((Prestoea_acuminata	Manicaria_saccifera)	((Heterospathe_cagayanensis	(Kentiopsis_piersoniorum	(Dypsis_decaryi	Veitchia_spiralis)))	Dictyosperma_album))	(((Oenocarpus_bataua	Oenocarpus_minor)	(Geonoma_undata	Leopoldinia_pulchra))	Pelagodoxa_henryana))	((Bactris_major	(Elaeis_guineensis	Elaeis_oleifera))	(Roystonea_regia	((Reinhardtia_gracilis	Reinhardtia_simplex)	(Reinhardtia_latisecta	Reinhardtia_paiewonskiana))))))	Chamaedorea_seifrizii)	((Serenoa_repens	(Sabal_domingensis	Phoenix_dactylifera))	Pseudophoenix_vinifera))	Calamus_caryotoides)	Kingia_australis);
(((((((Orania_palindan	Sclerosperma_profizianum)	((Pelagodoxa_henryana	(((((Heterospathe_cagayanensis	(Kentiopsis_piersoniorum	Veitchia_spiralis))	Dypsis_decaryi)	Dictyosperma_album)	(Oenocarpus_bataua	Oenocarpus_minor))	((Prestoea_acuminata	Geonoma_undata)	(Manicaria_saccifera	Leopoldinia_pulchra))))	((Bactris_major	(Elaeis_guineensis	Elaeis_oleifera))	((Roystonea_regia	((Reinhardtia_gracilis	Reinhardtia_simplex)	(Reinhardtia_latisecta	Reinhardtia_paiewonskiana)))	(((Podococcus_barteri	Iriartea_deltoidea)	Nypa_fruticans)	Attalea_speciosa)))))	Chamaedorea_seifrizii)	((Sabal_domingensis	Phoenix_dactylifera)	Pseudophoenix_vinifera))	Serenoa_repens)	Calamus_caryotoides)	Kingia_australis);
((Serenoa_repens	((Sabal_domingensis	Phoenix_dactylifera)	(((Calamus_caryotoides	((((Podococcus_barteri	Nypa_fruticans)	Iriartea_deltoidea)	Attalea_speciosa)	(Orania_palindan	Sclerosperma_profizianum)))	((Pelagodoxa_henryana	((((Heterospathe_cagayanensis	(Kentiopsis_piersoniorum	(Dypsis_decaryi	Veitchia_spiralis)))	Dictyosperma_album)	(Prestoea_acuminata	(Oenocarpus_bataua	Oenocarpus_minor)))	(Geonoma_undata	(Manicaria_saccifera	Leopoldinia_pulchra))))	((Roystonea_regia	((Reinhardtia_gracilis	Reinhardtia_simplex)	(Reinhardtia_latisecta	Reinhardtia_paiewonskiana)))	(Bactris_major	(Elaeis_guineensis	Elaeis_oleifera)))))	(Chamaedorea_seifrizii	Pseudophoenix_vinifera))))	Kingia_australis);
((Oenocarpus_minor	((((Manicaria_saccifera	((Prestoea_acuminata	(Leopoldinia_pulchra	Geonoma_undata))	(((Roystonea_regia	((Reinhardtia_gracilis	Reinhardtia_simplex)	(Reinhardtia_latisecta	Reinhardtia_paiewonskiana)))	(Bactris_major	(Elaeis_guineensis	Elaeis_oleifera)))	((Calamus_caryotoides	((Serenoa_repens	(Sabal_domingensis	Phoenix_dactylifera))	(Chamaedorea_seifrizii	Pseudophoenix_vinifera)))	(Sclerosperma_profizianum	((((Podococcus_barteri	Iriartea_deltoidea)	Attalea_speciosa)	Nypa_fruticans)	Orania_palindan))))))	Pelagodoxa_henryana)	(((Dypsis_decaryi	Veitchia_spiralis)	(Heterospathe_cagayanensis	Kentiopsis_piersoniorum))	Dictyosperma_album))	Oenocarpus_bataua))	Kingia_australis);
((Calamus_caryotoides	(((Pseudophoenix_vinifera	Chamaedorea_seifrizii)	((((Orania_palindan	Sclerosperma_profizianum)	(Nypa_fruticans	((Podococcus_barteri	Iriartea_deltoidea)	Attalea_speciosa)))	((((Reinhardtia_gracilis	Reinhardtia_simplex)	(Reinhardtia_paiewonskiana	Reinhardtia_latisecta))	((Bactris_major	(Elaeis_oleifera	Elaeis_guineensis))	Roystonea_regia))	(((((Dypsis_decaryi	((Kentiopsis_piersoniorum	(Heterospathe_cagayanensis	Veitchia_spiralis))	Dictyosperma_album))	Prestoea_acuminata)	(Oenocarpus_bataua	Oenocarpus_minor))	(Manicaria_saccifera	(Geonoma_undata	Leopoldinia_pulchra)))	Pelagodoxa_henryana)))	(Phoenix_dactylifera	Sabal_domingensis)))	Serenoa_repens))	Kingia_australis);
((Calamus_caryotoides	((((((Orania_palindan	Sclerosperma_profizianum)	((Iriartea_deltoidea	Attalea_speciosa)	(Podococcus_barteri	Nypa_fruticans)))	((((Reinhardtia_gracilis	Reinhardtia_simplex)	(Reinhardtia_paiewonskiana	Reinhardtia_latisecta))	(Bactris_major	(Elaeis_oleifera	Elaeis_guineensis)))	((((Geonoma_undata	Leopoldinia_pulchra)	(Oenocarpus_bataua	Oenocarpus_minor))	((Prestoea_acuminata	Manicaria_saccifera)	(Dictyosperma_album	(Dypsis_decaryi	(Kentiopsis_piersoniorum	(Heterospathe_cagayanensis	Veitchia_spiralis))))))	Pelagodoxa_henryana)))	Roystonea_regia)	((Phoenix_dactylifera	Sabal_domingensis)	(Pseudophoenix_vinifera	Chamaedorea_seifrizii)))	Serenoa_repens))	Kingia_australis);
((Calamus_caryotoides	((Pseudophoenix_vinifera	Chamaedorea_seifrizii)	((((Orania_palindan	Sclerosperma_profizianum)	((Roystonea_regia	((Reinhardtia_gracilis	Reinhardtia_simplex)	(Reinhardtia_paiewonskiana	Reinhardtia_latisecta)))	(((Attalea_speciosa	(Iriartea_deltoidea	Podococcus_barteri))	Nypa_fruticans)	(Bactris_major	(Elaeis_oleifera	Elaeis_guineensis)))))	(((((Kentiopsis_piersoniorum	(Heterospathe_cagayanensis	Veitchia_spiralis))	(Dictyosperma_album	Dypsis_decaryi))	(Prestoea_acuminata	Manicaria_saccifera))	((Geonoma_undata	Leopoldinia_pulchra)	(Oenocarpus_bataua	Oenocarpus_minor)))	Pelagodoxa_henryana))	(Serenoa_repens	(Phoenix_dactylifera	Sabal_domingensis)))))	Kingia_australis);
((Calamus_caryotoides	(((Phoenix_dactylifera	Sabal_domingensis)	((Chamaedorea_seifrizii	(((Attalea_speciosa	((Iriartea_deltoidea	Podococcus_barteri)	Nypa_fruticans))	(Orania_palindan	Sclerosperma_profizianum))	(((Roystonea_regia	(Bactris_major	(Elaeis_oleifera	Elaeis_guineensis)))	(Reinhardtia_latisecta	((Reinhardtia_gracilis	Reinhardtia_simplex)	Reinhardtia_paiewonskiana)))	((Manicaria_saccifera	(Pelagodoxa_henryana	(((Dypsis_decaryi	Veitchia_spiralis)	(Kentiopsis_piersoniorum	Heterospathe_cagayanensis))	(Prestoea_acuminata	Dictyosperma_album))))	((Geonoma_undata	Leopoldinia_pulchra)	(Oenocarpus_bataua	Oenocarpus_minor))))))	Pseudophoenix_vinifera))	Serenoa_repens))	Kingia_australis);
((Calamus_caryotoides	(((Chamaedorea_seifrizii	((((Attalea_speciosa	(Iriartea_deltoidea	Podococcus_barteri))	Nypa_fruticans)	(Orania_palindan	Sclerosperma_profizianum))	(((Roystonea_regia	(Bactris_major	(Elaeis_oleifera	Elaeis_guineensis)))	((Reinhardtia_paiewonskiana	Reinhardtia_latisecta)	(Reinhardtia_simplex	Reinhardtia_gracilis)))	(((Geonoma_undata	(Leopoldinia_pulchra	Manicaria_saccifera))	((((((Dypsis_decaryi	Veitchia_spiralis)	Heterospathe_cagayanensis)	Kentiopsis_piersoniorum)	Dictyosperma_album)	Prestoea_acuminata)	(Oenocarpus_bataua	Oenocarpus_minor)))	Pelagodoxa_henryana))))	Pseudophoenix_vinifera)	(Serenoa_repens	(Phoenix_dactylifera	Sabal_domingensis))))	Kingia_australis);
((Serenoa_repens	((Phoenix_dactylifera	Sabal_domingensis)	((Chamaedorea_seifrizii	Pseudophoenix_vinifera)	(((Calamus_caryotoides	Sclerosperma_profizianum)	Orania_palindan)	((((Attalea_speciosa	(Iriartea_deltoidea	(Podococcus_barteri	Nypa_fruticans)))	(Bactris_major	(Elaeis_oleifera	Elaeis_guineensis)))	(((Reinhardtia_paiewonskiana	Reinhardtia_latisecta)	(Reinhardtia_simplex	Reinhardtia_gracilis))	Roystonea_regia))	((((Leopoldinia_pulchra	Geonoma_undata)	Manicaria_saccifera)	((((Prestoea_acuminata	((Dypsis_decaryi	Veitchia_spiralis)	Heterospathe_cagayanensis))	Kentiopsis_piersoniorum)	Dictyosperma_album)	(Oenocarpus_bataua	Oenocarpus_minor)))	Pelagodoxa_henryana))))))	Kingia_australis);
((Manicaria_saccifera	((((((Kentiopsis_piersoniorum	(Heterospathe_cagayanensis	Veitchia_spiralis))	Dypsis_decaryi)	Dictyosperma_album)	(Leopoldinia_pulchra	(Oenocarpus_bataua	Oenocarpus_minor)))	Pelagodoxa_henryana)	(Geonoma_undata	(Prestoea_acuminata	(((Calamus_caryotoides	((Serenoa_repens	(Phoenix_dactylifera	Sabal_domingensis))	(Chamaedorea_seifrizii	Pseudophoenix_vinifera)))	(Sclerosperma_profizianum	(Nypa_fruticans	Orania_palindan)))	((((Attalea_speciosa	(Iriartea_deltoidea	Podococcus_barteri))	(Elaeis_oleifera	Elaeis_guineensis))	Bactris_major)	(((Reinhardtia_paiewonskiana	Reinhardtia_latisecta)	(Reinhardtia_simplex	Reinhardtia_gracilis))	Roystonea_regia)))))))	Kingia_australis);
((Serenoa_repens	((Phoenix_dactylifera	Sabal_domingensis)	(Pseudophoenix_vinifera	((Chamaedorea_seifrizii	((((((Attalea_speciosa	(Iriartea_deltoidea	Podococcus_barteri))	(Elaeis_oleifera	Elaeis_guineensis))	Bactris_major)	(((Reinhardtia_paiewonskiana	Reinhardtia_latisecta)	(Reinhardtia_simplex	Reinhardtia_gracilis))	Roystonea_regia))	((((Leopoldinia_pulchra	Geonoma_undata)	(Prestoea_acuminata	Manicaria_saccifera))	(((Veitchia_spiralis	(Kentiopsis_piersoniorum	Heterospathe_cagayanensis))	(Dypsis_decaryi	Dictyosperma_album))	(Oenocarpus_bataua	Oenocarpus_minor)))	Pelagodoxa_henryana))	(Nypa_fruticans	(Sclerosperma_profizianum	Orania_palindan))))	Calamus_caryotoides))))	Kingia_australis);
((Calamus_caryotoides	((((Phoenix_dactylifera	Sabal_domingensis)	Pseudophoenix_vinifera)	(Chamaedorea_seifrizii	((((((Attalea_speciosa	(Iriartea_deltoidea	Podococcus_barteri))	(Elaeis_oleifera	Elaeis_guineensis))	Bactris_major)	(((Reinhardtia_paiewonskiana	Reinhardtia_latisecta)	(Reinhardtia_simplex	Reinhardtia_gracilis))	Roystonea_regia))	((Geonoma_undata	(Prestoea_acuminata	(Leopoldinia_pulchra	Manicaria_saccifera)))	(((Dictyosperma_album	((Kentiopsis_piersoniorum	(Heterospathe_cagayanensis	Veitchia_spiralis))	Dypsis_decaryi))	(Oenocarpus_bataua	Oenocarpus_minor))	Pelagodoxa_henryana)))	(Nypa_fruticans	(Sclerosperma_profizianum	Orania_palindan)))))	Serenoa_repens))	Kingia_australis);
((Leopoldinia_pulchra	((((Pelagodoxa_henryana	(((((((Calamus_caryotoides	(Phoenix_dactylifera	Sabal_domingensis))	Pseudophoenix_vinifera)	(Serenoa_repens	Chamaedorea_seifrizii))	(Nypa_fruticans	(Sclerosperma_profizianum	Orania_palindan)))	(((Reinhardtia_paiewonskiana	Reinhardtia_latisecta)	(Reinhardtia_simplex	Reinhardtia_gracilis))	(Roystonea_regia	((Attalea_speciosa	(Iriartea_deltoidea	Podococcus_barteri))	((Elaeis_oleifera	Elaeis_guineensis)	Bactris_major)))))	(Geonoma_undata	Prestoea_acuminata))	Manicaria_saccifera))	(Dictyosperma_album	(Kentiopsis_piersoniorum	(Heterospathe_cagayanensis	(Dypsis_decaryi	Veitchia_spiralis)))))	Oenocarpus_bataua)	Oenocarpus_minor))	Kingia_australis);
(((Serenoa_repens	((Pseudophoenix_vinifera	(Phoenix_dactylifera	Sabal_domingensis))	(Chamaedorea_seifrizii	((Sclerosperma_profizianum	((Attalea_speciosa	((Iriartea_deltoidea	Podococcus_barteri)	Nypa_fruticans))	Orania_palindan))	(((Roystonea_regia	((Reinhardtia_simplex	Reinhardtia_gracilis)	(Reinhardtia_paiewonskiana	Reinhardtia_latisecta)))	((Elaeis_oleifera	Elaeis_guineensis)	Bactris_major))	(((((Kentiopsis_piersoniorum	Heterospathe_cagayanensis)	Veitchia_spiralis)	Dypsis_decaryi)	Dictyosperma_album)	((((Prestoea_acuminata	Manicaria_saccifera)	(Leopoldinia_pulchra	Geonoma_undata))	Pelagodoxa_henryana)	(Oenocarpus_minor	Oenocarpus_bataua))))))))	Calamus_caryotoides)	Kingia_australis);
(((Serenoa_repens	((Pseudophoenix_vinifera	(Phoenix_dactylifera	Sabal_domingensis))	(Chamaedorea_seifrizii	((((Iriartea_deltoidea	Nypa_fruticans)	(Attalea_speciosa	Podococcus_barteri))	(Orania_palindan	Sclerosperma_profizianum))	(((Roystonea_regia	((Reinhardtia_simplex	Reinhardtia_gracilis)	(Reinhardtia_paiewonskiana	Reinhardtia_latisecta)))	((Elaeis_oleifera	Elaeis_guineensis)	Bactris_major))	((((((Kentiopsis_piersoniorum	Heterospathe_cagayanensis)	Veitchia_spiralis)	Dypsis_decaryi)	Dictyosperma_album)	(((Leopoldinia_pulchra	Manicaria_saccifera)	(Geonoma_undata	Prestoea_acuminata))	(Oenocarpus_minor	Oenocarpus_bataua)))	Pelagodoxa_henryana))))))	Calamus_caryotoides)	Kingia_australis);
(((Serenoa_repens	((Pseudophoenix_vinifera	(Phoenix_dactylifera	Sabal_domingensis))	(Chamaedorea_seifrizii	((Orania_palindan	Sclerosperma_profizianum)	((((Attalea_speciosa	((Iriartea_deltoidea	Podococcus_barteri)	Nypa_fruticans))	((Elaeis_oleifera	Elaeis_guineensis)	Bactris_major))	(Roystonea_regia	((Reinhardtia_simplex	Reinhardtia_gracilis)	(Reinhardtia_paiewonskiana	Reinhardtia_latisecta))))	(((Leopoldinia_pulchra	Geonoma_undata)	(Pelagodoxa_henryana	((Prestoea_acuminata	(Oenocarpus_minor	Oenocarpus_bataua))	((((Kentiopsis_piersoniorum	Heterospathe_cagayanensis)	Veitchia_spiralis)	Dypsis_decaryi)	Dictyosperma_album))))	Manicaria_saccifera))))))	Calamus_caryotoides)	Kingia_australis);
((Leopoldinia_pulchra	(((((((Calamus_caryotoides	Serenoa_repens)	((Phoenix_dactylifera	Sabal_domingensis)	(Chamaedorea_seifrizii	Pseudophoenix_vinifera)))	((((Attalea_speciosa	Podococcus_barteri)	Iriartea_deltoidea)	Nypa_fruticans)	(Orania_palindan	Sclerosperma_profizianum)))	(((Reinhardtia_simplex	Reinhardtia_gracilis)	(Reinhardtia_paiewonskiana	Reinhardtia_latisecta))	(((Elaeis_oleifera	Elaeis_guineensis)	Bactris_major)	Roystonea_regia)))	Pelagodoxa_henryana)	(Manicaria_saccifera	Geonoma_undata))	((Prestoea_acuminata	(Oenocarpus_minor	Oenocarpus_bataua))	((Kentiopsis_piersoniorum	Veitchia_spiralis)	((Dictyosperma_album	Dypsis_decaryi)	Heterospathe_cagayanensis)))))	Kingia_australis);
((Calamus_caryotoides	(Serenoa_repens	(((Phoenix_dactylifera	Sabal_domingensis)	Pseudophoenix_vinifera)	(Chamaedorea_seifrizii	((((Attalea_speciosa	(Podococcus_barteri	Iriartea_deltoidea))	Nypa_fruticans)	(Orania_palindan	Sclerosperma_profizianum))	((((Elaeis_oleifera	Elaeis_guineensis)	Bactris_major)	(Roystonea_regia	((Reinhardtia_simplex	Reinhardtia_gracilis)	(Reinhardtia_paiewonskiana	Reinhardtia_latisecta))))	(((((Leopoldinia_pulchra	Geonoma_undata)	Pelagodoxa_henryana)	(Prestoea_acuminata	(Oenocarpus_minor	Oenocarpus_bataua)))	((Dypsis_decaryi	((Veitchia_spiralis	Kentiopsis_piersoniorum)	Heterospathe_cagayanensis))	Dictyosperma_album))	Manicaria_saccifera)))))))	Kingia_australis);
((Calamus_caryotoides	(Serenoa_repens	(((Phoenix_dactylifera	Sabal_domingensis)	(Chamaedorea_seifrizii	Pseudophoenix_vinifera))	((Orania_palindan	Sclerosperma_profizianum)	(((((Podococcus_barteri	Iriartea_deltoidea)	(Nypa_fruticans	Attalea_speciosa))	((Elaeis_oleifera	Elaeis_guineensis)	Bactris_major))	(Roystonea_regia	((Reinhardtia_simplex	Reinhardtia_gracilis)	(Reinhardtia_paiewonskiana	Reinhardtia_latisecta))))	((((Oenocarpus_minor	Oenocarpus_bataua)	((Prestoea_acuminata	Dictyosperma_album)	((Kentiopsis_piersoniorum	(Dypsis_decaryi	Veitchia_spiralis))	Heterospathe_cagayanensis)))	((Leopoldinia_pulchra	Geonoma_undata)	Pelagodoxa_henryana))	Manicaria_saccifera))))))	Kingia_australis);
((Calamus_caryotoides	(Serenoa_repens	(((Phoenix_dactylifera	Sabal_domingensis)	Pseudophoenix_vinifera)	(Chamaedorea_seifrizii	(((((Iriartea_deltoidea	Podococcus_barteri)	Nypa_fruticans)	Attalea_speciosa)	(Orania_palindan	Sclerosperma_profizianum))	((((Elaeis_oleifera	Elaeis_guineensis)	Bactris_major)	(Roystonea_regia	((Reinhardtia_simplex	Reinhardtia_gracilis)	(Reinhardtia_paiewonskiana	Reinhardtia_latisecta))))	((((Oenocarpus_minor	Oenocarpus_bataua)	((Prestoea_acuminata	Dictyosperma_album)	((Heterospathe_cagayanensis	(Kentiopsis_piersoniorum	Veitchia_spiralis))	Dypsis_decaryi)))	((Leopoldinia_pulchra	Geonoma_undata)	Manicaria_saccifera))	Pelagodoxa_henryana)))))))	Kingia_australis);
((Calamus_caryotoides	(Serenoa_repens	(((Phoenix_dactylifera	Sabal_domingensis)	Pseudophoenix_vinifera)	(Chamaedorea_seifrizii	(((((Iriartea_deltoidea	Podococcus_barteri)	Nypa_fruticans)	Attalea_speciosa)	(Orania_palindan	Sclerosperma_profizianum))	((((Reinhardtia_simplex	Reinhardtia_gracilis)	(Reinhardtia_paiewonskiana	Reinhardtia_latisecta))	(((Elaeis_oleifera	Elaeis_guineensis)	Bactris_major)	Roystonea_regia))	((((Oenocarpus_minor	Oenocarpus_bataua)	((Dypsis_decaryi	Dictyosperma_album)	(Heterospathe_cagayanensis	(Kentiopsis_piersoniorum	Veitchia_spiralis))))	(Geonoma_undata	(Prestoea_acuminata	(Manicaria_saccifera	Leopoldinia_pulchra))))	Pelagodoxa_henryana)))))))	Kingia_australis);
((((Phoenix_dactylifera	Sabal_domingensis)	Pseudophoenix_vinifera)	((Chamaedorea_seifrizii	(((Nypa_fruticans	(Iriartea_deltoidea	(Podococcus_barteri	Attalea_speciosa)))	(Orania_palindan	Sclerosperma_profizianum))	((((Reinhardtia_simplex	Reinhardtia_gracilis)	(Reinhardtia_paiewonskiana	Reinhardtia_latisecta))	(((Elaeis_oleifera	Elaeis_guineensis)	Bactris_major)	Roystonea_regia))	((Prestoea_acuminata	Manicaria_saccifera)	(((Oenocarpus_minor	Oenocarpus_bataua)	((Dypsis_decaryi	Dictyosperma_album)	(Veitchia_spiralis	(Heterospathe_cagayanensis	Kentiopsis_piersoniorum))))	(Pelagodoxa_henryana	(Leopoldinia_pulchra	Geonoma_undata)))))))	(Calamus_caryotoides	Serenoa_repens)))	Kingia_australis);
((Calamus_caryotoides	(Serenoa_repens	(((Phoenix_dactylifera	Sabal_domingensis)	(Chamaedorea_seifrizii	Pseudophoenix_vinifera))	((((Reinhardtia_simplex	Reinhardtia_gracilis)	(Reinhardtia_paiewonskiana	Reinhardtia_latisecta))	((((Oenocarpus_minor	Oenocarpus_bataua)	(Prestoea_acuminata	((Dypsis_decaryi	Dictyosperma_album)	(Veitchia_spiralis	(Heterospathe_cagayanensis	Kentiopsis_piersoniorum)))))	(Manicaria_saccifera	(Leopoldinia_pulchra	Geonoma_undata)))	Pelagodoxa_henryana))	((((Nypa_fruticans	(Iriartea_deltoidea	Podococcus_barteri))	Attalea_speciosa)	(Orania_palindan	Sclerosperma_profizianum))	(((Elaeis_oleifera	Elaeis_guineensis)	Bactris_major)	Roystonea_regia))))))	Kingia_australis);
(((((Sabal_domingensis	Phoenix_dactylifera)	(((Sclerosperma_profizianum	Orania_palindan)	(((((Oenocarpus_minor	Oenocarpus_bataua)	(Prestoea_acuminata	(Dictyosperma_album	(Heterospathe_cagayanensis	(Kentiopsis_piersoniorum	(Dypsis_decaryi	Veitchia_spiralis))))))	((Geonoma_undata	Leopoldinia_pulchra)	Manicaria_saccifera))	Pelagodoxa_henryana)	(((((Iriartea_deltoidea	Podococcus_barteri)	Nypa_fruticans)	Attalea_speciosa)	(Bactris_major	(Elaeis_guineensis	Elaeis_oleifera)))	(Roystonea_regia	((Reinhardtia_simplex	Reinhardtia_gracilis)	(Reinhardtia_paiewonskiana	Reinhardtia_latisecta))))))	(Chamaedorea_seifrizii	Pseudophoenix_vinifera)))	Serenoa_repens)	Calamus_caryotoides)	Kingia_australis);
((((((Sclerosperma_profizianum	Orania_palindan)	(((Manicaria_saccifera	(((Oenocarpus_minor	Oenocarpus_bataua)	((Dictyosperma_album	(Heterospathe_cagayanensis	(Dypsis_decaryi	Veitchia_spiralis)))	Kentiopsis_piersoniorum))	(Pelagodoxa_henryana	(Geonoma_undata	Leopoldinia_pulchra))))	Prestoea_acuminata)	((((Iriartea_deltoidea	Podococcus_barteri)	Nypa_fruticans)	Attalea_speciosa)	((Bactris_major	(Elaeis_guineensis	Elaeis_oleifera))	(Roystonea_regia	((Reinhardtia_simplex	Reinhardtia_gracilis)	(Reinhardtia_paiewonskiana	Reinhardtia_latisecta)))))))	(Chamaedorea_seifrizii	(Pseudophoenix_vinifera	(Sabal_domingensis	Phoenix_dactylifera))))	Serenoa_repens)	Calamus_caryotoides)	Kingia_australis);
((((Chamaedorea_seifrizii	Pseudophoenix_vinifera)	(((Orania_palindan	Serenoa_repens)	(Sclerosperma_profizianum	(((Leopoldinia_pulchra	Manicaria_saccifera)	((Prestoea_acuminata	((Oenocarpus_minor	Oenocarpus_bataua)	(Dictyosperma_album	(((Heterospathe_cagayanensis	Kentiopsis_piersoniorum)	Veitchia_spiralis)	Dypsis_decaryi))))	(Pelagodoxa_henryana	Geonoma_undata)))	((Roystonea_regia	((Reinhardtia_simplex	Reinhardtia_gracilis)	(Reinhardtia_paiewonskiana	Reinhardtia_latisecta)))	((((Iriartea_deltoidea	Podococcus_barteri)	Nypa_fruticans)	Attalea_speciosa)	(Bactris_major	(Elaeis_guineensis	Elaeis_oleifera)))))))	(Sabal_domingensis	Phoenix_dactylifera)))	Calamus_caryotoides)	Kingia_australis);
((((Sabal_domingensis	Phoenix_dactylifera)	(Pseudophoenix_vinifera	(Calamus_caryotoides	(((((((Oenocarpus_minor	Oenocarpus_bataua)	(((Dypsis_decaryi	Veitchia_spiralis)	Kentiopsis_piersoniorum)	Heterospathe_cagayanensis))	((Prestoea_acuminata	Dictyosperma_album)	(Manicaria_saccifera	(Leopoldinia_pulchra	Geonoma_undata))))	Pelagodoxa_henryana)	((Roystonea_regia	((Reinhardtia_simplex	Reinhardtia_gracilis)	(Reinhardtia_paiewonskiana	Reinhardtia_latisecta)))	((((Podococcus_barteri	Iriartea_deltoidea)	Attalea_speciosa)	Nypa_fruticans)	(Bactris_major	(Elaeis_guineensis	Elaeis_oleifera)))))	(Sclerosperma_profizianum	Orania_palindan))	Chamaedorea_seifrizii))))	Serenoa_repens)	Kingia_australis);
((Calamus_caryotoides	((((((((Dictyosperma_album	Dypsis_decaryi)	((Oenocarpus_minor	Oenocarpus_bataua)	((Veitchia_spiralis	Kentiopsis_piersoniorum)	Heterospathe_cagayanensis)))	((Prestoea_acuminata	Manicaria_saccifera)	(Leopoldinia_pulchra	Geonoma_undata)))	Pelagodoxa_henryana)	((Roystonea_regia	((Reinhardtia_simplex	Reinhardtia_gracilis)	(Reinhardtia_paiewonskiana	Reinhardtia_latisecta)))	(Bactris_major	(Elaeis_guineensis	Elaeis_oleifera))))	(((Podococcus_barteri	(Iriartea_deltoidea	Attalea_speciosa))	Nypa_fruticans)	(Sclerosperma_profizianum	Orania_palindan)))	(((Sabal_domingensis	Phoenix_dactylifera)	Pseudophoenix_vinifera)	Chamaedorea_seifrizii))	Serenoa_repens))	Kingia_australis);
((Calamus_caryotoides	((((((Oenocarpus_minor	Oenocarpus_bataua)	Geonoma_undata)	((Leopoldinia_pulchra	(Pelagodoxa_henryana	((Prestoea_acuminata	((Veitchia_spiralis	Kentiopsis_piersoniorum)	Heterospathe_cagayanensis))	(Dypsis_decaryi	Dictyosperma_album))))	Manicaria_saccifera))	((Roystonea_regia	((Reinhardtia_simplex	Reinhardtia_gracilis)	(Reinhardtia_paiewonskiana	Reinhardtia_latisecta)))	((Iriartea_deltoidea	(Attalea_speciosa	(Nypa_fruticans	Podococcus_barteri)))	(Bactris_major	(Elaeis_guineensis	Elaeis_oleifera)))))	(Sclerosperma_profizianum	Orania_palindan))	(((Serenoa_repens	(Sabal_domingensis	Phoenix_dactylifera))	Pseudophoenix_vinifera)	Chamaedorea_seifrizii)))	Kingia_australis);
((Calamus_caryotoides	((Sabal_domingensis	Phoenix_dactylifera)	(((Pseudophoenix_vinifera	Chamaedorea_seifrizii)	Serenoa_repens)	((((((Oenocarpus_minor	Oenocarpus_bataua)	(Prestoea_acuminata	((((Veitchia_spiralis	Dypsis_decaryi)	Kentiopsis_piersoniorum)	Heterospathe_cagayanensis)	Dictyosperma_album)))	((Leopoldinia_pulchra	Geonoma_undata)	Manicaria_saccifera))	Pelagodoxa_henryana)	(((Reinhardtia_simplex	Reinhardtia_gracilis)	(Reinhardtia_paiewonskiana	Reinhardtia_latisecta))	(Roystonea_regia	(Bactris_major	(Elaeis_guineensis	Elaeis_oleifera)))))	((Attalea_speciosa	(Nypa_fruticans	(Iriartea_deltoidea	Podococcus_barteri)))	(Sclerosperma_profizianum	Orania_palindan))))))	Kingia_australis);
((Calamus_caryotoides	((Chamaedorea_seifrizii	(((((Manicaria_saccifera	((Prestoea_acuminata	((Veitchia_spiralis	Dypsis_decaryi)	(Kentiopsis_piersoniorum	Heterospathe_cagayanensis)))	Dictyosperma_album))	(((Leopoldinia_pulchra	Geonoma_undata)	Pelagodoxa_henryana)	(Oenocarpus_minor	Oenocarpus_bataua)))	(((Reinhardtia_simplex	Reinhardtia_gracilis)	(Reinhardtia_paiewonskiana	Reinhardtia_latisecta))	(Bactris_major	(Elaeis_guineensis	Elaeis_oleifera))))	((Attalea_speciosa	(Nypa_fruticans	(Iriartea_deltoidea	Podococcus_barteri)))	(Sclerosperma_profizianum	Orania_palindan)))	Roystonea_regia))	((Serenoa_repens	(Sabal_domingensis	Phoenix_dactylifera))	Pseudophoenix_vinifera)))	Kingia_australis);
((Calamus_caryotoides	((Chamaedorea_seifrizii	((((((Prestoea_acuminata	(((Veitchia_spiralis	Dypsis_decaryi)	(Kentiopsis_piersoniorum	Heterospathe_cagayanensis))	Dictyosperma_album))	(Oenocarpus_minor	Oenocarpus_bataua))	(Manicaria_saccifera	(Leopoldinia_pulchra	Geonoma_undata)))	Pelagodoxa_henryana)	((Roystonea_regia	((Reinhardtia_simplex	Reinhardtia_gracilis)	(Reinhardtia_paiewonskiana	Reinhardtia_latisecta)))	((((Attalea_speciosa	Podococcus_barteri)	Iriartea_deltoidea)	Nypa_fruticans)	(Bactris_major	(Elaeis_guineensis	Elaeis_oleifera)))))	(Sclerosperma_profizianum	Orania_palindan)))	((Serenoa_repens	(Sabal_domingensis	Phoenix_dactylifera))	Pseudophoenix_vinifera)))	Kingia_australis);
((Calamus_caryotoides	(((Chamaedorea_seifrizii	(((((Reinhardtia_simplex	Reinhardtia_gracilis)	(Reinhardtia_paiewonskiana	Reinhardtia_latisecta))	((((Attalea_speciosa	Podococcus_barteri)	Iriartea_deltoidea)	Nypa_fruticans)	(Roystonea_regia	(Bactris_major	(Elaeis_guineensis	Elaeis_oleifera)))))	(((Prestoea_acuminata	((((Veitchia_spiralis	Dypsis_decaryi)	(Kentiopsis_piersoniorum	Heterospathe_cagayanensis))	Dictyosperma_album)	(Leopoldinia_pulchra	(Oenocarpus_minor	Oenocarpus_bataua))))	(Manicaria_saccifera	Geonoma_undata))	Pelagodoxa_henryana))	(Sclerosperma_profizianum	Orania_palindan)))	((Sabal_domingensis	Phoenix_dactylifera)	Pseudophoenix_vinifera))	Serenoa_repens))	Kingia_australis);
(((Sabal_domingensis	Phoenix_dactylifera)	(Pseudophoenix_vinifera	((Serenoa_repens	Calamus_caryotoides)	(Chamaedorea_seifrizii	((Orania_palindan	Sclerosperma_profizianum)	((((Attalea_speciosa	(Nypa_fruticans	(Podococcus_barteri	Iriartea_deltoidea)))	(Bactris_major	(Elaeis_oleifera	Elaeis_guineensis)))	(Roystonea_regia	((Reinhardtia_simplex	Reinhardtia_gracilis)	(Reinhardtia_latisecta	Reinhardtia_paiewonskiana))))	(((((Leopoldinia_pulchra	(Oenocarpus_minor	Oenocarpus_bataua))	((Heterospathe_cagayanensis	Kentiopsis_piersoniorum)	Veitchia_spiralis))	(Dypsis_decaryi	Dictyosperma_album))	((Geonoma_undata	Prestoea_acuminata)	Manicaria_saccifera))	Pelagodoxa_henryana)))))))	Kingia_australis);
((Serenoa_repens	(((((((Podococcus_barteri	Iriartea_deltoidea)	(Attalea_speciosa	Nypa_fruticans))	(Orania_palindan	Sclerosperma_profizianum))	(((Bactris_major	(Elaeis_oleifera	Elaeis_guineensis))	(Roystonea_regia	((Reinhardtia_simplex	Reinhardtia_gracilis)	(Reinhardtia_latisecta	Reinhardtia_paiewonskiana))))	(Manicaria_saccifera	(Pelagodoxa_henryana	(((Oenocarpus_minor	Oenocarpus_bataua)	(Leopoldinia_pulchra	Geonoma_undata))	(Dictyosperma_album	(((Heterospathe_cagayanensis	Kentiopsis_piersoniorum)	(Dypsis_decaryi	Veitchia_spiralis))	Prestoea_acuminata)))))))	Calamus_caryotoides)	(Sabal_domingensis	Phoenix_dactylifera))	(Chamaedorea_seifrizii	Pseudophoenix_vinifera)))	Kingia_australis);
(((Oenocarpus_minor	Oenocarpus_bataua)	((Leopoldinia_pulchra	Geonoma_undata)	(((Pelagodoxa_henryana	Manicaria_saccifera)	(Dictyosperma_album	((Dypsis_decaryi	((Heterospathe_cagayanensis	Kentiopsis_piersoniorum)	Veitchia_spiralis))	Prestoea_acuminata)))	(((((Serenoa_repens	(Sabal_domingensis	Phoenix_dactylifera))	(Chamaedorea_seifrizii	Pseudophoenix_vinifera))	Calamus_caryotoides)	(Orania_palindan	Sclerosperma_profizianum))	(((Nypa_fruticans	((Podococcus_barteri	Iriartea_deltoidea)	Attalea_speciosa))	(Bactris_major	(Elaeis_oleifera	Elaeis_guineensis)))	(Roystonea_regia	((Reinhardtia_simplex	Reinhardtia_gracilis)	(Reinhardtia_latisecta	Reinhardtia_paiewonskiana))))))))	Kingia_australis);
((Calamus_caryotoides	((Chamaedorea_seifrizii	Pseudophoenix_vinifera)	(((Orania_palindan	Sclerosperma_profizianum)	(((((Podococcus_barteri	Nypa_fruticans)	(Iriartea_deltoidea	Attalea_speciosa))	(Bactris_major	(Elaeis_oleifera	Elaeis_guineensis)))	(Roystonea_regia	((Reinhardtia_simplex	Reinhardtia_gracilis)	(Reinhardtia_latisecta	Reinhardtia_paiewonskiana))))	(((Oenocarpus_minor	Oenocarpus_bataua)	(Leopoldinia_pulchra	Geonoma_undata))	(Pelagodoxa_henryana	((Prestoea_acuminata	Manicaria_saccifera)	(Dictyosperma_album	((Heterospathe_cagayanensis	Kentiopsis_piersoniorum)	(Veitchia_spiralis	Dypsis_decaryi))))))))	(Serenoa_repens	(Sabal_domingensis	Phoenix_dactylifera)))))	Kingia_australis);
(((Oenocarpus_minor	(Oenocarpus_bataua	((Prestoea_acuminata	(((Heterospathe_cagayanensis	Kentiopsis_piersoniorum)	Veitchia_spiralis)	(Dypsis_decaryi	Dictyosperma_album)))	(((((((Serenoa_repens	(Sabal_domingensis	Phoenix_dactylifera))	(Chamaedorea_seifrizii	Pseudophoenix_vinifera))	Calamus_caryotoides)	(Orania_palindan	Sclerosperma_profizianum))	(((((Iriartea_deltoidea	Podococcus_barteri)	Nypa_fruticans)	Attalea_speciosa)	(Roystonea_regia	(Bactris_major	(Elaeis_oleifera	Elaeis_guineensis))))	((Reinhardtia_simplex	Reinhardtia_gracilis)	(Reinhardtia_latisecta	Reinhardtia_paiewonskiana))))	Pelagodoxa_henryana)	(Geonoma_undata	Manicaria_saccifera)))))	Leopoldinia_pulchra)	Kingia_australis);
((Calamus_caryotoides	(((Sabal_domingensis	Phoenix_dactylifera)	(((((Podococcus_barteri	Nypa_fruticans)	(Iriartea_deltoidea	Attalea_speciosa))	(Orania_palindan	Sclerosperma_profizianum))	(((Bactris_major	(Elaeis_oleifera	Elaeis_guineensis))	(Roystonea_regia	((Reinhardtia_simplex	Reinhardtia_gracilis)	(Reinhardtia_latisecta	Reinhardtia_paiewonskiana))))	(Pelagodoxa_henryana	(((Leopoldinia_pulchra	Geonoma_undata)	Manicaria_saccifera)	((Oenocarpus_minor	Oenocarpus_bataua)	(((Prestoea_acuminata	Dictyosperma_album)	Dypsis_decaryi)	((Heterospathe_cagayanensis	Kentiopsis_piersoniorum)	Veitchia_spiralis)))))))	(Chamaedorea_seifrizii	Pseudophoenix_vinifera)))	Serenoa_repens))	Kingia_australis);
((Calamus_caryotoides	((((Chamaedorea_seifrizii	((Sclerosperma_profizianum	((Podococcus_barteri	(Attalea_speciosa	(Iriartea_deltoidea	Nypa_fruticans)))	Orania_palindan))	(((Bactris_major	(Elaeis_oleifera	Elaeis_guineensis))	(Roystonea_regia	((Reinhardtia_simplex	Reinhardtia_gracilis)	(Reinhardtia_latisecta	Reinhardtia_paiewonskiana))))	(Pelagodoxa_henryana	(((Prestoea_acuminata	Geonoma_undata)	Manicaria_saccifera)	((Oenocarpus_bataua	(Leopoldinia_pulchra	Oenocarpus_minor))	((Dictyosperma_album	Dypsis_decaryi)	((Heterospathe_cagayanensis	Kentiopsis_piersoniorum)	Veitchia_spiralis))))))))	Pseudophoenix_vinifera)	(Sabal_domingensis	Phoenix_dactylifera))	Serenoa_repens))	Kingia_australis);
((Calamus_caryotoides	((Chamaedorea_seifrizii	((Orania_palindan	Sclerosperma_profizianum)	(((Attalea_speciosa	(Nypa_fruticans	(Iriartea_deltoidea	Podococcus_barteri)))	((Bactris_major	(Elaeis_oleifera	Elaeis_guineensis))	(Roystonea_regia	((Reinhardtia_simplex	Reinhardtia_gracilis)	(Reinhardtia_latisecta	Reinhardtia_paiewonskiana)))))	((Leopoldinia_pulchra	Manicaria_saccifera)	(((Oenocarpus_bataua	Oenocarpus_minor)	((Prestoea_acuminata	Dictyosperma_album)	(Kentiopsis_piersoniorum	((Dypsis_decaryi	Veitchia_spiralis)	Heterospathe_cagayanensis))))	(Geonoma_undata	Pelagodoxa_henryana))))))	(Serenoa_repens	(Pseudophoenix_vinifera	(Sabal_domingensis	Phoenix_dactylifera)))))	Kingia_australis);
((Calamus_caryotoides	((Chamaedorea_seifrizii	(((Orania_palindan	Sclerosperma_profizianum)	((Nypa_fruticans	Attalea_speciosa)	(Iriartea_deltoidea	Podococcus_barteri)))	(((Bactris_major	(Elaeis_oleifera	Elaeis_guineensis))	(Roystonea_regia	((Reinhardtia_simplex	Reinhardtia_gracilis)	(Reinhardtia_latisecta	Reinhardtia_paiewonskiana))))	((Pelagodoxa_henryana	(Manicaria_saccifera	(((Geonoma_undata	Leopoldinia_pulchra)	(Oenocarpus_bataua	Oenocarpus_minor))	(Dictyosperma_album	(((Kentiopsis_piersoniorum	Veitchia_spiralis)	Heterospathe_cagayanensis)	Dypsis_decaryi)))))	Prestoea_acuminata))))	(Serenoa_repens	(Pseudophoenix_vinifera	(Sabal_domingensis	Phoenix_dactylifera)))))	Kingia_australis);
((Serenoa_repens	(((Calamus_caryotoides	(Chamaedorea_seifrizii	(((Geonoma_undata	Leopoldinia_pulchra)	(((((Oenocarpus_bataua	Oenocarpus_minor)	((Veitchia_spiralis	Heterospathe_cagayanensis)	(Kentiopsis_piersoniorum	Dypsis_decaryi)))	(Dictyosperma_album	Manicaria_saccifera))	Pelagodoxa_henryana)	Prestoea_acuminata))	((Orania_palindan	Sclerosperma_profizianum)	(((Podococcus_barteri	Nypa_fruticans)	(Iriartea_deltoidea	Attalea_speciosa))	((Bactris_major	(Elaeis_oleifera	Elaeis_guineensis))	(Roystonea_regia	((Reinhardtia_simplex	Reinhardtia_gracilis)	(Reinhardtia_latisecta	Reinhardtia_paiewonskiana)))))))))	Pseudophoenix_vinifera)	(Sabal_domingensis	Phoenix_dactylifera)))	Kingia_australis);
(((((((Bactris_major	(Elaeis_oleifera	Elaeis_guineensis))	(Roystonea_regia	((Reinhardtia_gracilis	Reinhardtia_simplex)	(Reinhardtia_latisecta	Reinhardtia_paiewonskiana))))	(((((Oenocarpus_minor	Oenocarpus_bataua)	(Prestoea_acuminata	(Dypsis_decaryi	(Dictyosperma_album	((Kentiopsis_piersoniorum	Veitchia_spiralis)	Heterospathe_cagayanensis)))))	(Geonoma_undata	Manicaria_saccifera))	Leopoldinia_pulchra)	Pelagodoxa_henryana))	((Nypa_fruticans	(Attalea_speciosa	(Podococcus_barteri	Iriartea_deltoidea)))	(Sclerosperma_profizianum	Orania_palindan)))	(Calamus_caryotoides	Serenoa_repens))	((Sabal_domingensis	Phoenix_dactylifera)	(Pseudophoenix_vinifera	Chamaedorea_seifrizii)))	Kingia_australis);
((Calamus_caryotoides	(((Serenoa_repens	(Sabal_domingensis	Phoenix_dactylifera))	Pseudophoenix_vinifera)	(Chamaedorea_seifrizii	((((Bactris_major	(Elaeis_oleifera	Elaeis_guineensis))	(Roystonea_regia	((Reinhardtia_gracilis	Reinhardtia_simplex)	(Reinhardtia_latisecta	Reinhardtia_paiewonskiana))))	(((Dictyosperma_album	((Kentiopsis_piersoniorum	(Dypsis_decaryi	Veitchia_spiralis))	Heterospathe_cagayanensis))	(Prestoea_acuminata	((Oenocarpus_minor	Oenocarpus_bataua)	(Pelagodoxa_henryana	(Leopoldinia_pulchra	Geonoma_undata)))))	Manicaria_saccifera))	(Sclerosperma_profizianum	(Orania_palindan	(Nypa_fruticans	(Iriartea_deltoidea	(Attalea_speciosa	Podococcus_barteri)))))))))	Kingia_australis);
((Calamus_caryotoides	((((Sabal_domingensis	Phoenix_dactylifera)	Pseudophoenix_vinifera)	(Chamaedorea_seifrizii	((((Bactris_major	(Elaeis_oleifera	Elaeis_guineensis))	(Roystonea_regia	((Reinhardtia_gracilis	Reinhardtia_simplex)	(Reinhardtia_latisecta	Reinhardtia_paiewonskiana))))	(((Dictyosperma_album	((Kentiopsis_piersoniorum	(Dypsis_decaryi	Veitchia_spiralis))	Heterospathe_cagayanensis))	((Pelagodoxa_henryana	Prestoea_acuminata)	(Oenocarpus_minor	Oenocarpus_bataua)))	((Leopoldinia_pulchra	Geonoma_undata)	Manicaria_saccifera)))	(((Nypa_fruticans	(Iriartea_deltoidea	Podococcus_barteri))	Attalea_speciosa)	(Sclerosperma_profizianum	Orania_palindan)))))	Serenoa_repens))	Kingia_australis);
((Calamus_caryotoides	(((Sabal_domingensis	Phoenix_dactylifera)	(Serenoa_repens	Pseudophoenix_vinifera))	(Chamaedorea_seifrizii	((((Bactris_major	(Elaeis_oleifera	Elaeis_guineensis))	(Roystonea_regia	((Reinhardtia_gracilis	Reinhardtia_simplex)	(Reinhardtia_latisecta	Reinhardtia_paiewonskiana))))	((Manicaria_saccifera	(((((Dypsis_decaryi	Dictyosperma_album)	Prestoea_acuminata)	((Kentiopsis_piersoniorum	Veitchia_spiralis)	Heterospathe_cagayanensis))	(Oenocarpus_minor	Oenocarpus_bataua))	(Pelagodoxa_henryana	Geonoma_undata)))	Leopoldinia_pulchra))	(Orania_palindan	(((Nypa_fruticans	(Iriartea_deltoidea	Podococcus_barteri))	Attalea_speciosa)	Sclerosperma_profizianum))))))	Kingia_australis);
((Serenoa_repens	(((Pseudophoenix_vinifera	(Sabal_domingensis	Phoenix_dactylifera))	(Chamaedorea_seifrizii	((((Bactris_major	(Elaeis_oleifera	Elaeis_guineensis))	(Roystonea_regia	((Reinhardtia_gracilis	Reinhardtia_simplex)	(Reinhardtia_latisecta	Reinhardtia_paiewonskiana))))	(((((((Kentiopsis_piersoniorum	Veitchia_spiralis)	Heterospathe_cagayanensis)	(Dypsis_decaryi	Dictyosperma_album))	(Oenocarpus_minor	Oenocarpus_bataua))	Pelagodoxa_henryana)	(Leopoldinia_pulchra	Manicaria_saccifera))	(Prestoea_acuminata	Geonoma_undata)))	(Orania_palindan	(((Nypa_fruticans	(Iriartea_deltoidea	Podococcus_barteri))	Attalea_speciosa)	Sclerosperma_profizianum)))))	Calamus_caryotoides))	Kingia_australis);
(((Serenoa_repens	((Pseudophoenix_vinifera	(Sabal_domingensis	Phoenix_dactylifera))	(Chamaedorea_seifrizii	(((((((Kentiopsis_piersoniorum	(Dypsis_decaryi	Veitchia_spiralis))	Heterospathe_cagayanensis)	Dictyosperma_album)	(Prestoea_acuminata	(((Oenocarpus_minor	Oenocarpus_bataua)	(Geonoma_undata	Leopoldinia_pulchra))	Pelagodoxa_henryana)))	Manicaria_saccifera)	(((Bactris_major	(Elaeis_oleifera	Elaeis_guineensis))	(Roystonea_regia	((Reinhardtia_gracilis	Reinhardtia_simplex)	(Reinhardtia_latisecta	Reinhardtia_paiewonskiana))))	((Nypa_fruticans	(Iriartea_deltoidea	Podococcus_barteri))	Attalea_speciosa)))	(Sclerosperma_profizianum	Orania_palindan)))))	Calamus_caryotoides)	Kingia_australis);
((Serenoa_repens	((Sabal_domingensis	Phoenix_dactylifera)	((Pseudophoenix_vinifera	Chamaedorea_seifrizii)	(Calamus_caryotoides	(((((((Kentiopsis_piersoniorum	(Dypsis_decaryi	Veitchia_spiralis))	Heterospathe_cagayanensis)	Dictyosperma_album)	(((Oenocarpus_minor	Oenocarpus_bataua)	(Geonoma_undata	Leopoldinia_pulchra))	(Pelagodoxa_henryana	Prestoea_acuminata)))	Manicaria_saccifera)	(((Bactris_major	(Elaeis_oleifera	Elaeis_guineensis))	(Roystonea_regia	((Reinhardtia_gracilis	Reinhardtia_simplex)	(Reinhardtia_latisecta	Reinhardtia_paiewonskiana))))	((Nypa_fruticans	(Iriartea_deltoidea	Podococcus_barteri))	Attalea_speciosa)))	(Sclerosperma_profizianum	Orania_palindan))))))	Kingia_australis);
((Oenocarpus_minor	(Oenocarpus_bataua	(((((Manicaria_saccifera	Pelagodoxa_henryana)	(((Kentiopsis_piersoniorum	(Dypsis_decaryi	Veitchia_spiralis))	Heterospathe_cagayanensis)	(Prestoea_acuminata	Dictyosperma_album)))	((((Reinhardtia_gracilis	Reinhardtia_simplex)	(Reinhardtia_latisecta	Reinhardtia_paiewonskiana))	((Bactris_major	(Elaeis_oleifera	Elaeis_guineensis))	Roystonea_regia))	((Sclerosperma_profizianum	((((Nypa_fruticans	Podococcus_barteri)	Attalea_speciosa)	Iriartea_deltoidea)	Orania_palindan))	(((Calamus_caryotoides	Serenoa_repens)	(Sabal_domingensis	Phoenix_dactylifera))	(Pseudophoenix_vinifera	Chamaedorea_seifrizii)))))	Geonoma_undata)	Leopoldinia_pulchra)))	Kingia_australis);
((Calamus_caryotoides	(Serenoa_repens	((Sabal_domingensis	Phoenix_dactylifera)	((Pseudophoenix_vinifera	Chamaedorea_seifrizii)	(((Pelagodoxa_henryana	(((Leopoldinia_pulchra	(Oenocarpus_minor	Oenocarpus_bataua))	(((Kentiopsis_piersoniorum	(Dypsis_decaryi	Veitchia_spiralis))	Heterospathe_cagayanensis)	Dictyosperma_album))	((Prestoea_acuminata	Manicaria_saccifera)	Geonoma_undata)))	((Bactris_major	(Elaeis_oleifera	Elaeis_guineensis))	(Roystonea_regia	((Reinhardtia_gracilis	Reinhardtia_simplex)	(Reinhardtia_latisecta	Reinhardtia_paiewonskiana)))))	((Nypa_fruticans	((Iriartea_deltoidea	Podococcus_barteri)	Attalea_speciosa))	(Orania_palindan	Sclerosperma_profizianum)))))))	Kingia_australis);
(((Sabal_domingensis	Phoenix_dactylifera)	((Pseudophoenix_vinifera	Chamaedorea_seifrizii)	((Calamus_caryotoides	Serenoa_repens)	((Orania_palindan	Sclerosperma_profizianum)	((Pelagodoxa_henryana	(((Oenocarpus_minor	Oenocarpus_bataua)	(((Kentiopsis_piersoniorum	(Dypsis_decaryi	Veitchia_spiralis))	Heterospathe_cagayanensis)	Dictyosperma_album))	(Geonoma_undata	((Prestoea_acuminata	Manicaria_saccifera)	Leopoldinia_pulchra))))	((Roystonea_regia	((Reinhardtia_gracilis	Reinhardtia_simplex)	(Reinhardtia_latisecta	Reinhardtia_paiewonskiana)))	((Attalea_speciosa	(Nypa_fruticans	(Iriartea_deltoidea	Podococcus_barteri)))	(Bactris_major	(Elaeis_oleifera	Elaeis_guineensis)))))))))	Kingia_australis);
((Calamus_caryotoides	(Serenoa_repens	((Chamaedorea_seifrizii	(((Attalea_speciosa	(Nypa_fruticans	(Iriartea_deltoidea	Podococcus_barteri)))	(Orania_palindan	Sclerosperma_profizianum))	((Pelagodoxa_henryana	((((Kentiopsis_piersoniorum	(Heterospathe_cagayanensis	(Dypsis_decaryi	Veitchia_spiralis)))	(Prestoea_acuminata	Dictyosperma_album))	(Oenocarpus_minor	Oenocarpus_bataua))	((Leopoldinia_pulchra	Geonoma_undata)	Manicaria_saccifera)))	((Bactris_major	(Elaeis_guineensis	Elaeis_oleifera))	(Roystonea_regia	((Reinhardtia_gracilis	Reinhardtia_simplex)	(Reinhardtia_latisecta	Reinhardtia_paiewonskiana)))))))	(Pseudophoenix_vinifera	(Sabal_domingensis	Phoenix_dactylifera)))))	Kingia_australis);
((Calamus_caryotoides	((Chamaedorea_seifrizii	Pseudophoenix_vinifera)	((Serenoa_repens	(Sabal_domingensis	Phoenix_dactylifera))	((Orania_palindan	Sclerosperma_profizianum)	((Manicaria_saccifera	((((Kentiopsis_piersoniorum	Veitchia_spiralis)	Heterospathe_cagayanensis)	(Prestoea_acuminata	(Dypsis_decaryi	Dictyosperma_album)))	((Geonoma_undata	(Leopoldinia_pulchra	(Oenocarpus_minor	Oenocarpus_bataua)))	Pelagodoxa_henryana)))	(((((Attalea_speciosa	(Nypa_fruticans	Podococcus_barteri))	Iriartea_deltoidea)	(Bactris_major	(Elaeis_guineensis	Elaeis_oleifera)))	((Reinhardtia_gracilis	Reinhardtia_simplex)	(Reinhardtia_latisecta	Reinhardtia_paiewonskiana)))	Roystonea_regia))))))	Kingia_australis);
((Calamus_caryotoides	(Serenoa_repens	((Pseudophoenix_vinifera	(Sabal_domingensis	Phoenix_dactylifera))	(Chamaedorea_seifrizii	((((Attalea_speciosa	(Nypa_fruticans	(Iriartea_deltoidea	Podococcus_barteri)))	Orania_palindan)	Sclerosperma_profizianum)	((Pelagodoxa_henryana	(((((Kentiopsis_piersoniorum	(Dypsis_decaryi	Veitchia_spiralis))	Heterospathe_cagayanensis)	Dictyosperma_album)	(Oenocarpus_minor	Oenocarpus_bataua))	((Prestoea_acuminata	(Manicaria_saccifera	Leopoldinia_pulchra))	Geonoma_undata)))	(((Bactris_major	(Elaeis_guineensis	Elaeis_oleifera))	Roystonea_regia)	((Reinhardtia_gracilis	Reinhardtia_simplex)	(Reinhardtia_latisecta	Reinhardtia_paiewonskiana)))))))))	Kingia_australis);
(((Pelagodoxa_henryana	(((((Kentiopsis_piersoniorum	Veitchia_spiralis)	Heterospathe_cagayanensis)	(Dypsis_decaryi	Dictyosperma_album))	(Leopoldinia_pulchra	(Oenocarpus_minor	Oenocarpus_bataua)))	((Prestoea_acuminata	Manicaria_saccifera)	Geonoma_undata)))	(((((Iriartea_deltoidea	(Nypa_fruticans	Podococcus_barteri))	Attalea_speciosa)	(Bactris_major	(Elaeis_guineensis	Elaeis_oleifera)))	(Roystonea_regia	((Reinhardtia_gracilis	Reinhardtia_simplex)	(Reinhardtia_latisecta	Reinhardtia_paiewonskiana))))	((((Calamus_caryotoides	Serenoa_repens)	(Pseudophoenix_vinifera	(Sabal_domingensis	Phoenix_dactylifera)))	Chamaedorea_seifrizii)	(Orania_palindan	Sclerosperma_profizianum))))	Kingia_australis);
((Calamus_caryotoides	((Pseudophoenix_vinifera	Chamaedorea_seifrizii)	(((Orania_palindan	Sclerosperma_profizianum)	((Pelagodoxa_henryana	(((((Kentiopsis_piersoniorum	(Dypsis_decaryi	Veitchia_spiralis))	Heterospathe_cagayanensis)	Dictyosperma_album)	((Oenocarpus_bataua	Oenocarpus_minor)	Leopoldinia_pulchra))	((Prestoea_acuminata	Manicaria_saccifera)	Geonoma_undata)))	(((Nypa_fruticans	((Attalea_speciosa	Podococcus_barteri)	Iriartea_deltoidea))	(Bactris_major	(Elaeis_guineensis	Elaeis_oleifera)))	(Roystonea_regia	((Reinhardtia_gracilis	Reinhardtia_simplex)	(Reinhardtia_latisecta	Reinhardtia_paiewonskiana))))))	(Serenoa_repens	(Sabal_domingensis	Phoenix_dactylifera)))))	Kingia_australis);
((Calamus_caryotoides	((((((Nypa_fruticans	Podococcus_barteri)	(Iriartea_deltoidea	Attalea_speciosa))	(Orania_palindan	Sclerosperma_profizianum))	(((Oenocarpus_bataua	Oenocarpus_minor)	((((Prestoea_acuminata	Manicaria_saccifera)	(((Kentiopsis_piersoniorum	(Dypsis_decaryi	Veitchia_spiralis))	Heterospathe_cagayanensis)	Dictyosperma_album))	Pelagodoxa_henryana)	(Leopoldinia_pulchra	Geonoma_undata)))	((Bactris_major	(Elaeis_guineensis	Elaeis_oleifera))	(Roystonea_regia	((Reinhardtia_gracilis	Reinhardtia_simplex)	(Reinhardtia_latisecta	Reinhardtia_paiewonskiana))))))	((Sabal_domingensis	Phoenix_dactylifera)	(Pseudophoenix_vinifera	Chamaedorea_seifrizii)))	Serenoa_repens))	Kingia_australis);
((Calamus_caryotoides	((Pseudophoenix_vinifera	((Chamaedorea_seifrizii	((Nypa_fruticans	(Orania_palindan	Sclerosperma_profizianum))	((((Manicaria_saccifera	(((Leopoldinia_pulchra	(Oenocarpus_bataua	Oenocarpus_minor))	(((Kentiopsis_piersoniorum	(Dypsis_decaryi	Veitchia_spiralis))	Heterospathe_cagayanensis)	Dictyosperma_album))	Pelagodoxa_henryana))	Prestoea_acuminata)	Geonoma_undata)	(((Reinhardtia_gracilis	Reinhardtia_simplex)	(Reinhardtia_latisecta	Reinhardtia_paiewonskiana))	((((Elaeis_guineensis	Elaeis_oleifera)	Bactris_major)	((Attalea_speciosa	Podococcus_barteri)	Iriartea_deltoidea))	Roystonea_regia)))))	(Sabal_domingensis	Phoenix_dactylifera)))	Serenoa_repens))	Kingia_australis);
((Calamus_caryotoides	((((Orania_palindan	Sclerosperma_profizianum)	((Pelagodoxa_henryana	(((Leopoldinia_pulchra	Geonoma_undata)	Manicaria_saccifera)	((Oenocarpus_bataua	Oenocarpus_minor)	((Dypsis_decaryi	(Prestoea_acuminata	Dictyosperma_album))	(Kentiopsis_piersoniorum	(Veitchia_spiralis	Heterospathe_cagayanensis))))))	(((Attalea_speciosa	((Nypa_fruticans	Podococcus_barteri)	Iriartea_deltoidea))	((Elaeis_guineensis	Elaeis_oleifera)	Bactris_major))	(Roystonea_regia	((Reinhardtia_gracilis	Reinhardtia_simplex)	(Reinhardtia_latisecta	Reinhardtia_paiewonskiana))))))	(Serenoa_repens	(Sabal_domingensis	Phoenix_dactylifera)))	(Chamaedorea_seifrizii	Pseudophoenix_vinifera)))	Kingia_australis);
(((Pseudophoenix_vinifera	(Sabal_domingensis	Phoenix_dactylifera))	(((((Geonoma_undata	(Prestoea_acuminata	Manicaria_saccifera))	((Leopoldinia_pulchra	((Dictyosperma_album	(Dypsis_decaryi	((Kentiopsis_piersoniorum	Veitchia_spiralis)	Heterospathe_cagayanensis)))	(Oenocarpus_bataua	Oenocarpus_minor)))	Pelagodoxa_henryana))	(((Nypa_fruticans	(Attalea_speciosa	(Podococcus_barteri	Iriartea_deltoidea)))	((Elaeis_guineensis	Elaeis_oleifera)	Bactris_major))	(Roystonea_regia	((Reinhardtia_gracilis	Reinhardtia_simplex)	(Reinhardtia_latisecta	Reinhardtia_paiewonskiana)))))	((Orania_palindan	Sclerosperma_profizianum)	Chamaedorea_seifrizii))	(Calamus_caryotoides	Serenoa_repens)))	Kingia_australis);
((Chamaedorea_seifrizii	((Calamus_caryotoides	Pseudophoenix_vinifera)	(((((((Dictyosperma_album	(Dypsis_decaryi	(Prestoea_acuminata	((Kentiopsis_piersoniorum	Veitchia_spiralis)	Heterospathe_cagayanensis))))	(Oenocarpus_minor	Oenocarpus_bataua))	Manicaria_saccifera)	(Pelagodoxa_henryana	(Leopoldinia_pulchra	Geonoma_undata)))	(((Elaeis_guineensis	Elaeis_oleifera)	Bactris_major)	(Roystonea_regia	((Reinhardtia_gracilis	Reinhardtia_simplex)	(Reinhardtia_latisecta	Reinhardtia_paiewonskiana)))))	(((Iriartea_deltoidea	Podococcus_barteri)	(Attalea_speciosa	Nypa_fruticans))	(Orania_palindan	Sclerosperma_profizianum)))	(Serenoa_repens	(Sabal_domingensis	Phoenix_dactylifera)))))	Kingia_australis);
(((((Chamaedorea_seifrizii	((Prestoea_acuminata	((((Kentiopsis_piersoniorum	(Heterospathe_cagayanensis	(Dypsis_decaryi	Veitchia_spiralis)))	Dictyosperma_album)	Manicaria_saccifera)	(((Oenocarpus_bataua	Oenocarpus_minor)	(Leopoldinia_pulchra	Geonoma_undata))	Pelagodoxa_henryana)))	((((Nypa_fruticans	((Iriartea_deltoidea	Podococcus_barteri)	Attalea_speciosa))	((Elaeis_oleifera	Elaeis_guineensis)	Bactris_major))	(((Reinhardtia_simplex	Reinhardtia_gracilis)	(Reinhardtia_latisecta	Reinhardtia_paiewonskiana))	Roystonea_regia))	(Orania_palindan	Sclerosperma_profizianum))))	(Pseudophoenix_vinifera	(Sabal_domingensis	Phoenix_dactylifera)))	Serenoa_repens)	Calamus_caryotoides)	Kingia_australis);
(((Pseudophoenix_vinifera	(Sabal_domingensis	Phoenix_dactylifera))	((Serenoa_repens	Calamus_caryotoides)	(Chamaedorea_seifrizii	((((Attalea_speciosa	(Podococcus_barteri	Iriartea_deltoidea))	Nypa_fruticans)	(Sclerosperma_profizianum	Orania_palindan))	((Prestoea_acuminata	(((Geonoma_undata	(Manicaria_saccifera	Leopoldinia_pulchra))	Pelagodoxa_henryana)	(((((Kentiopsis_piersoniorum	Veitchia_spiralis)	Heterospathe_cagayanensis)	Dictyosperma_album)	Dypsis_decaryi)	(Oenocarpus_bataua	Oenocarpus_minor))))	(((Elaeis_oleifera	Elaeis_guineensis)	Bactris_major)	(((Reinhardtia_simplex	Reinhardtia_gracilis)	(Reinhardtia_latisecta	Reinhardtia_paiewonskiana))	Roystonea_regia)))))))	Kingia_australis);
(((Chamaedorea_seifrizii	(Pseudophoenix_vinifera	(Sabal_domingensis	Phoenix_dactylifera)))	((Serenoa_repens	Calamus_caryotoides)	((((Podococcus_barteri	(Iriartea_deltoidea	Attalea_speciosa))	Nypa_fruticans)	(Sclerosperma_profizianum	Orania_palindan))	((((Oenocarpus_bataua	Oenocarpus_minor)	(Geonoma_undata	Leopoldinia_pulchra))	(Pelagodoxa_henryana	((((Heterospathe_cagayanensis	Veitchia_spiralis)	Kentiopsis_piersoniorum)	(Prestoea_acuminata	(Dypsis_decaryi	Dictyosperma_album)))	Manicaria_saccifera)))	(((Elaeis_oleifera	Elaeis_guineensis)	Bactris_major)	(((Reinhardtia_simplex	Reinhardtia_gracilis)	(Reinhardtia_latisecta	Reinhardtia_paiewonskiana))	Roystonea_regia))))))	Kingia_australis);
((Calamus_caryotoides	(((Pseudophoenix_vinifera	(Sabal_domingensis	Phoenix_dactylifera))	(((Sclerosperma_profizianum	(Orania_palindan	(((Podococcus_barteri	Iriartea_deltoidea)	Nypa_fruticans)	Attalea_speciosa)))	(((((Oenocarpus_bataua	Oenocarpus_minor)	(((Veitchia_spiralis	Dypsis_decaryi)	Kentiopsis_piersoniorum)	(Heterospathe_cagayanensis	Dictyosperma_album)))	(Geonoma_undata	(Prestoea_acuminata	(Leopoldinia_pulchra	Manicaria_saccifera))))	Pelagodoxa_henryana)	(((Elaeis_oleifera	Elaeis_guineensis)	Bactris_major)	(((Reinhardtia_simplex	Reinhardtia_gracilis)	(Reinhardtia_latisecta	Reinhardtia_paiewonskiana))	Roystonea_regia))))	Chamaedorea_seifrizii))	Serenoa_repens))	Kingia_australis);
((Calamus_caryotoides	((((Sabal_domingensis	Phoenix_dactylifera)	Pseudophoenix_vinifera)	Serenoa_repens)	((((((((Podococcus_barteri	Iriartea_deltoidea)	Nypa_fruticans)	Attalea_speciosa)	((Elaeis_oleifera	Elaeis_guineensis)	Bactris_major))	(((Reinhardtia_simplex	Reinhardtia_gracilis)	(Reinhardtia_latisecta	Reinhardtia_paiewonskiana))	Roystonea_regia))	(Sclerosperma_profizianum	((((Prestoea_acuminata	((Heterospathe_cagayanensis	Dypsis_decaryi)	(Kentiopsis_piersoniorum	Veitchia_spiralis)))	Dictyosperma_album)	(Manicaria_saccifera	Pelagodoxa_henryana))	((Oenocarpus_bataua	Oenocarpus_minor)	(Leopoldinia_pulchra	Geonoma_undata)))))	Orania_palindan)	Chamaedorea_seifrizii)))	Kingia_australis);
((Calamus_caryotoides	(Serenoa_repens	((((((Roystonea_regia	((Elaeis_oleifera	Elaeis_guineensis)	Bactris_major))	((Reinhardtia_simplex	Reinhardtia_gracilis)	(Reinhardtia_latisecta	Reinhardtia_paiewonskiana)))	((((Manicaria_saccifera	(((Oenocarpus_bataua	Oenocarpus_minor)	((Dypsis_decaryi	((Heterospathe_cagayanensis	Kentiopsis_piersoniorum)	Veitchia_spiralis))	Dictyosperma_album))	Pelagodoxa_henryana))	Leopoldinia_pulchra)	Prestoea_acuminata)	Geonoma_undata))	((((Podococcus_barteri	Attalea_speciosa)	Iriartea_deltoidea)	Nypa_fruticans)	(Sclerosperma_profizianum	Orania_palindan)))	Chamaedorea_seifrizii)	((Sabal_domingensis	Phoenix_dactylifera)	Pseudophoenix_vinifera))))	Kingia_australis);
((Calamus_caryotoides	(Serenoa_repens	(((((((((Podococcus_barteri	Iriartea_deltoidea)	Nypa_fruticans)	Attalea_speciosa)	((Elaeis_oleifera	Elaeis_guineensis)	Bactris_major))	(((Reinhardtia_simplex	Reinhardtia_gracilis)	(Reinhardtia_latisecta	Reinhardtia_paiewonskiana))	Roystonea_regia))	(Pelagodoxa_henryana	(((Leopoldinia_pulchra	Geonoma_undata)	Manicaria_saccifera)	((((Dypsis_decaryi	Veitchia_spiralis)	(Kentiopsis_piersoniorum	Dictyosperma_album))	Heterospathe_cagayanensis)	((Oenocarpus_bataua	Oenocarpus_minor)	Prestoea_acuminata)))))	(Sclerosperma_profizianum	Orania_palindan))	(Sabal_domingensis	Phoenix_dactylifera))	(Chamaedorea_seifrizii	Pseudophoenix_vinifera))))	Kingia_australis);
((Calamus_caryotoides	(Serenoa_repens	(((((((((Podococcus_barteri	Attalea_speciosa)	Iriartea_deltoidea)	Nypa_fruticans)	((Elaeis_oleifera	Elaeis_guineensis)	Bactris_major))	(((Reinhardtia_simplex	Reinhardtia_gracilis)	(Reinhardtia_latisecta	Reinhardtia_paiewonskiana))	Roystonea_regia))	(Pelagodoxa_henryana	(((Leopoldinia_pulchra	Geonoma_undata)	Manicaria_saccifera)	((Oenocarpus_bataua	Oenocarpus_minor)	(Prestoea_acuminata	((Dypsis_decaryi	(Heterospathe_cagayanensis	Veitchia_spiralis))	(Kentiopsis_piersoniorum	Dictyosperma_album)))))))	(Sclerosperma_profizianum	Orania_palindan))	(Sabal_domingensis	Phoenix_dactylifera))	(Chamaedorea_seifrizii	Pseudophoenix_vinifera))))	Kingia_australis);
((Chamaedorea_seifrizii	(Pseudophoenix_vinifera	((Serenoa_repens	(((((Elaeis_oleifera	Elaeis_guineensis)	Bactris_major)	(((Reinhardtia_simplex	Reinhardtia_gracilis)	(Reinhardtia_latisecta	Reinhardtia_paiewonskiana))	Roystonea_regia))	((((((Kentiopsis_piersoniorum	Veitchia_spiralis)	Heterospathe_cagayanensis)	(Oenocarpus_bataua	Oenocarpus_minor))	(Prestoea_acuminata	(Dypsis_decaryi	Dictyosperma_album)))	(Pelagodoxa_henryana	(Leopoldinia_pulchra	Geonoma_undata)))	Manicaria_saccifera))	((((Podococcus_barteri	Nypa_fruticans)	Attalea_speciosa)	Iriartea_deltoidea)	(Sclerosperma_profizianum	Orania_palindan))))	(Calamus_caryotoides	(Sabal_domingensis	Phoenix_dactylifera)))))	Kingia_australis);
((Calamus_caryotoides	((Chamaedorea_seifrizii	Pseudophoenix_vinifera)	((Serenoa_repens	(Sabal_domingensis	Phoenix_dactylifera))	((((Reinhardtia_simplex	Reinhardtia_gracilis)	(Reinhardtia_latisecta	Reinhardtia_paiewonskiana))	(Roystonea_regia	(((Iriartea_deltoidea	Podococcus_barteri)	Attalea_speciosa)	((Elaeis_oleifera	Elaeis_guineensis)	Bactris_major))))	((Nypa_fruticans	(Sclerosperma_profizianum	Orania_palindan))	(((Prestoea_acuminata	(Pelagodoxa_henryana	((Leopoldinia_pulchra	Geonoma_undata)	(Oenocarpus_bataua	Oenocarpus_minor))))	(Kentiopsis_piersoniorum	(Dictyosperma_album	((Dypsis_decaryi	Veitchia_spiralis)	Heterospathe_cagayanensis))))	Manicaria_saccifera))))))	Kingia_australis);
((Serenoa_repens	((((Sabal_domingensis	Phoenix_dactylifera)	Pseudophoenix_vinifera)	((((((Nypa_fruticans	(Attalea_speciosa	(Podococcus_barteri	Iriartea_deltoidea)))	(((Reinhardtia_simplex	Reinhardtia_gracilis)	(Reinhardtia_paiewonskiana	Reinhardtia_latisecta))	Roystonea_regia))	(Bactris_major	(Elaeis_oleifera	Elaeis_guineensis)))	(((((Oenocarpus_minor	Oenocarpus_bataua)	(Leopoldinia_pulchra	Geonoma_undata))	(Prestoea_acuminata	Pelagodoxa_henryana))	(Dictyosperma_album	((Kentiopsis_piersoniorum	(Dypsis_decaryi	Veitchia_spiralis))	Heterospathe_cagayanensis)))	Manicaria_saccifera))	(Sclerosperma_profizianum	Orania_palindan))	Chamaedorea_seifrizii))	Calamus_caryotoides))	Kingia_australis);
((Prestoea_acuminata	(((((((Sclerosperma_profizianum	Orania_palindan)	(((Calamus_caryotoides	Serenoa_repens)	Chamaedorea_seifrizii)	((Sabal_domingensis	Phoenix_dactylifera)	Pseudophoenix_vinifera)))	((((Podococcus_barteri	Nypa_fruticans)	(Attalea_speciosa	Iriartea_deltoidea))	(((Reinhardtia_simplex	Reinhardtia_gracilis)	(Reinhardtia_paiewonskiana	Reinhardtia_latisecta))	Roystonea_regia))	(Bactris_major	(Elaeis_oleifera	Elaeis_guineensis))))	(Oenocarpus_minor	Oenocarpus_bataua))	(Manicaria_saccifera	(Leopoldinia_pulchra	Geonoma_undata)))	(Dypsis_decaryi	(Heterospathe_cagayanensis	Dictyosperma_album)))	(Pelagodoxa_henryana	(Kentiopsis_piersoniorum	Veitchia_spiralis))))	Kingia_australis);
((Calamus_caryotoides	((Sclerosperma_profizianum	Orania_palindan)	(((Pelagodoxa_henryana	((Manicaria_saccifera	(Leopoldinia_pulchra	Geonoma_undata))	(Dictyosperma_album	((Heterospathe_cagayanensis	(Oenocarpus_minor	Oenocarpus_bataua))	(Kentiopsis_piersoniorum	(Dypsis_decaryi	Veitchia_spiralis))))))	Prestoea_acuminata)	((Chamaedorea_seifrizii	(Serenoa_repens	(Sabal_domingensis	Phoenix_dactylifera)))	(Pseudophoenix_vinifera	(((((Reinhardtia_simplex	Reinhardtia_gracilis)	(Reinhardtia_paiewonskiana	Reinhardtia_latisecta))	Roystonea_regia)	(((Iriartea_deltoidea	Podococcus_barteri)	Nypa_fruticans)	Attalea_speciosa))	(Bactris_major	(Elaeis_oleifera	Elaeis_guineensis))))))))	Kingia_australis);
((Calamus_caryotoides	((Sclerosperma_profizianum	Orania_palindan)	(((((Sabal_domingensis	Phoenix_dactylifera)	(Pseudophoenix_vinifera	Serenoa_repens))	Chamaedorea_seifrizii)	(((((Reinhardtia_simplex	Reinhardtia_gracilis)	(Reinhardtia_paiewonskiana	Reinhardtia_latisecta))	Roystonea_regia)	(Bactris_major	(Elaeis_oleifera	Elaeis_guineensis)))	(Pelagodoxa_henryana	((Manicaria_saccifera	(Leopoldinia_pulchra	Geonoma_undata))	((((Kentiopsis_piersoniorum	(Heterospathe_cagayanensis	Veitchia_spiralis))	(Dictyosperma_album	Dypsis_decaryi))	Prestoea_acuminata)	(Oenocarpus_minor	Oenocarpus_bataua))))))	(((Iriartea_deltoidea	Podococcus_barteri)	Nypa_fruticans)	Attalea_speciosa))))	Kingia_australis);
((Calamus_caryotoides	(Serenoa_repens	((((((((Reinhardtia_simplex	Reinhardtia_gracilis)	(Reinhardtia_paiewonskiana	Reinhardtia_latisecta))	Roystonea_regia)	(Bactris_major	(Elaeis_oleifera	Elaeis_guineensis)))	((Leopoldinia_pulchra	Geonoma_undata)	(Manicaria_saccifera	(((((Kentiopsis_piersoniorum	((Dypsis_decaryi	Veitchia_spiralis)	Prestoea_acuminata))	Heterospathe_cagayanensis)	Dictyosperma_album)	(Oenocarpus_minor	Oenocarpus_bataua))	Pelagodoxa_henryana))))	((Nypa_fruticans	(Attalea_speciosa	(Iriartea_deltoidea	Podococcus_barteri)))	(Sclerosperma_profizianum	Orania_palindan)))	(Sabal_domingensis	Phoenix_dactylifera))	(Chamaedorea_seifrizii	Pseudophoenix_vinifera))))	Kingia_australis);
((Serenoa_repens	((Sabal_domingensis	Phoenix_dactylifera)	((Chamaedorea_seifrizii	Pseudophoenix_vinifera)	(Calamus_caryotoides	((((((Reinhardtia_simplex	Reinhardtia_gracilis)	(Reinhardtia_paiewonskiana	Reinhardtia_latisecta))	Roystonea_regia)	((Bactris_major	(Elaeis_oleifera	Elaeis_guineensis))	(Nypa_fruticans	(Attalea_speciosa	(Iriartea_deltoidea	Podococcus_barteri)))))	(((Oenocarpus_minor	Oenocarpus_bataua)	(Leopoldinia_pulchra	Geonoma_undata))	((Manicaria_saccifera	Pelagodoxa_henryana)	(((Heterospathe_cagayanensis	(Kentiopsis_piersoniorum	(Dypsis_decaryi	Veitchia_spiralis)))	Dictyosperma_album)	Prestoea_acuminata))))	(Sclerosperma_profizianum	Orania_palindan))))))	Kingia_australis);
((Calamus_caryotoides	((((((Reinhardtia_simplex	Reinhardtia_gracilis)	(Reinhardtia_paiewonskiana	Reinhardtia_latisecta))	(Roystonea_regia	(Bactris_major	(Elaeis_oleifera	Elaeis_guineensis))))	(Pelagodoxa_henryana	(((Oenocarpus_minor	Oenocarpus_bataua)	((Dypsis_decaryi	(Veitchia_spiralis	(Heterospathe_cagayanensis	Kentiopsis_piersoniorum)))	Dictyosperma_album))	((Manicaria_saccifera	Prestoea_acuminata)	(Leopoldinia_pulchra	Geonoma_undata)))))	(((Nypa_fruticans	(Iriartea_deltoidea	Attalea_speciosa))	Podococcus_barteri)	(Sclerosperma_profizianum	Orania_palindan)))	((Serenoa_repens	(Sabal_domingensis	Phoenix_dactylifera))	(Chamaedorea_seifrizii	Pseudophoenix_vinifera))))	Kingia_australis);
((Calamus_caryotoides	((((Pelagodoxa_henryana	(((Prestoea_acuminata	(Oenocarpus_minor	Oenocarpus_bataua))	((Dypsis_decaryi	(Veitchia_spiralis	(Heterospathe_cagayanensis	Kentiopsis_piersoniorum)))	Dictyosperma_album))	((Leopoldinia_pulchra	Manicaria_saccifera)	Geonoma_undata)))	(((Nypa_fruticans	(Attalea_speciosa	(Iriartea_deltoidea	Podococcus_barteri)))	(Sclerosperma_profizianum	Orania_palindan))	(((Reinhardtia_simplex	Reinhardtia_gracilis)	(Reinhardtia_paiewonskiana	Reinhardtia_latisecta))	(Roystonea_regia	(Bactris_major	(Elaeis_oleifera	Elaeis_guineensis))))))	((Sabal_domingensis	Phoenix_dactylifera)	(Chamaedorea_seifrizii	Pseudophoenix_vinifera)))	Serenoa_repens))	Kingia_australis);
((Calamus_caryotoides	(((Sabal_domingensis	Phoenix_dactylifera)	((Chamaedorea_seifrizii	Pseudophoenix_vinifera)	(((Attalea_speciosa	((Iriartea_deltoidea	Podococcus_barteri)	Nypa_fruticans))	(Sclerosperma_profizianum	Orania_palindan))	(((Bactris_major	(Elaeis_oleifera	Elaeis_guineensis))	(((Reinhardtia_simplex	Reinhardtia_gracilis)	(Reinhardtia_paiewonskiana	Reinhardtia_latisecta))	Roystonea_regia))	(Pelagodoxa_henryana	((Prestoea_acuminata	(Oenocarpus_minor	Oenocarpus_bataua))	(((Dypsis_decaryi	(Veitchia_spiralis	(Heterospathe_cagayanensis	Kentiopsis_piersoniorum)))	Dictyosperma_album)	(Manicaria_saccifera	(Geonoma_undata	Leopoldinia_pulchra)))))))))	Serenoa_repens))	Kingia_australis);
(((((Chamaedorea_seifrizii	Pseudophoenix_vinifera)	(Calamus_caryotoides	((Nypa_fruticans	(Sclerosperma_profizianum	Orania_palindan))	(((Attalea_speciosa	(Podococcus_barteri	Iriartea_deltoidea))	((Bactris_major	(Elaeis_oleifera	Elaeis_guineensis))	(((Reinhardtia_simplex	Reinhardtia_gracilis)	(Reinhardtia_paiewonskiana	Reinhardtia_latisecta))	Roystonea_regia)))	(((Manicaria_saccifera	(Geonoma_undata	Leopoldinia_pulchra))	(((Oenocarpus_minor	Oenocarpus_bataua)	((Heterospathe_cagayanensis	(Kentiopsis_piersoniorum	Veitchia_spiralis))	(Dictyosperma_album	Dypsis_decaryi)))	Pelagodoxa_henryana))	Prestoea_acuminata)))))	(Sabal_domingensis	Phoenix_dactylifera))	Serenoa_repens)	Kingia_australis);
((Calamus_caryotoides	((Chamaedorea_seifrizii	Pseudophoenix_vinifera)	(((Pelagodoxa_henryana	(((Prestoea_acuminata	Manicaria_saccifera)	Geonoma_undata)	(Leopoldinia_pulchra	((Oenocarpus_minor	Oenocarpus_bataua)	((Dypsis_decaryi	(Veitchia_spiralis	(Heterospathe_cagayanensis	Kentiopsis_piersoniorum)))	Dictyosperma_album)))))	(((Roystonea_regia	((Reinhardtia_gracilis	Reinhardtia_simplex)	(Reinhardtia_latisecta	Reinhardtia_paiewonskiana)))	(((Iriartea_deltoidea	Podococcus_barteri)	(Nypa_fruticans	Attalea_speciosa))	((Elaeis_oleifera	Elaeis_guineensis)	Bactris_major)))	(Sclerosperma_profizianum	Orania_palindan)))	(Serenoa_repens	(Sabal_domingensis	Phoenix_dactylifera)))))	Kingia_australis);
((Calamus_caryotoides	(Serenoa_repens	((Sabal_domingensis	Phoenix_dactylifera)	((Chamaedorea_seifrizii	Pseudophoenix_vinifera)	(((Pelagodoxa_henryana	((Prestoea_acuminata	((Oenocarpus_minor	Oenocarpus_bataua)	((Dypsis_decaryi	(Veitchia_spiralis	(Heterospathe_cagayanensis	Kentiopsis_piersoniorum)))	Dictyosperma_album)))	(Manicaria_saccifera	(Geonoma_undata	Leopoldinia_pulchra))))	(((((Podococcus_barteri	Nypa_fruticans)	Attalea_speciosa)	Iriartea_deltoidea)	Sclerosperma_profizianum)	Orania_palindan))	((Roystonea_regia	((Reinhardtia_gracilis	Reinhardtia_simplex)	(Reinhardtia_latisecta	Reinhardtia_paiewonskiana)))	((Elaeis_oleifera	Elaeis_guineensis)	Bactris_major)))))))	Kingia_australis);
((Calamus_caryotoides	((Chamaedorea_seifrizii	Pseudophoenix_vinifera)	(((Sclerosperma_profizianum	Orania_palindan)	((((Nypa_fruticans	(Attalea_speciosa	Iriartea_deltoidea))	Podococcus_barteri)	((Roystonea_regia	((Reinhardtia_gracilis	Reinhardtia_simplex)	(Reinhardtia_latisecta	Reinhardtia_paiewonskiana)))	((Elaeis_oleifera	Elaeis_guineensis)	Bactris_major)))	(Pelagodoxa_henryana	(((Prestoea_acuminata	((Dypsis_decaryi	(Veitchia_spiralis	(Heterospathe_cagayanensis	Kentiopsis_piersoniorum)))	Dictyosperma_album))	(Manicaria_saccifera	(Geonoma_undata	Leopoldinia_pulchra)))	(Oenocarpus_minor	Oenocarpus_bataua)))))	(Serenoa_repens	(Sabal_domingensis	Phoenix_dactylifera)))))	Kingia_australis);
((Serenoa_repens	((Sabal_domingensis	Phoenix_dactylifera)	((Chamaedorea_seifrizii	Pseudophoenix_vinifera)	(((((Roystonea_regia	((Reinhardtia_gracilis	Reinhardtia_simplex)	(Reinhardtia_latisecta	Reinhardtia_paiewonskiana)))	((Elaeis_oleifera	Elaeis_guineensis)	Bactris_major))	((Manicaria_saccifera	(Geonoma_undata	Leopoldinia_pulchra))	(((Oenocarpus_minor	Oenocarpus_bataua)	(((Dypsis_decaryi	(Heterospathe_cagayanensis	Prestoea_acuminata))	Veitchia_spiralis)	(Kentiopsis_piersoniorum	Dictyosperma_album)))	Pelagodoxa_henryana)))	((Sclerosperma_profizianum	Orania_palindan)	((Iriartea_deltoidea	(Attalea_speciosa	Podococcus_barteri))	Nypa_fruticans)))	Calamus_caryotoides))))	Kingia_australis);
(((Calamus_caryotoides	Serenoa_repens)	((Chamaedorea_seifrizii	((Sclerosperma_profizianum	Orania_palindan)	(((Roystonea_regia	(((Elaeis_oleifera	Elaeis_guineensis)	Bactris_major)	(Nypa_fruticans	(Attalea_speciosa	(Iriartea_deltoidea	Podococcus_barteri)))))	((Reinhardtia_gracilis	Reinhardtia_simplex)	(Reinhardtia_latisecta	Reinhardtia_paiewonskiana)))	((Pelagodoxa_henryana	Geonoma_undata)	(((Dypsis_decaryi	(Heterospathe_cagayanensis	(Kentiopsis_piersoniorum	Veitchia_spiralis)))	(Prestoea_acuminata	Dictyosperma_album))	(Manicaria_saccifera	(Leopoldinia_pulchra	(Oenocarpus_minor	Oenocarpus_bataua))))))))	((Sabal_domingensis	Phoenix_dactylifera)	Pseudophoenix_vinifera)))	Kingia_australis);
((Serenoa_repens	((Sabal_domingensis	Phoenix_dactylifera)	((Chamaedorea_seifrizii	Pseudophoenix_vinifera)	(((Calamus_caryotoides	Sclerosperma_profizianum)	Orania_palindan)	(((Roystonea_regia	(((Elaeis_oleifera	Elaeis_guineensis)	Bactris_major)	(Attalea_speciosa	((Iriartea_deltoidea	Podococcus_barteri)	Nypa_fruticans))))	((Reinhardtia_gracilis	Reinhardtia_simplex)	(Reinhardtia_latisecta	Reinhardtia_paiewonskiana)))	(((Manicaria_saccifera	(Leopoldinia_pulchra	Geonoma_undata))	(((Dictyosperma_album	(((Dypsis_decaryi	Veitchia_spiralis)	Heterospathe_cagayanensis)	Kentiopsis_piersoniorum))	Prestoea_acuminata)	(Oenocarpus_minor	Oenocarpus_bataua)))	Pelagodoxa_henryana))))))	Kingia_australis);
((Oenocarpus_minor	(Oenocarpus_bataua	(((Pelagodoxa_henryana	(Manicaria_saccifera	(((((Calamus_caryotoides	Serenoa_repens)	((Sabal_domingensis	Phoenix_dactylifera)	Pseudophoenix_vinifera))	Chamaedorea_seifrizii)	(Sclerosperma_profizianum	Orania_palindan))	((((Elaeis_oleifera	Elaeis_guineensis)	Bactris_major)	(Attalea_speciosa	((Iriartea_deltoidea	Podococcus_barteri)	Nypa_fruticans)))	(((Reinhardtia_gracilis	Reinhardtia_simplex)	(Reinhardtia_latisecta	Reinhardtia_paiewonskiana))	Roystonea_regia)))))	((Dictyosperma_album	((Heterospathe_cagayanensis	(Kentiopsis_piersoniorum	Veitchia_spiralis))	Dypsis_decaryi))	Prestoea_acuminata))	(Leopoldinia_pulchra	Geonoma_undata))))	Kingia_australis);
((((Chamaedorea_seifrizii	Pseudophoenix_vinifera)	(((Sclerosperma_profizianum	(((((Elaeis_oleifera	Elaeis_guineensis)	Bactris_major)	(Attalea_speciosa	(Podococcus_barteri	Iriartea_deltoidea)))	(((Reinhardtia_gracilis	Reinhardtia_simplex)	(Reinhardtia_latisecta	Reinhardtia_paiewonskiana))	Roystonea_regia))	((((Oenocarpus_minor	Oenocarpus_bataua)	(((Kentiopsis_piersoniorum	(Dypsis_decaryi	Veitchia_spiralis))	(Dictyosperma_album	Heterospathe_cagayanensis))	Prestoea_acuminata))	((Leopoldinia_pulchra	Geonoma_undata)	Pelagodoxa_henryana))	Manicaria_saccifera)))	(Nypa_fruticans	(Orania_palindan	Serenoa_repens)))	(Sabal_domingensis	Phoenix_dactylifera)))	Calamus_caryotoides)	Kingia_australis);
((((((((Elaeis_oleifera	Elaeis_guineensis)	Bactris_major)	(((Reinhardtia_gracilis	Reinhardtia_simplex)	(Reinhardtia_latisecta	Reinhardtia_paiewonskiana))	Roystonea_regia))	((Manicaria_saccifera	(Dictyosperma_album	((Veitchia_spiralis	(Kentiopsis_piersoniorum	Heterospathe_cagayanensis))	Dypsis_decaryi)))	((((Leopoldinia_pulchra	Geonoma_undata)	Pelagodoxa_henryana)	Prestoea_acuminata)	(Oenocarpus_minor	Oenocarpus_bataua))))	(((Attalea_speciosa	(Podococcus_barteri	Iriartea_deltoidea))	Nypa_fruticans)	(Sclerosperma_profizianum	Orania_palindan)))	((Serenoa_repens	(Sabal_domingensis	Phoenix_dactylifera))	(Chamaedorea_seifrizii	Pseudophoenix_vinifera)))	Calamus_caryotoides)	Kingia_australis);
((Oenocarpus_minor	(Oenocarpus_bataua	((((((((Attalea_speciosa	((Iriartea_deltoidea	Podococcus_barteri)	Nypa_fruticans))	(Sclerosperma_profizianum	Orania_palindan))	(((Pseudophoenix_vinifera	(Sabal_domingensis	Phoenix_dactylifera))	(Calamus_caryotoides	Serenoa_repens))	Chamaedorea_seifrizii))	(((Elaeis_oleifera	Elaeis_guineensis)	Bactris_major)	(((Reinhardtia_gracilis	Reinhardtia_simplex)	(Reinhardtia_latisecta	Reinhardtia_paiewonskiana))	Roystonea_regia)))	Manicaria_saccifera)	((Heterospathe_cagayanensis	Dictyosperma_album)	((Veitchia_spiralis	Dypsis_decaryi)	Kentiopsis_piersoniorum)))	(Pelagodoxa_henryana	Prestoea_acuminata))	(Leopoldinia_pulchra	Geonoma_undata))))	Kingia_australis);
(((((Chamaedorea_seifrizii	((Orania_palindan	Sclerosperma_profizianum)	((Pelagodoxa_henryana	(((((Heterospathe_cagayanensis	Kentiopsis_piersoniorum)	Veitchia_spiralis)	Dypsis_decaryi)	(Oenocarpus_bataua	(Oenocarpus_minor	Leopoldinia_pulchra)))	(Dictyosperma_album	((Manicaria_saccifera	Prestoea_acuminata)	Geonoma_undata))))	((Roystonea_regia	((Reinhardtia_gracilis	Reinhardtia_simplex)	(Reinhardtia_paiewonskiana	Reinhardtia_latisecta)))	((Bactris_major	(Elaeis_guineensis	Elaeis_oleifera))	(Attalea_speciosa	((Nypa_fruticans	Podococcus_barteri)	Iriartea_deltoidea)))))))	((Sabal_domingensis	Phoenix_dactylifera)	Pseudophoenix_vinifera))	Serenoa_repens)	Calamus_caryotoides)	Kingia_australis);
((Calamus_caryotoides	(Sclerosperma_profizianum	((((Pseudophoenix_vinifera	((Roystonea_regia	((Reinhardtia_gracilis	Reinhardtia_simplex)	(Reinhardtia_paiewonskiana	Reinhardtia_latisecta)))	((Bactris_major	(Elaeis_guineensis	Elaeis_oleifera))	(Attalea_speciosa	((Nypa_fruticans	Podococcus_barteri)	Iriartea_deltoidea)))))	(Chamaedorea_seifrizii	(((Manicaria_saccifera	Prestoea_acuminata)	Geonoma_undata)	(Pelagodoxa_henryana	((Dictyosperma_album	((Heterospathe_cagayanensis	(Veitchia_spiralis	Dypsis_decaryi))	Kentiopsis_piersoniorum))	(Leopoldinia_pulchra	(Oenocarpus_bataua	Oenocarpus_minor)))))))	(Serenoa_repens	(Sabal_domingensis	Phoenix_dactylifera)))	Orania_palindan)))	Kingia_australis);
((Calamus_caryotoides	((Serenoa_repens	(Pseudophoenix_vinifera	(Sabal_domingensis	Phoenix_dactylifera)))	((((Attalea_speciosa	(Nypa_fruticans	(Podococcus_barteri	Iriartea_deltoidea)))	(Orania_palindan	Sclerosperma_profizianum))	((((Reinhardtia_gracilis	Reinhardtia_simplex)	(Reinhardtia_paiewonskiana	Reinhardtia_latisecta))	(Roystonea_regia	(Bactris_major	(Elaeis_guineensis	Elaeis_oleifera))))	(Pelagodoxa_henryana	(((Oenocarpus_bataua	Oenocarpus_minor)	(Prestoea_acuminata	(Dictyosperma_album	(((Veitchia_spiralis	Dypsis_decaryi)	Heterospathe_cagayanensis)	Kentiopsis_piersoniorum))))	(Manicaria_saccifera	(Leopoldinia_pulchra	Geonoma_undata))))))	Chamaedorea_seifrizii)))	Kingia_australis);
((Serenoa_repens	((Sabal_domingensis	Phoenix_dactylifera)	(((((Roystonea_regia	((Attalea_speciosa	(Nypa_fruticans	(Podococcus_barteri	Iriartea_deltoidea)))	(Orania_palindan	Sclerosperma_profizianum)))	((((Reinhardtia_gracilis	Reinhardtia_simplex)	(Reinhardtia_paiewonskiana	Reinhardtia_latisecta))	(Bactris_major	(Elaeis_guineensis	Elaeis_oleifera)))	(((Dictyosperma_album	(((Veitchia_spiralis	Dypsis_decaryi)	Heterospathe_cagayanensis)	Kentiopsis_piersoniorum))	((Oenocarpus_bataua	Oenocarpus_minor)	Prestoea_acuminata))	((Manicaria_saccifera	(Leopoldinia_pulchra	Geonoma_undata))	Pelagodoxa_henryana))))	Chamaedorea_seifrizii)	Calamus_caryotoides)	Pseudophoenix_vinifera)))	Kingia_australis);
((((Calamus_caryotoides	Serenoa_repens)	(((((Attalea_speciosa	(Nypa_fruticans	(Podococcus_barteri	Iriartea_deltoidea)))	((Roystonea_regia	((Reinhardtia_gracilis	Reinhardtia_simplex)	(Reinhardtia_paiewonskiana	Reinhardtia_latisecta)))	(Bactris_major	(Elaeis_guineensis	Elaeis_oleifera))))	(((Manicaria_saccifera	(Leopoldinia_pulchra	Geonoma_undata))	(Pelagodoxa_henryana	((Oenocarpus_bataua	Oenocarpus_minor)	(Dictyosperma_album	((Kentiopsis_piersoniorum	Veitchia_spiralis)	(Dypsis_decaryi	Heterospathe_cagayanensis))))))	Prestoea_acuminata))	(Orania_palindan	Sclerosperma_profizianum))	Chamaedorea_seifrizii))	(Pseudophoenix_vinifera	(Sabal_domingensis	Phoenix_dactylifera)))	Kingia_australis);
((((Chamaedorea_seifrizii	Pseudophoenix_vinifera)	((((((Reinhardtia_gracilis	Reinhardtia_simplex)	(Reinhardtia_paiewonskiana	Reinhardtia_latisecta))	((Attalea_speciosa	(Nypa_fruticans	(Podococcus_barteri	Iriartea_deltoidea)))	((Bactris_major	(Elaeis_guineensis	Elaeis_oleifera))	Roystonea_regia)))	(((Oenocarpus_bataua	Oenocarpus_minor)	(Leopoldinia_pulchra	Geonoma_undata))	(((Dictyosperma_album	(((Dypsis_decaryi	Veitchia_spiralis)	Kentiopsis_piersoniorum)	Heterospathe_cagayanensis))	(Manicaria_saccifera	Prestoea_acuminata))	Pelagodoxa_henryana)))	(Orania_palindan	Sclerosperma_profizianum))	((Sabal_domingensis	Phoenix_dactylifera)	Serenoa_repens)))	Calamus_caryotoides)	Kingia_australis);
((Calamus_caryotoides	(((Chamaedorea_seifrizii	(((Orania_palindan	Sclerosperma_profizianum)	(((Reinhardtia_gracilis	Reinhardtia_simplex)	(Reinhardtia_paiewonskiana	Reinhardtia_latisecta))	((((Podococcus_barteri	(Attalea_speciosa	Nypa_fruticans))	Iriartea_deltoidea)	(Bactris_major	(Elaeis_guineensis	Elaeis_oleifera)))	Roystonea_regia)))	(Manicaria_saccifera	((((Oenocarpus_bataua	Oenocarpus_minor)	Prestoea_acuminata)	((Leopoldinia_pulchra	Geonoma_undata)	Pelagodoxa_henryana))	((Veitchia_spiralis	(Kentiopsis_piersoniorum	Heterospathe_cagayanensis))	(Dypsis_decaryi	Dictyosperma_album))))))	((Sabal_domingensis	Phoenix_dactylifera)	Pseudophoenix_vinifera))	Serenoa_repens))	Kingia_australis);
((Calamus_caryotoides	((Chamaedorea_seifrizii	Pseudophoenix_vinifera)	((((((Reinhardtia_gracilis	Reinhardtia_simplex)	(Reinhardtia_paiewonskiana	Reinhardtia_latisecta))	((Bactris_major	(Elaeis_guineensis	Elaeis_oleifera))	Roystonea_regia))	(Manicaria_saccifera	((Pelagodoxa_henryana	(Prestoea_acuminata	Geonoma_undata))	((Dictyosperma_album	(Heterospathe_cagayanensis	((Dypsis_decaryi	Veitchia_spiralis)	Kentiopsis_piersoniorum)))	(Leopoldinia_pulchra	(Oenocarpus_bataua	Oenocarpus_minor))))))	((Orania_palindan	Sclerosperma_profizianum)	(((Podococcus_barteri	Iriartea_deltoidea)	Attalea_speciosa)	Nypa_fruticans)))	(Serenoa_repens	(Sabal_domingensis	Phoenix_dactylifera)))))	Kingia_australis);
((Calamus_caryotoides	(((((((Reinhardtia_gracilis	Reinhardtia_simplex)	(Reinhardtia_paiewonskiana	Reinhardtia_latisecta))	(Bactris_major	(Elaeis_guineensis	Elaeis_oleifera)))	((Pelagodoxa_henryana	((Dictyosperma_album	((Prestoea_acuminata	(Heterospathe_cagayanensis	(Veitchia_spiralis	Kentiopsis_piersoniorum)))	Dypsis_decaryi))	Manicaria_saccifera))	((Leopoldinia_pulchra	Geonoma_undata)	(Oenocarpus_bataua	Oenocarpus_minor))))	(Roystonea_regia	((Orania_palindan	Sclerosperma_profizianum)	(Attalea_speciosa	(Nypa_fruticans	(Iriartea_deltoidea	Podococcus_barteri))))))	((Sabal_domingensis	Phoenix_dactylifera)	(Chamaedorea_seifrizii	Pseudophoenix_vinifera)))	Serenoa_repens))	Kingia_australis);
((Chamaedorea_seifrizii	(Pseudophoenix_vinifera	((Calamus_caryotoides	(((Pelagodoxa_henryana	(((Dictyosperma_album	(((Heterospathe_cagayanensis	Kentiopsis_piersoniorum)	Veitchia_spiralis)	Dypsis_decaryi))	Manicaria_saccifera)	((Leopoldinia_pulchra	Geonoma_undata)	(Oenocarpus_bataua	Oenocarpus_minor))))	Prestoea_acuminata)	((Orania_palindan	Sclerosperma_profizianum)	((Roystonea_regia	((Reinhardtia_gracilis	Reinhardtia_simplex)	(Reinhardtia_paiewonskiana	Reinhardtia_latisecta)))	((Bactris_major	(Elaeis_guineensis	Elaeis_oleifera))	((Attalea_speciosa	(Nypa_fruticans	Podococcus_barteri))	Iriartea_deltoidea))))))	(Serenoa_repens	(Sabal_domingensis	Phoenix_dactylifera)))))	Kingia_australis);
((Oenocarpus_minor	(((Leopoldinia_pulchra	Geonoma_undata)	((((((Veitchia_spiralis	(Heterospathe_cagayanensis	Kentiopsis_piersoniorum))	Dypsis_decaryi)	Dictyosperma_album)	Pelagodoxa_henryana)	(Prestoea_acuminata	Manicaria_saccifera))	((((Calamus_caryotoides	Serenoa_repens)	((Sabal_domingensis	Phoenix_dactylifera)	(Chamaedorea_seifrizii	Pseudophoenix_vinifera)))	(((Iriartea_deltoidea	Podococcus_barteri)	(Attalea_speciosa	Nypa_fruticans))	(Orania_palindan	Sclerosperma_profizianum)))	((Roystonea_regia	((Reinhardtia_paiewonskiana	Reinhardtia_latisecta)	(Reinhardtia_gracilis	Reinhardtia_simplex)))	((Elaeis_guineensis	Elaeis_oleifera)	Bactris_major)))))	Oenocarpus_bataua))	Kingia_australis);
((Calamus_caryotoides	(Serenoa_repens	(((Orania_palindan	(Sclerosperma_profizianum	(Attalea_speciosa	((Podococcus_barteri	Iriartea_deltoidea)	Nypa_fruticans))))	(((Roystonea_regia	((Reinhardtia_paiewonskiana	Reinhardtia_latisecta)	(Reinhardtia_gracilis	Reinhardtia_simplex)))	((Elaeis_guineensis	Elaeis_oleifera)	Bactris_major))	((Geonoma_undata	(Prestoea_acuminata	Manicaria_saccifera))	(((Oenocarpus_bataua	Oenocarpus_minor)	(((Veitchia_spiralis	(Heterospathe_cagayanensis	Kentiopsis_piersoniorum))	Dypsis_decaryi)	Dictyosperma_album))	(Leopoldinia_pulchra	Pelagodoxa_henryana)))))	((Chamaedorea_seifrizii	Pseudophoenix_vinifera)	(Sabal_domingensis	Phoenix_dactylifera)))))	Kingia_australis);
((Prestoea_acuminata	(((((Oenocarpus_bataua	Oenocarpus_minor)	(((Kentiopsis_piersoniorum	(Veitchia_spiralis	Heterospathe_cagayanensis))	Dypsis_decaryi)	Dictyosperma_album))	(Manicaria_saccifera	Leopoldinia_pulchra))	((((Chamaedorea_seifrizii	Pseudophoenix_vinifera)	(Sabal_domingensis	Phoenix_dactylifera))	(((Orania_palindan	(Calamus_caryotoides	Serenoa_repens))	Sclerosperma_profizianum)	((Podococcus_barteri	Iriartea_deltoidea)	(Nypa_fruticans	Attalea_speciosa))))	((Roystonea_regia	((Reinhardtia_paiewonskiana	Reinhardtia_latisecta)	(Reinhardtia_gracilis	Reinhardtia_simplex)))	((Elaeis_guineensis	Elaeis_oleifera)	Bactris_major))))	(Pelagodoxa_henryana	Geonoma_undata)))	Kingia_australis);
(((((Sabal_domingensis	Phoenix_dactylifera)	Pseudophoenix_vinifera)	(Serenoa_repens	(Chamaedorea_seifrizii	(((Orania_palindan	Sclerosperma_profizianum)	((Attalea_speciosa	(Podococcus_barteri	Iriartea_deltoidea))	Nypa_fruticans))	(((Roystonea_regia	((Reinhardtia_paiewonskiana	Reinhardtia_latisecta)	(Reinhardtia_gracilis	Reinhardtia_simplex)))	((Elaeis_guineensis	Elaeis_oleifera)	Bactris_major))	(Geonoma_undata	(Prestoea_acuminata	(Pelagodoxa_henryana	((Manicaria_saccifera	(Leopoldinia_pulchra	(Oenocarpus_bataua	Oenocarpus_minor)))	(Dictyosperma_album	((Kentiopsis_piersoniorum	(Veitchia_spiralis	Heterospathe_cagayanensis))	Dypsis_decaryi)))))))))))	Calamus_caryotoides)	Kingia_australis);
(((Serenoa_repens	((Chamaedorea_seifrizii	(((Orania_palindan	Sclerosperma_profizianum)	((Attalea_speciosa	(Podococcus_barteri	Iriartea_deltoidea))	Nypa_fruticans))	(((Roystonea_regia	((Reinhardtia_paiewonskiana	Reinhardtia_latisecta)	(Reinhardtia_gracilis	Reinhardtia_simplex)))	((Elaeis_guineensis	Elaeis_oleifera)	Bactris_major))	(Manicaria_saccifera	((Pelagodoxa_henryana	(Leopoldinia_pulchra	Geonoma_undata))	((Oenocarpus_bataua	Oenocarpus_minor)	(Prestoea_acuminata	(Dictyosperma_album	(Dypsis_decaryi	((Heterospathe_cagayanensis	Kentiopsis_piersoniorum)	Veitchia_spiralis))))))))))	((Sabal_domingensis	Phoenix_dactylifera)	Pseudophoenix_vinifera)))	Calamus_caryotoides)	Kingia_australis);
(((Serenoa_repens	((Chamaedorea_seifrizii	((Orania_palindan	Sclerosperma_profizianum)	((((Attalea_speciosa	(Podococcus_barteri	Iriartea_deltoidea))	Nypa_fruticans)	((Roystonea_regia	((Reinhardtia_paiewonskiana	Reinhardtia_latisecta)	(Reinhardtia_gracilis	Reinhardtia_simplex)))	((Elaeis_guineensis	Elaeis_oleifera)	Bactris_major)))	(((Oenocarpus_bataua	Oenocarpus_minor)	(Dictyosperma_album	(Dypsis_decaryi	((Heterospathe_cagayanensis	Kentiopsis_piersoniorum)	Veitchia_spiralis))))	(Manicaria_saccifera	(Prestoea_acuminata	(Pelagodoxa_henryana	(Leopoldinia_pulchra	Geonoma_undata))))))))	((Sabal_domingensis	Phoenix_dactylifera)	Pseudophoenix_vinifera)))	Calamus_caryotoides)	Kingia_australis);
((Serenoa_repens	((Sabal_domingensis	Phoenix_dactylifera)	((Pseudophoenix_vinifera	Calamus_caryotoides)	(Chamaedorea_seifrizii	((Orania_palindan	Sclerosperma_profizianum)	((((Iriartea_deltoidea	(Attalea_speciosa	Podococcus_barteri))	Nypa_fruticans)	((Roystonea_regia	((Reinhardtia_paiewonskiana	Reinhardtia_latisecta)	(Reinhardtia_gracilis	Reinhardtia_simplex)))	((Elaeis_guineensis	Elaeis_oleifera)	Bactris_major)))	(Pelagodoxa_henryana	((Geonoma_undata	(Leopoldinia_pulchra	Manicaria_saccifera))	(((Oenocarpus_bataua	Oenocarpus_minor)	Prestoea_acuminata)	(Dictyosperma_album	(Dypsis_decaryi	((Heterospathe_cagayanensis	Kentiopsis_piersoniorum)	Veitchia_spiralis))))))))))))	Kingia_australis);
((Chamaedorea_seifrizii	(Pseudophoenix_vinifera	(((((Pelagodoxa_henryana	(((Oenocarpus_bataua	Oenocarpus_minor)	(Dictyosperma_album	(Kentiopsis_piersoniorum	(Heterospathe_cagayanensis	(Veitchia_spiralis	Dypsis_decaryi)))))	((Geonoma_undata	Leopoldinia_pulchra)	(Prestoea_acuminata	Manicaria_saccifera))))	((Roystonea_regia	((Reinhardtia_paiewonskiana	Reinhardtia_latisecta)	(Reinhardtia_gracilis	Reinhardtia_simplex)))	(((Elaeis_guineensis	Elaeis_oleifera)	Bactris_major)	(((Iriartea_deltoidea	Podococcus_barteri)	Nypa_fruticans)	Attalea_speciosa))))	(Orania_palindan	Sclerosperma_profizianum))	(Sabal_domingensis	Phoenix_dactylifera))	(Calamus_caryotoides	Serenoa_repens))))	Kingia_australis);
((Calamus_caryotoides	(Serenoa_repens	(((Chamaedorea_seifrizii	Pseudophoenix_vinifera)	(((((Prestoea_acuminata	(Oenocarpus_bataua	Oenocarpus_minor))	(Dictyosperma_album	(((Veitchia_spiralis	Heterospathe_cagayanensis)	Kentiopsis_piersoniorum)	Dypsis_decaryi)))	((Pelagodoxa_henryana	(Geonoma_undata	Leopoldinia_pulchra))	Manicaria_saccifera))	((Roystonea_regia	((Reinhardtia_paiewonskiana	Reinhardtia_latisecta)	(Reinhardtia_gracilis	Reinhardtia_simplex)))	(((Elaeis_guineensis	Elaeis_oleifera)	Bactris_major)	(((Iriartea_deltoidea	Podococcus_barteri)	Nypa_fruticans)	Attalea_speciosa))))	(Orania_palindan	Sclerosperma_profizianum)))	(Sabal_domingensis	Phoenix_dactylifera))))	Kingia_australis);
((Calamus_caryotoides	(Serenoa_repens	((Orania_palindan	Sclerosperma_profizianum)	(((Sabal_domingensis	Phoenix_dactylifera)	(Chamaedorea_seifrizii	Pseudophoenix_vinifera))	((((Pelagodoxa_henryana	((Leopoldinia_pulchra	(Oenocarpus_bataua	Oenocarpus_minor))	(Dictyosperma_album	((Heterospathe_cagayanensis	(Kentiopsis_piersoniorum	Veitchia_spiralis))	Dypsis_decaryi))))	(Prestoea_acuminata	Manicaria_saccifera))	Geonoma_undata)	((Roystonea_regia	((Reinhardtia_paiewonskiana	Reinhardtia_latisecta)	(Reinhardtia_gracilis	Reinhardtia_simplex)))	(((Elaeis_guineensis	Elaeis_oleifera)	Bactris_major)	(((Iriartea_deltoidea	Podococcus_barteri)	Nypa_fruticans)	Attalea_speciosa))))))))	Kingia_australis);
(((Orania_palindan	Sclerosperma_profizianum)	(((Iriartea_deltoidea	Podococcus_barteri)	(Attalea_speciosa	Nypa_fruticans))	(((((Reinhardtia_simplex	Reinhardtia_gracilis)	(Reinhardtia_latisecta	Reinhardtia_paiewonskiana))	((Bactris_major	(Elaeis_oleifera	Elaeis_guineensis))	Roystonea_regia))	(Manicaria_saccifera	((Pelagodoxa_henryana	(Leopoldinia_pulchra	Geonoma_undata))	((Dictyosperma_album	((Prestoea_acuminata	((Kentiopsis_piersoniorum	Veitchia_spiralis)	Heterospathe_cagayanensis))	Dypsis_decaryi))	(Oenocarpus_bataua	Oenocarpus_minor)))))	(Chamaedorea_seifrizii	((Calamus_caryotoides	Serenoa_repens)	(Pseudophoenix_vinifera	(Phoenix_dactylifera	Sabal_domingensis)))))))	Kingia_australis);
((Serenoa_repens	(((((Orania_palindan	Sclerosperma_profizianum)	(((Roystonea_regia	((Reinhardtia_simplex	Reinhardtia_gracilis)	(Reinhardtia_latisecta	Reinhardtia_paiewonskiana)))	((((Podococcus_barteri	Nypa_fruticans)	Iriartea_deltoidea)	Attalea_speciosa)	(Bactris_major	(Elaeis_oleifera	Elaeis_guineensis))))	(((Leopoldinia_pulchra	Geonoma_undata)	(Prestoea_acuminata	Manicaria_saccifera))	(Pelagodoxa_henryana	(((Veitchia_spiralis	(Heterospathe_cagayanensis	Kentiopsis_piersoniorum))	(Dypsis_decaryi	Dictyosperma_album))	(Oenocarpus_bataua	Oenocarpus_minor))))))	Chamaedorea_seifrizii)	((Phoenix_dactylifera	Sabal_domingensis)	Pseudophoenix_vinifera))	Calamus_caryotoides))	Kingia_australis);
((((((((Nypa_fruticans	(Iriartea_deltoidea	Podococcus_barteri))	Attalea_speciosa)	(Orania_palindan	Sclerosperma_profizianum))	((((Reinhardtia_simplex	Reinhardtia_gracilis)	(Reinhardtia_latisecta	Reinhardtia_paiewonskiana))	((Bactris_major	(Elaeis_oleifera	Elaeis_guineensis))	Roystonea_regia))	(Pelagodoxa_henryana	((((Heterospathe_cagayanensis	(Kentiopsis_piersoniorum	Veitchia_spiralis))	(Dypsis_decaryi	Dictyosperma_album))	(Leopoldinia_pulchra	(Oenocarpus_minor	Oenocarpus_bataua)))	(Geonoma_undata	(Prestoea_acuminata	Manicaria_saccifera))))))	(Pseudophoenix_vinifera	Chamaedorea_seifrizii))	(Serenoa_repens	(Phoenix_dactylifera	Sabal_domingensis)))	Calamus_caryotoides)	Kingia_australis);
(((Serenoa_repens	((((((Pelagodoxa_henryana	((Prestoea_acuminata	(Veitchia_spiralis	(Heterospathe_cagayanensis	Kentiopsis_piersoniorum)))	(Dypsis_decaryi	Dictyosperma_album)))	(Leopoldinia_pulchra	Manicaria_saccifera))	(Oenocarpus_minor	Oenocarpus_bataua))	Geonoma_undata)	((((Nypa_fruticans	((Iriartea_deltoidea	Podococcus_barteri)	Attalea_speciosa))	(Bactris_major	(Elaeis_oleifera	Elaeis_guineensis)))	(Roystonea_regia	((Reinhardtia_simplex	Reinhardtia_gracilis)	(Reinhardtia_latisecta	Reinhardtia_paiewonskiana))))	(Orania_palindan	Sclerosperma_profizianum)))	(Chamaedorea_seifrizii	(Pseudophoenix_vinifera	(Phoenix_dactylifera	Sabal_domingensis)))))	Calamus_caryotoides)	Kingia_australis);
((((Chamaedorea_seifrizii	Pseudophoenix_vinifera)	((Serenoa_repens	(Phoenix_dactylifera	Sabal_domingensis))	((Orania_palindan	Sclerosperma_profizianum)	(((((Dictyosperma_album	(Dypsis_decaryi	(Kentiopsis_piersoniorum	(Veitchia_spiralis	Heterospathe_cagayanensis))))	(Oenocarpus_minor	Oenocarpus_bataua))	((Prestoea_acuminata	Manicaria_saccifera)	(Leopoldinia_pulchra	Geonoma_undata)))	Pelagodoxa_henryana)	(((Bactris_major	(Elaeis_oleifera	Elaeis_guineensis))	(Attalea_speciosa	((Podococcus_barteri	Iriartea_deltoidea)	Nypa_fruticans)))	(Roystonea_regia	((Reinhardtia_simplex	Reinhardtia_gracilis)	(Reinhardtia_latisecta	Reinhardtia_paiewonskiana))))))))	Calamus_caryotoides)	Kingia_australis);
((((((Iriartea_deltoidea	(Attalea_speciosa	(Podococcus_barteri	Nypa_fruticans)))	(Orania_palindan	Sclerosperma_profizianum))	(((Dictyosperma_album	(((Kentiopsis_piersoniorum	Veitchia_spiralis)	Heterospathe_cagayanensis)	Dypsis_decaryi))	((Oenocarpus_minor	Oenocarpus_bataua)	(((Prestoea_acuminata	Manicaria_saccifera)	(Leopoldinia_pulchra	Geonoma_undata))	Pelagodoxa_henryana)))	((Roystonea_regia	((Reinhardtia_simplex	Reinhardtia_gracilis)	(Reinhardtia_latisecta	Reinhardtia_paiewonskiana)))	(Bactris_major	(Elaeis_oleifera	Elaeis_guineensis)))))	((Chamaedorea_seifrizii	Pseudophoenix_vinifera)	(Serenoa_repens	(Phoenix_dactylifera	Sabal_domingensis))))	Calamus_caryotoides)	Kingia_australis);
(((((Pseudophoenix_vinifera	(Phoenix_dactylifera	Sabal_domingensis))	(Chamaedorea_seifrizii	(((Nypa_fruticans	(Attalea_speciosa	(Iriartea_deltoidea	Podococcus_barteri)))	(Orania_palindan	Sclerosperma_profizianum))	(((Bactris_major	(Elaeis_oleifera	Elaeis_guineensis))	Roystonea_regia)	(((Reinhardtia_simplex	Reinhardtia_gracilis)	(Reinhardtia_latisecta	Reinhardtia_paiewonskiana))	(Geonoma_undata	((Pelagodoxa_henryana	((((Dictyosperma_album	(Heterospathe_cagayanensis	(Dypsis_decaryi	Veitchia_spiralis)))	Kentiopsis_piersoniorum)	(Oenocarpus_minor	Oenocarpus_bataua))	Prestoea_acuminata))	(Manicaria_saccifera	Leopoldinia_pulchra))))))))	Serenoa_repens)	Calamus_caryotoides)	Kingia_australis);
(((((Nypa_fruticans	(Attalea_speciosa	(Iriartea_deltoidea	Podococcus_barteri)))	(Orania_palindan	Sclerosperma_profizianum))	((((Manicaria_saccifera	(Leopoldinia_pulchra	Geonoma_undata))	(((Dictyosperma_album	((Heterospathe_cagayanensis	(Dypsis_decaryi	Veitchia_spiralis))	Kentiopsis_piersoniorum))	((Oenocarpus_minor	Oenocarpus_bataua)	Prestoea_acuminata))	Pelagodoxa_henryana))	((Bactris_major	(Elaeis_oleifera	Elaeis_guineensis))	(Roystonea_regia	((Reinhardtia_simplex	Reinhardtia_gracilis)	(Reinhardtia_latisecta	Reinhardtia_paiewonskiana)))))	((Serenoa_repens	(Pseudophoenix_vinifera	(Phoenix_dactylifera	Sabal_domingensis)))	Chamaedorea_seifrizii)))	Calamus_caryotoides)	Kingia_australis);
((Calamus_caryotoides	(((Serenoa_repens	Chamaedorea_seifrizii)	(Pseudophoenix_vinifera	(Phoenix_dactylifera	Sabal_domingensis)))	((Roystonea_regia	((Nypa_fruticans	(Attalea_speciosa	(Iriartea_deltoidea	Podococcus_barteri)))	(Orania_palindan	Sclerosperma_profizianum)))	((((Prestoea_acuminata	Manicaria_saccifera)	(Leopoldinia_pulchra	Geonoma_undata))	((((Dypsis_decaryi	Dictyosperma_album)	((Kentiopsis_piersoniorum	Veitchia_spiralis)	Heterospathe_cagayanensis))	(Oenocarpus_minor	Oenocarpus_bataua))	Pelagodoxa_henryana))	((Bactris_major	(Elaeis_oleifera	Elaeis_guineensis))	((Reinhardtia_simplex	Reinhardtia_gracilis)	(Reinhardtia_latisecta	Reinhardtia_paiewonskiana)))))))	Kingia_australis);
((Serenoa_repens	(((Pseudophoenix_vinifera	(Phoenix_dactylifera	Sabal_domingensis))	((((((((Leopoldinia_pulchra	Pelagodoxa_henryana)	Manicaria_saccifera)	(Prestoea_acuminata	((Dypsis_decaryi	Dictyosperma_album)	((Kentiopsis_piersoniorum	Veitchia_spiralis)	Heterospathe_cagayanensis))))	Geonoma_undata)	(Oenocarpus_minor	Oenocarpus_bataua))	((((Attalea_speciosa	(Iriartea_deltoidea	Podococcus_barteri))	(Elaeis_oleifera	Elaeis_guineensis))	Bactris_major)	(Roystonea_regia	((Reinhardtia_simplex	Reinhardtia_gracilis)	(Reinhardtia_latisecta	Reinhardtia_paiewonskiana)))))	(Nypa_fruticans	(Orania_palindan	Sclerosperma_profizianum)))	Chamaedorea_seifrizii))	Calamus_caryotoides))	Kingia_australis);
((Serenoa_repens	(Calamus_caryotoides	((((Orania_palindan	Sclerosperma_profizianum)	((((Reinhardtia_gracilis	Reinhardtia_simplex)	(Reinhardtia_paiewonskiana	Reinhardtia_latisecta))	((((Elaeis_guineensis	Elaeis_oleifera)	Bactris_major)	(((Iriartea_deltoidea	Podococcus_barteri)	Nypa_fruticans)	Attalea_speciosa))	Roystonea_regia))	((((Leopoldinia_pulchra	Manicaria_saccifera)	(Pelagodoxa_henryana	((Dictyosperma_album	(Heterospathe_cagayanensis	(Kentiopsis_piersoniorum	(Dypsis_decaryi	Veitchia_spiralis))))	(Oenocarpus_bataua	Oenocarpus_minor))))	Prestoea_acuminata)	Geonoma_undata)))	(Sabal_domingensis	Phoenix_dactylifera))	(Pseudophoenix_vinifera	Chamaedorea_seifrizii))))	Kingia_australis);
((((Serenoa_repens	Calamus_caryotoides)	(Chamaedorea_seifrizii	((Orania_palindan	Sclerosperma_profizianum)	(((Iriartea_deltoidea	((Nypa_fruticans	Attalea_speciosa)	Podococcus_barteri))	(Roystonea_regia	(((Reinhardtia_gracilis	Reinhardtia_simplex)	(Reinhardtia_paiewonskiana	Reinhardtia_latisecta))	((Elaeis_guineensis	Elaeis_oleifera)	Bactris_major))))	((((Dictyosperma_album	(Heterospathe_cagayanensis	(Kentiopsis_piersoniorum	(Dypsis_decaryi	Veitchia_spiralis))))	(Manicaria_saccifera	(Oenocarpus_bataua	Oenocarpus_minor)))	(Prestoea_acuminata	(Geonoma_undata	Leopoldinia_pulchra)))	Pelagodoxa_henryana)))))	(Pseudophoenix_vinifera	(Sabal_domingensis	Phoenix_dactylifera)))	Kingia_australis);
((Calamus_caryotoides	(((((Nypa_fruticans	Attalea_speciosa)	(Podococcus_barteri	Iriartea_deltoidea))	(((Reinhardtia_gracilis	Reinhardtia_simplex)	(Reinhardtia_paiewonskiana	Reinhardtia_latisecta))	(((Elaeis_guineensis	Elaeis_oleifera)	Bactris_major)	Roystonea_regia)))	(((((Dictyosperma_album	(Dypsis_decaryi	((Veitchia_spiralis	Heterospathe_cagayanensis)	Kentiopsis_piersoniorum)))	(Oenocarpus_bataua	Oenocarpus_minor))	((Manicaria_saccifera	Prestoea_acuminata)	(Geonoma_undata	Leopoldinia_pulchra)))	Pelagodoxa_henryana)	(Orania_palindan	Sclerosperma_profizianum)))	((Chamaedorea_seifrizii	Pseudophoenix_vinifera)	(Serenoa_repens	(Sabal_domingensis	Phoenix_dactylifera)))))	Kingia_australis);
((Serenoa_repens	((Sabal_domingensis	Phoenix_dactylifera)	((((Orania_palindan	(Calamus_caryotoides	Sclerosperma_profizianum))	(((Reinhardtia_gracilis	Reinhardtia_simplex)	(Reinhardtia_paiewonskiana	Reinhardtia_latisecta))	((((Elaeis_guineensis	Elaeis_oleifera)	Bactris_major)	((Nypa_fruticans	(Attalea_speciosa	(Podococcus_barteri	Iriartea_deltoidea)))	Roystonea_regia))	(((Dictyosperma_album	(Dypsis_decaryi	((Veitchia_spiralis	Heterospathe_cagayanensis)	Kentiopsis_piersoniorum)))	((Oenocarpus_bataua	Oenocarpus_minor)	((Pelagodoxa_henryana	Geonoma_undata)	Prestoea_acuminata)))	(Leopoldinia_pulchra	Manicaria_saccifera)))))	Chamaedorea_seifrizii)	Pseudophoenix_vinifera)))	Kingia_australis);
((Calamus_caryotoides	((Chamaedorea_seifrizii	Pseudophoenix_vinifera)	((Serenoa_repens	(Sabal_domingensis	Phoenix_dactylifera))	((Orania_palindan	Sclerosperma_profizianum)	((((Manicaria_saccifera	(Pelagodoxa_henryana	((Dictyosperma_album	((Kentiopsis_piersoniorum	(Dypsis_decaryi	Veitchia_spiralis))	Heterospathe_cagayanensis))	(Oenocarpus_bataua	Oenocarpus_minor))))	Prestoea_acuminata)	(Leopoldinia_pulchra	Geonoma_undata))	((Roystonea_regia	((Reinhardtia_gracilis	Reinhardtia_simplex)	(Reinhardtia_paiewonskiana	Reinhardtia_latisecta)))	(((Elaeis_guineensis	Elaeis_oleifera)	Bactris_major)	(((Iriartea_deltoidea	Podococcus_barteri)	Nypa_fruticans)	Attalea_speciosa))))))))	Kingia_australis);
((Calamus_caryotoides	(Serenoa_repens	((Pseudophoenix_vinifera	(Sabal_domingensis	Phoenix_dactylifera))	(Chamaedorea_seifrizii	((Orania_palindan	Sclerosperma_profizianum)	(((Manicaria_saccifera	(Leopoldinia_pulchra	Geonoma_undata))	(Pelagodoxa_henryana	((Prestoea_acuminata	(((Dictyosperma_album	Heterospathe_cagayanensis)	Kentiopsis_piersoniorum)	(Dypsis_decaryi	Veitchia_spiralis)))	(Oenocarpus_bataua	Oenocarpus_minor))))	((((Podococcus_barteri	Nypa_fruticans)	Attalea_speciosa)	Iriartea_deltoidea)	(((Reinhardtia_gracilis	Reinhardtia_simplex)	(Reinhardtia_paiewonskiana	Reinhardtia_latisecta))	(Roystonea_regia	((Elaeis_guineensis	Elaeis_oleifera)	Bactris_major))))))))))	Kingia_australis);
((Calamus_caryotoides	(Serenoa_repens	((Pseudophoenix_vinifera	(Sabal_domingensis	Phoenix_dactylifera))	(Chamaedorea_seifrizii	((((Pelagodoxa_henryana	((((Dictyosperma_album	Kentiopsis_piersoniorum)	(Dypsis_decaryi	(Heterospathe_cagayanensis	Veitchia_spiralis)))	(Oenocarpus_bataua	Oenocarpus_minor))	(Manicaria_saccifera	(Leopoldinia_pulchra	Geonoma_undata))))	Prestoea_acuminata)	(((Elaeis_guineensis	Elaeis_oleifera)	Bactris_major)	(((Reinhardtia_gracilis	Reinhardtia_simplex)	(Reinhardtia_paiewonskiana	Reinhardtia_latisecta))	Roystonea_regia)))	(Orania_palindan	(Sclerosperma_profizianum	((Podococcus_barteri	Nypa_fruticans)	(Attalea_speciosa	Iriartea_deltoidea)))))))))	Kingia_australis);
((Calamus_caryotoides	((Chamaedorea_seifrizii	Pseudophoenix_vinifera)	((Serenoa_repens	(Sabal_domingensis	Phoenix_dactylifera))	(((Pelagodoxa_henryana	((((Prestoea_acuminata	Dictyosperma_album)	(Dypsis_decaryi	(Kentiopsis_piersoniorum	(Heterospathe_cagayanensis	Veitchia_spiralis))))	(Oenocarpus_bataua	Oenocarpus_minor))	(Manicaria_saccifera	(Leopoldinia_pulchra	Geonoma_undata))))	(((Elaeis_guineensis	Elaeis_oleifera)	Bactris_major)	(((Reinhardtia_gracilis	Reinhardtia_simplex)	(Reinhardtia_paiewonskiana	Reinhardtia_latisecta))	Roystonea_regia)))	(((Podococcus_barteri	Nypa_fruticans)	(Attalea_speciosa	Iriartea_deltoidea))	(Orania_palindan	Sclerosperma_profizianum))))))	Kingia_australis);
((Calamus_caryotoides	((Chamaedorea_seifrizii	Pseudophoenix_vinifera)	((Serenoa_repens	(Sabal_domingensis	Phoenix_dactylifera))	(((Pelagodoxa_henryana	(((Oenocarpus_bataua	Oenocarpus_minor)	((((Veitchia_spiralis	(Kentiopsis_piersoniorum	Heterospathe_cagayanensis))	Dypsis_decaryi)	Dictyosperma_album)	Prestoea_acuminata))	(Manicaria_saccifera	(Leopoldinia_pulchra	Geonoma_undata))))	(((Elaeis_guineensis	Elaeis_oleifera)	Bactris_major)	(((Reinhardtia_gracilis	Reinhardtia_simplex)	(Reinhardtia_paiewonskiana	Reinhardtia_latisecta))	Roystonea_regia)))	(Orania_palindan	(Sclerosperma_profizianum	((Attalea_speciosa	Iriartea_deltoidea)	(Podococcus_barteri	Nypa_fruticans))))))))	Kingia_australis);
((Chamaedorea_seifrizii	(Pseudophoenix_vinifera	((Sabal_domingensis	Phoenix_dactylifera)	((Serenoa_repens	Calamus_caryotoides)	(((Pelagodoxa_henryana	(((Oenocarpus_bataua	Oenocarpus_minor)	(((((Dypsis_decaryi	Veitchia_spiralis)	Kentiopsis_piersoniorum)	Heterospathe_cagayanensis)	Dictyosperma_album)	Prestoea_acuminata))	(Manicaria_saccifera	(Leopoldinia_pulchra	Geonoma_undata))))	(((Nypa_fruticans	(Attalea_speciosa	(Iriartea_deltoidea	Podococcus_barteri)))	((Elaeis_guineensis	Elaeis_oleifera)	Bactris_major))	(((Reinhardtia_gracilis	Reinhardtia_simplex)	(Reinhardtia_paiewonskiana	Reinhardtia_latisecta))	Roystonea_regia)))	(Orania_palindan	Sclerosperma_profizianum))))))	Kingia_australis);
((Calamus_caryotoides	(Serenoa_repens	((Sabal_domingensis	Phoenix_dactylifera)	((Pseudophoenix_vinifera	Chamaedorea_seifrizii)	((((Roystonea_regia	((Reinhardtia_latisecta	Reinhardtia_paiewonskiana)	(Reinhardtia_gracilis	Reinhardtia_simplex)))	(((Attalea_speciosa	(Iriartea_deltoidea	Podococcus_barteri))	Nypa_fruticans)	(Bactris_major	(Elaeis_oleifera	Elaeis_guineensis))))	(Pelagodoxa_henryana	(((Geonoma_undata	Leopoldinia_pulchra)	Manicaria_saccifera)	((Oenocarpus_minor	Oenocarpus_bataua)	((Prestoea_acuminata	Dictyosperma_album)	(Heterospathe_cagayanensis	(Kentiopsis_piersoniorum	(Dypsis_decaryi	Veitchia_spiralis))))))))	(Sclerosperma_profizianum	Orania_palindan))))))	Kingia_australis);
((Calamus_caryotoides	(((Chamaedorea_seifrizii	((((Roystonea_regia	((Reinhardtia_latisecta	Reinhardtia_paiewonskiana)	(Reinhardtia_gracilis	Reinhardtia_simplex)))	((Attalea_speciosa	(Nypa_fruticans	(Iriartea_deltoidea	Podococcus_barteri)))	(Bactris_major	(Elaeis_oleifera	Elaeis_guineensis))))	(Pelagodoxa_henryana	(((Oenocarpus_minor	Oenocarpus_bataua)	(Geonoma_undata	Leopoldinia_pulchra))	(Manicaria_saccifera	((Prestoea_acuminata	Dictyosperma_album)	((Heterospathe_cagayanensis	(Kentiopsis_piersoniorum	Veitchia_spiralis))	Dypsis_decaryi))))))	(Sclerosperma_profizianum	Orania_palindan)))	(Pseudophoenix_vinifera	(Sabal_domingensis	Phoenix_dactylifera)))	Serenoa_repens))	Kingia_australis);
((((Sabal_domingensis	Phoenix_dactylifera)	(Pseudophoenix_vinifera	(Calamus_caryotoides	(Chamaedorea_seifrizii	(((((Reinhardtia_latisecta	Reinhardtia_paiewonskiana)	(Reinhardtia_gracilis	Reinhardtia_simplex))	((Roystonea_regia	(Attalea_speciosa	(Nypa_fruticans	(Iriartea_deltoidea	Podococcus_barteri))))	(Bactris_major	(Elaeis_oleifera	Elaeis_guineensis))))	(Pelagodoxa_henryana	(((Geonoma_undata	Leopoldinia_pulchra)	Manicaria_saccifera)	((((Dypsis_decaryi	Dictyosperma_album)	(Heterospathe_cagayanensis	(Kentiopsis_piersoniorum	Veitchia_spiralis)))	Prestoea_acuminata)	(Oenocarpus_minor	Oenocarpus_bataua)))))	(Sclerosperma_profizianum	Orania_palindan))))))	Serenoa_repens)	Kingia_australis);
((Calamus_caryotoides	((Pseudophoenix_vinifera	(Serenoa_repens	(Sabal_domingensis	Phoenix_dactylifera)))	(Chamaedorea_seifrizii	((((((Attalea_speciosa	Nypa_fruticans)	(Iriartea_deltoidea	Podococcus_barteri))	(Bactris_major	(Elaeis_oleifera	Elaeis_guineensis)))	(Roystonea_regia	((Reinhardtia_latisecta	Reinhardtia_paiewonskiana)	(Reinhardtia_gracilis	Reinhardtia_simplex))))	(((Pelagodoxa_henryana	(Geonoma_undata	Leopoldinia_pulchra))	Manicaria_saccifera)	(((Prestoea_acuminata	Dictyosperma_album)	((Heterospathe_cagayanensis	(Kentiopsis_piersoniorum	Veitchia_spiralis))	Dypsis_decaryi))	(Oenocarpus_minor	Oenocarpus_bataua))))	(Sclerosperma_profizianum	Orania_palindan)))))	Kingia_australis);
((((Calamus_caryotoides	(Sabal_domingensis	Phoenix_dactylifera))	((Chamaedorea_seifrizii	((((Bactris_major	(Elaeis_oleifera	Elaeis_guineensis))	(Roystonea_regia	((Reinhardtia_latisecta	Reinhardtia_paiewonskiana)	(Reinhardtia_gracilis	Reinhardtia_simplex))))	(((Prestoea_acuminata	((Oenocarpus_minor	Oenocarpus_bataua)	(Veitchia_spiralis	((Kentiopsis_piersoniorum	Dypsis_decaryi)	(Heterospathe_cagayanensis	Dictyosperma_album)))))	(Geonoma_undata	(Manicaria_saccifera	Leopoldinia_pulchra)))	Pelagodoxa_henryana))	((Attalea_speciosa	((Iriartea_deltoidea	Podococcus_barteri)	Nypa_fruticans))	(Sclerosperma_profizianum	Orania_palindan))))	Pseudophoenix_vinifera))	Serenoa_repens)	Kingia_australis);
(((((((((Iriartea_deltoidea	Attalea_speciosa)	(Podococcus_barteri	Nypa_fruticans))	(Bactris_major	(Elaeis_oleifera	Elaeis_guineensis)))	(Roystonea_regia	((Reinhardtia_latisecta	Reinhardtia_paiewonskiana)	(Reinhardtia_gracilis	Reinhardtia_simplex))))	((((Oenocarpus_minor	Oenocarpus_bataua)	(Pelagodoxa_henryana	(Geonoma_undata	Prestoea_acuminata)))	((Dictyosperma_album	Dypsis_decaryi)	((Heterospathe_cagayanensis	Veitchia_spiralis)	Kentiopsis_piersoniorum)))	(Manicaria_saccifera	Leopoldinia_pulchra)))	(Sclerosperma_profizianum	Orania_palindan))	((Chamaedorea_seifrizii	Pseudophoenix_vinifera)	(Calamus_caryotoides	(Sabal_domingensis	Phoenix_dactylifera))))	Serenoa_repens)	Kingia_australis);
((Calamus_caryotoides	(((Pseudophoenix_vinifera	(Sabal_domingensis	Phoenix_dactylifera))	(((((Attalea_speciosa	((Iriartea_deltoidea	Podococcus_barteri)	Nypa_fruticans))	((Bactris_major	(Elaeis_oleifera	Elaeis_guineensis))	(Roystonea_regia	((Reinhardtia_latisecta	Reinhardtia_paiewonskiana)	(Reinhardtia_gracilis	Reinhardtia_simplex)))))	(((Leopoldinia_pulchra	Geonoma_undata)	Prestoea_acuminata)	((((Dictyosperma_album	Dypsis_decaryi)	(Heterospathe_cagayanensis	(Veitchia_spiralis	Kentiopsis_piersoniorum)))	(Manicaria_saccifera	(Oenocarpus_minor	Oenocarpus_bataua)))	Pelagodoxa_henryana)))	(Sclerosperma_profizianum	Orania_palindan))	Chamaedorea_seifrizii))	Serenoa_repens))	Kingia_australis);
(((((Calamus_caryotoides	(Sabal_domingensis	Phoenix_dactylifera))	Pseudophoenix_vinifera)	(((((Bactris_major	(Elaeis_oleifera	Elaeis_guineensis))	((Roystonea_regia	((Reinhardtia_latisecta	Reinhardtia_paiewonskiana)	(Reinhardtia_gracilis	Reinhardtia_simplex)))	((Attalea_speciosa	(Podococcus_barteri	Nypa_fruticans))	Iriartea_deltoidea)))	((Manicaria_saccifera	Geonoma_undata)	(Leopoldinia_pulchra	((Prestoea_acuminata	(((Dictyosperma_album	Dypsis_decaryi)	(Heterospathe_cagayanensis	(Veitchia_spiralis	Kentiopsis_piersoniorum)))	(Oenocarpus_minor	Oenocarpus_bataua)))	Pelagodoxa_henryana))))	(Sclerosperma_profizianum	Orania_palindan))	Chamaedorea_seifrizii))	Serenoa_repens)	Kingia_australis);
((Calamus_caryotoides	(((Attalea_speciosa	(Iriartea_deltoidea	Podococcus_barteri))	Nypa_fruticans)	((Sclerosperma_profizianum	Orania_palindan)	(((Serenoa_repens	(Sabal_domingensis	Phoenix_dactylifera))	(Chamaedorea_seifrizii	Pseudophoenix_vinifera))	(((Bactris_major	(Elaeis_oleifera	Elaeis_guineensis))	(Roystonea_regia	((Reinhardtia_latisecta	Reinhardtia_paiewonskiana)	(Reinhardtia_gracilis	Reinhardtia_simplex))))	(((Oenocarpus_minor	Oenocarpus_bataua)	(Geonoma_undata	Leopoldinia_pulchra))	(((Prestoea_acuminata	(Dictyosperma_album	((Dypsis_decaryi	Veitchia_spiralis)	(Kentiopsis_piersoniorum	Heterospathe_cagayanensis))))	Manicaria_saccifera)	Pelagodoxa_henryana)))))))	Kingia_australis);
((Calamus_caryotoides	(Serenoa_repens	((((((Attalea_speciosa	(Iriartea_deltoidea	Podococcus_barteri))	(Bactris_major	(Elaeis_oleifera	Elaeis_guineensis)))	(Roystonea_regia	((Reinhardtia_latisecta	Reinhardtia_paiewonskiana)	(Reinhardtia_gracilis	Reinhardtia_simplex))))	(Nypa_fruticans	(((Dictyosperma_album	(((Dypsis_decaryi	Veitchia_spiralis)	Heterospathe_cagayanensis)	Kentiopsis_piersoniorum))	(Pelagodoxa_henryana	(((Oenocarpus_minor	Oenocarpus_bataua)	(Geonoma_undata	Leopoldinia_pulchra))	Prestoea_acuminata)))	Manicaria_saccifera)))	(Sclerosperma_profizianum	Orania_palindan))	((Sabal_domingensis	Phoenix_dactylifera)	(Chamaedorea_seifrizii	Pseudophoenix_vinifera)))))	Kingia_australis);
((((((Orania_palindan	(Sclerosperma_profizianum	(Attalea_speciosa	(Nypa_fruticans	(Podococcus_barteri	Iriartea_deltoidea)))))	(((((Reinhardtia_gracilis	Reinhardtia_simplex)	(Reinhardtia_latisecta	Reinhardtia_paiewonskiana))	Roystonea_regia)	((Elaeis_oleifera	Elaeis_guineensis)	Bactris_major))	(Pelagodoxa_henryana	(((Leopoldinia_pulchra	Geonoma_undata)	Manicaria_saccifera)	((Oenocarpus_bataua	Oenocarpus_minor)	(Dictyosperma_album	(Prestoea_acuminata	(Heterospathe_cagayanensis	((Dypsis_decaryi	Veitchia_spiralis)	Kentiopsis_piersoniorum)))))))))	((Pseudophoenix_vinifera	Chamaedorea_seifrizii)	(Phoenix_dactylifera	Sabal_domingensis)))	Serenoa_repens)	Calamus_caryotoides)	Kingia_australis);
((Prestoea_acuminata	(((((((Serenoa_repens	Calamus_caryotoides)	((Phoenix_dactylifera	Sabal_domingensis)	(Pseudophoenix_vinifera	Chamaedorea_seifrizii)))	(((Attalea_speciosa	(Nypa_fruticans	Iriartea_deltoidea))	Podococcus_barteri)	(Orania_palindan	Sclerosperma_profizianum)))	((((Reinhardtia_gracilis	Reinhardtia_simplex)	(Reinhardtia_latisecta	Reinhardtia_paiewonskiana))	Roystonea_regia)	((Elaeis_oleifera	Elaeis_guineensis)	Bactris_major)))	Pelagodoxa_henryana)	((Leopoldinia_pulchra	Geonoma_undata)	Manicaria_saccifera))	((Oenocarpus_bataua	Oenocarpus_minor)	((Dypsis_decaryi	Dictyosperma_album)	(Heterospathe_cagayanensis	(Veitchia_spiralis	Kentiopsis_piersoniorum))))))	Kingia_australis);
((Calamus_caryotoides	(((((((Nypa_fruticans	Podococcus_barteri)	Iriartea_deltoidea)	Attalea_speciosa)	(Orania_palindan	Sclerosperma_profizianum))	((((Reinhardtia_gracilis	Reinhardtia_simplex)	(Reinhardtia_latisecta	Reinhardtia_paiewonskiana))	(Roystonea_regia	((Elaeis_oleifera	Elaeis_guineensis)	Bactris_major)))	(Pelagodoxa_henryana	((Geonoma_undata	(Leopoldinia_pulchra	Manicaria_saccifera))	((Oenocarpus_bataua	(Heterospathe_cagayanensis	Oenocarpus_minor))	(((Dypsis_decaryi	Dictyosperma_album)	Prestoea_acuminata)	(Veitchia_spiralis	Kentiopsis_piersoniorum)))))))	((Pseudophoenix_vinifera	Chamaedorea_seifrizii)	(Phoenix_dactylifera	Sabal_domingensis)))	Serenoa_repens))	Kingia_australis);
((Chamaedorea_seifrizii	(((Phoenix_dactylifera	Sabal_domingensis)	((Serenoa_repens	Calamus_caryotoides)	((((Elaeis_oleifera	Elaeis_guineensis)	Bactris_major)	(((Nypa_fruticans	(Podococcus_barteri	Iriartea_deltoidea))	Attalea_speciosa)	(Roystonea_regia	((Reinhardtia_gracilis	Reinhardtia_simplex)	(Reinhardtia_latisecta	Reinhardtia_paiewonskiana)))))	((Pelagodoxa_henryana	((Geonoma_undata	(Prestoea_acuminata	Manicaria_saccifera))	((Dypsis_decaryi	Dictyosperma_album)	(((Heterospathe_cagayanensis	Veitchia_spiralis)	Kentiopsis_piersoniorum)	(Leopoldinia_pulchra	(Oenocarpus_bataua	Oenocarpus_minor))))))	(Orania_palindan	Sclerosperma_profizianum)))))	Pseudophoenix_vinifera))	Kingia_australis);
((Calamus_caryotoides	((Chamaedorea_seifrizii	((Orania_palindan	Sclerosperma_profizianum)	(((Roystonea_regia	((Reinhardtia_gracilis	Reinhardtia_simplex)	(Reinhardtia_latisecta	Reinhardtia_paiewonskiana)))	(((Elaeis_oleifera	Elaeis_guineensis)	Bactris_major)	(((Nypa_fruticans	Podococcus_barteri)	Attalea_speciosa)	Iriartea_deltoidea)))	((((Oenocarpus_bataua	Oenocarpus_minor)	(((Dictyosperma_album	((Kentiopsis_piersoniorum	Veitchia_spiralis)	Heterospathe_cagayanensis))	Dypsis_decaryi)	Prestoea_acuminata))	((Leopoldinia_pulchra	Geonoma_undata)	Pelagodoxa_henryana))	Manicaria_saccifera))))	(Pseudophoenix_vinifera	(Serenoa_repens	(Phoenix_dactylifera	Sabal_domingensis)))))	Kingia_australis);
((Calamus_caryotoides	(((Phoenix_dactylifera	Sabal_domingensis)	(((((Podococcus_barteri	(Attalea_speciosa	Nypa_fruticans))	Iriartea_deltoidea)	(Orania_palindan	Sclerosperma_profizianum))	(((Roystonea_regia	((Reinhardtia_gracilis	Reinhardtia_simplex)	(Reinhardtia_latisecta	Reinhardtia_paiewonskiana)))	((Elaeis_oleifera	Elaeis_guineensis)	Bactris_major))	((((((Leopoldinia_pulchra	(Oenocarpus_bataua	Oenocarpus_minor))	((Dictyosperma_album	((Kentiopsis_piersoniorum	Veitchia_spiralis)	Heterospathe_cagayanensis))	Dypsis_decaryi))	Pelagodoxa_henryana)	Manicaria_saccifera)	Prestoea_acuminata)	Geonoma_undata)))	(Chamaedorea_seifrizii	Pseudophoenix_vinifera)))	Serenoa_repens))	Kingia_australis);
((Calamus_caryotoides	(((Phoenix_dactylifera	Sabal_domingensis)	(((Sclerosperma_profizianum	(((Attalea_speciosa	(Iriartea_deltoidea	Podococcus_barteri))	Nypa_fruticans)	Orania_palindan))	(((Roystonea_regia	((Reinhardtia_gracilis	Reinhardtia_simplex)	(Reinhardtia_latisecta	Reinhardtia_paiewonskiana)))	((Elaeis_oleifera	Elaeis_guineensis)	Bactris_major))	(((Oenocarpus_bataua	Oenocarpus_minor)	((Prestoea_acuminata	Dictyosperma_album)	(((Dypsis_decaryi	Kentiopsis_piersoniorum)	Heterospathe_cagayanensis)	Veitchia_spiralis)))	((Manicaria_saccifera	(Leopoldinia_pulchra	Geonoma_undata))	Pelagodoxa_henryana))))	(Chamaedorea_seifrizii	Pseudophoenix_vinifera)))	Serenoa_repens))	Kingia_australis);
((Calamus_caryotoides	(((Orania_palindan	Sclerosperma_profizianum)	((((Reinhardtia_gracilis	Reinhardtia_simplex)	(Reinhardtia_latisecta	Reinhardtia_paiewonskiana))	((Attalea_speciosa	((Iriartea_deltoidea	Podococcus_barteri)	Nypa_fruticans))	(((Elaeis_oleifera	Elaeis_guineensis)	Bactris_major)	Roystonea_regia)))	(((((Oenocarpus_bataua	Oenocarpus_minor)	((Kentiopsis_piersoniorum	(Dictyosperma_album	Heterospathe_cagayanensis))	(Dypsis_decaryi	Veitchia_spiralis)))	Prestoea_acuminata)	(Geonoma_undata	(Leopoldinia_pulchra	Manicaria_saccifera)))	Pelagodoxa_henryana)))	((Chamaedorea_seifrizii	Pseudophoenix_vinifera)	(Serenoa_repens	(Phoenix_dactylifera	Sabal_domingensis)))))	Kingia_australis);
((Chamaedorea_seifrizii	(Pseudophoenix_vinifera	((Phoenix_dactylifera	Sabal_domingensis)	((Serenoa_repens	Calamus_caryotoides)	((Orania_palindan	Sclerosperma_profizianum)	((((Roystonea_regia	((Reinhardtia_simplex	Reinhardtia_gracilis)	(Reinhardtia_latisecta	Reinhardtia_paiewonskiana)))	((Elaeis_oleifera	Elaeis_guineensis)	Bactris_major))	(Attalea_speciosa	((Iriartea_deltoidea	Podococcus_barteri)	Nypa_fruticans)))	((((Prestoea_acuminata	(Dictyosperma_album	(Dypsis_decaryi	(Veitchia_spiralis	(Kentiopsis_piersoniorum	Heterospathe_cagayanensis)))))	(Oenocarpus_bataua	Oenocarpus_minor))	(Manicaria_saccifera	(Geonoma_undata	Leopoldinia_pulchra)))	Pelagodoxa_henryana)))))))	Kingia_australis);
((Calamus_caryotoides	(((((((Reinhardtia_simplex	Reinhardtia_gracilis)	(Reinhardtia_latisecta	Reinhardtia_paiewonskiana))	((Roystonea_regia	((Attalea_speciosa	(Podococcus_barteri	Nypa_fruticans))	Iriartea_deltoidea))	((Elaeis_oleifera	Elaeis_guineensis)	Bactris_major)))	((((Prestoea_acuminata	((Veitchia_spiralis	Kentiopsis_piersoniorum)	(Heterospathe_cagayanensis	(Dictyosperma_album	Dypsis_decaryi))))	(Oenocarpus_bataua	Oenocarpus_minor))	(Manicaria_saccifera	(Geonoma_undata	Leopoldinia_pulchra)))	Pelagodoxa_henryana))	(Orania_palindan	Sclerosperma_profizianum))	(Serenoa_repens	(Phoenix_dactylifera	Sabal_domingensis)))	(Chamaedorea_seifrizii	Pseudophoenix_vinifera)))	Kingia_australis);
((Calamus_caryotoides	(Serenoa_repens	((Chamaedorea_seifrizii	((Sclerosperma_profizianum	Orania_palindan)	((Manicaria_saccifera	((Pelagodoxa_henryana	(Leopoldinia_pulchra	Geonoma_undata))	(Prestoea_acuminata	((Heterospathe_cagayanensis	(Dypsis_decaryi	((Veitchia_spiralis	Kentiopsis_piersoniorum)	Dictyosperma_album)))	(Oenocarpus_bataua	Oenocarpus_minor)))))	(((Reinhardtia_gracilis	Reinhardtia_simplex)	(Reinhardtia_paiewonskiana	Reinhardtia_latisecta))	(((Bactris_major	(Elaeis_oleifera	Elaeis_guineensis))	((Nypa_fruticans	(Podococcus_barteri	Iriartea_deltoidea))	Attalea_speciosa))	Roystonea_regia)))))	(Pseudophoenix_vinifera	(Phoenix_dactylifera	Sabal_domingensis)))))	Kingia_australis);
((Calamus_caryotoides	(Serenoa_repens	((Chamaedorea_seifrizii	((((Iriartea_deltoidea	Attalea_speciosa)	(Nypa_fruticans	Podococcus_barteri))	(Sclerosperma_profizianum	Orania_palindan))	(((Leopoldinia_pulchra	Manicaria_saccifera)	((((Heterospathe_cagayanensis	(Kentiopsis_piersoniorum	(Dypsis_decaryi	Veitchia_spiralis)))	Dictyosperma_album)	(Oenocarpus_bataua	Oenocarpus_minor))	((Pelagodoxa_henryana	Geonoma_undata)	Prestoea_acuminata)))	((Bactris_major	(Elaeis_oleifera	Elaeis_guineensis))	(Roystonea_regia	((Reinhardtia_gracilis	Reinhardtia_simplex)	(Reinhardtia_paiewonskiana	Reinhardtia_latisecta)))))))	(Pseudophoenix_vinifera	(Phoenix_dactylifera	Sabal_domingensis)))))	Kingia_australis);
((Calamus_caryotoides	((Chamaedorea_seifrizii	Pseudophoenix_vinifera)	((Phoenix_dactylifera	Sabal_domingensis)	(Serenoa_repens	((Sclerosperma_profizianum	Orania_palindan)	((Pelagodoxa_henryana	((Geonoma_undata	(Leopoldinia_pulchra	Manicaria_saccifera))	(((Kentiopsis_piersoniorum	((Dypsis_decaryi	Veitchia_spiralis)	Heterospathe_cagayanensis))	Dictyosperma_album)	((Oenocarpus_bataua	Oenocarpus_minor)	Prestoea_acuminata))))	((Attalea_speciosa	(Nypa_fruticans	(Iriartea_deltoidea	Podococcus_barteri)))	((Roystonea_regia	((Elaeis_oleifera	Elaeis_guineensis)	Bactris_major))	((Reinhardtia_gracilis	Reinhardtia_simplex)	(Reinhardtia_paiewonskiana	Reinhardtia_latisecta))))))))))	Kingia_australis);
((Serenoa_repens	(((Pseudophoenix_vinifera	Calamus_caryotoides)	(Chamaedorea_seifrizii	(((Pelagodoxa_henryana	(((Geonoma_undata	Leopoldinia_pulchra)	(Oenocarpus_bataua	Oenocarpus_minor))	(Manicaria_saccifera	(((Kentiopsis_piersoniorum	Veitchia_spiralis)	Heterospathe_cagayanensis)	(Dypsis_decaryi	(Prestoea_acuminata	Dictyosperma_album))))))	((Roystonea_regia	((Reinhardtia_paiewonskiana	Reinhardtia_latisecta)	(Reinhardtia_gracilis	Reinhardtia_simplex)))	((Attalea_speciosa	(Nypa_fruticans	(Iriartea_deltoidea	Podococcus_barteri)))	((Elaeis_oleifera	Elaeis_guineensis)	Bactris_major))))	(Sclerosperma_profizianum	Orania_palindan))))	(Phoenix_dactylifera	Sabal_domingensis)))	Kingia_australis);
((Chamaedorea_seifrizii	(Pseudophoenix_vinifera	((Phoenix_dactylifera	Sabal_domingensis)	((Serenoa_repens	Calamus_caryotoides)	(((Pelagodoxa_henryana	((Manicaria_saccifera	(Geonoma_undata	Leopoldinia_pulchra))	((Oenocarpus_bataua	Oenocarpus_minor)	(((Dypsis_decaryi	Veitchia_spiralis)	(Heterospathe_cagayanensis	Kentiopsis_piersoniorum))	(Prestoea_acuminata	Dictyosperma_album)))))	(((Elaeis_oleifera	Elaeis_guineensis)	Bactris_major)	(Roystonea_regia	((Reinhardtia_paiewonskiana	Reinhardtia_latisecta)	(Reinhardtia_gracilis	Reinhardtia_simplex)))))	(((Iriartea_deltoidea	Attalea_speciosa)	(Nypa_fruticans	Podococcus_barteri))	(Sclerosperma_profizianum	Orania_palindan)))))))	Kingia_australis);
((Calamus_caryotoides	(((((((Veitchia_spiralis	(Heterospathe_cagayanensis	Kentiopsis_piersoniorum))	(Dypsis_decaryi	Dictyosperma_album))	(((Geonoma_undata	Leopoldinia_pulchra)	Pelagodoxa_henryana)	((Prestoea_acuminata	Manicaria_saccifera)	(Oenocarpus_bataua	Oenocarpus_minor))))	((((Attalea_speciosa	(Podococcus_barteri	Iriartea_deltoidea))	Nypa_fruticans)	((Elaeis_oleifera	Elaeis_guineensis)	Bactris_major))	(Roystonea_regia	((Reinhardtia_paiewonskiana	Reinhardtia_latisecta)	(Reinhardtia_gracilis	Reinhardtia_simplex)))))	(Chamaedorea_seifrizii	(Sclerosperma_profizianum	Orania_palindan)))	(Pseudophoenix_vinifera	(Phoenix_dactylifera	Sabal_domingensis)))	Serenoa_repens))	Kingia_australis);
(((((Prestoea_acuminata	Manicaria_saccifera)	(((Geonoma_undata	Leopoldinia_pulchra)	(Oenocarpus_bataua	Oenocarpus_minor))	(Dictyosperma_album	((Heterospathe_cagayanensis	(Kentiopsis_piersoniorum	Veitchia_spiralis))	Dypsis_decaryi))))	Pelagodoxa_henryana)	((((Attalea_speciosa	(Iriartea_deltoidea	(Podococcus_barteri	Nypa_fruticans)))	((Elaeis_oleifera	Elaeis_guineensis)	Bactris_major))	(Roystonea_regia	((Reinhardtia_paiewonskiana	Reinhardtia_latisecta)	(Reinhardtia_gracilis	Reinhardtia_simplex))))	((Calamus_caryotoides	(Sclerosperma_profizianum	Orania_palindan))	((Chamaedorea_seifrizii	Pseudophoenix_vinifera)	(Serenoa_repens	(Phoenix_dactylifera	Sabal_domingensis))))))	Kingia_australis);
((Serenoa_repens	((Phoenix_dactylifera	Sabal_domingensis)	(((((Dypsis_decaryi	(((Kentiopsis_piersoniorum	(Veitchia_spiralis	Heterospathe_cagayanensis))	(Oenocarpus_bataua	Oenocarpus_minor))	(Prestoea_acuminata	(((Geonoma_undata	Leopoldinia_pulchra)	Manicaria_saccifera)	Dictyosperma_album))))	Pelagodoxa_henryana)	(((Attalea_speciosa	(Iriartea_deltoidea	(Podococcus_barteri	Nypa_fruticans)))	((Elaeis_oleifera	Elaeis_guineensis)	Bactris_major))	(Roystonea_regia	((Reinhardtia_paiewonskiana	Reinhardtia_latisecta)	(Reinhardtia_gracilis	Reinhardtia_simplex)))))	(Calamus_caryotoides	(Sclerosperma_profizianum	Orania_palindan)))	(Chamaedorea_seifrizii	Pseudophoenix_vinifera))))	Kingia_australis);
((Serenoa_repens	((Pseudophoenix_vinifera	(Phoenix_dactylifera	Sabal_domingensis))	(((((((Geonoma_undata	Leopoldinia_pulchra)	Manicaria_saccifera)	(Pelagodoxa_henryana	(((Oenocarpus_bataua	Oenocarpus_minor)	((Kentiopsis_piersoniorum	(Veitchia_spiralis	Heterospathe_cagayanensis))	Dypsis_decaryi))	(Prestoea_acuminata	Dictyosperma_album))))	(((Elaeis_oleifera	Elaeis_guineensis)	Bactris_major)	(Roystonea_regia	((Reinhardtia_paiewonskiana	Reinhardtia_latisecta)	(Reinhardtia_gracilis	Reinhardtia_simplex)))))	(((Attalea_speciosa	(Iriartea_deltoidea	Podococcus_barteri))	Nypa_fruticans)	(Sclerosperma_profizianum	Orania_palindan)))	Chamaedorea_seifrizii)	Calamus_caryotoides)))	Kingia_australis);
((Calamus_caryotoides	((((((Geonoma_undata	Leopoldinia_pulchra)	Manicaria_saccifera)	(Pelagodoxa_henryana	(((Oenocarpus_bataua	Oenocarpus_minor)	((Dypsis_decaryi	Dictyosperma_album)	((Kentiopsis_piersoniorum	Veitchia_spiralis)	Heterospathe_cagayanensis)))	Prestoea_acuminata)))	(((Reinhardtia_paiewonskiana	Reinhardtia_latisecta)	(Reinhardtia_gracilis	Reinhardtia_simplex))	(((Iriartea_deltoidea	(Podococcus_barteri	Attalea_speciosa))	Roystonea_regia)	((Elaeis_oleifera	Elaeis_guineensis)	Bactris_major))))	(Sclerosperma_profizianum	(Nypa_fruticans	Orania_palindan)))	((Chamaedorea_seifrizii	Pseudophoenix_vinifera)	((Phoenix_dactylifera	Sabal_domingensis)	Serenoa_repens))))	Kingia_australis);
(((((Chamaedorea_seifrizii	(((Orania_palindan	Sclerosperma_profizianum)	(Nypa_fruticans	((Iriartea_deltoidea	Podococcus_barteri)	Attalea_speciosa)))	((((Reinhardtia_latisecta	((Reinhardtia_simplex	Reinhardtia_paiewonskiana)	Reinhardtia_gracilis))	Roystonea_regia)	(Bactris_major	(Elaeis_oleifera	Elaeis_guineensis)))	(((Oenocarpus_bataua	Oenocarpus_minor)	((Prestoea_acuminata	((Veitchia_spiralis	Kentiopsis_piersoniorum)	Heterospathe_cagayanensis))	(Dictyosperma_album	Dypsis_decaryi)))	(Pelagodoxa_henryana	(Manicaria_saccifera	(Leopoldinia_pulchra	Geonoma_undata)))))))	(Pseudophoenix_vinifera	(Sabal_domingensis	Phoenix_dactylifera)))	Serenoa_repens)	Calamus_caryotoides)	Kingia_australis);
(((Sclerosperma_profizianum	(((Attalea_speciosa	Iriartea_deltoidea)	(Podococcus_barteri	Nypa_fruticans))	(((((((((Reinhardtia_latisecta	Reinhardtia_paiewonskiana)	Reinhardtia_gracilis)	Reinhardtia_simplex)	Roystonea_regia)	(Bactris_major	(Elaeis_oleifera	Elaeis_guineensis)))	(((Manicaria_saccifera	(((Leopoldinia_pulchra	((Veitchia_spiralis	(Kentiopsis_piersoniorum	Heterospathe_cagayanensis))	(Dictyosperma_album	Dypsis_decaryi)))	(Oenocarpus_bataua	Oenocarpus_minor))	Pelagodoxa_henryana))	Prestoea_acuminata)	Geonoma_undata))	((Chamaedorea_seifrizii	Pseudophoenix_vinifera)	(Sabal_domingensis	Phoenix_dactylifera)))	Serenoa_repens)	Orania_palindan)))	Calamus_caryotoides)	Kingia_australis);
((Calamus_caryotoides	((((((((Reinhardtia_latisecta	Reinhardtia_paiewonskiana)	(Reinhardtia_gracilis	Reinhardtia_simplex))	(Roystonea_regia	(((Attalea_speciosa	Iriartea_deltoidea)	(Podococcus_barteri	Nypa_fruticans))	(Bactris_major	(Elaeis_oleifera	Elaeis_guineensis)))))	(((((Kentiopsis_piersoniorum	(Heterospathe_cagayanensis	Veitchia_spiralis))	(Dictyosperma_album	Dypsis_decaryi))	(Oenocarpus_bataua	Oenocarpus_minor))	((Prestoea_acuminata	Manicaria_saccifera)	(Leopoldinia_pulchra	Geonoma_undata)))	Pelagodoxa_henryana))	(Sclerosperma_profizianum	Orania_palindan))	Chamaedorea_seifrizii)	((Sabal_domingensis	Phoenix_dactylifera)	Serenoa_repens))	Pseudophoenix_vinifera))	Kingia_australis);
((Chamaedorea_seifrizii	(Pseudophoenix_vinifera	(((Serenoa_repens	Calamus_caryotoides)	((((Bactris_major	(Elaeis_oleifera	Elaeis_guineensis))	((((Reinhardtia_latisecta	Reinhardtia_paiewonskiana)	Reinhardtia_gracilis)	Reinhardtia_simplex)	Roystonea_regia))	((Geonoma_undata	Prestoea_acuminata)	((Leopoldinia_pulchra	Manicaria_saccifera)	(((Dictyosperma_album	(Dypsis_decaryi	(Kentiopsis_piersoniorum	(Heterospathe_cagayanensis	Veitchia_spiralis))))	(Oenocarpus_bataua	Oenocarpus_minor))	Pelagodoxa_henryana))))	(Sclerosperma_profizianum	((Attalea_speciosa	((Iriartea_deltoidea	Podococcus_barteri)	Nypa_fruticans))	Orania_palindan))))	(Sabal_domingensis	Phoenix_dactylifera))))	Kingia_australis);
((Chamaedorea_seifrizii	(Pseudophoenix_vinifera	(((Serenoa_repens	Calamus_caryotoides)	((((Bactris_major	(Elaeis_oleifera	Elaeis_guineensis))	(((Reinhardtia_latisecta	Reinhardtia_paiewonskiana)	(Reinhardtia_gracilis	Reinhardtia_simplex))	Roystonea_regia))	((Manicaria_saccifera	((Prestoea_acuminata	(((Dictyosperma_album	((Kentiopsis_piersoniorum	Veitchia_spiralis)	Heterospathe_cagayanensis))	(Oenocarpus_bataua	Oenocarpus_minor))	Dypsis_decaryi))	(Leopoldinia_pulchra	Geonoma_undata)))	Pelagodoxa_henryana))	((Attalea_speciosa	((Iriartea_deltoidea	Podococcus_barteri)	Nypa_fruticans))	(Orania_palindan	Sclerosperma_profizianum))))	(Sabal_domingensis	Phoenix_dactylifera))))	Kingia_australis);
((Calamus_caryotoides	(((((Attalea_speciosa	Podococcus_barteri)	Iriartea_deltoidea)	Nypa_fruticans)	(Orania_palindan	Sclerosperma_profizianum))	(((Serenoa_repens	(Sabal_domingensis	Phoenix_dactylifera))	(Chamaedorea_seifrizii	Pseudophoenix_vinifera))	(((Bactris_major	(Elaeis_oleifera	Elaeis_guineensis))	(((Reinhardtia_latisecta	Reinhardtia_paiewonskiana)	(Reinhardtia_gracilis	Reinhardtia_simplex))	Roystonea_regia))	((((Oenocarpus_bataua	Oenocarpus_minor)	(Prestoea_acuminata	(Dictyosperma_album	((Dypsis_decaryi	(Veitchia_spiralis	Heterospathe_cagayanensis))	Kentiopsis_piersoniorum))))	(Manicaria_saccifera	(Leopoldinia_pulchra	Geonoma_undata)))	Pelagodoxa_henryana)))))	Kingia_australis);
((Oenocarpus_minor	((((Dypsis_decaryi	Dictyosperma_album)	((Kentiopsis_piersoniorum	Veitchia_spiralis)	Heterospathe_cagayanensis))	(((Prestoea_acuminata	(Leopoldinia_pulchra	Manicaria_saccifera))	Geonoma_undata)	(Pelagodoxa_henryana	((((((Attalea_speciosa	Podococcus_barteri)	Iriartea_deltoidea)	Nypa_fruticans)	(Orania_palindan	Sclerosperma_profizianum))	(((Calamus_caryotoides	Serenoa_repens)	(Sabal_domingensis	Phoenix_dactylifera))	(Chamaedorea_seifrizii	Pseudophoenix_vinifera)))	((Bactris_major	(Elaeis_oleifera	Elaeis_guineensis))	(((Reinhardtia_latisecta	Reinhardtia_paiewonskiana)	(Reinhardtia_gracilis	Reinhardtia_simplex))	Roystonea_regia))))))	Oenocarpus_bataua))	Kingia_australis);
((((Pseudophoenix_vinifera	Chamaedorea_seifrizii)	((Sabal_domingensis	Phoenix_dactylifera)	(Serenoa_repens	((((((Iriartea_deltoidea	(Nypa_fruticans	Podococcus_barteri))	Attalea_speciosa)	(Bactris_major	(Elaeis_oleifera	Elaeis_guineensis)))	(((Reinhardtia_latisecta	Reinhardtia_paiewonskiana)	(Reinhardtia_gracilis	Reinhardtia_simplex))	Roystonea_regia))	(Geonoma_undata	((Oenocarpus_bataua	Oenocarpus_minor)	(Pelagodoxa_henryana	(((Dictyosperma_album	(Prestoea_acuminata	(Veitchia_spiralis	(Kentiopsis_piersoniorum	Heterospathe_cagayanensis))))	(Leopoldinia_pulchra	Manicaria_saccifera))	Dypsis_decaryi)))))	(Orania_palindan	Sclerosperma_profizianum)))))	Calamus_caryotoides)	Kingia_australis);
(((((Bactris_major	(Elaeis_oleifera	Elaeis_guineensis))	(((Reinhardtia_latisecta	Reinhardtia_paiewonskiana)	(Reinhardtia_gracilis	Reinhardtia_simplex))	Roystonea_regia))	(((Dictyosperma_album	Manicaria_saccifera)	((Veitchia_spiralis	(Kentiopsis_piersoniorum	Heterospathe_cagayanensis))	(Dypsis_decaryi	(Oenocarpus_bataua	Oenocarpus_minor))))	(Prestoea_acuminata	(Pelagodoxa_henryana	(Leopoldinia_pulchra	Geonoma_undata)))))	(((((Iriartea_deltoidea	Podococcus_barteri)	Attalea_speciosa)	Nypa_fruticans)	(Orania_palindan	Sclerosperma_profizianum))	((Pseudophoenix_vinifera	(Chamaedorea_seifrizii	(Serenoa_repens	Calamus_caryotoides)))	(Sabal_domingensis	Phoenix_dactylifera))))	Kingia_australis);
(((((Chamaedorea_seifrizii	(((((Attalea_speciosa	((Podococcus_barteri	Iriartea_deltoidea)	Nypa_fruticans))	(Bactris_major	(Elaeis_oleifera	Elaeis_guineensis)))	(((Reinhardtia_latisecta	Reinhardtia_paiewonskiana)	(Reinhardtia_gracilis	Reinhardtia_simplex))	Roystonea_regia))	(((((Dypsis_decaryi	Dictyosperma_album)	(Veitchia_spiralis	(Kentiopsis_piersoniorum	Heterospathe_cagayanensis)))	(Prestoea_acuminata	(Oenocarpus_bataua	Oenocarpus_minor)))	(Geonoma_undata	(Leopoldinia_pulchra	Manicaria_saccifera)))	Pelagodoxa_henryana))	(Sclerosperma_profizianum	Orania_palindan)))	((Sabal_domingensis	Phoenix_dactylifera)	Pseudophoenix_vinifera))	Serenoa_repens)	Calamus_caryotoides)	Kingia_australis);
((Calamus_caryotoides	((((((Leopoldinia_pulchra	Manicaria_saccifera)	((Pelagodoxa_henryana	Geonoma_undata)	(((Prestoea_acuminata	Dictyosperma_album)	((Heterospathe_cagayanensis	(Kentiopsis_piersoniorum	Veitchia_spiralis))	Dypsis_decaryi))	(Oenocarpus_minor	Oenocarpus_bataua))))	(((Elaeis_guineensis	Elaeis_oleifera)	Bactris_major)	(Roystonea_regia	((Reinhardtia_gracilis	Reinhardtia_simplex)	(Reinhardtia_paiewonskiana	Reinhardtia_latisecta)))))	((Attalea_speciosa	((Podococcus_barteri	Iriartea_deltoidea)	Nypa_fruticans))	(Sclerosperma_profizianum	Orania_palindan)))	(Serenoa_repens	(Phoenix_dactylifera	Sabal_domingensis)))	(Chamaedorea_seifrizii	Pseudophoenix_vinifera)))	Kingia_australis);
((Prestoea_acuminata	((Pelagodoxa_henryana	((Oenocarpus_minor	Oenocarpus_bataua)	(Geonoma_undata	Leopoldinia_pulchra)))	((Dictyosperma_album	(Heterospathe_cagayanensis	(Kentiopsis_piersoniorum	(Dypsis_decaryi	Veitchia_spiralis))))	(Manicaria_saccifera	(((Serenoa_repens	(Phoenix_dactylifera	Sabal_domingensis))	((((((Iriartea_deltoidea	Podococcus_barteri)	Attalea_speciosa)	Nypa_fruticans)	((Elaeis_guineensis	Elaeis_oleifera)	Bactris_major))	(Roystonea_regia	((Reinhardtia_gracilis	Reinhardtia_simplex)	(Reinhardtia_paiewonskiana	Reinhardtia_latisecta))))	(Sclerosperma_profizianum	Orania_palindan)))	((Chamaedorea_seifrizii	Pseudophoenix_vinifera)	Calamus_caryotoides))))))	Kingia_australis);
((Calamus_caryotoides	((((((Podococcus_barteri	(Attalea_speciosa	Iriartea_deltoidea))	Nypa_fruticans)	(Sclerosperma_profizianum	Orania_palindan))	((((((Oenocarpus_minor	Oenocarpus_bataua)	(Dictyosperma_album	(Heterospathe_cagayanensis	(Kentiopsis_piersoniorum	(Dypsis_decaryi	Veitchia_spiralis)))))	Pelagodoxa_henryana)	((Geonoma_undata	Leopoldinia_pulchra)	Manicaria_saccifera))	Prestoea_acuminata)	(((Elaeis_guineensis	Elaeis_oleifera)	Bactris_major)	(Roystonea_regia	((Reinhardtia_gracilis	Reinhardtia_simplex)	(Reinhardtia_paiewonskiana	Reinhardtia_latisecta))))))	(((Phoenix_dactylifera	Sabal_domingensis)	Pseudophoenix_vinifera)	Chamaedorea_seifrizii))	Serenoa_repens))	Kingia_australis);
((Calamus_caryotoides	(Serenoa_repens	((Chamaedorea_seifrizii	((((Iriartea_deltoidea	((Nypa_fruticans	Podococcus_barteri)	Attalea_speciosa))	Orania_palindan)	Sclerosperma_profizianum)	((((Prestoea_acuminata	((Oenocarpus_minor	Oenocarpus_bataua)	(Dictyosperma_album	((Dypsis_decaryi	Veitchia_spiralis)	(Heterospathe_cagayanensis	Kentiopsis_piersoniorum)))))	Pelagodoxa_henryana)	((Geonoma_undata	Leopoldinia_pulchra)	Manicaria_saccifera))	(((Elaeis_guineensis	Elaeis_oleifera)	Bactris_major)	(Roystonea_regia	((Reinhardtia_gracilis	Reinhardtia_simplex)	(Reinhardtia_paiewonskiana	Reinhardtia_latisecta)))))))	((Phoenix_dactylifera	Sabal_domingensis)	Pseudophoenix_vinifera))))	Kingia_australis);
((Calamus_caryotoides	(Serenoa_repens	((Chamaedorea_seifrizii	((Orania_palindan	Sclerosperma_profizianum)	(((Manicaria_saccifera	(Pelagodoxa_henryana	((Leopoldinia_pulchra	(Oenocarpus_minor	Oenocarpus_bataua))	(Dictyosperma_album	(Kentiopsis_piersoniorum	((Dypsis_decaryi	Veitchia_spiralis)	Heterospathe_cagayanensis))))))	(Geonoma_undata	Prestoea_acuminata))	(((Nypa_fruticans	(Attalea_speciosa	(Podococcus_barteri	Iriartea_deltoidea)))	((Elaeis_guineensis	Elaeis_oleifera)	Bactris_major))	(Roystonea_regia	((Reinhardtia_gracilis	Reinhardtia_simplex)	(Reinhardtia_paiewonskiana	Reinhardtia_latisecta)))))))	((Phoenix_dactylifera	Sabal_domingensis)	Pseudophoenix_vinifera))))	Kingia_australis);
((Serenoa_repens	((Phoenix_dactylifera	Sabal_domingensis)	((Chamaedorea_seifrizii	Pseudophoenix_vinifera)	(Calamus_caryotoides	(((Nypa_fruticans	(Attalea_speciosa	(Podococcus_barteri	Iriartea_deltoidea)))	(Orania_palindan	Sclerosperma_profizianum))	((((Elaeis_guineensis	Elaeis_oleifera)	Bactris_major)	(((Reinhardtia_gracilis	Reinhardtia_simplex)	(Reinhardtia_paiewonskiana	Reinhardtia_latisecta))	((Oenocarpus_minor	Oenocarpus_bataua)	(Pelagodoxa_henryana	((Manicaria_saccifera	((Leopoldinia_pulchra	Geonoma_undata)	Prestoea_acuminata))	((Dypsis_decaryi	Dictyosperma_album)	(Veitchia_spiralis	(Heterospathe_cagayanensis	Kentiopsis_piersoniorum))))))))	Roystonea_regia))))))	Kingia_australis);
((((Calamus_caryotoides	Serenoa_repens)	(((((Oenocarpus_minor	Oenocarpus_bataua)	(((Heterospathe_cagayanensis	(Dypsis_decaryi	Dictyosperma_album))	(Veitchia_spiralis	Kentiopsis_piersoniorum))	((Prestoea_acuminata	Pelagodoxa_henryana)	Manicaria_saccifera)))	(Leopoldinia_pulchra	Geonoma_undata))	(((Elaeis_guineensis	Elaeis_oleifera)	Bactris_major)	(Roystonea_regia	((Reinhardtia_gracilis	Reinhardtia_simplex)	(Reinhardtia_paiewonskiana	Reinhardtia_latisecta)))))	(((Nypa_fruticans	(Attalea_speciosa	(Podococcus_barteri	Iriartea_deltoidea)))	(Orania_palindan	Sclerosperma_profizianum))	Chamaedorea_seifrizii)))	(Pseudophoenix_vinifera	(Phoenix_dactylifera	Sabal_domingensis)))	Kingia_australis);
((Calamus_caryotoides	(((((((((Oenocarpus_minor	Oenocarpus_bataua)	((Prestoea_acuminata	((Veitchia_spiralis	Kentiopsis_piersoniorum)	Heterospathe_cagayanensis))	(Dypsis_decaryi	Dictyosperma_album)))	((Leopoldinia_pulchra	Geonoma_undata)	Pelagodoxa_henryana))	Manicaria_saccifera)	(((Elaeis_guineensis	Elaeis_oleifera)	Bactris_major)	(Roystonea_regia	((Reinhardtia_gracilis	Reinhardtia_simplex)	(Reinhardtia_paiewonskiana	Reinhardtia_latisecta)))))	((Nypa_fruticans	(Attalea_speciosa	(Podococcus_barteri	Iriartea_deltoidea)))	(Orania_palindan	Sclerosperma_profizianum)))	Chamaedorea_seifrizii)	(Pseudophoenix_vinifera	(Phoenix_dactylifera	Sabal_domingensis)))	Serenoa_repens))	Kingia_australis);
(((Pseudophoenix_vinifera	(Phoenix_dactylifera	Sabal_domingensis))	((Serenoa_repens	Calamus_caryotoides)	(((((((Leopoldinia_pulchra	(Oenocarpus_minor	Oenocarpus_bataua))	((Dypsis_decaryi	((Veitchia_spiralis	Kentiopsis_piersoniorum)	Heterospathe_cagayanensis))	Dictyosperma_album))	((Prestoea_acuminata	Geonoma_undata)	Pelagodoxa_henryana))	Manicaria_saccifera)	(((Elaeis_guineensis	Elaeis_oleifera)	Bactris_major)	(Roystonea_regia	((Reinhardtia_gracilis	Reinhardtia_simplex)	(Reinhardtia_paiewonskiana	Reinhardtia_latisecta)))))	((Nypa_fruticans	(Attalea_speciosa	(Podococcus_barteri	Iriartea_deltoidea)))	(Orania_palindan	Sclerosperma_profizianum)))	Chamaedorea_seifrizii)))	Kingia_australis);
((Calamus_caryotoides	((((((((((Oenocarpus_minor	Oenocarpus_bataua)	(((Kentiopsis_piersoniorum	Heterospathe_cagayanensis)	Dictyosperma_album)	(Dypsis_decaryi	Veitchia_spiralis)))	(Manicaria_saccifera	Pelagodoxa_henryana))	Leopoldinia_pulchra)	(Prestoea_acuminata	Geonoma_undata))	(((Elaeis_guineensis	Elaeis_oleifera)	Bactris_major)	(Roystonea_regia	((Reinhardtia_gracilis	Reinhardtia_simplex)	(Reinhardtia_paiewonskiana	Reinhardtia_latisecta)))))	((Nypa_fruticans	(Podococcus_barteri	(Iriartea_deltoidea	Attalea_speciosa)))	(Orania_palindan	Sclerosperma_profizianum)))	Chamaedorea_seifrizii)	(Pseudophoenix_vinifera	(Phoenix_dactylifera	Sabal_domingensis)))	Serenoa_repens))	Kingia_australis);
((((Chamaedorea_seifrizii	Pseudophoenix_vinifera)	((Serenoa_repens	(Sabal_domingensis	Phoenix_dactylifera))	((Orania_palindan	(Sclerosperma_profizianum	((Iriartea_deltoidea	(Podococcus_barteri	Nypa_fruticans))	Attalea_speciosa)))	(((Bactris_major	(Elaeis_guineensis	Elaeis_oleifera))	(((Reinhardtia_gracilis	Reinhardtia_simplex)	(Reinhardtia_paiewonskiana	Reinhardtia_latisecta))	Roystonea_regia))	((((Manicaria_saccifera	(Leopoldinia_pulchra	Geonoma_undata))	((Oenocarpus_minor	Oenocarpus_bataua)	(Dypsis_decaryi	(Dictyosperma_album	(Veitchia_spiralis	(Heterospathe_cagayanensis	Kentiopsis_piersoniorum))))))	Pelagodoxa_henryana)	Prestoea_acuminata)))))	Calamus_caryotoides)	Kingia_australis);
(((((Sabal_domingensis	Phoenix_dactylifera)	((Chamaedorea_seifrizii	((((Iriartea_deltoidea	(Podococcus_barteri	Nypa_fruticans))	Attalea_speciosa)	(Orania_palindan	Sclerosperma_profizianum))	((((Reinhardtia_gracilis	Reinhardtia_simplex)	(Reinhardtia_paiewonskiana	Reinhardtia_latisecta))	(Roystonea_regia	(Bactris_major	(Elaeis_guineensis	Elaeis_oleifera))))	((Geonoma_undata	(Manicaria_saccifera	Leopoldinia_pulchra))	(((Oenocarpus_minor	Oenocarpus_bataua)	(((Prestoea_acuminata	Dictyosperma_album)	((Dypsis_decaryi	Veitchia_spiralis)	Heterospathe_cagayanensis))	Kentiopsis_piersoniorum))	Pelagodoxa_henryana)))))	Pseudophoenix_vinifera))	Serenoa_repens)	Calamus_caryotoides)	Kingia_australis);
((((((((Nypa_fruticans	(Iriartea_deltoidea	Podococcus_barteri))	Attalea_speciosa)	(Orania_palindan	Sclerosperma_profizianum))	(((Bactris_major	(Elaeis_guineensis	Elaeis_oleifera))	(((Reinhardtia_gracilis	Reinhardtia_simplex)	(Reinhardtia_paiewonskiana	Reinhardtia_latisecta))	Roystonea_regia))	(Pelagodoxa_henryana	((Prestoea_acuminata	((Leopoldinia_pulchra	Geonoma_undata)	(Oenocarpus_minor	Oenocarpus_bataua)))	(Manicaria_saccifera	(Dictyosperma_album	(Dypsis_decaryi	(Heterospathe_cagayanensis	(Veitchia_spiralis	Kentiopsis_piersoniorum)))))))))	(Serenoa_repens	(Sabal_domingensis	Phoenix_dactylifera)))	(Pseudophoenix_vinifera	Chamaedorea_seifrizii))	Calamus_caryotoides)	Kingia_australis);
(((((Sabal_domingensis	Phoenix_dactylifera)	(Pseudophoenix_vinifera	(Chamaedorea_seifrizii	((Orania_palindan	Sclerosperma_profizianum)	((((Reinhardtia_gracilis	Reinhardtia_simplex)	(Reinhardtia_paiewonskiana	Reinhardtia_latisecta))	((((Nypa_fruticans	Podococcus_barteri)	Attalea_speciosa)	Iriartea_deltoidea)	(Roystonea_regia	(Bactris_major	(Elaeis_guineensis	Elaeis_oleifera)))))	(((((((Oenocarpus_minor	Oenocarpus_bataua)	(Dictyosperma_album	(Dypsis_decaryi	(Heterospathe_cagayanensis	(Veitchia_spiralis	Kentiopsis_piersoniorum)))))	Pelagodoxa_henryana)	Leopoldinia_pulchra)	Manicaria_saccifera)	Prestoea_acuminata)	Geonoma_undata))))))	Serenoa_repens)	Calamus_caryotoides)	Kingia_australis);
((Dictyosperma_album	((((Dypsis_decaryi	(Heterospathe_cagayanensis	Veitchia_spiralis))	Kentiopsis_piersoniorum)	(Oenocarpus_minor	Oenocarpus_bataua))	(((Prestoea_acuminata	(Leopoldinia_pulchra	Manicaria_saccifera))	Geonoma_undata)	(Pelagodoxa_henryana	(((Reinhardtia_gracilis	Reinhardtia_simplex)	(Reinhardtia_paiewonskiana	Reinhardtia_latisecta))	(((((((Sabal_domingensis	Phoenix_dactylifera)	Pseudophoenix_vinifera)	Calamus_caryotoides)	(Serenoa_repens	Chamaedorea_seifrizii))	(Orania_palindan	(((Nypa_fruticans	(Iriartea_deltoidea	Podococcus_barteri))	Attalea_speciosa)	Sclerosperma_profizianum)))	(Bactris_major	(Elaeis_guineensis	Elaeis_oleifera)))	Roystonea_regia))))))	Kingia_australis);
((Oenocarpus_minor	(Oenocarpus_bataua	((((Geonoma_undata	Leopoldinia_pulchra)	Manicaria_saccifera)	(Pelagodoxa_henryana	(((((Calamus_caryotoides	Serenoa_repens)	(Sabal_domingensis	Phoenix_dactylifera))	(Chamaedorea_seifrizii	Pseudophoenix_vinifera))	(Sclerosperma_profizianum	Orania_palindan))	((Nypa_fruticans	(Attalea_speciosa	(Podococcus_barteri	Iriartea_deltoidea)))	((Bactris_major	(Elaeis_guineensis	Elaeis_oleifera))	(Roystonea_regia	((Reinhardtia_gracilis	Reinhardtia_simplex)	(Reinhardtia_paiewonskiana	Reinhardtia_latisecta))))))))	((Dypsis_decaryi	(Dictyosperma_album	Prestoea_acuminata))	(Kentiopsis_piersoniorum	(Heterospathe_cagayanensis	Veitchia_spiralis))))))	Kingia_australis);
((Serenoa_repens	((Sabal_domingensis	Phoenix_dactylifera)	((Calamus_caryotoides	(Chamaedorea_seifrizii	Pseudophoenix_vinifera))	(((Sclerosperma_profizianum	Orania_palindan)	(Nypa_fruticans	(Attalea_speciosa	(Podococcus_barteri	Iriartea_deltoidea))))	(((((Prestoea_acuminata	(Oenocarpus_minor	Oenocarpus_bataua))	(Dictyosperma_album	(((Kentiopsis_piersoniorum	Heterospathe_cagayanensis)	Veitchia_spiralis)	Dypsis_decaryi)))	((Geonoma_undata	Leopoldinia_pulchra)	Manicaria_saccifera))	Pelagodoxa_henryana)	((Bactris_major	(Elaeis_guineensis	Elaeis_oleifera))	(Roystonea_regia	((Reinhardtia_gracilis	Reinhardtia_simplex)	(Reinhardtia_paiewonskiana	Reinhardtia_latisecta)))))))))	Kingia_australis);
((Serenoa_repens	(((((Calamus_caryotoides	Sclerosperma_profizianum)	Orania_palindan)	(((Nypa_fruticans	Podococcus_barteri)	Iriartea_deltoidea)	Attalea_speciosa))	(((((Oenocarpus_minor	Oenocarpus_bataua)	((Dictyosperma_album	(((Kentiopsis_piersoniorum	Heterospathe_cagayanensis)	Veitchia_spiralis)	Dypsis_decaryi))	Prestoea_acuminata))	((Geonoma_undata	Leopoldinia_pulchra)	Manicaria_saccifera))	Pelagodoxa_henryana)	((Bactris_major	(Elaeis_guineensis	Elaeis_oleifera))	(Roystonea_regia	((Reinhardtia_gracilis	Reinhardtia_simplex)	(Reinhardtia_paiewonskiana	Reinhardtia_latisecta))))))	((Sabal_domingensis	Phoenix_dactylifera)	(Chamaedorea_seifrizii	Pseudophoenix_vinifera))))	Kingia_australis);
((Calamus_caryotoides	((((Sabal_domingensis	Phoenix_dactylifera)	Pseudophoenix_vinifera)	(Chamaedorea_seifrizii	(((Sclerosperma_profizianum	Orania_palindan)	((Nypa_fruticans	(Podococcus_barteri	Iriartea_deltoidea))	Attalea_speciosa))	((((Geonoma_undata	Leopoldinia_pulchra)	(Oenocarpus_minor	Oenocarpus_bataua))	(Pelagodoxa_henryana	((Dictyosperma_album	(Prestoea_acuminata	((Veitchia_spiralis	Dypsis_decaryi)	(Kentiopsis_piersoniorum	Heterospathe_cagayanensis))))	Manicaria_saccifera)))	((Bactris_major	(Elaeis_guineensis	Elaeis_oleifera))	(Roystonea_regia	((Reinhardtia_gracilis	Reinhardtia_simplex)	(Reinhardtia_paiewonskiana	Reinhardtia_latisecta))))))))	Serenoa_repens))	Kingia_australis);
((Calamus_caryotoides	((((Sabal_domingensis	Phoenix_dactylifera)	Pseudophoenix_vinifera)	(Chamaedorea_seifrizii	((Sclerosperma_profizianum	Orania_palindan)	((Manicaria_saccifera	(((Pelagodoxa_henryana	(Geonoma_undata	Leopoldinia_pulchra))	(Prestoea_acuminata	(Oenocarpus_minor	Oenocarpus_bataua)))	(((Dictyosperma_album	Heterospathe_cagayanensis)	(Veitchia_spiralis	Dypsis_decaryi))	Kentiopsis_piersoniorum)))	(((Podococcus_barteri	Iriartea_deltoidea)	(Attalea_speciosa	Nypa_fruticans))	(Roystonea_regia	(((Reinhardtia_gracilis	Reinhardtia_simplex)	(Reinhardtia_paiewonskiana	Reinhardtia_latisecta))	(Bactris_major	(Elaeis_guineensis	Elaeis_oleifera)))))))))	Serenoa_repens))	Kingia_australis);
((((((((Iriartea_deltoidea	Podococcus_barteri)	Nypa_fruticans)	Attalea_speciosa)	((Elaeis_guineensis	Elaeis_oleifera)	Bactris_major))	(Roystonea_regia	((Reinhardtia_latisecta	Reinhardtia_paiewonskiana)	(Reinhardtia_gracilis	Reinhardtia_simplex))))	((((Manicaria_saccifera	Leopoldinia_pulchra)	((Oenocarpus_bataua	Oenocarpus_minor)	(Dictyosperma_album	(Kentiopsis_piersoniorum	(Heterospathe_cagayanensis	(Dypsis_decaryi	Veitchia_spiralis))))))	Pelagodoxa_henryana)	(Geonoma_undata	Prestoea_acuminata)))	((((Pseudophoenix_vinifera	(Phoenix_dactylifera	Sabal_domingensis))	(Calamus_caryotoides	(Serenoa_repens	Orania_palindan)))	Chamaedorea_seifrizii)	Sclerosperma_profizianum))	Kingia_australis);
((Calamus_caryotoides	(Serenoa_repens	((Chamaedorea_seifrizii	(((((Elaeis_guineensis	Elaeis_oleifera)	Bactris_major)	(Roystonea_regia	((Reinhardtia_latisecta	Reinhardtia_paiewonskiana)	(Reinhardtia_gracilis	Reinhardtia_simplex))))	(Pelagodoxa_henryana	(((Oenocarpus_bataua	Oenocarpus_minor)	(Dypsis_decaryi	((Kentiopsis_piersoniorum	Veitchia_spiralis)	Heterospathe_cagayanensis)))	(((Manicaria_saccifera	Prestoea_acuminata)	Dictyosperma_album)	(Geonoma_undata	Leopoldinia_pulchra)))))	(((Iriartea_deltoidea	Podococcus_barteri)	(Nypa_fruticans	Attalea_speciosa))	(Orania_palindan	Sclerosperma_profizianum))))	(Pseudophoenix_vinifera	(Phoenix_dactylifera	Sabal_domingensis)))))	Kingia_australis);
((Calamus_caryotoides	((Chamaedorea_seifrizii	Pseudophoenix_vinifera)	((Serenoa_repens	(Phoenix_dactylifera	Sabal_domingensis))	((((Iriartea_deltoidea	((Podococcus_barteri	Nypa_fruticans)	Attalea_speciosa))	(((Elaeis_guineensis	Elaeis_oleifera)	Bactris_major)	(Roystonea_regia	((Reinhardtia_latisecta	Reinhardtia_paiewonskiana)	(Reinhardtia_gracilis	Reinhardtia_simplex)))))	((((Oenocarpus_bataua	Oenocarpus_minor)	((Dypsis_decaryi	Dictyosperma_album)	((Veitchia_spiralis	Heterospathe_cagayanensis)	Kentiopsis_piersoniorum)))	((Manicaria_saccifera	(Geonoma_undata	Leopoldinia_pulchra))	Pelagodoxa_henryana))	Prestoea_acuminata))	(Orania_palindan	Sclerosperma_profizianum)))))	Kingia_australis);
((Serenoa_repens	((Calamus_caryotoides	(Phoenix_dactylifera	Sabal_domingensis))	(((((Orania_palindan	Sclerosperma_profizianum)	((Manicaria_saccifera	(Geonoma_undata	Leopoldinia_pulchra))	(Pelagodoxa_henryana	(Prestoea_acuminata	((Oenocarpus_bataua	Oenocarpus_minor)	(Dictyosperma_album	(((Veitchia_spiralis	Heterospathe_cagayanensis)	Kentiopsis_piersoniorum)	Dypsis_decaryi)))))))	((Iriartea_deltoidea	((Podococcus_barteri	Nypa_fruticans)	Attalea_speciosa))	((((Elaeis_guineensis	Elaeis_oleifera)	Bactris_major)	((Reinhardtia_latisecta	Reinhardtia_paiewonskiana)	(Reinhardtia_gracilis	Reinhardtia_simplex)))	Roystonea_regia)))	Chamaedorea_seifrizii)	Pseudophoenix_vinifera)))	Kingia_australis);
((Calamus_caryotoides	((Chamaedorea_seifrizii	Pseudophoenix_vinifera)	((Serenoa_repens	(Phoenix_dactylifera	Sabal_domingensis))	((Orania_palindan	Sclerosperma_profizianum)	((Pelagodoxa_henryana	((Prestoea_acuminata	((Oenocarpus_bataua	Oenocarpus_minor)	(Dictyosperma_album	(((Veitchia_spiralis	Heterospathe_cagayanensis)	Kentiopsis_piersoniorum)	Dypsis_decaryi))))	(Geonoma_undata	(Leopoldinia_pulchra	Manicaria_saccifera))))	((((Elaeis_guineensis	Elaeis_oleifera)	Bactris_major)	((Reinhardtia_latisecta	(Reinhardtia_paiewonskiana	(Reinhardtia_gracilis	Reinhardtia_simplex)))	Roystonea_regia))	(Nypa_fruticans	(Attalea_speciosa	(Iriartea_deltoidea	Podococcus_barteri)))))))))	Kingia_australis);
((Calamus_caryotoides	(Serenoa_repens	((Pseudophoenix_vinifera	(Phoenix_dactylifera	Sabal_domingensis))	(Chamaedorea_seifrizii	((Sclerosperma_profizianum	((Nypa_fruticans	(Attalea_speciosa	(Iriartea_deltoidea	Podococcus_barteri)))	Orania_palindan))	(((((Leopoldinia_pulchra	Manicaria_saccifera)	(Pelagodoxa_henryana	((Oenocarpus_bataua	Oenocarpus_minor)	((Dictyosperma_album	((Veitchia_spiralis	Kentiopsis_piersoniorum)	Dypsis_decaryi))	Heterospathe_cagayanensis))))	Prestoea_acuminata)	Geonoma_undata)	(((Elaeis_guineensis	Elaeis_oleifera)	Bactris_major)	(((Reinhardtia_gracilis	Reinhardtia_simplex)	(Reinhardtia_latisecta	Reinhardtia_paiewonskiana))	Roystonea_regia))))))))	Kingia_australis);
((Calamus_caryotoides	(Serenoa_repens	((Pseudophoenix_vinifera	(Phoenix_dactylifera	Sabal_domingensis))	(Chamaedorea_seifrizii	(((Attalea_speciosa	((Iriartea_deltoidea	Podococcus_barteri)	Nypa_fruticans))	(Orania_palindan	Sclerosperma_profizianum))	((((Geonoma_undata	(Prestoea_acuminata	(Leopoldinia_pulchra	Manicaria_saccifera)))	((Oenocarpus_bataua	Oenocarpus_minor)	((((Dypsis_decaryi	Veitchia_spiralis)	Kentiopsis_piersoniorum)	Heterospathe_cagayanensis)	Dictyosperma_album)))	Pelagodoxa_henryana)	(((Elaeis_guineensis	Elaeis_oleifera)	Bactris_major)	(((Reinhardtia_gracilis	Reinhardtia_simplex)	(Reinhardtia_latisecta	Reinhardtia_paiewonskiana))	Roystonea_regia))))))))	Kingia_australis);
(((Oenocarpus_bataua	Oenocarpus_minor)	(((((Veitchia_spiralis	Kentiopsis_piersoniorum)	Heterospathe_cagayanensis)	Dypsis_decaryi)	Dictyosperma_album)	((Pelagodoxa_henryana	(Prestoea_acuminata	((((Reinhardtia_gracilis	Reinhardtia_simplex)	(Reinhardtia_latisecta	Reinhardtia_paiewonskiana))	((((Elaeis_guineensis	Elaeis_oleifera)	Bactris_major)	Roystonea_regia)	((Nypa_fruticans	Iriartea_deltoidea)	(Podococcus_barteri	Attalea_speciosa))))	(((Chamaedorea_seifrizii	Pseudophoenix_vinifera)	((Calamus_caryotoides	Serenoa_repens)	(Phoenix_dactylifera	Sabal_domingensis)))	(Orania_palindan	Sclerosperma_profizianum)))))	((Geonoma_undata	Leopoldinia_pulchra)	Manicaria_saccifera))))	Kingia_australis);
((Calamus_caryotoides	((((Orania_palindan	Sclerosperma_profizianum)	(((((Oenocarpus_bataua	Oenocarpus_minor)	Prestoea_acuminata)	((((Veitchia_spiralis	Heterospathe_cagayanensis)	Dypsis_decaryi)	Dictyosperma_album)	Kentiopsis_piersoniorum))	(Manicaria_saccifera	((Geonoma_undata	Leopoldinia_pulchra)	Pelagodoxa_henryana)))	(((Elaeis_guineensis	Elaeis_oleifera)	Bactris_major)	(((Iriartea_deltoidea	(Attalea_speciosa	(Podococcus_barteri	Nypa_fruticans)))	Roystonea_regia)	((Reinhardtia_gracilis	Reinhardtia_simplex)	(Reinhardtia_latisecta	Reinhardtia_paiewonskiana))))))	(Chamaedorea_seifrizii	(Pseudophoenix_vinifera	(Phoenix_dactylifera	Sabal_domingensis))))	Serenoa_repens))	Kingia_australis);
((Calamus_caryotoides	((((Orania_palindan	Sclerosperma_profizianum)	(((((Oenocarpus_bataua	Oenocarpus_minor)	(((Heterospathe_cagayanensis	(Kentiopsis_piersoniorum	Veitchia_spiralis))	Dypsis_decaryi)	Dictyosperma_album))	((Prestoea_acuminata	Manicaria_saccifera)	(Geonoma_undata	Leopoldinia_pulchra)))	Pelagodoxa_henryana)	((Nypa_fruticans	((Attalea_speciosa	Podococcus_barteri)	Iriartea_deltoidea))	((Roystonea_regia	((Reinhardtia_gracilis	Reinhardtia_simplex)	(Reinhardtia_latisecta	Reinhardtia_paiewonskiana)))	((Elaeis_guineensis	Elaeis_oleifera)	Bactris_major)))))	((Phoenix_dactylifera	Sabal_domingensis)	(Chamaedorea_seifrizii	Pseudophoenix_vinifera)))	Serenoa_repens))	Kingia_australis);
