# Supplementary material for: Data supporting the nuclear phylogenomics of the palm subfamily Arecoideae (Arecaceae)
Source: Data Brief. 2016 Mar 2;7:532–6. doi: 10.1016/j.dib.2016.02.063 (PMC4796708; doi:10.1016/j.dib.2016.02.063)
Supplement: Supplementary file 5 — Supplementary material [file mmc5.zip › RAxML_bootstrap.Elaeis_727.raxml.tre]

((Nypa_fruticans	((((((Orania_palindan	Sclerosperma_profizianum)	(Phoenix_dactylifera	(((Bactris_major	(Elaeis_oleifera	Elaeis_guineensis))	Attalea_speciosa)	((Reinhardtia_latisecta	Reinhardtia_paiewonskiana)	(Reinhardtia_gracilis	Reinhardtia_simplex)))))	(((Pelagodoxa_henryana	(Manicaria_saccifera	((Oenocarpus_bataua	Oenocarpus_minor)	Prestoea_acuminata)))	(Geonoma_undata	(Dictyosperma_album	((Veitchia_spiralis	(Heterospathe_cagayanensis	(Burretiokentia_grandiflora	Kentiopsis_piersoniorum)))	((Podococcus_barteri	Hydriastele_microspadix)	Dypsis_decaryi)))))	Iriartea_deltoidea))	(Roystonea_regia	(Leopoldinia_pulchra	Pseudophoenix_vinifera)))	(Sabal_domingensis	Serenoa_repens))	Calamus_caryotoides))	Kingia_australis);
((Nypa_fruticans	(((((Iriartea_deltoidea	((Orania_palindan	Sclerosperma_profizianum)	(Phoenix_dactylifera	(((Bactris_major	(Elaeis_oleifera	Elaeis_guineensis))	Attalea_speciosa)	((Reinhardtia_latisecta	Reinhardtia_paiewonskiana)	(Reinhardtia_gracilis	Reinhardtia_simplex))))))	(Roystonea_regia	((Geonoma_undata	((Pelagodoxa_henryana	Manicaria_saccifera)	((Oenocarpus_bataua	Oenocarpus_minor)	(Podococcus_barteri	Prestoea_acuminata))))	((Dictyosperma_album	(Dypsis_decaryi	((Veitchia_spiralis	(Heterospathe_cagayanensis	(Burretiokentia_grandiflora	Kentiopsis_piersoniorum)))	Hydriastele_microspadix)))	Leopoldinia_pulchra))))	Pseudophoenix_vinifera)	(Sabal_domingensis	Serenoa_repens))	Calamus_caryotoides))	Kingia_australis);
((Nypa_fruticans	(Serenoa_repens	(((((Iriartea_deltoidea	((Orania_palindan	Sclerosperma_profizianum)	(Phoenix_dactylifera	(((Bactris_major	(Elaeis_oleifera	Elaeis_guineensis))	Attalea_speciosa)	((Reinhardtia_latisecta	Reinhardtia_paiewonskiana)	(Reinhardtia_gracilis	Reinhardtia_simplex))))))	(Roystonea_regia	(Leopoldinia_pulchra	((Geonoma_undata	((Manicaria_saccifera	(Dypsis_decaryi	((Oenocarpus_bataua	Oenocarpus_minor)	Prestoea_acuminata)))	Pelagodoxa_henryana))	((Dictyosperma_album	(((Burretiokentia_grandiflora	Veitchia_spiralis)	Heterospathe_cagayanensis)	Kentiopsis_piersoniorum))	(Podococcus_barteri	Hydriastele_microspadix))))))	Pseudophoenix_vinifera)	Sabal_domingensis)	Calamus_caryotoides)))	Kingia_australis);
((Nypa_fruticans	(Calamus_caryotoides	(Serenoa_repens	((Iriartea_deltoidea	((Pseudophoenix_vinifera	((Orania_palindan	Sclerosperma_profizianum)	(Phoenix_dactylifera	(((Bactris_major	(Elaeis_oleifera	Elaeis_guineensis))	Attalea_speciosa)	((Reinhardtia_latisecta	Reinhardtia_paiewonskiana)	(Reinhardtia_gracilis	Reinhardtia_simplex))))))	((Geonoma_undata	((Manicaria_saccifera	(((Oenocarpus_bataua	Oenocarpus_minor)	Prestoea_acuminata)	(Dictyosperma_album	((((Veitchia_spiralis	Heterospathe_cagayanensis)	Kentiopsis_piersoniorum)	Burretiokentia_grandiflora)	(Dypsis_decaryi	(Podococcus_barteri	Hydriastele_microspadix))))))	(Leopoldinia_pulchra	Pelagodoxa_henryana)))	Roystonea_regia)))	Sabal_domingensis))))	Kingia_australis);
((Nypa_fruticans	(Calamus_caryotoides	((((((Leopoldinia_pulchra	Pelagodoxa_henryana)	(Geonoma_undata	(Manicaria_saccifera	(((Oenocarpus_bataua	Oenocarpus_minor)	Prestoea_acuminata)	(Dictyosperma_album	((((Veitchia_spiralis	Heterospathe_cagayanensis)	Kentiopsis_piersoniorum)	Burretiokentia_grandiflora)	(Dypsis_decaryi	(Podococcus_barteri	Hydriastele_microspadix))))))))	Roystonea_regia)	(Iriartea_deltoidea	((Orania_palindan	Sclerosperma_profizianum)	(((Bactris_major	(Elaeis_oleifera	Elaeis_guineensis))	Attalea_speciosa)	((Reinhardtia_latisecta	Reinhardtia_paiewonskiana)	(Phoenix_dactylifera	(Reinhardtia_gracilis	Reinhardtia_simplex)))))))	Pseudophoenix_vinifera)	(Sabal_domingensis	Serenoa_repens))))	Kingia_australis);
((Nypa_fruticans	(Calamus_caryotoides	((((((Geonoma_undata	(Dictyosperma_album	((Veitchia_spiralis	(Heterospathe_cagayanensis	Kentiopsis_piersoniorum))	(Dypsis_decaryi	(Podococcus_barteri	Hydriastele_microspadix)))))	(((Leopoldinia_pulchra	Manicaria_saccifera)	(Burretiokentia_grandiflora	((Oenocarpus_bataua	Oenocarpus_minor)	Prestoea_acuminata)))	Pelagodoxa_henryana))	Roystonea_regia)	(Iriartea_deltoidea	((Orania_palindan	Sclerosperma_profizianum)	(((Bactris_major	(Elaeis_oleifera	Elaeis_guineensis))	Attalea_speciosa)	((Reinhardtia_latisecta	Reinhardtia_paiewonskiana)	(Phoenix_dactylifera	(Reinhardtia_gracilis	Reinhardtia_simplex)))))))	Pseudophoenix_vinifera)	(Sabal_domingensis	Serenoa_repens))))	Kingia_australis);
((Nypa_fruticans	(Calamus_caryotoides	(((((((((Oenocarpus_bataua	Oenocarpus_minor)	Prestoea_acuminata)	(Pelagodoxa_henryana	Manicaria_saccifera))	((Dypsis_decaryi	((Dictyosperma_album	(Heterospathe_cagayanensis	(Kentiopsis_piersoniorum	(Burretiokentia_grandiflora	Veitchia_spiralis))))	(Podococcus_barteri	Hydriastele_microspadix)))	Geonoma_undata))	Leopoldinia_pulchra)	Roystonea_regia)	(Iriartea_deltoidea	((Orania_palindan	Sclerosperma_profizianum)	((((Reinhardtia_latisecta	Reinhardtia_paiewonskiana)	(Reinhardtia_gracilis	Reinhardtia_simplex))	((Bactris_major	(Elaeis_oleifera	Elaeis_guineensis))	Attalea_speciosa))	Phoenix_dactylifera))))	Pseudophoenix_vinifera)	(Sabal_domingensis	Serenoa_repens))))	Kingia_australis);
((Nypa_fruticans	(Calamus_caryotoides	(((Roystonea_regia	(((Iriartea_deltoidea	((Podococcus_barteri	(Orania_palindan	Sclerosperma_profizianum))	((Bactris_major	(Elaeis_oleifera	Elaeis_guineensis))	(((Reinhardtia_paiewonskiana	(Reinhardtia_latisecta	Reinhardtia_gracilis))	Reinhardtia_simplex)	Attalea_speciosa))))	(((((Oenocarpus_bataua	Oenocarpus_minor)	Prestoea_acuminata)	(Pelagodoxa_henryana	Manicaria_saccifera))	(((Hydriastele_microspadix	Dypsis_decaryi)	(Dictyosperma_album	(Veitchia_spiralis	(Kentiopsis_piersoniorum	Heterospathe_cagayanensis))))	Geonoma_undata))	Leopoldinia_pulchra))	Burretiokentia_grandiflora))	Pseudophoenix_vinifera)	(Phoenix_dactylifera	(Sabal_domingensis	Serenoa_repens)))))	Kingia_australis);
((Nypa_fruticans	(Calamus_caryotoides	(((Iriartea_deltoidea	(((Orania_palindan	Sclerosperma_profizianum)	(Phoenix_dactylifera	(((Reinhardtia_paiewonskiana	Reinhardtia_latisecta)	(Reinhardtia_gracilis	Reinhardtia_simplex))	(Attalea_speciosa	(Bactris_major	(Elaeis_oleifera	Elaeis_guineensis))))))	(Roystonea_regia	(((((Oenocarpus_bataua	Oenocarpus_minor)	Prestoea_acuminata)	(Pelagodoxa_henryana	Manicaria_saccifera))	(((((Burretiokentia_grandiflora	(Heterospathe_cagayanensis	(Veitchia_spiralis	Kentiopsis_piersoniorum)))	Dictyosperma_album)	(Podococcus_barteri	Hydriastele_microspadix))	Dypsis_decaryi)	Geonoma_undata))	Leopoldinia_pulchra))))	Pseudophoenix_vinifera)	(Sabal_domingensis	Serenoa_repens))))	Kingia_australis);
((Nypa_fruticans	(Calamus_caryotoides	(((Iriartea_deltoidea	(((Orania_palindan	Sclerosperma_profizianum)	(Phoenix_dactylifera	(((Reinhardtia_paiewonskiana	Reinhardtia_latisecta)	(Reinhardtia_gracilis	Reinhardtia_simplex))	(Attalea_speciosa	(Bactris_major	(Elaeis_oleifera	Elaeis_guineensis))))))	((((((((((Veitchia_spiralis	Kentiopsis_piersoniorum)	Heterospathe_cagayanensis)	Burretiokentia_grandiflora)	Dictyosperma_album)	((Podococcus_barteri	Hydriastele_microspadix)	Dypsis_decaryi))	Geonoma_undata)	((Oenocarpus_bataua	Oenocarpus_minor)	Prestoea_acuminata))	Manicaria_saccifera)	Pelagodoxa_henryana)	(Leopoldinia_pulchra	Roystonea_regia))))	Pseudophoenix_vinifera)	(Sabal_domingensis	Serenoa_repens))))	Kingia_australis);
((Nypa_fruticans	(Calamus_caryotoides	((Serenoa_repens	Sabal_domingensis)	(((((Sclerosperma_profizianum	Orania_palindan)	(Phoenix_dactylifera	(((Reinhardtia_latisecta	Reinhardtia_paiewonskiana)	(Reinhardtia_simplex	Reinhardtia_gracilis))	((Bactris_major	(Elaeis_oleifera	Elaeis_guineensis))	Attalea_speciosa))))	Iriartea_deltoidea)	(Roystonea_regia	(Leopoldinia_pulchra	((((Dypsis_decaryi	(Podococcus_barteri	Hydriastele_microspadix))	(Dictyosperma_album	((Veitchia_spiralis	(Heterospathe_cagayanensis	Kentiopsis_piersoniorum))	Burretiokentia_grandiflora)))	Geonoma_undata)	((Pelagodoxa_henryana	(Prestoea_acuminata	Manicaria_saccifera))	(Oenocarpus_minor	Oenocarpus_bataua))))))	Pseudophoenix_vinifera))))	Kingia_australis);
((Calamus_caryotoides	((Serenoa_repens	Sabal_domingensis)	(((((Sclerosperma_profizianum	Orania_palindan)	(Phoenix_dactylifera	((((Reinhardtia_latisecta	Reinhardtia_gracilis)	Reinhardtia_paiewonskiana)	Reinhardtia_simplex)	((Bactris_major	(Elaeis_oleifera	Elaeis_guineensis))	Attalea_speciosa))))	Iriartea_deltoidea)	(((Geonoma_undata	(Dypsis_decaryi	((Hydriastele_microspadix	Dictyosperma_album)	((Podococcus_barteri	Heterospathe_cagayanensis)	(Kentiopsis_piersoniorum	(Burretiokentia_grandiflora	Veitchia_spiralis))))))	Nypa_fruticans)	(Pseudophoenix_vinifera	(((Prestoea_acuminata	(Oenocarpus_minor	Oenocarpus_bataua))	Manicaria_saccifera)	Pelagodoxa_henryana))))	(Roystonea_regia	Leopoldinia_pulchra))))	Kingia_australis);
(((Calamus_caryotoides	((Serenoa_repens	Sabal_domingensis)	(((((Sclerosperma_profizianum	Orania_palindan)	(Phoenix_dactylifera	(((Reinhardtia_latisecta	Reinhardtia_paiewonskiana)	(Reinhardtia_gracilis	Reinhardtia_simplex))	((Bactris_major	(Elaeis_oleifera	Elaeis_guineensis))	Attalea_speciosa))))	Iriartea_deltoidea)	(Roystonea_regia	(((Geonoma_undata	(Dictyosperma_album	(((Hydriastele_microspadix	Podococcus_barteri)	(Kentiopsis_piersoniorum	(Heterospathe_cagayanensis	(Dypsis_decaryi	Veitchia_spiralis))))	Burretiokentia_grandiflora)))	Leopoldinia_pulchra)	((Manicaria_saccifera	(Prestoea_acuminata	(Oenocarpus_minor	Oenocarpus_bataua)))	Pelagodoxa_henryana))))	Pseudophoenix_vinifera)))	Nypa_fruticans)	Kingia_australis);
(((Calamus_caryotoides	((Serenoa_repens	Sabal_domingensis)	(((((Sclerosperma_profizianum	Orania_palindan)	(Phoenix_dactylifera	(((Reinhardtia_latisecta	Reinhardtia_paiewonskiana)	(Reinhardtia_gracilis	Reinhardtia_simplex))	((Bactris_major	(Elaeis_oleifera	Elaeis_guineensis))	Attalea_speciosa))))	Iriartea_deltoidea)	(Roystonea_regia	((Pelagodoxa_henryana	(((Dypsis_decaryi	(Hydriastele_microspadix	Podococcus_barteri))	(Dictyosperma_album	(Veitchia_spiralis	(Kentiopsis_piersoniorum	Heterospathe_cagayanensis))))	(Burretiokentia_grandiflora	Geonoma_undata)))	(Leopoldinia_pulchra	(Manicaria_saccifera	(Prestoea_acuminata	(Oenocarpus_minor	Oenocarpus_bataua)))))))	Pseudophoenix_vinifera)))	Nypa_fruticans)	Kingia_australis);
(((Calamus_caryotoides	((Serenoa_repens	Sabal_domingensis)	((Roystonea_regia	((((Dictyosperma_album	(((Heterospathe_cagayanensis	((Burretiokentia_grandiflora	Veitchia_spiralis)	Kentiopsis_piersoniorum))	(Hydriastele_microspadix	Podococcus_barteri))	Dypsis_decaryi))	Geonoma_undata)	((Manicaria_saccifera	(Prestoea_acuminata	(Oenocarpus_minor	Oenocarpus_bataua)))	Pelagodoxa_henryana))	(((Leopoldinia_pulchra	(Sclerosperma_profizianum	Orania_palindan))	(Phoenix_dactylifera	(((Reinhardtia_latisecta	Reinhardtia_paiewonskiana)	(Reinhardtia_gracilis	Reinhardtia_simplex))	((Bactris_major	(Elaeis_oleifera	Elaeis_guineensis))	Attalea_speciosa))))	Iriartea_deltoidea)))	Pseudophoenix_vinifera)))	Nypa_fruticans)	Kingia_australis);
(((Calamus_caryotoides	((Serenoa_repens	Sabal_domingensis)	(((((Sclerosperma_profizianum	Orania_palindan)	((Bactris_major	(Elaeis_oleifera	Elaeis_guineensis))	(Attalea_speciosa	(Phoenix_dactylifera	((Reinhardtia_latisecta	Reinhardtia_paiewonskiana)	(Reinhardtia_gracilis	Reinhardtia_simplex))))))	Iriartea_deltoidea)	(Roystonea_regia	(((Leopoldinia_pulchra	(Manicaria_saccifera	(Prestoea_acuminata	(Oenocarpus_minor	Oenocarpus_bataua))))	Pelagodoxa_henryana)	(((((Heterospathe_cagayanensis	(Veitchia_spiralis	Kentiopsis_piersoniorum))	Burretiokentia_grandiflora)	Dictyosperma_album)	((Hydriastele_microspadix	Podococcus_barteri)	Dypsis_decaryi))	Geonoma_undata))))	Pseudophoenix_vinifera)))	Nypa_fruticans)	Kingia_australis);
(((Calamus_caryotoides	((Serenoa_repens	Sabal_domingensis)	(((((Sclerosperma_profizianum	Orania_palindan)	((Bactris_major	(Elaeis_oleifera	Elaeis_guineensis))	(Attalea_speciosa	((Reinhardtia_latisecta	Reinhardtia_paiewonskiana)	(Reinhardtia_gracilis	Reinhardtia_simplex)))))	Iriartea_deltoidea)	(Roystonea_regia	(((((Manicaria_saccifera	(((Podococcus_barteri	Prestoea_acuminata)	(Oenocarpus_minor	Oenocarpus_bataua))	(((Kentiopsis_piersoniorum	(Heterospathe_cagayanensis	Veitchia_spiralis))	Dictyosperma_album)	(Hydriastele_microspadix	Dypsis_decaryi))))	(Phoenix_dactylifera	Geonoma_undata))	Pelagodoxa_henryana)	Leopoldinia_pulchra)	Burretiokentia_grandiflora)))	Pseudophoenix_vinifera)))	Nypa_fruticans)	Kingia_australis);
(((Calamus_caryotoides	((Serenoa_repens	Sabal_domingensis)	(((((Sclerosperma_profizianum	Orania_palindan)	(Phoenix_dactylifera	(((Reinhardtia_latisecta	(Reinhardtia_gracilis	Reinhardtia_paiewonskiana))	Reinhardtia_simplex)	((Bactris_major	(Elaeis_oleifera	Elaeis_guineensis))	Attalea_speciosa))))	Iriartea_deltoidea)	(Roystonea_regia	(((Manicaria_saccifera	((Prestoea_acuminata	(Oenocarpus_minor	Oenocarpus_bataua))	(((Kentiopsis_piersoniorum	(Heterospathe_cagayanensis	Veitchia_spiralis))	Dictyosperma_album)	((Podococcus_barteri	Hydriastele_microspadix)	Dypsis_decaryi))))	(Geonoma_undata	Pelagodoxa_henryana))	(Leopoldinia_pulchra	Burretiokentia_grandiflora))))	Pseudophoenix_vinifera)))	Nypa_fruticans)	Kingia_australis);
((Pelagodoxa_henryana	(Leopoldinia_pulchra	((((Roystonea_regia	Burretiokentia_grandiflora)	(((Calamus_caryotoides	(Serenoa_repens	Sabal_domingensis))	Nypa_fruticans)	Pseudophoenix_vinifera))	(((Podococcus_barteri	(Sclerosperma_profizianum	Orania_palindan))	(Phoenix_dactylifera	(((Reinhardtia_latisecta	Reinhardtia_paiewonskiana)	(Reinhardtia_gracilis	Reinhardtia_simplex))	((Bactris_major	(Elaeis_oleifera	Elaeis_guineensis))	Attalea_speciosa))))	Iriartea_deltoidea))	(((Dypsis_decaryi	((Prestoea_acuminata	(Oenocarpus_minor	Oenocarpus_bataua))	(((Heterospathe_cagayanensis	(Veitchia_spiralis	Kentiopsis_piersoniorum))	Dictyosperma_album)	Hydriastele_microspadix)))	Geonoma_undata)	Manicaria_saccifera))))	Kingia_australis);
((Nypa_fruticans	(((Pseudophoenix_vinifera	((((Podococcus_barteri	(Sclerosperma_profizianum	Orania_palindan))	(((Bactris_major	(Elaeis_oleifera	Elaeis_guineensis))	Attalea_speciosa)	(Phoenix_dactylifera	((Reinhardtia_latisecta	Reinhardtia_paiewonskiana)	(Reinhardtia_gracilis	Reinhardtia_simplex)))))	Iriartea_deltoidea)	((((Geonoma_undata	((Manicaria_saccifera	(Prestoea_acuminata	(Oenocarpus_minor	Oenocarpus_bataua)))	Pelagodoxa_henryana))	(Dictyosperma_album	((Hydriastele_microspadix	Dypsis_decaryi)	((Kentiopsis_piersoniorum	Veitchia_spiralis)	Heterospathe_cagayanensis))))	Leopoldinia_pulchra)	(Roystonea_regia	Burretiokentia_grandiflora))))	(Serenoa_repens	Sabal_domingensis))	Calamus_caryotoides))	Kingia_australis);
((Hydriastele_microspadix	(Dypsis_decaryi	((((((((Burretiokentia_grandiflora	Roystonea_regia)	(((Sclerosperma_profizianum	Orania_palindan)	(Phoenix_dactylifera	((Attalea_speciosa	(Bactris_major	(Elaeis_guineensis	Elaeis_oleifera)))	((Reinhardtia_simplex	Reinhardtia_gracilis)	(Reinhardtia_paiewonskiana	Reinhardtia_latisecta)))))	Iriartea_deltoidea))	Leopoldinia_pulchra)	((Calamus_caryotoides	Serenoa_repens)	Sabal_domingensis))	((((Pseudophoenix_vinifera	(Oenocarpus_minor	Oenocarpus_bataua))	(Podococcus_barteri	Prestoea_acuminata))	Manicaria_saccifera)	Pelagodoxa_henryana))	Geonoma_undata)	Nypa_fruticans)	(Dictyosperma_album	(Kentiopsis_piersoniorum	(Veitchia_spiralis	Heterospathe_cagayanensis))))))	Kingia_australis);
((Nypa_fruticans	(Calamus_caryotoides	((((((Sclerosperma_profizianum	Orania_palindan)	((Phoenix_dactylifera	((Bactris_major	(Elaeis_guineensis	Elaeis_oleifera))	((Reinhardtia_simplex	Reinhardtia_gracilis)	(Reinhardtia_paiewonskiana	Reinhardtia_latisecta))))	Attalea_speciosa))	(Podococcus_barteri	Iriartea_deltoidea))	((Burretiokentia_grandiflora	(Leopoldinia_pulchra	((Manicaria_saccifera	Pelagodoxa_henryana)	((((Oenocarpus_minor	Oenocarpus_bataua)	Prestoea_acuminata)	(((Hydriastele_microspadix	Dictyosperma_album)	(Kentiopsis_piersoniorum	(Veitchia_spiralis	Heterospathe_cagayanensis)))	Dypsis_decaryi))	Geonoma_undata))))	Roystonea_regia))	Pseudophoenix_vinifera)	(Serenoa_repens	Sabal_domingensis))))	Kingia_australis);
((Nypa_fruticans	(Calamus_caryotoides	((((Pseudophoenix_vinifera	(((Podococcus_barteri	Sclerosperma_profizianum)	Orania_palindan)	(((Reinhardtia_simplex	Reinhardtia_gracilis)	(Reinhardtia_paiewonskiana	Reinhardtia_latisecta))	(Attalea_speciosa	(Bactris_major	(Elaeis_guineensis	Elaeis_oleifera))))))	((Leopoldinia_pulchra	((Geonoma_undata	((Manicaria_saccifera	Pelagodoxa_henryana)	((Oenocarpus_minor	Oenocarpus_bataua)	Prestoea_acuminata)))	(Dictyosperma_album	(((Heterospathe_cagayanensis	Kentiopsis_piersoniorum)	(Veitchia_spiralis	Burretiokentia_grandiflora))	(Dypsis_decaryi	Hydriastele_microspadix)))))	Roystonea_regia))	Iriartea_deltoidea)	(Phoenix_dactylifera	(Serenoa_repens	Sabal_domingensis)))))	Kingia_australis);
((Calamus_caryotoides	(((((((Sclerosperma_profizianum	Orania_palindan)	((Bactris_major	(Elaeis_guineensis	Elaeis_oleifera))	(((Reinhardtia_simplex	Reinhardtia_gracilis)	(Reinhardtia_paiewonskiana	Reinhardtia_latisecta))	Attalea_speciosa)))	(Pelagodoxa_henryana	(((Oenocarpus_minor	Oenocarpus_bataua)	Prestoea_acuminata)	(Pseudophoenix_vinifera	Manicaria_saccifera))))	(Geonoma_undata	((Dictyosperma_album	((Heterospathe_cagayanensis	((Kentiopsis_piersoniorum	Burretiokentia_grandiflora)	Veitchia_spiralis))	(Dypsis_decaryi	(Podococcus_barteri	Hydriastele_microspadix))))	Nypa_fruticans)))	(Roystonea_regia	Iriartea_deltoidea))	Leopoldinia_pulchra)	(Sabal_domingensis	(Phoenix_dactylifera	Serenoa_repens))))	Kingia_australis);
(((Calamus_caryotoides	((Pseudophoenix_vinifera	((((Sclerosperma_profizianum	Orania_palindan)	((Bactris_major	(Elaeis_guineensis	Elaeis_oleifera))	(Phoenix_dactylifera	(((Reinhardtia_simplex	Reinhardtia_gracilis)	(Reinhardtia_paiewonskiana	Reinhardtia_latisecta))	Attalea_speciosa))))	(Iriartea_deltoidea	Roystonea_regia))	(((((Oenocarpus_minor	Oenocarpus_bataua)	(Podococcus_barteri	Prestoea_acuminata))	((Geonoma_undata	(Dictyosperma_album	((Heterospathe_cagayanensis	(Veitchia_spiralis	(Kentiopsis_piersoniorum	Burretiokentia_grandiflora)))	(Dypsis_decaryi	Hydriastele_microspadix))))	Manicaria_saccifera))	Pelagodoxa_henryana)	Leopoldinia_pulchra)))	(Serenoa_repens	Sabal_domingensis)))	Nypa_fruticans)	Kingia_australis);
((Calamus_caryotoides	((Nypa_fruticans	(Pseudophoenix_vinifera	((Iriartea_deltoidea	(((Bactris_major	(Elaeis_guineensis	Elaeis_oleifera))	(Phoenix_dactylifera	(((Reinhardtia_simplex	Reinhardtia_gracilis)	(Reinhardtia_paiewonskiana	Reinhardtia_latisecta))	Attalea_speciosa)))	(Sclerosperma_profizianum	(Orania_palindan	Podococcus_barteri))))	(Roystonea_regia	((Leopoldinia_pulchra	(Pelagodoxa_henryana	(Manicaria_saccifera	((Oenocarpus_minor	Oenocarpus_bataua)	Prestoea_acuminata))))	(Geonoma_undata	(Dictyosperma_album	((Heterospathe_cagayanensis	(Veitchia_spiralis	(Kentiopsis_piersoniorum	Burretiokentia_grandiflora)))	(Dypsis_decaryi	Hydriastele_microspadix)))))))))	(Serenoa_repens	Sabal_domingensis)))	Kingia_australis);
((Nypa_fruticans	(Calamus_caryotoides	((Serenoa_repens	Sabal_domingensis)	(((Iriartea_deltoidea	((((Bactris_major	(Elaeis_guineensis	Elaeis_oleifera))	((Phoenix_dactylifera	(Reinhardtia_simplex	Reinhardtia_gracilis))	(Reinhardtia_paiewonskiana	Reinhardtia_latisecta)))	Attalea_speciosa)	(Sclerosperma_profizianum	(Orania_palindan	Podococcus_barteri))))	((Dictyosperma_album	((Heterospathe_cagayanensis	(Veitchia_spiralis	(Kentiopsis_piersoniorum	Burretiokentia_grandiflora)))	(Dypsis_decaryi	Hydriastele_microspadix)))	(Leopoldinia_pulchra	(Roystonea_regia	(Geonoma_undata	(((Oenocarpus_minor	Oenocarpus_bataua)	Prestoea_acuminata)	(Pelagodoxa_henryana	Manicaria_saccifera)))))))	Pseudophoenix_vinifera))))	Kingia_australis);
((Nypa_fruticans	(Calamus_caryotoides	(((Phoenix_dactylifera	Serenoa_repens)	Sabal_domingensis)	((((((Attalea_speciosa	(Bactris_major	(Elaeis_guineensis	Elaeis_oleifera)))	((Reinhardtia_simplex	Reinhardtia_gracilis)	(Reinhardtia_paiewonskiana	Reinhardtia_latisecta)))	(Sclerosperma_profizianum	(Orania_palindan	Podococcus_barteri)))	(((Pelagodoxa_henryana	(Manicaria_saccifera	((Oenocarpus_minor	Oenocarpus_bataua)	Prestoea_acuminata)))	(Geonoma_undata	((Dictyosperma_album	((Heterospathe_cagayanensis	(Veitchia_spiralis	Kentiopsis_piersoniorum))	(Dypsis_decaryi	Hydriastele_microspadix)))	(Leopoldinia_pulchra	Burretiokentia_grandiflora))))	Iriartea_deltoidea))	Roystonea_regia)	Pseudophoenix_vinifera))))	Kingia_australis);
((Nypa_fruticans	(Calamus_caryotoides	((((((Bactris_major	(Elaeis_guineensis	Elaeis_oleifera))	(((Phoenix_dactylifera	(Reinhardtia_simplex	Reinhardtia_gracilis))	(Reinhardtia_paiewonskiana	Reinhardtia_latisecta))	Attalea_speciosa))	(Pseudophoenix_vinifera	(Sclerosperma_profizianum	Orania_palindan)))	(Roystonea_regia	((Geonoma_undata	(Pelagodoxa_henryana	(Manicaria_saccifera	((Oenocarpus_minor	Oenocarpus_bataua)	Prestoea_acuminata))))	((((Heterospathe_cagayanensis	((Burretiokentia_grandiflora	Veitchia_spiralis)	Kentiopsis_piersoniorum))	Dictyosperma_album)	(Dypsis_decaryi	(Podococcus_barteri	Hydriastele_microspadix)))	Leopoldinia_pulchra))))	Iriartea_deltoidea)	(Serenoa_repens	Sabal_domingensis))))	Kingia_australis);
((Nypa_fruticans	(Calamus_caryotoides	((((((Podococcus_barteri	(Sclerosperma_profizianum	Orania_palindan))	(((Reinhardtia_simplex	Reinhardtia_gracilis)	(Reinhardtia_paiewonskiana	Reinhardtia_latisecta))	(Attalea_speciosa	(Bactris_major	(Elaeis_guineensis	Elaeis_oleifera)))))	Iriartea_deltoidea)	((Phoenix_dactylifera	Roystonea_regia)	((Manicaria_saccifera	(Pelagodoxa_henryana	Leopoldinia_pulchra))	((((Oenocarpus_minor	Oenocarpus_bataua)	Prestoea_acuminata)	(((Heterospathe_cagayanensis	((Burretiokentia_grandiflora	Veitchia_spiralis)	Kentiopsis_piersoniorum))	Dictyosperma_album)	(Dypsis_decaryi	Hydriastele_microspadix)))	Geonoma_undata))))	Pseudophoenix_vinifera)	(Serenoa_repens	Sabal_domingensis))))	Kingia_australis);
(((((Serenoa_repens	Sabal_domingensis)	(Pseudophoenix_vinifera	(Roystonea_regia	((((Sclerosperma_profizianum	Orania_palindan)	(Phoenix_dactylifera	(((Reinhardtia_latisecta	Reinhardtia_paiewonskiana)	(Reinhardtia_gracilis	Reinhardtia_simplex))	(Attalea_speciosa	(Bactris_major	(Elaeis_oleifera	Elaeis_guineensis))))))	Iriartea_deltoidea)	(Leopoldinia_pulchra	((Geonoma_undata	(((Dypsis_decaryi	(Podococcus_barteri	Hydriastele_microspadix))	((Heterospathe_cagayanensis	((Burretiokentia_grandiflora	Veitchia_spiralis)	Kentiopsis_piersoniorum))	Dictyosperma_album))	(Prestoea_acuminata	(Oenocarpus_bataua	Oenocarpus_minor))))	(Manicaria_saccifera	Pelagodoxa_henryana)))))))	Calamus_caryotoides)	Nypa_fruticans)	Kingia_australis);
(((((Serenoa_repens	(Phoenix_dactylifera	Sabal_domingensis))	(Pseudophoenix_vinifera	(Roystonea_regia	(((Leopoldinia_pulchra	(Sclerosperma_profizianum	Orania_palindan))	(((Reinhardtia_latisecta	Reinhardtia_paiewonskiana)	(Reinhardtia_gracilis	Reinhardtia_simplex))	(Attalea_speciosa	(Bactris_major	(Elaeis_oleifera	Elaeis_guineensis)))))	(Iriartea_deltoidea	((Geonoma_undata	(((Dypsis_decaryi	(Podococcus_barteri	Hydriastele_microspadix))	((Heterospathe_cagayanensis	((Burretiokentia_grandiflora	Veitchia_spiralis)	Kentiopsis_piersoniorum))	Dictyosperma_album))	(Prestoea_acuminata	(Oenocarpus_bataua	Oenocarpus_minor))))	(Manicaria_saccifera	Pelagodoxa_henryana)))))))	Calamus_caryotoides)	Nypa_fruticans)	Kingia_australis);
(((((Serenoa_repens	Sabal_domingensis)	(Pseudophoenix_vinifera	((Iriartea_deltoidea	((((Reinhardtia_latisecta	Reinhardtia_paiewonskiana)	(Phoenix_dactylifera	(Reinhardtia_gracilis	Reinhardtia_simplex)))	(Attalea_speciosa	(Bactris_major	(Elaeis_oleifera	Elaeis_guineensis))))	(Sclerosperma_profizianum	Orania_palindan)))	(Roystonea_regia	(Leopoldinia_pulchra	((Manicaria_saccifera	(Prestoea_acuminata	(Oenocarpus_bataua	Oenocarpus_minor)))	((Geonoma_undata	(Dypsis_decaryi	((Podococcus_barteri	Hydriastele_microspadix)	((Heterospathe_cagayanensis	((Burretiokentia_grandiflora	Veitchia_spiralis)	Kentiopsis_piersoniorum))	Dictyosperma_album))))	Pelagodoxa_henryana)))))))	Calamus_caryotoides)	Nypa_fruticans)	Kingia_australis);
(((((Phoenix_dactylifera	(Serenoa_repens	Sabal_domingensis))	(Pseudophoenix_vinifera	(Roystonea_regia	((Pelagodoxa_henryana	((Leopoldinia_pulchra	Manicaria_saccifera)	(Geonoma_undata	((Prestoea_acuminata	(Oenocarpus_bataua	Oenocarpus_minor))	((Podococcus_barteri	Hydriastele_microspadix)	(Dypsis_decaryi	(Dictyosperma_album	((Heterospathe_cagayanensis	(Burretiokentia_grandiflora	Kentiopsis_piersoniorum))	Veitchia_spiralis))))))))	(Iriartea_deltoidea	((((Reinhardtia_latisecta	Reinhardtia_paiewonskiana)	(Reinhardtia_gracilis	Reinhardtia_simplex))	(Attalea_speciosa	(Bactris_major	(Elaeis_oleifera	Elaeis_guineensis))))	(Sclerosperma_profizianum	Orania_palindan)))))))	Calamus_caryotoides)	Nypa_fruticans)	Kingia_australis);
((Roystonea_regia	(Manicaria_saccifera	((Prestoea_acuminata	(Oenocarpus_bataua	Oenocarpus_minor))	(((((Iriartea_deltoidea	((((Reinhardtia_latisecta	Reinhardtia_paiewonskiana)	(Reinhardtia_gracilis	Reinhardtia_simplex))	(Attalea_speciosa	(Bactris_major	(Elaeis_oleifera	Elaeis_guineensis))))	((Podococcus_barteri	Sclerosperma_profizianum)	Orania_palindan)))	(Pseudophoenix_vinifera	((Calamus_caryotoides	(Phoenix_dactylifera	(Serenoa_repens	Sabal_domingensis)))	Nypa_fruticans)))	((((Heterospathe_cagayanensis	(Burretiokentia_grandiflora	Kentiopsis_piersoniorum))	Veitchia_spiralis)	(Hydriastele_microspadix	Dypsis_decaryi))	Dictyosperma_album))	(Pelagodoxa_henryana	Geonoma_undata))	Leopoldinia_pulchra))))	Kingia_australis);
((Nypa_fruticans	((Sabal_domingensis	((((Iriartea_deltoidea	((((Bactris_major	(Elaeis_oleifera	Elaeis_guineensis))	Attalea_speciosa)	((Reinhardtia_latisecta	Reinhardtia_paiewonskiana)	(Phoenix_dactylifera	(Reinhardtia_gracilis	Reinhardtia_simplex))))	(Sclerosperma_profizianum	Orania_palindan)))	((((Geonoma_undata	((((Heterospathe_cagayanensis	(Burretiokentia_grandiflora	Kentiopsis_piersoniorum))	Veitchia_spiralis)	((Podococcus_barteri	Hydriastele_microspadix)	Dypsis_decaryi))	Dictyosperma_album))	((Manicaria_saccifera	(Prestoea_acuminata	(Oenocarpus_bataua	Oenocarpus_minor)))	Leopoldinia_pulchra))	Pelagodoxa_henryana)	Roystonea_regia))	Pseudophoenix_vinifera)	Serenoa_repens))	Calamus_caryotoides))	Kingia_australis);
((Nypa_fruticans	((((Roystonea_regia	((Iriartea_deltoidea	(((((Bactris_major	(Elaeis_oleifera	Elaeis_guineensis))	Attalea_speciosa)	((Reinhardtia_latisecta	Reinhardtia_paiewonskiana)	(Reinhardtia_gracilis	Reinhardtia_simplex)))	Phoenix_dactylifera)	((Podococcus_barteri	Sclerosperma_profizianum)	Orania_palindan)))	(((Geonoma_undata	((Pelagodoxa_henryana	Manicaria_saccifera)	(Prestoea_acuminata	(Oenocarpus_bataua	Oenocarpus_minor))))	Leopoldinia_pulchra)	(Hydriastele_microspadix	((Dictyosperma_album	((Heterospathe_cagayanensis	(Burretiokentia_grandiflora	Kentiopsis_piersoniorum))	Veitchia_spiralis))	Dypsis_decaryi)))))	Pseudophoenix_vinifera)	(Serenoa_repens	Sabal_domingensis))	Calamus_caryotoides))	Kingia_australis);
((Nypa_fruticans	((((Iriartea_deltoidea	((((Bactris_major	(Elaeis_oleifera	Elaeis_guineensis))	(Attalea_speciosa	((Reinhardtia_latisecta	Reinhardtia_paiewonskiana)	(Phoenix_dactylifera	(Reinhardtia_gracilis	Reinhardtia_simplex)))))	((Podococcus_barteri	Sclerosperma_profizianum)	Orania_palindan))	(((Geonoma_undata	((Leopoldinia_pulchra	Pelagodoxa_henryana)	Manicaria_saccifera))	((Prestoea_acuminata	(Oenocarpus_bataua	Oenocarpus_minor))	(Dictyosperma_album	(((Heterospathe_cagayanensis	(Burretiokentia_grandiflora	Kentiopsis_piersoniorum))	Veitchia_spiralis)	(Dypsis_decaryi	Hydriastele_microspadix)))))	Roystonea_regia)))	Pseudophoenix_vinifera)	(Serenoa_repens	Sabal_domingensis))	Calamus_caryotoides))	Kingia_australis);
((Nypa_fruticans	((((Iriartea_deltoidea	((((Bactris_major	(Elaeis_oleifera	Elaeis_guineensis))	(Attalea_speciosa	((Reinhardtia_latisecta	Reinhardtia_paiewonskiana)	(Phoenix_dactylifera	(Reinhardtia_gracilis	Reinhardtia_simplex)))))	(Sclerosperma_profizianum	Orania_palindan))	((Leopoldinia_pulchra	((Podococcus_barteri	Hydriastele_microspadix)	((Dictyosperma_album	(Heterospathe_cagayanensis	((Burretiokentia_grandiflora	Kentiopsis_piersoniorum)	Veitchia_spiralis)))	Dypsis_decaryi)))	((Pelagodoxa_henryana	((Roystonea_regia	Manicaria_saccifera)	(Prestoea_acuminata	(Oenocarpus_bataua	Oenocarpus_minor))))	Geonoma_undata))))	Pseudophoenix_vinifera)	(Serenoa_repens	Sabal_domingensis))	Calamus_caryotoides))	Kingia_australis);
((Nypa_fruticans	(((Iriartea_deltoidea	(((Pseudophoenix_vinifera	(((Bactris_major	(Elaeis_oleifera	Elaeis_guineensis))	(Attalea_speciosa	((Reinhardtia_latisecta	Reinhardtia_paiewonskiana)	(Phoenix_dactylifera	(Reinhardtia_gracilis	Reinhardtia_simplex)))))	(Sclerosperma_profizianum	Orania_palindan)))	((Leopoldinia_pulchra	(Hydriastele_microspadix	((Dictyosperma_album	(Heterospathe_cagayanensis	((Burretiokentia_grandiflora	Kentiopsis_piersoniorum)	Veitchia_spiralis)))	Dypsis_decaryi)))	(((((Podococcus_barteri	Prestoea_acuminata)	(Oenocarpus_bataua	Oenocarpus_minor))	Manicaria_saccifera)	Pelagodoxa_henryana)	Geonoma_undata)))	Roystonea_regia))	(Serenoa_repens	Sabal_domingensis))	Calamus_caryotoides))	Kingia_australis);
((((Iriartea_deltoidea	(((Sclerosperma_profizianum	((Pseudophoenix_vinifera	Orania_palindan)	Phoenix_dactylifera))	(((Reinhardtia_simplex	Reinhardtia_gracilis)	(Reinhardtia_paiewonskiana	Reinhardtia_latisecta))	(Attalea_speciosa	(Bactris_major	(Elaeis_oleifera	Elaeis_guineensis)))))	((Burretiokentia_grandiflora	Roystonea_regia)	(((Geonoma_undata	((((Heterospathe_cagayanensis	(Veitchia_spiralis	Kentiopsis_piersoniorum))	Dictyosperma_album)	((Podococcus_barteri	Hydriastele_microspadix)	Dypsis_decaryi))	Nypa_fruticans))	((Prestoea_acuminata	(Oenocarpus_bataua	Oenocarpus_minor))	(Manicaria_saccifera	Pelagodoxa_henryana)))	Leopoldinia_pulchra))))	(Serenoa_repens	Sabal_domingensis))	Calamus_caryotoides)	Kingia_australis);
((Hydriastele_microspadix	(Podococcus_barteri	(((Nypa_fruticans	(Dypsis_decaryi	(((((Prestoea_acuminata	(Pseudophoenix_vinifera	(Oenocarpus_bataua	Oenocarpus_minor)))	Manicaria_saccifera)	Pelagodoxa_henryana)	((Burretiokentia_grandiflora	Roystonea_regia)	(((((Reinhardtia_simplex	Reinhardtia_gracilis)	(Reinhardtia_paiewonskiana	Reinhardtia_latisecta))	(Attalea_speciosa	(Bactris_major	(Elaeis_oleifera	Elaeis_guineensis))))	(Iriartea_deltoidea	(Leopoldinia_pulchra	(Sclerosperma_profizianum	Orania_palindan))))	((Phoenix_dactylifera	(Serenoa_repens	Sabal_domingensis))	Calamus_caryotoides))))	Geonoma_undata)))	(Heterospathe_cagayanensis	(Veitchia_spiralis	Kentiopsis_piersoniorum)))	Dictyosperma_album)))	Kingia_australis);
(((((((Heterospathe_cagayanensis	Veitchia_spiralis)	Kentiopsis_piersoniorum)	(((((((Prestoea_acuminata	(Oenocarpus_bataua	Oenocarpus_minor))	Manicaria_saccifera)	Pelagodoxa_henryana)	(Leopoldinia_pulchra	(Roystonea_regia	((Iriartea_deltoidea	((Nypa_fruticans	Calamus_caryotoides)	(Serenoa_repens	(Sabal_domingensis	Phoenix_dactylifera))))	((((Bactris_major	(Elaeis_oleifera	Elaeis_guineensis))	(((Reinhardtia_simplex	Reinhardtia_gracilis)	(Reinhardtia_paiewonskiana	Reinhardtia_latisecta))	Attalea_speciosa))	(Sclerosperma_profizianum	Orania_palindan))	Pseudophoenix_vinifera)))))	Burretiokentia_grandiflora)	Geonoma_undata)	Dictyosperma_album))	Dypsis_decaryi)	Hydriastele_microspadix)	Podococcus_barteri)	Kingia_australis);
((((((((Burretiokentia_grandiflora	Veitchia_spiralis)	Kentiopsis_piersoniorum)	Heterospathe_cagayanensis)	Dictyosperma_album)	((Geonoma_undata	(((Prestoea_acuminata	(Oenocarpus_bataua	Oenocarpus_minor))	Manicaria_saccifera)	Pelagodoxa_henryana))	(Leopoldinia_pulchra	(((Nypa_fruticans	Pseudophoenix_vinifera)	((Calamus_caryotoides	Serenoa_repens)	Sabal_domingensis))	((((Attalea_speciosa	(Bactris_major	(Elaeis_oleifera	Elaeis_guineensis)))	((Phoenix_dactylifera	(Reinhardtia_simplex	Reinhardtia_gracilis))	(Reinhardtia_paiewonskiana	Reinhardtia_latisecta)))	(Podococcus_barteri	(Sclerosperma_profizianum	Orania_palindan)))	(Iriartea_deltoidea	Roystonea_regia))))))	Dypsis_decaryi)	Hydriastele_microspadix)	Kingia_australis);
(((((((Burretiokentia_grandiflora	Veitchia_spiralis)	(Kentiopsis_piersoniorum	Heterospathe_cagayanensis))	Dictyosperma_album)	(Geonoma_undata	((((Prestoea_acuminata	(Oenocarpus_bataua	Oenocarpus_minor))	Manicaria_saccifera)	Pelagodoxa_henryana)	(((((Attalea_speciosa	(Bactris_major	(Elaeis_oleifera	Elaeis_guineensis)))	((Reinhardtia_simplex	Reinhardtia_gracilis)	(Reinhardtia_paiewonskiana	Reinhardtia_latisecta)))	Phoenix_dactylifera)	(Leopoldinia_pulchra	(Sclerosperma_profizianum	(Orania_palindan	Podococcus_barteri))))	((Iriartea_deltoidea	(Pseudophoenix_vinifera	(Nypa_fruticans	(Calamus_caryotoides	(Serenoa_repens	Sabal_domingensis)))))	Roystonea_regia)))))	Dypsis_decaryi)	Hydriastele_microspadix)	Kingia_australis);
((Nypa_fruticans	(((Serenoa_repens	Sabal_domingensis)	((((((Bactris_major	(Elaeis_oleifera	Elaeis_guineensis))	Attalea_speciosa)	((Phoenix_dactylifera	(Reinhardtia_simplex	Reinhardtia_gracilis))	(Reinhardtia_paiewonskiana	Reinhardtia_latisecta)))	(Sclerosperma_profizianum	Orania_palindan))	((Roystonea_regia	((Leopoldinia_pulchra	Burretiokentia_grandiflora)	(Geonoma_undata	((((Dypsis_decaryi	(Podococcus_barteri	Hydriastele_microspadix))	((Kentiopsis_piersoniorum	(Veitchia_spiralis	Heterospathe_cagayanensis))	Dictyosperma_album))	(Prestoea_acuminata	(Oenocarpus_bataua	Oenocarpus_minor)))	(Manicaria_saccifera	Pelagodoxa_henryana)))))	Iriartea_deltoidea))	Pseudophoenix_vinifera))	Calamus_caryotoides))	Kingia_australis);
((Nypa_fruticans	(((Serenoa_repens	Sabal_domingensis)	((((Phoenix_dactylifera	(Leopoldinia_pulchra	(((((Dypsis_decaryi	(Podococcus_barteri	Hydriastele_microspadix))	((Kentiopsis_piersoniorum	(Veitchia_spiralis	Heterospathe_cagayanensis))	Dictyosperma_album))	Geonoma_undata)	Pelagodoxa_henryana)	((Prestoea_acuminata	(Oenocarpus_bataua	Oenocarpus_minor))	Manicaria_saccifera))))	(Iriartea_deltoidea	(((Bactris_major	(Elaeis_oleifera	Elaeis_guineensis))	(Attalea_speciosa	((Reinhardtia_simplex	Reinhardtia_gracilis)	(Reinhardtia_paiewonskiana	Reinhardtia_latisecta))))	(Sclerosperma_profizianum	Orania_palindan))))	(Burretiokentia_grandiflora	Roystonea_regia))	Pseudophoenix_vinifera))	Calamus_caryotoides))	Kingia_australis);
((Nypa_fruticans	(Pseudophoenix_vinifera	((Calamus_caryotoides	(Serenoa_repens	Sabal_domingensis))	(((Leopoldinia_pulchra	((Podococcus_barteri	((Dypsis_decaryi	(Hydriastele_microspadix	((Kentiopsis_piersoniorum	(Veitchia_spiralis	Heterospathe_cagayanensis))	Dictyosperma_album)))	Geonoma_undata))	(((Phoenix_dactylifera	Oenocarpus_bataua)	Oenocarpus_minor)	(Pelagodoxa_henryana	(Prestoea_acuminata	Manicaria_saccifera)))))	(Burretiokentia_grandiflora	Roystonea_regia))	(Iriartea_deltoidea	((((Reinhardtia_simplex	Reinhardtia_gracilis)	(Reinhardtia_paiewonskiana	Reinhardtia_latisecta))	((Bactris_major	(Elaeis_oleifera	Elaeis_guineensis))	Attalea_speciosa))	(Sclerosperma_profizianum	Orania_palindan)))))))	Kingia_australis);
((Nypa_fruticans	((Pseudophoenix_vinifera	(((Serenoa_repens	Sabal_domingensis)	(Phoenix_dactylifera	Roystonea_regia))	((Iriartea_deltoidea	((((Reinhardtia_simplex	Reinhardtia_gracilis)	(Reinhardtia_paiewonskiana	Reinhardtia_latisecta))	((Bactris_major	(Elaeis_oleifera	Elaeis_guineensis))	Attalea_speciosa))	((Podococcus_barteri	Sclerosperma_profizianum)	Orania_palindan)))	((((Kentiopsis_piersoniorum	(Veitchia_spiralis	Heterospathe_cagayanensis))	(Dictyosperma_album	Burretiokentia_grandiflora))	(Dypsis_decaryi	Hydriastele_microspadix))	(Geonoma_undata	(Pelagodoxa_henryana	((Leopoldinia_pulchra	Manicaria_saccifera)	(Prestoea_acuminata	(Oenocarpus_bataua	Oenocarpus_minor)))))))))	Calamus_caryotoides))	Kingia_australis);
((Nypa_fruticans	(((Serenoa_repens	Sabal_domingensis)	((Iriartea_deltoidea	((((Phoenix_dactylifera	((Reinhardtia_simplex	Reinhardtia_gracilis)	(Reinhardtia_paiewonskiana	Reinhardtia_latisecta)))	((Bactris_major	(Elaeis_oleifera	Elaeis_guineensis))	Attalea_speciosa))	((Podococcus_barteri	Sclerosperma_profizianum)	Orania_palindan))	(Roystonea_regia	((Manicaria_saccifera	(Prestoea_acuminata	(Oenocarpus_bataua	Oenocarpus_minor)))	((Pelagodoxa_henryana	Leopoldinia_pulchra)	((Geonoma_undata	(((Hydriastele_microspadix	Dypsis_decaryi)	(Kentiopsis_piersoniorum	(Veitchia_spiralis	Heterospathe_cagayanensis)))	Dictyosperma_album))	Burretiokentia_grandiflora))))))	Pseudophoenix_vinifera))	Calamus_caryotoides))	Kingia_australis);
((Roystonea_regia	(((Nypa_fruticans	(Calamus_caryotoides	(Sabal_domingensis	Serenoa_repens)))	Pseudophoenix_vinifera)	((Iriartea_deltoidea	((Phoenix_dactylifera	(((Reinhardtia_gracilis	Reinhardtia_simplex)	(Reinhardtia_latisecta	Reinhardtia_paiewonskiana))	(Attalea_speciosa	((Elaeis_guineensis	Elaeis_oleifera)	Bactris_major))))	(Leopoldinia_pulchra	(Orania_palindan	Sclerosperma_profizianum))))	(((Manicaria_saccifera	((((Veitchia_spiralis	(Heterospathe_cagayanensis	(Kentiopsis_piersoniorum	Burretiokentia_grandiflora)))	Dictyosperma_album)	((Podococcus_barteri	Hydriastele_microspadix)	Dypsis_decaryi))	((Oenocarpus_bataua	Oenocarpus_minor)	Prestoea_acuminata)))	Geonoma_undata)	Pelagodoxa_henryana))))	Kingia_australis);
((Nypa_fruticans	(Calamus_caryotoides	(Sabal_domingensis	(Serenoa_repens	(Pseudophoenix_vinifera	((Iriartea_deltoidea	((((Phoenix_dactylifera	(Reinhardtia_gracilis	Reinhardtia_simplex))	(Reinhardtia_latisecta	Reinhardtia_paiewonskiana))	(Attalea_speciosa	((Elaeis_guineensis	Elaeis_oleifera)	Bactris_major)))	((Podococcus_barteri	Orania_palindan)	Sclerosperma_profizianum)))	(Roystonea_regia	((Pelagodoxa_henryana	(Geonoma_undata	(Burretiokentia_grandiflora	((Leopoldinia_pulchra	Manicaria_saccifera)	((Oenocarpus_bataua	Oenocarpus_minor)	Prestoea_acuminata)))))	(Dictyosperma_album	(((Kentiopsis_piersoniorum	Veitchia_spiralis)	Heterospathe_cagayanensis)	(Dypsis_decaryi	Hydriastele_microspadix)))))))))))	Kingia_australis);
((Nypa_fruticans	(Calamus_caryotoides	((Sabal_domingensis	Serenoa_repens)	((((((Manicaria_saccifera	((Oenocarpus_bataua	Oenocarpus_minor)	Prestoea_acuminata))	(Geonoma_undata	(Dictyosperma_album	(((Kentiopsis_piersoniorum	Burretiokentia_grandiflora)	(Heterospathe_cagayanensis	Veitchia_spiralis))	(Dypsis_decaryi	Hydriastele_microspadix)))))	(Pelagodoxa_henryana	Leopoldinia_pulchra))	(Iriartea_deltoidea	(((((Reinhardtia_gracilis	Reinhardtia_simplex)	(Reinhardtia_latisecta	Reinhardtia_paiewonskiana))	(Attalea_speciosa	((Elaeis_guineensis	Elaeis_oleifera)	Bactris_major)))	Phoenix_dactylifera)	(Orania_palindan	(Sclerosperma_profizianum	Podococcus_barteri)))))	Roystonea_regia)	Pseudophoenix_vinifera))))	Kingia_australis);
((Nypa_fruticans	(Calamus_caryotoides	((Sabal_domingensis	Serenoa_repens)	(((Roystonea_regia	(((Geonoma_undata	(Dictyosperma_album	(((Kentiopsis_piersoniorum	Heterospathe_cagayanensis)	(Veitchia_spiralis	Burretiokentia_grandiflora))	(Dypsis_decaryi	(Podococcus_barteri	Hydriastele_microspadix)))))	((Leopoldinia_pulchra	Manicaria_saccifera)	((Oenocarpus_bataua	Oenocarpus_minor)	Prestoea_acuminata)))	Pelagodoxa_henryana))	(Iriartea_deltoidea	((((Elaeis_guineensis	Elaeis_oleifera)	Bactris_major)	(((Phoenix_dactylifera	(Reinhardtia_gracilis	Reinhardtia_simplex))	(Reinhardtia_latisecta	Reinhardtia_paiewonskiana))	Attalea_speciosa))	(Orania_palindan	Sclerosperma_profizianum))))	Pseudophoenix_vinifera))))	Kingia_australis);
((Nypa_fruticans	(Calamus_caryotoides	((Sabal_domingensis	Serenoa_repens)	(((Roystonea_regia	((Geonoma_undata	((Pelagodoxa_henryana	Manicaria_saccifera)	((Dictyosperma_album	((Heterospathe_cagayanensis	((Burretiokentia_grandiflora	Kentiopsis_piersoniorum)	Veitchia_spiralis))	(Dypsis_decaryi	Hydriastele_microspadix)))	((Oenocarpus_bataua	Oenocarpus_minor)	Prestoea_acuminata))))	Leopoldinia_pulchra))	(Iriartea_deltoidea	(((((Reinhardtia_gracilis	Reinhardtia_simplex)	(Reinhardtia_latisecta	Reinhardtia_paiewonskiana))	(Attalea_speciosa	((Elaeis_guineensis	Elaeis_oleifera)	Bactris_major)))	Phoenix_dactylifera)	(Orania_palindan	(Sclerosperma_profizianum	Podococcus_barteri)))))	Pseudophoenix_vinifera))))	Kingia_australis);
((Nypa_fruticans	(Calamus_caryotoides	((Pseudophoenix_vinifera	((Phoenix_dactylifera	Roystonea_regia)	(Sabal_domingensis	Serenoa_repens)))	(((Geonoma_undata	(Manicaria_saccifera	(((((Leopoldinia_pulchra	Dictyosperma_album)	(((Heterospathe_cagayanensis	Kentiopsis_piersoniorum)	Veitchia_spiralis)	Hydriastele_microspadix))	Burretiokentia_grandiflora)	Dypsis_decaryi)	((Oenocarpus_bataua	Oenocarpus_minor)	Prestoea_acuminata))))	Pelagodoxa_henryana)	(Iriartea_deltoidea	((((Reinhardtia_gracilis	Reinhardtia_simplex)	(Reinhardtia_latisecta	Reinhardtia_paiewonskiana))	(Attalea_speciosa	((Elaeis_guineensis	Elaeis_oleifera)	Bactris_major)))	(Orania_palindan	(Sclerosperma_profizianum	Podococcus_barteri))))))))	Kingia_australis);
((Nypa_fruticans	(Calamus_caryotoides	((Sabal_domingensis	Serenoa_repens)	(Roystonea_regia	((((Geonoma_undata	(((((Burretiokentia_grandiflora	Kentiopsis_piersoniorum)	Heterospathe_cagayanensis)	Veitchia_spiralis)	Dictyosperma_album)	((Podococcus_barteri	Hydriastele_microspadix)	Dypsis_decaryi)))	((Pelagodoxa_henryana	((Oenocarpus_bataua	Oenocarpus_minor)	Prestoea_acuminata))	(Leopoldinia_pulchra	Manicaria_saccifera)))	(Iriartea_deltoidea	((((Phoenix_dactylifera	(Reinhardtia_gracilis	Reinhardtia_simplex))	(Reinhardtia_latisecta	Reinhardtia_paiewonskiana))	(Attalea_speciosa	((Elaeis_guineensis	Elaeis_oleifera)	Bactris_major)))	(Orania_palindan	Sclerosperma_profizianum))))	Pseudophoenix_vinifera)))))	Kingia_australis);
((Nypa_fruticans	(Calamus_caryotoides	((Sabal_domingensis	Serenoa_repens)	(((Iriartea_deltoidea	(((((Reinhardtia_gracilis	Reinhardtia_simplex)	(Reinhardtia_latisecta	Reinhardtia_paiewonskiana))	(Attalea_speciosa	((Elaeis_guineensis	Elaeis_oleifera)	Bactris_major)))	Phoenix_dactylifera)	(Orania_palindan	(Podococcus_barteri	Sclerosperma_profizianum))))	(Roystonea_regia	((Geonoma_undata	(Dictyosperma_album	((Hydriastele_microspadix	Dypsis_decaryi)	(Heterospathe_cagayanensis	(Veitchia_spiralis	(Burretiokentia_grandiflora	Kentiopsis_piersoniorum))))))	(Pelagodoxa_henryana	(((Oenocarpus_bataua	Oenocarpus_minor)	Prestoea_acuminata)	(Leopoldinia_pulchra	Manicaria_saccifera))))))	Pseudophoenix_vinifera))))	Kingia_australis);
((Hydriastele_microspadix	(Dypsis_decaryi	(((Dictyosperma_album	(Burretiokentia_grandiflora	((Kentiopsis_piersoniorum	Heterospathe_cagayanensis)	Veitchia_spiralis)))	Podococcus_barteri)	((((((Pseudophoenix_vinifera	(Calamus_caryotoides	(Sabal_domingensis	(Nypa_fruticans	Serenoa_repens))))	(Iriartea_deltoidea	((((Reinhardtia_gracilis	Reinhardtia_simplex)	(Reinhardtia_latisecta	Reinhardtia_paiewonskiana))	(Attalea_speciosa	((Elaeis_guineensis	Elaeis_oleifera)	Bactris_major)))	(Orania_palindan	Sclerosperma_profizianum))))	Roystonea_regia)	((Leopoldinia_pulchra	(Phoenix_dactylifera	Manicaria_saccifera))	Pelagodoxa_henryana))	Geonoma_undata)	((Oenocarpus_bataua	Oenocarpus_minor)	Prestoea_acuminata)))))	Kingia_australis);
((Hydriastele_microspadix	(Dypsis_decaryi	((Dictyosperma_album	((Kentiopsis_piersoniorum	Heterospathe_cagayanensis)	Veitchia_spiralis))	(((((Burretiokentia_grandiflora	((Oenocarpus_bataua	Oenocarpus_minor)	Prestoea_acuminata))	(Leopoldinia_pulchra	Manicaria_saccifera))	((Iriartea_deltoidea	((Phoenix_dactylifera	(((Reinhardtia_gracilis	Reinhardtia_simplex)	(Reinhardtia_latisecta	Reinhardtia_paiewonskiana))	(Attalea_speciosa	((Elaeis_guineensis	Elaeis_oleifera)	Bactris_major))))	((Podococcus_barteri	Orania_palindan)	Sclerosperma_profizianum)))	((Pseudophoenix_vinifera	((Sabal_domingensis	(Calamus_caryotoides	Serenoa_repens))	Nypa_fruticans))	Roystonea_regia)))	Pelagodoxa_henryana)	Geonoma_undata))))	Kingia_australis);
(((Calamus_caryotoides	((Pseudophoenix_vinifera	((Iriartea_deltoidea	((Orania_palindan	Sclerosperma_profizianum)	(((Bactris_major	(Elaeis_guineensis	Elaeis_oleifera))	Attalea_speciosa)	((Reinhardtia_paiewonskiana	Reinhardtia_latisecta)	(Reinhardtia_gracilis	Reinhardtia_simplex)))))	((((((((Heterospathe_cagayanensis	(Kentiopsis_piersoniorum	Veitchia_spiralis))	Dictyosperma_album)	(Dypsis_decaryi	(Hydriastele_microspadix	Podococcus_barteri)))	((Oenocarpus_bataua	Oenocarpus_minor)	Prestoea_acuminata))	Manicaria_saccifera)	(Geonoma_undata	Pelagodoxa_henryana))	Leopoldinia_pulchra)	(Burretiokentia_grandiflora	Roystonea_regia))))	(Phoenix_dactylifera	(Serenoa_repens	Sabal_domingensis))))	Nypa_fruticans)	Kingia_australis);
(((Calamus_caryotoides	((Pseudophoenix_vinifera	(Iriartea_deltoidea	(((Orania_palindan	Sclerosperma_profizianum)	(((Bactris_major	(Elaeis_guineensis	Elaeis_oleifera))	Attalea_speciosa)	(Phoenix_dactylifera	(((Reinhardtia_gracilis	Reinhardtia_paiewonskiana)	Reinhardtia_latisecta)	Reinhardtia_simplex))))	(((((Burretiokentia_grandiflora	((((Heterospathe_cagayanensis	(Kentiopsis_piersoniorum	Veitchia_spiralis))	Dictyosperma_album)	(Dypsis_decaryi	Hydriastele_microspadix))	((Oenocarpus_bataua	Oenocarpus_minor)	Prestoea_acuminata)))	(Leopoldinia_pulchra	Manicaria_saccifera))	(Podococcus_barteri	Geonoma_undata))	Pelagodoxa_henryana)	Roystonea_regia))))	(Serenoa_repens	Sabal_domingensis)))	Nypa_fruticans)	Kingia_australis);
(((Calamus_caryotoides	((Pseudophoenix_vinifera	(((Iriartea_deltoidea	((Geonoma_undata	(((((Heterospathe_cagayanensis	Kentiopsis_piersoniorum)	Veitchia_spiralis)	Burretiokentia_grandiflora)	Dictyosperma_album)	(Dypsis_decaryi	Hydriastele_microspadix)))	(((Leopoldinia_pulchra	Manicaria_saccifera)	((Oenocarpus_bataua	Oenocarpus_minor)	Prestoea_acuminata))	Pelagodoxa_henryana)))	((Podococcus_barteri	(Orania_palindan	Sclerosperma_profizianum))	(((Bactris_major	(Elaeis_guineensis	Elaeis_oleifera))	Attalea_speciosa)	(Phoenix_dactylifera	((Reinhardtia_paiewonskiana	Reinhardtia_latisecta)	(Reinhardtia_gracilis	Reinhardtia_simplex))))))	Roystonea_regia))	(Serenoa_repens	Sabal_domingensis)))	Nypa_fruticans)	Kingia_australis);
(((Calamus_caryotoides	((Pseudophoenix_vinifera	((Iriartea_deltoidea	(Roystonea_regia	((Geonoma_undata	(Dictyosperma_album	((Heterospathe_cagayanensis	(Kentiopsis_piersoniorum	(Veitchia_spiralis	Burretiokentia_grandiflora)))	(Dypsis_decaryi	Hydriastele_microspadix))))	((Leopoldinia_pulchra	(Manicaria_saccifera	((Oenocarpus_bataua	Oenocarpus_minor)	Prestoea_acuminata)))	Pelagodoxa_henryana))))	((Orania_palindan	(Sclerosperma_profizianum	Podococcus_barteri))	((((Bactris_major	(Elaeis_guineensis	Elaeis_oleifera))	Attalea_speciosa)	((Reinhardtia_paiewonskiana	Reinhardtia_latisecta)	(Reinhardtia_gracilis	Reinhardtia_simplex)))	Phoenix_dactylifera))))	(Serenoa_repens	Sabal_domingensis)))	Nypa_fruticans)	Kingia_australis);
(((Leopoldinia_pulchra	(Prestoea_acuminata	((Pelagodoxa_henryana	(Geonoma_undata	(((((Orania_palindan	(Sclerosperma_profizianum	Podococcus_barteri))	(((Bactris_major	(Elaeis_guineensis	Elaeis_oleifera))	Attalea_speciosa)	(((Reinhardtia_paiewonskiana	Reinhardtia_latisecta)	(Reinhardtia_gracilis	Reinhardtia_simplex))	Phoenix_dactylifera)))	Iriartea_deltoidea)	((((Serenoa_repens	Sabal_domingensis)	Calamus_caryotoides)	Nypa_fruticans)	Pseudophoenix_vinifera))	((((Heterospathe_cagayanensis	(Kentiopsis_piersoniorum	Burretiokentia_grandiflora))	Veitchia_spiralis)	(Hydriastele_microspadix	Dictyosperma_album))	Dypsis_decaryi))))	(Manicaria_saccifera	(Oenocarpus_bataua	Oenocarpus_minor)))))	Roystonea_regia)	Kingia_australis);
(((Calamus_caryotoides	((Pseudophoenix_vinifera	((Roystonea_regia	((Pelagodoxa_henryana	Leopoldinia_pulchra)	(Manicaria_saccifera	(Geonoma_undata	((((Heterospathe_cagayanensis	(Veitchia_spiralis	(Kentiopsis_piersoniorum	Burretiokentia_grandiflora)))	Dictyosperma_album)	(Dypsis_decaryi	Hydriastele_microspadix))	(Prestoea_acuminata	(Oenocarpus_bataua	Oenocarpus_minor)))))))	(((Orania_palindan	(Sclerosperma_profizianum	Podococcus_barteri))	(((Bactris_major	(Elaeis_guineensis	Elaeis_oleifera))	Attalea_speciosa)	((Reinhardtia_paiewonskiana	Reinhardtia_latisecta)	(Reinhardtia_gracilis	Reinhardtia_simplex))))	Iriartea_deltoidea)))	(Sabal_domingensis	(Phoenix_dactylifera	Serenoa_repens))))	Nypa_fruticans)	Kingia_australis);
(((Calamus_caryotoides	((Pseudophoenix_vinifera	(((((Heterospathe_cagayanensis	(Veitchia_spiralis	(Kentiopsis_piersoniorum	Burretiokentia_grandiflora)))	Dictyosperma_album)	(Dypsis_decaryi	Hydriastele_microspadix))	(((Pelagodoxa_henryana	Manicaria_saccifera)	(Prestoea_acuminata	(Oenocarpus_bataua	Oenocarpus_minor)))	((Leopoldinia_pulchra	Roystonea_regia)	Geonoma_undata)))	(((Orania_palindan	(Sclerosperma_profizianum	Podococcus_barteri))	(((Bactris_major	(Elaeis_guineensis	Elaeis_oleifera))	Attalea_speciosa)	((Reinhardtia_paiewonskiana	Reinhardtia_latisecta)	(Phoenix_dactylifera	(Reinhardtia_gracilis	Reinhardtia_simplex)))))	Iriartea_deltoidea)))	(Sabal_domingensis	Serenoa_repens)))	Nypa_fruticans)	Kingia_australis);
(((Calamus_caryotoides	((Pseudophoenix_vinifera	((Roystonea_regia	((Geonoma_undata	(((Dictyosperma_album	(Dypsis_decaryi	(Hydriastele_microspadix	(Veitchia_spiralis	((Kentiopsis_piersoniorum	Burretiokentia_grandiflora)	Heterospathe_cagayanensis)))))	(Prestoea_acuminata	(Oenocarpus_bataua	Oenocarpus_minor)))	Manicaria_saccifera))	(Leopoldinia_pulchra	Pelagodoxa_henryana)))	(((Sclerosperma_profizianum	(Podococcus_barteri	Orania_palindan))	(((Bactris_major	(Elaeis_guineensis	Elaeis_oleifera))	Attalea_speciosa)	((Reinhardtia_paiewonskiana	Reinhardtia_latisecta)	(Reinhardtia_gracilis	Reinhardtia_simplex))))	Iriartea_deltoidea)))	(Phoenix_dactylifera	(Sabal_domingensis	Serenoa_repens))))	Nypa_fruticans)	Kingia_australis);
(((Calamus_caryotoides	((Pseudophoenix_vinifera	(Roystonea_regia	(((Geonoma_undata	Pelagodoxa_henryana)	((Leopoldinia_pulchra	Manicaria_saccifera)	((Dypsis_decaryi	((Veitchia_spiralis	((Kentiopsis_piersoniorum	Burretiokentia_grandiflora)	Heterospathe_cagayanensis))	(Hydriastele_microspadix	Dictyosperma_album)))	(Prestoea_acuminata	(Oenocarpus_bataua	Oenocarpus_minor)))))	(((Sclerosperma_profizianum	(Podococcus_barteri	Orania_palindan))	(((Bactris_major	(Elaeis_guineensis	Elaeis_oleifera))	Attalea_speciosa)	((Reinhardtia_paiewonskiana	Reinhardtia_latisecta)	(Reinhardtia_gracilis	Reinhardtia_simplex))))	Iriartea_deltoidea))))	(Phoenix_dactylifera	(Sabal_domingensis	Serenoa_repens))))	Nypa_fruticans)	Kingia_australis);
(((Calamus_caryotoides	((Pseudophoenix_vinifera	((((Sclerosperma_profizianum	Orania_palindan)	((Bactris_major	(Elaeis_guineensis	Elaeis_oleifera))	(Attalea_speciosa	(Phoenix_dactylifera	((Reinhardtia_paiewonskiana	Reinhardtia_latisecta)	(Reinhardtia_gracilis	Reinhardtia_simplex))))))	Iriartea_deltoidea)	(Roystonea_regia	((Pelagodoxa_henryana	(Leopoldinia_pulchra	Manicaria_saccifera))	((Prestoea_acuminata	(Oenocarpus_bataua	Oenocarpus_minor))	(Geonoma_undata	(Dypsis_decaryi	(((((Kentiopsis_piersoniorum	Veitchia_spiralis)	Heterospathe_cagayanensis)	Dictyosperma_album)	Burretiokentia_grandiflora)	(Podococcus_barteri	Hydriastele_microspadix)))))))))	(Sabal_domingensis	Serenoa_repens)))	Nypa_fruticans)	Kingia_australis);
(((((Sabal_domingensis	Serenoa_repens)	(((Leopoldinia_pulchra	((Geonoma_undata	(((Oenocarpus_minor	Oenocarpus_bataua)	Prestoea_acuminata)	(Manicaria_saccifera	Pelagodoxa_henryana)))	((Dypsis_decaryi	(Dictyosperma_album	(Podococcus_barteri	Hydriastele_microspadix)))	((Kentiopsis_piersoniorum	Heterospathe_cagayanensis)	(Burretiokentia_grandiflora	Veitchia_spiralis)))))	(Roystonea_regia	(Iriartea_deltoidea	((Sclerosperma_profizianum	Orania_palindan)	((((Reinhardtia_latisecta	Reinhardtia_paiewonskiana)	(Reinhardtia_gracilis	Reinhardtia_simplex))	(Attalea_speciosa	(Bactris_major	(Elaeis_guineensis	Elaeis_oleifera))))	Phoenix_dactylifera)))))	Pseudophoenix_vinifera))	Calamus_caryotoides)	Nypa_fruticans)	Kingia_australis);
((Roystonea_regia	((((Podococcus_barteri	(Sclerosperma_profizianum	Orania_palindan))	((((Reinhardtia_latisecta	Reinhardtia_paiewonskiana)	(Reinhardtia_gracilis	Reinhardtia_simplex))	(Attalea_speciosa	(Bactris_major	(Elaeis_guineensis	Elaeis_oleifera))))	Phoenix_dactylifera))	((Pseudophoenix_vinifera	((Calamus_caryotoides	Nypa_fruticans)	(Sabal_domingensis	Serenoa_repens)))	(Leopoldinia_pulchra	(Geonoma_undata	(((Dictyosperma_album	((Heterospathe_cagayanensis	((Burretiokentia_grandiflora	Veitchia_spiralis)	Kentiopsis_piersoniorum))	(Hydriastele_microspadix	Dypsis_decaryi)))	((Oenocarpus_minor	Oenocarpus_bataua)	Prestoea_acuminata))	(Manicaria_saccifera	Pelagodoxa_henryana))))))	Iriartea_deltoidea))	Kingia_australis);
(((Podococcus_barteri	Hydriastele_microspadix)	(Dypsis_decaryi	(((((Pelagodoxa_henryana	Leopoldinia_pulchra)	((((Phoenix_dactylifera	(Oenocarpus_minor	Oenocarpus_bataua))	Prestoea_acuminata)	Manicaria_saccifera)	(((Iriartea_deltoidea	Roystonea_regia)	((Sclerosperma_profizianum	Orania_palindan)	(((Reinhardtia_latisecta	Reinhardtia_paiewonskiana)	(Reinhardtia_gracilis	Reinhardtia_simplex))	(Attalea_speciosa	(Bactris_major	(Elaeis_guineensis	Elaeis_oleifera))))))	((Pseudophoenix_vinifera	((Sabal_domingensis	Serenoa_repens)	Calamus_caryotoides))	Nypa_fruticans))))	Geonoma_undata)	Dictyosperma_album)	(Veitchia_spiralis	(Heterospathe_cagayanensis	(Burretiokentia_grandiflora	Kentiopsis_piersoniorum))))))	Kingia_australis);
((((Dypsis_decaryi	(((((Oenocarpus_minor	Oenocarpus_bataua)	(Prestoea_acuminata	Manicaria_saccifera))	((((Iriartea_deltoidea	Roystonea_regia)	((Sclerosperma_profizianum	Orania_palindan)	(((Reinhardtia_latisecta	Reinhardtia_paiewonskiana)	(Phoenix_dactylifera	(Reinhardtia_gracilis	Reinhardtia_simplex)))	(Attalea_speciosa	(Bactris_major	(Elaeis_guineensis	Elaeis_oleifera))))))	((Pseudophoenix_vinifera	((Sabal_domingensis	Serenoa_repens)	Calamus_caryotoides))	Nypa_fruticans))	(Geonoma_undata	(Pelagodoxa_henryana	Leopoldinia_pulchra))))	Dictyosperma_album)	(Veitchia_spiralis	(Heterospathe_cagayanensis	(Burretiokentia_grandiflora	Kentiopsis_piersoniorum)))))	Podococcus_barteri)	Hydriastele_microspadix)	Kingia_australis);
((((Dypsis_decaryi	((((Manicaria_saccifera	(Geonoma_undata	((Iriartea_deltoidea	((Roystonea_regia	(Pseudophoenix_vinifera	((Sabal_domingensis	Serenoa_repens)	Calamus_caryotoides)))	((Leopoldinia_pulchra	(Sclerosperma_profizianum	Orania_palindan))	((((Reinhardtia_latisecta	Reinhardtia_paiewonskiana)	(Reinhardtia_gracilis	Reinhardtia_simplex))	(Attalea_speciosa	(Bactris_major	(Elaeis_guineensis	Elaeis_oleifera))))	Phoenix_dactylifera))))	(Nypa_fruticans	Pelagodoxa_henryana))))	((Oenocarpus_minor	Oenocarpus_bataua)	Prestoea_acuminata))	Dictyosperma_album)	(Heterospathe_cagayanensis	((Burretiokentia_grandiflora	Kentiopsis_piersoniorum)	Veitchia_spiralis))))	Podococcus_barteri)	Hydriastele_microspadix)	Kingia_australis);
(((Dypsis_decaryi	((Dictyosperma_album	((Kentiopsis_piersoniorum	Heterospathe_cagayanensis)	(Burretiokentia_grandiflora	Veitchia_spiralis)))	(((Phoenix_dactylifera	(Pelagodoxa_henryana	Manicaria_saccifera))	(Geonoma_undata	(((((Nypa_fruticans	((Sabal_domingensis	Serenoa_repens)	Calamus_caryotoides))	Iriartea_deltoidea)	((Pseudophoenix_vinifera	(Orania_palindan	(Podococcus_barteri	Sclerosperma_profizianum)))	(((Reinhardtia_latisecta	Reinhardtia_paiewonskiana)	(Reinhardtia_gracilis	Reinhardtia_simplex))	(Attalea_speciosa	(Bactris_major	(Elaeis_guineensis	Elaeis_oleifera))))))	Roystonea_regia)	Leopoldinia_pulchra)))	((Oenocarpus_minor	Oenocarpus_bataua)	Prestoea_acuminata))))	Hydriastele_microspadix)	Kingia_australis);
((Nypa_fruticans	(((Sabal_domingensis	Serenoa_repens)	((((Roystonea_regia	(Leopoldinia_pulchra	(Podococcus_barteri	(Sclerosperma_profizianum	Orania_palindan))))	(Iriartea_deltoidea	((Bactris_major	(Elaeis_guineensis	Elaeis_oleifera))	(((Reinhardtia_latisecta	Reinhardtia_paiewonskiana)	(Reinhardtia_gracilis	Reinhardtia_simplex))	Attalea_speciosa))))	(((((Oenocarpus_minor	Oenocarpus_bataua)	Prestoea_acuminata)	(Manicaria_saccifera	Pelagodoxa_henryana))	(((Hydriastele_microspadix	Dypsis_decaryi)	(Dictyosperma_album	(Heterospathe_cagayanensis	((Burretiokentia_grandiflora	Veitchia_spiralis)	Kentiopsis_piersoniorum))))	Geonoma_undata))	Phoenix_dactylifera))	Pseudophoenix_vinifera))	Calamus_caryotoides))	Kingia_australis);
((Nypa_fruticans	(((Sabal_domingensis	Serenoa_repens)	(((Leopoldinia_pulchra	(Geonoma_undata	((Manicaria_saccifera	Pelagodoxa_henryana)	(((Oenocarpus_minor	Oenocarpus_bataua)	Prestoea_acuminata)	(Dypsis_decaryi	((Dictyosperma_album	(Heterospathe_cagayanensis	((Burretiokentia_grandiflora	Veitchia_spiralis)	Kentiopsis_piersoniorum)))	(Podococcus_barteri	Hydriastele_microspadix)))))))	(((Sclerosperma_profizianum	Orania_palindan)	(Phoenix_dactylifera	(((Reinhardtia_latisecta	Reinhardtia_paiewonskiana)	(Reinhardtia_gracilis	Reinhardtia_simplex))	(Attalea_speciosa	(Bactris_major	(Elaeis_guineensis	Elaeis_oleifera))))))	(Iriartea_deltoidea	Roystonea_regia)))	Pseudophoenix_vinifera))	Calamus_caryotoides))	Kingia_australis);
((Nypa_fruticans	(((Sabal_domingensis	Serenoa_repens)	(((Roystonea_regia	((Pelagodoxa_henryana	Leopoldinia_pulchra)	(Geonoma_undata	(Manicaria_saccifera	(((Oenocarpus_minor	Oenocarpus_bataua)	Prestoea_acuminata)	((Dictyosperma_album	((Heterospathe_cagayanensis	(Burretiokentia_grandiflora	Kentiopsis_piersoniorum))	Veitchia_spiralis))	((Podococcus_barteri	Hydriastele_microspadix)	Dypsis_decaryi)))))))	(((Sclerosperma_profizianum	Orania_palindan)	(Phoenix_dactylifera	(((Reinhardtia_latisecta	Reinhardtia_paiewonskiana)	(Reinhardtia_gracilis	Reinhardtia_simplex))	(Attalea_speciosa	(Bactris_major	(Elaeis_guineensis	Elaeis_oleifera))))))	Iriartea_deltoidea))	Pseudophoenix_vinifera))	Calamus_caryotoides))	Kingia_australis);
((Nypa_fruticans	(((Sabal_domingensis	Serenoa_repens)	((((Geonoma_undata	((Dictyosperma_album	(Heterospathe_cagayanensis	((Veitchia_spiralis	Burretiokentia_grandiflora)	Kentiopsis_piersoniorum)))	((Podococcus_barteri	Hydriastele_microspadix)	Dypsis_decaryi)))	(Pelagodoxa_henryana	(Manicaria_saccifera	((Oenocarpus_minor	Oenocarpus_bataua)	Prestoea_acuminata))))	Leopoldinia_pulchra)	((((Sclerosperma_profizianum	Orania_palindan)	(((Reinhardtia_latisecta	Reinhardtia_paiewonskiana)	(Phoenix_dactylifera	(Reinhardtia_gracilis	Reinhardtia_simplex)))	(Attalea_speciosa	(Bactris_major	(Elaeis_guineensis	Elaeis_oleifera)))))	Iriartea_deltoidea)	(Roystonea_regia	Pseudophoenix_vinifera))))	Calamus_caryotoides))	Kingia_australis);
((Nypa_fruticans	(Calamus_caryotoides	(((((Sclerosperma_profizianum	Orania_palindan)	((((Reinhardtia_paiewonskiana	Reinhardtia_latisecta)	(Reinhardtia_simplex	Reinhardtia_gracilis))	Phoenix_dactylifera)	(Attalea_speciosa	(Bactris_major	(Elaeis_oleifera	Elaeis_guineensis)))))	(Iriartea_deltoidea	((Leopoldinia_pulchra	Roystonea_regia)	(((((Podococcus_barteri	Hydriastele_microspadix)	Dypsis_decaryi)	((Kentiopsis_piersoniorum	Heterospathe_cagayanensis)	(Burretiokentia_grandiflora	Veitchia_spiralis)))	Dictyosperma_album)	(Geonoma_undata	((Pelagodoxa_henryana	(Prestoea_acuminata	(Oenocarpus_minor	Oenocarpus_bataua)))	Manicaria_saccifera))))))	Pseudophoenix_vinifera)	(Sabal_domingensis	Serenoa_repens))))	Kingia_australis);
((Hydriastele_microspadix	(Dypsis_decaryi	(((Prestoea_acuminata	(Oenocarpus_minor	Oenocarpus_bataua))	((Pelagodoxa_henryana	((((Sclerosperma_profizianum	(Podococcus_barteri	Orania_palindan))	((Attalea_speciosa	(Bactris_major	(Elaeis_oleifera	Elaeis_guineensis)))	((Reinhardtia_paiewonskiana	Reinhardtia_latisecta)	(Reinhardtia_simplex	Reinhardtia_gracilis))))	Roystonea_regia)	((Nypa_fruticans	(Calamus_caryotoides	Iriartea_deltoidea))	((Phoenix_dactylifera	Serenoa_repens)	Sabal_domingensis))))	(Geonoma_undata	(Leopoldinia_pulchra	(Pseudophoenix_vinifera	Manicaria_saccifera)))))	(((Veitchia_spiralis	Heterospathe_cagayanensis)	(Burretiokentia_grandiflora	Kentiopsis_piersoniorum))	Dictyosperma_album))))	Kingia_australis);
((Calamus_caryotoides	(((Serenoa_repens	Sabal_domingensis)	(((Roystonea_regia	((Leopoldinia_pulchra	Pelagodoxa_henryana)	(Manicaria_saccifera	(Geonoma_undata	((((Veitchia_spiralis	(Heterospathe_cagayanensis	(Kentiopsis_piersoniorum	Burretiokentia_grandiflora)))	(Hydriastele_microspadix	Dypsis_decaryi))	Dictyosperma_album)	(Prestoea_acuminata	(Oenocarpus_minor	Oenocarpus_bataua)))))))	(Iriartea_deltoidea	((Orania_palindan	(Sclerosperma_profizianum	Podococcus_barteri))	(Phoenix_dactylifera	((Attalea_speciosa	(Bactris_major	(Elaeis_oleifera	Elaeis_guineensis)))	((Reinhardtia_paiewonskiana	Reinhardtia_latisecta)	(Reinhardtia_simplex	Reinhardtia_gracilis)))))))	Pseudophoenix_vinifera))	Nypa_fruticans))	Kingia_australis);
(((Calamus_caryotoides	((Serenoa_repens	Sabal_domingensis)	(((Leopoldinia_pulchra	(((Manicaria_saccifera	Pelagodoxa_henryana)	((((Veitchia_spiralis	(Heterospathe_cagayanensis	(Kentiopsis_piersoniorum	Burretiokentia_grandiflora)))	(Hydriastele_microspadix	Dypsis_decaryi))	Dictyosperma_album)	Geonoma_undata))	(Prestoea_acuminata	(Oenocarpus_minor	Oenocarpus_bataua))))	(((Podococcus_barteri	Iriartea_deltoidea)	((Orania_palindan	Sclerosperma_profizianum)	((Bactris_major	(Elaeis_oleifera	Elaeis_guineensis))	((((Reinhardtia_paiewonskiana	Reinhardtia_latisecta)	(Reinhardtia_simplex	Reinhardtia_gracilis))	Phoenix_dactylifera)	Attalea_speciosa))))	Roystonea_regia))	Pseudophoenix_vinifera)))	Nypa_fruticans)	Kingia_australis);
(((Calamus_caryotoides	((Phoenix_dactylifera	(Serenoa_repens	Sabal_domingensis))	(Pseudophoenix_vinifera	(Roystonea_regia	(((Geonoma_undata	((Manicaria_saccifera	((Podococcus_barteri	Prestoea_acuminata)	(Oenocarpus_minor	Oenocarpus_bataua)))	Pelagodoxa_henryana))	(Leopoldinia_pulchra	(((Veitchia_spiralis	(Heterospathe_cagayanensis	(Kentiopsis_piersoniorum	Burretiokentia_grandiflora)))	(Hydriastele_microspadix	Dypsis_decaryi))	Dictyosperma_album)))	(Iriartea_deltoidea	((Orania_palindan	Sclerosperma_profizianum)	(((Reinhardtia_paiewonskiana	Reinhardtia_latisecta)	(Reinhardtia_simplex	Reinhardtia_gracilis))	(Attalea_speciosa	(Bactris_major	(Elaeis_oleifera	Elaeis_guineensis)))))))))))	Nypa_fruticans)	Kingia_australis);
(((Calamus_caryotoides	((Serenoa_repens	Sabal_domingensis)	(Pseudophoenix_vinifera	((Iriartea_deltoidea	((Orania_palindan	(Podococcus_barteri	Sclerosperma_profizianum))	(((Reinhardtia_paiewonskiana	Reinhardtia_latisecta)	(Phoenix_dactylifera	(Reinhardtia_simplex	Reinhardtia_gracilis)))	(Attalea_speciosa	(Bactris_major	(Elaeis_oleifera	Elaeis_guineensis))))))	(Roystonea_regia	((Geonoma_undata	((Prestoea_acuminata	(Oenocarpus_minor	Oenocarpus_bataua))	(((Veitchia_spiralis	(Heterospathe_cagayanensis	(Kentiopsis_piersoniorum	Burretiokentia_grandiflora)))	(Hydriastele_microspadix	Dypsis_decaryi))	Dictyosperma_album)))	((Pelagodoxa_henryana	Leopoldinia_pulchra)	Manicaria_saccifera)))))))	Nypa_fruticans)	Kingia_australis);
(((Hydriastele_microspadix	(Dypsis_decaryi	((Dictyosperma_album	(Veitchia_spiralis	(Heterospathe_cagayanensis	(Kentiopsis_piersoniorum	Burretiokentia_grandiflora))))	((((Pelagodoxa_henryana	((Iriartea_deltoidea	((Orania_palindan	Sclerosperma_profizianum)	((((Reinhardtia_paiewonskiana	Reinhardtia_latisecta)	(Reinhardtia_simplex	Reinhardtia_gracilis))	(Attalea_speciosa	(Bactris_major	(Elaeis_oleifera	Elaeis_guineensis))))	Phoenix_dactylifera)))	((Pseudophoenix_vinifera	(Nypa_fruticans	(Calamus_caryotoides	(Serenoa_repens	Sabal_domingensis))))	Roystonea_regia)))	(Leopoldinia_pulchra	Manicaria_saccifera))	(Prestoea_acuminata	(Oenocarpus_minor	Oenocarpus_bataua)))	Geonoma_undata))))	Podococcus_barteri)	Kingia_australis);
(((Hydriastele_microspadix	(Dypsis_decaryi	((Dictyosperma_album	(Veitchia_spiralis	(Heterospathe_cagayanensis	Kentiopsis_piersoniorum)))	((Prestoea_acuminata	(Oenocarpus_minor	Oenocarpus_bataua))	(((Manicaria_saccifera	Pelagodoxa_henryana)	Geonoma_undata)	(Leopoldinia_pulchra	((Burretiokentia_grandiflora	(((Pseudophoenix_vinifera	((Calamus_caryotoides	Nypa_fruticans)	(Phoenix_dactylifera	(Serenoa_repens	Sabal_domingensis))))	Iriartea_deltoidea)	((Orania_palindan	Sclerosperma_profizianum)	(Attalea_speciosa	((Bactris_major	(Elaeis_oleifera	Elaeis_guineensis))	((Reinhardtia_paiewonskiana	Reinhardtia_latisecta)	(Reinhardtia_simplex	Reinhardtia_gracilis)))))))	Roystonea_regia)))))))	Podococcus_barteri)	Kingia_australis);
(((Hydriastele_microspadix	(Dypsis_decaryi	((Dictyosperma_album	(Heterospathe_cagayanensis	(Kentiopsis_piersoniorum	Veitchia_spiralis)))	((Prestoea_acuminata	(Oenocarpus_minor	Oenocarpus_bataua))	(((Manicaria_saccifera	Pelagodoxa_henryana)	Geonoma_undata)	((Leopoldinia_pulchra	(Roystonea_regia	Burretiokentia_grandiflora))	((Pseudophoenix_vinifera	(Calamus_caryotoides	(Serenoa_repens	Sabal_domingensis)))	(Nypa_fruticans	(Iriartea_deltoidea	((Orania_palindan	Sclerosperma_profizianum)	(((Reinhardtia_paiewonskiana	Reinhardtia_latisecta)	(Phoenix_dactylifera	(Reinhardtia_simplex	Reinhardtia_gracilis)))	(Attalea_speciosa	(Bactris_major	(Elaeis_oleifera	Elaeis_guineensis))))))))))))))	Podococcus_barteri)	Kingia_australis);
((Nypa_fruticans	(((Serenoa_repens	Sabal_domingensis)	((((((Reinhardtia_paiewonskiana	Reinhardtia_latisecta)	(Phoenix_dactylifera	(Reinhardtia_simplex	Reinhardtia_gracilis)))	(Attalea_speciosa	(Bactris_major	(Elaeis_oleifera	Elaeis_guineensis))))	(((Roystonea_regia	Burretiokentia_grandiflora)	(Leopoldinia_pulchra	(Orania_palindan	Sclerosperma_profizianum)))	((((Dypsis_decaryi	(Prestoea_acuminata	(Oenocarpus_minor	Oenocarpus_bataua)))	(Manicaria_saccifera	Pelagodoxa_henryana))	Geonoma_undata)	((Podococcus_barteri	Hydriastele_microspadix)	(Dictyosperma_album	(Kentiopsis_piersoniorum	(Veitchia_spiralis	Heterospathe_cagayanensis)))))))	Iriartea_deltoidea)	Pseudophoenix_vinifera))	Calamus_caryotoides))	Kingia_australis);
((Nypa_fruticans	(((((((Phoenix_dactylifera	((((Elaeis_guineensis	Elaeis_oleifera)	Bactris_major)	Attalea_speciosa)	((Reinhardtia_paiewonskiana	Reinhardtia_latisecta)	(Reinhardtia_gracilis	Reinhardtia_simplex))))	(Podococcus_barteri	(Sclerosperma_profizianum	Orania_palindan)))	Iriartea_deltoidea)	((Dictyosperma_album	((Heterospathe_cagayanensis	(Veitchia_spiralis	Kentiopsis_piersoniorum))	(Hydriastele_microspadix	Dypsis_decaryi)))	((((Prestoea_acuminata	(Oenocarpus_bataua	Oenocarpus_minor))	(Pelagodoxa_henryana	Manicaria_saccifera))	Roystonea_regia)	(Leopoldinia_pulchra	(Burretiokentia_grandiflora	Geonoma_undata)))))	Pseudophoenix_vinifera)	(Sabal_domingensis	Serenoa_repens))	Calamus_caryotoides))	Kingia_australis);
((Nypa_fruticans	(((Iriartea_deltoidea	((Roystonea_regia	((((Leopoldinia_pulchra	Pelagodoxa_henryana)	Manicaria_saccifera)	(Prestoea_acuminata	(Oenocarpus_bataua	Oenocarpus_minor)))	(Geonoma_undata	(Dictyosperma_album	((Burretiokentia_grandiflora	(Veitchia_spiralis	(Kentiopsis_piersoniorum	Heterospathe_cagayanensis)))	(Hydriastele_microspadix	Dypsis_decaryi))))))	((Phoenix_dactylifera	((((Elaeis_guineensis	Elaeis_oleifera)	Bactris_major)	Attalea_speciosa)	((Reinhardtia_paiewonskiana	Reinhardtia_latisecta)	(Reinhardtia_gracilis	Reinhardtia_simplex))))	(Podococcus_barteri	(Sclerosperma_profizianum	Orania_palindan)))))	(Sabal_domingensis	(Calamus_caryotoides	Serenoa_repens)))	Pseudophoenix_vinifera))	Kingia_australis);
((Nypa_fruticans	(((Dictyosperma_album	((Veitchia_spiralis	(Kentiopsis_piersoniorum	Burretiokentia_grandiflora))	Heterospathe_cagayanensis))	(Hydriastele_microspadix	Dypsis_decaryi))	(((Leopoldinia_pulchra	(((Iriartea_deltoidea	((((Elaeis_guineensis	Elaeis_oleifera)	Bactris_major)	((Attalea_speciosa	((Reinhardtia_paiewonskiana	Reinhardtia_latisecta)	(Reinhardtia_gracilis	Reinhardtia_simplex)))	Phoenix_dactylifera))	(Sclerosperma_profizianum	(Orania_palindan	Podococcus_barteri))))	(((Sabal_domingensis	Serenoa_repens)	Calamus_caryotoides)	Pseudophoenix_vinifera))	Roystonea_regia))	((Manicaria_saccifera	(Prestoea_acuminata	(Oenocarpus_bataua	Oenocarpus_minor)))	Pelagodoxa_henryana))	Geonoma_undata)))	Kingia_australis);
((Nypa_fruticans	((((Hydriastele_microspadix	Dictyosperma_album)	(Heterospathe_cagayanensis	(Veitchia_spiralis	(Burretiokentia_grandiflora	Kentiopsis_piersoniorum))))	Dypsis_decaryi)	(((Leopoldinia_pulchra	((Iriartea_deltoidea	((((Elaeis_guineensis	Elaeis_oleifera)	Bactris_major)	(Attalea_speciosa	((Reinhardtia_paiewonskiana	Reinhardtia_latisecta)	(Phoenix_dactylifera	(Reinhardtia_gracilis	Reinhardtia_simplex)))))	(Orania_palindan	(Podococcus_barteri	Sclerosperma_profizianum))))	((((Sabal_domingensis	Serenoa_repens)	Calamus_caryotoides)	Pseudophoenix_vinifera)	Roystonea_regia)))	((Prestoea_acuminata	(Oenocarpus_bataua	Oenocarpus_minor))	(Pelagodoxa_henryana	Manicaria_saccifera)))	Geonoma_undata)))	Kingia_australis);
((Bactris_major	((((((Orania_palindan	(Podococcus_barteri	Sclerosperma_profizianum))	((((Nypa_fruticans	((Sabal_domingensis	Serenoa_repens)	Calamus_caryotoides))	Pseudophoenix_vinifera)	(((Pelagodoxa_henryana	Leopoldinia_pulchra)	(((Prestoea_acuminata	(Oenocarpus_bataua	Oenocarpus_minor))	Manicaria_saccifera)	(Geonoma_undata	((Dictyosperma_album	((Kentiopsis_piersoniorum	(Heterospathe_cagayanensis	Veitchia_spiralis))	(Hydriastele_microspadix	Dypsis_decaryi)))	Burretiokentia_grandiflora))))	Roystonea_regia))	Iriartea_deltoidea))	Phoenix_dactylifera)	((Reinhardtia_paiewonskiana	Reinhardtia_latisecta)	(Reinhardtia_gracilis	Reinhardtia_simplex)))	Attalea_speciosa)	(Elaeis_guineensis	Elaeis_oleifera)))	Kingia_australis);
((Nypa_fruticans	(Calamus_caryotoides	((Pseudophoenix_vinifera	(Iriartea_deltoidea	(((((Reinhardtia_paiewonskiana	Reinhardtia_latisecta)	(Phoenix_dactylifera	(Reinhardtia_gracilis	Reinhardtia_simplex)))	(Attalea_speciosa	((Elaeis_guineensis	Elaeis_oleifera)	Bactris_major)))	(Orania_palindan	Sclerosperma_profizianum))	((Pelagodoxa_henryana	(((Prestoea_acuminata	(Oenocarpus_bataua	Oenocarpus_minor))	(Manicaria_saccifera	Leopoldinia_pulchra))	(Geonoma_undata	((Dictyosperma_album	((Heterospathe_cagayanensis	((Veitchia_spiralis	Burretiokentia_grandiflora)	Kentiopsis_piersoniorum))	Dypsis_decaryi))	(Podococcus_barteri	Hydriastele_microspadix)))))	Roystonea_regia))))	(Sabal_domingensis	Serenoa_repens))))	Kingia_australis);
((Nypa_fruticans	(Calamus_caryotoides	(((((((Reinhardtia_paiewonskiana	Reinhardtia_latisecta)	(Reinhardtia_gracilis	Reinhardtia_simplex))	(Attalea_speciosa	((Elaeis_guineensis	Elaeis_oleifera)	Bactris_major)))	(Orania_palindan	(Podococcus_barteri	Sclerosperma_profizianum)))	((((Prestoea_acuminata	((Phoenix_dactylifera	Oenocarpus_bataua)	Oenocarpus_minor))	(Geonoma_undata	((Dictyosperma_album	((Heterospathe_cagayanensis	(Burretiokentia_grandiflora	Kentiopsis_piersoniorum))	Veitchia_spiralis))	(Dypsis_decaryi	Hydriastele_microspadix))))	(Manicaria_saccifera	Pelagodoxa_henryana))	(Leopoldinia_pulchra	Roystonea_regia)))	Iriartea_deltoidea)	((Sabal_domingensis	Serenoa_repens)	Pseudophoenix_vinifera))))	Kingia_australis);
((Nypa_fruticans	(Calamus_caryotoides	((Sabal_domingensis	Serenoa_repens)	(Pseudophoenix_vinifera	((Iriartea_deltoidea	((((Elaeis_guineensis	Elaeis_oleifera)	Bactris_major)	(((Reinhardtia_paiewonskiana	Reinhardtia_latisecta)	(Phoenix_dactylifera	(Reinhardtia_gracilis	Reinhardtia_simplex)))	Attalea_speciosa))	(Orania_palindan	Sclerosperma_profizianum)))	(((((Oenocarpus_bataua	Oenocarpus_minor)	((Prestoea_acuminata	Manicaria_saccifera)	Pelagodoxa_henryana))	(Geonoma_undata	(Dictyosperma_album	((Heterospathe_cagayanensis	((Burretiokentia_grandiflora	Kentiopsis_piersoniorum)	Veitchia_spiralis))	(Dypsis_decaryi	(Podococcus_barteri	Hydriastele_microspadix))))))	Leopoldinia_pulchra)	Roystonea_regia))))))	Kingia_australis);
((Nypa_fruticans	(Calamus_caryotoides	((Sabal_domingensis	Serenoa_repens)	(Pseudophoenix_vinifera	((Iriartea_deltoidea	(((((Reinhardtia_gracilis	Reinhardtia_paiewonskiana)	Reinhardtia_latisecta)	(Phoenix_dactylifera	Reinhardtia_simplex))	(Attalea_speciosa	((Elaeis_guineensis	Elaeis_oleifera)	Bactris_major)))	(Orania_palindan	Sclerosperma_profizianum)))	((((Leopoldinia_pulchra	(Oenocarpus_bataua	Oenocarpus_minor))	(((Podococcus_barteri	Prestoea_acuminata)	Manicaria_saccifera)	Pelagodoxa_henryana))	(Geonoma_undata	((Dypsis_decaryi	Hydriastele_microspadix)	(Dictyosperma_album	((Kentiopsis_piersoniorum	Heterospathe_cagayanensis)	(Burretiokentia_grandiflora	Veitchia_spiralis))))))	Roystonea_regia))))))	Kingia_australis);
((Nypa_fruticans	(Calamus_caryotoides	((Sabal_domingensis	Serenoa_repens)	((Roystonea_regia	((Iriartea_deltoidea	(((((Elaeis_guineensis	Elaeis_oleifera)	Bactris_major)	(((Reinhardtia_paiewonskiana	Reinhardtia_latisecta)	(Reinhardtia_gracilis	Reinhardtia_simplex))	Attalea_speciosa))	Phoenix_dactylifera)	(Orania_palindan	Sclerosperma_profizianum)))	(((Manicaria_saccifera	Leopoldinia_pulchra)	Pelagodoxa_henryana)	(Geonoma_undata	((Prestoea_acuminata	(Oenocarpus_bataua	Oenocarpus_minor))	((((Kentiopsis_piersoniorum	(Podococcus_barteri	Heterospathe_cagayanensis))	(Burretiokentia_grandiflora	Veitchia_spiralis))	(Dypsis_decaryi	Hydriastele_microspadix))	Dictyosperma_album))))))	Pseudophoenix_vinifera))))	Kingia_australis);
((Nypa_fruticans	(Calamus_caryotoides	(Serenoa_repens	(Sabal_domingensis	(Pseudophoenix_vinifera	((Iriartea_deltoidea	((Sclerosperma_profizianum	Orania_palindan)	((((Reinhardtia_gracilis	Reinhardtia_simplex)	(Reinhardtia_paiewonskiana	Reinhardtia_latisecta))	((Bactris_major	(Elaeis_guineensis	Elaeis_oleifera))	Attalea_speciosa))	Phoenix_dactylifera)))	(((((((((Kentiopsis_piersoniorum	(Heterospathe_cagayanensis	Veitchia_spiralis))	(Dypsis_decaryi	(Podococcus_barteri	Hydriastele_microspadix)))	Dictyosperma_album)	(Prestoea_acuminata	(Oenocarpus_bataua	Oenocarpus_minor)))	Burretiokentia_grandiflora)	Geonoma_undata)	(Leopoldinia_pulchra	Manicaria_saccifera))	Pelagodoxa_henryana)	Roystonea_regia)))))))	Kingia_australis);
((Nypa_fruticans	(Calamus_caryotoides	((Pseudophoenix_vinifera	((Iriartea_deltoidea	((Sclerosperma_profizianum	Orania_palindan)	(((Reinhardtia_gracilis	Reinhardtia_simplex)	(Reinhardtia_paiewonskiana	Reinhardtia_latisecta))	((Bactris_major	(Elaeis_guineensis	Elaeis_oleifera))	Attalea_speciosa))))	(((((Dypsis_decaryi	(Podococcus_barteri	Hydriastele_microspadix))	(Dictyosperma_album	(Heterospathe_cagayanensis	(Veitchia_spiralis	(Burretiokentia_grandiflora	Kentiopsis_piersoniorum)))))	((Manicaria_saccifera	(Prestoea_acuminata	(Oenocarpus_bataua	Oenocarpus_minor)))	(Pelagodoxa_henryana	Leopoldinia_pulchra)))	Geonoma_undata)	Roystonea_regia)))	(Phoenix_dactylifera	(Serenoa_repens	Sabal_domingensis)))))	Kingia_australis);
((Nypa_fruticans	(Calamus_caryotoides	((((Pseudophoenix_vinifera	(Sclerosperma_profizianum	Orania_palindan))	(((Reinhardtia_gracilis	Reinhardtia_simplex)	(Reinhardtia_paiewonskiana	Reinhardtia_latisecta))	((Bactris_major	(Elaeis_guineensis	Elaeis_oleifera))	Attalea_speciosa)))	((Geonoma_undata	(Pelagodoxa_henryana	((Prestoea_acuminata	(Oenocarpus_bataua	Oenocarpus_minor))	(Leopoldinia_pulchra	Manicaria_saccifera))))	((Dypsis_decaryi	(Podococcus_barteri	Hydriastele_microspadix))	(Heterospathe_cagayanensis	((Dictyosperma_album	Veitchia_spiralis)	(Burretiokentia_grandiflora	Kentiopsis_piersoniorum))))))	(Iriartea_deltoidea	(Roystonea_regia	(Phoenix_dactylifera	(Serenoa_repens	Sabal_domingensis)))))))	Kingia_australis);
((Nypa_fruticans	(Calamus_caryotoides	(((Sabal_domingensis	Serenoa_repens)	Phoenix_dactylifera)	(Pseudophoenix_vinifera	((((Sclerosperma_profizianum	Orania_palindan)	(((Reinhardtia_gracilis	Reinhardtia_simplex)	(Reinhardtia_paiewonskiana	Reinhardtia_latisecta))	((Bactris_major	(Elaeis_guineensis	Elaeis_oleifera))	Attalea_speciosa)))	Iriartea_deltoidea)	(Roystonea_regia	(((Pelagodoxa_henryana	((Prestoea_acuminata	(Oenocarpus_bataua	Oenocarpus_minor))	Manicaria_saccifera))	(((Dypsis_decaryi	(Podococcus_barteri	Hydriastele_microspadix))	(((Veitchia_spiralis	(Kentiopsis_piersoniorum	Heterospathe_cagayanensis))	Burretiokentia_grandiflora)	Dictyosperma_album))	Geonoma_undata))	Leopoldinia_pulchra)))))))	Kingia_australis);
((Nypa_fruticans	(Calamus_caryotoides	(((Sabal_domingensis	Serenoa_repens)	Phoenix_dactylifera)	(Pseudophoenix_vinifera	((((Podococcus_barteri	Hydriastele_microspadix)	((Heterospathe_cagayanensis	((Burretiokentia_grandiflora	Veitchia_spiralis)	Kentiopsis_piersoniorum))	Dictyosperma_album))	(Leopoldinia_pulchra	(Geonoma_undata	(((Dypsis_decaryi	(Prestoea_acuminata	(Oenocarpus_bataua	Oenocarpus_minor)))	Manicaria_saccifera)	Pelagodoxa_henryana))))	((((Sclerosperma_profizianum	Orania_palindan)	(((Reinhardtia_gracilis	Reinhardtia_simplex)	(Reinhardtia_paiewonskiana	Reinhardtia_latisecta))	((Bactris_major	(Elaeis_guineensis	Elaeis_oleifera))	Attalea_speciosa)))	Iriartea_deltoidea)	Roystonea_regia))))))	Kingia_australis);
((Nypa_fruticans	(Calamus_caryotoides	((Sabal_domingensis	Serenoa_repens)	(((((Geonoma_undata	((Prestoea_acuminata	(Oenocarpus_bataua	Oenocarpus_minor))	((((Veitchia_spiralis	(Kentiopsis_piersoniorum	Heterospathe_cagayanensis))	Burretiokentia_grandiflora)	(Dypsis_decaryi	(Podococcus_barteri	Hydriastele_microspadix)))	Dictyosperma_album)))	Manicaria_saccifera)	(Leopoldinia_pulchra	Pelagodoxa_henryana))	(((Sclerosperma_profizianum	Orania_palindan)	(Phoenix_dactylifera	(((Reinhardtia_gracilis	Reinhardtia_simplex)	(Reinhardtia_paiewonskiana	Reinhardtia_latisecta))	((Bactris_major	(Elaeis_guineensis	Elaeis_oleifera))	Attalea_speciosa))))	Iriartea_deltoidea))	(Roystonea_regia	Pseudophoenix_vinifera)))))	Kingia_australis);
((Nypa_fruticans	(Calamus_caryotoides	((((Pelagodoxa_henryana	(Geonoma_undata	(((Prestoea_acuminata	(Oenocarpus_bataua	Oenocarpus_minor))	((((Burretiokentia_grandiflora	Kentiopsis_piersoniorum)	(Veitchia_spiralis	Heterospathe_cagayanensis))	Dictyosperma_album)	((Podococcus_barteri	Hydriastele_microspadix)	Dypsis_decaryi)))	Manicaria_saccifera)))	Leopoldinia_pulchra)	(((Sclerosperma_profizianum	Orania_palindan)	(((Reinhardtia_gracilis	Reinhardtia_simplex)	(Reinhardtia_paiewonskiana	Reinhardtia_latisecta))	((Bactris_major	(Elaeis_guineensis	Elaeis_oleifera))	Attalea_speciosa)))	(Pseudophoenix_vinifera	(Iriartea_deltoidea	Roystonea_regia))))	((Phoenix_dactylifera	Sabal_domingensis)	Serenoa_repens))))	Kingia_australis);
((Nypa_fruticans	(Calamus_caryotoides	(((Iriartea_deltoidea	((Roystonea_regia	((Pelagodoxa_henryana	((((((Kentiopsis_piersoniorum	Heterospathe_cagayanensis)	(Burretiokentia_grandiflora	Veitchia_spiralis))	Dictyosperma_album)	((Podococcus_barteri	Hydriastele_microspadix)	Dypsis_decaryi))	Geonoma_undata)	((Prestoea_acuminata	(Oenocarpus_bataua	Oenocarpus_minor))	Manicaria_saccifera)))	Leopoldinia_pulchra))	((Sclerosperma_profizianum	Orania_palindan)	(((Reinhardtia_paiewonskiana	Reinhardtia_latisecta)	(Phoenix_dactylifera	(Reinhardtia_gracilis	Reinhardtia_simplex)))	((Bactris_major	(Elaeis_guineensis	Elaeis_oleifera))	Attalea_speciosa)))))	Pseudophoenix_vinifera)	(Sabal_domingensis	Serenoa_repens))))	Kingia_australis);
((Nypa_fruticans	(Calamus_caryotoides	((Iriartea_deltoidea	((Roystonea_regia	(((Phoenix_dactylifera	Geonoma_undata)	((((((Podococcus_barteri	Hydriastele_microspadix)	(Heterospathe_cagayanensis	((Burretiokentia_grandiflora	Veitchia_spiralis)	Kentiopsis_piersoniorum)))	Dictyosperma_album)	Dypsis_decaryi)	(Prestoea_acuminata	(Oenocarpus_bataua	Oenocarpus_minor)))	Manicaria_saccifera))	(Leopoldinia_pulchra	Pelagodoxa_henryana)))	(Pseudophoenix_vinifera	((Sclerosperma_profizianum	Orania_palindan)	(((Reinhardtia_paiewonskiana	Reinhardtia_latisecta)	(Reinhardtia_gracilis	Reinhardtia_simplex))	((Bactris_major	(Elaeis_guineensis	Elaeis_oleifera))	Attalea_speciosa))))))	(Sabal_domingensis	Serenoa_repens))))	Kingia_australis);
((Hydriastele_microspadix	(Dypsis_decaryi	((Geonoma_undata	(((((Pseudophoenix_vinifera	((((Reinhardtia_paiewonskiana	Reinhardtia_latisecta)	(Phoenix_dactylifera	(Reinhardtia_gracilis	Reinhardtia_simplex)))	((Bactris_major	(Elaeis_guineensis	Elaeis_oleifera))	Attalea_speciosa))	(Sclerosperma_profizianum	(Orania_palindan	Podococcus_barteri))))	(((Sabal_domingensis	Serenoa_repens)	Iriartea_deltoidea)	(Nypa_fruticans	Calamus_caryotoides)))	Roystonea_regia)	((Prestoea_acuminata	(Oenocarpus_bataua	Oenocarpus_minor))	Manicaria_saccifera))	(Leopoldinia_pulchra	Pelagodoxa_henryana)))	(Dictyosperma_album	(((Burretiokentia_grandiflora	Veitchia_spiralis)	Kentiopsis_piersoniorum)	Heterospathe_cagayanensis)))))	Kingia_australis);
(((Calamus_caryotoides	(((Sabal_domingensis	(Phoenix_dactylifera	Serenoa_repens))	(((Iriartea_deltoidea	Roystonea_regia)	((Sclerosperma_profizianum	Orania_palindan)	((Attalea_speciosa	(Bactris_major	(Elaeis_guineensis	Elaeis_oleifera)))	((Reinhardtia_latisecta	Reinhardtia_paiewonskiana)	(Reinhardtia_gracilis	Reinhardtia_simplex)))))	(((Leopoldinia_pulchra	Pelagodoxa_henryana)	(Manicaria_saccifera	((Podococcus_barteri	Prestoea_acuminata)	(Oenocarpus_bataua	Oenocarpus_minor))))	(Geonoma_undata	(Dypsis_decaryi	(((Hydriastele_microspadix	Dictyosperma_album)	((Veitchia_spiralis	Heterospathe_cagayanensis)	Kentiopsis_piersoniorum))	Burretiokentia_grandiflora))))))	Pseudophoenix_vinifera))	Nypa_fruticans)	Kingia_australis);
(((Calamus_caryotoides	((Sabal_domingensis	Serenoa_repens)	(((Iriartea_deltoidea	((Sclerosperma_profizianum	Orania_palindan)	((Attalea_speciosa	(Bactris_major	(Elaeis_guineensis	Elaeis_oleifera)))	(Phoenix_dactylifera	((Reinhardtia_latisecta	Reinhardtia_paiewonskiana)	(Reinhardtia_gracilis	Reinhardtia_simplex))))))	(Roystonea_regia	(((Geonoma_undata	(((((Burretiokentia_grandiflora	Kentiopsis_piersoniorum)	Veitchia_spiralis)	Heterospathe_cagayanensis)	Dictyosperma_album)	((Podococcus_barteri	Hydriastele_microspadix)	Dypsis_decaryi)))	((Prestoea_acuminata	(Oenocarpus_bataua	Oenocarpus_minor))	(Pelagodoxa_henryana	Manicaria_saccifera)))	Leopoldinia_pulchra)))	Pseudophoenix_vinifera)))	Nypa_fruticans)	Kingia_australis);
(((Calamus_caryotoides	((Sabal_domingensis	Serenoa_repens)	(((Iriartea_deltoidea	((Sclerosperma_profizianum	Orania_palindan)	((Bactris_major	(Elaeis_guineensis	Elaeis_oleifera))	((Phoenix_dactylifera	((Reinhardtia_latisecta	Reinhardtia_paiewonskiana)	(Reinhardtia_gracilis	Reinhardtia_simplex)))	Attalea_speciosa))))	(Roystonea_regia	((((Prestoea_acuminata	(Oenocarpus_bataua	Oenocarpus_minor))	(Dictyosperma_album	(((Podococcus_barteri	Hydriastele_microspadix)	Dypsis_decaryi)	(((Burretiokentia_grandiflora	Kentiopsis_piersoniorum)	Veitchia_spiralis)	Heterospathe_cagayanensis))))	(Pelagodoxa_henryana	Geonoma_undata))	(Manicaria_saccifera	Leopoldinia_pulchra))))	Pseudophoenix_vinifera)))	Nypa_fruticans)	Kingia_australis);
(((Calamus_caryotoides	((Sabal_domingensis	Serenoa_repens)	(((Iriartea_deltoidea	((Sclerosperma_profizianum	Orania_palindan)	((Attalea_speciosa	((Elaeis_guineensis	Elaeis_oleifera)	Bactris_major))	(Phoenix_dactylifera	((Reinhardtia_latisecta	Reinhardtia_paiewonskiana)	(Reinhardtia_gracilis	Reinhardtia_simplex))))))	((Leopoldinia_pulchra	Roystonea_regia)	((((Hydriastele_microspadix	Dypsis_decaryi)	(((Veitchia_spiralis	Kentiopsis_piersoniorum)	Heterospathe_cagayanensis)	((Podococcus_barteri	Burretiokentia_grandiflora)	Dictyosperma_album)))	Geonoma_undata)	(Pelagodoxa_henryana	((Prestoea_acuminata	(Oenocarpus_bataua	Oenocarpus_minor))	Manicaria_saccifera)))))	Pseudophoenix_vinifera)))	Nypa_fruticans)	Kingia_australis);
((Leopoldinia_pulchra	(((Roystonea_regia	((Pseudophoenix_vinifera	((Nypa_fruticans	Sabal_domingensis)	(Calamus_caryotoides	Serenoa_repens)))	(Iriartea_deltoidea	((Sclerosperma_profizianum	Orania_palindan)	(((Attalea_speciosa	((Elaeis_guineensis	Elaeis_oleifera)	Bactris_major))	((Reinhardtia_latisecta	Reinhardtia_paiewonskiana)	(Reinhardtia_gracilis	Reinhardtia_simplex)))	Phoenix_dactylifera)))))	((Manicaria_saccifera	((Prestoea_acuminata	(Oenocarpus_bataua	Oenocarpus_minor))	Burretiokentia_grandiflora))	(((((Dypsis_decaryi	Veitchia_spiralis)	((Podococcus_barteri	Hydriastele_microspadix)	Kentiopsis_piersoniorum))	Heterospathe_cagayanensis)	Dictyosperma_album)	Geonoma_undata)))	Pelagodoxa_henryana))	Kingia_australis);
((Nypa_fruticans	(((Serenoa_repens	Sabal_domingensis)	(((Iriartea_deltoidea	((Sclerosperma_profizianum	Orania_palindan)	(((Attalea_speciosa	((Elaeis_guineensis	Elaeis_oleifera)	Bactris_major))	((Reinhardtia_latisecta	Reinhardtia_paiewonskiana)	(Reinhardtia_gracilis	Reinhardtia_simplex)))	Phoenix_dactylifera)))	((((Pelagodoxa_henryana	(Prestoea_acuminata	Manicaria_saccifera))	(Leopoldinia_pulchra	(Oenocarpus_bataua	Oenocarpus_minor)))	(((((Kentiopsis_piersoniorum	(Veitchia_spiralis	Heterospathe_cagayanensis))	Burretiokentia_grandiflora)	(Dypsis_decaryi	(Podococcus_barteri	Hydriastele_microspadix)))	Dictyosperma_album)	Geonoma_undata))	Roystonea_regia))	Pseudophoenix_vinifera))	Calamus_caryotoides))	Kingia_australis);
((Nypa_fruticans	(((Serenoa_repens	Sabal_domingensis)	((((((((((Veitchia_spiralis	Heterospathe_cagayanensis)	(Burretiokentia_grandiflora	Kentiopsis_piersoniorum))	(Dypsis_decaryi	(Podococcus_barteri	Hydriastele_microspadix)))	Dictyosperma_album)	Geonoma_undata)	(Phoenix_dactylifera	(Manicaria_saccifera	(Prestoea_acuminata	(Oenocarpus_bataua	Oenocarpus_minor)))))	Pelagodoxa_henryana)	(Iriartea_deltoidea	((Leopoldinia_pulchra	(Sclerosperma_profizianum	Orania_palindan))	((Attalea_speciosa	((Elaeis_guineensis	Elaeis_oleifera)	Bactris_major))	((Reinhardtia_latisecta	Reinhardtia_paiewonskiana)	(Reinhardtia_gracilis	Reinhardtia_simplex))))))	Roystonea_regia)	Pseudophoenix_vinifera))	Calamus_caryotoides))	Kingia_australis);
((Hydriastele_microspadix	(((Dictyosperma_album	(((((Prestoea_acuminata	(Oenocarpus_bataua	Oenocarpus_minor))	(Pelagodoxa_henryana	Manicaria_saccifera))	Geonoma_undata)	Leopoldinia_pulchra)	(((Pseudophoenix_vinifera	(((Podococcus_barteri	Sclerosperma_profizianum)	Orania_palindan)	((Attalea_speciosa	((Elaeis_guineensis	Elaeis_oleifera)	Bactris_major))	((Reinhardtia_latisecta	Reinhardtia_paiewonskiana)	(Phoenix_dactylifera	(Reinhardtia_gracilis	Reinhardtia_simplex))))))	(Iriartea_deltoidea	Roystonea_regia))	(Nypa_fruticans	((Calamus_caryotoides	Serenoa_repens)	Sabal_domingensis)))))	(((Burretiokentia_grandiflora	Kentiopsis_piersoniorum)	Heterospathe_cagayanensis)	Veitchia_spiralis))	Dypsis_decaryi))	Kingia_australis);
((Nypa_fruticans	(((Serenoa_repens	Sabal_domingensis)	(((((Sclerosperma_profizianum	Orania_palindan)	((Attalea_speciosa	((Elaeis_guineensis	Elaeis_oleifera)	Bactris_major))	((Reinhardtia_latisecta	Reinhardtia_paiewonskiana)	(Phoenix_dactylifera	(Reinhardtia_gracilis	Reinhardtia_simplex)))))	(Roystonea_regia	(Pelagodoxa_henryana	((Geonoma_undata	(((Heterospathe_cagayanensis	(Veitchia_spiralis	(Burretiokentia_grandiflora	Kentiopsis_piersoniorum)))	(Dypsis_decaryi	(Podococcus_barteri	Hydriastele_microspadix)))	Dictyosperma_album))	(Leopoldinia_pulchra	((Prestoea_acuminata	(Oenocarpus_bataua	Oenocarpus_minor))	Manicaria_saccifera))))))	Iriartea_deltoidea)	Pseudophoenix_vinifera))	Calamus_caryotoides))	Kingia_australis);
((Nypa_fruticans	(((Serenoa_repens	Sabal_domingensis)	((((Geonoma_undata	((((Kentiopsis_piersoniorum	Heterospathe_cagayanensis)	(Veitchia_spiralis	Burretiokentia_grandiflora))	(Dypsis_decaryi	Hydriastele_microspadix))	Dictyosperma_album))	(((Prestoea_acuminata	(Oenocarpus_bataua	Oenocarpus_minor))	Manicaria_saccifera)	Pelagodoxa_henryana))	((Roystonea_regia	Iriartea_deltoidea)	((Leopoldinia_pulchra	(Sclerosperma_profizianum	(Orania_palindan	Podococcus_barteri)))	(((Attalea_speciosa	((Elaeis_guineensis	Elaeis_oleifera)	Bactris_major))	((Reinhardtia_latisecta	Reinhardtia_paiewonskiana)	(Reinhardtia_gracilis	Reinhardtia_simplex)))	Phoenix_dactylifera))))	Pseudophoenix_vinifera))	Calamus_caryotoides))	Kingia_australis);
((Nypa_fruticans	(((Sabal_domingensis	Serenoa_repens)	((Iriartea_deltoidea	((Roystonea_regia	(((Manicaria_saccifera	(Prestoea_acuminata	((Phoenix_dactylifera	Oenocarpus_minor)	Oenocarpus_bataua)))	(Pelagodoxa_henryana	(Geonoma_undata	(((Dictyosperma_album	(Veitchia_spiralis	(Kentiopsis_piersoniorum	Burretiokentia_grandiflora)))	Heterospathe_cagayanensis)	(Dypsis_decaryi	(Podococcus_barteri	Hydriastele_microspadix))))))	Leopoldinia_pulchra))	(((((Elaeis_guineensis	Elaeis_oleifera)	Bactris_major)	Attalea_speciosa)	((Reinhardtia_simplex	Reinhardtia_gracilis)	(Reinhardtia_latisecta	Reinhardtia_paiewonskiana)))	(Orania_palindan	Sclerosperma_profizianum))))	Pseudophoenix_vinifera))	Calamus_caryotoides))	Kingia_australis);
((Nypa_fruticans	(((Sabal_domingensis	Serenoa_repens)	(((((((Pelagodoxa_henryana	Manicaria_saccifera)	(Prestoea_acuminata	(Oenocarpus_minor	Oenocarpus_bataua)))	(Geonoma_undata	(Dypsis_decaryi	((Dictyosperma_album	(Podococcus_barteri	Hydriastele_microspadix))	(Kentiopsis_piersoniorum	(Veitchia_spiralis	Heterospathe_cagayanensis))))))	Burretiokentia_grandiflora)	Leopoldinia_pulchra)	(((Phoenix_dactylifera	((((Elaeis_guineensis	Elaeis_oleifera)	Bactris_major)	Attalea_speciosa)	(Reinhardtia_simplex	((Reinhardtia_latisecta	Reinhardtia_gracilis)	Reinhardtia_paiewonskiana))))	(Orania_palindan	Sclerosperma_profizianum))	(Roystonea_regia	Iriartea_deltoidea)))	Pseudophoenix_vinifera))	Calamus_caryotoides))	Kingia_australis);
((Nypa_fruticans	(((Sabal_domingensis	Serenoa_repens)	(((((Geonoma_undata	(Dypsis_decaryi	((Dictyosperma_album	Hydriastele_microspadix)	(Heterospathe_cagayanensis	((Burretiokentia_grandiflora	Kentiopsis_piersoniorum)	Veitchia_spiralis)))))	(((Pelagodoxa_henryana	Manicaria_saccifera)	(Prestoea_acuminata	(Oenocarpus_minor	Oenocarpus_bataua)))	Leopoldinia_pulchra))	((Phoenix_dactylifera	(((Elaeis_guineensis	Elaeis_oleifera)	Bactris_major)	(Attalea_speciosa	((Reinhardtia_gracilis	Reinhardtia_simplex)	(Reinhardtia_latisecta	Reinhardtia_paiewonskiana)))))	(Orania_palindan	(Podococcus_barteri	Sclerosperma_profizianum))))	(Roystonea_regia	Iriartea_deltoidea))	Pseudophoenix_vinifera))	Calamus_caryotoides))	Kingia_australis);
((Nypa_fruticans	(((Phoenix_dactylifera	(Sabal_domingensis	Serenoa_repens))	(((Roystonea_regia	((Leopoldinia_pulchra	((Pelagodoxa_henryana	Manicaria_saccifera)	(Prestoea_acuminata	(Oenocarpus_minor	Oenocarpus_bataua))))	(Burretiokentia_grandiflora	(Geonoma_undata	((Dypsis_decaryi	(Dictyosperma_album	(Veitchia_spiralis	(Heterospathe_cagayanensis	Kentiopsis_piersoniorum))))	Hydriastele_microspadix)))))	((((Reinhardtia_gracilis	Reinhardtia_simplex)	(Reinhardtia_latisecta	Reinhardtia_paiewonskiana))	(((Elaeis_guineensis	Elaeis_oleifera)	Bactris_major)	Attalea_speciosa))	(Pseudophoenix_vinifera	((Podococcus_barteri	Orania_palindan)	Sclerosperma_profizianum))))	Iriartea_deltoidea))	Calamus_caryotoides))	Kingia_australis);
((Nypa_fruticans	(((Sabal_domingensis	Serenoa_repens)	(((Roystonea_regia	((Pelagodoxa_henryana	((((Oenocarpus_minor	Oenocarpus_bataua)	Leopoldinia_pulchra)	Manicaria_saccifera)	Prestoea_acuminata))	((Dictyosperma_album	((Burretiokentia_grandiflora	(Veitchia_spiralis	(Heterospathe_cagayanensis	Kentiopsis_piersoniorum)))	(Dypsis_decaryi	Hydriastele_microspadix)))	Geonoma_undata)))	((((((Phoenix_dactylifera	(Reinhardtia_gracilis	Reinhardtia_simplex))	(Reinhardtia_latisecta	Reinhardtia_paiewonskiana))	((Elaeis_guineensis	Elaeis_oleifera)	Bactris_major))	Attalea_speciosa)	(Orania_palindan	(Sclerosperma_profizianum	Podococcus_barteri)))	Iriartea_deltoidea))	Pseudophoenix_vinifera))	Calamus_caryotoides))	Kingia_australis);
((Nypa_fruticans	(((Sabal_domingensis	Serenoa_repens)	(((Leopoldinia_pulchra	((Manicaria_saccifera	(Prestoea_acuminata	(Oenocarpus_minor	Oenocarpus_bataua)))	Pelagodoxa_henryana))	(((Dictyosperma_album	((Heterospathe_cagayanensis	Kentiopsis_piersoniorum)	(Burretiokentia_grandiflora	Veitchia_spiralis)))	(Dypsis_decaryi	(Podococcus_barteri	Hydriastele_microspadix)))	Geonoma_undata))	((Pseudophoenix_vinifera	((((Phoenix_dactylifera	(Reinhardtia_gracilis	Reinhardtia_simplex))	(Reinhardtia_latisecta	Reinhardtia_paiewonskiana))	(Attalea_speciosa	((Elaeis_guineensis	Elaeis_oleifera)	Bactris_major)))	(Orania_palindan	Sclerosperma_profizianum)))	(Roystonea_regia	Iriartea_deltoidea))))	Calamus_caryotoides))	Kingia_australis);
((Nypa_fruticans	(((Sabal_domingensis	Serenoa_repens)	(((Roystonea_regia	(((Pelagodoxa_henryana	Manicaria_saccifera)	(((Prestoea_acuminata	(Oenocarpus_minor	Oenocarpus_bataua))	(((((Burretiokentia_grandiflora	Heterospathe_cagayanensis)	Veitchia_spiralis)	Kentiopsis_piersoniorum)	((Podococcus_barteri	Hydriastele_microspadix)	Dictyosperma_album))	Dypsis_decaryi))	Geonoma_undata))	Leopoldinia_pulchra))	(((((Reinhardtia_gracilis	Reinhardtia_simplex)	(Reinhardtia_latisecta	Reinhardtia_paiewonskiana))	(Attalea_speciosa	((Elaeis_guineensis	Elaeis_oleifera)	Bactris_major)))	Phoenix_dactylifera)	((Orania_palindan	Sclerosperma_profizianum)	Pseudophoenix_vinifera)))	Iriartea_deltoidea))	Calamus_caryotoides))	Kingia_australis);
((Nypa_fruticans	((((Phoenix_dactylifera	Roystonea_regia)	(Sabal_domingensis	Serenoa_repens))	(((Pelagodoxa_henryana	((Manicaria_saccifera	((Prestoea_acuminata	(Oenocarpus_minor	Oenocarpus_bataua))	((((Burretiokentia_grandiflora	Veitchia_spiralis)	(Heterospathe_cagayanensis	Kentiopsis_piersoniorum))	Dictyosperma_album)	(Hydriastele_microspadix	Dypsis_decaryi))))	Geonoma_undata))	((((Reinhardtia_simplex	(Reinhardtia_latisecta	(Reinhardtia_gracilis	Reinhardtia_paiewonskiana)))	(Attalea_speciosa	((Elaeis_guineensis	Elaeis_oleifera)	Bactris_major)))	(Orania_palindan	Sclerosperma_profizianum))	(Podococcus_barteri	Iriartea_deltoidea)))	(Leopoldinia_pulchra	Pseudophoenix_vinifera)))	Calamus_caryotoides))	Kingia_australis);
((Nypa_fruticans	(((Pseudophoenix_vinifera	(Roystonea_regia	((Leopoldinia_pulchra	(Pelagodoxa_henryana	((Manicaria_saccifera	((Prestoea_acuminata	(Oenocarpus_minor	Oenocarpus_bataua))	(((Heterospathe_cagayanensis	((Kentiopsis_piersoniorum	Burretiokentia_grandiflora)	Veitchia_spiralis))	Dictyosperma_album)	(Hydriastele_microspadix	Dypsis_decaryi))))	Geonoma_undata)))	(((((Phoenix_dactylifera	(Reinhardtia_gracilis	Reinhardtia_simplex))	(Reinhardtia_latisecta	Reinhardtia_paiewonskiana))	(Attalea_speciosa	((Elaeis_guineensis	Elaeis_oleifera)	Bactris_major)))	(Podococcus_barteri	(Orania_palindan	Sclerosperma_profizianum)))	Iriartea_deltoidea))))	(Sabal_domingensis	Serenoa_repens))	Calamus_caryotoides))	Kingia_australis);
((Nypa_fruticans	(((Pseudophoenix_vinifera	(Roystonea_regia	((((Pelagodoxa_henryana	Manicaria_saccifera)	(Prestoea_acuminata	(Oenocarpus_minor	Oenocarpus_bataua)))	(Geonoma_undata	(((Hydriastele_microspadix	Dictyosperma_album)	(Burretiokentia_grandiflora	(Heterospathe_cagayanensis	(Kentiopsis_piersoniorum	Veitchia_spiralis))))	Dypsis_decaryi)))	(((Phoenix_dactylifera	(Leopoldinia_pulchra	(Orania_palindan	(Sclerosperma_profizianum	Podococcus_barteri))))	(((Reinhardtia_gracilis	Reinhardtia_simplex)	(Reinhardtia_latisecta	Reinhardtia_paiewonskiana))	(Attalea_speciosa	((Elaeis_guineensis	Elaeis_oleifera)	Bactris_major))))	Iriartea_deltoidea))))	(Sabal_domingensis	Serenoa_repens))	Calamus_caryotoides))	Kingia_australis);
((Nypa_fruticans	(((((Iriartea_deltoidea	((((Reinhardtia_gracilis	Reinhardtia_simplex)	(Reinhardtia_latisecta	Reinhardtia_paiewonskiana))	((Bactris_major	(Elaeis_guineensis	Elaeis_oleifera))	Attalea_speciosa))	((Podococcus_barteri	Orania_palindan)	Sclerosperma_profizianum)))	(Roystonea_regia	((Leopoldinia_pulchra	Pelagodoxa_henryana)	(((((Hydriastele_microspadix	Dypsis_decaryi)	(Dictyosperma_album	(Heterospathe_cagayanensis	((Burretiokentia_grandiflora	Kentiopsis_piersoniorum)	Veitchia_spiralis))))	(Prestoea_acuminata	(Oenocarpus_bataua	Oenocarpus_minor)))	Manicaria_saccifera)	Geonoma_undata))))	Pseudophoenix_vinifera)	(Phoenix_dactylifera	(Serenoa_repens	Sabal_domingensis)))	Calamus_caryotoides))	Kingia_australis);
((Nypa_fruticans	((((Roystonea_regia	((Pelagodoxa_henryana	(((Podococcus_barteri	Prestoea_acuminata)	(Leopoldinia_pulchra	(Manicaria_saccifera	(Oenocarpus_bataua	Oenocarpus_minor))))	(Geonoma_undata	((Hydriastele_microspadix	Dypsis_decaryi)	((Heterospathe_cagayanensis	(Kentiopsis_piersoniorum	Veitchia_spiralis))	(Burretiokentia_grandiflora	Dictyosperma_album))))))	(Iriartea_deltoidea	((((Reinhardtia_gracilis	Reinhardtia_simplex)	(Reinhardtia_latisecta	Reinhardtia_paiewonskiana))	((Bactris_major	(Elaeis_guineensis	Elaeis_oleifera))	Attalea_speciosa))	(Orania_palindan	Sclerosperma_profizianum)))))	Pseudophoenix_vinifera)	(Phoenix_dactylifera	(Serenoa_repens	Sabal_domingensis)))	Calamus_caryotoides))	Kingia_australis);
((Nypa_fruticans	((((((Phoenix_dactylifera	(((Reinhardtia_gracilis	Reinhardtia_simplex)	(Reinhardtia_latisecta	Reinhardtia_paiewonskiana))	((Bactris_major	(Elaeis_guineensis	Elaeis_oleifera))	Attalea_speciosa)))	(Orania_palindan	Sclerosperma_profizianum))	(Iriartea_deltoidea	(Roystonea_regia	(Geonoma_undata	(Pelagodoxa_henryana	((Leopoldinia_pulchra	Manicaria_saccifera)	(((((Podococcus_barteri	Hydriastele_microspadix)	Dypsis_decaryi)	(Heterospathe_cagayanensis	((Kentiopsis_piersoniorum	Burretiokentia_grandiflora)	Veitchia_spiralis)))	Dictyosperma_album)	((Oenocarpus_bataua	Oenocarpus_minor)	Prestoea_acuminata))))))))	Pseudophoenix_vinifera)	(Serenoa_repens	Sabal_domingensis))	Calamus_caryotoides))	Kingia_australis);
((Nypa_fruticans	((((((Geonoma_undata	((Pelagodoxa_henryana	Manicaria_saccifera)	(((((Podococcus_barteri	Hydriastele_microspadix)	Dypsis_decaryi)	((Kentiopsis_piersoniorum	Burretiokentia_grandiflora)	(Veitchia_spiralis	Heterospathe_cagayanensis)))	Dictyosperma_album)	((Oenocarpus_bataua	Oenocarpus_minor)	Prestoea_acuminata))))	(((Phoenix_dactylifera	(((Reinhardtia_gracilis	Reinhardtia_simplex)	(Reinhardtia_latisecta	Reinhardtia_paiewonskiana))	((Bactris_major	(Elaeis_guineensis	Elaeis_oleifera))	Attalea_speciosa)))	(Orania_palindan	Sclerosperma_profizianum))	(Leopoldinia_pulchra	Iriartea_deltoidea)))	Roystonea_regia)	Pseudophoenix_vinifera)	(Serenoa_repens	Sabal_domingensis))	Calamus_caryotoides))	Kingia_australis);
((Nypa_fruticans	(((Phoenix_dactylifera	((Pelagodoxa_henryana	(((((Podococcus_barteri	Hydriastele_microspadix)	Dypsis_decaryi)	((Heterospathe_cagayanensis	((Kentiopsis_piersoniorum	Burretiokentia_grandiflora)	Veitchia_spiralis))	Dictyosperma_album))	Geonoma_undata)	(Manicaria_saccifera	(((Oenocarpus_bataua	Oenocarpus_minor)	Prestoea_acuminata)	Leopoldinia_pulchra))))	(((Roystonea_regia	Iriartea_deltoidea)	Pseudophoenix_vinifera)	((((Reinhardtia_gracilis	Reinhardtia_simplex)	(Reinhardtia_latisecta	Reinhardtia_paiewonskiana))	((Bactris_major	(Elaeis_guineensis	Elaeis_oleifera))	Attalea_speciosa))	(Orania_palindan	Sclerosperma_profizianum)))))	(Serenoa_repens	Sabal_domingensis))	Calamus_caryotoides))	Kingia_australis);
((Roystonea_regia	(Iriartea_deltoidea	(((((Reinhardtia_gracilis	Reinhardtia_simplex)	(Reinhardtia_latisecta	Reinhardtia_paiewonskiana))	((Bactris_major	(Elaeis_guineensis	Elaeis_oleifera))	Attalea_speciosa))	(Pseudophoenix_vinifera	(Orania_palindan	Sclerosperma_profizianum)))	(((Calamus_caryotoides	(Phoenix_dactylifera	(Serenoa_repens	Sabal_domingensis)))	Nypa_fruticans)	(Pelagodoxa_henryana	(((((Oenocarpus_bataua	Oenocarpus_minor)	Prestoea_acuminata)	(Dictyosperma_album	(((Podococcus_barteri	Hydriastele_microspadix)	Dypsis_decaryi)	((Kentiopsis_piersoniorum	Heterospathe_cagayanensis)	(Burretiokentia_grandiflora	Veitchia_spiralis)))))	Geonoma_undata)	(Leopoldinia_pulchra	Manicaria_saccifera)))))))	Kingia_australis);
((Nypa_fruticans	(((Serenoa_repens	Sabal_domingensis)	(((((Dypsis_decaryi	(((Heterospathe_cagayanensis	Veitchia_spiralis)	(Kentiopsis_piersoniorum	Burretiokentia_grandiflora))	(Dictyosperma_album	(Podococcus_barteri	Hydriastele_microspadix))))	(Manicaria_saccifera	(((Oenocarpus_bataua	Oenocarpus_minor)	Prestoea_acuminata)	(Geonoma_undata	Pelagodoxa_henryana))))	Leopoldinia_pulchra)	((Roystonea_regia	Iriartea_deltoidea)	((Phoenix_dactylifera	(((Reinhardtia_gracilis	Reinhardtia_simplex)	(Reinhardtia_latisecta	Reinhardtia_paiewonskiana))	((Bactris_major	(Elaeis_guineensis	Elaeis_oleifera))	Attalea_speciosa)))	(Orania_palindan	Sclerosperma_profizianum))))	Pseudophoenix_vinifera))	Calamus_caryotoides))	Kingia_australis);
((Nypa_fruticans	(((Serenoa_repens	Sabal_domingensis)	(Pseudophoenix_vinifera	((((Orania_palindan	Sclerosperma_profizianum)	((Bactris_major	(Elaeis_guineensis	Elaeis_oleifera))	((((Reinhardtia_gracilis	Reinhardtia_simplex)	(Reinhardtia_latisecta	Reinhardtia_paiewonskiana))	Phoenix_dactylifera)	Attalea_speciosa)))	Iriartea_deltoidea)	(Leopoldinia_pulchra	((Dictyosperma_album	((Dypsis_decaryi	(Podococcus_barteri	Hydriastele_microspadix))	((Heterospathe_cagayanensis	Veitchia_spiralis)	(Kentiopsis_piersoniorum	Burretiokentia_grandiflora))))	(Roystonea_regia	(Manicaria_saccifera	(((Oenocarpus_bataua	Oenocarpus_minor)	Prestoea_acuminata)	(Geonoma_undata	Pelagodoxa_henryana)))))))))	Calamus_caryotoides))	Kingia_australis);
((Nypa_fruticans	(((Serenoa_repens	Sabal_domingensis)	(Pseudophoenix_vinifera	(((((Phoenix_dactylifera	Orania_palindan)	Sclerosperma_profizianum)	(((Reinhardtia_gracilis	Reinhardtia_simplex)	(Reinhardtia_latisecta	Reinhardtia_paiewonskiana))	(Attalea_speciosa	(Bactris_major	(Elaeis_guineensis	Elaeis_oleifera)))))	Iriartea_deltoidea)	(((Leopoldinia_pulchra	Burretiokentia_grandiflora)	(((Pelagodoxa_henryana	Manicaria_saccifera)	((Oenocarpus_bataua	Oenocarpus_minor)	Prestoea_acuminata))	(Geonoma_undata	((Dypsis_decaryi	(Podococcus_barteri	Hydriastele_microspadix))	(Dictyosperma_album	((Kentiopsis_piersoniorum	Heterospathe_cagayanensis)	Veitchia_spiralis))))))	Roystonea_regia))))	Calamus_caryotoides))	Kingia_australis);
((Nypa_fruticans	(((Phoenix_dactylifera	(Serenoa_repens	Sabal_domingensis))	(Pseudophoenix_vinifera	((((Podococcus_barteri	(Orania_palindan	(Leopoldinia_pulchra	Sclerosperma_profizianum)))	(((Reinhardtia_gracilis	Reinhardtia_simplex)	(Reinhardtia_latisecta	Reinhardtia_paiewonskiana))	(Attalea_speciosa	(Bactris_major	(Elaeis_guineensis	Elaeis_oleifera)))))	((Burretiokentia_grandiflora	Roystonea_regia)	Iriartea_deltoidea))	(Pelagodoxa_henryana	((Geonoma_undata	(((Dypsis_decaryi	Hydriastele_microspadix)	(Dictyosperma_album	((Kentiopsis_piersoniorum	Heterospathe_cagayanensis)	Veitchia_spiralis)))	((Oenocarpus_bataua	Oenocarpus_minor)	Prestoea_acuminata)))	Manicaria_saccifera)))))	Calamus_caryotoides))	Kingia_australis);
((Nypa_fruticans	(Calamus_caryotoides	((Sabal_domingensis	Serenoa_repens)	(Pseudophoenix_vinifera	(Roystonea_regia	((((Attalea_speciosa	(Bactris_major	(Elaeis_guineensis	Elaeis_oleifera)))	((Reinhardtia_paiewonskiana	Reinhardtia_latisecta)	(Phoenix_dactylifera	(Reinhardtia_simplex	Reinhardtia_gracilis))))	(Leopoldinia_pulchra	(Orania_palindan	(Podococcus_barteri	Sclerosperma_profizianum))))	(Iriartea_deltoidea	((((Prestoea_acuminata	(Oenocarpus_bataua	Oenocarpus_minor))	Manicaria_saccifera)	(Geonoma_undata	((Dypsis_decaryi	Hydriastele_microspadix)	(Dictyosperma_album	(Heterospathe_cagayanensis	((Burretiokentia_grandiflora	Veitchia_spiralis)	Kentiopsis_piersoniorum))))))	Pelagodoxa_henryana))))))))	Kingia_australis);
((Nypa_fruticans	(Calamus_caryotoides	((Sabal_domingensis	Serenoa_repens)	(Pseudophoenix_vinifera	((Iriartea_deltoidea	(Roystonea_regia	(Leopoldinia_pulchra	((((Prestoea_acuminata	(Oenocarpus_bataua	Oenocarpus_minor))	(Pelagodoxa_henryana	Manicaria_saccifera))	(Geonoma_undata	(((((Heterospathe_cagayanensis	Veitchia_spiralis)	Kentiopsis_piersoniorum)	Hydriastele_microspadix)	Dypsis_decaryi)	Dictyosperma_album)))	Burretiokentia_grandiflora))))	(((Bactris_major	(Elaeis_guineensis	Elaeis_oleifera))	(Attalea_speciosa	((Reinhardtia_paiewonskiana	Reinhardtia_latisecta)	(Phoenix_dactylifera	(Reinhardtia_simplex	Reinhardtia_gracilis)))))	(Orania_palindan	(Podococcus_barteri	Sclerosperma_profizianum))))))))	Kingia_australis);
((Nypa_fruticans	(Calamus_caryotoides	((Sabal_domingensis	Serenoa_repens)	(Pseudophoenix_vinifera	((Iriartea_deltoidea	(Roystonea_regia	(((Phoenix_dactylifera	(Pelagodoxa_henryana	(Prestoea_acuminata	Manicaria_saccifera)))	((((Heterospathe_cagayanensis	(Veitchia_spiralis	(Kentiopsis_piersoniorum	Burretiokentia_grandiflora)))	Dictyosperma_album)	(Dypsis_decaryi	Hydriastele_microspadix))	(Oenocarpus_bataua	Oenocarpus_minor)))	(Geonoma_undata	Leopoldinia_pulchra))))	((((Reinhardtia_paiewonskiana	Reinhardtia_latisecta)	(Reinhardtia_simplex	Reinhardtia_gracilis))	((Bactris_major	(Elaeis_guineensis	Elaeis_oleifera))	Attalea_speciosa))	(Orania_palindan	(Podococcus_barteri	Sclerosperma_profizianum))))))))	Kingia_australis);
((Nypa_fruticans	(Calamus_caryotoides	(((((((Oenocarpus_bataua	Oenocarpus_minor)	Prestoea_acuminata)	(Pelagodoxa_henryana	Manicaria_saccifera))	(Geonoma_undata	(((Heterospathe_cagayanensis	(Veitchia_spiralis	(Kentiopsis_piersoniorum	Burretiokentia_grandiflora)))	((Podococcus_barteri	Hydriastele_microspadix)	Dypsis_decaryi))	Dictyosperma_album)))	Leopoldinia_pulchra)	((Iriartea_deltoidea	Roystonea_regia)	((Phoenix_dactylifera	(((Reinhardtia_paiewonskiana	Reinhardtia_latisecta)	(Reinhardtia_simplex	Reinhardtia_gracilis))	((Bactris_major	(Elaeis_guineensis	Elaeis_oleifera))	Attalea_speciosa)))	(Orania_palindan	Sclerosperma_profizianum))))	((Sabal_domingensis	Serenoa_repens)	Pseudophoenix_vinifera))))	Kingia_australis);
((Roystonea_regia	(((((((Reinhardtia_paiewonskiana	Reinhardtia_latisecta)	(Reinhardtia_simplex	Reinhardtia_gracilis))	((Bactris_major	(Elaeis_guineensis	Elaeis_oleifera))	Attalea_speciosa))	(Orania_palindan	Sclerosperma_profizianum))	Iriartea_deltoidea)	(((Dictyosperma_album	(((Kentiopsis_piersoniorum	Heterospathe_cagayanensis)	(Burretiokentia_grandiflora	Veitchia_spiralis))	(Dypsis_decaryi	(Podococcus_barteri	Hydriastele_microspadix))))	((Geonoma_undata	(Pelagodoxa_henryana	Manicaria_saccifera))	((Phoenix_dactylifera	(Oenocarpus_bataua	Oenocarpus_minor))	Prestoea_acuminata)))	Leopoldinia_pulchra))	((Sabal_domingensis	(Calamus_caryotoides	Serenoa_repens))	(Nypa_fruticans	Pseudophoenix_vinifera))))	Kingia_australis);
(((Calamus_caryotoides	((Iriartea_deltoidea	(((Dictyosperma_album	(((Kentiopsis_piersoniorum	Heterospathe_cagayanensis)	Veitchia_spiralis)	(Dypsis_decaryi	(Podococcus_barteri	Hydriastele_microspadix))))	(Burretiokentia_grandiflora	(((((Oenocarpus_bataua	Oenocarpus_minor)	Prestoea_acuminata)	Geonoma_undata)	(Manicaria_saccifera	(Phoenix_dactylifera	Pelagodoxa_henryana)))	(Leopoldinia_pulchra	Roystonea_regia))))	((((Reinhardtia_paiewonskiana	Reinhardtia_latisecta)	(Reinhardtia_simplex	Reinhardtia_gracilis))	((Bactris_major	(Elaeis_guineensis	Elaeis_oleifera))	Attalea_speciosa))	(Pseudophoenix_vinifera	(Orania_palindan	Sclerosperma_profizianum)))))	(Sabal_domingensis	Serenoa_repens)))	Nypa_fruticans)	Kingia_australis);
(((Calamus_caryotoides	((Sabal_domingensis	Serenoa_repens)	(((((Geonoma_undata	((Dypsis_decaryi	(Podococcus_barteri	Hydriastele_microspadix))	(Burretiokentia_grandiflora	(Dictyosperma_album	(Heterospathe_cagayanensis	(Veitchia_spiralis	Kentiopsis_piersoniorum))))))	(Pelagodoxa_henryana	(Leopoldinia_pulchra	(((Oenocarpus_bataua	Oenocarpus_minor)	Prestoea_acuminata)	Manicaria_saccifera))))	Roystonea_regia)	((((Phoenix_dactylifera	((Reinhardtia_paiewonskiana	Reinhardtia_latisecta)	Reinhardtia_simplex))	(Reinhardtia_gracilis	((Bactris_major	(Elaeis_guineensis	Elaeis_oleifera))	Attalea_speciosa)))	(Orania_palindan	Sclerosperma_profizianum))	Iriartea_deltoidea))	Pseudophoenix_vinifera)))	Nypa_fruticans)	Kingia_australis);
(((Calamus_caryotoides	((Phoenix_dactylifera	(Sabal_domingensis	Serenoa_repens))	(Iriartea_deltoidea	(((((Geonoma_undata	Burretiokentia_grandiflora)	Leopoldinia_pulchra)	(((Dictyosperma_album	((Veitchia_spiralis	(Kentiopsis_piersoniorum	Heterospathe_cagayanensis))	(Dypsis_decaryi	(Podococcus_barteri	Hydriastele_microspadix))))	((Oenocarpus_bataua	Oenocarpus_minor)	Prestoea_acuminata))	(Pelagodoxa_henryana	Manicaria_saccifera)))	Roystonea_regia)	((((Reinhardtia_paiewonskiana	Reinhardtia_latisecta)	(Reinhardtia_gracilis	Reinhardtia_simplex))	((Bactris_major	(Elaeis_guineensis	Elaeis_oleifera))	Attalea_speciosa))	(Pseudophoenix_vinifera	(Orania_palindan	Sclerosperma_profizianum)))))))	Nypa_fruticans)	Kingia_australis);
(((Calamus_caryotoides	((Sabal_domingensis	Serenoa_repens)	((((((Geonoma_undata	(Pelagodoxa_henryana	(Dypsis_decaryi	(Manicaria_saccifera	((Oenocarpus_bataua	Oenocarpus_minor)	Prestoea_acuminata)))))	Leopoldinia_pulchra)	((Burretiokentia_grandiflora	(Veitchia_spiralis	(Kentiopsis_piersoniorum	Heterospathe_cagayanensis)))	(Hydriastele_microspadix	Dictyosperma_album)))	Roystonea_regia)	(Iriartea_deltoidea	((Orania_palindan	(Podococcus_barteri	Sclerosperma_profizianum))	((Bactris_major	(Elaeis_guineensis	Elaeis_oleifera))	(Attalea_speciosa	((Reinhardtia_latisecta	(Reinhardtia_gracilis	Reinhardtia_paiewonskiana))	(Phoenix_dactylifera	Reinhardtia_simplex)))))))	Pseudophoenix_vinifera)))	Nypa_fruticans)	Kingia_australis);
(((Calamus_caryotoides	((Sabal_domingensis	Serenoa_repens)	((((Leopoldinia_pulchra	(Orania_palindan	Sclerosperma_profizianum))	((Bactris_major	(Elaeis_guineensis	Elaeis_oleifera))	(Attalea_speciosa	((Reinhardtia_latisecta	Reinhardtia_paiewonskiana)	(Phoenix_dactylifera	(Reinhardtia_gracilis	Reinhardtia_simplex))))))	((((Manicaria_saccifera	Pelagodoxa_henryana)	(((Dictyosperma_album	(((Burretiokentia_grandiflora	Veitchia_spiralis)	(Kentiopsis_piersoniorum	Heterospathe_cagayanensis))	((Podococcus_barteri	Hydriastele_microspadix)	Dypsis_decaryi)))	((Oenocarpus_bataua	Oenocarpus_minor)	Prestoea_acuminata))	Geonoma_undata))	Roystonea_regia)	Iriartea_deltoidea))	Pseudophoenix_vinifera)))	Nypa_fruticans)	Kingia_australis);
(((((Serenoa_repens	Sabal_domingensis)	(Pseudophoenix_vinifera	(((Roystonea_regia	Iriartea_deltoidea)	((Orania_palindan	Sclerosperma_profizianum)	(Phoenix_dactylifera	((Attalea_speciosa	(Bactris_major	(Elaeis_guineensis	Elaeis_oleifera)))	((Reinhardtia_latisecta	Reinhardtia_paiewonskiana)	(Reinhardtia_simplex	Reinhardtia_gracilis))))))	((((Podococcus_barteri	Hydriastele_microspadix)	((Dypsis_decaryi	Dictyosperma_album)	((Heterospathe_cagayanensis	Veitchia_spiralis)	Kentiopsis_piersoniorum)))	Geonoma_undata)	((Pelagodoxa_henryana	Leopoldinia_pulchra)	((Manicaria_saccifera	(Prestoea_acuminata	(Oenocarpus_minor	Oenocarpus_bataua)))	Burretiokentia_grandiflora))))))	Calamus_caryotoides)	Nypa_fruticans)	Kingia_australis);
((Calamus_caryotoides	((Nypa_fruticans	Sabal_domingensis)	((Pseudophoenix_vinifera	(Iriartea_deltoidea	(((Orania_palindan	Sclerosperma_profizianum)	(Phoenix_dactylifera	((Bactris_major	(Elaeis_guineensis	Elaeis_oleifera))	(((Reinhardtia_latisecta	Reinhardtia_paiewonskiana)	(Reinhardtia_simplex	Reinhardtia_gracilis))	Attalea_speciosa))))	(Roystonea_regia	(Pelagodoxa_henryana	(((Prestoea_acuminata	(Oenocarpus_minor	Oenocarpus_bataua))	(Leopoldinia_pulchra	Manicaria_saccifera))	((Dictyosperma_album	((Heterospathe_cagayanensis	(Veitchia_spiralis	(Kentiopsis_piersoniorum	Burretiokentia_grandiflora)))	(Dypsis_decaryi	(Podococcus_barteri	Hydriastele_microspadix))))	Geonoma_undata)))))))	Serenoa_repens)))	Kingia_australis);
((Roystonea_regia	(((Leopoldinia_pulchra	Pelagodoxa_henryana)	(Manicaria_saccifera	(((Prestoea_acuminata	(Oenocarpus_minor	Oenocarpus_bataua))	((Podococcus_barteri	Hydriastele_microspadix)	((Dictyosperma_album	(Heterospathe_cagayanensis	(Veitchia_spiralis	(Kentiopsis_piersoniorum	Burretiokentia_grandiflora))))	Dypsis_decaryi)))	Geonoma_undata)))	((((Serenoa_repens	Nypa_fruticans)	((Sabal_domingensis	Pseudophoenix_vinifera)	Calamus_caryotoides))	Iriartea_deltoidea)	((Orania_palindan	Sclerosperma_profizianum)	((((Reinhardtia_latisecta	Reinhardtia_paiewonskiana)	(Reinhardtia_simplex	Reinhardtia_gracilis))	(Attalea_speciosa	(Bactris_major	(Elaeis_guineensis	Elaeis_oleifera))))	Phoenix_dactylifera)))))	Kingia_australis);
((Nypa_fruticans	((((Iriartea_deltoidea	((Pseudophoenix_vinifera	(((Sclerosperma_profizianum	(Orania_palindan	Podococcus_barteri))	((((Reinhardtia_latisecta	Reinhardtia_paiewonskiana)	(Reinhardtia_simplex	Reinhardtia_gracilis))	(Attalea_speciosa	(Bactris_major	(Elaeis_guineensis	Elaeis_oleifera))))	Phoenix_dactylifera))	((Pelagodoxa_henryana	(Manicaria_saccifera	(Prestoea_acuminata	(Oenocarpus_minor	Oenocarpus_bataua))))	(Geonoma_undata	(Dypsis_decaryi	(Hydriastele_microspadix	(Dictyosperma_album	(Heterospathe_cagayanensis	(Veitchia_spiralis	(Kentiopsis_piersoniorum	Burretiokentia_grandiflora))))))))))	Roystonea_regia))	Leopoldinia_pulchra)	(Sabal_domingensis	Serenoa_repens))	Calamus_caryotoides))	Kingia_australis);
((Nypa_fruticans	(((Iriartea_deltoidea	(Pseudophoenix_vinifera	(((Sclerosperma_profizianum	Orania_palindan)	(((Reinhardtia_latisecta	Reinhardtia_paiewonskiana)	(Phoenix_dactylifera	(Reinhardtia_simplex	Reinhardtia_gracilis)))	(Attalea_speciosa	(Bactris_major	(Elaeis_guineensis	Elaeis_oleifera)))))	(Roystonea_regia	(Leopoldinia_pulchra	((Geonoma_undata	((Dictyosperma_album	(Heterospathe_cagayanensis	(Kentiopsis_piersoniorum	(Burretiokentia_grandiflora	Veitchia_spiralis))))	(Dypsis_decaryi	Hydriastele_microspadix)))	((Prestoea_acuminata	(Oenocarpus_minor	Oenocarpus_bataua))	(Podococcus_barteri	(Pelagodoxa_henryana	Manicaria_saccifera)))))))))	(Sabal_domingensis	Serenoa_repens))	Calamus_caryotoides))	Kingia_australis);
((Nypa_fruticans	((((((Geonoma_undata	((((Dictyosperma_album	(Heterospathe_cagayanensis	(Kentiopsis_piersoniorum	(Burretiokentia_grandiflora	Veitchia_spiralis))))	(Dypsis_decaryi	(Podococcus_barteri	Hydriastele_microspadix)))	(Prestoea_acuminata	(Oenocarpus_minor	Oenocarpus_bataua)))	Manicaria_saccifera))	(Leopoldinia_pulchra	Pelagodoxa_henryana))	((Roystonea_regia	Iriartea_deltoidea)	((Sclerosperma_profizianum	Orania_palindan)	(((Reinhardtia_latisecta	Reinhardtia_paiewonskiana)	(Phoenix_dactylifera	(Reinhardtia_simplex	Reinhardtia_gracilis)))	(Attalea_speciosa	(Bactris_major	(Elaeis_guineensis	Elaeis_oleifera)))))))	Pseudophoenix_vinifera)	(Sabal_domingensis	Serenoa_repens))	Calamus_caryotoides))	Kingia_australis);
((Nypa_fruticans	(((((Roystonea_regia	(((((Dictyosperma_album	(Heterospathe_cagayanensis	(Kentiopsis_piersoniorum	(Burretiokentia_grandiflora	Veitchia_spiralis))))	(Dypsis_decaryi	(Podococcus_barteri	Hydriastele_microspadix)))	Geonoma_undata)	((Pelagodoxa_henryana	(Manicaria_saccifera	Prestoea_acuminata))	(Oenocarpus_minor	Oenocarpus_bataua)))	Leopoldinia_pulchra))	(Iriartea_deltoidea	((Sclerosperma_profizianum	Orania_palindan)	((Bactris_major	(Elaeis_guineensis	Elaeis_oleifera))	(((Reinhardtia_latisecta	Reinhardtia_paiewonskiana)	(Phoenix_dactylifera	(Reinhardtia_simplex	Reinhardtia_gracilis)))	Attalea_speciosa)))))	(Serenoa_repens	Pseudophoenix_vinifera))	Sabal_domingensis)	Calamus_caryotoides))	Kingia_australis);
((Nypa_fruticans	(((Sabal_domingensis	Serenoa_repens)	(Pseudophoenix_vinifera	((((((Dictyosperma_album	(((Veitchia_spiralis	Kentiopsis_piersoniorum)	Heterospathe_cagayanensis)	(Dypsis_decaryi	(Podococcus_barteri	Hydriastele_microspadix))))	(Burretiokentia_grandiflora	Geonoma_undata))	(((Oenocarpus_minor	Oenocarpus_bataua)	Prestoea_acuminata)	Manicaria_saccifera))	Leopoldinia_pulchra)	Pelagodoxa_henryana)	((Roystonea_regia	Iriartea_deltoidea)	((Sclerosperma_profizianum	Orania_palindan)	((((Reinhardtia_latisecta	Reinhardtia_paiewonskiana)	(Reinhardtia_simplex	Reinhardtia_gracilis))	(Attalea_speciosa	(Bactris_major	(Elaeis_guineensis	Elaeis_oleifera))))	Phoenix_dactylifera))))))	Calamus_caryotoides))	Kingia_australis);
((Nypa_fruticans	(((Sabal_domingensis	Serenoa_repens)	(Pseudophoenix_vinifera	(((((Podococcus_barteri	Hydriastele_microspadix)	((Dictyosperma_album	Dypsis_decaryi)	(Heterospathe_cagayanensis	((Burretiokentia_grandiflora	Veitchia_spiralis)	Kentiopsis_piersoniorum))))	((Geonoma_undata	(((Oenocarpus_minor	Oenocarpus_bataua)	Prestoea_acuminata)	(Manicaria_saccifera	Pelagodoxa_henryana)))	Leopoldinia_pulchra))	(Iriartea_deltoidea	((Sclerosperma_profizianum	Orania_palindan)	(((Reinhardtia_latisecta	Reinhardtia_paiewonskiana)	(Phoenix_dactylifera	(Reinhardtia_simplex	Reinhardtia_gracilis)))	(Attalea_speciosa	(Bactris_major	(Elaeis_guineensis	Elaeis_oleifera)))))))	Roystonea_regia)))	Calamus_caryotoides))	Kingia_australis);
((Nypa_fruticans	(((Sabal_domingensis	Serenoa_repens)	(Pseudophoenix_vinifera	((((Geonoma_undata	(((Oenocarpus_minor	Oenocarpus_bataua)	Prestoea_acuminata)	((Dictyosperma_album	((Veitchia_spiralis	Heterospathe_cagayanensis)	(Burretiokentia_grandiflora	Kentiopsis_piersoniorum)))	(Dypsis_decaryi	Hydriastele_microspadix))))	((Leopoldinia_pulchra	Manicaria_saccifera)	Pelagodoxa_henryana))	(Iriartea_deltoidea	(((Podococcus_barteri	Sclerosperma_profizianum)	Orania_palindan)	(((Reinhardtia_latisecta	Reinhardtia_paiewonskiana)	(Phoenix_dactylifera	(Reinhardtia_simplex	Reinhardtia_gracilis)))	(Attalea_speciosa	(Bactris_major	(Elaeis_guineensis	Elaeis_oleifera)))))))	Roystonea_regia)))	Calamus_caryotoides))	Kingia_australis);
((Nypa_fruticans	(((((Iriartea_deltoidea	((Sclerosperma_profizianum	Orania_palindan)	(Phoenix_dactylifera	(((Reinhardtia_gracilis	Reinhardtia_simplex)	(Reinhardtia_paiewonskiana	Reinhardtia_latisecta))	((Bactris_major	(Elaeis_guineensis	Elaeis_oleifera))	Attalea_speciosa)))))	(Roystonea_regia	(Pelagodoxa_henryana	(((((Hydriastele_microspadix	Dypsis_decaryi)	((Veitchia_spiralis	(Heterospathe_cagayanensis	(Burretiokentia_grandiflora	Kentiopsis_piersoniorum)))	Dictyosperma_album))	((Podococcus_barteri	Prestoea_acuminata)	(Oenocarpus_minor	Oenocarpus_bataua)))	(Manicaria_saccifera	Leopoldinia_pulchra))	Geonoma_undata))))	Pseudophoenix_vinifera)	(Sabal_domingensis	Serenoa_repens))	Calamus_caryotoides))	Kingia_australis);
((Nypa_fruticans	(((Sabal_domingensis	Serenoa_repens)	(((Iriartea_deltoidea	((Sclerosperma_profizianum	Orania_palindan)	(Phoenix_dactylifera	(((Reinhardtia_gracilis	Reinhardtia_simplex)	(Reinhardtia_paiewonskiana	Reinhardtia_latisecta))	((Bactris_major	(Elaeis_guineensis	Elaeis_oleifera))	Attalea_speciosa)))))	(Roystonea_regia	((Burretiokentia_grandiflora	Leopoldinia_pulchra)	((((Geonoma_undata	(Dypsis_decaryi	(((Podococcus_barteri	Hydriastele_microspadix)	Dictyosperma_album)	(Veitchia_spiralis	(Heterospathe_cagayanensis	Kentiopsis_piersoniorum)))))	(Prestoea_acuminata	(Oenocarpus_minor	Oenocarpus_bataua)))	Manicaria_saccifera)	Pelagodoxa_henryana))))	Pseudophoenix_vinifera))	Calamus_caryotoides))	Kingia_australis);
((Nypa_fruticans	(((Sabal_domingensis	Serenoa_repens)	(((Iriartea_deltoidea	(((Phoenix_dactylifera	Orania_palindan)	(Podococcus_barteri	Sclerosperma_profizianum))	(((Reinhardtia_gracilis	Reinhardtia_simplex)	(Reinhardtia_paiewonskiana	Reinhardtia_latisecta))	((Bactris_major	(Elaeis_guineensis	Elaeis_oleifera))	Attalea_speciosa))))	(Roystonea_regia	(Leopoldinia_pulchra	((Geonoma_undata	(((Hydriastele_microspadix	Dypsis_decaryi)	(Dictyosperma_album	(Burretiokentia_grandiflora	(Veitchia_spiralis	(Heterospathe_cagayanensis	Kentiopsis_piersoniorum)))))	(Prestoea_acuminata	(Oenocarpus_minor	Oenocarpus_bataua))))	(Manicaria_saccifera	Pelagodoxa_henryana)))))	Pseudophoenix_vinifera))	Calamus_caryotoides))	Kingia_australis);
((Nypa_fruticans	(((Phoenix_dactylifera	(Sabal_domingensis	Serenoa_repens))	((((Roystonea_regia	(((Burretiokentia_grandiflora	Geonoma_undata)	(Dictyosperma_album	(((Kentiopsis_piersoniorum	Heterospathe_cagayanensis)	Veitchia_spiralis)	((Podococcus_barteri	Hydriastele_microspadix)	Dypsis_decaryi))))	(Pelagodoxa_henryana	((Leopoldinia_pulchra	Manicaria_saccifera)	(Prestoea_acuminata	(Oenocarpus_minor	Oenocarpus_bataua))))))	((Orania_palindan	Sclerosperma_profizianum)	(((Reinhardtia_gracilis	Reinhardtia_simplex)	(Reinhardtia_paiewonskiana	Reinhardtia_latisecta))	((Bactris_major	(Elaeis_guineensis	Elaeis_oleifera))	Attalea_speciosa))))	Iriartea_deltoidea)	Pseudophoenix_vinifera))	Calamus_caryotoides))	Kingia_australis);
((Nypa_fruticans	(((Phoenix_dactylifera	(Sabal_domingensis	Serenoa_repens))	(Iriartea_deltoidea	((Roystonea_regia	((((Geonoma_undata	(Dictyosperma_album	((Kentiopsis_piersoniorum	(Heterospathe_cagayanensis	Veitchia_spiralis))	(Hydriastele_microspadix	Dypsis_decaryi))))	((Podococcus_barteri	Prestoea_acuminata)	(Oenocarpus_minor	Oenocarpus_bataua)))	(Pelagodoxa_henryana	Manicaria_saccifera))	(Leopoldinia_pulchra	Burretiokentia_grandiflora)))	(Pseudophoenix_vinifera	((Orania_palindan	Sclerosperma_profizianum)	((Bactris_major	(Elaeis_guineensis	Elaeis_oleifera))	(Attalea_speciosa	(Reinhardtia_simplex	((Reinhardtia_gracilis	Reinhardtia_paiewonskiana)	Reinhardtia_latisecta)))))))))	Calamus_caryotoides))	Kingia_australis);
((Nypa_fruticans	(((Sabal_domingensis	Serenoa_repens)	((Pelagodoxa_henryana	((Leopoldinia_pulchra	(Burretiokentia_grandiflora	Manicaria_saccifera))	(Geonoma_undata	((Dictyosperma_album	((Kentiopsis_piersoniorum	(Heterospathe_cagayanensis	Veitchia_spiralis))	(Hydriastele_microspadix	Dypsis_decaryi)))	(Prestoea_acuminata	(Oenocarpus_minor	Oenocarpus_bataua))))))	((Pseudophoenix_vinifera	((Podococcus_barteri	(Orania_palindan	Sclerosperma_profizianum))	(Phoenix_dactylifera	(((Reinhardtia_gracilis	Reinhardtia_simplex)	(Reinhardtia_paiewonskiana	Reinhardtia_latisecta))	((Bactris_major	(Elaeis_guineensis	Elaeis_oleifera))	Attalea_speciosa)))))	(Iriartea_deltoidea	Roystonea_regia))))	Calamus_caryotoides))	Kingia_australis);
((Nypa_fruticans	(((Sabal_domingensis	Serenoa_repens)	((((Roystonea_regia	Podococcus_barteri)	(((Pelagodoxa_henryana	Leopoldinia_pulchra)	((Manicaria_saccifera	((Dictyosperma_album	((Kentiopsis_piersoniorum	(Heterospathe_cagayanensis	Veitchia_spiralis))	(Hydriastele_microspadix	Dypsis_decaryi)))	(Prestoea_acuminata	(Oenocarpus_minor	Oenocarpus_bataua))))	Geonoma_undata))	Burretiokentia_grandiflora))	(((Orania_palindan	Sclerosperma_profizianum)	(((Bactris_major	(Elaeis_guineensis	Elaeis_oleifera))	Attalea_speciosa)	(Phoenix_dactylifera	((Reinhardtia_gracilis	Reinhardtia_simplex)	(Reinhardtia_paiewonskiana	Reinhardtia_latisecta)))))	Iriartea_deltoidea))	Pseudophoenix_vinifera))	Calamus_caryotoides))	Kingia_australis);
((Nypa_fruticans	(((Sabal_domingensis	Serenoa_repens)	((((((Orania_palindan	Sclerosperma_profizianum)	((((Bactris_major	(Elaeis_guineensis	Elaeis_oleifera))	Attalea_speciosa)	((Reinhardtia_gracilis	Reinhardtia_simplex)	(Reinhardtia_paiewonskiana	Reinhardtia_latisecta)))	Phoenix_dactylifera))	Iriartea_deltoidea)	(Burretiokentia_grandiflora	(Leopoldinia_pulchra	((Geonoma_undata	((Oenocarpus_minor	Oenocarpus_bataua)	(Manicaria_saccifera	(Prestoea_acuminata	Pelagodoxa_henryana))))	((Heterospathe_cagayanensis	(Veitchia_spiralis	Kentiopsis_piersoniorum))	(Dypsis_decaryi	((Podococcus_barteri	Hydriastele_microspadix)	Dictyosperma_album)))))))	Roystonea_regia)	Pseudophoenix_vinifera))	Calamus_caryotoides))	Kingia_australis);
((Nypa_fruticans	(((Sabal_domingensis	Serenoa_repens)	(((Roystonea_regia	(((Orania_palindan	Sclerosperma_profizianum)	((((Bactris_major	(Elaeis_guineensis	Elaeis_oleifera))	Attalea_speciosa)	(Reinhardtia_simplex	((Reinhardtia_gracilis	Reinhardtia_paiewonskiana)	Reinhardtia_latisecta)))	Phoenix_dactylifera))	Iriartea_deltoidea))	((Burretiokentia_grandiflora	Leopoldinia_pulchra)	((((Prestoea_acuminata	(Oenocarpus_minor	Oenocarpus_bataua))	Manicaria_saccifera)	(Pelagodoxa_henryana	Geonoma_undata))	(((Podococcus_barteri	Hydriastele_microspadix)	Dypsis_decaryi)	((Heterospathe_cagayanensis	(Veitchia_spiralis	Kentiopsis_piersoniorum))	Dictyosperma_album)))))	Pseudophoenix_vinifera))	Calamus_caryotoides))	Kingia_australis);
((Nypa_fruticans	(((Sabal_domingensis	Serenoa_repens)	(Iriartea_deltoidea	(((Pseudophoenix_vinifera	(Orania_palindan	Sclerosperma_profizianum))	((Bactris_major	(Elaeis_guineensis	Elaeis_oleifera))	(((Phoenix_dactylifera	(Reinhardtia_gracilis	Reinhardtia_simplex))	(Reinhardtia_paiewonskiana	Reinhardtia_latisecta))	Attalea_speciosa)))	(Burretiokentia_grandiflora	(Roystonea_regia	((((Dictyosperma_album	(((Podococcus_barteri	Hydriastele_microspadix)	Dypsis_decaryi)	(Veitchia_spiralis	(Kentiopsis_piersoniorum	Heterospathe_cagayanensis))))	Geonoma_undata)	((Pelagodoxa_henryana	(Prestoea_acuminata	Manicaria_saccifera))	(Oenocarpus_minor	Oenocarpus_bataua)))	Leopoldinia_pulchra))))))	Calamus_caryotoides))	Kingia_australis);
(((Calamus_caryotoides	(((Leopoldinia_pulchra	((Pelagodoxa_henryana	(Geonoma_undata	((Dictyosperma_album	(Heterospathe_cagayanensis	(Veitchia_spiralis	(Burretiokentia_grandiflora	Kentiopsis_piersoniorum))))	(Dypsis_decaryi	(Podococcus_barteri	Hydriastele_microspadix)))))	((Prestoea_acuminata	(Oenocarpus_bataua	Oenocarpus_minor))	Manicaria_saccifera)))	((Roystonea_regia	Iriartea_deltoidea)	(Pseudophoenix_vinifera	((Orania_palindan	Sclerosperma_profizianum)	(((Reinhardtia_simplex	Reinhardtia_gracilis)	(Reinhardtia_paiewonskiana	Reinhardtia_latisecta))	(Attalea_speciosa	(Bactris_major	(Elaeis_oleifera	Elaeis_guineensis))))))))	(Phoenix_dactylifera	(Serenoa_repens	Sabal_domingensis))))	Nypa_fruticans)	Kingia_australis);
(((Calamus_caryotoides	((((Roystonea_regia	(Leopoldinia_pulchra	((Geonoma_undata	((Dictyosperma_album	(Heterospathe_cagayanensis	(Veitchia_spiralis	(Burretiokentia_grandiflora	Kentiopsis_piersoniorum))))	(Dypsis_decaryi	Hydriastele_microspadix)))	(((Podococcus_barteri	Prestoea_acuminata)	(Oenocarpus_bataua	Oenocarpus_minor))	(Pelagodoxa_henryana	Manicaria_saccifera)))))	(((Orania_palindan	Sclerosperma_profizianum)	(((Phoenix_dactylifera	(Reinhardtia_simplex	Reinhardtia_gracilis))	(Reinhardtia_paiewonskiana	Reinhardtia_latisecta))	(Attalea_speciosa	(Bactris_major	(Elaeis_oleifera	Elaeis_guineensis)))))	Pseudophoenix_vinifera))	Iriartea_deltoidea)	(Serenoa_repens	Sabal_domingensis)))	Nypa_fruticans)	Kingia_australis);
(((Calamus_caryotoides	((((Roystonea_regia	(Iriartea_deltoidea	((Orania_palindan	Sclerosperma_profizianum)	(((Bactris_major	(Elaeis_oleifera	Elaeis_guineensis))	(((Reinhardtia_simplex	Reinhardtia_gracilis)	(Reinhardtia_paiewonskiana	Reinhardtia_latisecta))	Attalea_speciosa))	Phoenix_dactylifera))))	(((((Heterospathe_cagayanensis	((Veitchia_spiralis	Burretiokentia_grandiflora)	Kentiopsis_piersoniorum))	(Dypsis_decaryi	Hydriastele_microspadix))	Dictyosperma_album)	((Pelagodoxa_henryana	(Manicaria_saccifera	((Podococcus_barteri	Prestoea_acuminata)	(Oenocarpus_bataua	Oenocarpus_minor))))	Geonoma_undata))	Leopoldinia_pulchra))	Pseudophoenix_vinifera)	(Serenoa_repens	Sabal_domingensis)))	Nypa_fruticans)	Kingia_australis);
(((((Calamus_caryotoides	Serenoa_repens)	Sabal_domingensis)	(((Roystonea_regia	(Iriartea_deltoidea	(((Podococcus_barteri	Orania_palindan)	Sclerosperma_profizianum)	((Bactris_major	(Elaeis_oleifera	Elaeis_guineensis))	((Phoenix_dactylifera	((Reinhardtia_simplex	Reinhardtia_gracilis)	(Reinhardtia_paiewonskiana	Reinhardtia_latisecta)))	Attalea_speciosa)))))	((((Pelagodoxa_henryana	Leopoldinia_pulchra)	Manicaria_saccifera)	(Prestoea_acuminata	(Oenocarpus_bataua	Oenocarpus_minor)))	(Geonoma_undata	(((Heterospathe_cagayanensis	((Veitchia_spiralis	Burretiokentia_grandiflora)	Kentiopsis_piersoniorum))	(Dypsis_decaryi	Hydriastele_microspadix))	Dictyosperma_album))))	Pseudophoenix_vinifera))	Nypa_fruticans)	Kingia_australis);
((((Sabal_domingensis	(Serenoa_repens	(((Iriartea_deltoidea	((Orania_palindan	Sclerosperma_profizianum)	((Attalea_speciosa	((Elaeis_oleifera	Elaeis_guineensis)	Bactris_major))	(Phoenix_dactylifera	((Reinhardtia_simplex	Reinhardtia_gracilis)	(Reinhardtia_paiewonskiana	Reinhardtia_latisecta))))))	((Pelagodoxa_henryana	((Leopoldinia_pulchra	Manicaria_saccifera)	(Geonoma_undata	((Prestoea_acuminata	(Oenocarpus_bataua	Oenocarpus_minor))	((((Heterospathe_cagayanensis	Veitchia_spiralis)	(Burretiokentia_grandiflora	Kentiopsis_piersoniorum))	(Dypsis_decaryi	(Podococcus_barteri	Hydriastele_microspadix)))	Dictyosperma_album)))))	Roystonea_regia))	Pseudophoenix_vinifera)))	Calamus_caryotoides)	Nypa_fruticans)	Kingia_australis);
(((((((((Geonoma_undata	((Pelagodoxa_henryana	Manicaria_saccifera)	((Prestoea_acuminata	(Oenocarpus_bataua	Oenocarpus_minor))	((Hydriastele_microspadix	(Dictyosperma_album	((Veitchia_spiralis	(Heterospathe_cagayanensis	Kentiopsis_piersoniorum))	Burretiokentia_grandiflora)))	Dypsis_decaryi))))	Leopoldinia_pulchra)	Roystonea_regia)	(Iriartea_deltoidea	((Podococcus_barteri	(Orania_palindan	Sclerosperma_profizianum))	(Phoenix_dactylifera	((Attalea_speciosa	((Elaeis_oleifera	Elaeis_guineensis)	Bactris_major))	((Reinhardtia_simplex	Reinhardtia_gracilis)	(Reinhardtia_paiewonskiana	Reinhardtia_latisecta)))))))	Pseudophoenix_vinifera)	(Sabal_domingensis	Serenoa_repens))	Calamus_caryotoides)	Nypa_fruticans)	Kingia_australis);
((((((Roystonea_regia	(Iriartea_deltoidea	(((((Leopoldinia_pulchra	Manicaria_saccifera)	((Prestoea_acuminata	(Oenocarpus_bataua	Oenocarpus_minor))	(((Hydriastele_microspadix	Dictyosperma_album)	((Veitchia_spiralis	(Heterospathe_cagayanensis	Kentiopsis_piersoniorum))	Burretiokentia_grandiflora))	Dypsis_decaryi)))	Geonoma_undata)	Pelagodoxa_henryana)	((Podococcus_barteri	(Orania_palindan	Sclerosperma_profizianum))	(((Elaeis_oleifera	Elaeis_guineensis)	Bactris_major)	(((Reinhardtia_simplex	Reinhardtia_gracilis)	(Reinhardtia_paiewonskiana	Reinhardtia_latisecta))	Attalea_speciosa))))))	Pseudophoenix_vinifera)	(Phoenix_dactylifera	(Sabal_domingensis	Serenoa_repens)))	Calamus_caryotoides)	Nypa_fruticans)	Kingia_australis);
(((((((Manicaria_saccifera	(Pelagodoxa_henryana	(Prestoea_acuminata	(Oenocarpus_bataua	Oenocarpus_minor))))	(Geonoma_undata	(Dictyosperma_album	(((Burretiokentia_grandiflora	Veitchia_spiralis)	(Heterospathe_cagayanensis	Kentiopsis_piersoniorum))	(Hydriastele_microspadix	Dypsis_decaryi)))))	(Roystonea_regia	(((Phoenix_dactylifera	(Leopoldinia_pulchra	(Orania_palindan	(Sclerosperma_profizianum	Podococcus_barteri))))	(((Reinhardtia_simplex	Reinhardtia_gracilis)	(Reinhardtia_paiewonskiana	Reinhardtia_latisecta))	(Attalea_speciosa	((Elaeis_oleifera	Elaeis_guineensis)	Bactris_major))))	Iriartea_deltoidea)))	(Pseudophoenix_vinifera	(Sabal_domingensis	Serenoa_repens)))	Calamus_caryotoides)	Nypa_fruticans)	Kingia_australis);
((Hydriastele_microspadix	(Dypsis_decaryi	(((((Burretiokentia_grandiflora	((((Sclerosperma_profizianum	(Podococcus_barteri	Orania_palindan))	((((Reinhardtia_simplex	Reinhardtia_gracilis)	(Reinhardtia_paiewonskiana	Reinhardtia_latisecta))	(Attalea_speciosa	((Elaeis_oleifera	Elaeis_guineensis)	Bactris_major)))	Phoenix_dactylifera))	(((Pseudophoenix_vinifera	(Calamus_caryotoides	(Sabal_domingensis	Serenoa_repens)))	Roystonea_regia)	Iriartea_deltoidea))	(Pelagodoxa_henryana	((Prestoea_acuminata	(Oenocarpus_bataua	Oenocarpus_minor))	(Leopoldinia_pulchra	Manicaria_saccifera)))))	Nypa_fruticans)	Geonoma_undata)	Dictyosperma_album)	(Veitchia_spiralis	(Heterospathe_cagayanensis	Kentiopsis_piersoniorum)))))	Kingia_australis);
(((Hydriastele_microspadix	(Dypsis_decaryi	((((Geonoma_undata	((Roystonea_regia	Burretiokentia_grandiflora)	((((Sclerosperma_profizianum	Orania_palindan)	(((Elaeis_oleifera	Elaeis_guineensis)	Bactris_major)	(((Phoenix_dactylifera	(Reinhardtia_simplex	Reinhardtia_gracilis))	(Reinhardtia_paiewonskiana	Reinhardtia_latisecta))	Attalea_speciosa)))	Iriartea_deltoidea)	(Pseudophoenix_vinifera	((Nypa_fruticans	Calamus_caryotoides)	(Sabal_domingensis	Serenoa_repens))))))	((Pelagodoxa_henryana	Leopoldinia_pulchra)	((Prestoea_acuminata	(Oenocarpus_bataua	Oenocarpus_minor))	Manicaria_saccifera)))	Dictyosperma_album)	(Veitchia_spiralis	(Heterospathe_cagayanensis	Kentiopsis_piersoniorum)))))	Podococcus_barteri)	Kingia_australis);
(((Calamus_caryotoides	((Sabal_domingensis	Serenoa_repens)	(((Iriartea_deltoidea	(((Sclerosperma_profizianum	(Podococcus_barteri	Orania_palindan))	(((Reinhardtia_paiewonskiana	Reinhardtia_latisecta)	(Reinhardtia_gracilis	Reinhardtia_simplex))	(Attalea_speciosa	(Bactris_major	(Elaeis_guineensis	Elaeis_oleifera)))))	Phoenix_dactylifera))	((Leopoldinia_pulchra	((Pelagodoxa_henryana	(Manicaria_saccifera	Geonoma_undata))	((Prestoea_acuminata	(Oenocarpus_minor	Oenocarpus_bataua))	((Hydriastele_microspadix	Dypsis_decaryi)	((Heterospathe_cagayanensis	((Burretiokentia_grandiflora	Veitchia_spiralis)	Kentiopsis_piersoniorum))	Dictyosperma_album)))))	Roystonea_regia))	Pseudophoenix_vinifera)))	Nypa_fruticans)	Kingia_australis);
(((Calamus_caryotoides	((Sabal_domingensis	Serenoa_repens)	((Iriartea_deltoidea	(((Sclerosperma_profizianum	(Podococcus_barteri	Orania_palindan))	((Bactris_major	(Elaeis_guineensis	Elaeis_oleifera))	(((Reinhardtia_paiewonskiana	Reinhardtia_latisecta)	(Phoenix_dactylifera	(Reinhardtia_gracilis	Reinhardtia_simplex)))	Attalea_speciosa)))	((Leopoldinia_pulchra	(((Pelagodoxa_henryana	Manicaria_saccifera)	((Prestoea_acuminata	(Oenocarpus_minor	Oenocarpus_bataua))	((Hydriastele_microspadix	Dypsis_decaryi)	((Veitchia_spiralis	(Kentiopsis_piersoniorum	(Burretiokentia_grandiflora	Heterospathe_cagayanensis)))	Dictyosperma_album))))	Geonoma_undata))	Roystonea_regia)))	Pseudophoenix_vinifera)))	Nypa_fruticans)	Kingia_australis);
(((Calamus_caryotoides	((Sabal_domingensis	Serenoa_repens)	(((((((Manicaria_saccifera	Burretiokentia_grandiflora)	Geonoma_undata)	((Prestoea_acuminata	(Oenocarpus_minor	Oenocarpus_bataua))	(Dictyosperma_album	((Hydriastele_microspadix	Dypsis_decaryi)	((Heterospathe_cagayanensis	Veitchia_spiralis)	Kentiopsis_piersoniorum)))))	(Pelagodoxa_henryana	Leopoldinia_pulchra))	Roystonea_regia)	(Iriartea_deltoidea	((Sclerosperma_profizianum	(Podococcus_barteri	Orania_palindan))	(((Reinhardtia_paiewonskiana	Reinhardtia_latisecta)	(Phoenix_dactylifera	(Reinhardtia_gracilis	Reinhardtia_simplex)))	(Attalea_speciosa	(Bactris_major	(Elaeis_guineensis	Elaeis_oleifera)))))))	Pseudophoenix_vinifera)))	Nypa_fruticans)	Kingia_australis);
(((Calamus_caryotoides	((Sabal_domingensis	Serenoa_repens)	((((Leopoldinia_pulchra	(Dictyosperma_album	(((Podococcus_barteri	Hydriastele_microspadix)	Dypsis_decaryi)	(Heterospathe_cagayanensis	((Burretiokentia_grandiflora	Veitchia_spiralis)	Kentiopsis_piersoniorum)))))	(Geonoma_undata	(Pelagodoxa_henryana	(Manicaria_saccifera	(Prestoea_acuminata	(Oenocarpus_minor	Oenocarpus_bataua))))))	(Roystonea_regia	(Iriartea_deltoidea	((Sclerosperma_profizianum	Orania_palindan)	(((Reinhardtia_paiewonskiana	Reinhardtia_latisecta)	(Phoenix_dactylifera	(Reinhardtia_gracilis	Reinhardtia_simplex)))	(Attalea_speciosa	(Bactris_major	(Elaeis_guineensis	Elaeis_oleifera))))))))	Pseudophoenix_vinifera)))	Nypa_fruticans)	Kingia_australis);
((Calamus_caryotoides	((Sabal_domingensis	Serenoa_repens)	(Nypa_fruticans	((((((Podococcus_barteri	Hydriastele_microspadix)	Dypsis_decaryi)	((Heterospathe_cagayanensis	((Burretiokentia_grandiflora	Veitchia_spiralis)	Kentiopsis_piersoniorum))	Dictyosperma_album))	(Geonoma_undata	(Roystonea_regia	((Leopoldinia_pulchra	Pelagodoxa_henryana)	(Manicaria_saccifera	(Prestoea_acuminata	(Oenocarpus_minor	Oenocarpus_bataua)))))))	(Iriartea_deltoidea	((Sclerosperma_profizianum	Orania_palindan)	((((Reinhardtia_paiewonskiana	Reinhardtia_latisecta)	(Reinhardtia_gracilis	Reinhardtia_simplex))	(Attalea_speciosa	(Bactris_major	(Elaeis_guineensis	Elaeis_oleifera))))	Phoenix_dactylifera))))	Pseudophoenix_vinifera))))	Kingia_australis);
((Nypa_fruticans	((((((((Geonoma_undata	(((Podococcus_barteri	Hydriastele_microspadix)	Dypsis_decaryi)	(((Veitchia_spiralis	Heterospathe_cagayanensis)	Kentiopsis_piersoniorum)	Dictyosperma_album)))	((Prestoea_acuminata	(Oenocarpus_minor	Oenocarpus_bataua))	(Manicaria_saccifera	Pelagodoxa_henryana)))	(Leopoldinia_pulchra	Burretiokentia_grandiflora))	Roystonea_regia)	(Iriartea_deltoidea	((Sclerosperma_profizianum	Orania_palindan)	((Bactris_major	(Elaeis_guineensis	Elaeis_oleifera))	(((Reinhardtia_paiewonskiana	Reinhardtia_latisecta)	(Phoenix_dactylifera	(Reinhardtia_gracilis	Reinhardtia_simplex)))	Attalea_speciosa)))))	Pseudophoenix_vinifera)	(Sabal_domingensis	Serenoa_repens))	Calamus_caryotoides))	Kingia_australis);
((Nypa_fruticans	(((((((Geonoma_undata	(Dictyosperma_album	(((Podococcus_barteri	Hydriastele_microspadix)	Dypsis_decaryi)	(Veitchia_spiralis	(Heterospathe_cagayanensis	Kentiopsis_piersoniorum)))))	(Burretiokentia_grandiflora	Leopoldinia_pulchra))	((Prestoea_acuminata	(Oenocarpus_minor	Oenocarpus_bataua))	(Manicaria_saccifera	Pelagodoxa_henryana)))	(Iriartea_deltoidea	((Sclerosperma_profizianum	Orania_palindan)	(((Reinhardtia_paiewonskiana	Reinhardtia_latisecta)	(Phoenix_dactylifera	(Reinhardtia_gracilis	Reinhardtia_simplex)))	(Attalea_speciosa	(Bactris_major	(Elaeis_guineensis	Elaeis_oleifera)))))))	(Roystonea_regia	Pseudophoenix_vinifera))	(Sabal_domingensis	Serenoa_repens))	Calamus_caryotoides))	Kingia_australis);
((Nypa_fruticans	(((Sabal_domingensis	Serenoa_repens)	((((Geonoma_undata	(Dictyosperma_album	(((Podococcus_barteri	Hydriastele_microspadix)	Dypsis_decaryi)	((Heterospathe_cagayanensis	Kentiopsis_piersoniorum)	(Burretiokentia_grandiflora	Veitchia_spiralis)))))	(Pelagodoxa_henryana	((Prestoea_acuminata	(Oenocarpus_minor	Oenocarpus_bataua))	Manicaria_saccifera)))	((Roystonea_regia	Iriartea_deltoidea)	(Leopoldinia_pulchra	((Sclerosperma_profizianum	Orania_palindan)	((Bactris_major	(Elaeis_guineensis	Elaeis_oleifera))	(((Reinhardtia_paiewonskiana	(Reinhardtia_latisecta	Reinhardtia_gracilis))	(Phoenix_dactylifera	Reinhardtia_simplex))	Attalea_speciosa))))))	Pseudophoenix_vinifera))	Calamus_caryotoides))	Kingia_australis);
((Nypa_fruticans	(((Sabal_domingensis	Serenoa_repens)	(((Leopoldinia_pulchra	((Geonoma_undata	(Pelagodoxa_henryana	((Prestoea_acuminata	(Oenocarpus_minor	Oenocarpus_bataua))	Manicaria_saccifera)))	(Dictyosperma_album	(((Podococcus_barteri	Hydriastele_microspadix)	Dypsis_decaryi)	(Heterospathe_cagayanensis	(Kentiopsis_piersoniorum	(Burretiokentia_grandiflora	Veitchia_spiralis)))))))	((Roystonea_regia	Iriartea_deltoidea)	((Sclerosperma_profizianum	Orania_palindan)	((Bactris_major	(Elaeis_guineensis	Elaeis_oleifera))	(((Reinhardtia_paiewonskiana	Reinhardtia_latisecta)	(Phoenix_dactylifera	(Reinhardtia_gracilis	Reinhardtia_simplex)))	Attalea_speciosa)))))	Pseudophoenix_vinifera))	Calamus_caryotoides))	Kingia_australis);
((Nypa_fruticans	(((Phoenix_dactylifera	(Sabal_domingensis	Serenoa_repens))	(((Roystonea_regia	(Pelagodoxa_henryana	(((Prestoea_acuminata	(Oenocarpus_minor	Oenocarpus_bataua))	(Dictyosperma_album	((Hydriastele_microspadix	Dypsis_decaryi)	(Veitchia_spiralis	(Kentiopsis_piersoniorum	Heterospathe_cagayanensis)))))	(((Leopoldinia_pulchra	Manicaria_saccifera)	Burretiokentia_grandiflora)	Geonoma_undata))))	(Iriartea_deltoidea	((Orania_palindan	(Podococcus_barteri	Sclerosperma_profizianum))	((Bactris_major	(Elaeis_guineensis	Elaeis_oleifera))	(((Reinhardtia_paiewonskiana	Reinhardtia_latisecta)	(Reinhardtia_gracilis	Reinhardtia_simplex))	Attalea_speciosa)))))	Pseudophoenix_vinifera))	Calamus_caryotoides))	Kingia_australis);
(((Calamus_caryotoides	((((Iriartea_deltoidea	(((Orania_palindan	Podococcus_barteri)	Sclerosperma_profizianum)	(Phoenix_dactylifera	((Attalea_speciosa	((Elaeis_oleifera	Elaeis_guineensis)	Bactris_major))	((Reinhardtia_paiewonskiana	Reinhardtia_latisecta)	(Reinhardtia_gracilis	Reinhardtia_simplex))))))	((Dictyosperma_album	(((Veitchia_spiralis	(Burretiokentia_grandiflora	Kentiopsis_piersoniorum))	Heterospathe_cagayanensis)	(Dypsis_decaryi	Hydriastele_microspadix)))	((Geonoma_undata	(Roystonea_regia	((Pelagodoxa_henryana	Manicaria_saccifera)	(Prestoea_acuminata	(Oenocarpus_bataua	Oenocarpus_minor)))))	Leopoldinia_pulchra)))	Pseudophoenix_vinifera)	(Sabal_domingensis	Serenoa_repens)))	Nypa_fruticans)	Kingia_australis);
(((Calamus_caryotoides	((Iriartea_deltoidea	(((Pseudophoenix_vinifera	((Orania_palindan	Podococcus_barteri)	Sclerosperma_profizianum))	((Attalea_speciosa	((Elaeis_oleifera	Elaeis_guineensis)	Bactris_major))	((Reinhardtia_paiewonskiana	Reinhardtia_latisecta)	(Phoenix_dactylifera	(Reinhardtia_gracilis	Reinhardtia_simplex)))))	((((Dypsis_decaryi	(Dictyosperma_album	((Burretiokentia_grandiflora	Veitchia_spiralis)	(Heterospathe_cagayanensis	Kentiopsis_piersoniorum))))	Hydriastele_microspadix)	((Geonoma_undata	((Pelagodoxa_henryana	Manicaria_saccifera)	(Prestoea_acuminata	(Oenocarpus_bataua	Oenocarpus_minor))))	Leopoldinia_pulchra))	Roystonea_regia)))	(Sabal_domingensis	Serenoa_repens)))	Nypa_fruticans)	Kingia_australis);
(((Calamus_caryotoides	(((((((Pelagodoxa_henryana	Leopoldinia_pulchra)	((Geonoma_undata	(((Kentiopsis_piersoniorum	(Heterospathe_cagayanensis	(Veitchia_spiralis	Dictyosperma_album)))	Dypsis_decaryi)	Hydriastele_microspadix))	Phoenix_dactylifera))	(Manicaria_saccifera	(Prestoea_acuminata	(Oenocarpus_bataua	Oenocarpus_minor))))	Burretiokentia_grandiflora)	(((Orania_palindan	(Podococcus_barteri	Sclerosperma_profizianum))	((Attalea_speciosa	((Elaeis_oleifera	Elaeis_guineensis)	Bactris_major))	((Reinhardtia_paiewonskiana	Reinhardtia_latisecta)	(Reinhardtia_gracilis	Reinhardtia_simplex))))	(Roystonea_regia	Iriartea_deltoidea)))	Pseudophoenix_vinifera)	(Sabal_domingensis	Serenoa_repens)))	Nypa_fruticans)	Kingia_australis);
(((Calamus_caryotoides	((Sabal_domingensis	Serenoa_repens)	(((Pseudophoenix_vinifera	(((Orania_palindan	(Podococcus_barteri	Sclerosperma_profizianum))	((Attalea_speciosa	((Elaeis_oleifera	Elaeis_guineensis)	Bactris_major))	((Reinhardtia_paiewonskiana	Reinhardtia_latisecta)	(Reinhardtia_gracilis	Reinhardtia_simplex))))	((Pelagodoxa_henryana	((Manicaria_saccifera	(Prestoea_acuminata	(Oenocarpus_bataua	Oenocarpus_minor)))	(Geonoma_undata	(((Heterospathe_cagayanensis	(Veitchia_spiralis	Kentiopsis_piersoniorum))	(Dypsis_decaryi	Hydriastele_microspadix))	Dictyosperma_album))))	Phoenix_dactylifera)))	((Roystonea_regia	Burretiokentia_grandiflora)	Leopoldinia_pulchra))	Iriartea_deltoidea)))	Nypa_fruticans)	Kingia_australis);
(((Calamus_caryotoides	((Phoenix_dactylifera	(Sabal_domingensis	Serenoa_repens))	((((((Manicaria_saccifera	Pelagodoxa_henryana)	(Geonoma_undata	((((Dictyosperma_album	(Burretiokentia_grandiflora	(Veitchia_spiralis	(Kentiopsis_piersoniorum	Heterospathe_cagayanensis))))	Hydriastele_microspadix)	Dypsis_decaryi)	(Prestoea_acuminata	(Oenocarpus_bataua	Oenocarpus_minor)))))	(Pseudophoenix_vinifera	((Orania_palindan	(Podococcus_barteri	Sclerosperma_profizianum))	((Attalea_speciosa	((Elaeis_oleifera	Elaeis_guineensis)	Bactris_major))	((Reinhardtia_paiewonskiana	Reinhardtia_latisecta)	(Reinhardtia_gracilis	Reinhardtia_simplex))))))	Roystonea_regia)	Iriartea_deltoidea)	Leopoldinia_pulchra)))	Nypa_fruticans)	Kingia_australis);
((Calamus_caryotoides	((Sabal_domingensis	Serenoa_repens)	((((Pseudophoenix_vinifera	((Sclerosperma_profizianum	(Orania_palindan	Podococcus_barteri))	((Attalea_speciosa	((Elaeis_oleifera	Elaeis_guineensis)	Bactris_major))	(Phoenix_dactylifera	((Reinhardtia_paiewonskiana	Reinhardtia_latisecta)	(Reinhardtia_gracilis	Reinhardtia_simplex))))))	((((((Dictyosperma_album	(Heterospathe_cagayanensis	((Burretiokentia_grandiflora	Veitchia_spiralis)	Kentiopsis_piersoniorum)))	Hydriastele_microspadix)	Dypsis_decaryi)	(Prestoea_acuminata	(Oenocarpus_bataua	Oenocarpus_minor)))	(Geonoma_undata	(Pelagodoxa_henryana	Manicaria_saccifera)))	Nypa_fruticans))	(Leopoldinia_pulchra	Roystonea_regia))	Iriartea_deltoidea)))	Kingia_australis);
((Bactris_major	(((((Reinhardtia_paiewonskiana	Reinhardtia_latisecta)	(Reinhardtia_gracilis	Reinhardtia_simplex))	(((Roystonea_regia	(Leopoldinia_pulchra	((Geonoma_undata	(Manicaria_saccifera	(((Dictyosperma_album	(Heterospathe_cagayanensis	((Burretiokentia_grandiflora	Veitchia_spiralis)	Kentiopsis_piersoniorum)))	(Hydriastele_microspadix	Dypsis_decaryi))	(Prestoea_acuminata	(Oenocarpus_bataua	Oenocarpus_minor)))))	Pelagodoxa_henryana)))	(Iriartea_deltoidea	(Pseudophoenix_vinifera	(((Phoenix_dactylifera	(Nypa_fruticans	Sabal_domingensis))	Serenoa_repens)	Calamus_caryotoides))))	((Orania_palindan	Podococcus_barteri)	Sclerosperma_profizianum)))	Attalea_speciosa)	(Elaeis_oleifera	Elaeis_guineensis)))	Kingia_australis);
((Calamus_caryotoides	(((Sabal_domingensis	Serenoa_repens)	(((Roystonea_regia	(Leopoldinia_pulchra	(Geonoma_undata	((Pelagodoxa_henryana	Manicaria_saccifera)	((((Burretiokentia_grandiflora	Dictyosperma_album)	(Heterospathe_cagayanensis	(Veitchia_spiralis	Kentiopsis_piersoniorum)))	(Hydriastele_microspadix	Dypsis_decaryi))	(Prestoea_acuminata	(Oenocarpus_bataua	Oenocarpus_minor)))))))	(Iriartea_deltoidea	((Orania_palindan	(Podococcus_barteri	Sclerosperma_profizianum))	((Attalea_speciosa	((Elaeis_oleifera	Elaeis_guineensis)	Bactris_major))	((Reinhardtia_paiewonskiana	Reinhardtia_latisecta)	(Phoenix_dactylifera	(Reinhardtia_gracilis	Reinhardtia_simplex)))))))	Pseudophoenix_vinifera))	Nypa_fruticans))	Kingia_australis);
((Calamus_caryotoides	((Sabal_domingensis	Serenoa_repens)	(((Pelagodoxa_henryana	(Leopoldinia_pulchra	(Manicaria_saccifera	((Podococcus_barteri	Prestoea_acuminata)	(Oenocarpus_bataua	Oenocarpus_minor)))))	(((((Kentiopsis_piersoniorum	(Heterospathe_cagayanensis	Veitchia_spiralis))	(Hydriastele_microspadix	Dypsis_decaryi))	Dictyosperma_album)	(Nypa_fruticans	Geonoma_undata))	Burretiokentia_grandiflora))	((Roystonea_regia	Iriartea_deltoidea)	(Pseudophoenix_vinifera	((Orania_palindan	Sclerosperma_profizianum)	((Attalea_speciosa	((Elaeis_oleifera	Elaeis_guineensis)	Bactris_major))	((Reinhardtia_paiewonskiana	Reinhardtia_latisecta)	(Phoenix_dactylifera	(Reinhardtia_gracilis	Reinhardtia_simplex))))))))))	Kingia_australis);
((Roystonea_regia	((Geonoma_undata	((Pelagodoxa_henryana	Manicaria_saccifera)	(Prestoea_acuminata	(Oenocarpus_bataua	Oenocarpus_minor))))	((((((Orania_palindan	Sclerosperma_profizianum)	Leopoldinia_pulchra)	(((Attalea_speciosa	((Elaeis_oleifera	Elaeis_guineensis)	Bactris_major))	((Reinhardtia_paiewonskiana	Reinhardtia_latisecta)	(Reinhardtia_gracilis	Reinhardtia_simplex)))	Phoenix_dactylifera))	Iriartea_deltoidea)	(Pseudophoenix_vinifera	(Nypa_fruticans	(Sabal_domingensis	(Calamus_caryotoides	Serenoa_repens)))))	((Dypsis_decaryi	((Heterospathe_cagayanensis	(Veitchia_spiralis	(Burretiokentia_grandiflora	Kentiopsis_piersoniorum)))	(Podococcus_barteri	Hydriastele_microspadix)))	Dictyosperma_album))))	Kingia_australis);
(((Calamus_caryotoides	((Sabal_domingensis	Serenoa_repens)	(Pseudophoenix_vinifera	(((Roystonea_regia	(Geonoma_undata	((Pelagodoxa_henryana	Leopoldinia_pulchra)	((Prestoea_acuminata	(Oenocarpus_minor	Oenocarpus_bataua))	Manicaria_saccifera))))	((Dypsis_decaryi	Hydriastele_microspadix)	(((Heterospathe_cagayanensis	Kentiopsis_piersoniorum)	(Burretiokentia_grandiflora	Veitchia_spiralis))	Dictyosperma_album)))	((((Podococcus_barteri	(Orania_palindan	Sclerosperma_profizianum))	(((Reinhardtia_paiewonskiana	Reinhardtia_latisecta)	(Reinhardtia_gracilis	Reinhardtia_simplex))	(Attalea_speciosa	(Bactris_major	(Elaeis_guineensis	Elaeis_oleifera)))))	Phoenix_dactylifera)	Iriartea_deltoidea)))))	Nypa_fruticans)	Kingia_australis);
(((Calamus_caryotoides	((Sabal_domingensis	Serenoa_repens)	(Pseudophoenix_vinifera	((((Podococcus_barteri	(Orania_palindan	Sclerosperma_profizianum))	(((Bactris_major	(Elaeis_guineensis	Elaeis_oleifera))	(((Reinhardtia_paiewonskiana	Reinhardtia_latisecta)	(Reinhardtia_gracilis	Reinhardtia_simplex))	Attalea_speciosa))	Phoenix_dactylifera))	Iriartea_deltoidea)	(Roystonea_regia	((Geonoma_undata	(Manicaria_saccifera	((Prestoea_acuminata	(Oenocarpus_minor	Oenocarpus_bataua))	(Dictyosperma_album	((Dypsis_decaryi	Hydriastele_microspadix)	(Heterospathe_cagayanensis	(Kentiopsis_piersoniorum	(Burretiokentia_grandiflora	Veitchia_spiralis))))))))	(Pelagodoxa_henryana	Leopoldinia_pulchra)))))))	Nypa_fruticans)	Kingia_australis);
(((Calamus_caryotoides	((Roystonea_regia	(((((Pelagodoxa_henryana	Manicaria_saccifera)	((Prestoea_acuminata	(Oenocarpus_minor	Oenocarpus_bataua))	(Dictyosperma_album	((Dypsis_decaryi	Hydriastele_microspadix)	((Veitchia_spiralis	Heterospathe_cagayanensis)	(Kentiopsis_piersoniorum	Burretiokentia_grandiflora))))))	Geonoma_undata)	Leopoldinia_pulchra)	(((Podococcus_barteri	(Orania_palindan	Sclerosperma_profizianum))	((Attalea_speciosa	(Bactris_major	(Elaeis_guineensis	Elaeis_oleifera)))	(((Reinhardtia_paiewonskiana	Reinhardtia_latisecta)	(Reinhardtia_gracilis	Reinhardtia_simplex))	Phoenix_dactylifera)))	Iriartea_deltoidea)))	((Sabal_domingensis	Serenoa_repens)	Pseudophoenix_vinifera)))	Nypa_fruticans)	Kingia_australis);
(((Serenoa_repens	(((Pseudophoenix_vinifera	((((Podococcus_barteri	(Orania_palindan	Sclerosperma_profizianum))	(((Attalea_speciosa	((Reinhardtia_paiewonskiana	Reinhardtia_latisecta)	(Reinhardtia_gracilis	Reinhardtia_simplex)))	(Bactris_major	(Elaeis_guineensis	Elaeis_oleifera)))	Phoenix_dactylifera))	Iriartea_deltoidea)	(Burretiokentia_grandiflora	(((Pelagodoxa_henryana	((Prestoea_acuminata	(Oenocarpus_minor	Oenocarpus_bataua))	(Leopoldinia_pulchra	Manicaria_saccifera)))	(Geonoma_undata	(Dictyosperma_album	((Dypsis_decaryi	Hydriastele_microspadix)	((Kentiopsis_piersoniorum	Veitchia_spiralis)	Heterospathe_cagayanensis)))))	Roystonea_regia))))	Calamus_caryotoides)	Sabal_domingensis))	Nypa_fruticans)	Kingia_australis);
(((((Serenoa_repens	Sabal_domingensis)	(Pseudophoenix_vinifera	(((((Podococcus_barteri	(Orania_palindan	Sclerosperma_profizianum))	Phoenix_dactylifera)	((((Reinhardtia_paiewonskiana	Reinhardtia_latisecta)	(Reinhardtia_gracilis	Reinhardtia_simplex))	(Bactris_major	(Elaeis_guineensis	Elaeis_oleifera)))	Attalea_speciosa))	Iriartea_deltoidea)	((Pelagodoxa_henryana	((Leopoldinia_pulchra	Manicaria_saccifera)	(Geonoma_undata	((Prestoea_acuminata	(Oenocarpus_minor	Oenocarpus_bataua))	(((Dictyosperma_album	(Burretiokentia_grandiflora	(Veitchia_spiralis	(Heterospathe_cagayanensis	Kentiopsis_piersoniorum))))	Hydriastele_microspadix)	Dypsis_decaryi)))))	Roystonea_regia))))	Calamus_caryotoides)	Nypa_fruticans)	Kingia_australis);
(((((Serenoa_repens	Sabal_domingensis)	(Pseudophoenix_vinifera	(Roystonea_regia	(((((Orania_palindan	Sclerosperma_profizianum)	Phoenix_dactylifera)	(((Reinhardtia_paiewonskiana	Reinhardtia_latisecta)	(Reinhardtia_gracilis	Reinhardtia_simplex))	((Bactris_major	(Elaeis_guineensis	Elaeis_oleifera))	Attalea_speciosa)))	Iriartea_deltoidea)	(((Pelagodoxa_henryana	(Geonoma_undata	(((Burretiokentia_grandiflora	(Veitchia_spiralis	(Heterospathe_cagayanensis	Kentiopsis_piersoniorum)))	((Podococcus_barteri	Hydriastele_microspadix)	Dictyosperma_album))	Dypsis_decaryi)))	(Manicaria_saccifera	(Prestoea_acuminata	(Oenocarpus_minor	Oenocarpus_bataua))))	Leopoldinia_pulchra)))))	Calamus_caryotoides)	Nypa_fruticans)	Kingia_australis);
(((Podococcus_barteri	Hydriastele_microspadix)	(((((Manicaria_saccifera	(Geonoma_undata	(((Roystonea_regia	((Leopoldinia_pulchra	(Orania_palindan	Sclerosperma_profizianum))	(((((Reinhardtia_gracilis	Reinhardtia_paiewonskiana)	Reinhardtia_latisecta)	Reinhardtia_simplex)	((Attalea_speciosa	(Bactris_major	(Elaeis_guineensis	Elaeis_oleifera)))	Burretiokentia_grandiflora))	Iriartea_deltoidea)))	((Nypa_fruticans	(Calamus_caryotoides	(Phoenix_dactylifera	(Serenoa_repens	Sabal_domingensis))))	Pseudophoenix_vinifera))	Pelagodoxa_henryana)))	(Prestoea_acuminata	(Oenocarpus_minor	Oenocarpus_bataua)))	Dictyosperma_album)	((Heterospathe_cagayanensis	Kentiopsis_piersoniorum)	Veitchia_spiralis))	Dypsis_decaryi))	Kingia_australis);
((Nypa_fruticans	(((Serenoa_repens	Sabal_domingensis)	(Pseudophoenix_vinifera	(((((Podococcus_barteri	Orania_palindan)	Sclerosperma_profizianum)	(Phoenix_dactylifera	(((Reinhardtia_paiewonskiana	Reinhardtia_latisecta)	(Reinhardtia_gracilis	Reinhardtia_simplex))	(Attalea_speciosa	(Bactris_major	(Elaeis_guineensis	Elaeis_oleifera))))))	Iriartea_deltoidea)	(Roystonea_regia	((((Leopoldinia_pulchra	Manicaria_saccifera)	(Prestoea_acuminata	(Oenocarpus_minor	Oenocarpus_bataua)))	(Geonoma_undata	((((Heterospathe_cagayanensis	Kentiopsis_piersoniorum)	(Veitchia_spiralis	Burretiokentia_grandiflora))	(Hydriastele_microspadix	Dictyosperma_album))	Dypsis_decaryi)))	Pelagodoxa_henryana)))))	Calamus_caryotoides))	Kingia_australis);
((Nypa_fruticans	(((Phoenix_dactylifera	(Serenoa_repens	Sabal_domingensis))	(Pseudophoenix_vinifera	(((((Podococcus_barteri	Orania_palindan)	Sclerosperma_profizianum)	((Bactris_major	(Elaeis_guineensis	Elaeis_oleifera))	(((Reinhardtia_paiewonskiana	Reinhardtia_latisecta)	(Reinhardtia_gracilis	Reinhardtia_simplex))	Attalea_speciosa)))	Iriartea_deltoidea)	(Roystonea_regia	((((Prestoea_acuminata	(Oenocarpus_minor	Oenocarpus_bataua))	(Geonoma_undata	((((Heterospathe_cagayanensis	(Kentiopsis_piersoniorum	(Veitchia_spiralis	Burretiokentia_grandiflora)))	Dictyosperma_album)	Dypsis_decaryi)	Hydriastele_microspadix)))	(Manicaria_saccifera	Pelagodoxa_henryana))	Leopoldinia_pulchra)))))	Calamus_caryotoides))	Kingia_australis);
((Nypa_fruticans	((Pseudophoenix_vinifera	((Iriartea_deltoidea	((Roystonea_regia	((Geonoma_undata	(((((Veitchia_spiralis	(Burretiokentia_grandiflora	Kentiopsis_piersoniorum))	Heterospathe_cagayanensis)	(Podococcus_barteri	Hydriastele_microspadix))	Dypsis_decaryi)	Dictyosperma_album))	((Prestoea_acuminata	((Leopoldinia_pulchra	Manicaria_saccifera)	(Oenocarpus_minor	Oenocarpus_bataua)))	Pelagodoxa_henryana)))	((Phoenix_dactylifera	(Orania_palindan	Sclerosperma_profizianum))	((((Reinhardtia_gracilis	Reinhardtia_paiewonskiana)	Reinhardtia_latisecta)	Reinhardtia_simplex)	(Attalea_speciosa	(Bactris_major	(Elaeis_guineensis	Elaeis_oleifera)))))))	(Serenoa_repens	Sabal_domingensis)))	Calamus_caryotoides))	Kingia_australis);
((Calamus_caryotoides	((Sabal_domingensis	Serenoa_repens)	((((Geonoma_undata	(Nypa_fruticans	((((Burretiokentia_grandiflora	((Podococcus_barteri	Heterospathe_cagayanensis)	(Kentiopsis_piersoniorum	Veitchia_spiralis)))	Dictyosperma_album)	Hydriastele_microspadix)	Dypsis_decaryi)))	(((Leopoldinia_pulchra	Manicaria_saccifera)	(Prestoea_acuminata	(Oenocarpus_minor	Oenocarpus_bataua)))	Pelagodoxa_henryana))	((Roystonea_regia	Iriartea_deltoidea)	((Orania_palindan	Sclerosperma_profizianum)	((Attalea_speciosa	(Bactris_major	(Elaeis_oleifera	Elaeis_guineensis)))	(Phoenix_dactylifera	((Reinhardtia_simplex	Reinhardtia_gracilis)	(Reinhardtia_paiewonskiana	Reinhardtia_latisecta)))))))	Pseudophoenix_vinifera)))	Kingia_australis);
((Calamus_caryotoides	((Sabal_domingensis	Serenoa_repens)	(((Iriartea_deltoidea	(((Orania_palindan	Sclerosperma_profizianum)	((Attalea_speciosa	(Bactris_major	(Elaeis_oleifera	Elaeis_guineensis)))	((Reinhardtia_simplex	Reinhardtia_gracilis)	(Reinhardtia_paiewonskiana	Reinhardtia_latisecta))))	(Roystonea_regia	((Leopoldinia_pulchra	Phoenix_dactylifera)	((Pelagodoxa_henryana	(Manicaria_saccifera	(Prestoea_acuminata	(Oenocarpus_minor	Oenocarpus_bataua))))	((Burretiokentia_grandiflora	Geonoma_undata)	(Dictyosperma_album	(((Podococcus_barteri	Hydriastele_microspadix)	Dypsis_decaryi)	(Heterospathe_cagayanensis	(Kentiopsis_piersoniorum	Veitchia_spiralis))))))))))	Nypa_fruticans)	Pseudophoenix_vinifera)))	Kingia_australis);
((Nypa_fruticans	(Calamus_caryotoides	((((((Manicaria_saccifera	(Prestoea_acuminata	(Oenocarpus_minor	Oenocarpus_bataua)))	(Geonoma_undata	((Dypsis_decaryi	(Dictyosperma_album	(((Podococcus_barteri	Heterospathe_cagayanensis)	Kentiopsis_piersoniorum)	(Veitchia_spiralis	Burretiokentia_grandiflora))))	Hydriastele_microspadix)))	(Pelagodoxa_henryana	Leopoldinia_pulchra))	((Iriartea_deltoidea	((Orania_palindan	Sclerosperma_profizianum)	((Attalea_speciosa	(Bactris_major	(Elaeis_oleifera	Elaeis_guineensis)))	((Phoenix_dactylifera	(Reinhardtia_simplex	Reinhardtia_gracilis))	(Reinhardtia_paiewonskiana	Reinhardtia_latisecta)))))	Roystonea_regia))	Pseudophoenix_vinifera)	(Sabal_domingensis	Serenoa_repens))))	Kingia_australis);
((Nypa_fruticans	(Calamus_caryotoides	((((Roystonea_regia	(Leopoldinia_pulchra	((Pelagodoxa_henryana	(Geonoma_undata	((((Podococcus_barteri	Heterospathe_cagayanensis)	(Kentiopsis_piersoniorum	(Veitchia_spiralis	Burretiokentia_grandiflora)))	Dictyosperma_album)	(Dypsis_decaryi	Hydriastele_microspadix))))	((Prestoea_acuminata	(Oenocarpus_minor	Oenocarpus_bataua))	Manicaria_saccifera))))	(Iriartea_deltoidea	((Orania_palindan	Sclerosperma_profizianum)	(((Attalea_speciosa	(Bactris_major	(Elaeis_oleifera	Elaeis_guineensis)))	((Reinhardtia_simplex	Reinhardtia_gracilis)	(Reinhardtia_paiewonskiana	Reinhardtia_latisecta)))	Phoenix_dactylifera))))	Pseudophoenix_vinifera)	(Sabal_domingensis	Serenoa_repens))))	Kingia_australis);
((Nypa_fruticans	(Calamus_caryotoides	(((Roystonea_regia	((Leopoldinia_pulchra	((Dictyosperma_album	((Dypsis_decaryi	Hydriastele_microspadix)	((Heterospathe_cagayanensis	(Kentiopsis_piersoniorum	Burretiokentia_grandiflora))	Veitchia_spiralis)))	((Pelagodoxa_henryana	((Prestoea_acuminata	(Oenocarpus_minor	Oenocarpus_bataua))	Manicaria_saccifera))	Geonoma_undata)))	(Iriartea_deltoidea	(Phoenix_dactylifera	((Sclerosperma_profizianum	(Podococcus_barteri	Orania_palindan))	((Attalea_speciosa	(Bactris_major	(Elaeis_oleifera	Elaeis_guineensis)))	((Reinhardtia_simplex	Reinhardtia_gracilis)	(Reinhardtia_paiewonskiana	Reinhardtia_latisecta))))))))	(Pseudophoenix_vinifera	Serenoa_repens))	Sabal_domingensis)))	Kingia_australis);
((Nypa_fruticans	(Calamus_caryotoides	((Sabal_domingensis	Serenoa_repens)	(((Iriartea_deltoidea	((Sclerosperma_profizianum	Orania_palindan)	((Attalea_speciosa	(Bactris_major	(Elaeis_oleifera	Elaeis_guineensis)))	((Reinhardtia_simplex	Reinhardtia_gracilis)	(Reinhardtia_paiewonskiana	Reinhardtia_latisecta)))))	(Roystonea_regia	(((Phoenix_dactylifera	(Pelagodoxa_henryana	((Prestoea_acuminata	(Oenocarpus_minor	Oenocarpus_bataua))	Manicaria_saccifera)))	(Geonoma_undata	(Dypsis_decaryi	((Podococcus_barteri	Hydriastele_microspadix)	(Dictyosperma_album	(Heterospathe_cagayanensis	((Kentiopsis_piersoniorum	Burretiokentia_grandiflora)	Veitchia_spiralis)))))))	Leopoldinia_pulchra)))	Pseudophoenix_vinifera))))	Kingia_australis);
((Nypa_fruticans	(Calamus_caryotoides	((Sabal_domingensis	Serenoa_repens)	(((Iriartea_deltoidea	((Sclerosperma_profizianum	Orania_palindan)	(Phoenix_dactylifera	((Attalea_speciosa	(Bactris_major	(Elaeis_oleifera	Elaeis_guineensis)))	((Reinhardtia_simplex	Reinhardtia_gracilis)	(Reinhardtia_paiewonskiana	Reinhardtia_latisecta))))))	(Roystonea_regia	((Geonoma_undata	(((Veitchia_spiralis	((Burretiokentia_grandiflora	Heterospathe_cagayanensis)	Kentiopsis_piersoniorum))	(Dypsis_decaryi	(Podococcus_barteri	Hydriastele_microspadix)))	Dictyosperma_album))	(((Pelagodoxa_henryana	Leopoldinia_pulchra)	Manicaria_saccifera)	(Prestoea_acuminata	(Oenocarpus_minor	Oenocarpus_bataua))))))	Pseudophoenix_vinifera))))	Kingia_australis);
((Nypa_fruticans	(Calamus_caryotoides	((Sabal_domingensis	Serenoa_repens)	(((Roystonea_regia	(((Sclerosperma_profizianum	Orania_palindan)	(Phoenix_dactylifera	((Attalea_speciosa	(Bactris_major	(Elaeis_oleifera	Elaeis_guineensis)))	((Reinhardtia_simplex	Reinhardtia_gracilis)	(Reinhardtia_paiewonskiana	Reinhardtia_latisecta)))))	Iriartea_deltoidea))	(((Pelagodoxa_henryana	Leopoldinia_pulchra)	((Prestoea_acuminata	(Oenocarpus_minor	Oenocarpus_bataua))	(Manicaria_saccifera	(Geonoma_undata	((((Heterospathe_cagayanensis	Veitchia_spiralis)	Kentiopsis_piersoniorum)	(Dypsis_decaryi	(Podococcus_barteri	Hydriastele_microspadix)))	Dictyosperma_album)))))	Burretiokentia_grandiflora))	Pseudophoenix_vinifera))))	Kingia_australis);
((Nypa_fruticans	(Sabal_domingensis	((Calamus_caryotoides	Serenoa_repens)	(((((Sclerosperma_profizianum	Orania_palindan)	((Attalea_speciosa	(Bactris_major	(Elaeis_oleifera	Elaeis_guineensis)))	((Phoenix_dactylifera	(Reinhardtia_simplex	Reinhardtia_gracilis))	(Reinhardtia_paiewonskiana	Reinhardtia_latisecta))))	Iriartea_deltoidea)	(Roystonea_regia	(((Geonoma_undata	(((Heterospathe_cagayanensis	(Veitchia_spiralis	Kentiopsis_piersoniorum))	(Dypsis_decaryi	(Podococcus_barteri	Hydriastele_microspadix)))	Dictyosperma_album))	(Pelagodoxa_henryana	((Prestoea_acuminata	(Oenocarpus_minor	Oenocarpus_bataua))	Manicaria_saccifera)))	(Leopoldinia_pulchra	Burretiokentia_grandiflora))))	Pseudophoenix_vinifera))))	Kingia_australis);
((Nypa_fruticans	((((((Sclerosperma_profizianum	Orania_palindan)	((Attalea_speciosa	(Bactris_major	(Elaeis_oleifera	Elaeis_guineensis)))	((Phoenix_dactylifera	(Reinhardtia_simplex	Reinhardtia_gracilis))	(Reinhardtia_paiewonskiana	Reinhardtia_latisecta))))	Iriartea_deltoidea)	(((Leopoldinia_pulchra	(Geonoma_undata	((Prestoea_acuminata	(Oenocarpus_minor	Oenocarpus_bataua))	(Manicaria_saccifera	Pelagodoxa_henryana))))	(((Burretiokentia_grandiflora	(Heterospathe_cagayanensis	(Veitchia_spiralis	Kentiopsis_piersoniorum)))	((Podococcus_barteri	Hydriastele_microspadix)	Dictyosperma_album))	Dypsis_decaryi))	Roystonea_regia))	((Sabal_domingensis	Serenoa_repens)	Pseudophoenix_vinifera))	Calamus_caryotoides))	Kingia_australis);
(((Dictyosperma_album	(((Veitchia_spiralis	Kentiopsis_piersoniorum)	Heterospathe_cagayanensis)	(((((Prestoea_acuminata	(Oenocarpus_minor	Oenocarpus_bataua))	(Pelagodoxa_henryana	Manicaria_saccifera))	(Leopoldinia_pulchra	((((Roystonea_regia	Iriartea_deltoidea)	((Orania_palindan	(Podococcus_barteri	Sclerosperma_profizianum))	((Attalea_speciosa	(Bactris_major	(Elaeis_guineensis	Elaeis_oleifera)))	((Reinhardtia_paiewonskiana	Reinhardtia_latisecta)	(Phoenix_dactylifera	(Reinhardtia_gracilis	Reinhardtia_simplex))))))	(Pseudophoenix_vinifera	((Calamus_caryotoides	(Nypa_fruticans	Sabal_domingensis))	Serenoa_repens)))	Burretiokentia_grandiflora)))	Geonoma_undata)	Dypsis_decaryi)))	Hydriastele_microspadix)	Kingia_australis);
(((Dictyosperma_album	(((Veitchia_spiralis	Kentiopsis_piersoniorum)	Heterospathe_cagayanensis)	(((Roystonea_regia	Burretiokentia_grandiflora)	((Iriartea_deltoidea	((Orania_palindan	Sclerosperma_profizianum)	((Attalea_speciosa	(Bactris_major	(Elaeis_guineensis	Elaeis_oleifera)))	((Reinhardtia_paiewonskiana	Reinhardtia_latisecta)	(Phoenix_dactylifera	(Reinhardtia_gracilis	Reinhardtia_simplex))))))	(Pseudophoenix_vinifera	((Calamus_caryotoides	Nypa_fruticans)	(Sabal_domingensis	Serenoa_repens)))))	(((Geonoma_undata	Dypsis_decaryi)	(Pelagodoxa_henryana	(((Podococcus_barteri	Prestoea_acuminata)	(Oenocarpus_minor	Oenocarpus_bataua))	Manicaria_saccifera)))	Leopoldinia_pulchra))))	Hydriastele_microspadix)	Kingia_australis);
((Nypa_fruticans	((Serenoa_repens	((Iriartea_deltoidea	((((Pelagodoxa_henryana	((Prestoea_acuminata	(Oenocarpus_minor	Oenocarpus_bataua))	Manicaria_saccifera))	(Geonoma_undata	((Dictyosperma_album	(((Burretiokentia_grandiflora	Veitchia_spiralis)	Kentiopsis_piersoniorum)	Heterospathe_cagayanensis))	((Podococcus_barteri	Hydriastele_microspadix)	Dypsis_decaryi))))	(((Leopoldinia_pulchra	Roystonea_regia)	Pseudophoenix_vinifera)	(Orania_palindan	Sclerosperma_profizianum)))	((Bactris_major	(Elaeis_guineensis	Elaeis_oleifera))	(Attalea_speciosa	(((Reinhardtia_paiewonskiana	Reinhardtia_latisecta)	(Reinhardtia_gracilis	Reinhardtia_simplex))	Phoenix_dactylifera)))))	Sabal_domingensis))	Calamus_caryotoides))	Kingia_australis);
(((Nypa_fruticans	((((((Prestoea_acuminata	(Oenocarpus_minor	Oenocarpus_bataua))	Manicaria_saccifera)	(Geonoma_undata	(Leopoldinia_pulchra	(Pseudophoenix_vinifera	(((Dictyosperma_album	Dypsis_decaryi)	((Veitchia_spiralis	Burretiokentia_grandiflora)	(Kentiopsis_piersoniorum	Heterospathe_cagayanensis)))	(Podococcus_barteri	Hydriastele_microspadix))))))	(((((Reinhardtia_paiewonskiana	Reinhardtia_latisecta)	(Phoenix_dactylifera	(Reinhardtia_simplex	Reinhardtia_gracilis)))	((Bactris_major	(Elaeis_guineensis	Elaeis_oleifera))	Attalea_speciosa))	(Orania_palindan	Sclerosperma_profizianum))	Iriartea_deltoidea))	(Roystonea_regia	(Sabal_domingensis	Serenoa_repens)))	Pelagodoxa_henryana))	Calamus_caryotoides)	Kingia_australis);
((Nypa_fruticans	(Calamus_caryotoides	(((((((Prestoea_acuminata	(Oenocarpus_minor	Oenocarpus_bataua))	(Pelagodoxa_henryana	Manicaria_saccifera))	(Geonoma_undata	(Dictyosperma_album	(((Veitchia_spiralis	(Kentiopsis_piersoniorum	Burretiokentia_grandiflora))	Heterospathe_cagayanensis)	(Dypsis_decaryi	Hydriastele_microspadix)))))	Leopoldinia_pulchra)	(((((((Reinhardtia_paiewonskiana	Reinhardtia_latisecta)	(Reinhardtia_simplex	Reinhardtia_gracilis))	((Bactris_major	(Elaeis_guineensis	Elaeis_oleifera))	Attalea_speciosa))	Phoenix_dactylifera)	((Podococcus_barteri	Orania_palindan)	Sclerosperma_profizianum))	Iriartea_deltoidea)	Roystonea_regia))	Pseudophoenix_vinifera)	(Sabal_domingensis	Serenoa_repens))))	Kingia_australis);
((Nypa_fruticans	(((Leopoldinia_pulchra	Roystonea_regia)	((((Geonoma_undata	((Podococcus_barteri	Hydriastele_microspadix)	((Dictyosperma_album	((Veitchia_spiralis	(Kentiopsis_piersoniorum	Burretiokentia_grandiflora))	Heterospathe_cagayanensis))	Dypsis_decaryi)))	(Pelagodoxa_henryana	((Prestoea_acuminata	(Oenocarpus_minor	Oenocarpus_bataua))	Manicaria_saccifera)))	(((((Reinhardtia_paiewonskiana	Reinhardtia_latisecta)	(Reinhardtia_simplex	Reinhardtia_gracilis))	((Bactris_major	(Elaeis_guineensis	Elaeis_oleifera))	Attalea_speciosa))	Phoenix_dactylifera)	(Orania_palindan	Sclerosperma_profizianum)))	Iriartea_deltoidea))	(Pseudophoenix_vinifera	(Sabal_domingensis	(Calamus_caryotoides	Serenoa_repens)))))	Kingia_australis);
((Calamus_caryotoides	(Nypa_fruticans	(((((((Bactris_major	(Elaeis_guineensis	Elaeis_oleifera))	(Attalea_speciosa	((Reinhardtia_paiewonskiana	Reinhardtia_latisecta)	(Phoenix_dactylifera	(Reinhardtia_simplex	Reinhardtia_gracilis)))))	(Orania_palindan	Sclerosperma_profizianum))	(Roystonea_regia	(((Geonoma_undata	(((((Burretiokentia_grandiflora	Kentiopsis_piersoniorum)	Veitchia_spiralis)	Heterospathe_cagayanensis)	(Dypsis_decaryi	(Podococcus_barteri	Hydriastele_microspadix)))	Dictyosperma_album))	((Oenocarpus_minor	Oenocarpus_bataua)	((Prestoea_acuminata	Manicaria_saccifera)	Pelagodoxa_henryana)))	Leopoldinia_pulchra)))	Iriartea_deltoidea)	Pseudophoenix_vinifera)	(Sabal_domingensis	Serenoa_repens))))	Kingia_australis);
((Nypa_fruticans	(Calamus_caryotoides	((((((Pseudophoenix_vinifera	((Prestoea_acuminata	(Oenocarpus_minor	Oenocarpus_bataua))	(((Podococcus_barteri	Hydriastele_microspadix)	Dypsis_decaryi)	(((Burretiokentia_grandiflora	Kentiopsis_piersoniorum)	(Veitchia_spiralis	Heterospathe_cagayanensis))	Dictyosperma_album))))	Geonoma_undata)	Manicaria_saccifera)	(Leopoldinia_pulchra	Pelagodoxa_henryana))	(((((((Reinhardtia_paiewonskiana	Reinhardtia_latisecta)	(Reinhardtia_simplex	Reinhardtia_gracilis))	((Bactris_major	(Elaeis_guineensis	Elaeis_oleifera))	Attalea_speciosa))	Phoenix_dactylifera)	(Orania_palindan	Sclerosperma_profizianum))	Iriartea_deltoidea)	Roystonea_regia))	(Sabal_domingensis	Serenoa_repens))))	Kingia_australis);
((Nypa_fruticans	(Calamus_caryotoides	(((((((Dypsis_decaryi	(((Burretiokentia_grandiflora	Kentiopsis_piersoniorum)	(Veitchia_spiralis	Heterospathe_cagayanensis))	((Podococcus_barteri	Hydriastele_microspadix)	Dictyosperma_album)))	Geonoma_undata)	(Leopoldinia_pulchra	Pelagodoxa_henryana))	((Prestoea_acuminata	(Oenocarpus_minor	Oenocarpus_bataua))	Manicaria_saccifera))	(((((Reinhardtia_paiewonskiana	Reinhardtia_latisecta)	(Phoenix_dactylifera	(Reinhardtia_simplex	Reinhardtia_gracilis)))	((Bactris_major	(Elaeis_guineensis	Elaeis_oleifera))	Attalea_speciosa))	(Orania_palindan	Sclerosperma_profizianum))	(Iriartea_deltoidea	Roystonea_regia)))	Pseudophoenix_vinifera)	(Sabal_domingensis	Serenoa_repens))))	Kingia_australis);
((Nypa_fruticans	(Calamus_caryotoides	((((((Dypsis_decaryi	((Podococcus_barteri	Hydriastele_microspadix)	(Dictyosperma_album	((Burretiokentia_grandiflora	Kentiopsis_piersoniorum)	(Veitchia_spiralis	Heterospathe_cagayanensis)))))	Geonoma_undata)	Pelagodoxa_henryana)	((Leopoldinia_pulchra	(Oenocarpus_minor	Oenocarpus_bataua))	(Manicaria_saccifera	Prestoea_acuminata)))	((((((Reinhardtia_paiewonskiana	Reinhardtia_latisecta)	(Reinhardtia_simplex	Reinhardtia_gracilis))	((Bactris_major	(Elaeis_guineensis	Elaeis_oleifera))	Attalea_speciosa))	Phoenix_dactylifera)	(Orania_palindan	Sclerosperma_profizianum))	(Iriartea_deltoidea	Roystonea_regia)))	(Pseudophoenix_vinifera	(Sabal_domingensis	Serenoa_repens)))))	Kingia_australis);
((Nypa_fruticans	(Calamus_caryotoides	(((Sabal_domingensis	Serenoa_repens)	Phoenix_dactylifera)	((((((Oenocarpus_minor	Oenocarpus_bataua)	Prestoea_acuminata)	(Manicaria_saccifera	Pelagodoxa_henryana))	(Geonoma_undata	((Dictyosperma_album	(Heterospathe_cagayanensis	(Kentiopsis_piersoniorum	(Burretiokentia_grandiflora	Veitchia_spiralis))))	((Podococcus_barteri	Hydriastele_microspadix)	Dypsis_decaryi))))	Leopoldinia_pulchra)	((Iriartea_deltoidea	((((Reinhardtia_gracilis	Reinhardtia_simplex)	(Reinhardtia_paiewonskiana	Reinhardtia_latisecta))	(Attalea_speciosa	(Bactris_major	(Elaeis_oleifera	Elaeis_guineensis))))	(Orania_palindan	Sclerosperma_profizianum)))	(Roystonea_regia	Pseudophoenix_vinifera))))))	Kingia_australis);
((Nypa_fruticans	(Calamus_caryotoides	((Sabal_domingensis	Serenoa_repens)	(((Roystonea_regia	((Geonoma_undata	((Pelagodoxa_henryana	Manicaria_saccifera)	(((Oenocarpus_minor	Oenocarpus_bataua)	Prestoea_acuminata)	((((Veitchia_spiralis	Heterospathe_cagayanensis)	Kentiopsis_piersoniorum)	(Burretiokentia_grandiflora	Dictyosperma_album))	((Podococcus_barteri	Hydriastele_microspadix)	Dypsis_decaryi)))))	Leopoldinia_pulchra))	(Iriartea_deltoidea	(((Phoenix_dactylifera	((Reinhardtia_gracilis	Reinhardtia_simplex)	(Reinhardtia_paiewonskiana	Reinhardtia_latisecta)))	(Attalea_speciosa	(Bactris_major	(Elaeis_oleifera	Elaeis_guineensis))))	(Orania_palindan	Sclerosperma_profizianum))))	Pseudophoenix_vinifera))))	Kingia_australis);
((Nypa_fruticans	(Calamus_caryotoides	((Sabal_domingensis	Serenoa_repens)	((Roystonea_regia	(((((((Burretiokentia_grandiflora	Kentiopsis_piersoniorum)	(Heterospathe_cagayanensis	Veitchia_spiralis))	((Podococcus_barteri	Hydriastele_microspadix)	Dypsis_decaryi))	Dictyosperma_album)	((Manicaria_saccifera	((Oenocarpus_minor	Oenocarpus_bataua)	Prestoea_acuminata))	(Pelagodoxa_henryana	Geonoma_undata)))	Leopoldinia_pulchra)	(Iriartea_deltoidea	((((Phoenix_dactylifera	(Reinhardtia_simplex	Reinhardtia_gracilis))	(Reinhardtia_paiewonskiana	Reinhardtia_latisecta))	(Attalea_speciosa	(Bactris_major	(Elaeis_oleifera	Elaeis_guineensis))))	(Orania_palindan	Sclerosperma_profizianum)))))	Pseudophoenix_vinifera))))	Kingia_australis);
((Nypa_fruticans	(Calamus_caryotoides	(((((Attalea_speciosa	(Bactris_major	(Elaeis_oleifera	Elaeis_guineensis)))	(Phoenix_dactylifera	((Reinhardtia_simplex	Reinhardtia_gracilis)	(Reinhardtia_paiewonskiana	Reinhardtia_latisecta))))	(Leopoldinia_pulchra	(Sclerosperma_profizianum	(Podococcus_barteri	Orania_palindan))))	((Roystonea_regia	(((Pelagodoxa_henryana	Manicaria_saccifera)	((Oenocarpus_minor	Oenocarpus_bataua)	Prestoea_acuminata))	(Geonoma_undata	((Hydriastele_microspadix	Dypsis_decaryi)	(Dictyosperma_album	((Burretiokentia_grandiflora	Kentiopsis_piersoniorum)	(Heterospathe_cagayanensis	Veitchia_spiralis)))))))	Iriartea_deltoidea))	(Pseudophoenix_vinifera	(Sabal_domingensis	Serenoa_repens)))))	Kingia_australis);
((Nypa_fruticans	((Sabal_domingensis	(Calamus_caryotoides	Serenoa_repens))	(((((Bactris_major	(Elaeis_oleifera	Elaeis_guineensis))	(((Reinhardtia_simplex	Reinhardtia_gracilis)	(Reinhardtia_paiewonskiana	Reinhardtia_latisecta))	(Phoenix_dactylifera	Attalea_speciosa)))	(Sclerosperma_profizianum	Orania_palindan))	(Roystonea_regia	(Leopoldinia_pulchra	(((Pelagodoxa_henryana	Manicaria_saccifera)	(((Oenocarpus_minor	Oenocarpus_bataua)	Prestoea_acuminata)	(Pseudophoenix_vinifera	(((Podococcus_barteri	Hydriastele_microspadix)	Dypsis_decaryi)	(Dictyosperma_album	(Heterospathe_cagayanensis	(Veitchia_spiralis	(Burretiokentia_grandiflora	Kentiopsis_piersoniorum))))))))	Geonoma_undata))))	Iriartea_deltoidea)))	Kingia_australis);
((Nypa_fruticans	(((Sabal_domingensis	Serenoa_repens)	((Roystonea_regia	((((Manicaria_saccifera	Geonoma_undata)	Pelagodoxa_henryana)	(((Oenocarpus_minor	Oenocarpus_bataua)	Prestoea_acuminata)	(Pseudophoenix_vinifera	(Dypsis_decaryi	((Heterospathe_cagayanensis	(Kentiopsis_piersoniorum	Veitchia_spiralis))	(Burretiokentia_grandiflora	(Dictyosperma_album	(Podococcus_barteri	Hydriastele_microspadix))))))))	((((Phoenix_dactylifera	(Reinhardtia_simplex	Reinhardtia_gracilis))	(Reinhardtia_paiewonskiana	Reinhardtia_latisecta))	(Attalea_speciosa	(Bactris_major	(Elaeis_oleifera	Elaeis_guineensis))))	(Leopoldinia_pulchra	(Sclerosperma_profizianum	Orania_palindan)))))	Iriartea_deltoidea))	Calamus_caryotoides))	Kingia_australis);
((Nypa_fruticans	(((Phoenix_dactylifera	(Sabal_domingensis	Serenoa_repens))	(Pseudophoenix_vinifera	((((Leopoldinia_pulchra	Pelagodoxa_henryana)	((Manicaria_saccifera	((Oenocarpus_minor	Oenocarpus_bataua)	Prestoea_acuminata))	(Geonoma_undata	(Hydriastele_microspadix	((Heterospathe_cagayanensis	(Kentiopsis_piersoniorum	(Veitchia_spiralis	Burretiokentia_grandiflora)))	(Dictyosperma_album	Dypsis_decaryi))))))	(Iriartea_deltoidea	((((Reinhardtia_simplex	Reinhardtia_gracilis)	(Reinhardtia_paiewonskiana	Reinhardtia_latisecta))	(Attalea_speciosa	(Bactris_major	(Elaeis_oleifera	Elaeis_guineensis))))	(Sclerosperma_profizianum	(Orania_palindan	Podococcus_barteri)))))	Roystonea_regia)))	Calamus_caryotoides))	Kingia_australis);
(((Nypa_fruticans	((Sabal_domingensis	Serenoa_repens)	(Pseudophoenix_vinifera	(((((Pelagodoxa_henryana	Manicaria_saccifera)	((Oenocarpus_minor	Oenocarpus_bataua)	Prestoea_acuminata))	(Geonoma_undata	(Dictyosperma_album	((Hydriastele_microspadix	Dypsis_decaryi)	(Burretiokentia_grandiflora	((Veitchia_spiralis	Heterospathe_cagayanensis)	Kentiopsis_piersoniorum))))))	Leopoldinia_pulchra)	((Roystonea_regia	(((Bactris_major	(Elaeis_oleifera	Elaeis_guineensis))	(((Phoenix_dactylifera	(Reinhardtia_simplex	Reinhardtia_gracilis))	(Reinhardtia_paiewonskiana	Reinhardtia_latisecta))	Attalea_speciosa))	(Orania_palindan	(Podococcus_barteri	Sclerosperma_profizianum))))	Iriartea_deltoidea)))))	Calamus_caryotoides)	Kingia_australis);
((Nypa_fruticans	(Calamus_caryotoides	((Sabal_domingensis	Serenoa_repens)	(Pseudophoenix_vinifera	(((Leopoldinia_pulchra	Burretiokentia_grandiflora)	((Dictyosperma_album	((Hydriastele_microspadix	Dypsis_decaryi)	((Veitchia_spiralis	Heterospathe_cagayanensis)	Kentiopsis_piersoniorum)))	(Geonoma_undata	((Oenocarpus_minor	Oenocarpus_bataua)	(Pelagodoxa_henryana	(Manicaria_saccifera	Prestoea_acuminata))))))	((((Bactris_major	(Elaeis_oleifera	Elaeis_guineensis))	((((Reinhardtia_simplex	Reinhardtia_gracilis)	(Reinhardtia_paiewonskiana	Reinhardtia_latisecta))	Attalea_speciosa)	Phoenix_dactylifera))	(Sclerosperma_profizianum	(Orania_palindan	Podococcus_barteri)))	(Roystonea_regia	Iriartea_deltoidea)))))))	Kingia_australis);
((Nypa_fruticans	(Calamus_caryotoides	((Sabal_domingensis	Serenoa_repens)	(Pseudophoenix_vinifera	((Leopoldinia_pulchra	(((((Podococcus_barteri	Prestoea_acuminata)	(Oenocarpus_minor	Oenocarpus_bataua))	Manicaria_saccifera)	Pelagodoxa_henryana)	(((Hydriastele_microspadix	Dypsis_decaryi)	(((Veitchia_spiralis	Heterospathe_cagayanensis)	(Kentiopsis_piersoniorum	Burretiokentia_grandiflora))	Dictyosperma_album))	Geonoma_undata)))	(((((Bactris_major	(Elaeis_oleifera	Elaeis_guineensis))	(((Phoenix_dactylifera	(Reinhardtia_simplex	Reinhardtia_gracilis))	(Reinhardtia_paiewonskiana	Reinhardtia_latisecta))	Attalea_speciosa))	(Orania_palindan	Sclerosperma_profizianum))	Iriartea_deltoidea)	Roystonea_regia))))))	Kingia_australis);
((Nypa_fruticans	(((Phoenix_dactylifera	(Sabal_domingensis	Serenoa_repens))	(((Iriartea_deltoidea	((Sclerosperma_profizianum	Orania_palindan)	((Bactris_major	(Elaeis_oleifera	Elaeis_guineensis))	(((Reinhardtia_gracilis	Reinhardtia_simplex)	(Reinhardtia_paiewonskiana	Reinhardtia_latisecta))	Attalea_speciosa))))	(Roystonea_regia	((Leopoldinia_pulchra	Burretiokentia_grandiflora)	((Manicaria_saccifera	(((((Heterospathe_cagayanensis	Kentiopsis_piersoniorum)	Veitchia_spiralis)	Dictyosperma_album)	((Hydriastele_microspadix	Podococcus_barteri)	Dypsis_decaryi))	((Oenocarpus_bataua	Oenocarpus_minor)	Prestoea_acuminata)))	(Pelagodoxa_henryana	Geonoma_undata)))))	Pseudophoenix_vinifera))	Calamus_caryotoides))	Kingia_australis);
((Nypa_fruticans	(((Sabal_domingensis	Serenoa_repens)	((((Pseudophoenix_vinifera	(Sclerosperma_profizianum	Orania_palindan))	(((Phoenix_dactylifera	(Reinhardtia_gracilis	Reinhardtia_simplex))	(Reinhardtia_paiewonskiana	Reinhardtia_latisecta))	(Attalea_speciosa	(Bactris_major	(Elaeis_oleifera	Elaeis_guineensis)))))	(Roystonea_regia	((Leopoldinia_pulchra	(Oenocarpus_bataua	Oenocarpus_minor))	(((((Heterospathe_cagayanensis	(Kentiopsis_piersoniorum	(Veitchia_spiralis	Burretiokentia_grandiflora)))	Dictyosperma_album)	(Hydriastele_microspadix	Dypsis_decaryi))	Geonoma_undata)	((Pelagodoxa_henryana	Manicaria_saccifera)	(Podococcus_barteri	Prestoea_acuminata))))))	Iriartea_deltoidea))	Calamus_caryotoides))	Kingia_australis);
((Nypa_fruticans	(((Phoenix_dactylifera	(Sabal_domingensis	Serenoa_repens))	(((((Sclerosperma_profizianum	Orania_palindan)	(((Reinhardtia_gracilis	Reinhardtia_simplex)	(Reinhardtia_paiewonskiana	Reinhardtia_latisecta))	(Attalea_speciosa	(Bactris_major	(Elaeis_oleifera	Elaeis_guineensis)))))	(Roystonea_regia	((((((Heterospathe_cagayanensis	(Kentiopsis_piersoniorum	(Veitchia_spiralis	Burretiokentia_grandiflora)))	Dictyosperma_album)	((Podococcus_barteri	Hydriastele_microspadix)	Dypsis_decaryi))	Geonoma_undata)	((Manicaria_saccifera	((Oenocarpus_bataua	Oenocarpus_minor)	Prestoea_acuminata))	Pelagodoxa_henryana))	Leopoldinia_pulchra)))	Pseudophoenix_vinifera)	Iriartea_deltoidea))	Calamus_caryotoides))	Kingia_australis);
((Nypa_fruticans	((((Sabal_domingensis	Serenoa_repens)	Phoenix_dactylifera)	(((((Sclerosperma_profizianum	Orania_palindan)	(((Reinhardtia_gracilis	Reinhardtia_simplex)	(Reinhardtia_paiewonskiana	Reinhardtia_latisecta))	(Attalea_speciosa	(Bactris_major	(Elaeis_oleifera	Elaeis_guineensis)))))	(Roystonea_regia	(((((((Heterospathe_cagayanensis	(Kentiopsis_piersoniorum	Burretiokentia_grandiflora))	Veitchia_spiralis)	Dictyosperma_album)	((Podococcus_barteri	Hydriastele_microspadix)	Dypsis_decaryi))	Geonoma_undata)	((Manicaria_saccifera	((Oenocarpus_bataua	Oenocarpus_minor)	Prestoea_acuminata))	Pelagodoxa_henryana))	Leopoldinia_pulchra)))	Iriartea_deltoidea)	Pseudophoenix_vinifera))	Calamus_caryotoides))	Kingia_australis);
((Nypa_fruticans	((Pseudophoenix_vinifera	((Sabal_domingensis	Serenoa_repens)	(Burretiokentia_grandiflora	(((Geonoma_undata	(((Dictyosperma_album	(((Podococcus_barteri	Hydriastele_microspadix)	Dypsis_decaryi)	((Veitchia_spiralis	Kentiopsis_piersoniorum)	Heterospathe_cagayanensis)))	((Oenocarpus_bataua	Oenocarpus_minor)	Prestoea_acuminata))	(Leopoldinia_pulchra	Manicaria_saccifera)))	Pelagodoxa_henryana)	((((Sclerosperma_profizianum	Orania_palindan)	((Phoenix_dactylifera	((Reinhardtia_gracilis	Reinhardtia_simplex)	(Reinhardtia_paiewonskiana	Reinhardtia_latisecta)))	(Attalea_speciosa	(Bactris_major	(Elaeis_oleifera	Elaeis_guineensis)))))	Iriartea_deltoidea)	Roystonea_regia)))))	Calamus_caryotoides))	Kingia_australis);
((Nypa_fruticans	(((Phoenix_dactylifera	(Sabal_domingensis	Serenoa_repens))	(((((Sclerosperma_profizianum	Orania_palindan)	((Bactris_major	(Elaeis_oleifera	Elaeis_guineensis))	(((Reinhardtia_gracilis	Reinhardtia_simplex)	(Reinhardtia_paiewonskiana	Reinhardtia_latisecta))	Attalea_speciosa)))	(Roystonea_regia	((Pelagodoxa_henryana	Leopoldinia_pulchra)	(Manicaria_saccifera	(Geonoma_undata	((Dictyosperma_album	(((Podococcus_barteri	Hydriastele_microspadix)	Dypsis_decaryi)	((Burretiokentia_grandiflora	Kentiopsis_piersoniorum)	(Veitchia_spiralis	Heterospathe_cagayanensis))))	((Oenocarpus_bataua	Oenocarpus_minor)	Prestoea_acuminata)))))))	Iriartea_deltoidea)	Pseudophoenix_vinifera))	Calamus_caryotoides))	Kingia_australis);
((Nypa_fruticans	((Sabal_domingensis	(Calamus_caryotoides	Serenoa_repens))	(((((Sclerosperma_profizianum	Orania_palindan)	(((Phoenix_dactylifera	(Reinhardtia_simplex	Reinhardtia_gracilis))	(Reinhardtia_paiewonskiana	Reinhardtia_latisecta))	(Attalea_speciosa	(Bactris_major	(Elaeis_oleifera	Elaeis_guineensis)))))	(((Geonoma_undata	((((Kentiopsis_piersoniorum	((Dypsis_decaryi	(Burretiokentia_grandiflora	Veitchia_spiralis))	Heterospathe_cagayanensis))	(Dictyosperma_album	(Podococcus_barteri	Hydriastele_microspadix)))	((Oenocarpus_bataua	Oenocarpus_minor)	Prestoea_acuminata))	(Leopoldinia_pulchra	Manicaria_saccifera)))	Pelagodoxa_henryana)	Iriartea_deltoidea))	Roystonea_regia)	Pseudophoenix_vinifera)))	Kingia_australis);
((Nypa_fruticans	(((Sabal_domingensis	Serenoa_repens)	((Roystonea_regia	((Pelagodoxa_henryana	(((((Oenocarpus_bataua	Oenocarpus_minor)	Prestoea_acuminata)	(Pseudophoenix_vinifera	Manicaria_saccifera))	(Sclerosperma_profizianum	Orania_palindan))	(((Phoenix_dactylifera	(Reinhardtia_simplex	Reinhardtia_gracilis))	(Reinhardtia_paiewonskiana	Reinhardtia_latisecta))	(Attalea_speciosa	(Bactris_major	(Elaeis_oleifera	Elaeis_guineensis))))))	(Geonoma_undata	(((Podococcus_barteri	Hydriastele_microspadix)	((Heterospathe_cagayanensis	((Burretiokentia_grandiflora	Veitchia_spiralis)	Kentiopsis_piersoniorum))	Dictyosperma_album))	Dypsis_decaryi))))	(Leopoldinia_pulchra	Iriartea_deltoidea)))	Calamus_caryotoides))	Kingia_australis);
((Nypa_fruticans	(((Sabal_domingensis	Serenoa_repens)	(((Roystonea_regia	(((((Phoenix_dactylifera	(Reinhardtia_simplex	Reinhardtia_gracilis))	(Reinhardtia_paiewonskiana	Reinhardtia_latisecta))	(Attalea_speciosa	(Bactris_major	(Elaeis_oleifera	Elaeis_guineensis))))	(Sclerosperma_profizianum	Orania_palindan))	Iriartea_deltoidea))	((Manicaria_saccifera	((((Oenocarpus_bataua	Oenocarpus_minor)	Prestoea_acuminata)	(Dictyosperma_album	(((Podococcus_barteri	Hydriastele_microspadix)	Dypsis_decaryi)	(((Veitchia_spiralis	Burretiokentia_grandiflora)	Kentiopsis_piersoniorum)	Heterospathe_cagayanensis))))	Geonoma_undata))	(Leopoldinia_pulchra	Pelagodoxa_henryana)))	Pseudophoenix_vinifera))	Calamus_caryotoides))	Kingia_australis);
((Nypa_fruticans	(((Roystonea_regia	(((((Bactris_major	(Elaeis_oleifera	Elaeis_guineensis))	(((Reinhardtia_simplex	Reinhardtia_gracilis)	(Reinhardtia_paiewonskiana	Reinhardtia_latisecta))	Attalea_speciosa))	(Sclerosperma_profizianum	Orania_palindan))	Iriartea_deltoidea)	(Leopoldinia_pulchra	(((Geonoma_undata	(Dictyosperma_album	(Dypsis_decaryi	(((Veitchia_spiralis	Kentiopsis_piersoniorum)	Heterospathe_cagayanensis)	(Podococcus_barteri	Hydriastele_microspadix)))))	(Pelagodoxa_henryana	(Manicaria_saccifera	((Oenocarpus_bataua	Oenocarpus_minor)	Prestoea_acuminata))))	Burretiokentia_grandiflora))))	(Pseudophoenix_vinifera	(Phoenix_dactylifera	(Sabal_domingensis	Serenoa_repens))))	Calamus_caryotoides))	Kingia_australis);
((((Pelagodoxa_henryana	((Leopoldinia_pulchra	Manicaria_saccifera)	((((Phoenix_dactylifera	(Oenocarpus_bataua	Oenocarpus_minor))	Prestoea_acuminata)	(Geonoma_undata	(((Heterospathe_cagayanensis	((Burretiokentia_grandiflora	Kentiopsis_piersoniorum)	Veitchia_spiralis))	(Hydriastele_microspadix	Dypsis_decaryi))	Dictyosperma_album)))	(((Roystonea_regia	Pseudophoenix_vinifera)	(((Podococcus_barteri	(Sclerosperma_profizianum	Orania_palindan))	(((Reinhardtia_gracilis	Reinhardtia_simplex)	(Reinhardtia_paiewonskiana	Reinhardtia_latisecta))	(Attalea_speciosa	(Bactris_major	(Elaeis_oleifera	Elaeis_guineensis)))))	Iriartea_deltoidea))	(Sabal_domingensis	Serenoa_repens)))))	Nypa_fruticans)	Calamus_caryotoides)	Kingia_australis);
(((((Sabal_domingensis	Serenoa_repens)	((((((Attalea_speciosa	(Bactris_major	(Elaeis_oleifera	Elaeis_guineensis)))	(Phoenix_dactylifera	((Reinhardtia_gracilis	Reinhardtia_simplex)	(Reinhardtia_paiewonskiana	Reinhardtia_latisecta))))	(Orania_palindan	(Podococcus_barteri	Sclerosperma_profizianum)))	(Iriartea_deltoidea	((((Dictyosperma_album	(Heterospathe_cagayanensis	(Kentiopsis_piersoniorum	Veitchia_spiralis)))	(Dypsis_decaryi	Hydriastele_microspadix))	((Pelagodoxa_henryana	(((Oenocarpus_bataua	Oenocarpus_minor)	Prestoea_acuminata)	Manicaria_saccifera))	Geonoma_undata))	(Leopoldinia_pulchra	Burretiokentia_grandiflora))))	Roystonea_regia)	Pseudophoenix_vinifera))	Nypa_fruticans)	Calamus_caryotoides)	Kingia_australis);
(((Calamus_caryotoides	((Sabal_domingensis	Serenoa_repens)	(((((Attalea_speciosa	(Bactris_major	(Elaeis_oleifera	Elaeis_guineensis)))	((Phoenix_dactylifera	(Reinhardtia_simplex	Reinhardtia_gracilis))	(Reinhardtia_paiewonskiana	Reinhardtia_latisecta)))	(Orania_palindan	(Podococcus_barteri	Sclerosperma_profizianum)))	(Iriartea_deltoidea	(Roystonea_regia	((((Manicaria_saccifera	Pelagodoxa_henryana)	Geonoma_undata)	(((Oenocarpus_bataua	Oenocarpus_minor)	Prestoea_acuminata)	(((((Veitchia_spiralis	(Burretiokentia_grandiflora	Kentiopsis_piersoniorum))	Heterospathe_cagayanensis)	Hydriastele_microspadix)	Dictyosperma_album)	Dypsis_decaryi)))	Leopoldinia_pulchra))))	Pseudophoenix_vinifera)))	Nypa_fruticans)	Kingia_australis);
((((Phoenix_dactylifera	(Sabal_domingensis	Serenoa_repens))	(((((((Oenocarpus_bataua	Oenocarpus_minor)	(Leopoldinia_pulchra	Manicaria_saccifera))	Pelagodoxa_henryana)	(Prestoea_acuminata	(Geonoma_undata	((((Veitchia_spiralis	(Kentiopsis_piersoniorum	Heterospathe_cagayanensis))	Dictyosperma_album)	Burretiokentia_grandiflora)	(Hydriastele_microspadix	Dypsis_decaryi)))))	((((Attalea_speciosa	(Bactris_major	(Elaeis_oleifera	Elaeis_guineensis)))	((Reinhardtia_simplex	Reinhardtia_gracilis)	(Reinhardtia_paiewonskiana	Reinhardtia_latisecta)))	(Orania_palindan	(Podococcus_barteri	Sclerosperma_profizianum)))	Iriartea_deltoidea))	Roystonea_regia)	Pseudophoenix_vinifera))	(Calamus_caryotoides	Nypa_fruticans))	Kingia_australis);
(((Calamus_caryotoides	(((Roystonea_regia	(Phoenix_dactylifera	(Sabal_domingensis	Serenoa_repens)))	((((((Veitchia_spiralis	(Kentiopsis_piersoniorum	Burretiokentia_grandiflora))	Heterospathe_cagayanensis)	(Hydriastele_microspadix	Dypsis_decaryi))	Dictyosperma_album)	(((Manicaria_saccifera	Pelagodoxa_henryana)	(Prestoea_acuminata	(Oenocarpus_bataua	Oenocarpus_minor)))	Geonoma_undata))	(Leopoldinia_pulchra	((((Attalea_speciosa	(Bactris_major	(Elaeis_oleifera	Elaeis_guineensis)))	((Reinhardtia_simplex	Reinhardtia_gracilis)	(Reinhardtia_paiewonskiana	Reinhardtia_latisecta)))	(Orania_palindan	(Podococcus_barteri	Sclerosperma_profizianum)))	Iriartea_deltoidea))))	Pseudophoenix_vinifera))	Nypa_fruticans)	Kingia_australis);
(((Calamus_caryotoides	((Sabal_domingensis	Serenoa_repens)	(((((Attalea_speciosa	(Bactris_major	(Elaeis_oleifera	Elaeis_guineensis)))	((Phoenix_dactylifera	(Reinhardtia_simplex	Reinhardtia_gracilis))	(Reinhardtia_paiewonskiana	Reinhardtia_latisecta)))	(Orania_palindan	(Podococcus_barteri	Sclerosperma_profizianum)))	((Roystonea_regia	Iriartea_deltoidea)	(((Manicaria_saccifera	(Leopoldinia_pulchra	Pelagodoxa_henryana))	(Prestoea_acuminata	(Oenocarpus_bataua	Oenocarpus_minor)))	(Geonoma_undata	((Dypsis_decaryi	(((Veitchia_spiralis	Burretiokentia_grandiflora)	(Kentiopsis_piersoniorum	Heterospathe_cagayanensis))	Hydriastele_microspadix))	Dictyosperma_album)))))	Pseudophoenix_vinifera)))	Nypa_fruticans)	Kingia_australis);
(((Calamus_caryotoides	(Pseudophoenix_vinifera	((Sabal_domingensis	Serenoa_repens)	(((((Prestoea_acuminata	(Oenocarpus_bataua	Oenocarpus_minor))	(Pelagodoxa_henryana	Manicaria_saccifera))	(Geonoma_undata	((((Veitchia_spiralis	(Burretiokentia_grandiflora	Kentiopsis_piersoniorum))	Heterospathe_cagayanensis)	Dictyosperma_album)	(Dypsis_decaryi	(Podococcus_barteri	Hydriastele_microspadix)))))	(Roystonea_regia	Leopoldinia_pulchra))	((((Attalea_speciosa	(Bactris_major	(Elaeis_oleifera	Elaeis_guineensis)))	(Phoenix_dactylifera	((Reinhardtia_simplex	Reinhardtia_gracilis)	(Reinhardtia_paiewonskiana	Reinhardtia_latisecta))))	(Sclerosperma_profizianum	Orania_palindan))	Iriartea_deltoidea)))))	Nypa_fruticans)	Kingia_australis);
(((Calamus_caryotoides	((Sabal_domingensis	Serenoa_repens)	(((((((Veitchia_spiralis	Burretiokentia_grandiflora)	(Kentiopsis_piersoniorum	Heterospathe_cagayanensis))	((Podococcus_barteri	Hydriastele_microspadix)	Dictyosperma_album))	Dypsis_decaryi)	(((Pelagodoxa_henryana	Roystonea_regia)	Manicaria_saccifera)	((Prestoea_acuminata	(Oenocarpus_bataua	Oenocarpus_minor))	Geonoma_undata)))	((Iriartea_deltoidea	(Phoenix_dactylifera	(((Reinhardtia_simplex	Reinhardtia_gracilis)	(Reinhardtia_paiewonskiana	Reinhardtia_latisecta))	(Attalea_speciosa	(Bactris_major	(Elaeis_oleifera	Elaeis_guineensis))))))	(Leopoldinia_pulchra	(Sclerosperma_profizianum	Orania_palindan))))	Pseudophoenix_vinifera)))	Nypa_fruticans)	Kingia_australis);
(((Calamus_caryotoides	(Pseudophoenix_vinifera	((Phoenix_dactylifera	(Sabal_domingensis	Serenoa_repens))	(((Leopoldinia_pulchra	(Pelagodoxa_henryana	((Geonoma_undata	((((((Kentiopsis_piersoniorum	Veitchia_spiralis)	Heterospathe_cagayanensis)	Dictyosperma_album)	Hydriastele_microspadix)	Dypsis_decaryi)	(Prestoea_acuminata	(Oenocarpus_bataua	Oenocarpus_minor))))	Manicaria_saccifera)))	Burretiokentia_grandiflora)	(Roystonea_regia	(((((Reinhardtia_simplex	Reinhardtia_gracilis)	(Reinhardtia_paiewonskiana	Reinhardtia_latisecta))	(Attalea_speciosa	(Bactris_major	(Elaeis_oleifera	Elaeis_guineensis))))	(Orania_palindan	(Podococcus_barteri	Sclerosperma_profizianum)))	Iriartea_deltoidea))))))	Nypa_fruticans)	Kingia_australis);
(((Calamus_caryotoides	((Sabal_domingensis	Serenoa_repens)	((Roystonea_regia	(((((Bactris_major	(Elaeis_oleifera	Elaeis_guineensis))	(((Phoenix_dactylifera	(Reinhardtia_simplex	Reinhardtia_gracilis))	(Reinhardtia_paiewonskiana	Reinhardtia_latisecta))	Attalea_speciosa))	(Sclerosperma_profizianum	(Orania_palindan	Podococcus_barteri)))	Iriartea_deltoidea)	(((Pelagodoxa_henryana	((((((Kentiopsis_piersoniorum	Veitchia_spiralis)	Heterospathe_cagayanensis)	(Hydriastele_microspadix	Dictyosperma_album))	Dypsis_decaryi)	(Prestoea_acuminata	(Oenocarpus_bataua	Oenocarpus_minor)))	Manicaria_saccifera))	Geonoma_undata)	(Burretiokentia_grandiflora	Leopoldinia_pulchra))))	Pseudophoenix_vinifera)))	Nypa_fruticans)	Kingia_australis);
(((((((((Orania_palindan	(Podococcus_barteri	Sclerosperma_profizianum))	((Attalea_speciosa	(Bactris_major	(Elaeis_oleifera	Elaeis_guineensis)))	(Phoenix_dactylifera	((Reinhardtia_paiewonskiana	Reinhardtia_latisecta)	(Reinhardtia_gracilis	Reinhardtia_simplex)))))	(Roystonea_regia	(Leopoldinia_pulchra	((Burretiokentia_grandiflora	(((Hydriastele_microspadix	Dypsis_decaryi)	(Kentiopsis_piersoniorum	(Heterospathe_cagayanensis	Veitchia_spiralis)))	Dictyosperma_album))	(((Prestoea_acuminata	(Oenocarpus_bataua	Oenocarpus_minor))	Manicaria_saccifera)	(Pelagodoxa_henryana	Geonoma_undata))))))	Pseudophoenix_vinifera)	Iriartea_deltoidea)	(Serenoa_repens	Sabal_domingensis))	Calamus_caryotoides)	Nypa_fruticans)	Kingia_australis);
(((((Phoenix_dactylifera	(Serenoa_repens	Sabal_domingensis))	((((Leopoldinia_pulchra	((((Hydriastele_microspadix	Dypsis_decaryi)	(Heterospathe_cagayanensis	(Veitchia_spiralis	(Burretiokentia_grandiflora	Kentiopsis_piersoniorum))))	Dictyosperma_album)	(Geonoma_undata	((Podococcus_barteri	((Prestoea_acuminata	(Oenocarpus_bataua	Oenocarpus_minor))	Manicaria_saccifera))	Pelagodoxa_henryana))))	Roystonea_regia)	(Iriartea_deltoidea	((Orania_palindan	Sclerosperma_profizianum)	((Attalea_speciosa	(Bactris_major	(Elaeis_oleifera	Elaeis_guineensis)))	((Reinhardtia_paiewonskiana	Reinhardtia_latisecta)	(Reinhardtia_gracilis	Reinhardtia_simplex))))))	Pseudophoenix_vinifera))	Calamus_caryotoides)	Nypa_fruticans)	Kingia_australis);
(((((Serenoa_repens	Sabal_domingensis)	(((((Pseudophoenix_vinifera	(Phoenix_dactylifera	Manicaria_saccifera))	Pelagodoxa_henryana)	(((Prestoea_acuminata	(Oenocarpus_bataua	Oenocarpus_minor))	((Podococcus_barteri	Hydriastele_microspadix)	((((Veitchia_spiralis	Heterospathe_cagayanensis)	(Kentiopsis_piersoniorum	Burretiokentia_grandiflora))	Dictyosperma_album)	Dypsis_decaryi)))	Geonoma_undata))	(Roystonea_regia	Leopoldinia_pulchra))	(Iriartea_deltoidea	((Orania_palindan	Sclerosperma_profizianum)	((Attalea_speciosa	(Bactris_major	(Elaeis_oleifera	Elaeis_guineensis)))	((Reinhardtia_paiewonskiana	Reinhardtia_latisecta)	(Reinhardtia_gracilis	Reinhardtia_simplex)))))))	Calamus_caryotoides)	Nypa_fruticans)	Kingia_australis);
(((((Serenoa_repens	Sabal_domingensis)	((((((((Prestoea_acuminata	(Oenocarpus_bataua	Oenocarpus_minor))	((Podococcus_barteri	Hydriastele_microspadix)	((((Veitchia_spiralis	(Kentiopsis_piersoniorum	Heterospathe_cagayanensis))	Burretiokentia_grandiflora)	Dictyosperma_album)	Dypsis_decaryi)))	Geonoma_undata)	Manicaria_saccifera)	Pelagodoxa_henryana)	(Iriartea_deltoidea	((Leopoldinia_pulchra	(Orania_palindan	Sclerosperma_profizianum))	((Attalea_speciosa	(Bactris_major	(Elaeis_oleifera	Elaeis_guineensis)))	(Phoenix_dactylifera	((Reinhardtia_paiewonskiana	Reinhardtia_latisecta)	(Reinhardtia_gracilis	Reinhardtia_simplex)))))))	Roystonea_regia)	Pseudophoenix_vinifera))	Calamus_caryotoides)	Nypa_fruticans)	Kingia_australis);
(((((Serenoa_repens	(Phoenix_dactylifera	Sabal_domingensis))	((((((Hydriastele_microspadix	(((Veitchia_spiralis	(Kentiopsis_piersoniorum	Burretiokentia_grandiflora))	Heterospathe_cagayanensis)	Dypsis_decaryi))	Dictyosperma_album)	((Geonoma_undata	(Pelagodoxa_henryana	(Manicaria_saccifera	(Prestoea_acuminata	(Oenocarpus_bataua	Oenocarpus_minor)))))	Leopoldinia_pulchra))	((Iriartea_deltoidea	(((Bactris_major	(Elaeis_oleifera	Elaeis_guineensis))	((Reinhardtia_paiewonskiana	Reinhardtia_latisecta)	(Reinhardtia_gracilis	Reinhardtia_simplex)))	((Podococcus_barteri	Sclerosperma_profizianum)	Orania_palindan)))	Attalea_speciosa))	Roystonea_regia)	Pseudophoenix_vinifera))	Calamus_caryotoides)	Nypa_fruticans)	Kingia_australis);
((((((((((((Podococcus_barteri	Dypsis_decaryi)	Hydriastele_microspadix)	((Kentiopsis_piersoniorum	(Heterospathe_cagayanensis	Veitchia_spiralis))	Burretiokentia_grandiflora))	Dictyosperma_album)	(Geonoma_undata	(Pelagodoxa_henryana	(Leopoldinia_pulchra	(Manicaria_saccifera	(Prestoea_acuminata	(Oenocarpus_bataua	Oenocarpus_minor)))))))	(Iriartea_deltoidea	(((Attalea_speciosa	(Bactris_major	(Elaeis_oleifera	Elaeis_guineensis)))	((Reinhardtia_paiewonskiana	Reinhardtia_latisecta)	(Phoenix_dactylifera	(Reinhardtia_gracilis	Reinhardtia_simplex))))	(Sclerosperma_profizianum	Orania_palindan))))	Roystonea_regia)	Pseudophoenix_vinifera)	(Serenoa_repens	Sabal_domingensis))	Calamus_caryotoides)	Nypa_fruticans)	Kingia_australis);
(((Calamus_caryotoides	((Serenoa_repens	Sabal_domingensis)	(((((Pelagodoxa_henryana	(Manicaria_saccifera	((Pseudophoenix_vinifera	(((((Veitchia_spiralis	(Burretiokentia_grandiflora	Kentiopsis_piersoniorum))	Heterospathe_cagayanensis)	Dictyosperma_album)	(Podococcus_barteri	Hydriastele_microspadix))	Dypsis_decaryi))	(Prestoea_acuminata	(Oenocarpus_bataua	Oenocarpus_minor)))))	Geonoma_undata)	Roystonea_regia)	((((Attalea_speciosa	(Bactris_major	(Elaeis_oleifera	Elaeis_guineensis)))	((Reinhardtia_paiewonskiana	(Reinhardtia_latisecta	Reinhardtia_gracilis))	Reinhardtia_simplex))	Phoenix_dactylifera)	(Leopoldinia_pulchra	(Sclerosperma_profizianum	Orania_palindan))))	Iriartea_deltoidea)))	Nypa_fruticans)	Kingia_australis);
(((Calamus_caryotoides	((Serenoa_repens	Sabal_domingensis)	((((Leopoldinia_pulchra	((Pelagodoxa_henryana	(Manicaria_saccifera	((Pseudophoenix_vinifera	(((Veitchia_spiralis	((Kentiopsis_piersoniorum	Burretiokentia_grandiflora)	Heterospathe_cagayanensis))	Dictyosperma_album)	((Podococcus_barteri	Hydriastele_microspadix)	Dypsis_decaryi)))	(Prestoea_acuminata	(Oenocarpus_bataua	Oenocarpus_minor)))))	Geonoma_undata))	Roystonea_regia)	(((Phoenix_dactylifera	((Reinhardtia_paiewonskiana	Reinhardtia_latisecta)	(Reinhardtia_gracilis	Reinhardtia_simplex)))	(Attalea_speciosa	(Bactris_major	(Elaeis_oleifera	Elaeis_guineensis))))	(Sclerosperma_profizianum	Orania_palindan)))	Iriartea_deltoidea)))	Nypa_fruticans)	Kingia_australis);
(((Calamus_caryotoides	((Serenoa_repens	Sabal_domingensis)	((((Leopoldinia_pulchra	((Pelagodoxa_henryana	(Manicaria_saccifera	((Pseudophoenix_vinifera	(((Veitchia_spiralis	((Kentiopsis_piersoniorum	Burretiokentia_grandiflora)	Heterospathe_cagayanensis))	Dictyosperma_album)	((Podococcus_barteri	Hydriastele_microspadix)	Dypsis_decaryi)))	(Prestoea_acuminata	(Oenocarpus_bataua	Oenocarpus_minor)))))	Geonoma_undata))	Roystonea_regia)	(((Phoenix_dactylifera	((Reinhardtia_paiewonskiana	Reinhardtia_latisecta)	(Reinhardtia_gracilis	Reinhardtia_simplex)))	(Attalea_speciosa	(Bactris_major	(Elaeis_oleifera	Elaeis_guineensis))))	(Sclerosperma_profizianum	Orania_palindan)))	Iriartea_deltoidea)))	Nypa_fruticans)	Kingia_australis);
(((Calamus_caryotoides	((Serenoa_repens	Sabal_domingensis)	(((((Leopoldinia_pulchra	(((((Veitchia_spiralis	(Kentiopsis_piersoniorum	Heterospathe_cagayanensis))	Dictyosperma_album)	Dypsis_decaryi)	Hydriastele_microspadix)	(((Pelagodoxa_henryana	Manicaria_saccifera)	(Prestoea_acuminata	(Oenocarpus_bataua	Oenocarpus_minor)))	Geonoma_undata)))	Roystonea_regia)	Burretiokentia_grandiflora)	(((Phoenix_dactylifera	(Orania_palindan	(Podococcus_barteri	Sclerosperma_profizianum)))	((Bactris_major	(Elaeis_oleifera	Elaeis_guineensis))	(((Reinhardtia_paiewonskiana	Reinhardtia_latisecta)	(Reinhardtia_gracilis	Reinhardtia_simplex))	Attalea_speciosa)))	Iriartea_deltoidea))	Pseudophoenix_vinifera)))	Nypa_fruticans)	Kingia_australis);
(((Calamus_caryotoides	((Phoenix_dactylifera	(Sabal_domingensis	Serenoa_repens))	(Pseudophoenix_vinifera	(((Pelagodoxa_henryana	((Geonoma_undata	(Leopoldinia_pulchra	Manicaria_saccifera))	((Prestoea_acuminata	(Oenocarpus_minor	Oenocarpus_bataua))	(Hydriastele_microspadix	(Dypsis_decaryi	((Burretiokentia_grandiflora	(Kentiopsis_piersoniorum	(Veitchia_spiralis	Heterospathe_cagayanensis)))	Dictyosperma_album))))))	Roystonea_regia)	(Iriartea_deltoidea	(((Bactris_major	(Elaeis_guineensis	Elaeis_oleifera))	(((Reinhardtia_simplex	Reinhardtia_gracilis)	(Reinhardtia_latisecta	Reinhardtia_paiewonskiana))	Attalea_speciosa))	(Orania_palindan	(Podococcus_barteri	Sclerosperma_profizianum))))))))	Nypa_fruticans)	Kingia_australis);
(((Calamus_caryotoides	((Sabal_domingensis	Serenoa_repens)	(Pseudophoenix_vinifera	(Iriartea_deltoidea	((((((Reinhardtia_simplex	Reinhardtia_gracilis)	(Reinhardtia_latisecta	Reinhardtia_paiewonskiana))	(Attalea_speciosa	(Bactris_major	(Elaeis_guineensis	Elaeis_oleifera))))	Phoenix_dactylifera)	(Sclerosperma_profizianum	Orania_palindan))	(((Geonoma_undata	(Dictyosperma_album	(((Dypsis_decaryi	Veitchia_spiralis)	(Heterospathe_cagayanensis	Kentiopsis_piersoniorum))	(Podococcus_barteri	Hydriastele_microspadix))))	(((Pelagodoxa_henryana	Leopoldinia_pulchra)	(Manicaria_saccifera	(Prestoea_acuminata	(Oenocarpus_minor	Oenocarpus_bataua))))	Burretiokentia_grandiflora))	Roystonea_regia))))))	Nypa_fruticans)	Kingia_australis);
(((Calamus_caryotoides	((Sabal_domingensis	Serenoa_repens)	(((((Geonoma_undata	(Dictyosperma_album	((Heterospathe_cagayanensis	(Kentiopsis_piersoniorum	(Burretiokentia_grandiflora	Veitchia_spiralis)))	(Dypsis_decaryi	Hydriastele_microspadix))))	Pelagodoxa_henryana)	((Leopoldinia_pulchra	Manicaria_saccifera)	(Prestoea_acuminata	(Oenocarpus_minor	Oenocarpus_bataua))))	Phoenix_dactylifera)	(((((Reinhardtia_simplex	Reinhardtia_gracilis)	(Reinhardtia_latisecta	Reinhardtia_paiewonskiana))	(Attalea_speciosa	(Bactris_major	(Elaeis_guineensis	Elaeis_oleifera))))	(Podococcus_barteri	(Sclerosperma_profizianum	Orania_palindan)))	(Roystonea_regia	(Pseudophoenix_vinifera	Iriartea_deltoidea))))))	Nypa_fruticans)	Kingia_australis);
(((Calamus_caryotoides	((Phoenix_dactylifera	(Sabal_domingensis	Serenoa_repens))	((Iriartea_deltoidea	((Roystonea_regia	((Geonoma_undata	(Dictyosperma_album	(((Heterospathe_cagayanensis	(Kentiopsis_piersoniorum	Veitchia_spiralis))	Burretiokentia_grandiflora)	(Dypsis_decaryi	(Podococcus_barteri	Hydriastele_microspadix)))))	((Pelagodoxa_henryana	Leopoldinia_pulchra)	(Manicaria_saccifera	(Prestoea_acuminata	(Oenocarpus_minor	Oenocarpus_bataua))))))	(((Reinhardtia_simplex	((Reinhardtia_latisecta	Reinhardtia_gracilis)	Reinhardtia_paiewonskiana))	(Attalea_speciosa	(Bactris_major	(Elaeis_guineensis	Elaeis_oleifera))))	(Sclerosperma_profizianum	Orania_palindan))))	Pseudophoenix_vinifera)))	Nypa_fruticans)	Kingia_australis);
(((Calamus_caryotoides	((Serenoa_repens	((((((Geonoma_undata	(Dictyosperma_album	((((Burretiokentia_grandiflora	Veitchia_spiralis)	Kentiopsis_piersoniorum)	Heterospathe_cagayanensis)	(Dypsis_decaryi	Hydriastele_microspadix))))	((Pelagodoxa_henryana	Manicaria_saccifera)	(Prestoea_acuminata	(Oenocarpus_minor	Oenocarpus_bataua))))	Leopoldinia_pulchra)	(((Phoenix_dactylifera	(((Reinhardtia_gracilis	Reinhardtia_simplex)	(Reinhardtia_latisecta	Reinhardtia_paiewonskiana))	(Attalea_speciosa	(Bactris_major	(Elaeis_guineensis	Elaeis_oleifera)))))	(Podococcus_barteri	(Sclerosperma_profizianum	Orania_palindan)))	Iriartea_deltoidea))	Roystonea_regia)	Pseudophoenix_vinifera))	Sabal_domingensis))	Nypa_fruticans)	Kingia_australis);
(((Calamus_caryotoides	((((((((Phoenix_dactylifera	(Reinhardtia_gracilis	Reinhardtia_simplex))	(Reinhardtia_latisecta	Reinhardtia_paiewonskiana))	(Attalea_speciosa	(Bactris_major	(Elaeis_guineensis	Elaeis_oleifera))))	(Podococcus_barteri	(Sclerosperma_profizianum	Orania_palindan)))	Iriartea_deltoidea)	(Roystonea_regia	((((Pelagodoxa_henryana	Manicaria_saccifera)	(Prestoea_acuminata	(Oenocarpus_minor	Oenocarpus_bataua)))	(Geonoma_undata	((Dypsis_decaryi	Hydriastele_microspadix)	(Dictyosperma_album	((Burretiokentia_grandiflora	Kentiopsis_piersoniorum)	(Veitchia_spiralis	Heterospathe_cagayanensis))))))	Leopoldinia_pulchra)))	Pseudophoenix_vinifera)	(Sabal_domingensis	Serenoa_repens)))	Nypa_fruticans)	Kingia_australis);
(((Calamus_caryotoides	((((((((Phoenix_dactylifera	(Reinhardtia_gracilis	Reinhardtia_simplex))	(Reinhardtia_latisecta	Reinhardtia_paiewonskiana))	(Attalea_speciosa	(Bactris_major	(Elaeis_guineensis	Elaeis_oleifera))))	(Sclerosperma_profizianum	(Orania_palindan	Podococcus_barteri)))	Iriartea_deltoidea)	(Roystonea_regia	(((Leopoldinia_pulchra	(Manicaria_saccifera	(Prestoea_acuminata	(Oenocarpus_minor	Oenocarpus_bataua))))	(Geonoma_undata	((Dypsis_decaryi	Hydriastele_microspadix)	(Dictyosperma_album	((Burretiokentia_grandiflora	Kentiopsis_piersoniorum)	(Veitchia_spiralis	Heterospathe_cagayanensis))))))	Pelagodoxa_henryana)))	Pseudophoenix_vinifera)	(Sabal_domingensis	Serenoa_repens)))	Nypa_fruticans)	Kingia_australis);
(((Calamus_caryotoides	((((((((Phoenix_dactylifera	(Reinhardtia_gracilis	Reinhardtia_simplex))	(Reinhardtia_latisecta	Reinhardtia_paiewonskiana))	(Attalea_speciosa	(Bactris_major	(Elaeis_guineensis	Elaeis_oleifera))))	(Sclerosperma_profizianum	Orania_palindan))	Iriartea_deltoidea)	(Roystonea_regia	((((Prestoea_acuminata	(Oenocarpus_minor	Oenocarpus_bataua))	(Geonoma_undata	((Dypsis_decaryi	(Podococcus_barteri	Hydriastele_microspadix))	(((Veitchia_spiralis	Kentiopsis_piersoniorum)	Heterospathe_cagayanensis)	Dictyosperma_album))))	(Manicaria_saccifera	Pelagodoxa_henryana))	(Burretiokentia_grandiflora	Leopoldinia_pulchra))))	Pseudophoenix_vinifera)	(Sabal_domingensis	Serenoa_repens)))	Nypa_fruticans)	Kingia_australis);
(((Calamus_caryotoides	((((Pelagodoxa_henryana	(((Prestoea_acuminata	(Oenocarpus_minor	Oenocarpus_bataua))	(Geonoma_undata	((Dypsis_decaryi	(Podococcus_barteri	Hydriastele_microspadix))	((Veitchia_spiralis	(Kentiopsis_piersoniorum	Heterospathe_cagayanensis))	Dictyosperma_album))))	Manicaria_saccifera))	Leopoldinia_pulchra)	((((((Phoenix_dactylifera	(Reinhardtia_gracilis	Reinhardtia_simplex))	(Reinhardtia_latisecta	Reinhardtia_paiewonskiana))	(Attalea_speciosa	(Bactris_major	(Elaeis_guineensis	Elaeis_oleifera))))	(Sclerosperma_profizianum	Orania_palindan))	Iriartea_deltoidea)	(Pseudophoenix_vinifera	(Burretiokentia_grandiflora	Roystonea_regia))))	(Sabal_domingensis	Serenoa_repens)))	Nypa_fruticans)	Kingia_australis);
(((Calamus_caryotoides	((((Pseudophoenix_vinifera	(((((Reinhardtia_gracilis	Reinhardtia_simplex)	(Reinhardtia_latisecta	Reinhardtia_paiewonskiana))	(Attalea_speciosa	(Bactris_major	(Elaeis_guineensis	Elaeis_oleifera))))	Phoenix_dactylifera)	(Orania_palindan	(Podococcus_barteri	Sclerosperma_profizianum))))	((Burretiokentia_grandiflora	Roystonea_regia)	(((Pelagodoxa_henryana	(Manicaria_saccifera	(Prestoea_acuminata	(Oenocarpus_minor	Oenocarpus_bataua))))	(Geonoma_undata	((Dypsis_decaryi	Hydriastele_microspadix)	((Veitchia_spiralis	(Kentiopsis_piersoniorum	Heterospathe_cagayanensis))	Dictyosperma_album))))	Leopoldinia_pulchra)))	Iriartea_deltoidea)	(Sabal_domingensis	Serenoa_repens)))	Nypa_fruticans)	Kingia_australis);
((Nypa_fruticans	(((Serenoa_repens	Sabal_domingensis)	((((Iriartea_deltoidea	((((Elaeis_oleifera	Elaeis_guineensis)	Bactris_major)	(Attalea_speciosa	((Reinhardtia_simplex	(Phoenix_dactylifera	Reinhardtia_gracilis))	(Reinhardtia_latisecta	Reinhardtia_paiewonskiana))))	(Sclerosperma_profizianum	Orania_palindan)))	(((Manicaria_saccifera	(Prestoea_acuminata	(Oenocarpus_bataua	Oenocarpus_minor)))	Pelagodoxa_henryana)	(Leopoldinia_pulchra	(Geonoma_undata	((Podococcus_barteri	Hydriastele_microspadix)	((Heterospathe_cagayanensis	(Veitchia_spiralis	(Burretiokentia_grandiflora	Kentiopsis_piersoniorum)))	(Dypsis_decaryi	Dictyosperma_album)))))))	Roystonea_regia)	Pseudophoenix_vinifera))	Calamus_caryotoides))	Kingia_australis);
((Nypa_fruticans	((Serenoa_repens	(Sabal_domingensis	(((Iriartea_deltoidea	((((((Reinhardtia_simplex	Reinhardtia_gracilis)	(Reinhardtia_latisecta	Reinhardtia_paiewonskiana))	(((Elaeis_oleifera	Elaeis_guineensis)	Bactris_major)	Attalea_speciosa))	Phoenix_dactylifera)	(Sclerosperma_profizianum	Orania_palindan))	(Manicaria_saccifera	((Leopoldinia_pulchra	Pelagodoxa_henryana)	(Geonoma_undata	((Prestoea_acuminata	(Oenocarpus_bataua	Oenocarpus_minor))	(Dictyosperma_album	((Dypsis_decaryi	(Podococcus_barteri	Hydriastele_microspadix))	(Heterospathe_cagayanensis	(Veitchia_spiralis	(Burretiokentia_grandiflora	Kentiopsis_piersoniorum)))))))))))	Roystonea_regia)	Pseudophoenix_vinifera)))	Calamus_caryotoides))	Kingia_australis);
((Nypa_fruticans	(Sabal_domingensis	((((Roystonea_regia	(Leopoldinia_pulchra	(((Pelagodoxa_henryana	Manicaria_saccifera)	(Prestoea_acuminata	(Oenocarpus_bataua	Oenocarpus_minor)))	(((Dypsis_decaryi	Hydriastele_microspadix)	((((Burretiokentia_grandiflora	Kentiopsis_piersoniorum)	Veitchia_spiralis)	Heterospathe_cagayanensis)	Dictyosperma_album))	Geonoma_undata))))	(Iriartea_deltoidea	((((Phoenix_dactylifera	(Reinhardtia_simplex	Reinhardtia_gracilis))	(Reinhardtia_latisecta	Reinhardtia_paiewonskiana))	(((Elaeis_oleifera	Elaeis_guineensis)	Bactris_major)	Attalea_speciosa))	(Podococcus_barteri	(Sclerosperma_profizianum	Orania_palindan)))))	Pseudophoenix_vinifera)	(Calamus_caryotoides	Serenoa_repens))))	Kingia_australis);
((Nypa_fruticans	(((Serenoa_repens	Sabal_domingensis)	((((((Reinhardtia_simplex	Reinhardtia_gracilis)	(Reinhardtia_latisecta	Reinhardtia_paiewonskiana))	(((Elaeis_oleifera	Elaeis_guineensis)	Bactris_major)	Attalea_speciosa))	(Orania_palindan	(Podococcus_barteri	Sclerosperma_profizianum)))	((Roystonea_regia	(Leopoldinia_pulchra	(((Phoenix_dactylifera	(Manicaria_saccifera	(Prestoea_acuminata	(Oenocarpus_bataua	Oenocarpus_minor))))	(((Dypsis_decaryi	Hydriastele_microspadix)	(((Burretiokentia_grandiflora	Veitchia_spiralis)	(Kentiopsis_piersoniorum	Heterospathe_cagayanensis))	Dictyosperma_album))	Geonoma_undata))	Pelagodoxa_henryana)))	Iriartea_deltoidea))	Pseudophoenix_vinifera))	Calamus_caryotoides))	Kingia_australis);
((Nypa_fruticans	(((Sabal_domingensis	(Phoenix_dactylifera	Serenoa_repens))	((Iriartea_deltoidea	(((((Reinhardtia_simplex	Reinhardtia_gracilis)	(Reinhardtia_latisecta	Reinhardtia_paiewonskiana))	(((Elaeis_oleifera	Elaeis_guineensis)	Bactris_major)	Attalea_speciosa))	((Sclerosperma_profizianum	Podococcus_barteri)	Orania_palindan))	(Roystonea_regia	((((Oenocarpus_bataua	Oenocarpus_minor)	(Leopoldinia_pulchra	Manicaria_saccifera))	(Prestoea_acuminata	Pelagodoxa_henryana))	((Dypsis_decaryi	(((Burretiokentia_grandiflora	Veitchia_spiralis)	(Kentiopsis_piersoniorum	Heterospathe_cagayanensis))	(Hydriastele_microspadix	Dictyosperma_album)))	Geonoma_undata)))))	Pseudophoenix_vinifera))	Calamus_caryotoides))	Kingia_australis);
((Nypa_fruticans	(((Calamus_caryotoides	(Sabal_domingensis	Serenoa_repens))	(Iriartea_deltoidea	(((Phoenix_dactylifera	(((Reinhardtia_simplex	Reinhardtia_gracilis)	(Reinhardtia_latisecta	Reinhardtia_paiewonskiana))	(((Elaeis_oleifera	Elaeis_guineensis)	Bactris_major)	Attalea_speciosa)))	(Sclerosperma_profizianum	Orania_palindan))	(Roystonea_regia	((((Prestoea_acuminata	(Oenocarpus_bataua	Oenocarpus_minor))	(Leopoldinia_pulchra	Manicaria_saccifera))	Pelagodoxa_henryana)	(((Dypsis_decaryi	(((Podococcus_barteri	Heterospathe_cagayanensis)	((Burretiokentia_grandiflora	Veitchia_spiralis)	Kentiopsis_piersoniorum))	Dictyosperma_album))	Hydriastele_microspadix)	Geonoma_undata))))))	Pseudophoenix_vinifera))	Kingia_australis);
((Nypa_fruticans	(((((((Prestoea_acuminata	(Oenocarpus_bataua	Oenocarpus_minor))	((Dypsis_decaryi	(((Kentiopsis_piersoniorum	Heterospathe_cagayanensis)	(Burretiokentia_grandiflora	Veitchia_spiralis))	(Podococcus_barteri	Hydriastele_microspadix)))	Dictyosperma_album))	Geonoma_undata)	((Roystonea_regia	Leopoldinia_pulchra)	(Pelagodoxa_henryana	Manicaria_saccifera)))	(Iriartea_deltoidea	((((Elaeis_oleifera	Elaeis_guineensis)	Bactris_major)	((((Reinhardtia_simplex	Reinhardtia_gracilis)	(Reinhardtia_latisecta	Reinhardtia_paiewonskiana))	Phoenix_dactylifera)	Attalea_speciosa))	(Sclerosperma_profizianum	Orania_palindan))))	(Pseudophoenix_vinifera	(Sabal_domingensis	Serenoa_repens)))	Calamus_caryotoides))	Kingia_australis);
((Nypa_fruticans	(((Sabal_domingensis	Serenoa_repens)	((((((Pelagodoxa_henryana	Leopoldinia_pulchra)	((Prestoea_acuminata	(Oenocarpus_bataua	Oenocarpus_minor))	Manicaria_saccifera))	(Geonoma_undata	(Burretiokentia_grandiflora	(((Podococcus_barteri	Hydriastele_microspadix)	Dypsis_decaryi)	(Dictyosperma_album	((Veitchia_spiralis	Kentiopsis_piersoniorum)	Heterospathe_cagayanensis))))))	(Phoenix_dactylifera	Roystonea_regia))	((Iriartea_deltoidea	(Sclerosperma_profizianum	Orania_palindan))	(((Elaeis_oleifera	Elaeis_guineensis)	Bactris_major)	((Reinhardtia_simplex	(Reinhardtia_latisecta	(Reinhardtia_paiewonskiana	Reinhardtia_gracilis)))	Attalea_speciosa))))	Pseudophoenix_vinifera))	Calamus_caryotoides))	Kingia_australis);
((Nypa_fruticans	(((Phoenix_dactylifera	(Sabal_domingensis	Serenoa_repens))	((((((Pelagodoxa_henryana	Leopoldinia_pulchra)	(Manicaria_saccifera	(Geonoma_undata	((Dictyosperma_album	((((Veitchia_spiralis	Kentiopsis_piersoniorum)	Heterospathe_cagayanensis)	Burretiokentia_grandiflora)	((Podococcus_barteri	Hydriastele_microspadix)	Dypsis_decaryi)))	(Prestoea_acuminata	(Oenocarpus_bataua	Oenocarpus_minor))))))	Roystonea_regia)	((Sclerosperma_profizianum	Orania_palindan)	(((Reinhardtia_gracilis	Reinhardtia_simplex)	(Reinhardtia_latisecta	Reinhardtia_paiewonskiana))	(Attalea_speciosa	((Elaeis_oleifera	Elaeis_guineensis)	Bactris_major)))))	Iriartea_deltoidea)	Pseudophoenix_vinifera))	Calamus_caryotoides))	Kingia_australis);
((Nypa_fruticans	(((Sabal_domingensis	Serenoa_repens)	((((((Geonoma_undata	(Dictyosperma_album	((Heterospathe_cagayanensis	(Veitchia_spiralis	(Kentiopsis_piersoniorum	Burretiokentia_grandiflora)))	((Podococcus_barteri	Hydriastele_microspadix)	Dypsis_decaryi))))	(Manicaria_saccifera	Pelagodoxa_henryana))	(Prestoea_acuminata	(Phoenix_dactylifera	(Oenocarpus_bataua	Oenocarpus_minor))))	Roystonea_regia)	(((Leopoldinia_pulchra	(Sclerosperma_profizianum	Orania_palindan))	(((Elaeis_oleifera	Elaeis_guineensis)	Bactris_major)	(((Reinhardtia_gracilis	Reinhardtia_simplex)	(Reinhardtia_latisecta	Reinhardtia_paiewonskiana))	Attalea_speciosa)))	Iriartea_deltoidea))	Pseudophoenix_vinifera))	Calamus_caryotoides))	Kingia_australis);
((Nypa_fruticans	(((((((Iriartea_deltoidea	Roystonea_regia)	((Phoenix_dactylifera	(((Reinhardtia_gracilis	Reinhardtia_simplex)	(Reinhardtia_paiewonskiana	Reinhardtia_latisecta))	((Bactris_major	(Elaeis_oleifera	Elaeis_guineensis))	Attalea_speciosa)))	(Orania_palindan	(Podococcus_barteri	Sclerosperma_profizianum))))	(((((Leopoldinia_pulchra	Prestoea_acuminata)	(Oenocarpus_bataua	Oenocarpus_minor))	Manicaria_saccifera)	Pelagodoxa_henryana)	(Geonoma_undata	((((Kentiopsis_piersoniorum	Veitchia_spiralis)	Heterospathe_cagayanensis)	(Burretiokentia_grandiflora	Dictyosperma_album))	(Dypsis_decaryi	Hydriastele_microspadix)))))	Pseudophoenix_vinifera)	Serenoa_repens)	Calamus_caryotoides)	Sabal_domingensis))	Kingia_australis);
(((((((Iriartea_deltoidea	Roystonea_regia)	(((((Bactris_major	(Elaeis_oleifera	Elaeis_guineensis))	Attalea_speciosa)	(Phoenix_dactylifera	((Reinhardtia_gracilis	Reinhardtia_simplex)	(Reinhardtia_paiewonskiana	Reinhardtia_latisecta))))	(Orania_palindan	Sclerosperma_profizianum))	(((Prestoea_acuminata	(Oenocarpus_bataua	Oenocarpus_minor))	(Manicaria_saccifera	(Geonoma_undata	(((Veitchia_spiralis	((Heterospathe_cagayanensis	Burretiokentia_grandiflora)	Kentiopsis_piersoniorum))	(Dypsis_decaryi	(Podococcus_barteri	Hydriastele_microspadix)))	Dictyosperma_album))))	(Leopoldinia_pulchra	Pelagodoxa_henryana))))	Pseudophoenix_vinifera)	(Sabal_domingensis	Serenoa_repens))	Calamus_caryotoides)	Nypa_fruticans)	Kingia_australis);
(((((Sabal_domingensis	Serenoa_repens)	((((((Bactris_major	(Elaeis_oleifera	Elaeis_guineensis))	(Attalea_speciosa	((Phoenix_dactylifera	(Reinhardtia_gracilis	Reinhardtia_simplex))	(Reinhardtia_paiewonskiana	Reinhardtia_latisecta))))	(Orania_palindan	Sclerosperma_profizianum))	(((((Heterospathe_cagayanensis	Veitchia_spiralis)	(Burretiokentia_grandiflora	Kentiopsis_piersoniorum))	(Dypsis_decaryi	(Podococcus_barteri	Hydriastele_microspadix)))	Dictyosperma_album)	((((Prestoea_acuminata	(Oenocarpus_bataua	Oenocarpus_minor))	Manicaria_saccifera)	(Pelagodoxa_henryana	Geonoma_undata))	Leopoldinia_pulchra)))	(Pseudophoenix_vinifera	Roystonea_regia))	Iriartea_deltoidea))	Calamus_caryotoides)	Nypa_fruticans)	Kingia_australis);
(((((Sabal_domingensis	Serenoa_repens)	((((Roystonea_regia	Leopoldinia_pulchra)	((Manicaria_saccifera	((Dypsis_decaryi	(((Heterospathe_cagayanensis	Veitchia_spiralis)	(Burretiokentia_grandiflora	Kentiopsis_piersoniorum))	((Podococcus_barteri	Hydriastele_microspadix)	Dictyosperma_album)))	(Prestoea_acuminata	(Oenocarpus_bataua	Oenocarpus_minor))))	(Pelagodoxa_henryana	Geonoma_undata)))	(Iriartea_deltoidea	((((Reinhardtia_gracilis	Reinhardtia_simplex)	(Reinhardtia_paiewonskiana	Reinhardtia_latisecta))	((Bactris_major	(Elaeis_oleifera	Elaeis_guineensis))	Attalea_speciosa))	((Phoenix_dactylifera	Orania_palindan)	Sclerosperma_profizianum))))	Pseudophoenix_vinifera))	Calamus_caryotoides)	Nypa_fruticans)	Kingia_australis);
(((((Sabal_domingensis	Serenoa_repens)	((Iriartea_deltoidea	((((Bactris_major	(Elaeis_oleifera	Elaeis_guineensis))	(Attalea_speciosa	((Phoenix_dactylifera	Reinhardtia_simplex)	((Reinhardtia_gracilis	Reinhardtia_paiewonskiana)	Reinhardtia_latisecta))))	(Podococcus_barteri	(Orania_palindan	Sclerosperma_profizianum)))	(Roystonea_regia	(Leopoldinia_pulchra	((Geonoma_undata	(Dictyosperma_album	(((Heterospathe_cagayanensis	Veitchia_spiralis)	(Burretiokentia_grandiflora	Kentiopsis_piersoniorum))	(Dypsis_decaryi	Hydriastele_microspadix))))	(Pelagodoxa_henryana	(Manicaria_saccifera	(Prestoea_acuminata	(Oenocarpus_bataua	Oenocarpus_minor)))))))))	Pseudophoenix_vinifera))	Calamus_caryotoides)	Nypa_fruticans)	Kingia_australis);
(((((Sabal_domingensis	Serenoa_repens)	((Iriartea_deltoidea	((((((Reinhardtia_gracilis	Reinhardtia_simplex)	(Reinhardtia_paiewonskiana	Reinhardtia_latisecta))	((Bactris_major	(Elaeis_oleifera	Elaeis_guineensis))	Attalea_speciosa))	Phoenix_dactylifera)	(Orania_palindan	Sclerosperma_profizianum))	(Roystonea_regia	(((Geonoma_undata	(((Podococcus_barteri	Hydriastele_microspadix)	Dictyosperma_album)	(((Kentiopsis_piersoniorum	Veitchia_spiralis)	Heterospathe_cagayanensis)	Dypsis_decaryi)))	Burretiokentia_grandiflora)	((Manicaria_saccifera	(Prestoea_acuminata	(Oenocarpus_bataua	Oenocarpus_minor)))	(Pelagodoxa_henryana	Leopoldinia_pulchra))))))	Pseudophoenix_vinifera))	Calamus_caryotoides)	Nypa_fruticans)	Kingia_australis);
(((((Sabal_domingensis	Serenoa_repens)	(((Iriartea_deltoidea	((((((Reinhardtia_gracilis	Reinhardtia_simplex)	(Reinhardtia_paiewonskiana	Reinhardtia_latisecta))	((Bactris_major	(Elaeis_oleifera	Elaeis_guineensis))	Attalea_speciosa))	Phoenix_dactylifera)	(Orania_palindan	Sclerosperma_profizianum))	(((Geonoma_undata	(Manicaria_saccifera	Pelagodoxa_henryana))	(((Dypsis_decaryi	(Podococcus_barteri	Hydriastele_microspadix))	(Dictyosperma_album	(Veitchia_spiralis	((Kentiopsis_piersoniorum	Burretiokentia_grandiflora)	Heterospathe_cagayanensis))))	(Prestoea_acuminata	(Oenocarpus_bataua	Oenocarpus_minor))))	Leopoldinia_pulchra)))	Roystonea_regia)	Pseudophoenix_vinifera))	Calamus_caryotoides)	Nypa_fruticans)	Kingia_australis);
(((((Sabal_domingensis	Serenoa_repens)	(((Roystonea_regia	(Iriartea_deltoidea	((((Reinhardtia_simplex	(Reinhardtia_gracilis	Phoenix_dactylifera))	(Reinhardtia_paiewonskiana	Reinhardtia_latisecta))	((Bactris_major	(Elaeis_oleifera	Elaeis_guineensis))	Attalea_speciosa))	(Orania_palindan	Sclerosperma_profizianum))))	((Burretiokentia_grandiflora	(Dictyosperma_album	((Kentiopsis_piersoniorum	(Heterospathe_cagayanensis	Veitchia_spiralis))	(Dypsis_decaryi	(Podococcus_barteri	Hydriastele_microspadix)))))	((Pelagodoxa_henryana	(Leopoldinia_pulchra	(Manicaria_saccifera	(Prestoea_acuminata	(Oenocarpus_bataua	Oenocarpus_minor)))))	Geonoma_undata)))	Pseudophoenix_vinifera))	Calamus_caryotoides)	Nypa_fruticans)	Kingia_australis);
(((((Sabal_domingensis	Serenoa_repens)	(((Roystonea_regia	(Iriartea_deltoidea	(((((Phoenix_dactylifera	Reinhardtia_gracilis)	Reinhardtia_simplex)	(Reinhardtia_paiewonskiana	Reinhardtia_latisecta))	((Bactris_major	(Elaeis_oleifera	Elaeis_guineensis))	Attalea_speciosa))	(Orania_palindan	Sclerosperma_profizianum))))	(((((Dictyosperma_album	((Burretiokentia_grandiflora	Veitchia_spiralis)	(Kentiopsis_piersoniorum	Heterospathe_cagayanensis)))	Dypsis_decaryi)	(Podococcus_barteri	Hydriastele_microspadix))	((Pelagodoxa_henryana	(Manicaria_saccifera	(Prestoea_acuminata	(Oenocarpus_bataua	Oenocarpus_minor))))	Geonoma_undata))	Leopoldinia_pulchra))	Pseudophoenix_vinifera))	Calamus_caryotoides)	Nypa_fruticans)	Kingia_australis);
(((((((Roystonea_regia	(Pseudophoenix_vinifera	((Orania_palindan	Sclerosperma_profizianum)	((Bactris_major	(Elaeis_oleifera	Elaeis_guineensis))	(Attalea_speciosa	((Reinhardtia_gracilis	Reinhardtia_simplex)	(Reinhardtia_paiewonskiana	Reinhardtia_latisecta)))))))	((Pelagodoxa_henryana	Leopoldinia_pulchra)	(Geonoma_undata	((Phoenix_dactylifera	Manicaria_saccifera)	((Prestoea_acuminata	(Oenocarpus_bataua	Oenocarpus_minor))	((Dictyosperma_album	(Heterospathe_cagayanensis	((Burretiokentia_grandiflora	Veitchia_spiralis)	Kentiopsis_piersoniorum)))	((Podococcus_barteri	Hydriastele_microspadix)	Dypsis_decaryi)))))))	Iriartea_deltoidea)	(Sabal_domingensis	Serenoa_repens))	Calamus_caryotoides)	Nypa_fruticans)	Kingia_australis);
((Nypa_fruticans	(((Iriartea_deltoidea	(((Leopoldinia_pulchra	Pseudophoenix_vinifera)	(Roystonea_regia	((Geonoma_undata	((Dypsis_decaryi	(Podococcus_barteri	Hydriastele_microspadix))	(((Heterospathe_cagayanensis	Veitchia_spiralis)	(Burretiokentia_grandiflora	Kentiopsis_piersoniorum))	Dictyosperma_album)))	(((Oenocarpus_bataua	Oenocarpus_minor)	Prestoea_acuminata)	(Manicaria_saccifera	Pelagodoxa_henryana)))))	((((Elaeis_oleifera	Elaeis_guineensis)	Bactris_major)	(Attalea_speciosa	((Reinhardtia_simplex	Reinhardtia_gracilis)	(Reinhardtia_paiewonskiana	Reinhardtia_latisecta))))	(Sclerosperma_profizianum	Orania_palindan))))	((Phoenix_dactylifera	Sabal_domingensis)	Serenoa_repens))	Calamus_caryotoides))	Kingia_australis);
((Nypa_fruticans	((((Leopoldinia_pulchra	((Geonoma_undata	(Dictyosperma_album	((Dypsis_decaryi	Hydriastele_microspadix)	(Heterospathe_cagayanensis	((Veitchia_spiralis	Burretiokentia_grandiflora)	Kentiopsis_piersoniorum)))))	((Pelagodoxa_henryana	Manicaria_saccifera)	((Oenocarpus_bataua	Oenocarpus_minor)	Prestoea_acuminata))))	((Iriartea_deltoidea	Roystonea_regia)	((Phoenix_dactylifera	(((Reinhardtia_simplex	Reinhardtia_gracilis)	(Reinhardtia_paiewonskiana	Reinhardtia_latisecta))	(((Elaeis_oleifera	Elaeis_guineensis)	Bactris_major)	Attalea_speciosa)))	(Pseudophoenix_vinifera	(Podococcus_barteri	(Sclerosperma_profizianum	Orania_palindan))))))	(Sabal_domingensis	Serenoa_repens))	Calamus_caryotoides))	Kingia_australis);
((Nypa_fruticans	((((Iriartea_deltoidea	((((Phoenix_dactylifera	(((Reinhardtia_simplex	Reinhardtia_gracilis)	(Reinhardtia_paiewonskiana	Reinhardtia_latisecta))	((Elaeis_oleifera	Elaeis_guineensis)	Bactris_major)))	Attalea_speciosa)	(Sclerosperma_profizianum	Orania_palindan))	(Roystonea_regia	(((Pelagodoxa_henryana	Leopoldinia_pulchra)	((Geonoma_undata	((Dypsis_decaryi	(Podococcus_barteri	Hydriastele_microspadix))	(((Veitchia_spiralis	Heterospathe_cagayanensis)	Kentiopsis_piersoniorum)	Dictyosperma_album)))	(Manicaria_saccifera	((Oenocarpus_bataua	Oenocarpus_minor)	Prestoea_acuminata))))	Burretiokentia_grandiflora))))	Pseudophoenix_vinifera)	(Sabal_domingensis	Serenoa_repens))	Calamus_caryotoides))	Kingia_australis);
((Nypa_fruticans	(((((Roystonea_regia	Iriartea_deltoidea)	(((Sclerosperma_profizianum	Orania_palindan)	(((Phoenix_dactylifera	(Reinhardtia_simplex	Reinhardtia_gracilis))	(Reinhardtia_paiewonskiana	Reinhardtia_latisecta))	(((Elaeis_oleifera	Elaeis_guineensis)	Bactris_major)	Attalea_speciosa)))	((Manicaria_saccifera	(((Oenocarpus_bataua	Oenocarpus_minor)	Prestoea_acuminata)	(Geonoma_undata	((Burretiokentia_grandiflora	Dictyosperma_album)	((Dypsis_decaryi	(Podococcus_barteri	Hydriastele_microspadix))	(Veitchia_spiralis	(Heterospathe_cagayanensis	Kentiopsis_piersoniorum)))))))	(Pelagodoxa_henryana	Leopoldinia_pulchra))))	Pseudophoenix_vinifera)	(Sabal_domingensis	Serenoa_repens))	Calamus_caryotoides))	Kingia_australis);
((Nypa_fruticans	((Sabal_domingensis	(Serenoa_repens	(((((Burretiokentia_grandiflora	(Leopoldinia_pulchra	Manicaria_saccifera))	((Oenocarpus_bataua	Oenocarpus_minor)	Prestoea_acuminata))	Pelagodoxa_henryana)	(Geonoma_undata	(Dictyosperma_album	((Dypsis_decaryi	(Podococcus_barteri	Hydriastele_microspadix))	(Veitchia_spiralis	(Heterospathe_cagayanensis	Kentiopsis_piersoniorum))))))	((Roystonea_regia	(Pseudophoenix_vinifera	Iriartea_deltoidea))	((Sclerosperma_profizianum	Orania_palindan)	((((Reinhardtia_simplex	Reinhardtia_gracilis)	(Reinhardtia_paiewonskiana	Reinhardtia_latisecta))	(((Elaeis_oleifera	Elaeis_guineensis)	Bactris_major)	Attalea_speciosa))	Phoenix_dactylifera))))))	Calamus_caryotoides))	Kingia_australis);
((Nypa_fruticans	(((Pseudophoenix_vinifera	(Sabal_domingensis	Serenoa_repens))	((((Sclerosperma_profizianum	Orania_palindan)	(((Phoenix_dactylifera	(Reinhardtia_simplex	Reinhardtia_gracilis))	(Reinhardtia_paiewonskiana	Reinhardtia_latisecta))	(((Elaeis_oleifera	Elaeis_guineensis)	Bactris_major)	Attalea_speciosa)))	((((((Oenocarpus_bataua	Oenocarpus_minor)	Prestoea_acuminata)	((Burretiokentia_grandiflora	Geonoma_undata)	(Dictyosperma_album	((Dypsis_decaryi	(Podococcus_barteri	Hydriastele_microspadix))	(Veitchia_spiralis	(Heterospathe_cagayanensis	Kentiopsis_piersoniorum))))))	Manicaria_saccifera)	(Leopoldinia_pulchra	Pelagodoxa_henryana))	Iriartea_deltoidea))	Roystonea_regia))	Calamus_caryotoides))	Kingia_australis);
((Nypa_fruticans	(((Sabal_domingensis	Serenoa_repens)	(((Burretiokentia_grandiflora	Leopoldinia_pulchra)	((((Dypsis_decaryi	(Podococcus_barteri	Hydriastele_microspadix))	((Kentiopsis_piersoniorum	(Veitchia_spiralis	Heterospathe_cagayanensis))	Dictyosperma_album))	Geonoma_undata)	(((Pseudophoenix_vinifera	((Oenocarpus_bataua	Oenocarpus_minor)	Prestoea_acuminata))	Manicaria_saccifera)	Pelagodoxa_henryana)))	((Roystonea_regia	Iriartea_deltoidea)	((Sclerosperma_profizianum	Orania_palindan)	((((Elaeis_oleifera	Elaeis_guineensis)	Bactris_major)	(Attalea_speciosa	((Reinhardtia_simplex	Reinhardtia_gracilis)	(Reinhardtia_paiewonskiana	Reinhardtia_latisecta))))	Phoenix_dactylifera)))))	Calamus_caryotoides))	Kingia_australis);
((Nypa_fruticans	(((Phoenix_dactylifera	(Sabal_domingensis	Serenoa_repens))	(((((Burretiokentia_grandiflora	Leopoldinia_pulchra)	(Pelagodoxa_henryana	(Geonoma_undata	((((Dypsis_decaryi	(Podococcus_barteri	Hydriastele_microspadix))	((Heterospathe_cagayanensis	(Kentiopsis_piersoniorum	Veitchia_spiralis))	Dictyosperma_album))	((Oenocarpus_bataua	Oenocarpus_minor)	Prestoea_acuminata))	Manicaria_saccifera))))	(Iriartea_deltoidea	((Sclerosperma_profizianum	Orania_palindan)	(((Elaeis_oleifera	Elaeis_guineensis)	Bactris_major)	(Attalea_speciosa	((Reinhardtia_simplex	Reinhardtia_gracilis)	(Reinhardtia_paiewonskiana	Reinhardtia_latisecta)))))))	Roystonea_regia)	Pseudophoenix_vinifera))	Calamus_caryotoides))	Kingia_australis);
((Nypa_fruticans	(((Sabal_domingensis	Serenoa_repens)	(((((Sclerosperma_profizianum	Orania_palindan)	(((Elaeis_oleifera	Elaeis_guineensis)	Bactris_major)	(Attalea_speciosa	((Phoenix_dactylifera	(Reinhardtia_simplex	Reinhardtia_gracilis))	(Reinhardtia_paiewonskiana	Reinhardtia_latisecta)))))	Iriartea_deltoidea)	(Roystonea_regia	(Leopoldinia_pulchra	(((Dictyosperma_album	((Dypsis_decaryi	(Podococcus_barteri	Hydriastele_microspadix))	(Burretiokentia_grandiflora	(Heterospathe_cagayanensis	(Kentiopsis_piersoniorum	Veitchia_spiralis)))))	((Oenocarpus_bataua	Oenocarpus_minor)	Prestoea_acuminata))	((Manicaria_saccifera	Pelagodoxa_henryana)	Geonoma_undata)))))	Pseudophoenix_vinifera))	Calamus_caryotoides))	Kingia_australis);
((Nypa_fruticans	((((Phoenix_dactylifera	Serenoa_repens)	Sabal_domingensis)	(((((Sclerosperma_profizianum	Orania_palindan)	(((Reinhardtia_simplex	Reinhardtia_gracilis)	(Reinhardtia_paiewonskiana	Reinhardtia_latisecta))	(((Elaeis_oleifera	Elaeis_guineensis)	Bactris_major)	Attalea_speciosa)))	Iriartea_deltoidea)	(Roystonea_regia	(Geonoma_undata	(((Dictyosperma_album	((Dypsis_decaryi	(Podococcus_barteri	Hydriastele_microspadix))	(((Burretiokentia_grandiflora	Heterospathe_cagayanensis)	Kentiopsis_piersoniorum)	Veitchia_spiralis)))	((Oenocarpus_bataua	Oenocarpus_minor)	Prestoea_acuminata))	((Pelagodoxa_henryana	Leopoldinia_pulchra)	Manicaria_saccifera)))))	Pseudophoenix_vinifera))	Calamus_caryotoides))	Kingia_australis);
((Nypa_fruticans	((((Roystonea_regia	Pseudophoenix_vinifera)	((Leopoldinia_pulchra	(((((Heterospathe_cagayanensis	(Veitchia_spiralis	Kentiopsis_piersoniorum))	(Burretiokentia_grandiflora	Dictyosperma_album))	((Hydriastele_microspadix	Podococcus_barteri)	Dypsis_decaryi))	Geonoma_undata)	(Pelagodoxa_henryana	(Manicaria_saccifera	(Prestoea_acuminata	(Oenocarpus_minor	Oenocarpus_bataua))))))	((Sclerosperma_profizianum	Orania_palindan)	(((Reinhardtia_gracilis	Reinhardtia_simplex)	(Reinhardtia_latisecta	Reinhardtia_paiewonskiana))	((Bactris_major	(Elaeis_oleifera	Elaeis_guineensis))	Attalea_speciosa)))))	(Iriartea_deltoidea	(Sabal_domingensis	(Phoenix_dactylifera	Serenoa_repens))))	Calamus_caryotoides))	Kingia_australis);
((Nypa_fruticans	(((((((Sclerosperma_profizianum	Orania_palindan)	((Bactris_major	(Elaeis_oleifera	Elaeis_guineensis))	(Attalea_speciosa	(Phoenix_dactylifera	((Reinhardtia_gracilis	Reinhardtia_simplex)	(Reinhardtia_latisecta	Reinhardtia_paiewonskiana))))))	(Burretiokentia_grandiflora	(Roystonea_regia	((((Prestoea_acuminata	(Oenocarpus_minor	Oenocarpus_bataua))	(Leopoldinia_pulchra	Manicaria_saccifera))	((Dictyosperma_album	(((Hydriastele_microspadix	Podococcus_barteri)	Dypsis_decaryi)	(Heterospathe_cagayanensis	(Veitchia_spiralis	Kentiopsis_piersoniorum))))	Geonoma_undata))	Pelagodoxa_henryana))))	Pseudophoenix_vinifera)	Iriartea_deltoidea)	(Sabal_domingensis	Serenoa_repens))	Calamus_caryotoides))	Kingia_australis);
((Nypa_fruticans	(((((((Sclerosperma_profizianum	Orania_palindan)	((Bactris_major	(Elaeis_oleifera	Elaeis_guineensis))	(Attalea_speciosa	((Phoenix_dactylifera	(Reinhardtia_simplex	Reinhardtia_gracilis))	(Reinhardtia_latisecta	Reinhardtia_paiewonskiana)))))	(Burretiokentia_grandiflora	(Roystonea_regia	((((Prestoea_acuminata	(Oenocarpus_minor	Oenocarpus_bataua))	(Leopoldinia_pulchra	Manicaria_saccifera))	((((Veitchia_spiralis	Kentiopsis_piersoniorum)	(Heterospathe_cagayanensis	Dictyosperma_album))	(Dypsis_decaryi	(Hydriastele_microspadix	Podococcus_barteri)))	Geonoma_undata))	Pelagodoxa_henryana))))	Pseudophoenix_vinifera)	Iriartea_deltoidea)	(Sabal_domingensis	Serenoa_repens))	Calamus_caryotoides))	Kingia_australis);
((Nypa_fruticans	(((Sabal_domingensis	Serenoa_repens)	((((Geonoma_undata	(Manicaria_saccifera	((Prestoea_acuminata	(Phoenix_dactylifera	(Oenocarpus_minor	Oenocarpus_bataua)))	((((Heterospathe_cagayanensis	Veitchia_spiralis)	(Kentiopsis_piersoniorum	Burretiokentia_grandiflora))	Dictyosperma_album)	(Dypsis_decaryi	Hydriastele_microspadix)))))	Pelagodoxa_henryana)	(((Leopoldinia_pulchra	Iriartea_deltoidea)	((Podococcus_barteri	(Sclerosperma_profizianum	Orania_palindan))	(((Reinhardtia_simplex	Reinhardtia_gracilis)	(Reinhardtia_latisecta	Reinhardtia_paiewonskiana))	((Bactris_major	(Elaeis_oleifera	Elaeis_guineensis))	Attalea_speciosa))))	Roystonea_regia))	Pseudophoenix_vinifera))	Calamus_caryotoides))	Kingia_australis);
((Nypa_fruticans	((Pseudophoenix_vinifera	(((Iriartea_deltoidea	((((Podococcus_barteri	Sclerosperma_profizianum)	Orania_palindan)	((Bactris_major	(Elaeis_oleifera	Elaeis_guineensis))	(Attalea_speciosa	((Reinhardtia_simplex	Reinhardtia_gracilis)	(Reinhardtia_latisecta	Reinhardtia_paiewonskiana)))))	(Leopoldinia_pulchra	((Geonoma_undata	((Pelagodoxa_henryana	Manicaria_saccifera)	(Prestoea_acuminata	(Oenocarpus_minor	Oenocarpus_bataua))))	(Burretiokentia_grandiflora	((Dypsis_decaryi	((Heterospathe_cagayanensis	(Kentiopsis_piersoniorum	Veitchia_spiralis))	Hydriastele_microspadix))	Dictyosperma_album))))))	Roystonea_regia)	(Phoenix_dactylifera	(Sabal_domingensis	Serenoa_repens))))	Calamus_caryotoides))	Kingia_australis);
((Nypa_fruticans	(((Pseudophoenix_vinifera	(Roystonea_regia	(((Iriartea_deltoidea	((Leopoldinia_pulchra	(Sclerosperma_profizianum	Orania_palindan))	(Phoenix_dactylifera	((Reinhardtia_simplex	((Reinhardtia_latisecta	Reinhardtia_gracilis)	Reinhardtia_paiewonskiana))	((Bactris_major	(Elaeis_oleifera	Elaeis_guineensis))	Attalea_speciosa)))))	(((Manicaria_saccifera	(Prestoea_acuminata	(Oenocarpus_minor	Oenocarpus_bataua)))	Pelagodoxa_henryana)	(Geonoma_undata	(Dypsis_decaryi	((((Heterospathe_cagayanensis	Kentiopsis_piersoniorum)	Veitchia_spiralis)	Dictyosperma_album)	(Podococcus_barteri	Hydriastele_microspadix))))))	Burretiokentia_grandiflora)))	(Sabal_domingensis	Serenoa_repens))	Calamus_caryotoides))	Kingia_australis);
((Hydriastele_microspadix	((Dypsis_decaryi	(((((((((Sabal_domingensis	Serenoa_repens)	(Calamus_caryotoides	Nypa_fruticans))	Pseudophoenix_vinifera)	(Roystonea_regia	Iriartea_deltoidea))	((Leopoldinia_pulchra	(Sclerosperma_profizianum	Orania_palindan))	((Bactris_major	(Elaeis_oleifera	Elaeis_guineensis))	(Attalea_speciosa	((Reinhardtia_gracilis	Reinhardtia_simplex)	(Reinhardtia_latisecta	Reinhardtia_paiewonskiana))))))	Phoenix_dactylifera)	((Manicaria_saccifera	(Prestoea_acuminata	(Oenocarpus_minor	Oenocarpus_bataua)))	Pelagodoxa_henryana))	Geonoma_undata)	((Burretiokentia_grandiflora	((Heterospathe_cagayanensis	Kentiopsis_piersoniorum)	Veitchia_spiralis))	Dictyosperma_album)))	Podococcus_barteri))	Kingia_australis);
((Nypa_fruticans	(((Phoenix_dactylifera	(Sabal_domingensis	Serenoa_repens))	(Leopoldinia_pulchra	(Iriartea_deltoidea	((((Sclerosperma_profizianum	Orania_palindan)	((Bactris_major	(Elaeis_oleifera	Elaeis_guineensis))	(Attalea_speciosa	((Reinhardtia_gracilis	Reinhardtia_simplex)	(Reinhardtia_latisecta	Reinhardtia_paiewonskiana)))))	(Pseudophoenix_vinifera	(((Manicaria_saccifera	((((Burretiokentia_grandiflora	((Heterospathe_cagayanensis	Kentiopsis_piersoniorum)	Veitchia_spiralis))	Dictyosperma_album)	((Podococcus_barteri	Hydriastele_microspadix)	Dypsis_decaryi))	(Prestoea_acuminata	(Oenocarpus_minor	Oenocarpus_bataua))))	Pelagodoxa_henryana)	Geonoma_undata)))	Roystonea_regia))))	Calamus_caryotoides))	Kingia_australis);
((Nypa_fruticans	(((Phoenix_dactylifera	(Sabal_domingensis	Serenoa_repens))	((Iriartea_deltoidea	(((Roystonea_regia	(Leopoldinia_pulchra	(Geonoma_undata	((((((Heterospathe_cagayanensis	Kentiopsis_piersoniorum)	Veitchia_spiralis)	Dictyosperma_album)	((Podococcus_barteri	Hydriastele_microspadix)	Dypsis_decaryi))	(Prestoea_acuminata	(Oenocarpus_minor	Oenocarpus_bataua)))	(Manicaria_saccifera	Pelagodoxa_henryana)))))	((Sclerosperma_profizianum	Orania_palindan)	(((Reinhardtia_gracilis	Reinhardtia_simplex)	(Reinhardtia_latisecta	Reinhardtia_paiewonskiana))	((Bactris_major	(Elaeis_oleifera	Elaeis_guineensis))	Attalea_speciosa))))	Burretiokentia_grandiflora))	Pseudophoenix_vinifera))	Calamus_caryotoides))	Kingia_australis);
((Nypa_fruticans	(((Sabal_domingensis	Serenoa_repens)	((((Leopoldinia_pulchra	((Geonoma_undata	((Dictyosperma_album	(Heterospathe_cagayanensis	(Burretiokentia_grandiflora	(Kentiopsis_piersoniorum	Veitchia_spiralis))))	(Hydriastele_microspadix	Dypsis_decaryi)))	((Pelagodoxa_henryana	Manicaria_saccifera)	(Prestoea_acuminata	(Oenocarpus_minor	Oenocarpus_bataua)))))	(Iriartea_deltoidea	(((Podococcus_barteri	Sclerosperma_profizianum)	Orania_palindan)	(Phoenix_dactylifera	(((Reinhardtia_gracilis	Reinhardtia_simplex)	(Reinhardtia_latisecta	Reinhardtia_paiewonskiana))	((Bactris_major	(Elaeis_oleifera	Elaeis_guineensis))	Attalea_speciosa))))))	Roystonea_regia)	Pseudophoenix_vinifera))	Calamus_caryotoides))	Kingia_australis);
((Nypa_fruticans	(Calamus_caryotoides	((Sabal_domingensis	Serenoa_repens)	(((Roystonea_regia	(((Geonoma_undata	((Dictyosperma_album	((Kentiopsis_piersoniorum	(Heterospathe_cagayanensis	Veitchia_spiralis))	Burretiokentia_grandiflora))	(Dypsis_decaryi	(Podococcus_barteri	Hydriastele_microspadix))))	((((Oenocarpus_minor	Oenocarpus_bataua)	Prestoea_acuminata)	Manicaria_saccifera)	Pelagodoxa_henryana))	Leopoldinia_pulchra))	(((((Reinhardtia_paiewonskiana	Reinhardtia_latisecta)	(Phoenix_dactylifera	(Reinhardtia_simplex	Reinhardtia_gracilis)))	(Attalea_speciosa	(Bactris_major	(Elaeis_oleifera	Elaeis_guineensis))))	(Sclerosperma_profizianum	Orania_palindan))	Iriartea_deltoidea))	Pseudophoenix_vinifera))))	Kingia_australis);
((Nypa_fruticans	(Calamus_caryotoides	(Sabal_domingensis	(((Roystonea_regia	((((((Dictyosperma_album	((Heterospathe_cagayanensis	Veitchia_spiralis)	(Burretiokentia_grandiflora	Kentiopsis_piersoniorum)))	(Dypsis_decaryi	Hydriastele_microspadix))	((Oenocarpus_minor	Oenocarpus_bataua)	Prestoea_acuminata))	Geonoma_undata)	(Manicaria_saccifera	Pelagodoxa_henryana))	Leopoldinia_pulchra))	((((Bactris_major	(Elaeis_oleifera	Elaeis_guineensis))	(((Reinhardtia_paiewonskiana	Reinhardtia_latisecta)	(Phoenix_dactylifera	(Reinhardtia_simplex	Reinhardtia_gracilis)))	Attalea_speciosa))	(Podococcus_barteri	(Sclerosperma_profizianum	Orania_palindan)))	Iriartea_deltoidea))	(Serenoa_repens	Pseudophoenix_vinifera)))))	Kingia_australis);
((Nypa_fruticans	(Calamus_caryotoides	((Pseudophoenix_vinifera	((Roystonea_regia	((Geonoma_undata	((Manicaria_saccifera	Pelagodoxa_henryana)	(((Dictyosperma_album	(Veitchia_spiralis	(Heterospathe_cagayanensis	(Kentiopsis_piersoniorum	Burretiokentia_grandiflora))))	(Dypsis_decaryi	Hydriastele_microspadix))	((Oenocarpus_minor	Oenocarpus_bataua)	Prestoea_acuminata))))	Leopoldinia_pulchra))	(((((Reinhardtia_paiewonskiana	Reinhardtia_latisecta)	(Reinhardtia_simplex	Reinhardtia_gracilis))	(Attalea_speciosa	(Bactris_major	(Elaeis_oleifera	Elaeis_guineensis))))	((Podococcus_barteri	Sclerosperma_profizianum)	Orania_palindan))	Iriartea_deltoidea)))	(Phoenix_dactylifera	(Sabal_domingensis	Serenoa_repens)))))	Kingia_australis);
((Nypa_fruticans	(Calamus_caryotoides	((Pseudophoenix_vinifera	(((Phoenix_dactylifera	(((Reinhardtia_paiewonskiana	Reinhardtia_latisecta)	(Reinhardtia_simplex	Reinhardtia_gracilis))	(Attalea_speciosa	(Bactris_major	(Elaeis_oleifera	Elaeis_guineensis)))))	((Podococcus_barteri	Sclerosperma_profizianum)	Orania_palindan))	(Iriartea_deltoidea	(Roystonea_regia	((Geonoma_undata	((Manicaria_saccifera	Pelagodoxa_henryana)	((((Burretiokentia_grandiflora	(Veitchia_spiralis	(Heterospathe_cagayanensis	Kentiopsis_piersoniorum)))	Dictyosperma_album)	(Dypsis_decaryi	Hydriastele_microspadix))	((Oenocarpus_minor	Oenocarpus_bataua)	Prestoea_acuminata))))	Leopoldinia_pulchra)))))	(Sabal_domingensis	Serenoa_repens))))	Kingia_australis);
((Nypa_fruticans	(Calamus_caryotoides	((Pseudophoenix_vinifera	(Iriartea_deltoidea	((Roystonea_regia	((Burretiokentia_grandiflora	Leopoldinia_pulchra)	(Geonoma_undata	((Manicaria_saccifera	Pelagodoxa_henryana)	((((Veitchia_spiralis	(Heterospathe_cagayanensis	Kentiopsis_piersoniorum))	Dictyosperma_album)	(Dypsis_decaryi	Hydriastele_microspadix))	((Oenocarpus_minor	Oenocarpus_bataua)	Prestoea_acuminata))))))	((Phoenix_dactylifera	((((Reinhardtia_paiewonskiana	Reinhardtia_latisecta)	(Reinhardtia_simplex	Reinhardtia_gracilis))	(Bactris_major	(Elaeis_oleifera	Elaeis_guineensis)))	Attalea_speciosa))	((Podococcus_barteri	Sclerosperma_profizianum)	Orania_palindan)))))	(Sabal_domingensis	Serenoa_repens))))	Kingia_australis);
((Nypa_fruticans	(Calamus_caryotoides	((Pseudophoenix_vinifera	(Iriartea_deltoidea	(((Burretiokentia_grandiflora	Roystonea_regia)	(Leopoldinia_pulchra	((Manicaria_saccifera	Pelagodoxa_henryana)	(((((Veitchia_spiralis	(Heterospathe_cagayanensis	Kentiopsis_piersoniorum))	Dictyosperma_album)	(Dypsis_decaryi	Hydriastele_microspadix))	((Oenocarpus_minor	Oenocarpus_bataua)	Prestoea_acuminata))	Geonoma_undata))))	((Phoenix_dactylifera	((((Reinhardtia_paiewonskiana	Reinhardtia_latisecta)	(Reinhardtia_simplex	Reinhardtia_gracilis))	(Bactris_major	(Elaeis_oleifera	Elaeis_guineensis)))	Attalea_speciosa))	((Podococcus_barteri	Sclerosperma_profizianum)	Orania_palindan)))))	(Sabal_domingensis	Serenoa_repens))))	Kingia_australis);
((Nypa_fruticans	(Calamus_caryotoides	((Pseudophoenix_vinifera	(Iriartea_deltoidea	((Roystonea_regia	(Leopoldinia_pulchra	(((((Heterospathe_cagayanensis	(Kentiopsis_piersoniorum	(Burretiokentia_grandiflora	Veitchia_spiralis)))	Dictyosperma_album)	(Dypsis_decaryi	(Podococcus_barteri	Hydriastele_microspadix)))	((Oenocarpus_minor	Oenocarpus_bataua)	Prestoea_acuminata))	(Geonoma_undata	(Manicaria_saccifera	Pelagodoxa_henryana)))))	(((Bactris_major	(Elaeis_oleifera	Elaeis_guineensis))	(Attalea_speciosa	(Phoenix_dactylifera	(((Reinhardtia_gracilis	Reinhardtia_latisecta)	Reinhardtia_paiewonskiana)	Reinhardtia_simplex))))	(Sclerosperma_profizianum	Orania_palindan)))))	(Sabal_domingensis	Serenoa_repens))))	Kingia_australis);
((Nypa_fruticans	(Calamus_caryotoides	((Iriartea_deltoidea	((Roystonea_regia	(Leopoldinia_pulchra	(((Dypsis_decaryi	Geonoma_undata)	((Manicaria_saccifera	Pelagodoxa_henryana)	((Oenocarpus_minor	Oenocarpus_bataua)	Prestoea_acuminata)))	(((Heterospathe_cagayanensis	(Kentiopsis_piersoniorum	Veitchia_spiralis))	(Podococcus_barteri	Hydriastele_microspadix))	(Dictyosperma_album	Burretiokentia_grandiflora)))))	(Pseudophoenix_vinifera	((Sclerosperma_profizianum	Orania_palindan)	(((Reinhardtia_latisecta	Reinhardtia_paiewonskiana)	(Phoenix_dactylifera	(Reinhardtia_gracilis	Reinhardtia_simplex)))	((Bactris_major	(Elaeis_oleifera	Elaeis_guineensis))	Attalea_speciosa))))))	(Sabal_domingensis	Serenoa_repens))))	Kingia_australis);
((Nypa_fruticans	(Calamus_caryotoides	((((Iriartea_deltoidea	((Leopoldinia_pulchra	(Geonoma_undata	((Manicaria_saccifera	Pelagodoxa_henryana)	((Dypsis_decaryi	(((Podococcus_barteri	Hydriastele_microspadix)	Dictyosperma_album)	(Heterospathe_cagayanensis	(Kentiopsis_piersoniorum	Veitchia_spiralis))))	((Oenocarpus_minor	Oenocarpus_bataua)	Prestoea_acuminata)))))	((((Bactris_major	(Elaeis_oleifera	Elaeis_guineensis))	(Attalea_speciosa	((Reinhardtia_latisecta	Reinhardtia_paiewonskiana)	(Reinhardtia_gracilis	Reinhardtia_simplex))))	((Sclerosperma_profizianum	Orania_palindan)	Phoenix_dactylifera))	Burretiokentia_grandiflora)))	Roystonea_regia)	Pseudophoenix_vinifera)	(Sabal_domingensis	Serenoa_repens))))	Kingia_australis);
((Nypa_fruticans	(Calamus_caryotoides	(((((Leopoldinia_pulchra	((Geonoma_undata	(Manicaria_saccifera	(((Dictyosperma_album	(Kentiopsis_piersoniorum	(Veitchia_spiralis	Heterospathe_cagayanensis)))	(Dypsis_decaryi	(Podococcus_barteri	Hydriastele_microspadix)))	((Oenocarpus_minor	Oenocarpus_bataua)	Prestoea_acuminata))))	Pelagodoxa_henryana))	(Iriartea_deltoidea	((Sclerosperma_profizianum	Orania_palindan)	(Phoenix_dactylifera	(((Reinhardtia_latisecta	Reinhardtia_paiewonskiana)	(Reinhardtia_gracilis	Reinhardtia_simplex))	((Bactris_major	(Elaeis_oleifera	Elaeis_guineensis))	Attalea_speciosa))))))	(Burretiokentia_grandiflora	Roystonea_regia))	Pseudophoenix_vinifera)	(Sabal_domingensis	Serenoa_repens))))	Kingia_australis);
(((Calamus_caryotoides	((((Leopoldinia_pulchra	(Pelagodoxa_henryana	((Prestoea_acuminata	(Oenocarpus_bataua	Oenocarpus_minor))	((Geonoma_undata	((Dictyosperma_album	(Heterospathe_cagayanensis	(Veitchia_spiralis	(Burretiokentia_grandiflora	Kentiopsis_piersoniorum))))	(Dypsis_decaryi	(Hydriastele_microspadix	Podococcus_barteri))))	Manicaria_saccifera))))	((((Orania_palindan	Sclerosperma_profizianum)	(((Reinhardtia_latisecta	Reinhardtia_paiewonskiana)	(Reinhardtia_gracilis	Reinhardtia_simplex))	(Attalea_speciosa	((Elaeis_guineensis	Elaeis_oleifera)	Bactris_major))))	(Roystonea_regia	Iriartea_deltoidea))	Phoenix_dactylifera))	Pseudophoenix_vinifera)	(Serenoa_repens	Sabal_domingensis)))	Nypa_fruticans)	Kingia_australis);
(((Calamus_caryotoides	((((((((Dictyosperma_album	((Dypsis_decaryi	Hydriastele_microspadix)	((Kentiopsis_piersoniorum	Heterospathe_cagayanensis)	Veitchia_spiralis)))	Leopoldinia_pulchra)	(Geonoma_undata	((Manicaria_saccifera	(Prestoea_acuminata	(Oenocarpus_bataua	Oenocarpus_minor)))	Pelagodoxa_henryana)))	Burretiokentia_grandiflora)	((((Podococcus_barteri	Orania_palindan)	Sclerosperma_profizianum)	(((Reinhardtia_latisecta	Reinhardtia_paiewonskiana)	(Phoenix_dactylifera	(Reinhardtia_gracilis	Reinhardtia_simplex)))	(Attalea_speciosa	((Elaeis_guineensis	Elaeis_oleifera)	Bactris_major))))	Iriartea_deltoidea))	Roystonea_regia)	Pseudophoenix_vinifera)	(Serenoa_repens	Sabal_domingensis)))	Nypa_fruticans)	Kingia_australis);
(((Calamus_caryotoides	(((Serenoa_repens	Pseudophoenix_vinifera)	((((Orania_palindan	Sclerosperma_profizianum)	((((Reinhardtia_latisecta	Reinhardtia_paiewonskiana)	(Reinhardtia_gracilis	Reinhardtia_simplex))	(Attalea_speciosa	((Elaeis_guineensis	Elaeis_oleifera)	Bactris_major)))	Phoenix_dactylifera))	Iriartea_deltoidea)	(Roystonea_regia	(((((((Dictyosperma_album	(Dypsis_decaryi	((Kentiopsis_piersoniorum	Heterospathe_cagayanensis)	Veitchia_spiralis)))	(Podococcus_barteri	Hydriastele_microspadix))	Geonoma_undata)	Burretiokentia_grandiflora)	Manicaria_saccifera)	(Prestoea_acuminata	(Oenocarpus_bataua	Oenocarpus_minor)))	(Pelagodoxa_henryana	Leopoldinia_pulchra)))))	Sabal_domingensis))	Nypa_fruticans)	Kingia_australis);
((Leopoldinia_pulchra	((Podococcus_barteri	(Orania_palindan	Sclerosperma_profizianum))	(Roystonea_regia	((((((Prestoea_acuminata	(Oenocarpus_bataua	Oenocarpus_minor))	(Dypsis_decaryi	((Hydriastele_microspadix	Dictyosperma_album)	(((Kentiopsis_piersoniorum	Heterospathe_cagayanensis)	Veitchia_spiralis)	Burretiokentia_grandiflora))))	Geonoma_undata)	(Pelagodoxa_henryana	Manicaria_saccifera))	(((((Reinhardtia_latisecta	(Reinhardtia_gracilis	Reinhardtia_paiewonskiana))	Reinhardtia_simplex)	(Attalea_speciosa	((Elaeis_guineensis	Elaeis_oleifera)	Bactris_major)))	Phoenix_dactylifera)	Iriartea_deltoidea))	(((Nypa_fruticans	Calamus_caryotoides)	(Sabal_domingensis	Serenoa_repens))	Pseudophoenix_vinifera)))))	Kingia_australis);
((Nypa_fruticans	(Calamus_caryotoides	(Pseudophoenix_vinifera	((((Roystonea_regia	((((((Podococcus_barteri	Prestoea_acuminata)	(Oenocarpus_bataua	Oenocarpus_minor))	(Dictyosperma_album	((Heterospathe_cagayanensis	((Veitchia_spiralis	Burretiokentia_grandiflora)	Kentiopsis_piersoniorum))	(Hydriastele_microspadix	Dypsis_decaryi))))	(Leopoldinia_pulchra	Manicaria_saccifera))	Geonoma_undata)	Pelagodoxa_henryana))	((Attalea_speciosa	(((Elaeis_guineensis	Elaeis_oleifera)	Bactris_major)	((Reinhardtia_latisecta	Reinhardtia_paiewonskiana)	(Reinhardtia_gracilis	Reinhardtia_simplex))))	(Orania_palindan	Sclerosperma_profizianum)))	Iriartea_deltoidea)	(Phoenix_dactylifera	(Sabal_domingensis	Serenoa_repens))))))	Kingia_australis);
(((Podococcus_barteri	Hydriastele_microspadix)	(Dypsis_decaryi	((((Geonoma_undata	((Manicaria_saccifera	(Prestoea_acuminata	(Oenocarpus_bataua	Oenocarpus_minor)))	(Roystonea_regia	(Pelagodoxa_henryana	Leopoldinia_pulchra))))	((((((Elaeis_guineensis	Elaeis_oleifera)	Bactris_major)	(((Reinhardtia_latisecta	Reinhardtia_paiewonskiana)	(Phoenix_dactylifera	(Reinhardtia_gracilis	Reinhardtia_simplex)))	Attalea_speciosa))	(Orania_palindan	Sclerosperma_profizianum))	Iriartea_deltoidea)	(Pseudophoenix_vinifera	(Nypa_fruticans	(Calamus_caryotoides	(Sabal_domingensis	Serenoa_repens))))))	Dictyosperma_album)	(Heterospathe_cagayanensis	((Burretiokentia_grandiflora	Veitchia_spiralis)	Kentiopsis_piersoniorum)))))	Kingia_australis);
((Nypa_fruticans	((((Phoenix_dactylifera	Sabal_domingensis)	Serenoa_repens)	(((Manicaria_saccifera	(Pelagodoxa_henryana	Leopoldinia_pulchra))	(((Prestoea_acuminata	(Oenocarpus_bataua	Oenocarpus_minor))	((((Veitchia_spiralis	Heterospathe_cagayanensis)	(Burretiokentia_grandiflora	Kentiopsis_piersoniorum))	(Dictyosperma_album	Dypsis_decaryi))	(Podococcus_barteri	Hydriastele_microspadix)))	Geonoma_undata))	((((Elaeis_guineensis	Elaeis_oleifera)	Bactris_major)	(((Reinhardtia_latisecta	Reinhardtia_paiewonskiana)	(Reinhardtia_gracilis	Reinhardtia_simplex))	Attalea_speciosa))	(((Roystonea_regia	Iriartea_deltoidea)	Pseudophoenix_vinifera)	(Orania_palindan	Sclerosperma_profizianum)))))	Calamus_caryotoides))	Kingia_australis);
((Roystonea_regia	(((((Prestoea_acuminata	(Oenocarpus_bataua	Oenocarpus_minor))	(((Dictyosperma_album	(Burretiokentia_grandiflora	(Veitchia_spiralis	(Kentiopsis_piersoniorum	Heterospathe_cagayanensis))))	Hydriastele_microspadix)	Dypsis_decaryi))	(Manicaria_saccifera	(Pelagodoxa_henryana	Leopoldinia_pulchra)))	Geonoma_undata)	((((((Elaeis_guineensis	Elaeis_oleifera)	Bactris_major)	((Phoenix_dactylifera	((Reinhardtia_latisecta	Reinhardtia_paiewonskiana)	(Reinhardtia_gracilis	Reinhardtia_simplex)))	Attalea_speciosa))	((Podococcus_barteri	Orania_palindan)	Sclerosperma_profizianum))	Iriartea_deltoidea)	(((Sabal_domingensis	Serenoa_repens)	(Calamus_caryotoides	Nypa_fruticans))	Pseudophoenix_vinifera))))	Kingia_australis);
((Nypa_fruticans	(Calamus_caryotoides	(Serenoa_repens	((Pseudophoenix_vinifera	(Iriartea_deltoidea	((Roystonea_regia	(((Geonoma_undata	(Manicaria_saccifera	Pelagodoxa_henryana))	((Prestoea_acuminata	(Oenocarpus_bataua	Oenocarpus_minor))	(Dictyosperma_album	((Hydriastele_microspadix	Dypsis_decaryi)	(Heterospathe_cagayanensis	((Burretiokentia_grandiflora	Veitchia_spiralis)	Kentiopsis_piersoniorum))))))	Leopoldinia_pulchra))	(((((Reinhardtia_latisecta	Reinhardtia_paiewonskiana)	(Reinhardtia_gracilis	Reinhardtia_simplex))	(Attalea_speciosa	((Elaeis_guineensis	Elaeis_oleifera)	Bactris_major)))	Phoenix_dactylifera)	(Orania_palindan	(Sclerosperma_profizianum	Podococcus_barteri))))))	Sabal_domingensis))))	Kingia_australis);
((Nypa_fruticans	(Calamus_caryotoides	((Pseudophoenix_vinifera	((Roystonea_regia	((Burretiokentia_grandiflora	Leopoldinia_pulchra)	((((Hydriastele_microspadix	Dypsis_decaryi)	(((Heterospathe_cagayanensis	Kentiopsis_piersoniorum)	Veitchia_spiralis)	Dictyosperma_album))	Geonoma_undata)	((Manicaria_saccifera	Pelagodoxa_henryana)	(Prestoea_acuminata	(Oenocarpus_bataua	Oenocarpus_minor))))))	((((Reinhardtia_latisecta	Reinhardtia_paiewonskiana)	(Phoenix_dactylifera	(Reinhardtia_gracilis	Reinhardtia_simplex)))	(Attalea_speciosa	((Elaeis_guineensis	Elaeis_oleifera)	Bactris_major)))	(Iriartea_deltoidea	(Orania_palindan	(Sclerosperma_profizianum	Podococcus_barteri))))))	(Sabal_domingensis	Serenoa_repens))))	Kingia_australis);
((((Sabal_domingensis	Serenoa_repens)	((((((((Prestoea_acuminata	(Oenocarpus_bataua	Oenocarpus_minor))	(Geonoma_undata	(((Heterospathe_cagayanensis	(Kentiopsis_piersoniorum	Veitchia_spiralis))	(Dictyosperma_album	(Podococcus_barteri	Hydriastele_microspadix)))	Dypsis_decaryi)))	Manicaria_saccifera)	(Nypa_fruticans	Pelagodoxa_henryana))	Leopoldinia_pulchra)	(((((Reinhardtia_gracilis	Reinhardtia_simplex)	(Reinhardtia_latisecta	Reinhardtia_paiewonskiana))	((Bactris_major	(Elaeis_oleifera	Elaeis_guineensis))	(Burretiokentia_grandiflora	Attalea_speciosa)))	(Phoenix_dactylifera	(Sclerosperma_profizianum	Orania_palindan)))	Iriartea_deltoidea))	Roystonea_regia)	Pseudophoenix_vinifera))	Calamus_caryotoides)	Kingia_australis);
(((Calamus_caryotoides	((Sabal_domingensis	Serenoa_repens)	(((Roystonea_regia	(((Geonoma_undata	(Dictyosperma_album	((Dypsis_decaryi	Hydriastele_microspadix)	(Kentiopsis_piersoniorum	(Veitchia_spiralis	(Heterospathe_cagayanensis	Burretiokentia_grandiflora))))))	((Prestoea_acuminata	(Oenocarpus_bataua	Oenocarpus_minor))	Manicaria_saccifera))	(Leopoldinia_pulchra	Pelagodoxa_henryana)))	(((((Phoenix_dactylifera	(Reinhardtia_gracilis	Reinhardtia_simplex))	(Reinhardtia_latisecta	Reinhardtia_paiewonskiana))	((Bactris_major	(Elaeis_oleifera	Elaeis_guineensis))	Attalea_speciosa))	(Orania_palindan	(Podococcus_barteri	Sclerosperma_profizianum)))	Iriartea_deltoidea))	Pseudophoenix_vinifera)))	Nypa_fruticans)	Kingia_australis);
(((Calamus_caryotoides	((Sabal_domingensis	Serenoa_repens)	(((Roystonea_regia	(((Geonoma_undata	(Dictyosperma_album	((Dypsis_decaryi	(Podococcus_barteri	Hydriastele_microspadix))	((Kentiopsis_piersoniorum	(Veitchia_spiralis	Burretiokentia_grandiflora))	Heterospathe_cagayanensis))))	(Pelagodoxa_henryana	((Prestoea_acuminata	(Oenocarpus_bataua	Oenocarpus_minor))	Manicaria_saccifera)))	Leopoldinia_pulchra))	((((Bactris_major	(Elaeis_oleifera	Elaeis_guineensis))	(Attalea_speciosa	((Reinhardtia_gracilis	(Reinhardtia_simplex	Phoenix_dactylifera))	(Reinhardtia_latisecta	Reinhardtia_paiewonskiana))))	(Orania_palindan	Sclerosperma_profizianum))	Iriartea_deltoidea))	Pseudophoenix_vinifera)))	Nypa_fruticans)	Kingia_australis);
(((Calamus_caryotoides	((Sabal_domingensis	Serenoa_repens)	((Iriartea_deltoidea	(Roystonea_regia	(Pseudophoenix_vinifera	(((((Reinhardtia_gracilis	Reinhardtia_simplex)	(Reinhardtia_latisecta	Reinhardtia_paiewonskiana))	((Bactris_major	(Elaeis_oleifera	Elaeis_guineensis))	Attalea_speciosa))	Phoenix_dactylifera)	(Orania_palindan	Sclerosperma_profizianum)))))	(((((Kentiopsis_piersoniorum	(Veitchia_spiralis	Burretiokentia_grandiflora))	Heterospathe_cagayanensis)	(((Podococcus_barteri	Hydriastele_microspadix)	Dictyosperma_album)	Dypsis_decaryi))	(((Oenocarpus_bataua	Oenocarpus_minor)	((Prestoea_acuminata	Manicaria_saccifera)	Pelagodoxa_henryana))	Geonoma_undata))	Leopoldinia_pulchra))))	Nypa_fruticans)	Kingia_australis);
((Calamus_caryotoides	((Phoenix_dactylifera	(Sabal_domingensis	Serenoa_repens))	(((((Nypa_fruticans	((((Dictyosperma_album	Veitchia_spiralis)	Kentiopsis_piersoniorum)	Heterospathe_cagayanensis)	((Podococcus_barteri	Hydriastele_microspadix)	Dypsis_decaryi)))	Geonoma_undata)	(Pelagodoxa_henryana	(((Oenocarpus_bataua	Oenocarpus_minor)	Prestoea_acuminata)	Manicaria_saccifera)))	((Burretiokentia_grandiflora	(((Reinhardtia_gracilis	Reinhardtia_simplex)	(Reinhardtia_latisecta	Reinhardtia_paiewonskiana))	((Bactris_major	(Elaeis_oleifera	Elaeis_guineensis))	Attalea_speciosa)))	(Iriartea_deltoidea	(Roystonea_regia	((Orania_palindan	Sclerosperma_profizianum)	Leopoldinia_pulchra)))))	Pseudophoenix_vinifera)))	Kingia_australis);
((Nypa_fruticans	(Calamus_caryotoides	((Sabal_domingensis	Serenoa_repens)	((((((Bactris_major	(Elaeis_oleifera	Elaeis_guineensis))	(Attalea_speciosa	(Phoenix_dactylifera	((Reinhardtia_gracilis	Reinhardtia_simplex)	(Reinhardtia_latisecta	Reinhardtia_paiewonskiana)))))	(Orania_palindan	Sclerosperma_profizianum))	(Iriartea_deltoidea	Roystonea_regia))	((Geonoma_undata	((Leopoldinia_pulchra	Manicaria_saccifera)	(((Oenocarpus_bataua	Oenocarpus_minor)	Prestoea_acuminata)	((Dypsis_decaryi	((Heterospathe_cagayanensis	(Kentiopsis_piersoniorum	(Veitchia_spiralis	Burretiokentia_grandiflora)))	(Podococcus_barteri	Hydriastele_microspadix)))	Dictyosperma_album))))	Pelagodoxa_henryana))	Pseudophoenix_vinifera))))	Kingia_australis);
((Nypa_fruticans	(Calamus_caryotoides	((Sabal_domingensis	Serenoa_repens)	((((((((Reinhardtia_gracilis	Reinhardtia_simplex)	(Reinhardtia_latisecta	Reinhardtia_paiewonskiana))	((Bactris_major	(Elaeis_oleifera	Elaeis_guineensis))	Attalea_speciosa))	Phoenix_dactylifera)	(Orania_palindan	Sclerosperma_profizianum))	Iriartea_deltoidea)	((Roystonea_regia	((Pelagodoxa_henryana	Leopoldinia_pulchra)	((((Oenocarpus_bataua	Oenocarpus_minor)	Prestoea_acuminata)	Geonoma_undata)	Manicaria_saccifera)))	((Dictyosperma_album	(Heterospathe_cagayanensis	(Kentiopsis_piersoniorum	(Veitchia_spiralis	Burretiokentia_grandiflora))))	((Podococcus_barteri	Hydriastele_microspadix)	Dypsis_decaryi))))	Pseudophoenix_vinifera))))	Kingia_australis);
((Nypa_fruticans	(Calamus_caryotoides	((Sabal_domingensis	Serenoa_repens)	(((((((((Reinhardtia_gracilis	Reinhardtia_simplex)	(Reinhardtia_latisecta	Reinhardtia_paiewonskiana))	((Bactris_major	(Elaeis_oleifera	Elaeis_guineensis))	Attalea_speciosa))	Phoenix_dactylifera)	(Orania_palindan	Sclerosperma_profizianum))	Iriartea_deltoidea)	((Pelagodoxa_henryana	(Leopoldinia_pulchra	(Burretiokentia_grandiflora	Manicaria_saccifera)))	(((Oenocarpus_bataua	Oenocarpus_minor)	Prestoea_acuminata)	(Geonoma_undata	(Dictyosperma_album	(((Kentiopsis_piersoniorum	Veitchia_spiralis)	Heterospathe_cagayanensis)	((Podococcus_barteri	Hydriastele_microspadix)	Dypsis_decaryi)))))))	Roystonea_regia)	Pseudophoenix_vinifera))))	Kingia_australis);
((Nypa_fruticans	(Calamus_caryotoides	((Phoenix_dactylifera	(Sabal_domingensis	Serenoa_repens))	(Iriartea_deltoidea	(((((Pelagodoxa_henryana	((Manicaria_saccifera	((Oenocarpus_bataua	Oenocarpus_minor)	Prestoea_acuminata))	(Geonoma_undata	((Dictyosperma_album	(((Veitchia_spiralis	(Burretiokentia_grandiflora	Kentiopsis_piersoniorum))	Heterospathe_cagayanensis)	Hydriastele_microspadix))	Dypsis_decaryi))))	Leopoldinia_pulchra)	Roystonea_regia)	((((Reinhardtia_gracilis	Reinhardtia_simplex)	(Reinhardtia_latisecta	Reinhardtia_paiewonskiana))	((Bactris_major	(Elaeis_oleifera	Elaeis_guineensis))	Attalea_speciosa))	(Podococcus_barteri	(Orania_palindan	Sclerosperma_profizianum))))	Pseudophoenix_vinifera)))))	Kingia_australis);
((Nypa_fruticans	(Calamus_caryotoides	((Sabal_domingensis	Serenoa_repens)	((((Orania_palindan	Sclerosperma_profizianum)	Iriartea_deltoidea)	((((Phoenix_dactylifera	(Reinhardtia_gracilis	Reinhardtia_simplex))	(Reinhardtia_latisecta	Reinhardtia_paiewonskiana))	((Bactris_major	(Elaeis_oleifera	Elaeis_guineensis))	Attalea_speciosa))	((Leopoldinia_pulchra	(Dictyosperma_album	((Heterospathe_cagayanensis	((Kentiopsis_piersoniorum	Burretiokentia_grandiflora)	Veitchia_spiralis))	((Podococcus_barteri	Hydriastele_microspadix)	Dypsis_decaryi))))	(Roystonea_regia	((Manicaria_saccifera	((Oenocarpus_bataua	Oenocarpus_minor)	Prestoea_acuminata))	(Pelagodoxa_henryana	Geonoma_undata))))))	Pseudophoenix_vinifera))))	Kingia_australis);
(((((Sabal_domingensis	Serenoa_repens)	(((Roystonea_regia	(Leopoldinia_pulchra	((Pelagodoxa_henryana	(((((Dictyosperma_album	(Kentiopsis_piersoniorum	(Burretiokentia_grandiflora	(Veitchia_spiralis	Heterospathe_cagayanensis))))	Hydriastele_microspadix)	Dypsis_decaryi)	(Prestoea_acuminata	(Oenocarpus_bataua	Oenocarpus_minor)))	Manicaria_saccifera))	Geonoma_undata)))	(Iriartea_deltoidea	((Phoenix_dactylifera	(((Reinhardtia_gracilis	Reinhardtia_simplex)	(Reinhardtia_paiewonskiana	Reinhardtia_latisecta))	(Attalea_speciosa	(Bactris_major	(Elaeis_oleifera	Elaeis_guineensis)))))	(Orania_palindan	(Podococcus_barteri	Sclerosperma_profizianum)))))	Pseudophoenix_vinifera))	Calamus_caryotoides)	Nypa_fruticans)	Kingia_australis);
(((((Prestoea_acuminata	(Oenocarpus_bataua	Oenocarpus_minor))	((((((Iriartea_deltoidea	(((Bactris_major	(Elaeis_oleifera	Elaeis_guineensis))	((((Reinhardtia_gracilis	Reinhardtia_simplex)	(Reinhardtia_paiewonskiana	Reinhardtia_latisecta))	Phoenix_dactylifera)	Attalea_speciosa))	(Orania_palindan	(Podococcus_barteri	Sclerosperma_profizianum))))	Roystonea_regia)	Leopoldinia_pulchra)	(Sabal_domingensis	Serenoa_repens))	(Geonoma_undata	((Dictyosperma_album	(Burretiokentia_grandiflora	(Veitchia_spiralis	(Kentiopsis_piersoniorum	Heterospathe_cagayanensis))))	(Hydriastele_microspadix	Dypsis_decaryi))))	((Pseudophoenix_vinifera	Manicaria_saccifera)	Pelagodoxa_henryana)))	Calamus_caryotoides)	Nypa_fruticans)	Kingia_australis);
(((((Pseudophoenix_vinifera	(Phoenix_dactylifera	(Sabal_domingensis	Serenoa_repens)))	(((Roystonea_regia	((Geonoma_undata	(((Prestoea_acuminata	(Oenocarpus_bataua	Oenocarpus_minor))	(((Hydriastele_microspadix	Dictyosperma_album)	(Heterospathe_cagayanensis	((Burretiokentia_grandiflora	Veitchia_spiralis)	Kentiopsis_piersoniorum)))	Dypsis_decaryi))	(Pelagodoxa_henryana	Manicaria_saccifera)))	Leopoldinia_pulchra))	((((Reinhardtia_gracilis	Reinhardtia_simplex)	(Reinhardtia_paiewonskiana	Reinhardtia_latisecta))	(Attalea_speciosa	(Bactris_major	(Elaeis_oleifera	Elaeis_guineensis))))	(Orania_palindan	(Podococcus_barteri	Sclerosperma_profizianum))))	Iriartea_deltoidea))	Calamus_caryotoides)	Nypa_fruticans)	Kingia_australis);
(((((Pseudophoenix_vinifera	(Phoenix_dactylifera	(Sabal_domingensis	Serenoa_repens)))	((Geonoma_undata	(((Prestoea_acuminata	(Oenocarpus_bataua	Oenocarpus_minor))	((Dictyosperma_album	(Heterospathe_cagayanensis	(Kentiopsis_piersoniorum	(Burretiokentia_grandiflora	Veitchia_spiralis))))	(Hydriastele_microspadix	Dypsis_decaryi)))	(Pelagodoxa_henryana	(Leopoldinia_pulchra	Manicaria_saccifera))))	((((Bactris_major	(Elaeis_oleifera	Elaeis_guineensis))	(((Reinhardtia_gracilis	Reinhardtia_simplex)	(Reinhardtia_paiewonskiana	Reinhardtia_latisecta))	Attalea_speciosa))	(Orania_palindan	(Podococcus_barteri	Sclerosperma_profizianum)))	(Roystonea_regia	Iriartea_deltoidea))))	Calamus_caryotoides)	Nypa_fruticans)	Kingia_australis);
((((Serenoa_repens	(Phoenix_dactylifera	Sabal_domingensis))	(((Roystonea_regia	Pseudophoenix_vinifera)	(((((Reinhardtia_gracilis	Reinhardtia_simplex)	(Reinhardtia_paiewonskiana	Reinhardtia_latisecta))	(Attalea_speciosa	(Bactris_major	(Elaeis_oleifera	Elaeis_guineensis))))	(Orania_palindan	(Podococcus_barteri	Sclerosperma_profizianum)))	Iriartea_deltoidea))	(((Geonoma_undata	(Nypa_fruticans	(((Hydriastele_microspadix	((Veitchia_spiralis	Heterospathe_cagayanensis)	Kentiopsis_piersoniorum))	Dypsis_decaryi)	Dictyosperma_album)))	((Pelagodoxa_henryana	Burretiokentia_grandiflora)	(Manicaria_saccifera	(Prestoea_acuminata	(Oenocarpus_bataua	Oenocarpus_minor)))))	Leopoldinia_pulchra)))	Calamus_caryotoides)	Kingia_australis);
((Nypa_fruticans	(Calamus_caryotoides	((Serenoa_repens	(Phoenix_dactylifera	Sabal_domingensis))	(Pseudophoenix_vinifera	(((Podococcus_barteri	Burretiokentia_grandiflora)	Roystonea_regia)	((((((Reinhardtia_gracilis	Reinhardtia_simplex)	(Reinhardtia_paiewonskiana	Reinhardtia_latisecta))	(Attalea_speciosa	(Bactris_major	(Elaeis_oleifera	Elaeis_guineensis))))	(Orania_palindan	Sclerosperma_profizianum))	Iriartea_deltoidea)	((Pelagodoxa_henryana	((Manicaria_saccifera	((((Heterospathe_cagayanensis	(Kentiopsis_piersoniorum	Veitchia_spiralis))	(Dypsis_decaryi	Hydriastele_microspadix))	Dictyosperma_album)	(Prestoea_acuminata	(Oenocarpus_bataua	Oenocarpus_minor))))	Geonoma_undata))	Leopoldinia_pulchra)))))))	Kingia_australis);
((Nypa_fruticans	(Calamus_caryotoides	((Serenoa_repens	Sabal_domingensis)	(Pseudophoenix_vinifera	((((Orania_palindan	(Podococcus_barteri	Sclerosperma_profizianum))	((Bactris_major	(Elaeis_oleifera	Elaeis_guineensis))	(Attalea_speciosa	((Phoenix_dactylifera	(Reinhardtia_gracilis	Reinhardtia_simplex))	(Reinhardtia_paiewonskiana	Reinhardtia_latisecta)))))	Iriartea_deltoidea)	(Roystonea_regia	((Burretiokentia_grandiflora	Leopoldinia_pulchra)	(Pelagodoxa_henryana	((((Dypsis_decaryi	Hydriastele_microspadix)	(Dictyosperma_album	(Heterospathe_cagayanensis	(Kentiopsis_piersoniorum	Veitchia_spiralis))))	(Prestoea_acuminata	(Oenocarpus_bataua	Oenocarpus_minor)))	(Geonoma_undata	Manicaria_saccifera))))))))))	Kingia_australis);
((Nypa_fruticans	(((Calamus_caryotoides	Serenoa_repens)	Sabal_domingensis)	(((((Orania_palindan	(Podococcus_barteri	Sclerosperma_profizianum))	(((Phoenix_dactylifera	(Reinhardtia_gracilis	Reinhardtia_simplex))	(Reinhardtia_paiewonskiana	Reinhardtia_latisecta))	((Bactris_major	(Elaeis_oleifera	Elaeis_guineensis))	Attalea_speciosa)))	(Roystonea_regia	((Prestoea_acuminata	((Leopoldinia_pulchra	Manicaria_saccifera)	(Oenocarpus_bataua	Oenocarpus_minor)))	(Pelagodoxa_henryana	(Geonoma_undata	((Dypsis_decaryi	Hydriastele_microspadix)	(Dictyosperma_album	(Heterospathe_cagayanensis	(Veitchia_spiralis	(Burretiokentia_grandiflora	Kentiopsis_piersoniorum))))))))))	Pseudophoenix_vinifera)	Iriartea_deltoidea)))	Kingia_australis);
((((((((Phoenix_dactylifera	Pseudophoenix_vinifera)	(Orania_palindan	Sclerosperma_profizianum))	(((Reinhardtia_gracilis	Reinhardtia_simplex)	(Reinhardtia_paiewonskiana	Reinhardtia_latisecta))	((Bactris_major	(Elaeis_oleifera	Elaeis_guineensis))	Attalea_speciosa)))	((((Oenocarpus_bataua	Oenocarpus_minor)	((Manicaria_saccifera	Prestoea_acuminata)	Pelagodoxa_henryana))	(Geonoma_undata	(Dypsis_decaryi	((Dictyosperma_album	(Podococcus_barteri	Hydriastele_microspadix))	((Kentiopsis_piersoniorum	Heterospathe_cagayanensis)	(Veitchia_spiralis	Burretiokentia_grandiflora))))))	(Roystonea_regia	Leopoldinia_pulchra)))	Iriartea_deltoidea)	(Calamus_caryotoides	(Serenoa_repens	Sabal_domingensis)))	Nypa_fruticans)	Kingia_australis);
(((Calamus_caryotoides	(((Pseudophoenix_vinifera	((((Dictyosperma_album	((Dypsis_decaryi	Hydriastele_microspadix)	(Heterospathe_cagayanensis	((Veitchia_spiralis	Burretiokentia_grandiflora)	Kentiopsis_piersoniorum))))	(((Phoenix_dactylifera	Manicaria_saccifera)	Pelagodoxa_henryana)	(((Leopoldinia_pulchra	Prestoea_acuminata)	(Oenocarpus_bataua	Oenocarpus_minor))	Geonoma_undata)))	Roystonea_regia)	(((Podococcus_barteri	Sclerosperma_profizianum)	Orania_palindan)	(((Reinhardtia_gracilis	Reinhardtia_simplex)	(Reinhardtia_paiewonskiana	Reinhardtia_latisecta))	((Bactris_major	(Elaeis_oleifera	Elaeis_guineensis))	Attalea_speciosa)))))	Iriartea_deltoidea)	(Serenoa_repens	Sabal_domingensis)))	Nypa_fruticans)	Kingia_australis);
((Nypa_fruticans	(((Pseudophoenix_vinifera	((Roystonea_regia	((Burretiokentia_grandiflora	Leopoldinia_pulchra)	(((Manicaria_saccifera	((Dypsis_decaryi	((Kentiopsis_piersoniorum	(Veitchia_spiralis	Heterospathe_cagayanensis))	(Hydriastele_microspadix	Dictyosperma_album)))	((Oenocarpus_minor	Oenocarpus_bataua)	Prestoea_acuminata)))	Geonoma_undata)	Pelagodoxa_henryana)))	(Iriartea_deltoidea	(((Bactris_major	(Elaeis_oleifera	Elaeis_guineensis))	(((Reinhardtia_paiewonskiana	Reinhardtia_latisecta)	(Phoenix_dactylifera	(Reinhardtia_simplex	Reinhardtia_gracilis)))	Attalea_speciosa))	(Orania_palindan	(Podococcus_barteri	Sclerosperma_profizianum))))))	(Serenoa_repens	Sabal_domingensis))	Calamus_caryotoides))	Kingia_australis);
((Nypa_fruticans	(((Pseudophoenix_vinifera	(Iriartea_deltoidea	((((Bactris_major	(Elaeis_oleifera	Elaeis_guineensis))	(((Reinhardtia_paiewonskiana	Reinhardtia_latisecta)	(Phoenix_dactylifera	(Reinhardtia_simplex	Reinhardtia_gracilis)))	Attalea_speciosa))	(Orania_palindan	Sclerosperma_profizianum))	(Roystonea_regia	(Leopoldinia_pulchra	((Geonoma_undata	(((Podococcus_barteri	Hydriastele_microspadix)	Dypsis_decaryi)	((Burretiokentia_grandiflora	(Kentiopsis_piersoniorum	(Veitchia_spiralis	Heterospathe_cagayanensis)))	Dictyosperma_album)))	((Pelagodoxa_henryana	Manicaria_saccifera)	((Oenocarpus_minor	Oenocarpus_bataua)	Prestoea_acuminata))))))))	(Serenoa_repens	Sabal_domingensis))	Calamus_caryotoides))	Kingia_australis);
((Nypa_fruticans	(((Pseudophoenix_vinifera	(((((Geonoma_undata	(Manicaria_saccifera	((((Heterospathe_cagayanensis	((Burretiokentia_grandiflora	Kentiopsis_piersoniorum)	Veitchia_spiralis))	(Hydriastele_microspadix	Dypsis_decaryi))	Dictyosperma_album)	((Oenocarpus_minor	Oenocarpus_bataua)	Prestoea_acuminata))))	Pelagodoxa_henryana)	Leopoldinia_pulchra)	(Iriartea_deltoidea	(((Attalea_speciosa	(Bactris_major	(Elaeis_oleifera	Elaeis_guineensis)))	(((Reinhardtia_paiewonskiana	Reinhardtia_latisecta)	(Reinhardtia_simplex	Reinhardtia_gracilis))	Phoenix_dactylifera))	(Podococcus_barteri	(Orania_palindan	Sclerosperma_profizianum)))))	Roystonea_regia))	(Serenoa_repens	Sabal_domingensis))	Calamus_caryotoides))	Kingia_australis);
((Nypa_fruticans	(((Pseudophoenix_vinifera	((((Geonoma_undata	((Pelagodoxa_henryana	Manicaria_saccifera)	((((Heterospathe_cagayanensis	((Burretiokentia_grandiflora	Kentiopsis_piersoniorum)	Veitchia_spiralis))	(Hydriastele_microspadix	Dypsis_decaryi))	Dictyosperma_album)	((Oenocarpus_minor	Oenocarpus_bataua)	Prestoea_acuminata))))	Leopoldinia_pulchra)	(Iriartea_deltoidea	(((Bactris_major	(Elaeis_oleifera	Elaeis_guineensis))	(((Reinhardtia_paiewonskiana	Reinhardtia_latisecta)	(Phoenix_dactylifera	(Reinhardtia_simplex	Reinhardtia_gracilis)))	Attalea_speciosa))	(Orania_palindan	(Sclerosperma_profizianum	Podococcus_barteri)))))	Roystonea_regia))	(Serenoa_repens	Sabal_domingensis))	Calamus_caryotoides))	Kingia_australis);
((Nypa_fruticans	(((Pseudophoenix_vinifera	((Iriartea_deltoidea	(((((Reinhardtia_paiewonskiana	Reinhardtia_latisecta)	(Reinhardtia_simplex	Reinhardtia_gracilis))	((Attalea_speciosa	Podococcus_barteri)	(Bactris_major	(Elaeis_oleifera	Elaeis_guineensis))))	Phoenix_dactylifera)	(Orania_palindan	Sclerosperma_profizianum)))	(Roystonea_regia	((Pelagodoxa_henryana	((Manicaria_saccifera	Geonoma_undata)	(((((((Burretiokentia_grandiflora	Heterospathe_cagayanensis)	Veitchia_spiralis)	Kentiopsis_piersoniorum)	Hydriastele_microspadix)	Dictyosperma_album)	Dypsis_decaryi)	((Oenocarpus_minor	Oenocarpus_bataua)	Prestoea_acuminata))))	Leopoldinia_pulchra))))	(Serenoa_repens	Sabal_domingensis))	Calamus_caryotoides))	Kingia_australis);
((Nypa_fruticans	(Sabal_domingensis	((Serenoa_repens	Calamus_caryotoides)	(Pseudophoenix_vinifera	((Iriartea_deltoidea	(((Bactris_major	(Elaeis_oleifera	Elaeis_guineensis))	(((Reinhardtia_paiewonskiana	Reinhardtia_latisecta)	(Reinhardtia_simplex	Reinhardtia_gracilis))	(Phoenix_dactylifera	Attalea_speciosa)))	(Podococcus_barteri	(Orania_palindan	Sclerosperma_profizianum))))	(Roystonea_regia	(Pelagodoxa_henryana	(((Leopoldinia_pulchra	Manicaria_saccifera)	((Oenocarpus_minor	Oenocarpus_bataua)	Prestoea_acuminata))	(Geonoma_undata	(Dictyosperma_album	((Hydriastele_microspadix	Dypsis_decaryi)	(((Burretiokentia_grandiflora	Veitchia_spiralis)	Kentiopsis_piersoniorum)	Heterospathe_cagayanensis))))))))))))	Kingia_australis);
((Nypa_fruticans	((Dictyosperma_album	((Hydriastele_microspadix	Dypsis_decaryi)	(((Burretiokentia_grandiflora	Kentiopsis_piersoniorum)	Heterospathe_cagayanensis)	Veitchia_spiralis)))	(((Pelagodoxa_henryana	((Leopoldinia_pulchra	Manicaria_saccifera)	((Oenocarpus_minor	Oenocarpus_bataua)	Prestoea_acuminata)))	((Iriartea_deltoidea	(((((Reinhardtia_paiewonskiana	Reinhardtia_latisecta)	(Reinhardtia_simplex	Reinhardtia_gracilis))	(Attalea_speciosa	(Bactris_major	(Elaeis_oleifera	Elaeis_guineensis))))	Phoenix_dactylifera)	((Podococcus_barteri	Sclerosperma_profizianum)	Orania_palindan)))	(((Calamus_caryotoides	(Serenoa_repens	Sabal_domingensis))	Pseudophoenix_vinifera)	Roystonea_regia)))	Geonoma_undata)))	Kingia_australis);
((Nypa_fruticans	((((Dictyosperma_album	(((Kentiopsis_piersoniorum	Heterospathe_cagayanensis)	Veitchia_spiralis)	Burretiokentia_grandiflora))	Hydriastele_microspadix)	Dypsis_decaryi)	(((Pelagodoxa_henryana	(Manicaria_saccifera	((Oenocarpus_minor	Oenocarpus_bataua)	Prestoea_acuminata)))	(Leopoldinia_pulchra	((((((((Reinhardtia_paiewonskiana	Reinhardtia_latisecta)	(Reinhardtia_simplex	Reinhardtia_gracilis))	(Attalea_speciosa	(Bactris_major	(Elaeis_oleifera	Elaeis_guineensis))))	Phoenix_dactylifera)	((Podococcus_barteri	Sclerosperma_profizianum)	Orania_palindan))	Iriartea_deltoidea)	(((Serenoa_repens	Sabal_domingensis)	Pseudophoenix_vinifera)	Calamus_caryotoides))	Roystonea_regia)))	Geonoma_undata)))	Kingia_australis);
((((Reinhardtia_paiewonskiana	Reinhardtia_latisecta)	(Reinhardtia_simplex	Reinhardtia_gracilis))	((Attalea_speciosa	(Bactris_major	(Elaeis_oleifera	Elaeis_guineensis)))	(Phoenix_dactylifera	((Sclerosperma_profizianum	Orania_palindan)	(Iriartea_deltoidea	(((Calamus_caryotoides	Serenoa_repens)	Sabal_domingensis)	((((Manicaria_saccifera	Pelagodoxa_henryana)	Geonoma_undata)	(((Oenocarpus_minor	Oenocarpus_bataua)	Prestoea_acuminata)	((Nypa_fruticans	(((((Kentiopsis_piersoniorum	Heterospathe_cagayanensis)	Veitchia_spiralis)	Burretiokentia_grandiflora)	Dictyosperma_album)	((Podococcus_barteri	Hydriastele_microspadix)	Dypsis_decaryi)))	Pseudophoenix_vinifera)))	(Leopoldinia_pulchra	Roystonea_regia))))))))	Kingia_australis);
((Roystonea_regia	(((((((Reinhardtia_paiewonskiana	Reinhardtia_latisecta)	(Reinhardtia_simplex	Reinhardtia_gracilis))	(Attalea_speciosa	(Bactris_major	(Elaeis_oleifera	Elaeis_guineensis))))	Phoenix_dactylifera)	(Sclerosperma_profizianum	Orania_palindan))	Iriartea_deltoidea)	(((Geonoma_undata	(((((Kentiopsis_piersoniorum	Heterospathe_cagayanensis)	Veitchia_spiralis)	Burretiokentia_grandiflora)	Dictyosperma_album)	((Podococcus_barteri	Hydriastele_microspadix)	Dypsis_decaryi)))	((Pelagodoxa_henryana	(Manicaria_saccifera	Prestoea_acuminata))	((Oenocarpus_minor	Oenocarpus_bataua)	Leopoldinia_pulchra)))	((Pseudophoenix_vinifera	(Calamus_caryotoides	(Serenoa_repens	Sabal_domingensis)))	Nypa_fruticans))))	Kingia_australis);
(((Calamus_caryotoides	((Sabal_domingensis	Serenoa_repens)	(((Iriartea_deltoidea	(((Phoenix_dactylifera	((Reinhardtia_paiewonskiana	Reinhardtia_latisecta)	(Reinhardtia_gracilis	Reinhardtia_simplex)))	((Bactris_major	(Elaeis_oleifera	Elaeis_guineensis))	Attalea_speciosa))	((Podococcus_barteri	Sclerosperma_profizianum)	Orania_palindan)))	(((Manicaria_saccifera	(Geonoma_undata	((Prestoea_acuminata	(Oenocarpus_minor	Oenocarpus_bataua))	((Dictyosperma_album	(Dypsis_decaryi	(Kentiopsis_piersoniorum	(Heterospathe_cagayanensis	(Veitchia_spiralis	Burretiokentia_grandiflora)))))	Hydriastele_microspadix))))	(Leopoldinia_pulchra	Pelagodoxa_henryana))	Roystonea_regia))	Pseudophoenix_vinifera)))	Nypa_fruticans)	Kingia_australis);
((Roystonea_regia	(((((Pseudophoenix_vinifera	Serenoa_repens)	(Sabal_domingensis	Nypa_fruticans))	Calamus_caryotoides)	(Iriartea_deltoidea	((Phoenix_dactylifera	(((Reinhardtia_paiewonskiana	Reinhardtia_latisecta)	(Reinhardtia_gracilis	Reinhardtia_simplex))	((Bactris_major	(Elaeis_oleifera	Elaeis_guineensis))	Attalea_speciosa)))	((Podococcus_barteri	Sclerosperma_profizianum)	Orania_palindan))))	((((Dictyosperma_album	(((Kentiopsis_piersoniorum	Veitchia_spiralis)	Heterospathe_cagayanensis)	(Dypsis_decaryi	Hydriastele_microspadix)))	(Geonoma_undata	((Pelagodoxa_henryana	Manicaria_saccifera)	(Prestoea_acuminata	(Oenocarpus_minor	Oenocarpus_bataua)))))	Leopoldinia_pulchra)	Burretiokentia_grandiflora)))	Kingia_australis);
((Nypa_fruticans	((((Roystonea_regia	((Iriartea_deltoidea	((((Reinhardtia_paiewonskiana	Reinhardtia_latisecta)	(Reinhardtia_gracilis	Reinhardtia_simplex))	((Bactris_major	(Elaeis_oleifera	Elaeis_guineensis))	Attalea_speciosa))	(Sclerosperma_profizianum	Orania_palindan)))	(Leopoldinia_pulchra	((Geonoma_undata	(Pelagodoxa_henryana	Manicaria_saccifera))	(((Dypsis_decaryi	(Dictyosperma_album	((Kentiopsis_piersoniorum	(Veitchia_spiralis	Heterospathe_cagayanensis))	Burretiokentia_grandiflora)))	Hydriastele_microspadix)	((Podococcus_barteri	Prestoea_acuminata)	(Oenocarpus_minor	Oenocarpus_bataua)))))))	Pseudophoenix_vinifera)	(Phoenix_dactylifera	(Sabal_domingensis	Serenoa_repens)))	Calamus_caryotoides))	Kingia_australis);
((Nypa_fruticans	(((((Leopoldinia_pulchra	((Geonoma_undata	(Pelagodoxa_henryana	(Manicaria_saccifera	((Podococcus_barteri	Prestoea_acuminata)	(Oenocarpus_minor	Oenocarpus_bataua)))))	((Dypsis_decaryi	(Hydriastele_microspadix	(((Kentiopsis_piersoniorum	Heterospathe_cagayanensis)	Veitchia_spiralis)	Burretiokentia_grandiflora)))	Dictyosperma_album)))	((Roystonea_regia	Iriartea_deltoidea)	((Phoenix_dactylifera	(((Reinhardtia_paiewonskiana	Reinhardtia_latisecta)	(Reinhardtia_gracilis	Reinhardtia_simplex))	((Bactris_major	(Elaeis_oleifera	Elaeis_guineensis))	Attalea_speciosa)))	(Sclerosperma_profizianum	Orania_palindan))))	Pseudophoenix_vinifera)	(Sabal_domingensis	Serenoa_repens))	Calamus_caryotoides))	Kingia_australis);
((Nypa_fruticans	((((((Geonoma_undata	Leopoldinia_pulchra)	((Manicaria_saccifera	Pelagodoxa_henryana)	((((((Kentiopsis_piersoniorum	Heterospathe_cagayanensis)	Veitchia_spiralis)	(Dypsis_decaryi	Hydriastele_microspadix))	Dictyosperma_album)	(Prestoea_acuminata	(Oenocarpus_minor	Oenocarpus_bataua)))	Burretiokentia_grandiflora)))	((Roystonea_regia	Iriartea_deltoidea)	(((Bactris_major	(Elaeis_oleifera	Elaeis_guineensis))	((Attalea_speciosa	((Reinhardtia_paiewonskiana	Reinhardtia_latisecta)	(Reinhardtia_gracilis	Reinhardtia_simplex)))	Phoenix_dactylifera))	(Podococcus_barteri	(Sclerosperma_profizianum	Orania_palindan)))))	Pseudophoenix_vinifera)	(Sabal_domingensis	Serenoa_repens))	Calamus_caryotoides))	Kingia_australis);
((Nypa_fruticans	((((((Geonoma_undata	((Dypsis_decaryi	Hydriastele_microspadix)	(Dictyosperma_album	(Veitchia_spiralis	(Kentiopsis_piersoniorum	(Burretiokentia_grandiflora	Heterospathe_cagayanensis))))))	Leopoldinia_pulchra)	(((Podococcus_barteri	Prestoea_acuminata)	(Oenocarpus_minor	Oenocarpus_bataua))	(Pelagodoxa_henryana	Manicaria_saccifera)))	((Roystonea_regia	Iriartea_deltoidea)	(Pseudophoenix_vinifera	((((Reinhardtia_paiewonskiana	Reinhardtia_latisecta)	(Phoenix_dactylifera	(Reinhardtia_gracilis	Reinhardtia_simplex)))	((Bactris_major	(Elaeis_oleifera	Elaeis_guineensis))	Attalea_speciosa))	(Sclerosperma_profizianum	Orania_palindan)))))	(Sabal_domingensis	Serenoa_repens))	Calamus_caryotoides))	Kingia_australis);
((Nypa_fruticans	((((((Roystonea_regia	((Pelagodoxa_henryana	Leopoldinia_pulchra)	(Geonoma_undata	((((Dypsis_decaryi	(Podococcus_barteri	Hydriastele_microspadix))	(Dictyosperma_album	((Veitchia_spiralis	(Kentiopsis_piersoniorum	Burretiokentia_grandiflora))	Heterospathe_cagayanensis)))	(Prestoea_acuminata	(Oenocarpus_minor	Oenocarpus_bataua)))	Manicaria_saccifera))))	Iriartea_deltoidea)	(((((Reinhardtia_paiewonskiana	Reinhardtia_latisecta)	(Reinhardtia_gracilis	Reinhardtia_simplex))	((Bactris_major	(Elaeis_oleifera	Elaeis_guineensis))	Attalea_speciosa))	Phoenix_dactylifera)	(Sclerosperma_profizianum	Orania_palindan)))	Pseudophoenix_vinifera)	(Sabal_domingensis	Serenoa_repens))	Calamus_caryotoides))	Kingia_australis);
((Nypa_fruticans	((((((Geonoma_undata	(Dictyosperma_album	((Veitchia_spiralis	(Kentiopsis_piersoniorum	Heterospathe_cagayanensis))	(Dypsis_decaryi	(Podococcus_barteri	Hydriastele_microspadix)))))	((Manicaria_saccifera	(Prestoea_acuminata	(Oenocarpus_minor	Oenocarpus_bataua)))	Pelagodoxa_henryana))	(Leopoldinia_pulchra	Burretiokentia_grandiflora))	((Iriartea_deltoidea	(Pseudophoenix_vinifera	((((Reinhardtia_paiewonskiana	Reinhardtia_latisecta)	(Phoenix_dactylifera	(Reinhardtia_gracilis	Reinhardtia_simplex)))	((Bactris_major	(Elaeis_oleifera	Elaeis_guineensis))	Attalea_speciosa))	(Sclerosperma_profizianum	Orania_palindan))))	Roystonea_regia))	(Sabal_domingensis	Serenoa_repens))	Calamus_caryotoides))	Kingia_australis);
((Nypa_fruticans	((((Dictyosperma_album	(Veitchia_spiralis	(Kentiopsis_piersoniorum	Heterospathe_cagayanensis)))	Hydriastele_microspadix)	Dypsis_decaryi)	(((Geonoma_undata	Manicaria_saccifera)	(Pelagodoxa_henryana	((Leopoldinia_pulchra	Burretiokentia_grandiflora)	((Iriartea_deltoidea	((((Reinhardtia_paiewonskiana	Reinhardtia_latisecta)	(Reinhardtia_gracilis	Reinhardtia_simplex))	((Bactris_major	(Elaeis_oleifera	Elaeis_guineensis))	Attalea_speciosa))	(Podococcus_barteri	(Sclerosperma_profizianum	Orania_palindan))))	(((Phoenix_dactylifera	(Sabal_domingensis	Serenoa_repens))	(Pseudophoenix_vinifera	Calamus_caryotoides))	Roystonea_regia)))))	(Prestoea_acuminata	(Oenocarpus_minor	Oenocarpus_bataua)))))	Kingia_australis);
((Nypa_fruticans	(Calamus_caryotoides	((Sabal_domingensis	Serenoa_repens)	(Pseudophoenix_vinifera	((((((Prestoea_acuminata	(Oenocarpus_minor	Oenocarpus_bataua))	(Dypsis_decaryi	(Dictyosperma_album	(((Veitchia_spiralis	(Kentiopsis_piersoniorum	Burretiokentia_grandiflora))	Heterospathe_cagayanensis)	Hydriastele_microspadix))))	(Pelagodoxa_henryana	Manicaria_saccifera))	Geonoma_undata)	Leopoldinia_pulchra)	((Roystonea_regia	Iriartea_deltoidea)	((Phoenix_dactylifera	(((Reinhardtia_paiewonskiana	Reinhardtia_latisecta)	(Reinhardtia_gracilis	Reinhardtia_simplex))	((Bactris_major	(Elaeis_oleifera	Elaeis_guineensis))	Attalea_speciosa)))	(Podococcus_barteri	(Sclerosperma_profizianum	Orania_palindan)))))))))	Kingia_australis);
((Nypa_fruticans	(((((((Sclerosperma_profizianum	(Podococcus_barteri	Orania_palindan))	((Bactris_major	(Elaeis_oleifera	Elaeis_guineensis))	(((Reinhardtia_paiewonskiana	Reinhardtia_latisecta)	(Reinhardtia_simplex	Reinhardtia_gracilis))	Attalea_speciosa)))	(Roystonea_regia	Iriartea_deltoidea))	(((Geonoma_undata	((Pelagodoxa_henryana	(Prestoea_acuminata	(Oenocarpus_minor	Oenocarpus_bataua)))	Manicaria_saccifera))	((Dictyosperma_album	((Hydriastele_microspadix	Dypsis_decaryi)	((Veitchia_spiralis	Heterospathe_cagayanensis)	Kentiopsis_piersoniorum)))	Burretiokentia_grandiflora))	Leopoldinia_pulchra))	Pseudophoenix_vinifera)	((Phoenix_dactylifera	Sabal_domingensis)	Serenoa_repens))	Calamus_caryotoides))	Kingia_australis);
((Nypa_fruticans	(((((((Dictyosperma_album	((Veitchia_spiralis	Heterospathe_cagayanensis)	Kentiopsis_piersoniorum))	(Dypsis_decaryi	(Podococcus_barteri	Hydriastele_microspadix)))	(Geonoma_undata	((((Pelagodoxa_henryana	(Prestoea_acuminata	(Oenocarpus_minor	Oenocarpus_bataua)))	Manicaria_saccifera)	Burretiokentia_grandiflora)	Leopoldinia_pulchra)))	Phoenix_dactylifera)	(Iriartea_deltoidea	(((Roystonea_regia	Sclerosperma_profizianum)	(Pseudophoenix_vinifera	Orania_palindan))	(((Reinhardtia_paiewonskiana	Reinhardtia_latisecta)	(Reinhardtia_simplex	Reinhardtia_gracilis))	(Attalea_speciosa	(Bactris_major	(Elaeis_oleifera	Elaeis_guineensis)))))))	(Sabal_domingensis	Serenoa_repens))	Calamus_caryotoides))	Kingia_australis);
((Nypa_fruticans	(((((((Sclerosperma_profizianum	Orania_palindan)	((Attalea_speciosa	(Bactris_major	(Elaeis_oleifera	Elaeis_guineensis)))	(Phoenix_dactylifera	((Reinhardtia_paiewonskiana	Reinhardtia_latisecta)	(Reinhardtia_simplex	Reinhardtia_gracilis)))))	Iriartea_deltoidea)	((((Manicaria_saccifera	Leopoldinia_pulchra)	Pelagodoxa_henryana)	((Prestoea_acuminata	(Oenocarpus_minor	Oenocarpus_bataua))	(((((Podococcus_barteri	Hydriastele_microspadix)	(((Burretiokentia_grandiflora	Heterospathe_cagayanensis)	Kentiopsis_piersoniorum)	Veitchia_spiralis))	Dypsis_decaryi)	Dictyosperma_album)	Geonoma_undata)))	Roystonea_regia))	Pseudophoenix_vinifera)	(Sabal_domingensis	Serenoa_repens))	Calamus_caryotoides))	Kingia_australis);
((Nypa_fruticans	((Serenoa_repens	((((((Podococcus_barteri	Sclerosperma_profizianum)	Orania_palindan)	((Attalea_speciosa	(Bactris_major	(Elaeis_oleifera	Elaeis_guineensis)))	((Reinhardtia_paiewonskiana	Reinhardtia_latisecta)	(Reinhardtia_simplex	Reinhardtia_gracilis))))	(Iriartea_deltoidea	(((((Manicaria_saccifera	Prestoea_acuminata)	(Leopoldinia_pulchra	(Oenocarpus_minor	Oenocarpus_bataua)))	((((Dypsis_decaryi	Hydriastele_microspadix)	(Dictyosperma_album	(Burretiokentia_grandiflora	((Veitchia_spiralis	Kentiopsis_piersoniorum)	Heterospathe_cagayanensis))))	Geonoma_undata)	Pelagodoxa_henryana))	Phoenix_dactylifera)	Roystonea_regia)))	Pseudophoenix_vinifera)	Sabal_domingensis))	Calamus_caryotoides))	Kingia_australis);
((Nypa_fruticans	(((Sabal_domingensis	Serenoa_repens)	(((((Leopoldinia_pulchra	((Dictyosperma_album	((((Veitchia_spiralis	Heterospathe_cagayanensis)	Kentiopsis_piersoniorum)	Burretiokentia_grandiflora)	Hydriastele_microspadix))	((Dypsis_decaryi	Geonoma_undata)	(Pelagodoxa_henryana	(Manicaria_saccifera	((Oenocarpus_minor	Oenocarpus_bataua)	(Podococcus_barteri	Prestoea_acuminata)))))))	Roystonea_regia)	((Sclerosperma_profizianum	Orania_palindan)	(Phoenix_dactylifera	((Attalea_speciosa	(Bactris_major	(Elaeis_oleifera	Elaeis_guineensis)))	((Reinhardtia_paiewonskiana	Reinhardtia_latisecta)	(Reinhardtia_simplex	Reinhardtia_gracilis))))))	Iriartea_deltoidea)	Pseudophoenix_vinifera))	Calamus_caryotoides))	Kingia_australis);
((Nypa_fruticans	(((Sabal_domingensis	Serenoa_repens)	(((Manicaria_saccifera	((Oenocarpus_minor	Oenocarpus_bataua)	Prestoea_acuminata))	((((Dictyosperma_album	(((Burretiokentia_grandiflora	Heterospathe_cagayanensis)	Kentiopsis_piersoniorum)	Veitchia_spiralis))	(Dypsis_decaryi	(Podococcus_barteri	Hydriastele_microspadix)))	Geonoma_undata)	(Pelagodoxa_henryana	Leopoldinia_pulchra)))	((Iriartea_deltoidea	Roystonea_regia)	((Pseudophoenix_vinifera	(Sclerosperma_profizianum	Orania_palindan))	(Phoenix_dactylifera	((Attalea_speciosa	(Bactris_major	(Elaeis_oleifera	Elaeis_guineensis)))	((Reinhardtia_paiewonskiana	Reinhardtia_latisecta)	(Reinhardtia_simplex	Reinhardtia_gracilis))))))))	Calamus_caryotoides))	Kingia_australis);
((Nypa_fruticans	(((Sabal_domingensis	Serenoa_repens)	((((((Podococcus_barteri	Sclerosperma_profizianum)	Orania_palindan)	(Phoenix_dactylifera	((Bactris_major	(Elaeis_oleifera	Elaeis_guineensis))	(((Reinhardtia_paiewonskiana	Reinhardtia_latisecta)	(Reinhardtia_simplex	Reinhardtia_gracilis))	Attalea_speciosa))))	Iriartea_deltoidea)	(Roystonea_regia	(((Manicaria_saccifera	((Oenocarpus_minor	Oenocarpus_bataua)	Prestoea_acuminata))	((Dypsis_decaryi	((Dictyosperma_album	Hydriastele_microspadix)	(Veitchia_spiralis	((Heterospathe_cagayanensis	Burretiokentia_grandiflora)	Kentiopsis_piersoniorum))))	Geonoma_undata))	(Pelagodoxa_henryana	Leopoldinia_pulchra))))	Pseudophoenix_vinifera))	Calamus_caryotoides))	Kingia_australis);
((Nypa_fruticans	(((Sabal_domingensis	Serenoa_repens)	((Iriartea_deltoidea	((Roystonea_regia	((Geonoma_undata	((Manicaria_saccifera	Pelagodoxa_henryana)	(((Oenocarpus_minor	Oenocarpus_bataua)	Prestoea_acuminata)	((Hydriastele_microspadix	Dypsis_decaryi)	(Dictyosperma_album	((Veitchia_spiralis	(Burretiokentia_grandiflora	Kentiopsis_piersoniorum))	Heterospathe_cagayanensis))))))	Leopoldinia_pulchra))	(((Sclerosperma_profizianum	Podococcus_barteri)	Orania_palindan)	(((Reinhardtia_paiewonskiana	Reinhardtia_latisecta)	(Phoenix_dactylifera	(Reinhardtia_simplex	Reinhardtia_gracilis)))	(Attalea_speciosa	(Bactris_major	(Elaeis_oleifera	Elaeis_guineensis)))))))	Pseudophoenix_vinifera))	Calamus_caryotoides))	Kingia_australis);
((Nypa_fruticans	((Hydriastele_microspadix	((Dypsis_decaryi	Dictyosperma_album)	((Kentiopsis_piersoniorum	(Veitchia_spiralis	Burretiokentia_grandiflora))	Heterospathe_cagayanensis)))	(((((((Sclerosperma_profizianum	Podococcus_barteri)	Orania_palindan)	(((Reinhardtia_paiewonskiana	Reinhardtia_latisecta)	(Reinhardtia_simplex	Reinhardtia_gracilis))	(Attalea_speciosa	(Bactris_major	(Elaeis_oleifera	Elaeis_guineensis)))))	Iriartea_deltoidea)	(Roystonea_regia	(Pseudophoenix_vinifera	(Sabal_domingensis	(Calamus_caryotoides	Serenoa_repens)))))	Phoenix_dactylifera)	((Pelagodoxa_henryana	Geonoma_undata)	(((Oenocarpus_minor	Oenocarpus_bataua)	Prestoea_acuminata)	(Leopoldinia_pulchra	Manicaria_saccifera))))))	Kingia_australis);
((Nypa_fruticans	(Calamus_caryotoides	((Pseudophoenix_vinifera	(Sabal_domingensis	Serenoa_repens))	(((((Sclerosperma_profizianum	Orania_palindan)	((Bactris_major	(Elaeis_oleifera	Elaeis_guineensis))	(((Reinhardtia_paiewonskiana	Reinhardtia_latisecta)	(Phoenix_dactylifera	(Reinhardtia_simplex	Reinhardtia_gracilis)))	Attalea_speciosa)))	Iriartea_deltoidea)	((((Oenocarpus_minor	Oenocarpus_bataua)	Prestoea_acuminata)	((Pelagodoxa_henryana	Manicaria_saccifera)	Geonoma_undata))	((Dictyosperma_album	(((Burretiokentia_grandiflora	Kentiopsis_piersoniorum)	(Heterospathe_cagayanensis	Veitchia_spiralis))	((Podococcus_barteri	Hydriastele_microspadix)	Dypsis_decaryi)))	Leopoldinia_pulchra)))	Roystonea_regia))))	Kingia_australis);
(((Calamus_caryotoides	((Sabal_domingensis	Serenoa_repens)	(((((Dictyosperma_album	((((Burretiokentia_grandiflora	Kentiopsis_piersoniorum)	Heterospathe_cagayanensis)	Veitchia_spiralis)	(Hydriastele_microspadix	Dypsis_decaryi)))	(Geonoma_undata	((Pelagodoxa_henryana	Leopoldinia_pulchra)	((Oenocarpus_bataua	Oenocarpus_minor)	(Manicaria_saccifera	Prestoea_acuminata)))))	(Iriartea_deltoidea	(((Attalea_speciosa	(Phoenix_dactylifera	(Reinhardtia_simplex	(Reinhardtia_paiewonskiana	(Reinhardtia_latisecta	Reinhardtia_gracilis)))))	((Elaeis_oleifera	Elaeis_guineensis)	Bactris_major))	(Sclerosperma_profizianum	(Podococcus_barteri	Orania_palindan)))))	Roystonea_regia)	Pseudophoenix_vinifera)))	Nypa_fruticans)	Kingia_australis);
(((Calamus_caryotoides	((Phoenix_dactylifera	(Sabal_domingensis	Serenoa_repens))	(((((((Manicaria_saccifera	(((Dictyosperma_album	((Veitchia_spiralis	Kentiopsis_piersoniorum)	Heterospathe_cagayanensis))	(Dypsis_decaryi	(Podococcus_barteri	Hydriastele_microspadix)))	(Prestoea_acuminata	(Oenocarpus_bataua	Oenocarpus_minor))))	(Burretiokentia_grandiflora	Geonoma_undata))	Pelagodoxa_henryana)	Leopoldinia_pulchra)	(Iriartea_deltoidea	((((Reinhardtia_gracilis	Reinhardtia_simplex)	(Reinhardtia_paiewonskiana	Reinhardtia_latisecta))	(((Elaeis_oleifera	Elaeis_guineensis)	Bactris_major)	Attalea_speciosa))	(Sclerosperma_profizianum	Orania_palindan))))	Roystonea_regia)	Pseudophoenix_vinifera)))	Nypa_fruticans)	Kingia_australis);
(((Calamus_caryotoides	((Sabal_domingensis	Serenoa_repens)	((((Roystonea_regia	Iriartea_deltoidea)	((Phoenix_dactylifera	(((Reinhardtia_gracilis	Reinhardtia_simplex)	(Reinhardtia_paiewonskiana	Reinhardtia_latisecta))	(((Elaeis_oleifera	Elaeis_guineensis)	Bactris_major)	Attalea_speciosa)))	(Sclerosperma_profizianum	Orania_palindan)))	(Pelagodoxa_henryana	((Geonoma_undata	(((Hydriastele_microspadix	Dictyosperma_album)	(Burretiokentia_grandiflora	(Veitchia_spiralis	(Kentiopsis_piersoniorum	Heterospathe_cagayanensis))))	Dypsis_decaryi))	(Leopoldinia_pulchra	(Manicaria_saccifera	((Podococcus_barteri	Prestoea_acuminata)	(Oenocarpus_bataua	Oenocarpus_minor)))))))	Pseudophoenix_vinifera)))	Nypa_fruticans)	Kingia_australis);
(((Calamus_caryotoides	((Sabal_domingensis	Serenoa_repens)	((((Roystonea_regia	Iriartea_deltoidea)	((Phoenix_dactylifera	(((Reinhardtia_gracilis	Reinhardtia_simplex)	(Reinhardtia_paiewonskiana	Reinhardtia_latisecta))	(((Elaeis_oleifera	Elaeis_guineensis)	Bactris_major)	Attalea_speciosa)))	(Sclerosperma_profizianum	Orania_palindan)))	((Geonoma_undata	(Dictyosperma_album	((Dypsis_decaryi	Hydriastele_microspadix)	((Kentiopsis_piersoniorum	(Burretiokentia_grandiflora	Veitchia_spiralis))	Heterospathe_cagayanensis))))	((Pelagodoxa_henryana	Leopoldinia_pulchra)	(Manicaria_saccifera	((Podococcus_barteri	Prestoea_acuminata)	(Oenocarpus_bataua	Oenocarpus_minor))))))	Pseudophoenix_vinifera)))	Nypa_fruticans)	Kingia_australis);
((Hydriastele_microspadix	((Dictyosperma_album	((Heterospathe_cagayanensis	(Veitchia_spiralis	Kentiopsis_piersoniorum))	Burretiokentia_grandiflora))	(Dypsis_decaryi	((((Pelagodoxa_henryana	Leopoldinia_pulchra)	(Manicaria_saccifera	(Prestoea_acuminata	(Oenocarpus_bataua	Oenocarpus_minor))))	((((Pseudophoenix_vinifera	(Nypa_fruticans	(Calamus_caryotoides	(Sabal_domingensis	Serenoa_repens))))	Iriartea_deltoidea)	((Phoenix_dactylifera	(((Reinhardtia_gracilis	Reinhardtia_simplex)	(Reinhardtia_paiewonskiana	Reinhardtia_latisecta))	(((Elaeis_oleifera	Elaeis_guineensis)	Bactris_major)	Attalea_speciosa)))	(Sclerosperma_profizianum	(Podococcus_barteri	Orania_palindan))))	Roystonea_regia))	Geonoma_undata))))	Kingia_australis);
((Nypa_fruticans	(((Sabal_domingensis	Serenoa_repens)	(((Roystonea_regia	((Geonoma_undata	(((((Veitchia_spiralis	(Heterospathe_cagayanensis	(Burretiokentia_grandiflora	Kentiopsis_piersoniorum)))	(Hydriastele_microspadix	Dictyosperma_album))	Dypsis_decaryi)	(Prestoea_acuminata	(Oenocarpus_bataua	Oenocarpus_minor)))	(Pelagodoxa_henryana	Manicaria_saccifera)))	Leopoldinia_pulchra))	(Iriartea_deltoidea	((((Phoenix_dactylifera	(Reinhardtia_gracilis	Reinhardtia_simplex))	(Reinhardtia_paiewonskiana	Reinhardtia_latisecta))	(((Elaeis_oleifera	Elaeis_guineensis)	Bactris_major)	Attalea_speciosa))	((Orania_palindan	Podococcus_barteri)	Sclerosperma_profizianum))))	Pseudophoenix_vinifera))	Calamus_caryotoides))	Kingia_australis);
((Nypa_fruticans	(((Sabal_domingensis	Serenoa_repens)	(((Roystonea_regia	((Geonoma_undata	(((((Veitchia_spiralis	(Heterospathe_cagayanensis	(Burretiokentia_grandiflora	Kentiopsis_piersoniorum)))	(Hydriastele_microspadix	Dictyosperma_album))	Dypsis_decaryi)	(Prestoea_acuminata	(Oenocarpus_bataua	Oenocarpus_minor)))	(Pelagodoxa_henryana	Manicaria_saccifera)))	Leopoldinia_pulchra))	(Iriartea_deltoidea	((((Phoenix_dactylifera	(Reinhardtia_gracilis	Reinhardtia_simplex))	(Reinhardtia_paiewonskiana	Reinhardtia_latisecta))	(((Elaeis_oleifera	Elaeis_guineensis)	Bactris_major)	Attalea_speciosa))	((Orania_palindan	Podococcus_barteri)	Sclerosperma_profizianum))))	Pseudophoenix_vinifera))	Calamus_caryotoides))	Kingia_australis);
((Nypa_fruticans	(((((Podococcus_barteri	Roystonea_regia)	((Geonoma_undata	(((((Veitchia_spiralis	(Heterospathe_cagayanensis	(Burretiokentia_grandiflora	Kentiopsis_piersoniorum)))	Dictyosperma_album)	(Hydriastele_microspadix	Dypsis_decaryi))	(Prestoea_acuminata	(Oenocarpus_bataua	Oenocarpus_minor)))	(Leopoldinia_pulchra	Manicaria_saccifera)))	Pelagodoxa_henryana))	(Iriartea_deltoidea	(((((Reinhardtia_gracilis	Reinhardtia_simplex)	(Reinhardtia_paiewonskiana	Reinhardtia_latisecta))	(((Elaeis_oleifera	Elaeis_guineensis)	Bactris_major)	Attalea_speciosa))	Phoenix_dactylifera)	(Orania_palindan	Sclerosperma_profizianum))))	(Pseudophoenix_vinifera	(Sabal_domingensis	Serenoa_repens)))	Calamus_caryotoides))	Kingia_australis);
((Nypa_fruticans	((((Geonoma_undata	((((((Kentiopsis_piersoniorum	Veitchia_spiralis)	Heterospathe_cagayanensis)	(Dictyosperma_album	Burretiokentia_grandiflora))	((Podococcus_barteri	Hydriastele_microspadix)	Dypsis_decaryi))	(Prestoea_acuminata	(Oenocarpus_bataua	Oenocarpus_minor)))	(Pelagodoxa_henryana	(Pseudophoenix_vinifera	Manicaria_saccifera))))	(Roystonea_regia	((Leopoldinia_pulchra	Iriartea_deltoidea)	((((Reinhardtia_gracilis	Reinhardtia_simplex)	(Reinhardtia_paiewonskiana	Reinhardtia_latisecta))	(((Elaeis_oleifera	Elaeis_guineensis)	Bactris_major)	Attalea_speciosa))	((Phoenix_dactylifera	Sclerosperma_profizianum)	Orania_palindan)))))	(Sabal_domingensis	Serenoa_repens))	Calamus_caryotoides))	Kingia_australis);
((Nypa_fruticans	(((((Roystonea_regia	((((Dypsis_decaryi	((Veitchia_spiralis	(Heterospathe_cagayanensis	Kentiopsis_piersoniorum))	(Podococcus_barteri	Hydriastele_microspadix)))	Dictyosperma_album)	(Prestoea_acuminata	(Oenocarpus_bataua	Oenocarpus_minor)))	(((Leopoldinia_pulchra	Pelagodoxa_henryana)	Burretiokentia_grandiflora)	(Manicaria_saccifera	Geonoma_undata))))	(Pseudophoenix_vinifera	(((Phoenix_dactylifera	((Reinhardtia_gracilis	Reinhardtia_simplex)	(Reinhardtia_paiewonskiana	Reinhardtia_latisecta)))	(((Elaeis_oleifera	Elaeis_guineensis)	Bactris_major)	Attalea_speciosa))	(Sclerosperma_profizianum	Orania_palindan))))	Iriartea_deltoidea)	(Sabal_domingensis	Serenoa_repens))	Calamus_caryotoides))	Kingia_australis);
((Nypa_fruticans	(((((((Prestoea_acuminata	(Oenocarpus_minor	Oenocarpus_bataua))	(Leopoldinia_pulchra	Manicaria_saccifera))	(Pelagodoxa_henryana	(Geonoma_undata	(((Podococcus_barteri	Hydriastele_microspadix)	Dypsis_decaryi)	(Dictyosperma_album	(Burretiokentia_grandiflora	(Kentiopsis_piersoniorum	(Heterospathe_cagayanensis	Veitchia_spiralis))))))))	((Serenoa_repens	Roystonea_regia)	(((Orania_palindan	Sclerosperma_profizianum)	((Bactris_major	(Elaeis_oleifera	Elaeis_guineensis))	(((Phoenix_dactylifera	(Reinhardtia_simplex	Reinhardtia_gracilis))	(Reinhardtia_latisecta	Reinhardtia_paiewonskiana))	Attalea_speciosa)))	Iriartea_deltoidea)))	Pseudophoenix_vinifera)	Sabal_domingensis)	Calamus_caryotoides))	Kingia_australis);
((Hydriastele_microspadix	(Dypsis_decaryi	(((((((Pseudophoenix_vinifera	((Serenoa_repens	Sabal_domingensis)	(Calamus_caryotoides	Nypa_fruticans)))	(((((Podococcus_barteri	Orania_palindan)	Sclerosperma_profizianum)	(((Attalea_speciosa	((Elaeis_oleifera	Elaeis_guineensis)	Bactris_major))	((Reinhardtia_simplex	Reinhardtia_gracilis)	(Reinhardtia_latisecta	Reinhardtia_paiewonskiana)))	Phoenix_dactylifera))	Iriartea_deltoidea)	Roystonea_regia))	(((Prestoea_acuminata	(Oenocarpus_minor	Oenocarpus_bataua))	Manicaria_saccifera)	Leopoldinia_pulchra))	Pelagodoxa_henryana)	Geonoma_undata)	Dictyosperma_album)	((Heterospathe_cagayanensis	Veitchia_spiralis)	(Burretiokentia_grandiflora	Kentiopsis_piersoniorum)))))	Kingia_australis);
((Nypa_fruticans	((((((((Podococcus_barteri	Orania_palindan)	Sclerosperma_profizianum)	((Attalea_speciosa	((Elaeis_oleifera	Elaeis_guineensis)	Bactris_major))	((Phoenix_dactylifera	(Reinhardtia_simplex	Reinhardtia_gracilis))	(Reinhardtia_latisecta	Reinhardtia_paiewonskiana))))	Iriartea_deltoidea)	Roystonea_regia)	(((Geonoma_undata	((Oenocarpus_minor	Oenocarpus_bataua)	(Pelagodoxa_henryana	(Manicaria_saccifera	Prestoea_acuminata))))	Leopoldinia_pulchra)	(Dictyosperma_album	(((Heterospathe_cagayanensis	Veitchia_spiralis)	(Burretiokentia_grandiflora	Kentiopsis_piersoniorum))	(Hydriastele_microspadix	Dypsis_decaryi)))))	(Pseudophoenix_vinifera	(Serenoa_repens	Sabal_domingensis)))	Calamus_caryotoides))	Kingia_australis);
((Nypa_fruticans	(((Serenoa_repens	Sabal_domingensis)	(Pseudophoenix_vinifera	(Roystonea_regia	((((Orania_palindan	Sclerosperma_profizianum)	((Attalea_speciosa	((Elaeis_oleifera	Elaeis_guineensis)	Bactris_major))	((Phoenix_dactylifera	(Reinhardtia_simplex	Reinhardtia_gracilis))	(Reinhardtia_latisecta	Reinhardtia_paiewonskiana))))	Iriartea_deltoidea)	((Leopoldinia_pulchra	(Geonoma_undata	(Pelagodoxa_henryana	Manicaria_saccifera)))	((Prestoea_acuminata	(Oenocarpus_minor	Oenocarpus_bataua))	(((Podococcus_barteri	Hydriastele_microspadix)	Dypsis_decaryi)	(Dictyosperma_album	(Heterospathe_cagayanensis	((Veitchia_spiralis	Burretiokentia_grandiflora)	Kentiopsis_piersoniorum))))))))))	Calamus_caryotoides))	Kingia_australis);
((Nypa_fruticans	(((Serenoa_repens	Sabal_domingensis)	(Pseudophoenix_vinifera	((((Podococcus_barteri	(Orania_palindan	Sclerosperma_profizianum))	((((Elaeis_oleifera	Elaeis_guineensis)	Bactris_major)	Attalea_speciosa)	((Phoenix_dactylifera	(Reinhardtia_simplex	Reinhardtia_gracilis))	(Reinhardtia_latisecta	Reinhardtia_paiewonskiana))))	Iriartea_deltoidea)	(((((Pelagodoxa_henryana	Manicaria_saccifera)	(Prestoea_acuminata	(Oenocarpus_minor	Oenocarpus_bataua)))	Geonoma_undata)	((Roystonea_regia	Leopoldinia_pulchra)	Burretiokentia_grandiflora))	(Dictyosperma_album	((Hydriastele_microspadix	Dypsis_decaryi)	((Heterospathe_cagayanensis	Kentiopsis_piersoniorum)	Veitchia_spiralis)))))))	Calamus_caryotoides))	Kingia_australis);
((Nypa_fruticans	(((Serenoa_repens	Sabal_domingensis)	(Pseudophoenix_vinifera	((((Podococcus_barteri	Sclerosperma_profizianum)	Orania_palindan)	((((Elaeis_oleifera	Elaeis_guineensis)	Bactris_major)	Attalea_speciosa)	((Phoenix_dactylifera	(Reinhardtia_simplex	Reinhardtia_gracilis))	(Reinhardtia_latisecta	Reinhardtia_paiewonskiana))))	(Iriartea_deltoidea	((Geonoma_undata	(((Prestoea_acuminata	(Oenocarpus_minor	Oenocarpus_bataua))	((Hydriastele_microspadix	Dypsis_decaryi)	(((Heterospathe_cagayanensis	Kentiopsis_piersoniorum)	Veitchia_spiralis)	Dictyosperma_album)))	((Pelagodoxa_henryana	Leopoldinia_pulchra)	(Burretiokentia_grandiflora	Manicaria_saccifera))))	Roystonea_regia)))))	Calamus_caryotoides))	Kingia_australis);
((Nypa_fruticans	(((Serenoa_repens	Sabal_domingensis)	(Pseudophoenix_vinifera	(((((Podococcus_barteri	Sclerosperma_profizianum)	Orania_palindan)	((((Elaeis_oleifera	Elaeis_guineensis)	Bactris_major)	Attalea_speciosa)	((Phoenix_dactylifera	Reinhardtia_simplex)	(Reinhardtia_latisecta	(Reinhardtia_gracilis	Reinhardtia_paiewonskiana)))))	(Iriartea_deltoidea	((Pelagodoxa_henryana	Leopoldinia_pulchra)	(Geonoma_undata	(Manicaria_saccifera	((Prestoea_acuminata	(Oenocarpus_minor	Oenocarpus_bataua))	((Hydriastele_microspadix	Dypsis_decaryi)	((Heterospathe_cagayanensis	(Kentiopsis_piersoniorum	(Veitchia_spiralis	Burretiokentia_grandiflora)))	Dictyosperma_album))))))))	Roystonea_regia)))	Calamus_caryotoides))	Kingia_australis);
((Nypa_fruticans	(((Phoenix_dactylifera	(Serenoa_repens	Sabal_domingensis))	(Pseudophoenix_vinifera	(((Sclerosperma_profizianum	Orania_palindan)	((((Elaeis_oleifera	Elaeis_guineensis)	Bactris_major)	Attalea_speciosa)	((Reinhardtia_gracilis	Reinhardtia_simplex)	(Reinhardtia_latisecta	Reinhardtia_paiewonskiana))))	(Iriartea_deltoidea	(Roystonea_regia	(Pelagodoxa_henryana	((Leopoldinia_pulchra	Manicaria_saccifera)	(((Prestoea_acuminata	(Oenocarpus_minor	Oenocarpus_bataua))	(((Dypsis_decaryi	(Podococcus_barteri	Hydriastele_microspadix))	Dictyosperma_album)	(Heterospathe_cagayanensis	(Kentiopsis_piersoniorum	(Veitchia_spiralis	Burretiokentia_grandiflora)))))	Geonoma_undata))))))))	Calamus_caryotoides))	Kingia_australis);
((Nypa_fruticans	((((Serenoa_repens	Pseudophoenix_vinifera)	(Iriartea_deltoidea	((Roystonea_regia	(((Prestoea_acuminata	(Oenocarpus_minor	Oenocarpus_bataua))	Pelagodoxa_henryana)	((Leopoldinia_pulchra	Manicaria_saccifera)	(Dypsis_decaryi	(((Podococcus_barteri	Hydriastele_microspadix)	(Dictyosperma_album	((Heterospathe_cagayanensis	(Kentiopsis_piersoniorum	Burretiokentia_grandiflora))	Veitchia_spiralis)))	Geonoma_undata)))))	((Sclerosperma_profizianum	Orania_palindan)	((((Elaeis_oleifera	Elaeis_guineensis)	Bactris_major)	Attalea_speciosa)	((Phoenix_dactylifera	(Reinhardtia_gracilis	Reinhardtia_simplex))	(Reinhardtia_latisecta	Reinhardtia_paiewonskiana)))))))	Sabal_domingensis)	Calamus_caryotoides))	Kingia_australis);
((Nypa_fruticans	(((Pseudophoenix_vinifera	((Iriartea_deltoidea	((Sclerosperma_profizianum	Orania_palindan)	((((Elaeis_oleifera	Elaeis_guineensis)	Bactris_major)	Attalea_speciosa)	((Reinhardtia_gracilis	Reinhardtia_simplex)	(Reinhardtia_latisecta	Reinhardtia_paiewonskiana)))))	(Roystonea_regia	((Geonoma_undata	((Pelagodoxa_henryana	(Phoenix_dactylifera	Manicaria_saccifera))	((Prestoea_acuminata	(Oenocarpus_minor	Oenocarpus_bataua))	(Dypsis_decaryi	((Dictyosperma_album	(((Podococcus_barteri	Heterospathe_cagayanensis)	Kentiopsis_piersoniorum)	(Veitchia_spiralis	Burretiokentia_grandiflora)))	Hydriastele_microspadix)))))	Leopoldinia_pulchra))))	(Sabal_domingensis	Serenoa_repens))	Calamus_caryotoides))	Kingia_australis);
((((Phoenix_dactylifera	(Serenoa_repens	Sabal_domingensis))	((Roystonea_regia	((Iriartea_deltoidea	((((Elaeis_oleifera	Elaeis_guineensis)	Bactris_major)	(Attalea_speciosa	((Reinhardtia_paiewonskiana	Reinhardtia_latisecta)	(Reinhardtia_simplex	Reinhardtia_gracilis))))	(Podococcus_barteri	(Sclerosperma_profizianum	Orania_palindan))))	((((Geonoma_undata	(Nypa_fruticans	Pelagodoxa_henryana))	(((Dypsis_decaryi	Hydriastele_microspadix)	(((Kentiopsis_piersoniorum	Heterospathe_cagayanensis)	(Veitchia_spiralis	Burretiokentia_grandiflora))	Dictyosperma_album))	((Oenocarpus_minor	Oenocarpus_bataua)	Prestoea_acuminata)))	Manicaria_saccifera)	Leopoldinia_pulchra)))	Pseudophoenix_vinifera))	Calamus_caryotoides)	Kingia_australis);
(((Calamus_caryotoides	((Serenoa_repens	Sabal_domingensis)	((Iriartea_deltoidea	(((((Reinhardtia_paiewonskiana	Reinhardtia_latisecta)	(Phoenix_dactylifera	(Reinhardtia_simplex	Reinhardtia_gracilis)))	(((Elaeis_oleifera	Elaeis_guineensis)	Bactris_major)	Attalea_speciosa))	(Podococcus_barteri	(Sclerosperma_profizianum	Orania_palindan)))	(Roystonea_regia	((Leopoldinia_pulchra	(Manicaria_saccifera	((Oenocarpus_minor	Oenocarpus_bataua)	Prestoea_acuminata)))	(Pelagodoxa_henryana	(((Dypsis_decaryi	Hydriastele_microspadix)	((Heterospathe_cagayanensis	((Burretiokentia_grandiflora	Kentiopsis_piersoniorum)	Veitchia_spiralis))	Dictyosperma_album))	Geonoma_undata))))))	Pseudophoenix_vinifera)))	Nypa_fruticans)	Kingia_australis);
(((Calamus_caryotoides	((Serenoa_repens	Sabal_domingensis)	((((Pelagodoxa_henryana	((((Dypsis_decaryi	Hydriastele_microspadix)	(((Kentiopsis_piersoniorum	Heterospathe_cagayanensis)	(Burretiokentia_grandiflora	Veitchia_spiralis))	Dictyosperma_album))	Geonoma_undata)	(Leopoldinia_pulchra	(Manicaria_saccifera	((Oenocarpus_minor	Oenocarpus_bataua)	Prestoea_acuminata)))))	(Iriartea_deltoidea	((((Reinhardtia_paiewonskiana	Reinhardtia_latisecta)	(Phoenix_dactylifera	(Reinhardtia_simplex	Reinhardtia_gracilis)))	(((Elaeis_oleifera	Elaeis_guineensis)	Bactris_major)	Attalea_speciosa))	(Podococcus_barteri	(Sclerosperma_profizianum	Orania_palindan)))))	Roystonea_regia)	Pseudophoenix_vinifera)))	Nypa_fruticans)	Kingia_australis);
(((Calamus_caryotoides	((Serenoa_repens	Sabal_domingensis)	(Iriartea_deltoidea	((Leopoldinia_pulchra	(Phoenix_dactylifera	Roystonea_regia))	((((Dypsis_decaryi	(Podococcus_barteri	Hydriastele_microspadix))	(((Kentiopsis_piersoniorum	Heterospathe_cagayanensis)	(Burretiokentia_grandiflora	Veitchia_spiralis))	Dictyosperma_album))	Geonoma_undata)	(((((Reinhardtia_paiewonskiana	Reinhardtia_latisecta)	(Reinhardtia_simplex	Reinhardtia_gracilis))	(((Elaeis_oleifera	Elaeis_guineensis)	Bactris_major)	Attalea_speciosa))	(Sclerosperma_profizianum	(Pseudophoenix_vinifera	Orania_palindan)))	(Pelagodoxa_henryana	(Manicaria_saccifera	((Oenocarpus_minor	Oenocarpus_bataua)	Prestoea_acuminata)))))))))	Nypa_fruticans)	Kingia_australis);
(((Calamus_caryotoides	((Serenoa_repens	Sabal_domingensis)	(((Iriartea_deltoidea	((((Reinhardtia_paiewonskiana	Reinhardtia_latisecta)	(Phoenix_dactylifera	(Reinhardtia_simplex	Reinhardtia_gracilis)))	(((Elaeis_oleifera	Elaeis_guineensis)	Bactris_major)	Attalea_speciosa))	(Orania_palindan	(Podococcus_barteri	Sclerosperma_profizianum))))	(Roystonea_regia	(Leopoldinia_pulchra	(((Manicaria_saccifera	Pelagodoxa_henryana)	(((Dypsis_decaryi	Hydriastele_microspadix)	(((Kentiopsis_piersoniorum	Heterospathe_cagayanensis)	(Burretiokentia_grandiflora	Veitchia_spiralis))	Dictyosperma_album))	((Oenocarpus_minor	Oenocarpus_bataua)	Prestoea_acuminata)))	Geonoma_undata))))	Pseudophoenix_vinifera)))	Nypa_fruticans)	Kingia_australis);
(((Calamus_caryotoides	((Serenoa_repens	Sabal_domingensis)	(((Iriartea_deltoidea	(((((Reinhardtia_paiewonskiana	Reinhardtia_latisecta)	(Reinhardtia_simplex	Reinhardtia_gracilis))	(((Elaeis_oleifera	Elaeis_guineensis)	Bactris_major)	Attalea_speciosa))	Phoenix_dactylifera)	(Orania_palindan	(Podococcus_barteri	Sclerosperma_profizianum))))	(Roystonea_regia	((Geonoma_undata	(Dypsis_decaryi	(Hydriastele_microspadix	(((Kentiopsis_piersoniorum	(Burretiokentia_grandiflora	Heterospathe_cagayanensis))	Veitchia_spiralis)	Dictyosperma_album))))	((Manicaria_saccifera	(Leopoldinia_pulchra	(Oenocarpus_minor	Oenocarpus_bataua)))	(Prestoea_acuminata	Pelagodoxa_henryana)))))	Pseudophoenix_vinifera)))	Nypa_fruticans)	Kingia_australis);
(((Calamus_caryotoides	((Serenoa_repens	Sabal_domingensis)	((((Roystonea_regia	Iriartea_deltoidea)	((((Elaeis_oleifera	Elaeis_guineensis)	Bactris_major)	(Attalea_speciosa	((Reinhardtia_paiewonskiana	Reinhardtia_latisecta)	(Reinhardtia_simplex	Reinhardtia_gracilis))))	(Sclerosperma_profizianum	(Orania_palindan	Podococcus_barteri))))	(Phoenix_dactylifera	(Pelagodoxa_henryana	(((((Kentiopsis_piersoniorum	(Heterospathe_cagayanensis	Veitchia_spiralis))	Dictyosperma_album)	(Dypsis_decaryi	Hydriastele_microspadix))	(Burretiokentia_grandiflora	Geonoma_undata))	((Prestoea_acuminata	(Oenocarpus_minor	Oenocarpus_bataua))	(Manicaria_saccifera	Leopoldinia_pulchra))))))	Pseudophoenix_vinifera)))	Nypa_fruticans)	Kingia_australis);
(((Calamus_caryotoides	((Phoenix_dactylifera	(Serenoa_repens	Sabal_domingensis))	(Pseudophoenix_vinifera	((Iriartea_deltoidea	((((Reinhardtia_paiewonskiana	Reinhardtia_latisecta)	(Reinhardtia_simplex	Reinhardtia_gracilis))	(((Elaeis_oleifera	Elaeis_guineensis)	Bactris_major)	Attalea_speciosa))	(Sclerosperma_profizianum	(Orania_palindan	Podococcus_barteri))))	((Geonoma_undata	(Pelagodoxa_henryana	((Prestoea_acuminata	(Oenocarpus_minor	Oenocarpus_bataua))	((Roystonea_regia	Burretiokentia_grandiflora)	Manicaria_saccifera))))	(Leopoldinia_pulchra	(((Kentiopsis_piersoniorum	(Heterospathe_cagayanensis	Veitchia_spiralis))	(Hydriastele_microspadix	Dictyosperma_album))	Dypsis_decaryi)))))))	Nypa_fruticans)	Kingia_australis);
((Hydriastele_microspadix	(Dictyosperma_album	((Heterospathe_cagayanensis	(Kentiopsis_piersoniorum	Veitchia_spiralis))	(Dypsis_decaryi	((((((Roystonea_regia	Burretiokentia_grandiflora)	(((Serenoa_repens	Sabal_domingensis)	(Calamus_caryotoides	Pseudophoenix_vinifera))	(Iriartea_deltoidea	((Phoenix_dactylifera	(((Reinhardtia_paiewonskiana	Reinhardtia_latisecta)	(Reinhardtia_simplex	Reinhardtia_gracilis))	(((Elaeis_oleifera	Elaeis_guineensis)	Bactris_major)	Attalea_speciosa)))	(Sclerosperma_profizianum	Orania_palindan)))))	((Podococcus_barteri	Prestoea_acuminata)	((Oenocarpus_minor	Oenocarpus_bataua)	(Leopoldinia_pulchra	Manicaria_saccifera))))	Pelagodoxa_henryana)	Geonoma_undata)	Nypa_fruticans)))))	Kingia_australis);
((Nypa_fruticans	(Dictyosperma_album	(((Burretiokentia_grandiflora	(Veitchia_spiralis	(Heterospathe_cagayanensis	Kentiopsis_piersoniorum)))	((Dypsis_decaryi	(Manicaria_saccifera	((((Leopoldinia_pulchra	Roystonea_regia)	(((((Serenoa_repens	(Phoenix_dactylifera	Sabal_domingensis))	Calamus_caryotoides)	Pseudophoenix_vinifera)	Iriartea_deltoidea)	(((((Reinhardtia_gracilis	Reinhardtia_latisecta)	Reinhardtia_paiewonskiana)	Reinhardtia_simplex)	(((Elaeis_oleifera	Elaeis_guineensis)	Bactris_major)	Attalea_speciosa))	(Sclerosperma_profizianum	Orania_palindan))))	Pelagodoxa_henryana)	((Podococcus_barteri	Prestoea_acuminata)	(Oenocarpus_minor	Oenocarpus_bataua)))))	Geonoma_undata))	Hydriastele_microspadix)))	Kingia_australis);
((Hydriastele_microspadix	(Dypsis_decaryi	(((((Leopoldinia_pulchra	((Pseudophoenix_vinifera	((Sabal_domingensis	Serenoa_repens)	(Nypa_fruticans	Calamus_caryotoides)))	((Iriartea_deltoidea	Roystonea_regia)	((Orania_palindan	(Podococcus_barteri	Sclerosperma_profizianum))	(Phoenix_dactylifera	(((Reinhardtia_gracilis	Reinhardtia_simplex)	(Reinhardtia_paiewonskiana	Reinhardtia_latisecta))	(Attalea_speciosa	(Bactris_major	(Elaeis_oleifera	Elaeis_guineensis)))))))))	(((Manicaria_saccifera	Pelagodoxa_henryana)	((Oenocarpus_bataua	Oenocarpus_minor)	Prestoea_acuminata))	Geonoma_undata))	Burretiokentia_grandiflora)	Dictyosperma_album)	(Veitchia_spiralis	(Kentiopsis_piersoniorum	Heterospathe_cagayanensis)))))	Kingia_australis);
((Nypa_fruticans	(Calamus_caryotoides	(((((Iriartea_deltoidea	((Orania_palindan	Sclerosperma_profizianum)	(((Phoenix_dactylifera	(Reinhardtia_gracilis	Reinhardtia_simplex))	(Reinhardtia_paiewonskiana	Reinhardtia_latisecta))	(Attalea_speciosa	(Bactris_major	(Elaeis_oleifera	Elaeis_guineensis))))))	(Burretiokentia_grandiflora	(((Manicaria_saccifera	Pelagodoxa_henryana)	(Geonoma_undata	(((Oenocarpus_bataua	Oenocarpus_minor)	Prestoea_acuminata)	(Dictyosperma_album	((Heterospathe_cagayanensis	(Veitchia_spiralis	Kentiopsis_piersoniorum))	((Podococcus_barteri	Hydriastele_microspadix)	Dypsis_decaryi))))))	Leopoldinia_pulchra)))	Roystonea_regia)	Pseudophoenix_vinifera)	(Sabal_domingensis	Serenoa_repens))))	Kingia_australis);
((Nypa_fruticans	(Calamus_caryotoides	((((Iriartea_deltoidea	((Orania_palindan	Sclerosperma_profizianum)	((Bactris_major	(Elaeis_oleifera	Elaeis_guineensis))	(((Phoenix_dactylifera	(Reinhardtia_gracilis	Reinhardtia_simplex))	(Reinhardtia_paiewonskiana	Reinhardtia_latisecta))	Attalea_speciosa))))	((Leopoldinia_pulchra	(Dictyosperma_album	((Dypsis_decaryi	(Podococcus_barteri	Hydriastele_microspadix))	(Burretiokentia_grandiflora	(Heterospathe_cagayanensis	(Veitchia_spiralis	Kentiopsis_piersoniorum))))))	((Geonoma_undata	(((Oenocarpus_bataua	Oenocarpus_minor)	Prestoea_acuminata)	(Pelagodoxa_henryana	Manicaria_saccifera)))	Roystonea_regia)))	Pseudophoenix_vinifera)	(Sabal_domingensis	Serenoa_repens))))	Kingia_australis);
((Nypa_fruticans	(Calamus_caryotoides	(((((Roystonea_regia	Iriartea_deltoidea)	((Orania_palindan	(Podococcus_barteri	Sclerosperma_profizianum))	(((Reinhardtia_gracilis	Reinhardtia_simplex)	(Reinhardtia_paiewonskiana	Reinhardtia_latisecta))	(Attalea_speciosa	(Bactris_major	(Elaeis_oleifera	Elaeis_guineensis))))))	((Leopoldinia_pulchra	(Dictyosperma_album	((Dypsis_decaryi	Hydriastele_microspadix)	((Veitchia_spiralis	(Kentiopsis_piersoniorum	Burretiokentia_grandiflora))	Heterospathe_cagayanensis))))	(Geonoma_undata	(((Oenocarpus_bataua	Oenocarpus_minor)	Prestoea_acuminata)	(Pelagodoxa_henryana	Manicaria_saccifera)))))	Pseudophoenix_vinifera)	(Phoenix_dactylifera	(Sabal_domingensis	Serenoa_repens)))))	Kingia_australis);
((Nypa_fruticans	(Calamus_caryotoides	(((((Iriartea_deltoidea	((Orania_palindan	Sclerosperma_profizianum)	(((Reinhardtia_gracilis	Reinhardtia_simplex)	(Reinhardtia_paiewonskiana	Reinhardtia_latisecta))	(Attalea_speciosa	(Bactris_major	(Elaeis_oleifera	Elaeis_guineensis))))))	((Leopoldinia_pulchra	(Dictyosperma_album	((Dypsis_decaryi	(Podococcus_barteri	Hydriastele_microspadix))	((Veitchia_spiralis	(Kentiopsis_piersoniorum	Burretiokentia_grandiflora))	Heterospathe_cagayanensis))))	((Geonoma_undata	(((Oenocarpus_bataua	Oenocarpus_minor)	Prestoea_acuminata)	Manicaria_saccifera))	Pelagodoxa_henryana)))	Roystonea_regia)	Pseudophoenix_vinifera)	(Phoenix_dactylifera	(Sabal_domingensis	Serenoa_repens)))))	Kingia_australis);
((Nypa_fruticans	(Calamus_caryotoides	((((Iriartea_deltoidea	((Orania_palindan	Sclerosperma_profizianum)	(((Reinhardtia_gracilis	Reinhardtia_simplex)	(Reinhardtia_paiewonskiana	Reinhardtia_latisecta))	(Attalea_speciosa	(Bactris_major	(Elaeis_oleifera	Elaeis_guineensis))))))	(((Pelagodoxa_henryana	Leopoldinia_pulchra)	(Geonoma_undata	(((Dictyosperma_album	((Dypsis_decaryi	(Podococcus_barteri	Hydriastele_microspadix))	((Veitchia_spiralis	(Kentiopsis_piersoniorum	Burretiokentia_grandiflora))	Heterospathe_cagayanensis)))	((Oenocarpus_bataua	Oenocarpus_minor)	Prestoea_acuminata))	Manicaria_saccifera)))	Roystonea_regia))	Pseudophoenix_vinifera)	(Serenoa_repens	(Phoenix_dactylifera	Sabal_domingensis)))))	Kingia_australis);
((Nypa_fruticans	(Calamus_caryotoides	((Serenoa_repens	Sabal_domingensis)	((Roystonea_regia	((Pseudophoenix_vinifera	((Orania_palindan	Sclerosperma_profizianum)	(((Phoenix_dactylifera	(Reinhardtia_gracilis	Reinhardtia_simplex))	(Reinhardtia_paiewonskiana	Reinhardtia_latisecta))	(Attalea_speciosa	(Bactris_major	(Elaeis_oleifera	Elaeis_guineensis))))))	((Leopoldinia_pulchra	(Geonoma_undata	(((Burretiokentia_grandiflora	(Kentiopsis_piersoniorum	(Veitchia_spiralis	Heterospathe_cagayanensis)))	(Dictyosperma_album	(Podococcus_barteri	Hydriastele_microspadix)))	Dypsis_decaryi)))	(((Oenocarpus_bataua	Oenocarpus_minor)	Prestoea_acuminata)	(Pelagodoxa_henryana	Manicaria_saccifera)))))	Iriartea_deltoidea))))	Kingia_australis);
((Nypa_fruticans	(Calamus_caryotoides	((Serenoa_repens	Sabal_domingensis)	(Pseudophoenix_vinifera	(((Roystonea_regia	Iriartea_deltoidea)	((Podococcus_barteri	(Orania_palindan	Sclerosperma_profizianum))	((((Reinhardtia_gracilis	Reinhardtia_simplex)	(Reinhardtia_paiewonskiana	Reinhardtia_latisecta))	(Attalea_speciosa	(Bactris_major	(Elaeis_oleifera	Elaeis_guineensis))))	Phoenix_dactylifera)))	((Leopoldinia_pulchra	((Dypsis_decaryi	Hydriastele_microspadix)	((Heterospathe_cagayanensis	((Burretiokentia_grandiflora	Kentiopsis_piersoniorum)	Veitchia_spiralis))	Dictyosperma_album)))	(Geonoma_undata	(((Oenocarpus_bataua	Oenocarpus_minor)	Prestoea_acuminata)	(Pelagodoxa_henryana	Manicaria_saccifera)))))))))	Kingia_australis);
((Nypa_fruticans	(Calamus_caryotoides	((Serenoa_repens	Sabal_domingensis)	(Pseudophoenix_vinifera	((Iriartea_deltoidea	((Orania_palindan	Sclerosperma_profizianum)	(((Phoenix_dactylifera	(Reinhardtia_gracilis	Reinhardtia_simplex))	(Reinhardtia_paiewonskiana	Reinhardtia_latisecta))	(Attalea_speciosa	(Bactris_major	(Elaeis_oleifera	Elaeis_guineensis))))))	(Roystonea_regia	(Leopoldinia_pulchra	((Geonoma_undata	((Podococcus_barteri	Hydriastele_microspadix)	(Dypsis_decaryi	(Dictyosperma_album	((Veitchia_spiralis	(Burretiokentia_grandiflora	Kentiopsis_piersoniorum))	Heterospathe_cagayanensis)))))	((((Oenocarpus_bataua	Oenocarpus_minor)	Prestoea_acuminata)	Manicaria_saccifera)	Pelagodoxa_henryana)))))))))	Kingia_australis);
((Nypa_fruticans	(Calamus_caryotoides	((Phoenix_dactylifera	(Serenoa_repens	Sabal_domingensis))	(Pseudophoenix_vinifera	(((Orania_palindan	Sclerosperma_profizianum)	(((Reinhardtia_gracilis	Reinhardtia_simplex)	(Reinhardtia_paiewonskiana	Reinhardtia_latisecta))	(Attalea_speciosa	(Bactris_major	(Elaeis_oleifera	Elaeis_guineensis)))))	((Roystonea_regia	((Leopoldinia_pulchra	((Geonoma_undata	(Dypsis_decaryi	(Dictyosperma_album	((Podococcus_barteri	Hydriastele_microspadix)	((Veitchia_spiralis	Kentiopsis_piersoniorum)	Heterospathe_cagayanensis)))))	(((Oenocarpus_bataua	Oenocarpus_minor)	Prestoea_acuminata)	(Manicaria_saccifera	Pelagodoxa_henryana))))	Burretiokentia_grandiflora))	Iriartea_deltoidea))))))	Kingia_australis);
((Nypa_fruticans	(Calamus_caryotoides	((Serenoa_repens	Sabal_domingensis)	(Iriartea_deltoidea	((Roystonea_regia	(Leopoldinia_pulchra	((Dictyosperma_album	(((Heterospathe_cagayanensis	Veitchia_spiralis)	Kentiopsis_piersoniorum)	(Burretiokentia_grandiflora	(Dypsis_decaryi	(Podococcus_barteri	Hydriastele_microspadix)))))	((Geonoma_undata	((Prestoea_acuminata	(Oenocarpus_bataua	Oenocarpus_minor))	Manicaria_saccifera))	Pelagodoxa_henryana))))	((((Phoenix_dactylifera	Sclerosperma_profizianum)	Orania_palindan)	((((Reinhardtia_gracilis	Reinhardtia_paiewonskiana)	Reinhardtia_latisecta)	Reinhardtia_simplex)	(Attalea_speciosa	(Bactris_major	(Elaeis_guineensis	Elaeis_oleifera)))))	Pseudophoenix_vinifera))))))	Kingia_australis);
((Nypa_fruticans	(Calamus_caryotoides	((Serenoa_repens	Sabal_domingensis)	(((Dictyosperma_album	((((Burretiokentia_grandiflora	Veitchia_spiralis)	Kentiopsis_piersoniorum)	Heterospathe_cagayanensis)	((Podococcus_barteri	Hydriastele_microspadix)	Dypsis_decaryi)))	((Leopoldinia_pulchra	Roystonea_regia)	(Geonoma_undata	((Prestoea_acuminata	(Oenocarpus_bataua	Oenocarpus_minor))	(Pelagodoxa_henryana	(Pseudophoenix_vinifera	Manicaria_saccifera))))))	(((Sclerosperma_profizianum	Orania_palindan)	((Phoenix_dactylifera	((Reinhardtia_paiewonskiana	Reinhardtia_latisecta)	(Reinhardtia_gracilis	Reinhardtia_simplex)))	(Attalea_speciosa	(Bactris_major	(Elaeis_guineensis	Elaeis_oleifera)))))	Iriartea_deltoidea)))))	Kingia_australis);
((Nypa_fruticans	(Calamus_caryotoides	((Serenoa_repens	Sabal_domingensis)	((((((Prestoea_acuminata	(Oenocarpus_bataua	Oenocarpus_minor))	Manicaria_saccifera)	((Geonoma_undata	(Dictyosperma_album	((((Burretiokentia_grandiflora	Kentiopsis_piersoniorum)	Heterospathe_cagayanensis)	Veitchia_spiralis)	((Podococcus_barteri	Hydriastele_microspadix)	Dypsis_decaryi))))	(Pelagodoxa_henryana	Leopoldinia_pulchra)))	(((Sclerosperma_profizianum	Orania_palindan)	((Phoenix_dactylifera	((Reinhardtia_paiewonskiana	Reinhardtia_latisecta)	(Reinhardtia_gracilis	Reinhardtia_simplex)))	(Attalea_speciosa	(Bactris_major	(Elaeis_guineensis	Elaeis_oleifera)))))	Iriartea_deltoidea))	Roystonea_regia)	Pseudophoenix_vinifera))))	Kingia_australis);
((Nypa_fruticans	(Calamus_caryotoides	((Serenoa_repens	Sabal_domingensis)	(((((Podococcus_barteri	(Sclerosperma_profizianum	Orania_palindan))	(((Reinhardtia_paiewonskiana	Reinhardtia_latisecta)	(Phoenix_dactylifera	(Reinhardtia_simplex	Reinhardtia_gracilis)))	(Attalea_speciosa	(Bactris_major	(Elaeis_guineensis	Elaeis_oleifera)))))	Iriartea_deltoidea)	(Roystonea_regia	(((Geonoma_undata	(Pelagodoxa_henryana	((Prestoea_acuminata	(Oenocarpus_bataua	Oenocarpus_minor))	Manicaria_saccifera)))	Leopoldinia_pulchra)	(Dictyosperma_album	((Heterospathe_cagayanensis	(Kentiopsis_piersoniorum	(Burretiokentia_grandiflora	Veitchia_spiralis)))	(Hydriastele_microspadix	Dypsis_decaryi))))))	Pseudophoenix_vinifera))))	Kingia_australis);
((Nypa_fruticans	(Serenoa_repens	((Sabal_domingensis	((((((Podococcus_barteri	Sclerosperma_profizianum)	Orania_palindan)	(((Reinhardtia_paiewonskiana	Reinhardtia_latisecta)	(Phoenix_dactylifera	(Reinhardtia_simplex	Reinhardtia_gracilis)))	(Attalea_speciosa	(Bactris_major	(Elaeis_guineensis	Elaeis_oleifera)))))	Iriartea_deltoidea)	(Roystonea_regia	((((((Prestoea_acuminata	(Oenocarpus_bataua	Oenocarpus_minor))	Manicaria_saccifera)	Pelagodoxa_henryana)	Leopoldinia_pulchra)	(Geonoma_undata	(Dictyosperma_album	((Veitchia_spiralis	(Kentiopsis_piersoniorum	Heterospathe_cagayanensis))	(Hydriastele_microspadix	Dypsis_decaryi)))))	Burretiokentia_grandiflora)))	Pseudophoenix_vinifera))	Calamus_caryotoides)))	Kingia_australis);
((Nypa_fruticans	(((Sabal_domingensis	Serenoa_repens)	(((((Sclerosperma_profizianum	Orania_palindan)	((((Reinhardtia_paiewonskiana	Reinhardtia_latisecta)	(Reinhardtia_simplex	Reinhardtia_gracilis))	(Attalea_speciosa	(Bactris_major	(Elaeis_guineensis	Elaeis_oleifera))))	Phoenix_dactylifera))	Iriartea_deltoidea)	(Roystonea_regia	(((Dictyosperma_album	(Dypsis_decaryi	((Veitchia_spiralis	(Kentiopsis_piersoniorum	Heterospathe_cagayanensis))	(Podococcus_barteri	Hydriastele_microspadix))))	(Leopoldinia_pulchra	Burretiokentia_grandiflora))	(Geonoma_undata	(((Prestoea_acuminata	(Oenocarpus_bataua	Oenocarpus_minor))	Manicaria_saccifera)	Pelagodoxa_henryana)))))	Pseudophoenix_vinifera))	Calamus_caryotoides))	Kingia_australis);
((Nypa_fruticans	((((Phoenix_dactylifera	Serenoa_repens)	Sabal_domingensis)	(((((Podococcus_barteri	(Sclerosperma_profizianum	Orania_palindan))	(((Reinhardtia_paiewonskiana	Reinhardtia_latisecta)	(Reinhardtia_simplex	Reinhardtia_gracilis))	(Attalea_speciosa	(Bactris_major	(Elaeis_guineensis	Elaeis_oleifera)))))	Iriartea_deltoidea)	(Roystonea_regia	((((Dictyosperma_album	(Dypsis_decaryi	((Veitchia_spiralis	(Kentiopsis_piersoniorum	Heterospathe_cagayanensis))	Hydriastele_microspadix)))	Burretiokentia_grandiflora)	(Geonoma_undata	((Prestoea_acuminata	(Oenocarpus_bataua	Oenocarpus_minor))	(Manicaria_saccifera	Pelagodoxa_henryana))))	Leopoldinia_pulchra)))	Pseudophoenix_vinifera))	Calamus_caryotoides))	Kingia_australis);
((Nypa_fruticans	(((Serenoa_repens	Sabal_domingensis)	(Pseudophoenix_vinifera	(((((Leopoldinia_pulchra	(Orania_palindan	(Podococcus_barteri	Sclerosperma_profizianum)))	(((Reinhardtia_paiewonskiana	Reinhardtia_latisecta)	(Phoenix_dactylifera	(Reinhardtia_simplex	Reinhardtia_gracilis)))	(Attalea_speciosa	(Bactris_major	(Elaeis_guineensis	Elaeis_oleifera)))))	Iriartea_deltoidea)	(Geonoma_undata	((((Burretiokentia_grandiflora	(Dictyosperma_album	((Veitchia_spiralis	Heterospathe_cagayanensis)	Kentiopsis_piersoniorum)))	(Dypsis_decaryi	Hydriastele_microspadix))	(Prestoea_acuminata	(Oenocarpus_bataua	Oenocarpus_minor)))	(Manicaria_saccifera	Pelagodoxa_henryana))))	Roystonea_regia)))	Calamus_caryotoides))	Kingia_australis);
((Nypa_fruticans	(((Serenoa_repens	Sabal_domingensis)	(Pseudophoenix_vinifera	((((((Geonoma_undata	((Dypsis_decaryi	(Podococcus_barteri	Hydriastele_microspadix))	(Dictyosperma_album	((Veitchia_spiralis	(Burretiokentia_grandiflora	Kentiopsis_piersoniorum))	Heterospathe_cagayanensis))))	((Prestoea_acuminata	(Oenocarpus_bataua	Oenocarpus_minor))	Manicaria_saccifera))	(Leopoldinia_pulchra	Pelagodoxa_henryana))	((Orania_palindan	Sclerosperma_profizianum)	(((Reinhardtia_paiewonskiana	Reinhardtia_latisecta)	(Phoenix_dactylifera	(Reinhardtia_simplex	Reinhardtia_gracilis)))	(Attalea_speciosa	(Bactris_major	(Elaeis_guineensis	Elaeis_oleifera))))))	Iriartea_deltoidea)	Roystonea_regia)))	Calamus_caryotoides))	Kingia_australis);
((Nypa_fruticans	(((Serenoa_repens	Sabal_domingensis)	(Pseudophoenix_vinifera	((((Leopoldinia_pulchra	(((Oenocarpus_bataua	Oenocarpus_minor)	((Manicaria_saccifera	Prestoea_acuminata)	Pelagodoxa_henryana))	Geonoma_undata))	(Dictyosperma_album	(((Veitchia_spiralis	(Burretiokentia_grandiflora	Kentiopsis_piersoniorum))	Heterospathe_cagayanensis)	(Dypsis_decaryi	(Podococcus_barteri	Hydriastele_microspadix)))))	(((Orania_palindan	Sclerosperma_profizianum)	((((Reinhardtia_paiewonskiana	Reinhardtia_latisecta)	(Reinhardtia_simplex	Reinhardtia_gracilis))	(Attalea_speciosa	(Bactris_major	(Elaeis_guineensis	Elaeis_oleifera))))	Phoenix_dactylifera))	Iriartea_deltoidea))	Roystonea_regia)))	Calamus_caryotoides))	Kingia_australis);
((Calamus_caryotoides	(((((Geonoma_undata	(Manicaria_saccifera	((((Hydriastele_microspadix	Podococcus_barteri)	Dypsis_decaryi)	(((Heterospathe_cagayanensis	Kentiopsis_piersoniorum)	(Burretiokentia_grandiflora	Veitchia_spiralis))	Dictyosperma_album))	(Prestoea_acuminata	(Oenocarpus_minor	Oenocarpus_bataua)))))	(Nypa_fruticans	Pelagodoxa_henryana))	(Roystonea_regia	(Iriartea_deltoidea	((((Phoenix_dactylifera	(Reinhardtia_simplex	Reinhardtia_gracilis))	(Reinhardtia_paiewonskiana	Reinhardtia_latisecta))	(Attalea_speciosa	(Bactris_major	(Elaeis_oleifera	Elaeis_guineensis))))	(Pseudophoenix_vinifera	(Orania_palindan	Sclerosperma_profizianum))))))	Leopoldinia_pulchra)	(Sabal_domingensis	Serenoa_repens)))	Kingia_australis);
(((Calamus_caryotoides	(Sabal_domingensis	(Serenoa_repens	(((((((Manicaria_saccifera	((Dictyosperma_album	((Hydriastele_microspadix	Dypsis_decaryi)	(((Burretiokentia_grandiflora	Heterospathe_cagayanensis)	Kentiopsis_piersoniorum)	Veitchia_spiralis)))	(Prestoea_acuminata	(Oenocarpus_minor	Oenocarpus_bataua))))	Pelagodoxa_henryana)	Geonoma_undata)	Leopoldinia_pulchra)	Roystonea_regia)	(Iriartea_deltoidea	((((Bactris_major	(Elaeis_oleifera	Elaeis_guineensis))	(((Reinhardtia_simplex	Reinhardtia_gracilis)	(Reinhardtia_paiewonskiana	Reinhardtia_latisecta))	Attalea_speciosa))	Phoenix_dactylifera)	(Podococcus_barteri	(Orania_palindan	Sclerosperma_profizianum)))))	Pseudophoenix_vinifera))))	Nypa_fruticans)	Kingia_australis);
(((Calamus_caryotoides	(Sabal_domingensis	(Serenoa_repens	((Iriartea_deltoidea	((((((Reinhardtia_simplex	Reinhardtia_gracilis)	(Reinhardtia_paiewonskiana	Reinhardtia_latisecta))	(Attalea_speciosa	(Bactris_major	(Elaeis_oleifera	Elaeis_guineensis))))	Phoenix_dactylifera)	(Orania_palindan	Sclerosperma_profizianum))	(((((((Veitchia_spiralis	(Heterospathe_cagayanensis	(Burretiokentia_grandiflora	Kentiopsis_piersoniorum)))	(Podococcus_barteri	Hydriastele_microspadix))	Dypsis_decaryi)	Dictyosperma_album)	((Pelagodoxa_henryana	((Prestoea_acuminata	(Oenocarpus_minor	Oenocarpus_bataua))	Manicaria_saccifera))	Geonoma_undata))	Leopoldinia_pulchra)	Roystonea_regia)))	Pseudophoenix_vinifera))))	Nypa_fruticans)	Kingia_australis);
(((Calamus_caryotoides	(((((Pelagodoxa_henryana	((Prestoea_acuminata	(Oenocarpus_minor	Oenocarpus_bataua))	Manicaria_saccifera))	((((Heterospathe_cagayanensis	((Burretiokentia_grandiflora	Kentiopsis_piersoniorum)	Veitchia_spiralis))	((Podococcus_barteri	Hydriastele_microspadix)	Dypsis_decaryi))	Dictyosperma_album)	Geonoma_undata))	Leopoldinia_pulchra)	(Iriartea_deltoidea	((((Reinhardtia_simplex	((Reinhardtia_gracilis	Reinhardtia_latisecta)	Reinhardtia_paiewonskiana))	(Attalea_speciosa	(Bactris_major	(Elaeis_oleifera	Elaeis_guineensis))))	Phoenix_dactylifera)	(Orania_palindan	Sclerosperma_profizianum))))	(Pseudophoenix_vinifera	(Roystonea_regia	(Sabal_domingensis	Serenoa_repens)))))	Nypa_fruticans)	Kingia_australis);
(((Calamus_caryotoides	((Sabal_domingensis	Serenoa_repens)	(((((Geonoma_undata	(((Prestoea_acuminata	(Oenocarpus_minor	Oenocarpus_bataua))	Manicaria_saccifera)	Pelagodoxa_henryana))	((((Kentiopsis_piersoniorum	Heterospathe_cagayanensis)	Veitchia_spiralis)	((Hydriastele_microspadix	Dictyosperma_album)	Dypsis_decaryi))	Burretiokentia_grandiflora))	Leopoldinia_pulchra)	((((Attalea_speciosa	(Bactris_major	(Elaeis_oleifera	Elaeis_guineensis)))	(Phoenix_dactylifera	((Reinhardtia_gracilis	Reinhardtia_simplex)	(Reinhardtia_latisecta	Reinhardtia_paiewonskiana))))	(Podococcus_barteri	(Orania_palindan	Sclerosperma_profizianum)))	(Roystonea_regia	Iriartea_deltoidea)))	Pseudophoenix_vinifera)))	Nypa_fruticans)	Kingia_australis);
(((Calamus_caryotoides	((Sabal_domingensis	Serenoa_repens)	((((Geonoma_undata	(((Prestoea_acuminata	(Oenocarpus_minor	Oenocarpus_bataua))	Manicaria_saccifera)	Pelagodoxa_henryana))	((((Kentiopsis_piersoniorum	Heterospathe_cagayanensis)	Veitchia_spiralis)	Dictyosperma_album)	(Dypsis_decaryi	Hydriastele_microspadix)))	(Leopoldinia_pulchra	Burretiokentia_grandiflora))	((((Podococcus_barteri	(Orania_palindan	Sclerosperma_profizianum))	Pseudophoenix_vinifera)	(Roystonea_regia	Iriartea_deltoidea))	((Attalea_speciosa	(Bactris_major	(Elaeis_oleifera	Elaeis_guineensis)))	((Phoenix_dactylifera	(Reinhardtia_simplex	Reinhardtia_gracilis))	(Reinhardtia_latisecta	Reinhardtia_paiewonskiana)))))))	Nypa_fruticans)	Kingia_australis);
(((Calamus_caryotoides	(Serenoa_repens	(((Roystonea_regia	((Iriartea_deltoidea	((Orania_palindan	(Sclerosperma_profizianum	Podococcus_barteri))	(((Attalea_speciosa	(Bactris_major	(Elaeis_oleifera	Elaeis_guineensis)))	((Reinhardtia_simplex	Reinhardtia_gracilis)	(Reinhardtia_latisecta	Reinhardtia_paiewonskiana)))	Phoenix_dactylifera)))	((((Heterospathe_cagayanensis	((Veitchia_spiralis	Burretiokentia_grandiflora)	Kentiopsis_piersoniorum))	(Dypsis_decaryi	Dictyosperma_album))	Hydriastele_microspadix)	(Leopoldinia_pulchra	(Geonoma_undata	(((Prestoea_acuminata	(Oenocarpus_minor	Oenocarpus_bataua))	Manicaria_saccifera)	Pelagodoxa_henryana))))))	Pseudophoenix_vinifera)	Sabal_domingensis)))	Nypa_fruticans)	Kingia_australis);
(((((Serenoa_repens	Sabal_domingensis)	Calamus_caryotoides)	(((Roystonea_regia	(Iriartea_deltoidea	((Orania_palindan	Sclerosperma_profizianum)	(((Attalea_speciosa	(Bactris_major	(Elaeis_oleifera	Elaeis_guineensis)))	((Reinhardtia_simplex	Reinhardtia_gracilis)	(Reinhardtia_latisecta	Reinhardtia_paiewonskiana)))	Phoenix_dactylifera))))	((((Prestoea_acuminata	(Oenocarpus_minor	Oenocarpus_bataua))	Manicaria_saccifera)	Pelagodoxa_henryana)	((Geonoma_undata	(((Heterospathe_cagayanensis	((Veitchia_spiralis	Burretiokentia_grandiflora)	Kentiopsis_piersoniorum))	(Dypsis_decaryi	(Podococcus_barteri	Hydriastele_microspadix)))	Dictyosperma_album))	Leopoldinia_pulchra)))	Pseudophoenix_vinifera))	Nypa_fruticans)	Kingia_australis);
(((Calamus_caryotoides	((Serenoa_repens	Sabal_domingensis)	((Leopoldinia_pulchra	((Roystonea_regia	(Iriartea_deltoidea	(((Podococcus_barteri	Orania_palindan)	Sclerosperma_profizianum)	((Attalea_speciosa	(Bactris_major	(Elaeis_oleifera	Elaeis_guineensis)))	((Phoenix_dactylifera	(Reinhardtia_simplex	Reinhardtia_gracilis))	(Reinhardtia_latisecta	Reinhardtia_paiewonskiana))))))	((((Prestoea_acuminata	(Oenocarpus_minor	Oenocarpus_bataua))	Manicaria_saccifera)	Pelagodoxa_henryana)	(Geonoma_undata	((Dictyosperma_album	((Heterospathe_cagayanensis	(Burretiokentia_grandiflora	Kentiopsis_piersoniorum))	Veitchia_spiralis))	(Dypsis_decaryi	Hydriastele_microspadix))))))	Pseudophoenix_vinifera)))	Nypa_fruticans)	Kingia_australis);
(((Calamus_caryotoides	(((Iriartea_deltoidea	((((Phoenix_dactylifera	Orania_palindan)	Sclerosperma_profizianum)	((Bactris_major	(Elaeis_oleifera	Elaeis_guineensis))	(((Reinhardtia_simplex	Reinhardtia_gracilis)	(Reinhardtia_latisecta	Reinhardtia_paiewonskiana))	Attalea_speciosa)))	((Dictyosperma_album	(((Heterospathe_cagayanensis	(Kentiopsis_piersoniorum	Veitchia_spiralis))	(Burretiokentia_grandiflora	(Podococcus_barteri	Hydriastele_microspadix)))	Dypsis_decaryi))	(((((Prestoea_acuminata	(Oenocarpus_minor	Oenocarpus_bataua))	(Manicaria_saccifera	Pelagodoxa_henryana))	Geonoma_undata)	Roystonea_regia)	Leopoldinia_pulchra))))	(Sabal_domingensis	Pseudophoenix_vinifera))	Serenoa_repens))	Nypa_fruticans)	Kingia_australis);
(((((((Roystonea_regia	Iriartea_deltoidea)	((((Attalea_speciosa	(Bactris_major	(Elaeis_oleifera	Elaeis_guineensis)))	((Phoenix_dactylifera	(Reinhardtia_gracilis	Reinhardtia_simplex))	(Reinhardtia_latisecta	Reinhardtia_paiewonskiana)))	(Orania_palindan	Sclerosperma_profizianum))	Pseudophoenix_vinifera))	((Geonoma_undata	((Podococcus_barteri	Hydriastele_microspadix)	(Dypsis_decaryi	(Dictyosperma_album	(Burretiokentia_grandiflora	(Heterospathe_cagayanensis	(Veitchia_spiralis	Kentiopsis_piersoniorum)))))))	((Leopoldinia_pulchra	Pelagodoxa_henryana)	(((Oenocarpus_bataua	Oenocarpus_minor)	Prestoea_acuminata)	Manicaria_saccifera))))	(Sabal_domingensis	Serenoa_repens))	Calamus_caryotoides)	Nypa_fruticans)	Kingia_australis);
((((((((((Attalea_speciosa	(Bactris_major	(Elaeis_oleifera	Elaeis_guineensis)))	((Reinhardtia_gracilis	Reinhardtia_simplex)	(Reinhardtia_latisecta	Reinhardtia_paiewonskiana)))	Phoenix_dactylifera)	(Orania_palindan	Sclerosperma_profizianum))	((((((Dictyosperma_album	(Heterospathe_cagayanensis	(Veitchia_spiralis	Kentiopsis_piersoniorum)))	((Podococcus_barteri	Hydriastele_microspadix)	Dypsis_decaryi))	(Geonoma_undata	Burretiokentia_grandiflora))	((Leopoldinia_pulchra	(((Oenocarpus_bataua	Oenocarpus_minor)	Prestoea_acuminata)	Manicaria_saccifera))	Pelagodoxa_henryana))	Roystonea_regia)	Pseudophoenix_vinifera))	Iriartea_deltoidea)	(Sabal_domingensis	Serenoa_repens))	Calamus_caryotoides)	Nypa_fruticans)	Kingia_australis);
((Roystonea_regia	(((((Iriartea_deltoidea	(((Phoenix_dactylifera	(Sabal_domingensis	Serenoa_repens))	Calamus_caryotoides)	Nypa_fruticans))	(((Bactris_major	(Elaeis_oleifera	Elaeis_guineensis))	(((Reinhardtia_gracilis	Reinhardtia_simplex)	(Reinhardtia_latisecta	Reinhardtia_paiewonskiana))	Attalea_speciosa))	(Pseudophoenix_vinifera	(Orania_palindan	Sclerosperma_profizianum))))	((Burretiokentia_grandiflora	(Heterospathe_cagayanensis	(Veitchia_spiralis	Kentiopsis_piersoniorum)))	((Dictyosperma_album	(Podococcus_barteri	Hydriastele_microspadix))	Dypsis_decaryi)))	(Geonoma_undata	((Manicaria_saccifera	((Oenocarpus_bataua	Oenocarpus_minor)	Prestoea_acuminata))	Pelagodoxa_henryana)))	Leopoldinia_pulchra))	Kingia_australis);
((Calamus_caryotoides	(Nypa_fruticans	((((((Geonoma_undata	((((((Podococcus_barteri	Hydriastele_microspadix)	Dypsis_decaryi)	((Veitchia_spiralis	Heterospathe_cagayanensis)	(Burretiokentia_grandiflora	Kentiopsis_piersoniorum)))	Dictyosperma_album)	((Oenocarpus_bataua	Oenocarpus_minor)	Prestoea_acuminata))	(Pelagodoxa_henryana	Manicaria_saccifera)))	Roystonea_regia)	Leopoldinia_pulchra)	(((Phoenix_dactylifera	(((Reinhardtia_gracilis	Reinhardtia_simplex)	(Reinhardtia_latisecta	Reinhardtia_paiewonskiana))	(Attalea_speciosa	(Bactris_major	(Elaeis_oleifera	Elaeis_guineensis)))))	(Orania_palindan	Sclerosperma_profizianum))	Pseudophoenix_vinifera))	Iriartea_deltoidea)	(Sabal_domingensis	Serenoa_repens))))	Kingia_australis);
((Nypa_fruticans	(Calamus_caryotoides	((((((((Hydriastele_microspadix	Dypsis_decaryi)	(Heterospathe_cagayanensis	((Veitchia_spiralis	Burretiokentia_grandiflora)	Kentiopsis_piersoniorum)))	Dictyosperma_album)	((Manicaria_saccifera	((Oenocarpus_bataua	Oenocarpus_minor)	Prestoea_acuminata))	(Geonoma_undata	(Pelagodoxa_henryana	Podococcus_barteri))))	((((((Phoenix_dactylifera	Reinhardtia_simplex)	(Reinhardtia_paiewonskiana	(Reinhardtia_latisecta	Reinhardtia_gracilis)))	(Attalea_speciosa	(Bactris_major	(Elaeis_oleifera	Elaeis_guineensis))))	(Orania_palindan	Sclerosperma_profizianum))	Iriartea_deltoidea)	Leopoldinia_pulchra))	Roystonea_regia)	Pseudophoenix_vinifera)	(Sabal_domingensis	Serenoa_repens))))	Kingia_australis);
((Nypa_fruticans	(Calamus_caryotoides	((((Pseudophoenix_vinifera	(((Oenocarpus_bataua	Oenocarpus_minor)	Prestoea_acuminata)	((Hydriastele_microspadix	Dypsis_decaryi)	(((Heterospathe_cagayanensis	(Burretiokentia_grandiflora	Kentiopsis_piersoniorum))	Veitchia_spiralis)	Dictyosperma_album))))	(Manicaria_saccifera	Pelagodoxa_henryana))	Geonoma_undata)	(((((Reinhardtia_simplex	(Reinhardtia_paiewonskiana	Reinhardtia_latisecta))	(Attalea_speciosa	(Bactris_major	(Elaeis_oleifera	Elaeis_guineensis))))	(Leopoldinia_pulchra	(Orania_palindan	(Podococcus_barteri	Sclerosperma_profizianum))))	Iriartea_deltoidea)	(Reinhardtia_gracilis	((Phoenix_dactylifera	(Sabal_domingensis	Serenoa_repens))	Roystonea_regia))))))	Kingia_australis);
((Nypa_fruticans	(Calamus_caryotoides	((Pseudophoenix_vinifera	(Sabal_domingensis	Serenoa_repens))	((Leopoldinia_pulchra	Roystonea_regia)	(((Manicaria_saccifera	Pelagodoxa_henryana)	((((Oenocarpus_bataua	Oenocarpus_minor)	(Podococcus_barteri	Prestoea_acuminata))	((Hydriastele_microspadix	Dypsis_decaryi)	(Dictyosperma_album	(Burretiokentia_grandiflora	((Heterospathe_cagayanensis	Kentiopsis_piersoniorum)	Veitchia_spiralis)))))	Geonoma_undata))	(((Phoenix_dactylifera	(((Reinhardtia_gracilis	Reinhardtia_simplex)	(Reinhardtia_paiewonskiana	Reinhardtia_latisecta))	(Attalea_speciosa	(Bactris_major	(Elaeis_oleifera	Elaeis_guineensis)))))	(Orania_palindan	Sclerosperma_profizianum))	Iriartea_deltoidea))))))	Kingia_australis);
((Nypa_fruticans	(Calamus_caryotoides	((Sabal_domingensis	Serenoa_repens)	(((((Phoenix_dactylifera	(((Reinhardtia_gracilis	Reinhardtia_simplex)	(Reinhardtia_paiewonskiana	Reinhardtia_latisecta))	(Attalea_speciosa	(Bactris_major	(Elaeis_oleifera	Elaeis_guineensis)))))	(Orania_palindan	Sclerosperma_profizianum))	Iriartea_deltoidea)	(Roystonea_regia	(Leopoldinia_pulchra	(Pelagodoxa_henryana	((((Oenocarpus_bataua	Oenocarpus_minor)	Prestoea_acuminata)	((Dictyosperma_album	((Heterospathe_cagayanensis	(Kentiopsis_piersoniorum	(Veitchia_spiralis	Burretiokentia_grandiflora)))	((Podococcus_barteri	Hydriastele_microspadix)	Dypsis_decaryi)))	Geonoma_undata))	Manicaria_saccifera)))))	Pseudophoenix_vinifera))))	Kingia_australis);
((Nypa_fruticans	(Calamus_caryotoides	((Sabal_domingensis	Serenoa_repens)	((Iriartea_deltoidea	(((Dictyosperma_album	(((Kentiopsis_piersoniorum	Veitchia_spiralis)	Heterospathe_cagayanensis)	(Hydriastele_microspadix	Dypsis_decaryi)))	((Burretiokentia_grandiflora	((Geonoma_undata	(((Oenocarpus_bataua	Oenocarpus_minor)	Prestoea_acuminata)	(Manicaria_saccifera	Pelagodoxa_henryana)))	Roystonea_regia))	Leopoldinia_pulchra))	((Phoenix_dactylifera	(Attalea_speciosa	((Bactris_major	(Elaeis_oleifera	Elaeis_guineensis))	((Reinhardtia_gracilis	Reinhardtia_simplex)	(Reinhardtia_paiewonskiana	Reinhardtia_latisecta)))))	(Orania_palindan	(Podococcus_barteri	Sclerosperma_profizianum)))))	Pseudophoenix_vinifera))))	Kingia_australis);
((Nypa_fruticans	(Calamus_caryotoides	((Sabal_domingensis	Serenoa_repens)	(((Burretiokentia_grandiflora	(Leopoldinia_pulchra	(Geonoma_undata	(Pelagodoxa_henryana	(((Dictyosperma_album	(((Kentiopsis_piersoniorum	Veitchia_spiralis)	Heterospathe_cagayanensis)	((Podococcus_barteri	Hydriastele_microspadix)	Dypsis_decaryi)))	((Oenocarpus_bataua	Oenocarpus_minor)	Prestoea_acuminata))	Manicaria_saccifera)))))	(((((Phoenix_dactylifera	(Reinhardtia_gracilis	Reinhardtia_simplex))	(Reinhardtia_paiewonskiana	Reinhardtia_latisecta))	(Attalea_speciosa	(Bactris_major	(Elaeis_oleifera	Elaeis_guineensis))))	(Orania_palindan	Sclerosperma_profizianum))	(Roystonea_regia	Iriartea_deltoidea)))	Pseudophoenix_vinifera))))	Kingia_australis);
(((Calamus_caryotoides	((Serenoa_repens	Sabal_domingensis)	(((Leopoldinia_pulchra	(Geonoma_undata	((Pelagodoxa_henryana	Manicaria_saccifera)	((Prestoea_acuminata	(Oenocarpus_bataua	Oenocarpus_minor))	(Dictyosperma_album	((Kentiopsis_piersoniorum	(Heterospathe_cagayanensis	Veitchia_spiralis))	((Podococcus_barteri	Hydriastele_microspadix)	Dypsis_decaryi)))))))	((Burretiokentia_grandiflora	Roystonea_regia)	(Iriartea_deltoidea	((Sclerosperma_profizianum	Orania_palindan)	(Phoenix_dactylifera	(((Reinhardtia_paiewonskiana	Reinhardtia_latisecta)	(Reinhardtia_gracilis	Reinhardtia_simplex))	((Bactris_major	(Elaeis_oleifera	Elaeis_guineensis))	Attalea_speciosa)))))))	Pseudophoenix_vinifera)))	Nypa_fruticans)	Kingia_australis);
(((Calamus_caryotoides	((Serenoa_repens	Sabal_domingensis)	((Iriartea_deltoidea	(((Podococcus_barteri	(Sclerosperma_profizianum	Orania_palindan))	(((Reinhardtia_paiewonskiana	Reinhardtia_latisecta)	(Phoenix_dactylifera	(Reinhardtia_gracilis	Reinhardtia_simplex)))	((Bactris_major	(Elaeis_oleifera	Elaeis_guineensis))	Attalea_speciosa)))	((Leopoldinia_pulchra	(Pelagodoxa_henryana	((Manicaria_saccifera	(Prestoea_acuminata	(Oenocarpus_bataua	Oenocarpus_minor)))	(Geonoma_undata	((Hydriastele_microspadix	Dypsis_decaryi)	(Dictyosperma_album	(Heterospathe_cagayanensis	((Burretiokentia_grandiflora	Veitchia_spiralis)	Kentiopsis_piersoniorum))))))))	Roystonea_regia)))	Pseudophoenix_vinifera)))	Nypa_fruticans)	Kingia_australis);
(((Calamus_caryotoides	(Sabal_domingensis	(((((Leopoldinia_pulchra	((Pelagodoxa_henryana	(Manicaria_saccifera	(Prestoea_acuminata	(Oenocarpus_bataua	Oenocarpus_minor))))	(Geonoma_undata	((Hydriastele_microspadix	Dypsis_decaryi)	(Dictyosperma_album	((Heterospathe_cagayanensis	(Burretiokentia_grandiflora	Kentiopsis_piersoniorum))	Veitchia_spiralis))))))	Roystonea_regia)	(Iriartea_deltoidea	(((Orania_palindan	Sclerosperma_profizianum)	Podococcus_barteri)	((((Reinhardtia_paiewonskiana	Reinhardtia_latisecta)	(Reinhardtia_gracilis	Reinhardtia_simplex))	((Bactris_major	(Elaeis_oleifera	Elaeis_guineensis))	Attalea_speciosa))	Phoenix_dactylifera))))	Pseudophoenix_vinifera)	Serenoa_repens)))	Nypa_fruticans)	Kingia_australis);
((Calamus_caryotoides	((Nypa_fruticans	((((Roystonea_regia	Iriartea_deltoidea)	((Sclerosperma_profizianum	(Podococcus_barteri	Orania_palindan))	(Phoenix_dactylifera	(((Reinhardtia_paiewonskiana	Reinhardtia_latisecta)	(Reinhardtia_gracilis	Reinhardtia_simplex))	((Bactris_major	(Elaeis_oleifera	Elaeis_guineensis))	Attalea_speciosa)))))	(Pelagodoxa_henryana	(Geonoma_undata	(((((((Heterospathe_cagayanensis	(Burretiokentia_grandiflora	Kentiopsis_piersoniorum))	Veitchia_spiralis)	Hydriastele_microspadix)	Dypsis_decaryi)	Dictyosperma_album)	(Prestoea_acuminata	(Oenocarpus_bataua	Oenocarpus_minor)))	(Leopoldinia_pulchra	Manicaria_saccifera)))))	Pseudophoenix_vinifera))	(Serenoa_repens	Sabal_domingensis)))	Kingia_australis);
(((Calamus_caryotoides	((((Iriartea_deltoidea	((Sclerosperma_profizianum	Orania_palindan)	(((Reinhardtia_paiewonskiana	Reinhardtia_latisecta)	(Reinhardtia_gracilis	(Phoenix_dactylifera	Reinhardtia_simplex)))	((Bactris_major	(Elaeis_oleifera	Elaeis_guineensis))	Attalea_speciosa))))	((Podococcus_barteri	Roystonea_regia)	(((((((Heterospathe_cagayanensis	Veitchia_spiralis)	(Kentiopsis_piersoniorum	Burretiokentia_grandiflora))	(Hydriastele_microspadix	Dypsis_decaryi))	Dictyosperma_album)	(Prestoea_acuminata	(Oenocarpus_bataua	Oenocarpus_minor)))	((Manicaria_saccifera	Pelagodoxa_henryana)	Geonoma_undata))	Leopoldinia_pulchra)))	Pseudophoenix_vinifera)	(Serenoa_repens	Sabal_domingensis)))	Nypa_fruticans)	Kingia_australis);
(((Calamus_caryotoides	(((Iriartea_deltoidea	((Sclerosperma_profizianum	Orania_palindan)	(((Reinhardtia_paiewonskiana	Reinhardtia_latisecta)	(Reinhardtia_gracilis	Reinhardtia_simplex))	((Bactris_major	(Elaeis_oleifera	(Podococcus_barteri	Elaeis_guineensis)))	Attalea_speciosa))))	((Geonoma_undata	(((Prestoea_acuminata	(Oenocarpus_bataua	Oenocarpus_minor))	(Leopoldinia_pulchra	Manicaria_saccifera))	Pelagodoxa_henryana))	(Dypsis_decaryi	((Burretiokentia_grandiflora	(Hydriastele_microspadix	Dictyosperma_album))	((Kentiopsis_piersoniorum	Veitchia_spiralis)	Heterospathe_cagayanensis)))))	(((Phoenix_dactylifera	(Serenoa_repens	Sabal_domingensis))	Roystonea_regia)	Pseudophoenix_vinifera)))	Nypa_fruticans)	Kingia_australis);
(((Calamus_caryotoides	((Leopoldinia_pulchra	Pseudophoenix_vinifera)	(((Iriartea_deltoidea	((Orania_palindan	(Podococcus_barteri	Sclerosperma_profizianum))	(((Reinhardtia_paiewonskiana	Reinhardtia_latisecta)	(Phoenix_dactylifera	(Reinhardtia_gracilis	Reinhardtia_simplex)))	((Bactris_major	(Elaeis_oleifera	Elaeis_guineensis))	Attalea_speciosa))))	(((Pelagodoxa_henryana	Manicaria_saccifera)	((Prestoea_acuminata	(Oenocarpus_bataua	Oenocarpus_minor))	((Hydriastele_microspadix	Dypsis_decaryi)	(Dictyosperma_album	(Burretiokentia_grandiflora	(Veitchia_spiralis	(Heterospathe_cagayanensis	Kentiopsis_piersoniorum)))))))	Geonoma_undata))	((Serenoa_repens	Sabal_domingensis)	Roystonea_regia))))	Nypa_fruticans)	Kingia_australis);
(((Calamus_caryotoides	(((Iriartea_deltoidea	(Pseudophoenix_vinifera	((Orania_palindan	Sclerosperma_profizianum)	((Bactris_major	(Elaeis_oleifera	Elaeis_guineensis))	(Attalea_speciosa	(Phoenix_dactylifera	((Reinhardtia_paiewonskiana	Reinhardtia_latisecta)	(Reinhardtia_gracilis	Reinhardtia_simplex))))))))	(Roystonea_regia	(Leopoldinia_pulchra	(((Prestoea_acuminata	(Oenocarpus_bataua	Oenocarpus_minor))	(Geonoma_undata	(Dypsis_decaryi	(((Podococcus_barteri	Hydriastele_microspadix)	Dictyosperma_album)	(Heterospathe_cagayanensis	(Kentiopsis_piersoniorum	(Burretiokentia_grandiflora	Veitchia_spiralis)))))))	(Pelagodoxa_henryana	Manicaria_saccifera)))))	(Serenoa_repens	Sabal_domingensis)))	Nypa_fruticans)	Kingia_australis);
(((Calamus_caryotoides	(((((Iriartea_deltoidea	((Orania_palindan	Sclerosperma_profizianum)	(((Reinhardtia_paiewonskiana	Reinhardtia_latisecta)	(Phoenix_dactylifera	(Reinhardtia_simplex	Reinhardtia_gracilis)))	((Bactris_major	(Elaeis_oleifera	Elaeis_guineensis))	Attalea_speciosa))))	(((((Pelagodoxa_henryana	Manicaria_saccifera)	(Prestoea_acuminata	(Oenocarpus_bataua	Oenocarpus_minor)))	Geonoma_undata)	((((Veitchia_spiralis	(Kentiopsis_piersoniorum	Burretiokentia_grandiflora))	Heterospathe_cagayanensis)	(Dypsis_decaryi	(Podococcus_barteri	Hydriastele_microspadix)))	Dictyosperma_album))	Leopoldinia_pulchra))	Pseudophoenix_vinifera)	Roystonea_regia)	(Serenoa_repens	Sabal_domingensis)))	Nypa_fruticans)	Kingia_australis);
(((Calamus_caryotoides	((((((Pelagodoxa_henryana	(Manicaria_saccifera	(Prestoea_acuminata	(Oenocarpus_bataua	Oenocarpus_minor))))	Geonoma_undata)	((((Dypsis_decaryi	Veitchia_spiralis)	Burretiokentia_grandiflora)	(Kentiopsis_piersoniorum	Heterospathe_cagayanensis))	((Podococcus_barteri	Hydriastele_microspadix)	Dictyosperma_album)))	Leopoldinia_pulchra)	(Roystonea_regia	(Iriartea_deltoidea	((Pseudophoenix_vinifera	(Orania_palindan	Sclerosperma_profizianum))	((Bactris_major	(Elaeis_oleifera	Elaeis_guineensis))	(Attalea_speciosa	((Reinhardtia_paiewonskiana	Reinhardtia_latisecta)	(Reinhardtia_gracilis	(Phoenix_dactylifera	Reinhardtia_simplex)))))))))	(Serenoa_repens	Sabal_domingensis)))	Nypa_fruticans)	Kingia_australis);
((Nypa_fruticans	((Sabal_domingensis	((Pseudophoenix_vinifera	(((((Orania_palindan	(Podococcus_barteri	Sclerosperma_profizianum))	(((Elaeis_guineensis	Elaeis_oleifera)	Bactris_major)	((((Reinhardtia_simplex	Reinhardtia_gracilis)	(Reinhardtia_paiewonskiana	Reinhardtia_latisecta))	Phoenix_dactylifera)	Attalea_speciosa)))	Iriartea_deltoidea)	(Pelagodoxa_henryana	(((((Oenocarpus_bataua	Oenocarpus_minor)	Prestoea_acuminata)	Leopoldinia_pulchra)	Manicaria_saccifera)	(((Hydriastele_microspadix	(Dypsis_decaryi	(Dictyosperma_album	(Heterospathe_cagayanensis	(Kentiopsis_piersoniorum	Veitchia_spiralis)))))	Geonoma_undata)	Burretiokentia_grandiflora))))	Roystonea_regia))	Serenoa_repens))	Calamus_caryotoides))	Kingia_australis);
((Nypa_fruticans	(((((((Reinhardtia_gracilis	Reinhardtia_simplex)	(Reinhardtia_paiewonskiana	Reinhardtia_latisecta))	(Attalea_speciosa	((Elaeis_guineensis	Elaeis_oleifera)	Bactris_major)))	((Roystonea_regia	((((((Oenocarpus_bataua	Oenocarpus_minor)	(Podococcus_barteri	Prestoea_acuminata))	(Dypsis_decaryi	((Hydriastele_microspadix	Dictyosperma_album)	(Burretiokentia_grandiflora	(Heterospathe_cagayanensis	(Kentiopsis_piersoniorum	Veitchia_spiralis))))))	(Leopoldinia_pulchra	Manicaria_saccifera))	Geonoma_undata)	Pelagodoxa_henryana))	(Pseudophoenix_vinifera	(Orania_palindan	Sclerosperma_profizianum))))	Iriartea_deltoidea)	(Phoenix_dactylifera	(Serenoa_repens	Sabal_domingensis)))	Calamus_caryotoides))	Kingia_australis);
((Nypa_fruticans	((((((Roystonea_regia	((((((Oenocarpus_bataua	Oenocarpus_minor)	Prestoea_acuminata)	(Dypsis_decaryi	(Dictyosperma_album	(Hydriastele_microspadix	(((Burretiokentia_grandiflora	Kentiopsis_piersoniorum)	Heterospathe_cagayanensis)	Veitchia_spiralis)))))	Manicaria_saccifera)	Geonoma_undata)	(Leopoldinia_pulchra	Pelagodoxa_henryana)))	((Podococcus_barteri	(Orania_palindan	Sclerosperma_profizianum))	(((Reinhardtia_gracilis	Reinhardtia_simplex)	(Reinhardtia_paiewonskiana	Reinhardtia_latisecta))	(Attalea_speciosa	((Elaeis_guineensis	Elaeis_oleifera)	Bactris_major)))))	Iriartea_deltoidea)	Pseudophoenix_vinifera)	(Phoenix_dactylifera	(Serenoa_repens	Sabal_domingensis)))	Calamus_caryotoides))	Kingia_australis);
((Nypa_fruticans	((((((((Pelagodoxa_henryana	(Prestoea_acuminata	Manicaria_saccifera))	(Oenocarpus_bataua	Oenocarpus_minor))	(Geonoma_undata	(((Heterospathe_cagayanensis	(Veitchia_spiralis	(Burretiokentia_grandiflora	Kentiopsis_piersoniorum)))	Dictyosperma_album)	(Hydriastele_microspadix	Dypsis_decaryi))))	Leopoldinia_pulchra)	((((Podococcus_barteri	Sclerosperma_profizianum)	Orania_palindan)	(((Reinhardtia_simplex	(Phoenix_dactylifera	Reinhardtia_gracilis))	(Reinhardtia_paiewonskiana	Reinhardtia_latisecta))	(Attalea_speciosa	((Elaeis_guineensis	Elaeis_oleifera)	Bactris_major))))	(Roystonea_regia	Iriartea_deltoidea)))	Pseudophoenix_vinifera)	(Serenoa_repens	Sabal_domingensis))	Calamus_caryotoides))	Kingia_australis);
(((Hydriastele_microspadix	(Dypsis_decaryi	(((((Manicaria_saccifera	((((Sclerosperma_profizianum	Orania_palindan)	(((Reinhardtia_simplex	Reinhardtia_gracilis)	(Reinhardtia_paiewonskiana	Reinhardtia_latisecta))	(Attalea_speciosa	((Elaeis_guineensis	Elaeis_oleifera)	Bactris_major))))	(Pseudophoenix_vinifera	(Roystonea_regia	Iriartea_deltoidea)))	(Nypa_fruticans	((Phoenix_dactylifera	(Serenoa_repens	Sabal_domingensis))	Calamus_caryotoides))))	(Pelagodoxa_henryana	Leopoldinia_pulchra))	Geonoma_undata)	(Prestoea_acuminata	(Oenocarpus_bataua	Oenocarpus_minor)))	(Dictyosperma_album	(Burretiokentia_grandiflora	((Kentiopsis_piersoniorum	Veitchia_spiralis)	Heterospathe_cagayanensis))))))	Podococcus_barteri)	Kingia_australis);
((Calamus_caryotoides	(((((Geonoma_undata	((((Podococcus_barteri	Hydriastele_microspadix)	Dypsis_decaryi)	(Veitchia_spiralis	(Heterospathe_cagayanensis	Kentiopsis_piersoniorum)))	Dictyosperma_album))	((Burretiokentia_grandiflora	(Pelagodoxa_henryana	Leopoldinia_pulchra))	((Prestoea_acuminata	(Oenocarpus_bataua	Oenocarpus_minor))	Manicaria_saccifera)))	(((Sclerosperma_profizianum	Orania_palindan)	(((Reinhardtia_simplex	Reinhardtia_gracilis)	(Reinhardtia_paiewonskiana	Reinhardtia_latisecta))	(Attalea_speciosa	((Elaeis_guineensis	Elaeis_oleifera)	Bactris_major))))	(Pseudophoenix_vinifera	(Roystonea_regia	Iriartea_deltoidea))))	(Phoenix_dactylifera	(Serenoa_repens	Sabal_domingensis)))	Nypa_fruticans))	Kingia_australis);
(((Calamus_caryotoides	(((Iriartea_deltoidea	(((Sclerosperma_profizianum	Orania_palindan)	((Attalea_speciosa	((Elaeis_guineensis	Elaeis_oleifera)	Bactris_major))	(Phoenix_dactylifera	((Reinhardtia_simplex	Reinhardtia_gracilis)	(Reinhardtia_paiewonskiana	Reinhardtia_latisecta)))))	((((Prestoea_acuminata	(Oenocarpus_bataua	Oenocarpus_minor))	(Geonoma_undata	(((Dypsis_decaryi	(Burretiokentia_grandiflora	Veitchia_spiralis))	(Heterospathe_cagayanensis	((Podococcus_barteri	Hydriastele_microspadix)	Kentiopsis_piersoniorum)))	Dictyosperma_album)))	(Pelagodoxa_henryana	(Leopoldinia_pulchra	Manicaria_saccifera)))	Roystonea_regia)))	Pseudophoenix_vinifera)	(Serenoa_repens	Sabal_domingensis)))	Nypa_fruticans)	Kingia_australis);
(((Calamus_caryotoides	((((((Burretiokentia_grandiflora	Leopoldinia_pulchra)	(Pelagodoxa_henryana	((Manicaria_saccifera	Geonoma_undata)	((Prestoea_acuminata	(Oenocarpus_bataua	Oenocarpus_minor))	(((Veitchia_spiralis	(Kentiopsis_piersoniorum	Heterospathe_cagayanensis))	Dictyosperma_album)	((Podococcus_barteri	Hydriastele_microspadix)	Dypsis_decaryi))))))	Roystonea_regia)	(Iriartea_deltoidea	((Sclerosperma_profizianum	Orania_palindan)	(Phoenix_dactylifera	((Attalea_speciosa	((Elaeis_guineensis	Elaeis_oleifera)	Bactris_major))	((Reinhardtia_simplex	Reinhardtia_gracilis)	(Reinhardtia_paiewonskiana	Reinhardtia_latisecta)))))))	Pseudophoenix_vinifera)	(Serenoa_repens	Sabal_domingensis)))	Nypa_fruticans)	Kingia_australis);
(((Calamus_caryotoides	(((Iriartea_deltoidea	(((Podococcus_barteri	(Sclerosperma_profizianum	Orania_palindan))	((Attalea_speciosa	((Elaeis_guineensis	Elaeis_oleifera)	Bactris_major))	((Phoenix_dactylifera	(Reinhardtia_simplex	Reinhardtia_gracilis))	(Reinhardtia_paiewonskiana	Reinhardtia_latisecta))))	((Leopoldinia_pulchra	((Geonoma_undata	((Pelagodoxa_henryana	Manicaria_saccifera)	(Prestoea_acuminata	(Oenocarpus_bataua	Oenocarpus_minor))))	(Burretiokentia_grandiflora	(Dictyosperma_album	((Hydriastele_microspadix	Dypsis_decaryi)	(Veitchia_spiralis	(Kentiopsis_piersoniorum	Heterospathe_cagayanensis)))))))	Roystonea_regia)))	Pseudophoenix_vinifera)	(Serenoa_repens	Sabal_domingensis)))	Nypa_fruticans)	Kingia_australis);
(((Calamus_caryotoides	(((((Iriartea_deltoidea	(((Attalea_speciosa	((Elaeis_guineensis	Elaeis_oleifera)	Bactris_major))	((Phoenix_dactylifera	(Reinhardtia_simplex	Reinhardtia_gracilis))	(Reinhardtia_paiewonskiana	Reinhardtia_latisecta)))	((Podococcus_barteri	Sclerosperma_profizianum)	Orania_palindan)))	(((Pelagodoxa_henryana	Manicaria_saccifera)	(Prestoea_acuminata	(Oenocarpus_bataua	Oenocarpus_minor)))	((((Hydriastele_microspadix	Dypsis_decaryi)	(((Veitchia_spiralis	Heterospathe_cagayanensis)	(Burretiokentia_grandiflora	Kentiopsis_piersoniorum))	Dictyosperma_album))	Geonoma_undata)	Leopoldinia_pulchra)))	Roystonea_regia)	Pseudophoenix_vinifera)	(Serenoa_repens	Sabal_domingensis)))	Nypa_fruticans)	Kingia_australis);
(((((Serenoa_repens	Sabal_domingensis)	(Pseudophoenix_vinifera	((Iriartea_deltoidea	((((Reinhardtia_paiewonskiana	Reinhardtia_latisecta)	(Phoenix_dactylifera	(Reinhardtia_simplex	Reinhardtia_gracilis)))	((Bactris_major	(Elaeis_oleifera	Elaeis_guineensis))	Attalea_speciosa))	(Orania_palindan	(Sclerosperma_profizianum	Podococcus_barteri))))	(Roystonea_regia	((((Oenocarpus_bataua	Oenocarpus_minor)	(Pelagodoxa_henryana	(Prestoea_acuminata	Manicaria_saccifera)))	(((Dypsis_decaryi	Hydriastele_microspadix)	((Heterospathe_cagayanensis	((Burretiokentia_grandiflora	Veitchia_spiralis)	Kentiopsis_piersoniorum))	Dictyosperma_album))	Geonoma_undata))	Leopoldinia_pulchra)))))	Calamus_caryotoides)	Nypa_fruticans)	Kingia_australis);
(((((Phoenix_dactylifera	(Serenoa_repens	Sabal_domingensis))	(Pseudophoenix_vinifera	(((Roystonea_regia	Iriartea_deltoidea)	((((Reinhardtia_paiewonskiana	Reinhardtia_latisecta)	(Reinhardtia_simplex	Reinhardtia_gracilis))	((Bactris_major	(Elaeis_oleifera	Elaeis_guineensis))	Attalea_speciosa))	(Leopoldinia_pulchra	(Orania_palindan	Sclerosperma_profizianum))))	((((((Dypsis_decaryi	(Podococcus_barteri	Hydriastele_microspadix))	((Heterospathe_cagayanensis	((Burretiokentia_grandiflora	Veitchia_spiralis)	Kentiopsis_piersoniorum))	Dictyosperma_album))	((Oenocarpus_bataua	Oenocarpus_minor)	Prestoea_acuminata))	Manicaria_saccifera)	Geonoma_undata)	Pelagodoxa_henryana))))	Calamus_caryotoides)	Nypa_fruticans)	Kingia_australis);
(((((Roystonea_regia	(Serenoa_repens	Sabal_domingensis))	(Pseudophoenix_vinifera	((Iriartea_deltoidea	(((Bactris_major	(Elaeis_oleifera	Elaeis_guineensis))	(Attalea_speciosa	((Reinhardtia_paiewonskiana	Reinhardtia_latisecta)	(Phoenix_dactylifera	(Reinhardtia_simplex	Reinhardtia_gracilis)))))	(Orania_palindan	Sclerosperma_profizianum)))	((Geonoma_undata	(Dictyosperma_album	((Dypsis_decaryi	(Podococcus_barteri	Hydriastele_microspadix))	(Heterospathe_cagayanensis	((Burretiokentia_grandiflora	Veitchia_spiralis)	Kentiopsis_piersoniorum)))))	((((Oenocarpus_bataua	Oenocarpus_minor)	Prestoea_acuminata)	(Manicaria_saccifera	Leopoldinia_pulchra))	Pelagodoxa_henryana)))))	Calamus_caryotoides)	Nypa_fruticans)	Kingia_australis);
(((Calamus_caryotoides	((Serenoa_repens	Sabal_domingensis)	(((Geonoma_undata	((Hydriastele_microspadix	(((Heterospathe_cagayanensis	(Burretiokentia_grandiflora	Kentiopsis_piersoniorum))	Veitchia_spiralis)	Dictyosperma_album))	Dypsis_decaryi))	((((Oenocarpus_bataua	Oenocarpus_minor)	Prestoea_acuminata)	(Manicaria_saccifera	Leopoldinia_pulchra))	Pelagodoxa_henryana))	(((((Reinhardtia_paiewonskiana	Reinhardtia_latisecta)	(Reinhardtia_simplex	Reinhardtia_gracilis))	((Bactris_major	(Elaeis_oleifera	Elaeis_guineensis))	Attalea_speciosa))	(Phoenix_dactylifera	(Pseudophoenix_vinifera	(Orania_palindan	(Podococcus_barteri	Sclerosperma_profizianum)))))	(Roystonea_regia	Iriartea_deltoidea)))))	Nypa_fruticans)	Kingia_australis);
(((Calamus_caryotoides	(Pelagodoxa_henryana	(((Phoenix_dactylifera	Manicaria_saccifera)	(Geonoma_undata	(((Oenocarpus_bataua	Oenocarpus_minor)	Prestoea_acuminata)	((((Heterospathe_cagayanensis	Kentiopsis_piersoniorum)	Veitchia_spiralis)	Dictyosperma_album)	(Dypsis_decaryi	Hydriastele_microspadix)))))	((((((Reinhardtia_paiewonskiana	Reinhardtia_latisecta)	(Reinhardtia_simplex	Reinhardtia_gracilis))	((Bactris_major	(Elaeis_oleifera	Elaeis_guineensis))	Attalea_speciosa))	(Leopoldinia_pulchra	(Orania_palindan	(Podococcus_barteri	Sclerosperma_profizianum))))	((Pseudophoenix_vinifera	Roystonea_regia)	Iriartea_deltoidea))	(Burretiokentia_grandiflora	(Serenoa_repens	Sabal_domingensis))))))	Nypa_fruticans)	Kingia_australis);
(((Calamus_caryotoides	((Serenoa_repens	Sabal_domingensis)	(((Iriartea_deltoidea	((((Reinhardtia_paiewonskiana	Reinhardtia_latisecta)	(Reinhardtia_simplex	Reinhardtia_gracilis))	((Bactris_major	(Elaeis_oleifera	Elaeis_guineensis))	Attalea_speciosa))	(Orania_palindan	(Podococcus_barteri	Sclerosperma_profizianum))))	((Leopoldinia_pulchra	((Geonoma_undata	(((Oenocarpus_bataua	Oenocarpus_minor)	Prestoea_acuminata)	(Dictyosperma_album	((Dypsis_decaryi	Hydriastele_microspadix)	((Heterospathe_cagayanensis	Kentiopsis_piersoniorum)	Veitchia_spiralis)))))	(((Pelagodoxa_henryana	Phoenix_dactylifera)	Manicaria_saccifera)	Burretiokentia_grandiflora)))	Roystonea_regia))	Pseudophoenix_vinifera)))	Nypa_fruticans)	Kingia_australis);
(((Calamus_caryotoides	((Serenoa_repens	Sabal_domingensis)	(((Iriartea_deltoidea	((((Bactris_major	(Elaeis_oleifera	Elaeis_guineensis))	Attalea_speciosa)	((Reinhardtia_paiewonskiana	Reinhardtia_latisecta)	(Phoenix_dactylifera	(Reinhardtia_simplex	Reinhardtia_gracilis))))	(Orania_palindan	Sclerosperma_profizianum)))	((((Manicaria_saccifera	((Oenocarpus_bataua	Oenocarpus_minor)	Prestoea_acuminata))	(Geonoma_undata	(((Dictyosperma_album	(Heterospathe_cagayanensis	(Kentiopsis_piersoniorum	Veitchia_spiralis)))	(Podococcus_barteri	Hydriastele_microspadix))	Dypsis_decaryi)))	Pelagodoxa_henryana)	(Leopoldinia_pulchra	(Roystonea_regia	Burretiokentia_grandiflora))))	Pseudophoenix_vinifera)))	Nypa_fruticans)	Kingia_australis);
(((((Phoenix_dactylifera	(Serenoa_repens	Sabal_domingensis))	(((Iriartea_deltoidea	((((Bactris_major	(Elaeis_oleifera	Elaeis_guineensis))	Attalea_speciosa)	((Reinhardtia_paiewonskiana	Reinhardtia_latisecta)	(Reinhardtia_simplex	Reinhardtia_gracilis)))	(Podococcus_barteri	(Orania_palindan	Sclerosperma_profizianum))))	((((((Oenocarpus_bataua	Oenocarpus_minor)	Prestoea_acuminata)	Manicaria_saccifera)	(Geonoma_undata	((Dictyosperma_album	(Heterospathe_cagayanensis	(Kentiopsis_piersoniorum	Veitchia_spiralis)))	(Hydriastele_microspadix	Dypsis_decaryi))))	(Leopoldinia_pulchra	Pelagodoxa_henryana))	(Roystonea_regia	Burretiokentia_grandiflora)))	Pseudophoenix_vinifera))	Nypa_fruticans)	Calamus_caryotoides)	Kingia_australis);
(((Calamus_caryotoides	((Serenoa_repens	Sabal_domingensis)	(((Iriartea_deltoidea	((Phoenix_dactylifera	(((Bactris_major	(Elaeis_oleifera	Elaeis_guineensis))	Attalea_speciosa)	((Reinhardtia_paiewonskiana	Reinhardtia_latisecta)	(Reinhardtia_simplex	Reinhardtia_gracilis))))	(Sclerosperma_profizianum	(Podococcus_barteri	Orania_palindan))))	((((Leopoldinia_pulchra	Pelagodoxa_henryana)	(Geonoma_undata	(((Oenocarpus_bataua	Oenocarpus_minor)	Prestoea_acuminata)	Manicaria_saccifera)))	(Dictyosperma_album	(((Burretiokentia_grandiflora	Heterospathe_cagayanensis)	(Kentiopsis_piersoniorum	Veitchia_spiralis))	(Hydriastele_microspadix	Dypsis_decaryi))))	Roystonea_regia))	Pseudophoenix_vinifera)))	Nypa_fruticans)	Kingia_australis);
(((Calamus_caryotoides	((Serenoa_repens	Sabal_domingensis)	(((Iriartea_deltoidea	(((Bactris_major	(Elaeis_oleifera	Elaeis_guineensis))	(Attalea_speciosa	(((Reinhardtia_paiewonskiana	Reinhardtia_latisecta)	(Reinhardtia_simplex	Reinhardtia_gracilis))	Phoenix_dactylifera)))	(Sclerosperma_profizianum	(Podococcus_barteri	Orania_palindan))))	(((Leopoldinia_pulchra	Roystonea_regia)	(Geonoma_undata	(((Oenocarpus_bataua	Oenocarpus_minor)	Prestoea_acuminata)	(Pelagodoxa_henryana	Manicaria_saccifera))))	(Hydriastele_microspadix	(Dypsis_decaryi	(Dictyosperma_album	(Heterospathe_cagayanensis	(Kentiopsis_piersoniorum	(Burretiokentia_grandiflora	Veitchia_spiralis))))))))	Pseudophoenix_vinifera)))	Nypa_fruticans)	Kingia_australis);
((Nypa_fruticans	(Calamus_caryotoides	((Pseudophoenix_vinifera	((Iriartea_deltoidea	((Sclerosperma_profizianum	Orania_palindan)	(Phoenix_dactylifera	((Bactris_major	(Elaeis_oleifera	Elaeis_guineensis))	((Reinhardtia_simplex	(Reinhardtia_latisecta	Reinhardtia_paiewonskiana))	Attalea_speciosa)))))	((Leopoldinia_pulchra	Roystonea_regia)	((((((Podococcus_barteri	Hydriastele_microspadix)	((Heterospathe_cagayanensis	((Burretiokentia_grandiflora	Kentiopsis_piersoniorum)	Veitchia_spiralis))	Dictyosperma_album))	Dypsis_decaryi)	((Oenocarpus_minor	Oenocarpus_bataua)	Prestoea_acuminata))	((Manicaria_saccifera	Reinhardtia_gracilis)	Pelagodoxa_henryana))	Geonoma_undata))))	(Sabal_domingensis	Serenoa_repens))))	Kingia_australis);
((Nypa_fruticans	(Calamus_caryotoides	((Pseudophoenix_vinifera	((Iriartea_deltoidea	(((Podococcus_barteri	Sclerosperma_profizianum)	Orania_palindan)	(Phoenix_dactylifera	(((Reinhardtia_gracilis	Reinhardtia_simplex)	(Reinhardtia_latisecta	Reinhardtia_paiewonskiana))	(Attalea_speciosa	(Bactris_major	(Elaeis_oleifera	Elaeis_guineensis)))))))	(Roystonea_regia	(((Geonoma_undata	(Dictyosperma_album	((Hydriastele_microspadix	Dypsis_decaryi)	((Heterospathe_cagayanensis	(Kentiopsis_piersoniorum	Burretiokentia_grandiflora))	Veitchia_spiralis))))	((Manicaria_saccifera	((Oenocarpus_minor	Oenocarpus_bataua)	Prestoea_acuminata))	Pelagodoxa_henryana))	Leopoldinia_pulchra))))	(Sabal_domingensis	Serenoa_repens))))	Kingia_australis);
((Nypa_fruticans	(Calamus_caryotoides	((Pseudophoenix_vinifera	(Roystonea_regia	((((Manicaria_saccifera	((Oenocarpus_minor	Oenocarpus_bataua)	Leopoldinia_pulchra))	(Pelagodoxa_henryana	Prestoea_acuminata))	(Geonoma_undata	((Hydriastele_microspadix	Dypsis_decaryi)	(Dictyosperma_album	((Kentiopsis_piersoniorum	Heterospathe_cagayanensis)	(Veitchia_spiralis	Burretiokentia_grandiflora))))))	(Iriartea_deltoidea	(((Podococcus_barteri	Sclerosperma_profizianum)	Orania_palindan)	((Reinhardtia_gracilis	(Attalea_speciosa	(Bactris_major	(Elaeis_oleifera	Elaeis_guineensis))))	(Phoenix_dactylifera	(Reinhardtia_simplex	(Reinhardtia_latisecta	Reinhardtia_paiewonskiana)))))))))	(Sabal_domingensis	Serenoa_repens))))	Kingia_australis);
((Nypa_fruticans	(Calamus_caryotoides	((((Dypsis_decaryi	(((Podococcus_barteri	Hydriastele_microspadix)	Dictyosperma_album)	((Veitchia_spiralis	Kentiopsis_piersoniorum)	Heterospathe_cagayanensis)))	(((Leopoldinia_pulchra	(Burretiokentia_grandiflora	((Manicaria_saccifera	Pelagodoxa_henryana)	(Prestoea_acuminata	(Oenocarpus_minor	Oenocarpus_bataua)))))	Roystonea_regia)	Geonoma_undata))	(Iriartea_deltoidea	(Pseudophoenix_vinifera	(((Sclerosperma_profizianum	Orania_palindan)	((Bactris_major	(Elaeis_oleifera	Elaeis_guineensis))	(((Reinhardtia_gracilis	Reinhardtia_simplex)	(Reinhardtia_latisecta	Reinhardtia_paiewonskiana))	Attalea_speciosa)))	Phoenix_dactylifera))))	(Sabal_domingensis	Serenoa_repens))))	Kingia_australis);
((Nypa_fruticans	((((Pelagodoxa_henryana	((Manicaria_saccifera	((Dictyosperma_album	((Dypsis_decaryi	(Podococcus_barteri	Hydriastele_microspadix))	((Veitchia_spiralis	Burretiokentia_grandiflora)	(Kentiopsis_piersoniorum	Heterospathe_cagayanensis))))	(Prestoea_acuminata	(Oenocarpus_minor	Oenocarpus_bataua))))	Geonoma_undata))	((Iriartea_deltoidea	((Leopoldinia_pulchra	(Sclerosperma_profizianum	Orania_palindan))	(((Phoenix_dactylifera	Reinhardtia_simplex)	(Reinhardtia_paiewonskiana	(Reinhardtia_latisecta	Reinhardtia_gracilis)))	(Attalea_speciosa	(Bactris_major	(Elaeis_oleifera	Elaeis_guineensis))))))	Roystonea_regia))	Pseudophoenix_vinifera)	(Sabal_domingensis	(Calamus_caryotoides	Serenoa_repens))))	Kingia_australis);
((Nypa_fruticans	(((Iriartea_deltoidea	((((Sclerosperma_profizianum	(Orania_palindan	Podococcus_barteri))	Pseudophoenix_vinifera)	(Phoenix_dactylifera	(((Reinhardtia_gracilis	Reinhardtia_simplex)	(Reinhardtia_paiewonskiana	Reinhardtia_latisecta))	(Attalea_speciosa	(Bactris_major	(Elaeis_oleifera	Elaeis_guineensis))))))	(Roystonea_regia	(((Geonoma_undata	((Hydriastele_microspadix	((((Veitchia_spiralis	Kentiopsis_piersoniorum)	Heterospathe_cagayanensis)	Burretiokentia_grandiflora)	Dictyosperma_album))	Dypsis_decaryi))	((Prestoea_acuminata	(Oenocarpus_minor	Oenocarpus_bataua))	(Pelagodoxa_henryana	Manicaria_saccifera)))	Leopoldinia_pulchra))))	(Sabal_domingensis	Serenoa_repens))	Calamus_caryotoides))	Kingia_australis);
((Nypa_fruticans	(((((Roystonea_regia	(((Geonoma_undata	(((Hydriastele_microspadix	((Burretiokentia_grandiflora	Kentiopsis_piersoniorum)	(Veitchia_spiralis	Heterospathe_cagayanensis)))	Dypsis_decaryi)	Dictyosperma_album))	((Prestoea_acuminata	(Oenocarpus_minor	Oenocarpus_bataua))	Manicaria_saccifera))	(Pelagodoxa_henryana	Leopoldinia_pulchra)))	(Iriartea_deltoidea	(((Phoenix_dactylifera	Sclerosperma_profizianum)	Orania_palindan)	((((Reinhardtia_gracilis	Reinhardtia_simplex)	(Reinhardtia_paiewonskiana	Reinhardtia_latisecta))	(Attalea_speciosa	(Bactris_major	(Elaeis_oleifera	Elaeis_guineensis))))	Podococcus_barteri))))	Pseudophoenix_vinifera)	(Sabal_domingensis	Serenoa_repens))	Calamus_caryotoides))	Kingia_australis);
((Nypa_fruticans	(((((Roystonea_regia	(((Pelagodoxa_henryana	(Geonoma_undata	(Phoenix_dactylifera	((Prestoea_acuminata	(Oenocarpus_minor	Oenocarpus_bataua))	Manicaria_saccifera))))	((((Burretiokentia_grandiflora	Kentiopsis_piersoniorum)	(Veitchia_spiralis	Heterospathe_cagayanensis))	(Dypsis_decaryi	Hydriastele_microspadix))	Dictyosperma_album))	Leopoldinia_pulchra))	(Iriartea_deltoidea	(((Sclerosperma_profizianum	Podococcus_barteri)	Orania_palindan)	((Bactris_major	(Elaeis_oleifera	Elaeis_guineensis))	(((Reinhardtia_gracilis	Reinhardtia_simplex)	(Reinhardtia_paiewonskiana	Reinhardtia_latisecta))	Attalea_speciosa)))))	Pseudophoenix_vinifera)	(Sabal_domingensis	Serenoa_repens))	Calamus_caryotoides))	Kingia_australis);
((Nypa_fruticans	(((((Roystonea_regia	((((Geonoma_undata	((Dypsis_decaryi	Hydriastele_microspadix)	(Dictyosperma_album	((Veitchia_spiralis	Kentiopsis_piersoniorum)	Heterospathe_cagayanensis))))	((((Podococcus_barteri	Prestoea_acuminata)	(Oenocarpus_minor	Oenocarpus_bataua))	Manicaria_saccifera)	Pelagodoxa_henryana))	Burretiokentia_grandiflora)	Leopoldinia_pulchra))	(Iriartea_deltoidea	((Phoenix_dactylifera	(Sclerosperma_profizianum	Orania_palindan))	(((Reinhardtia_gracilis	Reinhardtia_simplex)	(Reinhardtia_paiewonskiana	Reinhardtia_latisecta))	(Attalea_speciosa	(Bactris_major	(Elaeis_oleifera	Elaeis_guineensis)))))))	Pseudophoenix_vinifera)	(Sabal_domingensis	Serenoa_repens))	Calamus_caryotoides))	Kingia_australis);
((Nypa_fruticans	((((((Roystonea_regia	((((Dictyosperma_album	(((Veitchia_spiralis	Kentiopsis_piersoniorum)	Heterospathe_cagayanensis)	(Dypsis_decaryi	(Podococcus_barteri	Hydriastele_microspadix))))	(Geonoma_undata	((Prestoea_acuminata	(Oenocarpus_minor	Oenocarpus_bataua))	(Pelagodoxa_henryana	Manicaria_saccifera))))	Leopoldinia_pulchra)	Burretiokentia_grandiflora))	((Sclerosperma_profizianum	Orania_palindan)	((Attalea_speciosa	(((Reinhardtia_gracilis	Reinhardtia_simplex)	(Reinhardtia_paiewonskiana	Reinhardtia_latisecta))	Phoenix_dactylifera))	(Bactris_major	(Elaeis_oleifera	Elaeis_guineensis)))))	Iriartea_deltoidea)	Pseudophoenix_vinifera)	(Sabal_domingensis	Serenoa_repens))	Calamus_caryotoides))	Kingia_australis);
