# Supplementary material for: Data supporting the nuclear phylogenomics of the palm subfamily Arecoideae (Arecaceae)
Source: Data Brief. 2016 Mar 2;7:532–6. doi: 10.1016/j.dib.2016.02.063 (PMC4796708; doi:10.1016/j.dib.2016.02.063)
Supplement: Supplementary file 5 — Supplementary material [file mmc5.zip › RAxML_bootstrap.Elaeis_732.raxml.tre]

((Dictyosperma_album	(((Kentiopsis_piersoniorum	Hydriastele_microspadix)	Heterospathe_cagayanensis)	(((((Geonoma_undata	Pseudophoenix_vinifera)	Manicaria_saccifera)	(Prestoea_acuminata	(Dypsis_decaryi	Oenocarpus_bataua)))	Pelagodoxa_henryana)	((Attalea_speciosa	((Reinhardtia_paiewonskiana	Reinhardtia_latisecta)	Reinhardtia_simplex))	((Calamus_caryotoides	Burretiokentia_grandiflora)	((Iriartea_deltoidea	((Sabal_domingensis	Phoenix_dactylifera)	Nypa_fruticans))	Leopoldinia_pulchra))))))	Kingia_australis);
((Dictyosperma_album	(((Kentiopsis_piersoniorum	Hydriastele_microspadix)	Heterospathe_cagayanensis)	(((((Calamus_caryotoides	Burretiokentia_grandiflora)	(Iriartea_deltoidea	(Sabal_domingensis	Phoenix_dactylifera)))	(Geonoma_undata	Leopoldinia_pulchra))	((Manicaria_saccifera	(Prestoea_acuminata	(Dypsis_decaryi	Oenocarpus_bataua)))	(Attalea_speciosa	((Reinhardtia_paiewonskiana	Reinhardtia_latisecta)	(Pseudophoenix_vinifera	Reinhardtia_simplex)))))	(Nypa_fruticans	Pelagodoxa_henryana))))	Kingia_australis);
((Oenocarpus_bataua	(((((Nypa_fruticans	Pelagodoxa_henryana)	((Pseudophoenix_vinifera	Heterospathe_cagayanensis)	(Dictyosperma_album	(((Dypsis_decaryi	(Attalea_speciosa	((Reinhardtia_paiewonskiana	Reinhardtia_latisecta)	Reinhardtia_simplex)))	Kentiopsis_piersoniorum)	Hydriastele_microspadix))))	(((Iriartea_deltoidea	(Sabal_domingensis	Phoenix_dactylifera))	(Geonoma_undata	Leopoldinia_pulchra))	(Calamus_caryotoides	Burretiokentia_grandiflora)))	Manicaria_saccifera)	Prestoea_acuminata))	Kingia_australis);
((Oenocarpus_bataua	(((((((Heterospathe_cagayanensis	(Kentiopsis_piersoniorum	Hydriastele_microspadix))	Dypsis_decaryi)	(Pseudophoenix_vinifera	Manicaria_saccifera))	((Attalea_speciosa	((Reinhardtia_paiewonskiana	Reinhardtia_latisecta)	Reinhardtia_simplex))	Pelagodoxa_henryana))	((Nypa_fruticans	(Geonoma_undata	Leopoldinia_pulchra))	((Iriartea_deltoidea	(Sabal_domingensis	Phoenix_dactylifera))	(Calamus_caryotoides	Burretiokentia_grandiflora))))	Dictyosperma_album)	Prestoea_acuminata))	Kingia_australis);
((Nypa_fruticans	(Phoenix_dactylifera	(((Calamus_caryotoides	Burretiokentia_grandiflora)	(((Dypsis_decaryi	(Prestoea_acuminata	Oenocarpus_bataua))	((Attalea_speciosa	((Reinhardtia_paiewonskiana	Reinhardtia_latisecta)	Reinhardtia_simplex))	((Geonoma_undata	(Pseudophoenix_vinifera	Manicaria_saccifera))	(Leopoldinia_pulchra	(((Heterospathe_cagayanensis	(Kentiopsis_piersoniorum	Hydriastele_microspadix))	Dictyosperma_album)	Pelagodoxa_henryana)))))	Iriartea_deltoidea))	Sabal_domingensis)))	Kingia_australis);
((Nypa_fruticans	((Iriartea_deltoidea	((Calamus_caryotoides	Burretiokentia_grandiflora)	((Pelagodoxa_henryana	((Prestoea_acuminata	Oenocarpus_bataua)	(Attalea_speciosa	((((Reinhardtia_paiewonskiana	Reinhardtia_latisecta)	Reinhardtia_simplex)	(Manicaria_saccifera	(Geonoma_undata	Pseudophoenix_vinifera)))	(((Heterospathe_cagayanensis	(Kentiopsis_piersoniorum	Hydriastele_microspadix))	Dictyosperma_album)	Dypsis_decaryi)))))	Leopoldinia_pulchra)))	(Phoenix_dactylifera	Sabal_domingensis)))	Kingia_australis);
((Nypa_fruticans	((((Iriartea_deltoidea	(((Prestoea_acuminata	Oenocarpus_bataua)	(((Heterospathe_cagayanensis	(Kentiopsis_piersoniorum	Hydriastele_microspadix))	Dictyosperma_album)	Dypsis_decaryi))	(((Attalea_speciosa	((Reinhardtia_paiewonskiana	Reinhardtia_latisecta)	Reinhardtia_simplex))	(Manicaria_saccifera	(Geonoma_undata	Pseudophoenix_vinifera)))	(Leopoldinia_pulchra	Pelagodoxa_henryana))))	Sabal_domingensis)	(Calamus_caryotoides	Burretiokentia_grandiflora))	Phoenix_dactylifera))	Kingia_australis);
((Dictyosperma_album	(((Leopoldinia_pulchra	((((Burretiokentia_grandiflora	Pseudophoenix_vinifera)	((Reinhardtia_paiewonskiana	Reinhardtia_latisecta)	Reinhardtia_simplex))	Geonoma_undata)	((((Phoenix_dactylifera	Sabal_domingensis)	Iriartea_deltoidea)	((Prestoea_acuminata	Oenocarpus_bataua)	(Calamus_caryotoides	Attalea_speciosa)))	(Manicaria_saccifera	Dypsis_decaryi))))	(Nypa_fruticans	Pelagodoxa_henryana))	(Kentiopsis_piersoniorum	(Heterospathe_cagayanensis	Hydriastele_microspadix))))	Kingia_australis);
(((Phoenix_dactylifera	Sabal_domingensis)	(Iriartea_deltoidea	(((Prestoea_acuminata	Oenocarpus_bataua)	((((Dypsis_decaryi	((Kentiopsis_piersoniorum	(Heterospathe_cagayanensis	Hydriastele_microspadix))	Dictyosperma_album))	(Manicaria_saccifera	((Burretiokentia_grandiflora	Pseudophoenix_vinifera)	(Attalea_speciosa	((Reinhardtia_paiewonskiana	Reinhardtia_latisecta)	Reinhardtia_simplex)))))	((Nypa_fruticans	Pelagodoxa_henryana)	Geonoma_undata))	Leopoldinia_pulchra))	Calamus_caryotoides)))	Kingia_australis);
((Oenocarpus_bataua	((((((Kentiopsis_piersoniorum	(Heterospathe_cagayanensis	Hydriastele_microspadix))	Dictyosperma_album)	((Nypa_fruticans	Pelagodoxa_henryana)	Leopoldinia_pulchra))	((((Attalea_speciosa	((Burretiokentia_grandiflora	Calamus_caryotoides)	(Pseudophoenix_vinifera	((Reinhardtia_paiewonskiana	Reinhardtia_latisecta)	Reinhardtia_simplex))))	Dypsis_decaryi)	Geonoma_undata)	(Iriartea_deltoidea	(Phoenix_dactylifera	Sabal_domingensis))))	Manicaria_saccifera)	Prestoea_acuminata))	Kingia_australis);
((Oenocarpus_bataua	(((Calamus_caryotoides	(Dypsis_decaryi	(Phoenix_dactylifera	Sabal_domingensis)))	((((Attalea_speciosa	(Reinhardtia_simplex	(Reinhardtia_paiewonskiana	Reinhardtia_latisecta)))	(Burretiokentia_grandiflora	Leopoldinia_pulchra))	(((Pseudophoenix_vinifera	Geonoma_undata)	Manicaria_saccifera)	(((Kentiopsis_piersoniorum	Hydriastele_microspadix)	Heterospathe_cagayanensis)	(Nypa_fruticans	Pelagodoxa_henryana))))	Iriartea_deltoidea))	(Dictyosperma_album	Prestoea_acuminata)))	Kingia_australis);
(((Oenocarpus_bataua	Prestoea_acuminata)	((Manicaria_saccifera	(((Dictyosperma_album	((Kentiopsis_piersoniorum	Hydriastele_microspadix)	Heterospathe_cagayanensis))	(Attalea_speciosa	(Reinhardtia_simplex	(Reinhardtia_paiewonskiana	Reinhardtia_latisecta))))	((((Calamus_caryotoides	Phoenix_dactylifera)	Sabal_domingensis)	(Burretiokentia_grandiflora	Leopoldinia_pulchra))	((Nypa_fruticans	Pelagodoxa_henryana)	(Pseudophoenix_vinifera	Geonoma_undata)))))	(Iriartea_deltoidea	Dypsis_decaryi)))	Kingia_australis);
((Dictyosperma_album	(((Kentiopsis_piersoniorum	Hydriastele_microspadix)	Heterospathe_cagayanensis)	(Pelagodoxa_henryana	(((((Iriartea_deltoidea	(Oenocarpus_bataua	Prestoea_acuminata))	Manicaria_saccifera)	(Dypsis_decaryi	((Burretiokentia_grandiflora	Calamus_caryotoides)	(Pseudophoenix_vinifera	(Phoenix_dactylifera	Sabal_domingensis)))))	(Attalea_speciosa	(Reinhardtia_simplex	(Reinhardtia_paiewonskiana	Reinhardtia_latisecta))))	((Nypa_fruticans	Leopoldinia_pulchra)	Geonoma_undata)))))	Kingia_australis);
(((Oenocarpus_bataua	Prestoea_acuminata)	(((((Pelagodoxa_henryana	(Leopoldinia_pulchra	Dypsis_decaryi))	((Pseudophoenix_vinifera	Geonoma_undata)	((Burretiokentia_grandiflora	Calamus_caryotoides)	Manicaria_saccifera)))	(((Dictyosperma_album	Kentiopsis_piersoniorum)	Hydriastele_microspadix)	Heterospathe_cagayanensis))	(Attalea_speciosa	(Reinhardtia_simplex	(Reinhardtia_paiewonskiana	Reinhardtia_latisecta))))	(((Phoenix_dactylifera	Sabal_domingensis)	Iriartea_deltoidea)	Nypa_fruticans)))	Kingia_australis);
(((Oenocarpus_bataua	Prestoea_acuminata)	((Dypsis_decaryi	((Manicaria_saccifera	(Attalea_speciosa	((Pseudophoenix_vinifera	Reinhardtia_simplex)	(Reinhardtia_paiewonskiana	Reinhardtia_latisecta))))	(((Kentiopsis_piersoniorum	Hydriastele_microspadix)	Heterospathe_cagayanensis)	Dictyosperma_album)))	(Pelagodoxa_henryana	(Geonoma_undata	(Leopoldinia_pulchra	(((Burretiokentia_grandiflora	Calamus_caryotoides)	(Phoenix_dactylifera	(Nypa_fruticans	Sabal_domingensis)))	Iriartea_deltoidea))))))	Kingia_australis);
((Nypa_fruticans	((Sabal_domingensis	(Iriartea_deltoidea	(((Oenocarpus_bataua	Prestoea_acuminata)	(((((Kentiopsis_piersoniorum	Hydriastele_microspadix)	Heterospathe_cagayanensis)	Dictyosperma_album)	(Leopoldinia_pulchra	(Pelagodoxa_henryana	(((Burretiokentia_grandiflora	Calamus_caryotoides)	Manicaria_saccifera)	(Pseudophoenix_vinifera	Geonoma_undata)))))	Dypsis_decaryi))	(Attalea_speciosa	(Reinhardtia_simplex	(Reinhardtia_paiewonskiana	Reinhardtia_latisecta))))))	Phoenix_dactylifera))	Kingia_australis);
((Dictyosperma_album	((Dypsis_decaryi	(((Attalea_speciosa	(((Phoenix_dactylifera	Sabal_domingensis)	Iriartea_deltoidea)	(Oenocarpus_bataua	Prestoea_acuminata)))	(Reinhardtia_simplex	(Reinhardtia_paiewonskiana	Reinhardtia_latisecta)))	(((Nypa_fruticans	Pelagodoxa_henryana)	Leopoldinia_pulchra)	(((Burretiokentia_grandiflora	Calamus_caryotoides)	Manicaria_saccifera)	(Pseudophoenix_vinifera	Geonoma_undata)))))	((Kentiopsis_piersoniorum	Hydriastele_microspadix)	Heterospathe_cagayanensis)))	Kingia_australis);
((Dictyosperma_album	(((((Reinhardtia_simplex	(Reinhardtia_paiewonskiana	Reinhardtia_latisecta))	Attalea_speciosa)	(Pseudophoenix_vinifera	Manicaria_saccifera))	(((Pelagodoxa_henryana	(Oenocarpus_bataua	Prestoea_acuminata))	((Burretiokentia_grandiflora	Calamus_caryotoides)	(((Phoenix_dactylifera	Sabal_domingensis)	Iriartea_deltoidea)	(Geonoma_undata	(Nypa_fruticans	Leopoldinia_pulchra)))))	Dypsis_decaryi))	((Kentiopsis_piersoniorum	Hydriastele_microspadix)	Heterospathe_cagayanensis)))	Kingia_australis);
((Phoenix_dactylifera	(Sabal_domingensis	(Iriartea_deltoidea	((Nypa_fruticans	Leopoldinia_pulchra)	(((Reinhardtia_simplex	(Reinhardtia_paiewonskiana	Reinhardtia_latisecta))	Attalea_speciosa)	(((Geonoma_undata	((Burretiokentia_grandiflora	Calamus_caryotoides)	Manicaria_saccifera))	(((Dypsis_decaryi	((Kentiopsis_piersoniorum	Hydriastele_microspadix)	Dictyosperma_album))	Heterospathe_cagayanensis)	(Pseudophoenix_vinifera	Pelagodoxa_henryana)))	(Oenocarpus_bataua	Prestoea_acuminata)))))))	Kingia_australis);
((Oenocarpus_bataua	((Burretiokentia_grandiflora	Calamus_caryotoides)	(((((Dictyosperma_album	(Hydriastele_microspadix	(Heterospathe_cagayanensis	Kentiopsis_piersoniorum)))	(Attalea_speciosa	((Pseudophoenix_vinifera	(Reinhardtia_simplex	(Reinhardtia_paiewonskiana	Reinhardtia_latisecta)))	Manicaria_saccifera)))	Dypsis_decaryi)	((Geonoma_undata	Prestoea_acuminata)	((Nypa_fruticans	Pelagodoxa_henryana)	Iriartea_deltoidea)))	(Leopoldinia_pulchra	(Phoenix_dactylifera	Sabal_domingensis)))))	Kingia_australis);
((Phoenix_dactylifera	((Nypa_fruticans	(Iriartea_deltoidea	((((Pelagodoxa_henryana	((Geonoma_undata	Pseudophoenix_vinifera)	(Manicaria_saccifera	(Calamus_caryotoides	Burretiokentia_grandiflora))))	(Oenocarpus_bataua	Prestoea_acuminata))	(((((Hydriastele_microspadix	Kentiopsis_piersoniorum)	Heterospathe_cagayanensis)	Dictyosperma_album)	Dypsis_decaryi)	(((Reinhardtia_latisecta	Reinhardtia_paiewonskiana)	Reinhardtia_simplex)	Attalea_speciosa)))	Leopoldinia_pulchra)))	Sabal_domingensis))	Kingia_australis);
((Nypa_fruticans	(Leopoldinia_pulchra	(((Geonoma_undata	Pseudophoenix_vinifera)	Manicaria_saccifera)	(((((Calamus_caryotoides	Burretiokentia_grandiflora)	((Sabal_domingensis	Phoenix_dactylifera)	Iriartea_deltoidea))	(Oenocarpus_bataua	Prestoea_acuminata))	(((Reinhardtia_latisecta	Reinhardtia_paiewonskiana)	Reinhardtia_simplex)	Attalea_speciosa))	(Pelagodoxa_henryana	(Dypsis_decaryi	(((Hydriastele_microspadix	Kentiopsis_piersoniorum)	Heterospathe_cagayanensis)	Dictyosperma_album)))))))	Kingia_australis);
((Nypa_fruticans	((Iriartea_deltoidea	((((Dypsis_decaryi	(((Geonoma_undata	Pseudophoenix_vinifera)	Manicaria_saccifera)	((((Reinhardtia_latisecta	Reinhardtia_paiewonskiana)	Reinhardtia_simplex)	Attalea_speciosa)	(((Hydriastele_microspadix	Kentiopsis_piersoniorum)	Heterospathe_cagayanensis)	Dictyosperma_album))))	(Pelagodoxa_henryana	(Oenocarpus_bataua	Prestoea_acuminata)))	Leopoldinia_pulchra)	(Calamus_caryotoides	Burretiokentia_grandiflora)))	(Sabal_domingensis	Phoenix_dactylifera)))	Kingia_australis);
((Nypa_fruticans	(Phoenix_dactylifera	((Iriartea_deltoidea	((((Pelagodoxa_henryana	((Oenocarpus_bataua	Prestoea_acuminata)	(((Heterospathe_cagayanensis	(Hydriastele_microspadix	(Kentiopsis_piersoniorum	Dictyosperma_album)))	(Manicaria_saccifera	((Pseudophoenix_vinifera	((Reinhardtia_latisecta	Reinhardtia_paiewonskiana)	Reinhardtia_simplex))	Attalea_speciosa)))	Dypsis_decaryi)))	Geonoma_undata)	Leopoldinia_pulchra)	(Calamus_caryotoides	Burretiokentia_grandiflora)))	Sabal_domingensis)))	Kingia_australis);
((Nypa_fruticans	(((((Manicaria_saccifera	Iriartea_deltoidea)	(((Pseudophoenix_vinifera	Pelagodoxa_henryana)	((Heterospathe_cagayanensis	(Hydriastele_microspadix	Kentiopsis_piersoniorum))	Dictyosperma_album))	Dypsis_decaryi))	(((Calamus_caryotoides	Burretiokentia_grandiflora)	(((Reinhardtia_latisecta	Reinhardtia_paiewonskiana)	Reinhardtia_simplex)	Attalea_speciosa))	(Oenocarpus_bataua	Prestoea_acuminata)))	(Geonoma_undata	Leopoldinia_pulchra))	(Sabal_domingensis	Phoenix_dactylifera)))	Kingia_australis);
((Phoenix_dactylifera	((((Calamus_caryotoides	Burretiokentia_grandiflora)	((((Manicaria_saccifera	(Oenocarpus_bataua	Prestoea_acuminata))	((Pseudophoenix_vinifera	Pelagodoxa_henryana)	Dypsis_decaryi))	(((Heterospathe_cagayanensis	(Hydriastele_microspadix	Kentiopsis_piersoniorum))	Dictyosperma_album)	(((Reinhardtia_latisecta	Reinhardtia_paiewonskiana)	Reinhardtia_simplex)	Attalea_speciosa)))	((Nypa_fruticans	Geonoma_undata)	Leopoldinia_pulchra)))	Iriartea_deltoidea)	Sabal_domingensis))	Kingia_australis);
((Dictyosperma_album	(((Pseudophoenix_vinifera	(((Reinhardtia_latisecta	Reinhardtia_paiewonskiana)	Reinhardtia_simplex)	Attalea_speciosa))	((Dypsis_decaryi	(Manicaria_saccifera	(Oenocarpus_bataua	Prestoea_acuminata)))	((((Nypa_fruticans	Geonoma_undata)	Leopoldinia_pulchra)	((Iriartea_deltoidea	(Sabal_domingensis	Phoenix_dactylifera))	(Calamus_caryotoides	Burretiokentia_grandiflora)))	Pelagodoxa_henryana)))	(Heterospathe_cagayanensis	(Hydriastele_microspadix	Kentiopsis_piersoniorum))))	Kingia_australis);
((Dictyosperma_album	(((Pelagodoxa_henryana	((Geonoma_undata	Leopoldinia_pulchra)	(((((Reinhardtia_latisecta	Reinhardtia_paiewonskiana)	Reinhardtia_simplex)	Attalea_speciosa)	((Iriartea_deltoidea	(Nypa_fruticans	(Sabal_domingensis	Phoenix_dactylifera)))	((Calamus_caryotoides	Burretiokentia_grandiflora)	Pseudophoenix_vinifera)))	(Manicaria_saccifera	(Oenocarpus_bataua	Prestoea_acuminata)))))	Dypsis_decaryi)	(Heterospathe_cagayanensis	(Hydriastele_microspadix	Kentiopsis_piersoniorum))))	Kingia_australis);
((Nypa_fruticans	((Sabal_domingensis	((Calamus_caryotoides	(((Heterospathe_cagayanensis	(Hydriastele_microspadix	Kentiopsis_piersoniorum))	Dictyosperma_album)	(((((Pseudophoenix_vinifera	Manicaria_saccifera)	((Dypsis_decaryi	Oenocarpus_bataua)	Prestoea_acuminata))	Geonoma_undata)	(((Reinhardtia_latisecta	Reinhardtia_paiewonskiana)	Reinhardtia_simplex)	Attalea_speciosa))	((Burretiokentia_grandiflora	Leopoldinia_pulchra)	Pelagodoxa_henryana))))	Iriartea_deltoidea))	Phoenix_dactylifera))	Kingia_australis);
((Oenocarpus_bataua	(Prestoea_acuminata	(((Dypsis_decaryi	Pelagodoxa_henryana)	((((Heterospathe_cagayanensis	(Hydriastele_microspadix	Kentiopsis_piersoniorum))	Dictyosperma_album)	Pseudophoenix_vinifera)	((((Reinhardtia_latisecta	Reinhardtia_paiewonskiana)	Reinhardtia_simplex)	Attalea_speciosa)	Manicaria_saccifera)))	((Leopoldinia_pulchra	(Iriartea_deltoidea	((((Burretiokentia_grandiflora	Calamus_caryotoides)	Phoenix_dactylifera)	Sabal_domingensis)	Nypa_fruticans)))	Geonoma_undata))))	Kingia_australis);
(((Phoenix_dactylifera	((Burretiokentia_grandiflora	Calamus_caryotoides)	(Sabal_domingensis	(((((Pelagodoxa_henryana	((Dictyosperma_album	Prestoea_acuminata)	(Dypsis_decaryi	Oenocarpus_bataua)))	((Heterospathe_cagayanensis	(Hydriastele_microspadix	Kentiopsis_piersoniorum))	((Pseudophoenix_vinifera	Manicaria_saccifera)	(Attalea_speciosa	(Reinhardtia_simplex	(Reinhardtia_latisecta	Reinhardtia_paiewonskiana))))))	Geonoma_undata)	Leopoldinia_pulchra)	Iriartea_deltoidea))))	Nypa_fruticans)	Kingia_australis);
(((Phoenix_dactylifera	((Burretiokentia_grandiflora	Calamus_caryotoides)	(Sabal_domingensis	((Iriartea_deltoidea	(Attalea_speciosa	(((Reinhardtia_latisecta	Reinhardtia_paiewonskiana)	Reinhardtia_simplex)	Pseudophoenix_vinifera)))	(Dypsis_decaryi	((Pelagodoxa_henryana	((Geonoma_undata	Leopoldinia_pulchra)	((Prestoea_acuminata	Oenocarpus_bataua)	Manicaria_saccifera)))	(Dictyosperma_album	(Heterospathe_cagayanensis	(Hydriastele_microspadix	Kentiopsis_piersoniorum)))))))))	Nypa_fruticans)	Kingia_australis);
(((Phoenix_dactylifera	(Sabal_domingensis	((Iriartea_deltoidea	((Attalea_speciosa	((Reinhardtia_latisecta	Reinhardtia_paiewonskiana)	Reinhardtia_simplex))	((Prestoea_acuminata	Oenocarpus_bataua)	(Pseudophoenix_vinifera	(((Geonoma_undata	Leopoldinia_pulchra)	Pelagodoxa_henryana)	(Manicaria_saccifera	((Dictyosperma_album	(Heterospathe_cagayanensis	(Hydriastele_microspadix	Kentiopsis_piersoniorum)))	Dypsis_decaryi)))))))	(Burretiokentia_grandiflora	Calamus_caryotoides))))	Nypa_fruticans)	Kingia_australis);
(((Sabal_domingensis	Phoenix_dactylifera)	((Iriartea_deltoidea	((((((Manicaria_saccifera	(Prestoea_acuminata	Oenocarpus_bataua))	(((Burretiokentia_grandiflora	Calamus_caryotoides)	(Pseudophoenix_vinifera	Pelagodoxa_henryana))	(Geonoma_undata	Leopoldinia_pulchra)))	Dypsis_decaryi)	(Dictyosperma_album	(Hydriastele_microspadix	Kentiopsis_piersoniorum)))	Heterospathe_cagayanensis)	(Attalea_speciosa	((Reinhardtia_latisecta	Reinhardtia_paiewonskiana)	Reinhardtia_simplex))))	Nypa_fruticans))	Kingia_australis);
((Dictyosperma_album	((Hydriastele_microspadix	Kentiopsis_piersoniorum)	((((Nypa_fruticans	(Geonoma_undata	Leopoldinia_pulchra))	((Burretiokentia_grandiflora	Calamus_caryotoides)	((Sabal_domingensis	Phoenix_dactylifera)	Iriartea_deltoidea)))	((Manicaria_saccifera	(Prestoea_acuminata	(Dypsis_decaryi	Oenocarpus_bataua)))	(Heterospathe_cagayanensis	(Attalea_speciosa	((Reinhardtia_latisecta	Reinhardtia_paiewonskiana)	Reinhardtia_simplex)))))	(Pseudophoenix_vinifera	Pelagodoxa_henryana))))	Kingia_australis);
((Dictyosperma_album	((Heterospathe_cagayanensis	(Hydriastele_microspadix	Kentiopsis_piersoniorum))	(Dypsis_decaryi	((Nypa_fruticans	(Geonoma_undata	Leopoldinia_pulchra))	(Manicaria_saccifera	(Pelagodoxa_henryana	((Prestoea_acuminata	Oenocarpus_bataua)	((Attalea_speciosa	((Reinhardtia_latisecta	Reinhardtia_paiewonskiana)	Reinhardtia_simplex))	((Burretiokentia_grandiflora	Calamus_caryotoides)	((Pseudophoenix_vinifera	(Sabal_domingensis	Phoenix_dactylifera))	Iriartea_deltoidea))))))))))	Kingia_australis);
(((Geonoma_undata	(Nypa_fruticans	Leopoldinia_pulchra))	(((Dypsis_decaryi	((Prestoea_acuminata	Oenocarpus_bataua)	Manicaria_saccifera))	((Dictyosperma_album	(Heterospathe_cagayanensis	(Hydriastele_microspadix	Kentiopsis_piersoniorum)))	((Attalea_speciosa	((Reinhardtia_latisecta	Reinhardtia_paiewonskiana)	Reinhardtia_simplex))	((Burretiokentia_grandiflora	Calamus_caryotoides)	((Pseudophoenix_vinifera	(Sabal_domingensis	Phoenix_dactylifera))	Iriartea_deltoidea)))))	Pelagodoxa_henryana))	Kingia_australis);
((Nypa_fruticans	(Phoenix_dactylifera	(((Burretiokentia_grandiflora	Calamus_caryotoides)	(Iriartea_deltoidea	((((Pseudophoenix_vinifera	Geonoma_undata)	Pelagodoxa_henryana)	((Dictyosperma_album	(Hydriastele_microspadix	(Kentiopsis_piersoniorum	Heterospathe_cagayanensis)))	(((Prestoea_acuminata	Oenocarpus_bataua)	(Dypsis_decaryi	Manicaria_saccifera))	(Attalea_speciosa	((Reinhardtia_latisecta	Reinhardtia_paiewonskiana)	Reinhardtia_simplex)))))	Leopoldinia_pulchra)))	Sabal_domingensis)))	Kingia_australis);
((Dictyosperma_album	(((Dypsis_decaryi	((((Manicaria_saccifera	(Attalea_speciosa	(Pseudophoenix_vinifera	((Reinhardtia_latisecta	Reinhardtia_paiewonskiana)	Reinhardtia_simplex))))	((Geonoma_undata	(Nypa_fruticans	Leopoldinia_pulchra))	(((Burretiokentia_grandiflora	Calamus_caryotoides)	(Sabal_domingensis	Phoenix_dactylifera))	Iriartea_deltoidea)))	Pelagodoxa_henryana)	(Prestoea_acuminata	Oenocarpus_bataua)))	Heterospathe_cagayanensis)	(Hydriastele_microspadix	Kentiopsis_piersoniorum)))	Kingia_australis);
((Phoenix_dactylifera	(((((Manicaria_saccifera	(Iriartea_deltoidea	(Prestoea_acuminata	Oenocarpus_bataua)))	((Dypsis_decaryi	((Pseudophoenix_vinifera	((Heterospathe_cagayanensis	(Hydriastele_microspadix	Kentiopsis_piersoniorum))	Dictyosperma_album))	Pelagodoxa_henryana))	(Geonoma_undata	(Nypa_fruticans	Leopoldinia_pulchra))))	(Attalea_speciosa	((Reinhardtia_latisecta	Reinhardtia_paiewonskiana)	Reinhardtia_simplex)))	(Burretiokentia_grandiflora	Calamus_caryotoides))	Sabal_domingensis))	Kingia_australis);
((Phoenix_dactylifera	(Sabal_domingensis	(Iriartea_deltoidea	((Leopoldinia_pulchra	Geonoma_undata)	(((Nypa_fruticans	Prestoea_acuminata)	(Dypsis_decaryi	Oenocarpus_bataua))	(((Calamus_caryotoides	Burretiokentia_grandiflora)	Pelagodoxa_henryana)	(((Attalea_speciosa	(Manicaria_saccifera	Pseudophoenix_vinifera))	((Reinhardtia_paiewonskiana	Reinhardtia_latisecta)	Reinhardtia_simplex))	(Dictyosperma_album	((Hydriastele_microspadix	Kentiopsis_piersoniorum)	Heterospathe_cagayanensis)))))))))	Kingia_australis);
((Nypa_fruticans	(Pelagodoxa_henryana	(Leopoldinia_pulchra	((((Prestoea_acuminata	Oenocarpus_bataua)	((Phoenix_dactylifera	Sabal_domingensis)	Iriartea_deltoidea))	(Attalea_speciosa	(Pseudophoenix_vinifera	((Reinhardtia_paiewonskiana	Reinhardtia_latisecta)	Reinhardtia_simplex))))	((Geonoma_undata	((Calamus_caryotoides	Burretiokentia_grandiflora)	Manicaria_saccifera))	((Dictyosperma_album	(Kentiopsis_piersoniorum	(Heterospathe_cagayanensis	Hydriastele_microspadix)))	Dypsis_decaryi))))))	Kingia_australis);
((Nypa_fruticans	(Dictyosperma_album	(((Dypsis_decaryi	((Leopoldinia_pulchra	(((Prestoea_acuminata	Oenocarpus_bataua)	Manicaria_saccifera)	((Geonoma_undata	(((Calamus_caryotoides	Burretiokentia_grandiflora)	((Phoenix_dactylifera	Sabal_domingensis)	Iriartea_deltoidea))	(Attalea_speciosa	(Pseudophoenix_vinifera	((Reinhardtia_paiewonskiana	Reinhardtia_latisecta)	Reinhardtia_simplex)))))	Heterospathe_cagayanensis)))	Pelagodoxa_henryana))	Hydriastele_microspadix)	Kentiopsis_piersoniorum)))	Kingia_australis);
((Oenocarpus_bataua	((((((Phoenix_dactylifera	Sabal_domingensis)	(Calamus_caryotoides	Burretiokentia_grandiflora))	Iriartea_deltoidea)	((((Heterospathe_cagayanensis	(Hydriastele_microspadix	Kentiopsis_piersoniorum))	Dictyosperma_album)	Dypsis_decaryi)	((Pelagodoxa_henryana	Manicaria_saccifera)	(Geonoma_undata	(Nypa_fruticans	Leopoldinia_pulchra)))))	(Pseudophoenix_vinifera	(Attalea_speciosa	((Reinhardtia_paiewonskiana	Reinhardtia_latisecta)	Reinhardtia_simplex))))	Prestoea_acuminata))	Kingia_australis);
((Phoenix_dactylifera	(Sabal_domingensis	(Nypa_fruticans	(Iriartea_deltoidea	((Pseudophoenix_vinifera	((((Dypsis_decaryi	(Manicaria_saccifera	(Calamus_caryotoides	Burretiokentia_grandiflora)))	(Leopoldinia_pulchra	Geonoma_undata))	Pelagodoxa_henryana)	((Heterospathe_cagayanensis	(Hydriastele_microspadix	Kentiopsis_piersoniorum))	Dictyosperma_album)))	((Attalea_speciosa	((Reinhardtia_paiewonskiana	Reinhardtia_latisecta)	Reinhardtia_simplex))	(Prestoea_acuminata	Oenocarpus_bataua)))))))	Kingia_australis);
((Dictyosperma_album	(((Attalea_speciosa	((Reinhardtia_paiewonskiana	Reinhardtia_latisecta)	Reinhardtia_simplex))	(((Calamus_caryotoides	Burretiokentia_grandiflora)	(((Nypa_fruticans	Phoenix_dactylifera)	Sabal_domingensis)	Iriartea_deltoidea))	(((Prestoea_acuminata	Oenocarpus_bataua)	(((Geonoma_undata	Pseudophoenix_vinifera)	Manicaria_saccifera)	(Pelagodoxa_henryana	Leopoldinia_pulchra)))	Dypsis_decaryi)))	(Heterospathe_cagayanensis	(Hydriastele_microspadix	Kentiopsis_piersoniorum))))	Kingia_australis);
((Nypa_fruticans	(Dictyosperma_album	((Dypsis_decaryi	(((((Calamus_caryotoides	Burretiokentia_grandiflora)	Phoenix_dactylifera)	Sabal_domingensis)	Iriartea_deltoidea)	((Attalea_speciosa	((Reinhardtia_paiewonskiana	Reinhardtia_latisecta)	Reinhardtia_simplex))	((((Geonoma_undata	Pseudophoenix_vinifera)	Manicaria_saccifera)	(Pelagodoxa_henryana	Leopoldinia_pulchra))	(Prestoea_acuminata	Oenocarpus_bataua)))))	(Heterospathe_cagayanensis	(Hydriastele_microspadix	Kentiopsis_piersoniorum)))))	Kingia_australis);
((Dictyosperma_album	(((((Pelagodoxa_henryana	Nypa_fruticans)	(Leopoldinia_pulchra	Geonoma_undata))	(((((Calamus_caryotoides	Burretiokentia_grandiflora)	Phoenix_dactylifera)	Sabal_domingensis)	Iriartea_deltoidea)	(Prestoea_acuminata	(Dypsis_decaryi	Oenocarpus_bataua))))	(((Attalea_speciosa	((Reinhardtia_paiewonskiana	Reinhardtia_latisecta)	Reinhardtia_simplex))	Pseudophoenix_vinifera)	Manicaria_saccifera))	(Heterospathe_cagayanensis	(Hydriastele_microspadix	Kentiopsis_piersoniorum))))	Kingia_australis);
((Phoenix_dactylifera	(Sabal_domingensis	((Burretiokentia_grandiflora	(Iriartea_deltoidea	((Prestoea_acuminata	(Dypsis_decaryi	Oenocarpus_bataua))	(((Heterospathe_cagayanensis	(Hydriastele_microspadix	Kentiopsis_piersoniorum))	Dictyosperma_album)	((Leopoldinia_pulchra	Pelagodoxa_henryana)	((((Attalea_speciosa	((Reinhardtia_paiewonskiana	Reinhardtia_latisecta)	Reinhardtia_simplex))	Pseudophoenix_vinifera)	Manicaria_saccifera)	Geonoma_undata))))))	(Calamus_caryotoides	Nypa_fruticans))))	Kingia_australis);
(((Nypa_fruticans	Phoenix_dactylifera)	((Burretiokentia_grandiflora	Calamus_caryotoides)	(Sabal_domingensis	(Iriartea_deltoidea	((Prestoea_acuminata	Oenocarpus_bataua)	((((Pelagodoxa_henryana	(Manicaria_saccifera	Geonoma_undata))	(((Heterospathe_cagayanensis	(Hydriastele_microspadix	Kentiopsis_piersoniorum))	Dictyosperma_album)	Dypsis_decaryi))	Leopoldinia_pulchra)	(Attalea_speciosa	(Pseudophoenix_vinifera	((Reinhardtia_paiewonskiana	Reinhardtia_latisecta)	Reinhardtia_simplex)))))))))	Kingia_australis);
((Phoenix_dactylifera	((Sabal_domingensis	(((((((Nypa_fruticans	Leopoldinia_pulchra)	Pelagodoxa_henryana)	(Manicaria_saccifera	(Geonoma_undata	Pseudophoenix_vinifera)))	(Oenocarpus_bataua	Prestoea_acuminata))	(Dictyosperma_album	((Hydriastele_microspadix	Kentiopsis_piersoniorum)	Heterospathe_cagayanensis)))	(Dypsis_decaryi	(((Reinhardtia_paiewonskiana	Reinhardtia_latisecta)	Reinhardtia_simplex)	Attalea_speciosa)))	Iriartea_deltoidea))	(Calamus_caryotoides	Burretiokentia_grandiflora)))	Kingia_australis);
(((Reinhardtia_paiewonskiana	Reinhardtia_latisecta)	(Pseudophoenix_vinifera	(((Calamus_caryotoides	Burretiokentia_grandiflora)	Reinhardtia_simplex)	(Attalea_speciosa	(((Manicaria_saccifera	(Oenocarpus_bataua	Prestoea_acuminata))	((Dictyosperma_album	((Hydriastele_microspadix	Kentiopsis_piersoniorum)	Heterospathe_cagayanensis))	Dypsis_decaryi))	(Pelagodoxa_henryana	((Iriartea_deltoidea	(Phoenix_dactylifera	Sabal_domingensis))	(Geonoma_undata	(Nypa_fruticans	Leopoldinia_pulchra)))))))))	Kingia_australis);
((Sabal_domingensis	((((Leopoldinia_pulchra	(((((Dictyosperma_album	((Hydriastele_microspadix	Kentiopsis_piersoniorum)	Heterospathe_cagayanensis))	Dypsis_decaryi)	(Nypa_fruticans	Pelagodoxa_henryana))	(((((Reinhardtia_paiewonskiana	Reinhardtia_latisecta)	Reinhardtia_simplex)	Attalea_speciosa)	Pseudophoenix_vinifera)	(Manicaria_saccifera	(Oenocarpus_bataua	Prestoea_acuminata))))	Geonoma_undata))	Iriartea_deltoidea)	(Calamus_caryotoides	Burretiokentia_grandiflora))	Phoenix_dactylifera))	Kingia_australis);
(((Phoenix_dactylifera	Sabal_domingensis)	(Iriartea_deltoidea	((((Manicaria_saccifera	(Oenocarpus_bataua	Prestoea_acuminata))	((((Reinhardtia_paiewonskiana	Reinhardtia_latisecta)	Reinhardtia_simplex)	Attalea_speciosa)	((Calamus_caryotoides	Burretiokentia_grandiflora)	Pseudophoenix_vinifera)))	(((Dictyosperma_album	((Hydriastele_microspadix	Kentiopsis_piersoniorum)	Heterospathe_cagayanensis))	Dypsis_decaryi)	Pelagodoxa_henryana))	(Leopoldinia_pulchra	(Nypa_fruticans	Geonoma_undata)))))	Kingia_australis);
(((Oenocarpus_bataua	Prestoea_acuminata)	(((((Dictyosperma_album	((Hydriastele_microspadix	Kentiopsis_piersoniorum)	Heterospathe_cagayanensis))	((Leopoldinia_pulchra	(Pelagodoxa_henryana	(Pseudophoenix_vinifera	Geonoma_undata)))	(Manicaria_saccifera	(Calamus_caryotoides	Burretiokentia_grandiflora))))	((((Reinhardtia_paiewonskiana	Reinhardtia_latisecta)	Reinhardtia_simplex)	Attalea_speciosa)	Dypsis_decaryi))	((Phoenix_dactylifera	Sabal_domingensis)	Iriartea_deltoidea))	Nypa_fruticans))	Kingia_australis);
((Dictyosperma_album	(((Hydriastele_microspadix	Kentiopsis_piersoniorum)	Heterospathe_cagayanensis)	(Leopoldinia_pulchra	((Dypsis_decaryi	(((Calamus_caryotoides	Burretiokentia_grandiflora)	((Pseudophoenix_vinifera	((Nypa_fruticans	Phoenix_dactylifera)	Sabal_domingensis))	Iriartea_deltoidea))	(Oenocarpus_bataua	Prestoea_acuminata)))	((((((Reinhardtia_paiewonskiana	Reinhardtia_latisecta)	Reinhardtia_simplex)	Attalea_speciosa)	Manicaria_saccifera)	Pelagodoxa_henryana)	Geonoma_undata)))))	Kingia_australis);
((Phoenix_dactylifera	(Sabal_domingensis	((Iriartea_deltoidea	(((Pseudophoenix_vinifera	((Reinhardtia_paiewonskiana	Reinhardtia_latisecta)	Reinhardtia_simplex))	Attalea_speciosa)	(((Pelagodoxa_henryana	((Oenocarpus_bataua	Prestoea_acuminata)	Manicaria_saccifera))	((Nypa_fruticans	Leopoldinia_pulchra)	Geonoma_undata))	(Dypsis_decaryi	(Dictyosperma_album	((Hydriastele_microspadix	Kentiopsis_piersoniorum)	Heterospathe_cagayanensis))))))	(Calamus_caryotoides	Burretiokentia_grandiflora))))	Kingia_australis);
(((Prestoea_acuminata	Oenocarpus_bataua)	(Manicaria_saccifera	((Leopoldinia_pulchra	((Reinhardtia_simplex	(Reinhardtia_paiewonskiana	Reinhardtia_latisecta))	Attalea_speciosa))	(((Nypa_fruticans	Pelagodoxa_henryana)	((((Calamus_caryotoides	Burretiokentia_grandiflora)	(Pseudophoenix_vinifera	(Phoenix_dactylifera	Sabal_domingensis)))	Iriartea_deltoidea)	Dypsis_decaryi))	((Dictyosperma_album	Geonoma_undata)	((Hydriastele_microspadix	Kentiopsis_piersoniorum)	Heterospathe_cagayanensis))))))	Kingia_australis);
((Nypa_fruticans	((((((Pseudophoenix_vinifera	((Reinhardtia_simplex	(Reinhardtia_paiewonskiana	Reinhardtia_latisecta))	Attalea_speciosa))	Manicaria_saccifera)	(((Hydriastele_microspadix	Kentiopsis_piersoniorum)	Dictyosperma_album)	Heterospathe_cagayanensis))	(((((Calamus_caryotoides	Burretiokentia_grandiflora)	(Phoenix_dactylifera	Sabal_domingensis))	(Prestoea_acuminata	Oenocarpus_bataua))	Iriartea_deltoidea)	Pelagodoxa_henryana))	Dypsis_decaryi)	(Geonoma_undata	Leopoldinia_pulchra)))	Kingia_australis);
(((Oenocarpus_bataua	((Calamus_caryotoides	Burretiokentia_grandiflora)	(Iriartea_deltoidea	(Prestoea_acuminata	((((Heterospathe_cagayanensis	(Hydriastele_microspadix	Kentiopsis_piersoniorum))	Dictyosperma_album)	(Dypsis_decaryi	((Pseudophoenix_vinifera	((Reinhardtia_simplex	(Reinhardtia_paiewonskiana	Reinhardtia_latisecta))	Attalea_speciosa))	Manicaria_saccifera)))	(Pelagodoxa_henryana	((Geonoma_undata	Leopoldinia_pulchra)	Nypa_fruticans)))))))	(Phoenix_dactylifera	Sabal_domingensis))	Kingia_australis);
(((Oenocarpus_bataua	Prestoea_acuminata)	(Manicaria_saccifera	(((Pelagodoxa_henryana	((((Kentiopsis_piersoniorum	Hydriastele_microspadix)	Heterospathe_cagayanensis)	Dictyosperma_album)	((((Sabal_domingensis	Phoenix_dactylifera)	Iriartea_deltoidea)	Burretiokentia_grandiflora)	((Calamus_caryotoides	Attalea_speciosa)	((Reinhardtia_simplex	Pseudophoenix_vinifera)	(Reinhardtia_paiewonskiana	Reinhardtia_latisecta))))))	(Geonoma_undata	(Leopoldinia_pulchra	Nypa_fruticans)))	Dypsis_decaryi)))	Kingia_australis);
((Nypa_fruticans	((((Pseudophoenix_vinifera	Pelagodoxa_henryana)	(((((Iriartea_deltoidea	(Sabal_domingensis	Phoenix_dactylifera))	(Burretiokentia_grandiflora	Calamus_caryotoides))	(Attalea_speciosa	(Reinhardtia_simplex	(Reinhardtia_paiewonskiana	Reinhardtia_latisecta))))	(((Kentiopsis_piersoniorum	Hydriastele_microspadix)	Heterospathe_cagayanensis)	Dictyosperma_album))	(((Oenocarpus_bataua	Prestoea_acuminata)	Manicaria_saccifera)	Dypsis_decaryi)))	Geonoma_undata)	Leopoldinia_pulchra))	Kingia_australis);
(((Oenocarpus_bataua	Prestoea_acuminata)	(Manicaria_saccifera	(((((Iriartea_deltoidea	(Sabal_domingensis	Phoenix_dactylifera))	(Burretiokentia_grandiflora	Calamus_caryotoides))	((Leopoldinia_pulchra	Nypa_fruticans)	Geonoma_undata))	(Pseudophoenix_vinifera	Pelagodoxa_henryana))	((Dypsis_decaryi	(((Kentiopsis_piersoniorum	Hydriastele_microspadix)	Heterospathe_cagayanensis)	Dictyosperma_album))	(Attalea_speciosa	(Reinhardtia_simplex	(Reinhardtia_paiewonskiana	Reinhardtia_latisecta)))))))	Kingia_australis);
((Reinhardtia_simplex	((Reinhardtia_paiewonskiana	Reinhardtia_latisecta)	(((((((Kentiopsis_piersoniorum	Hydriastele_microspadix)	Heterospathe_cagayanensis)	Dictyosperma_album)	Dypsis_decaryi)	(((Pseudophoenix_vinifera	((Iriartea_deltoidea	(Sabal_domingensis	Phoenix_dactylifera))	(Burretiokentia_grandiflora	Calamus_caryotoides)))	(Oenocarpus_bataua	Prestoea_acuminata))	(((Leopoldinia_pulchra	Nypa_fruticans)	Geonoma_undata)	Pelagodoxa_henryana)))	Manicaria_saccifera)	Attalea_speciosa)))	Kingia_australis);
((Dictyosperma_album	(((((Leopoldinia_pulchra	(Burretiokentia_grandiflora	Calamus_caryotoides))	(Geonoma_undata	Pelagodoxa_henryana))	((Dypsis_decaryi	Manicaria_saccifera)	(Pseudophoenix_vinifera	(Attalea_speciosa	(Reinhardtia_simplex	(Reinhardtia_paiewonskiana	Reinhardtia_latisecta))))))	((Iriartea_deltoidea	(Nypa_fruticans	(Sabal_domingensis	Phoenix_dactylifera)))	(Oenocarpus_bataua	Prestoea_acuminata)))	((Kentiopsis_piersoniorum	Hydriastele_microspadix)	Heterospathe_cagayanensis)))	Kingia_australis);
((Dictyosperma_album	(((((((Geonoma_undata	Pseudophoenix_vinifera)	Manicaria_saccifera)	(Burretiokentia_grandiflora	Calamus_caryotoides))	(Leopoldinia_pulchra	Pelagodoxa_henryana))	((Oenocarpus_bataua	Prestoea_acuminata)	((Attalea_speciosa	(Reinhardtia_simplex	(Reinhardtia_paiewonskiana	Reinhardtia_latisecta)))	(Iriartea_deltoidea	(Nypa_fruticans	(Sabal_domingensis	Phoenix_dactylifera))))))	Dypsis_decaryi)	((Kentiopsis_piersoniorum	Hydriastele_microspadix)	Heterospathe_cagayanensis)))	Kingia_australis);
((Nypa_fruticans	((Sabal_domingensis	Phoenix_dactylifera)	((((Attalea_speciosa	(Reinhardtia_simplex	(Reinhardtia_paiewonskiana	Reinhardtia_latisecta)))	((((Pseudophoenix_vinifera	Manicaria_saccifera)	(Burretiokentia_grandiflora	Calamus_caryotoides))	Geonoma_undata)	(((Oenocarpus_bataua	Prestoea_acuminata)	((((Kentiopsis_piersoniorum	Hydriastele_microspadix)	Heterospathe_cagayanensis)	Dictyosperma_album)	Dypsis_decaryi))	Pelagodoxa_henryana)))	Leopoldinia_pulchra)	Iriartea_deltoidea)))	Kingia_australis);
((Oenocarpus_bataua	(Prestoea_acuminata	(((Iriartea_deltoidea	(Sabal_domingensis	Phoenix_dactylifera))	(Attalea_speciosa	(Reinhardtia_simplex	(Reinhardtia_paiewonskiana	Reinhardtia_latisecta))))	(((Nypa_fruticans	Pelagodoxa_henryana)	(((Pseudophoenix_vinifera	Manicaria_saccifera)	(Burretiokentia_grandiflora	Calamus_caryotoides))	Geonoma_undata))	(((((Kentiopsis_piersoniorum	Hydriastele_microspadix)	Heterospathe_cagayanensis)	Dictyosperma_album)	Dypsis_decaryi)	Leopoldinia_pulchra)))))	Kingia_australis);
((Oenocarpus_bataua	(Prestoea_acuminata	((Pelagodoxa_henryana	((((((Kentiopsis_piersoniorum	Hydriastele_microspadix)	Heterospathe_cagayanensis)	Dictyosperma_album)	Dypsis_decaryi)	((Attalea_speciosa	(Reinhardtia_simplex	(Reinhardtia_paiewonskiana	Reinhardtia_latisecta)))	Manicaria_saccifera))	(Geonoma_undata	Leopoldinia_pulchra)))	((Burretiokentia_grandiflora	Calamus_caryotoides)	(Pseudophoenix_vinifera	(Iriartea_deltoidea	(Nypa_fruticans	(Sabal_domingensis	Phoenix_dactylifera))))))))	Kingia_australis);
((Oenocarpus_bataua	(Prestoea_acuminata	(((Pelagodoxa_henryana	((Geonoma_undata	Leopoldinia_pulchra)	((((Kentiopsis_piersoniorum	Hydriastele_microspadix)	Heterospathe_cagayanensis)	Dictyosperma_album)	((Attalea_speciosa	(Pseudophoenix_vinifera	(Reinhardtia_simplex	(Reinhardtia_paiewonskiana	Reinhardtia_latisecta))))	Manicaria_saccifera))))	Dypsis_decaryi)	((Burretiokentia_grandiflora	Calamus_caryotoides)	(((Phoenix_dactylifera	Nypa_fruticans)	Sabal_domingensis)	Iriartea_deltoidea)))))	Kingia_australis);
((((Iriartea_deltoidea	((((((((Hydriastele_microspadix	Kentiopsis_piersoniorum)	Heterospathe_cagayanensis)	Dictyosperma_album)	Dypsis_decaryi)	(Leopoldinia_pulchra	(Pseudophoenix_vinifera	Pelagodoxa_henryana)))	(Geonoma_undata	(Manicaria_saccifera	(Calamus_caryotoides	Burretiokentia_grandiflora))))	(Attalea_speciosa	((Reinhardtia_latisecta	Reinhardtia_paiewonskiana)	Reinhardtia_simplex)))	(Prestoea_acuminata	Oenocarpus_bataua)))	(Phoenix_dactylifera	Sabal_domingensis))	Nypa_fruticans)	Kingia_australis);
((Dictyosperma_album	(((((Leopoldinia_pulchra	(Calamus_caryotoides	Burretiokentia_grandiflora))	(Nypa_fruticans	Pelagodoxa_henryana))	(Geonoma_undata	(Pseudophoenix_vinifera	Manicaria_saccifera)))	((Attalea_speciosa	((Reinhardtia_latisecta	Reinhardtia_paiewonskiana)	Reinhardtia_simplex))	((Prestoea_acuminata	(Dypsis_decaryi	Oenocarpus_bataua))	((Phoenix_dactylifera	Sabal_domingensis)	Iriartea_deltoidea))))	((Hydriastele_microspadix	Kentiopsis_piersoniorum)	Heterospathe_cagayanensis)))	Kingia_australis);
((Dictyosperma_album	((((Pelagodoxa_henryana	(((Calamus_caryotoides	Burretiokentia_grandiflora)	Manicaria_saccifera)	(Geonoma_undata	Pseudophoenix_vinifera)))	((Nypa_fruticans	Leopoldinia_pulchra)	((Attalea_speciosa	((Reinhardtia_latisecta	Reinhardtia_paiewonskiana)	Reinhardtia_simplex))	((Iriartea_deltoidea	(Phoenix_dactylifera	Sabal_domingensis))	(Prestoea_acuminata	Oenocarpus_bataua)))))	Dypsis_decaryi)	((Hydriastele_microspadix	Kentiopsis_piersoniorum)	Heterospathe_cagayanensis)))	Kingia_australis);
((Nypa_fruticans	(Leopoldinia_pulchra	((((Manicaria_saccifera	(Prestoea_acuminata	Oenocarpus_bataua))	(((Dypsis_decaryi	Iriartea_deltoidea)	((Attalea_speciosa	((Reinhardtia_latisecta	Reinhardtia_paiewonskiana)	Reinhardtia_simplex))	Pseudophoenix_vinifera))	((Calamus_caryotoides	Burretiokentia_grandiflora)	(Phoenix_dactylifera	Sabal_domingensis))))	((((Hydriastele_microspadix	Kentiopsis_piersoniorum)	Heterospathe_cagayanensis)	Dictyosperma_album)	Pelagodoxa_henryana))	Geonoma_undata)))	Kingia_australis);
((Phoenix_dactylifera	(Sabal_domingensis	(((((Leopoldinia_pulchra	Nypa_fruticans)	Geonoma_undata)	(Pelagodoxa_henryana	(((Attalea_speciosa	(Pseudophoenix_vinifera	((Reinhardtia_latisecta	Reinhardtia_paiewonskiana)	Reinhardtia_simplex)))	(((Hydriastele_microspadix	Kentiopsis_piersoniorum)	Heterospathe_cagayanensis)	Dictyosperma_album))	(Dypsis_decaryi	(Manicaria_saccifera	(Prestoea_acuminata	Oenocarpus_bataua))))))	(Calamus_caryotoides	Burretiokentia_grandiflora))	Iriartea_deltoidea)))	Kingia_australis);
(((Prestoea_acuminata	Oenocarpus_bataua)	(((Iriartea_deltoidea	(((Calamus_caryotoides	Burretiokentia_grandiflora)	Phoenix_dactylifera)	Sabal_domingensis))	((Leopoldinia_pulchra	Nypa_fruticans)	Geonoma_undata))	((((((Hydriastele_microspadix	Kentiopsis_piersoniorum)	Heterospathe_cagayanensis)	Dictyosperma_album)	Dypsis_decaryi)	(Manicaria_saccifera	(Pseudophoenix_vinifera	(Attalea_speciosa	((Reinhardtia_latisecta	Reinhardtia_paiewonskiana)	Reinhardtia_simplex)))))	Pelagodoxa_henryana)))	Kingia_australis);
(((Prestoea_acuminata	Oenocarpus_bataua)	(((Dypsis_decaryi	((((Hydriastele_microspadix	Kentiopsis_piersoniorum)	Heterospathe_cagayanensis)	Dictyosperma_album)	((Attalea_speciosa	(((Calamus_caryotoides	Burretiokentia_grandiflora)	Pseudophoenix_vinifera)	((Reinhardtia_latisecta	Reinhardtia_paiewonskiana)	Reinhardtia_simplex)))	Manicaria_saccifera)))	(Pelagodoxa_henryana	((Leopoldinia_pulchra	Nypa_fruticans)	Geonoma_undata)))	(Iriartea_deltoidea	(Phoenix_dactylifera	Sabal_domingensis))))	Kingia_australis);
((Phoenix_dactylifera	(Sabal_domingensis	(((Leopoldinia_pulchra	Nypa_fruticans)	((((Attalea_speciosa	((Reinhardtia_latisecta	Reinhardtia_paiewonskiana)	Reinhardtia_simplex))	Iriartea_deltoidea)	(Dypsis_decaryi	(((Hydriastele_microspadix	Kentiopsis_piersoniorum)	Heterospathe_cagayanensis)	Dictyosperma_album)))	(Pelagodoxa_henryana	((Geonoma_undata	(Pseudophoenix_vinifera	Manicaria_saccifera))	(Prestoea_acuminata	Oenocarpus_bataua)))))	(Calamus_caryotoides	Burretiokentia_grandiflora))))	Kingia_australis);
(((Prestoea_acuminata	Oenocarpus_bataua)	((((Geonoma_undata	(((Attalea_speciosa	((Reinhardtia_latisecta	Reinhardtia_paiewonskiana)	Reinhardtia_simplex))	Pseudophoenix_vinifera)	Manicaria_saccifera))	(Dypsis_decaryi	(((Hydriastele_microspadix	Kentiopsis_piersoniorum)	Heterospathe_cagayanensis)	Dictyosperma_album)))	(Leopoldinia_pulchra	Pelagodoxa_henryana))	(Iriartea_deltoidea	((Calamus_caryotoides	Burretiokentia_grandiflora)	((Nypa_fruticans	Phoenix_dactylifera)	Sabal_domingensis)))))	Kingia_australis);
((Phoenix_dactylifera	(Sabal_domingensis	(Pseudophoenix_vinifera	(((Prestoea_acuminata	Oenocarpus_bataua)	(((((Attalea_speciosa	((Reinhardtia_latisecta	Reinhardtia_paiewonskiana)	Reinhardtia_simplex))	((Calamus_caryotoides	Burretiokentia_grandiflora)	Manicaria_saccifera))	(Geonoma_undata	((((Hydriastele_microspadix	Kentiopsis_piersoniorum)	Heterospathe_cagayanensis)	(Nypa_fruticans	Dictyosperma_album))	Pelagodoxa_henryana)))	Leopoldinia_pulchra)	Dypsis_decaryi))	Iriartea_deltoidea))))	Kingia_australis);
((Phoenix_dactylifera	((Iriartea_deltoidea	(((Leopoldinia_pulchra	Nypa_fruticans)	Geonoma_undata)	((Prestoea_acuminata	Oenocarpus_bataua)	(Pelagodoxa_henryana	((Dictyosperma_album	((Kentiopsis_piersoniorum	Hydriastele_microspadix)	Heterospathe_cagayanensis))	((Dypsis_decaryi	((Burretiokentia_grandiflora	Calamus_caryotoides)	Manicaria_saccifera))	(Attalea_speciosa	(Pseudophoenix_vinifera	(Reinhardtia_simplex	(Reinhardtia_paiewonskiana	Reinhardtia_latisecta))))))))))	Sabal_domingensis))	Kingia_australis);
(((((Iriartea_deltoidea	(Leopoldinia_pulchra	((((Prestoea_acuminata	Oenocarpus_bataua)	(((Dictyosperma_album	(Kentiopsis_piersoniorum	(Hydriastele_microspadix	Heterospathe_cagayanensis)))	(Manicaria_saccifera	(Attalea_speciosa	(Pseudophoenix_vinifera	(Reinhardtia_simplex	(Reinhardtia_paiewonskiana	Reinhardtia_latisecta))))))	Dypsis_decaryi))	Pelagodoxa_henryana)	Geonoma_undata)))	Sabal_domingensis)	(Burretiokentia_grandiflora	Calamus_caryotoides))	(Nypa_fruticans	Phoenix_dactylifera))	Kingia_australis);
((Dictyosperma_album	(((Dypsis_decaryi	Heterospathe_cagayanensis)	(((((Geonoma_undata	(Nypa_fruticans	Leopoldinia_pulchra))	((Phoenix_dactylifera	Sabal_domingensis)	Iriartea_deltoidea))	(Prestoea_acuminata	Oenocarpus_bataua))	Pelagodoxa_henryana)	((Pseudophoenix_vinifera	(Attalea_speciosa	(Reinhardtia_simplex	(Reinhardtia_paiewonskiana	Reinhardtia_latisecta))))	((Burretiokentia_grandiflora	Calamus_caryotoides)	Manicaria_saccifera))))	(Kentiopsis_piersoniorum	Hydriastele_microspadix)))	Kingia_australis);
((Dictyosperma_album	((Kentiopsis_piersoniorum	((Manicaria_saccifera	(Attalea_speciosa	(Pseudophoenix_vinifera	((Reinhardtia_paiewonskiana	Reinhardtia_latisecta)	Reinhardtia_simplex))))	(Dypsis_decaryi	((Pelagodoxa_henryana	(Prestoea_acuminata	Oenocarpus_bataua))	((Leopoldinia_pulchra	((Burretiokentia_grandiflora	Calamus_caryotoides)	((Nypa_fruticans	(Phoenix_dactylifera	Sabal_domingensis))	Iriartea_deltoidea)))	Geonoma_undata)))))	(Heterospathe_cagayanensis	Hydriastele_microspadix)))	Kingia_australis);
(((Geonoma_undata	(Leopoldinia_pulchra	(((Dictyosperma_album	((Hydriastele_microspadix	Kentiopsis_piersoniorum)	Heterospathe_cagayanensis))	((Burretiokentia_grandiflora	Calamus_caryotoides)	Manicaria_saccifera))	((Dypsis_decaryi	(((Prestoea_acuminata	Oenocarpus_bataua)	(Iriartea_deltoidea	(Phoenix_dactylifera	Sabal_domingensis)))	(Attalea_speciosa	(Pseudophoenix_vinifera	((Reinhardtia_paiewonskiana	Reinhardtia_latisecta)	Reinhardtia_simplex)))))	Pelagodoxa_henryana))))	Nypa_fruticans)	Kingia_australis);
((Dictyosperma_album	(((Hydriastele_microspadix	Kentiopsis_piersoniorum)	Heterospathe_cagayanensis)	(((Pelagodoxa_henryana	(((Burretiokentia_grandiflora	Calamus_caryotoides)	Manicaria_saccifera)	(Pseudophoenix_vinifera	Geonoma_undata)))	Leopoldinia_pulchra)	((((Reinhardtia_paiewonskiana	Reinhardtia_latisecta)	Reinhardtia_simplex)	(((Prestoea_acuminata	Oenocarpus_bataua)	(Nypa_fruticans	(Iriartea_deltoidea	(Phoenix_dactylifera	Sabal_domingensis))))	Attalea_speciosa))	Dypsis_decaryi))))	Kingia_australis);
(((Prestoea_acuminata	Oenocarpus_bataua)	((Iriartea_deltoidea	(Phoenix_dactylifera	Sabal_domingensis))	(((((Reinhardtia_paiewonskiana	Reinhardtia_latisecta)	Reinhardtia_simplex)	(Calamus_caryotoides	Attalea_speciosa))	(((Burretiokentia_grandiflora	(Nypa_fruticans	Leopoldinia_pulchra))	(Manicaria_saccifera	(Pseudophoenix_vinifera	Geonoma_undata)))	(Pelagodoxa_henryana	(Dictyosperma_album	((Hydriastele_microspadix	Kentiopsis_piersoniorum)	Heterospathe_cagayanensis)))))	Dypsis_decaryi)))	Kingia_australis);
((Phoenix_dactylifera	(Nypa_fruticans	(Sabal_domingensis	((Prestoea_acuminata	(Dypsis_decaryi	Oenocarpus_bataua))	(Iriartea_deltoidea	((((Reinhardtia_paiewonskiana	Reinhardtia_latisecta)	Reinhardtia_simplex)	Attalea_speciosa)	((((Burretiokentia_grandiflora	Calamus_caryotoides)	Manicaria_saccifera)	(Pseudophoenix_vinifera	Geonoma_undata))	((Leopoldinia_pulchra	Pelagodoxa_henryana)	(Dictyosperma_album	((Hydriastele_microspadix	Kentiopsis_piersoniorum)	Heterospathe_cagayanensis))))))))))	Kingia_australis);
((Phoenix_dactylifera	(Nypa_fruticans	(Sabal_domingensis	((((Dypsis_decaryi	(Dictyosperma_album	((Hydriastele_microspadix	Kentiopsis_piersoniorum)	Heterospathe_cagayanensis)))	(((((Burretiokentia_grandiflora	Calamus_caryotoides)	Manicaria_saccifera)	Geonoma_undata)	((Pseudophoenix_vinifera	Pelagodoxa_henryana)	Leopoldinia_pulchra))	(Prestoea_acuminata	Oenocarpus_bataua)))	(((Reinhardtia_paiewonskiana	Reinhardtia_latisecta)	Reinhardtia_simplex)	Attalea_speciosa))	Iriartea_deltoidea))))	Kingia_australis);
((Phoenix_dactylifera	(Nypa_fruticans	(Sabal_domingensis	((((Prestoea_acuminata	Oenocarpus_bataua)	(Attalea_speciosa	(Dypsis_decaryi	((((((Reinhardtia_paiewonskiana	Reinhardtia_latisecta)	Reinhardtia_simplex)	Pelagodoxa_henryana)	(Manicaria_saccifera	(Pseudophoenix_vinifera	Geonoma_undata)))	((Dictyosperma_album	((Hydriastele_microspadix	Kentiopsis_piersoniorum)	Heterospathe_cagayanensis))	Burretiokentia_grandiflora))	Leopoldinia_pulchra))))	Iriartea_deltoidea)	Calamus_caryotoides))))	Kingia_australis);
((Oenocarpus_bataua	(Prestoea_acuminata	(((Burretiokentia_grandiflora	Calamus_caryotoides)	(((Nypa_fruticans	Pelagodoxa_henryana)	(Geonoma_undata	Pseudophoenix_vinifera))	(Leopoldinia_pulchra	((Dypsis_decaryi	(Dictyosperma_album	(Heterospathe_cagayanensis	(Hydriastele_microspadix	Kentiopsis_piersoniorum))))	(((Sabal_domingensis	Phoenix_dactylifera)	Iriartea_deltoidea)	(Attalea_speciosa	(Reinhardtia_simplex	(Reinhardtia_latisecta	Reinhardtia_paiewonskiana))))))))	Manicaria_saccifera)))	Kingia_australis);
(((Oenocarpus_bataua	Prestoea_acuminata)	((((Pelagodoxa_henryana	(Dictyosperma_album	(Heterospathe_cagayanensis	(Hydriastele_microspadix	Kentiopsis_piersoniorum))))	((Calamus_caryotoides	((Sabal_domingensis	Phoenix_dactylifera)	Iriartea_deltoidea))	(Geonoma_undata	(Nypa_fruticans	Leopoldinia_pulchra))))	Manicaria_saccifera)	(((Burretiokentia_grandiflora	Pseudophoenix_vinifera)	(Attalea_speciosa	(Reinhardtia_simplex	(Reinhardtia_latisecta	Reinhardtia_paiewonskiana))))	Dypsis_decaryi)))	Kingia_australis);
((Dictyosperma_album	((Heterospathe_cagayanensis	(Hydriastele_microspadix	Kentiopsis_piersoniorum))	(((((Manicaria_saccifera	(Oenocarpus_bataua	Prestoea_acuminata))	((((Sabal_domingensis	Phoenix_dactylifera)	Iriartea_deltoidea)	(Burretiokentia_grandiflora	Calamus_caryotoides))	(Geonoma_undata	Leopoldinia_pulchra)))	((Nypa_fruticans	Pelagodoxa_henryana)	Pseudophoenix_vinifera))	(Attalea_speciosa	(Reinhardtia_simplex	(Reinhardtia_latisecta	Reinhardtia_paiewonskiana))))	Dypsis_decaryi)))	Kingia_australis);
((((((Nypa_fruticans	Pelagodoxa_henryana)	((Heterospathe_cagayanensis	(Hydriastele_microspadix	Kentiopsis_piersoniorum))	Dypsis_decaryi))	(Geonoma_undata	(((Sabal_domingensis	Phoenix_dactylifera)	Iriartea_deltoidea)	Leopoldinia_pulchra)))	(Manicaria_saccifera	(Oenocarpus_bataua	(Dictyosperma_album	Prestoea_acuminata))))	((Burretiokentia_grandiflora	Calamus_caryotoides)	(Pseudophoenix_vinifera	(Attalea_speciosa	(Reinhardtia_simplex	(Reinhardtia_latisecta	Reinhardtia_paiewonskiana))))))	Kingia_australis);
((Phoenix_dactylifera	((Iriartea_deltoidea	((((Pseudophoenix_vinifera	(Attalea_speciosa	((Reinhardtia_latisecta	Reinhardtia_paiewonskiana)	Reinhardtia_simplex)))	(((Heterospathe_cagayanensis	(Hydriastele_microspadix	Kentiopsis_piersoniorum))	(Manicaria_saccifera	(Oenocarpus_bataua	(Dictyosperma_album	Prestoea_acuminata))))	(Dypsis_decaryi	Pelagodoxa_henryana)))	(Burretiokentia_grandiflora	Calamus_caryotoides))	(Nypa_fruticans	(Geonoma_undata	Leopoldinia_pulchra))))	Sabal_domingensis))	Kingia_australis);
((((((Nypa_fruticans	Pelagodoxa_henryana)	((Heterospathe_cagayanensis	((Dictyosperma_album	Hydriastele_microspadix)	Kentiopsis_piersoniorum))	Dypsis_decaryi))	(((Pseudophoenix_vinifera	(Attalea_speciosa	((Reinhardtia_latisecta	Reinhardtia_paiewonskiana)	Reinhardtia_simplex)))	Leopoldinia_pulchra)	(Iriartea_deltoidea	((Burretiokentia_grandiflora	Calamus_caryotoides)	(Sabal_domingensis	Phoenix_dactylifera)))))	Geonoma_undata)	((Prestoea_acuminata	Oenocarpus_bataua)	Manicaria_saccifera))	Kingia_australis);
((Phoenix_dactylifera	(((Iriartea_deltoidea	(((((Burretiokentia_grandiflora	Calamus_caryotoides)	Prestoea_acuminata)	Oenocarpus_bataua)	(((Heterospathe_cagayanensis	(Hydriastele_microspadix	Kentiopsis_piersoniorum))	Dictyosperma_album)	(Pelagodoxa_henryana	(Geonoma_undata	(Leopoldinia_pulchra	(Manicaria_saccifera	(Pseudophoenix_vinifera	(Attalea_speciosa	((Reinhardtia_latisecta	Reinhardtia_paiewonskiana)	Reinhardtia_simplex)))))))))	Dypsis_decaryi))	Sabal_domingensis)	Nypa_fruticans))	Kingia_australis);
((Dictyosperma_album	(((((Reinhardtia_simplex	(Reinhardtia_latisecta	Reinhardtia_paiewonskiana))	Attalea_speciosa)	(Manicaria_saccifera	Pseudophoenix_vinifera))	(((Dypsis_decaryi	(Prestoea_acuminata	Oenocarpus_bataua))	((Iriartea_deltoidea	(Phoenix_dactylifera	Sabal_domingensis))	(Burretiokentia_grandiflora	Calamus_caryotoides)))	(Pelagodoxa_henryana	(Nypa_fruticans	(Geonoma_undata	Leopoldinia_pulchra)))))	(Heterospathe_cagayanensis	(Hydriastele_microspadix	Kentiopsis_piersoniorum))))	Kingia_australis);
((Phoenix_dactylifera	(Sabal_domingensis	((((Burretiokentia_grandiflora	Calamus_caryotoides)	((Dypsis_decaryi	(((Leopoldinia_pulchra	Pelagodoxa_henryana)	((Manicaria_saccifera	(Geonoma_undata	Pseudophoenix_vinifera))	(((Heterospathe_cagayanensis	(Hydriastele_microspadix	Kentiopsis_piersoniorum))	Dictyosperma_album)	(Reinhardtia_simplex	(Reinhardtia_latisecta	Reinhardtia_paiewonskiana)))))	Attalea_speciosa))	(Prestoea_acuminata	Oenocarpus_bataua)))	Iriartea_deltoidea)	Nypa_fruticans)))	Kingia_australis);
((Nypa_fruticans	((Sabal_domingensis	(((Dypsis_decaryi	(((Burretiokentia_grandiflora	((Manicaria_saccifera	(Pseudophoenix_vinifera	(Reinhardtia_simplex	(Reinhardtia_latisecta	Reinhardtia_paiewonskiana))))	(Dictyosperma_album	(Heterospathe_cagayanensis	(Kentiopsis_piersoniorum	Hydriastele_microspadix)))))	Pelagodoxa_henryana)	(Leopoldinia_pulchra	Geonoma_undata)))	((Calamus_caryotoides	Attalea_speciosa)	(Prestoea_acuminata	Oenocarpus_bataua)))	Iriartea_deltoidea))	Phoenix_dactylifera))	Kingia_australis);
((Dictyosperma_album	(Hydriastele_microspadix	((Heterospathe_cagayanensis	((Manicaria_saccifera	(Attalea_speciosa	(Pseudophoenix_vinifera	(Reinhardtia_simplex	(Reinhardtia_paiewonskiana	Reinhardtia_latisecta)))))	((Pelagodoxa_henryana	(Oenocarpus_bataua	Prestoea_acuminata))	((Leopoldinia_pulchra	((Burretiokentia_grandiflora	Calamus_caryotoides)	(Iriartea_deltoidea	(Sabal_domingensis	(Phoenix_dactylifera	Nypa_fruticans)))))	Geonoma_undata))))	(Dypsis_decaryi	Kentiopsis_piersoniorum))))	Kingia_australis);
((Dictyosperma_album	(((((((Nypa_fruticans	Leopoldinia_pulchra)	(((Sabal_domingensis	Phoenix_dactylifera)	(Burretiokentia_grandiflora	Calamus_caryotoides))	Iriartea_deltoidea))	(Oenocarpus_bataua	Prestoea_acuminata))	Pelagodoxa_henryana)	(((Pseudophoenix_vinifera	Manicaria_saccifera)	(Attalea_speciosa	(Reinhardtia_simplex	(Reinhardtia_paiewonskiana	Reinhardtia_latisecta))))	((Kentiopsis_piersoniorum	Hydriastele_microspadix)	Heterospathe_cagayanensis)))	Dypsis_decaryi)	Geonoma_undata))	Kingia_australis);
((Dictyosperma_album	(((((Manicaria_saccifera	(Oenocarpus_bataua	Prestoea_acuminata))	Dypsis_decaryi)	((Leopoldinia_pulchra	((Nypa_fruticans	(Sabal_domingensis	((Burretiokentia_grandiflora	Calamus_caryotoides)	Phoenix_dactylifera)))	Iriartea_deltoidea))	(Attalea_speciosa	(Reinhardtia_simplex	(Reinhardtia_paiewonskiana	Reinhardtia_latisecta)))))	(Pelagodoxa_henryana	(Pseudophoenix_vinifera	Geonoma_undata)))	((Kentiopsis_piersoniorum	Hydriastele_microspadix)	Heterospathe_cagayanensis)))	Kingia_australis);
((Nypa_fruticans	((Sabal_domingensis	Phoenix_dactylifera)	((Burretiokentia_grandiflora	Calamus_caryotoides)	(((Attalea_speciosa	(Reinhardtia_simplex	(Reinhardtia_paiewonskiana	Reinhardtia_latisecta)))	((Dypsis_decaryi	(((Heterospathe_cagayanensis	Kentiopsis_piersoniorum)	Hydriastele_microspadix)	Dictyosperma_album))	(((Manicaria_saccifera	(Oenocarpus_bataua	Prestoea_acuminata))	(Pelagodoxa_henryana	(Pseudophoenix_vinifera	Geonoma_undata)))	Leopoldinia_pulchra)))	Iriartea_deltoidea))))	Kingia_australis);
((Nypa_fruticans	(((((Attalea_speciosa	(Pseudophoenix_vinifera	(Reinhardtia_simplex	(Reinhardtia_paiewonskiana	Reinhardtia_latisecta))))	(((((Leopoldinia_pulchra	Pelagodoxa_henryana)	Geonoma_undata)	((Burretiokentia_grandiflora	Calamus_caryotoides)	Manicaria_saccifera))	((Dictyosperma_album	Hydriastele_microspadix)	(Heterospathe_cagayanensis	Kentiopsis_piersoniorum)))	(Oenocarpus_bataua	Prestoea_acuminata)))	Dypsis_decaryi)	Iriartea_deltoidea)	(Sabal_domingensis	Phoenix_dactylifera)))	Kingia_australis);
((Oenocarpus_bataua	(Prestoea_acuminata	((((Nypa_fruticans	(Leopoldinia_pulchra	Geonoma_undata))	((((Dictyosperma_album	(Heterospathe_cagayanensis	(Kentiopsis_piersoniorum	Hydriastele_microspadix)))	(Pseudophoenix_vinifera	(Attalea_speciosa	(Reinhardtia_simplex	(Reinhardtia_paiewonskiana	Reinhardtia_latisecta)))))	Manicaria_saccifera)	Dypsis_decaryi))	(Pelagodoxa_henryana	(Burretiokentia_grandiflora	Calamus_caryotoides)))	(Iriartea_deltoidea	(Sabal_domingensis	Phoenix_dactylifera)))))	Kingia_australis);
((Nypa_fruticans	(((Iriartea_deltoidea	(((((Dypsis_decaryi	Pelagodoxa_henryana)	Leopoldinia_pulchra)	((Manicaria_saccifera	(Attalea_speciosa	((Pseudophoenix_vinifera	Reinhardtia_simplex)	(Reinhardtia_paiewonskiana	Reinhardtia_latisecta))))	(Dictyosperma_album	(Burretiokentia_grandiflora	Calamus_caryotoides))))	(Geonoma_undata	(Kentiopsis_piersoniorum	(Hydriastele_microspadix	Heterospathe_cagayanensis))))	Oenocarpus_bataua))	Prestoea_acuminata)	(Sabal_domingensis	Phoenix_dactylifera)))	Kingia_australis);
(((Oenocarpus_bataua	Prestoea_acuminata)	((Manicaria_saccifera	((Pelagodoxa_henryana	Pseudophoenix_vinifera)	(Geonoma_undata	Leopoldinia_pulchra)))	((((Hydriastele_microspadix	Kentiopsis_piersoniorum)	Dictyosperma_album)	Heterospathe_cagayanensis)	((Dypsis_decaryi	(Iriartea_deltoidea	((Burretiokentia_grandiflora	Calamus_caryotoides)	((Sabal_domingensis	Phoenix_dactylifera)	Nypa_fruticans))))	(Attalea_speciosa	(Reinhardtia_simplex	(Reinhardtia_paiewonskiana	Reinhardtia_latisecta)))))))	Kingia_australis);
((Dictyosperma_album	((Oenocarpus_bataua	Prestoea_acuminata)	((Hydriastele_microspadix	Kentiopsis_piersoniorum)	(((Iriartea_deltoidea	(Sabal_domingensis	(Nypa_fruticans	Phoenix_dactylifera)))	(Attalea_speciosa	(Reinhardtia_simplex	(Reinhardtia_paiewonskiana	Reinhardtia_latisecta))))	(Dypsis_decaryi	(Geonoma_undata	(((Manicaria_saccifera	(Burretiokentia_grandiflora	Calamus_caryotoides))	Leopoldinia_pulchra)	(Pelagodoxa_henryana	(Pseudophoenix_vinifera	Heterospathe_cagayanensis)))))))))	Kingia_australis);
((Nypa_fruticans	(Phoenix_dactylifera	(((Attalea_speciosa	(Pseudophoenix_vinifera	(Reinhardtia_simplex	(Reinhardtia_paiewonskiana	Reinhardtia_latisecta))))	(Iriartea_deltoidea	(((Oenocarpus_bataua	Prestoea_acuminata)	((Pelagodoxa_henryana	(Geonoma_undata	((Burretiokentia_grandiflora	Calamus_caryotoides)	Manicaria_saccifera)))	Leopoldinia_pulchra))	(Dictyosperma_album	((Dypsis_decaryi	(Kentiopsis_piersoniorum	Hydriastele_microspadix))	Heterospathe_cagayanensis)))))	Sabal_domingensis)))	Kingia_australis);
((Nypa_fruticans	((Iriartea_deltoidea	((Calamus_caryotoides	Burretiokentia_grandiflora)	(((Dictyosperma_album	(Heterospathe_cagayanensis	(Hydriastele_microspadix	Kentiopsis_piersoniorum)))	(Pseudophoenix_vinifera	Pelagodoxa_henryana))	((Prestoea_acuminata	Oenocarpus_bataua)	((Manicaria_saccifera	(Attalea_speciosa	(Reinhardtia_simplex	(Reinhardtia_paiewonskiana	Reinhardtia_latisecta))))	((Dypsis_decaryi	Leopoldinia_pulchra)	Geonoma_undata))))))	(Phoenix_dactylifera	Sabal_domingensis)))	Kingia_australis);
((Nypa_fruticans	((Prestoea_acuminata	(Oenocarpus_bataua	((Dypsis_decaryi	((((Leopoldinia_pulchra	Geonoma_undata)	((Calamus_caryotoides	Burretiokentia_grandiflora)	Manicaria_saccifera))	(Dictyosperma_album	(Heterospathe_cagayanensis	(Hydriastele_microspadix	Kentiopsis_piersoniorum))))	Pelagodoxa_henryana))	(Iriartea_deltoidea	((Attalea_speciosa	(Reinhardtia_simplex	(Reinhardtia_paiewonskiana	Reinhardtia_latisecta)))	Pseudophoenix_vinifera)))))	(Phoenix_dactylifera	Sabal_domingensis)))	Kingia_australis);
((Nypa_fruticans	((((Geonoma_undata	(((Dictyosperma_album	(Hydriastele_microspadix	(Kentiopsis_piersoniorum	Heterospathe_cagayanensis)))	((Attalea_speciosa	((Pseudophoenix_vinifera	Reinhardtia_simplex)	(Reinhardtia_paiewonskiana	Reinhardtia_latisecta)))	(((Oenocarpus_bataua	Prestoea_acuminata)	Manicaria_saccifera)	Dypsis_decaryi)))	(Pelagodoxa_henryana	(Calamus_caryotoides	Burretiokentia_grandiflora))))	Leopoldinia_pulchra)	Iriartea_deltoidea)	(Phoenix_dactylifera	Sabal_domingensis)))	Kingia_australis);
((Dictyosperma_album	(Hydriastele_microspadix	((Kentiopsis_piersoniorum	(((Oenocarpus_bataua	Prestoea_acuminata)	Dypsis_decaryi)	((Nypa_fruticans	Pelagodoxa_henryana)	(((Leopoldinia_pulchra	((Calamus_caryotoides	Burretiokentia_grandiflora)	(Iriartea_deltoidea	(Phoenix_dactylifera	Sabal_domingensis))))	Geonoma_undata)	(Manicaria_saccifera	((Attalea_speciosa	(Reinhardtia_simplex	(Reinhardtia_paiewonskiana	Reinhardtia_latisecta)))	Pseudophoenix_vinifera))))))	Heterospathe_cagayanensis)))	Kingia_australis);
((((((Geonoma_undata	(Nypa_fruticans	Pelagodoxa_henryana))	(((((Attalea_speciosa	(Reinhardtia_simplex	(Reinhardtia_paiewonskiana	Reinhardtia_latisecta)))	Pseudophoenix_vinifera)	Manicaria_saccifera)	Leopoldinia_pulchra)	(((Heterospathe_cagayanensis	Hydriastele_microspadix)	(Dypsis_decaryi	Kentiopsis_piersoniorum))	Dictyosperma_album)))	((Calamus_caryotoides	Burretiokentia_grandiflora)	(Iriartea_deltoidea	(Phoenix_dactylifera	Sabal_domingensis))))	Oenocarpus_bataua)	Prestoea_acuminata)	Kingia_australis);
(((((Calamus_caryotoides	Burretiokentia_grandiflora)	Phoenix_dactylifera)	Sabal_domingensis)	(((Nypa_fruticans	(Geonoma_undata	Leopoldinia_pulchra))	((Dypsis_decaryi	(((Attalea_speciosa	(Reinhardtia_simplex	(Reinhardtia_paiewonskiana	Reinhardtia_latisecta)))	((Dictyosperma_album	((Hydriastele_microspadix	Kentiopsis_piersoniorum)	Heterospathe_cagayanensis))	Pseudophoenix_vinifera))	Manicaria_saccifera))	((Oenocarpus_bataua	Prestoea_acuminata)	Pelagodoxa_henryana)))	Iriartea_deltoidea))	Kingia_australis);
((Nypa_fruticans	((Sabal_domingensis	Phoenix_dactylifera)	((((Attalea_speciosa	(Pseudophoenix_vinifera	(Reinhardtia_simplex	(Reinhardtia_paiewonskiana	Reinhardtia_latisecta))))	((Pelagodoxa_henryana	((Geonoma_undata	Manicaria_saccifera)	((Calamus_caryotoides	Burretiokentia_grandiflora)	Leopoldinia_pulchra)))	((Dictyosperma_album	((Hydriastele_microspadix	Kentiopsis_piersoniorum)	Heterospathe_cagayanensis))	Dypsis_decaryi)))	(Oenocarpus_bataua	Prestoea_acuminata))	Iriartea_deltoidea)))	Kingia_australis);
((Oenocarpus_bataua	(Prestoea_acuminata	(((Iriartea_deltoidea	(Sabal_domingensis	Phoenix_dactylifera))	(Attalea_speciosa	(Reinhardtia_simplex	(Reinhardtia_paiewonskiana	Reinhardtia_latisecta))))	(((((Pseudophoenix_vinifera	Geonoma_undata)	((Calamus_caryotoides	Burretiokentia_grandiflora)	Manicaria_saccifera))	(Pelagodoxa_henryana	(Leopoldinia_pulchra	Nypa_fruticans)))	(Dictyosperma_album	((Hydriastele_microspadix	Kentiopsis_piersoniorum)	Heterospathe_cagayanensis)))	Dypsis_decaryi))))	Kingia_australis);
(((Phoenix_dactylifera	((((((Oenocarpus_bataua	Prestoea_acuminata)	Manicaria_saccifera)	(Pseudophoenix_vinifera	Geonoma_undata))	(((((Nypa_fruticans	Dictyosperma_album)	((Hydriastele_microspadix	Kentiopsis_piersoniorum)	Heterospathe_cagayanensis))	Dypsis_decaryi)	(Iriartea_deltoidea	(Attalea_speciosa	(Reinhardtia_simplex	(Reinhardtia_paiewonskiana	Reinhardtia_latisecta)))))	Pelagodoxa_henryana))	Leopoldinia_pulchra)	Sabal_domingensis))	(Calamus_caryotoides	Burretiokentia_grandiflora))	Kingia_australis);
((Oenocarpus_bataua	(Prestoea_acuminata	(Manicaria_saccifera	((Pseudophoenix_vinifera	Geonoma_undata)	((((Dypsis_decaryi	Dictyosperma_album)	((Hydriastele_microspadix	Kentiopsis_piersoniorum)	Heterospathe_cagayanensis))	((Attalea_speciosa	((Reinhardtia_paiewonskiana	Reinhardtia_latisecta)	Reinhardtia_simplex))	((Nypa_fruticans	Leopoldinia_pulchra)	(Iriartea_deltoidea	((Phoenix_dactylifera	Sabal_domingensis)	(Calamus_caryotoides	Burretiokentia_grandiflora))))))	Pelagodoxa_henryana)))))	Kingia_australis);
((Oenocarpus_bataua	(Prestoea_acuminata	(((((Pseudophoenix_vinifera	(Attalea_speciosa	((Reinhardtia_paiewonskiana	Reinhardtia_latisecta)	Reinhardtia_simplex)))	((((Hydriastele_microspadix	Kentiopsis_piersoniorum)	Heterospathe_cagayanensis)	Dictyosperma_album)	(Nypa_fruticans	Pelagodoxa_henryana)))	(((Iriartea_deltoidea	(((Calamus_caryotoides	Burretiokentia_grandiflora)	Phoenix_dactylifera)	Sabal_domingensis))	Leopoldinia_pulchra)	Geonoma_undata))	Dypsis_decaryi)	Manicaria_saccifera)))	Kingia_australis);
((Phoenix_dactylifera	(Sabal_domingensis	(((Leopoldinia_pulchra	(Geonoma_undata	((((Manicaria_saccifera	((Dypsis_decaryi	Oenocarpus_bataua)	Prestoea_acuminata))	(((Hydriastele_microspadix	(Dictyosperma_album	Kentiopsis_piersoniorum))	Heterospathe_cagayanensis)	(Pseudophoenix_vinifera	Pelagodoxa_henryana)))	(Attalea_speciosa	((Reinhardtia_paiewonskiana	Reinhardtia_latisecta)	Reinhardtia_simplex)))	(Calamus_caryotoides	Burretiokentia_grandiflora))))	Iriartea_deltoidea)	Nypa_fruticans)))	Kingia_australis);
((Phoenix_dactylifera	(Sabal_domingensis	((((Geonoma_undata	(Nypa_fruticans	Leopoldinia_pulchra))	((((Calamus_caryotoides	Burretiokentia_grandiflora)	Pelagodoxa_henryana)	(Manicaria_saccifera	(Attalea_speciosa	(Dypsis_decaryi	(Pseudophoenix_vinifera	(Reinhardtia_simplex	(Reinhardtia_paiewonskiana	Reinhardtia_latisecta)))))))	(((Hydriastele_microspadix	Kentiopsis_piersoniorum)	Heterospathe_cagayanensis)	Dictyosperma_album)))	(Oenocarpus_bataua	Prestoea_acuminata))	Iriartea_deltoidea)))	Kingia_australis);
((Oenocarpus_bataua	(Prestoea_acuminata	((((Leopoldinia_pulchra	(Manicaria_saccifera	(Calamus_caryotoides	Burretiokentia_grandiflora)))	((Pseudophoenix_vinifera	(Attalea_speciosa	(Reinhardtia_simplex	(Reinhardtia_paiewonskiana	Reinhardtia_latisecta))))	Geonoma_undata))	((Nypa_fruticans	Pelagodoxa_henryana)	((((Hydriastele_microspadix	Dictyosperma_album)	Heterospathe_cagayanensis)	Kentiopsis_piersoniorum)	Dypsis_decaryi)))	(Iriartea_deltoidea	(Phoenix_dactylifera	Sabal_domingensis)))))	Kingia_australis);
((Dictyosperma_album	((Heterospathe_cagayanensis	(Hydriastele_microspadix	Kentiopsis_piersoniorum))	(Dypsis_decaryi	((Attalea_speciosa	(Pseudophoenix_vinifera	(Reinhardtia_simplex	(Reinhardtia_paiewonskiana	Reinhardtia_latisecta))))	((Geonoma_undata	(Manicaria_saccifera	(Calamus_caryotoides	Burretiokentia_grandiflora)))	(((Leopoldinia_pulchra	(Iriartea_deltoidea	((Nypa_fruticans	Phoenix_dactylifera)	Sabal_domingensis)))	(Oenocarpus_bataua	Prestoea_acuminata))	Pelagodoxa_henryana))))))	Kingia_australis);
((Nypa_fruticans	(Phoenix_dactylifera	(Sabal_domingensis	((((((Dictyosperma_album	(Heterospathe_cagayanensis	(Hydriastele_microspadix	Kentiopsis_piersoniorum)))	Dypsis_decaryi)	Pelagodoxa_henryana)	(((Pseudophoenix_vinifera	(Attalea_speciosa	(Reinhardtia_simplex	(Reinhardtia_paiewonskiana	Reinhardtia_latisecta))))	Manicaria_saccifera)	(Oenocarpus_bataua	((Calamus_caryotoides	Burretiokentia_grandiflora)	Prestoea_acuminata))))	(Geonoma_undata	Leopoldinia_pulchra))	Iriartea_deltoidea))))	Kingia_australis);
((Phoenix_dactylifera	(Sabal_domingensis	((Iriartea_deltoidea	((Calamus_caryotoides	Burretiokentia_grandiflora)	(Leopoldinia_pulchra	((Attalea_speciosa	(Reinhardtia_simplex	(Reinhardtia_paiewonskiana	Reinhardtia_latisecta)))	(((Dypsis_decaryi	Pelagodoxa_henryana)	(Dictyosperma_album	((Hydriastele_microspadix	Kentiopsis_piersoniorum)	Heterospathe_cagayanensis)))	((Geonoma_undata	Pseudophoenix_vinifera)	(Manicaria_saccifera	(Prestoea_acuminata	Oenocarpus_bataua))))))))	Nypa_fruticans)))	Kingia_australis);
((Nypa_fruticans	((Sabal_domingensis	((Calamus_caryotoides	Burretiokentia_grandiflora)	((((((Geonoma_undata	Leopoldinia_pulchra)	Manicaria_saccifera)	((Pseudophoenix_vinifera	Pelagodoxa_henryana)	(Dictyosperma_album	((Hydriastele_microspadix	Kentiopsis_piersoniorum)	Heterospathe_cagayanensis))))	(Prestoea_acuminata	Oenocarpus_bataua))	(Attalea_speciosa	((Reinhardtia_paiewonskiana	Reinhardtia_latisecta)	Reinhardtia_simplex)))	(Dypsis_decaryi	Iriartea_deltoidea))))	Phoenix_dactylifera))	Kingia_australis);
((Nypa_fruticans	(((Sabal_domingensis	(Iriartea_deltoidea	((((Attalea_speciosa	((Reinhardtia_paiewonskiana	Reinhardtia_latisecta)	Reinhardtia_simplex))	((Dypsis_decaryi	(Heterospathe_cagayanensis	((Dictyosperma_album	Hydriastele_microspadix)	Kentiopsis_piersoniorum)))	((Geonoma_undata	(Pseudophoenix_vinifera	Manicaria_saccifera))	Pelagodoxa_henryana)))	(Prestoea_acuminata	Oenocarpus_bataua))	Leopoldinia_pulchra)))	Phoenix_dactylifera)	(Calamus_caryotoides	Burretiokentia_grandiflora)))	Kingia_australis);
((Nypa_fruticans	((((Phoenix_dactylifera	Sabal_domingensis)	Iriartea_deltoidea)	((Attalea_speciosa	(Pseudophoenix_vinifera	((Reinhardtia_paiewonskiana	Reinhardtia_latisecta)	Reinhardtia_simplex)))	(((Prestoea_acuminata	Oenocarpus_bataua)	(((Heterospathe_cagayanensis	(Hydriastele_microspadix	Kentiopsis_piersoniorum))	Dictyosperma_album)	Dypsis_decaryi))	(Pelagodoxa_henryana	(Manicaria_saccifera	(Calamus_caryotoides	Burretiokentia_grandiflora))))))	(Geonoma_undata	Leopoldinia_pulchra)))	Kingia_australis);
((Phoenix_dactylifera	(Sabal_domingensis	(Nypa_fruticans	(((((Dictyosperma_album	(Heterospathe_cagayanensis	(Hydriastele_microspadix	Kentiopsis_piersoniorum)))	(Attalea_speciosa	(((Reinhardtia_latisecta	Reinhardtia_paiewonskiana)	Reinhardtia_simplex)	Pseudophoenix_vinifera)))	(((Calamus_caryotoides	Burretiokentia_grandiflora)	Pelagodoxa_henryana)	((Prestoea_acuminata	(Dypsis_decaryi	Oenocarpus_bataua))	Manicaria_saccifera)))	(Geonoma_undata	Leopoldinia_pulchra))	Iriartea_deltoidea))))	Kingia_australis);
(((Prestoea_acuminata	Oenocarpus_bataua)	((((Manicaria_saccifera	(Attalea_speciosa	(((Reinhardtia_latisecta	Reinhardtia_paiewonskiana)	Reinhardtia_simplex)	Pseudophoenix_vinifera)))	(Dypsis_decaryi	((Iriartea_deltoidea	(Phoenix_dactylifera	Sabal_domingensis))	(Calamus_caryotoides	Burretiokentia_grandiflora))))	((Geonoma_undata	Leopoldinia_pulchra)	(Nypa_fruticans	Pelagodoxa_henryana)))	(Dictyosperma_album	(Heterospathe_cagayanensis	(Hydriastele_microspadix	Kentiopsis_piersoniorum)))))	Kingia_australis);
(((Phoenix_dactylifera	(Sabal_domingensis	(((Calamus_caryotoides	Burretiokentia_grandiflora)	(((Pelagodoxa_henryana	(Prestoea_acuminata	Oenocarpus_bataua))	(Dypsis_decaryi	((Dictyosperma_album	(Heterospathe_cagayanensis	(Hydriastele_microspadix	Kentiopsis_piersoniorum)))	(Manicaria_saccifera	(Attalea_speciosa	(((Reinhardtia_latisecta	Reinhardtia_paiewonskiana)	Reinhardtia_simplex)	Pseudophoenix_vinifera))))))	(Leopoldinia_pulchra	Geonoma_undata)))	Iriartea_deltoidea)))	Nypa_fruticans)	Kingia_australis);
(((Phoenix_dactylifera	(Sabal_domingensis	((((Geonoma_undata	(((Prestoea_acuminata	Oenocarpus_bataua)	(Manicaria_saccifera	(Pseudophoenix_vinifera	(Attalea_speciosa	((Reinhardtia_latisecta	Reinhardtia_paiewonskiana)	Reinhardtia_simplex)))))	(Pelagodoxa_henryana	(Dypsis_decaryi	(Dictyosperma_album	(Heterospathe_cagayanensis	(Hydriastele_microspadix	Kentiopsis_piersoniorum)))))))	Leopoldinia_pulchra)	Iriartea_deltoidea)	(Calamus_caryotoides	Burretiokentia_grandiflora))))	Nypa_fruticans)	Kingia_australis);
((Dictyosperma_album	((Heterospathe_cagayanensis	(Hydriastele_microspadix	Kentiopsis_piersoniorum))	(((((Iriartea_deltoidea	(((Nypa_fruticans	(Calamus_caryotoides	Burretiokentia_grandiflora))	Phoenix_dactylifera)	Sabal_domingensis))	(Prestoea_acuminata	Oenocarpus_bataua))	(Leopoldinia_pulchra	Geonoma_undata))	Pelagodoxa_henryana)	(((Attalea_speciosa	((Reinhardtia_latisecta	Reinhardtia_paiewonskiana)	Reinhardtia_simplex))	(Manicaria_saccifera	Pseudophoenix_vinifera))	Dypsis_decaryi))))	Kingia_australis);
((Oenocarpus_bataua	((((((Dictyosperma_album	(Heterospathe_cagayanensis	(Hydriastele_microspadix	Kentiopsis_piersoniorum)))	(((Attalea_speciosa	((Reinhardtia_latisecta	Reinhardtia_paiewonskiana)	Reinhardtia_simplex))	Pseudophoenix_vinifera)	Dypsis_decaryi))	(((Leopoldinia_pulchra	(((Phoenix_dactylifera	Sabal_domingensis)	Iriartea_deltoidea)	Nypa_fruticans))	(Calamus_caryotoides	Burretiokentia_grandiflora))	Geonoma_undata))	Pelagodoxa_henryana)	Manicaria_saccifera)	Prestoea_acuminata))	Kingia_australis);
((Nypa_fruticans	(Phoenix_dactylifera	(Sabal_domingensis	(Iriartea_deltoidea	(((((Dypsis_decaryi	(Heterospathe_cagayanensis	((Hydriastele_microspadix	Kentiopsis_piersoniorum)	((Calamus_caryotoides	Burretiokentia_grandiflora)	Dictyosperma_album))))	(Manicaria_saccifera	(Pelagodoxa_henryana	((Leopoldinia_pulchra	Geonoma_undata)	Pseudophoenix_vinifera))))	((Reinhardtia_latisecta	Reinhardtia_paiewonskiana)	Reinhardtia_simplex))	(Prestoea_acuminata	Oenocarpus_bataua))	Attalea_speciosa)))))	Kingia_australis);
((Oenocarpus_bataua	((((Calamus_caryotoides	Burretiokentia_grandiflora)	((Phoenix_dactylifera	Sabal_domingensis)	Iriartea_deltoidea))	((((Dypsis_decaryi	((Heterospathe_cagayanensis	Dictyosperma_album)	(Hydriastele_microspadix	Kentiopsis_piersoniorum)))	(Manicaria_saccifera	(Attalea_speciosa	(Pseudophoenix_vinifera	((Reinhardtia_latisecta	Reinhardtia_paiewonskiana)	Reinhardtia_simplex)))))	Pelagodoxa_henryana)	(Nypa_fruticans	(Leopoldinia_pulchra	Geonoma_undata))))	Prestoea_acuminata))	Kingia_australis);
(((Phoenix_dactylifera	(Sabal_domingensis	(Iriartea_deltoidea	((Leopoldinia_pulchra	Geonoma_undata)	((Calamus_caryotoides	Burretiokentia_grandiflora)	(((Prestoea_acuminata	(Dypsis_decaryi	Oenocarpus_bataua))	((Dictyosperma_album	((Hydriastele_microspadix	Kentiopsis_piersoniorum)	Heterospathe_cagayanensis))	(Manicaria_saccifera	(Attalea_speciosa	(Pseudophoenix_vinifera	((Reinhardtia_latisecta	Reinhardtia_paiewonskiana)	Reinhardtia_simplex))))))	Pelagodoxa_henryana))))))	Nypa_fruticans)	Kingia_australis);
((((Phoenix_dactylifera	Sabal_domingensis)	((Iriartea_deltoidea	(((((Leopoldinia_pulchra	Geonoma_undata)	((Dictyosperma_album	((Hydriastele_microspadix	Kentiopsis_piersoniorum)	Heterospathe_cagayanensis))	((Pseudophoenix_vinifera	Manicaria_saccifera)	(Attalea_speciosa	((Reinhardtia_latisecta	Reinhardtia_paiewonskiana)	Reinhardtia_simplex)))))	Pelagodoxa_henryana)	(Oenocarpus_bataua	(Burretiokentia_grandiflora	Prestoea_acuminata)))	Dypsis_decaryi))	Calamus_caryotoides))	Nypa_fruticans)	Kingia_australis);
(((Nypa_fruticans	Phoenix_dactylifera)	(Sabal_domingensis	((((Attalea_speciosa	(Pseudophoenix_vinifera	((Reinhardtia_latisecta	Reinhardtia_paiewonskiana)	Reinhardtia_simplex)))	(((((Geonoma_undata	Manicaria_saccifera)	(((Hydriastele_microspadix	Kentiopsis_piersoniorum)	Heterospathe_cagayanensis)	Dictyosperma_album))	((Calamus_caryotoides	Burretiokentia_grandiflora)	Pelagodoxa_henryana))	Leopoldinia_pulchra)	Dypsis_decaryi))	(Oenocarpus_bataua	Prestoea_acuminata))	Iriartea_deltoidea)))	Kingia_australis);
(((Nypa_fruticans	Phoenix_dactylifera)	(Sabal_domingensis	(((Attalea_speciosa	((Reinhardtia_latisecta	Reinhardtia_paiewonskiana)	Reinhardtia_simplex))	((Dypsis_decaryi	(((Calamus_caryotoides	Burretiokentia_grandiflora)	(((Oenocarpus_bataua	Prestoea_acuminata)	Manicaria_saccifera)	Pseudophoenix_vinifera))	((Geonoma_undata	Leopoldinia_pulchra)	Pelagodoxa_henryana)))	(((Hydriastele_microspadix	Kentiopsis_piersoniorum)	Heterospathe_cagayanensis)	Dictyosperma_album)))	Iriartea_deltoidea)))	Kingia_australis);
(((Phoenix_dactylifera	Sabal_domingensis)	(((((Attalea_speciosa	((Reinhardtia_latisecta	Reinhardtia_paiewonskiana)	Reinhardtia_simplex))	((Dypsis_decaryi	(((Kentiopsis_piersoniorum	Hydriastele_microspadix)	Dictyosperma_album)	Heterospathe_cagayanensis))	(((Geonoma_undata	((Calamus_caryotoides	Burretiokentia_grandiflora)	Manicaria_saccifera))	Pseudophoenix_vinifera)	(Pelagodoxa_henryana	Leopoldinia_pulchra))))	(Oenocarpus_bataua	Prestoea_acuminata))	Iriartea_deltoidea)	Nypa_fruticans))	Kingia_australis);
((Dictyosperma_album	((((Pseudophoenix_vinifera	(Iriartea_deltoidea	((Calamus_caryotoides	Burretiokentia_grandiflora)	(Phoenix_dactylifera	Sabal_domingensis))))	(Attalea_speciosa	((Reinhardtia_latisecta	Reinhardtia_paiewonskiana)	Reinhardtia_simplex)))	(Dypsis_decaryi	(((Nypa_fruticans	(Geonoma_undata	Leopoldinia_pulchra))	Pelagodoxa_henryana)	((Oenocarpus_bataua	Prestoea_acuminata)	Manicaria_saccifera))))	((Hydriastele_microspadix	Kentiopsis_piersoniorum)	Heterospathe_cagayanensis)))	Kingia_australis);
((Dictyosperma_album	(Hydriastele_microspadix	((Pseudophoenix_vinifera	Kentiopsis_piersoniorum)	((((Pelagodoxa_henryana	Nypa_fruticans)	(Heterospathe_cagayanensis	Geonoma_undata))	Manicaria_saccifera)	(Leopoldinia_pulchra	(((Attalea_speciosa	((Dypsis_decaryi	Oenocarpus_bataua)	Prestoea_acuminata))	(((Phoenix_dactylifera	Sabal_domingensis)	Iriartea_deltoidea)	(Calamus_caryotoides	Burretiokentia_grandiflora)))	((Reinhardtia_latisecta	Reinhardtia_paiewonskiana)	Reinhardtia_simplex)))))))	Kingia_australis);
((((Phoenix_dactylifera	Sabal_domingensis)	Nypa_fruticans)	(Iriartea_deltoidea	((Oenocarpus_bataua	Prestoea_acuminata)	(((Dictyosperma_album	((Hydriastele_microspadix	Kentiopsis_piersoniorum)	Heterospathe_cagayanensis))	(Pelagodoxa_henryana	((Dypsis_decaryi	Leopoldinia_pulchra)	(Geonoma_undata	((Calamus_caryotoides	Burretiokentia_grandiflora)	Manicaria_saccifera)))))	(Attalea_speciosa	(Pseudophoenix_vinifera	((Reinhardtia_latisecta	Reinhardtia_paiewonskiana)	Reinhardtia_simplex)))))))	Kingia_australis);
((Nypa_fruticans	(Phoenix_dactylifera	(Sabal_domingensis	(Iriartea_deltoidea	((Calamus_caryotoides	Burretiokentia_grandiflora)	((((Pelagodoxa_henryana	(Manicaria_saccifera	(Leopoldinia_pulchra	Geonoma_undata)))	((Dictyosperma_album	((Hydriastele_microspadix	Kentiopsis_piersoniorum)	Heterospathe_cagayanensis))	Dypsis_decaryi))	(Attalea_speciosa	((Reinhardtia_latisecta	Reinhardtia_paiewonskiana)	(Reinhardtia_simplex	Pseudophoenix_vinifera))))	(Oenocarpus_bataua	Prestoea_acuminata)))))))	Kingia_australis);
((Dictyosperma_album	(((Hydriastele_microspadix	Kentiopsis_piersoniorum)	Heterospathe_cagayanensis)	(((((Reinhardtia_simplex	(Iriartea_deltoidea	((Phoenix_dactylifera	Sabal_domingensis)	(Calamus_caryotoides	Burretiokentia_grandiflora))))	((Oenocarpus_bataua	Prestoea_acuminata)	Attalea_speciosa))	Dypsis_decaryi)	(Reinhardtia_latisecta	Reinhardtia_paiewonskiana))	(((Geonoma_undata	Pseudophoenix_vinifera)	Manicaria_saccifera)	(Leopoldinia_pulchra	(Nypa_fruticans	Pelagodoxa_henryana))))))	Kingia_australis);
((Dictyosperma_album	((((Leopoldinia_pulchra	(Manicaria_saccifera	(Pseudophoenix_vinifera	(Attalea_speciosa	(Reinhardtia_simplex	(Reinhardtia_latisecta	Reinhardtia_paiewonskiana))))))	((Hydriastele_microspadix	Kentiopsis_piersoniorum)	Heterospathe_cagayanensis))	(Pelagodoxa_henryana	(Iriartea_deltoidea	((((Nypa_fruticans	(Phoenix_dactylifera	Sabal_domingensis))	(Calamus_caryotoides	Burretiokentia_grandiflora))	(Dypsis_decaryi	Oenocarpus_bataua))	Prestoea_acuminata))))	Geonoma_undata))	Kingia_australis);
((Nypa_fruticans	(Phoenix_dactylifera	(Sabal_domingensis	((Oenocarpus_bataua	(Prestoea_acuminata	((((Leopoldinia_pulchra	(Geonoma_undata	(Pseudophoenix_vinifera	Manicaria_saccifera)))	Pelagodoxa_henryana)	((Attalea_speciosa	(Reinhardtia_simplex	(Reinhardtia_latisecta	Reinhardtia_paiewonskiana)))	(((Dictyosperma_album	(Hydriastele_microspadix	Kentiopsis_piersoniorum))	Heterospathe_cagayanensis)	Dypsis_decaryi)))	Iriartea_deltoidea)))	(Calamus_caryotoides	Burretiokentia_grandiflora)))))	Kingia_australis);
(((((((Nypa_fruticans	Leopoldinia_pulchra)	Geonoma_undata)	(Iriartea_deltoidea	((Phoenix_dactylifera	Sabal_domingensis)	(Burretiokentia_grandiflora	Calamus_caryotoides))))	(Pelagodoxa_henryana	((((Pseudophoenix_vinifera	(Attalea_speciosa	((Reinhardtia_paiewonskiana	Reinhardtia_latisecta)	Reinhardtia_simplex)))	Manicaria_saccifera)	Dypsis_decaryi)	(Dictyosperma_album	(Heterospathe_cagayanensis	(Hydriastele_microspadix	Kentiopsis_piersoniorum))))))	Prestoea_acuminata)	Oenocarpus_bataua)	Kingia_australis);
((Nypa_fruticans	(Leopoldinia_pulchra	(Geonoma_undata	((Iriartea_deltoidea	((Phoenix_dactylifera	Sabal_domingensis)	(Burretiokentia_grandiflora	Calamus_caryotoides)))	(((Prestoea_acuminata	(Dypsis_decaryi	Oenocarpus_bataua))	Pelagodoxa_henryana)	(((Attalea_speciosa	((Reinhardtia_paiewonskiana	Reinhardtia_latisecta)	Reinhardtia_simplex))	(Manicaria_saccifera	Pseudophoenix_vinifera))	(Dictyosperma_album	(Heterospathe_cagayanensis	(Hydriastele_microspadix	Kentiopsis_piersoniorum)))))))))	Kingia_australis);
((Phoenix_dactylifera	(Sabal_domingensis	((Burretiokentia_grandiflora	Calamus_caryotoides)	(((((Manicaria_saccifera	(Prestoea_acuminata	Oenocarpus_bataua))	(((Dictyosperma_album	(Heterospathe_cagayanensis	(Hydriastele_microspadix	Kentiopsis_piersoniorum)))	Dypsis_decaryi)	Pelagodoxa_henryana))	(Attalea_speciosa	(Pseudophoenix_vinifera	((Reinhardtia_paiewonskiana	Reinhardtia_latisecta)	Reinhardtia_simplex))))	((Nypa_fruticans	Leopoldinia_pulchra)	Geonoma_undata))	Iriartea_deltoidea))))	Kingia_australis);
((Nypa_fruticans	(Leopoldinia_pulchra	(Geonoma_undata	((Pelagodoxa_henryana	((Prestoea_acuminata	Iriartea_deltoidea)	(((Dypsis_decaryi	Oenocarpus_bataua)	(Burretiokentia_grandiflora	Calamus_caryotoides))	(Phoenix_dactylifera	Sabal_domingensis))))	((Dictyosperma_album	(Heterospathe_cagayanensis	(Hydriastele_microspadix	Kentiopsis_piersoniorum)))	((((Reinhardtia_paiewonskiana	Reinhardtia_latisecta)	Reinhardtia_simplex)	Attalea_speciosa)	(Manicaria_saccifera	Pseudophoenix_vinifera)))))))	Kingia_australis);
((Dictyosperma_album	((Heterospathe_cagayanensis	(Hydriastele_microspadix	Kentiopsis_piersoniorum))	(((((Reinhardtia_paiewonskiana	Reinhardtia_latisecta)	Reinhardtia_simplex)	Attalea_speciosa)	(Manicaria_saccifera	Pseudophoenix_vinifera))	((((Prestoea_acuminata	Iriartea_deltoidea)	(Oenocarpus_bataua	((Phoenix_dactylifera	Sabal_domingensis)	(Burretiokentia_grandiflora	Calamus_caryotoides))))	Dypsis_decaryi)	(Pelagodoxa_henryana	((Nypa_fruticans	Leopoldinia_pulchra)	Geonoma_undata))))))	Kingia_australis);
(((Prestoea_acuminata	Oenocarpus_bataua)	((((Dictyosperma_album	(Heterospathe_cagayanensis	(Hydriastele_microspadix	Kentiopsis_piersoniorum)))	Manicaria_saccifera)	((((Nypa_fruticans	Leopoldinia_pulchra)	Geonoma_undata)	Pelagodoxa_henryana)	((Attalea_speciosa	((Reinhardtia_simplex	Reinhardtia_paiewonskiana)	Reinhardtia_latisecta))	Dypsis_decaryi)))	((Iriartea_deltoidea	((Phoenix_dactylifera	Sabal_domingensis)	(Burretiokentia_grandiflora	Calamus_caryotoides)))	Pseudophoenix_vinifera)))	Kingia_australis);
((Dictyosperma_album	((Heterospathe_cagayanensis	(Hydriastele_microspadix	Kentiopsis_piersoniorum))	((((Prestoea_acuminata	Oenocarpus_bataua)	(Calamus_caryotoides	(((Phoenix_dactylifera	Sabal_domingensis)	Nypa_fruticans)	Iriartea_deltoidea)))	(Attalea_speciosa	((Reinhardtia_paiewonskiana	Reinhardtia_latisecta)	Reinhardtia_simplex)))	(((Pseudophoenix_vinifera	Manicaria_saccifera)	Geonoma_undata)	(((Burretiokentia_grandiflora	Leopoldinia_pulchra)	Dypsis_decaryi)	Pelagodoxa_henryana)))))	Kingia_australis);
((Oenocarpus_bataua	((((((Phoenix_dactylifera	Sabal_domingensis)	Nypa_fruticans)	Iriartea_deltoidea)	(Calamus_caryotoides	Burretiokentia_grandiflora))	(Dypsis_decaryi	((Geonoma_undata	(((Manicaria_saccifera	(Attalea_speciosa	(Pseudophoenix_vinifera	((Reinhardtia_paiewonskiana	Reinhardtia_latisecta)	Reinhardtia_simplex))))	Leopoldinia_pulchra)	(Dictyosperma_album	(Heterospathe_cagayanensis	(Hydriastele_microspadix	Kentiopsis_piersoniorum)))))	Pelagodoxa_henryana)))	Prestoea_acuminata))	Kingia_australis);
((Nypa_fruticans	(((Calamus_caryotoides	Burretiokentia_grandiflora)	((Iriartea_deltoidea	(Prestoea_acuminata	Oenocarpus_bataua))	(Pelagodoxa_henryana	((Dictyosperma_album	(Heterospathe_cagayanensis	(Hydriastele_microspadix	Kentiopsis_piersoniorum)))	((Dypsis_decaryi	(((Geonoma_undata	Pseudophoenix_vinifera)	Manicaria_saccifera)	(Attalea_speciosa	((Reinhardtia_paiewonskiana	Reinhardtia_latisecta)	Reinhardtia_simplex))))	Leopoldinia_pulchra)))))	(Phoenix_dactylifera	Sabal_domingensis)))	Kingia_australis);
((Dictyosperma_album	((Heterospathe_cagayanensis	(Hydriastele_microspadix	Kentiopsis_piersoniorum))	(((((Iriartea_deltoidea	((Phoenix_dactylifera	Sabal_domingensis)	(Calamus_caryotoides	Burretiokentia_grandiflora)))	(Prestoea_acuminata	Oenocarpus_bataua))	Pelagodoxa_henryana)	((((Geonoma_undata	Pseudophoenix_vinifera)	Manicaria_saccifera)	(Attalea_speciosa	((Reinhardtia_paiewonskiana	Reinhardtia_latisecta)	Reinhardtia_simplex)))	(Nypa_fruticans	Leopoldinia_pulchra)))	Dypsis_decaryi)))	Kingia_australis);
((((Iriartea_deltoidea	((Burretiokentia_grandiflora	Calamus_caryotoides)	((((Dictyosperma_album	(Heterospathe_cagayanensis	(Kentiopsis_piersoniorum	Hydriastele_microspadix)))	((Manicaria_saccifera	((Attalea_speciosa	(Reinhardtia_simplex	(Reinhardtia_paiewonskiana	Reinhardtia_latisecta)))	Pseudophoenix_vinifera))	((Leopoldinia_pulchra	Geonoma_undata)	Pelagodoxa_henryana)))	Dypsis_decaryi)	(Prestoea_acuminata	Oenocarpus_bataua))))	(Phoenix_dactylifera	Sabal_domingensis))	Nypa_fruticans)	Kingia_australis);
(((Pelagodoxa_henryana	(((Manicaria_saccifera	(((Reinhardtia_simplex	(Reinhardtia_paiewonskiana	Reinhardtia_latisecta))	Pseudophoenix_vinifera)	Attalea_speciosa))	(Leopoldinia_pulchra	Geonoma_undata))	((Dypsis_decaryi	(Dictyosperma_album	(Heterospathe_cagayanensis	(Kentiopsis_piersoniorum	Hydriastele_microspadix))))	((Prestoea_acuminata	Oenocarpus_bataua)	(Iriartea_deltoidea	(((Burretiokentia_grandiflora	Calamus_caryotoides)	Phoenix_dactylifera)	Sabal_domingensis))))))	Nypa_fruticans)	Kingia_australis);
(((Sabal_domingensis	(((Burretiokentia_grandiflora	Calamus_caryotoides)	(((Pelagodoxa_henryana	((Prestoea_acuminata	(Manicaria_saccifera	(Dypsis_decaryi	Oenocarpus_bataua)))	(((Kentiopsis_piersoniorum	(((Reinhardtia_simplex	(Reinhardtia_paiewonskiana	Reinhardtia_latisecta))	Pseudophoenix_vinifera)	Attalea_speciosa))	Hydriastele_microspadix)	(Geonoma_undata	Dictyosperma_album))))	Heterospathe_cagayanensis)	(Nypa_fruticans	Leopoldinia_pulchra)))	Iriartea_deltoidea))	Phoenix_dactylifera)	Kingia_australis);
((Prestoea_acuminata	(((((Dictyosperma_album	(Heterospathe_cagayanensis	(Hydriastele_microspadix	Kentiopsis_piersoniorum)))	((Burretiokentia_grandiflora	Leopoldinia_pulchra)	(((Reinhardtia_simplex	(Reinhardtia_paiewonskiana	Reinhardtia_latisecta))	(Pseudophoenix_vinifera	Attalea_speciosa))	Manicaria_saccifera)))	((Nypa_fruticans	Pelagodoxa_henryana)	Geonoma_undata))	Dypsis_decaryi)	(Iriartea_deltoidea	(Oenocarpus_bataua	((Phoenix_dactylifera	Sabal_domingensis)	Calamus_caryotoides)))))	Kingia_australis);
((Oenocarpus_bataua	(Prestoea_acuminata	(Attalea_speciosa	(((Calamus_caryotoides	(Iriartea_deltoidea	(Nypa_fruticans	(Phoenix_dactylifera	Sabal_domingensis))))	Pseudophoenix_vinifera)	(((Reinhardtia_simplex	(Reinhardtia_paiewonskiana	Reinhardtia_latisecta))	((Dictyosperma_album	(Heterospathe_cagayanensis	(Hydriastele_microspadix	Kentiopsis_piersoniorum)))	(((Burretiokentia_grandiflora	Leopoldinia_pulchra)	(Pelagodoxa_henryana	Manicaria_saccifera))	Geonoma_undata)))	Dypsis_decaryi)))))	Kingia_australis);
(((Reinhardtia_simplex	(Reinhardtia_paiewonskiana	Reinhardtia_latisecta))	(((((Dypsis_decaryi	Heterospathe_cagayanensis)	(Hydriastele_microspadix	(Dictyosperma_album	Kentiopsis_piersoniorum)))	((((((Burretiokentia_grandiflora	Calamus_caryotoides)	Manicaria_saccifera)	(Pseudophoenix_vinifera	Geonoma_undata))	Pelagodoxa_henryana)	Leopoldinia_pulchra)	(Oenocarpus_bataua	Prestoea_acuminata)))	(Iriartea_deltoidea	(Nypa_fruticans	(Phoenix_dactylifera	Sabal_domingensis))))	Attalea_speciosa))	Kingia_australis);
(((((Iriartea_deltoidea	(Phoenix_dactylifera	Sabal_domingensis))	((Attalea_speciosa	(Reinhardtia_simplex	(Reinhardtia_paiewonskiana	Reinhardtia_latisecta)))	((((((Burretiokentia_grandiflora	Calamus_caryotoides)	Manicaria_saccifera)	(Pseudophoenix_vinifera	Geonoma_undata))	(Nypa_fruticans	Pelagodoxa_henryana))	(((Heterospathe_cagayanensis	(Hydriastele_microspadix	Kentiopsis_piersoniorum))	Dictyosperma_album)	Leopoldinia_pulchra))	Dypsis_decaryi)))	Oenocarpus_bataua)	Prestoea_acuminata)	Kingia_australis);
((Dictyosperma_album	(Prestoea_acuminata	((((((Burretiokentia_grandiflora	Calamus_caryotoides)	Manicaria_saccifera)	Geonoma_undata)	Pelagodoxa_henryana)	(((Attalea_speciosa	(Pseudophoenix_vinifera	(Reinhardtia_simplex	(Reinhardtia_paiewonskiana	Reinhardtia_latisecta))))	((Heterospathe_cagayanensis	(Hydriastele_microspadix	Kentiopsis_piersoniorum))	Dypsis_decaryi))	(Leopoldinia_pulchra	(Iriartea_deltoidea	((Nypa_fruticans	Phoenix_dactylifera)	Sabal_domingensis)))))	Oenocarpus_bataua)))	Kingia_australis);
((Dictyosperma_album	(((Dypsis_decaryi	(Attalea_speciosa	((Heterospathe_cagayanensis	(Hydriastele_microspadix	Kentiopsis_piersoniorum))	(Leopoldinia_pulchra	((Manicaria_saccifera	(Pseudophoenix_vinifera	Geonoma_undata))	Pelagodoxa_henryana)))))	((Nypa_fruticans	(((Burretiokentia_grandiflora	Calamus_caryotoides)	(Phoenix_dactylifera	Sabal_domingensis))	Iriartea_deltoidea))	(Reinhardtia_simplex	(Reinhardtia_paiewonskiana	Reinhardtia_latisecta))))	(Prestoea_acuminata	Oenocarpus_bataua)))	Kingia_australis);
((((Reinhardtia_paiewonskiana	Reinhardtia_latisecta)	Reinhardtia_simplex)	((((((Burretiokentia_grandiflora	Calamus_caryotoides)	(Iriartea_deltoidea	(Phoenix_dactylifera	Sabal_domingensis)))	(Prestoea_acuminata	(Dypsis_decaryi	Oenocarpus_bataua)))	((Pelagodoxa_henryana	((Nypa_fruticans	(Geonoma_undata	Leopoldinia_pulchra))	Manicaria_saccifera))	(Dictyosperma_album	(Heterospathe_cagayanensis	(Hydriastele_microspadix	Kentiopsis_piersoniorum)))))	Pseudophoenix_vinifera)	Attalea_speciosa))	Kingia_australis);
(((Prestoea_acuminata	(((((((Phoenix_dactylifera	Sabal_domingensis)	Iriartea_deltoidea)	(Burretiokentia_grandiflora	Calamus_caryotoides))	Dypsis_decaryi)	(((Kentiopsis_piersoniorum	Hydriastele_microspadix)	Heterospathe_cagayanensis)	(((Pseudophoenix_vinifera	((Reinhardtia_paiewonskiana	Reinhardtia_latisecta)	Reinhardtia_simplex))	Attalea_speciosa)	Manicaria_saccifera)))	((Geonoma_undata	(Nypa_fruticans	Leopoldinia_pulchra))	Pelagodoxa_henryana))	Dictyosperma_album))	Oenocarpus_bataua)	Kingia_australis);
((Phoenix_dactylifera	(Sabal_domingensis	(Iriartea_deltoidea	((Burretiokentia_grandiflora	Calamus_caryotoides)	((((Oenocarpus_bataua	Prestoea_acuminata)	Dypsis_decaryi)	(((((Kentiopsis_piersoniorum	Hydriastele_microspadix)	Heterospathe_cagayanensis)	Dictyosperma_album)	((Attalea_speciosa	((Reinhardtia_paiewonskiana	Reinhardtia_latisecta)	Reinhardtia_simplex))	(Pseudophoenix_vinifera	Manicaria_saccifera)))	(Geonoma_undata	(Nypa_fruticans	Leopoldinia_pulchra))))	Pelagodoxa_henryana)))))	Kingia_australis);
((Phoenix_dactylifera	(Sabal_domingensis	((Iriartea_deltoidea	((Burretiokentia_grandiflora	Calamus_caryotoides)	(Leopoldinia_pulchra	((((((Dypsis_decaryi	(Kentiopsis_piersoniorum	Hydriastele_microspadix))	Heterospathe_cagayanensis)	Dictyosperma_album)	Pelagodoxa_henryana)	(Geonoma_undata	Manicaria_saccifera))	((Attalea_speciosa	((Pseudophoenix_vinifera	(Reinhardtia_paiewonskiana	Reinhardtia_latisecta))	Reinhardtia_simplex))	(Oenocarpus_bataua	Prestoea_acuminata))))))	Nypa_fruticans)))	Kingia_australis);
((Dictyosperma_album	(((Manicaria_saccifera	((Attalea_speciosa	((Reinhardtia_paiewonskiana	Reinhardtia_latisecta)	Reinhardtia_simplex))	Pseudophoenix_vinifera))	((((((Phoenix_dactylifera	Sabal_domingensis)	Iriartea_deltoidea)	(Geonoma_undata	(Nypa_fruticans	Leopoldinia_pulchra)))	(Burretiokentia_grandiflora	Calamus_caryotoides))	Pelagodoxa_henryana)	(Oenocarpus_bataua	Prestoea_acuminata)))	((Dypsis_decaryi	(Kentiopsis_piersoniorum	Hydriastele_microspadix))	Heterospathe_cagayanensis)))	Kingia_australis);
(((Dictyosperma_album	((Dypsis_decaryi	(((Attalea_speciosa	((Reinhardtia_paiewonskiana	Reinhardtia_latisecta)	Reinhardtia_simplex))	Pseudophoenix_vinifera)	((Geonoma_undata	(Manicaria_saccifera	(Burretiokentia_grandiflora	Calamus_caryotoides)))	(((Oenocarpus_bataua	Prestoea_acuminata)	(((Phoenix_dactylifera	Sabal_domingensis)	Iriartea_deltoidea)	Leopoldinia_pulchra))	Pelagodoxa_henryana))))	((Kentiopsis_piersoniorum	Hydriastele_microspadix)	Heterospathe_cagayanensis)))	Nypa_fruticans)	Kingia_australis);
((((Burretiokentia_grandiflora	Calamus_caryotoides)	(Phoenix_dactylifera	(Sabal_domingensis	(Iriartea_deltoidea	((Leopoldinia_pulchra	Geonoma_undata)	((((((Kentiopsis_piersoniorum	Hydriastele_microspadix)	Heterospathe_cagayanensis)	(Manicaria_saccifera	(Attalea_speciosa	(((Reinhardtia_paiewonskiana	Reinhardtia_latisecta)	Reinhardtia_simplex)	Pseudophoenix_vinifera))))	Dypsis_decaryi)	((Oenocarpus_bataua	Prestoea_acuminata)	Dictyosperma_album))	Pelagodoxa_henryana))))))	Nypa_fruticans)	Kingia_australis);
((((Sabal_domingensis	((((Oenocarpus_bataua	Prestoea_acuminata)	((Dypsis_decaryi	(Attalea_speciosa	((Reinhardtia_paiewonskiana	Reinhardtia_latisecta)	Reinhardtia_simplex)))	((Leopoldinia_pulchra	(Geonoma_undata	Manicaria_saccifera))	(((Burretiokentia_grandiflora	Calamus_caryotoides)	Pelagodoxa_henryana)	(Dictyosperma_album	((Kentiopsis_piersoniorum	Hydriastele_microspadix)	Heterospathe_cagayanensis))))))	Iriartea_deltoidea)	Pseudophoenix_vinifera))	Phoenix_dactylifera)	Nypa_fruticans)	Kingia_australis);
((Reinhardtia_simplex	((((Manicaria_saccifera	((Dictyosperma_album	((Kentiopsis_piersoniorum	Hydriastele_microspadix)	Heterospathe_cagayanensis))	(((Iriartea_deltoidea	((Burretiokentia_grandiflora	Calamus_caryotoides)	(Phoenix_dactylifera	Sabal_domingensis)))	((Dypsis_decaryi	Oenocarpus_bataua)	Prestoea_acuminata))	((Nypa_fruticans	(Geonoma_undata	Leopoldinia_pulchra))	Pelagodoxa_henryana))))	Attalea_speciosa)	Pseudophoenix_vinifera)	(Reinhardtia_paiewonskiana	Reinhardtia_latisecta)))	Kingia_australis);
((Nypa_fruticans	(Dictyosperma_album	((((Oenocarpus_bataua	Prestoea_acuminata)	((((Phoenix_dactylifera	Sabal_domingensis)	Iriartea_deltoidea)	(Burretiokentia_grandiflora	Calamus_caryotoides))	Leopoldinia_pulchra))	(Pelagodoxa_henryana	(((Kentiopsis_piersoniorum	Hydriastele_microspadix)	Heterospathe_cagayanensis)	(Dypsis_decaryi	((Attalea_speciosa	((Reinhardtia_paiewonskiana	Reinhardtia_latisecta)	Reinhardtia_simplex))	(Pseudophoenix_vinifera	Manicaria_saccifera))))))	Geonoma_undata)))	Kingia_australis);
(((((Hydriastele_microspadix	(Heterospathe_cagayanensis	(((Manicaria_saccifera	(Oenocarpus_bataua	Prestoea_acuminata))	((Geonoma_undata	((((Phoenix_dactylifera	Sabal_domingensis)	Iriartea_deltoidea)	(Burretiokentia_grandiflora	Calamus_caryotoides))	Leopoldinia_pulchra))	(Nypa_fruticans	Pelagodoxa_henryana)))	(Attalea_speciosa	(Pseudophoenix_vinifera	((Reinhardtia_paiewonskiana	Reinhardtia_latisecta)	Reinhardtia_simplex))))))	Dypsis_decaryi)	Kentiopsis_piersoniorum)	Dictyosperma_album)	Kingia_australis);
((Dictyosperma_album	((((Nypa_fruticans	Pelagodoxa_henryana)	((((Calamus_caryotoides	Burretiokentia_grandiflora)	Manicaria_saccifera)	(Pseudophoenix_vinifera	Geonoma_undata))	Leopoldinia_pulchra))	(((((Reinhardtia_simplex	(Reinhardtia_paiewonskiana	Reinhardtia_latisecta))	Attalea_speciosa)	((Sabal_domingensis	Phoenix_dactylifera)	Iriartea_deltoidea))	(Oenocarpus_bataua	Prestoea_acuminata))	Dypsis_decaryi))	((Hydriastele_microspadix	Kentiopsis_piersoniorum)	Heterospathe_cagayanensis)))	Kingia_australis);
((Dictyosperma_album	((Pelagodoxa_henryana	((((Reinhardtia_simplex	(Reinhardtia_paiewonskiana	Reinhardtia_latisecta))	Attalea_speciosa)	(Dypsis_decaryi	((Sabal_domingensis	Phoenix_dactylifera)	Iriartea_deltoidea)))	((((Geonoma_undata	(Nypa_fruticans	Leopoldinia_pulchra))	Pseudophoenix_vinifera)	((Oenocarpus_bataua	Prestoea_acuminata)	Manicaria_saccifera))	(Calamus_caryotoides	Burretiokentia_grandiflora))))	((Hydriastele_microspadix	Kentiopsis_piersoniorum)	Heterospathe_cagayanensis)))	Kingia_australis);
(((Phoenix_dactylifera	((Iriartea_deltoidea	((Leopoldinia_pulchra	Geonoma_undata)	(((Dypsis_decaryi	(((Hydriastele_microspadix	Kentiopsis_piersoniorum)	Heterospathe_cagayanensis)	Dictyosperma_album))	Pelagodoxa_henryana)	((((Pseudophoenix_vinifera	(Reinhardtia_simplex	(Reinhardtia_paiewonskiana	Reinhardtia_latisecta)))	Attalea_speciosa)	Manicaria_saccifera)	((Calamus_caryotoides	Burretiokentia_grandiflora)	(Oenocarpus_bataua	Prestoea_acuminata))))))	Sabal_domingensis))	Nypa_fruticans)	Kingia_australis);
((Dictyosperma_album	((((((Pelagodoxa_henryana	(Calamus_caryotoides	Burretiokentia_grandiflora))	Leopoldinia_pulchra)	((Geonoma_undata	Pseudophoenix_vinifera)	Manicaria_saccifera))	(((Reinhardtia_simplex	(Reinhardtia_paiewonskiana	Reinhardtia_latisecta))	Attalea_speciosa)	((Oenocarpus_bataua	Prestoea_acuminata)	((Sabal_domingensis	(Nypa_fruticans	Phoenix_dactylifera))	Iriartea_deltoidea))))	Dypsis_decaryi)	((Hydriastele_microspadix	Kentiopsis_piersoniorum)	Heterospathe_cagayanensis)))	Kingia_australis);
((Phoenix_dactylifera	((((Oenocarpus_bataua	Prestoea_acuminata)	((Calamus_caryotoides	Burretiokentia_grandiflora)	(Pelagodoxa_henryana	(((Dypsis_decaryi	Manicaria_saccifera)	(((Hydriastele_microspadix	Kentiopsis_piersoniorum)	Heterospathe_cagayanensis)	Dictyosperma_album))	(Geonoma_undata	(Nypa_fruticans	Leopoldinia_pulchra))))))	(((Pseudophoenix_vinifera	(Reinhardtia_simplex	(Reinhardtia_paiewonskiana	Reinhardtia_latisecta)))	Attalea_speciosa)	Iriartea_deltoidea))	Sabal_domingensis))	Kingia_australis);
((Oenocarpus_bataua	(Prestoea_acuminata	((Pelagodoxa_henryana	(((((Hydriastele_microspadix	Kentiopsis_piersoniorum)	Heterospathe_cagayanensis)	Dictyosperma_album)	(Dypsis_decaryi	(((Pseudophoenix_vinifera	(Reinhardtia_simplex	(Reinhardtia_paiewonskiana	Reinhardtia_latisecta)))	Attalea_speciosa)	Iriartea_deltoidea)))	((Leopoldinia_pulchra	(Geonoma_undata	Nypa_fruticans))	((Calamus_caryotoides	Burretiokentia_grandiflora)	(Sabal_domingensis	Phoenix_dactylifera)))))	Manicaria_saccifera)))	Kingia_australis);
((Reinhardtia_simplex	((Reinhardtia_paiewonskiana	Reinhardtia_latisecta)	(Attalea_speciosa	((((((Heterospathe_cagayanensis	Kentiopsis_piersoniorum)	Hydriastele_microspadix)	Dictyosperma_album)	Pelagodoxa_henryana)	(Leopoldinia_pulchra	(Geonoma_undata	Manicaria_saccifera)))	((((Iriartea_deltoidea	(((Sabal_domingensis	Phoenix_dactylifera)	(Calamus_caryotoides	Burretiokentia_grandiflora))	Nypa_fruticans))	Pseudophoenix_vinifera)	Prestoea_acuminata)	(Dypsis_decaryi	Oenocarpus_bataua))))))	Kingia_australis);
(((Oenocarpus_bataua	((Attalea_speciosa	(Dypsis_decaryi	(((((Leopoldinia_pulchra	Geonoma_undata)	Pelagodoxa_henryana)	Manicaria_saccifera)	((Heterospathe_cagayanensis	(Kentiopsis_piersoniorum	Hydriastele_microspadix))	Dictyosperma_album))	(Reinhardtia_simplex	(Reinhardtia_paiewonskiana	Reinhardtia_latisecta)))))	((Pseudophoenix_vinifera	(Iriartea_deltoidea	(Sabal_domingensis	(Nypa_fruticans	Phoenix_dactylifera))))	(Calamus_caryotoides	Burretiokentia_grandiflora))))	Prestoea_acuminata)	Kingia_australis);
((Dictyosperma_album	((((Leopoldinia_pulchra	Pelagodoxa_henryana)	(Dypsis_decaryi	(((Prestoea_acuminata	Oenocarpus_bataua)	Attalea_speciosa)	(((Nypa_fruticans	(Sabal_domingensis	Phoenix_dactylifera))	Iriartea_deltoidea)	(Calamus_caryotoides	Burretiokentia_grandiflora)))))	(Heterospathe_cagayanensis	(Kentiopsis_piersoniorum	Hydriastele_microspadix)))	((Manicaria_saccifera	Geonoma_undata)	(Pseudophoenix_vinifera	(Reinhardtia_simplex	(Reinhardtia_paiewonskiana	Reinhardtia_latisecta))))))	Kingia_australis);
((((Iriartea_deltoidea	(((Dypsis_decaryi	(Manicaria_saccifera	(Attalea_speciosa	(Pseudophoenix_vinifera	(Reinhardtia_simplex	(Reinhardtia_paiewonskiana	Reinhardtia_latisecta))))))	((((Heterospathe_cagayanensis	(Pelagodoxa_henryana	(Calamus_caryotoides	Burretiokentia_grandiflora)))	Leopoldinia_pulchra)	(Hydriastele_microspadix	(Prestoea_acuminata	Oenocarpus_bataua)))	(Geonoma_undata	Dictyosperma_album)))	Kentiopsis_piersoniorum))	Sabal_domingensis)	(Nypa_fruticans	Phoenix_dactylifera))	Kingia_australis);
((Sabal_domingensis	(((Burretiokentia_grandiflora	Calamus_caryotoides)	Phoenix_dactylifera)	(((Nypa_fruticans	(Geonoma_undata	Leopoldinia_pulchra))	((Oenocarpus_bataua	Prestoea_acuminata)	((((Manicaria_saccifera	(Attalea_speciosa	(Pseudophoenix_vinifera	((Reinhardtia_paiewonskiana	Reinhardtia_latisecta)	Reinhardtia_simplex))))	((Heterospathe_cagayanensis	(Kentiopsis_piersoniorum	Hydriastele_microspadix))	Dictyosperma_album))	Dypsis_decaryi)	Pelagodoxa_henryana)))	Iriartea_deltoidea)))	Kingia_australis);
((Dictyosperma_album	((((Burretiokentia_grandiflora	Calamus_caryotoides)	Pelagodoxa_henryana)	(((Manicaria_saccifera	(Oenocarpus_bataua	Prestoea_acuminata))	(Dypsis_decaryi	(Attalea_speciosa	(Pseudophoenix_vinifera	((Reinhardtia_paiewonskiana	Reinhardtia_latisecta)	Reinhardtia_simplex)))))	((Iriartea_deltoidea	((Nypa_fruticans	Phoenix_dactylifera)	Sabal_domingensis))	(Geonoma_undata	Leopoldinia_pulchra))))	(Heterospathe_cagayanensis	(Kentiopsis_piersoniorum	Hydriastele_microspadix))))	Kingia_australis);
((Nypa_fruticans	(Phoenix_dactylifera	(Sabal_domingensis	(((Burretiokentia_grandiflora	Calamus_caryotoides)	((Leopoldinia_pulchra	(((Oenocarpus_bataua	Prestoea_acuminata)	Pelagodoxa_henryana)	(((Heterospathe_cagayanensis	(Kentiopsis_piersoniorum	Hydriastele_microspadix))	Dictyosperma_album)	(Dypsis_decaryi	((Pseudophoenix_vinifera	Manicaria_saccifera)	(Attalea_speciosa	((Reinhardtia_paiewonskiana	Reinhardtia_latisecta)	Reinhardtia_simplex)))))))	Geonoma_undata))	Iriartea_deltoidea))))	Kingia_australis);
(((Nypa_fruticans	(Phoenix_dactylifera	(Sabal_domingensis	(((Geonoma_undata	Leopoldinia_pulchra)	(Pelagodoxa_henryana	((Oenocarpus_bataua	Prestoea_acuminata)	((Dypsis_decaryi	(Manicaria_saccifera	(Attalea_speciosa	(Pseudophoenix_vinifera	((Reinhardtia_paiewonskiana	Reinhardtia_latisecta)	Reinhardtia_simplex)))))	((Heterospathe_cagayanensis	(Kentiopsis_piersoniorum	Hydriastele_microspadix))	Dictyosperma_album)))))	Iriartea_deltoidea))))	(Burretiokentia_grandiflora	Calamus_caryotoides))	Kingia_australis);
((((((((Kentiopsis_piersoniorum	((Phoenix_dactylifera	Sabal_domingensis)	Iriartea_deltoidea))	Heterospathe_cagayanensis)	Dictyosperma_album)	((Pelagodoxa_henryana	((Manicaria_saccifera	(Attalea_speciosa	(Pseudophoenix_vinifera	((Reinhardtia_paiewonskiana	Reinhardtia_latisecta)	Reinhardtia_simplex))))	Dypsis_decaryi))	((Nypa_fruticans	(Geonoma_undata	Leopoldinia_pulchra))	(Burretiokentia_grandiflora	Calamus_caryotoides))))	Hydriastele_microspadix)	Oenocarpus_bataua)	Prestoea_acuminata)	Kingia_australis);
((Oenocarpus_bataua	((Manicaria_saccifera	(((Dypsis_decaryi	(Dictyosperma_album	(Heterospathe_cagayanensis	(Hydriastele_microspadix	Kentiopsis_piersoniorum))))	(Attalea_speciosa	(Pseudophoenix_vinifera	((Reinhardtia_paiewonskiana	Reinhardtia_latisecta)	Reinhardtia_simplex))))	(Pelagodoxa_henryana	((((Burretiokentia_grandiflora	Calamus_caryotoides)	(Phoenix_dactylifera	Sabal_domingensis))	Iriartea_deltoidea)	((Nypa_fruticans	Leopoldinia_pulchra)	Geonoma_undata)))))	Prestoea_acuminata))	Kingia_australis);
((Dictyosperma_album	((Heterospathe_cagayanensis	(Hydriastele_microspadix	Kentiopsis_piersoniorum))	((Manicaria_saccifera	(Attalea_speciosa	(Pseudophoenix_vinifera	((Reinhardtia_paiewonskiana	Reinhardtia_latisecta)	Reinhardtia_simplex))))	((((((Burretiokentia_grandiflora	Calamus_caryotoides)	(Phoenix_dactylifera	Sabal_domingensis))	Iriartea_deltoidea)	((Nypa_fruticans	Leopoldinia_pulchra)	Geonoma_undata))	((Prestoea_acuminata	Oenocarpus_bataua)	Pelagodoxa_henryana))	Dypsis_decaryi))))	Kingia_australis);
((Oenocarpus_bataua	(((((((Nypa_fruticans	Leopoldinia_pulchra)	Geonoma_undata)	((Burretiokentia_grandiflora	Calamus_caryotoides)	Pelagodoxa_henryana))	((Dictyosperma_album	(Heterospathe_cagayanensis	(Hydriastele_microspadix	Kentiopsis_piersoniorum)))	Manicaria_saccifera))	Dypsis_decaryi)	((Attalea_speciosa	(Pseudophoenix_vinifera	((Reinhardtia_paiewonskiana	Reinhardtia_latisecta)	Reinhardtia_simplex)))	((Phoenix_dactylifera	Sabal_domingensis)	Iriartea_deltoidea)))	Prestoea_acuminata))	Kingia_australis);
((Phoenix_dactylifera	(Sabal_domingensis	((Iriartea_deltoidea	(((Prestoea_acuminata	Oenocarpus_bataua)	Attalea_speciosa)	(Dypsis_decaryi	(((Reinhardtia_paiewonskiana	Reinhardtia_latisecta)	Reinhardtia_simplex)	(((Leopoldinia_pulchra	Geonoma_undata)	(Manicaria_saccifera	(Burretiokentia_grandiflora	Calamus_caryotoides)))	((Dictyosperma_album	(Heterospathe_cagayanensis	(Hydriastele_microspadix	Kentiopsis_piersoniorum)))	(Pseudophoenix_vinifera	Pelagodoxa_henryana)))))))	Nypa_fruticans)))	Kingia_australis);
(((Sabal_domingensis	(Iriartea_deltoidea	(((Prestoea_acuminata	Oenocarpus_bataua)	((Attalea_speciosa	((Reinhardtia_paiewonskiana	Reinhardtia_latisecta)	Reinhardtia_simplex))	((((Manicaria_saccifera	(Burretiokentia_grandiflora	Calamus_caryotoides))	(Geonoma_undata	Pseudophoenix_vinifera))	Leopoldinia_pulchra)	Pelagodoxa_henryana)))	(Dypsis_decaryi	(Dictyosperma_album	(Heterospathe_cagayanensis	(Hydriastele_microspadix	Kentiopsis_piersoniorum)))))))	(Phoenix_dactylifera	Nypa_fruticans))	Kingia_australis);
((((Sabal_domingensis	((Iriartea_deltoidea	(((Reinhardtia_simplex	(Reinhardtia_paiewonskiana	Reinhardtia_latisecta))	Attalea_speciosa)	(((Dictyosperma_album	(Heterospathe_cagayanensis	(Hydriastele_microspadix	Kentiopsis_piersoniorum)))	(Pelagodoxa_henryana	(Leopoldinia_pulchra	(Manicaria_saccifera	(Pseudophoenix_vinifera	Geonoma_undata)))))	((Dypsis_decaryi	Oenocarpus_bataua)	Prestoea_acuminata))))	(Burretiokentia_grandiflora	Calamus_caryotoides)))	Phoenix_dactylifera)	Nypa_fruticans)	Kingia_australis);
((Dictyosperma_album	((Heterospathe_cagayanensis	(Hydriastele_microspadix	Kentiopsis_piersoniorum))	((((Dypsis_decaryi	Oenocarpus_bataua)	((Burretiokentia_grandiflora	Calamus_caryotoides)	(Leopoldinia_pulchra	(Phoenix_dactylifera	Sabal_domingensis))))	((Geonoma_undata	((Prestoea_acuminata	Nypa_fruticans)	Pelagodoxa_henryana))	Iriartea_deltoidea))	((Pseudophoenix_vinifera	((Reinhardtia_simplex	(Reinhardtia_paiewonskiana	Reinhardtia_latisecta))	Attalea_speciosa))	Manicaria_saccifera))))	Kingia_australis);
((Nypa_fruticans	(Phoenix_dactylifera	((Sabal_domingensis	(Oenocarpus_bataua	((Leopoldinia_pulchra	(((Prestoea_acuminata	(Dictyosperma_album	(Heterospathe_cagayanensis	(Hydriastele_microspadix	Kentiopsis_piersoniorum))))	Iriartea_deltoidea)	((Geonoma_undata	Pelagodoxa_henryana)	(((Pseudophoenix_vinifera	((Reinhardtia_paiewonskiana	Reinhardtia_latisecta)	Reinhardtia_simplex))	Attalea_speciosa)	Manicaria_saccifera))))	Dypsis_decaryi)))	(Burretiokentia_grandiflora	Calamus_caryotoides))))	Kingia_australis);
((Sabal_domingensis	(Phoenix_dactylifera	(((Burretiokentia_grandiflora	Calamus_caryotoides)	(((((Leopoldinia_pulchra	(Nypa_fruticans	Pelagodoxa_henryana))	((Geonoma_undata	(Prestoea_acuminata	Manicaria_saccifera))	Pseudophoenix_vinifera))	(Dictyosperma_album	(Heterospathe_cagayanensis	(Hydriastele_microspadix	Kentiopsis_piersoniorum))))	(((Reinhardtia_paiewonskiana	Reinhardtia_latisecta)	Reinhardtia_simplex)	Attalea_speciosa))	(Dypsis_decaryi	Oenocarpus_bataua)))	Iriartea_deltoidea)))	Kingia_australis);
((Dictyosperma_album	((Heterospathe_cagayanensis	(Hydriastele_microspadix	Kentiopsis_piersoniorum))	((((Nypa_fruticans	Leopoldinia_pulchra)	(((Manicaria_saccifera	Pseudophoenix_vinifera)	Geonoma_undata)	(Burretiokentia_grandiflora	Calamus_caryotoides)))	Pelagodoxa_henryana)	((((((Reinhardtia_paiewonskiana	Reinhardtia_latisecta)	Reinhardtia_simplex)	Attalea_speciosa)	(Iriartea_deltoidea	(Sabal_domingensis	Phoenix_dactylifera)))	(Prestoea_acuminata	Oenocarpus_bataua))	Dypsis_decaryi))))	Kingia_australis);
((Dictyosperma_album	((Heterospathe_cagayanensis	(Hydriastele_microspadix	Kentiopsis_piersoniorum))	((((Manicaria_saccifera	(Prestoea_acuminata	Oenocarpus_bataua))	Dypsis_decaryi)	(((Reinhardtia_paiewonskiana	Reinhardtia_latisecta)	(Pseudophoenix_vinifera	Reinhardtia_simplex))	Attalea_speciosa))	(Pelagodoxa_henryana	((Geonoma_undata	Leopoldinia_pulchra)	((Iriartea_deltoidea	(Nypa_fruticans	(Sabal_domingensis	Phoenix_dactylifera)))	(Burretiokentia_grandiflora	Calamus_caryotoides)))))))	Kingia_australis);
((Phoenix_dactylifera	(((Burretiokentia_grandiflora	Calamus_caryotoides)	(((((((Reinhardtia_paiewonskiana	Reinhardtia_latisecta)	(Pseudophoenix_vinifera	Reinhardtia_simplex))	Attalea_speciosa)	Manicaria_saccifera)	((Pelagodoxa_henryana	(Nypa_fruticans	(Geonoma_undata	Leopoldinia_pulchra)))	((Dictyosperma_album	(Heterospathe_cagayanensis	(Hydriastele_microspadix	Kentiopsis_piersoniorum)))	(Prestoea_acuminata	Oenocarpus_bataua))))	Dypsis_decaryi)	Iriartea_deltoidea))	Sabal_domingensis))	Kingia_australis);
(((Phoenix_dactylifera	((Iriartea_deltoidea	((Burretiokentia_grandiflora	Calamus_caryotoides)	((((Leopoldinia_pulchra	(((Prestoea_acuminata	Oenocarpus_bataua)	Manicaria_saccifera)	(Pseudophoenix_vinifera	Geonoma_undata)))	Pelagodoxa_henryana)	Dypsis_decaryi)	((Dictyosperma_album	(Heterospathe_cagayanensis	(Hydriastele_microspadix	Kentiopsis_piersoniorum)))	(((Reinhardtia_paiewonskiana	Reinhardtia_latisecta)	Reinhardtia_simplex)	Attalea_speciosa)))))	Sabal_domingensis))	Nypa_fruticans)	Kingia_australis);
(((((((Nypa_fruticans	(Leopoldinia_pulchra	Geonoma_undata))	((Pelagodoxa_henryana	(Burretiokentia_grandiflora	Calamus_caryotoides))	(((Prestoea_acuminata	Oenocarpus_bataua)	((Iriartea_deltoidea	(Sabal_domingensis	Phoenix_dactylifera))	Pseudophoenix_vinifera))	Dypsis_decaryi)))	(Dictyosperma_album	(Heterospathe_cagayanensis	(Hydriastele_microspadix	Kentiopsis_piersoniorum))))	Manicaria_saccifera)	((Reinhardtia_paiewonskiana	Reinhardtia_latisecta)	Reinhardtia_simplex))	Attalea_speciosa)	Kingia_australis);
(((Oenocarpus_bataua	Prestoea_acuminata)	(((((Burretiokentia_grandiflora	Calamus_caryotoides)	(Iriartea_deltoidea	(Sabal_domingensis	Phoenix_dactylifera)))	Leopoldinia_pulchra)	((Nypa_fruticans	Pelagodoxa_henryana)	((Dictyosperma_album	(Heterospathe_cagayanensis	(Hydriastele_microspadix	Kentiopsis_piersoniorum)))	(Dypsis_decaryi	(Manicaria_saccifera	(Pseudophoenix_vinifera	(((Reinhardtia_paiewonskiana	Reinhardtia_latisecta)	Reinhardtia_simplex)	Attalea_speciosa)))))))	Geonoma_undata))	Kingia_australis);
((Oenocarpus_bataua	((((Geonoma_undata	Leopoldinia_pulchra)	(Manicaria_saccifera	((Dictyosperma_album	(Heterospathe_cagayanensis	(Hydriastele_microspadix	Kentiopsis_piersoniorum)))	(Nypa_fruticans	Pelagodoxa_henryana))))	(((Iriartea_deltoidea	((Sabal_domingensis	Phoenix_dactylifera)	(Burretiokentia_grandiflora	Calamus_caryotoides)))	Dypsis_decaryi)	(Attalea_speciosa	((Reinhardtia_simplex	(Reinhardtia_latisecta	Reinhardtia_paiewonskiana))	Pseudophoenix_vinifera))))	Prestoea_acuminata))	Kingia_australis);
((Nypa_fruticans	(((Pelagodoxa_henryana	(((Burretiokentia_grandiflora	Calamus_caryotoides)	Manicaria_saccifera)	(Pseudophoenix_vinifera	Geonoma_undata)))	((((((Sabal_domingensis	Phoenix_dactylifera)	Iriartea_deltoidea)	(Attalea_speciosa	(Reinhardtia_simplex	(Reinhardtia_latisecta	Reinhardtia_paiewonskiana))))	(Prestoea_acuminata	Oenocarpus_bataua))	Dypsis_decaryi)	(Dictyosperma_album	(Heterospathe_cagayanensis	(Hydriastele_microspadix	Kentiopsis_piersoniorum)))))	Leopoldinia_pulchra))	Kingia_australis);
((Prestoea_acuminata	((Hydriastele_microspadix	(Kentiopsis_piersoniorum	(((Attalea_speciosa	(Reinhardtia_simplex	(Reinhardtia_latisecta	Reinhardtia_paiewonskiana)))	((Dypsis_decaryi	((Pelagodoxa_henryana	((((Burretiokentia_grandiflora	Calamus_caryotoides)	Geonoma_undata)	(Pseudophoenix_vinifera	Manicaria_saccifera))	Leopoldinia_pulchra))	Dictyosperma_album))	(Nypa_fruticans	((Sabal_domingensis	Phoenix_dactylifera)	Iriartea_deltoidea))))	Heterospathe_cagayanensis)))	Oenocarpus_bataua))	Kingia_australis);
((Nypa_fruticans	(Phoenix_dactylifera	((Iriartea_deltoidea	((Oenocarpus_bataua	Prestoea_acuminata)	(((Geonoma_undata	((Pseudophoenix_vinifera	Manicaria_saccifera)	(Burretiokentia_grandiflora	Calamus_caryotoides)))	Pelagodoxa_henryana)	((Leopoldinia_pulchra	((Attalea_speciosa	(Reinhardtia_simplex	(Reinhardtia_latisecta	Reinhardtia_paiewonskiana)))	Dypsis_decaryi))	(Heterospathe_cagayanensis	(Dictyosperma_album	(Hydriastele_microspadix	Kentiopsis_piersoniorum)))))))	Sabal_domingensis)))	Kingia_australis);
((Oenocarpus_bataua	(Prestoea_acuminata	((((Dictyosperma_album	((Heterospathe_cagayanensis	Hydriastele_microspadix)	Kentiopsis_piersoniorum))	((Pelagodoxa_henryana	((Burretiokentia_grandiflora	Calamus_caryotoides)	((Pseudophoenix_vinifera	Geonoma_undata)	Manicaria_saccifera)))	Leopoldinia_pulchra))	Dypsis_decaryi)	(((Nypa_fruticans	(Phoenix_dactylifera	Sabal_domingensis))	Iriartea_deltoidea)	(Attalea_speciosa	(Reinhardtia_simplex	(Reinhardtia_latisecta	Reinhardtia_paiewonskiana)))))))	Kingia_australis);
((Nypa_fruticans	((Phoenix_dactylifera	Sabal_domingensis)	(Iriartea_deltoidea	(((Dypsis_decaryi	Oenocarpus_bataua)	Prestoea_acuminata)	(((Dictyosperma_album	(Heterospathe_cagayanensis	(Hydriastele_microspadix	Kentiopsis_piersoniorum)))	(((Pseudophoenix_vinifera	Geonoma_undata)	((Burretiokentia_grandiflora	Calamus_caryotoides)	Manicaria_saccifera))	(Leopoldinia_pulchra	Pelagodoxa_henryana)))	(Attalea_speciosa	(Reinhardtia_simplex	(Reinhardtia_latisecta	Reinhardtia_paiewonskiana))))))))	Kingia_australis);
((Dictyosperma_album	((Heterospathe_cagayanensis	(Hydriastele_microspadix	Kentiopsis_piersoniorum))	((Oenocarpus_bataua	Prestoea_acuminata)	(((Attalea_speciosa	(Pseudophoenix_vinifera	(Reinhardtia_simplex	(Reinhardtia_latisecta	Reinhardtia_paiewonskiana))))	((Phoenix_dactylifera	Sabal_domingensis)	Iriartea_deltoidea))	((Pelagodoxa_henryana	((Leopoldinia_pulchra	(Nypa_fruticans	Geonoma_undata))	((Burretiokentia_grandiflora	Calamus_caryotoides)	Manicaria_saccifera)))	Dypsis_decaryi)))))	Kingia_australis);
(((Oenocarpus_bataua	Prestoea_acuminata)	(Manicaria_saccifera	((((Leopoldinia_pulchra	(Nypa_fruticans	Geonoma_undata))	((Reinhardtia_simplex	((Reinhardtia_paiewonskiana	Reinhardtia_latisecta)	Attalea_speciosa))	((Phoenix_dactylifera	Sabal_domingensis)	Iriartea_deltoidea)))	((Dictyosperma_album	(Heterospathe_cagayanensis	(Hydriastele_microspadix	Kentiopsis_piersoniorum)))	(Pseudophoenix_vinifera	(Pelagodoxa_henryana	(Burretiokentia_grandiflora	Calamus_caryotoides)))))	Dypsis_decaryi)))	Kingia_australis);
((Phoenix_dactylifera	(Sabal_domingensis	(((((((Oenocarpus_bataua	Prestoea_acuminata)	((((Pseudophoenix_vinifera	Manicaria_saccifera)	Geonoma_undata)	(Pelagodoxa_henryana	Leopoldinia_pulchra))	((Kentiopsis_piersoniorum	Hydriastele_microspadix)	(Heterospathe_cagayanensis	Dictyosperma_album))))	Dypsis_decaryi)	(Attalea_speciosa	(Reinhardtia_simplex	(Reinhardtia_paiewonskiana	Reinhardtia_latisecta))))	Iriartea_deltoidea)	(Burretiokentia_grandiflora	Calamus_caryotoides))	Nypa_fruticans)))	Kingia_australis);
(((((((Heterospathe_cagayanensis	(Kentiopsis_piersoniorum	Hydriastele_microspadix))	Dictyosperma_album)	((Burretiokentia_grandiflora	Calamus_caryotoides)	((((Dypsis_decaryi	Oenocarpus_bataua)	Prestoea_acuminata)	(Pseudophoenix_vinifera	Manicaria_saccifera))	(Pelagodoxa_henryana	((Geonoma_undata	Nypa_fruticans)	Leopoldinia_pulchra)))))	(Attalea_speciosa	(Reinhardtia_simplex	(Reinhardtia_paiewonskiana	Reinhardtia_latisecta))))	Iriartea_deltoidea)	(Phoenix_dactylifera	Sabal_domingensis))	Kingia_australis);
((Dictyosperma_album	((((((((Iriartea_deltoidea	(Phoenix_dactylifera	Sabal_domingensis))	(Calamus_caryotoides	Burretiokentia_grandiflora))	(Prestoea_acuminata	Oenocarpus_bataua))	(((Reinhardtia_paiewonskiana	Reinhardtia_latisecta)	Reinhardtia_simplex)	Attalea_speciosa))	Dypsis_decaryi)	((Manicaria_saccifera	(Pseudophoenix_vinifera	Geonoma_undata))	(Pelagodoxa_henryana	Leopoldinia_pulchra)))	(Heterospathe_cagayanensis	(Hydriastele_microspadix	Kentiopsis_piersoniorum)))	Nypa_fruticans))	Kingia_australis);
(((Phoenix_dactylifera	(Sabal_domingensis	(((Prestoea_acuminata	Oenocarpus_bataua)	(((((Dypsis_decaryi	((Calamus_caryotoides	Burretiokentia_grandiflora)	Manicaria_saccifera))	((Pseudophoenix_vinifera	((Reinhardtia_paiewonskiana	Reinhardtia_latisecta)	Reinhardtia_simplex))	Attalea_speciosa))	(Heterospathe_cagayanensis	((Hydriastele_microspadix	Kentiopsis_piersoniorum)	Dictyosperma_album)))	Pelagodoxa_henryana)	(Geonoma_undata	Leopoldinia_pulchra)))	Iriartea_deltoidea)))	Nypa_fruticans)	Kingia_australis);
(((Phoenix_dactylifera	(Sabal_domingensis	(((((((Reinhardtia_paiewonskiana	Reinhardtia_latisecta)	Reinhardtia_simplex)	Pseudophoenix_vinifera)	Attalea_speciosa)	((((Prestoea_acuminata	Oenocarpus_bataua)	(((Geonoma_undata	Manicaria_saccifera)	Leopoldinia_pulchra)	Pelagodoxa_henryana))	(Dypsis_decaryi	Heterospathe_cagayanensis))	((Hydriastele_microspadix	Kentiopsis_piersoniorum)	Dictyosperma_album)))	(Calamus_caryotoides	Burretiokentia_grandiflora))	Iriartea_deltoidea)))	Nypa_fruticans)	Kingia_australis);
(((Phoenix_dactylifera	(Sabal_domingensis	(((Geonoma_undata	(((Pelagodoxa_henryana	(((Heterospathe_cagayanensis	Kentiopsis_piersoniorum)	Hydriastele_microspadix)	Dictyosperma_album))	((Calamus_caryotoides	Burretiokentia_grandiflora)	Manicaria_saccifera))	((Dypsis_decaryi	((((Reinhardtia_paiewonskiana	Reinhardtia_latisecta)	Reinhardtia_simplex)	Pseudophoenix_vinifera)	Attalea_speciosa))	(Prestoea_acuminata	Oenocarpus_bataua))))	Leopoldinia_pulchra)	Iriartea_deltoidea)))	Nypa_fruticans)	Kingia_australis);
(((Oenocarpus_bataua	Prestoea_acuminata)	(((Pseudophoenix_vinifera	(Iriartea_deltoidea	(Dypsis_decaryi	(Sabal_domingensis	((Calamus_caryotoides	Burretiokentia_grandiflora)	Phoenix_dactylifera)))))	((((Heterospathe_cagayanensis	(Kentiopsis_piersoniorum	Hydriastele_microspadix))	Dictyosperma_album)	(Attalea_speciosa	(Reinhardtia_simplex	(Reinhardtia_paiewonskiana	Reinhardtia_latisecta))))	((Nypa_fruticans	(Leopoldinia_pulchra	Geonoma_undata))	Pelagodoxa_henryana)))	Manicaria_saccifera))	Kingia_australis);
((Phoenix_dactylifera	(Sabal_domingensis	(Iriartea_deltoidea	((((Nypa_fruticans	Leopoldinia_pulchra)	((((Kentiopsis_piersoniorum	Hydriastele_microspadix)	Heterospathe_cagayanensis)	(Dypsis_decaryi	Dictyosperma_album))	(Pelagodoxa_henryana	(Geonoma_undata	(((Calamus_caryotoides	Burretiokentia_grandiflora)	Manicaria_saccifera)	Pseudophoenix_vinifera)))))	(Reinhardtia_simplex	(Reinhardtia_paiewonskiana	Reinhardtia_latisecta)))	((Oenocarpus_bataua	Prestoea_acuminata)	Attalea_speciosa)))))	Kingia_australis);
(((Reinhardtia_simplex	(Reinhardtia_paiewonskiana	Reinhardtia_latisecta))	((((((((((Calamus_caryotoides	Burretiokentia_grandiflora)	(Phoenix_dactylifera	Sabal_domingensis))	(Dypsis_decaryi	Oenocarpus_bataua))	(Iriartea_deltoidea	Prestoea_acuminata))	(((Kentiopsis_piersoniorum	Hydriastele_microspadix)	Heterospathe_cagayanensis)	Dictyosperma_album))	((Nypa_fruticans	Leopoldinia_pulchra)	Geonoma_undata))	Pelagodoxa_henryana)	Manicaria_saccifera)	Attalea_speciosa)	Pseudophoenix_vinifera))	Kingia_australis);
((Dictyosperma_album	((((Geonoma_undata	(Manicaria_saccifera	Pseudophoenix_vinifera))	(Pelagodoxa_henryana	Leopoldinia_pulchra))	((((Reinhardtia_simplex	(Reinhardtia_paiewonskiana	Reinhardtia_latisecta))	Dypsis_decaryi)	(((Iriartea_deltoidea	(Calamus_caryotoides	Burretiokentia_grandiflora))	(Phoenix_dactylifera	Sabal_domingensis))	(Attalea_speciosa	(Prestoea_acuminata	Oenocarpus_bataua))))	Nypa_fruticans))	((Kentiopsis_piersoniorum	Hydriastele_microspadix)	Heterospathe_cagayanensis)))	Kingia_australis);
((Dictyosperma_album	((((((Manicaria_saccifera	(Attalea_speciosa	(Pseudophoenix_vinifera	(Reinhardtia_simplex	(Reinhardtia_paiewonskiana	Reinhardtia_latisecta)))))	Iriartea_deltoidea)	(((Prestoea_acuminata	Oenocarpus_bataua)	((Phoenix_dactylifera	Sabal_domingensis)	(Calamus_caryotoides	Burretiokentia_grandiflora)))	((Geonoma_undata	Leopoldinia_pulchra)	Dypsis_decaryi)))	Pelagodoxa_henryana)	((Kentiopsis_piersoniorum	Hydriastele_microspadix)	Heterospathe_cagayanensis))	Nypa_fruticans))	Kingia_australis);
((Dictyosperma_album	(((((((Geonoma_undata	Leopoldinia_pulchra)	(Iriartea_deltoidea	(Phoenix_dactylifera	Sabal_domingensis)))	(Calamus_caryotoides	Burretiokentia_grandiflora))	((Nypa_fruticans	Pelagodoxa_henryana)	(Prestoea_acuminata	Oenocarpus_bataua)))	(Manicaria_saccifera	(Attalea_speciosa	(Pseudophoenix_vinifera	(Reinhardtia_simplex	(Reinhardtia_paiewonskiana	Reinhardtia_latisecta))))))	Dypsis_decaryi)	((Kentiopsis_piersoniorum	Hydriastele_microspadix)	Heterospathe_cagayanensis)))	Kingia_australis);
(((Prestoea_acuminata	Oenocarpus_bataua)	(((((Dypsis_decaryi	(Manicaria_saccifera	(Pseudophoenix_vinifera	(Attalea_speciosa	(Reinhardtia_simplex	(Reinhardtia_latisecta	Reinhardtia_paiewonskiana))))))	Leopoldinia_pulchra)	(Dictyosperma_album	(Heterospathe_cagayanensis	(Kentiopsis_piersoniorum	Hydriastele_microspadix))))	(Geonoma_undata	(Nypa_fruticans	Pelagodoxa_henryana)))	((Iriartea_deltoidea	(Phoenix_dactylifera	Sabal_domingensis))	(Burretiokentia_grandiflora	Calamus_caryotoides))))	Kingia_australis);
((Dictyosperma_album	((Heterospathe_cagayanensis	(Kentiopsis_piersoniorum	Hydriastele_microspadix))	((((Manicaria_saccifera	(Prestoea_acuminata	Oenocarpus_bataua))	((Attalea_speciosa	(Pseudophoenix_vinifera	((Reinhardtia_latisecta	Reinhardtia_paiewonskiana)	Reinhardtia_simplex)))	(Iriartea_deltoidea	(Phoenix_dactylifera	Sabal_domingensis))))	(Burretiokentia_grandiflora	Calamus_caryotoides))	(Pelagodoxa_henryana	(Dypsis_decaryi	(Geonoma_undata	(Nypa_fruticans	Leopoldinia_pulchra)))))))	Kingia_australis);
((Phoenix_dactylifera	(Sabal_domingensis	(((((((Dictyosperma_album	(Heterospathe_cagayanensis	(Kentiopsis_piersoniorum	Hydriastele_microspadix)))	((Manicaria_saccifera	(Prestoea_acuminata	(Dypsis_decaryi	Oenocarpus_bataua)))	(((Burretiokentia_grandiflora	Calamus_caryotoides)	Pelagodoxa_henryana)	(Geonoma_undata	Leopoldinia_pulchra))))	((Reinhardtia_latisecta	Reinhardtia_paiewonskiana)	Reinhardtia_simplex))	Attalea_speciosa)	Pseudophoenix_vinifera)	Iriartea_deltoidea)	Nypa_fruticans)))	Kingia_australis);
((((Dictyosperma_album	((Kentiopsis_piersoniorum	Hydriastele_microspadix)	(Dypsis_decaryi	(((Iriartea_deltoidea	(Pseudophoenix_vinifera	(Phoenix_dactylifera	Sabal_domingensis)))	(Attalea_speciosa	((Reinhardtia_latisecta	Reinhardtia_paiewonskiana)	Reinhardtia_simplex)))	(((Nypa_fruticans	(Geonoma_undata	Leopoldinia_pulchra))	(((Burretiokentia_grandiflora	Calamus_caryotoides)	Manicaria_saccifera)	Heterospathe_cagayanensis))	Pelagodoxa_henryana)))))	Oenocarpus_bataua)	Prestoea_acuminata)	Kingia_australis);
((Phoenix_dactylifera	(Sabal_domingensis	((((Attalea_speciosa	((Reinhardtia_latisecta	Reinhardtia_paiewonskiana)	Reinhardtia_simplex))	((Oenocarpus_bataua	Prestoea_acuminata)	(((Dictyosperma_album	(Heterospathe_cagayanensis	(Kentiopsis_piersoniorum	Hydriastele_microspadix)))	((Geonoma_undata	(Pseudophoenix_vinifera	Manicaria_saccifera))	((Nypa_fruticans	Leopoldinia_pulchra)	Pelagodoxa_henryana)))	Dypsis_decaryi)))	Iriartea_deltoidea)	(Burretiokentia_grandiflora	Calamus_caryotoides))))	Kingia_australis);
((Nypa_fruticans	((((((((Pseudophoenix_vinifera	Manicaria_saccifera)	(Attalea_speciosa	((Reinhardtia_latisecta	Reinhardtia_paiewonskiana)	Reinhardtia_simplex)))	Pelagodoxa_henryana)	((Dypsis_decaryi	(Dictyosperma_album	(Heterospathe_cagayanensis	(Kentiopsis_piersoniorum	Hydriastele_microspadix))))	(Oenocarpus_bataua	Prestoea_acuminata)))	(Leopoldinia_pulchra	Geonoma_undata))	(Burretiokentia_grandiflora	Calamus_caryotoides))	Iriartea_deltoidea)	(Phoenix_dactylifera	Sabal_domingensis)))	Kingia_australis);
((Oenocarpus_bataua	(Prestoea_acuminata	((((Pelagodoxa_henryana	((Pseudophoenix_vinifera	Manicaria_saccifera)	(Attalea_speciosa	((Reinhardtia_latisecta	Reinhardtia_paiewonskiana)	Reinhardtia_simplex))))	(Dypsis_decaryi	(((Burretiokentia_grandiflora	Kentiopsis_piersoniorum)	Hydriastele_microspadix)	(Dictyosperma_album	Heterospathe_cagayanensis))))	(Nypa_fruticans	(Leopoldinia_pulchra	Geonoma_undata)))	(Calamus_caryotoides	(Iriartea_deltoidea	(Phoenix_dactylifera	Sabal_domingensis))))))	Kingia_australis);
((Dictyosperma_album	((Heterospathe_cagayanensis	(Kentiopsis_piersoniorum	Hydriastele_microspadix))	(((((Pseudophoenix_vinifera	(Iriartea_deltoidea	(Phoenix_dactylifera	Sabal_domingensis)))	((Dypsis_decaryi	Oenocarpus_bataua)	(Manicaria_saccifera	Prestoea_acuminata)))	(Calamus_caryotoides	Burretiokentia_grandiflora))	((Attalea_speciosa	((Reinhardtia_latisecta	Reinhardtia_paiewonskiana)	Reinhardtia_simplex))	(Geonoma_undata	(Leopoldinia_pulchra	Nypa_fruticans))))	Pelagodoxa_henryana)))	Kingia_australis);
(((Prestoea_acuminata	Oenocarpus_bataua)	(Hydriastele_microspadix	(((((Leopoldinia_pulchra	(((Phoenix_dactylifera	Sabal_domingensis)	Iriartea_deltoidea)	Nypa_fruticans))	Geonoma_undata)	(((Pseudophoenix_vinifera	((Reinhardtia_latisecta	Reinhardtia_paiewonskiana)	Reinhardtia_simplex))	(Attalea_speciosa	Manicaria_saccifera))	(Pelagodoxa_henryana	(Calamus_caryotoides	Burretiokentia_grandiflora))))	Dypsis_decaryi)	((Heterospathe_cagayanensis	Dictyosperma_album)	Kentiopsis_piersoniorum))))	Kingia_australis);
((Phoenix_dactylifera	(Nypa_fruticans	(((((((Dypsis_decaryi	((Pseudophoenix_vinifera	(Attalea_speciosa	((Reinhardtia_latisecta	Reinhardtia_paiewonskiana)	Reinhardtia_simplex)))	Manicaria_saccifera))	((Heterospathe_cagayanensis	(Kentiopsis_piersoniorum	Hydriastele_microspadix))	Dictyosperma_album))	(Pelagodoxa_henryana	(Prestoea_acuminata	Oenocarpus_bataua)))	(Leopoldinia_pulchra	Geonoma_undata))	(Calamus_caryotoides	Burretiokentia_grandiflora))	Iriartea_deltoidea)	Sabal_domingensis)))	Kingia_australis);
(((Phoenix_dactylifera	((Sabal_domingensis	(Iriartea_deltoidea	((Attalea_speciosa	(Reinhardtia_simplex	(Reinhardtia_paiewonskiana	Reinhardtia_latisecta)))	((Dypsis_decaryi	(Dictyosperma_album	((Kentiopsis_piersoniorum	Heterospathe_cagayanensis)	Hydriastele_microspadix)))	((Manicaria_saccifera	(Oenocarpus_bataua	Prestoea_acuminata))	(Leopoldinia_pulchra	((Pelagodoxa_henryana	Pseudophoenix_vinifera)	Geonoma_undata)))))))	(Calamus_caryotoides	Burretiokentia_grandiflora)))	Nypa_fruticans)	Kingia_australis);
((Phoenix_dactylifera	(Sabal_domingensis	((Calamus_caryotoides	Burretiokentia_grandiflora)	((((Pseudophoenix_vinifera	(Attalea_speciosa	(Reinhardtia_simplex	(Reinhardtia_paiewonskiana	Reinhardtia_latisecta))))	(Dictyosperma_album	(Heterospathe_cagayanensis	(Hydriastele_microspadix	Kentiopsis_piersoniorum))))	((Manicaria_saccifera	(Iriartea_deltoidea	((Dypsis_decaryi	Oenocarpus_bataua)	Prestoea_acuminata)))	(Leopoldinia_pulchra	Geonoma_undata)))	(Nypa_fruticans	Pelagodoxa_henryana)))))	Kingia_australis);
((Phoenix_dactylifera	(Sabal_domingensis	((Calamus_caryotoides	Burretiokentia_grandiflora)	(Iriartea_deltoidea	((Oenocarpus_bataua	Prestoea_acuminata)	((((Dictyosperma_album	Geonoma_undata)	Dypsis_decaryi)	(((Heterospathe_cagayanensis	(Hydriastele_microspadix	Kentiopsis_piersoniorum))	((Attalea_speciosa	(Reinhardtia_simplex	(Reinhardtia_paiewonskiana	Reinhardtia_latisecta)))	(Manicaria_saccifera	Pseudophoenix_vinifera)))	Leopoldinia_pulchra))	(Nypa_fruticans	Pelagodoxa_henryana)))))))	Kingia_australis);
((Nypa_fruticans	((Phoenix_dactylifera	Sabal_domingensis)	(Iriartea_deltoidea	((Geonoma_undata	Leopoldinia_pulchra)	((((Pelagodoxa_henryana	(Attalea_speciosa	(Pseudophoenix_vinifera	(Reinhardtia_simplex	(Reinhardtia_paiewonskiana	Reinhardtia_latisecta)))))	(Manicaria_saccifera	(Oenocarpus_bataua	Prestoea_acuminata)))	(Dypsis_decaryi	((Dictyosperma_album	Heterospathe_cagayanensis)	(Hydriastele_microspadix	Kentiopsis_piersoniorum))))	(Calamus_caryotoides	Burretiokentia_grandiflora))))))	Kingia_australis);
((Nypa_fruticans	((Phoenix_dactylifera	Sabal_domingensis)	(((Dypsis_decaryi	((((Geonoma_undata	Manicaria_saccifera)	((Leopoldinia_pulchra	Pelagodoxa_henryana)	((Heterospathe_cagayanensis	(Hydriastele_microspadix	Kentiopsis_piersoniorum))	Dictyosperma_album)))	((Attalea_speciosa	(Pseudophoenix_vinifera	(Reinhardtia_simplex	(Reinhardtia_paiewonskiana	Reinhardtia_latisecta))))	Iriartea_deltoidea))	Prestoea_acuminata))	Oenocarpus_bataua)	(Calamus_caryotoides	Burretiokentia_grandiflora))))	Kingia_australis);
((Dictyosperma_album	((((((Reinhardtia_simplex	(Reinhardtia_paiewonskiana	Reinhardtia_latisecta))	(Attalea_speciosa	((Prestoea_acuminata	Iriartea_deltoidea)	((Dypsis_decaryi	Oenocarpus_bataua)	((Calamus_caryotoides	Burretiokentia_grandiflora)	((Phoenix_dactylifera	Nypa_fruticans)	Sabal_domingensis))))))	(Manicaria_saccifera	(Geonoma_undata	Pseudophoenix_vinifera)))	(Leopoldinia_pulchra	Pelagodoxa_henryana))	Heterospathe_cagayanensis)	(Hydriastele_microspadix	Kentiopsis_piersoniorum)))	Kingia_australis);
((Dictyosperma_album	((Heterospathe_cagayanensis	(Hydriastele_microspadix	Kentiopsis_piersoniorum))	(((Leopoldinia_pulchra	((Attalea_speciosa	((Pseudophoenix_vinifera	(Phoenix_dactylifera	Sabal_domingensis))	((Prestoea_acuminata	Oenocarpus_bataua)	(Iriartea_deltoidea	(Calamus_caryotoides	Burretiokentia_grandiflora)))))	Dypsis_decaryi))	((Manicaria_saccifera	Geonoma_undata)	(Reinhardtia_simplex	(Reinhardtia_paiewonskiana	Reinhardtia_latisecta))))	(Nypa_fruticans	Pelagodoxa_henryana))))	Kingia_australis);
((Sabal_domingensis	(Phoenix_dactylifera	(Iriartea_deltoidea	((((Nypa_fruticans	Pelagodoxa_henryana)	(Heterospathe_cagayanensis	(Hydriastele_microspadix	Kentiopsis_piersoniorum)))	(((Calamus_caryotoides	Burretiokentia_grandiflora)	((Prestoea_acuminata	Oenocarpus_bataua)	Dictyosperma_album))	(Dypsis_decaryi	(Attalea_speciosa	((Pseudophoenix_vinifera	(Reinhardtia_simplex	(Reinhardtia_paiewonskiana	Reinhardtia_latisecta)))	Manicaria_saccifera)))))	(Geonoma_undata	Leopoldinia_pulchra)))))	Kingia_australis);
((Nypa_fruticans	(Dictyosperma_album	(((Heterospathe_cagayanensis	Hydriastele_microspadix)	Kentiopsis_piersoniorum)	(Pelagodoxa_henryana	((Leopoldinia_pulchra	(((Sabal_domingensis	Phoenix_dactylifera)	Iriartea_deltoidea)	(Calamus_caryotoides	Burretiokentia_grandiflora)))	(((Prestoea_acuminata	Oenocarpus_bataua)	(((Attalea_speciosa	(Reinhardtia_simplex	(Reinhardtia_paiewonskiana	Reinhardtia_latisecta)))	(Pseudophoenix_vinifera	Manicaria_saccifera))	Dypsis_decaryi))	Geonoma_undata))))))	Kingia_australis);
((Nypa_fruticans	(Dictyosperma_album	((Heterospathe_cagayanensis	(Hydriastele_microspadix	Kentiopsis_piersoniorum))	(((Dypsis_decaryi	(Prestoea_acuminata	Oenocarpus_bataua))	(Pelagodoxa_henryana	(((Geonoma_undata	Pseudophoenix_vinifera)	Manicaria_saccifera)	Leopoldinia_pulchra)))	((Iriartea_deltoidea	((Sabal_domingensis	Phoenix_dactylifera)	(Calamus_caryotoides	Burretiokentia_grandiflora)))	(Attalea_speciosa	((Reinhardtia_paiewonskiana	Reinhardtia_latisecta)	Reinhardtia_simplex)))))))	Kingia_australis);
((Oenocarpus_bataua	(((Calamus_caryotoides	Burretiokentia_grandiflora)	(Phoenix_dactylifera	Sabal_domingensis))	((((Geonoma_undata	(Nypa_fruticans	Leopoldinia_pulchra))	Manicaria_saccifera)	(((Iriartea_deltoidea	(Pseudophoenix_vinifera	(Attalea_speciosa	(Reinhardtia_simplex	(Reinhardtia_paiewonskiana	Reinhardtia_latisecta)))))	Prestoea_acuminata)	(Pelagodoxa_henryana	(Dictyosperma_album	(Heterospathe_cagayanensis	(Kentiopsis_piersoniorum	Hydriastele_microspadix))))))	Dypsis_decaryi)))	Kingia_australis);
((Dictyosperma_album	((Calamus_caryotoides	Burretiokentia_grandiflora)	(((Iriartea_deltoidea	(Phoenix_dactylifera	Sabal_domingensis))	(((Pseudophoenix_vinifera	((Reinhardtia_paiewonskiana	Reinhardtia_latisecta)	Reinhardtia_simplex))	Attalea_speciosa)	(Heterospathe_cagayanensis	(Kentiopsis_piersoniorum	(Prestoea_acuminata	Hydriastele_microspadix)))))	(((Geonoma_undata	(Nypa_fruticans	Leopoldinia_pulchra))	Pelagodoxa_henryana)	((Dypsis_decaryi	Oenocarpus_bataua)	Manicaria_saccifera)))))	Kingia_australis);
((Dictyosperma_album	((Pelagodoxa_henryana	(((((Prestoea_acuminata	Oenocarpus_bataua)	Manicaria_saccifera)	Dypsis_decaryi)	((Calamus_caryotoides	Burretiokentia_grandiflora)	((Iriartea_deltoidea	(Phoenix_dactylifera	Sabal_domingensis))	((Leopoldinia_pulchra	Nypa_fruticans)	Geonoma_undata))))	((Pseudophoenix_vinifera	((Reinhardtia_paiewonskiana	Reinhardtia_latisecta)	Reinhardtia_simplex))	Attalea_speciosa)))	(Heterospathe_cagayanensis	(Kentiopsis_piersoniorum	Hydriastele_microspadix))))	Kingia_australis);
((Dictyosperma_album	((((((Iriartea_deltoidea	(Calamus_caryotoides	Burretiokentia_grandiflora))	(Pseudophoenix_vinifera	(Phoenix_dactylifera	Sabal_domingensis)))	(Leopoldinia_pulchra	Geonoma_undata))	(((((Reinhardtia_paiewonskiana	Reinhardtia_latisecta)	Reinhardtia_simplex)	Attalea_speciosa)	Dypsis_decaryi)	(((Prestoea_acuminata	Oenocarpus_bataua)	Manicaria_saccifera)	Pelagodoxa_henryana)))	(Heterospathe_cagayanensis	(Kentiopsis_piersoniorum	Hydriastele_microspadix)))	Nypa_fruticans))	Kingia_australis);
((Dictyosperma_album	((((Pelagodoxa_henryana	((Pseudophoenix_vinifera	Geonoma_undata)	((Calamus_caryotoides	Burretiokentia_grandiflora)	Manicaria_saccifera)))	Leopoldinia_pulchra)	((Dypsis_decaryi	(Attalea_speciosa	((Prestoea_acuminata	Oenocarpus_bataua)	(Iriartea_deltoidea	(Sabal_domingensis	(Phoenix_dactylifera	Nypa_fruticans))))))	((Reinhardtia_paiewonskiana	Reinhardtia_latisecta)	Reinhardtia_simplex)))	(Heterospathe_cagayanensis	(Kentiopsis_piersoniorum	Hydriastele_microspadix))))	Kingia_australis);
((Sabal_domingensis	((Nypa_fruticans	(((Prestoea_acuminata	(Dypsis_decaryi	Oenocarpus_bataua))	(((((Reinhardtia_paiewonskiana	Reinhardtia_latisecta)	Reinhardtia_simplex)	Pseudophoenix_vinifera)	Attalea_speciosa)	Iriartea_deltoidea))	(((Pelagodoxa_henryana	((Heterospathe_cagayanensis	(Kentiopsis_piersoniorum	Hydriastele_microspadix))	Dictyosperma_album))	(Geonoma_undata	Leopoldinia_pulchra))	((Calamus_caryotoides	Burretiokentia_grandiflora)	Manicaria_saccifera))))	Phoenix_dactylifera))	Kingia_australis);
((Reinhardtia_simplex	((Reinhardtia_paiewonskiana	Reinhardtia_latisecta)	((((Heterospathe_cagayanensis	(Kentiopsis_piersoniorum	Hydriastele_microspadix))	Dictyosperma_album)	((Leopoldinia_pulchra	(Manicaria_saccifera	(Pseudophoenix_vinifera	Geonoma_undata)))	(Nypa_fruticans	Pelagodoxa_henryana)))	((Iriartea_deltoidea	((Calamus_caryotoides	Burretiokentia_grandiflora)	(Phoenix_dactylifera	Sabal_domingensis)))	((Prestoea_acuminata	(Dypsis_decaryi	Oenocarpus_bataua))	Attalea_speciosa)))))	Kingia_australis);
(((Phoenix_dactylifera	((Calamus_caryotoides	Burretiokentia_grandiflora)	Nypa_fruticans))	(Sabal_domingensis	((((Pelagodoxa_henryana	((Heterospathe_cagayanensis	(Kentiopsis_piersoniorum	Hydriastele_microspadix))	Dictyosperma_album))	((Dypsis_decaryi	((Prestoea_acuminata	Oenocarpus_bataua)	Manicaria_saccifera))	(Attalea_speciosa	((Pseudophoenix_vinifera	Reinhardtia_simplex)	(Reinhardtia_paiewonskiana	Reinhardtia_latisecta)))))	(Geonoma_undata	Leopoldinia_pulchra))	Iriartea_deltoidea)))	Kingia_australis);
((Dictyosperma_album	(((Kentiopsis_piersoniorum	Hydriastele_microspadix)	(Dypsis_decaryi	Heterospathe_cagayanensis))	((Pseudophoenix_vinifera	Pelagodoxa_henryana)	(Leopoldinia_pulchra	(((Prestoea_acuminata	Oenocarpus_bataua)	(Geonoma_undata	Manicaria_saccifera))	((((Sabal_domingensis	(Phoenix_dactylifera	Nypa_fruticans))	Iriartea_deltoidea)	(Calamus_caryotoides	Burretiokentia_grandiflora))	(Attalea_speciosa	(Reinhardtia_simplex	(Reinhardtia_paiewonskiana	Reinhardtia_latisecta)))))))))	Kingia_australis);
((((Iriartea_deltoidea	((Calamus_caryotoides	Burretiokentia_grandiflora)	((Prestoea_acuminata	Oenocarpus_bataua)	(Pelagodoxa_henryana	((Nypa_fruticans	(Leopoldinia_pulchra	Geonoma_undata))	((((Attalea_speciosa	(Reinhardtia_simplex	(Reinhardtia_paiewonskiana	Reinhardtia_latisecta)))	Pseudophoenix_vinifera)	Manicaria_saccifera)	(Dictyosperma_album	((Kentiopsis_piersoniorum	Hydriastele_microspadix)	Heterospathe_cagayanensis))))))))	(Dypsis_decaryi	Sabal_domingensis))	Phoenix_dactylifera)	Kingia_australis);
((Nypa_fruticans	(((((Attalea_speciosa	(Prestoea_acuminata	Oenocarpus_bataua))	((((Pseudophoenix_vinifera	((Reinhardtia_latisecta	Reinhardtia_paiewonskiana)	Reinhardtia_simplex))	(Manicaria_saccifera	Geonoma_undata))	(((Heterospathe_cagayanensis	(Kentiopsis_piersoniorum	Hydriastele_microspadix))	Dictyosperma_album)	Dypsis_decaryi))	(Leopoldinia_pulchra	Pelagodoxa_henryana)))	(Calamus_caryotoides	Burretiokentia_grandiflora))	Iriartea_deltoidea)	(Phoenix_dactylifera	Sabal_domingensis)))	Kingia_australis);
((Dictyosperma_album	(((((Calamus_caryotoides	Burretiokentia_grandiflora)	Manicaria_saccifera)	(Pelagodoxa_henryana	(Nypa_fruticans	(Leopoldinia_pulchra	Geonoma_undata))))	(((Attalea_speciosa	(Pseudophoenix_vinifera	((Reinhardtia_latisecta	Reinhardtia_paiewonskiana)	Reinhardtia_simplex)))	(((Phoenix_dactylifera	Sabal_domingensis)	Iriartea_deltoidea)	(Prestoea_acuminata	Oenocarpus_bataua)))	Dypsis_decaryi))	(Heterospathe_cagayanensis	(Kentiopsis_piersoniorum	Hydriastele_microspadix))))	Kingia_australis);
((Nypa_fruticans	(Phoenix_dactylifera	(Sabal_domingensis	(Iriartea_deltoidea	(((Attalea_speciosa	((Reinhardtia_latisecta	Reinhardtia_paiewonskiana)	Reinhardtia_simplex))	(((Pelagodoxa_henryana	(((Prestoea_acuminata	Oenocarpus_bataua)	Manicaria_saccifera)	(Pseudophoenix_vinifera	Geonoma_undata)))	Leopoldinia_pulchra)	(Dypsis_decaryi	(((Hydriastele_microspadix	Kentiopsis_piersoniorum)	Heterospathe_cagayanensis)	Dictyosperma_album))))	(Calamus_caryotoides	Burretiokentia_grandiflora))))))	Kingia_australis);
((Oenocarpus_bataua	(((((Pelagodoxa_henryana	Dypsis_decaryi)	(((Phoenix_dactylifera	Sabal_domingensis)	Iriartea_deltoidea)	(Leopoldinia_pulchra	Nypa_fruticans)))	(((Calamus_caryotoides	Burretiokentia_grandiflora)	(Pseudophoenix_vinifera	(Manicaria_saccifera	Geonoma_undata)))	(((Hydriastele_microspadix	Kentiopsis_piersoniorum)	Heterospathe_cagayanensis)	Dictyosperma_album)))	(Attalea_speciosa	((Reinhardtia_latisecta	Reinhardtia_paiewonskiana)	Reinhardtia_simplex)))	Prestoea_acuminata))	Kingia_australis);
((Dictyosperma_album	(Hydriastele_microspadix	(Kentiopsis_piersoniorum	(Heterospathe_cagayanensis	((((((Phoenix_dactylifera	Sabal_domingensis)	Iriartea_deltoidea)	Leopoldinia_pulchra)	(Dypsis_decaryi	(Attalea_speciosa	((Reinhardtia_latisecta	Reinhardtia_paiewonskiana)	Reinhardtia_simplex))))	(Prestoea_acuminata	Oenocarpus_bataua))	((Nypa_fruticans	Pelagodoxa_henryana)	(((Calamus_caryotoides	Burretiokentia_grandiflora)	Manicaria_saccifera)	(Pseudophoenix_vinifera	Geonoma_undata))))))))	Kingia_australis);
((Dictyosperma_album	((Heterospathe_cagayanensis	(Kentiopsis_piersoniorum	Hydriastele_microspadix))	(((((Nypa_fruticans	Pelagodoxa_henryana)	(((Calamus_caryotoides	Burretiokentia_grandiflora)	Manicaria_saccifera)	Geonoma_undata))	(Prestoea_acuminata	Oenocarpus_bataua))	((Iriartea_deltoidea	((Phoenix_dactylifera	Sabal_domingensis)	Leopoldinia_pulchra))	(Attalea_speciosa	(Pseudophoenix_vinifera	((Reinhardtia_latisecta	Reinhardtia_paiewonskiana)	Reinhardtia_simplex)))))	Dypsis_decaryi)))	Kingia_australis);
((Phoenix_dactylifera	(Sabal_domingensis	(((Calamus_caryotoides	Burretiokentia_grandiflora)	((((((Nypa_fruticans	Dictyosperma_album)	(Heterospathe_cagayanensis	(Kentiopsis_piersoniorum	Hydriastele_microspadix)))	Geonoma_undata)	Dypsis_decaryi)	((Manicaria_saccifera	(Prestoea_acuminata	Oenocarpus_bataua))	(((Pseudophoenix_vinifera	((Reinhardtia_latisecta	Reinhardtia_paiewonskiana)	Reinhardtia_simplex))	Attalea_speciosa)	Pelagodoxa_henryana)))	Leopoldinia_pulchra))	Iriartea_deltoidea)))	Kingia_australis);
((Nypa_fruticans	(((((Phoenix_dactylifera	Sabal_domingensis)	Calamus_caryotoides)	((Prestoea_acuminata	Oenocarpus_bataua)	((Dictyosperma_album	(Heterospathe_cagayanensis	(Kentiopsis_piersoniorum	Hydriastele_microspadix)))	(((Dypsis_decaryi	Iriartea_deltoidea)	Pelagodoxa_henryana)	(((Pseudophoenix_vinifera	((Reinhardtia_latisecta	Reinhardtia_paiewonskiana)	Reinhardtia_simplex))	Attalea_speciosa)	(Geonoma_undata	Manicaria_saccifera))))))	Leopoldinia_pulchra)	Burretiokentia_grandiflora))	Kingia_australis);
((Burretiokentia_grandiflora	((((Iriartea_deltoidea	((Calamus_caryotoides	Phoenix_dactylifera)	Sabal_domingensis))	((((Dictyosperma_album	(Heterospathe_cagayanensis	(Kentiopsis_piersoniorum	Hydriastele_microspadix)))	(Pseudophoenix_vinifera	(Nypa_fruticans	Pelagodoxa_henryana)))	((Prestoea_acuminata	(Dypsis_decaryi	Oenocarpus_bataua))	Manicaria_saccifera))	(((Reinhardtia_latisecta	Reinhardtia_paiewonskiana)	Reinhardtia_simplex)	Attalea_speciosa)))	Geonoma_undata)	Leopoldinia_pulchra))	Kingia_australis);
((Phoenix_dactylifera	((Sabal_domingensis	((((((Reinhardtia_latisecta	Reinhardtia_paiewonskiana)	Reinhardtia_simplex)	Attalea_speciosa)	(Heterospathe_cagayanensis	((Kentiopsis_piersoniorum	(Dictyosperma_album	Hydriastele_microspadix))	((Prestoea_acuminata	(Dypsis_decaryi	Oenocarpus_bataua))	(Pelagodoxa_henryana	((Geonoma_undata	((Burretiokentia_grandiflora	Calamus_caryotoides)	Manicaria_saccifera))	Pseudophoenix_vinifera))))))	Leopoldinia_pulchra)	Iriartea_deltoidea))	Nypa_fruticans))	Kingia_australis);
((Dictyosperma_album	(((((Leopoldinia_pulchra	(Nypa_fruticans	Geonoma_undata))	((Attalea_speciosa	((Reinhardtia_paiewonskiana	Reinhardtia_latisecta)	Reinhardtia_simplex))	((((Calamus_caryotoides	Burretiokentia_grandiflora)	(Pseudophoenix_vinifera	(Phoenix_dactylifera	Sabal_domingensis)))	Iriartea_deltoidea)	(Prestoea_acuminata	Oenocarpus_bataua))))	(Manicaria_saccifera	Pelagodoxa_henryana))	Dypsis_decaryi)	((Kentiopsis_piersoniorum	Hydriastele_microspadix)	Heterospathe_cagayanensis)))	Kingia_australis);
((Nypa_fruticans	(Phoenix_dactylifera	(Sabal_domingensis	((((Prestoea_acuminata	Oenocarpus_bataua)	(Calamus_caryotoides	Iriartea_deltoidea))	((((((Leopoldinia_pulchra	Burretiokentia_grandiflora)	Geonoma_undata)	((Reinhardtia_paiewonskiana	Reinhardtia_latisecta)	Reinhardtia_simplex))	(((((Kentiopsis_piersoniorum	Hydriastele_microspadix)	Heterospathe_cagayanensis)	Dictyosperma_album)	Pelagodoxa_henryana)	Dypsis_decaryi))	Manicaria_saccifera)	Attalea_speciosa))	Pseudophoenix_vinifera))))	Kingia_australis);
((Nypa_fruticans	((((Prestoea_acuminata	Oenocarpus_bataua)	((Pelagodoxa_henryana	(((Leopoldinia_pulchra	Burretiokentia_grandiflora)	Geonoma_undata)	((Dypsis_decaryi	Manicaria_saccifera)	(((Kentiopsis_piersoniorum	Hydriastele_microspadix)	Heterospathe_cagayanensis)	Dictyosperma_album))))	((Attalea_speciosa	(Pseudophoenix_vinifera	((Reinhardtia_paiewonskiana	Reinhardtia_latisecta)	Reinhardtia_simplex)))	Calamus_caryotoides)))	Iriartea_deltoidea)	(Phoenix_dactylifera	Sabal_domingensis)))	Kingia_australis);
((Dictyosperma_album	((((Pseudophoenix_vinifera	Manicaria_saccifera)	(Attalea_speciosa	((Reinhardtia_paiewonskiana	Reinhardtia_latisecta)	Reinhardtia_simplex)))	((Iriartea_deltoidea	((Burretiokentia_grandiflora	Calamus_caryotoides)	(Phoenix_dactylifera	Sabal_domingensis)))	(((Leopoldinia_pulchra	Geonoma_undata)	(Nypa_fruticans	Pelagodoxa_henryana))	((Prestoea_acuminata	Oenocarpus_bataua)	Dypsis_decaryi))))	((Kentiopsis_piersoniorum	Hydriastele_microspadix)	Heterospathe_cagayanensis)))	Kingia_australis);
((Oenocarpus_bataua	(((Dypsis_decaryi	(((Pseudophoenix_vinifera	(Attalea_speciosa	((Reinhardtia_paiewonskiana	Reinhardtia_latisecta)	Reinhardtia_simplex)))	(((Geonoma_undata	(Leopoldinia_pulchra	Nypa_fruticans))	(Iriartea_deltoidea	((Phoenix_dactylifera	(Burretiokentia_grandiflora	Calamus_caryotoides))	Sabal_domingensis)))	(Heterospathe_cagayanensis	(Dictyosperma_album	(Kentiopsis_piersoniorum	Hydriastele_microspadix)))))	Pelagodoxa_henryana))	Manicaria_saccifera)	Prestoea_acuminata))	Kingia_australis);
((Dictyosperma_album	((Heterospathe_cagayanensis	(Kentiopsis_piersoniorum	Hydriastele_microspadix))	(Dypsis_decaryi	((Attalea_speciosa	(((Reinhardtia_paiewonskiana	Reinhardtia_latisecta)	Reinhardtia_simplex)	Pseudophoenix_vinifera))	((Manicaria_saccifera	(Prestoea_acuminata	Oenocarpus_bataua))	((((Nypa_fruticans	Leopoldinia_pulchra)	Geonoma_undata)	((Burretiokentia_grandiflora	Calamus_caryotoides)	(Iriartea_deltoidea	(Phoenix_dactylifera	Sabal_domingensis))))	Pelagodoxa_henryana))))))	Kingia_australis);
((Dictyosperma_album	((Heterospathe_cagayanensis	(Kentiopsis_piersoniorum	Hydriastele_microspadix))	(Dypsis_decaryi	(((Iriartea_deltoidea	(Phoenix_dactylifera	Sabal_domingensis))	(Attalea_speciosa	((Pseudophoenix_vinifera	(Reinhardtia_paiewonskiana	Reinhardtia_latisecta))	Reinhardtia_simplex)))	(((Pelagodoxa_henryana	(Burretiokentia_grandiflora	Calamus_caryotoides))	(Manicaria_saccifera	(Prestoea_acuminata	Oenocarpus_bataua)))	((Nypa_fruticans	Leopoldinia_pulchra)	Geonoma_undata))))))	Kingia_australis);
((Dictyosperma_album	((Heterospathe_cagayanensis	(Kentiopsis_piersoniorum	Hydriastele_microspadix))	((Dypsis_decaryi	(Manicaria_saccifera	((Attalea_speciosa	((Reinhardtia_paiewonskiana	Reinhardtia_latisecta)	Reinhardtia_simplex))	Pseudophoenix_vinifera)))	((Pelagodoxa_henryana	((Iriartea_deltoidea	((Phoenix_dactylifera	Sabal_domingensis)	(Burretiokentia_grandiflora	Calamus_caryotoides)))	(Prestoea_acuminata	Oenocarpus_bataua)))	((Nypa_fruticans	Leopoldinia_pulchra)	Geonoma_undata)))))	Kingia_australis);
(((Burretiokentia_grandiflora	Calamus_caryotoides)	(Phoenix_dactylifera	(Sabal_domingensis	(Iriartea_deltoidea	((Prestoea_acuminata	Oenocarpus_bataua)	(Pelagodoxa_henryana	(((Nypa_fruticans	Leopoldinia_pulchra)	Geonoma_undata)	((Dictyosperma_album	(Heterospathe_cagayanensis	(Kentiopsis_piersoniorum	Hydriastele_microspadix)))	((Manicaria_saccifera	((Attalea_speciosa	((Reinhardtia_paiewonskiana	Reinhardtia_latisecta)	Reinhardtia_simplex))	Pseudophoenix_vinifera))	Dypsis_decaryi)))))))))	Kingia_australis);
((Dictyosperma_album	((Heterospathe_cagayanensis	(Kentiopsis_piersoniorum	Hydriastele_microspadix))	((((((Phoenix_dactylifera	Sabal_domingensis)	Iriartea_deltoidea)	(Prestoea_acuminata	Oenocarpus_bataua))	(Attalea_speciosa	(Pseudophoenix_vinifera	((Reinhardtia_paiewonskiana	Reinhardtia_latisecta)	Reinhardtia_simplex))))	Dypsis_decaryi)	(((Calamus_caryotoides	Manicaria_saccifera)	Pelagodoxa_henryana)	((Nypa_fruticans	(Burretiokentia_grandiflora	Leopoldinia_pulchra))	Geonoma_undata)))))	Kingia_australis);
((Dictyosperma_album	((Kentiopsis_piersoniorum	(Heterospathe_cagayanensis	Hydriastele_microspadix))	(((((Nypa_fruticans	Pelagodoxa_henryana)	(Geonoma_undata	(Calamus_caryotoides	Burretiokentia_grandiflora)))	((((Sabal_domingensis	Phoenix_dactylifera)	Iriartea_deltoidea)	(Prestoea_acuminata	Oenocarpus_bataua))	Dypsis_decaryi))	Leopoldinia_pulchra)	(Manicaria_saccifera	((((Reinhardtia_latisecta	Reinhardtia_paiewonskiana)	Reinhardtia_simplex)	Pseudophoenix_vinifera)	Attalea_speciosa)))))	Kingia_australis);
((Nypa_fruticans	(Phoenix_dactylifera	((Iriartea_deltoidea	(((Pelagodoxa_henryana	(Calamus_caryotoides	Burretiokentia_grandiflora))	((Dypsis_decaryi	((Manicaria_saccifera	((((Reinhardtia_latisecta	Reinhardtia_paiewonskiana)	Reinhardtia_simplex)	Pseudophoenix_vinifera)	Attalea_speciosa))	(Dictyosperma_album	(Heterospathe_cagayanensis	(Hydriastele_microspadix	Kentiopsis_piersoniorum)))))	(Prestoea_acuminata	Oenocarpus_bataua)))	(Geonoma_undata	Leopoldinia_pulchra)))	Sabal_domingensis)))	Kingia_australis);
((Dictyosperma_album	((Heterospathe_cagayanensis	(Hydriastele_microspadix	Kentiopsis_piersoniorum))	(((((Prestoea_acuminata	Oenocarpus_bataua)	((Calamus_caryotoides	Burretiokentia_grandiflora)	(Iriartea_deltoidea	((Sabal_domingensis	Phoenix_dactylifera)	Nypa_fruticans))))	(((Reinhardtia_latisecta	Reinhardtia_paiewonskiana)	Reinhardtia_simplex)	Attalea_speciosa))	(Leopoldinia_pulchra	(Pelagodoxa_henryana	((Geonoma_undata	Pseudophoenix_vinifera)	Manicaria_saccifera))))	Dypsis_decaryi)))	Kingia_australis);
((Dictyosperma_album	((Heterospathe_cagayanensis	(Hydriastele_microspadix	Kentiopsis_piersoniorum))	(Dypsis_decaryi	((((Reinhardtia_latisecta	Reinhardtia_paiewonskiana)	Reinhardtia_simplex)	Attalea_speciosa)	(Leopoldinia_pulchra	((Nypa_fruticans	Pelagodoxa_henryana)	((Geonoma_undata	((Calamus_caryotoides	Burretiokentia_grandiflora)	(Pseudophoenix_vinifera	Manicaria_saccifera)))	((Iriartea_deltoidea	(Sabal_domingensis	Phoenix_dactylifera))	(Prestoea_acuminata	Oenocarpus_bataua)))))))))	Kingia_australis);
(((Oenocarpus_bataua	Prestoea_acuminata)	((((((Reinhardtia_latisecta	Reinhardtia_paiewonskiana)	Reinhardtia_simplex)	Attalea_speciosa)	((Calamus_caryotoides	Burretiokentia_grandiflora)	(Pseudophoenix_vinifera	(Iriartea_deltoidea	((Phoenix_dactylifera	Nypa_fruticans)	Sabal_domingensis)))))	((((Dypsis_decaryi	(Dictyosperma_album	(Hydriastele_microspadix	Kentiopsis_piersoniorum)))	Heterospathe_cagayanensis)	(Leopoldinia_pulchra	Geonoma_undata))	Pelagodoxa_henryana))	Manicaria_saccifera))	Kingia_australis);
((Phoenix_dactylifera	(Sabal_domingensis	((((((Reinhardtia_latisecta	Reinhardtia_paiewonskiana)	Reinhardtia_simplex)	Attalea_speciosa)	(((Manicaria_saccifera	(Dypsis_decaryi	(Oenocarpus_bataua	Prestoea_acuminata)))	((Pseudophoenix_vinifera	Geonoma_undata)	(((Calamus_caryotoides	Burretiokentia_grandiflora)	Pelagodoxa_henryana)	Leopoldinia_pulchra)))	(Dictyosperma_album	(Heterospathe_cagayanensis	(Hydriastele_microspadix	Kentiopsis_piersoniorum)))))	Iriartea_deltoidea)	Nypa_fruticans)))	Kingia_australis);
(((Oenocarpus_bataua	Prestoea_acuminata)	(((((Reinhardtia_latisecta	Reinhardtia_paiewonskiana)	Reinhardtia_simplex)	(Pseudophoenix_vinifera	Attalea_speciosa))	((((Dictyosperma_album	(Heterospathe_cagayanensis	(Hydriastele_microspadix	Kentiopsis_piersoniorum)))	Dypsis_decaryi)	Pelagodoxa_henryana)	((Leopoldinia_pulchra	Geonoma_undata)	((Calamus_caryotoides	Burretiokentia_grandiflora)	(Iriartea_deltoidea	(Nypa_fruticans	(Sabal_domingensis	Phoenix_dactylifera)))))))	Manicaria_saccifera))	Kingia_australis);
(((Sabal_domingensis	Phoenix_dactylifera)	(((((Nypa_fruticans	Pelagodoxa_henryana)	((Dypsis_decaryi	(Manicaria_saccifera	(Oenocarpus_bataua	Prestoea_acuminata)))	((Dictyosperma_album	(Heterospathe_cagayanensis	(Hydriastele_microspadix	Kentiopsis_piersoniorum)))	(((Attalea_speciosa	(Reinhardtia_latisecta	Reinhardtia_paiewonskiana))	Reinhardtia_simplex)	Pseudophoenix_vinifera))))	(Leopoldinia_pulchra	Geonoma_undata))	(Calamus_caryotoides	Burretiokentia_grandiflora))	Iriartea_deltoidea))	Kingia_australis);
((Reinhardtia_simplex	((Attalea_speciosa	((Pelagodoxa_henryana	(((((Sabal_domingensis	Phoenix_dactylifera)	(Calamus_caryotoides	Burretiokentia_grandiflora))	Iriartea_deltoidea)	(Dictyosperma_album	(Heterospathe_cagayanensis	(Hydriastele_microspadix	Kentiopsis_piersoniorum))))	((Manicaria_saccifera	(Oenocarpus_bataua	Prestoea_acuminata))	((Nypa_fruticans	(Leopoldinia_pulchra	Geonoma_undata))	Dypsis_decaryi))))	Pseudophoenix_vinifera))	(Reinhardtia_latisecta	Reinhardtia_paiewonskiana)))	Kingia_australis);
((Dictyosperma_album	((Heterospathe_cagayanensis	(Hydriastele_microspadix	Kentiopsis_piersoniorum))	((Pelagodoxa_henryana	((((Manicaria_saccifera	Pseudophoenix_vinifera)	Geonoma_undata)	((((Nypa_fruticans	((Sabal_domingensis	Phoenix_dactylifera)	(Calamus_caryotoides	Burretiokentia_grandiflora)))	Iriartea_deltoidea)	(Oenocarpus_bataua	Prestoea_acuminata))	(((Reinhardtia_latisecta	Reinhardtia_paiewonskiana)	Reinhardtia_simplex)	Attalea_speciosa)))	Leopoldinia_pulchra))	Dypsis_decaryi)))	Kingia_australis);
((Phoenix_dactylifera	((Iriartea_deltoidea	(((Oenocarpus_bataua	Prestoea_acuminata)	Attalea_speciosa)	(((((Reinhardtia_simplex	(Reinhardtia_paiewonskiana	Reinhardtia_latisecta))	(Burretiokentia_grandiflora	Calamus_caryotoides))	Pseudophoenix_vinifera)	Manicaria_saccifera)	((Dypsis_decaryi	((Heterospathe_cagayanensis	(Hydriastele_microspadix	Kentiopsis_piersoniorum))	Dictyosperma_album))	(((Nypa_fruticans	Leopoldinia_pulchra)	Geonoma_undata)	Pelagodoxa_henryana)))))	Sabal_domingensis))	Kingia_australis);
((Phoenix_dactylifera	((Iriartea_deltoidea	((((Oenocarpus_bataua	Prestoea_acuminata)	((((Heterospathe_cagayanensis	(Hydriastele_microspadix	Kentiopsis_piersoniorum))	Dictyosperma_album)	Pelagodoxa_henryana)	((Dypsis_decaryi	(Attalea_speciosa	(Pseudophoenix_vinifera	(Reinhardtia_simplex	(Reinhardtia_paiewonskiana	Reinhardtia_latisecta)))))	Manicaria_saccifera)))	((Nypa_fruticans	Leopoldinia_pulchra)	Geonoma_undata))	(Burretiokentia_grandiflora	Calamus_caryotoides)))	Sabal_domingensis))	Kingia_australis);
(((Oenocarpus_bataua	Prestoea_acuminata)	(((Attalea_speciosa	(Reinhardtia_simplex	(Reinhardtia_paiewonskiana	Reinhardtia_latisecta)))	((Sabal_domingensis	((Burretiokentia_grandiflora	Calamus_caryotoides)	Phoenix_dactylifera))	Iriartea_deltoidea))	((Dypsis_decaryi	(Pelagodoxa_henryana	(((Nypa_fruticans	Leopoldinia_pulchra)	Geonoma_undata)	(Pseudophoenix_vinifera	Manicaria_saccifera))))	((Heterospathe_cagayanensis	(Hydriastele_microspadix	Kentiopsis_piersoniorum))	Dictyosperma_album))))	Kingia_australis);
((Dictyosperma_album	((Oenocarpus_bataua	Prestoea_acuminata)	((((Manicaria_saccifera	(Attalea_speciosa	(Pseudophoenix_vinifera	((Reinhardtia_paiewonskiana	Reinhardtia_latisecta)	Reinhardtia_simplex))))	((Heterospathe_cagayanensis	(Hydriastele_microspadix	Kentiopsis_piersoniorum))	Iriartea_deltoidea))	(Pelagodoxa_henryana	(((Nypa_fruticans	Leopoldinia_pulchra)	Geonoma_undata)	Dypsis_decaryi)))	((Burretiokentia_grandiflora	Calamus_caryotoides)	(Phoenix_dactylifera	Sabal_domingensis)))))	Kingia_australis);
((Phoenix_dactylifera	(Sabal_domingensis	((((Nypa_fruticans	Leopoldinia_pulchra)	Geonoma_undata)	((((((Heterospathe_cagayanensis	(Hydriastele_microspadix	Kentiopsis_piersoniorum))	Dictyosperma_album)	(Oenocarpus_bataua	Prestoea_acuminata))	(Burretiokentia_grandiflora	Calamus_caryotoides))	Pelagodoxa_henryana)	((Manicaria_saccifera	(Pseudophoenix_vinifera	(((Reinhardtia_paiewonskiana	Reinhardtia_latisecta)	Reinhardtia_simplex)	Attalea_speciosa)))	Dypsis_decaryi)))	Iriartea_deltoidea)))	Kingia_australis);
(((Oenocarpus_bataua	Prestoea_acuminata)	(((Dypsis_decaryi	((((Nypa_fruticans	Leopoldinia_pulchra)	(Geonoma_undata	(Manicaria_saccifera	Pseudophoenix_vinifera)))	((Heterospathe_cagayanensis	(Hydriastele_microspadix	Kentiopsis_piersoniorum))	Dictyosperma_album))	Pelagodoxa_henryana))	(((Reinhardtia_paiewonskiana	Reinhardtia_latisecta)	Reinhardtia_simplex)	Attalea_speciosa))	(Iriartea_deltoidea	((Burretiokentia_grandiflora	Calamus_caryotoides)	(Phoenix_dactylifera	Sabal_domingensis)))))	Kingia_australis);
(((Oenocarpus_bataua	Prestoea_acuminata)	((((((Pelagodoxa_henryana	(Geonoma_undata	(Leopoldinia_pulchra	Nypa_fruticans)))	((Heterospathe_cagayanensis	(Hydriastele_microspadix	Kentiopsis_piersoniorum))	Dictyosperma_album))	Manicaria_saccifera)	((Reinhardtia_paiewonskiana	Reinhardtia_latisecta)	Reinhardtia_simplex))	(Dypsis_decaryi	(Iriartea_deltoidea	((Burretiokentia_grandiflora	Calamus_caryotoides)	(Pseudophoenix_vinifera	(Phoenix_dactylifera	Sabal_domingensis))))))	Attalea_speciosa))	Kingia_australis);
((Phoenix_dactylifera	((Sabal_domingensis	((((Pelagodoxa_henryana	((Heterospathe_cagayanensis	(Hydriastele_microspadix	Kentiopsis_piersoniorum))	Dictyosperma_album))	((Attalea_speciosa	(Pseudophoenix_vinifera	((Reinhardtia_paiewonskiana	Reinhardtia_latisecta)	Reinhardtia_simplex)))	(Dypsis_decaryi	(Manicaria_saccifera	(Oenocarpus_bataua	Prestoea_acuminata)))))	(Geonoma_undata	(Leopoldinia_pulchra	Nypa_fruticans)))	Iriartea_deltoidea))	(Burretiokentia_grandiflora	Calamus_caryotoides)))	Kingia_australis);
((Phoenix_dactylifera	(Sabal_domingensis	((((((((Heterospathe_cagayanensis	(Hydriastele_microspadix	Kentiopsis_piersoniorum))	Dictyosperma_album)	Pelagodoxa_henryana)	(Attalea_speciosa	((Reinhardtia_paiewonskiana	Reinhardtia_latisecta)	Reinhardtia_simplex)))	((Pseudophoenix_vinifera	Manicaria_saccifera)	((Dypsis_decaryi	Oenocarpus_bataua)	Prestoea_acuminata)))	(Geonoma_undata	(Leopoldinia_pulchra	Nypa_fruticans)))	Iriartea_deltoidea)	(Burretiokentia_grandiflora	Calamus_caryotoides))))	Kingia_australis);
((Dictyosperma_album	(((((Attalea_speciosa	((Reinhardtia_paiewonskiana	Reinhardtia_latisecta)	Reinhardtia_simplex))	Manicaria_saccifera)	(((Geonoma_undata	(Leopoldinia_pulchra	Nypa_fruticans))	((Burretiokentia_grandiflora	Calamus_caryotoides)	(Pseudophoenix_vinifera	((Oenocarpus_bataua	Prestoea_acuminata)	((Phoenix_dactylifera	Sabal_domingensis)	Iriartea_deltoidea)))))	Pelagodoxa_henryana))	Dypsis_decaryi)	(Heterospathe_cagayanensis	(Hydriastele_microspadix	Kentiopsis_piersoniorum))))	Kingia_australis);
((Nypa_fruticans	(Dictyosperma_album	(((((Reinhardtia_simplex	(Reinhardtia_paiewonskiana	Reinhardtia_latisecta))	Attalea_speciosa)	((Sabal_domingensis	Phoenix_dactylifera)	Iriartea_deltoidea))	((((Leopoldinia_pulchra	(Geonoma_undata	Pseudophoenix_vinifera))	((Manicaria_saccifera	(Prestoea_acuminata	Oenocarpus_bataua))	((Burretiokentia_grandiflora	Calamus_caryotoides)	Pelagodoxa_henryana)))	Dypsis_decaryi)	Heterospathe_cagayanensis))	(Hydriastele_microspadix	Kentiopsis_piersoniorum))))	Kingia_australis);
((Dictyosperma_album	((Heterospathe_cagayanensis	(Hydriastele_microspadix	Kentiopsis_piersoniorum))	((((Reinhardtia_simplex	(Reinhardtia_paiewonskiana	Reinhardtia_latisecta))	Attalea_speciosa)	Manicaria_saccifera)	((Dypsis_decaryi	(((Calamus_caryotoides	Iriartea_deltoidea)	((Sabal_domingensis	(Nypa_fruticans	Phoenix_dactylifera))	Pseudophoenix_vinifera))	(Prestoea_acuminata	Oenocarpus_bataua)))	(Pelagodoxa_henryana	(Geonoma_undata	(Burretiokentia_grandiflora	Leopoldinia_pulchra)))))))	Kingia_australis);
(((Oenocarpus_bataua	Prestoea_acuminata)	((((Leopoldinia_pulchra	((Heterospathe_cagayanensis	((Dictyosperma_album	Kentiopsis_piersoniorum)	Hydriastele_microspadix))	(((Pseudophoenix_vinifera	(Reinhardtia_simplex	(Reinhardtia_paiewonskiana	Reinhardtia_latisecta)))	Attalea_speciosa)	Manicaria_saccifera)))	((Nypa_fruticans	Pelagodoxa_henryana)	Geonoma_undata))	Dypsis_decaryi)	((Burretiokentia_grandiflora	Calamus_caryotoides)	(Iriartea_deltoidea	(Sabal_domingensis	Phoenix_dactylifera)))))	Kingia_australis);
((Phoenix_dactylifera	((((((Oenocarpus_bataua	Prestoea_acuminata)	(Leopoldinia_pulchra	((((Heterospathe_cagayanensis	(Kentiopsis_piersoniorum	Hydriastele_microspadix))	Dictyosperma_album)	(Dypsis_decaryi	Pelagodoxa_henryana))	((Pseudophoenix_vinifera	((Burretiokentia_grandiflora	Calamus_caryotoides)	Manicaria_saccifera))	Geonoma_undata))))	((Reinhardtia_simplex	(Reinhardtia_paiewonskiana	Reinhardtia_latisecta))	Attalea_speciosa))	Iriartea_deltoidea)	Sabal_domingensis)	Nypa_fruticans))	Kingia_australis);
((((Phoenix_dactylifera	Sabal_domingensis)	(Iriartea_deltoidea	(((((Heterospathe_cagayanensis	(Kentiopsis_piersoniorum	Hydriastele_microspadix))	Dictyosperma_album)	Dypsis_decaryi)	((Leopoldinia_pulchra	(Geonoma_undata	(((Reinhardtia_simplex	(Reinhardtia_paiewonskiana	Reinhardtia_latisecta))	Attalea_speciosa)	(Manicaria_saccifera	Pseudophoenix_vinifera))))	((Burretiokentia_grandiflora	Calamus_caryotoides)	Pelagodoxa_henryana)))	(Oenocarpus_bataua	Prestoea_acuminata))))	Nypa_fruticans)	Kingia_australis);
(((Sabal_domingensis	(Iriartea_deltoidea	(((Dypsis_decaryi	(((Leopoldinia_pulchra	Geonoma_undata)	Pelagodoxa_henryana)	(((Heterospathe_cagayanensis	(Kentiopsis_piersoniorum	Hydriastele_microspadix))	Dictyosperma_album)	(((Pseudophoenix_vinifera	(Reinhardtia_simplex	(Reinhardtia_paiewonskiana	Reinhardtia_latisecta)))	Attalea_speciosa)	Manicaria_saccifera))))	(Oenocarpus_bataua	Prestoea_acuminata))	(Burretiokentia_grandiflora	Calamus_caryotoides))))	(Phoenix_dactylifera	Nypa_fruticans))	Kingia_australis);
(((Phoenix_dactylifera	(Sabal_domingensis	((Burretiokentia_grandiflora	Calamus_caryotoides)	((Iriartea_deltoidea	((Attalea_speciosa	(Oenocarpus_bataua	Prestoea_acuminata))	(((Reinhardtia_simplex	(Reinhardtia_paiewonskiana	Reinhardtia_latisecta))	((Heterospathe_cagayanensis	(Kentiopsis_piersoniorum	Hydriastele_microspadix))	Dictyosperma_album))	(Pelagodoxa_henryana	((Pseudophoenix_vinifera	Manicaria_saccifera)	(Leopoldinia_pulchra	Geonoma_undata))))))	Dypsis_decaryi))))	Nypa_fruticans)	Kingia_australis);
(((Oenocarpus_bataua	Prestoea_acuminata)	((((Manicaria_saccifera	(Attalea_speciosa	(Reinhardtia_simplex	(Reinhardtia_paiewonskiana	Reinhardtia_latisecta))))	(((Heterospathe_cagayanensis	(Kentiopsis_piersoniorum	Hydriastele_microspadix))	Dictyosperma_album)	Dypsis_decaryi))	(((Nypa_fruticans	Leopoldinia_pulchra)	Geonoma_undata)	Pelagodoxa_henryana))	((Iriartea_deltoidea	(Burretiokentia_grandiflora	Calamus_caryotoides))	(Pseudophoenix_vinifera	(Phoenix_dactylifera	Sabal_domingensis)))))	Kingia_australis);
(((Oenocarpus_bataua	Prestoea_acuminata)	((((Attalea_speciosa	(Reinhardtia_simplex	(Reinhardtia_paiewonskiana	Reinhardtia_latisecta)))	Dypsis_decaryi)	(((Iriartea_deltoidea	((Burretiokentia_grandiflora	Calamus_caryotoides)	(Phoenix_dactylifera	Sabal_domingensis)))	((Nypa_fruticans	Leopoldinia_pulchra)	Geonoma_undata))	(((Heterospathe_cagayanensis	(Kentiopsis_piersoniorum	Hydriastele_microspadix))	Dictyosperma_album)	(Pseudophoenix_vinifera	Pelagodoxa_henryana))))	Manicaria_saccifera))	Kingia_australis);
((Dictyosperma_album	(((Pseudophoenix_vinifera	Pelagodoxa_henryana)	((((Nypa_fruticans	Leopoldinia_pulchra)	Geonoma_undata)	Manicaria_saccifera)	((Reinhardtia_simplex	(Reinhardtia_paiewonskiana	Reinhardtia_latisecta))	(((Iriartea_deltoidea	((Burretiokentia_grandiflora	Calamus_caryotoides)	(Phoenix_dactylifera	Sabal_domingensis)))	Attalea_speciosa)	(Oenocarpus_bataua	Prestoea_acuminata)))))	(Dypsis_decaryi	(Heterospathe_cagayanensis	(Kentiopsis_piersoniorum	Hydriastele_microspadix)))))	Kingia_australis);
((Nypa_fruticans	(Phoenix_dactylifera	(Sabal_domingensis	(Iriartea_deltoidea	(((Geonoma_undata	Leopoldinia_pulchra)	(((((Dictyosperma_album	(Heterospathe_cagayanensis	(Hydriastele_microspadix	Kentiopsis_piersoniorum)))	Dypsis_decaryi)	Pelagodoxa_henryana)	(Manicaria_saccifera	(Oenocarpus_bataua	Prestoea_acuminata)))	(Attalea_speciosa	((Reinhardtia_simplex	(Reinhardtia_paiewonskiana	Reinhardtia_latisecta))	Pseudophoenix_vinifera))))	(Calamus_caryotoides	Burretiokentia_grandiflora))))))	Kingia_australis);
((Nypa_fruticans	((Burretiokentia_grandiflora	Leopoldinia_pulchra)	(((Pseudophoenix_vinifera	Manicaria_saccifera)	Geonoma_undata)	(Pelagodoxa_henryana	((Dypsis_decaryi	((Calamus_caryotoides	((Phoenix_dactylifera	Sabal_domingensis)	Iriartea_deltoidea))	(Oenocarpus_bataua	Prestoea_acuminata)))	((Attalea_speciosa	(Reinhardtia_simplex	(Reinhardtia_paiewonskiana	Reinhardtia_latisecta)))	(Dictyosperma_album	(Heterospathe_cagayanensis	(Hydriastele_microspadix	Kentiopsis_piersoniorum)))))))))	Kingia_australis);
((Dictyosperma_album	((Heterospathe_cagayanensis	(Dypsis_decaryi	(Hydriastele_microspadix	Kentiopsis_piersoniorum)))	(Pseudophoenix_vinifera	(((Geonoma_undata	(Nypa_fruticans	Leopoldinia_pulchra))	(Pelagodoxa_henryana	(((Oenocarpus_bataua	Prestoea_acuminata)	(Calamus_caryotoides	(Phoenix_dactylifera	Sabal_domingensis)))	Iriartea_deltoidea)))	((Burretiokentia_grandiflora	Manicaria_saccifera)	(Attalea_speciosa	(Reinhardtia_simplex	(Reinhardtia_paiewonskiana	Reinhardtia_latisecta))))))))	Kingia_australis);
((Dictyosperma_album	((Heterospathe_cagayanensis	(Hydriastele_microspadix	Kentiopsis_piersoniorum))	((((Geonoma_undata	(Burretiokentia_grandiflora	(Nypa_fruticans	Leopoldinia_pulchra)))	Pelagodoxa_henryana)	(((Dypsis_decaryi	Oenocarpus_bataua)	Prestoea_acuminata)	(Calamus_caryotoides	(Iriartea_deltoidea	(Pseudophoenix_vinifera	(Phoenix_dactylifera	Sabal_domingensis))))))	((Attalea_speciosa	(Reinhardtia_simplex	(Reinhardtia_paiewonskiana	Reinhardtia_latisecta)))	Manicaria_saccifera))))	Kingia_australis);
(((Phoenix_dactylifera	(Sabal_domingensis	(((((((Attalea_speciosa	(Reinhardtia_simplex	(Reinhardtia_paiewonskiana	Reinhardtia_latisecta)))	(Pseudophoenix_vinifera	Manicaria_saccifera))	((((Hydriastele_microspadix	Kentiopsis_piersoniorum)	Dictyosperma_album)	Heterospathe_cagayanensis)	Dypsis_decaryi))	(Pelagodoxa_henryana	(Oenocarpus_bataua	Prestoea_acuminata)))	(Geonoma_undata	Leopoldinia_pulchra))	(Burretiokentia_grandiflora	Calamus_caryotoides))	Iriartea_deltoidea)))	Nypa_fruticans)	Kingia_australis);
(((Phoenix_dactylifera	(Sabal_domingensis	(((Attalea_speciosa	(Reinhardtia_simplex	(Reinhardtia_paiewonskiana	Reinhardtia_latisecta)))	((Burretiokentia_grandiflora	Calamus_caryotoides)	((Dypsis_decaryi	(Geonoma_undata	Leopoldinia_pulchra))	(((Pseudophoenix_vinifera	Pelagodoxa_henryana)	(((Kentiopsis_piersoniorum	Hydriastele_microspadix)	Heterospathe_cagayanensis)	Dictyosperma_album))	(Manicaria_saccifera	(Oenocarpus_bataua	Prestoea_acuminata))))))	Iriartea_deltoidea)))	Nypa_fruticans)	Kingia_australis);
((Dictyosperma_album	(((Kentiopsis_piersoniorum	Hydriastele_microspadix)	Heterospathe_cagayanensis)	((Leopoldinia_pulchra	(Pseudophoenix_vinifera	(Attalea_speciosa	(Reinhardtia_simplex	(Reinhardtia_paiewonskiana	Reinhardtia_latisecta)))))	((((Nypa_fruticans	Pelagodoxa_henryana)	Geonoma_undata)	(Iriartea_deltoidea	(((Burretiokentia_grandiflora	Calamus_caryotoides)	Phoenix_dactylifera)	Sabal_domingensis)))	(Manicaria_saccifera	((Dypsis_decaryi	Oenocarpus_bataua)	Prestoea_acuminata))))))	Kingia_australis);
((Oenocarpus_bataua	(Prestoea_acuminata	((((((Dictyosperma_album	((Kentiopsis_piersoniorum	Hydriastele_microspadix)	Heterospathe_cagayanensis))	(Manicaria_saccifera	(Pseudophoenix_vinifera	(Attalea_speciosa	(Reinhardtia_simplex	(Reinhardtia_paiewonskiana	Reinhardtia_latisecta))))))	(Nypa_fruticans	(Geonoma_undata	Leopoldinia_pulchra)))	Pelagodoxa_henryana)	Dypsis_decaryi)	((Iriartea_deltoidea	(Phoenix_dactylifera	Sabal_domingensis))	(Burretiokentia_grandiflora	Calamus_caryotoides)))))	Kingia_australis);
(((Phoenix_dactylifera	Sabal_domingensis)	((Burretiokentia_grandiflora	Calamus_caryotoides)	((((Nypa_fruticans	Leopoldinia_pulchra)	Geonoma_undata)	((((Dictyosperma_album	((Kentiopsis_piersoniorum	Hydriastele_microspadix)	Heterospathe_cagayanensis))	Dypsis_decaryi)	Pelagodoxa_henryana)	((Attalea_speciosa	((Pseudophoenix_vinifera	Reinhardtia_simplex)	(Reinhardtia_paiewonskiana	Reinhardtia_latisecta)))	((Oenocarpus_bataua	Prestoea_acuminata)	Manicaria_saccifera))))	Iriartea_deltoidea)))	Kingia_australis);
(((Phoenix_dactylifera	Sabal_domingensis)	((Burretiokentia_grandiflora	Calamus_caryotoides)	((((Nypa_fruticans	Leopoldinia_pulchra)	Geonoma_undata)	(((Attalea_speciosa	((Reinhardtia_simplex	(Reinhardtia_paiewonskiana	Reinhardtia_latisecta))	Pseudophoenix_vinifera))	(Oenocarpus_bataua	(Prestoea_acuminata	Dictyosperma_album)))	(Manicaria_saccifera	(Pelagodoxa_henryana	(((Kentiopsis_piersoniorum	Hydriastele_microspadix)	Heterospathe_cagayanensis)	Dypsis_decaryi)))))	Iriartea_deltoidea)))	Kingia_australis);
((Phoenix_dactylifera	(((Iriartea_deltoidea	((Geonoma_undata	Leopoldinia_pulchra)	((Manicaria_saccifera	(Oenocarpus_bataua	Prestoea_acuminata))	(((Pseudophoenix_vinifera	(Attalea_speciosa	((Reinhardtia_latisecta	Reinhardtia_paiewonskiana)	Reinhardtia_simplex)))	((Heterospathe_cagayanensis	(Dypsis_decaryi	(Hydriastele_microspadix	Kentiopsis_piersoniorum)))	Dictyosperma_album))	((Burretiokentia_grandiflora	Calamus_caryotoides)	Pelagodoxa_henryana)))))	Nypa_fruticans)	Sabal_domingensis))	Kingia_australis);
((Phoenix_dactylifera	((Iriartea_deltoidea	((Geonoma_undata	(Nypa_fruticans	Leopoldinia_pulchra))	(((Pseudophoenix_vinifera	(Attalea_speciosa	((Reinhardtia_latisecta	Reinhardtia_paiewonskiana)	Reinhardtia_simplex)))	((Heterospathe_cagayanensis	(Hydriastele_microspadix	Kentiopsis_piersoniorum))	Dictyosperma_album))	(((Burretiokentia_grandiflora	Calamus_caryotoides)	Pelagodoxa_henryana)	(Manicaria_saccifera	((Dypsis_decaryi	Oenocarpus_bataua)	Prestoea_acuminata))))))	Sabal_domingensis))	Kingia_australis);
(((Phoenix_dactylifera	((Iriartea_deltoidea	(Leopoldinia_pulchra	((Pelagodoxa_henryana	((((Burretiokentia_grandiflora	Calamus_caryotoides)	(Pseudophoenix_vinifera	((Reinhardtia_latisecta	Reinhardtia_paiewonskiana)	Reinhardtia_simplex)))	(Geonoma_undata	Manicaria_saccifera))	((Heterospathe_cagayanensis	(Hydriastele_microspadix	Kentiopsis_piersoniorum))	Dictyosperma_album)))	(((Oenocarpus_bataua	Prestoea_acuminata)	Attalea_speciosa)	Dypsis_decaryi))))	Sabal_domingensis))	Nypa_fruticans)	Kingia_australis);
(((Phoenix_dactylifera	((Iriartea_deltoidea	((Oenocarpus_bataua	Prestoea_acuminata)	((((Geonoma_undata	(Pelagodoxa_henryana	(Manicaria_saccifera	(Burretiokentia_grandiflora	Calamus_caryotoides))))	((Dypsis_decaryi	Pseudophoenix_vinifera)	Leopoldinia_pulchra))	((Heterospathe_cagayanensis	(Hydriastele_microspadix	Kentiopsis_piersoniorum))	Dictyosperma_album))	(Attalea_speciosa	((Reinhardtia_latisecta	Reinhardtia_paiewonskiana)	Reinhardtia_simplex)))))	Sabal_domingensis))	Nypa_fruticans)	Kingia_australis);
(((Phoenix_dactylifera	((Iriartea_deltoidea	((Oenocarpus_bataua	Prestoea_acuminata)	((((Manicaria_saccifera	(Burretiokentia_grandiflora	Calamus_caryotoides))	(((Dypsis_decaryi	Heterospathe_cagayanensis)	(Hydriastele_microspadix	Kentiopsis_piersoniorum))	Dictyosperma_album))	(Pelagodoxa_henryana	(Leopoldinia_pulchra	Geonoma_undata)))	(Attalea_speciosa	(Pseudophoenix_vinifera	((Reinhardtia_latisecta	Reinhardtia_paiewonskiana)	Reinhardtia_simplex))))))	Sabal_domingensis))	Nypa_fruticans)	Kingia_australis);
(((Oenocarpus_bataua	Prestoea_acuminata)	(((((((Dypsis_decaryi	(Hydriastele_microspadix	Kentiopsis_piersoniorum))	Dictyosperma_album)	Heterospathe_cagayanensis)	((Nypa_fruticans	Leopoldinia_pulchra)	(Geonoma_undata	(Manicaria_saccifera	(Burretiokentia_grandiflora	Calamus_caryotoides)))))	Pelagodoxa_henryana)	(Attalea_speciosa	(Pseudophoenix_vinifera	((Reinhardtia_latisecta	Reinhardtia_paiewonskiana)	Reinhardtia_simplex))))	((Sabal_domingensis	Phoenix_dactylifera)	Iriartea_deltoidea)))	Kingia_australis);
((Dictyosperma_album	((Heterospathe_cagayanensis	(Dypsis_decaryi	(((Oenocarpus_bataua	Prestoea_acuminata)	(Geonoma_undata	((Attalea_speciosa	(Pseudophoenix_vinifera	((Reinhardtia_latisecta	Reinhardtia_paiewonskiana)	Reinhardtia_simplex)))	Manicaria_saccifera)))	(Leopoldinia_pulchra	((Nypa_fruticans	Pelagodoxa_henryana)	(((Burretiokentia_grandiflora	Calamus_caryotoides)	(Sabal_domingensis	Phoenix_dactylifera))	Iriartea_deltoidea))))))	(Hydriastele_microspadix	Kentiopsis_piersoniorum)))	Kingia_australis);
(((Oenocarpus_bataua	Prestoea_acuminata)	((((Attalea_speciosa	(Pseudophoenix_vinifera	((Reinhardtia_latisecta	Reinhardtia_paiewonskiana)	Reinhardtia_simplex)))	((((Hydriastele_microspadix	Kentiopsis_piersoniorum)	Heterospathe_cagayanensis)	Dictyosperma_album)	Dypsis_decaryi))	(Pelagodoxa_henryana	((Leopoldinia_pulchra	(Nypa_fruticans	Geonoma_undata))	((Burretiokentia_grandiflora	Calamus_caryotoides)	((Sabal_domingensis	Phoenix_dactylifera)	Iriartea_deltoidea)))))	Manicaria_saccifera))	Kingia_australis);
(((Oenocarpus_bataua	Prestoea_acuminata)	((((((Burretiokentia_grandiflora	Leopoldinia_pulchra)	Calamus_caryotoides)	(((Hydriastele_microspadix	Kentiopsis_piersoniorum)	Heterospathe_cagayanensis)	Dictyosperma_album))	(((Attalea_speciosa	((Reinhardtia_latisecta	Reinhardtia_paiewonskiana)	Reinhardtia_simplex))	(Sabal_domingensis	Phoenix_dactylifera))	Iriartea_deltoidea))	((Geonoma_undata	(Pseudophoenix_vinifera	(Nypa_fruticans	Pelagodoxa_henryana)))	Dypsis_decaryi))	Manicaria_saccifera))	Kingia_australis);
(((Oenocarpus_bataua	Prestoea_acuminata)	(((((Pseudophoenix_vinifera	Manicaria_saccifera)	(Attalea_speciosa	((Reinhardtia_latisecta	Reinhardtia_paiewonskiana)	Reinhardtia_simplex)))	Pelagodoxa_henryana)	((Leopoldinia_pulchra	Geonoma_undata)	((Calamus_caryotoides	Burretiokentia_grandiflora)	(Iriartea_deltoidea	((Nypa_fruticans	Phoenix_dactylifera)	Sabal_domingensis)))))	((((Hydriastele_microspadix	Kentiopsis_piersoniorum)	Heterospathe_cagayanensis)	Dictyosperma_album)	Dypsis_decaryi)))	Kingia_australis);
((Dictyosperma_album	((Heterospathe_cagayanensis	(Kentiopsis_piersoniorum	Hydriastele_microspadix))	(((((Manicaria_saccifera	(Pseudophoenix_vinifera	(Attalea_speciosa	(Reinhardtia_simplex	(Reinhardtia_latisecta	Reinhardtia_paiewonskiana)))))	(Pelagodoxa_henryana	(Nypa_fruticans	(Geonoma_undata	Leopoldinia_pulchra))))	((Calamus_caryotoides	Burretiokentia_grandiflora)	(Iriartea_deltoidea	(Phoenix_dactylifera	Sabal_domingensis))))	(Prestoea_acuminata	Oenocarpus_bataua))	Dypsis_decaryi)))	Kingia_australis);
((Oenocarpus_bataua	((Iriartea_deltoidea	(((Geonoma_undata	((Nypa_fruticans	Pelagodoxa_henryana)	(Calamus_caryotoides	Burretiokentia_grandiflora)))	(Leopoldinia_pulchra	((Dictyosperma_album	(Heterospathe_cagayanensis	(Kentiopsis_piersoniorum	Hydriastele_microspadix)))	(Dypsis_decaryi	(Manicaria_saccifera	(Pseudophoenix_vinifera	(Attalea_speciosa	(Reinhardtia_simplex	(Reinhardtia_latisecta	Reinhardtia_paiewonskiana)))))))))	(Phoenix_dactylifera	Sabal_domingensis)))	Prestoea_acuminata))	Kingia_australis);
((Dictyosperma_album	((Heterospathe_cagayanensis	(Kentiopsis_piersoniorum	Hydriastele_microspadix))	(((Attalea_speciosa	Manicaria_saccifera)	(Reinhardtia_simplex	(Reinhardtia_latisecta	Reinhardtia_paiewonskiana)))	((Geonoma_undata	(Nypa_fruticans	Leopoldinia_pulchra))	(((Calamus_caryotoides	Burretiokentia_grandiflora)	Pelagodoxa_henryana)	(((Pseudophoenix_vinifera	Phoenix_dactylifera)	Sabal_domingensis)	((Dypsis_decaryi	(Prestoea_acuminata	Oenocarpus_bataua))	Iriartea_deltoidea)))))))	Kingia_australis);
((Oenocarpus_bataua	((((((Hydriastele_microspadix	Heterospathe_cagayanensis)	(Kentiopsis_piersoniorum	Dictyosperma_album))	((((Attalea_speciosa	(Pseudophoenix_vinifera	(Reinhardtia_simplex	(Reinhardtia_latisecta	Reinhardtia_paiewonskiana))))	Manicaria_saccifera)	((Nypa_fruticans	Pelagodoxa_henryana)	Geonoma_undata))	Leopoldinia_pulchra))	Dypsis_decaryi)	((((Calamus_caryotoides	Burretiokentia_grandiflora)	Phoenix_dactylifera)	Sabal_domingensis)	Iriartea_deltoidea))	Prestoea_acuminata))	Kingia_australis);
((((Reinhardtia_simplex	(Reinhardtia_latisecta	Reinhardtia_paiewonskiana))	Pseudophoenix_vinifera)	((((((Nypa_fruticans	Phoenix_dactylifera)	Sabal_domingensis)	(Calamus_caryotoides	Burretiokentia_grandiflora))	Iriartea_deltoidea)	((Dypsis_decaryi	(((Kentiopsis_piersoniorum	Hydriastele_microspadix)	Heterospathe_cagayanensis)	Dictyosperma_album))	(Geonoma_undata	((Leopoldinia_pulchra	Pelagodoxa_henryana)	((Prestoea_acuminata	Oenocarpus_bataua)	Manicaria_saccifera)))))	Attalea_speciosa))	Kingia_australis);
((Dictyosperma_album	(((((((Prestoea_acuminata	Oenocarpus_bataua)	(Iriartea_deltoidea	(Pseudophoenix_vinifera	(Sabal_domingensis	(Phoenix_dactylifera	(Calamus_caryotoides	Burretiokentia_grandiflora))))))	Attalea_speciosa)	(Reinhardtia_simplex	(Reinhardtia_latisecta	Reinhardtia_paiewonskiana)))	((Pelagodoxa_henryana	Manicaria_saccifera)	(Nypa_fruticans	(Leopoldinia_pulchra	Geonoma_undata))))	Dypsis_decaryi)	((Kentiopsis_piersoniorum	Hydriastele_microspadix)	Heterospathe_cagayanensis)))	Kingia_australis);
((Prestoea_acuminata	(Oenocarpus_bataua	((((Pseudophoenix_vinifera	(Phoenix_dactylifera	Sabal_domingensis))	Iriartea_deltoidea)	(Calamus_caryotoides	Burretiokentia_grandiflora))	(((Nypa_fruticans	Pelagodoxa_henryana)	(Leopoldinia_pulchra	Geonoma_undata))	(Manicaria_saccifera	((Dypsis_decaryi	(((Kentiopsis_piersoniorum	Hydriastele_microspadix)	Heterospathe_cagayanensis)	Dictyosperma_album))	(Attalea_speciosa	(Reinhardtia_simplex	(Reinhardtia_latisecta	Reinhardtia_paiewonskiana)))))))))	Kingia_australis);
((Dictyosperma_album	((((Pseudophoenix_vinifera	(Attalea_speciosa	(Reinhardtia_simplex	(Reinhardtia_latisecta	Reinhardtia_paiewonskiana))))	(((Leopoldinia_pulchra	(((Phoenix_dactylifera	Sabal_domingensis)	Iriartea_deltoidea)	(Calamus_caryotoides	Burretiokentia_grandiflora)))	Geonoma_undata)	((Manicaria_saccifera	Prestoea_acuminata)	(Dypsis_decaryi	Oenocarpus_bataua))))	(Nypa_fruticans	Pelagodoxa_henryana))	((Kentiopsis_piersoniorum	Hydriastele_microspadix)	Heterospathe_cagayanensis)))	Kingia_australis);
((Phoenix_dactylifera	(Sabal_domingensis	(Iriartea_deltoidea	((Prestoea_acuminata	(Dypsis_decaryi	Oenocarpus_bataua))	(((Pelagodoxa_henryana	(Calamus_caryotoides	Burretiokentia_grandiflora))	(((Manicaria_saccifera	(Pseudophoenix_vinifera	(Attalea_speciosa	(Reinhardtia_simplex	(Reinhardtia_latisecta	Reinhardtia_paiewonskiana)))))	(Nypa_fruticans	Leopoldinia_pulchra))	((Kentiopsis_piersoniorum	Hydriastele_microspadix)	Heterospathe_cagayanensis)))	(Geonoma_undata	Dictyosperma_album))))))	Kingia_australis);
((Dictyosperma_album	((((((Pseudophoenix_vinifera	(Phoenix_dactylifera	Sabal_domingensis))	Iriartea_deltoidea)	((Prestoea_acuminata	(Dypsis_decaryi	Oenocarpus_bataua))	Attalea_speciosa))	(((Calamus_caryotoides	Burretiokentia_grandiflora)	Reinhardtia_simplex)	(Reinhardtia_latisecta	Reinhardtia_paiewonskiana)))	((Pelagodoxa_henryana	(Geonoma_undata	(Leopoldinia_pulchra	Nypa_fruticans)))	Manicaria_saccifera))	((Kentiopsis_piersoniorum	Hydriastele_microspadix)	Heterospathe_cagayanensis)))	Kingia_australis);
((Dictyosperma_album	((Heterospathe_cagayanensis	(Kentiopsis_piersoniorum	Hydriastele_microspadix))	(((Attalea_speciosa	((Reinhardtia_paiewonskiana	Reinhardtia_latisecta)	Reinhardtia_simplex))	(((Burretiokentia_grandiflora	Calamus_caryotoides)	(Phoenix_dactylifera	Sabal_domingensis))	Iriartea_deltoidea))	(((((Prestoea_acuminata	Oenocarpus_bataua)	Manicaria_saccifera)	Dypsis_decaryi)	(Geonoma_undata	(Nypa_fruticans	Leopoldinia_pulchra)))	(Pseudophoenix_vinifera	Pelagodoxa_henryana)))))	Kingia_australis);
((Dictyosperma_album	((Heterospathe_cagayanensis	(Kentiopsis_piersoniorum	Hydriastele_microspadix))	((Pseudophoenix_vinifera	(Attalea_speciosa	((Reinhardtia_paiewonskiana	Reinhardtia_latisecta)	Reinhardtia_simplex)))	((Pelagodoxa_henryana	((((Burretiokentia_grandiflora	Calamus_caryotoides)	((Nypa_fruticans	(Phoenix_dactylifera	Sabal_domingensis))	Iriartea_deltoidea))	Leopoldinia_pulchra)	(Dypsis_decaryi	((Prestoea_acuminata	Oenocarpus_bataua)	Manicaria_saccifera))))	Geonoma_undata))))	Kingia_australis);
((Dictyosperma_album	((Prestoea_acuminata	Oenocarpus_bataua)	((((Heterospathe_cagayanensis	(Kentiopsis_piersoniorum	Hydriastele_microspadix))	Dypsis_decaryi)	((Pseudophoenix_vinifera	(Attalea_speciosa	((Reinhardtia_paiewonskiana	Reinhardtia_latisecta)	Reinhardtia_simplex)))	Manicaria_saccifera))	(Pelagodoxa_henryana	(((Burretiokentia_grandiflora	Calamus_caryotoides)	((Phoenix_dactylifera	Sabal_domingensis)	Iriartea_deltoidea))	(Geonoma_undata	(Nypa_fruticans	Leopoldinia_pulchra)))))))	Kingia_australis);
((Sabal_domingensis	((Iriartea_deltoidea	((Prestoea_acuminata	Oenocarpus_bataua)	((Dypsis_decaryi	(Leopoldinia_pulchra	(((Geonoma_undata	(Pseudophoenix_vinifera	((Burretiokentia_grandiflora	Calamus_caryotoides)	Manicaria_saccifera)))	(Attalea_speciosa	((Reinhardtia_paiewonskiana	Reinhardtia_latisecta)	Reinhardtia_simplex)))	(Dictyosperma_album	(Heterospathe_cagayanensis	(Kentiopsis_piersoniorum	Hydriastele_microspadix))))))	(Pelagodoxa_henryana	Nypa_fruticans))))	Phoenix_dactylifera))	Kingia_australis);
((((Reinhardtia_paiewonskiana	Reinhardtia_latisecta)	Reinhardtia_simplex)	(((((Pelagodoxa_henryana	Nypa_fruticans)	Manicaria_saccifera)	Leopoldinia_pulchra)	(Geonoma_undata	(Dictyosperma_album	(Heterospathe_cagayanensis	(Kentiopsis_piersoniorum	Hydriastele_microspadix)))))	(((Dypsis_decaryi	(((Burretiokentia_grandiflora	Calamus_caryotoides)	(Pseudophoenix_vinifera	(Phoenix_dactylifera	Sabal_domingensis)))	Iriartea_deltoidea))	(Prestoea_acuminata	Oenocarpus_bataua))	Attalea_speciosa)))	Kingia_australis);
(((Phoenix_dactylifera	Sabal_domingensis)	((((((Attalea_speciosa	(Pseudophoenix_vinifera	((Reinhardtia_paiewonskiana	Reinhardtia_latisecta)	Reinhardtia_simplex)))	(((((Burretiokentia_grandiflora	Calamus_caryotoides)	Manicaria_saccifera)	Geonoma_undata)	(Pelagodoxa_henryana	Leopoldinia_pulchra))	(Dictyosperma_album	(Heterospathe_cagayanensis	(Kentiopsis_piersoniorum	Hydriastele_microspadix)))))	(Prestoea_acuminata	Oenocarpus_bataua))	Dypsis_decaryi)	Iriartea_deltoidea)	Nypa_fruticans))	Kingia_australis);
(((Prestoea_acuminata	Oenocarpus_bataua)	(((Attalea_speciosa	((Reinhardtia_paiewonskiana	Reinhardtia_latisecta)	Reinhardtia_simplex))	((Burretiokentia_grandiflora	Calamus_caryotoides)	(Dypsis_decaryi	(Iriartea_deltoidea	(Phoenix_dactylifera	Sabal_domingensis)))))	((((Manicaria_saccifera	Geonoma_undata)	Leopoldinia_pulchra)	((Nypa_fruticans	Pelagodoxa_henryana)	Pseudophoenix_vinifera))	(Dictyosperma_album	(Heterospathe_cagayanensis	(Kentiopsis_piersoniorum	Hydriastele_microspadix))))))	Kingia_australis);
((Phoenix_dactylifera	(Sabal_domingensis	((Iriartea_deltoidea	(((Dypsis_decaryi	(((Manicaria_saccifera	(Pseudophoenix_vinifera	Geonoma_undata))	Leopoldinia_pulchra)	(Nypa_fruticans	Pelagodoxa_henryana)))	((Heterospathe_cagayanensis	(Kentiopsis_piersoniorum	Hydriastele_microspadix))	((Dictyosperma_album	Prestoea_acuminata)	Oenocarpus_bataua)))	(Attalea_speciosa	((Reinhardtia_paiewonskiana	Reinhardtia_latisecta)	Reinhardtia_simplex))))	(Burretiokentia_grandiflora	Calamus_caryotoides))))	Kingia_australis);
(((Phoenix_dactylifera	(Sabal_domingensis	((Prestoea_acuminata	Oenocarpus_bataua)	((((((Heterospathe_cagayanensis	(Kentiopsis_piersoniorum	Hydriastele_microspadix))	Dictyosperma_album)	Dypsis_decaryi)	(((Burretiokentia_grandiflora	Calamus_caryotoides)	Pelagodoxa_henryana)	Leopoldinia_pulchra))	((Attalea_speciosa	((Reinhardtia_paiewonskiana	Reinhardtia_latisecta)	Reinhardtia_simplex))	(Geonoma_undata	(Manicaria_saccifera	Pseudophoenix_vinifera))))	Iriartea_deltoidea))))	Nypa_fruticans)	Kingia_australis);
((Nypa_fruticans	((Iriartea_deltoidea	(((((Dypsis_decaryi	Oenocarpus_bataua)	(Dictyosperma_album	Prestoea_acuminata))	(Heterospathe_cagayanensis	(Kentiopsis_piersoniorum	Hydriastele_microspadix)))	(((Calamus_caryotoides	Manicaria_saccifera)	(Pseudophoenix_vinifera	(Attalea_speciosa	((Reinhardtia_paiewonskiana	Reinhardtia_latisecta)	Reinhardtia_simplex))))	Pelagodoxa_henryana))	(Geonoma_undata	(Burretiokentia_grandiflora	Leopoldinia_pulchra))))	(Phoenix_dactylifera	Sabal_domingensis)))	Kingia_australis);
(((Nypa_fruticans	Phoenix_dactylifera)	((Iriartea_deltoidea	((Prestoea_acuminata	((Dypsis_decaryi	Oenocarpus_bataua)	(Pelagodoxa_henryana	(((Dictyosperma_album	((Kentiopsis_piersoniorum	Hydriastele_microspadix)	Heterospathe_cagayanensis))	(Manicaria_saccifera	((Pseudophoenix_vinifera	(Reinhardtia_simplex	(Reinhardtia_latisecta	Reinhardtia_paiewonskiana)))	Attalea_speciosa)))	(Geonoma_undata	Leopoldinia_pulchra)))))	(Burretiokentia_grandiflora	Calamus_caryotoides)))	Sabal_domingensis))	Kingia_australis);
((Dictyosperma_album	(((Kentiopsis_piersoniorum	Hydriastele_microspadix)	Heterospathe_cagayanensis)	((((Pseudophoenix_vinifera	Manicaria_saccifera)	((Reinhardtia_simplex	(Reinhardtia_latisecta	Reinhardtia_paiewonskiana))	Attalea_speciosa))	Dypsis_decaryi)	(((Leopoldinia_pulchra	Geonoma_undata)	((Burretiokentia_grandiflora	Calamus_caryotoides)	Pelagodoxa_henryana))	((Iriartea_deltoidea	(Phoenix_dactylifera	Sabal_domingensis))	((Nypa_fruticans	Prestoea_acuminata)	Oenocarpus_bataua))))))	Kingia_australis);
((Dictyosperma_album	(((Kentiopsis_piersoniorum	Hydriastele_microspadix)	Heterospathe_cagayanensis)	(((Pseudophoenix_vinifera	Manicaria_saccifera)	((Reinhardtia_simplex	(Reinhardtia_latisecta	Reinhardtia_paiewonskiana))	Attalea_speciosa))	(((Leopoldinia_pulchra	Geonoma_undata)	(((Prestoea_acuminata	Oenocarpus_bataua)	((Iriartea_deltoidea	(Nypa_fruticans	(Phoenix_dactylifera	Sabal_domingensis)))	(Burretiokentia_grandiflora	Calamus_caryotoides)))	Pelagodoxa_henryana))	Dypsis_decaryi))))	Kingia_australis);
((Dictyosperma_album	(((Kentiopsis_piersoniorum	Hydriastele_microspadix)	Heterospathe_cagayanensis)	(((Pseudophoenix_vinifera	Manicaria_saccifera)	((Reinhardtia_simplex	(Reinhardtia_latisecta	Reinhardtia_paiewonskiana))	Attalea_speciosa))	(((Leopoldinia_pulchra	Geonoma_undata)	(((Prestoea_acuminata	Oenocarpus_bataua)	((Iriartea_deltoidea	(Nypa_fruticans	(Phoenix_dactylifera	Sabal_domingensis)))	(Burretiokentia_grandiflora	Calamus_caryotoides)))	Pelagodoxa_henryana))	Dypsis_decaryi))))	Kingia_australis);
((Dictyosperma_album	(((Kentiopsis_piersoniorum	Hydriastele_microspadix)	Heterospathe_cagayanensis)	((((Dypsis_decaryi	(((Pseudophoenix_vinifera	Reinhardtia_simplex)	(Reinhardtia_latisecta	Reinhardtia_paiewonskiana))	Attalea_speciosa))	(Iriartea_deltoidea	((Phoenix_dactylifera	Sabal_domingensis)	(Burretiokentia_grandiflora	Calamus_caryotoides))))	((Nypa_fruticans	(Leopoldinia_pulchra	Geonoma_undata))	(Manicaria_saccifera	(Prestoea_acuminata	Oenocarpus_bataua))))	Pelagodoxa_henryana)))	Kingia_australis);
(((Prestoea_acuminata	Oenocarpus_bataua)	((((((Dictyosperma_album	((Kentiopsis_piersoniorum	Hydriastele_microspadix)	Heterospathe_cagayanensis))	Dypsis_decaryi)	((Iriartea_deltoidea	((Phoenix_dactylifera	Sabal_domingensis)	(Burretiokentia_grandiflora	Calamus_caryotoides)))	(Leopoldinia_pulchra	Geonoma_undata)))	(Nypa_fruticans	Pelagodoxa_henryana))	((Pseudophoenix_vinifera	(Reinhardtia_simplex	(Reinhardtia_latisecta	Reinhardtia_paiewonskiana)))	Attalea_speciosa))	Manicaria_saccifera))	Kingia_australis);
((Sabal_domingensis	(((Iriartea_deltoidea	((Prestoea_acuminata	Oenocarpus_bataua)	(((Dictyosperma_album	((Kentiopsis_piersoniorum	Hydriastele_microspadix)	Heterospathe_cagayanensis))	(Dypsis_decaryi	(((Pseudophoenix_vinifera	Geonoma_undata)	((Burretiokentia_grandiflora	Calamus_caryotoides)	Manicaria_saccifera))	(Leopoldinia_pulchra	Pelagodoxa_henryana))))	((Reinhardtia_simplex	(Reinhardtia_latisecta	Reinhardtia_paiewonskiana))	Attalea_speciosa))))	Nypa_fruticans)	Phoenix_dactylifera))	Kingia_australis);
((Nypa_fruticans	((Phoenix_dactylifera	Sabal_domingensis)	((Iriartea_deltoidea	(((((Prestoea_acuminata	Oenocarpus_bataua)	(Dictyosperma_album	(Kentiopsis_piersoniorum	(Hydriastele_microspadix	Heterospathe_cagayanensis))))	(((Reinhardtia_simplex	(Reinhardtia_latisecta	Reinhardtia_paiewonskiana))	Attalea_speciosa)	((Burretiokentia_grandiflora	Calamus_caryotoides)	((Pseudophoenix_vinifera	Manicaria_saccifera)	Geonoma_undata))))	Pelagodoxa_henryana)	Leopoldinia_pulchra))	Dypsis_decaryi)))	Kingia_australis);
((Nypa_fruticans	((Phoenix_dactylifera	Sabal_domingensis)	((Iriartea_deltoidea	(((((((Reinhardtia_latisecta	Reinhardtia_paiewonskiana)	Reinhardtia_simplex)	Attalea_speciosa)	Dypsis_decaryi)	(((Prestoea_acuminata	Oenocarpus_bataua)	(Dictyosperma_album	(Heterospathe_cagayanensis	(Hydriastele_microspadix	Kentiopsis_piersoniorum))))	Pelagodoxa_henryana))	((Pseudophoenix_vinifera	Geonoma_undata)	Manicaria_saccifera))	Leopoldinia_pulchra))	(Burretiokentia_grandiflora	Calamus_caryotoides))))	Kingia_australis);
((Phoenix_dactylifera	(Sabal_domingensis	(((((Prestoea_acuminata	Oenocarpus_bataua)	((Geonoma_undata	(Nypa_fruticans	Leopoldinia_pulchra))	(Pelagodoxa_henryana	((Dictyosperma_album	(Heterospathe_cagayanensis	(Hydriastele_microspadix	Kentiopsis_piersoniorum)))	((Pseudophoenix_vinifera	Manicaria_saccifera)	(((Reinhardtia_latisecta	Reinhardtia_paiewonskiana)	Reinhardtia_simplex)	Attalea_speciosa))))))	Dypsis_decaryi)	(Burretiokentia_grandiflora	Calamus_caryotoides))	Iriartea_deltoidea)))	Kingia_australis);
((Dictyosperma_album	((((((Manicaria_saccifera	(Oenocarpus_bataua	Prestoea_acuminata))	Geonoma_undata)	(Nypa_fruticans	Pelagodoxa_henryana))	(Leopoldinia_pulchra	(((Reinhardtia_paiewonskiana	Reinhardtia_latisecta)	Reinhardtia_simplex)	(Attalea_speciosa	(((Pseudophoenix_vinifera	(Phoenix_dactylifera	Sabal_domingensis))	Iriartea_deltoidea)	(Burretiokentia_grandiflora	Calamus_caryotoides))))))	Dypsis_decaryi)	(Heterospathe_cagayanensis	(Hydriastele_microspadix	Kentiopsis_piersoniorum))))	Kingia_australis);
((Dictyosperma_album	((((((Reinhardtia_paiewonskiana	Reinhardtia_latisecta)	Reinhardtia_simplex)	((Oenocarpus_bataua	Prestoea_acuminata)	(Attalea_speciosa	(Iriartea_deltoidea	((Phoenix_dactylifera	Sabal_domingensis)	(Burretiokentia_grandiflora	Calamus_caryotoides))))))	(((Pseudophoenix_vinifera	Pelagodoxa_henryana)	(Nypa_fruticans	(Geonoma_undata	Leopoldinia_pulchra)))	Manicaria_saccifera))	Dypsis_decaryi)	(Heterospathe_cagayanensis	(Hydriastele_microspadix	Kentiopsis_piersoniorum))))	Kingia_australis);
((Phoenix_dactylifera	(Sabal_domingensis	((((Burretiokentia_grandiflora	Calamus_caryotoides)	((Oenocarpus_bataua	Prestoea_acuminata)	(Attalea_speciosa	(((Reinhardtia_paiewonskiana	Reinhardtia_latisecta)	Reinhardtia_simplex)	((((Heterospathe_cagayanensis	(Hydriastele_microspadix	Kentiopsis_piersoniorum))	Dictyosperma_album)	(Nypa_fruticans	Pelagodoxa_henryana))	((Dypsis_decaryi	Leopoldinia_pulchra)	(Geonoma_undata	Manicaria_saccifera)))))))	Pseudophoenix_vinifera)	Iriartea_deltoidea)))	Kingia_australis);
((Dictyosperma_album	((Pelagodoxa_henryana	(((Attalea_speciosa	(Pseudophoenix_vinifera	(Reinhardtia_simplex	(Reinhardtia_paiewonskiana	Reinhardtia_latisecta))))	((Geonoma_undata	Leopoldinia_pulchra)	(Iriartea_deltoidea	((Nypa_fruticans	(Phoenix_dactylifera	Sabal_domingensis))	(Burretiokentia_grandiflora	Calamus_caryotoides)))))	(((Dypsis_decaryi	Oenocarpus_bataua)	Prestoea_acuminata)	Manicaria_saccifera)))	(Heterospathe_cagayanensis	(Hydriastele_microspadix	Kentiopsis_piersoniorum))))	Kingia_australis);
((Dictyosperma_album	((((Heterospathe_cagayanensis	(Hydriastele_microspadix	Kentiopsis_piersoniorum))	((Pelagodoxa_henryana	(((Geonoma_undata	Manicaria_saccifera)	Pseudophoenix_vinifera)	((Reinhardtia_simplex	(Reinhardtia_paiewonskiana	Reinhardtia_latisecta))	Attalea_speciosa)))	(Leopoldinia_pulchra	(Iriartea_deltoidea	(((Burretiokentia_grandiflora	Calamus_caryotoides)	(Nypa_fruticans	Phoenix_dactylifera))	Sabal_domingensis)))))	Dypsis_decaryi)	(Oenocarpus_bataua	Prestoea_acuminata)))	Kingia_australis);
((Oenocarpus_bataua	(Prestoea_acuminata	(Dictyosperma_album	(((Heterospathe_cagayanensis	(Hydriastele_microspadix	Kentiopsis_piersoniorum))	((Pelagodoxa_henryana	Leopoldinia_pulchra)	((Geonoma_undata	Manicaria_saccifera)	Pseudophoenix_vinifera)))	((Dypsis_decaryi	((((Burretiokentia_grandiflora	Calamus_caryotoides)	Reinhardtia_simplex)	(Reinhardtia_paiewonskiana	Reinhardtia_latisecta))	Attalea_speciosa))	((Iriartea_deltoidea	(Phoenix_dactylifera	Sabal_domingensis))	Nypa_fruticans))))))	Kingia_australis);
((Oenocarpus_bataua	(Prestoea_acuminata	((((((Pseudophoenix_vinifera	Manicaria_saccifera)	Geonoma_undata)	(Dictyosperma_album	(Heterospathe_cagayanensis	(Hydriastele_microspadix	Kentiopsis_piersoniorum))))	((Reinhardtia_simplex	(Reinhardtia_paiewonskiana	Reinhardtia_latisecta))	Attalea_speciosa))	Leopoldinia_pulchra)	((Pelagodoxa_henryana	Nypa_fruticans)	((Burretiokentia_grandiflora	Calamus_caryotoides)	(Iriartea_deltoidea	(Phoenix_dactylifera	(Dypsis_decaryi	Sabal_domingensis))))))))	Kingia_australis);
((Oenocarpus_bataua	(Prestoea_acuminata	(((((Burretiokentia_grandiflora	Calamus_caryotoides)	Manicaria_saccifera)	(Geonoma_undata	Pseudophoenix_vinifera))	(Pelagodoxa_henryana	Leopoldinia_pulchra))	((Dypsis_decaryi	(Dictyosperma_album	(Heterospathe_cagayanensis	(Hydriastele_microspadix	Kentiopsis_piersoniorum))))	((Iriartea_deltoidea	(Nypa_fruticans	(Phoenix_dactylifera	Sabal_domingensis)))	((Reinhardtia_simplex	(Reinhardtia_paiewonskiana	Reinhardtia_latisecta))	Attalea_speciosa))))))	Kingia_australis);
((Dictyosperma_album	((Heterospathe_cagayanensis	(Hydriastele_microspadix	(Burretiokentia_grandiflora	Kentiopsis_piersoniorum)))	(((Geonoma_undata	(Pseudophoenix_vinifera	(Calamus_caryotoides	Manicaria_saccifera)))	(Pelagodoxa_henryana	(Nypa_fruticans	Leopoldinia_pulchra)))	(((Reinhardtia_simplex	(Reinhardtia_paiewonskiana	Reinhardtia_latisecta))	Attalea_speciosa)	(Dypsis_decaryi	((Iriartea_deltoidea	(Phoenix_dactylifera	Sabal_domingensis))	(Oenocarpus_bataua	Prestoea_acuminata)))))))	Kingia_australis);
((Dictyosperma_album	((Kentiopsis_piersoniorum	(Heterospathe_cagayanensis	(((((Burretiokentia_grandiflora	Calamus_caryotoides)	Manicaria_saccifera)	(Pseudophoenix_vinifera	((Reinhardtia_simplex	(Reinhardtia_paiewonskiana	Reinhardtia_latisecta))	Attalea_speciosa)))	(Leopoldinia_pulchra	(((Geonoma_undata	((Nypa_fruticans	Phoenix_dactylifera)	Sabal_domingensis))	(Oenocarpus_bataua	Prestoea_acuminata))	(Pelagodoxa_henryana	Iriartea_deltoidea))))	Dypsis_decaryi)))	Hydriastele_microspadix))	Kingia_australis);
((Phoenix_dactylifera	((((Calamus_caryotoides	Burretiokentia_grandiflora)	(Iriartea_deltoidea	((Attalea_speciosa	((Reinhardtia_paiewonskiana	Reinhardtia_latisecta)	Reinhardtia_simplex))	(((Pelagodoxa_henryana	(Manicaria_saccifera	(Pseudophoenix_vinifera	Geonoma_undata)))	Leopoldinia_pulchra)	((Dictyosperma_album	((Hydriastele_microspadix	Kentiopsis_piersoniorum)	Heterospathe_cagayanensis))	(Prestoea_acuminata	(Dypsis_decaryi	Oenocarpus_bataua)))))))	Nypa_fruticans)	Sabal_domingensis))	Kingia_australis);
((Nypa_fruticans	((Sabal_domingensis	Phoenix_dactylifera)	((Calamus_caryotoides	Burretiokentia_grandiflora)	(Iriartea_deltoidea	((((Oenocarpus_bataua	Prestoea_acuminata)	Dictyosperma_album)	(((Leopoldinia_pulchra	Pelagodoxa_henryana)	(Geonoma_undata	((Attalea_speciosa	((Reinhardtia_paiewonskiana	Reinhardtia_latisecta)	Reinhardtia_simplex))	(Manicaria_saccifera	Pseudophoenix_vinifera))))	((Hydriastele_microspadix	Kentiopsis_piersoniorum)	Heterospathe_cagayanensis)))	Dypsis_decaryi)))))	Kingia_australis);
((Dictyosperma_album	(((Hydriastele_microspadix	Kentiopsis_piersoniorum)	Heterospathe_cagayanensis)	((Dypsis_decaryi	(((((Iriartea_deltoidea	(Sabal_domingensis	Phoenix_dactylifera))	(Calamus_caryotoides	Burretiokentia_grandiflora))	((Geonoma_undata	Nypa_fruticans)	Leopoldinia_pulchra))	Pelagodoxa_henryana)	(Oenocarpus_bataua	Prestoea_acuminata)))	((Attalea_speciosa	((Reinhardtia_paiewonskiana	Reinhardtia_latisecta)	Reinhardtia_simplex))	(Manicaria_saccifera	Pseudophoenix_vinifera)))))	Kingia_australis);
((((Hydriastele_microspadix	Kentiopsis_piersoniorum)	Heterospathe_cagayanensis)	(((Iriartea_deltoidea	((Dypsis_decaryi	Oenocarpus_bataua)	(Sabal_domingensis	Phoenix_dactylifera)))	(Attalea_speciosa	((Reinhardtia_paiewonskiana	Reinhardtia_latisecta)	Reinhardtia_simplex)))	(((Dictyosperma_album	((Calamus_caryotoides	Burretiokentia_grandiflora)	Prestoea_acuminata))	(Geonoma_undata	(Manicaria_saccifera	Pseudophoenix_vinifera)))	((Nypa_fruticans	Leopoldinia_pulchra)	Pelagodoxa_henryana))))	Kingia_australis);
((Phoenix_dactylifera	(((Iriartea_deltoidea	((((Pelagodoxa_henryana	(((Calamus_caryotoides	Burretiokentia_grandiflora)	Manicaria_saccifera)	(Pseudophoenix_vinifera	Geonoma_undata)))	Leopoldinia_pulchra)	((Dictyosperma_album	(Kentiopsis_piersoniorum	(Heterospathe_cagayanensis	Hydriastele_microspadix)))	(Prestoea_acuminata	(Dypsis_decaryi	Oenocarpus_bataua))))	(Attalea_speciosa	((Reinhardtia_paiewonskiana	Reinhardtia_latisecta)	Reinhardtia_simplex))))	Nypa_fruticans)	Sabal_domingensis))	Kingia_australis);
((((Sabal_domingensis	Phoenix_dactylifera)	(Iriartea_deltoidea	(((((Pseudophoenix_vinifera	Manicaria_saccifera)	Geonoma_undata)	(Leopoldinia_pulchra	((Calamus_caryotoides	Burretiokentia_grandiflora)	Pelagodoxa_henryana)))	((Dictyosperma_album	(Heterospathe_cagayanensis	(Hydriastele_microspadix	Kentiopsis_piersoniorum)))	(Prestoea_acuminata	(Dypsis_decaryi	Oenocarpus_bataua))))	(Attalea_speciosa	((Reinhardtia_paiewonskiana	Reinhardtia_latisecta)	Reinhardtia_simplex)))))	Nypa_fruticans)	Kingia_australis);
(((Sabal_domingensis	(Iriartea_deltoidea	(Leopoldinia_pulchra	((((Dictyosperma_album	(Heterospathe_cagayanensis	(Hydriastele_microspadix	Kentiopsis_piersoniorum)))	((((Prestoea_acuminata	Oenocarpus_bataua)	Manicaria_saccifera)	(Geonoma_undata	Pseudophoenix_vinifera))	Pelagodoxa_henryana))	Dypsis_decaryi)	(Attalea_speciosa	((Calamus_caryotoides	Burretiokentia_grandiflora)	((Reinhardtia_paiewonskiana	Reinhardtia_latisecta)	Reinhardtia_simplex)))))))	(Phoenix_dactylifera	Nypa_fruticans))	Kingia_australis);
((((Manicaria_saccifera	(Geonoma_undata	Pseudophoenix_vinifera))	(((Pelagodoxa_henryana	(Calamus_caryotoides	Burretiokentia_grandiflora))	Leopoldinia_pulchra)	((Heterospathe_cagayanensis	(Hydriastele_microspadix	Kentiopsis_piersoniorum))	(((Reinhardtia_simplex	(Reinhardtia_paiewonskiana	Reinhardtia_latisecta))	Attalea_speciosa)	(Iriartea_deltoidea	(Nypa_fruticans	(Phoenix_dactylifera	Sabal_domingensis)))))))	((Dypsis_decaryi	Dictyosperma_album)	(Prestoea_acuminata	Oenocarpus_bataua)))	Kingia_australis);
(((Oenocarpus_bataua	((((Calamus_caryotoides	((Phoenix_dactylifera	Sabal_domingensis)	Iriartea_deltoidea))	(Geonoma_undata	(Nypa_fruticans	(Burretiokentia_grandiflora	Leopoldinia_pulchra))))	((((Reinhardtia_paiewonskiana	Reinhardtia_latisecta)	Reinhardtia_simplex)	Attalea_speciosa)	((Pseudophoenix_vinifera	Pelagodoxa_henryana)	((((Hydriastele_microspadix	Kentiopsis_piersoniorum)	Heterospathe_cagayanensis)	Dictyosperma_album)	Dypsis_decaryi))))	Manicaria_saccifera))	Prestoea_acuminata)	Kingia_australis);
((Dictyosperma_album	(Kentiopsis_piersoniorum	(Hydriastele_microspadix	(((((Geonoma_undata	Pseudophoenix_vinifera)	Manicaria_saccifera)	(((Dypsis_decaryi	(Prestoea_acuminata	Oenocarpus_bataua))	(((Reinhardtia_paiewonskiana	Reinhardtia_latisecta)	Reinhardtia_simplex)	Attalea_speciosa))	(((Burretiokentia_grandiflora	Calamus_caryotoides)	((Nypa_fruticans	(Phoenix_dactylifera	Sabal_domingensis))	Iriartea_deltoidea))	Leopoldinia_pulchra)))	Pelagodoxa_henryana)	Heterospathe_cagayanensis))))	Kingia_australis);
((Nypa_fruticans	((Iriartea_deltoidea	((Burretiokentia_grandiflora	Calamus_caryotoides)	((((Dictyosperma_album	((Kentiopsis_piersoniorum	Hydriastele_microspadix)	Heterospathe_cagayanensis))	(Dypsis_decaryi	Pelagodoxa_henryana))	((((Pseudophoenix_vinifera	(Attalea_speciosa	((Reinhardtia_paiewonskiana	Reinhardtia_latisecta)	Reinhardtia_simplex)))	Manicaria_saccifera)	Geonoma_undata)	(Oenocarpus_bataua	Prestoea_acuminata)))	Leopoldinia_pulchra)))	(Phoenix_dactylifera	Sabal_domingensis)))	Kingia_australis);
((Nypa_fruticans	(Phoenix_dactylifera	((Iriartea_deltoidea	((Burretiokentia_grandiflora	Calamus_caryotoides)	(((((Dictyosperma_album	((Kentiopsis_piersoniorum	Hydriastele_microspadix)	Heterospathe_cagayanensis))	Dypsis_decaryi)	((Manicaria_saccifera	(Oenocarpus_bataua	Prestoea_acuminata))	Pelagodoxa_henryana))	(Pseudophoenix_vinifera	(Attalea_speciosa	((Reinhardtia_paiewonskiana	Reinhardtia_latisecta)	Reinhardtia_simplex))))	(Geonoma_undata	Leopoldinia_pulchra))))	Sabal_domingensis)))	Kingia_australis);
((Oenocarpus_bataua	(Prestoea_acuminata	((Attalea_speciosa	((Reinhardtia_paiewonskiana	Reinhardtia_latisecta)	Reinhardtia_simplex))	((((Pelagodoxa_henryana	Heterospathe_cagayanensis)	((Kentiopsis_piersoniorum	(Dictyosperma_album	Hydriastele_microspadix))	Dypsis_decaryi))	(Leopoldinia_pulchra	((Sabal_domingensis	Phoenix_dactylifera)	(Iriartea_deltoidea	Nypa_fruticans))))	(Pseudophoenix_vinifera	(Geonoma_undata	((Burretiokentia_grandiflora	Calamus_caryotoides)	Manicaria_saccifera)))))))	Kingia_australis);
((Phoenix_dactylifera	(Sabal_domingensis	(Nypa_fruticans	(((Iriartea_deltoidea	(((((Attalea_speciosa	(Pseudophoenix_vinifera	((Reinhardtia_paiewonskiana	Reinhardtia_latisecta)	Reinhardtia_simplex)))	Manicaria_saccifera)	((Heterospathe_cagayanensis	(Kentiopsis_piersoniorum	Hydriastele_microspadix))	Dictyosperma_album))	(Leopoldinia_pulchra	Geonoma_undata))	(Prestoea_acuminata	Pelagodoxa_henryana)))	(Burretiokentia_grandiflora	Calamus_caryotoides))	(Dypsis_decaryi	Oenocarpus_bataua)))))	Kingia_australis);
((Phoenix_dactylifera	(((Nypa_fruticans	(((((Manicaria_saccifera	((Pelagodoxa_henryana	((Heterospathe_cagayanensis	(Kentiopsis_piersoniorum	Hydriastele_microspadix))	Dictyosperma_album))	(Leopoldinia_pulchra	Geonoma_undata)))	Pseudophoenix_vinifera)	((Reinhardtia_simplex	(Reinhardtia_latisecta	Reinhardtia_paiewonskiana))	Attalea_speciosa))	((Dypsis_decaryi	Oenocarpus_bataua)	Prestoea_acuminata))	Iriartea_deltoidea))	(Burretiokentia_grandiflora	Calamus_caryotoides))	Sabal_domingensis))	Kingia_australis);
((((Burretiokentia_grandiflora	Calamus_caryotoides)	((Sabal_domingensis	(((Oenocarpus_bataua	Prestoea_acuminata)	(((Dypsis_decaryi	(((Pseudophoenix_vinifera	Manicaria_saccifera)	Geonoma_undata)	(Pelagodoxa_henryana	Leopoldinia_pulchra)))	((Heterospathe_cagayanensis	(Kentiopsis_piersoniorum	Hydriastele_microspadix))	Dictyosperma_album))	((Reinhardtia_simplex	(Reinhardtia_latisecta	Reinhardtia_paiewonskiana))	Attalea_speciosa)))	Iriartea_deltoidea))	Phoenix_dactylifera))	Nypa_fruticans)	Kingia_australis);
(((Oenocarpus_bataua	Prestoea_acuminata)	((((((Nypa_fruticans	Pelagodoxa_henryana)	Leopoldinia_pulchra)	(((Burretiokentia_grandiflora	Calamus_caryotoides)	Manicaria_saccifera)	(Geonoma_undata	Pseudophoenix_vinifera)))	((Heterospathe_cagayanensis	(Kentiopsis_piersoniorum	Hydriastele_microspadix))	Dictyosperma_album))	Dypsis_decaryi)	(((Reinhardtia_simplex	(Reinhardtia_latisecta	Reinhardtia_paiewonskiana))	Attalea_speciosa)	(Iriartea_deltoidea	(Phoenix_dactylifera	Sabal_domingensis)))))	Kingia_australis);
((Nypa_fruticans	(Phoenix_dactylifera	(Sabal_domingensis	(((Oenocarpus_bataua	Prestoea_acuminata)	(((Reinhardtia_simplex	(Reinhardtia_latisecta	Reinhardtia_paiewonskiana))	Attalea_speciosa)	(Dypsis_decaryi	((Leopoldinia_pulchra	((((Burretiokentia_grandiflora	Calamus_caryotoides)	Manicaria_saccifera)	(Geonoma_undata	Pseudophoenix_vinifera))	Pelagodoxa_henryana))	((Heterospathe_cagayanensis	(Kentiopsis_piersoniorum	Hydriastele_microspadix))	Dictyosperma_album)))))	Iriartea_deltoidea))))	Kingia_australis);
(((Oenocarpus_bataua	Prestoea_acuminata)	((((Dypsis_decaryi	(((Reinhardtia_simplex	(Reinhardtia_latisecta	Reinhardtia_paiewonskiana))	Attalea_speciosa)	(Pseudophoenix_vinifera	Manicaria_saccifera)))	((Heterospathe_cagayanensis	(Kentiopsis_piersoniorum	Hydriastele_microspadix))	Dictyosperma_album))	Pelagodoxa_henryana)	((Leopoldinia_pulchra	(Geonoma_undata	Nypa_fruticans))	((Burretiokentia_grandiflora	Calamus_caryotoides)	((Sabal_domingensis	Phoenix_dactylifera)	Iriartea_deltoidea)))))	Kingia_australis);
((Sabal_domingensis	(Phoenix_dactylifera	(((Dypsis_decaryi	Oenocarpus_bataua)	((Pelagodoxa_henryana	((Leopoldinia_pulchra	(Geonoma_undata	Nypa_fruticans))	((((Pseudophoenix_vinifera	(Reinhardtia_simplex	(Reinhardtia_latisecta	Reinhardtia_paiewonskiana)))	Attalea_speciosa)	Manicaria_saccifera)	((Heterospathe_cagayanensis	(Kentiopsis_piersoniorum	Hydriastele_microspadix))	Dictyosperma_album))))	(Iriartea_deltoidea	Prestoea_acuminata)))	(Burretiokentia_grandiflora	Calamus_caryotoides))))	Kingia_australis);
((((Leopoldinia_pulchra	Geonoma_undata)	((((((Reinhardtia_paiewonskiana	Reinhardtia_latisecta)	(Attalea_speciosa	Pseudophoenix_vinifera))	(Reinhardtia_simplex	(Iriartea_deltoidea	((Phoenix_dactylifera	Sabal_domingensis)	(Calamus_caryotoides	Burretiokentia_grandiflora)))))	(Dypsis_decaryi	(Dictyosperma_album	((Hydriastele_microspadix	Kentiopsis_piersoniorum)	Heterospathe_cagayanensis))))	Pelagodoxa_henryana)	(Manicaria_saccifera	(Oenocarpus_bataua	Prestoea_acuminata))))	Nypa_fruticans)	Kingia_australis);
((Phoenix_dactylifera	(Sabal_domingensis	((Calamus_caryotoides	Burretiokentia_grandiflora)	((((Nypa_fruticans	Leopoldinia_pulchra)	Geonoma_undata)	((((Reinhardtia_simplex	(Reinhardtia_paiewonskiana	Reinhardtia_latisecta))	Attalea_speciosa)	Pseudophoenix_vinifera)	(((Dypsis_decaryi	(Dictyosperma_album	((Hydriastele_microspadix	Kentiopsis_piersoniorum)	Heterospathe_cagayanensis)))	Pelagodoxa_henryana)	(Manicaria_saccifera	(Oenocarpus_bataua	Prestoea_acuminata)))))	Iriartea_deltoidea))))	Kingia_australis);
((Phoenix_dactylifera	(Sabal_domingensis	((Calamus_caryotoides	Burretiokentia_grandiflora)	((((Nypa_fruticans	Leopoldinia_pulchra)	Geonoma_undata)	(((((Dictyosperma_album	((Hydriastele_microspadix	Kentiopsis_piersoniorum)	Heterospathe_cagayanensis))	Pseudophoenix_vinifera)	Manicaria_saccifera)	(((Reinhardtia_paiewonskiana	Reinhardtia_latisecta)	Reinhardtia_simplex)	Attalea_speciosa))	((Dypsis_decaryi	Pelagodoxa_henryana)	(Oenocarpus_bataua	Prestoea_acuminata))))	Iriartea_deltoidea))))	Kingia_australis);
((Dictyosperma_album	((((((((Hydriastele_microspadix	Kentiopsis_piersoniorum)	Heterospathe_cagayanensis)	((Nypa_fruticans	Leopoldinia_pulchra)	Geonoma_undata))	((Pseudophoenix_vinifera	Manicaria_saccifera)	(((Reinhardtia_paiewonskiana	Reinhardtia_latisecta)	Reinhardtia_simplex)	Attalea_speciosa)))	Pelagodoxa_henryana)	Dypsis_decaryi)	(Iriartea_deltoidea	((Phoenix_dactylifera	Sabal_domingensis)	(Calamus_caryotoides	Burretiokentia_grandiflora))))	(Oenocarpus_bataua	Prestoea_acuminata)))	Kingia_australis);
((Oenocarpus_bataua	(Prestoea_acuminata	(Manicaria_saccifera	((Pelagodoxa_henryana	((Dictyosperma_album	((Hydriastele_microspadix	Kentiopsis_piersoniorum)	Heterospathe_cagayanensis))	(Dypsis_decaryi	((((Pseudophoenix_vinifera	(Phoenix_dactylifera	Sabal_domingensis))	Iriartea_deltoidea)	(Calamus_caryotoides	Burretiokentia_grandiflora))	(((Reinhardtia_paiewonskiana	Reinhardtia_latisecta)	Reinhardtia_simplex)	Attalea_speciosa)))))	((Nypa_fruticans	Leopoldinia_pulchra)	Geonoma_undata)))))	Kingia_australis);
(((Oenocarpus_bataua	Prestoea_acuminata)	(((Dictyosperma_album	((Hydriastele_microspadix	Kentiopsis_piersoniorum)	Heterospathe_cagayanensis))	(((Manicaria_saccifera	(Pseudophoenix_vinifera	(((Reinhardtia_paiewonskiana	Reinhardtia_latisecta)	Reinhardtia_simplex)	Attalea_speciosa)))	Pelagodoxa_henryana)	(((Leopoldinia_pulchra	Nypa_fruticans)	Geonoma_undata)	(Iriartea_deltoidea	((Phoenix_dactylifera	Sabal_domingensis)	(Calamus_caryotoides	Burretiokentia_grandiflora))))))	Dypsis_decaryi))	Kingia_australis);
(((Oenocarpus_bataua	Prestoea_acuminata)	(((Iriartea_deltoidea	(Phoenix_dactylifera	Sabal_domingensis))	Calamus_caryotoides)	((Dypsis_decaryi	(Leopoldinia_pulchra	(((((Reinhardtia_paiewonskiana	Reinhardtia_latisecta)	Reinhardtia_simplex)	Attalea_speciosa)	(Manicaria_saccifera	Pseudophoenix_vinifera))	(Dictyosperma_album	((Hydriastele_microspadix	(Burretiokentia_grandiflora	Kentiopsis_piersoniorum))	Heterospathe_cagayanensis)))))	(Geonoma_undata	(Nypa_fruticans	Pelagodoxa_henryana)))))	Kingia_australis);
((Phoenix_dactylifera	(Sabal_domingensis	((Iriartea_deltoidea	((((Dictyosperma_album	((Hydriastele_microspadix	Kentiopsis_piersoniorum)	Heterospathe_cagayanensis))	((Dypsis_decaryi	Oenocarpus_bataua)	Prestoea_acuminata))	((Geonoma_undata	Manicaria_saccifera)	(Leopoldinia_pulchra	(Pseudophoenix_vinifera	(Nypa_fruticans	Pelagodoxa_henryana)))))	(((Reinhardtia_paiewonskiana	Reinhardtia_latisecta)	Reinhardtia_simplex)	Attalea_speciosa)))	(Burretiokentia_grandiflora	Calamus_caryotoides))))	Kingia_australis);
((Oenocarpus_bataua	(Prestoea_acuminata	((Pelagodoxa_henryana	(((Leopoldinia_pulchra	(((Burretiokentia_grandiflora	Calamus_caryotoides)	(Nypa_fruticans	(Phoenix_dactylifera	Sabal_domingensis)))	Iriartea_deltoidea))	Geonoma_undata)	(Dypsis_decaryi	((Kentiopsis_piersoniorum	(Heterospathe_cagayanensis	Hydriastele_microspadix))	(((Pseudophoenix_vinifera	((Reinhardtia_paiewonskiana	Reinhardtia_latisecta)	Reinhardtia_simplex))	Attalea_speciosa)	Manicaria_saccifera)))))	Dictyosperma_album)))	Kingia_australis);
((Nypa_fruticans	((Sabal_domingensis	(Iriartea_deltoidea	((((((Leopoldinia_pulchra	Geonoma_undata)	Pelagodoxa_henryana)	(((((Pseudophoenix_vinifera	((Reinhardtia_paiewonskiana	Reinhardtia_latisecta)	Reinhardtia_simplex))	Attalea_speciosa)	Manicaria_saccifera)	(Heterospathe_cagayanensis	(Kentiopsis_piersoniorum	Hydriastele_microspadix)))	Dictyosperma_album))	Dypsis_decaryi)	(Oenocarpus_bataua	Prestoea_acuminata))	(Burretiokentia_grandiflora	Calamus_caryotoides))))	Phoenix_dactylifera))	Kingia_australis);
((Dictyosperma_album	(((((((((Phoenix_dactylifera	Nypa_fruticans)	Sabal_domingensis)	(Burretiokentia_grandiflora	Calamus_caryotoides))	Iriartea_deltoidea)	(Geonoma_undata	Leopoldinia_pulchra))	((Manicaria_saccifera	(Prestoea_acuminata	Oenocarpus_bataua))	Pelagodoxa_henryana))	((Pseudophoenix_vinifera	((Reinhardtia_latisecta	Reinhardtia_paiewonskiana)	Reinhardtia_simplex))	Attalea_speciosa))	Dypsis_decaryi)	(Heterospathe_cagayanensis	(Kentiopsis_piersoniorum	Hydriastele_microspadix))))	Kingia_australis);
((Dictyosperma_album	((Dypsis_decaryi	(((((((Reinhardtia_latisecta	Reinhardtia_paiewonskiana)	Reinhardtia_simplex)	Attalea_speciosa)	((Phoenix_dactylifera	Nypa_fruticans)	Sabal_domingensis))	Iriartea_deltoidea)	(Prestoea_acuminata	Oenocarpus_bataua))	(((Pelagodoxa_henryana	Pseudophoenix_vinifera)	Geonoma_undata)	(Leopoldinia_pulchra	((Burretiokentia_grandiflora	Calamus_caryotoides)	Manicaria_saccifera)))))	((Hydriastele_microspadix	Kentiopsis_piersoniorum)	Heterospathe_cagayanensis)))	Kingia_australis);
((Dictyosperma_album	(((Pelagodoxa_henryana	Pseudophoenix_vinifera)	((Geonoma_undata	Leopoldinia_pulchra)	(((((Reinhardtia_latisecta	Reinhardtia_paiewonskiana)	Reinhardtia_simplex)	Attalea_speciosa)	(Dypsis_decaryi	(((Burretiokentia_grandiflora	Calamus_caryotoides)	((Phoenix_dactylifera	Nypa_fruticans)	Sabal_domingensis))	Iriartea_deltoidea)))	((Prestoea_acuminata	Oenocarpus_bataua)	Manicaria_saccifera))))	(Heterospathe_cagayanensis	(Hydriastele_microspadix	Kentiopsis_piersoniorum))))	Kingia_australis);
((Oenocarpus_bataua	((((Pseudophoenix_vinifera	(((Phoenix_dactylifera	Sabal_domingensis)	Nypa_fruticans)	Iriartea_deltoidea))	(Burretiokentia_grandiflora	Calamus_caryotoides))	(((Geonoma_undata	Pelagodoxa_henryana)	(Leopoldinia_pulchra	(((Heterospathe_cagayanensis	(Hydriastele_microspadix	Kentiopsis_piersoniorum))	Dictyosperma_album)	((Dypsis_decaryi	((Reinhardtia_latisecta	Reinhardtia_paiewonskiana)	Reinhardtia_simplex))	Manicaria_saccifera))))	Attalea_speciosa))	Prestoea_acuminata))	Kingia_australis);
(((((Burretiokentia_grandiflora	Calamus_caryotoides)	Phoenix_dactylifera)	(Sabal_domingensis	(((((Pseudophoenix_vinifera	(Attalea_speciosa	((Reinhardtia_latisecta	Reinhardtia_paiewonskiana)	Reinhardtia_simplex)))	(Manicaria_saccifera	(Prestoea_acuminata	Oenocarpus_bataua)))	(((Heterospathe_cagayanensis	((Hydriastele_microspadix	Kentiopsis_piersoniorum)	Dictyosperma_album))	Dypsis_decaryi)	Pelagodoxa_henryana))	(Geonoma_undata	Leopoldinia_pulchra))	Iriartea_deltoidea)))	Nypa_fruticans)	Kingia_australis);
(((Oenocarpus_bataua	Prestoea_acuminata)	((((Geonoma_undata	(Nypa_fruticans	Leopoldinia_pulchra))	((Dypsis_decaryi	(Dictyosperma_album	(Heterospathe_cagayanensis	(Hydriastele_microspadix	Kentiopsis_piersoniorum))))	((Attalea_speciosa	((Reinhardtia_latisecta	Reinhardtia_paiewonskiana)	Reinhardtia_simplex))	((Iriartea_deltoidea	(Pseudophoenix_vinifera	(Phoenix_dactylifera	Sabal_domingensis)))	(Burretiokentia_grandiflora	Calamus_caryotoides)))))	Pelagodoxa_henryana)	Manicaria_saccifera))	Kingia_australis);
(((Phoenix_dactylifera	Nypa_fruticans)	(Sabal_domingensis	(((Oenocarpus_bataua	Prestoea_acuminata)	((Attalea_speciosa	((Reinhardtia_latisecta	Reinhardtia_paiewonskiana)	Reinhardtia_simplex))	(Leopoldinia_pulchra	(((((Burretiokentia_grandiflora	Calamus_caryotoides)	Manicaria_saccifera)	Geonoma_undata)	Pseudophoenix_vinifera)	(Pelagodoxa_henryana	(Dypsis_decaryi	(Dictyosperma_album	(Heterospathe_cagayanensis	(Hydriastele_microspadix	Kentiopsis_piersoniorum)))))))))	Iriartea_deltoidea)))	Kingia_australis);
((Nypa_fruticans	(Leopoldinia_pulchra	((Iriartea_deltoidea	(Phoenix_dactylifera	Sabal_domingensis))	((Attalea_speciosa	((Reinhardtia_latisecta	Reinhardtia_paiewonskiana)	Reinhardtia_simplex))	((((Dictyosperma_album	(Heterospathe_cagayanensis	(Hydriastele_microspadix	Kentiopsis_piersoniorum)))	Dypsis_decaryi)	(Oenocarpus_bataua	Prestoea_acuminata))	((Pelagodoxa_henryana	(Geonoma_undata	Pseudophoenix_vinifera))	((Burretiokentia_grandiflora	Calamus_caryotoides)	Manicaria_saccifera)))))))	Kingia_australis);
((Dictyosperma_album	((Heterospathe_cagayanensis	(Hydriastele_microspadix	Kentiopsis_piersoniorum))	(((Nypa_fruticans	Pelagodoxa_henryana)	(((Oenocarpus_bataua	Prestoea_acuminata)	Dypsis_decaryi)	(Geonoma_undata	(Leopoldinia_pulchra	(Iriartea_deltoidea	(((Burretiokentia_grandiflora	Calamus_caryotoides)	Phoenix_dactylifera)	Sabal_domingensis))))))	((Attalea_speciosa	(((Reinhardtia_latisecta	Reinhardtia_paiewonskiana)	Reinhardtia_simplex)	Pseudophoenix_vinifera))	Manicaria_saccifera))))	Kingia_australis);
(((Oenocarpus_bataua	Prestoea_acuminata)	((Iriartea_deltoidea	(Phoenix_dactylifera	Sabal_domingensis))	((Attalea_speciosa	((Reinhardtia_latisecta	Reinhardtia_paiewonskiana)	Reinhardtia_simplex))	(Dypsis_decaryi	((Pelagodoxa_henryana	((Geonoma_undata	(Leopoldinia_pulchra	Nypa_fruticans))	(((Burretiokentia_grandiflora	Calamus_caryotoides)	Manicaria_saccifera)	Pseudophoenix_vinifera)))	(Dictyosperma_album	(Heterospathe_cagayanensis	(Hydriastele_microspadix	Kentiopsis_piersoniorum))))))))	Kingia_australis);
((Dictyosperma_album	((Heterospathe_cagayanensis	(Hydriastele_microspadix	Kentiopsis_piersoniorum))	(Pelagodoxa_henryana	((Geonoma_undata	Manicaria_saccifera)	((Leopoldinia_pulchra	((((Iriartea_deltoidea	(Nypa_fruticans	(Sabal_domingensis	Phoenix_dactylifera)))	Attalea_speciosa)	(Prestoea_acuminata	Oenocarpus_bataua))	Dypsis_decaryi))	((Pseudophoenix_vinifera	((Reinhardtia_latisecta	Reinhardtia_paiewonskiana)	Reinhardtia_simplex))	(Burretiokentia_grandiflora	Calamus_caryotoides)))))))	Kingia_australis);
((Dictyosperma_album	((Heterospathe_cagayanensis	(Hydriastele_microspadix	Kentiopsis_piersoniorum))	(((Pelagodoxa_henryana	(Geonoma_undata	(Nypa_fruticans	Leopoldinia_pulchra)))	(Dypsis_decaryi	(((Burretiokentia_grandiflora	Calamus_caryotoides)	(Iriartea_deltoidea	(Sabal_domingensis	Phoenix_dactylifera)))	(Prestoea_acuminata	Oenocarpus_bataua))))	(Manicaria_saccifera	(Attalea_speciosa	(Pseudophoenix_vinifera	((Reinhardtia_latisecta	Reinhardtia_paiewonskiana)	Reinhardtia_simplex)))))))	Kingia_australis);
((Dictyosperma_album	((Hydriastele_microspadix	Kentiopsis_piersoniorum)	(((Attalea_speciosa	((Reinhardtia_latisecta	Reinhardtia_paiewonskiana)	Reinhardtia_simplex))	Manicaria_saccifera)	((((Dypsis_decaryi	((((Pseudophoenix_vinifera	(Sabal_domingensis	Phoenix_dactylifera))	(Burretiokentia_grandiflora	Calamus_caryotoides))	Iriartea_deltoidea)	(Prestoea_acuminata	Oenocarpus_bataua)))	Heterospathe_cagayanensis)	Pelagodoxa_henryana)	(Geonoma_undata	(Nypa_fruticans	Leopoldinia_pulchra))))))	Kingia_australis);
((Nypa_fruticans	(Leopoldinia_pulchra	(((((Prestoea_acuminata	Oenocarpus_bataua)	Pelagodoxa_henryana)	((((Pseudophoenix_vinifera	(Attalea_speciosa	((Reinhardtia_latisecta	Reinhardtia_paiewonskiana)	Reinhardtia_simplex)))	Manicaria_saccifera)	(Dictyosperma_album	(Heterospathe_cagayanensis	(Hydriastele_microspadix	Kentiopsis_piersoniorum))))	Dypsis_decaryi))	(((Sabal_domingensis	Phoenix_dactylifera)	(Burretiokentia_grandiflora	Calamus_caryotoides))	Iriartea_deltoidea))	Geonoma_undata)))	Kingia_australis);
(((Phoenix_dactylifera	((Iriartea_deltoidea	((Prestoea_acuminata	Oenocarpus_bataua)	((Attalea_speciosa	((Reinhardtia_latisecta	Reinhardtia_paiewonskiana)	Reinhardtia_simplex))	((((Burretiokentia_grandiflora	Calamus_caryotoides)	Manicaria_saccifera)	(Leopoldinia_pulchra	(Geonoma_undata	(Pseudophoenix_vinifera	Pelagodoxa_henryana))))	(Dypsis_decaryi	(Dictyosperma_album	(Heterospathe_cagayanensis	(Hydriastele_microspadix	Kentiopsis_piersoniorum))))))))	Sabal_domingensis))	Nypa_fruticans)	Kingia_australis);
(((Phoenix_dactylifera	((Iriartea_deltoidea	((Prestoea_acuminata	Oenocarpus_bataua)	((Attalea_speciosa	((Reinhardtia_latisecta	Reinhardtia_paiewonskiana)	Reinhardtia_simplex))	((Leopoldinia_pulchra	(((Burretiokentia_grandiflora	Calamus_caryotoides)	Pelagodoxa_henryana)	(Geonoma_undata	(Pseudophoenix_vinifera	Manicaria_saccifera))))	(Dypsis_decaryi	(Dictyosperma_album	(Heterospathe_cagayanensis	(Hydriastele_microspadix	Kentiopsis_piersoniorum))))))))	Sabal_domingensis))	Nypa_fruticans)	Kingia_australis);
((Phoenix_dactylifera	((Nypa_fruticans	(Iriartea_deltoidea	((Prestoea_acuminata	(Dypsis_decaryi	Oenocarpus_bataua))	((Attalea_speciosa	((Reinhardtia_latisecta	Reinhardtia_paiewonskiana)	Reinhardtia_simplex))	(((Leopoldinia_pulchra	((Burretiokentia_grandiflora	Calamus_caryotoides)	(Geonoma_undata	(Pseudophoenix_vinifera	Manicaria_saccifera))))	Pelagodoxa_henryana)	(Dictyosperma_album	(Heterospathe_cagayanensis	(Hydriastele_microspadix	Kentiopsis_piersoniorum))))))))	Sabal_domingensis))	Kingia_australis);
((((Sabal_domingensis	Phoenix_dactylifera)	(Iriartea_deltoidea	((Prestoea_acuminata	Oenocarpus_bataua)	((Attalea_speciosa	((Reinhardtia_latisecta	Reinhardtia_paiewonskiana)	Reinhardtia_simplex))	(Dypsis_decaryi	((((Manicaria_saccifera	(Burretiokentia_grandiflora	Calamus_caryotoides))	(Geonoma_undata	Pseudophoenix_vinifera))	(Pelagodoxa_henryana	Leopoldinia_pulchra))	(Dictyosperma_album	(Heterospathe_cagayanensis	(Hydriastele_microspadix	Kentiopsis_piersoniorum)))))))))	Nypa_fruticans)	Kingia_australis);
((((Sabal_domingensis	Phoenix_dactylifera)	(Iriartea_deltoidea	((Prestoea_acuminata	Oenocarpus_bataua)	((Attalea_speciosa	((Reinhardtia_latisecta	Reinhardtia_paiewonskiana)	Reinhardtia_simplex))	(Dypsis_decaryi	((((Manicaria_saccifera	(Burretiokentia_grandiflora	Calamus_caryotoides))	(Geonoma_undata	Pseudophoenix_vinifera))	(Pelagodoxa_henryana	Leopoldinia_pulchra))	(Dictyosperma_album	(Heterospathe_cagayanensis	(Hydriastele_microspadix	Kentiopsis_piersoniorum)))))))))	Nypa_fruticans)	Kingia_australis);
((((Sabal_domingensis	Phoenix_dactylifera)	(Iriartea_deltoidea	((Geonoma_undata	Leopoldinia_pulchra)	((Pelagodoxa_henryana	((Dictyosperma_album	(Prestoea_acuminata	Oenocarpus_bataua))	(Burretiokentia_grandiflora	Calamus_caryotoides)))	((Manicaria_saccifera	(Pseudophoenix_vinifera	(Reinhardtia_simplex	(Attalea_speciosa	(Reinhardtia_latisecta	Reinhardtia_paiewonskiana)))))	((Heterospathe_cagayanensis	(Hydriastele_microspadix	Kentiopsis_piersoniorum))	Dypsis_decaryi))))))	Nypa_fruticans)	Kingia_australis);
((Nypa_fruticans	(Phoenix_dactylifera	(Sabal_domingensis	(Iriartea_deltoidea	(((((Burretiokentia_grandiflora	Calamus_caryotoides)	Manicaria_saccifera)	(Geonoma_undata	(Pseudophoenix_vinifera	Pelagodoxa_henryana)))	(((((Reinhardtia_paiewonskiana	Reinhardtia_latisecta)	Reinhardtia_simplex)	Attalea_speciosa)	Dypsis_decaryi)	((Dictyosperma_album	((Kentiopsis_piersoniorum	Hydriastele_microspadix)	Heterospathe_cagayanensis))	(Oenocarpus_bataua	Prestoea_acuminata))))	Leopoldinia_pulchra)))))	Kingia_australis);
((Phoenix_dactylifera	(Sabal_domingensis	(Nypa_fruticans	((Iriartea_deltoidea	(((Attalea_speciosa	((Dypsis_decaryi	Oenocarpus_bataua)	Prestoea_acuminata))	(((Reinhardtia_paiewonskiana	Reinhardtia_latisecta)	Reinhardtia_simplex)	((((Geonoma_undata	Manicaria_saccifera)	Leopoldinia_pulchra)	Pelagodoxa_henryana)	(Dictyosperma_album	(Kentiopsis_piersoniorum	(Hydriastele_microspadix	Heterospathe_cagayanensis))))))	Pseudophoenix_vinifera))	(Burretiokentia_grandiflora	Calamus_caryotoides)))))	Kingia_australis);
((((((Dypsis_decaryi	Oenocarpus_bataua)	((((((Geonoma_undata	Manicaria_saccifera)	Leopoldinia_pulchra)	Pelagodoxa_henryana)	(Kentiopsis_piersoniorum	((Dictyosperma_album	Hydriastele_microspadix)	Heterospathe_cagayanensis)))	Prestoea_acuminata)	((Attalea_speciosa	(Pseudophoenix_vinifera	((Reinhardtia_paiewonskiana	Reinhardtia_latisecta)	Reinhardtia_simplex)))	Iriartea_deltoidea)))	(Burretiokentia_grandiflora	Calamus_caryotoides))	Sabal_domingensis)	(Phoenix_dactylifera	Nypa_fruticans))	Kingia_australis);
((Dictyosperma_album	((Heterospathe_cagayanensis	(Kentiopsis_piersoniorum	Hydriastele_microspadix))	((Prestoea_acuminata	((Attalea_speciosa	(Pseudophoenix_vinifera	((Reinhardtia_paiewonskiana	Reinhardtia_latisecta)	Reinhardtia_simplex)))	(((Burretiokentia_grandiflora	Calamus_caryotoides)	((Oenocarpus_bataua	Dypsis_decaryi)	(Phoenix_dactylifera	Sabal_domingensis)))	Iriartea_deltoidea)))	(Pelagodoxa_henryana	(Manicaria_saccifera	((Geonoma_undata	Nypa_fruticans)	Leopoldinia_pulchra))))))	Kingia_australis);
((Nypa_fruticans	(Phoenix_dactylifera	(Sabal_domingensis	(((Prestoea_acuminata	Oenocarpus_bataua)	(((Attalea_speciosa	((Reinhardtia_paiewonskiana	Reinhardtia_latisecta)	Reinhardtia_simplex))	Pseudophoenix_vinifera)	((Dypsis_decaryi	(Dictyosperma_album	((Hydriastele_microspadix	Kentiopsis_piersoniorum)	Heterospathe_cagayanensis)))	((Leopoldinia_pulchra	Pelagodoxa_henryana)	((Manicaria_saccifera	Geonoma_undata)	(Calamus_caryotoides	Burretiokentia_grandiflora))))))	Iriartea_deltoidea))))	Kingia_australis);
((Nypa_fruticans	(Phoenix_dactylifera	(Sabal_domingensis	((((Prestoea_acuminata	Oenocarpus_bataua)	(((((Pseudophoenix_vinifera	Attalea_speciosa)	(Dictyosperma_album	((Dypsis_decaryi	(Hydriastele_microspadix	Kentiopsis_piersoniorum))	Heterospathe_cagayanensis)))	(((Reinhardtia_paiewonskiana	Reinhardtia_latisecta)	Reinhardtia_simplex)	Manicaria_saccifera))	(Geonoma_undata	Leopoldinia_pulchra))	Pelagodoxa_henryana))	Iriartea_deltoidea)	(Calamus_caryotoides	Burretiokentia_grandiflora)))))	Kingia_australis);
(((Prestoea_acuminata	Oenocarpus_bataua)	((Iriartea_deltoidea	(Phoenix_dactylifera	Sabal_domingensis))	((Attalea_speciosa	((Reinhardtia_paiewonskiana	Reinhardtia_latisecta)	Reinhardtia_simplex))	(((Dypsis_decaryi	(Calamus_caryotoides	Burretiokentia_grandiflora))	(((Nypa_fruticans	Pelagodoxa_henryana)	((Pseudophoenix_vinifera	Manicaria_saccifera)	Geonoma_undata))	Leopoldinia_pulchra))	(Dictyosperma_album	((Hydriastele_microspadix	Kentiopsis_piersoniorum)	Heterospathe_cagayanensis))))))	Kingia_australis);
(((Phoenix_dactylifera	(Sabal_domingensis	(((Attalea_speciosa	((Reinhardtia_paiewonskiana	Reinhardtia_latisecta)	Reinhardtia_simplex))	(((Dictyosperma_album	(Prestoea_acuminata	Oenocarpus_bataua))	(((Pelagodoxa_henryana	(((Calamus_caryotoides	Burretiokentia_grandiflora)	Manicaria_saccifera)	(Geonoma_undata	Pseudophoenix_vinifera)))	Leopoldinia_pulchra)	((Hydriastele_microspadix	Kentiopsis_piersoniorum)	Heterospathe_cagayanensis)))	Dypsis_decaryi))	Iriartea_deltoidea)))	Nypa_fruticans)	Kingia_australis);
((Dictyosperma_album	(((Hydriastele_microspadix	Kentiopsis_piersoniorum)	Heterospathe_cagayanensis)	((Dypsis_decaryi	(((Iriartea_deltoidea	(Phoenix_dactylifera	Sabal_domingensis))	(Attalea_speciosa	((Reinhardtia_paiewonskiana	Reinhardtia_latisecta)	Reinhardtia_simplex)))	(Prestoea_acuminata	Oenocarpus_bataua)))	(((Nypa_fruticans	Pelagodoxa_henryana)	(((Calamus_caryotoides	Burretiokentia_grandiflora)	Manicaria_saccifera)	(Geonoma_undata	Pseudophoenix_vinifera)))	Leopoldinia_pulchra))))	Kingia_australis);
((Oenocarpus_bataua	((((((Iriartea_deltoidea	(((Calamus_caryotoides	Burretiokentia_grandiflora)	Phoenix_dactylifera)	Sabal_domingensis))	(Geonoma_undata	(Nypa_fruticans	Leopoldinia_pulchra)))	((Pseudophoenix_vinifera	(Attalea_speciosa	((Reinhardtia_paiewonskiana	Reinhardtia_latisecta)	Reinhardtia_simplex)))	(Pelagodoxa_henryana	(Dictyosperma_album	((Hydriastele_microspadix	Kentiopsis_piersoniorum)	Heterospathe_cagayanensis)))))	Dypsis_decaryi)	Manicaria_saccifera)	Prestoea_acuminata))	Kingia_australis);
(((Reinhardtia_latisecta	Reinhardtia_paiewonskiana)	(Reinhardtia_simplex	(((((((Pelagodoxa_henryana	((Calamus_caryotoides	Burretiokentia_grandiflora)	(Oenocarpus_bataua	((Nypa_fruticans	Leopoldinia_pulchra)	(Phoenix_dactylifera	Sabal_domingensis)))))	Prestoea_acuminata)	Iriartea_deltoidea)	(Dictyosperma_album	((Kentiopsis_piersoniorum	Hydriastele_microspadix)	Heterospathe_cagayanensis)))	((Pseudophoenix_vinifera	Manicaria_saccifera)	Geonoma_undata))	Dypsis_decaryi)	Attalea_speciosa)))	Kingia_australis);
((Nypa_fruticans	(Phoenix_dactylifera	(Sabal_domingensis	((((Calamus_caryotoides	Burretiokentia_grandiflora)	(((Manicaria_saccifera	(Oenocarpus_bataua	Prestoea_acuminata))	((Pseudophoenix_vinifera	(Attalea_speciosa	((Reinhardtia_latisecta	Reinhardtia_paiewonskiana)	Reinhardtia_simplex)))	((Dictyosperma_album	((Kentiopsis_piersoniorum	Hydriastele_microspadix)	Heterospathe_cagayanensis))	Dypsis_decaryi)))	(Pelagodoxa_henryana	Geonoma_undata)))	Leopoldinia_pulchra)	Iriartea_deltoidea))))	Kingia_australis);
((Dictyosperma_album	(((Kentiopsis_piersoniorum	Hydriastele_microspadix)	Heterospathe_cagayanensis)	(Dypsis_decaryi	(((Geonoma_undata	(Leopoldinia_pulchra	(Iriartea_deltoidea	((Phoenix_dactylifera	Sabal_domingensis)	Nypa_fruticans))))	(((Calamus_caryotoides	Burretiokentia_grandiflora)	Pelagodoxa_henryana)	(Oenocarpus_bataua	Prestoea_acuminata)))	(Manicaria_saccifera	(Pseudophoenix_vinifera	(Attalea_speciosa	((Reinhardtia_latisecta	Reinhardtia_paiewonskiana)	Reinhardtia_simplex))))))))	Kingia_australis);
(((Oenocarpus_bataua	(((Manicaria_saccifera	((Calamus_caryotoides	Burretiokentia_grandiflora)	(Leopoldinia_pulchra	(Nypa_fruticans	Geonoma_undata))))	((Dypsis_decaryi	(Pseudophoenix_vinifera	(Dictyosperma_album	((Kentiopsis_piersoniorum	Hydriastele_microspadix)	Heterospathe_cagayanensis))))	Pelagodoxa_henryana))	((Attalea_speciosa	((Reinhardtia_latisecta	Reinhardtia_paiewonskiana)	Reinhardtia_simplex))	(Iriartea_deltoidea	(Phoenix_dactylifera	Sabal_domingensis)))))	Prestoea_acuminata)	Kingia_australis);
((Nypa_fruticans	((Phoenix_dactylifera	Sabal_domingensis)	(((Prestoea_acuminata	Oenocarpus_bataua)	Iriartea_deltoidea)	((Attalea_speciosa	((Reinhardtia_latisecta	Reinhardtia_paiewonskiana)	Reinhardtia_simplex))	(Dypsis_decaryi	((Dictyosperma_album	((Kentiopsis_piersoniorum	Hydriastele_microspadix)	Heterospathe_cagayanensis))	((Geonoma_undata	(Pseudophoenix_vinifera	Pelagodoxa_henryana))	(Leopoldinia_pulchra	(Manicaria_saccifera	(Calamus_caryotoides	Burretiokentia_grandiflora))))))))))	Kingia_australis);
(((Sabal_domingensis	(((Attalea_speciosa	((Reinhardtia_latisecta	Reinhardtia_paiewonskiana)	Reinhardtia_simplex))	((((((Prestoea_acuminata	Oenocarpus_bataua)	Manicaria_saccifera)	(Geonoma_undata	Leopoldinia_pulchra))	((Pelagodoxa_henryana	(Calamus_caryotoides	Burretiokentia_grandiflora))	Pseudophoenix_vinifera))	Dypsis_decaryi)	(Dictyosperma_album	((Kentiopsis_piersoniorum	Hydriastele_microspadix)	Heterospathe_cagayanensis))))	Iriartea_deltoidea))	(Nypa_fruticans	Phoenix_dactylifera))	Kingia_australis);
(((Sabal_domingensis	(((((Pelagodoxa_henryana	Geonoma_undata)	(Leopoldinia_pulchra	(((Attalea_speciosa	((Reinhardtia_latisecta	Reinhardtia_paiewonskiana)	Reinhardtia_simplex))	(Pseudophoenix_vinifera	Manicaria_saccifera))	(Heterospathe_cagayanensis	((Dictyosperma_album	Kentiopsis_piersoniorum)	Hydriastele_microspadix)))))	(Prestoea_acuminata	(Dypsis_decaryi	Oenocarpus_bataua)))	(Calamus_caryotoides	Burretiokentia_grandiflora))	Iriartea_deltoidea))	(Nypa_fruticans	Phoenix_dactylifera))	Kingia_australis);
(((Sabal_domingensis	((Calamus_caryotoides	Burretiokentia_grandiflora)	((((((Heterospathe_cagayanensis	(Kentiopsis_piersoniorum	Hydriastele_microspadix))	Dictyosperma_album)	(Attalea_speciosa	((Reinhardtia_latisecta	Reinhardtia_paiewonskiana)	(Pseudophoenix_vinifera	Reinhardtia_simplex))))	Pelagodoxa_henryana)	(Manicaria_saccifera	(Dypsis_decaryi	((Prestoea_acuminata	Oenocarpus_bataua)	Iriartea_deltoidea))))	(Nypa_fruticans	(Geonoma_undata	Leopoldinia_pulchra)))))	Phoenix_dactylifera)	Kingia_australis);
((Nypa_fruticans	((Phoenix_dactylifera	Sabal_domingensis)	((Iriartea_deltoidea	((((Dypsis_decaryi	((Hydriastele_microspadix	(Heterospathe_cagayanensis	Kentiopsis_piersoniorum))	Dictyosperma_album))	((((Manicaria_saccifera	(Prestoea_acuminata	Oenocarpus_bataua))	Leopoldinia_pulchra)	Geonoma_undata)	Pelagodoxa_henryana))	(Attalea_speciosa	(Reinhardtia_simplex	(Reinhardtia_latisecta	Reinhardtia_paiewonskiana))))	Pseudophoenix_vinifera))	(Calamus_caryotoides	Burretiokentia_grandiflora))))	Kingia_australis);
(((Prestoea_acuminata	Oenocarpus_bataua)	(Attalea_speciosa	((Iriartea_deltoidea	(Phoenix_dactylifera	Sabal_domingensis))	((((Heterospathe_cagayanensis	(Kentiopsis_piersoniorum	Hydriastele_microspadix))	Dictyosperma_album)	((Leopoldinia_pulchra	(((Calamus_caryotoides	Burretiokentia_grandiflora)	Manicaria_saccifera)	(Pseudophoenix_vinifera	Geonoma_undata)))	((Nypa_fruticans	Pelagodoxa_henryana)	(Reinhardtia_simplex	(Reinhardtia_latisecta	Reinhardtia_paiewonskiana)))))	Dypsis_decaryi))))	Kingia_australis);
((((((Prestoea_acuminata	Oenocarpus_bataua)	(((Geonoma_undata	((Heterospathe_cagayanensis	(Hydriastele_microspadix	Kentiopsis_piersoniorum))	Dictyosperma_album))	(Dypsis_decaryi	(((Attalea_speciosa	((Reinhardtia_paiewonskiana	Reinhardtia_latisecta)	Reinhardtia_simplex))	Pseudophoenix_vinifera)	Manicaria_saccifera)))	((Leopoldinia_pulchra	(Burretiokentia_grandiflora	Calamus_caryotoides))	Pelagodoxa_henryana)))	(Sabal_domingensis	Phoenix_dactylifera))	Iriartea_deltoidea)	Nypa_fruticans)	Kingia_australis);
((Dictyosperma_album	(((Dypsis_decaryi	(Manicaria_saccifera	(Prestoea_acuminata	Oenocarpus_bataua)))	(((Leopoldinia_pulchra	Nypa_fruticans)	Geonoma_undata)	(Pelagodoxa_henryana	(((Burretiokentia_grandiflora	Calamus_caryotoides)	((Sabal_domingensis	Phoenix_dactylifera)	Iriartea_deltoidea))	(Attalea_speciosa	(((Reinhardtia_paiewonskiana	Reinhardtia_latisecta)	Reinhardtia_simplex)	Pseudophoenix_vinifera))))))	(Heterospathe_cagayanensis	(Hydriastele_microspadix	Kentiopsis_piersoniorum))))	Kingia_australis);
(((Prestoea_acuminata	Oenocarpus_bataua)	((((Heterospathe_cagayanensis	(Hydriastele_microspadix	Kentiopsis_piersoniorum))	Dictyosperma_album)	((Pelagodoxa_henryana	(((Burretiokentia_grandiflora	Calamus_caryotoides)	((Sabal_domingensis	Phoenix_dactylifera)	Iriartea_deltoidea))	(Leopoldinia_pulchra	Nypa_fruticans)))	((Geonoma_undata	Pseudophoenix_vinifera)	Manicaria_saccifera)))	((Attalea_speciosa	((Reinhardtia_paiewonskiana	Reinhardtia_latisecta)	Reinhardtia_simplex))	Dypsis_decaryi)))	Kingia_australis);
(((Prestoea_acuminata	Oenocarpus_bataua)	(((((((Geonoma_undata	Manicaria_saccifera)	(((Heterospathe_cagayanensis	(Hydriastele_microspadix	Kentiopsis_piersoniorum))	Dictyosperma_album)	((Burretiokentia_grandiflora	Calamus_caryotoides)	((Reinhardtia_paiewonskiana	Reinhardtia_latisecta)	Reinhardtia_simplex))))	Pelagodoxa_henryana)	(((Nypa_fruticans	(Sabal_domingensis	Phoenix_dactylifera))	Iriartea_deltoidea)	Leopoldinia_pulchra))	Pseudophoenix_vinifera)	Attalea_speciosa)	Dypsis_decaryi))	Kingia_australis);
((Dictyosperma_album	((((Nypa_fruticans	Pelagodoxa_henryana)	((Prestoea_acuminata	Oenocarpus_bataua)	(((Dypsis_decaryi	(Attalea_speciosa	((Reinhardtia_paiewonskiana	Reinhardtia_latisecta)	Reinhardtia_simplex)))	(Geonoma_undata	(Pseudophoenix_vinifera	Manicaria_saccifera)))	(((Sabal_domingensis	((Burretiokentia_grandiflora	Calamus_caryotoides)	Phoenix_dactylifera))	Iriartea_deltoidea)	Leopoldinia_pulchra))))	Heterospathe_cagayanensis)	(Hydriastele_microspadix	Kentiopsis_piersoniorum)))	Kingia_australis);
((Kentiopsis_piersoniorum	(Hydriastele_microspadix	((Dictyosperma_album	(((Leopoldinia_pulchra	Pelagodoxa_henryana)	(Manicaria_saccifera	Geonoma_undata))	((((Nypa_fruticans	(Phoenix_dactylifera	Sabal_domingensis))	Iriartea_deltoidea)	(Burretiokentia_grandiflora	Calamus_caryotoides))	((Pseudophoenix_vinifera	(Attalea_speciosa	((Reinhardtia_paiewonskiana	Reinhardtia_latisecta)	Reinhardtia_simplex)))	(Prestoea_acuminata	(Dypsis_decaryi	Oenocarpus_bataua))))))	Heterospathe_cagayanensis)))	Kingia_australis);
((Nypa_fruticans	((Phoenix_dactylifera	Sabal_domingensis)	(Iriartea_deltoidea	((Burretiokentia_grandiflora	Calamus_caryotoides)	((Prestoea_acuminata	Oenocarpus_bataua)	(Pelagodoxa_henryana	(((((Heterospathe_cagayanensis	(Kentiopsis_piersoniorum	Hydriastele_microspadix))	Dictyosperma_album)	((Attalea_speciosa	((Reinhardtia_paiewonskiana	Reinhardtia_latisecta)	Reinhardtia_simplex))	(Pseudophoenix_vinifera	Manicaria_saccifera)))	Dypsis_decaryi)	(Geonoma_undata	Leopoldinia_pulchra))))))))	Kingia_australis);
((Sabal_domingensis	((((((Attalea_speciosa	((Reinhardtia_paiewonskiana	Reinhardtia_latisecta)	Reinhardtia_simplex))	(Prestoea_acuminata	Oenocarpus_bataua))	Iriartea_deltoidea)	((Pelagodoxa_henryana	((Heterospathe_cagayanensis	((Kentiopsis_piersoniorum	Hydriastele_microspadix)	Dictyosperma_album))	Dypsis_decaryi))	((((Pseudophoenix_vinifera	Manicaria_saccifera)	Geonoma_undata)	(Burretiokentia_grandiflora	Calamus_caryotoides))	Leopoldinia_pulchra)))	Nypa_fruticans)	Phoenix_dactylifera))	Kingia_australis);
(((Reinhardtia_paiewonskiana	Reinhardtia_latisecta)	(Reinhardtia_simplex	(((Pseudophoenix_vinifera	Manicaria_saccifera)	(((Heterospathe_cagayanensis	(Kentiopsis_piersoniorum	Hydriastele_microspadix))	Dictyosperma_album)	(((((Burretiokentia_grandiflora	Calamus_caryotoides)	((Iriartea_deltoidea	(Phoenix_dactylifera	Sabal_domingensis))	(Prestoea_acuminata	Oenocarpus_bataua)))	((Nypa_fruticans	Leopoldinia_pulchra)	Geonoma_undata))	Pelagodoxa_henryana)	Dypsis_decaryi)))	Attalea_speciosa)))	Kingia_australis);
((Dictyosperma_album	((((Dypsis_decaryi	(Manicaria_saccifera	(Burretiokentia_grandiflora	Calamus_caryotoides)))	((((Nypa_fruticans	Leopoldinia_pulchra)	Geonoma_undata)	Pelagodoxa_henryana)	((Attalea_speciosa	((Reinhardtia_paiewonskiana	Reinhardtia_latisecta)	Reinhardtia_simplex))	(((Phoenix_dactylifera	Sabal_domingensis)	Pseudophoenix_vinifera)	(Iriartea_deltoidea	(Prestoea_acuminata	Oenocarpus_bataua))))))	Heterospathe_cagayanensis)	(Kentiopsis_piersoniorum	Hydriastele_microspadix)))	Kingia_australis);
((Dictyosperma_album	(((((Pelagodoxa_henryana	(((((Sabal_domingensis	Phoenix_dactylifera)	Calamus_caryotoides)	Iriartea_deltoidea)	((Burretiokentia_grandiflora	Leopoldinia_pulchra)	(Geonoma_undata	Nypa_fruticans)))	(Oenocarpus_bataua	Prestoea_acuminata)))	(Manicaria_saccifera	(Pseudophoenix_vinifera	(Attalea_speciosa	(Reinhardtia_simplex	(Reinhardtia_paiewonskiana	Reinhardtia_latisecta))))))	Dypsis_decaryi)	Heterospathe_cagayanensis)	(Kentiopsis_piersoniorum	Hydriastele_microspadix)))	Kingia_australis);
(((Phoenix_dactylifera	((Iriartea_deltoidea	(((Burretiokentia_grandiflora	Leopoldinia_pulchra)	Geonoma_undata)	(((Pseudophoenix_vinifera	(Attalea_speciosa	(Reinhardtia_simplex	(Reinhardtia_paiewonskiana	Reinhardtia_latisecta))))	(Manicaria_saccifera	(Oenocarpus_bataua	Prestoea_acuminata)))	((Calamus_caryotoides	Pelagodoxa_henryana)	(((Heterospathe_cagayanensis	(Kentiopsis_piersoniorum	Hydriastele_microspadix))	Dictyosperma_album)	Dypsis_decaryi)))))	Sabal_domingensis))	Nypa_fruticans)	Kingia_australis);
((Dictyosperma_album	(Heterospathe_cagayanensis	(((((((Manicaria_saccifera	(Oenocarpus_bataua	Prestoea_acuminata))	(Nypa_fruticans	Pelagodoxa_henryana))	((Sabal_domingensis	Phoenix_dactylifera)	((Calamus_caryotoides	Burretiokentia_grandiflora)	Leopoldinia_pulchra)))	Geonoma_undata)	(Iriartea_deltoidea	(Attalea_speciosa	(Pseudophoenix_vinifera	((Reinhardtia_paiewonskiana	Reinhardtia_latisecta)	Reinhardtia_simplex)))))	Dypsis_decaryi)	(Kentiopsis_piersoniorum	Hydriastele_microspadix))))	Kingia_australis);
((Nypa_fruticans	(((Sabal_domingensis	Phoenix_dactylifera)	Iriartea_deltoidea)	(((Oenocarpus_bataua	Prestoea_acuminata)	((Attalea_speciosa	((Reinhardtia_paiewonskiana	Reinhardtia_latisecta)	Reinhardtia_simplex))	((((Leopoldinia_pulchra	Pelagodoxa_henryana)	((Calamus_caryotoides	Burretiokentia_grandiflora)	Manicaria_saccifera))	Geonoma_undata)	(Dypsis_decaryi	(Dictyosperma_album	(Hydriastele_microspadix	(Kentiopsis_piersoniorum	Heterospathe_cagayanensis)))))))	Pseudophoenix_vinifera)))	Kingia_australis);
((Nypa_fruticans	((Iriartea_deltoidea	((Dypsis_decaryi	(((Leopoldinia_pulchra	(((Calamus_caryotoides	Burretiokentia_grandiflora)	Manicaria_saccifera)	Geonoma_undata))	Pelagodoxa_henryana)	(Dictyosperma_album	(Hydriastele_microspadix	(Kentiopsis_piersoniorum	Heterospathe_cagayanensis)))))	((Oenocarpus_bataua	Prestoea_acuminata)	(Pseudophoenix_vinifera	(Attalea_speciosa	((Reinhardtia_paiewonskiana	Reinhardtia_latisecta)	Reinhardtia_simplex))))))	(Sabal_domingensis	Phoenix_dactylifera)))	Kingia_australis);
((((Nypa_fruticans	Phoenix_dactylifera)	((Iriartea_deltoidea	((Oenocarpus_bataua	Prestoea_acuminata)	((Heterospathe_cagayanensis	(Kentiopsis_piersoniorum	((Dypsis_decaryi	(Attalea_speciosa	((Reinhardtia_paiewonskiana	Reinhardtia_latisecta)	Reinhardtia_simplex)))	(Manicaria_saccifera	Pseudophoenix_vinifera))))	((Hydriastele_microspadix	Leopoldinia_pulchra)	((Dictyosperma_album	Geonoma_undata)	Pelagodoxa_henryana)))))	Sabal_domingensis))	(Calamus_caryotoides	Burretiokentia_grandiflora))	Kingia_australis);
((Prestoea_acuminata	(((((((Calamus_caryotoides	Burretiokentia_grandiflora)	((((Sabal_domingensis	Phoenix_dactylifera)	Iriartea_deltoidea)	Leopoldinia_pulchra)	Geonoma_undata))	(Nypa_fruticans	Pelagodoxa_henryana))	((Heterospathe_cagayanensis	((Kentiopsis_piersoniorum	Hydriastele_microspadix)	Dictyosperma_album))	(Attalea_speciosa	(Pseudophoenix_vinifera	((Reinhardtia_paiewonskiana	Reinhardtia_latisecta)	Reinhardtia_simplex)))))	Dypsis_decaryi)	Manicaria_saccifera)	Oenocarpus_bataua))	Kingia_australis);
((Prestoea_acuminata	(((Nypa_fruticans	Pelagodoxa_henryana)	(((Manicaria_saccifera	((Attalea_speciosa	(Reinhardtia_simplex	(Reinhardtia_paiewonskiana	Reinhardtia_latisecta)))	Pseudophoenix_vinifera))	(Dypsis_decaryi	(Dictyosperma_album	(Heterospathe_cagayanensis	(Kentiopsis_piersoniorum	Hydriastele_microspadix)))))	((Leopoldinia_pulchra	(((Sabal_domingensis	Phoenix_dactylifera)	Iriartea_deltoidea)	(Calamus_caryotoides	Burretiokentia_grandiflora)))	Geonoma_undata)))	Oenocarpus_bataua))	Kingia_australis);
((Sabal_domingensis	(Phoenix_dactylifera	(((Calamus_caryotoides	Burretiokentia_grandiflora)	((((Pelagodoxa_henryana	Geonoma_undata)	((Heterospathe_cagayanensis	(Kentiopsis_piersoniorum	Hydriastele_microspadix))	(Leopoldinia_pulchra	((Pseudophoenix_vinifera	Manicaria_saccifera)	(Attalea_speciosa	(Reinhardtia_simplex	(Reinhardtia_paiewonskiana	Reinhardtia_latisecta)))))))	(((Dypsis_decaryi	Oenocarpus_bataua)	Prestoea_acuminata)	Dictyosperma_album))	Iriartea_deltoidea))	Nypa_fruticans)))	Kingia_australis);
((Nypa_fruticans	((Sabal_domingensis	Phoenix_dactylifera)	((Calamus_caryotoides	Burretiokentia_grandiflora)	((((((Dictyosperma_album	((Kentiopsis_piersoniorum	Hydriastele_microspadix)	Heterospathe_cagayanensis))	Geonoma_undata)	Pelagodoxa_henryana)	((Manicaria_saccifera	((Dypsis_decaryi	Oenocarpus_bataua)	Prestoea_acuminata))	Leopoldinia_pulchra))	(Attalea_speciosa	(Pseudophoenix_vinifera	((Reinhardtia_paiewonskiana	Reinhardtia_latisecta)	Reinhardtia_simplex))))	Iriartea_deltoidea))))	Kingia_australis);
((Nypa_fruticans	((Sabal_domingensis	(((((Dictyosperma_album	(Heterospathe_cagayanensis	(Kentiopsis_piersoniorum	Hydriastele_microspadix)))	(((Leopoldinia_pulchra	Geonoma_undata)	(Dypsis_decaryi	((Oenocarpus_bataua	Prestoea_acuminata)	Manicaria_saccifera)))	Pelagodoxa_henryana))	(Pseudophoenix_vinifera	(Attalea_speciosa	(Reinhardtia_simplex	(Reinhardtia_paiewonskiana	Reinhardtia_latisecta)))))	Iriartea_deltoidea)	(Calamus_caryotoides	Burretiokentia_grandiflora)))	Phoenix_dactylifera))	Kingia_australis);
(((Sabal_domingensis	((((Calamus_caryotoides	Burretiokentia_grandiflora)	(Dypsis_decaryi	(((Nypa_fruticans	(Leopoldinia_pulchra	Geonoma_undata))	((((Dictyosperma_album	(Heterospathe_cagayanensis	(Kentiopsis_piersoniorum	Hydriastele_microspadix)))	Pseudophoenix_vinifera)	(Attalea_speciosa	(Reinhardtia_simplex	(Reinhardtia_paiewonskiana	Reinhardtia_latisecta))))	Manicaria_saccifera))	Pelagodoxa_henryana)))	(Oenocarpus_bataua	Prestoea_acuminata))	Iriartea_deltoidea))	Phoenix_dactylifera)	Kingia_australis);
(((Sabal_domingensis	(((((((Leopoldinia_pulchra	(Manicaria_saccifera	(Attalea_speciosa	(Pseudophoenix_vinifera	(Reinhardtia_simplex	(Reinhardtia_paiewonskiana	Reinhardtia_latisecta))))))	Dypsis_decaryi)	((((Calamus_caryotoides	Burretiokentia_grandiflora)	Dictyosperma_album)	(Heterospathe_cagayanensis	(Kentiopsis_piersoniorum	Hydriastele_microspadix)))	Pelagodoxa_henryana))	Geonoma_undata)	(Oenocarpus_bataua	Prestoea_acuminata))	Iriartea_deltoidea)	Nypa_fruticans))	Phoenix_dactylifera)	Kingia_australis);
((Dictyosperma_album	(((Kentiopsis_piersoniorum	Hydriastele_microspadix)	Heterospathe_cagayanensis)	(((((Oenocarpus_bataua	Prestoea_acuminata)	Manicaria_saccifera)	(((((Calamus_caryotoides	Burretiokentia_grandiflora)	(Phoenix_dactylifera	Sabal_domingensis))	(Geonoma_undata	(Nypa_fruticans	Leopoldinia_pulchra)))	Iriartea_deltoidea)	(Attalea_speciosa	(Pseudophoenix_vinifera	(Reinhardtia_simplex	(Reinhardtia_paiewonskiana	Reinhardtia_latisecta))))))	Pelagodoxa_henryana)	Dypsis_decaryi)))	Kingia_australis);
(((Sabal_domingensis	((Iriartea_deltoidea	((Oenocarpus_bataua	Prestoea_acuminata)	((Attalea_speciosa	(Pseudophoenix_vinifera	(Reinhardtia_simplex	(Reinhardtia_paiewonskiana	Reinhardtia_latisecta))))	(((Dypsis_decaryi	Manicaria_saccifera)	Leopoldinia_pulchra)	((Dictyosperma_album	((Kentiopsis_piersoniorum	Hydriastele_microspadix)	Heterospathe_cagayanensis))	(Geonoma_undata	Pelagodoxa_henryana))))))	(Calamus_caryotoides	Burretiokentia_grandiflora)))	(Nypa_fruticans	Phoenix_dactylifera))	Kingia_australis);
(((Oenocarpus_bataua	Prestoea_acuminata)	(((Attalea_speciosa	(Reinhardtia_simplex	(Reinhardtia_paiewonskiana	Reinhardtia_latisecta)))	Pseudophoenix_vinifera)	((Dypsis_decaryi	((Dictyosperma_album	((Kentiopsis_piersoniorum	Hydriastele_microspadix)	Heterospathe_cagayanensis))	((Pelagodoxa_henryana	(Geonoma_undata	(Nypa_fruticans	Leopoldinia_pulchra)))	((Calamus_caryotoides	Burretiokentia_grandiflora)	Manicaria_saccifera))))	((Phoenix_dactylifera	Sabal_domingensis)	Iriartea_deltoidea))))	Kingia_australis);
((Sabal_domingensis	((Iriartea_deltoidea	(((((Nypa_fruticans	Pelagodoxa_henryana)	(Dypsis_decaryi	(Dictyosperma_album	((Kentiopsis_piersoniorum	Hydriastele_microspadix)	Heterospathe_cagayanensis))))	(Oenocarpus_bataua	Prestoea_acuminata))	(((Pseudophoenix_vinifera	Geonoma_undata)	((Calamus_caryotoides	Burretiokentia_grandiflora)	Manicaria_saccifera))	(Attalea_speciosa	(Reinhardtia_simplex	(Reinhardtia_paiewonskiana	Reinhardtia_latisecta)))))	Leopoldinia_pulchra))	Phoenix_dactylifera))	Kingia_australis);
((Phoenix_dactylifera	(Sabal_domingensis	((Iriartea_deltoidea	(((Oenocarpus_bataua	Prestoea_acuminata)	(((((Pseudophoenix_vinifera	Geonoma_undata)	Manicaria_saccifera)	Leopoldinia_pulchra)	(Nypa_fruticans	Pelagodoxa_henryana))	(Dypsis_decaryi	(Dictyosperma_album	((Kentiopsis_piersoniorum	Hydriastele_microspadix)	Heterospathe_cagayanensis)))))	(Attalea_speciosa	(Reinhardtia_simplex	(Reinhardtia_paiewonskiana	Reinhardtia_latisecta)))))	(Calamus_caryotoides	Burretiokentia_grandiflora))))	Kingia_australis);
((((Phoenix_dactylifera	Sabal_domingensis)	((Iriartea_deltoidea	(((Attalea_speciosa	(Reinhardtia_simplex	(Reinhardtia_paiewonskiana	Reinhardtia_latisecta)))	(((Dypsis_decaryi	(Dictyosperma_album	((Kentiopsis_piersoniorum	Hydriastele_microspadix)	Heterospathe_cagayanensis)))	(Oenocarpus_bataua	Prestoea_acuminata))	(((Pseudophoenix_vinifera	Geonoma_undata)	Manicaria_saccifera)	Pelagodoxa_henryana)))	Leopoldinia_pulchra))	(Calamus_caryotoides	Burretiokentia_grandiflora)))	Nypa_fruticans)	Kingia_australis);
((Dictyosperma_album	(((Kentiopsis_piersoniorum	Hydriastele_microspadix)	Heterospathe_cagayanensis)	(((Leopoldinia_pulchra	((Pseudophoenix_vinifera	Geonoma_undata)	Manicaria_saccifera))	Pelagodoxa_henryana)	((((Calamus_caryotoides	Burretiokentia_grandiflora)	(Iriartea_deltoidea	(Phoenix_dactylifera	Sabal_domingensis)))	((Dypsis_decaryi	Oenocarpus_bataua)	(Nypa_fruticans	Prestoea_acuminata)))	(Attalea_speciosa	(Reinhardtia_simplex	(Reinhardtia_paiewonskiana	Reinhardtia_latisecta)))))))	Kingia_australis);
(((Phoenix_dactylifera	Nypa_fruticans)	((((Burretiokentia_grandiflora	Calamus_caryotoides)	(((Pelagodoxa_henryana	((Dictyosperma_album	(Heterospathe_cagayanensis	(Hydriastele_microspadix	Kentiopsis_piersoniorum)))	Dypsis_decaryi))	((Leopoldinia_pulchra	(Manicaria_saccifera	(Prestoea_acuminata	Oenocarpus_bataua)))	Geonoma_undata))	(Pseudophoenix_vinifera	(((Reinhardtia_paiewonskiana	Reinhardtia_latisecta)	Reinhardtia_simplex)	Attalea_speciosa))))	Iriartea_deltoidea)	Sabal_domingensis))	Kingia_australis);
((Nypa_fruticans	(Phoenix_dactylifera	(((((Prestoea_acuminata	Oenocarpus_bataua)	(Dypsis_decaryi	((Dictyosperma_album	(Heterospathe_cagayanensis	(Hydriastele_microspadix	Kentiopsis_piersoniorum)))	(((Burretiokentia_grandiflora	Calamus_caryotoides)	(Manicaria_saccifera	(Pseudophoenix_vinifera	Geonoma_undata)))	Pelagodoxa_henryana))))	(Iriartea_deltoidea	(((Reinhardtia_paiewonskiana	Reinhardtia_latisecta)	Reinhardtia_simplex)	Attalea_speciosa)))	Leopoldinia_pulchra)	Sabal_domingensis)))	Kingia_australis);
((Nypa_fruticans	((((Prestoea_acuminata	(Dypsis_decaryi	Oenocarpus_bataua))	(((Leopoldinia_pulchra	((Dictyosperma_album	(Heterospathe_cagayanensis	(Hydriastele_microspadix	Kentiopsis_piersoniorum)))	Pelagodoxa_henryana))	(((Manicaria_saccifera	Pseudophoenix_vinifera)	Geonoma_undata)	(Burretiokentia_grandiflora	Calamus_caryotoides)))	(((Reinhardtia_paiewonskiana	Reinhardtia_latisecta)	Reinhardtia_simplex)	Attalea_speciosa)))	Iriartea_deltoidea)	(Sabal_domingensis	Phoenix_dactylifera)))	Kingia_australis);
((Phoenix_dactylifera	((Nypa_fruticans	((((Dypsis_decaryi	(((Leopoldinia_pulchra	((Burretiokentia_grandiflora	Calamus_caryotoides)	Pelagodoxa_henryana))	(Heterospathe_cagayanensis	(Hydriastele_microspadix	Kentiopsis_piersoniorum)))	((Pseudophoenix_vinifera	Geonoma_undata)	Manicaria_saccifera)))	(((Reinhardtia_paiewonskiana	Reinhardtia_latisecta)	Reinhardtia_simplex)	Attalea_speciosa))	(Dictyosperma_album	(Prestoea_acuminata	Oenocarpus_bataua)))	Iriartea_deltoidea))	Sabal_domingensis))	Kingia_australis);
((Nypa_fruticans	((((((((Dypsis_decaryi	(Heterospathe_cagayanensis	(Hydriastele_microspadix	(Kentiopsis_piersoniorum	Dictyosperma_album))))	((Leopoldinia_pulchra	Geonoma_undata)	Pelagodoxa_henryana))	((Manicaria_saccifera	Pseudophoenix_vinifera)	(((Reinhardtia_paiewonskiana	Reinhardtia_latisecta)	Reinhardtia_simplex)	Attalea_speciosa)))	(Prestoea_acuminata	Oenocarpus_bataua))	Iriartea_deltoidea)	(Burretiokentia_grandiflora	Calamus_caryotoides))	Sabal_domingensis)	Phoenix_dactylifera))	Kingia_australis);
((((((Prestoea_acuminata	Oenocarpus_bataua)	(((Pseudophoenix_vinifera	((Reinhardtia_paiewonskiana	Reinhardtia_latisecta)	((Burretiokentia_grandiflora	Calamus_caryotoides)	Reinhardtia_simplex)))	Attalea_speciosa)	(((Nypa_fruticans	Pelagodoxa_henryana)	(Dypsis_decaryi	(Heterospathe_cagayanensis	(Dictyosperma_album	(Hydriastele_microspadix	Kentiopsis_piersoniorum)))))	((Manicaria_saccifera	Geonoma_undata)	Leopoldinia_pulchra))))	Iriartea_deltoidea)	Sabal_domingensis)	Phoenix_dactylifera)	Kingia_australis);
((Dictyosperma_album	((Heterospathe_cagayanensis	(Kentiopsis_piersoniorum	Hydriastele_microspadix))	((Burretiokentia_grandiflora	Calamus_caryotoides)	(Pelagodoxa_henryana	(((Manicaria_saccifera	Dypsis_decaryi)	(((Reinhardtia_simplex	(Reinhardtia_paiewonskiana	Reinhardtia_latisecta))	Attalea_speciosa)	Pseudophoenix_vinifera))	(((Prestoea_acuminata	Oenocarpus_bataua)	Geonoma_undata)	(Leopoldinia_pulchra	(Iriartea_deltoidea	(Nypa_fruticans	(Sabal_domingensis	Phoenix_dactylifera))))))))))	Kingia_australis);
((Oenocarpus_bataua	((Dictyosperma_album	((((Nypa_fruticans	Leopoldinia_pulchra)	Geonoma_undata)	(Dypsis_decaryi	((Heterospathe_cagayanensis	(Kentiopsis_piersoniorum	Hydriastele_microspadix))	(Iriartea_deltoidea	(((Reinhardtia_simplex	(Reinhardtia_paiewonskiana	Reinhardtia_latisecta))	Attalea_speciosa)	(Sabal_domingensis	((Burretiokentia_grandiflora	Calamus_caryotoides)	Phoenix_dactylifera)))))))	((Manicaria_saccifera	Pseudophoenix_vinifera)	Pelagodoxa_henryana)))	Prestoea_acuminata))	Kingia_australis);
(((Oenocarpus_bataua	Prestoea_acuminata)	(((((Dictyosperma_album	(Heterospathe_cagayanensis	(Kentiopsis_piersoniorum	Hydriastele_microspadix)))	(((Burretiokentia_grandiflora	Leopoldinia_pulchra)	(Manicaria_saccifera	Geonoma_undata))	(Nypa_fruticans	Pelagodoxa_henryana)))	(Reinhardtia_simplex	(Reinhardtia_paiewonskiana	Reinhardtia_latisecta)))	Dypsis_decaryi)	(Attalea_speciosa	(((Pseudophoenix_vinifera	(Sabal_domingensis	Phoenix_dactylifera))	Iriartea_deltoidea)	Calamus_caryotoides))))	Kingia_australis);
(((Oenocarpus_bataua	Prestoea_acuminata)	(Manicaria_saccifera	(((((Dictyosperma_album	(Heterospathe_cagayanensis	(Kentiopsis_piersoniorum	Hydriastele_microspadix)))	(Pseudophoenix_vinifera	((Pelagodoxa_henryana	Nypa_fruticans)	(Burretiokentia_grandiflora	Calamus_caryotoides))))	((((Sabal_domingensis	Phoenix_dactylifera)	Iriartea_deltoidea)	(Attalea_speciosa	(Reinhardtia_simplex	(Reinhardtia_paiewonskiana	Reinhardtia_latisecta))))	Geonoma_undata))	Leopoldinia_pulchra)	Dypsis_decaryi)))	Kingia_australis);
((Dictyosperma_album	(((Kentiopsis_piersoniorum	Hydriastele_microspadix)	Heterospathe_cagayanensis)	(((Manicaria_saccifera	((Dypsis_decaryi	Oenocarpus_bataua)	Prestoea_acuminata))	(((Nypa_fruticans	Leopoldinia_pulchra)	Geonoma_undata)	(((Reinhardtia_paiewonskiana	Reinhardtia_latisecta)	Reinhardtia_simplex)	Attalea_speciosa)))	(Pelagodoxa_henryana	(((Pseudophoenix_vinifera	(Sabal_domingensis	Phoenix_dactylifera))	Iriartea_deltoidea)	(Burretiokentia_grandiflora	Calamus_caryotoides))))))	Kingia_australis);
((Nypa_fruticans	(Leopoldinia_pulchra	(Geonoma_undata	((Iriartea_deltoidea	((Sabal_domingensis	Phoenix_dactylifera)	(Burretiokentia_grandiflora	Calamus_caryotoides)))	(Dypsis_decaryi	(((Manicaria_saccifera	(Oenocarpus_bataua	Prestoea_acuminata))	(Heterospathe_cagayanensis	(Dictyosperma_album	(Kentiopsis_piersoniorum	Hydriastele_microspadix))))	(((((Reinhardtia_paiewonskiana	Reinhardtia_latisecta)	Reinhardtia_simplex)	Attalea_speciosa)	Pseudophoenix_vinifera)	Pelagodoxa_henryana)))))))	Kingia_australis);
((Sabal_domingensis	(Phoenix_dactylifera	(Iriartea_deltoidea	(((Burretiokentia_grandiflora	Calamus_caryotoides)	((((Reinhardtia_paiewonskiana	Reinhardtia_latisecta)	Reinhardtia_simplex)	Attalea_speciosa)	Pseudophoenix_vinifera))	((Manicaria_saccifera	(Oenocarpus_bataua	Prestoea_acuminata))	(((Nypa_fruticans	Leopoldinia_pulchra)	Geonoma_undata)	(Pelagodoxa_henryana	(Dypsis_decaryi	(Heterospathe_cagayanensis	(Dictyosperma_album	(Kentiopsis_piersoniorum	Hydriastele_microspadix)))))))))))	Kingia_australis);
(((Sabal_domingensis	((Iriartea_deltoidea	((Leopoldinia_pulchra	Geonoma_undata)	(((Pelagodoxa_henryana	((Burretiokentia_grandiflora	Calamus_caryotoides)	((((Reinhardtia_paiewonskiana	Reinhardtia_latisecta)	Reinhardtia_simplex)	Attalea_speciosa)	Pseudophoenix_vinifera)))	((Heterospathe_cagayanensis	(Kentiopsis_piersoniorum	Hydriastele_microspadix))	((Dypsis_decaryi	(Prestoea_acuminata	Dictyosperma_album))	Oenocarpus_bataua)))	Manicaria_saccifera)))	Nypa_fruticans))	Phoenix_dactylifera)	Kingia_australis);
(((Sabal_domingensis	(Iriartea_deltoidea	((Prestoea_acuminata	(Dypsis_decaryi	Oenocarpus_bataua))	((Geonoma_undata	Leopoldinia_pulchra)	((Pelagodoxa_henryana	(Burretiokentia_grandiflora	Calamus_caryotoides))	((Manicaria_saccifera	((Pseudophoenix_vinifera	((Reinhardtia_paiewonskiana	Reinhardtia_latisecta)	Reinhardtia_simplex))	Attalea_speciosa))	(Dictyosperma_album	(Heterospathe_cagayanensis	(Kentiopsis_piersoniorum	Hydriastele_microspadix)))))))))	(Phoenix_dactylifera	Nypa_fruticans))	Kingia_australis);
(((Sabal_domingensis	(Iriartea_deltoidea	((Leopoldinia_pulchra	(Geonoma_undata	Nypa_fruticans))	((Pelagodoxa_henryana	((Dypsis_decaryi	Oenocarpus_bataua)	(Dictyosperma_album	(Prestoea_acuminata	(Burretiokentia_grandiflora	Calamus_caryotoides)))))	(((Pseudophoenix_vinifera	Manicaria_saccifera)	(((Reinhardtia_paiewonskiana	Reinhardtia_latisecta)	Reinhardtia_simplex)	Attalea_speciosa))	(Heterospathe_cagayanensis	(Kentiopsis_piersoniorum	Hydriastele_microspadix)))))))	Phoenix_dactylifera)	Kingia_australis);
((Hydriastele_microspadix	((Heterospathe_cagayanensis	((Dypsis_decaryi	(((((Phoenix_dactylifera	Sabal_domingensis)	Iriartea_deltoidea)	((Burretiokentia_grandiflora	Leopoldinia_pulchra)	(Geonoma_undata	Nypa_fruticans)))	((Pseudophoenix_vinifera	(((Reinhardtia_paiewonskiana	Reinhardtia_latisecta)	Reinhardtia_simplex)	Attalea_speciosa))	((Calamus_caryotoides	Manicaria_saccifera)	Pelagodoxa_henryana)))	(Prestoea_acuminata	Oenocarpus_bataua)))	Dictyosperma_album))	Kentiopsis_piersoniorum))	Kingia_australis);
((Oenocarpus_bataua	(((((((Dictyosperma_album	((Kentiopsis_piersoniorum	Hydriastele_microspadix)	Heterospathe_cagayanensis))	Pelagodoxa_henryana)	(Leopoldinia_pulchra	(Geonoma_undata	Nypa_fruticans)))	(Manicaria_saccifera	(Pseudophoenix_vinifera	(((Reinhardtia_paiewonskiana	Reinhardtia_latisecta)	Reinhardtia_simplex)	Attalea_speciosa))))	Dypsis_decaryi)	((Burretiokentia_grandiflora	Calamus_caryotoides)	((Phoenix_dactylifera	Sabal_domingensis)	Iriartea_deltoidea)))	Prestoea_acuminata))	Kingia_australis);
((Dictyosperma_album	(((Kentiopsis_piersoniorum	Hydriastele_microspadix)	Heterospathe_cagayanensis)	((((Pelagodoxa_henryana	Leopoldinia_pulchra)	(Pseudophoenix_vinifera	(Manicaria_saccifera	Geonoma_undata)))	((((Reinhardtia_paiewonskiana	Reinhardtia_latisecta)	Reinhardtia_simplex)	Attalea_speciosa)	((((((Burretiokentia_grandiflora	Calamus_caryotoides)	Nypa_fruticans)	Phoenix_dactylifera)	Sabal_domingensis)	Iriartea_deltoidea)	(Prestoea_acuminata	Oenocarpus_bataua))))	Dypsis_decaryi)))	Kingia_australis);
(((Iriartea_deltoidea	((Burretiokentia_grandiflora	Calamus_caryotoides)	((Prestoea_acuminata	Oenocarpus_bataua)	(Pelagodoxa_henryana	((Nypa_fruticans	(Leopoldinia_pulchra	Geonoma_undata))	((Dictyosperma_album	((Kentiopsis_piersoniorum	Hydriastele_microspadix)	Heterospathe_cagayanensis))	(Dypsis_decaryi	(Manicaria_saccifera	((Pseudophoenix_vinifera	((Reinhardtia_paiewonskiana	Reinhardtia_latisecta)	Reinhardtia_simplex))	Attalea_speciosa)))))))))	(Phoenix_dactylifera	Sabal_domingensis))	Kingia_australis);
((Dictyosperma_album	((((Iriartea_deltoidea	((Burretiokentia_grandiflora	Calamus_caryotoides)	(Sabal_domingensis	Phoenix_dactylifera)))	(Geonoma_undata	(Leopoldinia_pulchra	Nypa_fruticans)))	((Pelagodoxa_henryana	((Attalea_speciosa	(Reinhardtia_simplex	(Reinhardtia_paiewonskiana	Reinhardtia_latisecta)))	((Dypsis_decaryi	Manicaria_saccifera)	Pseudophoenix_vinifera)))	(Prestoea_acuminata	Oenocarpus_bataua)))	(Heterospathe_cagayanensis	(Hydriastele_microspadix	Kentiopsis_piersoniorum))))	Kingia_australis);
(((Nypa_fruticans	(Iriartea_deltoidea	((Burretiokentia_grandiflora	Calamus_caryotoides)	(((Geonoma_undata	((((Attalea_speciosa	(Pseudophoenix_vinifera	(Reinhardtia_simplex	(Reinhardtia_paiewonskiana	Reinhardtia_latisecta))))	Manicaria_saccifera)	Leopoldinia_pulchra)	((Heterospathe_cagayanensis	(Hydriastele_microspadix	Kentiopsis_piersoniorum))	Dictyosperma_album)))	Pelagodoxa_henryana)	(Prestoea_acuminata	(Dypsis_decaryi	Oenocarpus_bataua))))))	(Sabal_domingensis	Phoenix_dactylifera))	Kingia_australis);
((Dictyosperma_album	((Hydriastele_microspadix	Kentiopsis_piersoniorum)	(Heterospathe_cagayanensis	(Pelagodoxa_henryana	(((Prestoea_acuminata	Oenocarpus_bataua)	((Geonoma_undata	(Leopoldinia_pulchra	Nypa_fruticans))	(Iriartea_deltoidea	((Sabal_domingensis	Phoenix_dactylifera)	(Burretiokentia_grandiflora	Calamus_caryotoides)))))	((((Attalea_speciosa	((Reinhardtia_paiewonskiana	Reinhardtia_latisecta)	Reinhardtia_simplex))	Manicaria_saccifera)	Pseudophoenix_vinifera)	Dypsis_decaryi))))))	Kingia_australis);
((Oenocarpus_bataua	((Dypsis_decaryi	(((Leopoldinia_pulchra	((Burretiokentia_grandiflora	Calamus_caryotoides)	(Nypa_fruticans	((Sabal_domingensis	Phoenix_dactylifera)	Iriartea_deltoidea))))	(Geonoma_undata	(Manicaria_saccifera	(Pseudophoenix_vinifera	(Attalea_speciosa	((Reinhardtia_paiewonskiana	Reinhardtia_latisecta)	Reinhardtia_simplex))))))	(Pelagodoxa_henryana	(Dictyosperma_album	((Heterospathe_cagayanensis	Hydriastele_microspadix)	Kentiopsis_piersoniorum)))))	Prestoea_acuminata))	Kingia_australis);
((((Iriartea_deltoidea	((((((Geonoma_undata	Leopoldinia_pulchra)	((Attalea_speciosa	((Reinhardtia_paiewonskiana	Reinhardtia_latisecta)	Reinhardtia_simplex))	(Manicaria_saccifera	Pseudophoenix_vinifera)))	(((Dictyosperma_album	(Hydriastele_microspadix	Kentiopsis_piersoniorum))	Heterospathe_cagayanensis)	(Prestoea_acuminata	Oenocarpus_bataua)))	Pelagodoxa_henryana)	Dypsis_decaryi)	(Burretiokentia_grandiflora	Calamus_caryotoides)))	Sabal_domingensis)	(Nypa_fruticans	Phoenix_dactylifera))	Kingia_australis);
(((((Iriartea_deltoidea	(((Pelagodoxa_henryana	(Dypsis_decaryi	(Geonoma_undata	Leopoldinia_pulchra)))	(((Attalea_speciosa	(Pseudophoenix_vinifera	((Reinhardtia_paiewonskiana	Reinhardtia_latisecta)	Reinhardtia_simplex)))	Manicaria_saccifera)	(Dictyosperma_album	((Hydriastele_microspadix	Kentiopsis_piersoniorum)	Heterospathe_cagayanensis))))	((Nypa_fruticans	Prestoea_acuminata)	Oenocarpus_bataua)))	(Burretiokentia_grandiflora	Calamus_caryotoides))	Sabal_domingensis)	Phoenix_dactylifera)	Kingia_australis);
(((((Iriartea_deltoidea	((((((Geonoma_undata	(Manicaria_saccifera	(Burretiokentia_grandiflora	Calamus_caryotoides)))	Pseudophoenix_vinifera)	(Leopoldinia_pulchra	Pelagodoxa_henryana))	(Dypsis_decaryi	(Dictyosperma_album	((Heterospathe_cagayanensis	Kentiopsis_piersoniorum)	Hydriastele_microspadix))))	(Attalea_speciosa	((Reinhardtia_paiewonskiana	Reinhardtia_latisecta)	Reinhardtia_simplex)))	(Prestoea_acuminata	Oenocarpus_bataua)))	Sabal_domingensis)	Phoenix_dactylifera)	Nypa_fruticans)	Kingia_australis);
((((Nypa_fruticans	(Iriartea_deltoidea	(((Attalea_speciosa	((Reinhardtia_paiewonskiana	Reinhardtia_latisecta)	Reinhardtia_simplex))	((((Geonoma_undata	(Manicaria_saccifera	Pseudophoenix_vinifera))	(Leopoldinia_pulchra	Pelagodoxa_henryana))	(Prestoea_acuminata	Oenocarpus_bataua))	(((Heterospathe_cagayanensis	(Kentiopsis_piersoniorum	Hydriastele_microspadix))	Dictyosperma_album)	Dypsis_decaryi)))	(Burretiokentia_grandiflora	Calamus_caryotoides))))	Sabal_domingensis)	Phoenix_dactylifera)	Kingia_australis);
((Nypa_fruticans	((Iriartea_deltoidea	((((((Pelagodoxa_henryana	(Manicaria_saccifera	(Leopoldinia_pulchra	Geonoma_undata)))	((Heterospathe_cagayanensis	(Kentiopsis_piersoniorum	Hydriastele_microspadix))	Dictyosperma_album))	(Attalea_speciosa	((Reinhardtia_paiewonskiana	Reinhardtia_latisecta)	Reinhardtia_simplex)))	(Dypsis_decaryi	(Prestoea_acuminata	Oenocarpus_bataua)))	Pseudophoenix_vinifera)	(Burretiokentia_grandiflora	Calamus_caryotoides)))	(Sabal_domingensis	Phoenix_dactylifera)))	Kingia_australis);
(((Prestoea_acuminata	Oenocarpus_bataua)	((((Dypsis_decaryi	((Pelagodoxa_henryana	((Nypa_fruticans	Leopoldinia_pulchra)	(Geonoma_undata	(Pseudophoenix_vinifera	Manicaria_saccifera))))	((Heterospathe_cagayanensis	(Kentiopsis_piersoniorum	Hydriastele_microspadix))	Dictyosperma_album)))	(Attalea_speciosa	((Reinhardtia_paiewonskiana	Reinhardtia_latisecta)	Reinhardtia_simplex)))	Iriartea_deltoidea)	((Burretiokentia_grandiflora	Calamus_caryotoides)	(Sabal_domingensis	Phoenix_dactylifera))))	Kingia_australis);
