# Supplementary material for: Data supporting the nuclear phylogenomics of the palm subfamily Arecoideae (Arecaceae)
Source: Data Brief. 2016 Mar 2;7:532–6. doi: 10.1016/j.dib.2016.02.063 (PMC4796708; doi:10.1016/j.dib.2016.02.063)
Supplement: Supplementary file 5 — Supplementary material [file mmc5.zip › RAxML_bootstrap.Elaeis_740.raxml.tre]

((Calamus_caryotoides	((((Leopoldinia_pulchra	Manicaria_saccifera)	(((Prestoea_acuminata	(Oenocarpus_minor	Oenocarpus_bataua))	((Hydriastele_microspadix	Dictyosperma_album)	(Dypsis_decaryi	((Veitchia_spiralis	Kentiopsis_piersoniorum)	(Burretiokentia_grandiflora	Heterospathe_cagayanensis)))))	Reinhardtia_gracilis))	Geonoma_undata)	((((Podococcus_barteri	(Bactris_major	Pseudophoenix_vinifera))	((Roystonea_regia	((Elaeis_guineensis	Elaeis_oleifera)	Attalea_speciosa))	((Reinhardtia_paiewonskiana	(Reinhardtia_simplex	Reinhardtia_latisecta))	((Iriartea_deltoidea	Sclerosperma_profizianum)	Orania_palindan))))	(Sabal_domingensis	Serenoa_repens))	(Nypa_fruticans	Pelagodoxa_henryana))))	Kingia_australis);
((Calamus_caryotoides	(((((((Prestoea_acuminata	(Oenocarpus_minor	Oenocarpus_bataua))	(Dictyosperma_album	(Hydriastele_microspadix	(Dypsis_decaryi	(Burretiokentia_grandiflora	((Veitchia_spiralis	Kentiopsis_piersoniorum)	Heterospathe_cagayanensis))))))	Manicaria_saccifera)	Geonoma_undata)	Leopoldinia_pulchra)	((((Pseudophoenix_vinifera	(Sabal_domingensis	Serenoa_repens))	((Roystonea_regia	((Elaeis_guineensis	Elaeis_oleifera)	(Bactris_major	Attalea_speciosa)))	(Sclerosperma_profizianum	Orania_palindan)))	((Podococcus_barteri	Iriartea_deltoidea)	((Reinhardtia_paiewonskiana	Reinhardtia_latisecta)	Reinhardtia_simplex)))	(Nypa_fruticans	Pelagodoxa_henryana)))	Reinhardtia_gracilis))	Kingia_australis);
((Calamus_caryotoides	((((Prestoea_acuminata	(Oenocarpus_minor	Oenocarpus_bataua))	(Dictyosperma_album	(Veitchia_spiralis	(Burretiokentia_grandiflora	((Dypsis_decaryi	Kentiopsis_piersoniorum)	(Heterospathe_cagayanensis	Hydriastele_microspadix))))))	((Manicaria_saccifera	(Iriartea_deltoidea	Geonoma_undata))	(((Leopoldinia_pulchra	(((Reinhardtia_paiewonskiana	Reinhardtia_latisecta)	Reinhardtia_simplex)	((Elaeis_guineensis	Elaeis_oleifera)	(Bactris_major	Attalea_speciosa))))	((((Sclerosperma_profizianum	(Orania_palindan	Podococcus_barteri))	Pseudophoenix_vinifera)	(Sabal_domingensis	Serenoa_repens))	Roystonea_regia))	(Nypa_fruticans	Pelagodoxa_henryana))))	Reinhardtia_gracilis))	Kingia_australis);
((Calamus_caryotoides	((Geonoma_undata	Nypa_fruticans)	(((((Bactris_major	((Sclerosperma_profizianum	Orania_palindan)	Pseudophoenix_vinifera))	(Sabal_domingensis	Serenoa_repens))	(Roystonea_regia	((Elaeis_guineensis	Elaeis_oleifera)	Attalea_speciosa)))	((((Leopoldinia_pulchra	Podococcus_barteri)	(Reinhardtia_simplex	(Reinhardtia_latisecta	Reinhardtia_paiewonskiana)))	Reinhardtia_gracilis)	Iriartea_deltoidea))	((Pelagodoxa_henryana	((Dypsis_decaryi	Manicaria_saccifera)	(Prestoea_acuminata	(Oenocarpus_minor	Oenocarpus_bataua))))	(Dictyosperma_album	(((Kentiopsis_piersoniorum	Hydriastele_microspadix)	Heterospathe_cagayanensis)	(Veitchia_spiralis	Burretiokentia_grandiflora)))))))	Kingia_australis);
((Calamus_caryotoides	(((Sabal_domingensis	Serenoa_repens)	((((Bactris_major	(Podococcus_barteri	(Reinhardtia_simplex	(Reinhardtia_latisecta	Reinhardtia_paiewonskiana))))	(Roystonea_regia	((Elaeis_guineensis	Elaeis_oleifera)	Attalea_speciosa)))	(Sclerosperma_profizianum	(Iriartea_deltoidea	Orania_palindan)))	Pseudophoenix_vinifera))	(((((Prestoea_acuminata	(Oenocarpus_minor	Oenocarpus_bataua))	(Leopoldinia_pulchra	Manicaria_saccifera))	(Geonoma_undata	Reinhardtia_gracilis))	(Dictyosperma_album	(((Kentiopsis_piersoniorum	Hydriastele_microspadix)	(Dypsis_decaryi	Heterospathe_cagayanensis))	(Veitchia_spiralis	Burretiokentia_grandiflora))))	(Nypa_fruticans	Pelagodoxa_henryana))))	Kingia_australis);
((Calamus_caryotoides	((((Sabal_domingensis	Serenoa_repens)	((((Bactris_major	(Roystonea_regia	((Elaeis_guineensis	Elaeis_oleifera)	Attalea_speciosa)))	(Reinhardtia_simplex	(Reinhardtia_latisecta	Reinhardtia_paiewonskiana)))	(Nypa_fruticans	(((Iriartea_deltoidea	Podococcus_barteri)	Sclerosperma_profizianum)	Orania_palindan)))	Pseudophoenix_vinifera))	((Dictyosperma_album	((((Kentiopsis_piersoniorum	Hydriastele_microspadix)	(Dypsis_decaryi	Heterospathe_cagayanensis))	Veitchia_spiralis)	Burretiokentia_grandiflora))	((Prestoea_acuminata	(Leopoldinia_pulchra	(Oenocarpus_minor	Oenocarpus_bataua)))	((Geonoma_undata	Pelagodoxa_henryana)	Manicaria_saccifera))))	Reinhardtia_gracilis))	Kingia_australis);
((Calamus_caryotoides	((((Sabal_domingensis	Serenoa_repens)	(((Bactris_major	(Roystonea_regia	((Elaeis_guineensis	Elaeis_oleifera)	Attalea_speciosa)))	(Podococcus_barteri	(Reinhardtia_simplex	(Reinhardtia_latisecta	Reinhardtia_paiewonskiana))))	Pseudophoenix_vinifera))	(Sclerosperma_profizianum	Orania_palindan))	((Nypa_fruticans	(Leopoldinia_pulchra	Pelagodoxa_henryana))	(Reinhardtia_gracilis	(Geonoma_undata	(Iriartea_deltoidea	((((((Veitchia_spiralis	Kentiopsis_piersoniorum)	Heterospathe_cagayanensis)	Dypsis_decaryi)	Burretiokentia_grandiflora)	(Hydriastele_microspadix	Dictyosperma_album))	((Prestoea_acuminata	(Oenocarpus_minor	Oenocarpus_bataua))	Manicaria_saccifera))))))))	Kingia_australis);
((Calamus_caryotoides	((((((Podococcus_barteri	(Reinhardtia_simplex	(Reinhardtia_latisecta	Reinhardtia_paiewonskiana)))	(Roystonea_regia	((Elaeis_guineensis	Elaeis_oleifera)	(Bactris_major	Attalea_speciosa))))	Pseudophoenix_vinifera)	(Sabal_domingensis	Serenoa_repens))	(Nypa_fruticans	(Sclerosperma_profizianum	(Iriartea_deltoidea	Orania_palindan))))	(((((Burretiokentia_grandiflora	Heterospathe_cagayanensis)	Dypsis_decaryi)	(Kentiopsis_piersoniorum	(Veitchia_spiralis	Hydriastele_microspadix)))	Dictyosperma_album)	((Prestoea_acuminata	(Oenocarpus_bataua	(Leopoldinia_pulchra	Oenocarpus_minor)))	(Reinhardtia_gracilis	((Pelagodoxa_henryana	Geonoma_undata)	Manicaria_saccifera))))))	Kingia_australis);
((Calamus_caryotoides	((((Sabal_domingensis	Serenoa_repens)	(Pseudophoenix_vinifera	(((Iriartea_deltoidea	(Podococcus_barteri	(Reinhardtia_simplex	(Reinhardtia_latisecta	Reinhardtia_paiewonskiana))))	((Roystonea_regia	((Elaeis_guineensis	Elaeis_oleifera)	Attalea_speciosa))	Bactris_major))	(Sclerosperma_profizianum	Orania_palindan))))	((((Manicaria_saccifera	((((Kentiopsis_piersoniorum	((Burretiokentia_grandiflora	Veitchia_spiralis)	Dypsis_decaryi))	Heterospathe_cagayanensis)	(Hydriastele_microspadix	Dictyosperma_album))	(Prestoea_acuminata	(Oenocarpus_bataua	Oenocarpus_minor))))	Leopoldinia_pulchra)	Geonoma_undata)	Reinhardtia_gracilis))	(Nypa_fruticans	Pelagodoxa_henryana)))	Kingia_australis);
((Calamus_caryotoides	((Sclerosperma_profizianum	Orania_palindan)	(((((((((Hydriastele_microspadix	((Veitchia_spiralis	Kentiopsis_piersoniorum)	(Burretiokentia_grandiflora	Heterospathe_cagayanensis)))	Dictyosperma_album)	Dypsis_decaryi)	((Prestoea_acuminata	(Oenocarpus_bataua	Oenocarpus_minor))	Manicaria_saccifera))	Geonoma_undata)	(Nypa_fruticans	Pelagodoxa_henryana))	Leopoldinia_pulchra)	((Sabal_domingensis	Serenoa_repens)	((Pseudophoenix_vinifera	Reinhardtia_gracilis)	((((Elaeis_guineensis	Elaeis_oleifera)	(Attalea_speciosa	Bactris_major))	Roystonea_regia)	(Podococcus_barteri	((Reinhardtia_simplex	Reinhardtia_latisecta)	Reinhardtia_paiewonskiana))))))	Iriartea_deltoidea)))	Kingia_australis);
((((Reinhardtia_simplex	Reinhardtia_latisecta)	Reinhardtia_paiewonskiana)	((((Serenoa_repens	Sabal_domingensis)	(((Sclerosperma_profizianum	Iriartea_deltoidea)	Orania_palindan)	Pseudophoenix_vinifera))	((((((((Oenocarpus_bataua	Oenocarpus_minor)	Prestoea_acuminata)	Manicaria_saccifera)	(((((Veitchia_spiralis	Kentiopsis_piersoniorum)	Heterospathe_cagayanensis)	(Dypsis_decaryi	Burretiokentia_grandiflora))	Hydriastele_microspadix)	Dictyosperma_album))	(Nypa_fruticans	Pelagodoxa_henryana))	((Reinhardtia_gracilis	Calamus_caryotoides)	Leopoldinia_pulchra))	Geonoma_undata)	(Roystonea_regia	((Bactris_major	Attalea_speciosa)	(Elaeis_guineensis	Elaeis_oleifera)))))	Podococcus_barteri))	Kingia_australis);
((Sclerosperma_profizianum	(Podococcus_barteri	(Orania_palindan	(((Iriartea_deltoidea	((Reinhardtia_simplex	Reinhardtia_latisecta)	Reinhardtia_paiewonskiana))	(Roystonea_regia	(Attalea_speciosa	(Elaeis_guineensis	Elaeis_oleifera))))	((((Serenoa_repens	Sabal_domingensis)	Pseudophoenix_vinifera)	Bactris_major)	(((Reinhardtia_gracilis	Calamus_caryotoides)	(Geonoma_undata	((((Oenocarpus_bataua	Oenocarpus_minor)	Prestoea_acuminata)	(Leopoldinia_pulchra	Manicaria_saccifera))	(((((Veitchia_spiralis	Kentiopsis_piersoniorum)	Heterospathe_cagayanensis)	(Dypsis_decaryi	Burretiokentia_grandiflora))	Hydriastele_microspadix)	Dictyosperma_album))))	(Nypa_fruticans	Pelagodoxa_henryana)))))))	Kingia_australis);
((Calamus_caryotoides	((Orania_palindan	Sclerosperma_profizianum)	((Nypa_fruticans	(Iriartea_deltoidea	Pseudophoenix_vinifera))	((((Bactris_major	(Podococcus_barteri	((Leopoldinia_pulchra	(Reinhardtia_simplex	Reinhardtia_latisecta))	Reinhardtia_paiewonskiana)))	(Roystonea_regia	(Attalea_speciosa	(Elaeis_guineensis	Elaeis_oleifera))))	((Reinhardtia_gracilis	(((((((Kentiopsis_piersoniorum	(Burretiokentia_grandiflora	Veitchia_spiralis))	Dypsis_decaryi)	Heterospathe_cagayanensis)	Hydriastele_microspadix)	Dictyosperma_album)	((Oenocarpus_bataua	Oenocarpus_minor)	Prestoea_acuminata))	(Manicaria_saccifera	Geonoma_undata)))	Pelagodoxa_henryana))	(Serenoa_repens	Sabal_domingensis)))))	Kingia_australis);
((Calamus_caryotoides	(((((Roystonea_regia	(((Reinhardtia_simplex	Reinhardtia_latisecta)	Reinhardtia_paiewonskiana)	((Bactris_major	(Leopoldinia_pulchra	Attalea_speciosa))	(Elaeis_guineensis	Elaeis_oleifera))))	((Podococcus_barteri	Orania_palindan)	Sclerosperma_profizianum))	Pseudophoenix_vinifera)	(Iriartea_deltoidea	(Serenoa_repens	Sabal_domingensis)))	((Nypa_fruticans	Pelagodoxa_henryana)	(Reinhardtia_gracilis	(Geonoma_undata	((((Burretiokentia_grandiflora	((Dictyosperma_album	Heterospathe_cagayanensis)	(Dypsis_decaryi	Hydriastele_microspadix)))	(Kentiopsis_piersoniorum	Veitchia_spiralis))	((Oenocarpus_bataua	Oenocarpus_minor)	Prestoea_acuminata))	Manicaria_saccifera))))))	Kingia_australis);
((Calamus_caryotoides	((((Leopoldinia_pulchra	(Geonoma_undata	((((((Bactris_major	Roystonea_regia)	((Reinhardtia_latisecta	(Reinhardtia_simplex	Reinhardtia_paiewonskiana))	(Attalea_speciosa	(Elaeis_guineensis	Elaeis_oleifera))))	(Orania_palindan	((Podococcus_barteri	Iriartea_deltoidea)	Sclerosperma_profizianum)))	Pseudophoenix_vinifera)	(Serenoa_repens	Sabal_domingensis))	Nypa_fruticans)))	(((Hydriastele_microspadix	((Dypsis_decaryi	Heterospathe_cagayanensis)	(Kentiopsis_piersoniorum	(Veitchia_spiralis	Burretiokentia_grandiflora))))	Dictyosperma_album)	(((Oenocarpus_bataua	Oenocarpus_minor)	Prestoea_acuminata)	Manicaria_saccifera)))	Pelagodoxa_henryana)	Reinhardtia_gracilis))	Kingia_australis);
((Calamus_caryotoides	((Geonoma_undata	(Manicaria_saccifera	((((Veitchia_spiralis	Burretiokentia_grandiflora)	(Heterospathe_cagayanensis	(Dypsis_decaryi	(Hydriastele_microspadix	Kentiopsis_piersoniorum))))	Dictyosperma_album)	((Oenocarpus_bataua	Oenocarpus_minor)	Prestoea_acuminata))))	((Pelagodoxa_henryana	(((((Bactris_major	Roystonea_regia)	(((Reinhardtia_simplex	Reinhardtia_latisecta)	Reinhardtia_paiewonskiana)	((Attalea_speciosa	(Leopoldinia_pulchra	Iriartea_deltoidea))	(Elaeis_guineensis	Elaeis_oleifera))))	(Pseudophoenix_vinifera	((Orania_palindan	Sclerosperma_profizianum)	Podococcus_barteri)))	Reinhardtia_gracilis)	(Serenoa_repens	Sabal_domingensis)))	Nypa_fruticans)))	Kingia_australis);
((Calamus_caryotoides	((Serenoa_repens	Sabal_domingensis)	(((Geonoma_undata	((Reinhardtia_gracilis	Prestoea_acuminata)	(Leopoldinia_pulchra	(Iriartea_deltoidea	((Oenocarpus_bataua	Oenocarpus_minor)	(Manicaria_saccifera	(((Veitchia_spiralis	Burretiokentia_grandiflora)	((Dypsis_decaryi	Kentiopsis_piersoniorum)	(Heterospathe_cagayanensis	Hydriastele_microspadix)))	Dictyosperma_album)))))))	(Pelagodoxa_henryana	Nypa_fruticans))	((Roystonea_regia	((((Elaeis_guineensis	Elaeis_oleifera)	(Bactris_major	Attalea_speciosa))	((Reinhardtia_latisecta	Reinhardtia_paiewonskiana)	Reinhardtia_simplex))	((Orania_palindan	Sclerosperma_profizianum)	Podococcus_barteri)))	Pseudophoenix_vinifera))))	Kingia_australis);
((Calamus_caryotoides	(Reinhardtia_gracilis	((((Prestoea_acuminata	(Oenocarpus_bataua	Oenocarpus_minor))	(((Veitchia_spiralis	Burretiokentia_grandiflora)	(Dypsis_decaryi	(Heterospathe_cagayanensis	(Kentiopsis_piersoniorum	Hydriastele_microspadix))))	Dictyosperma_album))	Manicaria_saccifera)	(((Pelagodoxa_henryana	Nypa_fruticans)	(((((Orania_palindan	Sclerosperma_profizianum)	Pseudophoenix_vinifera)	(Bactris_major	(Podococcus_barteri	(Reinhardtia_latisecta	(Reinhardtia_simplex	Reinhardtia_paiewonskiana)))))	(Roystonea_regia	((Elaeis_guineensis	Elaeis_oleifera)	((Leopoldinia_pulchra	Iriartea_deltoidea)	Attalea_speciosa))))	(Serenoa_repens	Sabal_domingensis)))	Geonoma_undata))))	Kingia_australis);
((Calamus_caryotoides	((Orania_palindan	Sclerosperma_profizianum)	((Pseudophoenix_vinifera	((Iriartea_deltoidea	(Serenoa_repens	Sabal_domingensis))	((((Reinhardtia_gracilis	Podococcus_barteri)	((Reinhardtia_latisecta	Reinhardtia_paiewonskiana)	Reinhardtia_simplex))	(((((((Kentiopsis_piersoniorum	(Veitchia_spiralis	Burretiokentia_grandiflora))	(Dypsis_decaryi	Heterospathe_cagayanensis))	Hydriastele_microspadix)	Dictyosperma_album)	(Manicaria_saccifera	(Prestoea_acuminata	(Oenocarpus_bataua	Oenocarpus_minor))))	Geonoma_undata)	Pelagodoxa_henryana))	(Roystonea_regia	((Elaeis_guineensis	Elaeis_oleifera)	(Bactris_major	(Leopoldinia_pulchra	Attalea_speciosa)))))))	Nypa_fruticans)))	Kingia_australis);
((Calamus_caryotoides	(Serenoa_repens	(Sabal_domingensis	(((((Nypa_fruticans	(Orania_palindan	Sclerosperma_profizianum))	(Podococcus_barteri	((Reinhardtia_latisecta	Reinhardtia_paiewonskiana)	Reinhardtia_simplex)))	(Reinhardtia_gracilis	(Roystonea_regia	((Elaeis_guineensis	Elaeis_oleifera)	(Bactris_major	Attalea_speciosa)))))	Pseudophoenix_vinifera)	(Iriartea_deltoidea	((((Kentiopsis_piersoniorum	Veitchia_spiralis)	((Burretiokentia_grandiflora	(Hydriastele_microspadix	(Dypsis_decaryi	Heterospathe_cagayanensis)))	Dictyosperma_album))	(Prestoea_acuminata	(Oenocarpus_bataua	Oenocarpus_minor)))	((Leopoldinia_pulchra	Manicaria_saccifera)	(Geonoma_undata	Pelagodoxa_henryana))))))))	Kingia_australis);
((Calamus_caryotoides	(Reinhardtia_gracilis	(((Manicaria_saccifera	((Prestoea_acuminata	(Oenocarpus_minor	Oenocarpus_bataua))	(((Burretiokentia_grandiflora	Dypsis_decaryi)	((Veitchia_spiralis	Kentiopsis_piersoniorum)	Heterospathe_cagayanensis))	(Hydriastele_microspadix	Dictyosperma_album))))	Geonoma_undata)	((((Orania_palindan	Sclerosperma_profizianum)	(Roystonea_regia	((Elaeis_guineensis	Elaeis_oleifera)	(Attalea_speciosa	Bactris_major))))	((Nypa_fruticans	Pseudophoenix_vinifera)	(((Leopoldinia_pulchra	Iriartea_deltoidea)	(Serenoa_repens	Sabal_domingensis))	(Podococcus_barteri	(Reinhardtia_paiewonskiana	(Reinhardtia_simplex	Reinhardtia_latisecta))))))	Pelagodoxa_henryana))))	Kingia_australis);
((Calamus_caryotoides	(((Leopoldinia_pulchra	(Geonoma_undata	((Dictyosperma_album	((Burretiokentia_grandiflora	Veitchia_spiralis)	(Dypsis_decaryi	(Heterospathe_cagayanensis	(Kentiopsis_piersoniorum	Hydriastele_microspadix)))))	((Prestoea_acuminata	(Oenocarpus_minor	Oenocarpus_bataua))	Manicaria_saccifera))))	Reinhardtia_gracilis)	((Pelagodoxa_henryana	Nypa_fruticans)	(((Roystonea_regia	((Elaeis_guineensis	Elaeis_oleifera)	Attalea_speciosa))	((Reinhardtia_paiewonskiana	Reinhardtia_latisecta)	Reinhardtia_simplex))	((Serenoa_repens	Sabal_domingensis)	((((Iriartea_deltoidea	Orania_palindan)	Sclerosperma_profizianum)	Podococcus_barteri)	(Bactris_major	Pseudophoenix_vinifera)))))))	Kingia_australis);
((Calamus_caryotoides	(((Geonoma_undata	(Manicaria_saccifera	((Dictyosperma_album	((((Kentiopsis_piersoniorum	Hydriastele_microspadix)	(Dypsis_decaryi	Heterospathe_cagayanensis))	Veitchia_spiralis)	Burretiokentia_grandiflora))	(Prestoea_acuminata	(Oenocarpus_minor	Oenocarpus_bataua)))))	Reinhardtia_gracilis)	((Pelagodoxa_henryana	Nypa_fruticans)	(((((Roystonea_regia	((Elaeis_guineensis	Elaeis_oleifera)	Attalea_speciosa))	(Bactris_major	(Reinhardtia_paiewonskiana	(Reinhardtia_simplex	Reinhardtia_latisecta))))	((Serenoa_repens	Sabal_domingensis)	Pseudophoenix_vinifera))	((Podococcus_barteri	Orania_palindan)	Sclerosperma_profizianum))	(Leopoldinia_pulchra	Iriartea_deltoidea)))))	Kingia_australis);
((Calamus_caryotoides	(((Geonoma_undata	((Dictyosperma_album	((Heterospathe_cagayanensis	(Dypsis_decaryi	(Veitchia_spiralis	Kentiopsis_piersoniorum)))	(Hydriastele_microspadix	Burretiokentia_grandiflora)))	((Prestoea_acuminata	(Oenocarpus_minor	Oenocarpus_bataua))	Manicaria_saccifera)))	Reinhardtia_gracilis)	((Pelagodoxa_henryana	Nypa_fruticans)	(((((Serenoa_repens	Sabal_domingensis)	(Pseudophoenix_vinifera	(Orania_palindan	Sclerosperma_profizianum)))	((Roystonea_regia	((Elaeis_guineensis	Elaeis_oleifera)	Attalea_speciosa))	(Bactris_major	((Reinhardtia_paiewonskiana	Reinhardtia_latisecta)	Reinhardtia_simplex))))	(Leopoldinia_pulchra	Podococcus_barteri))	Iriartea_deltoidea))))	Kingia_australis);
((Calamus_caryotoides	(((((Dictyosperma_album	(((Heterospathe_cagayanensis	((Burretiokentia_grandiflora	Veitchia_spiralis)	Kentiopsis_piersoniorum))	Dypsis_decaryi)	Hydriastele_microspadix))	(Prestoea_acuminata	(Oenocarpus_minor	Oenocarpus_bataua)))	((Geonoma_undata	Manicaria_saccifera)	Leopoldinia_pulchra))	Reinhardtia_gracilis)	((Pelagodoxa_henryana	Nypa_fruticans)	((Serenoa_repens	Sabal_domingensis)	((Iriartea_deltoidea	Pseudophoenix_vinifera)	((Roystonea_regia	((Reinhardtia_paiewonskiana	(Reinhardtia_simplex	Reinhardtia_latisecta))	((Elaeis_guineensis	Elaeis_oleifera)	(Bactris_major	Attalea_speciosa))))	(Podococcus_barteri	(Orania_palindan	Sclerosperma_profizianum))))))))	Kingia_australis);
((Calamus_caryotoides	((((Pelagodoxa_henryana	Nypa_fruticans)	((Serenoa_repens	Sabal_domingensis)	(((Podococcus_barteri	(Reinhardtia_paiewonskiana	(Reinhardtia_simplex	Reinhardtia_latisecta)))	((Orania_palindan	(Iriartea_deltoidea	Sclerosperma_profizianum))	Pseudophoenix_vinifera))	(((Attalea_speciosa	((Elaeis_guineensis	Elaeis_oleifera)	Leopoldinia_pulchra))	Roystonea_regia)	Bactris_major))))	((((Veitchia_spiralis	Kentiopsis_piersoniorum)	(Burretiokentia_grandiflora	((Heterospathe_cagayanensis	(Hydriastele_microspadix	Dictyosperma_album))	Dypsis_decaryi)))	(Manicaria_saccifera	(Prestoea_acuminata	(Oenocarpus_minor	Oenocarpus_bataua))))	Geonoma_undata))	Reinhardtia_gracilis))	Kingia_australis);
((Calamus_caryotoides	(((Roystonea_regia	((Serenoa_repens	Sabal_domingensis)	((Orania_palindan	Sclerosperma_profizianum)	Pseudophoenix_vinifera)))	(((Bactris_major	Attalea_speciosa)	(Elaeis_guineensis	Elaeis_oleifera))	((Podococcus_barteri	((Reinhardtia_paiewonskiana	Reinhardtia_latisecta)	Reinhardtia_simplex))	(Leopoldinia_pulchra	Iriartea_deltoidea))))	(((Geonoma_undata	Pelagodoxa_henryana)	Nypa_fruticans)	((Reinhardtia_gracilis	(Manicaria_saccifera	(Prestoea_acuminata	(Oenocarpus_minor	Oenocarpus_bataua))))	((Hydriastele_microspadix	(Dypsis_decaryi	((Veitchia_spiralis	Kentiopsis_piersoniorum)	(Heterospathe_cagayanensis	Burretiokentia_grandiflora))))	Dictyosperma_album)))))	Kingia_australis);
((Calamus_caryotoides	((Geonoma_undata	((Reinhardtia_gracilis	Manicaria_saccifera)	((Prestoea_acuminata	(Oenocarpus_minor	Oenocarpus_bataua))	(((((Veitchia_spiralis	Kentiopsis_piersoniorum)	Heterospathe_cagayanensis)	(Burretiokentia_grandiflora	Dypsis_decaryi))	Hydriastele_microspadix)	Dictyosperma_album))))	(Leopoldinia_pulchra	(Nypa_fruticans	(Pelagodoxa_henryana	(((Serenoa_repens	Sabal_domingensis)	((Podococcus_barteri	(Orania_palindan	Sclerosperma_profizianum))	(Iriartea_deltoidea	Pseudophoenix_vinifera)))	((Roystonea_regia	((Bactris_major	Attalea_speciosa)	(Elaeis_guineensis	Elaeis_oleifera)))	((Reinhardtia_paiewonskiana	Reinhardtia_latisecta)	Reinhardtia_simplex))))))))	Kingia_australis);
((Calamus_caryotoides	((((Prestoea_acuminata	(Oenocarpus_minor	Oenocarpus_bataua))	((((Veitchia_spiralis	((Kentiopsis_piersoniorum	Hydriastele_microspadix)	(Dypsis_decaryi	Heterospathe_cagayanensis)))	Burretiokentia_grandiflora)	Dictyosperma_album)	(Leopoldinia_pulchra	((Geonoma_undata	Pelagodoxa_henryana)	Manicaria_saccifera))))	Reinhardtia_gracilis)	((Serenoa_repens	Sabal_domingensis)	(((Podococcus_barteri	(Orania_palindan	Sclerosperma_profizianum))	((Bactris_major	((Reinhardtia_paiewonskiana	Reinhardtia_latisecta)	Reinhardtia_simplex))	(Iriartea_deltoidea	(Roystonea_regia	((Elaeis_guineensis	Elaeis_oleifera)	Attalea_speciosa)))))	(Nypa_fruticans	Pseudophoenix_vinifera)))))	Kingia_australis);
((Calamus_caryotoides	(((Manicaria_saccifera	(Prestoea_acuminata	(Oenocarpus_minor	Oenocarpus_bataua)))	((Veitchia_spiralis	(((Kentiopsis_piersoniorum	Dypsis_decaryi)	(Heterospathe_cagayanensis	Hydriastele_microspadix))	Burretiokentia_grandiflora))	Dictyosperma_album))	(((((((Sabal_domingensis	Serenoa_repens)	Pseudophoenix_vinifera)	(Bactris_major	(Orania_palindan	(Nypa_fruticans	Sclerosperma_profizianum))))	(Reinhardtia_gracilis	(Roystonea_regia	((Elaeis_guineensis	Elaeis_oleifera)	Attalea_speciosa))))	(Podococcus_barteri	(((Leopoldinia_pulchra	Reinhardtia_paiewonskiana)	Reinhardtia_latisecta)	Reinhardtia_simplex)))	Iriartea_deltoidea)	(Geonoma_undata	Pelagodoxa_henryana))))	Kingia_australis);
((Calamus_caryotoides	(Reinhardtia_gracilis	((Sabal_domingensis	Serenoa_repens)	((Pelagodoxa_henryana	(((((Hydriastele_microspadix	(Dictyosperma_album	Heterospathe_cagayanensis))	((Burretiokentia_grandiflora	Dypsis_decaryi)	(Kentiopsis_piersoniorum	Veitchia_spiralis)))	(Prestoea_acuminata	(Leopoldinia_pulchra	(Oenocarpus_minor	Oenocarpus_bataua))))	Manicaria_saccifera)	Geonoma_undata))	(((Roystonea_regia	((Bactris_major	Attalea_speciosa)	(Elaeis_oleifera	Elaeis_guineensis)))	(Podococcus_barteri	(Reinhardtia_simplex	(Reinhardtia_latisecta	Reinhardtia_paiewonskiana))))	(Pseudophoenix_vinifera	(Nypa_fruticans	(Orania_palindan	(Iriartea_deltoidea	Sclerosperma_profizianum)))))))))	Kingia_australis);
((Calamus_caryotoides	(Nypa_fruticans	((Pseudophoenix_vinifera	(Roystonea_regia	(Sabal_domingensis	Serenoa_repens)))	((((Dictyosperma_album	((Hydriastele_microspadix	((Burretiokentia_grandiflora	Dypsis_decaryi)	Heterospathe_cagayanensis))	(Kentiopsis_piersoniorum	Veitchia_spiralis)))	((Prestoea_acuminata	(Oenocarpus_minor	Oenocarpus_bataua))	((Geonoma_undata	Pelagodoxa_henryana)	Manicaria_saccifera)))	(((Reinhardtia_gracilis	(Attalea_speciosa	(Elaeis_oleifera	Elaeis_guineensis)))	Bactris_major)	(Iriartea_deltoidea	((Reinhardtia_simplex	(Reinhardtia_latisecta	Leopoldinia_pulchra))	Reinhardtia_paiewonskiana))))	(Orania_palindan	(Podococcus_barteri	Sclerosperma_profizianum))))))	Kingia_australis);
((Calamus_caryotoides	((Orania_palindan	Sclerosperma_profizianum)	(((((Sabal_domingensis	Serenoa_repens)	Reinhardtia_gracilis)	(Roystonea_regia	((((Leopoldinia_pulchra	Podococcus_barteri)	(Reinhardtia_simplex	(Reinhardtia_latisecta	Reinhardtia_paiewonskiana)))	((Elaeis_oleifera	Elaeis_guineensis)	(Attalea_speciosa	Bactris_major)))	(Iriartea_deltoidea	((Prestoea_acuminata	(Oenocarpus_minor	Oenocarpus_bataua))	(((Geonoma_undata	Pelagodoxa_henryana)	Manicaria_saccifera)	(Dictyosperma_album	((Burretiokentia_grandiflora	((Dypsis_decaryi	Heterospathe_cagayanensis)	(Kentiopsis_piersoniorum	Hydriastele_microspadix)))	Veitchia_spiralis))))))))	Pseudophoenix_vinifera)	Nypa_fruticans)))	Kingia_australis);
((Calamus_caryotoides	((Orania_palindan	Sclerosperma_profizianum)	((((Sabal_domingensis	Serenoa_repens)	((Bactris_major	Roystonea_regia)	(((Reinhardtia_simplex	(Reinhardtia_latisecta	Reinhardtia_paiewonskiana))	((Elaeis_oleifera	Elaeis_guineensis)	Attalea_speciosa))	(Reinhardtia_gracilis	((Prestoea_acuminata	(Oenocarpus_minor	Oenocarpus_bataua))	((((Leopoldinia_pulchra	Podococcus_barteri)	(Geonoma_undata	Pelagodoxa_henryana))	Manicaria_saccifera)	(Dictyosperma_album	(((Dypsis_decaryi	Heterospathe_cagayanensis)	(Kentiopsis_piersoniorum	Hydriastele_microspadix))	(Burretiokentia_grandiflora	Veitchia_spiralis)))))))))	(Iriartea_deltoidea	Pseudophoenix_vinifera))	Nypa_fruticans)))	Kingia_australis);
((Calamus_caryotoides	(((Sabal_domingensis	Serenoa_repens)	((((Bactris_major	(Elaeis_oleifera	Elaeis_guineensis))	(Iriartea_deltoidea	Attalea_speciosa))	Roystonea_regia)	((Orania_palindan	Sclerosperma_profizianum)	(((Reinhardtia_simplex	(Reinhardtia_latisecta	Reinhardtia_paiewonskiana))	(Leopoldinia_pulchra	Podococcus_barteri))	(Nypa_fruticans	(Pelagodoxa_henryana	(((((Prestoea_acuminata	(Oenocarpus_minor	Oenocarpus_bataua))	((Burretiokentia_grandiflora	Veitchia_spiralis)	(((Hydriastele_microspadix	Dictyosperma_album)	Kentiopsis_piersoniorum)	Heterospathe_cagayanensis)))	Reinhardtia_gracilis)	(Dypsis_decaryi	Manicaria_saccifera))	Geonoma_undata)))))))	Pseudophoenix_vinifera))	Kingia_australis);
((Calamus_caryotoides	(((((Prestoea_acuminata	(Oenocarpus_minor	Oenocarpus_bataua))	((Hydriastele_microspadix	(((Kentiopsis_piersoniorum	(Burretiokentia_grandiflora	Veitchia_spiralis))	Heterospathe_cagayanensis)	Dypsis_decaryi))	Dictyosperma_album))	((Leopoldinia_pulchra	Manicaria_saccifera)	(Geonoma_undata	Pelagodoxa_henryana)))	((Sabal_domingensis	Serenoa_repens)	(((Nypa_fruticans	Pseudophoenix_vinifera)	(Orania_palindan	Sclerosperma_profizianum))	((((Elaeis_oleifera	Elaeis_guineensis)	(Attalea_speciosa	Bactris_major))	Roystonea_regia)	(Iriartea_deltoidea	((Reinhardtia_simplex	(Reinhardtia_latisecta	Reinhardtia_paiewonskiana))	Podococcus_barteri))))))	Reinhardtia_gracilis))	Kingia_australis);
((Calamus_caryotoides	(((Manicaria_saccifera	((Prestoea_acuminata	(Oenocarpus_minor	Oenocarpus_bataua))	((((Dypsis_decaryi	Heterospathe_cagayanensis)	(Dictyosperma_album	Hydriastele_microspadix))	(Kentiopsis_piersoniorum	Veitchia_spiralis))	Burretiokentia_grandiflora)))	((Nypa_fruticans	(Geonoma_undata	Pelagodoxa_henryana))	((Sabal_domingensis	Serenoa_repens)	(((Reinhardtia_simplex	(Reinhardtia_latisecta	Reinhardtia_paiewonskiana))	(((Elaeis_oleifera	Elaeis_guineensis)	Attalea_speciosa)	Roystonea_regia))	((((Podococcus_barteri	(Sclerosperma_profizianum	(Leopoldinia_pulchra	Iriartea_deltoidea)))	Orania_palindan)	Pseudophoenix_vinifera)	Bactris_major)))))	Reinhardtia_gracilis))	Kingia_australis);
((Calamus_caryotoides	((Sclerosperma_profizianum	Orania_palindan)	((Iriartea_deltoidea	Pseudophoenix_vinifera)	(((((Reinhardtia_gracilis	(Geonoma_undata	(((Hydriastele_microspadix	(Heterospathe_cagayanensis	(((Veitchia_spiralis	Burretiokentia_grandiflora)	Kentiopsis_piersoniorum)	Dypsis_decaryi)))	Dictyosperma_album)	((Leopoldinia_pulchra	Manicaria_saccifera)	(Prestoea_acuminata	(Oenocarpus_minor	Oenocarpus_bataua))))))	(Nypa_fruticans	Pelagodoxa_henryana))	(Sabal_domingensis	Serenoa_repens))	(Bactris_major	(((Elaeis_oleifera	Elaeis_guineensis)	Attalea_speciosa)	Roystonea_regia)))	(Podococcus_barteri	(Reinhardtia_simplex	(Reinhardtia_latisecta	Reinhardtia_paiewonskiana)))))))	Kingia_australis);
((Calamus_caryotoides	((((Reinhardtia_gracilis	(Geonoma_undata	(((((Hydriastele_microspadix	Burretiokentia_grandiflora)	(Heterospathe_cagayanensis	Dypsis_decaryi))	(Veitchia_spiralis	Kentiopsis_piersoniorum))	Dictyosperma_album)	(Manicaria_saccifera	(Iriartea_deltoidea	((Oenocarpus_minor	Oenocarpus_bataua)	(Prestoea_acuminata	Leopoldinia_pulchra)))))))	(Nypa_fruticans	Pelagodoxa_henryana))	(Sabal_domingensis	Serenoa_repens))	((((Elaeis_oleifera	Elaeis_guineensis)	Attalea_speciosa)	Roystonea_regia)	(((Reinhardtia_simplex	Reinhardtia_latisecta)	Reinhardtia_paiewonskiana)	((Podococcus_barteri	(Sclerosperma_profizianum	Orania_palindan))	(Pseudophoenix_vinifera	Bactris_major))))))	Kingia_australis);
((Calamus_caryotoides	(((Pelagodoxa_henryana	Geonoma_undata)	((((Dypsis_decaryi	(Burretiokentia_grandiflora	((Veitchia_spiralis	Kentiopsis_piersoniorum)	Heterospathe_cagayanensis)))	Hydriastele_microspadix)	Dictyosperma_album)	(Manicaria_saccifera	((Oenocarpus_minor	Oenocarpus_bataua)	Prestoea_acuminata))))	(Nypa_fruticans	(((((Elaeis_oleifera	Elaeis_guineensis)	(Bactris_major	Attalea_speciosa))	Roystonea_regia)	((Sabal_domingensis	Serenoa_repens)	(((Iriartea_deltoidea	Sclerosperma_profizianum)	Orania_palindan)	Pseudophoenix_vinifera)))	(((Reinhardtia_latisecta	Reinhardtia_paiewonskiana)	Reinhardtia_simplex)	(Reinhardtia_gracilis	(Leopoldinia_pulchra	Podococcus_barteri)))))))	Kingia_australis);
((Calamus_caryotoides	(((((((Reinhardtia_simplex	Reinhardtia_latisecta)	Reinhardtia_paiewonskiana)	Podococcus_barteri)	(Roystonea_regia	((Bactris_major	Attalea_speciosa)	(Elaeis_oleifera	Elaeis_guineensis))))	(Pseudophoenix_vinifera	(Sclerosperma_profizianum	(Iriartea_deltoidea	Orania_palindan))))	(Geonoma_undata	((((Leopoldinia_pulchra	((Oenocarpus_minor	Oenocarpus_bataua)	(Reinhardtia_gracilis	Prestoea_acuminata)))	(((Dypsis_decaryi	(Kentiopsis_piersoniorum	(Burretiokentia_grandiflora	Veitchia_spiralis)))	Heterospathe_cagayanensis)	(Dictyosperma_album	Hydriastele_microspadix)))	(Nypa_fruticans	Pelagodoxa_henryana))	Manicaria_saccifera)))	(Serenoa_repens	Sabal_domingensis)))	Kingia_australis);
((Calamus_caryotoides	((Nypa_fruticans	(((((Bactris_major	((Reinhardtia_latisecta	Reinhardtia_paiewonskiana)	Reinhardtia_simplex))	(Roystonea_regia	(Attalea_speciosa	(Elaeis_oleifera	Elaeis_guineensis))))	((Iriartea_deltoidea	(Sclerosperma_profizianum	Podococcus_barteri))	Orania_palindan))	Pseudophoenix_vinifera)	(Serenoa_repens	Sabal_domingensis)))	(((Heterospathe_cagayanensis	(Dictyosperma_album	Hydriastele_microspadix))	(Burretiokentia_grandiflora	(Kentiopsis_piersoniorum	Veitchia_spiralis)))	((Reinhardtia_gracilis	(Leopoldinia_pulchra	((Oenocarpus_minor	Oenocarpus_bataua)	Prestoea_acuminata)))	((Geonoma_undata	Pelagodoxa_henryana)	(Dypsis_decaryi	Manicaria_saccifera))))))	Kingia_australis);
((Calamus_caryotoides	(Bactris_major	(Sabal_domingensis	((Pseudophoenix_vinifera	Serenoa_repens)	(((((Manicaria_saccifera	Leopoldinia_pulchra)	(Iriartea_deltoidea	(((Oenocarpus_minor	Oenocarpus_bataua)	Prestoea_acuminata)	(((Hydriastele_microspadix	(Heterospathe_cagayanensis	(Dypsis_decaryi	(Kentiopsis_piersoniorum	Veitchia_spiralis))))	(Reinhardtia_gracilis	Burretiokentia_grandiflora))	Dictyosperma_album))))	(Geonoma_undata	Pelagodoxa_henryana))	(((Reinhardtia_latisecta	Reinhardtia_paiewonskiana)	Reinhardtia_simplex)	(Roystonea_regia	(Attalea_speciosa	(Elaeis_oleifera	Elaeis_guineensis)))))	(((Nypa_fruticans	Sclerosperma_profizianum)	Podococcus_barteri)	Orania_palindan))))))	Kingia_australis);
((Calamus_caryotoides	((((((Bactris_major	(Roystonea_regia	(Attalea_speciosa	(Elaeis_oleifera	Elaeis_guineensis))))	Pseudophoenix_vinifera)	(Sabal_domingensis	Serenoa_repens))	Reinhardtia_gracilis)	((((Reinhardtia_latisecta	Reinhardtia_paiewonskiana)	Reinhardtia_simplex)	((((((Hydriastele_microspadix	((Burretiokentia_grandiflora	Veitchia_spiralis)	(Heterospathe_cagayanensis	(Dypsis_decaryi	Kentiopsis_piersoniorum))))	Dictyosperma_album)	((Nypa_fruticans	Pelagodoxa_henryana)	((Oenocarpus_minor	Oenocarpus_bataua)	Prestoea_acuminata)))	Manicaria_saccifera)	Leopoldinia_pulchra)	Geonoma_undata))	((Sclerosperma_profizianum	Iriartea_deltoidea)	Orania_palindan)))	Podococcus_barteri))	Kingia_australis);
((Calamus_caryotoides	(Serenoa_repens	((Pseudophoenix_vinifera	((Reinhardtia_gracilis	(Roystonea_regia	(Bactris_major	((Elaeis_oleifera	Elaeis_guineensis)	Attalea_speciosa))))	(((((Leopoldinia_pulchra	Iriartea_deltoidea)	(Podococcus_barteri	((Reinhardtia_latisecta	Reinhardtia_paiewonskiana)	Reinhardtia_simplex)))	((Geonoma_undata	Pelagodoxa_henryana)	((((Oenocarpus_minor	Oenocarpus_bataua)	Prestoea_acuminata)	((Veitchia_spiralis	((Dypsis_decaryi	Kentiopsis_piersoniorum)	Burretiokentia_grandiflora))	((Hydriastele_microspadix	Dictyosperma_album)	Heterospathe_cagayanensis)))	Manicaria_saccifera)))	Nypa_fruticans)	(Sclerosperma_profizianum	Orania_palindan))))	Sabal_domingensis)))	Kingia_australis);
((Calamus_caryotoides	(Reinhardtia_gracilis	(((((((Kentiopsis_piersoniorum	(Dypsis_decaryi	Heterospathe_cagayanensis))	(Burretiokentia_grandiflora	Veitchia_spiralis))	Hydriastele_microspadix)	Dictyosperma_album)	(Manicaria_saccifera	((Oenocarpus_minor	Oenocarpus_bataua)	Prestoea_acuminata)))	Geonoma_undata)	(Pelagodoxa_henryana	((Leopoldinia_pulchra	Iriartea_deltoidea)	(((Reinhardtia_latisecta	Reinhardtia_paiewonskiana)	Reinhardtia_simplex)	(((Nypa_fruticans	((Podococcus_barteri	Sclerosperma_profizianum)	Orania_palindan))	((Sabal_domingensis	Serenoa_repens)	(Pseudophoenix_vinifera	Bactris_major)))	(Roystonea_regia	((Elaeis_oleifera	Elaeis_guineensis)	Attalea_speciosa)))))))))	Kingia_australis);
((Calamus_caryotoides	(((Sabal_domingensis	Serenoa_repens)	(((Roystonea_regia	((Bactris_major	(Elaeis_oleifera	Elaeis_guineensis))	Attalea_speciosa))	((Reinhardtia_latisecta	Reinhardtia_paiewonskiana)	Reinhardtia_simplex))	(Pseudophoenix_vinifera	((Podococcus_barteri	Sclerosperma_profizianum)	(Iriartea_deltoidea	Orania_palindan)))))	((Nypa_fruticans	(Leopoldinia_pulchra	Pelagodoxa_henryana))	(Geonoma_undata	(((Reinhardtia_gracilis	((((Veitchia_spiralis	Kentiopsis_piersoniorum)	Burretiokentia_grandiflora)	(Heterospathe_cagayanensis	Hydriastele_microspadix))	Dypsis_decaryi))	Dictyosperma_album)	(Manicaria_saccifera	((Oenocarpus_minor	Oenocarpus_bataua)	Prestoea_acuminata)))))))	Kingia_australis);
((Calamus_caryotoides	(((((Reinhardtia_simplex	Reinhardtia_latisecta)	Reinhardtia_paiewonskiana)	(((Elaeis_oleifera	(Leopoldinia_pulchra	Elaeis_guineensis))	Attalea_speciosa)	Reinhardtia_gracilis))	((Bactris_major	Roystonea_regia)	((Nypa_fruticans	((Podococcus_barteri	(Iriartea_deltoidea	Sclerosperma_profizianum))	Orania_palindan))	((Sabal_domingensis	Serenoa_repens)	Pseudophoenix_vinifera))))	((Manicaria_saccifera	(Geonoma_undata	Pelagodoxa_henryana))	(((Oenocarpus_minor	Oenocarpus_bataua)	Prestoea_acuminata)	((((Kentiopsis_piersoniorum	(Burretiokentia_grandiflora	Veitchia_spiralis))	Dypsis_decaryi)	(Heterospathe_cagayanensis	Hydriastele_microspadix))	Dictyosperma_album)))))	Kingia_australis);
((Calamus_caryotoides	(((((((Manicaria_saccifera	((Oenocarpus_minor	Oenocarpus_bataua)	Prestoea_acuminata))	((((Heterospathe_cagayanensis	(Kentiopsis_piersoniorum	(Burretiokentia_grandiflora	Veitchia_spiralis)))	Dypsis_decaryi)	Hydriastele_microspadix)	Dictyosperma_album))	Geonoma_undata)	Reinhardtia_gracilis)	Pelagodoxa_henryana)	((Sabal_domingensis	Serenoa_repens)	((((((Reinhardtia_latisecta	Reinhardtia_paiewonskiana)	Reinhardtia_simplex)	Pseudophoenix_vinifera)	((Iriartea_deltoidea	Sclerosperma_profizianum)	Orania_palindan))	Podococcus_barteri)	((Elaeis_oleifera	Elaeis_guineensis)	((Leopoldinia_pulchra	Attalea_speciosa)	Bactris_major)))))	(Roystonea_regia	Nypa_fruticans)))	Kingia_australis);
((Calamus_caryotoides	((((((((Burretiokentia_grandiflora	Heterospathe_cagayanensis)	(Kentiopsis_piersoniorum	Veitchia_spiralis))	Hydriastele_microspadix)	Dictyosperma_album)	(Leopoldinia_pulchra	((Oenocarpus_minor	Oenocarpus_bataua)	Prestoea_acuminata)))	((Dypsis_decaryi	Manicaria_saccifera)	Geonoma_undata))	((((Bactris_major	(Roystonea_regia	((Elaeis_oleifera	Elaeis_guineensis)	Attalea_speciosa)))	((Reinhardtia_latisecta	Reinhardtia_paiewonskiana)	Reinhardtia_simplex))	(Pseudophoenix_vinifera	((Nypa_fruticans	((Podococcus_barteri	(Iriartea_deltoidea	Sclerosperma_profizianum))	Orania_palindan))	(Sabal_domingensis	Serenoa_repens))))	Pelagodoxa_henryana))	Reinhardtia_gracilis))	Kingia_australis);
((((((Sclerosperma_profizianum	Iriartea_deltoidea)	Orania_palindan)	(((Nypa_fruticans	(Bactris_major	Pseudophoenix_vinifera))	(Sabal_domingensis	Serenoa_repens))	((Roystonea_regia	((Elaeis_oleifera	Elaeis_guineensis)	(Leopoldinia_pulchra	Attalea_speciosa)))	((Reinhardtia_simplex	(Reinhardtia_latisecta	Reinhardtia_paiewonskiana))	((Prestoea_acuminata	(Oenocarpus_minor	Oenocarpus_bataua))	((Manicaria_saccifera	((Reinhardtia_gracilis	Pelagodoxa_henryana)	Geonoma_undata))	((Hydriastele_microspadix	(((Dypsis_decaryi	Burretiokentia_grandiflora)	Heterospathe_cagayanensis)	(Veitchia_spiralis	Kentiopsis_piersoniorum)))	Dictyosperma_album)))))))	Podococcus_barteri)	Calamus_caryotoides)	Kingia_australis);
(((((Sclerosperma_profizianum	Orania_palindan)	((((Bactris_major	Nypa_fruticans)	Sabal_domingensis)	(Pseudophoenix_vinifera	Serenoa_repens))	((Reinhardtia_gracilis	(((Reinhardtia_simplex	Reinhardtia_latisecta)	Reinhardtia_paiewonskiana)	(Roystonea_regia	(((Elaeis_oleifera	Elaeis_guineensis)	Attalea_speciosa)	(Leopoldinia_pulchra	Iriartea_deltoidea)))))	(Pelagodoxa_henryana	(Geonoma_undata	((((Hydriastele_microspadix	((Heterospathe_cagayanensis	Burretiokentia_grandiflora)	((Veitchia_spiralis	Kentiopsis_piersoniorum)	Dypsis_decaryi)))	Dictyosperma_album)	(Prestoea_acuminata	(Oenocarpus_minor	Oenocarpus_bataua)))	Manicaria_saccifera))))))	Podococcus_barteri)	Calamus_caryotoides)	Kingia_australis);
(((((Prestoea_acuminata	(Oenocarpus_minor	Oenocarpus_bataua))	(((((((Veitchia_spiralis	Kentiopsis_piersoniorum)	(Heterospathe_cagayanensis	Burretiokentia_grandiflora))	Hydriastele_microspadix)	Dictyosperma_album)	(Dypsis_decaryi	Manicaria_saccifera))	(Geonoma_undata	Pelagodoxa_henryana))	Reinhardtia_gracilis))	(((Pseudophoenix_vinifera	(Nypa_fruticans	(Sclerosperma_profizianum	Orania_palindan)))	(Sabal_domingensis	Serenoa_repens))	((((Reinhardtia_simplex	Reinhardtia_latisecta)	Reinhardtia_paiewonskiana)	(Bactris_major	Podococcus_barteri))	((Roystonea_regia	((Elaeis_oleifera	Elaeis_guineensis)	Attalea_speciosa))	(Leopoldinia_pulchra	Iriartea_deltoidea)))))	Calamus_caryotoides)	Kingia_australis);
(((((Nypa_fruticans	Pelagodoxa_henryana)	((Iriartea_deltoidea	(Sclerosperma_profizianum	Orania_palindan))	(((Reinhardtia_latisecta	Reinhardtia_paiewonskiana)	Reinhardtia_simplex)	(((Roystonea_regia	(Bactris_major	(Attalea_speciosa	((Leopoldinia_pulchra	Podococcus_barteri)	(Elaeis_oleifera	Elaeis_guineensis)))))	(Sabal_domingensis	Serenoa_repens))	Pseudophoenix_vinifera))))	(Geonoma_undata	((Reinhardtia_gracilis	(Dypsis_decaryi	Manicaria_saccifera))	((Prestoea_acuminata	(Oenocarpus_minor	Oenocarpus_bataua))	((Heterospathe_cagayanensis	(Hydriastele_microspadix	Dictyosperma_album))	(Kentiopsis_piersoniorum	(Veitchia_spiralis	Burretiokentia_grandiflora)))))))	Calamus_caryotoides)	Kingia_australis);
(((((((Sabal_domingensis	Serenoa_repens)	((Iriartea_deltoidea	Pseudophoenix_vinifera)	(((Bactris_major	((Reinhardtia_latisecta	Reinhardtia_paiewonskiana)	Reinhardtia_simplex))	(Roystonea_regia	(Attalea_speciosa	(Elaeis_oleifera	Elaeis_guineensis))))	(Podococcus_barteri	(Sclerosperma_profizianum	Orania_palindan)))))	(Nypa_fruticans	Pelagodoxa_henryana))	Leopoldinia_pulchra)	((((Prestoea_acuminata	(Oenocarpus_minor	Oenocarpus_bataua))	(((Kentiopsis_piersoniorum	Veitchia_spiralis)	(Heterospathe_cagayanensis	((Dictyosperma_album	Hydriastele_microspadix)	Dypsis_decaryi)))	Burretiokentia_grandiflora))	(Geonoma_undata	Manicaria_saccifera))	Reinhardtia_gracilis))	Calamus_caryotoides)	Kingia_australis);
(((((Sabal_domingensis	Serenoa_repens)	(((Iriartea_deltoidea	Pseudophoenix_vinifera)	(((Reinhardtia_gracilis	Podococcus_barteri)	Sclerosperma_profizianum)	Orania_palindan))	((Roystonea_regia	Bactris_major)	(((Reinhardtia_simplex	Reinhardtia_latisecta)	Reinhardtia_paiewonskiana)	(Attalea_speciosa	(Elaeis_oleifera	Elaeis_guineensis))))))	((Nypa_fruticans	(Geonoma_undata	Pelagodoxa_henryana))	((Manicaria_saccifera	(Prestoea_acuminata	(Leopoldinia_pulchra	(Oenocarpus_minor	Oenocarpus_bataua))))	((((Dypsis_decaryi	Heterospathe_cagayanensis)	(Kentiopsis_piersoniorum	Hydriastele_microspadix))	(Burretiokentia_grandiflora	Veitchia_spiralis))	Dictyosperma_album))))	Calamus_caryotoides)	Kingia_australis);
((((Nypa_fruticans	((Geonoma_undata	Pelagodoxa_henryana)	(((Prestoea_acuminata	(Oenocarpus_minor	Oenocarpus_bataua))	Leopoldinia_pulchra)	((((((Dypsis_decaryi	Heterospathe_cagayanensis)	(Kentiopsis_piersoniorum	Hydriastele_microspadix))	(Burretiokentia_grandiflora	Veitchia_spiralis))	Dictyosperma_album)	Manicaria_saccifera)	(((Roystonea_regia	(Sabal_domingensis	Serenoa_repens))	(Pseudophoenix_vinifera	((Iriartea_deltoidea	Sclerosperma_profizianum)	Orania_palindan)))	((Podococcus_barteri	((Reinhardtia_simplex	Reinhardtia_latisecta)	Reinhardtia_paiewonskiana))	((Bactris_major	Attalea_speciosa)	(Elaeis_oleifera	Elaeis_guineensis))))))))	Reinhardtia_gracilis)	Calamus_caryotoides)	Kingia_australis);
((((Sclerosperma_profizianum	Orania_palindan)	(((Attalea_speciosa	(Elaeis_oleifera	Elaeis_guineensis))	(Bactris_major	Roystonea_regia))	(Pseudophoenix_vinifera	((Sabal_domingensis	Serenoa_repens)	(((Podococcus_barteri	Leopoldinia_pulchra)	((Reinhardtia_latisecta	Reinhardtia_paiewonskiana)	Reinhardtia_simplex))	(((Reinhardtia_gracilis	Pelagodoxa_henryana)	Nypa_fruticans)	(Geonoma_undata	((((((Dypsis_decaryi	Heterospathe_cagayanensis)	(Kentiopsis_piersoniorum	Hydriastele_microspadix))	(Burretiokentia_grandiflora	Veitchia_spiralis))	Dictyosperma_album)	Iriartea_deltoidea)	(Manicaria_saccifera	(Prestoea_acuminata	(Oenocarpus_minor	Oenocarpus_bataua)))))))))))	Calamus_caryotoides)	Kingia_australis);
((((Reinhardtia_gracilis	(Geonoma_undata	(((((Dypsis_decaryi	Heterospathe_cagayanensis)	(Kentiopsis_piersoniorum	Hydriastele_microspadix))	(Burretiokentia_grandiflora	Veitchia_spiralis))	Dictyosperma_album)	(Manicaria_saccifera	(Prestoea_acuminata	((Leopoldinia_pulchra	Oenocarpus_bataua)	Oenocarpus_minor))))))	((((Podococcus_barteri	((Reinhardtia_latisecta	Reinhardtia_paiewonskiana)	Reinhardtia_simplex))	(((Bactris_major	Attalea_speciosa)	(Elaeis_oleifera	Elaeis_guineensis))	Roystonea_regia))	((Pseudophoenix_vinifera	(Sabal_domingensis	Serenoa_repens))	(Sclerosperma_profizianum	(Iriartea_deltoidea	Orania_palindan))))	(Pelagodoxa_henryana	Nypa_fruticans)))	Calamus_caryotoides)	Kingia_australis);
(((Serenoa_repens	(((((((Reinhardtia_simplex	Reinhardtia_latisecta)	Reinhardtia_paiewonskiana)	((Attalea_speciosa	(Elaeis_oleifera	Elaeis_guineensis))	(Bactris_major	Roystonea_regia)))	(Podococcus_barteri	(Sclerosperma_profizianum	(Iriartea_deltoidea	Orania_palindan))))	Pseudophoenix_vinifera)	(Nypa_fruticans	((Reinhardtia_gracilis	(Geonoma_undata	((((((Dypsis_decaryi	Heterospathe_cagayanensis)	(Kentiopsis_piersoniorum	Hydriastele_microspadix))	(Burretiokentia_grandiflora	Veitchia_spiralis))	Dictyosperma_album)	((Oenocarpus_bataua	Oenocarpus_minor)	(Leopoldinia_pulchra	Prestoea_acuminata)))	Manicaria_saccifera)))	Pelagodoxa_henryana)))	Sabal_domingensis))	Calamus_caryotoides)	Kingia_australis);
((Calamus_caryotoides	(Pseudophoenix_vinifera	(((Bactris_major	Roystonea_regia)	(Attalea_speciosa	(Elaeis_oleifera	Elaeis_guineensis)))	((Serenoa_repens	Sabal_domingensis)	((Reinhardtia_simplex	(Reinhardtia_latisecta	Reinhardtia_paiewonskiana))	((Pelagodoxa_henryana	(Geonoma_undata	((((Dictyosperma_album	(((Veitchia_spiralis	Kentiopsis_piersoniorum)	(Burretiokentia_grandiflora	Heterospathe_cagayanensis))	Hydriastele_microspadix))	(Prestoea_acuminata	(Oenocarpus_minor	Oenocarpus_bataua)))	Reinhardtia_gracilis)	(Dypsis_decaryi	(Leopoldinia_pulchra	Manicaria_saccifera)))))	(Nypa_fruticans	(Orania_palindan	(Podococcus_barteri	(Iriartea_deltoidea	Sclerosperma_profizianum))))))))))	Kingia_australis);
((Calamus_caryotoides	(((((Orania_palindan	Sclerosperma_profizianum)	(((Iriartea_deltoidea	(Podococcus_barteri	((Reinhardtia_simplex	Reinhardtia_latisecta)	Reinhardtia_paiewonskiana)))	((Bactris_major	Attalea_speciosa)	(Elaeis_oleifera	Elaeis_guineensis)))	Roystonea_regia))	(Nypa_fruticans	Pseudophoenix_vinifera))	(Serenoa_repens	Sabal_domingensis))	(((Prestoea_acuminata	(Oenocarpus_minor	Oenocarpus_bataua))	((Dictyosperma_album	((Dypsis_decaryi	(Heterospathe_cagayanensis	(Kentiopsis_piersoniorum	(Veitchia_spiralis	Burretiokentia_grandiflora))))	Hydriastele_microspadix))	(Manicaria_saccifera	((Leopoldinia_pulchra	Geonoma_undata)	Pelagodoxa_henryana))))	Reinhardtia_gracilis)))	Kingia_australis);
((Calamus_caryotoides	((Geonoma_undata	Pelagodoxa_henryana)	(((Leopoldinia_pulchra	Manicaria_saccifera)	(Dictyosperma_album	((Heterospathe_cagayanensis	(Kentiopsis_piersoniorum	(Dypsis_decaryi	(Veitchia_spiralis	Burretiokentia_grandiflora))))	Hydriastele_microspadix)))	((((((Serenoa_repens	Sabal_domingensis)	(Reinhardtia_gracilis	((((Reinhardtia_latisecta	Reinhardtia_paiewonskiana)	Reinhardtia_simplex)	((Bactris_major	Attalea_speciosa)	(Elaeis_oleifera	Elaeis_guineensis)))	Roystonea_regia)))	Pseudophoenix_vinifera)	Nypa_fruticans)	(Orania_palindan	(Iriartea_deltoidea	(Podococcus_barteri	Sclerosperma_profizianum))))	(Prestoea_acuminata	(Oenocarpus_minor	Oenocarpus_bataua))))))	Kingia_australis);
((Calamus_caryotoides	((Reinhardtia_gracilis	((Geonoma_undata	Pelagodoxa_henryana)	(Manicaria_saccifera	((Prestoea_acuminata	(Oenocarpus_minor	Oenocarpus_bataua))	(Dictyosperma_album	((Veitchia_spiralis	Burretiokentia_grandiflora)	((Dypsis_decaryi	Hydriastele_microspadix)	(Heterospathe_cagayanensis	Kentiopsis_piersoniorum))))))))	(((((Reinhardtia_simplex	Reinhardtia_latisecta)	Reinhardtia_paiewonskiana)	((((Serenoa_repens	Sabal_domingensis)	((Roystonea_regia	Nypa_fruticans)	(Bactris_major	((Elaeis_oleifera	Elaeis_guineensis)	Attalea_speciosa))))	Pseudophoenix_vinifera)	(Orania_palindan	Sclerosperma_profizianum)))	Podococcus_barteri)	(Leopoldinia_pulchra	Iriartea_deltoidea))))	Kingia_australis);
((Calamus_caryotoides	(((Geonoma_undata	(((((Leopoldinia_pulchra	Reinhardtia_simplex)	Reinhardtia_latisecta)	Reinhardtia_paiewonskiana)	((Roystonea_regia	((Elaeis_oleifera	Elaeis_guineensis)	Attalea_speciosa))	(((Nypa_fruticans	Pseudophoenix_vinifera)	Bactris_major)	(Serenoa_repens	Sabal_domingensis))))	(Orania_palindan	((Podococcus_barteri	Iriartea_deltoidea)	Sclerosperma_profizianum))))	(Pelagodoxa_henryana	(Manicaria_saccifera	((Prestoea_acuminata	(Oenocarpus_minor	Oenocarpus_bataua))	(Dictyosperma_album	((Veitchia_spiralis	Burretiokentia_grandiflora)	((Kentiopsis_piersoniorum	Hydriastele_microspadix)	(Heterospathe_cagayanensis	Dypsis_decaryi))))))))	Reinhardtia_gracilis))	Kingia_australis);
((Calamus_caryotoides	(((Serenoa_repens	Sabal_domingensis)	(((Roystonea_regia	((Elaeis_oleifera	Elaeis_guineensis)	Attalea_speciosa))	(Pseudophoenix_vinifera	Bactris_major))	((Orania_palindan	Sclerosperma_profizianum)	((Iriartea_deltoidea	Podococcus_barteri)	((Reinhardtia_paiewonskiana	Reinhardtia_latisecta)	Reinhardtia_simplex)))))	((Nypa_fruticans	Pelagodoxa_henryana)	(Reinhardtia_gracilis	(Geonoma_undata	((Leopoldinia_pulchra	Manicaria_saccifera)	((Prestoea_acuminata	(Oenocarpus_minor	Oenocarpus_bataua))	((Dypsis_decaryi	((Burretiokentia_grandiflora	Heterospathe_cagayanensis)	(Veitchia_spiralis	Kentiopsis_piersoniorum)))	(Hydriastele_microspadix	Dictyosperma_album)))))))))	Kingia_australis);
((Calamus_caryotoides	(((Serenoa_repens	Sabal_domingensis)	((Roystonea_regia	((Elaeis_oleifera	Elaeis_guineensis)	Attalea_speciosa))	(((Pseudophoenix_vinifera	Bactris_major)	(Orania_palindan	Sclerosperma_profizianum))	((Iriartea_deltoidea	Podococcus_barteri)	(Reinhardtia_paiewonskiana	(Reinhardtia_simplex	Reinhardtia_latisecta))))))	((Nypa_fruticans	Pelagodoxa_henryana)	((Reinhardtia_gracilis	(Geonoma_undata	(Manicaria_saccifera	((Prestoea_acuminata	(Oenocarpus_minor	Oenocarpus_bataua))	(((Veitchia_spiralis	Burretiokentia_grandiflora)	(((Kentiopsis_piersoniorum	Hydriastele_microspadix)	Heterospathe_cagayanensis)	Dypsis_decaryi))	Dictyosperma_album)))))	Leopoldinia_pulchra))))	Kingia_australis);
((Calamus_caryotoides	(((((((Pseudophoenix_vinifera	Bactris_major)	(Orania_palindan	(Iriartea_deltoidea	(Podococcus_barteri	Sclerosperma_profizianum))))	(Reinhardtia_paiewonskiana	(Reinhardtia_simplex	Reinhardtia_latisecta)))	(Serenoa_repens	Sabal_domingensis))	(Roystonea_regia	((Elaeis_oleifera	Elaeis_guineensis)	(Leopoldinia_pulchra	Attalea_speciosa))))	(Nypa_fruticans	Pelagodoxa_henryana))	(Reinhardtia_gracilis	(Geonoma_undata	(Manicaria_saccifera	((Prestoea_acuminata	(Oenocarpus_minor	Oenocarpus_bataua))	(((((Veitchia_spiralis	Burretiokentia_grandiflora)	Kentiopsis_piersoniorum)	Heterospathe_cagayanensis)	Dypsis_decaryi)	(Hydriastele_microspadix	Dictyosperma_album))))))))	Kingia_australis);
((Calamus_caryotoides	(((Pelagodoxa_henryana	Nypa_fruticans)	(((((Roystonea_regia	((Elaeis_oleifera	Elaeis_guineensis)	Attalea_speciosa))	(Pseudophoenix_vinifera	(Serenoa_repens	Sabal_domingensis)))	Bactris_major)	(Podococcus_barteri	((Reinhardtia_paiewonskiana	(Reinhardtia_latisecta	Leopoldinia_pulchra))	Reinhardtia_simplex)))	(Sclerosperma_profizianum	(Orania_palindan	Iriartea_deltoidea))))	(Reinhardtia_gracilis	(Geonoma_undata	(Manicaria_saccifera	((Prestoea_acuminata	(Oenocarpus_minor	Oenocarpus_bataua))	(((Veitchia_spiralis	Burretiokentia_grandiflora)	((Heterospathe_cagayanensis	(Hydriastele_microspadix	Dypsis_decaryi))	Kentiopsis_piersoniorum))	Dictyosperma_album)))))))	Kingia_australis);
((Calamus_caryotoides	(((Manicaria_saccifera	((Prestoea_acuminata	(Oenocarpus_minor	Oenocarpus_bataua))	(((Veitchia_spiralis	Burretiokentia_grandiflora)	(Heterospathe_cagayanensis	((Kentiopsis_piersoniorum	Hydriastele_microspadix)	Dypsis_decaryi)))	Dictyosperma_album)))	(Geonoma_undata	(Leopoldinia_pulchra	Pelagodoxa_henryana)))	((((Podococcus_barteri	(Serenoa_repens	Sabal_domingensis))	((((Bactris_major	(Roystonea_regia	((Elaeis_oleifera	Elaeis_guineensis)	Attalea_speciosa)))	(Reinhardtia_paiewonskiana	(Reinhardtia_simplex	Reinhardtia_latisecta)))	Reinhardtia_gracilis)	Pseudophoenix_vinifera))	(Sclerosperma_profizianum	(Orania_palindan	Iriartea_deltoidea)))	Nypa_fruticans)))	Kingia_australis);
((Calamus_caryotoides	(((((((Iriartea_deltoidea	(((Pelagodoxa_henryana	Geonoma_undata)	(Manicaria_saccifera	Leopoldinia_pulchra))	(((Oenocarpus_bataua	Oenocarpus_minor)	Prestoea_acuminata)	((((Heterospathe_cagayanensis	(Burretiokentia_grandiflora	Dypsis_decaryi))	(Veitchia_spiralis	Kentiopsis_piersoniorum))	Hydriastele_microspadix)	Dictyosperma_album))))	Reinhardtia_gracilis)	(Nypa_fruticans	(Podococcus_barteri	(Sclerosperma_profizianum	Orania_palindan))))	((Reinhardtia_simplex	Reinhardtia_paiewonskiana)	Reinhardtia_latisecta))	((Roystonea_regia	(Attalea_speciosa	(Elaeis_oleifera	Elaeis_guineensis)))	(Bactris_major	Pseudophoenix_vinifera)))	Sabal_domingensis)	Serenoa_repens))	Kingia_australis);
((Calamus_caryotoides	((Nypa_fruticans	(Reinhardtia_gracilis	((Pelagodoxa_henryana	Geonoma_undata)	((Manicaria_saccifera	((Oenocarpus_bataua	Oenocarpus_minor)	Prestoea_acuminata))	((((((Veitchia_spiralis	Kentiopsis_piersoniorum)	Heterospathe_cagayanensis)	Burretiokentia_grandiflora)	Dypsis_decaryi)	Hydriastele_microspadix)	Dictyosperma_album)))))	((Leopoldinia_pulchra	Podococcus_barteri)	(((Reinhardtia_paiewonskiana	Reinhardtia_latisecta)	Reinhardtia_simplex)	((Roystonea_regia	(Attalea_speciosa	(Elaeis_oleifera	Elaeis_guineensis)))	((Sabal_domingensis	Serenoa_repens)	((Bactris_major	Pseudophoenix_vinifera)	(Sclerosperma_profizianum	(Iriartea_deltoidea	Orania_palindan)))))))))	Kingia_australis);
((Calamus_caryotoides	(Bactris_major	(Pseudophoenix_vinifera	(((((Sclerosperma_profizianum	(Iriartea_deltoidea	Orania_palindan))	((Reinhardtia_gracilis	((Leopoldinia_pulchra	Geonoma_undata)	((Manicaria_saccifera	((Oenocarpus_bataua	Oenocarpus_minor)	Prestoea_acuminata))	(((Burretiokentia_grandiflora	Veitchia_spiralis)	((Heterospathe_cagayanensis	Dypsis_decaryi)	(Hydriastele_microspadix	Kentiopsis_piersoniorum)))	Dictyosperma_album))))	(Pelagodoxa_henryana	Nypa_fruticans)))	(((Reinhardtia_paiewonskiana	Reinhardtia_latisecta)	Reinhardtia_simplex)	Podococcus_barteri))	(Roystonea_regia	(Attalea_speciosa	(Elaeis_oleifera	Elaeis_guineensis))))	(Sabal_domingensis	Serenoa_repens)))))	Kingia_australis);
((Calamus_caryotoides	(((Geonoma_undata	(Manicaria_saccifera	(((Oenocarpus_bataua	Oenocarpus_minor)	(Reinhardtia_gracilis	Prestoea_acuminata))	((((Heterospathe_cagayanensis	Dypsis_decaryi)	(Kentiopsis_piersoniorum	(Burretiokentia_grandiflora	Veitchia_spiralis)))	Hydriastele_microspadix)	Dictyosperma_album))))	(Pelagodoxa_henryana	Nypa_fruticans))	(Leopoldinia_pulchra	((((Sabal_domingensis	Serenoa_repens)	((Iriartea_deltoidea	Pseudophoenix_vinifera)	(Sclerosperma_profizianum	Orania_palindan)))	(Roystonea_regia	((Bactris_major	Attalea_speciosa)	(Elaeis_oleifera	Elaeis_guineensis))))	(Podococcus_barteri	((Reinhardtia_paiewonskiana	Reinhardtia_latisecta)	Reinhardtia_simplex))))))	Kingia_australis);
((Calamus_caryotoides	(Reinhardtia_gracilis	(((((Sabal_domingensis	Serenoa_repens)	(Iriartea_deltoidea	Pseudophoenix_vinifera))	((Podococcus_barteri	((Reinhardtia_paiewonskiana	Reinhardtia_latisecta)	Reinhardtia_simplex))	((Roystonea_regia	(Attalea_speciosa	(Elaeis_oleifera	Elaeis_guineensis)))	((Sclerosperma_profizianum	Orania_palindan)	Bactris_major))))	(Pelagodoxa_henryana	Nypa_fruticans))	(Geonoma_undata	(Manicaria_saccifera	(((Prestoea_acuminata	Leopoldinia_pulchra)	(Oenocarpus_bataua	Oenocarpus_minor))	((((Kentiopsis_piersoniorum	Veitchia_spiralis)	Heterospathe_cagayanensis)	(Burretiokentia_grandiflora	Dypsis_decaryi))	(Hydriastele_microspadix	Dictyosperma_album))))))))	Kingia_australis);
((Calamus_caryotoides	(Reinhardtia_gracilis	(((Pseudophoenix_vinifera	((Sabal_domingensis	Serenoa_repens)	((Sclerosperma_profizianum	(Iriartea_deltoidea	Orania_palindan))	Nypa_fruticans)))	(((Roystonea_regia	((Bactris_major	Attalea_speciosa)	(Elaeis_oleifera	Elaeis_guineensis)))	((Reinhardtia_paiewonskiana	Reinhardtia_latisecta)	Reinhardtia_simplex))	((Pelagodoxa_henryana	((Manicaria_saccifera	Geonoma_undata)	((Prestoea_acuminata	(Oenocarpus_bataua	Oenocarpus_minor))	((((Heterospathe_cagayanensis	Dypsis_decaryi)	(Kentiopsis_piersoniorum	(Veitchia_spiralis	Burretiokentia_grandiflora)))	Hydriastele_microspadix)	Dictyosperma_album))))	Leopoldinia_pulchra)))	Podococcus_barteri)))	Kingia_australis);
((Calamus_caryotoides	((Nypa_fruticans	((Reinhardtia_gracilis	((((Prestoea_acuminata	(Oenocarpus_bataua	Oenocarpus_minor))	((Hydriastele_microspadix	Dictyosperma_album)	(Dypsis_decaryi	(Heterospathe_cagayanensis	(Kentiopsis_piersoniorum	(Veitchia_spiralis	Burretiokentia_grandiflora))))))	Manicaria_saccifera)	Geonoma_undata))	(Leopoldinia_pulchra	Pelagodoxa_henryana)))	((Sabal_domingensis	Serenoa_repens)	(Pseudophoenix_vinifera	((Sclerosperma_profizianum	((Podococcus_barteri	Iriartea_deltoidea)	Orania_palindan))	(Roystonea_regia	(((Reinhardtia_paiewonskiana	Reinhardtia_latisecta)	Reinhardtia_simplex)	(Bactris_major	(Attalea_speciosa	(Elaeis_oleifera	Elaeis_guineensis))))))))))	Kingia_australis);
((Calamus_caryotoides	(Podococcus_barteri	((((Roystonea_regia	(Attalea_speciosa	(Elaeis_oleifera	Elaeis_guineensis)))	((Reinhardtia_paiewonskiana	Reinhardtia_latisecta)	Reinhardtia_simplex))	((Pelagodoxa_henryana	(Reinhardtia_gracilis	(((Dictyosperma_album	(Hydriastele_microspadix	(Heterospathe_cagayanensis	(Dypsis_decaryi	(Kentiopsis_piersoniorum	(Veitchia_spiralis	Burretiokentia_grandiflora))))))	(Manicaria_saccifera	(Prestoea_acuminata	(Oenocarpus_bataua	(Leopoldinia_pulchra	Oenocarpus_minor)))))	Geonoma_undata)))	((Sabal_domingensis	Serenoa_repens)	((Nypa_fruticans	Pseudophoenix_vinifera)	Bactris_major))))	(Sclerosperma_profizianum	(Iriartea_deltoidea	Orania_palindan)))))	Kingia_australis);
((Calamus_caryotoides	(Reinhardtia_gracilis	((((((Roystonea_regia	(Attalea_speciosa	(Elaeis_oleifera	Elaeis_guineensis)))	(Bactris_major	(Podococcus_barteri	((Reinhardtia_paiewonskiana	Reinhardtia_latisecta)	Reinhardtia_simplex))))	(Sabal_domingensis	Serenoa_repens))	((Iriartea_deltoidea	Pseudophoenix_vinifera)	(Sclerosperma_profizianum	Orania_palindan)))	Nypa_fruticans)	((Leopoldinia_pulchra	((Prestoea_acuminata	(Oenocarpus_bataua	Oenocarpus_minor))	(Dictyosperma_album	(((Heterospathe_cagayanensis	Burretiokentia_grandiflora)	(Dypsis_decaryi	(Kentiopsis_piersoniorum	Hydriastele_microspadix)))	Veitchia_spiralis))))	(Manicaria_saccifera	(Geonoma_undata	Pelagodoxa_henryana))))))	Kingia_australis);
((Calamus_caryotoides	((((Pelagodoxa_henryana	Nypa_fruticans)	(Leopoldinia_pulchra	(Manicaria_saccifera	((Prestoea_acuminata	(Oenocarpus_bataua	Oenocarpus_minor))	(Dictyosperma_album	(((Hydriastele_microspadix	Dypsis_decaryi)	((Veitchia_spiralis	Kentiopsis_piersoniorum)	Heterospathe_cagayanensis))	Burretiokentia_grandiflora))))))	(((Reinhardtia_gracilis	((Bactris_major	(Roystonea_regia	(Attalea_speciosa	(Elaeis_oleifera	Elaeis_guineensis))))	(Pseudophoenix_vinifera	(Sabal_domingensis	Serenoa_repens))))	((Reinhardtia_paiewonskiana	Reinhardtia_latisecta)	Reinhardtia_simplex))	(Iriartea_deltoidea	(Podococcus_barteri	(Sclerosperma_profizianum	Orania_palindan)))))	Geonoma_undata))	Kingia_australis);
(((((((Manicaria_saccifera	(Prestoea_acuminata	(Oenocarpus_minor	Oenocarpus_bataua)))	(Heterospathe_cagayanensis	(Dictyosperma_album	(((Veitchia_spiralis	Burretiokentia_grandiflora)	Hydriastele_microspadix)	(Kentiopsis_piersoniorum	Dypsis_decaryi)))))	Geonoma_undata)	((Nypa_fruticans	Pelagodoxa_henryana)	((Serenoa_repens	Sabal_domingensis)	((((Orania_palindan	Sclerosperma_profizianum)	((Attalea_speciosa	(Elaeis_guineensis	Elaeis_oleifera))	Roystonea_regia))	((((Reinhardtia_paiewonskiana	(Reinhardtia_simplex	Reinhardtia_latisecta))	Leopoldinia_pulchra)	Podococcus_barteri)	Bactris_major))	(Iriartea_deltoidea	Pseudophoenix_vinifera)))))	Reinhardtia_gracilis)	Calamus_caryotoides)	Kingia_australis);
(((Podococcus_barteri	(((((Reinhardtia_gracilis	((Prestoea_acuminata	(Oenocarpus_minor	Oenocarpus_bataua))	((Dictyosperma_album	((Dypsis_decaryi	((Heterospathe_cagayanensis	(Kentiopsis_piersoniorum	Veitchia_spiralis))	Hydriastele_microspadix))	Burretiokentia_grandiflora))	(Manicaria_saccifera	(Pelagodoxa_henryana	Geonoma_undata)))))	Leopoldinia_pulchra)	(Bactris_major	(((Serenoa_repens	Sabal_domingensis)	Pseudophoenix_vinifera)	(Nypa_fruticans	((Iriartea_deltoidea	Orania_palindan)	Sclerosperma_profizianum)))))	(((Elaeis_guineensis	Elaeis_oleifera)	Attalea_speciosa)	Roystonea_regia))	((Reinhardtia_paiewonskiana	Reinhardtia_latisecta)	Reinhardtia_simplex)))	Calamus_caryotoides)	Kingia_australis);
(((((Dictyosperma_album	((Dypsis_decaryi	((Kentiopsis_piersoniorum	Veitchia_spiralis)	(Heterospathe_cagayanensis	Burretiokentia_grandiflora)))	Hydriastele_microspadix))	((((((Nypa_fruticans	Roystonea_regia)	(Bactris_major	((Elaeis_guineensis	Elaeis_oleifera)	Attalea_speciosa)))	(Leopoldinia_pulchra	Podococcus_barteri))	(((Reinhardtia_paiewonskiana	Reinhardtia_latisecta)	Reinhardtia_simplex)	((Iriartea_deltoidea	Pseudophoenix_vinifera)	(Orania_palindan	Sclerosperma_profizianum))))	(Serenoa_repens	Sabal_domingensis))	((Pelagodoxa_henryana	Geonoma_undata)	(Manicaria_saccifera	(Prestoea_acuminata	(Oenocarpus_minor	Oenocarpus_bataua))))))	Reinhardtia_gracilis)	Calamus_caryotoides)	Kingia_australis);
(((Podococcus_barteri	(((((((((Elaeis_guineensis	Elaeis_oleifera)	Attalea_speciosa)	Roystonea_regia)	Bactris_major)	(((Orania_palindan	Sclerosperma_profizianum)	(Serenoa_repens	Sabal_domingensis))	Pseudophoenix_vinifera))	(Leopoldinia_pulchra	Iriartea_deltoidea))	((Nypa_fruticans	Pelagodoxa_henryana)	((Manicaria_saccifera	((Prestoea_acuminata	(Oenocarpus_minor	Oenocarpus_bataua))	(Dictyosperma_album	((((Kentiopsis_piersoniorum	Veitchia_spiralis)	(Burretiokentia_grandiflora	Heterospathe_cagayanensis))	Dypsis_decaryi)	Hydriastele_microspadix))))	Geonoma_undata)))	(Reinhardtia_paiewonskiana	(Reinhardtia_simplex	Reinhardtia_latisecta)))	Reinhardtia_gracilis))	Calamus_caryotoides)	Kingia_australis);
(((((Dictyosperma_album	((Heterospathe_cagayanensis	(Dypsis_decaryi	(Kentiopsis_piersoniorum	(Burretiokentia_grandiflora	Veitchia_spiralis))))	Hydriastele_microspadix))	((Leopoldinia_pulchra	Manicaria_saccifera)	(Prestoea_acuminata	(Oenocarpus_minor	Oenocarpus_bataua))))	((((Serenoa_repens	Sabal_domingensis)	((((Iriartea_deltoidea	Pseudophoenix_vinifera)	(Orania_palindan	(Podococcus_barteri	Sclerosperma_profizianum)))	((Reinhardtia_paiewonskiana	Reinhardtia_latisecta)	Reinhardtia_simplex))	(Bactris_major	(Reinhardtia_gracilis	(((Elaeis_guineensis	Elaeis_oleifera)	Attalea_speciosa)	Roystonea_regia)))))	Nypa_fruticans)	(Geonoma_undata	Pelagodoxa_henryana)))	Calamus_caryotoides)	Kingia_australis);
(((((((Serenoa_repens	Sabal_domingensis)	(Pseudophoenix_vinifera	((Podococcus_barteri	((Reinhardtia_simplex	Reinhardtia_paiewonskiana)	Reinhardtia_latisecta))	(((Elaeis_guineensis	Elaeis_oleifera)	(Bactris_major	Attalea_speciosa))	Roystonea_regia))))	(Orania_palindan	(Iriartea_deltoidea	Sclerosperma_profizianum)))	Nypa_fruticans)	((((Dictyosperma_album	((Burretiokentia_grandiflora	Veitchia_spiralis)	((Dypsis_decaryi	Heterospathe_cagayanensis)	(Hydriastele_microspadix	Kentiopsis_piersoniorum))))	(Pelagodoxa_henryana	((Manicaria_saccifera	(Prestoea_acuminata	(Oenocarpus_minor	Oenocarpus_bataua)))	Leopoldinia_pulchra)))	Geonoma_undata)	Reinhardtia_gracilis))	Calamus_caryotoides)	Kingia_australis);
(((((((Prestoea_acuminata	(Oenocarpus_minor	Oenocarpus_bataua))	Manicaria_saccifera)	(Geonoma_undata	(Dictyosperma_album	((Burretiokentia_grandiflora	Veitchia_spiralis)	((Dypsis_decaryi	Heterospathe_cagayanensis)	(Hydriastele_microspadix	Kentiopsis_piersoniorum))))))	Reinhardtia_gracilis)	(Leopoldinia_pulchra	((Pelagodoxa_henryana	Nypa_fruticans)	((((Bactris_major	(Podococcus_barteri	(Reinhardtia_paiewonskiana	(Reinhardtia_simplex	Reinhardtia_latisecta))))	((Orania_palindan	(Iriartea_deltoidea	Sclerosperma_profizianum))	Pseudophoenix_vinifera))	(((Elaeis_guineensis	Elaeis_oleifera)	Attalea_speciosa)	Roystonea_regia))	(Serenoa_repens	Sabal_domingensis)))))	Calamus_caryotoides)	Kingia_australis);
((((Serenoa_repens	Sabal_domingensis)	((Nypa_fruticans	(Roystonea_regia	Bactris_major))	(((((Elaeis_guineensis	Elaeis_oleifera)	Attalea_speciosa)	((Reinhardtia_paiewonskiana	Reinhardtia_latisecta)	Reinhardtia_simplex))	((Reinhardtia_gracilis	(Leopoldinia_pulchra	(Prestoea_acuminata	(Oenocarpus_minor	Oenocarpus_bataua))))	(((Pelagodoxa_henryana	Geonoma_undata)	Manicaria_saccifera)	(Dictyosperma_album	(Hydriastele_microspadix	(Dypsis_decaryi	((Kentiopsis_piersoniorum	Veitchia_spiralis)	(Burretiokentia_grandiflora	Heterospathe_cagayanensis))))))))	((Iriartea_deltoidea	Pseudophoenix_vinifera)	(Orania_palindan	(Podococcus_barteri	Sclerosperma_profizianum))))))	Calamus_caryotoides)	Kingia_australis);
((((((Nypa_fruticans	Pseudophoenix_vinifera)	((((Roystonea_regia	(Bactris_major	((Elaeis_guineensis	Elaeis_oleifera)	(Leopoldinia_pulchra	Attalea_speciosa))))	((Reinhardtia_paiewonskiana	Reinhardtia_latisecta)	Reinhardtia_simplex))	((((Geonoma_undata	((Prestoea_acuminata	(Oenocarpus_minor	Oenocarpus_bataua))	Manicaria_saccifera))	(Dictyosperma_album	(Hydriastele_microspadix	((Kentiopsis_piersoniorum	Veitchia_spiralis)	(Burretiokentia_grandiflora	(Dypsis_decaryi	Heterospathe_cagayanensis))))))	Reinhardtia_gracilis)	Pelagodoxa_henryana))	((Iriartea_deltoidea	Orania_palindan)	Sclerosperma_profizianum)))	(Serenoa_repens	Sabal_domingensis))	Podococcus_barteri)	Calamus_caryotoides)	Kingia_australis);
(((Reinhardtia_gracilis	(((Nypa_fruticans	Pelagodoxa_henryana)	((Pseudophoenix_vinifera	(Serenoa_repens	Sabal_domingensis))	((Roystonea_regia	(((Reinhardtia_paiewonskiana	Reinhardtia_latisecta)	Reinhardtia_simplex)	((Elaeis_guineensis	Elaeis_oleifera)	((Iriartea_deltoidea	(Leopoldinia_pulchra	Attalea_speciosa))	Bactris_major))))	(Podococcus_barteri	(Orania_palindan	Sclerosperma_profizianum)))))	(Geonoma_undata	(((Dictyosperma_album	(Hydriastele_microspadix	(Veitchia_spiralis	((Dypsis_decaryi	Kentiopsis_piersoniorum)	(Burretiokentia_grandiflora	Heterospathe_cagayanensis)))))	(Prestoea_acuminata	(Oenocarpus_minor	Oenocarpus_bataua)))	Manicaria_saccifera))))	Calamus_caryotoides)	Kingia_australis);
((Calamus_caryotoides	((Sclerosperma_profizianum	Orania_palindan)	((((((((Reinhardtia_paiewonskiana	(Leopoldinia_pulchra	Reinhardtia_latisecta))	Reinhardtia_simplex)	Podococcus_barteri)	(Iriartea_deltoidea	(((Prestoea_acuminata	(Oenocarpus_minor	(Reinhardtia_gracilis	Oenocarpus_bataua)))	((Veitchia_spiralis	Kentiopsis_piersoniorum)	(Burretiokentia_grandiflora	(Heterospathe_cagayanensis	(Dictyosperma_album	Hydriastele_microspadix)))))	((Dypsis_decaryi	Manicaria_saccifera)	(Geonoma_undata	Pelagodoxa_henryana)))))	((Bactris_major	Attalea_speciosa)	(Elaeis_oleifera	Elaeis_guineensis)))	Roystonea_regia)	(Pseudophoenix_vinifera	(Sabal_domingensis	Serenoa_repens)))	Nypa_fruticans)))	Kingia_australis);
((Calamus_caryotoides	((Sclerosperma_profizianum	Orania_palindan)	((((((Podococcus_barteri	((Reinhardtia_paiewonskiana	Reinhardtia_latisecta)	Reinhardtia_simplex))	((Iriartea_deltoidea	Attalea_speciosa)	(Elaeis_oleifera	Elaeis_guineensis)))	(Bactris_major	Roystonea_regia))	(Pseudophoenix_vinifera	(Sabal_domingensis	Serenoa_repens)))	((Geonoma_undata	(Leopoldinia_pulchra	((((Reinhardtia_gracilis	Prestoea_acuminata)	(Oenocarpus_minor	Oenocarpus_bataua))	((Hydriastele_microspadix	((Heterospathe_cagayanensis	Kentiopsis_piersoniorum)	(Veitchia_spiralis	Burretiokentia_grandiflora)))	Dictyosperma_album))	(Dypsis_decaryi	Manicaria_saccifera))))	Pelagodoxa_henryana))	Nypa_fruticans)))	Kingia_australis);
((Calamus_caryotoides	((((Prestoea_acuminata	(Oenocarpus_minor	Oenocarpus_bataua))	(((((Hydriastele_microspadix	Kentiopsis_piersoniorum)	(Dypsis_decaryi	Heterospathe_cagayanensis))	(Veitchia_spiralis	Burretiokentia_grandiflora))	Dictyosperma_album)	(Manicaria_saccifera	(Pelagodoxa_henryana	Geonoma_undata))))	Reinhardtia_gracilis)	((((((Roystonea_regia	Nypa_fruticans)	(Sabal_domingensis	Serenoa_repens))	Pseudophoenix_vinifera)	(Orania_palindan	Sclerosperma_profizianum))	((Bactris_major	(Elaeis_oleifera	Elaeis_guineensis))	(Podococcus_barteri	((Reinhardtia_paiewonskiana	Reinhardtia_latisecta)	Reinhardtia_simplex))))	((Leopoldinia_pulchra	Iriartea_deltoidea)	Attalea_speciosa))))	Kingia_australis);
((Calamus_caryotoides	(((((((Heterospathe_cagayanensis	(Burretiokentia_grandiflora	(Veitchia_spiralis	Kentiopsis_piersoniorum)))	Hydriastele_microspadix)	Dictyosperma_album)	((Prestoea_acuminata	(Oenocarpus_minor	Oenocarpus_bataua))	(Dypsis_decaryi	Manicaria_saccifera)))	Geonoma_undata)	Reinhardtia_gracilis)	((Nypa_fruticans	((((Roystonea_regia	((Attalea_speciosa	Bactris_major)	(Elaeis_oleifera	Elaeis_guineensis)))	((Reinhardtia_paiewonskiana	Reinhardtia_latisecta)	Reinhardtia_simplex))	((Podococcus_barteri	(Orania_palindan	Sclerosperma_profizianum))	(Iriartea_deltoidea	Pseudophoenix_vinifera)))	((Leopoldinia_pulchra	Sabal_domingensis)	Serenoa_repens)))	Pelagodoxa_henryana)))	Kingia_australis);
((Calamus_caryotoides	((((((Sabal_domingensis	Serenoa_repens)	(Bactris_major	Pseudophoenix_vinifera))	((Podococcus_barteri	Nypa_fruticans)	(Orania_palindan	Sclerosperma_profizianum)))	((Roystonea_regia	((Leopoldinia_pulchra	Attalea_speciosa)	(Elaeis_oleifera	Elaeis_guineensis)))	(Iriartea_deltoidea	((Reinhardtia_paiewonskiana	Reinhardtia_latisecta)	Reinhardtia_simplex))))	((((((Burretiokentia_grandiflora	Veitchia_spiralis)	((Dypsis_decaryi	Kentiopsis_piersoniorum)	Heterospathe_cagayanensis))	Hydriastele_microspadix)	Dictyosperma_album)	(Prestoea_acuminata	(Oenocarpus_minor	Oenocarpus_bataua)))	(Manicaria_saccifera	(Pelagodoxa_henryana	Geonoma_undata))))	Reinhardtia_gracilis))	Kingia_australis);
((Calamus_caryotoides	(Sabal_domingensis	(Serenoa_repens	((Bactris_major	Pseudophoenix_vinifera)	((Nypa_fruticans	(Orania_palindan	Sclerosperma_profizianum))	(((Reinhardtia_gracilis	(Roystonea_regia	(Attalea_speciosa	(Elaeis_oleifera	Elaeis_guineensis))))	((Leopoldinia_pulchra	Podococcus_barteri)	((Reinhardtia_paiewonskiana	Reinhardtia_latisecta)	Reinhardtia_simplex)))	(Iriartea_deltoidea	((Prestoea_acuminata	(Oenocarpus_minor	Oenocarpus_bataua))	((Manicaria_saccifera	(Pelagodoxa_henryana	Geonoma_undata))	(((Burretiokentia_grandiflora	(((Veitchia_spiralis	Kentiopsis_piersoniorum)	Heterospathe_cagayanensis)	Dypsis_decaryi))	Hydriastele_microspadix)	Dictyosperma_album))))))))))	Kingia_australis);
((Calamus_caryotoides	((((Manicaria_saccifera	(Prestoea_acuminata	(Oenocarpus_minor	Oenocarpus_bataua)))	((Geonoma_undata	Reinhardtia_gracilis)	(((((Veitchia_spiralis	Kentiopsis_piersoniorum)	(Heterospathe_cagayanensis	Burretiokentia_grandiflora))	Dypsis_decaryi)	Hydriastele_microspadix)	Dictyosperma_album)))	Pelagodoxa_henryana)	((((Sabal_domingensis	Serenoa_repens)	Pseudophoenix_vinifera)	(Nypa_fruticans	(Orania_palindan	(Iriartea_deltoidea	Sclerosperma_profizianum))))	((Roystonea_regia	((Bactris_major	Attalea_speciosa)	(Elaeis_oleifera	Elaeis_guineensis)))	((Leopoldinia_pulchra	Podococcus_barteri)	((Reinhardtia_paiewonskiana	Reinhardtia_latisecta)	Reinhardtia_simplex))))))	Kingia_australis);
((Calamus_caryotoides	((Orania_palindan	(Iriartea_deltoidea	Sclerosperma_profizianum))	(((((Reinhardtia_gracilis	Nypa_fruticans)	Roystonea_regia)	((((Podococcus_barteri	((Reinhardtia_latisecta	(Leopoldinia_pulchra	Reinhardtia_paiewonskiana))	Reinhardtia_simplex))	((Bactris_major	Attalea_speciosa)	(Elaeis_oleifera	Elaeis_guineensis)))	((Manicaria_saccifera	(Prestoea_acuminata	(Oenocarpus_minor	Oenocarpus_bataua)))	(((((Veitchia_spiralis	Kentiopsis_piersoniorum)	(Heterospathe_cagayanensis	Burretiokentia_grandiflora))	Dypsis_decaryi)	Hydriastele_microspadix)	Dictyosperma_album)))	(Geonoma_undata	Pelagodoxa_henryana)))	(Sabal_domingensis	Serenoa_repens))	Pseudophoenix_vinifera)))	Kingia_australis);
((Calamus_caryotoides	(Reinhardtia_gracilis	((((Pseudophoenix_vinifera	Nypa_fruticans)	(Sabal_domingensis	Serenoa_repens))	(((Roystonea_regia	((Bactris_major	Attalea_speciosa)	(Elaeis_oleifera	Elaeis_guineensis)))	(Orania_palindan	Sclerosperma_profizianum))	((Iriartea_deltoidea	Podococcus_barteri)	((Reinhardtia_latisecta	Reinhardtia_paiewonskiana)	Reinhardtia_simplex))))	(((Prestoea_acuminata	(Oenocarpus_minor	Oenocarpus_bataua))	((((Veitchia_spiralis	(Kentiopsis_piersoniorum	Burretiokentia_grandiflora))	Heterospathe_cagayanensis)	Hydriastele_microspadix)	Dictyosperma_album))	((Leopoldinia_pulchra	(Geonoma_undata	Pelagodoxa_henryana))	(Dypsis_decaryi	Manicaria_saccifera))))))	Kingia_australis);
((Calamus_caryotoides	(((Pelagodoxa_henryana	((((Roystonea_regia	(Bactris_major	(Attalea_speciosa	(Elaeis_oleifera	Elaeis_guineensis))))	((Iriartea_deltoidea	Orania_palindan)	Sclerosperma_profizianum))	((Sabal_domingensis	Serenoa_repens)	Pseudophoenix_vinifera))	(Podococcus_barteri	(((Leopoldinia_pulchra	Reinhardtia_latisecta)	Reinhardtia_paiewonskiana)	Reinhardtia_simplex))))	Nypa_fruticans)	((Manicaria_saccifera	((Prestoea_acuminata	((Reinhardtia_gracilis	Oenocarpus_minor)	Oenocarpus_bataua))	((Burretiokentia_grandiflora	(Kentiopsis_piersoniorum	Veitchia_spiralis))	(Dypsis_decaryi	(Heterospathe_cagayanensis	(Hydriastele_microspadix	Dictyosperma_album))))))	Geonoma_undata)))	Kingia_australis);
(((((((Orania_palindan	Sclerosperma_profizianum)	((Pseudophoenix_vinifera	((Bactris_major	Attalea_speciosa)	(Elaeis_guineensis	Elaeis_oleifera)))	(Serenoa_repens	Sabal_domingensis)))	((Iriartea_deltoidea	(Reinhardtia_simplex	(Reinhardtia_paiewonskiana	Reinhardtia_latisecta)))	(Leopoldinia_pulchra	Podococcus_barteri)))	Roystonea_regia)	((Nypa_fruticans	Pelagodoxa_henryana)	(Reinhardtia_gracilis	(Geonoma_undata	((((Oenocarpus_bataua	Oenocarpus_minor)	Prestoea_acuminata)	((Kentiopsis_piersoniorum	(Burretiokentia_grandiflora	Veitchia_spiralis))	(Dypsis_decaryi	((Dictyosperma_album	Hydriastele_microspadix)	Heterospathe_cagayanensis))))	Manicaria_saccifera)))))	Calamus_caryotoides)	Kingia_australis);
((((((Pseudophoenix_vinifera	((Leopoldinia_pulchra	(Bactris_major	(Reinhardtia_paiewonskiana	Reinhardtia_latisecta)))	(Roystonea_regia	(Attalea_speciosa	(Elaeis_guineensis	Elaeis_oleifera)))))	(Serenoa_repens	Sabal_domingensis))	(Podococcus_barteri	((Iriartea_deltoidea	Orania_palindan)	Sclerosperma_profizianum)))	(Nypa_fruticans	(((Reinhardtia_simplex	((((Hydriastele_microspadix	Kentiopsis_piersoniorum)	(Dypsis_decaryi	Veitchia_spiralis))	(Heterospathe_cagayanensis	Dictyosperma_album))	Burretiokentia_grandiflora))	((Manicaria_saccifera	(Pelagodoxa_henryana	Geonoma_undata))	((Oenocarpus_bataua	Oenocarpus_minor)	Prestoea_acuminata)))	Reinhardtia_gracilis)))	Calamus_caryotoides)	Kingia_australis);
(((((((Serenoa_repens	Sabal_domingensis)	((Pseudophoenix_vinifera	Bactris_major)	(((Orania_palindan	(Sclerosperma_profizianum	Podococcus_barteri))	(Roystonea_regia	(Attalea_speciosa	(Elaeis_guineensis	Elaeis_oleifera))))	((Leopoldinia_pulchra	Iriartea_deltoidea)	(Reinhardtia_paiewonskiana	Reinhardtia_latisecta)))))	Nypa_fruticans)	(((Pelagodoxa_henryana	Geonoma_undata)	Manicaria_saccifera)	(((Hydriastele_microspadix	Dictyosperma_album)	(((Veitchia_spiralis	(Reinhardtia_simplex	Kentiopsis_piersoniorum))	Heterospathe_cagayanensis)	(Burretiokentia_grandiflora	Dypsis_decaryi)))	((Oenocarpus_bataua	Oenocarpus_minor)	Prestoea_acuminata))))	Reinhardtia_gracilis)	Calamus_caryotoides)	Kingia_australis);
((((((((Orania_palindan	Sclerosperma_profizianum)	(Iriartea_deltoidea	(Roystonea_regia	(Attalea_speciosa	(Elaeis_guineensis	Elaeis_oleifera)))))	((Reinhardtia_gracilis	Bactris_major)	(((Reinhardtia_paiewonskiana	Reinhardtia_latisecta)	Reinhardtia_simplex)	Podococcus_barteri)))	(Pseudophoenix_vinifera	(Serenoa_repens	Sabal_domingensis)))	Nypa_fruticans)	((Pelagodoxa_henryana	Geonoma_undata)	((Dictyosperma_album	((Hydriastele_microspadix	((Veitchia_spiralis	Kentiopsis_piersoniorum)	((Burretiokentia_grandiflora	Dypsis_decaryi)	Heterospathe_cagayanensis)))	Leopoldinia_pulchra))	(Manicaria_saccifera	((Oenocarpus_bataua	Oenocarpus_minor)	Prestoea_acuminata)))))	Calamus_caryotoides)	Kingia_australis);
((((Geonoma_undata	((((Oenocarpus_bataua	Oenocarpus_minor)	Prestoea_acuminata)	(((Bactris_major	(Reinhardtia_gracilis	(Roystonea_regia	(Attalea_speciosa	(Elaeis_guineensis	Elaeis_oleifera)))))	(((Orania_palindan	Sclerosperma_profizianum)	(Iriartea_deltoidea	Pseudophoenix_vinifera))	(Serenoa_repens	Sabal_domingensis)))	((Reinhardtia_paiewonskiana	(Reinhardtia_simplex	Reinhardtia_latisecta))	(Leopoldinia_pulchra	Podococcus_barteri))))	((Nypa_fruticans	Pelagodoxa_henryana)	(Dictyosperma_album	(Dypsis_decaryi	(Hydriastele_microspadix	((Kentiopsis_piersoniorum	(Burretiokentia_grandiflora	Veitchia_spiralis))	Heterospathe_cagayanensis)))))))	Manicaria_saccifera)	Calamus_caryotoides)	Kingia_australis);
((((Manicaria_saccifera	(((Oenocarpus_bataua	(Leopoldinia_pulchra	Oenocarpus_minor))	Prestoea_acuminata)	((Kentiopsis_piersoniorum	(Burretiokentia_grandiflora	Veitchia_spiralis))	(Heterospathe_cagayanensis	((Dictyosperma_album	Hydriastele_microspadix)	Dypsis_decaryi)))))	((Nypa_fruticans	Pelagodoxa_henryana)	(Geonoma_undata	((Iriartea_deltoidea	(Podococcus_barteri	(Orania_palindan	Sclerosperma_profizianum)))	(((Reinhardtia_gracilis	(Serenoa_repens	Sabal_domingensis))	(Bactris_major	Pseudophoenix_vinifera))	((Roystonea_regia	(Attalea_speciosa	(Elaeis_guineensis	Elaeis_oleifera)))	((Reinhardtia_paiewonskiana	Reinhardtia_latisecta)	Reinhardtia_simplex)))))))	Calamus_caryotoides)	Kingia_australis);
((((((Nypa_fruticans	(Sclerosperma_profizianum	(Orania_palindan	Iriartea_deltoidea)))	(((Podococcus_barteri	((Reinhardtia_paiewonskiana	Reinhardtia_latisecta)	Reinhardtia_simplex))	Bactris_major)	(Roystonea_regia	((Leopoldinia_pulchra	Attalea_speciosa)	(Elaeis_guineensis	Elaeis_oleifera)))))	Pseudophoenix_vinifera)	(((Geonoma_undata	(Manicaria_saccifera	(((Oenocarpus_bataua	Oenocarpus_minor)	Prestoea_acuminata)	((Dictyosperma_album	Hydriastele_microspadix)	((Reinhardtia_gracilis	((Dypsis_decaryi	(Burretiokentia_grandiflora	Veitchia_spiralis))	Kentiopsis_piersoniorum))	Heterospathe_cagayanensis)))))	Pelagodoxa_henryana)	(Sabal_domingensis	Serenoa_repens)))	Calamus_caryotoides)	Kingia_australis);
(((((((Sclerosperma_profizianum	Orania_palindan)	((Reinhardtia_paiewonskiana	(Reinhardtia_simplex	Reinhardtia_latisecta))	Pseudophoenix_vinifera))	((Podococcus_barteri	Nypa_fruticans)	(Roystonea_regia	((Bactris_major	(Iriartea_deltoidea	(Leopoldinia_pulchra	Attalea_speciosa)))	(Elaeis_guineensis	Elaeis_oleifera)))))	((((Manicaria_saccifera	(((Oenocarpus_bataua	Oenocarpus_minor)	Prestoea_acuminata)	((Dictyosperma_album	Hydriastele_microspadix)	(Dypsis_decaryi	((Heterospathe_cagayanensis	(Veitchia_spiralis	Kentiopsis_piersoniorum))	Burretiokentia_grandiflora)))))	Pelagodoxa_henryana)	Geonoma_undata)	Reinhardtia_gracilis))	(Sabal_domingensis	Serenoa_repens))	Calamus_caryotoides)	Kingia_australis);
(((((((((((Reinhardtia_paiewonskiana	Reinhardtia_latisecta)	Reinhardtia_simplex)	(Pelagodoxa_henryana	((Reinhardtia_gracilis	((((Oenocarpus_bataua	Oenocarpus_minor)	Prestoea_acuminata)	(Dictyosperma_album	((((Dypsis_decaryi	Heterospathe_cagayanensis)	(Kentiopsis_piersoniorum	Hydriastele_microspadix))	Burretiokentia_grandiflora)	Veitchia_spiralis)))	(Geonoma_undata	Manicaria_saccifera)))	Podococcus_barteri)))	((Bactris_major	Roystonea_regia)	((Attalea_speciosa	Leopoldinia_pulchra)	(Elaeis_guineensis	Elaeis_oleifera))))	Pseudophoenix_vinifera)	(Sabal_domingensis	Serenoa_repens))	Nypa_fruticans)	Sclerosperma_profizianum)	(Orania_palindan	Iriartea_deltoidea))	Calamus_caryotoides)	Kingia_australis);
(((Reinhardtia_gracilis	((((Dictyosperma_album	(((Dypsis_decaryi	Heterospathe_cagayanensis)	(Kentiopsis_piersoniorum	Hydriastele_microspadix))	(Burretiokentia_grandiflora	Veitchia_spiralis)))	(Manicaria_saccifera	((Oenocarpus_bataua	Oenocarpus_minor)	Prestoea_acuminata)))	Geonoma_undata)	((((Reinhardtia_paiewonskiana	Reinhardtia_latisecta)	((Bactris_major	(Reinhardtia_simplex	Pseudophoenix_vinifera))	((((Attalea_speciosa	(Elaeis_guineensis	Elaeis_oleifera))	(Leopoldinia_pulchra	Iriartea_deltoidea))	Roystonea_regia)	(Orania_palindan	(Podococcus_barteri	Sclerosperma_profizianum)))))	(Sabal_domingensis	Serenoa_repens))	(Nypa_fruticans	Pelagodoxa_henryana))))	Calamus_caryotoides)	Kingia_australis);
(((((Pelagodoxa_henryana	Nypa_fruticans)	(Reinhardtia_gracilis	(Geonoma_undata	((Manicaria_saccifera	((Prestoea_acuminata	Leopoldinia_pulchra)	(Oenocarpus_minor	Oenocarpus_bataua)))	((((((Veitchia_spiralis	Burretiokentia_grandiflora)	Kentiopsis_piersoniorum)	Heterospathe_cagayanensis)	Dypsis_decaryi)	Hydriastele_microspadix)	Dictyosperma_album)))))	(((Sclerosperma_profizianum	(Iriartea_deltoidea	Podococcus_barteri))	Orania_palindan)	(((Sabal_domingensis	Serenoa_repens)	Pseudophoenix_vinifera)	((Bactris_major	Roystonea_regia)	(((Reinhardtia_paiewonskiana	Reinhardtia_latisecta)	Reinhardtia_simplex)	(Attalea_speciosa	(Elaeis_guineensis	Elaeis_oleifera)))))))	Calamus_caryotoides)	Kingia_australis);
((((Podococcus_barteri	(Reinhardtia_paiewonskiana	(Reinhardtia_simplex	Reinhardtia_latisecta)))	(((Pelagodoxa_henryana	Nypa_fruticans)	(Reinhardtia_gracilis	(Geonoma_undata	(((Veitchia_spiralis	Kentiopsis_piersoniorum)	((Hydriastele_microspadix	Dictyosperma_album)	((Burretiokentia_grandiflora	Dypsis_decaryi)	Heterospathe_cagayanensis)))	(Leopoldinia_pulchra	(Manicaria_saccifera	(Prestoea_acuminata	(Oenocarpus_minor	Oenocarpus_bataua))))))))	((((Bactris_major	Pseudophoenix_vinifera)	(Sclerosperma_profizianum	(Iriartea_deltoidea	Orania_palindan)))	(Sabal_domingensis	Serenoa_repens))	(Roystonea_regia	((Elaeis_guineensis	Elaeis_oleifera)	Attalea_speciosa)))))	Calamus_caryotoides)	Kingia_australis);
(((Reinhardtia_gracilis	((((Prestoea_acuminata	((Oenocarpus_minor	Leopoldinia_pulchra)	Oenocarpus_bataua))	(Veitchia_spiralis	((Kentiopsis_piersoniorum	((Hydriastele_microspadix	Dictyosperma_album)	(Dypsis_decaryi	Heterospathe_cagayanensis)))	Burretiokentia_grandiflora)))	(Geonoma_undata	Manicaria_saccifera))	(((((Iriartea_deltoidea	((Reinhardtia_paiewonskiana	Reinhardtia_latisecta)	Reinhardtia_simplex))	(Sabal_domingensis	Serenoa_repens))	(Pseudophoenix_vinifera	((Roystonea_regia	Bactris_major)	((Elaeis_guineensis	Elaeis_oleifera)	Attalea_speciosa))))	((Podococcus_barteri	Orania_palindan)	Sclerosperma_profizianum))	(Pelagodoxa_henryana	Nypa_fruticans))))	Calamus_caryotoides)	Kingia_australis);
((((((Reinhardtia_gracilis	(Serenoa_repens	(Sabal_domingensis	(((Roystonea_regia	Bactris_major)	((Iriartea_deltoidea	((Reinhardtia_paiewonskiana	Reinhardtia_latisecta)	Reinhardtia_simplex))	((Elaeis_guineensis	Elaeis_oleifera)	Attalea_speciosa)))	(Pseudophoenix_vinifera	((Podococcus_barteri	Orania_palindan)	Sclerosperma_profizianum))))))	Leopoldinia_pulchra)	(Pelagodoxa_henryana	Nypa_fruticans))	(((Prestoea_acuminata	(Oenocarpus_minor	Oenocarpus_bataua))	(((Burretiokentia_grandiflora	Veitchia_spiralis)	Kentiopsis_piersoniorum)	(Dypsis_decaryi	((Hydriastele_microspadix	Dictyosperma_album)	Heterospathe_cagayanensis))))	(Geonoma_undata	Manicaria_saccifera)))	Calamus_caryotoides)	Kingia_australis);
((((((Sabal_domingensis	Serenoa_repens)	(Pseudophoenix_vinifera	(((Orania_palindan	Sclerosperma_profizianum)	((Reinhardtia_paiewonskiana	(Reinhardtia_simplex	Reinhardtia_latisecta))	Podococcus_barteri))	(Bactris_major	(Roystonea_regia	((Elaeis_guineensis	Elaeis_oleifera)	Attalea_speciosa))))))	((Pelagodoxa_henryana	Nypa_fruticans)	Leopoldinia_pulchra))	(((((Dypsis_decaryi	Hydriastele_microspadix)	(Heterospathe_cagayanensis	((Burretiokentia_grandiflora	Veitchia_spiralis)	Kentiopsis_piersoniorum)))	Dictyosperma_album)	((Iriartea_deltoidea	Manicaria_saccifera)	(Prestoea_acuminata	(Oenocarpus_minor	Oenocarpus_bataua))))	Geonoma_undata))	(Reinhardtia_gracilis	Calamus_caryotoides))	Kingia_australis);
(((((((((Iriartea_deltoidea	Orania_palindan)	Sclerosperma_profizianum)	((Pelagodoxa_henryana	Nypa_fruticans)	(((((Prestoea_acuminata	(Oenocarpus_minor	Oenocarpus_bataua))	Leopoldinia_pulchra)	((Hydriastele_microspadix	(((Reinhardtia_simplex	Kentiopsis_piersoniorum)	(Burretiokentia_grandiflora	Veitchia_spiralis))	Heterospathe_cagayanensis))	Dictyosperma_album))	(Dypsis_decaryi	Manicaria_saccifera))	Geonoma_undata)))	(((Bactris_major	(Roystonea_regia	((Elaeis_guineensis	Elaeis_oleifera)	Attalea_speciosa)))	Pseudophoenix_vinifera)	(Sabal_domingensis	Serenoa_repens)))	Podococcus_barteri)	(Reinhardtia_paiewonskiana	Reinhardtia_latisecta))	Reinhardtia_gracilis)	Calamus_caryotoides)	Kingia_australis);
((((Geonoma_undata	(((((((Reinhardtia_paiewonskiana	Reinhardtia_latisecta)	Reinhardtia_simplex)	Podococcus_barteri)	(Bactris_major	(Attalea_speciosa	(Elaeis_guineensis	Elaeis_oleifera))))	(((Sabal_domingensis	Serenoa_repens)	((Orania_palindan	Sclerosperma_profizianum)	Pseudophoenix_vinifera))	Roystonea_regia))	(Pelagodoxa_henryana	Nypa_fruticans))	((((Iriartea_deltoidea	Prestoea_acuminata)	((Leopoldinia_pulchra	Oenocarpus_bataua)	Oenocarpus_minor))	Manicaria_saccifera)	(((Burretiokentia_grandiflora	Hydriastele_microspadix)	((Dypsis_decaryi	(Kentiopsis_piersoniorum	Veitchia_spiralis))	Heterospathe_cagayanensis))	Dictyosperma_album))))	Reinhardtia_gracilis)	Calamus_caryotoides)	Kingia_australis);
(((((Manicaria_saccifera	Geonoma_undata)	(((((((Reinhardtia_paiewonskiana	Reinhardtia_latisecta)	Reinhardtia_simplex)	Podococcus_barteri)	(Bactris_major	(Attalea_speciosa	(Elaeis_guineensis	Elaeis_oleifera))))	(((Sabal_domingensis	Serenoa_repens)	((Orania_palindan	(Iriartea_deltoidea	Sclerosperma_profizianum))	Pseudophoenix_vinifera))	Roystonea_regia))	(Pelagodoxa_henryana	Nypa_fruticans))	(((Hydriastele_microspadix	((Burretiokentia_grandiflora	Dypsis_decaryi)	((Kentiopsis_piersoniorum	Veitchia_spiralis)	Heterospathe_cagayanensis)))	Dictyosperma_album)	(Prestoea_acuminata	(Oenocarpus_bataua	(Leopoldinia_pulchra	Oenocarpus_minor))))))	Reinhardtia_gracilis)	Calamus_caryotoides)	Kingia_australis);
((((((Sabal_domingensis	Serenoa_repens)	(((Roystonea_regia	(Attalea_speciosa	(Elaeis_guineensis	Elaeis_oleifera)))	(((Reinhardtia_paiewonskiana	Reinhardtia_latisecta)	Reinhardtia_simplex)	((Bactris_major	(Orania_palindan	(Iriartea_deltoidea	Sclerosperma_profizianum)))	Pseudophoenix_vinifera)))	(Leopoldinia_pulchra	Podococcus_barteri)))	(Pelagodoxa_henryana	Nypa_fruticans))	(((Geonoma_undata	((((Veitchia_spiralis	Burretiokentia_grandiflora)	(Hydriastele_microspadix	((Heterospathe_cagayanensis	Dypsis_decaryi)	Kentiopsis_piersoniorum)))	Dictyosperma_album)	(Prestoea_acuminata	(Oenocarpus_bataua	Oenocarpus_minor))))	Manicaria_saccifera)	Reinhardtia_gracilis))	Calamus_caryotoides)	Kingia_australis);
((((((Sabal_domingensis	Serenoa_repens)	(Iriartea_deltoidea	(Roystonea_regia	((Bactris_major	Attalea_speciosa)	((Leopoldinia_pulchra	Elaeis_guineensis)	Elaeis_oleifera)))))	((Orania_palindan	Sclerosperma_profizianum)	((Podococcus_barteri	(Reinhardtia_paiewonskiana	(Reinhardtia_simplex	Reinhardtia_latisecta)))	Pseudophoenix_vinifera)))	(((((((Burretiokentia_grandiflora	Dypsis_decaryi)	((Veitchia_spiralis	Kentiopsis_piersoniorum)	Heterospathe_cagayanensis))	(Hydriastele_microspadix	Dictyosperma_album))	(Prestoea_acuminata	(Oenocarpus_bataua	Oenocarpus_minor)))	(Manicaria_saccifera	(Pelagodoxa_henryana	Geonoma_undata)))	Reinhardtia_gracilis)	Nypa_fruticans))	Calamus_caryotoides)	Kingia_australis);
((Calamus_caryotoides	((((((Nypa_fruticans	(Podococcus_barteri	(Orania_palindan	Sclerosperma_profizianum)))	(((Reinhardtia_simplex	(Reinhardtia_latisecta	Reinhardtia_paiewonskiana))	((Attalea_speciosa	(Elaeis_guineensis	Elaeis_oleifera))	Roystonea_regia))	((Sabal_domingensis	Serenoa_repens)	(Pseudophoenix_vinifera	Bactris_major))))	Iriartea_deltoidea)	((Leopoldinia_pulchra	(Manicaria_saccifera	(Geonoma_undata	Pelagodoxa_henryana)))	(((Kentiopsis_piersoniorum	Veitchia_spiralis)	((Burretiokentia_grandiflora	Heterospathe_cagayanensis)	(Dictyosperma_album	Hydriastele_microspadix)))	((Oenocarpus_bataua	Oenocarpus_minor)	Prestoea_acuminata))))	Dypsis_decaryi)	Reinhardtia_gracilis))	Kingia_australis);
((Calamus_caryotoides	(((Leopoldinia_pulchra	Podococcus_barteri)	(Reinhardtia_simplex	(Reinhardtia_latisecta	Reinhardtia_paiewonskiana)))	(((((Dictyosperma_album	((Kentiopsis_piersoniorum	Veitchia_spiralis)	((Dypsis_decaryi	Hydriastele_microspadix)	(Burretiokentia_grandiflora	Heterospathe_cagayanensis))))	(Manicaria_saccifera	((Oenocarpus_bataua	Oenocarpus_minor)	Prestoea_acuminata)))	(Nypa_fruticans	Pelagodoxa_henryana))	Geonoma_undata)	(((Reinhardtia_gracilis	(Orania_palindan	Sclerosperma_profizianum))	(((Iriartea_deltoidea	Attalea_speciosa)	(Bactris_major	(Elaeis_guineensis	Elaeis_oleifera)))	Roystonea_regia))	((Sabal_domingensis	Serenoa_repens)	Pseudophoenix_vinifera)))))	Kingia_australis);
((Calamus_caryotoides	((Geonoma_undata	((Dictyosperma_album	((Burretiokentia_grandiflora	(((Dypsis_decaryi	Heterospathe_cagayanensis)	Kentiopsis_piersoniorum)	Veitchia_spiralis))	Hydriastele_microspadix))	((Pelagodoxa_henryana	(Manicaria_saccifera	Leopoldinia_pulchra))	((Oenocarpus_bataua	Oenocarpus_minor)	(Reinhardtia_gracilis	Prestoea_acuminata)))))	(Nypa_fruticans	((((Reinhardtia_simplex	(Reinhardtia_latisecta	Reinhardtia_paiewonskiana))	((Bactris_major	Pseudophoenix_vinifera)	(Podococcus_barteri	(Orania_palindan	Sclerosperma_profizianum))))	(((Attalea_speciosa	(Elaeis_guineensis	Elaeis_oleifera))	Roystonea_regia)	Iriartea_deltoidea))	(Sabal_domingensis	Serenoa_repens)))))	Kingia_australis);
((Calamus_caryotoides	(((((Bactris_major	(Reinhardtia_latisecta	Reinhardtia_paiewonskiana))	((Attalea_speciosa	(Elaeis_guineensis	Elaeis_oleifera))	Roystonea_regia))	(((Sabal_domingensis	Serenoa_repens)	(Nypa_fruticans	(Podococcus_barteri	(Orania_palindan	Sclerosperma_profizianum))))	(Reinhardtia_simplex	Pseudophoenix_vinifera)))	((((Manicaria_saccifera	((Oenocarpus_bataua	Oenocarpus_minor)	(Leopoldinia_pulchra	Prestoea_acuminata)))	(Dictyosperma_album	(Dypsis_decaryi	(((Kentiopsis_piersoniorum	Veitchia_spiralis)	(Heterospathe_cagayanensis	Burretiokentia_grandiflora))	Hydriastele_microspadix))))	(Iriartea_deltoidea	Geonoma_undata))	Reinhardtia_gracilis))	Pelagodoxa_henryana))	Kingia_australis);
((Calamus_caryotoides	(((Leopoldinia_pulchra	Iriartea_deltoidea)	(((((Attalea_speciosa	(Elaeis_guineensis	Elaeis_oleifera))	Roystonea_regia)	((Sabal_domingensis	Serenoa_repens)	(Bactris_major	Pseudophoenix_vinifera)))	(Reinhardtia_simplex	(Reinhardtia_latisecta	Reinhardtia_paiewonskiana)))	((Orania_palindan	Sclerosperma_profizianum)	Podococcus_barteri)))	(Nypa_fruticans	(((((Oenocarpus_bataua	Oenocarpus_minor)	Prestoea_acuminata)	((Hydriastele_microspadix	Dictyosperma_album)	((Burretiokentia_grandiflora	Dypsis_decaryi)	((Kentiopsis_piersoniorum	Veitchia_spiralis)	Heterospathe_cagayanensis))))	(Manicaria_saccifera	(Pelagodoxa_henryana	Geonoma_undata)))	Reinhardtia_gracilis))))	Kingia_australis);
((Calamus_caryotoides	(((((((Attalea_speciosa	(Elaeis_guineensis	Elaeis_oleifera))	Roystonea_regia)	((Sabal_domingensis	Serenoa_repens)	(Bactris_major	Pseudophoenix_vinifera)))	(Podococcus_barteri	(Reinhardtia_simplex	(Reinhardtia_latisecta	Reinhardtia_paiewonskiana))))	(Nypa_fruticans	((Iriartea_deltoidea	Orania_palindan)	Sclerosperma_profizianum)))	(((Oenocarpus_bataua	Oenocarpus_minor)	Prestoea_acuminata)	((Dictyosperma_album	((Burretiokentia_grandiflora	Veitchia_spiralis)	((Kentiopsis_piersoniorum	Hydriastele_microspadix)	Heterospathe_cagayanensis)))	(Leopoldinia_pulchra	((Dypsis_decaryi	Manicaria_saccifera)	(Pelagodoxa_henryana	Geonoma_undata))))))	Reinhardtia_gracilis))	Kingia_australis);
((Calamus_caryotoides	((Serenoa_repens	((((Orania_palindan	Sclerosperma_profizianum)	(Iriartea_deltoidea	Pseudophoenix_vinifera))	(((Reinhardtia_simplex	(Reinhardtia_latisecta	Reinhardtia_paiewonskiana))	Podococcus_barteri)	(Bactris_major	((Attalea_speciosa	(Elaeis_guineensis	Elaeis_oleifera))	Roystonea_regia))))	((Reinhardtia_gracilis	((Manicaria_saccifera	Geonoma_undata)	(((Oenocarpus_bataua	Oenocarpus_minor)	Prestoea_acuminata)	(Dictyosperma_album	((Burretiokentia_grandiflora	Veitchia_spiralis)	((Kentiopsis_piersoniorum	Hydriastele_microspadix)	(Dypsis_decaryi	Heterospathe_cagayanensis)))))))	(Leopoldinia_pulchra	Pelagodoxa_henryana))))	(Nypa_fruticans	Sabal_domingensis)))	Kingia_australis);
((Calamus_caryotoides	(((((((((Reinhardtia_simplex	Reinhardtia_latisecta)	Reinhardtia_paiewonskiana)	Podococcus_barteri)	(((Iriartea_deltoidea	Attalea_speciosa)	(Elaeis_guineensis	Elaeis_oleifera))	Roystonea_regia))	(Orania_palindan	Sclerosperma_profizianum))	((Bactris_major	Nypa_fruticans)	Pseudophoenix_vinifera))	(Sabal_domingensis	Serenoa_repens))	(((Leopoldinia_pulchra	(Oenocarpus_bataua	Oenocarpus_minor))	Prestoea_acuminata)	((Dictyosperma_album	(((Dypsis_decaryi	Heterospathe_cagayanensis)	((Burretiokentia_grandiflora	Veitchia_spiralis)	Kentiopsis_piersoniorum))	Hydriastele_microspadix))	((Geonoma_undata	Pelagodoxa_henryana)	Manicaria_saccifera))))	Reinhardtia_gracilis))	Kingia_australis);
((Calamus_caryotoides	(((((Oenocarpus_bataua	Oenocarpus_minor)	Prestoea_acuminata)	((Dictyosperma_album	(((Burretiokentia_grandiflora	Heterospathe_cagayanensis)	(Veitchia_spiralis	Kentiopsis_piersoniorum))	Hydriastele_microspadix))	((Geonoma_undata	(Dypsis_decaryi	(Leopoldinia_pulchra	Pelagodoxa_henryana)))	Manicaria_saccifera)))	((((((Sabal_domingensis	Serenoa_repens)	Pseudophoenix_vinifera)	((Bactris_major	(((Reinhardtia_latisecta	Reinhardtia_paiewonskiana)	Reinhardtia_simplex)	Podococcus_barteri))	((Attalea_speciosa	(Elaeis_guineensis	Elaeis_oleifera))	Roystonea_regia)))	(Orania_palindan	Sclerosperma_profizianum))	Iriartea_deltoidea)	Nypa_fruticans))	Reinhardtia_gracilis))	Kingia_australis);
((Calamus_caryotoides	(((Nypa_fruticans	(Pelagodoxa_henryana	((Sabal_domingensis	Serenoa_repens)	(((((((Reinhardtia_simplex	Reinhardtia_latisecta)	Reinhardtia_paiewonskiana)	Podococcus_barteri)	(Attalea_speciosa	(Elaeis_guineensis	Elaeis_oleifera)))	(Bactris_major	Roystonea_regia))	(Orania_palindan	Sclerosperma_profizianum))	Pseudophoenix_vinifera))))	(Geonoma_undata	(Manicaria_saccifera	(Leopoldinia_pulchra	((Dictyosperma_album	(((Burretiokentia_grandiflora	Heterospathe_cagayanensis)	((Veitchia_spiralis	Kentiopsis_piersoniorum)	Dypsis_decaryi))	Hydriastele_microspadix))	(Iriartea_deltoidea	((Oenocarpus_bataua	Oenocarpus_minor)	Prestoea_acuminata)))))))	Reinhardtia_gracilis))	Kingia_australis);
(((((Roystonea_regia	Nypa_fruticans)	(((((Sclerosperma_profizianum	Iriartea_deltoidea)	Orania_palindan)	(Podococcus_barteri	(Reinhardtia_simplex	(Reinhardtia_latisecta	Reinhardtia_paiewonskiana))))	(((Bactris_major	Attalea_speciosa)	(Elaeis_oleifera	Elaeis_guineensis))	Pseudophoenix_vinifera))	(Sabal_domingensis	Serenoa_repens)))	(((Dictyosperma_album	(Hydriastele_microspadix	(Reinhardtia_gracilis	(((Burretiokentia_grandiflora	(Kentiopsis_piersoniorum	Veitchia_spiralis))	Heterospathe_cagayanensis)	Dypsis_decaryi))))	(Manicaria_saccifera	((Pelagodoxa_henryana	Geonoma_undata)	Leopoldinia_pulchra)))	((Oenocarpus_minor	Oenocarpus_bataua)	Prestoea_acuminata)))	Calamus_caryotoides)	Kingia_australis);
(((((((Leopoldinia_pulchra	(((Roystonea_regia	(Attalea_speciosa	(Elaeis_oleifera	Elaeis_guineensis)))	(((Iriartea_deltoidea	Pseudophoenix_vinifera)	(Sclerosperma_profizianum	Orania_palindan))	(Sabal_domingensis	Serenoa_repens)))	((Bactris_major	Podococcus_barteri)	((Reinhardtia_simplex	Reinhardtia_latisecta)	Reinhardtia_paiewonskiana))))	(Nypa_fruticans	Pelagodoxa_henryana))	Geonoma_undata)	((((Oenocarpus_minor	Oenocarpus_bataua)	Prestoea_acuminata)	(Dypsis_decaryi	Manicaria_saccifera))	(Dictyosperma_album	(Hydriastele_microspadix	((Kentiopsis_piersoniorum	Heterospathe_cagayanensis)	(Veitchia_spiralis	Burretiokentia_grandiflora))))))	Reinhardtia_gracilis)	Calamus_caryotoides)	Kingia_australis);
((((Serenoa_repens	Reinhardtia_gracilis)	((((((Nypa_fruticans	Pelagodoxa_henryana)	(Leopoldinia_pulchra	((((Oenocarpus_minor	Oenocarpus_bataua)	Prestoea_acuminata)	Manicaria_saccifera)	(Dictyosperma_album	(Hydriastele_microspadix	(Dypsis_decaryi	((Heterospathe_cagayanensis	(Veitchia_spiralis	Kentiopsis_piersoniorum))	Burretiokentia_grandiflora)))))))	Geonoma_undata)	(((Podococcus_barteri	((Reinhardtia_latisecta	Reinhardtia_paiewonskiana)	Reinhardtia_simplex))	Bactris_major)	(Roystonea_regia	(Attalea_speciosa	(Elaeis_oleifera	Elaeis_guineensis)))))	(Pseudophoenix_vinifera	(Sclerosperma_profizianum	(Iriartea_deltoidea	Orania_palindan))))	Sabal_domingensis))	Calamus_caryotoides)	Kingia_australis);
((((Nypa_fruticans	(Geonoma_undata	Pelagodoxa_henryana))	((((Sabal_domingensis	Serenoa_repens)	Iriartea_deltoidea)	(Pseudophoenix_vinifera	((Sclerosperma_profizianum	Orania_palindan)	((Podococcus_barteri	((Reinhardtia_latisecta	Reinhardtia_paiewonskiana)	Reinhardtia_simplex))	(Roystonea_regia	(Bactris_major	((Leopoldinia_pulchra	Attalea_speciosa)	(Elaeis_oleifera	Elaeis_guineensis))))))))	((((Oenocarpus_minor	Oenocarpus_bataua)	(Reinhardtia_gracilis	Prestoea_acuminata))	Manicaria_saccifera)	(Dictyosperma_album	((((Kentiopsis_piersoniorum	Hydriastele_microspadix)	(Dypsis_decaryi	Heterospathe_cagayanensis))	Veitchia_spiralis)	Burretiokentia_grandiflora)))))	Calamus_caryotoides)	Kingia_australis);
(((((Sabal_domingensis	Serenoa_repens)	((Nypa_fruticans	Pseudophoenix_vinifera)	((Sclerosperma_profizianum	Orania_palindan)	(((Bactris_major	((Reinhardtia_latisecta	Reinhardtia_paiewonskiana)	Reinhardtia_simplex))	Podococcus_barteri)	(Reinhardtia_gracilis	(Iriartea_deltoidea	(Roystonea_regia	((Leopoldinia_pulchra	Attalea_speciosa)	(Elaeis_oleifera	Elaeis_guineensis)))))))))	((Pelagodoxa_henryana	(Manicaria_saccifera	(((Oenocarpus_minor	Oenocarpus_bataua)	Prestoea_acuminata)	((((Burretiokentia_grandiflora	Veitchia_spiralis)	(Dypsis_decaryi	Kentiopsis_piersoniorum))	Heterospathe_cagayanensis)	(Hydriastele_microspadix	Dictyosperma_album)))))	Geonoma_undata))	Calamus_caryotoides)	Kingia_australis);
((((((Nypa_fruticans	Pelagodoxa_henryana)	(((Sabal_domingensis	Serenoa_repens)	(Pseudophoenix_vinifera	((Bactris_major	Roystonea_regia)	(Attalea_speciosa	((Podococcus_barteri	((Reinhardtia_latisecta	Reinhardtia_paiewonskiana)	Reinhardtia_simplex))	((Leopoldinia_pulchra	Elaeis_oleifera)	Elaeis_guineensis))))))	((Iriartea_deltoidea	Sclerosperma_profizianum)	Orania_palindan)))	(((((Hydriastele_microspadix	(((Veitchia_spiralis	Kentiopsis_piersoniorum)	Heterospathe_cagayanensis)	Dypsis_decaryi))	Burretiokentia_grandiflora)	Dictyosperma_album)	(Manicaria_saccifera	((Oenocarpus_minor	Oenocarpus_bataua)	Prestoea_acuminata)))	Geonoma_undata))	Reinhardtia_gracilis)	Calamus_caryotoides)	Kingia_australis);
((((((Nypa_fruticans	Pelagodoxa_henryana)	((Sabal_domingensis	Serenoa_repens)	((Roystonea_regia	((Elaeis_oleifera	Elaeis_guineensis)	(Bactris_major	Attalea_speciosa)))	((Podococcus_barteri	((Reinhardtia_latisecta	Reinhardtia_paiewonskiana)	Reinhardtia_simplex))	(Pseudophoenix_vinifera	((Iriartea_deltoidea	Sclerosperma_profizianum)	Orania_palindan))))))	(((Leopoldinia_pulchra	((Oenocarpus_minor	Oenocarpus_bataua)	Prestoea_acuminata))	((((Veitchia_spiralis	Burretiokentia_grandiflora)	((Hydriastele_microspadix	Kentiopsis_piersoniorum)	(Heterospathe_cagayanensis	Dypsis_decaryi)))	Dictyosperma_album)	Manicaria_saccifera))	Geonoma_undata))	Reinhardtia_gracilis)	Calamus_caryotoides)	Kingia_australis);
((((((Nypa_fruticans	(Leopoldinia_pulchra	((((Elaeis_oleifera	Elaeis_guineensis)	(Bactris_major	Attalea_speciosa))	((Sclerosperma_profizianum	Orania_palindan)	((Pseudophoenix_vinifera	(Sabal_domingensis	Serenoa_repens))	Roystonea_regia)))	((Iriartea_deltoidea	Podococcus_barteri)	((Reinhardtia_simplex	Reinhardtia_latisecta)	Reinhardtia_paiewonskiana)))))	Pelagodoxa_henryana)	(((((Veitchia_spiralis	Burretiokentia_grandiflora)	((Hydriastele_microspadix	Heterospathe_cagayanensis)	(Kentiopsis_piersoniorum	Dypsis_decaryi)))	Dictyosperma_album)	(Manicaria_saccifera	((Oenocarpus_minor	Oenocarpus_bataua)	Prestoea_acuminata)))	Geonoma_undata))	Reinhardtia_gracilis)	Calamus_caryotoides)	Kingia_australis);
(((((Sabal_domingensis	Serenoa_repens)	(((Roystonea_regia	((Leopoldinia_pulchra	Attalea_speciosa)	((Elaeis_oleifera	Elaeis_guineensis)	Bactris_major)))	((((Geonoma_undata	Pelagodoxa_henryana)	((Dictyosperma_album	((Dypsis_decaryi	Hydriastele_microspadix)	((Kentiopsis_piersoniorum	(Veitchia_spiralis	Burretiokentia_grandiflora))	Heterospathe_cagayanensis)))	(Manicaria_saccifera	((Oenocarpus_minor	Oenocarpus_bataua)	Prestoea_acuminata))))	(Podococcus_barteri	((Reinhardtia_simplex	Reinhardtia_latisecta)	Reinhardtia_paiewonskiana)))	(Nypa_fruticans	((Iriartea_deltoidea	Sclerosperma_profizianum)	Orania_palindan))))	Pseudophoenix_vinifera))	Reinhardtia_gracilis)	Calamus_caryotoides)	Kingia_australis);
((((Nypa_fruticans	(((Dictyosperma_album	((Hydriastele_microspadix	(Heterospathe_cagayanensis	(Burretiokentia_grandiflora	Dypsis_decaryi)))	(Kentiopsis_piersoniorum	Veitchia_spiralis)))	((Oenocarpus_minor	Oenocarpus_bataua)	Prestoea_acuminata))	(((Leopoldinia_pulchra	Geonoma_undata)	Pelagodoxa_henryana)	Manicaria_saccifera)))	((((Orania_palindan	Sclerosperma_profizianum)	Podococcus_barteri)	Iriartea_deltoidea)	(((Sabal_domingensis	Serenoa_repens)	((Reinhardtia_gracilis	Bactris_major)	Pseudophoenix_vinifera))	(((Reinhardtia_latisecta	Reinhardtia_paiewonskiana)	Reinhardtia_simplex)	(Roystonea_regia	(Attalea_speciosa	(Elaeis_oleifera	Elaeis_guineensis)))))))	Calamus_caryotoides)	Kingia_australis);
((Calamus_caryotoides	(((Sclerosperma_profizianum	Podococcus_barteri)	Orania_palindan)	(Nypa_fruticans	((((((Elaeis_oleifera	Elaeis_guineensis)	Attalea_speciosa)	((Reinhardtia_simplex	(Reinhardtia_paiewonskiana	Reinhardtia_latisecta))	Bactris_major))	Roystonea_regia)	(Pseudophoenix_vinifera	(Serenoa_repens	Sabal_domingensis)))	(Pelagodoxa_henryana	(((Iriartea_deltoidea	Geonoma_undata)	(((((Leopoldinia_pulchra	Oenocarpus_bataua)	Oenocarpus_minor)	Prestoea_acuminata)	(Dictyosperma_album	(((Kentiopsis_piersoniorum	((Veitchia_spiralis	Burretiokentia_grandiflora)	Dypsis_decaryi))	Heterospathe_cagayanensis)	Hydriastele_microspadix)))	Manicaria_saccifera))	Reinhardtia_gracilis))))))	Kingia_australis);
((Calamus_caryotoides	(((Iriartea_deltoidea	(Serenoa_repens	Sabal_domingensis))	((Sclerosperma_profizianum	Orania_palindan)	((Bactris_major	((Roystonea_regia	((Elaeis_oleifera	Elaeis_guineensis)	Attalea_speciosa))	Reinhardtia_gracilis))	((Reinhardtia_simplex	(Reinhardtia_paiewonskiana	Reinhardtia_latisecta))	Podococcus_barteri))))	(((Pseudophoenix_vinifera	(((Heterospathe_cagayanensis	((Kentiopsis_piersoniorum	Hydriastele_microspadix)	Dypsis_decaryi))	(Veitchia_spiralis	Burretiokentia_grandiflora))	Dictyosperma_album))	(((Oenocarpus_bataua	Oenocarpus_minor)	Prestoea_acuminata)	((Geonoma_undata	Pelagodoxa_henryana)	(Manicaria_saccifera	Leopoldinia_pulchra))))	Nypa_fruticans)))	Kingia_australis);
((Calamus_caryotoides	((((((((((Geonoma_undata	Pelagodoxa_henryana)	Manicaria_saccifera)	Leopoldinia_pulchra)	(((Oenocarpus_bataua	Oenocarpus_minor)	Prestoea_acuminata)	(((Dypsis_decaryi	(Heterospathe_cagayanensis	(Kentiopsis_piersoniorum	Hydriastele_microspadix)))	(Veitchia_spiralis	Burretiokentia_grandiflora))	Dictyosperma_album)))	Nypa_fruticans)	(Sclerosperma_profizianum	(Iriartea_deltoidea	Orania_palindan)))	(((Reinhardtia_simplex	(Reinhardtia_paiewonskiana	Reinhardtia_latisecta))	Podococcus_barteri)	(Roystonea_regia	((Bactris_major	(Elaeis_oleifera	Elaeis_guineensis))	Attalea_speciosa))))	(Serenoa_repens	Sabal_domingensis))	Pseudophoenix_vinifera)	Reinhardtia_gracilis))	Kingia_australis);
((Calamus_caryotoides	((Geonoma_undata	((Pelagodoxa_henryana	(((Burretiokentia_grandiflora	(Heterospathe_cagayanensis	(Kentiopsis_piersoniorum	Veitchia_spiralis)))	Hydriastele_microspadix)	Dictyosperma_album))	((Dypsis_decaryi	Manicaria_saccifera)	(Leopoldinia_pulchra	((Oenocarpus_bataua	Oenocarpus_minor)	(Reinhardtia_gracilis	Prestoea_acuminata))))))	((((((Reinhardtia_simplex	(Reinhardtia_paiewonskiana	Reinhardtia_latisecta))	Podococcus_barteri)	((Roystonea_regia	((Elaeis_oleifera	Elaeis_guineensis)	Attalea_speciosa))	Bactris_major))	(Sclerosperma_profizianum	Orania_palindan))	(((Iriartea_deltoidea	Serenoa_repens)	Sabal_domingensis)	Pseudophoenix_vinifera))	Nypa_fruticans)))	Kingia_australis);
((Calamus_caryotoides	(((((Oenocarpus_bataua	Oenocarpus_minor)	(Reinhardtia_gracilis	Prestoea_acuminata))	((((Kentiopsis_piersoniorum	Hydriastele_microspadix)	(Heterospathe_cagayanensis	Dypsis_decaryi))	Dictyosperma_album)	(Veitchia_spiralis	Burretiokentia_grandiflora)))	(Manicaria_saccifera	(Pelagodoxa_henryana	Geonoma_undata)))	(((Serenoa_repens	Sabal_domingensis)	((Iriartea_deltoidea	Pseudophoenix_vinifera)	((((Reinhardtia_paiewonskiana	(Leopoldinia_pulchra	(Reinhardtia_simplex	Reinhardtia_latisecta)))	((Elaeis_oleifera	Elaeis_guineensis)	(Bactris_major	Attalea_speciosa)))	Roystonea_regia)	((Podococcus_barteri	Sclerosperma_profizianum)	Orania_palindan))))	Nypa_fruticans)))	Kingia_australis);
((Calamus_caryotoides	(((((((Oenocarpus_bataua	Oenocarpus_minor)	Prestoea_acuminata)	Manicaria_saccifera)	(((((Kentiopsis_piersoniorum	Veitchia_spiralis)	(Heterospathe_cagayanensis	Burretiokentia_grandiflora))	Hydriastele_microspadix)	Dypsis_decaryi)	Dictyosperma_album))	Geonoma_undata)	Reinhardtia_gracilis)	(((((Iriartea_deltoidea	Pseudophoenix_vinifera)	(Sclerosperma_profizianum	Orania_palindan))	(Serenoa_repens	Sabal_domingensis))	((((Elaeis_oleifera	Elaeis_guineensis)	(Bactris_major	Attalea_speciosa))	Roystonea_regia)	((Leopoldinia_pulchra	Podococcus_barteri)	((Reinhardtia_paiewonskiana	Reinhardtia_latisecta)	Reinhardtia_simplex))))	(Nypa_fruticans	Pelagodoxa_henryana))))	Kingia_australis);
((Calamus_caryotoides	(((((Pseudophoenix_vinifera	(Sclerosperma_profizianum	Orania_palindan))	(Serenoa_repens	Sabal_domingensis))	(((Elaeis_oleifera	Elaeis_guineensis)	(Bactris_major	Attalea_speciosa))	Roystonea_regia))	((Leopoldinia_pulchra	Podococcus_barteri)	(Iriartea_deltoidea	((Reinhardtia_paiewonskiana	Reinhardtia_latisecta)	Reinhardtia_simplex))))	(Nypa_fruticans	(Pelagodoxa_henryana	(((Manicaria_saccifera	(((((Veitchia_spiralis	((Kentiopsis_piersoniorum	Dypsis_decaryi)	Burretiokentia_grandiflora))	Heterospathe_cagayanensis)	Hydriastele_microspadix)	Dictyosperma_album)	((Oenocarpus_bataua	Oenocarpus_minor)	Prestoea_acuminata)))	Geonoma_undata)	Reinhardtia_gracilis)))))	Kingia_australis);
((Calamus_caryotoides	((Nypa_fruticans	(((((Iriartea_deltoidea	Podococcus_barteri)	(Reinhardtia_paiewonskiana	(Reinhardtia_simplex	(Leopoldinia_pulchra	Reinhardtia_latisecta))))	(Serenoa_repens	Sabal_domingensis))	((Bactris_major	Pseudophoenix_vinifera)	((((Elaeis_oleifera	Elaeis_guineensis)	Attalea_speciosa)	Roystonea_regia)	(Sclerosperma_profizianum	Orania_palindan))))	(((Oenocarpus_bataua	Oenocarpus_minor)	Prestoea_acuminata)	(((Geonoma_undata	Pelagodoxa_henryana)	Manicaria_saccifera)	(((Burretiokentia_grandiflora	(Dypsis_decaryi	((Veitchia_spiralis	Kentiopsis_piersoniorum)	Heterospathe_cagayanensis)))	Hydriastele_microspadix)	Dictyosperma_album)))))	Reinhardtia_gracilis))	Kingia_australis);
((Calamus_caryotoides	(((Oenocarpus_bataua	Oenocarpus_minor)	Prestoea_acuminata)	((Nypa_fruticans	((((((Veitchia_spiralis	Burretiokentia_grandiflora)	Kentiopsis_piersoniorum)	(Dypsis_decaryi	Heterospathe_cagayanensis))	Hydriastele_microspadix)	Dictyosperma_album)	((Geonoma_undata	Pelagodoxa_henryana)	Manicaria_saccifera)))	(((((Iriartea_deltoidea	Podococcus_barteri)	((Reinhardtia_latisecta	Reinhardtia_paiewonskiana)	Reinhardtia_simplex))	(Serenoa_repens	Sabal_domingensis))	(Pseudophoenix_vinifera	(Reinhardtia_gracilis	(Bactris_major	(((Elaeis_oleifera	Elaeis_guineensis)	(Leopoldinia_pulchra	Attalea_speciosa))	Roystonea_regia)))))	(Sclerosperma_profizianum	Orania_palindan)))))	Kingia_australis);
((Calamus_caryotoides	((((Leopoldinia_pulchra	((Manicaria_saccifera	(((Dypsis_decaryi	((Heterospathe_cagayanensis	(Veitchia_spiralis	Kentiopsis_piersoniorum))	Burretiokentia_grandiflora))	Hydriastele_microspadix)	Dictyosperma_album))	(((Oenocarpus_bataua	Oenocarpus_minor)	Prestoea_acuminata)	Pelagodoxa_henryana)))	Geonoma_undata)	Reinhardtia_gracilis)	(Nypa_fruticans	(((Serenoa_repens	Sabal_domingensis)	((Roystonea_regia	(Pseudophoenix_vinifera	((Elaeis_oleifera	Elaeis_guineensis)	(Bactris_major	Attalea_speciosa))))	(Podococcus_barteri	((Reinhardtia_simplex	Reinhardtia_latisecta)	Reinhardtia_paiewonskiana))))	(Sclerosperma_profizianum	(Iriartea_deltoidea	Orania_palindan))))))	Kingia_australis);
((Calamus_caryotoides	((((Serenoa_repens	Sabal_domingensis)	(Pseudophoenix_vinifera	(((Elaeis_oleifera	Elaeis_guineensis)	((Reinhardtia_simplex	(Reinhardtia_paiewonskiana	Reinhardtia_latisecta))	Podococcus_barteri))	((Orania_palindan	(Iriartea_deltoidea	Sclerosperma_profizianum))	(Bactris_major	(Attalea_speciosa	Roystonea_regia))))))	(((Geonoma_undata	(Nypa_fruticans	Pelagodoxa_henryana))	(((Dictyosperma_album	((Heterospathe_cagayanensis	Hydriastele_microspadix)	(Dypsis_decaryi	(Burretiokentia_grandiflora	(Veitchia_spiralis	Kentiopsis_piersoniorum)))))	Leopoldinia_pulchra)	Manicaria_saccifera))	(Prestoea_acuminata	(Oenocarpus_bataua	Oenocarpus_minor))))	Reinhardtia_gracilis))	Kingia_australis);
((Calamus_caryotoides	((((Podococcus_barteri	Iriartea_deltoidea)	Sclerosperma_profizianum)	Orania_palindan)	((((Serenoa_repens	Sabal_domingensis)	Pseudophoenix_vinifera)	(((((Elaeis_oleifera	Elaeis_guineensis)	(Bactris_major	(Leopoldinia_pulchra	Attalea_speciosa)))	Roystonea_regia)	(Reinhardtia_paiewonskiana	(Reinhardtia_simplex	Reinhardtia_latisecta)))	(Pelagodoxa_henryana	(((((Prestoea_acuminata	(Oenocarpus_bataua	Oenocarpus_minor))	(Dictyosperma_album	(Dypsis_decaryi	(((Burretiokentia_grandiflora	Veitchia_spiralis)	Kentiopsis_piersoniorum)	(Heterospathe_cagayanensis	Hydriastele_microspadix)))))	Manicaria_saccifera)	Geonoma_undata)	Reinhardtia_gracilis))))	Nypa_fruticans)))	Kingia_australis);
((Calamus_caryotoides	(((Manicaria_saccifera	Geonoma_undata)	(((Nypa_fruticans	Pelagodoxa_henryana)	(((((Reinhardtia_paiewonskiana	Reinhardtia_latisecta)	Reinhardtia_simplex)	Podococcus_barteri)	((Roystonea_regia	((Pseudophoenix_vinifera	(Serenoa_repens	Sabal_domingensis))	(Sclerosperma_profizianum	Orania_palindan)))	((Elaeis_oleifera	Elaeis_guineensis)	(Bactris_major	Attalea_speciosa))))	Iriartea_deltoidea))	Leopoldinia_pulchra))	(((Reinhardtia_gracilis	Prestoea_acuminata)	(Oenocarpus_bataua	Oenocarpus_minor))	((((Dypsis_decaryi	Heterospathe_cagayanensis)	(Kentiopsis_piersoniorum	Hydriastele_microspadix))	(Burretiokentia_grandiflora	Veitchia_spiralis))	Dictyosperma_album))))	Kingia_australis);
((Calamus_caryotoides	((((Manicaria_saccifera	Geonoma_undata)	((Prestoea_acuminata	(Oenocarpus_bataua	Oenocarpus_minor))	((((Heterospathe_cagayanensis	(Kentiopsis_piersoniorum	Dypsis_decaryi))	Hydriastele_microspadix)	(Burretiokentia_grandiflora	Veitchia_spiralis))	Dictyosperma_album)))	((Leopoldinia_pulchra	(Nypa_fruticans	Pelagodoxa_henryana))	(((Roystonea_regia	(Serenoa_repens	Sabal_domingensis))	(((Iriartea_deltoidea	Sclerosperma_profizianum)	Orania_palindan)	Pseudophoenix_vinifera))	(((Reinhardtia_paiewonskiana	(Reinhardtia_simplex	Reinhardtia_latisecta))	Podococcus_barteri)	((Elaeis_oleifera	Elaeis_guineensis)	(Bactris_major	Attalea_speciosa))))))	Reinhardtia_gracilis))	Kingia_australis);
((Calamus_caryotoides	(Pseudophoenix_vinifera	((((Sclerosperma_profizianum	Orania_palindan)	(((Iriartea_deltoidea	(Leopoldinia_pulchra	Podococcus_barteri))	((Reinhardtia_paiewonskiana	Reinhardtia_latisecta)	Reinhardtia_simplex))	(Nypa_fruticans	((((Dypsis_decaryi	Manicaria_saccifera)	((Prestoea_acuminata	(Oenocarpus_bataua	Oenocarpus_minor))	((Heterospathe_cagayanensis	(Kentiopsis_piersoniorum	(Burretiokentia_grandiflora	Veitchia_spiralis)))	(Hydriastele_microspadix	Dictyosperma_album))))	Pelagodoxa_henryana)	Geonoma_undata))))	(Reinhardtia_gracilis	(Roystonea_regia	((Elaeis_oleifera	Elaeis_guineensis)	(Bactris_major	Attalea_speciosa)))))	(Serenoa_repens	Sabal_domingensis))))	Kingia_australis);
((Calamus_caryotoides	((((((((Nypa_fruticans	Sclerosperma_profizianum)	Orania_palindan)	(((Prestoea_acuminata	(Oenocarpus_bataua	Oenocarpus_minor))	(Dictyosperma_album	(((Kentiopsis_piersoniorum	Veitchia_spiralis)	(Heterospathe_cagayanensis	Burretiokentia_grandiflora))	Hydriastele_microspadix)))	((Leopoldinia_pulchra	(Pelagodoxa_henryana	Geonoma_undata))	(Dypsis_decaryi	Manicaria_saccifera))))	(Podococcus_barteri	((Reinhardtia_paiewonskiana	Reinhardtia_latisecta)	Reinhardtia_simplex)))	(Reinhardtia_gracilis	(Roystonea_regia	((Elaeis_oleifera	Elaeis_guineensis)	Attalea_speciosa))))	(Iriartea_deltoidea	(Serenoa_repens	Sabal_domingensis)))	Pseudophoenix_vinifera)	Bactris_major))	Kingia_australis);
((Calamus_caryotoides	((((Dypsis_decaryi	((Kentiopsis_piersoniorum	(Burretiokentia_grandiflora	Veitchia_spiralis))	Heterospathe_cagayanensis))	(Hydriastele_microspadix	Dictyosperma_album))	(((Pelagodoxa_henryana	Geonoma_undata)	Manicaria_saccifera)	((Reinhardtia_gracilis	Prestoea_acuminata)	(Oenocarpus_bataua	(Leopoldinia_pulchra	Oenocarpus_minor)))))	(((Serenoa_repens	Sabal_domingensis)	(((((Reinhardtia_paiewonskiana	(Reinhardtia_simplex	Reinhardtia_latisecta))	Bactris_major)	(Roystonea_regia	((Elaeis_oleifera	Elaeis_guineensis)	(Iriartea_deltoidea	Attalea_speciosa))))	(Orania_palindan	(Sclerosperma_profizianum	Podococcus_barteri)))	Pseudophoenix_vinifera))	Nypa_fruticans)))	Kingia_australis);
((Calamus_caryotoides	((((Geonoma_undata	Iriartea_deltoidea)	(((Leopoldinia_pulchra	Manicaria_saccifera)	(Prestoea_acuminata	(Oenocarpus_bataua	Oenocarpus_minor)))	((Hydriastele_microspadix	(((Dypsis_decaryi	Kentiopsis_piersoniorum)	(Burretiokentia_grandiflora	Veitchia_spiralis))	Heterospathe_cagayanensis))	Dictyosperma_album)))	Reinhardtia_gracilis)	(((((Roystonea_regia	((Elaeis_oleifera	Elaeis_guineensis)	(Bactris_major	Attalea_speciosa)))	(Pseudophoenix_vinifera	((Reinhardtia_paiewonskiana	Reinhardtia_latisecta)	Reinhardtia_simplex)))	(Serenoa_repens	Sabal_domingensis))	(Orania_palindan	(Sclerosperma_profizianum	Podococcus_barteri)))	(Pelagodoxa_henryana	Nypa_fruticans))))	Kingia_australis);
((Calamus_caryotoides	((Pseudophoenix_vinifera	(Serenoa_repens	Sabal_domingensis))	((Roystonea_regia	((Iriartea_deltoidea	Attalea_speciosa)	((Elaeis_oleifera	Elaeis_guineensis)	Bactris_major)))	(((Podococcus_barteri	Orania_palindan)	Sclerosperma_profizianum)	((Reinhardtia_paiewonskiana	Reinhardtia_latisecta)	((((Geonoma_undata	((Manicaria_saccifera	(Prestoea_acuminata	(Oenocarpus_bataua	Oenocarpus_minor)))	(Reinhardtia_simplex	(((Veitchia_spiralis	Kentiopsis_piersoniorum)	((Heterospathe_cagayanensis	(Dypsis_decaryi	Burretiokentia_grandiflora))	Hydriastele_microspadix))	Dictyosperma_album))))	Reinhardtia_gracilis)	Leopoldinia_pulchra)	(Pelagodoxa_henryana	Nypa_fruticans)))))))	Kingia_australis);
((Calamus_caryotoides	((Serenoa_repens	Sabal_domingensis)	((Bactris_major	Pseudophoenix_vinifera)	((((((Reinhardtia_gracilis	Prestoea_acuminata)	(Oenocarpus_bataua	Oenocarpus_minor))	(((((Heterospathe_cagayanensis	Kentiopsis_piersoniorum)	Dypsis_decaryi)	(Burretiokentia_grandiflora	Veitchia_spiralis))	(Hydriastele_microspadix	Dictyosperma_album))	((Leopoldinia_pulchra	(Pelagodoxa_henryana	Geonoma_undata))	Manicaria_saccifera)))	(Nypa_fruticans	((Iriartea_deltoidea	Orania_palindan)	Sclerosperma_profizianum)))	(Podococcus_barteri	(Reinhardtia_simplex	(Reinhardtia_paiewonskiana	Reinhardtia_latisecta))))	(Roystonea_regia	(Attalea_speciosa	(Elaeis_oleifera	Elaeis_guineensis)))))))	Kingia_australis);
((((Bactris_major	(((Reinhardtia_paiewonskiana	Reinhardtia_latisecta)	Reinhardtia_simplex)	(((Nypa_fruticans	Pelagodoxa_henryana)	(Geonoma_undata	((Reinhardtia_gracilis	(Manicaria_saccifera	(Iriartea_deltoidea	(Prestoea_acuminata	(Oenocarpus_bataua	Oenocarpus_minor)))))	(Dictyosperma_album	(((Hydriastele_microspadix	Kentiopsis_piersoniorum)	(Dypsis_decaryi	Heterospathe_cagayanensis))	(Veitchia_spiralis	Burretiokentia_grandiflora))))))	(((Roystonea_regia	(Attalea_speciosa	(Elaeis_oleifera	Elaeis_guineensis)))	(Sclerosperma_profizianum	Orania_palindan))	(Pseudophoenix_vinifera	(Sabal_domingensis	Serenoa_repens))))))	(Leopoldinia_pulchra	Podococcus_barteri))	Calamus_caryotoides)	Kingia_australis);
(((Reinhardtia_gracilis	(((Nypa_fruticans	Pelagodoxa_henryana)	((Leopoldinia_pulchra	Iriartea_deltoidea)	((Podococcus_barteri	(Sclerosperma_profizianum	Orania_palindan))	((Pseudophoenix_vinifera	(Sabal_domingensis	Serenoa_repens))	(((Reinhardtia_paiewonskiana	Reinhardtia_latisecta)	Reinhardtia_simplex)	(Roystonea_regia	((Bactris_major	Attalea_speciosa)	(Elaeis_oleifera	Elaeis_guineensis))))))))	(((Dypsis_decaryi	Manicaria_saccifera)	((Prestoea_acuminata	(Oenocarpus_bataua	Oenocarpus_minor))	(((Heterospathe_cagayanensis	(Dictyosperma_album	Hydriastele_microspadix))	Burretiokentia_grandiflora)	(Veitchia_spiralis	Kentiopsis_piersoniorum))))	Geonoma_undata)))	Calamus_caryotoides)	Kingia_australis);
(((Reinhardtia_gracilis	(((Nypa_fruticans	Pelagodoxa_henryana)	((((Podococcus_barteri	((Reinhardtia_simplex	Reinhardtia_paiewonskiana)	Reinhardtia_latisecta))	(Roystonea_regia	((Bactris_major	((Leopoldinia_pulchra	Iriartea_deltoidea)	Attalea_speciosa))	(Elaeis_oleifera	Elaeis_guineensis))))	(Sclerosperma_profizianum	Orania_palindan))	(Pseudophoenix_vinifera	(Sabal_domingensis	Serenoa_repens))))	((Manicaria_saccifera	((Prestoea_acuminata	(Oenocarpus_bataua	Oenocarpus_minor))	((Dictyosperma_album	Hydriastele_microspadix)	(Burretiokentia_grandiflora	((Heterospathe_cagayanensis	(Veitchia_spiralis	Kentiopsis_piersoniorum))	Dypsis_decaryi)))))	Geonoma_undata)))	Calamus_caryotoides)	Kingia_australis);
(((Reinhardtia_gracilis	(((Nypa_fruticans	Pelagodoxa_henryana)	(((Roystonea_regia	((Bactris_major	Attalea_speciosa)	(Elaeis_oleifera	Elaeis_guineensis)))	(Podococcus_barteri	((Reinhardtia_paiewonskiana	Reinhardtia_latisecta)	Reinhardtia_simplex)))	((Pseudophoenix_vinifera	((Iriartea_deltoidea	Sclerosperma_profizianum)	Orania_palindan))	(Sabal_domingensis	Serenoa_repens))))	((((Heterospathe_cagayanensis	(((Veitchia_spiralis	Burretiokentia_grandiflora)	Hydriastele_microspadix)	Kentiopsis_piersoniorum))	Dictyosperma_album)	((Dypsis_decaryi	Manicaria_saccifera)	(Leopoldinia_pulchra	(Prestoea_acuminata	(Oenocarpus_bataua	Oenocarpus_minor)))))	Geonoma_undata)))	Calamus_caryotoides)	Kingia_australis);
(((Serenoa_repens	((((Nypa_fruticans	Pseudophoenix_vinifera)	(Bactris_major	Roystonea_regia))	(((((Iriartea_deltoidea	Attalea_speciosa)	(Elaeis_oleifera	Elaeis_guineensis))	(Reinhardtia_gracilis	((Leopoldinia_pulchra	Podococcus_barteri)	(Reinhardtia_paiewonskiana	(Reinhardtia_simplex	Reinhardtia_latisecta)))))	((((Kentiopsis_piersoniorum	((Dypsis_decaryi	Heterospathe_cagayanensis)	Hydriastele_microspadix))	(Burretiokentia_grandiflora	Veitchia_spiralis))	Dictyosperma_album)	((Prestoea_acuminata	(Oenocarpus_bataua	Oenocarpus_minor))	(Manicaria_saccifera	(Geonoma_undata	Pelagodoxa_henryana)))))	(Orania_palindan	Sclerosperma_profizianum)))	Sabal_domingensis))	Calamus_caryotoides)	Kingia_australis);
(((((Pseudophoenix_vinifera	((Orania_palindan	(Nypa_fruticans	Sclerosperma_profizianum))	(((((Iriartea_deltoidea	Attalea_speciosa)	(Elaeis_oleifera	Elaeis_guineensis))	((Leopoldinia_pulchra	Podococcus_barteri)	((Reinhardtia_paiewonskiana	Reinhardtia_latisecta)	Reinhardtia_simplex)))	(Reinhardtia_gracilis	((Prestoea_acuminata	(Oenocarpus_bataua	Oenocarpus_minor))	(((((Kentiopsis_piersoniorum	(Burretiokentia_grandiflora	Veitchia_spiralis))	Heterospathe_cagayanensis)	Dypsis_decaryi)	(Hydriastele_microspadix	Dictyosperma_album))	(Manicaria_saccifera	(Geonoma_undata	Pelagodoxa_henryana))))))	(Bactris_major	Roystonea_regia))))	Serenoa_repens)	Sabal_domingensis)	Calamus_caryotoides)	Kingia_australis);
((((((((Prestoea_acuminata	(Oenocarpus_bataua	Oenocarpus_minor))	((((Kentiopsis_piersoniorum	Hydriastele_microspadix)	((Burretiokentia_grandiflora	Veitchia_spiralis)	Heterospathe_cagayanensis))	Dypsis_decaryi)	Dictyosperma_album))	Leopoldinia_pulchra)	(Manicaria_saccifera	(Geonoma_undata	Pelagodoxa_henryana)))	((((Serenoa_repens	Sabal_domingensis)	(Pseudophoenix_vinifera	(Nypa_fruticans	(Sclerosperma_profizianum	Orania_palindan))))	(Roystonea_regia	((Podococcus_barteri	(Reinhardtia_paiewonskiana	(Reinhardtia_simplex	Reinhardtia_latisecta)))	((Bactris_major	Attalea_speciosa)	(Elaeis_oleifera	Elaeis_guineensis)))))	Iriartea_deltoidea))	Reinhardtia_gracilis)	Calamus_caryotoides)	Kingia_australis);
(((((Leopoldinia_pulchra	Podococcus_barteri)	((Reinhardtia_paiewonskiana	Reinhardtia_latisecta)	Reinhardtia_simplex))	(((Reinhardtia_gracilis	((Geonoma_undata	Manicaria_saccifera)	((Iriartea_deltoidea	(Prestoea_acuminata	(Oenocarpus_bataua	Oenocarpus_minor)))	((Burretiokentia_grandiflora	(Hydriastele_microspadix	((Dypsis_decaryi	(Veitchia_spiralis	Kentiopsis_piersoniorum))	Heterospathe_cagayanensis)))	Dictyosperma_album))))	(Nypa_fruticans	Pelagodoxa_henryana))	((((Bactris_major	(Sclerosperma_profizianum	Orania_palindan))	Pseudophoenix_vinifera)	(Serenoa_repens	Sabal_domingensis))	(Roystonea_regia	(Attalea_speciosa	(Elaeis_oleifera	Elaeis_guineensis))))))	Calamus_caryotoides)	Kingia_australis);
((((Podococcus_barteri	(Sclerosperma_profizianum	Orania_palindan))	(Pseudophoenix_vinifera	((Serenoa_repens	Sabal_domingensis)	((((Leopoldinia_pulchra	Iriartea_deltoidea)	(Roystonea_regia	(Attalea_speciosa	(Elaeis_oleifera	Elaeis_guineensis))))	(Bactris_major	((Reinhardtia_paiewonskiana	Reinhardtia_latisecta)	Reinhardtia_simplex)))	(Nypa_fruticans	((((((((Hydriastele_microspadix	Heterospathe_cagayanensis)	(Veitchia_spiralis	Kentiopsis_piersoniorum))	Burretiokentia_grandiflora)	Dypsis_decaryi)	Dictyosperma_album)	((Pelagodoxa_henryana	Geonoma_undata)	Manicaria_saccifera))	Reinhardtia_gracilis)	(Prestoea_acuminata	(Oenocarpus_bataua	Oenocarpus_minor))))))))	Calamus_caryotoides)	Kingia_australis);
(((((Reinhardtia_gracilis	(((Sclerosperma_profizianum	(Iriartea_deltoidea	Orania_palindan))	((Pseudophoenix_vinifera	((Bactris_major	Attalea_speciosa)	((Leopoldinia_pulchra	Elaeis_oleifera)	Elaeis_guineensis)))	(Podococcus_barteri	((Reinhardtia_paiewonskiana	Reinhardtia_latisecta)	Reinhardtia_simplex))))	(Serenoa_repens	Sabal_domingensis)))	(Roystonea_regia	Nypa_fruticans))	(((Prestoea_acuminata	(Oenocarpus_bataua	Oenocarpus_minor))	(Dictyosperma_album	((Burretiokentia_grandiflora	Veitchia_spiralis)	((Dypsis_decaryi	Heterospathe_cagayanensis)	(Hydriastele_microspadix	Kentiopsis_piersoniorum)))))	((Pelagodoxa_henryana	Geonoma_undata)	Manicaria_saccifera)))	Calamus_caryotoides)	Kingia_australis);
((Calamus_caryotoides	(((Pelagodoxa_henryana	Nypa_fruticans)	((Pseudophoenix_vinifera	(((Bactris_major	(((Reinhardtia_latisecta	Reinhardtia_paiewonskiana)	Reinhardtia_simplex)	Podococcus_barteri))	(Iriartea_deltoidea	(((Elaeis_oleifera	Elaeis_guineensis)	Attalea_speciosa)	Roystonea_regia)))	(Reinhardtia_gracilis	(Sclerosperma_profizianum	Orania_palindan))))	(Serenoa_repens	Sabal_domingensis)))	((((((Veitchia_spiralis	Kentiopsis_piersoniorum)	(Heterospathe_cagayanensis	Burretiokentia_grandiflora))	((Hydriastele_microspadix	Dictyosperma_album)	Dypsis_decaryi))	(Prestoea_acuminata	(Oenocarpus_bataua	Oenocarpus_minor)))	(Leopoldinia_pulchra	Manicaria_saccifera))	Geonoma_undata)))	Kingia_australis);
((Calamus_caryotoides	(((Serenoa_repens	Sabal_domingensis)	(Pseudophoenix_vinifera	(((((Reinhardtia_latisecta	Reinhardtia_paiewonskiana)	Reinhardtia_simplex)	Podococcus_barteri)	(((Elaeis_oleifera	Elaeis_guineensis)	(Bactris_major	Attalea_speciosa))	Roystonea_regia))	(Sclerosperma_profizianum	Orania_palindan))))	(Nypa_fruticans	((Reinhardtia_gracilis	((Manicaria_saccifera	(Pelagodoxa_henryana	Geonoma_undata))	((((Dypsis_decaryi	Hydriastele_microspadix)	((Kentiopsis_piersoniorum	(Veitchia_spiralis	Burretiokentia_grandiflora))	Heterospathe_cagayanensis))	Dictyosperma_album)	(Prestoea_acuminata	(Oenocarpus_bataua	Oenocarpus_minor)))))	(Leopoldinia_pulchra	Iriartea_deltoidea)))))	Kingia_australis);
((Calamus_caryotoides	((((((Dypsis_decaryi	Manicaria_saccifera)	((Reinhardtia_gracilis	Prestoea_acuminata)	(Oenocarpus_bataua	Oenocarpus_minor)))	((Hydriastele_microspadix	((Burretiokentia_grandiflora	(Kentiopsis_piersoniorum	Veitchia_spiralis))	Heterospathe_cagayanensis))	Dictyosperma_album))	(Leopoldinia_pulchra	Pelagodoxa_henryana))	Geonoma_undata)	(((Nypa_fruticans	(Sclerosperma_profizianum	Orania_palindan))	((Serenoa_repens	Sabal_domingensis)	Pseudophoenix_vinifera))	(((Iriartea_deltoidea	Podococcus_barteri)	(Reinhardtia_latisecta	(Reinhardtia_simplex	Reinhardtia_paiewonskiana)))	((((Elaeis_oleifera	Elaeis_guineensis)	Attalea_speciosa)	Roystonea_regia)	Bactris_major)))))	Kingia_australis);
((Calamus_caryotoides	((((Manicaria_saccifera	((Pelagodoxa_henryana	(Prestoea_acuminata	((Leopoldinia_pulchra	Oenocarpus_bataua)	Oenocarpus_minor)))	(((((Hydriastele_microspadix	Kentiopsis_piersoniorum)	(Dypsis_decaryi	Heterospathe_cagayanensis))	Burretiokentia_grandiflora)	Dictyosperma_album)	Veitchia_spiralis)))	Geonoma_undata)	((Serenoa_repens	Sabal_domingensis)	(Pseudophoenix_vinifera	(((Podococcus_barteri	Nypa_fruticans)	(Sclerosperma_profizianum	(Iriartea_deltoidea	Orania_palindan)))	(((Reinhardtia_latisecta	Reinhardtia_paiewonskiana)	Reinhardtia_simplex)	((((Elaeis_oleifera	Elaeis_guineensis)	Attalea_speciosa)	Roystonea_regia)	Bactris_major))))))	Reinhardtia_gracilis))	Kingia_australis);
((Calamus_caryotoides	(((((Dypsis_decaryi	Manicaria_saccifera)	(Leopoldinia_pulchra	(Geonoma_undata	Pelagodoxa_henryana)))	((Prestoea_acuminata	(Oenocarpus_bataua	Oenocarpus_minor))	((((Hydriastele_microspadix	Kentiopsis_piersoniorum)	Heterospathe_cagayanensis)	(Veitchia_spiralis	Burretiokentia_grandiflora))	Dictyosperma_album)))	Reinhardtia_gracilis)	(((Serenoa_repens	Sabal_domingensis)	((Pseudophoenix_vinifera	(Sclerosperma_profizianum	Orania_palindan))	(((Podococcus_barteri	((Reinhardtia_latisecta	Reinhardtia_paiewonskiana)	Reinhardtia_simplex))	((Elaeis_oleifera	Elaeis_guineensis)	(Iriartea_deltoidea	Attalea_speciosa)))	(Bactris_major	Roystonea_regia))))	Nypa_fruticans)))	Kingia_australis);
((Calamus_caryotoides	((((((Serenoa_repens	Sabal_domingensis)	Pseudophoenix_vinifera)	(((Bactris_major	Roystonea_regia)	Podococcus_barteri)	(((Elaeis_oleifera	(Leopoldinia_pulchra	Elaeis_guineensis))	Attalea_speciosa)	((Reinhardtia_latisecta	Reinhardtia_paiewonskiana)	Reinhardtia_simplex))))	(Nypa_fruticans	(Sclerosperma_profizianum	(Iriartea_deltoidea	Orania_palindan))))	(((Hydriastele_microspadix	((Dypsis_decaryi	Burretiokentia_grandiflora)	(Heterospathe_cagayanensis	(Kentiopsis_piersoniorum	Veitchia_spiralis))))	Dictyosperma_album)	((Manicaria_saccifera	(Prestoea_acuminata	(Oenocarpus_bataua	Oenocarpus_minor)))	(Pelagodoxa_henryana	Geonoma_undata))))	Reinhardtia_gracilis))	Kingia_australis);
((Calamus_caryotoides	(Nypa_fruticans	(((((Serenoa_repens	Sabal_domingensis)	Pseudophoenix_vinifera)	((((Reinhardtia_latisecta	Reinhardtia_paiewonskiana)	Reinhardtia_simplex)	Bactris_major)	(Roystonea_regia	((Elaeis_oleifera	Elaeis_guineensis)	(Leopoldinia_pulchra	Attalea_speciosa)))))	(Sclerosperma_profizianum	((Podococcus_barteri	Iriartea_deltoidea)	Orania_palindan)))	((((Veitchia_spiralis	Burretiokentia_grandiflora)	((Hydriastele_microspadix	Kentiopsis_piersoniorum)	(Heterospathe_cagayanensis	Dictyosperma_album)))	((Prestoea_acuminata	(Oenocarpus_bataua	Oenocarpus_minor))	(Geonoma_undata	((Dypsis_decaryi	Manicaria_saccifera)	Pelagodoxa_henryana))))	Reinhardtia_gracilis))))	Kingia_australis);
((Calamus_caryotoides	((Pelagodoxa_henryana	(((Iriartea_deltoidea	(Serenoa_repens	Sabal_domingensis))	(Nypa_fruticans	Pseudophoenix_vinifera))	(((Roystonea_regia	Bactris_major)	(Podococcus_barteri	(Sclerosperma_profizianum	Orania_palindan)))	(((Elaeis_oleifera	Elaeis_guineensis)	(Leopoldinia_pulchra	Attalea_speciosa))	((Reinhardtia_latisecta	Reinhardtia_paiewonskiana)	Reinhardtia_simplex)))))	(((Dypsis_decaryi	Reinhardtia_gracilis)	((Manicaria_saccifera	(Prestoea_acuminata	(Oenocarpus_bataua	Oenocarpus_minor)))	(Dictyosperma_album	(((Hydriastele_microspadix	Kentiopsis_piersoniorum)	(Burretiokentia_grandiflora	Heterospathe_cagayanensis))	Veitchia_spiralis))))	Geonoma_undata)))	Kingia_australis);
((Calamus_caryotoides	((((Serenoa_repens	Sabal_domingensis)	(((Sclerosperma_profizianum	Orania_palindan)	((Roystonea_regia	((Elaeis_oleifera	Elaeis_guineensis)	Attalea_speciosa))	(Bactris_major	(Podococcus_barteri	((Reinhardtia_simplex	Reinhardtia_latisecta)	Reinhardtia_paiewonskiana)))))	(Iriartea_deltoidea	Pseudophoenix_vinifera)))	Nypa_fruticans)	(((Hydriastele_microspadix	Dictyosperma_album)	(Burretiokentia_grandiflora	(Dypsis_decaryi	(Heterospathe_cagayanensis	(Kentiopsis_piersoniorum	Veitchia_spiralis)))))	((((Leopoldinia_pulchra	(Pelagodoxa_henryana	Geonoma_undata))	(Prestoea_acuminata	(Oenocarpus_bataua	Oenocarpus_minor)))	Manicaria_saccifera)	Reinhardtia_gracilis))))	Kingia_australis);
((Calamus_caryotoides	((((((Pseudophoenix_vinifera	((Bactris_major	(Sclerosperma_profizianum	Orania_palindan))	(Podococcus_barteri	(Iriartea_deltoidea	((Reinhardtia_latisecta	Reinhardtia_paiewonskiana)	Reinhardtia_simplex)))))	(Roystonea_regia	((Elaeis_oleifera	Elaeis_guineensis)	Attalea_speciosa)))	(Serenoa_repens	Sabal_domingensis))	Nypa_fruticans)	(((Geonoma_undata	Pelagodoxa_henryana)	(Manicaria_saccifera	Leopoldinia_pulchra))	((Prestoea_acuminata	(Oenocarpus_bataua	Oenocarpus_minor))	(Dictyosperma_album	(((Heterospathe_cagayanensis	(Kentiopsis_piersoniorum	(Burretiokentia_grandiflora	Veitchia_spiralis)))	Dypsis_decaryi)	Hydriastele_microspadix)))))	Reinhardtia_gracilis))	Kingia_australis);
(((((((Nypa_fruticans	Pseudophoenix_vinifera)	((Sclerosperma_profizianum	Orania_palindan)	((Leopoldinia_pulchra	(Podococcus_barteri	((Reinhardtia_paiewonskiana	Reinhardtia_latisecta)	Reinhardtia_simplex)))	(Roystonea_regia	((Elaeis_oleifera	Elaeis_guineensis)	(Bactris_major	Attalea_speciosa))))))	(Serenoa_repens	Sabal_domingensis))	(Iriartea_deltoidea	((((Oenocarpus_bataua	Oenocarpus_minor)	Prestoea_acuminata)	(Manicaria_saccifera	(Pelagodoxa_henryana	Geonoma_undata)))	(Dictyosperma_album	((((Burretiokentia_grandiflora	Veitchia_spiralis)	Kentiopsis_piersoniorum)	(Dypsis_decaryi	Heterospathe_cagayanensis))	Hydriastele_microspadix)))))	Reinhardtia_gracilis)	Calamus_caryotoides)	Kingia_australis);
((((((Sabal_domingensis	(Pseudophoenix_vinifera	(((Sclerosperma_profizianum	Orania_palindan)	(Iriartea_deltoidea	(Nypa_fruticans	(((Oenocarpus_bataua	Oenocarpus_minor)	Prestoea_acuminata)	((Leopoldinia_pulchra	Podococcus_barteri)	((Manicaria_saccifera	(Pelagodoxa_henryana	Geonoma_undata))	(Dictyosperma_album	((Burretiokentia_grandiflora	Veitchia_spiralis)	((Hydriastele_microspadix	Kentiopsis_piersoniorum)	(Dypsis_decaryi	Heterospathe_cagayanensis))))))))))	(Reinhardtia_gracilis	(Roystonea_regia	((Elaeis_oleifera	Elaeis_guineensis)	Attalea_speciosa))))))	((Reinhardtia_paiewonskiana	Reinhardtia_latisecta)	Reinhardtia_simplex))	Bactris_major)	Serenoa_repens)	Calamus_caryotoides)	Kingia_australis);
((((Sclerosperma_profizianum	Orania_palindan)	(((Nypa_fruticans	((Leopoldinia_pulchra	Podococcus_barteri)	Iriartea_deltoidea))	(Reinhardtia_gracilis	((Manicaria_saccifera	(Pelagodoxa_henryana	Geonoma_undata))	(((Burretiokentia_grandiflora	Veitchia_spiralis)	(((Hydriastele_microspadix	(Reinhardtia_simplex	Kentiopsis_piersoniorum))	(Dypsis_decaryi	Heterospathe_cagayanensis))	Dictyosperma_album))	((Oenocarpus_bataua	Oenocarpus_minor)	Prestoea_acuminata)))))	(((Reinhardtia_paiewonskiana	Reinhardtia_latisecta)	(Roystonea_regia	((Elaeis_oleifera	Elaeis_guineensis)	(Bactris_major	Attalea_speciosa))))	(Pseudophoenix_vinifera	(Sabal_domingensis	Serenoa_repens)))))	Calamus_caryotoides)	Kingia_australis);
(((Sabal_domingensis	(Serenoa_repens	(((((Nypa_fruticans	Sclerosperma_profizianum)	Orania_palindan)	((Iriartea_deltoidea	(Podococcus_barteri	(Reinhardtia_simplex	(Reinhardtia_paiewonskiana	Reinhardtia_latisecta))))	(((((Dypsis_decaryi	(Leopoldinia_pulchra	Manicaria_saccifera))	(Pelagodoxa_henryana	Geonoma_undata))	((Oenocarpus_bataua	Oenocarpus_minor)	Prestoea_acuminata))	Reinhardtia_gracilis)	(((Hydriastele_microspadix	(Heterospathe_cagayanensis	(Veitchia_spiralis	Kentiopsis_piersoniorum)))	Burretiokentia_grandiflora)	Dictyosperma_album))))	(Roystonea_regia	((Elaeis_oleifera	Elaeis_guineensis)	Attalea_speciosa)))	(Bactris_major	Pseudophoenix_vinifera))))	Calamus_caryotoides)	Kingia_australis);
((((((Pseudophoenix_vinifera	((Bactris_major	(Roystonea_regia	((Elaeis_oleifera	Elaeis_guineensis)	Attalea_speciosa)))	((Sclerosperma_profizianum	Orania_palindan)	((Iriartea_deltoidea	(Podococcus_barteri	(Reinhardtia_paiewonskiana	(Reinhardtia_simplex	Reinhardtia_latisecta))))	(Nypa_fruticans	((Pelagodoxa_henryana	Geonoma_undata)	((((((Dypsis_decaryi	((Burretiokentia_grandiflora	Veitchia_spiralis)	Kentiopsis_piersoniorum))	Heterospathe_cagayanensis)	(Dictyosperma_album	Hydriastele_microspadix))	((Oenocarpus_bataua	Oenocarpus_minor)	Prestoea_acuminata))	Manicaria_saccifera)	Leopoldinia_pulchra)))))))	Sabal_domingensis)	Serenoa_repens)	Reinhardtia_gracilis)	Calamus_caryotoides)	Kingia_australis);
((((((Dypsis_decaryi	(Nypa_fruticans	Pelagodoxa_henryana))	Geonoma_undata)	(((((Sabal_domingensis	Serenoa_repens)	Pseudophoenix_vinifera)	((((Elaeis_oleifera	Elaeis_guineensis)	Attalea_speciosa)	(Podococcus_barteri	((Reinhardtia_paiewonskiana	Reinhardtia_latisecta)	Reinhardtia_simplex)))	(Bactris_major	Roystonea_regia)))	(Sclerosperma_profizianum	(Iriartea_deltoidea	Orania_palindan)))	(((((Burretiokentia_grandiflora	Veitchia_spiralis)	Kentiopsis_piersoniorum)	((Hydriastele_microspadix	Dictyosperma_album)	Heterospathe_cagayanensis))	(Leopoldinia_pulchra	((Oenocarpus_bataua	Oenocarpus_minor)	Prestoea_acuminata)))	Manicaria_saccifera)))	Reinhardtia_gracilis)	Calamus_caryotoides)	Kingia_australis);
(((Podococcus_barteri	((Sclerosperma_profizianum	Orania_palindan)	((Nypa_fruticans	Bactris_major)	((Pseudophoenix_vinifera	(Sabal_domingensis	Serenoa_repens))	((Roystonea_regia	((Elaeis_oleifera	Elaeis_guineensis)	(Iriartea_deltoidea	(Leopoldinia_pulchra	Attalea_speciosa))))	((((((Dypsis_decaryi	Manicaria_saccifera)	((Oenocarpus_bataua	Oenocarpus_minor)	Prestoea_acuminata))	Pelagodoxa_henryana)	((((Burretiokentia_grandiflora	Veitchia_spiralis)	(Kentiopsis_piersoniorum	Hydriastele_microspadix))	(Heterospathe_cagayanensis	Dictyosperma_album))	Reinhardtia_gracilis))	Geonoma_undata)	((Reinhardtia_paiewonskiana	Reinhardtia_latisecta)	Reinhardtia_simplex)))))))	Calamus_caryotoides)	Kingia_australis);
((((((Pseudophoenix_vinifera	Iriartea_deltoidea)	((Nypa_fruticans	(Sabal_domingensis	Serenoa_repens))	((((Pelagodoxa_henryana	((Leopoldinia_pulchra	Geonoma_undata)	(Manicaria_saccifera	(Podococcus_barteri	(((((Heterospathe_cagayanensis	Hydriastele_microspadix)	(Veitchia_spiralis	Kentiopsis_piersoniorum))	(Dypsis_decaryi	Burretiokentia_grandiflora))	Dictyosperma_album)	((Oenocarpus_bataua	Oenocarpus_minor)	Prestoea_acuminata))))))	(Reinhardtia_paiewonskiana	(Reinhardtia_simplex	Reinhardtia_latisecta)))	((Elaeis_oleifera	Elaeis_guineensis)	Attalea_speciosa))	(Reinhardtia_gracilis	Roystonea_regia))))	Orania_palindan)	(Bactris_major	Sclerosperma_profizianum))	Calamus_caryotoides)	Kingia_australis);
((((((Roystonea_regia	(((Elaeis_oleifera	Elaeis_guineensis)	Attalea_speciosa)	Bactris_major))	((((Reinhardtia_paiewonskiana	Reinhardtia_latisecta)	Reinhardtia_simplex)	(Iriartea_deltoidea	(Sabal_domingensis	Serenoa_repens)))	(Pseudophoenix_vinifera	(Podococcus_barteri	(Orania_palindan	Sclerosperma_profizianum)))))	(Reinhardtia_gracilis	((((((Heterospathe_cagayanensis	((Veitchia_spiralis	Kentiopsis_piersoniorum)	Burretiokentia_grandiflora))	Hydriastele_microspadix)	Dictyosperma_album)	(((Oenocarpus_bataua	Oenocarpus_minor)	Prestoea_acuminata)	Manicaria_saccifera))	Dypsis_decaryi)	(Leopoldinia_pulchra	Geonoma_undata))))	(Nypa_fruticans	Pelagodoxa_henryana))	Calamus_caryotoides)	Kingia_australis);
((((((((((Kentiopsis_piersoniorum	Hydriastele_microspadix)	(Dypsis_decaryi	Heterospathe_cagayanensis))	(Veitchia_spiralis	Burretiokentia_grandiflora))	Dictyosperma_album)	(((Oenocarpus_bataua	Oenocarpus_minor)	Prestoea_acuminata)	Manicaria_saccifera))	(Nypa_fruticans	Pelagodoxa_henryana))	(Geonoma_undata	((((Roystonea_regia	(((Elaeis_oleifera	Elaeis_guineensis)	Attalea_speciosa)	Bactris_major))	((Sabal_domingensis	Serenoa_repens)	Pseudophoenix_vinifera))	((Leopoldinia_pulchra	Podococcus_barteri)	((Reinhardtia_paiewonskiana	Reinhardtia_latisecta)	Reinhardtia_simplex)))	(Iriartea_deltoidea	(Orania_palindan	Sclerosperma_profizianum)))))	Reinhardtia_gracilis)	Calamus_caryotoides)	Kingia_australis);
((Calamus_caryotoides	(((((((Kentiopsis_piersoniorum	Hydriastele_microspadix)	(Heterospathe_cagayanensis	Burretiokentia_grandiflora))	Veitchia_spiralis)	Dictyosperma_album)	((Dypsis_decaryi	Manicaria_saccifera)	((Oenocarpus_minor	Oenocarpus_bataua)	(Reinhardtia_gracilis	Prestoea_acuminata))))	(Pelagodoxa_henryana	Geonoma_undata))	(((Nypa_fruticans	((Iriartea_deltoidea	Sclerosperma_profizianum)	Orania_palindan))	((Serenoa_repens	Sabal_domingensis)	(Bactris_major	Pseudophoenix_vinifera)))	((((Reinhardtia_simplex	(Reinhardtia_latisecta	Reinhardtia_paiewonskiana))	Podococcus_barteri)	(Roystonea_regia	(Attalea_speciosa	(Elaeis_oleifera	Elaeis_guineensis))))	Leopoldinia_pulchra))))	Kingia_australis);
((Calamus_caryotoides	(((((((Bactris_major	Pseudophoenix_vinifera)	(Roystonea_regia	(Attalea_speciosa	(Elaeis_oleifera	Elaeis_guineensis))))	((Reinhardtia_simplex	(Reinhardtia_latisecta	Reinhardtia_paiewonskiana))	(Iriartea_deltoidea	(Serenoa_repens	Sabal_domingensis))))	((((Manicaria_saccifera	((Oenocarpus_minor	Oenocarpus_bataua)	Prestoea_acuminata))	(Reinhardtia_gracilis	((((Kentiopsis_piersoniorum	Hydriastele_microspadix)	(Dypsis_decaryi	Heterospathe_cagayanensis))	(Burretiokentia_grandiflora	Veitchia_spiralis))	Dictyosperma_album)))	Leopoldinia_pulchra)	(Pelagodoxa_henryana	Geonoma_undata)))	Nypa_fruticans)	(Podococcus_barteri	Sclerosperma_profizianum))	Orania_palindan))	Kingia_australis);
((Calamus_caryotoides	((Geonoma_undata	(((((Oenocarpus_minor	Oenocarpus_bataua)	Prestoea_acuminata)	((Kentiopsis_piersoniorum	Veitchia_spiralis)	(((Hydriastele_microspadix	Dictyosperma_album)	Heterospathe_cagayanensis)	(Burretiokentia_grandiflora	Dypsis_decaryi))))	Reinhardtia_gracilis)	((Leopoldinia_pulchra	Iriartea_deltoidea)	Manicaria_saccifera)))	(Nypa_fruticans	(Pelagodoxa_henryana	(((Roystonea_regia	(Attalea_speciosa	(Elaeis_oleifera	Elaeis_guineensis)))	((Sclerosperma_profizianum	Orania_palindan)	(((Podococcus_barteri	((Reinhardtia_simplex	Reinhardtia_latisecta)	Reinhardtia_paiewonskiana))	Bactris_major)	Pseudophoenix_vinifera)))	(Serenoa_repens	Sabal_domingensis))))))	Kingia_australis);
((Calamus_caryotoides	(((Geonoma_undata	(((Hydriastele_microspadix	((Burretiokentia_grandiflora	(Heterospathe_cagayanensis	(Kentiopsis_piersoniorum	Veitchia_spiralis)))	Dypsis_decaryi))	Dictyosperma_album)	(Manicaria_saccifera	((Prestoea_acuminata	(Oenocarpus_minor	Oenocarpus_bataua))	Leopoldinia_pulchra))))	Reinhardtia_gracilis)	((Nypa_fruticans	Pelagodoxa_henryana)	(Iriartea_deltoidea	(((Roystonea_regia	((Podococcus_barteri	((Reinhardtia_simplex	Reinhardtia_latisecta)	Reinhardtia_paiewonskiana))	((Bactris_major	Attalea_speciosa)	(Elaeis_oleifera	Elaeis_guineensis))))	((Sclerosperma_profizianum	Orania_palindan)	Pseudophoenix_vinifera))	(Serenoa_repens	Sabal_domingensis))))))	Kingia_australis);
((Calamus_caryotoides	(((Geonoma_undata	(((Leopoldinia_pulchra	Manicaria_saccifera)	((Oenocarpus_minor	Oenocarpus_bataua)	Prestoea_acuminata))	((Hydriastele_microspadix	((((Veitchia_spiralis	Burretiokentia_grandiflora)	Kentiopsis_piersoniorum)	Heterospathe_cagayanensis)	Dypsis_decaryi))	Dictyosperma_album)))	Reinhardtia_gracilis)	(Pelagodoxa_henryana	((((Roystonea_regia	((Podococcus_barteri	((Reinhardtia_simplex	Reinhardtia_latisecta)	Reinhardtia_paiewonskiana))	((Bactris_major	Attalea_speciosa)	(Elaeis_oleifera	Elaeis_guineensis))))	(Sclerosperma_profizianum	(Iriartea_deltoidea	Orania_palindan)))	(Nypa_fruticans	Pseudophoenix_vinifera))	(Serenoa_repens	Sabal_domingensis)))))	Kingia_australis);
((Calamus_caryotoides	(((Geonoma_undata	((Manicaria_saccifera	((Oenocarpus_minor	Oenocarpus_bataua)	Prestoea_acuminata))	(((Hydriastele_microspadix	(Burretiokentia_grandiflora	Dypsis_decaryi))	((Veitchia_spiralis	Kentiopsis_piersoniorum)	Heterospathe_cagayanensis))	Dictyosperma_album)))	Reinhardtia_gracilis)	((Nypa_fruticans	Pelagodoxa_henryana)	(((Pseudophoenix_vinifera	(Serenoa_repens	Sabal_domingensis))	(Podococcus_barteri	(Sclerosperma_profizianum	Orania_palindan)))	((Roystonea_regia	((Bactris_major	Attalea_speciosa)	(Elaeis_oleifera	Elaeis_guineensis)))	(Iriartea_deltoidea	(((Leopoldinia_pulchra	Reinhardtia_simplex)	Reinhardtia_latisecta)	Reinhardtia_paiewonskiana)))))))	Kingia_australis);
((Calamus_caryotoides	(((((Oenocarpus_minor	Oenocarpus_bataua)	Prestoea_acuminata)	(((Heterospathe_cagayanensis	((Veitchia_spiralis	Kentiopsis_piersoniorum)	Hydriastele_microspadix))	Burretiokentia_grandiflora)	Dictyosperma_album))	((Leopoldinia_pulchra	((((Serenoa_repens	Sabal_domingensis)	((((Reinhardtia_simplex	Reinhardtia_latisecta)	Reinhardtia_paiewonskiana)	((Orania_palindan	(Podococcus_barteri	Sclerosperma_profizianum))	(Bactris_major	Pseudophoenix_vinifera)))	(Roystonea_regia	(Attalea_speciosa	(Elaeis_oleifera	Elaeis_guineensis)))))	Iriartea_deltoidea)	(Nypa_fruticans	Pelagodoxa_henryana)))	(Geonoma_undata	(Dypsis_decaryi	Manicaria_saccifera))))	Reinhardtia_gracilis))	Kingia_australis);
((Calamus_caryotoides	((((((Oenocarpus_minor	Oenocarpus_bataua)	Prestoea_acuminata)	((((Dypsis_decaryi	(Hydriastele_microspadix	Kentiopsis_piersoniorum))	Heterospathe_cagayanensis)	(Veitchia_spiralis	Burretiokentia_grandiflora))	Dictyosperma_album))	((Pelagodoxa_henryana	Geonoma_undata)	Manicaria_saccifera))	Reinhardtia_gracilis)	(Nypa_fruticans	(((Serenoa_repens	Sabal_domingensis)	(((Orania_palindan	(Podococcus_barteri	Sclerosperma_profizianum))	(((Reinhardtia_simplex	Reinhardtia_latisecta)	Reinhardtia_paiewonskiana)	(Roystonea_regia	((Bactris_major	Attalea_speciosa)	(Elaeis_oleifera	Elaeis_guineensis)))))	Pseudophoenix_vinifera))	(Leopoldinia_pulchra	Iriartea_deltoidea)))))	Kingia_australis);
((Calamus_caryotoides	(Nypa_fruticans	(((Serenoa_repens	Sabal_domingensis)	(((Orania_palindan	Sclerosperma_profizianum)	(((Roystonea_regia	(Attalea_speciosa	(Elaeis_oleifera	Elaeis_guineensis)))	Bactris_major)	(Podococcus_barteri	((Reinhardtia_latisecta	Reinhardtia_paiewonskiana)	Reinhardtia_simplex))))	(Iriartea_deltoidea	Pseudophoenix_vinifera)))	((Reinhardtia_gracilis	((Geonoma_undata	(Manicaria_saccifera	(((Oenocarpus_minor	Oenocarpus_bataua)	Prestoea_acuminata)	(((Dypsis_decaryi	(Burretiokentia_grandiflora	((Veitchia_spiralis	Kentiopsis_piersoniorum)	Heterospathe_cagayanensis)))	Hydriastele_microspadix)	Dictyosperma_album))))	Leopoldinia_pulchra))	Pelagodoxa_henryana))))	Kingia_australis);
((Calamus_caryotoides	(Serenoa_repens	(((((Reinhardtia_gracilis	(((((Veitchia_spiralis	Kentiopsis_piersoniorum)	(Heterospathe_cagayanensis	Burretiokentia_grandiflora))	Hydriastele_microspadix)	Dictyosperma_album)	((Dypsis_decaryi	Geonoma_undata)	(((Oenocarpus_minor	Oenocarpus_bataua)	Prestoea_acuminata)	Manicaria_saccifera))))	(Leopoldinia_pulchra	Pelagodoxa_henryana))	Nypa_fruticans)	((Pseudophoenix_vinifera	(Podococcus_barteri	((Iriartea_deltoidea	Orania_palindan)	Sclerosperma_profizianum)))	(((Reinhardtia_latisecta	Reinhardtia_paiewonskiana)	Reinhardtia_simplex)	(Roystonea_regia	((Bactris_major	(Elaeis_oleifera	Elaeis_guineensis))	Attalea_speciosa)))))	Sabal_domingensis)))	Kingia_australis);
((Calamus_caryotoides	((((Podococcus_barteri	Sclerosperma_profizianum)	Iriartea_deltoidea)	Orania_palindan)	(Nypa_fruticans	((((Serenoa_repens	Sabal_domingensis)	Pseudophoenix_vinifera)	((Reinhardtia_paiewonskiana	Reinhardtia_latisecta)	(Roystonea_regia	((Elaeis_guineensis	Elaeis_oleifera)	(Attalea_speciosa	Bactris_major)))))	(((((((Prestoea_acuminata	(Oenocarpus_bataua	Oenocarpus_minor))	(Reinhardtia_simplex	((((Veitchia_spiralis	Kentiopsis_piersoniorum)	(Burretiokentia_grandiflora	Heterospathe_cagayanensis))	Dypsis_decaryi)	(Hydriastele_microspadix	Dictyosperma_album))))	Manicaria_saccifera)	Leopoldinia_pulchra)	Geonoma_undata)	Reinhardtia_gracilis)	Pelagodoxa_henryana)))))	Kingia_australis);
((Calamus_caryotoides	((Serenoa_repens	Sabal_domingensis)	((Pseudophoenix_vinifera	(Nypa_fruticans	Roystonea_regia))	((Sclerosperma_profizianum	Orania_palindan)	((((Geonoma_undata	Pelagodoxa_henryana)	(Dypsis_decaryi	Manicaria_saccifera))	(((Reinhardtia_gracilis	Prestoea_acuminata)	(Oenocarpus_bataua	Oenocarpus_minor))	((((Burretiokentia_grandiflora	Veitchia_spiralis)	Kentiopsis_piersoniorum)	Heterospathe_cagayanensis)	(Hydriastele_microspadix	Dictyosperma_album))))	((Podococcus_barteri	(Iriartea_deltoidea	(Reinhardtia_simplex	(Reinhardtia_paiewonskiana	Reinhardtia_latisecta))))	(Bactris_major	((Elaeis_guineensis	Elaeis_oleifera)	(Leopoldinia_pulchra	Attalea_speciosa)))))))))	Kingia_australis);
((Calamus_caryotoides	(((Pelagodoxa_henryana	(((Podococcus_barteri	Leopoldinia_pulchra)	((Reinhardtia_simplex	(Reinhardtia_paiewonskiana	Reinhardtia_latisecta))	(((Iriartea_deltoidea	Attalea_speciosa)	(Elaeis_guineensis	Elaeis_oleifera))	Reinhardtia_gracilis)))	(((Serenoa_repens	Sabal_domingensis)	((Pseudophoenix_vinifera	(Nypa_fruticans	Roystonea_regia))	Bactris_major))	(Sclerosperma_profizianum	Orania_palindan))))	(Manicaria_saccifera	((Prestoea_acuminata	(Oenocarpus_bataua	Oenocarpus_minor))	((Hydriastele_microspadix	(((Veitchia_spiralis	Kentiopsis_piersoniorum)	Heterospathe_cagayanensis)	(Dypsis_decaryi	Burretiokentia_grandiflora)))	Dictyosperma_album))))	Geonoma_undata))	Kingia_australis);
((Calamus_caryotoides	((((Manicaria_saccifera	(Pelagodoxa_henryana	Geonoma_undata))	((Prestoea_acuminata	(Oenocarpus_bataua	Oenocarpus_minor))	(((((Dypsis_decaryi	Heterospathe_cagayanensis)	(Kentiopsis_piersoniorum	Hydriastele_microspadix))	(Reinhardtia_simplex	Veitchia_spiralis))	Dictyosperma_album)	Burretiokentia_grandiflora)))	(((((Serenoa_repens	Sabal_domingensis)	Pseudophoenix_vinifera)	((Roystonea_regia	(((Attalea_speciosa	Leopoldinia_pulchra)	Bactris_major)	(Elaeis_guineensis	Elaeis_oleifera)))	(Podococcus_barteri	(Sclerosperma_profizianum	Orania_palindan))))	(Iriartea_deltoidea	(Reinhardtia_paiewonskiana	Reinhardtia_latisecta)))	Nypa_fruticans))	Reinhardtia_gracilis))	Kingia_australis);
((Calamus_caryotoides	((((Leopoldinia_pulchra	Podococcus_barteri)	((((Serenoa_repens	Sabal_domingensis)	Pseudophoenix_vinifera)	((Roystonea_regia	(Bactris_major	((Elaeis_guineensis	Elaeis_oleifera)	Attalea_speciosa)))	((Iriartea_deltoidea	Sclerosperma_profizianum)	Orania_palindan)))	(Reinhardtia_simplex	(Reinhardtia_paiewonskiana	Reinhardtia_latisecta))))	(Nypa_fruticans	Pelagodoxa_henryana))	(((Manicaria_saccifera	((Prestoea_acuminata	(Oenocarpus_bataua	Oenocarpus_minor))	((Heterospathe_cagayanensis	(Dypsis_decaryi	(Hydriastele_microspadix	Dictyosperma_album)))	(Kentiopsis_piersoniorum	(Veitchia_spiralis	Burretiokentia_grandiflora)))))	Reinhardtia_gracilis)	Geonoma_undata)))	Kingia_australis);
((Calamus_caryotoides	((Sclerosperma_profizianum	Orania_palindan)	(((((Serenoa_repens	Sabal_domingensis)	Roystonea_regia)	(Reinhardtia_gracilis	((Podococcus_barteri	(Reinhardtia_paiewonskiana	(Reinhardtia_simplex	Reinhardtia_latisecta)))	(Pseudophoenix_vinifera	(Bactris_major	((Elaeis_guineensis	Elaeis_oleifera)	Attalea_speciosa))))))	((((Prestoea_acuminata	(Oenocarpus_bataua	Oenocarpus_minor))	((Hydriastele_microspadix	Dictyosperma_album)	(Dypsis_decaryi	((Heterospathe_cagayanensis	Kentiopsis_piersoniorum)	(Veitchia_spiralis	Burretiokentia_grandiflora)))))	(Pelagodoxa_henryana	(Manicaria_saccifera	Geonoma_undata)))	(Iriartea_deltoidea	Leopoldinia_pulchra)))	Nypa_fruticans)))	Kingia_australis);
((Calamus_caryotoides	(((Reinhardtia_gracilis	(Geonoma_undata	(((Prestoea_acuminata	(Oenocarpus_bataua	Oenocarpus_minor))	((((Dypsis_decaryi	Burretiokentia_grandiflora)	Heterospathe_cagayanensis)	(Hydriastele_microspadix	Dictyosperma_album))	(Veitchia_spiralis	Kentiopsis_piersoniorum)))	Manicaria_saccifera)))	(Pelagodoxa_henryana	Nypa_fruticans))	((Serenoa_repens	Sabal_domingensis)	((Iriartea_deltoidea	(Podococcus_barteri	(Sclerosperma_profizianum	Orania_palindan)))	(Leopoldinia_pulchra	(((Reinhardtia_paiewonskiana	Reinhardtia_latisecta)	Reinhardtia_simplex)	((Roystonea_regia	((Elaeis_guineensis	Elaeis_oleifera)	Attalea_speciosa))	(Pseudophoenix_vinifera	Bactris_major))))))))	Kingia_australis);
((Calamus_caryotoides	(((Geonoma_undata	(((Prestoea_acuminata	(Oenocarpus_bataua	Oenocarpus_minor))	((Dictyosperma_album	((Dypsis_decaryi	Heterospathe_cagayanensis)	Hydriastele_microspadix))	((Burretiokentia_grandiflora	Veitchia_spiralis)	Kentiopsis_piersoniorum)))	Manicaria_saccifera))	(((Serenoa_repens	Sabal_domingensis)	((Bactris_major	(Pseudophoenix_vinifera	(Orania_palindan	(Iriartea_deltoidea	Sclerosperma_profizianum))))	(((Reinhardtia_paiewonskiana	(Reinhardtia_simplex	Reinhardtia_latisecta))	(Podococcus_barteri	Leopoldinia_pulchra))	(Roystonea_regia	((Elaeis_guineensis	Elaeis_oleifera)	Attalea_speciosa)))))	(Pelagodoxa_henryana	Nypa_fruticans)))	Reinhardtia_gracilis))	Kingia_australis);
((Calamus_caryotoides	(((((((Reinhardtia_simplex	Reinhardtia_paiewonskiana)	Reinhardtia_latisecta)	((Iriartea_deltoidea	Pseudophoenix_vinifera)	(Nypa_fruticans	(Orania_palindan	(Podococcus_barteri	Sclerosperma_profizianum)))))	(Roystonea_regia	((Elaeis_guineensis	Elaeis_oleifera)	(Leopoldinia_pulchra	(Bactris_major	Attalea_speciosa)))))	((Geonoma_undata	(((Prestoea_acuminata	(Oenocarpus_bataua	Oenocarpus_minor))	((((Hydriastele_microspadix	(Dypsis_decaryi	Heterospathe_cagayanensis))	(Veitchia_spiralis	Kentiopsis_piersoniorum))	Burretiokentia_grandiflora)	Dictyosperma_album))	Manicaria_saccifera))	Pelagodoxa_henryana))	(Serenoa_repens	Sabal_domingensis))	Reinhardtia_gracilis))	Kingia_australis);
((Calamus_caryotoides	(((Nypa_fruticans	Roystonea_regia)	(Reinhardtia_gracilis	((Leopoldinia_pulchra	Manicaria_saccifera)	((Pelagodoxa_henryana	Geonoma_undata)	((Prestoea_acuminata	(Oenocarpus_bataua	Oenocarpus_minor))	((((Heterospathe_cagayanensis	Dypsis_decaryi)	(Kentiopsis_piersoniorum	Hydriastele_microspadix))	(Veitchia_spiralis	Burretiokentia_grandiflora))	Dictyosperma_album))))))	((((Podococcus_barteri	((Reinhardtia_paiewonskiana	Reinhardtia_latisecta)	Reinhardtia_simplex))	((Attalea_speciosa	(Elaeis_guineensis	Elaeis_oleifera))	Bactris_major))	(((Iriartea_deltoidea	Orania_palindan)	Sclerosperma_profizianum)	Pseudophoenix_vinifera))	(Serenoa_repens	Sabal_domingensis))))	Kingia_australis);
((Calamus_caryotoides	(Sclerosperma_profizianum	((((((((Leopoldinia_pulchra	Podococcus_barteri)	((Reinhardtia_simplex	Reinhardtia_latisecta)	Reinhardtia_paiewonskiana))	Bactris_major)	(Roystonea_regia	(Attalea_speciosa	(Elaeis_oleifera	Elaeis_guineensis))))	((Serenoa_repens	Sabal_domingensis)	Pseudophoenix_vinifera))	((Reinhardtia_gracilis	((Manicaria_saccifera	(((Hydriastele_microspadix	Dictyosperma_album)	(Dypsis_decaryi	(Heterospathe_cagayanensis	((Veitchia_spiralis	Burretiokentia_grandiflora)	Kentiopsis_piersoniorum))))	(Prestoea_acuminata	(Oenocarpus_minor	Oenocarpus_bataua))))	(Iriartea_deltoidea	Geonoma_undata)))	Pelagodoxa_henryana))	Nypa_fruticans)	Orania_palindan)))	Kingia_australis);
((Calamus_caryotoides	(((Reinhardtia_gracilis	((Manicaria_saccifera	((((Hydriastele_microspadix	Dictyosperma_album)	(Heterospathe_cagayanensis	((Veitchia_spiralis	Kentiopsis_piersoniorum)	Burretiokentia_grandiflora)))	Dypsis_decaryi)	(Prestoea_acuminata	(Oenocarpus_minor	Oenocarpus_bataua))))	Geonoma_undata))	(Nypa_fruticans	Pelagodoxa_henryana))	(((Serenoa_repens	Sabal_domingensis)	(((Orania_palindan	Sclerosperma_profizianum)	Bactris_major)	Pseudophoenix_vinifera))	(((Leopoldinia_pulchra	Iriartea_deltoidea)	(Roystonea_regia	(Attalea_speciosa	(Elaeis_oleifera	Elaeis_guineensis))))	(Podococcus_barteri	((Reinhardtia_latisecta	Reinhardtia_paiewonskiana)	Reinhardtia_simplex))))))	Kingia_australis);
((Calamus_caryotoides	(((Reinhardtia_gracilis	((Manicaria_saccifera	((((Hydriastele_microspadix	Dictyosperma_album)	(Heterospathe_cagayanensis	(Veitchia_spiralis	Kentiopsis_piersoniorum)))	(Burretiokentia_grandiflora	Dypsis_decaryi))	(Prestoea_acuminata	(Oenocarpus_minor	Oenocarpus_bataua))))	Geonoma_undata))	Pelagodoxa_henryana)	(Nypa_fruticans	(((Serenoa_repens	Sabal_domingensis)	((Orania_palindan	Sclerosperma_profizianum)	Pseudophoenix_vinifera))	(((Bactris_major	Roystonea_regia)	(Attalea_speciosa	(Elaeis_oleifera	Elaeis_guineensis)))	((Leopoldinia_pulchra	Iriartea_deltoidea)	(Podococcus_barteri	((Reinhardtia_simplex	Reinhardtia_latisecta)	Reinhardtia_paiewonskiana))))))))	Kingia_australis);
((Calamus_caryotoides	((Leopoldinia_pulchra	Podococcus_barteri)	(((Pelagodoxa_henryana	Nypa_fruticans)	(Reinhardtia_gracilis	(Geonoma_undata	(((Hydriastele_microspadix	(Heterospathe_cagayanensis	((Burretiokentia_grandiflora	Veitchia_spiralis)	(Dypsis_decaryi	Kentiopsis_piersoniorum))))	Dictyosperma_album)	((Iriartea_deltoidea	(Prestoea_acuminata	(Oenocarpus_minor	Oenocarpus_bataua)))	Manicaria_saccifera)))))	(((Reinhardtia_simplex	Reinhardtia_latisecta)	Reinhardtia_paiewonskiana)	(((Serenoa_repens	Sabal_domingensis)	((Orania_palindan	Sclerosperma_profizianum)	(Bactris_major	Pseudophoenix_vinifera)))	((Attalea_speciosa	(Elaeis_oleifera	Elaeis_guineensis))	Roystonea_regia))))))	Kingia_australis);
((Calamus_caryotoides	((((Manicaria_saccifera	(Geonoma_undata	Pelagodoxa_henryana))	((Prestoea_acuminata	(Oenocarpus_minor	Oenocarpus_bataua))	(((Burretiokentia_grandiflora	Veitchia_spiralis)	Kentiopsis_piersoniorum)	((Hydriastele_microspadix	(Heterospathe_cagayanensis	Dictyosperma_album))	Dypsis_decaryi))))	(((Leopoldinia_pulchra	Iriartea_deltoidea)	Nypa_fruticans)	(((Serenoa_repens	Sabal_domingensis)	(Roystonea_regia	(((Orania_palindan	Sclerosperma_profizianum)	Bactris_major)	Pseudophoenix_vinifera)))	((Podococcus_barteri	((Reinhardtia_simplex	Reinhardtia_latisecta)	Reinhardtia_paiewonskiana))	(Attalea_speciosa	(Elaeis_oleifera	Elaeis_guineensis))))))	Reinhardtia_gracilis))	Kingia_australis);
((Calamus_caryotoides	((((Prestoea_acuminata	(Oenocarpus_minor	Oenocarpus_bataua))	((((Dypsis_decaryi	(Kentiopsis_piersoniorum	Heterospathe_cagayanensis))	Hydriastele_microspadix)	(Veitchia_spiralis	(Burretiokentia_grandiflora	Dictyosperma_album)))	(Manicaria_saccifera	(Geonoma_undata	Pelagodoxa_henryana))))	((Serenoa_repens	Sabal_domingensis)	(((Roystonea_regia	((Bactris_major	Attalea_speciosa)	(Elaeis_oleifera	Elaeis_guineensis)))	((Podococcus_barteri	((Reinhardtia_simplex	(Reinhardtia_latisecta	Leopoldinia_pulchra))	Reinhardtia_paiewonskiana))	(Orania_palindan	(Sclerosperma_profizianum	Nypa_fruticans))))	(Iriartea_deltoidea	Pseudophoenix_vinifera))))	Reinhardtia_gracilis))	Kingia_australis);
((Calamus_caryotoides	(((Bactris_major	Pseudophoenix_vinifera)	(((((Prestoea_acuminata	(Oenocarpus_minor	Oenocarpus_bataua))	((((((Dypsis_decaryi	Heterospathe_cagayanensis)	((Burretiokentia_grandiflora	Veitchia_spiralis)	Kentiopsis_piersoniorum))	Hydriastele_microspadix)	Dictyosperma_album)	(Leopoldinia_pulchra	Manicaria_saccifera))	(Geonoma_undata	Pelagodoxa_henryana)))	((Roystonea_regia	((Iriartea_deltoidea	Attalea_speciosa)	(Elaeis_oleifera	Elaeis_guineensis)))	((Podococcus_barteri	(Reinhardtia_latisecta	Reinhardtia_paiewonskiana))	Reinhardtia_simplex)))	(Nypa_fruticans	(Orania_palindan	Sclerosperma_profizianum)))	(Serenoa_repens	Sabal_domingensis)))	Reinhardtia_gracilis))	Kingia_australis);
((Calamus_caryotoides	(Orania_palindan	((Iriartea_deltoidea	Sclerosperma_profizianum)	((((Podococcus_barteri	(Reinhardtia_simplex	(Reinhardtia_latisecta	Reinhardtia_paiewonskiana)))	(Reinhardtia_gracilis	((Leopoldinia_pulchra	(Prestoea_acuminata	(Oenocarpus_minor	Oenocarpus_bataua)))	((((Burretiokentia_grandiflora	Dypsis_decaryi)	((Veitchia_spiralis	Kentiopsis_piersoniorum)	Heterospathe_cagayanensis))	(Dictyosperma_album	Hydriastele_microspadix))	(Manicaria_saccifera	(Geonoma_undata	Pelagodoxa_henryana))))))	(Attalea_speciosa	(Elaeis_oleifera	Elaeis_guineensis)))	((Nypa_fruticans	(Roystonea_regia	Bactris_major))	((Serenoa_repens	Sabal_domingensis)	Pseudophoenix_vinifera))))))	Kingia_australis);
((Calamus_caryotoides	(((Nypa_fruticans	(Orania_palindan	(Iriartea_deltoidea	Sclerosperma_profizianum)))	(((((((((Pelagodoxa_henryana	(Prestoea_acuminata	(Oenocarpus_minor	Oenocarpus_bataua)))	Manicaria_saccifera)	((Hydriastele_microspadix	(((Veitchia_spiralis	Burretiokentia_grandiflora)	(Dypsis_decaryi	Kentiopsis_piersoniorum))	Heterospathe_cagayanensis))	Dictyosperma_album))	Reinhardtia_gracilis)	Geonoma_undata)	(Roystonea_regia	((Attalea_speciosa	(Elaeis_oleifera	Elaeis_guineensis))	Leopoldinia_pulchra)))	(Podococcus_barteri	((Reinhardtia_simplex	Reinhardtia_latisecta)	Reinhardtia_paiewonskiana)))	Pseudophoenix_vinifera)	(Serenoa_repens	Sabal_domingensis)))	Bactris_major))	Kingia_australis);
((Calamus_caryotoides	((((((Reinhardtia_simplex	Reinhardtia_latisecta)	Reinhardtia_paiewonskiana)	(Roystonea_regia	((Bactris_major	Attalea_speciosa)	(Elaeis_oleifera	Elaeis_guineensis))))	((Serenoa_repens	Sabal_domingensis)	(Pseudophoenix_vinifera	((Iriartea_deltoidea	Orania_palindan)	(Podococcus_barteri	Sclerosperma_profizianum)))))	(Geonoma_undata	(((Pelagodoxa_henryana	Nypa_fruticans)	Leopoldinia_pulchra)	(((Prestoea_acuminata	(Oenocarpus_minor	Oenocarpus_bataua))	Manicaria_saccifera)	((Hydriastele_microspadix	(Burretiokentia_grandiflora	(Dypsis_decaryi	((Veitchia_spiralis	Kentiopsis_piersoniorum)	Heterospathe_cagayanensis))))	Dictyosperma_album)))))	Reinhardtia_gracilis))	Kingia_australis);
(((Reinhardtia_gracilis	(((Prestoea_acuminata	(Oenocarpus_minor	Oenocarpus_bataua))	((Dictyosperma_album	(Hydriastele_microspadix	((Burretiokentia_grandiflora	(Dypsis_decaryi	(Veitchia_spiralis	Kentiopsis_piersoniorum)))	Heterospathe_cagayanensis)))	(Manicaria_saccifera	(Geonoma_undata	Pelagodoxa_henryana))))	(((((Roystonea_regia	(((Reinhardtia_latisecta	Reinhardtia_simplex)	Reinhardtia_paiewonskiana)	((Bactris_major	(Leopoldinia_pulchra	Attalea_speciosa))	(Elaeis_oleifera	Elaeis_guineensis))))	((Nypa_fruticans	Pseudophoenix_vinifera)	(Serenoa_repens	Sabal_domingensis)))	(Sclerosperma_profizianum	Orania_palindan))	Podococcus_barteri)	Iriartea_deltoidea)))	Calamus_caryotoides)	Kingia_australis);
((((Reinhardtia_gracilis	((Manicaria_saccifera	((Prestoea_acuminata	(Oenocarpus_minor	Oenocarpus_bataua))	((Heterospathe_cagayanensis	((Veitchia_spiralis	Burretiokentia_grandiflora)	(Kentiopsis_piersoniorum	Dypsis_decaryi)))	(Dictyosperma_album	Hydriastele_microspadix))))	Geonoma_undata))	((((((Bactris_major	Roystonea_regia)	((Sclerosperma_profizianum	Orania_palindan)	(Attalea_speciosa	(Elaeis_oleifera	Elaeis_guineensis))))	(((Leopoldinia_pulchra	Podococcus_barteri)	Iriartea_deltoidea)	((Reinhardtia_latisecta	Reinhardtia_paiewonskiana)	Reinhardtia_simplex)))	Pseudophoenix_vinifera)	(Serenoa_repens	Sabal_domingensis))	(Nypa_fruticans	Pelagodoxa_henryana)))	Calamus_caryotoides)	Kingia_australis);
(((Nypa_fruticans	((((Reinhardtia_gracilis	(Dictyosperma_album	(((Dypsis_decaryi	Heterospathe_cagayanensis)	(Hydriastele_microspadix	Kentiopsis_piersoniorum))	(Veitchia_spiralis	Burretiokentia_grandiflora))))	(Manicaria_saccifera	(Prestoea_acuminata	(Oenocarpus_minor	Oenocarpus_bataua))))	(Pelagodoxa_henryana	Geonoma_undata))	(((((Reinhardtia_latisecta	Reinhardtia_paiewonskiana)	Reinhardtia_simplex)	((Iriartea_deltoidea	(Leopoldinia_pulchra	Attalea_speciosa))	(Elaeis_oleifera	Elaeis_guineensis)))	((Serenoa_repens	Sabal_domingensis)	((Bactris_major	Pseudophoenix_vinifera)	(Podococcus_barteri	(Sclerosperma_profizianum	Orania_palindan)))))	Roystonea_regia)))	Calamus_caryotoides)	Kingia_australis);
(((((((((((Leopoldinia_pulchra	Podococcus_barteri)	((Reinhardtia_simplex	Reinhardtia_latisecta)	Reinhardtia_paiewonskiana))	(Roystonea_regia	(Attalea_speciosa	(Bactris_major	(Elaeis_oleifera	Elaeis_guineensis)))))	(Sclerosperma_profizianum	Orania_palindan))	Pseudophoenix_vinifera)	(Serenoa_repens	Sabal_domingensis))	Iriartea_deltoidea)	Nypa_fruticans)	(((Dictyosperma_album	(((((Veitchia_spiralis	Burretiokentia_grandiflora)	Kentiopsis_piersoniorum)	Heterospathe_cagayanensis)	Dypsis_decaryi)	Hydriastele_microspadix))	(Prestoea_acuminata	(Oenocarpus_minor	Oenocarpus_bataua)))	(Manicaria_saccifera	((Reinhardtia_gracilis	Pelagodoxa_henryana)	Geonoma_undata))))	Calamus_caryotoides)	Kingia_australis);
(((((((((Sclerosperma_profizianum	Orania_palindan)	(((Serenoa_repens	Sabal_domingensis)	(Nypa_fruticans	Pseudophoenix_vinifera))	Bactris_major))	(Roystonea_regia	((Leopoldinia_pulchra	Attalea_speciosa)	(Elaeis_oleifera	Elaeis_guineensis))))	((Reinhardtia_simplex	Reinhardtia_latisecta)	Reinhardtia_paiewonskiana))	Podococcus_barteri)	Iriartea_deltoidea)	((Reinhardtia_gracilis	((Dictyosperma_album	((Veitchia_spiralis	Burretiokentia_grandiflora)	((Kentiopsis_piersoniorum	Hydriastele_microspadix)	(Dypsis_decaryi	Heterospathe_cagayanensis))))	(Manicaria_saccifera	(Prestoea_acuminata	(Oenocarpus_minor	Oenocarpus_bataua)))))	(Pelagodoxa_henryana	Geonoma_undata)))	Calamus_caryotoides)	Kingia_australis);
((((((((((Sclerosperma_profizianum	Orania_palindan)	((Serenoa_repens	Sabal_domingensis)	(Bactris_major	Pseudophoenix_vinifera)))	(Roystonea_regia	(Attalea_speciosa	(Elaeis_oleifera	Elaeis_guineensis))))	(((Reinhardtia_latisecta	Reinhardtia_paiewonskiana)	Reinhardtia_simplex)	Podococcus_barteri))	(Leopoldinia_pulchra	Iriartea_deltoidea))	(Manicaria_saccifera	((Dictyosperma_album	(Burretiokentia_grandiflora	(Heterospathe_cagayanensis	((Veitchia_spiralis	Hydriastele_microspadix)	(Kentiopsis_piersoniorum	Dypsis_decaryi)))))	(Prestoea_acuminata	(Oenocarpus_minor	Oenocarpus_bataua)))))	(Nypa_fruticans	(Pelagodoxa_henryana	Geonoma_undata)))	Reinhardtia_gracilis)	Calamus_caryotoides)	Kingia_australis);
(((Orania_palindan	((((((((Reinhardtia_gracilis	(((((Veitchia_spiralis	Hydriastele_microspadix)	Burretiokentia_grandiflora)	(Dictyosperma_album	Heterospathe_cagayanensis))	(Kentiopsis_piersoniorum	Dypsis_decaryi))	((Prestoea_acuminata	(Oenocarpus_minor	Oenocarpus_bataua))	Manicaria_saccifera)))	Geonoma_undata)	Pelagodoxa_henryana)	(((Reinhardtia_latisecta	Reinhardtia_paiewonskiana)	Reinhardtia_simplex)	Podococcus_barteri))	(Roystonea_regia	((Iriartea_deltoidea	(Leopoldinia_pulchra	Attalea_speciosa))	(Elaeis_oleifera	Elaeis_guineensis))))	((Serenoa_repens	Sabal_domingensis)	(Bactris_major	Pseudophoenix_vinifera)))	Nypa_fruticans)	Sclerosperma_profizianum))	Calamus_caryotoides)	Kingia_australis);
(((((((Manicaria_saccifera	((Geonoma_undata	Pelagodoxa_henryana)	Leopoldinia_pulchra))	(Dictyosperma_album	(((Dypsis_decaryi	Hydriastele_microspadix)	(Heterospathe_cagayanensis	Kentiopsis_piersoniorum))	(Veitchia_spiralis	Burretiokentia_grandiflora))))	(Prestoea_acuminata	(Oenocarpus_minor	Oenocarpus_bataua)))	(Iriartea_deltoidea	(((((Reinhardtia_latisecta	Reinhardtia_paiewonskiana)	Reinhardtia_simplex)	Podococcus_barteri)	(Roystonea_regia	((Bactris_major	Attalea_speciosa)	(Elaeis_oleifera	Elaeis_guineensis))))	((Serenoa_repens	Sabal_domingensis)	(Pseudophoenix_vinifera	(Orania_palindan	(Nypa_fruticans	Sclerosperma_profizianum)))))))	Reinhardtia_gracilis)	Calamus_caryotoides)	Kingia_australis);
(((((((Leopoldinia_pulchra	(((Reinhardtia_latisecta	Reinhardtia_paiewonskiana)	Reinhardtia_simplex)	(Roystonea_regia	(Attalea_speciosa	(Elaeis_oleifera	Elaeis_guineensis)))))	(((Bactris_major	Nypa_fruticans)	(Sclerosperma_profizianum	Orania_palindan))	((Serenoa_repens	(Sabal_domingensis	Iriartea_deltoidea))	Pseudophoenix_vinifera)))	((Manicaria_saccifera	(Geonoma_undata	Pelagodoxa_henryana))	(((Hydriastele_microspadix	Dictyosperma_album)	((Dypsis_decaryi	(Veitchia_spiralis	Kentiopsis_piersoniorum))	(Burretiokentia_grandiflora	Heterospathe_cagayanensis)))	(Prestoea_acuminata	(Oenocarpus_minor	Oenocarpus_bataua)))))	Podococcus_barteri)	Reinhardtia_gracilis)	Calamus_caryotoides)	Kingia_australis);
((((Podococcus_barteri	(Sclerosperma_profizianum	(Iriartea_deltoidea	Orania_palindan)))	((((Bactris_major	Roystonea_regia)	(Attalea_speciosa	((Reinhardtia_latisecta	Reinhardtia_paiewonskiana)	(Elaeis_oleifera	Elaeis_guineensis))))	((Serenoa_repens	Sabal_domingensis)	(Nypa_fruticans	(Reinhardtia_simplex	Pseudophoenix_vinifera))))	((Manicaria_saccifera	(Geonoma_undata	(Leopoldinia_pulchra	Pelagodoxa_henryana)))	((Reinhardtia_gracilis	(((Burretiokentia_grandiflora	(Kentiopsis_piersoniorum	(Heterospathe_cagayanensis	(Dypsis_decaryi	Hydriastele_microspadix))))	Veitchia_spiralis)	Dictyosperma_album))	(Prestoea_acuminata	(Oenocarpus_minor	Oenocarpus_bataua))))))	Calamus_caryotoides)	Kingia_australis);
((Calamus_caryotoides	((((Roystonea_regia	((Sabal_domingensis	Serenoa_repens)	((Sclerosperma_profizianum	Orania_palindan)	Pseudophoenix_vinifera)))	(((Elaeis_oleifera	Elaeis_guineensis)	(Bactris_major	Attalea_speciosa))	(((Reinhardtia_paiewonskiana	Reinhardtia_latisecta)	Reinhardtia_simplex)	Podococcus_barteri)))	Iriartea_deltoidea)	(Nypa_fruticans	((Leopoldinia_pulchra	((Reinhardtia_gracilis	Prestoea_acuminata)	(Oenocarpus_minor	Oenocarpus_bataua)))	((Manicaria_saccifera	(Pelagodoxa_henryana	Geonoma_undata))	(Dictyosperma_album	(((Burretiokentia_grandiflora	(Heterospathe_cagayanensis	(Kentiopsis_piersoniorum	Veitchia_spiralis)))	Dypsis_decaryi)	Hydriastele_microspadix)))))))	Kingia_australis);
((Calamus_caryotoides	(((Nypa_fruticans	Pelagodoxa_henryana)	(((((Roystonea_regia	((Elaeis_oleifera	Elaeis_guineensis)	(Bactris_major	Attalea_speciosa)))	(Sclerosperma_profizianum	Orania_palindan))	(Pseudophoenix_vinifera	(Sabal_domingensis	Serenoa_repens)))	(Iriartea_deltoidea	(Reinhardtia_paiewonskiana	((Leopoldinia_pulchra	Reinhardtia_simplex)	Reinhardtia_latisecta))))	Podococcus_barteri))	((((Manicaria_saccifera	(Prestoea_acuminata	(Oenocarpus_minor	Oenocarpus_bataua)))	(Dictyosperma_album	(((Burretiokentia_grandiflora	(Heterospathe_cagayanensis	(Kentiopsis_piersoniorum	Veitchia_spiralis)))	Dypsis_decaryi)	Hydriastele_microspadix)))	Geonoma_undata)	Reinhardtia_gracilis)))	Kingia_australis);
((Calamus_caryotoides	(((Dictyosperma_album	(((Heterospathe_cagayanensis	(Kentiopsis_piersoniorum	Veitchia_spiralis))	Burretiokentia_grandiflora)	Hydriastele_microspadix))	((Geonoma_undata	Pelagodoxa_henryana)	(Dypsis_decaryi	Manicaria_saccifera)))	(Nypa_fruticans	(Reinhardtia_gracilis	((((Podococcus_barteri	((Reinhardtia_paiewonskiana	Reinhardtia_latisecta)	Reinhardtia_simplex))	((Elaeis_oleifera	Elaeis_guineensis)	(Bactris_major	Attalea_speciosa)))	(((Sclerosperma_profizianum	(Iriartea_deltoidea	Orania_palindan))	Pseudophoenix_vinifera)	((Sabal_domingensis	Serenoa_repens)	Roystonea_regia)))	(Leopoldinia_pulchra	(Prestoea_acuminata	(Oenocarpus_minor	Oenocarpus_bataua))))))))	Kingia_australis);
((Calamus_caryotoides	((Sabal_domingensis	Serenoa_repens)	(((((Iriartea_deltoidea	(Podococcus_barteri	((Reinhardtia_paiewonskiana	Reinhardtia_latisecta)	Reinhardtia_simplex)))	(Reinhardtia_gracilis	((((Prestoea_acuminata	(Oenocarpus_minor	Oenocarpus_bataua))	(Dictyosperma_album	((Veitchia_spiralis	Burretiokentia_grandiflora)	((Dypsis_decaryi	Heterospathe_cagayanensis)	(Hydriastele_microspadix	Kentiopsis_piersoniorum)))))	Manicaria_saccifera)	((Geonoma_undata	Pelagodoxa_henryana)	Leopoldinia_pulchra))))	(Roystonea_regia	((Elaeis_oleifera	Elaeis_guineensis)	Attalea_speciosa)))	(Sclerosperma_profizianum	Orania_palindan))	(Bactris_major	(Nypa_fruticans	Pseudophoenix_vinifera)))))	Kingia_australis);
((Calamus_caryotoides	(Podococcus_barteri	(Bactris_major	((Pseudophoenix_vinifera	((Sabal_domingensis	Serenoa_repens)	(Nypa_fruticans	(Sclerosperma_profizianum	Orania_palindan))))	(((Leopoldinia_pulchra	Iriartea_deltoidea)	((Prestoea_acuminata	(Oenocarpus_minor	Oenocarpus_bataua))	(((Geonoma_undata	Pelagodoxa_henryana)	(Reinhardtia_gracilis	(Dypsis_decaryi	Manicaria_saccifera)))	((Hydriastele_microspadix	(Heterospathe_cagayanensis	(Burretiokentia_grandiflora	(Veitchia_spiralis	Kentiopsis_piersoniorum))))	Dictyosperma_album))))	(((Reinhardtia_paiewonskiana	Reinhardtia_latisecta)	Reinhardtia_simplex)	(Roystonea_regia	((Elaeis_oleifera	Elaeis_guineensis)	Attalea_speciosa))))))))	Kingia_australis);
((Calamus_caryotoides	((Sclerosperma_profizianum	Orania_palindan)	(((((Elaeis_oleifera	Elaeis_guineensis)	Attalea_speciosa)	Roystonea_regia)	(Podococcus_barteri	(Reinhardtia_paiewonskiana	(Leopoldinia_pulchra	(Reinhardtia_simplex	Reinhardtia_latisecta)))))	((((Pseudophoenix_vinifera	Nypa_fruticans)	(Sabal_domingensis	Serenoa_repens))	Bactris_major)	((Iriartea_deltoidea	(((Geonoma_undata	Pelagodoxa_henryana)	Manicaria_saccifera)	((((Veitchia_spiralis	Kentiopsis_piersoniorum)	(Heterospathe_cagayanensis	((Dictyosperma_album	Hydriastele_microspadix)	Dypsis_decaryi)))	Burretiokentia_grandiflora)	(Prestoea_acuminata	(Oenocarpus_minor	Oenocarpus_bataua)))))	Reinhardtia_gracilis)))))	Kingia_australis);
((Calamus_caryotoides	(((((((Bactris_major	((Iriartea_deltoidea	Sclerosperma_profizianum)	Orania_palindan))	(((Elaeis_oleifera	Elaeis_guineensis)	Attalea_speciosa)	Roystonea_regia))	(Sabal_domingensis	Serenoa_repens))	Pseudophoenix_vinifera)	((Leopoldinia_pulchra	Podococcus_barteri)	((Reinhardtia_simplex	Reinhardtia_latisecta)	Reinhardtia_paiewonskiana)))	Nypa_fruticans)	((Pelagodoxa_henryana	(((Hydriastele_microspadix	(((Veitchia_spiralis	Kentiopsis_piersoniorum)	(Heterospathe_cagayanensis	Dypsis_decaryi))	Burretiokentia_grandiflora))	Dictyosperma_album)	(Manicaria_saccifera	((Reinhardtia_gracilis	Prestoea_acuminata)	(Oenocarpus_minor	Oenocarpus_bataua)))))	Geonoma_undata)))	Kingia_australis);
((Calamus_caryotoides	((((((Attalea_speciosa	((Elaeis_oleifera	Elaeis_guineensis)	Bactris_major))	Roystonea_regia)	((Sabal_domingensis	Serenoa_repens)	(Pseudophoenix_vinifera	(Sclerosperma_profizianum	Orania_palindan))))	((Leopoldinia_pulchra	Iriartea_deltoidea)	(Podococcus_barteri	((Reinhardtia_latisecta	Reinhardtia_paiewonskiana)	Reinhardtia_simplex))))	(Nypa_fruticans	Pelagodoxa_henryana))	(Geonoma_undata	(((Prestoea_acuminata	(Oenocarpus_minor	Oenocarpus_bataua))	(Manicaria_saccifera	((Hydriastele_microspadix	((Veitchia_spiralis	Kentiopsis_piersoniorum)	(Heterospathe_cagayanensis	(Burretiokentia_grandiflora	Dypsis_decaryi))))	Dictyosperma_album)))	Reinhardtia_gracilis))))	Kingia_australis);
((Calamus_caryotoides	(((((Attalea_speciosa	(Elaeis_oleifera	Elaeis_guineensis))	Roystonea_regia)	((Sabal_domingensis	Serenoa_repens)	(Bactris_major	Pseudophoenix_vinifera)))	((Nypa_fruticans	((Iriartea_deltoidea	Sclerosperma_profizianum)	Orania_palindan))	(((((((Heterospathe_cagayanensis	Dypsis_decaryi)	(Hydriastele_microspadix	Kentiopsis_piersoniorum))	((Burretiokentia_grandiflora	Veitchia_spiralis)	Dictyosperma_album))	(Pelagodoxa_henryana	Geonoma_undata))	Manicaria_saccifera)	((Prestoea_acuminata	(Oenocarpus_minor	Oenocarpus_bataua))	Leopoldinia_pulchra))	(((Reinhardtia_simplex	Reinhardtia_latisecta)	Reinhardtia_paiewonskiana)	Podococcus_barteri))))	Reinhardtia_gracilis))	Kingia_australis);
((Calamus_caryotoides	((((((Reinhardtia_latisecta	Reinhardtia_paiewonskiana)	Reinhardtia_simplex)	Podococcus_barteri)	((Attalea_speciosa	(Elaeis_oleifera	Elaeis_guineensis))	Roystonea_regia))	((((Orania_palindan	Iriartea_deltoidea)	(Bactris_major	(Nypa_fruticans	Sclerosperma_profizianum)))	(Sabal_domingensis	Serenoa_repens))	Pseudophoenix_vinifera))	((Reinhardtia_gracilis	(Geonoma_undata	((Manicaria_saccifera	(Prestoea_acuminata	(Oenocarpus_minor	Oenocarpus_bataua)))	((Hydriastele_microspadix	((((Kentiopsis_piersoniorum	Veitchia_spiralis)	Heterospathe_cagayanensis)	Dypsis_decaryi)	Burretiokentia_grandiflora))	Dictyosperma_album))))	(Leopoldinia_pulchra	Pelagodoxa_henryana))))	Kingia_australis);
((Calamus_caryotoides	((((((Geonoma_undata	Pelagodoxa_henryana)	Manicaria_saccifera)	((Prestoea_acuminata	(Oenocarpus_minor	Oenocarpus_bataua))	(((Burretiokentia_grandiflora	Kentiopsis_piersoniorum)	(Heterospathe_cagayanensis	(Dypsis_decaryi	(Hydriastele_microspadix	Dictyosperma_album))))	Veitchia_spiralis)))	((Serenoa_repens	Sabal_domingensis)	(Pseudophoenix_vinifera	((Orania_palindan	(Iriartea_deltoidea	Sclerosperma_profizianum))	((((Attalea_speciosa	Bactris_major)	(Elaeis_oleifera	Elaeis_guineensis))	((Leopoldinia_pulchra	Podococcus_barteri)	((Reinhardtia_simplex	Reinhardtia_latisecta)	Reinhardtia_paiewonskiana)))	Roystonea_regia)))))	Nypa_fruticans)	Reinhardtia_gracilis))	Kingia_australis);
((Calamus_caryotoides	((((Serenoa_repens	Sabal_domingensis)	(Pseudophoenix_vinifera	((Nypa_fruticans	(Orania_palindan	Sclerosperma_profizianum))	((((Leopoldinia_pulchra	Iriartea_deltoidea)	(Roystonea_regia	((Elaeis_oleifera	Elaeis_guineensis)	Attalea_speciosa)))	(((Reinhardtia_latisecta	Reinhardtia_paiewonskiana)	Reinhardtia_simplex)	Bactris_major))	Podococcus_barteri))))	(Pelagodoxa_henryana	(Geonoma_undata	((((Veitchia_spiralis	Burretiokentia_grandiflora)	((Kentiopsis_piersoniorum	Hydriastele_microspadix)	(Dypsis_decaryi	Heterospathe_cagayanensis)))	Dictyosperma_album)	(Manicaria_saccifera	(Prestoea_acuminata	(Oenocarpus_minor	Oenocarpus_bataua)))))))	Reinhardtia_gracilis))	Kingia_australis);
((Calamus_caryotoides	(Podococcus_barteri	((((Reinhardtia_gracilis	((Leopoldinia_pulchra	((Dypsis_decaryi	Manicaria_saccifera)	(Prestoea_acuminata	(Oenocarpus_minor	Oenocarpus_bataua))))	(Geonoma_undata	((((Veitchia_spiralis	Kentiopsis_piersoniorum)	(Hydriastele_microspadix	Heterospathe_cagayanensis))	Burretiokentia_grandiflora)	Dictyosperma_album))))	(Nypa_fruticans	Pelagodoxa_henryana))	Iriartea_deltoidea)	((((Serenoa_repens	Sabal_domingensis)	Pseudophoenix_vinifera)	(((Roystonea_regia	((Elaeis_oleifera	Elaeis_guineensis)	Attalea_speciosa))	Bactris_major)	((Reinhardtia_simplex	Reinhardtia_latisecta)	Reinhardtia_paiewonskiana)))	(Orania_palindan	Sclerosperma_profizianum)))))	Kingia_australis);
((Calamus_caryotoides	((((((Manicaria_saccifera	(Prestoea_acuminata	(Oenocarpus_minor	Oenocarpus_bataua)))	(((Burretiokentia_grandiflora	((Veitchia_spiralis	Kentiopsis_piersoniorum)	Heterospathe_cagayanensis))	Hydriastele_microspadix)	Dictyosperma_album))	Dypsis_decaryi)	(Geonoma_undata	(Leopoldinia_pulchra	Pelagodoxa_henryana)))	(((((Podococcus_barteri	Nypa_fruticans)	(Orania_palindan	Sclerosperma_profizianum))	Pseudophoenix_vinifera)	((Iriartea_deltoidea	((Reinhardtia_simplex	Reinhardtia_latisecta)	Reinhardtia_paiewonskiana))	(((Elaeis_oleifera	Elaeis_guineensis)	(Attalea_speciosa	Bactris_major))	Roystonea_regia)))	(Serenoa_repens	Sabal_domingensis)))	Reinhardtia_gracilis))	Kingia_australis);
((Calamus_caryotoides	((((Serenoa_repens	Sabal_domingensis)	(Pseudophoenix_vinifera	(Orania_palindan	((Iriartea_deltoidea	Podococcus_barteri)	Sclerosperma_profizianum))))	((((Elaeis_oleifera	Elaeis_guineensis)	Attalea_speciosa)	(Bactris_major	Roystonea_regia))	((Reinhardtia_latisecta	Reinhardtia_paiewonskiana)	Reinhardtia_simplex)))	((Nypa_fruticans	Pelagodoxa_henryana)	(Reinhardtia_gracilis	(((((Prestoea_acuminata	(Oenocarpus_minor	Oenocarpus_bataua))	(((Veitchia_spiralis	Burretiokentia_grandiflora)	((Heterospathe_cagayanensis	Hydriastele_microspadix)	(Dypsis_decaryi	Kentiopsis_piersoniorum)))	Dictyosperma_album))	Leopoldinia_pulchra)	Manicaria_saccifera)	Geonoma_undata)))))	Kingia_australis);
((Calamus_caryotoides	((((Prestoea_acuminata	(Oenocarpus_minor	Oenocarpus_bataua))	((Serenoa_repens	Sabal_domingensis)	((((Bactris_major	(Elaeis_oleifera	Elaeis_guineensis))	(Iriartea_deltoidea	(Leopoldinia_pulchra	Attalea_speciosa)))	Roystonea_regia)	((Pseudophoenix_vinifera	(Orania_palindan	(Podococcus_barteri	Sclerosperma_profizianum)))	(Reinhardtia_gracilis	((Reinhardtia_simplex	Reinhardtia_latisecta)	Reinhardtia_paiewonskiana))))))	((Geonoma_undata	Pelagodoxa_henryana)	(((Hydriastele_microspadix	((Kentiopsis_piersoniorum	(Veitchia_spiralis	Burretiokentia_grandiflora))	Heterospathe_cagayanensis))	Dictyosperma_album)	(Dypsis_decaryi	Manicaria_saccifera))))	Nypa_fruticans))	Kingia_australis);
((Calamus_caryotoides	(((Leopoldinia_pulchra	((Geonoma_undata	((Dictyosperma_album	(Dypsis_decaryi	(Hydriastele_microspadix	((Kentiopsis_piersoniorum	(Veitchia_spiralis	Burretiokentia_grandiflora))	Heterospathe_cagayanensis))))	((Prestoea_acuminata	(Oenocarpus_minor	Oenocarpus_bataua))	Manicaria_saccifera)))	Reinhardtia_gracilis))	(Pelagodoxa_henryana	Nypa_fruticans))	(((((Elaeis_oleifera	Elaeis_guineensis)	Attalea_speciosa)	Roystonea_regia)	((Bactris_major	(Serenoa_repens	Sabal_domingensis))	((Iriartea_deltoidea	Pseudophoenix_vinifera)	(Sclerosperma_profizianum	(Orania_palindan	Podococcus_barteri)))))	((Reinhardtia_simplex	Reinhardtia_latisecta)	Reinhardtia_paiewonskiana))))	Kingia_australis);
((Calamus_caryotoides	(((Oenocarpus_minor	Oenocarpus_bataua)	((((Manicaria_saccifera	(Dictyosperma_album	(Hydriastele_microspadix	((Dypsis_decaryi	(Kentiopsis_piersoniorum	(Veitchia_spiralis	Burretiokentia_grandiflora)))	Heterospathe_cagayanensis))))	(((((((Elaeis_oleifera	Elaeis_guineensis)	(Iriartea_deltoidea	Attalea_speciosa))	Roystonea_regia)	(Pseudophoenix_vinifera	(Serenoa_repens	Sabal_domingensis)))	(Sclerosperma_profizianum	Orania_palindan))	(((Leopoldinia_pulchra	Podococcus_barteri)	Bactris_major)	((Reinhardtia_latisecta	Reinhardtia_paiewonskiana)	Reinhardtia_simplex)))	Geonoma_undata))	(Nypa_fruticans	Pelagodoxa_henryana))	Prestoea_acuminata))	Reinhardtia_gracilis))	Kingia_australis);
((Calamus_caryotoides	((((((((Podococcus_barteri	((Reinhardtia_latisecta	Reinhardtia_paiewonskiana)	Reinhardtia_simplex))	((Elaeis_oleifera	Elaeis_guineensis)	(Bactris_major	(Leopoldinia_pulchra	Attalea_speciosa))))	Roystonea_regia)	(Pseudophoenix_vinifera	(Serenoa_repens	Sabal_domingensis)))	(Sclerosperma_profizianum	Orania_palindan))	(Iriartea_deltoidea	Geonoma_undata))	(((Nypa_fruticans	Pelagodoxa_henryana)	((Oenocarpus_minor	Oenocarpus_bataua)	Prestoea_acuminata))	(Manicaria_saccifera	(Dictyosperma_album	((Hydriastele_microspadix	((Dypsis_decaryi	Kentiopsis_piersoniorum)	Heterospathe_cagayanensis))	(Veitchia_spiralis	Burretiokentia_grandiflora))))))	Reinhardtia_gracilis))	Kingia_australis);
((Calamus_caryotoides	((Roystonea_regia	Nypa_fruticans)	((Pseudophoenix_vinifera	(Serenoa_repens	Sabal_domingensis))	(((Iriartea_deltoidea	(((Oenocarpus_minor	Oenocarpus_bataua)	(Reinhardtia_gracilis	Prestoea_acuminata))	((Dictyosperma_album	(((Burretiokentia_grandiflora	Veitchia_spiralis)	Hydriastele_microspadix)	((Dypsis_decaryi	Kentiopsis_piersoniorum)	Heterospathe_cagayanensis)))	(Manicaria_saccifera	(Geonoma_undata	Pelagodoxa_henryana)))))	(((Reinhardtia_latisecta	Reinhardtia_paiewonskiana)	Reinhardtia_simplex)	((Elaeis_oleifera	Elaeis_guineensis)	(Bactris_major	(Leopoldinia_pulchra	Attalea_speciosa)))))	(Podococcus_barteri	(Sclerosperma_profizianum	Orania_palindan))))))	Kingia_australis);
((Calamus_caryotoides	((Pelagodoxa_henryana	(Leopoldinia_pulchra	(((((Podococcus_barteri	((Reinhardtia_latisecta	Reinhardtia_paiewonskiana)	Reinhardtia_simplex))	(Roystonea_regia	(Attalea_speciosa	(Bactris_major	(Elaeis_guineensis	Elaeis_oleifera)))))	(Pseudophoenix_vinifera	(Orania_palindan	Sclerosperma_profizianum)))	(Serenoa_repens	Sabal_domingensis))	Nypa_fruticans)))	((((((Dictyosperma_album	((((Veitchia_spiralis	Kentiopsis_piersoniorum)	Burretiokentia_grandiflora)	Heterospathe_cagayanensis)	Hydriastele_microspadix))	(Iriartea_deltoidea	(Prestoea_acuminata	(Oenocarpus_minor	Oenocarpus_bataua))))	Manicaria_saccifera)	Dypsis_decaryi)	Geonoma_undata)	Reinhardtia_gracilis)))	Kingia_australis);
((Calamus_caryotoides	((Podococcus_barteri	Sclerosperma_profizianum)	(Orania_palindan	((Pseudophoenix_vinifera	Nypa_fruticans)	((Serenoa_repens	Sabal_domingensis)	(((Iriartea_deltoidea	((Reinhardtia_simplex	Reinhardtia_latisecta)	Reinhardtia_paiewonskiana))	((Roystonea_regia	(Attalea_speciosa	(Elaeis_guineensis	Elaeis_oleifera)))	Bactris_major))	(((((Dictyosperma_album	(Dypsis_decaryi	(((Veitchia_spiralis	Kentiopsis_piersoniorum)	(Heterospathe_cagayanensis	Hydriastele_microspadix))	Burretiokentia_grandiflora)))	((Prestoea_acuminata	(Oenocarpus_minor	Oenocarpus_bataua))	Manicaria_saccifera))	(Leopoldinia_pulchra	Geonoma_undata))	Reinhardtia_gracilis)	Pelagodoxa_henryana)))))))	Kingia_australis);
((Calamus_caryotoides	((((Nypa_fruticans	(Leopoldinia_pulchra	(((Iriartea_deltoidea	((Reinhardtia_simplex	Reinhardtia_latisecta)	Reinhardtia_paiewonskiana))	((((Podococcus_barteri	Sclerosperma_profizianum)	Orania_palindan)	(Bactris_major	Pseudophoenix_vinifera))	(Serenoa_repens	Sabal_domingensis)))	(Roystonea_regia	(Attalea_speciosa	(Elaeis_guineensis	Elaeis_oleifera))))))	Pelagodoxa_henryana)	(Geonoma_undata	((((((Heterospathe_cagayanensis	Burretiokentia_grandiflora)	(Veitchia_spiralis	Kentiopsis_piersoniorum))	(Dictyosperma_album	Hydriastele_microspadix))	Dypsis_decaryi)	(Prestoea_acuminata	(Oenocarpus_minor	Oenocarpus_bataua)))	Manicaria_saccifera)))	Reinhardtia_gracilis))	Kingia_australis);
((Calamus_caryotoides	(Geonoma_undata	((Nypa_fruticans	((((Reinhardtia_gracilis	(Roystonea_regia	(((Bactris_major	Attalea_speciosa)	(Elaeis_guineensis	Elaeis_oleifera))	(Podococcus_barteri	(((Reinhardtia_latisecta	Reinhardtia_simplex)	Leopoldinia_pulchra)	Reinhardtia_paiewonskiana)))))	(Iriartea_deltoidea	(Sclerosperma_profizianum	Orania_palindan)))	Pseudophoenix_vinifera)	(Serenoa_repens	Sabal_domingensis)))	((((((Veitchia_spiralis	Kentiopsis_piersoniorum)	Heterospathe_cagayanensis)	Dypsis_decaryi)	Burretiokentia_grandiflora)	(Dictyosperma_album	Hydriastele_microspadix))	((Prestoea_acuminata	(Oenocarpus_minor	Oenocarpus_bataua))	(Manicaria_saccifera	Pelagodoxa_henryana))))))	Kingia_australis);
((Calamus_caryotoides	((Serenoa_repens	Sabal_domingensis)	((((((Leopoldinia_pulchra	(Reinhardtia_gracilis	((Prestoea_acuminata	(Oenocarpus_minor	Oenocarpus_bataua))	((Manicaria_saccifera	(Geonoma_undata	Pelagodoxa_henryana))	(Dictyosperma_album	(Hydriastele_microspadix	((Dypsis_decaryi	((Burretiokentia_grandiflora	Veitchia_spiralis)	Kentiopsis_piersoniorum))	Heterospathe_cagayanensis)))))))	((Podococcus_barteri	((Reinhardtia_latisecta	Reinhardtia_paiewonskiana)	Reinhardtia_simplex))	(Attalea_speciosa	(Elaeis_guineensis	Elaeis_oleifera))))	((Iriartea_deltoidea	Sclerosperma_profizianum)	Orania_palindan))	Bactris_major)	Roystonea_regia)	(Nypa_fruticans	Pseudophoenix_vinifera))))	Kingia_australis);
((Calamus_caryotoides	(((((Reinhardtia_gracilis	(Dictyosperma_album	((Hydriastele_microspadix	(Burretiokentia_grandiflora	Dypsis_decaryi))	(Heterospathe_cagayanensis	(Veitchia_spiralis	Kentiopsis_piersoniorum)))))	(Pelagodoxa_henryana	(Prestoea_acuminata	(Oenocarpus_minor	Oenocarpus_bataua))))	Leopoldinia_pulchra)	Manicaria_saccifera)	((((Podococcus_barteri	((Reinhardtia_latisecta	Reinhardtia_paiewonskiana)	Reinhardtia_simplex))	(((Elaeis_guineensis	Elaeis_oleifera)	(Bactris_major	Attalea_speciosa))	Roystonea_regia))	((Nypa_fruticans	(Sclerosperma_profizianum	(Orania_palindan	Iriartea_deltoidea)))	((Serenoa_repens	Sabal_domingensis)	Pseudophoenix_vinifera)))	Geonoma_undata)))	Kingia_australis);
((Calamus_caryotoides	((((Nypa_fruticans	Pseudophoenix_vinifera)	((Geonoma_undata	((((Dypsis_decaryi	Manicaria_saccifera)	(Prestoea_acuminata	(Oenocarpus_minor	Oenocarpus_bataua)))	((Heterospathe_cagayanensis	Dictyosperma_album)	((Veitchia_spiralis	Burretiokentia_grandiflora)	(Hydriastele_microspadix	Kentiopsis_piersoniorum))))	Pelagodoxa_henryana))	(((Sclerosperma_profizianum	Orania_palindan)	(Iriartea_deltoidea	(Podococcus_barteri	((Reinhardtia_latisecta	Reinhardtia_paiewonskiana)	Reinhardtia_simplex))))	((((Leopoldinia_pulchra	Elaeis_guineensis)	Elaeis_oleifera)	(Bactris_major	Attalea_speciosa))	Roystonea_regia))))	(Serenoa_repens	Sabal_domingensis))	Reinhardtia_gracilis))	Kingia_australis);
((Calamus_caryotoides	(((Geonoma_undata	(Manicaria_saccifera	((Prestoea_acuminata	(Oenocarpus_minor	Oenocarpus_bataua))	((Hydriastele_microspadix	Dictyosperma_album)	((Dypsis_decaryi	(Heterospathe_cagayanensis	(Reinhardtia_simplex	Kentiopsis_piersoniorum)))	(Veitchia_spiralis	Burretiokentia_grandiflora))))))	(((((Sclerosperma_profizianum	Orania_palindan)	(((Elaeis_guineensis	Elaeis_oleifera)	(Bactris_major	(Leopoldinia_pulchra	Attalea_speciosa)))	Roystonea_regia))	((Serenoa_repens	Sabal_domingensis)	Pseudophoenix_vinifera))	(Iriartea_deltoidea	(Podococcus_barteri	(Reinhardtia_latisecta	Reinhardtia_paiewonskiana))))	(Nypa_fruticans	Pelagodoxa_henryana)))	Reinhardtia_gracilis))	Kingia_australis);
((Calamus_caryotoides	(((((Elaeis_guineensis	Elaeis_oleifera)	(Bactris_major	((Leopoldinia_pulchra	Iriartea_deltoidea)	Attalea_speciosa)))	Roystonea_regia)	((Serenoa_repens	Sabal_domingensis)	Pseudophoenix_vinifera))	((Reinhardtia_latisecta	Reinhardtia_paiewonskiana)	((Nypa_fruticans	((Sclerosperma_profizianum	Orania_palindan)	Podococcus_barteri))	(((Manicaria_saccifera	Geonoma_undata)	((Prestoea_acuminata	(Oenocarpus_minor	Oenocarpus_bataua))	(Dictyosperma_album	(((Hydriastele_microspadix	Heterospathe_cagayanensis)	(Dypsis_decaryi	(Reinhardtia_simplex	Kentiopsis_piersoniorum)))	(Reinhardtia_gracilis	(Veitchia_spiralis	Burretiokentia_grandiflora))))))	Pelagodoxa_henryana)))))	Kingia_australis);
((Calamus_caryotoides	(((((((Serenoa_repens	Sabal_domingensis)	Pseudophoenix_vinifera)	((Roystonea_regia	((Elaeis_guineensis	Elaeis_oleifera)	(Bactris_major	Attalea_speciosa)))	(Reinhardtia_simplex	(Reinhardtia_latisecta	Reinhardtia_paiewonskiana))))	Nypa_fruticans)	((((Leopoldinia_pulchra	Manicaria_saccifera)	Geonoma_undata)	((Pelagodoxa_henryana	(Prestoea_acuminata	(Oenocarpus_minor	Oenocarpus_bataua)))	((Heterospathe_cagayanensis	((Dictyosperma_album	Hydriastele_microspadix)	(Veitchia_spiralis	Kentiopsis_piersoniorum)))	(Dypsis_decaryi	Burretiokentia_grandiflora))))	Reinhardtia_gracilis))	((Iriartea_deltoidea	Sclerosperma_profizianum)	Orania_palindan))	Podococcus_barteri))	Kingia_australis);
(((((Pelagodoxa_henryana	Geonoma_undata)	Manicaria_saccifera)	(Nypa_fruticans	((((((Veitchia_spiralis	(Kentiopsis_piersoniorum	(Dypsis_decaryi	((Dictyosperma_album	Hydriastele_microspadix)	Heterospathe_cagayanensis))))	Burretiokentia_grandiflora)	(Prestoea_acuminata	(Oenocarpus_bataua	Oenocarpus_minor)))	(Iriartea_deltoidea	Pseudophoenix_vinifera))	Serenoa_repens)	(Reinhardtia_gracilis	(Sabal_domingensis	((Orania_palindan	Sclerosperma_profizianum)	((Podococcus_barteri	(Reinhardtia_simplex	(Reinhardtia_paiewonskiana	Reinhardtia_latisecta)))	(Roystonea_regia	(Bactris_major	(Leopoldinia_pulchra	((Elaeis_oleifera	Elaeis_guineensis)	Attalea_speciosa)))))))))))	Calamus_caryotoides)	Kingia_australis);
((((Orania_palindan	Sclerosperma_profizianum)	((((((((Hydriastele_microspadix	(Heterospathe_cagayanensis	((Burretiokentia_grandiflora	Veitchia_spiralis)	(Dypsis_decaryi	Kentiopsis_piersoniorum))))	Dictyosperma_album)	(Manicaria_saccifera	(Geonoma_undata	Pelagodoxa_henryana)))	Reinhardtia_gracilis)	(Prestoea_acuminata	(Oenocarpus_bataua	Oenocarpus_minor)))	((((Elaeis_oleifera	Elaeis_guineensis)	(Iriartea_deltoidea	Attalea_speciosa))	Roystonea_regia)	(((Leopoldinia_pulchra	Podococcus_barteri)	(Reinhardtia_simplex	(Reinhardtia_paiewonskiana	Reinhardtia_latisecta)))	Bactris_major)))	(Sabal_domingensis	Serenoa_repens))	(Nypa_fruticans	Pseudophoenix_vinifera)))	Calamus_caryotoides)	Kingia_australis);
((((Oenocarpus_bataua	Oenocarpus_minor)	((((((((((Elaeis_oleifera	Elaeis_guineensis)	(Leopoldinia_pulchra	Attalea_speciosa))	Roystonea_regia)	(Podococcus_barteri	(Reinhardtia_paiewonskiana	(Reinhardtia_simplex	Reinhardtia_latisecta))))	Reinhardtia_gracilis)	((Sabal_domingensis	Serenoa_repens)	(Bactris_major	Pseudophoenix_vinifera)))	(Orania_palindan	(Nypa_fruticans	Sclerosperma_profizianum)))	Iriartea_deltoidea)	(((((Kentiopsis_piersoniorum	Hydriastele_microspadix)	(Heterospathe_cagayanensis	Dypsis_decaryi))	(Burretiokentia_grandiflora	Veitchia_spiralis))	Dictyosperma_album)	(Manicaria_saccifera	(Geonoma_undata	Pelagodoxa_henryana))))	Prestoea_acuminata))	Calamus_caryotoides)	Kingia_australis);
((((Sabal_domingensis	(Serenoa_repens	(Roystonea_regia	(Nypa_fruticans	Pseudophoenix_vinifera))))	((Orania_palindan	Sclerosperma_profizianum)	(((((Elaeis_oleifera	Elaeis_guineensis)	(Bactris_major	Attalea_speciosa))	((Reinhardtia_simplex	(Reinhardtia_paiewonskiana	Reinhardtia_latisecta))	Podococcus_barteri))	((Reinhardtia_gracilis	(((Iriartea_deltoidea	Manicaria_saccifera)	((Oenocarpus_bataua	Oenocarpus_minor)	Prestoea_acuminata))	Leopoldinia_pulchra))	((((Kentiopsis_piersoniorum	Hydriastele_microspadix)	(Heterospathe_cagayanensis	Dypsis_decaryi))	(Burretiokentia_grandiflora	Veitchia_spiralis))	Dictyosperma_album)))	(Geonoma_undata	Pelagodoxa_henryana))))	Calamus_caryotoides)	Kingia_australis);
(((Serenoa_repens	((((Nypa_fruticans	(Orania_palindan	Sclerosperma_profizianum))	((((Roystonea_regia	((Elaeis_oleifera	Elaeis_guineensis)	(Leopoldinia_pulchra	Attalea_speciosa)))	(((Reinhardtia_paiewonskiana	(Reinhardtia_simplex	Reinhardtia_latisecta))	(Podococcus_barteri	Iriartea_deltoidea))	Bactris_major))	(Geonoma_undata	((Pelagodoxa_henryana	((Dypsis_decaryi	Manicaria_saccifera)	(Prestoea_acuminata	(Oenocarpus_bataua	Oenocarpus_minor))))	((Heterospathe_cagayanensis	(Hydriastele_microspadix	(Kentiopsis_piersoniorum	(Burretiokentia_grandiflora	Veitchia_spiralis))))	Dictyosperma_album))))	Reinhardtia_gracilis))	Pseudophoenix_vinifera)	Sabal_domingensis))	Calamus_caryotoides)	Kingia_australis);
((((((((Hydriastele_microspadix	(((Kentiopsis_piersoniorum	Veitchia_spiralis)	Heterospathe_cagayanensis)	(Burretiokentia_grandiflora	Dypsis_decaryi)))	Dictyosperma_album)	Geonoma_undata)	(Reinhardtia_gracilis	(Manicaria_saccifera	(Prestoea_acuminata	(Oenocarpus_bataua	(Leopoldinia_pulchra	Oenocarpus_minor))))))	Pelagodoxa_henryana)	((Roystonea_regia	(((Nypa_fruticans	Pseudophoenix_vinifera)	(Serenoa_repens	Sabal_domingensis))	(Orania_palindan	Sclerosperma_profizianum)))	(((Elaeis_oleifera	Elaeis_guineensis)	(Bactris_major	(Iriartea_deltoidea	Attalea_speciosa)))	(((Reinhardtia_paiewonskiana	Reinhardtia_latisecta)	Reinhardtia_simplex)	Podococcus_barteri))))	Calamus_caryotoides)	Kingia_australis);
((((((((((Orania_palindan	Sclerosperma_profizianum)	((((Reinhardtia_paiewonskiana	(Reinhardtia_simplex	Reinhardtia_latisecta))	Podococcus_barteri)	((Elaeis_oleifera	Elaeis_guineensis)	(Bactris_major	Attalea_speciosa)))	Roystonea_regia))	Pseudophoenix_vinifera)	(Serenoa_repens	Sabal_domingensis))	Nypa_fruticans)	Iriartea_deltoidea)	((Leopoldinia_pulchra	(((Hydriastele_microspadix	(((Kentiopsis_piersoniorum	Veitchia_spiralis)	Heterospathe_cagayanensis)	(Burretiokentia_grandiflora	Dypsis_decaryi)))	Dictyosperma_album)	(Prestoea_acuminata	(Oenocarpus_bataua	Oenocarpus_minor))))	(Manicaria_saccifera	(Geonoma_undata	Pelagodoxa_henryana))))	Reinhardtia_gracilis)	Calamus_caryotoides)	Kingia_australis);
(((((((Roystonea_regia	Nypa_fruticans)	((Serenoa_repens	Sabal_domingensis)	(((Iriartea_deltoidea	Orania_palindan)	(Sclerosperma_profizianum	Podococcus_barteri))	Pseudophoenix_vinifera)))	(Leopoldinia_pulchra	((Reinhardtia_paiewonskiana	(Reinhardtia_simplex	Reinhardtia_latisecta))	((Elaeis_oleifera	Elaeis_guineensis)	(Bactris_major	Attalea_speciosa)))))	((((Veitchia_spiralis	Burretiokentia_grandiflora)	((Hydriastele_microspadix	Kentiopsis_piersoniorum)	(Heterospathe_cagayanensis	Dypsis_decaryi)))	Dictyosperma_album)	((Prestoea_acuminata	(Oenocarpus_bataua	Oenocarpus_minor))	(Manicaria_saccifera	(Geonoma_undata	Pelagodoxa_henryana)))))	Reinhardtia_gracilis)	Calamus_caryotoides)	Kingia_australis);
((((Roystonea_regia	Nypa_fruticans)	((Sabal_domingensis	(((Leopoldinia_pulchra	(((Elaeis_oleifera	Elaeis_guineensis)	Attalea_speciosa)	(Reinhardtia_paiewonskiana	(Reinhardtia_simplex	Reinhardtia_latisecta))))	((((((Veitchia_spiralis	Burretiokentia_grandiflora)	((Hydriastele_microspadix	Kentiopsis_piersoniorum)	(Heterospathe_cagayanensis	Dypsis_decaryi)))	Dictyosperma_album)	(((Prestoea_acuminata	(Oenocarpus_bataua	Oenocarpus_minor))	Manicaria_saccifera)	Pelagodoxa_henryana))	Geonoma_undata)	Reinhardtia_gracilis))	((Podococcus_barteri	Orania_palindan)	(Iriartea_deltoidea	Sclerosperma_profizianum))))	(Serenoa_repens	(Bactris_major	Pseudophoenix_vinifera))))	Calamus_caryotoides)	Kingia_australis);
(((Pelagodoxa_henryana	((((Leopoldinia_pulchra	((Reinhardtia_paiewonskiana	Reinhardtia_latisecta)	Reinhardtia_simplex))	(Nypa_fruticans	((Sabal_domingensis	Serenoa_repens)	((Bactris_major	Pseudophoenix_vinifera)	((Podococcus_barteri	(Orania_palindan	Iriartea_deltoidea))	Sclerosperma_profizianum)))))	(Roystonea_regia	((Elaeis_oleifera	Elaeis_guineensis)	Attalea_speciosa)))	(((((Prestoea_acuminata	(Oenocarpus_bataua	Oenocarpus_minor))	Manicaria_saccifera)	((((Heterospathe_cagayanensis	(Dypsis_decaryi	(Veitchia_spiralis	Kentiopsis_piersoniorum)))	Burretiokentia_grandiflora)	Hydriastele_microspadix)	Dictyosperma_album))	Geonoma_undata)	Reinhardtia_gracilis)))	Calamus_caryotoides)	Kingia_australis);
((Calamus_caryotoides	(((Geonoma_undata	((Dictyosperma_album	(Hydriastele_microspadix	(Heterospathe_cagayanensis	((Dypsis_decaryi	Kentiopsis_piersoniorum)	(Burretiokentia_grandiflora	Veitchia_spiralis)))))	(Reinhardtia_gracilis	((Leopoldinia_pulchra	Manicaria_saccifera)	((Oenocarpus_minor	Oenocarpus_bataua)	Prestoea_acuminata)))))	((((Podococcus_barteri	((Reinhardtia_simplex	Reinhardtia_paiewonskiana)	Reinhardtia_latisecta))	(Roystonea_regia	((Pseudophoenix_vinifera	(Orania_palindan	(Iriartea_deltoidea	Sclerosperma_profizianum)))	(Serenoa_repens	Sabal_domingensis))))	(Bactris_major	(Attalea_speciosa	(Elaeis_guineensis	Elaeis_oleifera))))	Nypa_fruticans))	Pelagodoxa_henryana))	Kingia_australis);
((Calamus_caryotoides	((Geonoma_undata	(((Dictyosperma_album	((Burretiokentia_grandiflora	Veitchia_spiralis)	((Heterospathe_cagayanensis	(Kentiopsis_piersoniorum	Hydriastele_microspadix))	Dypsis_decaryi)))	(Reinhardtia_gracilis	((Oenocarpus_minor	Oenocarpus_bataua)	Prestoea_acuminata)))	(Leopoldinia_pulchra	Manicaria_saccifera)))	((((Pseudophoenix_vinifera	(Orania_palindan	(Iriartea_deltoidea	Sclerosperma_profizianum)))	(Serenoa_repens	Sabal_domingensis))	((Podococcus_barteri	((Reinhardtia_paiewonskiana	Reinhardtia_latisecta)	Reinhardtia_simplex))	(Roystonea_regia	((Elaeis_guineensis	Elaeis_oleifera)	(Bactris_major	Attalea_speciosa)))))	(Pelagodoxa_henryana	Nypa_fruticans))))	Kingia_australis);
(((Reinhardtia_gracilis	Calamus_caryotoides)	((Pseudophoenix_vinifera	((((Podococcus_barteri	((Reinhardtia_paiewonskiana	Reinhardtia_latisecta)	Reinhardtia_simplex))	((Bactris_major	Roystonea_regia)	((Elaeis_guineensis	Elaeis_oleifera)	Attalea_speciosa)))	(((Dictyosperma_album	(Hydriastele_microspadix	(Heterospathe_cagayanensis	((Veitchia_spiralis	Kentiopsis_piersoniorum)	Burretiokentia_grandiflora))))	(Leopoldinia_pulchra	((Oenocarpus_minor	Oenocarpus_bataua)	Prestoea_acuminata)))	((Geonoma_undata	Pelagodoxa_henryana)	(Dypsis_decaryi	Manicaria_saccifera))))	(Nypa_fruticans	(Sclerosperma_profizianum	(Orania_palindan	Iriartea_deltoidea)))))	(Serenoa_repens	Sabal_domingensis)))	Kingia_australis);
((Calamus_caryotoides	(((Pelagodoxa_henryana	Nypa_fruticans)	(((Geonoma_undata	(Dictyosperma_album	(Hydriastele_microspadix	(((Veitchia_spiralis	Kentiopsis_piersoniorum)	Dypsis_decaryi)	(Heterospathe_cagayanensis	Burretiokentia_grandiflora)))))	(((Oenocarpus_minor	Oenocarpus_bataua)	Prestoea_acuminata)	Manicaria_saccifera))	((Pseudophoenix_vinifera	((Iriartea_deltoidea	((Leopoldinia_pulchra	Podococcus_barteri)	((Reinhardtia_paiewonskiana	Reinhardtia_latisecta)	Reinhardtia_simplex)))	((Roystonea_regia	((Bactris_major	(Elaeis_guineensis	Elaeis_oleifera))	Attalea_speciosa))	(Sclerosperma_profizianum	Orania_palindan))))	(Serenoa_repens	Sabal_domingensis))))	Reinhardtia_gracilis))	Kingia_australis);
((Calamus_caryotoides	((((((((Reinhardtia_paiewonskiana	Reinhardtia_latisecta)	Reinhardtia_simplex)	Bactris_major)	(Roystonea_regia	((Elaeis_guineensis	Elaeis_oleifera)	Attalea_speciosa)))	(Pseudophoenix_vinifera	(((Podococcus_barteri	Iriartea_deltoidea)	Sclerosperma_profizianum)	Orania_palindan)))	(Serenoa_repens	Sabal_domingensis))	(Pelagodoxa_henryana	Nypa_fruticans))	(Reinhardtia_gracilis	((Manicaria_saccifera	((((Veitchia_spiralis	Kentiopsis_piersoniorum)	(Burretiokentia_grandiflora	Heterospathe_cagayanensis))	(Dypsis_decaryi	(Dictyosperma_album	Hydriastele_microspadix)))	((Oenocarpus_minor	Oenocarpus_bataua)	Prestoea_acuminata)))	(Leopoldinia_pulchra	Geonoma_undata)))))	Kingia_australis);
((Calamus_caryotoides	((Nypa_fruticans	((Pseudophoenix_vinifera	(((Reinhardtia_paiewonskiana	(Reinhardtia_simplex	Reinhardtia_latisecta))	(Roystonea_regia	(Bactris_major	((Elaeis_guineensis	Elaeis_oleifera)	(Iriartea_deltoidea	Attalea_speciosa)))))	(Podococcus_barteri	(Sclerosperma_profizianum	Orania_palindan))))	(Serenoa_repens	Sabal_domingensis)))	((((Heterospathe_cagayanensis	(Dictyosperma_album	Hydriastele_microspadix))	((Veitchia_spiralis	Burretiokentia_grandiflora)	Kentiopsis_piersoniorum))	((Oenocarpus_minor	Oenocarpus_bataua)	Prestoea_acuminata))	((Reinhardtia_gracilis	((Dypsis_decaryi	Manicaria_saccifera)	(Pelagodoxa_henryana	Geonoma_undata)))	Leopoldinia_pulchra))))	Kingia_australis);
((Calamus_caryotoides	(((((((Bactris_major	(Roystonea_regia	Nypa_fruticans))	Pseudophoenix_vinifera)	(Serenoa_repens	Sabal_domingensis))	(Sclerosperma_profizianum	Orania_palindan))	((Podococcus_barteri	((Reinhardtia_simplex	Reinhardtia_paiewonskiana)	Reinhardtia_latisecta))	((Elaeis_guineensis	Elaeis_oleifera)	(Iriartea_deltoidea	Attalea_speciosa))))	(((((Hydriastele_microspadix	(Dypsis_decaryi	(((Veitchia_spiralis	Burretiokentia_grandiflora)	Kentiopsis_piersoniorum)	Heterospathe_cagayanensis)))	Dictyosperma_album)	(Manicaria_saccifera	((Oenocarpus_minor	Oenocarpus_bataua)	Prestoea_acuminata)))	(Pelagodoxa_henryana	Geonoma_undata))	Leopoldinia_pulchra))	Reinhardtia_gracilis))	Kingia_australis);
((Calamus_caryotoides	(((((Serenoa_repens	Sabal_domingensis)	((Bactris_major	Pseudophoenix_vinifera)	((Iriartea_deltoidea	(Podococcus_barteri	Sclerosperma_profizianum))	Orania_palindan)))	(Roystonea_regia	((Elaeis_guineensis	Elaeis_oleifera)	Attalea_speciosa)))	((Reinhardtia_paiewonskiana	Reinhardtia_latisecta)	Reinhardtia_simplex))	(((Geonoma_undata	((((Kentiopsis_piersoniorum	Veitchia_spiralis)	(Heterospathe_cagayanensis	(Dictyosperma_album	Hydriastele_microspadix)))	(Burretiokentia_grandiflora	Dypsis_decaryi))	(Manicaria_saccifera	(Leopoldinia_pulchra	((Oenocarpus_minor	Oenocarpus_bataua)	Prestoea_acuminata)))))	Reinhardtia_gracilis)	(Pelagodoxa_henryana	Nypa_fruticans))))	Kingia_australis);
((Calamus_caryotoides	(((((Serenoa_repens	Sabal_domingensis)	(Nypa_fruticans	(Roystonea_regia	Bactris_major)))	Pseudophoenix_vinifera)	(((((Leopoldinia_pulchra	Podococcus_barteri)	(Iriartea_deltoidea	(Reinhardtia_paiewonskiana	(Reinhardtia_simplex	Reinhardtia_latisecta))))	((Elaeis_guineensis	Elaeis_oleifera)	Attalea_speciosa))	(Pelagodoxa_henryana	(Geonoma_undata	((Dictyosperma_album	(Hydriastele_microspadix	((Burretiokentia_grandiflora	Dypsis_decaryi)	(Heterospathe_cagayanensis	(Kentiopsis_piersoniorum	Veitchia_spiralis)))))	(Manicaria_saccifera	((Oenocarpus_minor	Oenocarpus_bataua)	Prestoea_acuminata))))))	(Sclerosperma_profizianum	Orania_palindan)))	Reinhardtia_gracilis))	Kingia_australis);
((Calamus_caryotoides	((Sclerosperma_profizianum	Orania_palindan)	((((Podococcus_barteri	((Reinhardtia_paiewonskiana	Reinhardtia_latisecta)	Reinhardtia_simplex))	(Reinhardtia_gracilis	((Elaeis_guineensis	Elaeis_oleifera)	Attalea_speciosa)))	(Iriartea_deltoidea	(((Oenocarpus_minor	Oenocarpus_bataua)	Prestoea_acuminata)	((Dictyosperma_album	(Hydriastele_microspadix	((Dypsis_decaryi	(Kentiopsis_piersoniorum	(Burretiokentia_grandiflora	Veitchia_spiralis)))	Heterospathe_cagayanensis)))	((Leopoldinia_pulchra	(Geonoma_undata	Pelagodoxa_henryana))	Manicaria_saccifera)))))	((Pseudophoenix_vinifera	((Roystonea_regia	Bactris_major)	(Serenoa_repens	Sabal_domingensis)))	Nypa_fruticans))))	Kingia_australis);
((Calamus_caryotoides	(Reinhardtia_gracilis	((((((((Iriartea_deltoidea	Orania_palindan)	Sclerosperma_profizianum)	(Roystonea_regia	(Bactris_major	(Attalea_speciosa	(Elaeis_guineensis	Elaeis_oleifera)))))	((Leopoldinia_pulchra	Podococcus_barteri)	((Reinhardtia_latisecta	Reinhardtia_paiewonskiana)	Reinhardtia_simplex)))	Pseudophoenix_vinifera)	(Sabal_domingensis	Serenoa_repens))	(Nypa_fruticans	Pelagodoxa_henryana))	(Geonoma_undata	((Manicaria_saccifera	((Oenocarpus_minor	Oenocarpus_bataua)	Prestoea_acuminata))	(Dictyosperma_album	((Kentiopsis_piersoniorum	(((Burretiokentia_grandiflora	Veitchia_spiralis)	Heterospathe_cagayanensis)	Dypsis_decaryi))	Hydriastele_microspadix)))))))	Kingia_australis);
((Calamus_caryotoides	(((((((Iriartea_deltoidea	Podococcus_barteri)	((Reinhardtia_simplex	Reinhardtia_latisecta)	Reinhardtia_paiewonskiana))	(Orania_palindan	Sclerosperma_profizianum))	Pseudophoenix_vinifera)	(Roystonea_regia	(Attalea_speciosa	((Elaeis_guineensis	Elaeis_oleifera)	Bactris_major))))	(Sabal_domingensis	Serenoa_repens))	((Pelagodoxa_henryana	(Nypa_fruticans	Leopoldinia_pulchra))	((Geonoma_undata	((Manicaria_saccifera	((Oenocarpus_minor	Oenocarpus_bataua)	Prestoea_acuminata))	(Dictyosperma_album	((((Heterospathe_cagayanensis	(Veitchia_spiralis	Kentiopsis_piersoniorum))	Dypsis_decaryi)	Burretiokentia_grandiflora)	Hydriastele_microspadix))))	Reinhardtia_gracilis))))	Kingia_australis);
((Calamus_caryotoides	((Geonoma_undata	((Manicaria_saccifera	((Oenocarpus_minor	Oenocarpus_bataua)	(Reinhardtia_gracilis	Prestoea_acuminata)))	(Dictyosperma_album	((Veitchia_spiralis	Burretiokentia_grandiflora)	((Kentiopsis_piersoniorum	(Dypsis_decaryi	Heterospathe_cagayanensis))	Hydriastele_microspadix)))))	(((Leopoldinia_pulchra	Podococcus_barteri)	((((Reinhardtia_latisecta	Reinhardtia_paiewonskiana)	Reinhardtia_simplex)	((Roystonea_regia	(Attalea_speciosa	(Elaeis_guineensis	Elaeis_oleifera)))	Bactris_major))	((((Orania_palindan	Sclerosperma_profizianum)	Iriartea_deltoidea)	Pseudophoenix_vinifera)	(Sabal_domingensis	Serenoa_repens))))	(Pelagodoxa_henryana	Nypa_fruticans))))	Kingia_australis);
((Calamus_caryotoides	((Orania_palindan	Sclerosperma_profizianum)	(((Bactris_major	Roystonea_regia)	(Attalea_speciosa	(Elaeis_guineensis	Elaeis_oleifera)))	((((Sabal_domingensis	Serenoa_repens)	(((((Oenocarpus_minor	Oenocarpus_bataua)	Prestoea_acuminata)	((Dictyosperma_album	(Burretiokentia_grandiflora	((Dypsis_decaryi	Heterospathe_cagayanensis)	(Hydriastele_microspadix	Kentiopsis_piersoniorum))))	Veitchia_spiralis))	((Reinhardtia_gracilis	Manicaria_saccifera)	Geonoma_undata))	Pelagodoxa_henryana))	(Leopoldinia_pulchra	(Nypa_fruticans	(Iriartea_deltoidea	Pseudophoenix_vinifera))))	(Podococcus_barteri	((Reinhardtia_latisecta	Reinhardtia_paiewonskiana)	Reinhardtia_simplex))))))	Kingia_australis);
((Calamus_caryotoides	((Sabal_domingensis	Serenoa_repens)	((((Roystonea_regia	(Bactris_major	(Attalea_speciosa	(Elaeis_guineensis	Elaeis_oleifera))))	((Orania_palindan	(Iriartea_deltoidea	Sclerosperma_profizianum))	(Podococcus_barteri	((Reinhardtia_simplex	Reinhardtia_latisecta)	Reinhardtia_paiewonskiana))))	(Pelagodoxa_henryana	(((Geonoma_undata	Leopoldinia_pulchra)	((((Oenocarpus_minor	Oenocarpus_bataua)	Prestoea_acuminata)	(Dictyosperma_album	((Veitchia_spiralis	Burretiokentia_grandiflora)	((Heterospathe_cagayanensis	(Hydriastele_microspadix	Kentiopsis_piersoniorum))	Dypsis_decaryi))))	Manicaria_saccifera))	Reinhardtia_gracilis)))	(Pseudophoenix_vinifera	Nypa_fruticans))))	Kingia_australis);
((Calamus_caryotoides	(Reinhardtia_gracilis	(((((Roystonea_regia	((Elaeis_guineensis	Elaeis_oleifera)	(Bactris_major	Attalea_speciosa)))	((Podococcus_barteri	((Reinhardtia_simplex	Reinhardtia_latisecta)	Reinhardtia_paiewonskiana))	((Orania_palindan	Sclerosperma_profizianum)	Pseudophoenix_vinifera)))	(Iriartea_deltoidea	(Sabal_domingensis	Serenoa_repens)))	(Nypa_fruticans	Pelagodoxa_henryana))	(Geonoma_undata	((((Oenocarpus_minor	Oenocarpus_bataua)	Prestoea_acuminata)	((Hydriastele_microspadix	Dictyosperma_album)	(((Veitchia_spiralis	Burretiokentia_grandiflora)	(Dypsis_decaryi	Leopoldinia_pulchra))	(Kentiopsis_piersoniorum	Heterospathe_cagayanensis))))	Manicaria_saccifera)))))	Kingia_australis);
((Calamus_caryotoides	((Nypa_fruticans	Pelagodoxa_henryana)	(((Geonoma_undata	((((((Hydriastele_microspadix	Kentiopsis_piersoniorum)	(Heterospathe_cagayanensis	Dypsis_decaryi))	Veitchia_spiralis)	Burretiokentia_grandiflora)	Dictyosperma_album)	(Manicaria_saccifera	(((Leopoldinia_pulchra	Oenocarpus_minor)	Oenocarpus_bataua)	Prestoea_acuminata))))	Reinhardtia_gracilis)	(((Roystonea_regia	((Elaeis_guineensis	Elaeis_oleifera)	(Bactris_major	Attalea_speciosa)))	((Reinhardtia_simplex	Reinhardtia_latisecta)	Reinhardtia_paiewonskiana))	(((Podococcus_barteri	((Iriartea_deltoidea	Orania_palindan)	Sclerosperma_profizianum))	Pseudophoenix_vinifera)	(Sabal_domingensis	Serenoa_repens))))))	Kingia_australis);
((Calamus_caryotoides	(((Geonoma_undata	Pelagodoxa_henryana)	(Manicaria_saccifera	(((Oenocarpus_minor	Oenocarpus_bataua)	Prestoea_acuminata)	(((Dypsis_decaryi	(Burretiokentia_grandiflora	Veitchia_spiralis))	((Hydriastele_microspadix	Kentiopsis_piersoniorum)	Heterospathe_cagayanensis))	Dictyosperma_album))))	(((((Pseudophoenix_vinifera	Reinhardtia_gracilis)	((Bactris_major	(Nypa_fruticans	Roystonea_regia))	(Sabal_domingensis	Serenoa_repens)))	((Reinhardtia_paiewonskiana	(Reinhardtia_simplex	Reinhardtia_latisecta))	((Elaeis_guineensis	Elaeis_oleifera)	Attalea_speciosa)))	(Podococcus_barteri	((Iriartea_deltoidea	Orania_palindan)	Sclerosperma_profizianum)))	Leopoldinia_pulchra)))	Kingia_australis);
((Calamus_caryotoides	((Reinhardtia_gracilis	(((Hydriastele_microspadix	((Dypsis_decaryi	Burretiokentia_grandiflora)	((Kentiopsis_piersoniorum	Veitchia_spiralis)	Heterospathe_cagayanensis)))	Dictyosperma_album)	(((Leopoldinia_pulchra	Manicaria_saccifera)	(Geonoma_undata	Pelagodoxa_henryana))	((Oenocarpus_minor	Oenocarpus_bataua)	Prestoea_acuminata))))	(((Sabal_domingensis	Serenoa_repens)	(((((Elaeis_guineensis	Elaeis_oleifera)	Attalea_speciosa)	Roystonea_regia)	(Podococcus_barteri	Iriartea_deltoidea))	((Bactris_major	Pseudophoenix_vinifera)	((Reinhardtia_paiewonskiana	(Reinhardtia_simplex	Reinhardtia_latisecta))	(Orania_palindan	Sclerosperma_profizianum)))))	Nypa_fruticans)))	Kingia_australis);
((Calamus_caryotoides	(((Reinhardtia_paiewonskiana	(Reinhardtia_simplex	Reinhardtia_latisecta))	(((Leopoldinia_pulchra	((Geonoma_undata	(((((Hydriastele_microspadix	Kentiopsis_piersoniorum)	(Dypsis_decaryi	Heterospathe_cagayanensis))	(Veitchia_spiralis	Burretiokentia_grandiflora))	Dictyosperma_album)	(Manicaria_saccifera	((Oenocarpus_minor	Oenocarpus_bataua)	Prestoea_acuminata))))	Reinhardtia_gracilis))	Pelagodoxa_henryana)	(Nypa_fruticans	(Orania_palindan	((Podococcus_barteri	Iriartea_deltoidea)	Sclerosperma_profizianum)))))	((((Elaeis_guineensis	Elaeis_oleifera)	Attalea_speciosa)	(Bactris_major	Roystonea_regia))	(Pseudophoenix_vinifera	(Sabal_domingensis	Serenoa_repens)))))	Kingia_australis);
((Calamus_caryotoides	(Reinhardtia_gracilis	(((Nypa_fruticans	Pelagodoxa_henryana)	((Serenoa_repens	Sabal_domingensis)	(((Reinhardtia_simplex	(Reinhardtia_paiewonskiana	Reinhardtia_latisecta))	(Podococcus_barteri	(Sclerosperma_profizianum	(Iriartea_deltoidea	Orania_palindan))))	(((((Elaeis_guineensis	Elaeis_oleifera)	Attalea_speciosa)	Roystonea_regia)	Bactris_major)	Pseudophoenix_vinifera))))	(((Manicaria_saccifera	(((((Veitchia_spiralis	Burretiokentia_grandiflora)	Kentiopsis_piersoniorum)	((Dictyosperma_album	Hydriastele_microspadix)	Heterospathe_cagayanensis))	Dypsis_decaryi)	((Oenocarpus_minor	Oenocarpus_bataua)	Prestoea_acuminata)))	Leopoldinia_pulchra)	Geonoma_undata))))	Kingia_australis);
((Calamus_caryotoides	((Pelagodoxa_henryana	((((Nypa_fruticans	((Orania_palindan	Sclerosperma_profizianum)	Podococcus_barteri))	Pseudophoenix_vinifera)	(Serenoa_repens	(Sabal_domingensis	Iriartea_deltoidea)))	(((Bactris_major	(Reinhardtia_simplex	(Reinhardtia_paiewonskiana	Reinhardtia_latisecta)))	Reinhardtia_gracilis)	((Attalea_speciosa	(Elaeis_guineensis	Elaeis_oleifera))	Roystonea_regia))))	((((Hydriastele_microspadix	((Heterospathe_cagayanensis	((Kentiopsis_piersoniorum	Veitchia_spiralis)	Burretiokentia_grandiflora))	Dypsis_decaryi))	Dictyosperma_album)	(((Oenocarpus_minor	Oenocarpus_bataua)	Prestoea_acuminata)	(Leopoldinia_pulchra	Manicaria_saccifera)))	Geonoma_undata)))	Kingia_australis);
((Calamus_caryotoides	(Reinhardtia_gracilis	((((((Nypa_fruticans	(Orania_palindan	Sclerosperma_profizianum))	(Pseudophoenix_vinifera	(Serenoa_repens	Sabal_domingensis)))	((Reinhardtia_simplex	(Reinhardtia_paiewonskiana	Reinhardtia_latisecta))	((Attalea_speciosa	(Elaeis_guineensis	Elaeis_oleifera))	(Bactris_major	Roystonea_regia))))	(Leopoldinia_pulchra	Iriartea_deltoidea))	Podococcus_barteri)	(((Hydriastele_microspadix	(Heterospathe_cagayanensis	(Dypsis_decaryi	((Burretiokentia_grandiflora	Veitchia_spiralis)	Kentiopsis_piersoniorum))))	Dictyosperma_album)	(((Oenocarpus_minor	Oenocarpus_bataua)	Prestoea_acuminata)	(Manicaria_saccifera	(Pelagodoxa_henryana	Geonoma_undata)))))))	Kingia_australis);
((Calamus_caryotoides	(Reinhardtia_gracilis	(((((((((Elaeis_guineensis	Elaeis_oleifera)	(Bactris_major	Attalea_speciosa))	Roystonea_regia)	((Podococcus_barteri	(Reinhardtia_simplex	(Reinhardtia_paiewonskiana	Reinhardtia_latisecta)))	(Orania_palindan	Sclerosperma_profizianum)))	(Serenoa_repens	Sabal_domingensis))	Pseudophoenix_vinifera)	(Leopoldinia_pulchra	Iriartea_deltoidea))	Nypa_fruticans)	((Manicaria_saccifera	(Pelagodoxa_henryana	Geonoma_undata))	((((((Dypsis_decaryi	Heterospathe_cagayanensis)	(Kentiopsis_piersoniorum	Hydriastele_microspadix))	Veitchia_spiralis)	Dictyosperma_album)	Burretiokentia_grandiflora)	((Oenocarpus_minor	Oenocarpus_bataua)	Prestoea_acuminata))))))	Kingia_australis);
((Calamus_caryotoides	(((((Bactris_major	((Serenoa_repens	Sabal_domingensis)	Pseudophoenix_vinifera))	(((Leopoldinia_pulchra	Podococcus_barteri)	(Reinhardtia_paiewonskiana	(Reinhardtia_simplex	Reinhardtia_latisecta)))	(((Elaeis_guineensis	Elaeis_oleifera)	Attalea_speciosa)	Roystonea_regia)))	(Orania_palindan	(Iriartea_deltoidea	Sclerosperma_profizianum)))	Nypa_fruticans)	((Pelagodoxa_henryana	Geonoma_undata)	(Manicaria_saccifera	(((Oenocarpus_minor	(Reinhardtia_gracilis	Oenocarpus_bataua))	Prestoea_acuminata)	(Dictyosperma_album	((Veitchia_spiralis	Burretiokentia_grandiflora)	((Dypsis_decaryi	Heterospathe_cagayanensis)	(Kentiopsis_piersoniorum	Hydriastele_microspadix)))))))))	Kingia_australis);
((Calamus_caryotoides	((Nypa_fruticans	((Manicaria_saccifera	(Geonoma_undata	Pelagodoxa_henryana))	((((Serenoa_repens	Sabal_domingensis)	((((Podococcus_barteri	Orania_palindan)	Sclerosperma_profizianum)	((Bactris_major	((Reinhardtia_paiewonskiana	Reinhardtia_latisecta)	Reinhardtia_simplex))	(((Elaeis_guineensis	Elaeis_oleifera)	Attalea_speciosa)	Roystonea_regia)))	Pseudophoenix_vinifera))	(Iriartea_deltoidea	Leopoldinia_pulchra))	(((Oenocarpus_minor	Oenocarpus_bataua)	Prestoea_acuminata)	(Dictyosperma_album	((Veitchia_spiralis	Burretiokentia_grandiflora)	((Dypsis_decaryi	Heterospathe_cagayanensis)	(Kentiopsis_piersoniorum	Hydriastele_microspadix))))))))	Reinhardtia_gracilis))	Kingia_australis);
((Calamus_caryotoides	(((((((Dypsis_decaryi	Heterospathe_cagayanensis)	(Kentiopsis_piersoniorum	Hydriastele_microspadix))	Dictyosperma_album)	(Veitchia_spiralis	Burretiokentia_grandiflora))	(Nypa_fruticans	((((Bactris_major	(((Elaeis_guineensis	Elaeis_oleifera)	Attalea_speciosa)	Roystonea_regia))	(Podococcus_barteri	((Reinhardtia_paiewonskiana	Reinhardtia_latisecta)	Reinhardtia_simplex)))	(Orania_palindan	(Iriartea_deltoidea	Sclerosperma_profizianum)))	(Pseudophoenix_vinifera	(Serenoa_repens	Sabal_domingensis)))))	(((Manicaria_saccifera	((Oenocarpus_minor	Oenocarpus_bataua)	Prestoea_acuminata))	Leopoldinia_pulchra)	(Geonoma_undata	Pelagodoxa_henryana)))	Reinhardtia_gracilis))	Kingia_australis);
((Calamus_caryotoides	((((((Pseudophoenix_vinifera	((((Elaeis_guineensis	Elaeis_oleifera)	Attalea_speciosa)	Roystonea_regia)	Bactris_major))	(Orania_palindan	((Podococcus_barteri	Iriartea_deltoidea)	Sclerosperma_profizianum)))	(Reinhardtia_paiewonskiana	(Reinhardtia_simplex	Reinhardtia_latisecta)))	(Serenoa_repens	Sabal_domingensis))	(Pelagodoxa_henryana	Nypa_fruticans))	(Reinhardtia_gracilis	((Leopoldinia_pulchra	(((Oenocarpus_minor	Oenocarpus_bataua)	Prestoea_acuminata)	(((Veitchia_spiralis	Kentiopsis_piersoniorum)	(Burretiokentia_grandiflora	((Hydriastele_microspadix	Dictyosperma_album)	Heterospathe_cagayanensis)))	Dypsis_decaryi)))	(Manicaria_saccifera	Geonoma_undata)))))	Kingia_australis);
((Calamus_caryotoides	((((((Sclerosperma_profizianum	(Orania_palindan	Iriartea_deltoidea))	Pseudophoenix_vinifera)	((Podococcus_barteri	(Reinhardtia_simplex	(Reinhardtia_paiewonskiana	Reinhardtia_latisecta)))	(((Bactris_major	Attalea_speciosa)	(Elaeis_guineensis	Elaeis_oleifera))	Roystonea_regia)))	(Serenoa_repens	Sabal_domingensis))	(Pelagodoxa_henryana	Nypa_fruticans))	(Reinhardtia_gracilis	(((Manicaria_saccifera	(Leopoldinia_pulchra	((Oenocarpus_minor	Oenocarpus_bataua)	Prestoea_acuminata)))	((Hydriastele_microspadix	((Dypsis_decaryi	(Heterospathe_cagayanensis	(Veitchia_spiralis	Kentiopsis_piersoniorum)))	Burretiokentia_grandiflora))	Dictyosperma_album))	Geonoma_undata))))	Kingia_australis);
((Calamus_caryotoides	(((((((Bactris_major	(Sclerosperma_profizianum	Orania_palindan))	Pseudophoenix_vinifera)	(Serenoa_repens	Sabal_domingensis))	((Attalea_speciosa	(Elaeis_guineensis	Elaeis_oleifera))	Roystonea_regia))	((Iriartea_deltoidea	Podococcus_barteri)	(Reinhardtia_paiewonskiana	(Reinhardtia_simplex	(Leopoldinia_pulchra	Reinhardtia_latisecta)))))	(Pelagodoxa_henryana	Nypa_fruticans))	(((((Hydriastele_microspadix	(Heterospathe_cagayanensis	((Kentiopsis_piersoniorum	(Veitchia_spiralis	Burretiokentia_grandiflora))	Dypsis_decaryi)))	Dictyosperma_album)	Manicaria_saccifera)	((Oenocarpus_minor	Oenocarpus_bataua)	(Reinhardtia_gracilis	Prestoea_acuminata)))	Geonoma_undata)))	Kingia_australis);
((((Reinhardtia_gracilis	(Geonoma_undata	((((Burretiokentia_grandiflora	Dictyosperma_album)	(Veitchia_spiralis	((Hydriastele_microspadix	Kentiopsis_piersoniorum)	(Dypsis_decaryi	Heterospathe_cagayanensis))))	((Oenocarpus_bataua	Oenocarpus_minor)	Prestoea_acuminata))	Manicaria_saccifera)))	((((Roystonea_regia	(Podococcus_barteri	((Elaeis_oleifera	Elaeis_guineensis)	(Bactris_major	Attalea_speciosa))))	((Pseudophoenix_vinifera	((Iriartea_deltoidea	Sclerosperma_profizianum)	Orania_palindan))	(Reinhardtia_simplex	(Reinhardtia_latisecta	Reinhardtia_paiewonskiana))))	(Serenoa_repens	Sabal_domingensis))	(Nypa_fruticans	(Leopoldinia_pulchra	Pelagodoxa_henryana))))	Calamus_caryotoides)	Kingia_australis);
(((((Geonoma_undata	(((Dictyosperma_album	(Hydriastele_microspadix	(Heterospathe_cagayanensis	(Burretiokentia_grandiflora	(Veitchia_spiralis	(Dypsis_decaryi	Kentiopsis_piersoniorum))))))	((Oenocarpus_bataua	Oenocarpus_minor)	(Reinhardtia_gracilis	Prestoea_acuminata)))	Manicaria_saccifera))	(Nypa_fruticans	Pelagodoxa_henryana))	((((Leopoldinia_pulchra	Podococcus_barteri)	((Reinhardtia_simplex	Reinhardtia_latisecta)	Reinhardtia_paiewonskiana))	((Elaeis_oleifera	Elaeis_guineensis)	(Bactris_major	(Iriartea_deltoidea	Attalea_speciosa))))	(((Pseudophoenix_vinifera	(Sclerosperma_profizianum	Orania_palindan))	(Serenoa_repens	Sabal_domingensis))	Roystonea_regia)))	Calamus_caryotoides)	Kingia_australis);
(((((Geonoma_undata	((((Veitchia_spiralis	(Dypsis_decaryi	Kentiopsis_piersoniorum))	(Heterospathe_cagayanensis	Burretiokentia_grandiflora))	(Dictyosperma_album	Hydriastele_microspadix))	(((Oenocarpus_bataua	Oenocarpus_minor)	Prestoea_acuminata)	Manicaria_saccifera)))	Reinhardtia_gracilis)	((Nypa_fruticans	((((Roystonea_regia	((Elaeis_oleifera	Elaeis_guineensis)	(Attalea_speciosa	Bactris_major)))	((Podococcus_barteri	((Reinhardtia_latisecta	Reinhardtia_paiewonskiana)	Reinhardtia_simplex))	(Pseudophoenix_vinifera	((Iriartea_deltoidea	Sclerosperma_profizianum)	Orania_palindan))))	(Serenoa_repens	Sabal_domingensis))	Leopoldinia_pulchra))	Pelagodoxa_henryana))	Calamus_caryotoides)	Kingia_australis);
((((((Pseudophoenix_vinifera	((Podococcus_barteri	(Sclerosperma_profizianum	Orania_palindan))	Nypa_fruticans))	((Iriartea_deltoidea	Serenoa_repens)	Sabal_domingensis))	((Roystonea_regia	((Leopoldinia_pulchra	Attalea_speciosa)	(Bactris_major	(Elaeis_oleifera	Elaeis_guineensis))))	((Reinhardtia_simplex	Reinhardtia_latisecta)	Reinhardtia_paiewonskiana)))	(Pelagodoxa_henryana	(Geonoma_undata	(Manicaria_saccifera	((((Oenocarpus_bataua	Oenocarpus_minor)	Prestoea_acuminata)	(Dictyosperma_album	(((Heterospathe_cagayanensis	Burretiokentia_grandiflora)	((Veitchia_spiralis	Kentiopsis_piersoniorum)	Hydriastele_microspadix))	Dypsis_decaryi)))	Reinhardtia_gracilis)))))	Calamus_caryotoides)	Kingia_australis);
(((((Dictyosperma_album	((Dypsis_decaryi	((Veitchia_spiralis	Kentiopsis_piersoniorum)	(Heterospathe_cagayanensis	Burretiokentia_grandiflora)))	Hydriastele_microspadix))	(((Pelagodoxa_henryana	Geonoma_undata)	Manicaria_saccifera)	(((Pseudophoenix_vinifera	((Bactris_major	(Orania_palindan	(Nypa_fruticans	Sclerosperma_profizianum)))	(Serenoa_repens	Sabal_domingensis)))	((Podococcus_barteri	((Reinhardtia_latisecta	Reinhardtia_paiewonskiana)	Reinhardtia_simplex))	(Roystonea_regia	(((Leopoldinia_pulchra	Iriartea_deltoidea)	Attalea_speciosa)	(Elaeis_oleifera	Elaeis_guineensis)))))	((Oenocarpus_bataua	Oenocarpus_minor)	Prestoea_acuminata))))	Reinhardtia_gracilis)	Calamus_caryotoides)	Kingia_australis);
((((((Serenoa_repens	Sabal_domingensis)	(Pseudophoenix_vinifera	(((Reinhardtia_gracilis	(Roystonea_regia	(Attalea_speciosa	(Elaeis_oleifera	Elaeis_guineensis))))	(Bactris_major	((Iriartea_deltoidea	Orania_palindan)	Sclerosperma_profizianum)))	(Podococcus_barteri	((Reinhardtia_latisecta	Reinhardtia_paiewonskiana)	Reinhardtia_simplex)))))	(Nypa_fruticans	Pelagodoxa_henryana))	((Geonoma_undata	((((Oenocarpus_bataua	Oenocarpus_minor)	Prestoea_acuminata)	(((Dypsis_decaryi	((Veitchia_spiralis	Kentiopsis_piersoniorum)	Heterospathe_cagayanensis))	Burretiokentia_grandiflora)	(Hydriastele_microspadix	Dictyosperma_album)))	Manicaria_saccifera))	Leopoldinia_pulchra))	Calamus_caryotoides)	Kingia_australis);
(((((((Serenoa_repens	Sabal_domingensis)	(Pseudophoenix_vinifera	((Orania_palindan	(Iriartea_deltoidea	Sclerosperma_profizianum))	(((Podococcus_barteri	(((Reinhardtia_latisecta	Reinhardtia_paiewonskiana)	Leopoldinia_pulchra)	Reinhardtia_simplex))	(Attalea_speciosa	(Elaeis_oleifera	Elaeis_guineensis)))	(Roystonea_regia	Bactris_major)))))	Nypa_fruticans)	Pelagodoxa_henryana)	(Geonoma_undata	((Reinhardtia_gracilis	((Hydriastele_microspadix	(((Veitchia_spiralis	Kentiopsis_piersoniorum)	(Heterospathe_cagayanensis	Burretiokentia_grandiflora))	Dypsis_decaryi))	Dictyosperma_album))	(Manicaria_saccifera	((Oenocarpus_bataua	Oenocarpus_minor)	Prestoea_acuminata)))))	Calamus_caryotoides)	Kingia_australis);
(((((((Serenoa_repens	Sabal_domingensis)	((Pseudophoenix_vinifera	(Orania_palindan	Sclerosperma_profizianum))	((Bactris_major	(Roystonea_regia	(Attalea_speciosa	(Elaeis_oleifera	Elaeis_guineensis))))	((Podococcus_barteri	Iriartea_deltoidea)	((Reinhardtia_latisecta	Reinhardtia_paiewonskiana)	Reinhardtia_simplex)))))	Nypa_fruticans)	((((Veitchia_spiralis	Kentiopsis_piersoniorum)	Burretiokentia_grandiflora)	(Heterospathe_cagayanensis	(Dictyosperma_album	Hydriastele_microspadix)))	(((Oenocarpus_bataua	Oenocarpus_minor)	Prestoea_acuminata)	((Leopoldinia_pulchra	(Dypsis_decaryi	Manicaria_saccifera))	(Pelagodoxa_henryana	Geonoma_undata)))))	Reinhardtia_gracilis)	Calamus_caryotoides)	Kingia_australis);
((((((Serenoa_repens	Sabal_domingensis)	(Pseudophoenix_vinifera	((Roystonea_regia	((Bactris_major	(Iriartea_deltoidea	(Leopoldinia_pulchra	Attalea_speciosa)))	(Elaeis_oleifera	Elaeis_guineensis)))	((Orania_palindan	Sclerosperma_profizianum)	(Podococcus_barteri	((Reinhardtia_simplex	Reinhardtia_latisecta)	Reinhardtia_paiewonskiana))))))	(Nypa_fruticans	Pelagodoxa_henryana))	(((Manicaria_saccifera	(((((Kentiopsis_piersoniorum	Hydriastele_microspadix)	(Dypsis_decaryi	Heterospathe_cagayanensis))	(Burretiokentia_grandiflora	Veitchia_spiralis))	Dictyosperma_album)	((Oenocarpus_bataua	Oenocarpus_minor)	Prestoea_acuminata)))	Geonoma_undata)	Reinhardtia_gracilis))	Calamus_caryotoides)	Kingia_australis);
((((Dypsis_decaryi	Manicaria_saccifera)	(((((((Kentiopsis_piersoniorum	Heterospathe_cagayanensis)	(Burretiokentia_grandiflora	Veitchia_spiralis))	Hydriastele_microspadix)	Dictyosperma_album)	((Oenocarpus_bataua	Oenocarpus_minor)	Prestoea_acuminata))	Leopoldinia_pulchra)	(((Serenoa_repens	Sabal_domingensis)	((Reinhardtia_gracilis	(((Bactris_major	Pseudophoenix_vinifera)	((Iriartea_deltoidea	Orania_palindan)	Sclerosperma_profizianum))	(Podococcus_barteri	((Reinhardtia_latisecta	Reinhardtia_paiewonskiana)	Reinhardtia_simplex))))	(Roystonea_regia	(Attalea_speciosa	(Elaeis_oleifera	Elaeis_guineensis)))))	(Nypa_fruticans	(Geonoma_undata	Pelagodoxa_henryana)))))	Calamus_caryotoides)	Kingia_australis);
((Calamus_caryotoides	(((((((Serenoa_repens	Sabal_domingensis)	((Pseudophoenix_vinifera	(Orania_palindan	Sclerosperma_profizianum))	Bactris_major))	((Attalea_speciosa	(Elaeis_oleifera	Elaeis_guineensis))	Roystonea_regia))	(Reinhardtia_simplex	(Reinhardtia_latisecta	Reinhardtia_paiewonskiana)))	(Leopoldinia_pulchra	Podococcus_barteri))	(Nypa_fruticans	Pelagodoxa_henryana))	((Geonoma_undata	(Manicaria_saccifera	((Iriartea_deltoidea	(Prestoea_acuminata	(Oenocarpus_minor	Oenocarpus_bataua)))	((Veitchia_spiralis	Kentiopsis_piersoniorum)	(Heterospathe_cagayanensis	((Dictyosperma_album	Hydriastele_microspadix)	(Dypsis_decaryi	Burretiokentia_grandiflora)))))))	Reinhardtia_gracilis)))	Kingia_australis);
((Calamus_caryotoides	((((Nypa_fruticans	(Geonoma_undata	Pelagodoxa_henryana))	((Manicaria_saccifera	(Prestoea_acuminata	(Oenocarpus_minor	Oenocarpus_bataua)))	(((Burretiokentia_grandiflora	((Heterospathe_cagayanensis	(Veitchia_spiralis	Kentiopsis_piersoniorum))	Dypsis_decaryi))	Hydriastele_microspadix)	Dictyosperma_album)))	(Leopoldinia_pulchra	(Iriartea_deltoidea	((((Serenoa_repens	Sabal_domingensis)	((Pseudophoenix_vinifera	(Podococcus_barteri	(Orania_palindan	Sclerosperma_profizianum)))	Bactris_major))	((Attalea_speciosa	(Elaeis_oleifera	Elaeis_guineensis))	Roystonea_regia))	(Reinhardtia_simplex	(Reinhardtia_latisecta	Reinhardtia_paiewonskiana))))))	Reinhardtia_gracilis))	Kingia_australis);
((Calamus_caryotoides	(((Podococcus_barteri	Sclerosperma_profizianum)	(Orania_palindan	Iriartea_deltoidea))	((((((Bactris_major	Attalea_speciosa)	(Elaeis_oleifera	Elaeis_guineensis))	Roystonea_regia)	((Serenoa_repens	Sabal_domingensis)	Pseudophoenix_vinifera))	(Reinhardtia_simplex	((Leopoldinia_pulchra	Reinhardtia_latisecta)	Reinhardtia_paiewonskiana)))	(((Geonoma_undata	(((Dictyosperma_album	(Veitchia_spiralis	(Burretiokentia_grandiflora	((Heterospathe_cagayanensis	Dypsis_decaryi)	(Kentiopsis_piersoniorum	Hydriastele_microspadix)))))	(Prestoea_acuminata	(Oenocarpus_minor	Oenocarpus_bataua)))	Manicaria_saccifera))	Reinhardtia_gracilis)	(Nypa_fruticans	Pelagodoxa_henryana)))))	Kingia_australis);
((Calamus_caryotoides	(((Sclerosperma_profizianum	Iriartea_deltoidea)	(Orania_palindan	(Nypa_fruticans	(Pseudophoenix_vinifera	(((((Reinhardtia_simplex	Reinhardtia_latisecta)	Reinhardtia_paiewonskiana)	(((Bactris_major	(Leopoldinia_pulchra	Attalea_speciosa))	(Elaeis_oleifera	Elaeis_guineensis))	Roystonea_regia))	(((((Dictyosperma_album	((((Burretiokentia_grandiflora	Veitchia_spiralis)	Kentiopsis_piersoniorum)	Heterospathe_cagayanensis)	Hydriastele_microspadix))	(Manicaria_saccifera	(Prestoea_acuminata	(Oenocarpus_minor	Oenocarpus_bataua))))	(Geonoma_undata	Dypsis_decaryi))	Reinhardtia_gracilis)	Pelagodoxa_henryana))	(Serenoa_repens	Sabal_domingensis))))))	Podococcus_barteri))	Kingia_australis);
((Calamus_caryotoides	(Reinhardtia_gracilis	((Sclerosperma_profizianum	(Iriartea_deltoidea	Orania_palindan))	(((Pseudophoenix_vinifera	(Serenoa_repens	Sabal_domingensis))	(((Reinhardtia_simplex	Reinhardtia_latisecta)	Reinhardtia_paiewonskiana)	((Attalea_speciosa	(Elaeis_oleifera	Elaeis_guineensis))	(Bactris_major	Roystonea_regia))))	(((((Prestoea_acuminata	(Oenocarpus_minor	Oenocarpus_bataua))	(((Burretiokentia_grandiflora	Veitchia_spiralis)	Kentiopsis_piersoniorum)	(Heterospathe_cagayanensis	(Hydriastele_microspadix	(Dictyosperma_album	Dypsis_decaryi)))))	(Manicaria_saccifera	Geonoma_undata))	(Podococcus_barteri	Leopoldinia_pulchra))	(Pelagodoxa_henryana	Nypa_fruticans))))))	Kingia_australis);
((Calamus_caryotoides	(((Orania_palindan	((Iriartea_deltoidea	Sclerosperma_profizianum)	Podococcus_barteri))	(((((Reinhardtia_latisecta	Reinhardtia_paiewonskiana)	Reinhardtia_simplex)	((Bactris_major	(Leopoldinia_pulchra	Attalea_speciosa))	(Elaeis_oleifera	Elaeis_guineensis)))	Roystonea_regia)	(Pseudophoenix_vinifera	(Serenoa_repens	Sabal_domingensis))))	((((((Reinhardtia_gracilis	Prestoea_acuminata)	(Oenocarpus_minor	Oenocarpus_bataua))	((((Veitchia_spiralis	Kentiopsis_piersoniorum)	((Dypsis_decaryi	Heterospathe_cagayanensis)	Burretiokentia_grandiflora))	Hydriastele_microspadix)	Dictyosperma_album))	Manicaria_saccifera)	Geonoma_undata)	(Pelagodoxa_henryana	Nypa_fruticans))))	Kingia_australis);
((Calamus_caryotoides	(Serenoa_repens	(Sabal_domingensis	((((Nypa_fruticans	(Orania_palindan	((Iriartea_deltoidea	Sclerosperma_profizianum)	Podococcus_barteri)))	((((Heterospathe_cagayanensis	(Kentiopsis_piersoniorum	(Burretiokentia_grandiflora	(Veitchia_spiralis	Hydriastele_microspadix))))	Dictyosperma_album)	((Pelagodoxa_henryana	((Prestoea_acuminata	(Oenocarpus_minor	Oenocarpus_bataua))	(Dypsis_decaryi	Manicaria_saccifera)))	Geonoma_undata))	Reinhardtia_gracilis))	((((Bactris_major	(Leopoldinia_pulchra	Attalea_speciosa))	(Elaeis_oleifera	Elaeis_guineensis))	Roystonea_regia)	((Reinhardtia_simplex	Reinhardtia_latisecta)	Reinhardtia_paiewonskiana)))	Pseudophoenix_vinifera))))	Kingia_australis);
((Calamus_caryotoides	((((((Prestoea_acuminata	(Oenocarpus_minor	Oenocarpus_bataua))	Manicaria_saccifera)	Geonoma_undata)	((((Dypsis_decaryi	((Veitchia_spiralis	Kentiopsis_piersoniorum)	Heterospathe_cagayanensis))	Burretiokentia_grandiflora)	Hydriastele_microspadix)	Dictyosperma_album))	Reinhardtia_gracilis)	((Nypa_fruticans	((Pseudophoenix_vinifera	(Serenoa_repens	Sabal_domingensis))	((((Attalea_speciosa	(Elaeis_oleifera	Elaeis_guineensis))	Roystonea_regia)	(Bactris_major	((Leopoldinia_pulchra	Podococcus_barteri)	(Iriartea_deltoidea	((Reinhardtia_simplex	Reinhardtia_latisecta)	Reinhardtia_paiewonskiana)))))	(Orania_palindan	Sclerosperma_profizianum))))	Pelagodoxa_henryana)))	Kingia_australis);
((Calamus_caryotoides	((Serenoa_repens	(Sabal_domingensis	((Nypa_fruticans	Pseudophoenix_vinifera)	((((((Bactris_major	Attalea_speciosa)	(Elaeis_oleifera	Elaeis_guineensis))	Roystonea_regia)	((Reinhardtia_latisecta	Reinhardtia_paiewonskiana)	Reinhardtia_simplex))	(((Geonoma_undata	Pelagodoxa_henryana)	Manicaria_saccifera)	((Iriartea_deltoidea	Leopoldinia_pulchra)	((((((Dypsis_decaryi	Burretiokentia_grandiflora)	(Veitchia_spiralis	Kentiopsis_piersoniorum))	Heterospathe_cagayanensis)	Hydriastele_microspadix)	Dictyosperma_album)	(Prestoea_acuminata	(Oenocarpus_minor	Oenocarpus_bataua))))))	(Podococcus_barteri	(Orania_palindan	Sclerosperma_profizianum))))))	Reinhardtia_gracilis))	Kingia_australis);
((Calamus_caryotoides	(((((Serenoa_repens	Sabal_domingensis)	(((Iriartea_deltoidea	Roystonea_regia)	(Attalea_speciosa	(Elaeis_oleifera	Elaeis_guineensis)))	(((Pseudophoenix_vinifera	((Reinhardtia_simplex	Reinhardtia_latisecta)	Reinhardtia_paiewonskiana))	(Podococcus_barteri	(Orania_palindan	Sclerosperma_profizianum)))	Bactris_major)))	Nypa_fruticans)	((((Geonoma_undata	Pelagodoxa_henryana)	Manicaria_saccifera)	((Prestoea_acuminata	(Oenocarpus_minor	Oenocarpus_bataua))	(Dypsis_decaryi	(((Veitchia_spiralis	Burretiokentia_grandiflora)	Kentiopsis_piersoniorum)	(Heterospathe_cagayanensis	(Hydriastele_microspadix	Dictyosperma_album))))))	Leopoldinia_pulchra))	Reinhardtia_gracilis))	Kingia_australis);
((Calamus_caryotoides	(Reinhardtia_gracilis	((Geonoma_undata	(((Prestoea_acuminata	(Oenocarpus_bataua	Oenocarpus_minor))	(((Heterospathe_cagayanensis	((Veitchia_spiralis	Kentiopsis_piersoniorum)	Burretiokentia_grandiflora))	Dypsis_decaryi)	(Hydriastele_microspadix	Dictyosperma_album)))	Manicaria_saccifera))	(((Serenoa_repens	Sabal_domingensis)	((Pseudophoenix_vinifera	((Roystonea_regia	((Elaeis_oleifera	Elaeis_guineensis)	((Leopoldinia_pulchra	Iriartea_deltoidea)	Attalea_speciosa)))	((Reinhardtia_paiewonskiana	(Reinhardtia_simplex	Reinhardtia_latisecta))	((Sclerosperma_profizianum	Orania_palindan)	Podococcus_barteri))))	Bactris_major))	(Nypa_fruticans	Pelagodoxa_henryana)))))	Kingia_australis);
((Calamus_caryotoides	(Reinhardtia_gracilis	((Geonoma_undata	(((((Dypsis_decaryi	Kentiopsis_piersoniorum)	Burretiokentia_grandiflora)	(Heterospathe_cagayanensis	(Hydriastele_microspadix	Dictyosperma_album)))	Veitchia_spiralis)	(Manicaria_saccifera	(Prestoea_acuminata	(Oenocarpus_bataua	Oenocarpus_minor)))))	(Leopoldinia_pulchra	(((((Orania_palindan	(Podococcus_barteri	(Iriartea_deltoidea	Sclerosperma_profizianum)))	Pseudophoenix_vinifera)	(Serenoa_repens	Sabal_domingensis))	((((Reinhardtia_simplex	Reinhardtia_paiewonskiana)	Reinhardtia_latisecta)	Bactris_major)	(Roystonea_regia	((Elaeis_oleifera	Elaeis_guineensis)	Attalea_speciosa))))	(Nypa_fruticans	Pelagodoxa_henryana))))))	Kingia_australis);
((Calamus_caryotoides	(Reinhardtia_gracilis	(((Leopoldinia_pulchra	(Nypa_fruticans	(Geonoma_undata	((((Podococcus_barteri	(Reinhardtia_paiewonskiana	(Reinhardtia_simplex	Reinhardtia_latisecta)))	((Bactris_major	Roystonea_regia)	((Elaeis_oleifera	Elaeis_guineensis)	Attalea_speciosa)))	((Orania_palindan	Sclerosperma_profizianum)	(Iriartea_deltoidea	Pseudophoenix_vinifera)))	(Serenoa_repens	Sabal_domingensis)))))	((Dictyosperma_album	(Hydriastele_microspadix	((Dypsis_decaryi	(Heterospathe_cagayanensis	(Veitchia_spiralis	Kentiopsis_piersoniorum)))	Burretiokentia_grandiflora)))	(Manicaria_saccifera	(Prestoea_acuminata	(Oenocarpus_bataua	Oenocarpus_minor)))))	Pelagodoxa_henryana)))	Kingia_australis);
((Calamus_caryotoides	((((Nypa_fruticans	Pelagodoxa_henryana)	((Serenoa_repens	Sabal_domingensis)	(((Podococcus_barteri	(Reinhardtia_paiewonskiana	(Reinhardtia_simplex	Reinhardtia_latisecta)))	((Orania_palindan	(Iriartea_deltoidea	Sclerosperma_profizianum))	Pseudophoenix_vinifera))	(((Bactris_major	(Elaeis_oleifera	Elaeis_guineensis))	Attalea_speciosa)	Roystonea_regia))))	Leopoldinia_pulchra)	(Geonoma_undata	(Reinhardtia_gracilis	(((Dypsis_decaryi	(Heterospathe_cagayanensis	((Burretiokentia_grandiflora	Veitchia_spiralis)	Kentiopsis_piersoniorum)))	(Dictyosperma_album	Hydriastele_microspadix))	(Manicaria_saccifera	(Prestoea_acuminata	(Oenocarpus_bataua	Oenocarpus_minor))))))))	Kingia_australis);
((Calamus_caryotoides	((Pelagodoxa_henryana	(Leopoldinia_pulchra	((Podococcus_barteri	((Reinhardtia_paiewonskiana	Reinhardtia_latisecta)	Reinhardtia_simplex))	(((((Nypa_fruticans	Orania_palindan)	Sclerosperma_profizianum)	(Iriartea_deltoidea	Pseudophoenix_vinifera))	(Serenoa_repens	Sabal_domingensis))	(((Elaeis_oleifera	Elaeis_guineensis)	(Bactris_major	Attalea_speciosa))	Roystonea_regia)))))	(Reinhardtia_gracilis	(((((((Burretiokentia_grandiflora	Veitchia_spiralis)	Kentiopsis_piersoniorum)	(Heterospathe_cagayanensis	Dypsis_decaryi))	(Dictyosperma_album	Hydriastele_microspadix))	(Prestoea_acuminata	(Oenocarpus_bataua	Oenocarpus_minor)))	Manicaria_saccifera)	Geonoma_undata))))	Kingia_australis);
((Calamus_caryotoides	((((Nypa_fruticans	Pelagodoxa_henryana)	(((Leopoldinia_pulchra	Iriartea_deltoidea)	(Reinhardtia_paiewonskiana	(Reinhardtia_simplex	Reinhardtia_latisecta)))	((((((Elaeis_oleifera	Elaeis_guineensis)	Attalea_speciosa)	Roystonea_regia)	Bactris_major)	(Orania_palindan	Sclerosperma_profizianum))	(Pseudophoenix_vinifera	(Serenoa_repens	Sabal_domingensis)))))	(Reinhardtia_gracilis	((((((Burretiokentia_grandiflora	Veitchia_spiralis)	(((Kentiopsis_piersoniorum	Hydriastele_microspadix)	Heterospathe_cagayanensis)	Dypsis_decaryi))	Dictyosperma_album)	(Prestoea_acuminata	(Oenocarpus_bataua	Oenocarpus_minor)))	Manicaria_saccifera)	Geonoma_undata)))	Podococcus_barteri))	Kingia_australis);
((Calamus_caryotoides	(((Nypa_fruticans	(((((Reinhardtia_paiewonskiana	Reinhardtia_latisecta)	Reinhardtia_simplex)	Podococcus_barteri)	(Leopoldinia_pulchra	Iriartea_deltoidea))	((((Elaeis_oleifera	Elaeis_guineensis)	(Bactris_major	Attalea_speciosa))	Roystonea_regia)	((Serenoa_repens	Sabal_domingensis)	((Orania_palindan	Sclerosperma_profizianum)	Pseudophoenix_vinifera)))))	((Prestoea_acuminata	(Oenocarpus_bataua	Oenocarpus_minor))	((Dypsis_decaryi	(Manicaria_saccifera	(Pelagodoxa_henryana	Geonoma_undata)))	(((Heterospathe_cagayanensis	((Veitchia_spiralis	Burretiokentia_grandiflora)	Kentiopsis_piersoniorum))	Hydriastele_microspadix)	Dictyosperma_album))))	Reinhardtia_gracilis))	Kingia_australis);
((Calamus_caryotoides	(((((Leopoldinia_pulchra	Podococcus_barteri)	(((((Reinhardtia_paiewonskiana	Reinhardtia_latisecta)	Reinhardtia_simplex)	Pelagodoxa_henryana)	Geonoma_undata)	(((((Heterospathe_cagayanensis	(Veitchia_spiralis	Kentiopsis_piersoniorum))	(Burretiokentia_grandiflora	Dypsis_decaryi))	Hydriastele_microspadix)	Dictyosperma_album)	((Manicaria_saccifera	(Prestoea_acuminata	(Oenocarpus_bataua	Oenocarpus_minor)))	Iriartea_deltoidea))))	Nypa_fruticans)	(((Bactris_major	(Serenoa_repens	Sabal_domingensis))	((((Elaeis_oleifera	Elaeis_guineensis)	Attalea_speciosa)	Roystonea_regia)	Pseudophoenix_vinifera))	(Orania_palindan	Sclerosperma_profizianum)))	Reinhardtia_gracilis))	Kingia_australis);
((Calamus_caryotoides	(((Pelagodoxa_henryana	Nypa_fruticans)	(((((((Elaeis_oleifera	Elaeis_guineensis)	(Leopoldinia_pulchra	Attalea_speciosa))	Roystonea_regia)	Bactris_major)	((Reinhardtia_paiewonskiana	Reinhardtia_latisecta)	Reinhardtia_simplex))	((Orania_palindan	((Podococcus_barteri	Iriartea_deltoidea)	Sclerosperma_profizianum))	Pseudophoenix_vinifera))	(Serenoa_repens	Sabal_domingensis)))	(((Reinhardtia_gracilis	((((Heterospathe_cagayanensis	(Veitchia_spiralis	Kentiopsis_piersoniorum))	(Burretiokentia_grandiflora	Dypsis_decaryi))	Hydriastele_microspadix)	Dictyosperma_album))	Geonoma_undata)	(Manicaria_saccifera	(Prestoea_acuminata	(Oenocarpus_bataua	Oenocarpus_minor))))))	Kingia_australis);
((Calamus_caryotoides	((((((((Elaeis_oleifera	Elaeis_guineensis)	Attalea_speciosa)	Roystonea_regia)	((Podococcus_barteri	(Reinhardtia_paiewonskiana	(Reinhardtia_simplex	Reinhardtia_latisecta)))	(Orania_palindan	Sclerosperma_profizianum)))	(Bactris_major	((Leopoldinia_pulchra	Iriartea_deltoidea)	Pseudophoenix_vinifera)))	(Serenoa_repens	Sabal_domingensis))	Nypa_fruticans)	((Geonoma_undata	Pelagodoxa_henryana)	((((Burretiokentia_grandiflora	Reinhardtia_gracilis)	(Heterospathe_cagayanensis	(Veitchia_spiralis	Kentiopsis_piersoniorum)))	(Hydriastele_microspadix	Dictyosperma_album))	((Dypsis_decaryi	Manicaria_saccifera)	(Prestoea_acuminata	(Oenocarpus_bataua	Oenocarpus_minor)))))))	Kingia_australis);
((((((Pseudophoenix_vinifera	(Serenoa_repens	Sabal_domingensis))	((Roystonea_regia	((Leopoldinia_pulchra	Attalea_speciosa)	(Elaeis_oleifera	Elaeis_guineensis)))	Bactris_major))	Nypa_fruticans)	((Orania_palindan	(Iriartea_deltoidea	Sclerosperma_profizianum))	((Reinhardtia_gracilis	((Dictyosperma_album	(Burretiokentia_grandiflora	((Veitchia_spiralis	Kentiopsis_piersoniorum)	(Hydriastele_microspadix	Heterospathe_cagayanensis))))	(((Dypsis_decaryi	Manicaria_saccifera)	(Geonoma_undata	Pelagodoxa_henryana))	((Oenocarpus_minor	Oenocarpus_bataua)	Prestoea_acuminata))))	(Podococcus_barteri	(Reinhardtia_paiewonskiana	(Reinhardtia_simplex	Reinhardtia_latisecta))))))	Calamus_caryotoides)	Kingia_australis);
(((((Oenocarpus_minor	Oenocarpus_bataua)	(Prestoea_acuminata	(((Veitchia_spiralis	Burretiokentia_grandiflora)	(((Hydriastele_microspadix	Kentiopsis_piersoniorum)	(Heterospathe_cagayanensis	Dypsis_decaryi))	Dictyosperma_album))	(((Geonoma_undata	(Nypa_fruticans	Pelagodoxa_henryana))	((Serenoa_repens	Sabal_domingensis)	(Pseudophoenix_vinifera	(((Roystonea_regia	(((Leopoldinia_pulchra	Iriartea_deltoidea)	Attalea_speciosa)	(Elaeis_oleifera	Elaeis_guineensis)))	(Orania_palindan	Sclerosperma_profizianum))	(Bactris_major	(Podococcus_barteri	((Reinhardtia_paiewonskiana	Reinhardtia_latisecta)	Reinhardtia_simplex)))))))	Manicaria_saccifera))))	Reinhardtia_gracilis)	Calamus_caryotoides)	Kingia_australis);
(((((Nypa_fruticans	((Serenoa_repens	Sabal_domingensis)	(Pseudophoenix_vinifera	(((Podococcus_barteri	((Reinhardtia_paiewonskiana	Reinhardtia_latisecta)	Reinhardtia_simplex))	(Roystonea_regia	((Bactris_major	Attalea_speciosa)	((Elaeis_guineensis	Leopoldinia_pulchra)	Elaeis_oleifera))))	((Iriartea_deltoidea	Orania_palindan)	Sclerosperma_profizianum)))))	(((((((Kentiopsis_piersoniorum	(Veitchia_spiralis	Burretiokentia_grandiflora))	Heterospathe_cagayanensis)	Dypsis_decaryi)	Hydriastele_microspadix)	Dictyosperma_album)	(Pelagodoxa_henryana	(Manicaria_saccifera	((Oenocarpus_minor	Oenocarpus_bataua)	Prestoea_acuminata))))	Geonoma_undata))	Reinhardtia_gracilis)	Calamus_caryotoides)	Kingia_australis);
((Calamus_caryotoides	((((Serenoa_repens	Sabal_domingensis)	(Pseudophoenix_vinifera	(((Iriartea_deltoidea	(Reinhardtia_paiewonskiana	(Reinhardtia_simplex	Reinhardtia_latisecta)))	((Roystonea_regia	(Attalea_speciosa	(Elaeis_guineensis	Elaeis_oleifera)))	Bactris_major))	(Podococcus_barteri	(Orania_palindan	Sclerosperma_profizianum)))))	Nypa_fruticans)	((((Manicaria_saccifera	((((Kentiopsis_piersoniorum	(Veitchia_spiralis	Burretiokentia_grandiflora))	(Heterospathe_cagayanensis	(Hydriastele_microspadix	Dypsis_decaryi)))	Dictyosperma_album)	((Oenocarpus_minor	Oenocarpus_bataua)	Prestoea_acuminata)))	(Leopoldinia_pulchra	Geonoma_undata))	Reinhardtia_gracilis)	Pelagodoxa_henryana)))	Kingia_australis);
((Calamus_caryotoides	((Nypa_fruticans	(((Serenoa_repens	Sabal_domingensis)	(((((Reinhardtia_paiewonskiana	Reinhardtia_latisecta)	Reinhardtia_simplex)	Pseudophoenix_vinifera)	(Orania_palindan	(Podococcus_barteri	Sclerosperma_profizianum)))	((Bactris_major	Roystonea_regia)	(Attalea_speciosa	(Elaeis_guineensis	Elaeis_oleifera)))))	(Leopoldinia_pulchra	Iriartea_deltoidea)))	((((((((Dypsis_decaryi	Kentiopsis_piersoniorum)	(Heterospathe_cagayanensis	Hydriastele_microspadix))	Burretiokentia_grandiflora)	Dictyosperma_album)	Veitchia_spiralis)	((Oenocarpus_minor	Oenocarpus_bataua)	Prestoea_acuminata))	((Pelagodoxa_henryana	Geonoma_undata)	Manicaria_saccifera))	Reinhardtia_gracilis)))	Kingia_australis);
((Calamus_caryotoides	(((Iriartea_deltoidea	Orania_palindan)	Sclerosperma_profizianum)	(Nypa_fruticans	((((Oenocarpus_minor	Oenocarpus_bataua)	Prestoea_acuminata)	(((Geonoma_undata	(Reinhardtia_gracilis	Pelagodoxa_henryana))	Manicaria_saccifera)	(Dictyosperma_album	(Hydriastele_microspadix	((Burretiokentia_grandiflora	Dypsis_decaryi)	(Heterospathe_cagayanensis	(Veitchia_spiralis	Kentiopsis_piersoniorum)))))))	((Serenoa_repens	Sabal_domingensis)	(((Podococcus_barteri	((Reinhardtia_paiewonskiana	Reinhardtia_latisecta)	Reinhardtia_simplex))	(((Leopoldinia_pulchra	Attalea_speciosa)	(Elaeis_guineensis	Elaeis_oleifera))	Roystonea_regia))	(Bactris_major	Pseudophoenix_vinifera)))))))	Kingia_australis);
((Calamus_caryotoides	(((Nypa_fruticans	Pelagodoxa_henryana)	((Manicaria_saccifera	((Dictyosperma_album	(Hydriastele_microspadix	((Dypsis_decaryi	(Heterospathe_cagayanensis	(Veitchia_spiralis	Kentiopsis_piersoniorum)))	Burretiokentia_grandiflora)))	((((((((Leopoldinia_pulchra	Podococcus_barteri)	Attalea_speciosa)	((Reinhardtia_paiewonskiana	(Reinhardtia_simplex	Reinhardtia_latisecta))	(Elaeis_guineensis	Elaeis_oleifera)))	(Bactris_major	Roystonea_regia))	(Orania_palindan	Sclerosperma_profizianum))	Pseudophoenix_vinifera)	((Serenoa_repens	Sabal_domingensis)	Iriartea_deltoidea))	((Oenocarpus_minor	Oenocarpus_bataua)	Prestoea_acuminata))))	Geonoma_undata))	Reinhardtia_gracilis))	Kingia_australis);
((Calamus_caryotoides	((Nypa_fruticans	(((((((Reinhardtia_simplex	(Reinhardtia_paiewonskiana	Reinhardtia_latisecta))	Podococcus_barteri)	Bactris_major)	(Reinhardtia_gracilis	(Roystonea_regia	(((Leopoldinia_pulchra	Iriartea_deltoidea)	Attalea_speciosa)	(Elaeis_guineensis	Elaeis_oleifera)))))	(Orania_palindan	Sclerosperma_profizianum))	Pseudophoenix_vinifera)	(Serenoa_repens	Sabal_domingensis)))	((((Oenocarpus_minor	Oenocarpus_bataua)	Prestoea_acuminata)	(Dictyosperma_album	((Veitchia_spiralis	Burretiokentia_grandiflora)	((Dypsis_decaryi	(Kentiopsis_piersoniorum	Hydriastele_microspadix))	Heterospathe_cagayanensis))))	(Manicaria_saccifera	(Geonoma_undata	Pelagodoxa_henryana)))))	Kingia_australis);
((Calamus_caryotoides	((Pelagodoxa_henryana	((((((Reinhardtia_simplex	(Reinhardtia_paiewonskiana	Reinhardtia_latisecta))	(Reinhardtia_gracilis	Bactris_major))	(((Attalea_speciosa	(Elaeis_guineensis	Elaeis_oleifera))	Roystonea_regia)	(Leopoldinia_pulchra	Podococcus_barteri)))	(Orania_palindan	Sclerosperma_profizianum))	(Nypa_fruticans	Pseudophoenix_vinifera))	(Iriartea_deltoidea	(Serenoa_repens	Sabal_domingensis))))	(Geonoma_undata	(Manicaria_saccifera	((((Kentiopsis_piersoniorum	Hydriastele_microspadix)	(Heterospathe_cagayanensis	(Dypsis_decaryi	(Veitchia_spiralis	Burretiokentia_grandiflora))))	Dictyosperma_album)	((Oenocarpus_minor	Oenocarpus_bataua)	Prestoea_acuminata))))))	Kingia_australis);
((Calamus_caryotoides	(((Nypa_fruticans	Pelagodoxa_henryana)	(((((Iriartea_deltoidea	Orania_palindan)	Sclerosperma_profizianum)	Pseudophoenix_vinifera)	(((((Leopoldinia_pulchra	Attalea_speciosa)	(Elaeis_guineensis	Elaeis_oleifera))	Roystonea_regia)	Reinhardtia_gracilis)	(Bactris_major	(Podococcus_barteri	(Reinhardtia_simplex	(Reinhardtia_paiewonskiana	Reinhardtia_latisecta))))))	(Serenoa_repens	Sabal_domingensis)))	(Geonoma_undata	(((Dypsis_decaryi	(Burretiokentia_grandiflora	((Veitchia_spiralis	Kentiopsis_piersoniorum)	Heterospathe_cagayanensis)))	(Dictyosperma_album	Hydriastele_microspadix))	(((Oenocarpus_minor	Oenocarpus_bataua)	Prestoea_acuminata)	Manicaria_saccifera)))))	Kingia_australis);
((((((((Podococcus_barteri	(Reinhardtia_paiewonskiana	(Reinhardtia_simplex	Reinhardtia_latisecta)))	((Orania_palindan	Sclerosperma_profizianum)	(Pseudophoenix_vinifera	Iriartea_deltoidea)))	(Roystonea_regia	(((Leopoldinia_pulchra	Attalea_speciosa)	Bactris_major)	(Elaeis_guineensis	Elaeis_oleifera))))	(Sabal_domingensis	Serenoa_repens))	(Pelagodoxa_henryana	Nypa_fruticans))	(Reinhardtia_gracilis	((((Dypsis_decaryi	Manicaria_saccifera)	(Prestoea_acuminata	(Oenocarpus_bataua	Oenocarpus_minor)))	(Dictyosperma_album	(Hydriastele_microspadix	(Burretiokentia_grandiflora	((Veitchia_spiralis	Kentiopsis_piersoniorum)	Heterospathe_cagayanensis)))))	Geonoma_undata)))	Calamus_caryotoides)	Kingia_australis);
((((Sabal_domingensis	Serenoa_repens)	(((Leopoldinia_pulchra	Pelagodoxa_henryana)	(Reinhardtia_gracilis	((Manicaria_saccifera	((Prestoea_acuminata	(Oenocarpus_bataua	Oenocarpus_minor))	(((Veitchia_spiralis	Burretiokentia_grandiflora)	((Dypsis_decaryi	(Hydriastele_microspadix	Kentiopsis_piersoniorum))	Heterospathe_cagayanensis))	Dictyosperma_album)))	Geonoma_undata)))	(((Podococcus_barteri	((Reinhardtia_paiewonskiana	Reinhardtia_latisecta)	Reinhardtia_simplex))	(((Iriartea_deltoidea	Orania_palindan)	(Nypa_fruticans	Sclerosperma_profizianum))	Pseudophoenix_vinifera))	(Roystonea_regia	((Attalea_speciosa	Bactris_major)	(Elaeis_guineensis	Elaeis_oleifera))))))	Calamus_caryotoides)	Kingia_australis);
((((Reinhardtia_gracilis	(Geonoma_undata	(Manicaria_saccifera	((Prestoea_acuminata	(Oenocarpus_bataua	Oenocarpus_minor))	(((Veitchia_spiralis	Burretiokentia_grandiflora)	((Hydriastele_microspadix	Kentiopsis_piersoniorum)	(Heterospathe_cagayanensis	Dypsis_decaryi)))	Dictyosperma_album)))))	(((((Bactris_major	((Leopoldinia_pulchra	Podococcus_barteri)	(Reinhardtia_paiewonskiana	(Reinhardtia_simplex	Reinhardtia_latisecta))))	((Attalea_speciosa	(Elaeis_guineensis	Elaeis_oleifera))	Roystonea_regia))	(Pseudophoenix_vinifera	((Sabal_domingensis	Serenoa_repens)	(Orania_palindan	(Sclerosperma_profizianum	Iriartea_deltoidea)))))	Pelagodoxa_henryana)	Nypa_fruticans))	Calamus_caryotoides)	Kingia_australis);
((((((Sabal_domingensis	Serenoa_repens)	(((Attalea_speciosa	(Elaeis_guineensis	Elaeis_oleifera))	(Bactris_major	Roystonea_regia))	((Podococcus_barteri	((Reinhardtia_paiewonskiana	Reinhardtia_latisecta)	Reinhardtia_simplex))	((Orania_palindan	Sclerosperma_profizianum)	(Pseudophoenix_vinifera	Iriartea_deltoidea)))))	Nypa_fruticans)	((((Geonoma_undata	(Pelagodoxa_henryana	Leopoldinia_pulchra))	Manicaria_saccifera)	((Prestoea_acuminata	(Oenocarpus_bataua	Oenocarpus_minor))	(((Veitchia_spiralis	Burretiokentia_grandiflora)	((Hydriastele_microspadix	Kentiopsis_piersoniorum)	(Heterospathe_cagayanensis	Dypsis_decaryi)))	Dictyosperma_album)))	Reinhardtia_gracilis))	Calamus_caryotoides)	Kingia_australis);
((((((((Hydriastele_microspadix	((Heterospathe_cagayanensis	(Veitchia_spiralis	Kentiopsis_piersoniorum))	Dypsis_decaryi))	Dictyosperma_album)	(Manicaria_saccifera	(Prestoea_acuminata	(Oenocarpus_bataua	Oenocarpus_minor))))	(Leopoldinia_pulchra	(Iriartea_deltoidea	Geonoma_undata)))	(Burretiokentia_grandiflora	Reinhardtia_gracilis))	(((Sabal_domingensis	Serenoa_repens)	(((Attalea_speciosa	(Elaeis_guineensis	Elaeis_oleifera))	(Bactris_major	Roystonea_regia))	(((Reinhardtia_paiewonskiana	Reinhardtia_latisecta)	Reinhardtia_simplex)	((Orania_palindan	(Podococcus_barteri	Sclerosperma_profizianum))	Pseudophoenix_vinifera))))	(Nypa_fruticans	Pelagodoxa_henryana)))	Calamus_caryotoides)	Kingia_australis);
((((Orania_palindan	((Iriartea_deltoidea	Podococcus_barteri)	Sclerosperma_profizianum))	((((Bactris_major	Pseudophoenix_vinifera)	(Sabal_domingensis	Serenoa_repens))	((((Leopoldinia_pulchra	Attalea_speciosa)	(Elaeis_guineensis	Elaeis_oleifera))	Roystonea_regia)	((Reinhardtia_paiewonskiana	Reinhardtia_latisecta)	((((Manicaria_saccifera	((Reinhardtia_simplex	((Veitchia_spiralis	Kentiopsis_piersoniorum)	((Heterospathe_cagayanensis	(Dictyosperma_album	Hydriastele_microspadix))	(Burretiokentia_grandiflora	Dypsis_decaryi))))	(Prestoea_acuminata	(Oenocarpus_bataua	Oenocarpus_minor))))	Geonoma_undata)	Reinhardtia_gracilis)	Pelagodoxa_henryana))))	Nypa_fruticans))	Calamus_caryotoides)	Kingia_australis);
((((((((((Veitchia_spiralis	(Reinhardtia_simplex	Kentiopsis_piersoniorum))	(Heterospathe_cagayanensis	Hydriastele_microspadix))	(Burretiokentia_grandiflora	Dypsis_decaryi))	Dictyosperma_album)	(Prestoea_acuminata	(Oenocarpus_bataua	Oenocarpus_minor)))	(Manicaria_saccifera	(Geonoma_undata	Pelagodoxa_henryana)))	Reinhardtia_gracilis)	((Sabal_domingensis	Serenoa_repens)	((Iriartea_deltoidea	Pseudophoenix_vinifera)	((Roystonea_regia	(Nypa_fruticans	(Orania_palindan	(Podococcus_barteri	Sclerosperma_profizianum))))	(((Bactris_major	(Leopoldinia_pulchra	Attalea_speciosa))	(Elaeis_guineensis	Elaeis_oleifera))	(Reinhardtia_paiewonskiana	Reinhardtia_latisecta))))))	Calamus_caryotoides)	Kingia_australis);
((((((Manicaria_saccifera	(Prestoea_acuminata	(Oenocarpus_bataua	Oenocarpus_minor)))	(Geonoma_undata	Pelagodoxa_henryana))	(((Hydriastele_microspadix	Dictyosperma_album)	(Dypsis_decaryi	((Kentiopsis_piersoniorum	(Veitchia_spiralis	Burretiokentia_grandiflora))	Heterospathe_cagayanensis)))	(((((Iriartea_deltoidea	(Sabal_domingensis	Serenoa_repens))	(Podococcus_barteri	(Reinhardtia_paiewonskiana	(Reinhardtia_simplex	Reinhardtia_latisecta))))	(((Bactris_major	(Leopoldinia_pulchra	Attalea_speciosa))	(Elaeis_guineensis	Elaeis_oleifera))	Pseudophoenix_vinifera))	(Orania_palindan	Sclerosperma_profizianum))	(Nypa_fruticans	Roystonea_regia))))	Reinhardtia_gracilis)	Calamus_caryotoides)	Kingia_australis);
(((((Geonoma_undata	((Manicaria_saccifera	((Hydriastele_microspadix	(Burretiokentia_grandiflora	(Dypsis_decaryi	((Kentiopsis_piersoniorum	Veitchia_spiralis)	Heterospathe_cagayanensis))))	Dictyosperma_album))	(Prestoea_acuminata	(Oenocarpus_bataua	Oenocarpus_minor))))	Reinhardtia_gracilis)	(((Leopoldinia_pulchra	Pelagodoxa_henryana)	(((Sabal_domingensis	Serenoa_repens)	(((Podococcus_barteri	((Reinhardtia_paiewonskiana	Reinhardtia_latisecta)	Reinhardtia_simplex))	((Bactris_major	Attalea_speciosa)	(Elaeis_guineensis	Elaeis_oleifera)))	(Pseudophoenix_vinifera	((Iriartea_deltoidea	Orania_palindan)	Sclerosperma_profizianum))))	Roystonea_regia))	Nypa_fruticans))	Calamus_caryotoides)	Kingia_australis);
((((Geonoma_undata	(((Dypsis_decaryi	(Hydriastele_microspadix	((Kentiopsis_piersoniorum	Veitchia_spiralis)	(Burretiokentia_grandiflora	Heterospathe_cagayanensis))))	Dictyosperma_album)	((Prestoea_acuminata	(Oenocarpus_bataua	Oenocarpus_minor))	Manicaria_saccifera)))	(((Leopoldinia_pulchra	Pelagodoxa_henryana)	(((Reinhardtia_gracilis	(((Iriartea_deltoidea	Attalea_speciosa)	(Elaeis_guineensis	Elaeis_oleifera))	((Pseudophoenix_vinifera	(Orania_palindan	Sclerosperma_profizianum))	(Bactris_major	Roystonea_regia))))	(Sabal_domingensis	Serenoa_repens))	(Podococcus_barteri	((Reinhardtia_paiewonskiana	Reinhardtia_latisecta)	Reinhardtia_simplex))))	Nypa_fruticans))	Calamus_caryotoides)	Kingia_australis);
((Calamus_caryotoides	(Reinhardtia_gracilis	(((((((Bactris_major	((Iriartea_deltoidea	(Reinhardtia_paiewonskiana	(Reinhardtia_simplex	Reinhardtia_latisecta)))	Podococcus_barteri))	Pseudophoenix_vinifera)	(Orania_palindan	Sclerosperma_profizianum))	(Roystonea_regia	(Attalea_speciosa	(Elaeis_guineensis	Elaeis_oleifera))))	(Sabal_domingensis	Serenoa_repens))	(Nypa_fruticans	Pelagodoxa_henryana))	(((((Oenocarpus_bataua	Oenocarpus_minor)	Prestoea_acuminata)	(Leopoldinia_pulchra	Manicaria_saccifera))	(((Dypsis_decaryi	Burretiokentia_grandiflora)	(Hydriastele_microspadix	((Veitchia_spiralis	Kentiopsis_piersoniorum)	Heterospathe_cagayanensis)))	Dictyosperma_album))	Geonoma_undata))))	Kingia_australis);
((Calamus_caryotoides	(((Reinhardtia_paiewonskiana	Reinhardtia_latisecta)	((Nypa_fruticans	((Pseudophoenix_vinifera	(Sabal_domingensis	Serenoa_repens))	((Orania_palindan	Sclerosperma_profizianum)	(Roystonea_regia	((Bactris_major	Attalea_speciosa)	(Elaeis_guineensis	Elaeis_oleifera))))))	(Reinhardtia_gracilis	(((((Oenocarpus_bataua	Oenocarpus_minor)	Prestoea_acuminata)	(Dypsis_decaryi	Manicaria_saccifera))	((Burretiokentia_grandiflora	((Hydriastele_microspadix	(Veitchia_spiralis	(Reinhardtia_simplex	Kentiopsis_piersoniorum)))	Heterospathe_cagayanensis))	Dictyosperma_album))	(Pelagodoxa_henryana	(Iriartea_deltoidea	Geonoma_undata))))))	(Leopoldinia_pulchra	Podococcus_barteri)))	Kingia_australis);
((Calamus_caryotoides	(((Iriartea_deltoidea	(Sabal_domingensis	Serenoa_repens))	(((Orania_palindan	Sclerosperma_profizianum)	((Reinhardtia_gracilis	(Roystonea_regia	(Attalea_speciosa	(Elaeis_guineensis	Elaeis_oleifera))))	((Podococcus_barteri	(Reinhardtia_simplex	(Reinhardtia_paiewonskiana	Reinhardtia_latisecta)))	Bactris_major)))	(Nypa_fruticans	Pseudophoenix_vinifera)))	(((Pelagodoxa_henryana	Geonoma_undata)	(Leopoldinia_pulchra	Manicaria_saccifera))	(((Oenocarpus_bataua	Oenocarpus_minor)	Prestoea_acuminata)	((Dypsis_decaryi	(Heterospathe_cagayanensis	((Veitchia_spiralis	Kentiopsis_piersoniorum)	Burretiokentia_grandiflora)))	(Hydriastele_microspadix	Dictyosperma_album))))))	Kingia_australis);
((Calamus_caryotoides	(((Sabal_domingensis	Serenoa_repens)	(((Bactris_major	(Nypa_fruticans	(Orania_palindan	Sclerosperma_profizianum)))	((Roystonea_regia	(Attalea_speciosa	(Elaeis_guineensis	Elaeis_oleifera)))	(Podococcus_barteri	(Reinhardtia_simplex	(Reinhardtia_paiewonskiana	Reinhardtia_latisecta)))))	(Iriartea_deltoidea	Pseudophoenix_vinifera)))	((Reinhardtia_gracilis	(((((Oenocarpus_bataua	Oenocarpus_minor)	Prestoea_acuminata)	((((Dypsis_decaryi	Heterospathe_cagayanensis)	(Hydriastele_microspadix	Kentiopsis_piersoniorum))	(Burretiokentia_grandiflora	Veitchia_spiralis))	Dictyosperma_album))	Manicaria_saccifera)	(Leopoldinia_pulchra	Geonoma_undata)))	Pelagodoxa_henryana)))	Kingia_australis);
((Calamus_caryotoides	((((Sabal_domingensis	Serenoa_repens)	Iriartea_deltoidea)	(((Orania_palindan	Sclerosperma_profizianum)	((Roystonea_regia	(Bactris_major	(Attalea_speciosa	((Leopoldinia_pulchra	Elaeis_guineensis)	Elaeis_oleifera))))	(Podococcus_barteri	(Reinhardtia_simplex	(Reinhardtia_paiewonskiana	Reinhardtia_latisecta)))))	Pseudophoenix_vinifera))	((((((((Dypsis_decaryi	Heterospathe_cagayanensis)	(Hydriastele_microspadix	Dictyosperma_album))	(Veitchia_spiralis	Kentiopsis_piersoniorum))	Burretiokentia_grandiflora)	(((Oenocarpus_bataua	Oenocarpus_minor)	Prestoea_acuminata)	Reinhardtia_gracilis))	Manicaria_saccifera)	Geonoma_undata)	(Nypa_fruticans	Pelagodoxa_henryana))))	Kingia_australis);
((Calamus_caryotoides	((Nypa_fruticans	(Roystonea_regia	(((Reinhardtia_paiewonskiana	(Reinhardtia_simplex	Reinhardtia_latisecta))	((Elaeis_guineensis	Elaeis_oleifera)	(Bactris_major	Attalea_speciosa)))	((((Iriartea_deltoidea	Podococcus_barteri)	(Orania_palindan	Sclerosperma_profizianum))	(Pseudophoenix_vinifera	Reinhardtia_gracilis))	(Sabal_domingensis	Serenoa_repens)))))	(((((Oenocarpus_bataua	Oenocarpus_minor)	Prestoea_acuminata)	(Leopoldinia_pulchra	Manicaria_saccifera))	(Geonoma_undata	Pelagodoxa_henryana))	((Hydriastele_microspadix	(Heterospathe_cagayanensis	(Dypsis_decaryi	(Burretiokentia_grandiflora	(Veitchia_spiralis	Kentiopsis_piersoniorum)))))	Dictyosperma_album))))	Kingia_australis);
((Calamus_caryotoides	((Sabal_domingensis	Serenoa_repens)	(((((Reinhardtia_paiewonskiana	(Reinhardtia_simplex	Reinhardtia_latisecta))	(Iriartea_deltoidea	Podococcus_barteri))	(Pseudophoenix_vinifera	((Elaeis_guineensis	Elaeis_oleifera)	(Bactris_major	Attalea_speciosa))))	((Nypa_fruticans	(Orania_palindan	Sclerosperma_profizianum))	Roystonea_regia))	(((Geonoma_undata	((Hydriastele_microspadix	((Heterospathe_cagayanensis	(Veitchia_spiralis	Kentiopsis_piersoniorum))	Burretiokentia_grandiflora))	Dictyosperma_album))	(((Oenocarpus_bataua	Oenocarpus_minor)	(Reinhardtia_gracilis	Prestoea_acuminata))	(Dypsis_decaryi	(Leopoldinia_pulchra	Manicaria_saccifera))))	Pelagodoxa_henryana))))	Kingia_australis);
((Calamus_caryotoides	(Reinhardtia_gracilis	(((Nypa_fruticans	Pelagodoxa_henryana)	((Bactris_major	((((Reinhardtia_paiewonskiana	Reinhardtia_latisecta)	Reinhardtia_simplex)	Podococcus_barteri)	(Roystonea_regia	((Elaeis_guineensis	Elaeis_oleifera)	(Iriartea_deltoidea	Attalea_speciosa)))))	((Pseudophoenix_vinifera	(Orania_palindan	Sclerosperma_profizianum))	(Sabal_domingensis	Serenoa_repens))))	(((Leopoldinia_pulchra	Manicaria_saccifera)	((((Veitchia_spiralis	Kentiopsis_piersoniorum)	(((Dypsis_decaryi	Burretiokentia_grandiflora)	Heterospathe_cagayanensis)	Hydriastele_microspadix))	Dictyosperma_album)	((Oenocarpus_bataua	Oenocarpus_minor)	Prestoea_acuminata)))	Geonoma_undata))))	Kingia_australis);
((Calamus_caryotoides	(Reinhardtia_gracilis	(((Nypa_fruticans	Pelagodoxa_henryana)	(((Reinhardtia_paiewonskiana	(Reinhardtia_simplex	Reinhardtia_latisecta))	(Podococcus_barteri	((Attalea_speciosa	(Elaeis_guineensis	Elaeis_oleifera))	(Leopoldinia_pulchra	Iriartea_deltoidea))))	((Roystonea_regia	Bactris_major)	((Sabal_domingensis	Serenoa_repens)	(Pseudophoenix_vinifera	(Orania_palindan	Sclerosperma_profizianum))))))	(((((((Veitchia_spiralis	Kentiopsis_piersoniorum)	(Dypsis_decaryi	Heterospathe_cagayanensis))	Burretiokentia_grandiflora)	Hydriastele_microspadix)	Dictyosperma_album)	(((Oenocarpus_bataua	Oenocarpus_minor)	Prestoea_acuminata)	Manicaria_saccifera))	Geonoma_undata))))	Kingia_australis);
((Calamus_caryotoides	(((Nypa_fruticans	Pelagodoxa_henryana)	((((Orania_palindan	Sclerosperma_profizianum)	((Roystonea_regia	Bactris_major)	(Attalea_speciosa	(Elaeis_guineensis	Elaeis_oleifera))))	((((Leopoldinia_pulchra	Iriartea_deltoidea)	((Reinhardtia_paiewonskiana	Reinhardtia_latisecta)	Reinhardtia_simplex))	(Reinhardtia_gracilis	Podococcus_barteri))	Pseudophoenix_vinifera))	(Sabal_domingensis	Serenoa_repens)))	((((((Heterospathe_cagayanensis	(Veitchia_spiralis	Kentiopsis_piersoniorum))	Burretiokentia_grandiflora)	Hydriastele_microspadix)	Dictyosperma_album)	(((Oenocarpus_bataua	Oenocarpus_minor)	Prestoea_acuminata)	(Dypsis_decaryi	Manicaria_saccifera)))	Geonoma_undata)))	Kingia_australis);
(((Bactris_major	((Sclerosperma_profizianum	Orania_palindan)	(((Nypa_fruticans	Pseudophoenix_vinifera)	(Sabal_domingensis	Serenoa_repens))	(((Pelagodoxa_henryana	(Reinhardtia_gracilis	(Geonoma_undata	((Dictyosperma_album	(Hydriastele_microspadix	(((Kentiopsis_piersoniorum	Veitchia_spiralis)	Heterospathe_cagayanensis)	Burretiokentia_grandiflora)))	((Dypsis_decaryi	Manicaria_saccifera)	(Prestoea_acuminata	(Oenocarpus_minor	Oenocarpus_bataua)))))))	((Iriartea_deltoidea	(Reinhardtia_simplex	(Reinhardtia_paiewonskiana	Reinhardtia_latisecta)))	(Leopoldinia_pulchra	Podococcus_barteri)))	(Roystonea_regia	((Elaeis_guineensis	Elaeis_oleifera)	Attalea_speciosa))))))	Calamus_caryotoides)	Kingia_australis);
((((((((Reinhardtia_paiewonskiana	(Reinhardtia_simplex	Reinhardtia_latisecta))	Podococcus_barteri)	(Nypa_fruticans	((Iriartea_deltoidea	Sclerosperma_profizianum)	Orania_palindan)))	(((Roystonea_regia	((Leopoldinia_pulchra	(Elaeis_guineensis	Elaeis_oleifera))	Attalea_speciosa))	Bactris_major)	Pseudophoenix_vinifera))	(Serenoa_repens	Sabal_domingensis))	(((Prestoea_acuminata	(Oenocarpus_minor	Oenocarpus_bataua))	((Manicaria_saccifera	(Pelagodoxa_henryana	Geonoma_undata))	(Dictyosperma_album	(Hydriastele_microspadix	((((Veitchia_spiralis	Burretiokentia_grandiflora)	Kentiopsis_piersoniorum)	Heterospathe_cagayanensis)	Dypsis_decaryi)))))	Reinhardtia_gracilis))	Calamus_caryotoides)	Kingia_australis);
((((((((Pseudophoenix_vinifera	(Nypa_fruticans	(Sclerosperma_profizianum	Orania_palindan)))	(Serenoa_repens	Sabal_domingensis))	(Roystonea_regia	(Attalea_speciosa	((Elaeis_guineensis	Elaeis_oleifera)	Bactris_major))))	(Pelagodoxa_henryana	(Leopoldinia_pulchra	((((Reinhardtia_gracilis	(Dictyosperma_album	((Veitchia_spiralis	Burretiokentia_grandiflora)	((Dypsis_decaryi	Heterospathe_cagayanensis)	(Kentiopsis_piersoniorum	Hydriastele_microspadix)))))	((Iriartea_deltoidea	Prestoea_acuminata)	(Oenocarpus_minor	Oenocarpus_bataua)))	Manicaria_saccifera)	Geonoma_undata))))	(Reinhardtia_simplex	Podococcus_barteri))	(Reinhardtia_paiewonskiana	Reinhardtia_latisecta))	Calamus_caryotoides)	Kingia_australis);
(((((((Dictyosperma_album	(((Veitchia_spiralis	Kentiopsis_piersoniorum)	((Dypsis_decaryi	Burretiokentia_grandiflora)	Heterospathe_cagayanensis))	Hydriastele_microspadix))	((Prestoea_acuminata	(Oenocarpus_minor	Oenocarpus_bataua))	Manicaria_saccifera))	Geonoma_undata)	Reinhardtia_gracilis)	((((Reinhardtia_simplex	Reinhardtia_paiewonskiana)	Reinhardtia_latisecta)	(((Pseudophoenix_vinifera	(Iriartea_deltoidea	((Podococcus_barteri	Sclerosperma_profizianum)	Orania_palindan)))	(Serenoa_repens	Sabal_domingensis))	(Bactris_major	(Roystonea_regia	(Attalea_speciosa	(Elaeis_guineensis	Elaeis_oleifera))))))	(Leopoldinia_pulchra	(Nypa_fruticans	Pelagodoxa_henryana))))	Calamus_caryotoides)	Kingia_australis);
(((((((Reinhardtia_gracilis	Prestoea_acuminata)	(Oenocarpus_minor	Oenocarpus_bataua))	(Manicaria_saccifera	(Dictyosperma_album	((((Veitchia_spiralis	Kentiopsis_piersoniorum)	(Burretiokentia_grandiflora	Heterospathe_cagayanensis))	Dypsis_decaryi)	Hydriastele_microspadix))))	Geonoma_undata)	(((Serenoa_repens	Sabal_domingensis)	((Roystonea_regia	((Bactris_major	(Leopoldinia_pulchra	Attalea_speciosa))	(Elaeis_guineensis	Elaeis_oleifera)))	((Podococcus_barteri	((Reinhardtia_paiewonskiana	Reinhardtia_latisecta)	Reinhardtia_simplex))	(Pseudophoenix_vinifera	(Iriartea_deltoidea	(Sclerosperma_profizianum	Orania_palindan))))))	(Nypa_fruticans	Pelagodoxa_henryana)))	Calamus_caryotoides)	Kingia_australis);
(((Sabal_domingensis	((((Bactris_major	Pseudophoenix_vinifera)	(Sclerosperma_profizianum	Orania_palindan))	((Roystonea_regia	(((Leopoldinia_pulchra	Iriartea_deltoidea)	Attalea_speciosa)	(Elaeis_guineensis	Elaeis_oleifera)))	((Podococcus_barteri	((Reinhardtia_paiewonskiana	Reinhardtia_latisecta)	Reinhardtia_simplex))	((Nypa_fruticans	Pelagodoxa_henryana)	((((Dypsis_decaryi	Manicaria_saccifera)	((Dictyosperma_album	((Heterospathe_cagayanensis	((Veitchia_spiralis	Burretiokentia_grandiflora)	Kentiopsis_piersoniorum))	Hydriastele_microspadix))	(Prestoea_acuminata	(Oenocarpus_minor	Oenocarpus_bataua))))	Geonoma_undata)	Reinhardtia_gracilis)))))	Serenoa_repens))	Calamus_caryotoides)	Kingia_australis);
((((Sclerosperma_profizianum	Orania_palindan)	(((Sabal_domingensis	Serenoa_repens)	((Nypa_fruticans	Pseudophoenix_vinifera)	(Reinhardtia_gracilis	(Roystonea_regia	((Bactris_major	Attalea_speciosa)	(Elaeis_guineensis	Elaeis_oleifera))))))	((Iriartea_deltoidea	((Leopoldinia_pulchra	Podococcus_barteri)	((Reinhardtia_paiewonskiana	Reinhardtia_latisecta)	Reinhardtia_simplex)))	(((Prestoea_acuminata	(Oenocarpus_minor	Oenocarpus_bataua))	((Hydriastele_microspadix	Dictyosperma_album)	((Kentiopsis_piersoniorum	Veitchia_spiralis)	(Dypsis_decaryi	(Burretiokentia_grandiflora	Heterospathe_cagayanensis)))))	((Pelagodoxa_henryana	Geonoma_undata)	Manicaria_saccifera)))))	Calamus_caryotoides)	Kingia_australis);
(((((Geonoma_undata	((Prestoea_acuminata	(Oenocarpus_minor	Oenocarpus_bataua))	(((((Veitchia_spiralis	Hydriastele_microspadix)	Burretiokentia_grandiflora)	(Kentiopsis_piersoniorum	(Dypsis_decaryi	Heterospathe_cagayanensis)))	Dictyosperma_album)	Manicaria_saccifera)))	Reinhardtia_gracilis)	((((Leopoldinia_pulchra	Podococcus_barteri)	(((Reinhardtia_paiewonskiana	(Reinhardtia_simplex	Reinhardtia_latisecta))	(Pseudophoenix_vinifera	(Sclerosperma_profizianum	(Iriartea_deltoidea	Orania_palindan))))	((Roystonea_regia	(Attalea_speciosa	(Elaeis_guineensis	Elaeis_oleifera)))	Bactris_major)))	(Sabal_domingensis	Serenoa_repens))	(Nypa_fruticans	Pelagodoxa_henryana)))	Calamus_caryotoides)	Kingia_australis);
(((((((((Iriartea_deltoidea	((Reinhardtia_paiewonskiana	Reinhardtia_latisecta)	Reinhardtia_simplex))	Podococcus_barteri)	(Sclerosperma_profizianum	Orania_palindan))	(Bactris_major	(Pseudophoenix_vinifera	(Roystonea_regia	((Leopoldinia_pulchra	Attalea_speciosa)	(Elaeis_guineensis	Elaeis_oleifera))))))	(Sabal_domingensis	Serenoa_repens))	(Pelagodoxa_henryana	((Geonoma_undata	(Manicaria_saccifera	((Prestoea_acuminata	(Oenocarpus_minor	Oenocarpus_bataua))	(((Heterospathe_cagayanensis	((Veitchia_spiralis	Burretiokentia_grandiflora)	(Dypsis_decaryi	Kentiopsis_piersoniorum)))	Hydriastele_microspadix)	Dictyosperma_album))))	Reinhardtia_gracilis)))	Nypa_fruticans)	Calamus_caryotoides)	Kingia_australis);
(((((Sclerosperma_profizianum	Orania_palindan)	(((Roystonea_regia	Bactris_major)	(((Iriartea_deltoidea	((Reinhardtia_paiewonskiana	Reinhardtia_latisecta)	Reinhardtia_simplex))	Podococcus_barteri)	((Leopoldinia_pulchra	Attalea_speciosa)	(Elaeis_guineensis	Elaeis_oleifera))))	(Pseudophoenix_vinifera	(Sabal_domingensis	Serenoa_repens))))	((Nypa_fruticans	Pelagodoxa_henryana)	(Geonoma_undata	(Reinhardtia_gracilis	((Manicaria_saccifera	(Prestoea_acuminata	(Oenocarpus_minor	Oenocarpus_bataua)))	((Hydriastele_microspadix	(Dypsis_decaryi	(Heterospathe_cagayanensis	((Veitchia_spiralis	Burretiokentia_grandiflora)	Kentiopsis_piersoniorum))))	Dictyosperma_album))))))	Calamus_caryotoides)	Kingia_australis);
((Calamus_caryotoides	(Reinhardtia_gracilis	((((Prestoea_acuminata	(Oenocarpus_bataua	Oenocarpus_minor))	(((Burretiokentia_grandiflora	Veitchia_spiralis)	(Dypsis_decaryi	Kentiopsis_piersoniorum))	((Dictyosperma_album	Hydriastele_microspadix)	Heterospathe_cagayanensis)))	(Manicaria_saccifera	(Leopoldinia_pulchra	(Geonoma_undata	Pelagodoxa_henryana))))	(((Serenoa_repens	Sabal_domingensis)	(Pseudophoenix_vinifera	((Bactris_major	(Podococcus_barteri	((Reinhardtia_paiewonskiana	Reinhardtia_latisecta)	Reinhardtia_simplex)))	(Roystonea_regia	((Elaeis_oleifera	Elaeis_guineensis)	Attalea_speciosa)))))	((Iriartea_deltoidea	(Orania_palindan	Sclerosperma_profizianum))	Nypa_fruticans)))))	Kingia_australis);
((Calamus_caryotoides	(((Nypa_fruticans	Pelagodoxa_henryana)	(Reinhardtia_gracilis	((Manicaria_saccifera	((Prestoea_acuminata	(Oenocarpus_bataua	Oenocarpus_minor))	((Veitchia_spiralis	Kentiopsis_piersoniorum)	((Dictyosperma_album	((Dypsis_decaryi	Hydriastele_microspadix)	Heterospathe_cagayanensis))	Burretiokentia_grandiflora))))	(Leopoldinia_pulchra	Geonoma_undata))))	(((Sabal_domingensis	(Podococcus_barteri	((Reinhardtia_paiewonskiana	Reinhardtia_latisecta)	Reinhardtia_simplex)))	((Serenoa_repens	(Bactris_major	Pseudophoenix_vinifera))	(Roystonea_regia	((Elaeis_oleifera	Elaeis_guineensis)	Attalea_speciosa))))	((Iriartea_deltoidea	Orania_palindan)	Sclerosperma_profizianum))))	Kingia_australis);
((Calamus_caryotoides	((((Sabal_domingensis	Serenoa_repens)	(((Podococcus_barteri	(Orania_palindan	Sclerosperma_profizianum))	(Pseudophoenix_vinifera	(Bactris_major	(Iriartea_deltoidea	(Reinhardtia_paiewonskiana	(Reinhardtia_simplex	Reinhardtia_latisecta))))))	(Roystonea_regia	((Elaeis_oleifera	Elaeis_guineensis)	(Leopoldinia_pulchra	Attalea_speciosa)))))	Nypa_fruticans)	((Pelagodoxa_henryana	Geonoma_undata)	(Manicaria_saccifera	((Prestoea_acuminata	(Oenocarpus_bataua	Oenocarpus_minor))	((Dypsis_decaryi	(((Burretiokentia_grandiflora	(Heterospathe_cagayanensis	(Veitchia_spiralis	Kentiopsis_piersoniorum)))	Reinhardtia_gracilis)	Hydriastele_microspadix))	Dictyosperma_album))))))	Kingia_australis);
((Calamus_caryotoides	(((Leopoldinia_pulchra	(((Serenoa_repens	Pseudophoenix_vinifera)	(Sabal_domingensis	((Orania_palindan	Sclerosperma_profizianum)	(Roystonea_regia	((Podococcus_barteri	((Reinhardtia_paiewonskiana	Reinhardtia_latisecta)	Reinhardtia_simplex))	((Elaeis_oleifera	Elaeis_guineensis)	(Bactris_major	Attalea_speciosa)))))))	Iriartea_deltoidea))	(((Burretiokentia_grandiflora	Veitchia_spiralis)	((Heterospathe_cagayanensis	((Hydriastele_microspadix	Kentiopsis_piersoniorum)	Dypsis_decaryi))	Dictyosperma_album))	(Manicaria_saccifera	((Reinhardtia_gracilis	Prestoea_acuminata)	(Oenocarpus_bataua	Oenocarpus_minor)))))	(Nypa_fruticans	(Pelagodoxa_henryana	Geonoma_undata))))	Kingia_australis);
((Calamus_caryotoides	(((Roystonea_regia	(((Elaeis_oleifera	Leopoldinia_pulchra)	Elaeis_guineensis)	Attalea_speciosa))	((Reinhardtia_gracilis	(Podococcus_barteri	((Reinhardtia_paiewonskiana	Reinhardtia_latisecta)	Reinhardtia_simplex)))	((Sabal_domingensis	Serenoa_repens)	(Pseudophoenix_vinifera	(Bactris_major	((Nypa_fruticans	Sclerosperma_profizianum)	(Iriartea_deltoidea	Orania_palindan)))))))	((Prestoea_acuminata	(Oenocarpus_bataua	Oenocarpus_minor))	((Dictyosperma_album	((Burretiokentia_grandiflora	Veitchia_spiralis)	((Hydriastele_microspadix	Kentiopsis_piersoniorum)	(Dypsis_decaryi	Heterospathe_cagayanensis))))	((Geonoma_undata	Pelagodoxa_henryana)	Manicaria_saccifera)))))	Kingia_australis);
((Calamus_caryotoides	(((((Sclerosperma_profizianum	Orania_palindan)	((Podococcus_barteri	((Reinhardtia_paiewonskiana	Reinhardtia_latisecta)	Reinhardtia_simplex))	(Roystonea_regia	((Bactris_major	(Elaeis_oleifera	Elaeis_guineensis))	Attalea_speciosa))))	((Sabal_domingensis	Serenoa_repens)	Pseudophoenix_vinifera))	Nypa_fruticans)	(Pelagodoxa_henryana	((Leopoldinia_pulchra	((Iriartea_deltoidea	Manicaria_saccifera)	(((Reinhardtia_gracilis	Prestoea_acuminata)	(Oenocarpus_bataua	Oenocarpus_minor))	((((Dypsis_decaryi	Burretiokentia_grandiflora)	(Kentiopsis_piersoniorum	Veitchia_spiralis))	Heterospathe_cagayanensis)	(Dictyosperma_album	Hydriastele_microspadix)))))	Geonoma_undata))))	Kingia_australis);
((Calamus_caryotoides	(((((Roystonea_regia	((Elaeis_oleifera	Elaeis_guineensis)	Attalea_speciosa))	(((Bactris_major	Pseudophoenix_vinifera)	(Podococcus_barteri	(Sclerosperma_profizianum	Orania_palindan)))	(Sabal_domingensis	Serenoa_repens)))	(Leopoldinia_pulchra	((Reinhardtia_paiewonskiana	Reinhardtia_latisecta)	Reinhardtia_simplex)))	(Pelagodoxa_henryana	Nypa_fruticans))	(((Manicaria_saccifera	((Iriartea_deltoidea	(Prestoea_acuminata	(Oenocarpus_bataua	Oenocarpus_minor)))	(Dictyosperma_album	(Hydriastele_microspadix	((Dypsis_decaryi	(Kentiopsis_piersoniorum	(Veitchia_spiralis	Burretiokentia_grandiflora)))	Heterospathe_cagayanensis)))))	Geonoma_undata)	Reinhardtia_gracilis)))	Kingia_australis);
((Calamus_caryotoides	((((((Reinhardtia_paiewonskiana	(Reinhardtia_simplex	Reinhardtia_latisecta))	((Pseudophoenix_vinifera	(Bactris_major	(Roystonea_regia	((Elaeis_oleifera	Elaeis_guineensis)	Attalea_speciosa))))	(Sabal_domingensis	Serenoa_repens)))	(Sclerosperma_profizianum	Orania_palindan))	Podococcus_barteri)	(Pelagodoxa_henryana	Nypa_fruticans))	((((Manicaria_saccifera	((Prestoea_acuminata	((Oenocarpus_bataua	Leopoldinia_pulchra)	Oenocarpus_minor))	Iriartea_deltoidea))	(Dictyosperma_album	(((Dypsis_decaryi	Kentiopsis_piersoniorum)	Heterospathe_cagayanensis)	(Hydriastele_microspadix	(Veitchia_spiralis	Burretiokentia_grandiflora)))))	Geonoma_undata)	Reinhardtia_gracilis)))	Kingia_australis);
((Calamus_caryotoides	((((Pelagodoxa_henryana	(Manicaria_saccifera	((Leopoldinia_pulchra	((Reinhardtia_gracilis	Prestoea_acuminata)	(Oenocarpus_bataua	Oenocarpus_minor)))	(Dictyosperma_album	(Hydriastele_microspadix	(Burretiokentia_grandiflora	(Heterospathe_cagayanensis	(Dypsis_decaryi	(Veitchia_spiralis	Kentiopsis_piersoniorum)))))))))	Geonoma_undata)	((Roystonea_regia	((Elaeis_oleifera	Elaeis_guineensis)	(Bactris_major	Attalea_speciosa)))	(Podococcus_barteri	(Iriartea_deltoidea	(Reinhardtia_paiewonskiana	(Reinhardtia_simplex	Reinhardtia_latisecta))))))	((Nypa_fruticans	(Sclerosperma_profizianum	Orania_palindan))	(Pseudophoenix_vinifera	(Sabal_domingensis	Serenoa_repens)))))	Kingia_australis);
((Calamus_caryotoides	((((Bactris_major	Pseudophoenix_vinifera)	(Sabal_domingensis	Serenoa_repens))	((((Reinhardtia_paiewonskiana	Reinhardtia_latisecta)	Reinhardtia_simplex)	((((((Heterospathe_cagayanensis	((Burretiokentia_grandiflora	Veitchia_spiralis)	Kentiopsis_piersoniorum))	(Dictyosperma_album	Hydriastele_microspadix))	(Leopoldinia_pulchra	(Manicaria_saccifera	(Prestoea_acuminata	(Oenocarpus_bataua	Oenocarpus_minor)))))	Dypsis_decaryi)	(Geonoma_undata	(Nypa_fruticans	Pelagodoxa_henryana)))	(Sclerosperma_profizianum	(Iriartea_deltoidea	Orania_palindan))))	(Reinhardtia_gracilis	(Roystonea_regia	((Elaeis_oleifera	Elaeis_guineensis)	Attalea_speciosa)))))	Podococcus_barteri))	Kingia_australis);
((((Sabal_domingensis	Serenoa_repens)	((((Bactris_major	Roystonea_regia)	((((Reinhardtia_latisecta	Reinhardtia_simplex)	Reinhardtia_paiewonskiana)	Podococcus_barteri)	((Elaeis_guineensis	Elaeis_oleifera)	(Leopoldinia_pulchra	Attalea_speciosa))))	((Nypa_fruticans	(Orania_palindan	Sclerosperma_profizianum))	(Iriartea_deltoidea	Pseudophoenix_vinifera)))	(Pelagodoxa_henryana	((((Manicaria_saccifera	((Oenocarpus_minor	Oenocarpus_bataua)	Prestoea_acuminata))	(Dictyosperma_album	(Hydriastele_microspadix	((Veitchia_spiralis	Kentiopsis_piersoniorum)	((Burretiokentia_grandiflora	Dypsis_decaryi)	Heterospathe_cagayanensis)))))	Geonoma_undata)	Reinhardtia_gracilis))))	Calamus_caryotoides)	Kingia_australis);
((((Sabal_domingensis	Serenoa_repens)	((Iriartea_deltoidea	((Pelagodoxa_henryana	Nypa_fruticans)	(((Geonoma_undata	Manicaria_saccifera)	(((Oenocarpus_minor	Oenocarpus_bataua)	Prestoea_acuminata)	(((Burretiokentia_grandiflora	Veitchia_spiralis)	((Dypsis_decaryi	Kentiopsis_piersoniorum)	Heterospathe_cagayanensis))	(Dictyosperma_album	Hydriastele_microspadix))))	Reinhardtia_gracilis)))	((((Orania_palindan	Sclerosperma_profizianum)	Bactris_major)	((Roystonea_regia	((Elaeis_guineensis	Elaeis_oleifera)	Attalea_speciosa))	(((Reinhardtia_latisecta	Reinhardtia_paiewonskiana)	Reinhardtia_simplex)	(Leopoldinia_pulchra	Podococcus_barteri))))	Pseudophoenix_vinifera)))	Calamus_caryotoides)	Kingia_australis);
((((Pelagodoxa_henryana	(Geonoma_undata	(((Oenocarpus_minor	Oenocarpus_bataua)	Prestoea_acuminata)	((Manicaria_saccifera	Reinhardtia_gracilis)	(((Burretiokentia_grandiflora	Veitchia_spiralis)	((Hydriastele_microspadix	Kentiopsis_piersoniorum)	(Heterospathe_cagayanensis	Dypsis_decaryi)))	Dictyosperma_album)))))	((((Orania_palindan	(Nypa_fruticans	Sclerosperma_profizianum))	((Roystonea_regia	((Elaeis_guineensis	Elaeis_oleifera)	(Leopoldinia_pulchra	Attalea_speciosa)))	((Iriartea_deltoidea	((Reinhardtia_latisecta	Reinhardtia_paiewonskiana)	Reinhardtia_simplex))	Podococcus_barteri)))	(Bactris_major	Pseudophoenix_vinifera))	(Sabal_domingensis	Serenoa_repens)))	Calamus_caryotoides)	Kingia_australis);
((((((((Sclerosperma_profizianum	Orania_palindan)	(((Sabal_domingensis	Serenoa_repens)	(Pseudophoenix_vinifera	(Bactris_major	(Attalea_speciosa	(Elaeis_guineensis	Elaeis_oleifera)))))	Roystonea_regia))	((Podococcus_barteri	((Reinhardtia_latisecta	Reinhardtia_paiewonskiana)	Reinhardtia_simplex))	(Leopoldinia_pulchra	Iriartea_deltoidea)))	(Nypa_fruticans	Pelagodoxa_henryana))	(Geonoma_undata	((((Oenocarpus_minor	Oenocarpus_bataua)	Prestoea_acuminata)	(((Veitchia_spiralis	Kentiopsis_piersoniorum)	(Burretiokentia_grandiflora	Heterospathe_cagayanensis))	(Hydriastele_microspadix	Dictyosperma_album)))	(Dypsis_decaryi	Manicaria_saccifera))))	Reinhardtia_gracilis)	Calamus_caryotoides)	Kingia_australis);
((((((Pseudophoenix_vinifera	(Roystonea_regia	(((Reinhardtia_simplex	Reinhardtia_latisecta)	Reinhardtia_paiewonskiana)	((Bactris_major	Attalea_speciosa)	(Elaeis_guineensis	Elaeis_oleifera)))))	(Sabal_domingensis	Serenoa_repens))	(((((Iriartea_deltoidea	((Oenocarpus_minor	Oenocarpus_bataua)	Prestoea_acuminata))	(Dictyosperma_album	(((Heterospathe_cagayanensis	((Burretiokentia_grandiflora	Veitchia_spiralis)	Kentiopsis_piersoniorum))	Dypsis_decaryi)	Hydriastele_microspadix)))	(Nypa_fruticans	(Manicaria_saccifera	(Geonoma_undata	Pelagodoxa_henryana))))	(Leopoldinia_pulchra	Podococcus_barteri))	(Sclerosperma_profizianum	Orania_palindan)))	Reinhardtia_gracilis)	Calamus_caryotoides)	Kingia_australis);
(((((((Dictyosperma_album	((Heterospathe_cagayanensis	(((Burretiokentia_grandiflora	Veitchia_spiralis)	Kentiopsis_piersoniorum)	Dypsis_decaryi))	Hydriastele_microspadix))	(Manicaria_saccifera	((Oenocarpus_minor	Oenocarpus_bataua)	Prestoea_acuminata)))	Geonoma_undata)	(Pelagodoxa_henryana	(Leopoldinia_pulchra	(((Pseudophoenix_vinifera	(Nypa_fruticans	(Sclerosperma_profizianum	Orania_palindan)))	(Sabal_domingensis	Serenoa_repens))	((Bactris_major	(Iriartea_deltoidea	(Roystonea_regia	(Attalea_speciosa	(Elaeis_guineensis	Elaeis_oleifera)))))	(Podococcus_barteri	((Reinhardtia_latisecta	Reinhardtia_paiewonskiana)	Reinhardtia_simplex)))))))	Reinhardtia_gracilis)	Calamus_caryotoides)	Kingia_australis);
(((((((Sabal_domingensis	Serenoa_repens)	Bactris_major)	Pseudophoenix_vinifera)	(((Reinhardtia_latisecta	(Reinhardtia_simplex	Reinhardtia_paiewonskiana))	(Podococcus_barteri	(Sclerosperma_profizianum	Orania_palindan)))	(Roystonea_regia	(((Leopoldinia_pulchra	Iriartea_deltoidea)	Attalea_speciosa)	(Elaeis_guineensis	Elaeis_oleifera)))))	(Nypa_fruticans	(((((Dypsis_decaryi	Manicaria_saccifera)	(Pelagodoxa_henryana	Geonoma_undata))	(Dictyosperma_album	((Heterospathe_cagayanensis	((Burretiokentia_grandiflora	Veitchia_spiralis)	Kentiopsis_piersoniorum))	Hydriastele_microspadix)))	Reinhardtia_gracilis)	((Oenocarpus_minor	Oenocarpus_bataua)	Prestoea_acuminata))))	Calamus_caryotoides)	Kingia_australis);
(((((Sabal_domingensis	Serenoa_repens)	(Bactris_major	Pseudophoenix_vinifera))	(((((Leopoldinia_pulchra	Podococcus_barteri)	((Reinhardtia_latisecta	Reinhardtia_paiewonskiana)	Reinhardtia_simplex))	(Sclerosperma_profizianum	Orania_palindan))	(Roystonea_regia	(Attalea_speciosa	(Elaeis_guineensis	Elaeis_oleifera))))	((Dictyosperma_album	(Dypsis_decaryi	((Veitchia_spiralis	((Kentiopsis_piersoniorum	Hydriastele_microspadix)	Heterospathe_cagayanensis))	Burretiokentia_grandiflora)))	((Iriartea_deltoidea	Manicaria_saccifera)	(Geonoma_undata	(((Oenocarpus_minor	Oenocarpus_bataua)	Prestoea_acuminata)	(Nypa_fruticans	(Reinhardtia_gracilis	Pelagodoxa_henryana))))))))	Calamus_caryotoides)	Kingia_australis);
(((((Geonoma_undata	((Dictyosperma_album	(Heterospathe_cagayanensis	(Hydriastele_microspadix	(Kentiopsis_piersoniorum	(Burretiokentia_grandiflora	Veitchia_spiralis)))))	((Dypsis_decaryi	Manicaria_saccifera)	((Oenocarpus_minor	Oenocarpus_bataua)	(Reinhardtia_gracilis	Prestoea_acuminata)))))	(Nypa_fruticans	Pelagodoxa_henryana))	((Sabal_domingensis	Serenoa_repens)	(((((Iriartea_deltoidea	(Leopoldinia_pulchra	Podococcus_barteri))	((Reinhardtia_latisecta	Reinhardtia_paiewonskiana)	Reinhardtia_simplex))	(Roystonea_regia	(Attalea_speciosa	(Elaeis_guineensis	Elaeis_oleifera))))	((Sclerosperma_profizianum	Orania_palindan)	Bactris_major))	Pseudophoenix_vinifera)))	Calamus_caryotoides)	Kingia_australis);
(((((((Oenocarpus_minor	Oenocarpus_bataua)	Prestoea_acuminata)	(((Hydriastele_microspadix	((Burretiokentia_grandiflora	Heterospathe_cagayanensis)	(Dypsis_decaryi	(Kentiopsis_piersoniorum	Veitchia_spiralis))))	Dictyosperma_album)	((Pelagodoxa_henryana	Geonoma_undata)	Manicaria_saccifera)))	(((((Bactris_major	Roystonea_regia)	(((Leopoldinia_pulchra	Podococcus_barteri)	((Reinhardtia_latisecta	Reinhardtia_paiewonskiana)	Reinhardtia_simplex))	(Attalea_speciosa	(Elaeis_guineensis	Elaeis_oleifera))))	(Sabal_domingensis	Serenoa_repens))	Pseudophoenix_vinifera)	((Nypa_fruticans	Sclerosperma_profizianum)	(Iriartea_deltoidea	Orania_palindan))))	Reinhardtia_gracilis)	Calamus_caryotoides)	Kingia_australis);
((((((Manicaria_saccifera	Geonoma_undata)	((Prestoea_acuminata	(Oenocarpus_minor	Oenocarpus_bataua))	(Dictyosperma_album	(Hydriastele_microspadix	(((Dypsis_decaryi	(Burretiokentia_grandiflora	Veitchia_spiralis))	Kentiopsis_piersoniorum)	Heterospathe_cagayanensis)))))	(((((Sclerosperma_profizianum	Orania_palindan)	Pseudophoenix_vinifera)	(Serenoa_repens	Sabal_domingensis))	(((Iriartea_deltoidea	(((Elaeis_oleifera	Elaeis_guineensis)	Attalea_speciosa)	Roystonea_regia))	Bactris_major)	((Leopoldinia_pulchra	Podococcus_barteri)	((Reinhardtia_simplex	Reinhardtia_paiewonskiana)	Reinhardtia_latisecta))))	(Pelagodoxa_henryana	Nypa_fruticans)))	Reinhardtia_gracilis)	Calamus_caryotoides)	Kingia_australis);
(((((Leopoldinia_pulchra	Geonoma_undata)	((Manicaria_saccifera	(Prestoea_acuminata	(Oenocarpus_minor	Oenocarpus_bataua)))	(Dictyosperma_album	(Hydriastele_microspadix	(((Veitchia_spiralis	Kentiopsis_piersoniorum)	Heterospathe_cagayanensis)	(Dypsis_decaryi	Burretiokentia_grandiflora))))))	(((Podococcus_barteri	(Reinhardtia_paiewonskiana	(Reinhardtia_simplex	Reinhardtia_latisecta)))	((Reinhardtia_gracilis	(((Elaeis_oleifera	Elaeis_guineensis)	Attalea_speciosa)	Roystonea_regia))	(((Bactris_major	((Iriartea_deltoidea	Sclerosperma_profizianum)	Orania_palindan))	Pseudophoenix_vinifera)	(Serenoa_repens	Sabal_domingensis))))	(Pelagodoxa_henryana	Nypa_fruticans)))	Calamus_caryotoides)	Kingia_australis);
((((Reinhardtia_gracilis	(Geonoma_undata	((Manicaria_saccifera	(Prestoea_acuminata	(Oenocarpus_minor	Oenocarpus_bataua)))	(Dictyosperma_album	(Veitchia_spiralis	((Dypsis_decaryi	(Heterospathe_cagayanensis	(Kentiopsis_piersoniorum	Hydriastele_microspadix)))	Burretiokentia_grandiflora))))))	(Pelagodoxa_henryana	(((((Sclerosperma_profizianum	Orania_palindan)	(Iriartea_deltoidea	Pseudophoenix_vinifera))	((Bactris_major	Roystonea_regia)	((Podococcus_barteri	((Reinhardtia_paiewonskiana	Reinhardtia_latisecta)	Reinhardtia_simplex))	((Elaeis_oleifera	Elaeis_guineensis)	(Leopoldinia_pulchra	Attalea_speciosa)))))	(Serenoa_repens	Sabal_domingensis))	Nypa_fruticans)))	Calamus_caryotoides)	Kingia_australis);
(((((Serenoa_repens	Sabal_domingensis)	(((((Roystonea_regia	((Elaeis_oleifera	Elaeis_guineensis)	Attalea_speciosa))	Bactris_major)	(((Leopoldinia_pulchra	Podococcus_barteri)	(Reinhardtia_paiewonskiana	(Reinhardtia_simplex	Reinhardtia_latisecta)))	((Dypsis_decaryi	Manicaria_saccifera)	((Geonoma_undata	Pelagodoxa_henryana)	((Iriartea_deltoidea	(Prestoea_acuminata	(Oenocarpus_minor	Oenocarpus_bataua)))	(((Veitchia_spiralis	Kentiopsis_piersoniorum)	(Heterospathe_cagayanensis	Burretiokentia_grandiflora))	(Hydriastele_microspadix	Dictyosperma_album)))))))	(Nypa_fruticans	(Sclerosperma_profizianum	Orania_palindan)))	Pseudophoenix_vinifera))	Reinhardtia_gracilis)	Calamus_caryotoides)	Kingia_australis);
((((Podococcus_barteri	(Iriartea_deltoidea	((Reinhardtia_paiewonskiana	Reinhardtia_latisecta)	Reinhardtia_simplex)))	((Sclerosperma_profizianum	Orania_palindan)	(Pseudophoenix_vinifera	((Roystonea_regia	((Elaeis_oleifera	Elaeis_guineensis)	(Bactris_major	Attalea_speciosa)))	(((Nypa_fruticans	Pelagodoxa_henryana)	(Leopoldinia_pulchra	(Reinhardtia_gracilis	((Geonoma_undata	Manicaria_saccifera)	((Prestoea_acuminata	(Oenocarpus_minor	Oenocarpus_bataua))	((Heterospathe_cagayanensis	(Dypsis_decaryi	(Kentiopsis_piersoniorum	Hydriastele_microspadix)))	(Dictyosperma_album	(Veitchia_spiralis	Burretiokentia_grandiflora))))))))	(Serenoa_repens	Sabal_domingensis))))))	Calamus_caryotoides)	Kingia_australis);
(((((Podococcus_barteri	Sclerosperma_profizianum)	Orania_palindan)	((Iriartea_deltoidea	Pseudophoenix_vinifera)	(((Reinhardtia_paiewonskiana	Reinhardtia_latisecta)	Reinhardtia_simplex)	((Pelagodoxa_henryana	(Reinhardtia_gracilis	(Geonoma_undata	(Manicaria_saccifera	((Prestoea_acuminata	(Oenocarpus_minor	Oenocarpus_bataua))	(Leopoldinia_pulchra	((Hydriastele_microspadix	(Dypsis_decaryi	(Heterospathe_cagayanensis	Kentiopsis_piersoniorum)))	(Dictyosperma_album	(Veitchia_spiralis	Burretiokentia_grandiflora)))))))))	(((Serenoa_repens	Sabal_domingensis)	(Nypa_fruticans	Bactris_major))	(Roystonea_regia	((Elaeis_oleifera	Elaeis_guineensis)	Attalea_speciosa)))))))	Calamus_caryotoides)	Kingia_australis);
((((((Nypa_fruticans	Pelagodoxa_henryana)	(Prestoea_acuminata	(Oenocarpus_minor	Oenocarpus_bataua)))	(((Manicaria_saccifera	Geonoma_undata)	((((Podococcus_barteri	(Reinhardtia_paiewonskiana	(Reinhardtia_simplex	Reinhardtia_latisecta)))	(((Serenoa_repens	Sabal_domingensis)	(Pseudophoenix_vinifera	Bactris_major))	(Roystonea_regia	((Elaeis_oleifera	Elaeis_guineensis)	Attalea_speciosa))))	(Sclerosperma_profizianum	Orania_palindan))	(Leopoldinia_pulchra	Iriartea_deltoidea)))	(((Dypsis_decaryi	Heterospathe_cagayanensis)	(Hydriastele_microspadix	Kentiopsis_piersoniorum))	(Dictyosperma_album	(Veitchia_spiralis	Burretiokentia_grandiflora)))))	Reinhardtia_gracilis)	Calamus_caryotoides)	Kingia_australis);
(((((((Serenoa_repens	Sabal_domingensis)	(((Iriartea_deltoidea	Sclerosperma_profizianum)	(Podococcus_barteri	Orania_palindan))	(Roystonea_regia	((Reinhardtia_paiewonskiana	(Reinhardtia_simplex	Reinhardtia_latisecta))	((Elaeis_oleifera	Elaeis_guineensis)	(Bactris_major	Attalea_speciosa))))))	Pseudophoenix_vinifera)	(Pelagodoxa_henryana	Nypa_fruticans))	(Reinhardtia_gracilis	((Geonoma_undata	(((Hydriastele_microspadix	((Burretiokentia_grandiflora	Heterospathe_cagayanensis)	(Veitchia_spiralis	Kentiopsis_piersoniorum)))	Dictyosperma_album)	((Dypsis_decaryi	Manicaria_saccifera)	(Prestoea_acuminata	(Oenocarpus_minor	Oenocarpus_bataua)))))	Leopoldinia_pulchra)))	Calamus_caryotoides)	Kingia_australis);
((((((Serenoa_repens	Sabal_domingensis)	(Pseudophoenix_vinifera	(Nypa_fruticans	(Iriartea_deltoidea	(Sclerosperma_profizianum	(Podococcus_barteri	Orania_palindan))))))	(((Roystonea_regia	((Bactris_major	Attalea_speciosa)	(Elaeis_oleifera	Elaeis_guineensis)))	Leopoldinia_pulchra)	((Reinhardtia_paiewonskiana	Reinhardtia_latisecta)	Reinhardtia_simplex)))	(((Reinhardtia_gracilis	Prestoea_acuminata)	(Oenocarpus_minor	Oenocarpus_bataua))	((Manicaria_saccifera	(Pelagodoxa_henryana	Geonoma_undata))	((Hydriastele_microspadix	((((Veitchia_spiralis	Kentiopsis_piersoniorum)	Heterospathe_cagayanensis)	Dypsis_decaryi)	Burretiokentia_grandiflora))	Dictyosperma_album))))	Calamus_caryotoides)	Kingia_australis);
((((Sclerosperma_profizianum	Orania_palindan)	(((((Bactris_major	((Podococcus_barteri	Iriartea_deltoidea)	((Reinhardtia_paiewonskiana	Reinhardtia_latisecta)	Reinhardtia_simplex)))	(Roystonea_regia	(Attalea_speciosa	(Elaeis_oleifera	Elaeis_guineensis))))	((Geonoma_undata	(((((Veitchia_spiralis	Kentiopsis_piersoniorum)	(Hydriastele_microspadix	Heterospathe_cagayanensis))	Burretiokentia_grandiflora)	Dictyosperma_album)	(((Reinhardtia_gracilis	Prestoea_acuminata)	((Leopoldinia_pulchra	Oenocarpus_bataua)	Oenocarpus_minor))	(Dypsis_decaryi	Manicaria_saccifera))))	(Nypa_fruticans	Pelagodoxa_henryana)))	(Serenoa_repens	Sabal_domingensis))	Pseudophoenix_vinifera))	Calamus_caryotoides)	Kingia_australis);
(((((Iriartea_deltoidea	Pseudophoenix_vinifera)	(((Bactris_major	Roystonea_regia)	(Sabal_domingensis	(((Reinhardtia_paiewonskiana	(Reinhardtia_simplex	Reinhardtia_latisecta))	((Elaeis_oleifera	Elaeis_guineensis)	Attalea_speciosa))	(Reinhardtia_gracilis	((((Prestoea_acuminata	(Oenocarpus_bataua	(Leopoldinia_pulchra	Oenocarpus_minor)))	Manicaria_saccifera)	(Pelagodoxa_henryana	Geonoma_undata))	(Dictyosperma_album	(((Dypsis_decaryi	Heterospathe_cagayanensis)	(Kentiopsis_piersoniorum	Hydriastele_microspadix))	(Burretiokentia_grandiflora	Veitchia_spiralis))))))))	((Podococcus_barteri	(Sclerosperma_profizianum	Orania_palindan))	Nypa_fruticans)))	Serenoa_repens)	Calamus_caryotoides)	Kingia_australis);
((((((((Manicaria_saccifera	(Pelagodoxa_henryana	Geonoma_undata))	Leopoldinia_pulchra)	(Prestoea_acuminata	(Oenocarpus_bataua	Oenocarpus_minor)))	(Dictyosperma_album	(((Heterospathe_cagayanensis	Kentiopsis_piersoniorum)	(Burretiokentia_grandiflora	Veitchia_spiralis))	(Dypsis_decaryi	Hydriastele_microspadix))))	(((((Bactris_major	(Roystonea_regia	((Elaeis_oleifera	Elaeis_guineensis)	Attalea_speciosa)))	(Podococcus_barteri	(Iriartea_deltoidea	((Reinhardtia_paiewonskiana	Reinhardtia_latisecta)	Reinhardtia_simplex))))	((Sclerosperma_profizianum	Orania_palindan)	Nypa_fruticans))	Pseudophoenix_vinifera)	(Serenoa_repens	Sabal_domingensis)))	Reinhardtia_gracilis)	Calamus_caryotoides)	Kingia_australis);
(((((((((Reinhardtia_gracilis	(((Leopoldinia_pulchra	(Pelagodoxa_henryana	Geonoma_undata))	Manicaria_saccifera)	((Prestoea_acuminata	(Oenocarpus_bataua	Oenocarpus_minor))	(Dictyosperma_album	((((Veitchia_spiralis	Kentiopsis_piersoniorum)	(Dypsis_decaryi	Heterospathe_cagayanensis))	Burretiokentia_grandiflora)	Hydriastele_microspadix)))))	(((Reinhardtia_paiewonskiana	Reinhardtia_latisecta)	Reinhardtia_simplex)	(Attalea_speciosa	(Elaeis_oleifera	Elaeis_guineensis))))	Roystonea_regia)	(Podococcus_barteri	(Sclerosperma_profizianum	Orania_palindan)))	(Serenoa_repens	(Iriartea_deltoidea	Sabal_domingensis)))	(Nypa_fruticans	Pseudophoenix_vinifera))	Bactris_major)	Calamus_caryotoides)	Kingia_australis);
((((Sclerosperma_profizianum	(Iriartea_deltoidea	Orania_palindan))	(((Pseudophoenix_vinifera	(((((Reinhardtia_paiewonskiana	Reinhardtia_latisecta)	Reinhardtia_simplex)	(Bactris_major	Podococcus_barteri))	((Pelagodoxa_henryana	(Geonoma_undata	(Manicaria_saccifera	((Prestoea_acuminata	(Oenocarpus_bataua	Oenocarpus_minor))	(Dictyosperma_album	(Burretiokentia_grandiflora	(Heterospathe_cagayanensis	(((Veitchia_spiralis	Kentiopsis_piersoniorum)	Dypsis_decaryi)	Hydriastele_microspadix))))))))	Leopoldinia_pulchra))	(Roystonea_regia	(Attalea_speciosa	(Elaeis_oleifera	Elaeis_guineensis)))))	(Reinhardtia_gracilis	(Serenoa_repens	Sabal_domingensis)))	Nypa_fruticans))	Calamus_caryotoides)	Kingia_australis);
((((Leopoldinia_pulchra	((Pelagodoxa_henryana	Geonoma_undata)	(((Reinhardtia_gracilis	Prestoea_acuminata)	(Oenocarpus_bataua	Oenocarpus_minor))	Manicaria_saccifera)))	(((Iriartea_deltoidea	(Roystonea_regia	((Bactris_major	Attalea_speciosa)	(Elaeis_oleifera	Elaeis_guineensis))))	((Reinhardtia_paiewonskiana	(Reinhardtia_simplex	Reinhardtia_latisecta))	((Serenoa_repens	Sabal_domingensis)	(((Orania_palindan	(Nypa_fruticans	Sclerosperma_profizianum))	Podococcus_barteri)	Pseudophoenix_vinifera))))	(Dictyosperma_album	((((Burretiokentia_grandiflora	Veitchia_spiralis)	Kentiopsis_piersoniorum)	(Dypsis_decaryi	Heterospathe_cagayanensis))	Hydriastele_microspadix))))	Calamus_caryotoides)	Kingia_australis);
((((((((Bactris_major	((Iriartea_deltoidea	Orania_palindan)	Sclerosperma_profizianum))	((Podococcus_barteri	((Reinhardtia_paiewonskiana	Reinhardtia_latisecta)	Reinhardtia_simplex))	(Roystonea_regia	(Attalea_speciosa	(Elaeis_oleifera	Elaeis_guineensis)))))	Pseudophoenix_vinifera)	(Serenoa_repens	Sabal_domingensis))	(((Dictyosperma_album	(((((Burretiokentia_grandiflora	Veitchia_spiralis)	Kentiopsis_piersoniorum)	Heterospathe_cagayanensis)	Dypsis_decaryi)	Hydriastele_microspadix))	(Prestoea_acuminata	(Oenocarpus_bataua	Oenocarpus_minor)))	((Leopoldinia_pulchra	Manicaria_saccifera)	(Geonoma_undata	(Nypa_fruticans	Pelagodoxa_henryana)))))	Reinhardtia_gracilis)	Calamus_caryotoides)	Kingia_australis);
((((Nypa_fruticans	Roystonea_regia)	((Bactris_major	(Attalea_speciosa	(Elaeis_oleifera	Elaeis_guineensis)))	(((((Geonoma_undata	((Dictyosperma_album	((Heterospathe_cagayanensis	(Dypsis_decaryi	((Burretiokentia_grandiflora	Veitchia_spiralis)	Kentiopsis_piersoniorum)))	Hydriastele_microspadix))	(Manicaria_saccifera	(Prestoea_acuminata	(Oenocarpus_bataua	Oenocarpus_minor)))))	Reinhardtia_gracilis)	Pelagodoxa_henryana)	((Pseudophoenix_vinifera	(Serenoa_repens	Sabal_domingensis))	(Orania_palindan	Sclerosperma_profizianum)))	(((Iriartea_deltoidea	Leopoldinia_pulchra)	Podococcus_barteri)	((Reinhardtia_paiewonskiana	Reinhardtia_latisecta)	Reinhardtia_simplex)))))	Calamus_caryotoides)	Kingia_australis);
(((Serenoa_repens	(Sabal_domingensis	(((Roystonea_regia	(Attalea_speciosa	(Elaeis_oleifera	Elaeis_guineensis)))	((Orania_palindan	(Iriartea_deltoidea	Sclerosperma_profizianum))	((Podococcus_barteri	(Reinhardtia_paiewonskiana	(Reinhardtia_simplex	Reinhardtia_latisecta)))	(Pelagodoxa_henryana	(Leopoldinia_pulchra	((Geonoma_undata	(((Hydriastele_microspadix	(Dypsis_decaryi	(Burretiokentia_grandiflora	((Veitchia_spiralis	Kentiopsis_piersoniorum)	Heterospathe_cagayanensis))))	Dictyosperma_album)	(Manicaria_saccifera	(Prestoea_acuminata	(Oenocarpus_bataua	Oenocarpus_minor)))))	Reinhardtia_gracilis))))))	(Nypa_fruticans	(Bactris_major	Pseudophoenix_vinifera)))))	Calamus_caryotoides)	Kingia_australis);
((((((((((Veitchia_spiralis	Kentiopsis_piersoniorum)	Hydriastele_microspadix)	Heterospathe_cagayanensis)	(Dypsis_decaryi	Burretiokentia_grandiflora))	Dictyosperma_album)	(Prestoea_acuminata	(Oenocarpus_bataua	Oenocarpus_minor)))	(Manicaria_saccifera	(Pelagodoxa_henryana	Geonoma_undata)))	(((Podococcus_barteri	(Reinhardtia_paiewonskiana	(Reinhardtia_simplex	Reinhardtia_latisecta)))	(Roystonea_regia	((Leopoldinia_pulchra	Iriartea_deltoidea)	(Attalea_speciosa	(Elaeis_oleifera	Elaeis_guineensis)))))	((((Orania_palindan	Sclerosperma_profizianum)	Pseudophoenix_vinifera)	Reinhardtia_gracilis)	((Nypa_fruticans	Bactris_major)	(Serenoa_repens	Sabal_domingensis)))))	Calamus_caryotoides)	Kingia_australis);
((((Serenoa_repens	Sabal_domingensis)	((((Iriartea_deltoidea	(Podococcus_barteri	((Reinhardtia_paiewonskiana	Reinhardtia_latisecta)	Reinhardtia_simplex)))	(Reinhardtia_gracilis	((Prestoea_acuminata	(Oenocarpus_bataua	Oenocarpus_minor))	((Geonoma_undata	((Leopoldinia_pulchra	(Dypsis_decaryi	Manicaria_saccifera))	Pelagodoxa_henryana))	(((Heterospathe_cagayanensis	((Veitchia_spiralis	Kentiopsis_piersoniorum)	Burretiokentia_grandiflora))	Hydriastele_microspadix)	Dictyosperma_album)))))	(Sclerosperma_profizianum	(Nypa_fruticans	Orania_palindan)))	((Roystonea_regia	((Bactris_major	Attalea_speciosa)	(Elaeis_oleifera	Elaeis_guineensis)))	Pseudophoenix_vinifera)))	Calamus_caryotoides)	Kingia_australis);
((Calamus_caryotoides	(Reinhardtia_gracilis	(((((Burretiokentia_grandiflora	Veitchia_spiralis)	((Hydriastele_microspadix	(Kentiopsis_piersoniorum	Dypsis_decaryi))	Heterospathe_cagayanensis))	Dictyosperma_album)	(((Leopoldinia_pulchra	((Roystonea_regia	(Serenoa_repens	Sabal_domingensis))	(Pseudophoenix_vinifera	(Nypa_fruticans	(Podococcus_barteri	(Sclerosperma_profizianum	(Iriartea_deltoidea	Orania_palindan)))))))	(((Bactris_major	Attalea_speciosa)	(Elaeis_oleifera	Elaeis_guineensis))	(Reinhardtia_latisecta	(Reinhardtia_simplex	Reinhardtia_paiewonskiana))))	(Prestoea_acuminata	(Oenocarpus_minor	Oenocarpus_bataua))))	(Manicaria_saccifera	(Pelagodoxa_henryana	Geonoma_undata)))))	Kingia_australis);
((Calamus_caryotoides	((Sclerosperma_profizianum	Orania_palindan)	((((Serenoa_repens	Sabal_domingensis)	(Bactris_major	Pseudophoenix_vinifera))	(Roystonea_regia	(Attalea_speciosa	(Elaeis_oleifera	Elaeis_guineensis))))	(((Leopoldinia_pulchra	Podococcus_barteri)	((Reinhardtia_latisecta	Reinhardtia_paiewonskiana)	Reinhardtia_simplex))	((Reinhardtia_gracilis	((Iriartea_deltoidea	((((Hydriastele_microspadix	((Burretiokentia_grandiflora	(Veitchia_spiralis	Kentiopsis_piersoniorum))	Heterospathe_cagayanensis))	Dypsis_decaryi)	Dictyosperma_album)	((Prestoea_acuminata	(Oenocarpus_minor	Oenocarpus_bataua))	(Manicaria_saccifera	Pelagodoxa_henryana))))	Geonoma_undata))	Nypa_fruticans)))))	Kingia_australis);
((Calamus_caryotoides	(((((Leopoldinia_pulchra	(Prestoea_acuminata	(Oenocarpus_minor	Oenocarpus_bataua)))	(((Pelagodoxa_henryana	Geonoma_undata)	Manicaria_saccifera)	((Veitchia_spiralis	Kentiopsis_piersoniorum)	(Dypsis_decaryi	((Hydriastele_microspadix	(Dictyosperma_album	Heterospathe_cagayanensis))	Burretiokentia_grandiflora)))))	Reinhardtia_gracilis)	Nypa_fruticans)	(((Podococcus_barteri	(Sclerosperma_profizianum	Orania_palindan))	((Serenoa_repens	Sabal_domingensis)	(Iriartea_deltoidea	Pseudophoenix_vinifera)))	(((Reinhardtia_latisecta	Reinhardtia_paiewonskiana)	Reinhardtia_simplex)	(Roystonea_regia	((Bactris_major	Attalea_speciosa)	(Elaeis_oleifera	Elaeis_guineensis)))))))	Kingia_australis);
((Calamus_caryotoides	((Sclerosperma_profizianum	Orania_palindan)	((((((Reinhardtia_simplex	Reinhardtia_latisecta)	Reinhardtia_paiewonskiana)	((Bactris_major	Roystonea_regia)	((Leopoldinia_pulchra	Attalea_speciosa)	(Elaeis_oleifera	Elaeis_guineensis))))	((Serenoa_repens	Sabal_domingensis)	Pseudophoenix_vinifera))	(((Dictyosperma_album	(Hydriastele_microspadix	(Heterospathe_cagayanensis	((Dypsis_decaryi	Burretiokentia_grandiflora)	(Veitchia_spiralis	Kentiopsis_piersoniorum)))))	(((Podococcus_barteri	Prestoea_acuminata)	(Oenocarpus_minor	Oenocarpus_bataua))	((Pelagodoxa_henryana	Geonoma_undata)	Manicaria_saccifera)))	(Reinhardtia_gracilis	Iriartea_deltoidea)))	Nypa_fruticans)))	Kingia_australis);
((Calamus_caryotoides	(((Dictyosperma_album	(Hydriastele_microspadix	((Heterospathe_cagayanensis	(Dypsis_decaryi	(Veitchia_spiralis	Kentiopsis_piersoniorum)))	Burretiokentia_grandiflora)))	(((Leopoldinia_pulchra	(Prestoea_acuminata	(Oenocarpus_minor	Oenocarpus_bataua)))	Manicaria_saccifera)	Geonoma_undata))	((Nypa_fruticans	Pelagodoxa_henryana)	((Pseudophoenix_vinifera	((Reinhardtia_gracilis	((((Iriartea_deltoidea	(Podococcus_barteri	((Reinhardtia_latisecta	Reinhardtia_paiewonskiana)	Reinhardtia_simplex)))	(Bactris_major	Attalea_speciosa))	(Elaeis_oleifera	Elaeis_guineensis))	Roystonea_regia))	(Orania_palindan	Sclerosperma_profizianum)))	(Serenoa_repens	Sabal_domingensis)))))	Kingia_australis);
((Calamus_caryotoides	((Nypa_fruticans	(((Pseudophoenix_vinifera	(Orania_palindan	Sclerosperma_profizianum))	(((Attalea_speciosa	(Bactris_major	(Elaeis_oleifera	Elaeis_guineensis)))	Roystonea_regia)	(Iriartea_deltoidea	(Podococcus_barteri	((Reinhardtia_simplex	Reinhardtia_latisecta)	Reinhardtia_paiewonskiana)))))	(Serenoa_repens	Sabal_domingensis)))	(Pelagodoxa_henryana	(Reinhardtia_gracilis	(((Leopoldinia_pulchra	Manicaria_saccifera)	((((Veitchia_spiralis	Kentiopsis_piersoniorum)	(Heterospathe_cagayanensis	(Dypsis_decaryi	(Dictyosperma_album	Hydriastele_microspadix))))	Burretiokentia_grandiflora)	(Prestoea_acuminata	(Oenocarpus_minor	Oenocarpus_bataua))))	Geonoma_undata)))))	Kingia_australis);
((Calamus_caryotoides	(Reinhardtia_gracilis	((Geonoma_undata	(((Prestoea_acuminata	(Oenocarpus_minor	Oenocarpus_bataua))	(Leopoldinia_pulchra	Manicaria_saccifera))	((Veitchia_spiralis	Kentiopsis_piersoniorum)	((Burretiokentia_grandiflora	Dypsis_decaryi)	((Dictyosperma_album	Hydriastele_microspadix)	Heterospathe_cagayanensis)))))	((Pelagodoxa_henryana	Nypa_fruticans)	(((((Bactris_major	(Iriartea_deltoidea	(Podococcus_barteri	((Reinhardtia_latisecta	Reinhardtia_paiewonskiana)	Reinhardtia_simplex))))	Pseudophoenix_vinifera)	(Orania_palindan	Sclerosperma_profizianum))	(Serenoa_repens	Sabal_domingensis))	((Attalea_speciosa	(Elaeis_oleifera	Elaeis_guineensis))	Roystonea_regia))))))	Kingia_australis);
((Calamus_caryotoides	(((Pseudophoenix_vinifera	((((Reinhardtia_simplex	Bactris_major)	(Reinhardtia_latisecta	Reinhardtia_paiewonskiana))	((Attalea_speciosa	(Elaeis_oleifera	Elaeis_guineensis))	Roystonea_regia))	(Nypa_fruticans	((Iriartea_deltoidea	Orania_palindan)	(Podococcus_barteri	Sclerosperma_profizianum)))))	(Serenoa_repens	Sabal_domingensis))	((Reinhardtia_gracilis	(Manicaria_saccifera	(Pelagodoxa_henryana	Geonoma_undata)))	((Prestoea_acuminata	(Oenocarpus_minor	(Leopoldinia_pulchra	Oenocarpus_bataua)))	(((Burretiokentia_grandiflora	Veitchia_spiralis)	((Heterospathe_cagayanensis	(Kentiopsis_piersoniorum	Hydriastele_microspadix))	Dypsis_decaryi))	Dictyosperma_album)))))	Kingia_australis);
((Calamus_caryotoides	(((((Pseudophoenix_vinifera	(Bactris_major	((((Reinhardtia_latisecta	Reinhardtia_paiewonskiana)	Reinhardtia_simplex)	(((Iriartea_deltoidea	Attalea_speciosa)	(Elaeis_oleifera	Elaeis_guineensis))	Roystonea_regia))	(Orania_palindan	(Podococcus_barteri	Sclerosperma_profizianum)))))	(Serenoa_repens	Sabal_domingensis))	Nypa_fruticans)	(((Prestoea_acuminata	(Oenocarpus_minor	Oenocarpus_bataua))	(((Burretiokentia_grandiflora	Veitchia_spiralis)	((Kentiopsis_piersoniorum	Hydriastele_microspadix)	(Dypsis_decaryi	Heterospathe_cagayanensis)))	Dictyosperma_album))	(((Pelagodoxa_henryana	Geonoma_undata)	Manicaria_saccifera)	Leopoldinia_pulchra)))	Reinhardtia_gracilis))	Kingia_australis);
((Calamus_caryotoides	(((Pseudophoenix_vinifera	((((Reinhardtia_simplex	Reinhardtia_latisecta)	Reinhardtia_paiewonskiana)	(Bactris_major	((Attalea_speciosa	(Elaeis_oleifera	Elaeis_guineensis))	Roystonea_regia)))	(Nypa_fruticans	(Orania_palindan	(Podococcus_barteri	(Iriartea_deltoidea	Sclerosperma_profizianum))))))	(Serenoa_repens	Sabal_domingensis))	(Pelagodoxa_henryana	(Leopoldinia_pulchra	((Geonoma_undata	(((Prestoea_acuminata	(Oenocarpus_minor	Oenocarpus_bataua))	(Dictyosperma_album	(((Burretiokentia_grandiflora	Hydriastele_microspadix)	(Veitchia_spiralis	Kentiopsis_piersoniorum))	Heterospathe_cagayanensis)))	(Dypsis_decaryi	Manicaria_saccifera)))	Reinhardtia_gracilis)))))	Kingia_australis);
((Calamus_caryotoides	((Sclerosperma_profizianum	(Orania_palindan	((((Serenoa_repens	Sabal_domingensis)	Nypa_fruticans)	(((Iriartea_deltoidea	(Reinhardtia_simplex	(Reinhardtia_paiewonskiana	Reinhardtia_latisecta)))	(((Reinhardtia_gracilis	((Leopoldinia_pulchra	Manicaria_saccifera)	(Geonoma_undata	Pelagodoxa_henryana)))	((Oenocarpus_minor	Oenocarpus_bataua)	Prestoea_acuminata))	((Hydriastele_microspadix	((Dypsis_decaryi	(Kentiopsis_piersoniorum	Veitchia_spiralis))	(Burretiokentia_grandiflora	Heterospathe_cagayanensis)))	Dictyosperma_album)))	(Roystonea_regia	(Attalea_speciosa	(Elaeis_oleifera	Elaeis_guineensis)))))	(Bactris_major	Pseudophoenix_vinifera))))	Podococcus_barteri))	Kingia_australis);
((Calamus_caryotoides	((Sabal_domingensis	Nypa_fruticans)	(((Reinhardtia_gracilis	(((Geonoma_undata	Pelagodoxa_henryana)	(((Oenocarpus_minor	Oenocarpus_bataua)	(Iriartea_deltoidea	Prestoea_acuminata))	Manicaria_saccifera))	((Hydriastele_microspadix	((Burretiokentia_grandiflora	Dypsis_decaryi)	(((Reinhardtia_simplex	Kentiopsis_piersoniorum)	Veitchia_spiralis)	Heterospathe_cagayanensis)))	Dictyosperma_album)))	Serenoa_repens)	(((Roystonea_regia	(Bactris_major	(Attalea_speciosa	(Elaeis_oleifera	Elaeis_guineensis))))	(Reinhardtia_paiewonskiana	(Leopoldinia_pulchra	Reinhardtia_latisecta)))	(Pseudophoenix_vinifera	((Podococcus_barteri	Sclerosperma_profizianum)	Orania_palindan))))))	Kingia_australis);
((Calamus_caryotoides	(((Podococcus_barteri	Sclerosperma_profizianum)	Orania_palindan)	(Pseudophoenix_vinifera	((Sabal_domingensis	Serenoa_repens)	(((Bactris_major	((Reinhardtia_gracilis	(Geonoma_undata	((((Hydriastele_microspadix	Dictyosperma_album)	((Dypsis_decaryi	(Kentiopsis_piersoniorum	(Burretiokentia_grandiflora	Veitchia_spiralis)))	Heterospathe_cagayanensis))	((Oenocarpus_minor	Oenocarpus_bataua)	Prestoea_acuminata))	Manicaria_saccifera)))	(Nypa_fruticans	Pelagodoxa_henryana)))	(Reinhardtia_simplex	(Reinhardtia_paiewonskiana	Reinhardtia_latisecta)))	((Roystonea_regia	(Attalea_speciosa	(Elaeis_oleifera	Elaeis_guineensis)))	(Iriartea_deltoidea	Leopoldinia_pulchra)))))))	Kingia_australis);
((Calamus_caryotoides	(((Geonoma_undata	((((Burretiokentia_grandiflora	Dypsis_decaryi)	((Hydriastele_microspadix	(Kentiopsis_piersoniorum	Veitchia_spiralis))	Heterospathe_cagayanensis))	Dictyosperma_album)	(((Oenocarpus_minor	Oenocarpus_bataua)	(Iriartea_deltoidea	(Reinhardtia_gracilis	Prestoea_acuminata)))	Manicaria_saccifera)))	(Nypa_fruticans	Pelagodoxa_henryana))	(((Leopoldinia_pulchra	Podococcus_barteri)	(Reinhardtia_simplex	(Reinhardtia_paiewonskiana	Reinhardtia_latisecta)))	(((Roystonea_regia	((Bactris_major	Attalea_speciosa)	(Elaeis_oleifera	Elaeis_guineensis)))	(Sclerosperma_profizianum	Orania_palindan))	(Pseudophoenix_vinifera	(Sabal_domingensis	Serenoa_repens))))))	Kingia_australis);
((Calamus_caryotoides	(((((Oenocarpus_minor	Oenocarpus_bataua)	Prestoea_acuminata)	((Manicaria_saccifera	Geonoma_undata)	(Dictyosperma_album	(((((Burretiokentia_grandiflora	Veitchia_spiralis)	Kentiopsis_piersoniorum)	Heterospathe_cagayanensis)	Dypsis_decaryi)	Hydriastele_microspadix))))	(((Leopoldinia_pulchra	Podococcus_barteri)	(Reinhardtia_paiewonskiana	(Reinhardtia_simplex	Reinhardtia_latisecta)))	((Reinhardtia_gracilis	(Roystonea_regia	(Attalea_speciosa	(Elaeis_oleifera	Elaeis_guineensis))))	(Serenoa_repens	(((Pseudophoenix_vinifera	(Sclerosperma_profizianum	Orania_palindan))	Iriartea_deltoidea)	(Nypa_fruticans	(Bactris_major	Sabal_domingensis)))))))	Pelagodoxa_henryana))	Kingia_australis);
((Calamus_caryotoides	(Serenoa_repens	((((Iriartea_deltoidea	((Reinhardtia_gracilis	((Manicaria_saccifera	((Dictyosperma_album	(((Heterospathe_cagayanensis	(Dypsis_decaryi	Kentiopsis_piersoniorum))	Hydriastele_microspadix)	(Burretiokentia_grandiflora	Veitchia_spiralis)))	((Oenocarpus_minor	Oenocarpus_bataua)	Prestoea_acuminata)))	Geonoma_undata))	Pelagodoxa_henryana))	(Nypa_fruticans	(Sclerosperma_profizianum	Orania_palindan)))	(Pseudophoenix_vinifera	(((Leopoldinia_pulchra	Podococcus_barteri)	(Reinhardtia_paiewonskiana	(Reinhardtia_simplex	Reinhardtia_latisecta)))	(Roystonea_regia	((Bactris_major	Attalea_speciosa)	(Elaeis_oleifera	Elaeis_guineensis))))))	Sabal_domingensis)))	Kingia_australis);
((Calamus_caryotoides	(((Reinhardtia_gracilis	((((Dictyosperma_album	(Hydriastele_microspadix	(((Dypsis_decaryi	Heterospathe_cagayanensis)	Burretiokentia_grandiflora)	(Veitchia_spiralis	Kentiopsis_piersoniorum))))	((Oenocarpus_minor	Oenocarpus_bataua)	Prestoea_acuminata))	Manicaria_saccifera)	Geonoma_undata))	Pelagodoxa_henryana)	(Nypa_fruticans	((Sabal_domingensis	Serenoa_repens)	(((Bactris_major	Roystonea_regia)	(((Leopoldinia_pulchra	Podococcus_barteri)	((Reinhardtia_paiewonskiana	Reinhardtia_latisecta)	Reinhardtia_simplex))	(Attalea_speciosa	(Elaeis_oleifera	Elaeis_guineensis))))	(Pseudophoenix_vinifera	(Sclerosperma_profizianum	(Iriartea_deltoidea	Orania_palindan))))))))	Kingia_australis);
((Calamus_caryotoides	((((Sabal_domingensis	Serenoa_repens)	(Pseudophoenix_vinifera	(((Sclerosperma_profizianum	((Podococcus_barteri	Iriartea_deltoidea)	Orania_palindan))	(Roystonea_regia	(((Leopoldinia_pulchra	Attalea_speciosa)	Bactris_major)	(Elaeis_oleifera	Elaeis_guineensis))))	(Reinhardtia_paiewonskiana	(Reinhardtia_simplex	Reinhardtia_latisecta)))))	((Pelagodoxa_henryana	Nypa_fruticans)	((((Veitchia_spiralis	Burretiokentia_grandiflora)	(((Dypsis_decaryi	(Hydriastele_microspadix	Dictyosperma_album))	Heterospathe_cagayanensis)	Kentiopsis_piersoniorum))	(((Oenocarpus_minor	Oenocarpus_bataua)	Prestoea_acuminata)	Manicaria_saccifera))	Geonoma_undata)))	Reinhardtia_gracilis))	Kingia_australis);
((Calamus_caryotoides	((((Sabal_domingensis	Serenoa_repens)	((Nypa_fruticans	Pseudophoenix_vinifera)	((Sclerosperma_profizianum	Orania_palindan)	((Podococcus_barteri	(Reinhardtia_paiewonskiana	(Reinhardtia_simplex	(Leopoldinia_pulchra	Reinhardtia_latisecta))))	(Roystonea_regia	((Attalea_speciosa	Bactris_major)	(Elaeis_oleifera	Elaeis_guineensis)))))))	(((((Veitchia_spiralis	Kentiopsis_piersoniorum)	(Heterospathe_cagayanensis	Dypsis_decaryi))	Burretiokentia_grandiflora)	(Hydriastele_microspadix	Dictyosperma_album))	((Iriartea_deltoidea	((Oenocarpus_minor	Oenocarpus_bataua)	Prestoea_acuminata))	(Manicaria_saccifera	(Geonoma_undata	Pelagodoxa_henryana)))))	Reinhardtia_gracilis))	Kingia_australis);
((Calamus_caryotoides	((((Geonoma_undata	((((Hydriastele_microspadix	(((Veitchia_spiralis	Kentiopsis_piersoniorum)	Heterospathe_cagayanensis)	(Burretiokentia_grandiflora	Dypsis_decaryi)))	Dictyosperma_album)	((Oenocarpus_minor	Oenocarpus_bataua)	Prestoea_acuminata))	((Leopoldinia_pulchra	Iriartea_deltoidea)	Manicaria_saccifera)))	Reinhardtia_gracilis)	Pelagodoxa_henryana)	(((Bactris_major	Pseudophoenix_vinifera)	(((Nypa_fruticans	(Sclerosperma_profizianum	Orania_palindan))	(Roystonea_regia	(Attalea_speciosa	(Elaeis_oleifera	Elaeis_guineensis))))	(Podococcus_barteri	((Reinhardtia_latisecta	Reinhardtia_simplex)	Reinhardtia_paiewonskiana))))	(Sabal_domingensis	Serenoa_repens))))	Kingia_australis);
((((((Manicaria_saccifera	(Dictyosperma_album	((Kentiopsis_piersoniorum	((Hydriastele_microspadix	Dypsis_decaryi)	Heterospathe_cagayanensis))	(Veitchia_spiralis	Burretiokentia_grandiflora))))	((Pelagodoxa_henryana	Nypa_fruticans)	Geonoma_undata))	(((((((Sabal_domingensis	Serenoa_repens)	Pseudophoenix_vinifera)	(Bactris_major	(Orania_palindan	Sclerosperma_profizianum)))	(Roystonea_regia	(Attalea_speciosa	(Elaeis_oleifera	Elaeis_guineensis))))	((Leopoldinia_pulchra	Podococcus_barteri)	(Reinhardtia_simplex	(Reinhardtia_paiewonskiana	Reinhardtia_latisecta))))	Iriartea_deltoidea)	(Prestoea_acuminata	(Oenocarpus_bataua	Oenocarpus_minor))))	Reinhardtia_gracilis)	Calamus_caryotoides)	Kingia_australis);
(((((((((Sabal_domingensis	Serenoa_repens)	(Pseudophoenix_vinifera	Bactris_major))	(Roystonea_regia	(Attalea_speciosa	(Elaeis_oleifera	Elaeis_guineensis))))	((Leopoldinia_pulchra	Podococcus_barteri)	(Reinhardtia_simplex	(Reinhardtia_paiewonskiana	Reinhardtia_latisecta))))	(Nypa_fruticans	(Orania_palindan	(Iriartea_deltoidea	Sclerosperma_profizianum))))	((Dictyosperma_album	(((Dypsis_decaryi	Kentiopsis_piersoniorum)	(Hydriastele_microspadix	Heterospathe_cagayanensis))	(Veitchia_spiralis	Burretiokentia_grandiflora)))	((Prestoea_acuminata	(Oenocarpus_bataua	Oenocarpus_minor))	((Pelagodoxa_henryana	Geonoma_undata)	Manicaria_saccifera))))	Reinhardtia_gracilis)	Calamus_caryotoides)	Kingia_australis);
((((((Pelagodoxa_henryana	Geonoma_undata)	((((Prestoea_acuminata	(Oenocarpus_bataua	Oenocarpus_minor))	Manicaria_saccifera)	(Dictyosperma_album	(((Heterospathe_cagayanensis	(Veitchia_spiralis	Kentiopsis_piersoniorum))	(Burretiokentia_grandiflora	Dypsis_decaryi))	Hydriastele_microspadix)))	Leopoldinia_pulchra))	(((Bactris_major	(Pseudophoenix_vinifera	(Roystonea_regia	(Attalea_speciosa	(Elaeis_oleifera	Elaeis_guineensis)))))	((Reinhardtia_paiewonskiana	(Reinhardtia_simplex	Reinhardtia_latisecta))	(Nypa_fruticans	((Podococcus_barteri	(Orania_palindan	Iriartea_deltoidea))	Sclerosperma_profizianum))))	(Sabal_domingensis	Serenoa_repens)))	Reinhardtia_gracilis)	Calamus_caryotoides)	Kingia_australis);
((((((Iriartea_deltoidea	(Podococcus_barteri	((Reinhardtia_paiewonskiana	Reinhardtia_latisecta)	Reinhardtia_simplex)))	((Orania_palindan	Sclerosperma_profizianum)	((Sabal_domingensis	Serenoa_repens)	(Pseudophoenix_vinifera	((Bactris_major	Attalea_speciosa)	(Elaeis_oleifera	Elaeis_guineensis))))))	(Roystonea_regia	Nypa_fruticans))	((((Leopoldinia_pulchra	(Manicaria_saccifera	(Pelagodoxa_henryana	Geonoma_undata)))	(Prestoea_acuminata	(Oenocarpus_bataua	Oenocarpus_minor)))	Reinhardtia_gracilis)	(Dictyosperma_album	((Burretiokentia_grandiflora	((Dypsis_decaryi	Heterospathe_cagayanensis)	(Kentiopsis_piersoniorum	Hydriastele_microspadix)))	Veitchia_spiralis))))	Calamus_caryotoides)	Kingia_australis);
(((Bactris_major	(Pseudophoenix_vinifera	(((Nypa_fruticans	(((((Manicaria_saccifera	(Pelagodoxa_henryana	Geonoma_undata))	((Prestoea_acuminata	(Oenocarpus_bataua	Oenocarpus_minor))	(Dictyosperma_album	(((Dypsis_decaryi	Heterospathe_cagayanensis)	(Kentiopsis_piersoniorum	Hydriastele_microspadix))	(Burretiokentia_grandiflora	Veitchia_spiralis)))))	(Podococcus_barteri	(Orania_palindan	(Iriartea_deltoidea	Sclerosperma_profizianum))))	(Reinhardtia_paiewonskiana	(Reinhardtia_simplex	(Leopoldinia_pulchra	Reinhardtia_latisecta))))	(Roystonea_regia	(Attalea_speciosa	(Elaeis_oleifera	Elaeis_guineensis)))))	(Sabal_domingensis	Serenoa_repens))	Reinhardtia_gracilis)))	Calamus_caryotoides)	Kingia_australis);
(((((((((Prestoea_acuminata	(Oenocarpus_bataua	Oenocarpus_minor))	(((Dictyosperma_album	(((Dypsis_decaryi	Heterospathe_cagayanensis)	(Kentiopsis_piersoniorum	Hydriastele_microspadix))	Burretiokentia_grandiflora))	Veitchia_spiralis)	((Leopoldinia_pulchra	Manicaria_saccifera)	(Pelagodoxa_henryana	Geonoma_undata))))	(Iriartea_deltoidea	(Podococcus_barteri	((Reinhardtia_simplex	Reinhardtia_latisecta)	Reinhardtia_paiewonskiana))))	Nypa_fruticans)	(Orania_palindan	Sclerosperma_profizianum))	(((Bactris_major	(Roystonea_regia	(Attalea_speciosa	(Elaeis_oleifera	Elaeis_guineensis))))	Pseudophoenix_vinifera)	Reinhardtia_gracilis))	(Sabal_domingensis	Serenoa_repens))	Calamus_caryotoides)	Kingia_australis);
(((Roystonea_regia	((((((Iriartea_deltoidea	Leopoldinia_pulchra)	(Reinhardtia_gracilis	((Prestoea_acuminata	(Oenocarpus_bataua	Oenocarpus_minor))	(((Veitchia_spiralis	Kentiopsis_piersoniorum)	((Burretiokentia_grandiflora	Dypsis_decaryi)	(Heterospathe_cagayanensis	(Hydriastele_microspadix	Dictyosperma_album))))	(Manicaria_saccifera	(Pelagodoxa_henryana	Geonoma_undata))))))	((Bactris_major	(Attalea_speciosa	(Elaeis_oleifera	Elaeis_guineensis)))	(Podococcus_barteri	((Reinhardtia_latisecta	Reinhardtia_paiewonskiana)	Reinhardtia_simplex))))	(Orania_palindan	(Nypa_fruticans	Sclerosperma_profizianum)))	Pseudophoenix_vinifera)	(Sabal_domingensis	Serenoa_repens)))	Calamus_caryotoides)	Kingia_australis);
((((Roystonea_regia	(Pseudophoenix_vinifera	((((Reinhardtia_gracilis	(((Veitchia_spiralis	Kentiopsis_piersoniorum)	((Dictyosperma_album	((Burretiokentia_grandiflora	Dypsis_decaryi)	Heterospathe_cagayanensis))	Hydriastele_microspadix))	((Leopoldinia_pulchra	(Manicaria_saccifera	(Pelagodoxa_henryana	Geonoma_undata)))	(Prestoea_acuminata	(Oenocarpus_bataua	Oenocarpus_minor)))))	(((Bactris_major	(Elaeis_oleifera	Elaeis_guineensis))	(Podococcus_barteri	((Reinhardtia_latisecta	Reinhardtia_paiewonskiana)	Reinhardtia_simplex)))	(Iriartea_deltoidea	Attalea_speciosa)))	(Orania_palindan	Sclerosperma_profizianum))	(Sabal_domingensis	Serenoa_repens))))	Nypa_fruticans)	Calamus_caryotoides)	Kingia_australis);
(((((Manicaria_saccifera	(((Pelagodoxa_henryana	Nypa_fruticans)	Geonoma_undata)	(((((Orania_palindan	Sclerosperma_profizianum)	(Roystonea_regia	((Bactris_major	((Leopoldinia_pulchra	Attalea_speciosa)	(Elaeis_oleifera	Elaeis_guineensis)))	(Podococcus_barteri	((Reinhardtia_latisecta	Reinhardtia_paiewonskiana)	Reinhardtia_simplex)))))	Pseudophoenix_vinifera)	(Sabal_domingensis	Serenoa_repens))	(Iriartea_deltoidea	(Prestoea_acuminata	(Oenocarpus_bataua	Oenocarpus_minor))))))	(((Dypsis_decaryi	(Veitchia_spiralis	Kentiopsis_piersoniorum))	(Heterospathe_cagayanensis	(Burretiokentia_grandiflora	Hydriastele_microspadix)))	Dictyosperma_album))	Reinhardtia_gracilis)	Calamus_caryotoides)	Kingia_australis);
(((((Oenocarpus_bataua	Oenocarpus_minor)	((((((Veitchia_spiralis	(Burretiokentia_grandiflora	((Dypsis_decaryi	Heterospathe_cagayanensis)	(Kentiopsis_piersoniorum	Hydriastele_microspadix))))	(Manicaria_saccifera	Dictyosperma_album))	(Geonoma_undata	(((Nypa_fruticans	Pseudophoenix_vinifera)	(Sabal_domingensis	Serenoa_repens))	((Orania_palindan	((Podococcus_barteri	Iriartea_deltoidea)	Sclerosperma_profizianum))	(((Roystonea_regia	Bactris_major)	(Attalea_speciosa	(Elaeis_oleifera	Elaeis_guineensis)))	((Reinhardtia_latisecta	Reinhardtia_paiewonskiana)	Reinhardtia_simplex))))))	Leopoldinia_pulchra)	Pelagodoxa_henryana)	Prestoea_acuminata))	Reinhardtia_gracilis)	Calamus_caryotoides)	Kingia_australis);
((Calamus_caryotoides	((Nypa_fruticans	((((Sclerosperma_profizianum	Orania_palindan)	(Roystonea_regia	(Attalea_speciosa	(Elaeis_oleifera	Elaeis_guineensis))))	Bactris_major)	((((Iriartea_deltoidea	Podococcus_barteri)	((Reinhardtia_simplex	Reinhardtia_latisecta)	Reinhardtia_paiewonskiana))	(Sabal_domingensis	Serenoa_repens))	Pseudophoenix_vinifera)))	(Reinhardtia_gracilis	(((Oenocarpus_bataua	Oenocarpus_minor)	Prestoea_acuminata)	(((((Veitchia_spiralis	Kentiopsis_piersoniorum)	(Burretiokentia_grandiflora	Heterospathe_cagayanensis))	(Dictyosperma_album	Hydriastele_microspadix))	((Geonoma_undata	Pelagodoxa_henryana)	(Leopoldinia_pulchra	Manicaria_saccifera)))	Dypsis_decaryi)))))	Kingia_australis);
((Calamus_caryotoides	(((((Roystonea_regia	(Attalea_speciosa	(Elaeis_oleifera	Elaeis_guineensis)))	Iriartea_deltoidea)	(Podococcus_barteri	(Reinhardtia_latisecta	(Reinhardtia_simplex	Reinhardtia_paiewonskiana))))	((Sclerosperma_profizianum	Orania_palindan)	((Sabal_domingensis	Serenoa_repens)	(Pseudophoenix_vinifera	Bactris_major))))	((Pelagodoxa_henryana	Nypa_fruticans)	(Reinhardtia_gracilis	(Geonoma_undata	((((Oenocarpus_bataua	Oenocarpus_minor)	Prestoea_acuminata)	(Leopoldinia_pulchra	Manicaria_saccifera))	((((Heterospathe_cagayanensis	Dypsis_decaryi)	(Kentiopsis_piersoniorum	Hydriastele_microspadix))	(Veitchia_spiralis	Burretiokentia_grandiflora))	Dictyosperma_album)))))))	Kingia_australis);
((Calamus_caryotoides	(((((Roystonea_regia	(Attalea_speciosa	(Elaeis_oleifera	Elaeis_guineensis)))	(((Bactris_major	Pseudophoenix_vinifera)	((Iriartea_deltoidea	Sclerosperma_profizianum)	Orania_palindan))	(Sabal_domingensis	Serenoa_repens)))	(Podococcus_barteri	((Reinhardtia_latisecta	Reinhardtia_paiewonskiana)	Reinhardtia_simplex)))	((Leopoldinia_pulchra	(Pelagodoxa_henryana	Nypa_fruticans))	(Geonoma_undata	(Manicaria_saccifera	(((Burretiokentia_grandiflora	(Veitchia_spiralis	Kentiopsis_piersoniorum))	(((Dictyosperma_album	Heterospathe_cagayanensis)	Hydriastele_microspadix)	Dypsis_decaryi))	((Oenocarpus_bataua	Oenocarpus_minor)	Prestoea_acuminata))))))	Reinhardtia_gracilis))	Kingia_australis);
((Calamus_caryotoides	((Reinhardtia_gracilis	(Geonoma_undata	((((Veitchia_spiralis	Kentiopsis_piersoniorum)	(Heterospathe_cagayanensis	(Hydriastele_microspadix	Dictyosperma_album)))	(Burretiokentia_grandiflora	Dypsis_decaryi))	(((Oenocarpus_bataua	Oenocarpus_minor)	Prestoea_acuminata)	Manicaria_saccifera))))	(((((Roystonea_regia	(Attalea_speciosa	(Elaeis_oleifera	Elaeis_guineensis)))	((Bactris_major	Pseudophoenix_vinifera)	(Sabal_domingensis	Serenoa_repens)))	((Iriartea_deltoidea	Sclerosperma_profizianum)	Orania_palindan))	(Podococcus_barteri	((Reinhardtia_paiewonskiana	(Leopoldinia_pulchra	Reinhardtia_latisecta))	Reinhardtia_simplex)))	(Pelagodoxa_henryana	Nypa_fruticans))))	Kingia_australis);
((Calamus_caryotoides	(Reinhardtia_gracilis	(((((Heterospathe_cagayanensis	((Kentiopsis_piersoniorum	(Burretiokentia_grandiflora	Veitchia_spiralis))	Dypsis_decaryi))	Hydriastele_microspadix)	Dictyosperma_album)	Manicaria_saccifera)	(((Oenocarpus_bataua	Oenocarpus_minor)	Prestoea_acuminata)	(((((Roystonea_regia	(Attalea_speciosa	((Elaeis_oleifera	Elaeis_guineensis)	Bactris_major)))	(((Podococcus_barteri	(Orania_palindan	Sclerosperma_profizianum))	(Pseudophoenix_vinifera	Iriartea_deltoidea))	(Sabal_domingensis	Serenoa_repens)))	(Reinhardtia_paiewonskiana	(Reinhardtia_simplex	Reinhardtia_latisecta)))	((Leopoldinia_pulchra	Pelagodoxa_henryana)	Nypa_fruticans))	Geonoma_undata)))))	Kingia_australis);
((Calamus_caryotoides	((((((Iriartea_deltoidea	((Leopoldinia_pulchra	Podococcus_barteri)	((Reinhardtia_paiewonskiana	Reinhardtia_latisecta)	Reinhardtia_simplex)))	(Roystonea_regia	((Elaeis_oleifera	Elaeis_guineensis)	(Bactris_major	Attalea_speciosa))))	((Orania_palindan	Sclerosperma_profizianum)	(Pseudophoenix_vinifera	(Sabal_domingensis	Serenoa_repens))))	Pelagodoxa_henryana)	Nypa_fruticans)	(Reinhardtia_gracilis	((((((Heterospathe_cagayanensis	(Kentiopsis_piersoniorum	(Burretiokentia_grandiflora	Veitchia_spiralis)))	Dypsis_decaryi)	Hydriastele_microspadix)	Dictyosperma_album)	((Oenocarpus_bataua	Oenocarpus_minor)	Prestoea_acuminata))	(Manicaria_saccifera	Geonoma_undata)))))	Kingia_australis);
((Calamus_caryotoides	((((Geonoma_undata	(((Roystonea_regia	((((Leopoldinia_pulchra	Iriartea_deltoidea)	Podococcus_barteri)	((Reinhardtia_paiewonskiana	Reinhardtia_latisecta)	Reinhardtia_simplex))	(Attalea_speciosa	(Bactris_major	(Elaeis_oleifera	Elaeis_guineensis)))))	((Orania_palindan	Sclerosperma_profizianum)	Pseudophoenix_vinifera))	(Sabal_domingensis	Serenoa_repens)))	Nypa_fruticans)	(Pelagodoxa_henryana	(((((Heterospathe_cagayanensis	(Kentiopsis_piersoniorum	(Burretiokentia_grandiflora	Veitchia_spiralis)))	Dypsis_decaryi)	Hydriastele_microspadix)	Dictyosperma_album)	(Manicaria_saccifera	((Oenocarpus_bataua	Oenocarpus_minor)	Prestoea_acuminata)))))	Reinhardtia_gracilis))	Kingia_australis);
((Calamus_caryotoides	(((((((Dypsis_decaryi	(Kentiopsis_piersoniorum	Veitchia_spiralis))	Burretiokentia_grandiflora)	Heterospathe_cagayanensis)	Hydriastele_microspadix)	Dictyosperma_album)	((Manicaria_saccifera	((Oenocarpus_bataua	Oenocarpus_minor)	Prestoea_acuminata))	(((Sabal_domingensis	Serenoa_repens)	(Pseudophoenix_vinifera	((((Iriartea_deltoidea	Podococcus_barteri)	((Reinhardtia_paiewonskiana	Reinhardtia_latisecta)	Reinhardtia_simplex))	((Bactris_major	Roystonea_regia)	((Attalea_speciosa	(Elaeis_oleifera	Elaeis_guineensis))	(Orania_palindan	Sclerosperma_profizianum))))	Reinhardtia_gracilis)))	(Pelagodoxa_henryana	Nypa_fruticans))))	(Leopoldinia_pulchra	Geonoma_undata)))	Kingia_australis);
((Calamus_caryotoides	((((((Sabal_domingensis	Serenoa_repens)	Pseudophoenix_vinifera)	((Roystonea_regia	((Bactris_major	Attalea_speciosa)	(Elaeis_oleifera	Elaeis_guineensis)))	(Orania_palindan	Sclerosperma_profizianum)))	((Leopoldinia_pulchra	Podococcus_barteri)	((Reinhardtia_paiewonskiana	Reinhardtia_latisecta)	Reinhardtia_simplex)))	(Pelagodoxa_henryana	Nypa_fruticans))	(((Manicaria_saccifera	((((Dypsis_decaryi	((Kentiopsis_piersoniorum	Veitchia_spiralis)	(Burretiokentia_grandiflora	Heterospathe_cagayanensis)))	Hydriastele_microspadix)	Dictyosperma_album)	((Oenocarpus_bataua	Oenocarpus_minor)	Prestoea_acuminata)))	(Iriartea_deltoidea	Geonoma_undata))	Reinhardtia_gracilis)))	Kingia_australis);
((Calamus_caryotoides	((Pelagodoxa_henryana	((((Manicaria_saccifera	(((Oenocarpus_bataua	Oenocarpus_minor)	Prestoea_acuminata)	(((((Hydriastele_microspadix	Heterospathe_cagayanensis)	(Dypsis_decaryi	Kentiopsis_piersoniorum))	Veitchia_spiralis)	Burretiokentia_grandiflora)	Dictyosperma_album)))	Geonoma_undata)	Leopoldinia_pulchra)	Reinhardtia_gracilis))	(((Sabal_domingensis	Serenoa_repens)	(Pseudophoenix_vinifera	(((Iriartea_deltoidea	Podococcus_barteri)	(Orania_palindan	Sclerosperma_profizianum))	((Bactris_major	(Roystonea_regia	(Attalea_speciosa	(Elaeis_oleifera	Elaeis_guineensis))))	((Reinhardtia_paiewonskiana	Reinhardtia_latisecta)	Reinhardtia_simplex)))))	Nypa_fruticans)))	Kingia_australis);
((((Serenoa_repens	Sabal_domingensis)	(Pseudophoenix_vinifera	(((((Prestoea_acuminata	(Oenocarpus_minor	Oenocarpus_bataua))	((Leopoldinia_pulchra	(Dictyosperma_album	((Veitchia_spiralis	Burretiokentia_grandiflora)	((Hydriastele_microspadix	Kentiopsis_piersoniorum)	(Heterospathe_cagayanensis	Dypsis_decaryi)))))	(Manicaria_saccifera	(Pelagodoxa_henryana	Geonoma_undata))))	Reinhardtia_gracilis)	((Podococcus_barteri	((Reinhardtia_simplex	Reinhardtia_latisecta)	Reinhardtia_paiewonskiana))	(Roystonea_regia	((Elaeis_oleifera	Elaeis_guineensis)	(Attalea_speciosa	Bactris_major)))))	(Nypa_fruticans	((Iriartea_deltoidea	Sclerosperma_profizianum)	Orania_palindan)))))	Calamus_caryotoides)	Kingia_australis);
((((Geonoma_undata	((Prestoea_acuminata	(Oenocarpus_minor	Oenocarpus_bataua))	(Manicaria_saccifera	(Dictyosperma_album	(((Burretiokentia_grandiflora	((Kentiopsis_piersoniorum	Veitchia_spiralis)	Heterospathe_cagayanensis))	Dypsis_decaryi)	Hydriastele_microspadix)))))	((((Bactris_major	((Reinhardtia_simplex	Reinhardtia_latisecta)	Reinhardtia_paiewonskiana))	((Leopoldinia_pulchra	Iriartea_deltoidea)	(Roystonea_regia	((Elaeis_oleifera	Elaeis_guineensis)	Attalea_speciosa))))	(Pseudophoenix_vinifera	(((Sclerosperma_profizianum	Podococcus_barteri)	Orania_palindan)	(Serenoa_repens	Sabal_domingensis))))	(Reinhardtia_gracilis	(Nypa_fruticans	Pelagodoxa_henryana))))	Calamus_caryotoides)	Kingia_australis);
((((Geonoma_undata	(((Leopoldinia_pulchra	Manicaria_saccifera)	(Reinhardtia_gracilis	(Dictyosperma_album	((Veitchia_spiralis	Burretiokentia_grandiflora)	(Heterospathe_cagayanensis	(Dypsis_decaryi	(Kentiopsis_piersoniorum	Hydriastele_microspadix)))))))	(Prestoea_acuminata	(Oenocarpus_minor	Oenocarpus_bataua))))	(((((Roystonea_regia	Bactris_major)	((Attalea_speciosa	Iriartea_deltoidea)	(Elaeis_oleifera	Elaeis_guineensis)))	(Reinhardtia_latisecta	(Reinhardtia_simplex	Reinhardtia_paiewonskiana)))	(Pseudophoenix_vinifera	((Nypa_fruticans	((Sclerosperma_profizianum	Podococcus_barteri)	Orania_palindan))	(Serenoa_repens	Sabal_domingensis))))	Pelagodoxa_henryana))	Calamus_caryotoides)	Kingia_australis);
(((((Geonoma_undata	(((Prestoea_acuminata	(Oenocarpus_minor	Oenocarpus_bataua))	Manicaria_saccifera)	(Dictyosperma_album	((Veitchia_spiralis	Burretiokentia_grandiflora)	(Heterospathe_cagayanensis	(Dypsis_decaryi	(Kentiopsis_piersoniorum	Hydriastele_microspadix)))))))	Reinhardtia_gracilis)	((((Bactris_major	((Iriartea_deltoidea	Pseudophoenix_vinifera)	(Serenoa_repens	Sabal_domingensis)))	(Nypa_fruticans	(Sclerosperma_profizianum	Orania_palindan)))	((Roystonea_regia	(Attalea_speciosa	(Leopoldinia_pulchra	(Elaeis_oleifera	Elaeis_guineensis))))	(Podococcus_barteri	((Reinhardtia_latisecta	Reinhardtia_paiewonskiana)	Reinhardtia_simplex))))	Pelagodoxa_henryana))	Calamus_caryotoides)	Kingia_australis);
(((((Nypa_fruticans	Pelagodoxa_henryana)	((((Roystonea_regia	((Podococcus_barteri	((Reinhardtia_simplex	Reinhardtia_latisecta)	Reinhardtia_paiewonskiana))	(((Elaeis_oleifera	Elaeis_guineensis)	Attalea_speciosa)	Bactris_major)))	(Pseudophoenix_vinifera	(Serenoa_repens	Sabal_domingensis)))	((Iriartea_deltoidea	Sclerosperma_profizianum)	Orania_palindan))	((Geonoma_undata	(Leopoldinia_pulchra	Manicaria_saccifera))	((Prestoea_acuminata	(Oenocarpus_minor	Oenocarpus_bataua))	((((Dypsis_decaryi	Dictyosperma_album)	Heterospathe_cagayanensis)	Hydriastele_microspadix)	(Kentiopsis_piersoniorum	(Veitchia_spiralis	Burretiokentia_grandiflora)))))))	Reinhardtia_gracilis)	Calamus_caryotoides)	Kingia_australis);
(((((Sclerosperma_profizianum	Orania_palindan)	(Pseudophoenix_vinifera	(((((Elaeis_oleifera	Elaeis_guineensis)	Attalea_speciosa)	Roystonea_regia)	((Iriartea_deltoidea	((Leopoldinia_pulchra	Podococcus_barteri)	((Reinhardtia_latisecta	Reinhardtia_paiewonskiana)	Reinhardtia_simplex)))	(((Reinhardtia_gracilis	(((Prestoea_acuminata	(Oenocarpus_minor	Oenocarpus_bataua))	(Manicaria_saccifera	(((Veitchia_spiralis	Burretiokentia_grandiflora)	((Heterospathe_cagayanensis	Hydriastele_microspadix)	(Dypsis_decaryi	Kentiopsis_piersoniorum)))	Dictyosperma_album)))	Geonoma_undata))	Nypa_fruticans)	Pelagodoxa_henryana)))	(Serenoa_repens	Sabal_domingensis))))	Bactris_major)	Calamus_caryotoides)	Kingia_australis);
((((Pelagodoxa_henryana	((Serenoa_repens	Sabal_domingensis)	(((((Bactris_major	(((Elaeis_oleifera	Elaeis_guineensis)	Attalea_speciosa)	Roystonea_regia))	(Nypa_fruticans	(Sclerosperma_profizianum	Orania_palindan)))	((Reinhardtia_latisecta	Reinhardtia_paiewonskiana)	Reinhardtia_simplex))	Podococcus_barteri)	Pseudophoenix_vinifera)))	(Reinhardtia_gracilis	((((Prestoea_acuminata	(Oenocarpus_minor	Oenocarpus_bataua))	Manicaria_saccifera)	((Dypsis_decaryi	(Burretiokentia_grandiflora	(Heterospathe_cagayanensis	(Veitchia_spiralis	Kentiopsis_piersoniorum))))	(Dictyosperma_album	Hydriastele_microspadix)))	((Leopoldinia_pulchra	Iriartea_deltoidea)	Geonoma_undata))))	Calamus_caryotoides)	Kingia_australis);
(((Reinhardtia_gracilis	(((Manicaria_saccifera	(Pelagodoxa_henryana	Geonoma_undata))	(((Burretiokentia_grandiflora	Veitchia_spiralis)	((((Heterospathe_cagayanensis	Kentiopsis_piersoniorum)	Dypsis_decaryi)	Hydriastele_microspadix)	Dictyosperma_album))	(Prestoea_acuminata	(Oenocarpus_minor	Oenocarpus_bataua))))	(((Serenoa_repens	Sabal_domingensis)	((((Podococcus_barteri	((Iriartea_deltoidea	Sclerosperma_profizianum)	Orania_palindan))	(Roystonea_regia	((Elaeis_oleifera	Elaeis_guineensis)	((Leopoldinia_pulchra	Attalea_speciosa)	Bactris_major))))	((Reinhardtia_latisecta	Reinhardtia_paiewonskiana)	Reinhardtia_simplex))	Pseudophoenix_vinifera))	Nypa_fruticans)))	Calamus_caryotoides)	Kingia_australis);
(((Reinhardtia_gracilis	(((((Dypsis_decaryi	(Burretiokentia_grandiflora	((Veitchia_spiralis	Kentiopsis_piersoniorum)	Heterospathe_cagayanensis)))	Hydriastele_microspadix)	Dictyosperma_album)	((Manicaria_saccifera	(Prestoea_acuminata	(Oenocarpus_minor	Oenocarpus_bataua)))	(Pelagodoxa_henryana	Geonoma_undata)))	((Serenoa_repens	Sabal_domingensis)	(((Podococcus_barteri	((Nypa_fruticans	Sclerosperma_profizianum)	Orania_palindan))	((Bactris_major	Roystonea_regia)	((Leopoldinia_pulchra	((Reinhardtia_latisecta	Reinhardtia_paiewonskiana)	Reinhardtia_simplex))	((Iriartea_deltoidea	Attalea_speciosa)	(Elaeis_oleifera	Elaeis_guineensis)))))	Pseudophoenix_vinifera))))	Calamus_caryotoides)	Kingia_australis);
(((Serenoa_repens	(Sabal_domingensis	(((Bactris_major	Nypa_fruticans)	Pseudophoenix_vinifera)	((Sclerosperma_profizianum	Orania_palindan)	((Roystonea_regia	(Attalea_speciosa	(Elaeis_oleifera	Elaeis_guineensis)))	(((((Dypsis_decaryi	Manicaria_saccifera)	(Leopoldinia_pulchra	(Pelagodoxa_henryana	Geonoma_undata)))	((((Hydriastele_microspadix	((Veitchia_spiralis	Burretiokentia_grandiflora)	Kentiopsis_piersoniorum))	Heterospathe_cagayanensis)	Dictyosperma_album)	(Prestoea_acuminata	(Oenocarpus_minor	Oenocarpus_bataua))))	Reinhardtia_gracilis)	((Podococcus_barteri	((Reinhardtia_latisecta	Reinhardtia_paiewonskiana)	Reinhardtia_simplex))	Iriartea_deltoidea)))))))	Calamus_caryotoides)	Kingia_australis);
((Calamus_caryotoides	(((Geonoma_undata	((((Oenocarpus_minor	Oenocarpus_bataua)	Prestoea_acuminata)	(Reinhardtia_gracilis	((Veitchia_spiralis	(Burretiokentia_grandiflora	(((Heterospathe_cagayanensis	Dypsis_decaryi)	Hydriastele_microspadix)	Kentiopsis_piersoniorum)))	Dictyosperma_album)))	Manicaria_saccifera))	(Pelagodoxa_henryana	Nypa_fruticans))	(((Podococcus_barteri	(Reinhardtia_paiewonskiana	(Reinhardtia_simplex	Reinhardtia_latisecta)))	((((Sclerosperma_profizianum	Orania_palindan)	(Pseudophoenix_vinifera	Bactris_major))	(Sabal_domingensis	Serenoa_repens))	(((Iriartea_deltoidea	Attalea_speciosa)	(Elaeis_guineensis	Elaeis_oleifera))	Roystonea_regia)))	Leopoldinia_pulchra)))	Kingia_australis);
((Calamus_caryotoides	(((((Leopoldinia_pulchra	Podococcus_barteri)	((Reinhardtia_paiewonskiana	Reinhardtia_latisecta)	Reinhardtia_simplex))	(((Bactris_major	Pseudophoenix_vinifera)	(Sabal_domingensis	Serenoa_repens))	((Sclerosperma_profizianum	Orania_palindan)	(((Iriartea_deltoidea	Attalea_speciosa)	(Elaeis_guineensis	Elaeis_oleifera))	Roystonea_regia))))	((((Hydriastele_microspadix	((Burretiokentia_grandiflora	Dypsis_decaryi)	((Veitchia_spiralis	Kentiopsis_piersoniorum)	Heterospathe_cagayanensis)))	Dictyosperma_album)	((Pelagodoxa_henryana	Nypa_fruticans)	(Manicaria_saccifera	((Oenocarpus_minor	Oenocarpus_bataua)	Prestoea_acuminata))))	Geonoma_undata))	Reinhardtia_gracilis))	Kingia_australis);
((Calamus_caryotoides	(Nypa_fruticans	(((Sabal_domingensis	Serenoa_repens)	((Reinhardtia_gracilis	((Attalea_speciosa	(Elaeis_guineensis	Elaeis_oleifera))	(Roystonea_regia	Bactris_major)))	((Podococcus_barteri	((Reinhardtia_paiewonskiana	Reinhardtia_latisecta)	Reinhardtia_simplex))	(Pseudophoenix_vinifera	(Sclerosperma_profizianum	(Orania_palindan	Iriartea_deltoidea))))))	((((Veitchia_spiralis	Kentiopsis_piersoniorum)	(((Burretiokentia_grandiflora	Dypsis_decaryi)	Hydriastele_microspadix)	Heterospathe_cagayanensis))	Dictyosperma_album)	(((Oenocarpus_minor	Oenocarpus_bataua)	Prestoea_acuminata)	(((Leopoldinia_pulchra	Geonoma_undata)	Pelagodoxa_henryana)	Manicaria_saccifera))))))	Kingia_australis);
((Calamus_caryotoides	((((Geonoma_undata	((((Sabal_domingensis	Serenoa_repens)	Pseudophoenix_vinifera)	(((Attalea_speciosa	(Elaeis_guineensis	Elaeis_oleifera))	Roystonea_regia)	(Sclerosperma_profizianum	(Orania_palindan	Iriartea_deltoidea))))	(Bactris_major	((Leopoldinia_pulchra	Podococcus_barteri)	((Reinhardtia_paiewonskiana	Reinhardtia_latisecta)	Reinhardtia_simplex)))))	(Manicaria_saccifera	((Dictyosperma_album	((Hydriastele_microspadix	(Heterospathe_cagayanensis	(Kentiopsis_piersoniorum	Dypsis_decaryi)))	(Burretiokentia_grandiflora	Veitchia_spiralis)))	((Oenocarpus_minor	Oenocarpus_bataua)	Prestoea_acuminata))))	(Nypa_fruticans	Pelagodoxa_henryana))	Reinhardtia_gracilis))	Kingia_australis);
((Calamus_caryotoides	((((Manicaria_saccifera	(((((Burretiokentia_grandiflora	Veitchia_spiralis)	(Hydriastele_microspadix	Kentiopsis_piersoniorum))	(Heterospathe_cagayanensis	Dictyosperma_album))	Dypsis_decaryi)	((Oenocarpus_minor	Oenocarpus_bataua)	Prestoea_acuminata)))	(Leopoldinia_pulchra	Geonoma_undata))	((Pelagodoxa_henryana	Nypa_fruticans)	((((Sabal_domingensis	Serenoa_repens)	Pseudophoenix_vinifera)	(((Attalea_speciosa	(Elaeis_guineensis	Elaeis_oleifera))	Roystonea_regia)	(Bactris_major	(Sclerosperma_profizianum	Orania_palindan))))	(Podococcus_barteri	(Iriartea_deltoidea	(Reinhardtia_paiewonskiana	(Reinhardtia_simplex	Reinhardtia_latisecta)))))))	Reinhardtia_gracilis))	Kingia_australis);
((Calamus_caryotoides	((Reinhardtia_gracilis	((Manicaria_saccifera	(((((Burretiokentia_grandiflora	Veitchia_spiralis)	Hydriastele_microspadix)	(Heterospathe_cagayanensis	(Kentiopsis_piersoniorum	Dypsis_decaryi)))	Dictyosperma_album)	((Oenocarpus_minor	Oenocarpus_bataua)	Prestoea_acuminata)))	Geonoma_undata))	(((((Bactris_major	Pseudophoenix_vinifera)	(Sclerosperma_profizianum	(Iriartea_deltoidea	Orania_palindan)))	(Sabal_domingensis	Serenoa_repens))	(((Attalea_speciosa	((Leopoldinia_pulchra	Elaeis_guineensis)	Elaeis_oleifera))	Roystonea_regia)	(Podococcus_barteri	((Reinhardtia_paiewonskiana	Reinhardtia_latisecta)	Reinhardtia_simplex))))	(Pelagodoxa_henryana	Nypa_fruticans))))	Kingia_australis);
((Calamus_caryotoides	((Reinhardtia_gracilis	(((Dypsis_decaryi	Manicaria_saccifera)	(((Kentiopsis_piersoniorum	(Burretiokentia_grandiflora	Veitchia_spiralis))	(Heterospathe_cagayanensis	(Dictyosperma_album	Hydriastele_microspadix)))	((Oenocarpus_minor	Oenocarpus_bataua)	Prestoea_acuminata)))	Geonoma_undata))	(((Pseudophoenix_vinifera	(((((Bactris_major	Attalea_speciosa)	(Leopoldinia_pulchra	(Elaeis_guineensis	Elaeis_oleifera)))	Roystonea_regia)	(Podococcus_barteri	(Iriartea_deltoidea	(Reinhardtia_paiewonskiana	(Reinhardtia_simplex	Reinhardtia_latisecta)))))	(Sclerosperma_profizianum	Orania_palindan)))	(Sabal_domingensis	Serenoa_repens))	(Pelagodoxa_henryana	Nypa_fruticans))))	Kingia_australis);
((Calamus_caryotoides	((Sabal_domingensis	Serenoa_repens)	((((Reinhardtia_gracilis	((Manicaria_saccifera	(((((Dypsis_decaryi	Heterospathe_cagayanensis)	(Hydriastele_microspadix	Kentiopsis_piersoniorum))	(Burretiokentia_grandiflora	Veitchia_spiralis))	Dictyosperma_album)	((Oenocarpus_minor	Oenocarpus_bataua)	Prestoea_acuminata)))	Geonoma_undata))	Pelagodoxa_henryana)	Nypa_fruticans)	(Pseudophoenix_vinifera	((((((Podococcus_barteri	Bactris_major)	(Leopoldinia_pulchra	Attalea_speciosa))	(Elaeis_guineensis	Elaeis_oleifera))	Roystonea_regia)	((Reinhardtia_paiewonskiana	Reinhardtia_latisecta)	Reinhardtia_simplex))	((Iriartea_deltoidea	Sclerosperma_profizianum)	Orania_palindan))))))	Kingia_australis);
((Calamus_caryotoides	((Nypa_fruticans	((((Oenocarpus_minor	Oenocarpus_bataua)	Prestoea_acuminata)	((((Dypsis_decaryi	Manicaria_saccifera)	(Leopoldinia_pulchra	Pelagodoxa_henryana))	Geonoma_undata)	(((Heterospathe_cagayanensis	(Hydriastele_microspadix	Kentiopsis_piersoniorum))	(Burretiokentia_grandiflora	Veitchia_spiralis))	Dictyosperma_album)))	((Pseudophoenix_vinifera	((((Reinhardtia_paiewonskiana	(Reinhardtia_simplex	Reinhardtia_latisecta))	(Attalea_speciosa	(Elaeis_guineensis	Elaeis_oleifera)))	(Bactris_major	Roystonea_regia))	(Sabal_domingensis	Serenoa_repens)))	((Iriartea_deltoidea	(Podococcus_barteri	Sclerosperma_profizianum))	Orania_palindan))))	Reinhardtia_gracilis))	Kingia_australis);
((Calamus_caryotoides	((((Manicaria_saccifera	(Pelagodoxa_henryana	Geonoma_undata))	(((Heterospathe_cagayanensis	(Kentiopsis_piersoniorum	((Burretiokentia_grandiflora	Veitchia_spiralis)	Dypsis_decaryi)))	(Hydriastele_microspadix	Dictyosperma_album))	((Oenocarpus_minor	Oenocarpus_bataua)	Prestoea_acuminata)))	(Iriartea_deltoidea	((Leopoldinia_pulchra	(Nypa_fruticans	(Sclerosperma_profizianum	Orania_palindan)))	(((Sabal_domingensis	Serenoa_repens)	((Podococcus_barteri	((Reinhardtia_paiewonskiana	Reinhardtia_latisecta)	Reinhardtia_simplex))	(Roystonea_regia	((Bactris_major	Attalea_speciosa)	(Elaeis_guineensis	Elaeis_oleifera)))))	Pseudophoenix_vinifera))))	Reinhardtia_gracilis))	Kingia_australis);
(((((Nypa_fruticans	Pelagodoxa_henryana)	((Geonoma_undata	((Dictyosperma_album	((((Burretiokentia_grandiflora	Dypsis_decaryi)	(Kentiopsis_piersoniorum	Veitchia_spiralis))	Heterospathe_cagayanensis)	Hydriastele_microspadix))	(Manicaria_saccifera	(Prestoea_acuminata	(Oenocarpus_bataua	Oenocarpus_minor)))))	Reinhardtia_gracilis))	(((Pseudophoenix_vinifera	(Serenoa_repens	Sabal_domingensis))	((Roystonea_regia	(Bactris_major	((Leopoldinia_pulchra	Attalea_speciosa)	(Elaeis_oleifera	Elaeis_guineensis))))	(Podococcus_barteri	(Reinhardtia_simplex	(Reinhardtia_latisecta	Reinhardtia_paiewonskiana)))))	(Sclerosperma_profizianum	(Orania_palindan	Iriartea_deltoidea))))	Calamus_caryotoides)	Kingia_australis);
((((((((Roystonea_regia	((Elaeis_oleifera	Elaeis_guineensis)	(Bactris_major	(Leopoldinia_pulchra	Attalea_speciosa))))	(Sclerosperma_profizianum	Orania_palindan))	(Pseudophoenix_vinifera	(Serenoa_repens	Sabal_domingensis)))	((Podococcus_barteri	(Reinhardtia_simplex	(Reinhardtia_latisecta	Reinhardtia_paiewonskiana)))	Iriartea_deltoidea))	(Nypa_fruticans	Pelagodoxa_henryana))	((Geonoma_undata	(((Dictyosperma_album	(((Kentiopsis_piersoniorum	Veitchia_spiralis)	Dypsis_decaryi)	((Hydriastele_microspadix	Burretiokentia_grandiflora)	Heterospathe_cagayanensis)))	(Prestoea_acuminata	(Oenocarpus_bataua	Oenocarpus_minor)))	Manicaria_saccifera))	Reinhardtia_gracilis))	Calamus_caryotoides)	Kingia_australis);
(((((Geonoma_undata	Pelagodoxa_henryana)	((((Leopoldinia_pulchra	(Prestoea_acuminata	(Oenocarpus_bataua	Oenocarpus_minor)))	(Dypsis_decaryi	Manicaria_saccifera))	(Dictyosperma_album	(((Kentiopsis_piersoniorum	Veitchia_spiralis)	(Burretiokentia_grandiflora	Heterospathe_cagayanensis))	Hydriastele_microspadix)))	((Nypa_fruticans	((Iriartea_deltoidea	((Sclerosperma_profizianum	Orania_palindan)	Pseudophoenix_vinifera))	(Serenoa_repens	Sabal_domingensis)))	((Podococcus_barteri	(Reinhardtia_simplex	(Reinhardtia_latisecta	Reinhardtia_paiewonskiana)))	(Roystonea_regia	(Attalea_speciosa	((Elaeis_oleifera	Elaeis_guineensis)	Bactris_major)))))))	Reinhardtia_gracilis)	Calamus_caryotoides)	Kingia_australis);
(((((Geonoma_undata	(((Prestoea_acuminata	(Oenocarpus_bataua	Oenocarpus_minor))	Manicaria_saccifera)	(Dictyosperma_album	((((Kentiopsis_piersoniorum	Veitchia_spiralis)	(Dypsis_decaryi	Heterospathe_cagayanensis))	Hydriastele_microspadix)	Burretiokentia_grandiflora))))	((Nypa_fruticans	Pelagodoxa_henryana)	((Pseudophoenix_vinifera	((((Iriartea_deltoidea	Sclerosperma_profizianum)	Orania_palindan)	(Roystonea_regia	(Attalea_speciosa	(Elaeis_oleifera	Elaeis_guineensis))))	((Bactris_major	Podococcus_barteri)	(Leopoldinia_pulchra	(Reinhardtia_simplex	(Reinhardtia_latisecta	Reinhardtia_paiewonskiana))))))	(Serenoa_repens	Sabal_domingensis))))	Reinhardtia_gracilis)	Calamus_caryotoides)	Kingia_australis);
((((((Pelagodoxa_henryana	(Geonoma_undata	(Manicaria_saccifera	((((Heterospathe_cagayanensis	(Kentiopsis_piersoniorum	(Burretiokentia_grandiflora	Veitchia_spiralis)))	(Dictyosperma_album	Hydriastele_microspadix))	Dypsis_decaryi)	(Prestoea_acuminata	(Oenocarpus_bataua	Oenocarpus_minor))))))	Leopoldinia_pulchra)	(((Nypa_fruticans	((Iriartea_deltoidea	Sclerosperma_profizianum)	Orania_palindan))	((Bactris_major	Pseudophoenix_vinifera)	(Serenoa_repens	Sabal_domingensis)))	((Roystonea_regia	((Elaeis_oleifera	Elaeis_guineensis)	Attalea_speciosa))	(Podococcus_barteri	(Reinhardtia_simplex	(Reinhardtia_latisecta	Reinhardtia_paiewonskiana))))))	Reinhardtia_gracilis)	Calamus_caryotoides)	Kingia_australis);
((((Sclerosperma_profizianum	(Iriartea_deltoidea	Orania_palindan))	(((((((Attalea_speciosa	(Bactris_major	(Elaeis_oleifera	Elaeis_guineensis)))	(Podococcus_barteri	(Reinhardtia_simplex	(Reinhardtia_latisecta	Reinhardtia_paiewonskiana))))	(Reinhardtia_gracilis	((Prestoea_acuminata	(Oenocarpus_bataua	Oenocarpus_minor))	(((Leopoldinia_pulchra	Manicaria_saccifera)	(Pelagodoxa_henryana	Geonoma_undata))	(((Burretiokentia_grandiflora	Veitchia_spiralis)	((Dypsis_decaryi	Heterospathe_cagayanensis)	(Hydriastele_microspadix	Kentiopsis_piersoniorum)))	Dictyosperma_album)))))	Roystonea_regia)	Pseudophoenix_vinifera)	(Serenoa_repens	Sabal_domingensis))	Nypa_fruticans))	Calamus_caryotoides)	Kingia_australis);
(((Sabal_domingensis	(((Reinhardtia_gracilis	((Leopoldinia_pulchra	(Manicaria_saccifera	(Pelagodoxa_henryana	Geonoma_undata)))	(((((Burretiokentia_grandiflora	Veitchia_spiralis)	(Kentiopsis_piersoniorum	Dypsis_decaryi))	Heterospathe_cagayanensis)	(Hydriastele_microspadix	Dictyosperma_album))	(Prestoea_acuminata	(Oenocarpus_bataua	Oenocarpus_minor)))))	((((Roystonea_regia	(Attalea_speciosa	(Elaeis_oleifera	Elaeis_guineensis)))	Bactris_major)	(Reinhardtia_simplex	(Reinhardtia_latisecta	Reinhardtia_paiewonskiana)))	((Sclerosperma_profizianum	Orania_palindan)	Podococcus_barteri)))	((Nypa_fruticans	(Iriartea_deltoidea	Pseudophoenix_vinifera))	Serenoa_repens)))	Calamus_caryotoides)	Kingia_australis);
((((((Pseudophoenix_vinifera	((Sclerosperma_profizianum	Orania_palindan)	Podococcus_barteri))	Bactris_major)	(Sabal_domingensis	Serenoa_repens))	((((Roystonea_regia	(((Leopoldinia_pulchra	Iriartea_deltoidea)	Attalea_speciosa)	(Elaeis_oleifera	Elaeis_guineensis)))	((Reinhardtia_simplex	Reinhardtia_latisecta)	Reinhardtia_paiewonskiana))	(((Geonoma_undata	((((Veitchia_spiralis	Kentiopsis_piersoniorum)	((Heterospathe_cagayanensis	(Dypsis_decaryi	(Dictyosperma_album	Hydriastele_microspadix)))	Burretiokentia_grandiflora))	(Prestoea_acuminata	(Oenocarpus_bataua	Oenocarpus_minor)))	Manicaria_saccifera))	Reinhardtia_gracilis)	Pelagodoxa_henryana))	Nypa_fruticans))	Calamus_caryotoides)	Kingia_australis);
((((((Reinhardtia_gracilis	((Reinhardtia_latisecta	Reinhardtia_paiewonskiana)	Reinhardtia_simplex))	((Roystonea_regia	(Attalea_speciosa	(Elaeis_oleifera	Elaeis_guineensis)))	(((Bactris_major	Pseudophoenix_vinifera)	(Nypa_fruticans	((Iriartea_deltoidea	Sclerosperma_profizianum)	Orania_palindan)))	(Sabal_domingensis	Serenoa_repens))))	((((((((Hydriastele_microspadix	Kentiopsis_piersoniorum)	((Dypsis_decaryi	Heterospathe_cagayanensis)	Burretiokentia_grandiflora))	Veitchia_spiralis)	Dictyosperma_album)	((Prestoea_acuminata	(Oenocarpus_bataua	Oenocarpus_minor))	Manicaria_saccifera))	Pelagodoxa_henryana)	Leopoldinia_pulchra)	Geonoma_undata))	Podococcus_barteri)	Calamus_caryotoides)	Kingia_australis);
(((Reinhardtia_gracilis	((((Pseudophoenix_vinifera	((Sabal_domingensis	Serenoa_repens)	((Podococcus_barteri	(Reinhardtia_simplex	(Reinhardtia_latisecta	Reinhardtia_paiewonskiana)))	(Roystonea_regia	((Bactris_major	Attalea_speciosa)	(Elaeis_oleifera	Elaeis_guineensis))))))	(Sclerosperma_profizianum	(Orania_palindan	Nypa_fruticans)))	Iriartea_deltoidea)	(((Geonoma_undata	Pelagodoxa_henryana)	Manicaria_saccifera)	((((Veitchia_spiralis	Burretiokentia_grandiflora)	((Hydriastele_microspadix	Kentiopsis_piersoniorum)	(Dypsis_decaryi	Heterospathe_cagayanensis)))	Dictyosperma_album)	(Leopoldinia_pulchra	(Prestoea_acuminata	(Oenocarpus_bataua	Oenocarpus_minor)))))))	Calamus_caryotoides)	Kingia_australis);
(((Podococcus_barteri	(((Bactris_major	Pseudophoenix_vinifera)	(Serenoa_repens	Sabal_domingensis))	((((Dictyosperma_album	(Hydriastele_microspadix	((Burretiokentia_grandiflora	Veitchia_spiralis)	((Dypsis_decaryi	Heterospathe_cagayanensis)	Kentiopsis_piersoniorum))))	(((Oenocarpus_minor	Oenocarpus_bataua)	Prestoea_acuminata)	((Leopoldinia_pulchra	Manicaria_saccifera)	(Pelagodoxa_henryana	Geonoma_undata))))	(Nypa_fruticans	((Iriartea_deltoidea	Sclerosperma_profizianum)	Orania_palindan)))	(((Reinhardtia_paiewonskiana	Reinhardtia_latisecta)	Reinhardtia_simplex)	(Reinhardtia_gracilis	(((Elaeis_oleifera	Elaeis_guineensis)	Attalea_speciosa)	Roystonea_regia))))))	Calamus_caryotoides)	Kingia_australis);
((((((Pseudophoenix_vinifera	((((Iriartea_deltoidea	Podococcus_barteri)	((Reinhardtia_paiewonskiana	Reinhardtia_latisecta)	Reinhardtia_simplex))	(Bactris_major	(((Elaeis_oleifera	Elaeis_guineensis)	Attalea_speciosa)	Roystonea_regia)))	(Nypa_fruticans	(Sclerosperma_profizianum	Orania_palindan))))	(Serenoa_repens	Sabal_domingensis))	(((Oenocarpus_minor	Oenocarpus_bataua)	Prestoea_acuminata)	(((Manicaria_saccifera	(Pelagodoxa_henryana	Geonoma_undata))	Leopoldinia_pulchra)	(Dictyosperma_album	(Hydriastele_microspadix	(((Veitchia_spiralis	Kentiopsis_piersoniorum)	(Burretiokentia_grandiflora	Heterospathe_cagayanensis))	Dypsis_decaryi))))))	Reinhardtia_gracilis)	Calamus_caryotoides)	Kingia_australis);
((((((((((((Bactris_major	(Elaeis_oleifera	Elaeis_guineensis))	Attalea_speciosa)	Roystonea_regia)	(Sclerosperma_profizianum	Orania_palindan))	((Serenoa_repens	Sabal_domingensis)	Pseudophoenix_vinifera))	(Iriartea_deltoidea	(((Reinhardtia_paiewonskiana	Reinhardtia_latisecta)	Reinhardtia_simplex)	Podococcus_barteri)))	Nypa_fruticans)	(Manicaria_saccifera	((Leopoldinia_pulchra	Pelagodoxa_henryana)	Geonoma_undata)))	((Dictyosperma_album	((((Heterospathe_cagayanensis	Dypsis_decaryi)	Hydriastele_microspadix)	Kentiopsis_piersoniorum)	(Veitchia_spiralis	Burretiokentia_grandiflora)))	((Oenocarpus_minor	Oenocarpus_bataua)	Prestoea_acuminata)))	Reinhardtia_gracilis)	Calamus_caryotoides)	Kingia_australis);
(((((Manicaria_saccifera	((Pelagodoxa_henryana	Geonoma_undata)	Leopoldinia_pulchra))	((((Hydriastele_microspadix	Dictyosperma_album)	(Heterospathe_cagayanensis	Burretiokentia_grandiflora))	(Dypsis_decaryi	(Veitchia_spiralis	Kentiopsis_piersoniorum)))	(Iriartea_deltoidea	((Oenocarpus_minor	Oenocarpus_bataua)	Prestoea_acuminata))))	((((Sclerosperma_profizianum	Orania_palindan)	(Nypa_fruticans	Pseudophoenix_vinifera))	((((Elaeis_oleifera	Elaeis_guineensis)	(Attalea_speciosa	Bactris_major))	Roystonea_regia)	(((Reinhardtia_paiewonskiana	Reinhardtia_latisecta)	Reinhardtia_simplex)	(Reinhardtia_gracilis	Podococcus_barteri))))	(Serenoa_repens	Sabal_domingensis)))	Calamus_caryotoides)	Kingia_australis);
(((((Reinhardtia_gracilis	(Geonoma_undata	((((Veitchia_spiralis	Kentiopsis_piersoniorum)	((Heterospathe_cagayanensis	((Burretiokentia_grandiflora	Dypsis_decaryi)	Hydriastele_microspadix))	Dictyosperma_album))	((Oenocarpus_minor	Oenocarpus_bataua)	Prestoea_acuminata))	Manicaria_saccifera)))	(Pelagodoxa_henryana	Nypa_fruticans))	(((((((Elaeis_oleifera	Elaeis_guineensis)	Attalea_speciosa)	Roystonea_regia)	((Bactris_major	Pseudophoenix_vinifera)	(Serenoa_repens	Sabal_domingensis)))	((Reinhardtia_paiewonskiana	Reinhardtia_latisecta)	Reinhardtia_simplex))	((Podococcus_barteri	(Iriartea_deltoidea	Orania_palindan))	Sclerosperma_profizianum))	Leopoldinia_pulchra))	Calamus_caryotoides)	Kingia_australis);
(((Bactris_major	(((Serenoa_repens	Sabal_domingensis)	(((Orania_palindan	Sclerosperma_profizianum)	((Podococcus_barteri	(Iriartea_deltoidea	((Reinhardtia_paiewonskiana	Reinhardtia_latisecta)	Reinhardtia_simplex)))	(Pelagodoxa_henryana	((Reinhardtia_gracilis	(((((Veitchia_spiralis	(Burretiokentia_grandiflora	Kentiopsis_piersoniorum))	((Heterospathe_cagayanensis	(Dypsis_decaryi	Hydriastele_microspadix))	Dictyosperma_album))	((Oenocarpus_minor	Oenocarpus_bataua)	Prestoea_acuminata))	Manicaria_saccifera)	Geonoma_undata))	Leopoldinia_pulchra))))	(((Elaeis_oleifera	Elaeis_guineensis)	Attalea_speciosa)	Roystonea_regia)))	(Nypa_fruticans	Pseudophoenix_vinifera)))	Calamus_caryotoides)	Kingia_australis);
(((((Iriartea_deltoidea	Pseudophoenix_vinifera)	(((Serenoa_repens	Sabal_domingensis)	((((Elaeis_oleifera	Elaeis_guineensis)	(Bactris_major	Attalea_speciosa))	Roystonea_regia)	((Reinhardtia_gracilis	((((Heterospathe_cagayanensis	((Hydriastele_microspadix	Dictyosperma_album)	Dypsis_decaryi))	((Veitchia_spiralis	Kentiopsis_piersoniorum)	Burretiokentia_grandiflora))	(((Oenocarpus_minor	Oenocarpus_bataua)	Prestoea_acuminata)	Manicaria_saccifera))	Geonoma_undata))	(Leopoldinia_pulchra	(Nypa_fruticans	Pelagodoxa_henryana)))))	(Orania_palindan	Sclerosperma_profizianum)))	(Podococcus_barteri	((Reinhardtia_paiewonskiana	Reinhardtia_latisecta)	Reinhardtia_simplex)))	Calamus_caryotoides)	Kingia_australis);
((((Nypa_fruticans	(((Manicaria_saccifera	(Geonoma_undata	(Pelagodoxa_henryana	Leopoldinia_pulchra)))	((Veitchia_spiralis	((Heterospathe_cagayanensis	((Kentiopsis_piersoniorum	Hydriastele_microspadix)	Dypsis_decaryi))	Burretiokentia_grandiflora))	Dictyosperma_album))	((Oenocarpus_minor	Oenocarpus_bataua)	(Reinhardtia_gracilis	Prestoea_acuminata))))	((Serenoa_repens	Sabal_domingensis)	((((Orania_palindan	((Podococcus_barteri	Iriartea_deltoidea)	Sclerosperma_profizianum))	(Bactris_major	((Reinhardtia_paiewonskiana	Reinhardtia_latisecta)	Reinhardtia_simplex)))	(((Elaeis_oleifera	Elaeis_guineensis)	Attalea_speciosa)	Roystonea_regia))	Pseudophoenix_vinifera)))	Calamus_caryotoides)	Kingia_australis);
(((Bactris_major	(Serenoa_repens	(Pseudophoenix_vinifera	((((Reinhardtia_paiewonskiana	(Reinhardtia_simplex	Reinhardtia_latisecta))	(((Elaeis_oleifera	Elaeis_guineensis)	Attalea_speciosa)	Roystonea_regia))	((Orania_palindan	((Podococcus_barteri	Iriartea_deltoidea)	Sclerosperma_profizianum))	(((Geonoma_undata	((Reinhardtia_gracilis	(((Oenocarpus_minor	Oenocarpus_bataua)	Prestoea_acuminata)	Manicaria_saccifera))	(((Heterospathe_cagayanensis	((Kentiopsis_piersoniorum	Hydriastele_microspadix)	Dypsis_decaryi))	(Burretiokentia_grandiflora	Veitchia_spiralis))	Dictyosperma_album)))	Leopoldinia_pulchra)	(Pelagodoxa_henryana	Nypa_fruticans))))	Sabal_domingensis))))	Calamus_caryotoides)	Kingia_australis);
(((Roystonea_regia	(Nypa_fruticans	(((((Reinhardtia_gracilis	(Bactris_major	((Elaeis_oleifera	Elaeis_guineensis)	Attalea_speciosa)))	(Reinhardtia_paiewonskiana	(Reinhardtia_simplex	Reinhardtia_latisecta)))	(((Sclerosperma_profizianum	Orania_palindan)	Podococcus_barteri)	(Iriartea_deltoidea	Pseudophoenix_vinifera)))	(Sabal_domingensis	Serenoa_repens))	((Leopoldinia_pulchra	((Dypsis_decaryi	Manicaria_saccifera)	(((Heterospathe_cagayanensis	(Kentiopsis_piersoniorum	(Burretiokentia_grandiflora	Veitchia_spiralis)))	(Hydriastele_microspadix	Dictyosperma_album))	((Oenocarpus_minor	Oenocarpus_bataua)	Prestoea_acuminata))))	(Pelagodoxa_henryana	Geonoma_undata)))))	Calamus_caryotoides)	Kingia_australis);
((Calamus_caryotoides	(Reinhardtia_gracilis	((((Dypsis_decaryi	Manicaria_saccifera)	((Prestoea_acuminata	(Oenocarpus_bataua	Oenocarpus_minor))	(Dictyosperma_album	(Hydriastele_microspadix	(Heterospathe_cagayanensis	((Burretiokentia_grandiflora	Veitchia_spiralis)	Kentiopsis_piersoniorum))))))	Geonoma_undata)	(((((Iriartea_deltoidea	Pseudophoenix_vinifera)	(Nypa_fruticans	(Sclerosperma_profizianum	Orania_palindan)))	((Roystonea_regia	(Attalea_speciosa	(Elaeis_oleifera	Elaeis_guineensis)))	(Bactris_major	((Reinhardtia_simplex	((Leopoldinia_pulchra	Reinhardtia_latisecta)	Reinhardtia_paiewonskiana))	Podococcus_barteri))))	(Serenoa_repens	Sabal_domingensis))	Pelagodoxa_henryana))))	Kingia_australis);
((Calamus_caryotoides	(Reinhardtia_gracilis	((((((Serenoa_repens	Sabal_domingensis)	(Bactris_major	Pseudophoenix_vinifera))	(Nypa_fruticans	((Iriartea_deltoidea	Sclerosperma_profizianum)	Orania_palindan)))	(Roystonea_regia	(Attalea_speciosa	(Elaeis_oleifera	Elaeis_guineensis))))	((Reinhardtia_paiewonskiana	(Reinhardtia_simplex	Reinhardtia_latisecta))	(Leopoldinia_pulchra	Podococcus_barteri)))	((Geonoma_undata	Pelagodoxa_henryana)	((Dictyosperma_album	(Burretiokentia_grandiflora	((Heterospathe_cagayanensis	(Dypsis_decaryi	Hydriastele_microspadix))	(Veitchia_spiralis	Kentiopsis_piersoniorum))))	(Manicaria_saccifera	(Prestoea_acuminata	(Oenocarpus_bataua	Oenocarpus_minor))))))))	Kingia_australis);
((Calamus_caryotoides	(((Iriartea_deltoidea	Sclerosperma_profizianum)	Orania_palindan)	((((Geonoma_undata	Manicaria_saccifera)	((((Veitchia_spiralis	Kentiopsis_piersoniorum)	(Hydriastele_microspadix	(Heterospathe_cagayanensis	Dictyosperma_album)))	(Burretiokentia_grandiflora	Dypsis_decaryi))	(Prestoea_acuminata	(Oenocarpus_bataua	Oenocarpus_minor))))	Reinhardtia_gracilis)	((Nypa_fruticans	Pelagodoxa_henryana)	((((Roystonea_regia	(Attalea_speciosa	(Elaeis_oleifera	Elaeis_guineensis)))	Pseudophoenix_vinifera)	(Serenoa_repens	Sabal_domingensis))	((((Reinhardtia_paiewonskiana	Reinhardtia_latisecta)	Reinhardtia_simplex)	Bactris_major)	(Leopoldinia_pulchra	Podococcus_barteri)))))))	Kingia_australis);
((Calamus_caryotoides	(((Nypa_fruticans	Pelagodoxa_henryana)	(((((Bactris_major	(Roystonea_regia	(Attalea_speciosa	(Elaeis_oleifera	Elaeis_guineensis))))	(Sclerosperma_profizianum	Orania_palindan))	(Iriartea_deltoidea	(Reinhardtia_paiewonskiana	(Reinhardtia_simplex	Reinhardtia_latisecta))))	((Leopoldinia_pulchra	Podococcus_barteri)	Pseudophoenix_vinifera))	(Serenoa_repens	Sabal_domingensis)))	(((((Heterospathe_cagayanensis	(Burretiokentia_grandiflora	(Veitchia_spiralis	Kentiopsis_piersoniorum)))	(Dictyosperma_album	Hydriastele_microspadix))	(Prestoea_acuminata	(Oenocarpus_bataua	Oenocarpus_minor)))	(Reinhardtia_gracilis	(Dypsis_decaryi	Manicaria_saccifera)))	Geonoma_undata)))	Kingia_australis);
((Calamus_caryotoides	((((((Roystonea_regia	(((Podococcus_barteri	(Leopoldinia_pulchra	Iriartea_deltoidea))	(Reinhardtia_paiewonskiana	(Reinhardtia_simplex	Reinhardtia_latisecta)))	((Bactris_major	Attalea_speciosa)	(Elaeis_oleifera	Elaeis_guineensis))))	(Sclerosperma_profizianum	Orania_palindan))	(Nypa_fruticans	Pseudophoenix_vinifera))	(Serenoa_repens	Sabal_domingensis))	(((Burretiokentia_grandiflora	((Dypsis_decaryi	(Dictyosperma_album	Hydriastele_microspadix))	Heterospathe_cagayanensis))	(Veitchia_spiralis	Kentiopsis_piersoniorum))	((Pelagodoxa_henryana	(Manicaria_saccifera	(Prestoea_acuminata	(Oenocarpus_bataua	Oenocarpus_minor))))	Geonoma_undata)))	Reinhardtia_gracilis))	Kingia_australis);
((Calamus_caryotoides	(((Geonoma_undata	(Manicaria_saccifera	(((Hydriastele_microspadix	(((Veitchia_spiralis	Kentiopsis_piersoniorum)	Heterospathe_cagayanensis)	(Dypsis_decaryi	Burretiokentia_grandiflora)))	Dictyosperma_album)	(Prestoea_acuminata	(Oenocarpus_bataua	Oenocarpus_minor)))))	((Pelagodoxa_henryana	(((Pseudophoenix_vinifera	(Sclerosperma_profizianum	Orania_palindan))	(Serenoa_repens	Sabal_domingensis))	(((Roystonea_regia	(Attalea_speciosa	(Elaeis_oleifera	Elaeis_guineensis)))	Bactris_major)	((Podococcus_barteri	(Leopoldinia_pulchra	Iriartea_deltoidea))	((Reinhardtia_paiewonskiana	Reinhardtia_latisecta)	Reinhardtia_simplex)))))	Nypa_fruticans))	Reinhardtia_gracilis))	Kingia_australis);
((Calamus_caryotoides	(((((Pseudophoenix_vinifera	(Sclerosperma_profizianum	Orania_palindan))	((Bactris_major	Roystonea_regia)	(Serenoa_repens	Sabal_domingensis)))	((((Leopoldinia_pulchra	Iriartea_deltoidea)	Attalea_speciosa)	(Elaeis_oleifera	Elaeis_guineensis))	(((Reinhardtia_paiewonskiana	Reinhardtia_latisecta)	Reinhardtia_simplex)	Podococcus_barteri)))	(Nypa_fruticans	(((Manicaria_saccifera	((((Veitchia_spiralis	Kentiopsis_piersoniorum)	Heterospathe_cagayanensis)	(Dypsis_decaryi	Burretiokentia_grandiflora))	(Dictyosperma_album	Hydriastele_microspadix)))	(Pelagodoxa_henryana	(Prestoea_acuminata	(Oenocarpus_bataua	Oenocarpus_minor))))	Geonoma_undata)))	Reinhardtia_gracilis))	Kingia_australis);
((Calamus_caryotoides	((Serenoa_repens	Sabal_domingensis)	((Reinhardtia_gracilis	(Iriartea_deltoidea	(((Manicaria_saccifera	(Geonoma_undata	Pelagodoxa_henryana))	Leopoldinia_pulchra)	(((Dypsis_decaryi	(Heterospathe_cagayanensis	(Dictyosperma_album	Hydriastele_microspadix)))	(Kentiopsis_piersoniorum	(Veitchia_spiralis	Burretiokentia_grandiflora)))	(Prestoea_acuminata	(Oenocarpus_bataua	Oenocarpus_minor))))))	((((Bactris_major	(Nypa_fruticans	(Sclerosperma_profizianum	Orania_palindan)))	(Roystonea_regia	(Attalea_speciosa	(Elaeis_oleifera	Elaeis_guineensis))))	((Reinhardtia_paiewonskiana	(Reinhardtia_simplex	Reinhardtia_latisecta))	Podococcus_barteri))	Pseudophoenix_vinifera))))	Kingia_australis);
((Calamus_caryotoides	(((((((((Podococcus_barteri	Sclerosperma_profizianum)	Orania_palindan)	(Bactris_major	Pseudophoenix_vinifera))	((Reinhardtia_paiewonskiana	Reinhardtia_latisecta)	Reinhardtia_simplex))	(Roystonea_regia	((Leopoldinia_pulchra	Attalea_speciosa)	(Elaeis_oleifera	Elaeis_guineensis))))	(Serenoa_repens	Sabal_domingensis))	Iriartea_deltoidea)	(Pelagodoxa_henryana	(((((Hydriastele_microspadix	(Heterospathe_cagayanensis	(Dypsis_decaryi	(Kentiopsis_piersoniorum	(Veitchia_spiralis	Burretiokentia_grandiflora)))))	Dictyosperma_album)	((Reinhardtia_gracilis	Prestoea_acuminata)	(Oenocarpus_bataua	Oenocarpus_minor)))	Manicaria_saccifera)	Geonoma_undata)))	Nypa_fruticans))	Kingia_australis);
((Calamus_caryotoides	(Bactris_major	(((Reinhardtia_gracilis	((((Pelagodoxa_henryana	Nypa_fruticans)	(((((Dypsis_decaryi	(Veitchia_spiralis	Burretiokentia_grandiflora))	(Hydriastele_microspadix	Kentiopsis_piersoniorum))	(Dictyosperma_album	Heterospathe_cagayanensis))	((Prestoea_acuminata	(Oenocarpus_bataua	Oenocarpus_minor))	Manicaria_saccifera))	Geonoma_undata))	((Podococcus_barteri	((Reinhardtia_paiewonskiana	Reinhardtia_latisecta)	Reinhardtia_simplex))	(Roystonea_regia	(((Leopoldinia_pulchra	Iriartea_deltoidea)	Attalea_speciosa)	(Elaeis_oleifera	Elaeis_guineensis)))))	(Serenoa_repens	Sabal_domingensis)))	Pseudophoenix_vinifera)	(Sclerosperma_profizianum	Orania_palindan))))	Kingia_australis);
