# Supplementary material for: Data supporting the nuclear phylogenomics of the palm subfamily Arecoideae (Arecaceae)
Source: Data Brief. 2016 Mar 2;7:532–6. doi: 10.1016/j.dib.2016.02.063 (PMC4796708; doi:10.1016/j.dib.2016.02.063)
Supplement: Supplementary file 5 — Supplementary material [file mmc5.zip › RAxML_bootstrap.Elaeis_757.raxml.tre]

((Calamus_caryotoides	(Podococcus_barteri	((Phoenix_dactylifera	((Manicaria_saccifera	Serenoa_repens)	Sabal_domingensis))	(((Chamaedorea_seifrizii	(((Bactris_major	((Elaeis_oleifera	Elaeis_guineensis)	(Pseudophoenix_vinifera	Oenocarpus_minor)))	Attalea_speciosa)	((Reinhardtia_paiewonskiana	(Reinhardtia_gracilis	Reinhardtia_latisecta))	Reinhardtia_simplex)))	(Orania_palindan	((((((Hydriastele_microspadix	Veitchia_spiralis)	Kentiopsis_piersoniorum)	(Dypsis_decaryi	Dictyosperma_album))	(Iriartea_deltoidea	Heterospathe_cagayanensis))	(Sclerosperma_profizianum	(Roystonea_regia	(Prestoea_acuminata	(Oenocarpus_bataua	Leopoldinia_pulchra)))))	(Geonoma_undata	Pelagodoxa_henryana))))	Nypa_fruticans))))	Kingia_australis);
((Calamus_caryotoides	((((Phoenix_dactylifera	Sabal_domingensis)	((((Orania_palindan	((((Sclerosperma_profizianum	(Roystonea_regia	(Prestoea_acuminata	(Manicaria_saccifera	Oenocarpus_bataua))))	(((Iriartea_deltoidea	Heterospathe_cagayanensis)	((Hydriastele_microspadix	(Dypsis_decaryi	Dictyosperma_album))	Veitchia_spiralis))	Kentiopsis_piersoniorum))	Leopoldinia_pulchra)	(Geonoma_undata	Pelagodoxa_henryana)))	(((Pseudophoenix_vinifera	Oenocarpus_minor)	(Attalea_speciosa	((Elaeis_oleifera	Elaeis_guineensis)	Bactris_major)))	((Reinhardtia_paiewonskiana	(Reinhardtia_gracilis	Reinhardtia_latisecta))	Reinhardtia_simplex)))	Podococcus_barteri)	Chamaedorea_seifrizii))	Nypa_fruticans)	Serenoa_repens))	Kingia_australis);
((Nypa_fruticans	((Chamaedorea_seifrizii	(Serenoa_repens	(Phoenix_dactylifera	Sabal_domingensis)))	(((Sclerosperma_profizianum	Orania_palindan)	((Pelagodoxa_henryana	((Prestoea_acuminata	Oenocarpus_bataua)	(Geonoma_undata	Leopoldinia_pulchra)))	((Iriartea_deltoidea	Heterospathe_cagayanensis)	((Kentiopsis_piersoniorum	Roystonea_regia)	(((Dypsis_decaryi	Dictyosperma_album)	Veitchia_spiralis)	Hydriastele_microspadix)))))	(Manicaria_saccifera	((Attalea_speciosa	((Calamus_caryotoides	Podococcus_barteri)	(((Pseudophoenix_vinifera	Oenocarpus_minor)	(Elaeis_oleifera	Elaeis_guineensis))	Bactris_major)))	(((Reinhardtia_paiewonskiana	Reinhardtia_latisecta)	Reinhardtia_gracilis)	Reinhardtia_simplex))))))	Kingia_australis);
((Calamus_caryotoides	(Nypa_fruticans	(((Sabal_domingensis	(Phoenix_dactylifera	Pseudophoenix_vinifera))	Serenoa_repens)	(Chamaedorea_seifrizii	(((Podococcus_barteri	((Sclerosperma_profizianum	Orania_palindan)	((Pelagodoxa_henryana	((Prestoea_acuminata	(Oenocarpus_minor	Oenocarpus_bataua))	(Geonoma_undata	Leopoldinia_pulchra)))	((Iriartea_deltoidea	Heterospathe_cagayanensis)	((Kentiopsis_piersoniorum	Roystonea_regia)	(Veitchia_spiralis	(Hydriastele_microspadix	(Dypsis_decaryi	Dictyosperma_album))))))))	(Manicaria_saccifera	((Reinhardtia_paiewonskiana	(Reinhardtia_gracilis	Reinhardtia_latisecta))	Reinhardtia_simplex)))	(((Elaeis_oleifera	Elaeis_guineensis)	Bactris_major)	Attalea_speciosa))))))	Kingia_australis);
((Reinhardtia_paiewonskiana	((Reinhardtia_latisecta	(Reinhardtia_simplex	((((Pseudophoenix_vinifera	((Elaeis_oleifera	Elaeis_guineensis)	(Bactris_major	Attalea_speciosa)))	(Chamaedorea_seifrizii	Manicaria_saccifera))	(Nypa_fruticans	((Podococcus_barteri	(Sabal_domingensis	Phoenix_dactylifera))	(Serenoa_repens	Calamus_caryotoides))))	(Orania_palindan	((Geonoma_undata	Pelagodoxa_henryana)	((((((Dypsis_decaryi	Dictyosperma_album)	Veitchia_spiralis)	Hydriastele_microspadix)	Kentiopsis_piersoniorum)	(Iriartea_deltoidea	Heterospathe_cagayanensis))	((Sclerosperma_profizianum	Leopoldinia_pulchra)	((Prestoea_acuminata	(Oenocarpus_minor	Oenocarpus_bataua))	Roystonea_regia))))))))	Reinhardtia_gracilis))	Kingia_australis);
((Calamus_caryotoides	(Phoenix_dactylifera	((Sabal_domingensis	((((((Podococcus_barteri	((Reinhardtia_paiewonskiana	Reinhardtia_latisecta)	Reinhardtia_gracilis))	Reinhardtia_simplex)	(Attalea_speciosa	((Elaeis_oleifera	Elaeis_guineensis)	(Pseudophoenix_vinifera	Bactris_major))))	Chamaedorea_seifrizii)	(Orania_palindan	(Manicaria_saccifera	((Geonoma_undata	Pelagodoxa_henryana)	(((Kentiopsis_piersoniorum	(Hydriastele_microspadix	(Veitchia_spiralis	(Dypsis_decaryi	Dictyosperma_album))))	Heterospathe_cagayanensis)	(Sclerosperma_profizianum	((Prestoea_acuminata	(Oenocarpus_minor	(Leopoldinia_pulchra	Oenocarpus_bataua)))	(Iriartea_deltoidea	Roystonea_regia))))))))	Nypa_fruticans))	Serenoa_repens)))	Kingia_australis);
((Calamus_caryotoides	(Phoenix_dactylifera	(((Manicaria_saccifera	Nypa_fruticans)	(((((Reinhardtia_gracilis	(Reinhardtia_paiewonskiana	Reinhardtia_latisecta))	Reinhardtia_simplex)	((Elaeis_oleifera	Elaeis_guineensis)	(Bactris_major	Attalea_speciosa)))	(((Sclerosperma_profizianum	Orania_palindan)	((Prestoea_acuminata	(Oenocarpus_minor	(Leopoldinia_pulchra	Oenocarpus_bataua)))	((Iriartea_deltoidea	Roystonea_regia)	(Kentiopsis_piersoniorum	((Hydriastele_microspadix	(Veitchia_spiralis	(Dypsis_decaryi	Dictyosperma_album)))	Heterospathe_cagayanensis)))))	(Geonoma_undata	Pelagodoxa_henryana)))	Chamaedorea_seifrizii))	((Sabal_domingensis	Serenoa_repens)	(Podococcus_barteri	Pseudophoenix_vinifera)))))	Kingia_australis);
((Calamus_caryotoides	(((Nypa_fruticans	(Chamaedorea_seifrizii	(Manicaria_saccifera	((((Reinhardtia_paiewonskiana	Reinhardtia_latisecta)	Reinhardtia_simplex)	((Elaeis_oleifera	Elaeis_guineensis)	((Podococcus_barteri	Bactris_major)	Attalea_speciosa)))	(Orania_palindan	(Reinhardtia_gracilis	((Pelagodoxa_henryana	Geonoma_undata)	((Sclerosperma_profizianum	(Roystonea_regia	(Prestoea_acuminata	(Oenocarpus_minor	(Leopoldinia_pulchra	Oenocarpus_bataua)))))	(((Veitchia_spiralis	Kentiopsis_piersoniorum)	Hydriastele_microspadix)	((Iriartea_deltoidea	Heterospathe_cagayanensis)	(Dypsis_decaryi	Dictyosperma_album)))))))))))	(Phoenix_dactylifera	(Pseudophoenix_vinifera	Sabal_domingensis)))	Serenoa_repens))	Kingia_australis);
((Nypa_fruticans	(Phoenix_dactylifera	(Chamaedorea_seifrizii	(((Serenoa_repens	Sabal_domingensis)	(((((((Hydriastele_microspadix	Veitchia_spiralis)	(Dypsis_decaryi	Dictyosperma_album))	((Iriartea_deltoidea	Roystonea_regia)	Kentiopsis_piersoniorum))	(Heterospathe_cagayanensis	((((Prestoea_acuminata	Oenocarpus_bataua)	Manicaria_saccifera)	Leopoldinia_pulchra)	Geonoma_undata)))	Oenocarpus_minor)	((((Reinhardtia_gracilis	Reinhardtia_paiewonskiana)	Reinhardtia_latisecta)	Reinhardtia_simplex)	(Attalea_speciosa	((Elaeis_oleifera	Elaeis_guineensis)	Bactris_major))))	((Sclerosperma_profizianum	Podococcus_barteri)	(Pelagodoxa_henryana	Orania_palindan))))	(Calamus_caryotoides	Pseudophoenix_vinifera)))))	Kingia_australis);
((Chamaedorea_seifrizii	(((Calamus_caryotoides	Nypa_fruticans)	((((((Geonoma_undata	((Prestoea_acuminata	Oenocarpus_bataua)	Leopoldinia_pulchra))	((Iriartea_deltoidea	Sclerosperma_profizianum)	Orania_palindan))	((((Dypsis_decaryi	Dictyosperma_album)	Hydriastele_microspadix)	(Veitchia_spiralis	Heterospathe_cagayanensis))	((Manicaria_saccifera	Roystonea_regia)	Kentiopsis_piersoniorum)))	Pelagodoxa_henryana)	((((Oenocarpus_minor	Podococcus_barteri)	((Reinhardtia_paiewonskiana	Reinhardtia_latisecta)	Reinhardtia_gracilis))	Reinhardtia_simplex)	((Elaeis_oleifera	Elaeis_guineensis)	(Bactris_major	Attalea_speciosa))))	((Serenoa_repens	Sabal_domingensis)	Phoenix_dactylifera)))	Pseudophoenix_vinifera))	Kingia_australis);
((Pseudophoenix_vinifera	(Podococcus_barteri	((((Orania_palindan	((((((Iriartea_deltoidea	Roystonea_regia)	((Oenocarpus_minor	Calamus_caryotoides)	(Prestoea_acuminata	Oenocarpus_bataua)))	Sclerosperma_profizianum)	Geonoma_undata)	(((Chamaedorea_seifrizii	Heterospathe_cagayanensis)	(Kentiopsis_piersoniorum	(Veitchia_spiralis	(Hydriastele_microspadix	(Dypsis_decaryi	Dictyosperma_album)))))	Pelagodoxa_henryana))	Leopoldinia_pulchra))	((Reinhardtia_simplex	(Reinhardtia_gracilis	(Reinhardtia_paiewonskiana	Reinhardtia_latisecta)))	((Bactris_major	(Elaeis_guineensis	Elaeis_oleifera))	Attalea_speciosa)))	((Phoenix_dactylifera	Sabal_domingensis)	(Manicaria_saccifera	Serenoa_repens)))	Nypa_fruticans)))	Kingia_australis);
((Reinhardtia_paiewonskiana	((Reinhardtia_latisecta	((((Podococcus_barteri	(Elaeis_guineensis	Elaeis_oleifera))	(Attalea_speciosa	Bactris_major))	(((((Phoenix_dactylifera	(Chamaedorea_seifrizii	Sabal_domingensis))	Serenoa_repens)	Nypa_fruticans)	((Orania_palindan	((Oenocarpus_minor	Pelagodoxa_henryana)	((((Prestoea_acuminata	Oenocarpus_bataua)	(Sclerosperma_profizianum	(Calamus_caryotoides	Roystonea_regia)))	((Iriartea_deltoidea	Leopoldinia_pulchra)	Geonoma_undata))	(Heterospathe_cagayanensis	(Kentiopsis_piersoniorum	(Veitchia_spiralis	(Hydriastele_microspadix	(Dypsis_decaryi	Dictyosperma_album))))))))	Manicaria_saccifera))	Pseudophoenix_vinifera))	Reinhardtia_simplex))	Reinhardtia_gracilis))	Kingia_australis);
((Reinhardtia_paiewonskiana	(Reinhardtia_latisecta	(Reinhardtia_gracilis	((((Pseudophoenix_vinifera	((Sclerosperma_profizianum	(Orania_palindan	Pelagodoxa_henryana))	(((Calamus_caryotoides	(Prestoea_acuminata	(Oenocarpus_minor	Oenocarpus_bataua)))	(Leopoldinia_pulchra	Geonoma_undata))	(((Phoenix_dactylifera	(Podococcus_barteri	Sabal_domingensis))	Serenoa_repens)	(Nypa_fruticans	Chamaedorea_seifrizii)))))	(((Iriartea_deltoidea	Heterospathe_cagayanensis)	(Dictyosperma_album	(Veitchia_spiralis	(Hydriastele_microspadix	(Kentiopsis_piersoniorum	Dypsis_decaryi)))))	(Roystonea_regia	Manicaria_saccifera)))	(((Elaeis_guineensis	Elaeis_oleifera)	Bactris_major)	Attalea_speciosa))	Reinhardtia_simplex))))	Kingia_australis);
((Reinhardtia_paiewonskiana	(Reinhardtia_latisecta	(Reinhardtia_gracilis	((((Pseudophoenix_vinifera	((Nypa_fruticans	((Pelagodoxa_henryana	Geonoma_undata)	(Sclerosperma_profizianum	((Phoenix_dactylifera	(Sabal_domingensis	Serenoa_repens))	Orania_palindan))))	(Chamaedorea_seifrizii	(Podococcus_barteri	(Calamus_caryotoides	(((Leopoldinia_pulchra	Oenocarpus_bataua)	Oenocarpus_minor)	Prestoea_acuminata))))))	((Heterospathe_cagayanensis	(((Dypsis_decaryi	Dictyosperma_album)	Hydriastele_microspadix)	(Veitchia_spiralis	Kentiopsis_piersoniorum)))	(Roystonea_regia	(Iriartea_deltoidea	Manicaria_saccifera))))	((Elaeis_guineensis	Elaeis_oleifera)	(Bactris_major	Attalea_speciosa)))	Reinhardtia_simplex))))	Kingia_australis);
((Chamaedorea_seifrizii	(Calamus_caryotoides	(Pseudophoenix_vinifera	(Sclerosperma_profizianum	(((Oenocarpus_bataua	Oenocarpus_minor)	Prestoea_acuminata)	((((Iriartea_deltoidea	Pelagodoxa_henryana)	Orania_palindan)	(((Heterospathe_cagayanensis	(((Hydriastele_microspadix	Kentiopsis_piersoniorum)	(Dypsis_decaryi	Dictyosperma_album))	Veitchia_spiralis))	Roystonea_regia)	((((Elaeis_guineensis	Elaeis_oleifera)	(Bactris_major	Attalea_speciosa))	(Manicaria_saccifera	(Reinhardtia_simplex	((Podococcus_barteri	(Reinhardtia_paiewonskiana	Reinhardtia_latisecta))	Reinhardtia_gracilis))))	(Nypa_fruticans	(Leopoldinia_pulchra	(Phoenix_dactylifera	(Sabal_domingensis	Serenoa_repens)))))))	Geonoma_undata))))))	Kingia_australis);
((Pseudophoenix_vinifera	(((((Sclerosperma_profizianum	((Oenocarpus_bataua	Oenocarpus_minor)	Prestoea_acuminata))	((Heterospathe_cagayanensis	((Hydriastele_microspadix	(Kentiopsis_piersoniorum	Veitchia_spiralis))	(Dypsis_decaryi	Dictyosperma_album)))	((Manicaria_saccifera	(Pelagodoxa_henryana	(Leopoldinia_pulchra	Geonoma_undata)))	(Orania_palindan	((Nypa_fruticans	(Phoenix_dactylifera	(Sabal_domingensis	Serenoa_repens)))	((Attalea_speciosa	((Elaeis_guineensis	Elaeis_oleifera)	Bactris_major))	(Reinhardtia_simplex	((Reinhardtia_gracilis	Reinhardtia_latisecta)	(Podococcus_barteri	Reinhardtia_paiewonskiana)))))))))	(Iriartea_deltoidea	Roystonea_regia))	Chamaedorea_seifrizii)	Calamus_caryotoides))	Kingia_australis);
((Calamus_caryotoides	(((Oenocarpus_bataua	Oenocarpus_minor)	Prestoea_acuminata)	((Heterospathe_cagayanensis	(((Kentiopsis_piersoniorum	Veitchia_spiralis)	(Hydriastele_microspadix	((Iriartea_deltoidea	Roystonea_regia)	Dictyosperma_album)))	Dypsis_decaryi))	((Pelagodoxa_henryana	(Leopoldinia_pulchra	Geonoma_undata))	((Manicaria_saccifera	Sclerosperma_profizianum)	(Orania_palindan	(((Chamaedorea_seifrizii	Nypa_fruticans)	(Phoenix_dactylifera	(Sabal_domingensis	Serenoa_repens)))	(((Pseudophoenix_vinifera	((Elaeis_guineensis	Elaeis_oleifera)	(Bactris_major	Attalea_speciosa)))	(Reinhardtia_simplex	((Reinhardtia_latisecta	Reinhardtia_paiewonskiana)	Reinhardtia_gracilis)))	Podococcus_barteri))))))))	Kingia_australis);
((Reinhardtia_paiewonskiana	(((((Chamaedorea_seifrizii	Nypa_fruticans)	((Orania_palindan	((Pseudophoenix_vinifera	Podococcus_barteri)	(Phoenix_dactylifera	(Sabal_domingensis	Serenoa_repens))))	((((Calamus_caryotoides	((Oenocarpus_bataua	Oenocarpus_minor)	Prestoea_acuminata))	(((Iriartea_deltoidea	Roystonea_regia)	Kentiopsis_piersoniorum)	(Heterospathe_cagayanensis	((Veitchia_spiralis	(Hydriastele_microspadix	Dypsis_decaryi))	Dictyosperma_album))))	(Pelagodoxa_henryana	Geonoma_undata))	((Manicaria_saccifera	Sclerosperma_profizianum)	Leopoldinia_pulchra))))	(Attalea_speciosa	((Elaeis_guineensis	Elaeis_oleifera)	Bactris_major)))	Reinhardtia_simplex)	(Reinhardtia_gracilis	Reinhardtia_latisecta)))	Kingia_australis);
((Reinhardtia_paiewonskiana	(((((((Orania_palindan	(((((Dypsis_decaryi	Dictyosperma_album)	Veitchia_spiralis)	Hydriastele_microspadix)	(Roystonea_regia	Kentiopsis_piersoniorum))	((Iriartea_deltoidea	((((Leopoldinia_pulchra	Oenocarpus_bataua)	Oenocarpus_minor)	Prestoea_acuminata)	(Pelagodoxa_henryana	Geonoma_undata)))	Heterospathe_cagayanensis)))	Sclerosperma_profizianum)	(Podococcus_barteri	(((Calamus_caryotoides	(Phoenix_dactylifera	(Sabal_domingensis	Serenoa_repens)))	Pseudophoenix_vinifera)	(Chamaedorea_seifrizii	Nypa_fruticans))))	(Bactris_major	(Attalea_speciosa	(Elaeis_guineensis	Elaeis_oleifera))))	Manicaria_saccifera)	(Reinhardtia_gracilis	Reinhardtia_simplex))	Reinhardtia_latisecta))	Kingia_australis);
((Calamus_caryotoides	((((Chamaedorea_seifrizii	Nypa_fruticans)	((((Bactris_major	(Manicaria_saccifera	(Elaeis_guineensis	Elaeis_oleifera)))	Attalea_speciosa)	((Reinhardtia_simplex	(Reinhardtia_gracilis	(Reinhardtia_latisecta	Reinhardtia_paiewonskiana)))	(Pelagodoxa_henryana	(((Orania_palindan	(((Iriartea_deltoidea	Heterospathe_cagayanensis)	(Veitchia_spiralis	(Hydriastele_microspadix	(Dypsis_decaryi	Dictyosperma_album))))	(Roystonea_regia	Kentiopsis_piersoniorum)))	((((Oenocarpus_bataua	Oenocarpus_minor)	Prestoea_acuminata)	Leopoldinia_pulchra)	Geonoma_undata))	Sclerosperma_profizianum))))	Podococcus_barteri))	(Phoenix_dactylifera	(Sabal_domingensis	Serenoa_repens)))	Pseudophoenix_vinifera))	Kingia_australis);
((((((((Sclerosperma_profizianum	(Pseudophoenix_vinifera	Orania_palindan))	((((Prestoea_acuminata	Oenocarpus_bataua)	(Geonoma_undata	Pelagodoxa_henryana))	Leopoldinia_pulchra)	((((Oenocarpus_minor	Veitchia_spiralis)	((Iriartea_deltoidea	Heterospathe_cagayanensis)	(Dypsis_decaryi	Dictyosperma_album)))	Hydriastele_microspadix)	(Kentiopsis_piersoniorum	Roystonea_regia))))	(((Reinhardtia_latisecta	Reinhardtia_paiewonskiana)	(Reinhardtia_simplex	Reinhardtia_gracilis))	((Elaeis_guineensis	Elaeis_oleifera)	(Bactris_major	(Manicaria_saccifera	Attalea_speciosa)))))	(Podococcus_barteri	Nypa_fruticans))	(Phoenix_dactylifera	(Serenoa_repens	Sabal_domingensis)))	Chamaedorea_seifrizii)	Calamus_caryotoides)	Kingia_australis);
((((Pseudophoenix_vinifera	(((Sclerosperma_profizianum	Orania_palindan)	((((Leopoldinia_pulchra	Geonoma_undata)	(Prestoea_acuminata	(Oenocarpus_minor	Oenocarpus_bataua)))	Pelagodoxa_henryana)	((Iriartea_deltoidea	Heterospathe_cagayanensis)	((Dypsis_decaryi	(Hydriastele_microspadix	((Kentiopsis_piersoniorum	Roystonea_regia)	Dictyosperma_album)))	Veitchia_spiralis))))	((((Podococcus_barteri	((Reinhardtia_gracilis	Reinhardtia_latisecta)	Reinhardtia_paiewonskiana))	Reinhardtia_simplex)	((Attalea_speciosa	Bactris_major)	(Elaeis_guineensis	Elaeis_oleifera)))	(Chamaedorea_seifrizii	Nypa_fruticans))))	((Manicaria_saccifera	Serenoa_repens)	(Sabal_domingensis	Phoenix_dactylifera)))	Calamus_caryotoides)	Kingia_australis);
((((Nypa_fruticans	(Chamaedorea_seifrizii	((((Sclerosperma_profizianum	Orania_palindan)	((Geonoma_undata	(Leopoldinia_pulchra	(Pelagodoxa_henryana	Iriartea_deltoidea)))	((Prestoea_acuminata	(Oenocarpus_minor	Oenocarpus_bataua))	(Heterospathe_cagayanensis	(((Hydriastele_microspadix	Veitchia_spiralis)	(Dypsis_decaryi	Dictyosperma_album))	(Kentiopsis_piersoniorum	Roystonea_regia))))))	((((Reinhardtia_latisecta	Reinhardtia_paiewonskiana)	Reinhardtia_gracilis)	Reinhardtia_simplex)	((Attalea_speciosa	(Pseudophoenix_vinifera	Bactris_major))	(Elaeis_guineensis	Elaeis_oleifera))))	(Manicaria_saccifera	(Serenoa_repens	(Sabal_domingensis	Phoenix_dactylifera))))))	Podococcus_barteri)	Calamus_caryotoides)	Kingia_australis);
(((Serenoa_repens	((Sabal_domingensis	Phoenix_dactylifera)	((Pseudophoenix_vinifera	Chamaedorea_seifrizii)	(Nypa_fruticans	((((((Reinhardtia_latisecta	Reinhardtia_paiewonskiana)	Reinhardtia_gracilis)	Reinhardtia_simplex)	(Attalea_speciosa	(Bactris_major	(Elaeis_guineensis	Elaeis_oleifera))))	((Sclerosperma_profizianum	((Manicaria_saccifera	Roystonea_regia)	Orania_palindan))	((Leopoldinia_pulchra	((((Dictyosperma_album	Dypsis_decaryi)	(Hydriastele_microspadix	(Veitchia_spiralis	Kentiopsis_piersoniorum)))	(Heterospathe_cagayanensis	Iriartea_deltoidea))	(Prestoea_acuminata	(Oenocarpus_minor	Oenocarpus_bataua))))	(Geonoma_undata	Pelagodoxa_henryana))))	Podococcus_barteri)))))	Calamus_caryotoides)	Kingia_australis);
((Calamus_caryotoides	(Nypa_fruticans	(((((((Reinhardtia_latisecta	(Reinhardtia_paiewonskiana	Reinhardtia_gracilis))	Reinhardtia_simplex)	((Elaeis_guineensis	Elaeis_oleifera)	(Attalea_speciosa	Bactris_major)))	(Orania_palindan	(((((Leopoldinia_pulchra	Geonoma_undata)	Pelagodoxa_henryana)	Sclerosperma_profizianum)	(Roystonea_regia	((((Kentiopsis_piersoniorum	Veitchia_spiralis)	Hydriastele_microspadix)	(Dictyosperma_album	Dypsis_decaryi))	(Heterospathe_cagayanensis	Iriartea_deltoidea))))	(Prestoea_acuminata	(Oenocarpus_minor	Oenocarpus_bataua)))))	Podococcus_barteri)	Manicaria_saccifera)	(((Pseudophoenix_vinifera	Sabal_domingensis)	(Serenoa_repens	Phoenix_dactylifera))	Chamaedorea_seifrizii))))	Kingia_australis);
((Calamus_caryotoides	((((((Podococcus_barteri	(((Reinhardtia_latisecta	Reinhardtia_paiewonskiana)	Reinhardtia_gracilis)	Reinhardtia_simplex))	(((Serenoa_repens	(Manicaria_saccifera	Sclerosperma_profizianum))	Orania_palindan)	((Dypsis_decaryi	((Dictyosperma_album	((Iriartea_deltoidea	Roystonea_regia)	Kentiopsis_piersoniorum))	(Hydriastele_microspadix	Veitchia_spiralis)))	((Heterospathe_cagayanensis	((Prestoea_acuminata	(Oenocarpus_minor	Oenocarpus_bataua))	(Leopoldinia_pulchra	Geonoma_undata)))	Pelagodoxa_henryana))))	(Attalea_speciosa	(Bactris_major	(Elaeis_guineensis	Elaeis_oleifera))))	(Nypa_fruticans	Chamaedorea_seifrizii))	(Sabal_domingensis	Phoenix_dactylifera))	Pseudophoenix_vinifera))	Kingia_australis);
((Pseudophoenix_vinifera	(Phoenix_dactylifera	(((((((Manicaria_saccifera	Sclerosperma_profizianum)	Orania_palindan)	((Geonoma_undata	Pelagodoxa_henryana)	((Heterospathe_cagayanensis	(((Dictyosperma_album	Veitchia_spiralis)	(Hydriastele_microspadix	Dypsis_decaryi))	(Roystonea_regia	Kentiopsis_piersoniorum)))	(Prestoea_acuminata	(Oenocarpus_minor	Oenocarpus_bataua)))))	Leopoldinia_pulchra)	(((Elaeis_guineensis	Elaeis_oleifera)	((Reinhardtia_simplex	Reinhardtia_gracilis)	(Podococcus_barteri	(Reinhardtia_latisecta	Reinhardtia_paiewonskiana))))	(Attalea_speciosa	Bactris_major)))	((Calamus_caryotoides	(Iriartea_deltoidea	Nypa_fruticans))	Chamaedorea_seifrizii))	(Serenoa_repens	Sabal_domingensis))))	Kingia_australis);
((Orania_palindan	((((((Roystonea_regia	Kentiopsis_piersoniorum)	((((Heterospathe_cagayanensis	Dictyosperma_album)	Dypsis_decaryi)	Veitchia_spiralis)	Hydriastele_microspadix))	Pelagodoxa_henryana)	((Prestoea_acuminata	(Oenocarpus_minor	Oenocarpus_bataua))	((Iriartea_deltoidea	Leopoldinia_pulchra)	Geonoma_undata)))	((((Attalea_speciosa	(Bactris_major	(Elaeis_guineensis	Elaeis_oleifera)))	(Reinhardtia_simplex	(Reinhardtia_gracilis	(Reinhardtia_latisecta	Reinhardtia_paiewonskiana))))	((Calamus_caryotoides	Nypa_fruticans)	Chamaedorea_seifrizii))	(Pseudophoenix_vinifera	(((Sabal_domingensis	Phoenix_dactylifera)	(Manicaria_saccifera	Serenoa_repens))	Podococcus_barteri))))	Sclerosperma_profizianum))	Kingia_australis);
((Calamus_caryotoides	(((Nypa_fruticans	(((Sabal_domingensis	Phoenix_dactylifera)	Serenoa_repens)	(((Podococcus_barteri	Pelagodoxa_henryana)	((Sclerosperma_profizianum	Orania_palindan)	((((Kentiopsis_piersoniorum	((Hydriastele_microspadix	(Dictyosperma_album	Dypsis_decaryi))	Veitchia_spiralis))	(Iriartea_deltoidea	Heterospathe_cagayanensis))	(Manicaria_saccifera	Roystonea_regia))	((Prestoea_acuminata	Oenocarpus_bataua)	(Leopoldinia_pulchra	Geonoma_undata)))))	((Attalea_speciosa	(Bactris_major	(Oenocarpus_minor	(Elaeis_guineensis	Elaeis_oleifera))))	(Reinhardtia_simplex	((Reinhardtia_latisecta	Reinhardtia_paiewonskiana)	Reinhardtia_gracilis))))))	Pseudophoenix_vinifera)	Chamaedorea_seifrizii))	Kingia_australis);
((Calamus_caryotoides	(((Nypa_fruticans	(Pseudophoenix_vinifera	(Chamaedorea_seifrizii	(((Orania_palindan	(Pelagodoxa_henryana	Geonoma_undata))	(((Roystonea_regia	Kentiopsis_piersoniorum)	((((Dictyosperma_album	Dypsis_decaryi)	Heterospathe_cagayanensis)	Hydriastele_microspadix)	Veitchia_spiralis))	((Prestoea_acuminata	(Oenocarpus_minor	Oenocarpus_bataua))	((Leopoldinia_pulchra	Iriartea_deltoidea)	Sclerosperma_profizianum))))	((Attalea_speciosa	(Bactris_major	(Elaeis_guineensis	Elaeis_oleifera)))	(Reinhardtia_simplex	(Reinhardtia_latisecta	(Reinhardtia_gracilis	Reinhardtia_paiewonskiana))))))))	((Sabal_domingensis	Phoenix_dactylifera)	(Manicaria_saccifera	Serenoa_repens)))	Podococcus_barteri))	Kingia_australis);
(((((((Orania_palindan	(((Iriartea_deltoidea	Pelagodoxa_henryana)	(Geonoma_undata	Leopoldinia_pulchra))	((Sclerosperma_profizianum	((Pseudophoenix_vinifera	Roystonea_regia)	(Prestoea_acuminata	(Oenocarpus_bataua	Oenocarpus_minor))))	((Veitchia_spiralis	((Dictyosperma_album	Dypsis_decaryi)	(Hydriastele_microspadix	Kentiopsis_piersoniorum)))	Heterospathe_cagayanensis))))	(Serenoa_repens	(Phoenix_dactylifera	Sabal_domingensis)))	(Manicaria_saccifera	Nypa_fruticans))	((((Bactris_major	Attalea_speciosa)	(Elaeis_oleifera	Elaeis_guineensis))	(Reinhardtia_simplex	(Reinhardtia_paiewonskiana	(Reinhardtia_gracilis	Reinhardtia_latisecta))))	Podococcus_barteri))	Chamaedorea_seifrizii)	Calamus_caryotoides)	Kingia_australis);
((Orania_palindan	((((Sclerosperma_profizianum	((Roystonea_regia	(Prestoea_acuminata	(Oenocarpus_bataua	Oenocarpus_minor)))	Leopoldinia_pulchra))	(((Hydriastele_microspadix	Kentiopsis_piersoniorum)	Veitchia_spiralis)	((Dictyosperma_album	Dypsis_decaryi)	Heterospathe_cagayanensis)))	((Iriartea_deltoidea	Pelagodoxa_henryana)	Geonoma_undata))	((((Manicaria_saccifera	Serenoa_repens)	(Phoenix_dactylifera	Sabal_domingensis))	(Podococcus_barteri	Pseudophoenix_vinifera))	((((Bactris_major	Attalea_speciosa)	(Elaeis_oleifera	Elaeis_guineensis))	(Reinhardtia_simplex	((Reinhardtia_paiewonskiana	Reinhardtia_latisecta)	Reinhardtia_gracilis)))	(Chamaedorea_seifrizii	(Calamus_caryotoides	Nypa_fruticans))))))	Kingia_australis);
((Nypa_fruticans	(((((Orania_palindan	((((Sclerosperma_profizianum	(Roystonea_regia	Leopoldinia_pulchra))	(Oenocarpus_minor	(Prestoea_acuminata	Oenocarpus_bataua)))	((Iriartea_deltoidea	Heterospathe_cagayanensis)	((Hydriastele_microspadix	Kentiopsis_piersoniorum)	(Veitchia_spiralis	(Dictyosperma_album	Dypsis_decaryi)))))	(Pelagodoxa_henryana	Geonoma_undata)))	(Phoenix_dactylifera	((Pseudophoenix_vinifera	Sabal_domingensis)	(Manicaria_saccifera	Serenoa_repens))))	((Attalea_speciosa	(Bactris_major	(Elaeis_guineensis	Elaeis_oleifera)))	(Reinhardtia_simplex	(Reinhardtia_paiewonskiana	(Reinhardtia_gracilis	Reinhardtia_latisecta)))))	Chamaedorea_seifrizii)	(Podococcus_barteri	Calamus_caryotoides)))	Kingia_australis);
((Calamus_caryotoides	((Phoenix_dactylifera	((((((Sabal_domingensis	(((Elaeis_guineensis	Elaeis_oleifera)	(Oenocarpus_minor	Pseudophoenix_vinifera))	(Bactris_major	Attalea_speciosa)))	(Reinhardtia_simplex	((Reinhardtia_paiewonskiana	Reinhardtia_latisecta)	Reinhardtia_gracilis)))	(((Prestoea_acuminata	Oenocarpus_bataua)	((Leopoldinia_pulchra	(Hydriastele_microspadix	((Heterospathe_cagayanensis	(Dictyosperma_album	Dypsis_decaryi))	(((Iriartea_deltoidea	Roystonea_regia)	Kentiopsis_piersoniorum)	(Veitchia_spiralis	Chamaedorea_seifrizii)))))	(Geonoma_undata	Pelagodoxa_henryana)))	(Manicaria_saccifera	Sclerosperma_profizianum)))	Orania_palindan)	Nypa_fruticans)	Serenoa_repens))	Podococcus_barteri))	Kingia_australis);
(((Reinhardtia_gracilis	(Reinhardtia_paiewonskiana	Reinhardtia_latisecta))	((((((Phoenix_dactylifera	(Sabal_domingensis	Serenoa_repens))	(Podococcus_barteri	(Calamus_caryotoides	Pseudophoenix_vinifera)))	(Chamaedorea_seifrizii	(Iriartea_deltoidea	Nypa_fruticans)))	(((((Heterospathe_cagayanensis	(Veitchia_spiralis	((Hydriastele_microspadix	(Dypsis_decaryi	Kentiopsis_piersoniorum))	Dictyosperma_album)))	(Prestoea_acuminata	(Oenocarpus_minor	Oenocarpus_bataua)))	(Pelagodoxa_henryana	(Geonoma_undata	Leopoldinia_pulchra)))	(Manicaria_saccifera	Roystonea_regia))	(Sclerosperma_profizianum	Orania_palindan)))	(Attalea_speciosa	((Elaeis_guineensis	Elaeis_oleifera)	Bactris_major)))	Reinhardtia_simplex))	Kingia_australis);
((Reinhardtia_paiewonskiana	((Reinhardtia_latisecta	((((((Chamaedorea_seifrizii	(Phoenix_dactylifera	Sabal_domingensis))	Serenoa_repens)	Nypa_fruticans)	(((Pelagodoxa_henryana	((Hydriastele_microspadix	((Kentiopsis_piersoniorum	Roystonea_regia)	Veitchia_spiralis))	((Iriartea_deltoidea	Heterospathe_cagayanensis)	(Dypsis_decaryi	Dictyosperma_album))))	((Geonoma_undata	Leopoldinia_pulchra)	(Calamus_caryotoides	(Prestoea_acuminata	(Oenocarpus_minor	Oenocarpus_bataua)))))	(Sclerosperma_profizianum	Orania_palindan)))	((Manicaria_saccifera	Attalea_speciosa)	((Elaeis_guineensis	Elaeis_oleifera)	(Podococcus_barteri	(Pseudophoenix_vinifera	Bactris_major)))))	Reinhardtia_simplex))	Reinhardtia_gracilis))	Kingia_australis);
((Calamus_caryotoides	((Oenocarpus_minor	(Oenocarpus_bataua	Prestoea_acuminata))	((((((Manicaria_saccifera	Sclerosperma_profizianum)	(Podococcus_barteri	(((Chamaedorea_seifrizii	((Sabal_domingensis	Phoenix_dactylifera)	Serenoa_repens))	(Iriartea_deltoidea	Leopoldinia_pulchra))	Nypa_fruticans)))	((Attalea_speciosa	((Elaeis_guineensis	Elaeis_oleifera)	(Pseudophoenix_vinifera	Bactris_major)))	(Reinhardtia_simplex	(Reinhardtia_paiewonskiana	(Reinhardtia_gracilis	Reinhardtia_latisecta)))))	Orania_palindan)	(Geonoma_undata	Pelagodoxa_henryana))	(((Kentiopsis_piersoniorum	((Hydriastele_microspadix	(Dypsis_decaryi	Dictyosperma_album))	Veitchia_spiralis))	Heterospathe_cagayanensis)	Roystonea_regia))))	Kingia_australis);
((Calamus_caryotoides	((Oenocarpus_minor	(Oenocarpus_bataua	Prestoea_acuminata))	((((((Podococcus_barteri	Sclerosperma_profizianum)	(((Sabal_domingensis	Phoenix_dactylifera)	Serenoa_repens)	(Nypa_fruticans	Chamaedorea_seifrizii)))	Orania_palindan)	(Roystonea_regia	((((Elaeis_guineensis	Elaeis_oleifera)	(Bactris_major	Attalea_speciosa))	Pseudophoenix_vinifera)	(Reinhardtia_simplex	(Reinhardtia_paiewonskiana	(Manicaria_saccifera	(Reinhardtia_gracilis	Reinhardtia_latisecta)))))))	Pelagodoxa_henryana)	((Leopoldinia_pulchra	Geonoma_undata)	(((Dypsis_decaryi	(Hydriastele_microspadix	(Kentiopsis_piersoniorum	Veitchia_spiralis)))	Dictyosperma_album)	(Iriartea_deltoidea	Heterospathe_cagayanensis))))))	Kingia_australis);
((Podococcus_barteri	((Reinhardtia_paiewonskiana	Reinhardtia_latisecta)	(Reinhardtia_gracilis	(((((((Pseudophoenix_vinifera	Calamus_caryotoides)	((Sabal_domingensis	Phoenix_dactylifera)	Serenoa_repens))	Nypa_fruticans)	((Leopoldinia_pulchra	(((Geonoma_undata	Pelagodoxa_henryana)	((((Dictyosperma_album	Dypsis_decaryi)	(Hydriastele_microspadix	Veitchia_spiralis))	((Iriartea_deltoidea	Roystonea_regia)	Kentiopsis_piersoniorum))	Heterospathe_cagayanensis))	(Oenocarpus_minor	(Oenocarpus_bataua	Prestoea_acuminata))))	(Orania_palindan	(Manicaria_saccifera	Sclerosperma_profizianum))))	Chamaedorea_seifrizii)	(Attalea_speciosa	((Elaeis_guineensis	Elaeis_oleifera)	Bactris_major)))	Reinhardtia_simplex))))	Kingia_australis);
(((Pseudophoenix_vinifera	Calamus_caryotoides)	(((Sabal_domingensis	Phoenix_dactylifera)	(Manicaria_saccifera	Serenoa_repens))	((Chamaedorea_seifrizii	Nypa_fruticans)	(((Attalea_speciosa	((Elaeis_guineensis	Elaeis_oleifera)	Bactris_major))	(Reinhardtia_simplex	(Reinhardtia_paiewonskiana	(Reinhardtia_gracilis	Reinhardtia_latisecta))))	((((Geonoma_undata	Pelagodoxa_henryana)	((Prestoea_acuminata	(Oenocarpus_minor	Oenocarpus_bataua))	((Roystonea_regia	Kentiopsis_piersoniorum)	(((((Iriartea_deltoidea	Heterospathe_cagayanensis)	Dictyosperma_album)	Dypsis_decaryi)	Veitchia_spiralis)	Hydriastele_microspadix))))	(Orania_palindan	(Sclerosperma_profizianum	Podococcus_barteri)))	Leopoldinia_pulchra)))))	Kingia_australis);
((Calamus_caryotoides	(((((((Podococcus_barteri	((Elaeis_oleifera	Elaeis_guineensis)	(Attalea_speciosa	Bactris_major)))	((Reinhardtia_paiewonskiana	(Manicaria_saccifera	(Reinhardtia_gracilis	Reinhardtia_latisecta)))	Reinhardtia_simplex))	(((Pelagodoxa_henryana	(Geonoma_undata	Leopoldinia_pulchra))	((((Dypsis_decaryi	(Veitchia_spiralis	Dictyosperma_album))	Hydriastele_microspadix)	(Iriartea_deltoidea	Heterospathe_cagayanensis))	((Prestoea_acuminata	(Oenocarpus_minor	Oenocarpus_bataua))	((Kentiopsis_piersoniorum	Roystonea_regia)	(Sclerosperma_profizianum	Chamaedorea_seifrizii)))))	Orania_palindan))	Nypa_fruticans)	(Sabal_domingensis	Phoenix_dactylifera))	Pseudophoenix_vinifera)	Serenoa_repens))	Kingia_australis);
((Calamus_caryotoides	((Attalea_speciosa	(((Elaeis_oleifera	Elaeis_guineensis)	(Chamaedorea_seifrizii	Bactris_major))	(((Reinhardtia_paiewonskiana	(Reinhardtia_gracilis	Reinhardtia_latisecta))	Reinhardtia_simplex)	(((Orania_palindan	(((((((Dypsis_decaryi	(Dictyosperma_album	Kentiopsis_piersoniorum))	Veitchia_spiralis)	Hydriastele_microspadix)	(Iriartea_deltoidea	Heterospathe_cagayanensis))	(Roystonea_regia	(Prestoea_acuminata	(Oenocarpus_minor	Oenocarpus_bataua))))	(Geonoma_undata	Leopoldinia_pulchra))	(Sclerosperma_profizianum	Manicaria_saccifera)))	Pelagodoxa_henryana)	(Podococcus_barteri	Nypa_fruticans)))))	(((Pseudophoenix_vinifera	Phoenix_dactylifera)	Serenoa_repens)	Sabal_domingensis)))	Kingia_australis);
((Nypa_fruticans	((Calamus_caryotoides	Podococcus_barteri)	(Pseudophoenix_vinifera	(((((((Reinhardtia_paiewonskiana	Reinhardtia_latisecta)	Reinhardtia_gracilis)	Reinhardtia_simplex)	(((((Iriartea_deltoidea	Heterospathe_cagayanensis)	(Kentiopsis_piersoniorum	(((Dypsis_decaryi	Dictyosperma_album)	Veitchia_spiralis)	Hydriastele_microspadix)))	((Manicaria_saccifera	Roystonea_regia)	((Leopoldinia_pulchra	Prestoea_acuminata)	(Oenocarpus_minor	Oenocarpus_bataua))))	(Pelagodoxa_henryana	Geonoma_undata))	(Sclerosperma_profizianum	Orania_palindan)))	((Bactris_major	(Elaeis_oleifera	Elaeis_guineensis))	Attalea_speciosa))	((Phoenix_dactylifera	Serenoa_repens)	Sabal_domingensis))	Chamaedorea_seifrizii))))	Kingia_australis);
((Calamus_caryotoides	(Nypa_fruticans	((((((((Manicaria_saccifera	Reinhardtia_latisecta)	Reinhardtia_paiewonskiana)	Reinhardtia_gracilis)	Reinhardtia_simplex)	(Podococcus_barteri	((Bactris_major	(Elaeis_oleifera	Elaeis_guineensis))	Attalea_speciosa)))	((((Hydriastele_microspadix	((Dypsis_decaryi	Dictyosperma_album)	((Oenocarpus_minor	Veitchia_spiralis)	Kentiopsis_piersoniorum)))	Heterospathe_cagayanensis)	(Pelagodoxa_henryana	(Geonoma_undata	((Prestoea_acuminata	(Iriartea_deltoidea	Leopoldinia_pulchra))	Oenocarpus_bataua))))	((Sclerosperma_profizianum	(Roystonea_regia	Pseudophoenix_vinifera))	Orania_palindan)))	(Serenoa_repens	(Sabal_domingensis	Phoenix_dactylifera)))	Chamaedorea_seifrizii)))	Kingia_australis);
((Nypa_fruticans	(((Podococcus_barteri	Calamus_caryotoides)	(Serenoa_repens	(Sabal_domingensis	Phoenix_dactylifera)))	(((Iriartea_deltoidea	Leopoldinia_pulchra)	Geonoma_undata)	((((Chamaedorea_seifrizii	((Kentiopsis_piersoniorum	(((Dypsis_decaryi	Dictyosperma_album)	Veitchia_spiralis)	Hydriastele_microspadix))	Heterospathe_cagayanensis))	(Sclerosperma_profizianum	((Roystonea_regia	Pseudophoenix_vinifera)	((Oenocarpus_minor	Oenocarpus_bataua)	Prestoea_acuminata))))	(((((Manicaria_saccifera	Reinhardtia_latisecta)	Reinhardtia_paiewonskiana)	Reinhardtia_gracilis)	Reinhardtia_simplex)	((Bactris_major	(Elaeis_oleifera	Elaeis_guineensis))	Attalea_speciosa)))	(Orania_palindan	Pelagodoxa_henryana)))))	Kingia_australis);
((Calamus_caryotoides	((Sabal_domingensis	Phoenix_dactylifera)	((Serenoa_repens	((((((Pelagodoxa_henryana	Geonoma_undata)	((((Dypsis_decaryi	((Veitchia_spiralis	Kentiopsis_piersoniorum)	Hydriastele_microspadix))	Dictyosperma_album)	(Heterospathe_cagayanensis	Iriartea_deltoidea))	(Oenocarpus_minor	(Roystonea_regia	(Oenocarpus_bataua	(Leopoldinia_pulchra	Prestoea_acuminata))))))	Orania_palindan)	Sclerosperma_profizianum)	(((Podococcus_barteri	((Manicaria_saccifera	(Reinhardtia_gracilis	Reinhardtia_latisecta))	Reinhardtia_paiewonskiana))	Reinhardtia_simplex)	((Elaeis_oleifera	Elaeis_guineensis)	(Attalea_speciosa	Bactris_major))))	(Chamaedorea_seifrizii	Nypa_fruticans)))	Pseudophoenix_vinifera)))	Kingia_australis);
((Calamus_caryotoides	(Chamaedorea_seifrizii	(Nypa_fruticans	((Podococcus_barteri	((Manicaria_saccifera	((Iriartea_deltoidea	Leopoldinia_pulchra)	(((Sclerosperma_profizianum	Orania_palindan)	(((((Heterospathe_cagayanensis	(Kentiopsis_piersoniorum	Roystonea_regia))	(Dypsis_decaryi	Dictyosperma_album))	Hydriastele_microspadix)	Veitchia_spiralis)	(Geonoma_undata	(Prestoea_acuminata	Oenocarpus_bataua))))	(Pelagodoxa_henryana	Oenocarpus_minor))))	(((Reinhardtia_latisecta	Reinhardtia_paiewonskiana)	(Reinhardtia_gracilis	Reinhardtia_simplex))	((Elaeis_oleifera	Elaeis_guineensis)	(Attalea_speciosa	Bactris_major)))))	(Pseudophoenix_vinifera	(Serenoa_repens	(Sabal_domingensis	Phoenix_dactylifera)))))))	Kingia_australis);
((Calamus_caryotoides	((Pseudophoenix_vinifera	(Serenoa_repens	(Sabal_domingensis	Phoenix_dactylifera)))	((Reinhardtia_gracilis	(Chamaedorea_seifrizii	Nypa_fruticans))	(Podococcus_barteri	(((Manicaria_saccifera	Oenocarpus_minor)	((((Orania_palindan	((Heterospathe_cagayanensis	((Veitchia_spiralis	(Dictyosperma_album	(Dypsis_decaryi	Kentiopsis_piersoniorum)))	Hydriastele_microspadix))	((Sclerosperma_profizianum	(Prestoea_acuminata	Oenocarpus_bataua))	Roystonea_regia)))	Geonoma_undata)	(Iriartea_deltoidea	Leopoldinia_pulchra))	Pelagodoxa_henryana))	(((Reinhardtia_latisecta	Reinhardtia_paiewonskiana)	Reinhardtia_simplex)	(Attalea_speciosa	(Bactris_major	(Elaeis_oleifera	Elaeis_guineensis)))))))))	Kingia_australis);
((Manicaria_saccifera	((Reinhardtia_simplex	((Attalea_speciosa	(Bactris_major	((Pseudophoenix_vinifera	Elaeis_oleifera)	Elaeis_guineensis)))	((((Serenoa_repens	(Sabal_domingensis	Phoenix_dactylifera))	(Calamus_caryotoides	Nypa_fruticans))	(Chamaedorea_seifrizii	(Oenocarpus_minor	Podococcus_barteri)))	((((Veitchia_spiralis	(Hydriastele_microspadix	((Heterospathe_cagayanensis	Dypsis_decaryi)	(Roystonea_regia	Kentiopsis_piersoniorum))))	Dictyosperma_album)	(Prestoea_acuminata	Oenocarpus_bataua))	((Sclerosperma_profizianum	Orania_palindan)	(((Pelagodoxa_henryana	Iriartea_deltoidea)	Leopoldinia_pulchra)	Geonoma_undata))))))	(Reinhardtia_paiewonskiana	(Reinhardtia_gracilis	Reinhardtia_latisecta))))	Kingia_australis);
(((Reinhardtia_latisecta	(Reinhardtia_gracilis	(Reinhardtia_simplex	((Attalea_speciosa	(Bactris_major	(Elaeis_oleifera	Elaeis_guineensis)))	(((Chamaedorea_seifrizii	(Calamus_caryotoides	(Podococcus_barteri	Nypa_fruticans)))	(((Serenoa_repens	Sabal_domingensis)	Phoenix_dactylifera)	Pseudophoenix_vinifera))	((Sclerosperma_profizianum	(Iriartea_deltoidea	Manicaria_saccifera))	((((Prestoea_acuminata	(Oenocarpus_minor	Oenocarpus_bataua))	(Leopoldinia_pulchra	(((Roystonea_regia	Heterospathe_cagayanensis)	((Kentiopsis_piersoniorum	Veitchia_spiralis)	Hydriastele_microspadix))	(Dictyosperma_album	Dypsis_decaryi))))	(Geonoma_undata	Pelagodoxa_henryana))	Orania_palindan)))))))	Reinhardtia_paiewonskiana)	Kingia_australis);
((Calamus_caryotoides	(((Serenoa_repens	(Phoenix_dactylifera	Sabal_domingensis))	(Chamaedorea_seifrizii	(((((Manicaria_saccifera	Sclerosperma_profizianum)	Orania_palindan)	((Heterospathe_cagayanensis	((Geonoma_undata	Leopoldinia_pulchra)	((Oenocarpus_minor	Oenocarpus_bataua)	Prestoea_acuminata)))	(Pelagodoxa_henryana	(Veitchia_spiralis	(((Dictyosperma_album	Dypsis_decaryi)	Hydriastele_microspadix)	((Roystonea_regia	Kentiopsis_piersoniorum)	Iriartea_deltoidea))))))	(((Elaeis_oleifera	Elaeis_guineensis)	(Attalea_speciosa	(Podococcus_barteri	Bactris_major)))	((Reinhardtia_latisecta	Reinhardtia_paiewonskiana)	(Reinhardtia_gracilis	Reinhardtia_simplex))))	Nypa_fruticans)))	Pseudophoenix_vinifera))	Kingia_australis);
((Nypa_fruticans	(((((Orania_palindan	(Geonoma_undata	(((((Veitchia_spiralis	(Iriartea_deltoidea	Heterospathe_cagayanensis))	Hydriastele_microspadix)	(Dictyosperma_album	Dypsis_decaryi))	(Roystonea_regia	Kentiopsis_piersoniorum))	(Sclerosperma_profizianum	((Leopoldinia_pulchra	Oenocarpus_bataua)	Prestoea_acuminata)))))	((Attalea_speciosa	(Bactris_major	(Elaeis_oleifera	Elaeis_guineensis)))	(((Reinhardtia_latisecta	Reinhardtia_paiewonskiana)	Reinhardtia_gracilis)	Reinhardtia_simplex)))	(Pelagodoxa_henryana	(Podococcus_barteri	Oenocarpus_minor)))	((Calamus_caryotoides	(Serenoa_repens	(Phoenix_dactylifera	Sabal_domingensis)))	Chamaedorea_seifrizii))	(Manicaria_saccifera	Pseudophoenix_vinifera)))	Kingia_australis);
((Orania_palindan	(((((Veitchia_spiralis	(Roystonea_regia	Kentiopsis_piersoniorum))	((Dictyosperma_album	Dypsis_decaryi)	Hydriastele_microspadix))	(((Iriartea_deltoidea	Heterospathe_cagayanensis)	((((Oenocarpus_minor	Oenocarpus_bataua)	Prestoea_acuminata)	Leopoldinia_pulchra)	Geonoma_undata))	Pelagodoxa_henryana))	(((((Bactris_major	Attalea_speciosa)	(Elaeis_oleifera	Elaeis_guineensis))	(Calamus_caryotoides	Pseudophoenix_vinifera))	(Manicaria_saccifera	((Reinhardtia_paiewonskiana	(Reinhardtia_latisecta	Reinhardtia_gracilis))	Reinhardtia_simplex)))	((Serenoa_repens	(Phoenix_dactylifera	Sabal_domingensis))	(Chamaedorea_seifrizii	Nypa_fruticans))))	(Podococcus_barteri	Sclerosperma_profizianum)))	Kingia_australis);
((Calamus_caryotoides	((Pseudophoenix_vinifera	(Serenoa_repens	(Phoenix_dactylifera	Sabal_domingensis)))	(((Chamaedorea_seifrizii	(Podococcus_barteri	Nypa_fruticans))	((((Manicaria_saccifera	((Reinhardtia_paiewonskiana	Reinhardtia_latisecta)	Reinhardtia_simplex))	(Orania_palindan	((Sclerosperma_profizianum	(Roystonea_regia	((Veitchia_spiralis	Hydriastele_microspadix)	(((Dypsis_decaryi	Dictyosperma_album)	(Heterospathe_cagayanensis	Iriartea_deltoidea))	Kentiopsis_piersoniorum))))	(Geonoma_undata	(Leopoldinia_pulchra	((Oenocarpus_minor	Oenocarpus_bataua)	Prestoea_acuminata))))))	Pelagodoxa_henryana)	(Attalea_speciosa	((Elaeis_oleifera	Elaeis_guineensis)	Bactris_major))))	Reinhardtia_gracilis)))	Kingia_australis);
(((Nypa_fruticans	((((((Orania_palindan	(((((Dypsis_decaryi	Dictyosperma_album)	Heterospathe_cagayanensis)	(Hydriastele_microspadix	Veitchia_spiralis))	(Roystonea_regia	Kentiopsis_piersoniorum))	(Leopoldinia_pulchra	(Geonoma_undata	(Sclerosperma_profizianum	((Oenocarpus_minor	Oenocarpus_bataua)	Prestoea_acuminata))))))	(((Elaeis_oleifera	Elaeis_guineensis)	(Bactris_major	Attalea_speciosa))	((Podococcus_barteri	(Reinhardtia_paiewonskiana	Reinhardtia_latisecta))	(Reinhardtia_gracilis	Reinhardtia_simplex))))	Pelagodoxa_henryana)	(((Manicaria_saccifera	Serenoa_repens)	(Phoenix_dactylifera	Sabal_domingensis))	Chamaedorea_seifrizii))	Pseudophoenix_vinifera)	Calamus_caryotoides))	Iriartea_deltoidea)	Kingia_australis);
((Calamus_caryotoides	(Nypa_fruticans	(((Orania_palindan	(((Leopoldinia_pulchra	Pelagodoxa_henryana)	(Geonoma_undata	Sclerosperma_profizianum))	(((Kentiopsis_piersoniorum	((Hydriastele_microspadix	(Dypsis_decaryi	Dictyosperma_album))	Veitchia_spiralis))	Heterospathe_cagayanensis)	((Iriartea_deltoidea	Roystonea_regia)	((Oenocarpus_minor	Oenocarpus_bataua)	Prestoea_acuminata)))))	(((Serenoa_repens	Sabal_domingensis)	Phoenix_dactylifera)	Pseudophoenix_vinifera))	((((Elaeis_oleifera	Elaeis_guineensis)	(Chamaedorea_seifrizii	Bactris_major))	(Manicaria_saccifera	Attalea_speciosa))	(((Podococcus_barteri	(Reinhardtia_paiewonskiana	Reinhardtia_latisecta))	Reinhardtia_gracilis)	Reinhardtia_simplex)))))	Kingia_australis);
((Calamus_caryotoides	(Podococcus_barteri	((((((Elaeis_oleifera	Elaeis_guineensis)	(Bactris_major	Attalea_speciosa))	(Manicaria_saccifera	(((Reinhardtia_paiewonskiana	Reinhardtia_latisecta)	Reinhardtia_gracilis)	Reinhardtia_simplex)))	((Orania_palindan	(((((Dictyosperma_album	(((Roystonea_regia	Kentiopsis_piersoniorum)	Hydriastele_microspadix)	Dypsis_decaryi))	Veitchia_spiralis)	(Iriartea_deltoidea	Heterospathe_cagayanensis))	(((Oenocarpus_minor	Oenocarpus_bataua)	Prestoea_acuminata)	Leopoldinia_pulchra))	(Geonoma_undata	Pelagodoxa_henryana)))	Sclerosperma_profizianum))	(Chamaedorea_seifrizii	Nypa_fruticans))	(((Pseudophoenix_vinifera	Phoenix_dactylifera)	Sabal_domingensis)	Serenoa_repens))))	Kingia_australis);
((Calamus_caryotoides	(Chamaedorea_seifrizii	(Nypa_fruticans	(((Sabal_domingensis	Phoenix_dactylifera)	Serenoa_repens)	((((Sclerosperma_profizianum	Orania_palindan)	((((Hydriastele_microspadix	(Dypsis_decaryi	(Dictyosperma_album	((Iriartea_deltoidea	Heterospathe_cagayanensis)	Veitchia_spiralis))))	(Roystonea_regia	Kentiopsis_piersoniorum))	((Oenocarpus_minor	Oenocarpus_bataua)	Prestoea_acuminata))	(Leopoldinia_pulchra	Geonoma_undata)))	((Manicaria_saccifera	(((Reinhardtia_paiewonskiana	Reinhardtia_latisecta)	Reinhardtia_gracilis)	Reinhardtia_simplex))	((Elaeis_oleifera	Elaeis_guineensis)	(((Pseudophoenix_vinifera	Podococcus_barteri)	Bactris_major)	Attalea_speciosa))))	Pelagodoxa_henryana)))))	Kingia_australis);
((Pseudophoenix_vinifera	(((Chamaedorea_seifrizii	(Nypa_fruticans	((Oenocarpus_minor	((Manicaria_saccifera	((Podococcus_barteri	(Reinhardtia_paiewonskiana	(Reinhardtia_gracilis	Reinhardtia_latisecta)))	Reinhardtia_simplex))	((Iriartea_deltoidea	Bactris_major)	(Attalea_speciosa	(Elaeis_oleifera	Elaeis_guineensis)))))	(Orania_palindan	((Pelagodoxa_henryana	Geonoma_undata)	((((((Dypsis_decaryi	Dictyosperma_album)	Hydriastele_microspadix)	Heterospathe_cagayanensis)	Veitchia_spiralis)	(Roystonea_regia	Kentiopsis_piersoniorum))	(((Oenocarpus_bataua	Prestoea_acuminata)	Sclerosperma_profizianum)	Leopoldinia_pulchra)))))))	Serenoa_repens)	((Sabal_domingensis	Phoenix_dactylifera)	Calamus_caryotoides)))	Kingia_australis);
((Nypa_fruticans	(Iriartea_deltoidea	(((Pseudophoenix_vinifera	(Serenoa_repens	(Calamus_caryotoides	Chamaedorea_seifrizii)))	(Sabal_domingensis	Phoenix_dactylifera))	((((((Reinhardtia_paiewonskiana	Reinhardtia_latisecta)	Reinhardtia_gracilis)	Reinhardtia_simplex)	((Attalea_speciosa	Bactris_major)	(Elaeis_oleifera	Elaeis_guineensis)))	(Orania_palindan	(((Pelagodoxa_henryana	Geonoma_undata)	(((((Dypsis_decaryi	Dictyosperma_album)	Hydriastele_microspadix)	(Veitchia_spiralis	Heterospathe_cagayanensis))	(Roystonea_regia	Kentiopsis_piersoniorum))	((Oenocarpus_bataua	Prestoea_acuminata)	Oenocarpus_minor)))	(Leopoldinia_pulchra	(Sclerosperma_profizianum	Manicaria_saccifera)))))	Podococcus_barteri))))	Kingia_australis);
((Calamus_caryotoides	((((Chamaedorea_seifrizii	((Sabal_domingensis	Serenoa_repens)	Phoenix_dactylifera))	(((((Heterospathe_cagayanensis	(((Hydriastele_microspadix	(Veitchia_spiralis	Kentiopsis_piersoniorum))	Dictyosperma_album)	Dypsis_decaryi))	(Manicaria_saccifera	Roystonea_regia))	(((Leopoldinia_pulchra	(Iriartea_deltoidea	Pelagodoxa_henryana))	Geonoma_undata)	(Prestoea_acuminata	(Oenocarpus_bataua	Oenocarpus_minor))))	(Orania_palindan	Sclerosperma_profizianum))	(Podococcus_barteri	((Bactris_major	(Elaeis_oleifera	Elaeis_guineensis))	(Attalea_speciosa	(Reinhardtia_simplex	((Reinhardtia_gracilis	Reinhardtia_latisecta)	Reinhardtia_paiewonskiana)))))))	Pseudophoenix_vinifera)	Nypa_fruticans))	Kingia_australis);
((Calamus_caryotoides	((((Pseudophoenix_vinifera	Sabal_domingensis)	(Serenoa_repens	((((((Iriartea_deltoidea	Heterospathe_cagayanensis)	((Hydriastele_microspadix	(Roystonea_regia	Kentiopsis_piersoniorum))	(Veitchia_spiralis	(Dictyosperma_album	Dypsis_decaryi))))	(((Leopoldinia_pulchra	Geonoma_undata)	(Prestoea_acuminata	(Oenocarpus_bataua	Oenocarpus_minor)))	Pelagodoxa_henryana))	(Orania_palindan	Sclerosperma_profizianum))	(((Manicaria_saccifera	Attalea_speciosa)	(Bactris_major	(Elaeis_oleifera	Elaeis_guineensis)))	(Reinhardtia_simplex	((Reinhardtia_latisecta	Reinhardtia_paiewonskiana)	Reinhardtia_gracilis))))	(Nypa_fruticans	Chamaedorea_seifrizii))))	Phoenix_dactylifera)	Podococcus_barteri))	Kingia_australis);
((Pseudophoenix_vinifera	(((Serenoa_repens	(((((Attalea_speciosa	(Bactris_major	(Elaeis_oleifera	Elaeis_guineensis)))	(Reinhardtia_simplex	(Podococcus_barteri	((Reinhardtia_gracilis	Reinhardtia_latisecta)	Reinhardtia_paiewonskiana))))	((((Manicaria_saccifera	Roystonea_regia)	Heterospathe_cagayanensis)	((Leopoldinia_pulchra	Geonoma_undata)	Pelagodoxa_henryana))	((Kentiopsis_piersoniorum	(((Dictyosperma_album	Dypsis_decaryi)	Hydriastele_microspadix)	Veitchia_spiralis))	(Sclerosperma_profizianum	(Prestoea_acuminata	(Oenocarpus_bataua	Oenocarpus_minor))))))	Orania_palindan)	(Chamaedorea_seifrizii	(Iriartea_deltoidea	Nypa_fruticans))))	(Sabal_domingensis	Phoenix_dactylifera))	Calamus_caryotoides))	Kingia_australis);
((Iriartea_deltoidea	(Nypa_fruticans	(((((Sabal_domingensis	Phoenix_dactylifera)	Serenoa_repens)	(Calamus_caryotoides	Pseudophoenix_vinifera))	((((((((Roystonea_regia	Kentiopsis_piersoniorum)	Veitchia_spiralis)	(Dypsis_decaryi	(Hydriastele_microspadix	Dictyosperma_album)))	(Leopoldinia_pulchra	Heterospathe_cagayanensis))	(Prestoea_acuminata	(Oenocarpus_bataua	Oenocarpus_minor)))	(Pelagodoxa_henryana	Geonoma_undata))	(Sclerosperma_profizianum	Orania_palindan))	((Attalea_speciosa	(Bactris_major	(Elaeis_oleifera	Elaeis_guineensis)))	(Manicaria_saccifera	(Reinhardtia_simplex	(Podococcus_barteri	(Reinhardtia_gracilis	(Reinhardtia_latisecta	Reinhardtia_paiewonskiana))))))))	Chamaedorea_seifrizii)))	Kingia_australis);
((Reinhardtia_paiewonskiana	(((((((((Calamus_caryotoides	Chamaedorea_seifrizii)	((Sabal_domingensis	Phoenix_dactylifera)	Serenoa_repens))	Nypa_fruticans)	((((Geonoma_undata	(Leopoldinia_pulchra	(Iriartea_deltoidea	Heterospathe_cagayanensis)))	(Prestoea_acuminata	(Oenocarpus_bataua	Oenocarpus_minor)))	(Dypsis_decaryi	((Roystonea_regia	Dictyosperma_album)	((Veitchia_spiralis	Kentiopsis_piersoniorum)	Hydriastele_microspadix))))	(Sclerosperma_profizianum	(Pelagodoxa_henryana	Orania_palindan))))	(Attalea_speciosa	((Pseudophoenix_vinifera	Bactris_major)	(Elaeis_oleifera	Elaeis_guineensis))))	Reinhardtia_simplex)	Podococcus_barteri)	Reinhardtia_gracilis)	(Manicaria_saccifera	Reinhardtia_latisecta)))	Kingia_australis);
((Nypa_fruticans	((((Sabal_domingensis	((((Geonoma_undata	(Orania_palindan	Pelagodoxa_henryana))	((((Heterospathe_cagayanensis	(Hydriastele_microspadix	(Dypsis_decaryi	Dictyosperma_album)))	Veitchia_spiralis)	(Roystonea_regia	Kentiopsis_piersoniorum))	(Sclerosperma_profizianum	(Prestoea_acuminata	Oenocarpus_bataua))))	Oenocarpus_minor)	((Attalea_speciosa	(Bactris_major	((Elaeis_oleifera	Leopoldinia_pulchra)	Elaeis_guineensis)))	(Reinhardtia_simplex	(Podococcus_barteri	((Reinhardtia_gracilis	Reinhardtia_latisecta)	Reinhardtia_paiewonskiana))))))	(((Pseudophoenix_vinifera	Calamus_caryotoides)	(Serenoa_repens	Manicaria_saccifera))	Phoenix_dactylifera))	Chamaedorea_seifrizii)	Iriartea_deltoidea))	Kingia_australis);
((Reinhardtia_paiewonskiana	((Reinhardtia_gracilis	(((((Chamaedorea_seifrizii	(((Sabal_domingensis	Phoenix_dactylifera)	Serenoa_repens)	Podococcus_barteri))	(Calamus_caryotoides	(Nypa_fruticans	Iriartea_deltoidea)))	(Orania_palindan	((Manicaria_saccifera	Sclerosperma_profizianum)	((Pelagodoxa_henryana	((Hydriastele_microspadix	(Veitchia_spiralis	(Heterospathe_cagayanensis	(Dypsis_decaryi	Dictyosperma_album))))	(Roystonea_regia	Kentiopsis_piersoniorum)))	((Leopoldinia_pulchra	Geonoma_undata)	(Prestoea_acuminata	Oenocarpus_bataua))))))	(Attalea_speciosa	((Pseudophoenix_vinifera	Bactris_major)	(Oenocarpus_minor	(Elaeis_oleifera	Elaeis_guineensis)))))	Reinhardtia_simplex))	Reinhardtia_latisecta))	Kingia_australis);
((Calamus_caryotoides	(((Pseudophoenix_vinifera	Podococcus_barteri)	((Reinhardtia_simplex	(Reinhardtia_latisecta	Reinhardtia_paiewonskiana))	((((((Sabal_domingensis	Phoenix_dactylifera)	Serenoa_repens)	(Nypa_fruticans	Iriartea_deltoidea))	((Sclerosperma_profizianum	Orania_palindan)	(Pelagodoxa_henryana	Geonoma_undata)))	((Oenocarpus_minor	Reinhardtia_gracilis)	(Prestoea_acuminata	Oenocarpus_bataua)))	(((Kentiopsis_piersoniorum	(Dypsis_decaryi	(Veitchia_spiralis	Hydriastele_microspadix)))	Dictyosperma_album)	(((Leopoldinia_pulchra	Heterospathe_cagayanensis)	(Roystonea_regia	Chamaedorea_seifrizii))	Manicaria_saccifera)))))	((Elaeis_oleifera	Elaeis_guineensis)	(Attalea_speciosa	Bactris_major))))	Kingia_australis);
((Calamus_caryotoides	(Nypa_fruticans	((((Leopoldinia_pulchra	((Pelagodoxa_henryana	Geonoma_undata)	((Prestoea_acuminata	(Oenocarpus_minor	Oenocarpus_bataua))	(((Iriartea_deltoidea	Heterospathe_cagayanensis)	(Kentiopsis_piersoniorum	((Veitchia_spiralis	Hydriastele_microspadix)	(Dypsis_decaryi	Dictyosperma_album))))	Roystonea_regia))))	(Orania_palindan	((Manicaria_saccifera	Serenoa_repens)	Sclerosperma_profizianum)))	(Podococcus_barteri	((Pseudophoenix_vinifera	Sabal_domingensis)	Phoenix_dactylifera)))	(Chamaedorea_seifrizii	(((Attalea_speciosa	Bactris_major)	(Elaeis_guineensis	Elaeis_oleifera))	(Reinhardtia_simplex	((Reinhardtia_gracilis	Reinhardtia_latisecta)	Reinhardtia_paiewonskiana)))))))	Kingia_australis);
(((Reinhardtia_latisecta	(Reinhardtia_gracilis	((((((((Pelagodoxa_henryana	Geonoma_undata)	((Prestoea_acuminata	Oenocarpus_bataua)	(((((Iriartea_deltoidea	Roystonea_regia)	Kentiopsis_piersoniorum)	(Hydriastele_microspadix	((Dypsis_decaryi	Dictyosperma_album)	Veitchia_spiralis)))	Heterospathe_cagayanensis)	Leopoldinia_pulchra)))	(Sclerosperma_profizianum	Orania_palindan))	((Chamaedorea_seifrizii	Nypa_fruticans)	((Serenoa_repens	Sabal_domingensis)	Phoenix_dactylifera)))	((Calamus_caryotoides	Pseudophoenix_vinifera)	((Attalea_speciosa	Bactris_major)	(Oenocarpus_minor	(Elaeis_guineensis	Elaeis_oleifera)))))	Manicaria_saccifera)	Reinhardtia_simplex)	Podococcus_barteri)))	Reinhardtia_paiewonskiana)	Kingia_australis);
((((Chamaedorea_seifrizii	((Serenoa_repens	(Sabal_domingensis	Phoenix_dactylifera))	(((((Sclerosperma_profizianum	Orania_palindan)	((((Heterospathe_cagayanensis	Dypsis_decaryi)	Dictyosperma_album)	((Hydriastele_microspadix	(Roystonea_regia	Kentiopsis_piersoniorum))	Veitchia_spiralis))	((Pelagodoxa_henryana	Geonoma_undata)	(Prestoea_acuminata	((Leopoldinia_pulchra	Oenocarpus_bataua)	(Oenocarpus_minor	Pseudophoenix_vinifera))))))	(((Reinhardtia_paiewonskiana	(Reinhardtia_gracilis	Reinhardtia_latisecta))	Reinhardtia_simplex)	((Attalea_speciosa	Bactris_major)	(Elaeis_guineensis	Elaeis_oleifera))))	Manicaria_saccifera)	Podococcus_barteri)))	Calamus_caryotoides)	(Iriartea_deltoidea	Nypa_fruticans))	Kingia_australis);
((((Chamaedorea_seifrizii	Calamus_caryotoides)	((Pseudophoenix_vinifera	((Manicaria_saccifera	Serenoa_repens)	(Sabal_domingensis	Phoenix_dactylifera)))	((Podococcus_barteri	(Orania_palindan	((((((Roystonea_regia	Kentiopsis_piersoniorum)	Dictyosperma_album)	(Veitchia_spiralis	Hydriastele_microspadix))	Dypsis_decaryi)	(((Prestoea_acuminata	((Oenocarpus_bataua	Leopoldinia_pulchra)	Oenocarpus_minor))	(Pelagodoxa_henryana	Geonoma_undata))	Heterospathe_cagayanensis))	Sclerosperma_profizianum)))	((((Reinhardtia_paiewonskiana	Reinhardtia_latisecta)	Reinhardtia_gracilis)	Reinhardtia_simplex)	(Attalea_speciosa	(Bactris_major	(Elaeis_guineensis	Elaeis_oleifera)))))))	(Iriartea_deltoidea	Nypa_fruticans))	Kingia_australis);
((Calamus_caryotoides	((((Sabal_domingensis	(Serenoa_repens	Phoenix_dactylifera))	(Manicaria_saccifera	(((((Kentiopsis_piersoniorum	(((Dypsis_decaryi	Dictyosperma_album)	Veitchia_spiralis)	Hydriastele_microspadix))	Roystonea_regia)	((((Prestoea_acuminata	Oenocarpus_bataua)	Oenocarpus_minor)	(Pelagodoxa_henryana	((Iriartea_deltoidea	Leopoldinia_pulchra)	Geonoma_undata)))	Heterospathe_cagayanensis))	(Sclerosperma_profizianum	Orania_palindan))	((((Reinhardtia_paiewonskiana	Reinhardtia_latisecta)	Reinhardtia_gracilis)	Reinhardtia_simplex)	(Podococcus_barteri	(Attalea_speciosa	(Bactris_major	(Elaeis_guineensis	(Pseudophoenix_vinifera	Elaeis_oleifera)))))))))	Nypa_fruticans)	Chamaedorea_seifrizii))	Kingia_australis);
((Nypa_fruticans	((Chamaedorea_seifrizii	Calamus_caryotoides)	((Sabal_domingensis	(Serenoa_repens	Phoenix_dactylifera))	(((((Podococcus_barteri	((Reinhardtia_paiewonskiana	Reinhardtia_latisecta)	Reinhardtia_gracilis))	Reinhardtia_simplex)	((Attalea_speciosa	(Bactris_major	(Elaeis_guineensis	Elaeis_oleifera)))	Pseudophoenix_vinifera))	((((Pelagodoxa_henryana	Iriartea_deltoidea)	Leopoldinia_pulchra)	Geonoma_undata)	((Heterospathe_cagayanensis	((Dictyosperma_album	((Veitchia_spiralis	Hydriastele_microspadix)	Dypsis_decaryi))	(Kentiopsis_piersoniorum	(Manicaria_saccifera	Roystonea_regia))))	((Prestoea_acuminata	Oenocarpus_bataua)	Oenocarpus_minor))))	(Sclerosperma_profizianum	Orania_palindan)))))	Kingia_australis);
((Calamus_caryotoides	((((Serenoa_repens	(Phoenix_dactylifera	Sabal_domingensis))	((((Podococcus_barteri	(Reinhardtia_paiewonskiana	(Reinhardtia_latisecta	Reinhardtia_gracilis)))	Reinhardtia_simplex)	(Attalea_speciosa	(Bactris_major	(Oenocarpus_minor	(Elaeis_guineensis	Elaeis_oleifera)))))	((Sclerosperma_profizianum	Orania_palindan)	((((Heterospathe_cagayanensis	Dictyosperma_album)	Dypsis_decaryi)	(((Kentiopsis_piersoniorum	(Manicaria_saccifera	Roystonea_regia))	Hydriastele_microspadix)	Veitchia_spiralis))	((Oenocarpus_bataua	Prestoea_acuminata)	(((Pelagodoxa_henryana	Iriartea_deltoidea)	Leopoldinia_pulchra)	Geonoma_undata))))))	(Chamaedorea_seifrizii	Pseudophoenix_vinifera))	Nypa_fruticans))	Kingia_australis);
((Calamus_caryotoides	((Nypa_fruticans	((((Orania_palindan	(Sclerosperma_profizianum	(((((((Dypsis_decaryi	Dictyosperma_album)	Veitchia_spiralis)	Hydriastele_microspadix)	(Kentiopsis_piersoniorum	(Manicaria_saccifera	Roystonea_regia)))	Heterospathe_cagayanensis)	(Iriartea_deltoidea	Pelagodoxa_henryana))	((Prestoea_acuminata	(Oenocarpus_minor	Oenocarpus_bataua))	(Leopoldinia_pulchra	Geonoma_undata)))))	(Serenoa_repens	(Phoenix_dactylifera	(Pseudophoenix_vinifera	Sabal_domingensis))))	(((Reinhardtia_paiewonskiana	(Reinhardtia_latisecta	Reinhardtia_gracilis))	Reinhardtia_simplex)	(Attalea_speciosa	(Bactris_major	(Elaeis_guineensis	Elaeis_oleifera)))))	Podococcus_barteri))	Chamaedorea_seifrizii))	Kingia_australis);
((Calamus_caryotoides	((Nypa_fruticans	(((((Reinhardtia_simplex	Reinhardtia_gracilis)	((Podococcus_barteri	Reinhardtia_paiewonskiana)	Reinhardtia_latisecta))	(Attalea_speciosa	((Pseudophoenix_vinifera	Bactris_major)	(Elaeis_guineensis	Elaeis_oleifera))))	((Orania_palindan	((Pelagodoxa_henryana	((Veitchia_spiralis	Hydriastele_microspadix)	((Dypsis_decaryi	Dictyosperma_album)	(Kentiopsis_piersoniorum	Roystonea_regia))))	((Heterospathe_cagayanensis	Iriartea_deltoidea)	((Prestoea_acuminata	(Oenocarpus_minor	Oenocarpus_bataua))	(Leopoldinia_pulchra	Geonoma_undata)))))	(Manicaria_saccifera	Sclerosperma_profizianum)))	(Phoenix_dactylifera	(Sabal_domingensis	Serenoa_repens))))	Chamaedorea_seifrizii))	Kingia_australis);
((Nypa_fruticans	(((((Reinhardtia_simplex	((Oenocarpus_minor	Podococcus_barteri)	(Reinhardtia_paiewonskiana	Reinhardtia_latisecta)))	Reinhardtia_gracilis)	((Manicaria_saccifera	Attalea_speciosa)	(Bactris_major	(Elaeis_guineensis	Elaeis_oleifera))))	((((Pseudophoenix_vinifera	Sclerosperma_profizianum)	Orania_palindan)	(((Chamaedorea_seifrizii	((Iriartea_deltoidea	Heterospathe_cagayanensis)	((Veitchia_spiralis	((Dictyosperma_album	Dypsis_decaryi)	Hydriastele_microspadix))	Kentiopsis_piersoniorum)))	Roystonea_regia)	((Pelagodoxa_henryana	Geonoma_undata)	(Leopoldinia_pulchra	(Prestoea_acuminata	Oenocarpus_bataua)))))	(Phoenix_dactylifera	(Sabal_domingensis	Serenoa_repens))))	Calamus_caryotoides))	Kingia_australis);
((Calamus_caryotoides	(((Prestoea_acuminata	Oenocarpus_bataua)	(((((Phoenix_dactylifera	(Sabal_domingensis	Serenoa_repens))	Orania_palindan)	((Sclerosperma_profizianum	((Iriartea_deltoidea	Nypa_fruticans)	Manicaria_saccifera))	Pelagodoxa_henryana))	((((Reinhardtia_gracilis	Reinhardtia_simplex)	(Reinhardtia_paiewonskiana	Reinhardtia_latisecta))	((Elaeis_guineensis	Elaeis_oleifera)	(Attalea_speciosa	((Podococcus_barteri	Pseudophoenix_vinifera)	Bactris_major))))	((Dypsis_decaryi	(((Kentiopsis_piersoniorum	Roystonea_regia)	(Veitchia_spiralis	Hydriastele_microspadix))	Dictyosperma_album))	(Chamaedorea_seifrizii	Heterospathe_cagayanensis))))	(Leopoldinia_pulchra	Geonoma_undata)))	Oenocarpus_minor))	Kingia_australis);
((Nypa_fruticans	((((Phoenix_dactylifera	(Sabal_domingensis	Serenoa_repens))	Orania_palindan)	(Sclerosperma_profizianum	((((Manicaria_saccifera	(Reinhardtia_simplex	((Reinhardtia_paiewonskiana	Reinhardtia_latisecta)	Reinhardtia_gracilis)))	((Bactris_major	(Elaeis_guineensis	Elaeis_oleifera))	Attalea_speciosa))	(Podococcus_barteri	Pseudophoenix_vinifera))	(Pelagodoxa_henryana	((((((Dypsis_decaryi	Dictyosperma_album)	Veitchia_spiralis)	Hydriastele_microspadix)	Kentiopsis_piersoniorum)	((Roystonea_regia	Chamaedorea_seifrizii)	Heterospathe_cagayanensis))	((Leopoldinia_pulchra	Geonoma_undata)	((Oenocarpus_bataua	Prestoea_acuminata)	(Oenocarpus_minor	Calamus_caryotoides))))))))	Iriartea_deltoidea))	Kingia_australis);
((Calamus_caryotoides	(Nypa_fruticans	(Chamaedorea_seifrizii	((((((Sabal_domingensis	Phoenix_dactylifera)	Orania_palindan)	(((((Iriartea_deltoidea	Heterospathe_cagayanensis)	(((Veitchia_spiralis	Dypsis_decaryi)	Dictyosperma_album)	(Hydriastele_microspadix	(Roystonea_regia	Kentiopsis_piersoniorum))))	(Prestoea_acuminata	(Oenocarpus_minor	Oenocarpus_bataua)))	(Pelagodoxa_henryana	(Leopoldinia_pulchra	Geonoma_undata)))	Sclerosperma_profizianum))	((Reinhardtia_simplex	(Podococcus_barteri	(Reinhardtia_paiewonskiana	Reinhardtia_latisecta)))	Reinhardtia_gracilis))	((Manicaria_saccifera	Serenoa_repens)	((Elaeis_guineensis	Elaeis_oleifera)	(Bactris_major	Attalea_speciosa))))	Pseudophoenix_vinifera))))	Kingia_australis);
((Calamus_caryotoides	((Iriartea_deltoidea	Nypa_fruticans)	(Chamaedorea_seifrizii	(((Orania_palindan	((((Roystonea_regia	Kentiopsis_piersoniorum)	((((Dictyosperma_album	Heterospathe_cagayanensis)	Dypsis_decaryi)	Hydriastele_microspadix)	Veitchia_spiralis))	((Prestoea_acuminata	(Oenocarpus_minor	Oenocarpus_bataua))	(Pelagodoxa_henryana	(Leopoldinia_pulchra	Geonoma_undata))))	Sclerosperma_profizianum))	((Manicaria_saccifera	((Reinhardtia_gracilis	Reinhardtia_simplex)	(Reinhardtia_paiewonskiana	Reinhardtia_latisecta)))	((Podococcus_barteri	(Elaeis_guineensis	Elaeis_oleifera))	(Bactris_major	Attalea_speciosa))))	((Serenoa_repens	(Pseudophoenix_vinifera	Sabal_domingensis))	Phoenix_dactylifera)))))	Kingia_australis);
((Calamus_caryotoides	(Nypa_fruticans	(Chamaedorea_seifrizii	((((Orania_palindan	((((Roystonea_regia	Kentiopsis_piersoniorum)	((((Dictyosperma_album	(Iriartea_deltoidea	Heterospathe_cagayanensis))	Dypsis_decaryi)	Hydriastele_microspadix)	Veitchia_spiralis))	((Geonoma_undata	((Leopoldinia_pulchra	Prestoea_acuminata)	(Oenocarpus_minor	Oenocarpus_bataua)))	Pelagodoxa_henryana))	Sclerosperma_profizianum))	((Manicaria_saccifera	(Reinhardtia_simplex	(Reinhardtia_paiewonskiana	(Reinhardtia_gracilis	Reinhardtia_latisecta))))	((Elaeis_guineensis	Elaeis_oleifera)	(Bactris_major	Attalea_speciosa))))	Podococcus_barteri)	((Serenoa_repens	Sabal_domingensis)	(Pseudophoenix_vinifera	Phoenix_dactylifera))))))	Kingia_australis);
((Calamus_caryotoides	(((Chamaedorea_seifrizii	(((((Pelagodoxa_henryana	(Leopoldinia_pulchra	Geonoma_undata))	(((Iriartea_deltoidea	Heterospathe_cagayanensis)	((((Dictyosperma_album	Dypsis_decaryi)	Hydriastele_microspadix)	Veitchia_spiralis)	(Roystonea_regia	Kentiopsis_piersoniorum)))	(Prestoea_acuminata	(Oenocarpus_minor	Oenocarpus_bataua))))	((Manicaria_saccifera	Sclerosperma_profizianum)	Orania_palindan))	((Reinhardtia_simplex	((Podococcus_barteri	(Reinhardtia_paiewonskiana	Reinhardtia_latisecta))	Reinhardtia_gracilis))	((Elaeis_guineensis	Elaeis_oleifera)	(Bactris_major	Attalea_speciosa))))	Nypa_fruticans))	((Serenoa_repens	Sabal_domingensis)	Phoenix_dactylifera))	Pseudophoenix_vinifera))	Kingia_australis);
((Calamus_caryotoides	(Chamaedorea_seifrizii	(((((((Pelagodoxa_henryana	(Leopoldinia_pulchra	Geonoma_undata))	((((Iriartea_deltoidea	Heterospathe_cagayanensis)	((Dictyosperma_album	Dypsis_decaryi)	(Veitchia_spiralis	Hydriastele_microspadix)))	(Kentiopsis_piersoniorum	Roystonea_regia))	(Prestoea_acuminata	(Oenocarpus_minor	Oenocarpus_bataua))))	(Sclerosperma_profizianum	Orania_palindan))	((Manicaria_saccifera	(Reinhardtia_simplex	(Reinhardtia_paiewonskiana	(Reinhardtia_gracilis	Reinhardtia_latisecta))))	Podococcus_barteri))	((Elaeis_guineensis	Elaeis_oleifera)	(Bactris_major	Attalea_speciosa)))	(Serenoa_repens	((Phoenix_dactylifera	Pseudophoenix_vinifera)	Sabal_domingensis)))	Nypa_fruticans)))	Kingia_australis);
((Calamus_caryotoides	(((Chamaedorea_seifrizii	(((Orania_palindan	((Pelagodoxa_henryana	(((Leopoldinia_pulchra	Sclerosperma_profizianum)	(Prestoea_acuminata	(Oenocarpus_minor	Oenocarpus_bataua)))	Geonoma_undata))	(((Iriartea_deltoidea	Heterospathe_cagayanensis)	((Veitchia_spiralis	(Dictyosperma_album	Dypsis_decaryi))	Hydriastele_microspadix))	(Kentiopsis_piersoniorum	Roystonea_regia))))	((Reinhardtia_simplex	((Reinhardtia_paiewonskiana	Reinhardtia_latisecta)	Reinhardtia_gracilis))	Podococcus_barteri))	((Elaeis_guineensis	Elaeis_oleifera)	(Bactris_major	Attalea_speciosa))))	((Manicaria_saccifera	Serenoa_repens)	((Phoenix_dactylifera	Pseudophoenix_vinifera)	Sabal_domingensis)))	Nypa_fruticans))	Kingia_australis);
((Pseudophoenix_vinifera	((Chamaedorea_seifrizii	((((((Leopoldinia_pulchra	Geonoma_undata)	(Sclerosperma_profizianum	(Pelagodoxa_henryana	Orania_palindan)))	((Prestoea_acuminata	(Oenocarpus_minor	Oenocarpus_bataua))	(((Iriartea_deltoidea	Heterospathe_cagayanensis)	((Veitchia_spiralis	(Dictyosperma_album	Dypsis_decaryi))	Hydriastele_microspadix))	(Kentiopsis_piersoniorum	Roystonea_regia))))	((Reinhardtia_simplex	(Reinhardtia_paiewonskiana	(Reinhardtia_gracilis	Reinhardtia_latisecta)))	(Attalea_speciosa	((Elaeis_guineensis	Elaeis_oleifera)	Bactris_major))))	Podococcus_barteri)	(Manicaria_saccifera	Nypa_fruticans)))	(Calamus_caryotoides	(Phoenix_dactylifera	(Sabal_domingensis	Serenoa_repens)))))	Kingia_australis);
((Calamus_caryotoides	(((((((Pelagodoxa_henryana	Geonoma_undata)	((Oenocarpus_minor	(Leopoldinia_pulchra	Oenocarpus_bataua))	((Iriartea_deltoidea	Heterospathe_cagayanensis)	((((((Kentiopsis_piersoniorum	Roystonea_regia)	Dictyosperma_album)	Hydriastele_microspadix)	Veitchia_spiralis)	Dypsis_decaryi)	Prestoea_acuminata))))	(Sclerosperma_profizianum	Orania_palindan))	((Podococcus_barteri	(Reinhardtia_simplex	((Reinhardtia_paiewonskiana	Reinhardtia_latisecta)	Reinhardtia_gracilis)))	((Manicaria_saccifera	Attalea_speciosa)	((Elaeis_guineensis	Elaeis_oleifera)	Bactris_major))))	(Nypa_fruticans	Chamaedorea_seifrizii))	(Phoenix_dactylifera	(Sabal_domingensis	Serenoa_repens)))	Pseudophoenix_vinifera))	Kingia_australis);
(((Reinhardtia_paiewonskiana	Reinhardtia_latisecta)	(Reinhardtia_gracilis	((((((Roystonea_regia	(Prestoea_acuminata	(Oenocarpus_minor	Oenocarpus_bataua)))	(Heterospathe_cagayanensis	(Kentiopsis_piersoniorum	(Hydriastele_microspadix	(Veitchia_spiralis	((Iriartea_deltoidea	Dictyosperma_album)	Dypsis_decaryi))))))	(Leopoldinia_pulchra	(Geonoma_undata	(Sclerosperma_profizianum	Orania_palindan))))	(Podococcus_barteri	Pelagodoxa_henryana))	((Nypa_fruticans	Chamaedorea_seifrizii)	(((Elaeis_guineensis	Elaeis_oleifera)	Bactris_major)	(((Sabal_domingensis	(Pseudophoenix_vinifera	Phoenix_dactylifera))	((Manicaria_saccifera	Serenoa_repens)	Calamus_caryotoides))	Attalea_speciosa))))	Reinhardtia_simplex)))	Kingia_australis);
((Chamaedorea_seifrizii	(((((((Sclerosperma_profizianum	(Prestoea_acuminata	(Oenocarpus_minor	Oenocarpus_bataua)))	((Heterospathe_cagayanensis	(Kentiopsis_piersoniorum	(Hydriastele_microspadix	(Veitchia_spiralis	(Dictyosperma_album	Dypsis_decaryi)))))	(Iriartea_deltoidea	Roystonea_regia)))	(Orania_palindan	Geonoma_undata))	Pelagodoxa_henryana)	Leopoldinia_pulchra)	(((Reinhardtia_gracilis	Reinhardtia_simplex)	((Reinhardtia_paiewonskiana	Reinhardtia_latisecta)	Podococcus_barteri))	(Attalea_speciosa	(Bactris_major	(Elaeis_guineensis	Elaeis_oleifera)))))	(Nypa_fruticans	(((Sabal_domingensis	(Calamus_caryotoides	Phoenix_dactylifera))	Pseudophoenix_vinifera)	(Manicaria_saccifera	Serenoa_repens)))))	Kingia_australis);
((Reinhardtia_paiewonskiana	(Reinhardtia_latisecta	((((((Orania_palindan	(((Sclerosperma_profizianum	(((Leopoldinia_pulchra	Oenocarpus_bataua)	Prestoea_acuminata)	Oenocarpus_minor))	(Heterospathe_cagayanensis	((((Roystonea_regia	Kentiopsis_piersoniorum)	Dictyosperma_album)	Dypsis_decaryi)	(Hydriastele_microspadix	Veitchia_spiralis))))	(Geonoma_undata	Pelagodoxa_henryana)))	Manicaria_saccifera)	((((Serenoa_repens	Calamus_caryotoides)	Phoenix_dactylifera)	(Chamaedorea_seifrizii	(Iriartea_deltoidea	Nypa_fruticans)))	Sabal_domingensis))	(Podococcus_barteri	(Attalea_speciosa	(Bactris_major	((Pseudophoenix_vinifera	Elaeis_oleifera)	Elaeis_guineensis)))))	Reinhardtia_simplex)	Reinhardtia_gracilis)))	Kingia_australis);
((Reinhardtia_gracilis	((Reinhardtia_paiewonskiana	Reinhardtia_latisecta)	(((Podococcus_barteri	(Elaeis_oleifera	Elaeis_guineensis))	((((Calamus_caryotoides	Nypa_fruticans)	Bactris_major)	(((((((Oenocarpus_bataua	Prestoea_acuminata)	(Leopoldinia_pulchra	Geonoma_undata))	((Heterospathe_cagayanensis	(Veitchia_spiralis	((Hydriastele_microspadix	Kentiopsis_piersoniorum)	(Dypsis_decaryi	Dictyosperma_album))))	(Manicaria_saccifera	Roystonea_regia)))	Oenocarpus_minor)	(Iriartea_deltoidea	Pelagodoxa_henryana))	(Serenoa_repens	(Sabal_domingensis	Phoenix_dactylifera)))	((Sclerosperma_profizianum	(Pseudophoenix_vinifera	Orania_palindan))	Attalea_speciosa)))	Chamaedorea_seifrizii))	Reinhardtia_simplex)))	Kingia_australis);
((Reinhardtia_paiewonskiana	(Reinhardtia_latisecta	(((((Bactris_major	Attalea_speciosa)	((Oenocarpus_minor	Podococcus_barteri)	(Elaeis_oleifera	Elaeis_guineensis)))	(Chamaedorea_seifrizii	((((Calamus_caryotoides	Nypa_fruticans)	(Sabal_domingensis	(Phoenix_dactylifera	Serenoa_repens)))	((Sclerosperma_profizianum	(Pseudophoenix_vinifera	Orania_palindan))	(((Pelagodoxa_henryana	Geonoma_undata)	(Heterospathe_cagayanensis	((Oenocarpus_bataua	Prestoea_acuminata)	(Iriartea_deltoidea	Leopoldinia_pulchra))))	((((Dypsis_decaryi	Dictyosperma_album)	Veitchia_spiralis)	Kentiopsis_piersoniorum)	(Roystonea_regia	Hydriastele_microspadix)))))	Manicaria_saccifera)))	Reinhardtia_simplex)	Reinhardtia_gracilis)))	Kingia_australis);
((((Manicaria_saccifera	(((Attalea_speciosa	(Bactris_major	(Elaeis_oleifera	Elaeis_guineensis)))	Pseudophoenix_vinifera)	((Podococcus_barteri	((Calamus_caryotoides	Nypa_fruticans)	((Chamaedorea_seifrizii	(Sabal_domingensis	Phoenix_dactylifera))	Serenoa_repens)))	(Orania_palindan	((((Leopoldinia_pulchra	(Heterospathe_cagayanensis	(Kentiopsis_piersoniorum	((Veitchia_spiralis	((Iriartea_deltoidea	Dictyosperma_album)	Dypsis_decaryi))	Hydriastele_microspadix))))	Pelagodoxa_henryana)	(Geonoma_undata	(Oenocarpus_minor	(Roystonea_regia	(Oenocarpus_bataua	Prestoea_acuminata)))))	Sclerosperma_profizianum)))))	Reinhardtia_simplex)	(Reinhardtia_gracilis	(Reinhardtia_paiewonskiana	Reinhardtia_latisecta)))	Kingia_australis);
((Calamus_caryotoides	((((Pseudophoenix_vinifera	((Sabal_domingensis	Phoenix_dactylifera)	Serenoa_repens))	((Podococcus_barteri	((Reinhardtia_simplex	(Reinhardtia_paiewonskiana	Reinhardtia_latisecta))	(Attalea_speciosa	(Bactris_major	(Elaeis_oleifera	(Reinhardtia_gracilis	Elaeis_guineensis))))))	(((Manicaria_saccifera	Roystonea_regia)	Orania_palindan)	(((Geonoma_undata	Pelagodoxa_henryana)	((Leopoldinia_pulchra	(Oenocarpus_minor	(Oenocarpus_bataua	Prestoea_acuminata)))	((Iriartea_deltoidea	Heterospathe_cagayanensis)	((Dypsis_decaryi	(Hydriastele_microspadix	(Veitchia_spiralis	Kentiopsis_piersoniorum)))	Dictyosperma_album))))	Sclerosperma_profizianum))))	Nypa_fruticans)	Chamaedorea_seifrizii))	Kingia_australis);
((Calamus_caryotoides	(Pseudophoenix_vinifera	(((Sabal_domingensis	Phoenix_dactylifera)	Serenoa_repens)	(((((Reinhardtia_gracilis	Reinhardtia_simplex)	(Podococcus_barteri	(Reinhardtia_paiewonskiana	Reinhardtia_latisecta)))	((Attalea_speciosa	Bactris_major)	(Elaeis_oleifera	Elaeis_guineensis)))	((Sclerosperma_profizianum	Orania_palindan)	((((Oenocarpus_minor	Oenocarpus_bataua)	(Leopoldinia_pulchra	Prestoea_acuminata))	(Heterospathe_cagayanensis	((Kentiopsis_piersoniorum	Roystonea_regia)	((((Iriartea_deltoidea	Dictyosperma_album)	Hydriastele_microspadix)	Veitchia_spiralis)	Dypsis_decaryi))))	(Geonoma_undata	Pelagodoxa_henryana))))	(Manicaria_saccifera	(Nypa_fruticans	Chamaedorea_seifrizii))))))	Kingia_australis);
((Calamus_caryotoides	(Pseudophoenix_vinifera	(Nypa_fruticans	(((Sabal_domingensis	Phoenix_dactylifera)	Serenoa_repens)	((((Manicaria_saccifera	(Reinhardtia_simplex	(Reinhardtia_gracilis	(Reinhardtia_paiewonskiana	Reinhardtia_latisecta))))	(Attalea_speciosa	(Bactris_major	(Elaeis_oleifera	Elaeis_guineensis))))	(Orania_palindan	((((Oenocarpus_minor	Oenocarpus_bataua)	Prestoea_acuminata)	(((Dictyosperma_album	Dypsis_decaryi)	(Veitchia_spiralis	(Kentiopsis_piersoniorum	Hydriastele_microspadix)))	((Roystonea_regia	Chamaedorea_seifrizii)	(Leopoldinia_pulchra	(Iriartea_deltoidea	Heterospathe_cagayanensis)))))	(Geonoma_undata	Pelagodoxa_henryana))))	(Sclerosperma_profizianum	Podococcus_barteri))))))	Kingia_australis);
((Calamus_caryotoides	(Pseudophoenix_vinifera	(((Sabal_domingensis	(Phoenix_dactylifera	Serenoa_repens))	((Iriartea_deltoidea	Nypa_fruticans)	(Chamaedorea_seifrizii	((((Reinhardtia_simplex	(Reinhardtia_paiewonskiana	Reinhardtia_latisecta))	((Elaeis_oleifera	Elaeis_guineensis)	(Attalea_speciosa	Bactris_major)))	(((((((Veitchia_spiralis	Hydriastele_microspadix)	(Dictyosperma_album	((Manicaria_saccifera	Roystonea_regia)	Kentiopsis_piersoniorum)))	Dypsis_decaryi)	Heterospathe_cagayanensis)	(Pelagodoxa_henryana	Orania_palindan))	(Geonoma_undata	(Oenocarpus_minor	(Oenocarpus_bataua	(Leopoldinia_pulchra	Prestoea_acuminata)))))	Sclerosperma_profizianum))	Podococcus_barteri))))	Reinhardtia_gracilis)))	Kingia_australis);
((Nypa_fruticans	((Chamaedorea_seifrizii	((((Reinhardtia_simplex	(Reinhardtia_gracilis	(Reinhardtia_paiewonskiana	Reinhardtia_latisecta)))	((Elaeis_oleifera	Elaeis_guineensis)	(Attalea_speciosa	Bactris_major)))	(((Pelagodoxa_henryana	(Geonoma_undata	((Oenocarpus_minor	(Oenocarpus_bataua	Prestoea_acuminata))	Leopoldinia_pulchra)))	((((Dypsis_decaryi	Dictyosperma_album)	(Veitchia_spiralis	Hydriastele_microspadix))	(Iriartea_deltoidea	Heterospathe_cagayanensis))	(Kentiopsis_piersoniorum	Roystonea_regia)))	(Sclerosperma_profizianum	Orania_palindan)))	Podococcus_barteri))	(Pseudophoenix_vinifera	((Sabal_domingensis	Phoenix_dactylifera)	((Manicaria_saccifera	Serenoa_repens)	Calamus_caryotoides)))))	Kingia_australis);
((Chamaedorea_seifrizii	(Calamus_caryotoides	((((((Reinhardtia_simplex	(Reinhardtia_gracilis	(Reinhardtia_paiewonskiana	Reinhardtia_latisecta)))	(Attalea_speciosa	(Bactris_major	(Elaeis_oleifera	Elaeis_guineensis))))	(((Pelagodoxa_henryana	((Leopoldinia_pulchra	Geonoma_undata)	((Oenocarpus_minor	Oenocarpus_bataua)	Prestoea_acuminata)))	((((((Dictyosperma_album	Dypsis_decaryi)	Kentiopsis_piersoniorum)	Hydriastele_microspadix)	Veitchia_spiralis)	(Iriartea_deltoidea	Heterospathe_cagayanensis))	Roystonea_regia))	(Sclerosperma_profizianum	Orania_palindan)))	Podococcus_barteri)	(((Manicaria_saccifera	Serenoa_repens)	(Sabal_domingensis	Phoenix_dactylifera))	Pseudophoenix_vinifera))	Nypa_fruticans)))	Kingia_australis);
((Calamus_caryotoides	(((((Phoenix_dactylifera	Sabal_domingensis)	Podococcus_barteri)	((Manicaria_saccifera	((((Pelagodoxa_henryana	Geonoma_undata)	(Leopoldinia_pulchra	((Heterospathe_cagayanensis	(((Dictyosperma_album	(Hydriastele_microspadix	Veitchia_spiralis))	Dypsis_decaryi)	Kentiopsis_piersoniorum))	(Sclerosperma_profizianum	((Chamaedorea_seifrizii	Roystonea_regia)	(Prestoea_acuminata	Oenocarpus_bataua))))))	Orania_palindan)	((((Reinhardtia_gracilis	Reinhardtia_latisecta)	Reinhardtia_paiewonskiana)	Reinhardtia_simplex)	(Attalea_speciosa	(Bactris_major	(Oenocarpus_minor	(Elaeis_oleifera	Elaeis_guineensis)))))))	(Iriartea_deltoidea	Nypa_fruticans)))	Pseudophoenix_vinifera)	Serenoa_repens))	Kingia_australis);
(((Iriartea_deltoidea	Nypa_fruticans)	((Calamus_caryotoides	((Chamaedorea_seifrizii	(((((Heterospathe_cagayanensis	(Dictyosperma_album	(Dypsis_decaryi	(Hydriastele_microspadix	(Veitchia_spiralis	Kentiopsis_piersoniorum)))))	Roystonea_regia)	((Sclerosperma_profizianum	Orania_palindan)	(Leopoldinia_pulchra	((Prestoea_acuminata	(Manicaria_saccifera	Oenocarpus_bataua))	Geonoma_undata))))	(Oenocarpus_minor	Pelagodoxa_henryana))	((Pseudophoenix_vinifera	(((Reinhardtia_latisecta	Reinhardtia_paiewonskiana)	Reinhardtia_gracilis)	Reinhardtia_simplex))	(Attalea_speciosa	(Bactris_major	(Elaeis_oleifera	Elaeis_guineensis))))))	(Phoenix_dactylifera	(Sabal_domingensis	Serenoa_repens))))	Podococcus_barteri))	Kingia_australis);
((((Reinhardtia_latisecta	Reinhardtia_paiewonskiana)	Reinhardtia_gracilis)	(Reinhardtia_simplex	((Attalea_speciosa	(Bactris_major	(Elaeis_oleifera	Elaeis_guineensis)))	((Chamaedorea_seifrizii	((Iriartea_deltoidea	Nypa_fruticans)	Calamus_caryotoides))	((((Manicaria_saccifera	Sclerosperma_profizianum)	Orania_palindan)	(((Heterospathe_cagayanensis	(((Dictyosperma_album	Dypsis_decaryi)	(Veitchia_spiralis	Hydriastele_microspadix))	Kentiopsis_piersoniorum))	Roystonea_regia)	((Prestoea_acuminata	(Leopoldinia_pulchra	Oenocarpus_bataua))	(Pelagodoxa_henryana	Geonoma_undata))))	((Podococcus_barteri	Oenocarpus_minor)	((Pseudophoenix_vinifera	Phoenix_dactylifera)	(Sabal_domingensis	Serenoa_repens))))))))	Kingia_australis);
(((Reinhardtia_latisecta	Reinhardtia_paiewonskiana)	((Reinhardtia_gracilis	Reinhardtia_simplex)	((Attalea_speciosa	(Bactris_major	(Elaeis_oleifera	Elaeis_guineensis)))	((Chamaedorea_seifrizii	((Phoenix_dactylifera	(Sabal_domingensis	Serenoa_repens))	((Pseudophoenix_vinifera	Podococcus_barteri)	(Nypa_fruticans	Calamus_caryotoides))))	(((((((Veitchia_spiralis	Dypsis_decaryi)	(((Manicaria_saccifera	Iriartea_deltoidea)	Heterospathe_cagayanensis)	Dictyosperma_album))	Hydriastele_microspadix)	(Roystonea_regia	Kentiopsis_piersoniorum))	(Geonoma_undata	(Leopoldinia_pulchra	(Prestoea_acuminata	(Oenocarpus_minor	Oenocarpus_bataua)))))	Pelagodoxa_henryana)	(Sclerosperma_profizianum	Orania_palindan))))))	Kingia_australis);
((Calamus_caryotoides	(Phoenix_dactylifera	(Sabal_domingensis	((Pseudophoenix_vinifera	(Nypa_fruticans	(Chamaedorea_seifrizii	(Podococcus_barteri	((Reinhardtia_gracilis	((((Leopoldinia_pulchra	Geonoma_undata)	(Prestoea_acuminata	(Oenocarpus_minor	Oenocarpus_bataua)))	(((Kentiopsis_piersoniorum	((Hydriastele_microspadix	Veitchia_spiralis)	(Dypsis_decaryi	Dictyosperma_album)))	(Iriartea_deltoidea	Heterospathe_cagayanensis))	Roystonea_regia))	((Pelagodoxa_henryana	Orania_palindan)	(Manicaria_saccifera	Sclerosperma_profizianum))))	(((Reinhardtia_latisecta	Reinhardtia_paiewonskiana)	Reinhardtia_simplex)	(Attalea_speciosa	(Bactris_major	(Elaeis_oleifera	Elaeis_guineensis)))))))))	Serenoa_repens))))	Kingia_australis);
((Calamus_caryotoides	((Nypa_fruticans	(Chamaedorea_seifrizii	(((((Sabal_domingensis	Phoenix_dactylifera)	Serenoa_repens)	Pseudophoenix_vinifera)	((Leopoldinia_pulchra	(((((Iriartea_deltoidea	Heterospathe_cagayanensis)	((((Hydriastele_microspadix	Veitchia_spiralis)	Kentiopsis_piersoniorum)	Dypsis_decaryi)	Dictyosperma_album))	(Manicaria_saccifera	Roystonea_regia))	Pelagodoxa_henryana)	(Geonoma_undata	(Prestoea_acuminata	(Oenocarpus_minor	Oenocarpus_bataua)))))	(Orania_palindan	Sclerosperma_profizianum)))	(((Reinhardtia_gracilis	(Reinhardtia_latisecta	Reinhardtia_paiewonskiana))	Reinhardtia_simplex)	((Elaeis_oleifera	Elaeis_guineensis)	(Attalea_speciosa	Bactris_major))))))	Podococcus_barteri))	Kingia_australis);
((Calamus_caryotoides	(((Nypa_fruticans	Podococcus_barteri)	((((Manicaria_saccifera	((Reinhardtia_gracilis	(Reinhardtia_latisecta	Reinhardtia_paiewonskiana))	Reinhardtia_simplex))	((Elaeis_oleifera	Elaeis_guineensis)	(Attalea_speciosa	Bactris_major)))	(((Pelagodoxa_henryana	(Geonoma_undata	(((Iriartea_deltoidea	Leopoldinia_pulchra)	Prestoea_acuminata)	(Oenocarpus_minor	Oenocarpus_bataua))))	(Roystonea_regia	((((Kentiopsis_piersoniorum	Veitchia_spiralis)	Hydriastele_microspadix)	(Dypsis_decaryi	Dictyosperma_album))	Heterospathe_cagayanensis)))	(Orania_palindan	Sclerosperma_profizianum)))	Chamaedorea_seifrizii))	(Phoenix_dactylifera	((Pseudophoenix_vinifera	Sabal_domingensis)	Serenoa_repens))))	Kingia_australis);
((Calamus_caryotoides	(((Chamaedorea_seifrizii	((((Podococcus_barteri	(Reinhardtia_paiewonskiana	(Reinhardtia_latisecta	Reinhardtia_gracilis)))	Reinhardtia_simplex)	((Elaeis_oleifera	Elaeis_guineensis)	(Attalea_speciosa	Bactris_major)))	((((Sclerosperma_profizianum	Pelagodoxa_henryana)	(Geonoma_undata	(((Prestoea_acuminata	Iriartea_deltoidea)	Leopoldinia_pulchra)	(Oenocarpus_minor	Oenocarpus_bataua))))	(((((Dypsis_decaryi	Dictyosperma_album)	Heterospathe_cagayanensis)	Veitchia_spiralis)	Hydriastele_microspadix)	(Kentiopsis_piersoniorum	(Manicaria_saccifera	Roystonea_regia))))	Orania_palindan)))	((Phoenix_dactylifera	(Sabal_domingensis	Serenoa_repens))	Pseudophoenix_vinifera))	Nypa_fruticans))	Kingia_australis);
((Orania_palindan	(((((((((Phoenix_dactylifera	Sabal_domingensis)	(Calamus_caryotoides	Podococcus_barteri))	(Manicaria_saccifera	Serenoa_repens))	(Chamaedorea_seifrizii	Nypa_fruticans))	(((Reinhardtia_gracilis	(Reinhardtia_paiewonskiana	Reinhardtia_latisecta))	Reinhardtia_simplex)	((Elaeis_oleifera	Elaeis_guineensis)	(Attalea_speciosa	(Pseudophoenix_vinifera	Bactris_major)))))	((((Iriartea_deltoidea	Leopoldinia_pulchra)	Geonoma_undata)	Heterospathe_cagayanensis)	(Prestoea_acuminata	(Oenocarpus_minor	Oenocarpus_bataua))))	((((Dypsis_decaryi	Dictyosperma_album)	Veitchia_spiralis)	Hydriastele_microspadix)	(Kentiopsis_piersoniorum	Roystonea_regia)))	Sclerosperma_profizianum)	Pelagodoxa_henryana))	Kingia_australis);
((Calamus_caryotoides	(((Podococcus_barteri	(Serenoa_repens	(Phoenix_dactylifera	Sabal_domingensis)))	(((Manicaria_saccifera	((((Reinhardtia_paiewonskiana	(Reinhardtia_gracilis	Reinhardtia_latisecta))	Reinhardtia_simplex)	(Attalea_speciosa	(Bactris_major	(Elaeis_oleifera	Elaeis_guineensis))))	((Sclerosperma_profizianum	Orania_palindan)	(((((Pelagodoxa_henryana	Iriartea_deltoidea)	Leopoldinia_pulchra)	Geonoma_undata)	(Prestoea_acuminata	(Oenocarpus_minor	Oenocarpus_bataua)))	((Dypsis_decaryi	((Hydriastele_microspadix	(Kentiopsis_piersoniorum	Roystonea_regia))	Veitchia_spiralis))	(Heterospathe_cagayanensis	Dictyosperma_album))))))	Chamaedorea_seifrizii)	Nypa_fruticans))	Pseudophoenix_vinifera))	Kingia_australis);
((((((Serenoa_repens	(Phoenix_dactylifera	Sabal_domingensis))	Nypa_fruticans)	(Chamaedorea_seifrizii	((Attalea_speciosa	(Bactris_major	(Elaeis_oleifera	(Reinhardtia_gracilis	Elaeis_guineensis))))	(((Reinhardtia_simplex	(Podococcus_barteri	(Reinhardtia_latisecta	Reinhardtia_paiewonskiana)))	(((Pelagodoxa_henryana	(Leopoldinia_pulchra	Geonoma_undata))	(((Sclerosperma_profizianum	(Kentiopsis_piersoniorum	Roystonea_regia))	((Oenocarpus_bataua	Prestoea_acuminata)	Oenocarpus_minor))	((Veitchia_spiralis	(Iriartea_deltoidea	Heterospathe_cagayanensis))	(Hydriastele_microspadix	(Dypsis_decaryi	Dictyosperma_album)))))	Orania_palindan))	Manicaria_saccifera))))	Pseudophoenix_vinifera)	Calamus_caryotoides)	Kingia_australis);
(((Serenoa_repens	((Phoenix_dactylifera	((Podococcus_barteri	Pseudophoenix_vinifera)	(Leopoldinia_pulchra	Sabal_domingensis)))	((Nypa_fruticans	Chamaedorea_seifrizii)	(((Attalea_speciosa	(Bactris_major	(Elaeis_oleifera	Elaeis_guineensis)))	(Reinhardtia_simplex	(Reinhardtia_gracilis	(Reinhardtia_latisecta	Reinhardtia_paiewonskiana))))	((((Pelagodoxa_henryana	Geonoma_undata)	((Iriartea_deltoidea	Heterospathe_cagayanensis)	((Kentiopsis_piersoniorum	(Dypsis_decaryi	Veitchia_spiralis))	(Dictyosperma_album	Hydriastele_microspadix))))	(((Prestoea_acuminata	(Oenocarpus_minor	(Manicaria_saccifera	Oenocarpus_bataua)))	Roystonea_regia)	Sclerosperma_profizianum))	Orania_palindan)))))	Calamus_caryotoides)	Kingia_australis);
((Nypa_fruticans	(Chamaedorea_seifrizii	(((Podococcus_barteri	(((Attalea_speciosa	(Bactris_major	(Elaeis_oleifera	Elaeis_guineensis)))	(Reinhardtia_simplex	((Reinhardtia_gracilis	Reinhardtia_latisecta)	Reinhardtia_paiewonskiana)))	(((((Leopoldinia_pulchra	(((Dypsis_decaryi	Dictyosperma_album)	Heterospathe_cagayanensis)	(Veitchia_spiralis	Hydriastele_microspadix)))	(Roystonea_regia	Kentiopsis_piersoniorum))	(Prestoea_acuminata	Oenocarpus_bataua))	(Oenocarpus_minor	((Iriartea_deltoidea	Pelagodoxa_henryana)	Geonoma_undata)))	(Sclerosperma_profizianum	Orania_palindan))))	Manicaria_saccifera)	(((Calamus_caryotoides	Phoenix_dactylifera)	(Pseudophoenix_vinifera	Sabal_domingensis))	Serenoa_repens))))	Kingia_australis);
((Calamus_caryotoides	((((Iriartea_deltoidea	Nypa_fruticans)	Chamaedorea_seifrizii)	((Podococcus_barteri	(((((Leopoldinia_pulchra	Geonoma_undata)	Pelagodoxa_henryana)	((Roystonea_regia	(Oenocarpus_minor	(Prestoea_acuminata	Oenocarpus_bataua)))	((Kentiopsis_piersoniorum	(((Dypsis_decaryi	Dictyosperma_album)	Veitchia_spiralis)	Hydriastele_microspadix))	Heterospathe_cagayanensis)))	(Sclerosperma_profizianum	Orania_palindan))	(Reinhardtia_simplex	((Reinhardtia_latisecta	Reinhardtia_paiewonskiana)	Reinhardtia_gracilis))))	((Manicaria_saccifera	Attalea_speciosa)	(Bactris_major	(Elaeis_oleifera	Elaeis_guineensis)))))	(Pseudophoenix_vinifera	((Sabal_domingensis	Serenoa_repens)	Phoenix_dactylifera))))	Kingia_australis);
((Calamus_caryotoides	(Pseudophoenix_vinifera	((((Iriartea_deltoidea	Nypa_fruticans)	Chamaedorea_seifrizii)	(Manicaria_saccifera	((((Reinhardtia_simplex	(Reinhardtia_latisecta	Reinhardtia_paiewonskiana))	(Attalea_speciosa	(Bactris_major	(Elaeis_oleifera	Elaeis_guineensis))))	(((Reinhardtia_gracilis	(((Kentiopsis_piersoniorum	(Dypsis_decaryi	(Dictyosperma_album	Hydriastele_microspadix)))	(Veitchia_spiralis	Heterospathe_cagayanensis))	Roystonea_regia))	(((Pelagodoxa_henryana	Geonoma_undata)	Leopoldinia_pulchra)	(Prestoea_acuminata	(Oenocarpus_minor	Oenocarpus_bataua))))	Orania_palindan))	(Podococcus_barteri	Sclerosperma_profizianum))))	((Sabal_domingensis	Serenoa_repens)	Phoenix_dactylifera))))	Kingia_australis);
((Calamus_caryotoides	(Chamaedorea_seifrizii	(((((Sabal_domingensis	Serenoa_repens)	Phoenix_dactylifera)	Pseudophoenix_vinifera)	((((Reinhardtia_simplex	(Reinhardtia_latisecta	Reinhardtia_paiewonskiana))	(Attalea_speciosa	(Manicaria_saccifera	(Bactris_major	(Elaeis_oleifera	Elaeis_guineensis)))))	((Reinhardtia_gracilis	(Sclerosperma_profizianum	Orania_palindan))	(Roystonea_regia	((Pelagodoxa_henryana	((Iriartea_deltoidea	Leopoldinia_pulchra)	Geonoma_undata))	(((Kentiopsis_piersoniorum	(Veitchia_spiralis	(Hydriastele_microspadix	(Dypsis_decaryi	Dictyosperma_album))))	Heterospathe_cagayanensis)	(Prestoea_acuminata	(Oenocarpus_minor	Oenocarpus_bataua)))))))	Podococcus_barteri))	Nypa_fruticans)))	Kingia_australis);
((Calamus_caryotoides	((Sabal_domingensis	Phoenix_dactylifera)	((((Chamaedorea_seifrizii	Nypa_fruticans)	(((Reinhardtia_simplex	((Manicaria_saccifera	Reinhardtia_latisecta)	Reinhardtia_paiewonskiana))	(Podococcus_barteri	((Elaeis_oleifera	Elaeis_guineensis)	(Attalea_speciosa	Bactris_major))))	(((Sclerosperma_profizianum	Orania_palindan)	(Roystonea_regia	((Pelagodoxa_henryana	(Leopoldinia_pulchra	Geonoma_undata))	(((Dictyosperma_album	(((Hydriastele_microspadix	Veitchia_spiralis)	Kentiopsis_piersoniorum)	Dypsis_decaryi))	(Iriartea_deltoidea	Heterospathe_cagayanensis))	(Prestoea_acuminata	(Oenocarpus_minor	Oenocarpus_bataua))))))	Reinhardtia_gracilis)))	Pseudophoenix_vinifera)	Serenoa_repens)))	Kingia_australis);
((Calamus_caryotoides	((((Attalea_speciosa	((Chamaedorea_seifrizii	Bactris_major)	(Elaeis_oleifera	Elaeis_guineensis)))	(Manicaria_saccifera	(Reinhardtia_simplex	(Reinhardtia_gracilis	(Reinhardtia_latisecta	Reinhardtia_paiewonskiana)))))	((((((Serenoa_repens	Sabal_domingensis)	Phoenix_dactylifera)	Nypa_fruticans)	(Sclerosperma_profizianum	Orania_palindan))	((Pelagodoxa_henryana	Geonoma_undata)	((((Hydriastele_microspadix	(Veitchia_spiralis	(Dictyosperma_album	Dypsis_decaryi)))	Kentiopsis_piersoniorum)	Heterospathe_cagayanensis)	(((Prestoea_acuminata	Oenocarpus_bataua)	Oenocarpus_minor)	Leopoldinia_pulchra))))	((Iriartea_deltoidea	Roystonea_regia)	Pseudophoenix_vinifera)))	Podococcus_barteri))	Kingia_australis);
((Orania_palindan	((((Pelagodoxa_henryana	((Prestoea_acuminata	(Oenocarpus_minor	Oenocarpus_bataua))	(Leopoldinia_pulchra	Geonoma_undata)))	((((Dictyosperma_album	Dypsis_decaryi)	(Roystonea_regia	Kentiopsis_piersoniorum))	(Hydriastele_microspadix	Veitchia_spiralis))	Heterospathe_cagayanensis))	(((((Manicaria_saccifera	Serenoa_repens)	Sabal_domingensis)	Phoenix_dactylifera)	(Chamaedorea_seifrizii	(Iriartea_deltoidea	Nypa_fruticans)))	(((Attalea_speciosa	(Bactris_major	(Elaeis_oleifera	Elaeis_guineensis)))	(Reinhardtia_simplex	(Reinhardtia_gracilis	(Reinhardtia_latisecta	Reinhardtia_paiewonskiana))))	(Pseudophoenix_vinifera	Calamus_caryotoides))))	(Podococcus_barteri	Sclerosperma_profizianum)))	Kingia_australis);
((Calamus_caryotoides	((Phoenix_dactylifera	((((Chamaedorea_seifrizii	Nypa_fruticans)	(((Reinhardtia_simplex	(Reinhardtia_gracilis	(Reinhardtia_latisecta	Reinhardtia_paiewonskiana)))	((Sclerosperma_profizianum	(Iriartea_deltoidea	Orania_palindan))	(((Geonoma_undata	Pelagodoxa_henryana)	(((Dypsis_decaryi	((Veitchia_spiralis	Hydriastele_microspadix)	Dictyosperma_album))	Heterospathe_cagayanensis)	(Roystonea_regia	Kentiopsis_piersoniorum)))	(Prestoea_acuminata	(Oenocarpus_minor	Oenocarpus_bataua)))))	((Manicaria_saccifera	Attalea_speciosa)	((Leopoldinia_pulchra	Bactris_major)	(Elaeis_oleifera	Elaeis_guineensis)))))	Pseudophoenix_vinifera)	(Serenoa_repens	Sabal_domingensis)))	Podococcus_barteri))	Kingia_australis);
((Calamus_caryotoides	((((Dictyosperma_album	((Hydriastele_microspadix	(Veitchia_spiralis	Kentiopsis_piersoniorum))	Dypsis_decaryi))	((((Geonoma_undata	(Leopoldinia_pulchra	(Iriartea_deltoidea	Pelagodoxa_henryana)))	((Sclerosperma_profizianum	Orania_palindan)	(((Reinhardtia_gracilis	(Podococcus_barteri	(Reinhardtia_latisecta	Reinhardtia_paiewonskiana)))	Reinhardtia_simplex)	((Attalea_speciosa	((Chamaedorea_seifrizii	((Sabal_domingensis	Phoenix_dactylifera)	(Manicaria_saccifera	Serenoa_repens)))	(Bactris_major	(Elaeis_guineensis	Elaeis_oleifera))))	Nypa_fruticans))))	(Prestoea_acuminata	(Oenocarpus_bataua	Oenocarpus_minor)))	Heterospathe_cagayanensis))	Roystonea_regia)	Pseudophoenix_vinifera))	Kingia_australis);
((((Sclerosperma_profizianum	((Leopoldinia_pulchra	((Geonoma_undata	((Pelagodoxa_henryana	(((Iriartea_deltoidea	Nypa_fruticans)	(Chamaedorea_seifrizii	(Sabal_domingensis	((Manicaria_saccifera	Serenoa_repens)	Phoenix_dactylifera))))	((Oenocarpus_minor	((Reinhardtia_gracilis	(Podococcus_barteri	(Reinhardtia_latisecta	Reinhardtia_paiewonskiana)))	Reinhardtia_simplex))	((Attalea_speciosa	Bactris_major)	(Elaeis_guineensis	Elaeis_oleifera)))))	Orania_palindan))	((Roystonea_regia	Kentiopsis_piersoniorum)	(Dictyosperma_album	((Hydriastele_microspadix	Heterospathe_cagayanensis)	(Veitchia_spiralis	Dypsis_decaryi))))))	(Prestoea_acuminata	Oenocarpus_bataua)))	Calamus_caryotoides)	Pseudophoenix_vinifera)	Kingia_australis);
((Calamus_caryotoides	((Serenoa_repens	((Phoenix_dactylifera	Sabal_domingensis)	(Nypa_fruticans	(Chamaedorea_seifrizii	((((Manicaria_saccifera	(((Reinhardtia_latisecta	Reinhardtia_paiewonskiana)	Reinhardtia_gracilis)	Reinhardtia_simplex))	((Attalea_speciosa	Bactris_major)	(Elaeis_guineensis	Elaeis_oleifera)))	(Oenocarpus_minor	((((Prestoea_acuminata	Oenocarpus_bataua)	(Roystonea_regia	(((Veitchia_spiralis	(Hydriastele_microspadix	Kentiopsis_piersoniorum))	Dypsis_decaryi)	(Heterospathe_cagayanensis	Dictyosperma_album))))	(((Iriartea_deltoidea	Leopoldinia_pulchra)	Geonoma_undata)	(Sclerosperma_profizianum	Orania_palindan)))	Pelagodoxa_henryana)))	Podococcus_barteri)))))	Pseudophoenix_vinifera))	Kingia_australis);
((Calamus_caryotoides	(Chamaedorea_seifrizii	(Nypa_fruticans	((((Manicaria_saccifera	(((Reinhardtia_latisecta	Reinhardtia_paiewonskiana)	Reinhardtia_gracilis)	Reinhardtia_simplex))	(Attalea_speciosa	(Elaeis_guineensis	Elaeis_oleifera)))	(((Oenocarpus_minor	Podococcus_barteri)	(Serenoa_repens	(Phoenix_dactylifera	Sabal_domingensis)))	(((((Roystonea_regia	Sclerosperma_profizianum)	(Prestoea_acuminata	Oenocarpus_bataua))	(Heterospathe_cagayanensis	((Pseudophoenix_vinifera	Dictyosperma_album)	(((Kentiopsis_piersoniorum	Hydriastele_microspadix)	Veitchia_spiralis)	Dypsis_decaryi))))	(Geonoma_undata	((Pelagodoxa_henryana	Iriartea_deltoidea)	Leopoldinia_pulchra)))	Orania_palindan)))	Bactris_major))))	Kingia_australis);
((Nypa_fruticans	(((Calamus_caryotoides	Chamaedorea_seifrizii)	(Podococcus_barteri	Pseudophoenix_vinifera))	((((Leopoldinia_pulchra	((((Reinhardtia_latisecta	Reinhardtia_paiewonskiana)	Reinhardtia_gracilis)	Reinhardtia_simplex)	(Attalea_speciosa	(Bactris_major	(Elaeis_guineensis	Elaeis_oleifera)))))	((Geonoma_undata	Pelagodoxa_henryana)	((Oenocarpus_minor	(Prestoea_acuminata	Oenocarpus_bataua))	((((Iriartea_deltoidea	Roystonea_regia)	Heterospathe_cagayanensis)	Kentiopsis_piersoniorum)	((Veitchia_spiralis	(Dictyosperma_album	Dypsis_decaryi))	Hydriastele_microspadix)))))	(Sclerosperma_profizianum	Orania_palindan))	(Phoenix_dactylifera	(Sabal_domingensis	(Manicaria_saccifera	Serenoa_repens))))))	Kingia_australis);
((Nypa_fruticans	((Chamaedorea_seifrizii	(((Phoenix_dactylifera	(Sabal_domingensis	Serenoa_repens))	((Pseudophoenix_vinifera	(Sclerosperma_profizianum	Orania_palindan))	((Pelagodoxa_henryana	(((Veitchia_spiralis	(((Manicaria_saccifera	Roystonea_regia)	Kentiopsis_piersoniorum)	Heterospathe_cagayanensis))	Hydriastele_microspadix)	(Dictyosperma_album	Dypsis_decaryi)))	((Iriartea_deltoidea	Leopoldinia_pulchra)	(Geonoma_undata	(Prestoea_acuminata	(Oenocarpus_bataua	Oenocarpus_minor)))))))	((((Reinhardtia_latisecta	Reinhardtia_paiewonskiana)	Reinhardtia_simplex)	Reinhardtia_gracilis)	(Attalea_speciosa	(Bactris_major	(Elaeis_guineensis	Elaeis_oleifera))))))	(Calamus_caryotoides	Podococcus_barteri)))	Kingia_australis);
((Reinhardtia_paiewonskiana	(Reinhardtia_latisecta	(Reinhardtia_gracilis	(Reinhardtia_simplex	((Attalea_speciosa	(Bactris_major	(Elaeis_guineensis	Elaeis_oleifera)))	(((((((Dictyosperma_album	Dypsis_decaryi)	(Kentiopsis_piersoniorum	Hydriastele_microspadix))	Veitchia_spiralis)	Heterospathe_cagayanensis)	(Manicaria_saccifera	(Sclerosperma_profizianum	((Roystonea_regia	(Prestoea_acuminata	(Leopoldinia_pulchra	Oenocarpus_bataua)))	Oenocarpus_minor))))	(Geonoma_undata	(Pelagodoxa_henryana	Orania_palindan)))	(((Iriartea_deltoidea	Nypa_fruticans)	(Serenoa_repens	(Phoenix_dactylifera	Sabal_domingensis)))	((Chamaedorea_seifrizii	Calamus_caryotoides)	(Podococcus_barteri	Pseudophoenix_vinifera)))))))))	Kingia_australis);
((Nypa_fruticans	(((Pseudophoenix_vinifera	((((Manicaria_saccifera	((Podococcus_barteri	(Reinhardtia_paiewonskiana	Reinhardtia_latisecta))	Reinhardtia_simplex))	(Attalea_speciosa	((Chamaedorea_seifrizii	Bactris_major)	(Elaeis_guineensis	Elaeis_oleifera))))	((((Oenocarpus_bataua	Oenocarpus_minor)	Prestoea_acuminata)	(((Leopoldinia_pulchra	(Iriartea_deltoidea	Pelagodoxa_henryana))	Geonoma_undata)	((Veitchia_spiralis	(Kentiopsis_piersoniorum	Hydriastele_microspadix))	(Dypsis_decaryi	(Dictyosperma_album	Heterospathe_cagayanensis)))))	(Roystonea_regia	(Sclerosperma_profizianum	Orania_palindan))))	(Sabal_domingensis	(Serenoa_repens	Phoenix_dactylifera))))	Reinhardtia_gracilis)	Calamus_caryotoides))	Kingia_australis);
(((((Pseudophoenix_vinifera	Phoenix_dactylifera)	((Nypa_fruticans	((((Sclerosperma_profizianum	(Chamaedorea_seifrizii	(Oenocarpus_bataua	Prestoea_acuminata)))	(((Geonoma_undata	Pelagodoxa_henryana)	((Manicaria_saccifera	Roystonea_regia)	((Hydriastele_microspadix	Dictyosperma_album)	((Veitchia_spiralis	(Iriartea_deltoidea	Heterospathe_cagayanensis))	(Dypsis_decaryi	Kentiopsis_piersoniorum)))))	Orania_palindan))	(Leopoldinia_pulchra	(((Reinhardtia_gracilis	(Reinhardtia_paiewonskiana	Reinhardtia_latisecta))	Reinhardtia_simplex)	((Elaeis_guineensis	Elaeis_oleifera)	(Attalea_speciosa	Bactris_major)))))	(Podococcus_barteri	Oenocarpus_minor)))	Sabal_domingensis))	Serenoa_repens)	Calamus_caryotoides)	Kingia_australis);
(((((Phoenix_dactylifera	(Serenoa_repens	Sabal_domingensis))	(((((((Oenocarpus_bataua	(Prestoea_acuminata	(Iriartea_deltoidea	Leopoldinia_pulchra)))	Geonoma_undata)	((Heterospathe_cagayanensis	(Veitchia_spiralis	((Dypsis_decaryi	Dictyosperma_album)	Hydriastele_microspadix)))	(Kentiopsis_piersoniorum	(Manicaria_saccifera	Roystonea_regia))))	(Sclerosperma_profizianum	(Pelagodoxa_henryana	Orania_palindan)))	(((Reinhardtia_paiewonskiana	(Reinhardtia_gracilis	Reinhardtia_latisecta))	Reinhardtia_simplex)	((Elaeis_guineensis	Elaeis_oleifera)	(Attalea_speciosa	Bactris_major))))	(Chamaedorea_seifrizii	Nypa_fruticans))	(Podococcus_barteri	Oenocarpus_minor)))	Pseudophoenix_vinifera)	Calamus_caryotoides)	Kingia_australis);
(((Reinhardtia_latisecta	(Reinhardtia_gracilis	((Reinhardtia_simplex	(((Pseudophoenix_vinifera	((Elaeis_oleifera	Elaeis_guineensis)	Bactris_major))	Attalea_speciosa)	((Orania_palindan	(((Nypa_fruticans	Calamus_caryotoides)	((Manicaria_saccifera	Serenoa_repens)	(Phoenix_dactylifera	Sabal_domingensis)))	Leopoldinia_pulchra))	((((Hydriastele_microspadix	((Dypsis_decaryi	Dictyosperma_album)	(Veitchia_spiralis	(Heterospathe_cagayanensis	Iriartea_deltoidea))))	(Kentiopsis_piersoniorum	Roystonea_regia))	((Sclerosperma_profizianum	(Prestoea_acuminata	(Oenocarpus_minor	Oenocarpus_bataua)))	Chamaedorea_seifrizii))	(Geonoma_undata	Pelagodoxa_henryana)))))	Podococcus_barteri)))	Reinhardtia_paiewonskiana)	Kingia_australis);
((Chamaedorea_seifrizii	(((Hydriastele_microspadix	((Dypsis_decaryi	Dictyosperma_album)	Kentiopsis_piersoniorum))	(Veitchia_spiralis	(Heterospathe_cagayanensis	Iriartea_deltoidea)))	(((Sclerosperma_profizianum	((Leopoldinia_pulchra	Prestoea_acuminata)	Oenocarpus_bataua))	Roystonea_regia)	((Geonoma_undata	Pelagodoxa_henryana)	((((Oenocarpus_minor	Podococcus_barteri)	((Manicaria_saccifera	(((Elaeis_oleifera	Elaeis_guineensis)	Bactris_major)	Attalea_speciosa))	((Nypa_fruticans	Calamus_caryotoides)	(Serenoa_repens	(Phoenix_dactylifera	(Pseudophoenix_vinifera	Sabal_domingensis))))))	(((Reinhardtia_paiewonskiana	Reinhardtia_latisecta)	Reinhardtia_gracilis)	Reinhardtia_simplex))	Orania_palindan)))))	Kingia_australis);
((Nypa_fruticans	(Calamus_caryotoides	(((((((Sclerosperma_profizianum	Podococcus_barteri)	Orania_palindan)	((((((Dypsis_decaryi	Dictyosperma_album)	(Hydriastele_microspadix	(Veitchia_spiralis	Kentiopsis_piersoniorum)))	(Leopoldinia_pulchra	(Heterospathe_cagayanensis	Iriartea_deltoidea)))	(Roystonea_regia	(Prestoea_acuminata	Oenocarpus_bataua)))	Oenocarpus_minor)	(Geonoma_undata	Pelagodoxa_henryana)))	((((Reinhardtia_paiewonskiana	Reinhardtia_latisecta)	Reinhardtia_gracilis)	Reinhardtia_simplex)	((Elaeis_oleifera	Elaeis_guineensis)	(Bactris_major	Attalea_speciosa))))	(((Manicaria_saccifera	Serenoa_repens)	Phoenix_dactylifera)	Sabal_domingensis))	Pseudophoenix_vinifera)	Chamaedorea_seifrizii)))	Kingia_australis);
((Pseudophoenix_vinifera	((((Chamaedorea_seifrizii	((Iriartea_deltoidea	Nypa_fruticans)	(Manicaria_saccifera	Serenoa_repens)))	(Sabal_domingensis	(((Sclerosperma_profizianum	Orania_palindan)	(((Roystonea_regia	((Hydriastele_microspadix	(Heterospathe_cagayanensis	(Dypsis_decaryi	Dictyosperma_album)))	(Veitchia_spiralis	Kentiopsis_piersoniorum)))	(Prestoea_acuminata	Oenocarpus_bataua))	(Leopoldinia_pulchra	(Geonoma_undata	Pelagodoxa_henryana))))	(((((Oenocarpus_minor	Podococcus_barteri)	(Reinhardtia_paiewonskiana	Reinhardtia_latisecta))	Reinhardtia_gracilis)	Reinhardtia_simplex)	((Elaeis_oleifera	Elaeis_guineensis)	(Bactris_major	Attalea_speciosa))))))	Phoenix_dactylifera)	Calamus_caryotoides))	Kingia_australis);
((Calamus_caryotoides	(Serenoa_repens	(((Sabal_domingensis	Phoenix_dactylifera)	(((((((Orania_palindan	(((((Veitchia_spiralis	(Dypsis_decaryi	Dictyosperma_album))	(Hydriastele_microspadix	Kentiopsis_piersoniorum))	(Roystonea_regia	Heterospathe_cagayanensis))	(Prestoea_acuminata	(Oenocarpus_minor	Oenocarpus_bataua)))	(Geonoma_undata	Pelagodoxa_henryana)))	Leopoldinia_pulchra)	(Manicaria_saccifera	Sclerosperma_profizianum))	(((Reinhardtia_paiewonskiana	(Reinhardtia_gracilis	Reinhardtia_latisecta))	Reinhardtia_simplex)	(Attalea_speciosa	((Elaeis_oleifera	Elaeis_guineensis)	Bactris_major))))	Podococcus_barteri)	Chamaedorea_seifrizii)	(Iriartea_deltoidea	Nypa_fruticans)))	Pseudophoenix_vinifera)))	Kingia_australis);
((Calamus_caryotoides	(Serenoa_repens	(((Sabal_domingensis	Phoenix_dactylifera)	((((((((Heterospathe_cagayanensis	(Roystonea_regia	Kentiopsis_piersoniorum))	(Hydriastele_microspadix	((Dypsis_decaryi	Dictyosperma_album)	Veitchia_spiralis)))	(((Leopoldinia_pulchra	Iriartea_deltoidea)	Sclerosperma_profizianum)	(Prestoea_acuminata	(Oenocarpus_minor	Oenocarpus_bataua))))	(Geonoma_undata	Pelagodoxa_henryana))	Orania_palindan)	((Manicaria_saccifera	(((Reinhardtia_paiewonskiana	Reinhardtia_latisecta)	Reinhardtia_gracilis)	Reinhardtia_simplex))	(Attalea_speciosa	((Elaeis_oleifera	Elaeis_guineensis)	Bactris_major))))	Podococcus_barteri)	(Nypa_fruticans	Chamaedorea_seifrizii)))	Pseudophoenix_vinifera)))	Kingia_australis);
((Calamus_caryotoides	(((Nypa_fruticans	(Chamaedorea_seifrizii	((((Reinhardtia_paiewonskiana	Reinhardtia_latisecta)	Reinhardtia_simplex)	((((((Veitchia_spiralis	Heterospathe_cagayanensis)	((Kentiopsis_piersoniorum	Hydriastele_microspadix)	(Dypsis_decaryi	(Iriartea_deltoidea	Dictyosperma_album))))	Roystonea_regia)	(Prestoea_acuminata	(Oenocarpus_minor	Oenocarpus_bataua)))	((Leopoldinia_pulchra	Geonoma_undata)	Pelagodoxa_henryana))	(Sclerosperma_profizianum	Orania_palindan)))	(Attalea_speciosa	(((Manicaria_saccifera	Elaeis_oleifera)	(Reinhardtia_gracilis	Elaeis_guineensis))	Bactris_major)))))	((Pseudophoenix_vinifera	Sabal_domingensis)	(Serenoa_repens	Phoenix_dactylifera)))	Podococcus_barteri))	Kingia_australis);
((Calamus_caryotoides	(((Sabal_domingensis	(Serenoa_repens	Phoenix_dactylifera))	((((Podococcus_barteri	Nypa_fruticans)	(((Reinhardtia_gracilis	(Reinhardtia_paiewonskiana	Reinhardtia_latisecta))	Reinhardtia_simplex)	(((Pelagodoxa_henryana	Orania_palindan)	(((Kentiopsis_piersoniorum	Roystonea_regia)	(Chamaedorea_seifrizii	Veitchia_spiralis))	((Heterospathe_cagayanensis	((Iriartea_deltoidea	Dypsis_decaryi)	Dictyosperma_album))	Hydriastele_microspadix)))	(Leopoldinia_pulchra	(Geonoma_undata	(Sclerosperma_profizianum	(Prestoea_acuminata	(Oenocarpus_minor	Oenocarpus_bataua))))))))	(Attalea_speciosa	((Elaeis_oleifera	Elaeis_guineensis)	Bactris_major)))	Manicaria_saccifera))	Pseudophoenix_vinifera))	Kingia_australis);
((Podococcus_barteri	((Reinhardtia_paiewonskiana	Reinhardtia_latisecta)	((Reinhardtia_simplex	((((Geonoma_undata	Pelagodoxa_henryana)	(((((Iriartea_deltoidea	Heterospathe_cagayanensis)	((Hydriastele_microspadix	Veitchia_spiralis)	Kentiopsis_piersoniorum))	(Dypsis_decaryi	Dictyosperma_album))	((Roystonea_regia	Oenocarpus_minor)	(Oenocarpus_bataua	Prestoea_acuminata)))	Leopoldinia_pulchra))	(Sclerosperma_profizianum	Orania_palindan))	(((Attalea_speciosa	((Elaeis_oleifera	Elaeis_guineensis)	Bactris_major))	(Chamaedorea_seifrizii	(Pseudophoenix_vinifera	(((Serenoa_repens	Manicaria_saccifera)	(Phoenix_dactylifera	Calamus_caryotoides))	Sabal_domingensis))))	Nypa_fruticans)))	Reinhardtia_gracilis)))	Kingia_australis);
((Podococcus_barteri	(Reinhardtia_paiewonskiana	(((Reinhardtia_simplex	(((Manicaria_saccifera	Attalea_speciosa)	(((Pseudophoenix_vinifera	Oenocarpus_minor)	(Elaeis_oleifera	Elaeis_guineensis))	Bactris_major))	((((Iriartea_deltoidea	Nypa_fruticans)	(Calamus_caryotoides	Chamaedorea_seifrizii))	((Phoenix_dactylifera	Sabal_domingensis)	Serenoa_repens))	((Sclerosperma_profizianum	Orania_palindan)	((Roystonea_regia	((((Dypsis_decaryi	Dictyosperma_album)	Hydriastele_microspadix)	(Heterospathe_cagayanensis	Kentiopsis_piersoniorum))	Veitchia_spiralis))	(((Oenocarpus_bataua	Prestoea_acuminata)	(Geonoma_undata	Pelagodoxa_henryana))	Leopoldinia_pulchra))))))	Reinhardtia_gracilis)	Reinhardtia_latisecta)))	Kingia_australis);
((Chamaedorea_seifrizii	(((Nypa_fruticans	(((Podococcus_barteri	((Reinhardtia_simplex	(Reinhardtia_gracilis	(Reinhardtia_paiewonskiana	Reinhardtia_latisecta)))	(Attalea_speciosa	((Elaeis_oleifera	Elaeis_guineensis)	Bactris_major))))	((Orania_palindan	(Manicaria_saccifera	Sclerosperma_profizianum))	((Pelagodoxa_henryana	Geonoma_undata)	((Oenocarpus_minor	((Roystonea_regia	Kentiopsis_piersoniorum)	(Heterospathe_cagayanensis	(((Iriartea_deltoidea	Leopoldinia_pulchra)	Veitchia_spiralis)	((Dypsis_decaryi	Dictyosperma_album)	Hydriastele_microspadix)))))	(Prestoea_acuminata	Oenocarpus_bataua)))))	((Sabal_domingensis	Serenoa_repens)	Phoenix_dactylifera)))	Pseudophoenix_vinifera)	Calamus_caryotoides))	Kingia_australis);
((Calamus_caryotoides	(Nypa_fruticans	((((((Reinhardtia_simplex	(Reinhardtia_gracilis	(Reinhardtia_paiewonskiana	Reinhardtia_latisecta)))	(Attalea_speciosa	((Elaeis_oleifera	Elaeis_guineensis)	Bactris_major)))	((Pseudophoenix_vinifera	Orania_palindan)	(((Iriartea_deltoidea	Pelagodoxa_henryana)	(Leopoldinia_pulchra	Geonoma_undata))	(((Roystonea_regia	Kentiopsis_piersoniorum)	(((Hydriastele_microspadix	Heterospathe_cagayanensis)	Veitchia_spiralis)	(Dypsis_decaryi	Dictyosperma_album)))	(Sclerosperma_profizianum	((Oenocarpus_minor	Prestoea_acuminata)	Oenocarpus_bataua))))))	Podococcus_barteri)	((Sabal_domingensis	(Manicaria_saccifera	Serenoa_repens))	Phoenix_dactylifera))	Chamaedorea_seifrizii)))	Kingia_australis);
((Calamus_caryotoides	(Nypa_fruticans	(((((Roystonea_regia	(Pseudophoenix_vinifera	Manicaria_saccifera))	((Attalea_speciosa	((Elaeis_oleifera	Elaeis_guineensis)	Bactris_major))	(Reinhardtia_simplex	(Reinhardtia_gracilis	(Reinhardtia_paiewonskiana	Reinhardtia_latisecta)))))	(((((Pelagodoxa_henryana	Geonoma_undata)	((Prestoea_acuminata	(Oenocarpus_bataua	Oenocarpus_minor))	Leopoldinia_pulchra))	(((Hydriastele_microspadix	Veitchia_spiralis)	((Kentiopsis_piersoniorum	Dypsis_decaryi)	Dictyosperma_album))	Heterospathe_cagayanensis))	Sclerosperma_profizianum)	Orania_palindan))	(Podococcus_barteri	((Sabal_domingensis	Serenoa_repens)	Phoenix_dactylifera)))	(Iriartea_deltoidea	Chamaedorea_seifrizii))))	Kingia_australis);
((Nypa_fruticans	((((Orania_palindan	((Sabal_domingensis	((Manicaria_saccifera	Iriartea_deltoidea)	Serenoa_repens))	Phoenix_dactylifera))	(((Roystonea_regia	(Chamaedorea_seifrizii	((Kentiopsis_piersoniorum	(((Dictyosperma_album	Dypsis_decaryi)	Veitchia_spiralis)	Hydriastele_microspadix))	Heterospathe_cagayanensis)))	((((Prestoea_acuminata	(Oenocarpus_bataua	Oenocarpus_minor))	(Pelagodoxa_henryana	Geonoma_undata))	Sclerosperma_profizianum)	Leopoldinia_pulchra))	((Attalea_speciosa	((Elaeis_oleifera	Elaeis_guineensis)	(Pseudophoenix_vinifera	Bactris_major)))	(Reinhardtia_simplex	((Reinhardtia_gracilis	Reinhardtia_latisecta)	Reinhardtia_paiewonskiana)))))	Podococcus_barteri)	Calamus_caryotoides))	Kingia_australis);
((Calamus_caryotoides	((Phoenix_dactylifera	((Manicaria_saccifera	Serenoa_repens)	Sabal_domingensis))	(Pseudophoenix_vinifera	((Chamaedorea_seifrizii	(Iriartea_deltoidea	Nypa_fruticans))	((((Sclerosperma_profizianum	Orania_palindan)	((((Veitchia_spiralis	(Hydriastele_microspadix	((Roystonea_regia	Dictyosperma_album)	Kentiopsis_piersoniorum)))	Dypsis_decaryi)	Heterospathe_cagayanensis)	(((Leopoldinia_pulchra	(Prestoea_acuminata	(Oenocarpus_bataua	Oenocarpus_minor)))	Geonoma_undata)	Pelagodoxa_henryana)))	((Attalea_speciosa	((Elaeis_oleifera	Elaeis_guineensis)	Bactris_major))	(Reinhardtia_simplex	((Reinhardtia_gracilis	Reinhardtia_latisecta)	Reinhardtia_paiewonskiana))))	Podococcus_barteri)))))	Kingia_australis);
((Calamus_caryotoides	(((Chamaedorea_seifrizii	(Iriartea_deltoidea	Nypa_fruticans))	(Manicaria_saccifera	(((Podococcus_barteri	(Reinhardtia_simplex	(Reinhardtia_latisecta	Reinhardtia_paiewonskiana)))	((Sclerosperma_profizianum	Orania_palindan)	((((Leopoldinia_pulchra	Prestoea_acuminata)	Geonoma_undata)	(Pelagodoxa_henryana	Oenocarpus_bataua))	(Oenocarpus_minor	((Roystonea_regia	Kentiopsis_piersoniorum)	((Veitchia_spiralis	((Dictyosperma_album	Heterospathe_cagayanensis)	Dypsis_decaryi))	Hydriastele_microspadix))))))	(Attalea_speciosa	((Elaeis_oleifera	Elaeis_guineensis)	Bactris_major)))))	(Phoenix_dactylifera	(Serenoa_repens	((Reinhardtia_gracilis	Pseudophoenix_vinifera)	Sabal_domingensis)))))	Kingia_australis);
((Calamus_caryotoides	(((Podococcus_barteri	(((Sclerosperma_profizianum	Orania_palindan)	((Prestoea_acuminata	(Oenocarpus_minor	Oenocarpus_bataua))	((((Kentiopsis_piersoniorum	(((Dypsis_decaryi	(Dictyosperma_album	Iriartea_deltoidea))	Veitchia_spiralis)	Hydriastele_microspadix))	(Manicaria_saccifera	Roystonea_regia))	Heterospathe_cagayanensis)	((Leopoldinia_pulchra	Geonoma_undata)	Pelagodoxa_henryana))))	(Chamaedorea_seifrizii	((Reinhardtia_simplex	(Reinhardtia_gracilis	(Reinhardtia_latisecta	Reinhardtia_paiewonskiana)))	(Attalea_speciosa	((Elaeis_oleifera	Elaeis_guineensis)	Bactris_major))))))	Nypa_fruticans)	(Serenoa_repens	(Sabal_domingensis	(Phoenix_dactylifera	Pseudophoenix_vinifera)))))	Kingia_australis);
((Nypa_fruticans	(((Serenoa_repens	(Chamaedorea_seifrizii	(Sabal_domingensis	Phoenix_dactylifera)))	((((Manicaria_saccifera	Sclerosperma_profizianum)	(Orania_palindan	((Geonoma_undata	(Leopoldinia_pulchra	(Prestoea_acuminata	(Oenocarpus_minor	Oenocarpus_bataua))))	((((Dypsis_decaryi	((Kentiopsis_piersoniorum	(Iriartea_deltoidea	Roystonea_regia))	Heterospathe_cagayanensis))	Hydriastele_microspadix)	(Veitchia_spiralis	Dictyosperma_album))	Pelagodoxa_henryana))))	((Reinhardtia_simplex	(Reinhardtia_gracilis	(Reinhardtia_latisecta	Reinhardtia_paiewonskiana)))	((Elaeis_oleifera	Elaeis_guineensis)	((Podococcus_barteri	Bactris_major)	Attalea_speciosa))))	Pseudophoenix_vinifera))	Calamus_caryotoides))	Kingia_australis);
((Reinhardtia_paiewonskiana	((((Orania_palindan	(((Prestoea_acuminata	(Oenocarpus_minor	Oenocarpus_bataua))	((Sclerosperma_profizianum	Leopoldinia_pulchra)	(Chamaedorea_seifrizii	((((Heterospathe_cagayanensis	(Dictyosperma_album	Dypsis_decaryi))	Hydriastele_microspadix)	Veitchia_spiralis)	(Kentiopsis_piersoniorum	(Iriartea_deltoidea	Roystonea_regia))))))	(Geonoma_undata	Pelagodoxa_henryana)))	(((Attalea_speciosa	((Elaeis_oleifera	Elaeis_guineensis)	Bactris_major))	Pseudophoenix_vinifera)	(Nypa_fruticans	(Podococcus_barteri	(((Phoenix_dactylifera	Sabal_domingensis)	Serenoa_repens)	Calamus_caryotoides)))))	Reinhardtia_simplex)	((Manicaria_saccifera	Reinhardtia_latisecta)	Reinhardtia_gracilis)))	Kingia_australis);
((Reinhardtia_paiewonskiana	((Reinhardtia_gracilis	((((Attalea_speciosa	((Elaeis_oleifera	Elaeis_guineensis)	Bactris_major))	((((Phoenix_dactylifera	(Pseudophoenix_vinifera	Sabal_domingensis))	Serenoa_repens)	(Nypa_fruticans	Calamus_caryotoides))	(Manicaria_saccifera	(Orania_palindan	(((Prestoea_acuminata	(Oenocarpus_minor	Oenocarpus_bataua))	(Sclerosperma_profizianum	(Chamaedorea_seifrizii	((((Leopoldinia_pulchra	Heterospathe_cagayanensis)	(Dictyosperma_album	Dypsis_decaryi))	(Hydriastele_microspadix	Veitchia_spiralis))	(Kentiopsis_piersoniorum	(Iriartea_deltoidea	Roystonea_regia))))))	(Geonoma_undata	Pelagodoxa_henryana))))))	Podococcus_barteri)	Reinhardtia_simplex))	Reinhardtia_latisecta))	Kingia_australis);
((Calamus_caryotoides	(Serenoa_repens	(Sabal_domingensis	((Pseudophoenix_vinifera	Phoenix_dactylifera)	((Chamaedorea_seifrizii	(Iriartea_deltoidea	Nypa_fruticans))	(Podococcus_barteri	(((Reinhardtia_simplex	((Reinhardtia_latisecta	Reinhardtia_paiewonskiana)	Reinhardtia_gracilis))	(Attalea_speciosa	(Bactris_major	(Elaeis_guineensis	Elaeis_oleifera))))	(Manicaria_saccifera	(((Geonoma_undata	Pelagodoxa_henryana)	((Prestoea_acuminata	(Oenocarpus_minor	Oenocarpus_bataua))	(((Hydriastele_microspadix	((Dypsis_decaryi	Dictyosperma_album)	Veitchia_spiralis))	(Kentiopsis_piersoniorum	Roystonea_regia))	(Leopoldinia_pulchra	Heterospathe_cagayanensis))))	(Sclerosperma_profizianum	Orania_palindan))))))))))	Kingia_australis);
((Calamus_caryotoides	(((Podococcus_barteri	Pseudophoenix_vinifera)	((Phoenix_dactylifera	Sabal_domingensis)	Serenoa_repens))	((Iriartea_deltoidea	Nypa_fruticans)	(Manicaria_saccifera	(Chamaedorea_seifrizii	(((Reinhardtia_simplex	((Reinhardtia_latisecta	Reinhardtia_paiewonskiana)	Reinhardtia_gracilis))	(Attalea_speciosa	(Bactris_major	(Elaeis_guineensis	Elaeis_oleifera))))	(((Roystonea_regia	((Hydriastele_microspadix	(Veitchia_spiralis	Kentiopsis_piersoniorum))	((Heterospathe_cagayanensis	Dypsis_decaryi)	Dictyosperma_album)))	(Pelagodoxa_henryana	((Prestoea_acuminata	(Oenocarpus_minor	Oenocarpus_bataua))	(Leopoldinia_pulchra	Geonoma_undata))))	(Sclerosperma_profizianum	Orania_palindan))))))))	Kingia_australis);
((Calamus_caryotoides	(((Phoenix_dactylifera	(Pseudophoenix_vinifera	Sabal_domingensis))	Serenoa_repens)	(((Podococcus_barteri	(Iriartea_deltoidea	Nypa_fruticans))	((((Reinhardtia_gracilis	Reinhardtia_simplex)	(Reinhardtia_latisecta	Reinhardtia_paiewonskiana))	((Manicaria_saccifera	Attalea_speciosa)	(Bactris_major	(Elaeis_guineensis	Elaeis_oleifera))))	((((((Leopoldinia_pulchra	Roystonea_regia)	Kentiopsis_piersoniorum)	((Veitchia_spiralis	(Hydriastele_microspadix	(Dictyosperma_album	Dypsis_decaryi)))	Heterospathe_cagayanensis))	(Prestoea_acuminata	(Oenocarpus_minor	Oenocarpus_bataua)))	(Geonoma_undata	Pelagodoxa_henryana))	(Sclerosperma_profizianum	Orania_palindan))))	Chamaedorea_seifrizii)))	Kingia_australis);
((Calamus_caryotoides	((Pseudophoenix_vinifera	((Podococcus_barteri	((Attalea_speciosa	((Reinhardtia_simplex	((Reinhardtia_gracilis	Reinhardtia_latisecta)	Reinhardtia_paiewonskiana))	((Iriartea_deltoidea	Bactris_major)	(Manicaria_saccifera	(Elaeis_guineensis	Elaeis_oleifera)))))	(((Pelagodoxa_henryana	(((Heterospathe_cagayanensis	(Hydriastele_microspadix	(Veitchia_spiralis	(Dictyosperma_album	Dypsis_decaryi))))	Kentiopsis_piersoniorum)	Roystonea_regia))	(Geonoma_undata	(Prestoea_acuminata	(Oenocarpus_minor	Oenocarpus_bataua))))	(Sclerosperma_profizianum	Orania_palindan))))	(Leopoldinia_pulchra	(Chamaedorea_seifrizii	((Serenoa_repens	Phoenix_dactylifera)	Sabal_domingensis)))))	Nypa_fruticans))	Kingia_australis);
((Podococcus_barteri	(Pseudophoenix_vinifera	(((Iriartea_deltoidea	Nypa_fruticans)	(Serenoa_repens	Calamus_caryotoides))	((Chamaedorea_seifrizii	Phoenix_dactylifera)	((((Reinhardtia_simplex	((Reinhardtia_latisecta	Reinhardtia_paiewonskiana)	Reinhardtia_gracilis))	(Attalea_speciosa	((Elaeis_guineensis	Elaeis_oleifera)	Bactris_major)))	(((Geonoma_undata	Pelagodoxa_henryana)	(((Sclerosperma_profizianum	(Roystonea_regia	(Prestoea_acuminata	(Oenocarpus_minor	Oenocarpus_bataua))))	((Heterospathe_cagayanensis	((Veitchia_spiralis	(Dictyosperma_album	Dypsis_decaryi))	Hydriastele_microspadix))	Kentiopsis_piersoniorum))	Leopoldinia_pulchra))	(Manicaria_saccifera	Orania_palindan)))	Sabal_domingensis)))))	Kingia_australis);
((Calamus_caryotoides	((Pseudophoenix_vinifera	Podococcus_barteri)	((((((((Kentiopsis_piersoniorum	(Hydriastele_microspadix	(Veitchia_spiralis	(Dictyosperma_album	Dypsis_decaryi))))	Heterospathe_cagayanensis)	(Manicaria_saccifera	((Roystonea_regia	(Prestoea_acuminata	(Oenocarpus_minor	Oenocarpus_bataua)))	Sclerosperma_profizianum)))	((Geonoma_undata	Leopoldinia_pulchra)	Pelagodoxa_henryana))	Orania_palindan)	(Chamaedorea_seifrizii	((Reinhardtia_simplex	(Reinhardtia_latisecta	Reinhardtia_paiewonskiana))	(Reinhardtia_gracilis	((Bactris_major	Attalea_speciosa)	(Elaeis_guineensis	Elaeis_oleifera))))))	(Iriartea_deltoidea	Nypa_fruticans))	(Sabal_domingensis	(Serenoa_repens	Phoenix_dactylifera)))))	Kingia_australis);
((Calamus_caryotoides	((Pseudophoenix_vinifera	Podococcus_barteri)	((((((((Roystonea_regia	((((Iriartea_deltoidea	Heterospathe_cagayanensis)	Kentiopsis_piersoniorum)	(Hydriastele_microspadix	(Dictyosperma_album	Dypsis_decaryi)))	Veitchia_spiralis))	((Leopoldinia_pulchra	Prestoea_acuminata)	(Oenocarpus_minor	Oenocarpus_bataua)))	(Geonoma_undata	Pelagodoxa_henryana))	Sclerosperma_profizianum)	Orania_palindan)	((((Elaeis_guineensis	Elaeis_oleifera)	Bactris_major)	Attalea_speciosa)	((Reinhardtia_gracilis	Reinhardtia_simplex)	(Reinhardtia_latisecta	Reinhardtia_paiewonskiana))))	(Chamaedorea_seifrizii	Nypa_fruticans))	((Serenoa_repens	Manicaria_saccifera)	(Sabal_domingensis	Phoenix_dactylifera)))))	Kingia_australis);
((Calamus_caryotoides	(Pseudophoenix_vinifera	((((Podococcus_barteri	((((Pelagodoxa_henryana	((Roystonea_regia	Kentiopsis_piersoniorum)	(((Dictyosperma_album	Dypsis_decaryi)	Veitchia_spiralis)	Hydriastele_microspadix)))	(((Leopoldinia_pulchra	Geonoma_undata)	(Prestoea_acuminata	(Oenocarpus_minor	Oenocarpus_bataua)))	(Iriartea_deltoidea	Heterospathe_cagayanensis)))	(Sclerosperma_profizianum	Orania_palindan))	((((Elaeis_guineensis	Elaeis_oleifera)	Bactris_major)	(Manicaria_saccifera	Attalea_speciosa))	((Reinhardtia_gracilis	Reinhardtia_simplex)	(Reinhardtia_latisecta	Reinhardtia_paiewonskiana)))))	(Chamaedorea_seifrizii	Nypa_fruticans))	(Sabal_domingensis	Phoenix_dactylifera))	Serenoa_repens)))	Kingia_australis);
((((Reinhardtia_latisecta	Reinhardtia_paiewonskiana)	(((((Elaeis_guineensis	Elaeis_oleifera)	(Bactris_major	(((Iriartea_deltoidea	Nypa_fruticans)	(Calamus_caryotoides	((Sabal_domingensis	((Manicaria_saccifera	Serenoa_repens)	Phoenix_dactylifera))	Chamaedorea_seifrizii)))	(((Pelagodoxa_henryana	(Leopoldinia_pulchra	Geonoma_undata))	((Prestoea_acuminata	(Oenocarpus_minor	Oenocarpus_bataua))	(((Hydriastele_microspadix	(Heterospathe_cagayanensis	(Dictyosperma_album	Dypsis_decaryi)))	Veitchia_spiralis)	(Roystonea_regia	Kentiopsis_piersoniorum))))	(Sclerosperma_profizianum	Orania_palindan)))))	(Attalea_speciosa	Pseudophoenix_vinifera))	Reinhardtia_simplex)	Reinhardtia_gracilis))	Podococcus_barteri)	Kingia_australis);
((((Calamus_caryotoides	Pseudophoenix_vinifera)	(Phoenix_dactylifera	(Sabal_domingensis	Serenoa_repens)))	((Chamaedorea_seifrizii	Nypa_fruticans)	(((((((Roystonea_regia	Kentiopsis_piersoniorum)	Heterospathe_cagayanensis)	((Veitchia_spiralis	(Dictyosperma_album	Dypsis_decaryi))	Hydriastele_microspadix))	((Elaeis_guineensis	Elaeis_oleifera)	(Bactris_major	Attalea_speciosa)))	(Reinhardtia_simplex	(Reinhardtia_gracilis	(Reinhardtia_latisecta	Reinhardtia_paiewonskiana))))	(Pelagodoxa_henryana	((Podococcus_barteri	Geonoma_undata)	((Iriartea_deltoidea	Leopoldinia_pulchra)	(Prestoea_acuminata	(Oenocarpus_minor	Oenocarpus_bataua))))))	((Manicaria_saccifera	Sclerosperma_profizianum)	Orania_palindan))))	Kingia_australis);
((Calamus_caryotoides	((Chamaedorea_seifrizii	(((Serenoa_repens	Phoenix_dactylifera)	(Pseudophoenix_vinifera	Sabal_domingensis))	(Podococcus_barteri	((Manicaria_saccifera	(((((Roystonea_regia	((Dictyosperma_album	Dypsis_decaryi)	(Veitchia_spiralis	Hydriastele_microspadix)))	Kentiopsis_piersoniorum)	Heterospathe_cagayanensis)	((Geonoma_undata	((Leopoldinia_pulchra	Prestoea_acuminata)	(Oenocarpus_bataua	Oenocarpus_minor)))	Pelagodoxa_henryana))	(Orania_palindan	Sclerosperma_profizianum)))	(((Reinhardtia_simplex	Reinhardtia_gracilis)	(Reinhardtia_paiewonskiana	Reinhardtia_latisecta))	(Bactris_major	((Elaeis_guineensis	Elaeis_oleifera)	Attalea_speciosa)))))))	(Iriartea_deltoidea	Nypa_fruticans)))	Kingia_australis);
((((Calamus_caryotoides	Serenoa_repens)	((((Pseudophoenix_vinifera	Oenocarpus_minor)	(Pelagodoxa_henryana	(Reinhardtia_gracilis	((Orania_palindan	(Manicaria_saccifera	Sclerosperma_profizianum))	(((Roystonea_regia	Kentiopsis_piersoniorum)	(((Dictyosperma_album	(Dypsis_decaryi	Heterospathe_cagayanensis))	Hydriastele_microspadix)	Veitchia_spiralis))	((Leopoldinia_pulchra	Geonoma_undata)	(Prestoea_acuminata	Oenocarpus_bataua)))))))	((Reinhardtia_simplex	(Podococcus_barteri	(Reinhardtia_paiewonskiana	Reinhardtia_latisecta)))	(Bactris_major	((Elaeis_guineensis	Elaeis_oleifera)	Attalea_speciosa))))	(Chamaedorea_seifrizii	(Phoenix_dactylifera	Sabal_domingensis))))	(Iriartea_deltoidea	Nypa_fruticans))	Kingia_australis);
(((Calamus_caryotoides	((Chamaedorea_seifrizii	(((Reinhardtia_simplex	(Reinhardtia_gracilis	(Reinhardtia_paiewonskiana	Reinhardtia_latisecta)))	((Elaeis_guineensis	Elaeis_oleifera)	(Attalea_speciosa	Bactris_major)))	((((Sclerosperma_profizianum	Orania_palindan)	(((Heterospathe_cagayanensis	(((Dypsis_decaryi	Hydriastele_microspadix)	Veitchia_spiralis)	Dictyosperma_album))	(Roystonea_regia	Kentiopsis_piersoniorum))	((Leopoldinia_pulchra	Geonoma_undata)	(Prestoea_acuminata	Oenocarpus_bataua))))	(Oenocarpus_minor	Pelagodoxa_henryana))	((Serenoa_repens	Manicaria_saccifera)	(Phoenix_dactylifera	(Pseudophoenix_vinifera	Sabal_domingensis))))))	Podococcus_barteri))	(Nypa_fruticans	Iriartea_deltoidea))	Kingia_australis);
(((Calamus_caryotoides	(((((Serenoa_repens	Manicaria_saccifera)	Phoenix_dactylifera)	Sabal_domingensis)	((((Reinhardtia_simplex	(Reinhardtia_gracilis	(Podococcus_barteri	(Reinhardtia_paiewonskiana	Reinhardtia_latisecta))))	((Bactris_major	(Elaeis_guineensis	Elaeis_oleifera))	Attalea_speciosa))	((((Oenocarpus_minor	Pelagodoxa_henryana)	(Heterospathe_cagayanensis	(Dypsis_decaryi	(Veitchia_spiralis	(Hydriastele_microspadix	((Roystonea_regia	Kentiopsis_piersoniorum)	Dictyosperma_album))))))	((Leopoldinia_pulchra	Geonoma_undata)	(Prestoea_acuminata	Oenocarpus_bataua)))	(Sclerosperma_profizianum	Orania_palindan)))	Chamaedorea_seifrizii))	Pseudophoenix_vinifera))	(Nypa_fruticans	Iriartea_deltoidea))	Kingia_australis);
((Podococcus_barteri	((Reinhardtia_paiewonskiana	(Reinhardtia_gracilis	Reinhardtia_latisecta))	((((Bactris_major	(Elaeis_guineensis	(Pseudophoenix_vinifera	Elaeis_oleifera)))	Attalea_speciosa)	((((((Prestoea_acuminata	Oenocarpus_bataua)	Geonoma_undata)	(Oenocarpus_minor	Pelagodoxa_henryana))	(Leopoldinia_pulchra	(Heterospathe_cagayanensis	(Dypsis_decaryi	(Veitchia_spiralis	(Hydriastele_microspadix	((Roystonea_regia	Kentiopsis_piersoniorum)	Dictyosperma_album)))))))	(Sclerosperma_profizianum	Orania_palindan))	((Chamaedorea_seifrizii	(((Nypa_fruticans	Iriartea_deltoidea)	Calamus_caryotoides)	((Serenoa_repens	Phoenix_dactylifera)	Sabal_domingensis)))	Manicaria_saccifera)))	Reinhardtia_simplex)))	Kingia_australis);
((Calamus_caryotoides	((((((Pseudophoenix_vinifera	Phoenix_dactylifera)	Sabal_domingensis)	Serenoa_repens)	((((Manicaria_saccifera	Attalea_speciosa)	((Reinhardtia_gracilis	(Reinhardtia_simplex	(Podococcus_barteri	(Reinhardtia_paiewonskiana	Reinhardtia_latisecta))))	(Elaeis_guineensis	Elaeis_oleifera)))	Bactris_major)	((((Oenocarpus_minor	Prestoea_acuminata)	Oenocarpus_bataua)	((Pelagodoxa_henryana	(Leopoldinia_pulchra	Geonoma_undata))	((Iriartea_deltoidea	Heterospathe_cagayanensis)	((((Hydriastele_microspadix	(Veitchia_spiralis	Kentiopsis_piersoniorum))	Dypsis_decaryi)	Dictyosperma_album)	Roystonea_regia))))	(Sclerosperma_profizianum	Orania_palindan))))	Nypa_fruticans)	Chamaedorea_seifrizii))	Kingia_australis);
(((Nypa_fruticans	(Calamus_caryotoides	(Chamaedorea_seifrizii	(((Attalea_speciosa	(((Reinhardtia_paiewonskiana	Reinhardtia_latisecta)	(Reinhardtia_simplex	Reinhardtia_gracilis))	((Podococcus_barteri	Bactris_major)	(Elaeis_guineensis	Elaeis_oleifera))))	((((Geonoma_undata	((Leopoldinia_pulchra	Prestoea_acuminata)	(Oenocarpus_bataua	Oenocarpus_minor)))	((((Dictyosperma_album	(Veitchia_spiralis	Heterospathe_cagayanensis))	Dypsis_decaryi)	Hydriastele_microspadix)	(Kentiopsis_piersoniorum	Roystonea_regia)))	Pelagodoxa_henryana)	((Manicaria_saccifera	Sclerosperma_profizianum)	Orania_palindan)))	(((Phoenix_dactylifera	Sabal_domingensis)	Serenoa_repens)	Pseudophoenix_vinifera)))))	Iriartea_deltoidea)	Kingia_australis);
((Chamaedorea_seifrizii	(((((Reinhardtia_paiewonskiana	Reinhardtia_latisecta)	Reinhardtia_simplex)	(Attalea_speciosa	(Bactris_major	(Elaeis_guineensis	Elaeis_oleifera))))	(((((((Dypsis_decaryi	((Heterospathe_cagayanensis	Hydriastele_microspadix)	Dictyosperma_album))	Veitchia_spiralis)	(Kentiopsis_piersoniorum	Roystonea_regia))	(Prestoea_acuminata	((Leopoldinia_pulchra	Oenocarpus_bataua)	Oenocarpus_minor)))	(Geonoma_undata	Pelagodoxa_henryana))	(((Phoenix_dactylifera	(Sabal_domingensis	(Manicaria_saccifera	Serenoa_repens)))	(Reinhardtia_gracilis	Orania_palindan))	(Pseudophoenix_vinifera	Podococcus_barteri)))	Sclerosperma_profizianum))	((Iriartea_deltoidea	Nypa_fruticans)	Calamus_caryotoides)))	Kingia_australis);
((Calamus_caryotoides	((((((Podococcus_barteri	(Reinhardtia_paiewonskiana	(Reinhardtia_gracilis	Reinhardtia_latisecta)))	Reinhardtia_simplex)	(Attalea_speciosa	(Bactris_major	(Elaeis_guineensis	Elaeis_oleifera))))	((Sclerosperma_profizianum	Orania_palindan)	((((Leopoldinia_pulchra	Heterospathe_cagayanensis)	((Veitchia_spiralis	Hydriastele_microspadix)	(Dictyosperma_album	Dypsis_decaryi)))	(Kentiopsis_piersoniorum	Roystonea_regia))	((Geonoma_undata	(Prestoea_acuminata	(Oenocarpus_bataua	Oenocarpus_minor)))	Pelagodoxa_henryana))))	((Iriartea_deltoidea	Chamaedorea_seifrizii)	Nypa_fruticans))	(Pseudophoenix_vinifera	(Phoenix_dactylifera	(Sabal_domingensis	(Manicaria_saccifera	Serenoa_repens))))))	Kingia_australis);
((Chamaedorea_seifrizii	((((((((Podococcus_barteri	(Reinhardtia_paiewonskiana	(Reinhardtia_gracilis	Reinhardtia_latisecta)))	Reinhardtia_simplex)	(Attalea_speciosa	(Bactris_major	(Elaeis_guineensis	Elaeis_oleifera))))	(Orania_palindan	(((Dictyosperma_album	(Hydriastele_microspadix	(Veitchia_spiralis	(Dypsis_decaryi	Kentiopsis_piersoniorum))))	Roystonea_regia)	((Leopoldinia_pulchra	(Prestoea_acuminata	(Oenocarpus_bataua	Oenocarpus_minor)))	((Iriartea_deltoidea	Heterospathe_cagayanensis)	(Pelagodoxa_henryana	Geonoma_undata))))))	(Manicaria_saccifera	Sclerosperma_profizianum))	(Nypa_fruticans	(Phoenix_dactylifera	(Sabal_domingensis	Serenoa_repens))))	Calamus_caryotoides)	Pseudophoenix_vinifera))	Kingia_australis);
((Nypa_fruticans	((((((Serenoa_repens	Phoenix_dactylifera)	Sabal_domingensis)	Podococcus_barteri)	((((Roystonea_regia	((Iriartea_deltoidea	Heterospathe_cagayanensis)	(Dictyosperma_album	(Dypsis_decaryi	((Veitchia_spiralis	Kentiopsis_piersoniorum)	Hydriastele_microspadix)))))	((Geonoma_undata	Pelagodoxa_henryana)	(Leopoldinia_pulchra	(Oenocarpus_minor	(Oenocarpus_bataua	Prestoea_acuminata)))))	(Pseudophoenix_vinifera	(Sclerosperma_profizianum	Orania_palindan)))	(Reinhardtia_gracilis	((Manicaria_saccifera	((Reinhardtia_paiewonskiana	Reinhardtia_latisecta)	Reinhardtia_simplex))	(Attalea_speciosa	(Bactris_major	(Elaeis_oleifera	Elaeis_guineensis)))))))	Chamaedorea_seifrizii)	Calamus_caryotoides))	Kingia_australis);
((Reinhardtia_paiewonskiana	((Reinhardtia_gracilis	Reinhardtia_latisecta)	(Reinhardtia_simplex	((Attalea_speciosa	(Bactris_major	(Elaeis_oleifera	Elaeis_guineensis)))	(((Nypa_fruticans	(Podococcus_barteri	((Calamus_caryotoides	Serenoa_repens)	((Pseudophoenix_vinifera	Phoenix_dactylifera)	Sabal_domingensis))))	(((Sclerosperma_profizianum	Orania_palindan)	(((Heterospathe_cagayanensis	(Dypsis_decaryi	(Kentiopsis_piersoniorum	((Veitchia_spiralis	(Roystonea_regia	Dictyosperma_album))	Hydriastele_microspadix))))	(Geonoma_undata	(Prestoea_acuminata	(Oenocarpus_minor	Oenocarpus_bataua))))	(Leopoldinia_pulchra	(Iriartea_deltoidea	Pelagodoxa_henryana))))	Manicaria_saccifera))	Chamaedorea_seifrizii)))))	Kingia_australis);
(((((Podococcus_barteri	((Orania_palindan	((((Oenocarpus_minor	(Oenocarpus_bataua	Prestoea_acuminata))	(Roystonea_regia	((Heterospathe_cagayanensis	((((Iriartea_deltoidea	Dypsis_decaryi)	Hydriastele_microspadix)	Dictyosperma_album)	(Veitchia_spiralis	Kentiopsis_piersoniorum)))	(Pelagodoxa_henryana	Geonoma_undata))))	Leopoldinia_pulchra)	Sclerosperma_profizianum))	((Nypa_fruticans	Chamaedorea_seifrizii)	((Manicaria_saccifera	(((Reinhardtia_paiewonskiana	Reinhardtia_latisecta)	Reinhardtia_gracilis)	Reinhardtia_simplex))	(Attalea_speciosa	(Bactris_major	(Elaeis_oleifera	Elaeis_guineensis)))))))	((Phoenix_dactylifera	Sabal_domingensis)	Serenoa_repens))	Calamus_caryotoides)	Pseudophoenix_vinifera)	Kingia_australis);
(((((((((Podococcus_barteri	((Reinhardtia_gracilis	Reinhardtia_paiewonskiana)	Reinhardtia_latisecta))	Reinhardtia_simplex)	(Attalea_speciosa	(Bactris_major	(Elaeis_oleifera	Elaeis_guineensis))))	((((Pelagodoxa_henryana	Geonoma_undata)	Orania_palindan)	((Heterospathe_cagayanensis	((Veitchia_spiralis	((Hydriastele_microspadix	Kentiopsis_piersoniorum)	Dypsis_decaryi))	Dictyosperma_album))	(Sclerosperma_profizianum	((Manicaria_saccifera	(Iriartea_deltoidea	Roystonea_regia))	(Prestoea_acuminata	(Oenocarpus_minor	Oenocarpus_bataua))))))	Leopoldinia_pulchra))	(Nypa_fruticans	Chamaedorea_seifrizii))	(Phoenix_dactylifera	Sabal_domingensis))	(Serenoa_repens	Calamus_caryotoides))	Pseudophoenix_vinifera)	Kingia_australis);
((Nypa_fruticans	(((((Manicaria_saccifera	Serenoa_repens)	(Phoenix_dactylifera	Sabal_domingensis))	Chamaedorea_seifrizii)	((((((Reinhardtia_paiewonskiana	Reinhardtia_latisecta)	(Reinhardtia_gracilis	Reinhardtia_simplex))	(Attalea_speciosa	(Bactris_major	(Elaeis_oleifera	Elaeis_guineensis))))	(((Geonoma_undata	Pelagodoxa_henryana)	((Leopoldinia_pulchra	(Prestoea_acuminata	(Oenocarpus_minor	Oenocarpus_bataua)))	((Heterospathe_cagayanensis	((Veitchia_spiralis	(Hydriastele_microspadix	(Dictyosperma_album	Dypsis_decaryi)))	Kentiopsis_piersoniorum))	Roystonea_regia)))	(Sclerosperma_profizianum	Orania_palindan)))	Podococcus_barteri)	(Calamus_caryotoides	Pseudophoenix_vinifera)))	Iriartea_deltoidea))	Kingia_australis);
((Calamus_caryotoides	((Pseudophoenix_vinifera	(((Iriartea_deltoidea	Nypa_fruticans)	(Sabal_domingensis	((Manicaria_saccifera	Serenoa_repens)	Phoenix_dactylifera)))	(((((((Reinhardtia_gracilis	Reinhardtia_paiewonskiana)	Reinhardtia_latisecta)	Reinhardtia_simplex)	(Attalea_speciosa	(Elaeis_oleifera	Elaeis_guineensis)))	Bactris_major)	(((Geonoma_undata	Pelagodoxa_henryana)	((Heterospathe_cagayanensis	((Veitchia_spiralis	(Hydriastele_microspadix	(Dictyosperma_album	Dypsis_decaryi)))	Kentiopsis_piersoniorum))	(Leopoldinia_pulchra	(((Prestoea_acuminata	Oenocarpus_bataua)	Sclerosperma_profizianum)	Roystonea_regia))))	Orania_palindan))	(Oenocarpus_minor	Podococcus_barteri))))	Chamaedorea_seifrizii))	Kingia_australis);
((Calamus_caryotoides	((((Podococcus_barteri	Pseudophoenix_vinifera)	Sabal_domingensis)	((Manicaria_saccifera	Serenoa_repens)	((((Iriartea_deltoidea	Chamaedorea_seifrizii)	(((Bactris_major	Attalea_speciosa)	(Oenocarpus_minor	(Elaeis_oleifera	Elaeis_guineensis)))	((Reinhardtia_paiewonskiana	(Reinhardtia_gracilis	Reinhardtia_latisecta))	Reinhardtia_simplex)))	(((Geonoma_undata	(Sclerosperma_profizianum	(((Leopoldinia_pulchra	Prestoea_acuminata)	Oenocarpus_bataua)	Roystonea_regia)))	(Pelagodoxa_henryana	(Heterospathe_cagayanensis	(((Hydriastele_microspadix	(Dictyosperma_album	Dypsis_decaryi))	Veitchia_spiralis)	Kentiopsis_piersoniorum))))	Orania_palindan))	Nypa_fruticans)))	Phoenix_dactylifera))	Kingia_australis);
((Nypa_fruticans	((Calamus_caryotoides	Chamaedorea_seifrizii)	((Podococcus_barteri	((((Bactris_major	(Elaeis_oleifera	Elaeis_guineensis))	(Manicaria_saccifera	Attalea_speciosa))	(((Reinhardtia_gracilis	Reinhardtia_paiewonskiana)	Reinhardtia_latisecta)	Reinhardtia_simplex))	((((Geonoma_undata	((Oenocarpus_minor	Oenocarpus_bataua)	Prestoea_acuminata))	(Iriartea_deltoidea	Leopoldinia_pulchra))	(Pelagodoxa_henryana	(Roystonea_regia	(Heterospathe_cagayanensis	(((Hydriastele_microspadix	(Veitchia_spiralis	Kentiopsis_piersoniorum))	Dypsis_decaryi)	Dictyosperma_album)))))	(Sclerosperma_profizianum	Orania_palindan))))	((Phoenix_dactylifera	(Pseudophoenix_vinifera	Sabal_domingensis))	Serenoa_repens))))	Kingia_australis);
((Calamus_caryotoides	((Pseudophoenix_vinifera	Podococcus_barteri)	((Attalea_speciosa	((((Iriartea_deltoidea	Nypa_fruticans)	Pelagodoxa_henryana)	(((Reinhardtia_paiewonskiana	Reinhardtia_latisecta)	(Reinhardtia_gracilis	Reinhardtia_simplex))	(((Sclerosperma_profizianum	((Oenocarpus_bataua	Prestoea_acuminata)	(Leopoldinia_pulchra	Geonoma_undata)))	Orania_palindan)	((Kentiopsis_piersoniorum	Roystonea_regia)	((((Hydriastele_microspadix	Dypsis_decaryi)	Dictyosperma_album)	Heterospathe_cagayanensis)	Veitchia_spiralis)))))	((Chamaedorea_seifrizii	Bactris_major)	(Oenocarpus_minor	(Elaeis_oleifera	Elaeis_guineensis)))))	((Phoenix_dactylifera	Sabal_domingensis)	(Manicaria_saccifera	Serenoa_repens)))))	Kingia_australis);
((Reinhardtia_paiewonskiana	((Reinhardtia_gracilis	Reinhardtia_latisecta)	(Reinhardtia_simplex	((Pseudophoenix_vinifera	(Attalea_speciosa	((Elaeis_oleifera	Elaeis_guineensis)	Bactris_major)))	((Chamaedorea_seifrizii	(Nypa_fruticans	((Iriartea_deltoidea	((Calamus_caryotoides	Podococcus_barteri)	(Sabal_domingensis	Phoenix_dactylifera)))	(Manicaria_saccifera	Serenoa_repens))))	((Oenocarpus_minor	Pelagodoxa_henryana)	(((Orania_palindan	(Heterospathe_cagayanensis	((Veitchia_spiralis	(Kentiopsis_piersoniorum	Roystonea_regia))	(Hydriastele_microspadix	(Dypsis_decaryi	Dictyosperma_album)))))	((Oenocarpus_bataua	Prestoea_acuminata)	(Leopoldinia_pulchra	Geonoma_undata)))	Sclerosperma_profizianum)))))))	Kingia_australis);
((Calamus_caryotoides	(Chamaedorea_seifrizii	((Iriartea_deltoidea	Nypa_fruticans)	(((Pseudophoenix_vinifera	Sabal_domingensis)	((Leopoldinia_pulchra	(Oenocarpus_minor	(((Sclerosperma_profizianum	(Roystonea_regia	(Prestoea_acuminata	Oenocarpus_bataua)))	(Heterospathe_cagayanensis	(Kentiopsis_piersoniorum	(((Dypsis_decaryi	Veitchia_spiralis)	Hydriastele_microspadix)	Dictyosperma_album))))	((Pelagodoxa_henryana	Orania_palindan)	Geonoma_undata))))	(Podococcus_barteri	(((Bactris_major	Attalea_speciosa)	(Elaeis_guineensis	Elaeis_oleifera))	(Manicaria_saccifera	(Reinhardtia_simplex	(Reinhardtia_gracilis	(Reinhardtia_paiewonskiana	Reinhardtia_latisecta))))))))	(Serenoa_repens	Phoenix_dactylifera)))))	Kingia_australis);
((Calamus_caryotoides	((((((Manicaria_saccifera	(Reinhardtia_simplex	((Reinhardtia_paiewonskiana	Reinhardtia_latisecta)	Reinhardtia_gracilis)))	((((Pelagodoxa_henryana	Orania_palindan)	Sclerosperma_profizianum)	(Geonoma_undata	(Prestoea_acuminata	Oenocarpus_bataua)))	((((Hydriastele_microspadix	Heterospathe_cagayanensis)	(Dypsis_decaryi	Dictyosperma_album))	(Kentiopsis_piersoniorum	Roystonea_regia))	(Veitchia_spiralis	Chamaedorea_seifrizii))))	(Leopoldinia_pulchra	((((Podococcus_barteri	Pseudophoenix_vinifera)	Bactris_major)	Attalea_speciosa)	(Sabal_domingensis	(Oenocarpus_minor	(Elaeis_guineensis	Elaeis_oleifera))))))	(Iriartea_deltoidea	Nypa_fruticans))	Phoenix_dactylifera)	Serenoa_repens))	Kingia_australis);
((Calamus_caryotoides	((Phoenix_dactylifera	((Reinhardtia_gracilis	((((((Reinhardtia_simplex	(Reinhardtia_paiewonskiana	Reinhardtia_latisecta))	(((Leopoldinia_pulchra	((((Hydriastele_microspadix	((Dictyosperma_album	Dypsis_decaryi)	Veitchia_spiralis))	Heterospathe_cagayanensis)	(Kentiopsis_piersoniorum	Roystonea_regia))	(Prestoea_acuminata	(Oenocarpus_bataua	Oenocarpus_minor))))	(Geonoma_undata	Pelagodoxa_henryana))	(Sclerosperma_profizianum	Orania_palindan)))	((Manicaria_saccifera	Attalea_speciosa)	(Bactris_major	(Elaeis_guineensis	Elaeis_oleifera))))	(Podococcus_barteri	(Iriartea_deltoidea	Nypa_fruticans)))	Chamaedorea_seifrizii)	Serenoa_repens))	Sabal_domingensis))	Pseudophoenix_vinifera))	Kingia_australis);
((Calamus_caryotoides	((((((((Sclerosperma_profizianum	Orania_palindan)	((Prestoea_acuminata	(Oenocarpus_bataua	Oenocarpus_minor))	(Heterospathe_cagayanensis	((((Dictyosperma_album	Dypsis_decaryi)	Veitchia_spiralis)	Hydriastele_microspadix)	(Kentiopsis_piersoniorum	Roystonea_regia)))))	(Geonoma_undata	Pelagodoxa_henryana))	((Attalea_speciosa	(Bactris_major	(Elaeis_guineensis	Elaeis_oleifera)))	((Reinhardtia_gracilis	Reinhardtia_simplex)	(Reinhardtia_paiewonskiana	Reinhardtia_latisecta))))	Podococcus_barteri)	(Manicaria_saccifera	((Serenoa_repens	(Sabal_domingensis	Phoenix_dactylifera))	Pseudophoenix_vinifera)))	(Leopoldinia_pulchra	Chamaedorea_seifrizii))	(Iriartea_deltoidea	Nypa_fruticans)))	Kingia_australis);
((Calamus_caryotoides	(Phoenix_dactylifera	((Serenoa_repens	(Pseudophoenix_vinifera	Sabal_domingensis))	(Nypa_fruticans	(Podococcus_barteri	((((((Elaeis_guineensis	Elaeis_oleifera)	(Attalea_speciosa	Bactris_major))	(Reinhardtia_simplex	(Reinhardtia_paiewonskiana	Reinhardtia_latisecta)))	Chamaedorea_seifrizii)	Reinhardtia_gracilis)	((((Sclerosperma_profizianum	(Prestoea_acuminata	(Oenocarpus_bataua	Oenocarpus_minor)))	((Veitchia_spiralis	((Heterospathe_cagayanensis	(Kentiopsis_piersoniorum	(Dictyosperma_album	Dypsis_decaryi)))	Hydriastele_microspadix))	(Manicaria_saccifera	Roystonea_regia)))	((Leopoldinia_pulchra	Geonoma_undata)	(Iriartea_deltoidea	Pelagodoxa_henryana)))	Orania_palindan)))))))	Kingia_australis);
((Chamaedorea_seifrizii	(Calamus_caryotoides	((Reinhardtia_gracilis	Nypa_fruticans)	(((Attalea_speciosa	(Bactris_major	(Elaeis_guineensis	Elaeis_oleifera)))	(Reinhardtia_simplex	(Podococcus_barteri	(Reinhardtia_paiewonskiana	Reinhardtia_latisecta))))	(((((((Veitchia_spiralis	(Hydriastele_microspadix	Kentiopsis_piersoniorum))	Dictyosperma_album)	Dypsis_decaryi)	Heterospathe_cagayanensis)	(Sclerosperma_profizianum	Roystonea_regia))	(Prestoea_acuminata	((Pseudophoenix_vinifera	Oenocarpus_bataua)	Oenocarpus_minor)))	((((Iriartea_deltoidea	Leopoldinia_pulchra)	Geonoma_undata)	Pelagodoxa_henryana)	(((Manicaria_saccifera	Serenoa_repens)	(Phoenix_dactylifera	Sabal_domingensis))	Orania_palindan)))))))	Kingia_australis);
((Nypa_fruticans	((((Roystonea_regia	(((Oenocarpus_bataua	Oenocarpus_minor)	((((Geonoma_undata	Pelagodoxa_henryana)	((((Elaeis_guineensis	Elaeis_oleifera)	(Attalea_speciosa	Bactris_major))	(Manicaria_saccifera	(Reinhardtia_simplex	(Reinhardtia_paiewonskiana	(Reinhardtia_gracilis	Reinhardtia_latisecta)))))	(Podococcus_barteri	((Serenoa_repens	(Phoenix_dactylifera	Sabal_domingensis))	Orania_palindan))))	((Kentiopsis_piersoniorum	((Veitchia_spiralis	(Dictyosperma_album	Dypsis_decaryi))	Hydriastele_microspadix))	(Leopoldinia_pulchra	Heterospathe_cagayanensis)))	Prestoea_acuminata))	Sclerosperma_profizianum))	Pseudophoenix_vinifera)	(Chamaedorea_seifrizii	Calamus_caryotoides))	Iriartea_deltoidea))	Kingia_australis);
((Nypa_fruticans	(((Roystonea_regia	(Calamus_caryotoides	(((Podococcus_barteri	(Pseudophoenix_vinifera	(Oenocarpus_bataua	Oenocarpus_minor)))	((((Phoenix_dactylifera	(Sabal_domingensis	(Manicaria_saccifera	Serenoa_repens)))	(Pelagodoxa_henryana	Orania_palindan))	(((Elaeis_guineensis	Elaeis_oleifera)	(Attalea_speciosa	Bactris_major))	(Reinhardtia_simplex	((Reinhardtia_paiewonskiana	Reinhardtia_latisecta)	Reinhardtia_gracilis))))	(((Leopoldinia_pulchra	Geonoma_undata)	Prestoea_acuminata)	(((Veitchia_spiralis	(Hydriastele_microspadix	(Dypsis_decaryi	Dictyosperma_album)))	Kentiopsis_piersoniorum)	Heterospathe_cagayanensis))))	Sclerosperma_profizianum)))	Chamaedorea_seifrizii)	Iriartea_deltoidea))	Kingia_australis);
((Calamus_caryotoides	((Podococcus_barteri	Oenocarpus_minor)	((Nypa_fruticans	((Phoenix_dactylifera	(Sabal_domingensis	Serenoa_repens))	(Pelagodoxa_henryana	Orania_palindan)))	(((Pseudophoenix_vinifera	(Bactris_major	((Elaeis_guineensis	Elaeis_oleifera)	Attalea_speciosa)))	(Manicaria_saccifera	(Reinhardtia_simplex	((Reinhardtia_paiewonskiana	Reinhardtia_latisecta)	Reinhardtia_gracilis))))	((Sclerosperma_profizianum	(Geonoma_undata	((Leopoldinia_pulchra	Oenocarpus_bataua)	Prestoea_acuminata)))	(((Roystonea_regia	Chamaedorea_seifrizii)	Kentiopsis_piersoniorum)	((Veitchia_spiralis	((Dictyosperma_album	Dypsis_decaryi)	Hydriastele_microspadix))	(Heterospathe_cagayanensis	Iriartea_deltoidea))))))))	Kingia_australis);
((Calamus_caryotoides	(Chamaedorea_seifrizii	((Pseudophoenix_vinifera	(Phoenix_dactylifera	(Sabal_domingensis	Serenoa_repens)))	(((((Leopoldinia_pulchra	((Elaeis_guineensis	Elaeis_oleifera)	(Attalea_speciosa	Bactris_major)))	(Podococcus_barteri	Oenocarpus_minor))	(Manicaria_saccifera	(Reinhardtia_simplex	(Reinhardtia_latisecta	(Reinhardtia_paiewonskiana	Reinhardtia_gracilis)))))	(((Geonoma_undata	(Oenocarpus_bataua	Prestoea_acuminata))	((((Hydriastele_microspadix	Veitchia_spiralis)	Heterospathe_cagayanensis)	(Dictyosperma_album	Dypsis_decaryi))	((Iriartea_deltoidea	Roystonea_regia)	Kentiopsis_piersoniorum)))	(Sclerosperma_profizianum	(Pelagodoxa_henryana	Orania_palindan))))	Nypa_fruticans))))	Kingia_australis);
((((((Oenocarpus_bataua	Oenocarpus_minor)	Prestoea_acuminata)	(((Iriartea_deltoidea	Roystonea_regia)	(Heterospathe_cagayanensis	(((Dypsis_decaryi	(Hydriastele_microspadix	Kentiopsis_piersoniorum))	Veitchia_spiralis)	Dictyosperma_album)))	(((Sclerosperma_profizianum	Orania_palindan)	((((Chamaedorea_seifrizii	Nypa_fruticans)	((Manicaria_saccifera	Serenoa_repens)	(Sabal_domingensis	Phoenix_dactylifera)))	((((Reinhardtia_gracilis	Reinhardtia_latisecta)	Reinhardtia_paiewonskiana)	Reinhardtia_simplex)	((Elaeis_oleifera	Elaeis_guineensis)	(Attalea_speciosa	Bactris_major))))	Podococcus_barteri))	((Leopoldinia_pulchra	Geonoma_undata)	Pelagodoxa_henryana))))	Pseudophoenix_vinifera)	Calamus_caryotoides)	Kingia_australis);
(((Iriartea_deltoidea	Nypa_fruticans)	(((Sabal_domingensis	((Podococcus_barteri	Phoenix_dactylifera)	Serenoa_repens))	((((((Reinhardtia_latisecta	Reinhardtia_paiewonskiana)	Reinhardtia_gracilis)	Reinhardtia_simplex)	((Elaeis_oleifera	Elaeis_guineensis)	(Attalea_speciosa	Bactris_major)))	(((Sclerosperma_profizianum	(Calamus_caryotoides	((Leopoldinia_pulchra	Roystonea_regia)	((Oenocarpus_bataua	Oenocarpus_minor)	Prestoea_acuminata))))	(((Veitchia_spiralis	(Dypsis_decaryi	Kentiopsis_piersoniorum))	(Heterospathe_cagayanensis	Hydriastele_microspadix))	Dictyosperma_album))	((Orania_palindan	Pelagodoxa_henryana)	Geonoma_undata)))	(Chamaedorea_seifrizii	Manicaria_saccifera)))	Pseudophoenix_vinifera))	Kingia_australis);
((Nypa_fruticans	((Calamus_caryotoides	((((Reinhardtia_gracilis	Reinhardtia_latisecta)	Reinhardtia_paiewonskiana)	Reinhardtia_simplex)	(Attalea_speciosa	(Bactris_major	(Elaeis_oleifera	Elaeis_guineensis)))))	((Manicaria_saccifera	((Sabal_domingensis	(Phoenix_dactylifera	Serenoa_repens))	Podococcus_barteri))	(((Geonoma_undata	(((Iriartea_deltoidea	Roystonea_regia)	((Oenocarpus_bataua	Oenocarpus_minor)	Prestoea_acuminata))	(Sclerosperma_profizianum	Chamaedorea_seifrizii)))	((((((Kentiopsis_piersoniorum	(Pseudophoenix_vinifera	Dypsis_decaryi))	Veitchia_spiralis)	Hydriastele_microspadix)	Dictyosperma_album)	(Leopoldinia_pulchra	Heterospathe_cagayanensis))	Orania_palindan))	Pelagodoxa_henryana))))	Kingia_australis);
((Calamus_caryotoides	(Serenoa_repens	((Sabal_domingensis	Phoenix_dactylifera)	((((((Pseudophoenix_vinifera	((Podococcus_barteri	(((Reinhardtia_gracilis	Reinhardtia_latisecta)	Reinhardtia_paiewonskiana)	Reinhardtia_simplex))	(Attalea_speciosa	(Elaeis_oleifera	Elaeis_guineensis))))	Bactris_major)	(((Pelagodoxa_henryana	(((Iriartea_deltoidea	Leopoldinia_pulchra)	Geonoma_undata)	((Oenocarpus_bataua	Oenocarpus_minor)	Prestoea_acuminata)))	(Roystonea_regia	(Heterospathe_cagayanensis	(((Veitchia_spiralis	(Kentiopsis_piersoniorum	Hydriastele_microspadix))	Dictyosperma_album)	Dypsis_decaryi))))	(Orania_palindan	Sclerosperma_profizianum)))	Manicaria_saccifera)	Chamaedorea_seifrizii)	Nypa_fruticans))))	Kingia_australis);
((Reinhardtia_paiewonskiana	(((Reinhardtia_simplex	((((Oenocarpus_bataua	Prestoea_acuminata)	((Calamus_caryotoides	(Roystonea_regia	((((Hydriastele_microspadix	Kentiopsis_piersoniorum)	(Dypsis_decaryi	Heterospathe_cagayanensis))	Veitchia_spiralis)	Dictyosperma_album)))	(Geonoma_undata	((Pelagodoxa_henryana	Iriartea_deltoidea)	Leopoldinia_pulchra))))	(Orania_palindan	Sclerosperma_profizianum))	(((Podococcus_barteri	Nypa_fruticans)	Chamaedorea_seifrizii)	(((Sabal_domingensis	Phoenix_dactylifera)	Serenoa_repens)	((Manicaria_saccifera	Attalea_speciosa)	(((Oenocarpus_minor	Pseudophoenix_vinifera)	(Elaeis_oleifera	Elaeis_guineensis))	Bactris_major))))))	Reinhardtia_latisecta)	Reinhardtia_gracilis))	Kingia_australis);
((Nypa_fruticans	(((((((Reinhardtia_latisecta	Reinhardtia_paiewonskiana)	Reinhardtia_simplex)	(Attalea_speciosa	((Elaeis_oleifera	(Reinhardtia_gracilis	Elaeis_guineensis))	Bactris_major)))	(Pseudophoenix_vinifera	(((Geonoma_undata	Pelagodoxa_henryana)	((Oenocarpus_minor	(Oenocarpus_bataua	(Leopoldinia_pulchra	Prestoea_acuminata)))	((((Hydriastele_microspadix	Dypsis_decaryi)	((Roystonea_regia	Kentiopsis_piersoniorum)	Dictyosperma_album))	Veitchia_spiralis)	(Iriartea_deltoidea	Heterospathe_cagayanensis))))	(Orania_palindan	(Manicaria_saccifera	Sclerosperma_profizianum)))))	Podococcus_barteri)	(Calamus_caryotoides	((Phoenix_dactylifera	Sabal_domingensis)	Serenoa_repens)))	Chamaedorea_seifrizii))	Kingia_australis);
((Nypa_fruticans	((((Oenocarpus_minor	(((Manicaria_saccifera	Attalea_speciosa)	((Elaeis_oleifera	Elaeis_guineensis)	Bactris_major))	((Reinhardtia_gracilis	(Reinhardtia_latisecta	Reinhardtia_paiewonskiana))	Reinhardtia_simplex)))	((Orania_palindan	Roystonea_regia)	(Sclerosperma_profizianum	((Geonoma_undata	Pelagodoxa_henryana)	((Oenocarpus_bataua	Prestoea_acuminata)	(Leopoldinia_pulchra	(((Hydriastele_microspadix	(Dypsis_decaryi	Dictyosperma_album))	(Kentiopsis_piersoniorum	Veitchia_spiralis))	(Iriartea_deltoidea	Heterospathe_cagayanensis))))))))	Podococcus_barteri)	((Pseudophoenix_vinifera	Calamus_caryotoides)	(Chamaedorea_seifrizii	(Phoenix_dactylifera	(Sabal_domingensis	Serenoa_repens))))))	Kingia_australis);
(((Pseudophoenix_vinifera	((Calamus_caryotoides	Chamaedorea_seifrizii)	(((Phoenix_dactylifera	(Sabal_domingensis	Serenoa_repens))	((Orania_palindan	(Leopoldinia_pulchra	((Sclerosperma_profizianum	((Prestoea_acuminata	Oenocarpus_bataua)	Oenocarpus_minor))	((Geonoma_undata	Pelagodoxa_henryana)	((Iriartea_deltoidea	Roystonea_regia)	((((Dypsis_decaryi	Dictyosperma_album)	(Veitchia_spiralis	Hydriastele_microspadix))	Kentiopsis_piersoniorum)	Heterospathe_cagayanensis))))))	(((Elaeis_oleifera	Elaeis_guineensis)	(Bactris_major	Attalea_speciosa))	(Manicaria_saccifera	(((Reinhardtia_gracilis	Reinhardtia_latisecta)	Reinhardtia_paiewonskiana)	Reinhardtia_simplex)))))	Podococcus_barteri)))	Nypa_fruticans)	Kingia_australis);
(((((((((Manicaria_saccifera	Pseudophoenix_vinifera)	(Orania_palindan	(Phoenix_dactylifera	(Sabal_domingensis	Serenoa_repens))))	(Pelagodoxa_henryana	((Geonoma_undata	(Sclerosperma_profizianum	(Roystonea_regia	((Prestoea_acuminata	Oenocarpus_bataua)	Oenocarpus_minor))))	((((Veitchia_spiralis	Kentiopsis_piersoniorum)	Hydriastele_microspadix)	((Iriartea_deltoidea	Dypsis_decaryi)	Dictyosperma_album))	Heterospathe_cagayanensis))))	Chamaedorea_seifrizii)	(((Elaeis_oleifera	Elaeis_guineensis)	(Bactris_major	Attalea_speciosa))	((((Reinhardtia_latisecta	Reinhardtia_paiewonskiana)	Reinhardtia_gracilis)	Reinhardtia_simplex)	Leopoldinia_pulchra)))	Calamus_caryotoides)	Podococcus_barteri)	Nypa_fruticans)	Kingia_australis);
((Calamus_caryotoides	((Nypa_fruticans	((((((Reinhardtia_latisecta	Reinhardtia_paiewonskiana)	(Reinhardtia_gracilis	Reinhardtia_simplex))	((((Leopoldinia_pulchra	Geonoma_undata)	(((Sclerosperma_profizianum	(Iriartea_deltoidea	Roystonea_regia))	(Prestoea_acuminata	Oenocarpus_bataua))	(Heterospathe_cagayanensis	((((Dictyosperma_album	Dypsis_decaryi)	Hydriastele_microspadix)	Veitchia_spiralis)	Kentiopsis_piersoniorum))))	(Oenocarpus_minor	Pelagodoxa_henryana))	(Orania_palindan	(Phoenix_dactylifera	(Sabal_domingensis	(Manicaria_saccifera	Serenoa_repens))))))	(Attalea_speciosa	((Elaeis_oleifera	Elaeis_guineensis)	Bactris_major)))	Podococcus_barteri)	Pseudophoenix_vinifera))	Chamaedorea_seifrizii))	Kingia_australis);
((((Podococcus_barteri	Pseudophoenix_vinifera)	((Phoenix_dactylifera	(Serenoa_repens	Sabal_domingensis))	(Nypa_fruticans	(((Elaeis_guineensis	Elaeis_oleifera)	(Attalea_speciosa	Bactris_major))	(((Oenocarpus_minor	Chamaedorea_seifrizii)	((Orania_palindan	Sclerosperma_profizianum)	((((Iriartea_deltoidea	Roystonea_regia)	Kentiopsis_piersoniorum)	((((Dypsis_decaryi	Dictyosperma_album)	Veitchia_spiralis)	Hydriastele_microspadix)	Heterospathe_cagayanensis))	(Pelagodoxa_henryana	(Oenocarpus_bataua	(Prestoea_acuminata	(Leopoldinia_pulchra	Geonoma_undata)))))))	((Reinhardtia_gracilis	((Manicaria_saccifera	Reinhardtia_paiewonskiana)	Reinhardtia_latisecta))	Reinhardtia_simplex))))))	Calamus_caryotoides)	Kingia_australis);
((((Podococcus_barteri	((Phoenix_dactylifera	(Serenoa_repens	Sabal_domingensis))	(((((Reinhardtia_latisecta	Reinhardtia_paiewonskiana)	Manicaria_saccifera)	Reinhardtia_simplex)	((Elaeis_guineensis	Elaeis_oleifera)	(Attalea_speciosa	Bactris_major)))	((Pelagodoxa_henryana	((((((Oenocarpus_bataua	(Prestoea_acuminata	Oenocarpus_minor))	Reinhardtia_gracilis)	Sclerosperma_profizianum)	(Pseudophoenix_vinifera	Roystonea_regia))	(Chamaedorea_seifrizii	((Hydriastele_microspadix	((Dypsis_decaryi	(Veitchia_spiralis	Kentiopsis_piersoniorum))	Dictyosperma_album))	(Leopoldinia_pulchra	(Iriartea_deltoidea	Heterospathe_cagayanensis)))))	Geonoma_undata))	Orania_palindan))))	Nypa_fruticans)	Calamus_caryotoides)	Kingia_australis);
((((((Elaeis_guineensis	Elaeis_oleifera)	Bactris_major)	Attalea_speciosa)	((((((Geonoma_undata	((Prestoea_acuminata	(Oenocarpus_minor	Oenocarpus_bataua))	((Reinhardtia_gracilis	(((((Pseudophoenix_vinifera	Dypsis_decaryi)	Dictyosperma_album)	Kentiopsis_piersoniorum)	Hydriastele_microspadix)	Veitchia_spiralis))	(Roystonea_regia	(Chamaedorea_seifrizii	((Iriartea_deltoidea	Leopoldinia_pulchra)	Heterospathe_cagayanensis))))))	Pelagodoxa_henryana)	(Sclerosperma_profizianum	Manicaria_saccifera))	Orania_palindan)	(Nypa_fruticans	(Phoenix_dactylifera	(Serenoa_repens	Sabal_domingensis))))	((Podococcus_barteri	(Reinhardtia_latisecta	Reinhardtia_paiewonskiana))	Reinhardtia_simplex)))	Calamus_caryotoides)	Kingia_australis);
(((Chamaedorea_seifrizii	((Serenoa_repens	(Pseudophoenix_vinifera	(Phoenix_dactylifera	Sabal_domingensis)))	(((((Elaeis_guineensis	Elaeis_oleifera)	((Iriartea_deltoidea	Bactris_major)	Attalea_speciosa))	(Manicaria_saccifera	((Podococcus_barteri	(Reinhardtia_gracilis	(Reinhardtia_latisecta	Reinhardtia_paiewonskiana)))	Reinhardtia_simplex)))	(((((Sclerosperma_profizianum	(Roystonea_regia	(Prestoea_acuminata	(Oenocarpus_minor	Oenocarpus_bataua))))	Geonoma_undata)	((Leopoldinia_pulchra	Heterospathe_cagayanensis)	(Kentiopsis_piersoniorum	(Hydriastele_microspadix	((Dypsis_decaryi	Dictyosperma_album)	Veitchia_spiralis)))))	Pelagodoxa_henryana)	Orania_palindan))	Nypa_fruticans)))	Calamus_caryotoides)	Kingia_australis);
((Nypa_fruticans	((((Pseudophoenix_vinifera	((((Attalea_speciosa	((Elaeis_guineensis	Elaeis_oleifera)	Bactris_major))	Podococcus_barteri)	((Reinhardtia_latisecta	Reinhardtia_paiewonskiana)	Reinhardtia_simplex))	((Reinhardtia_gracilis	(((Sclerosperma_profizianum	(Roystonea_regia	(Prestoea_acuminata	(Oenocarpus_minor	Oenocarpus_bataua))))	((Leopoldinia_pulchra	Heterospathe_cagayanensis)	(Kentiopsis_piersoniorum	(Hydriastele_microspadix	((Dypsis_decaryi	Dictyosperma_album)	Veitchia_spiralis)))))	(Geonoma_undata	Pelagodoxa_henryana)))	Orania_palindan)))	(((Manicaria_saccifera	Serenoa_repens)	(Chamaedorea_seifrizii	Sabal_domingensis))	Phoenix_dactylifera))	Calamus_caryotoides)	Iriartea_deltoidea))	Kingia_australis);
((Calamus_caryotoides	(Nypa_fruticans	(((((Attalea_speciosa	((Elaeis_guineensis	Elaeis_oleifera)	Bactris_major))	((Reinhardtia_latisecta	Reinhardtia_paiewonskiana)	(Reinhardtia_gracilis	Reinhardtia_simplex)))	((((Roystonea_regia	((Prestoea_acuminata	Oenocarpus_bataua)	Oenocarpus_minor))	(((Iriartea_deltoidea	Leopoldinia_pulchra)	Heterospathe_cagayanensis)	(Veitchia_spiralis	(Dictyosperma_album	(Hydriastele_microspadix	(Kentiopsis_piersoniorum	Dypsis_decaryi))))))	(Geonoma_undata	Pelagodoxa_henryana))	(Sclerosperma_profizianum	Orania_palindan)))	Podococcus_barteri)	((((Manicaria_saccifera	Serenoa_repens)	(Pseudophoenix_vinifera	Sabal_domingensis))	Phoenix_dactylifera)	Chamaedorea_seifrizii))))	Kingia_australis);
((Nypa_fruticans	(Calamus_caryotoides	(Chamaedorea_seifrizii	(Pseudophoenix_vinifera	(((Sabal_domingensis	(Podococcus_barteri	(((Heterospathe_cagayanensis	((Dypsis_decaryi	(Hydriastele_microspadix	(((Iriartea_deltoidea	Roystonea_regia)	Kentiopsis_piersoniorum)	Dictyosperma_album)))	Veitchia_spiralis))	((Pelagodoxa_henryana	(Geonoma_undata	((Prestoea_acuminata	(Oenocarpus_bataua	Oenocarpus_minor))	Leopoldinia_pulchra)))	(Orania_palindan	Sclerosperma_profizianum)))	(((Elaeis_guineensis	Elaeis_oleifera)	(Bactris_major	Attalea_speciosa))	((Reinhardtia_latisecta	Reinhardtia_paiewonskiana)	(Reinhardtia_gracilis	Reinhardtia_simplex))))))	Phoenix_dactylifera)	(Manicaria_saccifera	Serenoa_repens))))))	Kingia_australis);
(((Reinhardtia_simplex	((((Nypa_fruticans	Calamus_caryotoides)	(Chamaedorea_seifrizii	((Serenoa_repens	Phoenix_dactylifera)	Sabal_domingensis)))	((((Sclerosperma_profizianum	(((Manicaria_saccifera	Roystonea_regia)	Kentiopsis_piersoniorum)	(((Dypsis_decaryi	Dictyosperma_album)	((Iriartea_deltoidea	Heterospathe_cagayanensis)	Veitchia_spiralis))	Hydriastele_microspadix)))	(Geonoma_undata	((Prestoea_acuminata	Oenocarpus_bataua)	Leopoldinia_pulchra)))	Orania_palindan)	(Oenocarpus_minor	Pelagodoxa_henryana)))	(((Elaeis_guineensis	Elaeis_oleifera)	(Bactris_major	Attalea_speciosa))	(Pseudophoenix_vinifera	Podococcus_barteri))))	((Reinhardtia_paiewonskiana	Reinhardtia_latisecta)	Reinhardtia_gracilis))	Kingia_australis);
((Reinhardtia_paiewonskiana	(Reinhardtia_latisecta	(Reinhardtia_gracilis	((Reinhardtia_simplex	(((Nypa_fruticans	((Pseudophoenix_vinifera	Calamus_caryotoides)	((Serenoa_repens	Phoenix_dactylifera)	Sabal_domingensis)))	((Geonoma_undata	(((((Kentiopsis_piersoniorum	Veitchia_spiralis)	((Dypsis_decaryi	Dictyosperma_album)	((Chamaedorea_seifrizii	Iriartea_deltoidea)	Heterospathe_cagayanensis)))	Hydriastele_microspadix)	((((Manicaria_saccifera	Roystonea_regia)	(Prestoea_acuminata	Oenocarpus_bataua))	Leopoldinia_pulchra)	Oenocarpus_minor))	Pelagodoxa_henryana))	(Sclerosperma_profizianum	Orania_palindan)))	((Elaeis_guineensis	Elaeis_oleifera)	(Bactris_major	Attalea_speciosa))))	Podococcus_barteri))))	Kingia_australis);
((Pseudophoenix_vinifera	((Phoenix_dactylifera	(Sabal_domingensis	Serenoa_repens))	(((((((Kentiopsis_piersoniorum	Roystonea_regia)	((((Dypsis_decaryi	Dictyosperma_album)	(Iriartea_deltoidea	Heterospathe_cagayanensis))	Veitchia_spiralis)	Hydriastele_microspadix))	((Oenocarpus_minor	(Prestoea_acuminata	Oenocarpus_bataua))	Leopoldinia_pulchra))	(Geonoma_undata	Pelagodoxa_henryana))	(Sclerosperma_profizianum	Orania_palindan))	(Podococcus_barteri	((((Reinhardtia_paiewonskiana	Reinhardtia_latisecta)	Reinhardtia_gracilis)	Reinhardtia_simplex)	((Calamus_caryotoides	Nypa_fruticans)	((Elaeis_guineensis	Elaeis_oleifera)	(Chamaedorea_seifrizii	Bactris_major))))))	(Manicaria_saccifera	Attalea_speciosa))))	Kingia_australis);
((Calamus_caryotoides	(((Phoenix_dactylifera	Sabal_domingensis)	(Podococcus_barteri	((Chamaedorea_seifrizii	(Iriartea_deltoidea	Nypa_fruticans))	(((Bactris_major	(Attalea_speciosa	(Elaeis_guineensis	Elaeis_oleifera)))	((Reinhardtia_simplex	(Reinhardtia_gracilis	(Reinhardtia_latisecta	Reinhardtia_paiewonskiana)))	(((Sclerosperma_profizianum	(Pseudophoenix_vinifera	Orania_palindan))	((((Dypsis_decaryi	Dictyosperma_album)	(Veitchia_spiralis	Heterospathe_cagayanensis))	Hydriastele_microspadix)	(Roystonea_regia	Kentiopsis_piersoniorum)))	((Leopoldinia_pulchra	Geonoma_undata)	(Prestoea_acuminata	(Oenocarpus_minor	Oenocarpus_bataua))))))	Pelagodoxa_henryana))))	(Manicaria_saccifera	Serenoa_repens)))	Kingia_australis);
((Calamus_caryotoides	(((((((Chamaedorea_seifrizii	Nypa_fruticans)	((Attalea_speciosa	((Elaeis_guineensis	Elaeis_oleifera)	Bactris_major))	(Reinhardtia_simplex	(Reinhardtia_latisecta	Reinhardtia_paiewonskiana))))	(((Leopoldinia_pulchra	Geonoma_undata)	(Manicaria_saccifera	(Pelagodoxa_henryana	Orania_palindan)))	(Reinhardtia_gracilis	(Pseudophoenix_vinifera	(((((Dictyosperma_album	(Iriartea_deltoidea	Heterospathe_cagayanensis))	Hydriastele_microspadix)	Veitchia_spiralis)	Dypsis_decaryi)	(Roystonea_regia	Kentiopsis_piersoniorum))))))	(Serenoa_repens	(Phoenix_dactylifera	Sabal_domingensis)))	Podococcus_barteri)	Sclerosperma_profizianum)	(Prestoea_acuminata	(Oenocarpus_minor	Oenocarpus_bataua))))	Kingia_australis);
((Nypa_fruticans	((((Chamaedorea_seifrizii	(Phoenix_dactylifera	Sabal_domingensis))	((Attalea_speciosa	((Elaeis_guineensis	Elaeis_oleifera)	Bactris_major))	((Manicaria_saccifera	Serenoa_repens)	(((Reinhardtia_gracilis	Reinhardtia_simplex)	(Reinhardtia_latisecta	Reinhardtia_paiewonskiana))	((Heterospathe_cagayanensis	((Veitchia_spiralis	(Hydriastele_microspadix	(Dypsis_decaryi	Dictyosperma_album)))	((Iriartea_deltoidea	Roystonea_regia)	Kentiopsis_piersoniorum)))	((Podococcus_barteri	(Sclerosperma_profizianum	(Pelagodoxa_henryana	Orania_palindan)))	(Geonoma_undata	(Leopoldinia_pulchra	(Prestoea_acuminata	(Oenocarpus_minor	Oenocarpus_bataua))))))))))	Calamus_caryotoides)	Pseudophoenix_vinifera))	Kingia_australis);
((Nypa_fruticans	((((Calamus_caryotoides	Chamaedorea_seifrizii)	((Manicaria_saccifera	Serenoa_repens)	(Phoenix_dactylifera	Sabal_domingensis)))	((((Reinhardtia_gracilis	Reinhardtia_simplex)	(Reinhardtia_latisecta	Reinhardtia_paiewonskiana))	(Bactris_major	(Attalea_speciosa	((Podococcus_barteri	Oenocarpus_minor)	(Elaeis_guineensis	Elaeis_oleifera)))))	((Sclerosperma_profizianum	Orania_palindan)	(((Pelagodoxa_henryana	Geonoma_undata)	(Leopoldinia_pulchra	(Prestoea_acuminata	Oenocarpus_bataua)))	(((Hydriastele_microspadix	(Dictyosperma_album	(Iriartea_deltoidea	Heterospathe_cagayanensis)))	Dypsis_decaryi)	(Veitchia_spiralis	(Roystonea_regia	Kentiopsis_piersoniorum)))))))	Pseudophoenix_vinifera))	Kingia_australis);
((Reinhardtia_paiewonskiana	((((((Bactris_major	(Oenocarpus_minor	(Elaeis_guineensis	Elaeis_oleifera)))	Attalea_speciosa)	((Chamaedorea_seifrizii	(Orania_palindan	(((Heterospathe_cagayanensis	((Pelagodoxa_henryana	Geonoma_undata)	((Iriartea_deltoidea	Leopoldinia_pulchra)	(Prestoea_acuminata	Oenocarpus_bataua))))	((Roystonea_regia	Kentiopsis_piersoniorum)	(((Dypsis_decaryi	Dictyosperma_album)	Hydriastele_microspadix)	Veitchia_spiralis)))	Sclerosperma_profizianum)))	(Nypa_fruticans	((Phoenix_dactylifera	(Sabal_domingensis	Podococcus_barteri))	((Manicaria_saccifera	Serenoa_repens)	(Pseudophoenix_vinifera	Calamus_caryotoides))))))	Reinhardtia_simplex)	Reinhardtia_latisecta)	Reinhardtia_gracilis))	Kingia_australis);
((Calamus_caryotoides	((((Phoenix_dactylifera	Sabal_domingensis)	(Manicaria_saccifera	Serenoa_repens))	((((((Bactris_major	(Elaeis_guineensis	Elaeis_oleifera))	Attalea_speciosa)	(Reinhardtia_simplex	((Reinhardtia_gracilis	Reinhardtia_latisecta)	Reinhardtia_paiewonskiana)))	Podococcus_barteri)	(((((Iriartea_deltoidea	Heterospathe_cagayanensis)	((Dypsis_decaryi	((Veitchia_spiralis	(Roystonea_regia	Kentiopsis_piersoniorum))	Hydriastele_microspadix))	Dictyosperma_album))	((Oenocarpus_minor	(Prestoea_acuminata	Oenocarpus_bataua))	(Geonoma_undata	Leopoldinia_pulchra)))	Pelagodoxa_henryana)	(Sclerosperma_profizianum	Orania_palindan)))	(Nypa_fruticans	Chamaedorea_seifrizii)))	Pseudophoenix_vinifera))	Kingia_australis);
((Nypa_fruticans	(Chamaedorea_seifrizii	((Podococcus_barteri	(Calamus_caryotoides	((Phoenix_dactylifera	Sabal_domingensis)	Serenoa_repens)))	(((((Elaeis_guineensis	Elaeis_oleifera)	(Bactris_major	Pseudophoenix_vinifera))	Attalea_speciosa)	(Reinhardtia_simplex	((Reinhardtia_latisecta	Reinhardtia_paiewonskiana)	Reinhardtia_gracilis)))	((((((Dypsis_decaryi	(Veitchia_spiralis	((Dictyosperma_album	((Iriartea_deltoidea	Roystonea_regia)	Kentiopsis_piersoniorum))	Hydriastele_microspadix)))	Heterospathe_cagayanensis)	(Oenocarpus_minor	(Prestoea_acuminata	Oenocarpus_bataua)))	(Geonoma_undata	Pelagodoxa_henryana))	((Manicaria_saccifera	Sclerosperma_profizianum)	Orania_palindan))	Leopoldinia_pulchra)))))	Kingia_australis);
((Calamus_caryotoides	(((Chamaedorea_seifrizii	(((((Elaeis_guineensis	Elaeis_oleifera)	Bactris_major)	Attalea_speciosa)	(Reinhardtia_simplex	(Reinhardtia_latisecta	(Reinhardtia_gracilis	Reinhardtia_paiewonskiana))))	((Serenoa_repens	Manicaria_saccifera)	(Sabal_domingensis	(((((((Dypsis_decaryi	Kentiopsis_piersoniorum)	((Dictyosperma_album	(Iriartea_deltoidea	Roystonea_regia))	Hydriastele_microspadix))	Veitchia_spiralis)	Heterospathe_cagayanensis)	((Pseudophoenix_vinifera	(Oenocarpus_minor	(Leopoldinia_pulchra	Oenocarpus_bataua)))	Prestoea_acuminata))	(Geonoma_undata	Pelagodoxa_henryana))	(Phoenix_dactylifera	(Sclerosperma_profizianum	Orania_palindan)))))))	Nypa_fruticans)	Podococcus_barteri))	Kingia_australis);
((Orania_palindan	(Sclerosperma_profizianum	(((Leopoldinia_pulchra	((Oenocarpus_minor	Oenocarpus_bataua)	Prestoea_acuminata))	(((Pseudophoenix_vinifera	Roystonea_regia)	(Chamaedorea_seifrizii	(((((Dypsis_decaryi	Kentiopsis_piersoniorum)	(Iriartea_deltoidea	Dictyosperma_album))	Veitchia_spiralis)	Hydriastele_microspadix)	Heterospathe_cagayanensis)))	(Geonoma_undata	Pelagodoxa_henryana)))	(((Nypa_fruticans	Calamus_caryotoides)	(Podococcus_barteri	(Phoenix_dactylifera	((Manicaria_saccifera	Serenoa_repens)	Sabal_domingensis))))	((((Elaeis_guineensis	Elaeis_oleifera)	Bactris_major)	Attalea_speciosa)	(Reinhardtia_simplex	((Reinhardtia_gracilis	Reinhardtia_paiewonskiana)	Reinhardtia_latisecta)))))))	Kingia_australis);
((Calamus_caryotoides	(Pseudophoenix_vinifera	(((((((Elaeis_guineensis	Elaeis_oleifera)	(Bactris_major	Attalea_speciosa))	(Reinhardtia_simplex	(Reinhardtia_paiewonskiana	(Reinhardtia_gracilis	Reinhardtia_latisecta))))	(Nypa_fruticans	Chamaedorea_seifrizii))	((((Geonoma_undata	Leopoldinia_pulchra)	(Oenocarpus_minor	(Oenocarpus_bataua	Prestoea_acuminata)))	(Pelagodoxa_henryana	(Orania_palindan	Sclerosperma_profizianum)))	(Roystonea_regia	((Kentiopsis_piersoniorum	Hydriastele_microspadix)	((Iriartea_deltoidea	Heterospathe_cagayanensis)	(Veitchia_spiralis	(Dypsis_decaryi	Dictyosperma_album)))))))	Podococcus_barteri)	(Phoenix_dactylifera	((Manicaria_saccifera	Serenoa_repens)	Sabal_domingensis)))))	Kingia_australis);
((Iriartea_deltoidea	(Nypa_fruticans	(((((Oenocarpus_bataua	Podococcus_barteri)	(((Bactris_major	(Elaeis_guineensis	Elaeis_oleifera))	Attalea_speciosa)	(Reinhardtia_simplex	((Reinhardtia_gracilis	Reinhardtia_latisecta)	Reinhardtia_paiewonskiana))))	((Sclerosperma_profizianum	Orania_palindan)	(((Prestoea_acuminata	(((Hydriastele_microspadix	(Veitchia_spiralis	(Dypsis_decaryi	Dictyosperma_album)))	Heterospathe_cagayanensis)	(Leopoldinia_pulchra	(Roystonea_regia	Kentiopsis_piersoniorum))))	(Pelagodoxa_henryana	Geonoma_undata))	Oenocarpus_minor)))	(((Manicaria_saccifera	Serenoa_repens)	Calamus_caryotoides)	(Phoenix_dactylifera	Sabal_domingensis)))	(Pseudophoenix_vinifera	Chamaedorea_seifrizii))))	Kingia_australis);
((Calamus_caryotoides	((((Podococcus_barteri	((Sclerosperma_profizianum	Phoenix_dactylifera)	(Chamaedorea_seifrizii	Sabal_domingensis)))	((Orania_palindan	(((Hydriastele_microspadix	((Veitchia_spiralis	(Dypsis_decaryi	Dictyosperma_album))	Heterospathe_cagayanensis))	(Roystonea_regia	Kentiopsis_piersoniorum))	(((Oenocarpus_minor	Oenocarpus_bataua)	Prestoea_acuminata)	(((Iriartea_deltoidea	Pelagodoxa_henryana)	Geonoma_undata)	Leopoldinia_pulchra))))	(Pseudophoenix_vinifera	(((Elaeis_guineensis	Elaeis_oleifera)	(Attalea_speciosa	Bactris_major))	(Reinhardtia_simplex	((Reinhardtia_latisecta	Reinhardtia_paiewonskiana)	Reinhardtia_gracilis))))))	Nypa_fruticans)	(Manicaria_saccifera	Serenoa_repens)))	Kingia_australis);
((Calamus_caryotoides	(((Phoenix_dactylifera	Sabal_domingensis)	(((((((Leopoldinia_pulchra	(Iriartea_deltoidea	Pelagodoxa_henryana))	Geonoma_undata)	(((Dictyosperma_album	Heterospathe_cagayanensis)	(Hydriastele_microspadix	Dypsis_decaryi))	(Veitchia_spiralis	(Roystonea_regia	Kentiopsis_piersoniorum))))	(((Oenocarpus_minor	Oenocarpus_bataua)	Prestoea_acuminata)	((Manicaria_saccifera	Sclerosperma_profizianum)	Orania_palindan)))	(Chamaedorea_seifrizii	(((Bactris_major	(Elaeis_guineensis	(Pseudophoenix_vinifera	Elaeis_oleifera)))	Attalea_speciosa)	(Reinhardtia_simplex	((Reinhardtia_latisecta	Reinhardtia_paiewonskiana)	Reinhardtia_gracilis)))))	Nypa_fruticans)	Podococcus_barteri))	Serenoa_repens))	Kingia_australis);
((Chamaedorea_seifrizii	((Pseudophoenix_vinifera	Nypa_fruticans)	(((Serenoa_repens	Calamus_caryotoides)	(Phoenix_dactylifera	Sabal_domingensis))	((Podococcus_barteri	((Pelagodoxa_henryana	Orania_palindan)	(((Sclerosperma_profizianum	((Iriartea_deltoidea	Roystonea_regia)	((Oenocarpus_minor	Oenocarpus_bataua)	Prestoea_acuminata)))	Geonoma_undata)	((Heterospathe_cagayanensis	(Kentiopsis_piersoniorum	(Dypsis_decaryi	((Hydriastele_microspadix	Dictyosperma_album)	Veitchia_spiralis))))	Leopoldinia_pulchra))))	(((Bactris_major	(Elaeis_guineensis	Elaeis_oleifera))	Attalea_speciosa)	(Reinhardtia_simplex	((Manicaria_saccifera	Reinhardtia_latisecta)	(Reinhardtia_gracilis	Reinhardtia_paiewonskiana))))))))	Kingia_australis);
((Calamus_caryotoides	(Pseudophoenix_vinifera	(((Chamaedorea_seifrizii	Nypa_fruticans)	((Podococcus_barteri	((Orania_palindan	Sclerosperma_profizianum)	((((Kentiopsis_piersoniorum	((Hydriastele_microspadix	(Dypsis_decaryi	Dictyosperma_album))	Veitchia_spiralis))	(Heterospathe_cagayanensis	Manicaria_saccifera))	((Iriartea_deltoidea	Roystonea_regia)	((Oenocarpus_minor	Oenocarpus_bataua)	(Leopoldinia_pulchra	Prestoea_acuminata))))	(Pelagodoxa_henryana	Geonoma_undata))))	(((Elaeis_guineensis	Elaeis_oleifera)	(Attalea_speciosa	Bactris_major))	(Reinhardtia_simplex	((Reinhardtia_gracilis	Reinhardtia_latisecta)	Reinhardtia_paiewonskiana)))))	(Phoenix_dactylifera	(Serenoa_repens	Sabal_domingensis)))))	Kingia_australis);
((Pseudophoenix_vinifera	((Phoenix_dactylifera	Sabal_domingensis)	((Manicaria_saccifera	Serenoa_repens)	((Chamaedorea_seifrizii	(Calamus_caryotoides	Nypa_fruticans))	(((Orania_palindan	(Podococcus_barteri	Sclerosperma_profizianum))	((((Roystonea_regia	Kentiopsis_piersoniorum)	(Veitchia_spiralis	(Hydriastele_microspadix	((Iriartea_deltoidea	Dictyosperma_album)	Dypsis_decaryi))))	(Leopoldinia_pulchra	Heterospathe_cagayanensis))	(Pelagodoxa_henryana	(((Oenocarpus_bataua	Prestoea_acuminata)	Oenocarpus_minor)	Geonoma_undata))))	(((Elaeis_guineensis	Elaeis_oleifera)	(Attalea_speciosa	Bactris_major))	(Reinhardtia_simplex	((Reinhardtia_gracilis	Reinhardtia_latisecta)	Reinhardtia_paiewonskiana))))))))	Kingia_australis);
((Orania_palindan	((Manicaria_saccifera	Sclerosperma_profizianum)	((((Prestoea_acuminata	(Oenocarpus_minor	(Leopoldinia_pulchra	Oenocarpus_bataua)))	Geonoma_undata)	(Reinhardtia_gracilis	(((Chamaedorea_seifrizii	Roystonea_regia)	Kentiopsis_piersoniorum)	((((Dictyosperma_album	Dypsis_decaryi)	Hydriastele_microspadix)	Veitchia_spiralis)	(Iriartea_deltoidea	Heterospathe_cagayanensis)))))	((Pelagodoxa_henryana	((Pseudophoenix_vinifera	(Attalea_speciosa	(Bactris_major	(Elaeis_guineensis	Elaeis_oleifera))))	(Reinhardtia_simplex	(Podococcus_barteri	(Reinhardtia_latisecta	Reinhardtia_paiewonskiana)))))	(((Phoenix_dactylifera	Sabal_domingensis)	Serenoa_repens)	(Calamus_caryotoides	Nypa_fruticans))))))	Kingia_australis);
((Chamaedorea_seifrizii	((((Sabal_domingensis	Pseudophoenix_vinifera)	((Calamus_caryotoides	Phoenix_dactylifera)	Serenoa_repens))	Nypa_fruticans)	((((Podococcus_barteri	Oenocarpus_minor)	((((Reinhardtia_gracilis	Reinhardtia_latisecta)	Reinhardtia_paiewonskiana)	Reinhardtia_simplex)	Manicaria_saccifera))	(Orania_palindan	(((Sclerosperma_profizianum	(Prestoea_acuminata	(Leopoldinia_pulchra	Oenocarpus_bataua)))	((((Veitchia_spiralis	(Roystonea_regia	Kentiopsis_piersoniorum))	Hydriastele_microspadix)	(Dypsis_decaryi	Dictyosperma_album))	Heterospathe_cagayanensis))	((Iriartea_deltoidea	Pelagodoxa_henryana)	Geonoma_undata))))	((Elaeis_guineensis	Elaeis_oleifera)	(Attalea_speciosa	Bactris_major)))))	Kingia_australis);
((Calamus_caryotoides	(Phoenix_dactylifera	((Nypa_fruticans	Serenoa_repens)	(((Pseudophoenix_vinifera	Sabal_domingensis)	(((((Sclerosperma_profizianum	Orania_palindan)	(((Oenocarpus_minor	((Prestoea_acuminata	Oenocarpus_bataua)	Roystonea_regia))	((Heterospathe_cagayanensis	Iriartea_deltoidea)	((Hydriastele_microspadix	Kentiopsis_piersoniorum)	(Veitchia_spiralis	(Dypsis_decaryi	Dictyosperma_album)))))	(Leopoldinia_pulchra	(Pelagodoxa_henryana	Geonoma_undata))))	(((Reinhardtia_gracilis	Reinhardtia_latisecta)	Reinhardtia_paiewonskiana)	Reinhardtia_simplex))	Podococcus_barteri)	((Manicaria_saccifera	((Elaeis_guineensis	Elaeis_oleifera)	Bactris_major))	Attalea_speciosa)))	Chamaedorea_seifrizii))))	Kingia_australis);
((Calamus_caryotoides	((((Sabal_domingensis	Phoenix_dactylifera)	Serenoa_repens)	(Manicaria_saccifera	((Pseudophoenix_vinifera	((((Attalea_speciosa	(Bactris_major	(Elaeis_guineensis	Elaeis_oleifera)))	((Reinhardtia_latisecta	(Reinhardtia_gracilis	Reinhardtia_paiewonskiana))	Reinhardtia_simplex))	Podococcus_barteri)	Chamaedorea_seifrizii))	((Sclerosperma_profizianum	Orania_palindan)	(((Leopoldinia_pulchra	(Iriartea_deltoidea	Pelagodoxa_henryana))	Geonoma_undata)	((Heterospathe_cagayanensis	((((Veitchia_spiralis	Dypsis_decaryi)	Dictyosperma_album)	(Roystonea_regia	Kentiopsis_piersoniorum))	Hydriastele_microspadix))	(Prestoea_acuminata	(Oenocarpus_bataua	Oenocarpus_minor))))))))	Nypa_fruticans))	Kingia_australis);
((Calamus_caryotoides	((Phoenix_dactylifera	(Serenoa_repens	(Pseudophoenix_vinifera	Sabal_domingensis)))	((Chamaedorea_seifrizii	(Iriartea_deltoidea	Nypa_fruticans))	((((Attalea_speciosa	(Bactris_major	(Oenocarpus_minor	(Elaeis_guineensis	Elaeis_oleifera))))	((Reinhardtia_gracilis	Reinhardtia_simplex)	(Podococcus_barteri	(Reinhardtia_latisecta	Reinhardtia_paiewonskiana))))	Manicaria_saccifera)	((Sclerosperma_profizianum	Orania_palindan)	(((Prestoea_acuminata	Oenocarpus_bataua)	(((Dictyosperma_album	(Dypsis_decaryi	Heterospathe_cagayanensis))	(Veitchia_spiralis	Hydriastele_microspadix))	(Roystonea_regia	Kentiopsis_piersoniorum)))	((Leopoldinia_pulchra	Geonoma_undata)	Pelagodoxa_henryana)))))))	Kingia_australis);
((Calamus_caryotoides	(Nypa_fruticans	((((((Elaeis_guineensis	Elaeis_oleifera)	(Attalea_speciosa	Bactris_major))	((Reinhardtia_gracilis	Reinhardtia_simplex)	(Podococcus_barteri	(Reinhardtia_latisecta	Reinhardtia_paiewonskiana))))	(((Manicaria_saccifera	Sclerosperma_profizianum)	Orania_palindan)	((Pelagodoxa_henryana	Geonoma_undata)	((((Oenocarpus_minor	Oenocarpus_bataua)	Prestoea_acuminata)	((((Dictyosperma_album	Dypsis_decaryi)	(Veitchia_spiralis	(Iriartea_deltoidea	Heterospathe_cagayanensis)))	Hydriastele_microspadix)	(Roystonea_regia	Kentiopsis_piersoniorum)))	Leopoldinia_pulchra))))	((Serenoa_repens	(Sabal_domingensis	Phoenix_dactylifera))	Pseudophoenix_vinifera))	Chamaedorea_seifrizii)))	Kingia_australis);
((Calamus_caryotoides	(((Sabal_domingensis	Phoenix_dactylifera)	(((((Attalea_speciosa	(Bactris_major	(Elaeis_guineensis	Elaeis_oleifera)))	(Reinhardtia_simplex	((Podococcus_barteri	((Reinhardtia_gracilis	Reinhardtia_latisecta)	Reinhardtia_paiewonskiana))	Leopoldinia_pulchra)))	((Sclerosperma_profizianum	Orania_palindan)	((Pelagodoxa_henryana	Geonoma_undata)	(((Oenocarpus_minor	Oenocarpus_bataua)	Prestoea_acuminata)	((((Heterospathe_cagayanensis	(Dictyosperma_album	Dypsis_decaryi))	Veitchia_spiralis)	Hydriastele_microspadix)	(Roystonea_regia	Kentiopsis_piersoniorum))))))	(Chamaedorea_seifrizii	(Iriartea_deltoidea	Nypa_fruticans)))	(Manicaria_saccifera	Serenoa_repens)))	Pseudophoenix_vinifera))	Kingia_australis);
((Calamus_caryotoides	((Serenoa_repens	((Pseudophoenix_vinifera	Sabal_domingensis)	Phoenix_dactylifera))	((((Attalea_speciosa	(Bactris_major	(Elaeis_guineensis	Elaeis_oleifera)))	(Manicaria_saccifera	(Reinhardtia_simplex	(Podococcus_barteri	((Reinhardtia_gracilis	Reinhardtia_latisecta)	Reinhardtia_paiewonskiana)))))	(Orania_palindan	((Pelagodoxa_henryana	Geonoma_undata)	((((Leopoldinia_pulchra	Iriartea_deltoidea)	Sclerosperma_profizianum)	((Oenocarpus_minor	Oenocarpus_bataua)	Prestoea_acuminata))	(Heterospathe_cagayanensis	(((Veitchia_spiralis	Kentiopsis_piersoniorum)	((Roystonea_regia	Dictyosperma_album)	Hydriastele_microspadix))	Dypsis_decaryi))))))	(Chamaedorea_seifrizii	Nypa_fruticans))))	Kingia_australis);
((Calamus_caryotoides	((((Serenoa_repens	((Pseudophoenix_vinifera	Sabal_domingensis)	Phoenix_dactylifera))	(((((Sclerosperma_profizianum	Orania_palindan)	((Geonoma_undata	((Oenocarpus_bataua	Prestoea_acuminata)	Leopoldinia_pulchra))	(((Kentiopsis_piersoniorum	(((Hydriastele_microspadix	Dictyosperma_album)	(Iriartea_deltoidea	(Reinhardtia_gracilis	Heterospathe_cagayanensis)))	Dypsis_decaryi))	Veitchia_spiralis)	Roystonea_regia)))	Pelagodoxa_henryana)	((Attalea_speciosa	(Bactris_major	(Elaeis_guineensis	Elaeis_oleifera)))	(Manicaria_saccifera	(Reinhardtia_simplex	(Reinhardtia_latisecta	Reinhardtia_paiewonskiana)))))	(Oenocarpus_minor	Podococcus_barteri)))	Nypa_fruticans)	Chamaedorea_seifrizii))	Kingia_australis);
(((((((((Podococcus_barteri	Nypa_fruticans)	((Serenoa_repens	(Sabal_domingensis	Phoenix_dactylifera))	Chamaedorea_seifrizii))	(((((Dypsis_decaryi	Dictyosperma_album)	((Oenocarpus_minor	Pseudophoenix_vinifera)	(Hydriastele_microspadix	(Veitchia_spiralis	((Iriartea_deltoidea	Roystonea_regia)	Kentiopsis_piersoniorum)))))	Heterospathe_cagayanensis)	(Leopoldinia_pulchra	(Sclerosperma_profizianum	(Oenocarpus_bataua	Prestoea_acuminata))))	(Orania_palindan	(Geonoma_undata	Pelagodoxa_henryana))))	((Calamus_caryotoides	Bactris_major)	((Elaeis_guineensis	Elaeis_oleifera)	Attalea_speciosa)))	Reinhardtia_simplex)	(Reinhardtia_latisecta	Reinhardtia_gracilis))	Reinhardtia_paiewonskiana)	Manicaria_saccifera)	Kingia_australis);
((Pseudophoenix_vinifera	(Calamus_caryotoides	((((((((Chamaedorea_seifrizii	(Roystonea_regia	Kentiopsis_piersoniorum))	(((Veitchia_spiralis	(Dypsis_decaryi	(Iriartea_deltoidea	Dictyosperma_album)))	Hydriastele_microspadix)	Heterospathe_cagayanensis))	(Pelagodoxa_henryana	Leopoldinia_pulchra))	(Geonoma_undata	((Oenocarpus_minor	Oenocarpus_bataua)	Prestoea_acuminata)))	Orania_palindan)	((Attalea_speciosa	(Bactris_major	(Elaeis_guineensis	Elaeis_oleifera)))	(Reinhardtia_simplex	((Reinhardtia_latisecta	Reinhardtia_gracilis)	Reinhardtia_paiewonskiana))))	((Sclerosperma_profizianum	Podococcus_barteri)	Nypa_fruticans))	((Manicaria_saccifera	Serenoa_repens)	(Sabal_domingensis	Phoenix_dactylifera)))))	Kingia_australis);
(((((Chamaedorea_seifrizii	((Iriartea_deltoidea	Nypa_fruticans)	((Podococcus_barteri	(((Elaeis_guineensis	Elaeis_oleifera)	(Attalea_speciosa	Bactris_major))	(Reinhardtia_simplex	((Reinhardtia_latisecta	Reinhardtia_paiewonskiana)	Reinhardtia_gracilis))))	(((Sclerosperma_profizianum	Orania_palindan)	(Geonoma_undata	Pelagodoxa_henryana))	((Roystonea_regia	(((Oenocarpus_minor	Leopoldinia_pulchra)	Oenocarpus_bataua)	Prestoea_acuminata))	((((Dictyosperma_album	Dypsis_decaryi)	Kentiopsis_piersoniorum)	(Veitchia_spiralis	Hydriastele_microspadix))	Heterospathe_cagayanensis))))))	(Phoenix_dactylifera	((Manicaria_saccifera	Serenoa_repens)	Sabal_domingensis)))	Pseudophoenix_vinifera)	Calamus_caryotoides)	Kingia_australis);
((((((Chamaedorea_seifrizii	(((Elaeis_guineensis	Elaeis_oleifera)	(Attalea_speciosa	Bactris_major))	((Reinhardtia_simplex	(Podococcus_barteri	((Reinhardtia_latisecta	Reinhardtia_paiewonskiana)	Reinhardtia_gracilis)))	(((Geonoma_undata	(Leopoldinia_pulchra	(Iriartea_deltoidea	Pelagodoxa_henryana)))	(((Oenocarpus_bataua	Prestoea_acuminata)	Oenocarpus_minor)	((Roystonea_regia	Heterospathe_cagayanensis)	(((Veitchia_spiralis	Hydriastele_microspadix)	Kentiopsis_piersoniorum)	(Dypsis_decaryi	Dictyosperma_album)))))	(Sclerosperma_profizianum	Orania_palindan)))))	Nypa_fruticans)	(Phoenix_dactylifera	((Manicaria_saccifera	Serenoa_repens)	Sabal_domingensis)))	Pseudophoenix_vinifera)	Calamus_caryotoides)	Kingia_australis);
((((((Chamaedorea_seifrizii	Nypa_fruticans)	(((Reinhardtia_simplex	((Reinhardtia_latisecta	Reinhardtia_paiewonskiana)	Reinhardtia_gracilis))	((Oenocarpus_minor	(Elaeis_guineensis	Elaeis_oleifera))	(Attalea_speciosa	Bactris_major)))	((((((Hydriastele_microspadix	Veitchia_spiralis)	(Roystonea_regia	Kentiopsis_piersoniorum))	(Dictyosperma_album	Dypsis_decaryi))	((Geonoma_undata	Leopoldinia_pulchra)	((Oenocarpus_bataua	Prestoea_acuminata)	(Iriartea_deltoidea	Heterospathe_cagayanensis))))	(Sclerosperma_profizianum	Orania_palindan))	Pelagodoxa_henryana)))	(Phoenix_dactylifera	((Manicaria_saccifera	Serenoa_repens)	Sabal_domingensis)))	(Podococcus_barteri	Pseudophoenix_vinifera))	Calamus_caryotoides)	Kingia_australis);
((Calamus_caryotoides	(((((Manicaria_saccifera	Serenoa_repens)	Sabal_domingensis)	Phoenix_dactylifera)	((Nypa_fruticans	Chamaedorea_seifrizii)	(((Sclerosperma_profizianum	Roystonea_regia)	(((((Dypsis_decaryi	(Hydriastele_microspadix	(Veitchia_spiralis	Kentiopsis_piersoniorum)))	Dictyosperma_album)	(Iriartea_deltoidea	Heterospathe_cagayanensis))	(Pelagodoxa_henryana	((Leopoldinia_pulchra	Geonoma_undata)	(Prestoea_acuminata	(Oenocarpus_minor	Oenocarpus_bataua)))))	Orania_palindan))	((Reinhardtia_simplex	(Reinhardtia_gracilis	(Podococcus_barteri	(Reinhardtia_latisecta	Reinhardtia_paiewonskiana))))	((Bactris_major	Attalea_speciosa)	(Elaeis_oleifera	Elaeis_guineensis))))))	Pseudophoenix_vinifera))	Kingia_australis);
((Nypa_fruticans	((Chamaedorea_seifrizii	((((Elaeis_oleifera	Elaeis_guineensis)	(Bactris_major	Attalea_speciosa))	((((((Prestoea_acuminata	(Oenocarpus_minor	Oenocarpus_bataua))	((Roystonea_regia	(((((Dictyosperma_album	Dypsis_decaryi)	Hydriastele_microspadix)	Veitchia_spiralis)	Kentiopsis_piersoniorum)	Heterospathe_cagayanensis))	(Geonoma_undata	Pelagodoxa_henryana)))	((Leopoldinia_pulchra	Iriartea_deltoidea)	Sclerosperma_profizianum))	Orania_palindan)	Podococcus_barteri)	(Reinhardtia_simplex	((Manicaria_saccifera	(Reinhardtia_gracilis	Reinhardtia_latisecta))	Reinhardtia_paiewonskiana))))	(Pseudophoenix_vinifera	((Serenoa_repens	Sabal_domingensis)	Phoenix_dactylifera))))	Calamus_caryotoides))	Kingia_australis);
((Reinhardtia_paiewonskiana	((Reinhardtia_gracilis	((((Manicaria_saccifera	Attalea_speciosa)	(Bactris_major	(Elaeis_oleifera	Elaeis_guineensis)))	(((Orania_palindan	(Sclerosperma_profizianum	((Roystonea_regia	Kentiopsis_piersoniorum)	((Heterospathe_cagayanensis	Dypsis_decaryi)	(Veitchia_spiralis	(Hydriastele_microspadix	Dictyosperma_album))))))	((Leopoldinia_pulchra	(Geonoma_undata	(Iriartea_deltoidea	Pelagodoxa_henryana)))	(Prestoea_acuminata	((Pseudophoenix_vinifera	Oenocarpus_minor)	Oenocarpus_bataua))))	((((Podococcus_barteri	Calamus_caryotoides)	(Serenoa_repens	(Sabal_domingensis	Phoenix_dactylifera)))	Nypa_fruticans)	Chamaedorea_seifrizii)))	Reinhardtia_simplex))	Reinhardtia_latisecta))	Kingia_australis);
((Reinhardtia_paiewonskiana	((Reinhardtia_gracilis	(((Attalea_speciosa	(Bactris_major	(Podococcus_barteri	(Elaeis_oleifera	Elaeis_guineensis))))	(((((Manicaria_saccifera	Sclerosperma_profizianum)	Orania_palindan)	((Roystonea_regia	((Kentiopsis_piersoniorum	((Hydriastele_microspadix	Veitchia_spiralis)	(Dypsis_decaryi	Dictyosperma_album)))	Heterospathe_cagayanensis))	((Oenocarpus_bataua	(Prestoea_acuminata	Oenocarpus_minor))	(Leopoldinia_pulchra	Geonoma_undata))))	Pelagodoxa_henryana)	(((Calamus_caryotoides	(Iriartea_deltoidea	Nypa_fruticans))	Chamaedorea_seifrizii)	(Pseudophoenix_vinifera	(Phoenix_dactylifera	(Serenoa_repens	Sabal_domingensis))))))	Reinhardtia_simplex))	Reinhardtia_latisecta))	Kingia_australis);
((((Pseudophoenix_vinifera	Phoenix_dactylifera)	Sabal_domingensis)	(Serenoa_repens	(((((Reinhardtia_simplex	(Podococcus_barteri	(Reinhardtia_latisecta	Reinhardtia_paiewonskiana)))	(Attalea_speciosa	(Bactris_major	(Elaeis_oleifera	Elaeis_guineensis))))	(((Sclerosperma_profizianum	Orania_palindan)	(Roystonea_regia	Manicaria_saccifera))	(((((Hydriastele_microspadix	(Dypsis_decaryi	Kentiopsis_piersoniorum))	Veitchia_spiralis)	Dictyosperma_album)	Heterospathe_cagayanensis)	(((Oenocarpus_minor	(Oenocarpus_bataua	Leopoldinia_pulchra))	Prestoea_acuminata)	(((Iriartea_deltoidea	Pelagodoxa_henryana)	Geonoma_undata)	Reinhardtia_gracilis)))))	(Nypa_fruticans	Chamaedorea_seifrizii))	Calamus_caryotoides)))	Kingia_australis);
((Calamus_caryotoides	(((Chamaedorea_seifrizii	((((((Manicaria_saccifera	Sclerosperma_profizianum)	Orania_palindan)	(((Roystonea_regia	((Kentiopsis_piersoniorum	((Hydriastele_microspadix	(Dypsis_decaryi	Dictyosperma_album))	Veitchia_spiralis))	(Iriartea_deltoidea	Heterospathe_cagayanensis)))	((Oenocarpus_minor	Oenocarpus_bataua)	Prestoea_acuminata))	(Pelagodoxa_henryana	(Leopoldinia_pulchra	Geonoma_undata))))	((Reinhardtia_simplex	(Reinhardtia_gracilis	(Reinhardtia_latisecta	Reinhardtia_paiewonskiana)))	(Attalea_speciosa	(Bactris_major	(Elaeis_oleifera	Elaeis_guineensis)))))	Podococcus_barteri)	(Sabal_domingensis	(Serenoa_repens	Phoenix_dactylifera))))	Pseudophoenix_vinifera)	Nypa_fruticans))	Kingia_australis);
((Calamus_caryotoides	(Chamaedorea_seifrizii	(Nypa_fruticans	((((Sclerosperma_profizianum	Orania_palindan)	((Pelagodoxa_henryana	(Roystonea_regia	((Dictyosperma_album	(Dypsis_decaryi	((Hydriastele_microspadix	Kentiopsis_piersoniorum)	Veitchia_spiralis)))	(Iriartea_deltoidea	Heterospathe_cagayanensis))))	((Leopoldinia_pulchra	((Oenocarpus_minor	Oenocarpus_bataua)	Prestoea_acuminata))	Geonoma_undata)))	((Reinhardtia_simplex	(Podococcus_barteri	((Manicaria_saccifera	Reinhardtia_latisecta)	Reinhardtia_paiewonskiana)))	(Attalea_speciosa	((Pseudophoenix_vinifera	Bactris_major)	(Elaeis_oleifera	Elaeis_guineensis)))))	(Reinhardtia_gracilis	(Sabal_domingensis	(Serenoa_repens	Phoenix_dactylifera)))))))	Kingia_australis);
((Nypa_fruticans	((((Reinhardtia_simplex	(Pseudophoenix_vinifera	(Reinhardtia_latisecta	Reinhardtia_paiewonskiana)))	(Attalea_speciosa	(Bactris_major	(Elaeis_oleifera	Elaeis_guineensis))))	(Reinhardtia_gracilis	((Podococcus_barteri	((Sabal_domingensis	Phoenix_dactylifera)	(Manicaria_saccifera	Serenoa_repens)))	((Sclerosperma_profizianum	Orania_palindan)	((((Iriartea_deltoidea	Leopoldinia_pulchra)	Pelagodoxa_henryana)	(((Roystonea_regia	Kentiopsis_piersoniorum)	((Hydriastele_microspadix	Veitchia_spiralis)	(Dictyosperma_album	Dypsis_decaryi)))	Heterospathe_cagayanensis))	(((Oenocarpus_minor	Oenocarpus_bataua)	Prestoea_acuminata)	Geonoma_undata))))))	(Calamus_caryotoides	Chamaedorea_seifrizii)))	Kingia_australis);
((Calamus_caryotoides	(Chamaedorea_seifrizii	((((((Reinhardtia_simplex	(Reinhardtia_gracilis	(Podococcus_barteri	(Reinhardtia_latisecta	Reinhardtia_paiewonskiana))))	((Manicaria_saccifera	Attalea_speciosa)	(Bactris_major	(Elaeis_oleifera	Elaeis_guineensis))))	(((Sclerosperma_profizianum	Orania_palindan)	(Geonoma_undata	((Leopoldinia_pulchra	(Oenocarpus_minor	(Oenocarpus_bataua	Prestoea_acuminata)))	(((Hydriastele_microspadix	((Heterospathe_cagayanensis	((Iriartea_deltoidea	Roystonea_regia)	Kentiopsis_piersoniorum))	Dypsis_decaryi))	Dictyosperma_album)	Veitchia_spiralis))))	Pelagodoxa_henryana))	((Sabal_domingensis	Serenoa_repens)	Phoenix_dactylifera))	Pseudophoenix_vinifera)	Nypa_fruticans)))	Kingia_australis);
((Reinhardtia_paiewonskiana	((((Attalea_speciosa	(Bactris_major	(Podococcus_barteri	(Elaeis_oleifera	Elaeis_guineensis))))	(((Leopoldinia_pulchra	((((Manicaria_saccifera	(Iriartea_deltoidea	Roystonea_regia))	Kentiopsis_piersoniorum)	Hydriastele_microspadix)	(((Heterospathe_cagayanensis	Dypsis_decaryi)	Dictyosperma_album)	(Chamaedorea_seifrizii	Veitchia_spiralis))))	(((((Nypa_fruticans	Calamus_caryotoides)	(Orania_palindan	(Serenoa_repens	(Phoenix_dactylifera	Sabal_domingensis))))	Sclerosperma_profizianum)	(Pelagodoxa_henryana	Geonoma_undata))	(Oenocarpus_minor	(Oenocarpus_bataua	Prestoea_acuminata))))	Pseudophoenix_vinifera))	(Reinhardtia_gracilis	Reinhardtia_simplex))	Reinhardtia_latisecta))	Kingia_australis);
(((((((Manicaria_saccifera	Reinhardtia_simplex)	(Reinhardtia_gracilis	(Reinhardtia_latisecta	Reinhardtia_paiewonskiana)))	((Elaeis_oleifera	Elaeis_guineensis)	(Attalea_speciosa	Bactris_major)))	((((Phoenix_dactylifera	(Sabal_domingensis	Serenoa_repens))	Podococcus_barteri)	Nypa_fruticans)	(((Geonoma_undata	Leopoldinia_pulchra)	(Pelagodoxa_henryana	((Chamaedorea_seifrizii	((Iriartea_deltoidea	Heterospathe_cagayanensis)	((Kentiopsis_piersoniorum	Roystonea_regia)	(Hydriastele_microspadix	(Veitchia_spiralis	(Dypsis_decaryi	Dictyosperma_album))))))	(Prestoea_acuminata	(Oenocarpus_minor	Oenocarpus_bataua)))))	(Sclerosperma_profizianum	Orania_palindan))))	Pseudophoenix_vinifera)	Calamus_caryotoides)	Kingia_australis);
((Nypa_fruticans	((((((((Iriartea_deltoidea	Leopoldinia_pulchra)	Geonoma_undata)	Pelagodoxa_henryana)	((Heterospathe_cagayanensis	((Dypsis_decaryi	((Veitchia_spiralis	Kentiopsis_piersoniorum)	Hydriastele_microspadix))	Dictyosperma_album))	((Sclerosperma_profizianum	(Roystonea_regia	(Prestoea_acuminata	(Oenocarpus_minor	Oenocarpus_bataua))))	Chamaedorea_seifrizii)))	Orania_palindan)	((Manicaria_saccifera	(((Pseudophoenix_vinifera	Elaeis_oleifera)	(Reinhardtia_gracilis	Elaeis_guineensis))	(Attalea_speciosa	Bactris_major)))	((Reinhardtia_simplex	(Reinhardtia_latisecta	Reinhardtia_paiewonskiana))	Podococcus_barteri)))	(Phoenix_dactylifera	(Sabal_domingensis	Serenoa_repens)))	Calamus_caryotoides))	Kingia_australis);
(((Reinhardtia_latisecta	Reinhardtia_paiewonskiana)	(Reinhardtia_gracilis	((Reinhardtia_simplex	((((Pseudophoenix_vinifera	(Calamus_caryotoides	(Iriartea_deltoidea	Nypa_fruticans)))	(Pelagodoxa_henryana	((Manicaria_saccifera	(((Hydriastele_microspadix	(Veitchia_spiralis	(Dictyosperma_album	Dypsis_decaryi)))	(Leopoldinia_pulchra	Heterospathe_cagayanensis))	((Sclerosperma_profizianum	(Chamaedorea_seifrizii	(Prestoea_acuminata	(Oenocarpus_minor	Oenocarpus_bataua))))	(Kentiopsis_piersoniorum	Roystonea_regia))))	Geonoma_undata)))	((Serenoa_repens	(Phoenix_dactylifera	Sabal_domingensis))	Orania_palindan))	(Attalea_speciosa	((Elaeis_oleifera	Elaeis_guineensis)	Bactris_major))))	Podococcus_barteri)))	Kingia_australis);
((Calamus_caryotoides	(Nypa_fruticans	((((Orania_palindan	(((Pelagodoxa_henryana	((((Dictyosperma_album	Dypsis_decaryi)	(Veitchia_spiralis	Hydriastele_microspadix))	((Iriartea_deltoidea	Roystonea_regia)	Kentiopsis_piersoniorum))	(Leopoldinia_pulchra	Heterospathe_cagayanensis)))	((Prestoea_acuminata	Oenocarpus_bataua)	Geonoma_undata))	Sclerosperma_profizianum))	(Serenoa_repens	(Phoenix_dactylifera	Sabal_domingensis)))	(((Oenocarpus_minor	(Elaeis_oleifera	Elaeis_guineensis))	((Pseudophoenix_vinifera	Bactris_major)	Attalea_speciosa))	(((Reinhardtia_latisecta	(Manicaria_saccifera	Reinhardtia_gracilis))	Reinhardtia_paiewonskiana)	Reinhardtia_simplex)))	(Chamaedorea_seifrizii	Podococcus_barteri))))	Kingia_australis);
((Calamus_caryotoides	(((((((((Reinhardtia_latisecta	Reinhardtia_paiewonskiana)	Reinhardtia_gracilis)	Reinhardtia_simplex)	Podococcus_barteri)	(Orania_palindan	(((Geonoma_undata	(Leopoldinia_pulchra	(Iriartea_deltoidea	Pelagodoxa_henryana)))	Sclerosperma_profizianum)	(((Hydriastele_microspadix	((Heterospathe_cagayanensis	(Dictyosperma_album	Dypsis_decaryi))	Veitchia_spiralis))	(Roystonea_regia	Kentiopsis_piersoniorum))	(Prestoea_acuminata	Oenocarpus_bataua)))))	((Bactris_major	((Elaeis_oleifera	Elaeis_guineensis)	Oenocarpus_minor))	Attalea_speciosa))	(Chamaedorea_seifrizii	((Manicaria_saccifera	Serenoa_repens)	(Phoenix_dactylifera	Sabal_domingensis))))	Nypa_fruticans)	Pseudophoenix_vinifera))	Kingia_australis);
((Calamus_caryotoides	((((Chamaedorea_seifrizii	(((Reinhardtia_latisecta	Reinhardtia_paiewonskiana)	Reinhardtia_gracilis)	Reinhardtia_simplex))	(((Pseudophoenix_vinifera	Podococcus_barteri)	(Orania_palindan	Sclerosperma_profizianum))	((Pelagodoxa_henryana	Geonoma_undata)	(((Hydriastele_microspadix	((Iriartea_deltoidea	(Heterospathe_cagayanensis	(Dictyosperma_album	Dypsis_decaryi)))	Veitchia_spiralis))	(Roystonea_regia	Kentiopsis_piersoniorum))	((Leopoldinia_pulchra	Prestoea_acuminata)	Oenocarpus_bataua)))))	((Bactris_major	((Elaeis_oleifera	Elaeis_guineensis)	Oenocarpus_minor))	((Manicaria_saccifera	Attalea_speciosa)	(Sabal_domingensis	(Serenoa_repens	Phoenix_dactylifera)))))	Nypa_fruticans))	Kingia_australis);
((Calamus_caryotoides	(Phoenix_dactylifera	(((Nypa_fruticans	Serenoa_repens)	(Orania_palindan	((((Leopoldinia_pulchra	(Iriartea_deltoidea	Pelagodoxa_henryana))	Geonoma_undata)	((Sclerosperma_profizianum	(Chamaedorea_seifrizii	(Oenocarpus_minor	(Prestoea_acuminata	Oenocarpus_bataua))))	(((Veitchia_spiralis	(Dictyosperma_album	Dypsis_decaryi))	(Hydriastele_microspadix	Heterospathe_cagayanensis))	(Roystonea_regia	Kentiopsis_piersoniorum))))	((Pseudophoenix_vinifera	((Attalea_speciosa	((Elaeis_oleifera	Elaeis_guineensis)	Bactris_major))	Sabal_domingensis))	((Reinhardtia_latisecta	(Manicaria_saccifera	Reinhardtia_paiewonskiana))	(Reinhardtia_gracilis	Reinhardtia_simplex))))))	Podococcus_barteri)))	Kingia_australis);
((Calamus_caryotoides	((((Manicaria_saccifera	Serenoa_repens)	(Sabal_domingensis	Phoenix_dactylifera))	(((((((Prestoea_acuminata	(Oenocarpus_bataua	Oenocarpus_minor))	((Chamaedorea_seifrizii	(Heterospathe_cagayanensis	((Hydriastele_microspadix	(Veitchia_spiralis	((Iriartea_deltoidea	Dictyosperma_album)	Dypsis_decaryi)))	Kentiopsis_piersoniorum)))	Roystonea_regia))	Leopoldinia_pulchra)	(Geonoma_undata	Pelagodoxa_henryana))	(Sclerosperma_profizianum	Orania_palindan))	(((Attalea_speciosa	((Elaeis_oleifera	Elaeis_guineensis)	Bactris_major))	(((Reinhardtia_latisecta	Reinhardtia_paiewonskiana)	Reinhardtia_gracilis)	Reinhardtia_simplex))	Podococcus_barteri))	Nypa_fruticans))	Pseudophoenix_vinifera))	Kingia_australis);
((Calamus_caryotoides	((Iriartea_deltoidea	Nypa_fruticans)	((((((Dictyosperma_album	Dypsis_decaryi)	((Veitchia_spiralis	(Kentiopsis_piersoniorum	Roystonea_regia))	Hydriastele_microspadix))	(Pelagodoxa_henryana	(Heterospathe_cagayanensis	(Geonoma_undata	(Leopoldinia_pulchra	(Prestoea_acuminata	(Oenocarpus_bataua	Oenocarpus_minor)))))))	(Sclerosperma_profizianum	Orania_palindan))	(((Manicaria_saccifera	Attalea_speciosa)	((Elaeis_oleifera	Elaeis_guineensis)	(Podococcus_barteri	(Pseudophoenix_vinifera	Bactris_major))))	(((Reinhardtia_gracilis	Reinhardtia_latisecta)	Reinhardtia_paiewonskiana)	Reinhardtia_simplex)))	((Serenoa_repens	(Sabal_domingensis	Phoenix_dactylifera))	Chamaedorea_seifrizii))))	Kingia_australis);
((Calamus_caryotoides	(((Nypa_fruticans	(Oenocarpus_minor	Podococcus_barteri))	((((Reinhardtia_latisecta	Reinhardtia_paiewonskiana)	(Reinhardtia_gracilis	Reinhardtia_simplex))	((Orania_palindan	(Geonoma_undata	Pelagodoxa_henryana))	((Heterospathe_cagayanensis	(Dypsis_decaryi	(((Iriartea_deltoidea	Roystonea_regia)	Dictyosperma_album)	((Hydriastele_microspadix	Kentiopsis_piersoniorum)	Veitchia_spiralis))))	(Leopoldinia_pulchra	((Prestoea_acuminata	Oenocarpus_bataua)	Sclerosperma_profizianum)))))	(((Manicaria_saccifera	Attalea_speciosa)	((Elaeis_oleifera	Elaeis_guineensis)	Bactris_major))	((Serenoa_repens	(Sabal_domingensis	Phoenix_dactylifera))	Pseudophoenix_vinifera))))	Chamaedorea_seifrizii))	Kingia_australis);
((((Sabal_domingensis	Phoenix_dactylifera)	(Serenoa_repens	((Chamaedorea_seifrizii	(Podococcus_barteri	((((Manicaria_saccifera	Attalea_speciosa)	(Bactris_major	((Elaeis_oleifera	Elaeis_guineensis)	Oenocarpus_minor)))	(((Reinhardtia_paiewonskiana	Reinhardtia_latisecta)	Reinhardtia_simplex)	Reinhardtia_gracilis))	(((((Kentiopsis_piersoniorum	Roystonea_regia)	(Hydriastele_microspadix	((Dypsis_decaryi	Dictyosperma_album)	Veitchia_spiralis)))	(Heterospathe_cagayanensis	Iriartea_deltoidea))	(Pelagodoxa_henryana	(Geonoma_undata	((Prestoea_acuminata	Oenocarpus_bataua)	Leopoldinia_pulchra))))	((Pseudophoenix_vinifera	Orania_palindan)	Sclerosperma_profizianum)))))	Nypa_fruticans)))	Calamus_caryotoides)	Kingia_australis);
(((((((Oenocarpus_minor	Podococcus_barteri)	(((Bactris_major	((Elaeis_oleifera	Elaeis_guineensis)	Attalea_speciosa))	((Reinhardtia_paiewonskiana	Reinhardtia_latisecta)	(Reinhardtia_gracilis	Reinhardtia_simplex)))	(((Pseudophoenix_vinifera	(Manicaria_saccifera	Roystonea_regia))	(Orania_palindan	Sclerosperma_profizianum))	(((Leopoldinia_pulchra	(Geonoma_undata	Pelagodoxa_henryana))	((Kentiopsis_piersoniorum	(((Iriartea_deltoidea	Hydriastele_microspadix)	(Dictyosperma_album	Dypsis_decaryi))	Veitchia_spiralis))	Heterospathe_cagayanensis))	(Prestoea_acuminata	Oenocarpus_bataua)))))	Nypa_fruticans)	(Phoenix_dactylifera	(Chamaedorea_seifrizii	Sabal_domingensis)))	Serenoa_repens)	Calamus_caryotoides)	Kingia_australis);
((((Phoenix_dactylifera	((((Pelagodoxa_henryana	Chamaedorea_seifrizii)	(((Attalea_speciosa	(Bactris_major	(Elaeis_oleifera	Elaeis_guineensis)))	(((Reinhardtia_paiewonskiana	Reinhardtia_latisecta)	Reinhardtia_gracilis)	Reinhardtia_simplex))	(((Orania_palindan	Sclerosperma_profizianum)	(((((Veitchia_spiralis	((Dypsis_decaryi	Dictyosperma_album)	Kentiopsis_piersoniorum))	Hydriastele_microspadix)	Heterospathe_cagayanensis)	((Pseudophoenix_vinifera	Roystonea_regia)	(Prestoea_acuminata	Oenocarpus_bataua)))	((Iriartea_deltoidea	Leopoldinia_pulchra)	Geonoma_undata)))	Sabal_domingensis)))	Nypa_fruticans)	(Serenoa_repens	Manicaria_saccifera)))	(Oenocarpus_minor	Podococcus_barteri))	Calamus_caryotoides)	Kingia_australis);
((Nypa_fruticans	(Chamaedorea_seifrizii	((((Podococcus_barteri	Pelagodoxa_henryana)	(((Manicaria_saccifera	Orania_palindan)	((Leopoldinia_pulchra	Geonoma_undata)	(Sclerosperma_profizianum	(Roystonea_regia	(Prestoea_acuminata	Oenocarpus_bataua)))))	(((((Dypsis_decaryi	Dictyosperma_album)	Veitchia_spiralis)	Hydriastele_microspadix)	Kentiopsis_piersoniorum)	(Iriartea_deltoidea	Heterospathe_cagayanensis))))	((Bactris_major	((Oenocarpus_minor	(Elaeis_oleifera	Elaeis_guineensis))	Attalea_speciosa))	(((Reinhardtia_paiewonskiana	Reinhardtia_latisecta)	Reinhardtia_gracilis)	Reinhardtia_simplex)))	(((Pseudophoenix_vinifera	Calamus_caryotoides)	Serenoa_repens)	(Sabal_domingensis	Phoenix_dactylifera)))))	Kingia_australis);
((Calamus_caryotoides	((((Serenoa_repens	Phoenix_dactylifera)	Sabal_domingensis)	((Nypa_fruticans	Chamaedorea_seifrizii)	((((Geonoma_undata	(Prestoea_acuminata	(Oenocarpus_minor	(Leopoldinia_pulchra	Oenocarpus_bataua))))	((((Manicaria_saccifera	Roystonea_regia)	Kentiopsis_piersoniorum)	(Hydriastele_microspadix	(Veitchia_spiralis	((Iriartea_deltoidea	Heterospathe_cagayanensis)	(Dypsis_decaryi	Dictyosperma_album)))))	Pelagodoxa_henryana))	(Sclerosperma_profizianum	Orania_palindan))	(((Attalea_speciosa	((Elaeis_oleifera	Elaeis_guineensis)	Bactris_major))	((Reinhardtia_paiewonskiana	(Reinhardtia_gracilis	Reinhardtia_latisecta))	Reinhardtia_simplex))	Podococcus_barteri))))	Pseudophoenix_vinifera))	Kingia_australis);
((Calamus_caryotoides	(((Phoenix_dactylifera	Sabal_domingensis)	((Manicaria_saccifera	Serenoa_repens)	(((Iriartea_deltoidea	Nypa_fruticans)	Chamaedorea_seifrizii)	(((((Leopoldinia_pulchra	Geonoma_undata)	Pelagodoxa_henryana)	((Prestoea_acuminata	(Oenocarpus_minor	Oenocarpus_bataua))	(Heterospathe_cagayanensis	((Roystonea_regia	Kentiopsis_piersoniorum)	(Hydriastele_microspadix	(Veitchia_spiralis	(Dypsis_decaryi	Dictyosperma_album)))))))	(Sclerosperma_profizianum	Orania_palindan))	(((Elaeis_oleifera	Elaeis_guineensis)	(Bactris_major	Attalea_speciosa))	((Podococcus_barteri	(Reinhardtia_paiewonskiana	(Reinhardtia_gracilis	Reinhardtia_latisecta)))	Reinhardtia_simplex))))))	Pseudophoenix_vinifera))	Kingia_australis);
((Calamus_caryotoides	((((Phoenix_dactylifera	Sabal_domingensis)	((Manicaria_saccifera	Serenoa_repens)	((((((Pelagodoxa_henryana	Geonoma_undata)	((Leopoldinia_pulchra	(Prestoea_acuminata	Oenocarpus_bataua))	((Iriartea_deltoidea	(Oenocarpus_minor	Heterospathe_cagayanensis))	(((Veitchia_spiralis	(Dypsis_decaryi	Dictyosperma_album))	Hydriastele_microspadix)	(Roystonea_regia	Kentiopsis_piersoniorum)))))	Sclerosperma_profizianum)	Orania_palindan)	(((Elaeis_oleifera	Elaeis_guineensis)	(Bactris_major	Attalea_speciosa))	((Podococcus_barteri	(Reinhardtia_paiewonskiana	(Reinhardtia_gracilis	Reinhardtia_latisecta)))	Reinhardtia_simplex)))	Nypa_fruticans)))	Pseudophoenix_vinifera)	Chamaedorea_seifrizii))	Kingia_australis);
((Calamus_caryotoides	((((((((Pelagodoxa_henryana	Geonoma_undata)	(((Prestoea_acuminata	(Oenocarpus_minor	(Leopoldinia_pulchra	Oenocarpus_bataua)))	Sclerosperma_profizianum)	(((Iriartea_deltoidea	Heterospathe_cagayanensis)	((Veitchia_spiralis	((Dictyosperma_album	Dypsis_decaryi)	Hydriastele_microspadix))	Kentiopsis_piersoniorum))	Roystonea_regia)))	Orania_palindan)	((Attalea_speciosa	((Elaeis_oleifera	Elaeis_guineensis)	Bactris_major))	((Podococcus_barteri	(Reinhardtia_paiewonskiana	(Manicaria_saccifera	(Reinhardtia_gracilis	Reinhardtia_latisecta))))	Reinhardtia_simplex)))	(Serenoa_repens	(Phoenix_dactylifera	Sabal_domingensis)))	Nypa_fruticans)	Pseudophoenix_vinifera)	Chamaedorea_seifrizii))	Kingia_australis);
((Calamus_caryotoides	(((((((Pelagodoxa_henryana	Orania_palindan)	((((Manicaria_saccifera	Attalea_speciosa)	((Elaeis_oleifera	Elaeis_guineensis)	Bactris_major))	(((Reinhardtia_paiewonskiana	Reinhardtia_latisecta)	Reinhardtia_gracilis)	Reinhardtia_simplex))	(((Roystonea_regia	(Prestoea_acuminata	(Oenocarpus_minor	Oenocarpus_bataua)))	Sclerosperma_profizianum)	((Iriartea_deltoidea	Heterospathe_cagayanensis)	(((Kentiopsis_piersoniorum	(Veitchia_spiralis	Hydriastele_microspadix))	Dypsis_decaryi)	Dictyosperma_album)))))	(Leopoldinia_pulchra	Geonoma_undata))	(Serenoa_repens	(Phoenix_dactylifera	Sabal_domingensis)))	Nypa_fruticans)	(Podococcus_barteri	Pseudophoenix_vinifera))	Chamaedorea_seifrizii))	Kingia_australis);
((Reinhardtia_paiewonskiana	((Reinhardtia_latisecta	(Reinhardtia_simplex	((((Sclerosperma_profizianum	(((Geonoma_undata	(Prestoea_acuminata	(Leopoldinia_pulchra	Oenocarpus_bataua)))	Pelagodoxa_henryana)	((Manicaria_saccifera	(Pseudophoenix_vinifera	Roystonea_regia))	((Iriartea_deltoidea	Heterospathe_cagayanensis)	((Dictyosperma_album	Dypsis_decaryi)	((Veitchia_spiralis	Kentiopsis_piersoniorum)	Hydriastele_microspadix))))))	Orania_palindan)	(((Serenoa_repens	(Phoenix_dactylifera	Sabal_domingensis))	(Nypa_fruticans	Calamus_caryotoides))	Chamaedorea_seifrizii))	(Bactris_major	(Attalea_speciosa	((Podococcus_barteri	Oenocarpus_minor)	(Elaeis_oleifera	Elaeis_guineensis)))))))	Reinhardtia_gracilis))	Kingia_australis);
((Calamus_caryotoides	((Iriartea_deltoidea	Nypa_fruticans)	((((Manicaria_saccifera	Serenoa_repens)	Sabal_domingensis)	Phoenix_dactylifera)	(Chamaedorea_seifrizii	(((Leopoldinia_pulchra	(Attalea_speciosa	(((Pseudophoenix_vinifera	Oenocarpus_minor)	(Elaeis_guineensis	Elaeis_oleifera))	Bactris_major)))	((((Orania_palindan	Pelagodoxa_henryana)	((Roystonea_regia	Kentiopsis_piersoniorum)	(Heterospathe_cagayanensis	(Veitchia_spiralis	(Hydriastele_microspadix	(Dypsis_decaryi	Dictyosperma_album))))))	(Geonoma_undata	(Sclerosperma_profizianum	(Prestoea_acuminata	Oenocarpus_bataua))))	((Reinhardtia_gracilis	(Reinhardtia_paiewonskiana	Reinhardtia_latisecta))	Reinhardtia_simplex)))	Podococcus_barteri)))))	Kingia_australis);
((Calamus_caryotoides	(((Sabal_domingensis	Phoenix_dactylifera)	Chamaedorea_seifrizii)	((Attalea_speciosa	(((Pseudophoenix_vinifera	Oenocarpus_minor)	(Elaeis_guineensis	Elaeis_oleifera))	Bactris_major))	((Manicaria_saccifera	Serenoa_repens)	((Iriartea_deltoidea	Nypa_fruticans)	(((((Leopoldinia_pulchra	Geonoma_undata)	Pelagodoxa_henryana)	(((Roystonea_regia	Kentiopsis_piersoniorum)	(Heterospathe_cagayanensis	(Hydriastele_microspadix	((Dypsis_decaryi	Dictyosperma_album)	Veitchia_spiralis))))	(Sclerosperma_profizianum	(Prestoea_acuminata	Oenocarpus_bataua))))	Orania_palindan)	(Podococcus_barteri	(((Reinhardtia_gracilis	Reinhardtia_paiewonskiana)	Reinhardtia_latisecta)	Reinhardtia_simplex))))))))	Kingia_australis);
((Iriartea_deltoidea	(Nypa_fruticans	((((((Leopoldinia_pulchra	Heterospathe_cagayanensis)	(Kentiopsis_piersoniorum	((Hydriastele_microspadix	(Dictyosperma_album	Dypsis_decaryi))	Veitchia_spiralis)))	((Roystonea_regia	(Sclerosperma_profizianum	Chamaedorea_seifrizii))	(Prestoea_acuminata	(Oenocarpus_minor	Oenocarpus_bataua))))	((((Elaeis_guineensis	Elaeis_oleifera)	(Bactris_major	Attalea_speciosa))	((Reinhardtia_paiewonskiana	(Reinhardtia_gracilis	Reinhardtia_latisecta))	Reinhardtia_simplex))	Geonoma_undata))	(Podococcus_barteri	((Manicaria_saccifera	Serenoa_repens)	(Pelagodoxa_henryana	Orania_palindan))))	((Sabal_domingensis	Phoenix_dactylifera)	(Pseudophoenix_vinifera	Calamus_caryotoides)))))	Kingia_australis);
((Iriartea_deltoidea	(Nypa_fruticans	(((((Orania_palindan	((Leopoldinia_pulchra	Geonoma_undata)	((Heterospathe_cagayanensis	((Dypsis_decaryi	Dictyosperma_album)	(Hydriastele_microspadix	(Veitchia_spiralis	Kentiopsis_piersoniorum))))	((Roystonea_regia	Sclerosperma_profizianum)	(Prestoea_acuminata	Oenocarpus_bataua)))))	Manicaria_saccifera)	((Pelagodoxa_henryana	((Reinhardtia_paiewonskiana	Reinhardtia_latisecta)	(Reinhardtia_gracilis	Reinhardtia_simplex)))	(Attalea_speciosa	((Oenocarpus_minor	(Elaeis_guineensis	Elaeis_oleifera))	Bactris_major))))	Podococcus_barteri)	((Serenoa_repens	(Sabal_domingensis	Phoenix_dactylifera))	(Pseudophoenix_vinifera	(Chamaedorea_seifrizii	Calamus_caryotoides))))))	Kingia_australis);
((((((((Orania_palindan	((Reinhardtia_gracilis	((Pelagodoxa_henryana	Geonoma_undata)	Leopoldinia_pulchra))	((Heterospathe_cagayanensis	(Dictyosperma_album	(((Hydriastele_microspadix	Veitchia_spiralis)	Kentiopsis_piersoniorum)	Dypsis_decaryi)))	(Sclerosperma_profizianum	((Prestoea_acuminata	Oenocarpus_bataua)	Roystonea_regia)))))	(((Reinhardtia_paiewonskiana	Reinhardtia_latisecta)	Reinhardtia_simplex)	((Serenoa_repens	Manicaria_saccifera)	((Attalea_speciosa	((Oenocarpus_minor	(Elaeis_guineensis	Elaeis_oleifera))	Bactris_major))	Sabal_domingensis))))	Podococcus_barteri)	((Pseudophoenix_vinifera	Calamus_caryotoides)	Phoenix_dactylifera))	Chamaedorea_seifrizii)	Iriartea_deltoidea)	Nypa_fruticans)	Kingia_australis);
((Calamus_caryotoides	(((Phoenix_dactylifera	((((((Elaeis_guineensis	Elaeis_oleifera)	(Bactris_major	Attalea_speciosa))	(((Orania_palindan	(Pelagodoxa_henryana	Geonoma_undata))	(((Dypsis_decaryi	((((Iriartea_deltoidea	Heterospathe_cagayanensis)	Hydriastele_microspadix)	Veitchia_spiralis)	Dictyosperma_album))	Kentiopsis_piersoniorum)	(Sclerosperma_profizianum	((Chamaedorea_seifrizii	(Prestoea_acuminata	(Oenocarpus_minor	Oenocarpus_bataua)))	Roystonea_regia))))	(Manicaria_saccifera	((Reinhardtia_gracilis	(Podococcus_barteri	(Reinhardtia_paiewonskiana	Reinhardtia_latisecta)))	Reinhardtia_simplex))))	Leopoldinia_pulchra)	Sabal_domingensis)	Pseudophoenix_vinifera))	Serenoa_repens)	Nypa_fruticans))	Kingia_australis);
((Calamus_caryotoides	(Phoenix_dactylifera	(((Podococcus_barteri	(((Oenocarpus_minor	Pelagodoxa_henryana)	((Leopoldinia_pulchra	Geonoma_undata)	(((((Dictyosperma_album	Dypsis_decaryi)	((Veitchia_spiralis	(Roystonea_regia	Kentiopsis_piersoniorum))	Hydriastele_microspadix))	Heterospathe_cagayanensis)	(Prestoea_acuminata	Oenocarpus_bataua))	(Sclerosperma_profizianum	Orania_palindan))))	(((Elaeis_guineensis	Elaeis_oleifera)	(Bactris_major	Attalea_speciosa))	(Reinhardtia_simplex	(Reinhardtia_paiewonskiana	(Reinhardtia_gracilis	Reinhardtia_latisecta))))))	(Chamaedorea_seifrizii	(Iriartea_deltoidea	Nypa_fruticans)))	((Pseudophoenix_vinifera	Sabal_domingensis)	(Manicaria_saccifera	Serenoa_repens)))))	Kingia_australis);
(((Iriartea_deltoidea	Nypa_fruticans)	(((Sabal_domingensis	Serenoa_repens)	(Calamus_caryotoides	Phoenix_dactylifera))	((Pseudophoenix_vinifera	Podococcus_barteri)	(((Manicaria_saccifera	Sclerosperma_profizianum)	((Orania_palindan	((Geonoma_undata	Pelagodoxa_henryana)	(((((Dictyosperma_album	Dypsis_decaryi)	Hydriastele_microspadix)	Veitchia_spiralis)	(Roystonea_regia	Kentiopsis_piersoniorum))	Heterospathe_cagayanensis)))	(Leopoldinia_pulchra	(Prestoea_acuminata	(Oenocarpus_minor	Oenocarpus_bataua)))))	(Chamaedorea_seifrizii	((((Elaeis_guineensis	Elaeis_oleifera)	Bactris_major)	Attalea_speciosa)	(Reinhardtia_simplex	((Reinhardtia_paiewonskiana	Reinhardtia_latisecta)	Reinhardtia_gracilis))))))))	Kingia_australis);
((Calamus_caryotoides	((Iriartea_deltoidea	Nypa_fruticans)	((Chamaedorea_seifrizii	(((Pseudophoenix_vinifera	Sabal_domingensis)	Serenoa_repens)	Phoenix_dactylifera))	(Podococcus_barteri	(((((Elaeis_guineensis	Elaeis_oleifera)	Bactris_major)	Attalea_speciosa)	(Manicaria_saccifera	(Reinhardtia_simplex	((Reinhardtia_paiewonskiana	Reinhardtia_latisecta)	Reinhardtia_gracilis))))	(((Prestoea_acuminata	(Oenocarpus_minor	Oenocarpus_bataua))	(((Dictyosperma_album	Dypsis_decaryi)	(Heterospathe_cagayanensis	(Hydriastele_microspadix	Veitchia_spiralis)))	(Kentiopsis_piersoniorum	Roystonea_regia)))	((Sclerosperma_profizianum	Orania_palindan)	((Leopoldinia_pulchra	Geonoma_undata)	Pelagodoxa_henryana))))))))	Kingia_australis);
((Calamus_caryotoides	((((Sabal_domingensis	Serenoa_repens)	Phoenix_dactylifera)	((((((Elaeis_guineensis	Elaeis_oleifera)	(Bactris_major	Attalea_speciosa))	(Reinhardtia_simplex	(Podococcus_barteri	(Reinhardtia_paiewonskiana	Reinhardtia_latisecta))))	(Reinhardtia_gracilis	((((((Leopoldinia_pulchra	(Prestoea_acuminata	Oenocarpus_bataua))	((Dictyosperma_album	Dypsis_decaryi)	((Veitchia_spiralis	(Roystonea_regia	Heterospathe_cagayanensis))	(Hydriastele_microspadix	Kentiopsis_piersoniorum))))	Geonoma_undata)	(Pelagodoxa_henryana	Oenocarpus_minor))	Manicaria_saccifera)	(Sclerosperma_profizianum	Orania_palindan))))	Chamaedorea_seifrizii)	(Iriartea_deltoidea	Nypa_fruticans)))	Pseudophoenix_vinifera))	Kingia_australis);
((Calamus_caryotoides	((Podococcus_barteri	Pseudophoenix_vinifera)	(((Sabal_domingensis	Phoenix_dactylifera)	Serenoa_repens)	((Chamaedorea_seifrizii	(((Reinhardtia_simplex	(Reinhardtia_paiewonskiana	Reinhardtia_latisecta))	(Attalea_speciosa	((Elaeis_oleifera	Elaeis_guineensis)	Bactris_major)))	((Manicaria_saccifera	(Sclerosperma_profizianum	Orania_palindan))	(((Leopoldinia_pulchra	Geonoma_undata)	Pelagodoxa_henryana)	(((Oenocarpus_bataua	Oenocarpus_minor)	Prestoea_acuminata)	(Heterospathe_cagayanensis	(Hydriastele_microspadix	((Roystonea_regia	Kentiopsis_piersoniorum)	((Dypsis_decaryi	Dictyosperma_album)	Veitchia_spiralis)))))))))	(Reinhardtia_gracilis	(Iriartea_deltoidea	Nypa_fruticans))))))	Kingia_australis);
(((Calamus_caryotoides	(Podococcus_barteri	((Phoenix_dactylifera	(Serenoa_repens	Sabal_domingensis))	(Pseudophoenix_vinifera	((Nypa_fruticans	Chamaedorea_seifrizii)	(((Manicaria_saccifera	(Reinhardtia_simplex	(Reinhardtia_gracilis	(Reinhardtia_paiewonskiana	Reinhardtia_latisecta))))	((Elaeis_oleifera	Elaeis_guineensis)	(Bactris_major	Attalea_speciosa)))	((Sclerosperma_profizianum	Orania_palindan)	(((Roystonea_regia	Kentiopsis_piersoniorum)	(Heterospathe_cagayanensis	(Hydriastele_microspadix	(Veitchia_spiralis	(Dictyosperma_album	Dypsis_decaryi)))))	(Pelagodoxa_henryana	(Geonoma_undata	(((Oenocarpus_bataua	Oenocarpus_minor)	Prestoea_acuminata)	Leopoldinia_pulchra)))))))))))	Iriartea_deltoidea)	Kingia_australis);
((Calamus_caryotoides	((((Nypa_fruticans	(Chamaedorea_seifrizii	(Podococcus_barteri	(((Reinhardtia_simplex	(Reinhardtia_paiewonskiana	(Reinhardtia_gracilis	Reinhardtia_latisecta)))	((Elaeis_oleifera	Elaeis_guineensis)	(Bactris_major	(Manicaria_saccifera	Attalea_speciosa))))	(Orania_palindan	((((Hydriastele_microspadix	(Veitchia_spiralis	(Dictyosperma_album	Dypsis_decaryi)))	((Roystonea_regia	Kentiopsis_piersoniorum)	Heterospathe_cagayanensis))	(Pelagodoxa_henryana	(Geonoma_undata	((Oenocarpus_bataua	Oenocarpus_minor)	Prestoea_acuminata))))	((Leopoldinia_pulchra	Iriartea_deltoidea)	Sclerosperma_profizianum)))))))	(Phoenix_dactylifera	Sabal_domingensis))	Pseudophoenix_vinifera)	Serenoa_repens))	Kingia_australis);
((Nypa_fruticans	((((Serenoa_repens	(Phoenix_dactylifera	Sabal_domingensis))	Chamaedorea_seifrizii)	((((Manicaria_saccifera	Iriartea_deltoidea)	Sclerosperma_profizianum)	Podococcus_barteri)	(((Reinhardtia_simplex	((Reinhardtia_paiewonskiana	Reinhardtia_latisecta)	Reinhardtia_gracilis))	(Attalea_speciosa	((Elaeis_oleifera	Elaeis_guineensis)	Bactris_major)))	(Orania_palindan	((Pelagodoxa_henryana	(Leopoldinia_pulchra	Geonoma_undata))	(((((Hydriastele_microspadix	Veitchia_spiralis)	Heterospathe_cagayanensis)	(Dictyosperma_album	Dypsis_decaryi))	(Kentiopsis_piersoniorum	Roystonea_regia))	((Oenocarpus_bataua	Oenocarpus_minor)	Prestoea_acuminata)))))))	(Pseudophoenix_vinifera	Calamus_caryotoides)))	Kingia_australis);
((Chamaedorea_seifrizii	(((Pseudophoenix_vinifera	(Serenoa_repens	Calamus_caryotoides))	(((Podococcus_barteri	(Leopoldinia_pulchra	((Reinhardtia_simplex	((Reinhardtia_paiewonskiana	Reinhardtia_latisecta)	Reinhardtia_gracilis))	(Attalea_speciosa	((Elaeis_oleifera	Elaeis_guineensis)	Bactris_major)))))	(((Manicaria_saccifera	Sclerosperma_profizianum)	Orania_palindan)	((Pelagodoxa_henryana	Geonoma_undata)	((Heterospathe_cagayanensis	(((Hydriastele_microspadix	(Dictyosperma_album	(Kentiopsis_piersoniorum	Roystonea_regia)))	Veitchia_spiralis)	Dypsis_decaryi))	((Oenocarpus_bataua	Oenocarpus_minor)	Prestoea_acuminata)))))	(Iriartea_deltoidea	Nypa_fruticans)))	(Phoenix_dactylifera	Sabal_domingensis)))	Kingia_australis);
((Reinhardtia_paiewonskiana	(Reinhardtia_latisecta	(Reinhardtia_gracilis	(((Pseudophoenix_vinifera	((Elaeis_oleifera	Elaeis_guineensis)	(Bactris_major	Attalea_speciosa)))	((((Manicaria_saccifera	Sclerosperma_profizianum)	Orania_palindan)	((Pelagodoxa_henryana	Geonoma_undata)	(((Kentiopsis_piersoniorum	(Iriartea_deltoidea	Roystonea_regia))	((Veitchia_spiralis	Hydriastele_microspadix)	(Dypsis_decaryi	((Leopoldinia_pulchra	Heterospathe_cagayanensis)	Dictyosperma_album))))	(Oenocarpus_bataua	Prestoea_acuminata))))	((Chamaedorea_seifrizii	(Oenocarpus_minor	Podococcus_barteri))	(((Phoenix_dactylifera	Sabal_domingensis)	(Serenoa_repens	Calamus_caryotoides))	Nypa_fruticans))))	Reinhardtia_simplex))))	Kingia_australis);
((Calamus_caryotoides	((Iriartea_deltoidea	Nypa_fruticans)	(((((Reinhardtia_gracilis	Reinhardtia_simplex)	(Reinhardtia_paiewonskiana	Reinhardtia_latisecta))	(((Pseudophoenix_vinifera	Orania_palindan)	Sclerosperma_profizianum)	((Pelagodoxa_henryana	(Leopoldinia_pulchra	Geonoma_undata))	((((Veitchia_spiralis	(Hydriastele_microspadix	(Kentiopsis_piersoniorum	Roystonea_regia)))	(Dypsis_decaryi	Dictyosperma_album))	Heterospathe_cagayanensis)	(Oenocarpus_bataua	Prestoea_acuminata)))))	((((Elaeis_oleifera	Elaeis_guineensis)	(Oenocarpus_minor	Podococcus_barteri))	(Chamaedorea_seifrizii	Bactris_major))	(Manicaria_saccifera	Attalea_speciosa)))	((Phoenix_dactylifera	Sabal_domingensis)	Serenoa_repens))))	Kingia_australis);
(((Reinhardtia_paiewonskiana	Reinhardtia_latisecta)	(Reinhardtia_gracilis	((((Oenocarpus_minor	Podococcus_barteri)	((Manicaria_saccifera	Attalea_speciosa)	(Elaeis_oleifera	Elaeis_guineensis)))	((((((((((Kentiopsis_piersoniorum	Roystonea_regia)	((((Veitchia_spiralis	Hydriastele_microspadix)	Dictyosperma_album)	Dypsis_decaryi)	Heterospathe_cagayanensis))	Leopoldinia_pulchra)	(Pseudophoenix_vinifera	Orania_palindan))	(Oenocarpus_bataua	Prestoea_acuminata))	Geonoma_undata)	Sclerosperma_profizianum)	Pelagodoxa_henryana)	((Phoenix_dactylifera	Sabal_domingensis)	Serenoa_repens))	((Chamaedorea_seifrizii	Bactris_major)	(Calamus_caryotoides	(Iriartea_deltoidea	Nypa_fruticans)))))	Reinhardtia_simplex)))	Kingia_australis);
((Calamus_caryotoides	(Bactris_major	((((Elaeis_oleifera	Elaeis_guineensis)	(Oenocarpus_minor	Podococcus_barteri))	(((((((Kentiopsis_piersoniorum	(Iriartea_deltoidea	Roystonea_regia))	(((Hydriastele_microspadix	(Dictyosperma_album	Dypsis_decaryi))	Veitchia_spiralis)	Heterospathe_cagayanensis))	(Oenocarpus_bataua	Prestoea_acuminata))	(Pelagodoxa_henryana	(Leopoldinia_pulchra	Geonoma_undata)))	(Sclerosperma_profizianum	Orania_palindan))	((((Phoenix_dactylifera	Sabal_domingensis)	Serenoa_repens)	Chamaedorea_seifrizii)	(Nypa_fruticans	Pseudophoenix_vinifera)))	(Reinhardtia_simplex	((Reinhardtia_gracilis	Reinhardtia_paiewonskiana)	Reinhardtia_latisecta))))	(Manicaria_saccifera	Attalea_speciosa))))	Kingia_australis);
((Calamus_caryotoides	(Chamaedorea_seifrizii	((Pseudophoenix_vinifera	((((Reinhardtia_simplex	((Reinhardtia_paiewonskiana	Reinhardtia_latisecta)	Reinhardtia_gracilis))	((Bactris_major	Attalea_speciosa)	((Elaeis_oleifera	Elaeis_guineensis)	(Oenocarpus_minor	Podococcus_barteri))))	((((Dypsis_decaryi	Heterospathe_cagayanensis)	(((Manicaria_saccifera	Roystonea_regia)	Dictyosperma_album)	((Veitchia_spiralis	Kentiopsis_piersoniorum)	Hydriastele_microspadix)))	(Prestoea_acuminata	(Oenocarpus_bataua	(Pelagodoxa_henryana	(Leopoldinia_pulchra	Geonoma_undata)))))	(Sclerosperma_profizianum	Orania_palindan)))	((Phoenix_dactylifera	Sabal_domingensis)	Serenoa_repens)))	(Iriartea_deltoidea	Nypa_fruticans))))	Kingia_australis);
((Calamus_caryotoides	((Roystonea_regia	((((Manicaria_saccifera	Attalea_speciosa)	((Elaeis_oleifera	Elaeis_guineensis)	Bactris_major))	(Reinhardtia_simplex	(Reinhardtia_gracilis	(Reinhardtia_latisecta	Reinhardtia_paiewonskiana))))	(((Podococcus_barteri	Nypa_fruticans)	(Chamaedorea_seifrizii	(Phoenix_dactylifera	(Sabal_domingensis	Serenoa_repens))))	(Orania_palindan	(Sclerosperma_profizianum	(((Iriartea_deltoidea	Heterospathe_cagayanensis)	(Kentiopsis_piersoniorum	((Veitchia_spiralis	(Dictyosperma_album	Dypsis_decaryi))	Hydriastele_microspadix)))	(((Geonoma_undata	Leopoldinia_pulchra)	(Prestoea_acuminata	(Oenocarpus_minor	Oenocarpus_bataua)))	Pelagodoxa_henryana)))))))	Pseudophoenix_vinifera))	Kingia_australis);
((Pseudophoenix_vinifera	(Chamaedorea_seifrizii	((((Iriartea_deltoidea	Nypa_fruticans)	(Serenoa_repens	(Phoenix_dactylifera	Sabal_domingensis)))	((((Elaeis_oleifera	Elaeis_guineensis)	(Bactris_major	Attalea_speciosa))	(Manicaria_saccifera	(Reinhardtia_simplex	(Reinhardtia_gracilis	(Podococcus_barteri	(Reinhardtia_latisecta	Reinhardtia_paiewonskiana))))))	(((Leopoldinia_pulchra	(Geonoma_undata	Pelagodoxa_henryana))	((Sclerosperma_profizianum	(Roystonea_regia	(Prestoea_acuminata	(Oenocarpus_minor	Oenocarpus_bataua))))	(Heterospathe_cagayanensis	(Kentiopsis_piersoniorum	(Hydriastele_microspadix	((Veitchia_spiralis	Dictyosperma_album)	Dypsis_decaryi))))))	Orania_palindan)))	Calamus_caryotoides)))	Kingia_australis);
((Calamus_caryotoides	(((Chamaedorea_seifrizii	Iriartea_deltoidea)	((((Elaeis_oleifera	Elaeis_guineensis)	(Bactris_major	(Manicaria_saccifera	Attalea_speciosa)))	((Reinhardtia_simplex	(Reinhardtia_gracilis	(Podococcus_barteri	(Reinhardtia_latisecta	Reinhardtia_paiewonskiana))))	(Orania_palindan	(Sclerosperma_profizianum	((Pelagodoxa_henryana	(Leopoldinia_pulchra	Geonoma_undata))	((Roystonea_regia	(Prestoea_acuminata	(Oenocarpus_minor	Oenocarpus_bataua)))	(Heterospathe_cagayanensis	(Kentiopsis_piersoniorum	((Veitchia_spiralis	(Dypsis_decaryi	Dictyosperma_album))	Hydriastele_microspadix)))))))))	(Serenoa_repens	(Phoenix_dactylifera	(Pseudophoenix_vinifera	Sabal_domingensis)))))	Nypa_fruticans))	Kingia_australis);
(((Nypa_fruticans	Iriartea_deltoidea)	(Calamus_caryotoides	(((((Reinhardtia_simplex	(Reinhardtia_gracilis	(Podococcus_barteri	(Reinhardtia_latisecta	Reinhardtia_paiewonskiana))))	(Attalea_speciosa	((Elaeis_oleifera	Elaeis_guineensis)	Bactris_major)))	((Sclerosperma_profizianum	((Prestoea_acuminata	(Oenocarpus_minor	Oenocarpus_bataua))	((Heterospathe_cagayanensis	((Veitchia_spiralis	(Dypsis_decaryi	Dictyosperma_album))	Hydriastele_microspadix))	(Kentiopsis_piersoniorum	Roystonea_regia))))	(((Phoenix_dactylifera	(Sabal_domingensis	(Manicaria_saccifera	Serenoa_repens)))	Orania_palindan)	(Pelagodoxa_henryana	(Leopoldinia_pulchra	Geonoma_undata)))))	Pseudophoenix_vinifera)	Chamaedorea_seifrizii)))	Kingia_australis);
((Reinhardtia_paiewonskiana	((Reinhardtia_gracilis	((((Pseudophoenix_vinifera	((Manicaria_saccifera	Attalea_speciosa)	((Elaeis_oleifera	Elaeis_guineensis)	Bactris_major)))	(((Sclerosperma_profizianum	Orania_palindan)	(((Prestoea_acuminata	(Oenocarpus_minor	Oenocarpus_bataua))	(Leopoldinia_pulchra	Geonoma_undata))	(Pelagodoxa_henryana	(((Iriartea_deltoidea	Heterospathe_cagayanensis)	((Veitchia_spiralis	(Dypsis_decaryi	Dictyosperma_album))	Hydriastele_microspadix))	(Kentiopsis_piersoniorum	Roystonea_regia)))))	((Calamus_caryotoides	(Phoenix_dactylifera	(Sabal_domingensis	Serenoa_repens)))	(Nypa_fruticans	Chamaedorea_seifrizii))))	Reinhardtia_simplex)	Podococcus_barteri))	Reinhardtia_latisecta))	Kingia_australis);
((Calamus_caryotoides	((Iriartea_deltoidea	Nypa_fruticans)	((((Geonoma_undata	(Manicaria_saccifera	((Sclerosperma_profizianum	(Roystonea_regia	(Oenocarpus_bataua	(Prestoea_acuminata	Oenocarpus_minor))))	(Leopoldinia_pulchra	(Heterospathe_cagayanensis	((Veitchia_spiralis	(Dypsis_decaryi	(Hydriastele_microspadix	Dictyosperma_album)))	Kentiopsis_piersoniorum))))))	Orania_palindan)	(((Reinhardtia_simplex	(Reinhardtia_latisecta	Reinhardtia_paiewonskiana))	((Reinhardtia_gracilis	(Elaeis_guineensis	(Pseudophoenix_vinifera	Elaeis_oleifera)))	(Bactris_major	Attalea_speciosa)))	(Pelagodoxa_henryana	Podococcus_barteri)))	((Phoenix_dactylifera	(Sabal_domingensis	Serenoa_repens))	Chamaedorea_seifrizii))))	Kingia_australis);
((Calamus_caryotoides	((Nypa_fruticans	(((Podococcus_barteri	((Manicaria_saccifera	((Reinhardtia_gracilis	Reinhardtia_simplex)	(Reinhardtia_latisecta	Reinhardtia_paiewonskiana)))	((Bactris_major	(Elaeis_guineensis	Elaeis_oleifera))	Attalea_speciosa)))	(Orania_palindan	(((Sclerosperma_profizianum	(Roystonea_regia	(Oenocarpus_bataua	(Prestoea_acuminata	Oenocarpus_minor))))	(((Iriartea_deltoidea	Heterospathe_cagayanensis)	((Dypsis_decaryi	Dictyosperma_album)	Hydriastele_microspadix))	(Veitchia_spiralis	Kentiopsis_piersoniorum)))	(Pelagodoxa_henryana	(Geonoma_undata	Leopoldinia_pulchra)))))	((Phoenix_dactylifera	(Sabal_domingensis	Serenoa_repens))	Chamaedorea_seifrizii)))	Pseudophoenix_vinifera))	Kingia_australis);
((Calamus_caryotoides	((Pseudophoenix_vinifera	(Phoenix_dactylifera	Sabal_domingensis))	(((((Reinhardtia_simplex	((Podococcus_barteri	((Manicaria_saccifera	Reinhardtia_paiewonskiana)	Reinhardtia_latisecta))	Reinhardtia_gracilis))	((Bactris_major	((Leopoldinia_pulchra	Elaeis_guineensis)	Elaeis_oleifera))	Attalea_speciosa))	((Roystonea_regia	(Hydriastele_microspadix	(((Iriartea_deltoidea	Heterospathe_cagayanensis)	Dictyosperma_album)	((Veitchia_spiralis	Kentiopsis_piersoniorum)	Dypsis_decaryi))))	(((Prestoea_acuminata	(Oenocarpus_minor	Oenocarpus_bataua))	Geonoma_undata)	(Sclerosperma_profizianum	(Pelagodoxa_henryana	Orania_palindan)))))	Serenoa_repens)	(Chamaedorea_seifrizii	Nypa_fruticans))))	Kingia_australis);
((Calamus_caryotoides	(Chamaedorea_seifrizii	(((Serenoa_repens	(Phoenix_dactylifera	Sabal_domingensis))	Nypa_fruticans)	((((Reinhardtia_simplex	(Podococcus_barteri	(Reinhardtia_gracilis	(Reinhardtia_paiewonskiana	(Reinhardtia_latisecta	Manicaria_saccifera)))))	((Bactris_major	(Elaeis_guineensis	Elaeis_oleifera))	Attalea_speciosa))	(((Orania_palindan	Sclerosperma_profizianum)	(Geonoma_undata	Pelagodoxa_henryana))	(((Iriartea_deltoidea	Leopoldinia_pulchra)	((Kentiopsis_piersoniorum	Roystonea_regia)	((Hydriastele_microspadix	((Heterospathe_cagayanensis	Dictyosperma_album)	Dypsis_decaryi))	Veitchia_spiralis)))	(Prestoea_acuminata	(Oenocarpus_minor	Oenocarpus_bataua)))))	Pseudophoenix_vinifera))))	Kingia_australis);
((Calamus_caryotoides	(Phoenix_dactylifera	((Sabal_domingensis	(((Manicaria_saccifera	Chamaedorea_seifrizii)	((Iriartea_deltoidea	Nypa_fruticans)	(((Reinhardtia_simplex	(Reinhardtia_gracilis	(Reinhardtia_paiewonskiana	Reinhardtia_latisecta)))	((Elaeis_guineensis	Elaeis_oleifera)	(Attalea_speciosa	Bactris_major)))	((Orania_palindan	Sclerosperma_profizianum)	((Pelagodoxa_henryana	(Podococcus_barteri	Geonoma_undata))	((Heterospathe_cagayanensis	(Kentiopsis_piersoniorum	((Hydriastele_microspadix	(Dictyosperma_album	Dypsis_decaryi))	Veitchia_spiralis)))	(Roystonea_regia	(Prestoea_acuminata	(Oenocarpus_minor	(Leopoldinia_pulchra	Oenocarpus_bataua))))))))))	Serenoa_repens))	Pseudophoenix_vinifera)))	Kingia_australis);
((Calamus_caryotoides	(((((Nypa_fruticans	Chamaedorea_seifrizii)	(Podococcus_barteri	(((Reinhardtia_simplex	(Reinhardtia_gracilis	(Reinhardtia_paiewonskiana	Reinhardtia_latisecta)))	((Bactris_major	(Elaeis_oleifera	Elaeis_guineensis))	Attalea_speciosa))	((Leopoldinia_pulchra	(((Heterospathe_cagayanensis	(Hydriastele_microspadix	(Dypsis_decaryi	Dictyosperma_album)))	(Veitchia_spiralis	Kentiopsis_piersoniorum))	((Iriartea_deltoidea	Roystonea_regia)	(Prestoea_acuminata	(Oenocarpus_minor	Oenocarpus_bataua)))))	((Sclerosperma_profizianum	(Orania_palindan	Pelagodoxa_henryana))	Geonoma_undata)))))	(Sabal_domingensis	(Manicaria_saccifera	Serenoa_repens)))	Phoenix_dactylifera)	Pseudophoenix_vinifera))	Kingia_australis);
((Calamus_caryotoides	(((Serenoa_repens	(Sabal_domingensis	Phoenix_dactylifera))	(((Podococcus_barteri	((((Reinhardtia_gracilis	Reinhardtia_simplex)	(Reinhardtia_paiewonskiana	Reinhardtia_latisecta))	(Manicaria_saccifera	((Bactris_major	(Elaeis_oleifera	Elaeis_guineensis))	Attalea_speciosa)))	(((Dictyosperma_album	((((Roystonea_regia	Kentiopsis_piersoniorum)	Veitchia_spiralis)	Dypsis_decaryi)	Hydriastele_microspadix))	(((Iriartea_deltoidea	Heterospathe_cagayanensis)	(Pelagodoxa_henryana	(Geonoma_undata	Leopoldinia_pulchra)))	(Prestoea_acuminata	(Oenocarpus_minor	Oenocarpus_bataua))))	(Sclerosperma_profizianum	Orania_palindan))))	Nypa_fruticans)	Chamaedorea_seifrizii))	Pseudophoenix_vinifera))	Kingia_australis);
((Calamus_caryotoides	(((Serenoa_repens	(Sabal_domingensis	Phoenix_dactylifera))	(((Iriartea_deltoidea	Nypa_fruticans)	Chamaedorea_seifrizii)	((Manicaria_saccifera	((Elaeis_oleifera	Elaeis_guineensis)	(Attalea_speciosa	Bactris_major)))	((Reinhardtia_simplex	(Podococcus_barteri	(Reinhardtia_paiewonskiana	Reinhardtia_latisecta)))	((((Geonoma_undata	((Leopoldinia_pulchra	Prestoea_acuminata)	(Oenocarpus_minor	Oenocarpus_bataua)))	Pelagodoxa_henryana)	((((Heterospathe_cagayanensis	Kentiopsis_piersoniorum)	((Dictyosperma_album	Dypsis_decaryi)	(Veitchia_spiralis	Hydriastele_microspadix)))	Roystonea_regia)	Reinhardtia_gracilis))	(Sclerosperma_profizianum	Orania_palindan))))))	Pseudophoenix_vinifera))	Kingia_australis);
((Nypa_fruticans	((Chamaedorea_seifrizii	((((Pseudophoenix_vinifera	((Elaeis_oleifera	Elaeis_guineensis)	(Attalea_speciosa	Bactris_major)))	(Manicaria_saccifera	(Reinhardtia_simplex	(Reinhardtia_gracilis	(Podococcus_barteri	(Reinhardtia_paiewonskiana	Reinhardtia_latisecta))))))	((((((Prestoea_acuminata	(Oenocarpus_minor	Oenocarpus_bataua))	Geonoma_undata)	Pelagodoxa_henryana)	((Heterospathe_cagayanensis	(Dictyosperma_album	(Dypsis_decaryi	(Veitchia_spiralis	(Kentiopsis_piersoniorum	Hydriastele_microspadix)))))	(Iriartea_deltoidea	Roystonea_regia)))	(Leopoldinia_pulchra	Sclerosperma_profizianum))	Orania_palindan))	(Serenoa_repens	(Sabal_domingensis	Phoenix_dactylifera))))	Calamus_caryotoides))	Kingia_australis);
((Pseudophoenix_vinifera	(((((Nypa_fruticans	Chamaedorea_seifrizii)	((((Attalea_speciosa	(Bactris_major	(Elaeis_oleifera	Elaeis_guineensis)))	(Reinhardtia_simplex	(Reinhardtia_gracilis	(Reinhardtia_paiewonskiana	Reinhardtia_latisecta))))	(((((Geonoma_undata	Leopoldinia_pulchra)	Pelagodoxa_henryana)	((Sclerosperma_profizianum	(Roystonea_regia	(Oenocarpus_bataua	(Prestoea_acuminata	Oenocarpus_minor))))	((Heterospathe_cagayanensis	Iriartea_deltoidea)	((Hydriastele_microspadix	(Veitchia_spiralis	(Dictyosperma_album	Dypsis_decaryi)))	Kentiopsis_piersoniorum))))	Manicaria_saccifera)	Orania_palindan))	Podococcus_barteri))	Serenoa_repens)	Sabal_domingensis)	(Calamus_caryotoides	Phoenix_dactylifera)))	Kingia_australis);
((Calamus_caryotoides	((((((Sabal_domingensis	(Serenoa_repens	(Sclerosperma_profizianum	Manicaria_saccifera)))	(((Attalea_speciosa	(Bactris_major	(Elaeis_oleifera	Elaeis_guineensis)))	(Reinhardtia_simplex	(Reinhardtia_gracilis	(Reinhardtia_paiewonskiana	Reinhardtia_latisecta))))	(Orania_palindan	((((Oenocarpus_bataua	(Prestoea_acuminata	Oenocarpus_minor))	Geonoma_undata)	Pelagodoxa_henryana)	(Roystonea_regia	((Heterospathe_cagayanensis	Iriartea_deltoidea)	((Veitchia_spiralis	(Kentiopsis_piersoniorum	(Dictyosperma_album	Dypsis_decaryi)))	Hydriastele_microspadix)))))))	Leopoldinia_pulchra)	Chamaedorea_seifrizii)	(Phoenix_dactylifera	(Podococcus_barteri	Pseudophoenix_vinifera)))	Nypa_fruticans))	Kingia_australis);
((Pseudophoenix_vinifera	(((Sabal_domingensis	((((Chamaedorea_seifrizii	(Podococcus_barteri	Nypa_fruticans))	((Bactris_major	((Oenocarpus_minor	(Elaeis_oleifera	Elaeis_guineensis))	Attalea_speciosa))	(Reinhardtia_simplex	(Reinhardtia_paiewonskiana	(Manicaria_saccifera	Reinhardtia_latisecta)))))	(((Sclerosperma_profizianum	Reinhardtia_gracilis)	Orania_palindan)	(((Heterospathe_cagayanensis	(((Veitchia_spiralis	Hydriastele_microspadix)	(Roystonea_regia	Kentiopsis_piersoniorum))	(Dictyosperma_album	Dypsis_decaryi)))	((Geonoma_undata	(Oenocarpus_bataua	Prestoea_acuminata))	(Iriartea_deltoidea	Pelagodoxa_henryana)))	Leopoldinia_pulchra)))	Serenoa_repens))	Phoenix_dactylifera)	Calamus_caryotoides))	Kingia_australis);
((Pseudophoenix_vinifera	((Sclerosperma_profizianum	Orania_palindan)	((((Heterospathe_cagayanensis	(((Dictyosperma_album	Hydriastele_microspadix)	Veitchia_spiralis)	(Dypsis_decaryi	Kentiopsis_piersoniorum)))	((Oenocarpus_bataua	Prestoea_acuminata)	(Leopoldinia_pulchra	Roystonea_regia)))	(Geonoma_undata	Pelagodoxa_henryana))	((Phoenix_dactylifera	(Serenoa_repens	Sabal_domingensis))	((((Podococcus_barteri	(Oenocarpus_minor	(Elaeis_oleifera	Elaeis_guineensis)))	(Attalea_speciosa	Bactris_major))	(Calamus_caryotoides	(Iriartea_deltoidea	Nypa_fruticans)))	((((Reinhardtia_gracilis	Reinhardtia_simplex)	(Reinhardtia_paiewonskiana	Reinhardtia_latisecta))	Manicaria_saccifera)	Chamaedorea_seifrizii))))))	Kingia_australis);
((Podococcus_barteri	((Reinhardtia_paiewonskiana	Reinhardtia_latisecta)	((((((Serenoa_repens	(Sabal_domingensis	Phoenix_dactylifera))	Nypa_fruticans)	Chamaedorea_seifrizii)	(((((Iriartea_deltoidea	Heterospathe_cagayanensis)	(Oenocarpus_bataua	Prestoea_acuminata))	((Geonoma_undata	Leopoldinia_pulchra)	Pelagodoxa_henryana))	(Sclerosperma_profizianum	(Dictyosperma_album	(Dypsis_decaryi	(Hydriastele_microspadix	(Veitchia_spiralis	((Roystonea_regia	Pseudophoenix_vinifera)	Kentiopsis_piersoniorum)))))))	Orania_palindan))	((Oenocarpus_minor	(Elaeis_oleifera	Elaeis_guineensis))	((Manicaria_saccifera	Attalea_speciosa)	(Calamus_caryotoides	Bactris_major))))	(Reinhardtia_simplex	Reinhardtia_gracilis))))	Kingia_australis);
((Calamus_caryotoides	(Phoenix_dactylifera	(((((Orania_palindan	(((((Bactris_major	(Elaeis_guineensis	Elaeis_oleifera))	Attalea_speciosa)	(Reinhardtia_simplex	(Reinhardtia_paiewonskiana	(Reinhardtia_gracilis	Reinhardtia_latisecta))))	(Iriartea_deltoidea	Nypa_fruticans))	((Sclerosperma_profizianum	(((Chamaedorea_seifrizii	Roystonea_regia)	Heterospathe_cagayanensis)	(Kentiopsis_piersoniorum	(((Dictyosperma_album	Dypsis_decaryi)	Veitchia_spiralis)	Hydriastele_microspadix))))	(((((Oenocarpus_bataua	Prestoea_acuminata)	Oenocarpus_minor)	Leopoldinia_pulchra)	Geonoma_undata)	Pelagodoxa_henryana))))	Pseudophoenix_vinifera)	Podococcus_barteri)	(Manicaria_saccifera	Serenoa_repens))	Sabal_domingensis)))	Kingia_australis);
((Calamus_caryotoides	(Nypa_fruticans	(((((Attalea_speciosa	((Elaeis_guineensis	Elaeis_oleifera)	Bactris_major))	(Reinhardtia_simplex	(Reinhardtia_gracilis	(Podococcus_barteri	(Reinhardtia_paiewonskiana	Reinhardtia_latisecta)))))	(((Leopoldinia_pulchra	((Prestoea_acuminata	(Oenocarpus_minor	Oenocarpus_bataua))	((Pelagodoxa_henryana	Geonoma_undata)	((Roystonea_regia	Kentiopsis_piersoniorum)	((Iriartea_deltoidea	Heterospathe_cagayanensis)	(Hydriastele_microspadix	((Dictyosperma_album	Dypsis_decaryi)	Veitchia_spiralis)))))))	Sclerosperma_profizianum)	Orania_palindan))	((Phoenix_dactylifera	(Sabal_domingensis	Pseudophoenix_vinifera))	(Serenoa_repens	Manicaria_saccifera)))	Chamaedorea_seifrizii)))	Kingia_australis);
((Calamus_caryotoides	(Nypa_fruticans	(Podococcus_barteri	((((((Elaeis_guineensis	Elaeis_oleifera)	(Bactris_major	Attalea_speciosa))	(Reinhardtia_simplex	(Reinhardtia_paiewonskiana	(Reinhardtia_gracilis	Reinhardtia_latisecta))))	(Pseudophoenix_vinifera	(((Pelagodoxa_henryana	(Leopoldinia_pulchra	Geonoma_undata))	((Veitchia_spiralis	(Prestoea_acuminata	(Oenocarpus_minor	Oenocarpus_bataua)))	(((Hydriastele_microspadix	((Dictyosperma_album	Dypsis_decaryi)	(Iriartea_deltoidea	Heterospathe_cagayanensis)))	Kentiopsis_piersoniorum)	Roystonea_regia)))	(Sclerosperma_profizianum	Orania_palindan))))	(Phoenix_dactylifera	((Sabal_domingensis	Manicaria_saccifera)	Serenoa_repens)))	Chamaedorea_seifrizii))))	Kingia_australis);
((Calamus_caryotoides	((((Phoenix_dactylifera	Sabal_domingensis)	((Chamaedorea_seifrizii	Nypa_fruticans)	((((Podococcus_barteri	(Reinhardtia_simplex	(Reinhardtia_paiewonskiana	Reinhardtia_latisecta)))	(((Elaeis_guineensis	Elaeis_oleifera)	Bactris_major)	Attalea_speciosa))	(((Pelagodoxa_henryana	Geonoma_undata)	((Roystonea_regia	(Leopoldinia_pulchra	(Prestoea_acuminata	(Oenocarpus_minor	Oenocarpus_bataua))))	((Dictyosperma_album	((Hydriastele_microspadix	(Veitchia_spiralis	Kentiopsis_piersoniorum))	Dypsis_decaryi))	(Iriartea_deltoidea	Heterospathe_cagayanensis))))	(Sclerosperma_profizianum	Orania_palindan)))	Reinhardtia_gracilis)))	(Manicaria_saccifera	Serenoa_repens))	Pseudophoenix_vinifera))	Kingia_australis);
((Nypa_fruticans	(((Podococcus_barteri	(Phoenix_dactylifera	(((Sclerosperma_profizianum	Serenoa_repens)	Sabal_domingensis)	(((Roystonea_regia	Pseudophoenix_vinifera)	((Reinhardtia_simplex	(Reinhardtia_gracilis	(Reinhardtia_paiewonskiana	Reinhardtia_latisecta)))	((Elaeis_guineensis	Elaeis_oleifera)	(Bactris_major	(Manicaria_saccifera	Attalea_speciosa)))))	(((Pelagodoxa_henryana	Geonoma_undata)	(((Oenocarpus_minor	(Oenocarpus_bataua	Prestoea_acuminata))	((Hydriastele_microspadix	Kentiopsis_piersoniorum)	((Veitchia_spiralis	((Iriartea_deltoidea	Dictyosperma_album)	Dypsis_decaryi))	Heterospathe_cagayanensis)))	Leopoldinia_pulchra))	Orania_palindan)))))	Chamaedorea_seifrizii)	Calamus_caryotoides))	Kingia_australis);
((Calamus_caryotoides	(((((Podococcus_barteri	((Manicaria_saccifera	Serenoa_repens)	(Sabal_domingensis	Phoenix_dactylifera)))	((Pelagodoxa_henryana	(((Leopoldinia_pulchra	Geonoma_undata)	(Prestoea_acuminata	(Oenocarpus_minor	Oenocarpus_bataua)))	((Pseudophoenix_vinifera	Roystonea_regia)	((Iriartea_deltoidea	Heterospathe_cagayanensis)	(Kentiopsis_piersoniorum	(Dictyosperma_album	((Hydriastele_microspadix	Veitchia_spiralis)	Dypsis_decaryi)))))))	(Sclerosperma_profizianum	Orania_palindan)))	((Attalea_speciosa	((Elaeis_guineensis	Elaeis_oleifera)	Bactris_major))	(Reinhardtia_simplex	(Reinhardtia_gracilis	(Reinhardtia_paiewonskiana	Reinhardtia_latisecta)))))	Nypa_fruticans)	Chamaedorea_seifrizii))	Kingia_australis);
((Nypa_fruticans	(((Chamaedorea_seifrizii	Calamus_caryotoides)	Pseudophoenix_vinifera)	((Phoenix_dactylifera	(Serenoa_repens	Sabal_domingensis))	((Attalea_speciosa	((Elaeis_guineensis	Elaeis_oleifera)	Bactris_major))	(((((Geonoma_undata	Pelagodoxa_henryana)	((((Kentiopsis_piersoniorum	Roystonea_regia)	(((Hydriastele_microspadix	(Dictyosperma_album	Dypsis_decaryi))	Veitchia_spiralis)	(Iriartea_deltoidea	Heterospathe_cagayanensis)))	(Prestoea_acuminata	(Oenocarpus_minor	Oenocarpus_bataua)))	Leopoldinia_pulchra))	(Sclerosperma_profizianum	Orania_palindan))	Podococcus_barteri)	(Manicaria_saccifera	(Reinhardtia_simplex	(Reinhardtia_gracilis	(Reinhardtia_paiewonskiana	Reinhardtia_latisecta)))))))))	Kingia_australis);
((Reinhardtia_paiewonskiana	(Reinhardtia_latisecta	(((((Pseudophoenix_vinifera	(Manicaria_saccifera	Serenoa_repens))	(Sabal_domingensis	((Elaeis_guineensis	Elaeis_oleifera)	(Attalea_speciosa	Bactris_major))))	((Nypa_fruticans	((Calamus_caryotoides	Phoenix_dactylifera)	Podococcus_barteri))	((((Geonoma_undata	Pelagodoxa_henryana)	((Chamaedorea_seifrizii	((Kentiopsis_piersoniorum	Roystonea_regia)	((((Dictyosperma_album	(Iriartea_deltoidea	Heterospathe_cagayanensis))	Hydriastele_microspadix)	Dypsis_decaryi)	Veitchia_spiralis)))	(Prestoea_acuminata	(Oenocarpus_minor	Oenocarpus_bataua))))	(Sclerosperma_profizianum	Orania_palindan))	Leopoldinia_pulchra)))	Reinhardtia_simplex)	Reinhardtia_gracilis)))	Kingia_australis);
((Nypa_fruticans	((((((Orania_palindan	((Geonoma_undata	Pelagodoxa_henryana)	(Sclerosperma_profizianum	(((((Veitchia_spiralis	(Hydriastele_microspadix	Kentiopsis_piersoniorum))	(Dypsis_decaryi	Dictyosperma_album))	Heterospathe_cagayanensis)	(Roystonea_regia	Chamaedorea_seifrizii))	(Leopoldinia_pulchra	(Prestoea_acuminata	(Oenocarpus_minor	Oenocarpus_bataua)))))))	(Pseudophoenix_vinifera	(Sabal_domingensis	Phoenix_dactylifera)))	((Reinhardtia_simplex	(Reinhardtia_gracilis	(Reinhardtia_paiewonskiana	Reinhardtia_latisecta)))	(Attalea_speciosa	(Bactris_major	(Elaeis_guineensis	Elaeis_oleifera)))))	((Manicaria_saccifera	Serenoa_repens)	Calamus_caryotoides))	Podococcus_barteri)	Iriartea_deltoidea))	Kingia_australis);
((Nypa_fruticans	(((((((Elaeis_guineensis	Elaeis_oleifera)	(Attalea_speciosa	Bactris_major))	(Pseudophoenix_vinifera	(Reinhardtia_simplex	(Reinhardtia_paiewonskiana	(Reinhardtia_gracilis	Reinhardtia_latisecta)))))	((Sclerosperma_profizianum	Orania_palindan)	((Geonoma_undata	Pelagodoxa_henryana)	((((Veitchia_spiralis	Hydriastele_microspadix)	((Roystonea_regia	Kentiopsis_piersoniorum)	(Dictyosperma_album	Dypsis_decaryi)))	(Iriartea_deltoidea	Heterospathe_cagayanensis))	(Leopoldinia_pulchra	((Prestoea_acuminata	Oenocarpus_minor)	Oenocarpus_bataua))))))	((Phoenix_dactylifera	Sabal_domingensis)	Chamaedorea_seifrizii))	Podococcus_barteri)	((Manicaria_saccifera	Serenoa_repens)	Calamus_caryotoides)))	Kingia_australis);
((Nypa_fruticans	((((((((Roystonea_regia	Kentiopsis_piersoniorum)	((Veitchia_spiralis	((Iriartea_deltoidea	Heterospathe_cagayanensis)	(Dictyosperma_album	Dypsis_decaryi)))	Hydriastele_microspadix))	((Prestoea_acuminata	Oenocarpus_bataua)	Sclerosperma_profizianum))	((Leopoldinia_pulchra	Geonoma_undata)	(Pelagodoxa_henryana	Orania_palindan)))	(Podococcus_barteri	Oenocarpus_minor))	(Pseudophoenix_vinifera	((Manicaria_saccifera	Serenoa_repens)	(Phoenix_dactylifera	Sabal_domingensis))))	(((Elaeis_guineensis	Elaeis_oleifera)	(Attalea_speciosa	Bactris_major))	(Reinhardtia_simplex	(Reinhardtia_paiewonskiana	(Reinhardtia_gracilis	Reinhardtia_latisecta)))))	(Calamus_caryotoides	Chamaedorea_seifrizii)))	Kingia_australis);
((Calamus_caryotoides	(Chamaedorea_seifrizii	(Nypa_fruticans	((((Phoenix_dactylifera	Pseudophoenix_vinifera)	Sabal_domingensis)	Serenoa_repens)	(((Manicaria_saccifera	(Reinhardtia_simplex	((Reinhardtia_paiewonskiana	Reinhardtia_latisecta)	Reinhardtia_gracilis)))	((Elaeis_guineensis	Elaeis_oleifera)	(Attalea_speciosa	Bactris_major)))	(Podococcus_barteri	(((((Iriartea_deltoidea	Heterospathe_cagayanensis)	((Leopoldinia_pulchra	(Prestoea_acuminata	(Oenocarpus_minor	Oenocarpus_bataua)))	Geonoma_undata))	Pelagodoxa_henryana)	((Kentiopsis_piersoniorum	Roystonea_regia)	(((Dypsis_decaryi	Dictyosperma_album)	Veitchia_spiralis)	Hydriastele_microspadix)))	(Sclerosperma_profizianum	Orania_palindan))))))))	Kingia_australis);
((Nypa_fruticans	(((((Calamus_caryotoides	Phoenix_dactylifera)	Pseudophoenix_vinifera)	Sabal_domingensis)	Serenoa_repens)	((((((Manicaria_saccifera	(Reinhardtia_simplex	(Reinhardtia_paiewonskiana	Reinhardtia_latisecta)))	(Attalea_speciosa	(Bactris_major	(Elaeis_guineensis	Elaeis_oleifera))))	Podococcus_barteri)	Reinhardtia_gracilis)	(((Geonoma_undata	Pelagodoxa_henryana)	(Leopoldinia_pulchra	(((Kentiopsis_piersoniorum	Roystonea_regia)	(((((Iriartea_deltoidea	Heterospathe_cagayanensis)	Dictyosperma_album)	Dypsis_decaryi)	Veitchia_spiralis)	Hydriastele_microspadix))	(Prestoea_acuminata	(Oenocarpus_minor	Oenocarpus_bataua)))))	(Sclerosperma_profizianum	Orania_palindan)))	Chamaedorea_seifrizii)))	Kingia_australis);
((Chamaedorea_seifrizii	((Nypa_fruticans	((((Pseudophoenix_vinifera	Sabal_domingensis)	Phoenix_dactylifera)	Serenoa_repens)	Calamus_caryotoides))	(Podococcus_barteri	(((Manicaria_saccifera	((Elaeis_guineensis	Elaeis_oleifera)	(Attalea_speciosa	Bactris_major)))	(Reinhardtia_simplex	(Reinhardtia_gracilis	(Reinhardtia_paiewonskiana	Reinhardtia_latisecta))))	(Orania_palindan	((Geonoma_undata	Pelagodoxa_henryana)	((((Hydriastele_microspadix	((Dictyosperma_album	(Veitchia_spiralis	Kentiopsis_piersoniorum))	Dypsis_decaryi))	Heterospathe_cagayanensis)	(Sclerosperma_profizianum	(Roystonea_regia	(Prestoea_acuminata	(Oenocarpus_minor	Oenocarpus_bataua)))))	(Iriartea_deltoidea	Leopoldinia_pulchra))))))))	Kingia_australis);
((Nypa_fruticans	(((Pseudophoenix_vinifera	Chamaedorea_seifrizii)	((Podococcus_barteri	(((Attalea_speciosa	(Bactris_major	(Elaeis_guineensis	Elaeis_oleifera)))	((Reinhardtia_simplex	(Reinhardtia_paiewonskiana	Reinhardtia_latisecta))	Reinhardtia_gracilis))	((Sclerosperma_profizianum	Orania_palindan)	(((Veitchia_spiralis	((Heterospathe_cagayanensis	(Dypsis_decaryi	(Iriartea_deltoidea	Dictyosperma_album)))	(Hydriastele_microspadix	Kentiopsis_piersoniorum)))	((Roystonea_regia	(Prestoea_acuminata	Oenocarpus_bataua))	Oenocarpus_minor))	((Geonoma_undata	Leopoldinia_pulchra)	Pelagodoxa_henryana)))))	(Phoenix_dactylifera	((Manicaria_saccifera	Serenoa_repens)	Sabal_domingensis))))	Calamus_caryotoides))	Kingia_australis);
((Pseudophoenix_vinifera	(Chamaedorea_seifrizii	(((((Attalea_speciosa	Bactris_major)	(Podococcus_barteri	(Elaeis_guineensis	Elaeis_oleifera)))	(Reinhardtia_simplex	((Reinhardtia_paiewonskiana	Reinhardtia_latisecta)	Reinhardtia_gracilis)))	((Orania_palindan	(Pelagodoxa_henryana	((Leopoldinia_pulchra	Geonoma_undata)	((((Veitchia_spiralis	(Dypsis_decaryi	Dictyosperma_album))	Hydriastele_microspadix)	((Iriartea_deltoidea	Kentiopsis_piersoniorum)	Heterospathe_cagayanensis))	(Sclerosperma_profizianum	(Roystonea_regia	(Prestoea_acuminata	(Oenocarpus_minor	Oenocarpus_bataua))))))))	Manicaria_saccifera))	((Phoenix_dactylifera	(Serenoa_repens	Sabal_domingensis))	(Calamus_caryotoides	Nypa_fruticans)))))	Kingia_australis);
((Pseudophoenix_vinifera	(((Phoenix_dactylifera	Sabal_domingensis)	(((Iriartea_deltoidea	Nypa_fruticans)	Chamaedorea_seifrizii)	(((((Attalea_speciosa	Bactris_major)	(Elaeis_guineensis	Elaeis_oleifera))	(Reinhardtia_simplex	((Podococcus_barteri	(Reinhardtia_paiewonskiana	Reinhardtia_latisecta))	Reinhardtia_gracilis)))	((Orania_palindan	(Leopoldinia_pulchra	(Pelagodoxa_henryana	Geonoma_undata)))	((Oenocarpus_minor	(Oenocarpus_bataua	Prestoea_acuminata))	(((Hydriastele_microspadix	(Roystonea_regia	Kentiopsis_piersoniorum))	((Dypsis_decaryi	Dictyosperma_album)	Veitchia_spiralis))	Heterospathe_cagayanensis))))	(Sclerosperma_profizianum	Manicaria_saccifera))))	(Serenoa_repens	Calamus_caryotoides)))	Kingia_australis);
((Reinhardtia_paiewonskiana	(Reinhardtia_latisecta	(Reinhardtia_gracilis	((((Pelagodoxa_henryana	((Geonoma_undata	(Sclerosperma_profizianum	((Chamaedorea_seifrizii	Roystonea_regia)	(Prestoea_acuminata	(Oenocarpus_minor	Oenocarpus_bataua)))))	(((Hydriastele_microspadix	(Veitchia_spiralis	(Dypsis_decaryi	(Iriartea_deltoidea	Dictyosperma_album))))	Kentiopsis_piersoniorum)	Heterospathe_cagayanensis)))	(Pseudophoenix_vinifera	Orania_palindan))	((Manicaria_saccifera	(((Phoenix_dactylifera	(Serenoa_repens	Sabal_domingensis))	(Podococcus_barteri	(Calamus_caryotoides	Nypa_fruticans)))	Leopoldinia_pulchra))	(Attalea_speciosa	(Bactris_major	(Elaeis_guineensis	Elaeis_oleifera)))))	Reinhardtia_simplex))))	Kingia_australis);
(((((((Podococcus_barteri	(Attalea_speciosa	(Pseudophoenix_vinifera	(Bactris_major	(Elaeis_guineensis	Elaeis_oleifera)))))	(Reinhardtia_simplex	(Reinhardtia_paiewonskiana	Reinhardtia_latisecta)))	(Reinhardtia_gracilis	(((((Chamaedorea_seifrizii	Roystonea_regia)	(Sclerosperma_profizianum	(Prestoea_acuminata	(Oenocarpus_minor	Oenocarpus_bataua))))	(((((Dypsis_decaryi	Dictyosperma_album)	Veitchia_spiralis)	Hydriastele_microspadix)	Kentiopsis_piersoniorum)	(Iriartea_deltoidea	Heterospathe_cagayanensis)))	(Leopoldinia_pulchra	(Geonoma_undata	Pelagodoxa_henryana)))	Orania_palindan)))	((Manicaria_saccifera	Serenoa_repens)	(Sabal_domingensis	Phoenix_dactylifera)))	Nypa_fruticans)	Calamus_caryotoides)	Kingia_australis);
(((((Pseudophoenix_vinifera	(Phoenix_dactylifera	(Chamaedorea_seifrizii	(Sabal_domingensis	Serenoa_repens))))	((((((Elaeis_guineensis	Elaeis_oleifera)	(Attalea_speciosa	Bactris_major))	(Reinhardtia_simplex	(Reinhardtia_gracilis	(Reinhardtia_paiewonskiana	Reinhardtia_latisecta))))	Podococcus_barteri)	((((Prestoea_acuminata	(Oenocarpus_minor	Oenocarpus_bataua))	((((Dypsis_decaryi	Dictyosperma_album)	(Roystonea_regia	Kentiopsis_piersoniorum))	(Hydriastele_microspadix	Veitchia_spiralis))	(Iriartea_deltoidea	Heterospathe_cagayanensis)))	((Pelagodoxa_henryana	Geonoma_undata)	Leopoldinia_pulchra))	(Sclerosperma_profizianum	Orania_palindan)))	Manicaria_saccifera))	Nypa_fruticans)	Calamus_caryotoides)	Kingia_australis);
((((((((Attalea_speciosa	(Bactris_major	(Elaeis_guineensis	Elaeis_oleifera)))	((Manicaria_saccifera	(Reinhardtia_simplex	(Reinhardtia_gracilis	(Reinhardtia_paiewonskiana	Reinhardtia_latisecta))))	(Oenocarpus_minor	(((Sclerosperma_profizianum	Orania_palindan)	(Pelagodoxa_henryana	Geonoma_undata))	(((((Hydriastele_microspadix	(Veitchia_spiralis	Kentiopsis_piersoniorum))	Dypsis_decaryi)	Dictyosperma_album)	((Iriartea_deltoidea	Roystonea_regia)	Heterospathe_cagayanensis))	((Leopoldinia_pulchra	Prestoea_acuminata)	Oenocarpus_bataua))))))	Podococcus_barteri)	Chamaedorea_seifrizii)	(Pseudophoenix_vinifera	((Phoenix_dactylifera	Sabal_domingensis)	Serenoa_repens)))	Nypa_fruticans)	Calamus_caryotoides)	Kingia_australis);
((Calamus_caryotoides	((Attalea_speciosa	Bactris_major)	(((Reinhardtia_simplex	(Reinhardtia_latisecta	Reinhardtia_paiewonskiana))	(((((Pelagodoxa_henryana	(Leopoldinia_pulchra	Geonoma_undata))	((Manicaria_saccifera	Oenocarpus_bataua)	Prestoea_acuminata))	(Oenocarpus_minor	((Kentiopsis_piersoniorum	Roystonea_regia)	(Hydriastele_microspadix	(Veitchia_spiralis	((Heterospathe_cagayanensis	Dictyosperma_album)	Dypsis_decaryi))))))	(Sclerosperma_profizianum	(Reinhardtia_gracilis	(Pseudophoenix_vinifera	Orania_palindan))))	((Podococcus_barteri	Chamaedorea_seifrizii)	((Iriartea_deltoidea	Nypa_fruticans)	((Sabal_domingensis	Phoenix_dactylifera)	Serenoa_repens)))))	(Elaeis_oleifera	Elaeis_guineensis))))	Kingia_australis);
((Reinhardtia_paiewonskiana	(((((((((Pelagodoxa_henryana	Geonoma_undata)	((Oenocarpus_bataua	Prestoea_acuminata)	((Roystonea_regia	((Dypsis_decaryi	((Iriartea_deltoidea	Heterospathe_cagayanensis)	(Veitchia_spiralis	(Hydriastele_microspadix	Dictyosperma_album))))	Kentiopsis_piersoniorum))	Pseudophoenix_vinifera)))	Leopoldinia_pulchra)	(Sclerosperma_profizianum	Orania_palindan))	Oenocarpus_minor)	((Podococcus_barteri	(Calamus_caryotoides	Nypa_fruticans))	(((Sabal_domingensis	Phoenix_dactylifera)	(Manicaria_saccifera	Serenoa_repens))	Chamaedorea_seifrizii)))	(Attalea_speciosa	(Bactris_major	(Elaeis_oleifera	Elaeis_guineensis))))	Reinhardtia_simplex)	(Reinhardtia_gracilis	Reinhardtia_latisecta)))	Kingia_australis);
((Calamus_caryotoides	((Iriartea_deltoidea	Nypa_fruticans)	((Serenoa_repens	((Phoenix_dactylifera	((((Sabal_domingensis	((Pseudophoenix_vinifera	Bactris_major)	(Oenocarpus_minor	(Elaeis_oleifera	Elaeis_guineensis))))	Attalea_speciosa)	(Reinhardtia_simplex	((Reinhardtia_gracilis	Reinhardtia_latisecta)	Reinhardtia_paiewonskiana)))	(((((Kentiopsis_piersoniorum	(Manicaria_saccifera	Roystonea_regia))	(Veitchia_spiralis	Hydriastele_microspadix))	((Dypsis_decaryi	Dictyosperma_album)	Heterospathe_cagayanensis))	((Pelagodoxa_henryana	(Leopoldinia_pulchra	Geonoma_undata))	(Oenocarpus_bataua	Prestoea_acuminata)))	(Sclerosperma_profizianum	Orania_palindan))))	Chamaedorea_seifrizii))	Podococcus_barteri)))	Kingia_australis);
(((((((Podococcus_barteri	(Sabal_domingensis	Phoenix_dactylifera))	((((Kentiopsis_piersoniorum	Roystonea_regia)	((((Dypsis_decaryi	Dictyosperma_album)	Veitchia_spiralis)	Hydriastele_microspadix)	(Leopoldinia_pulchra	Heterospathe_cagayanensis)))	((Pelagodoxa_henryana	Geonoma_undata)	((Oenocarpus_minor	Oenocarpus_bataua)	Prestoea_acuminata)))	(Pseudophoenix_vinifera	(((Manicaria_saccifera	Serenoa_repens)	Sclerosperma_profizianum)	Orania_palindan))))	(((Attalea_speciosa	Bactris_major)	(Elaeis_oleifera	Elaeis_guineensis))	(Reinhardtia_simplex	((Reinhardtia_gracilis	Reinhardtia_latisecta)	Reinhardtia_paiewonskiana))))	(Calamus_caryotoides	Chamaedorea_seifrizii))	Nypa_fruticans)	Iriartea_deltoidea)	Kingia_australis);
(((((((((Reinhardtia_simplex	(Reinhardtia_latisecta	(Reinhardtia_gracilis	Reinhardtia_paiewonskiana)))	(Podococcus_barteri	((((Kentiopsis_piersoniorum	(Iriartea_deltoidea	Roystonea_regia))	((Heterospathe_cagayanensis	(Dypsis_decaryi	Dictyosperma_album))	(Hydriastele_microspadix	Veitchia_spiralis)))	(((Oenocarpus_minor	Oenocarpus_bataua)	Prestoea_acuminata)	(Pelagodoxa_henryana	Geonoma_undata)))	(Sclerosperma_profizianum	Orania_palindan))))	((Attalea_speciosa	Bactris_major)	((Leopoldinia_pulchra	Elaeis_oleifera)	Elaeis_guineensis)))	((Manicaria_saccifera	Serenoa_repens)	Sabal_domingensis))	Phoenix_dactylifera)	(Calamus_caryotoides	Chamaedorea_seifrizii))	Pseudophoenix_vinifera)	Nypa_fruticans)	Kingia_australis);
((Calamus_caryotoides	((((Nypa_fruticans	Chamaedorea_seifrizii)	((((Sclerosperma_profizianum	(Pelagodoxa_henryana	Orania_palindan))	((Leopoldinia_pulchra	Iriartea_deltoidea)	Geonoma_undata))	(((Kentiopsis_piersoniorum	Roystonea_regia)	(Heterospathe_cagayanensis	((Veitchia_spiralis	(Hydriastele_microspadix	Dypsis_decaryi))	Dictyosperma_album)))	((Oenocarpus_minor	Oenocarpus_bataua)	Prestoea_acuminata)))	((Podococcus_barteri	((Reinhardtia_simplex	(Reinhardtia_latisecta	Reinhardtia_gracilis))	Reinhardtia_paiewonskiana))	((Attalea_speciosa	Bactris_major)	(Elaeis_oleifera	Elaeis_guineensis)))))	(Phoenix_dactylifera	((Manicaria_saccifera	Serenoa_repens)	Sabal_domingensis)))	Pseudophoenix_vinifera))	Kingia_australis);
((Calamus_caryotoides	(((((Iriartea_deltoidea	Nypa_fruticans)	Chamaedorea_seifrizii)	((((Sclerosperma_profizianum	(Pelagodoxa_henryana	Orania_palindan))	(Leopoldinia_pulchra	Geonoma_undata))	(((Kentiopsis_piersoniorum	Roystonea_regia)	((Dypsis_decaryi	Dictyosperma_album)	((Hydriastele_microspadix	Heterospathe_cagayanensis)	Veitchia_spiralis)))	((Oenocarpus_minor	Oenocarpus_bataua)	Prestoea_acuminata)))	((((Reinhardtia_gracilis	(Reinhardtia_paiewonskiana	Reinhardtia_latisecta))	Podococcus_barteri)	Reinhardtia_simplex)	(Attalea_speciosa	(Bactris_major	(Elaeis_oleifera	Elaeis_guineensis))))))	(Phoenix_dactylifera	((Manicaria_saccifera	Serenoa_repens)	Sabal_domingensis)))	Pseudophoenix_vinifera))	Kingia_australis);
((Calamus_caryotoides	(((Chamaedorea_seifrizii	((Manicaria_saccifera	((((Pelagodoxa_henryana	((Iriartea_deltoidea	Leopoldinia_pulchra)	Geonoma_undata))	((((Dypsis_decaryi	Dictyosperma_album)	(Veitchia_spiralis	(Hydriastele_microspadix	Kentiopsis_piersoniorum)))	Heterospathe_cagayanensis)	(Roystonea_regia	(Sclerosperma_profizianum	(Reinhardtia_gracilis	((Oenocarpus_minor	Oenocarpus_bataua)	Prestoea_acuminata))))))	Orania_palindan)	(((Attalea_speciosa	(Bactris_major	(Elaeis_oleifera	Elaeis_guineensis)))	Podococcus_barteri)	((Reinhardtia_paiewonskiana	Reinhardtia_latisecta)	Reinhardtia_simplex))))	(Phoenix_dactylifera	(Serenoa_repens	Sabal_domingensis))))	Nypa_fruticans)	Pseudophoenix_vinifera))	Kingia_australis);
((Calamus_caryotoides	(Podococcus_barteri	(((Phoenix_dactylifera	(Serenoa_repens	Sabal_domingensis))	((Elaeis_oleifera	Elaeis_guineensis)	(((Chamaedorea_seifrizii	Bactris_major)	Attalea_speciosa)	((((Pelagodoxa_henryana	(Leopoldinia_pulchra	Geonoma_undata))	(((Veitchia_spiralis	(((Dypsis_decaryi	Dictyosperma_album)	Hydriastele_microspadix)	Kentiopsis_piersoniorum))	Heterospathe_cagayanensis)	((Iriartea_deltoidea	Roystonea_regia)	((Oenocarpus_minor	Oenocarpus_bataua)	Prestoea_acuminata))))	(Sclerosperma_profizianum	(Pseudophoenix_vinifera	Orania_palindan)))	(Manicaria_saccifera	(((Reinhardtia_gracilis	Reinhardtia_paiewonskiana)	Reinhardtia_latisecta)	Reinhardtia_simplex))))))	Nypa_fruticans)))	Kingia_australis);
((Calamus_caryotoides	(Chamaedorea_seifrizii	((((Phoenix_dactylifera	(Serenoa_repens	Sabal_domingensis))	(((((Reinhardtia_paiewonskiana	(Reinhardtia_gracilis	Reinhardtia_latisecta))	Reinhardtia_simplex)	((Manicaria_saccifera	Attalea_speciosa)	(Bactris_major	(Elaeis_oleifera	Elaeis_guineensis))))	Podococcus_barteri)	((((Iriartea_deltoidea	Pelagodoxa_henryana)	(((Oenocarpus_minor	Oenocarpus_bataua)	Prestoea_acuminata)	(Geonoma_undata	Leopoldinia_pulchra)))	((((Hydriastele_microspadix	(Dypsis_decaryi	Dictyosperma_album))	Veitchia_spiralis)	(Roystonea_regia	Kentiopsis_piersoniorum))	Heterospathe_cagayanensis))	(Sclerosperma_profizianum	Orania_palindan))))	Nypa_fruticans)	Pseudophoenix_vinifera)))	Kingia_australis);
((Calamus_caryotoides	((((Chamaedorea_seifrizii	(Phoenix_dactylifera	(Sabal_domingensis	Serenoa_repens)))	(Manicaria_saccifera	((((Elaeis_oleifera	Elaeis_guineensis)	((Attalea_speciosa	Bactris_major)	Pseudophoenix_vinifera))	(Reinhardtia_simplex	(Reinhardtia_paiewonskiana	(Reinhardtia_gracilis	Reinhardtia_latisecta))))	(((((((Dictyosperma_album	Dypsis_decaryi)	Heterospathe_cagayanensis)	(Roystonea_regia	Kentiopsis_piersoniorum))	(Veitchia_spiralis	Hydriastele_microspadix))	(Prestoea_acuminata	(Oenocarpus_bataua	Oenocarpus_minor)))	(Pelagodoxa_henryana	(Leopoldinia_pulchra	Geonoma_undata)))	(Sclerosperma_profizianum	Orania_palindan)))))	(Iriartea_deltoidea	Nypa_fruticans))	Podococcus_barteri))	Kingia_australis);
((Calamus_caryotoides	(Phoenix_dactylifera	(((Nypa_fruticans	Chamaedorea_seifrizii)	((Attalea_speciosa	(Bactris_major	(Oenocarpus_minor	((Manicaria_saccifera	Elaeis_oleifera)	Elaeis_guineensis))))	((Reinhardtia_simplex	(Podococcus_barteri	((Reinhardtia_paiewonskiana	Reinhardtia_latisecta)	Reinhardtia_gracilis)))	((((((Iriartea_deltoidea	Heterospathe_cagayanensis)	(Kentiopsis_piersoniorum	(Hydriastele_microspadix	(Veitchia_spiralis	(Dictyosperma_album	Dypsis_decaryi)))))	Roystonea_regia)	(Prestoea_acuminata	Oenocarpus_bataua))	(Pelagodoxa_henryana	(Leopoldinia_pulchra	Geonoma_undata)))	(Sclerosperma_profizianum	Orania_palindan)))))	((Pseudophoenix_vinifera	Sabal_domingensis)	Serenoa_repens))))	Kingia_australis);
((Podococcus_barteri	((((Reinhardtia_latisecta	Reinhardtia_gracilis)	((((Manicaria_saccifera	Attalea_speciosa)	(Bactris_major	(Elaeis_oleifera	Elaeis_guineensis)))	((((((Prestoea_acuminata	Oenocarpus_bataua)	((Veitchia_spiralis	(Dypsis_decaryi	(Hydriastele_microspadix	(Heterospathe_cagayanensis	Dictyosperma_album))))	(Kentiopsis_piersoniorum	Roystonea_regia)))	((Leopoldinia_pulchra	(Iriartea_deltoidea	Pelagodoxa_henryana))	Geonoma_undata))	(Sclerosperma_profizianum	(Pseudophoenix_vinifera	Orania_palindan)))	((Sabal_domingensis	Serenoa_repens)	Phoenix_dactylifera))	(Nypa_fruticans	(Calamus_caryotoides	Chamaedorea_seifrizii))))	Reinhardtia_simplex))	Reinhardtia_paiewonskiana)	Oenocarpus_minor))	Kingia_australis);
((Pseudophoenix_vinifera	(((Sabal_domingensis	Phoenix_dactylifera)	Podococcus_barteri)	(((Chamaedorea_seifrizii	(((((Reinhardtia_gracilis	Reinhardtia_simplex)	(Reinhardtia_paiewonskiana	Reinhardtia_latisecta))	(Attalea_speciosa	(Bactris_major	(Elaeis_oleifera	Elaeis_guineensis))))	((Orania_palindan	Sclerosperma_profizianum)	((((((Dypsis_decaryi	Dictyosperma_album)	(Veitchia_spiralis	Hydriastele_microspadix))	(Kentiopsis_piersoniorum	((Leopoldinia_pulchra	Iriartea_deltoidea)	Roystonea_regia)))	Heterospathe_cagayanensis)	(Pelagodoxa_henryana	Geonoma_undata))	((Oenocarpus_minor	Prestoea_acuminata)	Oenocarpus_bataua))))	Nypa_fruticans))	Manicaria_saccifera)	(Serenoa_repens	Calamus_caryotoides))))	Kingia_australis);
((Reinhardtia_paiewonskiana	(Reinhardtia_latisecta	(((Attalea_speciosa	((Pseudophoenix_vinifera	Bactris_major)	(Elaeis_oleifera	Elaeis_guineensis)))	(((((Heterospathe_cagayanensis	(Geonoma_undata	(Oenocarpus_minor	((Leopoldinia_pulchra	(Iriartea_deltoidea	Prestoea_acuminata))	Oenocarpus_bataua))))	(((Hydriastele_microspadix	((Kentiopsis_piersoniorum	Roystonea_regia)	Dictyosperma_album))	Dypsis_decaryi)	Veitchia_spiralis))	(Orania_palindan	(Manicaria_saccifera	Sclerosperma_profizianum)))	Pelagodoxa_henryana)	((Podococcus_barteri	(Nypa_fruticans	Calamus_caryotoides))	(Chamaedorea_seifrizii	(Serenoa_repens	(Sabal_domingensis	Phoenix_dactylifera))))))	(Reinhardtia_gracilis	Reinhardtia_simplex))))	Kingia_australis);
((Calamus_caryotoides	((Chamaedorea_seifrizii	((((Podococcus_barteri	((Reinhardtia_simplex	(Reinhardtia_paiewonskiana	Reinhardtia_latisecta))	((Manicaria_saccifera	Attalea_speciosa)	(Bactris_major	(Elaeis_oleifera	Elaeis_guineensis)))))	(((((((Oenocarpus_minor	Oenocarpus_bataua)	Prestoea_acuminata)	(Leopoldinia_pulchra	Geonoma_undata))	(Orania_palindan	Sclerosperma_profizianum))	((Iriartea_deltoidea	Heterospathe_cagayanensis)	((Kentiopsis_piersoniorum	Roystonea_regia)	(((Dictyosperma_album	Dypsis_decaryi)	Veitchia_spiralis)	Hydriastele_microspadix))))	Pelagodoxa_henryana)	Reinhardtia_gracilis))	(Serenoa_repens	(Sabal_domingensis	Phoenix_dactylifera)))	Pseudophoenix_vinifera))	Nypa_fruticans))	Kingia_australis);
((Calamus_caryotoides	((Chamaedorea_seifrizii	((Podococcus_barteri	(((((Pelagodoxa_henryana	((((Oenocarpus_minor	Oenocarpus_bataua)	Prestoea_acuminata)	(Leopoldinia_pulchra	Geonoma_undata))	Reinhardtia_gracilis))	((Heterospathe_cagayanensis	(((Veitchia_spiralis	Hydriastele_microspadix)	(Dictyosperma_album	Dypsis_decaryi))	Kentiopsis_piersoniorum))	(Iriartea_deltoidea	Roystonea_regia)))	Sclerosperma_profizianum)	Orania_palindan)	((Manicaria_saccifera	(Reinhardtia_simplex	(Reinhardtia_paiewonskiana	Reinhardtia_latisecta)))	(Attalea_speciosa	(Bactris_major	(Elaeis_oleifera	Elaeis_guineensis))))))	((Serenoa_repens	Sabal_domingensis)	(Pseudophoenix_vinifera	Phoenix_dactylifera))))	Nypa_fruticans))	Kingia_australis);
((((((((Phoenix_dactylifera	Podococcus_barteri)	Calamus_caryotoides)	((Iriartea_deltoidea	Manicaria_saccifera)	Serenoa_repens))	(Sabal_domingensis	(((Sclerosperma_profizianum	Orania_palindan)	(((((Oenocarpus_minor	Oenocarpus_bataua)	Prestoea_acuminata)	(Geonoma_undata	Leopoldinia_pulchra))	Pelagodoxa_henryana)	(Heterospathe_cagayanensis	((Roystonea_regia	((Dictyosperma_album	Dypsis_decaryi)	Hydriastele_microspadix))	(Veitchia_spiralis	Kentiopsis_piersoniorum)))))	((Reinhardtia_simplex	(Reinhardtia_gracilis	(Reinhardtia_paiewonskiana	Reinhardtia_latisecta)))	(Attalea_speciosa	(Bactris_major	(Elaeis_oleifera	Elaeis_guineensis)))))))	Chamaedorea_seifrizii)	Pseudophoenix_vinifera)	Nypa_fruticans)	Kingia_australis);
((Calamus_caryotoides	(((((Sclerosperma_profizianum	Orania_palindan)	(((((Oenocarpus_minor	Oenocarpus_bataua)	((Iriartea_deltoidea	Leopoldinia_pulchra)	Prestoea_acuminata))	Geonoma_undata)	Pelagodoxa_henryana)	(Heterospathe_cagayanensis	((Hydriastele_microspadix	((Dictyosperma_album	Dypsis_decaryi)	Veitchia_spiralis))	(Roystonea_regia	Kentiopsis_piersoniorum)))))	((Podococcus_barteri	((Manicaria_saccifera	Attalea_speciosa)	(Bactris_major	(Elaeis_oleifera	Elaeis_guineensis))))	((Reinhardtia_simplex	(Reinhardtia_gracilis	Reinhardtia_latisecta))	Reinhardtia_paiewonskiana)))	((Phoenix_dactylifera	(Sabal_domingensis	Serenoa_repens))	(Chamaedorea_seifrizii	Nypa_fruticans)))	Pseudophoenix_vinifera))	Kingia_australis);
((Nypa_fruticans	((Pseudophoenix_vinifera	(Phoenix_dactylifera	(Sabal_domingensis	Serenoa_repens)))	(((((Sclerosperma_profizianum	Orania_palindan)	(((Geonoma_undata	(Leopoldinia_pulchra	(Calamus_caryotoides	((Oenocarpus_minor	Oenocarpus_bataua)	Prestoea_acuminata))))	Pelagodoxa_henryana)	((Roystonea_regia	Kentiopsis_piersoniorum)	(((Iriartea_deltoidea	Heterospathe_cagayanensis)	Hydriastele_microspadix)	((Dictyosperma_album	Dypsis_decaryi)	Veitchia_spiralis)))))	(((Manicaria_saccifera	Attalea_speciosa)	(Bactris_major	(Elaeis_oleifera	Elaeis_guineensis)))	(Reinhardtia_simplex	(Reinhardtia_paiewonskiana	(Reinhardtia_gracilis	Reinhardtia_latisecta)))))	Podococcus_barteri)	Chamaedorea_seifrizii)))	Kingia_australis);
(((Reinhardtia_gracilis	Reinhardtia_simplex)	((Reinhardtia_latisecta	Reinhardtia_paiewonskiana)	(((Chamaedorea_seifrizii	Podococcus_barteri)	((Calamus_caryotoides	Nypa_fruticans)	((Phoenix_dactylifera	((Manicaria_saccifera	Serenoa_repens)	Sabal_domingensis))	((Attalea_speciosa	Bactris_major)	(Pseudophoenix_vinifera	(Elaeis_oleifera	Elaeis_guineensis))))))	((((Roystonea_regia	Kentiopsis_piersoniorum)	((Hydriastele_microspadix	(Dictyosperma_album	Dypsis_decaryi))	Veitchia_spiralis))	((Iriartea_deltoidea	Heterospathe_cagayanensis)	((Prestoea_acuminata	(Oenocarpus_bataua	Oenocarpus_minor))	((Geonoma_undata	Leopoldinia_pulchra)	Pelagodoxa_henryana))))	(Sclerosperma_profizianum	Orania_palindan)))))	Kingia_australis);
((Reinhardtia_paiewonskiana	((Reinhardtia_gracilis	(((Attalea_speciosa	(Bactris_major	(Elaeis_oleifera	Elaeis_guineensis)))	((((((Prestoea_acuminata	(Oenocarpus_bataua	Oenocarpus_minor))	(((Dictyosperma_album	Dypsis_decaryi)	(Veitchia_spiralis	(Kentiopsis_piersoniorum	Hydriastele_microspadix)))	Heterospathe_cagayanensis))	(Leopoldinia_pulchra	(Geonoma_undata	Pelagodoxa_henryana)))	(Sclerosperma_profizianum	Orania_palindan))	(Pseudophoenix_vinifera	(Iriartea_deltoidea	Roystonea_regia)))	((Manicaria_saccifera	Serenoa_repens)	(((Sabal_domingensis	Phoenix_dactylifera)	(Chamaedorea_seifrizii	Calamus_caryotoides))	(Podococcus_barteri	Nypa_fruticans)))))	Reinhardtia_simplex))	Reinhardtia_latisecta))	Kingia_australis);
(((Iriartea_deltoidea	Nypa_fruticans)	(Pseudophoenix_vinifera	(((((Reinhardtia_simplex	((Reinhardtia_latisecta	Reinhardtia_paiewonskiana)	Reinhardtia_gracilis))	(Attalea_speciosa	(Bactris_major	(Elaeis_oleifera	Elaeis_guineensis))))	((((Roystonea_regia	Kentiopsis_piersoniorum)	((Dictyosperma_album	Heterospathe_cagayanensis)	(Hydriastele_microspadix	(Veitchia_spiralis	Dypsis_decaryi))))	((Leopoldinia_pulchra	(Geonoma_undata	Pelagodoxa_henryana))	(Prestoea_acuminata	(Oenocarpus_bataua	Oenocarpus_minor))))	(Sclerosperma_profizianum	Orania_palindan)))	((Calamus_caryotoides	((Sabal_domingensis	(Manicaria_saccifera	Serenoa_repens))	Phoenix_dactylifera))	Podococcus_barteri))	Chamaedorea_seifrizii)))	Kingia_australis);
((Nypa_fruticans	(Chamaedorea_seifrizii	(((Serenoa_repens	(Sabal_domingensis	Phoenix_dactylifera))	(Podococcus_barteri	((((((Hydriastele_microspadix	(Dypsis_decaryi	Dictyosperma_album))	Veitchia_spiralis)	((Pseudophoenix_vinifera	Roystonea_regia)	Kentiopsis_piersoniorum))	(((Calamus_caryotoides	Geonoma_undata)	(Prestoea_acuminata	Oenocarpus_bataua))	((Iriartea_deltoidea	Heterospathe_cagayanensis)	Leopoldinia_pulchra)))	Pelagodoxa_henryana)	(Sclerosperma_profizianum	Orania_palindan))))	((Manicaria_saccifera	(Reinhardtia_simplex	((Reinhardtia_gracilis	Reinhardtia_latisecta)	Reinhardtia_paiewonskiana)))	((Attalea_speciosa	Bactris_major)	(Oenocarpus_minor	(Elaeis_oleifera	Elaeis_guineensis)))))))	Kingia_australis);
((Calamus_caryotoides	((Phoenix_dactylifera	(Serenoa_repens	(((Reinhardtia_gracilis	(((Reinhardtia_simplex	(Podococcus_barteri	(Reinhardtia_latisecta	Reinhardtia_paiewonskiana)))	((Iriartea_deltoidea	Nypa_fruticans)	(((((Roystonea_regia	(Oenocarpus_bataua	(Prestoea_acuminata	Oenocarpus_minor)))	(((Dypsis_decaryi	(Hydriastele_microspadix	(Veitchia_spiralis	Kentiopsis_piersoniorum)))	(Heterospathe_cagayanensis	Dictyosperma_album))	Leopoldinia_pulchra))	Pelagodoxa_henryana)	Geonoma_undata)	((Manicaria_saccifera	Sclerosperma_profizianum)	Orania_palindan))))	((Attalea_speciosa	Bactris_major)	(Elaeis_oleifera	Elaeis_guineensis))))	Chamaedorea_seifrizii)	Sabal_domingensis)))	Pseudophoenix_vinifera))	Kingia_australis);
(((Pseudophoenix_vinifera	(Calamus_caryotoides	(((Serenoa_repens	Manicaria_saccifera)	(((((Pelagodoxa_henryana	Geonoma_undata)	((((Veitchia_spiralis	(Hydriastele_microspadix	(Dypsis_decaryi	Kentiopsis_piersoniorum)))	Dictyosperma_album)	Heterospathe_cagayanensis)	(Sclerosperma_profizianum	(Roystonea_regia	(Chamaedorea_seifrizii	(Prestoea_acuminata	(Oenocarpus_minor	Oenocarpus_bataua)))))))	Orania_palindan)	((Reinhardtia_simplex	(Reinhardtia_gracilis	(Reinhardtia_latisecta	Reinhardtia_paiewonskiana)))	(((Attalea_speciosa	Bactris_major)	(Elaeis_oleifera	Elaeis_guineensis))	Leopoldinia_pulchra)))	(Iriartea_deltoidea	Nypa_fruticans)))	(Phoenix_dactylifera	Sabal_domingensis))))	Podococcus_barteri)	Kingia_australis);
(((Pseudophoenix_vinifera	(Calamus_caryotoides	(((((((Pelagodoxa_henryana	Geonoma_undata)	((((Dypsis_decaryi	Dictyosperma_album)	(Kentiopsis_piersoniorum	(Veitchia_spiralis	Hydriastele_microspadix)))	(Leopoldinia_pulchra	Heterospathe_cagayanensis))	((Sclerosperma_profizianum	(Roystonea_regia	(Prestoea_acuminata	(Oenocarpus_minor	Oenocarpus_bataua))))	Chamaedorea_seifrizii)))	Orania_palindan)	((Reinhardtia_simplex	(Reinhardtia_gracilis	(Reinhardtia_latisecta	Reinhardtia_paiewonskiana)))	((Attalea_speciosa	Bactris_major)	(Elaeis_oleifera	Elaeis_guineensis))))	(Serenoa_repens	Manicaria_saccifera))	(Iriartea_deltoidea	Nypa_fruticans))	(Phoenix_dactylifera	Sabal_domingensis))))	Podococcus_barteri)	Kingia_australis);
((Calamus_caryotoides	(((((Chamaedorea_seifrizii	Nypa_fruticans)	((((((Dypsis_decaryi	((Dictyosperma_album	Hydriastele_microspadix)	Kentiopsis_piersoniorum))	Veitchia_spiralis)	Heterospathe_cagayanensis)	((Prestoea_acuminata	Oenocarpus_bataua)	(Roystonea_regia	(Iriartea_deltoidea	Sclerosperma_profizianum))))	((Pelagodoxa_henryana	Orania_palindan)	(Leopoldinia_pulchra	Geonoma_undata)))	((Reinhardtia_simplex	(((Reinhardtia_paiewonskiana	Reinhardtia_latisecta)	Podococcus_barteri)	Reinhardtia_gracilis))	((Attalea_speciosa	Bactris_major)	(Oenocarpus_minor	(Elaeis_oleifera	Elaeis_guineensis))))))	Manicaria_saccifera)	(Serenoa_repens	(Phoenix_dactylifera	Sabal_domingensis)))	Pseudophoenix_vinifera))	Kingia_australis);
((Calamus_caryotoides	(((((Chamaedorea_seifrizii	Nypa_fruticans)	((((((Kentiopsis_piersoniorum	((Veitchia_spiralis	Hydriastele_microspadix)	(Dypsis_decaryi	Dictyosperma_album)))	Heterospathe_cagayanensis)	(Sclerosperma_profizianum	((Oenocarpus_minor	(Prestoea_acuminata	Oenocarpus_bataua))	(Iriartea_deltoidea	Roystonea_regia))))	(Geonoma_undata	Pelagodoxa_henryana))	Orania_palindan)	((Reinhardtia_simplex	(((Reinhardtia_paiewonskiana	Reinhardtia_latisecta)	Podococcus_barteri)	Reinhardtia_gracilis))	((Attalea_speciosa	Bactris_major)	((Elaeis_oleifera	Leopoldinia_pulchra)	Elaeis_guineensis)))))	Manicaria_saccifera)	(Serenoa_repens	(Phoenix_dactylifera	Sabal_domingensis)))	Pseudophoenix_vinifera))	Kingia_australis);
((((Reinhardtia_paiewonskiana	Reinhardtia_latisecta)	Podococcus_barteri)	(Reinhardtia_gracilis	(((((Attalea_speciosa	Bactris_major)	(Elaeis_oleifera	Elaeis_guineensis))	(Sabal_domingensis	(Manicaria_saccifera	Serenoa_repens)))	((((Chamaedorea_seifrizii	((Kentiopsis_piersoniorum	Roystonea_regia)	((Heterospathe_cagayanensis	((Dypsis_decaryi	Dictyosperma_album)	Veitchia_spiralis))	Hydriastele_microspadix)))	(Pelagodoxa_henryana	(Geonoma_undata	(Prestoea_acuminata	(Oenocarpus_minor	Oenocarpus_bataua)))))	(Sclerosperma_profizianum	(Pseudophoenix_vinifera	Orania_palindan)))	((Iriartea_deltoidea	Leopoldinia_pulchra)	((Nypa_fruticans	Calamus_caryotoides)	Phoenix_dactylifera))))	Reinhardtia_simplex)))	Kingia_australis);
(((((((((((((Leopoldinia_pulchra	Geonoma_undata)	(Prestoea_acuminata	Oenocarpus_bataua))	(Oenocarpus_minor	Pelagodoxa_henryana))	(((Heterospathe_cagayanensis	Kentiopsis_piersoniorum)	(Dypsis_decaryi	Dictyosperma_album))	(Hydriastele_microspadix	Veitchia_spiralis)))	(Roystonea_regia	Sclerosperma_profizianum))	Orania_palindan)	((Reinhardtia_simplex	(Reinhardtia_gracilis	((Manicaria_saccifera	Reinhardtia_latisecta)	Reinhardtia_paiewonskiana)))	(Attalea_speciosa	((Elaeis_guineensis	Elaeis_oleifera)	Bactris_major))))	(Serenoa_repens	(Sabal_domingensis	Phoenix_dactylifera)))	(Podococcus_barteri	Pseudophoenix_vinifera))	Chamaedorea_seifrizii)	(Iriartea_deltoidea	Nypa_fruticans))	Calamus_caryotoides)	Kingia_australis);
(((((((Reinhardtia_simplex	Reinhardtia_gracilis)	(Podococcus_barteri	(Reinhardtia_latisecta	Reinhardtia_paiewonskiana)))	(Attalea_speciosa	((Oenocarpus_minor	(Elaeis_guineensis	Elaeis_oleifera))	Bactris_major)))	(Manicaria_saccifera	((Nypa_fruticans	(Serenoa_repens	(Sabal_domingensis	Phoenix_dactylifera)))	((Sclerosperma_profizianum	Orania_palindan)	((Geonoma_undata	Pelagodoxa_henryana)	((Chamaedorea_seifrizii	((Prestoea_acuminata	(Leopoldinia_pulchra	Oenocarpus_bataua))	Roystonea_regia))	((((Hydriastele_microspadix	(Dypsis_decaryi	Dictyosperma_album))	Kentiopsis_piersoniorum)	Veitchia_spiralis)	(Iriartea_deltoidea	Heterospathe_cagayanensis))))))))	Pseudophoenix_vinifera)	Calamus_caryotoides)	Kingia_australis);
((((Pseudophoenix_vinifera	(((Prestoea_acuminata	Oenocarpus_bataua)	((Kentiopsis_piersoniorum	Roystonea_regia)	(Hydriastele_microspadix	((Heterospathe_cagayanensis	(Dypsis_decaryi	Dictyosperma_album))	Veitchia_spiralis))))	((Leopoldinia_pulchra	((((((Oenocarpus_minor	Podococcus_barteri)	Chamaedorea_seifrizii)	(Calamus_caryotoides	Nypa_fruticans))	(((Reinhardtia_simplex	Reinhardtia_gracilis)	(Reinhardtia_latisecta	Reinhardtia_paiewonskiana))	((Elaeis_guineensis	Elaeis_oleifera)	(Bactris_major	Attalea_speciosa))))	(Serenoa_repens	(Sabal_domingensis	Phoenix_dactylifera)))	(Sclerosperma_profizianum	Orania_palindan)))	(Geonoma_undata	Pelagodoxa_henryana))))	Manicaria_saccifera)	Iriartea_deltoidea)	Kingia_australis);
((Calamus_caryotoides	((Prestoea_acuminata	Oenocarpus_bataua)	((Chamaedorea_seifrizii	((Pseudophoenix_vinifera	(((((Reinhardtia_gracilis	Reinhardtia_simplex)	(Podococcus_barteri	((Reinhardtia_paiewonskiana	Manicaria_saccifera)	Reinhardtia_latisecta)))	(((Elaeis_guineensis	Leopoldinia_pulchra)	Elaeis_oleifera)	(Bactris_major	Attalea_speciosa)))	(Orania_palindan	((Geonoma_undata	Pelagodoxa_henryana)	((Iriartea_deltoidea	Nypa_fruticans)	(Serenoa_repens	(Sabal_domingensis	Phoenix_dactylifera))))))	((Heterospathe_cagayanensis	Dypsis_decaryi)	((Hydriastele_microspadix	(Veitchia_spiralis	Kentiopsis_piersoniorum))	Dictyosperma_album))))	(Sclerosperma_profizianum	Roystonea_regia)))	Oenocarpus_minor)))	Kingia_australis);
((Calamus_caryotoides	((((((Reinhardtia_simplex	((Reinhardtia_paiewonskiana	Reinhardtia_gracilis)	Reinhardtia_latisecta))	Manicaria_saccifera)	((Bactris_major	(Elaeis_guineensis	(Pseudophoenix_vinifera	Elaeis_oleifera)))	Attalea_speciosa))	(Orania_palindan	((Geonoma_undata	Pelagodoxa_henryana)	((Iriartea_deltoidea	Nypa_fruticans)	(Serenoa_repens	(Sabal_domingensis	Phoenix_dactylifera))))))	(((Dypsis_decaryi	Kentiopsis_piersoniorum)	((Veitchia_spiralis	Hydriastele_microspadix)	Dictyosperma_album))	(Chamaedorea_seifrizii	(Heterospathe_cagayanensis	Leopoldinia_pulchra))))	((Podococcus_barteri	Sclerosperma_profizianum)	(Roystonea_regia	(Prestoea_acuminata	(Oenocarpus_minor	Oenocarpus_bataua))))))	Kingia_australis);
((Iriartea_deltoidea	(Nypa_fruticans	((Pseudophoenix_vinifera	((Manicaria_saccifera	((((Sclerosperma_profizianum	Orania_palindan)	((Roystonea_regia	(Kentiopsis_piersoniorum	(Dypsis_decaryi	((Veitchia_spiralis	Dictyosperma_album)	(Hydriastele_microspadix	Heterospathe_cagayanensis)))))	((((Oenocarpus_minor	(Oenocarpus_bataua	Prestoea_acuminata))	Geonoma_undata)	Pelagodoxa_henryana)	Leopoldinia_pulchra)))	(((Reinhardtia_simplex	Reinhardtia_gracilis)	(Reinhardtia_paiewonskiana	Reinhardtia_latisecta))	((Bactris_major	(Elaeis_guineensis	Elaeis_oleifera))	Attalea_speciosa)))	Podococcus_barteri))	((Serenoa_repens	(Sabal_domingensis	Phoenix_dactylifera))	Chamaedorea_seifrizii)))	Calamus_caryotoides)))	Kingia_australis);
((Calamus_caryotoides	(Phoenix_dactylifera	((Sabal_domingensis	((Serenoa_repens	Manicaria_saccifera)	(((((((Roystonea_regia	Kentiopsis_piersoniorum)	((Hydriastele_microspadix	((Dypsis_decaryi	Dictyosperma_album)	Veitchia_spiralis))	(Iriartea_deltoidea	Heterospathe_cagayanensis)))	(Prestoea_acuminata	(Oenocarpus_minor	Oenocarpus_bataua)))	((Pelagodoxa_henryana	(Sclerosperma_profizianum	Orania_palindan))	Geonoma_undata))	(((Reinhardtia_gracilis	Reinhardtia_simplex)	(Reinhardtia_paiewonskiana	Reinhardtia_latisecta))	((Bactris_major	(Elaeis_guineensis	Elaeis_oleifera))	Attalea_speciosa)))	Podococcus_barteri)	(Leopoldinia_pulchra	(Chamaedorea_seifrizii	Nypa_fruticans)))))	Pseudophoenix_vinifera)))	Kingia_australis);
((Calamus_caryotoides	(Nypa_fruticans	(Podococcus_barteri	(((Serenoa_repens	Phoenix_dactylifera)	Sabal_domingensis)	(Chamaedorea_seifrizii	((((Pseudophoenix_vinifera	(Roystonea_regia	(Heterospathe_cagayanensis	((Hydriastele_microspadix	((Dypsis_decaryi	Dictyosperma_album)	Veitchia_spiralis))	Kentiopsis_piersoniorum))))	(Prestoea_acuminata	Oenocarpus_bataua))	(((Leopoldinia_pulchra	(Iriartea_deltoidea	Pelagodoxa_henryana))	Geonoma_undata)	(Sclerosperma_profizianum	Orania_palindan)))	((Reinhardtia_simplex	(Reinhardtia_paiewonskiana	Reinhardtia_latisecta))	(Reinhardtia_gracilis	((Bactris_major	(Oenocarpus_minor	(Elaeis_guineensis	Elaeis_oleifera)))	(Manicaria_saccifera	Attalea_speciosa))))))))))	Kingia_australis);
((Calamus_caryotoides	(Nypa_fruticans	(((((((Pelagodoxa_henryana	((((Iriartea_deltoidea	Heterospathe_cagayanensis)	(((Dypsis_decaryi	Dictyosperma_album)	(Veitchia_spiralis	Hydriastele_microspadix))	(Roystonea_regia	Kentiopsis_piersoniorum)))	(Prestoea_acuminata	Oenocarpus_bataua))	(Leopoldinia_pulchra	Geonoma_undata)))	Oenocarpus_minor)	(Sclerosperma_profizianum	Podococcus_barteri))	(((Reinhardtia_gracilis	Reinhardtia_simplex)	(Reinhardtia_paiewonskiana	Reinhardtia_latisecta))	((Bactris_major	(Elaeis_guineensis	Elaeis_oleifera))	(Manicaria_saccifera	Attalea_speciosa))))	(Orania_palindan	((Serenoa_repens	Phoenix_dactylifera)	Sabal_domingensis)))	Pseudophoenix_vinifera)	Chamaedorea_seifrizii)))	Kingia_australis);
((Calamus_caryotoides	((((((Oenocarpus_minor	Podococcus_barteri)	(((((Reinhardtia_simplex	((Reinhardtia_paiewonskiana	Reinhardtia_latisecta)	Reinhardtia_gracilis))	((Elaeis_guineensis	Elaeis_oleifera)	(Attalea_speciosa	Bactris_major)))	Pelagodoxa_henryana)	(((Heterospathe_cagayanensis	(((Veitchia_spiralis	(Dypsis_decaryi	Dictyosperma_album))	Hydriastele_microspadix)	(Roystonea_regia	Kentiopsis_piersoniorum)))	((Prestoea_acuminata	Oenocarpus_bataua)	(Geonoma_undata	Leopoldinia_pulchra)))	Orania_palindan))	(Manicaria_saccifera	Sclerosperma_profizianum)))	(Chamaedorea_seifrizii	(Iriartea_deltoidea	Nypa_fruticans)))	(Phoenix_dactylifera	Sabal_domingensis))	Serenoa_repens)	Pseudophoenix_vinifera))	Kingia_australis);
((((((Pseudophoenix_vinifera	Phoenix_dactylifera)	Sabal_domingensis)	Serenoa_repens)	(((((Reinhardtia_gracilis	(Geonoma_undata	Pelagodoxa_henryana))	((Heterospathe_cagayanensis	(Dictyosperma_album	(Dypsis_decaryi	(Hydriastele_microspadix	(Veitchia_spiralis	Kentiopsis_piersoniorum)))))	((((Leopoldinia_pulchra	Oenocarpus_bataua)	Prestoea_acuminata)	Roystonea_regia)	Sclerosperma_profizianum)))	Orania_palindan)	(((Reinhardtia_simplex	(Reinhardtia_latisecta	Reinhardtia_paiewonskiana))	(((Bactris_major	(Elaeis_guineensis	Elaeis_oleifera))	Attalea_speciosa)	Oenocarpus_minor))	Podococcus_barteri))	((Manicaria_saccifera	(Iriartea_deltoidea	Nypa_fruticans))	Chamaedorea_seifrizii)))	Calamus_caryotoides)	Kingia_australis);
(((((Phoenix_dactylifera	Sabal_domingensis)	Pseudophoenix_vinifera)	(((Bactris_major	(Oenocarpus_minor	(Elaeis_guineensis	Elaeis_oleifera)))	(Serenoa_repens	(Nypa_fruticans	((((Geonoma_undata	Pelagodoxa_henryana)	((((Heterospathe_cagayanensis	(Iriartea_deltoidea	Dictyosperma_album))	(Dypsis_decaryi	(Hydriastele_microspadix	Kentiopsis_piersoniorum)))	Veitchia_spiralis)	((Oenocarpus_bataua	(Leopoldinia_pulchra	Prestoea_acuminata))	Roystonea_regia)))	(Sclerosperma_profizianum	Orania_palindan))	((Chamaedorea_seifrizii	Podococcus_barteri)	((Reinhardtia_gracilis	Reinhardtia_simplex)	(Reinhardtia_latisecta	Reinhardtia_paiewonskiana)))))))	(Manicaria_saccifera	Attalea_speciosa)))	Calamus_caryotoides)	Kingia_australis);
((((((Podococcus_barteri	(((Reinhardtia_simplex	((Reinhardtia_latisecta	Reinhardtia_paiewonskiana)	Reinhardtia_gracilis))	((Elaeis_guineensis	Elaeis_oleifera)	(Bactris_major	Attalea_speciosa)))	((Manicaria_saccifera	Orania_palindan)	((((Sclerosperma_profizianum	(((Oenocarpus_minor	Oenocarpus_bataua)	(Prestoea_acuminata	Roystonea_regia))	Leopoldinia_pulchra))	Geonoma_undata)	Pelagodoxa_henryana)	((Iriartea_deltoidea	Heterospathe_cagayanensis)	((Kentiopsis_piersoniorum	Hydriastele_microspadix)	(Veitchia_spiralis	(Dypsis_decaryi	Dictyosperma_album))))))))	(Chamaedorea_seifrizii	Nypa_fruticans))	(Serenoa_repens	(Phoenix_dactylifera	Sabal_domingensis)))	Pseudophoenix_vinifera)	Calamus_caryotoides)	Kingia_australis);
(((((Podococcus_barteri	((((Reinhardtia_simplex	((Reinhardtia_gracilis	Reinhardtia_latisecta)	Reinhardtia_paiewonskiana))	((((Pseudophoenix_vinifera	Bactris_major)	Elaeis_guineensis)	Elaeis_oleifera)	Attalea_speciosa))	((Orania_palindan	(Geonoma_undata	Pelagodoxa_henryana))	(((Iriartea_deltoidea	Heterospathe_cagayanensis)	((Hydriastele_microspadix	((Dypsis_decaryi	Dictyosperma_album)	Kentiopsis_piersoniorum))	Veitchia_spiralis))	(Sclerosperma_profizianum	(Roystonea_regia	((Oenocarpus_minor	(Leopoldinia_pulchra	Oenocarpus_bataua))	Prestoea_acuminata))))))	Manicaria_saccifera))	(Nypa_fruticans	(Phoenix_dactylifera	(Sabal_domingensis	Serenoa_repens))))	Chamaedorea_seifrizii)	Calamus_caryotoides)	Kingia_australis);
((Pseudophoenix_vinifera	(Calamus_caryotoides	(Serenoa_repens	((Phoenix_dactylifera	Sabal_domingensis)	(((Iriartea_deltoidea	Nypa_fruticans)	Chamaedorea_seifrizii)	(((Sclerosperma_profizianum	Podococcus_barteri)	((Attalea_speciosa	(Bactris_major	(Elaeis_guineensis	(Elaeis_oleifera	Leopoldinia_pulchra))))	((Manicaria_saccifera	(Reinhardtia_simplex	(Reinhardtia_latisecta	Reinhardtia_paiewonskiana)))	(Orania_palindan	((Geonoma_undata	Pelagodoxa_henryana)	((Prestoea_acuminata	(Oenocarpus_bataua	Oenocarpus_minor))	((Heterospathe_cagayanensis	((Kentiopsis_piersoniorum	Dypsis_decaryi)	((Veitchia_spiralis	Hydriastele_microspadix)	Dictyosperma_album)))	Roystonea_regia)))))))	Reinhardtia_gracilis))))))	Kingia_australis);
(((((Pseudophoenix_vinifera	Phoenix_dactylifera)	Sabal_domingensis)	(((Nypa_fruticans	Chamaedorea_seifrizii)	((Orania_palindan	((Geonoma_undata	(Iriartea_deltoidea	Pelagodoxa_henryana))	((Heterospathe_cagayanensis	(Kentiopsis_piersoniorum	(Hydriastele_microspadix	(Veitchia_spiralis	(Dypsis_decaryi	Dictyosperma_album)))))	(Sclerosperma_profizianum	((Prestoea_acuminata	((Leopoldinia_pulchra	Oenocarpus_bataua)	Oenocarpus_minor))	Roystonea_regia)))))	((Attalea_speciosa	(((Elaeis_guineensis	Elaeis_oleifera)	Manicaria_saccifera)	Bactris_major))	(Reinhardtia_simplex	(Podococcus_barteri	((Reinhardtia_gracilis	Reinhardtia_latisecta)	Reinhardtia_paiewonskiana))))))	Serenoa_repens))	Calamus_caryotoides)	Kingia_australis);
(((Chamaedorea_seifrizii	((((Sclerosperma_profizianum	Orania_palindan)	((((Iriartea_deltoidea	Leopoldinia_pulchra)	Heterospathe_cagayanensis)	(Roystonea_regia	(Kentiopsis_piersoniorum	((Dypsis_decaryi	Dictyosperma_album)	(Hydriastele_microspadix	Veitchia_spiralis)))))	((Prestoea_acuminata	(Oenocarpus_bataua	Oenocarpus_minor))	(Geonoma_undata	Pelagodoxa_henryana))))	(((Attalea_speciosa	((Elaeis_guineensis	Elaeis_oleifera)	(Pseudophoenix_vinifera	Bactris_major)))	(Reinhardtia_simplex	((Reinhardtia_latisecta	Reinhardtia_paiewonskiana)	Reinhardtia_gracilis)))	Podococcus_barteri))	((Phoenix_dactylifera	((Manicaria_saccifera	Serenoa_repens)	Sabal_domingensis))	Nypa_fruticans)))	Calamus_caryotoides)	Kingia_australis);
((((Nypa_fruticans	(((((Sclerosperma_profizianum	Orania_palindan)	(((((Dypsis_decaryi	Dictyosperma_album)	Hydriastele_microspadix)	Veitchia_spiralis)	(Roystonea_regia	Kentiopsis_piersoniorum))	(((Geonoma_undata	Pelagodoxa_henryana)	(Prestoea_acuminata	(Oenocarpus_bataua	Oenocarpus_minor)))	(Leopoldinia_pulchra	(Iriartea_deltoidea	Heterospathe_cagayanensis)))))	(((Attalea_speciosa	((Elaeis_guineensis	Elaeis_oleifera)	Bactris_major))	(Reinhardtia_simplex	(Reinhardtia_latisecta	Reinhardtia_paiewonskiana)))	Manicaria_saccifera))	Podococcus_barteri)	(Reinhardtia_gracilis	((Pseudophoenix_vinifera	Serenoa_repens)	(Sabal_domingensis	Phoenix_dactylifera)))))	Chamaedorea_seifrizii)	Calamus_caryotoides)	Kingia_australis);
(((Pseudophoenix_vinifera	(((Nypa_fruticans	Podococcus_barteri)	((Orania_palindan	(((Dypsis_decaryi	Dictyosperma_album)	(Hydriastele_microspadix	(Veitchia_spiralis	((Roystonea_regia	Kentiopsis_piersoniorum)	(Chamaedorea_seifrizii	Heterospathe_cagayanensis)))))	((Geonoma_undata	(Prestoea_acuminata	(Oenocarpus_bataua	((Leopoldinia_pulchra	Iriartea_deltoidea)	Oenocarpus_minor))))	Pelagodoxa_henryana)))	((Manicaria_saccifera	Sclerosperma_profizianum)	((Attalea_speciosa	((Elaeis_guineensis	Elaeis_oleifera)	Bactris_major))	((Reinhardtia_gracilis	Reinhardtia_simplex)	(Reinhardtia_latisecta	Reinhardtia_paiewonskiana))))))	((Sabal_domingensis	Serenoa_repens)	Phoenix_dactylifera)))	Calamus_caryotoides)	Kingia_australis);
(((Nypa_fruticans	((((((Sclerosperma_profizianum	Orania_palindan)	(((Leopoldinia_pulchra	Geonoma_undata)	(Prestoea_acuminata	(Oenocarpus_bataua	Oenocarpus_minor)))	(((((Dypsis_decaryi	Dictyosperma_album)	(Heterospathe_cagayanensis	Veitchia_spiralis))	Hydriastele_microspadix)	(Roystonea_regia	Kentiopsis_piersoniorum))	Pelagodoxa_henryana)))	(((Elaeis_guineensis	Elaeis_oleifera)	(Bactris_major	Attalea_speciosa))	(Reinhardtia_simplex	((Manicaria_saccifera	(Reinhardtia_gracilis	Reinhardtia_latisecta))	Reinhardtia_paiewonskiana))))	Podococcus_barteri)	Chamaedorea_seifrizii)	(((Sabal_domingensis	Serenoa_repens)	Phoenix_dactylifera)	(Calamus_caryotoides	Pseudophoenix_vinifera))))	Iriartea_deltoidea)	Kingia_australis);
((Calamus_caryotoides	((((Sabal_domingensis	Serenoa_repens)	Phoenix_dactylifera)	((Chamaedorea_seifrizii	Nypa_fruticans)	(((Reinhardtia_simplex	(Reinhardtia_paiewonskiana	(Reinhardtia_gracilis	Reinhardtia_latisecta)))	((Manicaria_saccifera	Attalea_speciosa)	((Elaeis_guineensis	Elaeis_oleifera)	Bactris_major)))	((Orania_palindan	((Iriartea_deltoidea	Pelagodoxa_henryana)	Geonoma_undata))	((Leopoldinia_pulchra	(Sclerosperma_profizianum	(Roystonea_regia	((Pseudophoenix_vinifera	(Oenocarpus_minor	Oenocarpus_bataua))	Prestoea_acuminata))))	(((((Hydriastele_microspadix	Kentiopsis_piersoniorum)	Dictyosperma_album)	Dypsis_decaryi)	Heterospathe_cagayanensis)	Veitchia_spiralis))))))	Podococcus_barteri))	Kingia_australis);
((Calamus_caryotoides	(((Sabal_domingensis	Serenoa_repens)	Phoenix_dactylifera)	(((Chamaedorea_seifrizii	Nypa_fruticans)	(((Reinhardtia_simplex	(Reinhardtia_paiewonskiana	(Manicaria_saccifera	Reinhardtia_latisecta)))	(Attalea_speciosa	((Elaeis_guineensis	Elaeis_oleifera)	Bactris_major)))	((Orania_palindan	(Pelagodoxa_henryana	Geonoma_undata))	((Sclerosperma_profizianum	(Reinhardtia_gracilis	((Pseudophoenix_vinifera	Roystonea_regia)	(Leopoldinia_pulchra	((Oenocarpus_minor	Oenocarpus_bataua)	Prestoea_acuminata)))))	(((Hydriastele_microspadix	(Veitchia_spiralis	(Dypsis_decaryi	Dictyosperma_album)))	Kentiopsis_piersoniorum)	(Iriartea_deltoidea	Heterospathe_cagayanensis))))))	Podococcus_barteri)))	Kingia_australis);
((Calamus_caryotoides	(((Sabal_domingensis	Serenoa_repens)	(((((Reinhardtia_simplex	(Reinhardtia_paiewonskiana	(Reinhardtia_gracilis	Reinhardtia_latisecta)))	(Attalea_speciosa	((Oenocarpus_minor	(Elaeis_guineensis	Elaeis_oleifera))	Bactris_major)))	((((Oenocarpus_bataua	Prestoea_acuminata)	(Leopoldinia_pulchra	Geonoma_undata))	((((Chamaedorea_seifrizii	((Dypsis_decaryi	Dictyosperma_album)	Heterospathe_cagayanensis))	Hydriastele_microspadix)	Veitchia_spiralis)	(Kentiopsis_piersoniorum	(Iriartea_deltoidea	Roystonea_regia))))	((Sclerosperma_profizianum	Manicaria_saccifera)	(Pelagodoxa_henryana	Orania_palindan))))	Nypa_fruticans)	(Podococcus_barteri	Pseudophoenix_vinifera)))	Phoenix_dactylifera))	Kingia_australis);
((Podococcus_barteri	((Pelagodoxa_henryana	Orania_palindan)	(((((Nypa_fruticans	((Calamus_caryotoides	Serenoa_repens)	(Sabal_domingensis	Phoenix_dactylifera)))	(((Attalea_speciosa	(Elaeis_guineensis	Elaeis_oleifera))	Bactris_major)	Chamaedorea_seifrizii))	(Pseudophoenix_vinifera	(Manicaria_saccifera	((Reinhardtia_gracilis	(Reinhardtia_paiewonskiana	Reinhardtia_latisecta))	Reinhardtia_simplex))))	((Leopoldinia_pulchra	Geonoma_undata)	(((Oenocarpus_minor	Oenocarpus_bataua)	Prestoea_acuminata)	((Iriartea_deltoidea	Heterospathe_cagayanensis)	((Kentiopsis_piersoniorum	Roystonea_regia)	((Hydriastele_microspadix	Veitchia_spiralis)	(Dypsis_decaryi	Dictyosperma_album)))))))	Sclerosperma_profizianum)))	Kingia_australis);
(((Nypa_fruticans	((Chamaedorea_seifrizii	Calamus_caryotoides)	((((Manicaria_saccifera	((Reinhardtia_paiewonskiana	(Reinhardtia_gracilis	Reinhardtia_latisecta))	Reinhardtia_simplex))	(((Podococcus_barteri	(Elaeis_guineensis	Elaeis_oleifera))	Attalea_speciosa)	Bactris_major))	(((Pelagodoxa_henryana	Geonoma_undata)	(((Oenocarpus_minor	Oenocarpus_bataua)	Prestoea_acuminata)	((Heterospathe_cagayanensis	((Hydriastele_microspadix	((Kentiopsis_piersoniorum	Roystonea_regia)	(Dypsis_decaryi	Dictyosperma_album)))	Veitchia_spiralis))	Leopoldinia_pulchra)))	(Sclerosperma_profizianum	Orania_palindan)))	(Pseudophoenix_vinifera	((Sabal_domingensis	Phoenix_dactylifera)	Serenoa_repens)))))	Iriartea_deltoidea)	Kingia_australis);
(((Nypa_fruticans	(Calamus_caryotoides	(((((Manicaria_saccifera	((((Podococcus_barteri	Reinhardtia_paiewonskiana)	Reinhardtia_latisecta)	Reinhardtia_gracilis)	Reinhardtia_simplex))	(Attalea_speciosa	(Bactris_major	(Elaeis_guineensis	Elaeis_oleifera))))	((Pelagodoxa_henryana	(((((Veitchia_spiralis	(Dictyosperma_album	Dypsis_decaryi))	Hydriastele_microspadix)	Kentiopsis_piersoniorum)	Heterospathe_cagayanensis)	((Leopoldinia_pulchra	Geonoma_undata)	(Sclerosperma_profizianum	((Roystonea_regia	(Prestoea_acuminata	Oenocarpus_bataua))	Oenocarpus_minor)))))	(((Sabal_domingensis	Phoenix_dactylifera)	Serenoa_repens)	Orania_palindan)))	Pseudophoenix_vinifera)	Chamaedorea_seifrizii)))	Iriartea_deltoidea)	Kingia_australis);
((Calamus_caryotoides	(((((Podococcus_barteri	(Reinhardtia_gracilis	(Reinhardtia_paiewonskiana	Reinhardtia_latisecta)))	Reinhardtia_simplex)	((Manicaria_saccifera	Attalea_speciosa)	((Chamaedorea_seifrizii	Bactris_major)	(Elaeis_guineensis	Elaeis_oleifera))))	(((Phoenix_dactylifera	Sabal_domingensis)	Serenoa_repens)	(Pseudophoenix_vinifera	(Orania_palindan	(((Iriartea_deltoidea	(Leopoldinia_pulchra	Sclerosperma_profizianum))	((((Prestoea_acuminata	Oenocarpus_bataua)	Oenocarpus_minor)	Geonoma_undata)	Pelagodoxa_henryana))	((Roystonea_regia	Kentiopsis_piersoniorum)	((Veitchia_spiralis	((Heterospathe_cagayanensis	Dictyosperma_album)	Dypsis_decaryi))	Hydriastele_microspadix)))))))	Nypa_fruticans))	Kingia_australis);
((Calamus_caryotoides	(Chamaedorea_seifrizii	((((Phoenix_dactylifera	Sabal_domingensis)	Serenoa_repens)	((((Manicaria_saccifera	Attalea_speciosa)	(Bactris_major	(Oenocarpus_minor	(Elaeis_guineensis	Elaeis_oleifera))))	((Reinhardtia_gracilis	(Reinhardtia_paiewonskiana	Reinhardtia_latisecta))	Reinhardtia_simplex))	(((Podococcus_barteri	Sclerosperma_profizianum)	Orania_palindan)	(((((Oenocarpus_bataua	Prestoea_acuminata)	Geonoma_undata)	Leopoldinia_pulchra)	Pelagodoxa_henryana)	(((Pseudophoenix_vinifera	Roystonea_regia)	Kentiopsis_piersoniorum)	(((Veitchia_spiralis	(Iriartea_deltoidea	Heterospathe_cagayanensis))	Hydriastele_microspadix)	(Dictyosperma_album	Dypsis_decaryi)))))))	Nypa_fruticans)))	Kingia_australis);
((Calamus_caryotoides	((((Phoenix_dactylifera	Sabal_domingensis)	(Manicaria_saccifera	Serenoa_repens))	((((Sclerosperma_profizianum	Podococcus_barteri)	((Attalea_speciosa	(Bactris_major	(Oenocarpus_minor	(Elaeis_guineensis	Elaeis_oleifera))))	((Reinhardtia_gracilis	(Reinhardtia_paiewonskiana	Reinhardtia_latisecta))	Reinhardtia_simplex)))	((Pelagodoxa_henryana	Orania_palindan)	((((Oenocarpus_bataua	Prestoea_acuminata)	Geonoma_undata)	Leopoldinia_pulchra)	((Roystonea_regia	Kentiopsis_piersoniorum)	(Veitchia_spiralis	(((Dictyosperma_album	(Iriartea_deltoidea	Heterospathe_cagayanensis))	Dypsis_decaryi)	Hydriastele_microspadix))))))	(Nypa_fruticans	Chamaedorea_seifrizii)))	Pseudophoenix_vinifera))	Kingia_australis);
((Calamus_caryotoides	(((Phoenix_dactylifera	(Sabal_domingensis	Serenoa_repens))	(((Reinhardtia_gracilis	(Sclerosperma_profizianum	(Orania_palindan	(((Pelagodoxa_henryana	Geonoma_undata)	(Leopoldinia_pulchra	((Oenocarpus_minor	Oenocarpus_bataua)	Prestoea_acuminata)))	(((Manicaria_saccifera	Roystonea_regia)	Kentiopsis_piersoniorum)	(Veitchia_spiralis	(((Dictyosperma_album	(Iriartea_deltoidea	Heterospathe_cagayanensis))	Dypsis_decaryi)	Hydriastele_microspadix)))))))	(((Elaeis_guineensis	Elaeis_oleifera)	(Attalea_speciosa	Bactris_major))	((Podococcus_barteri	(Reinhardtia_paiewonskiana	Reinhardtia_latisecta))	Reinhardtia_simplex)))	(Nypa_fruticans	Chamaedorea_seifrizii)))	Pseudophoenix_vinifera))	Kingia_australis);
(((Iriartea_deltoidea	((Chamaedorea_seifrizii	((Calamus_caryotoides	Pseudophoenix_vinifera)	((Serenoa_repens	(Podococcus_barteri	Sabal_domingensis))	Phoenix_dactylifera)))	((((Reinhardtia_gracilis	Reinhardtia_simplex)	(Reinhardtia_latisecta	Reinhardtia_paiewonskiana))	((Manicaria_saccifera	Attalea_speciosa)	(Bactris_major	(Elaeis_oleifera	Elaeis_guineensis))))	(Orania_palindan	(((((Oenocarpus_minor	Oenocarpus_bataua)	Prestoea_acuminata)	(Heterospathe_cagayanensis	(Pelagodoxa_henryana	(Leopoldinia_pulchra	Geonoma_undata))))	((Dypsis_decaryi	(Hydriastele_microspadix	(Dictyosperma_album	(Roystonea_regia	Kentiopsis_piersoniorum))))	Veitchia_spiralis))	Sclerosperma_profizianum)))))	Nypa_fruticans)	Kingia_australis);
((Reinhardtia_paiewonskiana	((Reinhardtia_gracilis	Reinhardtia_latisecta)	(((Bactris_major	(Pseudophoenix_vinifera	(Elaeis_oleifera	Elaeis_guineensis)))	((Chamaedorea_seifrizii	(((((Oenocarpus_minor	(Oenocarpus_bataua	Prestoea_acuminata))	(Geonoma_undata	Leopoldinia_pulchra))	(Iriartea_deltoidea	Pelagodoxa_henryana))	((Roystonea_regia	Kentiopsis_piersoniorum)	(((Heterospathe_cagayanensis	(Dypsis_decaryi	Dictyosperma_album))	Veitchia_spiralis)	Hydriastele_microspadix)))	(Orania_palindan	(Manicaria_saccifera	Sclerosperma_profizianum))))	(Nypa_fruticans	((Calamus_caryotoides	((Serenoa_repens	Sabal_domingensis)	Phoenix_dactylifera))	Podococcus_barteri))))	(Attalea_speciosa	Reinhardtia_simplex))))	Kingia_australis);
((Calamus_caryotoides	(Attalea_speciosa	((Bactris_major	(Elaeis_oleifera	Elaeis_guineensis))	(((Chamaedorea_seifrizii	Nypa_fruticans)	(((Manicaria_saccifera	Serenoa_repens)	(Sabal_domingensis	Phoenix_dactylifera))	(Pseudophoenix_vinifera	(((((Oenocarpus_bataua	Prestoea_acuminata)	Geonoma_undata)	(Oenocarpus_minor	(Leopoldinia_pulchra	(Iriartea_deltoidea	Pelagodoxa_henryana))))	((((Dypsis_decaryi	Dictyosperma_album)	Hydriastele_microspadix)	(Veitchia_spiralis	(Roystonea_regia	Kentiopsis_piersoniorum)))	Heterospathe_cagayanensis))	(Orania_palindan	Sclerosperma_profizianum)))))	(Reinhardtia_simplex	(Podococcus_barteri	((Reinhardtia_gracilis	Reinhardtia_paiewonskiana)	Reinhardtia_latisecta)))))))	Kingia_australis);
((Calamus_caryotoides	(((Phoenix_dactylifera	(Pseudophoenix_vinifera	Sabal_domingensis))	Serenoa_repens)	((((Manicaria_saccifera	(Reinhardtia_simplex	(Podococcus_barteri	(Reinhardtia_paiewonskiana	Reinhardtia_latisecta))))	(Attalea_speciosa	((Oenocarpus_minor	(Elaeis_oleifera	Elaeis_guineensis))	Bactris_major)))	(((Pelagodoxa_henryana	Geonoma_undata)	(((((Veitchia_spiralis	(Dypsis_decaryi	Dictyosperma_album))	Hydriastele_microspadix)	Heterospathe_cagayanensis)	(Roystonea_regia	Kentiopsis_piersoniorum))	((Oenocarpus_bataua	Prestoea_acuminata)	Leopoldinia_pulchra)))	(Orania_palindan	Sclerosperma_profizianum)))	(Chamaedorea_seifrizii	(Reinhardtia_gracilis	(Iriartea_deltoidea	Nypa_fruticans))))))	Kingia_australis);
(((((Oenocarpus_minor	((Calamus_caryotoides	(Sabal_domingensis	Phoenix_dactylifera))	Serenoa_repens))	((((Pseudophoenix_vinifera	Podococcus_barteri)	Pelagodoxa_henryana)	((((Veitchia_spiralis	((Hydriastele_microspadix	Dictyosperma_album)	(Dypsis_decaryi	Heterospathe_cagayanensis)))	(Roystonea_regia	Kentiopsis_piersoniorum))	((Oenocarpus_bataua	Prestoea_acuminata)	(Leopoldinia_pulchra	Geonoma_undata)))	(Orania_palindan	Sclerosperma_profizianum)))	((Manicaria_saccifera	(Reinhardtia_simplex	(Reinhardtia_gracilis	(Reinhardtia_paiewonskiana	Reinhardtia_latisecta))))	(Attalea_speciosa	((Elaeis_oleifera	Elaeis_guineensis)	(Iriartea_deltoidea	Bactris_major))))))	Chamaedorea_seifrizii)	Nypa_fruticans)	Kingia_australis);
((Calamus_caryotoides	(Nypa_fruticans	((((Serenoa_repens	(Sabal_domingensis	Pseudophoenix_vinifera))	Phoenix_dactylifera)	((((Oenocarpus_minor	(Oenocarpus_bataua	Prestoea_acuminata))	((Pelagodoxa_henryana	Geonoma_undata)	((Veitchia_spiralis	((Roystonea_regia	Kentiopsis_piersoniorum)	(Dypsis_decaryi	(Dictyosperma_album	Heterospathe_cagayanensis))))	Hydriastele_microspadix)))	(Sclerosperma_profizianum	Orania_palindan))	(Leopoldinia_pulchra	((Reinhardtia_simplex	((Reinhardtia_paiewonskiana	(Reinhardtia_gracilis	Reinhardtia_latisecta))	Podococcus_barteri))	((Manicaria_saccifera	Attalea_speciosa)	((Elaeis_oleifera	Elaeis_guineensis)	(Iriartea_deltoidea	Bactris_major)))))))	Chamaedorea_seifrizii)))	Kingia_australis);
((Reinhardtia_paiewonskiana	((Reinhardtia_gracilis	Reinhardtia_latisecta)	((((Attalea_speciosa	((Elaeis_oleifera	Elaeis_guineensis)	Bactris_major))	((((Oenocarpus_minor	Chamaedorea_seifrizii)	((Podococcus_barteri	Nypa_fruticans)	Calamus_caryotoides))	((Sabal_domingensis	Phoenix_dactylifera)	Serenoa_repens))	(Pseudophoenix_vinifera	((Sclerosperma_profizianum	Orania_palindan)	((Pelagodoxa_henryana	(Geonoma_undata	(Oenocarpus_bataua	Prestoea_acuminata)))	(Leopoldinia_pulchra	(((Iriartea_deltoidea	Heterospathe_cagayanensis)	(Veitchia_spiralis	(Hydriastele_microspadix	(Dypsis_decaryi	Dictyosperma_album))))	(Roystonea_regia	Kentiopsis_piersoniorum))))))))	Manicaria_saccifera)	Reinhardtia_simplex)))	Kingia_australis);
(((Reinhardtia_gracilis	(Reinhardtia_paiewonskiana	Reinhardtia_latisecta))	(((Attalea_speciosa	((Elaeis_oleifera	Elaeis_guineensis)	Bactris_major))	(((Nypa_fruticans	(Podococcus_barteri	(Calamus_caryotoides	Oenocarpus_minor)))	(Chamaedorea_seifrizii	((Sabal_domingensis	Phoenix_dactylifera)	Serenoa_repens)))	(((Manicaria_saccifera	Sclerosperma_profizianum)	(Pseudophoenix_vinifera	Orania_palindan))	((((Geonoma_undata	(Oenocarpus_bataua	Prestoea_acuminata))	Pelagodoxa_henryana)	((((Heterospathe_cagayanensis	(Hydriastele_microspadix	Dictyosperma_album))	Dypsis_decaryi)	Veitchia_spiralis)	((Iriartea_deltoidea	Roystonea_regia)	Kentiopsis_piersoniorum)))	Leopoldinia_pulchra))))	Reinhardtia_simplex))	Kingia_australis);
(((Reinhardtia_gracilis	(Reinhardtia_paiewonskiana	Reinhardtia_latisecta))	(((Attalea_speciosa	(Podococcus_barteri	(Elaeis_oleifera	Elaeis_guineensis)))	(((((Sabal_domingensis	Phoenix_dactylifera)	Serenoa_repens)	(Calamus_caryotoides	Nypa_fruticans))	(((Sclerosperma_profizianum	Orania_palindan)	((((Oenocarpus_minor	(Pseudophoenix_vinifera	Oenocarpus_bataua))	Prestoea_acuminata)	(((Roystonea_regia	Heterospathe_cagayanensis)	((Kentiopsis_piersoniorum	(Dictyosperma_album	(Hydriastele_microspadix	Veitchia_spiralis)))	Dypsis_decaryi))	(Leopoldinia_pulchra	Iriartea_deltoidea)))	(Pelagodoxa_henryana	Geonoma_undata)))	Manicaria_saccifera))	(Bactris_major	Chamaedorea_seifrizii)))	Reinhardtia_simplex))	Kingia_australis);
((Reinhardtia_paiewonskiana	(Reinhardtia_latisecta	(((((Attalea_speciosa	(Bactris_major	((Pseudophoenix_vinifera	Elaeis_oleifera)	Elaeis_guineensis)))	(((Orania_palindan	((Sabal_domingensis	Phoenix_dactylifera)	(Manicaria_saccifera	Serenoa_repens)))	(Sclerosperma_profizianum	((Heterospathe_cagayanensis	(Dypsis_decaryi	(Veitchia_spiralis	(Hydriastele_microspadix	((Roystonea_regia	Kentiopsis_piersoniorum)	Dictyosperma_album)))))	((Geonoma_undata	(Oenocarpus_minor	(Oenocarpus_bataua	Prestoea_acuminata)))	(Leopoldinia_pulchra	Pelagodoxa_henryana)))))	(Chamaedorea_seifrizii	(Podococcus_barteri	(Iriartea_deltoidea	Nypa_fruticans)))))	Calamus_caryotoides)	Reinhardtia_simplex)	Reinhardtia_gracilis)))	Kingia_australis);
((Calamus_caryotoides	((Attalea_speciosa	(Bactris_major	(Elaeis_guineensis	Elaeis_oleifera)))	(((Podococcus_barteri	(Reinhardtia_paiewonskiana	Reinhardtia_latisecta))	(Reinhardtia_gracilis	Reinhardtia_simplex))	((((((Pelagodoxa_henryana	(Leopoldinia_pulchra	Geonoma_undata))	((Prestoea_acuminata	(Oenocarpus_minor	Oenocarpus_bataua))	(Heterospathe_cagayanensis	((((Roystonea_regia	Kentiopsis_piersoniorum)	Veitchia_spiralis)	Hydriastele_microspadix)	(Dictyosperma_album	Dypsis_decaryi)))))	((Manicaria_saccifera	Sclerosperma_profizianum)	(Pseudophoenix_vinifera	Orania_palindan)))	(Serenoa_repens	(Phoenix_dactylifera	Sabal_domingensis)))	Chamaedorea_seifrizii)	(Iriartea_deltoidea	Nypa_fruticans)))))	Kingia_australis);
((Calamus_caryotoides	((((((Reinhardtia_gracilis	Reinhardtia_latisecta)	(Podococcus_barteri	Reinhardtia_paiewonskiana))	Reinhardtia_simplex)	(Attalea_speciosa	(Bactris_major	(Elaeis_guineensis	Elaeis_oleifera))))	(Chamaedorea_seifrizii	((((Prestoea_acuminata	(Oenocarpus_minor	Oenocarpus_bataua))	(Leopoldinia_pulchra	((Roystonea_regia	Kentiopsis_piersoniorum)	(Hydriastele_microspadix	(((Iriartea_deltoidea	Heterospathe_cagayanensis)	(Dictyosperma_album	Dypsis_decaryi))	Veitchia_spiralis)))))	((Sclerosperma_profizianum	Orania_palindan)	(Pelagodoxa_henryana	Geonoma_undata)))	(Pseudophoenix_vinifera	((Manicaria_saccifera	Serenoa_repens)	(Phoenix_dactylifera	Sabal_domingensis))))))	Nypa_fruticans))	Kingia_australis);
((Calamus_caryotoides	((((Reinhardtia_latisecta	Reinhardtia_paiewonskiana)	Reinhardtia_gracilis)	Reinhardtia_simplex)	((Attalea_speciosa	(Bactris_major	(Elaeis_guineensis	Elaeis_oleifera)))	(((Podococcus_barteri	((((Pelagodoxa_henryana	(Leopoldinia_pulchra	Geonoma_undata))	(((Iriartea_deltoidea	Sclerosperma_profizianum)	((Roystonea_regia	(Prestoea_acuminata	Oenocarpus_bataua))	Oenocarpus_minor))	(Heterospathe_cagayanensis	(((Hydriastele_microspadix	Kentiopsis_piersoniorum)	(Dypsis_decaryi	Dictyosperma_album))	Veitchia_spiralis))))	((Phoenix_dactylifera	Sabal_domingensis)	Orania_palindan))	Pseudophoenix_vinifera))	(Manicaria_saccifera	Serenoa_repens))	(Chamaedorea_seifrizii	Nypa_fruticans)))))	Kingia_australis);
((Calamus_caryotoides	(Nypa_fruticans	(Podococcus_barteri	(((Phoenix_dactylifera	Sabal_domingensis)	Chamaedorea_seifrizii)	((((((Iriartea_deltoidea	Heterospathe_cagayanensis)	((Pelagodoxa_henryana	(Leopoldinia_pulchra	Geonoma_undata))	(Prestoea_acuminata	(Oenocarpus_minor	Oenocarpus_bataua))))	(Reinhardtia_gracilis	((((Dictyosperma_album	Veitchia_spiralis)	Dypsis_decaryi)	Kentiopsis_piersoniorum)	Hydriastele_microspadix)))	((Pseudophoenix_vinifera	Orania_palindan)	((Manicaria_saccifera	Serenoa_repens)	Sclerosperma_profizianum)))	Roystonea_regia)	(((Reinhardtia_latisecta	Reinhardtia_paiewonskiana)	Reinhardtia_simplex)	(Attalea_speciosa	(Bactris_major	(Elaeis_guineensis	Elaeis_oleifera)))))))))	Kingia_australis);
((Calamus_caryotoides	(Nypa_fruticans	((Serenoa_repens	(Phoenix_dactylifera	Sabal_domingensis))	(((((Pelagodoxa_henryana	Geonoma_undata)	Leopoldinia_pulchra)	((Oenocarpus_bataua	(Prestoea_acuminata	Oenocarpus_minor))	((((Pseudophoenix_vinifera	Roystonea_regia)	Chamaedorea_seifrizii)	Heterospathe_cagayanensis)	(((Iriartea_deltoidea	Dictyosperma_album)	(Veitchia_spiralis	Hydriastele_microspadix))	(Kentiopsis_piersoniorum	Dypsis_decaryi)))))	((Podococcus_barteri	Sclerosperma_profizianum)	Orania_palindan))	((((Manicaria_saccifera	(Reinhardtia_gracilis	Reinhardtia_latisecta))	Reinhardtia_paiewonskiana)	Reinhardtia_simplex)	(Attalea_speciosa	(Bactris_major	(Elaeis_guineensis	Elaeis_oleifera))))))))	Kingia_australis);
((Calamus_caryotoides	(Nypa_fruticans	(((Phoenix_dactylifera	(Sabal_domingensis	Serenoa_repens))	(((((Pelagodoxa_henryana	(Geonoma_undata	Leopoldinia_pulchra))	((Oenocarpus_bataua	(Prestoea_acuminata	Oenocarpus_minor))	(((Kentiopsis_piersoniorum	Roystonea_regia)	(Veitchia_spiralis	Chamaedorea_seifrizii))	(((Iriartea_deltoidea	Heterospathe_cagayanensis)	(Dypsis_decaryi	Dictyosperma_album))	Hydriastele_microspadix))))	Orania_palindan)	Sclerosperma_profizianum)	(Podococcus_barteri	(((Reinhardtia_latisecta	Reinhardtia_paiewonskiana)	(Reinhardtia_gracilis	Reinhardtia_simplex))	((Manicaria_saccifera	Attalea_speciosa)	(Bactris_major	(Elaeis_guineensis	Elaeis_oleifera)))))))	Pseudophoenix_vinifera)))	Kingia_australis);
((Calamus_caryotoides	(Serenoa_repens	(Pseudophoenix_vinifera	(((Chamaedorea_seifrizii	Nypa_fruticans)	(((((Geonoma_undata	(Leopoldinia_pulchra	Oenocarpus_bataua))	(Oenocarpus_minor	((Roystonea_regia	(((Kentiopsis_piersoniorum	(Hydriastele_microspadix	Veitchia_spiralis))	(Dypsis_decaryi	Dictyosperma_album))	(Iriartea_deltoidea	Heterospathe_cagayanensis)))	Prestoea_acuminata)))	(Reinhardtia_gracilis	((((Manicaria_saccifera	Reinhardtia_latisecta)	Reinhardtia_paiewonskiana)	Reinhardtia_simplex)	(Attalea_speciosa	(Bactris_major	(Elaeis_guineensis	Elaeis_oleifera))))))	Sclerosperma_profizianum)	(Podococcus_barteri	(Pelagodoxa_henryana	Orania_palindan))))	(Phoenix_dactylifera	Sabal_domingensis)))))	Kingia_australis);
((Nypa_fruticans	(((((Pseudophoenix_vinifera	Orania_palindan)	((Leopoldinia_pulchra	Geonoma_undata)	(((Kentiopsis_piersoniorum	(((Dypsis_decaryi	Dictyosperma_album)	Hydriastele_microspadix)	Veitchia_spiralis))	(Iriartea_deltoidea	Heterospathe_cagayanensis))	(((Prestoea_acuminata	Oenocarpus_bataua)	Roystonea_regia)	(Sclerosperma_profizianum	Chamaedorea_seifrizii)))))	Pelagodoxa_henryana)	(((((Reinhardtia_gracilis	Reinhardtia_latisecta)	Reinhardtia_paiewonskiana)	Reinhardtia_simplex)	Manicaria_saccifera)	(Attalea_speciosa	(Bactris_major	(Oenocarpus_minor	(Elaeis_guineensis	Elaeis_oleifera))))))	((Calamus_caryotoides	(Serenoa_repens	(Phoenix_dactylifera	Sabal_domingensis)))	Podococcus_barteri)))	Kingia_australis);
((Calamus_caryotoides	(((((Manicaria_saccifera	((((Reinhardtia_latisecta	Reinhardtia_paiewonskiana)	Reinhardtia_gracilis)	Reinhardtia_simplex)	(((((Roystonea_regia	Sclerosperma_profizianum)	(((Oenocarpus_minor	Oenocarpus_bataua)	Prestoea_acuminata)	Leopoldinia_pulchra))	((Veitchia_spiralis	(((Dypsis_decaryi	Dictyosperma_album)	Hydriastele_microspadix)	Kentiopsis_piersoniorum))	(Iriartea_deltoidea	Heterospathe_cagayanensis)))	(Pelagodoxa_henryana	Geonoma_undata))	(Podococcus_barteri	Orania_palindan))))	(Attalea_speciosa	(Bactris_major	(Elaeis_guineensis	Elaeis_oleifera))))	((Serenoa_repens	(Phoenix_dactylifera	Sabal_domingensis))	Pseudophoenix_vinifera))	Nypa_fruticans)	Chamaedorea_seifrizii))	Kingia_australis);
(((Reinhardtia_latisecta	((Manicaria_saccifera	Reinhardtia_gracilis)	(Reinhardtia_simplex	((((((Leopoldinia_pulchra	Roystonea_regia)	((Oenocarpus_minor	Oenocarpus_bataua)	Prestoea_acuminata))	(((Dictyosperma_album	(Dypsis_decaryi	(Hydriastele_microspadix	Kentiopsis_piersoniorum)))	Veitchia_spiralis)	(Iriartea_deltoidea	Heterospathe_cagayanensis)))	(Pelagodoxa_henryana	Geonoma_undata))	(Sclerosperma_profizianum	(Pseudophoenix_vinifera	Orania_palindan)))	((Attalea_speciosa	(Bactris_major	(Elaeis_guineensis	Elaeis_oleifera)))	(((Serenoa_repens	(Phoenix_dactylifera	Sabal_domingensis))	(Podococcus_barteri	(Nypa_fruticans	Calamus_caryotoides)))	Chamaedorea_seifrizii))))))	Reinhardtia_paiewonskiana)	Kingia_australis);
((Calamus_caryotoides	(Nypa_fruticans	((((Pelagodoxa_henryana	((((Dypsis_decaryi	(Hydriastele_microspadix	(Veitchia_spiralis	Kentiopsis_piersoniorum)))	Dictyosperma_album)	(Iriartea_deltoidea	Heterospathe_cagayanensis))	(Chamaedorea_seifrizii	(Manicaria_saccifera	Roystonea_regia))))	((Geonoma_undata	Leopoldinia_pulchra)	((Oenocarpus_bataua	Oenocarpus_minor)	Prestoea_acuminata)))	(((Serenoa_repens	(Sabal_domingensis	Phoenix_dactylifera))	Orania_palindan)	Sclerosperma_profizianum))	(((Reinhardtia_gracilis	Reinhardtia_simplex)	(Podococcus_barteri	(Reinhardtia_paiewonskiana	Reinhardtia_latisecta)))	((Pseudophoenix_vinifera	(Elaeis_guineensis	Elaeis_oleifera))	(Attalea_speciosa	Bactris_major))))))	Kingia_australis);
((Calamus_caryotoides	((Iriartea_deltoidea	Nypa_fruticans)	((Chamaedorea_seifrizii	(Serenoa_repens	(Sabal_domingensis	Phoenix_dactylifera)))	(((((Elaeis_guineensis	Elaeis_oleifera)	Bactris_major)	Attalea_speciosa)	(Reinhardtia_simplex	(Podococcus_barteri	(Reinhardtia_paiewonskiana	Reinhardtia_latisecta))))	(((((Oenocarpus_bataua	Oenocarpus_minor)	Prestoea_acuminata)	((Leopoldinia_pulchra	Geonoma_undata)	Pelagodoxa_henryana))	((((Dictyosperma_album	Dypsis_decaryi)	Heterospathe_cagayanensis)	Veitchia_spiralis)	((Roystonea_regia	Kentiopsis_piersoniorum)	Hydriastele_microspadix)))	((Pseudophoenix_vinifera	Orania_palindan)	((Reinhardtia_gracilis	Manicaria_saccifera)	Sclerosperma_profizianum)))))))	Kingia_australis);
((Nypa_fruticans	((Chamaedorea_seifrizii	((((((Attalea_speciosa	(Elaeis_guineensis	Elaeis_oleifera))	(Calamus_caryotoides	Bactris_major))	(Reinhardtia_simplex	(Podococcus_barteri	(Reinhardtia_paiewonskiana	(Reinhardtia_gracilis	Reinhardtia_latisecta)))))	(Pseudophoenix_vinifera	((Dictyosperma_album	Dypsis_decaryi)	((Veitchia_spiralis	(Roystonea_regia	Kentiopsis_piersoniorum))	Hydriastele_microspadix))))	(((Manicaria_saccifera	Heterospathe_cagayanensis)	((((Leopoldinia_pulchra	Oenocarpus_bataua)	Oenocarpus_minor)	Prestoea_acuminata)	(Geonoma_undata	Pelagodoxa_henryana)))	(Orania_palindan	Sclerosperma_profizianum)))	(Serenoa_repens	(Sabal_domingensis	Phoenix_dactylifera))))	Iriartea_deltoidea))	Kingia_australis);
(((Nypa_fruticans	((Chamaedorea_seifrizii	((((((Geonoma_undata	(Pelagodoxa_henryana	Leopoldinia_pulchra))	(Calamus_caryotoides	((((Veitchia_spiralis	(Heterospathe_cagayanensis	Dictyosperma_album))	Hydriastele_microspadix)	Dypsis_decaryi)	((Manicaria_saccifera	Roystonea_regia)	Kentiopsis_piersoniorum))))	(((Prestoea_acuminata	Oenocarpus_bataua)	Oenocarpus_minor)	(Orania_palindan	Sclerosperma_profizianum)))	((Attalea_speciosa	((Elaeis_guineensis	Elaeis_oleifera)	Bactris_major))	(Reinhardtia_simplex	((Reinhardtia_paiewonskiana	Reinhardtia_latisecta)	Reinhardtia_gracilis))))	Podococcus_barteri)	(Sabal_domingensis	(Phoenix_dactylifera	Serenoa_repens))))	Pseudophoenix_vinifera))	Iriartea_deltoidea)	Kingia_australis);
((Calamus_caryotoides	(Chamaedorea_seifrizii	((((((((Geonoma_undata	Iriartea_deltoidea)	((Pelagodoxa_henryana	Orania_palindan)	Sclerosperma_profizianum))	((((Leopoldinia_pulchra	Heterospathe_cagayanensis)	((Hydriastele_microspadix	(Dypsis_decaryi	Dictyosperma_album))	Veitchia_spiralis))	(Roystonea_regia	Kentiopsis_piersoniorum))	(Prestoea_acuminata	Oenocarpus_bataua)))	((Attalea_speciosa	((Elaeis_guineensis	Elaeis_oleifera)	Bactris_major))	(Reinhardtia_simplex	(Reinhardtia_paiewonskiana	(Reinhardtia_gracilis	Reinhardtia_latisecta)))))	(Oenocarpus_minor	Podococcus_barteri))	(Sabal_domingensis	(Phoenix_dactylifera	(Manicaria_saccifera	Serenoa_repens))))	Pseudophoenix_vinifera)	Nypa_fruticans)))	Kingia_australis);
((Reinhardtia_paiewonskiana	(Reinhardtia_latisecta	(Reinhardtia_gracilis	((((((Iriartea_deltoidea	Nypa_fruticans)	Chamaedorea_seifrizii)	((Phoenix_dactylifera	(Oenocarpus_minor	Podococcus_barteri))	(Manicaria_saccifera	Serenoa_repens)))	(((Pelagodoxa_henryana	(Leopoldinia_pulchra	Geonoma_undata))	((Heterospathe_cagayanensis	(Kentiopsis_piersoniorum	(Veitchia_spiralis	(Hydriastele_microspadix	(Dypsis_decaryi	Dictyosperma_album)))))	((Calamus_caryotoides	(Prestoea_acuminata	Oenocarpus_bataua))	Roystonea_regia)))	(Sclerosperma_profizianum	Orania_palindan)))	((Elaeis_guineensis	(Pseudophoenix_vinifera	Elaeis_oleifera))	(Sabal_domingensis	(Bactris_major	Attalea_speciosa))))	Reinhardtia_simplex))))	Kingia_australis);
((Calamus_caryotoides	((Iriartea_deltoidea	Nypa_fruticans)	(((Serenoa_repens	(Sabal_domingensis	Phoenix_dactylifera))	Podococcus_barteri)	((((Pelagodoxa_henryana	Geonoma_undata)	(((((Veitchia_spiralis	Hydriastele_microspadix)	(Dypsis_decaryi	Dictyosperma_album))	(Roystonea_regia	Kentiopsis_piersoniorum))	(Chamaedorea_seifrizii	Heterospathe_cagayanensis))	(Leopoldinia_pulchra	((Prestoea_acuminata	(Oenocarpus_bataua	Oenocarpus_minor))	Sclerosperma_profizianum))))	((Manicaria_saccifera	Pseudophoenix_vinifera)	Orania_palindan))	(((Bactris_major	Attalea_speciosa)	(Elaeis_guineensis	Elaeis_oleifera))	(Reinhardtia_simplex	(Reinhardtia_paiewonskiana	(Reinhardtia_gracilis	Reinhardtia_latisecta))))))))	Kingia_australis);
((Calamus_caryotoides	((((Bactris_major	Attalea_speciosa)	(Elaeis_guineensis	Elaeis_oleifera))	((Reinhardtia_gracilis	Reinhardtia_simplex)	(Reinhardtia_paiewonskiana	Reinhardtia_latisecta)))	((((((((Prestoea_acuminata	(Oenocarpus_bataua	Oenocarpus_minor))	(Sclerosperma_profizianum	(Roystonea_regia	Chamaedorea_seifrizii)))	((Kentiopsis_piersoniorum	(((Veitchia_spiralis	Dictyosperma_album)	Dypsis_decaryi)	Hydriastele_microspadix))	(Iriartea_deltoidea	Heterospathe_cagayanensis)))	(Pelagodoxa_henryana	(Leopoldinia_pulchra	Geonoma_undata)))	Orania_palindan)	(Podococcus_barteri	(Nypa_fruticans	(Serenoa_repens	(Sabal_domingensis	Phoenix_dactylifera)))))	Manicaria_saccifera)	Pseudophoenix_vinifera)))	Kingia_australis);
((Calamus_caryotoides	(((Manicaria_saccifera	Serenoa_repens)	(Sabal_domingensis	Phoenix_dactylifera))	(((Chamaedorea_seifrizii	((Attalea_speciosa	((Elaeis_guineensis	Elaeis_oleifera)	Bactris_major))	((Reinhardtia_gracilis	Reinhardtia_simplex)	(Podococcus_barteri	(Reinhardtia_paiewonskiana	Reinhardtia_latisecta)))))	(((Sclerosperma_profizianum	(Pseudophoenix_vinifera	Orania_palindan))	((Roystonea_regia	(((((Dypsis_decaryi	Kentiopsis_piersoniorum)	Veitchia_spiralis)	Hydriastele_microspadix)	Dictyosperma_album)	(Iriartea_deltoidea	Heterospathe_cagayanensis)))	((Prestoea_acuminata	(Oenocarpus_bataua	Oenocarpus_minor))	(Leopoldinia_pulchra	Geonoma_undata))))	Pelagodoxa_henryana))	Nypa_fruticans)))	Kingia_australis);
((Calamus_caryotoides	(((Pseudophoenix_vinifera	((((Manicaria_saccifera	Serenoa_repens)	Phoenix_dactylifera)	Sabal_domingensis)	(((Orania_palindan	(((Roystonea_regia	((Kentiopsis_piersoniorum	(Hydriastele_microspadix	(Veitchia_spiralis	(Dypsis_decaryi	Dictyosperma_album))))	(Iriartea_deltoidea	Heterospathe_cagayanensis)))	(Prestoea_acuminata	(Oenocarpus_bataua	Oenocarpus_minor)))	(Pelagodoxa_henryana	(Leopoldinia_pulchra	Geonoma_undata))))	Sclerosperma_profizianum)	(Podococcus_barteri	((Attalea_speciosa	((Elaeis_guineensis	Elaeis_oleifera)	Bactris_major))	(Reinhardtia_simplex	(Reinhardtia_paiewonskiana	(Reinhardtia_gracilis	Reinhardtia_latisecta))))))))	Nypa_fruticans)	Chamaedorea_seifrizii))	Kingia_australis);
((Calamus_caryotoides	(((Phoenix_dactylifera	Sabal_domingensis)	(Serenoa_repens	(((((Podococcus_barteri	(Oenocarpus_minor	(Elaeis_oleifera	Elaeis_guineensis)))	(Attalea_speciosa	Bactris_major))	(Manicaria_saccifera	((Reinhardtia_gracilis	Reinhardtia_simplex)	(Reinhardtia_latisecta	Reinhardtia_paiewonskiana))))	((((Heterospathe_cagayanensis	((Dypsis_decaryi	(Veitchia_spiralis	Dictyosperma_album))	(Hydriastele_microspadix	(Roystonea_regia	Kentiopsis_piersoniorum))))	(Pelagodoxa_henryana	(Geonoma_undata	(Prestoea_acuminata	Oenocarpus_bataua))))	(Orania_palindan	Sclerosperma_profizianum))	Leopoldinia_pulchra))	((Iriartea_deltoidea	Nypa_fruticans)	Chamaedorea_seifrizii))))	Pseudophoenix_vinifera))	Kingia_australis);
((Calamus_caryotoides	((Phoenix_dactylifera	((Sabal_domingensis	((((Elaeis_oleifera	Elaeis_guineensis)	(Attalea_speciosa	Bactris_major))	(Reinhardtia_simplex	((Podococcus_barteri	(Reinhardtia_latisecta	Reinhardtia_paiewonskiana))	Reinhardtia_gracilis)))	((((Pelagodoxa_henryana	Geonoma_undata)	(Heterospathe_cagayanensis	((Dypsis_decaryi	Dictyosperma_album)	((Veitchia_spiralis	Hydriastele_microspadix)	((Leopoldinia_pulchra	Roystonea_regia)	Kentiopsis_piersoniorum)))))	((Oenocarpus_minor	Prestoea_acuminata)	Oenocarpus_bataua))	(Orania_palindan	((Manicaria_saccifera	Serenoa_repens)	Sclerosperma_profizianum)))))	((Iriartea_deltoidea	Nypa_fruticans)	Chamaedorea_seifrizii)))	Pseudophoenix_vinifera))	Kingia_australis);
(((Iriartea_deltoidea	Nypa_fruticans)	((Chamaedorea_seifrizii	(((Calamus_caryotoides	Serenoa_repens)	((Pseudophoenix_vinifera	Sabal_domingensis)	(Podococcus_barteri	Phoenix_dactylifera)))	(((Elaeis_oleifera	Elaeis_guineensis)	(Attalea_speciosa	Bactris_major))	((Reinhardtia_simplex	((Reinhardtia_gracilis	Reinhardtia_latisecta)	Reinhardtia_paiewonskiana))	((((Sclerosperma_profizianum	Orania_palindan)	(Pelagodoxa_henryana	Geonoma_undata))	((Leopoldinia_pulchra	Heterospathe_cagayanensis)	((((Dypsis_decaryi	Dictyosperma_album)	Hydriastele_microspadix)	Veitchia_spiralis)	(Roystonea_regia	Kentiopsis_piersoniorum))))	(Prestoea_acuminata	(Oenocarpus_bataua	Oenocarpus_minor)))))))	Manicaria_saccifera))	Kingia_australis);
((Calamus_caryotoides	(Nypa_fruticans	(Chamaedorea_seifrizii	((Sabal_domingensis	(Phoenix_dactylifera	Serenoa_repens))	(((Orania_palindan	((((Geonoma_undata	(Oenocarpus_minor	(Prestoea_acuminata	Oenocarpus_bataua)))	Leopoldinia_pulchra)	((Iriartea_deltoidea	Heterospathe_cagayanensis)	((((Dictyosperma_album	Hydriastele_microspadix)	Veitchia_spiralis)	Dypsis_decaryi)	Kentiopsis_piersoniorum)))	Pelagodoxa_henryana))	Sclerosperma_profizianum)	(Roystonea_regia	((Reinhardtia_simplex	((Reinhardtia_gracilis	(Manicaria_saccifera	Reinhardtia_latisecta))	Reinhardtia_paiewonskiana))	(((Pseudophoenix_vinifera	Podococcus_barteri)	(Bactris_major	(Elaeis_oleifera	Elaeis_guineensis)))	Attalea_speciosa))))))))	Kingia_australis);
((Calamus_caryotoides	(Pseudophoenix_vinifera	((((Orania_palindan	(((Prestoea_acuminata	(Oenocarpus_bataua	Oenocarpus_minor))	((Leopoldinia_pulchra	Sclerosperma_profizianum)	((Iriartea_deltoidea	Heterospathe_cagayanensis)	((Veitchia_spiralis	(Hydriastele_microspadix	(Dypsis_decaryi	Dictyosperma_album)))	(Roystonea_regia	Kentiopsis_piersoniorum)))))	(Geonoma_undata	Pelagodoxa_henryana)))	((Nypa_fruticans	(Podococcus_barteri	((Manicaria_saccifera	Serenoa_repens)	(Sabal_domingensis	Phoenix_dactylifera))))	Chamaedorea_seifrizii))	(Reinhardtia_simplex	((Reinhardtia_gracilis	Reinhardtia_latisecta)	Reinhardtia_paiewonskiana)))	((Attalea_speciosa	Bactris_major)	(Elaeis_oleifera	Elaeis_guineensis)))))	Kingia_australis);
((Calamus_caryotoides	(Pseudophoenix_vinifera	((Phoenix_dactylifera	Sabal_domingensis)	((((((Attalea_speciosa	Bactris_major)	(Elaeis_oleifera	Elaeis_guineensis))	((Manicaria_saccifera	(Reinhardtia_simplex	(Podococcus_barteri	((Reinhardtia_gracilis	Reinhardtia_latisecta)	Reinhardtia_paiewonskiana))))	((((Roystonea_regia	Kentiopsis_piersoniorum)	(((Dictyosperma_album	Dypsis_decaryi)	Hydriastele_microspadix)	Veitchia_spiralis))	(Sclerosperma_profizianum	(((Prestoea_acuminata	(Oenocarpus_bataua	Oenocarpus_minor))	(Iriartea_deltoidea	Leopoldinia_pulchra))	(Heterospathe_cagayanensis	(Geonoma_undata	Pelagodoxa_henryana)))))	Orania_palindan)))	Nypa_fruticans)	Chamaedorea_seifrizii)	Serenoa_repens))))	Kingia_australis);
((Calamus_caryotoides	(((Podococcus_barteri	(Pseudophoenix_vinifera	Phoenix_dactylifera))	((Manicaria_saccifera	Serenoa_repens)	Sabal_domingensis))	((((Reinhardtia_simplex	(Reinhardtia_latisecta	(Reinhardtia_gracilis	Reinhardtia_paiewonskiana)))	(Attalea_speciosa	((Elaeis_guineensis	Elaeis_oleifera)	Bactris_major)))	(Leopoldinia_pulchra	(((Geonoma_undata	Pelagodoxa_henryana)	(((Prestoea_acuminata	(Oenocarpus_bataua	Oenocarpus_minor))	Sclerosperma_profizianum)	((Roystonea_regia	Kentiopsis_piersoniorum)	((Iriartea_deltoidea	Heterospathe_cagayanensis)	(((Dypsis_decaryi	Dictyosperma_album)	Hydriastele_microspadix)	Veitchia_spiralis)))))	Orania_palindan)))	(Nypa_fruticans	Chamaedorea_seifrizii))))	Kingia_australis);
((Calamus_caryotoides	((((((((Reinhardtia_simplex	(Reinhardtia_gracilis	((Reinhardtia_paiewonskiana	Reinhardtia_latisecta)	Manicaria_saccifera)))	((Elaeis_guineensis	Elaeis_oleifera)	(Bactris_major	Attalea_speciosa)))	((Sclerosperma_profizianum	(Chamaedorea_seifrizii	Roystonea_regia))	(((((Iriartea_deltoidea	Leopoldinia_pulchra)	Geonoma_undata)	Pelagodoxa_henryana)	(Heterospathe_cagayanensis	((Veitchia_spiralis	((Hydriastele_microspadix	Kentiopsis_piersoniorum)	Dypsis_decaryi))	Dictyosperma_album)))	(Prestoea_acuminata	(Pseudophoenix_vinifera	(Oenocarpus_bataua	Oenocarpus_minor))))))	Orania_palindan)	Podococcus_barteri)	(Phoenix_dactylifera	Sabal_domingensis))	Nypa_fruticans)	Serenoa_repens))	Kingia_australis);
((Calamus_caryotoides	(((((((((((Reinhardtia_gracilis	Reinhardtia_paiewonskiana)	Reinhardtia_latisecta)	Reinhardtia_simplex)	Manicaria_saccifera)	((Elaeis_guineensis	Elaeis_oleifera)	(Bactris_major	Attalea_speciosa)))	((((Pelagodoxa_henryana	Geonoma_undata)	(Leopoldinia_pulchra	(Prestoea_acuminata	Oenocarpus_bataua)))	(Heterospathe_cagayanensis	(Kentiopsis_piersoniorum	((Hydriastele_microspadix	(Dypsis_decaryi	Dictyosperma_album))	Veitchia_spiralis))))	(Orania_palindan	(Sclerosperma_profizianum	Roystonea_regia))))	(Oenocarpus_minor	Podococcus_barteri))	(Sabal_domingensis	(Serenoa_repens	Phoenix_dactylifera)))	Pseudophoenix_vinifera)	Chamaedorea_seifrizii)	(Iriartea_deltoidea	Nypa_fruticans)))	Kingia_australis);
((Calamus_caryotoides	(((Kentiopsis_piersoniorum	((Iriartea_deltoidea	Roystonea_regia)	Heterospathe_cagayanensis))	(Veitchia_spiralis	(Hydriastele_microspadix	(Dypsis_decaryi	Dictyosperma_album))))	(((((Prestoea_acuminata	Oenocarpus_bataua)	Oenocarpus_minor)	(Leopoldinia_pulchra	(((Nypa_fruticans	((Sabal_domingensis	((Manicaria_saccifera	Serenoa_repens)	Phoenix_dactylifera))	Chamaedorea_seifrizii))	(((Reinhardtia_paiewonskiana	(Reinhardtia_gracilis	Reinhardtia_latisecta))	Reinhardtia_simplex)	(Pseudophoenix_vinifera	((Elaeis_guineensis	Elaeis_oleifera)	(Bactris_major	Attalea_speciosa)))))	(Orania_palindan	(Podococcus_barteri	Sclerosperma_profizianum)))))	Pelagodoxa_henryana)	Geonoma_undata)))	Kingia_australis);
((Reinhardtia_paiewonskiana	(((((Attalea_speciosa	((Elaeis_oleifera	Elaeis_guineensis)	Bactris_major))	(((Pseudophoenix_vinifera	(Manicaria_saccifera	(Orania_palindan	(Sclerosperma_profizianum	(((Roystonea_regia	Kentiopsis_piersoniorum)	((Veitchia_spiralis	(Hydriastele_microspadix	(Dictyosperma_album	Dypsis_decaryi)))	(Iriartea_deltoidea	(Leopoldinia_pulchra	Heterospathe_cagayanensis))))	(((Oenocarpus_bataua	Prestoea_acuminata)	(Pelagodoxa_henryana	Geonoma_undata))	Oenocarpus_minor))))))	((Serenoa_repens	Sabal_domingensis)	Phoenix_dactylifera))	(Chamaedorea_seifrizii	(Nypa_fruticans	(Podococcus_barteri	Calamus_caryotoides)))))	Reinhardtia_simplex)	Reinhardtia_gracilis)	Reinhardtia_latisecta))	Kingia_australis);
((Reinhardtia_paiewonskiana	(((((Attalea_speciosa	((Elaeis_oleifera	Elaeis_guineensis)	Bactris_major))	((((Sabal_domingensis	Phoenix_dactylifera)	(Chamaedorea_seifrizii	((Serenoa_repens	(Pseudophoenix_vinifera	Calamus_caryotoides))	(Manicaria_saccifera	Nypa_fruticans))))	(Oenocarpus_minor	Podococcus_barteri))	((((Geonoma_undata	((Oenocarpus_bataua	Prestoea_acuminata)	(Leopoldinia_pulchra	(Iriartea_deltoidea	Heterospathe_cagayanensis))))	(((Veitchia_spiralis	(Hydriastele_microspadix	(Dictyosperma_album	Dypsis_decaryi)))	(Roystonea_regia	Kentiopsis_piersoniorum))	Orania_palindan))	Sclerosperma_profizianum)	Pelagodoxa_henryana)))	Reinhardtia_simplex)	Reinhardtia_gracilis)	Reinhardtia_latisecta))	Kingia_australis);
((Calamus_caryotoides	(Chamaedorea_seifrizii	(((Nypa_fruticans	(Serenoa_repens	(Sabal_domingensis	Phoenix_dactylifera)))	((Manicaria_saccifera	(Sclerosperma_profizianum	Podococcus_barteri))	((((((Oenocarpus_minor	Veitchia_spiralis)	(Hydriastele_microspadix	(Heterospathe_cagayanensis	(Dictyosperma_album	Dypsis_decaryi))))	(Roystonea_regia	Kentiopsis_piersoniorum))	((Iriartea_deltoidea	Pelagodoxa_henryana)	(Geonoma_undata	((Oenocarpus_bataua	Prestoea_acuminata)	Leopoldinia_pulchra))))	Orania_palindan)	((Reinhardtia_simplex	(Reinhardtia_gracilis	(Reinhardtia_latisecta	Reinhardtia_paiewonskiana)))	(Attalea_speciosa	((Elaeis_oleifera	Elaeis_guineensis)	Bactris_major))))))	Pseudophoenix_vinifera)))	Kingia_australis);
((Calamus_caryotoides	(Chamaedorea_seifrizii	((((Phoenix_dactylifera	(Sabal_domingensis	Serenoa_repens))	(Podococcus_barteri	Pseudophoenix_vinifera))	((((((((Dypsis_decaryi	(Hydriastele_microspadix	(Veitchia_spiralis	Kentiopsis_piersoniorum)))	Dictyosperma_album)	Heterospathe_cagayanensis)	Roystonea_regia)	(Geonoma_undata	((Oenocarpus_bataua	Prestoea_acuminata)	(Iriartea_deltoidea	Leopoldinia_pulchra))))	(Sclerosperma_profizianum	Orania_palindan))	(Oenocarpus_minor	Pelagodoxa_henryana))	((Manicaria_saccifera	(Reinhardtia_simplex	(Reinhardtia_gracilis	(Reinhardtia_latisecta	Reinhardtia_paiewonskiana))))	((Elaeis_oleifera	Elaeis_guineensis)	(Bactris_major	Attalea_speciosa)))))	Nypa_fruticans)))	Kingia_australis);
((Calamus_caryotoides	(((Chamaedorea_seifrizii	Nypa_fruticans)	((((((Veitchia_spiralis	Hydriastele_microspadix)	((Dictyosperma_album	(Roystonea_regia	Kentiopsis_piersoniorum))	Dypsis_decaryi))	((Heterospathe_cagayanensis	(Oenocarpus_minor	(Oenocarpus_bataua	Prestoea_acuminata)))	(((Iriartea_deltoidea	Leopoldinia_pulchra)	Pelagodoxa_henryana)	Geonoma_undata)))	Orania_palindan)	Sclerosperma_profizianum)	(((Pseudophoenix_vinifera	((Elaeis_oleifera	Elaeis_guineensis)	Attalea_speciosa))	(Manicaria_saccifera	(Reinhardtia_simplex	(Reinhardtia_latisecta	(Reinhardtia_gracilis	Reinhardtia_paiewonskiana)))))	Bactris_major)))	(Podococcus_barteri	(Serenoa_repens	(Sabal_domingensis	Phoenix_dactylifera)))))	Kingia_australis);
((Calamus_caryotoides	((Iriartea_deltoidea	Nypa_fruticans)	(((((Sclerosperma_profizianum	((Pelagodoxa_henryana	Geonoma_undata)	(Leopoldinia_pulchra	((Roystonea_regia	(Prestoea_acuminata	(Oenocarpus_minor	Oenocarpus_bataua)))	(Heterospathe_cagayanensis	(Kentiopsis_piersoniorum	((Veitchia_spiralis	(Dictyosperma_album	Dypsis_decaryi))	Hydriastele_microspadix)))))))	(Pseudophoenix_vinifera	Orania_palindan))	(((Bactris_major	(Elaeis_oleifera	Elaeis_guineensis))	(Manicaria_saccifera	Attalea_speciosa))	(Reinhardtia_simplex	((Reinhardtia_gracilis	Reinhardtia_latisecta)	Reinhardtia_paiewonskiana))))	(Podococcus_barteri	(Serenoa_repens	(Sabal_domingensis	Phoenix_dactylifera))))	Chamaedorea_seifrizii)))	Kingia_australis);
(((Reinhardtia_latisecta	Reinhardtia_paiewonskiana)	(Reinhardtia_gracilis	((((((Serenoa_repens	(Sabal_domingensis	Phoenix_dactylifera))	(Chamaedorea_seifrizii	(Podococcus_barteri	(Calamus_caryotoides	Nypa_fruticans))))	(((Pelagodoxa_henryana	(Leopoldinia_pulchra	Geonoma_undata))	((Oenocarpus_minor	(Oenocarpus_bataua	Prestoea_acuminata))	(Heterospathe_cagayanensis	(((Iriartea_deltoidea	Roystonea_regia)	(Veitchia_spiralis	(Hydriastele_microspadix	(Dictyosperma_album	Dypsis_decaryi))))	Kentiopsis_piersoniorum))))	(Orania_palindan	(Manicaria_saccifera	Sclerosperma_profizianum))))	Pseudophoenix_vinifera)	((Elaeis_oleifera	Elaeis_guineensis)	(Attalea_speciosa	Bactris_major)))	Reinhardtia_simplex)))	Kingia_australis);
(((Reinhardtia_gracilis	((((Podococcus_barteri	((((Dictyosperma_album	(Dypsis_decaryi	(Hydriastele_microspadix	Veitchia_spiralis)))	(Roystonea_regia	Kentiopsis_piersoniorum))	((((Pelagodoxa_henryana	Geonoma_undata)	Leopoldinia_pulchra)	(Iriartea_deltoidea	Heterospathe_cagayanensis))	(Prestoea_acuminata	(Oenocarpus_minor	Oenocarpus_bataua))))	(Orania_palindan	Sclerosperma_profizianum)))	((Manicaria_saccifera	((Calamus_caryotoides	(Pseudophoenix_vinifera	(Phoenix_dactylifera	(Serenoa_repens	Sabal_domingensis))))	(Attalea_speciosa	(Bactris_major	(Elaeis_oleifera	Elaeis_guineensis)))))	(Chamaedorea_seifrizii	Nypa_fruticans)))	Reinhardtia_simplex)	Reinhardtia_latisecta))	Reinhardtia_paiewonskiana)	Kingia_australis);
((Calamus_caryotoides	(((((Iriartea_deltoidea	Nypa_fruticans)	(((((Reinhardtia_gracilis	Reinhardtia_simplex)	((Manicaria_saccifera	Reinhardtia_latisecta)	Reinhardtia_paiewonskiana))	((Elaeis_oleifera	Elaeis_guineensis)	(Attalea_speciosa	Bactris_major)))	Podococcus_barteri)	(((Roystonea_regia	(Heterospathe_cagayanensis	((((Dictyosperma_album	Dypsis_decaryi)	Veitchia_spiralis)	Hydriastele_microspadix)	Kentiopsis_piersoniorum)))	(((Leopoldinia_pulchra	Geonoma_undata)	(Prestoea_acuminata	(Oenocarpus_minor	Oenocarpus_bataua)))	Pelagodoxa_henryana))	(Orania_palindan	Sclerosperma_profizianum))))	(Phoenix_dactylifera	(Serenoa_repens	Sabal_domingensis)))	Pseudophoenix_vinifera)	Chamaedorea_seifrizii))	Kingia_australis);
((Calamus_caryotoides	(((((Iriartea_deltoidea	Nypa_fruticans)	(Chamaedorea_seifrizii	((((Manicaria_saccifera	Attalea_speciosa)	(((Pseudophoenix_vinifera	Elaeis_oleifera)	Elaeis_guineensis)	Bactris_major))	(Reinhardtia_simplex	((Reinhardtia_gracilis	Reinhardtia_latisecta)	Reinhardtia_paiewonskiana)))	(((((Hydriastele_microspadix	(Dictyosperma_album	(Roystonea_regia	Kentiopsis_piersoniorum)))	Veitchia_spiralis)	Dypsis_decaryi)	((Prestoea_acuminata	(Oenocarpus_minor	Oenocarpus_bataua))	(((Leopoldinia_pulchra	Geonoma_undata)	Pelagodoxa_henryana)	Heterospathe_cagayanensis)))	(Orania_palindan	Sclerosperma_profizianum)))))	Podococcus_barteri)	(Phoenix_dactylifera	Sabal_domingensis))	Serenoa_repens))	Kingia_australis);
((Calamus_caryotoides	(((Phoenix_dactylifera	(Serenoa_repens	Sabal_domingensis))	((((Pelagodoxa_henryana	(Attalea_speciosa	((Elaeis_guineensis	Elaeis_oleifera)	Bactris_major)))	((Manicaria_saccifera	(((Reinhardtia_gracilis	Reinhardtia_latisecta)	Reinhardtia_paiewonskiana)	Reinhardtia_simplex))	(Orania_palindan	(((Dictyosperma_album	(((Hydriastele_microspadix	Kentiopsis_piersoniorum)	Veitchia_spiralis)	Dypsis_decaryi))	(Iriartea_deltoidea	Heterospathe_cagayanensis))	((Oenocarpus_bataua	Prestoea_acuminata)	((Leopoldinia_pulchra	Sclerosperma_profizianum)	(Chamaedorea_seifrizii	Roystonea_regia)))))))	((Oenocarpus_minor	Podococcus_barteri)	Geonoma_undata))	Nypa_fruticans))	Pseudophoenix_vinifera))	Kingia_australis);
((Nypa_fruticans	((((((((((Reinhardtia_latisecta	Reinhardtia_paiewonskiana)	(Reinhardtia_gracilis	Reinhardtia_simplex))	((Elaeis_guineensis	Elaeis_oleifera)	(Bactris_major	Attalea_speciosa)))	((((((Veitchia_spiralis	(Hydriastele_microspadix	(Dypsis_decaryi	Dictyosperma_album)))	Kentiopsis_piersoniorum)	Heterospathe_cagayanensis)	((Oenocarpus_bataua	Prestoea_acuminata)	Geonoma_undata))	Leopoldinia_pulchra)	(Roystonea_regia	(Pelagodoxa_henryana	Orania_palindan))))	(Oenocarpus_minor	(Sclerosperma_profizianum	Podococcus_barteri)))	(Pseudophoenix_vinifera	Sabal_domingensis))	(Phoenix_dactylifera	(Manicaria_saccifera	Serenoa_repens)))	Chamaedorea_seifrizii)	Calamus_caryotoides)	Iriartea_deltoidea))	Kingia_australis);
((Calamus_caryotoides	((Nypa_fruticans	((Chamaedorea_seifrizii	(Phoenix_dactylifera	((Manicaria_saccifera	Serenoa_repens)	Sabal_domingensis)))	((((Oenocarpus_minor	Pseudophoenix_vinifera)	(Attalea_speciosa	((Elaeis_guineensis	Elaeis_oleifera)	Bactris_major)))	((Reinhardtia_gracilis	(Reinhardtia_latisecta	Reinhardtia_paiewonskiana))	Reinhardtia_simplex))	(((((Veitchia_spiralis	(Hydriastele_microspadix	(Dictyosperma_album	Dypsis_decaryi)))	(Roystonea_regia	Kentiopsis_piersoniorum))	Heterospathe_cagayanensis)	(((Iriartea_deltoidea	Leopoldinia_pulchra)	(Oenocarpus_bataua	Prestoea_acuminata))	(Pelagodoxa_henryana	Geonoma_undata)))	(Sclerosperma_profizianum	Orania_palindan)))))	Podococcus_barteri))	Kingia_australis);
((Calamus_caryotoides	((Phoenix_dactylifera	((Manicaria_saccifera	Serenoa_repens)	Sabal_domingensis))	((Chamaedorea_seifrizii	(((((Oenocarpus_minor	(Elaeis_guineensis	Elaeis_oleifera))	(Bactris_major	Attalea_speciosa))	(((Podococcus_barteri	(Reinhardtia_latisecta	Reinhardtia_paiewonskiana))	Reinhardtia_gracilis)	Reinhardtia_simplex))	(((Geonoma_undata	(((Oenocarpus_bataua	Prestoea_acuminata)	(Leopoldinia_pulchra	Iriartea_deltoidea))	(((Heterospathe_cagayanensis	(Dictyosperma_album	Dypsis_decaryi))	(Veitchia_spiralis	Hydriastele_microspadix))	(Roystonea_regia	Kentiopsis_piersoniorum))))	(Sclerosperma_profizianum	Orania_palindan))	Pelagodoxa_henryana))	Nypa_fruticans))	Pseudophoenix_vinifera)))	Kingia_australis);
((Nypa_fruticans	(Chamaedorea_seifrizii	((((Podococcus_barteri	(Oenocarpus_minor	(Elaeis_guineensis	Elaeis_oleifera)))	(Bactris_major	Attalea_speciosa))	((Reinhardtia_gracilis	(Reinhardtia_latisecta	Reinhardtia_paiewonskiana))	Reinhardtia_simplex))	(((Pseudophoenix_vinifera	Calamus_caryotoides)	(Phoenix_dactylifera	(Serenoa_repens	Sabal_domingensis)))	((((Pelagodoxa_henryana	(Leopoldinia_pulchra	Geonoma_undata))	((Oenocarpus_bataua	Prestoea_acuminata)	(Heterospathe_cagayanensis	(Dypsis_decaryi	(Dictyosperma_album	(Hydriastele_microspadix	(Kentiopsis_piersoniorum	Veitchia_spiralis)))))))	(Sclerosperma_profizianum	Orania_palindan))	(Manicaria_saccifera	(Iriartea_deltoidea	Roystonea_regia)))))))	Kingia_australis);
((Calamus_caryotoides	(((((Phoenix_dactylifera	(Serenoa_repens	Sabal_domingensis))	((Podococcus_barteri	(((Elaeis_guineensis	Elaeis_oleifera)	(Bactris_major	Attalea_speciosa))	((Reinhardtia_gracilis	(Reinhardtia_latisecta	Reinhardtia_paiewonskiana))	Reinhardtia_simplex)))	((Sclerosperma_profizianum	Orania_palindan)	((((Manicaria_saccifera	Roystonea_regia)	Kentiopsis_piersoniorum)	(Heterospathe_cagayanensis	((Hydriastele_microspadix	(Dypsis_decaryi	Dictyosperma_album))	Veitchia_spiralis)))	((((Iriartea_deltoidea	Leopoldinia_pulchra)	Geonoma_undata)	(Prestoea_acuminata	(Oenocarpus_minor	Oenocarpus_bataua)))	Pelagodoxa_henryana)))))	Pseudophoenix_vinifera)	Nypa_fruticans)	Chamaedorea_seifrizii))	Kingia_australis);
((Calamus_caryotoides	((((((Attalea_speciosa	Manicaria_saccifera)	((Elaeis_guineensis	Elaeis_oleifera)	Bactris_major))	(Reinhardtia_simplex	((Reinhardtia_gracilis	Reinhardtia_latisecta)	Reinhardtia_paiewonskiana)))	((Sclerosperma_profizianum	((Serenoa_repens	(Sabal_domingensis	Phoenix_dactylifera))	Orania_palindan))	(((Leopoldinia_pulchra	(Oenocarpus_minor	(Oenocarpus_bataua	Prestoea_acuminata)))	(Chamaedorea_seifrizii	(((((Hydriastele_microspadix	Dypsis_decaryi)	Dictyosperma_album)	(Veitchia_spiralis	Kentiopsis_piersoniorum))	(Iriartea_deltoidea	Heterospathe_cagayanensis))	Roystonea_regia)))	(Geonoma_undata	Pelagodoxa_henryana))))	(Pseudophoenix_vinifera	Podococcus_barteri))	Nypa_fruticans))	Kingia_australis);
((Calamus_caryotoides	(((Sabal_domingensis	Phoenix_dactylifera)	((Nypa_fruticans	(((((((((Hydriastele_microspadix	Veitchia_spiralis)	Dypsis_decaryi)	(Dictyosperma_album	(Roystonea_regia	Kentiopsis_piersoniorum)))	(Chamaedorea_seifrizii	Heterospathe_cagayanensis))	(Prestoea_acuminata	(Oenocarpus_minor	Oenocarpus_bataua)))	(((Iriartea_deltoidea	Leopoldinia_pulchra)	Geonoma_undata)	Pelagodoxa_henryana))	(Sclerosperma_profizianum	Orania_palindan))	Manicaria_saccifera)	((Attalea_speciosa	((Elaeis_guineensis	Elaeis_oleifera)	Bactris_major))	(Reinhardtia_simplex	((Reinhardtia_latisecta	Reinhardtia_paiewonskiana)	Reinhardtia_gracilis)))))	Serenoa_repens))	(Podococcus_barteri	Pseudophoenix_vinifera)))	Kingia_australis);
((Podococcus_barteri	(Nypa_fruticans	((((Oenocarpus_minor	(Oenocarpus_bataua	Pelagodoxa_henryana))	(((((Iriartea_deltoidea	Leopoldinia_pulchra)	Prestoea_acuminata)	Geonoma_undata)	((Roystonea_regia	(Heterospathe_cagayanensis	Chamaedorea_seifrizii))	((Dypsis_decaryi	(Hydriastele_microspadix	(Veitchia_spiralis	Kentiopsis_piersoniorum)))	Dictyosperma_album)))	(Orania_palindan	Sclerosperma_profizianum)))	((Attalea_speciosa	((Elaeis_guineensis	Elaeis_oleifera)	Bactris_major))	(Reinhardtia_simplex	(Reinhardtia_paiewonskiana	(Reinhardtia_latisecta	(Manicaria_saccifera	Reinhardtia_gracilis))))))	(Serenoa_repens	((Pseudophoenix_vinifera	Calamus_caryotoides)	(Sabal_domingensis	Phoenix_dactylifera))))))	Kingia_australis);
((Calamus_caryotoides	((Chamaedorea_seifrizii	(((((Pelagodoxa_henryana	((Oenocarpus_minor	(Oenocarpus_bataua	Prestoea_acuminata))	(Geonoma_undata	Leopoldinia_pulchra)))	((Iriartea_deltoidea	Roystonea_regia)	((Kentiopsis_piersoniorum	(Hydriastele_microspadix	((Dictyosperma_album	Heterospathe_cagayanensis)	Dypsis_decaryi)))	Veitchia_spiralis)))	(Orania_palindan	Sclerosperma_profizianum))	(((Elaeis_guineensis	Elaeis_oleifera)	(Bactris_major	Attalea_speciosa))	((Reinhardtia_simplex	((Podococcus_barteri	(Reinhardtia_paiewonskiana	Reinhardtia_latisecta))	Reinhardtia_gracilis))	Manicaria_saccifera)))	((Serenoa_repens	Sabal_domingensis)	(Pseudophoenix_vinifera	Phoenix_dactylifera))))	Nypa_fruticans))	Kingia_australis);
((Calamus_caryotoides	((Iriartea_deltoidea	Nypa_fruticans)	((((Attalea_speciosa	((Oenocarpus_minor	(Elaeis_oleifera	Elaeis_guineensis))	Bactris_major))	((Reinhardtia_paiewonskiana	Reinhardtia_latisecta)	Reinhardtia_simplex))	((((Reinhardtia_gracilis	Pseudophoenix_vinifera)	Podococcus_barteri)	((Phoenix_dactylifera	Sabal_domingensis)	(Serenoa_repens	Manicaria_saccifera)))	((((Heterospathe_cagayanensis	(Oenocarpus_bataua	Prestoea_acuminata))	((Leopoldinia_pulchra	Geonoma_undata)	Pelagodoxa_henryana))	((((Dypsis_decaryi	Dictyosperma_album)	Veitchia_spiralis)	Kentiopsis_piersoniorum)	(Roystonea_regia	Hydriastele_microspadix)))	(Sclerosperma_profizianum	Orania_palindan))))	Chamaedorea_seifrizii)))	Kingia_australis);
((Calamus_caryotoides	(Chamaedorea_seifrizii	((((Serenoa_repens	(((Elaeis_oleifera	Elaeis_guineensis)	Bactris_major)	(((Pseudophoenix_vinifera	Phoenix_dactylifera)	Sabal_domingensis)	Attalea_speciosa)))	(((Sclerosperma_profizianum	Orania_palindan)	((((Hydriastele_microspadix	Veitchia_spiralis)	(Roystonea_regia	Kentiopsis_piersoniorum))	((Dypsis_decaryi	Dictyosperma_album)	(Iriartea_deltoidea	Heterospathe_cagayanensis)))	((Geonoma_undata	Pelagodoxa_henryana)	(Oenocarpus_minor	(Oenocarpus_bataua	(Leopoldinia_pulchra	Prestoea_acuminata))))))	(Manicaria_saccifera	((Reinhardtia_gracilis	(Reinhardtia_paiewonskiana	Reinhardtia_latisecta))	Reinhardtia_simplex))))	Podococcus_barteri)	Nypa_fruticans)))	Kingia_australis);
((Reinhardtia_paiewonskiana	(Reinhardtia_latisecta	((Reinhardtia_gracilis	(Podococcus_barteri	(((Attalea_speciosa	(Calamus_caryotoides	Bactris_major))	(Elaeis_oleifera	Elaeis_guineensis))	(((((Phoenix_dactylifera	((Leopoldinia_pulchra	Geonoma_undata)	(Orania_palindan	((((Oenocarpus_minor	(Pseudophoenix_vinifera	Oenocarpus_bataua))	Prestoea_acuminata)	Roystonea_regia)	(((((Dypsis_decaryi	Dictyosperma_album)	Kentiopsis_piersoniorum)	Veitchia_spiralis)	Hydriastele_microspadix)	(Iriartea_deltoidea	Heterospathe_cagayanensis))))))	Pelagodoxa_henryana)	(((Manicaria_saccifera	Serenoa_repens)	Sclerosperma_profizianum)	Sabal_domingensis))	Nypa_fruticans)	Chamaedorea_seifrizii))))	Reinhardtia_simplex)))	Kingia_australis);
((Calamus_caryotoides	(Chamaedorea_seifrizii	((Manicaria_saccifera	Serenoa_repens)	((Podococcus_barteri	(Sabal_domingensis	Phoenix_dactylifera))	((Nypa_fruticans	(((Reinhardtia_simplex	(Reinhardtia_paiewonskiana	Reinhardtia_latisecta))	(Attalea_speciosa	(Bactris_major	(Elaeis_oleifera	Elaeis_guineensis))))	(Pelagodoxa_henryana	((((Leopoldinia_pulchra	Geonoma_undata)	((Oenocarpus_minor	(Pseudophoenix_vinifera	Oenocarpus_bataua))	Prestoea_acuminata))	(((((Dypsis_decaryi	Dictyosperma_album)	Veitchia_spiralis)	Hydriastele_microspadix)	Kentiopsis_piersoniorum)	(Iriartea_deltoidea	Heterospathe_cagayanensis)))	(Roystonea_regia	(Sclerosperma_profizianum	Orania_palindan))))))	Reinhardtia_gracilis)))))	Kingia_australis);
((Calamus_caryotoides	((((Chamaedorea_seifrizii	((Podococcus_barteri	Nypa_fruticans)	(((Reinhardtia_simplex	(Reinhardtia_paiewonskiana	(Reinhardtia_gracilis	Reinhardtia_latisecta)))	((Pseudophoenix_vinifera	(Elaeis_oleifera	Elaeis_guineensis))	(Attalea_speciosa	Bactris_major)))	((((Oenocarpus_minor	(Oenocarpus_bataua	Prestoea_acuminata))	(Pelagodoxa_henryana	(Leopoldinia_pulchra	Geonoma_undata)))	((((Dypsis_decaryi	(((Iriartea_deltoidea	Roystonea_regia)	Kentiopsis_piersoniorum)	Veitchia_spiralis))	Dictyosperma_album)	Hydriastele_microspadix)	Heterospathe_cagayanensis))	(Orania_palindan	Sclerosperma_profizianum)))))	(Manicaria_saccifera	Serenoa_repens))	Sabal_domingensis)	Phoenix_dactylifera))	Kingia_australis);
((Nypa_fruticans	((((Reinhardtia_simplex	(Podococcus_barteri	(Reinhardtia_paiewonskiana	Reinhardtia_latisecta)))	(((Manicaria_saccifera	Attalea_speciosa)	(Elaeis_oleifera	Elaeis_guineensis))	(Calamus_caryotoides	Bactris_major)))	((((Pelagodoxa_henryana	(Leopoldinia_pulchra	Geonoma_undata))	((((((Veitchia_spiralis	Hydriastele_microspadix)	Dypsis_decaryi)	Dictyosperma_album)	Iriartea_deltoidea)	((Chamaedorea_seifrizii	Heterospathe_cagayanensis)	(Roystonea_regia	Kentiopsis_piersoniorum)))	(Oenocarpus_minor	(Oenocarpus_bataua	Prestoea_acuminata))))	Orania_palindan)	Reinhardtia_gracilis))	((Pseudophoenix_vinifera	Serenoa_repens)	((Sclerosperma_profizianum	Sabal_domingensis)	Phoenix_dactylifera))))	Kingia_australis);
((Calamus_caryotoides	((Podococcus_barteri	Nypa_fruticans)	((Chamaedorea_seifrizii	((((Pelagodoxa_henryana	Geonoma_undata)	(((Roystonea_regia	Kentiopsis_piersoniorum)	((((Dictyosperma_album	(Iriartea_deltoidea	Heterospathe_cagayanensis))	Dypsis_decaryi)	Veitchia_spiralis)	Hydriastele_microspadix))	((Oenocarpus_minor	(Pseudophoenix_vinifera	(Leopoldinia_pulchra	Oenocarpus_bataua)))	Prestoea_acuminata)))	(Sclerosperma_profizianum	Orania_palindan))	((Reinhardtia_simplex	(Reinhardtia_paiewonskiana	(Reinhardtia_gracilis	Reinhardtia_latisecta)))	((Elaeis_oleifera	Elaeis_guineensis)	(Bactris_major	Attalea_speciosa)))))	((Phoenix_dactylifera	Sabal_domingensis)	(Manicaria_saccifera	Serenoa_repens)))))	Kingia_australis);
((Nypa_fruticans	(Manicaria_saccifera	((Podococcus_barteri	(((((Iriartea_deltoidea	Roystonea_regia)	((Kentiopsis_piersoniorum	(Hydriastele_microspadix	(Veitchia_spiralis	(Dictyosperma_album	Dypsis_decaryi))))	Heterospathe_cagayanensis))	((Geonoma_undata	((Oenocarpus_minor	Oenocarpus_bataua)	(Leopoldinia_pulchra	Prestoea_acuminata)))	Pelagodoxa_henryana))	(Sclerosperma_profizianum	Orania_palindan))	((Reinhardtia_simplex	((Reinhardtia_gracilis	Reinhardtia_paiewonskiana)	Reinhardtia_latisecta))	(Attalea_speciosa	((Elaeis_oleifera	Elaeis_guineensis)	Bactris_major)))))	((Calamus_caryotoides	Pseudophoenix_vinifera)	(((Phoenix_dactylifera	Sabal_domingensis)	Serenoa_repens)	Chamaedorea_seifrizii)))))	Kingia_australis);
((Nypa_fruticans	(((((((((Oenocarpus_bataua	(Oenocarpus_minor	Pseudophoenix_vinifera))	Prestoea_acuminata)	((((Hydriastele_microspadix	(Dictyosperma_album	((Iriartea_deltoidea	Roystonea_regia)	Kentiopsis_piersoniorum)))	Veitchia_spiralis)	Dypsis_decaryi)	Heterospathe_cagayanensis))	(Geonoma_undata	Pelagodoxa_henryana))	(Sclerosperma_profizianum	Orania_palindan))	(Chamaedorea_seifrizii	((Reinhardtia_simplex	((Manicaria_saccifera	(Reinhardtia_gracilis	Reinhardtia_latisecta))	Reinhardtia_paiewonskiana))	((Elaeis_oleifera	(Leopoldinia_pulchra	Elaeis_guineensis))	(Bactris_major	Attalea_speciosa)))))	((Serenoa_repens	Phoenix_dactylifera)	Sabal_domingensis))	Podococcus_barteri)	Calamus_caryotoides))	Kingia_australis);
((Nypa_fruticans	(((((((Reinhardtia_gracilis	((Leopoldinia_pulchra	((Oenocarpus_bataua	Oenocarpus_minor)	Prestoea_acuminata))	((((Iriartea_deltoidea	Roystonea_regia)	Kentiopsis_piersoniorum)	(((Dypsis_decaryi	Dictyosperma_album)	Veitchia_spiralis)	Hydriastele_microspadix))	Heterospathe_cagayanensis)))	(Geonoma_undata	Pelagodoxa_henryana))	(Sclerosperma_profizianum	Orania_palindan))	((((Pseudophoenix_vinifera	(Elaeis_oleifera	Elaeis_guineensis))	Bactris_major)	(Manicaria_saccifera	Attalea_speciosa))	(Reinhardtia_simplex	(Reinhardtia_latisecta	Reinhardtia_paiewonskiana))))	Podococcus_barteri)	(Chamaedorea_seifrizii	(Serenoa_repens	(Phoenix_dactylifera	Sabal_domingensis))))	Calamus_caryotoides))	Kingia_australis);
((Calamus_caryotoides	(Pseudophoenix_vinifera	((Serenoa_repens	(Sabal_domingensis	Phoenix_dactylifera))	((Chamaedorea_seifrizii	Nypa_fruticans)	((((Manicaria_saccifera	Sclerosperma_profizianum)	Orania_palindan)	((Geonoma_undata	Pelagodoxa_henryana)	((Leopoldinia_pulchra	(((Prestoea_acuminata	Oenocarpus_bataua)	Oenocarpus_minor)	Roystonea_regia))	((Dypsis_decaryi	(((Hydriastele_microspadix	(Iriartea_deltoidea	Dictyosperma_album))	Veitchia_spiralis)	Kentiopsis_piersoniorum))	Heterospathe_cagayanensis))))	(Podococcus_barteri	((Reinhardtia_simplex	(Reinhardtia_paiewonskiana	(Reinhardtia_latisecta	Reinhardtia_gracilis)))	((Bactris_major	Attalea_speciosa)	(Elaeis_oleifera	Elaeis_guineensis)))))))))	Kingia_australis);
((Calamus_caryotoides	(Pseudophoenix_vinifera	(((((Orania_palindan	((Geonoma_undata	Pelagodoxa_henryana)	((Sclerosperma_profizianum	((Prestoea_acuminata	Oenocarpus_bataua)	Oenocarpus_minor))	(((((Dypsis_decaryi	Dictyosperma_album)	Veitchia_spiralis)	Hydriastele_microspadix)	(Roystonea_regia	Kentiopsis_piersoniorum))	Heterospathe_cagayanensis))))	((Reinhardtia_simplex	(Podococcus_barteri	(Reinhardtia_paiewonskiana	(Manicaria_saccifera	Reinhardtia_latisecta))))	(Attalea_speciosa	(((Elaeis_guineensis	Elaeis_oleifera)	(Reinhardtia_gracilis	Leopoldinia_pulchra))	(Iriartea_deltoidea	Bactris_major)))))	(Serenoa_repens	(Sabal_domingensis	Phoenix_dactylifera)))	Nypa_fruticans)	Chamaedorea_seifrizii)))	Kingia_australis);
((Chamaedorea_seifrizii	(((Prestoea_acuminata	Oenocarpus_bataua)	Oenocarpus_minor)	(Sclerosperma_profizianum	((((((Reinhardtia_simplex	(Podococcus_barteri	(Reinhardtia_paiewonskiana	(Reinhardtia_gracilis	Reinhardtia_latisecta))))	(Attalea_speciosa	((Elaeis_guineensis	Elaeis_oleifera)	Bactris_major)))	(Nypa_fruticans	((Calamus_caryotoides	Pseudophoenix_vinifera)	(((Serenoa_repens	Manicaria_saccifera)	Sabal_domingensis)	Phoenix_dactylifera))))	(Iriartea_deltoidea	Orania_palindan))	((Leopoldinia_pulchra	Geonoma_undata)	Pelagodoxa_henryana))	((Roystonea_regia	Kentiopsis_piersoniorum)	((Dypsis_decaryi	Dictyosperma_album)	(Heterospathe_cagayanensis	(Veitchia_spiralis	Hydriastele_microspadix))))))))	Kingia_australis);
((Chamaedorea_seifrizii	(Heterospathe_cagayanensis	((((Hydriastele_microspadix	(Dypsis_decaryi	Dictyosperma_album))	Veitchia_spiralis)	Kentiopsis_piersoniorum)	((((Prestoea_acuminata	Oenocarpus_bataua)	(Sclerosperma_profizianum	Roystonea_regia))	((((Podococcus_barteri	(Iriartea_deltoidea	Nypa_fruticans))	(Calamus_caryotoides	((Serenoa_repens	Sabal_domingensis)	Phoenix_dactylifera)))	(Manicaria_saccifera	(((Attalea_speciosa	(((Elaeis_guineensis	Elaeis_oleifera)	Bactris_major)	(Oenocarpus_minor	Pseudophoenix_vinifera)))	Reinhardtia_gracilis)	(Reinhardtia_simplex	(Reinhardtia_paiewonskiana	Reinhardtia_latisecta)))))	Orania_palindan))	((Leopoldinia_pulchra	Geonoma_undata)	Pelagodoxa_henryana)))))	Kingia_australis);
((Calamus_caryotoides	(((Sabal_domingensis	Phoenix_dactylifera)	(Serenoa_repens	((((((Attalea_speciosa	(Bactris_major	(Oenocarpus_minor	(Elaeis_guineensis	Elaeis_oleifera))))	(Reinhardtia_simplex	(Podococcus_barteri	(Reinhardtia_gracilis	(Reinhardtia_paiewonskiana	Reinhardtia_latisecta)))))	((Sclerosperma_profizianum	Orania_palindan)	(((Geonoma_undata	Pelagodoxa_henryana)	((Iriartea_deltoidea	Heterospathe_cagayanensis)	(((Veitchia_spiralis	(Dypsis_decaryi	Dictyosperma_album))	Hydriastele_microspadix)	Kentiopsis_piersoniorum)))	((Prestoea_acuminata	(Leopoldinia_pulchra	Oenocarpus_bataua))	Roystonea_regia))))	Chamaedorea_seifrizii)	Nypa_fruticans)	Manicaria_saccifera)))	Pseudophoenix_vinifera))	Kingia_australis);
((Calamus_caryotoides	(((((((Manicaria_saccifera	Attalea_speciosa)	(Bactris_major	(Elaeis_guineensis	Elaeis_oleifera)))	(Reinhardtia_simplex	((Podococcus_barteri	(Reinhardtia_paiewonskiana	Reinhardtia_latisecta))	Reinhardtia_gracilis)))	((Orania_palindan	(Serenoa_repens	(Sabal_domingensis	(Pseudophoenix_vinifera	Phoenix_dactylifera))))	((((Dictyosperma_album	Heterospathe_cagayanensis)	(((Hydriastele_microspadix	((Iriartea_deltoidea	Roystonea_regia)	Kentiopsis_piersoniorum))	Veitchia_spiralis)	Dypsis_decaryi))	(Pelagodoxa_henryana	Sclerosperma_profizianum))	(Geonoma_undata	(Oenocarpus_minor	(Prestoea_acuminata	Oenocarpus_bataua))))))	Leopoldinia_pulchra)	Chamaedorea_seifrizii)	Nypa_fruticans))	Kingia_australis);
((((((((Manicaria_saccifera	Attalea_speciosa)	(Bactris_major	(Elaeis_guineensis	Elaeis_oleifera)))	(Reinhardtia_simplex	((Reinhardtia_paiewonskiana	Reinhardtia_latisecta)	Reinhardtia_gracilis)))	((Podococcus_barteri	(Orania_palindan	Pelagodoxa_henryana))	(Sclerosperma_profizianum	((((Dypsis_decaryi	((Hydriastele_microspadix	Kentiopsis_piersoniorum)	Veitchia_spiralis))	Dictyosperma_album)	(Roystonea_regia	((Iriartea_deltoidea	Leopoldinia_pulchra)	Heterospathe_cagayanensis)))	(Geonoma_undata	(Prestoea_acuminata	(Oenocarpus_bataua	Oenocarpus_minor)))))))	(Serenoa_repens	(Pseudophoenix_vinifera	((Sabal_domingensis	Phoenix_dactylifera)	Calamus_caryotoides))))	Chamaedorea_seifrizii)	Nypa_fruticans)	Kingia_australis);
((((Reinhardtia_paiewonskiana	Reinhardtia_latisecta)	(((Reinhardtia_gracilis	((((Sclerosperma_profizianum	(Prestoea_acuminata	Oenocarpus_bataua))	((Roystonea_regia	((Iriartea_deltoidea	Heterospathe_cagayanensis)	((Veitchia_spiralis	(Hydriastele_microspadix	(Dypsis_decaryi	Dictyosperma_album)))	Kentiopsis_piersoniorum)))	((Leopoldinia_pulchra	Geonoma_undata)	Orania_palindan)))	((Oenocarpus_minor	(Calamus_caryotoides	(Sabal_domingensis	((Manicaria_saccifera	Serenoa_repens)	Phoenix_dactylifera))))	(Chamaedorea_seifrizii	(Podococcus_barteri	Nypa_fruticans))))	Pelagodoxa_henryana))	(Attalea_speciosa	(Bactris_major	(Elaeis_guineensis	Elaeis_oleifera))))	Reinhardtia_simplex))	Pseudophoenix_vinifera)	Kingia_australis);
((Calamus_caryotoides	((Nypa_fruticans	((((((Attalea_speciosa	Bactris_major)	(Elaeis_guineensis	Elaeis_oleifera))	((Reinhardtia_gracilis	(Reinhardtia_paiewonskiana	Reinhardtia_latisecta))	Reinhardtia_simplex))	((Oenocarpus_minor	Pelagodoxa_henryana)	(((((Prestoea_acuminata	Oenocarpus_bataua)	Leopoldinia_pulchra)	Geonoma_undata)	(Sclerosperma_profizianum	(Roystonea_regia	((Iriartea_deltoidea	Heterospathe_cagayanensis)	((Veitchia_spiralis	(Hydriastele_microspadix	(Dypsis_decaryi	Dictyosperma_album)))	Kentiopsis_piersoniorum)))))	Orania_palindan)))	Podococcus_barteri)	(Chamaedorea_seifrizii	(Sabal_domingensis	((Manicaria_saccifera	Serenoa_repens)	Phoenix_dactylifera)))))	Pseudophoenix_vinifera))	Kingia_australis);
((Calamus_caryotoides	((Nypa_fruticans	(Chamaedorea_seifrizii	(Pseudophoenix_vinifera	(((((Manicaria_saccifera	Attalea_speciosa)	(Bactris_major	(Elaeis_guineensis	Elaeis_oleifera)))	((Reinhardtia_gracilis	(Reinhardtia_paiewonskiana	Reinhardtia_latisecta))	Reinhardtia_simplex))	(((Pelagodoxa_henryana	(((Prestoea_acuminata	(Oenocarpus_minor	Oenocarpus_bataua))	Leopoldinia_pulchra)	Geonoma_undata))	(Kentiopsis_piersoniorum	((Roystonea_regia	(Iriartea_deltoidea	Heterospathe_cagayanensis))	(Hydriastele_microspadix	((Dypsis_decaryi	Dictyosperma_album)	Veitchia_spiralis)))))	((Podococcus_barteri	Orania_palindan)	Sclerosperma_profizianum)))	(Sabal_domingensis	Phoenix_dactylifera)))))	Serenoa_repens))	Kingia_australis);
((Calamus_caryotoides	(((Sabal_domingensis	(((Chamaedorea_seifrizii	Nypa_fruticans)	((((Reinhardtia_gracilis	Reinhardtia_latisecta)	(Reinhardtia_paiewonskiana	Reinhardtia_simplex))	(((Geonoma_undata	Pelagodoxa_henryana)	(((Roystonea_regia	(Prestoea_acuminata	(Oenocarpus_bataua	Leopoldinia_pulchra)))	Oenocarpus_minor)	((Kentiopsis_piersoniorum	(Veitchia_spiralis	(Dypsis_decaryi	Dictyosperma_album)))	(Hydriastele_microspadix	(Iriartea_deltoidea	Heterospathe_cagayanensis)))))	((Podococcus_barteri	Sclerosperma_profizianum)	Orania_palindan)))	(((Elaeis_oleifera	Elaeis_guineensis)	Bactris_major)	Attalea_speciosa)))	(Manicaria_saccifera	Serenoa_repens)))	Pseudophoenix_vinifera)	Phoenix_dactylifera))	Kingia_australis);
((Pseudophoenix_vinifera	(((((((((Elaeis_oleifera	Elaeis_guineensis)	(Bactris_major	Attalea_speciosa))	(((Reinhardtia_gracilis	Reinhardtia_paiewonskiana)	Reinhardtia_latisecta)	Reinhardtia_simplex))	Podococcus_barteri)	((Sclerosperma_profizianum	Orania_palindan)	((((((Kentiopsis_piersoniorum	((Roystonea_regia	Iriartea_deltoidea)	Dictyosperma_album))	Veitchia_spiralis)	Hydriastele_microspadix)	Dypsis_decaryi)	Heterospathe_cagayanensis)	((Leopoldinia_pulchra	Pelagodoxa_henryana)	((Prestoea_acuminata	(Oenocarpus_minor	Oenocarpus_bataua))	Geonoma_undata)))))	(Nypa_fruticans	Chamaedorea_seifrizii))	(Phoenix_dactylifera	Calamus_caryotoides))	(Manicaria_saccifera	Serenoa_repens))	Sabal_domingensis))	Kingia_australis);
((Calamus_caryotoides	(((Nypa_fruticans	Chamaedorea_seifrizii)	(((Attalea_speciosa	(Bactris_major	(Oenocarpus_minor	(Elaeis_oleifera	Elaeis_guineensis))))	((Reinhardtia_simplex	Reinhardtia_gracilis)	(Podococcus_barteri	(Reinhardtia_paiewonskiana	Reinhardtia_latisecta))))	(((Geonoma_undata	Pelagodoxa_henryana)	(((((Hydriastele_microspadix	Veitchia_spiralis)	Kentiopsis_piersoniorum)	(Dypsis_decaryi	Dictyosperma_album))	Roystonea_regia)	(Leopoldinia_pulchra	((Iriartea_deltoidea	Heterospathe_cagayanensis)	(Prestoea_acuminata	Oenocarpus_bataua)))))	(Sclerosperma_profizianum	(Pseudophoenix_vinifera	Orania_palindan)))))	(Phoenix_dactylifera	(Sabal_domingensis	(Manicaria_saccifera	Serenoa_repens)))))	Kingia_australis);
((Calamus_caryotoides	((Iriartea_deltoidea	Nypa_fruticans)	(Chamaedorea_seifrizii	((Sabal_domingensis	(((Attalea_speciosa	(Bactris_major	(Elaeis_oleifera	Elaeis_guineensis)))	(Reinhardtia_simplex	(Podococcus_barteri	(Reinhardtia_paiewonskiana	(Reinhardtia_gracilis	Reinhardtia_latisecta)))))	(((Geonoma_undata	Pelagodoxa_henryana)	(((Prestoea_acuminata	(Oenocarpus_bataua	Oenocarpus_minor))	Leopoldinia_pulchra)	(Heterospathe_cagayanensis	(((Veitchia_spiralis	Hydriastele_microspadix)	((Manicaria_saccifera	Roystonea_regia)	Kentiopsis_piersoniorum))	(Dypsis_decaryi	Dictyosperma_album)))))	(Sclerosperma_profizianum	Orania_palindan))))	(Serenoa_repens	(Pseudophoenix_vinifera	Phoenix_dactylifera))))))	Kingia_australis);
((Calamus_caryotoides	((((Chamaedorea_seifrizii	Nypa_fruticans)	(((((Elaeis_oleifera	Elaeis_guineensis)	(Attalea_speciosa	Bactris_major))	(Reinhardtia_simplex	((Reinhardtia_paiewonskiana	(Manicaria_saccifera	Reinhardtia_latisecta))	Reinhardtia_gracilis)))	(((Geonoma_undata	Pelagodoxa_henryana)	((Prestoea_acuminata	(Oenocarpus_bataua	Oenocarpus_minor))	(((Leopoldinia_pulchra	Heterospathe_cagayanensis)	((Iriartea_deltoidea	Roystonea_regia)	Kentiopsis_piersoniorum))	(((Dypsis_decaryi	Dictyosperma_album)	Veitchia_spiralis)	Hydriastele_microspadix))))	(Sclerosperma_profizianum	Orania_palindan)))	Podococcus_barteri))	((Sabal_domingensis	Pseudophoenix_vinifera)	Phoenix_dactylifera))	Serenoa_repens))	Kingia_australis);
((Calamus_caryotoides	((((((((Attalea_speciosa	(Bactris_major	(Elaeis_oleifera	Elaeis_guineensis)))	(Reinhardtia_simplex	(Podococcus_barteri	(Reinhardtia_paiewonskiana	(Reinhardtia_gracilis	Reinhardtia_latisecta)))))	((Geonoma_undata	Pelagodoxa_henryana)	(Sclerosperma_profizianum	((Prestoea_acuminata	(Oenocarpus_bataua	Oenocarpus_minor))	((Roystonea_regia	Kentiopsis_piersoniorum)	((Heterospathe_cagayanensis	(Hydriastele_microspadix	(Dypsis_decaryi	Dictyosperma_album)))	Veitchia_spiralis))))))	Orania_palindan)	Leopoldinia_pulchra)	((Iriartea_deltoidea	Nypa_fruticans)	((Manicaria_saccifera	Serenoa_repens)	(Phoenix_dactylifera	Sabal_domingensis))))	Chamaedorea_seifrizii)	Pseudophoenix_vinifera))	Kingia_australis);
((Calamus_caryotoides	((Phoenix_dactylifera	((Sabal_domingensis	(Manicaria_saccifera	Serenoa_repens))	((Nypa_fruticans	((((Elaeis_oleifera	Elaeis_guineensis)	(Attalea_speciosa	Bactris_major))	(Reinhardtia_simplex	(Reinhardtia_paiewonskiana	(Reinhardtia_gracilis	Reinhardtia_latisecta))))	(Podococcus_barteri	(Orania_palindan	(((Geonoma_undata	Pelagodoxa_henryana)	((Roystonea_regia	(Prestoea_acuminata	(Oenocarpus_minor	Oenocarpus_bataua)))	(Heterospathe_cagayanensis	((Veitchia_spiralis	(Hydriastele_microspadix	Kentiopsis_piersoniorum))	(Dypsis_decaryi	Dictyosperma_album)))))	(Sclerosperma_profizianum	(Iriartea_deltoidea	Leopoldinia_pulchra)))))))	Chamaedorea_seifrizii)))	Pseudophoenix_vinifera))	Kingia_australis);
((((((Nypa_fruticans	(((Bactris_major	((Elaeis_oleifera	Elaeis_guineensis)	Attalea_speciosa))	(Podococcus_barteri	(Reinhardtia_simplex	(Reinhardtia_paiewonskiana	(Reinhardtia_gracilis	Reinhardtia_latisecta)))))	(Orania_palindan	((Geonoma_undata	Pelagodoxa_henryana)	((Sclerosperma_profizianum	((Roystonea_regia	(Leopoldinia_pulchra	(Prestoea_acuminata	Oenocarpus_bataua)))	Oenocarpus_minor))	(((Hydriastele_microspadix	Kentiopsis_piersoniorum)	Veitchia_spiralis)	(Dypsis_decaryi	(Heterospathe_cagayanensis	(Iriartea_deltoidea	Dictyosperma_album)))))))))	Chamaedorea_seifrizii)	(Phoenix_dactylifera	((Manicaria_saccifera	Serenoa_repens)	Sabal_domingensis)))	Calamus_caryotoides)	Pseudophoenix_vinifera)	Kingia_australis);
((Orania_palindan	(((Geonoma_undata	Pelagodoxa_henryana)	((Sclerosperma_profizianum	(Roystonea_regia	((Oenocarpus_minor	(Leopoldinia_pulchra	Prestoea_acuminata))	Oenocarpus_bataua)))	(((Hydriastele_microspadix	Heterospathe_cagayanensis)	(Veitchia_spiralis	Kentiopsis_piersoniorum))	(Dypsis_decaryi	Dictyosperma_album))))	((((((Chamaedorea_seifrizii	Calamus_caryotoides)	(Iriartea_deltoidea	Nypa_fruticans))	(Phoenix_dactylifera	(Serenoa_repens	Sabal_domingensis)))	Pseudophoenix_vinifera)	Manicaria_saccifera)	(Podococcus_barteri	((Reinhardtia_simplex	((Reinhardtia_gracilis	Reinhardtia_paiewonskiana)	Reinhardtia_latisecta))	(Attalea_speciosa	(Bactris_major	(Elaeis_oleifera	Elaeis_guineensis))))))))	Kingia_australis);
((Calamus_caryotoides	(((((Iriartea_deltoidea	Phoenix_dactylifera)	(Serenoa_repens	(Pseudophoenix_vinifera	Sabal_domingensis)))	(((Elaeis_oleifera	Elaeis_guineensis)	(Attalea_speciosa	Bactris_major))	((((Manicaria_saccifera	(Reinhardtia_simplex	(Reinhardtia_paiewonskiana	Reinhardtia_latisecta)))	((Sclerosperma_profizianum	Orania_palindan)	(Roystonea_regia	(((((Oenocarpus_minor	Oenocarpus_bataua)	Prestoea_acuminata)	Leopoldinia_pulchra)	(Heterospathe_cagayanensis	((Dypsis_decaryi	Dictyosperma_album)	((Veitchia_spiralis	Hydriastele_microspadix)	Kentiopsis_piersoniorum))))	(Geonoma_undata	Pelagodoxa_henryana)))))	Podococcus_barteri)	Reinhardtia_gracilis)))	Chamaedorea_seifrizii)	Nypa_fruticans))	Kingia_australis);
((Calamus_caryotoides	(((Serenoa_repens	(Phoenix_dactylifera	Sabal_domingensis))	Pseudophoenix_vinifera)	((Nypa_fruticans	(((((Prestoea_acuminata	(Oenocarpus_minor	Oenocarpus_bataua))	(Roystonea_regia	(((Dypsis_decaryi	Dictyosperma_album)	((Veitchia_spiralis	Kentiopsis_piersoniorum)	Hydriastele_microspadix))	Heterospathe_cagayanensis)))	(Sclerosperma_profizianum	Orania_palindan))	(Pelagodoxa_henryana	(Podococcus_barteri	(Leopoldinia_pulchra	Geonoma_undata))))	((Reinhardtia_simplex	(Reinhardtia_gracilis	(Reinhardtia_paiewonskiana	Reinhardtia_latisecta)))	(((Iriartea_deltoidea	Bactris_major)	(Elaeis_oleifera	Elaeis_guineensis))	(Attalea_speciosa	Manicaria_saccifera)))))	Chamaedorea_seifrizii)))	Kingia_australis);
((Calamus_caryotoides	(((Serenoa_repens	((Nypa_fruticans	(((((Oenocarpus_minor	(Oenocarpus_bataua	Prestoea_acuminata))	((((Dypsis_decaryi	(Veitchia_spiralis	Hydriastele_microspadix))	Dictyosperma_album)	((Manicaria_saccifera	Roystonea_regia)	Kentiopsis_piersoniorum))	Heterospathe_cagayanensis))	(Leopoldinia_pulchra	(Pelagodoxa_henryana	Geonoma_undata)))	(Sclerosperma_profizianum	(Iriartea_deltoidea	Orania_palindan)))	((Reinhardtia_simplex	(Reinhardtia_gracilis	(Podococcus_barteri	(Reinhardtia_paiewonskiana	Reinhardtia_latisecta))))	((Bactris_major	(Elaeis_oleifera	Elaeis_guineensis))	Attalea_speciosa))))	Chamaedorea_seifrizii))	(Phoenix_dactylifera	Sabal_domingensis))	Pseudophoenix_vinifera))	Kingia_australis);
((Calamus_caryotoides	((Oenocarpus_minor	(Oenocarpus_bataua	Prestoea_acuminata))	((Roystonea_regia	((((Pelagodoxa_henryana	Geonoma_undata)	(Orania_palindan	(((Iriartea_deltoidea	Nypa_fruticans)	(Manicaria_saccifera	(Phoenix_dactylifera	(Serenoa_repens	Sabal_domingensis))))	(Leopoldinia_pulchra	(((Reinhardtia_gracilis	Reinhardtia_simplex)	(Reinhardtia_paiewonskiana	Reinhardtia_latisecta))	(((Bactris_major	(Elaeis_oleifera	Elaeis_guineensis))	Attalea_speciosa)	(Podococcus_barteri	Pseudophoenix_vinifera)))))))	(((Kentiopsis_piersoniorum	(Dictyosperma_album	Dypsis_decaryi))	(Hydriastele_microspadix	Veitchia_spiralis))	Heterospathe_cagayanensis))	Sclerosperma_profizianum))	Chamaedorea_seifrizii)))	Kingia_australis);
((Calamus_caryotoides	((Leopoldinia_pulchra	Geonoma_undata)	(Heterospathe_cagayanensis	(((Oenocarpus_minor	Oenocarpus_bataua)	Prestoea_acuminata)	(((((Roystonea_regia	Kentiopsis_piersoniorum)	(Hydriastele_microspadix	Veitchia_spiralis))	(Dictyosperma_album	Dypsis_decaryi))	((((((Iriartea_deltoidea	Nypa_fruticans)	(Orania_palindan	(Phoenix_dactylifera	(Serenoa_repens	Sabal_domingensis))))	(Manicaria_saccifera	Sclerosperma_profizianum))	(((Reinhardtia_simplex	(Reinhardtia_paiewonskiana	Reinhardtia_latisecta))	((Bactris_major	(Elaeis_oleifera	Elaeis_guineensis))	Attalea_speciosa))	(Podococcus_barteri	Pseudophoenix_vinifera)))	Reinhardtia_gracilis)	Chamaedorea_seifrizii))	Pelagodoxa_henryana)))))	Kingia_australis);
((Reinhardtia_paiewonskiana	((Manicaria_saccifera	Reinhardtia_latisecta)	(((((Bactris_major	(Elaeis_oleifera	Elaeis_guineensis))	Attalea_speciosa)	(((((Pseudophoenix_vinifera	((Oenocarpus_minor	((((Veitchia_spiralis	Hydriastele_microspadix)	((Iriartea_deltoidea	Heterospathe_cagayanensis)	(Dictyosperma_album	Dypsis_decaryi)))	(Roystonea_regia	Kentiopsis_piersoniorum))	(Geonoma_undata	(Leopoldinia_pulchra	(Oenocarpus_bataua	Prestoea_acuminata)))))	Pelagodoxa_henryana))	(Orania_palindan	(Phoenix_dactylifera	(Serenoa_repens	Sabal_domingensis))))	Sclerosperma_profizianum)	(Podococcus_barteri	(Calamus_caryotoides	Nypa_fruticans)))	Chamaedorea_seifrizii))	Reinhardtia_simplex)	Reinhardtia_gracilis)))	Kingia_australis);
((Calamus_caryotoides	((((Phoenix_dactylifera	(Serenoa_repens	Sabal_domingensis))	Nypa_fruticans)	((Oenocarpus_minor	Podococcus_barteri)	((((Reinhardtia_simplex	(Reinhardtia_paiewonskiana	Reinhardtia_latisecta))	Reinhardtia_gracilis)	((((Pseudophoenix_vinifera	Manicaria_saccifera)	(Elaeis_oleifera	Elaeis_guineensis))	Bactris_major)	Attalea_speciosa))	((((Geonoma_undata	Pelagodoxa_henryana)	(Sclerosperma_profizianum	Orania_palindan))	(((((Iriartea_deltoidea	Heterospathe_cagayanensis)	(Dictyosperma_album	Dypsis_decaryi))	(Hydriastele_microspadix	Veitchia_spiralis))	(Roystonea_regia	Kentiopsis_piersoniorum))	(Oenocarpus_bataua	Prestoea_acuminata)))	Leopoldinia_pulchra))))	Chamaedorea_seifrizii))	Kingia_australis);
((Calamus_caryotoides	(Phoenix_dactylifera	((((Chamaedorea_seifrizii	((((Podococcus_barteri	(((Elaeis_oleifera	Elaeis_guineensis)	(Pseudophoenix_vinifera	Bactris_major))	Attalea_speciosa))	(Reinhardtia_simplex	(Reinhardtia_paiewonskiana	(Reinhardtia_gracilis	Reinhardtia_latisecta))))	((Sclerosperma_profizianum	Orania_palindan)	(((Heterospathe_cagayanensis	(((Dictyosperma_album	Dypsis_decaryi)	Veitchia_spiralis)	(Hydriastele_microspadix	(Roystonea_regia	Kentiopsis_piersoniorum))))	(Leopoldinia_pulchra	((Oenocarpus_minor	Oenocarpus_bataua)	Prestoea_acuminata)))	(Geonoma_undata	Pelagodoxa_henryana))))	(Iriartea_deltoidea	Nypa_fruticans)))	Manicaria_saccifera)	Serenoa_repens)	Sabal_domingensis)))	Kingia_australis);
((Calamus_caryotoides	(Phoenix_dactylifera	((Serenoa_repens	(Pseudophoenix_vinifera	Sabal_domingensis))	((Chamaedorea_seifrizii	Nypa_fruticans)	(((((Elaeis_oleifera	Elaeis_guineensis)	(Bactris_major	Attalea_speciosa))	(Manicaria_saccifera	(Reinhardtia_simplex	((Reinhardtia_paiewonskiana	Reinhardtia_latisecta)	Reinhardtia_gracilis))))	((Orania_palindan	Sclerosperma_profizianum)	(((Heterospathe_cagayanensis	((Oenocarpus_minor	Oenocarpus_bataua)	Prestoea_acuminata))	(((Iriartea_deltoidea	Leopoldinia_pulchra)	Geonoma_undata)	Pelagodoxa_henryana))	((Veitchia_spiralis	((Dypsis_decaryi	Dictyosperma_album)	Hydriastele_microspadix))	(Roystonea_regia	Kentiopsis_piersoniorum)))))	Podococcus_barteri)))))	Kingia_australis);
((Calamus_caryotoides	((Iriartea_deltoidea	Nypa_fruticans)	(((((Attalea_speciosa	((Elaeis_oleifera	Elaeis_guineensis)	Bactris_major))	(((Reinhardtia_gracilis	Reinhardtia_simplex)	((Manicaria_saccifera	Reinhardtia_paiewonskiana)	Reinhardtia_latisecta))	(Orania_palindan	(((Leopoldinia_pulchra	Geonoma_undata)	Pelagodoxa_henryana)	((Heterospathe_cagayanensis	(Kentiopsis_piersoniorum	(((Dictyosperma_album	Dypsis_decaryi)	Veitchia_spiralis)	Hydriastele_microspadix)))	(Sclerosperma_profizianum	(Roystonea_regia	((Oenocarpus_minor	Oenocarpus_bataua)	Prestoea_acuminata))))))))	Podococcus_barteri)	((Phoenix_dactylifera	(Sabal_domingensis	Pseudophoenix_vinifera))	Serenoa_repens))	Chamaedorea_seifrizii)))	Kingia_australis);
((Nypa_fruticans	((((((Oenocarpus_minor	(Podococcus_barteri	((Attalea_speciosa	((Elaeis_oleifera	Elaeis_guineensis)	Bactris_major))	(Reinhardtia_simplex	(Reinhardtia_paiewonskiana	(Reinhardtia_gracilis	Reinhardtia_latisecta))))))	((((Iriartea_deltoidea	Heterospathe_cagayanensis)	(Kentiopsis_piersoniorum	(((Dictyosperma_album	Dypsis_decaryi)	Veitchia_spiralis)	Hydriastele_microspadix)))	((Sclerosperma_profizianum	(Oenocarpus_bataua	Prestoea_acuminata))	Roystonea_regia))	(Orania_palindan	(Pelagodoxa_henryana	(Leopoldinia_pulchra	Geonoma_undata)))))	(Phoenix_dactylifera	(Sabal_domingensis	(Manicaria_saccifera	Serenoa_repens))))	Chamaedorea_seifrizii)	Calamus_caryotoides)	Pseudophoenix_vinifera))	Kingia_australis);
((Calamus_caryotoides	(((((Podococcus_barteri	(Orania_palindan	((Sclerosperma_profizianum	Manicaria_saccifera)	((Pelagodoxa_henryana	Geonoma_undata)	((Leopoldinia_pulchra	((((Kentiopsis_piersoniorum	Veitchia_spiralis)	((Hydriastele_microspadix	Dypsis_decaryi)	Dictyosperma_album))	Heterospathe_cagayanensis)	Roystonea_regia))	(Prestoea_acuminata	(Oenocarpus_minor	Oenocarpus_bataua)))))))	((Reinhardtia_simplex	(Reinhardtia_latisecta	(Reinhardtia_gracilis	Reinhardtia_paiewonskiana)))	(Attalea_speciosa	((Elaeis_guineensis	Elaeis_oleifera)	Bactris_major))))	Chamaedorea_seifrizii)	(Pseudophoenix_vinifera	(Sabal_domingensis	(Phoenix_dactylifera	Serenoa_repens))))	(Nypa_fruticans	Iriartea_deltoidea)))	Kingia_australis);
((Pseudophoenix_vinifera	(((Serenoa_repens	Sabal_domingensis)	Phoenix_dactylifera)	(((Nypa_fruticans	(((Orania_palindan	((Sclerosperma_profizianum	(Roystonea_regia	Manicaria_saccifera))	(((Pelagodoxa_henryana	Geonoma_undata)	((Prestoea_acuminata	(Oenocarpus_minor	Oenocarpus_bataua))	(Iriartea_deltoidea	Leopoldinia_pulchra)))	(Heterospathe_cagayanensis	(((Veitchia_spiralis	(Dypsis_decaryi	Dictyosperma_album))	Hydriastele_microspadix)	Kentiopsis_piersoniorum)))))	((Reinhardtia_simplex	((Reinhardtia_gracilis	Reinhardtia_latisecta)	Reinhardtia_paiewonskiana))	(Attalea_speciosa	((Elaeis_guineensis	Elaeis_oleifera)	Bactris_major))))	Podococcus_barteri))	Chamaedorea_seifrizii)	Calamus_caryotoides)))	Kingia_australis);
((Calamus_caryotoides	(Phoenix_dactylifera	((((Nypa_fruticans	((((((Iriartea_deltoidea	(Leopoldinia_pulchra	Heterospathe_cagayanensis))	(Geonoma_undata	(Prestoea_acuminata	(Oenocarpus_minor	Oenocarpus_bataua))))	Pelagodoxa_henryana)	(Sclerosperma_profizianum	(((Veitchia_spiralis	(Dypsis_decaryi	Dictyosperma_album))	Hydriastele_microspadix)	(Roystonea_regia	Kentiopsis_piersoniorum))))	Orania_palindan)	((Reinhardtia_simplex	((Reinhardtia_latisecta	Reinhardtia_paiewonskiana)	Reinhardtia_gracilis))	(Attalea_speciosa	((Podococcus_barteri	(Elaeis_guineensis	Elaeis_oleifera))	Bactris_major)))))	Chamaedorea_seifrizii)	(Manicaria_saccifera	Serenoa_repens))	(Pseudophoenix_vinifera	Sabal_domingensis))))	Kingia_australis);
((((Phoenix_dactylifera	((Nypa_fruticans	((Sabal_domingensis	(((Leopoldinia_pulchra	(Orania_palindan	(Geonoma_undata	Pelagodoxa_henryana)))	(Sclerosperma_profizianum	((((Iriartea_deltoidea	Heterospathe_cagayanensis)	(Kentiopsis_piersoniorum	(Hydriastele_microspadix	(Veitchia_spiralis	(Dypsis_decaryi	Dictyosperma_album)))))	(Manicaria_saccifera	Roystonea_regia))	(Prestoea_acuminata	Oenocarpus_bataua))))	Oenocarpus_minor))	(((Reinhardtia_gracilis	Reinhardtia_simplex)	(Podococcus_barteri	(Reinhardtia_latisecta	Reinhardtia_paiewonskiana)))	(((Bactris_major	Attalea_speciosa)	Serenoa_repens)	(Elaeis_guineensis	Elaeis_oleifera)))))	Chamaedorea_seifrizii))	Calamus_caryotoides)	Pseudophoenix_vinifera)	Kingia_australis);
((Nypa_fruticans	((((Serenoa_repens	(Sabal_domingensis	Phoenix_dactylifera))	(Manicaria_saccifera	Chamaedorea_seifrizii))	(((((Geonoma_undata	Pelagodoxa_henryana)	(((Prestoea_acuminata	(Oenocarpus_minor	Oenocarpus_bataua))	(((Iriartea_deltoidea	Heterospathe_cagayanensis)	(Veitchia_spiralis	(Hydriastele_microspadix	((Dypsis_decaryi	Dictyosperma_album)	Kentiopsis_piersoniorum))))	Roystonea_regia))	(Sclerosperma_profizianum	Leopoldinia_pulchra)))	Orania_palindan)	((Reinhardtia_simplex	((Podococcus_barteri	(Reinhardtia_latisecta	Reinhardtia_paiewonskiana))	Reinhardtia_gracilis))	((Bactris_major	Attalea_speciosa)	(Elaeis_guineensis	Elaeis_oleifera))))	Pseudophoenix_vinifera))	Calamus_caryotoides))	Kingia_australis);
((Calamus_caryotoides	(Pseudophoenix_vinifera	(((Reinhardtia_gracilis	(Nypa_fruticans	(Serenoa_repens	(Sabal_domingensis	Phoenix_dactylifera))))	((((((Leopoldinia_pulchra	Heterospathe_cagayanensis)	((Hydriastele_microspadix	(Veitchia_spiralis	(Dypsis_decaryi	Dictyosperma_album)))	(Kentiopsis_piersoniorum	Roystonea_regia)))	((Geonoma_undata	(Prestoea_acuminata	(Oenocarpus_minor	Oenocarpus_bataua)))	Pelagodoxa_henryana))	Orania_palindan)	(Sclerosperma_profizianum	(Iriartea_deltoidea	Manicaria_saccifera)))	((Reinhardtia_simplex	(Podococcus_barteri	(Reinhardtia_latisecta	Reinhardtia_paiewonskiana)))	(Attalea_speciosa	((Elaeis_guineensis	Elaeis_oleifera)	Bactris_major)))))	Chamaedorea_seifrizii)))	Kingia_australis);
((Calamus_caryotoides	((Serenoa_repens	(Sabal_domingensis	Phoenix_dactylifera))	((((((Prestoea_acuminata	(Oenocarpus_minor	Oenocarpus_bataua))	(Heterospathe_cagayanensis	(Dictyosperma_album	((Veitchia_spiralis	(Hydriastele_microspadix	(Kentiopsis_piersoniorum	Roystonea_regia)))	Dypsis_decaryi))))	(Geonoma_undata	((Iriartea_deltoidea	Leopoldinia_pulchra)	Pelagodoxa_henryana)))	((Sclerosperma_profizianum	Manicaria_saccifera)	Orania_palindan))	(((Reinhardtia_simplex	(Reinhardtia_gracilis	(Reinhardtia_latisecta	Reinhardtia_paiewonskiana)))	((Elaeis_guineensis	Elaeis_oleifera)	(((Podococcus_barteri	Pseudophoenix_vinifera)	Bactris_major)	Attalea_speciosa)))	Chamaedorea_seifrizii))	Nypa_fruticans)))	Kingia_australis);
((Pseudophoenix_vinifera	(Calamus_caryotoides	((Oenocarpus_minor	(Elaeis_guineensis	Elaeis_oleifera))	((((Podococcus_barteri	((Chamaedorea_seifrizii	Nypa_fruticans)	((Manicaria_saccifera	Serenoa_repens)	(Sabal_domingensis	Phoenix_dactylifera))))	((((Oenocarpus_bataua	Prestoea_acuminata)	(Heterospathe_cagayanensis	((Kentiopsis_piersoniorum	Roystonea_regia)	(((Dictyosperma_album	Dypsis_decaryi)	((Iriartea_deltoidea	Leopoldinia_pulchra)	Hydriastele_microspadix))	Veitchia_spiralis))))	(Pelagodoxa_henryana	Geonoma_undata))	(Sclerosperma_profizianum	Orania_palindan)))	(Reinhardtia_simplex	(Reinhardtia_gracilis	(Reinhardtia_latisecta	Reinhardtia_paiewonskiana))))	(Bactris_major	Attalea_speciosa)))))	Kingia_australis);
((Calamus_caryotoides	(Phoenix_dactylifera	(((((((((Oenocarpus_minor	Oenocarpus_bataua)	Prestoea_acuminata)	(Heterospathe_cagayanensis	(Dypsis_decaryi	((Hydriastele_microspadix	(Dictyosperma_album	(Kentiopsis_piersoniorum	Roystonea_regia)))	Veitchia_spiralis))))	((Leopoldinia_pulchra	(Iriartea_deltoidea	Pelagodoxa_henryana))	Geonoma_undata))	(Sclerosperma_profizianum	Orania_palindan))	((Reinhardtia_simplex	((Reinhardtia_gracilis	Reinhardtia_latisecta)	Reinhardtia_paiewonskiana))	((Elaeis_guineensis	Elaeis_oleifera)	(Bactris_major	Attalea_speciosa))))	(Chamaedorea_seifrizii	(Podococcus_barteri	Nypa_fruticans)))	(Manicaria_saccifera	Serenoa_repens))	(Pseudophoenix_vinifera	Sabal_domingensis))))	Kingia_australis);
((Podococcus_barteri	((Calamus_caryotoides	((Manicaria_saccifera	Serenoa_repens)	(Sabal_domingensis	Phoenix_dactylifera)))	((((((((((Kentiopsis_piersoniorum	Roystonea_regia)	Heterospathe_cagayanensis)	(((Dypsis_decaryi	Dictyosperma_album)	Veitchia_spiralis)	Hydriastele_microspadix))	((Oenocarpus_bataua	(Oenocarpus_minor	Pseudophoenix_vinifera))	Prestoea_acuminata))	Leopoldinia_pulchra)	(Geonoma_undata	Pelagodoxa_henryana))	(Sclerosperma_profizianum	Orania_palindan))	((Reinhardtia_simplex	((Reinhardtia_latisecta	Reinhardtia_paiewonskiana)	Reinhardtia_gracilis))	((Elaeis_guineensis	Elaeis_oleifera)	(Bactris_major	Attalea_speciosa))))	Chamaedorea_seifrizii)	(Iriartea_deltoidea	Nypa_fruticans))))	Kingia_australis);
