# Supplementary material for: Data supporting the nuclear phylogenomics of the palm subfamily Arecoideae (Arecaceae)
Source: Data Brief. 2016 Mar 2;7:532–6. doi: 10.1016/j.dib.2016.02.063 (PMC4796708; doi:10.1016/j.dib.2016.02.063)
Supplement: Supplementary file 5 — Supplementary material [file mmc5.zip › RAxML_bootstrap.Elaeis_758.raxml.tre]

((Nypa_fruticans	((Calamus_caryotoides	(Serenoa_repens	(Pseudophoenix_vinifera	((Roystonea_regia	(Bactris_major	((Elaeis_oleifera	Attalea_speciosa)	(Reinhardtia_simplex	(Reinhardtia_latisecta	Reinhardtia_paiewonskiana)))))	((((Burretiokentia_grandiflora	Leopoldinia_pulchra)	Pelagodoxa_henryana)	((Chamaedorea_seifrizii	Kentiopsis_piersoniorum)	((Hydriastele_microspadix	(Dypsis_decaryi	Heterospathe_cagayanensis))	(Veitchia_spiralis	Dictyosperma_album))))	(Manicaria_saccifera	((((((Reinhardtia_gracilis	Sclerosperma_profizianum)	Orania_palindan)	Podococcus_barteri)	Iriartea_deltoidea)	((Oenocarpus_minor	Oenocarpus_bataua)	Prestoea_acuminata))	Geonoma_undata)))))))	Sabal_domingensis))	Kingia_australis);
((Nypa_fruticans	((Calamus_caryotoides	(Serenoa_repens	(Pseudophoenix_vinifera	((Elaeis_oleifera	Attalea_speciosa)	(((((Iriartea_deltoidea	(((Burretiokentia_grandiflora	Leopoldinia_pulchra)	Pelagodoxa_henryana)	(Kentiopsis_piersoniorum	(Veitchia_spiralis	(((Hydriastele_microspadix	Heterospathe_cagayanensis)	Dypsis_decaryi)	Dictyosperma_album)))))	(Manicaria_saccifera	(((((Reinhardtia_gracilis	Sclerosperma_profizianum)	Orania_palindan)	Podococcus_barteri)	((Oenocarpus_minor	Oenocarpus_bataua)	Prestoea_acuminata))	Geonoma_undata)))	(Reinhardtia_simplex	(Bactris_major	(Reinhardtia_latisecta	Reinhardtia_paiewonskiana))))	Roystonea_regia)	Chamaedorea_seifrizii)))))	Sabal_domingensis))	Kingia_australis);
(((Calamus_caryotoides	(Serenoa_repens	(Pseudophoenix_vinifera	((Chamaedorea_seifrizii	(Bactris_major	Roystonea_regia))	(((Elaeis_oleifera	Leopoldinia_pulchra)	((((Kentiopsis_piersoniorum	((Dictyosperma_album	(Veitchia_spiralis	Burretiokentia_grandiflora))	(((Nypa_fruticans	Hydriastele_microspadix)	Heterospathe_cagayanensis)	Dypsis_decaryi)))	(((Iriartea_deltoidea	Orania_palindan)	((Pelagodoxa_henryana	Podococcus_barteri)	((Oenocarpus_minor	Oenocarpus_bataua)	Prestoea_acuminata)))	Geonoma_undata))	Manicaria_saccifera)	(Reinhardtia_gracilis	Sclerosperma_profizianum)))	(Attalea_speciosa	(Reinhardtia_simplex	(Reinhardtia_latisecta	Reinhardtia_paiewonskiana))))))))	Sabal_domingensis)	Kingia_australis);
((Serenoa_repens	(((Pseudophoenix_vinifera	(Chamaedorea_seifrizii	(Roystonea_regia	((Attalea_speciosa	Elaeis_oleifera)	(((Leopoldinia_pulchra	(Pelagodoxa_henryana	((((Veitchia_spiralis	Dictyosperma_album)	(Kentiopsis_piersoniorum	((Nypa_fruticans	Hydriastele_microspadix)	Heterospathe_cagayanensis)))	Dypsis_decaryi)	Burretiokentia_grandiflora)))	((((Reinhardtia_gracilis	Sclerosperma_profizianum)	(Podococcus_barteri	(Prestoea_acuminata	(Iriartea_deltoidea	Orania_palindan))))	(Manicaria_saccifera	(Oenocarpus_minor	Oenocarpus_bataua)))	Geonoma_undata))	(Bactris_major	(Reinhardtia_simplex	(Reinhardtia_latisecta	Reinhardtia_paiewonskiana))))))))	Calamus_caryotoides)	Sabal_domingensis))	Kingia_australis);
((((Pseudophoenix_vinifera	(((Attalea_speciosa	Elaeis_oleifera)	((((Geonoma_undata	(Sclerosperma_profizianum	(Prestoea_acuminata	Orania_palindan)))	(Podococcus_barteri	(Oenocarpus_minor	Oenocarpus_bataua)))	(Manicaria_saccifera	((Iriartea_deltoidea	Pelagodoxa_henryana)	((Dypsis_decaryi	((Veitchia_spiralis	(Burretiokentia_grandiflora	Dictyosperma_album))	(Hydriastele_microspadix	Heterospathe_cagayanensis)))	Kentiopsis_piersoniorum))))	(Leopoldinia_pulchra	(Reinhardtia_simplex	(Reinhardtia_latisecta	Reinhardtia_paiewonskiana)))))	((Bactris_major	(Chamaedorea_seifrizii	Serenoa_repens))	Roystonea_regia)))	((Nypa_fruticans	Reinhardtia_gracilis)	Calamus_caryotoides))	Sabal_domingensis)	Kingia_australis);
(((((Pseudophoenix_vinifera	(Chamaedorea_seifrizii	((((Bactris_major	(Reinhardtia_simplex	(Reinhardtia_latisecta	Reinhardtia_paiewonskiana)))	((((((Geonoma_undata	(Orania_palindan	(Prestoea_acuminata	(Oenocarpus_minor	Oenocarpus_bataua))))	(Iriartea_deltoidea	(Pelagodoxa_henryana	(Dypsis_decaryi	(((Dictyosperma_album	((Kentiopsis_piersoniorum	Hydriastele_microspadix)	Heterospathe_cagayanensis))	Veitchia_spiralis)	Burretiokentia_grandiflora)))))	Manicaria_saccifera)	(Reinhardtia_gracilis	Sclerosperma_profizianum))	Podococcus_barteri)	Leopoldinia_pulchra))	Roystonea_regia)	(Attalea_speciosa	Elaeis_oleifera))))	Serenoa_repens)	(Nypa_fruticans	Calamus_caryotoides))	Sabal_domingensis)	Kingia_australis);
(((((Pseudophoenix_vinifera	(Chamaedorea_seifrizii	((((Pelagodoxa_henryana	(Roystonea_regia	Iriartea_deltoidea))	Bactris_major)	(Reinhardtia_gracilis	Sclerosperma_profizianum))	((Elaeis_oleifera	((Reinhardtia_simplex	(Reinhardtia_latisecta	Reinhardtia_paiewonskiana))	Attalea_speciosa))	((((((Burretiokentia_grandiflora	Dictyosperma_album)	Veitchia_spiralis)	(Hydriastele_microspadix	(Dypsis_decaryi	Heterospathe_cagayanensis)))	Kentiopsis_piersoniorum)	(((Podococcus_barteri	(Prestoea_acuminata	(Oenocarpus_minor	Oenocarpus_bataua)))	(Geonoma_undata	Orania_palindan))	Leopoldinia_pulchra))	Manicaria_saccifera)))))	Serenoa_repens)	(Nypa_fruticans	Calamus_caryotoides))	Sabal_domingensis)	Kingia_australis);
(((Sabal_domingensis	(Serenoa_repens	((Nypa_fruticans	Calamus_caryotoides)	(Pseudophoenix_vinifera	(((Roystonea_regia	(Bactris_major	((Attalea_speciosa	Elaeis_oleifera)	(Reinhardtia_simplex	(Reinhardtia_latisecta	Reinhardtia_paiewonskiana)))))	(((Leopoldinia_pulchra	Iriartea_deltoidea)	(((Veitchia_spiralis	(Heterospathe_cagayanensis	Dypsis_decaryi))	(Dictyosperma_album	(Hydriastele_microspadix	Burretiokentia_grandiflora)))	Kentiopsis_piersoniorum))	((Pelagodoxa_henryana	(Podococcus_barteri	(Manicaria_saccifera	(Oenocarpus_minor	Oenocarpus_bataua))))	(Geonoma_undata	(Sclerosperma_profizianum	(Prestoea_acuminata	Orania_palindan))))))	Chamaedorea_seifrizii)))))	Reinhardtia_gracilis)	Kingia_australis);
((((Sabal_domingensis	(Calamus_caryotoides	((Pseudophoenix_vinifera	(Roystonea_regia	((Bactris_major	((Reinhardtia_simplex	(Reinhardtia_latisecta	Reinhardtia_paiewonskiana))	Attalea_speciosa))	(((Leopoldinia_pulchra	Elaeis_oleifera)	(((((Orania_palindan	Podococcus_barteri)	((Prestoea_acuminata	(Oenocarpus_minor	(Chamaedorea_seifrizii	Oenocarpus_bataua)))	((Kentiopsis_piersoniorum	Burretiokentia_grandiflora)	((Veitchia_spiralis	(Hydriastele_microspadix	(Heterospathe_cagayanensis	Dypsis_decaryi)))	Dictyosperma_album))))	Pelagodoxa_henryana)	Geonoma_undata)	(Iriartea_deltoidea	Manicaria_saccifera)))	Sclerosperma_profizianum))))	Serenoa_repens)))	Nypa_fruticans)	Reinhardtia_gracilis)	Kingia_australis);
(((Nypa_fruticans	Sabal_domingensis)	((Calamus_caryotoides	(Pseudophoenix_vinifera	((Iriartea_deltoidea	(((Manicaria_saccifera	((Burretiokentia_grandiflora	((Hydriastele_microspadix	(Heterospathe_cagayanensis	Dypsis_decaryi))	((Kentiopsis_piersoniorum	Dictyosperma_album)	Veitchia_spiralis)))	(((Orania_palindan	((Chamaedorea_seifrizii	Prestoea_acuminata)	(Oenocarpus_minor	Oenocarpus_bataua)))	Geonoma_undata)	(Pelagodoxa_henryana	Podococcus_barteri))))	(Leopoldinia_pulchra	Elaeis_oleifera))	(Roystonea_regia	(((Reinhardtia_simplex	(Reinhardtia_latisecta	Reinhardtia_paiewonskiana))	Attalea_speciosa)	Bactris_major))))	(Sclerosperma_profizianum	Reinhardtia_gracilis))))	Serenoa_repens))	Kingia_australis);
((Sabal_domingensis	(((Nypa_fruticans	Calamus_caryotoides)	(Pseudophoenix_vinifera	(Chamaedorea_seifrizii	((Bactris_major	(Iriartea_deltoidea	Roystonea_regia))	(((Leopoldinia_pulchra	(Elaeis_oleifera	Burretiokentia_grandiflora))	((((((Reinhardtia_gracilis	Sclerosperma_profizianum)	Orania_palindan)	Geonoma_undata)	(Podococcus_barteri	(Prestoea_acuminata	(Oenocarpus_bataua	Oenocarpus_minor))))	(Kentiopsis_piersoniorum	(((Dypsis_decaryi	Heterospathe_cagayanensis)	Hydriastele_microspadix)	(Dictyosperma_album	Veitchia_spiralis))))	(Pelagodoxa_henryana	Manicaria_saccifera)))	((Reinhardtia_simplex	(Reinhardtia_latisecta	Reinhardtia_paiewonskiana))	Attalea_speciosa))))))	Serenoa_repens))	Kingia_australis);
((Sabal_domingensis	(Calamus_caryotoides	((Pseudophoenix_vinifera	((Nypa_fruticans	Chamaedorea_seifrizii)	(((Iriartea_deltoidea	Roystonea_regia)	((Reinhardtia_simplex	(Reinhardtia_latisecta	Reinhardtia_paiewonskiana))	Attalea_speciosa))	((Leopoldinia_pulchra	(Elaeis_oleifera	Burretiokentia_grandiflora))	(((((Podococcus_barteri	(Prestoea_acuminata	(Oenocarpus_bataua	Oenocarpus_minor)))	(Kentiopsis_piersoniorum	((Dypsis_decaryi	(Heterospathe_cagayanensis	Hydriastele_microspadix))	(Dictyosperma_album	Veitchia_spiralis))))	Geonoma_undata)	Orania_palindan)	((Bactris_major	((Reinhardtia_gracilis	Sclerosperma_profizianum)	Pelagodoxa_henryana))	Manicaria_saccifera))))))	Serenoa_repens)))	Kingia_australis);
((Sabal_domingensis	((Nypa_fruticans	Calamus_caryotoides)	((Pseudophoenix_vinifera	(Chamaedorea_seifrizii	(Bactris_major	(((Reinhardtia_simplex	((Reinhardtia_latisecta	Reinhardtia_paiewonskiana)	Attalea_speciosa))	((Dictyosperma_album	((Veitchia_spiralis	Dypsis_decaryi)	((Heterospathe_cagayanensis	Hydriastele_microspadix)	Kentiopsis_piersoniorum)))	((Geonoma_undata	(((Orania_palindan	Sclerosperma_profizianum)	Podococcus_barteri)	(Prestoea_acuminata	(Oenocarpus_bataua	Oenocarpus_minor))))	Manicaria_saccifera)))	((Leopoldinia_pulchra	(Elaeis_oleifera	Burretiokentia_grandiflora))	(Pelagodoxa_henryana	(Roystonea_regia	(Reinhardtia_gracilis	Iriartea_deltoidea))))))))	Serenoa_repens)))	Kingia_australis);
((Sabal_domingensis	((Nypa_fruticans	Calamus_caryotoides)	((Pseudophoenix_vinifera	(Bactris_major	((Elaeis_oleifera	(Attalea_speciosa	(Reinhardtia_simplex	(Reinhardtia_latisecta	Reinhardtia_paiewonskiana))))	((((Prestoea_acuminata	Orania_palindan)	(Reinhardtia_gracilis	Sclerosperma_profizianum))	Podococcus_barteri)	((((((Leopoldinia_pulchra	Burretiokentia_grandiflora)	(Dypsis_decaryi	Heterospathe_cagayanensis))	(((Chamaedorea_seifrizii	Hydriastele_microspadix)	Veitchia_spiralis)	(Dictyosperma_album	Kentiopsis_piersoniorum)))	(Roystonea_regia	Iriartea_deltoidea))	Pelagodoxa_henryana)	(((Oenocarpus_bataua	Oenocarpus_minor)	Manicaria_saccifera)	Geonoma_undata))))))	Serenoa_repens)))	Kingia_australis);
((Sabal_domingensis	((Nypa_fruticans	Calamus_caryotoides)	((Pseudophoenix_vinifera	((((Roystonea_regia	Iriartea_deltoidea)	(((((((Prestoea_acuminata	(Oenocarpus_bataua	Oenocarpus_minor))	Podococcus_barteri)	((Orania_palindan	Sclerosperma_profizianum)	Geonoma_undata))	Pelagodoxa_henryana)	((Veitchia_spiralis	((Kentiopsis_piersoniorum	Burretiokentia_grandiflora)	Dictyosperma_album))	((Dypsis_decaryi	Heterospathe_cagayanensis)	Hydriastele_microspadix)))	Manicaria_saccifera)	(Bactris_major	(Attalea_speciosa	(Reinhardtia_simplex	(Reinhardtia_latisecta	Reinhardtia_paiewonskiana))))))	(Elaeis_oleifera	Leopoldinia_pulchra))	(Reinhardtia_gracilis	Chamaedorea_seifrizii)))	Serenoa_repens)))	Kingia_australis);
((Serenoa_repens	(((Nypa_fruticans	Calamus_caryotoides)	(Pseudophoenix_vinifera	(((Bactris_major	(Reinhardtia_simplex	(Reinhardtia_latisecta	Reinhardtia_paiewonskiana)))	((Roystonea_regia	((((Manicaria_saccifera	Orania_palindan)	Geonoma_undata)	((((Chamaedorea_seifrizii	Prestoea_acuminata)	(Oenocarpus_bataua	Oenocarpus_minor))	Podococcus_barteri)	((Dypsis_decaryi	Burretiokentia_grandiflora)	(Heterospathe_cagayanensis	((Kentiopsis_piersoniorum	Dictyosperma_album)	(Veitchia_spiralis	Hydriastele_microspadix))))))	(Iriartea_deltoidea	Pelagodoxa_henryana)))	((Elaeis_oleifera	Leopoldinia_pulchra)	(Reinhardtia_gracilis	Sclerosperma_profizianum))))	Attalea_speciosa)))	Sabal_domingensis))	Kingia_australis);
((Sabal_domingensis	(Serenoa_repens	((Nypa_fruticans	Calamus_caryotoides)	(Pseudophoenix_vinifera	((((Manicaria_saccifera	((Iriartea_deltoidea	(Pelagodoxa_henryana	(Burretiokentia_grandiflora	(((Kentiopsis_piersoniorum	(Hydriastele_microspadix	Heterospathe_cagayanensis))	Dictyosperma_album)	(Dypsis_decaryi	Veitchia_spiralis)))))	((Podococcus_barteri	(Orania_palindan	Sclerosperma_profizianum))	((Prestoea_acuminata	(Oenocarpus_bataua	(Oenocarpus_minor	Chamaedorea_seifrizii)))	Geonoma_undata))))	((Reinhardtia_simplex	(Reinhardtia_latisecta	Reinhardtia_paiewonskiana))	Leopoldinia_pulchra))	(Bactris_major	Roystonea_regia))	((Reinhardtia_gracilis	Elaeis_oleifera)	Attalea_speciosa))))))	Kingia_australis);
((Sabal_domingensis	((Nypa_fruticans	Calamus_caryotoides)	(((((((((Veitchia_spiralis	(Burretiokentia_grandiflora	((Heterospathe_cagayanensis	Dypsis_decaryi)	Hydriastele_microspadix)))	Dictyosperma_album)	Kentiopsis_piersoniorum)	(Pelagodoxa_henryana	(Reinhardtia_gracilis	(((Podococcus_barteri	(Orania_palindan	Sclerosperma_profizianum))	(Prestoea_acuminata	(Oenocarpus_bataua	Oenocarpus_minor)))	Geonoma_undata))))	(Manicaria_saccifera	((Attalea_speciosa	(Reinhardtia_simplex	(Reinhardtia_latisecta	Reinhardtia_paiewonskiana)))	((Pseudophoenix_vinifera	Bactris_major)	(Leopoldinia_pulchra	Elaeis_oleifera)))))	Chamaedorea_seifrizii)	Roystonea_regia)	Iriartea_deltoidea)	Serenoa_repens)))	Kingia_australis);
(((Serenoa_repens	(Sabal_domingensis	(Calamus_caryotoides	(Pseudophoenix_vinifera	((Reinhardtia_gracilis	Chamaedorea_seifrizii)	((((Attalea_speciosa	(Reinhardtia_simplex	(Reinhardtia_latisecta	Reinhardtia_paiewonskiana)))	Bactris_major)	(Roystonea_regia	(Iriartea_deltoidea	(((Veitchia_spiralis	Dypsis_decaryi)	(Hydriastele_microspadix	(Dictyosperma_album	((Kentiopsis_piersoniorum	Burretiokentia_grandiflora)	Heterospathe_cagayanensis))))	(Manicaria_saccifera	(Pelagodoxa_henryana	(((Sclerosperma_profizianum	((Prestoea_acuminata	(Oenocarpus_bataua	Oenocarpus_minor))	Podococcus_barteri))	Orania_palindan)	Geonoma_undata)))))))	(Leopoldinia_pulchra	Elaeis_oleifera)))))))	Nypa_fruticans)	Kingia_australis);
(((Serenoa_repens	(Pseudophoenix_vinifera	((Chamaedorea_seifrizii	((((Leopoldinia_pulchra	Elaeis_oleifera)	((Reinhardtia_simplex	(Reinhardtia_latisecta	Reinhardtia_paiewonskiana))	Bactris_major))	((Manicaria_saccifera	(((Prestoea_acuminata	(Oenocarpus_bataua	Oenocarpus_minor))	(((Reinhardtia_gracilis	Sclerosperma_profizianum)	Orania_palindan)	Podococcus_barteri))	Geonoma_undata))	(Iriartea_deltoidea	((((Dictyosperma_album	Veitchia_spiralis)	((Hydriastele_microspadix	Burretiokentia_grandiflora)	(Heterospathe_cagayanensis	Dypsis_decaryi)))	Kentiopsis_piersoniorum)	Pelagodoxa_henryana))))	Roystonea_regia))	Attalea_speciosa)))	(Sabal_domingensis	(Nypa_fruticans	Calamus_caryotoides)))	Kingia_australis);
((Sabal_domingensis	(Calamus_caryotoides	(((((Iriartea_deltoidea	((Leopoldinia_pulchra	((((Nypa_fruticans	Hydriastele_microspadix)	(Dypsis_decaryi	Heterospathe_cagayanensis))	(((Kentiopsis_piersoniorum	Burretiokentia_grandiflora)	Dictyosperma_album)	Veitchia_spiralis))	(Pelagodoxa_henryana	((Geonoma_undata	(Orania_palindan	(Reinhardtia_gracilis	Sclerosperma_profizianum)))	(Podococcus_barteri	(Prestoea_acuminata	(Oenocarpus_minor	Oenocarpus_bataua)))))))	Manicaria_saccifera))	(Roystonea_regia	(Bactris_major	(((Reinhardtia_latisecta	Reinhardtia_paiewonskiana)	Reinhardtia_simplex)	(Elaeis_oleifera	Attalea_speciosa)))))	Chamaedorea_seifrizii)	Pseudophoenix_vinifera)	Serenoa_repens)))	Kingia_australis);
((Sabal_domingensis	(Calamus_caryotoides	(((Roystonea_regia	((Sclerosperma_profizianum	(((((Bactris_major	((Reinhardtia_latisecta	Reinhardtia_paiewonskiana)	Reinhardtia_simplex))	Attalea_speciosa)	(Elaeis_oleifera	Leopoldinia_pulchra))	((((Chamaedorea_seifrizii	((Dypsis_decaryi	((Nypa_fruticans	Hydriastele_microspadix)	Heterospathe_cagayanensis))	(Veitchia_spiralis	(Burretiokentia_grandiflora	Dictyosperma_album))))	Kentiopsis_piersoniorum)	((Geonoma_undata	Orania_palindan)	(Podococcus_barteri	(Prestoea_acuminata	(Oenocarpus_minor	Oenocarpus_bataua)))))	Manicaria_saccifera))	Pelagodoxa_henryana))	Iriartea_deltoidea))	(Reinhardtia_gracilis	Pseudophoenix_vinifera))	Serenoa_repens)))	Kingia_australis);
((Sabal_domingensis	(Calamus_caryotoides	(Pseudophoenix_vinifera	(((Reinhardtia_gracilis	Sclerosperma_profizianum)	((((Pelagodoxa_henryana	(((((Dictyosperma_album	Kentiopsis_piersoniorum)	(Burretiokentia_grandiflora	Heterospathe_cagayanensis))	(Veitchia_spiralis	Dypsis_decaryi))	(Nypa_fruticans	Hydriastele_microspadix))	Leopoldinia_pulchra))	((Geonoma_undata	Orania_palindan)	(Podococcus_barteri	(Prestoea_acuminata	(Oenocarpus_minor	Oenocarpus_bataua)))))	Manicaria_saccifera)	(((Serenoa_repens	Roystonea_regia)	(Chamaedorea_seifrizii	(((Reinhardtia_latisecta	Reinhardtia_paiewonskiana)	Reinhardtia_simplex)	(Elaeis_oleifera	Attalea_speciosa))))	Bactris_major)))	Iriartea_deltoidea))))	Kingia_australis);
((Sabal_domingensis	(Calamus_caryotoides	((Pseudophoenix_vinifera	(((Iriartea_deltoidea	Roystonea_regia)	(Bactris_major	(((((((Dictyosperma_album	(Veitchia_spiralis	(Burretiokentia_grandiflora	(Heterospathe_cagayanensis	Dypsis_decaryi))))	Hydriastele_microspadix)	Kentiopsis_piersoniorum)	(Geonoma_undata	((Sclerosperma_profizianum	Orania_palindan)	(Prestoea_acuminata	(Oenocarpus_minor	Oenocarpus_bataua)))))	(Manicaria_saccifera	Pelagodoxa_henryana))	Podococcus_barteri)	(((Reinhardtia_latisecta	Reinhardtia_paiewonskiana)	Reinhardtia_simplex)	((Leopoldinia_pulchra	Elaeis_oleifera)	Attalea_speciosa)))))	((Reinhardtia_gracilis	Nypa_fruticans)	Chamaedorea_seifrizii)))	Serenoa_repens)))	Kingia_australis);
((Sabal_domingensis	(Serenoa_repens	(((Reinhardtia_gracilis	Nypa_fruticans)	Calamus_caryotoides)	(Pseudophoenix_vinifera	(((Iriartea_deltoidea	Roystonea_regia)	(Elaeis_oleifera	(Attalea_speciosa	((Reinhardtia_latisecta	Reinhardtia_paiewonskiana)	Reinhardtia_simplex))))	(Leopoldinia_pulchra	((Bactris_major	Manicaria_saccifera)	((((Dictyosperma_album	Veitchia_spiralis)	(Hydriastele_microspadix	(Burretiokentia_grandiflora	(Heterospathe_cagayanensis	Dypsis_decaryi))))	(Chamaedorea_seifrizii	Kentiopsis_piersoniorum))	((Pelagodoxa_henryana	(Podococcus_barteri	(Prestoea_acuminata	(Oenocarpus_minor	Oenocarpus_bataua))))	(Geonoma_undata	(Sclerosperma_profizianum	Orania_palindan)))))))))))	Kingia_australis);
((Sabal_domingensis	((Nypa_fruticans	Calamus_caryotoides)	(((Sclerosperma_profizianum	((((Bactris_major	(Chamaedorea_seifrizii	(((Reinhardtia_latisecta	Reinhardtia_paiewonskiana)	Reinhardtia_simplex)	(Elaeis_oleifera	Attalea_speciosa))))	Roystonea_regia)	((Orania_palindan	Podococcus_barteri)	(((Geonoma_undata	((Leopoldinia_pulchra	(Pelagodoxa_henryana	(((Hydriastele_microspadix	(Burretiokentia_grandiflora	(Heterospathe_cagayanensis	Dypsis_decaryi)))	(Dictyosperma_album	Veitchia_spiralis))	Kentiopsis_piersoniorum)))	Reinhardtia_gracilis))	(Prestoea_acuminata	(Oenocarpus_minor	Oenocarpus_bataua)))	Manicaria_saccifera)))	Iriartea_deltoidea))	Pseudophoenix_vinifera)	Serenoa_repens)))	Kingia_australis);
((Serenoa_repens	(((Nypa_fruticans	Calamus_caryotoides)	((((((Chamaedorea_seifrizii	((Reinhardtia_latisecta	Reinhardtia_paiewonskiana)	Reinhardtia_simplex))	((Reinhardtia_gracilis	Elaeis_oleifera)	Attalea_speciosa))	((((Geonoma_undata	((Pelagodoxa_henryana	(Kentiopsis_piersoniorum	((Burretiokentia_grandiflora	Leopoldinia_pulchra)	((Heterospathe_cagayanensis	Dypsis_decaryi)	((Hydriastele_microspadix	Dictyosperma_album)	Veitchia_spiralis)))))	(Prestoea_acuminata	(Oenocarpus_minor	Oenocarpus_bataua))))	Manicaria_saccifera)	Podococcus_barteri)	(Orania_palindan	Sclerosperma_profizianum)))	Bactris_major)	(Roystonea_regia	Iriartea_deltoidea))	Pseudophoenix_vinifera))	Sabal_domingensis))	Kingia_australis);
((Serenoa_repens	(((((((Chamaedorea_seifrizii	((Reinhardtia_latisecta	Reinhardtia_paiewonskiana)	Reinhardtia_simplex))	(Elaeis_oleifera	Attalea_speciosa))	((((Pelagodoxa_henryana	((Kentiopsis_piersoniorum	((Dypsis_decaryi	(Hydriastele_microspadix	Heterospathe_cagayanensis))	(Veitchia_spiralis	(Burretiokentia_grandiflora	Dictyosperma_album))))	Leopoldinia_pulchra))	((Prestoea_acuminata	(Oenocarpus_minor	Oenocarpus_bataua))	Geonoma_undata))	Manicaria_saccifera)	(Podococcus_barteri	(Orania_palindan	Sclerosperma_profizianum))))	Bactris_major)	(Roystonea_regia	Iriartea_deltoidea))	(Reinhardtia_gracilis	Pseudophoenix_vinifera))	(Sabal_domingensis	(Nypa_fruticans	Calamus_caryotoides))))	Kingia_australis);
(((Sabal_domingensis	Serenoa_repens)	(((Bactris_major	((Roystonea_regia	Iriartea_deltoidea)	((Elaeis_oleifera	(Attalea_speciosa	((Reinhardtia_latisecta	(Chamaedorea_seifrizii	Reinhardtia_paiewonskiana))	Reinhardtia_simplex)))	((((Pelagodoxa_henryana	((Kentiopsis_piersoniorum	((Dypsis_decaryi	(Hydriastele_microspadix	Heterospathe_cagayanensis))	(Veitchia_spiralis	(Burretiokentia_grandiflora	Dictyosperma_album))))	Leopoldinia_pulchra))	((Prestoea_acuminata	(Oenocarpus_minor	Oenocarpus_bataua))	Geonoma_undata))	Manicaria_saccifera)	(Podococcus_barteri	(Orania_palindan	Sclerosperma_profizianum))))))	Pseudophoenix_vinifera)	((Reinhardtia_gracilis	Nypa_fruticans)	Calamus_caryotoides)))	Kingia_australis);
(((Sabal_domingensis	(Nypa_fruticans	Calamus_caryotoides))	(Serenoa_repens	((((Iriartea_deltoidea	((Manicaria_saccifera	(Pelagodoxa_henryana	(((((Veitchia_spiralis	Dypsis_decaryi)	Dictyosperma_album)	(Hydriastele_microspadix	Heterospathe_cagayanensis))	(Kentiopsis_piersoniorum	Burretiokentia_grandiflora))	Leopoldinia_pulchra)))	((Prestoea_acuminata	(Oenocarpus_minor	Oenocarpus_bataua))	Geonoma_undata)))	(Podococcus_barteri	(Orania_palindan	Sclerosperma_profizianum)))	(Roystonea_regia	(Bactris_major	(((Reinhardtia_latisecta	Reinhardtia_paiewonskiana)	Reinhardtia_simplex)	(Elaeis_oleifera	((Reinhardtia_gracilis	Chamaedorea_seifrizii)	Attalea_speciosa))))))	Pseudophoenix_vinifera)))	Kingia_australis);
(((Calamus_caryotoides	((((Serenoa_repens	(Reinhardtia_gracilis	Sclerosperma_profizianum))	(((Iriartea_deltoidea	Roystonea_regia)	(Podococcus_barteri	(((Pelagodoxa_henryana	(Kentiopsis_piersoniorum	(((Hydriastele_microspadix	Nypa_fruticans)	(Burretiokentia_grandiflora	(Heterospathe_cagayanensis	Dypsis_decaryi)))	(Veitchia_spiralis	Dictyosperma_album))))	(Geonoma_undata	(Orania_palindan	(Chamaedorea_seifrizii	(Prestoea_acuminata	(Oenocarpus_minor	Oenocarpus_bataua))))))	Manicaria_saccifera)))	((Elaeis_oleifera	Leopoldinia_pulchra)	(Attalea_speciosa	(Reinhardtia_simplex	(Reinhardtia_paiewonskiana	Reinhardtia_latisecta))))))	Bactris_major)	Pseudophoenix_vinifera))	Sabal_domingensis)	Kingia_australis);
(((((Reinhardtia_gracilis	Nypa_fruticans)	Calamus_caryotoides)	((Chamaedorea_seifrizii	(((Roystonea_regia	Bactris_major)	(Sclerosperma_profizianum	(((Pelagodoxa_henryana	(((Dictyosperma_album	((Heterospathe_cagayanensis	Dypsis_decaryi)	(Hydriastele_microspadix	(Veitchia_spiralis	(Kentiopsis_piersoniorum	Burretiokentia_grandiflora)))))	((Oenocarpus_minor	Oenocarpus_bataua)	Prestoea_acuminata))	(Orania_palindan	Geonoma_undata)))	(Podococcus_barteri	Manicaria_saccifera))	((Elaeis_oleifera	Leopoldinia_pulchra)	(Attalea_speciosa	(Reinhardtia_simplex	(Reinhardtia_paiewonskiana	Reinhardtia_latisecta)))))))	Iriartea_deltoidea))	(Serenoa_repens	Pseudophoenix_vinifera)))	Sabal_domingensis)	Kingia_australis);
((Nypa_fruticans	(Sabal_domingensis	(Calamus_caryotoides	(((((((Oenocarpus_minor	Oenocarpus_bataua)	Prestoea_acuminata)	((Podococcus_barteri	(Roystonea_regia	(((Kentiopsis_piersoniorum	((Hydriastele_microspadix	(Heterospathe_cagayanensis	Dypsis_decaryi))	(Dictyosperma_album	(Burretiokentia_grandiflora	Veitchia_spiralis))))	Pelagodoxa_henryana)	(Iriartea_deltoidea	Orania_palindan))))	(Geonoma_undata	Manicaria_saccifera)))	((Reinhardtia_gracilis	Sclerosperma_profizianum)	((Bactris_major	(Attalea_speciosa	(Reinhardtia_simplex	(Reinhardtia_paiewonskiana	Reinhardtia_latisecta))))	(Elaeis_oleifera	Leopoldinia_pulchra))))	Chamaedorea_seifrizii)	Pseudophoenix_vinifera)	Serenoa_repens))))	Kingia_australis);
((Serenoa_repens	((Calamus_caryotoides	(Chamaedorea_seifrizii	(Pseudophoenix_vinifera	((Roystonea_regia	(Attalea_speciosa	(Reinhardtia_simplex	(Reinhardtia_paiewonskiana	Reinhardtia_latisecta))))	(((Elaeis_oleifera	Leopoldinia_pulchra)	(((Reinhardtia_gracilis	Sclerosperma_profizianum)	Iriartea_deltoidea)	(((Veitchia_spiralis	((Kentiopsis_piersoniorum	Burretiokentia_grandiflora)	((Heterospathe_cagayanensis	Dypsis_decaryi)	Hydriastele_microspadix)))	Dictyosperma_album)	((Geonoma_undata	Orania_palindan)	((Pelagodoxa_henryana	Podococcus_barteri)	((Oenocarpus_minor	Oenocarpus_bataua)	Prestoea_acuminata))))))	(Manicaria_saccifera	Bactris_major))))))	(Nypa_fruticans	Sabal_domingensis)))	Kingia_australis);
((Serenoa_repens	((Calamus_caryotoides	(Pseudophoenix_vinifera	((Roystonea_regia	(Bactris_major	(((Chamaedorea_seifrizii	(Elaeis_oleifera	Attalea_speciosa))	(Reinhardtia_simplex	(Reinhardtia_paiewonskiana	Reinhardtia_latisecta)))	Leopoldinia_pulchra)))	((Manicaria_saccifera	(((((Dypsis_decaryi	Veitchia_spiralis)	(Heterospathe_cagayanensis	(Nypa_fruticans	Hydriastele_microspadix)))	(Dictyosperma_album	Burretiokentia_grandiflora))	Kentiopsis_piersoniorum)	(Pelagodoxa_henryana	((Geonoma_undata	(((Reinhardtia_gracilis	Sclerosperma_profizianum)	Orania_palindan)	((Oenocarpus_minor	Oenocarpus_bataua)	Prestoea_acuminata)))	Podococcus_barteri))))	Iriartea_deltoidea))))	Sabal_domingensis))	Kingia_australis);
((Sabal_domingensis	(Serenoa_repens	(Calamus_caryotoides	(Pseudophoenix_vinifera	((((Burretiokentia_grandiflora	Leopoldinia_pulchra)	((Roystonea_regia	Bactris_major)	(Attalea_speciosa	(Reinhardtia_simplex	(Reinhardtia_paiewonskiana	Reinhardtia_latisecta)))))	(((((Heterospathe_cagayanensis	(Nypa_fruticans	Hydriastele_microspadix))	(Dictyosperma_album	Veitchia_spiralis))	Dypsis_decaryi)	Kentiopsis_piersoniorum)	((Iriartea_deltoidea	Pelagodoxa_henryana)	(((Elaeis_oleifera	((Oenocarpus_minor	Oenocarpus_bataua)	Prestoea_acuminata))	((Orania_palindan	Podococcus_barteri)	(Reinhardtia_gracilis	Sclerosperma_profizianum)))	(Manicaria_saccifera	Geonoma_undata)))))	Chamaedorea_seifrizii)))))	Kingia_australis);
((Serenoa_repens	(((Nypa_fruticans	Calamus_caryotoides)	(Pseudophoenix_vinifera	(((Elaeis_oleifera	(Bactris_major	(Attalea_speciosa	(Chamaedorea_seifrizii	(Reinhardtia_simplex	(Reinhardtia_paiewonskiana	Reinhardtia_latisecta))))))	Roystonea_regia)	(((Orania_palindan	Podococcus_barteri)	(Reinhardtia_gracilis	Sclerosperma_profizianum))	(Manicaria_saccifera	((((((Heterospathe_cagayanensis	Dypsis_decaryi)	((Hydriastele_microspadix	Veitchia_spiralis)	Dictyosperma_album))	Kentiopsis_piersoniorum)	(Burretiokentia_grandiflora	Leopoldinia_pulchra))	(Iriartea_deltoidea	Pelagodoxa_henryana))	(Geonoma_undata	((Oenocarpus_minor	Oenocarpus_bataua)	Prestoea_acuminata))))))))	Sabal_domingensis))	Kingia_australis);
((Sabal_domingensis	(Calamus_caryotoides	(Serenoa_repens	(Pseudophoenix_vinifera	((Reinhardtia_gracilis	Sclerosperma_profizianum)	((((Podococcus_barteri	Orania_palindan)	(((Veitchia_spiralis	(((Heterospathe_cagayanensis	Dypsis_decaryi)	(Nypa_fruticans	Hydriastele_microspadix))	(Dictyosperma_album	(Burretiokentia_grandiflora	Kentiopsis_piersoniorum))))	Pelagodoxa_henryana)	((Geonoma_undata	((Oenocarpus_minor	Oenocarpus_bataua)	Prestoea_acuminata))	Manicaria_saccifera)))	(Roystonea_regia	Iriartea_deltoidea))	(Bactris_major	(((Chamaedorea_seifrizii	Leopoldinia_pulchra)	Elaeis_oleifera)	(Attalea_speciosa	(Reinhardtia_simplex	(Reinhardtia_paiewonskiana	Reinhardtia_latisecta)))))))))))	Kingia_australis);
(((Sabal_domingensis	Serenoa_repens)	((Pseudophoenix_vinifera	((Bactris_major	(((Reinhardtia_simplex	(Reinhardtia_paiewonskiana	Reinhardtia_latisecta))	(((Leopoldinia_pulchra	Elaeis_oleifera)	Manicaria_saccifera)	((((((Burretiokentia_grandiflora	(Heterospathe_cagayanensis	Dypsis_decaryi))	Hydriastele_microspadix)	(Dictyosperma_album	Veitchia_spiralis))	Kentiopsis_piersoniorum)	Pelagodoxa_henryana)	((Podococcus_barteri	(Sclerosperma_profizianum	Orania_palindan))	(Geonoma_undata	((Oenocarpus_minor	Oenocarpus_bataua)	Prestoea_acuminata))))))	(((Reinhardtia_gracilis	Nypa_fruticans)	Chamaedorea_seifrizii)	Attalea_speciosa)))	(Iriartea_deltoidea	Roystonea_regia)))	Calamus_caryotoides))	Kingia_australis);
(((Sabal_domingensis	(Serenoa_repens	((Pseudophoenix_vinifera	(((((Bactris_major	(Reinhardtia_simplex	(Reinhardtia_paiewonskiana	Reinhardtia_latisecta)))	((Sclerosperma_profizianum	Manicaria_saccifera)	((((Orania_palindan	Geonoma_undata)	((((Oenocarpus_minor	Oenocarpus_bataua)	Prestoea_acuminata)	Podococcus_barteri)	Pelagodoxa_henryana))	((Burretiokentia_grandiflora	Dypsis_decaryi)	((Kentiopsis_piersoniorum	(Hydriastele_microspadix	Heterospathe_cagayanensis))	(Veitchia_spiralis	Dictyosperma_album))))	Leopoldinia_pulchra)))	(Elaeis_oleifera	Attalea_speciosa))	(Iriartea_deltoidea	Roystonea_regia))	Chamaedorea_seifrizii))	(Nypa_fruticans	Calamus_caryotoides))))	Reinhardtia_gracilis)	Kingia_australis);
((Sabal_domingensis	(Calamus_caryotoides	((Pseudophoenix_vinifera	((Iriartea_deltoidea	(Leopoldinia_pulchra	Roystonea_regia))	((((Manicaria_saccifera	(Pelagodoxa_henryana	(Geonoma_undata	(((Reinhardtia_gracilis	Chamaedorea_seifrizii)	(((((Nypa_fruticans	Hydriastele_microspadix)	Heterospathe_cagayanensis)	Dictyosperma_album)	((Burretiokentia_grandiflora	Dypsis_decaryi)	Veitchia_spiralis))	Kentiopsis_piersoniorum))	((Oenocarpus_minor	Oenocarpus_bataua)	Prestoea_acuminata)))))	((Sclerosperma_profizianum	Orania_palindan)	Podococcus_barteri))	((Elaeis_oleifera	Attalea_speciosa)	(Reinhardtia_simplex	(Reinhardtia_latisecta	Reinhardtia_paiewonskiana))))	Bactris_major)))	Serenoa_repens)))	Kingia_australis);
((Sabal_domingensis	(Calamus_caryotoides	((Chamaedorea_seifrizii	(Pseudophoenix_vinifera	((Roystonea_regia	(((Iriartea_deltoidea	Manicaria_saccifera)	((Pelagodoxa_henryana	((Veitchia_spiralis	Dypsis_decaryi)	(((Kentiopsis_piersoniorum	Burretiokentia_grandiflora)	Dictyosperma_album)	((Nypa_fruticans	Hydriastele_microspadix)	Heterospathe_cagayanensis))))	((Orania_palindan	(Podococcus_barteri	((Oenocarpus_minor	Oenocarpus_bataua)	Prestoea_acuminata)))	Geonoma_undata)))	(Reinhardtia_gracilis	Sclerosperma_profizianum)))	(((Attalea_speciosa	(Reinhardtia_simplex	(Reinhardtia_latisecta	Reinhardtia_paiewonskiana)))	Bactris_major)	(Elaeis_oleifera	Leopoldinia_pulchra)))))	Serenoa_repens)))	Kingia_australis);
((Leopoldinia_pulchra	((((((Pelagodoxa_henryana	((Dictyosperma_album	(Veitchia_spiralis	(Hydriastele_microspadix	(Burretiokentia_grandiflora	(Heterospathe_cagayanensis	Dypsis_decaryi)))))	(Chamaedorea_seifrizii	Kentiopsis_piersoniorum)))	(Manicaria_saccifera	((Geonoma_undata	(((Reinhardtia_gracilis	Sclerosperma_profizianum)	Orania_palindan)	((Oenocarpus_minor	Oenocarpus_bataua)	Prestoea_acuminata)))	Nypa_fruticans)))	((Serenoa_repens	(Sabal_domingensis	Calamus_caryotoides))	Pseudophoenix_vinifera))	(Podococcus_barteri	Roystonea_regia))	((Attalea_speciosa	(Reinhardtia_simplex	(Reinhardtia_latisecta	Reinhardtia_paiewonskiana)))	(Iriartea_deltoidea	Bactris_major)))	Elaeis_oleifera))	Kingia_australis);
((Sabal_domingensis	((Nypa_fruticans	Calamus_caryotoides)	((Pseudophoenix_vinifera	((((Attalea_speciosa	(Reinhardtia_simplex	(Reinhardtia_latisecta	Reinhardtia_paiewonskiana)))	((Elaeis_oleifera	Leopoldinia_pulchra)	((Reinhardtia_gracilis	Sclerosperma_profizianum)	Bactris_major)))	((Iriartea_deltoidea	Roystonea_regia)	(((Pelagodoxa_henryana	((((Hydriastele_microspadix	(Dictyosperma_album	(Veitchia_spiralis	(Burretiokentia_grandiflora	(Heterospathe_cagayanensis	Dypsis_decaryi)))))	Kentiopsis_piersoniorum)	((Oenocarpus_minor	Oenocarpus_bataua)	Prestoea_acuminata))	Geonoma_undata))	Manicaria_saccifera)	(Orania_palindan	Podococcus_barteri))))	Chamaedorea_seifrizii))	Serenoa_repens)))	Kingia_australis);
(((Sabal_domingensis	(Calamus_caryotoides	(Pseudophoenix_vinifera	((((((Chamaedorea_seifrizii	Reinhardtia_gracilis)	((Elaeis_oleifera	Leopoldinia_pulchra)	Attalea_speciosa))	(Reinhardtia_simplex	(Reinhardtia_latisecta	Reinhardtia_paiewonskiana)))	Bactris_major)	(Roystonea_regia	(Sclerosperma_profizianum	((Manicaria_saccifera	(Geonoma_undata	((Orania_palindan	Podococcus_barteri)	(((Oenocarpus_minor	Oenocarpus_bataua)	Prestoea_acuminata)	(Pelagodoxa_henryana	((Veitchia_spiralis	(Hydriastele_microspadix	Dictyosperma_album))	(Kentiopsis_piersoniorum	(Burretiokentia_grandiflora	(Heterospathe_cagayanensis	Dypsis_decaryi)))))))))	Iriartea_deltoidea))))	Serenoa_repens))))	Nypa_fruticans)	Kingia_australis);
((Sabal_domingensis	(Calamus_caryotoides	((((Pseudophoenix_vinifera	((((((Geonoma_undata	Manicaria_saccifera)	(((Dictyosperma_album	Veitchia_spiralis)	((Nypa_fruticans	Hydriastele_microspadix)	(Burretiokentia_grandiflora	(Heterospathe_cagayanensis	Dypsis_decaryi))))	Kentiopsis_piersoniorum))	(((Oenocarpus_minor	Oenocarpus_bataua)	Prestoea_acuminata)	Pelagodoxa_henryana))	((Sclerosperma_profizianum	Orania_palindan)	Podococcus_barteri))	((Leopoldinia_pulchra	(Attalea_speciosa	Elaeis_oleifera))	((Reinhardtia_simplex	(Reinhardtia_latisecta	Reinhardtia_paiewonskiana))	(Bactris_major	Roystonea_regia))))	Reinhardtia_gracilis))	Chamaedorea_seifrizii)	Iriartea_deltoidea)	Serenoa_repens)))	Kingia_australis);
((Sabal_domingensis	(Serenoa_repens	(Calamus_caryotoides	((((Reinhardtia_gracilis	Sclerosperma_profizianum)	Bactris_major)	(Leopoldinia_pulchra	(((Reinhardtia_simplex	(Reinhardtia_latisecta	Reinhardtia_paiewonskiana))	(Attalea_speciosa	Elaeis_oleifera))	((Roystonea_regia	Iriartea_deltoidea)	((Orania_palindan	Podococcus_barteri)	(((Pelagodoxa_henryana	Geonoma_undata)	(((Oenocarpus_minor	Oenocarpus_bataua)	Prestoea_acuminata)	(((Dictyosperma_album	Veitchia_spiralis)	((Nypa_fruticans	Hydriastele_microspadix)	(Burretiokentia_grandiflora	(Heterospathe_cagayanensis	Dypsis_decaryi))))	(Chamaedorea_seifrizii	Kentiopsis_piersoniorum))))	Manicaria_saccifera))))))	Pseudophoenix_vinifera))))	Kingia_australis);
((Serenoa_repens	((Calamus_caryotoides	(((Reinhardtia_gracilis	Sclerosperma_profizianum)	((((Manicaria_saccifera	((Reinhardtia_simplex	(Reinhardtia_latisecta	Reinhardtia_paiewonskiana))	(Leopoldinia_pulchra	(Attalea_speciosa	Elaeis_oleifera))))	((((((Nypa_fruticans	Hydriastele_microspadix)	(Heterospathe_cagayanensis	Dypsis_decaryi))	(Dictyosperma_album	Veitchia_spiralis))	(Burretiokentia_grandiflora	Kentiopsis_piersoniorum))	Chamaedorea_seifrizii)	((Geonoma_undata	(Pelagodoxa_henryana	((Oenocarpus_minor	Oenocarpus_bataua)	Prestoea_acuminata)))	(Orania_palindan	Podococcus_barteri))))	(Roystonea_regia	Iriartea_deltoidea))	Bactris_major))	Pseudophoenix_vinifera))	Sabal_domingensis))	Kingia_australis);
((Serenoa_repens	(((Nypa_fruticans	Calamus_caryotoides)	(((((Reinhardtia_gracilis	((Reinhardtia_simplex	(Reinhardtia_latisecta	Reinhardtia_paiewonskiana))	Attalea_speciosa))	Bactris_major)	((Leopoldinia_pulchra	Elaeis_oleifera)	(Sclerosperma_profizianum	(((Hydriastele_microspadix	(((Burretiokentia_grandiflora	Heterospathe_cagayanensis)	Dypsis_decaryi)	(Dictyosperma_album	Veitchia_spiralis)))	Kentiopsis_piersoniorum)	((Roystonea_regia	(Iriartea_deltoidea	Manicaria_saccifera))	((Geonoma_undata	(Pelagodoxa_henryana	((Oenocarpus_minor	Oenocarpus_bataua)	Prestoea_acuminata)))	(Orania_palindan	Podococcus_barteri)))))))	Pseudophoenix_vinifera)	Chamaedorea_seifrizii))	Sabal_domingensis))	Kingia_australis);
((Nypa_fruticans	(Sabal_domingensis	(Serenoa_repens	((((((Elaeis_oleifera	Attalea_speciosa)	(((((Geonoma_undata	((Leopoldinia_pulchra	((Veitchia_spiralis	(Dictyosperma_album	(((Hydriastele_microspadix	Heterospathe_cagayanensis)	Dypsis_decaryi)	Burretiokentia_grandiflora)))	(Kentiopsis_piersoniorum	(Reinhardtia_gracilis	Chamaedorea_seifrizii))))	((Oenocarpus_minor	Oenocarpus_bataua)	Prestoea_acuminata)))	Pelagodoxa_henryana)	Manicaria_saccifera)	((Sclerosperma_profizianum	Orania_palindan)	Podococcus_barteri))	(Reinhardtia_simplex	(Reinhardtia_latisecta	Reinhardtia_paiewonskiana))))	(Roystonea_regia	Iriartea_deltoidea))	Bactris_major)	Pseudophoenix_vinifera)	Calamus_caryotoides))))	Kingia_australis);
(((Sabal_domingensis	((Pseudophoenix_vinifera	(((((Bactris_major	(((Reinhardtia_latisecta	Reinhardtia_paiewonskiana)	Reinhardtia_simplex)	Attalea_speciosa))	(((Reinhardtia_gracilis	Sclerosperma_profizianum)	Orania_palindan)	(((((Leopoldinia_pulchra	Pelagodoxa_henryana)	(((Hydriastele_microspadix	(Burretiokentia_grandiflora	(Heterospathe_cagayanensis	Dypsis_decaryi)))	(Dictyosperma_album	Veitchia_spiralis))	Kentiopsis_piersoniorum))	(Podococcus_barteri	(Prestoea_acuminata	(Oenocarpus_minor	Oenocarpus_bataua))))	Geonoma_undata)	Manicaria_saccifera)))	Elaeis_oleifera)	(Iriartea_deltoidea	Roystonea_regia))	Chamaedorea_seifrizii))	(Nypa_fruticans	Calamus_caryotoides)))	Serenoa_repens)	Kingia_australis);
((Sabal_domingensis	((Serenoa_repens	(Pseudophoenix_vinifera	(((Iriartea_deltoidea	Roystonea_regia)	((Bactris_major	(Reinhardtia_gracilis	Sclerosperma_profizianum))	(((((((((((Nypa_fruticans	Hydriastele_microspadix)	Heterospathe_cagayanensis)	Dypsis_decaryi)	(Kentiopsis_piersoniorum	Burretiokentia_grandiflora))	(Dictyosperma_album	Veitchia_spiralis))	(Podococcus_barteri	(Prestoea_acuminata	(Oenocarpus_minor	Oenocarpus_bataua))))	(Orania_palindan	Geonoma_undata))	Pelagodoxa_henryana)	Manicaria_saccifera)	((Attalea_speciosa	((Reinhardtia_latisecta	Reinhardtia_paiewonskiana)	Reinhardtia_simplex))	Elaeis_oleifera))	Leopoldinia_pulchra)))	Chamaedorea_seifrizii)))	Calamus_caryotoides))	Kingia_australis);
(((Sabal_domingensis	((Iriartea_deltoidea	(((((Reinhardtia_latisecta	Reinhardtia_paiewonskiana)	Reinhardtia_simplex)	((Attalea_speciosa	(Serenoa_repens	(Elaeis_oleifera	Leopoldinia_pulchra)))	Pseudophoenix_vinifera))	((Orania_palindan	(Reinhardtia_gracilis	Sclerosperma_profizianum))	((Geonoma_undata	((Chamaedorea_seifrizii	(((((Hydriastele_microspadix	Heterospathe_cagayanensis)	Dypsis_decaryi)	Burretiokentia_grandiflora)	(Dictyosperma_album	Veitchia_spiralis))	Kentiopsis_piersoniorum))	(Podococcus_barteri	(Prestoea_acuminata	(Oenocarpus_minor	Oenocarpus_bataua)))))	(Pelagodoxa_henryana	Manicaria_saccifera))))	(Roystonea_regia	Bactris_major)))	Calamus_caryotoides))	Nypa_fruticans)	Kingia_australis);
((Sabal_domingensis	(((((((Pelagodoxa_henryana	((((Dictyosperma_album	Veitchia_spiralis)	((Burretiokentia_grandiflora	(Heterospathe_cagayanensis	Dypsis_decaryi))	((Nypa_fruticans	Reinhardtia_gracilis)	Hydriastele_microspadix)))	(Chamaedorea_seifrizii	Kentiopsis_piersoniorum))	(Podococcus_barteri	(Prestoea_acuminata	(Oenocarpus_minor	Oenocarpus_bataua)))))	(Geonoma_undata	Manicaria_saccifera))	(Roystonea_regia	(Bactris_major	(((Attalea_speciosa	Elaeis_oleifera)	((Reinhardtia_latisecta	Reinhardtia_paiewonskiana)	Reinhardtia_simplex))	Leopoldinia_pulchra))))	(Iriartea_deltoidea	(Orania_palindan	Sclerosperma_profizianum)))	Pseudophoenix_vinifera)	Serenoa_repens)	Calamus_caryotoides))	Kingia_australis);
((Sabal_domingensis	(Serenoa_repens	(Calamus_caryotoides	(((((((Reinhardtia_latisecta	Reinhardtia_paiewonskiana)	Reinhardtia_simplex)	Bactris_major)	(Attalea_speciosa	Elaeis_oleifera))	Leopoldinia_pulchra)	((((Pelagodoxa_henryana	(((Burretiokentia_grandiflora	Veitchia_spiralis)	Dictyosperma_album)	(((Nypa_fruticans	Hydriastele_microspadix)	((Heterospathe_cagayanensis	Dypsis_decaryi)	Chamaedorea_seifrizii))	Kentiopsis_piersoniorum)))	((Geonoma_undata	((Reinhardtia_gracilis	Sclerosperma_profizianum)	Orania_palindan))	(Podococcus_barteri	(Prestoea_acuminata	(Oenocarpus_minor	Oenocarpus_bataua)))))	Manicaria_saccifera)	(Iriartea_deltoidea	Roystonea_regia)))	Pseudophoenix_vinifera))))	Kingia_australis);
((Sabal_domingensis	(Serenoa_repens	(Calamus_caryotoides	((((Iriartea_deltoidea	Roystonea_regia)	((((((Reinhardtia_latisecta	Reinhardtia_paiewonskiana)	Reinhardtia_simplex)	(Elaeis_oleifera	Leopoldinia_pulchra))	(((Pelagodoxa_henryana	((Nypa_fruticans	Hydriastele_microspadix)	(((Heterospathe_cagayanensis	Dypsis_decaryi)	(Dictyosperma_album	(Burretiokentia_grandiflora	Kentiopsis_piersoniorum)))	Veitchia_spiralis)))	((Geonoma_undata	(Podococcus_barteri	((Reinhardtia_gracilis	Sclerosperma_profizianum)	Orania_palindan)))	(Prestoea_acuminata	(Oenocarpus_minor	Oenocarpus_bataua))))	Manicaria_saccifera))	Chamaedorea_seifrizii)	Attalea_speciosa))	Bactris_major)	Pseudophoenix_vinifera))))	Kingia_australis);
((Nypa_fruticans	(((Serenoa_repens	(Pseudophoenix_vinifera	(((((Burretiokentia_grandiflora	((Dictyosperma_album	Dypsis_decaryi)	(Veitchia_spiralis	((Chamaedorea_seifrizii	Kentiopsis_piersoniorum)	(Hydriastele_microspadix	Heterospathe_cagayanensis)))))	(Pelagodoxa_henryana	((Geonoma_undata	((Reinhardtia_gracilis	Sclerosperma_profizianum)	Orania_palindan))	(Podococcus_barteri	(Prestoea_acuminata	(Oenocarpus_minor	Oenocarpus_bataua))))))	Manicaria_saccifera)	Iriartea_deltoidea)	(((Elaeis_oleifera	Leopoldinia_pulchra)	Roystonea_regia)	(Bactris_major	(Attalea_speciosa	((Reinhardtia_latisecta	Reinhardtia_paiewonskiana)	Reinhardtia_simplex)))))))	Calamus_caryotoides)	Sabal_domingensis))	Kingia_australis);
((((Serenoa_repens	(Chamaedorea_seifrizii	(Pseudophoenix_vinifera	((((Reinhardtia_latisecta	Reinhardtia_paiewonskiana)	Reinhardtia_simplex)	((((((Burretiokentia_grandiflora	(Heterospathe_cagayanensis	Dypsis_decaryi))	((Veitchia_spiralis	Hydriastele_microspadix)	Dictyosperma_album))	Kentiopsis_piersoniorum)	(((Pelagodoxa_henryana	Geonoma_undata)	(Podococcus_barteri	((Reinhardtia_gracilis	Sclerosperma_profizianum)	Orania_palindan)))	(Prestoea_acuminata	(Oenocarpus_minor	Oenocarpus_bataua))))	((Elaeis_oleifera	Leopoldinia_pulchra)	Manicaria_saccifera))	Iriartea_deltoidea))	((Bactris_major	Roystonea_regia)	Attalea_speciosa)))))	(Nypa_fruticans	Calamus_caryotoides))	Sabal_domingensis)	Kingia_australis);
((Serenoa_repens	(((Pseudophoenix_vinifera	(((Elaeis_oleifera	Leopoldinia_pulchra)	(Bactris_major	(Attalea_speciosa	((Reinhardtia_latisecta	Reinhardtia_paiewonskiana)	Reinhardtia_simplex))))	((Manicaria_saccifera	((Pelagodoxa_henryana	(Chamaedorea_seifrizii	((Dictyosperma_album	(Veitchia_spiralis	(Hydriastele_microspadix	(Burretiokentia_grandiflora	(Heterospathe_cagayanensis	Dypsis_decaryi)))))	Kentiopsis_piersoniorum)))	((Geonoma_undata	((Reinhardtia_gracilis	Sclerosperma_profizianum)	Orania_palindan))	((Prestoea_acuminata	(Oenocarpus_minor	Oenocarpus_bataua))	Podococcus_barteri))))	(Iriartea_deltoidea	Roystonea_regia))))	(Nypa_fruticans	Calamus_caryotoides))	Sabal_domingensis))	Kingia_australis);
((Sabal_domingensis	(Serenoa_repens	((Pseudophoenix_vinifera	(((Attalea_speciosa	((Reinhardtia_latisecta	Reinhardtia_paiewonskiana)	Reinhardtia_simplex))	((Elaeis_oleifera	Leopoldinia_pulchra)	((Manicaria_saccifera	(Geonoma_undata	((Prestoea_acuminata	(Oenocarpus_minor	(Chamaedorea_seifrizii	Oenocarpus_bataua)))	(Reinhardtia_gracilis	(Hydriastele_microspadix	((Heterospathe_cagayanensis	Dypsis_decaryi)	(Dictyosperma_album	((Kentiopsis_piersoniorum	Burretiokentia_grandiflora)	Veitchia_spiralis))))))))	(Podococcus_barteri	Orania_palindan))))	((Roystonea_regia	(Iriartea_deltoidea	Pelagodoxa_henryana))	(Sclerosperma_profizianum	Bactris_major))))	(Nypa_fruticans	Calamus_caryotoides))))	Kingia_australis);
((Sabal_domingensis	((Nypa_fruticans	Calamus_caryotoides)	(((((Bactris_major	(Elaeis_oleifera	(Attalea_speciosa	(Reinhardtia_simplex	(Reinhardtia_latisecta	Reinhardtia_paiewonskiana)))))	(((Leopoldinia_pulchra	((((Prestoea_acuminata	(Oenocarpus_minor	Oenocarpus_bataua))	Podococcus_barteri)	((Sclerosperma_profizianum	Orania_palindan)	Geonoma_undata))	Pelagodoxa_henryana))	(Kentiopsis_piersoniorum	(((Burretiokentia_grandiflora	(Heterospathe_cagayanensis	Dypsis_decaryi))	Veitchia_spiralis)	(Hydriastele_microspadix	Dictyosperma_album))))	(Manicaria_saccifera	(Roystonea_regia	Iriartea_deltoidea))))	(Reinhardtia_gracilis	Chamaedorea_seifrizii))	Pseudophoenix_vinifera)	Serenoa_repens)))	Kingia_australis);
((Sabal_domingensis	((Nypa_fruticans	Calamus_caryotoides)	(Pseudophoenix_vinifera	(((Geonoma_undata	(((Prestoea_acuminata	(Oenocarpus_minor	Oenocarpus_bataua))	Podococcus_barteri)	((Reinhardtia_gracilis	Sclerosperma_profizianum)	Orania_palindan)))	(Manicaria_saccifera	(Iriartea_deltoidea	(Pelagodoxa_henryana	((Chamaedorea_seifrizii	Kentiopsis_piersoniorum)	(((Hydriastele_microspadix	Heterospathe_cagayanensis)	(Veitchia_spiralis	(Burretiokentia_grandiflora	Dictyosperma_album)))	Dypsis_decaryi))))))	(((Roystonea_regia	Bactris_major)	(Leopoldinia_pulchra	(Serenoa_repens	Elaeis_oleifera)))	(Attalea_speciosa	(Reinhardtia_simplex	(Reinhardtia_latisecta	Reinhardtia_paiewonskiana))))))))	Kingia_australis);
((Sabal_domingensis	((Calamus_caryotoides	(Pseudophoenix_vinifera	(((((Geonoma_undata	(((Nypa_fruticans	Chamaedorea_seifrizii)	(Hydriastele_microspadix	(((Burretiokentia_grandiflora	(Heterospathe_cagayanensis	Dypsis_decaryi))	(Kentiopsis_piersoniorum	Dictyosperma_album))	Veitchia_spiralis)))	(Prestoea_acuminata	(Oenocarpus_minor	Oenocarpus_bataua))))	((Reinhardtia_gracilis	Sclerosperma_profizianum)	(Podococcus_barteri	Orania_palindan)))	(Manicaria_saccifera	(Pelagodoxa_henryana	Iriartea_deltoidea)))	Roystonea_regia)	(((Reinhardtia_simplex	(Leopoldinia_pulchra	(Reinhardtia_latisecta	Reinhardtia_paiewonskiana)))	Bactris_major)	(Elaeis_oleifera	Attalea_speciosa)))))	Serenoa_repens))	Kingia_australis);
((Sabal_domingensis	((Calamus_caryotoides	(Pseudophoenix_vinifera	((Elaeis_oleifera	Attalea_speciosa)	((((((Manicaria_saccifera	(((Prestoea_acuminata	(Oenocarpus_minor	Oenocarpus_bataua))	Geonoma_undata)	(Pelagodoxa_henryana	((Reinhardtia_gracilis	Chamaedorea_seifrizii)	(((((((Nypa_fruticans	Hydriastele_microspadix)	Heterospathe_cagayanensis)	Dypsis_decaryi)	Veitchia_spiralis)	Dictyosperma_album)	Burretiokentia_grandiflora)	Kentiopsis_piersoniorum)))))	(Podococcus_barteri	(Orania_palindan	Iriartea_deltoidea)))	Sclerosperma_profizianum)	Leopoldinia_pulchra)	((Reinhardtia_simplex	(Reinhardtia_latisecta	Reinhardtia_paiewonskiana))	Bactris_major))	Roystonea_regia))))	Serenoa_repens))	Kingia_australis);
((Sabal_domingensis	((Nypa_fruticans	Calamus_caryotoides)	((Pseudophoenix_vinifera	(Iriartea_deltoidea	((Roystonea_regia	(((Manicaria_saccifera	(Geonoma_undata	((Chamaedorea_seifrizii	(Burretiokentia_grandiflora	(((Dypsis_decaryi	Veitchia_spiralis)	Dictyosperma_album)	((Kentiopsis_piersoniorum	Hydriastele_microspadix)	Heterospathe_cagayanensis))))	(Pelagodoxa_henryana	(Prestoea_acuminata	(Oenocarpus_minor	Oenocarpus_bataua))))))	(((Reinhardtia_gracilis	Sclerosperma_profizianum)	Orania_palindan)	Podococcus_barteri))	(((Reinhardtia_simplex	(Reinhardtia_latisecta	Reinhardtia_paiewonskiana))	Attalea_speciosa)	(Elaeis_oleifera	Leopoldinia_pulchra))))	Bactris_major)))	Serenoa_repens)))	Kingia_australis);
((Serenoa_repens	(((Nypa_fruticans	Calamus_caryotoides)	(Pseudophoenix_vinifera	((Bactris_major	(Reinhardtia_gracilis	Sclerosperma_profizianum))	(((((((((Burretiokentia_grandiflora	(Heterospathe_cagayanensis	Dypsis_decaryi))	Hydriastele_microspadix)	(Veitchia_spiralis	Dictyosperma_album))	Chamaedorea_seifrizii)	Kentiopsis_piersoniorum)	((Reinhardtia_simplex	(Reinhardtia_latisecta	Reinhardtia_paiewonskiana))	(Elaeis_oleifera	Attalea_speciosa)))	Leopoldinia_pulchra)	(((Pelagodoxa_henryana	(Podococcus_barteri	(Prestoea_acuminata	(Oenocarpus_minor	Oenocarpus_bataua))))	(Geonoma_undata	Manicaria_saccifera))	Orania_palindan))	(Iriartea_deltoidea	Roystonea_regia)))))	Sabal_domingensis))	Kingia_australis);
((Serenoa_repens	((Calamus_caryotoides	(Pseudophoenix_vinifera	((((Bactris_major	(Reinhardtia_gracilis	Sclerosperma_profizianum))	(((Leopoldinia_pulchra	(Geonoma_undata	((Prestoea_acuminata	(Orania_palindan	(Oenocarpus_minor	Oenocarpus_bataua)))	Manicaria_saccifera)))	(Pelagodoxa_henryana	(((Dictyosperma_album	(Burretiokentia_grandiflora	(Veitchia_spiralis	Dypsis_decaryi)))	(Heterospathe_cagayanensis	(Nypa_fruticans	Hydriastele_microspadix)))	Kentiopsis_piersoniorum)))	((Reinhardtia_simplex	(Reinhardtia_latisecta	Reinhardtia_paiewonskiana))	Podococcus_barteri)))	(Chamaedorea_seifrizii	(Elaeis_oleifera	Attalea_speciosa)))	(Iriartea_deltoidea	Roystonea_regia))))	Sabal_domingensis))	Kingia_australis);
(((Sabal_domingensis	(Serenoa_repens	(Calamus_caryotoides	(Pseudophoenix_vinifera	((((((((Orania_palindan	Geonoma_undata)	(Podococcus_barteri	(Prestoea_acuminata	(Oenocarpus_minor	Oenocarpus_bataua))))	(Leopoldinia_pulchra	(((Dictyosperma_album	(Hydriastele_microspadix	(Veitchia_spiralis	(Heterospathe_cagayanensis	Burretiokentia_grandiflora))))	Dypsis_decaryi)	Kentiopsis_piersoniorum)))	Manicaria_saccifera)	((Iriartea_deltoidea	Roystonea_regia)	Pelagodoxa_henryana))	(Bactris_major	((Elaeis_oleifera	Attalea_speciosa)	(Reinhardtia_simplex	(Reinhardtia_latisecta	Reinhardtia_paiewonskiana)))))	(Reinhardtia_gracilis	Sclerosperma_profizianum))	Chamaedorea_seifrizii)))))	Nypa_fruticans)	Kingia_australis);
((Sabal_domingensis	((Nypa_fruticans	Calamus_caryotoides)	(Pseudophoenix_vinifera	(((((Reinhardtia_gracilis	Chamaedorea_seifrizii)	Roystonea_regia)	Bactris_major)	((Podococcus_barteri	(Leopoldinia_pulchra	(Elaeis_oleifera	Attalea_speciosa)))	(Reinhardtia_simplex	(Reinhardtia_latisecta	Reinhardtia_paiewonskiana))))	((Serenoa_repens	Sclerosperma_profizianum)	(Manicaria_saccifera	(((Orania_palindan	Geonoma_undata)	((Prestoea_acuminata	(Oenocarpus_minor	Oenocarpus_bataua))	((Kentiopsis_piersoniorum	Burretiokentia_grandiflora)	((Heterospathe_cagayanensis	Dypsis_decaryi)	(Veitchia_spiralis	(Hydriastele_microspadix	Dictyosperma_album))))))	(Iriartea_deltoidea	Pelagodoxa_henryana))))))))	Kingia_australis);
((Bactris_major	(Roystonea_regia	(((Leopoldinia_pulchra	((((((Podococcus_barteri	(Sclerosperma_profizianum	Orania_palindan))	Geonoma_undata)	(Prestoea_acuminata	(Oenocarpus_minor	Oenocarpus_bataua)))	(Pelagodoxa_henryana	Iriartea_deltoidea))	Manicaria_saccifera)	(((Dypsis_decaryi	Veitchia_spiralis)	((Kentiopsis_piersoniorum	(Heterospathe_cagayanensis	Hydriastele_microspadix))	Dictyosperma_album))	Burretiokentia_grandiflora)))	(Chamaedorea_seifrizii	((Serenoa_repens	(Sabal_domingensis	((Reinhardtia_gracilis	Nypa_fruticans)	Calamus_caryotoides)))	Pseudophoenix_vinifera)))	((Elaeis_oleifera	Attalea_speciosa)	(Reinhardtia_simplex	(Reinhardtia_latisecta	Reinhardtia_paiewonskiana))))))	Kingia_australis);
((((Nypa_fruticans	Calamus_caryotoides)	(Chamaedorea_seifrizii	((Roystonea_regia	(((Bactris_major	(Attalea_speciosa	((Reinhardtia_latisecta	Reinhardtia_paiewonskiana)	Reinhardtia_simplex)))	(((Elaeis_oleifera	Leopoldinia_pulchra)	(Reinhardtia_gracilis	Sclerosperma_profizianum))	(((Kentiopsis_piersoniorum	((Dictyosperma_album	(((Burretiokentia_grandiflora	Hydriastele_microspadix)	Heterospathe_cagayanensis)	Veitchia_spiralis))	Dypsis_decaryi))	((((Podococcus_barteri	(Prestoea_acuminata	(Oenocarpus_bataua	Oenocarpus_minor)))	Orania_palindan)	Geonoma_undata)	Pelagodoxa_henryana))	Manicaria_saccifera)))	Iriartea_deltoidea))	Pseudophoenix_vinifera)))	(Serenoa_repens	Sabal_domingensis))	Kingia_australis);
(((Sabal_domingensis	((Calamus_caryotoides	((((Bactris_major	Roystonea_regia)	((Elaeis_oleifera	Attalea_speciosa)	((Leopoldinia_pulchra	((Reinhardtia_gracilis	Sclerosperma_profizianum)	((Iriartea_deltoidea	((Geonoma_undata	((Orania_palindan	(Prestoea_acuminata	(Oenocarpus_bataua	Oenocarpus_minor)))	((Kentiopsis_piersoniorum	((Hydriastele_microspadix	(Burretiokentia_grandiflora	(Heterospathe_cagayanensis	Dypsis_decaryi)))	(Dictyosperma_album	Veitchia_spiralis)))	Pelagodoxa_henryana)))	Manicaria_saccifera))	Podococcus_barteri)))	((Reinhardtia_latisecta	Reinhardtia_paiewonskiana)	Reinhardtia_simplex))))	Chamaedorea_seifrizii)	Pseudophoenix_vinifera))	Serenoa_repens))	Nypa_fruticans)	Kingia_australis);
((Sabal_domingensis	((Nypa_fruticans	Calamus_caryotoides)	(((Iriartea_deltoidea	(Bactris_major	(Roystonea_regia	(((Elaeis_oleifera	Leopoldinia_pulchra)	(((Kentiopsis_piersoniorum	((Dictyosperma_album	((Veitchia_spiralis	Burretiokentia_grandiflora)	(Hydriastele_microspadix	Heterospathe_cagayanensis)))	Dypsis_decaryi))	((Geonoma_undata	(Reinhardtia_gracilis	Sclerosperma_profizianum))	(Podococcus_barteri	(Orania_palindan	(Prestoea_acuminata	(Oenocarpus_bataua	Oenocarpus_minor))))))	(Manicaria_saccifera	Pelagodoxa_henryana)))	(((Reinhardtia_latisecta	Reinhardtia_paiewonskiana)	Reinhardtia_simplex)	Attalea_speciosa)))))	(Chamaedorea_seifrizii	Pseudophoenix_vinifera))	Serenoa_repens)))	Kingia_australis);
((Sabal_domingensis	((Nypa_fruticans	Calamus_caryotoides)	(((Iriartea_deltoidea	((Roystonea_regia	Chamaedorea_seifrizii)	((Elaeis_oleifera	Attalea_speciosa)	(Bactris_major	(((((((Prestoea_acuminata	(Oenocarpus_bataua	Oenocarpus_minor))	Podococcus_barteri)	Pelagodoxa_henryana)	(Kentiopsis_piersoniorum	((Dictyosperma_album	Burretiokentia_grandiflora)	((Dypsis_decaryi	Veitchia_spiralis)	(Hydriastele_microspadix	Heterospathe_cagayanensis)))))	(Geonoma_undata	((Reinhardtia_gracilis	Sclerosperma_profizianum)	Orania_palindan)))	Manicaria_saccifera)	(Leopoldinia_pulchra	((Reinhardtia_latisecta	Reinhardtia_paiewonskiana)	Reinhardtia_simplex)))))))	Pseudophoenix_vinifera)	Serenoa_repens)))	Kingia_australis);
((Sabal_domingensis	(Serenoa_repens	((Nypa_fruticans	Calamus_caryotoides)	(((((Iriartea_deltoidea	Roystonea_regia)	((((Orania_palindan	Geonoma_undata)	(Podococcus_barteri	(Pelagodoxa_henryana	(Prestoea_acuminata	(Oenocarpus_bataua	Oenocarpus_minor)))))	(Kentiopsis_piersoniorum	(((Dictyosperma_album	(Dypsis_decaryi	Veitchia_spiralis))	Heterospathe_cagayanensis)	(Hydriastele_microspadix	Burretiokentia_grandiflora))))	Manicaria_saccifera))	(Leopoldinia_pulchra	(Bactris_major	(Elaeis_oleifera	((Chamaedorea_seifrizii	Attalea_speciosa)	((Reinhardtia_latisecta	Reinhardtia_paiewonskiana)	Reinhardtia_simplex))))))	(Reinhardtia_gracilis	Sclerosperma_profizianum))	Pseudophoenix_vinifera))))	Kingia_australis);
((Sabal_domingensis	((Nypa_fruticans	Calamus_caryotoides)	((((((Iriartea_deltoidea	Roystonea_regia)	((((Geonoma_undata	(((Reinhardtia_gracilis	Sclerosperma_profizianum)	(Prestoea_acuminata	(Oenocarpus_bataua	Oenocarpus_minor)))	Orania_palindan))	Podococcus_barteri)	Manicaria_saccifera)	(Pelagodoxa_henryana	(((Heterospathe_cagayanensis	Dypsis_decaryi)	(Veitchia_spiralis	((Burretiokentia_grandiflora	Kentiopsis_piersoniorum)	Dictyosperma_album)))	Hydriastele_microspadix))))	((Leopoldinia_pulchra	((Elaeis_oleifera	Attalea_speciosa)	((Reinhardtia_latisecta	Reinhardtia_paiewonskiana)	Reinhardtia_simplex)))	Bactris_major))	Pseudophoenix_vinifera)	Chamaedorea_seifrizii)	Serenoa_repens)))	Kingia_australis);
((Sabal_domingensis	(Serenoa_repens	(Calamus_caryotoides	(((((Elaeis_oleifera	Leopoldinia_pulchra)	Manicaria_saccifera)	(((Pelagodoxa_henryana	(Iriartea_deltoidea	Roystonea_regia))	((Orania_palindan	(Reinhardtia_gracilis	Sclerosperma_profizianum))	Bactris_major))	(((Podococcus_barteri	(((Oenocarpus_bataua	Oenocarpus_minor)	Prestoea_acuminata)	Chamaedorea_seifrizii))	((Nypa_fruticans	Hydriastele_microspadix)	((((Heterospathe_cagayanensis	Dypsis_decaryi)	(Burretiokentia_grandiflora	Kentiopsis_piersoniorum))	Dictyosperma_album)	Veitchia_spiralis)))	Geonoma_undata)))	(Attalea_speciosa	((Reinhardtia_latisecta	Reinhardtia_paiewonskiana)	Reinhardtia_simplex)))	Pseudophoenix_vinifera))))	Kingia_australis);
((Sabal_domingensis	(Serenoa_repens	((Nypa_fruticans	Calamus_caryotoides)	(((Iriartea_deltoidea	Roystonea_regia)	((((Elaeis_oleifera	Leopoldinia_pulchra)	(((Reinhardtia_latisecta	Reinhardtia_paiewonskiana)	Reinhardtia_simplex)	Attalea_speciosa))	((Podococcus_barteri	(Orania_palindan	(Reinhardtia_gracilis	Sclerosperma_profizianum)))	(Manicaria_saccifera	(((Pelagodoxa_henryana	((Oenocarpus_bataua	Oenocarpus_minor)	Prestoea_acuminata))	Geonoma_undata)	(((Dictyosperma_album	((Heterospathe_cagayanensis	Hydriastele_microspadix)	(Veitchia_spiralis	Burretiokentia_grandiflora)))	Dypsis_decaryi)	(Chamaedorea_seifrizii	Kentiopsis_piersoniorum))))))	Bactris_major))	Pseudophoenix_vinifera))))	Kingia_australis);
((Serenoa_repens	(((Nypa_fruticans	Calamus_caryotoides)	((((((Orania_palindan	(Reinhardtia_gracilis	Sclerosperma_profizianum))	(((Reinhardtia_latisecta	Reinhardtia_paiewonskiana)	Reinhardtia_simplex)	Bactris_major))	((((((Oenocarpus_bataua	Oenocarpus_minor)	Prestoea_acuminata)	Geonoma_undata)	Manicaria_saccifera)	(((Hydriastele_microspadix	(((Dypsis_decaryi	Veitchia_spiralis)	(Heterospathe_cagayanensis	Burretiokentia_grandiflora))	Dictyosperma_album))	(Chamaedorea_seifrizii	Kentiopsis_piersoniorum))	Pelagodoxa_henryana))	Leopoldinia_pulchra))	(Podococcus_barteri	(Elaeis_oleifera	Attalea_speciosa)))	(Iriartea_deltoidea	Roystonea_regia))	Pseudophoenix_vinifera))	Sabal_domingensis))	Kingia_australis);
((((Nypa_fruticans	Calamus_caryotoides)	(Serenoa_repens	((((((((Oenocarpus_bataua	Oenocarpus_minor)	Prestoea_acuminata)	Geonoma_undata)	(((((Heterospathe_cagayanensis	Dypsis_decaryi)	Hydriastele_microspadix)	(Veitchia_spiralis	(Burretiokentia_grandiflora	Dictyosperma_album)))	((Reinhardtia_gracilis	Chamaedorea_seifrizii)	Kentiopsis_piersoniorum))	Pelagodoxa_henryana))	(Podococcus_barteri	(Orania_palindan	Sclerosperma_profizianum)))	(Manicaria_saccifera	(((Leopoldinia_pulchra	(Elaeis_oleifera	Attalea_speciosa))	((Reinhardtia_latisecta	Reinhardtia_paiewonskiana)	Reinhardtia_simplex))	Bactris_major)))	(Iriartea_deltoidea	Roystonea_regia))	Pseudophoenix_vinifera)))	Sabal_domingensis)	Kingia_australis);
(((Sabal_domingensis	(Calamus_caryotoides	(Pseudophoenix_vinifera	(Bactris_major	((Roystonea_regia	((Podococcus_barteri	(Orania_palindan	(Sclerosperma_profizianum	Reinhardtia_gracilis)))	(Iriartea_deltoidea	(((Geonoma_undata	(Prestoea_acuminata	(Oenocarpus_minor	Oenocarpus_bataua)))	(Pelagodoxa_henryana	(((Veitchia_spiralis	((Kentiopsis_piersoniorum	(Hydriastele_microspadix	Heterospathe_cagayanensis))	Dictyosperma_album))	Dypsis_decaryi)	Burretiokentia_grandiflora)))	Manicaria_saccifera))))	(((Reinhardtia_simplex	(Reinhardtia_latisecta	Reinhardtia_paiewonskiana))	Chamaedorea_seifrizii)	((Serenoa_repens	(Elaeis_oleifera	Leopoldinia_pulchra))	Attalea_speciosa)))))))	Nypa_fruticans)	Kingia_australis);
((Sabal_domingensis	((Nypa_fruticans	Calamus_caryotoides)	(Pseudophoenix_vinifera	(Bactris_major	(((Roystonea_regia	((Podococcus_barteri	(Orania_palindan	(Sclerosperma_profizianum	Reinhardtia_gracilis)))	(Iriartea_deltoidea	(((Geonoma_undata	(Prestoea_acuminata	(Oenocarpus_minor	Oenocarpus_bataua)))	(Leopoldinia_pulchra	(Pelagodoxa_henryana	(((Chamaedorea_seifrizii	Hydriastele_microspadix)	(Heterospathe_cagayanensis	Dypsis_decaryi))	(Veitchia_spiralis	((Burretiokentia_grandiflora	Kentiopsis_piersoniorum)	Dictyosperma_album))))))	Manicaria_saccifera))))	Serenoa_repens)	((Reinhardtia_simplex	(Reinhardtia_latisecta	Reinhardtia_paiewonskiana))	(Elaeis_oleifera	Attalea_speciosa)))))))	Kingia_australis);
((Sabal_domingensis	(Calamus_caryotoides	(Pseudophoenix_vinifera	(Bactris_major	(((Orania_palindan	(Sclerosperma_profizianum	Reinhardtia_gracilis))	(Geonoma_undata	(Podococcus_barteri	(Prestoea_acuminata	(Oenocarpus_minor	Oenocarpus_bataua)))))	(((((Reinhardtia_simplex	Manicaria_saccifera)	Serenoa_repens)	(Reinhardtia_latisecta	Reinhardtia_paiewonskiana))	((Pelagodoxa_henryana	(Leopoldinia_pulchra	((Kentiopsis_piersoniorum	((Veitchia_spiralis	Dictyosperma_album)	((Nypa_fruticans	Hydriastele_microspadix)	(Burretiokentia_grandiflora	(Heterospathe_cagayanensis	Dypsis_decaryi)))))	Chamaedorea_seifrizii)))	(Iriartea_deltoidea	Roystonea_regia)))	(Elaeis_oleifera	Attalea_speciosa)))))))	Kingia_australis);
((Sabal_domingensis	(Serenoa_repens	(Calamus_caryotoides	(Pseudophoenix_vinifera	((((Bactris_major	Roystonea_regia)	(Elaeis_oleifera	(Attalea_speciosa	(Reinhardtia_simplex	(Reinhardtia_latisecta	Reinhardtia_paiewonskiana)))))	(((Manicaria_saccifera	((((Leopoldinia_pulchra	(Kentiopsis_piersoniorum	((Dictyosperma_album	Veitchia_spiralis)	((Nypa_fruticans	Hydriastele_microspadix)	(Burretiokentia_grandiflora	(Heterospathe_cagayanensis	Dypsis_decaryi))))))	Pelagodoxa_henryana)	(Prestoea_acuminata	(Oenocarpus_minor	Oenocarpus_bataua)))	Geonoma_undata))	Iriartea_deltoidea)	(Podococcus_barteri	(Orania_palindan	(Sclerosperma_profizianum	Reinhardtia_gracilis)))))	Chamaedorea_seifrizii)))))	Kingia_australis);
((Sabal_domingensis	(Calamus_caryotoides	((Pseudophoenix_vinifera	((Roystonea_regia	(Elaeis_oleifera	Attalea_speciosa))	((Bactris_major	(Reinhardtia_simplex	(Reinhardtia_latisecta	Reinhardtia_paiewonskiana)))	((((((((Prestoea_acuminata	(Oenocarpus_minor	Oenocarpus_bataua))	(Burretiokentia_grandiflora	((((Heterospathe_cagayanensis	Hydriastele_microspadix)	Kentiopsis_piersoniorum)	Dictyosperma_album)	(Veitchia_spiralis	Dypsis_decaryi))))	Pelagodoxa_henryana)	Manicaria_saccifera)	Geonoma_undata)	((Orania_palindan	Iriartea_deltoidea)	(Nypa_fruticans	Podococcus_barteri)))	Sclerosperma_profizianum)	Leopoldinia_pulchra))))	((Reinhardtia_gracilis	Chamaedorea_seifrizii)	Serenoa_repens))))	Kingia_australis);
((Sabal_domingensis	((Calamus_caryotoides	(Pseudophoenix_vinifera	(Chamaedorea_seifrizii	((Roystonea_regia	(Bactris_major	(Attalea_speciosa	(Reinhardtia_simplex	(Reinhardtia_latisecta	Reinhardtia_paiewonskiana)))))	(((((((Prestoea_acuminata	(Oenocarpus_minor	Oenocarpus_bataua))	((((Dictyosperma_album	Veitchia_spiralis)	(((Heterospathe_cagayanensis	Dypsis_decaryi)	Burretiokentia_grandiflora)	Hydriastele_microspadix))	Kentiopsis_piersoniorum)	Pelagodoxa_henryana))	Geonoma_undata)	Manicaria_saccifera)	((Orania_palindan	Iriartea_deltoidea)	(Podococcus_barteri	Nypa_fruticans)))	(Reinhardtia_gracilis	Sclerosperma_profizianum))	(Leopoldinia_pulchra	Elaeis_oleifera))))))	Serenoa_repens))	Kingia_australis);
((Sabal_domingensis	(((Nypa_fruticans	Calamus_caryotoides)	(Pseudophoenix_vinifera	(((Elaeis_oleifera	Attalea_speciosa)	((Iriartea_deltoidea	Roystonea_regia)	((Chamaedorea_seifrizii	(((Veitchia_spiralis	(Burretiokentia_grandiflora	Dictyosperma_album))	((Hydriastele_microspadix	Heterospathe_cagayanensis)	Dypsis_decaryi))	Kentiopsis_piersoniorum))	((Pelagodoxa_henryana	((Reinhardtia_gracilis	Sclerosperma_profizianum)	((Prestoea_acuminata	(Oenocarpus_minor	Oenocarpus_bataua))	Geonoma_undata)))	((Manicaria_saccifera	Orania_palindan)	Podococcus_barteri)))))	((Reinhardtia_simplex	(Leopoldinia_pulchra	(Reinhardtia_latisecta	Reinhardtia_paiewonskiana)))	Bactris_major))))	Serenoa_repens))	Kingia_australis);
((((Nypa_fruticans	Calamus_caryotoides)	(Pseudophoenix_vinifera	(((Iriartea_deltoidea	Roystonea_regia)	(((Leopoldinia_pulchra	((((Geonoma_undata	((Prestoea_acuminata	(Oenocarpus_minor	Oenocarpus_bataua))	(Pelagodoxa_henryana	((Dictyosperma_album	(((Hydriastele_microspadix	Heterospathe_cagayanensis)	Dypsis_decaryi)	(Kentiopsis_piersoniorum	Burretiokentia_grandiflora)))	Veitchia_spiralis))))	Manicaria_saccifera)	(Podococcus_barteri	Orania_palindan))	Sclerosperma_profizianum))	(Elaeis_oleifera	(Attalea_speciosa	(Reinhardtia_simplex	(Reinhardtia_latisecta	Reinhardtia_paiewonskiana)))))	Bactris_major))	(Reinhardtia_gracilis	Chamaedorea_seifrizii))))	(Serenoa_repens	Sabal_domingensis))	Kingia_australis);
((Sabal_domingensis	(Calamus_caryotoides	((Pseudophoenix_vinifera	(((Roystonea_regia	((((Manicaria_saccifera	((Prestoea_acuminata	(Oenocarpus_minor	Oenocarpus_bataua))	(Geonoma_undata	((Podococcus_barteri	(Reinhardtia_gracilis	Sclerosperma_profizianum))	Orania_palindan))))	((Iriartea_deltoidea	Pelagodoxa_henryana)	(((((Nypa_fruticans	Hydriastele_microspadix)	Burretiokentia_grandiflora)	(Dictyosperma_album	Veitchia_spiralis))	(Dypsis_decaryi	Heterospathe_cagayanensis))	Kentiopsis_piersoniorum)))	(Elaeis_oleifera	Leopoldinia_pulchra))	(Bactris_major	(Reinhardtia_simplex	(Reinhardtia_latisecta	Reinhardtia_paiewonskiana)))))	Attalea_speciosa)	Chamaedorea_seifrizii))	Serenoa_repens)))	Kingia_australis);
((Serenoa_repens	((Calamus_caryotoides	(Pseudophoenix_vinifera	((Bactris_major	(Elaeis_oleifera	(Attalea_speciosa	(Reinhardtia_simplex	(Reinhardtia_latisecta	Reinhardtia_paiewonskiana)))))	(Leopoldinia_pulchra	(((Roystonea_regia	(((Podococcus_barteri	(Iriartea_deltoidea	Orania_palindan))	Sclerosperma_profizianum)	((Prestoea_acuminata	(Oenocarpus_minor	Oenocarpus_bataua))	Geonoma_undata)))	Manicaria_saccifera)	((((Burretiokentia_grandiflora	(Dypsis_decaryi	Heterospathe_cagayanensis))	(((Nypa_fruticans	Hydriastele_microspadix)	Dictyosperma_album)	Veitchia_spiralis))	((Reinhardtia_gracilis	Chamaedorea_seifrizii)	Kentiopsis_piersoniorum))	Pelagodoxa_henryana))))))	Sabal_domingensis))	Kingia_australis);
((Sabal_domingensis	(Serenoa_repens	((Nypa_fruticans	Calamus_caryotoides)	((Iriartea_deltoidea	Roystonea_regia)	(Bactris_major	(((((Leopoldinia_pulchra	(Attalea_speciosa	Elaeis_oleifera))	Pseudophoenix_vinifera)	Chamaedorea_seifrizii)	(Reinhardtia_simplex	(Reinhardtia_paiewonskiana	Reinhardtia_latisecta)))	((((Podococcus_barteri	(Orania_palindan	(Reinhardtia_gracilis	Sclerosperma_profizianum)))	(Geonoma_undata	((((Kentiopsis_piersoniorum	((Hydriastele_microspadix	Heterospathe_cagayanensis)	Dypsis_decaryi))	Burretiokentia_grandiflora)	(Dictyosperma_album	Veitchia_spiralis))	((Oenocarpus_minor	Oenocarpus_bataua)	Prestoea_acuminata))))	Pelagodoxa_henryana)	Manicaria_saccifera)))))))	Kingia_australis);
(((((((Iriartea_deltoidea	Roystonea_regia)	((((Leopoldinia_pulchra	(Reinhardtia_simplex	(Reinhardtia_paiewonskiana	Reinhardtia_latisecta)))	((Podococcus_barteri	(Orania_palindan	(Reinhardtia_gracilis	Sclerosperma_profizianum)))	(Manicaria_saccifera	(Pelagodoxa_henryana	(Geonoma_undata	(((((Kentiopsis_piersoniorum	Burretiokentia_grandiflora)	Dictyosperma_album)	(Veitchia_spiralis	Hydriastele_microspadix))	(Heterospathe_cagayanensis	Dypsis_decaryi))	((Oenocarpus_minor	Oenocarpus_bataua)	Prestoea_acuminata)))))))	(Attalea_speciosa	Elaeis_oleifera))	Bactris_major))	(Pseudophoenix_vinifera	Chamaedorea_seifrizii))	Serenoa_repens)	(Nypa_fruticans	Calamus_caryotoides))	Sabal_domingensis)	Kingia_australis);
((((((Bactris_major	((((Iriartea_deltoidea	((Orania_palindan	((Geonoma_undata	((Hydriastele_microspadix	((Veitchia_spiralis	(Dictyosperma_album	(Kentiopsis_piersoniorum	Burretiokentia_grandiflora)))	(Heterospathe_cagayanensis	Dypsis_decaryi)))	((Oenocarpus_minor	Oenocarpus_bataua)	Prestoea_acuminata)))	(Manicaria_saccifera	Pelagodoxa_henryana)))	Podococcus_barteri))	(Reinhardtia_gracilis	Sclerosperma_profizianum))	Roystonea_regia)	((Elaeis_oleifera	((Chamaedorea_seifrizii	Serenoa_repens)	Leopoldinia_pulchra))	((Reinhardtia_simplex	(Reinhardtia_paiewonskiana	Reinhardtia_latisecta))	Attalea_speciosa))))	Pseudophoenix_vinifera)	Calamus_caryotoides)	Sabal_domingensis)	Nypa_fruticans)	Kingia_australis);
(((((((((((Geonoma_undata	((Dypsis_decaryi	(((Kentiopsis_piersoniorum	(Heterospathe_cagayanensis	Hydriastele_microspadix))	(Veitchia_spiralis	Dictyosperma_album))	Burretiokentia_grandiflora))	((Oenocarpus_minor	Oenocarpus_bataua)	Prestoea_acuminata)))	(Podococcus_barteri	Orania_palindan))	Manicaria_saccifera)	(Iriartea_deltoidea	Pelagodoxa_henryana))	Sclerosperma_profizianum)	((Bactris_major	Roystonea_regia)	(Leopoldinia_pulchra	((Chamaedorea_seifrizii	(Reinhardtia_simplex	(Reinhardtia_paiewonskiana	Reinhardtia_latisecta)))	(Elaeis_oleifera	Attalea_speciosa)))))	Pseudophoenix_vinifera)	Serenoa_repens)	((Nypa_fruticans	Reinhardtia_gracilis)	Calamus_caryotoides))	Sabal_domingensis)	Kingia_australis);
((Nypa_fruticans	((Sabal_domingensis	Calamus_caryotoides)	(((Roystonea_regia	(((Elaeis_oleifera	Leopoldinia_pulchra)	(Bactris_major	((Reinhardtia_simplex	(Reinhardtia_paiewonskiana	Reinhardtia_latisecta))	(Chamaedorea_seifrizii	Attalea_speciosa))))	((Manicaria_saccifera	Iriartea_deltoidea)	((Podococcus_barteri	((Reinhardtia_gracilis	Sclerosperma_profizianum)	Orania_palindan))	(Geonoma_undata	(Pelagodoxa_henryana	(((((Burretiokentia_grandiflora	(Heterospathe_cagayanensis	Dypsis_decaryi))	Hydriastele_microspadix)	(Veitchia_spiralis	Dictyosperma_album))	Kentiopsis_piersoniorum)	((Oenocarpus_minor	Oenocarpus_bataua)	Prestoea_acuminata))))))))	Pseudophoenix_vinifera)	Serenoa_repens)))	Kingia_australis);
(((Sabal_domingensis	(Serenoa_repens	(Calamus_caryotoides	((((Elaeis_oleifera	Attalea_speciosa)	((((Reinhardtia_simplex	(Reinhardtia_paiewonskiana	Reinhardtia_latisecta))	Leopoldinia_pulchra)	((Podococcus_barteri	(Sclerosperma_profizianum	Orania_palindan))	(((Pelagodoxa_henryana	Manicaria_saccifera)	(Geonoma_undata	(((((Nypa_fruticans	Hydriastele_microspadix)	Heterospathe_cagayanensis)	(Dictyosperma_album	(Veitchia_spiralis	Burretiokentia_grandiflora)))	(Dypsis_decaryi	Kentiopsis_piersoniorum))	((Oenocarpus_minor	Oenocarpus_bataua)	Prestoea_acuminata))))	Iriartea_deltoidea)))	(Bactris_major	Roystonea_regia)))	Chamaedorea_seifrizii)	Pseudophoenix_vinifera))))	Reinhardtia_gracilis)	Kingia_australis);
((Sabal_domingensis	(Calamus_caryotoides	((Serenoa_repens	(((Iriartea_deltoidea	(Bactris_major	Roystonea_regia))	((Orania_palindan	(Elaeis_oleifera	Attalea_speciosa))	(((Podococcus_barteri	(Sclerosperma_profizianum	((Pelagodoxa_henryana	Manicaria_saccifera)	(Geonoma_undata	((((Dypsis_decaryi	((Nypa_fruticans	Hydriastele_microspadix)	Heterospathe_cagayanensis))	(Dictyosperma_album	Veitchia_spiralis))	(Kentiopsis_piersoniorum	Burretiokentia_grandiflora))	((Oenocarpus_minor	Oenocarpus_bataua)	Prestoea_acuminata))))))	Leopoldinia_pulchra)	(Reinhardtia_simplex	(Reinhardtia_paiewonskiana	Reinhardtia_latisecta)))))	Pseudophoenix_vinifera))	(Reinhardtia_gracilis	Chamaedorea_seifrizii))))	Kingia_australis);
((((Serenoa_repens	Sabal_domingensis)	((((Bactris_major	Roystonea_regia)	(Chamaedorea_seifrizii	((Elaeis_oleifera	Attalea_speciosa)	(((((((Prestoea_acuminata	Orania_palindan)	(Reinhardtia_gracilis	Sclerosperma_profizianum))	Podococcus_barteri)	((((Dypsis_decaryi	((Nypa_fruticans	Hydriastele_microspadix)	Heterospathe_cagayanensis))	(((Kentiopsis_piersoniorum	Burretiokentia_grandiflora)	Dictyosperma_album)	Veitchia_spiralis))	(Oenocarpus_minor	Oenocarpus_bataua))	Geonoma_undata))	Manicaria_saccifera)	Pelagodoxa_henryana)	(Reinhardtia_simplex	(Leopoldinia_pulchra	(Reinhardtia_paiewonskiana	Reinhardtia_latisecta)))))))	Pseudophoenix_vinifera)	Iriartea_deltoidea))	Calamus_caryotoides)	Kingia_australis);
((Sabal_domingensis	((((Roystonea_regia	((((Leopoldinia_pulchra	(Elaeis_oleifera	Attalea_speciosa))	(Reinhardtia_simplex	(Reinhardtia_paiewonskiana	Reinhardtia_latisecta)))	(Chamaedorea_seifrizii	((((((Veitchia_spiralis	Dypsis_decaryi)	(Hydriastele_microspadix	Heterospathe_cagayanensis))	(Burretiokentia_grandiflora	Dictyosperma_album))	Kentiopsis_piersoniorum)	(Pelagodoxa_henryana	((Podococcus_barteri	(Sclerosperma_profizianum	Orania_palindan))	(Geonoma_undata	(Prestoea_acuminata	(Oenocarpus_minor	Oenocarpus_bataua))))))	Manicaria_saccifera)))	(Bactris_major	Pseudophoenix_vinifera)))	Iriartea_deltoidea)	(Nypa_fruticans	Calamus_caryotoides))	(Reinhardtia_gracilis	Serenoa_repens)))	Kingia_australis);
((Sabal_domingensis	(Serenoa_repens	(((Roystonea_regia	(((Elaeis_oleifera	Attalea_speciosa)	((Chamaedorea_seifrizii	((Nypa_fruticans	Reinhardtia_gracilis)	Calamus_caryotoides))	(Reinhardtia_simplex	(Reinhardtia_paiewonskiana	Reinhardtia_latisecta))))	Bactris_major))	(((((Geonoma_undata	(Prestoea_acuminata	(Oenocarpus_minor	Oenocarpus_bataua)))	((((Veitchia_spiralis	((Burretiokentia_grandiflora	(Heterospathe_cagayanensis	Dypsis_decaryi))	Hydriastele_microspadix))	Dictyosperma_album)	Kentiopsis_piersoniorum)	(Leopoldinia_pulchra	Pelagodoxa_henryana)))	Manicaria_saccifera)	(Podococcus_barteri	(Sclerosperma_profizianum	Orania_palindan)))	Iriartea_deltoidea))	Pseudophoenix_vinifera)))	Kingia_australis);
((Sabal_domingensis	((Nypa_fruticans	Calamus_caryotoides)	((Pseudophoenix_vinifera	((Attalea_speciosa	(Roystonea_regia	((((Iriartea_deltoidea	(Reinhardtia_gracilis	Sclerosperma_profizianum))	((Pelagodoxa_henryana	((((Veitchia_spiralis	Dictyosperma_album)	(Burretiokentia_grandiflora	(Hydriastele_microspadix	(Dypsis_decaryi	Heterospathe_cagayanensis))))	Kentiopsis_piersoniorum)	((Geonoma_undata	Orania_palindan)	(Podococcus_barteri	((Oenocarpus_bataua	Oenocarpus_minor)	Prestoea_acuminata)))))	Manicaria_saccifera))	(Leopoldinia_pulchra	Elaeis_oleifera))	(Bactris_major	(Reinhardtia_simplex	(Reinhardtia_latisecta	Reinhardtia_paiewonskiana))))))	Chamaedorea_seifrizii))	Serenoa_repens)))	Kingia_australis);
((Sabal_domingensis	(Serenoa_repens	(Calamus_caryotoides	(Pseudophoenix_vinifera	((((Podococcus_barteri	(Orania_palindan	(Reinhardtia_gracilis	Sclerosperma_profizianum)))	((((Dictyosperma_album	(((Dypsis_decaryi	(Heterospathe_cagayanensis	Hydriastele_microspadix))	(Kentiopsis_piersoniorum	Burretiokentia_grandiflora))	Veitchia_spiralis))	((Oenocarpus_bataua	Oenocarpus_minor)	Prestoea_acuminata))	Geonoma_undata)	(Manicaria_saccifera	(Iriartea_deltoidea	Pelagodoxa_henryana))))	((Roystonea_regia	(Leopoldinia_pulchra	Elaeis_oleifera))	(Bactris_major	(Attalea_speciosa	(Reinhardtia_simplex	(Reinhardtia_latisecta	Reinhardtia_paiewonskiana))))))	(Nypa_fruticans	Chamaedorea_seifrizii))))))	Kingia_australis);
((Sabal_domingensis	((Nypa_fruticans	Calamus_caryotoides)	((Pseudophoenix_vinifera	(((Iriartea_deltoidea	(((Reinhardtia_gracilis	Sclerosperma_profizianum)	Podococcus_barteri)	(((Orania_palindan	((Oenocarpus_bataua	Oenocarpus_minor)	Prestoea_acuminata))	(Geonoma_undata	(Pelagodoxa_henryana	(((Veitchia_spiralis	((Hydriastele_microspadix	(Dypsis_decaryi	Heterospathe_cagayanensis))	Burretiokentia_grandiflora))	Dictyosperma_album)	Kentiopsis_piersoniorum))))	Manicaria_saccifera)))	(Roystonea_regia	((Bactris_major	Leopoldinia_pulchra)	((Elaeis_oleifera	Attalea_speciosa)	(Reinhardtia_simplex	(Reinhardtia_latisecta	Reinhardtia_paiewonskiana))))))	Chamaedorea_seifrizii))	Serenoa_repens)))	Kingia_australis);
((((Sabal_domingensis	((Pseudophoenix_vinifera	(Sclerosperma_profizianum	(((((Podococcus_barteri	((((Oenocarpus_bataua	Oenocarpus_minor)	Prestoea_acuminata)	Pelagodoxa_henryana)	Geonoma_undata))	(Iriartea_deltoidea	Orania_palindan))	(Manicaria_saccifera	((Dictyosperma_album	Kentiopsis_piersoniorum)	((Veitchia_spiralis	((Dypsis_decaryi	Heterospathe_cagayanensis)	Burretiokentia_grandiflora))	Hydriastele_microspadix))))	Roystonea_regia)	((Bactris_major	Leopoldinia_pulchra)	((Chamaedorea_seifrizii	(Elaeis_oleifera	Attalea_speciosa))	(Reinhardtia_simplex	(Reinhardtia_latisecta	Reinhardtia_paiewonskiana)))))))	(Nypa_fruticans	Calamus_caryotoides)))	Serenoa_repens)	Reinhardtia_gracilis)	Kingia_australis);
(((Sabal_domingensis	((((Pseudophoenix_vinifera	((((Orania_palindan	(Reinhardtia_gracilis	Sclerosperma_profizianum))	Podococcus_barteri)	(((Leopoldinia_pulchra	(Elaeis_oleifera	Attalea_speciosa))	(Reinhardtia_simplex	(Reinhardtia_latisecta	Reinhardtia_paiewonskiana)))	Bactris_major))	((((Manicaria_saccifera	Geonoma_undata)	(Pelagodoxa_henryana	(Kentiopsis_piersoniorum	(Dictyosperma_album	(Veitchia_spiralis	((Heterospathe_cagayanensis	Hydriastele_microspadix)	(Dypsis_decaryi	Burretiokentia_grandiflora)))))))	((Oenocarpus_bataua	Oenocarpus_minor)	Prestoea_acuminata))	(Iriartea_deltoidea	Roystonea_regia))))	Calamus_caryotoides)	Chamaedorea_seifrizii)	Serenoa_repens))	Nypa_fruticans)	Kingia_australis);
((Sabal_domingensis	((((((Manicaria_saccifera	(Geonoma_undata	(((Orania_palindan	Nypa_fruticans)	Sclerosperma_profizianum)	(Podococcus_barteri	((Oenocarpus_bataua	Oenocarpus_minor)	Prestoea_acuminata)))))	((Iriartea_deltoidea	Pelagodoxa_henryana)	(Veitchia_spiralis	((((Reinhardtia_gracilis	Chamaedorea_seifrizii)	(Burretiokentia_grandiflora	Kentiopsis_piersoniorum))	(Hydriastele_microspadix	(Dypsis_decaryi	Heterospathe_cagayanensis)))	Dictyosperma_album))))	(((Leopoldinia_pulchra	Elaeis_oleifera)	Roystonea_regia)	(((Reinhardtia_simplex	(Reinhardtia_latisecta	Reinhardtia_paiewonskiana))	Attalea_speciosa)	Bactris_major)))	Pseudophoenix_vinifera)	Calamus_caryotoides)	Serenoa_repens))	Kingia_australis);
((Sabal_domingensis	((((((((Pelagodoxa_henryana	((Kentiopsis_piersoniorum	(((Hydriastele_microspadix	(Dypsis_decaryi	Heterospathe_cagayanensis))	Veitchia_spiralis)	Dictyosperma_album))	Burretiokentia_grandiflora))	(Geonoma_undata	(Orania_palindan	((Chamaedorea_seifrizii	Prestoea_acuminata)	(Oenocarpus_bataua	Oenocarpus_minor)))))	Manicaria_saccifera)	(Podococcus_barteri	((Leopoldinia_pulchra	Elaeis_oleifera)	((Bactris_major	Roystonea_regia)	((Reinhardtia_simplex	(Reinhardtia_latisecta	Reinhardtia_paiewonskiana))	Attalea_speciosa)))))	(Iriartea_deltoidea	Sclerosperma_profizianum))	Pseudophoenix_vinifera)	((Reinhardtia_gracilis	Nypa_fruticans)	Calamus_caryotoides))	Serenoa_repens))	Kingia_australis);
((Serenoa_repens	((Sclerosperma_profizianum	((Roystonea_regia	(((Bactris_major	(Reinhardtia_simplex	(Reinhardtia_latisecta	Reinhardtia_paiewonskiana)))	(Leopoldinia_pulchra	(Elaeis_oleifera	Attalea_speciosa)))	((((((Heterospathe_cagayanensis	Hydriastele_microspadix)	Dypsis_decaryi)	(Veitchia_spiralis	(Burretiokentia_grandiflora	Dictyosperma_album)))	(Chamaedorea_seifrizii	Kentiopsis_piersoniorum))	(Pelagodoxa_henryana	(((Orania_palindan	(Prestoea_acuminata	(Oenocarpus_bataua	Oenocarpus_minor)))	Geonoma_undata)	Podococcus_barteri)))	Manicaria_saccifera)))	Iriartea_deltoidea))	(Pseudophoenix_vinifera	(Sabal_domingensis	((Reinhardtia_gracilis	Nypa_fruticans)	Calamus_caryotoides)))))	Kingia_australis);
((Sabal_domingensis	((Nypa_fruticans	Calamus_caryotoides)	(Serenoa_repens	(((Reinhardtia_gracilis	Chamaedorea_seifrizii)	((((Reinhardtia_simplex	(Reinhardtia_latisecta	Reinhardtia_paiewonskiana))	(Elaeis_oleifera	Attalea_speciosa))	(((((((Heterospathe_cagayanensis	Hydriastele_microspadix)	Dypsis_decaryi)	(Veitchia_spiralis	((Burretiokentia_grandiflora	Kentiopsis_piersoniorum)	Dictyosperma_album)))	((Prestoea_acuminata	(Oenocarpus_bataua	Oenocarpus_minor))	(Geonoma_undata	(Orania_palindan	Podococcus_barteri))))	Manicaria_saccifera)	(Leopoldinia_pulchra	Pelagodoxa_henryana))	(Iriartea_deltoidea	Roystonea_regia)))	(Sclerosperma_profizianum	Bactris_major)))	Pseudophoenix_vinifera))))	Kingia_australis);
((Sabal_domingensis	(Serenoa_repens	(((((((Chamaedorea_seifrizii	(((Dictyosperma_album	Veitchia_spiralis)	((Heterospathe_cagayanensis	Dypsis_decaryi)	(Nypa_fruticans	Hydriastele_microspadix)))	(Burretiokentia_grandiflora	Kentiopsis_piersoniorum)))	((Pelagodoxa_henryana	(Podococcus_barteri	(Prestoea_acuminata	(Oenocarpus_bataua	Oenocarpus_minor))))	(Geonoma_undata	Orania_palindan)))	Manicaria_saccifera)	(Iriartea_deltoidea	Roystonea_regia))	((Reinhardtia_gracilis	Sclerosperma_profizianum)	(Leopoldinia_pulchra	(Bactris_major	((Reinhardtia_simplex	(Reinhardtia_latisecta	Reinhardtia_paiewonskiana))	(Elaeis_oleifera	Attalea_speciosa))))))	Pseudophoenix_vinifera)	Calamus_caryotoides)))	Kingia_australis);
(((Sabal_domingensis	((((((Elaeis_oleifera	Attalea_speciosa)	((((Reinhardtia_paiewonskiana	Reinhardtia_latisecta)	Reinhardtia_simplex)	Bactris_major)	(((Reinhardtia_gracilis	Sclerosperma_profizianum)	((Roystonea_regia	Iriartea_deltoidea)	((Manicaria_saccifera	((Pelagodoxa_henryana	(Podococcus_barteri	(Orania_palindan	(Prestoea_acuminata	(Oenocarpus_minor	Oenocarpus_bataua)))))	Geonoma_undata))	(((Dictyosperma_album	((Burretiokentia_grandiflora	(Dypsis_decaryi	Heterospathe_cagayanensis))	Veitchia_spiralis))	Hydriastele_microspadix)	Kentiopsis_piersoniorum))))	Leopoldinia_pulchra)))	Chamaedorea_seifrizii)	Serenoa_repens)	Pseudophoenix_vinifera)	Calamus_caryotoides))	Nypa_fruticans)	Kingia_australis);
((Sabal_domingensis	((Serenoa_repens	(Pseudophoenix_vinifera	((Elaeis_oleifera	Attalea_speciosa)	((((((Reinhardtia_paiewonskiana	Reinhardtia_latisecta)	Reinhardtia_simplex)	Bactris_major)	((Manicaria_saccifera	(Leopoldinia_pulchra	(((Dictyosperma_album	Veitchia_spiralis)	((Dypsis_decaryi	((Kentiopsis_piersoniorum	Hydriastele_microspadix)	Heterospathe_cagayanensis))	Burretiokentia_grandiflora))	((Pelagodoxa_henryana	(Podococcus_barteri	(Orania_palindan	(Prestoea_acuminata	(Oenocarpus_minor	Oenocarpus_bataua)))))	Geonoma_undata))))	Iriartea_deltoidea))	Sclerosperma_profizianum)	((Reinhardtia_gracilis	Chamaedorea_seifrizii)	Roystonea_regia)))))	(Nypa_fruticans	Calamus_caryotoides)))	Kingia_australis);
((Sabal_domingensis	(Serenoa_repens	(((Geonoma_undata	(((Podococcus_barteri	(Orania_palindan	(Prestoea_acuminata	(Oenocarpus_minor	Oenocarpus_bataua))))	(Manicaria_saccifera	(((Reinhardtia_gracilis	((Attalea_speciosa	((Reinhardtia_paiewonskiana	Reinhardtia_latisecta)	Reinhardtia_simplex))	Bactris_major))	(Leopoldinia_pulchra	Elaeis_oleifera))	(Pseudophoenix_vinifera	(Pelagodoxa_henryana	(Chamaedorea_seifrizii	((((Hydriastele_microspadix	Heterospathe_cagayanensis)	(Veitchia_spiralis	(Dictyosperma_album	Burretiokentia_grandiflora)))	Dypsis_decaryi)	Kentiopsis_piersoniorum)))))))	(Iriartea_deltoidea	Roystonea_regia)))	Sclerosperma_profizianum)	(Nypa_fruticans	Calamus_caryotoides))))	Kingia_australis);
((Sabal_domingensis	((Pseudophoenix_vinifera	((((Orania_palindan	((Chamaedorea_seifrizii	(Oenocarpus_minor	Oenocarpus_bataua))	Prestoea_acuminata))	(Iriartea_deltoidea	Roystonea_regia))	(((((Reinhardtia_paiewonskiana	Reinhardtia_latisecta)	Reinhardtia_simplex)	((Serenoa_repens	Geonoma_undata)	((Pelagodoxa_henryana	(((Dypsis_decaryi	((Nypa_fruticans	Hydriastele_microspadix)	Heterospathe_cagayanensis))	((Dictyosperma_album	Burretiokentia_grandiflora)	Veitchia_spiralis))	Kentiopsis_piersoniorum))	(Leopoldinia_pulchra	Manicaria_saccifera))))	((Reinhardtia_gracilis	Sclerosperma_profizianum)	Podococcus_barteri))	Bactris_major))	(Elaeis_oleifera	Attalea_speciosa)))	Calamus_caryotoides))	Kingia_australis);
((Calamus_caryotoides	(Sabal_domingensis	(Pseudophoenix_vinifera	((((Elaeis_oleifera	Attalea_speciosa)	((Reinhardtia_paiewonskiana	Reinhardtia_latisecta)	Reinhardtia_simplex))	((Manicaria_saccifera	(((((Burretiokentia_grandiflora	Leopoldinia_pulchra)	Serenoa_repens)	Iriartea_deltoidea)	(Pelagodoxa_henryana	Roystonea_regia))	(Chamaedorea_seifrizii	((((Reinhardtia_gracilis	Nypa_fruticans)	Hydriastele_microspadix)	((Dypsis_decaryi	Heterospathe_cagayanensis)	(Dictyosperma_album	Kentiopsis_piersoniorum)))	Veitchia_spiralis))))	(((Oenocarpus_minor	Oenocarpus_bataua)	Prestoea_acuminata)	(Geonoma_undata	(Podococcus_barteri	(Sclerosperma_profizianum	Orania_palindan))))))	Bactris_major))))	Kingia_australis);
(((Calamus_caryotoides	Sabal_domingensis)	((Pseudophoenix_vinifera	(((Iriartea_deltoidea	Roystonea_regia)	(Bactris_major	(Reinhardtia_gracilis	Sclerosperma_profizianum)))	((((Geonoma_undata	(Pelagodoxa_henryana	(((Oenocarpus_minor	Oenocarpus_bataua)	Prestoea_acuminata)	((Burretiokentia_grandiflora	Leopoldinia_pulchra)	(Chamaedorea_seifrizii	((Veitchia_spiralis	(((Dypsis_decaryi	Heterospathe_cagayanensis)	Kentiopsis_piersoniorum)	Dictyosperma_album))	(Nypa_fruticans	Hydriastele_microspadix)))))))	(Orania_palindan	Podococcus_barteri))	Manicaria_saccifera)	(Elaeis_oleifera	(Attalea_speciosa	((Reinhardtia_paiewonskiana	Reinhardtia_latisecta)	Reinhardtia_simplex))))))	Serenoa_repens))	Kingia_australis);
((Sabal_domingensis	(((Pseudophoenix_vinifera	((((Leopoldinia_pulchra	(Elaeis_oleifera	Attalea_speciosa))	(Bactris_major	((Reinhardtia_paiewonskiana	Reinhardtia_latisecta)	Reinhardtia_simplex)))	(Sclerosperma_profizianum	((((((((Chamaedorea_seifrizii	Oenocarpus_minor)	Oenocarpus_bataua)	Prestoea_acuminata)	((Dictyosperma_album	((Dypsis_decaryi	Heterospathe_cagayanensis)	(((Reinhardtia_gracilis	Nypa_fruticans)	Hydriastele_microspadix)	(Kentiopsis_piersoniorum	Burretiokentia_grandiflora))))	Veitchia_spiralis))	Geonoma_undata)	Orania_palindan)	(Manicaria_saccifera	(Iriartea_deltoidea	Pelagodoxa_henryana)))	Podococcus_barteri)))	Roystonea_regia))	Serenoa_repens)	Calamus_caryotoides))	Kingia_australis);
((Sabal_domingensis	(Serenoa_repens	(Calamus_caryotoides	(Pseudophoenix_vinifera	((((Manicaria_saccifera	Iriartea_deltoidea)	(Leopoldinia_pulchra	((((Dictyosperma_album	((Dypsis_decaryi	Heterospathe_cagayanensis)	Veitchia_spiralis))	(Burretiokentia_grandiflora	(Nypa_fruticans	Hydriastele_microspadix)))	Kentiopsis_piersoniorum)	(Pelagodoxa_henryana	((Geonoma_undata	Orania_palindan)	(Podococcus_barteri	((Oenocarpus_minor	Oenocarpus_bataua)	Prestoea_acuminata)))))))	(((Roystonea_regia	(Elaeis_oleifera	(Attalea_speciosa	((Reinhardtia_paiewonskiana	Reinhardtia_latisecta)	Reinhardtia_simplex))))	Bactris_major)	(Reinhardtia_gracilis	Sclerosperma_profizianum)))	Chamaedorea_seifrizii)))))	Kingia_australis);
((Bactris_major	(Roystonea_regia	((((((Chamaedorea_seifrizii	(Sabal_domingensis	(Nypa_fruticans	Calamus_caryotoides)))	Serenoa_repens)	Pseudophoenix_vinifera)	((Orania_palindan	(Reinhardtia_gracilis	Sclerosperma_profizianum))	((Manicaria_saccifera	(Leopoldinia_pulchra	((Podococcus_barteri	((Oenocarpus_minor	Oenocarpus_bataua)	Prestoea_acuminata))	(Geonoma_undata	(((((Hydriastele_microspadix	Heterospathe_cagayanensis)	Veitchia_spiralis)	(Burretiokentia_grandiflora	Dictyosperma_album))	Dypsis_decaryi)	Kentiopsis_piersoniorum)))))	(Iriartea_deltoidea	Pelagodoxa_henryana))))	((Reinhardtia_paiewonskiana	Reinhardtia_latisecta)	Reinhardtia_simplex))	(Attalea_speciosa	Elaeis_oleifera))))	Kingia_australis);
((Serenoa_repens	((Pseudophoenix_vinifera	(((Chamaedorea_seifrizii	(((Bactris_major	((Reinhardtia_paiewonskiana	Reinhardtia_latisecta)	Reinhardtia_simplex))	Leopoldinia_pulchra)	((Podococcus_barteri	(Orania_palindan	(Reinhardtia_gracilis	Sclerosperma_profizianum)))	((Manicaria_saccifera	(Pelagodoxa_henryana	((((Dypsis_decaryi	(Hydriastele_microspadix	Heterospathe_cagayanensis))	(Burretiokentia_grandiflora	Veitchia_spiralis))	Dictyosperma_album)	Kentiopsis_piersoniorum)))	(((Oenocarpus_minor	Oenocarpus_bataua)	Prestoea_acuminata)	Geonoma_undata)))))	(Attalea_speciosa	Elaeis_oleifera))	(Iriartea_deltoidea	Roystonea_regia)))	(Sabal_domingensis	(Nypa_fruticans	Calamus_caryotoides))))	Kingia_australis);
((Sabal_domingensis	(Serenoa_repens	(Calamus_caryotoides	((Iriartea_deltoidea	((((Manicaria_saccifera	((Geonoma_undata	(((Oenocarpus_bataua	Oenocarpus_minor)	Prestoea_acuminata)	(Podococcus_barteri	Orania_palindan)))	((Burretiokentia_grandiflora	Kentiopsis_piersoniorum)	(((Nypa_fruticans	Veitchia_spiralis)	Dictyosperma_album)	(Hydriastele_microspadix	(Heterospathe_cagayanensis	Dypsis_decaryi))))))	Pelagodoxa_henryana)	(Reinhardtia_gracilis	Sclerosperma_profizianum))	((Bactris_major	(((Leopoldinia_pulchra	Elaeis_oleifera)	Roystonea_regia)	Chamaedorea_seifrizii))	(Attalea_speciosa	(Reinhardtia_simplex	(Reinhardtia_paiewonskiana	Reinhardtia_latisecta))))))	Pseudophoenix_vinifera))))	Kingia_australis);
((Sabal_domingensis	(Calamus_caryotoides	((((Podococcus_barteri	Roystonea_regia)	((((Iriartea_deltoidea	Orania_palindan)	((Geonoma_undata	(Pelagodoxa_henryana	(((Oenocarpus_bataua	Oenocarpus_minor)	Prestoea_acuminata)	(((Dictyosperma_album	Veitchia_spiralis)	(((Reinhardtia_gracilis	Nypa_fruticans)	Hydriastele_microspadix)	(Burretiokentia_grandiflora	(Heterospathe_cagayanensis	Dypsis_decaryi))))	(Chamaedorea_seifrizii	Kentiopsis_piersoniorum)))))	Manicaria_saccifera))	Sclerosperma_profizianum)	(Bactris_major	(Leopoldinia_pulchra	((Reinhardtia_simplex	(Reinhardtia_paiewonskiana	Reinhardtia_latisecta))	(Elaeis_oleifera	Attalea_speciosa))))))	Pseudophoenix_vinifera)	Serenoa_repens)))	Kingia_australis);
((Sabal_domingensis	(Calamus_caryotoides	((((Bactris_major	Sclerosperma_profizianum)	((Roystonea_regia	Iriartea_deltoidea)	((Elaeis_oleifera	((Reinhardtia_simplex	(Reinhardtia_paiewonskiana	Reinhardtia_latisecta))	Attalea_speciosa))	((Podococcus_barteri	Orania_palindan)	(((Leopoldinia_pulchra	(Dictyosperma_album	(((((Reinhardtia_gracilis	Chamaedorea_seifrizii)	Kentiopsis_piersoniorum)	Burretiokentia_grandiflora)	Veitchia_spiralis)	((Heterospathe_cagayanensis	(Nypa_fruticans	Hydriastele_microspadix))	Dypsis_decaryi))))	Pelagodoxa_henryana)	(Manicaria_saccifera	(Geonoma_undata	((Oenocarpus_bataua	Oenocarpus_minor)	Prestoea_acuminata))))))))	Pseudophoenix_vinifera)	Serenoa_repens)))	Kingia_australis);
((Serenoa_repens	((Sabal_domingensis	Calamus_caryotoides)	((((Roystonea_regia	Iriartea_deltoidea)	(((((Reinhardtia_simplex	(Reinhardtia_paiewonskiana	Reinhardtia_latisecta))	Attalea_speciosa)	((Leopoldinia_pulchra	Elaeis_oleifera)	((((Veitchia_spiralis	((Heterospathe_cagayanensis	Dypsis_decaryi)	(Dictyosperma_album	(Kentiopsis_piersoniorum	Burretiokentia_grandiflora))))	(Nypa_fruticans	Hydriastele_microspadix))	(((Podococcus_barteri	Pelagodoxa_henryana)	((Oenocarpus_bataua	Oenocarpus_minor)	Prestoea_acuminata))	(Geonoma_undata	Orania_palindan)))	Manicaria_saccifera)))	(Sclerosperma_profizianum	Reinhardtia_gracilis))	Bactris_major))	Chamaedorea_seifrizii)	Pseudophoenix_vinifera)))	Kingia_australis);
((Calamus_caryotoides	((((((((Podococcus_barteri	(Sclerosperma_profizianum	Orania_palindan))	(((Roystonea_regia	Iriartea_deltoidea)	(Pelagodoxa_henryana	(((((Burretiokentia_grandiflora	Heterospathe_cagayanensis)	Hydriastele_microspadix)	Veitchia_spiralis)	(Dypsis_decaryi	Dictyosperma_album))	Kentiopsis_piersoniorum)))	((((Oenocarpus_bataua	Oenocarpus_minor)	Prestoea_acuminata)	Manicaria_saccifera)	Geonoma_undata)))	(Leopoldinia_pulchra	(Attalea_speciosa	Elaeis_oleifera)))	(Bactris_major	(Reinhardtia_simplex	(Reinhardtia_paiewonskiana	Reinhardtia_latisecta))))	Chamaedorea_seifrizii)	Pseudophoenix_vinifera)	(Reinhardtia_gracilis	Serenoa_repens))	(Nypa_fruticans	Sabal_domingensis)))	Kingia_australis);
((Sabal_domingensis	(((Nypa_fruticans	Calamus_caryotoides)	((((Leopoldinia_pulchra	((Podococcus_barteri	((Reinhardtia_gracilis	Sclerosperma_profizianum)	Orania_palindan))	(((Manicaria_saccifera	((((Hydriastele_microspadix	Heterospathe_cagayanensis)	Kentiopsis_piersoniorum)	((Dypsis_decaryi	Veitchia_spiralis)	(Burretiokentia_grandiflora	Dictyosperma_album)))	((Oenocarpus_bataua	Oenocarpus_minor)	Prestoea_acuminata)))	(Pelagodoxa_henryana	Geonoma_undata))	Iriartea_deltoidea)))	(Roystonea_regia	(Bactris_major	((Attalea_speciosa	Elaeis_oleifera)	(Reinhardtia_simplex	(Reinhardtia_paiewonskiana	Reinhardtia_latisecta))))))	Chamaedorea_seifrizii)	Pseudophoenix_vinifera))	Serenoa_repens))	Kingia_australis);
((Sabal_domingensis	((Nypa_fruticans	Calamus_caryotoides)	((((((Reinhardtia_gracilis	Sclerosperma_profizianum)	(((Manicaria_saccifera	(Geonoma_undata	(Pelagodoxa_henryana	((((Veitchia_spiralis	(Kentiopsis_piersoniorum	Dictyosperma_album))	(Hydriastele_microspadix	(Heterospathe_cagayanensis	Dypsis_decaryi)))	Burretiokentia_grandiflora)	((Oenocarpus_bataua	Oenocarpus_minor)	Prestoea_acuminata)))))	(Iriartea_deltoidea	Orania_palindan))	Podococcus_barteri))	((Leopoldinia_pulchra	(Roystonea_regia	Bactris_major))	((Attalea_speciosa	Elaeis_oleifera)	(Reinhardtia_simplex	(Reinhardtia_paiewonskiana	Reinhardtia_latisecta)))))	Chamaedorea_seifrizii)	Pseudophoenix_vinifera)	Serenoa_repens)))	Kingia_australis);
(((Sabal_domingensis	(Serenoa_repens	(Calamus_caryotoides	((((Roystonea_regia	Iriartea_deltoidea)	((Pelagodoxa_henryana	((((Veitchia_spiralis	Dictyosperma_album)	(Kentiopsis_piersoniorum	(Hydriastele_microspadix	(Heterospathe_cagayanensis	Dypsis_decaryi))))	Burretiokentia_grandiflora)	((Oenocarpus_bataua	Oenocarpus_minor)	Prestoea_acuminata)))	(Manicaria_saccifera	Geonoma_undata)))	((Bactris_major	((Leopoldinia_pulchra	((Chamaedorea_seifrizii	Attalea_speciosa)	Elaeis_oleifera))	(Reinhardtia_simplex	(Reinhardtia_paiewonskiana	Reinhardtia_latisecta))))	((Nypa_fruticans	Podococcus_barteri)	(Orania_palindan	Sclerosperma_profizianum))))	Pseudophoenix_vinifera))))	Reinhardtia_gracilis)	Kingia_australis);
((Sabal_domingensis	(Serenoa_repens	((Nypa_fruticans	Calamus_caryotoides)	(((((Roystonea_regia	Iriartea_deltoidea)	(Pelagodoxa_henryana	((Kentiopsis_piersoniorum	((Veitchia_spiralis	Burretiokentia_grandiflora)	(Dictyosperma_album	(Hydriastele_microspadix	Heterospathe_cagayanensis))))	Dypsis_decaryi)))	((Leopoldinia_pulchra	Manicaria_saccifera)	((Geonoma_undata	(Chamaedorea_seifrizii	((Oenocarpus_bataua	Oenocarpus_minor)	Prestoea_acuminata)))	(Podococcus_barteri	(Orania_palindan	(Reinhardtia_gracilis	Sclerosperma_profizianum))))))	(((Attalea_speciosa	Elaeis_oleifera)	(Reinhardtia_simplex	(Reinhardtia_paiewonskiana	Reinhardtia_latisecta)))	Bactris_major))	Pseudophoenix_vinifera))))	Kingia_australis);
(((Sabal_domingensis	(Calamus_caryotoides	((((Attalea_speciosa	((Chamaedorea_seifrizii	((Iriartea_deltoidea	((Elaeis_oleifera	Leopoldinia_pulchra)	Manicaria_saccifera))	(((Kentiopsis_piersoniorum	(Dypsis_decaryi	((Hydriastele_microspadix	Heterospathe_cagayanensis)	(Veitchia_spiralis	(Dictyosperma_album	Burretiokentia_grandiflora)))))	((Podococcus_barteri	Pelagodoxa_henryana)	(Geonoma_undata	(Orania_palindan	((Oenocarpus_bataua	Oenocarpus_minor)	Prestoea_acuminata)))))	(Reinhardtia_gracilis	Sclerosperma_profizianum))))	(Reinhardtia_simplex	(Reinhardtia_paiewonskiana	Reinhardtia_latisecta))))	(Bactris_major	Roystonea_regia))	Pseudophoenix_vinifera)	Serenoa_repens)))	Nypa_fruticans)	Kingia_australis);
((((Nypa_fruticans	Calamus_caryotoides)	(Serenoa_repens	(Chamaedorea_seifrizii	((Bactris_major	((Roystonea_regia	Iriartea_deltoidea)	((Leopoldinia_pulchra	((((Geonoma_undata	((Prestoea_acuminata	(Oenocarpus_minor	Oenocarpus_bataua))	((Sclerosperma_profizianum	Podococcus_barteri)	Orania_palindan)))	Pelagodoxa_henryana)	(Kentiopsis_piersoniorum	((Burretiokentia_grandiflora	(Dypsis_decaryi	(Hydriastele_microspadix	Heterospathe_cagayanensis)))	(Dictyosperma_album	Veitchia_spiralis))))	Manicaria_saccifera))	((Elaeis_oleifera	Attalea_speciosa)	(Reinhardtia_gracilis	(Reinhardtia_simplex	(Reinhardtia_latisecta	Reinhardtia_paiewonskiana)))))))	Pseudophoenix_vinifera))))	Sabal_domingensis)	Kingia_australis);
(((Serenoa_repens	(((((Reinhardtia_gracilis	Nypa_fruticans)	Chamaedorea_seifrizii)	((((Elaeis_oleifera	Attalea_speciosa)	(Reinhardtia_simplex	(Reinhardtia_latisecta	Reinhardtia_paiewonskiana)))	Bactris_major)	((Iriartea_deltoidea	(((Geonoma_undata	((Prestoea_acuminata	(Oenocarpus_minor	Oenocarpus_bataua))	(Podococcus_barteri	(Orania_palindan	Sclerosperma_profizianum))))	(Pelagodoxa_henryana	((Kentiopsis_piersoniorum	((((Dypsis_decaryi	Heterospathe_cagayanensis)	Hydriastele_microspadix)	(Dictyosperma_album	Veitchia_spiralis))	Burretiokentia_grandiflora))	Leopoldinia_pulchra)))	Manicaria_saccifera))	Roystonea_regia)))	Pseudophoenix_vinifera)	Calamus_caryotoides))	Sabal_domingensis)	Kingia_australis);
(((Serenoa_repens	(((((Roystonea_regia	Iriartea_deltoidea)	(Sclerosperma_profizianum	((Podococcus_barteri	Orania_palindan)	((Geonoma_undata	((Leopoldinia_pulchra	(Pelagodoxa_henryana	((Dictyosperma_album	(Veitchia_spiralis	((Dypsis_decaryi	(Heterospathe_cagayanensis	Hydriastele_microspadix))	Kentiopsis_piersoniorum)))	Burretiokentia_grandiflora)))	(Prestoea_acuminata	(Oenocarpus_minor	Oenocarpus_bataua))))	Manicaria_saccifera))))	(Bactris_major	((Chamaedorea_seifrizii	(Reinhardtia_simplex	(Reinhardtia_latisecta	Reinhardtia_paiewonskiana)))	((Elaeis_oleifera	Attalea_speciosa)	Reinhardtia_gracilis))))	Pseudophoenix_vinifera)	(Nypa_fruticans	Calamus_caryotoides)))	Sabal_domingensis)	Kingia_australis);
(((Sabal_domingensis	((Reinhardtia_gracilis	Nypa_fruticans)	Calamus_caryotoides))	(Serenoa_repens	((Roystonea_regia	((((((Attalea_speciosa	Geonoma_undata)	Orania_palindan)	(((Dypsis_decaryi	Veitchia_spiralis)	((Heterospathe_cagayanensis	Hydriastele_microspadix)	(Dictyosperma_album	(Kentiopsis_piersoniorum	Burretiokentia_grandiflora))))	((Elaeis_oleifera	Leopoldinia_pulchra)	(Podococcus_barteri	(Prestoea_acuminata	(Chamaedorea_seifrizii	(Oenocarpus_minor	Oenocarpus_bataua)))))))	(Manicaria_saccifera	(Reinhardtia_simplex	(Reinhardtia_latisecta	Reinhardtia_paiewonskiana))))	(Sclerosperma_profizianum	(Bactris_major	Pelagodoxa_henryana)))	Iriartea_deltoidea))	Pseudophoenix_vinifera)))	Kingia_australis);
(((Sabal_domingensis	((Nypa_fruticans	Calamus_caryotoides)	((Pseudophoenix_vinifera	Serenoa_repens)	((Sclerosperma_profizianum	Bactris_major)	(((Elaeis_oleifera	Leopoldinia_pulchra)	(Attalea_speciosa	(Reinhardtia_simplex	(Reinhardtia_latisecta	Reinhardtia_paiewonskiana))))	(((Chamaedorea_seifrizii	Roystonea_regia)	Iriartea_deltoidea)	((Orania_palindan	Podococcus_barteri)	((Pelagodoxa_henryana	(((Hydriastele_microspadix	((Dypsis_decaryi	Veitchia_spiralis)	((Dictyosperma_album	Burretiokentia_grandiflora)	Heterospathe_cagayanensis)))	Kentiopsis_piersoniorum)	(Geonoma_undata	(Prestoea_acuminata	(Oenocarpus_minor	Oenocarpus_bataua)))))	Manicaria_saccifera))))))))	Reinhardtia_gracilis)	Kingia_australis);
(((Sabal_domingensis	Serenoa_repens)	((Pseudophoenix_vinifera	((Roystonea_regia	((Bactris_major	(Attalea_speciosa	(Reinhardtia_simplex	(Reinhardtia_latisecta	Reinhardtia_paiewonskiana))))	((Elaeis_oleifera	Leopoldinia_pulchra)	(((Iriartea_deltoidea	Pelagodoxa_henryana)	(((Manicaria_saccifera	Geonoma_undata)	((Orania_palindan	Podococcus_barteri)	(Prestoea_acuminata	(Oenocarpus_minor	Oenocarpus_bataua))))	((((Hydriastele_microspadix	Heterospathe_cagayanensis)	Dypsis_decaryi)	((Burretiokentia_grandiflora	Dictyosperma_album)	Veitchia_spiralis))	Kentiopsis_piersoniorum)))	(Reinhardtia_gracilis	Sclerosperma_profizianum)))))	Chamaedorea_seifrizii))	(Nypa_fruticans	Calamus_caryotoides)))	Kingia_australis);
((Sabal_domingensis	(Serenoa_repens	((Pseudophoenix_vinifera	(((((Elaeis_oleifera	Leopoldinia_pulchra)	(((Iriartea_deltoidea	Pelagodoxa_henryana)	(((Geonoma_undata	(Podococcus_barteri	((Prestoea_acuminata	(Oenocarpus_minor	Oenocarpus_bataua))	Orania_palindan)))	(((Burretiokentia_grandiflora	((Hydriastele_microspadix	Heterospathe_cagayanensis)	Dypsis_decaryi))	(Dictyosperma_album	Veitchia_spiralis))	Kentiopsis_piersoniorum))	Manicaria_saccifera))	Sclerosperma_profizianum))	(Bactris_major	(Attalea_speciosa	(Reinhardtia_simplex	(Reinhardtia_latisecta	Reinhardtia_paiewonskiana)))))	Roystonea_regia)	(Reinhardtia_gracilis	Chamaedorea_seifrizii)))	(Nypa_fruticans	Calamus_caryotoides))))	Kingia_australis);
((Sabal_domingensis	(Serenoa_repens	((Pseudophoenix_vinifera	(((((Elaeis_oleifera	Leopoldinia_pulchra)	((((((Kentiopsis_piersoniorum	Burretiokentia_grandiflora)	((Hydriastele_microspadix	Heterospathe_cagayanensis)	Dypsis_decaryi))	(Dictyosperma_album	Veitchia_spiralis))	(Pelagodoxa_henryana	(Manicaria_saccifera	(((Prestoea_acuminata	(Oenocarpus_minor	Oenocarpus_bataua))	Orania_palindan)	(Geonoma_undata	Podococcus_barteri)))))	Iriartea_deltoidea)	Sclerosperma_profizianum))	(Bactris_major	(Reinhardtia_simplex	(Reinhardtia_latisecta	Reinhardtia_paiewonskiana))))	Attalea_speciosa)	((Reinhardtia_gracilis	Chamaedorea_seifrizii)	Roystonea_regia)))	(Nypa_fruticans	Calamus_caryotoides))))	Kingia_australis);
((Serenoa_repens	(((Pseudophoenix_vinifera	(((((Geonoma_undata	((((Hydriastele_microspadix	((Heterospathe_cagayanensis	Dypsis_decaryi)	Burretiokentia_grandiflora))	(Dictyosperma_album	Veitchia_spiralis))	Kentiopsis_piersoniorum)	(Pelagodoxa_henryana	(Prestoea_acuminata	(Oenocarpus_minor	(Chamaedorea_seifrizii	Oenocarpus_bataua))))))	Manicaria_saccifera)	(Orania_palindan	Iriartea_deltoidea))	(Reinhardtia_gracilis	Sclerosperma_profizianum))	(((Bactris_major	(Reinhardtia_simplex	(Reinhardtia_latisecta	Reinhardtia_paiewonskiana)))	((Podococcus_barteri	Attalea_speciosa)	(Elaeis_oleifera	Leopoldinia_pulchra)))	Roystonea_regia)))	(Nypa_fruticans	Calamus_caryotoides))	Sabal_domingensis))	Kingia_australis);
(((Serenoa_repens	((Pseudophoenix_vinifera	(((Elaeis_oleifera	Leopoldinia_pulchra)	(((Iriartea_deltoidea	(((Orania_palindan	(Reinhardtia_gracilis	Sclerosperma_profizianum))	Podococcus_barteri)	(Geonoma_undata	((((Dictyosperma_album	(Burretiokentia_grandiflora	Veitchia_spiralis))	((Hydriastele_microspadix	Heterospathe_cagayanensis)	Dypsis_decaryi))	Kentiopsis_piersoniorum)	(Prestoea_acuminata	(Oenocarpus_bataua	(Oenocarpus_minor	Chamaedorea_seifrizii)))))))	Manicaria_saccifera)	Pelagodoxa_henryana))	((Bactris_major	(Attalea_speciosa	(Reinhardtia_simplex	(Reinhardtia_latisecta	Reinhardtia_paiewonskiana))))	Roystonea_regia)))	(Nypa_fruticans	Calamus_caryotoides)))	Sabal_domingensis)	Kingia_australis);
((Sabal_domingensis	(((Pseudophoenix_vinifera	((Nypa_fruticans	((((((Elaeis_oleifera	Attalea_speciosa)	(Reinhardtia_simplex	(Reinhardtia_latisecta	Reinhardtia_paiewonskiana)))	Bactris_major)	Leopoldinia_pulchra)	Roystonea_regia)	((Reinhardtia_gracilis	Sclerosperma_profizianum)	(((Iriartea_deltoidea	Pelagodoxa_henryana)	(((Veitchia_spiralis	Dictyosperma_album)	(((Heterospathe_cagayanensis	Dypsis_decaryi)	Burretiokentia_grandiflora)	Hydriastele_microspadix))	Kentiopsis_piersoniorum))	(((Orania_palindan	Geonoma_undata)	(((Oenocarpus_minor	Oenocarpus_bataua)	Prestoea_acuminata)	Podococcus_barteri))	Manicaria_saccifera)))))	Chamaedorea_seifrizii))	Serenoa_repens)	Calamus_caryotoides))	Kingia_australis);
((Sabal_domingensis	(((Pseudophoenix_vinifera	((((((Reinhardtia_simplex	(Reinhardtia_latisecta	Reinhardtia_paiewonskiana))	Attalea_speciosa)	Bactris_major)	(Elaeis_oleifera	Leopoldinia_pulchra))	((Reinhardtia_gracilis	Sclerosperma_profizianum)	((Roystonea_regia	Iriartea_deltoidea)	(Pelagodoxa_henryana	((((Veitchia_spiralis	Hydriastele_microspadix)	((Dictyosperma_album	(Heterospathe_cagayanensis	Dypsis_decaryi))	(Kentiopsis_piersoniorum	Burretiokentia_grandiflora)))	(((Oenocarpus_minor	Oenocarpus_bataua)	Prestoea_acuminata)	((Orania_palindan	Podococcus_barteri)	Geonoma_undata)))	Manicaria_saccifera)))))	(Nypa_fruticans	Chamaedorea_seifrizii)))	Serenoa_repens)	Calamus_caryotoides))	Kingia_australis);
((Sabal_domingensis	((Serenoa_repens	(((Pseudophoenix_vinifera	(((Roystonea_regia	((Pelagodoxa_henryana	((((((Hydriastele_microspadix	Veitchia_spiralis)	(Dictyosperma_album	(Kentiopsis_piersoniorum	Burretiokentia_grandiflora)))	(Heterospathe_cagayanensis	Dypsis_decaryi))	((Oenocarpus_minor	Oenocarpus_bataua)	Prestoea_acuminata))	Geonoma_undata)	Manicaria_saccifera))	((Iriartea_deltoidea	Orania_palindan)	Podococcus_barteri)))	(((Reinhardtia_simplex	(Reinhardtia_latisecta	Reinhardtia_paiewonskiana))	Attalea_speciosa)	Bactris_major))	((Elaeis_oleifera	Leopoldinia_pulchra)	(Reinhardtia_gracilis	Sclerosperma_profizianum))))	Chamaedorea_seifrizii)	Calamus_caryotoides))	Nypa_fruticans))	Kingia_australis);
(((Sabal_domingensis	(Serenoa_repens	((((Iriartea_deltoidea	Roystonea_regia)	((((((Pelagodoxa_henryana	((Burretiokentia_grandiflora	(((Heterospathe_cagayanensis	Hydriastele_microspadix)	((Dictyosperma_album	Kentiopsis_piersoniorum)	Veitchia_spiralis))	Dypsis_decaryi))	((Oenocarpus_minor	Oenocarpus_bataua)	Prestoea_acuminata)))	(Geonoma_undata	Manicaria_saccifera))	(Orania_palindan	Podococcus_barteri))	(((Reinhardtia_simplex	(Reinhardtia_latisecta	Reinhardtia_paiewonskiana))	(Chamaedorea_seifrizii	(Attalea_speciosa	Elaeis_oleifera)))	Leopoldinia_pulchra))	Bactris_major)	Sclerosperma_profizianum))	Pseudophoenix_vinifera)	(Nypa_fruticans	Calamus_caryotoides))))	Reinhardtia_gracilis)	Kingia_australis);
((Sabal_domingensis	(Calamus_caryotoides	(Serenoa_repens	((((((((Nypa_fruticans	Hydriastele_microspadix)	(Heterospathe_cagayanensis	Dypsis_decaryi))	(Veitchia_spiralis	(Dictyosperma_album	(Burretiokentia_grandiflora	(Chamaedorea_seifrizii	Kentiopsis_piersoniorum)))))	((Oenocarpus_minor	Oenocarpus_bataua)	Prestoea_acuminata))	(Geonoma_undata	(Orania_palindan	Podococcus_barteri)))	Manicaria_saccifera)	(Pseudophoenix_vinifera	((Elaeis_oleifera	Leopoldinia_pulchra)	((Reinhardtia_simplex	(Reinhardtia_latisecta	Reinhardtia_paiewonskiana))	Attalea_speciosa))))	(Bactris_major	((Reinhardtia_gracilis	Sclerosperma_profizianum)	(Iriartea_deltoidea	(Pelagodoxa_henryana	Roystonea_regia))))))))	Kingia_australis);
((((Serenoa_repens	((((((Reinhardtia_gracilis	Sclerosperma_profizianum)	((((Kentiopsis_piersoniorum	(((Hydriastele_microspadix	(Burretiokentia_grandiflora	(Heterospathe_cagayanensis	Dypsis_decaryi)))	(Nypa_fruticans	Veitchia_spiralis))	Dictyosperma_album))	((Oenocarpus_bataua	(Chamaedorea_seifrizii	Oenocarpus_minor))	Prestoea_acuminata))	(Geonoma_undata	(Orania_palindan	Podococcus_barteri)))	((Iriartea_deltoidea	(Pelagodoxa_henryana	Roystonea_regia))	Manicaria_saccifera)))	(Bactris_major	(Reinhardtia_simplex	(Reinhardtia_latisecta	Reinhardtia_paiewonskiana))))	Leopoldinia_pulchra)	(Elaeis_oleifera	Attalea_speciosa))	Pseudophoenix_vinifera))	Calamus_caryotoides)	Sabal_domingensis)	Kingia_australis);
((((Serenoa_repens	(((((Sclerosperma_profizianum	(((Geonoma_undata	Orania_palindan)	((((Hydriastele_microspadix	(Burretiokentia_grandiflora	(Heterospathe_cagayanensis	Dypsis_decaryi)))	(Veitchia_spiralis	Dictyosperma_album))	Kentiopsis_piersoniorum)	(Podococcus_barteri	(((Oenocarpus_bataua	Oenocarpus_minor)	Prestoea_acuminata)	(Reinhardtia_gracilis	Chamaedorea_seifrizii)))))	(Manicaria_saccifera	(Iriartea_deltoidea	Pelagodoxa_henryana))))	Leopoldinia_pulchra)	(Bactris_major	(Reinhardtia_simplex	(Reinhardtia_latisecta	Reinhardtia_paiewonskiana))))	(Roystonea_regia	(Elaeis_oleifera	Attalea_speciosa)))	Pseudophoenix_vinifera))	Calamus_caryotoides)	(Nypa_fruticans	Sabal_domingensis))	Kingia_australis);
((Serenoa_repens	((((((((Manicaria_saccifera	((Pelagodoxa_henryana	(((Dictyosperma_album	(Veitchia_spiralis	(Burretiokentia_grandiflora	(Heterospathe_cagayanensis	Dypsis_decaryi))))	(Nypa_fruticans	Hydriastele_microspadix))	Kentiopsis_piersoniorum))	Leopoldinia_pulchra))	(((Oenocarpus_bataua	Oenocarpus_minor)	(Prestoea_acuminata	Chamaedorea_seifrizii))	Geonoma_undata))	Podococcus_barteri)	((Reinhardtia_simplex	(Reinhardtia_latisecta	Reinhardtia_paiewonskiana))	(Bactris_major	(Reinhardtia_gracilis	Sclerosperma_profizianum))))	((Iriartea_deltoidea	Roystonea_regia)	(Orania_palindan	(Elaeis_oleifera	Attalea_speciosa))))	Pseudophoenix_vinifera)	Calamus_caryotoides)	Sabal_domingensis))	Kingia_australis);
((Bactris_major	((((Iriartea_deltoidea	Roystonea_regia)	(Manicaria_saccifera	((((Dictyosperma_album	Veitchia_spiralis)	((Burretiokentia_grandiflora	(Heterospathe_cagayanensis	Dypsis_decaryi))	Hydriastele_microspadix))	Kentiopsis_piersoniorum)	((Orania_palindan	Geonoma_undata)	((Podococcus_barteri	((Oenocarpus_bataua	Oenocarpus_minor)	Prestoea_acuminata))	Pelagodoxa_henryana)))))	((Pseudophoenix_vinifera	((Nypa_fruticans	Calamus_caryotoides)	(Sabal_domingensis	Serenoa_repens)))	(Reinhardtia_gracilis	Sclerosperma_profizianum)))	(Leopoldinia_pulchra	(Chamaedorea_seifrizii	((Reinhardtia_simplex	(Reinhardtia_latisecta	Reinhardtia_paiewonskiana))	(Elaeis_oleifera	Attalea_speciosa))))))	Kingia_australis);
((Serenoa_repens	((((((Elaeis_oleifera	Attalea_speciosa)	(Roystonea_regia	((Bactris_major	(Reinhardtia_simplex	(Reinhardtia_latisecta	Reinhardtia_paiewonskiana)))	((Manicaria_saccifera	(((Podococcus_barteri	((Oenocarpus_bataua	Oenocarpus_minor)	Prestoea_acuminata))	(Geonoma_undata	(Sclerosperma_profizianum	Orania_palindan)))	(Iriartea_deltoidea	(Pelagodoxa_henryana	(((Dictyosperma_album	Veitchia_spiralis)	((Burretiokentia_grandiflora	(Heterospathe_cagayanensis	Dypsis_decaryi))	((Reinhardtia_gracilis	Nypa_fruticans)	Hydriastele_microspadix)))	Kentiopsis_piersoniorum)))))	Leopoldinia_pulchra))))	Chamaedorea_seifrizii)	Pseudophoenix_vinifera)	Calamus_caryotoides)	Sabal_domingensis))	Kingia_australis);
((Sabal_domingensis	(Serenoa_repens	(Calamus_caryotoides	((Reinhardtia_gracilis	Chamaedorea_seifrizii)	(Pseudophoenix_vinifera	((Sclerosperma_profizianum	(Iriartea_deltoidea	Roystonea_regia))	(((Pelagodoxa_henryana	(((((Dictyosperma_album	(Heterospathe_cagayanensis	Dypsis_decaryi))	Veitchia_spiralis)	(Nypa_fruticans	Hydriastele_microspadix))	(Burretiokentia_grandiflora	Kentiopsis_piersoniorum))	(Podococcus_barteri	(((Prestoea_acuminata	(Oenocarpus_bataua	Oenocarpus_minor))	Orania_palindan)	Geonoma_undata))))	((Manicaria_saccifera	Reinhardtia_simplex)	(Bactris_major	(Reinhardtia_latisecta	Reinhardtia_paiewonskiana))))	((Leopoldinia_pulchra	Elaeis_oleifera)	Attalea_speciosa))))))))	Kingia_australis);
((Sabal_domingensis	(Serenoa_repens	(Calamus_caryotoides	(Chamaedorea_seifrizii	(((Leopoldinia_pulchra	Elaeis_oleifera)	((Attalea_speciosa	(Reinhardtia_simplex	(Reinhardtia_latisecta	Reinhardtia_paiewonskiana)))	(((Orania_palindan	(Nypa_fruticans	Podococcus_barteri))	(((Manicaria_saccifera	(Prestoea_acuminata	(Oenocarpus_bataua	Oenocarpus_minor)))	Geonoma_undata)	(Pelagodoxa_henryana	(((Heterospathe_cagayanensis	Dypsis_decaryi)	((Veitchia_spiralis	Dictyosperma_album)	(Burretiokentia_grandiflora	Hydriastele_microspadix)))	Kentiopsis_piersoniorum))))	(Bactris_major	((Reinhardtia_gracilis	Sclerosperma_profizianum)	(Iriartea_deltoidea	Roystonea_regia))))))	Pseudophoenix_vinifera)))))	Kingia_australis);
((Sabal_domingensis	(Serenoa_repens	(Calamus_caryotoides	((((((Reinhardtia_gracilis	Nypa_fruticans)	Chamaedorea_seifrizii)	((Elaeis_oleifera	Attalea_speciosa)	(Reinhardtia_simplex	(Reinhardtia_latisecta	Reinhardtia_paiewonskiana))))	(Leopoldinia_pulchra	Bactris_major))	((((Sclerosperma_profizianum	Orania_palindan)	Podococcus_barteri)	((((Prestoea_acuminata	(Oenocarpus_bataua	Oenocarpus_minor))	Geonoma_undata)	(Pelagodoxa_henryana	(((Dictyosperma_album	Burretiokentia_grandiflora)	(Veitchia_spiralis	(Dypsis_decaryi	(Hydriastele_microspadix	Heterospathe_cagayanensis))))	Kentiopsis_piersoniorum)))	Manicaria_saccifera))	(Iriartea_deltoidea	Roystonea_regia)))	Pseudophoenix_vinifera))))	Kingia_australis);
((Sabal_domingensis	(Calamus_caryotoides	(((Sclerosperma_profizianum	(((Leopoldinia_pulchra	(Chamaedorea_seifrizii	(Elaeis_oleifera	Attalea_speciosa)))	(Bactris_major	(Reinhardtia_simplex	(Reinhardtia_latisecta	Reinhardtia_paiewonskiana))))	(((Orania_palindan	Podococcus_barteri)	(((Prestoea_acuminata	(Oenocarpus_bataua	Oenocarpus_minor))	(Pelagodoxa_henryana	(Veitchia_spiralis	(Dictyosperma_album	(((Reinhardtia_gracilis	Nypa_fruticans)	Hydriastele_microspadix)	((Burretiokentia_grandiflora	Kentiopsis_piersoniorum)	(Dypsis_decaryi	Heterospathe_cagayanensis)))))))	(Manicaria_saccifera	Geonoma_undata)))	(Iriartea_deltoidea	Roystonea_regia))))	Pseudophoenix_vinifera)	Serenoa_repens)))	Kingia_australis);
((Sabal_domingensis	(Calamus_caryotoides	(((((Roystonea_regia	(Bactris_major	((Elaeis_oleifera	Attalea_speciosa)	(Reinhardtia_simplex	(Reinhardtia_latisecta	Reinhardtia_paiewonskiana)))))	(((((Iriartea_deltoidea	Orania_palindan)	Podococcus_barteri)	(((Geonoma_undata	(Prestoea_acuminata	(Oenocarpus_bataua	Oenocarpus_minor)))	(Pelagodoxa_henryana	(((Nypa_fruticans	Hydriastele_microspadix)	(Veitchia_spiralis	((Dictyosperma_album	Kentiopsis_piersoniorum)	(Dypsis_decaryi	Heterospathe_cagayanensis))))	Burretiokentia_grandiflora)))	Manicaria_saccifera))	Sclerosperma_profizianum)	Leopoldinia_pulchra))	(Reinhardtia_gracilis	Chamaedorea_seifrizii))	Pseudophoenix_vinifera)	Serenoa_repens)))	Kingia_australis);
((Serenoa_repens	((Sabal_domingensis	Calamus_caryotoides)	((((Attalea_speciosa	(Reinhardtia_simplex	(Reinhardtia_latisecta	Reinhardtia_paiewonskiana)))	(((Leopoldinia_pulchra	Elaeis_oleifera)	(((Pelagodoxa_henryana	(Roystonea_regia	Iriartea_deltoidea))	((((Hydriastele_microspadix	(Dypsis_decaryi	Heterospathe_cagayanensis))	(Burretiokentia_grandiflora	Dictyosperma_album))	(Nypa_fruticans	Veitchia_spiralis))	Kentiopsis_piersoniorum))	((Geonoma_undata	((Prestoea_acuminata	(Oenocarpus_bataua	Oenocarpus_minor))	(Orania_palindan	Podococcus_barteri)))	Manicaria_saccifera)))	(Bactris_major	(Reinhardtia_gracilis	Sclerosperma_profizianum))))	Chamaedorea_seifrizii)	Pseudophoenix_vinifera)))	Kingia_australis);
((Sabal_domingensis	(Calamus_caryotoides	((((Bactris_major	(Attalea_speciosa	(Reinhardtia_simplex	(Reinhardtia_latisecta	Reinhardtia_paiewonskiana))))	(((Pelagodoxa_henryana	(Roystonea_regia	Iriartea_deltoidea))	((Chamaedorea_seifrizii	Reinhardtia_gracilis)	(((Dypsis_decaryi	(Heterospathe_cagayanensis	(Nypa_fruticans	Hydriastele_microspadix)))	((Burretiokentia_grandiflora	Dictyosperma_album)	Veitchia_spiralis))	Kentiopsis_piersoniorum)))	((Geonoma_undata	((Prestoea_acuminata	(Oenocarpus_bataua	Oenocarpus_minor))	(Podococcus_barteri	(Sclerosperma_profizianum	Orania_palindan))))	Manicaria_saccifera)))	(Serenoa_repens	(Leopoldinia_pulchra	Elaeis_oleifera)))	Pseudophoenix_vinifera)))	Kingia_australis);
((Sabal_domingensis	(Calamus_caryotoides	(((((Chamaedorea_seifrizii	Attalea_speciosa)	((Bactris_major	(Reinhardtia_simplex	(Reinhardtia_latisecta	Reinhardtia_paiewonskiana)))	(((Manicaria_saccifera	(((((Nypa_fruticans	Hydriastele_microspadix)	(Veitchia_spiralis	Dictyosperma_album))	(Burretiokentia_grandiflora	(Heterospathe_cagayanensis	Dypsis_decaryi)))	Kentiopsis_piersoniorum)	((Pelagodoxa_henryana	(Prestoea_acuminata	(Oenocarpus_bataua	Oenocarpus_minor)))	((Podococcus_barteri	((Reinhardtia_gracilis	Sclerosperma_profizianum)	Orania_palindan))	Geonoma_undata))))	Iriartea_deltoidea)	(Leopoldinia_pulchra	Elaeis_oleifera))))	Roystonea_regia)	Pseudophoenix_vinifera)	Serenoa_repens)))	Kingia_australis);
((Sabal_domingensis	(Calamus_caryotoides	(Pseudophoenix_vinifera	(Serenoa_repens	(((Reinhardtia_gracilis	Sclerosperma_profizianum)	Bactris_major)	((Iriartea_deltoidea	Roystonea_regia)	((Attalea_speciosa	(Reinhardtia_simplex	(Reinhardtia_latisecta	Reinhardtia_paiewonskiana)))	((Manicaria_saccifera	(((((Dypsis_decaryi	(Heterospathe_cagayanensis	(Nypa_fruticans	Hydriastele_microspadix)))	(Burretiokentia_grandiflora	Dictyosperma_album))	Veitchia_spiralis)	(Chamaedorea_seifrizii	Kentiopsis_piersoniorum))	(((Prestoea_acuminata	(Oenocarpus_bataua	Oenocarpus_minor))	(Podococcus_barteri	Pelagodoxa_henryana))	(Orania_palindan	Geonoma_undata))))	(Leopoldinia_pulchra	Elaeis_oleifera)))))))))	Kingia_australis);
((Sabal_domingensis	((Calamus_caryotoides	(Pseudophoenix_vinifera	((Bactris_major	(Iriartea_deltoidea	Roystonea_regia))	((Attalea_speciosa	(Reinhardtia_simplex	(Reinhardtia_latisecta	Reinhardtia_paiewonskiana)))	(((Leopoldinia_pulchra	Elaeis_oleifera)	(Manicaria_saccifera	((Geonoma_undata	(((Burretiokentia_grandiflora	Kentiopsis_piersoniorum)	(((Dypsis_decaryi	Heterospathe_cagayanensis)	(Nypa_fruticans	Hydriastele_microspadix))	(Dictyosperma_album	Veitchia_spiralis)))	(Prestoea_acuminata	(Chamaedorea_seifrizii	(Oenocarpus_bataua	Oenocarpus_minor)))))	Pelagodoxa_henryana)))	(((Reinhardtia_gracilis	Sclerosperma_profizianum)	Orania_palindan)	Podococcus_barteri))))))	Serenoa_repens))	Kingia_australis);
((Sabal_domingensis	(Calamus_caryotoides	((Pseudophoenix_vinifera	(((Orania_palindan	(Iriartea_deltoidea	Roystonea_regia))	((Podococcus_barteri	((Reinhardtia_gracilis	Sclerosperma_profizianum)	Bactris_major))	(((Pelagodoxa_henryana	(Leopoldinia_pulchra	(Veitchia_spiralis	((Nypa_fruticans	Hydriastele_microspadix)	((Dypsis_decaryi	Heterospathe_cagayanensis)	(Dictyosperma_album	(Burretiokentia_grandiflora	Kentiopsis_piersoniorum)))))))	(Geonoma_undata	(((Reinhardtia_latisecta	Reinhardtia_paiewonskiana)	Reinhardtia_simplex)	(Prestoea_acuminata	(Chamaedorea_seifrizii	(Oenocarpus_bataua	Oenocarpus_minor))))))	Manicaria_saccifera)))	(Elaeis_oleifera	Attalea_speciosa)))	Serenoa_repens)))	Kingia_australis);
((Sabal_domingensis	(Calamus_caryotoides	((Pseudophoenix_vinifera	(((Iriartea_deltoidea	Roystonea_regia)	((((((Reinhardtia_latisecta	Reinhardtia_paiewonskiana)	Reinhardtia_simplex)	(Reinhardtia_gracilis	Sclerosperma_profizianum))	(Leopoldinia_pulchra	(Geonoma_undata	((Podococcus_barteri	Pelagodoxa_henryana)	((((Burretiokentia_grandiflora	(Dypsis_decaryi	Heterospathe_cagayanensis))	(Dictyosperma_album	Veitchia_spiralis))	(Nypa_fruticans	Hydriastele_microspadix))	Kentiopsis_piersoniorum)))))	(Bactris_major	Manicaria_saccifera))	((Elaeis_oleifera	Attalea_speciosa)	((Prestoea_acuminata	(Oenocarpus_bataua	Oenocarpus_minor))	Orania_palindan))))	Chamaedorea_seifrizii))	Serenoa_repens)))	Kingia_australis);
((Sabal_domingensis	(Calamus_caryotoides	((Pseudophoenix_vinifera	((Reinhardtia_gracilis	Sclerosperma_profizianum)	(((Elaeis_oleifera	Leopoldinia_pulchra)	(Bactris_major	(Attalea_speciosa	((Reinhardtia_latisecta	Reinhardtia_paiewonskiana)	Reinhardtia_simplex))))	((Manicaria_saccifera	((Prestoea_acuminata	((Chamaedorea_seifrizii	Oenocarpus_bataua)	Oenocarpus_minor))	(Geonoma_undata	(Pelagodoxa_henryana	(Veitchia_spiralis	((Nypa_fruticans	Hydriastele_microspadix)	(((Burretiokentia_grandiflora	(Dypsis_decaryi	Heterospathe_cagayanensis))	Kentiopsis_piersoniorum)	Dictyosperma_album)))))))	(Podococcus_barteri	(Orania_palindan	(Iriartea_deltoidea	Roystonea_regia)))))))	Serenoa_repens)))	Kingia_australis);
((Sabal_domingensis	((Nypa_fruticans	Calamus_caryotoides)	((Pseudophoenix_vinifera	((Leopoldinia_pulchra	((Bactris_major	Roystonea_regia)	((Elaeis_oleifera	Attalea_speciosa)	((Reinhardtia_latisecta	Reinhardtia_paiewonskiana)	Reinhardtia_simplex))))	((((Pelagodoxa_henryana	((Prestoea_acuminata	(((Reinhardtia_gracilis	Chamaedorea_seifrizii)	Oenocarpus_bataua)	Oenocarpus_minor))	(Veitchia_spiralis	((Kentiopsis_piersoniorum	Dictyosperma_album)	(Hydriastele_microspadix	(Burretiokentia_grandiflora	(Dypsis_decaryi	Heterospathe_cagayanensis)))))))	(Manicaria_saccifera	Geonoma_undata))	(Podococcus_barteri	(Orania_palindan	Sclerosperma_profizianum)))	Iriartea_deltoidea)))	Serenoa_repens)))	Kingia_australis);
((Sabal_domingensis	(((Nypa_fruticans	Calamus_caryotoides)	(Pseudophoenix_vinifera	((Podococcus_barteri	(Orania_palindan	Sclerosperma_profizianum))	(((Bactris_major	Roystonea_regia)	(Elaeis_oleifera	(Attalea_speciosa	((Reinhardtia_latisecta	Reinhardtia_paiewonskiana)	Reinhardtia_simplex))))	((((Pelagodoxa_henryana	(Geonoma_undata	((Prestoea_acuminata	((Oenocarpus_bataua	Oenocarpus_minor)	(Reinhardtia_gracilis	Chamaedorea_seifrizii)))	(Veitchia_spiralis	(((Burretiokentia_grandiflora	Kentiopsis_piersoniorum)	Dictyosperma_album)	(Hydriastele_microspadix	(Dypsis_decaryi	Heterospathe_cagayanensis)))))))	Leopoldinia_pulchra)	Manicaria_saccifera)	Iriartea_deltoidea)))))	Serenoa_repens))	Kingia_australis);
((Sabal_domingensis	((Calamus_caryotoides	(Pseudophoenix_vinifera	(((((Reinhardtia_latisecta	Reinhardtia_paiewonskiana)	Reinhardtia_simplex)	(Elaeis_oleifera	Attalea_speciosa))	(Bactris_major	Leopoldinia_pulchra))	((((((Prestoea_acuminata	(Oenocarpus_bataua	Oenocarpus_minor))	Geonoma_undata)	(Pelagodoxa_henryana	((((Burretiokentia_grandiflora	(Nypa_fruticans	Hydriastele_microspadix))	Veitchia_spiralis)	((Dypsis_decaryi	Heterospathe_cagayanensis)	Dictyosperma_album))	(Chamaedorea_seifrizii	Kentiopsis_piersoniorum))))	Manicaria_saccifera)	(Roystonea_regia	Iriartea_deltoidea))	(Podococcus_barteri	(Orania_palindan	(Reinhardtia_gracilis	Sclerosperma_profizianum)))))))	Serenoa_repens))	Kingia_australis);
((Sabal_domingensis	(Calamus_caryotoides	((Pseudophoenix_vinifera	((Roystonea_regia	((Bactris_major	(Reinhardtia_latisecta	Reinhardtia_paiewonskiana))	Reinhardtia_simplex))	((((Iriartea_deltoidea	(Pelagodoxa_henryana	(((((Dypsis_decaryi	Heterospathe_cagayanensis)	Burretiokentia_grandiflora)	(Nypa_fruticans	Hydriastele_microspadix))	(Veitchia_spiralis	Dictyosperma_album))	Kentiopsis_piersoniorum)))	(Attalea_speciosa	Manicaria_saccifera))	((Podococcus_barteri	(Prestoea_acuminata	(Chamaedorea_seifrizii	(Oenocarpus_bataua	Oenocarpus_minor))))	(Geonoma_undata	(Orania_palindan	(Reinhardtia_gracilis	Sclerosperma_profizianum)))))	(Elaeis_oleifera	Leopoldinia_pulchra))))	Serenoa_repens)))	Kingia_australis);
((Sabal_domingensis	(Calamus_caryotoides	(((Reinhardtia_gracilis	Chamaedorea_seifrizii)	(Pseudophoenix_vinifera	(((((Sclerosperma_profizianum	(Orania_palindan	Podococcus_barteri))	(((Prestoea_acuminata	(Oenocarpus_bataua	Oenocarpus_minor))	(((Pelagodoxa_henryana	(((((Nypa_fruticans	Hydriastele_microspadix)	Heterospathe_cagayanensis)	(Dictyosperma_album	(Veitchia_spiralis	Burretiokentia_grandiflora)))	Dypsis_decaryi)	Kentiopsis_piersoniorum))	Leopoldinia_pulchra)	Geonoma_undata))	Manicaria_saccifera))	(Roystonea_regia	Iriartea_deltoidea))	(Bactris_major	(Attalea_speciosa	((Reinhardtia_latisecta	Reinhardtia_paiewonskiana)	Reinhardtia_simplex))))	Elaeis_oleifera)))	Serenoa_repens)))	Kingia_australis);
((Bactris_major	((((Leopoldinia_pulchra	Elaeis_oleifera)	(Attalea_speciosa	((Reinhardtia_latisecta	Reinhardtia_paiewonskiana)	Reinhardtia_simplex)))	((((Serenoa_repens	Sabal_domingensis)	Calamus_caryotoides)	Pseudophoenix_vinifera)	((Iriartea_deltoidea	((Reinhardtia_gracilis	Sclerosperma_profizianum)	(Orania_palindan	Podococcus_barteri)))	(((Geonoma_undata	((Prestoea_acuminata	(Oenocarpus_bataua	Oenocarpus_minor))	(Chamaedorea_seifrizii	((Kentiopsis_piersoniorum	Burretiokentia_grandiflora)	((Heterospathe_cagayanensis	Dypsis_decaryi)	(((Nypa_fruticans	Hydriastele_microspadix)	Dictyosperma_album)	Veitchia_spiralis))))))	Pelagodoxa_henryana)	Manicaria_saccifera))))	Roystonea_regia))	Kingia_australis);
((Serenoa_repens	(Sabal_domingensis	(Calamus_caryotoides	(Pseudophoenix_vinifera	((((Leopoldinia_pulchra	(Attalea_speciosa	(Reinhardtia_gracilis	Elaeis_oleifera)))	(Bactris_major	((Reinhardtia_latisecta	Reinhardtia_paiewonskiana)	Reinhardtia_simplex)))	Roystonea_regia)	((Iriartea_deltoidea	((Sclerosperma_profizianum	Orania_palindan)	Podococcus_barteri))	((Pelagodoxa_henryana	(Geonoma_undata	Manicaria_saccifera))	((Prestoea_acuminata	(Oenocarpus_bataua	Oenocarpus_minor))	(Chamaedorea_seifrizii	(Kentiopsis_piersoniorum	(((Nypa_fruticans	Hydriastele_microspadix)	(Heterospathe_cagayanensis	Dypsis_decaryi))	((Burretiokentia_grandiflora	Dictyosperma_album)	Veitchia_spiralis))))))))))))	Kingia_australis);
((Serenoa_repens	((Calamus_caryotoides	Sabal_domingensis)	(((Iriartea_deltoidea	Roystonea_regia)	(Bactris_major	(((Reinhardtia_simplex	(Reinhardtia_latisecta	Reinhardtia_paiewonskiana))	((((((Podococcus_barteri	(Orania_palindan	(Reinhardtia_gracilis	Sclerosperma_profizianum)))	Geonoma_undata)	(Prestoea_acuminata	(Oenocarpus_bataua	Oenocarpus_minor)))	Pelagodoxa_henryana)	(Leopoldinia_pulchra	(((Nypa_fruticans	Hydriastele_microspadix)	(Heterospathe_cagayanensis	Dypsis_decaryi))	(((Burretiokentia_grandiflora	Kentiopsis_piersoniorum)	Dictyosperma_album)	Veitchia_spiralis))))	Manicaria_saccifera))	((Elaeis_oleifera	Attalea_speciosa)	Chamaedorea_seifrizii))))	Pseudophoenix_vinifera)))	Kingia_australis);
((Sabal_domingensis	((((((Pseudophoenix_vinifera	(((((Nypa_fruticans	Hydriastele_microspadix)	(Heterospathe_cagayanensis	Dypsis_decaryi))	((Burretiokentia_grandiflora	Dictyosperma_album)	Veitchia_spiralis))	Kentiopsis_piersoniorum)	((Manicaria_saccifera	(Iriartea_deltoidea	Pelagodoxa_henryana))	(((Podococcus_barteri	(Orania_palindan	Sclerosperma_profizianum))	Geonoma_undata)	(Prestoea_acuminata	(Oenocarpus_bataua	(Reinhardtia_gracilis	Oenocarpus_minor)))))))	((Reinhardtia_simplex	(Reinhardtia_latisecta	(Chamaedorea_seifrizii	Reinhardtia_paiewonskiana)))	(Leopoldinia_pulchra	(Elaeis_oleifera	Attalea_speciosa))))	Bactris_major)	Roystonea_regia)	Serenoa_repens)	Calamus_caryotoides))	Kingia_australis);
((Sabal_domingensis	((((((Geonoma_undata	((Prestoea_acuminata	(Oenocarpus_bataua	Oenocarpus_minor))	((((Burretiokentia_grandiflora	Veitchia_spiralis)	((Nypa_fruticans	Hydriastele_microspadix)	(Heterospathe_cagayanensis	Dypsis_decaryi)))	Dictyosperma_album)	Kentiopsis_piersoniorum)))	((Iriartea_deltoidea	Pelagodoxa_henryana)	Manicaria_saccifera))	(Podococcus_barteri	(Orania_palindan	(Reinhardtia_gracilis	Sclerosperma_profizianum))))	(Leopoldinia_pulchra	((Reinhardtia_simplex	(Reinhardtia_latisecta	Reinhardtia_paiewonskiana))	(((Bactris_major	Roystonea_regia)	(Chamaedorea_seifrizii	Serenoa_repens))	(Elaeis_oleifera	Attalea_speciosa)))))	Pseudophoenix_vinifera)	Calamus_caryotoides))	Kingia_australis);
((((((Iriartea_deltoidea	Roystonea_regia)	((((Geonoma_undata	Manicaria_saccifera)	(Podococcus_barteri	(Orania_palindan	(Reinhardtia_gracilis	Sclerosperma_profizianum))))	(Prestoea_acuminata	(Oenocarpus_bataua	Oenocarpus_minor)))	(((((((Veitchia_spiralis	Dictyosperma_album)	(Hydriastele_microspadix	(Heterospathe_cagayanensis	Dypsis_decaryi)))	Kentiopsis_piersoniorum)	(Leopoldinia_pulchra	Burretiokentia_grandiflora))	Pelagodoxa_henryana)	(Pseudophoenix_vinifera	Elaeis_oleifera))	(Bactris_major	((Chamaedorea_seifrizii	Attalea_speciosa)	(Reinhardtia_simplex	(Reinhardtia_latisecta	Reinhardtia_paiewonskiana)))))))	(Nypa_fruticans	Calamus_caryotoides))	Sabal_domingensis)	Serenoa_repens)	Kingia_australis);
(((Serenoa_repens	((((((Elaeis_oleifera	Attalea_speciosa)	(Reinhardtia_simplex	(Reinhardtia_latisecta	Reinhardtia_paiewonskiana)))	((Manicaria_saccifera	(((Prestoea_acuminata	(Oenocarpus_bataua	Oenocarpus_minor))	(Pelagodoxa_henryana	(Leopoldinia_pulchra	((Kentiopsis_piersoniorum	Chamaedorea_seifrizii)	(Dypsis_decaryi	(Dictyosperma_album	((Burretiokentia_grandiflora	Veitchia_spiralis)	((Nypa_fruticans	Hydriastele_microspadix)	Heterospathe_cagayanensis))))))))	Geonoma_undata))	((Orania_palindan	Podococcus_barteri)	(Reinhardtia_gracilis	Sclerosperma_profizianum))))	(Bactris_major	(Iriartea_deltoidea	Roystonea_regia)))	Pseudophoenix_vinifera)	Calamus_caryotoides))	Sabal_domingensis)	Kingia_australis);
(((Serenoa_repens	((((Roystonea_regia	(Bactris_major	(Leopoldinia_pulchra	(Attalea_speciosa	(Reinhardtia_simplex	(Reinhardtia_latisecta	Reinhardtia_paiewonskiana))))))	((Podococcus_barteri	((Manicaria_saccifera	(((Kentiopsis_piersoniorum	(Dypsis_decaryi	((Heterospathe_cagayanensis	(Veitchia_spiralis	(Burretiokentia_grandiflora	(Nypa_fruticans	Hydriastele_microspadix))))	Dictyosperma_album)))	Pelagodoxa_henryana)	(Geonoma_undata	(Elaeis_oleifera	(Prestoea_acuminata	(Oenocarpus_bataua	Oenocarpus_minor))))))	((Reinhardtia_gracilis	Sclerosperma_profizianum)	Orania_palindan)))	Iriartea_deltoidea))	(Chamaedorea_seifrizii	Pseudophoenix_vinifera))	Calamus_caryotoides))	Sabal_domingensis)	Kingia_australis);
(((((((Roystonea_regia	Attalea_speciosa)	((((((Manicaria_saccifera	(((Kentiopsis_piersoniorum	(Dypsis_decaryi	((Veitchia_spiralis	Heterospathe_cagayanensis)	((Burretiokentia_grandiflora	Dictyosperma_album)	(Nypa_fruticans	Hydriastele_microspadix)))))	Pelagodoxa_henryana)	(Geonoma_undata	(Prestoea_acuminata	(Oenocarpus_bataua	Oenocarpus_minor)))))	(Elaeis_oleifera	(Iriartea_deltoidea	Orania_palindan)))	Podococcus_barteri)	(Reinhardtia_gracilis	Sclerosperma_profizianum))	Leopoldinia_pulchra)	(Bactris_major	(Reinhardtia_simplex	(Reinhardtia_latisecta	Reinhardtia_paiewonskiana)))))	Pseudophoenix_vinifera)	(Chamaedorea_seifrizii	Serenoa_repens))	Calamus_caryotoides)	Sabal_domingensis)	Kingia_australis);
(((((Pseudophoenix_vinifera	((Reinhardtia_gracilis	Chamaedorea_seifrizii)	(((Bactris_major	((Elaeis_oleifera	Attalea_speciosa)	(Reinhardtia_simplex	(Reinhardtia_latisecta	Reinhardtia_paiewonskiana))))	Leopoldinia_pulchra)	((Iriartea_deltoidea	Roystonea_regia)	((Manicaria_saccifera	(((Veitchia_spiralis	((Kentiopsis_piersoniorum	((Dypsis_decaryi	(Hydriastele_microspadix	Heterospathe_cagayanensis))	Burretiokentia_grandiflora))	Dictyosperma_album))	Pelagodoxa_henryana)	(Geonoma_undata	(Prestoea_acuminata	(Oenocarpus_bataua	Oenocarpus_minor)))))	((Sclerosperma_profizianum	Orania_palindan)	Podococcus_barteri))))))	(Nypa_fruticans	Calamus_caryotoides))	Serenoa_repens)	Sabal_domingensis)	Kingia_australis);
(((((Pseudophoenix_vinifera	(Chamaedorea_seifrizii	((Bactris_major	(Attalea_speciosa	(Reinhardtia_simplex	(Reinhardtia_latisecta	Reinhardtia_paiewonskiana))))	((Leopoldinia_pulchra	((Iriartea_deltoidea	((Veitchia_spiralis	(((Dypsis_decaryi	(Hydriastele_microspadix	Heterospathe_cagayanensis))	Burretiokentia_grandiflora)	Dictyosperma_album))	Kentiopsis_piersoniorum))	(((Manicaria_saccifera	(((Reinhardtia_gracilis	Sclerosperma_profizianum)	Geonoma_undata)	(Elaeis_oleifera	((Prestoea_acuminata	(Oenocarpus_bataua	Oenocarpus_minor))	Orania_palindan))))	Podococcus_barteri)	Pelagodoxa_henryana)))	Roystonea_regia))))	(Nypa_fruticans	Calamus_caryotoides))	Serenoa_repens)	Sabal_domingensis)	Kingia_australis);
(((((Pseudophoenix_vinifera	(Chamaedorea_seifrizii	(((Iriartea_deltoidea	Roystonea_regia)	((Bactris_major	(Attalea_speciosa	(Reinhardtia_simplex	(Reinhardtia_latisecta	Reinhardtia_paiewonskiana))))	(Elaeis_oleifera	Leopoldinia_pulchra)))	((Manicaria_saccifera	((((Dypsis_decaryi	(Hydriastele_microspadix	Heterospathe_cagayanensis))	(Kentiopsis_piersoniorum	Burretiokentia_grandiflora))	(Dictyosperma_album	Veitchia_spiralis))	((Pelagodoxa_henryana	(((Prestoea_acuminata	(Oenocarpus_bataua	Oenocarpus_minor))	Orania_palindan)	Podococcus_barteri))	Geonoma_undata)))	Sclerosperma_profizianum))))	((Reinhardtia_gracilis	Nypa_fruticans)	Calamus_caryotoides))	Serenoa_repens)	Sabal_domingensis)	Kingia_australis);
((((Reinhardtia_gracilis	Serenoa_repens)	((Pseudophoenix_vinifera	(((Iriartea_deltoidea	Roystonea_regia)	((((((Oenocarpus_bataua	Oenocarpus_minor)	Prestoea_acuminata)	((Orania_palindan	(Sclerosperma_profizianum	Podococcus_barteri))	Geonoma_undata))	Pelagodoxa_henryana)	(Leopoldinia_pulchra	(Chamaedorea_seifrizii	(Veitchia_spiralis	(Dictyosperma_album	(Kentiopsis_piersoniorum	((Dypsis_decaryi	(Hydriastele_microspadix	Heterospathe_cagayanensis))	Burretiokentia_grandiflora)))))))	Manicaria_saccifera))	(Bactris_major	((Elaeis_oleifera	Attalea_speciosa)	(Reinhardtia_simplex	(Reinhardtia_latisecta	Reinhardtia_paiewonskiana))))))	(Nypa_fruticans	Calamus_caryotoides)))	Sabal_domingensis)	Kingia_australis);
(((Serenoa_repens	((Pseudophoenix_vinifera	((((Elaeis_oleifera	Attalea_speciosa)	((Reinhardtia_simplex	(Reinhardtia_latisecta	Reinhardtia_paiewonskiana))	((Iriartea_deltoidea	(((Geonoma_undata	((Orania_palindan	((Oenocarpus_bataua	Oenocarpus_minor)	Prestoea_acuminata))	(Sclerosperma_profizianum	Podococcus_barteri)))	Pelagodoxa_henryana)	((Kentiopsis_piersoniorum	((Heterospathe_cagayanensis	Burretiokentia_grandiflora)	((Hydriastele_microspadix	(Veitchia_spiralis	Dypsis_decaryi))	Dictyosperma_album)))	Manicaria_saccifera)))	Leopoldinia_pulchra)))	(Bactris_major	Roystonea_regia))	Chamaedorea_seifrizii))	((Reinhardtia_gracilis	Nypa_fruticans)	Calamus_caryotoides)))	Sabal_domingensis)	Kingia_australis);
((Serenoa_repens	(((Pseudophoenix_vinifera	(((Elaeis_oleifera	Attalea_speciosa)	(((((Oenocarpus_bataua	Oenocarpus_minor)	Prestoea_acuminata)	Geonoma_undata)	((Sclerosperma_profizianum	Orania_palindan)	Podococcus_barteri))	(((Iriartea_deltoidea	Roystonea_regia)	(Pelagodoxa_henryana	(((Kentiopsis_piersoniorum	Burretiokentia_grandiflora)	(Dypsis_decaryi	(Hydriastele_microspadix	Heterospathe_cagayanensis)))	(Veitchia_spiralis	Dictyosperma_album))))	(Leopoldinia_pulchra	Manicaria_saccifera))))	(((((Reinhardtia_gracilis	Nypa_fruticans)	Chamaedorea_seifrizii)	Reinhardtia_simplex)	(Reinhardtia_latisecta	Reinhardtia_paiewonskiana))	Bactris_major)))	Calamus_caryotoides)	Sabal_domingensis))	Kingia_australis);
((Sabal_domingensis	(Serenoa_repens	(((Pseudophoenix_vinifera	((Reinhardtia_gracilis	Sclerosperma_profizianum)	(((Manicaria_saccifera	(((Orania_palindan	Geonoma_undata)	(((Oenocarpus_bataua	Oenocarpus_minor)	Prestoea_acuminata)	((Dictyosperma_album	Veitchia_spiralis)	((Dypsis_decaryi	(Hydriastele_microspadix	Heterospathe_cagayanensis))	(Kentiopsis_piersoniorum	Burretiokentia_grandiflora)))))	Pelagodoxa_henryana))	(Iriartea_deltoidea	Roystonea_regia))	(((Reinhardtia_simplex	(Reinhardtia_latisecta	Reinhardtia_paiewonskiana))	Bactris_major)	(Podococcus_barteri	(Leopoldinia_pulchra	(Elaeis_oleifera	Attalea_speciosa)))))))	Chamaedorea_seifrizii)	(Nypa_fruticans	Calamus_caryotoides))))	Kingia_australis);
(((Serenoa_repens	(((Pseudophoenix_vinifera	((Iriartea_deltoidea	Roystonea_regia)	(Sclerosperma_profizianum	(Manicaria_saccifera	((((((Oenocarpus_bataua	Oenocarpus_minor)	Prestoea_acuminata)	((Dictyosperma_album	Veitchia_spiralis)	((Dypsis_decaryi	((Nypa_fruticans	Hydriastele_microspadix)	Heterospathe_cagayanensis))	(Kentiopsis_piersoniorum	Burretiokentia_grandiflora))))	(Geonoma_undata	(Podococcus_barteri	Orania_palindan)))	Pelagodoxa_henryana)	((Bactris_major	(Attalea_speciosa	(Reinhardtia_simplex	(Reinhardtia_latisecta	Reinhardtia_paiewonskiana))))	((Chamaedorea_seifrizii	Leopoldinia_pulchra)	Elaeis_oleifera)))))))	Calamus_caryotoides)	Sabal_domingensis))	Reinhardtia_gracilis)	Kingia_australis);
((Sabal_domingensis	(((Nypa_fruticans	Serenoa_repens)	((Pseudophoenix_vinifera	((Roystonea_regia	(((Attalea_speciosa	(Reinhardtia_simplex	(Reinhardtia_latisecta	Reinhardtia_paiewonskiana)))	Bactris_major)	(Leopoldinia_pulchra	Elaeis_oleifera)))	(Sclerosperma_profizianum	(Iriartea_deltoidea	((Podococcus_barteri	Orania_palindan)	(((Pelagodoxa_henryana	(((Oenocarpus_bataua	Oenocarpus_minor)	Prestoea_acuminata)	(Chamaedorea_seifrizii	(Veitchia_spiralis	(Dictyosperma_album	(Hydriastele_microspadix	((Dypsis_decaryi	Heterospathe_cagayanensis)	(Kentiopsis_piersoniorum	Burretiokentia_grandiflora))))))))	Geonoma_undata)	Manicaria_saccifera))))))	Reinhardtia_gracilis))	Calamus_caryotoides))	Kingia_australis);
((((Sabal_domingensis	Serenoa_repens)	(((Pseudophoenix_vinifera	((Sclerosperma_profizianum	Iriartea_deltoidea)	((Roystonea_regia	((Attalea_speciosa	(Reinhardtia_simplex	(Reinhardtia_latisecta	Reinhardtia_paiewonskiana)))	Bactris_major))	((Leopoldinia_pulchra	Elaeis_oleifera)	(Podococcus_barteri	((Pelagodoxa_henryana	(((Kentiopsis_piersoniorum	Burretiokentia_grandiflora)	(Dypsis_decaryi	(Hydriastele_microspadix	Heterospathe_cagayanensis)))	(Veitchia_spiralis	Dictyosperma_album)))	(Geonoma_undata	((Orania_palindan	((Oenocarpus_bataua	Oenocarpus_minor)	Prestoea_acuminata))	Manicaria_saccifera))))))))	Chamaedorea_seifrizii)	(Nypa_fruticans	Calamus_caryotoides)))	Reinhardtia_gracilis)	Kingia_australis);
(((Sabal_domingensis	((Serenoa_repens	(Pseudophoenix_vinifera	(((Iriartea_deltoidea	Roystonea_regia)	(((Attalea_speciosa	(Reinhardtia_simplex	(Reinhardtia_latisecta	Reinhardtia_paiewonskiana)))	Bactris_major)	((Leopoldinia_pulchra	Elaeis_oleifera)	(((Pelagodoxa_henryana	(Geonoma_undata	(((((Heterospathe_cagayanensis	Burretiokentia_grandiflora)	Hydriastele_microspadix)	(Veitchia_spiralis	Dictyosperma_album))	(Dypsis_decaryi	Kentiopsis_piersoniorum))	((Oenocarpus_bataua	Oenocarpus_minor)	Prestoea_acuminata))))	Manicaria_saccifera)	(((Reinhardtia_gracilis	Sclerosperma_profizianum)	Orania_palindan)	Podococcus_barteri)))))	Chamaedorea_seifrizii)))	Calamus_caryotoides))	Nypa_fruticans)	Kingia_australis);
((Sabal_domingensis	((Pseudophoenix_vinifera	(Bactris_major	((Roystonea_regia	((Chamaedorea_seifrizii	(Reinhardtia_simplex	(Reinhardtia_latisecta	Reinhardtia_paiewonskiana)))	Attalea_speciosa))	(((((Oenocarpus_bataua	Oenocarpus_minor)	Prestoea_acuminata)	Geonoma_undata)	((Leopoldinia_pulchra	Elaeis_oleifera)	(Manicaria_saccifera	(Pelagodoxa_henryana	((Dypsis_decaryi	(((Burretiokentia_grandiflora	Veitchia_spiralis)	(Heterospathe_cagayanensis	Hydriastele_microspadix))	Dictyosperma_album))	Kentiopsis_piersoniorum)))))	((Serenoa_repens	(Reinhardtia_gracilis	Sclerosperma_profizianum))	((Iriartea_deltoidea	Orania_palindan)	Podococcus_barteri))))))	(Nypa_fruticans	Calamus_caryotoides)))	Kingia_australis);
((Sabal_domingensis	(((Pseudophoenix_vinifera	(((Roystonea_regia	(Bactris_major	(Reinhardtia_gracilis	Sclerosperma_profizianum)))	((Elaeis_oleifera	((Reinhardtia_simplex	(Reinhardtia_latisecta	Reinhardtia_paiewonskiana))	Attalea_speciosa))	((((Manicaria_saccifera	(Pelagodoxa_henryana	(Leopoldinia_pulchra	(((((Heterospathe_cagayanensis	Hydriastele_microspadix)	Dypsis_decaryi)	(Veitchia_spiralis	Dictyosperma_album))	Burretiokentia_grandiflora)	Kentiopsis_piersoniorum))))	Geonoma_undata)	((Oenocarpus_bataua	Oenocarpus_minor)	Prestoea_acuminata))	((Iriartea_deltoidea	Orania_palindan)	Podococcus_barteri))))	Chamaedorea_seifrizii))	Serenoa_repens)	(Nypa_fruticans	Calamus_caryotoides)))	Kingia_australis);
((Sabal_domingensis	((((Chamaedorea_seifrizii	((((((Reinhardtia_latisecta	Reinhardtia_paiewonskiana)	Reinhardtia_simplex)	(Leopoldinia_pulchra	Elaeis_oleifera))	((Manicaria_saccifera	((((Sclerosperma_profizianum	Reinhardtia_gracilis)	Geonoma_undata)	((((Oenocarpus_minor	Oenocarpus_bataua)	Prestoea_acuminata)	Orania_palindan)	Podococcus_barteri))	Pelagodoxa_henryana))	(Iriartea_deltoidea	((Veitchia_spiralis	(((Kentiopsis_piersoniorum	Burretiokentia_grandiflora)	Hydriastele_microspadix)	(Heterospathe_cagayanensis	Dypsis_decaryi)))	Dictyosperma_album))))	(Roystonea_regia	Bactris_major))	Attalea_speciosa))	Pseudophoenix_vinifera)	Serenoa_repens)	(Nypa_fruticans	Calamus_caryotoides)))	Kingia_australis);
((Sabal_domingensis	((((Pseudophoenix_vinifera	((Roystonea_regia	Iriartea_deltoidea)	(((((Manicaria_saccifera	(((Pelagodoxa_henryana	((Oenocarpus_minor	Oenocarpus_bataua)	((Heterospathe_cagayanensis	Dypsis_decaryi)	((Nypa_fruticans	Hydriastele_microspadix)	((Dictyosperma_album	(Kentiopsis_piersoniorum	Burretiokentia_grandiflora))	Veitchia_spiralis)))))	Geonoma_undata)	Prestoea_acuminata))	(Podococcus_barteri	Orania_palindan))	((Reinhardtia_latisecta	Reinhardtia_paiewonskiana)	Reinhardtia_simplex))	(Leopoldinia_pulchra	(Attalea_speciosa	Elaeis_oleifera)))	((Reinhardtia_gracilis	Sclerosperma_profizianum)	Bactris_major))))	Chamaedorea_seifrizii)	Serenoa_repens)	Calamus_caryotoides))	Kingia_australis);
((Sabal_domingensis	(((Pseudophoenix_vinifera	(((Roystonea_regia	Iriartea_deltoidea)	((((Manicaria_saccifera	Geonoma_undata)	((Prestoea_acuminata	(Oenocarpus_minor	Oenocarpus_bataua))	(Pelagodoxa_henryana	((((Heterospathe_cagayanensis	(Nypa_fruticans	Hydriastele_microspadix))	Dypsis_decaryi)	(Veitchia_spiralis	(Burretiokentia_grandiflora	Dictyosperma_album)))	(Chamaedorea_seifrizii	Kentiopsis_piersoniorum)))))	(Podococcus_barteri	(Orania_palindan	(Reinhardtia_gracilis	Sclerosperma_profizianum))))	((Attalea_speciosa	((Reinhardtia_latisecta	Reinhardtia_paiewonskiana)	Reinhardtia_simplex))	(Leopoldinia_pulchra	Elaeis_oleifera))))	Bactris_major))	Serenoa_repens)	Calamus_caryotoides))	Kingia_australis);
((Serenoa_repens	((Calamus_caryotoides	Sabal_domingensis)	(Pseudophoenix_vinifera	((((((((((Iriartea_deltoidea	Pelagodoxa_henryana)	(Oenocarpus_minor	Oenocarpus_bataua))	((Podococcus_barteri	((Prestoea_acuminata	Orania_palindan)	(Reinhardtia_gracilis	Sclerosperma_profizianum)))	Geonoma_undata))	Manicaria_saccifera)	(((Burretiokentia_grandiflora	((Kentiopsis_piersoniorum	(Heterospathe_cagayanensis	Hydriastele_microspadix))	Dypsis_decaryi))	Dictyosperma_album)	Veitchia_spiralis))	Roystonea_regia)	((Leopoldinia_pulchra	Elaeis_oleifera)	((Reinhardtia_latisecta	Reinhardtia_paiewonskiana)	Reinhardtia_simplex)))	Bactris_major)	Attalea_speciosa)	(Nypa_fruticans	Chamaedorea_seifrizii)))))	Kingia_australis);
((Sabal_domingensis	(((Pseudophoenix_vinifera	(((Roystonea_regia	(Elaeis_oleifera	((Oenocarpus_minor	Oenocarpus_bataua)	Prestoea_acuminata)))	Orania_palindan)	(Manicaria_saccifera	((Geonoma_undata	Podococcus_barteri)	((((((Burretiokentia_grandiflora	Dictyosperma_album)	(Veitchia_spiralis	(Heterospathe_cagayanensis	((Reinhardtia_gracilis	Nypa_fruticans)	Hydriastele_microspadix))))	Dypsis_decaryi)	Kentiopsis_piersoniorum)	(Leopoldinia_pulchra	((Chamaedorea_seifrizii	Attalea_speciosa)	((Reinhardtia_latisecta	Reinhardtia_paiewonskiana)	Reinhardtia_simplex))))	(((Pelagodoxa_henryana	Iriartea_deltoidea)	Sclerosperma_profizianum)	Bactris_major))))))	Serenoa_repens)	Calamus_caryotoides))	Kingia_australis);
((Sabal_domingensis	(((Pseudophoenix_vinifera	(((((Leopoldinia_pulchra	((Bactris_major	(Reinhardtia_latisecta	Reinhardtia_paiewonskiana))	Reinhardtia_simplex))	((((Geonoma_undata	(Podococcus_barteri	((((Oenocarpus_minor	Oenocarpus_bataua)	Prestoea_acuminata)	Elaeis_oleifera)	Orania_palindan)))	((Pelagodoxa_henryana	Iriartea_deltoidea)	Manicaria_saccifera))	(((Dictyosperma_album	Veitchia_spiralis)	((Dypsis_decaryi	(Heterospathe_cagayanensis	(Nypa_fruticans	Hydriastele_microspadix)))	Burretiokentia_grandiflora))	Kentiopsis_piersoniorum))	Sclerosperma_profizianum))	(Roystonea_regia	Reinhardtia_gracilis))	Attalea_speciosa)	Chamaedorea_seifrizii))	Serenoa_repens)	Calamus_caryotoides))	Kingia_australis);
((Sabal_domingensis	(((Pseudophoenix_vinifera	(Iriartea_deltoidea	((Bactris_major	Roystonea_regia)	(((((((Oenocarpus_minor	Oenocarpus_bataua)	Prestoea_acuminata)	Manicaria_saccifera)	(Geonoma_undata	((Pelagodoxa_henryana	Leopoldinia_pulchra)	((((Veitchia_spiralis	(Burretiokentia_grandiflora	(Heterospathe_cagayanensis	Dypsis_decaryi)))	Dictyosperma_album)	Hydriastele_microspadix)	(Chamaedorea_seifrizii	Kentiopsis_piersoniorum)))))	((Reinhardtia_gracilis	Sclerosperma_profizianum)	Orania_palindan))	Podococcus_barteri)	((Elaeis_oleifera	Attalea_speciosa)	((Reinhardtia_latisecta	Reinhardtia_paiewonskiana)	Reinhardtia_simplex))))))	Serenoa_repens)	(Nypa_fruticans	Calamus_caryotoides)))	Kingia_australis);
((Sabal_domingensis	(Serenoa_repens	(Calamus_caryotoides	(Pseudophoenix_vinifera	(Nypa_fruticans	(((Chamaedorea_seifrizii	((Elaeis_oleifera	Attalea_speciosa)	((Reinhardtia_latisecta	Reinhardtia_paiewonskiana)	Reinhardtia_simplex)))	(Bactris_major	Roystonea_regia))	(((Manicaria_saccifera	(((Leopoldinia_pulchra	((Hydriastele_microspadix	(((Heterospathe_cagayanensis	Dypsis_decaryi)	(Dictyosperma_album	(Burretiokentia_grandiflora	Kentiopsis_piersoniorum)))	Veitchia_spiralis))	Pelagodoxa_henryana))	((Oenocarpus_minor	Oenocarpus_bataua)	Prestoea_acuminata))	Geonoma_undata))	(((Reinhardtia_gracilis	Sclerosperma_profizianum)	Orania_palindan)	Podococcus_barteri))	Iriartea_deltoidea)))))))	Kingia_australis);
(((Sabal_domingensis	(Calamus_caryotoides	((Pseudophoenix_vinifera	(Elaeis_oleifera	((Sclerosperma_profizianum	(((Manicaria_saccifera	((Geonoma_undata	((Leopoldinia_pulchra	((Dypsis_decaryi	(((Veitchia_spiralis	Burretiokentia_grandiflora)	Dictyosperma_album)	(Heterospathe_cagayanensis	Hydriastele_microspadix)))	Kentiopsis_piersoniorum))	Pelagodoxa_henryana))	((Oenocarpus_minor	Oenocarpus_bataua)	Prestoea_acuminata)))	(Orania_palindan	Podococcus_barteri))	Iriartea_deltoidea))	(Roystonea_regia	(Bactris_major	(((((Nypa_fruticans	Chamaedorea_seifrizii)	Reinhardtia_latisecta)	Reinhardtia_paiewonskiana)	Reinhardtia_simplex)	Attalea_speciosa))))))	Serenoa_repens)))	Reinhardtia_gracilis)	Kingia_australis);
((Sabal_domingensis	((Nypa_fruticans	Calamus_caryotoides)	((Pseudophoenix_vinifera	((((Manicaria_saccifera	(Elaeis_oleifera	Leopoldinia_pulchra))	(((Dictyosperma_album	((Dypsis_decaryi	(Heterospathe_cagayanensis	Hydriastele_microspadix))	Veitchia_spiralis))	(Kentiopsis_piersoniorum	Burretiokentia_grandiflora))	((((Sclerosperma_profizianum	(Podococcus_barteri	Orania_palindan))	((Oenocarpus_minor	Oenocarpus_bataua)	Prestoea_acuminata))	Geonoma_undata)	Pelagodoxa_henryana)))	(((((Reinhardtia_latisecta	Reinhardtia_paiewonskiana)	Reinhardtia_simplex)	Attalea_speciosa)	Bactris_major)	(Iriartea_deltoidea	Roystonea_regia)))	(Reinhardtia_gracilis	Chamaedorea_seifrizii)))	Serenoa_repens)))	Kingia_australis);
(((Serenoa_repens	((Nypa_fruticans	Calamus_caryotoides)	((((Roystonea_regia	((Manicaria_saccifera	(Sclerosperma_profizianum	((Leopoldinia_pulchra	(Reinhardtia_gracilis	Elaeis_oleifera))	((((Prestoea_acuminata	(Oenocarpus_bataua	Oenocarpus_minor))	((((Heterospathe_cagayanensis	Dypsis_decaryi)	Dictyosperma_album)	(Veitchia_spiralis	(Burretiokentia_grandiflora	Hydriastele_microspadix)))	Kentiopsis_piersoniorum))	Pelagodoxa_henryana)	(Geonoma_undata	(Podococcus_barteri	Orania_palindan))))))	(Reinhardtia_simplex	(Bactris_major	(Reinhardtia_latisecta	Reinhardtia_paiewonskiana)))))	(Iriartea_deltoidea	Attalea_speciosa))	Chamaedorea_seifrizii)	Pseudophoenix_vinifera)))	Sabal_domingensis)	Kingia_australis);
(((Serenoa_repens	(((Reinhardtia_gracilis	Nypa_fruticans)	Calamus_caryotoides)	(((((Bactris_major	Roystonea_regia)	(Sclerosperma_profizianum	((((Geonoma_undata	Manicaria_saccifera)	(((Prestoea_acuminata	(Oenocarpus_bataua	Oenocarpus_minor))	(((((Hydriastele_microspadix	Heterospathe_cagayanensis)	Dypsis_decaryi)	Kentiopsis_piersoniorum)	(Dictyosperma_album	Veitchia_spiralis))	Burretiokentia_grandiflora))	Pelagodoxa_henryana))	(Podococcus_barteri	Orania_palindan))	Iriartea_deltoidea)))	(Leopoldinia_pulchra	((Elaeis_oleifera	Attalea_speciosa)	(Reinhardtia_simplex	(Reinhardtia_latisecta	Reinhardtia_paiewonskiana)))))	Chamaedorea_seifrizii)	Pseudophoenix_vinifera)))	Sabal_domingensis)	Kingia_australis);
(((Serenoa_repens	(((Reinhardtia_gracilis	Nypa_fruticans)	Calamus_caryotoides)	(Chamaedorea_seifrizii	(Pseudophoenix_vinifera	((((Elaeis_oleifera	Attalea_speciosa)	(Reinhardtia_simplex	(Reinhardtia_latisecta	Reinhardtia_paiewonskiana)))	((Podococcus_barteri	(Sclerosperma_profizianum	Orania_palindan))	((Iriartea_deltoidea	Roystonea_regia)	(((Prestoea_acuminata	(Oenocarpus_bataua	Oenocarpus_minor))	Geonoma_undata)	(Manicaria_saccifera	(Leopoldinia_pulchra	(((((((Hydriastele_microspadix	Heterospathe_cagayanensis)	Dypsis_decaryi)	Burretiokentia_grandiflora)	Dictyosperma_album)	Veitchia_spiralis)	Kentiopsis_piersoniorum)	Pelagodoxa_henryana)))))))	Bactris_major)))))	Sabal_domingensis)	Kingia_australis);
((Sabal_domingensis	((Nypa_fruticans	Calamus_caryotoides)	(Serenoa_repens	(Pseudophoenix_vinifera	((Iriartea_deltoidea	Roystonea_regia)	(((Elaeis_oleifera	(Chamaedorea_seifrizii	Attalea_speciosa))	(((Reinhardtia_gracilis	Sclerosperma_profizianum)	(Reinhardtia_simplex	(Reinhardtia_latisecta	Reinhardtia_paiewonskiana)))	((Manicaria_saccifera	(((((((Hydriastele_microspadix	Heterospathe_cagayanensis)	Dypsis_decaryi)	Burretiokentia_grandiflora)	(Dictyosperma_album	Veitchia_spiralis))	Kentiopsis_piersoniorum)	(Pelagodoxa_henryana	Leopoldinia_pulchra))	((Orania_palindan	(Prestoea_acuminata	(Oenocarpus_bataua	Oenocarpus_minor)))	Geonoma_undata)))	Podococcus_barteri)))	Bactris_major))))))	Kingia_australis);
((Sabal_domingensis	((Nypa_fruticans	Calamus_caryotoides)	(Serenoa_repens	((Pseudophoenix_vinifera	(((Iriartea_deltoidea	Roystonea_regia)	((((Elaeis_oleifera	Attalea_speciosa)	(Reinhardtia_simplex	(Reinhardtia_latisecta	Reinhardtia_paiewonskiana)))	Manicaria_saccifera)	(((Dictyosperma_album	(Veitchia_spiralis	(Dypsis_decaryi	(Hydriastele_microspadix	(Heterospathe_cagayanensis	Kentiopsis_piersoniorum)))))	(Burretiokentia_grandiflora	Leopoldinia_pulchra))	((Podococcus_barteri	(Prestoea_acuminata	(Oenocarpus_bataua	Oenocarpus_minor)))	(Orania_palindan	Geonoma_undata)))))	((Pelagodoxa_henryana	Bactris_major)	(Reinhardtia_gracilis	Sclerosperma_profizianum))))	Chamaedorea_seifrizii))))	Kingia_australis);
(((Nypa_fruticans	Sabal_domingensis)	(Serenoa_repens	((Pseudophoenix_vinifera	((((Manicaria_saccifera	((Podococcus_barteri	(Prestoea_acuminata	(Oenocarpus_bataua	Oenocarpus_minor)))	(Iriartea_deltoidea	Orania_palindan)))	Geonoma_undata)	((Bactris_major	(Veitchia_spiralis	(((Burretiokentia_grandiflora	Kentiopsis_piersoniorum)	(Dypsis_decaryi	(Hydriastele_microspadix	Heterospathe_cagayanensis)))	Dictyosperma_album)))	(((Attalea_speciosa	(Chamaedorea_seifrizii	(Reinhardtia_simplex	(Reinhardtia_latisecta	Reinhardtia_paiewonskiana))))	(Elaeis_oleifera	Leopoldinia_pulchra))	Pelagodoxa_henryana)))	((Reinhardtia_gracilis	Sclerosperma_profizianum)	Roystonea_regia)))	Calamus_caryotoides)))	Kingia_australis);
((Sabal_domingensis	((Nypa_fruticans	Calamus_caryotoides)	(Serenoa_repens	((((Podococcus_barteri	(Geonoma_undata	(((Oenocarpus_bataua	Oenocarpus_minor)	Prestoea_acuminata)	Orania_palindan)))	((((Iriartea_deltoidea	Pelagodoxa_henryana)	(((((Veitchia_spiralis	Burretiokentia_grandiflora)	Dictyosperma_album)	(Hydriastele_microspadix	Heterospathe_cagayanensis))	Dypsis_decaryi)	Kentiopsis_piersoniorum))	(((Pseudophoenix_vinifera	Elaeis_oleifera)	Leopoldinia_pulchra)	(Bactris_major	((Reinhardtia_simplex	(Reinhardtia_latisecta	Reinhardtia_paiewonskiana))	(Attalea_speciosa	(Reinhardtia_gracilis	Chamaedorea_seifrizii))))))	Manicaria_saccifera))	Roystonea_regia)	Sclerosperma_profizianum))))	Kingia_australis);
((Sabal_domingensis	(Serenoa_repens	((((Pseudophoenix_vinifera	(Attalea_speciosa	Chamaedorea_seifrizii))	(Roystonea_regia	Bactris_major))	((Reinhardtia_simplex	(Reinhardtia_latisecta	Reinhardtia_paiewonskiana))	((((((((Dictyosperma_album	Hydriastele_microspadix)	(Veitchia_spiralis	(Heterospathe_cagayanensis	Dypsis_decaryi)))	(Burretiokentia_grandiflora	Kentiopsis_piersoniorum))	(((Podococcus_barteri	Pelagodoxa_henryana)	((Oenocarpus_bataua	Oenocarpus_minor)	Prestoea_acuminata))	(Orania_palindan	Geonoma_undata)))	Manicaria_saccifera)	Iriartea_deltoidea)	(Elaeis_oleifera	Leopoldinia_pulchra))	(Reinhardtia_gracilis	Sclerosperma_profizianum))))	(Nypa_fruticans	Calamus_caryotoides))))	Kingia_australis);
(((Serenoa_repens	(((((((Reinhardtia_simplex	(Reinhardtia_latisecta	Reinhardtia_paiewonskiana))	(Elaeis_oleifera	Attalea_speciosa))	(((Reinhardtia_gracilis	Sclerosperma_profizianum)	(((((((((Burretiokentia_grandiflora	(Heterospathe_cagayanensis	Dypsis_decaryi))	Veitchia_spiralis)	(Dictyosperma_album	Hydriastele_microspadix))	Kentiopsis_piersoniorum)	Pelagodoxa_henryana)	((Oenocarpus_bataua	Oenocarpus_minor)	Prestoea_acuminata))	Geonoma_undata)	Manicaria_saccifera)	((Iriartea_deltoidea	Orania_palindan)	Podococcus_barteri)))	Leopoldinia_pulchra))	(Bactris_major	Roystonea_regia))	Chamaedorea_seifrizii)	Pseudophoenix_vinifera)	(Nypa_fruticans	Calamus_caryotoides)))	Sabal_domingensis)	Kingia_australis);
((Sabal_domingensis	((Nypa_fruticans	Calamus_caryotoides)	(Pseudophoenix_vinifera	((Chamaedorea_seifrizii	((Bactris_major	((Leopoldinia_pulchra	((((((((Hydriastele_microspadix	Heterospathe_cagayanensis)	Dypsis_decaryi)	Burretiokentia_grandiflora)	Veitchia_spiralis)	Dictyosperma_album)	Kentiopsis_piersoniorum)	(Pelagodoxa_henryana	((((Oenocarpus_bataua	Oenocarpus_minor)	Prestoea_acuminata)	Podococcus_barteri)	(Orania_palindan	(Geonoma_undata	(Reinhardtia_gracilis	Sclerosperma_profizianum))))))	Manicaria_saccifera))	((Reinhardtia_simplex	(Reinhardtia_latisecta	Reinhardtia_paiewonskiana))	(Elaeis_oleifera	Attalea_speciosa))))	(Iriartea_deltoidea	Roystonea_regia)))	Serenoa_repens))))	Kingia_australis);
((Sabal_domingensis	((Nypa_fruticans	Calamus_caryotoides)	((((Serenoa_repens	(Roystonea_regia	Iriartea_deltoidea))	(((Reinhardtia_simplex	(Reinhardtia_latisecta	Reinhardtia_paiewonskiana))	(Elaeis_oleifera	Attalea_speciosa))	((((Podococcus_barteri	Sclerosperma_profizianum)	((Pelagodoxa_henryana	((Leopoldinia_pulchra	(((Dictyosperma_album	(Veitchia_spiralis	Dypsis_decaryi))	(Kentiopsis_piersoniorum	(Heterospathe_cagayanensis	Hydriastele_microspadix)))	Burretiokentia_grandiflora))	(Prestoea_acuminata	(Oenocarpus_minor	Oenocarpus_bataua))))	(Manicaria_saccifera	Geonoma_undata)))	Orania_palindan)	Chamaedorea_seifrizii)))	(Bactris_major	Reinhardtia_gracilis))	Pseudophoenix_vinifera)))	Kingia_australis);
((Sabal_domingensis	((Nypa_fruticans	Calamus_caryotoides)	(((((Sclerosperma_profizianum	(Podococcus_barteri	(Iriartea_deltoidea	Orania_palindan)))	((((Pelagodoxa_henryana	(((Dictyosperma_album	Veitchia_spiralis)	(Burretiokentia_grandiflora	(Dypsis_decaryi	(Kentiopsis_piersoniorum	(Heterospathe_cagayanensis	Hydriastele_microspadix)))))	(Prestoea_acuminata	(Oenocarpus_minor	Oenocarpus_bataua))))	Geonoma_undata)	Manicaria_saccifera)	Reinhardtia_gracilis))	((((Reinhardtia_simplex	(Reinhardtia_latisecta	Reinhardtia_paiewonskiana))	Attalea_speciosa)	(Chamaedorea_seifrizii	(Leopoldinia_pulchra	(Elaeis_oleifera	Serenoa_repens))))	Roystonea_regia))	Bactris_major)	Pseudophoenix_vinifera)))	Kingia_australis);
(((((((Serenoa_repens	(Iriartea_deltoidea	(Reinhardtia_gracilis	Sclerosperma_profizianum)))	Roystonea_regia)	(((((Pelagodoxa_henryana	Manicaria_saccifera)	(((((Dictyosperma_album	Veitchia_spiralis)	((Dypsis_decaryi	(Heterospathe_cagayanensis	Hydriastele_microspadix))	Kentiopsis_piersoniorum))	Burretiokentia_grandiflora)	(Prestoea_acuminata	(Oenocarpus_minor	Oenocarpus_bataua)))	Geonoma_undata))	(Orania_palindan	Podococcus_barteri))	Elaeis_oleifera)	(((Reinhardtia_simplex	(Reinhardtia_latisecta	Reinhardtia_paiewonskiana))	(Chamaedorea_seifrizii	Attalea_speciosa))	Leopoldinia_pulchra)))	Bactris_major)	Pseudophoenix_vinifera)	(Sabal_domingensis	(Nypa_fruticans	Calamus_caryotoides)))	Kingia_australis);
(((Serenoa_repens	Sabal_domingensis)	((Nypa_fruticans	Calamus_caryotoides)	((((Roystonea_regia	(((Reinhardtia_simplex	(Reinhardtia_latisecta	Reinhardtia_paiewonskiana))	Attalea_speciosa)	Bactris_major))	(Elaeis_oleifera	Leopoldinia_pulchra))	(Chamaedorea_seifrizii	(((Iriartea_deltoidea	Pelagodoxa_henryana)	(((Orania_palindan	Podococcus_barteri)	(Geonoma_undata	(((Dictyosperma_album	(Burretiokentia_grandiflora	Veitchia_spiralis))	(Kentiopsis_piersoniorum	((Dypsis_decaryi	Heterospathe_cagayanensis)	Hydriastele_microspadix)))	(Prestoea_acuminata	(Oenocarpus_minor	Oenocarpus_bataua)))))	Manicaria_saccifera))	(Reinhardtia_gracilis	Sclerosperma_profizianum))))	Pseudophoenix_vinifera)))	Kingia_australis);
((Sabal_domingensis	(Serenoa_repens	(((((Iriartea_deltoidea	((Orania_palindan	Podococcus_barteri)	(((Burretiokentia_grandiflora	Elaeis_oleifera)	Leopoldinia_pulchra)	(((Manicaria_saccifera	Geonoma_undata)	((((Heterospathe_cagayanensis	Hydriastele_microspadix)	Kentiopsis_piersoniorum)	(Veitchia_spiralis	Dictyosperma_album))	Dypsis_decaryi))	(Pelagodoxa_henryana	(Prestoea_acuminata	(Oenocarpus_minor	Oenocarpus_bataua)))))))	(Reinhardtia_gracilis	Sclerosperma_profizianum))	(((Nypa_fruticans	Chamaedorea_seifrizii)	Roystonea_regia)	(((Reinhardtia_simplex	(Reinhardtia_latisecta	Reinhardtia_paiewonskiana))	Attalea_speciosa)	Bactris_major)))	Pseudophoenix_vinifera)	Calamus_caryotoides)))	Kingia_australis);
((Serenoa_repens	((Pseudophoenix_vinifera	((((Iriartea_deltoidea	Roystonea_regia)	((((Geonoma_undata	Orania_palindan)	((Podococcus_barteri	(Prestoea_acuminata	(Chamaedorea_seifrizii	(Oenocarpus_minor	Oenocarpus_bataua))))	(Burretiokentia_grandiflora	(((Veitchia_spiralis	Dypsis_decaryi)	(Dictyosperma_album	(Heterospathe_cagayanensis	Kentiopsis_piersoniorum)))	Hydriastele_microspadix))))	Manicaria_saccifera)	Pelagodoxa_henryana))	((Reinhardtia_gracilis	Sclerosperma_profizianum)	(((Nypa_fruticans	Calamus_caryotoides)	((Reinhardtia_simplex	(Reinhardtia_latisecta	Reinhardtia_paiewonskiana))	Attalea_speciosa))	Bactris_major)))	(Elaeis_oleifera	Leopoldinia_pulchra)))	Sabal_domingensis))	Kingia_australis);
((Sabal_domingensis	((Serenoa_repens	(Pseudophoenix_vinifera	(((Bactris_major	Roystonea_regia)	(((Reinhardtia_simplex	(Reinhardtia_latisecta	Reinhardtia_paiewonskiana))	((Elaeis_oleifera	Leopoldinia_pulchra)	(((Pelagodoxa_henryana	((((Reinhardtia_gracilis	Sclerosperma_profizianum)	Geonoma_undata)	(Orania_palindan	(Prestoea_acuminata	(Oenocarpus_minor	(Oenocarpus_bataua	Chamaedorea_seifrizii)))))	Podococcus_barteri))	((Dictyosperma_album	((Veitchia_spiralis	(Burretiokentia_grandiflora	(Heterospathe_cagayanensis	Dypsis_decaryi)))	(Nypa_fruticans	Hydriastele_microspadix)))	Kentiopsis_piersoniorum))	Manicaria_saccifera)))	Attalea_speciosa))	Iriartea_deltoidea)))	Calamus_caryotoides))	Kingia_australis);
((Sabal_domingensis	((Pseudophoenix_vinifera	((((Attalea_speciosa	(Reinhardtia_simplex	(Reinhardtia_latisecta	Reinhardtia_paiewonskiana)))	(((Pelagodoxa_henryana	((((Sclerosperma_profizianum	Orania_palindan)	Podococcus_barteri)	(Prestoea_acuminata	(Oenocarpus_minor	Oenocarpus_bataua)))	Geonoma_undata))	Manicaria_saccifera)	((((Dictyosperma_album	(Veitchia_spiralis	Hydriastele_microspadix))	(Burretiokentia_grandiflora	(Heterospathe_cagayanensis	Dypsis_decaryi)))	Kentiopsis_piersoniorum)	(Elaeis_oleifera	Leopoldinia_pulchra))))	(Bactris_major	(Iriartea_deltoidea	Roystonea_regia)))	(Reinhardtia_gracilis	(Serenoa_repens	Chamaedorea_seifrizii))))	(Nypa_fruticans	Calamus_caryotoides)))	Kingia_australis);
((Sabal_domingensis	(((Pseudophoenix_vinifera	Reinhardtia_gracilis)	((Chamaedorea_seifrizii	((Bactris_major	(Elaeis_oleifera	(Attalea_speciosa	(Reinhardtia_simplex	(Reinhardtia_latisecta	Reinhardtia_paiewonskiana)))))	(((Iriartea_deltoidea	((Pelagodoxa_henryana	((((Sclerosperma_profizianum	Orania_palindan)	Podococcus_barteri)	(Prestoea_acuminata	(Oenocarpus_minor	Oenocarpus_bataua)))	Geonoma_undata))	(Leopoldinia_pulchra	((Dictyosperma_album	((((Hydriastele_microspadix	Heterospathe_cagayanensis)	Dypsis_decaryi)	Burretiokentia_grandiflora)	Veitchia_spiralis))	Kentiopsis_piersoniorum))))	Roystonea_regia)	Manicaria_saccifera)))	Serenoa_repens))	(Nypa_fruticans	Calamus_caryotoides)))	Kingia_australis);
((Serenoa_repens	(Sabal_domingensis	(((Pseudophoenix_vinifera	((((Elaeis_oleifera	Attalea_speciosa)	((Bactris_major	Reinhardtia_gracilis)	(Reinhardtia_simplex	(Leopoldinia_pulchra	(Reinhardtia_latisecta	Reinhardtia_paiewonskiana)))))	(Manicaria_saccifera	((Pelagodoxa_henryana	((((Sclerosperma_profizianum	Orania_palindan)	Podococcus_barteri)	(Prestoea_acuminata	(Oenocarpus_minor	Oenocarpus_bataua)))	Geonoma_undata))	(Chamaedorea_seifrizii	(((Veitchia_spiralis	Dypsis_decaryi)	(Heterospathe_cagayanensis	(Dictyosperma_album	(Kentiopsis_piersoniorum	Burretiokentia_grandiflora))))	(Nypa_fruticans	Hydriastele_microspadix))))))	Roystonea_regia))	Iriartea_deltoidea)	Calamus_caryotoides)))	Kingia_australis);
(((Sabal_domingensis	((Serenoa_repens	(((Roystonea_regia	((Reinhardtia_gracilis	Sclerosperma_profizianum)	((Manicaria_saccifera	((Geonoma_undata	(Orania_palindan	(Prestoea_acuminata	(Oenocarpus_minor	Oenocarpus_bataua))))	(((((Dypsis_decaryi	Dictyosperma_album)	(Veitchia_spiralis	(Hydriastele_microspadix	Heterospathe_cagayanensis)))	(Kentiopsis_piersoniorum	Burretiokentia_grandiflora))	Pelagodoxa_henryana)	Podococcus_barteri)))	Iriartea_deltoidea)))	((Leopoldinia_pulchra	Bactris_major)	(((Reinhardtia_simplex	(Reinhardtia_paiewonskiana	Reinhardtia_latisecta))	(Elaeis_oleifera	Attalea_speciosa))	Chamaedorea_seifrizii)))	Pseudophoenix_vinifera))	Calamus_caryotoides))	Nypa_fruticans)	Kingia_australis);
((Sabal_domingensis	(Serenoa_repens	(((((((Reinhardtia_simplex	(Reinhardtia_paiewonskiana	Reinhardtia_latisecta))	Attalea_speciosa)	(Bactris_major	Roystonea_regia))	((Elaeis_oleifera	Leopoldinia_pulchra)	((Reinhardtia_gracilis	Sclerosperma_profizianum)	((((Manicaria_saccifera	(((Kentiopsis_piersoniorum	((Dypsis_decaryi	(Hydriastele_microspadix	Heterospathe_cagayanensis))	(Veitchia_spiralis	(Dictyosperma_album	Burretiokentia_grandiflora))))	Pelagodoxa_henryana)	(Prestoea_acuminata	(Oenocarpus_minor	Oenocarpus_bataua))))	Geonoma_undata)	(Podococcus_barteri	Orania_palindan))	Iriartea_deltoidea))))	Chamaedorea_seifrizii)	Pseudophoenix_vinifera)	(Nypa_fruticans	Calamus_caryotoides))))	Kingia_australis);
((Sabal_domingensis	(Serenoa_repens	((((((Podococcus_barteri	(Orania_palindan	(Reinhardtia_gracilis	Sclerosperma_profizianum)))	((((Prestoea_acuminata	(Oenocarpus_minor	Oenocarpus_bataua))	((Kentiopsis_piersoniorum	((((Burretiokentia_grandiflora	Veitchia_spiralis)	((Chamaedorea_seifrizii	Hydriastele_microspadix)	Heterospathe_cagayanensis))	Dictyosperma_album)	Dypsis_decaryi))	Pelagodoxa_henryana))	(Manicaria_saccifera	Geonoma_undata))	(Roystonea_regia	Iriartea_deltoidea)))	(Elaeis_oleifera	Leopoldinia_pulchra))	(((Reinhardtia_simplex	(Reinhardtia_paiewonskiana	Reinhardtia_latisecta))	Attalea_speciosa)	Bactris_major))	Pseudophoenix_vinifera)	(Nypa_fruticans	Calamus_caryotoides))))	Kingia_australis);
((Sabal_domingensis	(Calamus_caryotoides	(Serenoa_repens	(((((Manicaria_saccifera	((((((Podococcus_barteri	(Orania_palindan	Sclerosperma_profizianum))	(Prestoea_acuminata	(Oenocarpus_minor	Oenocarpus_bataua)))	Geonoma_undata)	Reinhardtia_gracilis)	Pelagodoxa_henryana)	(Kentiopsis_piersoniorum	((((Heterospathe_cagayanensis	Dypsis_decaryi)	Burretiokentia_grandiflora)	(Nypa_fruticans	Hydriastele_microspadix))	(Dictyosperma_album	Veitchia_spiralis)))))	(Roystonea_regia	Iriartea_deltoidea))	((Elaeis_oleifera	Leopoldinia_pulchra)	(((Reinhardtia_simplex	(Reinhardtia_paiewonskiana	Reinhardtia_latisecta))	Attalea_speciosa)	Bactris_major)))	Chamaedorea_seifrizii)	Pseudophoenix_vinifera))))	Kingia_australis);
((Sabal_domingensis	((Calamus_caryotoides	((Bactris_major	(Roystonea_regia	Iriartea_deltoidea))	(((Reinhardtia_simplex	(Reinhardtia_paiewonskiana	Reinhardtia_latisecta))	((Chamaedorea_seifrizii	Pseudophoenix_vinifera)	Attalea_speciosa))	((Manicaria_saccifera	(((Geonoma_undata	(Orania_palindan	(Reinhardtia_gracilis	Sclerosperma_profizianum)))	((Prestoea_acuminata	(Oenocarpus_minor	Oenocarpus_bataua))	Podococcus_barteri))	(Pelagodoxa_henryana	(Kentiopsis_piersoniorum	((Nypa_fruticans	Hydriastele_microspadix)	((Dictyosperma_album	Veitchia_spiralis)	((Heterospathe_cagayanensis	Dypsis_decaryi)	Burretiokentia_grandiflora)))))))	(Elaeis_oleifera	Leopoldinia_pulchra)))))	Serenoa_repens))	Kingia_australis);
(((((((Reinhardtia_simplex	(Reinhardtia_paiewonskiana	Reinhardtia_latisecta))	Attalea_speciosa)	(((Leopoldinia_pulchra	(Pelagodoxa_henryana	(Kentiopsis_piersoniorum	((Dictyosperma_album	(Heterospathe_cagayanensis	Dypsis_decaryi))	((Veitchia_spiralis	Burretiokentia_grandiflora)	Hydriastele_microspadix)))))	((Geonoma_undata	(Elaeis_oleifera	((Prestoea_acuminata	(Oenocarpus_minor	(Chamaedorea_seifrizii	Oenocarpus_bataua)))	(Orania_palindan	Sclerosperma_profizianum))))	Podococcus_barteri))	Manicaria_saccifera))	((Roystonea_regia	Bactris_major)	Iriartea_deltoidea))	(Reinhardtia_gracilis	Pseudophoenix_vinifera))	((Serenoa_repens	Sabal_domingensis)	(Nypa_fruticans	Calamus_caryotoides)))	Kingia_australis);
(((Calamus_caryotoides	((((Roystonea_regia	Iriartea_deltoidea)	(((Pelagodoxa_henryana	((Veitchia_spiralis	((Nypa_fruticans	Hydriastele_microspadix)	(((Kentiopsis_piersoniorum	Burretiokentia_grandiflora)	Dictyosperma_album)	(Heterospathe_cagayanensis	Dypsis_decaryi))))	((Prestoea_acuminata	(Oenocarpus_minor	Oenocarpus_bataua))	Chamaedorea_seifrizii)))	Manicaria_saccifera)	Geonoma_undata))	(((Podococcus_barteri	(Orania_palindan	(Reinhardtia_gracilis	Sclerosperma_profizianum)))	(Bactris_major	((Reinhardtia_simplex	(Reinhardtia_paiewonskiana	Reinhardtia_latisecta))	Attalea_speciosa)))	(Leopoldinia_pulchra	Elaeis_oleifera)))	Pseudophoenix_vinifera))	(Serenoa_repens	Sabal_domingensis))	Kingia_australis);
((Sabal_domingensis	(Calamus_caryotoides	((((Roystonea_regia	Iriartea_deltoidea)	((((((Leopoldinia_pulchra	(Pelagodoxa_henryana	(((Dypsis_decaryi	(Heterospathe_cagayanensis	(Nypa_fruticans	Hydriastele_microspadix)))	(Burretiokentia_grandiflora	(Chamaedorea_seifrizii	Kentiopsis_piersoniorum)))	(Dictyosperma_album	Veitchia_spiralis))))	((Orania_palindan	(Prestoea_acuminata	(Oenocarpus_minor	Oenocarpus_bataua)))	Geonoma_undata))	Manicaria_saccifera)	((Elaeis_oleifera	Podococcus_barteri)	((Reinhardtia_simplex	(Reinhardtia_paiewonskiana	Reinhardtia_latisecta))	Attalea_speciosa)))	(Reinhardtia_gracilis	Sclerosperma_profizianum))	Bactris_major))	Pseudophoenix_vinifera)	Serenoa_repens)))	Kingia_australis);
((Serenoa_repens	((Calamus_caryotoides	(((Iriartea_deltoidea	(((Pelagodoxa_henryana	(((Nypa_fruticans	Hydriastele_microspadix)	(((Heterospathe_cagayanensis	Burretiokentia_grandiflora)	(Dypsis_decaryi	Veitchia_spiralis))	Dictyosperma_album))	Kentiopsis_piersoniorum))	(((Prestoea_acuminata	(Oenocarpus_minor	Oenocarpus_bataua))	((Reinhardtia_gracilis	Sclerosperma_profizianum)	(Podococcus_barteri	(Chamaedorea_seifrizii	Orania_palindan))))	Geonoma_undata))	Manicaria_saccifera))	(Roystonea_regia	(((Leopoldinia_pulchra	Elaeis_oleifera)	Attalea_speciosa)	(Bactris_major	(Reinhardtia_simplex	(Reinhardtia_paiewonskiana	Reinhardtia_latisecta))))))	Pseudophoenix_vinifera))	Sabal_domingensis))	Kingia_australis);
((Serenoa_repens	((Calamus_caryotoides	(((((Bactris_major	Roystonea_regia)	((Reinhardtia_simplex	(Reinhardtia_paiewonskiana	Reinhardtia_latisecta))	((Leopoldinia_pulchra	(((((Nypa_fruticans	Hydriastele_microspadix)	(Burretiokentia_grandiflora	(Heterospathe_cagayanensis	Dypsis_decaryi)))	Veitchia_spiralis)	Dictyosperma_album)	Kentiopsis_piersoniorum))	(Manicaria_saccifera	(Iriartea_deltoidea	(Pelagodoxa_henryana	(((Podococcus_barteri	Sclerosperma_profizianum)	(Prestoea_acuminata	(Oenocarpus_minor	Oenocarpus_bataua)))	(Geonoma_undata	Orania_palindan))))))))	(Elaeis_oleifera	Attalea_speciosa))	(Reinhardtia_gracilis	Chamaedorea_seifrizii))	Pseudophoenix_vinifera))	Sabal_domingensis))	Kingia_australis);
(((Serenoa_repens	(Calamus_caryotoides	(((Bactris_major	(((Reinhardtia_paiewonskiana	Reinhardtia_latisecta)	Reinhardtia_simplex)	(Podococcus_barteri	(Elaeis_oleifera	Attalea_speciosa))))	(((Reinhardtia_gracilis	Sclerosperma_profizianum)	((Iriartea_deltoidea	Orania_palindan)	(Pelagodoxa_henryana	((((((Nypa_fruticans	Hydriastele_microspadix)	(((Heterospathe_cagayanensis	Dypsis_decaryi)	Dictyosperma_album)	Veitchia_spiralis))	(Burretiokentia_grandiflora	Kentiopsis_piersoniorum))	((Prestoea_acuminata	(Oenocarpus_minor	Oenocarpus_bataua))	Chamaedorea_seifrizii))	(Leopoldinia_pulchra	Manicaria_saccifera))	Geonoma_undata))))	Roystonea_regia))	Pseudophoenix_vinifera)))	Sabal_domingensis)	Kingia_australis);
(((Serenoa_repens	(Calamus_caryotoides	((((Chamaedorea_seifrizii	(Elaeis_oleifera	Attalea_speciosa))	(((Podococcus_barteri	(Orania_palindan	(Reinhardtia_gracilis	Sclerosperma_profizianum)))	((Prestoea_acuminata	(Oenocarpus_minor	Oenocarpus_bataua))	((Geonoma_undata	Manicaria_saccifera)	(Iriartea_deltoidea	(((Veitchia_spiralis	((Kentiopsis_piersoniorum	((Nypa_fruticans	Hydriastele_microspadix)	Heterospathe_cagayanensis))	(Dypsis_decaryi	Dictyosperma_album)))	(Leopoldinia_pulchra	Burretiokentia_grandiflora))	Pelagodoxa_henryana)))))	((Reinhardtia_paiewonskiana	Reinhardtia_latisecta)	Reinhardtia_simplex)))	(Bactris_major	Roystonea_regia))	Pseudophoenix_vinifera)))	Sabal_domingensis)	Kingia_australis);
((Sabal_domingensis	(Calamus_caryotoides	(Serenoa_repens	(((Bactris_major	Roystonea_regia)	(((((Podococcus_barteri	Orania_palindan)	((((((Burretiokentia_grandiflora	Dictyosperma_album)	(((Nypa_fruticans	Hydriastele_microspadix)	Heterospathe_cagayanensis)	Dypsis_decaryi))	Veitchia_spiralis)	Kentiopsis_piersoniorum)	Pelagodoxa_henryana)	((Prestoea_acuminata	(Oenocarpus_minor	Oenocarpus_bataua))	(Geonoma_undata	Manicaria_saccifera))))	(Reinhardtia_gracilis	Sclerosperma_profizianum))	(Leopoldinia_pulchra	(((Reinhardtia_paiewonskiana	Reinhardtia_latisecta)	Reinhardtia_simplex)	(Elaeis_oleifera	(Chamaedorea_seifrizii	Attalea_speciosa)))))	Iriartea_deltoidea))	Pseudophoenix_vinifera))))	Kingia_australis);
((Sabal_domingensis	(Calamus_caryotoides	((Reinhardtia_gracilis	Serenoa_repens)	(((((Iriartea_deltoidea	(Podococcus_barteri	(Orania_palindan	(((((Hydriastele_microspadix	(Burretiokentia_grandiflora	(Heterospathe_cagayanensis	Dypsis_decaryi)))	((Nypa_fruticans	Veitchia_spiralis)	Dictyosperma_album))	Kentiopsis_piersoniorum)	((Pelagodoxa_henryana	(Prestoea_acuminata	(Oenocarpus_minor	Oenocarpus_bataua)))	Geonoma_undata))	Manicaria_saccifera))))	Leopoldinia_pulchra)	Sclerosperma_profizianum)	((Bactris_major	(((Reinhardtia_paiewonskiana	Reinhardtia_latisecta)	Reinhardtia_simplex)	(Elaeis_oleifera	Attalea_speciosa)))	(Chamaedorea_seifrizii	Roystonea_regia)))	Pseudophoenix_vinifera))))	Kingia_australis);
((Sabal_domingensis	(Calamus_caryotoides	((((((Pelagodoxa_henryana	(Podococcus_barteri	(Prestoea_acuminata	(Oenocarpus_minor	Oenocarpus_bataua))))	(Geonoma_undata	Orania_palindan))	((Manicaria_saccifera	((Leopoldinia_pulchra	Chamaedorea_seifrizii)	Serenoa_repens))	((((Reinhardtia_paiewonskiana	Reinhardtia_latisecta)	Reinhardtia_simplex)	(Elaeis_oleifera	Attalea_speciosa))	(((Nypa_fruticans	Hydriastele_microspadix)	(Veitchia_spiralis	(((Heterospathe_cagayanensis	Dypsis_decaryi)	Burretiokentia_grandiflora)	Dictyosperma_album)))	Kentiopsis_piersoniorum))))	((Iriartea_deltoidea	Roystonea_regia)	Bactris_major))	(Reinhardtia_gracilis	Sclerosperma_profizianum))	Pseudophoenix_vinifera)))	Kingia_australis);
((Sabal_domingensis	((Nypa_fruticans	Calamus_caryotoides)	((((((Geonoma_undata	((Reinhardtia_gracilis	Sclerosperma_profizianum)	Orania_palindan))	(Podococcus_barteri	(Prestoea_acuminata	(Oenocarpus_minor	Oenocarpus_bataua))))	(((Elaeis_oleifera	Leopoldinia_pulchra)	Manicaria_saccifera)	(((Bactris_major	Pseudophoenix_vinifera)	(((Reinhardtia_paiewonskiana	Reinhardtia_latisecta)	Reinhardtia_simplex)	Attalea_speciosa))	(Pelagodoxa_henryana	((((Heterospathe_cagayanensis	Hydriastele_microspadix)	Dypsis_decaryi)	((Chamaedorea_seifrizii	Kentiopsis_piersoniorum)	Burretiokentia_grandiflora))	(Dictyosperma_album	Veitchia_spiralis))))))	Roystonea_regia)	Iriartea_deltoidea)	Serenoa_repens)))	Kingia_australis);
((Sabal_domingensis	((Nypa_fruticans	Calamus_caryotoides)	(((((Bactris_major	(((Chamaedorea_seifrizii	(Reinhardtia_paiewonskiana	Reinhardtia_latisecta))	Reinhardtia_simplex)	Attalea_speciosa))	(((Elaeis_oleifera	Leopoldinia_pulchra)	Manicaria_saccifera)	(((Veitchia_spiralis	((Dictyosperma_album	(Kentiopsis_piersoniorum	Burretiokentia_grandiflora))	(Heterospathe_cagayanensis	Hydriastele_microspadix)))	Dypsis_decaryi)	(Podococcus_barteri	((Prestoea_acuminata	(Orania_palindan	(Oenocarpus_minor	Oenocarpus_bataua)))	Geonoma_undata)))))	(Iriartea_deltoidea	(Roystonea_regia	Pelagodoxa_henryana)))	Pseudophoenix_vinifera)	(Serenoa_repens	(Reinhardtia_gracilis	Sclerosperma_profizianum)))))	Kingia_australis);
((Sabal_domingensis	(Serenoa_repens	(Calamus_caryotoides	((Nypa_fruticans	Pseudophoenix_vinifera)	(Chamaedorea_seifrizii	((Iriartea_deltoidea	Roystonea_regia)	((Bactris_major	(((Reinhardtia_paiewonskiana	Reinhardtia_latisecta)	Reinhardtia_simplex)	(Elaeis_oleifera	Attalea_speciosa)))	(((Reinhardtia_gracilis	Sclerosperma_profizianum)	Leopoldinia_pulchra)	(Manicaria_saccifera	(((((Dictyosperma_album	(Kentiopsis_piersoniorum	(Heterospathe_cagayanensis	Hydriastele_microspadix)))	(Dypsis_decaryi	Veitchia_spiralis))	Burretiokentia_grandiflora)	(Pelagodoxa_henryana	(Podococcus_barteri	(Prestoea_acuminata	(Oenocarpus_minor	Oenocarpus_bataua)))))	(Orania_palindan	Geonoma_undata)))))))))))	Kingia_australis);
((Sabal_domingensis	((Nypa_fruticans	Calamus_caryotoides)	((((Reinhardtia_gracilis	Chamaedorea_seifrizii)	Pseudophoenix_vinifera)	((((Leopoldinia_pulchra	(Bactris_major	((Reinhardtia_paiewonskiana	Reinhardtia_latisecta)	Reinhardtia_simplex)))	(((Iriartea_deltoidea	Pelagodoxa_henryana)	(((Hydriastele_microspadix	(Heterospathe_cagayanensis	Dypsis_decaryi))	((Burretiokentia_grandiflora	Dictyosperma_album)	Veitchia_spiralis))	Kentiopsis_piersoniorum))	(Manicaria_saccifera	((Sclerosperma_profizianum	(Podococcus_barteri	Orania_palindan))	((Prestoea_acuminata	(Oenocarpus_minor	Oenocarpus_bataua))	Geonoma_undata)))))	(Elaeis_oleifera	Attalea_speciosa))	Roystonea_regia))	Serenoa_repens)))	Kingia_australis);
((Sabal_domingensis	(Serenoa_repens	((Nypa_fruticans	Calamus_caryotoides)	(Pseudophoenix_vinifera	(Chamaedorea_seifrizii	((Bactris_major	((Elaeis_oleifera	Attalea_speciosa)	((Reinhardtia_paiewonskiana	Reinhardtia_latisecta)	Reinhardtia_simplex)))	((Leopoldinia_pulchra	(Manicaria_saccifera	(((((Reinhardtia_gracilis	Sclerosperma_profizianum)	(Podococcus_barteri	(Iriartea_deltoidea	Orania_palindan)))	((Prestoea_acuminata	(Oenocarpus_minor	Oenocarpus_bataua))	Geonoma_undata))	(((Hydriastele_microspadix	(Burretiokentia_grandiflora	(Heterospathe_cagayanensis	Dypsis_decaryi)))	(Dictyosperma_album	Veitchia_spiralis))	Kentiopsis_piersoniorum))	Pelagodoxa_henryana)))	Roystonea_regia)))))))	Kingia_australis);
((Serenoa_repens	(Sabal_domingensis	(((((((Reinhardtia_latisecta	Reinhardtia_paiewonskiana)	Reinhardtia_simplex)	(Elaeis_oleifera	Attalea_speciosa))	Leopoldinia_pulchra)	((Roystonea_regia	(((Bactris_major	(Sclerosperma_profizianum	(Iriartea_deltoidea	Pelagodoxa_henryana)))	((((Kentiopsis_piersoniorum	((Dictyosperma_album	Veitchia_spiralis)	(Hydriastele_microspadix	((Dypsis_decaryi	Heterospathe_cagayanensis)	Burretiokentia_grandiflora))))	(Prestoea_acuminata	(Oenocarpus_minor	Oenocarpus_bataua)))	((Podococcus_barteri	Orania_palindan)	Geonoma_undata))	Manicaria_saccifera))	Reinhardtia_gracilis))	Nypa_fruticans))	(Pseudophoenix_vinifera	Chamaedorea_seifrizii))	Calamus_caryotoides)))	Kingia_australis);
(((((Roystonea_regia	(((((((Kentiopsis_piersoniorum	(Veitchia_spiralis	(((Nypa_fruticans	Hydriastele_microspadix)	((Dypsis_decaryi	Heterospathe_cagayanensis)	Burretiokentia_grandiflora))	Dictyosperma_album)))	Pelagodoxa_henryana)	((Prestoea_acuminata	(Oenocarpus_minor	Oenocarpus_bataua))	Geonoma_undata))	(Podococcus_barteri	Orania_palindan))	Manicaria_saccifera)	Iriartea_deltoidea)	(Sclerosperma_profizianum	Reinhardtia_gracilis)))	(((Pseudophoenix_vinifera	Bactris_major)	Chamaedorea_seifrizii)	((Leopoldinia_pulchra	((Reinhardtia_latisecta	Reinhardtia_paiewonskiana)	Reinhardtia_simplex))	(Elaeis_oleifera	Attalea_speciosa))))	Calamus_caryotoides)	(Serenoa_repens	Sabal_domingensis))	Kingia_australis);
((((Sabal_domingensis	((Serenoa_repens	(((((((Podococcus_barteri	Orania_palindan)	(((Hydriastele_microspadix	(Dypsis_decaryi	Heterospathe_cagayanensis))	((Veitchia_spiralis	Kentiopsis_piersoniorum)	(Burretiokentia_grandiflora	Dictyosperma_album)))	(Prestoea_acuminata	(Oenocarpus_minor	Oenocarpus_bataua))))	Geonoma_undata)	Manicaria_saccifera)	(Pelagodoxa_henryana	Iriartea_deltoidea))	(Sclerosperma_profizianum	Reinhardtia_gracilis))	((((Attalea_speciosa	(Chamaedorea_seifrizii	((Reinhardtia_latisecta	Reinhardtia_paiewonskiana)	Reinhardtia_simplex)))	Elaeis_oleifera)	(Leopoldinia_pulchra	Bactris_major))	Roystonea_regia)))	Pseudophoenix_vinifera))	Calamus_caryotoides)	Nypa_fruticans)	Kingia_australis);
(((Sabal_domingensis	((((((((Manicaria_saccifera	((((((Kentiopsis_piersoniorum	Burretiokentia_grandiflora)	Dictyosperma_album)	Veitchia_spiralis)	(Hydriastele_microspadix	Heterospathe_cagayanensis))	Dypsis_decaryi)	(Prestoea_acuminata	(Oenocarpus_minor	Oenocarpus_bataua))))	(Geonoma_undata	(Podococcus_barteri	Orania_palindan)))	(Pelagodoxa_henryana	Iriartea_deltoidea))	Sclerosperma_profizianum)	(((((((Reinhardtia_latisecta	Reinhardtia_paiewonskiana)	Reinhardtia_simplex)	Chamaedorea_seifrizii)	Attalea_speciosa)	Elaeis_oleifera)	Leopoldinia_pulchra)	(Bactris_major	Roystonea_regia)))	Pseudophoenix_vinifera)	(Calamus_caryotoides	Nypa_fruticans))	Serenoa_repens))	Reinhardtia_gracilis)	Kingia_australis);
((Sabal_domingensis	(Calamus_caryotoides	(Serenoa_repens	(((((Iriartea_deltoidea	Roystonea_regia)	((Podococcus_barteri	(((Pelagodoxa_henryana	(((((Hydriastele_microspadix	Dictyosperma_album)	Veitchia_spiralis)	((Kentiopsis_piersoniorum	Burretiokentia_grandiflora)	Heterospathe_cagayanensis))	Dypsis_decaryi)	(Prestoea_acuminata	(Oenocarpus_minor	Oenocarpus_bataua))))	(Manicaria_saccifera	Geonoma_undata))	Orania_palindan))	(Reinhardtia_gracilis	Sclerosperma_profizianum)))	(Bactris_major	(((Reinhardtia_latisecta	Reinhardtia_paiewonskiana)	Reinhardtia_simplex)	Attalea_speciosa)))	(Elaeis_oleifera	Leopoldinia_pulchra))	((Nypa_fruticans	Chamaedorea_seifrizii)	Pseudophoenix_vinifera)))))	Kingia_australis);
((Sabal_domingensis	((Nypa_fruticans	Calamus_caryotoides)	(Serenoa_repens	(Pseudophoenix_vinifera	(Chamaedorea_seifrizii	((Roystonea_regia	Bactris_major)	((((Manicaria_saccifera	((((((Hydriastele_microspadix	(Veitchia_spiralis	(Dictyosperma_album	(Burretiokentia_grandiflora	(Heterospathe_cagayanensis	Dypsis_decaryi)))))	Kentiopsis_piersoniorum)	(Pelagodoxa_henryana	(Prestoea_acuminata	(Oenocarpus_minor	Oenocarpus_bataua))))	Geonoma_undata)	(Podococcus_barteri	(Iriartea_deltoidea	Orania_palindan)))	Leopoldinia_pulchra))	(Reinhardtia_gracilis	Sclerosperma_profizianum))	((Reinhardtia_latisecta	Reinhardtia_paiewonskiana)	Reinhardtia_simplex))	(Elaeis_oleifera	Attalea_speciosa))))))))	Kingia_australis);
((Nypa_fruticans	((Calamus_caryotoides	(Serenoa_repens	(Chamaedorea_seifrizii	((Roystonea_regia	((((Elaeis_oleifera	Leopoldinia_pulchra)	((Reinhardtia_gracilis	Sclerosperma_profizianum)	(((Manicaria_saccifera	(((((Burretiokentia_grandiflora	Dictyosperma_album)	((Veitchia_spiralis	Dypsis_decaryi)	(Hydriastele_microspadix	Heterospathe_cagayanensis)))	Kentiopsis_piersoniorum)	(Pelagodoxa_henryana	(Prestoea_acuminata	(Oenocarpus_minor	Oenocarpus_bataua))))	Geonoma_undata))	(Podococcus_barteri	Orania_palindan))	Iriartea_deltoidea)))	(Bactris_major	((Reinhardtia_latisecta	Reinhardtia_paiewonskiana)	Reinhardtia_simplex)))	Attalea_speciosa))	Pseudophoenix_vinifera))))	Sabal_domingensis))	Kingia_australis);
((Sabal_domingensis	(Serenoa_repens	(((((Reinhardtia_gracilis	Sclerosperma_profizianum)	(Manicaria_saccifera	(((Pelagodoxa_henryana	(Dictyosperma_album	((Burretiokentia_grandiflora	(Kentiopsis_piersoniorum	(Dypsis_decaryi	(Hydriastele_microspadix	Heterospathe_cagayanensis))))	Veitchia_spiralis)))	((Podococcus_barteri	(Prestoea_acuminata	(Oenocarpus_minor	Oenocarpus_bataua)))	(Orania_palindan	Geonoma_undata)))	Iriartea_deltoidea)))	(Roystonea_regia	(((Bactris_major	((Reinhardtia_latisecta	Reinhardtia_paiewonskiana)	Reinhardtia_simplex))	Chamaedorea_seifrizii)	(Leopoldinia_pulchra	(Elaeis_oleifera	Attalea_speciosa)))))	Pseudophoenix_vinifera)	(Nypa_fruticans	Calamus_caryotoides))))	Kingia_australis);
((Sabal_domingensis	((Nypa_fruticans	Calamus_caryotoides)	(Serenoa_repens	((((((Orania_palindan	Podococcus_barteri)	((((Prestoea_acuminata	(Oenocarpus_minor	Oenocarpus_bataua))	(Pelagodoxa_henryana	(((Dypsis_decaryi	Heterospathe_cagayanensis)	(((Burretiokentia_grandiflora	Dictyosperma_album)	Hydriastele_microspadix)	Veitchia_spiralis))	Kentiopsis_piersoniorum)))	Geonoma_undata)	Manicaria_saccifera))	((((Reinhardtia_latisecta	Reinhardtia_paiewonskiana)	Reinhardtia_simplex)	Chamaedorea_seifrizii)	(Leopoldinia_pulchra	(Elaeis_oleifera	Attalea_speciosa))))	(Iriartea_deltoidea	Roystonea_regia))	(Bactris_major	(Reinhardtia_gracilis	Sclerosperma_profizianum)))	Pseudophoenix_vinifera))))	Kingia_australis);
((Sabal_domingensis	((Nypa_fruticans	Calamus_caryotoides)	(Serenoa_repens	((((((((Orania_palindan	Podococcus_barteri)	(((((Prestoea_acuminata	(Oenocarpus_minor	Oenocarpus_bataua))	(((Hydriastele_microspadix	(Veitchia_spiralis	Dypsis_decaryi))	((Heterospathe_cagayanensis	Kentiopsis_piersoniorum)	Dictyosperma_album))	Burretiokentia_grandiflora))	Geonoma_undata)	Manicaria_saccifera)	Pelagodoxa_henryana))	Iriartea_deltoidea)	Roystonea_regia)	((((Reinhardtia_latisecta	Reinhardtia_paiewonskiana)	Reinhardtia_simplex)	Attalea_speciosa)	Bactris_major))	((Reinhardtia_gracilis	Sclerosperma_profizianum)	(Leopoldinia_pulchra	Elaeis_oleifera)))	Chamaedorea_seifrizii)	Pseudophoenix_vinifera))))	Kingia_australis);
((((Serenoa_repens	((Iriartea_deltoidea	Roystonea_regia)	((Bactris_major	(((Elaeis_oleifera	Attalea_speciosa)	((Reinhardtia_paiewonskiana	(Chamaedorea_seifrizii	Reinhardtia_latisecta))	Reinhardtia_simplex))	(Pseudophoenix_vinifera	((((((((Reinhardtia_gracilis	Oenocarpus_minor)	Oenocarpus_bataua)	Prestoea_acuminata)	(Podococcus_barteri	Orania_palindan))	Geonoma_undata)	(Pelagodoxa_henryana	(Kentiopsis_piersoniorum	((Veitchia_spiralis	Dictyosperma_album)	(Burretiokentia_grandiflora	(Dypsis_decaryi	((Nypa_fruticans	Hydriastele_microspadix)	Heterospathe_cagayanensis)))))))	Sclerosperma_profizianum)	Manicaria_saccifera))))	Leopoldinia_pulchra)))	Calamus_caryotoides)	Sabal_domingensis)	Kingia_australis);
(((Serenoa_repens	((((((Iriartea_deltoidea	Roystonea_regia)	((Manicaria_saccifera	(Geonoma_undata	(((Oenocarpus_minor	Oenocarpus_bataua)	Prestoea_acuminata)	(Pelagodoxa_henryana	(Kentiopsis_piersoniorum	((Veitchia_spiralis	Dictyosperma_album)	(((Reinhardtia_gracilis	Nypa_fruticans)	Hydriastele_microspadix)	(Burretiokentia_grandiflora	(Dypsis_decaryi	Heterospathe_cagayanensis)))))))))	(Podococcus_barteri	Orania_palindan)))	(((Chamaedorea_seifrizii	Leopoldinia_pulchra)	((Elaeis_oleifera	Attalea_speciosa)	Bactris_major))	((Reinhardtia_paiewonskiana	Reinhardtia_latisecta)	Reinhardtia_simplex)))	Pseudophoenix_vinifera)	Sclerosperma_profizianum)	Calamus_caryotoides))	Sabal_domingensis)	Kingia_australis);
((Serenoa_repens	((((Chamaedorea_seifrizii	(Sclerosperma_profizianum	(((Bactris_major	((Reinhardtia_paiewonskiana	Reinhardtia_latisecta)	Reinhardtia_simplex))	((Roystonea_regia	Iriartea_deltoidea)	(((Leopoldinia_pulchra	(Kentiopsis_piersoniorum	((Dictyosperma_album	(Burretiokentia_grandiflora	Veitchia_spiralis))	(((Reinhardtia_gracilis	Nypa_fruticans)	Hydriastele_microspadix)	(Dypsis_decaryi	Heterospathe_cagayanensis)))))	(((Geonoma_undata	((Oenocarpus_minor	Oenocarpus_bataua)	Prestoea_acuminata))	(Podococcus_barteri	Orania_palindan))	Pelagodoxa_henryana))	Manicaria_saccifera)))	(Elaeis_oleifera	Attalea_speciosa))))	Pseudophoenix_vinifera)	Calamus_caryotoides)	Sabal_domingensis))	Kingia_australis);
((Sabal_domingensis	(Serenoa_repens	((((Sclerosperma_profizianum	Iriartea_deltoidea)	(((Burretiokentia_grandiflora	Leopoldinia_pulchra)	Bactris_major)	((((((Kentiopsis_piersoniorum	(Hydriastele_microspadix	(Dictyosperma_album	(Veitchia_spiralis	(Dypsis_decaryi	Heterospathe_cagayanensis)))))	Manicaria_saccifera)	(((Podococcus_barteri	((Oenocarpus_minor	Oenocarpus_bataua)	Prestoea_acuminata))	(Orania_palindan	Geonoma_undata))	Pelagodoxa_henryana))	((Reinhardtia_paiewonskiana	Reinhardtia_latisecta)	Reinhardtia_simplex))	(Elaeis_oleifera	Attalea_speciosa))	Roystonea_regia)))	(Pseudophoenix_vinifera	(Nypa_fruticans	(Reinhardtia_gracilis	Chamaedorea_seifrizii))))	Calamus_caryotoides)))	Kingia_australis);
(((Sabal_domingensis	((Nypa_fruticans	Calamus_caryotoides)	(Serenoa_repens	(Chamaedorea_seifrizii	(((Elaeis_oleifera	Attalea_speciosa)	(((Reinhardtia_paiewonskiana	Reinhardtia_latisecta)	Reinhardtia_simplex)	((((((Burretiokentia_grandiflora	Leopoldinia_pulchra)	Bactris_major)	((Kentiopsis_piersoniorum	(Hydriastele_microspadix	Heterospathe_cagayanensis))	((Dypsis_decaryi	Veitchia_spiralis)	Dictyosperma_album)))	(((Podococcus_barteri	Pelagodoxa_henryana)	((Oenocarpus_minor	Oenocarpus_bataua)	Prestoea_acuminata))	(Orania_palindan	Geonoma_undata)))	(Manicaria_saccifera	Sclerosperma_profizianum))	(Iriartea_deltoidea	Roystonea_regia))))	Pseudophoenix_vinifera)))))	Reinhardtia_gracilis)	Kingia_australis);
((Sabal_domingensis	(((Reinhardtia_gracilis	Nypa_fruticans)	Calamus_caryotoides)	(Serenoa_repens	(((Elaeis_oleifera	Bactris_major)	((Sclerosperma_profizianum	(Attalea_speciosa	((Reinhardtia_paiewonskiana	Reinhardtia_latisecta)	Reinhardtia_simplex)))	(Chamaedorea_seifrizii	((Iriartea_deltoidea	Roystonea_regia)	((Manicaria_saccifera	((((Hydriastele_microspadix	Veitchia_spiralis)	(((Burretiokentia_grandiflora	Kentiopsis_piersoniorum)	Dictyosperma_album)	(Heterospathe_cagayanensis	Dypsis_decaryi)))	(((Podococcus_barteri	Pelagodoxa_henryana)	((Oenocarpus_minor	Oenocarpus_bataua)	Prestoea_acuminata))	Leopoldinia_pulchra))	Geonoma_undata))	Orania_palindan)))))	Pseudophoenix_vinifera))))	Kingia_australis);
(((Serenoa_repens	(Pseudophoenix_vinifera	(((Leopoldinia_pulchra	Elaeis_oleifera)	((Attalea_speciosa	(Bactris_major	((Reinhardtia_paiewonskiana	Reinhardtia_latisecta)	Reinhardtia_simplex)))	(((Manicaria_saccifera	(Iriartea_deltoidea	(Pelagodoxa_henryana	(((Veitchia_spiralis	((Heterospathe_cagayanensis	Dypsis_decaryi)	Burretiokentia_grandiflora))	(Dictyosperma_album	Hydriastele_microspadix))	Kentiopsis_piersoniorum))))	((Geonoma_undata	((Reinhardtia_gracilis	Sclerosperma_profizianum)	Orania_palindan))	(Podococcus_barteri	((Oenocarpus_minor	Oenocarpus_bataua)	Prestoea_acuminata))))	Roystonea_regia)))	Chamaedorea_seifrizii)))	(Sabal_domingensis	(Nypa_fruticans	Calamus_caryotoides)))	Kingia_australis);
((((Calamus_caryotoides	(Pseudophoenix_vinifera	(((((Elaeis_oleifera	Attalea_speciosa)	((((Podococcus_barteri	((Reinhardtia_gracilis	Sclerosperma_profizianum)	Orania_palindan))	Manicaria_saccifera)	((Geonoma_undata	((Oenocarpus_minor	Oenocarpus_bataua)	Prestoea_acuminata))	((((((Nypa_fruticans	Hydriastele_microspadix)	((Heterospathe_cagayanensis	Dypsis_decaryi)	Burretiokentia_grandiflora))	(Dictyosperma_album	Veitchia_spiralis))	Kentiopsis_piersoniorum)	Leopoldinia_pulchra)	Pelagodoxa_henryana)))	((Reinhardtia_paiewonskiana	Reinhardtia_latisecta)	Reinhardtia_simplex)))	(Iriartea_deltoidea	Roystonea_regia))	Bactris_major)	Chamaedorea_seifrizii)))	Sabal_domingensis)	Serenoa_repens)	Kingia_australis);
((Sabal_domingensis	(Serenoa_repens	((((((((Reinhardtia_gracilis	Sclerosperma_profizianum)	Orania_palindan)	(((Manicaria_saccifera	Leopoldinia_pulchra)	(((Oenocarpus_minor	Oenocarpus_bataua)	Prestoea_acuminata)	(((Kentiopsis_piersoniorum	(Dypsis_decaryi	((Nypa_fruticans	Hydriastele_microspadix)	Heterospathe_cagayanensis)))	(Veitchia_spiralis	Dictyosperma_album))	Burretiokentia_grandiflora)))	(Pelagodoxa_henryana	Geonoma_undata)))	(((Reinhardtia_paiewonskiana	Reinhardtia_latisecta)	Reinhardtia_simplex)	(Podococcus_barteri	(Elaeis_oleifera	Attalea_speciosa))))	(Calamus_caryotoides	(Iriartea_deltoidea	Roystonea_regia)))	Bactris_major)	Chamaedorea_seifrizii)	Pseudophoenix_vinifera)))	Kingia_australis);
((Sabal_domingensis	((Serenoa_repens	(((((Elaeis_oleifera	Attalea_speciosa)	((((Reinhardtia_paiewonskiana	Reinhardtia_latisecta)	Reinhardtia_simplex)	Leopoldinia_pulchra)	((((Kentiopsis_piersoniorum	((Dictyosperma_album	(Dypsis_decaryi	(Hydriastele_microspadix	Heterospathe_cagayanensis)))	(Burretiokentia_grandiflora	Veitchia_spiralis)))	(Iriartea_deltoidea	Pelagodoxa_henryana))	((Geonoma_undata	(Podococcus_barteri	((Oenocarpus_minor	Oenocarpus_bataua)	Prestoea_acuminata)))	(Sclerosperma_profizianum	Orania_palindan)))	Manicaria_saccifera)))	(Roystonea_regia	Bactris_major))	Chamaedorea_seifrizii)	Pseudophoenix_vinifera))	((Reinhardtia_gracilis	Nypa_fruticans)	Calamus_caryotoides)))	Kingia_australis);
((Sabal_domingensis	(Serenoa_repens	((Pseudophoenix_vinifera	((Roystonea_regia	(Bactris_major	((Reinhardtia_simplex	(Reinhardtia_paiewonskiana	Reinhardtia_latisecta))	(Attalea_speciosa	((Reinhardtia_gracilis	Nypa_fruticans)	Chamaedorea_seifrizii)))))	(((((Leopoldinia_pulchra	Elaeis_oleifera)	Pelagodoxa_henryana)	(Manicaria_saccifera	((Kentiopsis_piersoniorum	((Dictyosperma_album	(((Hydriastele_microspadix	Heterospathe_cagayanensis)	Dypsis_decaryi)	Burretiokentia_grandiflora))	Veitchia_spiralis))	((Geonoma_undata	Orania_palindan)	(Podococcus_barteri	(Prestoea_acuminata	(Oenocarpus_bataua	Oenocarpus_minor)))))))	Sclerosperma_profizianum)	Iriartea_deltoidea)))	Calamus_caryotoides)))	Kingia_australis);
((Sabal_domingensis	(Calamus_caryotoides	(Serenoa_repens	(((((Manicaria_saccifera	(Reinhardtia_gracilis	Sclerosperma_profizianum))	(((Kentiopsis_piersoniorum	((Veitchia_spiralis	Dictyosperma_album)	(((Hydriastele_microspadix	Heterospathe_cagayanensis)	Dypsis_decaryi)	Burretiokentia_grandiflora)))	(Pelagodoxa_henryana	((Nypa_fruticans	Podococcus_barteri)	((Orania_palindan	(Prestoea_acuminata	(Oenocarpus_bataua	Oenocarpus_minor)))	Geonoma_undata))))	Iriartea_deltoidea))	(Bactris_major	(Reinhardtia_simplex	(Leopoldinia_pulchra	(Reinhardtia_paiewonskiana	Reinhardtia_latisecta)))))	(Roystonea_regia	(Elaeis_oleifera	Attalea_speciosa)))	(Chamaedorea_seifrizii	Pseudophoenix_vinifera)))))	Kingia_australis);
((Sabal_domingensis	((Nypa_fruticans	Calamus_caryotoides)	(Serenoa_repens	((((Reinhardtia_gracilis	Sclerosperma_profizianum)	Iriartea_deltoidea)	((((Kentiopsis_piersoniorum	((Veitchia_spiralis	Dictyosperma_album)	((Burretiokentia_grandiflora	(Heterospathe_cagayanensis	Dypsis_decaryi))	Hydriastele_microspadix)))	((((Podococcus_barteri	(Prestoea_acuminata	(Oenocarpus_bataua	Oenocarpus_minor)))	Orania_palindan)	Geonoma_undata)	Pelagodoxa_henryana))	Manicaria_saccifera)	((Chamaedorea_seifrizii	((Leopoldinia_pulchra	Elaeis_oleifera)	Roystonea_regia))	(Bactris_major	(Attalea_speciosa	(Reinhardtia_simplex	(Reinhardtia_paiewonskiana	Reinhardtia_latisecta)))))))	Pseudophoenix_vinifera))))	Kingia_australis);
((Sabal_domingensis	((Nypa_fruticans	Calamus_caryotoides)	(Serenoa_repens	((Bactris_major	(((Attalea_speciosa	(Reinhardtia_simplex	(Reinhardtia_paiewonskiana	Reinhardtia_latisecta)))	(((Sclerosperma_profizianum	Orania_palindan)	Podococcus_barteri)	((((((Leopoldinia_pulchra	Elaeis_oleifera)	(Prestoea_acuminata	(Oenocarpus_bataua	Oenocarpus_minor)))	(Reinhardtia_gracilis	Geonoma_undata))	Manicaria_saccifera)	Pelagodoxa_henryana)	((Chamaedorea_seifrizii	Kentiopsis_piersoniorum)	(((Hydriastele_microspadix	Heterospathe_cagayanensis)	Dypsis_decaryi)	((Veitchia_spiralis	Burretiokentia_grandiflora)	Dictyosperma_album))))))	(Iriartea_deltoidea	Roystonea_regia)))	Pseudophoenix_vinifera))))	Kingia_australis);
((Sabal_domingensis	(Serenoa_repens	((Chamaedorea_seifrizii	(Pseudophoenix_vinifera	((((((Pelagodoxa_henryana	((Geonoma_undata	Podococcus_barteri)	(((Reinhardtia_gracilis	Sclerosperma_profizianum)	Orania_palindan)	(Prestoea_acuminata	(Oenocarpus_bataua	Oenocarpus_minor)))))	(Kentiopsis_piersoniorum	((Veitchia_spiralis	Dictyosperma_album)	((Nypa_fruticans	Hydriastele_microspadix)	(Burretiokentia_grandiflora	(Heterospathe_cagayanensis	Dypsis_decaryi))))))	Manicaria_saccifera)	Iriartea_deltoidea)	(Leopoldinia_pulchra	Elaeis_oleifera))	(Roystonea_regia	(Bactris_major	(Attalea_speciosa	(Reinhardtia_simplex	(Reinhardtia_paiewonskiana	Reinhardtia_latisecta))))))))	Calamus_caryotoides)))	Kingia_australis);
((Sabal_domingensis	(Calamus_caryotoides	(Serenoa_repens	(Pseudophoenix_vinifera	((Iriartea_deltoidea	Roystonea_regia)	(((Leopoldinia_pulchra	(Reinhardtia_simplex	(Reinhardtia_paiewonskiana	Reinhardtia_latisecta)))	((Elaeis_oleifera	(Chamaedorea_seifrizii	Attalea_speciosa))	Bactris_major))	((Podococcus_barteri	((Reinhardtia_gracilis	Sclerosperma_profizianum)	Orania_palindan))	((((Prestoea_acuminata	(Oenocarpus_bataua	Oenocarpus_minor))	Geonoma_undata)	(Pelagodoxa_henryana	(Kentiopsis_piersoniorum	((Dypsis_decaryi	Dictyosperma_album)	((Heterospathe_cagayanensis	(Nypa_fruticans	Hydriastele_microspadix))	(Veitchia_spiralis	Burretiokentia_grandiflora))))))	Manicaria_saccifera))))))))	Kingia_australis);
(((Nypa_fruticans	Sabal_domingensis)	((Calamus_caryotoides	(Pseudophoenix_vinifera	(Bactris_major	((((Podococcus_barteri	(Orania_palindan	((Geonoma_undata	(Pelagodoxa_henryana	((Dypsis_decaryi	((Kentiopsis_piersoniorum	(Heterospathe_cagayanensis	Hydriastele_microspadix))	(Veitchia_spiralis	(Dictyosperma_album	Burretiokentia_grandiflora))))	(Prestoea_acuminata	(Oenocarpus_bataua	Oenocarpus_minor)))))	Manicaria_saccifera)))	(Reinhardtia_gracilis	Sclerosperma_profizianum))	((Elaeis_oleifera	Leopoldinia_pulchra)	((Attalea_speciosa	(Reinhardtia_simplex	(Reinhardtia_paiewonskiana	Reinhardtia_latisecta)))	Chamaedorea_seifrizii)))	(Iriartea_deltoidea	Roystonea_regia)))))	Serenoa_repens))	Kingia_australis);
(((Sabal_domingensis	(Calamus_caryotoides	((Pseudophoenix_vinifera	((Bactris_major	(((((Attalea_speciosa	Elaeis_oleifera)	Leopoldinia_pulchra)	(Reinhardtia_simplex	(Reinhardtia_paiewonskiana	Reinhardtia_latisecta)))	(((((((Podococcus_barteri	(Orania_palindan	Sclerosperma_profizianum))	(Prestoea_acuminata	(Oenocarpus_bataua	Oenocarpus_minor)))	Geonoma_undata)	Pelagodoxa_henryana)	(((Burretiokentia_grandiflora	(Heterospathe_cagayanensis	Dypsis_decaryi))	(Dictyosperma_album	(Veitchia_spiralis	Hydriastele_microspadix)))	Kentiopsis_piersoniorum))	Manicaria_saccifera)	Reinhardtia_gracilis))	(Iriartea_deltoidea	Roystonea_regia)))	Chamaedorea_seifrizii))	Serenoa_repens)))	Nypa_fruticans)	Kingia_australis);
((Sabal_domingensis	(Calamus_caryotoides	(((Chamaedorea_seifrizii	(Nypa_fruticans	Reinhardtia_gracilis))	(((Elaeis_oleifera	Leopoldinia_pulchra)	(((Iriartea_deltoidea	Roystonea_regia)	(((((Podococcus_barteri	Orania_palindan)	(Prestoea_acuminata	(Oenocarpus_bataua	Oenocarpus_minor)))	Geonoma_undata)	(Pelagodoxa_henryana	(((Burretiokentia_grandiflora	Dictyosperma_album)	((Dypsis_decaryi	Veitchia_spiralis)	(Heterospathe_cagayanensis	Hydriastele_microspadix)))	Kentiopsis_piersoniorum)))	Manicaria_saccifera))	((Bactris_major	(Attalea_speciosa	(Reinhardtia_simplex	(Reinhardtia_paiewonskiana	Reinhardtia_latisecta))))	Sclerosperma_profizianum)))	Pseudophoenix_vinifera))	Serenoa_repens)))	Kingia_australis);
((Sabal_domingensis	(Serenoa_repens	(Calamus_caryotoides	((Chamaedorea_seifrizii	(((Elaeis_oleifera	Leopoldinia_pulchra)	(Iriartea_deltoidea	((Reinhardtia_gracilis	Sclerosperma_profizianum)	((Pelagodoxa_henryana	((Geonoma_undata	(Manicaria_saccifera	Orania_palindan))	(Podococcus_barteri	(Prestoea_acuminata	(Oenocarpus_bataua	Oenocarpus_minor)))))	(Veitchia_spiralis	(Dictyosperma_album	(Burretiokentia_grandiflora	(Kentiopsis_piersoniorum	(Dypsis_decaryi	(Heterospathe_cagayanensis	(Nypa_fruticans	Hydriastele_microspadix)))))))))))	((Roystonea_regia	Bactris_major)	(Reinhardtia_simplex	((Reinhardtia_paiewonskiana	Reinhardtia_latisecta)	Attalea_speciosa)))))	Pseudophoenix_vinifera))))	Kingia_australis);
((Serenoa_repens	((((((Attalea_speciosa	((Reinhardtia_latisecta	Reinhardtia_paiewonskiana)	Reinhardtia_simplex))	(Leopoldinia_pulchra	Elaeis_oleifera))	Bactris_major)	((Roystonea_regia	Iriartea_deltoidea)	(((((Veitchia_spiralis	(Burretiokentia_grandiflora	(Dypsis_decaryi	(Heterospathe_cagayanensis	(Nypa_fruticans	Hydriastele_microspadix)))))	Dictyosperma_album)	Kentiopsis_piersoniorum)	(Pelagodoxa_henryana	((Oenocarpus_minor	Oenocarpus_bataua)	((Prestoea_acuminata	(Podococcus_barteri	((Reinhardtia_gracilis	Sclerosperma_profizianum)	Orania_palindan)))	Geonoma_undata))))	Manicaria_saccifera)))	(Pseudophoenix_vinifera	(Sabal_domingensis	Calamus_caryotoides)))	Chamaedorea_seifrizii))	Kingia_australis);
((Sabal_domingensis	((Calamus_caryotoides	(Pseudophoenix_vinifera	(((Roystonea_regia	(((Elaeis_oleifera	Attalea_speciosa)	((Reinhardtia_latisecta	Reinhardtia_paiewonskiana)	Reinhardtia_simplex))	Bactris_major))	((Iriartea_deltoidea	(((Leopoldinia_pulchra	(Pelagodoxa_henryana	(Dictyosperma_album	(((Heterospathe_cagayanensis	(Nypa_fruticans	Hydriastele_microspadix))	Kentiopsis_piersoniorum)	((Dypsis_decaryi	Veitchia_spiralis)	Burretiokentia_grandiflora)))))	(Geonoma_undata	(Prestoea_acuminata	(Oenocarpus_minor	Oenocarpus_bataua))))	Manicaria_saccifera))	(Podococcus_barteri	((Reinhardtia_gracilis	Sclerosperma_profizianum)	Orania_palindan))))	Chamaedorea_seifrizii)))	Serenoa_repens))	Kingia_australis);
((Sabal_domingensis	((Calamus_caryotoides	(Pseudophoenix_vinifera	((Roystonea_regia	(((Elaeis_oleifera	Attalea_speciosa)	(Reinhardtia_gracilis	Chamaedorea_seifrizii))	(((Reinhardtia_latisecta	Reinhardtia_paiewonskiana)	Reinhardtia_simplex)	Bactris_major)))	((Iriartea_deltoidea	(((Pelagodoxa_henryana	((((((Heterospathe_cagayanensis	Hydriastele_microspadix)	Dypsis_decaryi)	(Veitchia_spiralis	Dictyosperma_album))	Kentiopsis_piersoniorum)	(Burretiokentia_grandiflora	Leopoldinia_pulchra))	Nypa_fruticans))	(Geonoma_undata	(Prestoea_acuminata	(Oenocarpus_minor	Oenocarpus_bataua))))	Manicaria_saccifera))	(Podococcus_barteri	(Sclerosperma_profizianum	Orania_palindan))))))	Serenoa_repens))	Kingia_australis);
((Serenoa_repens	(Sabal_domingensis	(Calamus_caryotoides	(Pseudophoenix_vinifera	(((((((Geonoma_undata	(Prestoea_acuminata	(Oenocarpus_minor	Oenocarpus_bataua)))	(Pelagodoxa_henryana	((((Dictyosperma_album	Veitchia_spiralis)	((Heterospathe_cagayanensis	Dypsis_decaryi)	(Nypa_fruticans	Hydriastele_microspadix)))	Kentiopsis_piersoniorum)	(Burretiokentia_grandiflora	Leopoldinia_pulchra))))	Manicaria_saccifera)	(Podococcus_barteri	(Iriartea_deltoidea	Orania_palindan)))	(Reinhardtia_gracilis	Sclerosperma_profizianum))	((Roystonea_regia	Bactris_major)	((Elaeis_oleifera	Attalea_speciosa)	((Reinhardtia_latisecta	Reinhardtia_paiewonskiana)	Reinhardtia_simplex))))	Chamaedorea_seifrizii)))))	Kingia_australis);
((Sabal_domingensis	(Calamus_caryotoides	((((Leopoldinia_pulchra	(Bactris_major	(Reinhardtia_gracilis	Sclerosperma_profizianum)))	((((((Manicaria_saccifera	Geonoma_undata)	(Prestoea_acuminata	(Oenocarpus_minor	Oenocarpus_bataua)))	(Pelagodoxa_henryana	(((Dictyosperma_album	((Burretiokentia_grandiflora	Veitchia_spiralis)	((Nypa_fruticans	Hydriastele_microspadix)	Heterospathe_cagayanensis)))	Dypsis_decaryi)	Kentiopsis_piersoniorum)))	(Podococcus_barteri	Orania_palindan))	((Reinhardtia_latisecta	Reinhardtia_paiewonskiana)	Reinhardtia_simplex))	((Pseudophoenix_vinifera	(Elaeis_oleifera	Attalea_speciosa))	Chamaedorea_seifrizii)))	(Iriartea_deltoidea	Roystonea_regia))	Serenoa_repens)))	Kingia_australis);
((Serenoa_repens	(Sabal_domingensis	((Reinhardtia_gracilis	(Nypa_fruticans	Calamus_caryotoides))	((((Sclerosperma_profizianum	((((Leopoldinia_pulchra	(Geonoma_undata	((Pelagodoxa_henryana	(Prestoea_acuminata	(Oenocarpus_minor	Oenocarpus_bataua)))	((((Hydriastele_microspadix	Heterospathe_cagayanensis)	Dypsis_decaryi)	((Veitchia_spiralis	Burretiokentia_grandiflora)	Dictyosperma_album))	Kentiopsis_piersoniorum))))	Manicaria_saccifera)	(Podococcus_barteri	Orania_palindan))	((Chamaedorea_seifrizii	((Reinhardtia_latisecta	Reinhardtia_paiewonskiana)	Reinhardtia_simplex))	(Elaeis_oleifera	Attalea_speciosa))))	(Iriartea_deltoidea	Roystonea_regia))	Bactris_major)	Pseudophoenix_vinifera))))	Kingia_australis);
((Sabal_domingensis	(((Nypa_fruticans	Calamus_caryotoides)	(((((Elaeis_oleifera	Attalea_speciosa)	Chamaedorea_seifrizii)	((Leopoldinia_pulchra	((Manicaria_saccifera	(((Reinhardtia_gracilis	Sclerosperma_profizianum)	(Orania_palindan	Podococcus_barteri))	((Pelagodoxa_henryana	(Prestoea_acuminata	(Oenocarpus_minor	Oenocarpus_bataua)))	Geonoma_undata)))	((Veitchia_spiralis	Dypsis_decaryi)	((Burretiokentia_grandiflora	Dictyosperma_album)	((Hydriastele_microspadix	Heterospathe_cagayanensis)	Kentiopsis_piersoniorum)))))	((Reinhardtia_latisecta	Reinhardtia_paiewonskiana)	Reinhardtia_simplex)))	((Iriartea_deltoidea	Roystonea_regia)	Bactris_major))	Pseudophoenix_vinifera))	Serenoa_repens))	Kingia_australis);
((Pseudophoenix_vinifera	(((Bactris_major	((((Leopoldinia_pulchra	(((Veitchia_spiralis	((Burretiokentia_grandiflora	Dictyosperma_album)	(Hydriastele_microspadix	(Dypsis_decaryi	Heterospathe_cagayanensis))))	Kentiopsis_piersoniorum)	((Geonoma_undata	(Orania_palindan	Podococcus_barteri))	(Prestoea_acuminata	(Oenocarpus_minor	Oenocarpus_bataua)))))	(Manicaria_saccifera	(Reinhardtia_gracilis	(Elaeis_oleifera	(Attalea_speciosa	((Reinhardtia_latisecta	Reinhardtia_paiewonskiana)	Reinhardtia_simplex))))))	(Sclerosperma_profizianum	Pelagodoxa_henryana))	((Nypa_fruticans	Calamus_caryotoides)	(Iriartea_deltoidea	Roystonea_regia))))	Chamaedorea_seifrizii)	(Serenoa_repens	Sabal_domingensis)))	Kingia_australis);
((Sabal_domingensis	(((Pseudophoenix_vinifera	(((((Pelagodoxa_henryana	Sclerosperma_profizianum)	((((((Veitchia_spiralis	((Burretiokentia_grandiflora	Hydriastele_microspadix)	Dictyosperma_album))	(Dypsis_decaryi	Heterospathe_cagayanensis))	Kentiopsis_piersoniorum)	(Leopoldinia_pulchra	((Manicaria_saccifera	Orania_palindan)	(Prestoea_acuminata	(Oenocarpus_minor	Oenocarpus_bataua)))))	Geonoma_undata)	((Reinhardtia_simplex	(Attalea_speciosa	(Reinhardtia_latisecta	Reinhardtia_paiewonskiana)))	(Podococcus_barteri	Reinhardtia_gracilis))))	(Iriartea_deltoidea	Roystonea_regia))	(Elaeis_oleifera	Bactris_major))	Chamaedorea_seifrizii))	Serenoa_repens)	(Nypa_fruticans	Calamus_caryotoides)))	Kingia_australis);
((Sabal_domingensis	(((Pseudophoenix_vinifera	(((Roystonea_regia	(Attalea_speciosa	Elaeis_oleifera))	(((((Iriartea_deltoidea	Orania_palindan)	Podococcus_barteri)	((Geonoma_undata	((Pelagodoxa_henryana	(Prestoea_acuminata	(Oenocarpus_minor	Oenocarpus_bataua)))	((Veitchia_spiralis	Dictyosperma_album)	(Burretiokentia_grandiflora	(Dypsis_decaryi	(Kentiopsis_piersoniorum	(Hydriastele_microspadix	Heterospathe_cagayanensis)))))))	Manicaria_saccifera))	(Bactris_major	Sclerosperma_profizianum))	(Reinhardtia_simplex	(Leopoldinia_pulchra	(Reinhardtia_latisecta	Reinhardtia_paiewonskiana)))))	Chamaedorea_seifrizii))	(Reinhardtia_gracilis	Serenoa_repens))	(Nypa_fruticans	Calamus_caryotoides)))	Kingia_australis);
((Serenoa_repens	(Sabal_domingensis	((Pseudophoenix_vinifera	(((Bactris_major	(Attalea_speciosa	((Chamaedorea_seifrizii	(Reinhardtia_latisecta	Reinhardtia_paiewonskiana))	Reinhardtia_simplex)))	((((Geonoma_undata	((Pelagodoxa_henryana	(Podococcus_barteri	((Oenocarpus_minor	Oenocarpus_bataua)	Prestoea_acuminata)))	(Kentiopsis_piersoniorum	((Hydriastele_microspadix	(Veitchia_spiralis	Dictyosperma_album))	(Burretiokentia_grandiflora	(Heterospathe_cagayanensis	Dypsis_decaryi))))))	Manicaria_saccifera)	(Elaeis_oleifera	Leopoldinia_pulchra))	Orania_palindan))	(Sclerosperma_profizianum	(Iriartea_deltoidea	Roystonea_regia))))	((Reinhardtia_gracilis	Nypa_fruticans)	Calamus_caryotoides))))	Kingia_australis);
((Reinhardtia_gracilis	(Nypa_fruticans	(Sabal_domingensis	(((Serenoa_repens	Pseudophoenix_vinifera)	(((Roystonea_regia	Bactris_major)	((((Sclerosperma_profizianum	(((Leopoldinia_pulchra	(((Oenocarpus_minor	Oenocarpus_bataua)	Prestoea_acuminata)	(Hydriastele_microspadix	(((Dictyosperma_album	(Kentiopsis_piersoniorum	Burretiokentia_grandiflora))	(Heterospathe_cagayanensis	Dypsis_decaryi))	Veitchia_spiralis))))	Geonoma_undata)	(Pelagodoxa_henryana	Manicaria_saccifera)))	Podococcus_barteri)	(Iriartea_deltoidea	Orania_palindan))	((Elaeis_oleifera	Attalea_speciosa)	((Reinhardtia_latisecta	Reinhardtia_paiewonskiana)	Reinhardtia_simplex))))	Chamaedorea_seifrizii))	Calamus_caryotoides))))	Kingia_australis);
((Sabal_domingensis	(((Pseudophoenix_vinifera	((Sclerosperma_profizianum	(Podococcus_barteri	((((((Oenocarpus_minor	Oenocarpus_bataua)	Prestoea_acuminata)	(Chamaedorea_seifrizii	(((Dictyosperma_album	(Kentiopsis_piersoniorum	(Dypsis_decaryi	(Hydriastele_microspadix	Heterospathe_cagayanensis))))	Veitchia_spiralis)	Burretiokentia_grandiflora)))	Geonoma_undata)	(Pelagodoxa_henryana	Manicaria_saccifera))	(Iriartea_deltoidea	Orania_palindan))))	((Bactris_major	Roystonea_regia)	((Leopoldinia_pulchra	Elaeis_oleifera)	(Attalea_speciosa	((Reinhardtia_latisecta	Reinhardtia_paiewonskiana)	Reinhardtia_simplex))))))	((Reinhardtia_gracilis	Nypa_fruticans)	Calamus_caryotoides))	Serenoa_repens))	Kingia_australis);
((Sabal_domingensis	((Reinhardtia_gracilis	(Nypa_fruticans	Calamus_caryotoides))	(Serenoa_repens	(Pseudophoenix_vinifera	((((Geonoma_undata	(Sclerosperma_profizianum	Orania_palindan))	(Podococcus_barteri	((Oenocarpus_minor	Oenocarpus_bataua)	Prestoea_acuminata)))	(((Pelagodoxa_henryana	(Dypsis_decaryi	((((Chamaedorea_seifrizii	(Kentiopsis_piersoniorum	Burretiokentia_grandiflora))	Dictyosperma_album)	Veitchia_spiralis)	(Hydriastele_microspadix	Heterospathe_cagayanensis))))	(Leopoldinia_pulchra	(Roystonea_regia	Iriartea_deltoidea)))	Manicaria_saccifera))	(Bactris_major	((Elaeis_oleifera	Attalea_speciosa)	((Reinhardtia_latisecta	Reinhardtia_paiewonskiana)	Reinhardtia_simplex))))))))	Kingia_australis);
((Sabal_domingensis	((Nypa_fruticans	Calamus_caryotoides)	(Serenoa_repens	(Pseudophoenix_vinifera	((((((Leopoldinia_pulchra	(((Podococcus_barteri	(Sclerosperma_profizianum	Orania_palindan))	(((Oenocarpus_minor	Oenocarpus_bataua)	Prestoea_acuminata)	Geonoma_undata))	((((Veitchia_spiralis	(Kentiopsis_piersoniorum	Dictyosperma_album))	((Burretiokentia_grandiflora	(Heterospathe_cagayanensis	Dypsis_decaryi))	Hydriastele_microspadix))	(Pelagodoxa_henryana	Iriartea_deltoidea))	Manicaria_saccifera)))	(((Reinhardtia_latisecta	Reinhardtia_paiewonskiana)	Reinhardtia_simplex)	Bactris_major))	Reinhardtia_gracilis)	(Elaeis_oleifera	Attalea_speciosa))	Roystonea_regia)	Chamaedorea_seifrizii)))))	Kingia_australis);
((Sabal_domingensis	(((Nypa_fruticans	Calamus_caryotoides)	(Pseudophoenix_vinifera	(((Roystonea_regia	(Elaeis_oleifera	Attalea_speciosa))	(((((Podococcus_barteri	Orania_palindan)	((Manicaria_saccifera	Geonoma_undata)	((Leopoldinia_pulchra	((Hydriastele_microspadix	((Veitchia_spiralis	Dictyosperma_album)	((Kentiopsis_piersoniorum	Burretiokentia_grandiflora)	(Heterospathe_cagayanensis	Dypsis_decaryi))))	(Pelagodoxa_henryana	Iriartea_deltoidea)))	((Oenocarpus_minor	Oenocarpus_bataua)	Prestoea_acuminata))))	(Reinhardtia_gracilis	Sclerosperma_profizianum))	((Reinhardtia_latisecta	Reinhardtia_paiewonskiana)	Reinhardtia_simplex))	Bactris_major))	Chamaedorea_seifrizii)))	Serenoa_repens))	Kingia_australis);
((Sabal_domingensis	((Nypa_fruticans	Calamus_caryotoides)	(Pseudophoenix_vinifera	((((Podococcus_barteri	(Iriartea_deltoidea	Orania_palindan))	(Serenoa_repens	(Reinhardtia_gracilis	Sclerosperma_profizianum)))	(((((((Burretiokentia_grandiflora	Dictyosperma_album)	((Hydriastele_microspadix	Heterospathe_cagayanensis)	Dypsis_decaryi))	Veitchia_spiralis)	Kentiopsis_piersoniorum)	(Pelagodoxa_henryana	Leopoldinia_pulchra))	(((Oenocarpus_minor	(Chamaedorea_seifrizii	Oenocarpus_bataua))	Prestoea_acuminata)	Geonoma_undata))	Manicaria_saccifera))	(((Elaeis_oleifera	Attalea_speciosa)	((Reinhardtia_latisecta	Reinhardtia_paiewonskiana)	Reinhardtia_simplex))	(Bactris_major	Roystonea_regia))))))	Kingia_australis);
((Sabal_domingensis	((Nypa_fruticans	Calamus_caryotoides)	(Pseudophoenix_vinifera	((((((((((Pelagodoxa_henryana	(((Hydriastele_microspadix	((Heterospathe_cagayanensis	Dypsis_decaryi)	((Dictyosperma_album	Burretiokentia_grandiflora)	Veitchia_spiralis)))	Kentiopsis_piersoniorum)	((Oenocarpus_minor	Oenocarpus_bataua)	Prestoea_acuminata)))	Geonoma_undata)	Manicaria_saccifera)	Orania_palindan)	Podococcus_barteri)	Sclerosperma_profizianum)	Leopoldinia_pulchra)	((Reinhardtia_gracilis	Chamaedorea_seifrizii)	((Elaeis_oleifera	Attalea_speciosa)	((Reinhardtia_latisecta	Reinhardtia_paiewonskiana)	Reinhardtia_simplex))))	(Bactris_major	(Iriartea_deltoidea	Roystonea_regia)))	Serenoa_repens))))	Kingia_australis);
((Sabal_domingensis	((Nypa_fruticans	Calamus_caryotoides)	(Pseudophoenix_vinifera	((Reinhardtia_gracilis	Sclerosperma_profizianum)	(((Iriartea_deltoidea	Roystonea_regia)	(((Pelagodoxa_henryana	(((Heterospathe_cagayanensis	Dypsis_decaryi)	((Dictyosperma_album	(Kentiopsis_piersoniorum	Burretiokentia_grandiflora))	Veitchia_spiralis))	Hydriastele_microspadix))	((Manicaria_saccifera	((Oenocarpus_minor	Oenocarpus_bataua)	Prestoea_acuminata))	Geonoma_undata))	(Orania_palindan	Podococcus_barteri)))	(((Leopoldinia_pulchra	(Elaeis_oleifera	Serenoa_repens))	Chamaedorea_seifrizii)	(Bactris_major	(Attalea_speciosa	((Reinhardtia_latisecta	Reinhardtia_paiewonskiana)	Reinhardtia_simplex)))))))))	Kingia_australis);
(((Sabal_domingensis	(Calamus_caryotoides	(Serenoa_repens	((Iriartea_deltoidea	Roystonea_regia)	((((Reinhardtia_gracilis	Sclerosperma_profizianum)	Orania_palindan)	(Podococcus_barteri	(((Pelagodoxa_henryana	(((Dictyosperma_album	(((Heterospathe_cagayanensis	Dypsis_decaryi)	Burretiokentia_grandiflora)	Hydriastele_microspadix))	Veitchia_spiralis)	Kentiopsis_piersoniorum))	(((Oenocarpus_minor	Oenocarpus_bataua)	Prestoea_acuminata)	Geonoma_undata))	Manicaria_saccifera)))	(Leopoldinia_pulchra	((Bactris_major	Pseudophoenix_vinifera)	((((Reinhardtia_latisecta	Reinhardtia_paiewonskiana)	Reinhardtia_simplex)	(Elaeis_oleifera	Attalea_speciosa))	Chamaedorea_seifrizii))))))))	Nypa_fruticans)	Kingia_australis);
((Serenoa_repens	((Sabal_domingensis	Calamus_caryotoides)	((((Bactris_major	(((Reinhardtia_simplex	(Attalea_speciosa	(Reinhardtia_paiewonskiana	Reinhardtia_latisecta)))	((((((Sclerosperma_profizianum	(Orania_palindan	Podococcus_barteri))	Geonoma_undata)	(Prestoea_acuminata	(Oenocarpus_minor	Oenocarpus_bataua)))	Pelagodoxa_henryana)	Manicaria_saccifera)	(((Nypa_fruticans	Hydriastele_microspadix)	((Veitchia_spiralis	Dictyosperma_album)	(Burretiokentia_grandiflora	(Heterospathe_cagayanensis	Dypsis_decaryi))))	Kentiopsis_piersoniorum)))	(Leopoldinia_pulchra	Elaeis_oleifera)))	(Iriartea_deltoidea	Roystonea_regia))	Pseudophoenix_vinifera)	(Reinhardtia_gracilis	Chamaedorea_seifrizii))))	Kingia_australis);
(((Calamus_caryotoides	((Chamaedorea_seifrizii	((((Manicaria_saccifera	((((Reinhardtia_gracilis	Sclerosperma_profizianum)	(Bactris_major	(Orania_palindan	Podococcus_barteri)))	(Geonoma_undata	(Prestoea_acuminata	(Oenocarpus_minor	Oenocarpus_bataua))))	Pelagodoxa_henryana))	(Leopoldinia_pulchra	Elaeis_oleifera))	((Veitchia_spiralis	Dypsis_decaryi)	((Dictyosperma_album	(Burretiokentia_grandiflora	Kentiopsis_piersoniorum))	((Nypa_fruticans	Hydriastele_microspadix)	Heterospathe_cagayanensis))))	(((Reinhardtia_simplex	(Reinhardtia_paiewonskiana	Reinhardtia_latisecta))	Attalea_speciosa)	(Roystonea_regia	Iriartea_deltoidea))))	Pseudophoenix_vinifera))	(Sabal_domingensis	Serenoa_repens))	Kingia_australis);
((Sabal_domingensis	(Calamus_caryotoides	(((Chamaedorea_seifrizii	(Roystonea_regia	(((Leopoldinia_pulchra	Elaeis_oleifera)	((((((Burretiokentia_grandiflora	(Dypsis_decaryi	((Nypa_fruticans	Hydriastele_microspadix)	Heterospathe_cagayanensis)))	(Veitchia_spiralis	Dictyosperma_album))	Kentiopsis_piersoniorum)	((Prestoea_acuminata	(Oenocarpus_minor	Oenocarpus_bataua))	(Geonoma_undata	Manicaria_saccifera)))	(((Reinhardtia_gracilis	Sclerosperma_profizianum)	(Pelagodoxa_henryana	Bactris_major))	(Orania_palindan	Podococcus_barteri)))	(Reinhardtia_simplex	(Reinhardtia_paiewonskiana	Reinhardtia_latisecta))))	(Iriartea_deltoidea	Attalea_speciosa))))	Pseudophoenix_vinifera)	Serenoa_repens)))	Kingia_australis);
((Sabal_domingensis	(Calamus_caryotoides	(((Chamaedorea_seifrizii	((((((((Prestoea_acuminata	(Oenocarpus_minor	Oenocarpus_bataua))	Reinhardtia_gracilis)	((Pelagodoxa_henryana	(((Veitchia_spiralis	Dictyosperma_album)	(Burretiokentia_grandiflora	((Nypa_fruticans	Hydriastele_microspadix)	(Heterospathe_cagayanensis	Dypsis_decaryi))))	Kentiopsis_piersoniorum))	Manicaria_saccifera))	Geonoma_undata)	(Orania_palindan	Podococcus_barteri))	Sclerosperma_profizianum)	((Reinhardtia_simplex	(Reinhardtia_paiewonskiana	Reinhardtia_latisecta))	((Elaeis_oleifera	Attalea_speciosa)	Leopoldinia_pulchra)))	((Iriartea_deltoidea	Roystonea_regia)	Bactris_major)))	Pseudophoenix_vinifera)	Serenoa_repens)))	Kingia_australis);
((Sabal_domingensis	(Serenoa_repens	(Calamus_caryotoides	(((Iriartea_deltoidea	Roystonea_regia)	(Bactris_major	(((Reinhardtia_simplex	(Reinhardtia_paiewonskiana	Reinhardtia_latisecta))	((Elaeis_oleifera	Attalea_speciosa)	Leopoldinia_pulchra))	(((Pelagodoxa_henryana	(Geonoma_undata	((((Dictyosperma_album	(Burretiokentia_grandiflora	Dypsis_decaryi))	(Kentiopsis_piersoniorum	((Nypa_fruticans	Hydriastele_microspadix)	Heterospathe_cagayanensis)))	Veitchia_spiralis)	(((Oenocarpus_minor	Oenocarpus_bataua)	Prestoea_acuminata)	Chamaedorea_seifrizii))))	Manicaria_saccifera)	((Sclerosperma_profizianum	Orania_palindan)	Podococcus_barteri)))))	(Reinhardtia_gracilis	Pseudophoenix_vinifera)))))	Kingia_australis);
(((Sabal_domingensis	(Calamus_caryotoides	(((Sclerosperma_profizianum	(((Bactris_major	(Reinhardtia_simplex	(Reinhardtia_paiewonskiana	Reinhardtia_latisecta)))	(Attalea_speciosa	(Leopoldinia_pulchra	Elaeis_oleifera)))	((Manicaria_saccifera	((((Podococcus_barteri	((Oenocarpus_minor	Oenocarpus_bataua)	Prestoea_acuminata))	(Chamaedorea_seifrizii	(Hydriastele_microspadix	((Veitchia_spiralis	(Burretiokentia_grandiflora	(Heterospathe_cagayanensis	Dypsis_decaryi)))	(Dictyosperma_album	Kentiopsis_piersoniorum)))))	(Reinhardtia_gracilis	(Orania_palindan	Geonoma_undata)))	Pelagodoxa_henryana))	(Roystonea_regia	Iriartea_deltoidea))))	Pseudophoenix_vinifera)	Serenoa_repens)))	Nypa_fruticans)	Kingia_australis);
((Serenoa_repens	((Calamus_caryotoides	((((Pelagodoxa_henryana	((Bactris_major	Roystonea_regia)	(Sclerosperma_profizianum	Iriartea_deltoidea)))	Leopoldinia_pulchra)	((((Podococcus_barteri	(((Oenocarpus_minor	((Reinhardtia_gracilis	Chamaedorea_seifrizii)	Oenocarpus_bataua))	Prestoea_acuminata)	Orania_palindan))	(Reinhardtia_simplex	(Reinhardtia_paiewonskiana	Reinhardtia_latisecta)))	Geonoma_undata)	((Manicaria_saccifera	(Attalea_speciosa	Elaeis_oleifera))	((Nypa_fruticans	Hydriastele_microspadix)	((Veitchia_spiralis	(Burretiokentia_grandiflora	(Heterospathe_cagayanensis	Dypsis_decaryi)))	(Dictyosperma_album	Kentiopsis_piersoniorum))))))	Pseudophoenix_vinifera))	Sabal_domingensis))	Kingia_australis);
(((Calamus_caryotoides	(Serenoa_repens	(((((Iriartea_deltoidea	(Roystonea_regia	Pelagodoxa_henryana))	(Bactris_major	(Reinhardtia_gracilis	Sclerosperma_profizianum)))	Leopoldinia_pulchra)	((Pseudophoenix_vinifera	((Manicaria_saccifera	((((Dictyosperma_album	(Dypsis_decaryi	(Heterospathe_cagayanensis	(Nypa_fruticans	Hydriastele_microspadix))))	(Veitchia_spiralis	Burretiokentia_grandiflora))	Kentiopsis_piersoniorum)	(Geonoma_undata	(((Oenocarpus_minor	Oenocarpus_bataua)	Prestoea_acuminata)	Orania_palindan))))	Podococcus_barteri))	((Attalea_speciosa	Elaeis_oleifera)	(Reinhardtia_simplex	(Reinhardtia_paiewonskiana	Reinhardtia_latisecta)))))	Chamaedorea_seifrizii)))	Sabal_domingensis)	Kingia_australis);
(((Serenoa_repens	((((((Chamaedorea_seifrizii	Attalea_speciosa)	(Reinhardtia_simplex	(Reinhardtia_paiewonskiana	Reinhardtia_latisecta)))	(Bactris_major	Roystonea_regia))	(Iriartea_deltoidea	((((Elaeis_oleifera	Leopoldinia_pulchra)	((((Reinhardtia_gracilis	Sclerosperma_profizianum)	Geonoma_undata)	Podococcus_barteri)	(((Oenocarpus_minor	Oenocarpus_bataua)	Prestoea_acuminata)	Orania_palindan)))	(Pelagodoxa_henryana	((((Nypa_fruticans	Hydriastele_microspadix)	((Heterospathe_cagayanensis	Dypsis_decaryi)	Burretiokentia_grandiflora))	(Dictyosperma_album	Veitchia_spiralis))	Kentiopsis_piersoniorum)))	Manicaria_saccifera)))	Pseudophoenix_vinifera)	Calamus_caryotoides))	Sabal_domingensis)	Kingia_australis);
(((Nypa_fruticans	Sabal_domingensis)	(Calamus_caryotoides	((Reinhardtia_gracilis	Serenoa_repens)	((((Bactris_major	(Iriartea_deltoidea	Roystonea_regia))	(((Manicaria_saccifera	(Podococcus_barteri	(Geonoma_undata	((Elaeis_oleifera	((Oenocarpus_minor	Oenocarpus_bataua)	Prestoea_acuminata))	(Sclerosperma_profizianum	Orania_palindan)))))	(Leopoldinia_pulchra	((((Dictyosperma_album	Veitchia_spiralis)	((Burretiokentia_grandiflora	Hydriastele_microspadix)	(Heterospathe_cagayanensis	Dypsis_decaryi)))	Kentiopsis_piersoniorum)	Pelagodoxa_henryana)))	(Attalea_speciosa	(Reinhardtia_simplex	(Reinhardtia_paiewonskiana	Reinhardtia_latisecta)))))	Chamaedorea_seifrizii)	Pseudophoenix_vinifera))))	Kingia_australis);
(((Sabal_domingensis	(Serenoa_repens	(Calamus_caryotoides	(Pseudophoenix_vinifera	((Chamaedorea_seifrizii	(Elaeis_oleifera	Attalea_speciosa))	(((((Geonoma_undata	Manicaria_saccifera)	(Pelagodoxa_henryana	((Prestoea_acuminata	(Oenocarpus_bataua	Oenocarpus_minor))	((Burretiokentia_grandiflora	((Veitchia_spiralis	((Heterospathe_cagayanensis	Hydriastele_microspadix)	Kentiopsis_piersoniorum))	Dictyosperma_album))	Dypsis_decaryi))))	(Iriartea_deltoidea	(Roystonea_regia	Podococcus_barteri)))	Orania_palindan)	((((Reinhardtia_gracilis	Sclerosperma_profizianum)	Bactris_major)	Leopoldinia_pulchra)	(Reinhardtia_simplex	(Reinhardtia_latisecta	Reinhardtia_paiewonskiana)))))))))	Nypa_fruticans)	Kingia_australis);
((Sabal_domingensis	((Nypa_fruticans	Calamus_caryotoides)	(((Pseudophoenix_vinifera	(((((Chamaedorea_seifrizii	Leopoldinia_pulchra)	Elaeis_oleifera)	(Bactris_major	(Attalea_speciosa	(Reinhardtia_simplex	(Reinhardtia_latisecta	Reinhardtia_paiewonskiana)))))	((((Prestoea_acuminata	(Oenocarpus_bataua	Oenocarpus_minor))	((Heterospathe_cagayanensis	Dypsis_decaryi)	((Veitchia_spiralis	(Dictyosperma_album	(Kentiopsis_piersoniorum	Burretiokentia_grandiflora)))	Hydriastele_microspadix)))	(Geonoma_undata	(Manicaria_saccifera	Pelagodoxa_henryana)))	(Podococcus_barteri	(Orania_palindan	(Reinhardtia_gracilis	Sclerosperma_profizianum)))))	Roystonea_regia))	Iriartea_deltoidea)	Serenoa_repens)))	Kingia_australis);
((((Nypa_fruticans	Calamus_caryotoides)	(((((Attalea_speciosa	(Leopoldinia_pulchra	Elaeis_oleifera))	(Bactris_major	(Reinhardtia_simplex	(Reinhardtia_latisecta	Reinhardtia_paiewonskiana))))	(((Manicaria_saccifera	Pelagodoxa_henryana)	(((Prestoea_acuminata	((Chamaedorea_seifrizii	Oenocarpus_bataua)	Oenocarpus_minor))	(((Kentiopsis_piersoniorum	(Burretiokentia_grandiflora	(Heterospathe_cagayanensis	Dypsis_decaryi)))	(Dictyosperma_album	Veitchia_spiralis))	Hydriastele_microspadix))	Geonoma_undata))	(Podococcus_barteri	(Orania_palindan	Sclerosperma_profizianum))))	((Roystonea_regia	Iriartea_deltoidea)	Reinhardtia_gracilis))	Pseudophoenix_vinifera))	(Serenoa_repens	Sabal_domingensis))	Kingia_australis);
((Calamus_caryotoides	((((((((((((Prestoea_acuminata	(Oenocarpus_bataua	Oenocarpus_minor))	Podococcus_barteri)	(Geonoma_undata	(Orania_palindan	Sclerosperma_profizianum)))	Pelagodoxa_henryana)	(((Dictyosperma_album	Veitchia_spiralis)	((Nypa_fruticans	Hydriastele_microspadix)	(Burretiokentia_grandiflora	(Heterospathe_cagayanensis	Dypsis_decaryi))))	Kentiopsis_piersoniorum))	Leopoldinia_pulchra)	Manicaria_saccifera)	((Pseudophoenix_vinifera	Bactris_major)	((Attalea_speciosa	(Reinhardtia_simplex	(Reinhardtia_latisecta	Reinhardtia_paiewonskiana)))	(Chamaedorea_seifrizii	Elaeis_oleifera))))	(Reinhardtia_gracilis	Roystonea_regia))	Iriartea_deltoidea)	Serenoa_repens)	Sabal_domingensis))	Kingia_australis);
((Sabal_domingensis	(Calamus_caryotoides	(((Chamaedorea_seifrizii	((((Manicaria_saccifera	(Elaeis_oleifera	Attalea_speciosa))	(Bactris_major	(Reinhardtia_simplex	(Reinhardtia_latisecta	Reinhardtia_paiewonskiana))))	(((((((((Heterospathe_cagayanensis	(Nypa_fruticans	Hydriastele_microspadix))	Veitchia_spiralis)	(Dictyosperma_album	Burretiokentia_grandiflora))	Dypsis_decaryi)	Kentiopsis_piersoniorum)	(Podococcus_barteri	Pelagodoxa_henryana))	Leopoldinia_pulchra)	Geonoma_undata)	(Orania_palindan	(Prestoea_acuminata	(Oenocarpus_bataua	Oenocarpus_minor)))))	((Reinhardtia_gracilis	Sclerosperma_profizianum)	(Roystonea_regia	Iriartea_deltoidea))))	Pseudophoenix_vinifera)	Serenoa_repens)))	Kingia_australis);
((Sabal_domingensis	(Serenoa_repens	(Calamus_caryotoides	((Chamaedorea_seifrizii	(((Roystonea_regia	Iriartea_deltoidea)	Bactris_major)	((Leopoldinia_pulchra	((Podococcus_barteri	(Orania_palindan	(Reinhardtia_gracilis	Sclerosperma_profizianum)))	(((Geonoma_undata	((((Dypsis_decaryi	(Heterospathe_cagayanensis	(Nypa_fruticans	Hydriastele_microspadix)))	(Veitchia_spiralis	(Dictyosperma_album	Burretiokentia_grandiflora)))	Kentiopsis_piersoniorum)	(Prestoea_acuminata	(Oenocarpus_bataua	Oenocarpus_minor))))	Pelagodoxa_henryana)	Manicaria_saccifera)))	((Elaeis_oleifera	Attalea_speciosa)	(Reinhardtia_simplex	(Reinhardtia_latisecta	Reinhardtia_paiewonskiana))))))	Pseudophoenix_vinifera))))	Kingia_australis);
((Serenoa_repens	((Calamus_caryotoides	(((((((Elaeis_oleifera	Leopoldinia_pulchra)	((((Iriartea_deltoidea	((Nypa_fruticans	Podococcus_barteri)	(Orania_palindan	Sclerosperma_profizianum)))	(Geonoma_undata	(((((Dypsis_decaryi	Heterospathe_cagayanensis)	Burretiokentia_grandiflora)	(Hydriastele_microspadix	(Veitchia_spiralis	Dictyosperma_album)))	Kentiopsis_piersoniorum)	(Prestoea_acuminata	(Oenocarpus_bataua	Oenocarpus_minor)))))	Pelagodoxa_henryana)	Manicaria_saccifera))	(Reinhardtia_simplex	(Reinhardtia_latisecta	Reinhardtia_paiewonskiana)))	(Bactris_major	Roystonea_regia))	Attalea_speciosa)	(Reinhardtia_gracilis	Chamaedorea_seifrizii))	Pseudophoenix_vinifera))	Sabal_domingensis))	Kingia_australis);
((Serenoa_repens	((((((((Reinhardtia_gracilis	Sclerosperma_profizianum)	(((((Prestoea_acuminata	(Oenocarpus_bataua	Oenocarpus_minor))	Geonoma_undata)	(Manicaria_saccifera	(Pelagodoxa_henryana	(Iriartea_deltoidea	((Dypsis_decaryi	(Veitchia_spiralis	(Dictyosperma_album	(Hydriastele_microspadix	(Heterospathe_cagayanensis	Kentiopsis_piersoniorum)))))	(Leopoldinia_pulchra	Burretiokentia_grandiflora))))))	Podococcus_barteri)	Orania_palindan))	(Reinhardtia_simplex	(Reinhardtia_latisecta	Reinhardtia_paiewonskiana)))	(Bactris_major	Roystonea_regia))	(Elaeis_oleifera	Attalea_speciosa))	Chamaedorea_seifrizii)	Pseudophoenix_vinifera)	(Sabal_domingensis	(Nypa_fruticans	Calamus_caryotoides))))	Kingia_australis);
(((Sabal_domingensis	((Nypa_fruticans	Calamus_caryotoides)	(Serenoa_repens	((((Iriartea_deltoidea	Sclerosperma_profizianum)	((((Leopoldinia_pulchra	(Elaeis_oleifera	Attalea_speciosa))	(Bactris_major	(Reinhardtia_simplex	(Reinhardtia_latisecta	Reinhardtia_paiewonskiana))))	Roystonea_regia)	((((Heterospathe_cagayanensis	Dypsis_decaryi)	(((Burretiokentia_grandiflora	Kentiopsis_piersoniorum)	Dictyosperma_album)	(Hydriastele_microspadix	Veitchia_spiralis)))	((Pelagodoxa_henryana	((Podococcus_barteri	Prestoea_acuminata)	(Oenocarpus_bataua	Oenocarpus_minor)))	(Orania_palindan	Geonoma_undata)))	Manicaria_saccifera)))	Chamaedorea_seifrizii)	Pseudophoenix_vinifera))))	Reinhardtia_gracilis)	Kingia_australis);
(((Sabal_domingensis	Serenoa_repens)	(((((((Reinhardtia_simplex	(Reinhardtia_latisecta	Reinhardtia_paiewonskiana))	(Attalea_speciosa	(Leopoldinia_pulchra	Elaeis_oleifera)))	(Bactris_major	Roystonea_regia))	(((((Heterospathe_cagayanensis	Dypsis_decaryi)	(Dictyosperma_album	((Nypa_fruticans	Hydriastele_microspadix)	(Burretiokentia_grandiflora	Veitchia_spiralis))))	Kentiopsis_piersoniorum)	((((Reinhardtia_gracilis	Sclerosperma_profizianum)	(Iriartea_deltoidea	Pelagodoxa_henryana))	((Prestoea_acuminata	(Oenocarpus_bataua	Oenocarpus_minor))	(Podococcus_barteri	Orania_palindan)))	Geonoma_undata))	Manicaria_saccifera))	Chamaedorea_seifrizii)	Pseudophoenix_vinifera)	Calamus_caryotoides))	Kingia_australis);
((Sabal_domingensis	(Serenoa_repens	((Nypa_fruticans	Calamus_caryotoides)	((((((Leopoldinia_pulchra	(Attalea_speciosa	Elaeis_oleifera))	((Reinhardtia_latisecta	Reinhardtia_paiewonskiana)	Reinhardtia_simplex))	((Orania_palindan	Podococcus_barteri)	((Pelagodoxa_henryana	((((Dypsis_decaryi	(Veitchia_spiralis	((Kentiopsis_piersoniorum	(Heterospathe_cagayanensis	Hydriastele_microspadix))	Dictyosperma_album)))	Burretiokentia_grandiflora)	(Prestoea_acuminata	(Oenocarpus_minor	Oenocarpus_bataua)))	Geonoma_undata))	Manicaria_saccifera)))	(Roystonea_regia	(((Reinhardtia_gracilis	Sclerosperma_profizianum)	Bactris_major)	Iriartea_deltoidea)))	Chamaedorea_seifrizii)	Pseudophoenix_vinifera))))	Kingia_australis);
((Sabal_domingensis	(Serenoa_repens	((Nypa_fruticans	Calamus_caryotoides)	(Roystonea_regia	((Manicaria_saccifera	((Pseudophoenix_vinifera	((Bactris_major	(Reinhardtia_simplex	((Chamaedorea_seifrizii	Attalea_speciosa)	(Reinhardtia_latisecta	Reinhardtia_paiewonskiana))))	(Leopoldinia_pulchra	Elaeis_oleifera)))	(Pelagodoxa_henryana	((Veitchia_spiralis	((Hydriastele_microspadix	(((Heterospathe_cagayanensis	Dypsis_decaryi)	Burretiokentia_grandiflora)	Kentiopsis_piersoniorum))	Dictyosperma_album))	Iriartea_deltoidea))))	((Orania_palindan	(Podococcus_barteri	(Reinhardtia_gracilis	Sclerosperma_profizianum)))	((Prestoea_acuminata	(Oenocarpus_minor	Oenocarpus_bataua))	Geonoma_undata)))))))	Kingia_australis);
((Sabal_domingensis	((Nypa_fruticans	Calamus_caryotoides)	(((((Orania_palindan	(Prestoea_acuminata	(Oenocarpus_minor	Oenocarpus_bataua)))	Roystonea_regia)	(((Geonoma_undata	(Manicaria_saccifera	(((Veitchia_spiralis	(Dictyosperma_album	((Heterospathe_cagayanensis	Dypsis_decaryi)	(Burretiokentia_grandiflora	Kentiopsis_piersoniorum))))	Hydriastele_microspadix)	Pelagodoxa_henryana)))	((Reinhardtia_gracilis	Sclerosperma_profizianum)	((Podococcus_barteri	Leopoldinia_pulchra)	((Reinhardtia_latisecta	Reinhardtia_paiewonskiana)	Reinhardtia_simplex))))	(((Chamaedorea_seifrizii	Attalea_speciosa)	Elaeis_oleifera)	Iriartea_deltoidea)))	(Bactris_major	Pseudophoenix_vinifera))	Serenoa_repens)))	Kingia_australis);
((((Pseudophoenix_vinifera	(((((((((Iriartea_deltoidea	Orania_palindan)	Podococcus_barteri)	Sclerosperma_profizianum)	(Geonoma_undata	((((((Hydriastele_microspadix	Heterospathe_cagayanensis)	Dypsis_decaryi)	(Veitchia_spiralis	(Burretiokentia_grandiflora	Dictyosperma_album)))	Kentiopsis_piersoniorum)	Pelagodoxa_henryana)	(Prestoea_acuminata	(Oenocarpus_minor	Oenocarpus_bataua)))))	Roystonea_regia)	Manicaria_saccifera)	(Attalea_speciosa	((Reinhardtia_latisecta	Reinhardtia_paiewonskiana)	Reinhardtia_simplex)))	(((Leopoldinia_pulchra	Serenoa_repens)	Elaeis_oleifera)	Chamaedorea_seifrizii))	Bactris_major))	((Reinhardtia_gracilis	Nypa_fruticans)	Calamus_caryotoides))	Sabal_domingensis)	Kingia_australis);
(((((Pseudophoenix_vinifera	((((Orania_palindan	Podococcus_barteri)	((Manicaria_saccifera	(Prestoea_acuminata	(Oenocarpus_minor	Oenocarpus_bataua)))	(((((Veitchia_spiralis	Dypsis_decaryi)	((Burretiokentia_grandiflora	Dictyosperma_album)	(Hydriastele_microspadix	Heterospathe_cagayanensis)))	Kentiopsis_piersoniorum)	Pelagodoxa_henryana)	Geonoma_undata)))	(Iriartea_deltoidea	Roystonea_regia))	((((Chamaedorea_seifrizii	Leopoldinia_pulchra)	(Elaeis_oleifera	Attalea_speciosa))	((Bactris_major	(Reinhardtia_latisecta	Reinhardtia_paiewonskiana))	Reinhardtia_simplex))	(Reinhardtia_gracilis	Sclerosperma_profizianum))))	(Nypa_fruticans	Calamus_caryotoides))	Serenoa_repens)	Sabal_domingensis)	Kingia_australis);
(((((Pseudophoenix_vinifera	(((((Orania_palindan	Podococcus_barteri)	((Prestoea_acuminata	(Oenocarpus_minor	Oenocarpus_bataua))	(((((Hydriastele_microspadix	(Heterospathe_cagayanensis	Dypsis_decaryi))	((Burretiokentia_grandiflora	Dictyosperma_album)	Veitchia_spiralis))	Kentiopsis_piersoniorum)	Pelagodoxa_henryana)	Geonoma_undata)))	(Manicaria_saccifera	(Iriartea_deltoidea	Roystonea_regia)))	((Leopoldinia_pulchra	(Bactris_major	((Reinhardtia_latisecta	Reinhardtia_paiewonskiana)	Reinhardtia_simplex)))	(Elaeis_oleifera	(Attalea_speciosa	Chamaedorea_seifrizii))))	(Reinhardtia_gracilis	Sclerosperma_profizianum)))	(Nypa_fruticans	Calamus_caryotoides))	Serenoa_repens)	Sabal_domingensis)	Kingia_australis);
((Sabal_domingensis	((Nypa_fruticans	Calamus_caryotoides)	(Serenoa_repens	((Pseudophoenix_vinifera	((((Bactris_major	Roystonea_regia)	((Reinhardtia_latisecta	Reinhardtia_paiewonskiana)	Reinhardtia_simplex))	(Attalea_speciosa	(Elaeis_oleifera	Leopoldinia_pulchra)))	((Reinhardtia_gracilis	Sclerosperma_profizianum)	(((Iriartea_deltoidea	Orania_palindan)	Podococcus_barteri)	(Manicaria_saccifera	((((Prestoea_acuminata	(Oenocarpus_minor	Oenocarpus_bataua))	(((Dypsis_decaryi	(Hydriastele_microspadix	Heterospathe_cagayanensis))	(Kentiopsis_piersoniorum	Burretiokentia_grandiflora))	(Dictyosperma_album	Veitchia_spiralis)))	Geonoma_undata)	Pelagodoxa_henryana))))))	Chamaedorea_seifrizii))))	Kingia_australis);
((Sabal_domingensis	((Nypa_fruticans	Calamus_caryotoides)	((Reinhardtia_gracilis	Serenoa_repens)	(Pseudophoenix_vinifera	((((Chamaedorea_seifrizii	Attalea_speciosa)	Elaeis_oleifera)	(((Reinhardtia_latisecta	Reinhardtia_paiewonskiana)	Reinhardtia_simplex)	((((Pelagodoxa_henryana	Manicaria_saccifera)	((((Dypsis_decaryi	(Hydriastele_microspadix	(Kentiopsis_piersoniorum	Heterospathe_cagayanensis)))	Burretiokentia_grandiflora)	(Dictyosperma_album	Veitchia_spiralis))	Leopoldinia_pulchra))	((Prestoea_acuminata	(Oenocarpus_minor	Oenocarpus_bataua))	(Geonoma_undata	((Sclerosperma_profizianum	Orania_palindan)	Podococcus_barteri))))	Iriartea_deltoidea)))	(Bactris_major	Roystonea_regia))))))	Kingia_australis);
((Serenoa_repens	((Calamus_caryotoides	((Nypa_fruticans	Chamaedorea_seifrizii)	((((Attalea_speciosa	Elaeis_oleifera)	((Reinhardtia_latisecta	Reinhardtia_paiewonskiana)	Reinhardtia_simplex))	(Roystonea_regia	(Leopoldinia_pulchra	((((Pelagodoxa_henryana	Iriartea_deltoidea)	((((Dictyosperma_album	Veitchia_spiralis)	((Dypsis_decaryi	(Hydriastele_microspadix	Heterospathe_cagayanensis))	Burretiokentia_grandiflora))	Kentiopsis_piersoniorum)	(((Prestoea_acuminata	(Oenocarpus_minor	Oenocarpus_bataua))	Podococcus_barteri)	(Orania_palindan	Geonoma_undata))))	Manicaria_saccifera)	(Reinhardtia_gracilis	Sclerosperma_profizianum)))))	(Bactris_major	Pseudophoenix_vinifera))))	Sabal_domingensis))	Kingia_australis);
((Serenoa_repens	(((Sabal_domingensis	((Reinhardtia_gracilis	Nypa_fruticans)	Calamus_caryotoides))	(Chamaedorea_seifrizii	((Bactris_major	((Reinhardtia_latisecta	Reinhardtia_paiewonskiana)	Reinhardtia_simplex))	(((Attalea_speciosa	(Leopoldinia_pulchra	Elaeis_oleifera))	(Roystonea_regia	(((((Pelagodoxa_henryana	((Prestoea_acuminata	(Oenocarpus_minor	Oenocarpus_bataua))	Podococcus_barteri))	(Orania_palindan	Geonoma_undata))	((((Burretiokentia_grandiflora	Dictyosperma_album)	(Hydriastele_microspadix	Heterospathe_cagayanensis))	(Veitchia_spiralis	Dypsis_decaryi))	Kentiopsis_piersoniorum))	Manicaria_saccifera)	Iriartea_deltoidea)))	Sclerosperma_profizianum))))	Pseudophoenix_vinifera))	Kingia_australis);
(((((((((((Attalea_speciosa	(Reinhardtia_simplex	(Reinhardtia_latisecta	Reinhardtia_paiewonskiana)))	Elaeis_oleifera)	Pseudophoenix_vinifera)	Leopoldinia_pulchra)	((((((Dictyosperma_album	Veitchia_spiralis)	(((Nypa_fruticans	Hydriastele_microspadix)	Heterospathe_cagayanensis)	Kentiopsis_piersoniorum))	Burretiokentia_grandiflora)	Dypsis_decaryi)	((Geonoma_undata	(Prestoea_acuminata	Orania_palindan))	(Podococcus_barteri	(Oenocarpus_bataua	Oenocarpus_minor))))	Manicaria_saccifera))	(Bactris_major	((Iriartea_deltoidea	(Pelagodoxa_henryana	Roystonea_regia))	Sclerosperma_profizianum)))	(Reinhardtia_gracilis	Chamaedorea_seifrizii))	Calamus_caryotoides)	Serenoa_repens)	Sabal_domingensis)	Kingia_australis);
((((((Sclerosperma_profizianum	(Bactris_major	(((((Reinhardtia_simplex	(Reinhardtia_latisecta	Reinhardtia_paiewonskiana))	(Elaeis_oleifera	Attalea_speciosa))	(((Geonoma_undata	(Manicaria_saccifera	Orania_palindan))	(Podococcus_barteri	(Prestoea_acuminata	(Oenocarpus_bataua	Oenocarpus_minor))))	((Nypa_fruticans	(Chamaedorea_seifrizii	Reinhardtia_gracilis))	(((Hydriastele_microspadix	(Kentiopsis_piersoniorum	Burretiokentia_grandiflora))	(Heterospathe_cagayanensis	Dypsis_decaryi))	(Dictyosperma_album	Veitchia_spiralis)))))	Leopoldinia_pulchra)	(Pelagodoxa_henryana	(Roystonea_regia	Iriartea_deltoidea)))))	Pseudophoenix_vinifera)	Calamus_caryotoides)	Serenoa_repens)	Sabal_domingensis)	Kingia_australis);
((((((((((Reinhardtia_simplex	(Reinhardtia_latisecta	Reinhardtia_paiewonskiana))	((Leopoldinia_pulchra	(Elaeis_oleifera	Attalea_speciosa))	Bactris_major))	((Pelagodoxa_henryana	((((((Veitchia_spiralis	Hydriastele_microspadix)	(Burretiokentia_grandiflora	Dictyosperma_album))	(Heterospathe_cagayanensis	Dypsis_decaryi))	Kentiopsis_piersoniorum)	(Geonoma_undata	(Prestoea_acuminata	(((Reinhardtia_gracilis	Chamaedorea_seifrizii)	Oenocarpus_bataua)	Oenocarpus_minor))))	Manicaria_saccifera))	(Orania_palindan	(Nypa_fruticans	Podococcus_barteri))))	Sclerosperma_profizianum)	(Iriartea_deltoidea	Roystonea_regia))	Pseudophoenix_vinifera)	Calamus_caryotoides)	Serenoa_repens)	Sabal_domingensis)	Kingia_australis);
((Sabal_domingensis	(Calamus_caryotoides	((Serenoa_repens	((((((Reinhardtia_simplex	(Reinhardtia_latisecta	Reinhardtia_paiewonskiana))	(Leopoldinia_pulchra	(Elaeis_oleifera	Attalea_speciosa)))	((((((Prestoea_acuminata	(Oenocarpus_bataua	Oenocarpus_minor))	Pelagodoxa_henryana)	Reinhardtia_gracilis)	((((Veitchia_spiralis	((Nypa_fruticans	Hydriastele_microspadix)	(Burretiokentia_grandiflora	Dictyosperma_album)))	(Heterospathe_cagayanensis	Dypsis_decaryi))	(Chamaedorea_seifrizii	Kentiopsis_piersoniorum))	Manicaria_saccifera))	Geonoma_undata)	(Orania_palindan	Podococcus_barteri)))	Sclerosperma_profizianum)	Bactris_major)	(Iriartea_deltoidea	Roystonea_regia)))	Pseudophoenix_vinifera)))	Kingia_australis);
((Sabal_domingensis	((Calamus_caryotoides	((((Bactris_major	Roystonea_regia)	(Elaeis_oleifera	(Attalea_speciosa	(Reinhardtia_simplex	(Reinhardtia_latisecta	Reinhardtia_paiewonskiana)))))	(((Manicaria_saccifera	((Prestoea_acuminata	(Oenocarpus_bataua	Oenocarpus_minor))	(Orania_palindan	Iriartea_deltoidea)))	(Geonoma_undata	(Podococcus_barteri	(Pelagodoxa_henryana	(Leopoldinia_pulchra	(((Heterospathe_cagayanensis	Dypsis_decaryi)	((Veitchia_spiralis	((Nypa_fruticans	Hydriastele_microspadix)	Burretiokentia_grandiflora))	Dictyosperma_album))	(Chamaedorea_seifrizii	Kentiopsis_piersoniorum)))))))	(Reinhardtia_gracilis	Sclerosperma_profizianum)))	Pseudophoenix_vinifera))	Serenoa_repens))	Kingia_australis);
((Calamus_caryotoides	(((Pseudophoenix_vinifera	((Roystonea_regia	((Bactris_major	Sclerosperma_profizianum)	((((Manicaria_saccifera	(Reinhardtia_gracilis	Attalea_speciosa))	((Reinhardtia_latisecta	Reinhardtia_paiewonskiana)	Reinhardtia_simplex))	((Podococcus_barteri	Orania_palindan)	(((Prestoea_acuminata	(Oenocarpus_bataua	Oenocarpus_minor))	Geonoma_undata)	(Pelagodoxa_henryana	(((Kentiopsis_piersoniorum	((((Nypa_fruticans	Hydriastele_microspadix)	Veitchia_spiralis)	Dictyosperma_album)	(Burretiokentia_grandiflora	(Heterospathe_cagayanensis	Dypsis_decaryi))))	Chamaedorea_seifrizii)	Leopoldinia_pulchra)))))	Elaeis_oleifera)))	Iriartea_deltoidea))	Serenoa_repens)	Sabal_domingensis))	Kingia_australis);
((Serenoa_repens	((Sabal_domingensis	(Nypa_fruticans	Calamus_caryotoides))	(Pseudophoenix_vinifera	(((((Elaeis_oleifera	Leopoldinia_pulchra)	(Chamaedorea_seifrizii	Attalea_speciosa))	Bactris_major)	((Reinhardtia_latisecta	Reinhardtia_paiewonskiana)	Reinhardtia_simplex))	(Roystonea_regia	(Iriartea_deltoidea	(((((Kentiopsis_piersoniorum	Burretiokentia_grandiflora)	(Heterospathe_cagayanensis	Dypsis_decaryi))	Hydriastele_microspadix)	(Veitchia_spiralis	Dictyosperma_album))	(Manicaria_saccifera	(((Prestoea_acuminata	(Oenocarpus_bataua	Oenocarpus_minor))	(((Reinhardtia_gracilis	Sclerosperma_profizianum)	(Podococcus_barteri	Orania_palindan))	Geonoma_undata))	Pelagodoxa_henryana)))))))))	Kingia_australis);
((Nypa_fruticans	(Sabal_domingensis	(Serenoa_repens	(Calamus_caryotoides	(Pseudophoenix_vinifera	(((Bactris_major	(((Reinhardtia_latisecta	Reinhardtia_paiewonskiana)	Reinhardtia_simplex)	((Pelagodoxa_henryana	((Leopoldinia_pulchra	Burretiokentia_grandiflora)	((((Hydriastele_microspadix	Heterospathe_cagayanensis)	Kentiopsis_piersoniorum)	(Veitchia_spiralis	Dypsis_decaryi))	Dictyosperma_album)))	(Manicaria_saccifera	((Prestoea_acuminata	(Oenocarpus_bataua	(Reinhardtia_gracilis	Oenocarpus_minor)))	((Sclerosperma_profizianum	(Podococcus_barteri	Orania_palindan))	Geonoma_undata))))))	(Chamaedorea_seifrizii	(Elaeis_oleifera	Attalea_speciosa)))	(Roystonea_regia	Iriartea_deltoidea)))))))	Kingia_australis);
((Sabal_domingensis	(Serenoa_repens	((Nypa_fruticans	Calamus_caryotoides)	(Pseudophoenix_vinifera	((Iriartea_deltoidea	(((((Bactris_major	(Reinhardtia_latisecta	Reinhardtia_paiewonskiana))	Reinhardtia_simplex)	(Manicaria_saccifera	((Geonoma_undata	(Podococcus_barteri	(Orania_palindan	(Reinhardtia_gracilis	Sclerosperma_profizianum))))	(Pelagodoxa_henryana	((Prestoea_acuminata	(Oenocarpus_bataua	Oenocarpus_minor))	((Leopoldinia_pulchra	Burretiokentia_grandiflora)	((Dictyosperma_album	(Veitchia_spiralis	(Hydriastele_microspadix	(Dypsis_decaryi	Heterospathe_cagayanensis))))	Kentiopsis_piersoniorum)))))))	(Elaeis_oleifera	Attalea_speciosa))	Roystonea_regia))	Chamaedorea_seifrizii)))))	Kingia_australis);
(((Sabal_domingensis	(Serenoa_repens	(Calamus_caryotoides	(Pseudophoenix_vinifera	(((Bactris_major	((Reinhardtia_latisecta	Reinhardtia_paiewonskiana)	Reinhardtia_simplex))	((Elaeis_oleifera	Leopoldinia_pulchra)	(Iriartea_deltoidea	((((Prestoea_acuminata	(Oenocarpus_bataua	Oenocarpus_minor))	((Burretiokentia_grandiflora	Dictyosperma_album)	(Veitchia_spiralis	(Kentiopsis_piersoniorum	((Hydriastele_microspadix	Heterospathe_cagayanensis)	Dypsis_decaryi)))))	(Pelagodoxa_henryana	Manicaria_saccifera))	(Podococcus_barteri	((Orania_palindan	(Reinhardtia_gracilis	Sclerosperma_profizianum))	Geonoma_undata))))))	((Roystonea_regia	Attalea_speciosa)	Chamaedorea_seifrizii))))))	Nypa_fruticans)	Kingia_australis);
(((((Pseudophoenix_vinifera	((Iriartea_deltoidea	Roystonea_regia)	(((Manicaria_saccifera	((Leopoldinia_pulchra	(((Burretiokentia_grandiflora	(((Kentiopsis_piersoniorum	Dictyosperma_album)	Veitchia_spiralis)	((Heterospathe_cagayanensis	Dypsis_decaryi)	(Hydriastele_microspadix	(Reinhardtia_gracilis	Nypa_fruticans)))))	((Chamaedorea_seifrizii	Prestoea_acuminata)	(Oenocarpus_minor	Oenocarpus_bataua)))	Pelagodoxa_henryana))	Geonoma_undata))	((Sclerosperma_profizianum	Orania_palindan)	Podococcus_barteri))	(Bactris_major	(Elaeis_oleifera	((Reinhardtia_simplex	(Reinhardtia_latisecta	Reinhardtia_paiewonskiana))	Attalea_speciosa))))))	Serenoa_repens)	Calamus_caryotoides)	Sabal_domingensis)	Kingia_australis);
(((((Pseudophoenix_vinifera	((Iriartea_deltoidea	Roystonea_regia)	(((((Reinhardtia_simplex	(Reinhardtia_latisecta	Reinhardtia_paiewonskiana))	Attalea_speciosa)	((Pelagodoxa_henryana	(Manicaria_saccifera	(((Chamaedorea_seifrizii	(Hydriastele_microspadix	((Burretiokentia_grandiflora	(Heterospathe_cagayanensis	Dypsis_decaryi))	((Dictyosperma_album	Kentiopsis_piersoniorum)	Veitchia_spiralis))))	(Prestoea_acuminata	(Oenocarpus_minor	Oenocarpus_bataua)))	Geonoma_undata)))	(((Reinhardtia_gracilis	Sclerosperma_profizianum)	Orania_palindan)	Podococcus_barteri)))	(Leopoldinia_pulchra	Elaeis_oleifera))	Bactris_major)))	Serenoa_repens)	(Nypa_fruticans	Calamus_caryotoides))	Sabal_domingensis)	Kingia_australis);
(((Sabal_domingensis	(((Pseudophoenix_vinifera	(((Manicaria_saccifera	((((((Dictyosperma_album	(Veitchia_spiralis	Hydriastele_microspadix))	(Heterospathe_cagayanensis	Dypsis_decaryi))	(Kentiopsis_piersoniorum	(Chamaedorea_seifrizii	Burretiokentia_grandiflora)))	(Podococcus_barteri	(Prestoea_acuminata	(Oenocarpus_minor	Oenocarpus_bataua))))	Geonoma_undata)	((Reinhardtia_gracilis	Sclerosperma_profizianum)	Orania_palindan)))	(Pelagodoxa_henryana	Iriartea_deltoidea))	(((Reinhardtia_simplex	(Reinhardtia_latisecta	Reinhardtia_paiewonskiana))	Attalea_speciosa)	(((Leopoldinia_pulchra	Elaeis_oleifera)	Roystonea_regia)	Bactris_major))))	Calamus_caryotoides)	Serenoa_repens))	Nypa_fruticans)	Kingia_australis);
(((Calamus_caryotoides	((Serenoa_repens	(Pseudophoenix_vinifera	((Sclerosperma_profizianum	((((Leopoldinia_pulchra	Elaeis_oleifera)	Roystonea_regia)	Bactris_major)	(((((Podococcus_barteri	(Prestoea_acuminata	(Oenocarpus_minor	Oenocarpus_bataua)))	(Geonoma_undata	Orania_palindan))	(Pelagodoxa_henryana	Iriartea_deltoidea))	((Burretiokentia_grandiflora	((Hydriastele_microspadix	Heterospathe_cagayanensis)	(Dictyosperma_album	(Veitchia_spiralis	Dypsis_decaryi))))	Kentiopsis_piersoniorum))	(((Manicaria_saccifera	Reinhardtia_simplex)	(Reinhardtia_latisecta	Reinhardtia_paiewonskiana))	Attalea_speciosa))))	(Reinhardtia_gracilis	Chamaedorea_seifrizii))))	Sabal_domingensis))	Nypa_fruticans)	Kingia_australis);
((Sabal_domingensis	(Serenoa_repens	((Nypa_fruticans	Calamus_caryotoides)	(Pseudophoenix_vinifera	((((Orania_palindan	((Reinhardtia_simplex	(Reinhardtia_latisecta	Reinhardtia_paiewonskiana))	Attalea_speciosa))	(Reinhardtia_gracilis	Sclerosperma_profizianum))	((Manicaria_saccifera	(((((Dictyosperma_album	(Burretiokentia_grandiflora	Hydriastele_microspadix))	(Veitchia_spiralis	(Heterospathe_cagayanensis	Dypsis_decaryi)))	Kentiopsis_piersoniorum)	(Pelagodoxa_henryana	(Podococcus_barteri	((Chamaedorea_seifrizii	Oenocarpus_bataua)	(Prestoea_acuminata	Oenocarpus_minor)))))	Geonoma_undata))	(Roystonea_regia	Iriartea_deltoidea)))	((Leopoldinia_pulchra	Elaeis_oleifera)	Bactris_major))))))	Kingia_australis);
((Sabal_domingensis	(Serenoa_repens	((Nypa_fruticans	Calamus_caryotoides)	(Pseudophoenix_vinifera	((((Manicaria_saccifera	(((Dictyosperma_album	(((Veitchia_spiralis	Dypsis_decaryi)	Burretiokentia_grandiflora)	(Heterospathe_cagayanensis	Hydriastele_microspadix)))	(Chamaedorea_seifrizii	Kentiopsis_piersoniorum))	((Pelagodoxa_henryana	(Podococcus_barteri	((Oenocarpus_minor	Oenocarpus_bataua)	Prestoea_acuminata)))	Geonoma_undata)))	Iriartea_deltoidea)	((Reinhardtia_gracilis	Sclerosperma_profizianum)	Orania_palindan))	(Roystonea_regia	(((Elaeis_oleifera	Attalea_speciosa)	Leopoldinia_pulchra)	((Reinhardtia_simplex	(Reinhardtia_latisecta	Reinhardtia_paiewonskiana))	Bactris_major))))))))	Kingia_australis);
((Sabal_domingensis	((Nypa_fruticans	Calamus_caryotoides)	((Pseudophoenix_vinifera	((Reinhardtia_gracilis	Sclerosperma_profizianum)	(((Elaeis_oleifera	((Reinhardtia_simplex	(Reinhardtia_latisecta	Reinhardtia_paiewonskiana))	(Attalea_speciosa	Chamaedorea_seifrizii)))	Bactris_major)	((Roystonea_regia	Iriartea_deltoidea)	((Podococcus_barteri	Orania_palindan)	(Manicaria_saccifera	(((Oenocarpus_minor	Oenocarpus_bataua)	Prestoea_acuminata)	(Geonoma_undata	(Pelagodoxa_henryana	(Leopoldinia_pulchra	(((Veitchia_spiralis	(Dictyosperma_album	Hydriastele_microspadix))	(Burretiokentia_grandiflora	(Heterospathe_cagayanensis	Dypsis_decaryi)))	Kentiopsis_piersoniorum)))))))))))	Serenoa_repens)))	Kingia_australis);
((((Sabal_domingensis	Serenoa_repens)	((Nypa_fruticans	Calamus_caryotoides)	(Pseudophoenix_vinifera	(((Elaeis_oleifera	Attalea_speciosa)	(Bactris_major	((((Roystonea_regia	Iriartea_deltoidea)	(Podococcus_barteri	(Manicaria_saccifera	((Pelagodoxa_henryana	((Burretiokentia_grandiflora	Leopoldinia_pulchra)	(Hydriastele_microspadix	(Veitchia_spiralis	((Dictyosperma_album	Kentiopsis_piersoniorum)	(Heterospathe_cagayanensis	Dypsis_decaryi))))))	((Orania_palindan	((Oenocarpus_minor	Oenocarpus_bataua)	Prestoea_acuminata))	Geonoma_undata)))))	Sclerosperma_profizianum)	(Reinhardtia_simplex	(Reinhardtia_latisecta	Reinhardtia_paiewonskiana)))))	Chamaedorea_seifrizii))))	Reinhardtia_gracilis)	Kingia_australis);
(((Serenoa_repens	(Pseudophoenix_vinifera	((Reinhardtia_gracilis	Sclerosperma_profizianum)	(((Elaeis_oleifera	Leopoldinia_pulchra)	(Nypa_fruticans	(((Chamaedorea_seifrizii	Attalea_speciosa)	(Reinhardtia_simplex	(Reinhardtia_latisecta	Reinhardtia_paiewonskiana)))	Bactris_major)))	((Roystonea_regia	Iriartea_deltoidea)	(Podococcus_barteri	(Manicaria_saccifera	(Pelagodoxa_henryana	((((Oenocarpus_minor	Oenocarpus_bataua)	Prestoea_acuminata)	(Dypsis_decaryi	((Kentiopsis_piersoniorum	(Hydriastele_microspadix	Heterospathe_cagayanensis))	(Veitchia_spiralis	(Dictyosperma_album	Burretiokentia_grandiflora)))))	(Orania_palindan	Geonoma_undata))))))))))	(Sabal_domingensis	Calamus_caryotoides))	Kingia_australis);
((Sabal_domingensis	((Nypa_fruticans	Calamus_caryotoides)	(Serenoa_repens	(Pseudophoenix_vinifera	((((((Reinhardtia_gracilis	Chamaedorea_seifrizii)	Attalea_speciosa)	(Reinhardtia_simplex	(Reinhardtia_latisecta	Reinhardtia_paiewonskiana)))	Elaeis_oleifera)	(Roystonea_regia	Bactris_major))	(((Manicaria_saccifera	(((Podococcus_barteri	((Oenocarpus_minor	Oenocarpus_bataua)	Prestoea_acuminata))	Geonoma_undata)	(Pelagodoxa_henryana	(Leopoldinia_pulchra	((Kentiopsis_piersoniorum	Burretiokentia_grandiflora)	((Dictyosperma_album	(Heterospathe_cagayanensis	Dypsis_decaryi))	(Hydriastele_microspadix	Veitchia_spiralis)))))))	(Orania_palindan	Sclerosperma_profizianum))	Iriartea_deltoidea))))))	Kingia_australis);
(((Calamus_caryotoides	Nypa_fruticans)	(Sabal_domingensis	(Serenoa_repens	(Chamaedorea_seifrizii	(Pseudophoenix_vinifera	((Bactris_major	(Iriartea_deltoidea	Roystonea_regia))	(((Attalea_speciosa	Elaeis_oleifera)	(Reinhardtia_simplex	(Reinhardtia_paiewonskiana	Reinhardtia_latisecta)))	((Manicaria_saccifera	((Pelagodoxa_henryana	((Podococcus_barteri	(Orania_palindan	(Reinhardtia_gracilis	Sclerosperma_profizianum)))	(Geonoma_undata	((Oenocarpus_bataua	Oenocarpus_minor)	Prestoea_acuminata))))	(Kentiopsis_piersoniorum	(((Dypsis_decaryi	Veitchia_spiralis)	(Dictyosperma_album	Burretiokentia_grandiflora))	(Hydriastele_microspadix	Heterospathe_cagayanensis)))))	Leopoldinia_pulchra))))))))	Kingia_australis);
((Iriartea_deltoidea	((Pelagodoxa_henryana	Roystonea_regia)	((((Podococcus_barteri	(Orania_palindan	Sclerosperma_profizianum))	(Leopoldinia_pulchra	(((Reinhardtia_gracilis	Chamaedorea_seifrizii)	(Attalea_speciosa	Elaeis_oleifera))	(Bactris_major	(Reinhardtia_simplex	(Reinhardtia_paiewonskiana	Reinhardtia_latisecta))))))	((((Calamus_caryotoides	Nypa_fruticans)	Sabal_domingensis)	Serenoa_repens)	Pseudophoenix_vinifera))	((Geonoma_undata	(((Veitchia_spiralis	Dictyosperma_album)	(((Dypsis_decaryi	(Hydriastele_microspadix	Heterospathe_cagayanensis))	Kentiopsis_piersoniorum)	Burretiokentia_grandiflora))	((Oenocarpus_bataua	Oenocarpus_minor)	Prestoea_acuminata)))	Manicaria_saccifera))))	Kingia_australis);
((Sabal_domingensis	(((Serenoa_repens	(Pseudophoenix_vinifera	(((Iriartea_deltoidea	Roystonea_regia)	(Manicaria_saccifera	((Leopoldinia_pulchra	(((Burretiokentia_grandiflora	Dictyosperma_album)	((((Reinhardtia_gracilis	Nypa_fruticans)	Hydriastele_microspadix)	Heterospathe_cagayanensis)	(Veitchia_spiralis	Dypsis_decaryi)))	Kentiopsis_piersoniorum))	((Pelagodoxa_henryana	((Oenocarpus_bataua	Oenocarpus_minor)	Prestoea_acuminata))	Geonoma_undata))))	((Podococcus_barteri	(Orania_palindan	Sclerosperma_profizianum))	(((Attalea_speciosa	Elaeis_oleifera)	(Reinhardtia_simplex	(Reinhardtia_paiewonskiana	Reinhardtia_latisecta)))	Bactris_major)))))	Chamaedorea_seifrizii)	Calamus_caryotoides))	Kingia_australis);
((Sabal_domingensis	((Pseudophoenix_vinifera	((Roystonea_regia	((Bactris_major	((Orania_palindan	(Reinhardtia_simplex	(Reinhardtia_paiewonskiana	Reinhardtia_latisecta)))	(Attalea_speciosa	Iriartea_deltoidea)))	((Reinhardtia_gracilis	Sclerosperma_profizianum)	(((((Dictyosperma_album	Veitchia_spiralis)	(Hydriastele_microspadix	(Burretiokentia_grandiflora	(Heterospathe_cagayanensis	Dypsis_decaryi))))	Kentiopsis_piersoniorum)	(((Pelagodoxa_henryana	(Podococcus_barteri	((Oenocarpus_bataua	Oenocarpus_minor)	Prestoea_acuminata)))	Geonoma_undata)	Manicaria_saccifera))	Chamaedorea_seifrizii))))	(Serenoa_repens	(Elaeis_oleifera	Leopoldinia_pulchra))))	(Nypa_fruticans	Calamus_caryotoides)))	Kingia_australis);
((Sabal_domingensis	(((Pseudophoenix_vinifera	((((((((Pelagodoxa_henryana	((Burretiokentia_grandiflora	(((Heterospathe_cagayanensis	Hydriastele_microspadix)	Dypsis_decaryi)	(Dictyosperma_album	Veitchia_spiralis)))	Kentiopsis_piersoniorum))	(Leopoldinia_pulchra	Geonoma_undata))	((Oenocarpus_bataua	Oenocarpus_minor)	Prestoea_acuminata))	Manicaria_saccifera)	(Iriartea_deltoidea	Roystonea_regia))	(Podococcus_barteri	((Reinhardtia_gracilis	Sclerosperma_profizianum)	Orania_palindan)))	((Bactris_major	(Reinhardtia_simplex	(Reinhardtia_paiewonskiana	Reinhardtia_latisecta)))	(Attalea_speciosa	Elaeis_oleifera)))	Chamaedorea_seifrizii))	Serenoa_repens)	(Nypa_fruticans	Calamus_caryotoides)))	Kingia_australis);
((Sabal_domingensis	(((Pseudophoenix_vinifera	(((((Pelagodoxa_henryana	(Iriartea_deltoidea	Roystonea_regia))	(Geonoma_undata	(((Oenocarpus_bataua	Oenocarpus_minor)	(Prestoea_acuminata	(Reinhardtia_gracilis	Chamaedorea_seifrizii)))	((Hydriastele_microspadix	(Dictyosperma_album	(((Heterospathe_cagayanensis	Dypsis_decaryi)	Burretiokentia_grandiflora)	Veitchia_spiralis)))	Kentiopsis_piersoniorum))))	Manicaria_saccifera)	((Podococcus_barteri	Orania_palindan)	Sclerosperma_profizianum))	((Bactris_major	(Reinhardtia_simplex	(Reinhardtia_paiewonskiana	Reinhardtia_latisecta)))	(Leopoldinia_pulchra	(Attalea_speciosa	Elaeis_oleifera)))))	Serenoa_repens)	(Nypa_fruticans	Calamus_caryotoides)))	Kingia_australis);
((Sabal_domingensis	(Serenoa_repens	((Nypa_fruticans	Calamus_caryotoides)	(Pseudophoenix_vinifera	((((Bactris_major	(Reinhardtia_simplex	(Reinhardtia_paiewonskiana	Reinhardtia_latisecta)))	(Attalea_speciosa	Elaeis_oleifera))	((Iriartea_deltoidea	Roystonea_regia)	((Podococcus_barteri	Orania_palindan)	(Leopoldinia_pulchra	(Manicaria_saccifera	(Geonoma_undata	(Pelagodoxa_henryana	((Prestoea_acuminata	((Reinhardtia_gracilis	Chamaedorea_seifrizii)	(Oenocarpus_bataua	Oenocarpus_minor)))	(Veitchia_spiralis	((Hydriastele_microspadix	(Heterospathe_cagayanensis	Dypsis_decaryi))	((Burretiokentia_grandiflora	Dictyosperma_album)	Kentiopsis_piersoniorum)))))))))))	Sclerosperma_profizianum)))))	Kingia_australis);
((Serenoa_repens	((Calamus_caryotoides	(Pseudophoenix_vinifera	((((Manicaria_saccifera	(((((Heterospathe_cagayanensis	(Nypa_fruticans	Hydriastele_microspadix))	(Dictyosperma_album	Veitchia_spiralis))	(Burretiokentia_grandiflora	Kentiopsis_piersoniorum))	Dypsis_decaryi)	((Podococcus_barteri	(Geonoma_undata	((Orania_palindan	Prestoea_acuminata)	(Oenocarpus_bataua	Oenocarpus_minor))))	Pelagodoxa_henryana)))	(((Bactris_major	(((Reinhardtia_paiewonskiana	Reinhardtia_latisecta)	Reinhardtia_simplex)	Attalea_speciosa))	(Reinhardtia_gracilis	Sclerosperma_profizianum))	(Elaeis_oleifera	Leopoldinia_pulchra)))	(Iriartea_deltoidea	Roystonea_regia))	Chamaedorea_seifrizii)))	Sabal_domingensis))	Kingia_australis);
((((Serenoa_repens	(Pseudophoenix_vinifera	((Reinhardtia_gracilis	Sclerosperma_profizianum)	(((Elaeis_oleifera	Leopoldinia_pulchra)	(Bactris_major	(((Reinhardtia_paiewonskiana	Reinhardtia_latisecta)	Reinhardtia_simplex)	(Chamaedorea_seifrizii	Attalea_speciosa))))	((Iriartea_deltoidea	Roystonea_regia)	(Manicaria_saccifera	((((Hydriastele_microspadix	(Burretiokentia_grandiflora	Veitchia_spiralis))	(Dictyosperma_album	(Heterospathe_cagayanensis	Dypsis_decaryi)))	Kentiopsis_piersoniorum)	(((Podococcus_barteri	(Prestoea_acuminata	(Oenocarpus_bataua	Oenocarpus_minor)))	Pelagodoxa_henryana)	(Orania_palindan	Geonoma_undata)))))))))	(Nypa_fruticans	Calamus_caryotoides))	Sabal_domingensis)	Kingia_australis);
((((Serenoa_repens	(Pseudophoenix_vinifera	(((Elaeis_oleifera	Attalea_speciosa)	(((Bactris_major	((Reinhardtia_paiewonskiana	Reinhardtia_latisecta)	Reinhardtia_simplex))	(Sclerosperma_profizianum	((Iriartea_deltoidea	Manicaria_saccifera)	(Leopoldinia_pulchra	((((Veitchia_spiralis	((Nypa_fruticans	Hydriastele_microspadix)	Burretiokentia_grandiflora))	((Heterospathe_cagayanensis	Dypsis_decaryi)	Dictyosperma_album))	Kentiopsis_piersoniorum)	(((Orania_palindan	(Prestoea_acuminata	(Oenocarpus_bataua	Oenocarpus_minor)))	(Pelagodoxa_henryana	Podococcus_barteri))	Geonoma_undata))))))	Roystonea_regia))	(Reinhardtia_gracilis	Chamaedorea_seifrizii))))	Calamus_caryotoides)	Sabal_domingensis)	Kingia_australis);
((((Reinhardtia_gracilis	Serenoa_repens)	((Nypa_fruticans	Calamus_caryotoides)	((Bactris_major	(((((Leopoldinia_pulchra	(((Reinhardtia_latisecta	Reinhardtia_paiewonskiana)	Reinhardtia_simplex)	(Pseudophoenix_vinifera	(Elaeis_oleifera	Attalea_speciosa))))	(Pelagodoxa_henryana	((Dictyosperma_album	Veitchia_spiralis)	((Chamaedorea_seifrizii	Hydriastele_microspadix)	((Dypsis_decaryi	Heterospathe_cagayanensis)	(Kentiopsis_piersoniorum	Burretiokentia_grandiflora))))))	Manicaria_saccifera)	(((Oenocarpus_bataua	Oenocarpus_minor)	(Prestoea_acuminata	Podococcus_barteri))	(Orania_palindan	Geonoma_undata)))	(Iriartea_deltoidea	Roystonea_regia)))	Sclerosperma_profizianum)))	Sabal_domingensis)	Kingia_australis);
((Nypa_fruticans	(Sabal_domingensis	(Calamus_caryotoides	((((Reinhardtia_gracilis	((((Reinhardtia_latisecta	Reinhardtia_paiewonskiana)	Reinhardtia_simplex)	(Elaeis_oleifera	Attalea_speciosa))	(Leopoldinia_pulchra	Bactris_major)))	(Roystonea_regia	(((Manicaria_saccifera	(Geonoma_undata	((Kentiopsis_piersoniorum	((Burretiokentia_grandiflora	Dypsis_decaryi)	((Veitchia_spiralis	Dictyosperma_album)	(Hydriastele_microspadix	Heterospathe_cagayanensis))))	(Pelagodoxa_henryana	(((Chamaedorea_seifrizii	Oenocarpus_bataua)	Oenocarpus_minor)	Prestoea_acuminata)))))	Iriartea_deltoidea)	(Podococcus_barteri	(Orania_palindan	Sclerosperma_profizianum)))))	Pseudophoenix_vinifera)	Serenoa_repens))))	Kingia_australis);
((Sabal_domingensis	((Nypa_fruticans	Calamus_caryotoides)	(Pseudophoenix_vinifera	((((Geonoma_undata	(((Kentiopsis_piersoniorum	(((Heterospathe_cagayanensis	Dypsis_decaryi)	(Veitchia_spiralis	Dictyosperma_album))	Hydriastele_microspadix))	Burretiokentia_grandiflora)	(Pelagodoxa_henryana	(Podococcus_barteri	(((Chamaedorea_seifrizii	Oenocarpus_bataua)	Oenocarpus_minor)	Prestoea_acuminata)))))	(Iriartea_deltoidea	Manicaria_saccifera))	(Orania_palindan	(Reinhardtia_gracilis	Sclerosperma_profizianum)))	((Serenoa_repens	(Elaeis_oleifera	Leopoldinia_pulchra))	(Roystonea_regia	(Bactris_major	(((Reinhardtia_latisecta	Reinhardtia_paiewonskiana)	Reinhardtia_simplex)	Attalea_speciosa))))))))	Kingia_australis);
((Sabal_domingensis	((Calamus_caryotoides	(Pseudophoenix_vinifera	((((Geonoma_undata	(((Nypa_fruticans	Hydriastele_microspadix)	(((Heterospathe_cagayanensis	(Burretiokentia_grandiflora	Kentiopsis_piersoniorum))	Dictyosperma_album)	((Chamaedorea_seifrizii	Veitchia_spiralis)	Dypsis_decaryi)))	((Oenocarpus_bataua	Oenocarpus_minor)	Prestoea_acuminata)))	((Iriartea_deltoidea	Roystonea_regia)	Pelagodoxa_henryana))	(Bactris_major	Manicaria_saccifera))	((Podococcus_barteri	(Orania_palindan	(Reinhardtia_gracilis	Sclerosperma_profizianum)))	((Elaeis_oleifera	Leopoldinia_pulchra)	(((Reinhardtia_latisecta	Reinhardtia_paiewonskiana)	Reinhardtia_simplex)	Attalea_speciosa))))))	Serenoa_repens))	Kingia_australis);
(((Sabal_domingensis	((Calamus_caryotoides	((Iriartea_deltoidea	Roystonea_regia)	((((Geonoma_undata	((Pelagodoxa_henryana	((Kentiopsis_piersoniorum	(Veitchia_spiralis	((Dictyosperma_album	Burretiokentia_grandiflora)	((Nypa_fruticans	Hydriastele_microspadix)	(Dypsis_decaryi	Heterospathe_cagayanensis)))))	Chamaedorea_seifrizii))	((Oenocarpus_bataua	Oenocarpus_minor)	Prestoea_acuminata)))	((Podococcus_barteri	(Orania_palindan	Sclerosperma_profizianum))	Manicaria_saccifera))	(Pseudophoenix_vinifera	((Elaeis_oleifera	Leopoldinia_pulchra)	(((Reinhardtia_latisecta	Reinhardtia_paiewonskiana)	Reinhardtia_simplex)	Attalea_speciosa))))	Bactris_major)))	Serenoa_repens))	Reinhardtia_gracilis)	Kingia_australis);
((Sabal_domingensis	((Nypa_fruticans	Calamus_caryotoides)	((((Iriartea_deltoidea	Roystonea_regia)	(Bactris_major	((((Reinhardtia_gracilis	Sclerosperma_profizianum)	((((Podococcus_barteri	Pelagodoxa_henryana)	((Hydriastele_microspadix	(Dypsis_decaryi	Heterospathe_cagayanensis))	(((Kentiopsis_piersoniorum	Burretiokentia_grandiflora)	Dictyosperma_album)	Veitchia_spiralis)))	((Orania_palindan	(((Chamaedorea_seifrizii	Oenocarpus_bataua)	Oenocarpus_minor)	Prestoea_acuminata))	Geonoma_undata))	Manicaria_saccifera))	(Leopoldinia_pulchra	((Reinhardtia_latisecta	Reinhardtia_paiewonskiana)	Reinhardtia_simplex)))	(Elaeis_oleifera	Attalea_speciosa))))	Pseudophoenix_vinifera)	Serenoa_repens)))	Kingia_australis);
((Sabal_domingensis	((Nypa_fruticans	Calamus_caryotoides)	((((Reinhardtia_gracilis	Sclerosperma_profizianum)	(Iriartea_deltoidea	((((Pelagodoxa_henryana	(((Burretiokentia_grandiflora	Dictyosperma_album)	(Veitchia_spiralis	(Dypsis_decaryi	(Heterospathe_cagayanensis	Hydriastele_microspadix))))	Kentiopsis_piersoniorum))	(((Oenocarpus_bataua	Oenocarpus_minor)	Prestoea_acuminata)	Geonoma_undata))	Manicaria_saccifera)	((Roystonea_regia	((((Chamaedorea_seifrizii	Attalea_speciosa)	((Reinhardtia_latisecta	Reinhardtia_paiewonskiana)	Reinhardtia_simplex))	(Leopoldinia_pulchra	Elaeis_oleifera))	Bactris_major))	(Podococcus_barteri	Orania_palindan)))))	Pseudophoenix_vinifera)	Serenoa_repens)))	Kingia_australis);
((Serenoa_repens	((Calamus_caryotoides	((((((Pelagodoxa_henryana	((((((Burretiokentia_grandiflora	(Dypsis_decaryi	Heterospathe_cagayanensis))	(Veitchia_spiralis	Dictyosperma_album))	Hydriastele_microspadix)	Kentiopsis_piersoniorum)	((Oenocarpus_bataua	Oenocarpus_minor)	(Prestoea_acuminata	(Reinhardtia_gracilis	Chamaedorea_seifrizii))))	Geonoma_undata))	(Leopoldinia_pulchra	(Bactris_major	Elaeis_oleifera)))	((Manicaria_saccifera	(Orania_palindan	(Attalea_speciosa	((Reinhardtia_latisecta	Reinhardtia_paiewonskiana)	Reinhardtia_simplex))))	(Roystonea_regia	Podococcus_barteri)))	Iriartea_deltoidea)	Sclerosperma_profizianum)	Pseudophoenix_vinifera))	(Nypa_fruticans	Sabal_domingensis)))	Kingia_australis);
((Sabal_domingensis	(Calamus_caryotoides	((((Nypa_fruticans	(Reinhardtia_gracilis	Chamaedorea_seifrizii))	(((Sclerosperma_profizianum	Iriartea_deltoidea)	(Roystonea_regia	Bactris_major))	((Elaeis_oleifera	(Attalea_speciosa	((Reinhardtia_latisecta	Reinhardtia_paiewonskiana)	Reinhardtia_simplex)))	((Podococcus_barteri	Orania_palindan)	(Leopoldinia_pulchra	(Pelagodoxa_henryana	(Manicaria_saccifera	(((((Burretiokentia_grandiflora	(Dypsis_decaryi	Heterospathe_cagayanensis))	((Kentiopsis_piersoniorum	Dictyosperma_album)	Veitchia_spiralis))	Hydriastele_microspadix)	((Oenocarpus_bataua	Oenocarpus_minor)	Prestoea_acuminata))	Geonoma_undata))))))))	Pseudophoenix_vinifera)	Serenoa_repens)))	Kingia_australis);
((Sabal_domingensis	((Nypa_fruticans	Calamus_caryotoides)	(((((Bactris_major	(Reinhardtia_gracilis	(((Reinhardtia_latisecta	Reinhardtia_paiewonskiana)	Reinhardtia_simplex)	(Elaeis_oleifera	Attalea_speciosa))))	((Sclerosperma_profizianum	(((((((Kentiopsis_piersoniorum	Burretiokentia_grandiflora)	Dypsis_decaryi)	(Hydriastele_microspadix	Heterospathe_cagayanensis))	(Dictyosperma_album	Veitchia_spiralis))	((Geonoma_undata	Orania_palindan)	(Pelagodoxa_henryana	(Podococcus_barteri	((Oenocarpus_bataua	Oenocarpus_minor)	Prestoea_acuminata)))))	Manicaria_saccifera)	(Iriartea_deltoidea	Leopoldinia_pulchra)))	Roystonea_regia))	Chamaedorea_seifrizii)	Pseudophoenix_vinifera)	Serenoa_repens)))	Kingia_australis);
(((Nypa_fruticans	Calamus_caryotoides)	(Sabal_domingensis	(((Serenoa_repens	(Leopoldinia_pulchra	Elaeis_oleifera))	((Bactris_major	(Attalea_speciosa	(Reinhardtia_simplex	(Reinhardtia_paiewonskiana	Reinhardtia_latisecta))))	(((Iriartea_deltoidea	Roystonea_regia)	((((Geonoma_undata	(Podococcus_barteri	((Orania_palindan	(Reinhardtia_gracilis	Sclerosperma_profizianum))	(Prestoea_acuminata	(Oenocarpus_minor	Oenocarpus_bataua)))))	Manicaria_saccifera)	((((((Dypsis_decaryi	Heterospathe_cagayanensis)	Burretiokentia_grandiflora)	Hydriastele_microspadix)	Veitchia_spiralis)	Dictyosperma_album)	Kentiopsis_piersoniorum))	Pelagodoxa_henryana))	Chamaedorea_seifrizii)))	Pseudophoenix_vinifera)))	Kingia_australis);
((Serenoa_repens	(Sabal_domingensis	((((Bactris_major	((Reinhardtia_simplex	(Reinhardtia_paiewonskiana	Reinhardtia_latisecta))	(Attalea_speciosa	Elaeis_oleifera)))	(((Iriartea_deltoidea	(((Pelagodoxa_henryana	(Geonoma_undata	((Prestoea_acuminata	(Oenocarpus_minor	Oenocarpus_bataua))	((Orania_palindan	Podococcus_barteri)	(Reinhardtia_gracilis	Sclerosperma_profizianum)))))	Manicaria_saccifera)	(((Kentiopsis_piersoniorum	(Dypsis_decaryi	(Hydriastele_microspadix	Heterospathe_cagayanensis)))	Burretiokentia_grandiflora)	(Veitchia_spiralis	Dictyosperma_album))))	Roystonea_regia)	(Leopoldinia_pulchra	Chamaedorea_seifrizii)))	Pseudophoenix_vinifera)	(Nypa_fruticans	Calamus_caryotoides))))	Kingia_australis);
((Sabal_domingensis	((((Iriartea_deltoidea	(((Podococcus_barteri	Orania_palindan)	Sclerosperma_profizianum)	(((((((Dictyosperma_album	Kentiopsis_piersoniorum)	((Veitchia_spiralis	Hydriastele_microspadix)	(Dypsis_decaryi	Heterospathe_cagayanensis)))	Burretiokentia_grandiflora)	Pelagodoxa_henryana)	Leopoldinia_pulchra)	(Manicaria_saccifera	Geonoma_undata))	(Prestoea_acuminata	(Oenocarpus_minor	Oenocarpus_bataua)))))	(((Reinhardtia_simplex	(Reinhardtia_paiewonskiana	Reinhardtia_latisecta))	(Attalea_speciosa	Elaeis_oleifera))	((Serenoa_repens	(Reinhardtia_gracilis	Chamaedorea_seifrizii))	(Bactris_major	Roystonea_regia))))	Pseudophoenix_vinifera)	(Nypa_fruticans	Calamus_caryotoides)))	Kingia_australis);
((((((((Reinhardtia_paiewonskiana	Reinhardtia_latisecta)	Reinhardtia_simplex)	Attalea_speciosa)	((Elaeis_oleifera	(Serenoa_repens	Leopoldinia_pulchra))	(Roystonea_regia	((Iriartea_deltoidea	((Geonoma_undata	(Orania_palindan	((Podococcus_barteri	(Prestoea_acuminata	(Oenocarpus_minor	(Chamaedorea_seifrizii	Oenocarpus_bataua))))	(((Veitchia_spiralis	Dictyosperma_album)	((Hydriastele_microspadix	Burretiokentia_grandiflora)	(Dypsis_decaryi	Heterospathe_cagayanensis)))	Kentiopsis_piersoniorum))))	Sclerosperma_profizianum))	(Pelagodoxa_henryana	Manicaria_saccifera)))))	Bactris_major)	Pseudophoenix_vinifera)	(((Nypa_fruticans	Reinhardtia_gracilis)	Calamus_caryotoides)	Sabal_domingensis))	Kingia_australis);
(((Nypa_fruticans	Sabal_domingensis)	((((((((Reinhardtia_paiewonskiana	Reinhardtia_latisecta)	Reinhardtia_simplex)	Attalea_speciosa)	((Elaeis_oleifera	Leopoldinia_pulchra)	((Chamaedorea_seifrizii	Roystonea_regia)	((Manicaria_saccifera	(Geonoma_undata	((Pelagodoxa_henryana	(Prestoea_acuminata	(Oenocarpus_minor	Oenocarpus_bataua)))	(((Dypsis_decaryi	Heterospathe_cagayanensis)	Hydriastele_microspadix)	(Veitchia_spiralis	((Kentiopsis_piersoniorum	Burretiokentia_grandiflora)	Dictyosperma_album))))))	(Podococcus_barteri	(Iriartea_deltoidea	Orania_palindan))))))	((Reinhardtia_gracilis	Sclerosperma_profizianum)	Bactris_major))	Pseudophoenix_vinifera)	Serenoa_repens)	Calamus_caryotoides))	Kingia_australis);
((Sabal_domingensis	(Serenoa_repens	((Nypa_fruticans	Calamus_caryotoides)	(((Roystonea_regia	((Elaeis_oleifera	Attalea_speciosa)	((Bactris_major	((Reinhardtia_paiewonskiana	Reinhardtia_latisecta)	Reinhardtia_simplex))	(((((Pelagodoxa_henryana	Manicaria_saccifera)	(Geonoma_undata	((Prestoea_acuminata	(Oenocarpus_minor	Oenocarpus_bataua))	((((Dictyosperma_album	(Kentiopsis_piersoniorum	Burretiokentia_grandiflora))	Veitchia_spiralis)	(Dypsis_decaryi	Heterospathe_cagayanensis))	Hydriastele_microspadix))))	((Reinhardtia_gracilis	Sclerosperma_profizianum)	(Podococcus_barteri	Orania_palindan)))	Iriartea_deltoidea)	Leopoldinia_pulchra))))	Chamaedorea_seifrizii)	Pseudophoenix_vinifera))))	Kingia_australis);
((Sabal_domingensis	((Nypa_fruticans	Calamus_caryotoides)	((Chamaedorea_seifrizii	(Pseudophoenix_vinifera	(Roystonea_regia	((Elaeis_oleifera	Attalea_speciosa)	((Bactris_major	((Reinhardtia_paiewonskiana	Reinhardtia_latisecta)	Reinhardtia_simplex))	(((Podococcus_barteri	(Orania_palindan	(Reinhardtia_gracilis	Sclerosperma_profizianum)))	((Pelagodoxa_henryana	Iriartea_deltoidea)	((Manicaria_saccifera	Geonoma_undata)	((Prestoea_acuminata	(Oenocarpus_minor	Oenocarpus_bataua))	(Veitchia_spiralis	((Dictyosperma_album	((Burretiokentia_grandiflora	Kentiopsis_piersoniorum)	Dypsis_decaryi))	(Hydriastele_microspadix	Heterospathe_cagayanensis)))))))	Leopoldinia_pulchra))))))	Serenoa_repens)))	Kingia_australis);
((Sabal_domingensis	((Nypa_fruticans	Calamus_caryotoides)	((Pseudophoenix_vinifera	(Chamaedorea_seifrizii	((Attalea_speciosa	(((Reinhardtia_paiewonskiana	Reinhardtia_latisecta)	Reinhardtia_simplex)	(((Orania_palindan	(Reinhardtia_gracilis	Sclerosperma_profizianum))	(((Pelagodoxa_henryana	((((Veitchia_spiralis	(Hydriastele_microspadix	((Burretiokentia_grandiflora	Kentiopsis_piersoniorum)	Dictyosperma_album)))	(Heterospathe_cagayanensis	Dypsis_decaryi))	(Prestoea_acuminata	(Oenocarpus_minor	Oenocarpus_bataua)))	Geonoma_undata))	Manicaria_saccifera)	(Podococcus_barteri	Iriartea_deltoidea)))	(Elaeis_oleifera	Leopoldinia_pulchra))))	(Bactris_major	Roystonea_regia))))	Serenoa_repens)))	Kingia_australis);
((((Pseudophoenix_vinifera	(Chamaedorea_seifrizii	((((Iriartea_deltoidea	(((((Pelagodoxa_henryana	(((Veitchia_spiralis	(Hydriastele_microspadix	(Burretiokentia_grandiflora	Dictyosperma_album)))	(Heterospathe_cagayanensis	Dypsis_decaryi))	Kentiopsis_piersoniorum))	(Prestoea_acuminata	(Oenocarpus_minor	Oenocarpus_bataua)))	Geonoma_undata)	Manicaria_saccifera)	(Orania_palindan	Podococcus_barteri)))	Sclerosperma_profizianum)	((Elaeis_oleifera	Leopoldinia_pulchra)	(Bactris_major	(Attalea_speciosa	((Reinhardtia_paiewonskiana	Reinhardtia_latisecta)	Reinhardtia_simplex)))))	Roystonea_regia)))	Serenoa_repens)	(Sabal_domingensis	((Reinhardtia_gracilis	Nypa_fruticans)	Calamus_caryotoides)))	Kingia_australis);
((((Calamus_caryotoides	(((Bactris_major	Pseudophoenix_vinifera)	(((Nypa_fruticans	Chamaedorea_seifrizii)	(((((Pelagodoxa_henryana	Manicaria_saccifera)	((((Veitchia_spiralis	Dypsis_decaryi)	((Dictyosperma_album	Burretiokentia_grandiflora)	(Hydriastele_microspadix	Heterospathe_cagayanensis)))	Kentiopsis_piersoniorum)	((Prestoea_acuminata	(Oenocarpus_minor	Oenocarpus_bataua))	Geonoma_undata)))	(((Reinhardtia_gracilis	Sclerosperma_profizianum)	Orania_palindan)	Podococcus_barteri))	(Elaeis_oleifera	Leopoldinia_pulchra))	(Attalea_speciosa	((Reinhardtia_paiewonskiana	Reinhardtia_latisecta)	Reinhardtia_simplex))))	Roystonea_regia))	Iriartea_deltoidea))	Sabal_domingensis)	Serenoa_repens)	Kingia_australis);
((Bactris_major	(Pseudophoenix_vinifera	((Calamus_caryotoides	Sabal_domingensis)	((((((Orania_palindan	(Iriartea_deltoidea	Podococcus_barteri))	((Manicaria_saccifera	(((((Burretiokentia_grandiflora	(Heterospathe_cagayanensis	Dypsis_decaryi))	(Nypa_fruticans	Hydriastele_microspadix))	(Dictyosperma_album	Veitchia_spiralis))	Kentiopsis_piersoniorum)	Pelagodoxa_henryana))	(Geonoma_undata	(Prestoea_acuminata	(Oenocarpus_bataua	Oenocarpus_minor)))))	Sclerosperma_profizianum)	((Serenoa_repens	(Leopoldinia_pulchra	Elaeis_oleifera))	(Attalea_speciosa	((Reinhardtia_paiewonskiana	Reinhardtia_latisecta)	Reinhardtia_simplex))))	(Reinhardtia_gracilis	Chamaedorea_seifrizii))	Roystonea_regia))))	Kingia_australis);
((Sabal_domingensis	(((Nypa_fruticans	Calamus_caryotoides)	(((((Iriartea_deltoidea	Roystonea_regia)	Pelagodoxa_henryana)	(Bactris_major	(Reinhardtia_gracilis	Sclerosperma_profizianum)))	((((((((Burretiokentia_grandiflora	(Chamaedorea_seifrizii	Kentiopsis_piersoniorum))	Dictyosperma_album)	(Veitchia_spiralis	Hydriastele_microspadix))	(Heterospathe_cagayanensis	Dypsis_decaryi))	(Podococcus_barteri	(Prestoea_acuminata	(Oenocarpus_bataua	Oenocarpus_minor))))	(Geonoma_undata	Orania_palindan))	Manicaria_saccifera)	(Leopoldinia_pulchra	((Elaeis_oleifera	Attalea_speciosa)	((Reinhardtia_paiewonskiana	Reinhardtia_latisecta)	Reinhardtia_simplex)))))	Pseudophoenix_vinifera))	Serenoa_repens))	Kingia_australis);
(((Calamus_caryotoides	((((Roystonea_regia	((Elaeis_oleifera	Attalea_speciosa)	(((Reinhardtia_paiewonskiana	Reinhardtia_latisecta)	Reinhardtia_simplex)	Bactris_major)))	(Leopoldinia_pulchra	(((Pelagodoxa_henryana	((((Dypsis_decaryi	Veitchia_spiralis)	((Nypa_fruticans	Hydriastele_microspadix)	Heterospathe_cagayanensis))	(Dictyosperma_album	Burretiokentia_grandiflora))	Kentiopsis_piersoniorum))	Iriartea_deltoidea)	(((Podococcus_barteri	(Prestoea_acuminata	(Oenocarpus_bataua	Oenocarpus_minor)))	(Geonoma_undata	(Orania_palindan	(Reinhardtia_gracilis	Sclerosperma_profizianum))))	Manicaria_saccifera))))	Chamaedorea_seifrizii)	Pseudophoenix_vinifera))	(Serenoa_repens	Sabal_domingensis))	Kingia_australis);
((Sabal_domingensis	(Calamus_caryotoides	(((Pseudophoenix_vinifera	(((Elaeis_oleifera	(Attalea_speciosa	((Reinhardtia_paiewonskiana	Reinhardtia_latisecta)	Reinhardtia_simplex)))	(Roystonea_regia	Bactris_major))	((Reinhardtia_gracilis	Sclerosperma_profizianum)	(((Manicaria_saccifera	((((Dictyosperma_album	Burretiokentia_grandiflora)	(((Nypa_fruticans	Hydriastele_microspadix)	Heterospathe_cagayanensis)	(Veitchia_spiralis	Dypsis_decaryi)))	Kentiopsis_piersoniorum)	((Orania_palindan	Geonoma_undata)	(Pelagodoxa_henryana	(Podococcus_barteri	(Prestoea_acuminata	(Oenocarpus_bataua	Oenocarpus_minor)))))))	Iriartea_deltoidea)	Leopoldinia_pulchra))))	Chamaedorea_seifrizii)	Serenoa_repens)))	Kingia_australis);
((Sabal_domingensis	(Calamus_caryotoides	((Pseudophoenix_vinifera	(((Chamaedorea_seifrizii	(((Reinhardtia_paiewonskiana	Reinhardtia_latisecta)	Reinhardtia_simplex)	(Elaeis_oleifera	Attalea_speciosa)))	(Roystonea_regia	Bactris_major))	((Iriartea_deltoidea	Orania_palindan)	(((((Pelagodoxa_henryana	Leopoldinia_pulchra)	(((((Nypa_fruticans	Hydriastele_microspadix)	Heterospathe_cagayanensis)	Dypsis_decaryi)	((Burretiokentia_grandiflora	Dictyosperma_album)	Veitchia_spiralis))	Kentiopsis_piersoniorum))	Manicaria_saccifera)	((Prestoea_acuminata	(Oenocarpus_bataua	Oenocarpus_minor))	Geonoma_undata))	(Podococcus_barteri	(Reinhardtia_gracilis	Sclerosperma_profizianum))))))	Serenoa_repens)))	Kingia_australis);
((Sabal_domingensis	(Calamus_caryotoides	((Pseudophoenix_vinifera	((((Bactris_major	(Reinhardtia_paiewonskiana	Reinhardtia_latisecta))	Reinhardtia_simplex)	(Leopoldinia_pulchra	(Podococcus_barteri	(Elaeis_oleifera	Attalea_speciosa))))	((((Pelagodoxa_henryana	(((Dypsis_decaryi	((((Kentiopsis_piersoniorum	Burretiokentia_grandiflora)	Dictyosperma_album)	((Nypa_fruticans	Hydriastele_microspadix)	Heterospathe_cagayanensis))	Veitchia_spiralis))	(Prestoea_acuminata	((Chamaedorea_seifrizii	Oenocarpus_bataua)	Oenocarpus_minor)))	Geonoma_undata))	Manicaria_saccifera)	(Sclerosperma_profizianum	Orania_palindan))	(Iriartea_deltoidea	Roystonea_regia))))	(Reinhardtia_gracilis	Serenoa_repens))))	Kingia_australis);
((Sabal_domingensis	(Serenoa_repens	((Nypa_fruticans	Calamus_caryotoides)	(Pseudophoenix_vinifera	(Roystonea_regia	(((Bactris_major	(Reinhardtia_gracilis	Sclerosperma_profizianum))	(((((Pelagodoxa_henryana	Geonoma_undata)	(Manicaria_saccifera	((((Burretiokentia_grandiflora	(Heterospathe_cagayanensis	Dypsis_decaryi))	(((Chamaedorea_seifrizii	Veitchia_spiralis)	Dictyosperma_album)	Hydriastele_microspadix))	Kentiopsis_piersoniorum)	(Prestoea_acuminata	(Oenocarpus_bataua	Oenocarpus_minor)))))	(Podococcus_barteri	Orania_palindan))	(((Reinhardtia_paiewonskiana	Reinhardtia_latisecta)	Reinhardtia_simplex)	(Elaeis_oleifera	Attalea_speciosa)))	Leopoldinia_pulchra))	Iriartea_deltoidea))))))	Kingia_australis);
((Sabal_domingensis	((Nypa_fruticans	Calamus_caryotoides)	((Pseudophoenix_vinifera	((((((Manicaria_saccifera	((Pelagodoxa_henryana	Geonoma_undata)	(((((Burretiokentia_grandiflora	Dictyosperma_album)	(Kentiopsis_piersoniorum	(Hydriastele_microspadix	Heterospathe_cagayanensis)))	(Dypsis_decaryi	Veitchia_spiralis))	Chamaedorea_seifrizii)	(Prestoea_acuminata	(Oenocarpus_bataua	Oenocarpus_minor)))))	(Podococcus_barteri	(Iriartea_deltoidea	Orania_palindan)))	Roystonea_regia)	(((Reinhardtia_paiewonskiana	Reinhardtia_latisecta)	Reinhardtia_simplex)	((Leopoldinia_pulchra	Elaeis_oleifera)	Attalea_speciosa)))	Bactris_major)	(Reinhardtia_gracilis	Sclerosperma_profizianum)))	Serenoa_repens)))	Kingia_australis);
((Serenoa_repens	(Sabal_domingensis	((Nypa_fruticans	Calamus_caryotoides)	(Pseudophoenix_vinifera	(((Reinhardtia_gracilis	Sclerosperma_profizianum)	((Manicaria_saccifera	(Geonoma_undata	((((Veitchia_spiralis	(Dictyosperma_album	(((Burretiokentia_grandiflora	(Heterospathe_cagayanensis	Dypsis_decaryi))	Kentiopsis_piersoniorum)	Hydriastele_microspadix)))	Chamaedorea_seifrizii)	(Prestoea_acuminata	(Oenocarpus_bataua	Oenocarpus_minor)))	Pelagodoxa_henryana)))	(Podococcus_barteri	(Iriartea_deltoidea	Orania_palindan))))	(((Bactris_major	Roystonea_regia)	(((Reinhardtia_paiewonskiana	Reinhardtia_latisecta)	Reinhardtia_simplex)	(Elaeis_oleifera	Attalea_speciosa)))	Leopoldinia_pulchra))))))	Kingia_australis);
((Sabal_domingensis	((Nypa_fruticans	Calamus_caryotoides)	(Serenoa_repens	(Pseudophoenix_vinifera	((((Reinhardtia_gracilis	Sclerosperma_profizianum)	((((Pelagodoxa_henryana	Manicaria_saccifera)	(Geonoma_undata	(((((Heterospathe_cagayanensis	Dypsis_decaryi)	Hydriastele_microspadix)	(Burretiokentia_grandiflora	(Kentiopsis_piersoniorum	Chamaedorea_seifrizii)))	(Dictyosperma_album	Veitchia_spiralis))	(Prestoea_acuminata	(Oenocarpus_bataua	Oenocarpus_minor)))))	(Podococcus_barteri	Orania_palindan))	Iriartea_deltoidea))	((Bactris_major	((Reinhardtia_paiewonskiana	Reinhardtia_latisecta)	Reinhardtia_simplex))	((Leopoldinia_pulchra	Elaeis_oleifera)	Attalea_speciosa)))	Roystonea_regia)))))	Kingia_australis);
((Sabal_domingensis	((Nypa_fruticans	Calamus_caryotoides)	(Serenoa_repens	(((Iriartea_deltoidea	Roystonea_regia)	((((Podococcus_barteri	Orania_palindan)	(Reinhardtia_gracilis	Sclerosperma_profizianum))	(Manicaria_saccifera	(((Leopoldinia_pulchra	(((Burretiokentia_grandiflora	Heterospathe_cagayanensis)	Dypsis_decaryi)	((Hydriastele_microspadix	(Kentiopsis_piersoniorum	Dictyosperma_album))	Veitchia_spiralis)))	Pelagodoxa_henryana)	(Geonoma_undata	(Prestoea_acuminata	(Oenocarpus_minor	Oenocarpus_bataua))))))	(Bactris_major	(Chamaedorea_seifrizii	((Reinhardtia_simplex	(Reinhardtia_latisecta	Reinhardtia_paiewonskiana))	(Elaeis_oleifera	Attalea_speciosa))))))	Pseudophoenix_vinifera))))	Kingia_australis);
((Sabal_domingensis	(((Nypa_fruticans	Calamus_caryotoides)	(((Bactris_major	Roystonea_regia)	(((Manicaria_saccifera	(((Pelagodoxa_henryana	((Dictyosperma_album	((Veitchia_spiralis	Hydriastele_microspadix)	((Heterospathe_cagayanensis	Dypsis_decaryi)	Burretiokentia_grandiflora)))	Kentiopsis_piersoniorum))	Leopoldinia_pulchra)	((Iriartea_deltoidea	((Orania_palindan	Podococcus_barteri)	(Reinhardtia_gracilis	Sclerosperma_profizianum)))	(Geonoma_undata	(Prestoea_acuminata	(Oenocarpus_minor	Oenocarpus_bataua))))))	(Reinhardtia_simplex	(Reinhardtia_latisecta	Reinhardtia_paiewonskiana)))	(Chamaedorea_seifrizii	(Elaeis_oleifera	Attalea_speciosa))))	Pseudophoenix_vinifera))	Serenoa_repens))	Kingia_australis);
(((Sabal_domingensis	((Calamus_caryotoides	(((Bactris_major	Roystonea_regia)	(((Reinhardtia_simplex	(Reinhardtia_latisecta	Reinhardtia_paiewonskiana))	((Podococcus_barteri	((Reinhardtia_gracilis	Sclerosperma_profizianum)	Orania_palindan))	(Manicaria_saccifera	((Leopoldinia_pulchra	((Iriartea_deltoidea	Pelagodoxa_henryana)	(((((Burretiokentia_grandiflora	Dictyosperma_album)	Hydriastele_microspadix)	(Heterospathe_cagayanensis	Dypsis_decaryi))	Veitchia_spiralis)	Kentiopsis_piersoniorum)))	(Geonoma_undata	(Prestoea_acuminata	(Chamaedorea_seifrizii	(Oenocarpus_minor	Oenocarpus_bataua))))))))	(Elaeis_oleifera	Attalea_speciosa)))	Pseudophoenix_vinifera))	Serenoa_repens))	Nypa_fruticans)	Kingia_australis);
((Serenoa_repens	(Sabal_domingensis	(((Reinhardtia_gracilis	Nypa_fruticans)	Calamus_caryotoides)	(Chamaedorea_seifrizii	(Pseudophoenix_vinifera	((Bactris_major	Roystonea_regia)	((((Elaeis_oleifera	Leopoldinia_pulchra)	(Reinhardtia_simplex	(Reinhardtia_latisecta	Reinhardtia_paiewonskiana)))	(((Manicaria_saccifera	((Pelagodoxa_henryana	((Dictyosperma_album	Veitchia_spiralis)	(Hydriastele_microspadix	((Kentiopsis_piersoniorum	Burretiokentia_grandiflora)	(Heterospathe_cagayanensis	Dypsis_decaryi)))))	(Geonoma_undata	(Prestoea_acuminata	(Oenocarpus_minor	Oenocarpus_bataua)))))	(Podococcus_barteri	(Orania_palindan	Iriartea_deltoidea)))	Sclerosperma_profizianum))	Attalea_speciosa)))))))	Kingia_australis);
(((Sabal_domingensis	((Calamus_caryotoides	(Chamaedorea_seifrizii	(Pseudophoenix_vinifera	((((Reinhardtia_gracilis	Sclerosperma_profizianum)	(((Prestoea_acuminata	(Oenocarpus_minor	Oenocarpus_bataua))	Podococcus_barteri)	(Geonoma_undata	Orania_palindan)))	((((Iriartea_deltoidea	Pelagodoxa_henryana)	((((Heterospathe_cagayanensis	Hydriastele_microspadix)	((Burretiokentia_grandiflora	Dypsis_decaryi)	Veitchia_spiralis))	Dictyosperma_album)	Kentiopsis_piersoniorum))	Manicaria_saccifera)	(Elaeis_oleifera	Leopoldinia_pulchra)))	(Roystonea_regia	((Attalea_speciosa	(Reinhardtia_simplex	(Reinhardtia_latisecta	Reinhardtia_paiewonskiana)))	Bactris_major))))))	Serenoa_repens))	Nypa_fruticans)	Kingia_australis);
((Sabal_domingensis	((Calamus_caryotoides	(Pseudophoenix_vinifera	(((Manicaria_saccifera	((((((Chamaedorea_seifrizii	Dictyosperma_album)	Veitchia_spiralis)	(Burretiokentia_grandiflora	((Reinhardtia_gracilis	Nypa_fruticans)	Hydriastele_microspadix)))	(Heterospathe_cagayanensis	Dypsis_decaryi))	Kentiopsis_piersoniorum)	((Geonoma_undata	Orania_palindan)	(Pelagodoxa_henryana	((Prestoea_acuminata	(Oenocarpus_minor	Oenocarpus_bataua))	Podococcus_barteri)))))	Sclerosperma_profizianum)	(((Leopoldinia_pulchra	(Elaeis_oleifera	Attalea_speciosa))	(Reinhardtia_simplex	(Bactris_major	(Reinhardtia_latisecta	Reinhardtia_paiewonskiana))))	(Iriartea_deltoidea	Roystonea_regia)))))	Serenoa_repens))	Kingia_australis);
((Sabal_domingensis	(((Reinhardtia_gracilis	Nypa_fruticans)	Calamus_caryotoides)	((Chamaedorea_seifrizii	(Pseudophoenix_vinifera	(((Iriartea_deltoidea	Roystonea_regia)	(Sclerosperma_profizianum	Bactris_major))	((Elaeis_oleifera	Attalea_speciosa)	(((((Dictyosperma_album	Hydriastele_microspadix)	((Burretiokentia_grandiflora	Heterospathe_cagayanensis)	(Dypsis_decaryi	Veitchia_spiralis)))	Kentiopsis_piersoniorum)	(((Geonoma_undata	Orania_palindan)	(Pelagodoxa_henryana	((Prestoea_acuminata	(Oenocarpus_minor	Oenocarpus_bataua))	Podococcus_barteri)))	Manicaria_saccifera))	(Leopoldinia_pulchra	(Reinhardtia_simplex	(Reinhardtia_latisecta	Reinhardtia_paiewonskiana))))))))	Serenoa_repens)))	Kingia_australis);
((Sabal_domingensis	(Serenoa_repens	((Nypa_fruticans	Calamus_caryotoides)	(Chamaedorea_seifrizii	(Pseudophoenix_vinifera	((Iriartea_deltoidea	Roystonea_regia)	(Bactris_major	(Attalea_speciosa	((Reinhardtia_simplex	(Reinhardtia_latisecta	Reinhardtia_paiewonskiana))	(((((Burretiokentia_grandiflora	(Heterospathe_cagayanensis	Dypsis_decaryi))	((Hydriastele_microspadix	Veitchia_spiralis)	Dictyosperma_album))	Kentiopsis_piersoniorum)	(((Pelagodoxa_henryana	(Prestoea_acuminata	(Oenocarpus_minor	Oenocarpus_bataua)))	Geonoma_undata)	((Podococcus_barteri	((Reinhardtia_gracilis	Sclerosperma_profizianum)	Orania_palindan))	Manicaria_saccifera)))	(Elaeis_oleifera	Leopoldinia_pulchra)))))))))))	Kingia_australis);
((Sabal_domingensis	((Nypa_fruticans	Calamus_caryotoides)	((Pseudophoenix_vinifera	(((Bactris_major	(Attalea_speciosa	(Reinhardtia_simplex	(Reinhardtia_latisecta	Reinhardtia_paiewonskiana))))	(((((((Oenocarpus_minor	Oenocarpus_bataua)	(((Heterospathe_cagayanensis	Dypsis_decaryi)	(((Hydriastele_microspadix	Burretiokentia_grandiflora)	Veitchia_spiralis)	Dictyosperma_album))	Kentiopsis_piersoniorum))	((Geonoma_undata	(Prestoea_acuminata	(Podococcus_barteri	Orania_palindan)))	Pelagodoxa_henryana))	Manicaria_saccifera)	(Roystonea_regia	Iriartea_deltoidea))	(Reinhardtia_gracilis	Sclerosperma_profizianum))	(Elaeis_oleifera	Leopoldinia_pulchra)))	Chamaedorea_seifrizii))	Serenoa_repens)))	Kingia_australis);
((Sabal_domingensis	(Serenoa_repens	((Nypa_fruticans	Calamus_caryotoides)	((Pseudophoenix_vinifera	((Bactris_major	((Podococcus_barteri	(Leopoldinia_pulchra	(Elaeis_oleifera	Attalea_speciosa)))	(Reinhardtia_simplex	(Reinhardtia_latisecta	Reinhardtia_paiewonskiana))))	((((((((Hydriastele_microspadix	(Heterospathe_cagayanensis	Dypsis_decaryi))	(((Kentiopsis_piersoniorum	Burretiokentia_grandiflora)	Veitchia_spiralis)	Dictyosperma_album))	(Geonoma_undata	(Orania_palindan	(Prestoea_acuminata	(Oenocarpus_minor	Oenocarpus_bataua)))))	Manicaria_saccifera)	Pelagodoxa_henryana)	Iriartea_deltoidea)	(Reinhardtia_gracilis	Sclerosperma_profizianum))	Roystonea_regia)))	Chamaedorea_seifrizii))))	Kingia_australis);
(((Calamus_caryotoides	(((Reinhardtia_gracilis	Chamaedorea_seifrizii)	(Pseudophoenix_vinifera	((Sclerosperma_profizianum	(((((Geonoma_undata	(Orania_palindan	(Prestoea_acuminata	(Oenocarpus_minor	Oenocarpus_bataua))))	((((Dictyosperma_album	(Veitchia_spiralis	Hydriastele_microspadix))	(Burretiokentia_grandiflora	(Heterospathe_cagayanensis	Dypsis_decaryi)))	Kentiopsis_piersoniorum)	Pelagodoxa_henryana))	Manicaria_saccifera)	(Nypa_fruticans	Podococcus_barteri))	Iriartea_deltoidea))	(Roystonea_regia	((Elaeis_oleifera	Leopoldinia_pulchra)	(Bactris_major	(Attalea_speciosa	(Reinhardtia_simplex	(Reinhardtia_paiewonskiana	Reinhardtia_latisecta)))))))))	Serenoa_repens))	Sabal_domingensis)	Kingia_australis);
((Sabal_domingensis	(Serenoa_repens	((Nypa_fruticans	Calamus_caryotoides)	(Pseudophoenix_vinifera	(((Elaeis_oleifera	(Bactris_major	Roystonea_regia))	(Attalea_speciosa	(Chamaedorea_seifrizii	(Reinhardtia_simplex	(Reinhardtia_paiewonskiana	Reinhardtia_latisecta)))))	((Reinhardtia_gracilis	Sclerosperma_profizianum)	((((Geonoma_undata	((Orania_palindan	(Prestoea_acuminata	(Oenocarpus_minor	Oenocarpus_bataua)))	Podococcus_barteri))	(Leopoldinia_pulchra	(((Hydriastele_microspadix	(Veitchia_spiralis	((Dypsis_decaryi	Heterospathe_cagayanensis)	Dictyosperma_album)))	(Kentiopsis_piersoniorum	Burretiokentia_grandiflora))	Pelagodoxa_henryana)))	Manicaria_saccifera)	Iriartea_deltoidea)))))))	Kingia_australis);
((Serenoa_repens	((Sabal_domingensis	((Reinhardtia_gracilis	Nypa_fruticans)	Calamus_caryotoides))	(Pseudophoenix_vinifera	((((Bactris_major	(Attalea_speciosa	(Chamaedorea_seifrizii	(Reinhardtia_simplex	(Reinhardtia_paiewonskiana	Reinhardtia_latisecta)))))	(((Orania_palindan	Podococcus_barteri)	(((Pelagodoxa_henryana	((Burretiokentia_grandiflora	Leopoldinia_pulchra)	(((Hydriastele_microspadix	(Dypsis_decaryi	Heterospathe_cagayanensis))	(Kentiopsis_piersoniorum	Dictyosperma_album))	Veitchia_spiralis)))	Manicaria_saccifera)	(Geonoma_undata	(Prestoea_acuminata	(Oenocarpus_minor	Oenocarpus_bataua)))))	(Roystonea_regia	Iriartea_deltoidea)))	Elaeis_oleifera)	Sclerosperma_profizianum))))	Kingia_australis);
((Sabal_domingensis	(Serenoa_repens	((Nypa_fruticans	Calamus_caryotoides)	(Pseudophoenix_vinifera	((Attalea_speciosa	(Chamaedorea_seifrizii	(Reinhardtia_simplex	(Reinhardtia_paiewonskiana	Reinhardtia_latisecta))))	((Elaeis_oleifera	((Reinhardtia_gracilis	Sclerosperma_profizianum)	(((Iriartea_deltoidea	Orania_palindan)	Podococcus_barteri)	((Pelagodoxa_henryana	Manicaria_saccifera)	(Geonoma_undata	((Prestoea_acuminata	(Oenocarpus_minor	Oenocarpus_bataua))	((Burretiokentia_grandiflora	Leopoldinia_pulchra)	(((Dypsis_decaryi	((Heterospathe_cagayanensis	Hydriastele_microspadix)	Kentiopsis_piersoniorum))	Dictyosperma_album)	Veitchia_spiralis))))))))	(Bactris_major	Roystonea_regia)))))))	Kingia_australis);
((Sabal_domingensis	(Serenoa_repens	(Calamus_caryotoides	(Pseudophoenix_vinifera	(((Iriartea_deltoidea	Roystonea_regia)	Bactris_major)	(((Leopoldinia_pulchra	Elaeis_oleifera)	(Attalea_speciosa	(Reinhardtia_simplex	(Reinhardtia_paiewonskiana	Reinhardtia_latisecta))))	((Podococcus_barteri	(Sclerosperma_profizianum	Orania_palindan))	((Pelagodoxa_henryana	Manicaria_saccifera)	(Geonoma_undata	((Prestoea_acuminata	(Oenocarpus_minor	Oenocarpus_bataua))	((((Reinhardtia_gracilis	Chamaedorea_seifrizii)	(Burretiokentia_grandiflora	Kentiopsis_piersoniorum))	(Dypsis_decaryi	(Heterospathe_cagayanensis	(Nypa_fruticans	Hydriastele_microspadix))))	(Veitchia_spiralis	Dictyosperma_album))))))))))))	Kingia_australis);
((Sabal_domingensis	(Serenoa_repens	(Calamus_caryotoides	(Pseudophoenix_vinifera	((((Leopoldinia_pulchra	Elaeis_oleifera)	(Bactris_major	(((Attalea_speciosa	(Reinhardtia_paiewonskiana	Reinhardtia_latisecta))	Reinhardtia_simplex)	(Reinhardtia_gracilis	Chamaedorea_seifrizii))))	(((Kentiopsis_piersoniorum	((Dypsis_decaryi	(Heterospathe_cagayanensis	Hydriastele_microspadix))	((Nypa_fruticans	Veitchia_spiralis)	(Dictyosperma_album	Burretiokentia_grandiflora))))	((Pelagodoxa_henryana	(Podococcus_barteri	(Prestoea_acuminata	(Oenocarpus_minor	Oenocarpus_bataua))))	(Geonoma_undata	(Sclerosperma_profizianum	Orania_palindan))))	Manicaria_saccifera))	(Iriartea_deltoidea	Roystonea_regia))))))	Kingia_australis);
((Sabal_domingensis	(Serenoa_repens	((Nypa_fruticans	Calamus_caryotoides)	(Pseudophoenix_vinifera	((((Leopoldinia_pulchra	Elaeis_oleifera)	(Bactris_major	(((Reinhardtia_paiewonskiana	Reinhardtia_latisecta)	Reinhardtia_simplex)	Attalea_speciosa)))	(((((Kentiopsis_piersoniorum	((Dypsis_decaryi	Heterospathe_cagayanensis)	((Veitchia_spiralis	(Burretiokentia_grandiflora	Hydriastele_microspadix))	Dictyosperma_album)))	((((Prestoea_acuminata	(Oenocarpus_minor	Oenocarpus_bataua))	Geonoma_undata)	((Orania_palindan	Sclerosperma_profizianum)	Podococcus_barteri))	Pelagodoxa_henryana))	Manicaria_saccifera)	Iriartea_deltoidea)	Roystonea_regia))	(Reinhardtia_gracilis	Chamaedorea_seifrizii))))))	Kingia_australis);
(((Nypa_fruticans	Sabal_domingensis)	((Reinhardtia_gracilis	Serenoa_repens)	(Calamus_caryotoides	(Pseudophoenix_vinifera	(((Roystonea_regia	(Bactris_major	(((Reinhardtia_paiewonskiana	Reinhardtia_latisecta)	Reinhardtia_simplex)	Attalea_speciosa)))	((((Iriartea_deltoidea	(Veitchia_spiralis	(Hydriastele_microspadix	((Dypsis_decaryi	Heterospathe_cagayanensis)	(Dictyosperma_album	(Kentiopsis_piersoniorum	Burretiokentia_grandiflora))))))	((Geonoma_undata	(((Prestoea_acuminata	(Oenocarpus_minor	Oenocarpus_bataua))	(Orania_palindan	Sclerosperma_profizianum))	Podococcus_barteri))	Pelagodoxa_henryana))	Manicaria_saccifera)	(Leopoldinia_pulchra	Elaeis_oleifera)))	Chamaedorea_seifrizii)))))	Kingia_australis);
((Sabal_domingensis	((Nypa_fruticans	Calamus_caryotoides)	(Serenoa_repens	(((Bactris_major	(((Reinhardtia_paiewonskiana	Reinhardtia_latisecta)	Reinhardtia_simplex)	Attalea_speciosa))	((((Pelagodoxa_henryana	(((Veitchia_spiralis	((Dypsis_decaryi	Heterospathe_cagayanensis)	Hydriastele_microspadix))	(Dictyosperma_album	Burretiokentia_grandiflora))	Kentiopsis_piersoniorum))	Manicaria_saccifera)	((Roystonea_regia	((((Oenocarpus_minor	Oenocarpus_bataua)	Prestoea_acuminata)	Podococcus_barteri)	(Geonoma_undata	(Orania_palindan	Sclerosperma_profizianum))))	Iriartea_deltoidea))	(Leopoldinia_pulchra	Elaeis_oleifera)))	((Reinhardtia_gracilis	Chamaedorea_seifrizii)	Pseudophoenix_vinifera)))))	Kingia_australis);
((Sabal_domingensis	((Nypa_fruticans	Calamus_caryotoides)	((Reinhardtia_gracilis	Serenoa_repens)	((Chamaedorea_seifrizii	(((((Elaeis_oleifera	Attalea_speciosa)	(Reinhardtia_paiewonskiana	Reinhardtia_latisecta))	Reinhardtia_simplex)	Bactris_major)	(((((Pelagodoxa_henryana	Roystonea_regia)	Iriartea_deltoidea)	(Leopoldinia_pulchra	(((Veitchia_spiralis	((Burretiokentia_grandiflora	(Dypsis_decaryi	Heterospathe_cagayanensis))	Hydriastele_microspadix))	Dictyosperma_album)	Kentiopsis_piersoniorum)))	Manicaria_saccifera)	(Sclerosperma_profizianum	(((Orania_palindan	((Oenocarpus_minor	Oenocarpus_bataua)	Prestoea_acuminata))	Podococcus_barteri)	Geonoma_undata)))))	Pseudophoenix_vinifera))))	Kingia_australis);
((Sabal_domingensis	((Nypa_fruticans	Calamus_caryotoides)	((((Bactris_major	(((Elaeis_oleifera	(Attalea_speciosa	(Reinhardtia_simplex	(Reinhardtia_paiewonskiana	Reinhardtia_latisecta))))	((Orania_palindan	Podococcus_barteri)	(Manicaria_saccifera	((((Pelagodoxa_henryana	Leopoldinia_pulchra)	(Kentiopsis_piersoniorum	((Veitchia_spiralis	(Dictyosperma_album	Hydriastele_microspadix))	(Burretiokentia_grandiflora	(Heterospathe_cagayanensis	Dypsis_decaryi)))))	Geonoma_undata)	((Chamaedorea_seifrizii	(Oenocarpus_bataua	Oenocarpus_minor))	Prestoea_acuminata)))))	(Reinhardtia_gracilis	Sclerosperma_profizianum)))	(Iriartea_deltoidea	Roystonea_regia))	Pseudophoenix_vinifera)	Serenoa_repens)))	Kingia_australis);
((Nypa_fruticans	(Sabal_domingensis	(Calamus_caryotoides	((((Roystonea_regia	(Bactris_major	(Chamaedorea_seifrizii	(((Reinhardtia_gracilis	Elaeis_oleifera)	Attalea_speciosa)	(Reinhardtia_simplex	(Reinhardtia_paiewonskiana	Reinhardtia_latisecta))))))	(Sclerosperma_profizianum	(((Iriartea_deltoidea	Orania_palindan)	Podococcus_barteri)	(Manicaria_saccifera	((((Pelagodoxa_henryana	Leopoldinia_pulchra)	((Veitchia_spiralis	Dictyosperma_album)	(Hydriastele_microspadix	((Burretiokentia_grandiflora	Kentiopsis_piersoniorum)	(Heterospathe_cagayanensis	Dypsis_decaryi)))))	Geonoma_undata)	((Oenocarpus_bataua	Oenocarpus_minor)	Prestoea_acuminata))))))	Pseudophoenix_vinifera)	Serenoa_repens))))	Kingia_australis);
((Sabal_domingensis	((Reinhardtia_gracilis	(Nypa_fruticans	Calamus_caryotoides))	((((((Bactris_major	((Elaeis_oleifera	Attalea_speciosa)	(Reinhardtia_simplex	(Reinhardtia_paiewonskiana	Reinhardtia_latisecta))))	(Sclerosperma_profizianum	((Manicaria_saccifera	(((Veitchia_spiralis	((Chamaedorea_seifrizii	Kentiopsis_piersoniorum)	Dictyosperma_album))	(Hydriastele_microspadix	(Burretiokentia_grandiflora	(Heterospathe_cagayanensis	Dypsis_decaryi))))	((Orania_palindan	Geonoma_undata)	(Pelagodoxa_henryana	(Podococcus_barteri	((Oenocarpus_bataua	Oenocarpus_minor)	Prestoea_acuminata))))))	Iriartea_deltoidea)))	Roystonea_regia)	Leopoldinia_pulchra)	Pseudophoenix_vinifera)	Serenoa_repens)))	Kingia_australis);
(((Sabal_domingensis	(Calamus_caryotoides	(((((Roystonea_regia	(Bactris_major	(Attalea_speciosa	(Reinhardtia_simplex	(Reinhardtia_paiewonskiana	Reinhardtia_latisecta)))))	(((Reinhardtia_gracilis	Sclerosperma_profizianum)	(((Manicaria_saccifera	(((Hydriastele_microspadix	(Heterospathe_cagayanensis	Dypsis_decaryi))	(Veitchia_spiralis	(Kentiopsis_piersoniorum	Dictyosperma_album)))	(Geonoma_undata	((Burretiokentia_grandiflora	Podococcus_barteri)	(Orania_palindan	((Oenocarpus_bataua	Oenocarpus_minor)	Prestoea_acuminata))))))	Pelagodoxa_henryana)	Iriartea_deltoidea))	(Elaeis_oleifera	Leopoldinia_pulchra)))	Chamaedorea_seifrizii)	Pseudophoenix_vinifera)	Serenoa_repens)))	Nypa_fruticans)	Kingia_australis);
((Sabal_domingensis	((Nypa_fruticans	Calamus_caryotoides)	((((((((((((Burretiokentia_grandiflora	(Dypsis_decaryi	(Hydriastele_microspadix	Heterospathe_cagayanensis)))	(Veitchia_spiralis	Dictyosperma_album))	Kentiopsis_piersoniorum)	((Podococcus_barteri	((Oenocarpus_bataua	Oenocarpus_minor)	Prestoea_acuminata))	(Geonoma_undata	(Orania_palindan	Manicaria_saccifera))))	Pelagodoxa_henryana)	(Roystonea_regia	Iriartea_deltoidea))	(Reinhardtia_gracilis	Sclerosperma_profizianum))	(Elaeis_oleifera	Leopoldinia_pulchra))	(Bactris_major	(Attalea_speciosa	(Reinhardtia_simplex	(Reinhardtia_paiewonskiana	Reinhardtia_latisecta)))))	Chamaedorea_seifrizii)	Pseudophoenix_vinifera)	Serenoa_repens)))	Kingia_australis);
((Sabal_domingensis	((Nypa_fruticans	Calamus_caryotoides)	(((((((((Dypsis_decaryi	((Hydriastele_microspadix	Heterospathe_cagayanensis)	((Burretiokentia_grandiflora	Dictyosperma_album)	Veitchia_spiralis)))	Kentiopsis_piersoniorum)	(((Orania_palindan	Podococcus_barteri)	(Pelagodoxa_henryana	((Oenocarpus_bataua	Oenocarpus_minor)	Prestoea_acuminata)))	Geonoma_undata))	Manicaria_saccifera)	((Chamaedorea_seifrizii	Roystonea_regia)	Iriartea_deltoidea))	((Attalea_speciosa	(Reinhardtia_simplex	(Reinhardtia_paiewonskiana	Reinhardtia_latisecta)))	(Elaeis_oleifera	Leopoldinia_pulchra)))	(Bactris_major	(Reinhardtia_gracilis	Sclerosperma_profizianum)))	Pseudophoenix_vinifera)	Serenoa_repens)))	Kingia_australis);
((Sabal_domingensis	((Reinhardtia_gracilis	Serenoa_repens)	((Nypa_fruticans	Calamus_caryotoides)	((((((((Pelagodoxa_henryana	(((Hydriastele_microspadix	Heterospathe_cagayanensis)	((Burretiokentia_grandiflora	Dictyosperma_album)	(Veitchia_spiralis	Dypsis_decaryi)))	Kentiopsis_piersoniorum))	(Geonoma_undata	((Oenocarpus_bataua	Oenocarpus_minor)	Prestoea_acuminata)))	Manicaria_saccifera)	(Orania_palindan	Podococcus_barteri))	(Roystonea_regia	Iriartea_deltoidea))	(((Chamaedorea_seifrizii	(Elaeis_oleifera	Attalea_speciosa))	Leopoldinia_pulchra)	(Bactris_major	(Reinhardtia_simplex	(Reinhardtia_paiewonskiana	Reinhardtia_latisecta)))))	Pseudophoenix_vinifera)	Sclerosperma_profizianum))))	Kingia_australis);
(((((((Roystonea_regia	Iriartea_deltoidea)	(((Leopoldinia_pulchra	((((Heterospathe_cagayanensis	Dypsis_decaryi)	Hydriastele_microspadix)	(((Kentiopsis_piersoniorum	Burretiokentia_grandiflora)	Dictyosperma_album)	Veitchia_spiralis))	(((Geonoma_undata	(Orania_palindan	((Oenocarpus_bataua	Oenocarpus_minor)	Prestoea_acuminata)))	Podococcus_barteri)	Pelagodoxa_henryana)))	Manicaria_saccifera)	(((Elaeis_oleifera	(Attalea_speciosa	Chamaedorea_seifrizii))	(Reinhardtia_simplex	(Reinhardtia_paiewonskiana	Reinhardtia_latisecta)))	Pseudophoenix_vinifera)))	Bactris_major)	(Serenoa_repens	(Reinhardtia_gracilis	Sclerosperma_profizianum)))	(Nypa_fruticans	Calamus_caryotoides))	Sabal_domingensis)	Kingia_australis);
((((((((Orania_palindan	((Manicaria_saccifera	(Oenocarpus_bataua	Oenocarpus_minor))	Prestoea_acuminata))	((Sclerosperma_profizianum	Podococcus_barteri)	((Pelagodoxa_henryana	(((((Reinhardtia_gracilis	Nypa_fruticans)	Hydriastele_microspadix)	((Kentiopsis_piersoniorum	Dictyosperma_album)	Veitchia_spiralis))	(Heterospathe_cagayanensis	Dypsis_decaryi))	(Burretiokentia_grandiflora	Leopoldinia_pulchra)))	Geonoma_undata)))	(Chamaedorea_seifrizii	((Elaeis_oleifera	Attalea_speciosa)	(Reinhardtia_simplex	(Reinhardtia_paiewonskiana	Reinhardtia_latisecta)))))	((Roystonea_regia	Iriartea_deltoidea)	Bactris_major))	Pseudophoenix_vinifera)	(Sabal_domingensis	Calamus_caryotoides))	Serenoa_repens)	Kingia_australis);
(((Serenoa_repens	((((((Orania_palindan	Podococcus_barteri)	Iriartea_deltoidea)	((Pelagodoxa_henryana	(((Oenocarpus_bataua	Oenocarpus_minor)	Prestoea_acuminata)	(Chamaedorea_seifrizii	(((Dypsis_decaryi	Veitchia_spiralis)	((Heterospathe_cagayanensis	(Nypa_fruticans	Hydriastele_microspadix))	(Dictyosperma_album	Kentiopsis_piersoniorum)))	(Burretiokentia_grandiflora	Leopoldinia_pulchra)))))	(Manicaria_saccifera	Geonoma_undata)))	(Reinhardtia_gracilis	Sclerosperma_profizianum))	(Roystonea_regia	(Bactris_major	((Attalea_speciosa	(Reinhardtia_simplex	(Reinhardtia_paiewonskiana	Reinhardtia_latisecta)))	Elaeis_oleifera))))	Pseudophoenix_vinifera))	(Calamus_caryotoides	Sabal_domingensis))	Kingia_australis);
((Sabal_domingensis	((Serenoa_repens	(((Bactris_major	((((Leopoldinia_pulchra	Elaeis_oleifera)	Attalea_speciosa)	((Reinhardtia_paiewonskiana	Reinhardtia_latisecta)	Reinhardtia_simplex))	(((Hydriastele_microspadix	(Dictyosperma_album	(Veitchia_spiralis	((Dypsis_decaryi	Heterospathe_cagayanensis)	Burretiokentia_grandiflora))))	Kentiopsis_piersoniorum)	((((Geonoma_undata	(Sclerosperma_profizianum	Orania_palindan))	(Podococcus_barteri	(Prestoea_acuminata	(Oenocarpus_minor	Oenocarpus_bataua))))	Pelagodoxa_henryana)	Manicaria_saccifera))))	(((Reinhardtia_gracilis	Nypa_fruticans)	Chamaedorea_seifrizii)	(Iriartea_deltoidea	Roystonea_regia)))	Pseudophoenix_vinifera))	Calamus_caryotoides))	Kingia_australis);
((Sabal_domingensis	((Serenoa_repens	(((Bactris_major	(((((Leopoldinia_pulchra	Elaeis_oleifera)	((((Prestoea_acuminata	(Oenocarpus_minor	Oenocarpus_bataua))	Geonoma_undata)	Manicaria_saccifera)	(Pelagodoxa_henryana	((Dictyosperma_album	((Dypsis_decaryi	Veitchia_spiralis)	((Hydriastele_microspadix	Heterospathe_cagayanensis)	Kentiopsis_piersoniorum)))	Burretiokentia_grandiflora))))	(Orania_palindan	Podococcus_barteri))	(Reinhardtia_gracilis	Sclerosperma_profizianum))	(((Reinhardtia_paiewonskiana	Reinhardtia_latisecta)	Reinhardtia_simplex)	(Chamaedorea_seifrizii	Attalea_speciosa))))	(Iriartea_deltoidea	Roystonea_regia))	Pseudophoenix_vinifera))	(Nypa_fruticans	Calamus_caryotoides)))	Kingia_australis);
(((Sabal_domingensis	((Serenoa_repens	(((Bactris_major	(((((Geonoma_undata	((Pelagodoxa_henryana	(((((Burretiokentia_grandiflora	Hydriastele_microspadix)	(Heterospathe_cagayanensis	Dypsis_decaryi))	Veitchia_spiralis)	Dictyosperma_album)	(Chamaedorea_seifrizii	Kentiopsis_piersoniorum)))	Leopoldinia_pulchra))	(Prestoea_acuminata	(Oenocarpus_minor	Oenocarpus_bataua)))	Manicaria_saccifera)	(Sclerosperma_profizianum	(Orania_palindan	Podococcus_barteri)))	((Reinhardtia_gracilis	Elaeis_oleifera)	(((Reinhardtia_paiewonskiana	Reinhardtia_latisecta)	Reinhardtia_simplex)	Attalea_speciosa))))	(Iriartea_deltoidea	Roystonea_regia))	Pseudophoenix_vinifera))	Calamus_caryotoides))	Nypa_fruticans)	Kingia_australis);
((Sabal_domingensis	((Serenoa_repens	(((Bactris_major	((((Leopoldinia_pulchra	Elaeis_oleifera)	((((Geonoma_undata	Orania_palindan)	Manicaria_saccifera)	(((Dictyosperma_album	Veitchia_spiralis)	(((((Nypa_fruticans	Hydriastele_microspadix)	Heterospathe_cagayanensis)	Dypsis_decaryi)	(Chamaedorea_seifrizii	Kentiopsis_piersoniorum))	Burretiokentia_grandiflora))	(Podococcus_barteri	(Pelagodoxa_henryana	(Prestoea_acuminata	(Oenocarpus_minor	Oenocarpus_bataua))))))	Reinhardtia_gracilis))	(((Reinhardtia_paiewonskiana	Reinhardtia_latisecta)	Reinhardtia_simplex)	Attalea_speciosa))	Sclerosperma_profizianum))	(Iriartea_deltoidea	Roystonea_regia))	Pseudophoenix_vinifera))	Calamus_caryotoides))	Kingia_australis);
(((Sabal_domingensis	(Serenoa_repens	(((((Sclerosperma_profizianum	Orania_palindan)	Podococcus_barteri)	((((((Prestoea_acuminata	(Oenocarpus_minor	Oenocarpus_bataua))	(((((((Heterospathe_cagayanensis	Dypsis_decaryi)	Hydriastele_microspadix)	(Dictyosperma_album	Burretiokentia_grandiflora))	Veitchia_spiralis)	Kentiopsis_piersoniorum)	Chamaedorea_seifrizii)	Pelagodoxa_henryana))	Geonoma_undata)	Manicaria_saccifera)	((Bactris_major	(((Reinhardtia_paiewonskiana	Reinhardtia_latisecta)	Reinhardtia_simplex)	Attalea_speciosa))	(Leopoldinia_pulchra	Elaeis_oleifera)))	(Iriartea_deltoidea	Roystonea_regia)))	Pseudophoenix_vinifera)	(Nypa_fruticans	Calamus_caryotoides))))	Reinhardtia_gracilis)	Kingia_australis);
((Serenoa_repens	((((((Iriartea_deltoidea	Bactris_major)	Sclerosperma_profizianum)	(Pelagodoxa_henryana	Roystonea_regia))	((Geonoma_undata	((Podococcus_barteri	(Prestoea_acuminata	(Oenocarpus_minor	Oenocarpus_bataua)))	(((((Burretiokentia_grandiflora	Dictyosperma_album)	((Heterospathe_cagayanensis	Hydriastele_microspadix)	Veitchia_spiralis))	Kentiopsis_piersoniorum)	Dypsis_decaryi)	((Reinhardtia_gracilis	Chamaedorea_seifrizii)	Leopoldinia_pulchra))))	((Manicaria_saccifera	(((Reinhardtia_paiewonskiana	Reinhardtia_latisecta)	Reinhardtia_simplex)	(Elaeis_oleifera	Attalea_speciosa)))	Orania_palindan)))	Pseudophoenix_vinifera)	(Sabal_domingensis	(Nypa_fruticans	Calamus_caryotoides))))	Kingia_australis);
((Sabal_domingensis	((Nypa_fruticans	Calamus_caryotoides)	(Serenoa_repens	((Sclerosperma_profizianum	((Iriartea_deltoidea	Roystonea_regia)	(((Orania_palindan	((Manicaria_saccifera	((((Heterospathe_cagayanensis	Hydriastele_microspadix)	(Dypsis_decaryi	Veitchia_spiralis))	Dictyosperma_album)	(Kentiopsis_piersoniorum	Burretiokentia_grandiflora)))	(Geonoma_undata	(Pelagodoxa_henryana	(Podococcus_barteri	(Prestoea_acuminata	(Oenocarpus_minor	Oenocarpus_bataua)))))))	(Leopoldinia_pulchra	(((Reinhardtia_paiewonskiana	(Chamaedorea_seifrizii	Reinhardtia_latisecta))	Reinhardtia_simplex)	((Reinhardtia_gracilis	Elaeis_oleifera)	Attalea_speciosa))))	Bactris_major)))	Pseudophoenix_vinifera))))	Kingia_australis);
((Sabal_domingensis	(Serenoa_repens	(((((Roystonea_regia	((Bactris_major	((Reinhardtia_paiewonskiana	Reinhardtia_latisecta)	Reinhardtia_simplex))	((((Dictyosperma_album	((Burretiokentia_grandiflora	(Dypsis_decaryi	(Heterospathe_cagayanensis	Hydriastele_microspadix)))	Veitchia_spiralis))	Kentiopsis_piersoniorum)	(((Podococcus_barteri	(Prestoea_acuminata	(Oenocarpus_minor	Oenocarpus_bataua)))	(Geonoma_undata	(Sclerosperma_profizianum	Orania_palindan)))	Pelagodoxa_henryana))	(Manicaria_saccifera	(Leopoldinia_pulchra	Iriartea_deltoidea)))))	(Elaeis_oleifera	Attalea_speciosa))	((Reinhardtia_gracilis	Nypa_fruticans)	Chamaedorea_seifrizii))	Pseudophoenix_vinifera)	Calamus_caryotoides)))	Kingia_australis);
((Sabal_domingensis	((Nypa_fruticans	Calamus_caryotoides)	(((((((Leopoldinia_pulchra	Elaeis_oleifera)	Attalea_speciosa)	(Bactris_major	((Reinhardtia_paiewonskiana	Reinhardtia_latisecta)	Reinhardtia_simplex)))	(((((Prestoea_acuminata	(Oenocarpus_minor	Oenocarpus_bataua))	(Geonoma_undata	((((Dictyosperma_album	(Burretiokentia_grandiflora	(Dypsis_decaryi	(Heterospathe_cagayanensis	Hydriastele_microspadix))))	Veitchia_spiralis)	Kentiopsis_piersoniorum)	Pelagodoxa_henryana)))	Manicaria_saccifera)	(Iriartea_deltoidea	Roystonea_regia))	(Podococcus_barteri	((Reinhardtia_gracilis	Sclerosperma_profizianum)	Orania_palindan))))	Chamaedorea_seifrizii)	Pseudophoenix_vinifera)	Serenoa_repens)))	Kingia_australis);
((Sabal_domingensis	(Serenoa_repens	(Calamus_caryotoides	((((((((Roystonea_regia	(Prestoea_acuminata	(Oenocarpus_minor	Oenocarpus_bataua)))	((Orania_palindan	Iriartea_deltoidea)	((Veitchia_spiralis	(Dictyosperma_album	(((Kentiopsis_piersoniorum	Burretiokentia_grandiflora)	(Dypsis_decaryi	Heterospathe_cagayanensis))	Hydriastele_microspadix)))	(Podococcus_barteri	Pelagodoxa_henryana))))	(Geonoma_undata	Manicaria_saccifera))	((Reinhardtia_gracilis	Sclerosperma_profizianum)	((Bactris_major	((Reinhardtia_paiewonskiana	Reinhardtia_latisecta)	Reinhardtia_simplex))	Leopoldinia_pulchra)))	(Elaeis_oleifera	Attalea_speciosa))	Chamaedorea_seifrizii)	Pseudophoenix_vinifera)	Nypa_fruticans))))	Kingia_australis);
((Sabal_domingensis	((Nypa_fruticans	Calamus_caryotoides)	(Serenoa_repens	(Chamaedorea_seifrizii	((Bactris_major	Pseudophoenix_vinifera)	((Iriartea_deltoidea	Roystonea_regia)	((Elaeis_oleifera	(Attalea_speciosa	((Reinhardtia_paiewonskiana	Reinhardtia_latisecta)	Reinhardtia_simplex)))	(Leopoldinia_pulchra	(((Pelagodoxa_henryana	((Geonoma_undata	(Podococcus_barteri	(Prestoea_acuminata	(Oenocarpus_minor	Oenocarpus_bataua))))	((Reinhardtia_gracilis	Sclerosperma_profizianum)	Orania_palindan)))	(((Veitchia_spiralis	Dictyosperma_album)	((Burretiokentia_grandiflora	(Dypsis_decaryi	Heterospathe_cagayanensis))	Hydriastele_microspadix))	Kentiopsis_piersoniorum))	Manicaria_saccifera)))))))))	Kingia_australis);
((Sabal_domingensis	(Serenoa_repens	(((((Attalea_speciosa	Elaeis_oleifera)	((Bactris_major	((Reinhardtia_paiewonskiana	Reinhardtia_latisecta)	Reinhardtia_simplex))	((Leopoldinia_pulchra	(Podococcus_barteri	((Roystonea_regia	Iriartea_deltoidea)	(((Pelagodoxa_henryana	(((Burretiokentia_grandiflora	(Dypsis_decaryi	(((Reinhardtia_gracilis	Nypa_fruticans)	Hydriastele_microspadix)	Heterospathe_cagayanensis)))	(Dictyosperma_album	Veitchia_spiralis))	Kentiopsis_piersoniorum))	((Orania_palindan	(Prestoea_acuminata	(Oenocarpus_minor	Oenocarpus_bataua)))	Geonoma_undata))	Manicaria_saccifera))))	Sclerosperma_profizianum)))	Pseudophoenix_vinifera)	Chamaedorea_seifrizii)	Calamus_caryotoides)))	Kingia_australis);
((Sabal_domingensis	(((Sclerosperma_profizianum	(((((Leopoldinia_pulchra	(Attalea_speciosa	Elaeis_oleifera))	(Bactris_major	((Reinhardtia_paiewonskiana	Reinhardtia_latisecta)	Reinhardtia_simplex)))	Chamaedorea_seifrizii)	(((((Pelagodoxa_henryana	(((Kentiopsis_piersoniorum	((Nypa_fruticans	Hydriastele_microspadix)	Heterospathe_cagayanensis))	(Dictyosperma_album	Veitchia_spiralis))	(Dypsis_decaryi	Burretiokentia_grandiflora)))	(Reinhardtia_gracilis	((Prestoea_acuminata	(Oenocarpus_minor	Oenocarpus_bataua))	Geonoma_undata)))	Manicaria_saccifera)	Podococcus_barteri)	Orania_palindan))	(Roystonea_regia	Iriartea_deltoidea)))	(Pseudophoenix_vinifera	Serenoa_repens))	Calamus_caryotoides))	Kingia_australis);
((Sabal_domingensis	((Serenoa_repens	(((((Bactris_major	(((Reinhardtia_paiewonskiana	Reinhardtia_latisecta)	Reinhardtia_simplex)	(Attalea_speciosa	Elaeis_oleifera)))	((((((Manicaria_saccifera	((Prestoea_acuminata	(Oenocarpus_minor	Oenocarpus_bataua))	Geonoma_undata))	(Pelagodoxa_henryana	(((Burretiokentia_grandiflora	Kentiopsis_piersoniorum)	(Dypsis_decaryi	(Hydriastele_microspadix	Heterospathe_cagayanensis)))	(Dictyosperma_album	Veitchia_spiralis))))	Podococcus_barteri)	Orania_palindan)	Iriartea_deltoidea)	(Chamaedorea_seifrizii	Roystonea_regia)))	Leopoldinia_pulchra)	Sclerosperma_profizianum)	Pseudophoenix_vinifera))	((Reinhardtia_gracilis	Nypa_fruticans)	Calamus_caryotoides)))	Kingia_australis);
((Sabal_domingensis	((Serenoa_repens	(((Roystonea_regia	(Bactris_major	(Leopoldinia_pulchra	(Chamaedorea_seifrizii	(((Reinhardtia_paiewonskiana	Reinhardtia_latisecta)	Reinhardtia_simplex)	(Attalea_speciosa	Elaeis_oleifera))))))	((Manicaria_saccifera	(((Prestoea_acuminata	(Oenocarpus_minor	Oenocarpus_bataua))	Geonoma_undata)	(Pelagodoxa_henryana	((((Dypsis_decaryi	Heterospathe_cagayanensis)	Veitchia_spiralis)	((Nypa_fruticans	Hydriastele_microspadix)	(Dictyosperma_album	Burretiokentia_grandiflora)))	Kentiopsis_piersoniorum))))	(Iriartea_deltoidea	(Podococcus_barteri	((Reinhardtia_gracilis	Sclerosperma_profizianum)	Orania_palindan)))))	Pseudophoenix_vinifera))	Calamus_caryotoides))	Kingia_australis);
((Sabal_domingensis	(Serenoa_repens	((((((Bactris_major	((Elaeis_oleifera	Leopoldinia_pulchra)	((Reinhardtia_paiewonskiana	Reinhardtia_latisecta)	Reinhardtia_simplex)))	((Manicaria_saccifera	(((((((Veitchia_spiralis	Dictyosperma_album)	(Burretiokentia_grandiflora	Heterospathe_cagayanensis))	((Nypa_fruticans	Hydriastele_microspadix)	Dypsis_decaryi))	Kentiopsis_piersoniorum)	(Chamaedorea_seifrizii	(Prestoea_acuminata	(Oenocarpus_minor	Oenocarpus_bataua))))	Geonoma_undata)	Pelagodoxa_henryana))	(Podococcus_barteri	((Reinhardtia_gracilis	Sclerosperma_profizianum)	Orania_palindan))))	(Iriartea_deltoidea	Roystonea_regia))	Attalea_speciosa)	Pseudophoenix_vinifera)	Calamus_caryotoides)))	Kingia_australis);
((Sabal_domingensis	(Calamus_caryotoides	(Serenoa_repens	((Chamaedorea_seifrizii	((((Elaeis_oleifera	Attalea_speciosa)	((Reinhardtia_paiewonskiana	Reinhardtia_latisecta)	Reinhardtia_simplex))	Bactris_major)	(((Manicaria_saccifera	((Pelagodoxa_henryana	((Veitchia_spiralis	Dictyosperma_album)	((Kentiopsis_piersoniorum	Burretiokentia_grandiflora)	((Heterospathe_cagayanensis	(Nypa_fruticans	Hydriastele_microspadix))	Dypsis_decaryi))))	(Leopoldinia_pulchra	((Prestoea_acuminata	(Oenocarpus_minor	Oenocarpus_bataua))	Geonoma_undata))))	(Iriartea_deltoidea	Roystonea_regia))	(Podococcus_barteri	((Reinhardtia_gracilis	Sclerosperma_profizianum)	Orania_palindan)))))	Pseudophoenix_vinifera))))	Kingia_australis);
((Sabal_domingensis	((Nypa_fruticans	Calamus_caryotoides)	(Serenoa_repens	(((Reinhardtia_gracilis	Sclerosperma_profizianum)	((Roystonea_regia	((Manicaria_saccifera	((Geonoma_undata	(Prestoea_acuminata	(Oenocarpus_minor	Oenocarpus_bataua)))	((((Dictyosperma_album	Veitchia_spiralis)	(((Burretiokentia_grandiflora	Heterospathe_cagayanensis)	Dypsis_decaryi)	Hydriastele_microspadix))	Kentiopsis_piersoniorum)	Pelagodoxa_henryana)))	(Podococcus_barteri	(Orania_palindan	Iriartea_deltoidea))))	(Bactris_major	(((Reinhardtia_paiewonskiana	Reinhardtia_latisecta)	Reinhardtia_simplex)	(Leopoldinia_pulchra	(Elaeis_oleifera	(Chamaedorea_seifrizii	Attalea_speciosa)))))))	Pseudophoenix_vinifera))))	Kingia_australis);
((Sabal_domingensis	(Calamus_caryotoides	(Serenoa_repens	(((Bactris_major	(Reinhardtia_gracilis	Sclerosperma_profizianum))	(((Iriartea_deltoidea	Roystonea_regia)	((((Burretiokentia_grandiflora	Kentiopsis_piersoniorum)	((Dictyosperma_album	Veitchia_spiralis)	((Heterospathe_cagayanensis	Dypsis_decaryi)	(Nypa_fruticans	Hydriastele_microspadix))))	(Pelagodoxa_henryana	(((Prestoea_acuminata	(Oenocarpus_minor	Oenocarpus_bataua))	Podococcus_barteri)	(Geonoma_undata	Orania_palindan))))	Manicaria_saccifera))	((((Reinhardtia_paiewonskiana	Reinhardtia_latisecta)	Reinhardtia_simplex)	(Leopoldinia_pulchra	(Elaeis_oleifera	Attalea_speciosa)))	Chamaedorea_seifrizii)))	Pseudophoenix_vinifera))))	Kingia_australis);
((Sabal_domingensis	(Serenoa_repens	((Chamaedorea_seifrizii	(Pseudophoenix_vinifera	((Iriartea_deltoidea	Roystonea_regia)	(Bactris_major	((Attalea_speciosa	((Reinhardtia_paiewonskiana	Reinhardtia_latisecta)	Reinhardtia_simplex))	(Elaeis_oleifera	((Podococcus_barteri	(Orania_palindan	(Reinhardtia_gracilis	Sclerosperma_profizianum)))	((Pelagodoxa_henryana	(Prestoea_acuminata	(Oenocarpus_minor	Oenocarpus_bataua)))	((((Leopoldinia_pulchra	Burretiokentia_grandiflora)	((Kentiopsis_piersoniorum	((Nypa_fruticans	Hydriastele_microspadix)	Heterospathe_cagayanensis))	(Dictyosperma_album	Veitchia_spiralis)))	Dypsis_decaryi)	(Geonoma_undata	Manicaria_saccifera))))))))))	Calamus_caryotoides)))	Kingia_australis);
(((((Pseudophoenix_vinifera	((Bactris_major	(Iriartea_deltoidea	Roystonea_regia))	((((Reinhardtia_latisecta	Reinhardtia_paiewonskiana)	Reinhardtia_simplex)	(Elaeis_oleifera	Attalea_speciosa))	(((Orania_palindan	Geonoma_undata)	((Reinhardtia_gracilis	Sclerosperma_profizianum)	((Prestoea_acuminata	(Oenocarpus_bataua	Oenocarpus_minor))	Podococcus_barteri)))	(Pelagodoxa_henryana	(Manicaria_saccifera	((Kentiopsis_piersoniorum	((Veitchia_spiralis	(Burretiokentia_grandiflora	Dictyosperma_album))	(Hydriastele_microspadix	(Dypsis_decaryi	Heterospathe_cagayanensis))))	Leopoldinia_pulchra)))))))	Chamaedorea_seifrizii)	(Nypa_fruticans	Calamus_caryotoides))	(Sabal_domingensis	Serenoa_repens))	Kingia_australis);
((((Nypa_fruticans	Calamus_caryotoides)	(Serenoa_repens	(Pseudophoenix_vinifera	(((Roystonea_regia	Bactris_major)	(((Reinhardtia_latisecta	Reinhardtia_paiewonskiana)	Reinhardtia_simplex)	(Attalea_speciosa	(Reinhardtia_gracilis	Chamaedorea_seifrizii))))	((Iriartea_deltoidea	((((Manicaria_saccifera	Orania_palindan)	Geonoma_undata)	(Pelagodoxa_henryana	((Prestoea_acuminata	(Oenocarpus_bataua	Oenocarpus_minor))	Podococcus_barteri)))	((((Dypsis_decaryi	Veitchia_spiralis)	((Kentiopsis_piersoniorum	(Heterospathe_cagayanensis	Hydriastele_microspadix))	Dictyosperma_album))	Burretiokentia_grandiflora)	(Elaeis_oleifera	Leopoldinia_pulchra))))	Sclerosperma_profizianum)))))	Sabal_domingensis)	Kingia_australis);
((Sabal_domingensis	(Calamus_caryotoides	(Serenoa_repens	(Pseudophoenix_vinifera	(((Roystonea_regia	Iriartea_deltoidea)	(((Reinhardtia_gracilis	Sclerosperma_profizianum)	Bactris_major)	((((((Prestoea_acuminata	(Oenocarpus_bataua	Oenocarpus_minor))	Geonoma_undata)	(((((Kentiopsis_piersoniorum	(Dypsis_decaryi	(Heterospathe_cagayanensis	Hydriastele_microspadix)))	Veitchia_spiralis)	Dictyosperma_album)	(Burretiokentia_grandiflora	Leopoldinia_pulchra))	Pelagodoxa_henryana))	Manicaria_saccifera)	(Orania_palindan	Podococcus_barteri))	(((Reinhardtia_latisecta	Reinhardtia_paiewonskiana)	Reinhardtia_simplex)	(Elaeis_oleifera	Attalea_speciosa)))))	(Nypa_fruticans	Chamaedorea_seifrizii))))))	Kingia_australis);
((Sabal_domingensis	(Serenoa_repens	((Pseudophoenix_vinifera	(((Chamaedorea_seifrizii	((Elaeis_oleifera	Attalea_speciosa)	((Leopoldinia_pulchra	((Pelagodoxa_henryana	Manicaria_saccifera)	(((Sclerosperma_profizianum	Orania_palindan)	Podococcus_barteri)	((Geonoma_undata	(Prestoea_acuminata	(Oenocarpus_bataua	Oenocarpus_minor)))	((((Reinhardtia_gracilis	Nypa_fruticans)	Hydriastele_microspadix)	((Burretiokentia_grandiflora	(Dypsis_decaryi	Heterospathe_cagayanensis))	(Veitchia_spiralis	Dictyosperma_album)))	Kentiopsis_piersoniorum)))))	((Reinhardtia_latisecta	Reinhardtia_paiewonskiana)	Reinhardtia_simplex))))	Bactris_major)	(Roystonea_regia	Iriartea_deltoidea)))	Calamus_caryotoides)))	Kingia_australis);
((Sabal_domingensis	(Serenoa_repens	((Pseudophoenix_vinifera	(((((Elaeis_oleifera	Attalea_speciosa)	(((((Sclerosperma_profizianum	Orania_palindan)	(Nypa_fruticans	Podococcus_barteri))	((Pelagodoxa_henryana	((Prestoea_acuminata	(Oenocarpus_bataua	Oenocarpus_minor))	((((Reinhardtia_gracilis	((Hydriastele_microspadix	Heterospathe_cagayanensis)	Dypsis_decaryi))	Burretiokentia_grandiflora)	(Dictyosperma_album	Veitchia_spiralis))	Kentiopsis_piersoniorum)))	(Geonoma_undata	Manicaria_saccifera)))	Leopoldinia_pulchra)	((Reinhardtia_latisecta	Reinhardtia_paiewonskiana)	Reinhardtia_simplex)))	(Roystonea_regia	Iriartea_deltoidea))	Bactris_major)	Chamaedorea_seifrizii))	Calamus_caryotoides)))	Kingia_australis);
(((Sabal_domingensis	Calamus_caryotoides)	(Serenoa_repens	(Pseudophoenix_vinifera	(((Sclerosperma_profizianum	Orania_palindan)	Podococcus_barteri)	((Leopoldinia_pulchra	(Bactris_major	(Elaeis_oleifera	(Attalea_speciosa	((Reinhardtia_latisecta	Reinhardtia_paiewonskiana)	Reinhardtia_simplex)))))	((Roystonea_regia	Iriartea_deltoidea)	((Pelagodoxa_henryana	(Geonoma_undata	((Prestoea_acuminata	(Oenocarpus_bataua	((Reinhardtia_gracilis	Chamaedorea_seifrizii)	Oenocarpus_minor)))	((Kentiopsis_piersoniorum	Burretiokentia_grandiflora)	((((Heterospathe_cagayanensis	Dypsis_decaryi)	(Nypa_fruticans	Hydriastele_microspadix))	Veitchia_spiralis)	Dictyosperma_album)))))	Manicaria_saccifera)))))))	Kingia_australis);
((Sabal_domingensis	(Calamus_caryotoides	(Pseudophoenix_vinifera	(((Reinhardtia_gracilis	Sclerosperma_profizianum)	((((Attalea_speciosa	Elaeis_oleifera)	Leopoldinia_pulchra)	(Bactris_major	((Reinhardtia_latisecta	Reinhardtia_paiewonskiana)	Reinhardtia_simplex)))	((Roystonea_regia	Iriartea_deltoidea)	((Orania_palindan	Podococcus_barteri)	((Geonoma_undata	((Prestoea_acuminata	(Oenocarpus_bataua	Oenocarpus_minor))	(Pelagodoxa_henryana	(Kentiopsis_piersoniorum	((Dypsis_decaryi	Veitchia_spiralis)	((Dictyosperma_album	Burretiokentia_grandiflora)	((Nypa_fruticans	Hydriastele_microspadix)	Heterospathe_cagayanensis)))))))	Manicaria_saccifera)))))	(Chamaedorea_seifrizii	Serenoa_repens)))))	Kingia_australis);
((Sabal_domingensis	(Calamus_caryotoides	(((Reinhardtia_gracilis	Chamaedorea_seifrizii)	(((((Reinhardtia_latisecta	Reinhardtia_paiewonskiana)	Reinhardtia_simplex)	(Attalea_speciosa	Elaeis_oleifera))	(Leopoldinia_pulchra	(Pseudophoenix_vinifera	((Orania_palindan	Podococcus_barteri)	((((Geonoma_undata	(Prestoea_acuminata	(Oenocarpus_bataua	Oenocarpus_minor)))	(Kentiopsis_piersoniorum	((Nypa_fruticans	Hydriastele_microspadix)	((Dictyosperma_album	(Veitchia_spiralis	Dypsis_decaryi))	(Heterospathe_cagayanensis	Burretiokentia_grandiflora)))))	Pelagodoxa_henryana)	Manicaria_saccifera)))))	((Sclerosperma_profizianum	Iriartea_deltoidea)	(Bactris_major	Roystonea_regia))))	Serenoa_repens)))	Kingia_australis);
((((Chamaedorea_seifrizii	((((((Reinhardtia_latisecta	Reinhardtia_paiewonskiana)	Reinhardtia_simplex)	Attalea_speciosa)	(((Orania_palindan	Podococcus_barteri)	((Manicaria_saccifera	(((Leopoldinia_pulchra	Elaeis_oleifera)	(Prestoea_acuminata	(Oenocarpus_bataua	Oenocarpus_minor)))	Geonoma_undata))	((Kentiopsis_piersoniorum	(((Heterospathe_cagayanensis	Dypsis_decaryi)	Dictyosperma_album)	(((Nypa_fruticans	Hydriastele_microspadix)	Burretiokentia_grandiflora)	Veitchia_spiralis)))	Pelagodoxa_henryana)))	Pseudophoenix_vinifera))	((Reinhardtia_gracilis	Sclerosperma_profizianum)	(Bactris_major	Roystonea_regia)))	Iriartea_deltoidea))	Serenoa_repens)	(Sabal_domingensis	Calamus_caryotoides))	Kingia_australis);
(((Calamus_caryotoides	(((Chamaedorea_seifrizii	((((Leopoldinia_pulchra	Elaeis_oleifera)	(Bactris_major	(((Reinhardtia_latisecta	Reinhardtia_paiewonskiana)	Reinhardtia_simplex)	Attalea_speciosa)))	((Reinhardtia_gracilis	Sclerosperma_profizianum)	((((Veitchia_spiralis	((Heterospathe_cagayanensis	(Nypa_fruticans	Hydriastele_microspadix))	(Dictyosperma_album	(Kentiopsis_piersoniorum	Burretiokentia_grandiflora))))	Dypsis_decaryi)	Pelagodoxa_henryana)	(Manicaria_saccifera	((((Prestoea_acuminata	(Oenocarpus_bataua	Oenocarpus_minor))	Orania_palindan)	Podococcus_barteri)	Geonoma_undata)))))	(Iriartea_deltoidea	Roystonea_regia)))	Pseudophoenix_vinifera)	Serenoa_repens))	Sabal_domingensis)	Kingia_australis);
((((Serenoa_repens	(((((Attalea_speciosa	Elaeis_oleifera)	((Chamaedorea_seifrizii	((Reinhardtia_latisecta	Reinhardtia_paiewonskiana)	Reinhardtia_simplex))	Reinhardtia_gracilis))	(Bactris_major	Roystonea_regia))	(Iriartea_deltoidea	(((Podococcus_barteri	(Sclerosperma_profizianum	Orania_palindan))	((Prestoea_acuminata	(Oenocarpus_bataua	Oenocarpus_minor))	Geonoma_undata))	(Manicaria_saccifera	(((Nypa_fruticans	Leopoldinia_pulchra)	(Kentiopsis_piersoniorum	(((Dypsis_decaryi	Heterospathe_cagayanensis)	(Burretiokentia_grandiflora	Hydriastele_microspadix))	(Veitchia_spiralis	Dictyosperma_album))))	Pelagodoxa_henryana)))))	Pseudophoenix_vinifera))	Calamus_caryotoides)	Sabal_domingensis)	Kingia_australis);
((((Serenoa_repens	((Reinhardtia_gracilis	Chamaedorea_seifrizii)	(Pseudophoenix_vinifera	((((Attalea_speciosa	Elaeis_oleifera)	((Reinhardtia_latisecta	Reinhardtia_paiewonskiana)	Reinhardtia_simplex))	(Bactris_major	Roystonea_regia))	(Iriartea_deltoidea	((Manicaria_saccifera	((Pelagodoxa_henryana	((Sclerosperma_profizianum	Orania_palindan)	((Podococcus_barteri	(Prestoea_acuminata	(Oenocarpus_bataua	Oenocarpus_minor)))	Geonoma_undata)))	(((Dictyosperma_album	(Kentiopsis_piersoniorum	(Burretiokentia_grandiflora	(Dypsis_decaryi	Heterospathe_cagayanensis))))	Veitchia_spiralis)	(Nypa_fruticans	Hydriastele_microspadix))))	Leopoldinia_pulchra))))))	Calamus_caryotoides)	Sabal_domingensis)	Kingia_australis);
((((Serenoa_repens	(Chamaedorea_seifrizii	(Pseudophoenix_vinifera	(((((((Geonoma_undata	Sclerosperma_profizianum)	(Iriartea_deltoidea	Orania_palindan))	((Elaeis_oleifera	Leopoldinia_pulchra)	(Podococcus_barteri	(Prestoea_acuminata	(Oenocarpus_bataua	Oenocarpus_minor)))))	(Pelagodoxa_henryana	((((Dictyosperma_album	(Dypsis_decaryi	Heterospathe_cagayanensis))	Veitchia_spiralis)	((Reinhardtia_gracilis	Nypa_fruticans)	Hydriastele_microspadix))	(Burretiokentia_grandiflora	Kentiopsis_piersoniorum))))	Manicaria_saccifera)	(Attalea_speciosa	((Reinhardtia_latisecta	Reinhardtia_paiewonskiana)	Reinhardtia_simplex)))	(Bactris_major	Roystonea_regia)))))	Calamus_caryotoides)	Sabal_domingensis)	Kingia_australis);
((Sabal_domingensis	(Calamus_caryotoides	((Sclerosperma_profizianum	((Roystonea_regia	(Iriartea_deltoidea	((((Orania_palindan	Podococcus_barteri)	(Geonoma_undata	((((((Dictyosperma_album	Veitchia_spiralis)	((Reinhardtia_gracilis	Nypa_fruticans)	Hydriastele_microspadix))	(Burretiokentia_grandiflora	(Dypsis_decaryi	Heterospathe_cagayanensis)))	Kentiopsis_piersoniorum)	Leopoldinia_pulchra)	(Prestoea_acuminata	(Oenocarpus_bataua	Oenocarpus_minor)))))	Manicaria_saccifera)	Pelagodoxa_henryana)))	(Bactris_major	(Elaeis_oleifera	(Attalea_speciosa	(Reinhardtia_simplex	(Reinhardtia_latisecta	(Reinhardtia_paiewonskiana	Chamaedorea_seifrizii))))))))	(Pseudophoenix_vinifera	Serenoa_repens))))	Kingia_australis);
((Sabal_domingensis	(Calamus_caryotoides	(((((Roystonea_regia	(Bactris_major	(Attalea_speciosa	(Reinhardtia_simplex	(Reinhardtia_latisecta	Reinhardtia_paiewonskiana)))))	(((((Leopoldinia_pulchra	Elaeis_oleifera)	Sclerosperma_profizianum)	(((Dypsis_decaryi	Heterospathe_cagayanensis)	(((Kentiopsis_piersoniorum	Dictyosperma_album)	(((Reinhardtia_gracilis	Nypa_fruticans)	Hydriastele_microspadix)	Burretiokentia_grandiflora))	Veitchia_spiralis))	(((Podococcus_barteri	(Prestoea_acuminata	(Oenocarpus_bataua	Oenocarpus_minor)))	Pelagodoxa_henryana)	(Geonoma_undata	Orania_palindan))))	Iriartea_deltoidea)	Manicaria_saccifera))	Pseudophoenix_vinifera)	Chamaedorea_seifrizii)	Serenoa_repens)))	Kingia_australis);
((Sabal_domingensis	(Calamus_caryotoides	((((((((Sclerosperma_profizianum	((Geonoma_undata	((Leopoldinia_pulchra	(Pelagodoxa_henryana	(((Dictyosperma_album	(Veitchia_spiralis	Burretiokentia_grandiflora))	(Dypsis_decaryi	((Nypa_fruticans	Hydriastele_microspadix)	Heterospathe_cagayanensis)))	Kentiopsis_piersoniorum)))	(Prestoea_acuminata	(Oenocarpus_bataua	Oenocarpus_minor))))	Podococcus_barteri))	Orania_palindan)	Manicaria_saccifera)	(Bactris_major	((Elaeis_oleifera	Attalea_speciosa)	(Reinhardtia_simplex	(Reinhardtia_latisecta	Reinhardtia_paiewonskiana)))))	(Iriartea_deltoidea	Roystonea_regia))	(Reinhardtia_gracilis	Chamaedorea_seifrizii))	Serenoa_repens)	Pseudophoenix_vinifera)))	Kingia_australis);
((Sabal_domingensis	((Calamus_caryotoides	(Chamaedorea_seifrizii	(Pseudophoenix_vinifera	(((((Geonoma_undata	((Podococcus_barteri	(Prestoea_acuminata	(Oenocarpus_bataua	Oenocarpus_minor)))	Pelagodoxa_henryana))	(Elaeis_oleifera	(Manicaria_saccifera	Orania_palindan)))	(((((Nypa_fruticans	Hydriastele_microspadix)	(Heterospathe_cagayanensis	Dypsis_decaryi))	(Veitchia_spiralis	Dictyosperma_album))	Kentiopsis_piersoniorum)	(Leopoldinia_pulchra	Burretiokentia_grandiflora)))	((Reinhardtia_gracilis	Sclerosperma_profizianum)	Iriartea_deltoidea))	((Bactris_major	(Reinhardtia_simplex	((Reinhardtia_latisecta	Reinhardtia_paiewonskiana)	Attalea_speciosa)))	Roystonea_regia)))))	Serenoa_repens))	Kingia_australis);
((Sabal_domingensis	((Calamus_caryotoides	(Pseudophoenix_vinifera	(Chamaedorea_seifrizii	((((Manicaria_saccifera	((((Podococcus_barteri	Orania_palindan)	((Dypsis_decaryi	(((Dictyosperma_album	(Kentiopsis_piersoniorum	(((Nypa_fruticans	Reinhardtia_gracilis)	Hydriastele_microspadix)	Heterospathe_cagayanensis)))	Veitchia_spiralis)	Burretiokentia_grandiflora))	(Prestoea_acuminata	(Oenocarpus_bataua	Oenocarpus_minor))))	Geonoma_undata)	Pelagodoxa_henryana))	(Reinhardtia_simplex	(Leopoldinia_pulchra	(Reinhardtia_latisecta	Reinhardtia_paiewonskiana))))	(Elaeis_oleifera	Attalea_speciosa))	((Sclerosperma_profizianum	Bactris_major)	(Iriartea_deltoidea	Roystonea_regia))))))	Serenoa_repens))	Kingia_australis);
((Sabal_domingensis	(Calamus_caryotoides	(((((Attalea_speciosa	(((Reinhardtia_simplex	(Reinhardtia_latisecta	Reinhardtia_paiewonskiana))	((Leopoldinia_pulchra	Elaeis_oleifera)	(Manicaria_saccifera	((((Nypa_fruticans	Podococcus_barteri)	(Orania_palindan	(Reinhardtia_gracilis	Sclerosperma_profizianum)))	((Prestoea_acuminata	(Oenocarpus_bataua	Oenocarpus_minor))	Geonoma_undata))	((Hydriastele_microspadix	(Veitchia_spiralis	(((Heterospathe_cagayanensis	Dypsis_decaryi)	(Kentiopsis_piersoniorum	Burretiokentia_grandiflora))	Dictyosperma_album)))	Pelagodoxa_henryana)))))	Bactris_major))	(Iriartea_deltoidea	Roystonea_regia))	Chamaedorea_seifrizii)	Pseudophoenix_vinifera)	Serenoa_repens)))	Kingia_australis);
((Sabal_domingensis	(Calamus_caryotoides	(((((((Leopoldinia_pulchra	((((Hydriastele_microspadix	(Burretiokentia_grandiflora	(Heterospathe_cagayanensis	Dypsis_decaryi)))	(Dictyosperma_album	Veitchia_spiralis))	Kentiopsis_piersoniorum)	(Pelagodoxa_henryana	(((Prestoea_acuminata	(Oenocarpus_bataua	(Nypa_fruticans	Oenocarpus_minor)))	Geonoma_undata)	(Podococcus_barteri	(Orania_palindan	(Reinhardtia_gracilis	Sclerosperma_profizianum)))))))	Manicaria_saccifera)	Iriartea_deltoidea)	((Bactris_major	(Elaeis_oleifera	(Attalea_speciosa	(Reinhardtia_simplex	(Reinhardtia_latisecta	Reinhardtia_paiewonskiana)))))	Roystonea_regia))	Chamaedorea_seifrizii)	Pseudophoenix_vinifera)	Serenoa_repens)))	Kingia_australis);
((Sabal_domingensis	(((Serenoa_repens	Chamaedorea_seifrizii)	(((((Podococcus_barteri	(Orania_palindan	(Reinhardtia_gracilis	Sclerosperma_profizianum)))	(((Geonoma_undata	(((Hydriastele_microspadix	Veitchia_spiralis)	((Dypsis_decaryi	Heterospathe_cagayanensis)	(Dictyosperma_album	(Burretiokentia_grandiflora	Kentiopsis_piersoniorum))))	(Prestoea_acuminata	(Oenocarpus_minor	Oenocarpus_bataua))))	Pelagodoxa_henryana)	Manicaria_saccifera))	(Leopoldinia_pulchra	(((Elaeis_oleifera	Attalea_speciosa)	(Reinhardtia_simplex	(Reinhardtia_latisecta	Reinhardtia_paiewonskiana)))	Bactris_major)))	(Iriartea_deltoidea	Roystonea_regia))	Pseudophoenix_vinifera))	(Nypa_fruticans	Calamus_caryotoides)))	Kingia_australis);
(((Nypa_fruticans	Sabal_domingensis)	(((Serenoa_repens	Chamaedorea_seifrizii)	((((Elaeis_oleifera	Attalea_speciosa)	((((Pelagodoxa_henryana	(Sclerosperma_profizianum	(((Geonoma_undata	Podococcus_barteri)	(Orania_palindan	(Prestoea_acuminata	(Oenocarpus_minor	Oenocarpus_bataua))))	(((Burretiokentia_grandiflora	(Dypsis_decaryi	(Hydriastele_microspadix	Heterospathe_cagayanensis)))	(Veitchia_spiralis	Dictyosperma_album))	Kentiopsis_piersoniorum))))	Manicaria_saccifera)	Leopoldinia_pulchra)	(Reinhardtia_simplex	(Reinhardtia_latisecta	Reinhardtia_paiewonskiana))))	(Roystonea_regia	Iriartea_deltoidea))	((Reinhardtia_gracilis	Pseudophoenix_vinifera)	Bactris_major)))	Calamus_caryotoides))	Kingia_australis);
(((Sabal_domingensis	((((Chamaedorea_seifrizii	(Bactris_major	(Roystonea_regia	((Elaeis_oleifera	Attalea_speciosa)	((((((Podococcus_barteri	((Orania_palindan	(Prestoea_acuminata	(Oenocarpus_minor	Oenocarpus_bataua)))	Geonoma_undata))	(Pelagodoxa_henryana	(((Burretiokentia_grandiflora	(Dypsis_decaryi	(Hydriastele_microspadix	Heterospathe_cagayanensis)))	(Veitchia_spiralis	Dictyosperma_album))	Kentiopsis_piersoniorum)))	(Manicaria_saccifera	Iriartea_deltoidea))	Sclerosperma_profizianum)	Leopoldinia_pulchra)	(Reinhardtia_simplex	(Reinhardtia_latisecta	Reinhardtia_paiewonskiana)))))))	Pseudophoenix_vinifera)	Calamus_caryotoides)	Serenoa_repens))	(Nypa_fruticans	Reinhardtia_gracilis))	Kingia_australis);
((Sabal_domingensis	((((Pseudophoenix_vinifera	(Chamaedorea_seifrizii	((Elaeis_oleifera	Roystonea_regia)	(((Leopoldinia_pulchra	(((Kentiopsis_piersoniorum	((Dypsis_decaryi	(Hydriastele_microspadix	Heterospathe_cagayanensis))	Burretiokentia_grandiflora))	(Veitchia_spiralis	Dictyosperma_album))	((((Sclerosperma_profizianum	Orania_palindan)	(Podococcus_barteri	(Prestoea_acuminata	(Oenocarpus_minor	Oenocarpus_bataua))))	Geonoma_undata)	Pelagodoxa_henryana)))	Manicaria_saccifera)	(Bactris_major	(Attalea_speciosa	(Reinhardtia_simplex	(Reinhardtia_latisecta	Reinhardtia_paiewonskiana))))))))	Iriartea_deltoidea)	(Nypa_fruticans	Calamus_caryotoides))	(Reinhardtia_gracilis	Serenoa_repens)))	Kingia_australis);
((Sabal_domingensis	(((Reinhardtia_gracilis	Nypa_fruticans)	Calamus_caryotoides)	(Serenoa_repens	((Bactris_major	(((Roystonea_regia	Iriartea_deltoidea)	((Elaeis_oleifera	Leopoldinia_pulchra)	((Podococcus_barteri	(((Reinhardtia_simplex	(Reinhardtia_latisecta	Reinhardtia_paiewonskiana))	Attalea_speciosa)	Orania_palindan))	((((Kentiopsis_piersoniorum	(((Dypsis_decaryi	Heterospathe_cagayanensis)	Hydriastele_microspadix)	(Veitchia_spiralis	(Burretiokentia_grandiflora	Dictyosperma_album))))	(((Oenocarpus_minor	Oenocarpus_bataua)	Prestoea_acuminata)	Chamaedorea_seifrizii))	Geonoma_undata)	(Pelagodoxa_henryana	Manicaria_saccifera)))))	Sclerosperma_profizianum))	Pseudophoenix_vinifera))))	Kingia_australis);
((Sabal_domingensis	((Nypa_fruticans	Calamus_caryotoides)	(Pseudophoenix_vinifera	(Serenoa_repens	((((Orania_palindan	((((Kentiopsis_piersoniorum	(((Dypsis_decaryi	Heterospathe_cagayanensis)	Hydriastele_microspadix)	(Veitchia_spiralis	(Burretiokentia_grandiflora	Dictyosperma_album))))	((Oenocarpus_minor	Oenocarpus_bataua)	Prestoea_acuminata))	Manicaria_saccifera)	(Geonoma_undata	Pelagodoxa_henryana)))	Iriartea_deltoidea)	(Reinhardtia_gracilis	Sclerosperma_profizianum))	((Podococcus_barteri	Roystonea_regia)	((Elaeis_oleifera	Leopoldinia_pulchra)	(Bactris_major	((Reinhardtia_simplex	(Reinhardtia_latisecta	Reinhardtia_paiewonskiana))	(Chamaedorea_seifrizii	Attalea_speciosa))))))))))	Kingia_australis);
((Sabal_domingensis	((((Reinhardtia_gracilis	Nypa_fruticans)	Calamus_caryotoides)	((Pseudophoenix_vinifera	((Iriartea_deltoidea	Roystonea_regia)	(((Elaeis_oleifera	Leopoldinia_pulchra)	(Bactris_major	((Reinhardtia_simplex	(Reinhardtia_latisecta	Reinhardtia_paiewonskiana))	Attalea_speciosa)))	(((((((((Kentiopsis_piersoniorum	Burretiokentia_grandiflora)	(Dypsis_decaryi	(Heterospathe_cagayanensis	Hydriastele_microspadix)))	(Veitchia_spiralis	Dictyosperma_album))	((Oenocarpus_minor	Oenocarpus_bataua)	Prestoea_acuminata))	Geonoma_undata)	Pelagodoxa_henryana)	Manicaria_saccifera)	(Podococcus_barteri	Orania_palindan))	Sclerosperma_profizianum))))	Chamaedorea_seifrizii))	Serenoa_repens))	Kingia_australis);
((Sabal_domingensis	((Serenoa_repens	((((Elaeis_oleifera	Leopoldinia_pulchra)	((((Geonoma_undata	((Reinhardtia_gracilis	Sclerosperma_profizianum)	Orania_palindan))	(Podococcus_barteri	((Oenocarpus_minor	Oenocarpus_bataua)	Prestoea_acuminata)))	(((((Veitchia_spiralis	Dypsis_decaryi)	(Heterospathe_cagayanensis	(Nypa_fruticans	Hydriastele_microspadix)))	(Burretiokentia_grandiflora	Dictyosperma_album))	Kentiopsis_piersoniorum)	(Roystonea_regia	(Iriartea_deltoidea	Pelagodoxa_henryana))))	(Bactris_major	Manicaria_saccifera)))	(Attalea_speciosa	(Reinhardtia_simplex	(Reinhardtia_latisecta	(Chamaedorea_seifrizii	Reinhardtia_paiewonskiana)))))	Pseudophoenix_vinifera))	Calamus_caryotoides))	Kingia_australis);
((Sabal_domingensis	((Serenoa_repens	(((((Iriartea_deltoidea	Pelagodoxa_henryana)	(Manicaria_saccifera	(((((Oenocarpus_minor	Oenocarpus_bataua)	Prestoea_acuminata)	((((Nypa_fruticans	Hydriastele_microspadix)	(Heterospathe_cagayanensis	Dypsis_decaryi))	(Veitchia_spiralis	(Burretiokentia_grandiflora	Dictyosperma_album)))	Kentiopsis_piersoniorum))	((Orania_palindan	Podococcus_barteri)	Geonoma_undata))	Sclerosperma_profizianum)))	(Roystonea_regia	(((Elaeis_oleifera	Attalea_speciosa)	(Reinhardtia_simplex	(Reinhardtia_latisecta	Reinhardtia_paiewonskiana)))	(Bactris_major	Leopoldinia_pulchra))))	(Reinhardtia_gracilis	Chamaedorea_seifrizii))	Pseudophoenix_vinifera))	Calamus_caryotoides))	Kingia_australis);
((Sabal_domingensis	((Serenoa_repens	(((((Manicaria_saccifera	((Geonoma_undata	((Oenocarpus_minor	Oenocarpus_bataua)	Prestoea_acuminata))	((Orania_palindan	Podococcus_barteri)	(Reinhardtia_gracilis	Sclerosperma_profizianum))))	(((Dictyosperma_album	((Hydriastele_microspadix	((Burretiokentia_grandiflora	Heterospathe_cagayanensis)	Dypsis_decaryi))	Veitchia_spiralis))	Kentiopsis_piersoniorum)	(Leopoldinia_pulchra	(Iriartea_deltoidea	(Roystonea_regia	Pelagodoxa_henryana)))))	(((Elaeis_oleifera	Attalea_speciosa)	(Reinhardtia_simplex	(Reinhardtia_latisecta	Reinhardtia_paiewonskiana)))	Bactris_major))	(Nypa_fruticans	Chamaedorea_seifrizii))	Pseudophoenix_vinifera))	Calamus_caryotoides))	Kingia_australis);
(((Calamus_caryotoides	(Serenoa_repens	(((Iriartea_deltoidea	Roystonea_regia)	((Chamaedorea_seifrizii	(((((Podococcus_barteri	(Orania_palindan	(Reinhardtia_gracilis	Sclerosperma_profizianum)))	((((Oenocarpus_minor	Oenocarpus_bataua)	Prestoea_acuminata)	(Geonoma_undata	Manicaria_saccifera))	((((Dypsis_decaryi	(Heterospathe_cagayanensis	(Hydriastele_microspadix	Nypa_fruticans)))	((Burretiokentia_grandiflora	Dictyosperma_album)	Veitchia_spiralis))	Kentiopsis_piersoniorum)	Pelagodoxa_henryana)))	Leopoldinia_pulchra)	(Reinhardtia_simplex	(Reinhardtia_latisecta	Reinhardtia_paiewonskiana)))	(Elaeis_oleifera	Attalea_speciosa)))	Bactris_major))	Pseudophoenix_vinifera)))	Sabal_domingensis)	Kingia_australis);
((Sabal_domingensis	((Calamus_caryotoides	((((Podococcus_barteri	(Orania_palindan	(Reinhardtia_gracilis	Sclerosperma_profizianum)))	((Iriartea_deltoidea	Roystonea_regia)	(((Pelagodoxa_henryana	(Leopoldinia_pulchra	((((Veitchia_spiralis	Dypsis_decaryi)	(Heterospathe_cagayanensis	(Hydriastele_microspadix	Nypa_fruticans)))	(Burretiokentia_grandiflora	Dictyosperma_album))	(Chamaedorea_seifrizii	Kentiopsis_piersoniorum))))	(((Oenocarpus_minor	Oenocarpus_bataua)	Prestoea_acuminata)	Geonoma_undata))	Manicaria_saccifera)))	(((Reinhardtia_simplex	(Reinhardtia_latisecta	Reinhardtia_paiewonskiana))	(Elaeis_oleifera	Attalea_speciosa))	Bactris_major))	Pseudophoenix_vinifera))	Serenoa_repens))	Kingia_australis);
((Sabal_domingensis	(Calamus_caryotoides	((((Reinhardtia_gracilis	Sclerosperma_profizianum)	((Iriartea_deltoidea	Roystonea_regia)	((((Reinhardtia_simplex	(Reinhardtia_latisecta	Reinhardtia_paiewonskiana))	(Elaeis_oleifera	Attalea_speciosa))	Bactris_major)	(((((Oenocarpus_minor	Oenocarpus_bataua)	Prestoea_acuminata)	Geonoma_undata)	(Manicaria_saccifera	(Pelagodoxa_henryana	(Leopoldinia_pulchra	(((Veitchia_spiralis	(Burretiokentia_grandiflora	(Heterospathe_cagayanensis	Dypsis_decaryi)))	((Hydriastele_microspadix	Nypa_fruticans)	Dictyosperma_album))	(Chamaedorea_seifrizii	Kentiopsis_piersoniorum))))))	(Podococcus_barteri	Orania_palindan)))))	Pseudophoenix_vinifera)	Serenoa_repens)))	Kingia_australis);
((Sabal_domingensis	((Calamus_caryotoides	((((((Reinhardtia_simplex	(Reinhardtia_latisecta	Reinhardtia_paiewonskiana))	(Elaeis_oleifera	Attalea_speciosa))	((Reinhardtia_gracilis	Sclerosperma_profizianum)	((Manicaria_saccifera	(Geonoma_undata	((Pelagodoxa_henryana	(((Burretiokentia_grandiflora	Leopoldinia_pulchra)	(((Heterospathe_cagayanensis	Dypsis_decaryi)	((Hydriastele_microspadix	Dictyosperma_album)	Veitchia_spiralis))	Kentiopsis_piersoniorum))	(Nypa_fruticans	Chamaedorea_seifrizii)))	((Oenocarpus_minor	Oenocarpus_bataua)	Prestoea_acuminata))))	(Podococcus_barteri	Orania_palindan))))	(Iriartea_deltoidea	Roystonea_regia))	Bactris_major)	Pseudophoenix_vinifera))	Serenoa_repens))	Kingia_australis);
((Sabal_domingensis	((Calamus_caryotoides	((((((Manicaria_saccifera	Pelagodoxa_henryana)	(((Heterospathe_cagayanensis	((Veitchia_spiralis	Dypsis_decaryi)	Dictyosperma_album))	(Nypa_fruticans	Hydriastele_microspadix))	Kentiopsis_piersoniorum))	((Bactris_major	(Burretiokentia_grandiflora	Leopoldinia_pulchra))	((((Reinhardtia_latisecta	Reinhardtia_paiewonskiana)	Reinhardtia_simplex)	Attalea_speciosa)	Chamaedorea_seifrizii)))	Iriartea_deltoidea)	((Geonoma_undata	(Orania_palindan	(Reinhardtia_gracilis	Sclerosperma_profizianum)))	(Roystonea_regia	(Elaeis_oleifera	(Podococcus_barteri	((Oenocarpus_minor	Oenocarpus_bataua)	Prestoea_acuminata))))))	Pseudophoenix_vinifera))	Serenoa_repens))	Kingia_australis);
((Sabal_domingensis	((Calamus_caryotoides	(((Roystonea_regia	(Bactris_major	(((Reinhardtia_latisecta	Reinhardtia_paiewonskiana)	Reinhardtia_simplex)	Attalea_speciosa)))	(Iriartea_deltoidea	(((Podococcus_barteri	(Orania_palindan	(Reinhardtia_gracilis	Sclerosperma_profizianum)))	(((Dictyosperma_album	(Veitchia_spiralis	((Burretiokentia_grandiflora	Kentiopsis_piersoniorum)	(Dypsis_decaryi	((Nypa_fruticans	Hydriastele_microspadix)	Heterospathe_cagayanensis)))))	(((Chamaedorea_seifrizii	Oenocarpus_minor)	Oenocarpus_bataua)	Prestoea_acuminata))	((Pelagodoxa_henryana	Manicaria_saccifera)	Geonoma_undata)))	(Leopoldinia_pulchra	Elaeis_oleifera))))	Pseudophoenix_vinifera))	Serenoa_repens))	Kingia_australis);
((Sabal_domingensis	(Calamus_caryotoides	(Chamaedorea_seifrizii	(Pseudophoenix_vinifera	((Serenoa_repens	(Leopoldinia_pulchra	Elaeis_oleifera))	(((Bactris_major	(((Reinhardtia_latisecta	Reinhardtia_paiewonskiana)	Reinhardtia_simplex)	Attalea_speciosa))	((Podococcus_barteri	(Orania_palindan	(Reinhardtia_gracilis	Sclerosperma_profizianum)))	(Iriartea_deltoidea	(((((Oenocarpus_minor	Oenocarpus_bataua)	Prestoea_acuminata)	Pelagodoxa_henryana)	Geonoma_undata)	(Manicaria_saccifera	(Veitchia_spiralis	((Dictyosperma_album	(Burretiokentia_grandiflora	Kentiopsis_piersoniorum))	((Nypa_fruticans	Hydriastele_microspadix)	(Heterospathe_cagayanensis	Dypsis_decaryi)))))))))	Roystonea_regia))))))	Kingia_australis);
(((Sabal_domingensis	(Calamus_caryotoides	((Pseudophoenix_vinifera	(((((Manicaria_saccifera	((Leopoldinia_pulchra	Pelagodoxa_henryana)	((Dictyosperma_album	((Hydriastele_microspadix	(Burretiokentia_grandiflora	(Heterospathe_cagayanensis	Dypsis_decaryi)))	Veitchia_spiralis))	Kentiopsis_piersoniorum)))	(Geonoma_undata	(((Oenocarpus_minor	(Chamaedorea_seifrizii	Oenocarpus_bataua))	Prestoea_acuminata)	(Podococcus_barteri	(Orania_palindan	(Reinhardtia_gracilis	Sclerosperma_profizianum))))))	(((Reinhardtia_latisecta	Reinhardtia_paiewonskiana)	Reinhardtia_simplex)	(Elaeis_oleifera	Attalea_speciosa)))	(Iriartea_deltoidea	Roystonea_regia))	Bactris_major))	Serenoa_repens)))	Nypa_fruticans)	Kingia_australis);
((Serenoa_repens	((((Reinhardtia_gracilis	Nypa_fruticans)	Calamus_caryotoides)	(Pseudophoenix_vinifera	(((Bactris_major	(Attalea_speciosa	((Reinhardtia_latisecta	Reinhardtia_paiewonskiana)	Reinhardtia_simplex)))	(Leopoldinia_pulchra	Elaeis_oleifera))	((Iriartea_deltoidea	Roystonea_regia)	(Sclerosperma_profizianum	((Podococcus_barteri	Orania_palindan)	((Geonoma_undata	(Pelagodoxa_henryana	((((((Hydriastele_microspadix	Heterospathe_cagayanensis)	Dypsis_decaryi)	Kentiopsis_piersoniorum)	Burretiokentia_grandiflora)	(Dictyosperma_album	Veitchia_spiralis))	((Oenocarpus_minor	Oenocarpus_bataua)	(Chamaedorea_seifrizii	Prestoea_acuminata)))))	Manicaria_saccifera)))))))	Sabal_domingensis))	Kingia_australis);
((Sabal_domingensis	(Serenoa_repens	((Nypa_fruticans	Calamus_caryotoides)	(Pseudophoenix_vinifera	(((((Podococcus_barteri	Chamaedorea_seifrizii)	((Manicaria_saccifera	Orania_palindan)	(Leopoldinia_pulchra	(Elaeis_oleifera	Attalea_speciosa))))	((Reinhardtia_latisecta	Reinhardtia_paiewonskiana)	Reinhardtia_simplex))	((Geonoma_undata	((Pelagodoxa_henryana	(((((Hydriastele_microspadix	Heterospathe_cagayanensis)	Dypsis_decaryi)	Burretiokentia_grandiflora)	(Dictyosperma_album	Veitchia_spiralis))	Kentiopsis_piersoniorum))	((Oenocarpus_minor	Oenocarpus_bataua)	Prestoea_acuminata)))	(Iriartea_deltoidea	Roystonea_regia)))	((Reinhardtia_gracilis	Sclerosperma_profizianum)	Bactris_major))))))	Kingia_australis);
(((Nypa_fruticans	Sabal_domingensis)	(Calamus_caryotoides	(Serenoa_repens	(Sclerosperma_profizianum	((((((((((Burretiokentia_grandiflora	Kentiopsis_piersoniorum)	((Hydriastele_microspadix	Heterospathe_cagayanensis)	Dypsis_decaryi))	(Dictyosperma_album	Veitchia_spiralis))	((Prestoea_acuminata	((Oenocarpus_bataua	Oenocarpus_minor)	(Reinhardtia_gracilis	Chamaedorea_seifrizii)))	(Pelagodoxa_henryana	Podococcus_barteri)))	(Geonoma_undata	Orania_palindan))	Manicaria_saccifera)	(Iriartea_deltoidea	Roystonea_regia))	(Bactris_major	(Attalea_speciosa	((Reinhardtia_latisecta	Reinhardtia_paiewonskiana)	Reinhardtia_simplex))))	(Elaeis_oleifera	Leopoldinia_pulchra))	Pseudophoenix_vinifera)))))	Kingia_australis);
((Sabal_domingensis	(Calamus_caryotoides	(Serenoa_repens	((((((Elaeis_oleifera	Leopoldinia_pulchra)	((((Veitchia_spiralis	((Kentiopsis_piersoniorum	(Burretiokentia_grandiflora	(((Nypa_fruticans	Hydriastele_microspadix)	Heterospathe_cagayanensis)	Dypsis_decaryi)))	Dictyosperma_album))	Pelagodoxa_henryana)	((Podococcus_barteri	(Prestoea_acuminata	(Oenocarpus_bataua	Oenocarpus_minor)))	(Geonoma_undata	(Sclerosperma_profizianum	Orania_palindan))))	Manicaria_saccifera))	(Bactris_major	(Attalea_speciosa	((Reinhardtia_latisecta	Reinhardtia_paiewonskiana)	Reinhardtia_simplex))))	(Iriartea_deltoidea	Roystonea_regia))	Chamaedorea_seifrizii)	(Reinhardtia_gracilis	Pseudophoenix_vinifera)))))	Kingia_australis);
((Sabal_domingensis	((Nypa_fruticans	Calamus_caryotoides)	(Serenoa_repens	(((((((Reinhardtia_latisecta	Reinhardtia_paiewonskiana)	Reinhardtia_simplex)	((((Orania_palindan	(Sclerosperma_profizianum	Podococcus_barteri))	(((((Dypsis_decaryi	(((Dictyosperma_album	Burretiokentia_grandiflora)	(Hydriastele_microspadix	Heterospathe_cagayanensis))	Veitchia_spiralis))	Kentiopsis_piersoniorum)	(Prestoea_acuminata	(Oenocarpus_bataua	Oenocarpus_minor)))	Geonoma_undata)	Leopoldinia_pulchra))	Manicaria_saccifera)	Pelagodoxa_henryana))	(Bactris_major	(Elaeis_oleifera	Attalea_speciosa)))	(Iriartea_deltoidea	Roystonea_regia))	(Reinhardtia_gracilis	Chamaedorea_seifrizii))	Pseudophoenix_vinifera))))	Kingia_australis);
((Sabal_domingensis	(((Nypa_fruticans	Calamus_caryotoides)	(((Roystonea_regia	(Iriartea_deltoidea	((Orania_palindan	(Reinhardtia_gracilis	Sclerosperma_profizianum))	(((Geonoma_undata	(Pelagodoxa_henryana	(((Hydriastele_microspadix	(Heterospathe_cagayanensis	Dypsis_decaryi))	((Dictyosperma_album	Burretiokentia_grandiflora)	Veitchia_spiralis))	Kentiopsis_piersoniorum)))	(Podococcus_barteri	(Prestoea_acuminata	(Oenocarpus_bataua	Oenocarpus_minor))))	Manicaria_saccifera))))	((Leopoldinia_pulchra	Elaeis_oleifera)	(Bactris_major	((Chamaedorea_seifrizii	Attalea_speciosa)	((Reinhardtia_latisecta	Reinhardtia_paiewonskiana)	Reinhardtia_simplex)))))	Pseudophoenix_vinifera))	Serenoa_repens))	Kingia_australis);
((Sabal_domingensis	(Calamus_caryotoides	(Serenoa_repens	((((Chamaedorea_seifrizii	(Attalea_speciosa	(Leopoldinia_pulchra	Elaeis_oleifera)))	(Bactris_major	((Reinhardtia_latisecta	Reinhardtia_paiewonskiana)	Reinhardtia_simplex)))	((Roystonea_regia	((Pelagodoxa_henryana	Iriartea_deltoidea)	((((Burretiokentia_grandiflora	(Heterospathe_cagayanensis	Dypsis_decaryi))	(Dictyosperma_album	Veitchia_spiralis))	(Nypa_fruticans	Hydriastele_microspadix))	Kentiopsis_piersoniorum)))	(((Podococcus_barteri	(Prestoea_acuminata	(Oenocarpus_bataua	Oenocarpus_minor)))	(Orania_palindan	Manicaria_saccifera))	(Geonoma_undata	(Reinhardtia_gracilis	Sclerosperma_profizianum)))))	Pseudophoenix_vinifera))))	Kingia_australis);
((Sabal_domingensis	(Calamus_caryotoides	(((((Attalea_speciosa	Elaeis_oleifera)	Chamaedorea_seifrizii)	((Leopoldinia_pulchra	(((Reinhardtia_latisecta	Reinhardtia_paiewonskiana)	Reinhardtia_simplex)	(((((Pelagodoxa_henryana	(((Nypa_fruticans	Podococcus_barteri)	(Orania_palindan	(Prestoea_acuminata	(Oenocarpus_bataua	Oenocarpus_minor))))	Geonoma_undata))	((((Burretiokentia_grandiflora	Dictyosperma_album)	(Veitchia_spiralis	(Hydriastele_microspadix	Heterospathe_cagayanensis)))	Dypsis_decaryi)	Kentiopsis_piersoniorum))	Reinhardtia_gracilis)	Manicaria_saccifera)	Sclerosperma_profizianum)))	(Iriartea_deltoidea	(Roystonea_regia	Serenoa_repens))))	Bactris_major)	Pseudophoenix_vinifera)))	Kingia_australis);
((Sabal_domingensis	(Calamus_caryotoides	(((((Iriartea_deltoidea	Roystonea_regia)	((Bactris_major	(Attalea_speciosa	((Reinhardtia_latisecta	Reinhardtia_paiewonskiana)	Reinhardtia_simplex)))	((((Elaeis_oleifera	Leopoldinia_pulchra)	((((Orania_palindan	(Prestoea_acuminata	(Oenocarpus_bataua	Oenocarpus_minor)))	Geonoma_undata)	(((Dictyosperma_album	(Veitchia_spiralis	(Kentiopsis_piersoniorum	Burretiokentia_grandiflora)))	(((Reinhardtia_gracilis	Nypa_fruticans)	Hydriastele_microspadix)	(Heterospathe_cagayanensis	Dypsis_decaryi)))	Pelagodoxa_henryana))	Manicaria_saccifera))	Sclerosperma_profizianum)	Podococcus_barteri)))	Chamaedorea_seifrizii)	Pseudophoenix_vinifera)	Serenoa_repens)))	Kingia_australis);
((Sabal_domingensis	(Calamus_caryotoides	((((((Bactris_major	Roystonea_regia)	(((Elaeis_oleifera	Leopoldinia_pulchra)	(Attalea_speciosa	((Reinhardtia_latisecta	(Chamaedorea_seifrizii	Reinhardtia_paiewonskiana))	Reinhardtia_simplex)))	(((Pelagodoxa_henryana	(Geonoma_undata	((Prestoea_acuminata	(Oenocarpus_bataua	Oenocarpus_minor))	(((Dictyosperma_album	Veitchia_spiralis)	((Nypa_fruticans	Hydriastele_microspadix)	(Burretiokentia_grandiflora	(Heterospathe_cagayanensis	Dypsis_decaryi))))	Kentiopsis_piersoniorum))))	Manicaria_saccifera)	(Podococcus_barteri	Orania_palindan))))	(Reinhardtia_gracilis	Sclerosperma_profizianum))	Iriartea_deltoidea)	Pseudophoenix_vinifera)	Serenoa_repens)))	Kingia_australis);
((Sabal_domingensis	(Serenoa_repens	((Calamus_caryotoides	((Reinhardtia_gracilis	Sclerosperma_profizianum)	((((Pseudophoenix_vinifera	(((Elaeis_oleifera	Attalea_speciosa)	((Reinhardtia_latisecta	Reinhardtia_paiewonskiana)	Reinhardtia_simplex))	(((((Veitchia_spiralis	Hydriastele_microspadix)	Dictyosperma_album)	((Heterospathe_cagayanensis	Dypsis_decaryi)	(Kentiopsis_piersoniorum	Burretiokentia_grandiflora)))	((Geonoma_undata	Orania_palindan)	(Podococcus_barteri	(Prestoea_acuminata	(Oenocarpus_bataua	Oenocarpus_minor)))))	Manicaria_saccifera)))	Leopoldinia_pulchra)	((Pelagodoxa_henryana	Iriartea_deltoidea)	Roystonea_regia))	Bactris_major)))	(Chamaedorea_seifrizii	Nypa_fruticans))))	Kingia_australis);
((Sabal_domingensis	(Serenoa_repens	(Calamus_caryotoides	((((((Nypa_fruticans	Chamaedorea_seifrizii)	(((Pelagodoxa_henryana	(Dictyosperma_album	(Veitchia_spiralis	((Kentiopsis_piersoniorum	Burretiokentia_grandiflora)	((Hydriastele_microspadix	Heterospathe_cagayanensis)	Dypsis_decaryi)))))	(((Prestoea_acuminata	(Oenocarpus_bataua	Oenocarpus_minor))	(Orania_palindan	Podococcus_barteri))	Geonoma_undata))	Manicaria_saccifera))	((Elaeis_oleifera	Leopoldinia_pulchra)	Pseudophoenix_vinifera))	(Attalea_speciosa	((Reinhardtia_latisecta	Reinhardtia_paiewonskiana)	Reinhardtia_simplex)))	((Iriartea_deltoidea	Roystonea_regia)	Bactris_major))	(Reinhardtia_gracilis	Sclerosperma_profizianum)))))	Kingia_australis);
((Sabal_domingensis	(Calamus_caryotoides	((Pseudophoenix_vinifera	((((Iriartea_deltoidea	Roystonea_regia)	((((Pelagodoxa_henryana	((((Heterospathe_cagayanensis	Dypsis_decaryi)	(Veitchia_spiralis	(Hydriastele_microspadix	Dictyosperma_album)))	Kentiopsis_piersoniorum)	(Burretiokentia_grandiflora	Leopoldinia_pulchra)))	(Geonoma_undata	((Oenocarpus_minor	Oenocarpus_bataua)	Prestoea_acuminata)))	Manicaria_saccifera)	(((Reinhardtia_gracilis	Sclerosperma_profizianum)	Orania_palindan)	Podococcus_barteri)))	(((Elaeis_oleifera	Attalea_speciosa)	(Reinhardtia_simplex	(Reinhardtia_paiewonskiana	Reinhardtia_latisecta)))	(Bactris_major	Nypa_fruticans)))	Chamaedorea_seifrizii))	Serenoa_repens)))	Kingia_australis);
((Sabal_domingensis	(Serenoa_repens	((Nypa_fruticans	Calamus_caryotoides)	(Chamaedorea_seifrizii	(Pseudophoenix_vinifera	(((Reinhardtia_simplex	((Reinhardtia_paiewonskiana	Reinhardtia_latisecta)	Attalea_speciosa))	(((Reinhardtia_gracilis	Elaeis_oleifera)	Leopoldinia_pulchra)	((Iriartea_deltoidea	Roystonea_regia)	(((((Pelagodoxa_henryana	((Dictyosperma_album	((Hydriastele_microspadix	(Burretiokentia_grandiflora	(Heterospathe_cagayanensis	Dypsis_decaryi)))	Veitchia_spiralis))	Kentiopsis_piersoniorum))	(Orania_palindan	Geonoma_undata))	(Podococcus_barteri	((Oenocarpus_minor	Oenocarpus_bataua)	Prestoea_acuminata)))	Manicaria_saccifera)	Sclerosperma_profizianum))))	Bactris_major))))))	Kingia_australis);
(((Sabal_domingensis	(Serenoa_repens	((Nypa_fruticans	Calamus_caryotoides)	(Pseudophoenix_vinifera	((((Roystonea_regia	(Orania_palindan	Iriartea_deltoidea))	((Geonoma_undata	((Pelagodoxa_henryana	(Podococcus_barteri	((Oenocarpus_minor	Oenocarpus_bataua)	Prestoea_acuminata)))	(((Hydriastele_microspadix	(Burretiokentia_grandiflora	(Heterospathe_cagayanensis	Dypsis_decaryi)))	(Veitchia_spiralis	Dictyosperma_album))	Kentiopsis_piersoniorum)))	Manicaria_saccifera))	((Elaeis_oleifera	Leopoldinia_pulchra)	(Sclerosperma_profizianum	(Bactris_major	((Reinhardtia_simplex	(Reinhardtia_paiewonskiana	Reinhardtia_latisecta))	Attalea_speciosa)))))	Chamaedorea_seifrizii)))))	Reinhardtia_gracilis)	Kingia_australis);
((Nypa_fruticans	(((((Reinhardtia_gracilis	Chamaedorea_seifrizii)	(Pseudophoenix_vinifera	((Bactris_major	((Reinhardtia_simplex	(Reinhardtia_paiewonskiana	Reinhardtia_latisecta))	Attalea_speciosa))	((((Manicaria_saccifera	((Sclerosperma_profizianum	Orania_palindan)	(Geonoma_undata	((Podococcus_barteri	((Oenocarpus_minor	Oenocarpus_bataua)	Prestoea_acuminata))	(((((Heterospathe_cagayanensis	Hydriastele_microspadix)	Veitchia_spiralis)	(Burretiokentia_grandiflora	Dictyosperma_album))	Dypsis_decaryi)	Kentiopsis_piersoniorum)))))	Pelagodoxa_henryana)	(Iriartea_deltoidea	Roystonea_regia))	(Elaeis_oleifera	Leopoldinia_pulchra)))))	Serenoa_repens)	Calamus_caryotoides)	Sabal_domingensis))	Kingia_australis);
((Serenoa_repens	(((Calamus_caryotoides	Nypa_fruticans)	(Pseudophoenix_vinifera	((((((Manicaria_saccifera	((((Elaeis_oleifera	Leopoldinia_pulchra)	((Oenocarpus_minor	Oenocarpus_bataua)	Prestoea_acuminata))	Geonoma_undata)	((((Kentiopsis_piersoniorum	Burretiokentia_grandiflora)	(Dypsis_decaryi	(Heterospathe_cagayanensis	Hydriastele_microspadix)))	(Dictyosperma_album	Veitchia_spiralis))	(Iriartea_deltoidea	Pelagodoxa_henryana))))	(Podococcus_barteri	(Sclerosperma_profizianum	Orania_palindan)))	(Reinhardtia_simplex	(Reinhardtia_paiewonskiana	Reinhardtia_latisecta)))	Attalea_speciosa)	(Roystonea_regia	Bactris_major))	(Reinhardtia_gracilis	Chamaedorea_seifrizii))))	Sabal_domingensis))	Kingia_australis);
((Sabal_domingensis	(Serenoa_repens	((Calamus_caryotoides	Nypa_fruticans)	(Pseudophoenix_vinifera	(((((((Oenocarpus_minor	Oenocarpus_bataua)	Prestoea_acuminata)	((((Hydriastele_microspadix	(Kentiopsis_piersoniorum	(Burretiokentia_grandiflora	(Dypsis_decaryi	Heterospathe_cagayanensis))))	(Veitchia_spiralis	Dictyosperma_album))	Pelagodoxa_henryana)	Manicaria_saccifera))	Geonoma_undata)	(Podococcus_barteri	(Iriartea_deltoidea	Orania_palindan)))	(Reinhardtia_gracilis	Sclerosperma_profizianum))	(((Reinhardtia_simplex	(Reinhardtia_paiewonskiana	Reinhardtia_latisecta))	((Elaeis_oleifera	Leopoldinia_pulchra)	(Chamaedorea_seifrizii	Attalea_speciosa)))	(Roystonea_regia	Bactris_major)))))))	Kingia_australis);
((Sabal_domingensis	(Calamus_caryotoides	(Pseudophoenix_vinifera	(Bactris_major	((((((Pelagodoxa_henryana	(((Oenocarpus_minor	Oenocarpus_bataua)	Prestoea_acuminata)	(((Dictyosperma_album	Veitchia_spiralis)	((Nypa_fruticans	Hydriastele_microspadix)	(Burretiokentia_grandiflora	Kentiopsis_piersoniorum)))	(Dypsis_decaryi	Heterospathe_cagayanensis))))	Manicaria_saccifera)	Geonoma_undata)	(Iriartea_deltoidea	Roystonea_regia))	((Podococcus_barteri	Orania_palindan)	Sclerosperma_profizianum))	((Attalea_speciosa	(Reinhardtia_simplex	(Reinhardtia_paiewonskiana	Reinhardtia_latisecta)))	(Elaeis_oleifera	(Leopoldinia_pulchra	(Serenoa_repens	(Reinhardtia_gracilis	Chamaedorea_seifrizii))))))))))	Kingia_australis);
((Calamus_caryotoides	(((Pseudophoenix_vinifera	(((((Elaeis_oleifera	Leopoldinia_pulchra)	(((((((Podococcus_barteri	(Prestoea_acuminata	Orania_palindan))	(Reinhardtia_gracilis	Sclerosperma_profizianum))	(Oenocarpus_minor	Oenocarpus_bataua))	Geonoma_undata)	Manicaria_saccifera)	(((Burretiokentia_grandiflora	(((Heterospathe_cagayanensis	(Nypa_fruticans	Hydriastele_microspadix))	Dypsis_decaryi)	Kentiopsis_piersoniorum))	(Veitchia_spiralis	Dictyosperma_album))	Pelagodoxa_henryana))	Iriartea_deltoidea))	(Reinhardtia_simplex	(Reinhardtia_paiewonskiana	Reinhardtia_latisecta)))	(Chamaedorea_seifrizii	Attalea_speciosa))	(Bactris_major	Roystonea_regia)))	Serenoa_repens)	Sabal_domingensis))	Kingia_australis);
((Sabal_domingensis	(Serenoa_repens	(Calamus_caryotoides	(Pseudophoenix_vinifera	(((((Elaeis_oleifera	Leopoldinia_pulchra)	((((((((Heterospathe_cagayanensis	(Nypa_fruticans	Hydriastele_microspadix))	Dypsis_decaryi)	(Kentiopsis_piersoniorum	Burretiokentia_grandiflora))	(Veitchia_spiralis	Dictyosperma_album))	(Podococcus_barteri	(Prestoea_acuminata	(Oenocarpus_minor	Oenocarpus_bataua))))	(Orania_palindan	Geonoma_undata))	(Manicaria_saccifera	Reinhardtia_gracilis))	(Iriartea_deltoidea	Pelagodoxa_henryana)))	((Reinhardtia_simplex	(Reinhardtia_paiewonskiana	Reinhardtia_latisecta))	(Chamaedorea_seifrizii	Attalea_speciosa)))	Sclerosperma_profizianum)	(Bactris_major	Roystonea_regia))))))	Kingia_australis);
((Sabal_domingensis	(Serenoa_repens	((Nypa_fruticans	Calamus_caryotoides)	(Pseudophoenix_vinifera	(((((Elaeis_oleifera	Leopoldinia_pulchra)	Sclerosperma_profizianum)	((((Geonoma_undata	((Podococcus_barteri	(Prestoea_acuminata	(Oenocarpus_minor	Oenocarpus_bataua)))	Orania_palindan))	(Pelagodoxa_henryana	(((Dictyosperma_album	(Dypsis_decaryi	Veitchia_spiralis))	((Heterospathe_cagayanensis	Burretiokentia_grandiflora)	Hydriastele_microspadix))	Kentiopsis_piersoniorum)))	Manicaria_saccifera)	Iriartea_deltoidea))	(((Reinhardtia_simplex	(Reinhardtia_paiewonskiana	Reinhardtia_latisecta))	Attalea_speciosa)	(Bactris_major	Roystonea_regia)))	(Reinhardtia_gracilis	Chamaedorea_seifrizii))))))	Kingia_australis);
((Sabal_domingensis	(((((((Podococcus_barteri	(Orania_palindan	((((((Oenocarpus_bataua	Oenocarpus_minor)	Prestoea_acuminata)	(Dictyosperma_album	((Kentiopsis_piersoniorum	(Burretiokentia_grandiflora	(Dypsis_decaryi	((Nypa_fruticans	Hydriastele_microspadix)	Heterospathe_cagayanensis))))	Veitchia_spiralis)))	Geonoma_undata)	Pelagodoxa_henryana)	Manicaria_saccifera)))	(Sclerosperma_profizianum	Reinhardtia_gracilis))	(Roystonea_regia	Iriartea_deltoidea))	(((Reinhardtia_simplex	(Reinhardtia_latisecta	Reinhardtia_paiewonskiana))	Chamaedorea_seifrizii)	((Leopoldinia_pulchra	(Elaeis_oleifera	Attalea_speciosa))	Bactris_major)))	Pseudophoenix_vinifera)	Serenoa_repens)	Calamus_caryotoides))	Kingia_australis);
((Sabal_domingensis	(((((((Iriartea_deltoidea	(Elaeis_oleifera	Orania_palindan))	(((((((Oenocarpus_bataua	Oenocarpus_minor)	Prestoea_acuminata)	((Burretiokentia_grandiflora	Leopoldinia_pulchra)	((Hydriastele_microspadix	(Dypsis_decaryi	Heterospathe_cagayanensis))	((Kentiopsis_piersoniorum	Dictyosperma_album)	Veitchia_spiralis))))	Geonoma_undata)	Pelagodoxa_henryana)	Manicaria_saccifera)	Podococcus_barteri))	(Sclerosperma_profizianum	(((Reinhardtia_simplex	(Reinhardtia_latisecta	Reinhardtia_paiewonskiana))	Bactris_major)	(Attalea_speciosa	Chamaedorea_seifrizii))))	Roystonea_regia)	Pseudophoenix_vinifera)	((Nypa_fruticans	Reinhardtia_gracilis)	Calamus_caryotoides))	Serenoa_repens))	Kingia_australis);
((Sabal_domingensis	(((((((((Reinhardtia_gracilis	Sclerosperma_profizianum)	(Manicaria_saccifera	((((((Oenocarpus_bataua	Oenocarpus_minor)	Prestoea_acuminata)	(((Hydriastele_microspadix	(Dypsis_decaryi	Heterospathe_cagayanensis))	(Dictyosperma_album	Veitchia_spiralis))	(Kentiopsis_piersoniorum	Burretiokentia_grandiflora)))	(Geonoma_undata	Pelagodoxa_henryana))	Orania_palindan)	Podococcus_barteri)))	((Reinhardtia_simplex	(Reinhardtia_latisecta	Reinhardtia_paiewonskiana))	(Attalea_speciosa	Chamaedorea_seifrizii)))	(Leopoldinia_pulchra	Elaeis_oleifera))	(Roystonea_regia	Bactris_major))	Pseudophoenix_vinifera)	Iriartea_deltoidea)	(Nypa_fruticans	Calamus_caryotoides))	Serenoa_repens))	Kingia_australis);
((Sabal_domingensis	((Nypa_fruticans	Calamus_caryotoides)	(((Iriartea_deltoidea	Roystonea_regia)	(Bactris_major	(((Reinhardtia_simplex	(Reinhardtia_latisecta	Reinhardtia_paiewonskiana))	(Elaeis_oleifera	Attalea_speciosa))	(Leopoldinia_pulchra	(((((Dictyosperma_album	Veitchia_spiralis)	((Dypsis_decaryi	(Heterospathe_cagayanensis	Hydriastele_microspadix))	(Chamaedorea_seifrizii	(Kentiopsis_piersoniorum	Burretiokentia_grandiflora))))	((Orania_palindan	(Geonoma_undata	Sclerosperma_profizianum))	(Pelagodoxa_henryana	(Podococcus_barteri	((Oenocarpus_bataua	Oenocarpus_minor)	Prestoea_acuminata)))))	Manicaria_saccifera)	Pseudophoenix_vinifera)))))	(Reinhardtia_gracilis	Serenoa_repens))))	Kingia_australis);
((Sabal_domingensis	(Serenoa_repens	((Nypa_fruticans	Calamus_caryotoides)	(Pseudophoenix_vinifera	(Chamaedorea_seifrizii	(((((Roystonea_regia	Iriartea_deltoidea)	(((Geonoma_undata	(Pelagodoxa_henryana	((Burretiokentia_grandiflora	((Veitchia_spiralis	Dictyosperma_album)	(Kentiopsis_piersoniorum	(Heterospathe_cagayanensis	Hydriastele_microspadix))))	Dypsis_decaryi)))	((Orania_palindan	((Oenocarpus_bataua	Oenocarpus_minor)	Prestoea_acuminata))	Podococcus_barteri))	Manicaria_saccifera))	(Reinhardtia_gracilis	Sclerosperma_profizianum))	(Bactris_major	(Attalea_speciosa	(Reinhardtia_simplex	(Reinhardtia_latisecta	Reinhardtia_paiewonskiana)))))	(Leopoldinia_pulchra	Elaeis_oleifera)))))))	Kingia_australis);
((Sabal_domingensis	(Serenoa_repens	((Nypa_fruticans	Calamus_caryotoides)	(Pseudophoenix_vinifera	(Chamaedorea_seifrizii	((((Leopoldinia_pulchra	Elaeis_oleifera)	((((((Dictyosperma_album	Veitchia_spiralis)	(Kentiopsis_piersoniorum	(Burretiokentia_grandiflora	(Dypsis_decaryi	(Heterospathe_cagayanensis	Hydriastele_microspadix)))))	((Geonoma_undata	((Orania_palindan	((Oenocarpus_bataua	Oenocarpus_minor)	Prestoea_acuminata))	Podococcus_barteri))	Pelagodoxa_henryana))	Manicaria_saccifera)	Iriartea_deltoidea)	(Reinhardtia_gracilis	Sclerosperma_profizianum)))	((Attalea_speciosa	(Reinhardtia_simplex	(Reinhardtia_latisecta	Reinhardtia_paiewonskiana)))	Bactris_major))	Roystonea_regia))))))	Kingia_australis);
((Serenoa_repens	(((Nypa_fruticans	Calamus_caryotoides)	(Pseudophoenix_vinifera	(Chamaedorea_seifrizii	(((Elaeis_oleifera	Attalea_speciosa)	((Reinhardtia_simplex	(Reinhardtia_latisecta	Reinhardtia_paiewonskiana))	((Leopoldinia_pulchra	(((Kentiopsis_piersoniorum	(((Heterospathe_cagayanensis	Hydriastele_microspadix)	Veitchia_spiralis)	((Burretiokentia_grandiflora	Dypsis_decaryi)	Dictyosperma_album)))	((Geonoma_undata	((Orania_palindan	((Oenocarpus_bataua	Oenocarpus_minor)	Prestoea_acuminata))	Podococcus_barteri))	Pelagodoxa_henryana))	Manicaria_saccifera))	(Reinhardtia_gracilis	Sclerosperma_profizianum))))	((Iriartea_deltoidea	Roystonea_regia)	Bactris_major)))))	Sabal_domingensis))	Kingia_australis);
((((Calamus_caryotoides	((Chamaedorea_seifrizii	Serenoa_repens)	(Pseudophoenix_vinifera	((((Elaeis_oleifera	Attalea_speciosa)	(Reinhardtia_simplex	(Reinhardtia_latisecta	Reinhardtia_paiewonskiana)))	(((((Kentiopsis_piersoniorum	((Dypsis_decaryi	(Heterospathe_cagayanensis	Hydriastele_microspadix))	(Veitchia_spiralis	(Burretiokentia_grandiflora	Dictyosperma_album))))	((Geonoma_undata	(((Oenocarpus_bataua	Oenocarpus_minor)	Prestoea_acuminata)	(Podococcus_barteri	Orania_palindan)))	Pelagodoxa_henryana))	Manicaria_saccifera)	(Reinhardtia_gracilis	Sclerosperma_profizianum))	Leopoldinia_pulchra))	(Iriartea_deltoidea	(Roystonea_regia	Bactris_major))))))	Sabal_domingensis)	Nypa_fruticans)	Kingia_australis);
(((Calamus_caryotoides	((Pseudophoenix_vinifera	((((((Geonoma_undata	((Orania_palindan	Sclerosperma_profizianum)	((Oenocarpus_bataua	Oenocarpus_minor)	Prestoea_acuminata)))	Podococcus_barteri)	Manicaria_saccifera)	(Pelagodoxa_henryana	(Leopoldinia_pulchra	((Chamaedorea_seifrizii	Kentiopsis_piersoniorum)	((Burretiokentia_grandiflora	Dictyosperma_album)	((Veitchia_spiralis	Dypsis_decaryi)	(Heterospathe_cagayanensis	(Nypa_fruticans	Hydriastele_microspadix))))))))	((Elaeis_oleifera	Attalea_speciosa)	(Reinhardtia_simplex	(Reinhardtia_latisecta	Reinhardtia_paiewonskiana))))	(Bactris_major	(Iriartea_deltoidea	Roystonea_regia))))	(Serenoa_repens	Reinhardtia_gracilis)))	Sabal_domingensis)	Kingia_australis);
((((Calamus_caryotoides	(Pseudophoenix_vinifera	((Bactris_major	((Elaeis_oleifera	Attalea_speciosa)	(Reinhardtia_simplex	(Reinhardtia_latisecta	Reinhardtia_paiewonskiana))))	((Leopoldinia_pulchra	(Manicaria_saccifera	(((Reinhardtia_gracilis	Chamaedorea_seifrizii)	(Kentiopsis_piersoniorum	((((Nypa_fruticans	Hydriastele_microspadix)	Veitchia_spiralis)	Dictyosperma_album)	(Burretiokentia_grandiflora	(Heterospathe_cagayanensis	Dypsis_decaryi)))))	((Podococcus_barteri	(Orania_palindan	Sclerosperma_profizianum))	((Pelagodoxa_henryana	((Oenocarpus_bataua	Oenocarpus_minor)	Prestoea_acuminata))	Geonoma_undata)))))	(Iriartea_deltoidea	Roystonea_regia)))))	Serenoa_repens)	Sabal_domingensis)	Kingia_australis);
