# Supplementary material for: Data supporting the nuclear phylogenomics of the palm subfamily Arecoideae (Arecaceae)
Source: Data Brief. 2016 Mar 2;7:532–6. doi: 10.1016/j.dib.2016.02.063 (PMC4796708; doi:10.1016/j.dib.2016.02.063)
Supplement: Supplementary file 5 — Supplementary material [file mmc5.zip › RAxML_bootstrap.Elaeis_785.raxml.tre]

((Phoenix_dactylifera	((Roystonea_regia	((Nypa_fruticans	(((Manicaria_saccifera	Chamaedorea_seifrizii)	(((Reinhardtia_paiewonskiana	Reinhardtia_simplex)	Reinhardtia_latisecta)	(((Orania_palindan	Sclerosperma_profizianum)	Podococcus_barteri)	(Pelagodoxa_henryana	Serenoa_repens))))	((Oenocarpus_bataua	Oenocarpus_minor)	(((Prestoea_acuminata	(Hydriastele_microspadix	Kentiopsis_piersoniorum))	(Heterospathe_cagayanensis	(Veitchia_spiralis	Dypsis_decaryi)))	(Dictyosperma_album	Burretiokentia_grandiflora)))))	((Bactris_major	(Attalea_speciosa	(Elaeis_guineensis	Elaeis_oleifera)))	Pseudophoenix_vinifera)))	Sabal_domingensis))	Calamus_caryotoides);
((Phoenix_dactylifera	(((Oenocarpus_bataua	Oenocarpus_minor)	(((Prestoea_acuminata	(Hydriastele_microspadix	Kentiopsis_piersoniorum))	(Dypsis_decaryi	(Heterospathe_cagayanensis	Veitchia_spiralis)))	(Dictyosperma_album	Burretiokentia_grandiflora)))	((Manicaria_saccifera	Chamaedorea_seifrizii)	((Reinhardtia_simplex	(Reinhardtia_latisecta	Reinhardtia_paiewonskiana))	((Pseudophoenix_vinifera	Nypa_fruticans)	((((Elaeis_guineensis	Elaeis_oleifera)	(Bactris_major	Attalea_speciosa))	Roystonea_regia)	((Pelagodoxa_henryana	(Sabal_domingensis	Serenoa_repens))	(Sclerosperma_profizianum	(Podococcus_barteri	Orania_palindan)))))))))	Calamus_caryotoides);
((Phoenix_dactylifera	(Nypa_fruticans	(((((Bactris_major	(Attalea_speciosa	(Elaeis_guineensis	Elaeis_oleifera)))	((Sabal_domingensis	(Roystonea_regia	Serenoa_repens))	((Podococcus_barteri	(Orania_palindan	Sclerosperma_profizianum))	Pelagodoxa_henryana)))	((Chamaedorea_seifrizii	((Oenocarpus_bataua	((Dypsis_decaryi	Prestoea_acuminata)	Oenocarpus_minor))	(((Heterospathe_cagayanensis	Veitchia_spiralis)	(Hydriastele_microspadix	Kentiopsis_piersoniorum))	(Dictyosperma_album	Burretiokentia_grandiflora))))	(Reinhardtia_simplex	(Reinhardtia_latisecta	Reinhardtia_paiewonskiana))))	Manicaria_saccifera)	Pseudophoenix_vinifera)))	Calamus_caryotoides);
((Phoenix_dactylifera	((((Bactris_major	(Attalea_speciosa	(Elaeis_guineensis	Elaeis_oleifera)))	(((Reinhardtia_simplex	(Reinhardtia_latisecta	Reinhardtia_paiewonskiana))	(Manicaria_saccifera	Chamaedorea_seifrizii))	(((Roystonea_regia	Nypa_fruticans)	(Sabal_domingensis	Serenoa_repens))	((Podococcus_barteri	(Orania_palindan	Sclerosperma_profizianum))	Pelagodoxa_henryana))))	((Oenocarpus_bataua	Oenocarpus_minor)	(((Prestoea_acuminata	(Hydriastele_microspadix	Kentiopsis_piersoniorum))	((Heterospathe_cagayanensis	Veitchia_spiralis)	Dypsis_decaryi))	(Dictyosperma_album	Burretiokentia_grandiflora))))	Pseudophoenix_vinifera))	Calamus_caryotoides);
((Phoenix_dactylifera	(((Sabal_domingensis	Serenoa_repens)	(((Reinhardtia_simplex	(Reinhardtia_latisecta	Reinhardtia_paiewonskiana))	(((Pseudophoenix_vinifera	(Bactris_major	(Attalea_speciosa	(Elaeis_guineensis	Elaeis_oleifera))))	Nypa_fruticans)	((Oenocarpus_bataua	Oenocarpus_minor)	(Pelagodoxa_henryana	((Hydriastele_microspadix	(Kentiopsis_piersoniorum	(Heterospathe_cagayanensis	(Dypsis_decaryi	Veitchia_spiralis))))	(Prestoea_acuminata	(Dictyosperma_album	Burretiokentia_grandiflora)))))))	((Manicaria_saccifera	Chamaedorea_seifrizii)	(Podococcus_barteri	(Orania_palindan	Sclerosperma_profizianum)))))	Roystonea_regia))	Calamus_caryotoides);
((Phoenix_dactylifera	((Pseudophoenix_vinifera	Nypa_fruticans)	((((Manicaria_saccifera	Chamaedorea_seifrizii)	(Serenoa_repens	(Podococcus_barteri	(Orania_palindan	Sclerosperma_profizianum))))	(Sabal_domingensis	((Reinhardtia_simplex	(Reinhardtia_latisecta	Reinhardtia_paiewonskiana))	(Roystonea_regia	(((Elaeis_guineensis	Elaeis_oleifera)	(Bactris_major	Attalea_speciosa))	Pelagodoxa_henryana)))))	((Oenocarpus_bataua	Oenocarpus_minor)	((Burretiokentia_grandiflora	((Kentiopsis_piersoniorum	Hydriastele_microspadix)	(Heterospathe_cagayanensis	(Dypsis_decaryi	Veitchia_spiralis))))	(Prestoea_acuminata	Dictyosperma_album))))))	Calamus_caryotoides);
((Phoenix_dactylifera	(Pseudophoenix_vinifera	(Nypa_fruticans	(((Oenocarpus_bataua	Oenocarpus_minor)	(((Prestoea_acuminata	(Kentiopsis_piersoniorum	Hydriastele_microspadix))	(Heterospathe_cagayanensis	(Dypsis_decaryi	Veitchia_spiralis)))	(Burretiokentia_grandiflora	Dictyosperma_album)))	((Manicaria_saccifera	((Chamaedorea_seifrizii	((Orania_palindan	Sclerosperma_profizianum)	Podococcus_barteri))	(((Reinhardtia_simplex	(Reinhardtia_latisecta	Reinhardtia_paiewonskiana))	((Attalea_speciosa	(Elaeis_guineensis	Elaeis_oleifera))	Bactris_major))	(Serenoa_repens	(Roystonea_regia	Sabal_domingensis)))))	Pelagodoxa_henryana)))))	Calamus_caryotoides);
(((Nypa_fruticans	Phoenix_dactylifera)	((Roystonea_regia	(Sabal_domingensis	Serenoa_repens))	(((((Oenocarpus_bataua	Oenocarpus_minor)	(((Prestoea_acuminata	(Kentiopsis_piersoniorum	Hydriastele_microspadix))	(Dypsis_decaryi	(Veitchia_spiralis	Heterospathe_cagayanensis)))	(Burretiokentia_grandiflora	Dictyosperma_album)))	((((Orania_palindan	Sclerosperma_profizianum)	Podococcus_barteri)	Pelagodoxa_henryana)	(Pseudophoenix_vinifera	(Manicaria_saccifera	Chamaedorea_seifrizii))))	(Reinhardtia_simplex	(Reinhardtia_latisecta	Reinhardtia_paiewonskiana)))	((Attalea_speciosa	(Elaeis_guineensis	Elaeis_oleifera))	Bactris_major))))	Calamus_caryotoides);
((Phoenix_dactylifera	(Sabal_domingensis	(Pseudophoenix_vinifera	((((Nypa_fruticans	((Oenocarpus_bataua	Oenocarpus_minor)	(((Kentiopsis_piersoniorum	Hydriastele_microspadix)	(Dypsis_decaryi	(Veitchia_spiralis	Heterospathe_cagayanensis)))	(Burretiokentia_grandiflora	(Prestoea_acuminata	Dictyosperma_album)))))	((Reinhardtia_simplex	(Reinhardtia_latisecta	Reinhardtia_paiewonskiana))	(Serenoa_repens	(((Orania_palindan	Sclerosperma_profizianum)	Podococcus_barteri)	Pelagodoxa_henryana))))	(Roystonea_regia	((Attalea_speciosa	(Elaeis_guineensis	Elaeis_oleifera))	Bactris_major)))	(Manicaria_saccifera	Chamaedorea_seifrizii)))))	Calamus_caryotoides);
((Phoenix_dactylifera	(Sabal_domingensis	((Nypa_fruticans	Pseudophoenix_vinifera)	(((((Oenocarpus_bataua	Oenocarpus_minor)	(Pelagodoxa_henryana	(((Kentiopsis_piersoniorum	Hydriastele_microspadix)	((Burretiokentia_grandiflora	Dictyosperma_album)	(Heterospathe_cagayanensis	(Dypsis_decaryi	Veitchia_spiralis))))	Prestoea_acuminata)))	((Reinhardtia_simplex	(Reinhardtia_latisecta	Reinhardtia_paiewonskiana))	((Manicaria_saccifera	Chamaedorea_seifrizii)	(Serenoa_repens	((Orania_palindan	Sclerosperma_profizianum)	Podococcus_barteri)))))	((Attalea_speciosa	(Elaeis_guineensis	Elaeis_oleifera))	Bactris_major))	Roystonea_regia))))	Calamus_caryotoides);
((Phoenix_dactylifera	(Pseudophoenix_vinifera	(((Oenocarpus_bataua	Oenocarpus_minor)	(((Prestoea_acuminata	(Kentiopsis_piersoniorum	Hydriastele_microspadix))	(Dypsis_decaryi	(Heterospathe_cagayanensis	Veitchia_spiralis)))	(Burretiokentia_grandiflora	Dictyosperma_album)))	((Chamaedorea_seifrizii	(Serenoa_repens	(Pelagodoxa_henryana	(Podococcus_barteri	(Sclerosperma_profizianum	Orania_palindan)))))	(((Nypa_fruticans	(Reinhardtia_simplex	(Reinhardtia_latisecta	Reinhardtia_paiewonskiana)))	(Roystonea_regia	(Bactris_major	(Attalea_speciosa	(Elaeis_guineensis	Elaeis_oleifera)))))	(Sabal_domingensis	Manicaria_saccifera))))))	Calamus_caryotoides);
((Phoenix_dactylifera	((Nypa_fruticans	Pseudophoenix_vinifera)	(Manicaria_saccifera	(((Burretiokentia_grandiflora	((Reinhardtia_simplex	(Reinhardtia_latisecta	Reinhardtia_paiewonskiana))	(Bactris_major	(Attalea_speciosa	(Elaeis_guineensis	Elaeis_oleifera)))))	(Chamaedorea_seifrizii	((Oenocarpus_bataua	Oenocarpus_minor)	(Dictyosperma_album	(((Dypsis_decaryi	Prestoea_acuminata)	Kentiopsis_piersoniorum)	((Hydriastele_microspadix	Heterospathe_cagayanensis)	Veitchia_spiralis))))))	((Pelagodoxa_henryana	(Sabal_domingensis	(Serenoa_repens	Roystonea_regia)))	(Podococcus_barteri	(Sclerosperma_profizianum	Orania_palindan)))))))	Calamus_caryotoides);
((Phoenix_dactylifera	((Pseudophoenix_vinifera	((((Reinhardtia_simplex	(Reinhardtia_latisecta	Reinhardtia_paiewonskiana))	((Manicaria_saccifera	Chamaedorea_seifrizii)	((Oenocarpus_bataua	Oenocarpus_minor)	((Hydriastele_microspadix	Kentiopsis_piersoniorum)	((Heterospathe_cagayanensis	Veitchia_spiralis)	((Dypsis_decaryi	Prestoea_acuminata)	(Burretiokentia_grandiflora	Dictyosperma_album)))))))	(Nypa_fruticans	(Bactris_major	(Attalea_speciosa	(Elaeis_guineensis	Elaeis_oleifera)))))	((Pelagodoxa_henryana	(Sabal_domingensis	Serenoa_repens))	((Podococcus_barteri	Orania_palindan)	Sclerosperma_profizianum))))	Roystonea_regia))	Calamus_caryotoides);
((Phoenix_dactylifera	(((Oenocarpus_bataua	Oenocarpus_minor)	((Hydriastele_microspadix	Kentiopsis_piersoniorum)	((Heterospathe_cagayanensis	Veitchia_spiralis)	(Burretiokentia_grandiflora	((Dypsis_decaryi	Prestoea_acuminata)	Dictyosperma_album)))))	((((Pelagodoxa_henryana	Serenoa_repens)	((Podococcus_barteri	Orania_palindan)	Sclerosperma_profizianum))	((Nypa_fruticans	Pseudophoenix_vinifera)	(Roystonea_regia	(Bactris_major	(Attalea_speciosa	(Elaeis_guineensis	Elaeis_oleifera))))))	((Sabal_domingensis	Manicaria_saccifera)	(Chamaedorea_seifrizii	(Reinhardtia_simplex	(Reinhardtia_latisecta	Reinhardtia_paiewonskiana)))))))	Calamus_caryotoides);
((Phoenix_dactylifera	(Roystonea_regia	(((Pseudophoenix_vinifera	(Bactris_major	(Attalea_speciosa	(Elaeis_guineensis	Elaeis_oleifera))))	Burretiokentia_grandiflora)	((((Manicaria_saccifera	Chamaedorea_seifrizii)	(((Sabal_domingensis	Serenoa_repens)	(((Pelagodoxa_henryana	Podococcus_barteri)	Orania_palindan)	Sclerosperma_profizianum))	(Reinhardtia_simplex	(Reinhardtia_latisecta	Reinhardtia_paiewonskiana))))	((Oenocarpus_bataua	Oenocarpus_minor)	(((Hydriastele_microspadix	Kentiopsis_piersoniorum)	((Dypsis_decaryi	Heterospathe_cagayanensis)	Veitchia_spiralis))	(Prestoea_acuminata	Dictyosperma_album))))	Nypa_fruticans))))	Calamus_caryotoides);
((Phoenix_dactylifera	(Roystonea_regia	(Pseudophoenix_vinifera	(((((Reinhardtia_simplex	(Reinhardtia_latisecta	Reinhardtia_paiewonskiana))	((Manicaria_saccifera	Chamaedorea_seifrizii)	((Sabal_domingensis	Serenoa_repens)	((Podococcus_barteri	Orania_palindan)	Sclerosperma_profizianum))))	((Oenocarpus_bataua	Oenocarpus_minor)	(((Prestoea_acuminata	((Veitchia_spiralis	Dypsis_decaryi)	(Burretiokentia_grandiflora	Dictyosperma_album)))	Heterospathe_cagayanensis)	(Hydriastele_microspadix	Kentiopsis_piersoniorum))))	Nypa_fruticans)	(Pelagodoxa_henryana	(Bactris_major	(Attalea_speciosa	(Elaeis_guineensis	Elaeis_oleifera))))))))	Calamus_caryotoides);
((Phoenix_dactylifera	((Nypa_fruticans	(((((Pelagodoxa_henryana	Serenoa_repens)	(Podococcus_barteri	(Orania_palindan	Sclerosperma_profizianum)))	((Burretiokentia_grandiflora	((Reinhardtia_latisecta	(Reinhardtia_paiewonskiana	Reinhardtia_simplex))	(Manicaria_saccifera	Chamaedorea_seifrizii)))	((Oenocarpus_bataua	Oenocarpus_minor)	((((Prestoea_acuminata	Dypsis_decaryi)	Dictyosperma_album)	(Veitchia_spiralis	Heterospathe_cagayanensis))	(Hydriastele_microspadix	Kentiopsis_piersoniorum)))))	(Roystonea_regia	(Bactris_major	(Attalea_speciosa	(Elaeis_guineensis	Elaeis_oleifera)))))	Pseudophoenix_vinifera))	Sabal_domingensis))	Calamus_caryotoides);
((Phoenix_dactylifera	((Roystonea_regia	(Bactris_major	(Attalea_speciosa	(Elaeis_guineensis	Elaeis_oleifera))))	((Pseudophoenix_vinifera	Nypa_fruticans)	(((Oenocarpus_bataua	Oenocarpus_minor)	((((Heterospathe_cagayanensis	(Hydriastele_microspadix	Kentiopsis_piersoniorum))	((Veitchia_spiralis	Prestoea_acuminata)	Dypsis_decaryi))	Dictyosperma_album)	Burretiokentia_grandiflora))	(Manicaria_saccifera	((Reinhardtia_simplex	(Reinhardtia_latisecta	Reinhardtia_paiewonskiana))	(((Pelagodoxa_henryana	(Sabal_domingensis	Serenoa_repens))	(Podococcus_barteri	(Orania_palindan	Sclerosperma_profizianum)))	Chamaedorea_seifrizii)))))))	Calamus_caryotoides);
((Phoenix_dactylifera	(Pseudophoenix_vinifera	((Manicaria_saccifera	Chamaedorea_seifrizii)	(((Sabal_domingensis	Roystonea_regia)	(Bactris_major	(Pelagodoxa_henryana	((Elaeis_guineensis	Elaeis_oleifera)	Attalea_speciosa))))	((((Serenoa_repens	(Podococcus_barteri	(Orania_palindan	Sclerosperma_profizianum)))	(Reinhardtia_simplex	(Reinhardtia_latisecta	Reinhardtia_paiewonskiana)))	Nypa_fruticans)	((Oenocarpus_bataua	Oenocarpus_minor)	(((Heterospathe_cagayanensis	(Hydriastele_microspadix	Kentiopsis_piersoniorum))	((Veitchia_spiralis	Prestoea_acuminata)	Dypsis_decaryi))	(Burretiokentia_grandiflora	Dictyosperma_album))))))))	Calamus_caryotoides);
((Phoenix_dactylifera	((Nypa_fruticans	Pseudophoenix_vinifera)	(((Serenoa_repens	(Pelagodoxa_henryana	(Podococcus_barteri	(Orania_palindan	Sclerosperma_profizianum))))	(((Oenocarpus_bataua	Oenocarpus_minor)	(((Veitchia_spiralis	(((Hydriastele_microspadix	Kentiopsis_piersoniorum)	Heterospathe_cagayanensis)	Dypsis_decaryi))	(Prestoea_acuminata	Dictyosperma_album))	Burretiokentia_grandiflora))	(Manicaria_saccifera	Chamaedorea_seifrizii)))	((Sabal_domingensis	Roystonea_regia)	((Bactris_major	((Elaeis_guineensis	Elaeis_oleifera)	Attalea_speciosa))	(Reinhardtia_simplex	(Reinhardtia_latisecta	Reinhardtia_paiewonskiana)))))))	Calamus_caryotoides);
((((((Burretiokentia_grandiflora	Dictyosperma_album)	((Kentiopsis_piersoniorum	(Prestoea_acuminata	Hydriastele_microspadix))	((Dypsis_decaryi	Heterospathe_cagayanensis)	Veitchia_spiralis)))	(Oenocarpus_bataua	Oenocarpus_minor))	(((((Manicaria_saccifera	((Bactris_major	((Elaeis_guineensis	Elaeis_oleifera)	Attalea_speciosa))	(Sabal_domingensis	Roystonea_regia)))	Nypa_fruticans)	(Reinhardtia_simplex	(Reinhardtia_paiewonskiana	Reinhardtia_latisecta)))	(Chamaedorea_seifrizii	(Serenoa_repens	(Pelagodoxa_henryana	(Podococcus_barteri	(Orania_palindan	Sclerosperma_profizianum))))))	Pseudophoenix_vinifera))	Phoenix_dactylifera)	Calamus_caryotoides);
((((Roystonea_regia	(((((Manicaria_saccifera	Chamaedorea_seifrizii)	((Podococcus_barteri	(Orania_palindan	Sclerosperma_profizianum))	(Serenoa_repens	Pelagodoxa_henryana)))	(Nypa_fruticans	(((Dictyosperma_album	((Kentiopsis_piersoniorum	((Dypsis_decaryi	Prestoea_acuminata)	Hydriastele_microspadix))	(Heterospathe_cagayanensis	Veitchia_spiralis)))	Burretiokentia_grandiflora)	(Oenocarpus_bataua	Oenocarpus_minor))))	((Bactris_major	((Elaeis_guineensis	Elaeis_oleifera)	Attalea_speciosa))	(Reinhardtia_simplex	(Reinhardtia_paiewonskiana	Reinhardtia_latisecta))))	Pseudophoenix_vinifera))	Sabal_domingensis)	Phoenix_dactylifera)	Calamus_caryotoides);
((((Podococcus_barteri	(Orania_palindan	Sclerosperma_profizianum))	((Serenoa_repens	Pelagodoxa_henryana)	(((((Roystonea_regia	(Bactris_major	((Elaeis_guineensis	Elaeis_oleifera)	Attalea_speciosa)))	(((((Burretiokentia_grandiflora	Dictyosperma_album)	((Dypsis_decaryi	(Heterospathe_cagayanensis	Veitchia_spiralis))	(Hydriastele_microspadix	Kentiopsis_piersoniorum)))	Prestoea_acuminata)	(Oenocarpus_bataua	Oenocarpus_minor))	(Nypa_fruticans	Pseudophoenix_vinifera)))	Sabal_domingensis)	(Reinhardtia_simplex	(Reinhardtia_paiewonskiana	Reinhardtia_latisecta)))	(Manicaria_saccifera	Chamaedorea_seifrizii))))	Phoenix_dactylifera)	Calamus_caryotoides);
(((Pseudophoenix_vinifera	(Chamaedorea_seifrizii	((Roystonea_regia	((Elaeis_guineensis	Elaeis_oleifera)	(Attalea_speciosa	Bactris_major)))	((Manicaria_saccifera	(((Podococcus_barteri	(Orania_palindan	Sclerosperma_profizianum))	((Sabal_domingensis	Serenoa_repens)	Pelagodoxa_henryana))	(Reinhardtia_simplex	(Reinhardtia_paiewonskiana	Reinhardtia_latisecta))))	((Nypa_fruticans	(((Dypsis_decaryi	(Heterospathe_cagayanensis	Veitchia_spiralis))	(Prestoea_acuminata	(Hydriastele_microspadix	Kentiopsis_piersoniorum)))	(Burretiokentia_grandiflora	Dictyosperma_album)))	(Oenocarpus_bataua	Oenocarpus_minor))))))	Phoenix_dactylifera)	Calamus_caryotoides);
((((Roystonea_regia	((Bactris_major	((Elaeis_guineensis	(Pelagodoxa_henryana	Elaeis_oleifera))	Attalea_speciosa))	(((((((Veitchia_spiralis	((Heterospathe_cagayanensis	(Hydriastele_microspadix	Kentiopsis_piersoniorum))	(Dypsis_decaryi	Prestoea_acuminata)))	Dictyosperma_album)	Burretiokentia_grandiflora)	(Oenocarpus_bataua	Oenocarpus_minor))	((Manicaria_saccifera	Chamaedorea_seifrizii)	(Reinhardtia_simplex	(Reinhardtia_paiewonskiana	Reinhardtia_latisecta))))	(Nypa_fruticans	Pseudophoenix_vinifera))	(((Orania_palindan	Sclerosperma_profizianum)	Podococcus_barteri)	Serenoa_repens))))	Sabal_domingensis)	Phoenix_dactylifera)	Calamus_caryotoides);
(((Roystonea_regia	((Bactris_major	((Elaeis_guineensis	Elaeis_oleifera)	Attalea_speciosa))	((Phoenix_dactylifera	Pseudophoenix_vinifera)	((Nypa_fruticans	(((Orania_palindan	Sclerosperma_profizianum)	Podococcus_barteri)	(Pelagodoxa_henryana	Serenoa_repens)))	((((Hydriastele_microspadix	((Burretiokentia_grandiflora	(Prestoea_acuminata	Dictyosperma_album))	(((Veitchia_spiralis	Heterospathe_cagayanensis)	Dypsis_decaryi)	Kentiopsis_piersoniorum)))	(Oenocarpus_bataua	Oenocarpus_minor))	(Manicaria_saccifera	Chamaedorea_seifrizii))	(Reinhardtia_simplex	(Reinhardtia_paiewonskiana	Reinhardtia_latisecta)))))))	Sabal_domingensis)	Calamus_caryotoides);
((Phoenix_dactylifera	(((((Manicaria_saccifera	((((Orania_palindan	Sclerosperma_profizianum)	Podococcus_barteri)	(Pelagodoxa_henryana	Serenoa_repens))	Chamaedorea_seifrizii))	((Reinhardtia_simplex	(Reinhardtia_paiewonskiana	Reinhardtia_latisecta))	((Sabal_domingensis	Roystonea_regia)	(Bactris_major	((Elaeis_guineensis	Elaeis_oleifera)	Attalea_speciosa)))))	(((Dictyosperma_album	Burretiokentia_grandiflora)	(((Veitchia_spiralis	Heterospathe_cagayanensis)	Dypsis_decaryi)	(Prestoea_acuminata	(Hydriastele_microspadix	Kentiopsis_piersoniorum))))	(Oenocarpus_bataua	Oenocarpus_minor)))	Pseudophoenix_vinifera)	Nypa_fruticans))	Calamus_caryotoides);
((Phoenix_dactylifera	((((((Pelagodoxa_henryana	((Sabal_domingensis	Serenoa_repens)	((Orania_palindan	Sclerosperma_profizianum)	Podococcus_barteri)))	(Chamaedorea_seifrizii	Manicaria_saccifera))	((Reinhardtia_simplex	(Reinhardtia_paiewonskiana	Reinhardtia_latisecta))	(Roystonea_regia	(Bactris_major	((Elaeis_guineensis	Elaeis_oleifera)	Attalea_speciosa)))))	((Dictyosperma_album	(Burretiokentia_grandiflora	((Veitchia_spiralis	Heterospathe_cagayanensis)	((Dypsis_decaryi	Prestoea_acuminata)	(Hydriastele_microspadix	Kentiopsis_piersoniorum)))))	(Oenocarpus_bataua	Oenocarpus_minor)))	Nypa_fruticans)	Pseudophoenix_vinifera))	Calamus_caryotoides);
((Phoenix_dactylifera	((((Nypa_fruticans	(Pelagodoxa_henryana	((Sabal_domingensis	Serenoa_repens)	((Orania_palindan	Sclerosperma_profizianum)	Podococcus_barteri))))	(((Chamaedorea_seifrizii	Manicaria_saccifera)	((Reinhardtia_simplex	(Reinhardtia_paiewonskiana	Reinhardtia_latisecta))	(Oenocarpus_bataua	Oenocarpus_minor)))	((Burretiokentia_grandiflora	Dictyosperma_album)	(((Hydriastele_microspadix	((Veitchia_spiralis	Heterospathe_cagayanensis)	Dypsis_decaryi))	Kentiopsis_piersoniorum)	Prestoea_acuminata))))	(Pseudophoenix_vinifera	((Elaeis_guineensis	Elaeis_oleifera)	(Attalea_speciosa	Bactris_major))))	Roystonea_regia))	Calamus_caryotoides);
((Phoenix_dactylifera	(((Sabal_domingensis	Serenoa_repens)	Roystonea_regia)	(((((Reinhardtia_simplex	(Reinhardtia_paiewonskiana	Reinhardtia_latisecta))	(((((Burretiokentia_grandiflora	Dictyosperma_album)	(((Veitchia_spiralis	Heterospathe_cagayanensis)	Dypsis_decaryi)	(Kentiopsis_piersoniorum	Hydriastele_microspadix)))	Prestoea_acuminata)	(Oenocarpus_bataua	Oenocarpus_minor))	((Chamaedorea_seifrizii	Manicaria_saccifera)	((Orania_palindan	Sclerosperma_profizianum)	Podococcus_barteri))))	(Pelagodoxa_henryana	(Bactris_major	((Elaeis_guineensis	Elaeis_oleifera)	Attalea_speciosa))))	Nypa_fruticans)	Pseudophoenix_vinifera)))	Calamus_caryotoides);
(((((((((((Heterospathe_cagayanensis	(Veitchia_spiralis	Dypsis_decaryi))	Dictyosperma_album)	Burretiokentia_grandiflora)	(Prestoea_acuminata	(Kentiopsis_piersoniorum	Hydriastele_microspadix)))	(Oenocarpus_minor	Oenocarpus_bataua))	((Phoenix_dactylifera	Nypa_fruticans)	Pseudophoenix_vinifera))	(((Reinhardtia_simplex	(Reinhardtia_paiewonskiana	Reinhardtia_latisecta))	((Podococcus_barteri	(Orania_palindan	Sclerosperma_profizianum))	(Serenoa_repens	Pelagodoxa_henryana)))	(Chamaedorea_seifrizii	Manicaria_saccifera)))	(Bactris_major	(Attalea_speciosa	(Elaeis_oleifera	Elaeis_guineensis))))	Sabal_domingensis)	Roystonea_regia)	Calamus_caryotoides);
((Phoenix_dactylifera	(Roystonea_regia	((Nypa_fruticans	(((Sabal_domingensis	(Chamaedorea_seifrizii	Manicaria_saccifera))	((((Hydriastele_microspadix	Kentiopsis_piersoniorum)	((Veitchia_spiralis	Dypsis_decaryi)	Heterospathe_cagayanensis))	((Prestoea_acuminata	Dictyosperma_album)	Burretiokentia_grandiflora))	(Oenocarpus_minor	Oenocarpus_bataua)))	((Reinhardtia_simplex	(Reinhardtia_paiewonskiana	Reinhardtia_latisecta))	((Podococcus_barteri	(Orania_palindan	Sclerosperma_profizianum))	(Serenoa_repens	Pelagodoxa_henryana)))))	(Pseudophoenix_vinifera	(Bactris_major	(Attalea_speciosa	(Elaeis_oleifera	Elaeis_guineensis)))))))	Calamus_caryotoides);
(((Roystonea_regia	((Elaeis_oleifera	Elaeis_guineensis)	(Bactris_major	Attalea_speciosa)))	((((Phoenix_dactylifera	(Orania_palindan	Sclerosperma_profizianum))	Podococcus_barteri)	((Sabal_domingensis	Serenoa_repens)	Pelagodoxa_henryana))	((Pseudophoenix_vinifera	Nypa_fruticans)	(((Chamaedorea_seifrizii	Manicaria_saccifera)	(((Burretiokentia_grandiflora	(Dictyosperma_album	((Hydriastele_microspadix	Kentiopsis_piersoniorum)	((Veitchia_spiralis	Dypsis_decaryi)	Heterospathe_cagayanensis))))	Prestoea_acuminata)	(Oenocarpus_minor	Oenocarpus_bataua)))	(Reinhardtia_simplex	(Reinhardtia_paiewonskiana	Reinhardtia_latisecta))))))	Calamus_caryotoides);
((((Pseudophoenix_vinifera	(Roystonea_regia	(((Elaeis_oleifera	Elaeis_guineensis)	Attalea_speciosa)	Bactris_major)))	((((Chamaedorea_seifrizii	Manicaria_saccifera)	((Sabal_domingensis	Serenoa_repens)	(Pelagodoxa_henryana	((Orania_palindan	Sclerosperma_profizianum)	Podococcus_barteri))))	(Nypa_fruticans	((((((Hydriastele_microspadix	Kentiopsis_piersoniorum)	(Veitchia_spiralis	(Dypsis_decaryi	Heterospathe_cagayanensis)))	Prestoea_acuminata)	Burretiokentia_grandiflora)	Dictyosperma_album)	(Oenocarpus_minor	Oenocarpus_bataua))))	(Reinhardtia_simplex	(Reinhardtia_paiewonskiana	Reinhardtia_latisecta))))	Phoenix_dactylifera)	Calamus_caryotoides);
((((((((Reinhardtia_simplex	(Reinhardtia_paiewonskiana	Reinhardtia_latisecta))	Nypa_fruticans)	(((((Burretiokentia_grandiflora	((Hydriastele_microspadix	Kentiopsis_piersoniorum)	(Veitchia_spiralis	(Dypsis_decaryi	Heterospathe_cagayanensis))))	(Dictyosperma_album	Prestoea_acuminata))	(Oenocarpus_minor	Oenocarpus_bataua))	(Chamaedorea_seifrizii	Manicaria_saccifera))	(((Orania_palindan	Sclerosperma_profizianum)	Podococcus_barteri)	(Serenoa_repens	Pelagodoxa_henryana))))	Sabal_domingensis)	(Pseudophoenix_vinifera	(((Elaeis_oleifera	Elaeis_guineensis)	Attalea_speciosa)	Bactris_major)))	Roystonea_regia)	Phoenix_dactylifera)	Calamus_caryotoides);
((((((Pseudophoenix_vinifera	((Elaeis_oleifera	Elaeis_guineensis)	(Attalea_speciosa	Bactris_major)))	Roystonea_regia)	(Nypa_fruticans	(((Manicaria_saccifera	Chamaedorea_seifrizii)	((Reinhardtia_simplex	(Reinhardtia_paiewonskiana	Reinhardtia_latisecta))	(((Orania_palindan	Sclerosperma_profizianum)	Podococcus_barteri)	(Serenoa_repens	Pelagodoxa_henryana))))	((((Burretiokentia_grandiflora	Dictyosperma_album)	((Hydriastele_microspadix	Kentiopsis_piersoniorum)	(Veitchia_spiralis	(Dypsis_decaryi	Heterospathe_cagayanensis))))	Prestoea_acuminata)	(Oenocarpus_minor	Oenocarpus_bataua)))))	Sabal_domingensis)	Phoenix_dactylifera)	Calamus_caryotoides);
(((Phoenix_dactylifera	(Chamaedorea_seifrizii	Roystonea_regia))	(((((Reinhardtia_simplex	(Reinhardtia_paiewonskiana	Reinhardtia_latisecta))	((Sabal_domingensis	Serenoa_repens)	(Pelagodoxa_henryana	((Orania_palindan	Sclerosperma_profizianum)	Podococcus_barteri))))	(((((Dypsis_decaryi	Prestoea_acuminata)	(Hydriastele_microspadix	Kentiopsis_piersoniorum))	((Dictyosperma_album	Burretiokentia_grandiflora)	(Veitchia_spiralis	Heterospathe_cagayanensis)))	(Oenocarpus_minor	Oenocarpus_bataua))	(Nypa_fruticans	Pseudophoenix_vinifera)))	Manicaria_saccifera)	((Elaeis_oleifera	Elaeis_guineensis)	(Attalea_speciosa	Bactris_major))))	Calamus_caryotoides);
((((((((Sabal_domingensis	Serenoa_repens)	(Pelagodoxa_henryana	((Orania_palindan	Sclerosperma_profizianum)	Podococcus_barteri)))	Pseudophoenix_vinifera)	((((Kentiopsis_piersoniorum	(Prestoea_acuminata	Hydriastele_microspadix))	(Heterospathe_cagayanensis	(Dypsis_decaryi	Veitchia_spiralis)))	(Burretiokentia_grandiflora	Dictyosperma_album))	((Chamaedorea_seifrizii	Manicaria_saccifera)	(Oenocarpus_minor	Oenocarpus_bataua))))	((Nypa_fruticans	(Reinhardtia_simplex	(Reinhardtia_paiewonskiana	Reinhardtia_latisecta)))	((Elaeis_oleifera	Elaeis_guineensis)	(Attalea_speciosa	Bactris_major))))	Roystonea_regia)	Phoenix_dactylifera)	Calamus_caryotoides);
(((Pseudophoenix_vinifera	((((((Kentiopsis_piersoniorum	Hydriastele_microspadix)	(Heterospathe_cagayanensis	(Dypsis_decaryi	Veitchia_spiralis)))	(Prestoea_acuminata	Dictyosperma_album))	Burretiokentia_grandiflora)	(Oenocarpus_minor	Oenocarpus_bataua))	(((Chamaedorea_seifrizii	(((Orania_palindan	Sclerosperma_profizianum)	Podococcus_barteri)	(Serenoa_repens	Pelagodoxa_henryana)))	((Nypa_fruticans	(Reinhardtia_simplex	(Reinhardtia_paiewonskiana	Reinhardtia_latisecta)))	(Roystonea_regia	(Bactris_major	((Elaeis_oleifera	Elaeis_guineensis)	Attalea_speciosa)))))	(Sabal_domingensis	Manicaria_saccifera))))	Phoenix_dactylifera)	Calamus_caryotoides);
(((Roystonea_regia	((Pseudophoenix_vinifera	(Bactris_major	((Elaeis_oleifera	Elaeis_guineensis)	Attalea_speciosa)))	(((Chamaedorea_seifrizii	((Reinhardtia_simplex	(Reinhardtia_paiewonskiana	Reinhardtia_latisecta))	(((Orania_palindan	Sclerosperma_profizianum)	Podococcus_barteri)	(Serenoa_repens	Pelagodoxa_henryana))))	((((Kentiopsis_piersoniorum	(Heterospathe_cagayanensis	(Dypsis_decaryi	Veitchia_spiralis)))	(Prestoea_acuminata	(Hydriastele_microspadix	Dictyosperma_album)))	Burretiokentia_grandiflora)	(Oenocarpus_minor	Oenocarpus_bataua)))	(Sabal_domingensis	Manicaria_saccifera))))	(Nypa_fruticans	Phoenix_dactylifera))	Calamus_caryotoides);
((Phoenix_dactylifera	(((Nypa_fruticans	Pseudophoenix_vinifera)	(((((Hydriastele_microspadix	Kentiopsis_piersoniorum)	(Veitchia_spiralis	(Heterospathe_cagayanensis	Dypsis_decaryi)))	(Dictyosperma_album	Burretiokentia_grandiflora))	(((Bactris_major	(Attalea_speciosa	(Elaeis_guineensis	Elaeis_oleifera)))	Roystonea_regia)	(((Reinhardtia_simplex	(Reinhardtia_paiewonskiana	Reinhardtia_latisecta))	((Pelagodoxa_henryana	Serenoa_repens)	(Podococcus_barteri	(Sclerosperma_profizianum	Orania_palindan))))	(Manicaria_saccifera	Chamaedorea_seifrizii))))	(Oenocarpus_bataua	(Prestoea_acuminata	Oenocarpus_minor))))	Sabal_domingensis))	Calamus_caryotoides);
((Phoenix_dactylifera	(Roystonea_regia	(((Pseudophoenix_vinifera	Nypa_fruticans)	((Manicaria_saccifera	(Sabal_domingensis	(((Reinhardtia_simplex	(Reinhardtia_paiewonskiana	Reinhardtia_latisecta))	Chamaedorea_seifrizii)	(((Burretiokentia_grandiflora	(((Hydriastele_microspadix	Prestoea_acuminata)	Kentiopsis_piersoniorum)	(Veitchia_spiralis	(Heterospathe_cagayanensis	Dypsis_decaryi))))	Dictyosperma_album)	(Oenocarpus_bataua	Oenocarpus_minor)))))	((Pelagodoxa_henryana	Serenoa_repens)	(Podococcus_barteri	(Sclerosperma_profizianum	Orania_palindan)))))	(Bactris_major	(Attalea_speciosa	(Elaeis_guineensis	Elaeis_oleifera))))))	Calamus_caryotoides);
((Phoenix_dactylifera	(Pseudophoenix_vinifera	((((Prestoea_acuminata	(((Burretiokentia_grandiflora	Dictyosperma_album)	(Dypsis_decaryi	(Veitchia_spiralis	Heterospathe_cagayanensis)))	(Hydriastele_microspadix	Kentiopsis_piersoniorum)))	(Oenocarpus_bataua	Oenocarpus_minor))	(((Reinhardtia_simplex	(Reinhardtia_paiewonskiana	Reinhardtia_latisecta))	(Roystonea_regia	(Bactris_major	(Attalea_speciosa	(Elaeis_guineensis	Elaeis_oleifera)))))	((Manicaria_saccifera	Chamaedorea_seifrizii)	((Pelagodoxa_henryana	(Sabal_domingensis	Serenoa_repens))	(Podococcus_barteri	(Sclerosperma_profizianum	Orania_palindan))))))	Nypa_fruticans)))	Calamus_caryotoides);
((Phoenix_dactylifera	(Roystonea_regia	((Pseudophoenix_vinifera	((((((Kentiopsis_piersoniorum	(Veitchia_spiralis	(Heterospathe_cagayanensis	(Prestoea_acuminata	Dypsis_decaryi))))	Hydriastele_microspadix)	(Burretiokentia_grandiflora	Dictyosperma_album))	(Oenocarpus_bataua	Oenocarpus_minor))	(((Sabal_domingensis	Serenoa_repens)	((Podococcus_barteri	(Sclerosperma_profizianum	Orania_palindan))	Pelagodoxa_henryana))	((Reinhardtia_simplex	(Reinhardtia_paiewonskiana	Reinhardtia_latisecta))	(Manicaria_saccifera	Chamaedorea_seifrizii))))	Nypa_fruticans))	((Elaeis_guineensis	Elaeis_oleifera)	(Bactris_major	Attalea_speciosa)))))	Calamus_caryotoides);
((Phoenix_dactylifera	(Roystonea_regia	((Pseudophoenix_vinifera	(Nypa_fruticans	((Serenoa_repens	((Podococcus_barteri	(Sclerosperma_profizianum	Orania_palindan))	Pelagodoxa_henryana))	(((((Prestoea_acuminata	(Hydriastele_microspadix	Kentiopsis_piersoniorum))	((Veitchia_spiralis	Heterospathe_cagayanensis)	Dypsis_decaryi))	(Burretiokentia_grandiflora	Dictyosperma_album))	(Oenocarpus_bataua	Oenocarpus_minor))	((Manicaria_saccifera	Sabal_domingensis)	((Reinhardtia_simplex	(Reinhardtia_paiewonskiana	Reinhardtia_latisecta))	Chamaedorea_seifrizii))))))	((Elaeis_guineensis	Elaeis_oleifera)	(Bactris_major	Attalea_speciosa)))))	Calamus_caryotoides);
((((Roystonea_regia	(Bactris_major	(Attalea_speciosa	(Elaeis_guineensis	Elaeis_oleifera))))	((Oenocarpus_bataua	Oenocarpus_minor)	(Manicaria_saccifera	(((Serenoa_repens	((Reinhardtia_simplex	(Reinhardtia_paiewonskiana	Reinhardtia_latisecta))	((Podococcus_barteri	(Sclerosperma_profizianum	Orania_palindan))	Chamaedorea_seifrizii)))	(Pseudophoenix_vinifera	(Phoenix_dactylifera	Nypa_fruticans)))	(Pelagodoxa_henryana	(((Prestoea_acuminata	(Hydriastele_microspadix	Kentiopsis_piersoniorum))	((Veitchia_spiralis	Heterospathe_cagayanensis)	Dypsis_decaryi))	(Burretiokentia_grandiflora	Dictyosperma_album)))))))	Sabal_domingensis)	Calamus_caryotoides);
(((Serenoa_repens	(Nypa_fruticans	(Pseudophoenix_vinifera	((((Burretiokentia_grandiflora	((Hydriastele_microspadix	Kentiopsis_piersoniorum)	((Dypsis_decaryi	Heterospathe_cagayanensis)	Veitchia_spiralis)))	Dictyosperma_album)	(Oenocarpus_bataua	(Prestoea_acuminata	Oenocarpus_minor)))	(((Pelagodoxa_henryana	(Podococcus_barteri	(Sclerosperma_profizianum	Orania_palindan)))	(Roystonea_regia	((Reinhardtia_simplex	(Reinhardtia_paiewonskiana	Reinhardtia_latisecta))	(Bactris_major	(Attalea_speciosa	(Elaeis_guineensis	Elaeis_oleifera))))))	(Sabal_domingensis	(Manicaria_saccifera	Chamaedorea_seifrizii)))))))	Phoenix_dactylifera)	Calamus_caryotoides);
((((Nypa_fruticans	(((((Chamaedorea_seifrizii	(((((Hydriastele_microspadix	Kentiopsis_piersoniorum)	(Heterospathe_cagayanensis	(Prestoea_acuminata	(Dypsis_decaryi	Veitchia_spiralis))))	Dictyosperma_album)	Burretiokentia_grandiflora)	(Oenocarpus_bataua	Oenocarpus_minor)))	(Reinhardtia_simplex	(Reinhardtia_paiewonskiana	Reinhardtia_latisecta)))	(((Podococcus_barteri	(Sclerosperma_profizianum	Orania_palindan))	Pelagodoxa_henryana)	(Roystonea_regia	(Sabal_domingensis	Serenoa_repens))))	Manicaria_saccifera)	(Bactris_major	(Attalea_speciosa	(Elaeis_guineensis	Elaeis_oleifera)))))	Pseudophoenix_vinifera)	Phoenix_dactylifera)	Calamus_caryotoides);
(((((((((Nypa_fruticans	(Reinhardtia_simplex	(Reinhardtia_paiewonskiana	Reinhardtia_latisecta)))	((Podococcus_barteri	(Sclerosperma_profizianum	Orania_palindan))	(Pelagodoxa_henryana	Serenoa_repens)))	((Oenocarpus_bataua	Oenocarpus_minor)	(((Hydriastele_microspadix	Kentiopsis_piersoniorum)	(Heterospathe_cagayanensis	(Dypsis_decaryi	Veitchia_spiralis)))	((Prestoea_acuminata	Dictyosperma_album)	Burretiokentia_grandiflora))))	Manicaria_saccifera)	Chamaedorea_seifrizii)	(Pseudophoenix_vinifera	((Bactris_major	(Attalea_speciosa	(Elaeis_guineensis	Elaeis_oleifera)))	Roystonea_regia)))	Sabal_domingensis)	Phoenix_dactylifera)	Calamus_caryotoides);
((Phoenix_dactylifera	(Roystonea_regia	((((((Bactris_major	(Attalea_speciosa	(Elaeis_guineensis	Elaeis_oleifera)))	(Nypa_fruticans	(Reinhardtia_simplex	(Reinhardtia_paiewonskiana	Reinhardtia_latisecta))))	(((Oenocarpus_bataua	Oenocarpus_minor)	((Prestoea_acuminata	(Kentiopsis_piersoniorum	((Hydriastele_microspadix	Heterospathe_cagayanensis)	(Dypsis_decaryi	Veitchia_spiralis))))	(Dictyosperma_album	Burretiokentia_grandiflora)))	(Chamaedorea_seifrizii	Manicaria_saccifera)))	((Podococcus_barteri	(Sclerosperma_profizianum	Orania_palindan))	(Pelagodoxa_henryana	Serenoa_repens)))	Sabal_domingensis)	Pseudophoenix_vinifera)))	Calamus_caryotoides);
((Phoenix_dactylifera	(Pseudophoenix_vinifera	(((Roystonea_regia	((Attalea_speciosa	(Elaeis_guineensis	Elaeis_oleifera))	Bactris_major))	((Nypa_fruticans	((Sabal_domingensis	Serenoa_repens)	(Pelagodoxa_henryana	(Podococcus_barteri	(Sclerosperma_profizianum	Orania_palindan)))))	(((Oenocarpus_bataua	Oenocarpus_minor)	(Dictyosperma_album	(Burretiokentia_grandiflora	((Prestoea_acuminata	(Hydriastele_microspadix	Kentiopsis_piersoniorum))	(Dypsis_decaryi	(Veitchia_spiralis	Heterospathe_cagayanensis))))))	((Reinhardtia_latisecta	Reinhardtia_paiewonskiana)	Reinhardtia_simplex))))	(Manicaria_saccifera	Chamaedorea_seifrizii))))	Calamus_caryotoides);
((Phoenix_dactylifera	((Roystonea_regia	(Pseudophoenix_vinifera	((Attalea_speciosa	(Elaeis_guineensis	Elaeis_oleifera))	Bactris_major)))	((Nypa_fruticans	((Sabal_domingensis	Serenoa_repens)	(Podococcus_barteri	(Sclerosperma_profizianum	Orania_palindan))))	((Burretiokentia_grandiflora	((Manicaria_saccifera	Chamaedorea_seifrizii)	((Oenocarpus_bataua	Oenocarpus_minor)	(Pelagodoxa_henryana	((Dictyosperma_album	(((Dypsis_decaryi	Veitchia_spiralis)	Heterospathe_cagayanensis)	(Hydriastele_microspadix	Kentiopsis_piersoniorum)))	Prestoea_acuminata)))))	((Reinhardtia_latisecta	Reinhardtia_paiewonskiana)	Reinhardtia_simplex)))))	Calamus_caryotoides);
((Phoenix_dactylifera	((((((Pelagodoxa_henryana	(Sabal_domingensis	Serenoa_repens))	(Podococcus_barteri	(Sclerosperma_profizianum	Orania_palindan)))	(Nypa_fruticans	((Reinhardtia_latisecta	Reinhardtia_paiewonskiana)	Reinhardtia_simplex)))	((Oenocarpus_bataua	Oenocarpus_minor)	(((Burretiokentia_grandiflora	Dictyosperma_album)	(((Dypsis_decaryi	Veitchia_spiralis)	Heterospathe_cagayanensis)	(Hydriastele_microspadix	Kentiopsis_piersoniorum)))	Prestoea_acuminata)))	(Pseudophoenix_vinifera	(Manicaria_saccifera	Chamaedorea_seifrizii)))	(Roystonea_regia	((Elaeis_guineensis	Elaeis_oleifera)	(Bactris_major	Attalea_speciosa)))))	Calamus_caryotoides);
((Phoenix_dactylifera	(((Oenocarpus_bataua	Oenocarpus_minor)	(((Burretiokentia_grandiflora	Dictyosperma_album)	(((Dypsis_decaryi	Veitchia_spiralis)	Heterospathe_cagayanensis)	(Hydriastele_microspadix	Kentiopsis_piersoniorum)))	Prestoea_acuminata))	((Nypa_fruticans	Pseudophoenix_vinifera)	((((Pelagodoxa_henryana	Serenoa_repens)	(Sclerosperma_profizianum	(Orania_palindan	Podococcus_barteri)))	Chamaedorea_seifrizii)	((Roystonea_regia	(Bactris_major	(Attalea_speciosa	(Elaeis_guineensis	Elaeis_oleifera))))	((Reinhardtia_latisecta	Reinhardtia_paiewonskiana)	((Sabal_domingensis	Manicaria_saccifera)	Reinhardtia_simplex)))))))	Calamus_caryotoides);
((Phoenix_dactylifera	((Pseudophoenix_vinifera	((((Manicaria_saccifera	Chamaedorea_seifrizii)	(((Reinhardtia_latisecta	Reinhardtia_paiewonskiana)	Reinhardtia_simplex)	(((((Serenoa_repens	(Podococcus_barteri	(Sclerosperma_profizianum	Orania_palindan)))	Pelagodoxa_henryana)	Roystonea_regia)	Nypa_fruticans)	(Bactris_major	(Attalea_speciosa	(Elaeis_guineensis	Elaeis_oleifera))))))	Burretiokentia_grandiflora)	((Oenocarpus_bataua	Oenocarpus_minor)	(Dictyosperma_album	(((Dypsis_decaryi	Veitchia_spiralis)	Heterospathe_cagayanensis)	(Prestoea_acuminata	(Hydriastele_microspadix	Kentiopsis_piersoniorum)))))))	Sabal_domingensis))	Calamus_caryotoides);
((Phoenix_dactylifera	((Roystonea_regia	((Pseudophoenix_vinifera	(Bactris_major	(Attalea_speciosa	(Elaeis_guineensis	Elaeis_oleifera))))	((((((Reinhardtia_latisecta	Reinhardtia_paiewonskiana)	Reinhardtia_simplex)	((Serenoa_repens	(Podococcus_barteri	(Sclerosperma_profizianum	Orania_palindan)))	Pelagodoxa_henryana))	(((Oenocarpus_bataua	Oenocarpus_minor)	((Burretiokentia_grandiflora	Dictyosperma_album)	(((Dypsis_decaryi	Veitchia_spiralis)	Heterospathe_cagayanensis)	((Kentiopsis_piersoniorum	Hydriastele_microspadix)	Prestoea_acuminata))))	Chamaedorea_seifrizii))	Nypa_fruticans)	Manicaria_saccifera)))	Sabal_domingensis))	Calamus_caryotoides);
((Phoenix_dactylifera	(Chamaedorea_seifrizii	((((Pseudophoenix_vinifera	(Bactris_major	(Attalea_speciosa	(Elaeis_guineensis	Elaeis_oleifera))))	((((Oenocarpus_bataua	Oenocarpus_minor)	((Burretiokentia_grandiflora	Dictyosperma_album)	(((Dypsis_decaryi	Veitchia_spiralis)	Heterospathe_cagayanensis)	((Kentiopsis_piersoniorum	Hydriastele_microspadix)	Prestoea_acuminata))))	((Reinhardtia_latisecta	Reinhardtia_paiewonskiana)	Reinhardtia_simplex))	(Nypa_fruticans	((Podococcus_barteri	(Sclerosperma_profizianum	Orania_palindan))	(Pelagodoxa_henryana	(Sabal_domingensis	Serenoa_repens))))))	Manicaria_saccifera)	Roystonea_regia)))	Calamus_caryotoides);
((Phoenix_dactylifera	(Sabal_domingensis	((Roystonea_regia	((Elaeis_guineensis	Elaeis_oleifera)	(Bactris_major	Attalea_speciosa)))	(((Manicaria_saccifera	Chamaedorea_seifrizii)	(Nypa_fruticans	(((Oenocarpus_bataua	Oenocarpus_minor)	(Pelagodoxa_henryana	((Burretiokentia_grandiflora	(Prestoea_acuminata	Dictyosperma_album))	((Veitchia_spiralis	(Heterospathe_cagayanensis	Dypsis_decaryi))	(Kentiopsis_piersoniorum	Hydriastele_microspadix)))))	(((Reinhardtia_latisecta	Reinhardtia_paiewonskiana)	Reinhardtia_simplex)	((Podococcus_barteri	(Sclerosperma_profizianum	Orania_palindan))	Serenoa_repens)))))	Pseudophoenix_vinifera))))	Calamus_caryotoides);
((Phoenix_dactylifera	((((((Oenocarpus_bataua	Oenocarpus_minor)	((Pelagodoxa_henryana	(Dictyosperma_album	((Veitchia_spiralis	(Heterospathe_cagayanensis	Dypsis_decaryi))	(Kentiopsis_piersoniorum	Hydriastele_microspadix))))	Prestoea_acuminata))	(((Chamaedorea_seifrizii	(((Reinhardtia_latisecta	Reinhardtia_paiewonskiana)	Reinhardtia_simplex)	((Podococcus_barteri	(Sclerosperma_profizianum	Orania_palindan))	(Sabal_domingensis	Serenoa_repens))))	Manicaria_saccifera)	Burretiokentia_grandiflora))	(Bactris_major	(Attalea_speciosa	(Elaeis_guineensis	Elaeis_oleifera))))	(Nypa_fruticans	Pseudophoenix_vinifera))	Roystonea_regia))	Calamus_caryotoides);
((Phoenix_dactylifera	((Roystonea_regia	(Bactris_major	(Attalea_speciosa	(Elaeis_guineensis	Elaeis_oleifera))))	((Nypa_fruticans	Pseudophoenix_vinifera)	((((Reinhardtia_latisecta	Reinhardtia_paiewonskiana)	Reinhardtia_simplex)	(((Oenocarpus_bataua	Oenocarpus_minor)	((Pelagodoxa_henryana	((Kentiopsis_piersoniorum	Hydriastele_microspadix)	((Burretiokentia_grandiflora	Dictyosperma_album)	(Veitchia_spiralis	(Heterospathe_cagayanensis	Dypsis_decaryi)))))	Prestoea_acuminata))	(Manicaria_saccifera	Chamaedorea_seifrizii)))	((Podococcus_barteri	(Sclerosperma_profizianum	Orania_palindan))	(Sabal_domingensis	Serenoa_repens))))))	Calamus_caryotoides);
(((((Burretiokentia_grandiflora	Dictyosperma_album)	(((Prestoea_acuminata	Hydriastele_microspadix)	Kentiopsis_piersoniorum)	((Dypsis_decaryi	Heterospathe_cagayanensis)	Veitchia_spiralis)))	(Oenocarpus_bataua	Oenocarpus_minor))	((Manicaria_saccifera	((((Attalea_speciosa	(Elaeis_guineensis	Elaeis_oleifera))	Bactris_major)	(Reinhardtia_simplex	(Reinhardtia_latisecta	Reinhardtia_paiewonskiana)))	Roystonea_regia))	(Chamaedorea_seifrizii	((Sabal_domingensis	Serenoa_repens)	((((Nypa_fruticans	Phoenix_dactylifera)	Pseudophoenix_vinifera)	(Podococcus_barteri	(Orania_palindan	Sclerosperma_profizianum)))	Pelagodoxa_henryana)))))	Calamus_caryotoides);
((Phoenix_dactylifera	(((((Burretiokentia_grandiflora	Dictyosperma_album)	(((Prestoea_acuminata	Hydriastele_microspadix)	Kentiopsis_piersoniorum)	((Dypsis_decaryi	Heterospathe_cagayanensis)	Veitchia_spiralis)))	(Oenocarpus_bataua	Oenocarpus_minor))	((Sabal_domingensis	((Manicaria_saccifera	Chamaedorea_seifrizii)	(Roystonea_regia	((Pelagodoxa_henryana	Serenoa_repens)	(Podococcus_barteri	(Orania_palindan	Sclerosperma_profizianum))))))	(Nypa_fruticans	(((Attalea_speciosa	(Elaeis_guineensis	Elaeis_oleifera))	Bactris_major)	(Reinhardtia_simplex	(Reinhardtia_latisecta	Reinhardtia_paiewonskiana))))))	Pseudophoenix_vinifera))	Calamus_caryotoides);
((((((Prestoea_acuminata	Dictyosperma_album)	Burretiokentia_grandiflora)	((((Hydriastele_microspadix	Kentiopsis_piersoniorum)	Heterospathe_cagayanensis)	Dypsis_decaryi)	Veitchia_spiralis))	(Oenocarpus_bataua	Oenocarpus_minor))	(Manicaria_saccifera	((((Attalea_speciosa	(Elaeis_guineensis	Elaeis_oleifera))	Bactris_major)	((Chamaedorea_seifrizii	(Reinhardtia_simplex	(Reinhardtia_latisecta	Reinhardtia_paiewonskiana)))	((Sabal_domingensis	(Phoenix_dactylifera	Roystonea_regia))	((Pelagodoxa_henryana	Serenoa_repens)	(Podococcus_barteri	(Orania_palindan	Sclerosperma_profizianum))))))	(Nypa_fruticans	Pseudophoenix_vinifera))))	Calamus_caryotoides);
(((((Oenocarpus_bataua	Oenocarpus_minor)	((((Dypsis_decaryi	Prestoea_acuminata)	(Hydriastele_microspadix	Kentiopsis_piersoniorum))	Heterospathe_cagayanensis)	(((Veitchia_spiralis	Dictyosperma_album)	Burretiokentia_grandiflora)	Pelagodoxa_henryana)))	((((Chamaedorea_seifrizii	(Serenoa_repens	(Orania_palindan	(Sclerosperma_profizianum	Podococcus_barteri))))	((((Attalea_speciosa	(Elaeis_guineensis	Elaeis_oleifera))	Bactris_major)	(Reinhardtia_simplex	(Reinhardtia_latisecta	Reinhardtia_paiewonskiana)))	(Sabal_domingensis	Roystonea_regia)))	Manicaria_saccifera)	(Nypa_fruticans	Pseudophoenix_vinifera)))	Phoenix_dactylifera)	Calamus_caryotoides);
((((((Oenocarpus_bataua	Oenocarpus_minor)	(((((Heterospathe_cagayanensis	Veitchia_spiralis)	(Dypsis_decaryi	Prestoea_acuminata))	(Hydriastele_microspadix	Kentiopsis_piersoniorum))	Burretiokentia_grandiflora)	Dictyosperma_album))	(((Chamaedorea_seifrizii	(Roystonea_regia	(Pelagodoxa_henryana	(Serenoa_repens	(Podococcus_barteri	(Orania_palindan	Sclerosperma_profizianum))))))	(((Attalea_speciosa	(Elaeis_guineensis	Elaeis_oleifera))	Bactris_major)	(Nypa_fruticans	(Reinhardtia_simplex	(Reinhardtia_latisecta	Reinhardtia_paiewonskiana)))))	(Manicaria_saccifera	Sabal_domingensis)))	Pseudophoenix_vinifera)	Phoenix_dactylifera)	Calamus_caryotoides);
((((((((Oenocarpus_bataua	Oenocarpus_minor)	((((Dypsis_decaryi	Heterospathe_cagayanensis)	Veitchia_spiralis)	(Prestoea_acuminata	(Hydriastele_microspadix	Kentiopsis_piersoniorum)))	Dictyosperma_album))	(((Pelagodoxa_henryana	((Sabal_domingensis	Serenoa_repens)	(Podococcus_barteri	(Orania_palindan	Sclerosperma_profizianum))))	(Reinhardtia_simplex	(Reinhardtia_latisecta	Reinhardtia_paiewonskiana)))	(Burretiokentia_grandiflora	(Manicaria_saccifera	Chamaedorea_seifrizii))))	Nypa_fruticans)	(((Attalea_speciosa	(Elaeis_guineensis	Elaeis_oleifera))	Bactris_major)	Pseudophoenix_vinifera))	Roystonea_regia)	Phoenix_dactylifera)	Calamus_caryotoides);
(((Nypa_fruticans	((Reinhardtia_simplex	(Reinhardtia_latisecta	Reinhardtia_paiewonskiana))	((Roystonea_regia	((Elaeis_guineensis	Elaeis_oleifera)	(Bactris_major	Attalea_speciosa)))	(((Pelagodoxa_henryana	((Sabal_domingensis	Serenoa_repens)	(Podococcus_barteri	(Orania_palindan	Sclerosperma_profizianum))))	Pseudophoenix_vinifera)	(Manicaria_saccifera	(Chamaedorea_seifrizii	((Oenocarpus_bataua	Oenocarpus_minor)	(((Burretiokentia_grandiflora	(Heterospathe_cagayanensis	Veitchia_spiralis))	Dictyosperma_album)	(Kentiopsis_piersoniorum	((Dypsis_decaryi	Prestoea_acuminata)	Hydriastele_microspadix))))))))))	Phoenix_dactylifera)	Calamus_caryotoides);
(((((Sabal_domingensis	Roystonea_regia)	(Pelagodoxa_henryana	((Elaeis_guineensis	Elaeis_oleifera)	(Bactris_major	Attalea_speciosa))))	((Serenoa_repens	(Podococcus_barteri	(Orania_palindan	Sclerosperma_profizianum)))	((((Manicaria_saccifera	Chamaedorea_seifrizii)	((Oenocarpus_bataua	Oenocarpus_minor)	((Dictyosperma_album	(((Veitchia_spiralis	Heterospathe_cagayanensis)	Dypsis_decaryi)	(Kentiopsis_piersoniorum	(Prestoea_acuminata	Hydriastele_microspadix))))	Burretiokentia_grandiflora)))	((Reinhardtia_latisecta	Reinhardtia_paiewonskiana)	Reinhardtia_simplex))	(Nypa_fruticans	Pseudophoenix_vinifera))))	Phoenix_dactylifera)	Calamus_caryotoides);
((((Roystonea_regia	(Pseudophoenix_vinifera	((Elaeis_guineensis	Elaeis_oleifera)	(Bactris_major	Attalea_speciosa))))	((((Prestoea_acuminata	Dictyosperma_album)	(Burretiokentia_grandiflora	((Kentiopsis_piersoniorum	Hydriastele_microspadix)	(Heterospathe_cagayanensis	(Dypsis_decaryi	Veitchia_spiralis)))))	(((Podococcus_barteri	(Orania_palindan	Sclerosperma_profizianum))	((Sabal_domingensis	Serenoa_repens)	Pelagodoxa_henryana))	((Reinhardtia_latisecta	Reinhardtia_paiewonskiana)	Reinhardtia_simplex)))	((Manicaria_saccifera	Chamaedorea_seifrizii)	(Nypa_fruticans	(Oenocarpus_bataua	Oenocarpus_minor)))))	Phoenix_dactylifera)	Calamus_caryotoides);
((((((Manicaria_saccifera	Chamaedorea_seifrizii)	Burretiokentia_grandiflora)	(((Serenoa_repens	(Roystonea_regia	Sabal_domingensis))	Pelagodoxa_henryana)	((Podococcus_barteri	Orania_palindan)	Sclerosperma_profizianum)))	(((Oenocarpus_bataua	Oenocarpus_minor)	(Dictyosperma_album	((Prestoea_acuminata	(Kentiopsis_piersoniorum	Hydriastele_microspadix))	(Dypsis_decaryi	(Veitchia_spiralis	Heterospathe_cagayanensis)))))	((Nypa_fruticans	Pseudophoenix_vinifera)	(((Reinhardtia_latisecta	Reinhardtia_paiewonskiana)	Reinhardtia_simplex)	((Bactris_major	Attalea_speciosa)	(Elaeis_guineensis	Elaeis_oleifera))))))	Phoenix_dactylifera)	Calamus_caryotoides);
(((((Elaeis_guineensis	Elaeis_oleifera)	(Attalea_speciosa	Bactris_major))	Roystonea_regia)	((Chamaedorea_seifrizii	(((Reinhardtia_latisecta	(Phoenix_dactylifera	Reinhardtia_paiewonskiana))	Reinhardtia_simplex)	((Podococcus_barteri	(Orania_palindan	Sclerosperma_profizianum))	(Pelagodoxa_henryana	(Sabal_domingensis	Serenoa_repens)))))	(Manicaria_saccifera	(((Oenocarpus_minor	Oenocarpus_bataua)	((((Heterospathe_cagayanensis	(Veitchia_spiralis	(Dypsis_decaryi	Prestoea_acuminata)))	(Kentiopsis_piersoniorum	Hydriastele_microspadix))	Dictyosperma_album)	Burretiokentia_grandiflora))	(Pseudophoenix_vinifera	Nypa_fruticans)))))	Calamus_caryotoides);
(((Pseudophoenix_vinifera	(Nypa_fruticans	(((Serenoa_repens	(Oenocarpus_minor	Oenocarpus_bataua))	(((((Heterospathe_cagayanensis	(Veitchia_spiralis	Dypsis_decaryi))	(Kentiopsis_piersoniorum	Hydriastele_microspadix))	Dictyosperma_album)	Burretiokentia_grandiflora)	Prestoea_acuminata))	((((((Pelagodoxa_henryana	(Elaeis_guineensis	Elaeis_oleifera))	Attalea_speciosa)	Bactris_major)	Roystonea_regia)	((Reinhardtia_latisecta	Reinhardtia_paiewonskiana)	Reinhardtia_simplex))	((Sclerosperma_profizianum	(Podococcus_barteri	Orania_palindan))	(Sabal_domingensis	(Manicaria_saccifera	Chamaedorea_seifrizii)))))))	Phoenix_dactylifera)	Calamus_caryotoides);
(((Pseudophoenix_vinifera	(((Oenocarpus_minor	Oenocarpus_bataua)	((Hydriastele_microspadix	((Heterospathe_cagayanensis	Veitchia_spiralis)	Kentiopsis_piersoniorum))	(Burretiokentia_grandiflora	((Prestoea_acuminata	Dypsis_decaryi)	Dictyosperma_album))))	(((((Pelagodoxa_henryana	Serenoa_repens)	(Podococcus_barteri	(Orania_palindan	Sclerosperma_profizianum)))	(Sabal_domingensis	Roystonea_regia))	Chamaedorea_seifrizii)	(Manicaria_saccifera	((((Elaeis_guineensis	Elaeis_oleifera)	Attalea_speciosa)	Bactris_major)	((Reinhardtia_latisecta	Reinhardtia_paiewonskiana)	Reinhardtia_simplex))))))	(Nypa_fruticans	Phoenix_dactylifera))	Calamus_caryotoides);
((((Pseudophoenix_vinifera	((Sabal_domingensis	Roystonea_regia)	(((Elaeis_guineensis	Elaeis_oleifera)	Attalea_speciosa)	Bactris_major)))	(Nypa_fruticans	((((Pelagodoxa_henryana	Serenoa_repens)	(Podococcus_barteri	(Orania_palindan	Sclerosperma_profizianum)))	((Manicaria_saccifera	Chamaedorea_seifrizii)	((Reinhardtia_latisecta	Reinhardtia_paiewonskiana)	Reinhardtia_simplex)))	((Prestoea_acuminata	(Oenocarpus_minor	Oenocarpus_bataua))	(((Dypsis_decaryi	(Heterospathe_cagayanensis	Veitchia_spiralis))	(Hydriastele_microspadix	Kentiopsis_piersoniorum))	(Burretiokentia_grandiflora	Dictyosperma_album))))))	Phoenix_dactylifera)	Calamus_caryotoides);
(((Roystonea_regia	((Elaeis_guineensis	Elaeis_oleifera)	(Attalea_speciosa	Bactris_major)))	((((Pelagodoxa_henryana	(((Sabal_domingensis	Serenoa_repens)	(Podococcus_barteri	(Orania_palindan	Sclerosperma_profizianum)))	(Manicaria_saccifera	Chamaedorea_seifrizii)))	Nypa_fruticans)	(((Reinhardtia_latisecta	Reinhardtia_paiewonskiana)	Reinhardtia_simplex)	(((Oenocarpus_minor	Oenocarpus_bataua)	((((Heterospathe_cagayanensis	Veitchia_spiralis)	Dypsis_decaryi)	((Hydriastele_microspadix	Kentiopsis_piersoniorum)	Prestoea_acuminata))	(Dictyosperma_album	Burretiokentia_grandiflora)))	Phoenix_dactylifera)))	Pseudophoenix_vinifera))	Calamus_caryotoides);
((((Roystonea_regia	((((Pseudophoenix_vinifera	Nypa_fruticans)	(Podococcus_barteri	(Orania_palindan	Sclerosperma_profizianum)))	((((Reinhardtia_latisecta	Reinhardtia_paiewonskiana)	Reinhardtia_simplex)	((Oenocarpus_minor	Oenocarpus_bataua)	((((Heterospathe_cagayanensis	Veitchia_spiralis)	Dypsis_decaryi)	((Hydriastele_microspadix	Kentiopsis_piersoniorum)	Prestoea_acuminata))	(Dictyosperma_album	(Phoenix_dactylifera	Burretiokentia_grandiflora)))))	(Manicaria_saccifera	Chamaedorea_seifrizii)))	((Pelagodoxa_henryana	Bactris_major)	((Elaeis_guineensis	Elaeis_oleifera)	Attalea_speciosa))))	Sabal_domingensis)	Serenoa_repens)	Calamus_caryotoides);
(((Nypa_fruticans	((((Oenocarpus_minor	Oenocarpus_bataua)	(Prestoea_acuminata	((((Heterospathe_cagayanensis	Veitchia_spiralis)	Dypsis_decaryi)	(Hydriastele_microspadix	Kentiopsis_piersoniorum))	(Dictyosperma_album	Burretiokentia_grandiflora))))	((Manicaria_saccifera	((Bactris_major	((Elaeis_guineensis	Elaeis_oleifera)	Attalea_speciosa))	((Reinhardtia_latisecta	Reinhardtia_paiewonskiana)	Reinhardtia_simplex)))	(Chamaedorea_seifrizii	((Serenoa_repens	((Podococcus_barteri	(Orania_palindan	Sclerosperma_profizianum))	Pelagodoxa_henryana))	(Sabal_domingensis	Roystonea_regia)))))	Pseudophoenix_vinifera))	Phoenix_dactylifera)	Calamus_caryotoides);
(((((((Pseudophoenix_vinifera	(Bactris_major	((Elaeis_guineensis	Elaeis_oleifera)	Attalea_speciosa)))	((Serenoa_repens	((Orania_palindan	Sclerosperma_profizianum)	(Pelagodoxa_henryana	Podococcus_barteri)))	(((Oenocarpus_minor	Oenocarpus_bataua)	(Burretiokentia_grandiflora	((Prestoea_acuminata	(Kentiopsis_piersoniorum	Hydriastele_microspadix))	(((Dypsis_decaryi	Heterospathe_cagayanensis)	Veitchia_spiralis)	Dictyosperma_album))))	(Nypa_fruticans	((Reinhardtia_latisecta	Reinhardtia_paiewonskiana)	Reinhardtia_simplex)))))	(Manicaria_saccifera	Chamaedorea_seifrizii))	Roystonea_regia)	Sabal_domingensis)	Phoenix_dactylifera)	Calamus_caryotoides);
((((((Manicaria_saccifera	(Sabal_domingensis	(Chamaedorea_seifrizii	((Pelagodoxa_henryana	Roystonea_regia)	(((Orania_palindan	Sclerosperma_profizianum)	Podococcus_barteri)	Serenoa_repens)))))	(((Reinhardtia_latisecta	Reinhardtia_paiewonskiana)	Reinhardtia_simplex)	(Bactris_major	((Elaeis_guineensis	Elaeis_oleifera)	Attalea_speciosa))))	((Oenocarpus_minor	Oenocarpus_bataua)	(((Dypsis_decaryi	Prestoea_acuminata)	(Kentiopsis_piersoniorum	Hydriastele_microspadix))	((Veitchia_spiralis	Heterospathe_cagayanensis)	(Dictyosperma_album	Burretiokentia_grandiflora)))))	Pseudophoenix_vinifera)	(Nypa_fruticans	Phoenix_dactylifera))	Calamus_caryotoides);
((((((((Manicaria_saccifera	Chamaedorea_seifrizii)	((Pelagodoxa_henryana	((Orania_palindan	Sclerosperma_profizianum)	Podococcus_barteri))	Serenoa_repens))	(((Reinhardtia_latisecta	Reinhardtia_paiewonskiana)	Reinhardtia_simplex)	((Sabal_domingensis	Roystonea_regia)	(Bactris_major	((Elaeis_guineensis	Elaeis_oleifera)	Attalea_speciosa)))))	((Oenocarpus_minor	Oenocarpus_bataua)	((((Prestoea_acuminata	(Kentiopsis_piersoniorum	Hydriastele_microspadix))	((Dypsis_decaryi	Veitchia_spiralis)	Heterospathe_cagayanensis))	Burretiokentia_grandiflora)	Dictyosperma_album)))	Pseudophoenix_vinifera)	Nypa_fruticans)	Phoenix_dactylifera)	Calamus_caryotoides);
((((((Elaeis_oleifera	Elaeis_guineensis)	(Bactris_major	Attalea_speciosa))	(((((Manicaria_saccifera	Chamaedorea_seifrizii)	((Reinhardtia_simplex	(Reinhardtia_latisecta	Reinhardtia_paiewonskiana))	((Sabal_domingensis	Serenoa_repens)	(Pelagodoxa_henryana	(Podococcus_barteri	(Sclerosperma_profizianum	Orania_palindan))))))	(((((Hydriastele_microspadix	Kentiopsis_piersoniorum)	((Dypsis_decaryi	Prestoea_acuminata)	(Veitchia_spiralis	Heterospathe_cagayanensis)))	Dictyosperma_album)	Burretiokentia_grandiflora)	(Oenocarpus_minor	Oenocarpus_bataua)))	Nypa_fruticans)	Pseudophoenix_vinifera))	Roystonea_regia)	Phoenix_dactylifera)	Calamus_caryotoides);
((((Bactris_major	(Attalea_speciosa	(Elaeis_oleifera	Elaeis_guineensis)))	(Sabal_domingensis	Roystonea_regia))	((Nypa_fruticans	Pseudophoenix_vinifera)	(((Manicaria_saccifera	Chamaedorea_seifrizii)	((Phoenix_dactylifera	(Reinhardtia_simplex	(Reinhardtia_latisecta	Reinhardtia_paiewonskiana)))	(Serenoa_repens	(Pelagodoxa_henryana	(Podococcus_barteri	(Sclerosperma_profizianum	Orania_palindan))))))	((((Hydriastele_microspadix	Kentiopsis_piersoniorum)	((Heterospathe_cagayanensis	Veitchia_spiralis)	Dypsis_decaryi))	(Burretiokentia_grandiflora	(Prestoea_acuminata	Dictyosperma_album)))	(Oenocarpus_minor	Oenocarpus_bataua)))))	Calamus_caryotoides);
((((Nypa_fruticans	Pseudophoenix_vinifera)	((((Manicaria_saccifera	Chamaedorea_seifrizii)	(Pelagodoxa_henryana	((Podococcus_barteri	(Sclerosperma_profizianum	Orania_palindan))	(Sabal_domingensis	Serenoa_repens))))	((((Elaeis_oleifera	Elaeis_guineensis)	(Bactris_major	Attalea_speciosa))	Roystonea_regia)	(Reinhardtia_simplex	(Reinhardtia_latisecta	Reinhardtia_paiewonskiana))))	(((((Heterospathe_cagayanensis	Veitchia_spiralis)	Hydriastele_microspadix)	(((Dypsis_decaryi	Prestoea_acuminata)	Dictyosperma_album)	Burretiokentia_grandiflora))	Kentiopsis_piersoniorum)	(Oenocarpus_minor	Oenocarpus_bataua))))	Phoenix_dactylifera)	Calamus_caryotoides);
(((((Nypa_fruticans	Pseudophoenix_vinifera)	((((Manicaria_saccifera	Chamaedorea_seifrizii)	((Podococcus_barteri	(Sclerosperma_profizianum	Orania_palindan))	(Serenoa_repens	Pelagodoxa_henryana)))	(((Bactris_major	(Attalea_speciosa	(Elaeis_oleifera	Elaeis_guineensis)))	Roystonea_regia)	(Reinhardtia_simplex	(Reinhardtia_latisecta	Reinhardtia_paiewonskiana))))	((((Prestoea_acuminata	Dictyosperma_album)	Burretiokentia_grandiflora)	((Heterospathe_cagayanensis	(Veitchia_spiralis	Dypsis_decaryi))	(Hydriastele_microspadix	Kentiopsis_piersoniorum)))	(Oenocarpus_minor	Oenocarpus_bataua))))	Sabal_domingensis)	Phoenix_dactylifera)	Calamus_caryotoides);
((((Pseudophoenix_vinifera	(((((Manicaria_saccifera	Chamaedorea_seifrizii)	((Nypa_fruticans	(Podococcus_barteri	(Sclerosperma_profizianum	Orania_palindan)))	(Serenoa_repens	Pelagodoxa_henryana)))	((((Elaeis_oleifera	Elaeis_guineensis)	(Bactris_major	Attalea_speciosa))	Roystonea_regia)	(Reinhardtia_simplex	(Reinhardtia_latisecta	Reinhardtia_paiewonskiana))))	(((Dictyosperma_album	Burretiokentia_grandiflora)	(Dypsis_decaryi	(Heterospathe_cagayanensis	Veitchia_spiralis)))	(Prestoea_acuminata	(Hydriastele_microspadix	Kentiopsis_piersoniorum))))	(Oenocarpus_minor	Oenocarpus_bataua)))	Sabal_domingensis)	Phoenix_dactylifera)	Calamus_caryotoides);
((Podococcus_barteri	(((((((Chamaedorea_seifrizii	((Prestoea_acuminata	((Hydriastele_microspadix	Kentiopsis_piersoniorum)	(((Veitchia_spiralis	Dypsis_decaryi)	Heterospathe_cagayanensis)	(Burretiokentia_grandiflora	Dictyosperma_album))))	(Oenocarpus_minor	Oenocarpus_bataua)))	((Bactris_major	(Attalea_speciosa	(Elaeis_oleifera	Elaeis_guineensis)))	(Reinhardtia_simplex	(Reinhardtia_latisecta	Reinhardtia_paiewonskiana))))	Manicaria_saccifera)	(Pseudophoenix_vinifera	(Nypa_fruticans	Phoenix_dactylifera)))	((Sabal_domingensis	Roystonea_regia)	Serenoa_repens))	Pelagodoxa_henryana)	(Sclerosperma_profizianum	Orania_palindan)))	Calamus_caryotoides);
((((((((Sclerosperma_profizianum	Orania_palindan)	(Nypa_fruticans	Podococcus_barteri))	((Sabal_domingensis	(Roystonea_regia	Serenoa_repens))	Pelagodoxa_henryana))	(Pseudophoenix_vinifera	((Elaeis_oleifera	Elaeis_guineensis)	(Bactris_major	Attalea_speciosa))))	((Manicaria_saccifera	Chamaedorea_seifrizii)	(Reinhardtia_simplex	(Reinhardtia_latisecta	Reinhardtia_paiewonskiana))))	((Oenocarpus_minor	Oenocarpus_bataua)	((((Veitchia_spiralis	Heterospathe_cagayanensis)	(((Dypsis_decaryi	Prestoea_acuminata)	Kentiopsis_piersoniorum)	Hydriastele_microspadix))	Burretiokentia_grandiflora)	Dictyosperma_album)))	Phoenix_dactylifera)	Calamus_caryotoides);
(((Pseudophoenix_vinifera	((Manicaria_saccifera	((((Oenocarpus_minor	Oenocarpus_bataua)	(((Veitchia_spiralis	(Heterospathe_cagayanensis	Dypsis_decaryi))	(Prestoea_acuminata	(Kentiopsis_piersoniorum	Hydriastele_microspadix)))	(Burretiokentia_grandiflora	Dictyosperma_album)))	(((Sclerosperma_profizianum	Orania_palindan)	Podococcus_barteri)	((Roystonea_regia	(Serenoa_repens	Sabal_domingensis))	Pelagodoxa_henryana)))	((Nypa_fruticans	(Reinhardtia_simplex	(Reinhardtia_latisecta	Reinhardtia_paiewonskiana)))	(Bactris_major	(Attalea_speciosa	(Elaeis_oleifera	Elaeis_guineensis))))))	Chamaedorea_seifrizii))	Phoenix_dactylifera)	Calamus_caryotoides);
(((Oenocarpus_minor	Oenocarpus_bataua)	((((((Sclerosperma_profizianum	Orania_palindan)	Podococcus_barteri)	((Roystonea_regia	(Serenoa_repens	Sabal_domingensis))	Pelagodoxa_henryana))	(Chamaedorea_seifrizii	Manicaria_saccifera))	((((Reinhardtia_simplex	(Reinhardtia_latisecta	Reinhardtia_paiewonskiana))	(Phoenix_dactylifera	Nypa_fruticans))	(Burretiokentia_grandiflora	Dictyosperma_album))	(Bactris_major	(Attalea_speciosa	(Elaeis_oleifera	Elaeis_guineensis)))))	(((Veitchia_spiralis	(Hydriastele_microspadix	Heterospathe_cagayanensis))	((Dypsis_decaryi	Prestoea_acuminata)	Kentiopsis_piersoniorum))	Pseudophoenix_vinifera)))	Calamus_caryotoides);
((Phoenix_dactylifera	(((Roystonea_regia	(((Elaeis_oleifera	Elaeis_guineensis)	(Bactris_major	Attalea_speciosa))	Pelagodoxa_henryana))	(((((((Hydriastele_microspadix	Kentiopsis_piersoniorum)	((Dictyosperma_album	Prestoea_acuminata)	(Burretiokentia_grandiflora	((Dypsis_decaryi	Veitchia_spiralis)	Heterospathe_cagayanensis))))	(Oenocarpus_minor	Oenocarpus_bataua))	(Nypa_fruticans	Pseudophoenix_vinifera))	((Sclerosperma_profizianum	(Orania_palindan	Podococcus_barteri))	(Chamaedorea_seifrizii	Manicaria_saccifera)))	(Reinhardtia_simplex	(Reinhardtia_latisecta	Reinhardtia_paiewonskiana)))	Sabal_domingensis))	Serenoa_repens))	Calamus_caryotoides);
((((Nypa_fruticans	Pseudophoenix_vinifera)	(((Reinhardtia_latisecta	Reinhardtia_paiewonskiana)	Reinhardtia_simplex)	(Manicaria_saccifera	((Chamaedorea_seifrizii	((((((Burretiokentia_grandiflora	Dictyosperma_album)	((Heterospathe_cagayanensis	Dypsis_decaryi)	Veitchia_spiralis))	Hydriastele_microspadix)	Kentiopsis_piersoniorum)	Prestoea_acuminata)	(Oenocarpus_minor	Oenocarpus_bataua)))	((((Elaeis_oleifera	Elaeis_guineensis)	(Attalea_speciosa	Bactris_major))	(Sabal_domingensis	Roystonea_regia))	((Serenoa_repens	Pelagodoxa_henryana)	(Podococcus_barteri	(Sclerosperma_profizianum	Orania_palindan))))))))	Phoenix_dactylifera)	Calamus_caryotoides);
((((((((Manicaria_saccifera	Chamaedorea_seifrizii)	(Sclerosperma_profizianum	Orania_palindan))	((Roystonea_regia	(Sabal_domingensis	Serenoa_repens))	((Bactris_major	((Elaeis_oleifera	Elaeis_guineensis)	Attalea_speciosa))	((Reinhardtia_latisecta	Reinhardtia_paiewonskiana)	Reinhardtia_simplex))))	((Pelagodoxa_henryana	(Podococcus_barteri	((((Kentiopsis_piersoniorum	Hydriastele_microspadix)	Prestoea_acuminata)	((Dypsis_decaryi	Heterospathe_cagayanensis)	Veitchia_spiralis))	(Burretiokentia_grandiflora	Dictyosperma_album))))	(Oenocarpus_minor	Oenocarpus_bataua)))	Nypa_fruticans)	Pseudophoenix_vinifera)	Phoenix_dactylifera)	Calamus_caryotoides);
(((((Reinhardtia_latisecta	Reinhardtia_paiewonskiana)	Reinhardtia_simplex)	(((Manicaria_saccifera	Chamaedorea_seifrizii)	((((Roystonea_regia	(Pelagodoxa_henryana	(Bactris_major	((Elaeis_oleifera	Elaeis_guineensis)	Attalea_speciosa))))	(((((Kentiopsis_piersoniorum	Hydriastele_microspadix)	(Dypsis_decaryi	Prestoea_acuminata))	(Heterospathe_cagayanensis	Veitchia_spiralis))	(Burretiokentia_grandiflora	Dictyosperma_album))	(Oenocarpus_minor	Oenocarpus_bataua)))	(Nypa_fruticans	Pseudophoenix_vinifera))	Sabal_domingensis))	(Serenoa_repens	(Podococcus_barteri	(Sclerosperma_profizianum	Orania_palindan)))))	Phoenix_dactylifera)	Calamus_caryotoides);
(((((Nypa_fruticans	Pseudophoenix_vinifera)	(((((Elaeis_oleifera	Elaeis_guineensis)	(Attalea_speciosa	Bactris_major))	((Reinhardtia_latisecta	Reinhardtia_paiewonskiana)	Reinhardtia_simplex))	((Manicaria_saccifera	Chamaedorea_seifrizii)	((Podococcus_barteri	(Sclerosperma_profizianum	Orania_palindan))	(Pelagodoxa_henryana	(Roystonea_regia	Serenoa_repens)))))	((((Kentiopsis_piersoniorum	Hydriastele_microspadix)	(Heterospathe_cagayanensis	Veitchia_spiralis))	(Burretiokentia_grandiflora	((Dypsis_decaryi	Prestoea_acuminata)	Dictyosperma_album)))	(Oenocarpus_minor	Oenocarpus_bataua))))	Sabal_domingensis)	Phoenix_dactylifera)	Calamus_caryotoides);
((((((Elaeis_oleifera	Elaeis_guineensis)	(Attalea_speciosa	Bactris_major))	Roystonea_regia)	(((Reinhardtia_latisecta	Reinhardtia_paiewonskiana)	Reinhardtia_simplex)	(((Manicaria_saccifera	Chamaedorea_seifrizii)	(((((Kentiopsis_piersoniorum	Hydriastele_microspadix)	(Dypsis_decaryi	(Heterospathe_cagayanensis	Veitchia_spiralis)))	(Burretiokentia_grandiflora	Dictyosperma_album))	Prestoea_acuminata)	(Oenocarpus_minor	Oenocarpus_bataua)))	((Phoenix_dactylifera	(Nypa_fruticans	Pseudophoenix_vinifera))	((Pelagodoxa_henryana	Serenoa_repens)	(Podococcus_barteri	(Sclerosperma_profizianum	Orania_palindan)))))))	Sabal_domingensis)	Calamus_caryotoides);
((((Nypa_fruticans	Pseudophoenix_vinifera)	(((Chamaedorea_seifrizii	((Manicaria_saccifera	Sabal_domingensis)	((Reinhardtia_latisecta	Reinhardtia_paiewonskiana)	Reinhardtia_simplex)))	(((Pelagodoxa_henryana	Serenoa_repens)	(Podococcus_barteri	(Sclerosperma_profizianum	Orania_palindan)))	(((Elaeis_oleifera	Elaeis_guineensis)	(Attalea_speciosa	Bactris_major))	Roystonea_regia)))	(((((Kentiopsis_piersoniorum	Hydriastele_microspadix)	((Dypsis_decaryi	Prestoea_acuminata)	(Heterospathe_cagayanensis	Veitchia_spiralis)))	Burretiokentia_grandiflora)	Dictyosperma_album)	(Oenocarpus_minor	Oenocarpus_bataua))))	Phoenix_dactylifera)	Calamus_caryotoides);
((Phoenix_dactylifera	(Roystonea_regia	((((Nypa_fruticans	((Pelagodoxa_henryana	Serenoa_repens)	(Podococcus_barteri	(Sclerosperma_profizianum	Orania_palindan))))	(((((Prestoea_acuminata	(Kentiopsis_piersoniorum	Hydriastele_microspadix))	(Heterospathe_cagayanensis	(Veitchia_spiralis	Dypsis_decaryi)))	(Burretiokentia_grandiflora	Dictyosperma_album))	(Oenocarpus_minor	Oenocarpus_bataua))	(Sabal_domingensis	(((Reinhardtia_latisecta	Reinhardtia_paiewonskiana)	Reinhardtia_simplex)	(Manicaria_saccifera	Chamaedorea_seifrizii)))))	(Bactris_major	((Elaeis_oleifera	Elaeis_guineensis)	Attalea_speciosa)))	Pseudophoenix_vinifera)))	Calamus_caryotoides);
((Roystonea_regia	((((Sabal_domingensis	Bactris_major)	((Elaeis_oleifera	Elaeis_guineensis)	Attalea_speciosa))	Pseudophoenix_vinifera)	((((Nypa_fruticans	Phoenix_dactylifera)	((Reinhardtia_latisecta	Reinhardtia_paiewonskiana)	Reinhardtia_simplex))	(Podococcus_barteri	(Sclerosperma_profizianum	Orania_palindan)))	(Burretiokentia_grandiflora	(((Serenoa_repens	(Oenocarpus_minor	Oenocarpus_bataua))	(Manicaria_saccifera	Chamaedorea_seifrizii))	(((Prestoea_acuminata	(Kentiopsis_piersoniorum	Hydriastele_microspadix))	(Heterospathe_cagayanensis	(Veitchia_spiralis	Dypsis_decaryi)))	(Dictyosperma_album	Pelagodoxa_henryana)))))))	Calamus_caryotoides);
(((((Oenocarpus_minor	Oenocarpus_bataua)	((Manicaria_saccifera	Chamaedorea_seifrizii)	(((Reinhardtia_latisecta	Reinhardtia_paiewonskiana)	Reinhardtia_simplex)	(((Pelagodoxa_henryana	(Serenoa_repens	(Podococcus_barteri	(Sclerosperma_profizianum	Orania_palindan))))	Roystonea_regia)	((((Elaeis_oleifera	Elaeis_guineensis)	(Attalea_speciosa	Bactris_major))	(Phoenix_dactylifera	Pseudophoenix_vinifera))	Nypa_fruticans)))))	(((Prestoea_acuminata	(Kentiopsis_piersoniorum	Hydriastele_microspadix))	(Veitchia_spiralis	(Dypsis_decaryi	Heterospathe_cagayanensis)))	(Burretiokentia_grandiflora	Dictyosperma_album)))	Sabal_domingensis)	Calamus_caryotoides);
(((((((((Reinhardtia_latisecta	Reinhardtia_paiewonskiana)	Reinhardtia_simplex)	(Serenoa_repens	(Podococcus_barteri	(Sclerosperma_profizianum	Orania_palindan))))	Nypa_fruticans)	((Pelagodoxa_henryana	((Burretiokentia_grandiflora	(Kentiopsis_piersoniorum	(Hydriastele_microspadix	(Veitchia_spiralis	(Dypsis_decaryi	Heterospathe_cagayanensis)))))	Dictyosperma_album))	((Prestoea_acuminata	Oenocarpus_minor)	Oenocarpus_bataua)))	((Chamaedorea_seifrizii	(Roystonea_regia	(((Elaeis_oleifera	Elaeis_guineensis)	(Attalea_speciosa	Bactris_major))	Pseudophoenix_vinifera)))	Manicaria_saccifera))	Sabal_domingensis)	Phoenix_dactylifera)	Calamus_caryotoides);
((Phoenix_dactylifera	(Roystonea_regia	(((Dypsis_decaryi	(Bactris_major	((Elaeis_oleifera	Elaeis_guineensis)	Attalea_speciosa)))	Pseudophoenix_vinifera)	((((Manicaria_saccifera	Burretiokentia_grandiflora)	(Sabal_domingensis	(Chamaedorea_seifrizii	((Oenocarpus_bataua	Oenocarpus_minor)	((((Veitchia_spiralis	Heterospathe_cagayanensis)	(Kentiopsis_piersoniorum	Prestoea_acuminata))	Hydriastele_microspadix)	Dictyosperma_album)))))	(((Podococcus_barteri	(Sclerosperma_profizianum	Orania_palindan))	Pelagodoxa_henryana)	Serenoa_repens))	(Nypa_fruticans	((Reinhardtia_paiewonskiana	Reinhardtia_latisecta)	Reinhardtia_simplex))))))	Calamus_caryotoides);
((Phoenix_dactylifera	(((Manicaria_saccifera	Chamaedorea_seifrizii)	((((Oenocarpus_bataua	Oenocarpus_minor)	(((Hydriastele_microspadix	Kentiopsis_piersoniorum)	((Burretiokentia_grandiflora	Dictyosperma_album)	(Veitchia_spiralis	Heterospathe_cagayanensis)))	Prestoea_acuminata))	(((((Elaeis_oleifera	Elaeis_guineensis)	(Attalea_speciosa	Bactris_major))	Dypsis_decaryi)	Pseudophoenix_vinifera)	((((Podococcus_barteri	(Sclerosperma_profizianum	Orania_palindan))	Pelagodoxa_henryana)	Serenoa_repens)	(Nypa_fruticans	((Reinhardtia_paiewonskiana	Reinhardtia_latisecta)	Reinhardtia_simplex)))))	Roystonea_regia))	Sabal_domingensis))	Calamus_caryotoides);
((((Pseudophoenix_vinifera	(Nypa_fruticans	Phoenix_dactylifera))	((((Oenocarpus_bataua	Oenocarpus_minor)	(Pelagodoxa_henryana	(((Hydriastele_microspadix	Kentiopsis_piersoniorum)	(Veitchia_spiralis	Heterospathe_cagayanensis))	(Burretiokentia_grandiflora	Dictyosperma_album))))	Prestoea_acuminata)	((((Manicaria_saccifera	Chamaedorea_seifrizii)	(Podococcus_barteri	(Sclerosperma_profizianum	Orania_palindan)))	Serenoa_repens)	(((Bactris_major	((Elaeis_oleifera	Elaeis_guineensis)	Attalea_speciosa))	(Dypsis_decaryi	Roystonea_regia))	((Reinhardtia_paiewonskiana	Reinhardtia_latisecta)	Reinhardtia_simplex)))))	Sabal_domingensis)	Calamus_caryotoides);
(((((((((Elaeis_oleifera	Elaeis_guineensis)	(Bactris_major	Attalea_speciosa))	(Dypsis_decaryi	Roystonea_regia))	Pseudophoenix_vinifera)	(((((Pelagodoxa_henryana	Serenoa_repens)	(Podococcus_barteri	(Sclerosperma_profizianum	Orania_palindan)))	Nypa_fruticans)	(((Oenocarpus_bataua	Oenocarpus_minor)	((Hydriastele_microspadix	(Kentiopsis_piersoniorum	Prestoea_acuminata))	((Dictyosperma_album	(Veitchia_spiralis	Heterospathe_cagayanensis))	Burretiokentia_grandiflora)))	((Reinhardtia_paiewonskiana	Reinhardtia_latisecta)	Reinhardtia_simplex)))	Chamaedorea_seifrizii))	Manicaria_saccifera)	Sabal_domingensis)	Phoenix_dactylifera)	Calamus_caryotoides);
((((((Manicaria_saccifera	Chamaedorea_seifrizii)	((((Sabal_domingensis	Serenoa_repens)	(Podococcus_barteri	(Sclerosperma_profizianum	Orania_palindan)))	((Reinhardtia_paiewonskiana	Reinhardtia_latisecta)	Reinhardtia_simplex))	((Pseudophoenix_vinifera	Nypa_fruticans)	((Oenocarpus_bataua	Oenocarpus_minor)	(((Heterospathe_cagayanensis	((Prestoea_acuminata	Dypsis_decaryi)	(Hydriastele_microspadix	Kentiopsis_piersoniorum)))	Pelagodoxa_henryana)	(Dictyosperma_album	(Veitchia_spiralis	Burretiokentia_grandiflora)))))))	((Elaeis_oleifera	Elaeis_guineensis)	(Bactris_major	Attalea_speciosa)))	Roystonea_regia)	Phoenix_dactylifera)	Calamus_caryotoides);
(((((Pseudophoenix_vinifera	((Podococcus_barteri	(Sclerosperma_profizianum	Orania_palindan))	(((((Oenocarpus_bataua	Oenocarpus_minor)	(((((Dypsis_decaryi	(Veitchia_spiralis	Heterospathe_cagayanensis))	(Hydriastele_microspadix	Kentiopsis_piersoniorum))	Prestoea_acuminata)	Dictyosperma_album)	Pelagodoxa_henryana))	((Manicaria_saccifera	Chamaedorea_seifrizii)	((Reinhardtia_paiewonskiana	Reinhardtia_latisecta)	Reinhardtia_simplex)))	(Sabal_domingensis	Serenoa_repens))	Nypa_fruticans)))	(Bactris_major	(Attalea_speciosa	((Burretiokentia_grandiflora	Elaeis_oleifera)	Elaeis_guineensis))))	Roystonea_regia)	Phoenix_dactylifera)	Calamus_caryotoides);
(((((((Reinhardtia_paiewonskiana	Reinhardtia_latisecta)	Reinhardtia_simplex)	(Manicaria_saccifera	((((Nypa_fruticans	Pseudophoenix_vinifera)	((Oenocarpus_bataua	Oenocarpus_minor)	(Burretiokentia_grandiflora	(((Veitchia_spiralis	(Dypsis_decaryi	Heterospathe_cagayanensis))	((Kentiopsis_piersoniorum	Hydriastele_microspadix)	Prestoea_acuminata))	Dictyosperma_album))))	(((Pelagodoxa_henryana	Podococcus_barteri)	Serenoa_repens)	(Sclerosperma_profizianum	Orania_palindan)))	Chamaedorea_seifrizii)))	((Elaeis_oleifera	Elaeis_guineensis)	(Bactris_major	Attalea_speciosa)))	(Sabal_domingensis	Roystonea_regia))	Phoenix_dactylifera)	Calamus_caryotoides);
((((((Bactris_major	(Attalea_speciosa	(Elaeis_oleifera	Elaeis_guineensis)))	Roystonea_regia)	((((Oenocarpus_bataua	Oenocarpus_minor)	((((Heterospathe_cagayanensis	(Kentiopsis_piersoniorum	Hydriastele_microspadix))	(Dypsis_decaryi	(Burretiokentia_grandiflora	Dictyosperma_album)))	Veitchia_spiralis)	Prestoea_acuminata))	((Chamaedorea_seifrizii	Manicaria_saccifera)	(((Podococcus_barteri	(Orania_palindan	Sclerosperma_profizianum))	(Pelagodoxa_henryana	Serenoa_repens))	((Reinhardtia_paiewonskiana	Reinhardtia_latisecta)	Reinhardtia_simplex))))	(Nypa_fruticans	Pseudophoenix_vinifera)))	Phoenix_dactylifera)	Sabal_domingensis)	Calamus_caryotoides);
(((Pseudophoenix_vinifera	(((Pelagodoxa_henryana	((Elaeis_oleifera	Elaeis_guineensis)	(Bactris_major	Attalea_speciosa)))	(((Chamaedorea_seifrizii	Manicaria_saccifera)	(((Podococcus_barteri	(Orania_palindan	Sclerosperma_profizianum))	Serenoa_repens)	((Reinhardtia_paiewonskiana	Reinhardtia_latisecta)	Reinhardtia_simplex)))	(((Oenocarpus_bataua	Oenocarpus_minor)	(((Kentiopsis_piersoniorum	Hydriastele_microspadix)	(Heterospathe_cagayanensis	(Veitchia_spiralis	(Dypsis_decaryi	Prestoea_acuminata))))	(Burretiokentia_grandiflora	Dictyosperma_album)))	Nypa_fruticans)))	(Sabal_domingensis	Roystonea_regia)))	Phoenix_dactylifera)	Calamus_caryotoides);
((Serenoa_repens	(((((Oenocarpus_bataua	Oenocarpus_minor)	(((Prestoea_acuminata	(Kentiopsis_piersoniorum	Hydriastele_microspadix))	(Heterospathe_cagayanensis	(Veitchia_spiralis	Dypsis_decaryi)))	(Burretiokentia_grandiflora	Dictyosperma_album)))	(((Reinhardtia_paiewonskiana	Reinhardtia_latisecta)	Reinhardtia_simplex)	(Chamaedorea_seifrizii	Manicaria_saccifera)))	((Roystonea_regia	(Pelagodoxa_henryana	(Bactris_major	(Attalea_speciosa	(Elaeis_oleifera	Elaeis_guineensis)))))	((Pseudophoenix_vinifera	(Nypa_fruticans	Phoenix_dactylifera))	Sabal_domingensis)))	(Podococcus_barteri	(Orania_palindan	Sclerosperma_profizianum))))	Calamus_caryotoides);
((((Manicaria_saccifera	(Pseudophoenix_vinifera	(Nypa_fruticans	(((Oenocarpus_minor	Oenocarpus_bataua)	(Pelagodoxa_henryana	(((Heterospathe_cagayanensis	Veitchia_spiralis)	((Prestoea_acuminata	Dypsis_decaryi)	(Hydriastele_microspadix	Kentiopsis_piersoniorum)))	(Burretiokentia_grandiflora	Dictyosperma_album))))	((((Podococcus_barteri	Orania_palindan)	Sclerosperma_profizianum)	Chamaedorea_seifrizii)	(((Reinhardtia_paiewonskiana	Reinhardtia_latisecta)	Reinhardtia_simplex)	((Roystonea_regia	Serenoa_repens)	((Elaeis_guineensis	Elaeis_oleifera)	(Attalea_speciosa	Bactris_major)))))))))	Sabal_domingensis)	Phoenix_dactylifera)	Calamus_caryotoides);
(((Pseudophoenix_vinifera	(Nypa_fruticans	(((Manicaria_saccifera	((Bactris_major	((Elaeis_guineensis	Elaeis_oleifera)	Attalea_speciosa))	((Reinhardtia_paiewonskiana	Reinhardtia_latisecta)	Reinhardtia_simplex)))	(((Oenocarpus_minor	Oenocarpus_bataua)	(((((Prestoea_acuminata	Dypsis_decaryi)	(Hydriastele_microspadix	Kentiopsis_piersoniorum))	Heterospathe_cagayanensis)	Veitchia_spiralis)	(Burretiokentia_grandiflora	Dictyosperma_album)))	Chamaedorea_seifrizii))	(Pelagodoxa_henryana	((Sabal_domingensis	(Roystonea_regia	Serenoa_repens))	(Podococcus_barteri	(Orania_palindan	Sclerosperma_profizianum)))))))	Phoenix_dactylifera)	Calamus_caryotoides);
(((Pseudophoenix_vinifera	(Phoenix_dactylifera	Nypa_fruticans))	(((((Podococcus_barteri	(Orania_palindan	Sclerosperma_profizianum))	(Pelagodoxa_henryana	Serenoa_repens))	(Roystonea_regia	(Bactris_major	((Elaeis_guineensis	Elaeis_oleifera)	Attalea_speciosa))))	(((Reinhardtia_paiewonskiana	Reinhardtia_latisecta)	Reinhardtia_simplex)	((Sabal_domingensis	Manicaria_saccifera)	Chamaedorea_seifrizii)))	((Oenocarpus_minor	Oenocarpus_bataua)	((((Prestoea_acuminata	Dypsis_decaryi)	(Hydriastele_microspadix	Kentiopsis_piersoniorum))	Heterospathe_cagayanensis)	(Veitchia_spiralis	(Burretiokentia_grandiflora	Dictyosperma_album))))))	Calamus_caryotoides);
(((Roystonea_regia	(((Elaeis_guineensis	Elaeis_oleifera)	(Attalea_speciosa	Bactris_major))	((((Pseudophoenix_vinifera	Nypa_fruticans)	((Serenoa_repens	Pelagodoxa_henryana)	(Podococcus_barteri	(Orania_palindan	Sclerosperma_profizianum))))	(((Sabal_domingensis	Manicaria_saccifera)	((Oenocarpus_minor	Oenocarpus_bataua)	((((((Prestoea_acuminata	Dypsis_decaryi)	Heterospathe_cagayanensis)	(Burretiokentia_grandiflora	Veitchia_spiralis))	Kentiopsis_piersoniorum)	Hydriastele_microspadix)	Dictyosperma_album)))	Chamaedorea_seifrizii))	((Reinhardtia_paiewonskiana	Reinhardtia_latisecta)	Reinhardtia_simplex))))	Phoenix_dactylifera)	Calamus_caryotoides);
(((((Pseudophoenix_vinifera	(Bactris_major	((Elaeis_guineensis	Elaeis_oleifera)	Attalea_speciosa)))	Roystonea_regia)	((((Serenoa_repens	Pelagodoxa_henryana)	(Podococcus_barteri	(Orania_palindan	Sclerosperma_profizianum)))	(Chamaedorea_seifrizii	(Burretiokentia_grandiflora	((((Prestoea_acuminata	Oenocarpus_minor)	Oenocarpus_bataua)	(((Kentiopsis_piersoniorum	Hydriastele_microspadix)	(Heterospathe_cagayanensis	(Dypsis_decaryi	Veitchia_spiralis)))	((Sabal_domingensis	Manicaria_saccifera)	Dictyosperma_album)))	((Reinhardtia_paiewonskiana	Reinhardtia_latisecta)	Reinhardtia_simplex)))))	Nypa_fruticans))	Phoenix_dactylifera)	Calamus_caryotoides);
((((Oenocarpus_minor	Oenocarpus_bataua)	((Dictyosperma_album	(Prestoea_acuminata	((Kentiopsis_piersoniorum	Hydriastele_microspadix)	(Heterospathe_cagayanensis	(Dypsis_decaryi	Veitchia_spiralis)))))	(Chamaedorea_seifrizii	(((Reinhardtia_paiewonskiana	Reinhardtia_latisecta)	Reinhardtia_simplex)	((Pseudophoenix_vinifera	((Elaeis_guineensis	Elaeis_oleifera)	(Attalea_speciosa	Bactris_major)))	((((Sabal_domingensis	Manicaria_saccifera)	(((Roystonea_regia	Serenoa_repens)	Pelagodoxa_henryana)	((Sclerosperma_profizianum	Orania_palindan)	Podococcus_barteri)))	Nypa_fruticans)	Burretiokentia_grandiflora))))))	Phoenix_dactylifera)	Calamus_caryotoides);
(((Oenocarpus_minor	Oenocarpus_bataua)	((((Manicaria_saccifera	Chamaedorea_seifrizii)	((Pelagodoxa_henryana	((Sabal_domingensis	Serenoa_repens)	((Sclerosperma_profizianum	Orania_palindan)	Podococcus_barteri)))	((Reinhardtia_paiewonskiana	Reinhardtia_latisecta)	Reinhardtia_simplex)))	((Roystonea_regia	(Bactris_major	((Elaeis_guineensis	Elaeis_oleifera)	Attalea_speciosa)))	(Nypa_fruticans	Pseudophoenix_vinifera)))	(Prestoea_acuminata	(((Heterospathe_cagayanensis	((Phoenix_dactylifera	Veitchia_spiralis)	Dypsis_decaryi))	(Burretiokentia_grandiflora	Dictyosperma_album))	(Kentiopsis_piersoniorum	Hydriastele_microspadix)))))	Calamus_caryotoides);
((Roystonea_regia	((Bactris_major	((Elaeis_guineensis	Elaeis_oleifera)	Attalea_speciosa))	(((((Dictyosperma_album	Burretiokentia_grandiflora)	((Heterospathe_cagayanensis	Veitchia_spiralis)	((Dypsis_decaryi	Prestoea_acuminata)	(Kentiopsis_piersoniorum	Hydriastele_microspadix))))	(Oenocarpus_minor	Oenocarpus_bataua))	((Phoenix_dactylifera	Nypa_fruticans)	Pseudophoenix_vinifera))	(Chamaedorea_seifrizii	(((Pelagodoxa_henryana	Serenoa_repens)	((Sclerosperma_profizianum	Orania_palindan)	Podococcus_barteri))	((Reinhardtia_paiewonskiana	Reinhardtia_latisecta)	(Sabal_domingensis	(Manicaria_saccifera	Reinhardtia_simplex))))))))	Calamus_caryotoides);
((Phoenix_dactylifera	((((((Dypsis_decaryi	Prestoea_acuminata)	Dictyosperma_album)	Burretiokentia_grandiflora)	((Heterospathe_cagayanensis	Veitchia_spiralis)	(Kentiopsis_piersoniorum	Hydriastele_microspadix)))	((Oenocarpus_minor	Oenocarpus_bataua)	((((Pseudophoenix_vinifera	(Bactris_major	((Elaeis_guineensis	Elaeis_oleifera)	Attalea_speciosa)))	((Pelagodoxa_henryana	(Roystonea_regia	Serenoa_repens))	((Sclerosperma_profizianum	Orania_palindan)	Podococcus_barteri)))	(Nypa_fruticans	((Reinhardtia_paiewonskiana	Reinhardtia_latisecta)	Reinhardtia_simplex)))	(Manicaria_saccifera	Chamaedorea_seifrizii))))	Sabal_domingensis))	Calamus_caryotoides);
(((((((Pseudophoenix_vinifera	((Pelagodoxa_henryana	Serenoa_repens)	((Sclerosperma_profizianum	Orania_palindan)	Podococcus_barteri)))	((((Reinhardtia_paiewonskiana	Reinhardtia_latisecta)	Reinhardtia_simplex)	Nypa_fruticans)	((Phoenix_dactylifera	Roystonea_regia)	((Elaeis_guineensis	Elaeis_oleifera)	(Attalea_speciosa	Bactris_major)))))	Chamaedorea_seifrizii)	((Oenocarpus_minor	Oenocarpus_bataua)	(((Burretiokentia_grandiflora	Dictyosperma_album)	(((Heterospathe_cagayanensis	Veitchia_spiralis)	Dypsis_decaryi)	(Kentiopsis_piersoniorum	Hydriastele_microspadix)))	Prestoea_acuminata)))	Manicaria_saccifera)	Sabal_domingensis)	Calamus_caryotoides);
((((((Attalea_speciosa	(Elaeis_oleifera	Elaeis_guineensis))	Bactris_major)	((((Podococcus_barteri	(Sclerosperma_profizianum	Orania_palindan))	(Pelagodoxa_henryana	((Serenoa_repens	Roystonea_regia)	Sabal_domingensis)))	((Manicaria_saccifera	Chamaedorea_seifrizii)	(Reinhardtia_simplex	(Reinhardtia_paiewonskiana	Reinhardtia_latisecta))))	((Oenocarpus_minor	Oenocarpus_bataua)	(((Prestoea_acuminata	(Hydriastele_microspadix	Kentiopsis_piersoniorum))	(Dypsis_decaryi	(Veitchia_spiralis	Heterospathe_cagayanensis)))	(Dictyosperma_album	Burretiokentia_grandiflora)))))	Pseudophoenix_vinifera)	(Phoenix_dactylifera	Nypa_fruticans))	Calamus_caryotoides);
(((((Attalea_speciosa	(Elaeis_oleifera	Elaeis_guineensis))	Bactris_major)	Roystonea_regia)	((((Podococcus_barteri	(Sclerosperma_profizianum	Orania_palindan))	(Pelagodoxa_henryana	Serenoa_repens))	(((Sabal_domingensis	Manicaria_saccifera)	((Reinhardtia_simplex	(Reinhardtia_paiewonskiana	Reinhardtia_latisecta))	Chamaedorea_seifrizii))	((Oenocarpus_minor	Oenocarpus_bataua)	(((Prestoea_acuminata	(Hydriastele_microspadix	Kentiopsis_piersoniorum))	(Heterospathe_cagayanensis	(Dypsis_decaryi	Veitchia_spiralis)))	(Dictyosperma_album	Burretiokentia_grandiflora)))))	(Pseudophoenix_vinifera	(Phoenix_dactylifera	Nypa_fruticans))))	Calamus_caryotoides);
(((((Manicaria_saccifera	Chamaedorea_seifrizii)	((((Oenocarpus_minor	Oenocarpus_bataua)	(((Prestoea_acuminata	(Hydriastele_microspadix	Kentiopsis_piersoniorum))	(Heterospathe_cagayanensis	(Dypsis_decaryi	Veitchia_spiralis)))	(Dictyosperma_album	Burretiokentia_grandiflora)))	((Nypa_fruticans	((Podococcus_barteri	(Sclerosperma_profizianum	Orania_palindan))	(Pelagodoxa_henryana	(Sabal_domingensis	Serenoa_repens))))	(Reinhardtia_simplex	(Reinhardtia_paiewonskiana	Reinhardtia_latisecta))))	(Pseudophoenix_vinifera	((Elaeis_oleifera	Elaeis_guineensis)	(Bactris_major	Attalea_speciosa)))))	Roystonea_regia)	Phoenix_dactylifera)	Calamus_caryotoides);
(((Pseudophoenix_vinifera	((((((Elaeis_oleifera	Elaeis_guineensis)	(Bactris_major	Attalea_speciosa))	Roystonea_regia)	(((Sabal_domingensis	Manicaria_saccifera)	(Podococcus_barteri	(Sclerosperma_profizianum	Orania_palindan)))	Serenoa_repens))	(Chamaedorea_seifrizii	((((((Kentiopsis_piersoniorum	(Prestoea_acuminata	Hydriastele_microspadix))	(Heterospathe_cagayanensis	(Dypsis_decaryi	Veitchia_spiralis)))	(Dictyosperma_album	Burretiokentia_grandiflora))	Pelagodoxa_henryana)	(Oenocarpus_minor	Oenocarpus_bataua))	(Reinhardtia_simplex	(Reinhardtia_paiewonskiana	Reinhardtia_latisecta)))))	Nypa_fruticans))	Phoenix_dactylifera)	Calamus_caryotoides);
(((((Phoenix_dactylifera	Nypa_fruticans)	Pseudophoenix_vinifera)	((((Bactris_major	(Attalea_speciosa	(Elaeis_oleifera	Elaeis_guineensis)))	Roystonea_regia)	((((Reinhardtia_simplex	(Reinhardtia_paiewonskiana	Reinhardtia_latisecta))	(Podococcus_barteri	(Sclerosperma_profizianum	Orania_palindan)))	((Manicaria_saccifera	(Prestoea_acuminata	Chamaedorea_seifrizii))	Serenoa_repens))	Pelagodoxa_henryana))	(Burretiokentia_grandiflora	((((((Kentiopsis_piersoniorum	Hydriastele_microspadix)	Heterospathe_cagayanensis)	Dypsis_decaryi)	Veitchia_spiralis)	Dictyosperma_album)	(Oenocarpus_minor	Oenocarpus_bataua)))))	Sabal_domingensis)	Calamus_caryotoides);
(((Roystonea_regia	((((((Manicaria_saccifera	Chamaedorea_seifrizii)	((Dictyosperma_album	(Burretiokentia_grandiflora	(((Kentiopsis_piersoniorum	Hydriastele_microspadix)	Prestoea_acuminata)	((Dypsis_decaryi	Veitchia_spiralis)	Heterospathe_cagayanensis))))	(Oenocarpus_minor	Oenocarpus_bataua)))	(Reinhardtia_simplex	(Reinhardtia_paiewonskiana	Reinhardtia_latisecta)))	(Nypa_fruticans	Pseudophoenix_vinifera))	((Pelagodoxa_henryana	(Sabal_domingensis	Serenoa_repens))	((Sclerosperma_profizianum	Orania_palindan)	Podococcus_barteri)))	(Bactris_major	(Attalea_speciosa	(Elaeis_oleifera	Elaeis_guineensis)))))	Phoenix_dactylifera)	Calamus_caryotoides);
(((Roystonea_regia	(((Nypa_fruticans	(((Burretiokentia_grandiflora	Dictyosperma_album)	(((Kentiopsis_piersoniorum	Hydriastele_microspadix)	Prestoea_acuminata)	(Veitchia_spiralis	(Heterospathe_cagayanensis	Dypsis_decaryi))))	(Oenocarpus_minor	Oenocarpus_bataua)))	((((Reinhardtia_simplex	(Reinhardtia_paiewonskiana	Reinhardtia_latisecta))	((Pelagodoxa_henryana	Serenoa_repens)	((Sclerosperma_profizianum	Orania_palindan)	Podococcus_barteri)))	(Manicaria_saccifera	Chamaedorea_seifrizii))	Sabal_domingensis))	(Pseudophoenix_vinifera	(Bactris_major	(Attalea_speciosa	(Elaeis_oleifera	Elaeis_guineensis))))))	Phoenix_dactylifera)	Calamus_caryotoides);
(((Pseudophoenix_vinifera	((((Burretiokentia_grandiflora	((Dypsis_decaryi	Prestoea_acuminata)	Dictyosperma_album))	(Kentiopsis_piersoniorum	((Heterospathe_cagayanensis	Veitchia_spiralis)	Hydriastele_microspadix)))	(Oenocarpus_minor	Oenocarpus_bataua))	(((Nypa_fruticans	(Serenoa_repens	((Pelagodoxa_henryana	Orania_palindan)	(Podococcus_barteri	Sclerosperma_profizianum))))	((Manicaria_saccifera	Chamaedorea_seifrizii)	(((Reinhardtia_simplex	(Reinhardtia_paiewonskiana	Reinhardtia_latisecta))	((Elaeis_oleifera	Elaeis_guineensis)	(Bactris_major	Attalea_speciosa)))	Roystonea_regia)))	Sabal_domingensis)))	Phoenix_dactylifera)	Calamus_caryotoides);
(((Pseudophoenix_vinifera	((Podococcus_barteri	(Sclerosperma_profizianum	Orania_palindan))	(((((Heterospathe_cagayanensis	(Hydriastele_microspadix	Kentiopsis_piersoniorum))	(((((Veitchia_spiralis	Dypsis_decaryi)	Prestoea_acuminata)	Dictyosperma_album)	Pelagodoxa_henryana)	Burretiokentia_grandiflora))	(Oenocarpus_minor	Oenocarpus_bataua))	(Manicaria_saccifera	Chamaedorea_seifrizii))	(((Nypa_fruticans	(Reinhardtia_simplex	(Reinhardtia_paiewonskiana	Reinhardtia_latisecta)))	(Bactris_major	(Attalea_speciosa	(Elaeis_oleifera	Elaeis_guineensis))))	((Serenoa_repens	Sabal_domingensis)	Roystonea_regia)))))	Phoenix_dactylifera)	Calamus_caryotoides);
((((((Heterospathe_cagayanensis	(Hydriastele_microspadix	Kentiopsis_piersoniorum))	(((Veitchia_spiralis	Dypsis_decaryi)	Prestoea_acuminata)	Dictyosperma_album))	(Oenocarpus_minor	Oenocarpus_bataua))	((Burretiokentia_grandiflora	((Bactris_major	(Attalea_speciosa	(Elaeis_oleifera	Elaeis_guineensis)))	(Pseudophoenix_vinifera	(((Manicaria_saccifera	Chamaedorea_seifrizii)	(Reinhardtia_simplex	(Reinhardtia_paiewonskiana	Reinhardtia_latisecta)))	(Pelagodoxa_henryana	(((Serenoa_repens	Sabal_domingensis)	Roystonea_regia)	(Podococcus_barteri	(Sclerosperma_profizianum	Orania_palindan))))))))	Nypa_fruticans))	Phoenix_dactylifera)	Calamus_caryotoides);
((((((((((((Kentiopsis_piersoniorum	Hydriastele_microspadix)	Prestoea_acuminata)	(Veitchia_spiralis	(Dypsis_decaryi	Heterospathe_cagayanensis)))	(Burretiokentia_grandiflora	Dictyosperma_album))	(Oenocarpus_bataua	Oenocarpus_minor))	(Reinhardtia_simplex	(Reinhardtia_paiewonskiana	Reinhardtia_latisecta)))	(Manicaria_saccifera	Chamaedorea_seifrizii))	(Nypa_fruticans	((Pelagodoxa_henryana	(Podococcus_barteri	(Sclerosperma_profizianum	Orania_palindan)))	(Sabal_domingensis	Serenoa_repens))))	(Pseudophoenix_vinifera	((Attalea_speciosa	(Elaeis_guineensis	Elaeis_oleifera))	Bactris_major)))	Roystonea_regia)	Phoenix_dactylifera)	Calamus_caryotoides);
((((((Sabal_domingensis	(((((Kentiopsis_piersoniorum	Hydriastele_microspadix)	((Heterospathe_cagayanensis	Dypsis_decaryi)	Veitchia_spiralis))	(Prestoea_acuminata	Dictyosperma_album))	(Oenocarpus_bataua	Oenocarpus_minor))	(Reinhardtia_simplex	(Reinhardtia_paiewonskiana	Reinhardtia_latisecta))))	(Nypa_fruticans	((Sclerosperma_profizianum	(Orania_palindan	Podococcus_barteri))	(Pelagodoxa_henryana	Serenoa_repens))))	((Manicaria_saccifera	Chamaedorea_seifrizii)	Pseudophoenix_vinifera))	(Roystonea_regia	((Elaeis_guineensis	Elaeis_oleifera)	(Burretiokentia_grandiflora	(Bactris_major	Attalea_speciosa)))))	Phoenix_dactylifera)	Calamus_caryotoides);
((((((((Prestoea_acuminata	(Kentiopsis_piersoniorum	Hydriastele_microspadix))	(Dypsis_decaryi	(Veitchia_spiralis	Heterospathe_cagayanensis)))	(Burretiokentia_grandiflora	Dictyosperma_album))	(Oenocarpus_bataua	Oenocarpus_minor))	(((Reinhardtia_simplex	(Reinhardtia_paiewonskiana	Reinhardtia_latisecta))	(Manicaria_saccifera	Chamaedorea_seifrizii))	(Nypa_fruticans	(((Elaeis_guineensis	Elaeis_oleifera)	(Bactris_major	Attalea_speciosa))	(((Sabal_domingensis	Roystonea_regia)	Serenoa_repens)	((Podococcus_barteri	(Sclerosperma_profizianum	Orania_palindan))	Pelagodoxa_henryana))))))	Pseudophoenix_vinifera)	Phoenix_dactylifera)	Calamus_caryotoides);
(((((Roystonea_regia	((Bactris_major	Pelagodoxa_henryana)	(Attalea_speciosa	(Elaeis_guineensis	Elaeis_oleifera))))	((Nypa_fruticans	Pseudophoenix_vinifera)	(((Reinhardtia_simplex	(Reinhardtia_paiewonskiana	Reinhardtia_latisecta))	(((((Prestoea_acuminata	(Kentiopsis_piersoniorum	Hydriastele_microspadix))	((Dypsis_decaryi	Heterospathe_cagayanensis)	Veitchia_spiralis))	(Burretiokentia_grandiflora	Dictyosperma_album))	(Oenocarpus_bataua	Oenocarpus_minor))	(Manicaria_saccifera	Chamaedorea_seifrizii)))	(Serenoa_repens	(Podococcus_barteri	(Sclerosperma_profizianum	Orania_palindan))))))	Sabal_domingensis)	Phoenix_dactylifera)	Calamus_caryotoides);
(((((((Prestoea_acuminata	((Kentiopsis_piersoniorum	Hydriastele_microspadix)	((Dypsis_decaryi	Heterospathe_cagayanensis)	Veitchia_spiralis)))	Dictyosperma_album)	(Oenocarpus_bataua	Oenocarpus_minor))	((Burretiokentia_grandiflora	(Manicaria_saccifera	Chamaedorea_seifrizii))	(((Reinhardtia_simplex	(Reinhardtia_paiewonskiana	Reinhardtia_latisecta))	(Nypa_fruticans	(Serenoa_repens	((Pelagodoxa_henryana	Podococcus_barteri)	(Sclerosperma_profizianum	Orania_palindan)))))	(Roystonea_regia	(Pseudophoenix_vinifera	((Elaeis_guineensis	Elaeis_oleifera)	(Bactris_major	Attalea_speciosa)))))))	Sabal_domingensis)	Phoenix_dactylifera)	Calamus_caryotoides);
((((((Heterospathe_cagayanensis	Dypsis_decaryi)	(Kentiopsis_piersoniorum	Hydriastele_microspadix))	(((Nypa_fruticans	Pseudophoenix_vinifera)	((Burretiokentia_grandiflora	Veitchia_spiralis)	Dictyosperma_album))	((Prestoea_acuminata	(Oenocarpus_bataua	Oenocarpus_minor))	((Roystonea_regia	((Elaeis_guineensis	Elaeis_oleifera)	(Bactris_major	Attalea_speciosa)))	(((Reinhardtia_simplex	(Reinhardtia_paiewonskiana	Reinhardtia_latisecta))	((Serenoa_repens	(Orania_palindan	(Podococcus_barteri	Sclerosperma_profizianum)))	Pelagodoxa_henryana))	(Manicaria_saccifera	Chamaedorea_seifrizii))))))	Sabal_domingensis)	Phoenix_dactylifera)	Calamus_caryotoides);
(((Phoenix_dactylifera	Nypa_fruticans)	(Pseudophoenix_vinifera	((((Sabal_domingensis	Serenoa_repens)	(Podococcus_barteri	(Sclerosperma_profizianum	Orania_palindan)))	(Roystonea_regia	(Bactris_major	(Attalea_speciosa	(Elaeis_guineensis	Elaeis_oleifera)))))	(((Manicaria_saccifera	Chamaedorea_seifrizii)	(((((((Heterospathe_cagayanensis	Dypsis_decaryi)	Veitchia_spiralis)	(Kentiopsis_piersoniorum	Hydriastele_microspadix))	(Pelagodoxa_henryana	Dictyosperma_album))	Prestoea_acuminata)	(Oenocarpus_bataua	Oenocarpus_minor))	(Reinhardtia_simplex	(Reinhardtia_paiewonskiana	Reinhardtia_latisecta))))	Burretiokentia_grandiflora))))	Calamus_caryotoides);
(((Roystonea_regia	(Pelagodoxa_henryana	((Elaeis_guineensis	Elaeis_oleifera)	(Bactris_major	Attalea_speciosa))))	(((((Serenoa_repens	(Manicaria_saccifera	Chamaedorea_seifrizii))	(((((Heterospathe_cagayanensis	Dypsis_decaryi)	Veitchia_spiralis)	(Prestoea_acuminata	(Kentiopsis_piersoniorum	Hydriastele_microspadix)))	(Burretiokentia_grandiflora	Dictyosperma_album))	(Oenocarpus_bataua	Oenocarpus_minor)))	(Reinhardtia_simplex	(Reinhardtia_paiewonskiana	Reinhardtia_latisecta)))	(Sabal_domingensis	((Phoenix_dactylifera	Nypa_fruticans)	Pseudophoenix_vinifera)))	(Podococcus_barteri	(Sclerosperma_profizianum	Orania_palindan))))	Calamus_caryotoides);
(((((((Pelagodoxa_henryana	(((Reinhardtia_simplex	(Reinhardtia_paiewonskiana	Reinhardtia_latisecta))	(Podococcus_barteri	(Sclerosperma_profizianum	Orania_palindan)))	((Sabal_domingensis	Serenoa_repens)	(Manicaria_saccifera	Chamaedorea_seifrizii))))	((((((Heterospathe_cagayanensis	Dypsis_decaryi)	Veitchia_spiralis)	(Kentiopsis_piersoniorum	Hydriastele_microspadix))	(Burretiokentia_grandiflora	Dictyosperma_album))	Prestoea_acuminata)	(Oenocarpus_bataua	Oenocarpus_minor)))	Nypa_fruticans)	(Roystonea_regia	((Elaeis_guineensis	Elaeis_oleifera)	(Bactris_major	Attalea_speciosa))))	Pseudophoenix_vinifera)	Phoenix_dactylifera)	Calamus_caryotoides);
((((Roystonea_regia	((Elaeis_guineensis	Elaeis_oleifera)	(Bactris_major	Attalea_speciosa)))	(((Nypa_fruticans	Pseudophoenix_vinifera)	(((((Heterospathe_cagayanensis	Dypsis_decaryi)	Veitchia_spiralis)	(Prestoea_acuminata	(Kentiopsis_piersoniorum	Hydriastele_microspadix)))	(Burretiokentia_grandiflora	Dictyosperma_album))	(Oenocarpus_bataua	Oenocarpus_minor)))	((Reinhardtia_simplex	(Reinhardtia_paiewonskiana	Reinhardtia_latisecta))	(Sabal_domingensis	(((Sclerosperma_profizianum	(Orania_palindan	Podococcus_barteri))	(Serenoa_repens	Pelagodoxa_henryana))	(Manicaria_saccifera	Chamaedorea_seifrizii))))))	Phoenix_dactylifera)	Calamus_caryotoides);
((((Sabal_domingensis	Roystonea_regia)	((((Nypa_fruticans	Pseudophoenix_vinifera)	((((Prestoea_acuminata	Oenocarpus_minor)	Oenocarpus_bataua)	(Hydriastele_microspadix	((Dictyosperma_album	Burretiokentia_grandiflora)	((Kentiopsis_piersoniorum	Heterospathe_cagayanensis)	(Dypsis_decaryi	Veitchia_spiralis)))))	((Chamaedorea_seifrizii	Manicaria_saccifera)	((Reinhardtia_paiewonskiana	Reinhardtia_latisecta)	Reinhardtia_simplex))))	((Podococcus_barteri	(Orania_palindan	Sclerosperma_profizianum))	(Pelagodoxa_henryana	Serenoa_repens)))	((Elaeis_oleifera	Elaeis_guineensis)	(Bactris_major	Attalea_speciosa))))	Phoenix_dactylifera)	Calamus_caryotoides);
(((((Nypa_fruticans	Pseudophoenix_vinifera)	(((Oenocarpus_minor	Oenocarpus_bataua)	(((Prestoea_acuminata	(Kentiopsis_piersoniorum	Hydriastele_microspadix))	(Heterospathe_cagayanensis	(Dypsis_decaryi	Veitchia_spiralis)))	(Burretiokentia_grandiflora	Dictyosperma_album)))	((Chamaedorea_seifrizii	Manicaria_saccifera)	(((Podococcus_barteri	(Orania_palindan	Sclerosperma_profizianum))	(Pelagodoxa_henryana	Serenoa_repens))	((Reinhardtia_paiewonskiana	Reinhardtia_latisecta)	Reinhardtia_simplex)))))	((Sabal_domingensis	Roystonea_regia)	((Bactris_major	Attalea_speciosa)	(Elaeis_oleifera	Elaeis_guineensis))))	Phoenix_dactylifera)	Calamus_caryotoides);
(((Pseudophoenix_vinifera	((((((Reinhardtia_paiewonskiana	Reinhardtia_latisecta)	Reinhardtia_simplex)	(Chamaedorea_seifrizii	Manicaria_saccifera))	((Bactris_major	(Attalea_speciosa	(Elaeis_oleifera	Elaeis_guineensis)))	((Sabal_domingensis	(Roystonea_regia	Serenoa_repens))	((Sclerosperma_profizianum	(Podococcus_barteri	Orania_palindan))	Pelagodoxa_henryana))))	((Oenocarpus_minor	Oenocarpus_bataua)	((((Dypsis_decaryi	Prestoea_acuminata)	(Kentiopsis_piersoniorum	Hydriastele_microspadix))	(Heterospathe_cagayanensis	Veitchia_spiralis))	(Burretiokentia_grandiflora	Dictyosperma_album))))	Nypa_fruticans))	Phoenix_dactylifera)	Calamus_caryotoides);
(((((Prestoea_acuminata	(Kentiopsis_piersoniorum	Hydriastele_microspadix))	((Heterospathe_cagayanensis	Veitchia_spiralis)	Dypsis_decaryi))	(Burretiokentia_grandiflora	Dictyosperma_album))	((Oenocarpus_minor	Oenocarpus_bataua)	(Chamaedorea_seifrizii	(((((Phoenix_dactylifera	Nypa_fruticans)	Pseudophoenix_vinifera)	(Bactris_major	(Attalea_speciosa	(Elaeis_oleifera	Elaeis_guineensis))))	(((Podococcus_barteri	(Orania_palindan	Sclerosperma_profizianum))	Pelagodoxa_henryana)	(Roystonea_regia	Serenoa_repens)))	((Sabal_domingensis	Manicaria_saccifera)	((Reinhardtia_paiewonskiana	Reinhardtia_latisecta)	Reinhardtia_simplex))))))	Calamus_caryotoides);
((((Sabal_domingensis	Roystonea_regia)	(((Elaeis_oleifera	Elaeis_guineensis)	(Bactris_major	Attalea_speciosa))	(((((((((Dypsis_decaryi	Prestoea_acuminata)	(Kentiopsis_piersoniorum	Hydriastele_microspadix))	(Heterospathe_cagayanensis	Veitchia_spiralis))	(Burretiokentia_grandiflora	Dictyosperma_album))	(Oenocarpus_minor	Oenocarpus_bataua))	((Reinhardtia_paiewonskiana	Reinhardtia_latisecta)	Reinhardtia_simplex))	(Manicaria_saccifera	Chamaedorea_seifrizii))	(Nypa_fruticans	((Podococcus_barteri	(Orania_palindan	Sclerosperma_profizianum))	(Pelagodoxa_henryana	Serenoa_repens))))	Pseudophoenix_vinifera)))	Phoenix_dactylifera)	Calamus_caryotoides);
(((Sabal_domingensis	((((Bactris_major	(Attalea_speciosa	(Elaeis_oleifera	Elaeis_guineensis)))	(((Manicaria_saccifera	Nypa_fruticans)	(((Heterospathe_cagayanensis	(Veitchia_spiralis	Dypsis_decaryi))	(Burretiokentia_grandiflora	Dictyosperma_album))	(((Kentiopsis_piersoniorum	Hydriastele_microspadix)	Prestoea_acuminata)	(Oenocarpus_minor	Oenocarpus_bataua))))	(Chamaedorea_seifrizii	(((Reinhardtia_paiewonskiana	Reinhardtia_latisecta)	Reinhardtia_simplex)	((Podococcus_barteri	(Orania_palindan	Sclerosperma_profizianum))	(Pelagodoxa_henryana	Serenoa_repens))))))	Roystonea_regia)	Pseudophoenix_vinifera))	Phoenix_dactylifera)	Calamus_caryotoides);
(((Nypa_fruticans	((((Elaeis_oleifera	Elaeis_guineensis)	(Bactris_major	Attalea_speciosa))	(((((Heterospathe_cagayanensis	(Veitchia_spiralis	Dypsis_decaryi))	(Kentiopsis_piersoniorum	Hydriastele_microspadix))	(Prestoea_acuminata	(Burretiokentia_grandiflora	Dictyosperma_album)))	(Oenocarpus_minor	Oenocarpus_bataua))	((((Reinhardtia_paiewonskiana	Reinhardtia_latisecta)	Reinhardtia_simplex)	(Manicaria_saccifera	Chamaedorea_seifrizii))	(((Roystonea_regia	(Sabal_domingensis	Serenoa_repens))	Pelagodoxa_henryana)	(Podococcus_barteri	(Orania_palindan	Sclerosperma_profizianum))))))	Pseudophoenix_vinifera))	Phoenix_dactylifera)	Calamus_caryotoides);
(((Nypa_fruticans	Phoenix_dactylifera)	(((((Reinhardtia_paiewonskiana	Reinhardtia_latisecta)	Reinhardtia_simplex)	(Bactris_major	(Attalea_speciosa	(Elaeis_oleifera	Elaeis_guineensis))))	(((((Heterospathe_cagayanensis	(Veitchia_spiralis	Dypsis_decaryi))	(Prestoea_acuminata	(Kentiopsis_piersoniorum	Hydriastele_microspadix)))	(Burretiokentia_grandiflora	Dictyosperma_album))	(Oenocarpus_minor	Oenocarpus_bataua))	((Sabal_domingensis	Serenoa_repens)	(((Pelagodoxa_henryana	(Manicaria_saccifera	Chamaedorea_seifrizii))	((Podococcus_barteri	Orania_palindan)	Sclerosperma_profizianum))	Roystonea_regia))))	Pseudophoenix_vinifera))	Calamus_caryotoides);
((Phoenix_dactylifera	(((((Nypa_fruticans	((Serenoa_repens	(Pelagodoxa_henryana	(Podococcus_barteri	(Orania_palindan	Sclerosperma_profizianum))))	(((Reinhardtia_paiewonskiana	Reinhardtia_latisecta)	Reinhardtia_simplex)	((Dictyosperma_album	(((Heterospathe_cagayanensis	(Veitchia_spiralis	Dypsis_decaryi))	(Burretiokentia_grandiflora	Kentiopsis_piersoniorum))	Hydriastele_microspadix))	((Prestoea_acuminata	Oenocarpus_minor)	Oenocarpus_bataua)))))	(Roystonea_regia	((Elaeis_oleifera	Elaeis_guineensis)	(Bactris_major	Attalea_speciosa))))	(Manicaria_saccifera	Chamaedorea_seifrizii))	Pseudophoenix_vinifera)	Sabal_domingensis))	Calamus_caryotoides);
((Phoenix_dactylifera	((((((Burretiokentia_grandiflora	Dictyosperma_album)	((Heterospathe_cagayanensis	(Veitchia_spiralis	Dypsis_decaryi))	(Kentiopsis_piersoniorum	Hydriastele_microspadix)))	((Prestoea_acuminata	Oenocarpus_minor)	Oenocarpus_bataua))	(((Bactris_major	(Attalea_speciosa	(Elaeis_oleifera	Elaeis_guineensis)))	((Reinhardtia_paiewonskiana	Reinhardtia_latisecta)	Reinhardtia_simplex))	(Sabal_domingensis	((Roystonea_regia	((Podococcus_barteri	(Orania_palindan	Sclerosperma_profizianum))	(Serenoa_repens	Pelagodoxa_henryana)))	(Manicaria_saccifera	Chamaedorea_seifrizii)))))	Nypa_fruticans)	Pseudophoenix_vinifera))	Calamus_caryotoides);
((((((Elaeis_guineensis	Elaeis_oleifera)	(Attalea_speciosa	Bactris_major))	((((Manicaria_saccifera	Sabal_domingensis)	Nypa_fruticans)	((((Dictyosperma_album	(Burretiokentia_grandiflora	((Kentiopsis_piersoniorum	Hydriastele_microspadix)	(Heterospathe_cagayanensis	(Veitchia_spiralis	Dypsis_decaryi)))))	Prestoea_acuminata)	(Oenocarpus_bataua	Oenocarpus_minor))	((Pelagodoxa_henryana	(Serenoa_repens	((Orania_palindan	Sclerosperma_profizianum)	Podococcus_barteri)))	((Reinhardtia_simplex	(Reinhardtia_latisecta	Reinhardtia_paiewonskiana))	Chamaedorea_seifrizii))))	Pseudophoenix_vinifera))	Roystonea_regia)	Phoenix_dactylifera)	Calamus_caryotoides);
(((((Elaeis_guineensis	Elaeis_oleifera)	(Attalea_speciosa	Bactris_major))	(Sabal_domingensis	Roystonea_regia))	((Nypa_fruticans	(Phoenix_dactylifera	Pseudophoenix_vinifera))	(((Pelagodoxa_henryana	((Orania_palindan	Sclerosperma_profizianum)	Podococcus_barteri))	Serenoa_repens)	((((Dictyosperma_album	(((Dypsis_decaryi	Veitchia_spiralis)	Heterospathe_cagayanensis)	(Kentiopsis_piersoniorum	Hydriastele_microspadix)))	Burretiokentia_grandiflora)	(Oenocarpus_bataua	Oenocarpus_minor))	((Reinhardtia_simplex	(Reinhardtia_latisecta	Reinhardtia_paiewonskiana))	(Prestoea_acuminata	(Manicaria_saccifera	Chamaedorea_seifrizii)))))))	Calamus_caryotoides);
(((((((((Prestoea_acuminata	((Hydriastele_microspadix	Kentiopsis_piersoniorum)	((Dictyosperma_album	Burretiokentia_grandiflora)	(Dypsis_decaryi	(Veitchia_spiralis	Heterospathe_cagayanensis)))))	(Oenocarpus_bataua	Oenocarpus_minor))	(Nypa_fruticans	Pseudophoenix_vinifera))	(Chamaedorea_seifrizii	(((Pelagodoxa_henryana	((Orania_palindan	Sclerosperma_profizianum)	Podococcus_barteri))	Serenoa_repens)	(Reinhardtia_simplex	(Reinhardtia_latisecta	Reinhardtia_paiewonskiana)))))	((Elaeis_guineensis	Elaeis_oleifera)	(Attalea_speciosa	Bactris_major)))	(Phoenix_dactylifera	Roystonea_regia))	Manicaria_saccifera)	Sabal_domingensis)	Calamus_caryotoides);
((((((((Nypa_fruticans	Pseudophoenix_vinifera)	(((Prestoea_acuminata	(Oenocarpus_bataua	Oenocarpus_minor))	((((Hydriastele_microspadix	Kentiopsis_piersoniorum)	(Dypsis_decaryi	(Veitchia_spiralis	Heterospathe_cagayanensis)))	Burretiokentia_grandiflora)	Dictyosperma_album))	(Chamaedorea_seifrizii	(((Pelagodoxa_henryana	((Orania_palindan	Sclerosperma_profizianum)	Podococcus_barteri))	Serenoa_repens)	(Reinhardtia_simplex	(Reinhardtia_latisecta	Reinhardtia_paiewonskiana))))))	((Elaeis_guineensis	Elaeis_oleifera)	(Attalea_speciosa	Bactris_major)))	Roystonea_regia)	Manicaria_saccifera)	Sabal_domingensis)	Phoenix_dactylifera)	Calamus_caryotoides);
((((((Elaeis_guineensis	Elaeis_oleifera)	(Attalea_speciosa	Bactris_major))	Roystonea_regia)	((Nypa_fruticans	Pseudophoenix_vinifera)	(((((Oenocarpus_bataua	Oenocarpus_minor)	(((Prestoea_acuminata	(Hydriastele_microspadix	Kentiopsis_piersoniorum))	(Dypsis_decaryi	(Veitchia_spiralis	Heterospathe_cagayanensis)))	(Burretiokentia_grandiflora	Dictyosperma_album)))	(Manicaria_saccifera	Chamaedorea_seifrizii))	(Reinhardtia_simplex	(Reinhardtia_latisecta	Reinhardtia_paiewonskiana)))	(((Orania_palindan	Sclerosperma_profizianum)	Podococcus_barteri)	((Sabal_domingensis	Serenoa_repens)	Pelagodoxa_henryana)))))	Phoenix_dactylifera)	Calamus_caryotoides);
((((Phoenix_dactylifera	Pseudophoenix_vinifera)	(((((Oenocarpus_bataua	Oenocarpus_minor)	(((Burretiokentia_grandiflora	((Hydriastele_microspadix	Kentiopsis_piersoniorum)	(Heterospathe_cagayanensis	(Dypsis_decaryi	Veitchia_spiralis))))	Dictyosperma_album)	Prestoea_acuminata))	(Reinhardtia_simplex	(Reinhardtia_latisecta	Reinhardtia_paiewonskiana)))	((((Orania_palindan	Sclerosperma_profizianum)	Podococcus_barteri)	((Sabal_domingensis	Serenoa_repens)	Pelagodoxa_henryana))	Nypa_fruticans))	(Manicaria_saccifera	Chamaedorea_seifrizii)))	(((Elaeis_guineensis	Elaeis_oleifera)	(Attalea_speciosa	Bactris_major))	Roystonea_regia))	Calamus_caryotoides);
((((((Phoenix_dactylifera	(Manicaria_saccifera	Chamaedorea_seifrizii))	Pseudophoenix_vinifera)	(((Nypa_fruticans	(Reinhardtia_simplex	(Reinhardtia_latisecta	Reinhardtia_paiewonskiana)))	(((Sabal_domingensis	Serenoa_repens)	Pelagodoxa_henryana)	((Orania_palindan	Sclerosperma_profizianum)	Podococcus_barteri)))	((Oenocarpus_bataua	Oenocarpus_minor)	(((Hydriastele_microspadix	(Kentiopsis_piersoniorum	(Heterospathe_cagayanensis	(Dypsis_decaryi	Veitchia_spiralis))))	(Burretiokentia_grandiflora	Dictyosperma_album))	Prestoea_acuminata))))	((Elaeis_guineensis	Elaeis_oleifera)	(Attalea_speciosa	Bactris_major)))	Roystonea_regia)	Calamus_caryotoides);
(((((((Reinhardtia_simplex	(Reinhardtia_latisecta	Reinhardtia_paiewonskiana))	((((Chamaedorea_seifrizii	((Oenocarpus_bataua	Oenocarpus_minor)	((((Heterospathe_cagayanensis	(Dypsis_decaryi	Veitchia_spiralis))	(Hydriastele_microspadix	Kentiopsis_piersoniorum))	(Burretiokentia_grandiflora	Dictyosperma_album))	Prestoea_acuminata)))	(Pseudophoenix_vinifera	((Serenoa_repens	Pelagodoxa_henryana)	((Orania_palindan	Sclerosperma_profizianum)	Podococcus_barteri))))	Nypa_fruticans)	Manicaria_saccifera))	((Elaeis_guineensis	Elaeis_oleifera)	(Attalea_speciosa	Bactris_major)))	Roystonea_regia)	Sabal_domingensis)	Phoenix_dactylifera)	Calamus_caryotoides);
(((((((Elaeis_guineensis	Elaeis_oleifera)	Attalea_speciosa)	(Pelagodoxa_henryana	Bactris_major))	Roystonea_regia)	((((Manicaria_saccifera	Sabal_domingensis)	Reinhardtia_simplex)	(Reinhardtia_latisecta	Reinhardtia_paiewonskiana))	(((((Oenocarpus_bataua	Oenocarpus_minor)	(((Heterospathe_cagayanensis	(Dypsis_decaryi	Veitchia_spiralis))	(Hydriastele_microspadix	Kentiopsis_piersoniorum))	(Dictyosperma_album	Prestoea_acuminata)))	(Nypa_fruticans	Pseudophoenix_vinifera))	(Chamaedorea_seifrizii	(Serenoa_repens	((Orania_palindan	Sclerosperma_profizianum)	Podococcus_barteri))))	Burretiokentia_grandiflora)))	Phoenix_dactylifera)	Calamus_caryotoides);
((((((((Manicaria_saccifera	Chamaedorea_seifrizii)	((Orania_palindan	Sclerosperma_profizianum)	Podococcus_barteri))	((((Oenocarpus_bataua	Oenocarpus_minor)	(Pelagodoxa_henryana	(((Dypsis_decaryi	(Veitchia_spiralis	Heterospathe_cagayanensis))	(Kentiopsis_piersoniorum	(Prestoea_acuminata	Hydriastele_microspadix)))	(Burretiokentia_grandiflora	Dictyosperma_album))))	(Reinhardtia_simplex	(Reinhardtia_latisecta	Reinhardtia_paiewonskiana)))	((Pseudophoenix_vinifera	(((Elaeis_guineensis	Elaeis_oleifera)	Attalea_speciosa)	Bactris_major))	Nypa_fruticans)))	Sabal_domingensis)	Serenoa_repens)	Roystonea_regia)	Phoenix_dactylifera)	Calamus_caryotoides);
((Roystonea_regia	((Bactris_major	((Elaeis_oleifera	Elaeis_guineensis)	Attalea_speciosa))	((Phoenix_dactylifera	Pseudophoenix_vinifera)	((((Pelagodoxa_henryana	((Sclerosperma_profizianum	(Orania_palindan	Podococcus_barteri))	Serenoa_repens))	Nypa_fruticans)	(((((Heterospathe_cagayanensis	(Hydriastele_microspadix	Kentiopsis_piersoniorum))	(Prestoea_acuminata	Dypsis_decaryi))	(Veitchia_spiralis	(Burretiokentia_grandiflora	Dictyosperma_album)))	(Oenocarpus_bataua	Oenocarpus_minor))	(Sabal_domingensis	((Reinhardtia_paiewonskiana	Reinhardtia_latisecta)	Reinhardtia_simplex))))	(Manicaria_saccifera	Chamaedorea_seifrizii)))))	Calamus_caryotoides);
((((Roystonea_regia	((Bactris_major	((Elaeis_oleifera	Elaeis_guineensis)	Attalea_speciosa))	(Nypa_fruticans	((((Chamaedorea_seifrizii	((Reinhardtia_paiewonskiana	Reinhardtia_latisecta)	Reinhardtia_simplex))	(Pelagodoxa_henryana	((Podococcus_barteri	(Sclerosperma_profizianum	Orania_palindan))	Serenoa_repens)))	(Manicaria_saccifera	Sabal_domingensis))	((((Dictyosperma_album	Burretiokentia_grandiflora)	(Hydriastele_microspadix	(((Veitchia_spiralis	Dypsis_decaryi)	Heterospathe_cagayanensis)	Kentiopsis_piersoniorum)))	Prestoea_acuminata)	(Oenocarpus_bataua	Oenocarpus_minor))))))	Pseudophoenix_vinifera)	Phoenix_dactylifera)	Calamus_caryotoides);
(((Roystonea_regia	((Pseudophoenix_vinifera	(Bactris_major	((Elaeis_oleifera	Elaeis_guineensis)	Attalea_speciosa)))	((((Pelagodoxa_henryana	(((Heterospathe_cagayanensis	(Veitchia_spiralis	Dypsis_decaryi))	(Prestoea_acuminata	(Kentiopsis_piersoniorum	Hydriastele_microspadix)))	(Burretiokentia_grandiflora	Dictyosperma_album)))	(Oenocarpus_bataua	Oenocarpus_minor))	((((Reinhardtia_paiewonskiana	Reinhardtia_latisecta)	Reinhardtia_simplex)	((Orania_palindan	(Podococcus_barteri	Sclerosperma_profizianum))	(Sabal_domingensis	Serenoa_repens)))	Nypa_fruticans))	(Manicaria_saccifera	Chamaedorea_seifrizii))))	Phoenix_dactylifera)	Calamus_caryotoides);
(((Roystonea_regia	((Bactris_major	((Elaeis_oleifera	Elaeis_guineensis)	Attalea_speciosa))	(((Sabal_domingensis	Manicaria_saccifera)	Nypa_fruticans)	((((Reinhardtia_paiewonskiana	Reinhardtia_latisecta)	Reinhardtia_simplex)	(((Dictyosperma_album	Prestoea_acuminata)	((Kentiopsis_piersoniorum	Hydriastele_microspadix)	((Veitchia_spiralis	Dypsis_decaryi)	Heterospathe_cagayanensis)))	(Oenocarpus_bataua	Oenocarpus_minor)))	(Burretiokentia_grandiflora	(((Sclerosperma_profizianum	(Orania_palindan	Podococcus_barteri))	(Serenoa_repens	Pelagodoxa_henryana))	(Pseudophoenix_vinifera	Chamaedorea_seifrizii)))))))	Phoenix_dactylifera)	Calamus_caryotoides);
((((Pseudophoenix_vinifera	(Roystonea_regia	((Elaeis_oleifera	Elaeis_guineensis)	(Bactris_major	(Burretiokentia_grandiflora	Attalea_speciosa)))))	((((((Manicaria_saccifera	Chamaedorea_seifrizii)	((Sclerosperma_profizianum	((Phoenix_dactylifera	Orania_palindan)	Podococcus_barteri))	(Serenoa_repens	Pelagodoxa_henryana)))	((Reinhardtia_paiewonskiana	Reinhardtia_latisecta)	Reinhardtia_simplex))	(((Prestoea_acuminata	(Kentiopsis_piersoniorum	Hydriastele_microspadix))	(Dypsis_decaryi	Heterospathe_cagayanensis))	(Dictyosperma_album	Veitchia_spiralis)))	Nypa_fruticans)	(Oenocarpus_bataua	Oenocarpus_minor)))	Sabal_domingensis)	Calamus_caryotoides);
((Phoenix_dactylifera	(((((Nypa_fruticans	((((Manicaria_saccifera	Chamaedorea_seifrizii)	Sabal_domingensis)	((Reinhardtia_paiewonskiana	Reinhardtia_latisecta)	Reinhardtia_simplex))	((Podococcus_barteri	(Sclerosperma_profizianum	Orania_palindan))	Serenoa_repens)))	(((Pelagodoxa_henryana	((Burretiokentia_grandiflora	Dictyosperma_album)	Veitchia_spiralis))	(Oenocarpus_bataua	(Prestoea_acuminata	Oenocarpus_minor)))	((Kentiopsis_piersoniorum	Hydriastele_microspadix)	Heterospathe_cagayanensis)))	Dypsis_decaryi)	Pseudophoenix_vinifera)	(Roystonea_regia	((Attalea_speciosa	(Elaeis_oleifera	Elaeis_guineensis))	Bactris_major))))	Calamus_caryotoides);
((Phoenix_dactylifera	(((((Reinhardtia_paiewonskiana	Reinhardtia_latisecta)	Reinhardtia_simplex)	((Pelagodoxa_henryana	((Nypa_fruticans	(Sclerosperma_profizianum	(Orania_palindan	Podococcus_barteri)))	Serenoa_repens))	((Manicaria_saccifera	Chamaedorea_seifrizii)	((Oenocarpus_bataua	Oenocarpus_minor)	((Dictyosperma_album	Burretiokentia_grandiflora)	(((Kentiopsis_piersoniorum	Hydriastele_microspadix)	(Prestoea_acuminata	Dypsis_decaryi))	(Veitchia_spiralis	Heterospathe_cagayanensis)))))))	(Roystonea_regia	(Pseudophoenix_vinifera	((Elaeis_oleifera	Elaeis_guineensis)	(Bactris_major	Attalea_speciosa)))))	Sabal_domingensis))	Calamus_caryotoides);
((Phoenix_dactylifera	(Sabal_domingensis	(Nypa_fruticans	((((((Reinhardtia_paiewonskiana	Reinhardtia_latisecta)	Reinhardtia_simplex)	(((Sclerosperma_profizianum	Orania_palindan)	Podococcus_barteri)	Serenoa_repens))	(Manicaria_saccifera	Chamaedorea_seifrizii))	((Oenocarpus_bataua	Oenocarpus_minor)	(Pelagodoxa_henryana	(Dictyosperma_album	(Burretiokentia_grandiflora	(Prestoea_acuminata	((Dypsis_decaryi	(Veitchia_spiralis	Heterospathe_cagayanensis))	(Kentiopsis_piersoniorum	Hydriastele_microspadix))))))))	((Roystonea_regia	(Bactris_major	(Attalea_speciosa	(Elaeis_oleifera	Elaeis_guineensis))))	Pseudophoenix_vinifera)))))	Calamus_caryotoides);
((Phoenix_dactylifera	((Nypa_fruticans	Pseudophoenix_vinifera)	((((Pelagodoxa_henryana	(Sclerosperma_profizianum	(Orania_palindan	Podococcus_barteri)))	Serenoa_repens)	(Sabal_domingensis	((Manicaria_saccifera	((Oenocarpus_bataua	Oenocarpus_minor)	((Burretiokentia_grandiflora	Dictyosperma_album)	(((Dypsis_decaryi	(Veitchia_spiralis	Prestoea_acuminata))	(Kentiopsis_piersoniorum	Hydriastele_microspadix))	Heterospathe_cagayanensis))))	(Chamaedorea_seifrizii	((Reinhardtia_paiewonskiana	Reinhardtia_latisecta)	Reinhardtia_simplex)))))	(Roystonea_regia	((Elaeis_oleifera	Elaeis_guineensis)	(Bactris_major	Attalea_speciosa))))))	Calamus_caryotoides);
(((Phoenix_dactylifera	Roystonea_regia)	(((Elaeis_guineensis	Elaeis_oleifera)	((Sabal_domingensis	Bactris_major)	Attalea_speciosa))	((Pseudophoenix_vinifera	Nypa_fruticans)	((Manicaria_saccifera	((Oenocarpus_bataua	Oenocarpus_minor)	((Prestoea_acuminata	(Burretiokentia_grandiflora	Dictyosperma_album))	((Kentiopsis_piersoniorum	Hydriastele_microspadix)	(Dypsis_decaryi	(Heterospathe_cagayanensis	Veitchia_spiralis))))))	(((Pelagodoxa_henryana	(Podococcus_barteri	(Sclerosperma_profizianum	Orania_palindan)))	Serenoa_repens)	(Chamaedorea_seifrizii	((Reinhardtia_paiewonskiana	Reinhardtia_latisecta)	Reinhardtia_simplex)))))))	Calamus_caryotoides);
((((((((Nypa_fruticans	((Reinhardtia_paiewonskiana	Reinhardtia_latisecta)	Reinhardtia_simplex))	((Pelagodoxa_henryana	Serenoa_repens)	(Podococcus_barteri	(Sclerosperma_profizianum	Orania_palindan))))	((((((Heterospathe_cagayanensis	Dypsis_decaryi)	Veitchia_spiralis)	(Hydriastele_microspadix	Kentiopsis_piersoniorum))	Dictyosperma_album)	Burretiokentia_grandiflora)	((Prestoea_acuminata	Oenocarpus_minor)	Oenocarpus_bataua)))	(Sabal_domingensis	(Bactris_major	((Elaeis_guineensis	Elaeis_oleifera)	Attalea_speciosa))))	(Pseudophoenix_vinifera	(Manicaria_saccifera	Chamaedorea_seifrizii)))	Roystonea_regia)	Phoenix_dactylifera)	Calamus_caryotoides);
((((Pseudophoenix_vinifera	((Manicaria_saccifera	Chamaedorea_seifrizii)	(((Nypa_fruticans	((Reinhardtia_paiewonskiana	Reinhardtia_latisecta)	Reinhardtia_simplex))	(Bactris_major	((Elaeis_guineensis	Elaeis_oleifera)	Attalea_speciosa)))	(((Pelagodoxa_henryana	(Sabal_domingensis	Serenoa_repens))	(Podococcus_barteri	(Sclerosperma_profizianum	Orania_palindan)))	((((Veitchia_spiralis	(Heterospathe_cagayanensis	(Hydriastele_microspadix	(Kentiopsis_piersoniorum	Dypsis_decaryi))))	Dictyosperma_album)	Burretiokentia_grandiflora)	((Prestoea_acuminata	Oenocarpus_minor)	Oenocarpus_bataua))))))	Roystonea_regia)	Phoenix_dactylifera)	Calamus_caryotoides);
(((Pseudophoenix_vinifera	(Chamaedorea_seifrizii	((Roystonea_regia	(Bactris_major	((Elaeis_guineensis	Elaeis_oleifera)	Attalea_speciosa)))	((((Sabal_domingensis	Serenoa_repens)	(Nypa_fruticans	(Podococcus_barteri	(Sclerosperma_profizianum	Orania_palindan))))	Manicaria_saccifera)	(Pelagodoxa_henryana	(((Reinhardtia_paiewonskiana	Reinhardtia_latisecta)	Reinhardtia_simplex)	(((((Heterospathe_cagayanensis	(Dypsis_decaryi	Veitchia_spiralis))	(Kentiopsis_piersoniorum	Hydriastele_microspadix))	Dictyosperma_album)	Burretiokentia_grandiflora)	((Prestoea_acuminata	Oenocarpus_minor)	Oenocarpus_bataua))))))))	Phoenix_dactylifera)	Calamus_caryotoides);
((((Pseudophoenix_vinifera	((Bactris_major	((Elaeis_guineensis	Elaeis_oleifera)	Attalea_speciosa))	(((((Sclerosperma_profizianum	Orania_palindan)	Podococcus_barteri)	Serenoa_repens)	(((Sabal_domingensis	Manicaria_saccifera)	(Chamaedorea_seifrizii	((Reinhardtia_paiewonskiana	Reinhardtia_latisecta)	Reinhardtia_simplex)))	((Pelagodoxa_henryana	(((Heterospathe_cagayanensis	(Dypsis_decaryi	Veitchia_spiralis))	(Prestoea_acuminata	(Kentiopsis_piersoniorum	Hydriastele_microspadix)))	(Dictyosperma_album	Burretiokentia_grandiflora)))	(Oenocarpus_minor	Oenocarpus_bataua))))	Nypa_fruticans)))	Roystonea_regia)	Phoenix_dactylifera)	Calamus_caryotoides);
((((Phoenix_dactylifera	((((((((Podococcus_barteri	Orania_palindan)	Sclerosperma_profizianum)	Serenoa_repens)	((Reinhardtia_paiewonskiana	Reinhardtia_latisecta)	Reinhardtia_simplex))	((Oenocarpus_minor	Oenocarpus_bataua)	(((Dictyosperma_album	Burretiokentia_grandiflora)	((Dypsis_decaryi	(Veitchia_spiralis	Heterospathe_cagayanensis))	(Kentiopsis_piersoniorum	Hydriastele_microspadix)))	Prestoea_acuminata)))	Nypa_fruticans)	(Manicaria_saccifera	(Pseudophoenix_vinifera	Chamaedorea_seifrizii)))	(Pelagodoxa_henryana	((Elaeis_guineensis	Elaeis_oleifera)	(Attalea_speciosa	Bactris_major)))))	Roystonea_regia)	Sabal_domingensis)	Calamus_caryotoides);
((Phoenix_dactylifera	(Nypa_fruticans	(Pseudophoenix_vinifera	(((((((Podococcus_barteri	(Orania_palindan	Sclerosperma_profizianum))	(Pelagodoxa_henryana	Serenoa_repens))	Chamaedorea_seifrizii)	Manicaria_saccifera)	(Roystonea_regia	(((Reinhardtia_paiewonskiana	Reinhardtia_latisecta)	Reinhardtia_simplex)	(Bactris_major	((Elaeis_guineensis	Elaeis_oleifera)	Attalea_speciosa)))))	Sabal_domingensis)	((Oenocarpus_minor	Oenocarpus_bataua)	(Dictyosperma_album	(Burretiokentia_grandiflora	((Dypsis_decaryi	(Veitchia_spiralis	Heterospathe_cagayanensis))	(Prestoea_acuminata	(Kentiopsis_piersoniorum	Hydriastele_microspadix))))))))))	Calamus_caryotoides);
(((Phoenix_dactylifera	Nypa_fruticans)	(Pseudophoenix_vinifera	((((Chamaedorea_seifrizii	Manicaria_saccifera)	(Podococcus_barteri	(Orania_palindan	Sclerosperma_profizianum)))	(((Sabal_domingensis	Roystonea_regia)	Serenoa_repens)	(((Reinhardtia_paiewonskiana	Reinhardtia_latisecta)	Reinhardtia_simplex)	(Bactris_major	((Elaeis_guineensis	Elaeis_oleifera)	Attalea_speciosa)))))	((Oenocarpus_minor	Oenocarpus_bataua)	((Pelagodoxa_henryana	(Burretiokentia_grandiflora	Dictyosperma_album))	((Dypsis_decaryi	(Veitchia_spiralis	Heterospathe_cagayanensis))	(Prestoea_acuminata	(Kentiopsis_piersoniorum	Hydriastele_microspadix))))))))	Calamus_caryotoides);
(((Podococcus_barteri	(Orania_palindan	Sclerosperma_profizianum))	((Sabal_domingensis	(((((Reinhardtia_paiewonskiana	Reinhardtia_latisecta)	Reinhardtia_simplex)	(Roystonea_regia	(Pelagodoxa_henryana	(Bactris_major	((Elaeis_guineensis	Elaeis_oleifera)	Attalea_speciosa)))))	((Phoenix_dactylifera	Nypa_fruticans)	Pseudophoenix_vinifera))	((Oenocarpus_minor	Oenocarpus_bataua)	((Burretiokentia_grandiflora	Dictyosperma_album)	(((Veitchia_spiralis	Heterospathe_cagayanensis)	Dypsis_decaryi)	(Prestoea_acuminata	(Kentiopsis_piersoniorum	Hydriastele_microspadix)))))))	(Serenoa_repens	(Chamaedorea_seifrizii	Manicaria_saccifera))))	Calamus_caryotoides);
((((Dictyosperma_album	((Veitchia_spiralis	Heterospathe_cagayanensis)	Dypsis_decaryi))	(Kentiopsis_piersoniorum	Hydriastele_microspadix))	((((Nypa_fruticans	((Reinhardtia_paiewonskiana	Reinhardtia_latisecta)	((Manicaria_saccifera	Sabal_domingensis)	Reinhardtia_simplex)))	(Phoenix_dactylifera	(Bactris_major	((Elaeis_guineensis	Elaeis_oleifera)	Attalea_speciosa))))	(Burretiokentia_grandiflora	((((Serenoa_repens	(Podococcus_barteri	(Orania_palindan	Sclerosperma_profizianum)))	Pelagodoxa_henryana)	(Roystonea_regia	Pseudophoenix_vinifera))	Chamaedorea_seifrizii)))	(Oenocarpus_bataua	(Prestoea_acuminata	Oenocarpus_minor))))	Calamus_caryotoides);
((((((((Sabal_domingensis	Roystonea_regia)	Serenoa_repens)	((((Nypa_fruticans	Phoenix_dactylifera)	Pseudophoenix_vinifera)	(Sclerosperma_profizianum	(Podococcus_barteri	Orania_palindan)))	Pelagodoxa_henryana))	((Bactris_major	((Elaeis_guineensis	Elaeis_oleifera)	Attalea_speciosa))	((Reinhardtia_paiewonskiana	Reinhardtia_latisecta)	Reinhardtia_simplex)))	(Manicaria_saccifera	Chamaedorea_seifrizii))	((Burretiokentia_grandiflora	(((Dypsis_decaryi	Heterospathe_cagayanensis)	Veitchia_spiralis)	(Prestoea_acuminata	(Kentiopsis_piersoniorum	Hydriastele_microspadix))))	Dictyosperma_album))	(Oenocarpus_bataua	Oenocarpus_minor))	Calamus_caryotoides);
(((Roystonea_regia	((Elaeis_guineensis	Elaeis_oleifera)	(Bactris_major	Attalea_speciosa)))	((((((Pelagodoxa_henryana	Serenoa_repens)	(Podococcus_barteri	(Orania_palindan	Sclerosperma_profizianum)))	Sabal_domingensis)	((Nypa_fruticans	Pseudophoenix_vinifera)	(((Burretiokentia_grandiflora	(Dictyosperma_album	Prestoea_acuminata))	((Hydriastele_microspadix	Kentiopsis_piersoniorum)	(Veitchia_spiralis	(Dypsis_decaryi	Heterospathe_cagayanensis))))	(Oenocarpus_minor	Oenocarpus_bataua))))	(Manicaria_saccifera	Chamaedorea_seifrizii))	(Phoenix_dactylifera	(Reinhardtia_simplex	(Reinhardtia_paiewonskiana	Reinhardtia_latisecta)))))	Calamus_caryotoides);
(((((Pseudophoenix_vinifera	(Bactris_major	(Attalea_speciosa	(Elaeis_guineensis	Elaeis_oleifera))))	((Roystonea_regia	(Pelagodoxa_henryana	(Serenoa_repens	(Podococcus_barteri	(Orania_palindan	Sclerosperma_profizianum)))))	((Chamaedorea_seifrizii	(((Burretiokentia_grandiflora	Dictyosperma_album)	((Prestoea_acuminata	(Hydriastele_microspadix	Kentiopsis_piersoniorum))	(Veitchia_spiralis	(Dypsis_decaryi	Heterospathe_cagayanensis))))	(Oenocarpus_minor	Oenocarpus_bataua)))	(Reinhardtia_simplex	(Reinhardtia_paiewonskiana	Reinhardtia_latisecta)))))	(Manicaria_saccifera	Sabal_domingensis))	(Nypa_fruticans	Phoenix_dactylifera))	Calamus_caryotoides);
(((((Pseudophoenix_vinifera	((Nypa_fruticans	(Podococcus_barteri	(Orania_palindan	Sclerosperma_profizianum)))	(Pelagodoxa_henryana	(((Manicaria_saccifera	Chamaedorea_seifrizii)	(Reinhardtia_simplex	(Reinhardtia_paiewonskiana	Reinhardtia_latisecta)))	(((Burretiokentia_grandiflora	Dictyosperma_album)	((Hydriastele_microspadix	Kentiopsis_piersoniorum)	(Veitchia_spiralis	(Dypsis_decaryi	Heterospathe_cagayanensis))))	((Prestoea_acuminata	Oenocarpus_minor)	Oenocarpus_bataua))))))	(Bactris_major	(Attalea_speciosa	(Elaeis_guineensis	Elaeis_oleifera))))	((Sabal_domingensis	Serenoa_repens)	Roystonea_regia))	Phoenix_dactylifera)	Calamus_caryotoides);
(((Podococcus_barteri	(Orania_palindan	Sclerosperma_profizianum))	((Pelagodoxa_henryana	(((Reinhardtia_simplex	(Reinhardtia_paiewonskiana	Reinhardtia_latisecta))	(((Dictyosperma_album	(Burretiokentia_grandiflora	((Prestoea_acuminata	(Hydriastele_microspadix	Kentiopsis_piersoniorum))	((Heterospathe_cagayanensis	Dypsis_decaryi)	Veitchia_spiralis))))	(Oenocarpus_minor	Oenocarpus_bataua))	((Pseudophoenix_vinifera	(Nypa_fruticans	Phoenix_dactylifera))	(Roystonea_regia	(Bactris_major	(Attalea_speciosa	(Elaeis_guineensis	Elaeis_oleifera)))))))	(Manicaria_saccifera	Chamaedorea_seifrizii)))	(Sabal_domingensis	Serenoa_repens)))	Calamus_caryotoides);
(((Nypa_fruticans	Phoenix_dactylifera)	(((((Pseudophoenix_vinifera	Pelagodoxa_henryana)	(Podococcus_barteri	(Orania_palindan	Sclerosperma_profizianum)))	((Sabal_domingensis	Serenoa_repens)	Roystonea_regia))	((((Manicaria_saccifera	Chamaedorea_seifrizii)	((Dictyosperma_album	(Oenocarpus_minor	Oenocarpus_bataua))	((Prestoea_acuminata	(Veitchia_spiralis	Dypsis_decaryi))	((Hydriastele_microspadix	Kentiopsis_piersoniorum)	Heterospathe_cagayanensis))))	(Reinhardtia_simplex	(Reinhardtia_paiewonskiana	Reinhardtia_latisecta)))	Burretiokentia_grandiflora))	(Bactris_major	(Attalea_speciosa	(Elaeis_guineensis	Elaeis_oleifera)))))	Calamus_caryotoides);
((((((Pseudophoenix_vinifera	Nypa_fruticans)	((Oenocarpus_minor	Oenocarpus_bataua)	(((Prestoea_acuminata	(Hydriastele_microspadix	Kentiopsis_piersoniorum))	(Dypsis_decaryi	(Heterospathe_cagayanensis	Veitchia_spiralis)))	(Burretiokentia_grandiflora	Dictyosperma_album))))	(((Phoenix_dactylifera	(Reinhardtia_simplex	(Reinhardtia_paiewonskiana	Reinhardtia_latisecta)))	((Serenoa_repens	(Podococcus_barteri	(Orania_palindan	Sclerosperma_profizianum)))	Pelagodoxa_henryana))	(Manicaria_saccifera	Chamaedorea_seifrizii)))	(Roystonea_regia	(Bactris_major	(Attalea_speciosa	(Elaeis_guineensis	Elaeis_oleifera)))))	Sabal_domingensis)	Calamus_caryotoides);
(((((((Pseudophoenix_vinifera	Nypa_fruticans)	(((Oenocarpus_minor	Oenocarpus_bataua)	(((Hydriastele_microspadix	Kentiopsis_piersoniorum)	(Heterospathe_cagayanensis	(Veitchia_spiralis	Dypsis_decaryi)))	(Prestoea_acuminata	(Burretiokentia_grandiflora	Dictyosperma_album))))	(((Serenoa_repens	(Podococcus_barteri	(Orania_palindan	Sclerosperma_profizianum)))	Pelagodoxa_henryana)	(Chamaedorea_seifrizii	(Reinhardtia_simplex	(Reinhardtia_paiewonskiana	Reinhardtia_latisecta))))))	(Roystonea_regia	((Elaeis_guineensis	Elaeis_oleifera)	(Bactris_major	Attalea_speciosa))))	Manicaria_saccifera)	Sabal_domingensis)	Phoenix_dactylifera)	Calamus_caryotoides);
((((Sabal_domingensis	Roystonea_regia)	(((Pseudophoenix_vinifera	Nypa_fruticans)	((((Manicaria_saccifera	Chamaedorea_seifrizii)	(Serenoa_repens	(Pelagodoxa_henryana	((Orania_palindan	Sclerosperma_profizianum)	Podococcus_barteri))))	(Reinhardtia_simplex	(Reinhardtia_paiewonskiana	Reinhardtia_latisecta)))	(Burretiokentia_grandiflora	((Oenocarpus_minor	Oenocarpus_bataua)	(((Hydriastele_microspadix	Kentiopsis_piersoniorum)	(Heterospathe_cagayanensis	(Veitchia_spiralis	Dypsis_decaryi)))	(Prestoea_acuminata	Dictyosperma_album))))))	((Elaeis_guineensis	Elaeis_oleifera)	(Bactris_major	Attalea_speciosa))))	Phoenix_dactylifera)	Calamus_caryotoides);
(((((Roystonea_regia	(Nypa_fruticans	((((Oenocarpus_minor	Oenocarpus_bataua)	(Dictyosperma_album	(Pelagodoxa_henryana	(((Hydriastele_microspadix	Kentiopsis_piersoniorum)	((Prestoea_acuminata	Dypsis_decaryi)	Heterospathe_cagayanensis))	Veitchia_spiralis))))	(Chamaedorea_seifrizii	(Reinhardtia_simplex	(Reinhardtia_paiewonskiana	Reinhardtia_latisecta))))	((Manicaria_saccifera	Burretiokentia_grandiflora)	((Bactris_major	(Attalea_speciosa	(Elaeis_guineensis	Elaeis_oleifera)))	(Serenoa_repens	((Orania_palindan	Sclerosperma_profizianum)	Podococcus_barteri)))))))	Pseudophoenix_vinifera)	Sabal_domingensis)	Phoenix_dactylifera)	Calamus_caryotoides);
(((((Bactris_major	(Attalea_speciosa	(Elaeis_guineensis	Elaeis_oleifera)))	(Sabal_domingensis	Roystonea_regia))	((Nypa_fruticans	(Burretiokentia_grandiflora	(((Oenocarpus_minor	Oenocarpus_bataua)	((((Hydriastele_microspadix	Kentiopsis_piersoniorum)	Prestoea_acuminata)	(Dypsis_decaryi	(Heterospathe_cagayanensis	Veitchia_spiralis)))	Dictyosperma_album))	(((Manicaria_saccifera	Chamaedorea_seifrizii)	(Reinhardtia_simplex	(Reinhardtia_paiewonskiana	Reinhardtia_latisecta)))	(Podococcus_barteri	((Pelagodoxa_henryana	(Orania_palindan	Sclerosperma_profizianum))	Serenoa_repens))))))	Pseudophoenix_vinifera))	Phoenix_dactylifera)	Calamus_caryotoides);
((Roystonea_regia	((((Pelagodoxa_henryana	((Podococcus_barteri	(Orania_palindan	Sclerosperma_profizianum))	Serenoa_repens))	((Pseudophoenix_vinifera	Nypa_fruticans)	((Reinhardtia_simplex	(Reinhardtia_paiewonskiana	Reinhardtia_latisecta))	(Sabal_domingensis	(((Oenocarpus_minor	Oenocarpus_bataua)	((((Veitchia_spiralis	Heterospathe_cagayanensis)	Burretiokentia_grandiflora)	((Kentiopsis_piersoniorum	Hydriastele_microspadix)	(Dypsis_decaryi	Prestoea_acuminata)))	Dictyosperma_album))	(Manicaria_saccifera	Chamaedorea_seifrizii))))))	Phoenix_dactylifera)	((Elaeis_oleifera	Elaeis_guineensis)	(Bactris_major	Attalea_speciosa))))	Calamus_caryotoides);
((((((Oenocarpus_minor	Oenocarpus_bataua)	(((Dypsis_decaryi	(Veitchia_spiralis	Heterospathe_cagayanensis))	((Prestoea_acuminata	Hydriastele_microspadix)	Kentiopsis_piersoniorum))	(Burretiokentia_grandiflora	Dictyosperma_album)))	((((Reinhardtia_simplex	(Reinhardtia_paiewonskiana	Reinhardtia_latisecta))	((Bactris_major	(Attalea_speciosa	(Elaeis_oleifera	Elaeis_guineensis)))	Roystonea_regia))	Sabal_domingensis)	((Manicaria_saccifera	Chamaedorea_seifrizii)	(Nypa_fruticans	((Podococcus_barteri	(Orania_palindan	Sclerosperma_profizianum))	(Serenoa_repens	Pelagodoxa_henryana))))))	Pseudophoenix_vinifera)	Phoenix_dactylifera)	Calamus_caryotoides);
(((((Sabal_domingensis	Serenoa_repens)	Roystonea_regia)	((Pseudophoenix_vinifera	((((Manicaria_saccifera	Chamaedorea_seifrizii)	((Oenocarpus_minor	Oenocarpus_bataua)	(((Veitchia_spiralis	(Heterospathe_cagayanensis	Dypsis_decaryi))	(Prestoea_acuminata	(Hydriastele_microspadix	Kentiopsis_piersoniorum)))	(Burretiokentia_grandiflora	Dictyosperma_album))))	(Reinhardtia_simplex	(Reinhardtia_paiewonskiana	Reinhardtia_latisecta)))	((Podococcus_barteri	(Orania_palindan	Sclerosperma_profizianum))	Pelagodoxa_henryana)))	(Bactris_major	(Attalea_speciosa	(Elaeis_oleifera	Elaeis_guineensis)))))	(Nypa_fruticans	Phoenix_dactylifera))	Calamus_caryotoides);
((((Serenoa_repens	(Roystonea_regia	Sabal_domingensis))	((((((Oenocarpus_minor	Oenocarpus_bataua)	(Pelagodoxa_henryana	(((Hydriastele_microspadix	Kentiopsis_piersoniorum)	(Heterospathe_cagayanensis	(Veitchia_spiralis	(Dypsis_decaryi	Prestoea_acuminata))))	(Burretiokentia_grandiflora	Dictyosperma_album))))	(Chamaedorea_seifrizii	(Manicaria_saccifera	(Reinhardtia_simplex	(Reinhardtia_paiewonskiana	Reinhardtia_latisecta)))))	(Nypa_fruticans	Pseudophoenix_vinifera))	(Podococcus_barteri	(Orania_palindan	Sclerosperma_profizianum)))	(Bactris_major	(Attalea_speciosa	(Elaeis_oleifera	Elaeis_guineensis)))))	Phoenix_dactylifera)	Calamus_caryotoides);
(((((Heterospathe_cagayanensis	(Veitchia_spiralis	Dypsis_decaryi))	(Kentiopsis_piersoniorum	(Hydriastele_microspadix	Prestoea_acuminata)))	(Dictyosperma_album	(((((Pelagodoxa_henryana	((Sabal_domingensis	Serenoa_repens)	(Podococcus_barteri	(Orania_palindan	Sclerosperma_profizianum))))	(Manicaria_saccifera	Chamaedorea_seifrizii))	(Burretiokentia_grandiflora	(((Reinhardtia_simplex	(Reinhardtia_paiewonskiana	Reinhardtia_latisecta))	(Bactris_major	(Attalea_speciosa	(Elaeis_oleifera	Elaeis_guineensis))))	Roystonea_regia)))	(Pseudophoenix_vinifera	Nypa_fruticans))	(Oenocarpus_minor	Oenocarpus_bataua))))	Phoenix_dactylifera)	Calamus_caryotoides);
((((((Elaeis_oleifera	Elaeis_guineensis)	(Burretiokentia_grandiflora	(Bactris_major	Attalea_speciosa)))	Roystonea_regia)	((((Pseudophoenix_vinifera	Nypa_fruticans)	((Oenocarpus_minor	Oenocarpus_bataua)	(Dictyosperma_album	((Veitchia_spiralis	(Dypsis_decaryi	Heterospathe_cagayanensis))	(Prestoea_acuminata	(Kentiopsis_piersoniorum	Hydriastele_microspadix))))))	(((Podococcus_barteri	(Orania_palindan	Sclerosperma_profizianum))	(Pelagodoxa_henryana	Serenoa_repens))	Chamaedorea_seifrizii))	(((Sabal_domingensis	Manicaria_saccifera)	Reinhardtia_simplex)	(Reinhardtia_paiewonskiana	Reinhardtia_latisecta))))	Phoenix_dactylifera)	Calamus_caryotoides);
(((Pseudophoenix_vinifera	(((Sabal_domingensis	Manicaria_saccifera)	(((Dypsis_decaryi	Prestoea_acuminata)	(Oenocarpus_minor	Oenocarpus_bataua))	(Burretiokentia_grandiflora	(Dictyosperma_album	(((Heterospathe_cagayanensis	Veitchia_spiralis)	Kentiopsis_piersoniorum)	Hydriastele_microspadix)))))	(((Reinhardtia_simplex	(Reinhardtia_paiewonskiana	Reinhardtia_latisecta))	Chamaedorea_seifrizii)	((Roystonea_regia	((Sclerosperma_profizianum	(Podococcus_barteri	Orania_palindan))	(Pelagodoxa_henryana	Serenoa_repens)))	(Bactris_major	(Attalea_speciosa	(Elaeis_oleifera	Elaeis_guineensis)))))))	(Nypa_fruticans	Phoenix_dactylifera))	Calamus_caryotoides);
(((((Chamaedorea_seifrizii	((((Pseudophoenix_vinifera	((Elaeis_oleifera	Elaeis_guineensis)	(Bactris_major	Attalea_speciosa)))	(Nypa_fruticans	((Sclerosperma_profizianum	(Podococcus_barteri	Orania_palindan))	(Pelagodoxa_henryana	Serenoa_repens))))	(((Oenocarpus_minor	Oenocarpus_bataua)	(Prestoea_acuminata	(Burretiokentia_grandiflora	(Dictyosperma_album	((Dypsis_decaryi	(Heterospathe_cagayanensis	Veitchia_spiralis))	(Kentiopsis_piersoniorum	Hydriastele_microspadix))))))	Manicaria_saccifera))	(Reinhardtia_simplex	(Reinhardtia_paiewonskiana	Reinhardtia_latisecta))))	Roystonea_regia)	Sabal_domingensis)	Phoenix_dactylifera)	Calamus_caryotoides);
((((((Elaeis_oleifera	Elaeis_guineensis)	(Bactris_major	Attalea_speciosa))	((Manicaria_saccifera	Chamaedorea_seifrizii)	((((Nypa_fruticans	Pseudophoenix_vinifera)	(Oenocarpus_minor	Oenocarpus_bataua))	(Burretiokentia_grandiflora	(Dictyosperma_album	(((Prestoea_acuminata	Dypsis_decaryi)	(Kentiopsis_piersoniorum	Hydriastele_microspadix))	(Veitchia_spiralis	Heterospathe_cagayanensis)))))	((((Serenoa_repens	Pelagodoxa_henryana)	(Podococcus_barteri	(Orania_palindan	Sclerosperma_profizianum)))	Sabal_domingensis)	(Reinhardtia_simplex	(Reinhardtia_paiewonskiana	Reinhardtia_latisecta))))))	Roystonea_regia)	Phoenix_dactylifera)	Calamus_caryotoides);
((((Manicaria_saccifera	(((((Burretiokentia_grandiflora	Dictyosperma_album)	Veitchia_spiralis)	((((Prestoea_acuminata	Dypsis_decaryi)	Kentiopsis_piersoniorum)	Hydriastele_microspadix)	Heterospathe_cagayanensis))	(Oenocarpus_minor	Oenocarpus_bataua))	(Chamaedorea_seifrizii	(((Serenoa_repens	Pelagodoxa_henryana)	(Podococcus_barteri	(Orania_palindan	Sclerosperma_profizianum)))	(Reinhardtia_simplex	(Reinhardtia_paiewonskiana	Reinhardtia_latisecta))))))	((Phoenix_dactylifera	Nypa_fruticans)	Pseudophoenix_vinifera))	((Roystonea_regia	Sabal_domingensis)	(Bactris_major	(Attalea_speciosa	(Elaeis_oleifera	Elaeis_guineensis)))))	Calamus_caryotoides);
(((((Chamaedorea_seifrizii	((Nypa_fruticans	((Oenocarpus_minor	Oenocarpus_bataua)	(((Hydriastele_microspadix	Kentiopsis_piersoniorum)	((Prestoea_acuminata	Dypsis_decaryi)	(Veitchia_spiralis	Heterospathe_cagayanensis)))	(Burretiokentia_grandiflora	Dictyosperma_album))))	((((Podococcus_barteri	(Orania_palindan	Sclerosperma_profizianum))	Pelagodoxa_henryana)	Serenoa_repens)	((Reinhardtia_latisecta	Reinhardtia_paiewonskiana)	Reinhardtia_simplex))))	(Roystonea_regia	(((Attalea_speciosa	Bactris_major)	(Elaeis_oleifera	Elaeis_guineensis))	Pseudophoenix_vinifera)))	(Manicaria_saccifera	Sabal_domingensis))	Phoenix_dactylifera)	Calamus_caryotoides);
(((Nypa_fruticans	Phoenix_dactylifera)	((Pseudophoenix_vinifera	(Roystonea_regia	(Bactris_major	((Elaeis_oleifera	Elaeis_guineensis)	Attalea_speciosa))))	((((Heterospathe_cagayanensis	((Hydriastele_microspadix	Kentiopsis_piersoniorum)	(Prestoea_acuminata	Dypsis_decaryi)))	((Veitchia_spiralis	Dictyosperma_album)	Burretiokentia_grandiflora))	(Oenocarpus_minor	Oenocarpus_bataua))	(Sabal_domingensis	((Manicaria_saccifera	Chamaedorea_seifrizii)	((((Podococcus_barteri	(Orania_palindan	Sclerosperma_profizianum))	Pelagodoxa_henryana)	Serenoa_repens)	((Reinhardtia_latisecta	Reinhardtia_paiewonskiana)	Reinhardtia_simplex)))))))	Calamus_caryotoides);
(((Roystonea_regia	(((Nypa_fruticans	(((Dictyosperma_album	(((Veitchia_spiralis	Dypsis_decaryi)	Heterospathe_cagayanensis)	(Hydriastele_microspadix	Kentiopsis_piersoniorum)))	((Prestoea_acuminata	Oenocarpus_minor)	Oenocarpus_bataua))	((Manicaria_saccifera	Chamaedorea_seifrizii)	((((Podococcus_barteri	(Orania_palindan	Sclerosperma_profizianum))	Pelagodoxa_henryana)	(Sabal_domingensis	Serenoa_repens))	((Reinhardtia_latisecta	Reinhardtia_paiewonskiana)	Reinhardtia_simplex)))))	Burretiokentia_grandiflora)	(Pseudophoenix_vinifera	(Bactris_major	((Elaeis_oleifera	Elaeis_guineensis)	Attalea_speciosa)))))	Phoenix_dactylifera)	Calamus_caryotoides);
(((Roystonea_regia	(Pseudophoenix_vinifera	((((((Prestoea_acuminata	((((Dictyosperma_album	Burretiokentia_grandiflora)	((Veitchia_spiralis	Dypsis_decaryi)	Heterospathe_cagayanensis))	Pelagodoxa_henryana)	(Hydriastele_microspadix	Kentiopsis_piersoniorum)))	(Oenocarpus_minor	Oenocarpus_bataua))	(Manicaria_saccifera	Chamaedorea_seifrizii))	Nypa_fruticans)	(((Podococcus_barteri	(Orania_palindan	Sclerosperma_profizianum))	(Sabal_domingensis	Serenoa_repens))	((Reinhardtia_latisecta	Reinhardtia_paiewonskiana)	Reinhardtia_simplex)))	(Bactris_major	((Elaeis_oleifera	Elaeis_guineensis)	Attalea_speciosa)))))	Phoenix_dactylifera)	Calamus_caryotoides);
((((((Pseudophoenix_vinifera	Nypa_fruticans)	((Podococcus_barteri	(Orania_palindan	Sclerosperma_profizianum))	(Pelagodoxa_henryana	Serenoa_repens)))	(((Reinhardtia_latisecta	(Reinhardtia_paiewonskiana	Reinhardtia_simplex))	((((((Prestoea_acuminata	(((Veitchia_spiralis	Dypsis_decaryi)	Heterospathe_cagayanensis)	(Hydriastele_microspadix	Kentiopsis_piersoniorum)))	Burretiokentia_grandiflora)	Dictyosperma_album)	(Oenocarpus_minor	Oenocarpus_bataua))	Chamaedorea_seifrizii)	Sabal_domingensis))	Manicaria_saccifera))	(Roystonea_regia	((Elaeis_oleifera	Elaeis_guineensis)	(Attalea_speciosa	Bactris_major))))	Phoenix_dactylifera)	Calamus_caryotoides);
(((((Pseudophoenix_vinifera	Nypa_fruticans)	((((Reinhardtia_simplex	(Reinhardtia_latisecta	Reinhardtia_paiewonskiana))	(Manicaria_saccifera	Chamaedorea_seifrizii))	(((Podococcus_barteri	(Orania_palindan	Sclerosperma_profizianum))	(Pelagodoxa_henryana	Serenoa_repens))	(Roystonea_regia	(Bactris_major	((Elaeis_oleifera	Elaeis_guineensis)	Attalea_speciosa)))))	(((Burretiokentia_grandiflora	(((Veitchia_spiralis	Dypsis_decaryi)	Heterospathe_cagayanensis)	(Kentiopsis_piersoniorum	(Hydriastele_microspadix	Prestoea_acuminata))))	Dictyosperma_album)	(Oenocarpus_minor	Oenocarpus_bataua))))	Sabal_domingensis)	Phoenix_dactylifera)	Calamus_caryotoides);
(((Phoenix_dactylifera	Nypa_fruticans)	((((((((Veitchia_spiralis	Dypsis_decaryi)	Heterospathe_cagayanensis)	(Kentiopsis_piersoniorum	(Hydriastele_microspadix	Prestoea_acuminata)))	(Burretiokentia_grandiflora	Dictyosperma_album))	(Oenocarpus_minor	Oenocarpus_bataua))	(((Reinhardtia_simplex	(Reinhardtia_latisecta	Reinhardtia_paiewonskiana))	(Roystonea_regia	(Bactris_major	((Elaeis_oleifera	Elaeis_guineensis)	Attalea_speciosa))))	((Manicaria_saccifera	Chamaedorea_seifrizii)	(Pelagodoxa_henryana	(Serenoa_repens	(Podococcus_barteri	(Orania_palindan	Sclerosperma_profizianum)))))))	Sabal_domingensis)	Pseudophoenix_vinifera))	Calamus_caryotoides);
((Phoenix_dactylifera	(((((Nypa_fruticans	(Reinhardtia_simplex	(Reinhardtia_latisecta	Reinhardtia_paiewonskiana)))	(Roystonea_regia	(Bactris_major	((Elaeis_oleifera	Elaeis_guineensis)	Attalea_speciosa))))	(((Podococcus_barteri	(Orania_palindan	Sclerosperma_profizianum))	(Sabal_domingensis	Serenoa_repens))	Pelagodoxa_henryana))	((((Prestoea_acuminata	(Kentiopsis_piersoniorum	Hydriastele_microspadix))	(Oenocarpus_minor	Oenocarpus_bataua))	(Manicaria_saccifera	Chamaedorea_seifrizii))	((Dypsis_decaryi	(Heterospathe_cagayanensis	Veitchia_spiralis))	(Burretiokentia_grandiflora	Dictyosperma_album))))	Pseudophoenix_vinifera))	Calamus_caryotoides);
((Phoenix_dactylifera	(Roystonea_regia	((Bactris_major	((Elaeis_oleifera	Elaeis_guineensis)	Attalea_speciosa))	((Pseudophoenix_vinifera	(Manicaria_saccifera	Chamaedorea_seifrizii))	((((Oenocarpus_minor	Oenocarpus_bataua)	(Reinhardtia_simplex	(Reinhardtia_latisecta	Reinhardtia_paiewonskiana)))	(((Kentiopsis_piersoniorum	(Hydriastele_microspadix	(Dypsis_decaryi	Prestoea_acuminata)))	Heterospathe_cagayanensis)	((Burretiokentia_grandiflora	Veitchia_spiralis)	Dictyosperma_album)))	((((Podococcus_barteri	(Orania_palindan	Sclerosperma_profizianum))	(Sabal_domingensis	Serenoa_repens))	Pelagodoxa_henryana)	Nypa_fruticans))))))	Calamus_caryotoides);
((Phoenix_dactylifera	((Pseudophoenix_vinifera	((Chamaedorea_seifrizii	(((((((Dypsis_decaryi	Prestoea_acuminata)	(Kentiopsis_piersoniorum	Hydriastele_microspadix))	(Veitchia_spiralis	Heterospathe_cagayanensis))	(Dictyosperma_album	Burretiokentia_grandiflora))	(Oenocarpus_minor	Oenocarpus_bataua))	(Nypa_fruticans	((((Podococcus_barteri	(Orania_palindan	Sclerosperma_profizianum))	Serenoa_repens)	Pelagodoxa_henryana)	(((Elaeis_oleifera	Elaeis_guineensis)	(Attalea_speciosa	Bactris_major))	(Reinhardtia_simplex	(Reinhardtia_latisecta	Reinhardtia_paiewonskiana))))))	Manicaria_saccifera))	Roystonea_regia))	Sabal_domingensis))	Calamus_caryotoides);
(((((Sabal_domingensis	(Pseudophoenix_vinifera	(Bactris_major	(Attalea_speciosa	(Elaeis_guineensis	Elaeis_oleifera)))))	(((Manicaria_saccifera	Chamaedorea_seifrizii)	((((Kentiopsis_piersoniorum	Hydriastele_microspadix)	((Burretiokentia_grandiflora	(Dypsis_decaryi	(Heterospathe_cagayanensis	Veitchia_spiralis)))	(Prestoea_acuminata	Dictyosperma_album)))	(Oenocarpus_minor	Oenocarpus_bataua))	((Reinhardtia_latisecta	Reinhardtia_paiewonskiana)	Reinhardtia_simplex)))	(Nypa_fruticans	(((Orania_palindan	Sclerosperma_profizianum)	Podococcus_barteri)	(Pelagodoxa_henryana	Serenoa_repens)))))	Roystonea_regia)	Phoenix_dactylifera)	Calamus_caryotoides);
((((Pseudophoenix_vinifera	((((((Sclerosperma_profizianum	(Podococcus_barteri	Orania_palindan))	(Pelagodoxa_henryana	Serenoa_repens))	((Reinhardtia_latisecta	Reinhardtia_paiewonskiana)	Reinhardtia_simplex))	(Manicaria_saccifera	Chamaedorea_seifrizii))	(Nypa_fruticans	(((((Kentiopsis_piersoniorum	Hydriastele_microspadix)	(Dypsis_decaryi	(Heterospathe_cagayanensis	Veitchia_spiralis)))	(Burretiokentia_grandiflora	Dictyosperma_album))	Prestoea_acuminata)	(Oenocarpus_minor	Oenocarpus_bataua))))	(Bactris_major	(Attalea_speciosa	(Elaeis_guineensis	Elaeis_oleifera)))))	(Sabal_domingensis	Roystonea_regia))	Phoenix_dactylifera)	Calamus_caryotoides);
((((Pseudophoenix_vinifera	((Manicaria_saccifera	((((((Prestoea_acuminata	(Kentiopsis_piersoniorum	Hydriastele_microspadix))	(Veitchia_spiralis	(Dypsis_decaryi	Heterospathe_cagayanensis)))	(Burretiokentia_grandiflora	Dictyosperma_album))	(Oenocarpus_minor	Oenocarpus_bataua))	(((Roystonea_regia	(Chamaedorea_seifrizii	(Sclerosperma_profizianum	(Podococcus_barteri	Orania_palindan))))	(Pelagodoxa_henryana	Serenoa_repens))	((Reinhardtia_latisecta	Reinhardtia_paiewonskiana)	Reinhardtia_simplex)))	((Elaeis_guineensis	Elaeis_oleifera)	(Bactris_major	Attalea_speciosa))))	Nypa_fruticans))	Sabal_domingensis)	Phoenix_dactylifera)	Calamus_caryotoides);
((((((Pseudophoenix_vinifera	Nypa_fruticans)	((((Roystonea_regia	((Podococcus_barteri	(Orania_palindan	Sclerosperma_profizianum))	(Pelagodoxa_henryana	Serenoa_repens)))	Chamaedorea_seifrizii)	(((Reinhardtia_latisecta	Reinhardtia_paiewonskiana)	Reinhardtia_simplex)	(Bactris_major	(Attalea_speciosa	(Elaeis_guineensis	Elaeis_oleifera)))))	(((Oenocarpus_minor	Oenocarpus_bataua)	Prestoea_acuminata)	((Dypsis_decaryi	((Kentiopsis_piersoniorum	Hydriastele_microspadix)	Heterospathe_cagayanensis))	(Veitchia_spiralis	(Burretiokentia_grandiflora	Dictyosperma_album))))))	Manicaria_saccifera)	Sabal_domingensis)	Phoenix_dactylifera)	Calamus_caryotoides);
(((Prestoea_acuminata	((((Veitchia_spiralis	Dypsis_decaryi)	Heterospathe_cagayanensis)	(Kentiopsis_piersoniorum	Hydriastele_microspadix))	((Oenocarpus_minor	Oenocarpus_bataua)	((((Podococcus_barteri	(Orania_palindan	Sclerosperma_profizianum))	(Pelagodoxa_henryana	(Roystonea_regia	(Sabal_domingensis	Serenoa_repens))))	(Manicaria_saccifera	Chamaedorea_seifrizii))	(((Nypa_fruticans	(Dictyosperma_album	((Reinhardtia_latisecta	Reinhardtia_paiewonskiana)	Reinhardtia_simplex)))	(Pseudophoenix_vinifera	(Bactris_major	(Attalea_speciosa	(Elaeis_guineensis	Elaeis_oleifera)))))	Burretiokentia_grandiflora)))))	Phoenix_dactylifera)	Calamus_caryotoides);
((((Pseudophoenix_vinifera	((Serenoa_repens	(Podococcus_barteri	(Orania_palindan	Sclerosperma_profizianum)))	((Manicaria_saccifera	Chamaedorea_seifrizii)	((Sabal_domingensis	((((Dypsis_decaryi	Prestoea_acuminata)	(Veitchia_spiralis	Heterospathe_cagayanensis))	(Hydriastele_microspadix	Kentiopsis_piersoniorum))	(Oenocarpus_minor	Oenocarpus_bataua)))	((Nypa_fruticans	(Dictyosperma_album	((Reinhardtia_latisecta	Reinhardtia_paiewonskiana)	Reinhardtia_simplex)))	((Bactris_major	(Burretiokentia_grandiflora	Attalea_speciosa))	(Elaeis_guineensis	(Elaeis_oleifera	Pelagodoxa_henryana))))))))	Roystonea_regia)	Phoenix_dactylifera)	Calamus_caryotoides);
(((((Pseudophoenix_vinifera	(Bactris_major	(Attalea_speciosa	(Elaeis_guineensis	Elaeis_oleifera))))	(((Nypa_fruticans	(((Sabal_domingensis	Serenoa_repens)	(Podococcus_barteri	(Orania_palindan	Sclerosperma_profizianum)))	((Reinhardtia_latisecta	Reinhardtia_paiewonskiana)	Reinhardtia_simplex)))	((Oenocarpus_minor	Oenocarpus_bataua)	(((Burretiokentia_grandiflora	Dictyosperma_album)	((((Veitchia_spiralis	Dypsis_decaryi)	Prestoea_acuminata)	Heterospathe_cagayanensis)	(Hydriastele_microspadix	Kentiopsis_piersoniorum)))	Pelagodoxa_henryana)))	(Manicaria_saccifera	Chamaedorea_seifrizii)))	Roystonea_regia)	Phoenix_dactylifera)	Calamus_caryotoides);
((((((Nypa_fruticans	(((Oenocarpus_minor	Oenocarpus_bataua)	(((Burretiokentia_grandiflora	Dictyosperma_album)	((Heterospathe_cagayanensis	(Kentiopsis_piersoniorum	((Veitchia_spiralis	Dypsis_decaryi)	Prestoea_acuminata)))	Hydriastele_microspadix))	Pelagodoxa_henryana))	(((Reinhardtia_latisecta	Reinhardtia_paiewonskiana)	Reinhardtia_simplex)	((Sabal_domingensis	Serenoa_repens)	((Manicaria_saccifera	Chamaedorea_seifrizii)	(Podococcus_barteri	(Orania_palindan	Sclerosperma_profizianum)))))))	Pseudophoenix_vinifera)	(Bactris_major	(Attalea_speciosa	(Elaeis_guineensis	Elaeis_oleifera))))	Roystonea_regia)	Phoenix_dactylifera)	Calamus_caryotoides);
((((((Oenocarpus_minor	Oenocarpus_bataua)	((((Veitchia_spiralis	Heterospathe_cagayanensis)	(Hydriastele_microspadix	Kentiopsis_piersoniorum))	Burretiokentia_grandiflora)	((Dypsis_decaryi	Prestoea_acuminata)	Dictyosperma_album)))	((Nypa_fruticans	(((Bactris_major	(Attalea_speciosa	(Elaeis_guineensis	Elaeis_oleifera)))	(Sabal_domingensis	Roystonea_regia))	((((Orania_palindan	Sclerosperma_profizianum)	Podococcus_barteri)	Pelagodoxa_henryana)	Serenoa_repens)))	(((Reinhardtia_latisecta	Reinhardtia_paiewonskiana)	Reinhardtia_simplex)	(Manicaria_saccifera	Chamaedorea_seifrizii))))	Pseudophoenix_vinifera)	Phoenix_dactylifera)	Calamus_caryotoides);
((((((Elaeis_guineensis	Elaeis_oleifera)	(Bactris_major	Attalea_speciosa))	Roystonea_regia)	(((Chamaedorea_seifrizii	((Oenocarpus_minor	Oenocarpus_bataua)	(((Dypsis_decaryi	(Veitchia_spiralis	Heterospathe_cagayanensis))	(Prestoea_acuminata	(Kentiopsis_piersoniorum	Hydriastele_microspadix)))	(Burretiokentia_grandiflora	Dictyosperma_album))))	(((Reinhardtia_latisecta	Reinhardtia_paiewonskiana)	((Manicaria_saccifera	Sabal_domingensis)	Reinhardtia_simplex))	((((Orania_palindan	Sclerosperma_profizianum)	Podococcus_barteri)	Pelagodoxa_henryana)	Serenoa_repens)))	(Nypa_fruticans	Pseudophoenix_vinifera)))	Phoenix_dactylifera)	Calamus_caryotoides);
((((Bactris_major	((Elaeis_guineensis	Elaeis_oleifera)	Attalea_speciosa))	(Reinhardtia_simplex	(Reinhardtia_paiewonskiana	Reinhardtia_latisecta)))	(((Manicaria_saccifera	Chamaedorea_seifrizii)	(((Burretiokentia_grandiflora	Dictyosperma_album)	(((Dypsis_decaryi	Veitchia_spiralis)	Heterospathe_cagayanensis)	(Hydriastele_microspadix	Kentiopsis_piersoniorum)))	(Prestoea_acuminata	(Oenocarpus_minor	Oenocarpus_bataua))))	(((Sabal_domingensis	(Roystonea_regia	Serenoa_repens))	((Nypa_fruticans	Pseudophoenix_vinifera)	(Pelagodoxa_henryana	Phoenix_dactylifera)))	(Podococcus_barteri	(Orania_palindan	Sclerosperma_profizianum)))))	Calamus_caryotoides);
((((Sabal_domingensis	Roystonea_regia)	(((Bactris_major	((Elaeis_guineensis	Elaeis_oleifera)	Attalea_speciosa))	(Reinhardtia_simplex	(Reinhardtia_paiewonskiana	Reinhardtia_latisecta)))	((((((Dictyosperma_album	Prestoea_acuminata)	Burretiokentia_grandiflora)	((Dypsis_decaryi	Veitchia_spiralis)	Heterospathe_cagayanensis))	(Hydriastele_microspadix	Kentiopsis_piersoniorum))	(Oenocarpus_minor	Oenocarpus_bataua))	(((Pseudophoenix_vinifera	(Serenoa_repens	(Pelagodoxa_henryana	(Sclerosperma_profizianum	(Podococcus_barteri	Orania_palindan)))))	Nypa_fruticans)	(Manicaria_saccifera	Chamaedorea_seifrizii)))))	Phoenix_dactylifera)	Calamus_caryotoides);
((((((Roystonea_regia	((Elaeis_guineensis	Elaeis_oleifera)	(Attalea_speciosa	Bactris_major)))	(((Nypa_fruticans	(Reinhardtia_simplex	(Reinhardtia_paiewonskiana	Reinhardtia_latisecta)))	((Podococcus_barteri	(Orania_palindan	Sclerosperma_profizianum))	(Pelagodoxa_henryana	(Sabal_domingensis	Serenoa_repens))))	(((((Dypsis_decaryi	Veitchia_spiralis)	Heterospathe_cagayanensis)	(Prestoea_acuminata	(Hydriastele_microspadix	Kentiopsis_piersoniorum)))	(Burretiokentia_grandiflora	Dictyosperma_album))	(Oenocarpus_minor	Oenocarpus_bataua))))	(Manicaria_saccifera	Chamaedorea_seifrizii))	Pseudophoenix_vinifera)	Phoenix_dactylifera)	Calamus_caryotoides);
(((Pseudophoenix_vinifera	(((Elaeis_guineensis	Elaeis_oleifera)	(Attalea_speciosa	Bactris_major))	(((Roystonea_regia	((Podococcus_barteri	(Orania_palindan	Sclerosperma_profizianum))	(Pelagodoxa_henryana	Serenoa_repens)))	Nypa_fruticans)	((Sabal_domingensis	Manicaria_saccifera)	((Chamaedorea_seifrizii	(Reinhardtia_simplex	(Reinhardtia_paiewonskiana	Reinhardtia_latisecta)))	(((((Veitchia_spiralis	(Heterospathe_cagayanensis	Dypsis_decaryi))	(Hydriastele_microspadix	Kentiopsis_piersoniorum))	(Burretiokentia_grandiflora	Dictyosperma_album))	(Oenocarpus_minor	Oenocarpus_bataua))	Prestoea_acuminata))))))	Phoenix_dactylifera)	Calamus_caryotoides);
((((Nypa_fruticans	Pseudophoenix_vinifera)	(((Sabal_domingensis	Roystonea_regia)	(Bactris_major	((Elaeis_guineensis	Elaeis_oleifera)	Attalea_speciosa)))	(((Manicaria_saccifera	Chamaedorea_seifrizii)	((Reinhardtia_simplex	(Reinhardtia_paiewonskiana	Reinhardtia_latisecta))	((Podococcus_barteri	(Orania_palindan	Sclerosperma_profizianum))	Serenoa_repens)))	((Pelagodoxa_henryana	(((Dypsis_decaryi	(Veitchia_spiralis	Heterospathe_cagayanensis))	(Hydriastele_microspadix	Kentiopsis_piersoniorum))	(Prestoea_acuminata	(Burretiokentia_grandiflora	Dictyosperma_album))))	(Oenocarpus_minor	Oenocarpus_bataua)))))	Phoenix_dactylifera)	Calamus_caryotoides);
(((Podococcus_barteri	(Orania_palindan	Sclerosperma_profizianum))	((Sabal_domingensis	Serenoa_repens)	(Pelagodoxa_henryana	(((((Dictyosperma_album	(Burretiokentia_grandiflora	((Hydriastele_microspadix	Kentiopsis_piersoniorum)	(Veitchia_spiralis	Heterospathe_cagayanensis))))	(((Prestoea_acuminata	Dypsis_decaryi)	Oenocarpus_minor)	Oenocarpus_bataua))	((Reinhardtia_simplex	(Reinhardtia_paiewonskiana	Reinhardtia_latisecta))	((Nypa_fruticans	Phoenix_dactylifera)	Pseudophoenix_vinifera)))	(Manicaria_saccifera	Chamaedorea_seifrizii))	(Roystonea_regia	(Bactris_major	((Elaeis_guineensis	Elaeis_oleifera)	Attalea_speciosa)))))))	Calamus_caryotoides);
((((Sabal_domingensis	Roystonea_regia)	(((Elaeis_guineensis	Elaeis_oleifera)	Attalea_speciosa)	Bactris_major))	(((Sclerosperma_profizianum	(Podococcus_barteri	Orania_palindan))	(Serenoa_repens	Pelagodoxa_henryana))	(((Reinhardtia_simplex	(Reinhardtia_paiewonskiana	Reinhardtia_latisecta))	((Nypa_fruticans	Phoenix_dactylifera)	Pseudophoenix_vinifera))	(((Dictyosperma_album	(Burretiokentia_grandiflora	((Hydriastele_microspadix	(Prestoea_acuminata	Kentiopsis_piersoniorum))	(Heterospathe_cagayanensis	(Dypsis_decaryi	Veitchia_spiralis)))))	(Oenocarpus_minor	Oenocarpus_bataua))	(Manicaria_saccifera	Chamaedorea_seifrizii)))))	Calamus_caryotoides);
((((Sabal_domingensis	Roystonea_regia)	(((Elaeis_guineensis	Elaeis_oleifera)	Attalea_speciosa)	Bactris_major))	((Phoenix_dactylifera	Pseudophoenix_vinifera)	((Nypa_fruticans	(((Podococcus_barteri	(Orania_palindan	Sclerosperma_profizianum))	(Serenoa_repens	Pelagodoxa_henryana))	(Manicaria_saccifera	(((((Burretiokentia_grandiflora	Dictyosperma_album)	((Hydriastele_microspadix	Kentiopsis_piersoniorum)	(Heterospathe_cagayanensis	(Dypsis_decaryi	Veitchia_spiralis))))	Prestoea_acuminata)	(Oenocarpus_minor	Oenocarpus_bataua))	(Reinhardtia_simplex	(Reinhardtia_paiewonskiana	Reinhardtia_latisecta))))))	Chamaedorea_seifrizii)))	Calamus_caryotoides);
(((Roystonea_regia	((Pseudophoenix_vinifera	(((Burretiokentia_grandiflora	(((Dictyosperma_album	((Hydriastele_microspadix	Kentiopsis_piersoniorum)	(Heterospathe_cagayanensis	(Dypsis_decaryi	Veitchia_spiralis))))	Prestoea_acuminata)	(Oenocarpus_minor	Oenocarpus_bataua)))	((Nypa_fruticans	((Manicaria_saccifera	Sabal_domingensis)	(Reinhardtia_simplex	(Reinhardtia_paiewonskiana	Reinhardtia_latisecta))))	((Pelagodoxa_henryana	Serenoa_repens)	(Podococcus_barteri	(Orania_palindan	Sclerosperma_profizianum)))))	Chamaedorea_seifrizii))	((Elaeis_guineensis	Elaeis_oleifera)	(Attalea_speciosa	Bactris_major))))	Phoenix_dactylifera)	Calamus_caryotoides);
(((Roystonea_regia	(((Sabal_domingensis	(((Reinhardtia_simplex	(Reinhardtia_paiewonskiana	Reinhardtia_latisecta))	((Pelagodoxa_henryana	Serenoa_repens)	(Podococcus_barteri	(Orania_palindan	Sclerosperma_profizianum))))	(Manicaria_saccifera	Chamaedorea_seifrizii)))	((Pseudophoenix_vinifera	Nypa_fruticans)	(((((Dypsis_decaryi	Prestoea_acuminata)	Veitchia_spiralis)	((Hydriastele_microspadix	Kentiopsis_piersoniorum)	Heterospathe_cagayanensis))	(Burretiokentia_grandiflora	Dictyosperma_album))	(Oenocarpus_minor	Oenocarpus_bataua))))	((Elaeis_guineensis	Elaeis_oleifera)	(Attalea_speciosa	Bactris_major))))	Phoenix_dactylifera)	Calamus_caryotoides);
((((Pseudophoenix_vinifera	Nypa_fruticans)	(((((Reinhardtia_latisecta	Reinhardtia_paiewonskiana)	Reinhardtia_simplex)	((Manicaria_saccifera	Chamaedorea_seifrizii)	((Podococcus_barteri	(Sclerosperma_profizianum	Orania_palindan))	(Serenoa_repens	Pelagodoxa_henryana))))	((Sabal_domingensis	Roystonea_regia)	(Bactris_major	(Attalea_speciosa	(Elaeis_oleifera	Elaeis_guineensis)))))	((((Dypsis_decaryi	(Veitchia_spiralis	Heterospathe_cagayanensis))	((Hydriastele_microspadix	Kentiopsis_piersoniorum)	Prestoea_acuminata))	(Dictyosperma_album	Burretiokentia_grandiflora))	(Oenocarpus_bataua	Oenocarpus_minor))))	Phoenix_dactylifera)	Calamus_caryotoides);
((((Bactris_major	(Attalea_speciosa	(Elaeis_oleifera	Elaeis_guineensis)))	Roystonea_regia)	((((Sabal_domingensis	(((Prestoea_acuminata	(((Heterospathe_cagayanensis	Veitchia_spiralis)	Dypsis_decaryi)	(Hydriastele_microspadix	Kentiopsis_piersoniorum)))	(Dictyosperma_album	Burretiokentia_grandiflora))	(Oenocarpus_bataua	Oenocarpus_minor)))	(((Reinhardtia_latisecta	Reinhardtia_paiewonskiana)	Reinhardtia_simplex)	((Manicaria_saccifera	Chamaedorea_seifrizii)	((Podococcus_barteri	(Sclerosperma_profizianum	Orania_palindan))	(Serenoa_repens	Pelagodoxa_henryana)))))	Nypa_fruticans)	(Phoenix_dactylifera	Pseudophoenix_vinifera)))	Calamus_caryotoides);
((Pseudophoenix_vinifera	(((Phoenix_dactylifera	Nypa_fruticans)	(((Podococcus_barteri	(Sclerosperma_profizianum	Orania_palindan))	((Sabal_domingensis	Serenoa_repens)	Pelagodoxa_henryana))	((((((Veitchia_spiralis	(Dypsis_decaryi	Heterospathe_cagayanensis))	(Hydriastele_microspadix	Kentiopsis_piersoniorum))	(Dictyosperma_album	Burretiokentia_grandiflora))	(Oenocarpus_bataua	(Prestoea_acuminata	Oenocarpus_minor)))	(((Reinhardtia_latisecta	Reinhardtia_paiewonskiana)	Reinhardtia_simplex)	(Bactris_major	(Attalea_speciosa	(Elaeis_oleifera	Elaeis_guineensis)))))	(Manicaria_saccifera	Chamaedorea_seifrizii))))	Roystonea_regia))	Calamus_caryotoides);
((((Pseudophoenix_vinifera	(((Roystonea_regia	(Bactris_major	(Attalea_speciosa	(Elaeis_oleifera	Elaeis_guineensis))))	(Sabal_domingensis	((((Podococcus_barteri	(Sclerosperma_profizianum	Orania_palindan))	(Serenoa_repens	Pelagodoxa_henryana))	(Manicaria_saccifera	Chamaedorea_seifrizii))	((((Dypsis_decaryi	(Heterospathe_cagayanensis	Veitchia_spiralis))	(Prestoea_acuminata	(Hydriastele_microspadix	Kentiopsis_piersoniorum)))	(Dictyosperma_album	Burretiokentia_grandiflora))	(Oenocarpus_bataua	Oenocarpus_minor)))))	((Reinhardtia_latisecta	Reinhardtia_paiewonskiana)	Reinhardtia_simplex)))	Nypa_fruticans)	Phoenix_dactylifera)	Calamus_caryotoides);
(((Pseudophoenix_vinifera	(Chamaedorea_seifrizii	((Roystonea_regia	(Bactris_major	((Burretiokentia_grandiflora	Attalea_speciosa)	(Elaeis_oleifera	Elaeis_guineensis))))	(((Nypa_fruticans	(((Orania_palindan	Sclerosperma_profizianum)	Podococcus_barteri)	(Sabal_domingensis	Serenoa_repens)))	(((Pelagodoxa_henryana	(Dictyosperma_album	((Veitchia_spiralis	(Heterospathe_cagayanensis	Dypsis_decaryi))	(Prestoea_acuminata	(Hydriastele_microspadix	Kentiopsis_piersoniorum)))))	(Oenocarpus_bataua	Oenocarpus_minor))	((Reinhardtia_latisecta	Reinhardtia_paiewonskiana)	Reinhardtia_simplex)))	Manicaria_saccifera))))	Phoenix_dactylifera)	Calamus_caryotoides);
(((Pseudophoenix_vinifera	(((Bactris_major	(Attalea_speciosa	(Elaeis_oleifera	Elaeis_guineensis)))	((((Burretiokentia_grandiflora	Dictyosperma_album)	((Heterospathe_cagayanensis	(Dypsis_decaryi	Veitchia_spiralis))	(Hydriastele_microspadix	(Kentiopsis_piersoniorum	Prestoea_acuminata))))	(Oenocarpus_bataua	Oenocarpus_minor))	((((Reinhardtia_latisecta	Reinhardtia_paiewonskiana)	Reinhardtia_simplex)	((((Orania_palindan	Sclerosperma_profizianum)	Podococcus_barteri)	Pelagodoxa_henryana)	Serenoa_repens))	(Manicaria_saccifera	Chamaedorea_seifrizii))))	(Sabal_domingensis	Roystonea_regia)))	(Nypa_fruticans	Phoenix_dactylifera))	Calamus_caryotoides);
((((Roystonea_regia	(Bactris_major	(Attalea_speciosa	(Elaeis_oleifera	Elaeis_guineensis))))	(((Pelagodoxa_henryana	((Dictyosperma_album	(Burretiokentia_grandiflora	((Dypsis_decaryi	(Veitchia_spiralis	Heterospathe_cagayanensis))	(Hydriastele_microspadix	Kentiopsis_piersoniorum))))	(Prestoea_acuminata	(Oenocarpus_bataua	Oenocarpus_minor))))	(((Chamaedorea_seifrizii	((Orania_palindan	Sclerosperma_profizianum)	Podococcus_barteri))	Serenoa_repens)	((Manicaria_saccifera	Sabal_domingensis)	((Reinhardtia_latisecta	Reinhardtia_paiewonskiana)	Reinhardtia_simplex))))	(Nypa_fruticans	Pseudophoenix_vinifera)))	Phoenix_dactylifera)	Calamus_caryotoides);
((((((((Pelagodoxa_henryana	((((Veitchia_spiralis	Heterospathe_cagayanensis)	Dypsis_decaryi)	(Hydriastele_microspadix	Kentiopsis_piersoniorum))	(Prestoea_acuminata	(Dictyosperma_album	Burretiokentia_grandiflora))))	(Oenocarpus_bataua	Oenocarpus_minor))	((((Orania_palindan	Sclerosperma_profizianum)	Podococcus_barteri)	(Serenoa_repens	Chamaedorea_seifrizii))	((Roystonea_regia	(Bactris_major	(Attalea_speciosa	(Elaeis_oleifera	Elaeis_guineensis))))	((Reinhardtia_latisecta	Reinhardtia_paiewonskiana)	Reinhardtia_simplex))))	(Manicaria_saccifera	Sabal_domingensis))	Nypa_fruticans)	Pseudophoenix_vinifera)	Phoenix_dactylifera)	Calamus_caryotoides);
(((((Serenoa_repens	Sabal_domingensis)	Roystonea_regia)	(((((Pelagodoxa_henryana	(((Burretiokentia_grandiflora	Dictyosperma_album)	((Veitchia_spiralis	(Heterospathe_cagayanensis	Dypsis_decaryi))	(Hydriastele_microspadix	Kentiopsis_piersoniorum)))	Prestoea_acuminata))	(Oenocarpus_bataua	Oenocarpus_minor))	(Pseudophoenix_vinifera	(Manicaria_saccifera	Chamaedorea_seifrizii)))	(((Orania_palindan	Sclerosperma_profizianum)	Podococcus_barteri)	Nypa_fruticans))	(((Elaeis_oleifera	Elaeis_guineensis)	(Bactris_major	Attalea_speciosa))	((Reinhardtia_latisecta	Reinhardtia_paiewonskiana)	Reinhardtia_simplex))))	Phoenix_dactylifera)	Calamus_caryotoides);
(((((((((Serenoa_repens	Sabal_domingensis)	Roystonea_regia)	((Pelagodoxa_henryana	((Elaeis_oleifera	Elaeis_guineensis)	(Bactris_major	Attalea_speciosa)))	((Reinhardtia_latisecta	Reinhardtia_paiewonskiana)	Reinhardtia_simplex)))	(Manicaria_saccifera	Chamaedorea_seifrizii))	(((((Heterospathe_cagayanensis	(Dypsis_decaryi	Veitchia_spiralis))	((Hydriastele_microspadix	Prestoea_acuminata)	Kentiopsis_piersoniorum))	Burretiokentia_grandiflora)	Dictyosperma_album)	(Oenocarpus_bataua	Oenocarpus_minor)))	(Nypa_fruticans	Pseudophoenix_vinifera))	((Orania_palindan	Sclerosperma_profizianum)	Podococcus_barteri))	Phoenix_dactylifera)	Calamus_caryotoides);
((((Nypa_fruticans	((Sabal_domingensis	(((Manicaria_saccifera	Chamaedorea_seifrizii)	(Serenoa_repens	(Podococcus_barteri	(Orania_palindan	Sclerosperma_profizianum))))	(((Reinhardtia_paiewonskiana	Reinhardtia_latisecta)	Reinhardtia_simplex)	(Roystonea_regia	(Bactris_major	((Elaeis_guineensis	Elaeis_oleifera)	Attalea_speciosa))))))	(((Pelagodoxa_henryana	(Veitchia_spiralis	(Burretiokentia_grandiflora	Dictyosperma_album)))	(Heterospathe_cagayanensis	((Hydriastele_microspadix	Kentiopsis_piersoniorum)	(Dypsis_decaryi	Prestoea_acuminata))))	(Oenocarpus_minor	Oenocarpus_bataua))))	Pseudophoenix_vinifera)	Phoenix_dactylifera)	Calamus_caryotoides);
((((((Manicaria_saccifera	Chamaedorea_seifrizii)	(((Pelagodoxa_henryana	Serenoa_repens)	(Podococcus_barteri	(Orania_palindan	Sclerosperma_profizianum)))	(((Nypa_fruticans	((Reinhardtia_paiewonskiana	Reinhardtia_latisecta)	Reinhardtia_simplex))	(Roystonea_regia	(Bactris_major	((Elaeis_guineensis	Elaeis_oleifera)	Attalea_speciosa))))	((Burretiokentia_grandiflora	(Dictyosperma_album	((Veitchia_spiralis	(Dypsis_decaryi	Heterospathe_cagayanensis))	((Hydriastele_microspadix	Kentiopsis_piersoniorum)	Prestoea_acuminata))))	(Oenocarpus_minor	Oenocarpus_bataua)))))	Pseudophoenix_vinifera)	Phoenix_dactylifera)	Sabal_domingensis)	Calamus_caryotoides);
(((Roystonea_regia	((((Podococcus_barteri	(Orania_palindan	Sclerosperma_profizianum))	Pelagodoxa_henryana)	(Sabal_domingensis	Serenoa_repens))	(((((Reinhardtia_paiewonskiana	Reinhardtia_latisecta)	Reinhardtia_simplex)	(Bactris_major	((Elaeis_guineensis	Elaeis_oleifera)	Attalea_speciosa)))	((((Burretiokentia_grandiflora	Dictyosperma_album)	((Veitchia_spiralis	(Dypsis_decaryi	Heterospathe_cagayanensis))	((Hydriastele_microspadix	Kentiopsis_piersoniorum)	Prestoea_acuminata)))	(Oenocarpus_minor	Oenocarpus_bataua))	Pseudophoenix_vinifera))	(Manicaria_saccifera	Chamaedorea_seifrizii))))	(Phoenix_dactylifera	Nypa_fruticans))	Calamus_caryotoides);
(((((Podococcus_barteri	(Orania_palindan	Sclerosperma_profizianum))	(Pelagodoxa_henryana	Serenoa_repens))	(((Phoenix_dactylifera	Pseudophoenix_vinifera)	Nypa_fruticans)	((((Reinhardtia_paiewonskiana	Reinhardtia_latisecta)	Reinhardtia_simplex)	(Roystonea_regia	(Bactris_major	((Elaeis_guineensis	Elaeis_oleifera)	Attalea_speciosa))))	((((Burretiokentia_grandiflora	Dictyosperma_album)	(((Veitchia_spiralis	Heterospathe_cagayanensis)	(Dypsis_decaryi	Prestoea_acuminata))	(Hydriastele_microspadix	Kentiopsis_piersoniorum)))	(Oenocarpus_minor	Oenocarpus_bataua))	(Manicaria_saccifera	Chamaedorea_seifrizii)))))	Sabal_domingensis)	Calamus_caryotoides);
((((((Reinhardtia_paiewonskiana	Reinhardtia_latisecta)	Reinhardtia_simplex)	((Sabal_domingensis	Roystonea_regia)	(Bactris_major	((Elaeis_guineensis	Elaeis_oleifera)	Attalea_speciosa))))	(((Manicaria_saccifera	Chamaedorea_seifrizii)	((Pelagodoxa_henryana	((Burretiokentia_grandiflora	Dictyosperma_album)	(((Veitchia_spiralis	Heterospathe_cagayanensis)	(Dypsis_decaryi	Prestoea_acuminata))	(Hydriastele_microspadix	Kentiopsis_piersoniorum))))	(Phoenix_dactylifera	(Oenocarpus_minor	Oenocarpus_bataua))))	((Podococcus_barteri	(Orania_palindan	Sclerosperma_profizianum))	(Pseudophoenix_vinifera	Nypa_fruticans))))	Serenoa_repens)	Calamus_caryotoides);
(((Phoenix_dactylifera	Pseudophoenix_vinifera)	(((Nypa_fruticans	(Pelagodoxa_henryana	(Serenoa_repens	(Podococcus_barteri	(Orania_palindan	Sclerosperma_profizianum)))))	((((Reinhardtia_paiewonskiana	Reinhardtia_latisecta)	Reinhardtia_simplex)	(Manicaria_saccifera	Chamaedorea_seifrizii))	((((Burretiokentia_grandiflora	(Heterospathe_cagayanensis	Veitchia_spiralis))	(Dypsis_decaryi	(Dictyosperma_album	Prestoea_acuminata)))	(Hydriastele_microspadix	Kentiopsis_piersoniorum))	(Oenocarpus_minor	Oenocarpus_bataua))))	((Sabal_domingensis	Roystonea_regia)	(Bactris_major	((Elaeis_guineensis	Elaeis_oleifera)	Attalea_speciosa)))))	Calamus_caryotoides);
((((Pelagodoxa_henryana	(Podococcus_barteri	(Orania_palindan	Sclerosperma_profizianum)))	((Roystonea_regia	Sabal_domingensis)	Serenoa_repens))	(((Elaeis_guineensis	Elaeis_oleifera)	(Attalea_speciosa	Bactris_major))	(((((Reinhardtia_paiewonskiana	Reinhardtia_latisecta)	Reinhardtia_simplex)	(Manicaria_saccifera	Chamaedorea_seifrizii))	((((Prestoea_acuminata	(Hydriastele_microspadix	Kentiopsis_piersoniorum))	((Heterospathe_cagayanensis	Dypsis_decaryi)	Veitchia_spiralis))	(Burretiokentia_grandiflora	Dictyosperma_album))	(Oenocarpus_minor	Oenocarpus_bataua)))	(Nypa_fruticans	(Phoenix_dactylifera	Pseudophoenix_vinifera)))))	Calamus_caryotoides);
((Phoenix_dactylifera	((((((Reinhardtia_paiewonskiana	Reinhardtia_latisecta)	Reinhardtia_simplex)	((Manicaria_saccifera	Chamaedorea_seifrizii)	((Podococcus_barteri	(Orania_palindan	Sclerosperma_profizianum))	((Sabal_domingensis	Serenoa_repens)	Pelagodoxa_henryana))))	(Roystonea_regia	((Elaeis_guineensis	Elaeis_oleifera)	(Attalea_speciosa	Bactris_major))))	((((Prestoea_acuminata	(Hydriastele_microspadix	Kentiopsis_piersoniorum))	(Heterospathe_cagayanensis	(Dypsis_decaryi	Veitchia_spiralis)))	(Burretiokentia_grandiflora	Dictyosperma_album))	(Oenocarpus_minor	Oenocarpus_bataua)))	(Pseudophoenix_vinifera	Nypa_fruticans)))	Calamus_caryotoides);
(((((Elaeis_guineensis	Elaeis_oleifera)	(Attalea_speciosa	Bactris_major))	Roystonea_regia)	(((((Pseudophoenix_vinifera	Phoenix_dactylifera)	((Podococcus_barteri	Orania_palindan)	Sclerosperma_profizianum))	((Sabal_domingensis	Serenoa_repens)	Pelagodoxa_henryana))	(((Burretiokentia_grandiflora	(((Dypsis_decaryi	Prestoea_acuminata)	Dictyosperma_album)	((Hydriastele_microspadix	Kentiopsis_piersoniorum)	(Veitchia_spiralis	Heterospathe_cagayanensis))))	(Oenocarpus_minor	Oenocarpus_bataua))	(Manicaria_saccifera	Chamaedorea_seifrizii)))	(Nypa_fruticans	((Reinhardtia_paiewonskiana	Reinhardtia_latisecta)	Reinhardtia_simplex))))	Calamus_caryotoides);
(((Podococcus_barteri	(Orania_palindan	Sclerosperma_profizianum))	((((((Bactris_major	((Elaeis_guineensis	Elaeis_oleifera)	Attalea_speciosa))	Roystonea_regia)	(Nypa_fruticans	((Reinhardtia_paiewonskiana	Reinhardtia_latisecta)	Reinhardtia_simplex)))	(((Sabal_domingensis	Manicaria_saccifera)	Chamaedorea_seifrizii)	((Pelagodoxa_henryana	((Burretiokentia_grandiflora	Dictyosperma_album)	((Hydriastele_microspadix	Kentiopsis_piersoniorum)	(Veitchia_spiralis	Heterospathe_cagayanensis))))	(((Dypsis_decaryi	Prestoea_acuminata)	Oenocarpus_minor)	Oenocarpus_bataua))))	(Pseudophoenix_vinifera	Phoenix_dactylifera))	Serenoa_repens))	Calamus_caryotoides);
((Phoenix_dactylifera	(Roystonea_regia	(Manicaria_saccifera	((Chamaedorea_seifrizii	(((((Reinhardtia_simplex	(Reinhardtia_latisecta	Reinhardtia_paiewonskiana))	(Pelagodoxa_henryana	((Sabal_domingensis	Serenoa_repens)	((Sclerosperma_profizianum	Orania_palindan)	Podococcus_barteri))))	((Oenocarpus_minor	Oenocarpus_bataua)	(((Dictyosperma_album	Prestoea_acuminata)	Burretiokentia_grandiflora)	((Veitchia_spiralis	(Heterospathe_cagayanensis	Dypsis_decaryi))	(Kentiopsis_piersoniorum	Hydriastele_microspadix)))))	Nypa_fruticans)	(Bactris_major	((Elaeis_oleifera	Elaeis_guineensis)	Attalea_speciosa))))	Pseudophoenix_vinifera))))	Calamus_caryotoides);
((Phoenix_dactylifera	(((((Chamaedorea_seifrizii	(Reinhardtia_simplex	(Reinhardtia_latisecta	Reinhardtia_paiewonskiana)))	(Pelagodoxa_henryana	((Sabal_domingensis	Serenoa_repens)	((Sclerosperma_profizianum	Orania_palindan)	Podococcus_barteri))))	((Manicaria_saccifera	((Oenocarpus_minor	Oenocarpus_bataua)	((Dictyosperma_album	Prestoea_acuminata)	((Heterospathe_cagayanensis	(Dypsis_decaryi	Veitchia_spiralis))	(Kentiopsis_piersoniorum	Hydriastele_microspadix)))))	(Pseudophoenix_vinifera	Nypa_fruticans)))	(Roystonea_regia	((Attalea_speciosa	(Elaeis_oleifera	Elaeis_guineensis))	Bactris_major)))	Burretiokentia_grandiflora))	Calamus_caryotoides);
((Roystonea_regia	(((((((Sabal_domingensis	Serenoa_repens)	((Sclerosperma_profizianum	Orania_palindan)	(Pelagodoxa_henryana	Podococcus_barteri)))	((Reinhardtia_simplex	(Reinhardtia_latisecta	Reinhardtia_paiewonskiana))	((Manicaria_saccifera	Chamaedorea_seifrizii)	((Oenocarpus_minor	Oenocarpus_bataua)	((((Heterospathe_cagayanensis	(Dypsis_decaryi	Veitchia_spiralis))	(Kentiopsis_piersoniorum	Hydriastele_microspadix))	(Burretiokentia_grandiflora	Dictyosperma_album))	Prestoea_acuminata)))))	Nypa_fruticans)	Phoenix_dactylifera)	Pseudophoenix_vinifera)	((Elaeis_oleifera	Elaeis_guineensis)	(Bactris_major	Attalea_speciosa))))	Calamus_caryotoides);
(((((Manicaria_saccifera	Chamaedorea_seifrizii)	(Phoenix_dactylifera	Pseudophoenix_vinifera))	(((Reinhardtia_simplex	(Reinhardtia_latisecta	Reinhardtia_paiewonskiana))	((Oenocarpus_minor	Oenocarpus_bataua)	(Burretiokentia_grandiflora	(Dictyosperma_album	(((Veitchia_spiralis	Dypsis_decaryi)	Heterospathe_cagayanensis)	(Prestoea_acuminata	(Kentiopsis_piersoniorum	Hydriastele_microspadix)))))))	((Pelagodoxa_henryana	Nypa_fruticans)	(((Sclerosperma_profizianum	Orania_palindan)	Podococcus_barteri)	Serenoa_repens))))	(((Elaeis_oleifera	Elaeis_guineensis)	(Bactris_major	Attalea_speciosa))	(Sabal_domingensis	Roystonea_regia)))	Calamus_caryotoides);
((((Pseudophoenix_vinifera	((Sabal_domingensis	Roystonea_regia)	(((Elaeis_oleifera	Elaeis_guineensis)	Attalea_speciosa)	Bactris_major)))	(((Reinhardtia_simplex	(Reinhardtia_latisecta	Reinhardtia_paiewonskiana))	((Manicaria_saccifera	Chamaedorea_seifrizii)	((Oenocarpus_minor	Oenocarpus_bataua)	((Burretiokentia_grandiflora	((Kentiopsis_piersoniorum	Hydriastele_microspadix)	((Veitchia_spiralis	Dypsis_decaryi)	Heterospathe_cagayanensis)))	(Dictyosperma_album	Prestoea_acuminata)))))	(((Pelagodoxa_henryana	((Sclerosperma_profizianum	Orania_palindan)	Podococcus_barteri))	Serenoa_repens)	Nypa_fruticans)))	Phoenix_dactylifera)	Calamus_caryotoides);
(((Pseudophoenix_vinifera	(((((Sabal_domingensis	Roystonea_regia)	((Elaeis_oleifera	Elaeis_guineensis)	(Attalea_speciosa	Bactris_major)))	(Reinhardtia_simplex	(Reinhardtia_latisecta	Reinhardtia_paiewonskiana)))	(Manicaria_saccifera	(Chamaedorea_seifrizii	((Oenocarpus_minor	Oenocarpus_bataua)	((Burretiokentia_grandiflora	Dictyosperma_album)	((Kentiopsis_piersoniorum	Hydriastele_microspadix)	(Veitchia_spiralis	((Prestoea_acuminata	Dypsis_decaryi)	Heterospathe_cagayanensis))))))))	((Pelagodoxa_henryana	(Nypa_fruticans	((Sclerosperma_profizianum	Orania_palindan)	Podococcus_barteri)))	Serenoa_repens)))	Phoenix_dactylifera)	Calamus_caryotoides);
((((Pseudophoenix_vinifera	((((Roystonea_regia	(Bactris_major	((Elaeis_oleifera	Elaeis_guineensis)	Attalea_speciosa)))	(Nypa_fruticans	(Reinhardtia_simplex	(Reinhardtia_latisecta	Reinhardtia_paiewonskiana))))	((Manicaria_saccifera	Chamaedorea_seifrizii)	(((Sclerosperma_profizianum	Orania_palindan)	Podococcus_barteri)	(Serenoa_repens	Pelagodoxa_henryana))))	((Oenocarpus_minor	Oenocarpus_bataua)	(((Burretiokentia_grandiflora	Dictyosperma_album)	((Kentiopsis_piersoniorum	Hydriastele_microspadix)	((Heterospathe_cagayanensis	Dypsis_decaryi)	Veitchia_spiralis)))	Prestoea_acuminata))))	Sabal_domingensis)	Phoenix_dactylifera)	Calamus_caryotoides);
((((Nypa_fruticans	Pseudophoenix_vinifera)	(((Roystonea_regia	((Elaeis_oleifera	Elaeis_guineensis)	(Attalea_speciosa	Bactris_major)))	((Manicaria_saccifera	Sabal_domingensis)	(Chamaedorea_seifrizii	((((Sclerosperma_profizianum	Orania_palindan)	Podococcus_barteri)	(Serenoa_repens	Pelagodoxa_henryana))	(Reinhardtia_simplex	(Reinhardtia_latisecta	Reinhardtia_paiewonskiana))))))	((Oenocarpus_minor	Oenocarpus_bataua)	(((Dictyosperma_album	Prestoea_acuminata)	Burretiokentia_grandiflora)	((Kentiopsis_piersoniorum	Hydriastele_microspadix)	((Heterospathe_cagayanensis	Dypsis_decaryi)	Veitchia_spiralis))))))	Phoenix_dactylifera)	Calamus_caryotoides);
(((((Nypa_fruticans	Pseudophoenix_vinifera)	((Burretiokentia_grandiflora	((Oenocarpus_minor	Oenocarpus_bataua)	(Dictyosperma_album	((Kentiopsis_piersoniorum	Hydriastele_microspadix)	(Heterospathe_cagayanensis	((Dypsis_decaryi	Prestoea_acuminata)	Veitchia_spiralis))))))	((Roystonea_regia	((Elaeis_oleifera	Elaeis_guineensis)	(Attalea_speciosa	Bactris_major)))	((Manicaria_saccifera	Chamaedorea_seifrizii)	((Pelagodoxa_henryana	((Sclerosperma_profizianum	(Orania_palindan	Podococcus_barteri))	Serenoa_repens))	(Reinhardtia_simplex	(Reinhardtia_latisecta	Reinhardtia_paiewonskiana)))))))	Sabal_domingensis)	Phoenix_dactylifera)	Calamus_caryotoides);
(((((Nypa_fruticans	Pseudophoenix_vinifera)	((((Prestoea_acuminata	Oenocarpus_minor)	Oenocarpus_bataua)	(Dictyosperma_album	(Burretiokentia_grandiflora	((Kentiopsis_piersoniorum	Hydriastele_microspadix)	((Veitchia_spiralis	Dypsis_decaryi)	Heterospathe_cagayanensis)))))	(((((Podococcus_barteri	(Sclerosperma_profizianum	Orania_palindan))	Serenoa_repens)	(Roystonea_regia	(Bactris_major	(((Pelagodoxa_henryana	Elaeis_oleifera)	Elaeis_guineensis)	Attalea_speciosa))))	(Reinhardtia_simplex	(Reinhardtia_latisecta	Reinhardtia_paiewonskiana)))	(Manicaria_saccifera	Chamaedorea_seifrizii))))	Sabal_domingensis)	Phoenix_dactylifera)	Calamus_caryotoides);
((((((((Oenocarpus_bataua	Oenocarpus_minor)	(((Burretiokentia_grandiflora	Dictyosperma_album)	((Dypsis_decaryi	(Veitchia_spiralis	Heterospathe_cagayanensis))	(Hydriastele_microspadix	Kentiopsis_piersoniorum)))	Prestoea_acuminata))	((Manicaria_saccifera	Chamaedorea_seifrizii)	(Reinhardtia_simplex	(Reinhardtia_paiewonskiana	Reinhardtia_latisecta))))	((Sabal_domingensis	Serenoa_repens)	(Pelagodoxa_henryana	(Orania_palindan	(Sclerosperma_profizianum	Podococcus_barteri)))))	Nypa_fruticans)	(Pseudophoenix_vinifera	(Roystonea_regia	((Elaeis_oleifera	Elaeis_guineensis)	(Attalea_speciosa	Bactris_major)))))	Phoenix_dactylifera)	Calamus_caryotoides);
((Roystonea_regia	((Bactris_major	((Elaeis_oleifera	Elaeis_guineensis)	Attalea_speciosa))	(((Podococcus_barteri	(Orania_palindan	Sclerosperma_profizianum))	((Sabal_domingensis	Serenoa_repens)	Pelagodoxa_henryana))	((((Reinhardtia_simplex	(Reinhardtia_paiewonskiana	Reinhardtia_latisecta))	(((Oenocarpus_bataua	Oenocarpus_minor)	(((Dypsis_decaryi	(Veitchia_spiralis	Heterospathe_cagayanensis))	(Burretiokentia_grandiflora	Dictyosperma_album))	((Hydriastele_microspadix	Kentiopsis_piersoniorum)	Prestoea_acuminata)))	Phoenix_dactylifera))	(Manicaria_saccifera	Chamaedorea_seifrizii))	(Pseudophoenix_vinifera	Nypa_fruticans)))))	Calamus_caryotoides);
((((((Roystonea_regia	(Pseudophoenix_vinifera	((Elaeis_oleifera	Elaeis_guineensis)	(Attalea_speciosa	Bactris_major))))	((((Pelagodoxa_henryana	Podococcus_barteri)	(Orania_palindan	Sclerosperma_profizianum))	Serenoa_repens)	(Nypa_fruticans	((Reinhardtia_simplex	(Reinhardtia_paiewonskiana	Reinhardtia_latisecta))	(Chamaedorea_seifrizii	((Oenocarpus_bataua	Oenocarpus_minor)	(((Heterospathe_cagayanensis	Dypsis_decaryi)	(Kentiopsis_piersoniorum	(Prestoea_acuminata	Hydriastele_microspadix)))	(Veitchia_spiralis	(Burretiokentia_grandiflora	Dictyosperma_album)))))))))	Manicaria_saccifera)	Sabal_domingensis)	Phoenix_dactylifera)	Calamus_caryotoides);
(((((Roystonea_regia	(((Podococcus_barteri	(Orania_palindan	Sclerosperma_profizianum))	(Sabal_domingensis	((Serenoa_repens	((Reinhardtia_simplex	(Reinhardtia_paiewonskiana	Reinhardtia_latisecta))	(Manicaria_saccifera	Chamaedorea_seifrizii)))	(((Dictyosperma_album	((Kentiopsis_piersoniorum	Hydriastele_microspadix)	((Heterospathe_cagayanensis	Veitchia_spiralis)	Dypsis_decaryi)))	Pelagodoxa_henryana)	((Prestoea_acuminata	(Oenocarpus_bataua	Oenocarpus_minor))	Burretiokentia_grandiflora)))))	(Bactris_major	((Elaeis_oleifera	Elaeis_guineensis)	Attalea_speciosa))))	Pseudophoenix_vinifera)	Nypa_fruticans)	Phoenix_dactylifera)	Calamus_caryotoides);
(((((Nypa_fruticans	(Phoenix_dactylifera	Pseudophoenix_vinifera))	(((Manicaria_saccifera	Chamaedorea_seifrizii)	(Roystonea_regia	((Pelagodoxa_henryana	(Podococcus_barteri	(Orania_palindan	Sclerosperma_profizianum)))	Serenoa_repens)))	((Reinhardtia_simplex	(Reinhardtia_paiewonskiana	Reinhardtia_latisecta))	(Bactris_major	((Elaeis_oleifera	Elaeis_guineensis)	Attalea_speciosa)))))	(((Burretiokentia_grandiflora	Dictyosperma_album)	(Prestoea_acuminata	((Kentiopsis_piersoniorum	Hydriastele_microspadix)	(Veitchia_spiralis	(Dypsis_decaryi	Heterospathe_cagayanensis)))))	(Oenocarpus_bataua	Oenocarpus_minor)))	Sabal_domingensis)	Calamus_caryotoides);
((((((((Bactris_major	((Elaeis_oleifera	Elaeis_guineensis)	Attalea_speciosa))	((((Dictyosperma_album	(Dypsis_decaryi	Prestoea_acuminata))	(Burretiokentia_grandiflora	((Kentiopsis_piersoniorum	Hydriastele_microspadix)	(Veitchia_spiralis	Heterospathe_cagayanensis))))	(Oenocarpus_bataua	Oenocarpus_minor))	(Nypa_fruticans	Pseudophoenix_vinifera)))	((Pelagodoxa_henryana	(Podococcus_barteri	(Orania_palindan	Sclerosperma_profizianum)))	(Manicaria_saccifera	Chamaedorea_seifrizii)))	(Reinhardtia_simplex	(Reinhardtia_paiewonskiana	Reinhardtia_latisecta)))	(Phoenix_dactylifera	Roystonea_regia))	Serenoa_repens)	Sabal_domingensis)	Calamus_caryotoides);
((((((Manicaria_saccifera	Chamaedorea_seifrizii)	((Sabal_domingensis	((Podococcus_barteri	(Orania_palindan	Sclerosperma_profizianum))	(Pelagodoxa_henryana	Serenoa_repens)))	((((((Burretiokentia_grandiflora	Dictyosperma_album)	(Dypsis_decaryi	(Heterospathe_cagayanensis	(Veitchia_spiralis	Hydriastele_microspadix))))	Kentiopsis_piersoniorum)	Prestoea_acuminata)	(Oenocarpus_bataua	Oenocarpus_minor))	(Nypa_fruticans	Pseudophoenix_vinifera))))	((Bactris_major	((Elaeis_oleifera	Elaeis_guineensis)	Attalea_speciosa))	(Reinhardtia_simplex	(Reinhardtia_paiewonskiana	Reinhardtia_latisecta))))	Roystonea_regia)	Phoenix_dactylifera)	Calamus_caryotoides);
(((((((((Pelagodoxa_henryana	(((Heterospathe_cagayanensis	((Prestoea_acuminata	Dypsis_decaryi)	Veitchia_spiralis))	(Hydriastele_microspadix	Kentiopsis_piersoniorum))	(Burretiokentia_grandiflora	Dictyosperma_album)))	(Oenocarpus_bataua	Oenocarpus_minor))	((Serenoa_repens	Chamaedorea_seifrizii)	(Reinhardtia_simplex	(Reinhardtia_paiewonskiana	Reinhardtia_latisecta))))	(Nypa_fruticans	Pseudophoenix_vinifera))	(Podococcus_barteri	(Orania_palindan	Sclerosperma_profizianum)))	(Roystonea_regia	(Bactris_major	((Elaeis_oleifera	Elaeis_guineensis)	Attalea_speciosa))))	(Manicaria_saccifera	Sabal_domingensis))	Phoenix_dactylifera)	Calamus_caryotoides);
((((Roystonea_regia	((Elaeis_oleifera	Elaeis_guineensis)	(Attalea_speciosa	Bactris_major)))	((Phoenix_dactylifera	Pseudophoenix_vinifera)	((((((Hydriastele_microspadix	Kentiopsis_piersoniorum)	((Burretiokentia_grandiflora	(Dypsis_decaryi	(Veitchia_spiralis	Heterospathe_cagayanensis)))	Dictyosperma_album))	Prestoea_acuminata)	(Oenocarpus_bataua	Oenocarpus_minor))	((Manicaria_saccifera	Chamaedorea_seifrizii)	(Reinhardtia_simplex	(Reinhardtia_paiewonskiana	Reinhardtia_latisecta))))	((Pelagodoxa_henryana	((Sclerosperma_profizianum	(Podococcus_barteri	Orania_palindan))	Serenoa_repens))	Nypa_fruticans))))	Sabal_domingensis)	Calamus_caryotoides);
((((((Sabal_domingensis	Roystonea_regia)	((Elaeis_oleifera	Elaeis_guineensis)	(Attalea_speciosa	Bactris_major)))	(Pseudophoenix_vinifera	(((((((Hydriastele_microspadix	(Prestoea_acuminata	Kentiopsis_piersoniorum))	(Dypsis_decaryi	(Veitchia_spiralis	Heterospathe_cagayanensis)))	Burretiokentia_grandiflora)	Dictyosperma_album)	(Oenocarpus_bataua	Oenocarpus_minor))	((Reinhardtia_simplex	(Reinhardtia_paiewonskiana	Reinhardtia_latisecta))	(Chamaedorea_seifrizii	(((Podococcus_barteri	(Orania_palindan	Sclerosperma_profizianum))	Serenoa_repens)	Pelagodoxa_henryana))))	Nypa_fruticans)))	Manicaria_saccifera)	Phoenix_dactylifera)	Calamus_caryotoides);
(((((Oenocarpus_minor	Oenocarpus_bataua)	(((Dypsis_decaryi	(Veitchia_spiralis	Heterospathe_cagayanensis))	(Prestoea_acuminata	(Hydriastele_microspadix	Kentiopsis_piersoniorum)))	(Burretiokentia_grandiflora	Dictyosperma_album)))	(((((Pelagodoxa_henryana	(((Sclerosperma_profizianum	Orania_palindan)	Podococcus_barteri)	(Sabal_domingensis	Serenoa_repens)))	(Manicaria_saccifera	Chamaedorea_seifrizii))	(Pseudophoenix_vinifera	(Roystonea_regia	(Bactris_major	((Elaeis_guineensis	Elaeis_oleifera)	Attalea_speciosa)))))	Nypa_fruticans)	(Reinhardtia_simplex	(Reinhardtia_paiewonskiana	Reinhardtia_latisecta))))	Phoenix_dactylifera)	Calamus_caryotoides);
(((Sabal_domingensis	((((Oenocarpus_minor	Oenocarpus_bataua)	((Hydriastele_microspadix	Kentiopsis_piersoniorum)	((((Dypsis_decaryi	Prestoea_acuminata)	Dictyosperma_album)	(Veitchia_spiralis	Heterospathe_cagayanensis))	Burretiokentia_grandiflora)))	((((Pseudophoenix_vinifera	Roystonea_regia)	(Nypa_fruticans	((Sclerosperma_profizianum	Orania_palindan)	((Pelagodoxa_henryana	Podococcus_barteri)	Serenoa_repens))))	(((Elaeis_guineensis	Elaeis_oleifera)	(Attalea_speciosa	Bactris_major))	(Reinhardtia_simplex	(Reinhardtia_paiewonskiana	Reinhardtia_latisecta))))	Chamaedorea_seifrizii))	Manicaria_saccifera))	Phoenix_dactylifera)	Calamus_caryotoides);
(((Roystonea_regia	((Pseudophoenix_vinifera	(Bactris_major	((Elaeis_guineensis	Elaeis_oleifera)	Attalea_speciosa)))	(((Serenoa_repens	(Podococcus_barteri	(Orania_palindan	Sclerosperma_profizianum)))	Nypa_fruticans)	(Sabal_domingensis	((Manicaria_saccifera	(Chamaedorea_seifrizii	(Reinhardtia_simplex	(Reinhardtia_paiewonskiana	Reinhardtia_latisecta))))	(((Oenocarpus_minor	Oenocarpus_bataua)	Prestoea_acuminata)	(Pelagodoxa_henryana	(((Hydriastele_microspadix	Kentiopsis_piersoniorum)	(Heterospathe_cagayanensis	(Veitchia_spiralis	Dypsis_decaryi)))	(Burretiokentia_grandiflora	Dictyosperma_album)))))))))	Phoenix_dactylifera)	Calamus_caryotoides);
((((((Pseudophoenix_vinifera	(Bactris_major	((Elaeis_guineensis	Elaeis_oleifera)	Attalea_speciosa)))	Nypa_fruticans)	((((Sabal_domingensis	Serenoa_repens)	(Podococcus_barteri	(Orania_palindan	Sclerosperma_profizianum)))	Manicaria_saccifera)	(((Reinhardtia_simplex	(Reinhardtia_paiewonskiana	Reinhardtia_latisecta))	Roystonea_regia)	Chamaedorea_seifrizii)))	((Oenocarpus_minor	Oenocarpus_bataua)	(Pelagodoxa_henryana	(((Hydriastele_microspadix	Kentiopsis_piersoniorum)	(Heterospathe_cagayanensis	(Veitchia_spiralis	Dypsis_decaryi)))	(Prestoea_acuminata	(Burretiokentia_grandiflora	Dictyosperma_album))))))	Phoenix_dactylifera)	Calamus_caryotoides);
(((((((Pseudophoenix_vinifera	(Bactris_major	((Elaeis_guineensis	Elaeis_oleifera)	Attalea_speciosa)))	(((Pelagodoxa_henryana	(Serenoa_repens	(Podococcus_barteri	(Orania_palindan	Sclerosperma_profizianum))))	Nypa_fruticans)	(((Oenocarpus_minor	Oenocarpus_bataua)	((Burretiokentia_grandiflora	((Hydriastele_microspadix	Kentiopsis_piersoniorum)	((Dypsis_decaryi	Prestoea_acuminata)	(Heterospathe_cagayanensis	Veitchia_spiralis))))	Dictyosperma_album))	((Reinhardtia_simplex	(Reinhardtia_paiewonskiana	Reinhardtia_latisecta))	Chamaedorea_seifrizii))))	Roystonea_regia)	Manicaria_saccifera)	Sabal_domingensis)	Phoenix_dactylifera)	Calamus_caryotoides);
(((((((((Sabal_domingensis	Serenoa_repens)	((Podococcus_barteri	(Orania_palindan	Sclerosperma_profizianum))	Pelagodoxa_henryana))	Nypa_fruticans)	(((Oenocarpus_minor	Oenocarpus_bataua)	((((Dypsis_decaryi	Prestoea_acuminata)	(Hydriastele_microspadix	Kentiopsis_piersoniorum))	(Heterospathe_cagayanensis	Veitchia_spiralis))	(Burretiokentia_grandiflora	Dictyosperma_album)))	(Reinhardtia_simplex	(Reinhardtia_paiewonskiana	Reinhardtia_latisecta))))	((Manicaria_saccifera	Chamaedorea_seifrizii)	Pseudophoenix_vinifera))	(Bactris_major	((Elaeis_guineensis	Elaeis_oleifera)	Attalea_speciosa)))	Roystonea_regia)	Phoenix_dactylifera)	Calamus_caryotoides);
(((Pseudophoenix_vinifera	((((((Podococcus_barteri	(Orania_palindan	Sclerosperma_profizianum))	(Sabal_domingensis	Serenoa_repens))	Pelagodoxa_henryana)	(Nypa_fruticans	(((Oenocarpus_minor	Oenocarpus_bataua)	((((Dypsis_decaryi	Prestoea_acuminata)	(Hydriastele_microspadix	Kentiopsis_piersoniorum))	(Heterospathe_cagayanensis	Veitchia_spiralis))	(Burretiokentia_grandiflora	Dictyosperma_album)))	(((Manicaria_saccifera	Reinhardtia_simplex)	(Reinhardtia_paiewonskiana	Reinhardtia_latisecta))	(Bactris_major	((Elaeis_guineensis	Elaeis_oleifera)	Attalea_speciosa))))))	Chamaedorea_seifrizii)	Roystonea_regia))	Phoenix_dactylifera)	Calamus_caryotoides);
((Nypa_fruticans	((Manicaria_saccifera	((Pseudophoenix_vinifera	(Bactris_major	((Elaeis_guineensis	Elaeis_oleifera)	Attalea_speciosa)))	((Pelagodoxa_henryana	(Podococcus_barteri	(Orania_palindan	Sclerosperma_profizianum)))	(Roystonea_regia	(Sabal_domingensis	Serenoa_repens)))))	((Phoenix_dactylifera	((Reinhardtia_simplex	(Reinhardtia_paiewonskiana	Reinhardtia_latisecta))	((Oenocarpus_minor	Oenocarpus_bataua)	(((Prestoea_acuminata	(Hydriastele_microspadix	Kentiopsis_piersoniorum))	(Dypsis_decaryi	(Heterospathe_cagayanensis	Veitchia_spiralis)))	(Burretiokentia_grandiflora	Dictyosperma_album)))))	Chamaedorea_seifrizii)))	Calamus_caryotoides);
((((Nypa_fruticans	((((((Oenocarpus_minor	Oenocarpus_bataua)	((Burretiokentia_grandiflora	((Hydriastele_microspadix	Kentiopsis_piersoniorum)	(Heterospathe_cagayanensis	Veitchia_spiralis)))	((Dypsis_decaryi	Prestoea_acuminata)	Dictyosperma_album)))	((Manicaria_saccifera	Chamaedorea_seifrizii)	(Podococcus_barteri	(Orania_palindan	Sclerosperma_profizianum))))	Pelagodoxa_henryana)	((Bactris_major	((Elaeis_guineensis	Elaeis_oleifera)	Attalea_speciosa))	(Reinhardtia_simplex	(Reinhardtia_paiewonskiana	Reinhardtia_latisecta))))	(Roystonea_regia	(Sabal_domingensis	Serenoa_repens))))	Pseudophoenix_vinifera)	Phoenix_dactylifera)	Calamus_caryotoides);
(((((Nypa_fruticans	(Manicaria_saccifera	Sabal_domingensis))	(((Oenocarpus_minor	Oenocarpus_bataua)	(((Hydriastele_microspadix	Kentiopsis_piersoniorum)	((Dypsis_decaryi	Heterospathe_cagayanensis)	Veitchia_spiralis))	(Prestoea_acuminata	(Burretiokentia_grandiflora	Dictyosperma_album))))	((Pelagodoxa_henryana	(Serenoa_repens	(Podococcus_barteri	(Orania_palindan	Sclerosperma_profizianum))))	(Reinhardtia_simplex	(Reinhardtia_paiewonskiana	Reinhardtia_latisecta)))))	(((Roystonea_regia	(Bactris_major	((Elaeis_guineensis	Elaeis_oleifera)	Attalea_speciosa)))	Pseudophoenix_vinifera)	Chamaedorea_seifrizii))	Phoenix_dactylifera)	Calamus_caryotoides);
((((Roystonea_regia	(Pelagodoxa_henryana	((Elaeis_guineensis	Elaeis_oleifera)	(Burretiokentia_grandiflora	(Attalea_speciosa	Bactris_major)))))	((((Dictyosperma_album	((Hydriastele_microspadix	Kentiopsis_piersoniorum)	(Oenocarpus_bataua	(Prestoea_acuminata	Oenocarpus_minor))))	((Dypsis_decaryi	Veitchia_spiralis)	Heterospathe_cagayanensis))	((Reinhardtia_simplex	(Reinhardtia_latisecta	Reinhardtia_paiewonskiana))	(((Orania_palindan	Sclerosperma_profizianum)	Podococcus_barteri)	((Manicaria_saccifera	Chamaedorea_seifrizii)	Serenoa_repens))))	(Pseudophoenix_vinifera	(Phoenix_dactylifera	Nypa_fruticans))))	Sabal_domingensis)	Calamus_caryotoides);
((((((Pseudophoenix_vinifera	(((Elaeis_guineensis	Elaeis_oleifera)	(Burretiokentia_grandiflora	Attalea_speciosa))	Bactris_major))	Roystonea_regia)	(((Pelagodoxa_henryana	(((Orania_palindan	Sclerosperma_profizianum)	Podococcus_barteri)	(Sabal_domingensis	Serenoa_repens)))	Nypa_fruticans)	((Reinhardtia_simplex	(Reinhardtia_latisecta	Reinhardtia_paiewonskiana))	((Oenocarpus_bataua	Oenocarpus_minor)	(((Dictyosperma_album	Dypsis_decaryi)	(Veitchia_spiralis	Heterospathe_cagayanensis))	(Prestoea_acuminata	(Hydriastele_microspadix	Kentiopsis_piersoniorum)))))))	(Manicaria_saccifera	Chamaedorea_seifrizii))	Phoenix_dactylifera)	Calamus_caryotoides);
(((((Pseudophoenix_vinifera	(((Elaeis_guineensis	Elaeis_oleifera)	Attalea_speciosa)	Bactris_major))	(Nypa_fruticans	(Manicaria_saccifera	(Burretiokentia_grandiflora	(((((Orania_palindan	Sclerosperma_profizianum)	Podococcus_barteri)	(Sabal_domingensis	Serenoa_repens))	(Reinhardtia_simplex	(Reinhardtia_latisecta	Reinhardtia_paiewonskiana)))	((Oenocarpus_bataua	Oenocarpus_minor)	((((Heterospathe_cagayanensis	Veitchia_spiralis)	Dypsis_decaryi)	(Prestoea_acuminata	(Hydriastele_microspadix	Kentiopsis_piersoniorum)))	(Pelagodoxa_henryana	Dictyosperma_album))))))))	(Chamaedorea_seifrizii	Roystonea_regia))	Phoenix_dactylifera)	Calamus_caryotoides);
(((((Pseudophoenix_vinifera	(((Elaeis_guineensis	Elaeis_oleifera)	Attalea_speciosa)	Bactris_major))	((((((Sclerosperma_profizianum	Orania_palindan)	Podococcus_barteri)	(Pelagodoxa_henryana	Serenoa_repens))	(Chamaedorea_seifrizii	((Sabal_domingensis	Manicaria_saccifera)	(Reinhardtia_simplex	(Reinhardtia_latisecta	Reinhardtia_paiewonskiana)))))	(((Oenocarpus_bataua	Oenocarpus_minor)	(((Heterospathe_cagayanensis	Veitchia_spiralis)	((Dypsis_decaryi	Prestoea_acuminata)	(Hydriastele_microspadix	Kentiopsis_piersoniorum)))	Dictyosperma_album))	Burretiokentia_grandiflora))	Nypa_fruticans))	Roystonea_regia)	Phoenix_dactylifera)	Calamus_caryotoides);
(((((((Pseudophoenix_vinifera	(((Elaeis_guineensis	Elaeis_oleifera)	Attalea_speciosa)	Bactris_major))	(((((Heterospathe_cagayanensis	(Veitchia_spiralis	Dypsis_decaryi))	(Prestoea_acuminata	(Hydriastele_microspadix	Kentiopsis_piersoniorum)))	(Dictyosperma_album	Burretiokentia_grandiflora))	(Oenocarpus_bataua	Oenocarpus_minor))	((((Sclerosperma_profizianum	Orania_palindan)	Podococcus_barteri)	(Pelagodoxa_henryana	Serenoa_repens))	(Nypa_fruticans	(Reinhardtia_simplex	(Reinhardtia_latisecta	Reinhardtia_paiewonskiana))))))	Sabal_domingensis)	(Manicaria_saccifera	Chamaedorea_seifrizii))	Roystonea_regia)	Phoenix_dactylifera)	Calamus_caryotoides);
((((((Burretiokentia_grandiflora	((Dypsis_decaryi	(Heterospathe_cagayanensis	Veitchia_spiralis))	(Hydriastele_microspadix	Kentiopsis_piersoniorum)))	Dictyosperma_album)	(Prestoea_acuminata	(Oenocarpus_bataua	Oenocarpus_minor)))	(((((((Sclerosperma_profizianum	Orania_palindan)	Podococcus_barteri)	(Pelagodoxa_henryana	Serenoa_repens))	Sabal_domingensis)	(Nypa_fruticans	((Pseudophoenix_vinifera	(((Elaeis_guineensis	Elaeis_oleifera)	Attalea_speciosa)	Bactris_major))	Roystonea_regia)))	(Reinhardtia_simplex	(Reinhardtia_latisecta	Reinhardtia_paiewonskiana)))	(Manicaria_saccifera	Chamaedorea_seifrizii)))	Phoenix_dactylifera)	Calamus_caryotoides);
((((((Pseudophoenix_vinifera	(((Elaeis_guineensis	Elaeis_oleifera)	Attalea_speciosa)	Bactris_major))	Roystonea_regia)	((Dictyosperma_album	(Reinhardtia_simplex	(Reinhardtia_latisecta	Reinhardtia_paiewonskiana)))	(Nypa_fruticans	(((((Oenocarpus_bataua	Oenocarpus_minor)	(((Dypsis_decaryi	Veitchia_spiralis)	Heterospathe_cagayanensis)	((Hydriastele_microspadix	Kentiopsis_piersoniorum)	Prestoea_acuminata)))	(Manicaria_saccifera	Chamaedorea_seifrizii))	(((Sclerosperma_profizianum	Orania_palindan)	Podococcus_barteri)	(Pelagodoxa_henryana	Serenoa_repens)))	Burretiokentia_grandiflora))))	Sabal_domingensis)	Phoenix_dactylifera)	Calamus_caryotoides);
(((((Manicaria_saccifera	Chamaedorea_seifrizii)	((Nypa_fruticans	(Reinhardtia_simplex	(Reinhardtia_latisecta	Reinhardtia_paiewonskiana)))	(((Oenocarpus_bataua	Oenocarpus_minor)	((Burretiokentia_grandiflora	Dictyosperma_album)	(((Veitchia_spiralis	Dypsis_decaryi)	Heterospathe_cagayanensis)	((Hydriastele_microspadix	Kentiopsis_piersoniorum)	Prestoea_acuminata))))	(Pelagodoxa_henryana	((Sabal_domingensis	Serenoa_repens)	((Sclerosperma_profizianum	Orania_palindan)	Podococcus_barteri))))))	((Pseudophoenix_vinifera	((Elaeis_guineensis	Elaeis_oleifera)	(Attalea_speciosa	Bactris_major)))	Roystonea_regia))	Phoenix_dactylifera)	Calamus_caryotoides);
(((((Manicaria_saccifera	Chamaedorea_seifrizii)	(((Nypa_fruticans	(Reinhardtia_simplex	(Reinhardtia_latisecta	Reinhardtia_paiewonskiana)))	((((Sclerosperma_profizianum	Orania_palindan)	Podococcus_barteri)	(Sabal_domingensis	Serenoa_repens))	Pelagodoxa_henryana))	((Oenocarpus_bataua	Oenocarpus_minor)	((Burretiokentia_grandiflora	Dictyosperma_album)	(((Veitchia_spiralis	Dypsis_decaryi)	Heterospathe_cagayanensis)	((Hydriastele_microspadix	Kentiopsis_piersoniorum)	Prestoea_acuminata))))))	((Pseudophoenix_vinifera	(Bactris_major	((Elaeis_guineensis	Elaeis_oleifera)	Attalea_speciosa)))	Roystonea_regia))	Phoenix_dactylifera)	Calamus_caryotoides);
((((((Pseudophoenix_vinifera	(((Elaeis_guineensis	Elaeis_oleifera)	(Attalea_speciosa	Bactris_major))	Roystonea_regia))	((((Chamaedorea_seifrizii	((Orania_palindan	Sclerosperma_profizianum)	Podococcus_barteri))	Serenoa_repens)	(Reinhardtia_simplex	(Reinhardtia_latisecta	Reinhardtia_paiewonskiana)))	((Oenocarpus_bataua	Oenocarpus_minor)	(Pelagodoxa_henryana	((Burretiokentia_grandiflora	Dictyosperma_album)	(((Veitchia_spiralis	Dypsis_decaryi)	Heterospathe_cagayanensis)	((Hydriastele_microspadix	Kentiopsis_piersoniorum)	Prestoea_acuminata)))))))	Nypa_fruticans)	(Manicaria_saccifera	Sabal_domingensis))	Phoenix_dactylifera)	Calamus_caryotoides);
((((Burretiokentia_grandiflora	(Dictyosperma_album	((Prestoea_acuminata	(Hydriastele_microspadix	Kentiopsis_piersoniorum))	(Dypsis_decaryi	(Veitchia_spiralis	Heterospathe_cagayanensis)))))	(Oenocarpus_minor	Oenocarpus_bataua))	(((Bactris_major	((Elaeis_guineensis	Elaeis_oleifera)	Attalea_speciosa))	Pseudophoenix_vinifera)	((Sabal_domingensis	((Phoenix_dactylifera	Nypa_fruticans)	Manicaria_saccifera))	((Chamaedorea_seifrizii	(Roystonea_regia	((Pelagodoxa_henryana	(Sclerosperma_profizianum	(Orania_palindan	Podococcus_barteri)))	Serenoa_repens)))	(Reinhardtia_simplex	(Reinhardtia_paiewonskiana	Reinhardtia_latisecta))))))	Calamus_caryotoides);
((Phoenix_dactylifera	((Reinhardtia_simplex	(Reinhardtia_paiewonskiana	Reinhardtia_latisecta))	((((((Burretiokentia_grandiflora	Dictyosperma_album)	((Prestoea_acuminata	(Hydriastele_microspadix	Kentiopsis_piersoniorum))	(Dypsis_decaryi	(Veitchia_spiralis	Heterospathe_cagayanensis))))	(Oenocarpus_minor	Oenocarpus_bataua))	((Bactris_major	((Elaeis_guineensis	Elaeis_oleifera)	Attalea_speciosa))	Pseudophoenix_vinifera))	Nypa_fruticans)	((Manicaria_saccifera	Chamaedorea_seifrizii)	((Pelagodoxa_henryana	(Podococcus_barteri	(Sclerosperma_profizianum	Orania_palindan)))	(Serenoa_repens	(Sabal_domingensis	Roystonea_regia)))))))	Calamus_caryotoides);
((Phoenix_dactylifera	((Manicaria_saccifera	((((Serenoa_repens	Roystonea_regia)	(((Bactris_major	((Elaeis_guineensis	Elaeis_oleifera)	Attalea_speciosa))	Pseudophoenix_vinifera)	((Nypa_fruticans	(Reinhardtia_simplex	(Reinhardtia_paiewonskiana	Reinhardtia_latisecta)))	(Sclerosperma_profizianum	(Orania_palindan	Podococcus_barteri)))))	Chamaedorea_seifrizii)	((Pelagodoxa_henryana	((Prestoea_acuminata	(Hydriastele_microspadix	Kentiopsis_piersoniorum))	((Burretiokentia_grandiflora	Dictyosperma_album)	(Dypsis_decaryi	(Veitchia_spiralis	Heterospathe_cagayanensis)))))	(Oenocarpus_minor	Oenocarpus_bataua))))	Sabal_domingensis))	Calamus_caryotoides);
((Phoenix_dactylifera	(((((Nypa_fruticans	(Roystonea_regia	((Bactris_major	((Elaeis_guineensis	Elaeis_oleifera)	Attalea_speciosa))	Pseudophoenix_vinifera)))	((Reinhardtia_simplex	(Reinhardtia_paiewonskiana	Reinhardtia_latisecta))	(Pelagodoxa_henryana	(Serenoa_repens	(Podococcus_barteri	(Sclerosperma_profizianum	Orania_palindan))))))	Chamaedorea_seifrizii)	(Oenocarpus_minor	Oenocarpus_bataua))	(((Manicaria_saccifera	Sabal_domingensis)	Burretiokentia_grandiflora)	((Prestoea_acuminata	(((Heterospathe_cagayanensis	Veitchia_spiralis)	Dypsis_decaryi)	(Hydriastele_microspadix	Kentiopsis_piersoniorum)))	Dictyosperma_album))))	Calamus_caryotoides);
((Phoenix_dactylifera	(((Oenocarpus_minor	Oenocarpus_bataua)	((Nypa_fruticans	((((Pelagodoxa_henryana	Bactris_major)	((Elaeis_guineensis	Elaeis_oleifera)	Attalea_speciosa))	Pseudophoenix_vinifera)	((Serenoa_repens	(Reinhardtia_simplex	(Reinhardtia_paiewonskiana	Reinhardtia_latisecta)))	((Roystonea_regia	(Chamaedorea_seifrizii	((Sclerosperma_profizianum	Orania_palindan)	Podococcus_barteri)))	Manicaria_saccifera))))	(((Prestoea_acuminata	(((Heterospathe_cagayanensis	Veitchia_spiralis)	Dypsis_decaryi)	(Hydriastele_microspadix	Kentiopsis_piersoniorum)))	Dictyosperma_album)	Burretiokentia_grandiflora)))	Sabal_domingensis))	Calamus_caryotoides);
((Phoenix_dactylifera	(((Manicaria_saccifera	Chamaedorea_seifrizii)	((((Podococcus_barteri	(Sclerosperma_profizianum	Orania_palindan))	Pelagodoxa_henryana)	(Roystonea_regia	(Sabal_domingensis	Serenoa_repens)))	(((Nypa_fruticans	Pseudophoenix_vinifera)	(((Burretiokentia_grandiflora	((Dypsis_decaryi	Prestoea_acuminata)	((Heterospathe_cagayanensis	Veitchia_spiralis)	(Hydriastele_microspadix	Kentiopsis_piersoniorum))))	Dictyosperma_album)	(Oenocarpus_minor	Oenocarpus_bataua)))	(Reinhardtia_simplex	(Reinhardtia_paiewonskiana	Reinhardtia_latisecta)))))	(Bactris_major	((Elaeis_guineensis	Elaeis_oleifera)	Attalea_speciosa))))	Calamus_caryotoides);
(((Roystonea_regia	((Elaeis_guineensis	Elaeis_oleifera)	(Attalea_speciosa	Bactris_major)))	((Pseudophoenix_vinifera	Phoenix_dactylifera)	((((((Kentiopsis_piersoniorum	(((Burretiokentia_grandiflora	Dictyosperma_album)	Hydriastele_microspadix)	((Dypsis_decaryi	Heterospathe_cagayanensis)	Veitchia_spiralis)))	(Prestoea_acuminata	(Oenocarpus_minor	Oenocarpus_bataua)))	((Reinhardtia_simplex	(Reinhardtia_paiewonskiana	Reinhardtia_latisecta))	(Manicaria_saccifera	Chamaedorea_seifrizii)))	(((Podococcus_barteri	(Sclerosperma_profizianum	Orania_palindan))	Pelagodoxa_henryana)	Serenoa_repens))	Nypa_fruticans)	Sabal_domingensis)))	Calamus_caryotoides);
(((Pseudophoenix_vinifera	(((((Heterospathe_cagayanensis	Kentiopsis_piersoniorum)	((Veitchia_spiralis	((Hydriastele_microspadix	Prestoea_acuminata)	Dypsis_decaryi))	(Burretiokentia_grandiflora	Dictyosperma_album)))	(Oenocarpus_minor	Oenocarpus_bataua))	((((Elaeis_guineensis	Elaeis_oleifera)	(Attalea_speciosa	Bactris_major))	((Reinhardtia_simplex	(Reinhardtia_paiewonskiana	Reinhardtia_latisecta))	Manicaria_saccifera))	(Chamaedorea_seifrizii	((Pelagodoxa_henryana	(Podococcus_barteri	(Sclerosperma_profizianum	Orania_palindan)))	((Sabal_domingensis	Roystonea_regia)	Serenoa_repens)))))	Nypa_fruticans))	Phoenix_dactylifera)	Calamus_caryotoides);
((((((((((Dypsis_decaryi	(Veitchia_spiralis	Heterospathe_cagayanensis))	Kentiopsis_piersoniorum)	((Burretiokentia_grandiflora	Dictyosperma_album)	(Hydriastele_microspadix	Prestoea_acuminata)))	(Oenocarpus_minor	Oenocarpus_bataua))	((((Serenoa_repens	Pelagodoxa_henryana)	(Podococcus_barteri	(Sclerosperma_profizianum	Orania_palindan)))	(Manicaria_saccifera	Chamaedorea_seifrizii))	((Roystonea_regia	(Bactris_major	((Elaeis_guineensis	Elaeis_oleifera)	Attalea_speciosa)))	(Reinhardtia_simplex	(Reinhardtia_paiewonskiana	Reinhardtia_latisecta)))))	Pseudophoenix_vinifera)	Nypa_fruticans)	Sabal_domingensis)	Phoenix_dactylifera)	Calamus_caryotoides);
(((((((Pelagodoxa_henryana	(Podococcus_barteri	(Sclerosperma_profizianum	Orania_palindan)))	(((((Dypsis_decaryi	(Veitchia_spiralis	Heterospathe_cagayanensis))	(Prestoea_acuminata	(Hydriastele_microspadix	Kentiopsis_piersoniorum)))	(Burretiokentia_grandiflora	Dictyosperma_album))	(Oenocarpus_minor	Oenocarpus_bataua))	((Reinhardtia_simplex	(Reinhardtia_paiewonskiana	Reinhardtia_latisecta))	(Manicaria_saccifera	Chamaedorea_seifrizii))))	(Pseudophoenix_vinifera	Nypa_fruticans))	(Bactris_major	((Elaeis_guineensis	Elaeis_oleifera)	Attalea_speciosa)))	((Sabal_domingensis	Serenoa_repens)	Roystonea_regia))	Phoenix_dactylifera)	Calamus_caryotoides);
(((((((Sabal_domingensis	Manicaria_saccifera)	((Reinhardtia_paiewonskiana	Reinhardtia_latisecta)	Reinhardtia_simplex))	((Chamaedorea_seifrizii	((Oenocarpus_minor	Oenocarpus_bataua)	((Burretiokentia_grandiflora	Dictyosperma_album)	(((Prestoea_acuminata	(Veitchia_spiralis	Dypsis_decaryi))	Heterospathe_cagayanensis)	(Kentiopsis_piersoniorum	Hydriastele_microspadix)))))	(((Podococcus_barteri	(Orania_palindan	Sclerosperma_profizianum))	Serenoa_repens)	(Pseudophoenix_vinifera	Nypa_fruticans))))	(Pelagodoxa_henryana	(((Elaeis_guineensis	Elaeis_oleifera)	Attalea_speciosa)	Bactris_major)))	Roystonea_regia)	Phoenix_dactylifera)	Calamus_caryotoides);
((((((((Serenoa_repens	(((Manicaria_saccifera	Chamaedorea_seifrizii)	(Burretiokentia_grandiflora	((Prestoea_acuminata	(Oenocarpus_minor	Oenocarpus_bataua))	(Dictyosperma_album	(((Veitchia_spiralis	Dypsis_decaryi)	Heterospathe_cagayanensis)	(Kentiopsis_piersoniorum	Hydriastele_microspadix))))))	((((Elaeis_guineensis	Elaeis_oleifera)	Attalea_speciosa)	Bactris_major)	((Reinhardtia_paiewonskiana	Reinhardtia_latisecta)	Reinhardtia_simplex))))	(Podococcus_barteri	(Orania_palindan	Sclerosperma_profizianum)))	(Sabal_domingensis	Pelagodoxa_henryana))	Pseudophoenix_vinifera)	Roystonea_regia)	Phoenix_dactylifera)	Nypa_fruticans)	Calamus_caryotoides);
(((((((((Elaeis_guineensis	Elaeis_oleifera)	Attalea_speciosa)	Bactris_major)	((Reinhardtia_paiewonskiana	Reinhardtia_latisecta)	Reinhardtia_simplex))	(((Pseudophoenix_vinifera	(Nypa_fruticans	(Pelagodoxa_henryana	(Podococcus_barteri	(Orania_palindan	Sclerosperma_profizianum)))))	Serenoa_repens)	((Manicaria_saccifera	Chamaedorea_seifrizii)	((Oenocarpus_minor	Oenocarpus_bataua)	((Prestoea_acuminata	(Burretiokentia_grandiflora	Dictyosperma_album))	((Veitchia_spiralis	(Dypsis_decaryi	Heterospathe_cagayanensis))	(Kentiopsis_piersoniorum	Hydriastele_microspadix)))))))	Roystonea_regia)	Sabal_domingensis)	Phoenix_dactylifera)	Calamus_caryotoides);
(((((((Reinhardtia_paiewonskiana	Reinhardtia_latisecta)	Reinhardtia_simplex)	(((Pseudophoenix_vinifera	Chamaedorea_seifrizii)	((Nypa_fruticans	((Serenoa_repens	Pelagodoxa_henryana)	(Podococcus_barteri	(Orania_palindan	Sclerosperma_profizianum))))	(Roystonea_regia	((Elaeis_guineensis	Elaeis_oleifera)	(Attalea_speciosa	Bactris_major)))))	(((Burretiokentia_grandiflora	Dictyosperma_album)	(Prestoea_acuminata	((Veitchia_spiralis	(Dypsis_decaryi	Heterospathe_cagayanensis))	(Kentiopsis_piersoniorum	Hydriastele_microspadix))))	(Oenocarpus_minor	Oenocarpus_bataua))))	Manicaria_saccifera)	Sabal_domingensis)	Phoenix_dactylifera)	Calamus_caryotoides);
(((Podococcus_barteri	(Orania_palindan	Sclerosperma_profizianum))	(((((Prestoea_acuminata	((Hydriastele_microspadix	Dictyosperma_album)	((Veitchia_spiralis	(Dypsis_decaryi	Heterospathe_cagayanensis))	(Kentiopsis_piersoniorum	Burretiokentia_grandiflora))))	(Oenocarpus_minor	Oenocarpus_bataua))	(((Nypa_fruticans	Phoenix_dactylifera)	((Reinhardtia_paiewonskiana	Reinhardtia_latisecta)	Reinhardtia_simplex))	(Roystonea_regia	(Pseudophoenix_vinifera	(((Elaeis_guineensis	Elaeis_oleifera)	Pelagodoxa_henryana)	(Attalea_speciosa	Bactris_major))))))	(Manicaria_saccifera	Chamaedorea_seifrizii))	(Sabal_domingensis	Serenoa_repens)))	Calamus_caryotoides);
((((((((Manicaria_saccifera	Chamaedorea_seifrizii)	((Reinhardtia_simplex	Reinhardtia_paiewonskiana)	Reinhardtia_latisecta))	(((((Heterospathe_cagayanensis	(Veitchia_spiralis	Dypsis_decaryi))	(Dictyosperma_album	Prestoea_acuminata))	Burretiokentia_grandiflora)	(Hydriastele_microspadix	Kentiopsis_piersoniorum))	(Oenocarpus_minor	Oenocarpus_bataua)))	((Sabal_domingensis	Serenoa_repens)	(Pelagodoxa_henryana	(Podococcus_barteri	(Orania_palindan	Sclerosperma_profizianum)))))	(Nypa_fruticans	(Pseudophoenix_vinifera	(Bactris_major	((Elaeis_guineensis	Elaeis_oleifera)	Attalea_speciosa)))))	Roystonea_regia)	Phoenix_dactylifera)	Calamus_caryotoides);
((((((Pseudophoenix_vinifera	(Manicaria_saccifera	Chamaedorea_seifrizii))	(((Serenoa_repens	(Podococcus_barteri	(Orania_palindan	Sclerosperma_profizianum)))	(Reinhardtia_simplex	(Reinhardtia_paiewonskiana	Reinhardtia_latisecta)))	(Nypa_fruticans	(((((Dypsis_decaryi	Prestoea_acuminata)	Heterospathe_cagayanensis)	(Hydriastele_microspadix	Kentiopsis_piersoniorum))	(Veitchia_spiralis	(Burretiokentia_grandiflora	Dictyosperma_album)))	(Oenocarpus_minor	Oenocarpus_bataua)))))	(Roystonea_regia	(Pelagodoxa_henryana	((Elaeis_guineensis	Elaeis_oleifera)	(Attalea_speciosa	Bactris_major)))))	Sabal_domingensis)	Phoenix_dactylifera)	Calamus_caryotoides);
((((((Reinhardtia_simplex	(Reinhardtia_paiewonskiana	Reinhardtia_latisecta))	(Bactris_major	((Elaeis_guineensis	Elaeis_oleifera)	Attalea_speciosa)))	(Manicaria_saccifera	((Pseudophoenix_vinifera	((Pelagodoxa_henryana	(Sabal_domingensis	Serenoa_repens))	(Podococcus_barteri	(Orania_palindan	Sclerosperma_profizianum))))	(Chamaedorea_seifrizii	(((Hydriastele_microspadix	Kentiopsis_piersoniorum)	((Burretiokentia_grandiflora	(Heterospathe_cagayanensis	Dictyosperma_album))	(Veitchia_spiralis	(Prestoea_acuminata	Dypsis_decaryi))))	(Oenocarpus_minor	Oenocarpus_bataua))))))	Roystonea_regia)	(Nypa_fruticans	Phoenix_dactylifera))	Calamus_caryotoides);
((((((Pelagodoxa_henryana	((Serenoa_repens	Sabal_domingensis)	Roystonea_regia))	(Sclerosperma_profizianum	(Podococcus_barteri	Orania_palindan)))	Chamaedorea_seifrizii)	(((Nypa_fruticans	Pseudophoenix_vinifera)	(((Reinhardtia_simplex	(Reinhardtia_paiewonskiana	Reinhardtia_latisecta))	(Bactris_major	((Elaeis_guineensis	Elaeis_oleifera)	Attalea_speciosa)))	(((Burretiokentia_grandiflora	((Veitchia_spiralis	(Heterospathe_cagayanensis	Dypsis_decaryi))	(Prestoea_acuminata	(Hydriastele_microspadix	Kentiopsis_piersoniorum))))	Dictyosperma_album)	(Oenocarpus_minor	Oenocarpus_bataua))))	Manicaria_saccifera))	Phoenix_dactylifera)	Calamus_caryotoides);
(((Nypa_fruticans	Phoenix_dactylifera)	(Pseudophoenix_vinifera	((((Burretiokentia_grandiflora	((Veitchia_spiralis	(Heterospathe_cagayanensis	Dypsis_decaryi))	(Prestoea_acuminata	(Hydriastele_microspadix	Kentiopsis_piersoniorum))))	Dictyosperma_album)	(Oenocarpus_minor	Oenocarpus_bataua))	(((Reinhardtia_simplex	(Reinhardtia_paiewonskiana	Reinhardtia_latisecta))	(Bactris_major	((Elaeis_guineensis	Elaeis_oleifera)	Attalea_speciosa)))	(((Pelagodoxa_henryana	((Serenoa_repens	Sabal_domingensis)	Roystonea_regia))	(Podococcus_barteri	(Orania_palindan	Sclerosperma_profizianum)))	(Manicaria_saccifera	Chamaedorea_seifrizii))))))	Calamus_caryotoides);
(((((((Reinhardtia_simplex	(Reinhardtia_paiewonskiana	Reinhardtia_latisecta))	((Manicaria_saccifera	Chamaedorea_seifrizii)	((Sabal_domingensis	Serenoa_repens)	(Pelagodoxa_henryana	(Podococcus_barteri	(Sclerosperma_profizianum	Orania_palindan))))))	((Nypa_fruticans	Pseudophoenix_vinifera)	(((((Hydriastele_microspadix	Kentiopsis_piersoniorum)	(Heterospathe_cagayanensis	(Veitchia_spiralis	Dypsis_decaryi)))	Dictyosperma_album)	Prestoea_acuminata)	(Oenocarpus_minor	Oenocarpus_bataua))))	Burretiokentia_grandiflora)	(Roystonea_regia	(Bactris_major	(Attalea_speciosa	(Elaeis_guineensis	Elaeis_oleifera)))))	Phoenix_dactylifera)	Calamus_caryotoides);
(((((Reinhardtia_simplex	(Reinhardtia_paiewonskiana	Reinhardtia_latisecta))	((Chamaedorea_seifrizii	((Orania_palindan	Sclerosperma_profizianum)	Podococcus_barteri))	((Manicaria_saccifera	Sabal_domingensis)	(((((Hydriastele_microspadix	Kentiopsis_piersoniorum)	(Prestoea_acuminata	Dypsis_decaryi))	(Veitchia_spiralis	Heterospathe_cagayanensis))	(Burretiokentia_grandiflora	Dictyosperma_album))	((Nypa_fruticans	Pseudophoenix_vinifera)	(Serenoa_repens	(Oenocarpus_minor	Oenocarpus_bataua)))))))	(Roystonea_regia	(Pelagodoxa_henryana	((Elaeis_guineensis	Elaeis_oleifera)	(Bactris_major	Attalea_speciosa)))))	Phoenix_dactylifera)	Calamus_caryotoides);
(((((Roystonea_regia	((((Pelagodoxa_henryana	Serenoa_repens)	((Orania_palindan	Sclerosperma_profizianum)	Podococcus_barteri))	(((Reinhardtia_simplex	(Reinhardtia_paiewonskiana	Reinhardtia_latisecta))	(((((Hydriastele_microspadix	Kentiopsis_piersoniorum)	((Prestoea_acuminata	Dypsis_decaryi)	(Veitchia_spiralis	Heterospathe_cagayanensis)))	(Burretiokentia_grandiflora	Dictyosperma_album))	(Oenocarpus_minor	Oenocarpus_bataua))	(Manicaria_saccifera	Chamaedorea_seifrizii)))	Nypa_fruticans))	(Bactris_major	(Attalea_speciosa	(Elaeis_guineensis	Elaeis_oleifera)))))	Pseudophoenix_vinifera)	Sabal_domingensis)	Phoenix_dactylifera)	Calamus_caryotoides);
(((Roystonea_regia	(((Elaeis_guineensis	Elaeis_oleifera)	(Bactris_major	Attalea_speciosa))	((((Oenocarpus_minor	Oenocarpus_bataua)	((Heterospathe_cagayanensis	((Hydriastele_microspadix	Kentiopsis_piersoniorum)	(Prestoea_acuminata	Dypsis_decaryi)))	((Veitchia_spiralis	Dictyosperma_album)	Burretiokentia_grandiflora)))	(Nypa_fruticans	Pseudophoenix_vinifera))	((Sabal_domingensis	((Reinhardtia_simplex	(Reinhardtia_paiewonskiana	Reinhardtia_latisecta))	(Manicaria_saccifera	Chamaedorea_seifrizii)))	(Serenoa_repens	(((Orania_palindan	Sclerosperma_profizianum)	Podococcus_barteri)	Pelagodoxa_henryana))))))	Phoenix_dactylifera)	Calamus_caryotoides);
((((Manicaria_saccifera	Chamaedorea_seifrizii)	((((((Orania_palindan	Sclerosperma_profizianum)	Podococcus_barteri)	Pelagodoxa_henryana)	(Roystonea_regia	(Sabal_domingensis	Serenoa_repens)))	((Reinhardtia_simplex	((Nypa_fruticans	Reinhardtia_paiewonskiana)	Reinhardtia_latisecta))	((Oenocarpus_minor	Oenocarpus_bataua)	(((((Heterospathe_cagayanensis	Dypsis_decaryi)	Veitchia_spiralis)	(Hydriastele_microspadix	Kentiopsis_piersoniorum))	(Burretiokentia_grandiflora	Dictyosperma_album))	Prestoea_acuminata))))	(Pseudophoenix_vinifera	((Elaeis_guineensis	Elaeis_oleifera)	(Bactris_major	Attalea_speciosa)))))	Phoenix_dactylifera)	Calamus_caryotoides);
((Phoenix_dactylifera	(((Nypa_fruticans	(((Sabal_domingensis	Manicaria_saccifera)	((((Orania_palindan	Sclerosperma_profizianum)	(Serenoa_repens	Podococcus_barteri))	Pelagodoxa_henryana)	(Chamaedorea_seifrizii	(Reinhardtia_simplex	(Reinhardtia_paiewonskiana	Reinhardtia_latisecta)))))	((Oenocarpus_minor	(Prestoea_acuminata	Oenocarpus_bataua))	((((Heterospathe_cagayanensis	Dypsis_decaryi)	Veitchia_spiralis)	(Hydriastele_microspadix	Kentiopsis_piersoniorum))	(Burretiokentia_grandiflora	Dictyosperma_album)))))	(Roystonea_regia	((Elaeis_guineensis	Elaeis_oleifera)	(Bactris_major	Attalea_speciosa))))	Pseudophoenix_vinifera))	Calamus_caryotoides);
(((Roystonea_regia	((Elaeis_guineensis	Elaeis_oleifera)	(Bactris_major	Attalea_speciosa)))	((Pelagodoxa_henryana	((Podococcus_barteri	(Orania_palindan	Sclerosperma_profizianum))	Serenoa_repens))	((Pseudophoenix_vinifera	(Nypa_fruticans	Phoenix_dactylifera))	(((Oenocarpus_minor	Oenocarpus_bataua)	(((Dypsis_decaryi	(Veitchia_spiralis	Heterospathe_cagayanensis))	(Prestoea_acuminata	(Hydriastele_microspadix	Kentiopsis_piersoniorum)))	(Burretiokentia_grandiflora	Dictyosperma_album)))	((Sabal_domingensis	Manicaria_saccifera)	(Chamaedorea_seifrizii	(Reinhardtia_simplex	(Reinhardtia_paiewonskiana	Reinhardtia_latisecta))))))))	Calamus_caryotoides);
((((Sabal_domingensis	Roystonea_regia)	(Bactris_major	(Attalea_speciosa	(Elaeis_guineensis	Elaeis_oleifera))))	(((((Pelagodoxa_henryana	((Podococcus_barteri	(Orania_palindan	Sclerosperma_profizianum))	Serenoa_repens))	(Manicaria_saccifera	Chamaedorea_seifrizii))	((Reinhardtia_simplex	(Reinhardtia_paiewonskiana	Reinhardtia_latisecta))	(Pseudophoenix_vinifera	(Nypa_fruticans	Phoenix_dactylifera))))	(((Heterospathe_cagayanensis	(Dypsis_decaryi	Veitchia_spiralis))	(Hydriastele_microspadix	Kentiopsis_piersoniorum))	(Prestoea_acuminata	(Burretiokentia_grandiflora	Dictyosperma_album))))	(Oenocarpus_minor	Oenocarpus_bataua)))	Calamus_caryotoides);
((((Pseudophoenix_vinifera	(((Pelagodoxa_henryana	(((Heterospathe_cagayanensis	Veitchia_spiralis)	(Hydriastele_microspadix	Kentiopsis_piersoniorum))	(Dypsis_decaryi	(Prestoea_acuminata	(Burretiokentia_grandiflora	Dictyosperma_album)))))	(Oenocarpus_minor	Oenocarpus_bataua))	(((((Podococcus_barteri	(Orania_palindan	Sclerosperma_profizianum))	(Sabal_domingensis	Serenoa_repens))	Chamaedorea_seifrizii)	((Roystonea_regia	(Bactris_major	(Attalea_speciosa	(Elaeis_guineensis	Elaeis_oleifera))))	(Reinhardtia_simplex	(Reinhardtia_paiewonskiana	Reinhardtia_latisecta))))	Manicaria_saccifera)))	Nypa_fruticans)	Phoenix_dactylifera)	Calamus_caryotoides);
((((Pseudophoenix_vinifera	((((Pelagodoxa_henryana	((Podococcus_barteri	(Orania_palindan	Sclerosperma_profizianum))	Serenoa_repens))	(Manicaria_saccifera	Chamaedorea_seifrizii))	Sabal_domingensis)	((((Heterospathe_cagayanensis	(Hydriastele_microspadix	(Prestoea_acuminata	Kentiopsis_piersoniorum)))	(Roystonea_regia	(Veitchia_spiralis	(Dypsis_decaryi	(Burretiokentia_grandiflora	Dictyosperma_album)))))	(Oenocarpus_minor	Oenocarpus_bataua))	((Bactris_major	(Attalea_speciosa	(Elaeis_guineensis	Elaeis_oleifera)))	(Reinhardtia_simplex	(Reinhardtia_paiewonskiana	Reinhardtia_latisecta))))))	Nypa_fruticans)	Phoenix_dactylifera)	Calamus_caryotoides);
((Phoenix_dactylifera	((Pseudophoenix_vinifera	(((((Elaeis_oleifera	Elaeis_guineensis)	(Bactris_major	Attalea_speciosa))	(Sabal_domingensis	Roystonea_regia))	(((Pelagodoxa_henryana	Serenoa_repens)	(Podococcus_barteri	(Sclerosperma_profizianum	Orania_palindan)))	((Manicaria_saccifera	Chamaedorea_seifrizii)	((Reinhardtia_paiewonskiana	Reinhardtia_latisecta)	Reinhardtia_simplex))))	((Oenocarpus_bataua	Oenocarpus_minor)	((Dictyosperma_album	Burretiokentia_grandiflora)	((Hydriastele_microspadix	Kentiopsis_piersoniorum)	((Veitchia_spiralis	Heterospathe_cagayanensis)	(Dypsis_decaryi	Prestoea_acuminata)))))))	Nypa_fruticans))	Calamus_caryotoides);
((((Phoenix_dactylifera	Pseudophoenix_vinifera)	((Nypa_fruticans	((Pelagodoxa_henryana	Serenoa_repens)	(Podococcus_barteri	(Sclerosperma_profizianum	Orania_palindan))))	(((Reinhardtia_paiewonskiana	Reinhardtia_latisecta)	Reinhardtia_simplex)	(Chamaedorea_seifrizii	((Manicaria_saccifera	Sabal_domingensis)	((Oenocarpus_bataua	Oenocarpus_minor)	((Dictyosperma_album	Burretiokentia_grandiflora)	((Prestoea_acuminata	(Hydriastele_microspadix	Kentiopsis_piersoniorum))	((Dypsis_decaryi	Heterospathe_cagayanensis)	Veitchia_spiralis)))))))))	(Roystonea_regia	(Bactris_major	(Attalea_speciosa	(Elaeis_oleifera	Elaeis_guineensis)))))	Calamus_caryotoides);
(((((Nypa_fruticans	Pseudophoenix_vinifera)	((Serenoa_repens	((Podococcus_barteri	(Sclerosperma_profizianum	Orania_palindan))	Pelagodoxa_henryana))	(((Chamaedorea_seifrizii	((Reinhardtia_paiewonskiana	Reinhardtia_latisecta)	((Manicaria_saccifera	Sabal_domingensis)	Reinhardtia_simplex)))	Burretiokentia_grandiflora)	((Oenocarpus_bataua	Oenocarpus_minor)	(Dictyosperma_album	(((Dypsis_decaryi	Prestoea_acuminata)	(Hydriastele_microspadix	Kentiopsis_piersoniorum))	(Heterospathe_cagayanensis	Veitchia_spiralis)))))))	(Roystonea_regia	(Bactris_major	(Attalea_speciosa	(Elaeis_oleifera	Elaeis_guineensis)))))	Phoenix_dactylifera)	Calamus_caryotoides);
((((Nypa_fruticans	(((((Reinhardtia_paiewonskiana	Reinhardtia_latisecta)	Reinhardtia_simplex)	(Roystonea_regia	((Elaeis_oleifera	Elaeis_guineensis)	(Bactris_major	Attalea_speciosa))))	((Manicaria_saccifera	Chamaedorea_seifrizii)	((Sabal_domingensis	Serenoa_repens)	((Podococcus_barteri	(Sclerosperma_profizianum	Orania_palindan))	Pelagodoxa_henryana))))	((Oenocarpus_bataua	Oenocarpus_minor)	((((Hydriastele_microspadix	Dictyosperma_album)	(Dypsis_decaryi	Prestoea_acuminata))	(Burretiokentia_grandiflora	(Heterospathe_cagayanensis	Veitchia_spiralis)))	Kentiopsis_piersoniorum))))	Pseudophoenix_vinifera)	Phoenix_dactylifera)	Calamus_caryotoides);
((((Nypa_fruticans	(((Manicaria_saccifera	(((Reinhardtia_paiewonskiana	Reinhardtia_latisecta)	Reinhardtia_simplex)	(Bactris_major	(Attalea_speciosa	(Elaeis_oleifera	Elaeis_guineensis)))))	((Roystonea_regia	(Pelagodoxa_henryana	(Serenoa_repens	(Sclerosperma_profizianum	(Orania_palindan	Podococcus_barteri)))))	Chamaedorea_seifrizii))	(Sabal_domingensis	((Oenocarpus_bataua	Oenocarpus_minor)	(((Heterospathe_cagayanensis	(Veitchia_spiralis	Dypsis_decaryi))	((Kentiopsis_piersoniorum	Hydriastele_microspadix)	Prestoea_acuminata))	(Burretiokentia_grandiflora	Dictyosperma_album))))))	Pseudophoenix_vinifera)	Phoenix_dactylifera)	Calamus_caryotoides);
((((Nypa_fruticans	(((Pelagodoxa_henryana	(Burretiokentia_grandiflora	((Sclerosperma_profizianum	(Orania_palindan	Podococcus_barteri))	(Manicaria_saccifera	Chamaedorea_seifrizii))))	((Sabal_domingensis	(Serenoa_repens	Roystonea_regia))	(((Reinhardtia_paiewonskiana	Reinhardtia_latisecta)	Reinhardtia_simplex)	(Bactris_major	(Attalea_speciosa	(Elaeis_oleifera	Elaeis_guineensis))))))	((Oenocarpus_bataua	Oenocarpus_minor)	(((Heterospathe_cagayanensis	Veitchia_spiralis)	((Kentiopsis_piersoniorum	Hydriastele_microspadix)	(Dypsis_decaryi	Prestoea_acuminata)))	Dictyosperma_album))))	Pseudophoenix_vinifera)	Phoenix_dactylifera)	Calamus_caryotoides);
(((((((((Manicaria_saccifera	((Oenocarpus_bataua	Oenocarpus_minor)	(((Kentiopsis_piersoniorum	(Hydriastele_microspadix	Prestoea_acuminata))	(Heterospathe_cagayanensis	(Veitchia_spiralis	Dypsis_decaryi)))	(Burretiokentia_grandiflora	Dictyosperma_album))))	(Nypa_fruticans	((Sclerosperma_profizianum	(Orania_palindan	Podococcus_barteri))	(Serenoa_repens	Pelagodoxa_henryana))))	((Reinhardtia_paiewonskiana	Reinhardtia_latisecta)	Reinhardtia_simplex))	Chamaedorea_seifrizii)	((Bactris_major	(Attalea_speciosa	(Elaeis_oleifera	Elaeis_guineensis)))	Pseudophoenix_vinifera))	Roystonea_regia)	Sabal_domingensis)	Phoenix_dactylifera)	Calamus_caryotoides);
((((((Manicaria_saccifera	Chamaedorea_seifrizii)	(((((Reinhardtia_paiewonskiana	Reinhardtia_latisecta)	Reinhardtia_simplex)	((Elaeis_oleifera	Elaeis_guineensis)	(Bactris_major	Attalea_speciosa)))	((Podococcus_barteri	(Sclerosperma_profizianum	Orania_palindan))	(Pelagodoxa_henryana	(Serenoa_repens	Roystonea_regia))))	((Oenocarpus_bataua	Oenocarpus_minor)	(((Kentiopsis_piersoniorum	Hydriastele_microspadix)	(Veitchia_spiralis	Heterospathe_cagayanensis))	((Dictyosperma_album	(Prestoea_acuminata	Dypsis_decaryi))	Burretiokentia_grandiflora)))))	(Nypa_fruticans	Pseudophoenix_vinifera))	Sabal_domingensis)	Phoenix_dactylifera)	Calamus_caryotoides);
((((((((Reinhardtia_paiewonskiana	Reinhardtia_latisecta)	Reinhardtia_simplex)	(Bactris_major	(Attalea_speciosa	(Elaeis_oleifera	Elaeis_guineensis))))	((Manicaria_saccifera	Chamaedorea_seifrizii)	((Roystonea_regia	(Sabal_domingensis	Serenoa_repens))	((Podococcus_barteri	(Sclerosperma_profizianum	Orania_palindan))	Pelagodoxa_henryana))))	((Oenocarpus_bataua	Oenocarpus_minor)	((((Kentiopsis_piersoniorum	Hydriastele_microspadix)	(Dypsis_decaryi	(Veitchia_spiralis	Heterospathe_cagayanensis)))	(Dictyosperma_album	Burretiokentia_grandiflora))	Prestoea_acuminata)))	Pseudophoenix_vinifera)	(Nypa_fruticans	Phoenix_dactylifera))	Calamus_caryotoides);
(((((Dictyosperma_album	((Reinhardtia_paiewonskiana	Reinhardtia_latisecta)	Reinhardtia_simplex))	((Burretiokentia_grandiflora	(Manicaria_saccifera	((Bactris_major	(Attalea_speciosa	(Elaeis_oleifera	Elaeis_guineensis)))	(Phoenix_dactylifera	Pseudophoenix_vinifera))))	(Nypa_fruticans	(((Podococcus_barteri	(Sclerosperma_profizianum	Orania_palindan))	Pelagodoxa_henryana)	((Serenoa_repens	Sabal_domingensis)	Roystonea_regia)))))	Chamaedorea_seifrizii)	((Oenocarpus_bataua	Oenocarpus_minor)	((Prestoea_acuminata	(Kentiopsis_piersoniorum	Hydriastele_microspadix))	(Veitchia_spiralis	(Heterospathe_cagayanensis	Dypsis_decaryi)))))	Calamus_caryotoides);
((((Podococcus_barteri	(Sclerosperma_profizianum	Orania_palindan))	Serenoa_repens)	(((((Nypa_fruticans	Phoenix_dactylifera)	((Pseudophoenix_vinifera	(Dypsis_decaryi	(((Elaeis_guineensis	Elaeis_oleifera)	Attalea_speciosa)	Bactris_major)))	(Sabal_domingensis	Roystonea_regia)))	((Oenocarpus_minor	Oenocarpus_bataua)	((Pelagodoxa_henryana	(((Hydriastele_microspadix	Kentiopsis_piersoniorum)	(Veitchia_spiralis	Heterospathe_cagayanensis))	(Burretiokentia_grandiflora	Dictyosperma_album)))	Prestoea_acuminata)))	(Reinhardtia_simplex	(Reinhardtia_paiewonskiana	Reinhardtia_latisecta)))	(Manicaria_saccifera	Chamaedorea_seifrizii)))	Calamus_caryotoides);
(((Phoenix_dactylifera	(Roystonea_regia	(((Manicaria_saccifera	(Pelagodoxa_henryana	((Podococcus_barteri	(Sclerosperma_profizianum	Orania_palindan))	Serenoa_repens)))	((((Oenocarpus_minor	Oenocarpus_bataua)	(Prestoea_acuminata	((((Hydriastele_microspadix	Kentiopsis_piersoniorum)	(Veitchia_spiralis	Heterospathe_cagayanensis))	Dictyosperma_album)	Burretiokentia_grandiflora)))	((Reinhardtia_simplex	(Reinhardtia_paiewonskiana	Reinhardtia_latisecta))	Chamaedorea_seifrizii))	Nypa_fruticans))	(((((Elaeis_guineensis	Elaeis_oleifera)	Attalea_speciosa)	Bactris_major)	Dypsis_decaryi)	Pseudophoenix_vinifera))))	Sabal_domingensis)	Calamus_caryotoides);
(((Roystonea_regia	((((Oenocarpus_minor	Oenocarpus_bataua)	(((Prestoea_acuminata	(Hydriastele_microspadix	Kentiopsis_piersoniorum))	(Dypsis_decaryi	(Veitchia_spiralis	Heterospathe_cagayanensis)))	(Burretiokentia_grandiflora	Dictyosperma_album)))	((Manicaria_saccifera	Chamaedorea_seifrizii)	(((Reinhardtia_simplex	(Reinhardtia_paiewonskiana	Reinhardtia_latisecta))	((Podococcus_barteri	(Sclerosperma_profizianum	Orania_palindan))	(Serenoa_repens	Pelagodoxa_henryana)))	Sabal_domingensis)))	(Pseudophoenix_vinifera	(((Elaeis_guineensis	Elaeis_oleifera)	Attalea_speciosa)	Bactris_major))))	(Nypa_fruticans	Phoenix_dactylifera))	Calamus_caryotoides);
(((((((((Oenocarpus_minor	Oenocarpus_bataua)	(((Prestoea_acuminata	(Hydriastele_microspadix	Kentiopsis_piersoniorum))	(Dypsis_decaryi	(Veitchia_spiralis	Heterospathe_cagayanensis)))	(Burretiokentia_grandiflora	Dictyosperma_album)))	(((((Elaeis_guineensis	Elaeis_oleifera)	(Attalea_speciosa	Bactris_major))	(Reinhardtia_simplex	(Reinhardtia_paiewonskiana	Reinhardtia_latisecta)))	(Roystonea_regia	((Podococcus_barteri	(Sclerosperma_profizianum	Orania_palindan))	(Serenoa_repens	Pelagodoxa_henryana))))	Chamaedorea_seifrizii))	Nypa_fruticans)	Pseudophoenix_vinifera)	Manicaria_saccifera)	Sabal_domingensis)	Phoenix_dactylifera)	Calamus_caryotoides);
((((Roystonea_regia	((Bactris_major	((Elaeis_guineensis	Elaeis_oleifera)	Attalea_speciosa))	Pseudophoenix_vinifera))	((Chamaedorea_seifrizii	((Oenocarpus_minor	Oenocarpus_bataua)	(((Kentiopsis_piersoniorum	(Prestoea_acuminata	Hydriastele_microspadix))	(Dypsis_decaryi	(Veitchia_spiralis	Heterospathe_cagayanensis)))	(Burretiokentia_grandiflora	Dictyosperma_album))))	(((Podococcus_barteri	(Sclerosperma_profizianum	Orania_palindan))	(Serenoa_repens	Pelagodoxa_henryana))	(Nypa_fruticans	((Sabal_domingensis	(Manicaria_saccifera	Reinhardtia_simplex))	(Reinhardtia_paiewonskiana	Reinhardtia_latisecta))))))	Phoenix_dactylifera)	Calamus_caryotoides);
((((Oenocarpus_minor	Oenocarpus_bataua)	(((((Kentiopsis_piersoniorum	Hydriastele_microspadix)	(Prestoea_acuminata	Dypsis_decaryi))	(Veitchia_spiralis	Heterospathe_cagayanensis))	(Burretiokentia_grandiflora	Dictyosperma_album))	((((Roystonea_regia	(Bactris_major	((Elaeis_guineensis	Elaeis_oleifera)	Attalea_speciosa)))	(Pseudophoenix_vinifera	((Podococcus_barteri	(Sclerosperma_profizianum	Orania_palindan))	((Sabal_domingensis	Serenoa_repens)	Pelagodoxa_henryana))))	(Nypa_fruticans	(Reinhardtia_simplex	(Reinhardtia_paiewonskiana	Reinhardtia_latisecta))))	(Manicaria_saccifera	Chamaedorea_seifrizii))))	Phoenix_dactylifera)	Calamus_caryotoides);
((((((Oenocarpus_minor	Oenocarpus_bataua)	((Prestoea_acuminata	((Dypsis_decaryi	(Veitchia_spiralis	Heterospathe_cagayanensis))	(Kentiopsis_piersoniorum	Hydriastele_microspadix)))	Dictyosperma_album))	((Burretiokentia_grandiflora	((Nypa_fruticans	Pseudophoenix_vinifera)	(Podococcus_barteri	(Sclerosperma_profizianum	Orania_palindan))))	Chamaedorea_seifrizii))	((((Sabal_domingensis	Serenoa_repens)	Roystonea_regia)	(Pelagodoxa_henryana	(Bactris_major	((Elaeis_guineensis	Elaeis_oleifera)	Attalea_speciosa))))	(Manicaria_saccifera	(Reinhardtia_simplex	(Reinhardtia_paiewonskiana	Reinhardtia_latisecta)))))	Phoenix_dactylifera)	Calamus_caryotoides);
((((Sabal_domingensis	Roystonea_regia)	((((Elaeis_guineensis	Elaeis_oleifera)	Attalea_speciosa)	Bactris_major)	(((Nypa_fruticans	Pseudophoenix_vinifera)	((((Pelagodoxa_henryana	(((Hydriastele_microspadix	(((Dypsis_decaryi	Prestoea_acuminata)	Veitchia_spiralis)	Heterospathe_cagayanensis))	Kentiopsis_piersoniorum)	Dictyosperma_album))	(Oenocarpus_minor	Oenocarpus_bataua))	((Manicaria_saccifera	Chamaedorea_seifrizii)	(Reinhardtia_simplex	(Reinhardtia_paiewonskiana	Reinhardtia_latisecta))))	(Serenoa_repens	(Podococcus_barteri	(Sclerosperma_profizianum	Orania_palindan)))))	Burretiokentia_grandiflora)))	Phoenix_dactylifera)	Calamus_caryotoides);
(((((((Elaeis_guineensis	Elaeis_oleifera)	(Bactris_major	Attalea_speciosa))	Pelagodoxa_henryana)	((Nypa_fruticans	Pseudophoenix_vinifera)	((((((Dypsis_decaryi	(Veitchia_spiralis	Heterospathe_cagayanensis))	(Kentiopsis_piersoniorum	Hydriastele_microspadix))	(Burretiokentia_grandiflora	Dictyosperma_album))	Prestoea_acuminata)	(Oenocarpus_minor	Oenocarpus_bataua))	((Manicaria_saccifera	Sabal_domingensis)	(Chamaedorea_seifrizii	((Serenoa_repens	(Podococcus_barteri	(Sclerosperma_profizianum	Orania_palindan)))	(Reinhardtia_simplex	(Reinhardtia_paiewonskiana	Reinhardtia_latisecta))))))))	Roystonea_regia)	Phoenix_dactylifera)	Calamus_caryotoides);
((((Chamaedorea_seifrizii	(((Manicaria_saccifera	(Nypa_fruticans	Pseudophoenix_vinifera))	((((((Dypsis_decaryi	(Veitchia_spiralis	Heterospathe_cagayanensis))	(Kentiopsis_piersoniorum	Hydriastele_microspadix))	(Burretiokentia_grandiflora	Dictyosperma_album))	Prestoea_acuminata)	(Oenocarpus_minor	Oenocarpus_bataua))	(((Pelagodoxa_henryana	(Podococcus_barteri	(Sclerosperma_profizianum	Orania_palindan)))	Serenoa_repens)	((Bactris_major	(Attalea_speciosa	(Elaeis_guineensis	Elaeis_oleifera)))	(Reinhardtia_simplex	(Reinhardtia_paiewonskiana	Reinhardtia_latisecta))))))	Roystonea_regia))	Sabal_domingensis)	Phoenix_dactylifera)	Calamus_caryotoides);
((((Nypa_fruticans	(Pseudophoenix_vinifera	(((Oenocarpus_minor	Oenocarpus_bataua)	(((((Hydriastele_microspadix	Kentiopsis_piersoniorum)	Prestoea_acuminata)	((Dypsis_decaryi	Veitchia_spiralis)	Heterospathe_cagayanensis))	Burretiokentia_grandiflora)	Dictyosperma_album))	(((Roystonea_regia	(Pelagodoxa_henryana	(Serenoa_repens	(Podococcus_barteri	(Sclerosperma_profizianum	Orania_palindan)))))	(Manicaria_saccifera	Chamaedorea_seifrizii))	((Reinhardtia_simplex	(Reinhardtia_paiewonskiana	Reinhardtia_latisecta))	(Bactris_major	(Attalea_speciosa	(Elaeis_oleifera	Elaeis_guineensis))))))))	Sabal_domingensis)	Phoenix_dactylifera)	Calamus_caryotoides);
(((((((Bactris_major	(Attalea_speciosa	(Elaeis_oleifera	Elaeis_guineensis)))	Pseudophoenix_vinifera)	((((((Oenocarpus_minor	Oenocarpus_bataua)	(((Hydriastele_microspadix	Kentiopsis_piersoniorum)	((Dypsis_decaryi	Veitchia_spiralis)	Heterospathe_cagayanensis))	(Prestoea_acuminata	(Burretiokentia_grandiflora	Dictyosperma_album))))	((Reinhardtia_simplex	(Reinhardtia_paiewonskiana	Reinhardtia_latisecta))	(((Sclerosperma_profizianum	(Orania_palindan	Podococcus_barteri))	Pelagodoxa_henryana)	Serenoa_repens)))	Manicaria_saccifera)	Nypa_fruticans)	Chamaedorea_seifrizii))	Roystonea_regia)	Sabal_domingensis)	Phoenix_dactylifera)	Calamus_caryotoides);
((((((((Bactris_major	(Attalea_speciosa	(Elaeis_oleifera	Elaeis_guineensis)))	Pseudophoenix_vinifera)	((((Oenocarpus_minor	Oenocarpus_bataua)	(((Prestoea_acuminata	((Hydriastele_microspadix	Kentiopsis_piersoniorum)	((Dypsis_decaryi	Veitchia_spiralis)	Heterospathe_cagayanensis)))	Burretiokentia_grandiflora)	Dictyosperma_album))	((Reinhardtia_simplex	(Reinhardtia_paiewonskiana	Reinhardtia_latisecta))	(Chamaedorea_seifrizii	(((Sclerosperma_profizianum	(Orania_palindan	Podococcus_barteri))	Pelagodoxa_henryana)	Serenoa_repens))))	Nypa_fruticans))	Roystonea_regia)	Manicaria_saccifera)	Sabal_domingensis)	Phoenix_dactylifera)	Calamus_caryotoides);
(((((Manicaria_saccifera	((((Reinhardtia_simplex	(Reinhardtia_paiewonskiana	Reinhardtia_latisecta))	(((Podococcus_barteri	(Sclerosperma_profizianum	Orania_palindan))	Pelagodoxa_henryana)	(Sabal_domingensis	Serenoa_repens)))	Nypa_fruticans)	((Prestoea_acuminata	(Oenocarpus_minor	Oenocarpus_bataua))	((Burretiokentia_grandiflora	Dictyosperma_album)	((Hydriastele_microspadix	Kentiopsis_piersoniorum)	((Dypsis_decaryi	Veitchia_spiralis)	Heterospathe_cagayanensis))))))	((Roystonea_regia	(Bactris_major	(Attalea_speciosa	(Elaeis_oleifera	Elaeis_guineensis))))	Pseudophoenix_vinifera))	Chamaedorea_seifrizii)	Phoenix_dactylifera)	Calamus_caryotoides);
(((((Manicaria_saccifera	(Sabal_domingensis	((Oenocarpus_minor	Oenocarpus_bataua)	((Veitchia_spiralis	(Burretiokentia_grandiflora	Dictyosperma_album))	((Dypsis_decaryi	(Prestoea_acuminata	(Hydriastele_microspadix	Kentiopsis_piersoniorum)))	Heterospathe_cagayanensis)))))	((Reinhardtia_simplex	(Reinhardtia_paiewonskiana	Reinhardtia_latisecta))	(((((Elaeis_oleifera	Elaeis_guineensis)	(Bactris_major	Attalea_speciosa))	(((Podococcus_barteri	(Sclerosperma_profizianum	Orania_palindan))	Pelagodoxa_henryana)	Serenoa_repens))	Nypa_fruticans)	Pseudophoenix_vinifera)))	(Roystonea_regia	Chamaedorea_seifrizii))	Phoenix_dactylifera)	Calamus_caryotoides);
((((Nypa_fruticans	Pseudophoenix_vinifera)	((Reinhardtia_simplex	(Reinhardtia_paiewonskiana	Reinhardtia_latisecta))	(((Manicaria_saccifera	Chamaedorea_seifrizii)	(Sabal_domingensis	((Oenocarpus_minor	Oenocarpus_bataua)	(Prestoea_acuminata	(((Hydriastele_microspadix	Kentiopsis_piersoniorum)	((Veitchia_spiralis	Heterospathe_cagayanensis)	Dypsis_decaryi))	(Burretiokentia_grandiflora	Dictyosperma_album))))))	((Roystonea_regia	(Bactris_major	(Attalea_speciosa	(Elaeis_oleifera	Elaeis_guineensis))))	(((Podococcus_barteri	(Sclerosperma_profizianum	Orania_palindan))	Pelagodoxa_henryana)	Serenoa_repens)))))	Phoenix_dactylifera)	Calamus_caryotoides);
(((Roystonea_regia	((((Phoenix_dactylifera	Nypa_fruticans)	Pseudophoenix_vinifera)	(((Reinhardtia_simplex	(Reinhardtia_paiewonskiana	Reinhardtia_latisecta))	(Chamaedorea_seifrizii	(((Podococcus_barteri	(Sclerosperma_profizianum	Orania_palindan))	Pelagodoxa_henryana)	Serenoa_repens)))	(Manicaria_saccifera	(((Oenocarpus_minor	Oenocarpus_bataua)	Prestoea_acuminata)	(((Hydriastele_microspadix	Kentiopsis_piersoniorum)	(Veitchia_spiralis	(Heterospathe_cagayanensis	Dypsis_decaryi)))	(Burretiokentia_grandiflora	Dictyosperma_album))))))	(Bactris_major	(Attalea_speciosa	(Elaeis_oleifera	Elaeis_guineensis)))))	Sabal_domingensis)	Calamus_caryotoides);
((((((((Burretiokentia_grandiflora	((Prestoea_acuminata	(Hydriastele_microspadix	Kentiopsis_piersoniorum))	((Heterospathe_cagayanensis	Dypsis_decaryi)	Veitchia_spiralis)))	Dictyosperma_album)	((Reinhardtia_simplex	(Reinhardtia_paiewonskiana	Reinhardtia_latisecta))	((Phoenix_dactylifera	Nypa_fruticans)	Pseudophoenix_vinifera)))	(((Podococcus_barteri	(Sclerosperma_profizianum	Orania_palindan))	Pelagodoxa_henryana)	Serenoa_repens))	((Manicaria_saccifera	Chamaedorea_seifrizii)	(Oenocarpus_minor	Oenocarpus_bataua)))	(Roystonea_regia	(Bactris_major	(Attalea_speciosa	(Elaeis_oleifera	Elaeis_guineensis)))))	Sabal_domingensis)	Calamus_caryotoides);
(((Roystonea_regia	(((Pseudophoenix_vinifera	((Elaeis_oleifera	Elaeis_guineensis)	(Bactris_major	(Burretiokentia_grandiflora	Attalea_speciosa))))	(Sabal_domingensis	((Reinhardtia_simplex	(Reinhardtia_paiewonskiana	Reinhardtia_latisecta))	((((((Prestoea_acuminata	(Hydriastele_microspadix	Kentiopsis_piersoniorum))	((Heterospathe_cagayanensis	Dypsis_decaryi)	Veitchia_spiralis))	Dictyosperma_album)	(Oenocarpus_minor	Oenocarpus_bataua))	Chamaedorea_seifrizii)	((((Podococcus_barteri	(Sclerosperma_profizianum	Orania_palindan))	Pelagodoxa_henryana)	Serenoa_repens)	Nypa_fruticans)))))	Manicaria_saccifera))	Phoenix_dactylifera)	Calamus_caryotoides);
(((Pseudophoenix_vinifera	((Roystonea_regia	((Attalea_speciosa	(Elaeis_oleifera	Elaeis_guineensis))	Bactris_major))	(Chamaedorea_seifrizii	(((Burretiokentia_grandiflora	(((Hydriastele_microspadix	Kentiopsis_piersoniorum)	((Heterospathe_cagayanensis	Dypsis_decaryi)	Veitchia_spiralis))	Dictyosperma_album))	(Nypa_fruticans	((Prestoea_acuminata	Oenocarpus_minor)	Oenocarpus_bataua)))	(((Serenoa_repens	(Podococcus_barteri	(Sclerosperma_profizianum	Orania_palindan)))	Pelagodoxa_henryana)	((Manicaria_saccifera	Sabal_domingensis)	(Reinhardtia_paiewonskiana	(Reinhardtia_latisecta	Reinhardtia_simplex))))))))	Phoenix_dactylifera)	Calamus_caryotoides);
(((Sabal_domingensis	((Roystonea_regia	(((Attalea_speciosa	Bactris_major)	(Elaeis_oleifera	Elaeis_guineensis))	((Reinhardtia_simplex	(Reinhardtia_latisecta	Reinhardtia_paiewonskiana))	((Podococcus_barteri	(Orania_palindan	Sclerosperma_profizianum))	((Nypa_fruticans	Pseudophoenix_vinifera)	(((Pelagodoxa_henryana	(((((Dypsis_decaryi	Heterospathe_cagayanensis)	Veitchia_spiralis)	Burretiokentia_grandiflora)	(Kentiopsis_piersoniorum	Hydriastele_microspadix))	(Prestoea_acuminata	Dictyosperma_album)))	(Oenocarpus_bataua	Oenocarpus_minor))	(Manicaria_saccifera	Chamaedorea_seifrizii)))))))	Phoenix_dactylifera))	Serenoa_repens)	Calamus_caryotoides);
(((((Roystonea_regia	Sabal_domingensis)	(Pseudophoenix_vinifera	(Bactris_major	((Elaeis_oleifera	Elaeis_guineensis)	Attalea_speciosa))))	((Manicaria_saccifera	Chamaedorea_seifrizii)	((Reinhardtia_simplex	(Reinhardtia_latisecta	Reinhardtia_paiewonskiana))	((((Pelagodoxa_henryana	Serenoa_repens)	(Podococcus_barteri	(Orania_palindan	Sclerosperma_profizianum)))	((((Heterospathe_cagayanensis	(Veitchia_spiralis	Dypsis_decaryi))	(Prestoea_acuminata	(Kentiopsis_piersoniorum	Hydriastele_microspadix)))	(Burretiokentia_grandiflora	Dictyosperma_album))	(Oenocarpus_bataua	Oenocarpus_minor)))	Nypa_fruticans))))	Phoenix_dactylifera)	Calamus_caryotoides);
(((((Nypa_fruticans	((((Manicaria_saccifera	Chamaedorea_seifrizii)	((((Heterospathe_cagayanensis	Veitchia_spiralis)	(Kentiopsis_piersoniorum	Hydriastele_microspadix))	((Dypsis_decaryi	Prestoea_acuminata)	(Burretiokentia_grandiflora	Dictyosperma_album)))	(Oenocarpus_bataua	Oenocarpus_minor)))	((Bactris_major	((Elaeis_oleifera	Elaeis_guineensis)	Attalea_speciosa))	(Reinhardtia_simplex	(Reinhardtia_latisecta	Reinhardtia_paiewonskiana))))	((Pelagodoxa_henryana	(Sabal_domingensis	Serenoa_repens))	(Podococcus_barteri	(Orania_palindan	Sclerosperma_profizianum)))))	Pseudophoenix_vinifera)	Roystonea_regia)	Phoenix_dactylifera)	Calamus_caryotoides);
((((((Chamaedorea_seifrizii	(((Bactris_major	((Elaeis_oleifera	Elaeis_guineensis)	Attalea_speciosa))	(Reinhardtia_simplex	(Reinhardtia_latisecta	Reinhardtia_paiewonskiana)))	(((Serenoa_repens	(Podococcus_barteri	(Orania_palindan	Sclerosperma_profizianum)))	Nypa_fruticans)	(Manicaria_saccifera	((Pelagodoxa_henryana	((((Heterospathe_cagayanensis	(Veitchia_spiralis	Dypsis_decaryi))	(Kentiopsis_piersoniorum	(Hydriastele_microspadix	Prestoea_acuminata)))	Dictyosperma_album)	Burretiokentia_grandiflora))	(Oenocarpus_bataua	Oenocarpus_minor))))))	Pseudophoenix_vinifera)	Roystonea_regia)	Sabal_domingensis)	Phoenix_dactylifera)	Calamus_caryotoides);
(((((((((Serenoa_repens	(Pelagodoxa_henryana	(Podococcus_barteri	(Orania_palindan	Sclerosperma_profizianum))))	(Chamaedorea_seifrizii	(Reinhardtia_simplex	(Reinhardtia_latisecta	Reinhardtia_paiewonskiana))))	((((Heterospathe_cagayanensis	(Veitchia_spiralis	Dypsis_decaryi))	((Kentiopsis_piersoniorum	Hydriastele_microspadix)	Prestoea_acuminata))	(Burretiokentia_grandiflora	Dictyosperma_album))	(Oenocarpus_bataua	Oenocarpus_minor)))	(Nypa_fruticans	Pseudophoenix_vinifera))	(Roystonea_regia	((Elaeis_oleifera	Elaeis_guineensis)	(Attalea_speciosa	Bactris_major))))	Manicaria_saccifera)	Sabal_domingensis)	Phoenix_dactylifera)	Calamus_caryotoides);
((((((Nypa_fruticans	((Serenoa_repens	(Podococcus_barteri	(Orania_palindan	Sclerosperma_profizianum)))	(Reinhardtia_simplex	(Reinhardtia_latisecta	Reinhardtia_paiewonskiana))))	(Pelagodoxa_henryana	(((((Heterospathe_cagayanensis	(Veitchia_spiralis	Dypsis_decaryi))	Kentiopsis_piersoniorum)	Prestoea_acuminata)	(Hydriastele_microspadix	(Burretiokentia_grandiflora	Dictyosperma_album)))	(Oenocarpus_bataua	Oenocarpus_minor))))	(Manicaria_saccifera	Chamaedorea_seifrizii))	(Pseudophoenix_vinifera	(((Elaeis_oleifera	Elaeis_guineensis)	(Attalea_speciosa	Bactris_major))	(Sabal_domingensis	Roystonea_regia))))	Phoenix_dactylifera)	Calamus_caryotoides);
((((((Elaeis_oleifera	Elaeis_guineensis)	(Attalea_speciosa	Bactris_major))	Roystonea_regia)	((Manicaria_saccifera	(((Reinhardtia_simplex	(Reinhardtia_latisecta	Reinhardtia_paiewonskiana))	(Chamaedorea_seifrizii	(((((Veitchia_spiralis	Dypsis_decaryi)	Heterospathe_cagayanensis)	((Kentiopsis_piersoniorum	Hydriastele_microspadix)	Prestoea_acuminata))	(Burretiokentia_grandiflora	Dictyosperma_album))	(Oenocarpus_bataua	Oenocarpus_minor))))	((Nypa_fruticans	Phoenix_dactylifera)	Pseudophoenix_vinifera)))	(Pelagodoxa_henryana	(Serenoa_repens	(Podococcus_barteri	(Orania_palindan	Sclerosperma_profizianum))))))	Sabal_domingensis)	Calamus_caryotoides);
(((((Pseudophoenix_vinifera	((Elaeis_oleifera	Elaeis_guineensis)	(Attalea_speciosa	Bactris_major)))	Roystonea_regia)	(((Sabal_domingensis	Serenoa_repens)	(Podococcus_barteri	(Pelagodoxa_henryana	(Sclerosperma_profizianum	Orania_palindan))))	(Nypa_fruticans	((Reinhardtia_simplex	(Reinhardtia_latisecta	Reinhardtia_paiewonskiana))	((Manicaria_saccifera	Chamaedorea_seifrizii)	((((Hydriastele_microspadix	(Dypsis_decaryi	(Heterospathe_cagayanensis	Veitchia_spiralis)))	(Kentiopsis_piersoniorum	Prestoea_acuminata))	(Burretiokentia_grandiflora	Dictyosperma_album))	(Oenocarpus_bataua	Oenocarpus_minor)))))))	Phoenix_dactylifera)	Calamus_caryotoides);
((((Nypa_fruticans	Pseudophoenix_vinifera)	((((Serenoa_repens	(Roystonea_regia	Sabal_domingensis))	((Podococcus_barteri	(Sclerosperma_profizianum	Orania_palindan))	Pelagodoxa_henryana))	(Bactris_major	((Elaeis_oleifera	Elaeis_guineensis)	Attalea_speciosa)))	((Reinhardtia_simplex	(Reinhardtia_latisecta	Reinhardtia_paiewonskiana))	((Manicaria_saccifera	Chamaedorea_seifrizii)	(Burretiokentia_grandiflora	(((Kentiopsis_piersoniorum	(Hydriastele_microspadix	(Dypsis_decaryi	Prestoea_acuminata)))	(Dictyosperma_album	(Heterospathe_cagayanensis	Veitchia_spiralis)))	(Oenocarpus_bataua	Oenocarpus_minor)))))))	Phoenix_dactylifera)	Calamus_caryotoides);
((((((((((Manicaria_saccifera	Sabal_domingensis)	Reinhardtia_simplex)	(Reinhardtia_latisecta	Reinhardtia_paiewonskiana))	Chamaedorea_seifrizii)	(((Burretiokentia_grandiflora	Dictyosperma_album)	((Prestoea_acuminata	(Hydriastele_microspadix	Kentiopsis_piersoniorum))	(Dypsis_decaryi	(Heterospathe_cagayanensis	Veitchia_spiralis))))	(Oenocarpus_bataua	Oenocarpus_minor)))	(Serenoa_repens	(((Podococcus_barteri	Orania_palindan)	Sclerosperma_profizianum)	Pelagodoxa_henryana)))	(Pseudophoenix_vinifera	(Roystonea_regia	(Bactris_major	((Elaeis_oleifera	Elaeis_guineensis)	Attalea_speciosa)))))	Nypa_fruticans)	Phoenix_dactylifera)	Calamus_caryotoides);
((((Nypa_fruticans	Phoenix_dactylifera)	Pseudophoenix_vinifera)	(((Pelagodoxa_henryana	(Serenoa_repens	((Sclerosperma_profizianum	Orania_palindan)	Podococcus_barteri)))	((Burretiokentia_grandiflora	((((Reinhardtia_paiewonskiana	Reinhardtia_latisecta)	Reinhardtia_simplex)	(Manicaria_saccifera	Chamaedorea_seifrizii))	Sabal_domingensis))	((Dictyosperma_album	(((Veitchia_spiralis	Heterospathe_cagayanensis)	Dypsis_decaryi)	(Kentiopsis_piersoniorum	(Hydriastele_microspadix	Prestoea_acuminata))))	(Oenocarpus_bataua	Oenocarpus_minor))))	(Roystonea_regia	((Attalea_speciosa	(Elaeis_guineensis	Elaeis_oleifera))	Bactris_major))))	Calamus_caryotoides);
((Phoenix_dactylifera	((Pseudophoenix_vinifera	((Pelagodoxa_henryana	((Attalea_speciosa	(Elaeis_guineensis	Elaeis_oleifera))	Bactris_major))	((((((Sclerosperma_profizianum	Orania_palindan)	Podococcus_barteri)	(Manicaria_saccifera	Chamaedorea_seifrizii))	((Roystonea_regia	Sabal_domingensis)	Serenoa_repens))	((Reinhardtia_paiewonskiana	Reinhardtia_latisecta)	Reinhardtia_simplex))	(((((Heterospathe_cagayanensis	Veitchia_spiralis)	(Prestoea_acuminata	Dypsis_decaryi))	(Kentiopsis_piersoniorum	Hydriastele_microspadix))	(Dictyosperma_album	Burretiokentia_grandiflora))	(Oenocarpus_bataua	Oenocarpus_minor)))))	Nypa_fruticans))	Calamus_caryotoides);
(((Phoenix_dactylifera	Nypa_fruticans)	(Pseudophoenix_vinifera	(((((Sclerosperma_profizianum	Orania_palindan)	Podococcus_barteri)	Chamaedorea_seifrizii)	((Manicaria_saccifera	(((Roystonea_regia	Sabal_domingensis)	Serenoa_repens)	((Attalea_speciosa	(Elaeis_guineensis	Elaeis_oleifera))	(Pelagodoxa_henryana	Bactris_major))))	((Reinhardtia_paiewonskiana	Reinhardtia_latisecta)	Reinhardtia_simplex)))	((((Heterospathe_cagayanensis	(Veitchia_spiralis	Dypsis_decaryi))	(Kentiopsis_piersoniorum	Hydriastele_microspadix))	(Burretiokentia_grandiflora	(Prestoea_acuminata	Dictyosperma_album)))	(Oenocarpus_bataua	Oenocarpus_minor)))))	Calamus_caryotoides);
((Phoenix_dactylifera	((Pseudophoenix_vinifera	(((Attalea_speciosa	(Elaeis_guineensis	Elaeis_oleifera))	Bactris_major)	((Serenoa_repens	((Sclerosperma_profizianum	Orania_palindan)	Podococcus_barteri))	(((((((Heterospathe_cagayanensis	(Veitchia_spiralis	Dypsis_decaryi))	((Prestoea_acuminata	(Hydriastele_microspadix	Pelagodoxa_henryana))	Kentiopsis_piersoniorum))	Dictyosperma_album)	(Oenocarpus_bataua	Oenocarpus_minor))	(Sabal_domingensis	(((Reinhardtia_paiewonskiana	Reinhardtia_latisecta)	Reinhardtia_simplex)	(Manicaria_saccifera	Chamaedorea_seifrizii))))	Burretiokentia_grandiflora)	Nypa_fruticans))))	Roystonea_regia))	Calamus_caryotoides);
(((Nypa_fruticans	Phoenix_dactylifera)	((((Elaeis_guineensis	Elaeis_oleifera)	(Bactris_major	Attalea_speciosa))	(((Reinhardtia_paiewonskiana	Reinhardtia_latisecta)	Reinhardtia_simplex)	((((Pelagodoxa_henryana	(Sabal_domingensis	Serenoa_repens))	(Sclerosperma_profizianum	(Orania_palindan	Podococcus_barteri)))	(Manicaria_saccifera	(Pseudophoenix_vinifera	Chamaedorea_seifrizii)))	((Oenocarpus_bataua	Oenocarpus_minor)	((((Hydriastele_microspadix	(Heterospathe_cagayanensis	(Veitchia_spiralis	Dypsis_decaryi)))	Kentiopsis_piersoniorum)	(Burretiokentia_grandiflora	Dictyosperma_album))	Prestoea_acuminata)))))	Roystonea_regia))	Calamus_caryotoides);
((Phoenix_dactylifera	((Pseudophoenix_vinifera	((Elaeis_guineensis	Elaeis_oleifera)	(Bactris_major	Attalea_speciosa)))	((((Oenocarpus_bataua	Oenocarpus_minor)	(((Heterospathe_cagayanensis	(Veitchia_spiralis	Dypsis_decaryi))	(Kentiopsis_piersoniorum	Hydriastele_microspadix))	((Burretiokentia_grandiflora	Dictyosperma_album)	Prestoea_acuminata)))	((Manicaria_saccifera	Chamaedorea_seifrizii)	((Reinhardtia_paiewonskiana	Reinhardtia_latisecta)	Reinhardtia_simplex)))	((Roystonea_regia	((Pelagodoxa_henryana	(Sabal_domingensis	Serenoa_repens))	(Sclerosperma_profizianum	(Orania_palindan	Podococcus_barteri))))	Nypa_fruticans))))	Calamus_caryotoides);
(((Nypa_fruticans	Phoenix_dactylifera)	((Pseudophoenix_vinifera	((((Chamaedorea_seifrizii	((Reinhardtia_paiewonskiana	Reinhardtia_latisecta)	Reinhardtia_simplex))	(Serenoa_repens	(Sclerosperma_profizianum	(Orania_palindan	Podococcus_barteri))))	(((Elaeis_guineensis	(Pelagodoxa_henryana	Elaeis_oleifera))	(Bactris_major	Attalea_speciosa))	Roystonea_regia))	(Manicaria_saccifera	((Oenocarpus_bataua	Oenocarpus_minor)	(((Heterospathe_cagayanensis	(Veitchia_spiralis	Dypsis_decaryi))	((Hydriastele_microspadix	Prestoea_acuminata)	Kentiopsis_piersoniorum))	(Burretiokentia_grandiflora	Dictyosperma_album))))))	Sabal_domingensis))	Calamus_caryotoides);
(((Sabal_domingensis	((Roystonea_regia	((((Reinhardtia_paiewonskiana	Reinhardtia_latisecta)	Reinhardtia_simplex)	(Bactris_major	(Attalea_speciosa	(Elaeis_guineensis	Elaeis_oleifera))))	(((Nypa_fruticans	Pseudophoenix_vinifera)	(Pelagodoxa_henryana	(Serenoa_repens	(Sclerosperma_profizianum	(Orania_palindan	Podococcus_barteri)))))	(Chamaedorea_seifrizii	((Oenocarpus_bataua	Oenocarpus_minor)	(Burretiokentia_grandiflora	(Dictyosperma_album	(((Prestoea_acuminata	Dypsis_decaryi)	(Heterospathe_cagayanensis	Veitchia_spiralis))	(Hydriastele_microspadix	Kentiopsis_piersoniorum)))))))))	Manicaria_saccifera))	Phoenix_dactylifera)	Calamus_caryotoides);
((((((((Sabal_domingensis	Manicaria_saccifera)	(((Nypa_fruticans	((Reinhardtia_paiewonskiana	Reinhardtia_latisecta)	Reinhardtia_simplex))	(Bactris_major	(Attalea_speciosa	(Elaeis_guineensis	Elaeis_oleifera))))	((Oenocarpus_bataua	Oenocarpus_minor)	(Burretiokentia_grandiflora	(Dictyosperma_album	(((Prestoea_acuminata	Dypsis_decaryi)	(Heterospathe_cagayanensis	Veitchia_spiralis))	(Hydriastele_microspadix	Kentiopsis_piersoniorum)))))))	((Pelagodoxa_henryana	(Podococcus_barteri	(Sclerosperma_profizianum	Orania_palindan)))	Serenoa_repens))	Chamaedorea_seifrizii)	Pseudophoenix_vinifera)	Roystonea_regia)	Phoenix_dactylifera)	Calamus_caryotoides);
(((((Roystonea_regia	(Bactris_major	(Attalea_speciosa	(Elaeis_guineensis	Elaeis_oleifera))))	((((Oenocarpus_bataua	Oenocarpus_minor)	(((((Dypsis_decaryi	Heterospathe_cagayanensis)	Veitchia_spiralis)	(Hydriastele_microspadix	Kentiopsis_piersoniorum))	(Dictyosperma_album	Burretiokentia_grandiflora))	Prestoea_acuminata))	(((Pelagodoxa_henryana	(Podococcus_barteri	(Sclerosperma_profizianum	Orania_palindan)))	Serenoa_repens)	((Manicaria_saccifera	Chamaedorea_seifrizii)	Pseudophoenix_vinifera)))	(((Reinhardtia_paiewonskiana	Reinhardtia_latisecta)	Reinhardtia_simplex)	Nypa_fruticans)))	Sabal_domingensis)	Phoenix_dactylifera)	Calamus_caryotoides);
((((((Veitchia_spiralis	(((Prestoea_acuminata	Dypsis_decaryi)	Heterospathe_cagayanensis)	(Kentiopsis_piersoniorum	Hydriastele_microspadix)))	Dictyosperma_album)	Burretiokentia_grandiflora)	(Oenocarpus_minor	Oenocarpus_bataua))	(((((Phoenix_dactylifera	Reinhardtia_paiewonskiana)	Reinhardtia_latisecta)	Reinhardtia_simplex)	(Bactris_major	((Elaeis_oleifera	Elaeis_guineensis)	Attalea_speciosa)))	(((Serenoa_repens	(Roystonea_regia	Sabal_domingensis))	((Nypa_fruticans	Pseudophoenix_vinifera)	(Pelagodoxa_henryana	(Sclerosperma_profizianum	(Orania_palindan	Podococcus_barteri)))))	(Manicaria_saccifera	Chamaedorea_seifrizii))))	Calamus_caryotoides);
(((Nypa_fruticans	Phoenix_dactylifera)	(((((Sabal_domingensis	(((Reinhardtia_paiewonskiana	Reinhardtia_latisecta)	Reinhardtia_simplex)	(Bactris_major	((Elaeis_oleifera	Elaeis_guineensis)	Attalea_speciosa))))	((Manicaria_saccifera	Chamaedorea_seifrizii)	((Pelagodoxa_henryana	((((Hydriastele_microspadix	((Heterospathe_cagayanensis	Veitchia_spiralis)	Dypsis_decaryi))	Kentiopsis_piersoniorum)	Prestoea_acuminata)	(Burretiokentia_grandiflora	Dictyosperma_album)))	(Serenoa_repens	(Oenocarpus_minor	Oenocarpus_bataua)))))	(Sclerosperma_profizianum	(Orania_palindan	Podococcus_barteri)))	Pseudophoenix_vinifera)	Roystonea_regia))	Calamus_caryotoides);
((Phoenix_dactylifera	((Nypa_fruticans	((((Manicaria_saccifera	Sabal_domingensis)	(((Reinhardtia_paiewonskiana	Reinhardtia_latisecta)	Reinhardtia_simplex)	(Roystonea_regia	((Elaeis_oleifera	Elaeis_guineensis)	(Attalea_speciosa	Bactris_major)))))	(Chamaedorea_seifrizii	((Pelagodoxa_henryana	Serenoa_repens)	(Podococcus_barteri	(Sclerosperma_profizianum	Orania_palindan)))))	((Dictyosperma_album	((Heterospathe_cagayanensis	(Veitchia_spiralis	Dypsis_decaryi))	(Burretiokentia_grandiflora	(Kentiopsis_piersoniorum	Hydriastele_microspadix))))	((Prestoea_acuminata	Oenocarpus_minor)	Oenocarpus_bataua))))	Pseudophoenix_vinifera))	Calamus_caryotoides);
((Phoenix_dactylifera	((Nypa_fruticans	Pseudophoenix_vinifera)	((Bactris_major	((Elaeis_oleifera	Elaeis_guineensis)	Attalea_speciosa))	(((((((Sabal_domingensis	Roystonea_regia)	Serenoa_repens)	Pelagodoxa_henryana)	(Orania_palindan	(Podococcus_barteri	Sclerosperma_profizianum)))	((Reinhardtia_paiewonskiana	Reinhardtia_latisecta)	Reinhardtia_simplex))	(((Dictyosperma_album	Burretiokentia_grandiflora)	((Heterospathe_cagayanensis	(Veitchia_spiralis	Dypsis_decaryi))	(Prestoea_acuminata	(Kentiopsis_piersoniorum	Hydriastele_microspadix))))	(Oenocarpus_minor	Oenocarpus_bataua)))	(Manicaria_saccifera	Chamaedorea_seifrizii)))))	Calamus_caryotoides);
((Phoenix_dactylifera	((((Elaeis_oleifera	Elaeis_guineensis)	(Attalea_speciosa	Bactris_major))	Roystonea_regia)	((((Sabal_domingensis	Nypa_fruticans)	(((Serenoa_repens	Pelagodoxa_henryana)	(Podococcus_barteri	(Sclerosperma_profizianum	Orania_palindan)))	((Reinhardtia_paiewonskiana	Reinhardtia_latisecta)	Reinhardtia_simplex)))	(((Dictyosperma_album	Burretiokentia_grandiflora)	(Hydriastele_microspadix	((Veitchia_spiralis	(Dypsis_decaryi	Heterospathe_cagayanensis))	Kentiopsis_piersoniorum)))	(Prestoea_acuminata	(Oenocarpus_minor	Oenocarpus_bataua))))	(Pseudophoenix_vinifera	(Manicaria_saccifera	Chamaedorea_seifrizii)))))	Calamus_caryotoides);
((Phoenix_dactylifera	((((((Elaeis_oleifera	Elaeis_guineensis)	(Attalea_speciosa	Bactris_major))	Roystonea_regia)	(Nypa_fruticans	(((Prestoea_acuminata	((Burretiokentia_grandiflora	((Veitchia_spiralis	(Dypsis_decaryi	Heterospathe_cagayanensis))	Dictyosperma_album))	(Hydriastele_microspadix	Kentiopsis_piersoniorum)))	(Oenocarpus_minor	Oenocarpus_bataua))	((Manicaria_saccifera	Chamaedorea_seifrizii)	((Serenoa_repens	(Pelagodoxa_henryana	(Podococcus_barteri	(Sclerosperma_profizianum	Orania_palindan))))	((Reinhardtia_paiewonskiana	Reinhardtia_latisecta)	Reinhardtia_simplex))))))	Pseudophoenix_vinifera)	Sabal_domingensis))	Calamus_caryotoides);
(((((Reinhardtia_paiewonskiana	Reinhardtia_latisecta)	Reinhardtia_simplex)	(Bactris_major	((Elaeis_oleifera	Elaeis_guineensis)	Attalea_speciosa)))	(((Roystonea_regia	((Pseudophoenix_vinifera	(Nypa_fruticans	Phoenix_dactylifera))	(Serenoa_repens	(Pelagodoxa_henryana	(Podococcus_barteri	(Sclerosperma_profizianum	Orania_palindan))))))	(Chamaedorea_seifrizii	((Manicaria_saccifera	Sabal_domingensis)	(((((Heterospathe_cagayanensis	Dypsis_decaryi)	Veitchia_spiralis)	(Prestoea_acuminata	(Hydriastele_microspadix	Kentiopsis_piersoniorum)))	Dictyosperma_album)	(Oenocarpus_minor	Oenocarpus_bataua)))))	Burretiokentia_grandiflora))	Calamus_caryotoides);
((((Reinhardtia_paiewonskiana	Reinhardtia_latisecta)	Reinhardtia_simplex)	((Nypa_fruticans	(Phoenix_dactylifera	Pseudophoenix_vinifera))	((((Serenoa_repens	Sabal_domingensis)	(Podococcus_barteri	(Sclerosperma_profizianum	Orania_palindan)))	((Pelagodoxa_henryana	(((Dypsis_decaryi	(Veitchia_spiralis	Heterospathe_cagayanensis))	(Hydriastele_microspadix	Kentiopsis_piersoniorum))	Dictyosperma_album))	(Oenocarpus_minor	Oenocarpus_bataua)))	((Roystonea_regia	((Elaeis_oleifera	Elaeis_guineensis)	(Attalea_speciosa	(Bactris_major	Burretiokentia_grandiflora))))	(Prestoea_acuminata	(Manicaria_saccifera	Chamaedorea_seifrizii))))))	Calamus_caryotoides);
((((Roystonea_regia	(Pseudophoenix_vinifera	(((Elaeis_oleifera	Elaeis_guineensis)	Attalea_speciosa)	Bactris_major)))	(Nypa_fruticans	(((Serenoa_repens	Pelagodoxa_henryana)	(Podococcus_barteri	(Sclerosperma_profizianum	Orania_palindan)))	(((Sabal_domingensis	Manicaria_saccifera)	(Chamaedorea_seifrizii	((((((Dypsis_decaryi	(Veitchia_spiralis	Heterospathe_cagayanensis))	(Hydriastele_microspadix	Kentiopsis_piersoniorum))	Dictyosperma_album)	Burretiokentia_grandiflora)	Prestoea_acuminata)	(Oenocarpus_minor	Oenocarpus_bataua))))	((Reinhardtia_paiewonskiana	Reinhardtia_latisecta)	Reinhardtia_simplex)))))	Phoenix_dactylifera)	Calamus_caryotoides);
((((Pseudophoenix_vinifera	(((Elaeis_oleifera	Elaeis_guineensis)	Attalea_speciosa)	Bactris_major))	(Nypa_fruticans	((((((Prestoea_acuminata	(Veitchia_spiralis	Dypsis_decaryi))	Heterospathe_cagayanensis)	(Hydriastele_microspadix	Kentiopsis_piersoniorum))	Dictyosperma_album)	(Oenocarpus_minor	Oenocarpus_bataua))	(((Reinhardtia_paiewonskiana	Reinhardtia_latisecta)	((Sabal_domingensis	Manicaria_saccifera)	Reinhardtia_simplex))	(Burretiokentia_grandiflora	((((Roystonea_regia	Serenoa_repens)	Pelagodoxa_henryana)	(Podococcus_barteri	(Sclerosperma_profizianum	Orania_palindan)))	Chamaedorea_seifrizii))))))	Phoenix_dactylifera)	Calamus_caryotoides);
(((Roystonea_regia	((((Attalea_speciosa	Bactris_major)	(Elaeis_oleifera	Elaeis_guineensis))	(Reinhardtia_simplex	(Reinhardtia_latisecta	Reinhardtia_paiewonskiana)))	((((Pelagodoxa_henryana	((Orania_palindan	Podococcus_barteri)	Sclerosperma_profizianum))	(Sabal_domingensis	Serenoa_repens))	(Manicaria_saccifera	Chamaedorea_seifrizii))	((((Kentiopsis_piersoniorum	Hydriastele_microspadix)	(((Dypsis_decaryi	(Prestoea_acuminata	Dictyosperma_album))	(Veitchia_spiralis	Heterospathe_cagayanensis))	Burretiokentia_grandiflora))	(Oenocarpus_bataua	Oenocarpus_minor))	(Pseudophoenix_vinifera	Nypa_fruticans)))))	Phoenix_dactylifera)	Calamus_caryotoides);
((((((Kentiopsis_piersoniorum	Hydriastele_microspadix)	(Veitchia_spiralis	(Dypsis_decaryi	Heterospathe_cagayanensis)))	(Prestoea_acuminata	(Burretiokentia_grandiflora	Dictyosperma_album)))	(Oenocarpus_bataua	Oenocarpus_minor))	(((((Reinhardtia_simplex	(Reinhardtia_latisecta	Reinhardtia_paiewonskiana))	((Podococcus_barteri	(Sclerosperma_profizianum	Orania_palindan))	(Pelagodoxa_henryana	Serenoa_repens)))	Chamaedorea_seifrizii)	((Phoenix_dactylifera	Nypa_fruticans)	(Roystonea_regia	(Pseudophoenix_vinifera	(Bactris_major	((Elaeis_oleifera	Elaeis_guineensis)	Attalea_speciosa))))))	(Sabal_domingensis	Manicaria_saccifera)))	Calamus_caryotoides);
((Phoenix_dactylifera	(((((Elaeis_oleifera	Elaeis_guineensis)	(Attalea_speciosa	Bactris_major))	Roystonea_regia)	(((((Podococcus_barteri	(Sclerosperma_profizianum	Orania_palindan))	(Pelagodoxa_henryana	(Sabal_domingensis	Serenoa_repens)))	(((((Prestoea_acuminata	(Kentiopsis_piersoniorum	Hydriastele_microspadix))	(Oenocarpus_bataua	Oenocarpus_minor))	(Manicaria_saccifera	Chamaedorea_seifrizii))	(Burretiokentia_grandiflora	Dictyosperma_album))	(Reinhardtia_simplex	(Reinhardtia_latisecta	Reinhardtia_paiewonskiana))))	Nypa_fruticans)	(Dypsis_decaryi	(Heterospathe_cagayanensis	Veitchia_spiralis))))	Pseudophoenix_vinifera))	Calamus_caryotoides);
((Phoenix_dactylifera	((((Bactris_major	((Elaeis_oleifera	Elaeis_guineensis)	Attalea_speciosa))	(((Pseudophoenix_vinifera	Nypa_fruticans)	((((Burretiokentia_grandiflora	(Dictyosperma_album	Prestoea_acuminata))	((Dypsis_decaryi	(Heterospathe_cagayanensis	Veitchia_spiralis))	(Kentiopsis_piersoniorum	Hydriastele_microspadix)))	(Oenocarpus_bataua	Oenocarpus_minor))	(Chamaedorea_seifrizii	(Reinhardtia_simplex	(Reinhardtia_latisecta	Reinhardtia_paiewonskiana)))))	(Manicaria_saccifera	(Pelagodoxa_henryana	((Podococcus_barteri	(Sclerosperma_profizianum	Orania_palindan))	Serenoa_repens)))))	Roystonea_regia)	Sabal_domingensis))	Calamus_caryotoides);
((Phoenix_dactylifera	((Chamaedorea_seifrizii	(((Pseudophoenix_vinifera	((Elaeis_oleifera	Elaeis_guineensis)	(Attalea_speciosa	Bactris_major)))	Roystonea_regia)	(((Nypa_fruticans	((Podococcus_barteri	(Sclerosperma_profizianum	Orania_palindan))	(Serenoa_repens	Pelagodoxa_henryana)))	(Reinhardtia_simplex	(Reinhardtia_latisecta	Reinhardtia_paiewonskiana)))	(((Burretiokentia_grandiflora	(Dictyosperma_album	Prestoea_acuminata))	((Dypsis_decaryi	(Heterospathe_cagayanensis	Veitchia_spiralis))	(Kentiopsis_piersoniorum	Hydriastele_microspadix)))	(Oenocarpus_bataua	Oenocarpus_minor)))))	(Manicaria_saccifera	Sabal_domingensis)))	Calamus_caryotoides);
((Phoenix_dactylifera	(((Dictyosperma_album	(Burretiokentia_grandiflora	((Heterospathe_cagayanensis	Veitchia_spiralis)	((Kentiopsis_piersoniorum	Hydriastele_microspadix)	Dypsis_decaryi))))	(Prestoea_acuminata	(Oenocarpus_bataua	Oenocarpus_minor)))	(((((Roystonea_regia	Sabal_domingensis)	(Bactris_major	((Elaeis_oleifera	Elaeis_guineensis)	Attalea_speciosa)))	Pseudophoenix_vinifera)	(((Manicaria_saccifera	Chamaedorea_seifrizii)	(((Pelagodoxa_henryana	Podococcus_barteri)	(Sclerosperma_profizianum	Orania_palindan))	Serenoa_repens))	(Reinhardtia_simplex	(Reinhardtia_latisecta	Reinhardtia_paiewonskiana))))	Nypa_fruticans)))	Calamus_caryotoides);
((Phoenix_dactylifera	((Dictyosperma_album	((Heterospathe_cagayanensis	(Veitchia_spiralis	Dypsis_decaryi))	(Prestoea_acuminata	(Kentiopsis_piersoniorum	Hydriastele_microspadix))))	((Oenocarpus_bataua	Oenocarpus_minor)	(((Reinhardtia_simplex	(Reinhardtia_latisecta	Reinhardtia_paiewonskiana))	Chamaedorea_seifrizii)	(Burretiokentia_grandiflora	((Manicaria_saccifera	Sabal_domingensis)	((Nypa_fruticans	(((Bactris_major	((Elaeis_oleifera	Elaeis_guineensis)	Attalea_speciosa))	Pseudophoenix_vinifera)	Roystonea_regia))	((Sclerosperma_profizianum	Orania_palindan)	((Podococcus_barteri	Serenoa_repens)	Pelagodoxa_henryana)))))))))	Calamus_caryotoides);
((Phoenix_dactylifera	(Pseudophoenix_vinifera	(Roystonea_regia	(Nypa_fruticans	((Bactris_major	((Elaeis_oleifera	Elaeis_guineensis)	Attalea_speciosa))	((((Burretiokentia_grandiflora	Dictyosperma_album)	((Heterospathe_cagayanensis	(Veitchia_spiralis	Dypsis_decaryi))	(Prestoea_acuminata	(Kentiopsis_piersoniorum	Hydriastele_microspadix))))	(Oenocarpus_bataua	Oenocarpus_minor))	((((Manicaria_saccifera	Sabal_domingensis)	Reinhardtia_simplex)	(Reinhardtia_latisecta	Reinhardtia_paiewonskiana))	(Chamaedorea_seifrizii	((Pelagodoxa_henryana	Serenoa_repens)	(Sclerosperma_profizianum	(Podococcus_barteri	Orania_palindan)))))))))))	Calamus_caryotoides);
((Phoenix_dactylifera	(((((Manicaria_saccifera	Chamaedorea_seifrizii)	(Reinhardtia_simplex	(Reinhardtia_latisecta	Reinhardtia_paiewonskiana)))	(((Pelagodoxa_henryana	(Sabal_domingensis	Serenoa_repens))	(Podococcus_barteri	(Orania_palindan	Sclerosperma_profizianum)))	Nypa_fruticans))	(Pseudophoenix_vinifera	(Roystonea_regia	(Bactris_major	((Elaeis_oleifera	Elaeis_guineensis)	Attalea_speciosa)))))	(((Burretiokentia_grandiflora	((Prestoea_acuminata	Dypsis_decaryi)	Dictyosperma_album))	((Heterospathe_cagayanensis	Veitchia_spiralis)	(Kentiopsis_piersoniorum	Hydriastele_microspadix)))	(Oenocarpus_bataua	Oenocarpus_minor))))	Calamus_caryotoides);
(((Podococcus_barteri	(Orania_palindan	Sclerosperma_profizianum))	((Chamaedorea_seifrizii	(((((Phoenix_dactylifera	(Nypa_fruticans	Pseudophoenix_vinifera))	((Manicaria_saccifera	Sabal_domingensis)	(Roystonea_regia	((Elaeis_oleifera	Elaeis_guineensis)	(Attalea_speciosa	Bactris_major)))))	((((Dypsis_decaryi	(Heterospathe_cagayanensis	Veitchia_spiralis))	(Prestoea_acuminata	(Kentiopsis_piersoniorum	Hydriastele_microspadix)))	Dictyosperma_album)	Burretiokentia_grandiflora))	(Oenocarpus_bataua	Oenocarpus_minor))	(Reinhardtia_simplex	(Reinhardtia_latisecta	Reinhardtia_paiewonskiana))))	(Pelagodoxa_henryana	Serenoa_repens)))	Calamus_caryotoides);
(((((((Oenocarpus_bataua	Oenocarpus_minor)	((Dictyosperma_album	((Hydriastele_microspadix	Kentiopsis_piersoniorum)	(Heterospathe_cagayanensis	(Dypsis_decaryi	Veitchia_spiralis))))	Prestoea_acuminata))	(Burretiokentia_grandiflora	(((Reinhardtia_paiewonskiana	Reinhardtia_latisecta)	Reinhardtia_simplex)	(((Pelagodoxa_henryana	Serenoa_repens)	(Podococcus_barteri	(Sclerosperma_profizianum	Orania_palindan)))	(Manicaria_saccifera	Chamaedorea_seifrizii)))))	(Pseudophoenix_vinifera	((Bactris_major	((Elaeis_guineensis	Elaeis_oleifera)	Attalea_speciosa))	(Sabal_domingensis	Roystonea_regia))))	Nypa_fruticans)	Phoenix_dactylifera)	Calamus_caryotoides);
((((Pseudophoenix_vinifera	(((Nypa_fruticans	((Oenocarpus_bataua	Oenocarpus_minor)	((Burretiokentia_grandiflora	Dictyosperma_album)	((Prestoea_acuminata	(Hydriastele_microspadix	Kentiopsis_piersoniorum))	(Dypsis_decaryi	(Veitchia_spiralis	Heterospathe_cagayanensis))))))	(((Pelagodoxa_henryana	Serenoa_repens)	(Podococcus_barteri	(Sclerosperma_profizianum	Orania_palindan)))	((Manicaria_saccifera	Chamaedorea_seifrizii)	((Reinhardtia_paiewonskiana	Reinhardtia_latisecta)	Reinhardtia_simplex))))	((Bactris_major	((Elaeis_guineensis	Elaeis_oleifera)	Attalea_speciosa))	Roystonea_regia)))	Sabal_domingensis)	Phoenix_dactylifera)	Calamus_caryotoides);
(((((((((Reinhardtia_paiewonskiana	Reinhardtia_latisecta)	Reinhardtia_simplex)	(((Pelagodoxa_henryana	Serenoa_repens)	(Podococcus_barteri	(Sclerosperma_profizianum	Orania_palindan)))	Chamaedorea_seifrizii))	(Nypa_fruticans	((Pseudophoenix_vinifera	(Bactris_major	((Elaeis_guineensis	Elaeis_oleifera)	Attalea_speciosa)))	Roystonea_regia)))	((Oenocarpus_bataua	Oenocarpus_minor)	(((Burretiokentia_grandiflora	Dictyosperma_album)	((Hydriastele_microspadix	Kentiopsis_piersoniorum)	((Heterospathe_cagayanensis	Veitchia_spiralis)	Dypsis_decaryi)))	Prestoea_acuminata)))	Manicaria_saccifera)	Sabal_domingensis)	Phoenix_dactylifera)	Calamus_caryotoides);
(((Oenocarpus_bataua	Oenocarpus_minor)	(((((Nypa_fruticans	Phoenix_dactylifera)	Pseudophoenix_vinifera)	(((((Pelagodoxa_henryana	Serenoa_repens)	(Podococcus_barteri	(Sclerosperma_profizianum	Orania_palindan)))	Chamaedorea_seifrizii)	(((Reinhardtia_paiewonskiana	Reinhardtia_latisecta)	Reinhardtia_simplex)	(Roystonea_regia	(Bactris_major	((Elaeis_guineensis	Elaeis_oleifera)	Attalea_speciosa)))))	Sabal_domingensis))	Manicaria_saccifera)	((Burretiokentia_grandiflora	((Prestoea_acuminata	Dypsis_decaryi)	Dictyosperma_album))	((Hydriastele_microspadix	Kentiopsis_piersoniorum)	(Heterospathe_cagayanensis	Veitchia_spiralis)))))	Calamus_caryotoides);
(((Nypa_fruticans	Phoenix_dactylifera)	(Pseudophoenix_vinifera	((Roystonea_regia	(Bactris_major	((Elaeis_guineensis	Elaeis_oleifera)	Attalea_speciosa)))	(Manicaria_saccifera	((Sabal_domingensis	((((Hydriastele_microspadix	Kentiopsis_piersoniorum)	((Dictyosperma_album	((Dypsis_decaryi	Heterospathe_cagayanensis)	Veitchia_spiralis))	Burretiokentia_grandiflora))	Prestoea_acuminata)	(Oenocarpus_bataua	Oenocarpus_minor)))	((((Pelagodoxa_henryana	Serenoa_repens)	(Podococcus_barteri	(Sclerosperma_profizianum	Orania_palindan)))	Chamaedorea_seifrizii)	((Reinhardtia_paiewonskiana	Reinhardtia_latisecta)	Reinhardtia_simplex)))))))	Calamus_caryotoides);
((Phoenix_dactylifera	(((Pseudophoenix_vinifera	((Elaeis_guineensis	Elaeis_oleifera)	(Attalea_speciosa	Bactris_major)))	(Nypa_fruticans	(((((Hydriastele_microspadix	Kentiopsis_piersoniorum)	(Heterospathe_cagayanensis	(Veitchia_spiralis	Dypsis_decaryi)))	(Prestoea_acuminata	(Burretiokentia_grandiflora	Dictyosperma_album)))	(Oenocarpus_bataua	Oenocarpus_minor))	((Manicaria_saccifera	Chamaedorea_seifrizii)	(((Reinhardtia_paiewonskiana	Reinhardtia_latisecta)	Reinhardtia_simplex)	(Pelagodoxa_henryana	((Sabal_domingensis	Serenoa_repens)	(Podococcus_barteri	(Sclerosperma_profizianum	Orania_palindan)))))))))	Roystonea_regia))	Calamus_caryotoides);
((Phoenix_dactylifera	(((((Nypa_fruticans	((((Prestoea_acuminata	(Hydriastele_microspadix	Kentiopsis_piersoniorum))	(Heterospathe_cagayanensis	(Veitchia_spiralis	Dypsis_decaryi)))	Dictyosperma_album)	(Burretiokentia_grandiflora	(Oenocarpus_bataua	Oenocarpus_minor))))	(((Reinhardtia_paiewonskiana	Reinhardtia_latisecta)	Reinhardtia_simplex)	(Pelagodoxa_henryana	(Serenoa_repens	(Podococcus_barteri	(Sclerosperma_profizianum	Orania_palindan))))))	(Manicaria_saccifera	Chamaedorea_seifrizii))	(Pseudophoenix_vinifera	(Bactris_major	((Elaeis_guineensis	Elaeis_oleifera)	Attalea_speciosa))))	(Sabal_domingensis	Roystonea_regia)))	Calamus_caryotoides);
((Phoenix_dactylifera	(((Pseudophoenix_vinifera	((Elaeis_guineensis	Elaeis_oleifera)	(Attalea_speciosa	Bactris_major)))	(((Reinhardtia_paiewonskiana	Reinhardtia_latisecta)	Reinhardtia_simplex)	(((Manicaria_saccifera	Chamaedorea_seifrizii)	((Pelagodoxa_henryana	(((Prestoea_acuminata	(Hydriastele_microspadix	Kentiopsis_piersoniorum))	(Dypsis_decaryi	(Heterospathe_cagayanensis	Veitchia_spiralis)))	(Dictyosperma_album	Burretiokentia_grandiflora)))	(Oenocarpus_bataua	Oenocarpus_minor)))	((Nypa_fruticans	(Podococcus_barteri	(Sclerosperma_profizianum	Orania_palindan)))	(Serenoa_repens	Sabal_domingensis)))))	Roystonea_regia))	Calamus_caryotoides);
((Phoenix_dactylifera	(((((Nypa_fruticans	(((Reinhardtia_paiewonskiana	Reinhardtia_latisecta)	Reinhardtia_simplex)	((Manicaria_saccifera	(Chamaedorea_seifrizii	((Sclerosperma_profizianum	Orania_palindan)	Podococcus_barteri)))	(Serenoa_repens	Sabal_domingensis))))	((Pelagodoxa_henryana	((Burretiokentia_grandiflora	((Hydriastele_microspadix	Kentiopsis_piersoniorum)	((Dypsis_decaryi	Veitchia_spiralis)	Heterospathe_cagayanensis)))	Dictyosperma_album))	(Oenocarpus_bataua	(Prestoea_acuminata	Oenocarpus_minor))))	Pseudophoenix_vinifera)	((Elaeis_guineensis	Elaeis_oleifera)	(Attalea_speciosa	Bactris_major)))	Roystonea_regia))	Calamus_caryotoides);
(((((((((Heterospathe_cagayanensis	Veitchia_spiralis)	((Hydriastele_microspadix	Kentiopsis_piersoniorum)	(Prestoea_acuminata	Dypsis_decaryi)))	(Burretiokentia_grandiflora	Dictyosperma_album))	(Oenocarpus_bataua	Oenocarpus_minor))	(Phoenix_dactylifera	((Reinhardtia_paiewonskiana	Reinhardtia_latisecta)	Reinhardtia_simplex)))	(((Manicaria_saccifera	Chamaedorea_seifrizii)	((Sclerosperma_profizianum	Orania_palindan)	Podococcus_barteri))	(Nypa_fruticans	Pseudophoenix_vinifera)))	((Sabal_domingensis	Roystonea_regia)	((Elaeis_guineensis	(Pelagodoxa_henryana	Elaeis_oleifera))	(Attalea_speciosa	Bactris_major))))	Serenoa_repens)	Calamus_caryotoides);
((Phoenix_dactylifera	(((((Burretiokentia_grandiflora	Dictyosperma_album)	(Prestoea_acuminata	(Dypsis_decaryi	Veitchia_spiralis)))	((Kentiopsis_piersoniorum	Hydriastele_microspadix)	Heterospathe_cagayanensis))	(Oenocarpus_bataua	Oenocarpus_minor))	(((((Reinhardtia_latisecta	Reinhardtia_paiewonskiana)	Reinhardtia_simplex)	((Pseudophoenix_vinifera	Nypa_fruticans)	((Roystonea_regia	((Elaeis_guineensis	Elaeis_oleifera)	(Bactris_major	Attalea_speciosa)))	(Serenoa_repens	(Pelagodoxa_henryana	((Sclerosperma_profizianum	Orania_palindan)	Podococcus_barteri))))))	(Manicaria_saccifera	Chamaedorea_seifrizii))	Sabal_domingensis)))	Calamus_caryotoides);
(((Nypa_fruticans	Phoenix_dactylifera)	(((Roystonea_regia	(Bactris_major	(Attalea_speciosa	(Elaeis_guineensis	Elaeis_oleifera))))	((((Burretiokentia_grandiflora	(Manicaria_saccifera	Chamaedorea_seifrizii))	((((((Dypsis_decaryi	Heterospathe_cagayanensis)	Veitchia_spiralis)	(Kentiopsis_piersoniorum	Hydriastele_microspadix))	Dictyosperma_album)	Prestoea_acuminata)	(Oenocarpus_bataua	Oenocarpus_minor)))	((Sabal_domingensis	Serenoa_repens)	(Pelagodoxa_henryana	((Sclerosperma_profizianum	Orania_palindan)	Podococcus_barteri))))	((Reinhardtia_latisecta	Reinhardtia_paiewonskiana)	Reinhardtia_simplex)))	Pseudophoenix_vinifera))	Calamus_caryotoides);
((Phoenix_dactylifera	(Roystonea_regia	((((Pseudophoenix_vinifera	(Bactris_major	(Attalea_speciosa	(Elaeis_guineensis	Elaeis_oleifera))))	((((((Sclerosperma_profizianum	Orania_palindan)	Podococcus_barteri)	Serenoa_repens)	(Nypa_fruticans	((Reinhardtia_latisecta	Reinhardtia_paiewonskiana)	Reinhardtia_simplex)))	(((((Heterospathe_cagayanensis	Dypsis_decaryi)	Veitchia_spiralis)	(Prestoea_acuminata	(Kentiopsis_piersoniorum	Hydriastele_microspadix)))	(Burretiokentia_grandiflora	Dictyosperma_album))	(Oenocarpus_bataua	Oenocarpus_minor)))	Chamaedorea_seifrizii))	(Manicaria_saccifera	Pelagodoxa_henryana))	Sabal_domingensis)))	Calamus_caryotoides);
((Phoenix_dactylifera	(((Roystonea_regia	(Bactris_major	(Attalea_speciosa	(Elaeis_guineensis	Elaeis_oleifera))))	((((((Sclerosperma_profizianum	Orania_palindan)	Podococcus_barteri)	(Pelagodoxa_henryana	Serenoa_repens))	((Reinhardtia_latisecta	Reinhardtia_paiewonskiana)	Reinhardtia_simplex))	((Manicaria_saccifera	Chamaedorea_seifrizii)	(((Kentiopsis_piersoniorum	(((Hydriastele_microspadix	Dictyosperma_album)	Burretiokentia_grandiflora)	((Veitchia_spiralis	Heterospathe_cagayanensis)	Dypsis_decaryi)))	Prestoea_acuminata)	(Oenocarpus_bataua	Oenocarpus_minor))))	(Nypa_fruticans	Pseudophoenix_vinifera)))	Sabal_domingensis))	Calamus_caryotoides);
(((Oenocarpus_bataua	Oenocarpus_minor)	((((Roystonea_regia	(Bactris_major	(Attalea_speciosa	(Elaeis_guineensis	Elaeis_oleifera))))	((Reinhardtia_latisecta	Reinhardtia_paiewonskiana)	Reinhardtia_simplex))	(((Manicaria_saccifera	Sabal_domingensis)	(Phoenix_dactylifera	Nypa_fruticans))	(((((Sclerosperma_profizianum	Orania_palindan)	Podococcus_barteri)	(Pelagodoxa_henryana	Serenoa_repens))	Chamaedorea_seifrizii)	Pseudophoenix_vinifera)))	((((Hydriastele_microspadix	Kentiopsis_piersoniorum)	(Veitchia_spiralis	(Heterospathe_cagayanensis	Dypsis_decaryi)))	Burretiokentia_grandiflora)	(Dictyosperma_album	Prestoea_acuminata))))	Calamus_caryotoides);
(((((Roystonea_regia	(Pseudophoenix_vinifera	((Elaeis_guineensis	Elaeis_oleifera)	(Bactris_major	Attalea_speciosa))))	(((Nypa_fruticans	((Reinhardtia_latisecta	Reinhardtia_paiewonskiana)	Reinhardtia_simplex))	((((Sclerosperma_profizianum	Orania_palindan)	Podococcus_barteri)	(Pelagodoxa_henryana	Serenoa_repens))	(((((Hydriastele_microspadix	Kentiopsis_piersoniorum)	((Veitchia_spiralis	Heterospathe_cagayanensis)	Dypsis_decaryi))	Dictyosperma_album)	Burretiokentia_grandiflora)	(Prestoea_acuminata	(Oenocarpus_bataua	Oenocarpus_minor)))))	(Manicaria_saccifera	Chamaedorea_seifrizii)))	Sabal_domingensis)	Phoenix_dactylifera)	Calamus_caryotoides);
((((Roystonea_regia	(((((((Kentiopsis_piersoniorum	(Prestoea_acuminata	Hydriastele_microspadix))	((Dypsis_decaryi	Heterospathe_cagayanensis)	Veitchia_spiralis))	Dictyosperma_album)	(Oenocarpus_bataua	Oenocarpus_minor))	(((Burretiokentia_grandiflora	((Reinhardtia_latisecta	Reinhardtia_paiewonskiana)	Reinhardtia_simplex))	(Manicaria_saccifera	Chamaedorea_seifrizii))	(((Orania_palindan	Sclerosperma_profizianum)	Podococcus_barteri)	(Pelagodoxa_henryana	Serenoa_repens))))	Nypa_fruticans)	(Pseudophoenix_vinifera	(Bactris_major	(Attalea_speciosa	(Elaeis_guineensis	Elaeis_oleifera))))))	Sabal_domingensis)	Phoenix_dactylifera)	Calamus_caryotoides);
(((Orania_palindan	(Sclerosperma_profizianum	(Podococcus_barteri	((Pelagodoxa_henryana	(Sabal_domingensis	Serenoa_repens))	((((Reinhardtia_latisecta	Reinhardtia_paiewonskiana)	Reinhardtia_simplex)	((Nypa_fruticans	(Roystonea_regia	(Pseudophoenix_vinifera	(((Elaeis_guineensis	Elaeis_oleifera)	Attalea_speciosa)	Bactris_major))))	(((Kentiopsis_piersoniorum	((Dypsis_decaryi	(Heterospathe_cagayanensis	Hydriastele_microspadix))	Veitchia_spiralis))	(Prestoea_acuminata	(Burretiokentia_grandiflora	Dictyosperma_album)))	(Oenocarpus_bataua	Oenocarpus_minor))))	(Manicaria_saccifera	Chamaedorea_seifrizii))))))	Phoenix_dactylifera)	Calamus_caryotoides);
(((((Burretiokentia_grandiflora	(Dictyosperma_album	(((Prestoea_acuminata	Hydriastele_microspadix)	Kentiopsis_piersoniorum)	(Veitchia_spiralis	(Heterospathe_cagayanensis	Dypsis_decaryi)))))	(Oenocarpus_bataua	Oenocarpus_minor))	(((((Manicaria_saccifera	Chamaedorea_seifrizii)	((Sabal_domingensis	Roystonea_regia)	(Pelagodoxa_henryana	(Serenoa_repens	((Orania_palindan	Podococcus_barteri)	Sclerosperma_profizianum)))))	((Reinhardtia_latisecta	Reinhardtia_paiewonskiana)	Reinhardtia_simplex))	(Pseudophoenix_vinifera	(((Elaeis_guineensis	Elaeis_oleifera)	Attalea_speciosa)	Bactris_major)))	Nypa_fruticans))	Phoenix_dactylifera)	Calamus_caryotoides);
(((Sabal_domingensis	(Manicaria_saccifera	((Pseudophoenix_vinifera	(((Elaeis_guineensis	Elaeis_oleifera)	Attalea_speciosa)	Bactris_major))	(Nypa_fruticans	((((Burretiokentia_grandiflora	(Prestoea_acuminata	Dictyosperma_album))	((Hydriastele_microspadix	Kentiopsis_piersoniorum)	((Dypsis_decaryi	Heterospathe_cagayanensis)	Veitchia_spiralis)))	(Oenocarpus_bataua	Oenocarpus_minor))	(((Pelagodoxa_henryana	((Orania_palindan	Podococcus_barteri)	Sclerosperma_profizianum))	(Roystonea_regia	Serenoa_repens))	(((Reinhardtia_latisecta	Reinhardtia_paiewonskiana)	Reinhardtia_simplex)	Chamaedorea_seifrizii)))))))	Phoenix_dactylifera)	Calamus_caryotoides);
((Phoenix_dactylifera	((Roystonea_regia	(((Elaeis_guineensis	Elaeis_oleifera)	(Burretiokentia_grandiflora	(Bactris_major	Attalea_speciosa)))	(Pseudophoenix_vinifera	((((Podococcus_barteri	(Orania_palindan	Sclerosperma_profizianum))	(Pelagodoxa_henryana	Serenoa_repens))	(Nypa_fruticans	Manicaria_saccifera))	((Chamaedorea_seifrizii	((Oenocarpus_minor	Oenocarpus_bataua)	(((Dictyosperma_album	Prestoea_acuminata)	(Veitchia_spiralis	(Dypsis_decaryi	Heterospathe_cagayanensis)))	(Kentiopsis_piersoniorum	Hydriastele_microspadix))))	(Reinhardtia_simplex	(Reinhardtia_latisecta	Reinhardtia_paiewonskiana)))))))	Sabal_domingensis))	Calamus_caryotoides);
((Phoenix_dactylifera	(((((((Chamaedorea_seifrizii	(Reinhardtia_simplex	(Reinhardtia_latisecta	Reinhardtia_paiewonskiana)))	((Podococcus_barteri	(Orania_palindan	Sclerosperma_profizianum))	(Pelagodoxa_henryana	Serenoa_repens)))	((Prestoea_acuminata	(Oenocarpus_minor	Oenocarpus_bataua))	((((Veitchia_spiralis	Heterospathe_cagayanensis)	Dypsis_decaryi)	(Kentiopsis_piersoniorum	Hydriastele_microspadix))	(Burretiokentia_grandiflora	Dictyosperma_album))))	Nypa_fruticans)	(Roystonea_regia	((((Elaeis_guineensis	Elaeis_oleifera)	Attalea_speciosa)	Bactris_major)	Pseudophoenix_vinifera)))	Manicaria_saccifera)	Sabal_domingensis))	Calamus_caryotoides);
((Phoenix_dactylifera	(Roystonea_regia	((Nypa_fruticans	(((Reinhardtia_simplex	(Reinhardtia_latisecta	Reinhardtia_paiewonskiana))	((Podococcus_barteri	(Orania_palindan	Sclerosperma_profizianum))	(Pelagodoxa_henryana	(Sabal_domingensis	Serenoa_repens))))	((Oenocarpus_minor	Oenocarpus_bataua)	(((((Veitchia_spiralis	Heterospathe_cagayanensis)	Dypsis_decaryi)	(Prestoea_acuminata	(Kentiopsis_piersoniorum	Hydriastele_microspadix)))	Dictyosperma_album)	Burretiokentia_grandiflora))))	((Manicaria_saccifera	Chamaedorea_seifrizii)	(((Elaeis_guineensis	Elaeis_oleifera)	(Attalea_speciosa	Bactris_major))	Pseudophoenix_vinifera)))))	Calamus_caryotoides);
((Phoenix_dactylifera	(Roystonea_regia	(Chamaedorea_seifrizii	(((Sabal_domingensis	Manicaria_saccifera)	((((Oenocarpus_minor	Oenocarpus_bataua)	(((((Veitchia_spiralis	Heterospathe_cagayanensis)	Dypsis_decaryi)	(Kentiopsis_piersoniorum	(Hydriastele_microspadix	Prestoea_acuminata)))	Dictyosperma_album)	Burretiokentia_grandiflora))	(Reinhardtia_simplex	(Reinhardtia_latisecta	Reinhardtia_paiewonskiana)))	(Nypa_fruticans	((Podococcus_barteri	(Orania_palindan	Sclerosperma_profizianum))	(Pelagodoxa_henryana	Serenoa_repens)))))	((Bactris_major	((Elaeis_guineensis	Elaeis_oleifera)	Attalea_speciosa))	Pseudophoenix_vinifera)))))	Calamus_caryotoides);
((Roystonea_regia	(((Elaeis_guineensis	Elaeis_oleifera)	(Attalea_speciosa	Bactris_major))	((((Sabal_domingensis	Manicaria_saccifera)	((Nypa_fruticans	Phoenix_dactylifera)	Pseudophoenix_vinifera))	(((Oenocarpus_minor	Oenocarpus_bataua)	(((((Veitchia_spiralis	Heterospathe_cagayanensis)	Dypsis_decaryi)	(Kentiopsis_piersoniorum	(Hydriastele_microspadix	Prestoea_acuminata)))	Dictyosperma_album)	Burretiokentia_grandiflora))	(Chamaedorea_seifrizii	(Reinhardtia_simplex	(Reinhardtia_latisecta	Reinhardtia_paiewonskiana)))))	((Pelagodoxa_henryana	Serenoa_repens)	(Podococcus_barteri	(Orania_palindan	Sclerosperma_profizianum))))))	Calamus_caryotoides);
((((Roystonea_regia	((Pseudophoenix_vinifera	((Pelagodoxa_henryana	Bactris_major)	((Elaeis_guineensis	Elaeis_oleifera)	Attalea_speciosa)))	((((Oenocarpus_minor	Oenocarpus_bataua)	(((((Veitchia_spiralis	Heterospathe_cagayanensis)	Dypsis_decaryi)	(Prestoea_acuminata	(Kentiopsis_piersoniorum	Hydriastele_microspadix)))	Dictyosperma_album)	Burretiokentia_grandiflora))	((Manicaria_saccifera	Chamaedorea_seifrizii)	(Reinhardtia_simplex	(Reinhardtia_latisecta	Reinhardtia_paiewonskiana))))	(Nypa_fruticans	(((Podococcus_barteri	Orania_palindan)	Sclerosperma_profizianum)	Serenoa_repens)))))	Sabal_domingensis)	Phoenix_dactylifera)	Calamus_caryotoides);
(((Roystonea_regia	((((Elaeis_guineensis	Elaeis_oleifera)	(Attalea_speciosa	Bactris_major))	(((((Oenocarpus_minor	Oenocarpus_bataua)	((((Heterospathe_cagayanensis	Dypsis_decaryi)	Veitchia_spiralis)	(Prestoea_acuminata	(Kentiopsis_piersoniorum	Hydriastele_microspadix)))	(Burretiokentia_grandiflora	Dictyosperma_album)))	(((Sabal_domingensis	Manicaria_saccifera)	Reinhardtia_simplex)	(Reinhardtia_latisecta	Reinhardtia_paiewonskiana)))	(Nypa_fruticans	((Serenoa_repens	Pelagodoxa_henryana)	(Podococcus_barteri	(Orania_palindan	Sclerosperma_profizianum)))))	Chamaedorea_seifrizii))	Pseudophoenix_vinifera))	Phoenix_dactylifera)	Calamus_caryotoides);
(((((Heterospathe_cagayanensis	(((Dypsis_decaryi	Prestoea_acuminata)	Kentiopsis_piersoniorum)	Hydriastele_microspadix))	(Veitchia_spiralis	(Burretiokentia_grandiflora	Dictyosperma_album)))	((Roystonea_regia	(Manicaria_saccifera	(Pseudophoenix_vinifera	((Elaeis_guineensis	Elaeis_oleifera)	(Attalea_speciosa	Bactris_major)))))	((Chamaedorea_seifrizii	(((Phoenix_dactylifera	((Podococcus_barteri	Orania_palindan)	Sclerosperma_profizianum))	(Reinhardtia_simplex	(Reinhardtia_latisecta	Reinhardtia_paiewonskiana)))	(Sabal_domingensis	Serenoa_repens)))	((Oenocarpus_minor	Oenocarpus_bataua)	Nypa_fruticans))))	Pelagodoxa_henryana)	Calamus_caryotoides);
((Phoenix_dactylifera	((((Reinhardtia_simplex	(Reinhardtia_latisecta	Reinhardtia_paiewonskiana))	(Sabal_domingensis	((Roystonea_regia	(Manicaria_saccifera	Chamaedorea_seifrizii))	((Pelagodoxa_henryana	Serenoa_repens)	((Podococcus_barteri	Orania_palindan)	Sclerosperma_profizianum)))))	(((((Heterospathe_cagayanensis	Dypsis_decaryi)	(Kentiopsis_piersoniorum	Hydriastele_microspadix))	((Veitchia_spiralis	Dictyosperma_album)	Burretiokentia_grandiflora))	(Pseudophoenix_vinifera	((Elaeis_guineensis	Elaeis_oleifera)	(Attalea_speciosa	Bactris_major))))	(Prestoea_acuminata	(Oenocarpus_minor	Oenocarpus_bataua))))	Nypa_fruticans))	Calamus_caryotoides);
((Phoenix_dactylifera	((((((Reinhardtia_simplex	(Reinhardtia_latisecta	Reinhardtia_paiewonskiana))	(Podococcus_barteri	(Orania_palindan	Sclerosperma_profizianum)))	((Manicaria_saccifera	Chamaedorea_seifrizii)	(Sabal_domingensis	(Roystonea_regia	Serenoa_repens))))	((Pelagodoxa_henryana	(((Heterospathe_cagayanensis	Dypsis_decaryi)	(Prestoea_acuminata	(Kentiopsis_piersoniorum	Hydriastele_microspadix)))	((Burretiokentia_grandiflora	Veitchia_spiralis)	Dictyosperma_album)))	(Oenocarpus_minor	Oenocarpus_bataua)))	(Pseudophoenix_vinifera	(Bactris_major	((Elaeis_guineensis	Elaeis_oleifera)	Attalea_speciosa))))	Nypa_fruticans))	Calamus_caryotoides);
(((((((((Kentiopsis_piersoniorum	(Prestoea_acuminata	Dypsis_decaryi))	((Veitchia_spiralis	Heterospathe_cagayanensis)	Hydriastele_microspadix))	(Burretiokentia_grandiflora	Dictyosperma_album))	(Oenocarpus_bataua	Oenocarpus_minor))	((Nypa_fruticans	(Reinhardtia_simplex	(Reinhardtia_paiewonskiana	Reinhardtia_latisecta)))	(Roystonea_regia	((Pelagodoxa_henryana	Serenoa_repens)	(Podococcus_barteri	(Sclerosperma_profizianum	Orania_palindan))))))	((Bactris_major	(Attalea_speciosa	(Elaeis_guineensis	Elaeis_oleifera)))	((Manicaria_saccifera	Chamaedorea_seifrizii)	Pseudophoenix_vinifera)))	Sabal_domingensis)	Phoenix_dactylifera)	Calamus_caryotoides);
((((Manicaria_saccifera	(Pseudophoenix_vinifera	(((((((((Hydriastele_microspadix	Kentiopsis_piersoniorum)	(Heterospathe_cagayanensis	(Veitchia_spiralis	Dypsis_decaryi)))	(Burretiokentia_grandiflora	Dictyosperma_album))	(Prestoea_acuminata	(Oenocarpus_bataua	Oenocarpus_minor)))	Chamaedorea_seifrizii)	(Serenoa_repens	((Podococcus_barteri	(Sclerosperma_profizianum	Orania_palindan))	Pelagodoxa_henryana)))	(Reinhardtia_simplex	(Reinhardtia_paiewonskiana	Reinhardtia_latisecta)))	(Nypa_fruticans	((Elaeis_guineensis	Elaeis_oleifera)	(Bactris_major	Attalea_speciosa))))	Roystonea_regia)))	Sabal_domingensis)	Phoenix_dactylifera)	Calamus_caryotoides);
(((((Nypa_fruticans	Pseudophoenix_vinifera)	((Roystonea_regia	(Bactris_major	(Attalea_speciosa	(Elaeis_guineensis	Elaeis_oleifera))))	((((Burretiokentia_grandiflora	((Hydriastele_microspadix	Kentiopsis_piersoniorum)	(Heterospathe_cagayanensis	(Veitchia_spiralis	(Prestoea_acuminata	Dypsis_decaryi)))))	Dictyosperma_album)	((Oenocarpus_bataua	Oenocarpus_minor)	((Serenoa_repens	(Manicaria_saccifera	Chamaedorea_seifrizii))	((Reinhardtia_simplex	(Reinhardtia_paiewonskiana	Reinhardtia_latisecta))	(Podococcus_barteri	(Sclerosperma_profizianum	Orania_palindan))))))	Pelagodoxa_henryana)))	Sabal_domingensis)	Phoenix_dactylifera)	Calamus_caryotoides);
((((Nypa_fruticans	Pseudophoenix_vinifera)	((((Reinhardtia_simplex	(Reinhardtia_paiewonskiana	Reinhardtia_latisecta))	((Bactris_major	(Attalea_speciosa	(Elaeis_guineensis	Elaeis_oleifera)))	Roystonea_regia))	((Manicaria_saccifera	Chamaedorea_seifrizii)	((Podococcus_barteri	(Sclerosperma_profizianum	Orania_palindan))	((Sabal_domingensis	Serenoa_repens)	Pelagodoxa_henryana))))	((((Prestoea_acuminata	(Hydriastele_microspadix	Kentiopsis_piersoniorum))	((Veitchia_spiralis	Dypsis_decaryi)	Heterospathe_cagayanensis))	(Burretiokentia_grandiflora	Dictyosperma_album))	(Oenocarpus_bataua	Oenocarpus_minor))))	Phoenix_dactylifera)	Calamus_caryotoides);
((((Nypa_fruticans	Pseudophoenix_vinifera)	(((((Reinhardtia_simplex	(Reinhardtia_paiewonskiana	Reinhardtia_latisecta))	((Bactris_major	(Attalea_speciosa	(Elaeis_guineensis	Elaeis_oleifera)))	Roystonea_regia))	((Manicaria_saccifera	Chamaedorea_seifrizii)	((Podococcus_barteri	(Sclerosperma_profizianum	Orania_palindan))	Serenoa_repens)))	Sabal_domingensis)	((Pelagodoxa_henryana	((Burretiokentia_grandiflora	((Prestoea_acuminata	(Hydriastele_microspadix	Kentiopsis_piersoniorum))	((Veitchia_spiralis	Dypsis_decaryi)	Heterospathe_cagayanensis)))	Dictyosperma_album))	(Oenocarpus_bataua	Oenocarpus_minor))))	Phoenix_dactylifera)	Calamus_caryotoides);
(((((((Bactris_major	(Attalea_speciosa	(Elaeis_guineensis	Elaeis_oleifera)))	Pseudophoenix_vinifera)	(((Manicaria_saccifera	Chamaedorea_seifrizii)	(((Podococcus_barteri	(Sclerosperma_profizianum	Orania_palindan))	(Pelagodoxa_henryana	Serenoa_repens))	(Reinhardtia_simplex	(Reinhardtia_paiewonskiana	Reinhardtia_latisecta))))	(Nypa_fruticans	((((Hydriastele_microspadix	Kentiopsis_piersoniorum)	(Dypsis_decaryi	(Heterospathe_cagayanensis	Veitchia_spiralis)))	(Burretiokentia_grandiflora	Dictyosperma_album))	(Prestoea_acuminata	(Oenocarpus_bataua	Oenocarpus_minor))))))	Roystonea_regia)	Sabal_domingensis)	Phoenix_dactylifera)	Calamus_caryotoides);
(((((((((Elaeis_guineensis	Elaeis_oleifera)	(Bactris_major	Attalea_speciosa))	Pseudophoenix_vinifera)	(((((Podococcus_barteri	(Sclerosperma_profizianum	Orania_palindan))	(Pelagodoxa_henryana	Serenoa_repens))	(Reinhardtia_simplex	(Reinhardtia_paiewonskiana	Reinhardtia_latisecta)))	((((Kentiopsis_piersoniorum	(Dypsis_decaryi	((Hydriastele_microspadix	Heterospathe_cagayanensis)	Veitchia_spiralis)))	(Dictyosperma_album	Burretiokentia_grandiflora))	Prestoea_acuminata)	(Oenocarpus_bataua	Oenocarpus_minor)))	Nypa_fruticans))	(Chamaedorea_seifrizii	Roystonea_regia))	Manicaria_saccifera)	Sabal_domingensis)	Phoenix_dactylifera)	Calamus_caryotoides);
((((((Bactris_major	(Attalea_speciosa	(Elaeis_guineensis	Elaeis_oleifera)))	((((((Manicaria_saccifera	Chamaedorea_seifrizii)	(Reinhardtia_simplex	(Reinhardtia_paiewonskiana	Reinhardtia_latisecta)))	(((((Hydriastele_microspadix	Kentiopsis_piersoniorum)	(Dypsis_decaryi	(Heterospathe_cagayanensis	Veitchia_spiralis)))	(Dictyosperma_album	Burretiokentia_grandiflora))	Prestoea_acuminata)	(Oenocarpus_bataua	Oenocarpus_minor)))	Nypa_fruticans)	((Podococcus_barteri	(Sclerosperma_profizianum	Orania_palindan))	(Pelagodoxa_henryana	Serenoa_repens)))	Pseudophoenix_vinifera))	Roystonea_regia)	Sabal_domingensis)	Phoenix_dactylifera)	Calamus_caryotoides);
(((Oenocarpus_bataua	Oenocarpus_minor)	((Dictyosperma_album	(Burretiokentia_grandiflora	((Prestoea_acuminata	(Kentiopsis_piersoniorum	Hydriastele_microspadix))	(Dypsis_decaryi	(Heterospathe_cagayanensis	Veitchia_spiralis)))))	((Manicaria_saccifera	Chamaedorea_seifrizii)	((Phoenix_dactylifera	(Reinhardtia_simplex	(Reinhardtia_paiewonskiana	Reinhardtia_latisecta)))	(((Pseudophoenix_vinifera	(Bactris_major	(Attalea_speciosa	(Elaeis_guineensis	Elaeis_oleifera))))	((((Serenoa_repens	Sabal_domingensis)	Roystonea_regia)	Pelagodoxa_henryana)	(Podococcus_barteri	(Sclerosperma_profizianum	Orania_palindan))))	Nypa_fruticans)))))	Calamus_caryotoides);
(((Podococcus_barteri	(Sclerosperma_profizianum	Orania_palindan))	((Serenoa_repens	(Nypa_fruticans	((Pseudophoenix_vinifera	((Sabal_domingensis	Roystonea_regia)	(Bactris_major	(Attalea_speciosa	(Elaeis_guineensis	Elaeis_oleifera)))))	(((Manicaria_saccifera	Chamaedorea_seifrizii)	((((Dictyosperma_album	Prestoea_acuminata)	((Reinhardtia_latisecta	Reinhardtia_paiewonskiana)	Reinhardtia_simplex))	Phoenix_dactylifera)	(Oenocarpus_bataua	Oenocarpus_minor)))	(Burretiokentia_grandiflora	((Kentiopsis_piersoniorum	Hydriastele_microspadix)	(Dypsis_decaryi	(Heterospathe_cagayanensis	Veitchia_spiralis))))))))	Pelagodoxa_henryana))	Calamus_caryotoides);
((Roystonea_regia	((((Reinhardtia_simplex	(Reinhardtia_paiewonskiana	Reinhardtia_latisecta))	((((Oenocarpus_bataua	Oenocarpus_minor)	(((Burretiokentia_grandiflora	Dictyosperma_album)	(Heterospathe_cagayanensis	(Dypsis_decaryi	Veitchia_spiralis)))	((Prestoea_acuminata	Kentiopsis_piersoniorum)	Hydriastele_microspadix)))	((Manicaria_saccifera	Chamaedorea_seifrizii)	Sabal_domingensis))	(((((Sclerosperma_profizianum	Orania_palindan)	Podococcus_barteri)	Serenoa_repens)	Pelagodoxa_henryana)	Pseudophoenix_vinifera)))	(Bactris_major	(Attalea_speciosa	(Elaeis_guineensis	Elaeis_oleifera))))	(Nypa_fruticans	Phoenix_dactylifera)))	Calamus_caryotoides);
(((((((Roystonea_regia	((Elaeis_guineensis	Elaeis_oleifera)	(Bactris_major	Attalea_speciosa)))	((Manicaria_saccifera	Chamaedorea_seifrizii)	((Reinhardtia_simplex	(Reinhardtia_paiewonskiana	Reinhardtia_latisecta))	(((Sclerosperma_profizianum	Orania_palindan)	Podococcus_barteri)	(Serenoa_repens	Pelagodoxa_henryana)))))	((Oenocarpus_bataua	Oenocarpus_minor)	(((((Veitchia_spiralis	(Heterospathe_cagayanensis	Dypsis_decaryi))	(Kentiopsis_piersoniorum	Hydriastele_microspadix))	Burretiokentia_grandiflora)	Dictyosperma_album)	Prestoea_acuminata)))	(Nypa_fruticans	Pseudophoenix_vinifera))	Sabal_domingensis)	Phoenix_dactylifera)	Calamus_caryotoides);
((((((Pseudophoenix_vinifera	(Manicaria_saccifera	Chamaedorea_seifrizii))	(Nypa_fruticans	((((Sclerosperma_profizianum	(Orania_palindan	Podococcus_barteri))	(Serenoa_repens	Pelagodoxa_henryana))	(Reinhardtia_simplex	(Reinhardtia_paiewonskiana	Reinhardtia_latisecta)))	((Oenocarpus_bataua	(Prestoea_acuminata	Oenocarpus_minor))	((Dictyosperma_album	Burretiokentia_grandiflora)	((Veitchia_spiralis	(Heterospathe_cagayanensis	Dypsis_decaryi))	(Kentiopsis_piersoniorum	Hydriastele_microspadix)))))))	(Roystonea_regia	((Elaeis_guineensis	Elaeis_oleifera)	(Bactris_major	Attalea_speciosa))))	Sabal_domingensis)	Phoenix_dactylifera)	Calamus_caryotoides);
((((((Chamaedorea_seifrizii	((((Podococcus_barteri	(Sclerosperma_profizianum	Orania_palindan))	(Serenoa_repens	Pelagodoxa_henryana))	(Nypa_fruticans	(Reinhardtia_simplex	(Reinhardtia_paiewonskiana	Reinhardtia_latisecta))))	((Oenocarpus_bataua	Oenocarpus_minor)	((Dictyosperma_album	((Veitchia_spiralis	(Heterospathe_cagayanensis	Dypsis_decaryi))	(Prestoea_acuminata	(Kentiopsis_piersoniorum	Hydriastele_microspadix))))	Burretiokentia_grandiflora))))	(Roystonea_regia	(Pseudophoenix_vinifera	((Elaeis_guineensis	Elaeis_oleifera)	(Bactris_major	Attalea_speciosa)))))	Manicaria_saccifera)	Sabal_domingensis)	Phoenix_dactylifera)	Calamus_caryotoides);
(((((((Nypa_fruticans	(((Podococcus_barteri	(Sclerosperma_profizianum	Orania_palindan))	Pelagodoxa_henryana)	Serenoa_repens))	((Chamaedorea_seifrizii	(Reinhardtia_latisecta	(Reinhardtia_simplex	Reinhardtia_paiewonskiana)))	(Manicaria_saccifera	((Oenocarpus_bataua	Oenocarpus_minor)	((Prestoea_acuminata	(Burretiokentia_grandiflora	Dictyosperma_album))	((Heterospathe_cagayanensis	(Dypsis_decaryi	Veitchia_spiralis))	(Kentiopsis_piersoniorum	Hydriastele_microspadix)))))))	(Pseudophoenix_vinifera	((Elaeis_guineensis	Elaeis_oleifera)	(Bactris_major	Attalea_speciosa))))	Roystonea_regia)	Sabal_domingensis)	Phoenix_dactylifera)	Calamus_caryotoides);
((((Phoenix_dactylifera	((((((Podococcus_barteri	(Sclerosperma_profizianum	Orania_palindan))	Pelagodoxa_henryana)	Serenoa_repens)	((Manicaria_saccifera	Chamaedorea_seifrizii)	(Reinhardtia_simplex	(Reinhardtia_paiewonskiana	Reinhardtia_latisecta))))	((Oenocarpus_bataua	Oenocarpus_minor)	(Dictyosperma_album	(Burretiokentia_grandiflora	((Heterospathe_cagayanensis	((Prestoea_acuminata	Dypsis_decaryi)	Veitchia_spiralis))	(Kentiopsis_piersoniorum	Hydriastele_microspadix))))))	((Nypa_fruticans	Pseudophoenix_vinifera)	(Bactris_major	(Attalea_speciosa	(Elaeis_guineensis	Elaeis_oleifera))))))	Roystonea_regia)	Sabal_domingensis)	Calamus_caryotoides);
((Phoenix_dactylifera	(((Bactris_major	(Attalea_speciosa	(Elaeis_guineensis	Elaeis_oleifera)))	Roystonea_regia)	(((((((Podococcus_barteri	(Sclerosperma_profizianum	Orania_palindan))	(Pelagodoxa_henryana	(Sabal_domingensis	Serenoa_repens)))	(Reinhardtia_simplex	(Reinhardtia_paiewonskiana	Reinhardtia_latisecta)))	Chamaedorea_seifrizii)	Manicaria_saccifera)	((Oenocarpus_bataua	Oenocarpus_minor)	((Burretiokentia_grandiflora	Dictyosperma_album)	(((Dypsis_decaryi	Veitchia_spiralis)	Heterospathe_cagayanensis)	(Prestoea_acuminata	(Kentiopsis_piersoniorum	Hydriastele_microspadix))))))	(Nypa_fruticans	Pseudophoenix_vinifera))))	Calamus_caryotoides);
((((((Phoenix_dactylifera	Nypa_fruticans)	(Pseudophoenix_vinifera	((Oenocarpus_bataua	Oenocarpus_minor)	((Burretiokentia_grandiflora	Dictyosperma_album)	(((Dypsis_decaryi	Veitchia_spiralis)	Heterospathe_cagayanensis)	(Prestoea_acuminata	(Kentiopsis_piersoniorum	Hydriastele_microspadix)))))))	((Serenoa_repens	((Podococcus_barteri	(Sclerosperma_profizianum	Orania_palindan))	Pelagodoxa_henryana))	((Reinhardtia_simplex	(Reinhardtia_paiewonskiana	Reinhardtia_latisecta))	Chamaedorea_seifrizii)))	(Manicaria_saccifera	(Bactris_major	(Attalea_speciosa	(Elaeis_guineensis	Elaeis_oleifera)))))	(Sabal_domingensis	Roystonea_regia))	Calamus_caryotoides);
(((((((Phoenix_dactylifera	Nypa_fruticans)	((Podococcus_barteri	(Sclerosperma_profizianum	Orania_palindan))	(Pelagodoxa_henryana	Serenoa_repens)))	(((Oenocarpus_bataua	((Prestoea_acuminata	Dypsis_decaryi)	Oenocarpus_minor))	(Dictyosperma_album	(Burretiokentia_grandiflora	((Veitchia_spiralis	Heterospathe_cagayanensis)	(Kentiopsis_piersoniorum	Hydriastele_microspadix)))))	(Sabal_domingensis	((Reinhardtia_simplex	(Reinhardtia_paiewonskiana	Reinhardtia_latisecta))	(Manicaria_saccifera	Chamaedorea_seifrizii)))))	Pseudophoenix_vinifera)	(Bactris_major	(Attalea_speciosa	(Elaeis_guineensis	Elaeis_oleifera))))	Roystonea_regia)	Calamus_caryotoides);
(((((((Sclerosperma_profizianum	(Orania_palindan	Podococcus_barteri))	(Pelagodoxa_henryana	(Sabal_domingensis	Serenoa_repens)))	((((Reinhardtia_simplex	(Reinhardtia_paiewonskiana	Reinhardtia_latisecta))	(((Oenocarpus_bataua	Oenocarpus_minor)	((Burretiokentia_grandiflora	Dictyosperma_album)	(((Veitchia_spiralis	Dypsis_decaryi)	Heterospathe_cagayanensis)	((Kentiopsis_piersoniorum	Hydriastele_microspadix)	Prestoea_acuminata))))	(Manicaria_saccifera	Chamaedorea_seifrizii)))	Pseudophoenix_vinifera)	Nypa_fruticans))	(Bactris_major	(Attalea_speciosa	(Elaeis_guineensis	Elaeis_oleifera))))	Roystonea_regia)	Phoenix_dactylifera)	Calamus_caryotoides);
((Phoenix_dactylifera	((((Pelagodoxa_henryana	(Prestoea_acuminata	(((Burretiokentia_grandiflora	Dictyosperma_album)	(Heterospathe_cagayanensis	(Veitchia_spiralis	Dypsis_decaryi)))	(Kentiopsis_piersoniorum	Hydriastele_microspadix))))	(Oenocarpus_bataua	Oenocarpus_minor))	((((Pseudophoenix_vinifera	(Roystonea_regia	(((Elaeis_guineensis	Elaeis_oleifera)	Attalea_speciosa)	Bactris_major)))	(Nypa_fruticans	((Orania_palindan	Podococcus_barteri)	Sclerosperma_profizianum)))	((Chamaedorea_seifrizii	Manicaria_saccifera)	(Reinhardtia_simplex	(Reinhardtia_paiewonskiana	Reinhardtia_latisecta))))	Sabal_domingensis))	Serenoa_repens))	Calamus_caryotoides);
((Phoenix_dactylifera	((Nypa_fruticans	Pseudophoenix_vinifera)	(((Chamaedorea_seifrizii	(Podococcus_barteri	(Sclerosperma_profizianum	Orania_palindan)))	((Serenoa_repens	Roystonea_regia)	((((Manicaria_saccifera	Sabal_domingensis)	Reinhardtia_simplex)	(Reinhardtia_paiewonskiana	Reinhardtia_latisecta))	(Pelagodoxa_henryana	(((Elaeis_guineensis	Elaeis_oleifera)	Attalea_speciosa)	Bactris_major)))))	((((Dypsis_decaryi	(Heterospathe_cagayanensis	Veitchia_spiralis))	(Prestoea_acuminata	(Kentiopsis_piersoniorum	Hydriastele_microspadix)))	(Burretiokentia_grandiflora	Dictyosperma_album))	(Oenocarpus_bataua	Oenocarpus_minor)))))	Calamus_caryotoides);
((Phoenix_dactylifera	(Pseudophoenix_vinifera	(((((((Dypsis_decaryi	(Heterospathe_cagayanensis	Veitchia_spiralis))	(Prestoea_acuminata	(Kentiopsis_piersoniorum	Hydriastele_microspadix)))	(Burretiokentia_grandiflora	Dictyosperma_album))	(Oenocarpus_bataua	Oenocarpus_minor))	(((Podococcus_barteri	(Sclerosperma_profizianum	Orania_palindan))	(Pelagodoxa_henryana	(Sabal_domingensis	(Serenoa_repens	Roystonea_regia))))	((Reinhardtia_simplex	(Reinhardtia_paiewonskiana	Reinhardtia_latisecta))	(Manicaria_saccifera	Chamaedorea_seifrizii))))	Nypa_fruticans)	((Elaeis_guineensis	Elaeis_oleifera)	(Attalea_speciosa	Bactris_major)))))	Calamus_caryotoides);
((Phoenix_dactylifera	((Roystonea_regia	((Elaeis_guineensis	Elaeis_oleifera)	(Attalea_speciosa	Bactris_major)))	((Pseudophoenix_vinifera	Nypa_fruticans)	(((Manicaria_saccifera	Sabal_domingensis)	((Pelagodoxa_henryana	((((Heterospathe_cagayanensis	Veitchia_spiralis)	Dypsis_decaryi)	(Kentiopsis_piersoniorum	Hydriastele_microspadix))	(Prestoea_acuminata	(Burretiokentia_grandiflora	Dictyosperma_album))))	(Oenocarpus_bataua	Oenocarpus_minor)))	((((Podococcus_barteri	(Sclerosperma_profizianum	Orania_palindan))	Serenoa_repens)	(Reinhardtia_simplex	(Reinhardtia_paiewonskiana	Reinhardtia_latisecta)))	Chamaedorea_seifrizii)))))	Calamus_caryotoides);
((Phoenix_dactylifera	(((((((Heterospathe_cagayanensis	(Kentiopsis_piersoniorum	Hydriastele_microspadix))	(((Dypsis_decaryi	Prestoea_acuminata)	Veitchia_spiralis)	(Burretiokentia_grandiflora	Dictyosperma_album)))	(Oenocarpus_bataua	Oenocarpus_minor))	((Manicaria_saccifera	Chamaedorea_seifrizii)	(Pelagodoxa_henryana	((Sabal_domingensis	Serenoa_repens)	(Podococcus_barteri	(Sclerosperma_profizianum	Orania_palindan))))))	((Nypa_fruticans	(Reinhardtia_simplex	(Reinhardtia_paiewonskiana	Reinhardtia_latisecta)))	(Bactris_major	((Elaeis_guineensis	Elaeis_oleifera)	Attalea_speciosa))))	Roystonea_regia)	Pseudophoenix_vinifera))	Calamus_caryotoides);
((Phoenix_dactylifera	(((((Reinhardtia_simplex	(Reinhardtia_paiewonskiana	Reinhardtia_latisecta))	(Bactris_major	((Elaeis_guineensis	Elaeis_oleifera)	Attalea_speciosa)))	(Burretiokentia_grandiflora	((Sabal_domingensis	Manicaria_saccifera)	((((Kentiopsis_piersoniorum	Hydriastele_microspadix)	(Veitchia_spiralis	(Dypsis_decaryi	Heterospathe_cagayanensis)))	(Prestoea_acuminata	Dictyosperma_album))	(Oenocarpus_bataua	Oenocarpus_minor)))))	(Chamaedorea_seifrizii	(Roystonea_regia	((Podococcus_barteri	Serenoa_repens)	(Pelagodoxa_henryana	(Sclerosperma_profizianum	Orania_palindan))))))	(Nypa_fruticans	Pseudophoenix_vinifera)))	Calamus_caryotoides);
(((Roystonea_regia	(((Phoenix_dactylifera	Nypa_fruticans)	((((((Dypsis_decaryi	Prestoea_acuminata)	(Manicaria_saccifera	Chamaedorea_seifrizii))	(((Dictyosperma_album	Burretiokentia_grandiflora)	((Veitchia_spiralis	(Hydriastele_microspadix	Heterospathe_cagayanensis))	Kentiopsis_piersoniorum))	(Oenocarpus_bataua	Oenocarpus_minor)))	((Reinhardtia_simplex	(Reinhardtia_paiewonskiana	Reinhardtia_latisecta))	(Pelagodoxa_henryana	(Bactris_major	((Elaeis_guineensis	Elaeis_oleifera)	Attalea_speciosa)))))	(Sclerosperma_profizianum	(Podococcus_barteri	Orania_palindan)))	Pseudophoenix_vinifera))	Sabal_domingensis))	Serenoa_repens)	Calamus_caryotoides);
((((((Serenoa_repens	(Pelagodoxa_henryana	(Podococcus_barteri	(Orania_palindan	Sclerosperma_profizianum))))	(((Manicaria_saccifera	Chamaedorea_seifrizii)	((Prestoea_acuminata	(((((Veitchia_spiralis	(Dypsis_decaryi	Heterospathe_cagayanensis))	Kentiopsis_piersoniorum)	Hydriastele_microspadix)	Burretiokentia_grandiflora)	Dictyosperma_album))	(Oenocarpus_bataua	Oenocarpus_minor)))	(Reinhardtia_simplex	(Reinhardtia_paiewonskiana	Reinhardtia_latisecta))))	((Phoenix_dactylifera	Nypa_fruticans)	Pseudophoenix_vinifera))	((Bactris_major	((Elaeis_guineensis	Elaeis_oleifera)	Attalea_speciosa))	Roystonea_regia))	Sabal_domingensis)	Calamus_caryotoides);
(((((((((Serenoa_repens	(Podococcus_barteri	(Orania_palindan	Sclerosperma_profizianum)))	(Manicaria_saccifera	Chamaedorea_seifrizii))	(Reinhardtia_simplex	(Reinhardtia_paiewonskiana	Reinhardtia_latisecta)))	((Pelagodoxa_henryana	(Hydriastele_microspadix	((Prestoea_acuminata	(Burretiokentia_grandiflora	Dictyosperma_album))	((Dypsis_decaryi	(Heterospathe_cagayanensis	Veitchia_spiralis))	Kentiopsis_piersoniorum))))	(Oenocarpus_bataua	Oenocarpus_minor)))	Nypa_fruticans)	((Pseudophoenix_vinifera	((Elaeis_guineensis	Elaeis_oleifera)	(Attalea_speciosa	Bactris_major)))	Roystonea_regia))	Sabal_domingensis)	Phoenix_dactylifera)	Calamus_caryotoides);
((((((Bactris_major	((Elaeis_guineensis	Elaeis_oleifera)	Attalea_speciosa))	Manicaria_saccifera)	(((Nypa_fruticans	(Chamaedorea_seifrizii	((((Prestoea_acuminata	(Burretiokentia_grandiflora	Dictyosperma_album))	((Dypsis_decaryi	(Heterospathe_cagayanensis	Veitchia_spiralis))	(Hydriastele_microspadix	Kentiopsis_piersoniorum)))	(Oenocarpus_bataua	Oenocarpus_minor))	(Reinhardtia_simplex	(Reinhardtia_paiewonskiana	Reinhardtia_latisecta)))))	((Podococcus_barteri	(Orania_palindan	Sclerosperma_profizianum))	(Pelagodoxa_henryana	(Sabal_domingensis	Serenoa_repens))))	Pseudophoenix_vinifera))	Roystonea_regia)	Phoenix_dactylifera)	Calamus_caryotoides);
((Phoenix_dactylifera	(Sabal_domingensis	(Serenoa_repens	(((((((Reinhardtia_latisecta	Reinhardtia_paiewonskiana)	Reinhardtia_simplex)	((Chamaedorea_seifrizii	Manicaria_saccifera)	((((Heterospathe_cagayanensis	(Dypsis_decaryi	Veitchia_spiralis))	(Hydriastele_microspadix	Kentiopsis_piersoniorum))	(Burretiokentia_grandiflora	Dictyosperma_album))	(Prestoea_acuminata	(Oenocarpus_bataua	Oenocarpus_minor)))))	(Pseudophoenix_vinifera	(Bactris_major	(Attalea_speciosa	(Elaeis_guineensis	Elaeis_oleifera)))))	Nypa_fruticans)	((Sclerosperma_profizianum	(Orania_palindan	Podococcus_barteri))	Pelagodoxa_henryana))	Roystonea_regia))))	Calamus_caryotoides);
((Phoenix_dactylifera	(Roystonea_regia	(((((Nypa_fruticans	((Reinhardtia_latisecta	Reinhardtia_paiewonskiana)	Reinhardtia_simplex))	(Bactris_major	(Attalea_speciosa	(Elaeis_guineensis	Elaeis_oleifera))))	((Chamaedorea_seifrizii	Manicaria_saccifera)	((((Heterospathe_cagayanensis	(Dypsis_decaryi	Veitchia_spiralis))	(Burretiokentia_grandiflora	(Prestoea_acuminata	Dictyosperma_album)))	(Hydriastele_microspadix	Kentiopsis_piersoniorum))	(Oenocarpus_bataua	Oenocarpus_minor))))	((Sabal_domingensis	Serenoa_repens)	((Podococcus_barteri	(Sclerosperma_profizianum	Orania_palindan))	Pelagodoxa_henryana)))	Pseudophoenix_vinifera)))	Calamus_caryotoides);
((Phoenix_dactylifera	((Nypa_fruticans	Pseudophoenix_vinifera)	((((((Reinhardtia_latisecta	Reinhardtia_paiewonskiana)	Reinhardtia_simplex)	(Bactris_major	(Attalea_speciosa	(Elaeis_guineensis	Elaeis_oleifera))))	Burretiokentia_grandiflora)	((Chamaedorea_seifrizii	Manicaria_saccifera)	((Sabal_domingensis	Roystonea_regia)	(Serenoa_repens	((Podococcus_barteri	(Sclerosperma_profizianum	Orania_palindan))	Pelagodoxa_henryana)))))	((((Heterospathe_cagayanensis	(Dypsis_decaryi	Veitchia_spiralis))	(Hydriastele_microspadix	Kentiopsis_piersoniorum))	(Dictyosperma_album	Prestoea_acuminata))	(Oenocarpus_bataua	Oenocarpus_minor)))))	Calamus_caryotoides);
((((Roystonea_regia	((Elaeis_guineensis	Elaeis_oleifera)	(Bactris_major	Attalea_speciosa)))	((((Phoenix_dactylifera	(Nypa_fruticans	Pseudophoenix_vinifera))	(((Heterospathe_cagayanensis	(Dypsis_decaryi	Veitchia_spiralis))	((Hydriastele_microspadix	Prestoea_acuminata)	Kentiopsis_piersoniorum))	(Burretiokentia_grandiflora	Dictyosperma_album)))	(Chamaedorea_seifrizii	(((Reinhardtia_latisecta	Reinhardtia_paiewonskiana)	Reinhardtia_simplex)	(((Podococcus_barteri	(Sclerosperma_profizianum	Orania_palindan))	Pelagodoxa_henryana)	Serenoa_repens))))	(Oenocarpus_bataua	Oenocarpus_minor)))	(Sabal_domingensis	Manicaria_saccifera))	Calamus_caryotoides);
((((Burretiokentia_grandiflora	(((Nypa_fruticans	((((Reinhardtia_latisecta	Reinhardtia_paiewonskiana)	Reinhardtia_simplex)	((Podococcus_barteri	(Sclerosperma_profizianum	Orania_palindan))	(Pelagodoxa_henryana	Serenoa_repens)))	((((Heterospathe_cagayanensis	(Dypsis_decaryi	Veitchia_spiralis))	(Prestoea_acuminata	(Kentiopsis_piersoniorum	Hydriastele_microspadix)))	Dictyosperma_album)	(Oenocarpus_bataua	Oenocarpus_minor))))	Chamaedorea_seifrizii)	(Pseudophoenix_vinifera	Phoenix_dactylifera)))	(Roystonea_regia	((Elaeis_guineensis	Elaeis_oleifera)	(Bactris_major	Attalea_speciosa))))	(Sabal_domingensis	Manicaria_saccifera))	Calamus_caryotoides);
(((((((Burretiokentia_grandiflora	(((Heterospathe_cagayanensis	(Dypsis_decaryi	Veitchia_spiralis))	(Hydriastele_microspadix	(Prestoea_acuminata	Kentiopsis_piersoniorum)))	Dictyosperma_album))	(Oenocarpus_bataua	Oenocarpus_minor))	((Nypa_fruticans	((Reinhardtia_latisecta	Reinhardtia_paiewonskiana)	Reinhardtia_simplex))	((Podococcus_barteri	(Sclerosperma_profizianum	Orania_palindan))	(Pelagodoxa_henryana	Serenoa_repens))))	((Manicaria_saccifera	Chamaedorea_seifrizii)	(Pseudophoenix_vinifera	Phoenix_dactylifera)))	(Roystonea_regia	((Elaeis_guineensis	Elaeis_oleifera)	(Bactris_major	Attalea_speciosa))))	Sabal_domingensis)	Calamus_caryotoides);
(((((Nypa_fruticans	Pseudophoenix_vinifera)	((((Serenoa_repens	(Sclerosperma_profizianum	(Orania_palindan	Podococcus_barteri)))	(Manicaria_saccifera	Chamaedorea_seifrizii))	(((Reinhardtia_latisecta	Reinhardtia_paiewonskiana)	Reinhardtia_simplex)	(Roystonea_regia	(Bactris_major	(Attalea_speciosa	(Elaeis_guineensis	Elaeis_oleifera))))))	((Pelagodoxa_henryana	((((Heterospathe_cagayanensis	Veitchia_spiralis)	(Hydriastele_microspadix	Kentiopsis_piersoniorum))	(Burretiokentia_grandiflora	(Dypsis_decaryi	Dictyosperma_album)))	Prestoea_acuminata))	(Oenocarpus_bataua	Oenocarpus_minor))))	Sabal_domingensis)	Phoenix_dactylifera)	Calamus_caryotoides);
(((Pseudophoenix_vinifera	(Nypa_fruticans	((Burretiokentia_grandiflora	((((Reinhardtia_latisecta	Reinhardtia_paiewonskiana)	Reinhardtia_simplex)	((Pelagodoxa_henryana	Serenoa_repens)	(Podococcus_barteri	(Sclerosperma_profizianum	Orania_palindan))))	((Sabal_domingensis	(Roystonea_regia	(Bactris_major	(Attalea_speciosa	(Elaeis_guineensis	Elaeis_oleifera)))))	(Manicaria_saccifera	Chamaedorea_seifrizii))))	(((((Heterospathe_cagayanensis	Veitchia_spiralis)	Dypsis_decaryi)	(Prestoea_acuminata	(Hydriastele_microspadix	Kentiopsis_piersoniorum)))	Dictyosperma_album)	(Oenocarpus_bataua	Oenocarpus_minor)))))	Phoenix_dactylifera)	Calamus_caryotoides);
(((((Roystonea_regia	(Bactris_major	(Attalea_speciosa	(Elaeis_guineensis	Elaeis_oleifera))))	((((((Hydriastele_microspadix	Kentiopsis_piersoniorum)	(Heterospathe_cagayanensis	(Dypsis_decaryi	Prestoea_acuminata)))	(Pelagodoxa_henryana	(Veitchia_spiralis	(Burretiokentia_grandiflora	Dictyosperma_album))))	(Oenocarpus_bataua	Oenocarpus_minor))	(Pseudophoenix_vinifera	Nypa_fruticans))	(((Manicaria_saccifera	Chamaedorea_seifrizii)	((Reinhardtia_latisecta	Reinhardtia_paiewonskiana)	Reinhardtia_simplex))	(Serenoa_repens	(Podococcus_barteri	(Sclerosperma_profizianum	Orania_palindan))))))	Sabal_domingensis)	Phoenix_dactylifera)	Calamus_caryotoides);
(((((((((Elaeis_guineensis	Elaeis_oleifera)	Attalea_speciosa)	Bactris_major)	((((((Dypsis_decaryi	(Heterospathe_cagayanensis	Veitchia_spiralis))	(Hydriastele_microspadix	Kentiopsis_piersoniorum))	(Burretiokentia_grandiflora	(Prestoea_acuminata	Dictyosperma_album)))	(Oenocarpus_bataua	Oenocarpus_minor))	((((Serenoa_repens	Pelagodoxa_henryana)	(Podococcus_barteri	(Sclerosperma_profizianum	Orania_palindan)))	(Manicaria_saccifera	Chamaedorea_seifrizii))	((Reinhardtia_latisecta	Reinhardtia_paiewonskiana)	Reinhardtia_simplex)))	Nypa_fruticans))	Pseudophoenix_vinifera)	Roystonea_regia)	Sabal_domingensis)	Phoenix_dactylifera)	Calamus_caryotoides);
(((((((Nypa_fruticans	((Reinhardtia_paiewonskiana	Reinhardtia_latisecta)	Reinhardtia_simplex))	(((Oenocarpus_minor	Oenocarpus_bataua)	(Pelagodoxa_henryana	((Podococcus_barteri	(Dictyosperma_album	Burretiokentia_grandiflora))	((Veitchia_spiralis	Heterospathe_cagayanensis)	((Kentiopsis_piersoniorum	Hydriastele_microspadix)	(Dypsis_decaryi	Prestoea_acuminata))))))	(Manicaria_saccifera	Chamaedorea_seifrizii)))	(((Sclerosperma_profizianum	Orania_palindan)	Pseudophoenix_vinifera)	(Roystonea_regia	((Elaeis_guineensis	Elaeis_oleifera)	(Bactris_major	Attalea_speciosa)))))	Sabal_domingensis)	Phoenix_dactylifera)	Serenoa_repens)	Calamus_caryotoides);
((((Roystonea_regia	((((Elaeis_guineensis	Elaeis_oleifera)	(Bactris_major	Attalea_speciosa))	((Pelagodoxa_henryana	((Sabal_domingensis	Serenoa_repens)	(Podococcus_barteri	(Sclerosperma_profizianum	Orania_palindan))))	((((Reinhardtia_paiewonskiana	Reinhardtia_latisecta)	Reinhardtia_simplex)	Nypa_fruticans)	((Oenocarpus_minor	Oenocarpus_bataua)	((Dictyosperma_album	Burretiokentia_grandiflora)	((Veitchia_spiralis	Heterospathe_cagayanensis)	((Kentiopsis_piersoniorum	Hydriastele_microspadix)	(Dypsis_decaryi	Prestoea_acuminata))))))))	(Manicaria_saccifera	Chamaedorea_seifrizii)))	Pseudophoenix_vinifera)	Phoenix_dactylifera)	Calamus_caryotoides);
(((Sabal_domingensis	((Pseudophoenix_vinifera	(Roystonea_regia	(Bactris_major	(Attalea_speciosa	(Elaeis_guineensis	Elaeis_oleifera)))))	((Nypa_fruticans	(Pelagodoxa_henryana	(Serenoa_repens	(Podococcus_barteri	(Sclerosperma_profizianum	Orania_palindan)))))	(((Manicaria_saccifera	Chamaedorea_seifrizii)	((Reinhardtia_paiewonskiana	Reinhardtia_latisecta)	Reinhardtia_simplex))	((Oenocarpus_minor	Oenocarpus_bataua)	((Dictyosperma_album	Burretiokentia_grandiflora)	((Veitchia_spiralis	Heterospathe_cagayanensis)	((Kentiopsis_piersoniorum	Hydriastele_microspadix)	(Dypsis_decaryi	Prestoea_acuminata)))))))))	Phoenix_dactylifera)	Calamus_caryotoides);
((((((Pseudophoenix_vinifera	((Elaeis_guineensis	Elaeis_oleifera)	(Bactris_major	Attalea_speciosa)))	(Manicaria_saccifera	(((Nypa_fruticans	((Reinhardtia_paiewonskiana	Reinhardtia_latisecta)	Reinhardtia_simplex))	((Podococcus_barteri	(Sclerosperma_profizianum	Orania_palindan))	((Sabal_domingensis	Serenoa_repens)	Pelagodoxa_henryana)))	((Oenocarpus_minor	Oenocarpus_bataua)	((Prestoea_acuminata	(Dictyosperma_album	Burretiokentia_grandiflora))	((Heterospathe_cagayanensis	(Dypsis_decaryi	Veitchia_spiralis))	(Kentiopsis_piersoniorum	Hydriastele_microspadix)))))))	Chamaedorea_seifrizii)	Roystonea_regia)	Phoenix_dactylifera)	Calamus_caryotoides);
((((Oenocarpus_minor	Oenocarpus_bataua)	(((Prestoea_acuminata	(Dictyosperma_album	Burretiokentia_grandiflora))	((Dypsis_decaryi	(Veitchia_spiralis	Heterospathe_cagayanensis))	(Kentiopsis_piersoniorum	Hydriastele_microspadix)))	((((Manicaria_saccifera	Chamaedorea_seifrizii)	Sabal_domingensis)	(Roystonea_regia	(Pseudophoenix_vinifera	((Elaeis_guineensis	Elaeis_oleifera)	(Bactris_major	Attalea_speciosa)))))	((Nypa_fruticans	((Reinhardtia_paiewonskiana	Reinhardtia_latisecta)	Reinhardtia_simplex))	((Podococcus_barteri	(Sclerosperma_profizianum	Orania_palindan))	(Serenoa_repens	Pelagodoxa_henryana))))))	Phoenix_dactylifera)	Calamus_caryotoides);
(((((((Dictyosperma_album	(Prestoea_acuminata	(Hydriastele_microspadix	((Dypsis_decaryi	(Veitchia_spiralis	Heterospathe_cagayanensis))	Kentiopsis_piersoniorum))))	Burretiokentia_grandiflora)	(Oenocarpus_minor	Oenocarpus_bataua))	((((Reinhardtia_paiewonskiana	Reinhardtia_latisecta)	Reinhardtia_simplex)	((Nypa_fruticans	(Podococcus_barteri	(Sclerosperma_profizianum	Orania_palindan)))	(Serenoa_repens	Pelagodoxa_henryana)))	(Manicaria_saccifera	(Chamaedorea_seifrizii	(Roystonea_regia	(Pseudophoenix_vinifera	((Elaeis_guineensis	Elaeis_oleifera)	(Bactris_major	Attalea_speciosa))))))))	Sabal_domingensis)	Phoenix_dactylifera)	Calamus_caryotoides);
((((Roystonea_regia	(((((Nypa_fruticans	((Podococcus_barteri	(Sclerosperma_profizianum	Orania_palindan))	(Serenoa_repens	Pelagodoxa_henryana)))	(((Reinhardtia_paiewonskiana	Reinhardtia_latisecta)	Reinhardtia_simplex)	(Chamaedorea_seifrizii	((((Dypsis_decaryi	(Veitchia_spiralis	Heterospathe_cagayanensis))	((Burretiokentia_grandiflora	Dictyosperma_album)	Prestoea_acuminata))	(Hydriastele_microspadix	Kentiopsis_piersoniorum))	(Oenocarpus_minor	Oenocarpus_bataua)))))	Pseudophoenix_vinifera)	Manicaria_saccifera)	(Bactris_major	(Attalea_speciosa	(Elaeis_guineensis	Elaeis_oleifera)))))	Sabal_domingensis)	Phoenix_dactylifera)	Calamus_caryotoides);
((((((((Veitchia_spiralis	(Heterospathe_cagayanensis	Dypsis_decaryi))	(Hydriastele_microspadix	Kentiopsis_piersoniorum))	Burretiokentia_grandiflora)	Dictyosperma_album)	(Prestoea_acuminata	(Oenocarpus_minor	Oenocarpus_bataua)))	(((((Roystonea_regia	(Bactris_major	(Attalea_speciosa	(Elaeis_guineensis	Elaeis_oleifera))))	Pseudophoenix_vinifera)	(Nypa_fruticans	((Podococcus_barteri	(Sclerosperma_profizianum	Orania_palindan))	(Serenoa_repens	Pelagodoxa_henryana))))	((Manicaria_saccifera	Sabal_domingensis)	((Reinhardtia_paiewonskiana	Reinhardtia_latisecta)	Reinhardtia_simplex)))	Chamaedorea_seifrizii))	Phoenix_dactylifera)	Calamus_caryotoides);
(((Roystonea_regia	(((Chamaedorea_seifrizii	(((Attalea_speciosa	(Elaeis_guineensis	Elaeis_oleifera))	(Pelagodoxa_henryana	Bactris_major))	(((Sclerosperma_profizianum	(Orania_palindan	Podococcus_barteri))	Serenoa_repens)	((((Reinhardtia_paiewonskiana	Reinhardtia_latisecta)	Reinhardtia_simplex)	Nypa_fruticans)	(Burretiokentia_grandiflora	((((Dypsis_decaryi	(Prestoea_acuminata	(Hydriastele_microspadix	Kentiopsis_piersoniorum)))	Heterospathe_cagayanensis)	(Veitchia_spiralis	Dictyosperma_album))	(Oenocarpus_minor	Oenocarpus_bataua)))))))	(Manicaria_saccifera	Sabal_domingensis))	Pseudophoenix_vinifera))	Phoenix_dactylifera)	Calamus_caryotoides);
((((((Attalea_speciosa	(Elaeis_guineensis	Elaeis_oleifera))	Bactris_major)	Roystonea_regia)	(((((Manicaria_saccifera	Chamaedorea_seifrizii)	((Reinhardtia_paiewonskiana	Reinhardtia_latisecta)	Reinhardtia_simplex))	((Podococcus_barteri	(Sclerosperma_profizianum	Orania_palindan))	(Pelagodoxa_henryana	(Sabal_domingensis	Serenoa_repens))))	(((((Hydriastele_microspadix	Kentiopsis_piersoniorum)	((Dypsis_decaryi	Heterospathe_cagayanensis)	Veitchia_spiralis))	Dictyosperma_album)	Burretiokentia_grandiflora)	(Prestoea_acuminata	(Oenocarpus_minor	Oenocarpus_bataua))))	(Nypa_fruticans	Pseudophoenix_vinifera)))	Phoenix_dactylifera)	Calamus_caryotoides);
(((Roystonea_regia	((Attalea_speciosa	(Elaeis_oleifera	Elaeis_guineensis))	Bactris_major))	((((Pelagodoxa_henryana	Serenoa_repens)	((Orania_palindan	Sclerosperma_profizianum)	Podococcus_barteri))	(((Sabal_domingensis	(Chamaedorea_seifrizii	Manicaria_saccifera))	(Reinhardtia_simplex	(Reinhardtia_latisecta	Reinhardtia_paiewonskiana)))	(((Burretiokentia_grandiflora	(Dictyosperma_album	Prestoea_acuminata))	((Hydriastele_microspadix	Kentiopsis_piersoniorum)	(Heterospathe_cagayanensis	(Veitchia_spiralis	Dypsis_decaryi))))	(Oenocarpus_bataua	Oenocarpus_minor))))	((Phoenix_dactylifera	Nypa_fruticans)	Pseudophoenix_vinifera)))	Calamus_caryotoides);
(((Phoenix_dactylifera	((((((Reinhardtia_simplex	(Reinhardtia_latisecta	Reinhardtia_paiewonskiana))	Chamaedorea_seifrizii)	((Pelagodoxa_henryana	(Sabal_domingensis	Serenoa_repens))	((Orania_palindan	Sclerosperma_profizianum)	Podococcus_barteri)))	((((Dictyosperma_album	(Dypsis_decaryi	(Heterospathe_cagayanensis	Veitchia_spiralis)))	Burretiokentia_grandiflora)	(Hydriastele_microspadix	Kentiopsis_piersoniorum))	(Prestoea_acuminata	(Oenocarpus_bataua	Oenocarpus_minor))))	(Manicaria_saccifera	Nypa_fruticans))	(Pseudophoenix_vinifera	((Attalea_speciosa	(Elaeis_oleifera	Elaeis_guineensis))	Bactris_major))))	Roystonea_regia)	Calamus_caryotoides);
((Phoenix_dactylifera	(((Nypa_fruticans	(((Reinhardtia_simplex	(Reinhardtia_latisecta	Reinhardtia_paiewonskiana))	(Serenoa_repens	((Sclerosperma_profizianum	(Podococcus_barteri	Orania_palindan))	Pelagodoxa_henryana)))	((((Dictyosperma_album	(Burretiokentia_grandiflora	Veitchia_spiralis))	Dypsis_decaryi)	(Heterospathe_cagayanensis	(Hydriastele_microspadix	Kentiopsis_piersoniorum)))	(Prestoea_acuminata	(Oenocarpus_bataua	Oenocarpus_minor)))))	(Manicaria_saccifera	Chamaedorea_seifrizii))	((Sabal_domingensis	Roystonea_regia)	(Pseudophoenix_vinifera	((Elaeis_oleifera	Elaeis_guineensis)	(Bactris_major	Attalea_speciosa))))))	Calamus_caryotoides);
((Phoenix_dactylifera	((((Nypa_fruticans	((Serenoa_repens	((Podococcus_barteri	(Orania_palindan	Sclerosperma_profizianum))	Pelagodoxa_henryana))	((Reinhardtia_simplex	(Reinhardtia_latisecta	Reinhardtia_paiewonskiana))	(Chamaedorea_seifrizii	(((Burretiokentia_grandiflora	((Prestoea_acuminata	((Heterospathe_cagayanensis	Veitchia_spiralis)	Dypsis_decaryi))	(Hydriastele_microspadix	Kentiopsis_piersoniorum)))	Dictyosperma_album)	(Oenocarpus_bataua	Oenocarpus_minor))))))	(Roystonea_regia	(Pseudophoenix_vinifera	(Bactris_major	(Attalea_speciosa	(Elaeis_oleifera	Elaeis_guineensis))))))	Manicaria_saccifera)	Sabal_domingensis))	Calamus_caryotoides);
(((Nypa_fruticans	Phoenix_dactylifera)	((((((Manicaria_saccifera	Chamaedorea_seifrizii)	(Serenoa_repens	((Sclerosperma_profizianum	(Podococcus_barteri	Orania_palindan))	Pelagodoxa_henryana)))	(Reinhardtia_simplex	(Reinhardtia_latisecta	Reinhardtia_paiewonskiana)))	((((Hydriastele_microspadix	Kentiopsis_piersoniorum)	((Dypsis_decaryi	Veitchia_spiralis)	Heterospathe_cagayanensis))	(Burretiokentia_grandiflora	Dictyosperma_album))	(Oenocarpus_bataua	(Prestoea_acuminata	Oenocarpus_minor))))	((Bactris_major	(Attalea_speciosa	(Elaeis_oleifera	Elaeis_guineensis)))	(Sabal_domingensis	Roystonea_regia)))	Pseudophoenix_vinifera))	Calamus_caryotoides);
((Phoenix_dactylifera	((Prestoea_acuminata	(Oenocarpus_bataua	Oenocarpus_minor))	((((Hydriastele_microspadix	Kentiopsis_piersoniorum)	(Dypsis_decaryi	(Veitchia_spiralis	Heterospathe_cagayanensis)))	(Burretiokentia_grandiflora	Dictyosperma_album))	((((Pseudophoenix_vinifera	((Elaeis_oleifera	Elaeis_guineensis)	(Bactris_major	Attalea_speciosa)))	(((Podococcus_barteri	(Orania_palindan	Sclerosperma_profizianum))	Pelagodoxa_henryana)	(Roystonea_regia	(Sabal_domingensis	Serenoa_repens))))	Nypa_fruticans)	((Manicaria_saccifera	Chamaedorea_seifrizii)	(Reinhardtia_simplex	(Reinhardtia_latisecta	Reinhardtia_paiewonskiana)))))))	Calamus_caryotoides);
((Phoenix_dactylifera	(((Prestoea_acuminata	(Oenocarpus_bataua	Oenocarpus_minor))	(((Kentiopsis_piersoniorum	Hydriastele_microspadix)	((Heterospathe_cagayanensis	Veitchia_spiralis)	Dypsis_decaryi))	(Burretiokentia_grandiflora	Dictyosperma_album)))	((Reinhardtia_simplex	(Reinhardtia_latisecta	Reinhardtia_paiewonskiana))	((Sabal_domingensis	(Manicaria_saccifera	Chamaedorea_seifrizii))	((Pseudophoenix_vinifera	(Bactris_major	(Attalea_speciosa	(Elaeis_oleifera	Elaeis_guineensis))))	(Roystonea_regia	((Nypa_fruticans	Serenoa_repens)	((Podococcus_barteri	(Orania_palindan	Sclerosperma_profizianum))	Pelagodoxa_henryana))))))))	Calamus_caryotoides);
((Phoenix_dactylifera	((Pseudophoenix_vinifera	(Roystonea_regia	((Elaeis_oleifera	Elaeis_guineensis)	(Bactris_major	Attalea_speciosa))))	(Nypa_fruticans	((((Reinhardtia_simplex	(Reinhardtia_latisecta	Reinhardtia_paiewonskiana))	(Manicaria_saccifera	Chamaedorea_seifrizii))	(((Podococcus_barteri	(Orania_palindan	Sclerosperma_profizianum))	(Sabal_domingensis	Serenoa_repens))	Pelagodoxa_henryana))	(((Dictyosperma_album	(Burretiokentia_grandiflora	((Kentiopsis_piersoniorum	Hydriastele_microspadix)	(Veitchia_spiralis	(Dypsis_decaryi	Heterospathe_cagayanensis)))))	Prestoea_acuminata)	(Oenocarpus_bataua	Oenocarpus_minor))))))	Calamus_caryotoides);
((Phoenix_dactylifera	(Pseudophoenix_vinifera	(((((Reinhardtia_simplex	(Reinhardtia_latisecta	Reinhardtia_paiewonskiana))	(Bactris_major	(Attalea_speciosa	(Elaeis_oleifera	Elaeis_guineensis))))	((((Roystonea_regia	Sabal_domingensis)	Serenoa_repens)	(Pelagodoxa_henryana	(Podococcus_barteri	(Orania_palindan	Sclerosperma_profizianum))))	Chamaedorea_seifrizii))	(Manicaria_saccifera	(((Burretiokentia_grandiflora	Dictyosperma_album)	((Prestoea_acuminata	(Kentiopsis_piersoniorum	Hydriastele_microspadix))	(Veitchia_spiralis	(Dypsis_decaryi	Heterospathe_cagayanensis))))	(Oenocarpus_bataua	Oenocarpus_minor))))	Nypa_fruticans)))	Calamus_caryotoides);
(((((((((Roystonea_regia	Sabal_domingensis)	Serenoa_repens)	(Pelagodoxa_henryana	(Podococcus_barteri	(Orania_palindan	Sclerosperma_profizianum))))	Chamaedorea_seifrizii)	((Reinhardtia_simplex	(Reinhardtia_latisecta	Reinhardtia_paiewonskiana))	(Bactris_major	(Attalea_speciosa	(Elaeis_oleifera	Elaeis_guineensis)))))	Manicaria_saccifera)	(((Dictyosperma_album	(((Heterospathe_cagayanensis	((Veitchia_spiralis	Dypsis_decaryi)	Prestoea_acuminata))	Hydriastele_microspadix)	Kentiopsis_piersoniorum))	Burretiokentia_grandiflora)	(Oenocarpus_bataua	Oenocarpus_minor)))	((Phoenix_dactylifera	Nypa_fruticans)	Pseudophoenix_vinifera))	Calamus_caryotoides);
((Phoenix_dactylifera	(((Nypa_fruticans	(Burretiokentia_grandiflora	((((Reinhardtia_simplex	(Reinhardtia_latisecta	Reinhardtia_paiewonskiana))	(Bactris_major	(Attalea_speciosa	(Elaeis_oleifera	Elaeis_guineensis))))	((Pelagodoxa_henryana	(Serenoa_repens	(Podococcus_barteri	(Sclerosperma_profizianum	Orania_palindan))))	(Manicaria_saccifera	Chamaedorea_seifrizii)))	(Sabal_domingensis	((((Hydriastele_microspadix	Kentiopsis_piersoniorum)	((Veitchia_spiralis	Heterospathe_cagayanensis)	Dypsis_decaryi))	Dictyosperma_album)	(Prestoea_acuminata	(Oenocarpus_minor	Oenocarpus_bataua)))))))	Pseudophoenix_vinifera)	Roystonea_regia))	Calamus_caryotoides);
((Phoenix_dactylifera	(((Roystonea_regia	(Pseudophoenix_vinifera	(Bactris_major	(Attalea_speciosa	(Elaeis_oleifera	Elaeis_guineensis)))))	(Serenoa_repens	((((Reinhardtia_simplex	(Reinhardtia_latisecta	Reinhardtia_paiewonskiana))	(Nypa_fruticans	((Orania_palindan	Sclerosperma_profizianum)	Podococcus_barteri)))	(Manicaria_saccifera	Sabal_domingensis))	((Pelagodoxa_henryana	(Burretiokentia_grandiflora	(((Hydriastele_microspadix	Kentiopsis_piersoniorum)	(Veitchia_spiralis	(Heterospathe_cagayanensis	Dypsis_decaryi)))	Dictyosperma_album)))	(Oenocarpus_bataua	(Prestoea_acuminata	Oenocarpus_minor))))))	Chamaedorea_seifrizii))	Calamus_caryotoides);
((Phoenix_dactylifera	(((((((Chamaedorea_seifrizii	((Pelagodoxa_henryana	Serenoa_repens)	((Orania_palindan	Sclerosperma_profizianum)	Podococcus_barteri)))	(Reinhardtia_simplex	(Reinhardtia_latisecta	Reinhardtia_paiewonskiana)))	((Manicaria_saccifera	Sabal_domingensis)	((Oenocarpus_bataua	(Prestoea_acuminata	Oenocarpus_minor))	(((Hydriastele_microspadix	Kentiopsis_piersoniorum)	(Heterospathe_cagayanensis	(Dypsis_decaryi	Veitchia_spiralis)))	(Burretiokentia_grandiflora	Dictyosperma_album)))))	Nypa_fruticans)	Pseudophoenix_vinifera)	(Bactris_major	(Attalea_speciosa	(Elaeis_oleifera	Elaeis_guineensis))))	Roystonea_regia))	Calamus_caryotoides);
((((((Pelagodoxa_henryana	(Sabal_domingensis	Serenoa_repens))	((Orania_palindan	Sclerosperma_profizianum)	Podococcus_barteri))	(((Chamaedorea_seifrizii	(Phoenix_dactylifera	(((Burretiokentia_grandiflora	Dictyosperma_album)	(Reinhardtia_simplex	(Reinhardtia_latisecta	Reinhardtia_paiewonskiana)))	(Oenocarpus_bataua	Oenocarpus_minor))))	(((Dypsis_decaryi	Prestoea_acuminata)	(Hydriastele_microspadix	Kentiopsis_piersoniorum))	(Heterospathe_cagayanensis	Veitchia_spiralis)))	(Manicaria_saccifera	(Nypa_fruticans	Pseudophoenix_vinifera))))	(Bactris_major	(Attalea_speciosa	(Elaeis_oleifera	Elaeis_guineensis))))	Roystonea_regia)	Calamus_caryotoides);
((((Chamaedorea_seifrizii	(((((Sabal_domingensis	Manicaria_saccifera)	((Pelagodoxa_henryana	Serenoa_repens)	((Orania_palindan	Sclerosperma_profizianum)	Podococcus_barteri)))	(Reinhardtia_simplex	(Reinhardtia_latisecta	Reinhardtia_paiewonskiana)))	(((Oenocarpus_bataua	Oenocarpus_minor)	(Nypa_fruticans	Pseudophoenix_vinifera))	((Burretiokentia_grandiflora	Dictyosperma_album)	((Prestoea_acuminata	(Hydriastele_microspadix	Kentiopsis_piersoniorum))	(Dypsis_decaryi	(Heterospathe_cagayanensis	Veitchia_spiralis))))))	(Bactris_major	(Attalea_speciosa	(Elaeis_oleifera	Elaeis_guineensis)))))	Phoenix_dactylifera)	Roystonea_regia)	Calamus_caryotoides);
((((((Nypa_fruticans	((Manicaria_saccifera	Chamaedorea_seifrizii)	(((Pelagodoxa_henryana	Serenoa_repens)	((Orania_palindan	Sclerosperma_profizianum)	Podococcus_barteri))	(Reinhardtia_simplex	(Reinhardtia_latisecta	Reinhardtia_paiewonskiana)))))	((Oenocarpus_bataua	Oenocarpus_minor)	(((Burretiokentia_grandiflora	Dictyosperma_album)	((Hydriastele_microspadix	Kentiopsis_piersoniorum)	(Dypsis_decaryi	(Heterospathe_cagayanensis	Veitchia_spiralis))))	Prestoea_acuminata)))	((Sabal_domingensis	Roystonea_regia)	(Bactris_major	(Attalea_speciosa	(Elaeis_oleifera	Elaeis_guineensis)))))	Pseudophoenix_vinifera)	Phoenix_dactylifera)	Calamus_caryotoides);
(((Roystonea_regia	(Bactris_major	(Attalea_speciosa	(Elaeis_oleifera	Elaeis_guineensis))))	(((Pseudophoenix_vinifera	(Nypa_fruticans	Phoenix_dactylifera))	(((Pelagodoxa_henryana	(Sabal_domingensis	Serenoa_repens))	((Orania_palindan	Sclerosperma_profizianum)	Podococcus_barteri))	(((Oenocarpus_bataua	Oenocarpus_minor)	(((Burretiokentia_grandiflora	Dictyosperma_album)	((Hydriastele_microspadix	Kentiopsis_piersoniorum)	(Veitchia_spiralis	(Dypsis_decaryi	Heterospathe_cagayanensis))))	Prestoea_acuminata))	(Manicaria_saccifera	Chamaedorea_seifrizii))))	(Reinhardtia_simplex	(Reinhardtia_latisecta	Reinhardtia_paiewonskiana))))	Calamus_caryotoides);
((Phoenix_dactylifera	((Roystonea_regia	(((((Pelagodoxa_henryana	Serenoa_repens)	(Nypa_fruticans	(Sclerosperma_profizianum	(Podococcus_barteri	Orania_palindan))))	((Reinhardtia_simplex	(Sabal_domingensis	Manicaria_saccifera))	(Reinhardtia_latisecta	Reinhardtia_paiewonskiana)))	((Oenocarpus_bataua	Oenocarpus_minor)	(((Burretiokentia_grandiflora	Dictyosperma_album)	((Hydriastele_microspadix	Kentiopsis_piersoniorum)	(Veitchia_spiralis	(Dypsis_decaryi	Heterospathe_cagayanensis))))	Prestoea_acuminata)))	(Pseudophoenix_vinifera	((Elaeis_oleifera	Elaeis_guineensis)	(Bactris_major	Attalea_speciosa)))))	Chamaedorea_seifrizii))	Calamus_caryotoides);
((Roystonea_regia	((((((Prestoea_acuminata	(Oenocarpus_bataua	Oenocarpus_minor))	(Pelagodoxa_henryana	((Burretiokentia_grandiflora	Dictyosperma_album)	((Hydriastele_microspadix	Kentiopsis_piersoniorum)	(Veitchia_spiralis	(Dypsis_decaryi	Heterospathe_cagayanensis))))))	(Nypa_fruticans	(Phoenix_dactylifera	Pseudophoenix_vinifera)))	(((Sabal_domingensis	Serenoa_repens)	(Podococcus_barteri	(Orania_palindan	Sclerosperma_profizianum)))	(Manicaria_saccifera	Chamaedorea_seifrizii)))	(Reinhardtia_simplex	(Reinhardtia_latisecta	Reinhardtia_paiewonskiana)))	((Elaeis_oleifera	Elaeis_guineensis)	(Bactris_major	Attalea_speciosa))))	Calamus_caryotoides);
((Roystonea_regia	(((((Pelagodoxa_henryana	(Sabal_domingensis	Serenoa_repens))	(Podococcus_barteri	(Orania_palindan	Sclerosperma_profizianum)))	(Pseudophoenix_vinifera	(Nypa_fruticans	Phoenix_dactylifera)))	(((Manicaria_saccifera	Chamaedorea_seifrizii)	(Reinhardtia_simplex	(Reinhardtia_latisecta	Reinhardtia_paiewonskiana)))	((Oenocarpus_bataua	Oenocarpus_minor)	((Burretiokentia_grandiflora	Dictyosperma_album)	(((Hydriastele_microspadix	Kentiopsis_piersoniorum)	(Prestoea_acuminata	Dypsis_decaryi))	(Veitchia_spiralis	Heterospathe_cagayanensis))))))	(Bactris_major	(Attalea_speciosa	(Elaeis_oleifera	Elaeis_guineensis)))))	Calamus_caryotoides);
((Phoenix_dactylifera	((((Burretiokentia_grandiflora	Dictyosperma_album)	(((Heterospathe_cagayanensis	(Prestoea_acuminata	Dypsis_decaryi))	Veitchia_spiralis)	(Hydriastele_microspadix	Kentiopsis_piersoniorum)))	(Oenocarpus_bataua	Oenocarpus_minor))	((((Reinhardtia_paiewonskiana	Reinhardtia_latisecta)	Reinhardtia_simplex)	((Pseudophoenix_vinifera	(Roystonea_regia	((Elaeis_guineensis	Elaeis_oleifera)	(Bactris_major	Attalea_speciosa))))	(Nypa_fruticans	((Pelagodoxa_henryana	Serenoa_repens)	(Podococcus_barteri	(Sclerosperma_profizianum	Orania_palindan))))))	((Manicaria_saccifera	Sabal_domingensis)	Chamaedorea_seifrizii))))	Calamus_caryotoides);
((Phoenix_dactylifera	(Roystonea_regia	((Bactris_major	(Attalea_speciosa	(Elaeis_guineensis	Elaeis_oleifera)))	((((((Reinhardtia_paiewonskiana	Reinhardtia_latisecta)	Reinhardtia_simplex)	((Pelagodoxa_henryana	Serenoa_repens)	(Podococcus_barteri	(Sclerosperma_profizianum	Orania_palindan))))	(Chamaedorea_seifrizii	(Manicaria_saccifera	Sabal_domingensis)))	((((Burretiokentia_grandiflora	Dictyosperma_album)	((Dypsis_decaryi	(Veitchia_spiralis	Heterospathe_cagayanensis))	(Hydriastele_microspadix	Kentiopsis_piersoniorum)))	Prestoea_acuminata)	(Oenocarpus_bataua	Oenocarpus_minor)))	(Nypa_fruticans	Pseudophoenix_vinifera)))))	Calamus_caryotoides);
((Phoenix_dactylifera	(((Chamaedorea_seifrizii	Manicaria_saccifera)	((((((Dypsis_decaryi	(Veitchia_spiralis	Heterospathe_cagayanensis))	(Prestoea_acuminata	(Hydriastele_microspadix	Kentiopsis_piersoniorum)))	(Burretiokentia_grandiflora	Dictyosperma_album))	(Oenocarpus_bataua	Oenocarpus_minor))	((Nypa_fruticans	((Reinhardtia_paiewonskiana	Reinhardtia_latisecta)	Reinhardtia_simplex))	((Pelagodoxa_henryana	Serenoa_repens)	(Podococcus_barteri	(Sclerosperma_profizianum	Orania_palindan)))))	((Sabal_domingensis	Roystonea_regia)	(Bactris_major	(Attalea_speciosa	(Elaeis_guineensis	Elaeis_oleifera))))))	Pseudophoenix_vinifera))	Calamus_caryotoides);
((Phoenix_dactylifera	((((Reinhardtia_paiewonskiana	Reinhardtia_latisecta)	Reinhardtia_simplex)	((Chamaedorea_seifrizii	Manicaria_saccifera)	((Roystonea_regia	(Pseudophoenix_vinifera	(Pelagodoxa_henryana	(Bactris_major	(Attalea_speciosa	(Elaeis_guineensis	Elaeis_oleifera))))))	(Nypa_fruticans	((Sabal_domingensis	Serenoa_repens)	(Podococcus_barteri	(Sclerosperma_profizianum	Orania_palindan)))))))	((((Veitchia_spiralis	(Heterospathe_cagayanensis	Dypsis_decaryi))	(Hydriastele_microspadix	Kentiopsis_piersoniorum))	(Prestoea_acuminata	(Burretiokentia_grandiflora	Dictyosperma_album)))	(Oenocarpus_bataua	Oenocarpus_minor))))	Calamus_caryotoides);
((Phoenix_dactylifera	(((Chamaedorea_seifrizii	Manicaria_saccifera)	(Roystonea_regia	(Pseudophoenix_vinifera	((Elaeis_guineensis	Elaeis_oleifera)	(Bactris_major	Attalea_speciosa)))))	((((((Heterospathe_cagayanensis	(Dypsis_decaryi	Veitchia_spiralis))	((Hydriastele_microspadix	Kentiopsis_piersoniorum)	Prestoea_acuminata))	Dictyosperma_album)	(Oenocarpus_bataua	Oenocarpus_minor))	(((Reinhardtia_paiewonskiana	Reinhardtia_latisecta)	Reinhardtia_simplex)	(((Sabal_domingensis	Serenoa_repens)	(((Nypa_fruticans	Sclerosperma_profizianum)	Orania_palindan)	Podococcus_barteri))	Pelagodoxa_henryana)))	Burretiokentia_grandiflora)))	Calamus_caryotoides);
((Phoenix_dactylifera	(((Roystonea_regia	(Pseudophoenix_vinifera	(Bactris_major	(Attalea_speciosa	(Elaeis_guineensis	Elaeis_oleifera)))))	((((Chamaedorea_seifrizii	Manicaria_saccifera)	((Serenoa_repens	((Sclerosperma_profizianum	Orania_palindan)	Podococcus_barteri))	Pelagodoxa_henryana))	(((Burretiokentia_grandiflora	(((Veitchia_spiralis	(Heterospathe_cagayanensis	Dypsis_decaryi))	((Hydriastele_microspadix	Kentiopsis_piersoniorum)	Prestoea_acuminata))	Dictyosperma_album))	(Oenocarpus_bataua	Oenocarpus_minor))	((Reinhardtia_paiewonskiana	Reinhardtia_latisecta)	Reinhardtia_simplex)))	Nypa_fruticans))	Sabal_domingensis))	Calamus_caryotoides);
((Phoenix_dactylifera	(Sabal_domingensis	((Roystonea_regia	(((Chamaedorea_seifrizii	Manicaria_saccifera)	((Sclerosperma_profizianum	Orania_palindan)	Podococcus_barteri))	(((Reinhardtia_paiewonskiana	Reinhardtia_latisecta)	Reinhardtia_simplex)	(((Nypa_fruticans	Pseudophoenix_vinifera)	((((Hydriastele_microspadix	Kentiopsis_piersoniorum)	((Burretiokentia_grandiflora	Dictyosperma_album)	(Heterospathe_cagayanensis	(Dypsis_decaryi	Veitchia_spiralis))))	Prestoea_acuminata)	(Oenocarpus_bataua	Oenocarpus_minor)))	(Bactris_major	(Attalea_speciosa	(Elaeis_guineensis	(Elaeis_oleifera	Pelagodoxa_henryana))))))))	Serenoa_repens)))	Calamus_caryotoides);
((Phoenix_dactylifera	((((Elaeis_guineensis	Elaeis_oleifera)	(Bactris_major	Attalea_speciosa))	Roystonea_regia)	(((Reinhardtia_paiewonskiana	Reinhardtia_latisecta)	Reinhardtia_simplex)	((((Nypa_fruticans	Pseudophoenix_vinifera)	((((Dypsis_decaryi	Prestoea_acuminata)	((Hydriastele_microspadix	Kentiopsis_piersoniorum)	Heterospathe_cagayanensis))	(Pelagodoxa_henryana	((Burretiokentia_grandiflora	Dictyosperma_album)	Veitchia_spiralis)))	(Oenocarpus_bataua	Oenocarpus_minor)))	((Chamaedorea_seifrizii	Manicaria_saccifera)	(Sclerosperma_profizianum	(Orania_palindan	Podococcus_barteri))))	(Sabal_domingensis	Serenoa_repens)))))	Calamus_caryotoides);
((Phoenix_dactylifera	(Sabal_domingensis	(Manicaria_saccifera	(((Reinhardtia_paiewonskiana	Reinhardtia_latisecta)	Reinhardtia_simplex)	(((Nypa_fruticans	(Roystonea_regia	(Pseudophoenix_vinifera	(Bactris_major	(Attalea_speciosa	(Elaeis_guineensis	Elaeis_oleifera))))))	((((Hydriastele_microspadix	Kentiopsis_piersoniorum)	Heterospathe_cagayanensis)	(((Dypsis_decaryi	Dictyosperma_album)	Veitchia_spiralis)	Burretiokentia_grandiflora))	(Oenocarpus_bataua	(Prestoea_acuminata	Oenocarpus_minor))))	(Chamaedorea_seifrizii	((Pelagodoxa_henryana	Serenoa_repens)	(Podococcus_barteri	(Sclerosperma_profizianum	Orania_palindan)))))))))	Calamus_caryotoides);
(((((((Serenoa_repens	Chamaedorea_seifrizii)	(Phoenix_dactylifera	((Reinhardtia_paiewonskiana	Reinhardtia_latisecta)	Reinhardtia_simplex)))	((Roystonea_regia	(Pseudophoenix_vinifera	(Pelagodoxa_henryana	(Bactris_major	(Attalea_speciosa	(Elaeis_guineensis	Elaeis_oleifera))))))	(Nypa_fruticans	(Podococcus_barteri	(Sclerosperma_profizianum	Orania_palindan)))))	((((Heterospathe_cagayanensis	Veitchia_spiralis)	Dypsis_decaryi)	((Hydriastele_microspadix	Kentiopsis_piersoniorum)	Prestoea_acuminata))	(Burretiokentia_grandiflora	Dictyosperma_album)))	(Oenocarpus_bataua	Oenocarpus_minor))	(Sabal_domingensis	Manicaria_saccifera))	Calamus_caryotoides);
