# Supplementary material for: Data supporting the nuclear phylogenomics of the palm subfamily Arecoideae (Arecaceae)
Source: Data Brief. 2016 Mar 2;7:532–6. doi: 10.1016/j.dib.2016.02.063 (PMC4796708; doi:10.1016/j.dib.2016.02.063)
Supplement: Supplementary file 5 — Supplementary material [file mmc5.zip › RAxML_bootstrap.Elaeis_793.raxml.tre]

(((Pseudophoenix_vinifera	((((Chamaedorea_seifrizii	((Calamus_caryotoides	Roystonea_regia)	((((Manicaria_saccifera	(Prestoea_acuminata	(Oenocarpus_bataua	Oenocarpus_minor)))	(Dictyosperma_album	(Heterospathe_cagayanensis	(Kentiopsis_piersoniorum	Veitchia_spiralis))))	(Sabal_domingensis	Pelagodoxa_henryana))	Attalea_speciosa)))	(Reinhardtia_simplex	(Nypa_fruticans	Phoenix_dactylifera)))	((Geonoma_undata	Iriartea_deltoidea)	((Serenoa_repens	Bactris_major)	(Elaeis_oleifera	Elaeis_guineensis))))	Orania_palindan))	Reinhardtia_gracilis)	Kingia_australis);
((Pseudophoenix_vinifera	(Roystonea_regia	(Reinhardtia_simplex	((((Reinhardtia_gracilis	((Elaeis_oleifera	Elaeis_guineensis)	(Nypa_fruticans	Phoenix_dactylifera)))	((Serenoa_repens	Orania_palindan)	((Chamaedorea_seifrizii	Calamus_caryotoides)	((((Manicaria_saccifera	(Prestoea_acuminata	(Oenocarpus_bataua	Oenocarpus_minor)))	(Dictyosperma_album	(Heterospathe_cagayanensis	(Kentiopsis_piersoniorum	Veitchia_spiralis))))	(Sabal_domingensis	Pelagodoxa_henryana))	(Geonoma_undata	Iriartea_deltoidea)))))	Bactris_major)	Attalea_speciosa))))	Kingia_australis);
((Pseudophoenix_vinifera	(Orania_palindan	((((((Manicaria_saccifera	(Geonoma_undata	((Serenoa_repens	Prestoea_acuminata)	(Oenocarpus_bataua	Oenocarpus_minor))))	(Dictyosperma_album	(Heterospathe_cagayanensis	((Sabal_domingensis	Kentiopsis_piersoniorum)	Veitchia_spiralis))))	Pelagodoxa_henryana)	Iriartea_deltoidea)	((((Attalea_speciosa	Roystonea_regia)	Reinhardtia_simplex)	Bactris_major)	((Elaeis_oleifera	Elaeis_guineensis)	(Nypa_fruticans	(Reinhardtia_gracilis	Phoenix_dactylifera)))))	(Chamaedorea_seifrizii	Calamus_caryotoides))))	Kingia_australis);
((Pseudophoenix_vinifera	((Bactris_major	(Elaeis_oleifera	Elaeis_guineensis))	((((Attalea_speciosa	Roystonea_regia)	(Reinhardtia_gracilis	Reinhardtia_simplex))	(Nypa_fruticans	Phoenix_dactylifera))	(((Prestoea_acuminata	(Oenocarpus_bataua	Oenocarpus_minor))	(((Dictyosperma_album	(Heterospathe_cagayanensis	(Kentiopsis_piersoniorum	(Serenoa_repens	Veitchia_spiralis))))	Pelagodoxa_henryana)	Manicaria_saccifera))	(((Orania_palindan	Geonoma_undata)	Iriartea_deltoidea)	((Sabal_domingensis	Chamaedorea_seifrizii)	Calamus_caryotoides))))))	Kingia_australis);
((Pseudophoenix_vinifera	((Nypa_fruticans	(Phoenix_dactylifera	(((Elaeis_oleifera	Elaeis_guineensis)	(Chamaedorea_seifrizii	Calamus_caryotoides))	(((Attalea_speciosa	(Iriartea_deltoidea	((Prestoea_acuminata	(Oenocarpus_bataua	Oenocarpus_minor))	(((Dictyosperma_album	(Heterospathe_cagayanensis	(Kentiopsis_piersoniorum	Veitchia_spiralis)))	Pelagodoxa_henryana)	(Manicaria_saccifera	Geonoma_undata)))))	((Orania_palindan	(Serenoa_repens	Reinhardtia_simplex))	Bactris_major))	(Sabal_domingensis	Roystonea_regia)))))	Reinhardtia_gracilis))	Kingia_australis);
((Pseudophoenix_vinifera	((Nypa_fruticans	(Bactris_major	((Attalea_speciosa	((((Sabal_domingensis	Chamaedorea_seifrizii)	Calamus_caryotoides)	(Iriartea_deltoidea	(Pelagodoxa_henryana	((Manicaria_saccifera	((Prestoea_acuminata	(Oenocarpus_bataua	Oenocarpus_minor))	((Orania_palindan	Serenoa_repens)	Geonoma_undata)))	(Dictyosperma_album	(Heterospathe_cagayanensis	(Kentiopsis_piersoniorum	Veitchia_spiralis)))))))	(Reinhardtia_gracilis	(Phoenix_dactylifera	(Elaeis_oleifera	Elaeis_guineensis)))))	Reinhardtia_simplex)))	Roystonea_regia))	Kingia_australis);
((Pseudophoenix_vinifera	(((Nypa_fruticans	(Bactris_major	((Reinhardtia_simplex	Phoenix_dactylifera)	((Attalea_speciosa	(Elaeis_oleifera	Elaeis_guineensis))	((Chamaedorea_seifrizii	(Calamus_caryotoides	(Serenoa_repens	Sabal_domingensis)))	(Orania_palindan	((Geonoma_undata	(((Manicaria_saccifera	(Prestoea_acuminata	(Oenocarpus_bataua	Oenocarpus_minor)))	(Dictyosperma_album	(Heterospathe_cagayanensis	(Kentiopsis_piersoniorum	Veitchia_spiralis))))	Pelagodoxa_henryana))	Iriartea_deltoidea)))))))	Roystonea_regia)	Reinhardtia_gracilis))	Kingia_australis);
((Pseudophoenix_vinifera	(((Chamaedorea_seifrizii	Calamus_caryotoides)	(((((Reinhardtia_gracilis	Reinhardtia_simplex)	Phoenix_dactylifera)	(Bactris_major	(Elaeis_oleifera	Elaeis_guineensis)))	(Roystonea_regia	Attalea_speciosa))	((Serenoa_repens	Orania_palindan)	(((Geonoma_undata	((Sabal_domingensis	Pelagodoxa_henryana)	((Dictyosperma_album	(Heterospathe_cagayanensis	(Kentiopsis_piersoniorum	Veitchia_spiralis)))	Manicaria_saccifera)))	(Prestoea_acuminata	(Oenocarpus_bataua	Oenocarpus_minor)))	Iriartea_deltoidea))))	Nypa_fruticans))	Kingia_australis);
((Pseudophoenix_vinifera	(((Chamaedorea_seifrizii	(Sabal_domingensis	Calamus_caryotoides))	(Phoenix_dactylifera	(((Manicaria_saccifera	(Pelagodoxa_henryana	(Dictyosperma_album	(Kentiopsis_piersoniorum	(Veitchia_spiralis	Heterospathe_cagayanensis)))))	(Prestoea_acuminata	(Oenocarpus_bataua	Oenocarpus_minor)))	(((Bactris_major	((Reinhardtia_gracilis	(Serenoa_repens	Reinhardtia_simplex))	(Roystonea_regia	Attalea_speciosa)))	(Geonoma_undata	Iriartea_deltoidea))	((Elaeis_oleifera	Elaeis_guineensis)	Orania_palindan)))))	Nypa_fruticans))	Kingia_australis);
((Pseudophoenix_vinifera	(Reinhardtia_gracilis	((Phoenix_dactylifera	Nypa_fruticans)	((((Chamaedorea_seifrizii	(Sabal_domingensis	Calamus_caryotoides))	(Iriartea_deltoidea	(((Dictyosperma_album	(Heterospathe_cagayanensis	(Kentiopsis_piersoniorum	Veitchia_spiralis)))	((Manicaria_saccifera	(Prestoea_acuminata	(Oenocarpus_bataua	Oenocarpus_minor)))	Pelagodoxa_henryana))	(Geonoma_undata	(Serenoa_repens	Orania_palindan)))))	(Attalea_speciosa	(Roystonea_regia	Reinhardtia_simplex)))	((Elaeis_oleifera	Elaeis_guineensis)	Bactris_major)))))	Kingia_australis);
(((((Nypa_fruticans	((((Chamaedorea_seifrizii	(((Prestoea_acuminata	(Oenocarpus_bataua	Oenocarpus_minor))	Manicaria_saccifera)	((Dictyosperma_album	(Heterospathe_cagayanensis	(Kentiopsis_piersoniorum	Veitchia_spiralis)))	Pelagodoxa_henryana)))	(Reinhardtia_simplex	Phoenix_dactylifera))	((Iriartea_deltoidea	((Elaeis_guineensis	Elaeis_oleifera)	(((Sabal_domingensis	Serenoa_repens)	Calamus_caryotoides)	Bactris_major)))	(Geonoma_undata	Orania_palindan)))	Attalea_speciosa))	Roystonea_regia)	Pseudophoenix_vinifera)	Reinhardtia_gracilis)	Kingia_australis);
(((((Nypa_fruticans	(((((((Iriartea_deltoidea	((Prestoea_acuminata	(Oenocarpus_bataua	Oenocarpus_minor))	(((Dictyosperma_album	(Heterospathe_cagayanensis	(Kentiopsis_piersoniorum	Veitchia_spiralis)))	Manicaria_saccifera)	((Sabal_domingensis	Pelagodoxa_henryana)	Geonoma_undata))))	(Calamus_caryotoides	Chamaedorea_seifrizii))	(Serenoa_repens	Orania_palindan))	Phoenix_dactylifera)	(Bactris_major	(Elaeis_guineensis	Elaeis_oleifera)))	Reinhardtia_simplex)	Attalea_speciosa))	Roystonea_regia)	Pseudophoenix_vinifera)	Reinhardtia_gracilis)	Kingia_australis);
((Pseudophoenix_vinifera	((((Orania_palindan	(((Elaeis_guineensis	Elaeis_oleifera)	Bactris_major)	(Geonoma_undata	Iriartea_deltoidea)))	(((Calamus_caryotoides	(Serenoa_repens	Reinhardtia_simplex))	(Roystonea_regia	Attalea_speciosa))	((Prestoea_acuminata	(Oenocarpus_bataua	Oenocarpus_minor))	(((Dictyosperma_album	(Heterospathe_cagayanensis	(Kentiopsis_piersoniorum	Veitchia_spiralis)))	Manicaria_saccifera)	(Sabal_domingensis	Pelagodoxa_henryana)))))	((Nypa_fruticans	Phoenix_dactylifera)	Chamaedorea_seifrizii))	Reinhardtia_gracilis))	Kingia_australis);
((Pseudophoenix_vinifera	((Iriartea_deltoidea	((Prestoea_acuminata	(Oenocarpus_bataua	Oenocarpus_minor))	((Manicaria_saccifera	(Pelagodoxa_henryana	(Dictyosperma_album	(Heterospathe_cagayanensis	(Kentiopsis_piersoniorum	Veitchia_spiralis)))))	Geonoma_undata)))	(((Calamus_caryotoides	(Sabal_domingensis	Chamaedorea_seifrizii))	(Serenoa_repens	Orania_palindan))	((((Nypa_fruticans	Roystonea_regia)	Attalea_speciosa)	((Elaeis_guineensis	Elaeis_oleifera)	Phoenix_dactylifera))	((Reinhardtia_gracilis	Reinhardtia_simplex)	Bactris_major)))))	Kingia_australis);
((Pseudophoenix_vinifera	(((((Serenoa_repens	Reinhardtia_gracilis)	(Iriartea_deltoidea	(((Elaeis_guineensis	Elaeis_oleifera)	Bactris_major)	Orania_palindan)))	(((((Prestoea_acuminata	(Oenocarpus_bataua	Oenocarpus_minor))	Manicaria_saccifera)	(Dictyosperma_album	(Heterospathe_cagayanensis	(Kentiopsis_piersoniorum	Veitchia_spiralis))))	Pelagodoxa_henryana)	(Nypa_fruticans	Geonoma_undata)))	(Reinhardtia_simplex	(Attalea_speciosa	Roystonea_regia)))	((Calamus_caryotoides	(Sabal_domingensis	Chamaedorea_seifrizii))	Phoenix_dactylifera)))	Kingia_australis);
((Pseudophoenix_vinifera	((((((((Prestoea_acuminata	(Oenocarpus_bataua	Oenocarpus_minor))	Manicaria_saccifera)	((Dictyosperma_album	(Heterospathe_cagayanensis	(Kentiopsis_piersoniorum	Veitchia_spiralis)))	Pelagodoxa_henryana))	((Roystonea_regia	Attalea_speciosa)	(Calamus_caryotoides	(Serenoa_repens	Reinhardtia_simplex))))	(((Geonoma_undata	Iriartea_deltoidea)	Orania_palindan)	((Elaeis_guineensis	Elaeis_oleifera)	Bactris_major)))	((Sabal_domingensis	Chamaedorea_seifrizii)	Phoenix_dactylifera))	Nypa_fruticans)	Reinhardtia_gracilis))	Kingia_australis);
((Pseudophoenix_vinifera	(Orania_palindan	(((((Elaeis_guineensis	Elaeis_oleifera)	((Nypa_fruticans	Phoenix_dactylifera)	Reinhardtia_gracilis))	(((Roystonea_regia	Attalea_speciosa)	(Serenoa_repens	Reinhardtia_simplex))	Bactris_major))	(((Dictyosperma_album	(Heterospathe_cagayanensis	(Kentiopsis_piersoniorum	Veitchia_spiralis)))	((Sabal_domingensis	Pelagodoxa_henryana)	(((Prestoea_acuminata	(Oenocarpus_bataua	Oenocarpus_minor))	Geonoma_undata)	Manicaria_saccifera)))	Iriartea_deltoidea))	(Calamus_caryotoides	Chamaedorea_seifrizii))))	Kingia_australis);
((Pseudophoenix_vinifera	((((Serenoa_repens	Orania_palindan)	(Calamus_caryotoides	Chamaedorea_seifrizii))	((Bactris_major	(Elaeis_guineensis	Elaeis_oleifera))	(((Reinhardtia_gracilis	Reinhardtia_simplex)	(Nypa_fruticans	Phoenix_dactylifera))	(Attalea_speciosa	Roystonea_regia))))	((((Sabal_domingensis	Pelagodoxa_henryana)	(((Prestoea_acuminata	(Oenocarpus_bataua	Oenocarpus_minor))	Manicaria_saccifera)	(Dictyosperma_album	(Heterospathe_cagayanensis	(Kentiopsis_piersoniorum	Veitchia_spiralis)))))	Geonoma_undata)	Iriartea_deltoidea)))	Kingia_australis);
((Pseudophoenix_vinifera	(Nypa_fruticans	((Phoenix_dactylifera	(((Reinhardtia_simplex	(Attalea_speciosa	Roystonea_regia))	((Bactris_major	(Elaeis_guineensis	Elaeis_oleifera))	((Orania_palindan	Iriartea_deltoidea)	((Pelagodoxa_henryana	(((Prestoea_acuminata	(Oenocarpus_bataua	Oenocarpus_minor))	Manicaria_saccifera)	(Dictyosperma_album	(Heterospathe_cagayanensis	(Kentiopsis_piersoniorum	Veitchia_spiralis)))))	Geonoma_undata))))	((Sabal_domingensis	(Serenoa_repens	Calamus_caryotoides))	Chamaedorea_seifrizii)))	Reinhardtia_gracilis)))	Kingia_australis);
((Pseudophoenix_vinifera	(((Roystonea_regia	((Bactris_major	((Reinhardtia_simplex	Attalea_speciosa)	((((((Pelagodoxa_henryana	Manicaria_saccifera)	((Dictyosperma_album	(Heterospathe_cagayanensis	(Kentiopsis_piersoniorum	Veitchia_spiralis)))	Geonoma_undata))	Iriartea_deltoidea)	(Prestoea_acuminata	(Oenocarpus_bataua	Oenocarpus_minor)))	(((Elaeis_guineensis	Elaeis_oleifera)	Phoenix_dactylifera)	(Calamus_caryotoides	Chamaedorea_seifrizii)))	(Serenoa_repens	Orania_palindan))))	Nypa_fruticans))	Reinhardtia_gracilis)	Sabal_domingensis))	Kingia_australis);
(((Chamaedorea_seifrizii	((Nypa_fruticans	Phoenix_dactylifera)	((((Elaeis_oleifera	Elaeis_guineensis)	Bactris_major)	(((((Sabal_domingensis	Pelagodoxa_henryana)	(((Oenocarpus_bataua	Oenocarpus_minor)	Prestoea_acuminata)	(Manicaria_saccifera	(Dictyosperma_album	((Veitchia_spiralis	Kentiopsis_piersoniorum)	Heterospathe_cagayanensis)))))	Geonoma_undata)	Iriartea_deltoidea)	(Serenoa_repens	Orania_palindan)))	((Calamus_caryotoides	(Reinhardtia_gracilis	Reinhardtia_simplex))	(Attalea_speciosa	Roystonea_regia)))))	Pseudophoenix_vinifera)	Kingia_australis);
((((((Elaeis_oleifera	Elaeis_guineensis)	Bactris_major)	(Nypa_fruticans	((Attalea_speciosa	(Roystonea_regia	Reinhardtia_simplex))	(Phoenix_dactylifera	(((((Pelagodoxa_henryana	(((Oenocarpus_bataua	(Serenoa_repens	Oenocarpus_minor))	Prestoea_acuminata)	(Manicaria_saccifera	(Dictyosperma_album	((Veitchia_spiralis	Kentiopsis_piersoniorum)	Heterospathe_cagayanensis)))))	Geonoma_undata)	Iriartea_deltoidea)	Orania_palindan)	(Calamus_caryotoides	(Sabal_domingensis	Chamaedorea_seifrizii)))))))	Reinhardtia_gracilis)	Pseudophoenix_vinifera)	Kingia_australis);
((((((((Pelagodoxa_henryana	(Dictyosperma_album	((Veitchia_spiralis	Kentiopsis_piersoniorum)	Heterospathe_cagayanensis)))	(((Oenocarpus_bataua	Oenocarpus_minor)	Prestoea_acuminata)	Manicaria_saccifera))	(Geonoma_undata	Iriartea_deltoidea))	((((Reinhardtia_simplex	Phoenix_dactylifera)	Chamaedorea_seifrizii)	(Orania_palindan	((Reinhardtia_gracilis	Calamus_caryotoides)	((Elaeis_oleifera	Elaeis_guineensis)	Bactris_major))))	(Attalea_speciosa	Roystonea_regia)))	Serenoa_repens)	(Sabal_domingensis	Pseudophoenix_vinifera))	Nypa_fruticans)	Kingia_australis);
(((Nypa_fruticans	(((Elaeis_oleifera	Elaeis_guineensis)	Bactris_major)	((((Reinhardtia_simplex	Phoenix_dactylifera)	(Attalea_speciosa	Roystonea_regia))	(((Sabal_domingensis	Chamaedorea_seifrizii)	Calamus_caryotoides)	((Orania_palindan	Serenoa_repens)	((((Oenocarpus_bataua	Oenocarpus_minor)	Prestoea_acuminata)	(Pelagodoxa_henryana	((Dictyosperma_album	((Veitchia_spiralis	Kentiopsis_piersoniorum)	Heterospathe_cagayanensis))	Manicaria_saccifera)))	(Iriartea_deltoidea	Geonoma_undata)))))	Reinhardtia_gracilis)))	Pseudophoenix_vinifera)	Kingia_australis);
((((Nypa_fruticans	(((((Elaeis_oleifera	Elaeis_guineensis)	Bactris_major)	(((Pelagodoxa_henryana	((Dictyosperma_album	((Veitchia_spiralis	Kentiopsis_piersoniorum)	Heterospathe_cagayanensis))	(Manicaria_saccifera	((Oenocarpus_bataua	Oenocarpus_minor)	Prestoea_acuminata))))	(Iriartea_deltoidea	(Geonoma_undata	(Orania_palindan	Serenoa_repens))))	((Sabal_domingensis	Chamaedorea_seifrizii)	Calamus_caryotoides)))	((Attalea_speciosa	Roystonea_regia)	Reinhardtia_simplex))	Phoenix_dactylifera))	Reinhardtia_gracilis)	Pseudophoenix_vinifera)	Kingia_australis);
(((((Iriartea_deltoidea	Geonoma_undata)	(((Oenocarpus_bataua	Oenocarpus_minor)	Prestoea_acuminata)	((((Veitchia_spiralis	Kentiopsis_piersoniorum)	Heterospathe_cagayanensis)	Dictyosperma_album)	((Sabal_domingensis	Pelagodoxa_henryana)	Manicaria_saccifera))))	(((Chamaedorea_seifrizii	Calamus_caryotoides)	Orania_palindan)	(((Attalea_speciosa	(Phoenix_dactylifera	Nypa_fruticans))	(Reinhardtia_gracilis	(Serenoa_repens	Reinhardtia_simplex)))	(((Elaeis_oleifera	Elaeis_guineensis)	Bactris_major)	Roystonea_regia))))	Pseudophoenix_vinifera)	Kingia_australis);
(((((((Chamaedorea_seifrizii	(Serenoa_repens	Calamus_caryotoides))	(((Phoenix_dactylifera	(Reinhardtia_gracilis	Reinhardtia_simplex))	(Attalea_speciosa	Roystonea_regia))	((Elaeis_oleifera	Elaeis_guineensis)	Bactris_major)))	(Iriartea_deltoidea	(((((Veitchia_spiralis	Kentiopsis_piersoniorum)	Heterospathe_cagayanensis)	Dictyosperma_album)	((((Oenocarpus_bataua	Oenocarpus_minor)	Prestoea_acuminata)	(Sabal_domingensis	Pelagodoxa_henryana))	Manicaria_saccifera))	Geonoma_undata)))	Orania_palindan)	Nypa_fruticans)	Pseudophoenix_vinifera)	Kingia_australis);
(((((Nypa_fruticans	Phoenix_dactylifera)	((((Iriartea_deltoidea	((((((Veitchia_spiralis	Kentiopsis_piersoniorum)	Heterospathe_cagayanensis)	Dictyosperma_album)	(((Oenocarpus_bataua	Oenocarpus_minor)	Prestoea_acuminata)	Manicaria_saccifera))	Pelagodoxa_henryana)	Geonoma_undata))	((((Elaeis_oleifera	Elaeis_guineensis)	Bactris_major)	(Calamus_caryotoides	Chamaedorea_seifrizii))	((Sabal_domingensis	Serenoa_repens)	Orania_palindan)))	(Attalea_speciosa	Roystonea_regia))	Reinhardtia_simplex))	Reinhardtia_gracilis)	Pseudophoenix_vinifera)	Kingia_australis);
((((((Elaeis_oleifera	Elaeis_guineensis)	Bactris_major)	(((Nypa_fruticans	Phoenix_dactylifera)	((Attalea_speciosa	Roystonea_regia)	Reinhardtia_simplex))	((Calamus_caryotoides	Chamaedorea_seifrizii)	((Serenoa_repens	Orania_palindan)	(Iriartea_deltoidea	(((((Veitchia_spiralis	Kentiopsis_piersoniorum)	Heterospathe_cagayanensis)	Dictyosperma_album)	(Manicaria_saccifera	(((Oenocarpus_bataua	Oenocarpus_minor)	Prestoea_acuminata)	(Sabal_domingensis	Pelagodoxa_henryana))))	Geonoma_undata))))))	Reinhardtia_gracilis)	Pseudophoenix_vinifera)	Kingia_australis);
((((Iriartea_deltoidea	(((Oenocarpus_bataua	Oenocarpus_minor)	Prestoea_acuminata)	(Geonoma_undata	(Pelagodoxa_henryana	(Manicaria_saccifera	(((Veitchia_spiralis	Kentiopsis_piersoniorum)	Heterospathe_cagayanensis)	Dictyosperma_album))))))	(((((Nypa_fruticans	Phoenix_dactylifera)	(Elaeis_oleifera	Elaeis_guineensis))	(Calamus_caryotoides	(Sabal_domingensis	Chamaedorea_seifrizii)))	(Bactris_major	((Attalea_speciosa	Roystonea_regia)	(Reinhardtia_gracilis	Reinhardtia_simplex))))	(Serenoa_repens	Orania_palindan)))	Pseudophoenix_vinifera)	Kingia_australis);
(((((((((Attalea_speciosa	(Calamus_caryotoides	Roystonea_regia))	(Reinhardtia_gracilis	(Serenoa_repens	Reinhardtia_simplex)))	((Manicaria_saccifera	((Dictyosperma_album	(Kentiopsis_piersoniorum	(Heterospathe_cagayanensis	Veitchia_spiralis)))	Pelagodoxa_henryana))	((Oenocarpus_minor	Oenocarpus_bataua)	Prestoea_acuminata)))	(((Elaeis_guineensis	Elaeis_oleifera)	Bactris_major)	(Iriartea_deltoidea	Geonoma_undata)))	((Sabal_domingensis	Chamaedorea_seifrizii)	Phoenix_dactylifera))	Orania_palindan)	Nypa_fruticans)	Pseudophoenix_vinifera)	Kingia_australis);
((((((((Attalea_speciosa	Roystonea_regia)	(Reinhardtia_gracilis	Reinhardtia_simplex))	((Dictyosperma_album	(Heterospathe_cagayanensis	(Veitchia_spiralis	Kentiopsis_piersoniorum)))	((Sabal_domingensis	Pelagodoxa_henryana)	(((Oenocarpus_minor	Oenocarpus_bataua)	Prestoea_acuminata)	Manicaria_saccifera))))	(((Calamus_caryotoides	((Elaeis_guineensis	Elaeis_oleifera)	Bactris_major))	Iriartea_deltoidea)	(Geonoma_undata	(Serenoa_repens	Orania_palindan))))	Chamaedorea_seifrizii)	(Nypa_fruticans	Phoenix_dactylifera))	Pseudophoenix_vinifera)	Kingia_australis);
(((((((Attalea_speciosa	(((Oenocarpus_minor	Oenocarpus_bataua)	Prestoea_acuminata)	(((Sabal_domingensis	Pelagodoxa_henryana)	(Dictyosperma_album	(Heterospathe_cagayanensis	(Veitchia_spiralis	Kentiopsis_piersoniorum))))	Manicaria_saccifera)))	(Calamus_caryotoides	Roystonea_regia))	(((Chamaedorea_seifrizii	(Nypa_fruticans	Phoenix_dactylifera))	(Elaeis_guineensis	Elaeis_oleifera))	(((Geonoma_undata	Iriartea_deltoidea)	(Serenoa_repens	Orania_palindan))	Bactris_major)))	Reinhardtia_simplex)	Reinhardtia_gracilis)	Pseudophoenix_vinifera)	Kingia_australis);
((((Nypa_fruticans	((((Roystonea_regia	(Reinhardtia_simplex	Attalea_speciosa))	(((Geonoma_undata	Orania_palindan)	Iriartea_deltoidea)	((Calamus_caryotoides	(((Oenocarpus_minor	Oenocarpus_bataua)	Prestoea_acuminata)	((Sabal_domingensis	Pelagodoxa_henryana)	((Dictyosperma_album	(Heterospathe_cagayanensis	(Veitchia_spiralis	Kentiopsis_piersoniorum)))	Manicaria_saccifera))))	(Chamaedorea_seifrizii	Serenoa_repens))))	(Bactris_major	(Elaeis_guineensis	Elaeis_oleifera)))	Phoenix_dactylifera))	Reinhardtia_gracilis)	Pseudophoenix_vinifera)	Kingia_australis);
(((Nypa_fruticans	((((Attalea_speciosa	(Roystonea_regia	((Reinhardtia_gracilis	(Serenoa_repens	Reinhardtia_simplex))	Calamus_caryotoides)))	((Dictyosperma_album	(Veitchia_spiralis	(Kentiopsis_piersoniorum	Heterospathe_cagayanensis)))	(((Oenocarpus_minor	Oenocarpus_bataua)	Pelagodoxa_henryana)	(Manicaria_saccifera	Prestoea_acuminata))))	((Bactris_major	(Elaeis_guineensis	(Sabal_domingensis	Elaeis_oleifera)))	(Orania_palindan	(Iriartea_deltoidea	Geonoma_undata))))	(Chamaedorea_seifrizii	Phoenix_dactylifera)))	Pseudophoenix_vinifera)	Kingia_australis);
(((Nypa_fruticans	(Orania_palindan	(((((Sabal_domingensis	Pelagodoxa_henryana)	(Manicaria_saccifera	(Calamus_caryotoides	(Veitchia_spiralis	(Kentiopsis_piersoniorum	(Heterospathe_cagayanensis	Dictyosperma_album))))))	((Oenocarpus_bataua	Oenocarpus_minor)	Prestoea_acuminata))	(Iriartea_deltoidea	Geonoma_undata))	((((Bactris_major	(Elaeis_guineensis	Elaeis_oleifera))	Phoenix_dactylifera)	((Attalea_speciosa	Roystonea_regia)	(Reinhardtia_gracilis	(Serenoa_repens	Reinhardtia_simplex))))	Chamaedorea_seifrizii))))	Pseudophoenix_vinifera)	Kingia_australis);
((((((((Attalea_speciosa	Roystonea_regia)	(((Sabal_domingensis	Pelagodoxa_henryana)	(Manicaria_saccifera	((Heterospathe_cagayanensis	(Veitchia_spiralis	Kentiopsis_piersoniorum))	Dictyosperma_album)))	((Oenocarpus_bataua	(Oenocarpus_minor	Serenoa_repens))	Prestoea_acuminata)))	((Orania_palindan	(Iriartea_deltoidea	Geonoma_undata))	(Bactris_major	(Elaeis_guineensis	Elaeis_oleifera))))	Reinhardtia_simplex)	((Nypa_fruticans	Phoenix_dactylifera)	(Calamus_caryotoides	Chamaedorea_seifrizii)))	Reinhardtia_gracilis)	Pseudophoenix_vinifera)	Kingia_australis);
((Reinhardtia_gracilis	(((((((Attalea_speciosa	(Calamus_caryotoides	Roystonea_regia))	((((Sabal_domingensis	Pelagodoxa_henryana)	((Heterospathe_cagayanensis	(Veitchia_spiralis	Kentiopsis_piersoniorum))	Dictyosperma_album))	Manicaria_saccifera)	((Oenocarpus_bataua	Oenocarpus_minor)	Prestoea_acuminata)))	Reinhardtia_simplex)	(((Serenoa_repens	Orania_palindan)	(Iriartea_deltoidea	Geonoma_undata))	(Bactris_major	(Elaeis_guineensis	Elaeis_oleifera))))	(Phoenix_dactylifera	Chamaedorea_seifrizii))	Nypa_fruticans)	Pseudophoenix_vinifera))	Kingia_australis);
((((Chamaedorea_seifrizii	((((Bactris_major	(Elaeis_guineensis	Elaeis_oleifera))	((Reinhardtia_gracilis	Reinhardtia_simplex)	(Attalea_speciosa	Roystonea_regia)))	((Serenoa_repens	Orania_palindan)	((Iriartea_deltoidea	(((((Sabal_domingensis	Pelagodoxa_henryana)	((Heterospathe_cagayanensis	(Veitchia_spiralis	Kentiopsis_piersoniorum))	Dictyosperma_album))	Manicaria_saccifera)	((Oenocarpus_bataua	Oenocarpus_minor)	Prestoea_acuminata))	Geonoma_undata))	Calamus_caryotoides)))	Phoenix_dactylifera))	Nypa_fruticans)	Pseudophoenix_vinifera)	Kingia_australis);
(((Chamaedorea_seifrizii	(((Bactris_major	(Elaeis_guineensis	Elaeis_oleifera))	(((Iriartea_deltoidea	((((Geonoma_undata	((Heterospathe_cagayanensis	(Veitchia_spiralis	Kentiopsis_piersoniorum))	Dictyosperma_album))	Manicaria_saccifera)	(Sabal_domingensis	Pelagodoxa_henryana))	((Oenocarpus_bataua	Oenocarpus_minor)	Prestoea_acuminata)))	(Reinhardtia_gracilis	(Serenoa_repens	Reinhardtia_simplex)))	(Attalea_speciosa	(Orania_palindan	(Roystonea_regia	Calamus_caryotoides)))))	(Nypa_fruticans	Phoenix_dactylifera)))	Pseudophoenix_vinifera)	Kingia_australis);
((Pseudophoenix_vinifera	((((Prestoea_acuminata	(Oenocarpus_minor	Oenocarpus_bataua))	(Manicaria_saccifera	((Pelagodoxa_henryana	(((Kentiopsis_piersoniorum	Veitchia_spiralis)	Heterospathe_cagayanensis)	Dictyosperma_album))	Geonoma_undata)))	(((Serenoa_repens	(Nypa_fruticans	Orania_palindan))	((Phoenix_dactylifera	(((Elaeis_guineensis	Elaeis_oleifera)	Bactris_major)	((Roystonea_regia	Attalea_speciosa)	Reinhardtia_simplex)))	(Calamus_caryotoides	(Sabal_domingensis	Chamaedorea_seifrizii))))	Iriartea_deltoidea))	Reinhardtia_gracilis))	Kingia_australis);
((((((((((Elaeis_guineensis	Elaeis_oleifera)	(Chamaedorea_seifrizii	Phoenix_dactylifera))	(Bactris_major	((Roystonea_regia	Attalea_speciosa)	Reinhardtia_simplex)))	(Serenoa_repens	Orania_palindan))	((Pelagodoxa_henryana	(((Veitchia_spiralis	(Heterospathe_cagayanensis	Kentiopsis_piersoniorum))	Dictyosperma_album)	(((Calamus_caryotoides	Sabal_domingensis)	(Prestoea_acuminata	(Oenocarpus_minor	Oenocarpus_bataua)))	Manicaria_saccifera)))	Geonoma_undata))	Iriartea_deltoidea)	Nypa_fruticans)	Pseudophoenix_vinifera)	Reinhardtia_gracilis)	Kingia_australis);
((Pseudophoenix_vinifera	(((Bactris_major	(Elaeis_guineensis	Elaeis_oleifera))	(((Roystonea_regia	Attalea_speciosa)	Reinhardtia_simplex)	(((Chamaedorea_seifrizii	(((Geonoma_undata	Iriartea_deltoidea)	Orania_palindan)	Calamus_caryotoides))	(Pelagodoxa_henryana	(((Heterospathe_cagayanensis	(((Serenoa_repens	Sabal_domingensis)	Kentiopsis_piersoniorum)	Veitchia_spiralis))	Dictyosperma_album)	(Manicaria_saccifera	(Prestoea_acuminata	(Oenocarpus_minor	Oenocarpus_bataua))))))	(Nypa_fruticans	Phoenix_dactylifera))))	Reinhardtia_gracilis))	Kingia_australis);
((Pseudophoenix_vinifera	(((Reinhardtia_gracilis	Bactris_major)	(Elaeis_guineensis	Elaeis_oleifera))	((((Calamus_caryotoides	Chamaedorea_seifrizii)	(Serenoa_repens	Orania_palindan))	((Geonoma_undata	Iriartea_deltoidea)	((Sabal_domingensis	Pelagodoxa_henryana)	((((Kentiopsis_piersoniorum	Veitchia_spiralis)	Heterospathe_cagayanensis)	Dictyosperma_album)	(Manicaria_saccifera	(Prestoea_acuminata	(Oenocarpus_minor	Oenocarpus_bataua)))))))	((Reinhardtia_simplex	(Phoenix_dactylifera	Nypa_fruticans))	(Roystonea_regia	Attalea_speciosa)))))	Kingia_australis);
((Pseudophoenix_vinifera	((Chamaedorea_seifrizii	(Phoenix_dactylifera	Nypa_fruticans))	((((Calamus_caryotoides	(Reinhardtia_gracilis	Reinhardtia_simplex))	(Roystonea_regia	Attalea_speciosa))	(((Manicaria_saccifera	(Pelagodoxa_henryana	(((Kentiopsis_piersoniorum	Veitchia_spiralis)	Heterospathe_cagayanensis)	Dictyosperma_album)))	(Prestoea_acuminata	(Oenocarpus_minor	Oenocarpus_bataua)))	((Bactris_major	(Elaeis_guineensis	Elaeis_oleifera))	((Geonoma_undata	Iriartea_deltoidea)	(Serenoa_repens	Orania_palindan)))))	Sabal_domingensis)))	Kingia_australis);
(((Pseudophoenix_vinifera	((Nypa_fruticans	(((Phoenix_dactylifera	Attalea_speciosa)	((Iriartea_deltoidea	(Geonoma_undata	((((Sabal_domingensis	Pelagodoxa_henryana)	(Prestoea_acuminata	(Oenocarpus_minor	Oenocarpus_bataua)))	Manicaria_saccifera)	(((Kentiopsis_piersoniorum	Veitchia_spiralis)	Heterospathe_cagayanensis)	Dictyosperma_album))))	((Serenoa_repens	Orania_palindan)	Reinhardtia_simplex)))	((Bactris_major	(Elaeis_guineensis	Elaeis_oleifera))	(Calamus_caryotoides	Chamaedorea_seifrizii))))	Roystonea_regia))	Reinhardtia_gracilis)	Kingia_australis);
(((Pseudophoenix_vinifera	(((Geonoma_undata	((((Prestoea_acuminata	(Oenocarpus_minor	Oenocarpus_bataua))	Manicaria_saccifera)	((((Sabal_domingensis	Kentiopsis_piersoniorum)	Veitchia_spiralis)	Heterospathe_cagayanensis)	Dictyosperma_album))	Pelagodoxa_henryana))	(Serenoa_repens	(((((Elaeis_guineensis	Elaeis_oleifera)	(Nypa_fruticans	Phoenix_dactylifera))	(Calamus_caryotoides	Chamaedorea_seifrizii))	Roystonea_regia)	((Reinhardtia_simplex	(Orania_palindan	Bactris_major))	Attalea_speciosa))))	Iriartea_deltoidea))	Reinhardtia_gracilis)	Kingia_australis);
((Pseudophoenix_vinifera	(((Calamus_caryotoides	Roystonea_regia)	(((Iriartea_deltoidea	(Geonoma_undata	((((Prestoea_acuminata	(Oenocarpus_minor	Oenocarpus_bataua))	Manicaria_saccifera)	(((Kentiopsis_piersoniorum	Veitchia_spiralis)	Heterospathe_cagayanensis)	Dictyosperma_album))	(Sabal_domingensis	Pelagodoxa_henryana))))	((Serenoa_repens	Orania_palindan)	((Elaeis_guineensis	Elaeis_oleifera)	((Nypa_fruticans	Phoenix_dactylifera)	Chamaedorea_seifrizii))))	(Reinhardtia_simplex	(Bactris_major	Attalea_speciosa))))	Reinhardtia_gracilis))	Kingia_australis);
((Pseudophoenix_vinifera	((Calamus_caryotoides	Roystonea_regia)	(Bactris_major	(Attalea_speciosa	((Reinhardtia_gracilis	(((Iriartea_deltoidea	(Geonoma_undata	((((Prestoea_acuminata	(Oenocarpus_minor	Oenocarpus_bataua))	Manicaria_saccifera)	(((Kentiopsis_piersoniorum	Veitchia_spiralis)	Heterospathe_cagayanensis)	Dictyosperma_album))	(Sabal_domingensis	Pelagodoxa_henryana))))	(Elaeis_guineensis	Elaeis_oleifera))	(((Nypa_fruticans	Phoenix_dactylifera)	Chamaedorea_seifrizii)	Orania_palindan)))	(Serenoa_repens	Reinhardtia_simplex))))))	Kingia_australis);
((Pseudophoenix_vinifera	((((((Attalea_speciosa	Roystonea_regia)	Reinhardtia_simplex)	((((Serenoa_repens	Calamus_caryotoides)	(Bactris_major	(Elaeis_guineensis	Elaeis_oleifera)))	((Geonoma_undata	Orania_palindan)	Iriartea_deltoidea))	(((Manicaria_saccifera	(((Veitchia_spiralis	Kentiopsis_piersoniorum)	Heterospathe_cagayanensis)	Dictyosperma_album))	(Sabal_domingensis	Pelagodoxa_henryana))	(Prestoea_acuminata	(Oenocarpus_minor	Oenocarpus_bataua)))))	(Nypa_fruticans	Phoenix_dactylifera))	Chamaedorea_seifrizii)	Reinhardtia_gracilis))	Kingia_australis);
(((((Phoenix_dactylifera	Chamaedorea_seifrizii)	((((Calamus_caryotoides	Bactris_major)	((Reinhardtia_gracilis	Reinhardtia_simplex)	(Roystonea_regia	Attalea_speciosa)))	(Orania_palindan	(((Manicaria_saccifera	((Sabal_domingensis	Pelagodoxa_henryana)	(Dictyosperma_album	(Heterospathe_cagayanensis	(Veitchia_spiralis	Kentiopsis_piersoniorum)))))	((Oenocarpus_bataua	Oenocarpus_minor)	(Serenoa_repens	Prestoea_acuminata)))	(Geonoma_undata	Iriartea_deltoidea))))	(Elaeis_oleifera	Elaeis_guineensis)))	Nypa_fruticans)	Pseudophoenix_vinifera)	Kingia_australis);
((((Chamaedorea_seifrizii	(((((Reinhardtia_gracilis	Reinhardtia_simplex)	Bactris_major)	(((Iriartea_deltoidea	((Geonoma_undata	(((((Kentiopsis_piersoniorum	Veitchia_spiralis)	Heterospathe_cagayanensis)	(Manicaria_saccifera	((Oenocarpus_bataua	Oenocarpus_minor)	Prestoea_acuminata)))	(Sabal_domingensis	Pelagodoxa_henryana))	Dictyosperma_album))	Serenoa_repens))	Calamus_caryotoides)	Orania_palindan))	(Roystonea_regia	Attalea_speciosa))	(Elaeis_oleifera	Elaeis_guineensis)))	(Phoenix_dactylifera	Nypa_fruticans))	Pseudophoenix_vinifera)	Kingia_australis);
(((((Chamaedorea_seifrizii	(((Serenoa_repens	Reinhardtia_simplex)	(Roystonea_regia	Attalea_speciosa))	((Orania_palindan	(Iriartea_deltoidea	((((Dictyosperma_album	((Kentiopsis_piersoniorum	Veitchia_spiralis)	Heterospathe_cagayanensis))	(Manicaria_saccifera	((Oenocarpus_bataua	Oenocarpus_minor)	Prestoea_acuminata)))	(Sabal_domingensis	Pelagodoxa_henryana))	Geonoma_undata)))	((Elaeis_oleifera	Elaeis_guineensis)	(Bactris_major	Calamus_caryotoides)))))	(Phoenix_dactylifera	Nypa_fruticans))	Pseudophoenix_vinifera)	Reinhardtia_gracilis)	Kingia_australis);
((((((Elaeis_oleifera	Elaeis_guineensis)	Bactris_major)	(((Attalea_speciosa	((Calamus_caryotoides	Roystonea_regia)	Reinhardtia_simplex))	((Iriartea_deltoidea	(((Dictyosperma_album	((Kentiopsis_piersoniorum	Veitchia_spiralis)	Heterospathe_cagayanensis))	(Geonoma_undata	(Manicaria_saccifera	((Oenocarpus_bataua	Oenocarpus_minor)	Prestoea_acuminata))))	((Sabal_domingensis	Serenoa_repens)	Pelagodoxa_henryana)))	(Chamaedorea_seifrizii	Orania_palindan)))	(Phoenix_dactylifera	Nypa_fruticans)))	Pseudophoenix_vinifera)	Reinhardtia_gracilis)	Kingia_australis);
((((((Elaeis_oleifera	Elaeis_guineensis)	((Reinhardtia_gracilis	Calamus_caryotoides)	Bactris_major))	((((Sabal_domingensis	Chamaedorea_seifrizii)	Phoenix_dactylifera)	((Serenoa_repens	Orania_palindan)	((Geonoma_undata	Iriartea_deltoidea)	((Pelagodoxa_henryana	((Oenocarpus_bataua	Oenocarpus_minor)	Prestoea_acuminata))	((Dictyosperma_album	((Kentiopsis_piersoniorum	Veitchia_spiralis)	Heterospathe_cagayanensis))	Manicaria_saccifera)))))	(Reinhardtia_simplex	(Attalea_speciosa	Roystonea_regia))))	Nypa_fruticans)	Pseudophoenix_vinifera)	Kingia_australis);
((((Iriartea_deltoidea	((((Sabal_domingensis	Pelagodoxa_henryana)	((Manicaria_saccifera	((Oenocarpus_bataua	Oenocarpus_minor)	Prestoea_acuminata))	((Kentiopsis_piersoniorum	Veitchia_spiralis)	Heterospathe_cagayanensis)))	Dictyosperma_album)	Geonoma_undata))	((Serenoa_repens	Orania_palindan)	(((((Reinhardtia_gracilis	Reinhardtia_simplex)	(Attalea_speciosa	Roystonea_regia))	((Elaeis_oleifera	Elaeis_guineensis)	Bactris_major))	(Nypa_fruticans	Phoenix_dactylifera))	(Calamus_caryotoides	Chamaedorea_seifrizii))))	Pseudophoenix_vinifera)	Kingia_australis);
(((Reinhardtia_gracilis	((Reinhardtia_simplex	(Attalea_speciosa	Roystonea_regia))	((((Elaeis_oleifera	Elaeis_guineensis)	(Nypa_fruticans	(Chamaedorea_seifrizii	Phoenix_dactylifera)))	((Orania_palindan	(Calamus_caryotoides	Serenoa_repens))	(((Manicaria_saccifera	((Dictyosperma_album	((Kentiopsis_piersoniorum	Veitchia_spiralis)	Heterospathe_cagayanensis))	(Sabal_domingensis	Pelagodoxa_henryana)))	((Oenocarpus_bataua	Oenocarpus_minor)	Prestoea_acuminata))	(Geonoma_undata	Iriartea_deltoidea))))	Bactris_major)))	Pseudophoenix_vinifera)	Kingia_australis);
(((((Chamaedorea_seifrizii	Phoenix_dactylifera)	(((Orania_palindan	(Iriartea_deltoidea	((Sabal_domingensis	Serenoa_repens)	((Pelagodoxa_henryana	((((Oenocarpus_bataua	Oenocarpus_minor)	Prestoea_acuminata)	((Dictyosperma_album	((Kentiopsis_piersoniorum	Veitchia_spiralis)	Heterospathe_cagayanensis))	Calamus_caryotoides))	Manicaria_saccifera))	Geonoma_undata))))	(Bactris_major	(Elaeis_oleifera	Elaeis_guineensis)))	((Reinhardtia_gracilis	Reinhardtia_simplex)	(Attalea_speciosa	Roystonea_regia))))	Nypa_fruticans)	Pseudophoenix_vinifera)	Kingia_australis);
(((((Calamus_caryotoides	Chamaedorea_seifrizii)	(((((Serenoa_repens	Orania_palindan)	((Dictyosperma_album	((Veitchia_spiralis	(Heterospathe_cagayanensis	Kentiopsis_piersoniorum))	(((Sabal_domingensis	Pelagodoxa_henryana)	((Oenocarpus_bataua	Oenocarpus_minor)	Prestoea_acuminata))	Manicaria_saccifera)))	(Geonoma_undata	Iriartea_deltoidea)))	(Bactris_major	(Elaeis_oleifera	Elaeis_guineensis)))	(Reinhardtia_simplex	(Attalea_speciosa	Roystonea_regia)))	(Phoenix_dactylifera	Nypa_fruticans)))	Reinhardtia_gracilis)	Pseudophoenix_vinifera)	Kingia_australis);
((((Chamaedorea_seifrizii	((((Calamus_caryotoides	((Geonoma_undata	((Sabal_domingensis	Serenoa_repens)	Orania_palindan))	((((Oenocarpus_bataua	Oenocarpus_minor)	Prestoea_acuminata)	((Manicaria_saccifera	(Dictyosperma_album	((Veitchia_spiralis	Kentiopsis_piersoniorum)	Heterospathe_cagayanensis)))	Pelagodoxa_henryana))	Iriartea_deltoidea)))	(Reinhardtia_simplex	(Attalea_speciosa	Roystonea_regia)))	(Bactris_major	(Elaeis_oleifera	Elaeis_guineensis)))	(Phoenix_dactylifera	Nypa_fruticans)))	Reinhardtia_gracilis)	Pseudophoenix_vinifera)	Kingia_australis);
((Pseudophoenix_vinifera	(Nypa_fruticans	(Phoenix_dactylifera	((Calamus_caryotoides	(Sabal_domingensis	Chamaedorea_seifrizii))	((((Pelagodoxa_henryana	(Manicaria_saccifera	(((Kentiopsis_piersoniorum	Veitchia_spiralis)	Heterospathe_cagayanensis)	Dictyosperma_album)))	(Prestoea_acuminata	(Oenocarpus_minor	Oenocarpus_bataua)))	((Reinhardtia_gracilis	Reinhardtia_simplex)	(Roystonea_regia	Attalea_speciosa)))	((Bactris_major	(Elaeis_oleifera	Elaeis_guineensis))	((Orania_palindan	Serenoa_repens)	(Iriartea_deltoidea	Geonoma_undata))))))))	Kingia_australis);
((Pseudophoenix_vinifera	((((Orania_palindan	Serenoa_repens)	(Chamaedorea_seifrizii	(Iriartea_deltoidea	(Nypa_fruticans	(Geonoma_undata	(((Sabal_domingensis	Pelagodoxa_henryana)	(((Kentiopsis_piersoniorum	Veitchia_spiralis)	Heterospathe_cagayanensis)	Dictyosperma_album))	(Manicaria_saccifera	((Oenocarpus_minor	Oenocarpus_bataua)	Prestoea_acuminata))))))))	(((Calamus_caryotoides	(Reinhardtia_gracilis	Reinhardtia_simplex))	(Roystonea_regia	Attalea_speciosa))	Phoenix_dactylifera))	(Bactris_major	(Elaeis_oleifera	Elaeis_guineensis))))	Kingia_australis);
((Pseudophoenix_vinifera	(Orania_palindan	((Iriartea_deltoidea	(Geonoma_undata	(((((Kentiopsis_piersoniorum	Veitchia_spiralis)	Heterospathe_cagayanensis)	Dictyosperma_album)	(Manicaria_saccifera	((Oenocarpus_minor	Oenocarpus_bataua)	Prestoea_acuminata)))	(Sabal_domingensis	Pelagodoxa_henryana))))	((Calamus_caryotoides	(Serenoa_repens	Chamaedorea_seifrizii))	((Reinhardtia_gracilis	(Bactris_major	(Elaeis_oleifera	Elaeis_guineensis)))	((Roystonea_regia	Attalea_speciosa)	((Nypa_fruticans	Phoenix_dactylifera)	Reinhardtia_simplex)))))))	Kingia_australis);
(((Pseudophoenix_vinifera	((Orania_palindan	((Reinhardtia_simplex	(((Bactris_major	(Serenoa_repens	(Elaeis_oleifera	Elaeis_guineensis)))	Calamus_caryotoides)	(Roystonea_regia	Attalea_speciosa)))	(Iriartea_deltoidea	(Geonoma_undata	(((((Kentiopsis_piersoniorum	Veitchia_spiralis)	Heterospathe_cagayanensis)	Dictyosperma_album)	(Manicaria_saccifera	((Oenocarpus_minor	Oenocarpus_bataua)	Prestoea_acuminata)))	Pelagodoxa_henryana)))))	((Chamaedorea_seifrizii	Sabal_domingensis)	(Nypa_fruticans	Phoenix_dactylifera))))	Reinhardtia_gracilis)	Kingia_australis);
((Pseudophoenix_vinifera	((Orania_palindan	(((((Bactris_major	(Elaeis_oleifera	Elaeis_guineensis))	Phoenix_dactylifera)	((Reinhardtia_gracilis	Reinhardtia_simplex)	(Roystonea_regia	Attalea_speciosa)))	((Calamus_caryotoides	Sabal_domingensis)	Chamaedorea_seifrizii))	(Iriartea_deltoidea	(Geonoma_undata	((((Kentiopsis_piersoniorum	Veitchia_spiralis)	Heterospathe_cagayanensis)	Dictyosperma_album)	((Serenoa_repens	Manicaria_saccifera)	(Pelagodoxa_henryana	((Oenocarpus_minor	Oenocarpus_bataua)	Prestoea_acuminata))))))))	Nypa_fruticans))	Kingia_australis);
((Pseudophoenix_vinifera	(((Bactris_major	((Attalea_speciosa	(Elaeis_oleifera	Elaeis_guineensis))	((((Serenoa_repens	Orania_palindan)	(((Oenocarpus_minor	Oenocarpus_bataua)	Prestoea_acuminata)	(((Pelagodoxa_henryana	(((Kentiopsis_piersoniorum	Veitchia_spiralis)	Heterospathe_cagayanensis)	Dictyosperma_album))	Manicaria_saccifera)	Geonoma_undata)))	(Iriartea_deltoidea	((Sabal_domingensis	Chamaedorea_seifrizii)	Calamus_caryotoides)))	((Reinhardtia_gracilis	Reinhardtia_simplex)	Phoenix_dactylifera))))	Nypa_fruticans)	Roystonea_regia))	Kingia_australis);
((Pseudophoenix_vinifera	((Orania_palindan	((Iriartea_deltoidea	(Geonoma_undata	(((Kentiopsis_piersoniorum	(Veitchia_spiralis	Heterospathe_cagayanensis))	Dictyosperma_album)	(Manicaria_saccifera	((Sabal_domingensis	Pelagodoxa_henryana)	((Oenocarpus_minor	Oenocarpus_bataua)	Prestoea_acuminata))))))	((Bactris_major	(((Calamus_caryotoides	(Serenoa_repens	Reinhardtia_simplex))	Attalea_speciosa)	Roystonea_regia))	((Elaeis_oleifera	Elaeis_guineensis)	((Nypa_fruticans	Phoenix_dactylifera)	Chamaedorea_seifrizii)))))	Reinhardtia_gracilis))	Kingia_australis);
((Pseudophoenix_vinifera	(((((Oenocarpus_minor	Oenocarpus_bataua)	Prestoea_acuminata)	(Manicaria_saccifera	(((Heterospathe_cagayanensis	(Kentiopsis_piersoniorum	Veitchia_spiralis))	Dictyosperma_album)	(Sabal_domingensis	Pelagodoxa_henryana))))	(Iriartea_deltoidea	Geonoma_undata))	(((Serenoa_repens	Orania_palindan)	(Chamaedorea_seifrizii	Calamus_caryotoides))	((Bactris_major	((Reinhardtia_gracilis	Reinhardtia_simplex)	(Attalea_speciosa	Roystonea_regia)))	((Elaeis_oleifera	Elaeis_guineensis)	(Nypa_fruticans	Phoenix_dactylifera))))))	Kingia_australis);
((Pseudophoenix_vinifera	((Reinhardtia_gracilis	(Reinhardtia_simplex	((Attalea_speciosa	Roystonea_regia)	((((Elaeis_oleifera	Elaeis_guineensis)	Phoenix_dactylifera)	(((((Oenocarpus_minor	Oenocarpus_bataua)	Prestoea_acuminata)	((Geonoma_undata	Manicaria_saccifera)	(((Heterospathe_cagayanensis	(Kentiopsis_piersoniorum	Veitchia_spiralis))	Dictyosperma_album)	(Sabal_domingensis	Pelagodoxa_henryana))))	Iriartea_deltoidea)	((Serenoa_repens	Orania_palindan)	(Chamaedorea_seifrizii	Calamus_caryotoides))))	Bactris_major))))	Nypa_fruticans))	Kingia_australis);
((Pseudophoenix_vinifera	(((Bactris_major	(Elaeis_oleifera	Elaeis_guineensis))	(((Attalea_speciosa	((Reinhardtia_gracilis	Reinhardtia_simplex)	Phoenix_dactylifera))	(((((Pelagodoxa_henryana	(Manicaria_saccifera	((Heterospathe_cagayanensis	(Kentiopsis_piersoniorum	Veitchia_spiralis))	Dictyosperma_album)))	Prestoea_acuminata)	(Oenocarpus_minor	Oenocarpus_bataua))	((Serenoa_repens	Orania_palindan)	(Geonoma_undata	Iriartea_deltoidea)))	Chamaedorea_seifrizii))	(Calamus_caryotoides	(Sabal_domingensis	Roystonea_regia))))	Nypa_fruticans))	Kingia_australis);
((Pseudophoenix_vinifera	(Nypa_fruticans	(((Geonoma_undata	(Manicaria_saccifera	(((Kentiopsis_piersoniorum	(Veitchia_spiralis	Heterospathe_cagayanensis))	Dictyosperma_album)	((Sabal_domingensis	Pelagodoxa_henryana)	(Prestoea_acuminata	(Oenocarpus_minor	Oenocarpus_bataua))))))	((Chamaedorea_seifrizii	(Serenoa_repens	Iriartea_deltoidea))	((Elaeis_guineensis	Elaeis_oleifera)	((Phoenix_dactylifera	Bactris_major)	(((Calamus_caryotoides	Roystonea_regia)	Attalea_speciosa)	(Reinhardtia_simplex	Reinhardtia_gracilis))))))	Orania_palindan)))	Kingia_australis);
((Pseudophoenix_vinifera	((((Reinhardtia_simplex	Orania_palindan)	(((Phoenix_dactylifera	Nypa_fruticans)	Attalea_speciosa)	((Calamus_caryotoides	(Chamaedorea_seifrizii	Serenoa_repens))	Roystonea_regia)))	(Iriartea_deltoidea	(Geonoma_undata	((Prestoea_acuminata	(Oenocarpus_minor	Oenocarpus_bataua))	(Manicaria_saccifera	(((Kentiopsis_piersoniorum	(Veitchia_spiralis	Heterospathe_cagayanensis))	Dictyosperma_album)	(Sabal_domingensis	Pelagodoxa_henryana)))))))	((Reinhardtia_gracilis	Bactris_major)	(Elaeis_guineensis	Elaeis_oleifera))))	Kingia_australis);
((Pseudophoenix_vinifera	((((Serenoa_repens	Orania_palindan)	((Chamaedorea_seifrizii	Calamus_caryotoides)	((((Reinhardtia_simplex	(Roystonea_regia	Attalea_speciosa))	Reinhardtia_gracilis)	Phoenix_dactylifera)	(Bactris_major	(Elaeis_guineensis	Elaeis_oleifera)))))	((Geonoma_undata	((((Heterospathe_cagayanensis	((Sabal_domingensis	Kentiopsis_piersoniorum)	Veitchia_spiralis))	Dictyosperma_album)	Pelagodoxa_henryana)	((Prestoea_acuminata	(Oenocarpus_minor	Oenocarpus_bataua))	Manicaria_saccifera)))	Iriartea_deltoidea))	Nypa_fruticans))	Kingia_australis);
(((((Geonoma_undata	Iriartea_deltoidea)	((Nypa_fruticans	Phoenix_dactylifera)	(((((Prestoea_acuminata	(Oenocarpus_minor	Oenocarpus_bataua))	(Manicaria_saccifera	(((Heterospathe_cagayanensis	((Sabal_domingensis	Kentiopsis_piersoniorum)	Veitchia_spiralis))	Dictyosperma_album)	Pelagodoxa_henryana)))	(Roystonea_regia	Attalea_speciosa))	(Orania_palindan	(Reinhardtia_simplex	Serenoa_repens)))	((Chamaedorea_seifrizii	Calamus_caryotoides)	(Bactris_major	(Elaeis_guineensis	Elaeis_oleifera))))))	Pseudophoenix_vinifera)	Reinhardtia_gracilis)	Kingia_australis);
(((((((((Sabal_domingensis	Pelagodoxa_henryana)	((Manicaria_saccifera	(((Oenocarpus_minor	Oenocarpus_bataua)	Prestoea_acuminata)	((Geonoma_undata	Iriartea_deltoidea)	Orania_palindan)))	((((Serenoa_repens	Veitchia_spiralis)	Kentiopsis_piersoniorum)	Dictyosperma_album)	Heterospathe_cagayanensis)))	(Chamaedorea_seifrizii	Calamus_caryotoides))	(Bactris_major	(Elaeis_guineensis	Elaeis_oleifera)))	((Nypa_fruticans	Phoenix_dactylifera)	Attalea_speciosa))	(Reinhardtia_gracilis	Reinhardtia_simplex))	Roystonea_regia)	Pseudophoenix_vinifera)	Kingia_australis);
((((Nypa_fruticans	Phoenix_dactylifera)	((((((((((Veitchia_spiralis	Kentiopsis_piersoniorum)	Heterospathe_cagayanensis)	Dictyosperma_album)	Manicaria_saccifera)	Pelagodoxa_henryana)	((Oenocarpus_minor	Oenocarpus_bataua)	Prestoea_acuminata))	(Reinhardtia_gracilis	(Roystonea_regia	Attalea_speciosa)))	(Serenoa_repens	Reinhardtia_simplex))	((Iriartea_deltoidea	(Orania_palindan	Geonoma_undata))	((Calamus_caryotoides	Bactris_major)	(Elaeis_guineensis	Elaeis_oleifera))))	(Chamaedorea_seifrizii	Sabal_domingensis)))	Pseudophoenix_vinifera)	Kingia_australis);
(((Orania_palindan	((((((Roystonea_regia	Attalea_speciosa)	(Reinhardtia_gracilis	Reinhardtia_simplex))	((Phoenix_dactylifera	Nypa_fruticans)	(Calamus_caryotoides	(Chamaedorea_seifrizii	Sabal_domingensis))))	(Bactris_major	(Elaeis_guineensis	Elaeis_oleifera)))	(Iriartea_deltoidea	(((((Veitchia_spiralis	Kentiopsis_piersoniorum)	Heterospathe_cagayanensis)	Dictyosperma_album)	((Pelagodoxa_henryana	(Prestoea_acuminata	(Oenocarpus_minor	Oenocarpus_bataua)))	Manicaria_saccifera))	Geonoma_undata)))	Serenoa_repens))	Pseudophoenix_vinifera)	Kingia_australis);
(((Nypa_fruticans	((Chamaedorea_seifrizii	(Reinhardtia_simplex	(((((((Veitchia_spiralis	(Kentiopsis_piersoniorum	Heterospathe_cagayanensis))	Dictyosperma_album)	Manicaria_saccifera)	(Prestoea_acuminata	(Oenocarpus_minor	Oenocarpus_bataua)))	(Sabal_domingensis	Pelagodoxa_henryana))	((Calamus_caryotoides	Roystonea_regia)	Attalea_speciosa))	((Bactris_major	(Elaeis_guineensis	Elaeis_oleifera))	((Geonoma_undata	Iriartea_deltoidea)	(Orania_palindan	(Serenoa_repens	Reinhardtia_gracilis)))))))	Phoenix_dactylifera))	Pseudophoenix_vinifera)	Kingia_australis);
((((((Nypa_fruticans	Phoenix_dactylifera)	(Chamaedorea_seifrizii	((Pelagodoxa_henryana	(((Calamus_caryotoides	((Kentiopsis_piersoniorum	Heterospathe_cagayanensis)	Veitchia_spiralis))	Dictyosperma_album)	((Prestoea_acuminata	(Oenocarpus_minor	Oenocarpus_bataua))	Manicaria_saccifera)))	(((Bactris_major	(Elaeis_guineensis	Elaeis_oleifera))	(Orania_palindan	(Geonoma_undata	Iriartea_deltoidea)))	((Serenoa_repens	Reinhardtia_simplex)	(Roystonea_regia	Attalea_speciosa))))))	Sabal_domingensis)	Reinhardtia_gracilis)	Pseudophoenix_vinifera)	Kingia_australis);
((((((((Serenoa_repens	Orania_palindan)	((Geonoma_undata	Iriartea_deltoidea)	((Prestoea_acuminata	(Pelagodoxa_henryana	(Oenocarpus_minor	Oenocarpus_bataua)))	(Manicaria_saccifera	(Heterospathe_cagayanensis	((Kentiopsis_piersoniorum	Veitchia_spiralis)	Dictyosperma_album))))))	((Phoenix_dactylifera	(Sabal_domingensis	Chamaedorea_seifrizii))	(Elaeis_guineensis	Elaeis_oleifera)))	(((Calamus_caryotoides	Roystonea_regia)	Attalea_speciosa)	(Reinhardtia_simplex	Bactris_major)))	Nypa_fruticans)	Pseudophoenix_vinifera)	Reinhardtia_gracilis)	Kingia_australis);
((Pseudophoenix_vinifera	(Nypa_fruticans	(Orania_palindan	(((Iriartea_deltoidea	(((Sabal_domingensis	Pelagodoxa_henryana)	((Dictyosperma_album	(Veitchia_spiralis	(Heterospathe_cagayanensis	Kentiopsis_piersoniorum)))	(Manicaria_saccifera	(Prestoea_acuminata	(Oenocarpus_minor	Oenocarpus_bataua)))))	Geonoma_undata))	(((Bactris_major	(Elaeis_oleifera	Elaeis_guineensis))	Phoenix_dactylifera)	((Attalea_speciosa	Roystonea_regia)	(Reinhardtia_gracilis	Reinhardtia_simplex))))	((Serenoa_repens	Calamus_caryotoides)	Chamaedorea_seifrizii)))))	Kingia_australis);
((Pseudophoenix_vinifera	(Nypa_fruticans	(Phoenix_dactylifera	((Reinhardtia_gracilis	Reinhardtia_simplex)	(((((Calamus_caryotoides	Chamaedorea_seifrizii)	(Serenoa_repens	Orania_palindan))	(Iriartea_deltoidea	(((Sabal_domingensis	Pelagodoxa_henryana)	((Dictyosperma_album	(Heterospathe_cagayanensis	(Kentiopsis_piersoniorum	Veitchia_spiralis)))	(Manicaria_saccifera	(Prestoea_acuminata	(Oenocarpus_minor	Oenocarpus_bataua)))))	Geonoma_undata)))	(Bactris_major	(Elaeis_oleifera	Elaeis_guineensis)))	(Attalea_speciosa	Roystonea_regia))))))	Kingia_australis);
(((Pseudophoenix_vinifera	(Nypa_fruticans	((Phoenix_dactylifera	(Serenoa_repens	Reinhardtia_simplex))	((((Prestoea_acuminata	(Oenocarpus_minor	Oenocarpus_bataua))	((Pelagodoxa_henryana	(Dictyosperma_album	(Heterospathe_cagayanensis	((Sabal_domingensis	Kentiopsis_piersoniorum)	Veitchia_spiralis))))	Manicaria_saccifera))	(Attalea_speciosa	Roystonea_regia))	((Orania_palindan	(Geonoma_undata	Iriartea_deltoidea))	((Bactris_major	(Elaeis_oleifera	Elaeis_guineensis))	(Calamus_caryotoides	Chamaedorea_seifrizii)))))))	Reinhardtia_gracilis)	Kingia_australis);
((Pseudophoenix_vinifera	((Phoenix_dactylifera	Nypa_fruticans)	(((Reinhardtia_gracilis	Reinhardtia_simplex)	((Attalea_speciosa	(Calamus_caryotoides	Roystonea_regia))	((Bactris_major	(Serenoa_repens	Orania_palindan))	((Elaeis_oleifera	Elaeis_guineensis)	(((((Dictyosperma_album	((Veitchia_spiralis	Kentiopsis_piersoniorum)	Heterospathe_cagayanensis))	(Manicaria_saccifera	(Prestoea_acuminata	(Oenocarpus_minor	Oenocarpus_bataua))))	(Sabal_domingensis	Pelagodoxa_henryana))	Geonoma_undata)	Iriartea_deltoidea)))))	Chamaedorea_seifrizii)))	Kingia_australis);
((Pseudophoenix_vinifera	(Reinhardtia_gracilis	(Nypa_fruticans	(Phoenix_dactylifera	(Chamaedorea_seifrizii	((Bactris_major	((Attalea_speciosa	Roystonea_regia)	Reinhardtia_simplex))	((Elaeis_oleifera	Elaeis_guineensis)	(((((Dictyosperma_album	(Veitchia_spiralis	(Kentiopsis_piersoniorum	Heterospathe_cagayanensis)))	(Geonoma_undata	((Manicaria_saccifera	Prestoea_acuminata)	(Oenocarpus_minor	Oenocarpus_bataua))))	(Sabal_domingensis	Pelagodoxa_henryana))	Iriartea_deltoidea)	((Serenoa_repens	Orania_palindan)	Calamus_caryotoides)))))))))	Kingia_australis);
((Pseudophoenix_vinifera	(Reinhardtia_gracilis	((((Attalea_speciosa	Roystonea_regia)	Reinhardtia_simplex)	((Bactris_major	(Elaeis_oleifera	Elaeis_guineensis))	((((((Heterospathe_cagayanensis	(Veitchia_spiralis	Kentiopsis_piersoniorum))	((Sabal_domingensis	Pelagodoxa_henryana)	(((Oenocarpus_minor	Oenocarpus_bataua)	(Serenoa_repens	Prestoea_acuminata))	Manicaria_saccifera)))	Dictyosperma_album)	Geonoma_undata)	Iriartea_deltoidea)	(Orania_palindan	Calamus_caryotoides))))	((Nypa_fruticans	Phoenix_dactylifera)	Chamaedorea_seifrizii))))	Kingia_australis);
((Pseudophoenix_vinifera	((Phoenix_dactylifera	(((Attalea_speciosa	Roystonea_regia)	(Reinhardtia_gracilis	Reinhardtia_simplex))	((Bactris_major	(Elaeis_oleifera	Elaeis_guineensis))	(((Calamus_caryotoides	Chamaedorea_seifrizii)	((((((Oenocarpus_minor	Oenocarpus_bataua)	Prestoea_acuminata)	Manicaria_saccifera)	((Dictyosperma_album	(Heterospathe_cagayanensis	(Veitchia_spiralis	Kentiopsis_piersoniorum)))	(Sabal_domingensis	Pelagodoxa_henryana)))	Geonoma_undata)	Iriartea_deltoidea))	(Serenoa_repens	Orania_palindan)))))	Nypa_fruticans))	Kingia_australis);
((Pseudophoenix_vinifera	((Orania_palindan	((((Chamaedorea_seifrizii	Iriartea_deltoidea)	(((((Sabal_domingensis	Pelagodoxa_henryana)	((Oenocarpus_minor	Oenocarpus_bataua)	Prestoea_acuminata))	Manicaria_saccifera)	(Calamus_caryotoides	(Dictyosperma_album	(Heterospathe_cagayanensis	(Veitchia_spiralis	Kentiopsis_piersoniorum)))))	Geonoma_undata))	(((Elaeis_oleifera	Elaeis_guineensis)	((Attalea_speciosa	Roystonea_regia)	Reinhardtia_simplex))	(Reinhardtia_gracilis	(Bactris_major	Phoenix_dactylifera))))	Serenoa_repens))	Nypa_fruticans))	Kingia_australis);
((Pseudophoenix_vinifera	(Roystonea_regia	((((Reinhardtia_simplex	(Nypa_fruticans	Phoenix_dactylifera))	((((Sabal_domingensis	Pelagodoxa_henryana)	((Manicaria_saccifera	(Geonoma_undata	((Oenocarpus_minor	Oenocarpus_bataua)	(Serenoa_repens	Prestoea_acuminata))))	(Dictyosperma_album	(Heterospathe_cagayanensis	(Veitchia_spiralis	Kentiopsis_piersoniorum)))))	Iriartea_deltoidea)	((Chamaedorea_seifrizii	Calamus_caryotoides)	Orania_palindan)))	((Bactris_major	(Elaeis_oleifera	Elaeis_guineensis))	Reinhardtia_gracilis))	Attalea_speciosa)))	Kingia_australis);
((Pseudophoenix_vinifera	((Nypa_fruticans	Phoenix_dactylifera)	(Chamaedorea_seifrizii	((((Iriartea_deltoidea	(((Manicaria_saccifera	((Oenocarpus_minor	Oenocarpus_bataua)	Prestoea_acuminata))	((Dictyosperma_album	(Heterospathe_cagayanensis	(Veitchia_spiralis	(Sabal_domingensis	Kentiopsis_piersoniorum))))	Pelagodoxa_henryana))	Geonoma_undata))	Calamus_caryotoides)	(Serenoa_repens	Orania_palindan))	((Bactris_major	(Elaeis_oleifera	Elaeis_guineensis))	((Attalea_speciosa	Roystonea_regia)	(Reinhardtia_gracilis	Reinhardtia_simplex)))))))	Kingia_australis);
((Pseudophoenix_vinifera	((Nypa_fruticans	(((((Attalea_speciosa	Roystonea_regia)	Reinhardtia_simplex)	(Bactris_major	(Elaeis_oleifera	Elaeis_guineensis)))	(((Serenoa_repens	Orania_palindan)	(((Sabal_domingensis	Pelagodoxa_henryana)	(((Heterospathe_cagayanensis	(Veitchia_spiralis	Kentiopsis_piersoniorum))	Dictyosperma_album)	((Prestoea_acuminata	(Oenocarpus_bataua	Oenocarpus_minor))	Manicaria_saccifera)))	(Iriartea_deltoidea	Geonoma_undata)))	(Calamus_caryotoides	Chamaedorea_seifrizii)))	Phoenix_dactylifera))	Reinhardtia_gracilis))	Kingia_australis);
((Pseudophoenix_vinifera	(((Attalea_speciosa	Roystonea_regia)	((((Calamus_caryotoides	(Sabal_domingensis	Chamaedorea_seifrizii))	(Bactris_major	(Elaeis_oleifera	Elaeis_guineensis)))	((Iriartea_deltoidea	(((Prestoea_acuminata	(Pelagodoxa_henryana	(Oenocarpus_bataua	Oenocarpus_minor)))	(Manicaria_saccifera	((Heterospathe_cagayanensis	(Veitchia_spiralis	Kentiopsis_piersoniorum))	Dictyosperma_album)))	Geonoma_undata))	(Serenoa_repens	Orania_palindan)))	((Nypa_fruticans	Phoenix_dactylifera)	Reinhardtia_simplex)))	Reinhardtia_gracilis))	Kingia_australis);
((Pseudophoenix_vinifera	(((Calamus_caryotoides	Roystonea_regia)	((Nypa_fruticans	(Chamaedorea_seifrizii	Phoenix_dactylifera))	(((((Elaeis_oleifera	Elaeis_guineensis)	Bactris_major)	(Iriartea_deltoidea	(Geonoma_undata	(Serenoa_repens	Orania_palindan))))	Attalea_speciosa)	(((Prestoea_acuminata	(Oenocarpus_bataua	Oenocarpus_minor))	((((Heterospathe_cagayanensis	(Veitchia_spiralis	Kentiopsis_piersoniorum))	Dictyosperma_album)	(Sabal_domingensis	Pelagodoxa_henryana))	Manicaria_saccifera))	Reinhardtia_simplex))))	Reinhardtia_gracilis))	Kingia_australis);
((Pseudophoenix_vinifera	(((Nypa_fruticans	((Sabal_domingensis	Chamaedorea_seifrizii)	Phoenix_dactylifera))	((((Elaeis_oleifera	Elaeis_guineensis)	Bactris_major)	((Iriartea_deltoidea	((((Prestoea_acuminata	(Oenocarpus_bataua	Oenocarpus_minor))	((Calamus_caryotoides	((Serenoa_repens	(Heterospathe_cagayanensis	(Veitchia_spiralis	Kentiopsis_piersoniorum)))	Dictyosperma_album))	Manicaria_saccifera))	Pelagodoxa_henryana)	Geonoma_undata))	Orania_palindan))	((Roystonea_regia	Attalea_speciosa)	Reinhardtia_simplex)))	Reinhardtia_gracilis))	Kingia_australis);
((Pseudophoenix_vinifera	(((((((Elaeis_oleifera	Elaeis_guineensis)	Bactris_major)	((Iriartea_deltoidea	(((((Prestoea_acuminata	(Oenocarpus_bataua	Oenocarpus_minor))	Pelagodoxa_henryana)	(Calamus_caryotoides	((Heterospathe_cagayanensis	(Veitchia_spiralis	Kentiopsis_piersoniorum))	Dictyosperma_album)))	Manicaria_saccifera)	Geonoma_undata))	(Serenoa_repens	Orania_palindan)))	((Sabal_domingensis	Reinhardtia_gracilis)	((Roystonea_regia	Attalea_speciosa)	Reinhardtia_simplex)))	Chamaedorea_seifrizii)	Phoenix_dactylifera)	Nypa_fruticans))	Kingia_australis);
((Pseudophoenix_vinifera	(((Orania_palindan	((((Chamaedorea_seifrizii	(Elaeis_oleifera	Elaeis_guineensis))	Phoenix_dactylifera)	(((Prestoea_acuminata	(Oenocarpus_bataua	Oenocarpus_minor))	(Pelagodoxa_henryana	(((Heterospathe_cagayanensis	(Veitchia_spiralis	(Sabal_domingensis	Kentiopsis_piersoniorum)))	Dictyosperma_album)	(Manicaria_saccifera	Geonoma_undata))))	Iriartea_deltoidea))	(Bactris_major	((Attalea_speciosa	(Calamus_caryotoides	Roystonea_regia))	(Serenoa_repens	Reinhardtia_simplex)))))	Nypa_fruticans)	Reinhardtia_gracilis))	Kingia_australis);
((Pseudophoenix_vinifera	((((((Attalea_speciosa	Roystonea_regia)	Reinhardtia_simplex)	((Bactris_major	(Elaeis_oleifera	Elaeis_guineensis))	((Serenoa_repens	Orania_palindan)	((((Sabal_domingensis	Pelagodoxa_henryana)	(((Prestoea_acuminata	(Oenocarpus_bataua	Oenocarpus_minor))	((Heterospathe_cagayanensis	(Veitchia_spiralis	Kentiopsis_piersoniorum))	Dictyosperma_album))	Manicaria_saccifera))	Geonoma_undata)	Iriartea_deltoidea))))	((Calamus_caryotoides	Chamaedorea_seifrizii)	Phoenix_dactylifera))	Nypa_fruticans)	Reinhardtia_gracilis))	Kingia_australis);
((Pseudophoenix_vinifera	((((Phoenix_dactylifera	Nypa_fruticans)	(((Attalea_speciosa	Roystonea_regia)	Reinhardtia_simplex)	((Bactris_major	(Elaeis_oleifera	Elaeis_guineensis))	((Calamus_caryotoides	Iriartea_deltoidea)	((Serenoa_repens	Orania_palindan)	(((Prestoea_acuminata	(Oenocarpus_bataua	Oenocarpus_minor))	(((Sabal_domingensis	Pelagodoxa_henryana)	((Heterospathe_cagayanensis	(Veitchia_spiralis	Kentiopsis_piersoniorum))	Dictyosperma_album))	Manicaria_saccifera))	Geonoma_undata))))))	Chamaedorea_seifrizii)	Reinhardtia_gracilis))	Kingia_australis);
((Pseudophoenix_vinifera	((Nypa_fruticans	(((((Attalea_speciosa	Roystonea_regia)	Reinhardtia_simplex)	((Bactris_major	(Elaeis_oleifera	Elaeis_guineensis))	(((Calamus_caryotoides	Serenoa_repens)	Orania_palindan)	(Iriartea_deltoidea	(((((Heterospathe_cagayanensis	(Veitchia_spiralis	(Sabal_domingensis	Kentiopsis_piersoniorum)))	Dictyosperma_album)	Pelagodoxa_henryana)	(Manicaria_saccifera	(Prestoea_acuminata	(Oenocarpus_bataua	Oenocarpus_minor))))	Geonoma_undata)))))	Chamaedorea_seifrizii)	Phoenix_dactylifera))	Reinhardtia_gracilis))	Kingia_australis);
((Pseudophoenix_vinifera	(Nypa_fruticans	((Phoenix_dactylifera	(((Attalea_speciosa	Roystonea_regia)	(Reinhardtia_gracilis	Reinhardtia_simplex))	((Bactris_major	(Elaeis_oleifera	Elaeis_guineensis))	((Serenoa_repens	Orania_palindan)	(Iriartea_deltoidea	((((Sabal_domingensis	Pelagodoxa_henryana)	((Manicaria_saccifera	(Prestoea_acuminata	(Oenocarpus_bataua	Oenocarpus_minor)))	(Heterospathe_cagayanensis	(Veitchia_spiralis	Kentiopsis_piersoniorum))))	Dictyosperma_album)	Geonoma_undata))))))	(Calamus_caryotoides	Chamaedorea_seifrizii))))	Kingia_australis);
((((Iriartea_deltoidea	((((((Reinhardtia_gracilis	Sabal_domingensis)	Pelagodoxa_henryana)	(Manicaria_saccifera	(Dictyosperma_album	(Kentiopsis_piersoniorum	(Veitchia_spiralis	Heterospathe_cagayanensis)))))	(Prestoea_acuminata	(Oenocarpus_bataua	Oenocarpus_minor)))	(((Roystonea_regia	Attalea_speciosa)	Reinhardtia_simplex)	((((((Elaeis_oleifera	Elaeis_guineensis)	Nypa_fruticans)	(Calamus_caryotoides	Chamaedorea_seifrizii))	Phoenix_dactylifera)	Bactris_major)	Orania_palindan)))	Geonoma_undata))	Pseudophoenix_vinifera)	Serenoa_repens)	Kingia_australis);
(((Roystonea_regia	(((Bactris_major	((Reinhardtia_gracilis	Reinhardtia_simplex)	Attalea_speciosa))	((Calamus_caryotoides	Chamaedorea_seifrizii)	(Orania_palindan	(Iriartea_deltoidea	(((Serenoa_repens	Sabal_domingensis)	Pelagodoxa_henryana)	((Geonoma_undata	(Manicaria_saccifera	(Prestoea_acuminata	(Oenocarpus_bataua	Oenocarpus_minor))))	(Dictyosperma_album	((Veitchia_spiralis	Heterospathe_cagayanensis)	Kentiopsis_piersoniorum))))))))	((Elaeis_oleifera	Elaeis_guineensis)	(Phoenix_dactylifera	Nypa_fruticans))))	Pseudophoenix_vinifera)	Kingia_australis);
(((((Bactris_major	(Nypa_fruticans	((((Roystonea_regia	Attalea_speciosa)	((Geonoma_undata	(((Dictyosperma_album	((Veitchia_spiralis	Heterospathe_cagayanensis)	Kentiopsis_piersoniorum))	Manicaria_saccifera)	Pelagodoxa_henryana))	(Prestoea_acuminata	(Oenocarpus_bataua	Oenocarpus_minor))))	((Reinhardtia_simplex	(Serenoa_repens	Orania_palindan))	Iriartea_deltoidea))	(Phoenix_dactylifera	(Calamus_caryotoides	(Chamaedorea_seifrizii	Sabal_domingensis))))))	(Elaeis_oleifera	Elaeis_guineensis))	Reinhardtia_gracilis)	Pseudophoenix_vinifera)	Kingia_australis);
(((((((Roystonea_regia	Attalea_speciosa)	((((Dictyosperma_album	(Heterospathe_cagayanensis	(Kentiopsis_piersoniorum	Veitchia_spiralis)))	Manicaria_saccifera)	(Sabal_domingensis	Pelagodoxa_henryana))	(Prestoea_acuminata	(Oenocarpus_bataua	Oenocarpus_minor))))	((Reinhardtia_gracilis	Reinhardtia_simplex)	(((Calamus_caryotoides	(Geonoma_undata	Iriartea_deltoidea))	(Serenoa_repens	Orania_palindan))	((Elaeis_oleifera	Elaeis_guineensis)	Bactris_major))))	(Phoenix_dactylifera	Nypa_fruticans))	Chamaedorea_seifrizii)	Pseudophoenix_vinifera)	Kingia_australis);
((((((((Dictyosperma_album	(Heterospathe_cagayanensis	((Sabal_domingensis	Kentiopsis_piersoniorum)	Veitchia_spiralis)))	(Manicaria_saccifera	(Prestoea_acuminata	(Oenocarpus_bataua	Oenocarpus_minor))))	Pelagodoxa_henryana)	Geonoma_undata)	Iriartea_deltoidea)	((((((Nypa_fruticans	Roystonea_regia)	((Elaeis_oleifera	Elaeis_guineensis)	Bactris_major))	(Phoenix_dactylifera	Attalea_speciosa))	(Calamus_caryotoides	(Reinhardtia_gracilis	Reinhardtia_simplex)))	(Serenoa_repens	Orania_palindan))	Chamaedorea_seifrizii))	Pseudophoenix_vinifera)	Kingia_australis);
((((((((Calamus_caryotoides	Roystonea_regia)	(Geonoma_undata	Orania_palindan))	((Reinhardtia_gracilis	(Serenoa_repens	Reinhardtia_simplex))	(Attalea_speciosa	((((Dictyosperma_album	(Heterospathe_cagayanensis	(Kentiopsis_piersoniorum	Veitchia_spiralis)))	(Manicaria_saccifera	(Prestoea_acuminata	(Oenocarpus_bataua	Oenocarpus_minor))))	(Sabal_domingensis	Pelagodoxa_henryana))	Iriartea_deltoidea))))	(Bactris_major	(Elaeis_oleifera	Elaeis_guineensis)))	(Chamaedorea_seifrizii	Phoenix_dactylifera))	Nypa_fruticans)	Pseudophoenix_vinifera)	Kingia_australis);
((((((((Bactris_major	(Elaeis_oleifera	Elaeis_guineensis))	(((Calamus_caryotoides	Roystonea_regia)	(Geonoma_undata	Orania_palindan))	(((Prestoea_acuminata	(Oenocarpus_bataua	Oenocarpus_minor))	((Pelagodoxa_henryana	(Dictyosperma_album	(Heterospathe_cagayanensis	(Kentiopsis_piersoniorum	Veitchia_spiralis))))	Manicaria_saccifera))	(Serenoa_repens	Iriartea_deltoidea))))	(Attalea_speciosa	Reinhardtia_simplex))	(Sabal_domingensis	Chamaedorea_seifrizii))	(Phoenix_dactylifera	Nypa_fruticans))	Reinhardtia_gracilis)	Pseudophoenix_vinifera)	Kingia_australis);
((((Nypa_fruticans	((((((Calamus_caryotoides	Bactris_major)	Reinhardtia_simplex)	(Orania_palindan	((Geonoma_undata	(((Dictyosperma_album	(Heterospathe_cagayanensis	(Kentiopsis_piersoniorum	Veitchia_spiralis)))	Manicaria_saccifera)	(((Serenoa_repens	Prestoea_acuminata)	(Oenocarpus_bataua	Oenocarpus_minor))	Pelagodoxa_henryana)))	Iriartea_deltoidea)))	(Attalea_speciosa	(Elaeis_oleifera	Elaeis_guineensis)))	Roystonea_regia)	((Sabal_domingensis	Chamaedorea_seifrizii)	Phoenix_dactylifera)))	Reinhardtia_gracilis)	Pseudophoenix_vinifera)	Kingia_australis);
(((Nypa_fruticans	(((((Attalea_speciosa	Roystonea_regia)	(Reinhardtia_gracilis	Reinhardtia_simplex))	(Orania_palindan	((Geonoma_undata	((Manicaria_saccifera	((Serenoa_repens	Prestoea_acuminata)	(Oenocarpus_bataua	Oenocarpus_minor)))	((Sabal_domingensis	Pelagodoxa_henryana)	(Dictyosperma_album	(Heterospathe_cagayanensis	(Kentiopsis_piersoniorum	Veitchia_spiralis))))))	(Calamus_caryotoides	Iriartea_deltoidea))))	(Bactris_major	(Elaeis_oleifera	Elaeis_guineensis)))	(Chamaedorea_seifrizii	Phoenix_dactylifera)))	Pseudophoenix_vinifera)	Kingia_australis);
((((Nypa_fruticans	((((Attalea_speciosa	Roystonea_regia)	(Calamus_caryotoides	Reinhardtia_simplex))	((Orania_palindan	(Bactris_major	(Elaeis_oleifera	Elaeis_guineensis)))	((Geonoma_undata	(((((Serenoa_repens	Prestoea_acuminata)	(Oenocarpus_bataua	Oenocarpus_minor))	(Sabal_domingensis	Pelagodoxa_henryana))	(Dictyosperma_album	(Heterospathe_cagayanensis	(Kentiopsis_piersoniorum	Veitchia_spiralis))))	Manicaria_saccifera))	Iriartea_deltoidea)))	(Chamaedorea_seifrizii	Phoenix_dactylifera)))	Pseudophoenix_vinifera)	Reinhardtia_gracilis)	Kingia_australis);
((Pseudophoenix_vinifera	(((Chamaedorea_seifrizii	Phoenix_dactylifera)	(((Bactris_major	((Calamus_caryotoides	(Reinhardtia_gracilis	Reinhardtia_simplex))	(Roystonea_regia	Attalea_speciosa)))	((Iriartea_deltoidea	(Geonoma_undata	((Sabal_domingensis	Pelagodoxa_henryana)	((Dictyosperma_album	(Heterospathe_cagayanensis	(Kentiopsis_piersoniorum	Veitchia_spiralis)))	((Prestoea_acuminata	(Oenocarpus_minor	Oenocarpus_bataua))	Manicaria_saccifera)))))	(Orania_palindan	Serenoa_repens)))	(Elaeis_oleifera	Elaeis_guineensis)))	Nypa_fruticans))	Kingia_australis);
(((Pseudophoenix_vinifera	(((((Iriartea_deltoidea	((((Sabal_domingensis	Pelagodoxa_henryana)	(Dictyosperma_album	(Heterospathe_cagayanensis	(Kentiopsis_piersoniorum	Veitchia_spiralis))))	(Geonoma_undata	Manicaria_saccifera))	(Prestoea_acuminata	(Oenocarpus_minor	Oenocarpus_bataua))))	((((Calamus_caryotoides	Bactris_major)	(Elaeis_oleifera	Elaeis_guineensis))	Orania_palindan)	((Serenoa_repens	Reinhardtia_simplex)	(Roystonea_regia	Attalea_speciosa))))	Nypa_fruticans)	Phoenix_dactylifera)	Chamaedorea_seifrizii))	Reinhardtia_gracilis)	Kingia_australis);
(((Pseudophoenix_vinifera	(((((Orania_palindan	((Iriartea_deltoidea	(((((Prestoea_acuminata	(Oenocarpus_minor	Oenocarpus_bataua))	((Serenoa_repens	Sabal_domingensis)	Pelagodoxa_henryana))	(Dictyosperma_album	(Heterospathe_cagayanensis	(Kentiopsis_piersoniorum	Veitchia_spiralis))))	Manicaria_saccifera)	Geonoma_undata))	(Bactris_major	(Elaeis_oleifera	Elaeis_guineensis))))	((Calamus_caryotoides	Reinhardtia_simplex)	(Roystonea_regia	Attalea_speciosa)))	Phoenix_dactylifera)	Chamaedorea_seifrizii)	Nypa_fruticans))	Reinhardtia_gracilis)	Kingia_australis);
((Pseudophoenix_vinifera	((Orania_palindan	(((((Prestoea_acuminata	(Oenocarpus_minor	Oenocarpus_bataua))	(((Sabal_domingensis	Pelagodoxa_henryana)	(Calamus_caryotoides	(Dictyosperma_album	(Heterospathe_cagayanensis	(Kentiopsis_piersoniorum	Veitchia_spiralis)))))	Manicaria_saccifera))	Geonoma_undata)	(((Bactris_major	((Reinhardtia_gracilis	Reinhardtia_simplex)	(Roystonea_regia	Attalea_speciosa)))	((Elaeis_oleifera	Elaeis_guineensis)	(Chamaedorea_seifrizii	Phoenix_dactylifera)))	Iriartea_deltoidea))	Serenoa_repens))	Nypa_fruticans))	Kingia_australis);
((Pseudophoenix_vinifera	((Phoenix_dactylifera	((((((Prestoea_acuminata	(Oenocarpus_minor	Oenocarpus_bataua))	(((Dictyosperma_album	(Heterospathe_cagayanensis	(Kentiopsis_piersoniorum	Veitchia_spiralis)))	(Sabal_domingensis	Pelagodoxa_henryana))	Manicaria_saccifera))	(Geonoma_undata	Iriartea_deltoidea))	((Chamaedorea_seifrizii	Calamus_caryotoides)	(Serenoa_repens	Orania_palindan)))	(Elaeis_oleifera	Elaeis_guineensis))	(Bactris_major	((Reinhardtia_gracilis	Reinhardtia_simplex)	(Roystonea_regia	Attalea_speciosa)))))	Nypa_fruticans))	Kingia_australis);
((Pseudophoenix_vinifera	(Orania_palindan	((((Roystonea_regia	Reinhardtia_simplex)	((Bactris_major	(Reinhardtia_gracilis	(Phoenix_dactylifera	Nypa_fruticans)))	(Attalea_speciosa	(Elaeis_oleifera	Elaeis_guineensis))))	((((Dictyosperma_album	(Heterospathe_cagayanensis	(Kentiopsis_piersoniorum	Veitchia_spiralis)))	((Serenoa_repens	Sabal_domingensis)	Pelagodoxa_henryana))	(Geonoma_undata	(Manicaria_saccifera	(Prestoea_acuminata	(Oenocarpus_minor	Oenocarpus_bataua)))))	Iriartea_deltoidea))	(Chamaedorea_seifrizii	Calamus_caryotoides))))	Kingia_australis);
((Pseudophoenix_vinifera	(Nypa_fruticans	((((Elaeis_oleifera	Elaeis_guineensis)	((((Geonoma_undata	((Dictyosperma_album	(Heterospathe_cagayanensis	(Kentiopsis_piersoniorum	Veitchia_spiralis)))	(((Serenoa_repens	Sabal_domingensis)	Pelagodoxa_henryana)	(Manicaria_saccifera	(Prestoea_acuminata	(Oenocarpus_minor	Oenocarpus_bataua))))))	Iriartea_deltoidea)	Orania_palindan)	Bactris_major))	((Attalea_speciosa	Roystonea_regia)	(Calamus_caryotoides	(Reinhardtia_gracilis	Reinhardtia_simplex))))	(Chamaedorea_seifrizii	Phoenix_dactylifera))))	Kingia_australis);
((Pseudophoenix_vinifera	(Nypa_fruticans	(Orania_palindan	(((((Elaeis_oleifera	Elaeis_guineensis)	(Bactris_major	Phoenix_dactylifera))	((Attalea_speciosa	Roystonea_regia)	(Reinhardtia_gracilis	Reinhardtia_simplex)))	((Serenoa_repens	Calamus_caryotoides)	Chamaedorea_seifrizii))	((Geonoma_undata	((Sabal_domingensis	Pelagodoxa_henryana)	((Manicaria_saccifera	(Prestoea_acuminata	(Oenocarpus_minor	Oenocarpus_bataua)))	(Dictyosperma_album	(Heterospathe_cagayanensis	(Kentiopsis_piersoniorum	Veitchia_spiralis))))))	Iriartea_deltoidea)))))	Kingia_australis);
((Pseudophoenix_vinifera	((Nypa_fruticans	(Orania_palindan	(((Reinhardtia_simplex	(((Sabal_domingensis	Pelagodoxa_henryana)	((Manicaria_saccifera	(Prestoea_acuminata	(Oenocarpus_minor	Oenocarpus_bataua)))	(Dictyosperma_album	(Heterospathe_cagayanensis	(Kentiopsis_piersoniorum	Veitchia_spiralis)))))	(Iriartea_deltoidea	Geonoma_undata)))	((Roystonea_regia	(Calamus_caryotoides	(Serenoa_repens	Chamaedorea_seifrizii)))	(Attalea_speciosa	(Elaeis_oleifera	Elaeis_guineensis))))	(Bactris_major	Phoenix_dactylifera))))	Reinhardtia_gracilis))	Kingia_australis);
((Pseudophoenix_vinifera	((Nypa_fruticans	(Orania_palindan	(((Roystonea_regia	Attalea_speciosa)	(Bactris_major	(Serenoa_repens	Reinhardtia_simplex)))	((((Prestoea_acuminata	(Oenocarpus_minor	Oenocarpus_bataua))	((Calamus_caryotoides	(Dictyosperma_album	(Heterospathe_cagayanensis	(Kentiopsis_piersoniorum	Veitchia_spiralis))))	((Sabal_domingensis	Pelagodoxa_henryana)	Manicaria_saccifera)))	(Iriartea_deltoidea	Geonoma_undata))	((Elaeis_oleifera	Elaeis_guineensis)	(Phoenix_dactylifera	Chamaedorea_seifrizii))))))	Reinhardtia_gracilis))	Kingia_australis);
((Pseudophoenix_vinifera	(((Phoenix_dactylifera	Nypa_fruticans)	(((((((((Pelagodoxa_henryana	(Prestoea_acuminata	(Oenocarpus_bataua	Oenocarpus_minor)))	Manicaria_saccifera)	((Heterospathe_cagayanensis	(Kentiopsis_piersoniorum	Veitchia_spiralis))	Dictyosperma_album))	Geonoma_undata)	Iriartea_deltoidea)	(Serenoa_repens	Orania_palindan))	(Reinhardtia_simplex	(Attalea_speciosa	(Calamus_caryotoides	Roystonea_regia))))	((Elaeis_oleifera	Elaeis_guineensis)	Bactris_major))	(Sabal_domingensis	Chamaedorea_seifrizii)))	Reinhardtia_gracilis))	Kingia_australis);
((((((Pelagodoxa_henryana	((Manicaria_saccifera	(Prestoea_acuminata	(Oenocarpus_bataua	Oenocarpus_minor)))	((Heterospathe_cagayanensis	(Kentiopsis_piersoniorum	Veitchia_spiralis))	Dictyosperma_album)))	(Geonoma_undata	Iriartea_deltoidea))	((Orania_palindan	(((Serenoa_repens	Reinhardtia_simplex)	(Attalea_speciosa	Roystonea_regia))	(Calamus_caryotoides	Bactris_major)))	((((Sabal_domingensis	Chamaedorea_seifrizii)	Phoenix_dactylifera)	Nypa_fruticans)	(Elaeis_oleifera	Elaeis_guineensis))))	Pseudophoenix_vinifera)	Reinhardtia_gracilis)	Kingia_australis);
(((((((Nypa_fruticans	Phoenix_dactylifera)	Chamaedorea_seifrizii)	((((Prestoea_acuminata	(Oenocarpus_bataua	Oenocarpus_minor))	((Geonoma_undata	Manicaria_saccifera)	(((Heterospathe_cagayanensis	(Kentiopsis_piersoniorum	Veitchia_spiralis))	Dictyosperma_album)	(Sabal_domingensis	Pelagodoxa_henryana))))	Iriartea_deltoidea)	((Bactris_major	(Elaeis_oleifera	Elaeis_guineensis))	(Attalea_speciosa	((Calamus_caryotoides	Roystonea_regia)	(Serenoa_repens	Reinhardtia_simplex))))))	Orania_palindan)	Pseudophoenix_vinifera)	Reinhardtia_gracilis)	Kingia_australis);
((((((((((Bactris_major	(Elaeis_oleifera	Elaeis_guineensis))	(Reinhardtia_simplex	(Attalea_speciosa	Roystonea_regia)))	Phoenix_dactylifera)	(((Calamus_caryotoides	(Chamaedorea_seifrizii	Sabal_domingensis))	Serenoa_repens)	Iriartea_deltoidea))	((Prestoea_acuminata	(Oenocarpus_bataua	Oenocarpus_minor))	((Geonoma_undata	Manicaria_saccifera)	(((Heterospathe_cagayanensis	(Kentiopsis_piersoniorum	Veitchia_spiralis))	Dictyosperma_album)	Pelagodoxa_henryana))))	Nypa_fruticans)	Orania_palindan)	Pseudophoenix_vinifera)	Reinhardtia_gracilis)	Kingia_australis);
((((((((Reinhardtia_gracilis	((Serenoa_repens	Reinhardtia_simplex)	(Attalea_speciosa	Roystonea_regia)))	(Bactris_major	(Elaeis_oleifera	Elaeis_guineensis)))	(Nypa_fruticans	Phoenix_dactylifera))	(Calamus_caryotoides	(Chamaedorea_seifrizii	Sabal_domingensis)))	(((((Prestoea_acuminata	(Oenocarpus_bataua	Oenocarpus_minor))	Manicaria_saccifera)	((Heterospathe_cagayanensis	(Kentiopsis_piersoniorum	Veitchia_spiralis))	Dictyosperma_album))	Pelagodoxa_henryana)	(Iriartea_deltoidea	Geonoma_undata)))	Orania_palindan)	Pseudophoenix_vinifera)	Kingia_australis);
((((Nypa_fruticans	((Sabal_domingensis	Chamaedorea_seifrizii)	Phoenix_dactylifera))	((Elaeis_oleifera	Elaeis_guineensis)	(((Iriartea_deltoidea	(Geonoma_undata	((Manicaria_saccifera	((Heterospathe_cagayanensis	(Kentiopsis_piersoniorum	Veitchia_spiralis))	Dictyosperma_album))	((Prestoea_acuminata	(Oenocarpus_bataua	Oenocarpus_minor))	Pelagodoxa_henryana))))	Orania_palindan)	(Calamus_caryotoides	(Bactris_major	((Reinhardtia_gracilis	(Serenoa_repens	Reinhardtia_simplex))	(Attalea_speciosa	Roystonea_regia)))))))	Pseudophoenix_vinifera)	Kingia_australis);
((((((Geonoma_undata	((Sabal_domingensis	Pelagodoxa_henryana)	((((Veitchia_spiralis	Kentiopsis_piersoniorum)	Heterospathe_cagayanensis)	Dictyosperma_album)	(Manicaria_saccifera	(Prestoea_acuminata	(Oenocarpus_bataua	Oenocarpus_minor))))))	Iriartea_deltoidea)	(((Bactris_major	((Calamus_caryotoides	Reinhardtia_simplex)	(Attalea_speciosa	Roystonea_regia)))	(Serenoa_repens	Orania_palindan))	((Nypa_fruticans	Phoenix_dactylifera)	(Chamaedorea_seifrizii	(Elaeis_oleifera	Elaeis_guineensis)))))	Reinhardtia_gracilis)	Pseudophoenix_vinifera)	Kingia_australis);
(((((((((Geonoma_undata	((Sabal_domingensis	Pelagodoxa_henryana)	((((Veitchia_spiralis	Kentiopsis_piersoniorum)	Heterospathe_cagayanensis)	Dictyosperma_album)	Manicaria_saccifera)))	(Prestoea_acuminata	(Oenocarpus_bataua	Oenocarpus_minor)))	Iriartea_deltoidea)	(Elaeis_oleifera	Elaeis_guineensis))	((Bactris_major	((Reinhardtia_gracilis	(Serenoa_repens	Reinhardtia_simplex))	(Attalea_speciosa	(Calamus_caryotoides	Roystonea_regia))))	Orania_palindan))	(Phoenix_dactylifera	Chamaedorea_seifrizii))	Nypa_fruticans)	Pseudophoenix_vinifera)	Kingia_australis);
((((Bactris_major	(Elaeis_oleifera	Elaeis_guineensis))	((((Chamaedorea_seifrizii	(Serenoa_repens	Orania_palindan))	((((Manicaria_saccifera	Geonoma_undata)	((Sabal_domingensis	Pelagodoxa_henryana)	(((Veitchia_spiralis	Kentiopsis_piersoniorum)	Dictyosperma_album)	Heterospathe_cagayanensis)))	(Prestoea_acuminata	(Oenocarpus_bataua	Oenocarpus_minor)))	Iriartea_deltoidea))	(Attalea_speciosa	((Reinhardtia_gracilis	Reinhardtia_simplex)	(Nypa_fruticans	(Calamus_caryotoides	Roystonea_regia)))))	Phoenix_dactylifera))	Pseudophoenix_vinifera)	Kingia_australis);
((((((Reinhardtia_simplex	(Attalea_speciosa	Roystonea_regia))	((Phoenix_dactylifera	(Chamaedorea_seifrizii	((Calamus_caryotoides	((Manicaria_saccifera	(Dictyosperma_album	(Heterospathe_cagayanensis	(Veitchia_spiralis	Kentiopsis_piersoniorum))))	(Sabal_domingensis	Pelagodoxa_henryana)))	(Prestoea_acuminata	(Oenocarpus_bataua	Oenocarpus_minor)))))	((((Serenoa_repens	Orania_palindan)	Geonoma_undata)	Iriartea_deltoidea)	(Bactris_major	(Elaeis_oleifera	Elaeis_guineensis)))))	Nypa_fruticans)	Reinhardtia_gracilis)	Pseudophoenix_vinifera)	Kingia_australis);
(((((((Nypa_fruticans	Phoenix_dactylifera)	((Roystonea_regia	Attalea_speciosa)	Reinhardtia_simplex))	(((Iriartea_deltoidea	(Serenoa_repens	Orania_palindan))	(Calamus_caryotoides	(Sabal_domingensis	Chamaedorea_seifrizii)))	(((Dictyosperma_album	(Kentiopsis_piersoniorum	(Veitchia_spiralis	Heterospathe_cagayanensis)))	(Geonoma_undata	(Manicaria_saccifera	((Oenocarpus_bataua	Oenocarpus_minor)	Prestoea_acuminata))))	Pelagodoxa_henryana)))	((Elaeis_guineensis	Elaeis_oleifera)	Bactris_major))	Pseudophoenix_vinifera)	Reinhardtia_gracilis)	Kingia_australis);
(((((Serenoa_repens	((((((Dictyosperma_album	(Kentiopsis_piersoniorum	(Veitchia_spiralis	Heterospathe_cagayanensis)))	(Prestoea_acuminata	Manicaria_saccifera))	((Sabal_domingensis	Pelagodoxa_henryana)	(Oenocarpus_bataua	Oenocarpus_minor)))	(Iriartea_deltoidea	Geonoma_undata))	(Calamus_caryotoides	Chamaedorea_seifrizii))	((((Elaeis_guineensis	Elaeis_oleifera)	Bactris_major)	(Reinhardtia_simplex	(Nypa_fruticans	Phoenix_dactylifera)))	(Roystonea_regia	Attalea_speciosa))))	Orania_palindan)	Pseudophoenix_vinifera)	Reinhardtia_gracilis)	Kingia_australis);
(((((Nypa_fruticans	Orania_palindan)	((((Roystonea_regia	Attalea_speciosa)	((((Kentiopsis_piersoniorum	(Dictyosperma_album	Heterospathe_cagayanensis))	Veitchia_spiralis)	(((Oenocarpus_bataua	Oenocarpus_minor)	Prestoea_acuminata)	Manicaria_saccifera))	(Sabal_domingensis	Pelagodoxa_henryana)))	((Iriartea_deltoidea	Geonoma_undata)	(((Elaeis_guineensis	Elaeis_oleifera)	Bactris_major)	(Calamus_caryotoides	Chamaedorea_seifrizii))))	((Serenoa_repens	Reinhardtia_simplex)	Phoenix_dactylifera)))	Pseudophoenix_vinifera)	Reinhardtia_gracilis)	Kingia_australis);
(((((Chamaedorea_seifrizii	((((Iriartea_deltoidea	Geonoma_undata)	(((Oenocarpus_bataua	Oenocarpus_minor)	Prestoea_acuminata)	(((Sabal_domingensis	Pelagodoxa_henryana)	Manicaria_saccifera)	(((Veitchia_spiralis	Kentiopsis_piersoniorum)	Heterospathe_cagayanensis)	Dictyosperma_album))))	(((Elaeis_guineensis	Elaeis_oleifera)	Orania_palindan)	((Calamus_caryotoides	Reinhardtia_simplex)	((Serenoa_repens	Bactris_major)	(Roystonea_regia	Attalea_speciosa)))))	Phoenix_dactylifera))	Nypa_fruticans)	Pseudophoenix_vinifera)	Reinhardtia_gracilis)	Kingia_australis);
(((Serenoa_repens	(((((((Bactris_major	(Elaeis_guineensis	Elaeis_oleifera))	Orania_palindan)	(Iriartea_deltoidea	(((Manicaria_saccifera	((Oenocarpus_bataua	Oenocarpus_minor)	Prestoea_acuminata))	(Pelagodoxa_henryana	(((Veitchia_spiralis	Kentiopsis_piersoniorum)	Heterospathe_cagayanensis)	Dictyosperma_album)))	Geonoma_undata)))	((Attalea_speciosa	(Roystonea_regia	(Reinhardtia_gracilis	Calamus_caryotoides)))	Reinhardtia_simplex))	(Sabal_domingensis	Chamaedorea_seifrizii))	Phoenix_dactylifera)	Nypa_fruticans))	Pseudophoenix_vinifera)	Kingia_australis);
((((((((Serenoa_repens	Orania_palindan)	((((Oenocarpus_bataua	Oenocarpus_minor)	Prestoea_acuminata)	((((Veitchia_spiralis	Kentiopsis_piersoniorum)	Heterospathe_cagayanensis)	Dictyosperma_album)	(Manicaria_saccifera	Pelagodoxa_henryana)))	(Geonoma_undata	Iriartea_deltoidea)))	(Phoenix_dactylifera	((Calamus_caryotoides	(Sabal_domingensis	Chamaedorea_seifrizii))	(Bactris_major	(Elaeis_guineensis	Elaeis_oleifera)))))	(Reinhardtia_simplex	(Attalea_speciosa	Roystonea_regia)))	Nypa_fruticans)	Reinhardtia_gracilis)	Pseudophoenix_vinifera)	Kingia_australis);
(((((((((Serenoa_repens	Orania_palindan)	(((Sabal_domingensis	Pelagodoxa_henryana)	((((Veitchia_spiralis	Kentiopsis_piersoniorum)	Heterospathe_cagayanensis)	Dictyosperma_album)	(((Oenocarpus_bataua	Oenocarpus_minor)	Prestoea_acuminata)	Manicaria_saccifera)))	(Geonoma_undata	Iriartea_deltoidea)))	(Reinhardtia_simplex	(Attalea_speciosa	Roystonea_regia)))	((Chamaedorea_seifrizii	Calamus_caryotoides)	(Bactris_major	(Elaeis_guineensis	Elaeis_oleifera))))	Phoenix_dactylifera)	Nypa_fruticans)	Reinhardtia_gracilis)	Pseudophoenix_vinifera)	Kingia_australis);
((((Phoenix_dactylifera	Nypa_fruticans)	((Orania_palindan	(Serenoa_repens	Reinhardtia_gracilis))	((((Attalea_speciosa	Roystonea_regia)	((Geonoma_undata	((((Veitchia_spiralis	(Sabal_domingensis	Kentiopsis_piersoniorum))	Heterospathe_cagayanensis)	Dictyosperma_album)	(Pelagodoxa_henryana	Manicaria_saccifera)))	((Oenocarpus_bataua	Oenocarpus_minor)	Prestoea_acuminata)))	(Reinhardtia_simplex	Iriartea_deltoidea))	((Chamaedorea_seifrizii	Calamus_caryotoides)	(Bactris_major	(Elaeis_guineensis	Elaeis_oleifera))))))	Pseudophoenix_vinifera)	Kingia_australis);
(((Reinhardtia_gracilis	((Phoenix_dactylifera	Nypa_fruticans)	((Bactris_major	(Elaeis_guineensis	Elaeis_oleifera))	((((Iriartea_deltoidea	(Geonoma_undata	((Sabal_domingensis	Pelagodoxa_henryana)	((((Oenocarpus_bataua	Oenocarpus_minor)	(Serenoa_repens	Prestoea_acuminata))	Manicaria_saccifera)	(((Veitchia_spiralis	Kentiopsis_piersoniorum)	Heterospathe_cagayanensis)	Dictyosperma_album)))))	Orania_palindan)	(Chamaedorea_seifrizii	Calamus_caryotoides))	(Reinhardtia_simplex	(Attalea_speciosa	Roystonea_regia))))))	Pseudophoenix_vinifera)	Kingia_australis);
((((Orania_palindan	((((Chamaedorea_seifrizii	Calamus_caryotoides)	((Elaeis_guineensis	Elaeis_oleifera)	Phoenix_dactylifera))	(Bactris_major	((Reinhardtia_gracilis	Reinhardtia_simplex)	(Attalea_speciosa	Roystonea_regia))))	(Iriartea_deltoidea	(((Sabal_domingensis	Pelagodoxa_henryana)	((Geonoma_undata	Manicaria_saccifera)	(((Veitchia_spiralis	Kentiopsis_piersoniorum)	Heterospathe_cagayanensis)	Dictyosperma_album)))	((Oenocarpus_bataua	Oenocarpus_minor)	(Serenoa_repens	Prestoea_acuminata))))))	Nypa_fruticans)	Pseudophoenix_vinifera)	Kingia_australis);
((Pseudophoenix_vinifera	((Iriartea_deltoidea	((Pelagodoxa_henryana	((Heterospathe_cagayanensis	(Veitchia_spiralis	Kentiopsis_piersoniorum))	Dictyosperma_album))	((Geonoma_undata	((Oenocarpus_bataua	Oenocarpus_minor)	Prestoea_acuminata))	Manicaria_saccifera)))	((((Roystonea_regia	Attalea_speciosa)	(Reinhardtia_gracilis	(Serenoa_repens	Reinhardtia_simplex)))	((Nypa_fruticans	Phoenix_dactylifera)	((Bactris_major	(Elaeis_oleifera	Elaeis_guineensis))	(Calamus_caryotoides	(Sabal_domingensis	Chamaedorea_seifrizii)))))	Orania_palindan)))	Kingia_australis);
((Pseudophoenix_vinifera	(((Iriartea_deltoidea	(Geonoma_undata	((Manicaria_saccifera	((Heterospathe_cagayanensis	(Veitchia_spiralis	Kentiopsis_piersoniorum))	Dictyosperma_album))	(Pelagodoxa_henryana	((Oenocarpus_bataua	Oenocarpus_minor)	Prestoea_acuminata)))))	(((((Calamus_caryotoides	Roystonea_regia)	Attalea_speciosa)	(Reinhardtia_gracilis	Reinhardtia_simplex))	((Bactris_major	(Elaeis_oleifera	Elaeis_guineensis))	Phoenix_dactylifera))	((Sabal_domingensis	Chamaedorea_seifrizii)	(Serenoa_repens	Orania_palindan))))	Nypa_fruticans))	Kingia_australis);
((Pseudophoenix_vinifera	(((Iriartea_deltoidea	(Geonoma_undata	(((((Oenocarpus_bataua	Oenocarpus_minor)	Prestoea_acuminata)	Manicaria_saccifera)	((Heterospathe_cagayanensis	(Veitchia_spiralis	Kentiopsis_piersoniorum))	Dictyosperma_album))	(Sabal_domingensis	Pelagodoxa_henryana))))	(((Chamaedorea_seifrizii	Serenoa_repens)	Orania_palindan)	((((Calamus_caryotoides	Bactris_major)	(Elaeis_oleifera	Elaeis_guineensis))	((Roystonea_regia	Attalea_speciosa)	(Reinhardtia_gracilis	Reinhardtia_simplex)))	Phoenix_dactylifera)))	Nypa_fruticans))	Kingia_australis);
((Pseudophoenix_vinifera	((((((Roystonea_regia	Attalea_speciosa)	(Serenoa_repens	Reinhardtia_simplex))	((Orania_palindan	((Calamus_caryotoides	Bactris_major)	(Elaeis_oleifera	Elaeis_guineensis)))	(Iriartea_deltoidea	(Geonoma_undata	(((Oenocarpus_bataua	Oenocarpus_minor)	Prestoea_acuminata)	(Manicaria_saccifera	((((Veitchia_spiralis	Kentiopsis_piersoniorum)	Heterospathe_cagayanensis)	Dictyosperma_album)	(Sabal_domingensis	Pelagodoxa_henryana))))))))	(Phoenix_dactylifera	Chamaedorea_seifrizii))	Nypa_fruticans)	Reinhardtia_gracilis))	Kingia_australis);
((Pseudophoenix_vinifera	(((((Roystonea_regia	Attalea_speciosa)	Reinhardtia_simplex)	(Reinhardtia_gracilis	((Bactris_major	(Elaeis_oleifera	Elaeis_guineensis))	((Serenoa_repens	Orania_palindan)	(Calamus_caryotoides	(((Sabal_domingensis	Pelagodoxa_henryana)	((((Oenocarpus_bataua	Oenocarpus_minor)	Prestoea_acuminata)	Manicaria_saccifera)	(((Veitchia_spiralis	Kentiopsis_piersoniorum)	Heterospathe_cagayanensis)	Dictyosperma_album)))	(Iriartea_deltoidea	Geonoma_undata)))))))	(Phoenix_dactylifera	Chamaedorea_seifrizii))	Nypa_fruticans))	Kingia_australis);
(((((Orania_palindan	(((Bactris_major	((Roystonea_regia	Attalea_speciosa)	((Serenoa_repens	(Sabal_domingensis	Calamus_caryotoides))	Reinhardtia_simplex)))	((((Oenocarpus_bataua	Oenocarpus_minor)	Prestoea_acuminata)	(((Manicaria_saccifera	Pelagodoxa_henryana)	Geonoma_undata)	(((Veitchia_spiralis	Kentiopsis_piersoniorum)	Heterospathe_cagayanensis)	Dictyosperma_album)))	Iriartea_deltoidea))	((Elaeis_oleifera	Elaeis_guineensis)	(Phoenix_dactylifera	Chamaedorea_seifrizii))))	Nypa_fruticans)	Pseudophoenix_vinifera)	Reinhardtia_gracilis)	Kingia_australis);
((((Orania_palindan	((((((((Manicaria_saccifera	((Oenocarpus_bataua	Oenocarpus_minor)	Prestoea_acuminata))	(((Kentiopsis_piersoniorum	Veitchia_spiralis)	Heterospathe_cagayanensis)	Dictyosperma_album))	Serenoa_repens)	(Sabal_domingensis	Pelagodoxa_henryana))	Geonoma_undata)	Iriartea_deltoidea)	((Elaeis_oleifera	Elaeis_guineensis)	(Phoenix_dactylifera	Chamaedorea_seifrizii)))	((((Calamus_caryotoides	Roystonea_regia)	(Reinhardtia_gracilis	Reinhardtia_simplex))	Attalea_speciosa)	Bactris_major)))	Nypa_fruticans)	Pseudophoenix_vinifera)	Kingia_australis);
((((((((Elaeis_oleifera	Elaeis_guineensis)	Orania_palindan)	(Geonoma_undata	Iriartea_deltoidea))	(((Reinhardtia_gracilis	(Serenoa_repens	Reinhardtia_simplex))	(Attalea_speciosa	Roystonea_regia))	Bactris_major))	(((Manicaria_saccifera	((Oenocarpus_bataua	Oenocarpus_minor)	Prestoea_acuminata))	(((Kentiopsis_piersoniorum	Veitchia_spiralis)	Heterospathe_cagayanensis)	Dictyosperma_album))	(Sabal_domingensis	Pelagodoxa_henryana)))	((Nypa_fruticans	Phoenix_dactylifera)	(Calamus_caryotoides	Chamaedorea_seifrizii)))	Pseudophoenix_vinifera)	Kingia_australis);
((((((((Geonoma_undata	(Serenoa_repens	Orania_palindan))	(((Calamus_caryotoides	Bactris_major)	(Elaeis_oleifera	Elaeis_guineensis))	Iriartea_deltoidea))	(Attalea_speciosa	(Roystonea_regia	Reinhardtia_simplex)))	(((Manicaria_saccifera	((Oenocarpus_bataua	Oenocarpus_minor)	Prestoea_acuminata))	(((Kentiopsis_piersoniorum	Veitchia_spiralis)	Heterospathe_cagayanensis)	Dictyosperma_album))	(Sabal_domingensis	Pelagodoxa_henryana)))	((Nypa_fruticans	Phoenix_dactylifera)	Chamaedorea_seifrizii))	Pseudophoenix_vinifera)	Reinhardtia_gracilis)	Kingia_australis);
((((((((Bactris_major	(Elaeis_oleifera	Elaeis_guineensis))	((Geonoma_undata	Iriartea_deltoidea)	Orania_palindan))	((Calamus_caryotoides	(Reinhardtia_gracilis	(Serenoa_repens	Reinhardtia_simplex)))	((Attalea_speciosa	Roystonea_regia)	(((Oenocarpus_bataua	Oenocarpus_minor)	Prestoea_acuminata)	((Sabal_domingensis	Pelagodoxa_henryana)	(Manicaria_saccifera	(((Kentiopsis_piersoniorum	Veitchia_spiralis)	Heterospathe_cagayanensis)	Dictyosperma_album)))))))	Chamaedorea_seifrizii)	Phoenix_dactylifera)	Nypa_fruticans)	Pseudophoenix_vinifera)	Kingia_australis);
(((((Calamus_caryotoides	Chamaedorea_seifrizii)	(((Elaeis_oleifera	Elaeis_guineensis)	Bactris_major)	(((Roystonea_regia	Attalea_speciosa)	Reinhardtia_simplex)	((Nypa_fruticans	Phoenix_dactylifera)	Reinhardtia_gracilis))))	((((Oenocarpus_bataua	Oenocarpus_minor)	(Geonoma_undata	((Manicaria_saccifera	Prestoea_acuminata)	(Orania_palindan	Serenoa_repens))))	Iriartea_deltoidea)	((Sabal_domingensis	Pelagodoxa_henryana)	(Dictyosperma_album	(Heterospathe_cagayanensis	(Veitchia_spiralis	Kentiopsis_piersoniorum))))))	Pseudophoenix_vinifera)	Kingia_australis);
((((Nypa_fruticans	(((((Iriartea_deltoidea	((Elaeis_oleifera	Elaeis_guineensis)	Bactris_major))	(Phoenix_dactylifera	Chamaedorea_seifrizii))	(((Calamus_caryotoides	Roystonea_regia)	Attalea_speciosa)	((Prestoea_acuminata	(Oenocarpus_bataua	Oenocarpus_minor))	(((Pelagodoxa_henryana	(Dictyosperma_album	(((Sabal_domingensis	Kentiopsis_piersoniorum)	Veitchia_spiralis)	Heterospathe_cagayanensis)))	Manicaria_saccifera)	Geonoma_undata))))	(Serenoa_repens	Reinhardtia_simplex))	Orania_palindan))	Pseudophoenix_vinifera)	Reinhardtia_gracilis)	Kingia_australis);
((((Nypa_fruticans	(Phoenix_dactylifera	(((((Iriartea_deltoidea	(Elaeis_oleifera	Elaeis_guineensis))	(Geonoma_undata	Orania_palindan))	((Roystonea_regia	Attalea_speciosa)	((Serenoa_repens	Reinhardtia_simplex)	(Calamus_caryotoides	Bactris_major))))	((Prestoea_acuminata	(Oenocarpus_bataua	Oenocarpus_minor))	((Manicaria_saccifera	(Dictyosperma_album	((Kentiopsis_piersoniorum	Veitchia_spiralis)	Heterospathe_cagayanensis)))	(Sabal_domingensis	Pelagodoxa_henryana))))	Chamaedorea_seifrizii)))	Pseudophoenix_vinifera)	Reinhardtia_gracilis)	Kingia_australis);
((((Nypa_fruticans	(Phoenix_dactylifera	((((Calamus_caryotoides	(Sabal_domingensis	Chamaedorea_seifrizii))	(((Serenoa_repens	Prestoea_acuminata)	(Oenocarpus_bataua	Oenocarpus_minor))	((Manicaria_saccifera	(Dictyosperma_album	((Kentiopsis_piersoniorum	Veitchia_spiralis)	Heterospathe_cagayanensis)))	Pelagodoxa_henryana)))	((Iriartea_deltoidea	(Bactris_major	(Elaeis_oleifera	Elaeis_guineensis)))	(Geonoma_undata	Orania_palindan)))	((Roystonea_regia	Attalea_speciosa)	Reinhardtia_simplex))))	Pseudophoenix_vinifera)	Reinhardtia_gracilis)	Kingia_australis);
((((Serenoa_repens	Orania_palindan)	((Chamaedorea_seifrizii	((Bactris_major	(Elaeis_oleifera	Elaeis_guineensis))	((Attalea_speciosa	((Reinhardtia_gracilis	Reinhardtia_simplex)	(Calamus_caryotoides	Roystonea_regia)))	(Nypa_fruticans	Phoenix_dactylifera))))	(Sabal_domingensis	(Iriartea_deltoidea	((Prestoea_acuminata	(Oenocarpus_bataua	Oenocarpus_minor))	((Dictyosperma_album	((Kentiopsis_piersoniorum	Veitchia_spiralis)	Heterospathe_cagayanensis))	(Manicaria_saccifera	(Geonoma_undata	Pelagodoxa_henryana))))))))	Pseudophoenix_vinifera)	Kingia_australis);
((((Serenoa_repens	Orania_palindan)	(((Bactris_major	(Elaeis_oleifera	Elaeis_guineensis))	(((Attalea_speciosa	(Reinhardtia_simplex	(Calamus_caryotoides	Roystonea_regia)))	Reinhardtia_gracilis)	(Nypa_fruticans	Phoenix_dactylifera)))	((Sabal_domingensis	Chamaedorea_seifrizii)	((Geonoma_undata	Iriartea_deltoidea)	(((Prestoea_acuminata	(Oenocarpus_bataua	Oenocarpus_minor))	Pelagodoxa_henryana)	((Dictyosperma_album	((Kentiopsis_piersoniorum	Veitchia_spiralis)	Heterospathe_cagayanensis))	Manicaria_saccifera))))))	Pseudophoenix_vinifera)	Kingia_australis);
(((((((Bactris_major	(Elaeis_oleifera	Elaeis_guineensis))	((Reinhardtia_gracilis	Reinhardtia_simplex)	(Roystonea_regia	Attalea_speciosa)))	(Nypa_fruticans	Phoenix_dactylifera))	(Chamaedorea_seifrizii	Calamus_caryotoides))	(Serenoa_repens	(((Orania_palindan	Geonoma_undata)	Iriartea_deltoidea)	((Prestoea_acuminata	(Oenocarpus_bataua	Oenocarpus_minor))	(Manicaria_saccifera	(Pelagodoxa_henryana	(Heterospathe_cagayanensis	((Veitchia_spiralis	(Sabal_domingensis	Kentiopsis_piersoniorum))	Dictyosperma_album))))))))	Pseudophoenix_vinifera)	Kingia_australis);
((((Bactris_major	(Elaeis_oleifera	Elaeis_guineensis))	(((Chamaedorea_seifrizii	Calamus_caryotoides)	((Iriartea_deltoidea	(Geonoma_undata	((Manicaria_saccifera	Prestoea_acuminata)	(((Oenocarpus_bataua	Oenocarpus_minor)	(Sabal_domingensis	Pelagodoxa_henryana))	((Heterospathe_cagayanensis	(Veitchia_spiralis	Kentiopsis_piersoniorum))	Dictyosperma_album)))))	(Serenoa_repens	Orania_palindan)))	((Roystonea_regia	Attalea_speciosa)	((Reinhardtia_gracilis	Reinhardtia_simplex)	(Nypa_fruticans	Phoenix_dactylifera)))))	Pseudophoenix_vinifera)	Kingia_australis);
(((Nypa_fruticans	((((Reinhardtia_gracilis	(((Iriartea_deltoidea	(Geonoma_undata	((((Heterospathe_cagayanensis	(Veitchia_spiralis	Kentiopsis_piersoniorum))	Dictyosperma_album)	(((Serenoa_repens	Prestoea_acuminata)	(Oenocarpus_bataua	Oenocarpus_minor))	Manicaria_saccifera))	(Sabal_domingensis	Pelagodoxa_henryana))))	(Bactris_major	(Elaeis_oleifera	Elaeis_guineensis)))	Orania_palindan))	(((Calamus_caryotoides	Roystonea_regia)	Attalea_speciosa)	Reinhardtia_simplex))	Chamaedorea_seifrizii)	Phoenix_dactylifera))	Pseudophoenix_vinifera)	Kingia_australis);
(((Nypa_fruticans	((((Roystonea_regia	Attalea_speciosa)	((Reinhardtia_gracilis	Reinhardtia_simplex)	(((Serenoa_repens	Orania_palindan)	((Iriartea_deltoidea	(Geonoma_undata	((((Heterospathe_cagayanensis	(Veitchia_spiralis	Kentiopsis_piersoniorum))	Dictyosperma_album)	((Prestoea_acuminata	(Oenocarpus_bataua	Oenocarpus_minor))	Manicaria_saccifera))	(Sabal_domingensis	Pelagodoxa_henryana))))	Calamus_caryotoides))	(Bactris_major	(Elaeis_oleifera	Elaeis_guineensis)))))	Chamaedorea_seifrizii)	Phoenix_dactylifera))	Pseudophoenix_vinifera)	Kingia_australis);
(((Pseudophoenix_vinifera	(Nypa_fruticans	(((((Calamus_caryotoides	Bactris_major)	(Elaeis_oleifera	Elaeis_guineensis))	((Attalea_speciosa	Roystonea_regia)	(Serenoa_repens	Reinhardtia_simplex)))	((((Sabal_domingensis	Pelagodoxa_henryana)	((Manicaria_saccifera	(Prestoea_acuminata	(Oenocarpus_minor	Oenocarpus_bataua)))	(((Kentiopsis_piersoniorum	Heterospathe_cagayanensis)	Veitchia_spiralis)	Dictyosperma_album)))	(Geonoma_undata	Iriartea_deltoidea))	Orania_palindan))	(Phoenix_dactylifera	Chamaedorea_seifrizii))))	Reinhardtia_gracilis)	Kingia_australis);
(((Pseudophoenix_vinifera	((Nypa_fruticans	((((Attalea_speciosa	Roystonea_regia)	(Calamus_caryotoides	Reinhardtia_simplex))	((((Bactris_major	(Elaeis_oleifera	Elaeis_guineensis))	Iriartea_deltoidea)	(Geonoma_undata	Orania_palindan))	(Pelagodoxa_henryana	((Manicaria_saccifera	((Serenoa_repens	Prestoea_acuminata)	(Oenocarpus_minor	Oenocarpus_bataua)))	((Heterospathe_cagayanensis	(Veitchia_spiralis	Kentiopsis_piersoniorum))	Dictyosperma_album)))))	(Phoenix_dactylifera	Chamaedorea_seifrizii)))	Sabal_domingensis))	Reinhardtia_gracilis)	Kingia_australis);
(((Pseudophoenix_vinifera	((((((Sabal_domingensis	Elaeis_oleifera)	Elaeis_guineensis)	(Phoenix_dactylifera	Chamaedorea_seifrizii))	(Bactris_major	((Attalea_speciosa	(Calamus_caryotoides	Roystonea_regia))	Reinhardtia_simplex)))	((((Serenoa_repens	Prestoea_acuminata)	(Oenocarpus_minor	Oenocarpus_bataua))	(((((Heterospathe_cagayanensis	(Veitchia_spiralis	Kentiopsis_piersoniorum))	Dictyosperma_album)	Pelagodoxa_henryana)	Nypa_fruticans)	(Manicaria_saccifera	Geonoma_undata)))	Iriartea_deltoidea))	Orania_palindan))	Reinhardtia_gracilis)	Kingia_australis);
((Pseudophoenix_vinifera	((Chamaedorea_seifrizii	(Phoenix_dactylifera	Nypa_fruticans))	(((Orania_palindan	Calamus_caryotoides)	((((Prestoea_acuminata	Serenoa_repens)	(Oenocarpus_minor	Oenocarpus_bataua))	(((Heterospathe_cagayanensis	(Veitchia_spiralis	Kentiopsis_piersoniorum))	Dictyosperma_album)	(Manicaria_saccifera	(Sabal_domingensis	Pelagodoxa_henryana))))	(Geonoma_undata	Iriartea_deltoidea)))	((Bactris_major	(Elaeis_oleifera	Elaeis_guineensis))	((Attalea_speciosa	Roystonea_regia)	(Reinhardtia_gracilis	Reinhardtia_simplex))))))	Kingia_australis);
((Pseudophoenix_vinifera	(((Phoenix_dactylifera	Nypa_fruticans)	(((((Bactris_major	Calamus_caryotoides)	(Elaeis_oleifera	Elaeis_guineensis))	(Iriartea_deltoidea	((Serenoa_repens	Orania_palindan)	Geonoma_undata)))	(((((Manicaria_saccifera	(Prestoea_acuminata	(Oenocarpus_minor	Oenocarpus_bataua)))	((Heterospathe_cagayanensis	(Veitchia_spiralis	(Sabal_domingensis	Kentiopsis_piersoniorum)))	Dictyosperma_album))	Pelagodoxa_henryana)	(Attalea_speciosa	Roystonea_regia))	Reinhardtia_simplex))	Chamaedorea_seifrizii))	Reinhardtia_gracilis))	Kingia_australis);
((Pseudophoenix_vinifera	(((Phoenix_dactylifera	Nypa_fruticans)	(((Bactris_major	(Elaeis_oleifera	Elaeis_guineensis))	(((Serenoa_repens	Orania_palindan)	(Iriartea_deltoidea	((((Manicaria_saccifera	(Prestoea_acuminata	(Oenocarpus_minor	Oenocarpus_bataua)))	((Heterospathe_cagayanensis	(Veitchia_spiralis	Kentiopsis_piersoniorum))	Dictyosperma_album))	Pelagodoxa_henryana)	Geonoma_undata)))	((Sabal_domingensis	Chamaedorea_seifrizii)	Calamus_caryotoides)))	((Attalea_speciosa	Roystonea_regia)	Reinhardtia_simplex)))	Reinhardtia_gracilis))	Kingia_australis);
((Pseudophoenix_vinifera	((((((Calamus_caryotoides	Bactris_major)	(Elaeis_oleifera	Elaeis_guineensis))	((Serenoa_repens	Reinhardtia_simplex)	((Geonoma_undata	Iriartea_deltoidea)	((Attalea_speciosa	Roystonea_regia)	((Prestoea_acuminata	(Oenocarpus_minor	Oenocarpus_bataua))	(Pelagodoxa_henryana	(((Heterospathe_cagayanensis	(Veitchia_spiralis	(Sabal_domingensis	Kentiopsis_piersoniorum)))	Dictyosperma_album)	Manicaria_saccifera)))))))	(Chamaedorea_seifrizii	(Phoenix_dactylifera	Nypa_fruticans)))	Orania_palindan)	Reinhardtia_gracilis))	Kingia_australis);
((Pseudophoenix_vinifera	(((((Orania_palindan	Geonoma_undata)	Iriartea_deltoidea)	((Manicaria_saccifera	((Sabal_domingensis	Pelagodoxa_henryana)	(Prestoea_acuminata	(Oenocarpus_minor	Oenocarpus_bataua))))	(Calamus_caryotoides	((Heterospathe_cagayanensis	(Veitchia_spiralis	Kentiopsis_piersoniorum))	(Serenoa_repens	Dictyosperma_album)))))	((Bactris_major	((Attalea_speciosa	Roystonea_regia)	(Reinhardtia_gracilis	Reinhardtia_simplex)))	(Phoenix_dactylifera	((Elaeis_oleifera	Elaeis_guineensis)	Chamaedorea_seifrizii))))	Nypa_fruticans))	Kingia_australis);
((Pseudophoenix_vinifera	(((((Bactris_major	((Attalea_speciosa	Roystonea_regia)	(Reinhardtia_gracilis	Reinhardtia_simplex)))	(Phoenix_dactylifera	(Elaeis_oleifera	Elaeis_guineensis)))	((Calamus_caryotoides	Chamaedorea_seifrizii)	((Geonoma_undata	Iriartea_deltoidea)	(((Heterospathe_cagayanensis	(Veitchia_spiralis	Kentiopsis_piersoniorum))	Dictyosperma_album)	(Manicaria_saccifera	(((Serenoa_repens	Sabal_domingensis)	Pelagodoxa_henryana)	(Prestoea_acuminata	(Oenocarpus_minor	Oenocarpus_bataua))))))))	Orania_palindan)	Nypa_fruticans))	Kingia_australis);
((Pseudophoenix_vinifera	((((Phoenix_dactylifera	(Calamus_caryotoides	(Sabal_domingensis	Chamaedorea_seifrizii)))	(((Attalea_speciosa	Roystonea_regia)	(Serenoa_repens	Reinhardtia_simplex))	((((Bactris_major	(Elaeis_oleifera	Elaeis_guineensis))	Geonoma_undata)	Iriartea_deltoidea)	(Reinhardtia_gracilis	((((Heterospathe_cagayanensis	(Veitchia_spiralis	Kentiopsis_piersoniorum))	Dictyosperma_album)	((Prestoea_acuminata	(Oenocarpus_minor	Oenocarpus_bataua))	Manicaria_saccifera))	Pelagodoxa_henryana)))))	Orania_palindan)	Nypa_fruticans))	Kingia_australis);
((Reinhardtia_gracilis	((Orania_palindan	(((((Dictyosperma_album	(Heterospathe_cagayanensis	(Veitchia_spiralis	Kentiopsis_piersoniorum)))	((((Oenocarpus_minor	Oenocarpus_bataua)	Prestoea_acuminata)	Manicaria_saccifera)	(Sabal_domingensis	Pelagodoxa_henryana)))	(Nypa_fruticans	(Geonoma_undata	Iriartea_deltoidea)))	(Reinhardtia_simplex	((Serenoa_repens	Roystonea_regia)	(Attalea_speciosa	Phoenix_dactylifera))))	(((Elaeis_guineensis	Elaeis_oleifera)	(Calamus_caryotoides	Bactris_major))	Chamaedorea_seifrizii)))	Pseudophoenix_vinifera))	Kingia_australis);
(((((Serenoa_repens	Orania_palindan)	((((((Elaeis_guineensis	Elaeis_oleifera)	Bactris_major)	(Calamus_caryotoides	(Sabal_domingensis	Chamaedorea_seifrizii)))	(Reinhardtia_simplex	Roystonea_regia))	(Iriartea_deltoidea	(Attalea_speciosa	(Nypa_fruticans	Phoenix_dactylifera))))	(Geonoma_undata	((((Heterospathe_cagayanensis	(Veitchia_spiralis	Kentiopsis_piersoniorum))	Dictyosperma_album)	(((Oenocarpus_minor	Oenocarpus_bataua)	Prestoea_acuminata)	Manicaria_saccifera))	Pelagodoxa_henryana))))	Reinhardtia_gracilis)	Pseudophoenix_vinifera)	Kingia_australis);
((Reinhardtia_gracilis	((((((Attalea_speciosa	(Nypa_fruticans	Phoenix_dactylifera))	(Iriartea_deltoidea	(Geonoma_undata	((((Heterospathe_cagayanensis	(Veitchia_spiralis	Kentiopsis_piersoniorum))	Dictyosperma_album)	(((Oenocarpus_minor	Oenocarpus_bataua)	Prestoea_acuminata)	Manicaria_saccifera))	(Sabal_domingensis	Pelagodoxa_henryana)))))	(Orania_palindan	(Reinhardtia_simplex	Serenoa_repens)))	(((Elaeis_guineensis	Elaeis_oleifera)	Bactris_major)	(Calamus_caryotoides	Chamaedorea_seifrizii)))	Roystonea_regia)	Pseudophoenix_vinifera))	Kingia_australis);
(((Reinhardtia_gracilis	((((Attalea_speciosa	(Nypa_fruticans	Phoenix_dactylifera))	(((((Chamaedorea_seifrizii	(Calamus_caryotoides	(Serenoa_repens	Sabal_domingensis)))	((((((Heterospathe_cagayanensis	(Veitchia_spiralis	Kentiopsis_piersoniorum))	Dictyosperma_album)	(((Oenocarpus_minor	Oenocarpus_bataua)	Prestoea_acuminata)	Manicaria_saccifera))	Pelagodoxa_henryana)	Geonoma_undata)	Iriartea_deltoidea))	Orania_palindan)	(Elaeis_guineensis	Elaeis_oleifera))	Bactris_major))	Reinhardtia_simplex)	Roystonea_regia))	Pseudophoenix_vinifera)	Kingia_australis);
(((Reinhardtia_gracilis	((Nypa_fruticans	Phoenix_dactylifera)	((((Bactris_major	(Elaeis_guineensis	Elaeis_oleifera))	((Attalea_speciosa	Roystonea_regia)	((Serenoa_repens	Reinhardtia_simplex)	Orania_palindan)))	(((((Heterospathe_cagayanensis	(Veitchia_spiralis	Kentiopsis_piersoniorum))	Dictyosperma_album)	(((Oenocarpus_minor	Oenocarpus_bataua)	Prestoea_acuminata)	Manicaria_saccifera))	Pelagodoxa_henryana)	(Geonoma_undata	Iriartea_deltoidea)))	((Sabal_domingensis	Chamaedorea_seifrizii)	Calamus_caryotoides))))	Pseudophoenix_vinifera)	Kingia_australis);
((((Iriartea_deltoidea	(((((Veitchia_spiralis	Kentiopsis_piersoniorum)	Dictyosperma_album)	Heterospathe_cagayanensis)	((((Oenocarpus_minor	Oenocarpus_bataua)	Prestoea_acuminata)	Pelagodoxa_henryana)	Manicaria_saccifera))	Geonoma_undata))	((Sabal_domingensis	Chamaedorea_seifrizii)	(((Bactris_major	(Elaeis_guineensis	Elaeis_oleifera))	((Phoenix_dactylifera	(Reinhardtia_gracilis	Reinhardtia_simplex))	Attalea_speciosa))	((Nypa_fruticans	(Calamus_caryotoides	Roystonea_regia))	(Serenoa_repens	Orania_palindan)))))	Pseudophoenix_vinifera)	Kingia_australis);
(((((Iriartea_deltoidea	(((((Oenocarpus_minor	Oenocarpus_bataua)	Prestoea_acuminata)	Pelagodoxa_henryana)	(Manicaria_saccifera	((Heterospathe_cagayanensis	(Kentiopsis_piersoniorum	Veitchia_spiralis))	Dictyosperma_album)))	Geonoma_undata))	(((Sabal_domingensis	Chamaedorea_seifrizii)	Calamus_caryotoides)	((((Reinhardtia_gracilis	Reinhardtia_simplex)	(Attalea_speciosa	Roystonea_regia))	(Nypa_fruticans	Phoenix_dactylifera))	(Bactris_major	(Elaeis_guineensis	Elaeis_oleifera)))))	(Serenoa_repens	Orania_palindan))	Pseudophoenix_vinifera)	Kingia_australis);
(((((((((Reinhardtia_gracilis	Calamus_caryotoides)	(Serenoa_repens	Reinhardtia_simplex))	(Attalea_speciosa	Roystonea_regia))	(((Iriartea_deltoidea	((((((Oenocarpus_minor	Oenocarpus_bataua)	Prestoea_acuminata)	Pelagodoxa_henryana)	Manicaria_saccifera)	((Heterospathe_cagayanensis	(Kentiopsis_piersoniorum	Veitchia_spiralis))	Dictyosperma_album))	Geonoma_undata))	Orania_palindan)	(Bactris_major	(Elaeis_guineensis	Elaeis_oleifera))))	(Sabal_domingensis	Chamaedorea_seifrizii))	Phoenix_dactylifera)	Nypa_fruticans)	Pseudophoenix_vinifera)	Kingia_australis);
((((((((Reinhardtia_gracilis	Reinhardtia_simplex)	(((((Oenocarpus_minor	Oenocarpus_bataua)	Prestoea_acuminata)	Manicaria_saccifera)	(((Sabal_domingensis	Calamus_caryotoides)	(((Kentiopsis_piersoniorum	Veitchia_spiralis)	Dictyosperma_album)	Heterospathe_cagayanensis))	Pelagodoxa_henryana))	(Attalea_speciosa	Roystonea_regia)))	((Iriartea_deltoidea	(Geonoma_undata	(Serenoa_repens	Orania_palindan)))	(Bactris_major	(Elaeis_guineensis	Elaeis_oleifera))))	Chamaedorea_seifrizii)	Phoenix_dactylifera)	Nypa_fruticans)	Pseudophoenix_vinifera)	Kingia_australis);
(((((((Serenoa_repens	((((((Calamus_caryotoides	((Veitchia_spiralis	(Sabal_domingensis	Kentiopsis_piersoniorum))	Heterospathe_cagayanensis))	Dictyosperma_album)	((Oenocarpus_minor	Oenocarpus_bataua)	Prestoea_acuminata))	Manicaria_saccifera)	Pelagodoxa_henryana)	(Geonoma_undata	Iriartea_deltoidea)))	(Chamaedorea_seifrizii	Orania_palindan))	(((Attalea_speciosa	Roystonea_regia)	(Reinhardtia_gracilis	Reinhardtia_simplex))	(Bactris_major	(Elaeis_guineensis	Elaeis_oleifera))))	Phoenix_dactylifera)	Nypa_fruticans)	Pseudophoenix_vinifera)	Kingia_australis);
((Pseudophoenix_vinifera	((((((Prestoea_acuminata	(Oenocarpus_bataua	Oenocarpus_minor))	Manicaria_saccifera)	((Veitchia_spiralis	(Dictyosperma_album	Kentiopsis_piersoniorum))	Heterospathe_cagayanensis))	Pelagodoxa_henryana)	((((Elaeis_guineensis	Elaeis_oleifera)	Bactris_major)	(((Nypa_fruticans	Phoenix_dactylifera)	(Reinhardtia_gracilis	Reinhardtia_simplex))	(Roystonea_regia	Attalea_speciosa)))	(Iriartea_deltoidea	(Geonoma_undata	(Serenoa_repens	Orania_palindan)))))	(Calamus_caryotoides	(Sabal_domingensis	Chamaedorea_seifrizii))))	Kingia_australis);
((Pseudophoenix_vinifera	(Reinhardtia_gracilis	(((((Elaeis_guineensis	Elaeis_oleifera)	Attalea_speciosa)	(Bactris_major	(((Nypa_fruticans	Orania_palindan)	(Calamus_caryotoides	(Sabal_domingensis	Chamaedorea_seifrizii)))	(((Geonoma_undata	(((Serenoa_repens	Pelagodoxa_henryana)	Manicaria_saccifera)	(((Veitchia_spiralis	Kentiopsis_piersoniorum)	Heterospathe_cagayanensis)	Dictyosperma_album)))	(Prestoea_acuminata	(Oenocarpus_bataua	Oenocarpus_minor)))	Iriartea_deltoidea))))	(Phoenix_dactylifera	Reinhardtia_simplex))	Roystonea_regia)))	Kingia_australis);
((Pseudophoenix_vinifera	((((((((Elaeis_guineensis	Elaeis_oleifera)	Phoenix_dactylifera)	Reinhardtia_gracilis)	((Reinhardtia_simplex	(Roystonea_regia	Attalea_speciosa))	Bactris_major))	(Calamus_caryotoides	(Sabal_domingensis	Chamaedorea_seifrizii)))	((Geonoma_undata	Iriartea_deltoidea)	(Serenoa_repens	((((((Veitchia_spiralis	Kentiopsis_piersoniorum)	Heterospathe_cagayanensis)	Dictyosperma_album)	Manicaria_saccifera)	Pelagodoxa_henryana)	(Prestoea_acuminata	(Oenocarpus_bataua	Oenocarpus_minor))))))	Orania_palindan)	Nypa_fruticans))	Kingia_australis);
((Pseudophoenix_vinifera	(((Geonoma_undata	Iriartea_deltoidea)	((((((Veitchia_spiralis	Kentiopsis_piersoniorum)	Heterospathe_cagayanensis)	Dictyosperma_album)	Manicaria_saccifera)	Pelagodoxa_henryana)	(Prestoea_acuminata	(Oenocarpus_bataua	Oenocarpus_minor))))	((((Calamus_caryotoides	Chamaedorea_seifrizii)	(Bactris_major	(Elaeis_guineensis	Elaeis_oleifera)))	Orania_palindan)	((Phoenix_dactylifera	Nypa_fruticans)	((Reinhardtia_gracilis	(Serenoa_repens	Reinhardtia_simplex))	((Sabal_domingensis	Roystonea_regia)	Attalea_speciosa))))))	Kingia_australis);
((Pseudophoenix_vinifera	(Reinhardtia_gracilis	((Bactris_major	(Elaeis_guineensis	Elaeis_oleifera))	((((((((((Veitchia_spiralis	Kentiopsis_piersoniorum)	Heterospathe_cagayanensis)	Dictyosperma_album)	Manicaria_saccifera)	(Sabal_domingensis	Pelagodoxa_henryana))	(Prestoea_acuminata	(Oenocarpus_bataua	Oenocarpus_minor)))	(Iriartea_deltoidea	((Serenoa_repens	Orania_palindan)	Geonoma_undata)))	(Calamus_caryotoides	Chamaedorea_seifrizii))	((Nypa_fruticans	Roystonea_regia)	Attalea_speciosa))	(Reinhardtia_simplex	Phoenix_dactylifera)))))	Kingia_australis);
((Pseudophoenix_vinifera	(Reinhardtia_gracilis	(((((Roystonea_regia	Attalea_speciosa)	((Calamus_caryotoides	(Serenoa_repens	Reinhardtia_simplex))	Bactris_major))	(Iriartea_deltoidea	(((Geonoma_undata	Manicaria_saccifera)	((Sabal_domingensis	Pelagodoxa_henryana)	(((Veitchia_spiralis	Kentiopsis_piersoniorum)	Heterospathe_cagayanensis)	Dictyosperma_album)))	(Prestoea_acuminata	(Oenocarpus_bataua	Oenocarpus_minor)))))	((Elaeis_guineensis	Elaeis_oleifera)	(Nypa_fruticans	(Phoenix_dactylifera	Chamaedorea_seifrizii))))	Orania_palindan)))	Kingia_australis);
((Pseudophoenix_vinifera	(Reinhardtia_gracilis	(((((((Serenoa_repens	Calamus_caryotoides)	Bactris_major)	(Elaeis_guineensis	Elaeis_oleifera))	(Roystonea_regia	Orania_palindan))	(Attalea_speciosa	(Phoenix_dactylifera	(Chamaedorea_seifrizii	Nypa_fruticans))))	Reinhardtia_simplex)	(Iriartea_deltoidea	(((Manicaria_saccifera	((Veitchia_spiralis	Kentiopsis_piersoniorum)	Heterospathe_cagayanensis))	((Prestoea_acuminata	(Oenocarpus_bataua	Oenocarpus_minor))	(Sabal_domingensis	Pelagodoxa_henryana)))	(Geonoma_undata	Dictyosperma_album))))))	Kingia_australis);
((Pseudophoenix_vinifera	(Reinhardtia_gracilis	(Nypa_fruticans	(((((Reinhardtia_simplex	(Roystonea_regia	Attalea_speciosa))	((((Elaeis_guineensis	Elaeis_oleifera)	(Calamus_caryotoides	Bactris_major))	Iriartea_deltoidea)	Orania_palindan))	(Geonoma_undata	(Dictyosperma_album	((((Prestoea_acuminata	(Oenocarpus_bataua	Oenocarpus_minor))	Manicaria_saccifera)	((Veitchia_spiralis	Kentiopsis_piersoniorum)	Heterospathe_cagayanensis))	(Serenoa_repens	Pelagodoxa_henryana)))))	Phoenix_dactylifera)	(Sabal_domingensis	Chamaedorea_seifrizii)))))	Kingia_australis);
((Pseudophoenix_vinifera	(Nypa_fruticans	((Phoenix_dactylifera	Chamaedorea_seifrizii)	(((Attalea_speciosa	((Reinhardtia_gracilis	(Serenoa_repens	Reinhardtia_simplex))	(Calamus_caryotoides	Roystonea_regia)))	((Prestoea_acuminata	(Oenocarpus_bataua	Oenocarpus_minor))	(Manicaria_saccifera	((Dictyosperma_album	((Veitchia_spiralis	Kentiopsis_piersoniorum)	Heterospathe_cagayanensis))	(Sabal_domingensis	Pelagodoxa_henryana)))))	(((Geonoma_undata	Iriartea_deltoidea)	Orania_palindan)	((Elaeis_guineensis	Elaeis_oleifera)	Bactris_major))))))	Kingia_australis);
(((Pseudophoenix_vinifera	(((Geonoma_undata	Iriartea_deltoidea)	(Orania_palindan	(((Elaeis_guineensis	Elaeis_oleifera)	Bactris_major)	((((Attalea_speciosa	Roystonea_regia)	((Prestoea_acuminata	(Oenocarpus_bataua	Oenocarpus_minor))	(Manicaria_saccifera	((Dictyosperma_album	((Veitchia_spiralis	Kentiopsis_piersoniorum)	Heterospathe_cagayanensis))	Pelagodoxa_henryana))))	(Nypa_fruticans	(Reinhardtia_simplex	Phoenix_dactylifera)))	(Calamus_caryotoides	(Sabal_domingensis	Chamaedorea_seifrizii))))))	Reinhardtia_gracilis))	Serenoa_repens)	Kingia_australis);
((Pseudophoenix_vinifera	(Reinhardtia_gracilis	((((((((Prestoea_acuminata	(Oenocarpus_bataua	Oenocarpus_minor))	Manicaria_saccifera)	((Heterospathe_cagayanensis	(Veitchia_spiralis	(Sabal_domingensis	Kentiopsis_piersoniorum)))	Dictyosperma_album))	Pelagodoxa_henryana)	(((Calamus_caryotoides	(Bactris_major	(Elaeis_oleifera	Elaeis_guineensis)))	Iriartea_deltoidea)	((Serenoa_repens	Orania_palindan)	Geonoma_undata)))	(Reinhardtia_simplex	(Roystonea_regia	Attalea_speciosa)))	Chamaedorea_seifrizii)	(Nypa_fruticans	Phoenix_dactylifera))))	Kingia_australis);
((Pseudophoenix_vinifera	(((Iriartea_deltoidea	((Prestoea_acuminata	(Oenocarpus_bataua	Oenocarpus_minor))	((((Heterospathe_cagayanensis	(Veitchia_spiralis	Kentiopsis_piersoniorum))	Dictyosperma_album)	(Sabal_domingensis	Pelagodoxa_henryana))	(Manicaria_saccifera	Geonoma_undata))))	((Serenoa_repens	Orania_palindan)	((Chamaedorea_seifrizii	Calamus_caryotoides)	((((Reinhardtia_gracilis	Reinhardtia_simplex)	(Roystonea_regia	Attalea_speciosa))	Bactris_major)	(Phoenix_dactylifera	(Elaeis_oleifera	Elaeis_guineensis))))))	Nypa_fruticans))	Kingia_australis);
((Pseudophoenix_vinifera	((((Chamaedorea_seifrizii	(Sabal_domingensis	Calamus_caryotoides))	((((Reinhardtia_gracilis	Reinhardtia_simplex)	(Roystonea_regia	Attalea_speciosa))	Bactris_major)	((Nypa_fruticans	Phoenix_dactylifera)	(Elaeis_oleifera	Elaeis_guineensis))))	((Geonoma_undata	Iriartea_deltoidea)	((Prestoea_acuminata	(Oenocarpus_bataua	Oenocarpus_minor))	(((((Kentiopsis_piersoniorum	Veitchia_spiralis)	Heterospathe_cagayanensis)	Dictyosperma_album)	Pelagodoxa_henryana)	Manicaria_saccifera))))	(Serenoa_repens	Orania_palindan)))	Kingia_australis);
((Pseudophoenix_vinifera	((((((Bactris_major	(Elaeis_oleifera	Elaeis_guineensis))	((Reinhardtia_gracilis	Reinhardtia_simplex)	(Roystonea_regia	Attalea_speciosa)))	Phoenix_dactylifera)	((Chamaedorea_seifrizii	Calamus_caryotoides)	(Iriartea_deltoidea	((((Kentiopsis_piersoniorum	Veitchia_spiralis)	Heterospathe_cagayanensis)	Dictyosperma_album)	(((Serenoa_repens	Sabal_domingensis)	Pelagodoxa_henryana)	(((Prestoea_acuminata	(Oenocarpus_bataua	Oenocarpus_minor))	Geonoma_undata)	Manicaria_saccifera))))))	Orania_palindan)	Nypa_fruticans))	Kingia_australis);
((Pseudophoenix_vinifera	(((Iriartea_deltoidea	((Prestoea_acuminata	(Oenocarpus_bataua	Oenocarpus_minor))	(Manicaria_saccifera	(((((Kentiopsis_piersoniorum	Veitchia_spiralis)	Heterospathe_cagayanensis)	Dictyosperma_album)	Pelagodoxa_henryana)	Geonoma_undata))))	(((Serenoa_repens	Orania_palindan)	(Chamaedorea_seifrizii	(Sabal_domingensis	Calamus_caryotoides)))	((Phoenix_dactylifera	(Reinhardtia_gracilis	Reinhardtia_simplex))	((Bactris_major	(Elaeis_oleifera	Elaeis_guineensis))	(Roystonea_regia	Attalea_speciosa)))))	Nypa_fruticans))	Kingia_australis);
((Pseudophoenix_vinifera	((((Sabal_domingensis	Calamus_caryotoides)	Roystonea_regia)	(Attalea_speciosa	(((((Geonoma_undata	Iriartea_deltoidea)	((Prestoea_acuminata	(Oenocarpus_bataua	Oenocarpus_minor))	(Manicaria_saccifera	((((Kentiopsis_piersoniorum	Veitchia_spiralis)	Heterospathe_cagayanensis)	Dictyosperma_album)	Pelagodoxa_henryana))))	(((Elaeis_oleifera	Elaeis_guineensis)	Orania_palindan)	(Chamaedorea_seifrizii	(Phoenix_dactylifera	Nypa_fruticans))))	(Serenoa_repens	Reinhardtia_simplex))	Bactris_major)))	Reinhardtia_gracilis))	Kingia_australis);
((Pseudophoenix_vinifera	(((Calamus_caryotoides	Bactris_major)	(((Orania_palindan	(Serenoa_repens	Reinhardtia_simplex))	((Roystonea_regia	Attalea_speciosa)	((Geonoma_undata	Iriartea_deltoidea)	((Prestoea_acuminata	(Oenocarpus_bataua	Oenocarpus_minor))	(Manicaria_saccifera	((((Kentiopsis_piersoniorum	Veitchia_spiralis)	Heterospathe_cagayanensis)	Dictyosperma_album)	(Sabal_domingensis	Pelagodoxa_henryana)))))))	((Nypa_fruticans	(Elaeis_oleifera	Elaeis_guineensis))	(Chamaedorea_seifrizii	Phoenix_dactylifera))))	Reinhardtia_gracilis))	Kingia_australis);
((Pseudophoenix_vinifera	((Nypa_fruticans	((((Calamus_caryotoides	Roystonea_regia)	(((Attalea_speciosa	Reinhardtia_simplex)	Bactris_major)	((Serenoa_repens	Orania_palindan)	((Geonoma_undata	Iriartea_deltoidea)	((Prestoea_acuminata	(Oenocarpus_bataua	Oenocarpus_minor))	(Manicaria_saccifera	(((((Sabal_domingensis	Kentiopsis_piersoniorum)	Veitchia_spiralis)	Heterospathe_cagayanensis)	Dictyosperma_album)	Pelagodoxa_henryana)))))))	(Elaeis_oleifera	Elaeis_guineensis))	(Chamaedorea_seifrizii	Phoenix_dactylifera)))	Reinhardtia_gracilis))	Kingia_australis);
((Pseudophoenix_vinifera	((Nypa_fruticans	((((((Roystonea_regia	(Attalea_speciosa	(Calamus_caryotoides	(Serenoa_repens	Reinhardtia_simplex))))	Bactris_major)	(Orania_palindan	((Prestoea_acuminata	(Oenocarpus_bataua	Oenocarpus_minor))	(((((Kentiopsis_piersoniorum	Veitchia_spiralis)	Heterospathe_cagayanensis)	Dictyosperma_album)	(Sabal_domingensis	Pelagodoxa_henryana))	(Geonoma_undata	Manicaria_saccifera)))))	(Iriartea_deltoidea	(Elaeis_oleifera	Elaeis_guineensis)))	Chamaedorea_seifrizii)	Phoenix_dactylifera))	Reinhardtia_gracilis))	Kingia_australis);
((Pseudophoenix_vinifera	((((((((Prestoea_acuminata	(Oenocarpus_bataua	Oenocarpus_minor))	((Manicaria_saccifera	Pelagodoxa_henryana)	(((((Sabal_domingensis	Kentiopsis_piersoniorum)	Veitchia_spiralis)	Heterospathe_cagayanensis)	Dictyosperma_album)	Serenoa_repens)))	(Iriartea_deltoidea	Geonoma_undata))	Chamaedorea_seifrizii)	((Nypa_fruticans	Phoenix_dactylifera)	Attalea_speciosa))	(Reinhardtia_simplex	((Calamus_caryotoides	Roystonea_regia)	(Bactris_major	(Elaeis_oleifera	Elaeis_guineensis)))))	Orania_palindan)	Reinhardtia_gracilis))	Kingia_australis);
(((Orania_palindan	((((((Reinhardtia_gracilis	Reinhardtia_simplex)	(Attalea_speciosa	Roystonea_regia))	((Phoenix_dactylifera	Nypa_fruticans)	(Serenoa_repens	Chamaedorea_seifrizii)))	(Bactris_major	(Elaeis_guineensis	Elaeis_oleifera)))	(Iriartea_deltoidea	((Sabal_domingensis	(Pelagodoxa_henryana	((Prestoea_acuminata	(Oenocarpus_bataua	Oenocarpus_minor))	((Dictyosperma_album	(Heterospathe_cagayanensis	(Kentiopsis_piersoniorum	Veitchia_spiralis)))	Manicaria_saccifera))))	Geonoma_undata)))	Calamus_caryotoides))	Pseudophoenix_vinifera)	Kingia_australis);
(((((Chamaedorea_seifrizii	(((((Bactris_major	(Calamus_caryotoides	Serenoa_repens))	(Elaeis_guineensis	Elaeis_oleifera))	((Iriartea_deltoidea	((Pelagodoxa_henryana	((Dictyosperma_album	(Heterospathe_cagayanensis	(Kentiopsis_piersoniorum	Veitchia_spiralis)))	(Manicaria_saccifera	(Prestoea_acuminata	(Oenocarpus_bataua	Oenocarpus_minor)))))	Geonoma_undata))	Orania_palindan))	(Reinhardtia_simplex	(Attalea_speciosa	Roystonea_regia)))	(Phoenix_dactylifera	Nypa_fruticans)))	Sabal_domingensis)	Pseudophoenix_vinifera)	Reinhardtia_gracilis)	Kingia_australis);
((((Phoenix_dactylifera	Nypa_fruticans)	(((Calamus_caryotoides	Chamaedorea_seifrizii)	Sabal_domingensis)	((Serenoa_repens	Orania_palindan)	(((Elaeis_guineensis	Elaeis_oleifera)	(Bactris_major	((Reinhardtia_gracilis	Reinhardtia_simplex)	(Attalea_speciosa	Roystonea_regia))))	(Iriartea_deltoidea	((Pelagodoxa_henryana	((Dictyosperma_album	(Heterospathe_cagayanensis	(Kentiopsis_piersoniorum	Veitchia_spiralis)))	(Manicaria_saccifera	(Prestoea_acuminata	(Oenocarpus_bataua	Oenocarpus_minor)))))	Geonoma_undata))))))	Pseudophoenix_vinifera)	Kingia_australis);
((((Nypa_fruticans	Bactris_major)	(Roystonea_regia	(Reinhardtia_simplex	((((Calamus_caryotoides	Chamaedorea_seifrizii)	((Serenoa_repens	Orania_palindan)	(Iriartea_deltoidea	(((Sabal_domingensis	Pelagodoxa_henryana)	((Dictyosperma_album	(Heterospathe_cagayanensis	(Kentiopsis_piersoniorum	Veitchia_spiralis)))	(Manicaria_saccifera	(Prestoea_acuminata	(Oenocarpus_bataua	Oenocarpus_minor)))))	Geonoma_undata))))	(Phoenix_dactylifera	(Elaeis_guineensis	Elaeis_oleifera)))	(Reinhardtia_gracilis	Attalea_speciosa)))))	Pseudophoenix_vinifera)	Kingia_australis);
((((((Iriartea_deltoidea	Serenoa_repens)	(Geonoma_undata	Orania_palindan))	(Pelagodoxa_henryana	((Dictyosperma_album	(Heterospathe_cagayanensis	(Kentiopsis_piersoniorum	Veitchia_spiralis)))	(Manicaria_saccifera	(Prestoea_acuminata	(Oenocarpus_bataua	Oenocarpus_minor))))))	((Calamus_caryotoides	(Sabal_domingensis	Chamaedorea_seifrizii))	((Phoenix_dactylifera	(Elaeis_guineensis	Elaeis_oleifera))	(((Bactris_major	Nypa_fruticans)	(Roystonea_regia	Attalea_speciosa))	(Reinhardtia_gracilis	Reinhardtia_simplex)))))	Pseudophoenix_vinifera)	Kingia_australis);
((((Nypa_fruticans	((Calamus_caryotoides	Roystonea_regia)	(Bactris_major	((Attalea_speciosa	(((Iriartea_deltoidea	(Geonoma_undata	Orania_palindan))	((Prestoea_acuminata	(Oenocarpus_bataua	Oenocarpus_minor))	(((Sabal_domingensis	Pelagodoxa_henryana)	(Dictyosperma_album	(Heterospathe_cagayanensis	(Kentiopsis_piersoniorum	Veitchia_spiralis))))	Manicaria_saccifera)))	((Phoenix_dactylifera	Chamaedorea_seifrizii)	(Elaeis_guineensis	Elaeis_oleifera))))	(Reinhardtia_simplex	Serenoa_repens)))))	Reinhardtia_gracilis)	Pseudophoenix_vinifera)	Kingia_australis);
(((((Reinhardtia_simplex	(((Bactris_major	(Elaeis_guineensis	Elaeis_oleifera))	(Iriartea_deltoidea	(Geonoma_undata	Orania_palindan)))	(Attalea_speciosa	((Calamus_caryotoides	Roystonea_regia)	(((Sabal_domingensis	Pelagodoxa_henryana)	(((Heterospathe_cagayanensis	Dictyosperma_album)	Kentiopsis_piersoniorum)	Veitchia_spiralis))	(Manicaria_saccifera	(Prestoea_acuminata	(Oenocarpus_bataua	(Serenoa_repens	Oenocarpus_minor)))))))))	(Nypa_fruticans	(Phoenix_dactylifera	Chamaedorea_seifrizii)))	Reinhardtia_gracilis)	Pseudophoenix_vinifera)	Kingia_australis);
((((((Bactris_major	(Reinhardtia_simplex	(Attalea_speciosa	Roystonea_regia)))	(((Serenoa_repens	Orania_palindan)	(((((((Sabal_domingensis	Pelagodoxa_henryana)	((Heterospathe_cagayanensis	(Kentiopsis_piersoniorum	Veitchia_spiralis))	Dictyosperma_album))	Manicaria_saccifera)	(Prestoea_acuminata	(Oenocarpus_bataua	Oenocarpus_minor)))	Calamus_caryotoides)	(Iriartea_deltoidea	Geonoma_undata))	Chamaedorea_seifrizii))	(Phoenix_dactylifera	(Elaeis_guineensis	Elaeis_oleifera))))	Nypa_fruticans)	Reinhardtia_gracilis)	Pseudophoenix_vinifera)	Kingia_australis);
(((Orania_palindan	((Geonoma_undata	(Pelagodoxa_henryana	((Manicaria_saccifera	(Prestoea_acuminata	(Oenocarpus_bataua	Oenocarpus_minor)))	((Heterospathe_cagayanensis	(Kentiopsis_piersoniorum	Veitchia_spiralis))	Dictyosperma_album))))	(((Calamus_caryotoides	((Serenoa_repens	Sabal_domingensis)	Chamaedorea_seifrizii))	Iriartea_deltoidea)	(((Nypa_fruticans	Phoenix_dactylifera)	(Elaeis_guineensis	Elaeis_oleifera))	(Bactris_major	((Reinhardtia_gracilis	Reinhardtia_simplex)	(Attalea_speciosa	Roystonea_regia)))))))	Pseudophoenix_vinifera)	Kingia_australis);
((((((Iriartea_deltoidea	Geonoma_undata)	((Manicaria_saccifera	(Prestoea_acuminata	(Oenocarpus_bataua	Oenocarpus_minor)))	(((Heterospathe_cagayanensis	(Kentiopsis_piersoniorum	Veitchia_spiralis))	Dictyosperma_album)	Pelagodoxa_henryana)))	((Bactris_major	(Calamus_caryotoides	((Elaeis_guineensis	Elaeis_oleifera)	(Chamaedorea_seifrizii	(Nypa_fruticans	Phoenix_dactylifera)))))	(Orania_palindan	(((Serenoa_repens	Reinhardtia_gracilis)	Reinhardtia_simplex)	(Attalea_speciosa	Roystonea_regia)))))	Sabal_domingensis)	Pseudophoenix_vinifera)	Kingia_australis);
(((Pseudophoenix_vinifera	(((Phoenix_dactylifera	((Sabal_domingensis	Calamus_caryotoides)	Chamaedorea_seifrizii))	(((Bactris_major	(Elaeis_guineensis	Elaeis_oleifera))	(((((((Oenocarpus_minor	Oenocarpus_bataua)	Prestoea_acuminata)	Manicaria_saccifera)	(Pelagodoxa_henryana	((Heterospathe_cagayanensis	(Kentiopsis_piersoniorum	Veitchia_spiralis))	Dictyosperma_album)))	Geonoma_undata)	Iriartea_deltoidea)	Orania_palindan))	((Serenoa_repens	Reinhardtia_simplex)	(Roystonea_regia	Attalea_speciosa))))	Nypa_fruticans))	Reinhardtia_gracilis)	Kingia_australis);
((Pseudophoenix_vinifera	(Nypa_fruticans	((Chamaedorea_seifrizii	Phoenix_dactylifera)	((Reinhardtia_gracilis	((Bactris_major	(Elaeis_guineensis	Elaeis_oleifera))	(((((Pelagodoxa_henryana	((Heterospathe_cagayanensis	((Sabal_domingensis	Kentiopsis_piersoniorum)	Veitchia_spiralis))	(((Oenocarpus_minor	Oenocarpus_bataua)	Prestoea_acuminata)	Manicaria_saccifera)))	Dictyosperma_album)	Geonoma_undata)	Iriartea_deltoidea)	(Serenoa_repens	Orania_palindan))))	((Calamus_caryotoides	Reinhardtia_simplex)	(Roystonea_regia	Attalea_speciosa))))))	Kingia_australis);
((Pseudophoenix_vinifera	((Nypa_fruticans	((Chamaedorea_seifrizii	Phoenix_dactylifera)	((Elaeis_guineensis	Elaeis_oleifera)	((((((Reinhardtia_simplex	((Calamus_caryotoides	Roystonea_regia)	Attalea_speciosa))	Bactris_major)	(Geonoma_undata	Iriartea_deltoidea))	((((Kentiopsis_piersoniorum	Veitchia_spiralis)	Heterospathe_cagayanensis)	Dictyosperma_album)	((((Oenocarpus_minor	Oenocarpus_bataua)	Prestoea_acuminata)	Manicaria_saccifera)	(Sabal_domingensis	Pelagodoxa_henryana))))	Orania_palindan)	Serenoa_repens))))	Reinhardtia_gracilis))	Kingia_australis);
((Pseudophoenix_vinifera	(((Iriartea_deltoidea	(Geonoma_undata	(Pelagodoxa_henryana	((((Kentiopsis_piersoniorum	Veitchia_spiralis)	Heterospathe_cagayanensis)	Dictyosperma_album)	(((Oenocarpus_minor	Oenocarpus_bataua)	Prestoea_acuminata)	Manicaria_saccifera)))))	(Chamaedorea_seifrizii	(((Bactris_major	(Reinhardtia_simplex	((Calamus_caryotoides	Roystonea_regia)	Attalea_speciosa)))	(Nypa_fruticans	Phoenix_dactylifera))	(Reinhardtia_gracilis	(Elaeis_guineensis	Elaeis_oleifera)))))	((Sabal_domingensis	Serenoa_repens)	Orania_palindan)))	Kingia_australis);
((Pseudophoenix_vinifera	(Reinhardtia_gracilis	(((((Iriartea_deltoidea	(Serenoa_repens	Orania_palindan))	(Bactris_major	(Elaeis_guineensis	Elaeis_oleifera)))	(((((Kentiopsis_piersoniorum	Veitchia_spiralis)	Heterospathe_cagayanensis)	Dictyosperma_album)	((Geonoma_undata	(((Oenocarpus_minor	Oenocarpus_bataua)	Prestoea_acuminata)	Manicaria_saccifera))	(Sabal_domingensis	Pelagodoxa_henryana)))	(Calamus_caryotoides	Chamaedorea_seifrizii)))	((Roystonea_regia	Attalea_speciosa)	Reinhardtia_simplex))	(Nypa_fruticans	Phoenix_dactylifera))))	Kingia_australis);
((((Roystonea_regia	(Attalea_speciosa	((Serenoa_repens	Reinhardtia_simplex)	((Orania_palindan	(Phoenix_dactylifera	Nypa_fruticans))	(((Bactris_major	(Elaeis_guineensis	Elaeis_oleifera))	(Calamus_caryotoides	(Sabal_domingensis	Chamaedorea_seifrizii)))	(Iriartea_deltoidea	((((((Kentiopsis_piersoniorum	Veitchia_spiralis)	Dictyosperma_album)	Heterospathe_cagayanensis)	(((Oenocarpus_minor	Oenocarpus_bataua)	Prestoea_acuminata)	Manicaria_saccifera))	Pelagodoxa_henryana)	Geonoma_undata)))))))	Pseudophoenix_vinifera)	Reinhardtia_gracilis)	Kingia_australis);
((((Reinhardtia_gracilis	((Calamus_caryotoides	Roystonea_regia)	(Reinhardtia_simplex	((Phoenix_dactylifera	Attalea_speciosa)	((((Oenocarpus_minor	Oenocarpus_bataua)	(Serenoa_repens	Prestoea_acuminata))	(((Kentiopsis_piersoniorum	((Heterospathe_cagayanensis	Veitchia_spiralis)	Dictyosperma_album))	Pelagodoxa_henryana)	Manicaria_saccifera))	((((Geonoma_undata	Iriartea_deltoidea)	Orania_palindan)	(Bactris_major	(Elaeis_guineensis	Elaeis_oleifera)))	(Sabal_domingensis	Chamaedorea_seifrizii)))))))	Nypa_fruticans)	Pseudophoenix_vinifera)	Kingia_australis);
(((((Phoenix_dactylifera	Nypa_fruticans)	((Geonoma_undata	Orania_palindan)	((((((Sabal_domingensis	Pelagodoxa_henryana)	((Manicaria_saccifera	((Oenocarpus_minor	Oenocarpus_bataua)	Prestoea_acuminata))	(Dictyosperma_album	((Veitchia_spiralis	Kentiopsis_piersoniorum)	Heterospathe_cagayanensis))))	(Attalea_speciosa	Roystonea_regia))	(Reinhardtia_gracilis	Reinhardtia_simplex))	Iriartea_deltoidea)	((Bactris_major	(Elaeis_guineensis	Elaeis_oleifera))	(Calamus_caryotoides	Chamaedorea_seifrizii)))))	Pseudophoenix_vinifera)	Serenoa_repens)	Kingia_australis);
(((Chamaedorea_seifrizii	((Nypa_fruticans	Phoenix_dactylifera)	((((((Serenoa_repens	(Reinhardtia_gracilis	Reinhardtia_simplex))	(Calamus_caryotoides	Roystonea_regia))	Attalea_speciosa)	Orania_palindan)	((Iriartea_deltoidea	Geonoma_undata)	(((Oenocarpus_minor	Oenocarpus_bataua)	Prestoea_acuminata)	(((Dictyosperma_album	((Veitchia_spiralis	Kentiopsis_piersoniorum)	Heterospathe_cagayanensis))	(Sabal_domingensis	Pelagodoxa_henryana))	Manicaria_saccifera))))	(Bactris_major	(Elaeis_guineensis	Elaeis_oleifera)))))	Pseudophoenix_vinifera)	Kingia_australis);
((((((Orania_palindan	((Bactris_major	((Serenoa_repens	(Reinhardtia_gracilis	Reinhardtia_simplex))	Roystonea_regia))	Attalea_speciosa))	(((Chamaedorea_seifrizii	Calamus_caryotoides)	(Elaeis_guineensis	Elaeis_oleifera))	(Nypa_fruticans	Phoenix_dactylifera)))	(((Oenocarpus_minor	Oenocarpus_bataua)	Prestoea_acuminata)	(((Dictyosperma_album	((Veitchia_spiralis	(Sabal_domingensis	Kentiopsis_piersoniorum))	Heterospathe_cagayanensis))	Pelagodoxa_henryana)	Manicaria_saccifera)))	(Iriartea_deltoidea	Geonoma_undata))	Pseudophoenix_vinifera)	Kingia_australis);
((Pseudophoenix_vinifera	(Chamaedorea_seifrizii	(((((Bactris_major	(Elaeis_oleifera	Elaeis_guineensis))	((Iriartea_deltoidea	(Geonoma_undata	((Dictyosperma_album	(Heterospathe_cagayanensis	(Kentiopsis_piersoniorum	Veitchia_spiralis)))	((Prestoea_acuminata	(((Serenoa_repens	Sabal_domingensis)	Pelagodoxa_henryana)	(Oenocarpus_minor	Oenocarpus_bataua)))	Manicaria_saccifera))))	Orania_palindan))	((Calamus_caryotoides	(Reinhardtia_gracilis	Reinhardtia_simplex))	(Attalea_speciosa	Roystonea_regia)))	Nypa_fruticans)	Phoenix_dactylifera)))	Kingia_australis);
((Pseudophoenix_vinifera	(((Chamaedorea_seifrizii	Phoenix_dactylifera)	Nypa_fruticans)	(((((Reinhardtia_gracilis	Calamus_caryotoides)	Bactris_major)	(Elaeis_oleifera	Elaeis_guineensis))	((Iriartea_deltoidea	(Geonoma_undata	(((Heterospathe_cagayanensis	(Kentiopsis_piersoniorum	Veitchia_spiralis))	(((Prestoea_acuminata	(Oenocarpus_minor	Oenocarpus_bataua))	(Sabal_domingensis	Pelagodoxa_henryana))	Manicaria_saccifera))	Dictyosperma_album)))	(Serenoa_repens	Orania_palindan)))	((Attalea_speciosa	Roystonea_regia)	Reinhardtia_simplex))))	Kingia_australis);
((Pseudophoenix_vinifera	(Reinhardtia_gracilis	(Nypa_fruticans	((((((Iriartea_deltoidea	(Calamus_caryotoides	(Geonoma_undata	((((Prestoea_acuminata	(Oenocarpus_minor	Oenocarpus_bataua))	Manicaria_saccifera)	Pelagodoxa_henryana)	((Veitchia_spiralis	(Heterospathe_cagayanensis	Kentiopsis_piersoniorum))	Dictyosperma_album)))))	(Serenoa_repens	Orania_palindan))	(Sabal_domingensis	Chamaedorea_seifrizii))	(Bactris_major	(Elaeis_oleifera	Elaeis_guineensis)))	((Attalea_speciosa	Roystonea_regia)	Reinhardtia_simplex))	Phoenix_dactylifera))))	Kingia_australis);
((Pseudophoenix_vinifera	(Reinhardtia_gracilis	(Nypa_fruticans	((((((Iriartea_deltoidea	(Geonoma_undata	(Pelagodoxa_henryana	((Dictyosperma_album	((Veitchia_spiralis	Kentiopsis_piersoniorum)	Heterospathe_cagayanensis))	(Manicaria_saccifera	(Prestoea_acuminata	(Oenocarpus_minor	Oenocarpus_bataua)))))))	(Serenoa_repens	Orania_palindan))	(Bactris_major	(Elaeis_oleifera	Elaeis_guineensis)))	((Attalea_speciosa	Roystonea_regia)	Reinhardtia_simplex))	(Calamus_caryotoides	(Sabal_domingensis	Chamaedorea_seifrizii)))	Phoenix_dactylifera))))	Kingia_australis);
((Pseudophoenix_vinifera	(Nypa_fruticans	(((((Attalea_speciosa	Roystonea_regia)	((Reinhardtia_gracilis	Reinhardtia_simplex)	Phoenix_dactylifera))	(Bactris_major	(Elaeis_oleifera	Elaeis_guineensis)))	((Iriartea_deltoidea	(Geonoma_undata	(((Serenoa_repens	Sabal_domingensis)	Pelagodoxa_henryana)	((Dictyosperma_album	(Kentiopsis_piersoniorum	(Heterospathe_cagayanensis	Veitchia_spiralis)))	(Manicaria_saccifera	(Prestoea_acuminata	(Oenocarpus_minor	Oenocarpus_bataua)))))))	Orania_palindan))	(Calamus_caryotoides	Chamaedorea_seifrizii))))	Kingia_australis);
((Pseudophoenix_vinifera	(((((((Attalea_speciosa	Roystonea_regia)	Reinhardtia_simplex)	Reinhardtia_gracilis)	(Bactris_major	(Elaeis_oleifera	Elaeis_guineensis)))	((Iriartea_deltoidea	(Geonoma_undata	(((Kentiopsis_piersoniorum	(Heterospathe_cagayanensis	Veitchia_spiralis))	(Manicaria_saccifera	(Pelagodoxa_henryana	(Prestoea_acuminata	(Oenocarpus_minor	Oenocarpus_bataua)))))	Dictyosperma_album)))	Orania_palindan))	(Phoenix_dactylifera	Nypa_fruticans))	((Serenoa_repens	Calamus_caryotoides)	(Sabal_domingensis	Chamaedorea_seifrizii))))	Kingia_australis);
((Pseudophoenix_vinifera	((((Nypa_fruticans	(((((Attalea_speciosa	(Calamus_caryotoides	Roystonea_regia))	Reinhardtia_simplex)	(Bactris_major	(Elaeis_oleifera	Elaeis_guineensis)))	(Iriartea_deltoidea	(Geonoma_undata	(((Manicaria_saccifera	(Prestoea_acuminata	(Oenocarpus_minor	Oenocarpus_bataua)))	((Serenoa_repens	Sabal_domingensis)	Pelagodoxa_henryana))	(Dictyosperma_album	(Heterospathe_cagayanensis	(Veitchia_spiralis	Kentiopsis_piersoniorum)))))))	Orania_palindan))	Chamaedorea_seifrizii)	Phoenix_dactylifera)	Reinhardtia_gracilis))	Kingia_australis);
((Pseudophoenix_vinifera	(((Phoenix_dactylifera	Nypa_fruticans)	(((Iriartea_deltoidea	(Geonoma_undata	(((Manicaria_saccifera	((Serenoa_repens	Prestoea_acuminata)	(Oenocarpus_minor	Oenocarpus_bataua)))	(Dictyosperma_album	(Heterospathe_cagayanensis	(Veitchia_spiralis	Kentiopsis_piersoniorum))))	Pelagodoxa_henryana)))	(((Bactris_major	Reinhardtia_simplex)	(Attalea_speciosa	Roystonea_regia))	Orania_palindan))	(((Chamaedorea_seifrizii	Sabal_domingensis)	Calamus_caryotoides)	(Elaeis_oleifera	Elaeis_guineensis))))	Reinhardtia_gracilis))	Kingia_australis);
((Pseudophoenix_vinifera	((Bactris_major	(Elaeis_oleifera	Elaeis_guineensis))	(((((Calamus_caryotoides	Roystonea_regia)	Orania_palindan)	((Iriartea_deltoidea	(((Manicaria_saccifera	(Geonoma_undata	((Serenoa_repens	Prestoea_acuminata)	(Oenocarpus_minor	Oenocarpus_bataua))))	(Dictyosperma_album	(Heterospathe_cagayanensis	(Veitchia_spiralis	Kentiopsis_piersoniorum))))	Pelagodoxa_henryana))	Attalea_speciosa))	((Reinhardtia_gracilis	Reinhardtia_simplex)	(Phoenix_dactylifera	Nypa_fruticans)))	(Chamaedorea_seifrizii	Sabal_domingensis))))	Kingia_australis);
((Pseudophoenix_vinifera	((((Iriartea_deltoidea	((Calamus_caryotoides	(Bactris_major	(Elaeis_oleifera	Elaeis_guineensis)))	Chamaedorea_seifrizii))	(((((Manicaria_saccifera	(Geonoma_undata	(Prestoea_acuminata	(Oenocarpus_minor	Oenocarpus_bataua))))	(Dictyosperma_album	(Heterospathe_cagayanensis	(Veitchia_spiralis	Kentiopsis_piersoniorum))))	(Sabal_domingensis	Pelagodoxa_henryana))	(Roystonea_regia	Attalea_speciosa))	((Serenoa_repens	Reinhardtia_simplex)	(Phoenix_dactylifera	Nypa_fruticans))))	Orania_palindan)	Reinhardtia_gracilis))	Kingia_australis);
((Pseudophoenix_vinifera	(((((Reinhardtia_gracilis	Reinhardtia_simplex)	(Attalea_speciosa	Roystonea_regia))	(((((Pelagodoxa_henryana	((Dictyosperma_album	(Heterospathe_cagayanensis	(Veitchia_spiralis	Kentiopsis_piersoniorum)))	((Prestoea_acuminata	(Oenocarpus_bataua	Oenocarpus_minor))	Manicaria_saccifera)))	Geonoma_undata)	Iriartea_deltoidea)	(Orania_palindan	Serenoa_repens))	(Bactris_major	(Elaeis_guineensis	Elaeis_oleifera))))	(Nypa_fruticans	Phoenix_dactylifera))	(Calamus_caryotoides	(Sabal_domingensis	Chamaedorea_seifrizii))))	Kingia_australis);
((Pseudophoenix_vinifera	(Roystonea_regia	(((Reinhardtia_gracilis	Reinhardtia_simplex)	((((Iriartea_deltoidea	((Pelagodoxa_henryana	((Dictyosperma_album	((Veitchia_spiralis	Kentiopsis_piersoniorum)	Heterospathe_cagayanensis))	((Prestoea_acuminata	(Oenocarpus_bataua	Oenocarpus_minor))	Manicaria_saccifera)))	Geonoma_undata))	Orania_palindan)	(Chamaedorea_seifrizii	(((Serenoa_repens	Calamus_caryotoides)	Bactris_major)	(Elaeis_guineensis	(Sabal_domingensis	Elaeis_oleifera)))))	(Nypa_fruticans	Phoenix_dactylifera)))	Attalea_speciosa)))	Kingia_australis);
((Pseudophoenix_vinifera	((Nypa_fruticans	(((Calamus_caryotoides	(Sabal_domingensis	Chamaedorea_seifrizii))	Phoenix_dactylifera)	(((Roystonea_regia	Attalea_speciosa)	Reinhardtia_simplex)	(((Iriartea_deltoidea	(((Dictyosperma_album	((Veitchia_spiralis	Kentiopsis_piersoniorum)	Heterospathe_cagayanensis))	((Manicaria_saccifera	Prestoea_acuminata)	((Oenocarpus_bataua	Oenocarpus_minor)	Pelagodoxa_henryana)))	Geonoma_undata))	(Serenoa_repens	Orania_palindan))	(Bactris_major	(Elaeis_guineensis	Elaeis_oleifera))))))	Reinhardtia_gracilis))	Kingia_australis);
((Pseudophoenix_vinifera	((Nypa_fruticans	((Chamaedorea_seifrizii	Phoenix_dactylifera)	((((Calamus_caryotoides	Roystonea_regia)	Attalea_speciosa)	Reinhardtia_simplex)	(((((((Dictyosperma_album	((Veitchia_spiralis	Kentiopsis_piersoniorum)	(Serenoa_repens	Heterospathe_cagayanensis)))	(Manicaria_saccifera	(Prestoea_acuminata	(Oenocarpus_bataua	Oenocarpus_minor))))	(Sabal_domingensis	Pelagodoxa_henryana))	Geonoma_undata)	Iriartea_deltoidea)	Orania_palindan)	(Bactris_major	(Elaeis_guineensis	Elaeis_oleifera))))))	Reinhardtia_gracilis))	Kingia_australis);
((Pseudophoenix_vinifera	(Nypa_fruticans	((Chamaedorea_seifrizii	Phoenix_dactylifera)	((((Calamus_caryotoides	Bactris_major)	(Elaeis_guineensis	Elaeis_oleifera))	((Roystonea_regia	Attalea_speciosa)	(Reinhardtia_gracilis	Reinhardtia_simplex)))	((((((Dictyosperma_album	(((Sabal_domingensis	Kentiopsis_piersoniorum)	Veitchia_spiralis)	Heterospathe_cagayanensis))	Manicaria_saccifera)	((Prestoea_acuminata	(Oenocarpus_bataua	Oenocarpus_minor))	Pelagodoxa_henryana))	Geonoma_undata)	Iriartea_deltoidea)	(Serenoa_repens	Orania_palindan))))))	Kingia_australis);
(((Pseudophoenix_vinifera	(Roystonea_regia	(Attalea_speciosa	((Reinhardtia_simplex	(((Chamaedorea_seifrizii	(Nypa_fruticans	Phoenix_dactylifera))	(Elaeis_guineensis	Elaeis_oleifera))	((Calamus_caryotoides	(((Prestoea_acuminata	(Oenocarpus_bataua	Oenocarpus_minor))	((Sabal_domingensis	Pelagodoxa_henryana)	((Dictyosperma_album	((Kentiopsis_piersoniorum	Veitchia_spiralis)	Heterospathe_cagayanensis))	Manicaria_saccifera)))	(Geonoma_undata	Iriartea_deltoidea)))	(Serenoa_repens	Orania_palindan))))	Bactris_major))))	Reinhardtia_gracilis)	Kingia_australis);
((Pseudophoenix_vinifera	((Roystonea_regia	(Attalea_speciosa	(Reinhardtia_simplex	(Bactris_major	(((Chamaedorea_seifrizii	(Nypa_fruticans	Phoenix_dactylifera))	(Elaeis_guineensis	Elaeis_oleifera))	((((Prestoea_acuminata	(Oenocarpus_bataua	(Serenoa_repens	Oenocarpus_minor)))	(Calamus_caryotoides	((Manicaria_saccifera	(Dictyosperma_album	((Kentiopsis_piersoniorum	Veitchia_spiralis)	Heterospathe_cagayanensis)))	(Sabal_domingensis	Pelagodoxa_henryana))))	(Geonoma_undata	Iriartea_deltoidea))	Orania_palindan))))))	Reinhardtia_gracilis))	Kingia_australis);
((Pseudophoenix_vinifera	(((Nypa_fruticans	Phoenix_dactylifera)	((Elaeis_guineensis	Elaeis_oleifera)	((((((Manicaria_saccifera	(Geonoma_undata	(Dictyosperma_album	((Kentiopsis_piersoniorum	Veitchia_spiralis)	Heterospathe_cagayanensis))))	Pelagodoxa_henryana)	(Prestoea_acuminata	(Oenocarpus_bataua	Oenocarpus_minor)))	Iriartea_deltoidea)	((Serenoa_repens	Orania_palindan)	(Chamaedorea_seifrizii	(Sabal_domingensis	Calamus_caryotoides))))	((Roystonea_regia	Attalea_speciosa)	(Bactris_major	Reinhardtia_simplex)))))	Reinhardtia_gracilis))	Kingia_australis);
((Pseudophoenix_vinifera	(Iriartea_deltoidea	((Nypa_fruticans	(((Calamus_caryotoides	(Chamaedorea_seifrizii	Sabal_domingensis))	(Serenoa_repens	Orania_palindan))	(((Roystonea_regia	Attalea_speciosa)	((Reinhardtia_gracilis	Reinhardtia_simplex)	Phoenix_dactylifera))	(Bactris_major	(Elaeis_guineensis	Elaeis_oleifera)))))	((Pelagodoxa_henryana	((Dictyosperma_album	(Veitchia_spiralis	(Heterospathe_cagayanensis	Kentiopsis_piersoniorum)))	((Prestoea_acuminata	(Oenocarpus_bataua	Oenocarpus_minor))	Manicaria_saccifera)))	Geonoma_undata))))	Kingia_australis);
((Pseudophoenix_vinifera	(Orania_palindan	(((Calamus_caryotoides	Chamaedorea_seifrizii)	(((Nypa_fruticans	Roystonea_regia)	((Reinhardtia_gracilis	Reinhardtia_simplex)	(Attalea_speciosa	Phoenix_dactylifera)))	(Bactris_major	(Elaeis_guineensis	Elaeis_oleifera))))	((Iriartea_deltoidea	((((Prestoea_acuminata	(Oenocarpus_bataua	Oenocarpus_minor))	Manicaria_saccifera)	(Pelagodoxa_henryana	(Dictyosperma_album	(Heterospathe_cagayanensis	((Sabal_domingensis	Kentiopsis_piersoniorum)	Veitchia_spiralis)))))	Geonoma_undata))	Serenoa_repens))))	Kingia_australis);
((Pseudophoenix_vinifera	(Orania_palindan	(((((Calamus_caryotoides	Chamaedorea_seifrizii)	((Elaeis_guineensis	Elaeis_oleifera)	Bactris_major))	((((Phoenix_dactylifera	Nypa_fruticans)	Reinhardtia_simplex)	Reinhardtia_gracilis)	(Roystonea_regia	Attalea_speciosa)))	Iriartea_deltoidea)	(((((Dictyosperma_album	(Kentiopsis_piersoniorum	(Heterospathe_cagayanensis	Veitchia_spiralis)))	((Prestoea_acuminata	(Oenocarpus_minor	Oenocarpus_bataua))	Manicaria_saccifera))	(Sabal_domingensis	Pelagodoxa_henryana))	Geonoma_undata)	Serenoa_repens))))	Kingia_australis);
((Pseudophoenix_vinifera	(Reinhardtia_gracilis	(((Reinhardtia_simplex	(((Orania_palindan	Serenoa_repens)	(Iriartea_deltoidea	((((Dictyosperma_album	(Kentiopsis_piersoniorum	(Heterospathe_cagayanensis	Veitchia_spiralis)))	(Geonoma_undata	Manicaria_saccifera))	(Sabal_domingensis	Pelagodoxa_henryana))	(Prestoea_acuminata	(Oenocarpus_minor	Oenocarpus_bataua)))))	((Calamus_caryotoides	Chamaedorea_seifrizii)	((Elaeis_guineensis	Elaeis_oleifera)	Bactris_major))))	(Attalea_speciosa	(Phoenix_dactylifera	Nypa_fruticans)))	Roystonea_regia)))	Kingia_australis);
((Pseudophoenix_vinifera	(Orania_palindan	((((Geonoma_undata	Iriartea_deltoidea)	(((Pelagodoxa_henryana	(Dictyosperma_album	((Sabal_domingensis	Kentiopsis_piersoniorum)	(Heterospathe_cagayanensis	Veitchia_spiralis))))	Manicaria_saccifera)	(Prestoea_acuminata	(Oenocarpus_minor	Oenocarpus_bataua))))	(((Reinhardtia_gracilis	(Serenoa_repens	Reinhardtia_simplex))	Attalea_speciosa)	(Calamus_caryotoides	Roystonea_regia)))	(((Phoenix_dactylifera	Nypa_fruticans)	(Chamaedorea_seifrizii	(Elaeis_guineensis	Elaeis_oleifera)))	Bactris_major))))	Kingia_australis);
((Pseudophoenix_vinifera	((Bactris_major	((Reinhardtia_simplex	((Sabal_domingensis	Calamus_caryotoides)	Roystonea_regia))	(Attalea_speciosa	(((Phoenix_dactylifera	Nypa_fruticans)	(Chamaedorea_seifrizii	(Elaeis_guineensis	Elaeis_oleifera)))	((Serenoa_repens	Orania_palindan)	(Iriartea_deltoidea	(((Geonoma_undata	Manicaria_saccifera)	(Pelagodoxa_henryana	(Dictyosperma_album	((Kentiopsis_piersoniorum	Veitchia_spiralis)	Heterospathe_cagayanensis))))	(Prestoea_acuminata	(Oenocarpus_minor	Oenocarpus_bataua)))))))))	Reinhardtia_gracilis))	Kingia_australis);
((Pseudophoenix_vinifera	((Iriartea_deltoidea	(((((Manicaria_saccifera	Geonoma_undata)	(Dictyosperma_album	((Kentiopsis_piersoniorum	Veitchia_spiralis)	Heterospathe_cagayanensis)))	(Prestoea_acuminata	(Oenocarpus_minor	Oenocarpus_bataua)))	(Sabal_domingensis	Pelagodoxa_henryana))	Calamus_caryotoides))	(Serenoa_repens	(((Nypa_fruticans	((((Reinhardtia_gracilis	Reinhardtia_simplex)	Roystonea_regia)	Attalea_speciosa)	Bactris_major))	((Phoenix_dactylifera	Chamaedorea_seifrizii)	(Elaeis_guineensis	Elaeis_oleifera)))	Orania_palindan))))	Kingia_australis);
(((Pseudophoenix_vinifera	(Iriartea_deltoidea	(((((Attalea_speciosa	(Roystonea_regia	Nypa_fruticans))	(Bactris_major	(Serenoa_repens	Reinhardtia_simplex)))	((Phoenix_dactylifera	(Sabal_domingensis	Chamaedorea_seifrizii))	(Elaeis_guineensis	Elaeis_oleifera)))	Orania_palindan)	((Pelagodoxa_henryana	((Manicaria_saccifera	(Dictyosperma_album	((Kentiopsis_piersoniorum	Veitchia_spiralis)	Heterospathe_cagayanensis)))	((Calamus_caryotoides	Prestoea_acuminata)	(Oenocarpus_minor	Oenocarpus_bataua))))	Geonoma_undata))))	Reinhardtia_gracilis)	Kingia_australis);
((Pseudophoenix_vinifera	(Roystonea_regia	((Chamaedorea_seifrizii	((Calamus_caryotoides	(Reinhardtia_gracilis	Bactris_major))	(Elaeis_guineensis	Elaeis_oleifera)))	(((Attalea_speciosa	Phoenix_dactylifera)	(Iriartea_deltoidea	(((Nypa_fruticans	Dictyosperma_album)	((Veitchia_spiralis	Kentiopsis_piersoniorum)	Heterospathe_cagayanensis))	((Geonoma_undata	(Manicaria_saccifera	(Prestoea_acuminata	(Oenocarpus_minor	Oenocarpus_bataua))))	(Sabal_domingensis	Pelagodoxa_henryana)))))	(Orania_palindan	(Serenoa_repens	Reinhardtia_simplex))))))	Kingia_australis);
((Pseudophoenix_vinifera	((Phoenix_dactylifera	(Chamaedorea_seifrizii	(((Roystonea_regia	Attalea_speciosa)	Reinhardtia_simplex)	((Calamus_caryotoides	((Iriartea_deltoidea	(((((Dictyosperma_album	((Veitchia_spiralis	(Sabal_domingensis	Kentiopsis_piersoniorum))	Heterospathe_cagayanensis))	(Manicaria_saccifera	(Prestoea_acuminata	(Oenocarpus_minor	Oenocarpus_bataua))))	Pelagodoxa_henryana)	Nypa_fruticans)	Geonoma_undata))	(Orania_palindan	Serenoa_repens)))	(Bactris_major	(Elaeis_guineensis	Elaeis_oleifera))))))	Reinhardtia_gracilis))	Kingia_australis);
((Pseudophoenix_vinifera	(((((((Roystonea_regia	Attalea_speciosa)	(Reinhardtia_simplex	Bactris_major))	(((Serenoa_repens	Iriartea_deltoidea)	(((Dictyosperma_album	((Veitchia_spiralis	Kentiopsis_piersoniorum)	Heterospathe_cagayanensis))	(Manicaria_saccifera	(Pelagodoxa_henryana	(Prestoea_acuminata	(Oenocarpus_minor	Oenocarpus_bataua)))))	Geonoma_undata))	(Orania_palindan	(Calamus_caryotoides	(Sabal_domingensis	Chamaedorea_seifrizii)))))	(Elaeis_guineensis	Elaeis_oleifera))	Phoenix_dactylifera)	Nypa_fruticans)	Reinhardtia_gracilis))	Kingia_australis);
((Pseudophoenix_vinifera	(((Calamus_caryotoides	(Sabal_domingensis	Chamaedorea_seifrizii))	(Phoenix_dactylifera	Nypa_fruticans))	((((Elaeis_guineensis	Elaeis_oleifera)	Bactris_major)	((Serenoa_repens	Orania_palindan)	(Iriartea_deltoidea	(((Dictyosperma_album	((Veitchia_spiralis	Kentiopsis_piersoniorum)	Heterospathe_cagayanensis))	(Manicaria_saccifera	(Pelagodoxa_henryana	(Prestoea_acuminata	(Oenocarpus_minor	Oenocarpus_bataua)))))	Geonoma_undata))))	((Roystonea_regia	Attalea_speciosa)	(Reinhardtia_gracilis	Reinhardtia_simplex)))))	Kingia_australis);
((((Chamaedorea_seifrizii	((((Pelagodoxa_henryana	(Manicaria_saccifera	(Dictyosperma_album	(Heterospathe_cagayanensis	(Veitchia_spiralis	Kentiopsis_piersoniorum)))))	((Oenocarpus_minor	Oenocarpus_bataua)	Prestoea_acuminata))	(Attalea_speciosa	((Reinhardtia_gracilis	(Sabal_domingensis	Calamus_caryotoides))	Roystonea_regia)))	(((Orania_palindan	(Iriartea_deltoidea	Geonoma_undata))	(Bactris_major	(Elaeis_oleifera	Elaeis_guineensis)))	(Phoenix_dactylifera	(Serenoa_repens	Reinhardtia_simplex)))))	Nypa_fruticans)	Pseudophoenix_vinifera)	Kingia_australis);
((((((((Geonoma_undata	Manicaria_saccifera)	((Oenocarpus_minor	Oenocarpus_bataua)	Prestoea_acuminata))	(Nypa_fruticans	(Dictyosperma_album	((Sabal_domingensis	Kentiopsis_piersoniorum)	(Heterospathe_cagayanensis	Veitchia_spiralis)))))	Pelagodoxa_henryana)	Iriartea_deltoidea)	((((Bactris_major	(Elaeis_oleifera	Elaeis_guineensis))	Phoenix_dactylifera)	((Reinhardtia_gracilis	Reinhardtia_simplex)	(Attalea_speciosa	Roystonea_regia)))	((Serenoa_repens	Orania_palindan)	(Calamus_caryotoides	Chamaedorea_seifrizii))))	Pseudophoenix_vinifera)	Kingia_australis);
((Nypa_fruticans	(((((((Oenocarpus_minor	Oenocarpus_bataua)	Prestoea_acuminata)	(((Dictyosperma_album	(Kentiopsis_piersoniorum	(Heterospathe_cagayanensis	Veitchia_spiralis)))	(Sabal_domingensis	Pelagodoxa_henryana))	(Geonoma_undata	Manicaria_saccifera)))	Iriartea_deltoidea)	((Phoenix_dactylifera	((Bactris_major	(Elaeis_oleifera	Elaeis_guineensis))	(Calamus_caryotoides	Chamaedorea_seifrizii)))	(((Serenoa_repens	Reinhardtia_gracilis)	Reinhardtia_simplex)	(Attalea_speciosa	Roystonea_regia))))	Orania_palindan)	Pseudophoenix_vinifera))	Kingia_australis);
(((Roystonea_regia	((Bactris_major	((Reinhardtia_gracilis	Reinhardtia_simplex)	((Phoenix_dactylifera	(Elaeis_oleifera	Elaeis_guineensis))	((((Sabal_domingensis	Calamus_caryotoides)	Chamaedorea_seifrizii)	Nypa_fruticans)	(((((Oenocarpus_minor	Oenocarpus_bataua)	Prestoea_acuminata)	(((Dictyosperma_album	(Heterospathe_cagayanensis	(Veitchia_spiralis	Kentiopsis_piersoniorum)))	Pelagodoxa_henryana)	(Geonoma_undata	Manicaria_saccifera)))	Iriartea_deltoidea)	(Serenoa_repens	Orania_palindan))))))	Attalea_speciosa))	Pseudophoenix_vinifera)	Kingia_australis);
(((Chamaedorea_seifrizii	((((Oenocarpus_minor	Oenocarpus_bataua)	Prestoea_acuminata)	((Manicaria_saccifera	(Dictyosperma_album	(Heterospathe_cagayanensis	(Veitchia_spiralis	Kentiopsis_piersoniorum))))	(Sabal_domingensis	Pelagodoxa_henryana)))	(((((Orania_palindan	Geonoma_undata)	(((Elaeis_oleifera	Elaeis_guineensis)	Bactris_major)	Iriartea_deltoidea))	Serenoa_repens)	Calamus_caryotoides)	(((Nypa_fruticans	Roystonea_regia)	Attalea_speciosa)	((Reinhardtia_gracilis	Reinhardtia_simplex)	Phoenix_dactylifera)))))	Pseudophoenix_vinifera)	Kingia_australis);
(((((Elaeis_oleifera	Elaeis_guineensis)	Bactris_major)	(((((Serenoa_repens	Orania_palindan)	(Calamus_caryotoides	Chamaedorea_seifrizii))	((Geonoma_undata	((Sabal_domingensis	Pelagodoxa_henryana)	((((Oenocarpus_minor	Oenocarpus_bataua)	Prestoea_acuminata)	Manicaria_saccifera)	(Dictyosperma_album	(Heterospathe_cagayanensis	(Veitchia_spiralis	Kentiopsis_piersoniorum))))))	Iriartea_deltoidea))	(Roystonea_regia	Attalea_speciosa))	((Reinhardtia_gracilis	Reinhardtia_simplex)	(Nypa_fruticans	Phoenix_dactylifera))))	Pseudophoenix_vinifera)	Kingia_australis);
(((((Nypa_fruticans	(((((Elaeis_oleifera	Elaeis_guineensis)	(Calamus_caryotoides	Bactris_major))	(Orania_palindan	((((((Sabal_domingensis	Pelagodoxa_henryana)	((Oenocarpus_minor	Oenocarpus_bataua)	Prestoea_acuminata))	Manicaria_saccifera)	((Kentiopsis_piersoniorum	Veitchia_spiralis)	Heterospathe_cagayanensis))	Dictyosperma_album)	(Iriartea_deltoidea	Geonoma_undata))))	((Roystonea_regia	Attalea_speciosa)	Reinhardtia_simplex))	(Chamaedorea_seifrizii	Phoenix_dactylifera)))	Reinhardtia_gracilis)	Pseudophoenix_vinifera)	Serenoa_repens)	Kingia_australis);
(((Iriartea_deltoidea	((Geonoma_undata	(((Sabal_domingensis	Pelagodoxa_henryana)	(Dictyosperma_album	((Veitchia_spiralis	Kentiopsis_piersoniorum)	Heterospathe_cagayanensis)))	((Prestoea_acuminata	(Oenocarpus_minor	Oenocarpus_bataua))	Manicaria_saccifera)))	(((((Calamus_caryotoides	Chamaedorea_seifrizii)	(Elaeis_oleifera	Elaeis_guineensis))	(Phoenix_dactylifera	Nypa_fruticans))	((Roystonea_regia	Attalea_speciosa)	(Bactris_major	(Reinhardtia_gracilis	Reinhardtia_simplex))))	(Serenoa_repens	Orania_palindan))))	Pseudophoenix_vinifera)	Kingia_australis);
(((Iriartea_deltoidea	((Geonoma_undata	(((Dictyosperma_album	((Veitchia_spiralis	Kentiopsis_piersoniorum)	Heterospathe_cagayanensis))	((Prestoea_acuminata	(Oenocarpus_minor	Oenocarpus_bataua))	Manicaria_saccifera))	Pelagodoxa_henryana))	((((Elaeis_oleifera	Elaeis_guineensis)	(Phoenix_dactylifera	Nypa_fruticans))	(((Roystonea_regia	Attalea_speciosa)	(Reinhardtia_gracilis	Reinhardtia_simplex))	Bactris_major))	((Calamus_caryotoides	(Sabal_domingensis	Chamaedorea_seifrizii))	(Serenoa_repens	Orania_palindan)))))	Pseudophoenix_vinifera)	Kingia_australis);
((((Nypa_fruticans	(((((Orania_palindan	(Iriartea_deltoidea	(Geonoma_undata	(((Dictyosperma_album	(Calamus_caryotoides	((Veitchia_spiralis	Kentiopsis_piersoniorum)	Heterospathe_cagayanensis)))	((Prestoea_acuminata	(Oenocarpus_minor	Oenocarpus_bataua))	Manicaria_saccifera))	(Sabal_domingensis	Pelagodoxa_henryana)))))	(Bactris_major	(Elaeis_oleifera	Elaeis_guineensis)))	((Roystonea_regia	Attalea_speciosa)	(Reinhardtia_gracilis	Reinhardtia_simplex)))	Chamaedorea_seifrizii)	Phoenix_dactylifera))	Pseudophoenix_vinifera)	Serenoa_repens)	Kingia_australis);
((((((Sabal_domingensis	Chamaedorea_seifrizii)	((Elaeis_guineensis	Elaeis_oleifera)	(((Bactris_major	Reinhardtia_simplex)	(Roystonea_regia	Attalea_speciosa))	((((Geonoma_undata	((Pelagodoxa_henryana	(Dictyosperma_album	(Heterospathe_cagayanensis	(Veitchia_spiralis	Kentiopsis_piersoniorum))))	((Prestoea_acuminata	(Oenocarpus_bataua	Oenocarpus_minor))	Manicaria_saccifera)))	Iriartea_deltoidea)	(Calamus_caryotoides	Serenoa_repens))	Orania_palindan))))	(Phoenix_dactylifera	Nypa_fruticans))	Pseudophoenix_vinifera)	Reinhardtia_gracilis)	Kingia_australis);
(((Orania_palindan	((((Chamaedorea_seifrizii	(Nypa_fruticans	Phoenix_dactylifera))	(Elaeis_guineensis	(Sabal_domingensis	Elaeis_oleifera)))	((Reinhardtia_gracilis	Bactris_major)	(Reinhardtia_simplex	(Roystonea_regia	Attalea_speciosa))))	(((Geonoma_undata	((((Prestoea_acuminata	(Oenocarpus_bataua	Oenocarpus_minor))	(Manicaria_saccifera	(Kentiopsis_piersoniorum	(Heterospathe_cagayanensis	Veitchia_spiralis))))	Pelagodoxa_henryana)	Dictyosperma_album))	Iriartea_deltoidea)	(Calamus_caryotoides	Serenoa_repens))))	Pseudophoenix_vinifera)	Kingia_australis);
((((Orania_palindan	(((Geonoma_undata	((Manicaria_saccifera	(Dictyosperma_album	(Kentiopsis_piersoniorum	(Heterospathe_cagayanensis	Veitchia_spiralis))))	((Sabal_domingensis	Pelagodoxa_henryana)	(Prestoea_acuminata	(Oenocarpus_bataua	Oenocarpus_minor)))))	Iriartea_deltoidea)	(((Bactris_major	((Calamus_caryotoides	Reinhardtia_simplex)	(Roystonea_regia	Attalea_speciosa)))	((Chamaedorea_seifrizii	(Nypa_fruticans	Phoenix_dactylifera))	(Elaeis_guineensis	Elaeis_oleifera)))	Serenoa_repens)))	Reinhardtia_gracilis)	Pseudophoenix_vinifera)	Kingia_australis);
((((Nypa_fruticans	(Phoenix_dactylifera	((((Bactris_major	(Elaeis_guineensis	Elaeis_oleifera))	(Orania_palindan	((Geonoma_undata	((Manicaria_saccifera	((Serenoa_repens	Prestoea_acuminata)	(Oenocarpus_bataua	Oenocarpus_minor)))	((Dictyosperma_album	(Heterospathe_cagayanensis	(Veitchia_spiralis	Kentiopsis_piersoniorum)))	Pelagodoxa_henryana)))	Iriartea_deltoidea)))	(Reinhardtia_simplex	(Roystonea_regia	Attalea_speciosa)))	(Calamus_caryotoides	(Sabal_domingensis	Chamaedorea_seifrizii)))))	Reinhardtia_gracilis)	Pseudophoenix_vinifera)	Kingia_australis);
(((((Bactris_major	(Elaeis_guineensis	Elaeis_oleifera))	((((Calamus_caryotoides	(Orania_palindan	((Geonoma_undata	(((Manicaria_saccifera	(Prestoea_acuminata	(Oenocarpus_bataua	Oenocarpus_minor)))	((Serenoa_repens	Dictyosperma_album)	(Heterospathe_cagayanensis	(Veitchia_spiralis	Kentiopsis_piersoniorum))))	Pelagodoxa_henryana))	Iriartea_deltoidea)))	(Reinhardtia_simplex	(Roystonea_regia	Attalea_speciosa)))	((Sabal_domingensis	Chamaedorea_seifrizii)	Phoenix_dactylifera))	Nypa_fruticans))	Reinhardtia_gracilis)	Pseudophoenix_vinifera)	Kingia_australis);
((((Nypa_fruticans	(Chamaedorea_seifrizii	Phoenix_dactylifera))	((((Elaeis_guineensis	Elaeis_oleifera)	Bactris_major)	((Sabal_domingensis	Orania_palindan)	(Iriartea_deltoidea	Geonoma_undata)))	((Reinhardtia_gracilis	Reinhardtia_simplex)	((((Calamus_caryotoides	(Dictyosperma_album	(Heterospathe_cagayanensis	(Veitchia_spiralis	Kentiopsis_piersoniorum))))	(Pelagodoxa_henryana	(Manicaria_saccifera	(Prestoea_acuminata	(Oenocarpus_bataua	Oenocarpus_minor)))))	Serenoa_repens)	(Roystonea_regia	Attalea_speciosa)))))	Pseudophoenix_vinifera)	Kingia_australis);
((((Serenoa_repens	Orania_palindan)	(((((Roystonea_regia	Attalea_speciosa)	Reinhardtia_simplex)	Bactris_major)	((Elaeis_guineensis	Elaeis_oleifera)	((Reinhardtia_gracilis	(Nypa_fruticans	Phoenix_dactylifera))	Chamaedorea_seifrizii)))	(((Iriartea_deltoidea	Geonoma_undata)	((Prestoea_acuminata	((Sabal_domingensis	Pelagodoxa_henryana)	(Oenocarpus_bataua	Oenocarpus_minor)))	(Manicaria_saccifera	(Dictyosperma_album	(Heterospathe_cagayanensis	(Veitchia_spiralis	Kentiopsis_piersoniorum))))))	Calamus_caryotoides)))	Pseudophoenix_vinifera)	Kingia_australis);
((((Iriartea_deltoidea	(Geonoma_undata	(((Dictyosperma_album	((Kentiopsis_piersoniorum	Veitchia_spiralis)	Heterospathe_cagayanensis))	((Prestoea_acuminata	(Oenocarpus_minor	Oenocarpus_bataua))	Manicaria_saccifera))	Pelagodoxa_henryana)))	(((Nypa_fruticans	Phoenix_dactylifera)	((Sabal_domingensis	(Calamus_caryotoides	Chamaedorea_seifrizii))	(Elaeis_guineensis	Elaeis_oleifera)))	(((Roystonea_regia	Attalea_speciosa)	((Serenoa_repens	Reinhardtia_gracilis)	Reinhardtia_simplex))	(Orania_palindan	Bactris_major))))	Pseudophoenix_vinifera)	Kingia_australis);
((((((Calamus_caryotoides	Chamaedorea_seifrizii)	((Serenoa_repens	Reinhardtia_simplex)	(((Iriartea_deltoidea	Geonoma_undata)	((Orania_palindan	Bactris_major)	(Elaeis_guineensis	Elaeis_oleifera)))	((((Manicaria_saccifera	(Dictyosperma_album	((Kentiopsis_piersoniorum	Veitchia_spiralis)	Heterospathe_cagayanensis)))	(Sabal_domingensis	Pelagodoxa_henryana))	(Prestoea_acuminata	(Oenocarpus_minor	Oenocarpus_bataua)))	(Roystonea_regia	Attalea_speciosa)))))	(Nypa_fruticans	Phoenix_dactylifera))	Reinhardtia_gracilis)	Pseudophoenix_vinifera)	Kingia_australis);
((((((((Geonoma_undata	((Dictyosperma_album	((Kentiopsis_piersoniorum	Veitchia_spiralis)	Heterospathe_cagayanensis))	((Sabal_domingensis	Pelagodoxa_henryana)	Manicaria_saccifera)))	((Serenoa_repens	Prestoea_acuminata)	(Oenocarpus_minor	Oenocarpus_bataua)))	((Reinhardtia_gracilis	Reinhardtia_simplex)	(Roystonea_regia	Attalea_speciosa)))	(Iriartea_deltoidea	(Orania_palindan	((Calamus_caryotoides	Bactris_major)	(Elaeis_guineensis	Elaeis_oleifera)))))	(Chamaedorea_seifrizii	Phoenix_dactylifera))	Nypa_fruticans)	Pseudophoenix_vinifera)	Kingia_australis);
((Reinhardtia_gracilis	(Pseudophoenix_vinifera	(Nypa_fruticans	((Chamaedorea_seifrizii	Phoenix_dactylifera)	(((Calamus_caryotoides	Reinhardtia_simplex)	(Roystonea_regia	Attalea_speciosa))	((Bactris_major	(Elaeis_oleifera	Elaeis_guineensis))	((Iriartea_deltoidea	(Geonoma_undata	(((((Oenocarpus_bataua	Oenocarpus_minor)	Prestoea_acuminata)	Pelagodoxa_henryana)	(Dictyosperma_album	(Veitchia_spiralis	((Sabal_domingensis	Kentiopsis_piersoniorum)	Heterospathe_cagayanensis))))	Manicaria_saccifera)))	(Serenoa_repens	Orania_palindan))))))))	Kingia_australis);
((Pseudophoenix_vinifera	(Reinhardtia_gracilis	(Roystonea_regia	(((Nypa_fruticans	Phoenix_dactylifera)	(Calamus_caryotoides	Chamaedorea_seifrizii))	(Reinhardtia_simplex	(((Bactris_major	(Elaeis_oleifera	Elaeis_guineensis))	((Iriartea_deltoidea	(Geonoma_undata	(((((Oenocarpus_bataua	Oenocarpus_minor)	(Serenoa_repens	Prestoea_acuminata))	Pelagodoxa_henryana)	(Dictyosperma_album	(Heterospathe_cagayanensis	(Veitchia_spiralis	(Sabal_domingensis	Kentiopsis_piersoniorum)))))	Manicaria_saccifera)))	Orania_palindan))	Attalea_speciosa))))))	Kingia_australis);
((Pseudophoenix_vinifera	(((Attalea_speciosa	((Reinhardtia_gracilis	Reinhardtia_simplex)	(Nypa_fruticans	Phoenix_dactylifera)))	((((Bactris_major	Serenoa_repens)	(Elaeis_oleifera	Elaeis_guineensis))	Chamaedorea_seifrizii)	((Calamus_caryotoides	Roystonea_regia)	Orania_palindan)))	((((Oenocarpus_bataua	Oenocarpus_minor)	Prestoea_acuminata)	(Manicaria_saccifera	(Pelagodoxa_henryana	(Dictyosperma_album	(Heterospathe_cagayanensis	(Veitchia_spiralis	(Sabal_domingensis	Kentiopsis_piersoniorum)))))))	(Iriartea_deltoidea	Geonoma_undata))))	Kingia_australis);
((Pseudophoenix_vinifera	((((Calamus_caryotoides	((((Oenocarpus_bataua	Oenocarpus_minor)	Prestoea_acuminata)	(Manicaria_saccifera	((Sabal_domingensis	Pelagodoxa_henryana)	(Dictyosperma_album	(Kentiopsis_piersoniorum	(Heterospathe_cagayanensis	Veitchia_spiralis))))))	(Iriartea_deltoidea	Geonoma_undata)))	(((Attalea_speciosa	((Reinhardtia_gracilis	(Serenoa_repens	Reinhardtia_simplex))	Roystonea_regia))	(Chamaedorea_seifrizii	Phoenix_dactylifera))	(Bactris_major	(Elaeis_oleifera	Elaeis_guineensis))))	Orania_palindan)	Nypa_fruticans))	Kingia_australis);
((Pseudophoenix_vinifera	(((((((Oenocarpus_bataua	Oenocarpus_minor)	Prestoea_acuminata)	((Sabal_domingensis	Pelagodoxa_henryana)	((Dictyosperma_album	(Calamus_caryotoides	(Heterospathe_cagayanensis	(Veitchia_spiralis	Kentiopsis_piersoniorum))))	Manicaria_saccifera)))	(Iriartea_deltoidea	Geonoma_undata))	(((Reinhardtia_gracilis	Bactris_major)	(Reinhardtia_simplex	(Roystonea_regia	Attalea_speciosa)))	((Elaeis_oleifera	Elaeis_guineensis)	(Chamaedorea_seifrizii	Phoenix_dactylifera))))	(Serenoa_repens	Orania_palindan))	Nypa_fruticans))	Kingia_australis);
((Pseudophoenix_vinifera	((Phoenix_dactylifera	((Reinhardtia_gracilis	Reinhardtia_simplex)	(((Roystonea_regia	Attalea_speciosa)	(((Serenoa_repens	Orania_palindan)	(Chamaedorea_seifrizii	Calamus_caryotoides))	(Iriartea_deltoidea	(Geonoma_undata	((Dictyosperma_album	((Veitchia_spiralis	Kentiopsis_piersoniorum)	Heterospathe_cagayanensis))	(Manicaria_saccifera	(((Oenocarpus_bataua	Oenocarpus_minor)	Prestoea_acuminata)	(Sabal_domingensis	Pelagodoxa_henryana))))))))	(Bactris_major	(Elaeis_oleifera	Elaeis_guineensis)))))	Nypa_fruticans))	Kingia_australis);
((Pseudophoenix_vinifera	(((((Sabal_domingensis	Chamaedorea_seifrizii)	Phoenix_dactylifera)	((Reinhardtia_simplex	(Roystonea_regia	Attalea_speciosa))	((Bactris_major	(Elaeis_oleifera	Elaeis_guineensis))	((Serenoa_repens	Orania_palindan)	(Iriartea_deltoidea	(Geonoma_undata	((Manicaria_saccifera	(((Oenocarpus_bataua	Oenocarpus_minor)	Prestoea_acuminata)	(Calamus_caryotoides	(Dictyosperma_album	((Veitchia_spiralis	Kentiopsis_piersoniorum)	Heterospathe_cagayanensis)))))	Pelagodoxa_henryana)))))))	Nypa_fruticans)	Reinhardtia_gracilis))	Kingia_australis);
((Pseudophoenix_vinifera	(Sabal_domingensis	(Nypa_fruticans	(((Orania_palindan	((Bactris_major	((Serenoa_repens	Reinhardtia_simplex)	((Calamus_caryotoides	Roystonea_regia)	Attalea_speciosa)))	(((((Veitchia_spiralis	Kentiopsis_piersoniorum)	Heterospathe_cagayanensis)	(Manicaria_saccifera	((((Oenocarpus_bataua	Oenocarpus_minor)	Prestoea_acuminata)	Reinhardtia_gracilis)	Pelagodoxa_henryana)))	Dictyosperma_album)	(Iriartea_deltoidea	Geonoma_undata))))	(Elaeis_oleifera	Elaeis_guineensis))	(Phoenix_dactylifera	Chamaedorea_seifrizii)))))	Kingia_australis);
((Pseudophoenix_vinifera	(Orania_palindan	((Chamaedorea_seifrizii	(Iriartea_deltoidea	(Serenoa_repens	(Geonoma_undata	(((((Oenocarpus_bataua	Oenocarpus_minor)	Pelagodoxa_henryana)	(Prestoea_acuminata	Manicaria_saccifera))	((Kentiopsis_piersoniorum	Veitchia_spiralis)	Heterospathe_cagayanensis))	Dictyosperma_album)))))	((Bactris_major	(Reinhardtia_simplex	((Calamus_caryotoides	Roystonea_regia)	Attalea_speciosa)))	(Reinhardtia_gracilis	(((Phoenix_dactylifera	Nypa_fruticans)	Sabal_domingensis)	(Elaeis_oleifera	Elaeis_guineensis)))))))	Kingia_australis);
((Pseudophoenix_vinifera	(((Phoenix_dactylifera	Nypa_fruticans)	(Sabal_domingensis	Chamaedorea_seifrizii))	((((((Prestoea_acuminata	(Oenocarpus_bataua	Oenocarpus_minor))	Manicaria_saccifera)	(Dictyosperma_album	((Kentiopsis_piersoniorum	Veitchia_spiralis)	Heterospathe_cagayanensis)))	Pelagodoxa_henryana)	(Iriartea_deltoidea	Geonoma_undata))	((((Reinhardtia_gracilis	(Serenoa_repens	Reinhardtia_simplex))	((Calamus_caryotoides	Roystonea_regia)	Attalea_speciosa))	(Bactris_major	(Elaeis_oleifera	Elaeis_guineensis)))	Orania_palindan))))	Kingia_australis);
((Pseudophoenix_vinifera	(Nypa_fruticans	(Reinhardtia_gracilis	(Phoenix_dactylifera	((Bactris_major	(Elaeis_oleifera	Elaeis_guineensis))	((Roystonea_regia	Attalea_speciosa)	(Reinhardtia_simplex	((Serenoa_repens	Orania_palindan)	((Chamaedorea_seifrizii	Calamus_caryotoides)	(Iriartea_deltoidea	(Geonoma_undata	(((Sabal_domingensis	Pelagodoxa_henryana)	(Prestoea_acuminata	(Oenocarpus_bataua	Oenocarpus_minor)))	(((Kentiopsis_piersoniorum	Veitchia_spiralis)	(Heterospathe_cagayanensis	Dictyosperma_album))	Manicaria_saccifera)))))))))))))	Kingia_australis);
((Pseudophoenix_vinifera	(Nypa_fruticans	((Bactris_major	(Elaeis_oleifera	Elaeis_guineensis))	((Phoenix_dactylifera	((Iriartea_deltoidea	(((Heterospathe_cagayanensis	(Kentiopsis_piersoniorum	Veitchia_spiralis))	Dictyosperma_album)	(Pelagodoxa_henryana	(Geonoma_undata	(Manicaria_saccifera	(Prestoea_acuminata	(Oenocarpus_bataua	Oenocarpus_minor)))))))	((Serenoa_repens	Orania_palindan)	(Chamaedorea_seifrizii	(Sabal_domingensis	Calamus_caryotoides)))))	((Roystonea_regia	Attalea_speciosa)	(Reinhardtia_gracilis	Reinhardtia_simplex))))))	Kingia_australis);
((Pseudophoenix_vinifera	(((Geonoma_undata	Iriartea_deltoidea)	(Pelagodoxa_henryana	((Manicaria_saccifera	(Prestoea_acuminata	(Oenocarpus_bataua	Oenocarpus_minor)))	((Kentiopsis_piersoniorum	(Veitchia_spiralis	Heterospathe_cagayanensis))	Dictyosperma_album))))	((Orania_palindan	(Chamaedorea_seifrizii	((Serenoa_repens	Sabal_domingensis)	Calamus_caryotoides)))	(((Roystonea_regia	Attalea_speciosa)	Reinhardtia_simplex)	((Bactris_major	(Elaeis_oleifera	Elaeis_guineensis))	(Reinhardtia_gracilis	(Nypa_fruticans	Phoenix_dactylifera)))))))	Kingia_australis);
((Pseudophoenix_vinifera	((((Geonoma_undata	(Pelagodoxa_henryana	((Manicaria_saccifera	(Prestoea_acuminata	(Oenocarpus_bataua	Oenocarpus_minor)))	(Dictyosperma_album	((Kentiopsis_piersoniorum	Veitchia_spiralis)	Heterospathe_cagayanensis)))))	Iriartea_deltoidea)	(((Serenoa_repens	Orania_palindan)	(Chamaedorea_seifrizii	(Sabal_domingensis	Calamus_caryotoides)))	((Phoenix_dactylifera	Reinhardtia_gracilis)	((Bactris_major	(Elaeis_oleifera	Elaeis_guineensis))	((Roystonea_regia	Attalea_speciosa)	Reinhardtia_simplex)))))	Nypa_fruticans))	Kingia_australis);
((Pseudophoenix_vinifera	((Bactris_major	(Elaeis_oleifera	Elaeis_guineensis))	(((Attalea_speciosa	(Calamus_caryotoides	Roystonea_regia))	(Reinhardtia_gracilis	Reinhardtia_simplex))	(((Iriartea_deltoidea	((Prestoea_acuminata	(Oenocarpus_bataua	Oenocarpus_minor))	(((Pelagodoxa_henryana	Manicaria_saccifera)	(Dictyosperma_album	((Kentiopsis_piersoniorum	Veitchia_spiralis)	Heterospathe_cagayanensis)))	Geonoma_undata)))	((Serenoa_repens	Orania_palindan)	(Chamaedorea_seifrizii	Sabal_domingensis)))	(Nypa_fruticans	Phoenix_dactylifera)))))	Kingia_australis);
((Pseudophoenix_vinifera	((((Roystonea_regia	Attalea_speciosa)	((Serenoa_repens	Reinhardtia_gracilis)	Reinhardtia_simplex))	(((((Prestoea_acuminata	(Oenocarpus_bataua	Oenocarpus_minor))	(Manicaria_saccifera	(Dictyosperma_album	((Kentiopsis_piersoniorum	Veitchia_spiralis)	Heterospathe_cagayanensis))))	(Sabal_domingensis	Pelagodoxa_henryana))	Geonoma_undata)	(Orania_palindan	(Iriartea_deltoidea	(Calamus_caryotoides	(Bactris_major	(Elaeis_oleifera	Elaeis_guineensis)))))))	(Chamaedorea_seifrizii	(Nypa_fruticans	Phoenix_dactylifera))))	Kingia_australis);
((Pseudophoenix_vinifera	(((((((Dictyosperma_album	((Kentiopsis_piersoniorum	Veitchia_spiralis)	Heterospathe_cagayanensis))	((Prestoea_acuminata	(Oenocarpus_bataua	Oenocarpus_minor))	Manicaria_saccifera))	Pelagodoxa_henryana)	Geonoma_undata)	Iriartea_deltoidea)	(((Sabal_domingensis	(Calamus_caryotoides	(Chamaedorea_seifrizii	Serenoa_repens)))	(Bactris_major	(Elaeis_oleifera	Elaeis_guineensis)))	(((Nypa_fruticans	Phoenix_dactylifera)	((Roystonea_regia	Attalea_speciosa)	Reinhardtia_simplex))	Orania_palindan)))	Reinhardtia_gracilis))	Kingia_australis);
((Pseudophoenix_vinifera	((Nypa_fruticans	(Phoenix_dactylifera	(((Attalea_speciosa	(Reinhardtia_simplex	(Roystonea_regia	((Serenoa_repens	Orania_palindan)	(Calamus_caryotoides	(((Prestoea_acuminata	(Oenocarpus_bataua	Oenocarpus_minor))	((Manicaria_saccifera	Geonoma_undata)	(Pelagodoxa_henryana	(Dictyosperma_album	((Kentiopsis_piersoniorum	Veitchia_spiralis)	Heterospathe_cagayanensis)))))	Iriartea_deltoidea))))))	(Bactris_major	(Elaeis_oleifera	Elaeis_guineensis)))	(Sabal_domingensis	Chamaedorea_seifrizii))))	Reinhardtia_gracilis))	Kingia_australis);
((Pseudophoenix_vinifera	(Nypa_fruticans	(Phoenix_dactylifera	(((((Bactris_major	(Elaeis_oleifera	Elaeis_guineensis))	(((Serenoa_repens	Orania_palindan)	Geonoma_undata)	Iriartea_deltoidea))	(Reinhardtia_gracilis	Reinhardtia_simplex))	(((Calamus_caryotoides	Roystonea_regia)	((Prestoea_acuminata	(Oenocarpus_bataua	Oenocarpus_minor))	((Sabal_domingensis	Pelagodoxa_henryana)	(((Kentiopsis_piersoniorum	Veitchia_spiralis)	(Heterospathe_cagayanensis	Dictyosperma_album))	Manicaria_saccifera))))	Attalea_speciosa))	Chamaedorea_seifrizii))))	Kingia_australis);
((Pseudophoenix_vinifera	((((((Bactris_major	(Elaeis_oleifera	Elaeis_guineensis))	(Reinhardtia_simplex	(Phoenix_dactylifera	(Attalea_speciosa	Nypa_fruticans))))	Roystonea_regia)	(Orania_palindan	(Calamus_caryotoides	Chamaedorea_seifrizii)))	(Iriartea_deltoidea	((Prestoea_acuminata	(Oenocarpus_bataua	Oenocarpus_minor))	((((((Kentiopsis_piersoniorum	Veitchia_spiralis)	Heterospathe_cagayanensis)	Dictyosperma_album)	Geonoma_undata)	((Serenoa_repens	Sabal_domingensis)	Pelagodoxa_henryana))	Manicaria_saccifera))))	Reinhardtia_gracilis))	Kingia_australis);
(((Pseudophoenix_vinifera	((Chamaedorea_seifrizii	(Nypa_fruticans	Phoenix_dactylifera))	((Reinhardtia_simplex	((((Prestoea_acuminata	(Oenocarpus_bataua	Oenocarpus_minor))	(Sabal_domingensis	Pelagodoxa_henryana))	((Dictyosperma_album	(Heterospathe_cagayanensis	(Kentiopsis_piersoniorum	Veitchia_spiralis)))	Manicaria_saccifera))	((Calamus_caryotoides	Roystonea_regia)	Attalea_speciosa)))	(((Bactris_major	(Elaeis_oleifera	Elaeis_guineensis))	(Orania_palindan	(Geonoma_undata	Iriartea_deltoidea)))	Serenoa_repens))))	Reinhardtia_gracilis)	Kingia_australis);
((Pseudophoenix_vinifera	(((((((Geonoma_undata	(Manicaria_saccifera	(Prestoea_acuminata	(Oenocarpus_bataua	Oenocarpus_minor))))	(Dictyosperma_album	(Heterospathe_cagayanensis	(Kentiopsis_piersoniorum	Veitchia_spiralis))))	Pelagodoxa_henryana)	Iriartea_deltoidea)	((Orania_palindan	Serenoa_repens)	((Phoenix_dactylifera	(((Reinhardtia_gracilis	Reinhardtia_simplex)	Sabal_domingensis)	(Roystonea_regia	Attalea_speciosa)))	(Bactris_major	(Elaeis_oleifera	Elaeis_guineensis)))))	(Calamus_caryotoides	Chamaedorea_seifrizii))	Nypa_fruticans))	Kingia_australis);
((Pseudophoenix_vinifera	(((Prestoea_acuminata	(Oenocarpus_bataua	Oenocarpus_minor))	((Dictyosperma_album	(Heterospathe_cagayanensis	(Kentiopsis_piersoniorum	Veitchia_spiralis)))	(Manicaria_saccifera	Pelagodoxa_henryana)))	((((Bactris_major	(Elaeis_oleifera	Elaeis_guineensis))	Orania_palindan)	(((Calamus_caryotoides	(Sabal_domingensis	Chamaedorea_seifrizii))	(Phoenix_dactylifera	Nypa_fruticans))	(((Serenoa_repens	Reinhardtia_gracilis)	Reinhardtia_simplex)	(Roystonea_regia	Attalea_speciosa))))	(Geonoma_undata	Iriartea_deltoidea))))	Kingia_australis);
((Pseudophoenix_vinifera	(Nypa_fruticans	(((Elaeis_oleifera	Elaeis_guineensis)	((Sabal_domingensis	Chamaedorea_seifrizii)	Phoenix_dactylifera))	((Bactris_major	Orania_palindan)	((((Geonoma_undata	(Pelagodoxa_henryana	((Dictyosperma_album	(Heterospathe_cagayanensis	(Kentiopsis_piersoniorum	Veitchia_spiralis)))	((Prestoea_acuminata	(Oenocarpus_bataua	Oenocarpus_minor))	Manicaria_saccifera))))	Iriartea_deltoidea)	(Calamus_caryotoides	(Reinhardtia_gracilis	(Reinhardtia_simplex	Serenoa_repens))))	(Roystonea_regia	Attalea_speciosa))))))	Kingia_australis);
(((Pseudophoenix_vinifera	(((((Serenoa_repens	Sabal_domingensis)	(((Bactris_major	(Elaeis_oleifera	Elaeis_guineensis))	(Geonoma_undata	Iriartea_deltoidea))	Orania_palindan))	(Reinhardtia_simplex	(Attalea_speciosa	((Calamus_caryotoides	Roystonea_regia)	((Prestoea_acuminata	(Oenocarpus_bataua	Oenocarpus_minor))	(Manicaria_saccifera	(Pelagodoxa_henryana	(Dictyosperma_album	(Heterospathe_cagayanensis	(Kentiopsis_piersoniorum	Veitchia_spiralis))))))))))	(Phoenix_dactylifera	Nypa_fruticans))	Chamaedorea_seifrizii))	Reinhardtia_gracilis)	Kingia_australis);
((Pseudophoenix_vinifera	(((((Sabal_domingensis	Calamus_caryotoides)	Chamaedorea_seifrizii)	Phoenix_dactylifera)	((((Geonoma_undata	Iriartea_deltoidea)	(Serenoa_repens	Orania_palindan))	(Bactris_major	(Elaeis_oleifera	Elaeis_guineensis)))	((Reinhardtia_gracilis	Reinhardtia_simplex)	((Roystonea_regia	Attalea_speciosa)	((Prestoea_acuminata	(Oenocarpus_bataua	Oenocarpus_minor))	(Manicaria_saccifera	(Pelagodoxa_henryana	(Dictyosperma_album	(Heterospathe_cagayanensis	(Kentiopsis_piersoniorum	Veitchia_spiralis))))))))))	Nypa_fruticans))	Kingia_australis);
((Pseudophoenix_vinifera	(((Phoenix_dactylifera	Nypa_fruticans)	(((((((Manicaria_saccifera	(Prestoea_acuminata	(Oenocarpus_bataua	Oenocarpus_minor)))	((Calamus_caryotoides	(Dictyosperma_album	(Heterospathe_cagayanensis	(Kentiopsis_piersoniorum	Veitchia_spiralis))))	Pelagodoxa_henryana))	Geonoma_undata)	Iriartea_deltoidea)	(Serenoa_repens	Orania_palindan))	(Bactris_major	(Elaeis_oleifera	Elaeis_guineensis)))	((Reinhardtia_gracilis	Reinhardtia_simplex)	(Roystonea_regia	Attalea_speciosa))))	(Sabal_domingensis	Chamaedorea_seifrizii)))	Kingia_australis);
((Pseudophoenix_vinifera	(((Nypa_fruticans	((Reinhardtia_simplex	((((((Pelagodoxa_henryana	((Manicaria_saccifera	(Prestoea_acuminata	(Oenocarpus_bataua	Oenocarpus_minor)))	(Dictyosperma_album	(Heterospathe_cagayanensis	(Kentiopsis_piersoniorum	Veitchia_spiralis)))))	Geonoma_undata)	Iriartea_deltoidea)	(Serenoa_repens	Orania_palindan))	((Sabal_domingensis	Chamaedorea_seifrizii)	Calamus_caryotoides))	(Bactris_major	(Elaeis_oleifera	Elaeis_guineensis))))	(Roystonea_regia	Attalea_speciosa)))	Phoenix_dactylifera)	Reinhardtia_gracilis))	Kingia_australis);
((Pseudophoenix_vinifera	(((((((((Sabal_domingensis	Chamaedorea_seifrizii)	(Serenoa_repens	Calamus_caryotoides))	Iriartea_deltoidea)	(Orania_palindan	(((Dictyosperma_album	(Heterospathe_cagayanensis	(Kentiopsis_piersoniorum	Veitchia_spiralis)))	(Manicaria_saccifera	(Pelagodoxa_henryana	(Prestoea_acuminata	(Oenocarpus_bataua	Oenocarpus_minor)))))	Geonoma_undata)))	(Bactris_major	(Elaeis_oleifera	Elaeis_guineensis)))	((Reinhardtia_gracilis	Reinhardtia_simplex)	Phoenix_dactylifera))	Attalea_speciosa)	Nypa_fruticans)	Roystonea_regia))	Kingia_australis);
((Pseudophoenix_vinifera	(((Reinhardtia_gracilis	Reinhardtia_simplex)	(((((Serenoa_repens	Orania_palindan)	(Iriartea_deltoidea	(((Dictyosperma_album	(Heterospathe_cagayanensis	(Kentiopsis_piersoniorum	Veitchia_spiralis)))	(Manicaria_saccifera	(Pelagodoxa_henryana	(Prestoea_acuminata	(Oenocarpus_bataua	Oenocarpus_minor)))))	Geonoma_undata)))	(Elaeis_oleifera	Elaeis_guineensis))	(((Sabal_domingensis	Chamaedorea_seifrizii)	Calamus_caryotoides)	Phoenix_dactylifera))	Attalea_speciosa))	(Bactris_major	(Nypa_fruticans	Roystonea_regia))))	Kingia_australis);
((((Nypa_fruticans	(Phoenix_dactylifera	(((Iriartea_deltoidea	(((((Manicaria_saccifera	(Prestoea_acuminata	(Oenocarpus_minor	Oenocarpus_bataua)))	((Kentiopsis_piersoniorum	(Heterospathe_cagayanensis	Veitchia_spiralis))	Dictyosperma_album))	(Sabal_domingensis	Pelagodoxa_henryana))	(Roystonea_regia	Attalea_speciosa))	((Geonoma_undata	Orania_palindan)	(Reinhardtia_simplex	Serenoa_repens))))	(Calamus_caryotoides	(Bactris_major	(Elaeis_oleifera	Elaeis_guineensis))))	Chamaedorea_seifrizii)))	Pseudophoenix_vinifera)	Reinhardtia_gracilis)	Kingia_australis);
(((((Nypa_fruticans	Phoenix_dactylifera)	(((Bactris_major	(Elaeis_oleifera	Elaeis_guineensis))	((Iriartea_deltoidea	((Prestoea_acuminata	(Oenocarpus_minor	Oenocarpus_bataua))	(Geonoma_undata	(((((Sabal_domingensis	Kentiopsis_piersoniorum)	(Heterospathe_cagayanensis	Veitchia_spiralis))	Dictyosperma_album)	Pelagodoxa_henryana)	Manicaria_saccifera))))	(((Calamus_caryotoides	(Reinhardtia_simplex	Serenoa_repens))	(Roystonea_regia	Attalea_speciosa))	Orania_palindan)))	Chamaedorea_seifrizii))	Pseudophoenix_vinifera)	Reinhardtia_gracilis)	Kingia_australis);
(((((Nypa_fruticans	Phoenix_dactylifera)	Chamaedorea_seifrizii)	(((Reinhardtia_simplex	Reinhardtia_gracilis)	(((Elaeis_oleifera	Elaeis_guineensis)	Attalea_speciosa)	(Bactris_major	(Orania_palindan	((Geonoma_undata	Iriartea_deltoidea)	(((Oenocarpus_minor	Oenocarpus_bataua)	(Serenoa_repens	Prestoea_acuminata))	((((Heterospathe_cagayanensis	(Veitchia_spiralis	Kentiopsis_piersoniorum))	Dictyosperma_album)	(Sabal_domingensis	Pelagodoxa_henryana))	Manicaria_saccifera)))))))	(Calamus_caryotoides	Roystonea_regia)))	Pseudophoenix_vinifera)	Kingia_australis);
(((((Nypa_fruticans	Phoenix_dactylifera)	(((Attalea_speciosa	Roystonea_regia)	(Reinhardtia_simplex	((Bactris_major	(Elaeis_oleifera	Elaeis_guineensis))	((Calamus_caryotoides	(Serenoa_repens	Orania_palindan))	((Geonoma_undata	Iriartea_deltoidea)	(Pelagodoxa_henryana	((Manicaria_saccifera	((Oenocarpus_minor	Oenocarpus_bataua)	Prestoea_acuminata))	((Heterospathe_cagayanensis	(Veitchia_spiralis	(Sabal_domingensis	Kentiopsis_piersoniorum)))	Dictyosperma_album))))))))	Chamaedorea_seifrizii))	Reinhardtia_gracilis)	Pseudophoenix_vinifera)	Kingia_australis);
(((((((Bactris_major	(Serenoa_repens	Orania_palindan))	(((Elaeis_oleifera	Elaeis_guineensis)	(Nypa_fruticans	Phoenix_dactylifera))	(Calamus_caryotoides	Chamaedorea_seifrizii)))	((Attalea_speciosa	Roystonea_regia)	Reinhardtia_simplex))	((Geonoma_undata	Iriartea_deltoidea)	((Sabal_domingensis	Pelagodoxa_henryana)	((Manicaria_saccifera	((Oenocarpus_minor	Oenocarpus_bataua)	Prestoea_acuminata))	((Heterospathe_cagayanensis	(Veitchia_spiralis	Kentiopsis_piersoniorum))	Dictyosperma_album)))))	Reinhardtia_gracilis)	Pseudophoenix_vinifera)	Kingia_australis);
((((((((Elaeis_oleifera	Elaeis_guineensis)	(Nypa_fruticans	Phoenix_dactylifera))	((Bactris_major	(Attalea_speciosa	Roystonea_regia))	(Reinhardtia_gracilis	Reinhardtia_simplex)))	(Calamus_caryotoides	Chamaedorea_seifrizii))	(((((Heterospathe_cagayanensis	(Veitchia_spiralis	Kentiopsis_piersoniorum))	Dictyosperma_album)	((Sabal_domingensis	Pelagodoxa_henryana)	(Manicaria_saccifera	(((Oenocarpus_minor	Oenocarpus_bataua)	Prestoea_acuminata)	Geonoma_undata))))	Iriartea_deltoidea)	Serenoa_repens))	Orania_palindan)	Pseudophoenix_vinifera)	Kingia_australis);
(((Nypa_fruticans	(Phoenix_dactylifera	(((((((((Pelagodoxa_henryana	((Heterospathe_cagayanensis	(Veitchia_spiralis	Kentiopsis_piersoniorum))	Manicaria_saccifera))	((Oenocarpus_minor	Oenocarpus_bataua)	Prestoea_acuminata))	Dictyosperma_album)	Geonoma_undata)	Iriartea_deltoidea)	((Calamus_caryotoides	(Sabal_domingensis	Chamaedorea_seifrizii))	(Serenoa_repens	Orania_palindan)))	(Bactris_major	(Elaeis_oleifera	Elaeis_guineensis)))	(Reinhardtia_gracilis	Reinhardtia_simplex))	(Attalea_speciosa	Roystonea_regia))))	Pseudophoenix_vinifera)	Kingia_australis);
(((((Calamus_caryotoides	Roystonea_regia)	(((((Elaeis_oleifera	Elaeis_guineensis)	(Chamaedorea_seifrizii	(Nypa_fruticans	Phoenix_dactylifera)))	(((Geonoma_undata	Iriartea_deltoidea)	(Serenoa_repens	Orania_palindan))	(((Dictyosperma_album	(Heterospathe_cagayanensis	(Kentiopsis_piersoniorum	Veitchia_spiralis)))	(Manicaria_saccifera	((Oenocarpus_minor	Oenocarpus_bataua)	Prestoea_acuminata)))	(Sabal_domingensis	Pelagodoxa_henryana))))	Bactris_major)	(Reinhardtia_simplex	Attalea_speciosa)))	Reinhardtia_gracilis)	Pseudophoenix_vinifera)	Kingia_australis);
(((((Calamus_caryotoides	Roystonea_regia)	((Bactris_major	((((Phoenix_dactylifera	((Elaeis_oleifera	Elaeis_guineensis)	Chamaedorea_seifrizii))	(Orania_palindan	(Iriartea_deltoidea	(Geonoma_undata	(((Dictyosperma_album	(Heterospathe_cagayanensis	(Kentiopsis_piersoniorum	Veitchia_spiralis)))	(Manicaria_saccifera	((Oenocarpus_minor	Oenocarpus_bataua)	(Serenoa_repens	Prestoea_acuminata))))	(Sabal_domingensis	Pelagodoxa_henryana))))))	Attalea_speciosa)	Reinhardtia_simplex))	Nypa_fruticans))	Reinhardtia_gracilis)	Pseudophoenix_vinifera)	Kingia_australis);
((((Nypa_fruticans	(Phoenix_dactylifera	(((((Dictyosperma_album	(Heterospathe_cagayanensis	(Kentiopsis_piersoniorum	Veitchia_spiralis)))	(Manicaria_saccifera	(((Oenocarpus_minor	Oenocarpus_bataua)	Prestoea_acuminata)	(Sabal_domingensis	Pelagodoxa_henryana))))	(((Elaeis_oleifera	(Serenoa_repens	Elaeis_guineensis))	(Geonoma_undata	Orania_palindan))	Iriartea_deltoidea))	(Bactris_major	(Reinhardtia_simplex	((Calamus_caryotoides	Roystonea_regia)	Attalea_speciosa))))	Chamaedorea_seifrizii)))	Pseudophoenix_vinifera)	Reinhardtia_gracilis)	Kingia_australis);
(((((Orania_palindan	(((((Nypa_fruticans	Prestoea_acuminata)	(Oenocarpus_bataua	Oenocarpus_minor))	((Geonoma_undata	Manicaria_saccifera)	((Dictyosperma_album	(Veitchia_spiralis	(Heterospathe_cagayanensis	Kentiopsis_piersoniorum)))	Pelagodoxa_henryana)))	Iriartea_deltoidea)	((((Elaeis_oleifera	Elaeis_guineensis)	(Phoenix_dactylifera	Chamaedorea_seifrizii))	Bactris_major)	((Roystonea_regia	Calamus_caryotoides)	((Serenoa_repens	Reinhardtia_simplex)	Attalea_speciosa)))))	Sabal_domingensis)	Pseudophoenix_vinifera)	Reinhardtia_gracilis)	Kingia_australis);
(((((Orania_palindan	((((Chamaedorea_seifrizii	((Elaeis_oleifera	Elaeis_guineensis)	Phoenix_dactylifera))	((Attalea_speciosa	(Roystonea_regia	(Sabal_domingensis	Calamus_caryotoides)))	((Iriartea_deltoidea	(Prestoea_acuminata	(Oenocarpus_bataua	Oenocarpus_minor)))	(Manicaria_saccifera	((Dictyosperma_album	(Heterospathe_cagayanensis	(Kentiopsis_piersoniorum	Veitchia_spiralis)))	(Geonoma_undata	Pelagodoxa_henryana))))))	Reinhardtia_simplex)	Bactris_major))	Nypa_fruticans)	Pseudophoenix_vinifera)	(Serenoa_repens	Reinhardtia_gracilis))	Kingia_australis);
((((((Bactris_major	(Elaeis_oleifera	Elaeis_guineensis))	Reinhardtia_gracilis)	(((((Orania_palindan	Serenoa_repens)	Reinhardtia_simplex)	((Chamaedorea_seifrizii	((Prestoea_acuminata	(Oenocarpus_bataua	Oenocarpus_minor))	(Pelagodoxa_henryana	((Dictyosperma_album	(Heterospathe_cagayanensis	(Kentiopsis_piersoniorum	Veitchia_spiralis)))	Manicaria_saccifera))))	(Geonoma_undata	Iriartea_deltoidea)))	(Phoenix_dactylifera	Nypa_fruticans))	Attalea_speciosa))	(Roystonea_regia	(Sabal_domingensis	Calamus_caryotoides)))	Pseudophoenix_vinifera)	Kingia_australis);
((((((((Calamus_caryotoides	Chamaedorea_seifrizii)	(Orania_palindan	Serenoa_repens))	((Geonoma_undata	(Pelagodoxa_henryana	((Dictyosperma_album	(Heterospathe_cagayanensis	(Kentiopsis_piersoniorum	Veitchia_spiralis)))	((Prestoea_acuminata	(Oenocarpus_bataua	Oenocarpus_minor))	Manicaria_saccifera))))	Iriartea_deltoidea))	((Reinhardtia_simplex	(Roystonea_regia	Attalea_speciosa))	(Reinhardtia_gracilis	(Bactris_major	((Sabal_domingensis	Elaeis_oleifera)	Elaeis_guineensis)))))	Phoenix_dactylifera)	Nypa_fruticans)	Pseudophoenix_vinifera)	Kingia_australis);
(((Orania_palindan	((((Sabal_domingensis	Pelagodoxa_henryana)	((Dictyosperma_album	(Heterospathe_cagayanensis	(Kentiopsis_piersoniorum	Veitchia_spiralis)))	((Geonoma_undata	(Prestoea_acuminata	(Oenocarpus_bataua	Oenocarpus_minor)))	Manicaria_saccifera)))	((Serenoa_repens	(Calamus_caryotoides	Chamaedorea_seifrizii))	Iriartea_deltoidea))	(((Reinhardtia_simplex	(Roystonea_regia	Attalea_speciosa))	(Nypa_fruticans	Phoenix_dactylifera))	(Reinhardtia_gracilis	(Bactris_major	(Elaeis_oleifera	Elaeis_guineensis))))))	Pseudophoenix_vinifera)	Kingia_australis);
((((Orania_palindan	((((Roystonea_regia	Attalea_speciosa)	(Phoenix_dactylifera	(Reinhardtia_gracilis	Reinhardtia_simplex)))	(Bactris_major	(Elaeis_oleifera	Elaeis_guineensis)))	(((Geonoma_undata	Iriartea_deltoidea)	((((Dictyosperma_album	(Heterospathe_cagayanensis	(Kentiopsis_piersoniorum	Veitchia_spiralis)))	Manicaria_saccifera)	(Prestoea_acuminata	(Oenocarpus_bataua	Oenocarpus_minor)))	Pelagodoxa_henryana))	((Sabal_domingensis	Calamus_caryotoides)	(Serenoa_repens	Chamaedorea_seifrizii)))))	Nypa_fruticans)	Pseudophoenix_vinifera)	Kingia_australis);
((((((Chamaedorea_seifrizii	Phoenix_dactylifera)	((((Calamus_caryotoides	Orania_palindan)	(Iriartea_deltoidea	(((((Heterospathe_cagayanensis	(Kentiopsis_piersoniorum	Veitchia_spiralis))	(Manicaria_saccifera	(Prestoea_acuminata	(Oenocarpus_bataua	Oenocarpus_minor))))	((Serenoa_repens	Sabal_domingensis)	Pelagodoxa_henryana))	Dictyosperma_album)	Geonoma_undata)))	(Bactris_major	(Elaeis_oleifera	Elaeis_guineensis)))	(Reinhardtia_simplex	(Roystonea_regia	Attalea_speciosa))))	Nypa_fruticans)	Reinhardtia_gracilis)	Pseudophoenix_vinifera)	Kingia_australis);
((((((Serenoa_repens	Sabal_domingensis)	Calamus_caryotoides)	Roystonea_regia)	((Attalea_speciosa	((((((Nypa_fruticans	Phoenix_dactylifera)	Chamaedorea_seifrizii)	(Elaeis_oleifera	Elaeis_guineensis))	(((Manicaria_saccifera	(Prestoea_acuminata	(Oenocarpus_bataua	Oenocarpus_minor)))	(Pelagodoxa_henryana	(Dictyosperma_album	(Heterospathe_cagayanensis	(Kentiopsis_piersoniorum	Veitchia_spiralis)))))	(Geonoma_undata	Iriartea_deltoidea)))	Orania_palindan)	(Reinhardtia_gracilis	Reinhardtia_simplex)))	Bactris_major))	Pseudophoenix_vinifera)	Kingia_australis);
(((((Nypa_fruticans	Phoenix_dactylifera)	Chamaedorea_seifrizii)	(Attalea_speciosa	(((Orania_palindan	(Iriartea_deltoidea	(Bactris_major	(Elaeis_oleifera	Elaeis_guineensis))))	Roystonea_regia)	(((Reinhardtia_gracilis	Calamus_caryotoides)	(Serenoa_repens	Reinhardtia_simplex))	((Prestoea_acuminata	(Oenocarpus_bataua	Oenocarpus_minor))	((Manicaria_saccifera	((Sabal_domingensis	Pelagodoxa_henryana)	(Dictyosperma_album	(Heterospathe_cagayanensis	(Kentiopsis_piersoniorum	Veitchia_spiralis)))))	Geonoma_undata))))))	Pseudophoenix_vinifera)	Kingia_australis);
((((Phoenix_dactylifera	(Chamaedorea_seifrizii	((((Serenoa_repens	Orania_palindan)	(Iriartea_deltoidea	(Geonoma_undata	(Pelagodoxa_henryana	((Dictyosperma_album	((Kentiopsis_piersoniorum	Veitchia_spiralis)	Heterospathe_cagayanensis))	((Prestoea_acuminata	(Oenocarpus_bataua	Oenocarpus_minor))	Manicaria_saccifera))))))	(Sabal_domingensis	Calamus_caryotoides))	((Bactris_major	(Elaeis_oleifera	Elaeis_guineensis))	((Reinhardtia_gracilis	Reinhardtia_simplex)	(Roystonea_regia	Attalea_speciosa))))))	Nypa_fruticans)	Pseudophoenix_vinifera)	Kingia_australis);
((Pseudophoenix_vinifera	(Reinhardtia_gracilis	((Phoenix_dactylifera	(((Bactris_major	((Roystonea_regia	Attalea_speciosa)	Reinhardtia_simplex))	(((Serenoa_repens	Orania_palindan)	((((Dictyosperma_album	(Kentiopsis_piersoniorum	(Heterospathe_cagayanensis	(Calamus_caryotoides	Veitchia_spiralis))))	(Manicaria_saccifera	(Prestoea_acuminata	(Oenocarpus_minor	Oenocarpus_bataua))))	(Sabal_domingensis	Pelagodoxa_henryana))	(Geonoma_undata	Iriartea_deltoidea)))	(Elaeis_oleifera	Elaeis_guineensis)))	Chamaedorea_seifrizii))	Nypa_fruticans)))	Kingia_australis);
((Pseudophoenix_vinifera	((Calamus_caryotoides	Roystonea_regia)	(Attalea_speciosa	((Serenoa_repens	Reinhardtia_simplex)	((Chamaedorea_seifrizii	(Nypa_fruticans	(Reinhardtia_gracilis	Phoenix_dactylifera)))	(((Bactris_major	(Elaeis_oleifera	Elaeis_guineensis))	Orania_palindan)	((((Dictyosperma_album	((Veitchia_spiralis	Kentiopsis_piersoniorum)	Heterospathe_cagayanensis))	(Manicaria_saccifera	(Prestoea_acuminata	(Oenocarpus_minor	Oenocarpus_bataua))))	(Sabal_domingensis	Pelagodoxa_henryana))	(Geonoma_undata	Iriartea_deltoidea))))))))	Kingia_australis);
((Pseudophoenix_vinifera	(((Chamaedorea_seifrizii	(Nypa_fruticans	Phoenix_dactylifera))	((((Serenoa_repens	Orania_palindan)	(((Iriartea_deltoidea	Geonoma_undata)	((Prestoea_acuminata	(Oenocarpus_minor	Oenocarpus_bataua))	((Pelagodoxa_henryana	((Dictyosperma_album	(Veitchia_spiralis	Kentiopsis_piersoniorum))	Heterospathe_cagayanensis))	Manicaria_saccifera)))	Calamus_caryotoides))	(Bactris_major	(Elaeis_oleifera	Elaeis_guineensis)))	(((Sabal_domingensis	Roystonea_regia)	Attalea_speciosa)	Reinhardtia_simplex)))	Reinhardtia_gracilis))	Kingia_australis);
((Pseudophoenix_vinifera	((((Roystonea_regia	((Serenoa_repens	Reinhardtia_simplex)	((Calamus_caryotoides	(Sabal_domingensis	Chamaedorea_seifrizii))	(Attalea_speciosa	Phoenix_dactylifera))))	((Pelagodoxa_henryana	((Dictyosperma_album	((Veitchia_spiralis	Kentiopsis_piersoniorum)	Heterospathe_cagayanensis))	(Manicaria_saccifera	(Prestoea_acuminata	(Oenocarpus_minor	Oenocarpus_bataua)))))	((Bactris_major	(Elaeis_oleifera	Elaeis_guineensis))	(Iriartea_deltoidea	(Orania_palindan	Geonoma_undata)))))	Nypa_fruticans)	Reinhardtia_gracilis))	Kingia_australis);
((Pseudophoenix_vinifera	((((Calamus_caryotoides	(Sabal_domingensis	Chamaedorea_seifrizii))	((((Pelagodoxa_henryana	((Dictyosperma_album	((Veitchia_spiralis	Kentiopsis_piersoniorum)	Heterospathe_cagayanensis))	(Manicaria_saccifera	(Prestoea_acuminata	(Oenocarpus_minor	Oenocarpus_bataua)))))	(Attalea_speciosa	((Serenoa_repens	Reinhardtia_simplex)	Roystonea_regia)))	((Bactris_major	(Elaeis_oleifera	Elaeis_guineensis))	(Orania_palindan	(Geonoma_undata	Iriartea_deltoidea))))	Phoenix_dactylifera))	Nypa_fruticans)	Reinhardtia_gracilis))	Kingia_australis);
((((((Calamus_caryotoides	(Sabal_domingensis	Chamaedorea_seifrizii))	((((Iriartea_deltoidea	((Pelagodoxa_henryana	((Dictyosperma_album	((Veitchia_spiralis	Kentiopsis_piersoniorum)	Heterospathe_cagayanensis))	(Manicaria_saccifera	(Prestoea_acuminata	(Oenocarpus_minor	Oenocarpus_bataua)))))	Attalea_speciosa))	(Serenoa_repens	Reinhardtia_simplex))	((Geonoma_undata	Roystonea_regia)	Orania_palindan))	(Bactris_major	(Elaeis_oleifera	Elaeis_guineensis))))	(Phoenix_dactylifera	Nypa_fruticans))	Pseudophoenix_vinifera)	Reinhardtia_gracilis)	Kingia_australis);
(((Pseudophoenix_vinifera	(((Phoenix_dactylifera	Chamaedorea_seifrizii)	(((Orania_palindan	(((((Serenoa_repens	Sabal_domingensis)	Calamus_caryotoides)	((Prestoea_acuminata	(Oenocarpus_minor	Oenocarpus_bataua))	(Pelagodoxa_henryana	(Manicaria_saccifera	(Dictyosperma_album	(Kentiopsis_piersoniorum	(Heterospathe_cagayanensis	Veitchia_spiralis)))))))	Geonoma_undata)	Iriartea_deltoidea))	(Reinhardtia_simplex	(Roystonea_regia	Attalea_speciosa)))	(Bactris_major	(Elaeis_oleifera	Elaeis_guineensis))))	Reinhardtia_gracilis))	Nypa_fruticans)	Kingia_australis);
((Pseudophoenix_vinifera	(Orania_palindan	(((Calamus_caryotoides	Chamaedorea_seifrizii)	((Elaeis_oleifera	Elaeis_guineensis)	(Nypa_fruticans	Phoenix_dactylifera)))	(((Pelagodoxa_henryana	((Dictyosperma_album	(Heterospathe_cagayanensis	(Veitchia_spiralis	Kentiopsis_piersoniorum)))	(Manicaria_saccifera	(Geonoma_undata	(Prestoea_acuminata	(Oenocarpus_minor	Oenocarpus_bataua))))))	Iriartea_deltoidea)	((((Serenoa_repens	Sabal_domingensis)	(Reinhardtia_simplex	Reinhardtia_gracilis))	(Roystonea_regia	Attalea_speciosa))	Bactris_major)))))	Kingia_australis);
((Pseudophoenix_vinifera	(((Nypa_fruticans	Phoenix_dactylifera)	(Chamaedorea_seifrizii	(Sabal_domingensis	((Bactris_major	(Elaeis_oleifera	Elaeis_guineensis))	(((Serenoa_repens	Orania_palindan)	((((Dictyosperma_album	((Calamus_caryotoides	Heterospathe_cagayanensis)	(Veitchia_spiralis	Kentiopsis_piersoniorum)))	((Manicaria_saccifera	(Prestoea_acuminata	(Oenocarpus_minor	Oenocarpus_bataua)))	Pelagodoxa_henryana))	Geonoma_undata)	Iriartea_deltoidea))	(Reinhardtia_simplex	(Roystonea_regia	Attalea_speciosa)))))))	Reinhardtia_gracilis))	Kingia_australis);
((Pseudophoenix_vinifera	((Nypa_fruticans	((Sabal_domingensis	Chamaedorea_seifrizii)	(Phoenix_dactylifera	(((Bactris_major	(Elaeis_oleifera	Elaeis_guineensis))	(((Serenoa_repens	Orania_palindan)	(((Manicaria_saccifera	Prestoea_acuminata)	((Pelagodoxa_henryana	(Oenocarpus_minor	Oenocarpus_bataua))	((Calamus_caryotoides	Dictyosperma_album)	((Veitchia_spiralis	Kentiopsis_piersoniorum)	Heterospathe_cagayanensis))))	Geonoma_undata))	Iriartea_deltoidea))	(Reinhardtia_simplex	(Roystonea_regia	Attalea_speciosa))))))	Reinhardtia_gracilis))	Kingia_australis);
(((Orania_palindan	((Iriartea_deltoidea	(Geonoma_undata	(Pelagodoxa_henryana	((Dictyosperma_album	(Heterospathe_cagayanensis	(Kentiopsis_piersoniorum	Veitchia_spiralis)))	(Manicaria_saccifera	((Serenoa_repens	Prestoea_acuminata)	(Oenocarpus_bataua	Oenocarpus_minor)))))))	(((Elaeis_oleifera	Elaeis_guineensis)	((Sabal_domingensis	Chamaedorea_seifrizii)	(Phoenix_dactylifera	Nypa_fruticans)))	((Reinhardtia_simplex	(Bactris_major	Reinhardtia_gracilis))	((Calamus_caryotoides	Roystonea_regia)	Attalea_speciosa)))))	Pseudophoenix_vinifera)	Kingia_australis);
(((Nypa_fruticans	(((((Bactris_major	((Reinhardtia_simplex	Reinhardtia_gracilis)	(Roystonea_regia	Attalea_speciosa)))	(((Sabal_domingensis	Calamus_caryotoides)	(Serenoa_repens	Orania_palindan))	(Iriartea_deltoidea	(Geonoma_undata	(Pelagodoxa_henryana	((Dictyosperma_album	(Heterospathe_cagayanensis	(Kentiopsis_piersoniorum	Veitchia_spiralis)))	(Manicaria_saccifera	(Prestoea_acuminata	(Oenocarpus_bataua	Oenocarpus_minor)))))))))	(Elaeis_oleifera	Elaeis_guineensis))	Chamaedorea_seifrizii)	Phoenix_dactylifera))	Pseudophoenix_vinifera)	Kingia_australis);
(((((Sabal_domingensis	Chamaedorea_seifrizii)	(Phoenix_dactylifera	(Reinhardtia_gracilis	Nypa_fruticans)))	((((Geonoma_undata	Orania_palindan)	(Iriartea_deltoidea	(Bactris_major	(Elaeis_oleifera	Elaeis_guineensis))))	(Serenoa_repens	Reinhardtia_simplex))	((Roystonea_regia	Calamus_caryotoides)	(((Manicaria_saccifera	(Pelagodoxa_henryana	(Dictyosperma_album	(Heterospathe_cagayanensis	(Kentiopsis_piersoniorum	Veitchia_spiralis)))))	(Prestoea_acuminata	(Oenocarpus_bataua	Oenocarpus_minor)))	Attalea_speciosa))))	Pseudophoenix_vinifera)	Kingia_australis);
(((((Phoenix_dactylifera	Nypa_fruticans)	((Calamus_caryotoides	Chamaedorea_seifrizii)	((((Geonoma_undata	Orania_palindan)	Iriartea_deltoidea)	(Bactris_major	(Elaeis_oleifera	Elaeis_guineensis)))	((Serenoa_repens	Reinhardtia_simplex)	(((Manicaria_saccifera	(Pelagodoxa_henryana	(Dictyosperma_album	(Heterospathe_cagayanensis	((Sabal_domingensis	Kentiopsis_piersoniorum)	Veitchia_spiralis)))))	(Prestoea_acuminata	(Oenocarpus_bataua	Oenocarpus_minor)))	(Attalea_speciosa	Roystonea_regia))))))	Reinhardtia_gracilis)	Pseudophoenix_vinifera)	Kingia_australis);
(((((((Manicaria_saccifera	((Sabal_domingensis	Pelagodoxa_henryana)	(Dictyosperma_album	(Heterospathe_cagayanensis	(Kentiopsis_piersoniorum	Veitchia_spiralis)))))	(Prestoea_acuminata	(Oenocarpus_bataua	Oenocarpus_minor)))	((Geonoma_undata	(Serenoa_repens	Orania_palindan))	Iriartea_deltoidea))	(Calamus_caryotoides	Chamaedorea_seifrizii))	((Bactris_major	((Reinhardtia_gracilis	Reinhardtia_simplex)	(Attalea_speciosa	Roystonea_regia)))	((Elaeis_oleifera	Elaeis_guineensis)	(Phoenix_dactylifera	Nypa_fruticans))))	Pseudophoenix_vinifera)	Kingia_australis);
(((((Iriartea_deltoidea	(Geonoma_undata	(((Dictyosperma_album	((Reinhardtia_gracilis	Kentiopsis_piersoniorum)	(Veitchia_spiralis	Heterospathe_cagayanensis)))	(Manicaria_saccifera	(Sabal_domingensis	Pelagodoxa_henryana)))	(Prestoea_acuminata	(Oenocarpus_bataua	Oenocarpus_minor)))))	(((Serenoa_repens	Reinhardtia_simplex)	(Attalea_speciosa	Roystonea_regia))	((Phoenix_dactylifera	Nypa_fruticans)	((Bactris_major	(Elaeis_oleifera	Elaeis_guineensis))	(Calamus_caryotoides	Chamaedorea_seifrizii)))))	Orania_palindan)	Pseudophoenix_vinifera)	Kingia_australis);
(((((((Iriartea_deltoidea	(Geonoma_undata	((Sabal_domingensis	Pelagodoxa_henryana)	((Manicaria_saccifera	(Prestoea_acuminata	(Oenocarpus_bataua	Oenocarpus_minor)))	(Dictyosperma_album	(Kentiopsis_piersoniorum	(Veitchia_spiralis	Heterospathe_cagayanensis)))))))	(Phoenix_dactylifera	((Elaeis_oleifera	Elaeis_guineensis)	(Calamus_caryotoides	Chamaedorea_seifrizii))))	(Bactris_major	(Attalea_speciosa	(Roystonea_regia	((Serenoa_repens	Reinhardtia_gracilis)	Reinhardtia_simplex)))))	Orania_palindan)	Nypa_fruticans)	Pseudophoenix_vinifera)	Kingia_australis);
(((((Geonoma_undata	Iriartea_deltoidea)	Calamus_caryotoides)	((Orania_palindan	((((Reinhardtia_gracilis	Reinhardtia_simplex)	(Attalea_speciosa	Roystonea_regia))	Bactris_major)	((Elaeis_oleifera	Elaeis_guineensis)	(Nypa_fruticans	(Chamaedorea_seifrizii	Phoenix_dactylifera)))))	((((Serenoa_repens	Sabal_domingensis)	Pelagodoxa_henryana)	((Manicaria_saccifera	(Prestoea_acuminata	(Oenocarpus_bataua	Oenocarpus_minor)))	(Kentiopsis_piersoniorum	(Veitchia_spiralis	Heterospathe_cagayanensis))))	Dictyosperma_album)))	Pseudophoenix_vinifera)	Kingia_australis);
(((Nypa_fruticans	(Phoenix_dactylifera	((((((((Serenoa_repens	Orania_palindan)	Geonoma_undata)	Iriartea_deltoidea)	((Sabal_domingensis	Pelagodoxa_henryana)	((Manicaria_saccifera	(Prestoea_acuminata	(Oenocarpus_bataua	Oenocarpus_minor)))	(Heterospathe_cagayanensis	(Dictyosperma_album	(Kentiopsis_piersoniorum	Veitchia_spiralis))))))	(Chamaedorea_seifrizii	Calamus_caryotoides))	(Attalea_speciosa	Roystonea_regia))	(Bactris_major	(Elaeis_oleifera	Elaeis_guineensis)))	(Reinhardtia_gracilis	Reinhardtia_simplex))))	Pseudophoenix_vinifera)	Kingia_australis);
(((Nypa_fruticans	(Orania_palindan	((((((Reinhardtia_gracilis	Reinhardtia_simplex)	Bactris_major)	(Attalea_speciosa	Roystonea_regia))	((Elaeis_oleifera	Elaeis_guineensis)	Phoenix_dactylifera))	(Iriartea_deltoidea	((Calamus_caryotoides	Serenoa_repens)	((((((Kentiopsis_piersoniorum	Veitchia_spiralis)	Heterospathe_cagayanensis)	Dictyosperma_album)	(Sabal_domingensis	Pelagodoxa_henryana))	(Geonoma_undata	Manicaria_saccifera))	(Prestoea_acuminata	(Oenocarpus_bataua	Oenocarpus_minor))))))	Chamaedorea_seifrizii)))	Pseudophoenix_vinifera)	Kingia_australis);
((Pseudophoenix_vinifera	(((((Elaeis_oleifera	Elaeis_guineensis)	Phoenix_dactylifera)	(Bactris_major	((((((Manicaria_saccifera	(Sabal_domingensis	Pelagodoxa_henryana))	(Dictyosperma_album	(Kentiopsis_piersoniorum	(Heterospathe_cagayanensis	Veitchia_spiralis))))	(Prestoea_acuminata	(Oenocarpus_bataua	Oenocarpus_minor)))	(Geonoma_undata	Iriartea_deltoidea))	((Serenoa_repens	Orania_palindan)	(Calamus_caryotoides	Chamaedorea_seifrizii)))	((Attalea_speciosa	Roystonea_regia)	Reinhardtia_simplex))))	Nypa_fruticans)	Reinhardtia_gracilis))	Kingia_australis);
((Pseudophoenix_vinifera	((Calamus_caryotoides	Roystonea_regia)	(Bactris_major	(((Reinhardtia_gracilis	Reinhardtia_simplex)	(((((Serenoa_repens	Chamaedorea_seifrizii)	(Elaeis_oleifera	Elaeis_guineensis))	Phoenix_dactylifera)	(((Pelagodoxa_henryana	((Dictyosperma_album	(((Sabal_domingensis	Kentiopsis_piersoniorum)	Veitchia_spiralis)	Heterospathe_cagayanensis))	Manicaria_saccifera))	(Prestoea_acuminata	(Oenocarpus_bataua	Oenocarpus_minor)))	((Orania_palindan	Geonoma_undata)	Iriartea_deltoidea)))	Attalea_speciosa))	Nypa_fruticans))))	Kingia_australis);
((Pseudophoenix_vinifera	(((((Phoenix_dactylifera	((Sabal_domingensis	Chamaedorea_seifrizii)	((Serenoa_repens	Orania_palindan)	(((Pelagodoxa_henryana	((Dictyosperma_album	((Kentiopsis_piersoniorum	Veitchia_spiralis)	Heterospathe_cagayanensis))	Manicaria_saccifera))	(Prestoea_acuminata	(Oenocarpus_bataua	Oenocarpus_minor)))	(Geonoma_undata	Iriartea_deltoidea)))))	(((Calamus_caryotoides	Roystonea_regia)	Attalea_speciosa)	Reinhardtia_simplex))	((Elaeis_oleifera	Elaeis_guineensis)	Bactris_major))	Nypa_fruticans)	Reinhardtia_gracilis))	Kingia_australis);
((((((Phoenix_dactylifera	Nypa_fruticans)	(((Geonoma_undata	((Manicaria_saccifera	(Prestoea_acuminata	(Oenocarpus_bataua	Oenocarpus_minor)))	(Pelagodoxa_henryana	(Dictyosperma_album	((Kentiopsis_piersoniorum	Veitchia_spiralis)	Heterospathe_cagayanensis)))))	Iriartea_deltoidea)	(((Calamus_caryotoides	Chamaedorea_seifrizii)	((Elaeis_oleifera	Elaeis_guineensis)	Bactris_major))	(((Sabal_domingensis	Roystonea_regia)	Attalea_speciosa)	(Serenoa_repens	Reinhardtia_simplex)))))	Orania_palindan)	Pseudophoenix_vinifera)	Reinhardtia_gracilis)	Kingia_australis);
(((((((((Elaeis_oleifera	Elaeis_guineensis)	Bactris_major)	(Nypa_fruticans	Phoenix_dactylifera))	((Roystonea_regia	Attalea_speciosa)	(Reinhardtia_gracilis	Reinhardtia_simplex)))	((((Geonoma_undata	((Prestoea_acuminata	(Oenocarpus_bataua	Oenocarpus_minor))	Manicaria_saccifera))	(((Serenoa_repens	Sabal_domingensis)	Pelagodoxa_henryana)	(Dictyosperma_album	((Kentiopsis_piersoniorum	Veitchia_spiralis)	Heterospathe_cagayanensis))))	Iriartea_deltoidea)	Chamaedorea_seifrizii))	Calamus_caryotoides)	Orania_palindan)	Pseudophoenix_vinifera)	Kingia_australis);
(((((((((Prestoea_acuminata	(Oenocarpus_bataua	Oenocarpus_minor))	(Manicaria_saccifera	Geonoma_undata))	(Dictyosperma_album	(Kentiopsis_piersoniorum	(Veitchia_spiralis	Heterospathe_cagayanensis))))	Pelagodoxa_henryana)	Iriartea_deltoidea)	(((((Calamus_caryotoides	(Sabal_domingensis	Chamaedorea_seifrizii))	(Elaeis_oleifera	Elaeis_guineensis))	Bactris_major)	(Nypa_fruticans	Phoenix_dactylifera))	((Roystonea_regia	Attalea_speciosa)	(Reinhardtia_gracilis	Reinhardtia_simplex))))	(Serenoa_repens	Orania_palindan))	Pseudophoenix_vinifera)	Kingia_australis);
(((Nypa_fruticans	(Roystonea_regia	(Attalea_speciosa	(((Reinhardtia_gracilis	(Reinhardtia_simplex	Serenoa_repens))	((((Elaeis_oleifera	Elaeis_guineensis)	(Phoenix_dactylifera	(Calamus_caryotoides	(Sabal_domingensis	Chamaedorea_seifrizii))))	(((Prestoea_acuminata	(Oenocarpus_bataua	Oenocarpus_minor))	(Pelagodoxa_henryana	(Manicaria_saccifera	(Dictyosperma_album	(Heterospathe_cagayanensis	(Kentiopsis_piersoniorum	Veitchia_spiralis))))))	(Geonoma_undata	Iriartea_deltoidea)))	Orania_palindan))	Bactris_major))))	Pseudophoenix_vinifera)	Kingia_australis);
((((Bactris_major	(Elaeis_oleifera	Elaeis_guineensis))	(((Roystonea_regia	Attalea_speciosa)	(Reinhardtia_gracilis	Reinhardtia_simplex))	((Nypa_fruticans	Phoenix_dactylifera)	(((Calamus_caryotoides	(Sabal_domingensis	Chamaedorea_seifrizii))	(Serenoa_repens	((Pelagodoxa_henryana	((Heterospathe_cagayanensis	(Kentiopsis_piersoniorum	Veitchia_spiralis))	Dictyosperma_album))	((Prestoea_acuminata	(Oenocarpus_bataua	Oenocarpus_minor))	(Geonoma_undata	Manicaria_saccifera)))))	(Orania_palindan	Iriartea_deltoidea)))))	Pseudophoenix_vinifera)	Kingia_australis);
(((((Chamaedorea_seifrizii	((Serenoa_repens	Calamus_caryotoides)	(Bactris_major	(Elaeis_oleifera	Elaeis_guineensis))))	((Roystonea_regia	Attalea_speciosa)	((Reinhardtia_simplex	(Nypa_fruticans	Phoenix_dactylifera))	(((((Sabal_domingensis	Pelagodoxa_henryana)	(((Heterospathe_cagayanensis	(Kentiopsis_piersoniorum	Veitchia_spiralis))	Dictyosperma_album)	((Prestoea_acuminata	(Oenocarpus_bataua	Oenocarpus_minor))	Manicaria_saccifera)))	Geonoma_undata)	Iriartea_deltoidea)	Orania_palindan))))	Reinhardtia_gracilis)	Pseudophoenix_vinifera)	Kingia_australis);
(((((Nypa_fruticans	Phoenix_dactylifera)	(((Orania_palindan	(((Calamus_caryotoides	(Sabal_domingensis	Chamaedorea_seifrizii))	((Serenoa_repens	Bactris_major)	(Elaeis_oleifera	Elaeis_guineensis)))	(Geonoma_undata	Iriartea_deltoidea)))	((((Heterospathe_cagayanensis	(Kentiopsis_piersoniorum	Veitchia_spiralis))	Dictyosperma_album)	((Pelagodoxa_henryana	(Prestoea_acuminata	(Oenocarpus_bataua	Oenocarpus_minor)))	Manicaria_saccifera))	(Roystonea_regia	Attalea_speciosa)))	Reinhardtia_simplex))	Pseudophoenix_vinifera)	Reinhardtia_gracilis)	Kingia_australis);
(((Orania_palindan	(Bactris_major	((((Elaeis_oleifera	Elaeis_guineensis)	(Nypa_fruticans	Phoenix_dactylifera))	(Chamaedorea_seifrizii	(Sabal_domingensis	Calamus_caryotoides)))	(((Reinhardtia_gracilis	(Serenoa_repens	Reinhardtia_simplex))	(Roystonea_regia	Attalea_speciosa))	((Pelagodoxa_henryana	((((Oenocarpus_minor	Oenocarpus_bataua)	Prestoea_acuminata)	Manicaria_saccifera)	(Dictyosperma_album	(Heterospathe_cagayanensis	(Veitchia_spiralis	Kentiopsis_piersoniorum)))))	(Iriartea_deltoidea	Geonoma_undata))))))	Pseudophoenix_vinifera)	Kingia_australis);
(((((Nypa_fruticans	((((((Pelagodoxa_henryana	((((Oenocarpus_minor	Oenocarpus_bataua)	Prestoea_acuminata)	Manicaria_saccifera)	(Dictyosperma_album	(Calamus_caryotoides	(Heterospathe_cagayanensis	(Veitchia_spiralis	Kentiopsis_piersoniorum))))))	(Roystonea_regia	Attalea_speciosa))	(Serenoa_repens	Reinhardtia_simplex))	((Orania_palindan	(Geonoma_undata	Iriartea_deltoidea))	(Bactris_major	(Elaeis_oleifera	Elaeis_guineensis))))	Phoenix_dactylifera)	Chamaedorea_seifrizii))	Sabal_domingensis)	Pseudophoenix_vinifera)	Reinhardtia_gracilis)	Kingia_australis);
(((Nypa_fruticans	((Chamaedorea_seifrizii	((Orania_palindan	(Iriartea_deltoidea	((Manicaria_saccifera	((((Heterospathe_cagayanensis	(Veitchia_spiralis	Kentiopsis_piersoniorum))	(Sabal_domingensis	Calamus_caryotoides))	Dictyosperma_album)	(((Oenocarpus_minor	Oenocarpus_bataua)	Prestoea_acuminata)	Pelagodoxa_henryana)))	Geonoma_undata)))	((Bactris_major	(Elaeis_oleifera	Elaeis_guineensis))	((Serenoa_repens	(Reinhardtia_simplex	(Roystonea_regia	Attalea_speciosa)))	Reinhardtia_gracilis))))	Phoenix_dactylifera))	Pseudophoenix_vinifera)	Kingia_australis);
(((Nypa_fruticans	((Chamaedorea_seifrizii	Phoenix_dactylifera)	((((Serenoa_repens	Orania_palindan)	(Bactris_major	(Elaeis_oleifera	Elaeis_guineensis)))	(Iriartea_deltoidea	(((Sabal_domingensis	Pelagodoxa_henryana)	(((Heterospathe_cagayanensis	(Veitchia_spiralis	Kentiopsis_piersoniorum))	Dictyosperma_album)	(Manicaria_saccifera	((Oenocarpus_minor	Oenocarpus_bataua)	Prestoea_acuminata))))	Geonoma_undata)))	((Calamus_caryotoides	(Reinhardtia_gracilis	Reinhardtia_simplex))	(Roystonea_regia	Attalea_speciosa)))))	Pseudophoenix_vinifera)	Kingia_australis);
(((((Phoenix_dactylifera	Nypa_fruticans)	((Sabal_domingensis	Chamaedorea_seifrizii)	((Elaeis_oleifera	Elaeis_guineensis)	((((Calamus_caryotoides	Reinhardtia_simplex)	(Roystonea_regia	Attalea_speciosa))	Bactris_major)	(((((Manicaria_saccifera	((Oenocarpus_minor	Oenocarpus_bataua)	Prestoea_acuminata))	((Serenoa_repens	Pelagodoxa_henryana)	((Heterospathe_cagayanensis	(Veitchia_spiralis	Kentiopsis_piersoniorum))	Dictyosperma_album)))	Geonoma_undata)	Iriartea_deltoidea)	Orania_palindan)))))	Reinhardtia_gracilis)	Pseudophoenix_vinifera)	Kingia_australis);
((((Phoenix_dactylifera	Nypa_fruticans)	(Chamaedorea_seifrizii	(((((((Kentiopsis_piersoniorum	(Heterospathe_cagayanensis	Veitchia_spiralis))	Dictyosperma_album)	((Prestoea_acuminata	Manicaria_saccifera)	(Pelagodoxa_henryana	(Oenocarpus_minor	Oenocarpus_bataua))))	Geonoma_undata)	Iriartea_deltoidea)	(Orania_palindan	(Reinhardtia_gracilis	(((Sabal_domingensis	Calamus_caryotoides)	Bactris_major)	(Elaeis_oleifera	Elaeis_guineensis)))))	(Attalea_speciosa	(Roystonea_regia	(Serenoa_repens	Reinhardtia_simplex))))))	Pseudophoenix_vinifera)	Kingia_australis);
((((Nypa_fruticans	(((((Sabal_domingensis	Serenoa_repens)	Reinhardtia_simplex)	(Attalea_speciosa	(Iriartea_deltoidea	((Orania_palindan	((((Manicaria_saccifera	((Heterospathe_cagayanensis	(Veitchia_spiralis	Kentiopsis_piersoniorum))	Dictyosperma_album))	Pelagodoxa_henryana)	Geonoma_undata)	(Prestoea_acuminata	(Oenocarpus_minor	Oenocarpus_bataua))))	(((Elaeis_oleifera	Elaeis_guineensis)	Phoenix_dactylifera)	(Calamus_caryotoides	Chamaedorea_seifrizii))))))	Reinhardtia_gracilis)	Bactris_major))	Roystonea_regia)	Pseudophoenix_vinifera)	Kingia_australis);
(((((Attalea_speciosa	(((((Elaeis_oleifera	Elaeis_guineensis)	Bactris_major)	((Chamaedorea_seifrizii	(Iriartea_deltoidea	(Geonoma_undata	((Sabal_domingensis	Pelagodoxa_henryana)	(((Heterospathe_cagayanensis	(Veitchia_spiralis	Kentiopsis_piersoniorum))	Dictyosperma_album)	((Prestoea_acuminata	(Oenocarpus_minor	Oenocarpus_bataua))	Manicaria_saccifera))))))	(Serenoa_repens	Orania_palindan)))	(Nypa_fruticans	Phoenix_dactylifera))	(Calamus_caryotoides	Reinhardtia_simplex)))	Roystonea_regia)	Reinhardtia_gracilis)	Pseudophoenix_vinifera)	Kingia_australis);
((((((Bactris_major	(Reinhardtia_simplex	(Attalea_speciosa	(((Iriartea_deltoidea	(Geonoma_undata	(((Prestoea_acuminata	(Oenocarpus_minor	Oenocarpus_bataua))	Manicaria_saccifera)	(((Serenoa_repens	Sabal_domingensis)	Pelagodoxa_henryana)	((Heterospathe_cagayanensis	(Veitchia_spiralis	Kentiopsis_piersoniorum))	Dictyosperma_album)))))	((Elaeis_oleifera	Elaeis_guineensis)	Phoenix_dactylifera))	(Chamaedorea_seifrizii	Orania_palindan)))))	Nypa_fruticans)	(Calamus_caryotoides	Roystonea_regia))	Reinhardtia_gracilis)	Pseudophoenix_vinifera)	Kingia_australis);
(((((Bactris_major	(Reinhardtia_simplex	((Reinhardtia_gracilis	Attalea_speciosa)	(((Serenoa_repens	Orania_palindan)	((Calamus_caryotoides	Chamaedorea_seifrizii)	(Iriartea_deltoidea	(Geonoma_undata	((Sabal_domingensis	Pelagodoxa_henryana)	(((Heterospathe_cagayanensis	(Veitchia_spiralis	Kentiopsis_piersoniorum))	Dictyosperma_album)	((Prestoea_acuminata	(Oenocarpus_minor	Oenocarpus_bataua))	Manicaria_saccifera)))))))	(Phoenix_dactylifera	(Elaeis_oleifera	Elaeis_guineensis))))))	Nypa_fruticans)	Roystonea_regia)	Pseudophoenix_vinifera)	Kingia_australis);
(((Reinhardtia_gracilis	((Phoenix_dactylifera	(((((Iriartea_deltoidea	(((Oenocarpus_minor	Oenocarpus_bataua)	Prestoea_acuminata)	(Manicaria_saccifera	((Dictyosperma_album	(Heterospathe_cagayanensis	(Kentiopsis_piersoniorum	Veitchia_spiralis)))	Pelagodoxa_henryana))))	(Roystonea_regia	(Geonoma_undata	Orania_palindan)))	(Serenoa_repens	(Bactris_major	(Attalea_speciosa	Reinhardtia_simplex))))	(Elaeis_oleifera	Elaeis_guineensis))	((Chamaedorea_seifrizii	Sabal_domingensis)	Calamus_caryotoides)))	Nypa_fruticans))	Pseudophoenix_vinifera)	Kingia_australis);
(((((Phoenix_dactylifera	(((Chamaedorea_seifrizii	Calamus_caryotoides)	(Orania_palindan	(Iriartea_deltoidea	(Geonoma_undata	((Sabal_domingensis	Pelagodoxa_henryana)	((((Oenocarpus_minor	Oenocarpus_bataua)	Prestoea_acuminata)	Manicaria_saccifera)	(Dictyosperma_album	(Heterospathe_cagayanensis	(Kentiopsis_piersoniorum	Veitchia_spiralis)))))))))	(((Roystonea_regia	Attalea_speciosa)	(Reinhardtia_gracilis	Reinhardtia_simplex))	(Bactris_major	(Elaeis_oleifera	Elaeis_guineensis)))))	Nypa_fruticans)	Pseudophoenix_vinifera)	Serenoa_repens)	Kingia_australis);
((((((Chamaedorea_seifrizii	Phoenix_dactylifera)	((((Calamus_caryotoides	Roystonea_regia)	Attalea_speciosa)	(Serenoa_repens	Reinhardtia_simplex))	(((Iriartea_deltoidea	(Bactris_major	(Elaeis_oleifera	Elaeis_guineensis)))	Orania_palindan)	(((Oenocarpus_minor	Oenocarpus_bataua)	Prestoea_acuminata)	(((Dictyosperma_album	(Heterospathe_cagayanensis	(Kentiopsis_piersoniorum	Veitchia_spiralis)))	(Sabal_domingensis	Pelagodoxa_henryana))	(Manicaria_saccifera	Geonoma_undata))))))	Nypa_fruticans)	Pseudophoenix_vinifera)	Reinhardtia_gracilis)	Kingia_australis);
((((Bactris_major	(Elaeis_oleifera	Elaeis_guineensis))	((((Reinhardtia_gracilis	Chamaedorea_seifrizii)	((Calamus_caryotoides	Roystonea_regia)	Attalea_speciosa))	((Serenoa_repens	Reinhardtia_simplex)	(Phoenix_dactylifera	Nypa_fruticans)))	(Orania_palindan	(Iriartea_deltoidea	(((Sabal_domingensis	Pelagodoxa_henryana)	((Manicaria_saccifera	((Oenocarpus_minor	Oenocarpus_bataua)	Prestoea_acuminata))	((Heterospathe_cagayanensis	Dictyosperma_album)	(Kentiopsis_piersoniorum	Veitchia_spiralis))))	Geonoma_undata)))))	Pseudophoenix_vinifera)	Kingia_australis);
((((Sabal_domingensis	(Calamus_caryotoides	Chamaedorea_seifrizii))	(((Orania_palindan	(Iriartea_deltoidea	Geonoma_undata))	(Bactris_major	(Elaeis_oleifera	Elaeis_guineensis)))	(((Reinhardtia_gracilis	Reinhardtia_simplex)	(Phoenix_dactylifera	Nypa_fruticans))	(((Serenoa_repens	Pelagodoxa_henryana)	((Manicaria_saccifera	((Oenocarpus_minor	Oenocarpus_bataua)	Prestoea_acuminata))	((Heterospathe_cagayanensis	(Kentiopsis_piersoniorum	Veitchia_spiralis))	Dictyosperma_album)))	(Roystonea_regia	Attalea_speciosa)))))	Pseudophoenix_vinifera)	Kingia_australis);
(((((Bactris_major	(Elaeis_oleifera	Elaeis_guineensis))	((((Chamaedorea_seifrizii	(Sabal_domingensis	Calamus_caryotoides))	((Serenoa_repens	Reinhardtia_simplex)	(Phoenix_dactylifera	Nypa_fruticans)))	((Pelagodoxa_henryana	((Manicaria_saccifera	((Oenocarpus_minor	Oenocarpus_bataua)	Prestoea_acuminata))	((Heterospathe_cagayanensis	(Kentiopsis_piersoniorum	Veitchia_spiralis))	Dictyosperma_album)))	(Roystonea_regia	Attalea_speciosa)))	(Iriartea_deltoidea	(Geonoma_undata	Orania_palindan))))	Reinhardtia_gracilis)	Pseudophoenix_vinifera)	Kingia_australis);
((((Orania_palindan	(((Geonoma_undata	Iriartea_deltoidea)	(((Oenocarpus_minor	Oenocarpus_bataua)	Prestoea_acuminata)	(Pelagodoxa_henryana	(Manicaria_saccifera	((Heterospathe_cagayanensis	(Kentiopsis_piersoniorum	Veitchia_spiralis))	Dictyosperma_album)))))	((Calamus_caryotoides	(Bactris_major	(Elaeis_oleifera	Elaeis_guineensis)))	((Reinhardtia_gracilis	(Serenoa_repens	Reinhardtia_simplex))	(Roystonea_regia	Attalea_speciosa)))))	((Nypa_fruticans	Phoenix_dactylifera)	(Chamaedorea_seifrizii	Sabal_domingensis)))	Pseudophoenix_vinifera)	Kingia_australis);
(((((((((Iriartea_deltoidea	((Pelagodoxa_henryana	((((Heterospathe_cagayanensis	Veitchia_spiralis)	(Sabal_domingensis	Kentiopsis_piersoniorum))	Dictyosperma_album)	(Manicaria_saccifera	((Oenocarpus_minor	Oenocarpus_bataua)	Prestoea_acuminata))))	Geonoma_undata))	Orania_palindan)	(Phoenix_dactylifera	Chamaedorea_seifrizii))	((Calamus_caryotoides	(Serenoa_repens	Reinhardtia_simplex))	(Roystonea_regia	Attalea_speciosa)))	(Bactris_major	(Elaeis_oleifera	Elaeis_guineensis)))	Nypa_fruticans)	Pseudophoenix_vinifera)	Reinhardtia_gracilis)	Kingia_australis);
(((((((Serenoa_repens	Reinhardtia_simplex)	(Roystonea_regia	Attalea_speciosa))	(((Calamus_caryotoides	(Bactris_major	(Elaeis_oleifera	Elaeis_guineensis)))	Orania_palindan)	(Iriartea_deltoidea	(((Sabal_domingensis	Pelagodoxa_henryana)	(((Heterospathe_cagayanensis	(Veitchia_spiralis	Kentiopsis_piersoniorum))	Dictyosperma_album)	(Manicaria_saccifera	((Oenocarpus_minor	Oenocarpus_bataua)	Prestoea_acuminata))))	Geonoma_undata))))	(Nypa_fruticans	(Phoenix_dactylifera	Chamaedorea_seifrizii)))	Pseudophoenix_vinifera)	Reinhardtia_gracilis)	Kingia_australis);
(((Nypa_fruticans	((((((Reinhardtia_gracilis	Reinhardtia_simplex)	((Calamus_caryotoides	Roystonea_regia)	Attalea_speciosa))	Bactris_major)	(Elaeis_oleifera	Elaeis_guineensis))	((Serenoa_repens	Orania_palindan)	(Iriartea_deltoidea	(((((Heterospathe_cagayanensis	(Veitchia_spiralis	Kentiopsis_piersoniorum))	Dictyosperma_album)	(Manicaria_saccifera	Pelagodoxa_henryana))	Geonoma_undata)	((Oenocarpus_minor	Oenocarpus_bataua)	Prestoea_acuminata)))))	(Phoenix_dactylifera	(Sabal_domingensis	Chamaedorea_seifrizii))))	Pseudophoenix_vinifera)	Kingia_australis);
((Pseudophoenix_vinifera	((Calamus_caryotoides	Roystonea_regia)	((((Bactris_major	(Elaeis_guineensis	Elaeis_oleifera))	((Orania_palindan	((Serenoa_repens	Reinhardtia_gracilis)	Reinhardtia_simplex))	(Chamaedorea_seifrizii	(Nypa_fruticans	Phoenix_dactylifera))))	(((Manicaria_saccifera	(((Dictyosperma_album	(Veitchia_spiralis	Kentiopsis_piersoniorum))	Heterospathe_cagayanensis)	((Sabal_domingensis	Pelagodoxa_henryana)	((Oenocarpus_bataua	Oenocarpus_minor)	Prestoea_acuminata))))	Geonoma_undata)	Iriartea_deltoidea))	Attalea_speciosa)))	Kingia_australis);
((Pseudophoenix_vinifera	(Nypa_fruticans	((Bactris_major	Roystonea_regia)	((Reinhardtia_gracilis	Reinhardtia_simplex)	((Attalea_speciosa	(Elaeis_guineensis	Elaeis_oleifera))	(Phoenix_dactylifera	(((Calamus_caryotoides	Chamaedorea_seifrizii)	(Iriartea_deltoidea	((Serenoa_repens	Orania_palindan)	Geonoma_undata)))	(Pelagodoxa_henryana	((Dictyosperma_album	(Heterospathe_cagayanensis	((Sabal_domingensis	Kentiopsis_piersoniorum)	Veitchia_spiralis)))	(Manicaria_saccifera	((Oenocarpus_bataua	Oenocarpus_minor)	Prestoea_acuminata)))))))))))	Kingia_australis);
(((Pseudophoenix_vinifera	(Nypa_fruticans	(Reinhardtia_simplex	((((Roystonea_regia	Attalea_speciosa)	((Pelagodoxa_henryana	((Dictyosperma_album	(Heterospathe_cagayanensis	((Sabal_domingensis	Kentiopsis_piersoniorum)	Veitchia_spiralis)))	Manicaria_saccifera))	((Oenocarpus_bataua	Oenocarpus_minor)	Prestoea_acuminata)))	(((Bactris_major	Orania_palindan)	(Iriartea_deltoidea	Geonoma_undata))	(Elaeis_guineensis	Elaeis_oleifera)))	(Phoenix_dactylifera	(Calamus_caryotoides	Chamaedorea_seifrizii))))))	(Serenoa_repens	Reinhardtia_gracilis))	Kingia_australis);
(((Pseudophoenix_vinifera	(((((Nypa_fruticans	Roystonea_regia)	Attalea_speciosa)	(Phoenix_dactylifera	Reinhardtia_simplex))	((Serenoa_repens	Orania_palindan)	(((Sabal_domingensis	Chamaedorea_seifrizii)	Calamus_caryotoides)	(Iriartea_deltoidea	((Pelagodoxa_henryana	((Dictyosperma_album	(Heterospathe_cagayanensis	(Kentiopsis_piersoniorum	Veitchia_spiralis)))	(Geonoma_undata	Manicaria_saccifera)))	((Oenocarpus_bataua	Oenocarpus_minor)	Prestoea_acuminata))))))	(Bactris_major	(Elaeis_guineensis	Elaeis_oleifera))))	Reinhardtia_gracilis)	Kingia_australis);
(((Pseudophoenix_vinifera	((((Roystonea_regia	((Nypa_fruticans	Phoenix_dactylifera)	Attalea_speciosa))	Reinhardtia_simplex)	(((Serenoa_repens	Orania_palindan)	(Iriartea_deltoidea	((((Dictyosperma_album	((Veitchia_spiralis	Kentiopsis_piersoniorum)	Heterospathe_cagayanensis))	Manicaria_saccifera)	(((Oenocarpus_bataua	Oenocarpus_minor)	Prestoea_acuminata)	Pelagodoxa_henryana))	Geonoma_undata)))	((Sabal_domingensis	Chamaedorea_seifrizii)	Calamus_caryotoides)))	(Bactris_major	(Elaeis_guineensis	Elaeis_oleifera))))	Reinhardtia_gracilis)	Kingia_australis);
(((Pseudophoenix_vinifera	(Nypa_fruticans	(Phoenix_dactylifera	((((Attalea_speciosa	Roystonea_regia)	Reinhardtia_simplex)	((Bactris_major	(Elaeis_guineensis	Elaeis_oleifera))	((Serenoa_repens	Orania_palindan)	(Iriartea_deltoidea	((((((Oenocarpus_bataua	Oenocarpus_minor)	Prestoea_acuminata)	Manicaria_saccifera)	(Dictyosperma_album	((Veitchia_spiralis	Kentiopsis_piersoniorum)	Heterospathe_cagayanensis)))	Pelagodoxa_henryana)	Geonoma_undata)))))	((Sabal_domingensis	Chamaedorea_seifrizii)	Calamus_caryotoides)))))	Reinhardtia_gracilis)	Kingia_australis);
((Pseudophoenix_vinifera	(Reinhardtia_gracilis	(((((Iriartea_deltoidea	((((((Oenocarpus_bataua	Oenocarpus_minor)	Prestoea_acuminata)	Manicaria_saccifera)	(Calamus_caryotoides	(Dictyosperma_album	((Veitchia_spiralis	Kentiopsis_piersoniorum)	Heterospathe_cagayanensis))))	Pelagodoxa_henryana)	Geonoma_undata))	((Sabal_domingensis	Chamaedorea_seifrizii)	(Serenoa_repens	Orania_palindan)))	((Attalea_speciosa	Roystonea_regia)	Reinhardtia_simplex))	(Nypa_fruticans	Phoenix_dactylifera))	(Bactris_major	(Elaeis_guineensis	Elaeis_oleifera)))))	Kingia_australis);
((Pseudophoenix_vinifera	((Orania_palindan	(((Bactris_major	((Attalea_speciosa	Roystonea_regia)	(Reinhardtia_gracilis	Reinhardtia_simplex)))	((Chamaedorea_seifrizii	Phoenix_dactylifera)	(Elaeis_guineensis	Elaeis_oleifera)))	(Calamus_caryotoides	(((((((Oenocarpus_bataua	Oenocarpus_minor)	Prestoea_acuminata)	Manicaria_saccifera)	(Dictyosperma_album	(Veitchia_spiralis	(Kentiopsis_piersoniorum	Heterospathe_cagayanensis))))	(Sabal_domingensis	Pelagodoxa_henryana))	(Geonoma_undata	Iriartea_deltoidea))	Serenoa_repens))))	Nypa_fruticans))	Kingia_australis);
(((Pseudophoenix_vinifera	(((((Orania_palindan	(Bactris_major	((Attalea_speciosa	Roystonea_regia)	(Calamus_caryotoides	Reinhardtia_simplex))))	((Chamaedorea_seifrizii	Phoenix_dactylifera)	(Elaeis_guineensis	Elaeis_oleifera)))	Serenoa_repens)	(Iriartea_deltoidea	(Geonoma_undata	((Manicaria_saccifera	(Heterospathe_cagayanensis	(Dictyosperma_album	(Veitchia_spiralis	Kentiopsis_piersoniorum))))	(((Oenocarpus_bataua	Oenocarpus_minor)	Prestoea_acuminata)	(Sabal_domingensis	Pelagodoxa_henryana))))))	Nypa_fruticans))	Reinhardtia_gracilis)	Kingia_australis);
((Pseudophoenix_vinifera	(((Iriartea_deltoidea	((Serenoa_repens	Orania_palindan)	((Bactris_major	((Attalea_speciosa	Roystonea_regia)	Reinhardtia_simplex))	((Chamaedorea_seifrizii	(Reinhardtia_gracilis	Phoenix_dactylifera))	(Elaeis_guineensis	Elaeis_oleifera)))))	(Calamus_caryotoides	(((Geonoma_undata	((Dictyosperma_album	(Heterospathe_cagayanensis	((Kentiopsis_piersoniorum	Sabal_domingensis)	Veitchia_spiralis)))	Pelagodoxa_henryana))	Manicaria_saccifera)	((Oenocarpus_bataua	Oenocarpus_minor)	Prestoea_acuminata))))	Nypa_fruticans))	Kingia_australis);
((Pseudophoenix_vinifera	(Reinhardtia_gracilis	((((((Calamus_caryotoides	Chamaedorea_seifrizii)	(Bactris_major	(Elaeis_oleifera	Elaeis_guineensis)))	(((Manicaria_saccifera	(Pelagodoxa_henryana	(Dictyosperma_album	(Heterospathe_cagayanensis	((Sabal_domingensis	Kentiopsis_piersoniorum)	Veitchia_spiralis)))))	((Serenoa_repens	Prestoea_acuminata)	(Oenocarpus_bataua	Oenocarpus_minor)))	(Iriartea_deltoidea	(Geonoma_undata	Orania_palindan))))	(Reinhardtia_simplex	(Roystonea_regia	Attalea_speciosa)))	Phoenix_dactylifera)	Nypa_fruticans)))	Kingia_australis);
((Pseudophoenix_vinifera	(Reinhardtia_gracilis	(Nypa_fruticans	(Phoenix_dactylifera	((Calamus_caryotoides	Chamaedorea_seifrizii)	(((((Manicaria_saccifera	Geonoma_undata)	((Dictyosperma_album	(Heterospathe_cagayanensis	(Kentiopsis_piersoniorum	Veitchia_spiralis)))	(Sabal_domingensis	Pelagodoxa_henryana)))	(Prestoea_acuminata	(Oenocarpus_bataua	Oenocarpus_minor)))	Iriartea_deltoidea)	((Reinhardtia_simplex	((Serenoa_repens	Orania_palindan)	Roystonea_regia))	((Bactris_major	(Elaeis_oleifera	Elaeis_guineensis))	Attalea_speciosa))))))))	Kingia_australis);
((Pseudophoenix_vinifera	(Reinhardtia_gracilis	((Phoenix_dactylifera	Nypa_fruticans)	(Chamaedorea_seifrizii	(((Calamus_caryotoides	Bactris_major)	(Elaeis_oleifera	Elaeis_guineensis))	((Reinhardtia_simplex	(Serenoa_repens	Orania_palindan))	(((((((Veitchia_spiralis	Heterospathe_cagayanensis)	(Sabal_domingensis	Kentiopsis_piersoniorum))	(Manicaria_saccifera	(Prestoea_acuminata	(Oenocarpus_bataua	Oenocarpus_minor))))	Pelagodoxa_henryana)	Dictyosperma_album)	(Geonoma_undata	Iriartea_deltoidea))	(Roystonea_regia	Attalea_speciosa))))))))	Kingia_australis);
((Pseudophoenix_vinifera	(((Phoenix_dactylifera	Chamaedorea_seifrizii)	(((Reinhardtia_gracilis	Reinhardtia_simplex)	(Roystonea_regia	Attalea_speciosa))	(((Elaeis_oleifera	Elaeis_guineensis)	(((Geonoma_undata	(((Manicaria_saccifera	(Prestoea_acuminata	(Oenocarpus_bataua	Oenocarpus_minor)))	(Dictyosperma_album	((Veitchia_spiralis	Heterospathe_cagayanensis)	Kentiopsis_piersoniorum)))	(Sabal_domingensis	Pelagodoxa_henryana)))	(Serenoa_repens	Iriartea_deltoidea))	(Orania_palindan	Calamus_caryotoides)))	Bactris_major)))	Nypa_fruticans))	Kingia_australis);
((Pseudophoenix_vinifera	(((Phoenix_dactylifera	((((Reinhardtia_simplex	(Roystonea_regia	Attalea_speciosa))	(((Manicaria_saccifera	(Prestoea_acuminata	(Oenocarpus_bataua	Oenocarpus_minor)))	(Dictyosperma_album	(Heterospathe_cagayanensis	(Kentiopsis_piersoniorum	Veitchia_spiralis))))	Pelagodoxa_henryana))	(((Calamus_caryotoides	(Geonoma_undata	Iriartea_deltoidea))	(Serenoa_repens	Orania_palindan))	(Bactris_major	(Elaeis_oleifera	Elaeis_guineensis))))	(Sabal_domingensis	Chamaedorea_seifrizii)))	Nypa_fruticans)	Reinhardtia_gracilis))	Kingia_australis);
(((Pseudophoenix_vinifera	((Phoenix_dactylifera	(((Bactris_major	(Elaeis_oleifera	Elaeis_guineensis))	((((((Dictyosperma_album	(Heterospathe_cagayanensis	(Kentiopsis_piersoniorum	Veitchia_spiralis)))	((Sabal_domingensis	Pelagodoxa_henryana)	(Manicaria_saccifera	(Prestoea_acuminata	(Oenocarpus_bataua	Oenocarpus_minor)))))	Attalea_speciosa)	((Geonoma_undata	(Serenoa_repens	Orania_palindan))	(Calamus_caryotoides	Roystonea_regia)))	Reinhardtia_simplex)	Iriartea_deltoidea))	Chamaedorea_seifrizii))	Nypa_fruticans))	Reinhardtia_gracilis)	Kingia_australis);
((Pseudophoenix_vinifera	(Sabal_domingensis	(((((Iriartea_deltoidea	((Dictyosperma_album	(Heterospathe_cagayanensis	(Kentiopsis_piersoniorum	Veitchia_spiralis)))	(((Prestoea_acuminata	(Oenocarpus_bataua	Oenocarpus_minor))	(Geonoma_undata	Manicaria_saccifera))	Pelagodoxa_henryana)))	Orania_palindan)	(((Reinhardtia_gracilis	Reinhardtia_simplex)	(Serenoa_repens	(Roystonea_regia	Attalea_speciosa)))	((Calamus_caryotoides	Bactris_major)	(Elaeis_oleifera	Elaeis_guineensis))))	Chamaedorea_seifrizii)	(Nypa_fruticans	Phoenix_dactylifera))))	Kingia_australis);
((Pseudophoenix_vinifera	(((((Reinhardtia_simplex	(Roystonea_regia	Attalea_speciosa))	((Elaeis_oleifera	Elaeis_guineensis)	(((Chamaedorea_seifrizii	Calamus_caryotoides)	(Serenoa_repens	Orania_palindan))	((Geonoma_undata	Iriartea_deltoidea)	((Prestoea_acuminata	(Oenocarpus_bataua	Oenocarpus_minor))	((Sabal_domingensis	Pelagodoxa_henryana)	(Manicaria_saccifera	(Dictyosperma_album	(Heterospathe_cagayanensis	(Kentiopsis_piersoniorum	Veitchia_spiralis))))))))))	Bactris_major)	(Nypa_fruticans	Phoenix_dactylifera))	Reinhardtia_gracilis))	Kingia_australis);
((Pseudophoenix_vinifera	(((Iriartea_deltoidea	((((Prestoea_acuminata	(Oenocarpus_bataua	Oenocarpus_minor))	(Sabal_domingensis	Pelagodoxa_henryana))	(Manicaria_saccifera	(Dictyosperma_album	(Heterospathe_cagayanensis	(Kentiopsis_piersoniorum	Veitchia_spiralis)))))	Geonoma_undata))	((((Calamus_caryotoides	Reinhardtia_simplex)	((Nypa_fruticans	Roystonea_regia)	Attalea_speciosa))	Bactris_major)	(((Elaeis_oleifera	Elaeis_guineensis)	(Phoenix_dactylifera	Chamaedorea_seifrizii))	(Serenoa_repens	Orania_palindan))))	Reinhardtia_gracilis))	Kingia_australis);
(((((Bactris_major	(Elaeis_oleifera	Elaeis_guineensis))	((((((Sabal_domingensis	Pelagodoxa_henryana)	((Calamus_caryotoides	((Heterospathe_cagayanensis	(Kentiopsis_piersoniorum	Veitchia_spiralis))	Dictyosperma_album))	(Manicaria_saccifera	(Prestoea_acuminata	(Oenocarpus_bataua	Oenocarpus_minor)))))	(((Serenoa_repens	Orania_palindan)	Geonoma_undata)	Iriartea_deltoidea))	Chamaedorea_seifrizii)	((Roystonea_regia	Attalea_speciosa)	(Reinhardtia_gracilis	Reinhardtia_simplex)))	Phoenix_dactylifera))	Nypa_fruticans)	Pseudophoenix_vinifera)	Kingia_australis);
(((((Chamaedorea_seifrizii	Sabal_domingensis)	(Phoenix_dactylifera	((((Reinhardtia_gracilis	Calamus_caryotoides)	Reinhardtia_simplex)	(Roystonea_regia	Attalea_speciosa))	((Iriartea_deltoidea	(Geonoma_undata	((Prestoea_acuminata	(Oenocarpus_bataua	Oenocarpus_minor))	(Manicaria_saccifera	(Pelagodoxa_henryana	(((Kentiopsis_piersoniorum	Veitchia_spiralis)	Dictyosperma_album)	Heterospathe_cagayanensis))))))	(Bactris_major	((Serenoa_repens	Orania_palindan)	(Elaeis_guineensis	Elaeis_oleifera)))))))	Nypa_fruticans)	Pseudophoenix_vinifera)	Kingia_australis);
(((((((Orania_palindan	Bactris_major)	(((Reinhardtia_gracilis	(Serenoa_repens	Reinhardtia_simplex))	((Calamus_caryotoides	Roystonea_regia)	Attalea_speciosa))	(Iriartea_deltoidea	(Geonoma_undata	(((((Heterospathe_cagayanensis	Veitchia_spiralis)	(Sabal_domingensis	Kentiopsis_piersoniorum))	Dictyosperma_album)	((Prestoea_acuminata	(Oenocarpus_bataua	Oenocarpus_minor))	Manicaria_saccifera))	Pelagodoxa_henryana)))))	(Elaeis_guineensis	Elaeis_oleifera))	(Phoenix_dactylifera	Chamaedorea_seifrizii))	Nypa_fruticans)	Pseudophoenix_vinifera)	Kingia_australis);
(((((Phoenix_dactylifera	(Calamus_caryotoides	(Sabal_domingensis	Chamaedorea_seifrizii)))	(((Reinhardtia_gracilis	(Serenoa_repens	Reinhardtia_simplex))	((((Prestoea_acuminata	(Oenocarpus_bataua	Oenocarpus_minor))	(Manicaria_saccifera	((Heterospathe_cagayanensis	(Kentiopsis_piersoniorum	Veitchia_spiralis))	Dictyosperma_album)))	Pelagodoxa_henryana)	(Roystonea_regia	Attalea_speciosa)))	(Orania_palindan	((Iriartea_deltoidea	Geonoma_undata)	(Bactris_major	(Elaeis_guineensis	Elaeis_oleifera))))))	Nypa_fruticans)	Pseudophoenix_vinifera)	Kingia_australis);
(((((Sabal_domingensis	Chamaedorea_seifrizii)	(((Reinhardtia_simplex	(Reinhardtia_gracilis	Serenoa_repens))	(((Prestoea_acuminata	(Oenocarpus_bataua	Oenocarpus_minor))	((Manicaria_saccifera	((Heterospathe_cagayanensis	(Kentiopsis_piersoniorum	Veitchia_spiralis))	Dictyosperma_album))	Pelagodoxa_henryana))	(Roystonea_regia	Attalea_speciosa)))	((Orania_palindan	(Iriartea_deltoidea	Geonoma_undata))	((Calamus_caryotoides	Bactris_major)	(Elaeis_guineensis	Elaeis_oleifera)))))	(Phoenix_dactylifera	Nypa_fruticans))	Pseudophoenix_vinifera)	Kingia_australis);
(((((((Phoenix_dactylifera	Nypa_fruticans)	((Bactris_major	(Elaeis_guineensis	Elaeis_oleifera))	((Attalea_speciosa	Roystonea_regia)	Reinhardtia_simplex)))	(((((Oenocarpus_bataua	Oenocarpus_minor)	Prestoea_acuminata)	(Pelagodoxa_henryana	((Geonoma_undata	Manicaria_saccifera)	((Heterospathe_cagayanensis	(Kentiopsis_piersoniorum	Veitchia_spiralis))	Dictyosperma_album))))	Iriartea_deltoidea)	((Sabal_domingensis	Chamaedorea_seifrizii)	(Serenoa_repens	Calamus_caryotoides))))	Orania_palindan)	Reinhardtia_gracilis)	Pseudophoenix_vinifera)	Kingia_australis);
((((Phoenix_dactylifera	Nypa_fruticans)	(Reinhardtia_gracilis	(((Attalea_speciosa	Roystonea_regia)	(Reinhardtia_simplex	(((Chamaedorea_seifrizii	Calamus_caryotoides)	((((Sabal_domingensis	Pelagodoxa_henryana)	(((((Oenocarpus_bataua	Oenocarpus_minor)	Prestoea_acuminata)	Geonoma_undata)	Manicaria_saccifera)	((Heterospathe_cagayanensis	(Kentiopsis_piersoniorum	Veitchia_spiralis))	Dictyosperma_album)))	Iriartea_deltoidea)	Serenoa_repens))	Orania_palindan)))	(Bactris_major	(Elaeis_guineensis	Elaeis_oleifera)))))	Pseudophoenix_vinifera)	Kingia_australis);
((((((((((((Oenocarpus_bataua	Oenocarpus_minor)	Prestoea_acuminata)	(Manicaria_saccifera	(Pelagodoxa_henryana	((Heterospathe_cagayanensis	(Kentiopsis_piersoniorum	Veitchia_spiralis))	Dictyosperma_album))))	(Geonoma_undata	Iriartea_deltoidea))	(Serenoa_repens	Orania_palindan))	((Reinhardtia_gracilis	Reinhardtia_simplex)	(Roystonea_regia	Attalea_speciosa)))	((Elaeis_guineensis	Elaeis_oleifera)	((Sabal_domingensis	Chamaedorea_seifrizii)	Calamus_caryotoides)))	Bactris_major)	Phoenix_dactylifera)	Nypa_fruticans)	Pseudophoenix_vinifera)	Kingia_australis);
((((((Nypa_fruticans	(((Oenocarpus_bataua	Oenocarpus_minor)	Prestoea_acuminata)	(((Heterospathe_cagayanensis	(Kentiopsis_piersoniorum	Veitchia_spiralis))	Dictyosperma_album)	Manicaria_saccifera)))	(Geonoma_undata	Iriartea_deltoidea))	(((Sabal_domingensis	Chamaedorea_seifrizii)	Calamus_caryotoides)	(Pelagodoxa_henryana	(Serenoa_repens	Orania_palindan))))	(((Attalea_speciosa	Phoenix_dactylifera)	((Reinhardtia_gracilis	Reinhardtia_simplex)	Roystonea_regia))	(Bactris_major	(Elaeis_guineensis	Elaeis_oleifera))))	Pseudophoenix_vinifera)	Kingia_australis);
((((Nypa_fruticans	((((Attalea_speciosa	(Roystonea_regia	Reinhardtia_simplex))	((((Bactris_major	(Elaeis_guineensis	Elaeis_oleifera))	Iriartea_deltoidea)	(Orania_palindan	Geonoma_undata))	(Dictyosperma_album	(((Heterospathe_cagayanensis	(Kentiopsis_piersoniorum	Veitchia_spiralis))	(Manicaria_saccifera	((Oenocarpus_bataua	Oenocarpus_minor)	Prestoea_acuminata)))	((Serenoa_repens	Sabal_domingensis)	Pelagodoxa_henryana)))))	(Chamaedorea_seifrizii	Calamus_caryotoides))	Phoenix_dactylifera))	Pseudophoenix_vinifera)	Reinhardtia_gracilis)	Kingia_australis);
((((((Iriartea_deltoidea	Geonoma_undata)	(((Dictyosperma_album	(Heterospathe_cagayanensis	(Kentiopsis_piersoniorum	Veitchia_spiralis)))	(Manicaria_saccifera	((Oenocarpus_bataua	Oenocarpus_minor)	Prestoea_acuminata)))	(Sabal_domingensis	Pelagodoxa_henryana)))	((((Nypa_fruticans	Phoenix_dactylifera)	(Bactris_major	(Elaeis_guineensis	Elaeis_oleifera)))	(Reinhardtia_gracilis	((Attalea_speciosa	Roystonea_regia)	Reinhardtia_simplex)))	(Calamus_caryotoides	Chamaedorea_seifrizii)))	(Serenoa_repens	Orania_palindan))	Pseudophoenix_vinifera)	Kingia_australis);
((((Orania_palindan	(((Pelagodoxa_henryana	(((Heterospathe_cagayanensis	(Veitchia_spiralis	Kentiopsis_piersoniorum))	Dictyosperma_album)	(Geonoma_undata	(((Oenocarpus_bataua	Oenocarpus_minor)	Prestoea_acuminata)	Manicaria_saccifera))))	((Calamus_caryotoides	(Sabal_domingensis	Serenoa_repens))	Iriartea_deltoidea))	(((Reinhardtia_gracilis	Bactris_major)	((Elaeis_guineensis	Elaeis_oleifera)	(Phoenix_dactylifera	Chamaedorea_seifrizii)))	((Attalea_speciosa	Roystonea_regia)	Reinhardtia_simplex))))	Nypa_fruticans)	Pseudophoenix_vinifera)	Kingia_australis);
(((((Nypa_fruticans	Phoenix_dactylifera)	((((Bactris_major	((Attalea_speciosa	(Calamus_caryotoides	Roystonea_regia))	Reinhardtia_simplex))	((Iriartea_deltoidea	(((Pelagodoxa_henryana	((((Oenocarpus_bataua	Oenocarpus_minor)	Prestoea_acuminata)	Manicaria_saccifera)	(((Sabal_domingensis	Kentiopsis_piersoniorum)	Veitchia_spiralis)	Heterospathe_cagayanensis)))	Dictyosperma_album)	Geonoma_undata))	(Serenoa_repens	Orania_palindan)))	(Elaeis_guineensis	Elaeis_oleifera))	Chamaedorea_seifrizii))	Reinhardtia_gracilis)	Pseudophoenix_vinifera)	Kingia_australis);
((((Nypa_fruticans	(Orania_palindan	((Phoenix_dactylifera	((Calamus_caryotoides	Chamaedorea_seifrizii)	(Bactris_major	(Elaeis_guineensis	Elaeis_oleifera))))	((Iriartea_deltoidea	(((((Sabal_domingensis	Pelagodoxa_henryana)	((Oenocarpus_bataua	Oenocarpus_minor)	Prestoea_acuminata))	Manicaria_saccifera)	(Dictyosperma_album	(Heterospathe_cagayanensis	(Kentiopsis_piersoniorum	Veitchia_spiralis))))	Geonoma_undata))	((Attalea_speciosa	Roystonea_regia)	(Serenoa_repens	Reinhardtia_simplex))))))	Reinhardtia_gracilis)	Pseudophoenix_vinifera)	Kingia_australis);
((((((Serenoa_repens	(Iriartea_deltoidea	((((Geonoma_undata	((Oenocarpus_bataua	Oenocarpus_minor)	Prestoea_acuminata))	Manicaria_saccifera)	Pelagodoxa_henryana)	((Heterospathe_cagayanensis	(Kentiopsis_piersoniorum	Veitchia_spiralis))	Dictyosperma_album))))	(Reinhardtia_gracilis	(((Nypa_fruticans	Phoenix_dactylifera)	((Calamus_caryotoides	Chamaedorea_seifrizii)	(Elaeis_guineensis	Elaeis_oleifera)))	((Attalea_speciosa	Roystonea_regia)	(Bactris_major	Reinhardtia_simplex)))))	Orania_palindan)	Sabal_domingensis)	Pseudophoenix_vinifera)	Kingia_australis);
((((((((Geonoma_undata	Iriartea_deltoidea)	(Pelagodoxa_henryana	(((Heterospathe_cagayanensis	((Sabal_domingensis	Kentiopsis_piersoniorum)	Veitchia_spiralis))	Dictyosperma_album)	(((Oenocarpus_bataua	Oenocarpus_minor)	Prestoea_acuminata)	Manicaria_saccifera))))	((Phoenix_dactylifera	((Chamaedorea_seifrizii	((Calamus_caryotoides	Bactris_major)	(Elaeis_guineensis	Elaeis_oleifera)))	(Attalea_speciosa	Roystonea_regia)))	(Serenoa_repens	Reinhardtia_simplex)))	Orania_palindan)	Nypa_fruticans)	Reinhardtia_gracilis)	Pseudophoenix_vinifera)	Kingia_australis);
(((Nypa_fruticans	(((((Pelagodoxa_henryana	((Oenocarpus_bataua	Oenocarpus_minor)	Prestoea_acuminata))	(Manicaria_saccifera	(((Serenoa_repens	Heterospathe_cagayanensis)	((Sabal_domingensis	Kentiopsis_piersoniorum)	Veitchia_spiralis))	Dictyosperma_album)))	((Calamus_caryotoides	Chamaedorea_seifrizii)	((Orania_palindan	Geonoma_undata)	Iriartea_deltoidea)))	((Bactris_major	(Elaeis_guineensis	Elaeis_oleifera))	((Reinhardtia_gracilis	Reinhardtia_simplex)	(Attalea_speciosa	Roystonea_regia))))	Phoenix_dactylifera))	Pseudophoenix_vinifera)	Kingia_australis);
((((Nypa_fruticans	(((((Calamus_caryotoides	Chamaedorea_seifrizii)	(Bactris_major	(Elaeis_guineensis	Elaeis_oleifera)))	((Iriartea_deltoidea	((Serenoa_repens	Orania_palindan)	Geonoma_undata))	(((((Heterospathe_cagayanensis	Veitchia_spiralis)	(Sabal_domingensis	Kentiopsis_piersoniorum))	Dictyosperma_album)	Pelagodoxa_henryana)	(Manicaria_saccifera	((Oenocarpus_bataua	Oenocarpus_minor)	Prestoea_acuminata)))))	(Reinhardtia_simplex	(Attalea_speciosa	Roystonea_regia)))	Phoenix_dactylifera))	Reinhardtia_gracilis)	Pseudophoenix_vinifera)	Kingia_australis);
((((Roystonea_regia	((((((Calamus_caryotoides	(Sabal_domingensis	Chamaedorea_seifrizii))	Serenoa_repens)	(Orania_palindan	(Iriartea_deltoidea	(Geonoma_undata	(((Pelagodoxa_henryana	(Oenocarpus_bataua	Oenocarpus_minor))	Prestoea_acuminata)	(((Heterospathe_cagayanensis	(Kentiopsis_piersoniorum	Veitchia_spiralis))	Dictyosperma_album)	Manicaria_saccifera))))))	(Bactris_major	(Elaeis_guineensis	Elaeis_oleifera)))	Reinhardtia_simplex)	((Nypa_fruticans	Phoenix_dactylifera)	Attalea_speciosa)))	Reinhardtia_gracilis)	Pseudophoenix_vinifera)	Kingia_australis);
(((Nypa_fruticans	((Phoenix_dactylifera	(((Bactris_major	(Elaeis_guineensis	Elaeis_oleifera))	(((Sabal_domingensis	Serenoa_repens)	Orania_palindan)	(Iriartea_deltoidea	(Geonoma_undata	(Pelagodoxa_henryana	(((Heterospathe_cagayanensis	(Kentiopsis_piersoniorum	Veitchia_spiralis))	Dictyosperma_album)	(Manicaria_saccifera	(Prestoea_acuminata	(Oenocarpus_bataua	Oenocarpus_minor)))))))))	((Attalea_speciosa	Roystonea_regia)	(Calamus_caryotoides	(Reinhardtia_gracilis	Reinhardtia_simplex)))))	Chamaedorea_seifrizii))	Pseudophoenix_vinifera)	Kingia_australis);
(((Nypa_fruticans	((Geonoma_undata	(Pelagodoxa_henryana	(((Heterospathe_cagayanensis	((Sabal_domingensis	Kentiopsis_piersoniorum)	Veitchia_spiralis))	Dictyosperma_album)	(Manicaria_saccifera	(Prestoea_acuminata	(Oenocarpus_bataua	Oenocarpus_minor))))))	(((Calamus_caryotoides	(Serenoa_repens	Orania_palindan))	((Reinhardtia_gracilis	(Bactris_major	((Attalea_speciosa	Roystonea_regia)	Reinhardtia_simplex)))	((Elaeis_guineensis	Elaeis_oleifera)	(Chamaedorea_seifrizii	Phoenix_dactylifera))))	Iriartea_deltoidea)))	Pseudophoenix_vinifera)	Kingia_australis);
(((Orania_palindan	(((((Manicaria_saccifera	(Dictyosperma_album	(Heterospathe_cagayanensis	(Kentiopsis_piersoniorum	Veitchia_spiralis))))	((Prestoea_acuminata	(Oenocarpus_bataua	Oenocarpus_minor))	((Serenoa_repens	Sabal_domingensis)	Pelagodoxa_henryana)))	(Geonoma_undata	Iriartea_deltoidea))	(Calamus_caryotoides	Chamaedorea_seifrizii))	(((Bactris_major	(Elaeis_oleifera	Elaeis_guineensis))	((Roystonea_regia	Attalea_speciosa)	(Reinhardtia_gracilis	Reinhardtia_simplex)))	(Nypa_fruticans	Phoenix_dactylifera))))	Pseudophoenix_vinifera)	Kingia_australis);
((((Nypa_fruticans	Phoenix_dactylifera)	((Sabal_domingensis	Chamaedorea_seifrizii)	(((Manicaria_saccifera	((Dictyosperma_album	(Heterospathe_cagayanensis	(Kentiopsis_piersoniorum	Veitchia_spiralis)))	Pelagodoxa_henryana))	(Prestoea_acuminata	(Oenocarpus_bataua	Oenocarpus_minor)))	(((Reinhardtia_gracilis	(Serenoa_repens	Reinhardtia_simplex))	(Roystonea_regia	Attalea_speciosa))	(Orania_palindan	(((Calamus_caryotoides	(Elaeis_oleifera	Elaeis_guineensis))	Bactris_major)	(Geonoma_undata	Iriartea_deltoidea)))))))	Pseudophoenix_vinifera)	Kingia_australis);
(((Orania_palindan	(((Nypa_fruticans	Phoenix_dactylifera)	(((Elaeis_oleifera	Elaeis_guineensis)	Bactris_major)	((Reinhardtia_gracilis	Reinhardtia_simplex)	(Roystonea_regia	Attalea_speciosa))))	((Iriartea_deltoidea	(((Geonoma_undata	Manicaria_saccifera)	((Dictyosperma_album	(Heterospathe_cagayanensis	(Kentiopsis_piersoniorum	Veitchia_spiralis)))	Pelagodoxa_henryana))	(Prestoea_acuminata	((Serenoa_repens	Oenocarpus_bataua)	Oenocarpus_minor))))	(Calamus_caryotoides	(Sabal_domingensis	Chamaedorea_seifrizii)))))	Pseudophoenix_vinifera)	Kingia_australis);
(((((Elaeis_oleifera	Elaeis_guineensis)	Bactris_major)	(((Calamus_caryotoides	(Reinhardtia_gracilis	Reinhardtia_simplex))	(Roystonea_regia	Attalea_speciosa))	((((Sabal_domingensis	Chamaedorea_seifrizii)	(Serenoa_repens	Orania_palindan))	(Iriartea_deltoidea	((Pelagodoxa_henryana	((Prestoea_acuminata	(Oenocarpus_bataua	Oenocarpus_minor))	(Manicaria_saccifera	(Dictyosperma_album	(Heterospathe_cagayanensis	(Kentiopsis_piersoniorum	Veitchia_spiralis))))))	Geonoma_undata)))	(Nypa_fruticans	Phoenix_dactylifera))))	Pseudophoenix_vinifera)	Kingia_australis);
((((Chamaedorea_seifrizii	(Nypa_fruticans	Phoenix_dactylifera))	(((Reinhardtia_gracilis	(Serenoa_repens	Reinhardtia_simplex))	((((Dictyosperma_album	(Heterospathe_cagayanensis	(Kentiopsis_piersoniorum	Veitchia_spiralis)))	(Sabal_domingensis	Pelagodoxa_henryana))	(Manicaria_saccifera	(Prestoea_acuminata	(Oenocarpus_bataua	Oenocarpus_minor))))	(Roystonea_regia	Attalea_speciosa)))	(((Bactris_major	Calamus_caryotoides)	(Elaeis_oleifera	Elaeis_guineensis))	(Iriartea_deltoidea	(Orania_palindan	Geonoma_undata)))))	Pseudophoenix_vinifera)	Kingia_australis);
((((((Chamaedorea_seifrizii	(((((Prestoea_acuminata	(Oenocarpus_bataua	Oenocarpus_minor))	(((Dictyosperma_album	(Heterospathe_cagayanensis	(Kentiopsis_piersoniorum	Veitchia_spiralis)))	(Sabal_domingensis	Pelagodoxa_henryana))	Manicaria_saccifera))	((Calamus_caryotoides	Reinhardtia_simplex)	(Attalea_speciosa	Roystonea_regia)))	(((Bactris_major	(Elaeis_oleifera	Elaeis_guineensis))	Orania_palindan)	(Geonoma_undata	Iriartea_deltoidea)))	Phoenix_dactylifera))	Nypa_fruticans)	Pseudophoenix_vinifera)	Reinhardtia_gracilis)	Serenoa_repens)	Kingia_australis);
((Pseudophoenix_vinifera	((((Calamus_caryotoides	(Sabal_domingensis	Chamaedorea_seifrizii))	(Nypa_fruticans	Phoenix_dactylifera))	(((Serenoa_repens	Orania_palindan)	((Geonoma_undata	Iriartea_deltoidea)	((Pelagodoxa_henryana	((Manicaria_saccifera	Prestoea_acuminata)	(Oenocarpus_bataua	Oenocarpus_minor)))	(Dictyosperma_album	(Heterospathe_cagayanensis	(Kentiopsis_piersoniorum	Veitchia_spiralis))))))	(Reinhardtia_simplex	(Attalea_speciosa	Roystonea_regia))))	((Reinhardtia_gracilis	Bactris_major)	(Elaeis_oleifera	Elaeis_guineensis))))	Kingia_australis);
((Pseudophoenix_vinifera	(((Nypa_fruticans	Phoenix_dactylifera)	((((Bactris_major	((Sabal_domingensis	Elaeis_oleifera)	Elaeis_guineensis))	(Orania_palindan	(Iriartea_deltoidea	(((Pelagodoxa_henryana	(Calamus_caryotoides	(Dictyosperma_album	((Heterospathe_cagayanensis	Veitchia_spiralis)	Kentiopsis_piersoniorum))))	(Manicaria_saccifera	((Serenoa_repens	Prestoea_acuminata)	(Oenocarpus_bataua	Oenocarpus_minor))))	Geonoma_undata))))	(Reinhardtia_simplex	(Attalea_speciosa	Roystonea_regia)))	Chamaedorea_seifrizii))	Reinhardtia_gracilis))	Kingia_australis);
((Pseudophoenix_vinifera	((Phoenix_dactylifera	((((Sabal_domingensis	(Pelagodoxa_henryana	Serenoa_repens))	((Dictyosperma_album	((Heterospathe_cagayanensis	Veitchia_spiralis)	Kentiopsis_piersoniorum))	(Manicaria_saccifera	(Prestoea_acuminata	(Oenocarpus_bataua	Oenocarpus_minor)))))	((((Bactris_major	(Elaeis_oleifera	Elaeis_guineensis))	(Orania_palindan	Calamus_caryotoides))	(Geonoma_undata	Iriartea_deltoidea))	Chamaedorea_seifrizii))	((Reinhardtia_gracilis	Reinhardtia_simplex)	(Attalea_speciosa	Roystonea_regia))))	Nypa_fruticans))	Kingia_australis);
((Pseudophoenix_vinifera	(((Iriartea_deltoidea	((Manicaria_saccifera	(Geonoma_undata	(Prestoea_acuminata	(Oenocarpus_bataua	Oenocarpus_minor))))	((Sabal_domingensis	Pelagodoxa_henryana)	(Dictyosperma_album	((Heterospathe_cagayanensis	Veitchia_spiralis)	Kentiopsis_piersoniorum)))))	Calamus_caryotoides)	((Orania_palindan	Serenoa_repens)	((((Chamaedorea_seifrizii	(Nypa_fruticans	Phoenix_dactylifera))	(Elaeis_oleifera	Elaeis_guineensis))	Reinhardtia_gracilis)	((Reinhardtia_simplex	(Attalea_speciosa	Roystonea_regia))	Bactris_major)))))	Kingia_australis);
(((Roystonea_regia	((((((Elaeis_guineensis	Elaeis_oleifera)	((Chamaedorea_seifrizii	Calamus_caryotoides)	Phoenix_dactylifera))	(((((((Heterospathe_cagayanensis	(Veitchia_spiralis	Kentiopsis_piersoniorum))	Dictyosperma_album)	Manicaria_saccifera)	(Sabal_domingensis	Pelagodoxa_henryana))	((Serenoa_repens	Prestoea_acuminata)	(Oenocarpus_minor	Oenocarpus_bataua)))	(Geonoma_undata	Iriartea_deltoidea))	Orania_palindan))	(Reinhardtia_gracilis	Reinhardtia_simplex))	Attalea_speciosa)	(Bactris_major	Nypa_fruticans)))	Pseudophoenix_vinifera)	Kingia_australis);
((((((((((Pelagodoxa_henryana	(((Kentiopsis_piersoniorum	(Heterospathe_cagayanensis	Veitchia_spiralis))	Dictyosperma_album)	Manicaria_saccifera))	((Serenoa_repens	Prestoea_acuminata)	(Oenocarpus_minor	Oenocarpus_bataua)))	(((Calamus_caryotoides	((Elaeis_guineensis	Elaeis_oleifera)	Bactris_major))	(Geonoma_undata	Iriartea_deltoidea))	Orania_palindan))	((Attalea_speciosa	Roystonea_regia)	Reinhardtia_simplex))	(Sabal_domingensis	Chamaedorea_seifrizii))	Phoenix_dactylifera)	Reinhardtia_gracilis)	Nypa_fruticans)	Pseudophoenix_vinifera)	Kingia_australis);
(((((((Sabal_domingensis	Chamaedorea_seifrizii)	(((Manicaria_saccifera	(Pelagodoxa_henryana	(Calamus_caryotoides	((Heterospathe_cagayanensis	(Veitchia_spiralis	Kentiopsis_piersoniorum))	Dictyosperma_album))))	(Prestoea_acuminata	(Oenocarpus_minor	Oenocarpus_bataua)))	(Iriartea_deltoidea	(Geonoma_undata	(Serenoa_repens	Orania_palindan)))))	(Phoenix_dactylifera	Nypa_fruticans))	((Attalea_speciosa	Roystonea_regia)	(Reinhardtia_gracilis	Reinhardtia_simplex)))	((Elaeis_guineensis	Elaeis_oleifera)	Bactris_major))	Pseudophoenix_vinifera)	Kingia_australis);
((((((((Chamaedorea_seifrizii	Phoenix_dactylifera)	(Elaeis_guineensis	Elaeis_oleifera))	(Iriartea_deltoidea	(Geonoma_undata	((((Prestoea_acuminata	(Oenocarpus_minor	Oenocarpus_bataua))	Manicaria_saccifera)	((Heterospathe_cagayanensis	(Veitchia_spiralis	Kentiopsis_piersoniorum))	Dictyosperma_album))	Pelagodoxa_henryana))))	((Attalea_speciosa	((Reinhardtia_gracilis	(Serenoa_repens	Reinhardtia_simplex))	((Sabal_domingensis	Calamus_caryotoides)	Roystonea_regia)))	Bactris_major))	Orania_palindan)	Nypa_fruticans)	Pseudophoenix_vinifera)	Kingia_australis);
((((((Iriartea_deltoidea	(Geonoma_undata	((((Prestoea_acuminata	(Serenoa_repens	(Oenocarpus_minor	Oenocarpus_bataua)))	Manicaria_saccifera)	((Heterospathe_cagayanensis	(Veitchia_spiralis	Kentiopsis_piersoniorum))	Dictyosperma_album))	Pelagodoxa_henryana)))	(((((Sabal_domingensis	Calamus_caryotoides)	Chamaedorea_seifrizii)	(Nypa_fruticans	Phoenix_dactylifera))	((Elaeis_guineensis	Elaeis_oleifera)	Bactris_major))	((Roystonea_regia	Attalea_speciosa)	Reinhardtia_simplex)))	Orania_palindan)	Reinhardtia_gracilis)	Pseudophoenix_vinifera)	Kingia_australis);
((Reinhardtia_gracilis	(((Chamaedorea_seifrizii	Phoenix_dactylifera)	(((((Nypa_fruticans	Roystonea_regia)	Attalea_speciosa)	((Iriartea_deltoidea	Bactris_major)	(Calamus_caryotoides	Reinhardtia_simplex)))	(Orania_palindan	(Geonoma_undata	((((Prestoea_acuminata	(Oenocarpus_minor	Oenocarpus_bataua))	Manicaria_saccifera)	((Heterospathe_cagayanensis	(Veitchia_spiralis	Kentiopsis_piersoniorum))	Dictyosperma_album))	((Serenoa_repens	Sabal_domingensis)	Pelagodoxa_henryana)))))	(Elaeis_guineensis	Elaeis_oleifera)))	Pseudophoenix_vinifera))	Kingia_australis);
((Reinhardtia_gracilis	(((Calamus_caryotoides	Roystonea_regia)	(Bactris_major	(Nypa_fruticans	(Attalea_speciosa	((((Serenoa_repens	Orania_palindan)	((Geonoma_undata	Iriartea_deltoidea)	((Manicaria_saccifera	(((Heterospathe_cagayanensis	(Veitchia_spiralis	Kentiopsis_piersoniorum))	Dictyosperma_album)	(Sabal_domingensis	Pelagodoxa_henryana)))	(Prestoea_acuminata	(Oenocarpus_minor	Oenocarpus_bataua)))))	((Chamaedorea_seifrizii	Phoenix_dactylifera)	(Elaeis_guineensis	Elaeis_oleifera)))	Reinhardtia_simplex)))))	Pseudophoenix_vinifera))	Kingia_australis);
((((Serenoa_repens	Orania_palindan)	((((Nypa_fruticans	Phoenix_dactylifera)	(((Reinhardtia_gracilis	Reinhardtia_simplex)	(Attalea_speciosa	Roystonea_regia))	(Bactris_major	(Elaeis_guineensis	Elaeis_oleifera))))	((Geonoma_undata	Iriartea_deltoidea)	((Sabal_domingensis	Pelagodoxa_henryana)	(((Prestoea_acuminata	(Oenocarpus_minor	Oenocarpus_bataua))	Manicaria_saccifera)	((Heterospathe_cagayanensis	(Veitchia_spiralis	Kentiopsis_piersoniorum))	Dictyosperma_album)))))	(Calamus_caryotoides	Chamaedorea_seifrizii)))	Pseudophoenix_vinifera)	Kingia_australis);
((((Nypa_fruticans	(Chamaedorea_seifrizii	Phoenix_dactylifera))	(((((Serenoa_repens	Orania_palindan)	((Calamus_caryotoides	Bactris_major)	(Elaeis_guineensis	Elaeis_oleifera)))	(Geonoma_undata	Iriartea_deltoidea))	((Reinhardtia_gracilis	Reinhardtia_simplex)	Roystonea_regia))	(((Prestoea_acuminata	(Oenocarpus_minor	Oenocarpus_bataua))	((((Veitchia_spiralis	(Kentiopsis_piersoniorum	Heterospathe_cagayanensis))	Dictyosperma_album)	(Sabal_domingensis	Pelagodoxa_henryana))	Manicaria_saccifera))	Attalea_speciosa)))	Pseudophoenix_vinifera)	Kingia_australis);
(((((Bactris_major	Nypa_fruticans)	((Elaeis_guineensis	Elaeis_oleifera)	(((Roystonea_regia	Attalea_speciosa)	(Calamus_caryotoides	Reinhardtia_simplex))	((((Iriartea_deltoidea	(Geonoma_undata	((((Veitchia_spiralis	Kentiopsis_piersoniorum)	Heterospathe_cagayanensis)	Dictyosperma_album)	(Manicaria_saccifera	(((Serenoa_repens	Sabal_domingensis)	Pelagodoxa_henryana)	(Prestoea_acuminata	(Oenocarpus_minor	Oenocarpus_bataua)))))))	Orania_palindan)	Chamaedorea_seifrizii)	Phoenix_dactylifera))))	Pseudophoenix_vinifera)	Reinhardtia_gracilis)	Kingia_australis);
(((((Phoenix_dactylifera	(Sabal_domingensis	(Calamus_caryotoides	Chamaedorea_seifrizii)))	(((Reinhardtia_gracilis	Reinhardtia_simplex)	((Pelagodoxa_henryana	((((Oenocarpus_bataua	Oenocarpus_minor)	Prestoea_acuminata)	Manicaria_saccifera)	(Dictyosperma_album	(Heterospathe_cagayanensis	(Veitchia_spiralis	Kentiopsis_piersoniorum)))))	(Roystonea_regia	Attalea_speciosa)))	((Bactris_major	(Elaeis_oleifera	Elaeis_guineensis))	((Geonoma_undata	(Orania_palindan	Serenoa_repens))	Iriartea_deltoidea))))	Nypa_fruticans)	Pseudophoenix_vinifera)	Kingia_australis);
(((((Phoenix_dactylifera	(Chamaedorea_seifrizii	(Sabal_domingensis	Calamus_caryotoides)))	(((Orania_palindan	(Geonoma_undata	(Iriartea_deltoidea	(((Heterospathe_cagayanensis	(Veitchia_spiralis	Kentiopsis_piersoniorum))	(Pelagodoxa_henryana	(((Oenocarpus_bataua	Oenocarpus_minor)	(Serenoa_repens	Prestoea_acuminata))	Manicaria_saccifera)))	Dictyosperma_album))))	(Bactris_major	((Roystonea_regia	Attalea_speciosa)	(Reinhardtia_gracilis	Reinhardtia_simplex))))	(Elaeis_oleifera	Elaeis_guineensis)))	Nypa_fruticans)	Pseudophoenix_vinifera)	Kingia_australis);
((((Phoenix_dactylifera	(((Orania_palindan	((Chamaedorea_seifrizii	(Sabal_domingensis	Calamus_caryotoides))	(Iriartea_deltoidea	(Geonoma_undata	((Dictyosperma_album	((Veitchia_spiralis	Kentiopsis_piersoniorum)	Heterospathe_cagayanensis))	((Pelagodoxa_henryana	((Oenocarpus_bataua	Oenocarpus_minor)	(Serenoa_repens	Prestoea_acuminata)))	Manicaria_saccifera))))))	(Bactris_major	(Elaeis_oleifera	Elaeis_guineensis)))	((Roystonea_regia	Attalea_speciosa)	(Reinhardtia_gracilis	Reinhardtia_simplex))))	Nypa_fruticans)	Pseudophoenix_vinifera)	Kingia_australis);
(((Orania_palindan	((((Nypa_fruticans	Phoenix_dactylifera)	(Elaeis_oleifera	Elaeis_guineensis))	((Attalea_speciosa	((Bactris_major	Reinhardtia_gracilis)	Roystonea_regia))	Reinhardtia_simplex))	(((((Serenoa_repens	Sabal_domingensis)	Pelagodoxa_henryana)	((((Oenocarpus_bataua	Oenocarpus_minor)	Prestoea_acuminata)	Manicaria_saccifera)	(Dictyosperma_album	((Veitchia_spiralis	Kentiopsis_piersoniorum)	Heterospathe_cagayanensis))))	(Iriartea_deltoidea	Geonoma_undata))	(Chamaedorea_seifrizii	Calamus_caryotoides))))	Pseudophoenix_vinifera)	Kingia_australis);
(((((Nypa_fruticans	Phoenix_dactylifera)	((Chamaedorea_seifrizii	Calamus_caryotoides)	((((Attalea_speciosa	Roystonea_regia)	(Serenoa_repens	Reinhardtia_simplex))	((Iriartea_deltoidea	(Bactris_major	(Elaeis_oleifera	Elaeis_guineensis)))	(Orania_palindan	Geonoma_undata)))	((Sabal_domingensis	Pelagodoxa_henryana)	((((Oenocarpus_bataua	Oenocarpus_minor)	Prestoea_acuminata)	Manicaria_saccifera)	(Dictyosperma_album	((Veitchia_spiralis	Kentiopsis_piersoniorum)	Heterospathe_cagayanensis)))))))	Reinhardtia_gracilis)	Pseudophoenix_vinifera)	Kingia_australis);
(((((Bactris_major	(Elaeis_oleifera	Elaeis_guineensis))	(((Phoenix_dactylifera	Reinhardtia_simplex)	(Attalea_speciosa	Roystonea_regia))	(((Geonoma_undata	Iriartea_deltoidea)	((Pelagodoxa_henryana	(Manicaria_saccifera	(Dictyosperma_album	((Veitchia_spiralis	(Sabal_domingensis	Kentiopsis_piersoniorum))	Heterospathe_cagayanensis))))	((Oenocarpus_bataua	Oenocarpus_minor)	Prestoea_acuminata)))	(((Serenoa_repens	Orania_palindan)	Calamus_caryotoides)	Chamaedorea_seifrizii))))	(Nypa_fruticans	Reinhardtia_gracilis))	Pseudophoenix_vinifera)	Kingia_australis);
(((((((Phoenix_dactylifera	Nypa_fruticans)	(Chamaedorea_seifrizii	((Calamus_caryotoides	Bactris_major)	(Elaeis_oleifera	Elaeis_guineensis))))	(((((Oenocarpus_bataua	Oenocarpus_minor)	Prestoea_acuminata)	Orania_palindan)	Iriartea_deltoidea)	((Dictyosperma_album	((Veitchia_spiralis	Kentiopsis_piersoniorum)	Heterospathe_cagayanensis))	(((Serenoa_repens	Sabal_domingensis)	Pelagodoxa_henryana)	(Geonoma_undata	Manicaria_saccifera)))))	(Reinhardtia_simplex	(Attalea_speciosa	Roystonea_regia)))	Pseudophoenix_vinifera)	Reinhardtia_gracilis)	Kingia_australis);
((((((Bactris_major	(Elaeis_oleifera	Elaeis_guineensis))	((Phoenix_dactylifera	(Calamus_caryotoides	Chamaedorea_seifrizii))	(((Orania_palindan	(Serenoa_repens	Reinhardtia_simplex))	((Attalea_speciosa	Roystonea_regia)	((((Dictyosperma_album	((Veitchia_spiralis	Kentiopsis_piersoniorum)	Heterospathe_cagayanensis))	(Sabal_domingensis	Pelagodoxa_henryana))	(Manicaria_saccifera	Geonoma_undata))	((Oenocarpus_bataua	Oenocarpus_minor)	Prestoea_acuminata))))	Iriartea_deltoidea)))	Nypa_fruticans)	Pseudophoenix_vinifera)	Reinhardtia_gracilis)	Kingia_australis);
(((((Chamaedorea_seifrizii	((((Bactris_major	(Elaeis_oleifera	Elaeis_guineensis))	(Iriartea_deltoidea	Orania_palindan))	((Reinhardtia_simplex	(Attalea_speciosa	(((Serenoa_repens	Sabal_domingensis)	Calamus_caryotoides)	Roystonea_regia)))	((((Dictyosperma_album	((Veitchia_spiralis	Kentiopsis_piersoniorum)	Heterospathe_cagayanensis))	Pelagodoxa_henryana)	(Manicaria_saccifera	Geonoma_undata))	((Oenocarpus_bataua	Oenocarpus_minor)	Prestoea_acuminata))))	Nypa_fruticans))	Phoenix_dactylifera)	Pseudophoenix_vinifera)	Reinhardtia_gracilis)	Kingia_australis);
((((((Iriartea_deltoidea	((((Dictyosperma_album	((Veitchia_spiralis	Kentiopsis_piersoniorum)	Heterospathe_cagayanensis))	Pelagodoxa_henryana)	(Manicaria_saccifera	((Oenocarpus_bataua	Oenocarpus_minor)	Prestoea_acuminata)))	Geonoma_undata))	((((Sabal_domingensis	((Attalea_speciosa	Roystonea_regia)	Reinhardtia_simplex))	Orania_palindan)	((Elaeis_oleifera	Elaeis_guineensis)	((Chamaedorea_seifrizii	Calamus_caryotoides)	Bactris_major)))	(Phoenix_dactylifera	Nypa_fruticans)))	Pseudophoenix_vinifera)	Reinhardtia_gracilis)	Serenoa_repens)	Kingia_australis);
(((Pseudophoenix_vinifera	(((Reinhardtia_simplex	(Attalea_speciosa	((((Elaeis_guineensis	Elaeis_oleifera)	(Sabal_domingensis	Chamaedorea_seifrizii))	Phoenix_dactylifera)	(((((Prestoea_acuminata	(Oenocarpus_minor	Oenocarpus_bataua))	(Manicaria_saccifera	(((Kentiopsis_piersoniorum	(Heterospathe_cagayanensis	Veitchia_spiralis))	Dictyosperma_album)	Pelagodoxa_henryana)))	(Iriartea_deltoidea	Geonoma_undata))	(Orania_palindan	Serenoa_repens))	Calamus_caryotoides))))	(Bactris_major	Nypa_fruticans))	Roystonea_regia))	Reinhardtia_gracilis)	Kingia_australis);
(((Pseudophoenix_vinifera	((((Prestoea_acuminata	(Oenocarpus_minor	Oenocarpus_bataua))	((Sabal_domingensis	Pelagodoxa_henryana)	(Manicaria_saccifera	(Geonoma_undata	((Heterospathe_cagayanensis	(Veitchia_spiralis	Kentiopsis_piersoniorum))	Dictyosperma_album)))))	Iriartea_deltoidea)	(Orania_palindan	((((Serenoa_repens	Reinhardtia_simplex)	(Attalea_speciosa	(Calamus_caryotoides	Roystonea_regia)))	Bactris_major)	(((Elaeis_guineensis	Elaeis_oleifera)	Chamaedorea_seifrizii)	(Nypa_fruticans	Phoenix_dactylifera))))))	Reinhardtia_gracilis)	Kingia_australis);
((Pseudophoenix_vinifera	((((Phoenix_dactylifera	(Calamus_caryotoides	(Sabal_domingensis	Chamaedorea_seifrizii)))	(((((Prestoea_acuminata	(Oenocarpus_minor	Oenocarpus_bataua))	((Pelagodoxa_henryana	((Heterospathe_cagayanensis	(Veitchia_spiralis	Kentiopsis_piersoniorum))	Dictyosperma_album))	Manicaria_saccifera))	(Geonoma_undata	Iriartea_deltoidea))	(Orania_palindan	(Bactris_major	(Elaeis_guineensis	Elaeis_oleifera))))	((Attalea_speciosa	Roystonea_regia)	(Serenoa_repens	Reinhardtia_simplex))))	Nypa_fruticans)	Reinhardtia_gracilis))	Kingia_australis);
((Pseudophoenix_vinifera	(((Nypa_fruticans	(((Roystonea_regia	Reinhardtia_simplex)	(Attalea_speciosa	Phoenix_dactylifera))	((Orania_palindan	((Geonoma_undata	Iriartea_deltoidea)	((Sabal_domingensis	Pelagodoxa_henryana)	(Serenoa_repens	(((Heterospathe_cagayanensis	(Veitchia_spiralis	Kentiopsis_piersoniorum))	Dictyosperma_album)	(Manicaria_saccifera	(Prestoea_acuminata	(Oenocarpus_minor	Oenocarpus_bataua))))))))	(Calamus_caryotoides	Chamaedorea_seifrizii))))	(Bactris_major	(Elaeis_guineensis	Elaeis_oleifera)))	Reinhardtia_gracilis))	Kingia_australis);
((Pseudophoenix_vinifera	(((((Orania_palindan	((Geonoma_undata	Iriartea_deltoidea)	((((Serenoa_repens	Sabal_domingensis)	Pelagodoxa_henryana)	(Prestoea_acuminata	(Oenocarpus_minor	Oenocarpus_bataua)))	(((Heterospathe_cagayanensis	(Veitchia_spiralis	Kentiopsis_piersoniorum))	Dictyosperma_album)	Manicaria_saccifera))))	(Calamus_caryotoides	Chamaedorea_seifrizii))	(Phoenix_dactylifera	Nypa_fruticans))	((Attalea_speciosa	Roystonea_regia)	(Reinhardtia_gracilis	Reinhardtia_simplex)))	(Bactris_major	(Elaeis_guineensis	Elaeis_oleifera))))	Kingia_australis);
((Pseudophoenix_vinifera	(((((((Serenoa_repens	Orania_palindan)	(((Prestoea_acuminata	(Oenocarpus_minor	Oenocarpus_bataua))	((Pelagodoxa_henryana	((Heterospathe_cagayanensis	(Veitchia_spiralis	Kentiopsis_piersoniorum))	Dictyosperma_album))	Manicaria_saccifera))	Geonoma_undata))	Iriartea_deltoidea)	((Attalea_speciosa	(Calamus_caryotoides	Roystonea_regia))	(Reinhardtia_gracilis	Reinhardtia_simplex)))	(Sabal_domingensis	(Bactris_major	(Elaeis_guineensis	Elaeis_oleifera))))	(Chamaedorea_seifrizii	Phoenix_dactylifera))	Nypa_fruticans))	Kingia_australis);
(((Pseudophoenix_vinifera	((Orania_palindan	(((((Calamus_caryotoides	(Sabal_domingensis	Chamaedorea_seifrizii))	Phoenix_dactylifera)	((Bactris_major	(Elaeis_guineensis	Elaeis_oleifera))	Serenoa_repens))	((Attalea_speciosa	Roystonea_regia)	Reinhardtia_simplex))	((Geonoma_undata	((((Heterospathe_cagayanensis	(Veitchia_spiralis	Kentiopsis_piersoniorum))	Dictyosperma_album)	(Manicaria_saccifera	(Prestoea_acuminata	(Oenocarpus_minor	Oenocarpus_bataua))))	Pelagodoxa_henryana))	Iriartea_deltoidea)))	Nypa_fruticans))	Reinhardtia_gracilis)	Kingia_australis);
((Pseudophoenix_vinifera	(((((Elaeis_guineensis	Elaeis_oleifera)	(Bactris_major	((Attalea_speciosa	Roystonea_regia)	((Reinhardtia_gracilis	Calamus_caryotoides)	Reinhardtia_simplex))))	(Orania_palindan	((Geonoma_undata	((((Serenoa_repens	Prestoea_acuminata)	(Oenocarpus_minor	Oenocarpus_bataua))	(((Heterospathe_cagayanensis	(Veitchia_spiralis	Kentiopsis_piersoniorum))	Dictyosperma_album)	Manicaria_saccifera))	(Sabal_domingensis	Pelagodoxa_henryana)))	Iriartea_deltoidea)))	Chamaedorea_seifrizii)	(Phoenix_dactylifera	Nypa_fruticans)))	Kingia_australis);
((Pseudophoenix_vinifera	(Reinhardtia_gracilis	(Nypa_fruticans	((((Attalea_speciosa	Roystonea_regia)	(Sabal_domingensis	Reinhardtia_simplex))	((Bactris_major	(Elaeis_guineensis	Elaeis_oleifera))	((Calamus_caryotoides	Chamaedorea_seifrizii)	((Serenoa_repens	Orania_palindan)	((Geonoma_undata	(((Prestoea_acuminata	(Oenocarpus_minor	Oenocarpus_bataua))	Manicaria_saccifera)	(Pelagodoxa_henryana	((Heterospathe_cagayanensis	(Veitchia_spiralis	Kentiopsis_piersoniorum))	Dictyosperma_album))))	Iriartea_deltoidea)))))	Phoenix_dactylifera))))	Kingia_australis);
((Pseudophoenix_vinifera	(Reinhardtia_gracilis	(Nypa_fruticans	((((((Attalea_speciosa	Roystonea_regia)	((Sabal_domingensis	Serenoa_repens)	Reinhardtia_simplex))	(((Calamus_caryotoides	Bactris_major)	(Elaeis_guineensis	Elaeis_oleifera))	(Orania_palindan	(Iriartea_deltoidea	Geonoma_undata))))	Chamaedorea_seifrizii)	Phoenix_dactylifera)	((Prestoea_acuminata	(Oenocarpus_minor	Oenocarpus_bataua))	((Pelagodoxa_henryana	Manicaria_saccifera)	((Veitchia_spiralis	(Kentiopsis_piersoniorum	Heterospathe_cagayanensis))	Dictyosperma_album)))))))	Kingia_australis);
((Reinhardtia_gracilis	(Pseudophoenix_vinifera	((((Sabal_domingensis	Chamaedorea_seifrizii)	Phoenix_dactylifera)	Nypa_fruticans)	(Serenoa_repens	((((Orania_palindan	(Bactris_major	(Elaeis_oleifera	Elaeis_guineensis)))	(Geonoma_undata	Iriartea_deltoidea))	(Reinhardtia_simplex	((Calamus_caryotoides	Roystonea_regia)	Attalea_speciosa)))	((Manicaria_saccifera	((Dictyosperma_album	(Veitchia_spiralis	(Kentiopsis_piersoniorum	Heterospathe_cagayanensis)))	Pelagodoxa_henryana))	(Prestoea_acuminata	(Oenocarpus_bataua	Oenocarpus_minor))))))))	Kingia_australis);
(((((((((Elaeis_oleifera	Elaeis_guineensis)	(Chamaedorea_seifrizii	Phoenix_dactylifera))	((Roystonea_regia	Attalea_speciosa)	(Reinhardtia_simplex	Calamus_caryotoides)))	((Serenoa_repens	Orania_palindan)	(Iriartea_deltoidea	((((Dictyosperma_album	(Heterospathe_cagayanensis	(Veitchia_spiralis	Kentiopsis_piersoniorum)))	(Sabal_domingensis	Pelagodoxa_henryana))	(Geonoma_undata	Manicaria_saccifera))	(Prestoea_acuminata	(Oenocarpus_bataua	Oenocarpus_minor))))))	Bactris_major)	Nypa_fruticans)	Reinhardtia_gracilis)	Pseudophoenix_vinifera)	Kingia_australis);
(((((Roystonea_regia	(((((Nypa_fruticans	Phoenix_dactylifera)	Reinhardtia_simplex)	((Elaeis_oleifera	Elaeis_guineensis)	Bactris_major))	(Chamaedorea_seifrizii	(((Calamus_caryotoides	(Prestoea_acuminata	(Oenocarpus_bataua	Oenocarpus_minor)))	(((Dictyosperma_album	(Kentiopsis_piersoniorum	(Veitchia_spiralis	Heterospathe_cagayanensis)))	Pelagodoxa_henryana)	Manicaria_saccifera))	((Serenoa_repens	Orania_palindan)	(Geonoma_undata	Iriartea_deltoidea)))))	Attalea_speciosa))	Sabal_domingensis)	Reinhardtia_gracilis)	Pseudophoenix_vinifera)	Kingia_australis);
(((Roystonea_regia	((Bactris_major	Nypa_fruticans)	(((Phoenix_dactylifera	Reinhardtia_simplex)	((((Sabal_domingensis	Chamaedorea_seifrizii)	Calamus_caryotoides)	(Serenoa_repens	Orania_palindan))	(((Prestoea_acuminata	(Oenocarpus_bataua	Oenocarpus_minor))	(((Dictyosperma_album	(Kentiopsis_piersoniorum	(Veitchia_spiralis	Heterospathe_cagayanensis)))	Pelagodoxa_henryana)	(Geonoma_undata	Manicaria_saccifera)))	Iriartea_deltoidea)))	(Reinhardtia_gracilis	(Attalea_speciosa	(Elaeis_oleifera	Elaeis_guineensis))))))	Pseudophoenix_vinifera)	Kingia_australis);
((((Roystonea_regia	(Nypa_fruticans	(Attalea_speciosa	(((Phoenix_dactylifera	Reinhardtia_simplex)	(((Geonoma_undata	Orania_palindan)	((Prestoea_acuminata	(Oenocarpus_bataua	Oenocarpus_minor))	(((Dictyosperma_album	((Kentiopsis_piersoniorum	Veitchia_spiralis)	Heterospathe_cagayanensis))	Pelagodoxa_henryana)	Manicaria_saccifera)))	((Sabal_domingensis	Chamaedorea_seifrizii)	Calamus_caryotoides)))	(Serenoa_repens	((Bactris_major	(Elaeis_oleifera	Elaeis_guineensis))	Iriartea_deltoidea))))))	Reinhardtia_gracilis)	Pseudophoenix_vinifera)	Kingia_australis);
((((Nypa_fruticans	(((Reinhardtia_simplex	(Roystonea_regia	Attalea_speciosa))	(((Bactris_major	(Elaeis_oleifera	Elaeis_guineensis))	(Iriartea_deltoidea	(Serenoa_repens	Orania_palindan)))	(Chamaedorea_seifrizii	(((Prestoea_acuminata	(Oenocarpus_bataua	Oenocarpus_minor))	(((Dictyosperma_album	((Veitchia_spiralis	Kentiopsis_piersoniorum)	Heterospathe_cagayanensis))	(Sabal_domingensis	Pelagodoxa_henryana))	(Manicaria_saccifera	Geonoma_undata)))	Calamus_caryotoides))))	Phoenix_dactylifera))	Reinhardtia_gracilis)	Pseudophoenix_vinifera)	Kingia_australis);
((((Nypa_fruticans	(((Reinhardtia_simplex	(Roystonea_regia	Attalea_speciosa))	((Bactris_major	(Elaeis_oleifera	Elaeis_guineensis))	((Chamaedorea_seifrizii	Calamus_caryotoides)	((Serenoa_repens	Orania_palindan)	((Geonoma_undata	Iriartea_deltoidea)	((Dictyosperma_album	((Veitchia_spiralis	Kentiopsis_piersoniorum)	Heterospathe_cagayanensis))	((Sabal_domingensis	Pelagodoxa_henryana)	(Manicaria_saccifera	(Prestoea_acuminata	(Oenocarpus_bataua	Oenocarpus_minor))))))))))	Phoenix_dactylifera))	Reinhardtia_gracilis)	Pseudophoenix_vinifera)	Kingia_australis);
((((Nypa_fruticans	Phoenix_dactylifera)	((((((Bactris_major	((Sabal_domingensis	Elaeis_oleifera)	Elaeis_guineensis))	(Geonoma_undata	(Serenoa_repens	Orania_palindan)))	Iriartea_deltoidea)	((Calamus_caryotoides	(Reinhardtia_gracilis	Reinhardtia_simplex))	(Roystonea_regia	Attalea_speciosa)))	((Prestoea_acuminata	(Oenocarpus_bataua	Oenocarpus_minor))	(((Dictyosperma_album	((Veitchia_spiralis	Kentiopsis_piersoniorum)	Heterospathe_cagayanensis))	Manicaria_saccifera)	Pelagodoxa_henryana)))	Chamaedorea_seifrizii))	Pseudophoenix_vinifera)	Kingia_australis);
(((((Bactris_major	(Reinhardtia_simplex	(Roystonea_regia	Attalea_speciosa)))	(((Nypa_fruticans	Phoenix_dactylifera)	(Elaeis_oleifera	Elaeis_guineensis))	(((Iriartea_deltoidea	(((Sabal_domingensis	Pelagodoxa_henryana)	((Dictyosperma_album	((Veitchia_spiralis	Kentiopsis_piersoniorum)	Heterospathe_cagayanensis))	((Prestoea_acuminata	(Oenocarpus_bataua	Oenocarpus_minor))	Manicaria_saccifera)))	Geonoma_undata))	(Calamus_caryotoides	Chamaedorea_seifrizii))	(Serenoa_repens	Orania_palindan))))	Reinhardtia_gracilis)	Pseudophoenix_vinifera)	Kingia_australis);
(((((Bactris_major	(Elaeis_oleifera	Elaeis_guineensis))	(((((Orania_palindan	(Serenoa_repens	Iriartea_deltoidea))	(((Sabal_domingensis	Pelagodoxa_henryana)	((Dictyosperma_album	((Veitchia_spiralis	Kentiopsis_piersoniorum)	Heterospathe_cagayanensis))	((Prestoea_acuminata	(Oenocarpus_bataua	Oenocarpus_minor))	Manicaria_saccifera)))	Geonoma_undata))	(Calamus_caryotoides	Chamaedorea_seifrizii))	(Phoenix_dactylifera	(Reinhardtia_gracilis	Reinhardtia_simplex)))	(Roystonea_regia	Attalea_speciosa)))	Nypa_fruticans)	Pseudophoenix_vinifera)	Kingia_australis);
((((((((((Bactris_major	((Calamus_caryotoides	Reinhardtia_simplex)	(Roystonea_regia	Attalea_speciosa)))	Orania_palindan)	(((((((Oenocarpus_bataua	Oenocarpus_minor)	Prestoea_acuminata)	Manicaria_saccifera)	(Dictyosperma_album	(Heterospathe_cagayanensis	(Veitchia_spiralis	Kentiopsis_piersoniorum))))	Pelagodoxa_henryana)	Geonoma_undata)	Iriartea_deltoidea))	Serenoa_repens)	(Elaeis_guineensis	(Sabal_domingensis	Elaeis_oleifera)))	(Nypa_fruticans	Phoenix_dactylifera))	Chamaedorea_seifrizii)	Reinhardtia_gracilis)	Pseudophoenix_vinifera)	Kingia_australis);
(((((((((((((Dictyosperma_album	(Heterospathe_cagayanensis	(Veitchia_spiralis	Kentiopsis_piersoniorum)))	(Manicaria_saccifera	(Sabal_domingensis	Pelagodoxa_henryana)))	Geonoma_undata)	((Oenocarpus_bataua	Oenocarpus_minor)	Prestoea_acuminata))	Iriartea_deltoidea)	((Calamus_caryotoides	Chamaedorea_seifrizii)	(Serenoa_repens	Orania_palindan)))	(Bactris_major	(Reinhardtia_simplex	(Roystonea_regia	Attalea_speciosa))))	(Elaeis_guineensis	Elaeis_oleifera))	Phoenix_dactylifera)	Nypa_fruticans)	Reinhardtia_gracilis)	Pseudophoenix_vinifera)	Kingia_australis);
(((((((((((((Dictyosperma_album	(Heterospathe_cagayanensis	(Kentiopsis_piersoniorum	Veitchia_spiralis)))	((Sabal_domingensis	Pelagodoxa_henryana)	Manicaria_saccifera))	((Oenocarpus_bataua	Oenocarpus_minor)	Prestoea_acuminata))	Geonoma_undata)	Iriartea_deltoidea)	(Calamus_caryotoides	(Serenoa_repens	Orania_palindan)))	((Roystonea_regia	Attalea_speciosa)	((Reinhardtia_gracilis	Reinhardtia_simplex)	Bactris_major)))	(Elaeis_guineensis	Elaeis_oleifera))	Chamaedorea_seifrizii)	Phoenix_dactylifera)	Nypa_fruticans)	Pseudophoenix_vinifera)	Kingia_australis);
((((((((((Sabal_domingensis	Pelagodoxa_henryana)	((Manicaria_saccifera	((Oenocarpus_bataua	Oenocarpus_minor)	Prestoea_acuminata))	(Dictyosperma_album	(Heterospathe_cagayanensis	(Kentiopsis_piersoniorum	Veitchia_spiralis)))))	Geonoma_undata)	Iriartea_deltoidea)	(((Roystonea_regia	Attalea_speciosa)	((Calamus_caryotoides	(Reinhardtia_simplex	Reinhardtia_gracilis))	Serenoa_repens))	Bactris_major))	((Elaeis_guineensis	Elaeis_oleifera)	(Chamaedorea_seifrizii	Phoenix_dactylifera)))	Orania_palindan)	Nypa_fruticans)	Pseudophoenix_vinifera)	Kingia_australis);
((((((((Roystonea_regia	(Nypa_fruticans	Attalea_speciosa))	((Reinhardtia_simplex	Reinhardtia_gracilis)	((Elaeis_guineensis	Elaeis_oleifera)	Bactris_major)))	Phoenix_dactylifera)	((Calamus_caryotoides	Chamaedorea_seifrizii)	(Serenoa_repens	Iriartea_deltoidea)))	(((Manicaria_saccifera	(Pelagodoxa_henryana	((Oenocarpus_bataua	Oenocarpus_minor)	Prestoea_acuminata)))	(Dictyosperma_album	(Heterospathe_cagayanensis	((Sabal_domingensis	Kentiopsis_piersoniorum)	Veitchia_spiralis))))	Geonoma_undata))	Orania_palindan)	Pseudophoenix_vinifera)	Kingia_australis);
((((Iriartea_deltoidea	(Pelagodoxa_henryana	((Geonoma_undata	((Oenocarpus_bataua	Oenocarpus_minor)	(Manicaria_saccifera	Prestoea_acuminata)))	(Dictyosperma_album	(Heterospathe_cagayanensis	(Veitchia_spiralis	Kentiopsis_piersoniorum))))))	((Serenoa_repens	Orania_palindan)	(((Phoenix_dactylifera	Nypa_fruticans)	(((Elaeis_guineensis	Elaeis_oleifera)	Bactris_major)	(Calamus_caryotoides	(Sabal_domingensis	Chamaedorea_seifrizii))))	((Roystonea_regia	Attalea_speciosa)	(Reinhardtia_simplex	Reinhardtia_gracilis)))))	Pseudophoenix_vinifera)	Kingia_australis);
(((Roystonea_regia	(Bactris_major	((Attalea_speciosa	(Calamus_caryotoides	(Reinhardtia_simplex	Reinhardtia_gracilis)))	(((Iriartea_deltoidea	(((Oenocarpus_bataua	Oenocarpus_minor)	(Serenoa_repens	Prestoea_acuminata))	((Geonoma_undata	((Dictyosperma_album	(Heterospathe_cagayanensis	(Veitchia_spiralis	(Sabal_domingensis	Kentiopsis_piersoniorum))))	Pelagodoxa_henryana))	Manicaria_saccifera)))	Orania_palindan)	((Elaeis_guineensis	Elaeis_oleifera)	((Phoenix_dactylifera	Nypa_fruticans)	Chamaedorea_seifrizii))))))	Pseudophoenix_vinifera)	Kingia_australis);
(((((Chamaedorea_seifrizii	((((Bactris_major	(Elaeis_guineensis	Elaeis_oleifera))	((((Manicaria_saccifera	Prestoea_acuminata)	((Calamus_caryotoides	Dictyosperma_album)	((Kentiopsis_piersoniorum	Veitchia_spiralis)	Heterospathe_cagayanensis)))	((Pelagodoxa_henryana	Sabal_domingensis)	(Oenocarpus_bataua	Oenocarpus_minor)))	(((Serenoa_repens	Orania_palindan)	Geonoma_undata)	Iriartea_deltoidea)))	(Reinhardtia_simplex	(Roystonea_regia	Attalea_speciosa)))	Phoenix_dactylifera))	Nypa_fruticans)	Reinhardtia_gracilis)	Pseudophoenix_vinifera)	Kingia_australis);
((((Chamaedorea_seifrizii	(((Reinhardtia_gracilis	(Reinhardtia_simplex	(Roystonea_regia	Attalea_speciosa)))	((Serenoa_repens	Orania_palindan)	((Calamus_caryotoides	Bactris_major)	(Elaeis_guineensis	Elaeis_oleifera))))	(Iriartea_deltoidea	(Geonoma_undata	((Manicaria_saccifera	((Oenocarpus_bataua	Oenocarpus_minor)	Prestoea_acuminata))	((Dictyosperma_album	((Kentiopsis_piersoniorum	Veitchia_spiralis)	Heterospathe_cagayanensis))	(Pelagodoxa_henryana	Sabal_domingensis)))))))	(Phoenix_dactylifera	Nypa_fruticans))	Pseudophoenix_vinifera)	Kingia_australis);
(((((((((Sabal_domingensis	Calamus_caryotoides)	Bactris_major)	(Elaeis_guineensis	Elaeis_oleifera))	((Roystonea_regia	Attalea_speciosa)	Reinhardtia_simplex))	(Phoenix_dactylifera	(Chamaedorea_seifrizii	((Serenoa_repens	Orania_palindan)	(Iriartea_deltoidea	(Pelagodoxa_henryana	((Manicaria_saccifera	(Geonoma_undata	((Oenocarpus_bataua	Oenocarpus_minor)	Prestoea_acuminata)))	(Dictyosperma_album	((Kentiopsis_piersoniorum	Veitchia_spiralis)	Heterospathe_cagayanensis)))))))))	Nypa_fruticans)	Reinhardtia_gracilis)	Pseudophoenix_vinifera)	Kingia_australis);
((((Phoenix_dactylifera	Nypa_fruticans)	(((Orania_palindan	(Bactris_major	(Elaeis_oleifera	Elaeis_guineensis)))	((((Calamus_caryotoides	Reinhardtia_simplex)	(Attalea_speciosa	Roystonea_regia))	(Serenoa_repens	Reinhardtia_gracilis))	(Iriartea_deltoidea	((((Sabal_domingensis	Pelagodoxa_henryana)	Manicaria_saccifera)	(((Heterospathe_cagayanensis	(Kentiopsis_piersoniorum	Veitchia_spiralis))	Dictyosperma_album)	Geonoma_undata))	((Oenocarpus_minor	Oenocarpus_bataua)	Prestoea_acuminata)))))	Chamaedorea_seifrizii))	Pseudophoenix_vinifera)	Kingia_australis);
((((Phoenix_dactylifera	Nypa_fruticans)	(((Reinhardtia_simplex	(Attalea_speciosa	Roystonea_regia))	((Orania_palindan	((Calamus_caryotoides	Bactris_major)	(Elaeis_oleifera	Elaeis_guineensis)))	((Serenoa_repens	Reinhardtia_gracilis)	((Geonoma_undata	Iriartea_deltoidea)	((((Sabal_domingensis	Pelagodoxa_henryana)	Manicaria_saccifera)	((Heterospathe_cagayanensis	(Kentiopsis_piersoniorum	Veitchia_spiralis))	Dictyosperma_album))	((Oenocarpus_minor	Oenocarpus_bataua)	Prestoea_acuminata))))))	Chamaedorea_seifrizii))	Pseudophoenix_vinifera)	Kingia_australis);
((((Nypa_fruticans	((((((Geonoma_undata	Iriartea_deltoidea)	(((Pelagodoxa_henryana	Manicaria_saccifera)	((Heterospathe_cagayanensis	(Kentiopsis_piersoniorum	Veitchia_spiralis))	Dictyosperma_album))	((Oenocarpus_minor	Oenocarpus_bataua)	Prestoea_acuminata)))	(Attalea_speciosa	Roystonea_regia))	(Bactris_major	(Elaeis_oleifera	Elaeis_guineensis)))	(Orania_palindan	(((Serenoa_repens	Sabal_domingensis)	Calamus_caryotoides)	Reinhardtia_simplex)))	(Phoenix_dactylifera	Chamaedorea_seifrizii)))	Pseudophoenix_vinifera)	Reinhardtia_gracilis)	Kingia_australis);
((((((((Calamus_caryotoides	Chamaedorea_seifrizii)	((((Reinhardtia_gracilis	Reinhardtia_simplex)	(Attalea_speciosa	Roystonea_regia))	Phoenix_dactylifera)	(Bactris_major	(Elaeis_oleifera	Elaeis_guineensis))))	(((((Heterospathe_cagayanensis	(Kentiopsis_piersoniorum	Veitchia_spiralis))	Dictyosperma_album)	((Sabal_domingensis	Pelagodoxa_henryana)	Manicaria_saccifera))	((Oenocarpus_minor	Oenocarpus_bataua)	Prestoea_acuminata))	(Geonoma_undata	Iriartea_deltoidea)))	Serenoa_repens)	Orania_palindan)	Nypa_fruticans)	Pseudophoenix_vinifera)	Kingia_australis);
(((((Calamus_caryotoides	Chamaedorea_seifrizii)	((((Reinhardtia_gracilis	Reinhardtia_simplex)	(Attalea_speciosa	Roystonea_regia))	((Bactris_major	(Elaeis_oleifera	Elaeis_guineensis))	((Iriartea_deltoidea	(((Manicaria_saccifera	((Heterospathe_cagayanensis	(Kentiopsis_piersoniorum	Veitchia_spiralis))	Dictyosperma_album))	(((Oenocarpus_minor	Oenocarpus_bataua)	Prestoea_acuminata)	(Sabal_domingensis	Pelagodoxa_henryana)))	Geonoma_undata))	(Serenoa_repens	Orania_palindan))))	Phoenix_dactylifera))	Nypa_fruticans)	Pseudophoenix_vinifera)	Kingia_australis);
((((Serenoa_repens	Orania_palindan)	((((Elaeis_oleifera	Elaeis_guineensis)	Phoenix_dactylifera)	((Attalea_speciosa	(Nypa_fruticans	Roystonea_regia))	((Reinhardtia_gracilis	Reinhardtia_simplex)	Bactris_major)))	((Iriartea_deltoidea	(((((Heterospathe_cagayanensis	(Kentiopsis_piersoniorum	Veitchia_spiralis))	Dictyosperma_album)	Pelagodoxa_henryana)	(Manicaria_saccifera	Geonoma_undata))	((Oenocarpus_minor	Oenocarpus_bataua)	Prestoea_acuminata)))	((Calamus_caryotoides	Chamaedorea_seifrizii)	Sabal_domingensis))))	Pseudophoenix_vinifera)	Kingia_australis);
(((Orania_palindan	(((Bactris_major	(Elaeis_oleifera	Elaeis_guineensis))	(((Attalea_speciosa	Roystonea_regia)	(Reinhardtia_gracilis	Reinhardtia_simplex))	(Nypa_fruticans	Phoenix_dactylifera)))	(((Geonoma_undata	Iriartea_deltoidea)	(Pelagodoxa_henryana	((((Serenoa_repens	Calamus_caryotoides)	(Heterospathe_cagayanensis	(Kentiopsis_piersoniorum	Veitchia_spiralis)))	Dictyosperma_album)	(Manicaria_saccifera	((Oenocarpus_minor	Oenocarpus_bataua)	Prestoea_acuminata)))))	(Chamaedorea_seifrizii	Sabal_domingensis))))	Pseudophoenix_vinifera)	Kingia_australis);
(((((Geonoma_undata	(((Heterospathe_cagayanensis	((Sabal_domingensis	Kentiopsis_piersoniorum)	Veitchia_spiralis))	((Manicaria_saccifera	(((Calamus_caryotoides	Oenocarpus_bataua)	Oenocarpus_minor)	Prestoea_acuminata))	Pelagodoxa_henryana))	Dictyosperma_album))	Iriartea_deltoidea)	((((Elaeis_oleifera	Elaeis_guineensis)	(Nypa_fruticans	Phoenix_dactylifera))	(Bactris_major	((Attalea_speciosa	Roystonea_regia)	(Reinhardtia_gracilis	Reinhardtia_simplex))))	((Serenoa_repens	Orania_palindan)	Chamaedorea_seifrizii)))	Pseudophoenix_vinifera)	Kingia_australis);
(((((Geonoma_undata	((Sabal_domingensis	Pelagodoxa_henryana)	((Dictyosperma_album	(Heterospathe_cagayanensis	(Kentiopsis_piersoniorum	Veitchia_spiralis)))	(Manicaria_saccifera	((Oenocarpus_bataua	Oenocarpus_minor)	Prestoea_acuminata)))))	Iriartea_deltoidea)	(((Reinhardtia_gracilis	(Bactris_major	(Elaeis_oleifera	Elaeis_guineensis)))	((Nypa_fruticans	Phoenix_dactylifera)	((Attalea_speciosa	Roystonea_regia)	Reinhardtia_simplex)))	((Serenoa_repens	Orania_palindan)	(Calamus_caryotoides	Chamaedorea_seifrizii))))	Pseudophoenix_vinifera)	Kingia_australis);
((((Nypa_fruticans	(Phoenix_dactylifera	((Elaeis_oleifera	Elaeis_guineensis)	((Bactris_major	((Attalea_speciosa	Roystonea_regia)	Reinhardtia_simplex))	(((Serenoa_repens	Orania_palindan)	(Sabal_domingensis	(Calamus_caryotoides	Chamaedorea_seifrizii)))	((Geonoma_undata	(Pelagodoxa_henryana	((Dictyosperma_album	(Heterospathe_cagayanensis	(Kentiopsis_piersoniorum	Veitchia_spiralis)))	(Manicaria_saccifera	((Oenocarpus_bataua	Oenocarpus_minor)	Prestoea_acuminata)))))	Iriartea_deltoidea))))))	Reinhardtia_gracilis)	Pseudophoenix_vinifera)	Kingia_australis);
((((((((Bactris_major	(Elaeis_guineensis	Elaeis_oleifera))	((Orania_palindan	(Serenoa_repens	Reinhardtia_simplex))	(Iriartea_deltoidea	(Geonoma_undata	((Pelagodoxa_henryana	Sabal_domingensis)	((Dictyosperma_album	(Heterospathe_cagayanensis	(Veitchia_spiralis	Kentiopsis_piersoniorum)))	(Manicaria_saccifera	(Prestoea_acuminata	(Oenocarpus_bataua	Oenocarpus_minor)))))))))	((Calamus_caryotoides	Roystonea_regia)	Attalea_speciosa))	(Nypa_fruticans	Phoenix_dactylifera))	Chamaedorea_seifrizii)	Pseudophoenix_vinifera)	Reinhardtia_gracilis)	Kingia_australis);
(((((((Reinhardtia_gracilis	(Geonoma_undata	(Pelagodoxa_henryana	((Dictyosperma_album	(Heterospathe_cagayanensis	(Veitchia_spiralis	(Sabal_domingensis	Kentiopsis_piersoniorum))))	(Manicaria_saccifera	(Prestoea_acuminata	(Oenocarpus_bataua	Oenocarpus_minor)))))))	(((Bactris_major	(Elaeis_guineensis	Elaeis_oleifera))	Iriartea_deltoidea)	Orania_palindan))	((Calamus_caryotoides	(Serenoa_repens	Reinhardtia_simplex))	(Roystonea_regia	Attalea_speciosa)))	Nypa_fruticans)	(Phoenix_dactylifera	Chamaedorea_seifrizii))	Pseudophoenix_vinifera)	Kingia_australis);
((Reinhardtia_gracilis	((((Pelagodoxa_henryana	(Iriartea_deltoidea	(((Serenoa_repens	Bactris_major)	(Sabal_domingensis	((Reinhardtia_simplex	Roystonea_regia)	Attalea_speciosa)))	(Phoenix_dactylifera	((Elaeis_guineensis	Elaeis_oleifera)	(Calamus_caryotoides	Chamaedorea_seifrizii))))))	(((Prestoea_acuminata	(Oenocarpus_bataua	Oenocarpus_minor))	Manicaria_saccifera)	(Geonoma_undata	Orania_palindan)))	(Nypa_fruticans	(Dictyosperma_album	(Kentiopsis_piersoniorum	(Heterospathe_cagayanensis	Veitchia_spiralis)))))	Pseudophoenix_vinifera))	Kingia_australis);
(((((((Geonoma_undata	(Dictyosperma_album	(((Pelagodoxa_henryana	(Prestoea_acuminata	(Oenocarpus_bataua	Oenocarpus_minor)))	Manicaria_saccifera)	(Heterospathe_cagayanensis	(Veitchia_spiralis	Kentiopsis_piersoniorum)))))	Iriartea_deltoidea)	(Reinhardtia_gracilis	((Elaeis_guineensis	Elaeis_oleifera)	(Chamaedorea_seifrizii	(Nypa_fruticans	Phoenix_dactylifera)))))	(Bactris_major	((Serenoa_repens	Reinhardtia_simplex)	(((Sabal_domingensis	Calamus_caryotoides)	Roystonea_regia)	Attalea_speciosa))))	Orania_palindan)	Pseudophoenix_vinifera)	Kingia_australis);
((((Bactris_major	(Elaeis_guineensis	Elaeis_oleifera))	((Nypa_fruticans	Phoenix_dactylifera)	(((Reinhardtia_gracilis	Reinhardtia_simplex)	(Roystonea_regia	Attalea_speciosa))	(((Serenoa_repens	Orania_palindan)	((Manicaria_saccifera	(((Sabal_domingensis	Pelagodoxa_henryana)	(Dictyosperma_album	(Heterospathe_cagayanensis	(Kentiopsis_piersoniorum	Veitchia_spiralis))))	Geonoma_undata))	(Prestoea_acuminata	(Oenocarpus_bataua	Oenocarpus_minor))))	(Iriartea_deltoidea	(Calamus_caryotoides	Chamaedorea_seifrizii))))))	Pseudophoenix_vinifera)	Kingia_australis);
((((((Bactris_major	(Elaeis_guineensis	Elaeis_oleifera))	(Reinhardtia_simplex	((Roystonea_regia	Attalea_speciosa)	(((((Prestoea_acuminata	(((Oenocarpus_bataua	Oenocarpus_minor)	Pelagodoxa_henryana)	((Dictyosperma_album	(Heterospathe_cagayanensis	(Kentiopsis_piersoniorum	Veitchia_spiralis)))	Manicaria_saccifera)))	(Iriartea_deltoidea	Geonoma_undata))	Serenoa_repens)	(Calamus_caryotoides	(Sabal_domingensis	Chamaedorea_seifrizii)))	Orania_palindan))))	(Nypa_fruticans	Phoenix_dactylifera))	Reinhardtia_gracilis)	Pseudophoenix_vinifera)	Kingia_australis);
(((((Chamaedorea_seifrizii	((((((Prestoea_acuminata	(Oenocarpus_bataua	Oenocarpus_minor))	(((Sabal_domingensis	Pelagodoxa_henryana)	Manicaria_saccifera)	(Dictyosperma_album	(Heterospathe_cagayanensis	(Kentiopsis_piersoniorum	Veitchia_spiralis)))))	Orania_palindan)	((Iriartea_deltoidea	Geonoma_undata)	(Bactris_major	((Calamus_caryotoides	Reinhardtia_simplex)	(Attalea_speciosa	Roystonea_regia)))))	(Serenoa_repens	Nypa_fruticans))	(Elaeis_guineensis	Elaeis_oleifera)))	Phoenix_dactylifera)	Reinhardtia_gracilis)	Pseudophoenix_vinifera)	Kingia_australis);
((((Chamaedorea_seifrizii	((Elaeis_guineensis	Elaeis_oleifera)	(((Iriartea_deltoidea	(Geonoma_undata	((Dictyosperma_album	(Heterospathe_cagayanensis	(Kentiopsis_piersoniorum	Veitchia_spiralis)))	((Sabal_domingensis	Pelagodoxa_henryana)	((Prestoea_acuminata	(Oenocarpus_bataua	Oenocarpus_minor))	Manicaria_saccifera)))))	(Serenoa_repens	Orania_palindan))	((Calamus_caryotoides	(Reinhardtia_gracilis	Reinhardtia_simplex))	((Attalea_speciosa	Roystonea_regia)	Bactris_major)))))	(Phoenix_dactylifera	Nypa_fruticans))	Pseudophoenix_vinifera)	Kingia_australis);
(((((Phoenix_dactylifera	Chamaedorea_seifrizii)	((Elaeis_guineensis	Elaeis_oleifera)	(((((Orania_palindan	Geonoma_undata)	Iriartea_deltoidea)	(((Prestoea_acuminata	(Oenocarpus_bataua	Oenocarpus_minor))	(Manicaria_saccifera	(Dictyosperma_album	(Heterospathe_cagayanensis	((Sabal_domingensis	Kentiopsis_piersoniorum)	Veitchia_spiralis)))))	Pelagodoxa_henryana))	(Serenoa_repens	Calamus_caryotoides))	(((Attalea_speciosa	Roystonea_regia)	(Reinhardtia_gracilis	Reinhardtia_simplex))	Bactris_major))))	Nypa_fruticans)	Pseudophoenix_vinifera)	Kingia_australis);
(((Orania_palindan	(Serenoa_repens	(((((Bactris_major	(Elaeis_guineensis	Elaeis_oleifera))	((Reinhardtia_gracilis	Reinhardtia_simplex)	Roystonea_regia))	((Nypa_fruticans	Phoenix_dactylifera)	Attalea_speciosa))	(Calamus_caryotoides	Chamaedorea_seifrizii))	((Geonoma_undata	Iriartea_deltoidea)	((Manicaria_saccifera	((Sabal_domingensis	Pelagodoxa_henryana)	(Dictyosperma_album	(Heterospathe_cagayanensis	(Kentiopsis_piersoniorum	Veitchia_spiralis)))))	(Prestoea_acuminata	(Oenocarpus_bataua	Oenocarpus_minor)))))))	Pseudophoenix_vinifera)	Kingia_australis);
(((Pseudophoenix_vinifera	(Nypa_fruticans	(((Chamaedorea_seifrizii	Sabal_domingensis)	Phoenix_dactylifera)	(((Reinhardtia_simplex	(Roystonea_regia	Attalea_speciosa))	(Bactris_major	(Calamus_caryotoides	(Iriartea_deltoidea	((Geonoma_undata	((Manicaria_saccifera	(Dictyosperma_album	(Heterospathe_cagayanensis	(Veitchia_spiralis	Kentiopsis_piersoniorum))))	((Prestoea_acuminata	(Oenocarpus_minor	Oenocarpus_bataua))	Pelagodoxa_henryana)))	(Orania_palindan	Serenoa_repens))))))	(Elaeis_oleifera	Elaeis_guineensis)))))	Reinhardtia_gracilis)	Kingia_australis);
((Pseudophoenix_vinifera	((Orania_palindan	Serenoa_repens)	((((Reinhardtia_gracilis	Reinhardtia_simplex)	(Roystonea_regia	Attalea_speciosa))	((Nypa_fruticans	Phoenix_dactylifera)	((Calamus_caryotoides	Chamaedorea_seifrizii)	(Bactris_major	(Elaeis_oleifera	Elaeis_guineensis)))))	(Iriartea_deltoidea	(((Dictyosperma_album	(Heterospathe_cagayanensis	(Veitchia_spiralis	Kentiopsis_piersoniorum)))	((Prestoea_acuminata	Manicaria_saccifera)	((Oenocarpus_minor	Oenocarpus_bataua)	(Sabal_domingensis	Pelagodoxa_henryana))))	Geonoma_undata)))))	Kingia_australis);
((Pseudophoenix_vinifera	((Nypa_fruticans	Phoenix_dactylifera)	(((Calamus_caryotoides	(Sabal_domingensis	Chamaedorea_seifrizii))	(Bactris_major	(Elaeis_oleifera	Elaeis_guineensis)))	(((((Serenoa_repens	Reinhardtia_gracilis)	Reinhardtia_simplex)	(Roystonea_regia	Attalea_speciosa))	(Iriartea_deltoidea	(((Dictyosperma_album	(Heterospathe_cagayanensis	(Veitchia_spiralis	Kentiopsis_piersoniorum)))	(Manicaria_saccifera	((Prestoea_acuminata	(Oenocarpus_minor	Oenocarpus_bataua))	Geonoma_undata)))	Pelagodoxa_henryana)))	Orania_palindan))))	Kingia_australis);
((Pseudophoenix_vinifera	(((Calamus_caryotoides	(Serenoa_repens	Reinhardtia_simplex))	((((Iriartea_deltoidea	((Manicaria_saccifera	((Prestoea_acuminata	(Oenocarpus_minor	Oenocarpus_bataua))	Geonoma_undata))	(Pelagodoxa_henryana	(Dictyosperma_album	(Heterospathe_cagayanensis	(Veitchia_spiralis	(Sabal_domingensis	Kentiopsis_piersoniorum)))))))	((Phoenix_dactylifera	Chamaedorea_seifrizii)	Bactris_major))	((Elaeis_oleifera	Elaeis_guineensis)	Attalea_speciosa))	((Nypa_fruticans	Roystonea_regia)	Orania_palindan)))	Reinhardtia_gracilis))	Kingia_australis);
((Pseudophoenix_vinifera	(((((Bactris_major	(Elaeis_oleifera	Elaeis_guineensis))	(((Chamaedorea_seifrizii	(Sabal_domingensis	Calamus_caryotoides))	(Pelagodoxa_henryana	(((Veitchia_spiralis	Kentiopsis_piersoniorum)	(Dictyosperma_album	Heterospathe_cagayanensis))	(Manicaria_saccifera	(Prestoea_acuminata	(Oenocarpus_minor	Oenocarpus_bataua))))))	(Iriartea_deltoidea	(Geonoma_undata	(Serenoa_repens	Orania_palindan)))))	(Reinhardtia_simplex	(Attalea_speciosa	Roystonea_regia)))	(Nypa_fruticans	Phoenix_dactylifera))	Reinhardtia_gracilis))	Kingia_australis);
(((((((Orania_palindan	((Serenoa_repens	Reinhardtia_simplex)	(Attalea_speciosa	Roystonea_regia)))	((Bactris_major	(Elaeis_oleifera	Elaeis_guineensis))	(Chamaedorea_seifrizii	(Sabal_domingensis	Calamus_caryotoides))))	(Nypa_fruticans	Phoenix_dactylifera))	(Iriartea_deltoidea	((Pelagodoxa_henryana	(Dictyosperma_album	((Kentiopsis_piersoniorum	Veitchia_spiralis)	Heterospathe_cagayanensis)))	(Manicaria_saccifera	(Geonoma_undata	(Prestoea_acuminata	(Oenocarpus_minor	Oenocarpus_bataua)))))))	Pseudophoenix_vinifera)	Reinhardtia_gracilis)	Kingia_australis);
((Pseudophoenix_vinifera	((Reinhardtia_gracilis	((((((Serenoa_repens	Reinhardtia_simplex)	(Attalea_speciosa	Roystonea_regia))	(Chamaedorea_seifrizii	Phoenix_dactylifera))	(((Calamus_caryotoides	(Elaeis_oleifera	Elaeis_guineensis))	Bactris_major)	((Geonoma_undata	Iriartea_deltoidea)	(Pelagodoxa_henryana	((Dictyosperma_album	((Kentiopsis_piersoniorum	Veitchia_spiralis)	Heterospathe_cagayanensis))	(Manicaria_saccifera	(Prestoea_acuminata	(Oenocarpus_minor	Oenocarpus_bataua))))))))	Orania_palindan)	Nypa_fruticans))	Sabal_domingensis))	Kingia_australis);
((Pseudophoenix_vinifera	(Reinhardtia_gracilis	((Chamaedorea_seifrizii	((((Serenoa_repens	Orania_palindan)	((Sabal_domingensis	Calamus_caryotoides)	((Geonoma_undata	Iriartea_deltoidea)	((Dictyosperma_album	((Kentiopsis_piersoniorum	Veitchia_spiralis)	Heterospathe_cagayanensis))	((Manicaria_saccifera	(Prestoea_acuminata	(Oenocarpus_minor	Oenocarpus_bataua)))	Pelagodoxa_henryana)))))	(Reinhardtia_simplex	(Attalea_speciosa	Roystonea_regia)))	((Elaeis_oleifera	Elaeis_guineensis)	Bactris_major)))	(Phoenix_dactylifera	Nypa_fruticans))))	Kingia_australis);
((Pseudophoenix_vinifera	(((((Orania_palindan	(Bactris_major	(Elaeis_oleifera	Elaeis_guineensis)))	((Geonoma_undata	((Sabal_domingensis	Pelagodoxa_henryana)	((Dictyosperma_album	((Kentiopsis_piersoniorum	Veitchia_spiralis)	Heterospathe_cagayanensis))	(Manicaria_saccifera	(Prestoea_acuminata	(Oenocarpus_minor	Oenocarpus_bataua))))))	Iriartea_deltoidea))	((Reinhardtia_gracilis	(Serenoa_repens	Reinhardtia_simplex))	(Attalea_speciosa	(Calamus_caryotoides	Roystonea_regia))))	(Phoenix_dactylifera	Chamaedorea_seifrizii))	Nypa_fruticans))	Kingia_australis);
((Pseudophoenix_vinifera	((((((Bactris_major	(Elaeis_oleifera	Elaeis_guineensis))	(((Sabal_domingensis	Pelagodoxa_henryana)	((Prestoea_acuminata	(Oenocarpus_minor	Oenocarpus_bataua))	((Dictyosperma_album	((Kentiopsis_piersoniorum	Veitchia_spiralis)	Heterospathe_cagayanensis))	Manicaria_saccifera)))	((Serenoa_repens	Orania_palindan)	(Geonoma_undata	Iriartea_deltoidea))))	(Reinhardtia_simplex	(Attalea_speciosa	Roystonea_regia)))	(Phoenix_dactylifera	(Calamus_caryotoides	Chamaedorea_seifrizii)))	Nypa_fruticans)	Reinhardtia_gracilis))	Kingia_australis);
