# Supplementary material for: Data supporting the nuclear phylogenomics of the palm subfamily Arecoideae (Arecaceae)
Source: Data Brief. 2016 Mar 2;7:532–6. doi: 10.1016/j.dib.2016.02.063 (PMC4796708; doi:10.1016/j.dib.2016.02.063)
Supplement: Supplementary file 5 — Supplementary material [file mmc5.zip › RAxML_bootstrap.Elaeis_807.raxml.tre]

((((Iriartea_deltoidea	Pseudophoenix_vinifera)	((Podococcus_barteri	(Sclerosperma_profizianum	Orania_palindan))	(((Reinhardtia_paiewonskiana	Reinhardtia_latisecta)	Reinhardtia_simplex)	((((Prestoea_acuminata	((Oenocarpus_bataua	Oenocarpus_minor)	(Reinhardtia_gracilis	Leopoldinia_pulchra)))	Manicaria_saccifera)	((Dypsis_decaryi	(Dictyosperma_album	(Hydriastele_microspadix	((Kentiopsis_piersoniorum	Heterospathe_cagayanensis)	Veitchia_spiralis))))	(Geonoma_undata	Pelagodoxa_henryana)))	(((Burretiokentia_grandiflora	Attalea_speciosa)	Bactris_major)	(Roystonea_regia	(Elaeis_guineensis	Elaeis_oleifera)))))))	(Phoenix_dactylifera	(Chamaedorea_seifrizii	(Serenoa_repens	Sabal_domingensis))))	Nypa_fruticans);
((((Iriartea_deltoidea	Pseudophoenix_vinifera)	((Podococcus_barteri	(Sclerosperma_profizianum	Orania_palindan))	((Leopoldinia_pulchra	((Reinhardtia_paiewonskiana	Reinhardtia_latisecta)	(Reinhardtia_gracilis	Reinhardtia_simplex)))	(((((((Hydriastele_microspadix	((Kentiopsis_piersoniorum	Heterospathe_cagayanensis)	Veitchia_spiralis))	(Dypsis_decaryi	Dictyosperma_album))	(Prestoea_acuminata	(Oenocarpus_bataua	Oenocarpus_minor)))	Manicaria_saccifera)	(Geonoma_undata	Pelagodoxa_henryana))	(Bactris_major	((Roystonea_regia	(Elaeis_guineensis	Elaeis_oleifera))	(Burretiokentia_grandiflora	Attalea_speciosa))))	Chamaedorea_seifrizii))))	(Phoenix_dactylifera	(Serenoa_repens	Sabal_domingensis)))	Nypa_fruticans);
(((Pseudophoenix_vinifera	((((Iriartea_deltoidea	((((Dypsis_decaryi	(Dictyosperma_album	(Hydriastele_microspadix	((Kentiopsis_piersoniorum	Heterospathe_cagayanensis)	Veitchia_spiralis))))	(Prestoea_acuminata	(Oenocarpus_bataua	Oenocarpus_minor)))	Manicaria_saccifera)	((Leopoldinia_pulchra	Geonoma_undata)	Pelagodoxa_henryana)))	((Roystonea_regia	(Elaeis_guineensis	Elaeis_oleifera))	((Burretiokentia_grandiflora	Attalea_speciosa)	Bactris_major)))	(Podococcus_barteri	(Sclerosperma_profizianum	Orania_palindan)))	((Reinhardtia_paiewonskiana	Reinhardtia_latisecta)	(Reinhardtia_gracilis	Reinhardtia_simplex))))	((Chamaedorea_seifrizii	Phoenix_dactylifera)	(Serenoa_repens	Sabal_domingensis)))	Nypa_fruticans);
(((Pseudophoenix_vinifera	((((Iriartea_deltoidea	(((Geonoma_undata	Pelagodoxa_henryana)	(Dypsis_decaryi	(Dictyosperma_album	(Hydriastele_microspadix	((Kentiopsis_piersoniorum	Heterospathe_cagayanensis)	Veitchia_spiralis)))))	((Prestoea_acuminata	(Leopoldinia_pulchra	(Oenocarpus_bataua	Oenocarpus_minor)))	Manicaria_saccifera)))	((Roystonea_regia	(Elaeis_guineensis	Elaeis_oleifera))	((Burretiokentia_grandiflora	Attalea_speciosa)	Bactris_major)))	(Podococcus_barteri	(Sclerosperma_profizianum	Orania_palindan)))	(Reinhardtia_simplex	((Reinhardtia_paiewonskiana	Reinhardtia_latisecta)	Reinhardtia_gracilis))))	((Chamaedorea_seifrizii	Phoenix_dactylifera)	(Serenoa_repens	Sabal_domingensis)))	Nypa_fruticans);
(((Pseudophoenix_vinifera	((Podococcus_barteri	(Sclerosperma_profizianum	Orania_palindan))	((((Reinhardtia_gracilis	Leopoldinia_pulchra)	Iriartea_deltoidea)	(((Dypsis_decaryi	(Dictyosperma_album	(Hydriastele_microspadix	((Kentiopsis_piersoniorum	Heterospathe_cagayanensis)	Veitchia_spiralis))))	(Prestoea_acuminata	(Oenocarpus_bataua	Oenocarpus_minor)))	((Geonoma_undata	Pelagodoxa_henryana)	Manicaria_saccifera)))	((Reinhardtia_simplex	(Reinhardtia_paiewonskiana	Reinhardtia_latisecta))	((Roystonea_regia	(Elaeis_guineensis	Elaeis_oleifera))	((Burretiokentia_grandiflora	Attalea_speciosa)	Bactris_major))))))	((Chamaedorea_seifrizii	Phoenix_dactylifera)	(Serenoa_repens	Sabal_domingensis)))	Nypa_fruticans);
(((Pseudophoenix_vinifera	((Podococcus_barteri	(Sclerosperma_profizianum	Orania_palindan))	(((Elaeis_guineensis	Elaeis_oleifera)	((Roystonea_regia	(Burretiokentia_grandiflora	Attalea_speciosa))	(Iriartea_deltoidea	Bactris_major)))	((((Pelagodoxa_henryana	Manicaria_saccifera)	(Geonoma_undata	((Dypsis_decaryi	(Dictyosperma_album	(Hydriastele_microspadix	((Kentiopsis_piersoniorum	Heterospathe_cagayanensis)	Veitchia_spiralis))))	(Prestoea_acuminata	(Oenocarpus_bataua	Oenocarpus_minor)))))	(Reinhardtia_gracilis	Leopoldinia_pulchra))	(Reinhardtia_simplex	(Reinhardtia_paiewonskiana	Reinhardtia_latisecta))))))	((Chamaedorea_seifrizii	Phoenix_dactylifera)	(Serenoa_repens	Sabal_domingensis)))	Nypa_fruticans);
((((Iriartea_deltoidea	Pseudophoenix_vinifera)	((Podococcus_barteri	(Sclerosperma_profizianum	Orania_palindan))	(((((Geonoma_undata	Pelagodoxa_henryana)	Manicaria_saccifera)	((Dypsis_decaryi	(Dictyosperma_album	(Veitchia_spiralis	(Hydriastele_microspadix	(Kentiopsis_piersoniorum	Heterospathe_cagayanensis)))))	(Prestoea_acuminata	(Oenocarpus_bataua	Oenocarpus_minor))))	((Elaeis_guineensis	Elaeis_oleifera)	Roystonea_regia))	(((Reinhardtia_simplex	(Reinhardtia_paiewonskiana	Reinhardtia_latisecta))	(Reinhardtia_gracilis	Leopoldinia_pulchra))	(Bactris_major	(Burretiokentia_grandiflora	Attalea_speciosa))))))	(((Chamaedorea_seifrizii	Phoenix_dactylifera)	Serenoa_repens)	Sabal_domingensis))	Nypa_fruticans);
((((Podococcus_barteri	(Sclerosperma_profizianum	Orania_palindan))	((((((Reinhardtia_gracilis	Leopoldinia_pulchra)	Geonoma_undata)	Pelagodoxa_henryana)	((Dypsis_decaryi	(Dictyosperma_album	((Veitchia_spiralis	(Kentiopsis_piersoniorum	Heterospathe_cagayanensis))	(Burretiokentia_grandiflora	Hydriastele_microspadix))))	(Manicaria_saccifera	(Prestoea_acuminata	(Oenocarpus_bataua	Oenocarpus_minor)))))	((Elaeis_guineensis	Elaeis_oleifera)	((Reinhardtia_simplex	(Reinhardtia_paiewonskiana	Reinhardtia_latisecta))	(Bactris_major	Attalea_speciosa))))	((Iriartea_deltoidea	Pseudophoenix_vinifera)	Roystonea_regia)))	(((Chamaedorea_seifrizii	Phoenix_dactylifera)	Serenoa_repens)	Sabal_domingensis))	Nypa_fruticans);
(((((Podococcus_barteri	(Sclerosperma_profizianum	Orania_palindan))	(((Reinhardtia_gracilis	(Reinhardtia_simplex	(Reinhardtia_paiewonskiana	Reinhardtia_latisecta)))	((((Dypsis_decaryi	(Dictyosperma_album	((Veitchia_spiralis	(Kentiopsis_piersoniorum	Heterospathe_cagayanensis))	Hydriastele_microspadix)))	((Prestoea_acuminata	(Oenocarpus_bataua	Oenocarpus_minor))	Geonoma_undata))	(Manicaria_saccifera	Leopoldinia_pulchra))	Pelagodoxa_henryana))	((Bactris_major	(Burretiokentia_grandiflora	Attalea_speciosa))	(Roystonea_regia	(Elaeis_guineensis	Elaeis_oleifera)))))	(Pseudophoenix_vinifera	Iriartea_deltoidea))	((Serenoa_repens	Sabal_domingensis)	(Chamaedorea_seifrizii	Phoenix_dactylifera)))	Nypa_fruticans);
(((((((Leopoldinia_pulchra	Reinhardtia_gracilis)	Podococcus_barteri)	(Sclerosperma_profizianum	Orania_palindan))	((Reinhardtia_simplex	(Reinhardtia_paiewonskiana	Reinhardtia_latisecta))	((Iriartea_deltoidea	((Geonoma_undata	Pelagodoxa_henryana)	(Manicaria_saccifera	((Dypsis_decaryi	(Dictyosperma_album	((Heterospathe_cagayanensis	(Veitchia_spiralis	Kentiopsis_piersoniorum))	Hydriastele_microspadix)))	(Prestoea_acuminata	(Oenocarpus_bataua	Oenocarpus_minor))))))	(Bactris_major	((Burretiokentia_grandiflora	Attalea_speciosa)	(Roystonea_regia	(Elaeis_guineensis	Elaeis_oleifera)))))))	Pseudophoenix_vinifera)	((Serenoa_repens	Sabal_domingensis)	(Chamaedorea_seifrizii	Phoenix_dactylifera)))	Nypa_fruticans);
((((Serenoa_repens	Sabal_domingensis)	(Chamaedorea_seifrizii	Phoenix_dactylifera))	((Iriartea_deltoidea	Pseudophoenix_vinifera)	((((((Pelagodoxa_henryana	Geonoma_undata)	((Oenocarpus_bataua	(Oenocarpus_minor	Prestoea_acuminata))	(Dypsis_decaryi	(Dictyosperma_album	((Veitchia_spiralis	(Heterospathe_cagayanensis	Kentiopsis_piersoniorum))	Hydriastele_microspadix)))))	Manicaria_saccifera)	Roystonea_regia)	(((Reinhardtia_gracilis	Leopoldinia_pulchra)	(Reinhardtia_simplex	(Reinhardtia_paiewonskiana	Reinhardtia_latisecta)))	((Elaeis_guineensis	Elaeis_oleifera)	(Bactris_major	(Burretiokentia_grandiflora	Attalea_speciosa)))))	(Orania_palindan	(Sclerosperma_profizianum	Podococcus_barteri)))))	Nypa_fruticans);
(((((Chamaedorea_seifrizii	Phoenix_dactylifera)	Serenoa_repens)	Sabal_domingensis)	(Pseudophoenix_vinifera	(((Podococcus_barteri	(Orania_palindan	Sclerosperma_profizianum))	((Iriartea_deltoidea	((Pelagodoxa_henryana	Geonoma_undata)	((Prestoea_acuminata	(Oenocarpus_bataua	Oenocarpus_minor))	(Manicaria_saccifera	(Dypsis_decaryi	(Dictyosperma_album	((Veitchia_spiralis	(Heterospathe_cagayanensis	Kentiopsis_piersoniorum))	Hydriastele_microspadix)))))))	((Roystonea_regia	(Elaeis_guineensis	Elaeis_oleifera))	(Bactris_major	(Burretiokentia_grandiflora	Attalea_speciosa)))))	((Reinhardtia_gracilis	Leopoldinia_pulchra)	(Reinhardtia_simplex	(Reinhardtia_paiewonskiana	Reinhardtia_latisecta))))))	Nypa_fruticans);
(((((Serenoa_repens	Sabal_domingensis)	(Chamaedorea_seifrizii	Phoenix_dactylifera))	Pseudophoenix_vinifera)	(((Podococcus_barteri	(Orania_palindan	Sclerosperma_profizianum))	((Iriartea_deltoidea	((((Veitchia_spiralis	((Heterospathe_cagayanensis	(Burretiokentia_grandiflora	Kentiopsis_piersoniorum))	Hydriastele_microspadix))	(Dypsis_decaryi	Dictyosperma_album))	(Pelagodoxa_henryana	Geonoma_undata))	(Manicaria_saccifera	(Prestoea_acuminata	(Oenocarpus_bataua	Oenocarpus_minor)))))	((Attalea_speciosa	(Roystonea_regia	(Elaeis_guineensis	Elaeis_oleifera)))	Bactris_major)))	((Reinhardtia_gracilis	Leopoldinia_pulchra)	(Reinhardtia_simplex	(Reinhardtia_paiewonskiana	Reinhardtia_latisecta)))))	Nypa_fruticans);
((((((Chamaedorea_seifrizii	Phoenix_dactylifera)	Serenoa_repens)	Sabal_domingensis)	(Iriartea_deltoidea	Pseudophoenix_vinifera))	((Podococcus_barteri	(Orania_palindan	Sclerosperma_profizianum))	(((((Reinhardtia_gracilis	Leopoldinia_pulchra)	(Burretiokentia_grandiflora	Pelagodoxa_henryana))	(Manicaria_saccifera	(Geonoma_undata	((Oenocarpus_bataua	(Oenocarpus_minor	Prestoea_acuminata))	(((Veitchia_spiralis	(Kentiopsis_piersoniorum	Heterospathe_cagayanensis))	Hydriastele_microspadix)	(Dypsis_decaryi	Dictyosperma_album))))))	((Roystonea_regia	(Elaeis_guineensis	Elaeis_oleifera))	(Bactris_major	Attalea_speciosa)))	(Reinhardtia_simplex	(Reinhardtia_paiewonskiana	Reinhardtia_latisecta)))))	Nypa_fruticans);
((((Serenoa_repens	Sabal_domingensis)	Phoenix_dactylifera)	((Podococcus_barteri	(Orania_palindan	Sclerosperma_profizianum))	(((((Iriartea_deltoidea	(Pseudophoenix_vinifera	Roystonea_regia))	(Elaeis_guineensis	Elaeis_oleifera))	(Bactris_major	Attalea_speciosa))	(((Reinhardtia_gracilis	Leopoldinia_pulchra)	(Reinhardtia_simplex	(Reinhardtia_paiewonskiana	Reinhardtia_latisecta)))	(((Geonoma_undata	Pelagodoxa_henryana)	Manicaria_saccifera)	((Prestoea_acuminata	(Oenocarpus_bataua	Oenocarpus_minor))	((((Veitchia_spiralis	((Burretiokentia_grandiflora	Kentiopsis_piersoniorum)	Heterospathe_cagayanensis))	Hydriastele_microspadix)	Dictyosperma_album)	Dypsis_decaryi)))))	Chamaedorea_seifrizii)))	Nypa_fruticans);
((((Serenoa_repens	Sabal_domingensis)	(Chamaedorea_seifrizii	Phoenix_dactylifera))	((((Reinhardtia_gracilis	Leopoldinia_pulchra)	(Reinhardtia_simplex	(Reinhardtia_paiewonskiana	Reinhardtia_latisecta)))	((((Iriartea_deltoidea	Roystonea_regia)	((Elaeis_guineensis	Elaeis_oleifera)	(Bactris_major	(Burretiokentia_grandiflora	Attalea_speciosa))))	((Geonoma_undata	Pelagodoxa_henryana)	(Manicaria_saccifera	((Prestoea_acuminata	(Oenocarpus_bataua	Oenocarpus_minor))	((((Veitchia_spiralis	(Kentiopsis_piersoniorum	Heterospathe_cagayanensis))	Hydriastele_microspadix)	Dictyosperma_album)	Dypsis_decaryi)))))	(Podococcus_barteri	(Orania_palindan	Sclerosperma_profizianum))))	Pseudophoenix_vinifera))	Nypa_fruticans);
((((Serenoa_repens	Sabal_domingensis)	(Chamaedorea_seifrizii	Phoenix_dactylifera))	(((Podococcus_barteri	(Orania_palindan	Sclerosperma_profizianum))	((Reinhardtia_simplex	(Reinhardtia_paiewonskiana	Reinhardtia_latisecta))	(((Bactris_major	(Burretiokentia_grandiflora	Attalea_speciosa))	(Roystonea_regia	(Elaeis_guineensis	Elaeis_oleifera)))	((Manicaria_saccifera	(Prestoea_acuminata	(Oenocarpus_bataua	Oenocarpus_minor)))	((((Reinhardtia_gracilis	Leopoldinia_pulchra)	Geonoma_undata)	Pelagodoxa_henryana)	((((Veitchia_spiralis	(Kentiopsis_piersoniorum	Heterospathe_cagayanensis))	Hydriastele_microspadix)	Dictyosperma_album)	Dypsis_decaryi))))))	(Iriartea_deltoidea	Pseudophoenix_vinifera)))	Nypa_fruticans);
(((((Chamaedorea_seifrizii	Phoenix_dactylifera)	Serenoa_repens)	Sabal_domingensis)	(((Podococcus_barteri	(Orania_palindan	Sclerosperma_profizianum))	((Reinhardtia_simplex	(Reinhardtia_paiewonskiana	Reinhardtia_latisecta))	((((Bactris_major	(Burretiokentia_grandiflora	Attalea_speciosa))	Roystonea_regia)	((((Reinhardtia_gracilis	Leopoldinia_pulchra)	Geonoma_undata)	Pelagodoxa_henryana)	((Manicaria_saccifera	((Veitchia_spiralis	((Kentiopsis_piersoniorum	Heterospathe_cagayanensis)	Hydriastele_microspadix))	(Dictyosperma_album	Dypsis_decaryi)))	((Iriartea_deltoidea	Prestoea_acuminata)	(Oenocarpus_bataua	Oenocarpus_minor)))))	(Elaeis_guineensis	Elaeis_oleifera))))	Pseudophoenix_vinifera))	Nypa_fruticans);
(((Roystonea_regia	((((Reinhardtia_gracilis	Leopoldinia_pulchra)	(Reinhardtia_simplex	(Reinhardtia_paiewonskiana	Reinhardtia_latisecta)))	(Bactris_major	((Elaeis_guineensis	Elaeis_oleifera)	(Burretiokentia_grandiflora	Attalea_speciosa))))	((Podococcus_barteri	(Orania_palindan	Sclerosperma_profizianum))	(Prestoea_acuminata	(((Oenocarpus_bataua	Oenocarpus_minor)	(Manicaria_saccifera	(Dypsis_decaryi	((((Kentiopsis_piersoniorum	Heterospathe_cagayanensis)	Veitchia_spiralis)	Hydriastele_microspadix)	Dictyosperma_album))))	(Geonoma_undata	Pelagodoxa_henryana))))))	((Iriartea_deltoidea	Pseudophoenix_vinifera)	(Serenoa_repens	((Chamaedorea_seifrizii	Phoenix_dactylifera)	Sabal_domingensis))))	Nypa_fruticans);
((((Serenoa_repens	(Chamaedorea_seifrizii	Phoenix_dactylifera))	Sabal_domingensis)	(((Orania_palindan	(Sclerosperma_profizianum	Podococcus_barteri))	(((Reinhardtia_simplex	(Reinhardtia_paiewonskiana	Reinhardtia_latisecta))	(Roystonea_regia	((Attalea_speciosa	Bactris_major)	(Elaeis_guineensis	Elaeis_oleifera))))	(Iriartea_deltoidea	((Manicaria_saccifera	((Dypsis_decaryi	((((Kentiopsis_piersoniorum	Heterospathe_cagayanensis)	Veitchia_spiralis)	(Burretiokentia_grandiflora	Hydriastele_microspadix))	Dictyosperma_album))	(Prestoea_acuminata	(Oenocarpus_bataua	Oenocarpus_minor))))	(((Reinhardtia_gracilis	Leopoldinia_pulchra)	Geonoma_undata)	Pelagodoxa_henryana)))))	Pseudophoenix_vinifera))	Nypa_fruticans);
(((((((Pelagodoxa_henryana	Geonoma_undata)	(Dypsis_decaryi	(Dictyosperma_album	(Hydriastele_microspadix	((Burretiokentia_grandiflora	Veitchia_spiralis)	(Kentiopsis_piersoniorum	Heterospathe_cagayanensis))))))	((Prestoea_acuminata	(Oenocarpus_bataua	Oenocarpus_minor))	Manicaria_saccifera))	((Reinhardtia_simplex	(Reinhardtia_latisecta	Reinhardtia_paiewonskiana))	(((Pseudophoenix_vinifera	Roystonea_regia)	Iriartea_deltoidea)	((Elaeis_guineensis	Elaeis_oleifera)	(((Reinhardtia_gracilis	Leopoldinia_pulchra)	Attalea_speciosa)	Bactris_major)))))	((Sclerosperma_profizianum	Orania_palindan)	Podococcus_barteri))	((Chamaedorea_seifrizii	(Phoenix_dactylifera	Serenoa_repens))	Sabal_domingensis))	Nypa_fruticans);
((((((Reinhardtia_simplex	(Reinhardtia_latisecta	Reinhardtia_paiewonskiana))	(Reinhardtia_gracilis	Leopoldinia_pulchra))	((((Manicaria_saccifera	(((Hydriastele_microspadix	(Veitchia_spiralis	((Burretiokentia_grandiflora	Kentiopsis_piersoniorum)	Heterospathe_cagayanensis)))	(Dypsis_decaryi	Dictyosperma_album))	(Prestoea_acuminata	(Oenocarpus_bataua	Oenocarpus_minor))))	(Pelagodoxa_henryana	Geonoma_undata))	(((Attalea_speciosa	Roystonea_regia)	(Elaeis_guineensis	Elaeis_oleifera))	(Iriartea_deltoidea	(Chamaedorea_seifrizii	Bactris_major))))	((Sclerosperma_profizianum	Orania_palindan)	Podococcus_barteri)))	Pseudophoenix_vinifera)	((Phoenix_dactylifera	Serenoa_repens)	Sabal_domingensis))	Nypa_fruticans);
((((((Manicaria_saccifera	(((Pelagodoxa_henryana	Geonoma_undata)	((Dictyosperma_album	(Hydriastele_microspadix	(((Burretiokentia_grandiflora	Kentiopsis_piersoniorum)	Heterospathe_cagayanensis)	Veitchia_spiralis)))	Dypsis_decaryi))	(Prestoea_acuminata	(Oenocarpus_bataua	Oenocarpus_minor))))	(((Attalea_speciosa	Roystonea_regia)	(Elaeis_guineensis	Elaeis_oleifera))	(Iriartea_deltoidea	Bactris_major)))	((Reinhardtia_simplex	(Reinhardtia_latisecta	Reinhardtia_paiewonskiana))	(Reinhardtia_gracilis	Leopoldinia_pulchra)))	(Podococcus_barteri	(Pseudophoenix_vinifera	(Sclerosperma_profizianum	Orania_palindan))))	(((Chamaedorea_seifrizii	Phoenix_dactylifera)	Serenoa_repens)	Sabal_domingensis))	Nypa_fruticans);
(((((Sclerosperma_profizianum	Orania_palindan)	((((((Reinhardtia_latisecta	Reinhardtia_paiewonskiana)	(Reinhardtia_gracilis	Reinhardtia_simplex))	((Elaeis_guineensis	Elaeis_oleifera)	((Burretiokentia_grandiflora	Attalea_speciosa)	Bactris_major)))	Roystonea_regia)	(((Pelagodoxa_henryana	(Leopoldinia_pulchra	Geonoma_undata))	((Dictyosperma_album	(Hydriastele_microspadix	((Kentiopsis_piersoniorum	Heterospathe_cagayanensis)	Veitchia_spiralis)))	Dypsis_decaryi))	(((Iriartea_deltoidea	Prestoea_acuminata)	(Oenocarpus_bataua	Oenocarpus_minor))	Manicaria_saccifera)))	Podococcus_barteri))	Pseudophoenix_vinifera)	(Sabal_domingensis	(Chamaedorea_seifrizii	(Phoenix_dactylifera	Serenoa_repens))))	Nypa_fruticans);
(((((Sclerosperma_profizianum	Orania_palindan)	((((Reinhardtia_latisecta	Reinhardtia_paiewonskiana)	(Reinhardtia_gracilis	Reinhardtia_simplex))	((Elaeis_guineensis	Elaeis_oleifera)	(Burretiokentia_grandiflora	Attalea_speciosa)))	((((Pelagodoxa_henryana	(Leopoldinia_pulchra	Geonoma_undata))	(((Dictyosperma_album	(Veitchia_spiralis	(Hydriastele_microspadix	(Kentiopsis_piersoniorum	Heterospathe_cagayanensis))))	Dypsis_decaryi)	(Prestoea_acuminata	(Oenocarpus_bataua	Oenocarpus_minor))))	Manicaria_saccifera)	(Roystonea_regia	(Bactris_major	Podococcus_barteri)))))	(Iriartea_deltoidea	Pseudophoenix_vinifera))	(Sabal_domingensis	((Chamaedorea_seifrizii	Phoenix_dactylifera)	Serenoa_repens)))	Nypa_fruticans);
(((((Sclerosperma_profizianum	Orania_palindan)	(((Reinhardtia_latisecta	Reinhardtia_paiewonskiana)	(Reinhardtia_gracilis	Reinhardtia_simplex))	((((Roystonea_regia	(Elaeis_guineensis	Elaeis_oleifera))	(Burretiokentia_grandiflora	Attalea_speciosa))	(Iriartea_deltoidea	Bactris_major))	((Pelagodoxa_henryana	(Leopoldinia_pulchra	Geonoma_undata))	((((Dictyosperma_album	(Hydriastele_microspadix	(Veitchia_spiralis	(Heterospathe_cagayanensis	Kentiopsis_piersoniorum))))	Dypsis_decaryi)	(Prestoea_acuminata	(Oenocarpus_bataua	Oenocarpus_minor)))	Manicaria_saccifera)))))	(Podococcus_barteri	Pseudophoenix_vinifera))	(Sabal_domingensis	((Chamaedorea_seifrizii	Phoenix_dactylifera)	Serenoa_repens)))	Nypa_fruticans);
((((Sabal_domingensis	Serenoa_repens)	(Chamaedorea_seifrizii	Phoenix_dactylifera))	(((Podococcus_barteri	(Sclerosperma_profizianum	Orania_palindan))	(((Reinhardtia_latisecta	Reinhardtia_paiewonskiana)	(Reinhardtia_gracilis	Reinhardtia_simplex))	(((Roystonea_regia	(Elaeis_guineensis	Elaeis_oleifera))	(Attalea_speciosa	Bactris_major))	((Pelagodoxa_henryana	(Leopoldinia_pulchra	Geonoma_undata))	((Dictyosperma_album	(((Kentiopsis_piersoniorum	Veitchia_spiralis)	(Burretiokentia_grandiflora	Hydriastele_microspadix))	(Dypsis_decaryi	Heterospathe_cagayanensis)))	((Oenocarpus_bataua	(Oenocarpus_minor	(Iriartea_deltoidea	Prestoea_acuminata)))	Manicaria_saccifera))))))	Pseudophoenix_vinifera))	Nypa_fruticans);
(((Sabal_domingensis	((Chamaedorea_seifrizii	Phoenix_dactylifera)	Serenoa_repens))	(((Podococcus_barteri	(Sclerosperma_profizianum	Orania_palindan))	((((Reinhardtia_latisecta	((Leopoldinia_pulchra	Reinhardtia_gracilis)	Reinhardtia_paiewonskiana))	Reinhardtia_simplex)	(((Pelagodoxa_henryana	Geonoma_undata)	(Prestoea_acuminata	(Oenocarpus_bataua	Oenocarpus_minor)))	(Manicaria_saccifera	((Dictyosperma_album	(Veitchia_spiralis	((Heterospathe_cagayanensis	Kentiopsis_piersoniorum)	Hydriastele_microspadix)))	Dypsis_decaryi))))	((Roystonea_regia	(Elaeis_guineensis	Elaeis_oleifera))	((Burretiokentia_grandiflora	Attalea_speciosa)	Bactris_major))))	(Iriartea_deltoidea	Pseudophoenix_vinifera)))	Nypa_fruticans);
((((Sabal_domingensis	Serenoa_repens)	(Chamaedorea_seifrizii	Phoenix_dactylifera))	(((Sclerosperma_profizianum	Orania_palindan)	(((((Reinhardtia_latisecta	Reinhardtia_paiewonskiana)	Reinhardtia_simplex)	(Leopoldinia_pulchra	Reinhardtia_gracilis))	((Manicaria_saccifera	(((Dictyosperma_album	(Veitchia_spiralis	((Heterospathe_cagayanensis	Hydriastele_microspadix)	Kentiopsis_piersoniorum)))	Dypsis_decaryi)	(Prestoea_acuminata	(Oenocarpus_bataua	Oenocarpus_minor))))	(Pelagodoxa_henryana	Geonoma_undata)))	(((Iriartea_deltoidea	Roystonea_regia)	(Elaeis_guineensis	Elaeis_oleifera))	((Burretiokentia_grandiflora	Attalea_speciosa)	Bactris_major))))	(Podococcus_barteri	Pseudophoenix_vinifera)))	Nypa_fruticans);
(((Sabal_domingensis	((Chamaedorea_seifrizii	Phoenix_dactylifera)	Serenoa_repens))	((((Podococcus_barteri	Sclerosperma_profizianum)	Orania_palindan)	((((Reinhardtia_latisecta	Reinhardtia_paiewonskiana)	Reinhardtia_simplex)	(Leopoldinia_pulchra	Reinhardtia_gracilis))	((((Prestoea_acuminata	(Oenocarpus_bataua	Oenocarpus_minor))	Manicaria_saccifera)	((Pelagodoxa_henryana	Geonoma_undata)	((Dictyosperma_album	((Veitchia_spiralis	(Heterospathe_cagayanensis	Kentiopsis_piersoniorum))	Hydriastele_microspadix))	Dypsis_decaryi)))	((Roystonea_regia	(Elaeis_guineensis	Elaeis_oleifera))	((Burretiokentia_grandiflora	Attalea_speciosa)	Bactris_major)))))	(Iriartea_deltoidea	Pseudophoenix_vinifera)))	Nypa_fruticans);
(((((Orania_palindan	(Podococcus_barteri	Sclerosperma_profizianum))	(((Reinhardtia_gracilis	Leopoldinia_pulchra)	(Reinhardtia_simplex	(Reinhardtia_latisecta	Reinhardtia_paiewonskiana)))	(((Bactris_major	Attalea_speciosa)	((Elaeis_oleifera	Elaeis_guineensis)	Roystonea_regia))	(((Prestoea_acuminata	(Oenocarpus_bataua	Oenocarpus_minor))	Manicaria_saccifera)	((Geonoma_undata	Pelagodoxa_henryana)	((Dictyosperma_album	(Veitchia_spiralis	((Heterospathe_cagayanensis	Kentiopsis_piersoniorum)	(Burretiokentia_grandiflora	Hydriastele_microspadix))))	Dypsis_decaryi))))))	(Iriartea_deltoidea	Pseudophoenix_vinifera))	((Chamaedorea_seifrizii	Phoenix_dactylifera)	(Serenoa_repens	Sabal_domingensis)))	Nypa_fruticans);
((((Podococcus_barteri	(Sclerosperma_profizianum	Orania_palindan))	(((((Elaeis_oleifera	Elaeis_guineensis)	Roystonea_regia)	(Bactris_major	(Burretiokentia_grandiflora	Attalea_speciosa)))	(Reinhardtia_simplex	(Reinhardtia_latisecta	Reinhardtia_paiewonskiana)))	(Iriartea_deltoidea	(((Prestoea_acuminata	(Oenocarpus_bataua	Oenocarpus_minor))	(((Dictyosperma_album	(Heterospathe_cagayanensis	(Hydriastele_microspadix	(Kentiopsis_piersoniorum	Veitchia_spiralis))))	Dypsis_decaryi)	Manicaria_saccifera))	(((Reinhardtia_gracilis	Leopoldinia_pulchra)	Geonoma_undata)	Pelagodoxa_henryana)))))	(Pseudophoenix_vinifera	((Chamaedorea_seifrizii	Phoenix_dactylifera)	(Serenoa_repens	Sabal_domingensis))))	Nypa_fruticans);
(((((Podococcus_barteri	(Sclerosperma_profizianum	Orania_palindan))	((((Elaeis_oleifera	Elaeis_guineensis)	Roystonea_regia)	((Bactris_major	Attalea_speciosa)	((Reinhardtia_gracilis	Leopoldinia_pulchra)	(Reinhardtia_simplex	(Reinhardtia_latisecta	Reinhardtia_paiewonskiana)))))	(((Prestoea_acuminata	(Oenocarpus_bataua	Oenocarpus_minor))	(((Hydriastele_microspadix	((Heterospathe_cagayanensis	(Burretiokentia_grandiflora	Kentiopsis_piersoniorum))	Veitchia_spiralis))	(Dypsis_decaryi	Dictyosperma_album))	Manicaria_saccifera))	(Geonoma_undata	Pelagodoxa_henryana))))	(Iriartea_deltoidea	Pseudophoenix_vinifera))	((Chamaedorea_seifrizii	Phoenix_dactylifera)	(Serenoa_repens	Sabal_domingensis)))	Nypa_fruticans);
(((((Podococcus_barteri	(Sclerosperma_profizianum	Orania_palindan))	(((((Reinhardtia_gracilis	Leopoldinia_pulchra)	(Reinhardtia_simplex	(Reinhardtia_latisecta	Reinhardtia_paiewonskiana)))	((Elaeis_oleifera	Elaeis_guineensis)	(Bactris_major	Attalea_speciosa)))	(Iriartea_deltoidea	(((Manicaria_saccifera	(Oenocarpus_bataua	Oenocarpus_minor))	((Dypsis_decaryi	(Dictyosperma_album	(Veitchia_spiralis	(Hydriastele_microspadix	(Heterospathe_cagayanensis	(Burretiokentia_grandiflora	Kentiopsis_piersoniorum))))))	(Geonoma_undata	Pelagodoxa_henryana)))	Prestoea_acuminata)))	Roystonea_regia))	Pseudophoenix_vinifera)	(((Chamaedorea_seifrizii	Phoenix_dactylifera)	Serenoa_repens)	Sabal_domingensis))	Nypa_fruticans);
(((((((((Reinhardtia_gracilis	Leopoldinia_pulchra)	(Reinhardtia_simplex	(Reinhardtia_latisecta	Reinhardtia_paiewonskiana)))	((Elaeis_oleifera	Elaeis_guineensis)	(Bactris_major	(Burretiokentia_grandiflora	Attalea_speciosa))))	((((Hydriastele_microspadix	((Heterospathe_cagayanensis	Kentiopsis_piersoniorum)	Veitchia_spiralis))	(Dypsis_decaryi	Dictyosperma_album))	(Prestoea_acuminata	(Oenocarpus_bataua	Oenocarpus_minor)))	(Manicaria_saccifera	(Geonoma_undata	Pelagodoxa_henryana))))	Roystonea_regia)	(Orania_palindan	(Podococcus_barteri	Sclerosperma_profizianum)))	(Iriartea_deltoidea	Pseudophoenix_vinifera))	((Serenoa_repens	Sabal_domingensis)	(Chamaedorea_seifrizii	Phoenix_dactylifera)))	Nypa_fruticans);
((((((Reinhardtia_simplex	(Reinhardtia_latisecta	Reinhardtia_paiewonskiana))	(Bactris_major	(Burretiokentia_grandiflora	Attalea_speciosa)))	((Podococcus_barteri	(Sclerosperma_profizianum	Orania_palindan))	(Roystonea_regia	(Elaeis_oleifera	Elaeis_guineensis))))	(Iriartea_deltoidea	(((Dypsis_decaryi	(Dictyosperma_album	((Veitchia_spiralis	(Heterospathe_cagayanensis	Kentiopsis_piersoniorum))	Hydriastele_microspadix)))	(Prestoea_acuminata	(Oenocarpus_bataua	Oenocarpus_minor)))	(Manicaria_saccifera	(((Reinhardtia_gracilis	Leopoldinia_pulchra)	Geonoma_undata)	Pelagodoxa_henryana)))))	(Sabal_domingensis	((Pseudophoenix_vinifera	Serenoa_repens)	(Chamaedorea_seifrizii	Phoenix_dactylifera))))	Nypa_fruticans);
(((Pseudophoenix_vinifera	((Roystonea_regia	(Podococcus_barteri	(Sclerosperma_profizianum	Orania_palindan)))	(Chamaedorea_seifrizii	(((((Burretiokentia_grandiflora	Attalea_speciosa)	(Elaeis_oleifera	Elaeis_guineensis))	((Reinhardtia_gracilis	Reinhardtia_simplex)	(Reinhardtia_latisecta	Reinhardtia_paiewonskiana)))	Bactris_major)	(Iriartea_deltoidea	(((Dictyosperma_album	(((Veitchia_spiralis	(Heterospathe_cagayanensis	Kentiopsis_piersoniorum))	Hydriastele_microspadix)	Dypsis_decaryi))	(Prestoea_acuminata	(Oenocarpus_bataua	Oenocarpus_minor)))	(Manicaria_saccifera	(Leopoldinia_pulchra	(Geonoma_undata	Pelagodoxa_henryana)))))))))	((Serenoa_repens	Phoenix_dactylifera)	Sabal_domingensis))	Nypa_fruticans);
(((Pseudophoenix_vinifera	((((Bactris_major	((((Dictyosperma_album	(((Veitchia_spiralis	(Heterospathe_cagayanensis	Kentiopsis_piersoniorum))	Hydriastele_microspadix)	Dypsis_decaryi))	(Prestoea_acuminata	(Oenocarpus_bataua	Oenocarpus_minor)))	Manicaria_saccifera)	(Iriartea_deltoidea	(Geonoma_undata	Pelagodoxa_henryana))))	((Podococcus_barteri	(Burretiokentia_grandiflora	Attalea_speciosa))	(Roystonea_regia	(Elaeis_oleifera	Elaeis_guineensis))))	(Orania_palindan	Sclerosperma_profizianum))	(((Leopoldinia_pulchra	Reinhardtia_gracilis)	Reinhardtia_simplex)	(Reinhardtia_latisecta	Reinhardtia_paiewonskiana))))	((Serenoa_repens	(Chamaedorea_seifrizii	Phoenix_dactylifera))	Sabal_domingensis))	Nypa_fruticans);
((((((((Reinhardtia_gracilis	Reinhardtia_simplex)	(Reinhardtia_latisecta	Reinhardtia_paiewonskiana))	((Burretiokentia_grandiflora	Attalea_speciosa)	Bactris_major))	((Roystonea_regia	(Elaeis_oleifera	Elaeis_guineensis))	(((((Dictyosperma_album	((Veitchia_spiralis	Hydriastele_microspadix)	(Heterospathe_cagayanensis	Kentiopsis_piersoniorum)))	Dypsis_decaryi)	((Iriartea_deltoidea	Prestoea_acuminata)	(Oenocarpus_bataua	Oenocarpus_minor)))	Manicaria_saccifera)	(((Leopoldinia_pulchra	Geonoma_undata)	Chamaedorea_seifrizii)	Pelagodoxa_henryana))))	(Podococcus_barteri	(Orania_palindan	Sclerosperma_profizianum)))	Pseudophoenix_vinifera)	((Serenoa_repens	Phoenix_dactylifera)	Sabal_domingensis))	Nypa_fruticans);
(((((((Burretiokentia_grandiflora	Attalea_speciosa)	Bactris_major)	((Roystonea_regia	(Elaeis_oleifera	Elaeis_guineensis))	((((((Dictyosperma_album	((Veitchia_spiralis	Hydriastele_microspadix)	(Heterospathe_cagayanensis	Kentiopsis_piersoniorum)))	Dypsis_decaryi)	(Prestoea_acuminata	((Oenocarpus_bataua	Oenocarpus_minor)	Leopoldinia_pulchra)))	Manicaria_saccifera)	(Geonoma_undata	Pelagodoxa_henryana))	Iriartea_deltoidea)))	(((Reinhardtia_gracilis	Reinhardtia_simplex)	(Reinhardtia_latisecta	Reinhardtia_paiewonskiana))	(Podococcus_barteri	(Orania_palindan	Sclerosperma_profizianum))))	Pseudophoenix_vinifera)	((Serenoa_repens	(Chamaedorea_seifrizii	Phoenix_dactylifera))	Sabal_domingensis))	Nypa_fruticans);
(((((Podococcus_barteri	(Sclerosperma_profizianum	Orania_palindan))	(((Burretiokentia_grandiflora	Attalea_speciosa)	(Roystonea_regia	(Elaeis_guineensis	Elaeis_oleifera)))	((Bactris_major	(Reinhardtia_simplex	(Reinhardtia_paiewonskiana	Reinhardtia_latisecta)))	(Iriartea_deltoidea	((((((Hydriastele_microspadix	((Heterospathe_cagayanensis	Kentiopsis_piersoniorum)	Veitchia_spiralis))	Dictyosperma_album)	Dypsis_decaryi)	((Reinhardtia_gracilis	Leopoldinia_pulchra)	(Prestoea_acuminata	(Oenocarpus_minor	Oenocarpus_bataua))))	Manicaria_saccifera)	(Pelagodoxa_henryana	Geonoma_undata))))))	Pseudophoenix_vinifera)	(Phoenix_dactylifera	((Chamaedorea_seifrizii	Sabal_domingensis)	Serenoa_repens)))	Nypa_fruticans);
((((((Orania_palindan	((Bactris_major	(Burretiokentia_grandiflora	Attalea_speciosa))	(Roystonea_regia	(Elaeis_guineensis	Elaeis_oleifera))))	(Sclerosperma_profizianum	((((((Hydriastele_microspadix	((Heterospathe_cagayanensis	Kentiopsis_piersoniorum)	Veitchia_spiralis))	Dictyosperma_album)	Dypsis_decaryi)	(Geonoma_undata	(Prestoea_acuminata	(Oenocarpus_minor	Oenocarpus_bataua))))	Manicaria_saccifera)	Pelagodoxa_henryana)))	(Podococcus_barteri	(((Reinhardtia_gracilis	Leopoldinia_pulchra)	Reinhardtia_simplex)	(Reinhardtia_paiewonskiana	Reinhardtia_latisecta))))	(Iriartea_deltoidea	Pseudophoenix_vinifera))	((Chamaedorea_seifrizii	Phoenix_dactylifera)	(Sabal_domingensis	Serenoa_repens)))	Nypa_fruticans);
(((((Iriartea_deltoidea	(((((Chamaedorea_seifrizii	Geonoma_undata)	Pelagodoxa_henryana)	(((Veitchia_spiralis	(Hydriastele_microspadix	(Heterospathe_cagayanensis	Kentiopsis_piersoniorum)))	Dictyosperma_album)	Dypsis_decaryi))	(Prestoea_acuminata	(Oenocarpus_minor	Oenocarpus_bataua)))	Manicaria_saccifera))	(((Orania_palindan	(Sclerosperma_profizianum	Podococcus_barteri))	Roystonea_regia)	(((Reinhardtia_simplex	(Reinhardtia_paiewonskiana	Reinhardtia_latisecta))	(Reinhardtia_gracilis	Leopoldinia_pulchra))	((Bactris_major	(Burretiokentia_grandiflora	Attalea_speciosa))	(Elaeis_guineensis	Elaeis_oleifera)))))	Pseudophoenix_vinifera)	(Phoenix_dactylifera	(Sabal_domingensis	Serenoa_repens)))	Nypa_fruticans);
(((((Orania_palindan	(Sclerosperma_profizianum	Podococcus_barteri))	(Roystonea_regia	((Iriartea_deltoidea	(((((((Burretiokentia_grandiflora	Hydriastele_microspadix)	(Veitchia_spiralis	(Kentiopsis_piersoniorum	Heterospathe_cagayanensis)))	Dictyosperma_album)	Dypsis_decaryi)	(Prestoea_acuminata	(Oenocarpus_minor	Oenocarpus_bataua)))	Manicaria_saccifera)	(Geonoma_undata	Pelagodoxa_henryana)))	((((Reinhardtia_simplex	(Reinhardtia_paiewonskiana	Reinhardtia_latisecta))	(Reinhardtia_gracilis	Leopoldinia_pulchra))	(Bactris_major	(Elaeis_guineensis	Elaeis_oleifera)))	Attalea_speciosa))))	Pseudophoenix_vinifera)	((Chamaedorea_seifrizii	Phoenix_dactylifera)	(Sabal_domingensis	Serenoa_repens)))	Nypa_fruticans);
((((((Orania_palindan	Sclerosperma_profizianum)	(Roystonea_regia	(((((Dictyosperma_album	(Dypsis_decaryi	(Hydriastele_microspadix	(Veitchia_spiralis	((Burretiokentia_grandiflora	Kentiopsis_piersoniorum)	Heterospathe_cagayanensis)))))	(Prestoea_acuminata	(Oenocarpus_minor	Oenocarpus_bataua)))	Manicaria_saccifera)	(Geonoma_undata	Pelagodoxa_henryana))	(((Reinhardtia_simplex	(Reinhardtia_paiewonskiana	Reinhardtia_latisecta))	(Reinhardtia_gracilis	Leopoldinia_pulchra))	(Bactris_major	(Elaeis_guineensis	Elaeis_oleifera))))))	(Podococcus_barteri	Attalea_speciosa))	(Iriartea_deltoidea	Pseudophoenix_vinifera))	(Sabal_domingensis	((Chamaedorea_seifrizii	Phoenix_dactylifera)	Serenoa_repens)))	Nypa_fruticans);
(((Iriartea_deltoidea	(((Orania_palindan	Sclerosperma_profizianum)	(((Attalea_speciosa	(Elaeis_guineensis	Elaeis_oleifera))	((Reinhardtia_simplex	(Reinhardtia_paiewonskiana	Reinhardtia_latisecta))	(Reinhardtia_gracilis	Leopoldinia_pulchra)))	(((Bactris_major	Roystonea_regia)	Podococcus_barteri)	(((((Hydriastele_microspadix	(Veitchia_spiralis	((Burretiokentia_grandiflora	Kentiopsis_piersoniorum)	Heterospathe_cagayanensis)))	(Dictyosperma_album	Dypsis_decaryi))	(Oenocarpus_bataua	(Prestoea_acuminata	Oenocarpus_minor)))	Manicaria_saccifera)	(Geonoma_undata	Pelagodoxa_henryana)))))	Pseudophoenix_vinifera))	(Sabal_domingensis	((Chamaedorea_seifrizii	Phoenix_dactylifera)	Serenoa_repens)))	Nypa_fruticans);
(((((Podococcus_barteri	(Orania_palindan	Sclerosperma_profizianum))	(((Reinhardtia_simplex	(Reinhardtia_paiewonskiana	Reinhardtia_latisecta))	(Reinhardtia_gracilis	Leopoldinia_pulchra))	(((Attalea_speciosa	Bactris_major)	(Roystonea_regia	(Elaeis_guineensis	Elaeis_oleifera)))	(Iriartea_deltoidea	((((Dypsis_decaryi	((Hydriastele_microspadix	(Veitchia_spiralis	((Burretiokentia_grandiflora	Kentiopsis_piersoniorum)	Heterospathe_cagayanensis)))	Dictyosperma_album))	(Prestoea_acuminata	(Oenocarpus_minor	Oenocarpus_bataua)))	Manicaria_saccifera)	(Geonoma_undata	Pelagodoxa_henryana))))))	Pseudophoenix_vinifera)	(Sabal_domingensis	(Serenoa_repens	(Chamaedorea_seifrizii	Phoenix_dactylifera))))	Nypa_fruticans);
(((((Podococcus_barteri	(Orania_palindan	Sclerosperma_profizianum))	((Reinhardtia_simplex	(Reinhardtia_paiewonskiana	Reinhardtia_latisecta))	((((Burretiokentia_grandiflora	Attalea_speciosa)	Bactris_major)	(Roystonea_regia	(Elaeis_guineensis	Elaeis_oleifera)))	(Iriartea_deltoidea	(((Prestoea_acuminata	(Oenocarpus_minor	Oenocarpus_bataua))	Manicaria_saccifera)	((((Reinhardtia_gracilis	Leopoldinia_pulchra)	Geonoma_undata)	Pelagodoxa_henryana)	(Dypsis_decaryi	(((Hydriastele_microspadix	(Kentiopsis_piersoniorum	Veitchia_spiralis))	Heterospathe_cagayanensis)	Dictyosperma_album))))))))	Pseudophoenix_vinifera)	(Sabal_domingensis	(Serenoa_repens	(Chamaedorea_seifrizii	Phoenix_dactylifera))))	Nypa_fruticans);
(((((((Reinhardtia_gracilis	Leopoldinia_pulchra)	(Reinhardtia_simplex	(Reinhardtia_paiewonskiana	Reinhardtia_latisecta)))	(((Roystonea_regia	((Elaeis_guineensis	Elaeis_oleifera)	((Burretiokentia_grandiflora	Attalea_speciosa)	Bactris_major)))	((Geonoma_undata	((Prestoea_acuminata	(Oenocarpus_minor	Oenocarpus_bataua))	Manicaria_saccifera))	(Pelagodoxa_henryana	(Dypsis_decaryi	(((Veitchia_spiralis	(Heterospathe_cagayanensis	Kentiopsis_piersoniorum))	Hydriastele_microspadix)	Dictyosperma_album)))))	(Podococcus_barteri	(Orania_palindan	Sclerosperma_profizianum))))	(Iriartea_deltoidea	Pseudophoenix_vinifera))	(Sabal_domingensis	(Serenoa_repens	Phoenix_dactylifera)))	Chamaedorea_seifrizii)	Nypa_fruticans);
(((((Podococcus_barteri	(Orania_palindan	Sclerosperma_profizianum))	((Reinhardtia_simplex	(Reinhardtia_paiewonskiana	Reinhardtia_latisecta))	((((Burretiokentia_grandiflora	Attalea_speciosa)	Bactris_major)	(Roystonea_regia	(Elaeis_guineensis	Elaeis_oleifera)))	((((Reinhardtia_gracilis	Leopoldinia_pulchra)	Manicaria_saccifera)	(((Dypsis_decaryi	((Veitchia_spiralis	((Heterospathe_cagayanensis	Kentiopsis_piersoniorum)	Hydriastele_microspadix))	Dictyosperma_album))	(Oenocarpus_minor	Oenocarpus_bataua))	(Geonoma_undata	Pelagodoxa_henryana)))	(Iriartea_deltoidea	Prestoea_acuminata)))))	Pseudophoenix_vinifera)	(Sabal_domingensis	(Serenoa_repens	(Chamaedorea_seifrizii	Phoenix_dactylifera))))	Nypa_fruticans);
((((Sabal_domingensis	(((Podococcus_barteri	(Orania_palindan	Sclerosperma_profizianum))	((Bactris_major	((((Attalea_speciosa	Burretiokentia_grandiflora)	(Elaeis_guineensis	Elaeis_oleifera))	Roystonea_regia)	(Iriartea_deltoidea	(((Chamaedorea_seifrizii	Geonoma_undata)	Pelagodoxa_henryana)	(((Oenocarpus_bataua	(Prestoea_acuminata	Oenocarpus_minor))	(Dypsis_decaryi	(Dictyosperma_album	(Hydriastele_microspadix	(Veitchia_spiralis	(Heterospathe_cagayanensis	Kentiopsis_piersoniorum))))))	Manicaria_saccifera)))))	((Reinhardtia_paiewonskiana	Reinhardtia_latisecta)	((Reinhardtia_gracilis	Leopoldinia_pulchra)	Reinhardtia_simplex))))	Pseudophoenix_vinifera))	Serenoa_repens)	Phoenix_dactylifera)	Nypa_fruticans);
(((((((Bactris_major	(Attalea_speciosa	Burretiokentia_grandiflora))	((Elaeis_guineensis	Elaeis_oleifera)	Roystonea_regia))	(Iriartea_deltoidea	(((Geonoma_undata	Pelagodoxa_henryana)	(((Oenocarpus_bataua	(Prestoea_acuminata	Oenocarpus_minor))	(Dypsis_decaryi	(Dictyosperma_album	(Veitchia_spiralis	((Hydriastele_microspadix	Heterospathe_cagayanensis)	Kentiopsis_piersoniorum)))))	Manicaria_saccifera))	(Reinhardtia_gracilis	Leopoldinia_pulchra))))	((Orania_palindan	Sclerosperma_profizianum)	(Podococcus_barteri	((Reinhardtia_paiewonskiana	Reinhardtia_latisecta)	Reinhardtia_simplex))))	Pseudophoenix_vinifera)	(((Chamaedorea_seifrizii	Phoenix_dactylifera)	Serenoa_repens)	Sabal_domingensis))	Nypa_fruticans);
((((((Podococcus_barteri	(Orania_palindan	Sclerosperma_profizianum))	((Reinhardtia_paiewonskiana	Reinhardtia_latisecta)	Reinhardtia_simplex))	((((Iriartea_deltoidea	Bactris_major)	(Attalea_speciosa	Burretiokentia_grandiflora))	((Elaeis_guineensis	Elaeis_oleifera)	Roystonea_regia))	((Geonoma_undata	Pelagodoxa_henryana)	((((Veitchia_spiralis	(Heterospathe_cagayanensis	Kentiopsis_piersoniorum))	Hydriastele_microspadix)	(Dypsis_decaryi	Dictyosperma_album))	(Manicaria_saccifera	((Prestoea_acuminata	(Reinhardtia_gracilis	Leopoldinia_pulchra))	(Oenocarpus_bataua	Oenocarpus_minor)))))))	Pseudophoenix_vinifera)	(((Chamaedorea_seifrizii	Phoenix_dactylifera)	Serenoa_repens)	Sabal_domingensis))	Nypa_fruticans);
((((Serenoa_repens	(((Podococcus_barteri	(Orania_palindan	Sclerosperma_profizianum))	((((((Chamaedorea_seifrizii	Geonoma_undata)	Pelagodoxa_henryana)	(((Iriartea_deltoidea	Prestoea_acuminata)	(Oenocarpus_bataua	Oenocarpus_minor))	(Dypsis_decaryi	(Dictyosperma_album	((Hydriastele_microspadix	(Heterospathe_cagayanensis	Kentiopsis_piersoniorum))	Veitchia_spiralis)))))	Manicaria_saccifera)	Roystonea_regia)	(((Reinhardtia_gracilis	Leopoldinia_pulchra)	((Reinhardtia_paiewonskiana	Reinhardtia_latisecta)	Reinhardtia_simplex))	((Bactris_major	(Attalea_speciosa	Burretiokentia_grandiflora))	(Elaeis_guineensis	Elaeis_oleifera)))))	Pseudophoenix_vinifera))	Sabal_domingensis)	Phoenix_dactylifera)	Nypa_fruticans);
(((((Orania_palindan	Sclerosperma_profizianum)	(((Reinhardtia_gracilis	Leopoldinia_pulchra)	((Reinhardtia_paiewonskiana	Reinhardtia_latisecta)	Reinhardtia_simplex))	(((Bactris_major	Roystonea_regia)	(Podococcus_barteri	(((Geonoma_undata	Pelagodoxa_henryana)	(Dypsis_decaryi	(Dictyosperma_album	(Heterospathe_cagayanensis	(Kentiopsis_piersoniorum	(Veitchia_spiralis	Hydriastele_microspadix))))))	(Manicaria_saccifera	(Oenocarpus_bataua	(Oenocarpus_minor	Prestoea_acuminata))))))	((Attalea_speciosa	Burretiokentia_grandiflora)	(Elaeis_guineensis	Elaeis_oleifera)))))	(Iriartea_deltoidea	Pseudophoenix_vinifera))	((Sabal_domingensis	Serenoa_repens)	(Chamaedorea_seifrizii	Phoenix_dactylifera)))	Nypa_fruticans);
(((((((Roystonea_regia	(((Chamaedorea_seifrizii	Geonoma_undata)	Pelagodoxa_henryana)	((Manicaria_saccifera	(Dypsis_decaryi	(Dictyosperma_album	(((Heterospathe_cagayanensis	Kentiopsis_piersoniorum)	Veitchia_spiralis)	Hydriastele_microspadix))))	(Oenocarpus_bataua	(Oenocarpus_minor	(Iriartea_deltoidea	Prestoea_acuminata))))))	(((Bactris_major	(Attalea_speciosa	Burretiokentia_grandiflora))	(Elaeis_guineensis	Elaeis_oleifera))	((Reinhardtia_gracilis	Leopoldinia_pulchra)	((Reinhardtia_paiewonskiana	Reinhardtia_latisecta)	Reinhardtia_simplex))))	(Orania_palindan	(Podococcus_barteri	Sclerosperma_profizianum)))	Pseudophoenix_vinifera)	(Sabal_domingensis	Serenoa_repens))	Phoenix_dactylifera)	Nypa_fruticans);
((((((Reinhardtia_paiewonskiana	Reinhardtia_latisecta)	Reinhardtia_simplex)	(((((Geonoma_undata	((Reinhardtia_gracilis	Leopoldinia_pulchra)	Pelagodoxa_henryana))	(((Dypsis_decaryi	(Dictyosperma_album	(((Heterospathe_cagayanensis	Kentiopsis_piersoniorum)	Veitchia_spiralis)	Hydriastele_microspadix)))	(Oenocarpus_bataua	(Oenocarpus_minor	Prestoea_acuminata)))	Manicaria_saccifera))	Iriartea_deltoidea)	((Bactris_major	(Attalea_speciosa	Burretiokentia_grandiflora))	(Roystonea_regia	(Elaeis_guineensis	Elaeis_oleifera))))	(Podococcus_barteri	(Sclerosperma_profizianum	Orania_palindan))))	Pseudophoenix_vinifera)	(Sabal_domingensis	(Chamaedorea_seifrizii	(Phoenix_dactylifera	Serenoa_repens))))	Nypa_fruticans);
(((((Sclerosperma_profizianum	Orania_palindan)	((((Podococcus_barteri	((Reinhardtia_gracilis	Leopoldinia_pulchra)	((Reinhardtia_paiewonskiana	Reinhardtia_latisecta)	Reinhardtia_simplex)))	Bactris_major)	((Pelagodoxa_henryana	Geonoma_undata)	(((Dypsis_decaryi	(Dictyosperma_album	(((Heterospathe_cagayanensis	Kentiopsis_piersoniorum)	Veitchia_spiralis)	Hydriastele_microspadix)))	(Prestoea_acuminata	(Oenocarpus_bataua	Oenocarpus_minor)))	Manicaria_saccifera)))	(Roystonea_regia	((Elaeis_guineensis	Elaeis_oleifera)	(Attalea_speciosa	Burretiokentia_grandiflora)))))	(Iriartea_deltoidea	Pseudophoenix_vinifera))	((Sabal_domingensis	Serenoa_repens)	(Chamaedorea_seifrizii	Phoenix_dactylifera)))	Nypa_fruticans);
(((((Sclerosperma_profizianum	Orania_palindan)	((((Reinhardtia_gracilis	Leopoldinia_pulchra)	((Reinhardtia_paiewonskiana	Reinhardtia_latisecta)	Reinhardtia_simplex))	(Iriartea_deltoidea	(((Pelagodoxa_henryana	(Chamaedorea_seifrizii	Geonoma_undata))	((Oenocarpus_bataua	Oenocarpus_minor)	(Manicaria_saccifera	(Dypsis_decaryi	(Dictyosperma_album	(Veitchia_spiralis	(Hydriastele_microspadix	(Heterospathe_cagayanensis	Kentiopsis_piersoniorum))))))))	Prestoea_acuminata)))	((Elaeis_guineensis	Elaeis_oleifera)	((Bactris_major	(Attalea_speciosa	Burretiokentia_grandiflora))	(Podococcus_barteri	Roystonea_regia)))))	Pseudophoenix_vinifera)	((Sabal_domingensis	Serenoa_repens)	Phoenix_dactylifera))	Nypa_fruticans);
((((((Podococcus_barteri	Sclerosperma_profizianum)	Orania_palindan)	((((Reinhardtia_gracilis	Leopoldinia_pulchra)	((Reinhardtia_paiewonskiana	Reinhardtia_latisecta)	Reinhardtia_simplex))	((Bactris_major	(Attalea_speciosa	Burretiokentia_grandiflora))	((Elaeis_guineensis	Elaeis_oleifera)	Roystonea_regia)))	(((Pelagodoxa_henryana	Geonoma_undata)	(Dypsis_decaryi	(Dictyosperma_album	(Hydriastele_microspadix	(Veitchia_spiralis	(Kentiopsis_piersoniorum	Heterospathe_cagayanensis))))))	(((Iriartea_deltoidea	Prestoea_acuminata)	(Oenocarpus_bataua	Oenocarpus_minor))	Manicaria_saccifera))))	Pseudophoenix_vinifera)	((Sabal_domingensis	Serenoa_repens)	(Chamaedorea_seifrizii	Phoenix_dactylifera)))	Nypa_fruticans);
(((Sabal_domingensis	((Chamaedorea_seifrizii	Phoenix_dactylifera)	Serenoa_repens))	((((Reinhardtia_gracilis	Leopoldinia_pulchra)	((Reinhardtia_latisecta	Reinhardtia_paiewonskiana)	Reinhardtia_simplex))	((Orania_palindan	(Sclerosperma_profizianum	Podococcus_barteri))	((((Dypsis_decaryi	(Dictyosperma_album	((Veitchia_spiralis	(Heterospathe_cagayanensis	Kentiopsis_piersoniorum))	Hydriastele_microspadix)))	(Pelagodoxa_henryana	Geonoma_undata))	(Manicaria_saccifera	((Iriartea_deltoidea	Prestoea_acuminata)	(Oenocarpus_bataua	Oenocarpus_minor))))	(((Burretiokentia_grandiflora	Attalea_speciosa)	Bactris_major)	(Roystonea_regia	(Elaeis_oleifera	Elaeis_guineensis))))))	Pseudophoenix_vinifera))	Nypa_fruticans);
((((Sabal_domingensis	Serenoa_repens)	(Chamaedorea_seifrizii	Phoenix_dactylifera))	(((Orania_palindan	(Sclerosperma_profizianum	Podococcus_barteri))	(((((Pelagodoxa_henryana	((Reinhardtia_gracilis	Leopoldinia_pulchra)	Geonoma_undata))	((Oenocarpus_bataua	(Oenocarpus_minor	(Iriartea_deltoidea	Prestoea_acuminata)))	(Dypsis_decaryi	(Dictyosperma_album	((Veitchia_spiralis	(Heterospathe_cagayanensis	Kentiopsis_piersoniorum))	Hydriastele_microspadix)))))	Manicaria_saccifera)	(((Elaeis_oleifera	Elaeis_guineensis)	((Burretiokentia_grandiflora	Attalea_speciosa)	Bactris_major))	((Reinhardtia_latisecta	Reinhardtia_paiewonskiana)	Reinhardtia_simplex)))	Roystonea_regia))	Pseudophoenix_vinifera))	Nypa_fruticans);
(((((Sabal_domingensis	Serenoa_repens)	(Chamaedorea_seifrizii	Phoenix_dactylifera))	(((Bactris_major	((Elaeis_oleifera	Elaeis_guineensis)	(Roystonea_regia	(Burretiokentia_grandiflora	Attalea_speciosa))))	(((Reinhardtia_gracilis	Leopoldinia_pulchra)	((Reinhardtia_latisecta	Reinhardtia_paiewonskiana)	Reinhardtia_simplex))	((((Geonoma_undata	((Oenocarpus_bataua	Oenocarpus_minor)	Prestoea_acuminata))	(Dypsis_decaryi	(Dictyosperma_album	(Veitchia_spiralis	((Heterospathe_cagayanensis	Kentiopsis_piersoniorum)	Hydriastele_microspadix)))))	(Pelagodoxa_henryana	Manicaria_saccifera))	Iriartea_deltoidea)))	(Podococcus_barteri	(Orania_palindan	Sclerosperma_profizianum))))	Pseudophoenix_vinifera)	Nypa_fruticans);
(((Phoenix_dactylifera	(Serenoa_repens	Sabal_domingensis))	(Pseudophoenix_vinifera	((((Reinhardtia_gracilis	Leopoldinia_pulchra)	((Reinhardtia_latisecta	Reinhardtia_paiewonskiana)	Reinhardtia_simplex))	(((Chamaedorea_seifrizii	Bactris_major)	(((Manicaria_saccifera	(Oenocarpus_bataua	Oenocarpus_minor))	((Dypsis_decaryi	((Dictyosperma_album	((Veitchia_spiralis	(Kentiopsis_piersoniorum	Heterospathe_cagayanensis))	Hydriastele_microspadix))	Burretiokentia_grandiflora))	(Pelagodoxa_henryana	Geonoma_undata)))	(Prestoea_acuminata	Iriartea_deltoidea)))	((Elaeis_oleifera	Elaeis_guineensis)	(Roystonea_regia	Attalea_speciosa))))	(Podococcus_barteri	(Orania_palindan	Sclerosperma_profizianum)))))	Nypa_fruticans);
((((Chamaedorea_seifrizii	Phoenix_dactylifera)	(Serenoa_repens	Sabal_domingensis))	(Pseudophoenix_vinifera	((((Reinhardtia_gracilis	Leopoldinia_pulchra)	((Reinhardtia_latisecta	Reinhardtia_paiewonskiana)	Reinhardtia_simplex))	((((Manicaria_saccifera	(Oenocarpus_bataua	Oenocarpus_minor))	((Dypsis_decaryi	(Dictyosperma_album	((Veitchia_spiralis	((Burretiokentia_grandiflora	Kentiopsis_piersoniorum)	Heterospathe_cagayanensis))	Hydriastele_microspadix)))	(Pelagodoxa_henryana	Geonoma_undata)))	(Prestoea_acuminata	Iriartea_deltoidea))	(Bactris_major	((Elaeis_oleifera	Elaeis_guineensis)	(Roystonea_regia	Attalea_speciosa)))))	(Podococcus_barteri	(Orania_palindan	Sclerosperma_profizianum)))))	Nypa_fruticans);
((((Phoenix_dactylifera	(Serenoa_repens	Sabal_domingensis))	Chamaedorea_seifrizii)	(Pseudophoenix_vinifera	(((Orania_palindan	(Sclerosperma_profizianum	Podococcus_barteri))	(((Manicaria_saccifera	(Prestoea_acuminata	(Oenocarpus_bataua	Oenocarpus_minor)))	((Dypsis_decaryi	(Dictyosperma_album	((Veitchia_spiralis	(Kentiopsis_piersoniorum	Heterospathe_cagayanensis))	(Burretiokentia_grandiflora	Hydriastele_microspadix))))	(Pelagodoxa_henryana	Geonoma_undata)))	(((Elaeis_oleifera	Elaeis_guineensis)	Roystonea_regia)	(((Reinhardtia_latisecta	Reinhardtia_paiewonskiana)	(Reinhardtia_simplex	(Reinhardtia_gracilis	Leopoldinia_pulchra)))	(Iriartea_deltoidea	Bactris_major)))))	Attalea_speciosa)))	Nypa_fruticans);
((((Chamaedorea_seifrizii	(Phoenix_dactylifera	Serenoa_repens))	Sabal_domingensis)	(Pseudophoenix_vinifera	(((Roystonea_regia	(Orania_palindan	(Sclerosperma_profizianum	Podococcus_barteri)))	((Iriartea_deltoidea	((Manicaria_saccifera	(Prestoea_acuminata	(Oenocarpus_bataua	Oenocarpus_minor)))	((Dypsis_decaryi	(Hydriastele_microspadix	(Dictyosperma_album	(Veitchia_spiralis	(Kentiopsis_piersoniorum	Heterospathe_cagayanensis)))))	(Pelagodoxa_henryana	((Reinhardtia_gracilis	Leopoldinia_pulchra)	Geonoma_undata)))))	((Bactris_major	(Elaeis_oleifera	Elaeis_guineensis))	((Reinhardtia_latisecta	Reinhardtia_paiewonskiana)	Reinhardtia_simplex))))	(Burretiokentia_grandiflora	Attalea_speciosa))))	Nypa_fruticans);
((((Serenoa_repens	Sabal_domingensis)	(Chamaedorea_seifrizii	Phoenix_dactylifera))	(Pseudophoenix_vinifera	((Podococcus_barteri	(Orania_palindan	Sclerosperma_profizianum))	((((Pelagodoxa_henryana	Geonoma_undata)	((Manicaria_saccifera	(Oenocarpus_bataua	(Oenocarpus_minor	(Iriartea_deltoidea	Prestoea_acuminata))))	((Dypsis_decaryi	(Hydriastele_microspadix	(Veitchia_spiralis	(Kentiopsis_piersoniorum	Heterospathe_cagayanensis))))	Dictyosperma_album)))	((Bactris_major	(Elaeis_oleifera	Elaeis_guineensis))	(Leopoldinia_pulchra	((Reinhardtia_latisecta	Reinhardtia_paiewonskiana)	(Reinhardtia_gracilis	Reinhardtia_simplex)))))	(Roystonea_regia	(Burretiokentia_grandiflora	Attalea_speciosa))))))	Nypa_fruticans);
((((Serenoa_repens	Sabal_domingensis)	(Chamaedorea_seifrizii	Phoenix_dactylifera))	(Pseudophoenix_vinifera	((Podococcus_barteri	(Orania_palindan	Sclerosperma_profizianum))	(((((Pelagodoxa_henryana	(Leopoldinia_pulchra	Geonoma_undata))	(Manicaria_saccifera	((Oenocarpus_bataua	(Oenocarpus_minor	Prestoea_acuminata))	(Dypsis_decaryi	((Heterospathe_cagayanensis	(Kentiopsis_piersoniorum	(Veitchia_spiralis	Hydriastele_microspadix)))	Dictyosperma_album)))))	Iriartea_deltoidea)	((Bactris_major	(Elaeis_oleifera	Elaeis_guineensis))	((Reinhardtia_latisecta	Reinhardtia_paiewonskiana)	(Reinhardtia_gracilis	Reinhardtia_simplex))))	(Roystonea_regia	(Burretiokentia_grandiflora	Attalea_speciosa))))))	Nypa_fruticans);
((((Serenoa_repens	Sabal_domingensis)	(Chamaedorea_seifrizii	Phoenix_dactylifera))	(Pseudophoenix_vinifera	((Podococcus_barteri	(Orania_palindan	Sclerosperma_profizianum))	(((Reinhardtia_latisecta	Reinhardtia_paiewonskiana)	(Reinhardtia_gracilis	Reinhardtia_simplex))	(((((Pelagodoxa_henryana	Geonoma_undata)	(Dypsis_decaryi	((((Heterospathe_cagayanensis	Kentiopsis_piersoniorum)	Veitchia_spiralis)	(Burretiokentia_grandiflora	Hydriastele_microspadix))	Dictyosperma_album)))	(Manicaria_saccifera	(Oenocarpus_bataua	Oenocarpus_minor)))	(Prestoea_acuminata	(Leopoldinia_pulchra	Iriartea_deltoidea)))	(Roystonea_regia	(Bactris_major	(Attalea_speciosa	(Elaeis_oleifera	Elaeis_guineensis)))))))))	Nypa_fruticans);
(((((Podococcus_barteri	(Sclerosperma_profizianum	Orania_palindan))	((((Chamaedorea_seifrizii	Geonoma_undata)	Pelagodoxa_henryana)	(Manicaria_saccifera	((Prestoea_acuminata	(Oenocarpus_minor	Oenocarpus_bataua))	(Dypsis_decaryi	(Dictyosperma_album	(Veitchia_spiralis	(Hydriastele_microspadix	(Kentiopsis_piersoniorum	Heterospathe_cagayanensis))))))))	(((Elaeis_guineensis	Elaeis_oleifera)	Roystonea_regia)	(((Reinhardtia_simplex	(Reinhardtia_paiewonskiana	Reinhardtia_latisecta))	(Reinhardtia_gracilis	Leopoldinia_pulchra))	(Bactris_major	(Burretiokentia_grandiflora	Attalea_speciosa))))))	(Iriartea_deltoidea	Pseudophoenix_vinifera))	(Phoenix_dactylifera	(Serenoa_repens	Sabal_domingensis)))	Nypa_fruticans);
(((((((Podococcus_barteri	(Sclerosperma_profizianum	Orania_palindan))	((Elaeis_guineensis	Elaeis_oleifera)	Roystonea_regia))	(Iriartea_deltoidea	(Leopoldinia_pulchra	(Manicaria_saccifera	((Geonoma_undata	Pelagodoxa_henryana)	((Prestoea_acuminata	(Oenocarpus_minor	Oenocarpus_bataua))	(Dypsis_decaryi	(Dictyosperma_album	(Hydriastele_microspadix	((Kentiopsis_piersoniorum	Heterospathe_cagayanensis)	Veitchia_spiralis))))))))))	(((Reinhardtia_gracilis	Reinhardtia_simplex)	(Reinhardtia_paiewonskiana	Reinhardtia_latisecta))	(Bactris_major	(Burretiokentia_grandiflora	Attalea_speciosa))))	Pseudophoenix_vinifera)	((Chamaedorea_seifrizii	Phoenix_dactylifera)	(Serenoa_repens	Sabal_domingensis)))	Nypa_fruticans);
(((((Podococcus_barteri	(Sclerosperma_profizianum	Orania_palindan))	(((Elaeis_guineensis	Elaeis_oleifera)	Roystonea_regia)	(((((Reinhardtia_gracilis	Leopoldinia_pulchra)	Geonoma_undata)	Pelagodoxa_henryana)	((Prestoea_acuminata	(Oenocarpus_minor	Oenocarpus_bataua))	(((Veitchia_spiralis	(Hydriastele_microspadix	(Kentiopsis_piersoniorum	Heterospathe_cagayanensis)))	(Dypsis_decaryi	Dictyosperma_album))	Manicaria_saccifera)))	((Reinhardtia_simplex	(Reinhardtia_paiewonskiana	Reinhardtia_latisecta))	(Bactris_major	(Burretiokentia_grandiflora	Attalea_speciosa))))))	(Iriartea_deltoidea	Pseudophoenix_vinifera))	(((Chamaedorea_seifrizii	Phoenix_dactylifera)	Serenoa_repens)	Sabal_domingensis))	Nypa_fruticans);
((((((((Geonoma_undata	Pelagodoxa_henryana)	(((Prestoea_acuminata	(Oenocarpus_minor	Oenocarpus_bataua))	((Veitchia_spiralis	(Hydriastele_microspadix	(Kentiopsis_piersoniorum	Heterospathe_cagayanensis)))	(Dypsis_decaryi	Dictyosperma_album)))	Manicaria_saccifera))	((Bactris_major	((Reinhardtia_gracilis	Leopoldinia_pulchra)	(Reinhardtia_simplex	(Reinhardtia_paiewonskiana	Reinhardtia_latisecta))))	(Podococcus_barteri	(Sclerosperma_profizianum	Orania_palindan))))	((Elaeis_guineensis	Elaeis_oleifera)	Roystonea_regia))	(Burretiokentia_grandiflora	Attalea_speciosa))	(Iriartea_deltoidea	Pseudophoenix_vinifera))	(((Chamaedorea_seifrizii	Phoenix_dactylifera)	Serenoa_repens)	Sabal_domingensis))	Nypa_fruticans);
(((((((Bactris_major	(Elaeis_guineensis	Elaeis_oleifera))	((Reinhardtia_gracilis	Leopoldinia_pulchra)	(Reinhardtia_simplex	(Reinhardtia_paiewonskiana	Reinhardtia_latisecta))))	(Roystonea_regia	((Burretiokentia_grandiflora	Attalea_speciosa)	(Podococcus_barteri	(Sclerosperma_profizianum	Orania_palindan)))))	((Geonoma_undata	Pelagodoxa_henryana)	(((Oenocarpus_bataua	(Prestoea_acuminata	Oenocarpus_minor))	((Hydriastele_microspadix	(Veitchia_spiralis	(Heterospathe_cagayanensis	Kentiopsis_piersoniorum)))	(Dypsis_decaryi	Dictyosperma_album)))	Manicaria_saccifera)))	(Iriartea_deltoidea	Pseudophoenix_vinifera))	((Serenoa_repens	Sabal_domingensis)	(Chamaedorea_seifrizii	Phoenix_dactylifera)))	Nypa_fruticans);
((((Chamaedorea_seifrizii	((Podococcus_barteri	(Sclerosperma_profizianum	Orania_palindan))	(Roystonea_regia	((((Burretiokentia_grandiflora	Attalea_speciosa)	Bactris_major)	(((Reinhardtia_gracilis	Reinhardtia_simplex)	(Reinhardtia_paiewonskiana	Reinhardtia_latisecta))	(Elaeis_guineensis	Elaeis_oleifera)))	(Iriartea_deltoidea	(Leopoldinia_pulchra	((Geonoma_undata	Pelagodoxa_henryana)	(((Prestoea_acuminata	(Oenocarpus_minor	Oenocarpus_bataua))	((Hydriastele_microspadix	(Veitchia_spiralis	(Heterospathe_cagayanensis	Kentiopsis_piersoniorum)))	(Dypsis_decaryi	Dictyosperma_album)))	Manicaria_saccifera))))))))	Pseudophoenix_vinifera)	((Phoenix_dactylifera	Serenoa_repens)	Sabal_domingensis))	Nypa_fruticans);
((((((Podococcus_barteri	((Chamaedorea_seifrizii	Sclerosperma_profizianum)	Orania_palindan))	((Reinhardtia_gracilis	Reinhardtia_simplex)	(Reinhardtia_paiewonskiana	Reinhardtia_latisecta)))	((Iriartea_deltoidea	(Leopoldinia_pulchra	((Geonoma_undata	Pelagodoxa_henryana)	(((Prestoea_acuminata	(Oenocarpus_minor	Oenocarpus_bataua))	((Dictyosperma_album	((Veitchia_spiralis	(Heterospathe_cagayanensis	Kentiopsis_piersoniorum))	Hydriastele_microspadix))	Dypsis_decaryi))	Manicaria_saccifera))))	((Roystonea_regia	(Elaeis_guineensis	Elaeis_oleifera))	(Bactris_major	(Burretiokentia_grandiflora	Attalea_speciosa)))))	Pseudophoenix_vinifera)	(Phoenix_dactylifera	(Serenoa_repens	Sabal_domingensis)))	Nypa_fruticans);
(((((((Roystonea_regia	Podococcus_barteri)	(Bactris_major	(Leopoldinia_pulchra	(((Chamaedorea_seifrizii	Geonoma_undata)	Pelagodoxa_henryana)	(((Prestoea_acuminata	(Oenocarpus_minor	Oenocarpus_bataua))	((Dictyosperma_album	((Veitchia_spiralis	(Heterospathe_cagayanensis	(Burretiokentia_grandiflora	Kentiopsis_piersoniorum)))	Hydriastele_microspadix))	Dypsis_decaryi))	Manicaria_saccifera)))))	(((Reinhardtia_gracilis	Reinhardtia_simplex)	(Reinhardtia_paiewonskiana	Reinhardtia_latisecta))	((Elaeis_guineensis	Elaeis_oleifera)	Attalea_speciosa)))	(Sclerosperma_profizianum	Orania_palindan))	Pseudophoenix_vinifera)	(Iriartea_deltoidea	(Sabal_domingensis	(Phoenix_dactylifera	Serenoa_repens))))	Nypa_fruticans);
(((Chamaedorea_seifrizii	Phoenix_dactylifera)	((Serenoa_repens	Sabal_domingensis)	(((((Roystonea_regia	((Elaeis_guineensis	Elaeis_oleifera)	((Burretiokentia_grandiflora	Attalea_speciosa)	Bactris_major)))	((Iriartea_deltoidea	(((Reinhardtia_gracilis	Leopoldinia_pulchra)	Geonoma_undata)	Pelagodoxa_henryana))	(((Oenocarpus_bataua	(Prestoea_acuminata	Oenocarpus_minor))	(((Heterospathe_cagayanensis	Dictyosperma_album)	((Veitchia_spiralis	Kentiopsis_piersoniorum)	Hydriastele_microspadix))	Dypsis_decaryi))	Manicaria_saccifera)))	(Podococcus_barteri	(Sclerosperma_profizianum	Orania_palindan)))	(Reinhardtia_simplex	(Reinhardtia_paiewonskiana	Reinhardtia_latisecta)))	Pseudophoenix_vinifera)))	Nypa_fruticans);
(((Phoenix_dactylifera	(Chamaedorea_seifrizii	(Serenoa_repens	Sabal_domingensis)))	((Pseudophoenix_vinifera	(Sclerosperma_profizianum	Orania_palindan))	((Roystonea_regia	((Iriartea_deltoidea	(Manicaria_saccifera	((Oenocarpus_bataua	(Prestoea_acuminata	Oenocarpus_minor))	((Geonoma_undata	Pelagodoxa_henryana)	((Dypsis_decaryi	Dictyosperma_album)	(Heterospathe_cagayanensis	(Hydriastele_microspadix	((Burretiokentia_grandiflora	Kentiopsis_piersoniorum)	Veitchia_spiralis))))))))	(((Elaeis_guineensis	Elaeis_oleifera)	(Attalea_speciosa	Bactris_major))	((Reinhardtia_gracilis	Leopoldinia_pulchra)	(Reinhardtia_simplex	(Reinhardtia_paiewonskiana	Reinhardtia_latisecta))))))	Podococcus_barteri)))	Nypa_fruticans);
(((((Phoenix_dactylifera	Serenoa_repens)	Sabal_domingensis)	Chamaedorea_seifrizii)	(((((((Pelagodoxa_henryana	Geonoma_undata)	(((((Iriartea_deltoidea	Prestoea_acuminata)	Oenocarpus_minor)	Oenocarpus_bataua)	(Dypsis_decaryi	(Dictyosperma_album	(((Kentiopsis_piersoniorum	Heterospathe_cagayanensis)	Veitchia_spiralis)	Hydriastele_microspadix))))	Manicaria_saccifera))	(Reinhardtia_gracilis	Leopoldinia_pulchra))	((Roystonea_regia	(Elaeis_guineensis	Elaeis_oleifera))	(Bactris_major	(Burretiokentia_grandiflora	Attalea_speciosa))))	(Reinhardtia_simplex	(Reinhardtia_latisecta	Reinhardtia_paiewonskiana)))	(Orania_palindan	(Sclerosperma_profizianum	Podococcus_barteri)))	Pseudophoenix_vinifera))	Nypa_fruticans);
(((((Serenoa_repens	Sabal_domingensis)	Chamaedorea_seifrizii)	Phoenix_dactylifera)	(((((((Elaeis_guineensis	Elaeis_oleifera)	(Bactris_major	(Burretiokentia_grandiflora	Attalea_speciosa)))	(((Reinhardtia_gracilis	Reinhardtia_simplex)	(Reinhardtia_latisecta	Reinhardtia_paiewonskiana))	Leopoldinia_pulchra))	Roystonea_regia)	((Pelagodoxa_henryana	Geonoma_undata)	((Dypsis_decaryi	(Dictyosperma_album	(((Kentiopsis_piersoniorum	Heterospathe_cagayanensis)	Veitchia_spiralis)	Hydriastele_microspadix)))	(Manicaria_saccifera	(((Iriartea_deltoidea	Prestoea_acuminata)	Oenocarpus_minor)	Oenocarpus_bataua)))))	(Podococcus_barteri	(Orania_palindan	Sclerosperma_profizianum)))	Pseudophoenix_vinifera))	Nypa_fruticans);
((((Serenoa_repens	Sabal_domingensis)	(Chamaedorea_seifrizii	Phoenix_dactylifera))	((((Bactris_major	((Pelagodoxa_henryana	Geonoma_undata)	(((Dypsis_decaryi	(Dictyosperma_album	(((Kentiopsis_piersoniorum	Heterospathe_cagayanensis)	Veitchia_spiralis)	Hydriastele_microspadix)))	((Prestoea_acuminata	Oenocarpus_minor)	Oenocarpus_bataua))	Manicaria_saccifera)))	(Podococcus_barteri	Roystonea_regia))	((((Sclerosperma_profizianum	Orania_palindan)	Pseudophoenix_vinifera)	Iriartea_deltoidea)	((Elaeis_guineensis	Elaeis_oleifera)	((Reinhardtia_simplex	(Reinhardtia_latisecta	Reinhardtia_paiewonskiana))	(Reinhardtia_gracilis	Leopoldinia_pulchra)))))	(Burretiokentia_grandiflora	Attalea_speciosa)))	Nypa_fruticans);
(((((Chamaedorea_seifrizii	Phoenix_dactylifera)	Serenoa_repens)	Sabal_domingensis)	(((Podococcus_barteri	(Sclerosperma_profizianum	Orania_palindan))	(((((Pelagodoxa_henryana	Geonoma_undata)	(((Dictyosperma_album	((Dypsis_decaryi	((Kentiopsis_piersoniorum	Heterospathe_cagayanensis)	Veitchia_spiralis))	Hydriastele_microspadix))	(Prestoea_acuminata	(Oenocarpus_minor	Oenocarpus_bataua)))	((Reinhardtia_gracilis	Leopoldinia_pulchra)	Manicaria_saccifera)))	Iriartea_deltoidea)	((Bactris_major	(Burretiokentia_grandiflora	Attalea_speciosa))	((Elaeis_guineensis	Elaeis_oleifera)	Roystonea_regia)))	(Reinhardtia_simplex	(Reinhardtia_latisecta	Reinhardtia_paiewonskiana))))	Pseudophoenix_vinifera))	Nypa_fruticans);
(((((Chamaedorea_seifrizii	Phoenix_dactylifera)	Serenoa_repens)	Sabal_domingensis)	(((((((Dictyosperma_album	((Kentiopsis_piersoniorum	(Heterospathe_cagayanensis	Veitchia_spiralis))	Hydriastele_microspadix))	Dypsis_decaryi)	(Prestoea_acuminata	(Oenocarpus_minor	Oenocarpus_bataua)))	((Pelagodoxa_henryana	Geonoma_undata)	Manicaria_saccifera))	Leopoldinia_pulchra)	(((Bactris_major	(Burretiokentia_grandiflora	Attalea_speciosa))	((Elaeis_guineensis	Elaeis_oleifera)	Roystonea_regia))	(((Reinhardtia_gracilis	Reinhardtia_simplex)	(Reinhardtia_latisecta	Reinhardtia_paiewonskiana))	(Podococcus_barteri	(Sclerosperma_profizianum	Orania_palindan)))))	(Iriartea_deltoidea	Pseudophoenix_vinifera)))	Nypa_fruticans);
(((((Chamaedorea_seifrizii	Phoenix_dactylifera)	Serenoa_repens)	Sabal_domingensis)	(((Podococcus_barteri	(Sclerosperma_profizianum	Orania_palindan))	(((((Geonoma_undata	((Reinhardtia_gracilis	Leopoldinia_pulchra)	Pelagodoxa_henryana))	(Manicaria_saccifera	(((Dictyosperma_album	((Kentiopsis_piersoniorum	Heterospathe_cagayanensis)	(Hydriastele_microspadix	Veitchia_spiralis)))	Dypsis_decaryi)	(Oenocarpus_minor	Oenocarpus_bataua))))	(Iriartea_deltoidea	Prestoea_acuminata))	(((Elaeis_guineensis	Elaeis_oleifera)	Roystonea_regia)	(Bactris_major	(Burretiokentia_grandiflora	Attalea_speciosa))))	(Reinhardtia_simplex	(Reinhardtia_latisecta	Reinhardtia_paiewonskiana))))	Pseudophoenix_vinifera))	Nypa_fruticans);
((((Serenoa_repens	Sabal_domingensis)	Phoenix_dactylifera)	(((Burretiokentia_grandiflora	Attalea_speciosa)	Pseudophoenix_vinifera)	(((((Elaeis_guineensis	Elaeis_oleifera)	(Bactris_major	((Reinhardtia_gracilis	Leopoldinia_pulchra)	(Reinhardtia_simplex	(Reinhardtia_latisecta	Reinhardtia_paiewonskiana)))))	((((Dictyosperma_album	((Kentiopsis_piersoniorum	(Heterospathe_cagayanensis	Veitchia_spiralis))	Hydriastele_microspadix))	Dypsis_decaryi)	Manicaria_saccifera)	(((Iriartea_deltoidea	Prestoea_acuminata)	(Oenocarpus_minor	Oenocarpus_bataua))	((Chamaedorea_seifrizii	Geonoma_undata)	Pelagodoxa_henryana))))	(Podococcus_barteri	(Sclerosperma_profizianum	Orania_palindan)))	Roystonea_regia)))	Nypa_fruticans);
(((Chamaedorea_seifrizii	((((Reinhardtia_paiewonskiana	Reinhardtia_latisecta)	(Reinhardtia_simplex	Reinhardtia_gracilis))	((((Burretiokentia_grandiflora	Attalea_speciosa)	((Elaeis_guineensis	Elaeis_oleifera)	Roystonea_regia))	(Iriartea_deltoidea	Bactris_major))	((Geonoma_undata	Pelagodoxa_henryana)	((((Dictyosperma_album	(((Kentiopsis_piersoniorum	Veitchia_spiralis)	Hydriastele_microspadix)	Heterospathe_cagayanensis))	Dypsis_decaryi)	Manicaria_saccifera)	(Leopoldinia_pulchra	(Prestoea_acuminata	(Oenocarpus_minor	Oenocarpus_bataua)))))))	(Podococcus_barteri	(Sclerosperma_profizianum	Orania_palindan))))	(Pseudophoenix_vinifera	((Serenoa_repens	Sabal_domingensis)	Phoenix_dactylifera)))	Nypa_fruticans);
((((((((Burretiokentia_grandiflora	Attalea_speciosa)	Bactris_major)	((Leopoldinia_pulchra	Reinhardtia_gracilis)	((Reinhardtia_paiewonskiana	Reinhardtia_latisecta)	Reinhardtia_simplex)))	(((Elaeis_guineensis	Elaeis_oleifera)	Roystonea_regia)	((Geonoma_undata	Pelagodoxa_henryana)	(Manicaria_saccifera	(((Iriartea_deltoidea	Prestoea_acuminata)	(Oenocarpus_minor	Oenocarpus_bataua))	((Dictyosperma_album	(Kentiopsis_piersoniorum	(Veitchia_spiralis	(Hydriastele_microspadix	Heterospathe_cagayanensis))))	Dypsis_decaryi))))))	(Orania_palindan	(Podococcus_barteri	Sclerosperma_profizianum)))	Pseudophoenix_vinifera)	((Serenoa_repens	Sabal_domingensis)	(Chamaedorea_seifrizii	Phoenix_dactylifera)))	Nypa_fruticans);
((((((Leopoldinia_pulchra	((Reinhardtia_paiewonskiana	Reinhardtia_latisecta)	(Reinhardtia_gracilis	Reinhardtia_simplex)))	((((Elaeis_guineensis	Elaeis_oleifera)	((Burretiokentia_grandiflora	Attalea_speciosa)	Roystonea_regia))	((Geonoma_undata	Pelagodoxa_henryana)	(Manicaria_saccifera	(((Iriartea_deltoidea	Prestoea_acuminata)	(Oenocarpus_minor	Oenocarpus_bataua))	((Dictyosperma_album	((Kentiopsis_piersoniorum	(Veitchia_spiralis	Heterospathe_cagayanensis))	Hydriastele_microspadix))	Dypsis_decaryi)))))	Bactris_major))	(Podococcus_barteri	(Sclerosperma_profizianum	Orania_palindan)))	Pseudophoenix_vinifera)	((Serenoa_repens	Sabal_domingensis)	(Chamaedorea_seifrizii	Phoenix_dactylifera)))	Nypa_fruticans);
((((((((Attalea_speciosa	(Roystonea_regia	(Elaeis_guineensis	Elaeis_oleifera)))	Bactris_major)	(((Prestoea_acuminata	((Oenocarpus_bataua	Oenocarpus_minor)	(((Hydriastele_microspadix	(((Burretiokentia_grandiflora	Kentiopsis_piersoniorum)	Heterospathe_cagayanensis)	Veitchia_spiralis))	Dictyosperma_album)	Dypsis_decaryi)))	(Geonoma_undata	Pelagodoxa_henryana))	Manicaria_saccifera))	((Reinhardtia_gracilis	Leopoldinia_pulchra)	((Reinhardtia_paiewonskiana	Reinhardtia_latisecta)	Reinhardtia_simplex)))	(Podococcus_barteri	(Sclerosperma_profizianum	Orania_palindan)))	(Iriartea_deltoidea	Pseudophoenix_vinifera))	(Sabal_domingensis	((Chamaedorea_seifrizii	Phoenix_dactylifera)	Serenoa_repens)))	Nypa_fruticans);
(((((((Attalea_speciosa	(Roystonea_regia	(Elaeis_guineensis	Elaeis_oleifera)))	(Bactris_major	((((Oenocarpus_bataua	(Prestoea_acuminata	Oenocarpus_minor))	(((Hydriastele_microspadix	(((Burretiokentia_grandiflora	Kentiopsis_piersoniorum)	Heterospathe_cagayanensis)	Veitchia_spiralis))	Dictyosperma_album)	Dypsis_decaryi))	((Leopoldinia_pulchra	Geonoma_undata)	Pelagodoxa_henryana))	Manicaria_saccifera)))	((Reinhardtia_paiewonskiana	Reinhardtia_latisecta)	(Reinhardtia_gracilis	Reinhardtia_simplex)))	(Podococcus_barteri	(Sclerosperma_profizianum	Orania_palindan)))	(Iriartea_deltoidea	Pseudophoenix_vinifera))	((Sabal_domingensis	Serenoa_repens)	(Chamaedorea_seifrizii	Phoenix_dactylifera)))	Nypa_fruticans);
(((((((Roystonea_regia	(Elaeis_guineensis	Elaeis_oleifera))	(((Burretiokentia_grandiflora	Attalea_speciosa)	(Iriartea_deltoidea	Bactris_major))	(((((Hydriastele_microspadix	((Kentiopsis_piersoniorum	Heterospathe_cagayanensis)	Veitchia_spiralis))	Dictyosperma_album)	Dypsis_decaryi)	(Geonoma_undata	Pelagodoxa_henryana))	(Manicaria_saccifera	((Oenocarpus_bataua	Oenocarpus_minor)	Prestoea_acuminata)))))	((Reinhardtia_paiewonskiana	Reinhardtia_latisecta)	((Leopoldinia_pulchra	Reinhardtia_gracilis)	Reinhardtia_simplex)))	(Podococcus_barteri	(Sclerosperma_profizianum	Orania_palindan)))	Pseudophoenix_vinifera)	(Sabal_domingensis	((Chamaedorea_seifrizii	Phoenix_dactylifera)	Serenoa_repens)))	Nypa_fruticans);
(((((((((Elaeis_guineensis	Elaeis_oleifera)	(Burretiokentia_grandiflora	Attalea_speciosa))	Bactris_major)	((Leopoldinia_pulchra	Reinhardtia_gracilis)	(Reinhardtia_simplex	(Reinhardtia_paiewonskiana	Reinhardtia_latisecta))))	((((Hydriastele_microspadix	((Kentiopsis_piersoniorum	Heterospathe_cagayanensis)	Veitchia_spiralis))	(Dictyosperma_album	Dypsis_decaryi))	(Geonoma_undata	Pelagodoxa_henryana))	(Manicaria_saccifera	((Oenocarpus_bataua	Oenocarpus_minor)	Prestoea_acuminata))))	(Roystonea_regia	(Podococcus_barteri	(Sclerosperma_profizianum	Orania_palindan))))	(Iriartea_deltoidea	Pseudophoenix_vinifera))	((Sabal_domingensis	Serenoa_repens)	(Chamaedorea_seifrizii	Phoenix_dactylifera)))	Nypa_fruticans);
((((((Chamaedorea_seifrizii	(((((Elaeis_guineensis	Elaeis_oleifera)	(Burretiokentia_grandiflora	Attalea_speciosa))	Bactris_major)	((Leopoldinia_pulchra	Reinhardtia_gracilis)	(Reinhardtia_simplex	(Reinhardtia_paiewonskiana	Reinhardtia_latisecta))))	(Iriartea_deltoidea	((Manicaria_saccifera	(((Oenocarpus_bataua	Oenocarpus_minor)	Prestoea_acuminata)	(Dypsis_decaryi	((Hydriastele_microspadix	((Kentiopsis_piersoniorum	Heterospathe_cagayanensis)	Veitchia_spiralis))	Dictyosperma_album))))	(Geonoma_undata	Pelagodoxa_henryana)))))	(Orania_palindan	(Podococcus_barteri	Sclerosperma_profizianum)))	Roystonea_regia)	Pseudophoenix_vinifera)	(Sabal_domingensis	(Phoenix_dactylifera	Serenoa_repens)))	Nypa_fruticans);
((((((Leopoldinia_pulchra	Reinhardtia_gracilis)	(Reinhardtia_simplex	(Reinhardtia_paiewonskiana	Reinhardtia_latisecta)))	(((Roystonea_regia	((Elaeis_guineensis	Elaeis_oleifera)	((Burretiokentia_grandiflora	Attalea_speciosa)	Bactris_major)))	(((Dypsis_decaryi	((Hydriastele_microspadix	((Kentiopsis_piersoniorum	Heterospathe_cagayanensis)	Veitchia_spiralis))	Dictyosperma_album))	(Manicaria_saccifera	((Oenocarpus_bataua	Oenocarpus_minor)	Prestoea_acuminata)))	(Geonoma_undata	Pelagodoxa_henryana)))	(Podococcus_barteri	(Sclerosperma_profizianum	Orania_palindan))))	(Iriartea_deltoidea	Pseudophoenix_vinifera))	((Chamaedorea_seifrizii	Phoenix_dactylifera)	(Serenoa_repens	Sabal_domingensis)))	Nypa_fruticans);
(((Podococcus_barteri	((((((Leopoldinia_pulchra	Reinhardtia_gracilis)	(Reinhardtia_simplex	(Reinhardtia_paiewonskiana	Reinhardtia_latisecta)))	((Elaeis_guineensis	Elaeis_oleifera)	Bactris_major))	(Iriartea_deltoidea	((((Oenocarpus_bataua	Oenocarpus_minor)	Prestoea_acuminata)	((Geonoma_undata	Pelagodoxa_henryana)	(Dypsis_decaryi	((Hydriastele_microspadix	((Kentiopsis_piersoniorum	Heterospathe_cagayanensis)	Veitchia_spiralis))	Dictyosperma_album))))	Manicaria_saccifera)))	((Burretiokentia_grandiflora	Attalea_speciosa)	Roystonea_regia))	((Sclerosperma_profizianum	Orania_palindan)	Pseudophoenix_vinifera)))	((Phoenix_dactylifera	(Serenoa_repens	Sabal_domingensis))	Chamaedorea_seifrizii))	Nypa_fruticans);
(((((((Leopoldinia_pulchra	Reinhardtia_gracilis)	(Reinhardtia_simplex	(Reinhardtia_paiewonskiana	Reinhardtia_latisecta)))	((Bactris_major	(((Burretiokentia_grandiflora	Attalea_speciosa)	Roystonea_regia)	(Elaeis_guineensis	Elaeis_oleifera)))	((Geonoma_undata	Pelagodoxa_henryana)	(Manicaria_saccifera	(((Veitchia_spiralis	(Hydriastele_microspadix	(Kentiopsis_piersoniorum	Heterospathe_cagayanensis)))	(Dictyosperma_album	Dypsis_decaryi))	((Prestoea_acuminata	Iriartea_deltoidea)	(Oenocarpus_bataua	Oenocarpus_minor)))))))	((Podococcus_barteri	Sclerosperma_profizianum)	Orania_palindan))	Pseudophoenix_vinifera)	(Phoenix_dactylifera	(Chamaedorea_seifrizii	(Serenoa_repens	Sabal_domingensis))))	Nypa_fruticans);
(((((((Leopoldinia_pulchra	Reinhardtia_gracilis)	(Reinhardtia_simplex	(Reinhardtia_paiewonskiana	Reinhardtia_latisecta)))	((Bactris_major	((Burretiokentia_grandiflora	Attalea_speciosa)	(Roystonea_regia	(Elaeis_guineensis	Elaeis_oleifera))))	(((Manicaria_saccifera	(((Veitchia_spiralis	(Hydriastele_microspadix	(Kentiopsis_piersoniorum	Heterospathe_cagayanensis)))	(Dictyosperma_album	Dypsis_decaryi))	(Prestoea_acuminata	(Oenocarpus_bataua	Oenocarpus_minor))))	Iriartea_deltoidea)	(Geonoma_undata	Pelagodoxa_henryana))))	(Podococcus_barteri	(Sclerosperma_profizianum	Orania_palindan)))	Pseudophoenix_vinifera)	((Chamaedorea_seifrizii	Phoenix_dactylifera)	(Serenoa_repens	Sabal_domingensis)))	Nypa_fruticans);
((((((((Manicaria_saccifera	((Dypsis_decaryi	((Hydriastele_microspadix	(Veitchia_spiralis	(Heterospathe_cagayanensis	Kentiopsis_piersoniorum)))	Dictyosperma_album))	(Prestoea_acuminata	(Oenocarpus_bataua	Oenocarpus_minor))))	((Chamaedorea_seifrizii	Geonoma_undata)	Pelagodoxa_henryana))	Roystonea_regia)	(((Leopoldinia_pulchra	Reinhardtia_gracilis)	(Reinhardtia_simplex	(Reinhardtia_paiewonskiana	Reinhardtia_latisecta)))	(((Burretiokentia_grandiflora	Attalea_speciosa)	Bactris_major)	(Elaeis_guineensis	Elaeis_oleifera))))	(Podococcus_barteri	(Sclerosperma_profizianum	Orania_palindan)))	(Iriartea_deltoidea	Pseudophoenix_vinifera))	(Phoenix_dactylifera	(Serenoa_repens	Sabal_domingensis)))	Nypa_fruticans);
(((Phoenix_dactylifera	(Serenoa_repens	Sabal_domingensis))	(((Orania_palindan	(Podococcus_barteri	Sclerosperma_profizianum))	((((Elaeis_guineensis	Elaeis_oleifera)	((Burretiokentia_grandiflora	Attalea_speciosa)	Bactris_major))	(((Reinhardtia_paiewonskiana	Reinhardtia_latisecta)	Reinhardtia_simplex)	(Reinhardtia_gracilis	Leopoldinia_pulchra)))	((Manicaria_saccifera	(((Chamaedorea_seifrizii	Geonoma_undata)	Pelagodoxa_henryana)	((Prestoea_acuminata	(Oenocarpus_bataua	Oenocarpus_minor))	(Dypsis_decaryi	(Dictyosperma_album	(Hydriastele_microspadix	((Kentiopsis_piersoniorum	Heterospathe_cagayanensis)	Veitchia_spiralis)))))))	Roystonea_regia)))	(Iriartea_deltoidea	Pseudophoenix_vinifera)))	Nypa_fruticans);
(((Phoenix_dactylifera	(Serenoa_repens	Sabal_domingensis))	(((((((Podococcus_barteri	(Burretiokentia_grandiflora	Attalea_speciosa))	Bactris_major)	(((Reinhardtia_paiewonskiana	Reinhardtia_latisecta)	Reinhardtia_simplex)	(Reinhardtia_gracilis	Leopoldinia_pulchra)))	(Roystonea_regia	(Elaeis_guineensis	Elaeis_oleifera)))	(Iriartea_deltoidea	((Manicaria_saccifera	((Prestoea_acuminata	(Oenocarpus_bataua	Oenocarpus_minor))	(Dypsis_decaryi	(Dictyosperma_album	(Veitchia_spiralis	(Hydriastele_microspadix	(Kentiopsis_piersoniorum	Heterospathe_cagayanensis)))))))	(Geonoma_undata	Pelagodoxa_henryana))))	(Orania_palindan	(Chamaedorea_seifrizii	Sclerosperma_profizianum)))	Pseudophoenix_vinifera))	Nypa_fruticans);
(((Phoenix_dactylifera	(Serenoa_repens	Sabal_domingensis))	((((((Roystonea_regia	(Elaeis_guineensis	Elaeis_oleifera))	((Chamaedorea_seifrizii	(Burretiokentia_grandiflora	Attalea_speciosa))	Bactris_major))	(Iriartea_deltoidea	((Manicaria_saccifera	((Prestoea_acuminata	(Oenocarpus_bataua	Oenocarpus_minor))	(Dictyosperma_album	(Dypsis_decaryi	((Veitchia_spiralis	(Kentiopsis_piersoniorum	Heterospathe_cagayanensis))	Hydriastele_microspadix)))))	(Geonoma_undata	Pelagodoxa_henryana))))	(((Reinhardtia_paiewonskiana	Reinhardtia_latisecta)	Reinhardtia_simplex)	(Reinhardtia_gracilis	Leopoldinia_pulchra)))	((Orania_palindan	Sclerosperma_profizianum)	Podococcus_barteri))	Pseudophoenix_vinifera))	Nypa_fruticans);
(((Sabal_domingensis	((Chamaedorea_seifrizii	Phoenix_dactylifera)	Serenoa_repens))	((((((Roystonea_regia	(Elaeis_guineensis	Elaeis_oleifera))	((Burretiokentia_grandiflora	Attalea_speciosa)	Bactris_major))	(((Geonoma_undata	Pelagodoxa_henryana)	(((Iriartea_deltoidea	Prestoea_acuminata)	(Oenocarpus_bataua	Oenocarpus_minor))	(Dypsis_decaryi	(((Veitchia_spiralis	(Kentiopsis_piersoniorum	Heterospathe_cagayanensis))	Hydriastele_microspadix)	Dictyosperma_album))))	Manicaria_saccifera))	(((Reinhardtia_paiewonskiana	Reinhardtia_latisecta)	Reinhardtia_simplex)	(Reinhardtia_gracilis	Leopoldinia_pulchra)))	((Orania_palindan	Sclerosperma_profizianum)	Podococcus_barteri))	Pseudophoenix_vinifera))	Nypa_fruticans);
(((((((Roystonea_regia	(Elaeis_guineensis	Elaeis_oleifera))	((Burretiokentia_grandiflora	Attalea_speciosa)	Bactris_major))	((((Geonoma_undata	Pelagodoxa_henryana)	((Oenocarpus_bataua	(Prestoea_acuminata	Oenocarpus_minor))	((Veitchia_spiralis	((Kentiopsis_piersoniorum	Heterospathe_cagayanensis)	Hydriastele_microspadix))	(Dictyosperma_album	Dypsis_decaryi))))	Manicaria_saccifera)	Iriartea_deltoidea))	(((Reinhardtia_paiewonskiana	Reinhardtia_latisecta)	Reinhardtia_simplex)	(Reinhardtia_gracilis	Leopoldinia_pulchra)))	((Orania_palindan	(Chamaedorea_seifrizii	Sclerosperma_profizianum))	Podococcus_barteri))	(Pseudophoenix_vinifera	((Sabal_domingensis	Serenoa_repens)	Phoenix_dactylifera)))	Nypa_fruticans);
(((((((Geonoma_undata	Pelagodoxa_henryana)	(((Oenocarpus_bataua	(Prestoea_acuminata	Oenocarpus_minor))	((((Veitchia_spiralis	((Burretiokentia_grandiflora	Kentiopsis_piersoniorum)	Heterospathe_cagayanensis))	Hydriastele_microspadix)	Dictyosperma_album)	Dypsis_decaryi))	Manicaria_saccifera))	(((Orania_palindan	Sclerosperma_profizianum)	Podococcus_barteri)	((Roystonea_regia	(Elaeis_guineensis	Elaeis_oleifera))	(Attalea_speciosa	Bactris_major))))	((Reinhardtia_paiewonskiana	Reinhardtia_latisecta)	(Reinhardtia_simplex	(Reinhardtia_gracilis	Leopoldinia_pulchra))))	(Iriartea_deltoidea	Pseudophoenix_vinifera))	((Sabal_domingensis	Serenoa_repens)	(Phoenix_dactylifera	Chamaedorea_seifrizii)))	Nypa_fruticans);
((((((Orania_palindan	Sclerosperma_profizianum)	Podococcus_barteri)	(((Manicaria_saccifera	(Pelagodoxa_henryana	(Geonoma_undata	((Oenocarpus_bataua	(Prestoea_acuminata	Oenocarpus_minor))	(((Veitchia_spiralis	((Burretiokentia_grandiflora	Kentiopsis_piersoniorum)	Heterospathe_cagayanensis))	Hydriastele_microspadix)	(Dictyosperma_album	Dypsis_decaryi))))))	((Reinhardtia_gracilis	Leopoldinia_pulchra)	((Reinhardtia_paiewonskiana	Reinhardtia_latisecta)	Reinhardtia_simplex)))	((Roystonea_regia	(Elaeis_guineensis	Elaeis_oleifera))	(Attalea_speciosa	Bactris_major))))	(Iriartea_deltoidea	Pseudophoenix_vinifera))	((Sabal_domingensis	Serenoa_repens)	(Phoenix_dactylifera	Chamaedorea_seifrizii)))	Nypa_fruticans);
((((Iriartea_deltoidea	((Sabal_domingensis	Serenoa_repens)	Phoenix_dactylifera))	((Orania_palindan	((Chamaedorea_seifrizii	Sclerosperma_profizianum)	Podococcus_barteri))	((((((((Geonoma_undata	Pelagodoxa_henryana)	((Dictyosperma_album	((((Burretiokentia_grandiflora	Kentiopsis_piersoniorum)	Heterospathe_cagayanensis)	Veitchia_spiralis)	Hydriastele_microspadix))	Dypsis_decaryi))	Prestoea_acuminata)	(Oenocarpus_bataua	Oenocarpus_minor))	Manicaria_saccifera)	Leopoldinia_pulchra)	Roystonea_regia)	((Elaeis_guineensis	Elaeis_oleifera)	((Attalea_speciosa	Bactris_major)	((Reinhardtia_paiewonskiana	Reinhardtia_latisecta)	(Reinhardtia_gracilis	Reinhardtia_simplex)))))))	Pseudophoenix_vinifera)	Nypa_fruticans);
(((Sabal_domingensis	(Serenoa_repens	(Chamaedorea_seifrizii	Phoenix_dactylifera)))	(Pseudophoenix_vinifera	(((Sclerosperma_profizianum	Orania_palindan)	Podococcus_barteri)	((((Reinhardtia_paiewonskiana	Reinhardtia_latisecta)	Reinhardtia_simplex)	(Attalea_speciosa	(Elaeis_guineensis	Elaeis_oleifera)))	((Roystonea_regia	Bactris_major)	(((Reinhardtia_gracilis	Leopoldinia_pulchra)	(Geonoma_undata	Pelagodoxa_henryana))	(Manicaria_saccifera	(((Oenocarpus_minor	Oenocarpus_bataua)	(Iriartea_deltoidea	Prestoea_acuminata))	((((Kentiopsis_piersoniorum	Heterospathe_cagayanensis)	Veitchia_spiralis)	(Burretiokentia_grandiflora	Hydriastele_microspadix))	(Dypsis_decaryi	Dictyosperma_album))))))))))	Nypa_fruticans);
((((Sabal_domingensis	Serenoa_repens)	Phoenix_dactylifera)	(Pseudophoenix_vinifera	((Sclerosperma_profizianum	Orania_palindan)	((((Roystonea_regia	(Elaeis_guineensis	Elaeis_oleifera))	((Burretiokentia_grandiflora	Attalea_speciosa)	Bactris_major))	((Manicaria_saccifera	(((Oenocarpus_minor	Oenocarpus_bataua)	Prestoea_acuminata)	(Dypsis_decaryi	(Dictyosperma_album	((Heterospathe_cagayanensis	(Veitchia_spiralis	Kentiopsis_piersoniorum))	Hydriastele_microspadix)))))	((Chamaedorea_seifrizii	Geonoma_undata)	Pelagodoxa_henryana)))	(((Reinhardtia_gracilis	Leopoldinia_pulchra)	((Reinhardtia_paiewonskiana	Reinhardtia_latisecta)	Reinhardtia_simplex))	(Iriartea_deltoidea	Podococcus_barteri))))))	Nypa_fruticans);
(((Pseudophoenix_vinifera	(((((Roystonea_regia	(Elaeis_oleifera	Elaeis_guineensis))	(Bactris_major	(Attalea_speciosa	Burretiokentia_grandiflora)))	(Iriartea_deltoidea	((Geonoma_undata	Pelagodoxa_henryana)	(((Prestoea_acuminata	(Oenocarpus_minor	Oenocarpus_bataua))	(Dypsis_decaryi	(Dictyosperma_album	(Veitchia_spiralis	((Kentiopsis_piersoniorum	Heterospathe_cagayanensis)	Hydriastele_microspadix)))))	Manicaria_saccifera))))	((Reinhardtia_gracilis	Leopoldinia_pulchra)	(Reinhardtia_simplex	(Reinhardtia_latisecta	Reinhardtia_paiewonskiana))))	(Podococcus_barteri	(Sclerosperma_profizianum	Orania_palindan))))	((Serenoa_repens	Sabal_domingensis)	(Chamaedorea_seifrizii	Phoenix_dactylifera)))	Nypa_fruticans);
(((Pseudophoenix_vinifera	(((Reinhardtia_gracilis	Leopoldinia_pulchra)	(Reinhardtia_simplex	(Reinhardtia_latisecta	Reinhardtia_paiewonskiana)))	(((Podococcus_barteri	(Sclerosperma_profizianum	Orania_palindan))	((Roystonea_regia	(Elaeis_oleifera	Elaeis_guineensis))	(Bactris_major	(Attalea_speciosa	Burretiokentia_grandiflora))))	(Iriartea_deltoidea	(Manicaria_saccifera	((Geonoma_undata	Pelagodoxa_henryana)	((Oenocarpus_bataua	(Prestoea_acuminata	Oenocarpus_minor))	((Veitchia_spiralis	((Kentiopsis_piersoniorum	Heterospathe_cagayanensis)	Hydriastele_microspadix))	(Dypsis_decaryi	Dictyosperma_album)))))))))	((Chamaedorea_seifrizii	(Phoenix_dactylifera	Serenoa_repens))	Sabal_domingensis))	Nypa_fruticans);
((((Pseudophoenix_vinifera	(((Reinhardtia_gracilis	Leopoldinia_pulchra)	(Reinhardtia_simplex	(Reinhardtia_latisecta	Reinhardtia_paiewonskiana)))	((Podococcus_barteri	(Sclerosperma_profizianum	Orania_palindan))	(((Roystonea_regia	(Elaeis_oleifera	Elaeis_guineensis))	((Chamaedorea_seifrizii	Bactris_major)	(Attalea_speciosa	Burretiokentia_grandiflora)))	((Manicaria_saccifera	((Hydriastele_microspadix	(Veitchia_spiralis	(Heterospathe_cagayanensis	Kentiopsis_piersoniorum)))	(Dypsis_decaryi	Dictyosperma_album)))	((Geonoma_undata	Pelagodoxa_henryana)	(Oenocarpus_bataua	(Prestoea_acuminata	Oenocarpus_minor))))))))	Iriartea_deltoidea)	(Phoenix_dactylifera	(Serenoa_repens	Sabal_domingensis)))	Nypa_fruticans);
((((Pseudophoenix_vinifera	Iriartea_deltoidea)	(((((Attalea_speciosa	Roystonea_regia)	(Elaeis_oleifera	Elaeis_guineensis))	(Bactris_major	(Manicaria_saccifera	(((Dypsis_decaryi	(Dictyosperma_album	(Hydriastele_microspadix	(Veitchia_spiralis	(Heterospathe_cagayanensis	(Burretiokentia_grandiflora	Kentiopsis_piersoniorum))))))	(Oenocarpus_bataua	(Prestoea_acuminata	Oenocarpus_minor)))	(Geonoma_undata	Pelagodoxa_henryana)))))	((Reinhardtia_gracilis	Leopoldinia_pulchra)	(Reinhardtia_simplex	(Reinhardtia_latisecta	Reinhardtia_paiewonskiana))))	(Podococcus_barteri	(Sclerosperma_profizianum	Orania_palindan))))	(((Chamaedorea_seifrizii	Phoenix_dactylifera)	Serenoa_repens)	Sabal_domingensis))	Nypa_fruticans);
(((Pseudophoenix_vinifera	((((Iriartea_deltoidea	Bactris_major)	((Reinhardtia_gracilis	Leopoldinia_pulchra)	(Reinhardtia_simplex	(Reinhardtia_latisecta	Reinhardtia_paiewonskiana))))	((((Sclerosperma_profizianum	Orania_palindan)	Podococcus_barteri)	(Roystonea_regia	(Elaeis_oleifera	Elaeis_guineensis)))	(Manicaria_saccifera	((Prestoea_acuminata	(Oenocarpus_minor	Oenocarpus_bataua))	((Geonoma_undata	Pelagodoxa_henryana)	(Dypsis_decaryi	(Dictyosperma_album	(Hydriastele_microspadix	((Veitchia_spiralis	Kentiopsis_piersoniorum)	Heterospathe_cagayanensis)))))))))	(Burretiokentia_grandiflora	Attalea_speciosa)))	(((Chamaedorea_seifrizii	Phoenix_dactylifera)	Serenoa_repens)	Sabal_domingensis))	Nypa_fruticans);
((((((Reinhardtia_gracilis	Leopoldinia_pulchra)	(Reinhardtia_simplex	(Reinhardtia_latisecta	Reinhardtia_paiewonskiana)))	((Sclerosperma_profizianum	Orania_palindan)	Podococcus_barteri))	((((Geonoma_undata	Pelagodoxa_henryana)	(Dypsis_decaryi	(Dictyosperma_album	((Hydriastele_microspadix	(Kentiopsis_piersoniorum	Heterospathe_cagayanensis))	Veitchia_spiralis))))	(Manicaria_saccifera	(Prestoea_acuminata	(Oenocarpus_minor	Oenocarpus_bataua))))	((Bactris_major	(Burretiokentia_grandiflora	Attalea_speciosa))	(((Iriartea_deltoidea	Pseudophoenix_vinifera)	Roystonea_regia)	(Elaeis_oleifera	Elaeis_guineensis)))))	((Serenoa_repens	Sabal_domingensis)	(Chamaedorea_seifrizii	Phoenix_dactylifera)))	Nypa_fruticans);
(((((((((Reinhardtia_gracilis	Leopoldinia_pulchra)	(Reinhardtia_simplex	(Reinhardtia_latisecta	Reinhardtia_paiewonskiana)))	Bactris_major)	(((Burretiokentia_grandiflora	Attalea_speciosa)	(Podococcus_barteri	Roystonea_regia))	(Elaeis_oleifera	Elaeis_guineensis)))	(Iriartea_deltoidea	(Manicaria_saccifera	(((Chamaedorea_seifrizii	Geonoma_undata)	Pelagodoxa_henryana)	((((Veitchia_spiralis	(Kentiopsis_piersoniorum	Heterospathe_cagayanensis))	Hydriastele_microspadix)	(Dypsis_decaryi	Dictyosperma_album))	(Oenocarpus_bataua	(Prestoea_acuminata	Oenocarpus_minor)))))))	(Sclerosperma_profizianum	Orania_palindan))	Pseudophoenix_vinifera)	((Phoenix_dactylifera	Serenoa_repens)	Sabal_domingensis))	Nypa_fruticans);
(((((((((Reinhardtia_simplex	(Reinhardtia_latisecta	(Reinhardtia_gracilis	Reinhardtia_paiewonskiana)))	((Burretiokentia_grandiflora	Attalea_speciosa)	Bactris_major))	((Iriartea_deltoidea	((Manicaria_saccifera	((Dictyosperma_album	(((Veitchia_spiralis	(Kentiopsis_piersoniorum	Heterospathe_cagayanensis))	Hydriastele_microspadix)	Dypsis_decaryi))	(Leopoldinia_pulchra	(Prestoea_acuminata	(Oenocarpus_minor	Oenocarpus_bataua)))))	(Geonoma_undata	Pelagodoxa_henryana)))	(Podococcus_barteri	(Roystonea_regia	(Elaeis_oleifera	Elaeis_guineensis)))))	(Sclerosperma_profizianum	Orania_palindan))	Pseudophoenix_vinifera)	(Serenoa_repens	Sabal_domingensis))	Chamaedorea_seifrizii)	Phoenix_dactylifera)	Nypa_fruticans);
((((((Reinhardtia_simplex	(Reinhardtia_latisecta	Reinhardtia_paiewonskiana))	(((Manicaria_saccifera	(Prestoea_acuminata	(Oenocarpus_minor	Oenocarpus_bataua)))	((Geonoma_undata	Pelagodoxa_henryana)	(Dypsis_decaryi	(Dictyosperma_album	(Veitchia_spiralis	((Kentiopsis_piersoniorum	Heterospathe_cagayanensis)	Hydriastele_microspadix))))))	(((Burretiokentia_grandiflora	Attalea_speciosa)	Bactris_major)	((Elaeis_oleifera	Elaeis_guineensis)	Roystonea_regia))))	((Podococcus_barteri	Sclerosperma_profizianum)	Orania_palindan))	(Pseudophoenix_vinifera	((Reinhardtia_gracilis	Leopoldinia_pulchra)	Iriartea_deltoidea)))	((Phoenix_dactylifera	(Serenoa_repens	Chamaedorea_seifrizii))	Sabal_domingensis))	Nypa_fruticans);
(((Pseudophoenix_vinifera	(((Reinhardtia_simplex	(Reinhardtia_latisecta	Reinhardtia_paiewonskiana))	((Iriartea_deltoidea	((Manicaria_saccifera	((Reinhardtia_gracilis	Leopoldinia_pulchra)	(Prestoea_acuminata	(Oenocarpus_minor	Oenocarpus_bataua))))	((Geonoma_undata	Pelagodoxa_henryana)	(Dypsis_decaryi	(Dictyosperma_album	(Veitchia_spiralis	((Kentiopsis_piersoniorum	Heterospathe_cagayanensis)	(Burretiokentia_grandiflora	Hydriastele_microspadix))))))))	((Attalea_speciosa	Bactris_major)	((Elaeis_oleifera	Elaeis_guineensis)	Roystonea_regia))))	((Sclerosperma_profizianum	Orania_palindan)	Podococcus_barteri)))	((Sabal_domingensis	Serenoa_repens)	(Phoenix_dactylifera	Chamaedorea_seifrizii)))	Nypa_fruticans);
(((Phoenix_dactylifera	(Serenoa_repens	Sabal_domingensis))	(((Iriartea_deltoidea	Roystonea_regia)	((Elaeis_oleifera	Elaeis_guineensis)	(Attalea_speciosa	Bactris_major)))	((Chamaedorea_seifrizii	((Pseudophoenix_vinifera	(Sclerosperma_profizianum	Orania_palindan))	((((Dictyosperma_album	(Veitchia_spiralis	(Hydriastele_microspadix	(Heterospathe_cagayanensis	(Burretiokentia_grandiflora	Kentiopsis_piersoniorum)))))	Dypsis_decaryi)	(Pelagodoxa_henryana	Geonoma_undata))	(Manicaria_saccifera	(Prestoea_acuminata	(Oenocarpus_bataua	Oenocarpus_minor))))))	(Podococcus_barteri	((Reinhardtia_gracilis	Leopoldinia_pulchra)	(Reinhardtia_simplex	(Reinhardtia_paiewonskiana	Reinhardtia_latisecta)))))))	Nypa_fruticans);
((((Sabal_domingensis	Serenoa_repens)	Phoenix_dactylifera)	((((((Manicaria_saccifera	((Prestoea_acuminata	(Oenocarpus_bataua	Oenocarpus_minor))	((Dictyosperma_album	(Hydriastele_microspadix	(Veitchia_spiralis	(Kentiopsis_piersoniorum	Heterospathe_cagayanensis))))	Dypsis_decaryi)))	(Pelagodoxa_henryana	(Chamaedorea_seifrizii	Geonoma_undata)))	(((Burretiokentia_grandiflora	Attalea_speciosa)	Bactris_major)	(Roystonea_regia	(Elaeis_oleifera	Elaeis_guineensis))))	((Sclerosperma_profizianum	Orania_palindan)	Podococcus_barteri))	((Reinhardtia_gracilis	Leopoldinia_pulchra)	(Reinhardtia_simplex	(Reinhardtia_paiewonskiana	Reinhardtia_latisecta))))	(Iriartea_deltoidea	Pseudophoenix_vinifera)))	Nypa_fruticans);
((((Chamaedorea_seifrizii	(Sabal_domingensis	Serenoa_repens))	Phoenix_dactylifera)	((((((Pelagodoxa_henryana	((Reinhardtia_gracilis	Leopoldinia_pulchra)	Geonoma_undata))	((Dictyosperma_album	(Hydriastele_microspadix	(Veitchia_spiralis	(Kentiopsis_piersoniorum	Heterospathe_cagayanensis))))	Dypsis_decaryi))	(Manicaria_saccifera	(Prestoea_acuminata	(Oenocarpus_bataua	Oenocarpus_minor))))	((Burretiokentia_grandiflora	Attalea_speciosa)	(Podococcus_barteri	(Sclerosperma_profizianum	Orania_palindan))))	(((Roystonea_regia	(Elaeis_oleifera	Elaeis_guineensis))	Bactris_major)	(Reinhardtia_simplex	(Reinhardtia_paiewonskiana	Reinhardtia_latisecta))))	(Iriartea_deltoidea	Pseudophoenix_vinifera)))	Nypa_fruticans);
((((Chamaedorea_seifrizii	(Sabal_domingensis	Serenoa_repens))	Phoenix_dactylifera)	(((((Podococcus_barteri	(Roystonea_regia	(Elaeis_oleifera	Elaeis_guineensis)))	(Bactris_major	(Burretiokentia_grandiflora	Attalea_speciosa)))	(((Pelagodoxa_henryana	Geonoma_undata)	((((Heterospathe_cagayanensis	Dictyosperma_album)	(Hydriastele_microspadix	(Veitchia_spiralis	Kentiopsis_piersoniorum)))	Dypsis_decaryi)	(Prestoea_acuminata	(Oenocarpus_bataua	Oenocarpus_minor))))	Manicaria_saccifera))	(((Reinhardtia_gracilis	Leopoldinia_pulchra)	(Reinhardtia_simplex	(Reinhardtia_paiewonskiana	Reinhardtia_latisecta)))	(Sclerosperma_profizianum	Orania_palindan)))	(Iriartea_deltoidea	Pseudophoenix_vinifera)))	Nypa_fruticans);
((((Iriartea_deltoidea	((Sabal_domingensis	Serenoa_repens)	(Chamaedorea_seifrizii	Phoenix_dactylifera)))	(((Podococcus_barteri	(Sclerosperma_profizianum	Orania_palindan))	((Bactris_major	(Elaeis_oleifera	Elaeis_guineensis))	(Reinhardtia_simplex	(Reinhardtia_paiewonskiana	Reinhardtia_latisecta))))	(((((((Dypsis_decaryi	Dictyosperma_album)	(Hydriastele_microspadix	(Heterospathe_cagayanensis	(Veitchia_spiralis	Kentiopsis_piersoniorum))))	(Prestoea_acuminata	(Oenocarpus_bataua	Oenocarpus_minor)))	Manicaria_saccifera)	(Reinhardtia_gracilis	Leopoldinia_pulchra))	(Pelagodoxa_henryana	Geonoma_undata))	((Burretiokentia_grandiflora	Attalea_speciosa)	Roystonea_regia))))	Pseudophoenix_vinifera)	Nypa_fruticans);
(((((Podococcus_barteri	(Sclerosperma_profizianum	Orania_palindan))	((((((Dypsis_decaryi	(Dictyosperma_album	(Hydriastele_microspadix	(Heterospathe_cagayanensis	(Veitchia_spiralis	Kentiopsis_piersoniorum)))))	(Prestoea_acuminata	(Oenocarpus_bataua	Oenocarpus_minor)))	Manicaria_saccifera)	(Pelagodoxa_henryana	Geonoma_undata))	(Roystonea_regia	(Elaeis_oleifera	Elaeis_guineensis)))	((Bactris_major	(Burretiokentia_grandiflora	Attalea_speciosa))	((Reinhardtia_gracilis	Leopoldinia_pulchra)	(Reinhardtia_simplex	(Reinhardtia_paiewonskiana	Reinhardtia_latisecta))))))	(Pseudophoenix_vinifera	Iriartea_deltoidea))	(Phoenix_dactylifera	(Chamaedorea_seifrizii	(Serenoa_repens	Sabal_domingensis))))	Nypa_fruticans);
(((((Podococcus_barteri	((Chamaedorea_seifrizii	Sclerosperma_profizianum)	Orania_palindan))	(((((Dictyosperma_album	((Hydriastele_microspadix	(Heterospathe_cagayanensis	(Veitchia_spiralis	Kentiopsis_piersoniorum)))	Dypsis_decaryi))	((Prestoea_acuminata	(Oenocarpus_bataua	Oenocarpus_minor))	Manicaria_saccifera))	(Pelagodoxa_henryana	Geonoma_undata))	(Roystonea_regia	(Elaeis_oleifera	Elaeis_guineensis)))	((Bactris_major	(Burretiokentia_grandiflora	Attalea_speciosa))	((Reinhardtia_gracilis	Leopoldinia_pulchra)	(Reinhardtia_simplex	(Reinhardtia_paiewonskiana	Reinhardtia_latisecta))))))	(Pseudophoenix_vinifera	Iriartea_deltoidea))	(Phoenix_dactylifera	(Serenoa_repens	Sabal_domingensis)))	Nypa_fruticans);
(((((Podococcus_barteri	(Sclerosperma_profizianum	Orania_palindan))	((Reinhardtia_simplex	(Reinhardtia_paiewonskiana	Reinhardtia_latisecta))	(((((((Hydriastele_microspadix	(Veitchia_spiralis	(Kentiopsis_piersoniorum	Heterospathe_cagayanensis)))	(Dypsis_decaryi	Dictyosperma_album))	((Reinhardtia_gracilis	Leopoldinia_pulchra)	Manicaria_saccifera))	(Oenocarpus_bataua	(Prestoea_acuminata	Oenocarpus_minor)))	(Pelagodoxa_henryana	(Chamaedorea_seifrizii	Geonoma_undata)))	((Bactris_major	(Burretiokentia_grandiflora	Attalea_speciosa))	Roystonea_regia))	(Elaeis_oleifera	Elaeis_guineensis))))	(Pseudophoenix_vinifera	Iriartea_deltoidea))	(Phoenix_dactylifera	(Serenoa_repens	Sabal_domingensis)))	Nypa_fruticans);
(((((Podococcus_barteri	(Sclerosperma_profizianum	Orania_palindan))	((Reinhardtia_simplex	(Reinhardtia_paiewonskiana	Reinhardtia_latisecta))	((Attalea_speciosa	(Elaeis_oleifera	Elaeis_guineensis))	(Chamaedorea_seifrizii	((((Manicaria_saccifera	(Dypsis_decaryi	(Dictyosperma_album	(Hydriastele_microspadix	(Veitchia_spiralis	((Burretiokentia_grandiflora	Kentiopsis_piersoniorum)	Heterospathe_cagayanensis))))))	(Oenocarpus_bataua	(Prestoea_acuminata	Oenocarpus_minor)))	(Pelagodoxa_henryana	((Reinhardtia_gracilis	Leopoldinia_pulchra)	Geonoma_undata)))	(Bactris_major	Roystonea_regia))))))	(Pseudophoenix_vinifera	Iriartea_deltoidea))	(Phoenix_dactylifera	(Serenoa_repens	Sabal_domingensis)))	Nypa_fruticans);
(((((Podococcus_barteri	(Sclerosperma_profizianum	Orania_palindan))	(((Reinhardtia_gracilis	Leopoldinia_pulchra)	(Reinhardtia_simplex	(Reinhardtia_paiewonskiana	Reinhardtia_latisecta)))	(Roystonea_regia	(((Elaeis_oleifera	Elaeis_guineensis)	(Attalea_speciosa	Bactris_major))	(((((Veitchia_spiralis	(((Burretiokentia_grandiflora	Kentiopsis_piersoniorum)	Heterospathe_cagayanensis)	Hydriastele_microspadix))	(Dypsis_decaryi	Dictyosperma_album))	((Oenocarpus_minor	Oenocarpus_bataua)	Prestoea_acuminata))	(Pelagodoxa_henryana	(Chamaedorea_seifrizii	Geonoma_undata)))	Manicaria_saccifera)))))	(Pseudophoenix_vinifera	Iriartea_deltoidea))	(Phoenix_dactylifera	(Serenoa_repens	Sabal_domingensis)))	Nypa_fruticans);
(((((((Iriartea_deltoidea	((Manicaria_saccifera	(((Oenocarpus_minor	Oenocarpus_bataua)	Prestoea_acuminata)	(Dypsis_decaryi	(Dictyosperma_album	(Hydriastele_microspadix	(Veitchia_spiralis	(Heterospathe_cagayanensis	Kentiopsis_piersoniorum)))))))	((Leopoldinia_pulchra	Geonoma_undata)	Pelagodoxa_henryana)))	((((Burretiokentia_grandiflora	Attalea_speciosa)	Bactris_major)	(Elaeis_oleifera	Elaeis_guineensis))	((Reinhardtia_gracilis	Reinhardtia_simplex)	(Reinhardtia_latisecta	Reinhardtia_paiewonskiana))))	Roystonea_regia)	(Podococcus_barteri	(Sclerosperma_profizianum	Orania_palindan)))	Pseudophoenix_vinifera)	((Phoenix_dactylifera	Chamaedorea_seifrizii)	(Sabal_domingensis	Serenoa_repens)))	Nypa_fruticans);
((((((((Roystonea_regia	(Elaeis_oleifera	Elaeis_guineensis))	((Burretiokentia_grandiflora	Attalea_speciosa)	Bactris_major))	((Manicaria_saccifera	((Oenocarpus_bataua	(Prestoea_acuminata	Oenocarpus_minor))	(Dypsis_decaryi	(Dictyosperma_album	(Veitchia_spiralis	((Heterospathe_cagayanensis	Kentiopsis_piersoniorum)	Hydriastele_microspadix))))))	(Geonoma_undata	(Pelagodoxa_henryana	(Reinhardtia_gracilis	Leopoldinia_pulchra)))))	(Orania_palindan	(Podococcus_barteri	Sclerosperma_profizianum)))	(Reinhardtia_simplex	(Reinhardtia_latisecta	Reinhardtia_paiewonskiana)))	(Iriartea_deltoidea	Pseudophoenix_vinifera))	((Phoenix_dactylifera	Chamaedorea_seifrizii)	(Sabal_domingensis	Serenoa_repens)))	Nypa_fruticans);
((((((Orania_palindan	Sclerosperma_profizianum)	Podococcus_barteri)	(((Reinhardtia_gracilis	Leopoldinia_pulchra)	(Reinhardtia_simplex	(Reinhardtia_latisecta	Reinhardtia_paiewonskiana)))	(((Roystonea_regia	(Elaeis_oleifera	Elaeis_guineensis))	(Attalea_speciosa	Bactris_major))	((Manicaria_saccifera	((Oenocarpus_bataua	(Prestoea_acuminata	Oenocarpus_minor))	(((Burretiokentia_grandiflora	Hydriastele_microspadix)	(Heterospathe_cagayanensis	(Veitchia_spiralis	Kentiopsis_piersoniorum)))	(Dypsis_decaryi	Dictyosperma_album))))	(Pelagodoxa_henryana	(Chamaedorea_seifrizii	Geonoma_undata))))))	(Iriartea_deltoidea	Pseudophoenix_vinifera))	(Phoenix_dactylifera	(Sabal_domingensis	Serenoa_repens)))	Nypa_fruticans);
(((((Orania_palindan	(Sclerosperma_profizianum	Podococcus_barteri))	((((Roystonea_regia	(Elaeis_oleifera	Elaeis_guineensis))	((Burretiokentia_grandiflora	Attalea_speciosa)	(Chamaedorea_seifrizii	Bactris_major)))	((((Reinhardtia_gracilis	Leopoldinia_pulchra)	(Pelagodoxa_henryana	Geonoma_undata))	(Dypsis_decaryi	(Dictyosperma_album	(Hydriastele_microspadix	((Veitchia_spiralis	Kentiopsis_piersoniorum)	Heterospathe_cagayanensis)))))	(Manicaria_saccifera	((Iriartea_deltoidea	Prestoea_acuminata)	(Oenocarpus_bataua	Oenocarpus_minor)))))	(Reinhardtia_simplex	(Reinhardtia_latisecta	Reinhardtia_paiewonskiana))))	Pseudophoenix_vinifera)	(Phoenix_dactylifera	(Sabal_domingensis	Serenoa_repens)))	Nypa_fruticans);
(((((Podococcus_barteri	(Orania_palindan	Sclerosperma_profizianum))	((((Roystonea_regia	(Elaeis_oleifera	Elaeis_guineensis))	(Attalea_speciosa	Bactris_major))	(((Pelagodoxa_henryana	Geonoma_undata)	(Dypsis_decaryi	(Dictyosperma_album	(((Burretiokentia_grandiflora	Hydriastele_microspadix)	(Kentiopsis_piersoniorum	Heterospathe_cagayanensis))	Veitchia_spiralis))))	(Manicaria_saccifera	((Reinhardtia_gracilis	Leopoldinia_pulchra)	(Oenocarpus_bataua	(Oenocarpus_minor	Prestoea_acuminata))))))	((Reinhardtia_simplex	(Reinhardtia_latisecta	Reinhardtia_paiewonskiana))	Chamaedorea_seifrizii)))	(Iriartea_deltoidea	Pseudophoenix_vinifera))	(Phoenix_dactylifera	(Sabal_domingensis	Serenoa_repens)))	Nypa_fruticans);
(((((Podococcus_barteri	(Orania_palindan	Sclerosperma_profizianum))	(((((Manicaria_saccifera	((Dypsis_decaryi	(Dictyosperma_album	(Hydriastele_microspadix	(Veitchia_spiralis	(Heterospathe_cagayanensis	(Burretiokentia_grandiflora	Kentiopsis_piersoniorum))))))	(Prestoea_acuminata	(Oenocarpus_bataua	Oenocarpus_minor))))	(Pelagodoxa_henryana	Geonoma_undata))	Iriartea_deltoidea)	(((Attalea_speciosa	Roystonea_regia)	(Elaeis_oleifera	Elaeis_guineensis))	Bactris_major))	((Reinhardtia_gracilis	Leopoldinia_pulchra)	(Reinhardtia_simplex	(Reinhardtia_latisecta	Reinhardtia_paiewonskiana)))))	Pseudophoenix_vinifera)	((Chamaedorea_seifrizii	Phoenix_dactylifera)	(Sabal_domingensis	Serenoa_repens)))	Nypa_fruticans);
(((((Podococcus_barteri	(Orania_palindan	Sclerosperma_profizianum))	((((((Dypsis_decaryi	(Dictyosperma_album	(Hydriastele_microspadix	(Veitchia_spiralis	(Heterospathe_cagayanensis	Kentiopsis_piersoniorum)))))	(((Reinhardtia_gracilis	Leopoldinia_pulchra)	(Prestoea_acuminata	(Oenocarpus_bataua	Oenocarpus_minor)))	Manicaria_saccifera))	(Pelagodoxa_henryana	Geonoma_undata))	Iriartea_deltoidea)	((((Burretiokentia_grandiflora	Attalea_speciosa)	Roystonea_regia)	(Elaeis_oleifera	Elaeis_guineensis))	Bactris_major))	(Reinhardtia_simplex	(Reinhardtia_latisecta	Reinhardtia_paiewonskiana))))	Pseudophoenix_vinifera)	((Chamaedorea_seifrizii	Phoenix_dactylifera)	(Sabal_domingensis	Serenoa_repens)))	Nypa_fruticans);
(((((((Reinhardtia_simplex	(Reinhardtia_latisecta	Reinhardtia_paiewonskiana))	((Elaeis_oleifera	Elaeis_guineensis)	Bactris_major))	(Roystonea_regia	((Orania_palindan	(Sclerosperma_profizianum	Podococcus_barteri))	(((((Iriartea_deltoidea	Prestoea_acuminata)	(Oenocarpus_bataua	Oenocarpus_minor))	(Geonoma_undata	(Reinhardtia_gracilis	Leopoldinia_pulchra)))	Manicaria_saccifera)	(Pelagodoxa_henryana	(Dypsis_decaryi	(Dictyosperma_album	(((Heterospathe_cagayanensis	Kentiopsis_piersoniorum)	Veitchia_spiralis)	Hydriastele_microspadix))))))))	(Burretiokentia_grandiflora	Attalea_speciosa))	Pseudophoenix_vinifera)	((Chamaedorea_seifrizii	Phoenix_dactylifera)	(Sabal_domingensis	Serenoa_repens)))	Nypa_fruticans);
(((Iriartea_deltoidea	(Sabal_domingensis	((Chamaedorea_seifrizii	Phoenix_dactylifera)	Serenoa_repens)))	((Roystonea_regia	(((Pseudophoenix_vinifera	(Orania_palindan	Sclerosperma_profizianum))	(((Dypsis_decaryi	(Dictyosperma_album	(((Heterospathe_cagayanensis	Kentiopsis_piersoniorum)	Veitchia_spiralis)	Hydriastele_microspadix)))	(Geonoma_undata	Pelagodoxa_henryana))	((Prestoea_acuminata	(Oenocarpus_bataua	Oenocarpus_minor))	Manicaria_saccifera)))	(((Reinhardtia_gracilis	Leopoldinia_pulchra)	(Reinhardtia_simplex	(Reinhardtia_latisecta	Reinhardtia_paiewonskiana)))	((Elaeis_oleifera	Elaeis_guineensis)	Bactris_major))))	(Podococcus_barteri	(Burretiokentia_grandiflora	Attalea_speciosa))))	Nypa_fruticans);
(((Sabal_domingensis	(Phoenix_dactylifera	Serenoa_repens))	((Orania_palindan	Sclerosperma_profizianum)	((Chamaedorea_seifrizii	((Roystonea_regia	(Podococcus_barteri	Pseudophoenix_vinifera))	(Burretiokentia_grandiflora	Attalea_speciosa)))	((Manicaria_saccifera	((Geonoma_undata	Pelagodoxa_henryana)	((Dypsis_decaryi	(Dictyosperma_album	(((Heterospathe_cagayanensis	Kentiopsis_piersoniorum)	Veitchia_spiralis)	Hydriastele_microspadix)))	(Oenocarpus_bataua	(Oenocarpus_minor	(Iriartea_deltoidea	Prestoea_acuminata))))))	(((Reinhardtia_gracilis	Leopoldinia_pulchra)	(Reinhardtia_simplex	(Reinhardtia_latisecta	Reinhardtia_paiewonskiana)))	((Elaeis_oleifera	Elaeis_guineensis)	Bactris_major))))))	Nypa_fruticans);
(((((Podococcus_barteri	(Sclerosperma_profizianum	Orania_palindan))	(((Reinhardtia_gracilis	Leopoldinia_pulchra)	((Reinhardtia_latisecta	Reinhardtia_paiewonskiana)	Reinhardtia_simplex))	((((Veitchia_spiralis	((Kentiopsis_piersoniorum	Heterospathe_cagayanensis)	(Burretiokentia_grandiflora	Hydriastele_microspadix)))	(Dypsis_decaryi	Dictyosperma_album))	(((Prestoea_acuminata	(Oenocarpus_minor	Oenocarpus_bataua))	Manicaria_saccifera)	(Geonoma_undata	Pelagodoxa_henryana)))	((Roystonea_regia	(Elaeis_guineensis	Elaeis_oleifera))	(Attalea_speciosa	Bactris_major)))))	(Iriartea_deltoidea	Pseudophoenix_vinifera))	((Chamaedorea_seifrizii	Phoenix_dactylifera)	(Sabal_domingensis	Serenoa_repens)))	Nypa_fruticans);
(((((Reinhardtia_latisecta	Reinhardtia_paiewonskiana)	(Reinhardtia_simplex	(Reinhardtia_gracilis	Leopoldinia_pulchra)))	((((((Dypsis_decaryi	(Dictyosperma_album	((Veitchia_spiralis	(Kentiopsis_piersoniorum	Heterospathe_cagayanensis))	Hydriastele_microspadix)))	(Prestoea_acuminata	(Oenocarpus_minor	Oenocarpus_bataua)))	Manicaria_saccifera)	(Geonoma_undata	Pelagodoxa_henryana))	((Roystonea_regia	(Elaeis_guineensis	Elaeis_oleifera))	((Burretiokentia_grandiflora	Attalea_speciosa)	Bactris_major)))	(Podococcus_barteri	(Sclerosperma_profizianum	Orania_palindan))))	(((Chamaedorea_seifrizii	Phoenix_dactylifera)	(Sabal_domingensis	Serenoa_repens))	(Iriartea_deltoidea	Pseudophoenix_vinifera)))	Nypa_fruticans);
((((Podococcus_barteri	(Sclerosperma_profizianum	Orania_palindan))	(((Reinhardtia_latisecta	Reinhardtia_paiewonskiana)	(Reinhardtia_simplex	Reinhardtia_gracilis))	((Iriartea_deltoidea	((((Dypsis_decaryi	(Dictyosperma_album	((Veitchia_spiralis	(Kentiopsis_piersoniorum	Heterospathe_cagayanensis))	Hydriastele_microspadix)))	((Leopoldinia_pulchra	(Oenocarpus_minor	Oenocarpus_bataua))	Prestoea_acuminata))	Manicaria_saccifera)	(Geonoma_undata	Pelagodoxa_henryana)))	((Roystonea_regia	(Elaeis_guineensis	Elaeis_oleifera))	((Burretiokentia_grandiflora	Attalea_speciosa)	(Chamaedorea_seifrizii	Bactris_major))))))	(((Phoenix_dactylifera	Sabal_domingensis)	Serenoa_repens)	Pseudophoenix_vinifera))	Nypa_fruticans);
(((((Podococcus_barteri	(Sclerosperma_profizianum	Orania_palindan))	((((Roystonea_regia	(Elaeis_guineensis	Elaeis_oleifera))	Attalea_speciosa)	((((Dypsis_decaryi	(Dictyosperma_album	((Veitchia_spiralis	((Burretiokentia_grandiflora	Kentiopsis_piersoniorum)	Hydriastele_microspadix))	Heterospathe_cagayanensis)))	((Prestoea_acuminata	Iriartea_deltoidea)	(Oenocarpus_minor	Oenocarpus_bataua)))	Manicaria_saccifera)	(Geonoma_undata	Pelagodoxa_henryana)))	(Bactris_major	((Reinhardtia_gracilis	Leopoldinia_pulchra)	((Reinhardtia_latisecta	Reinhardtia_paiewonskiana)	Reinhardtia_simplex)))))	Pseudophoenix_vinifera)	((Sabal_domingensis	Serenoa_repens)	(Chamaedorea_seifrizii	Phoenix_dactylifera)))	Nypa_fruticans);
((((((Roystonea_regia	((((((Veitchia_spiralis	(Kentiopsis_piersoniorum	Hydriastele_microspadix))	Heterospathe_cagayanensis)	(Dypsis_decaryi	Dictyosperma_album))	(Prestoea_acuminata	(Oenocarpus_minor	Oenocarpus_bataua)))	Manicaria_saccifera)	(((Reinhardtia_gracilis	Leopoldinia_pulchra)	Geonoma_undata)	Pelagodoxa_henryana)))	((Bactris_major	((Elaeis_guineensis	Elaeis_oleifera)	((Reinhardtia_latisecta	Reinhardtia_paiewonskiana)	Reinhardtia_simplex)))	(Podococcus_barteri	(Sclerosperma_profizianum	Orania_palindan))))	(Burretiokentia_grandiflora	Attalea_speciosa))	(Iriartea_deltoidea	Pseudophoenix_vinifera))	((Sabal_domingensis	Serenoa_repens)	(Chamaedorea_seifrizii	Phoenix_dactylifera)))	Nypa_fruticans);
((((((Reinhardtia_gracilis	Leopoldinia_pulchra)	((Reinhardtia_latisecta	Reinhardtia_paiewonskiana)	Reinhardtia_simplex))	(((((Burretiokentia_grandiflora	Attalea_speciosa)	Bactris_major)	(Roystonea_regia	(Elaeis_guineensis	Elaeis_oleifera)))	((Iriartea_deltoidea	((((((Veitchia_spiralis	(Kentiopsis_piersoniorum	Heterospathe_cagayanensis))	Hydriastele_microspadix)	(Dypsis_decaryi	Dictyosperma_album))	(Prestoea_acuminata	(Oenocarpus_minor	Oenocarpus_bataua)))	Manicaria_saccifera)	(Geonoma_undata	Pelagodoxa_henryana)))	Chamaedorea_seifrizii))	(Orania_palindan	(Podococcus_barteri	Sclerosperma_profizianum))))	Pseudophoenix_vinifera)	((Sabal_domingensis	Serenoa_repens)	Phoenix_dactylifera))	Nypa_fruticans);
(((((Orania_palindan	Sclerosperma_profizianum)	((Podococcus_barteri	((Reinhardtia_gracilis	Leopoldinia_pulchra)	((Reinhardtia_latisecta	Reinhardtia_paiewonskiana)	Reinhardtia_simplex)))	((((Burretiokentia_grandiflora	Attalea_speciosa)	Bactris_major)	(Roystonea_regia	(Elaeis_guineensis	Elaeis_oleifera)))	((Geonoma_undata	Pelagodoxa_henryana)	(Iriartea_deltoidea	(((Dypsis_decaryi	(Dictyosperma_album	(Heterospathe_cagayanensis	((Veitchia_spiralis	Kentiopsis_piersoniorum)	Hydriastele_microspadix))))	(Prestoea_acuminata	(Oenocarpus_minor	Oenocarpus_bataua)))	Manicaria_saccifera))))))	Pseudophoenix_vinifera)	((Sabal_domingensis	Serenoa_repens)	(Chamaedorea_seifrizii	Phoenix_dactylifera)))	Nypa_fruticans);
((((((Reinhardtia_gracilis	Leopoldinia_pulchra)	((Reinhardtia_latisecta	Reinhardtia_paiewonskiana)	Reinhardtia_simplex))	(((((Elaeis_guineensis	Elaeis_oleifera)	Bactris_major)	((Burretiokentia_grandiflora	Attalea_speciosa)	(Podococcus_barteri	Roystonea_regia)))	((((Geonoma_undata	Pelagodoxa_henryana)	(((Veitchia_spiralis	(Heterospathe_cagayanensis	Kentiopsis_piersoniorum))	Hydriastele_microspadix)	(Dypsis_decaryi	Dictyosperma_album)))	(Prestoea_acuminata	(Oenocarpus_minor	Oenocarpus_bataua)))	Manicaria_saccifera))	(Orania_palindan	Sclerosperma_profizianum)))	(Iriartea_deltoidea	Pseudophoenix_vinifera))	((Sabal_domingensis	Serenoa_repens)	(Chamaedorea_seifrizii	Phoenix_dactylifera)))	Nypa_fruticans);
(((((Orania_palindan	Sclerosperma_profizianum)	(Chamaedorea_seifrizii	((((Elaeis_guineensis	Elaeis_oleifera)	Roystonea_regia)	(Podococcus_barteri	(((Burretiokentia_grandiflora	Attalea_speciosa)	Bactris_major)	(((Reinhardtia_gracilis	Reinhardtia_latisecta)	Reinhardtia_paiewonskiana)	Reinhardtia_simplex))))	(Iriartea_deltoidea	(((Geonoma_undata	Pelagodoxa_henryana)	(Dypsis_decaryi	(Dictyosperma_album	((Veitchia_spiralis	(Heterospathe_cagayanensis	Kentiopsis_piersoniorum))	Hydriastele_microspadix))))	((Leopoldinia_pulchra	(Oenocarpus_bataua	(Prestoea_acuminata	Oenocarpus_minor)))	Manicaria_saccifera))))))	Pseudophoenix_vinifera)	((Sabal_domingensis	Serenoa_repens)	Phoenix_dactylifera))	Nypa_fruticans);
(((((Podococcus_barteri	(Orania_palindan	Sclerosperma_profizianum))	((Leopoldinia_pulchra	((Reinhardtia_latisecta	Reinhardtia_paiewonskiana)	(Reinhardtia_gracilis	Reinhardtia_simplex)))	(((((Elaeis_guineensis	Elaeis_oleifera)	Roystonea_regia)	(Burretiokentia_grandiflora	Attalea_speciosa))	Bactris_major)	(Iriartea_deltoidea	((Geonoma_undata	Pelagodoxa_henryana)	((Manicaria_saccifera	(Dictyosperma_album	((Veitchia_spiralis	((Heterospathe_cagayanensis	Kentiopsis_piersoniorum)	Hydriastele_microspadix))	Dypsis_decaryi)))	((Oenocarpus_bataua	Oenocarpus_minor)	Prestoea_acuminata)))))))	Pseudophoenix_vinifera)	((Sabal_domingensis	(Chamaedorea_seifrizii	Serenoa_repens))	Phoenix_dactylifera))	Nypa_fruticans);
(((Pseudophoenix_vinifera	((Serenoa_repens	Sabal_domingensis)	(Phoenix_dactylifera	Chamaedorea_seifrizii)))	(((Sclerosperma_profizianum	Orania_palindan)	Podococcus_barteri)	((Iriartea_deltoidea	(Manicaria_saccifera	(((Geonoma_undata	Pelagodoxa_henryana)	(Dypsis_decaryi	(Dictyosperma_album	(((Burretiokentia_grandiflora	Kentiopsis_piersoniorum)	(Heterospathe_cagayanensis	Veitchia_spiralis))	Hydriastele_microspadix))))	(Prestoea_acuminata	(Oenocarpus_minor	Oenocarpus_bataua)))))	(((Elaeis_oleifera	Elaeis_guineensis)	(Attalea_speciosa	Roystonea_regia))	(Bactris_major	((Reinhardtia_simplex	(Reinhardtia_paiewonskiana	Reinhardtia_latisecta))	(Leopoldinia_pulchra	Reinhardtia_gracilis)))))))	Nypa_fruticans);
((((Serenoa_repens	Sabal_domingensis)	(Phoenix_dactylifera	Chamaedorea_seifrizii))	(Pseudophoenix_vinifera	(((Sclerosperma_profizianum	Orania_palindan)	Podococcus_barteri)	(Roystonea_regia	(((((Elaeis_oleifera	Elaeis_guineensis)	Attalea_speciosa)	(Iriartea_deltoidea	Bactris_major))	(Reinhardtia_simplex	(Reinhardtia_paiewonskiana	Reinhardtia_latisecta)))	((Geonoma_undata	Pelagodoxa_henryana)	(((((Veitchia_spiralis	((Burretiokentia_grandiflora	Kentiopsis_piersoniorum)	Heterospathe_cagayanensis))	Hydriastele_microspadix)	(Dypsis_decaryi	Dictyosperma_album))	((Leopoldinia_pulchra	Reinhardtia_gracilis)	(Prestoea_acuminata	(Oenocarpus_minor	Oenocarpus_bataua))))	Manicaria_saccifera)))))))	Nypa_fruticans);
((((Serenoa_repens	Sabal_domingensis)	(Phoenix_dactylifera	Chamaedorea_seifrizii))	(Pseudophoenix_vinifera	(((Sclerosperma_profizianum	Orania_palindan)	Podococcus_barteri)	(((Leopoldinia_pulchra	Reinhardtia_gracilis)	(Reinhardtia_simplex	(Reinhardtia_paiewonskiana	Reinhardtia_latisecta)))	((Iriartea_deltoidea	(((Prestoea_acuminata	(Oenocarpus_minor	Oenocarpus_bataua))	((Geonoma_undata	Pelagodoxa_henryana)	(Dypsis_decaryi	(Dictyosperma_album	((Veitchia_spiralis	((Burretiokentia_grandiflora	Kentiopsis_piersoniorum)	Heterospathe_cagayanensis))	Hydriastele_microspadix)))))	Manicaria_saccifera))	((Bactris_major	Attalea_speciosa)	(Roystonea_regia	(Elaeis_oleifera	Elaeis_guineensis))))))))	Nypa_fruticans);
(((((Serenoa_repens	Sabal_domingensis)	Phoenix_dactylifera)	(Pseudophoenix_vinifera	((Reinhardtia_simplex	(Reinhardtia_paiewonskiana	Reinhardtia_latisecta))	(((Iriartea_deltoidea	(((Geonoma_undata	Pelagodoxa_henryana)	(((Veitchia_spiralis	(Kentiopsis_piersoniorum	Heterospathe_cagayanensis))	Hydriastele_microspadix)	(Dypsis_decaryi	Dictyosperma_album)))	(((Leopoldinia_pulchra	Reinhardtia_gracilis)	Manicaria_saccifera)	(Prestoea_acuminata	(Oenocarpus_minor	Oenocarpus_bataua)))))	((Bactris_major	(Burretiokentia_grandiflora	Attalea_speciosa))	(Roystonea_regia	(Elaeis_oleifera	Elaeis_guineensis))))	((Sclerosperma_profizianum	Orania_palindan)	Podococcus_barteri)))))	Chamaedorea_seifrizii)	Nypa_fruticans);
((((Serenoa_repens	Sabal_domingensis)	(Chamaedorea_seifrizii	Phoenix_dactylifera))	(Pseudophoenix_vinifera	(((Reinhardtia_gracilis	Reinhardtia_simplex)	(Reinhardtia_paiewonskiana	Reinhardtia_latisecta))	((((((Manicaria_saccifera	((Leopoldinia_pulchra	(Oenocarpus_minor	Oenocarpus_bataua))	(((Veitchia_spiralis	(Kentiopsis_piersoniorum	Heterospathe_cagayanensis))	Hydriastele_microspadix)	(Dypsis_decaryi	Dictyosperma_album))))	(Geonoma_undata	Pelagodoxa_henryana))	Prestoea_acuminata)	((Burretiokentia_grandiflora	Attalea_speciosa)	(Roystonea_regia	(Elaeis_oleifera	Elaeis_guineensis))))	(Iriartea_deltoidea	Bactris_major))	((Sclerosperma_profizianum	Orania_palindan)	Podococcus_barteri)))))	Nypa_fruticans);
((((Serenoa_repens	Sabal_domingensis)	(Chamaedorea_seifrizii	Phoenix_dactylifera))	(Pseudophoenix_vinifera	(((Sclerosperma_profizianum	Orania_palindan)	Podococcus_barteri)	(((Iriartea_deltoidea	((Leopoldinia_pulchra	Manicaria_saccifera)	(((Prestoea_acuminata	Oenocarpus_minor)	Oenocarpus_bataua)	((Geonoma_undata	Pelagodoxa_henryana)	(Dypsis_decaryi	(Dictyosperma_album	(((Burretiokentia_grandiflora	Kentiopsis_piersoniorum)	(Heterospathe_cagayanensis	Veitchia_spiralis))	Hydriastele_microspadix)))))))	Roystonea_regia)	(((Reinhardtia_gracilis	Reinhardtia_simplex)	(Reinhardtia_paiewonskiana	Reinhardtia_latisecta))	((Elaeis_oleifera	Elaeis_guineensis)	(Attalea_speciosa	Bactris_major)))))))	Nypa_fruticans);
((((Serenoa_repens	Sabal_domingensis)	Phoenix_dactylifera)	(Pseudophoenix_vinifera	((((Reinhardtia_paiewonskiana	Reinhardtia_latisecta)	Reinhardtia_simplex)	(Reinhardtia_gracilis	Leopoldinia_pulchra))	((((Attalea_speciosa	(Chamaedorea_seifrizii	Bactris_major))	(Roystonea_regia	(Elaeis_oleifera	Elaeis_guineensis)))	(Iriartea_deltoidea	(Manicaria_saccifera	(((Prestoea_acuminata	Oenocarpus_minor)	Oenocarpus_bataua)	((Geonoma_undata	Pelagodoxa_henryana)	(Dypsis_decaryi	(Dictyosperma_album	((Veitchia_spiralis	((Burretiokentia_grandiflora	Kentiopsis_piersoniorum)	Heterospathe_cagayanensis))	Hydriastele_microspadix))))))))	((Sclerosperma_profizianum	Orania_palindan)	Podococcus_barteri)))))	Nypa_fruticans);
(((Pseudophoenix_vinifera	((((Iriartea_deltoidea	((Geonoma_undata	Pelagodoxa_henryana)	((((Prestoea_acuminata	Oenocarpus_minor)	Oenocarpus_bataua)	(Dypsis_decaryi	(Dictyosperma_album	((Veitchia_spiralis	((Burretiokentia_grandiflora	Kentiopsis_piersoniorum)	Heterospathe_cagayanensis))	Hydriastele_microspadix))))	Manicaria_saccifera)))	((((Reinhardtia_paiewonskiana	Reinhardtia_latisecta)	Reinhardtia_simplex)	(Reinhardtia_gracilis	Leopoldinia_pulchra))	((Attalea_speciosa	Bactris_major)	(Elaeis_oleifera	Elaeis_guineensis))))	Roystonea_regia)	((Sclerosperma_profizianum	Orania_palindan)	Podococcus_barteri)))	((Chamaedorea_seifrizii	(Phoenix_dactylifera	Serenoa_repens))	Sabal_domingensis))	Nypa_fruticans);
(((((((Reinhardtia_gracilis	Reinhardtia_paiewonskiana)	Reinhardtia_latisecta)	Reinhardtia_simplex)	(((Pseudophoenix_vinifera	(Attalea_speciosa	(Roystonea_regia	(Elaeis_oleifera	Elaeis_guineensis))))	Bactris_major)	((Leopoldinia_pulchra	Iriartea_deltoidea)	(Manicaria_saccifera	((Prestoea_acuminata	(Oenocarpus_minor	Oenocarpus_bataua))	((Geonoma_undata	(Burretiokentia_grandiflora	Pelagodoxa_henryana))	(Dypsis_decaryi	(Dictyosperma_album	(Veitchia_spiralis	((Kentiopsis_piersoniorum	Heterospathe_cagayanensis)	Hydriastele_microspadix))))))))))	((Sclerosperma_profizianum	Orania_palindan)	Podococcus_barteri))	((Serenoa_repens	Sabal_domingensis)	(Chamaedorea_seifrizii	Phoenix_dactylifera)))	Nypa_fruticans);
((((((Reinhardtia_paiewonskiana	Reinhardtia_latisecta)	(Reinhardtia_simplex	Reinhardtia_gracilis))	((((Burretiokentia_grandiflora	Attalea_speciosa)	(Elaeis_oleifera	Elaeis_guineensis))	(Iriartea_deltoidea	Bactris_major))	(Roystonea_regia	(Manicaria_saccifera	(((Leopoldinia_pulchra	Geonoma_undata)	Pelagodoxa_henryana)	((Dypsis_decaryi	(Dictyosperma_album	(Veitchia_spiralis	((Kentiopsis_piersoniorum	Heterospathe_cagayanensis)	Hydriastele_microspadix))))	(Prestoea_acuminata	(Oenocarpus_minor	Oenocarpus_bataua))))))))	(Orania_palindan	(Podococcus_barteri	Sclerosperma_profizianum)))	(Pseudophoenix_vinifera	((Serenoa_repens	Sabal_domingensis)	(Chamaedorea_seifrizii	Phoenix_dactylifera))))	Nypa_fruticans);
((((Iriartea_deltoidea	Pseudophoenix_vinifera)	((Podococcus_barteri	(Orania_palindan	Sclerosperma_profizianum))	(((Reinhardtia_gracilis	Reinhardtia_simplex)	(Reinhardtia_latisecta	Reinhardtia_paiewonskiana))	(((Roystonea_regia	(Elaeis_guineensis	Elaeis_oleifera))	((Burretiokentia_grandiflora	Attalea_speciosa)	Bactris_major))	((((((Oenocarpus_bataua	Oenocarpus_minor)	Prestoea_acuminata)	(Dictyosperma_album	((Hydriastele_microspadix	(Veitchia_spiralis	(Kentiopsis_piersoniorum	Heterospathe_cagayanensis)))	Dypsis_decaryi)))	Manicaria_saccifera)	(Pelagodoxa_henryana	Geonoma_undata))	Leopoldinia_pulchra)))))	(Sabal_domingensis	(Chamaedorea_seifrizii	(Serenoa_repens	Phoenix_dactylifera))))	Nypa_fruticans);
((((Iriartea_deltoidea	Pseudophoenix_vinifera)	((Podococcus_barteri	(Orania_palindan	Sclerosperma_profizianum))	(((Reinhardtia_gracilis	Leopoldinia_pulchra)	(Reinhardtia_simplex	(Reinhardtia_latisecta	Reinhardtia_paiewonskiana)))	(((((Oenocarpus_bataua	Oenocarpus_minor)	Prestoea_acuminata)	(Dypsis_decaryi	(Dictyosperma_album	(Hydriastele_microspadix	(Heterospathe_cagayanensis	(Veitchia_spiralis	Kentiopsis_piersoniorum))))))	(Manicaria_saccifera	(Pelagodoxa_henryana	(Chamaedorea_seifrizii	Geonoma_undata))))	(Bactris_major	((Elaeis_guineensis	Elaeis_oleifera)	((Burretiokentia_grandiflora	Attalea_speciosa)	Roystonea_regia)))))))	(Sabal_domingensis	(Phoenix_dactylifera	Serenoa_repens)))	Nypa_fruticans);
((((Iriartea_deltoidea	Pseudophoenix_vinifera)	(((Podococcus_barteri	(Reinhardtia_simplex	(Reinhardtia_latisecta	Reinhardtia_paiewonskiana)))	(((Roystonea_regia	Bactris_major)	(((((Oenocarpus_bataua	Oenocarpus_minor)	Prestoea_acuminata)	(Dypsis_decaryi	(Dictyosperma_album	(Hydriastele_microspadix	(Veitchia_spiralis	(Kentiopsis_piersoniorum	Heterospathe_cagayanensis))))))	Manicaria_saccifera)	(Pelagodoxa_henryana	((Reinhardtia_gracilis	Leopoldinia_pulchra)	Geonoma_undata))))	((Elaeis_guineensis	Elaeis_oleifera)	(Burretiokentia_grandiflora	Attalea_speciosa))))	(Orania_palindan	Sclerosperma_profizianum)))	((Chamaedorea_seifrizii	Phoenix_dactylifera)	(Serenoa_repens	Sabal_domingensis)))	Nypa_fruticans);
(((Pseudophoenix_vinifera	(((Roystonea_regia	(Elaeis_guineensis	Elaeis_oleifera))	(((Bactris_major	(Burretiokentia_grandiflora	Attalea_speciosa))	(Reinhardtia_simplex	(Reinhardtia_latisecta	Reinhardtia_paiewonskiana)))	((Prestoea_acuminata	Iriartea_deltoidea)	(((Oenocarpus_bataua	Oenocarpus_minor)	(Dypsis_decaryi	(Dictyosperma_album	(Heterospathe_cagayanensis	((Hydriastele_microspadix	Veitchia_spiralis)	Kentiopsis_piersoniorum)))))	(Manicaria_saccifera	(Pelagodoxa_henryana	(Chamaedorea_seifrizii	((Reinhardtia_gracilis	Leopoldinia_pulchra)	Geonoma_undata))))))))	(Podococcus_barteri	(Orania_palindan	Sclerosperma_profizianum))))	((Phoenix_dactylifera	Serenoa_repens)	Sabal_domingensis))	Nypa_fruticans);
((((((((Elaeis_guineensis	Elaeis_oleifera)	Bactris_major)	(Reinhardtia_simplex	(Reinhardtia_latisecta	Reinhardtia_paiewonskiana)))	(((Manicaria_saccifera	(Prestoea_acuminata	(Oenocarpus_bataua	Oenocarpus_minor)))	((Pelagodoxa_henryana	((Reinhardtia_gracilis	Leopoldinia_pulchra)	Geonoma_undata))	((Hydriastele_microspadix	(Veitchia_spiralis	(Kentiopsis_piersoniorum	Heterospathe_cagayanensis)))	(Dictyosperma_album	Dypsis_decaryi))))	((Burretiokentia_grandiflora	Attalea_speciosa)	Roystonea_regia)))	(Podococcus_barteri	(Orania_palindan	Sclerosperma_profizianum)))	(Iriartea_deltoidea	Pseudophoenix_vinifera))	((Chamaedorea_seifrizii	Phoenix_dactylifera)	(Serenoa_repens	Sabal_domingensis)))	Nypa_fruticans);
((((((Reinhardtia_gracilis	Leopoldinia_pulchra)	(Burretiokentia_grandiflora	Attalea_speciosa))	((((Iriartea_deltoidea	((Pelagodoxa_henryana	Geonoma_undata)	(((Oenocarpus_bataua	(Oenocarpus_minor	Prestoea_acuminata))	((Hydriastele_microspadix	(Veitchia_spiralis	(Kentiopsis_piersoniorum	Heterospathe_cagayanensis)))	(Dictyosperma_album	Dypsis_decaryi)))	Manicaria_saccifera)))	((Roystonea_regia	(Elaeis_guineensis	Elaeis_oleifera))	(Chamaedorea_seifrizii	Bactris_major)))	(Reinhardtia_simplex	(Reinhardtia_latisecta	Reinhardtia_paiewonskiana)))	(Orania_palindan	Sclerosperma_profizianum)))	(Podococcus_barteri	Pseudophoenix_vinifera))	((Phoenix_dactylifera	Serenoa_repens)	Sabal_domingensis))	Nypa_fruticans);
(((((Podococcus_barteri	(Orania_palindan	Sclerosperma_profizianum))	((((Reinhardtia_gracilis	Leopoldinia_pulchra)	(Reinhardtia_simplex	(Reinhardtia_latisecta	Reinhardtia_paiewonskiana)))	(Roystonea_regia	((Elaeis_guineensis	Elaeis_oleifera)	(Bactris_major	(Burretiokentia_grandiflora	Attalea_speciosa)))))	(Iriartea_deltoidea	((Pelagodoxa_henryana	Geonoma_undata)	((Oenocarpus_bataua	(Oenocarpus_minor	Prestoea_acuminata))	(((Veitchia_spiralis	((Kentiopsis_piersoniorum	Heterospathe_cagayanensis)	Hydriastele_microspadix))	(Dictyosperma_album	Dypsis_decaryi))	Manicaria_saccifera))))))	Pseudophoenix_vinifera)	(((Chamaedorea_seifrizii	Phoenix_dactylifera)	Serenoa_repens)	Sabal_domingensis))	Nypa_fruticans);
((((((Podococcus_barteri	(Orania_palindan	Sclerosperma_profizianum))	(((Reinhardtia_gracilis	Leopoldinia_pulchra)	(Reinhardtia_simplex	(Reinhardtia_latisecta	Reinhardtia_paiewonskiana)))	(((Elaeis_guineensis	Elaeis_oleifera)	((Burretiokentia_grandiflora	Attalea_speciosa)	Roystonea_regia))	Bactris_major)))	(Iriartea_deltoidea	((Manicaria_saccifera	(Geonoma_undata	((Oenocarpus_bataua	(Oenocarpus_minor	Prestoea_acuminata))	(Dypsis_decaryi	(Dictyosperma_album	(((Heterospathe_cagayanensis	Kentiopsis_piersoniorum)	Veitchia_spiralis)	Hydriastele_microspadix))))))	Pelagodoxa_henryana)))	Pseudophoenix_vinifera)	(((Chamaedorea_seifrizii	Phoenix_dactylifera)	Serenoa_repens)	Sabal_domingensis))	Nypa_fruticans);
(((((Orania_palindan	Sclerosperma_profizianum)	((((((Attalea_speciosa	Bactris_major)	(Elaeis_guineensis	Elaeis_oleifera))	Podococcus_barteri)	Roystonea_regia)	((((Prestoea_acuminata	(Oenocarpus_bataua	Oenocarpus_minor))	(Dypsis_decaryi	((Heterospathe_cagayanensis	Dictyosperma_album)	(((Burretiokentia_grandiflora	Kentiopsis_piersoniorum)	Veitchia_spiralis)	Hydriastele_microspadix))))	Manicaria_saccifera)	(Geonoma_undata	Pelagodoxa_henryana)))	((Reinhardtia_gracilis	Leopoldinia_pulchra)	(Reinhardtia_simplex	(Reinhardtia_latisecta	Reinhardtia_paiewonskiana)))))	(Chamaedorea_seifrizii	(Iriartea_deltoidea	Pseudophoenix_vinifera)))	((Phoenix_dactylifera	Serenoa_repens)	Sabal_domingensis))	Nypa_fruticans);
(((((Podococcus_barteri	(Orania_palindan	Sclerosperma_profizianum))	(((((Prestoea_acuminata	(Oenocarpus_bataua	Oenocarpus_minor))	(Dypsis_decaryi	(Dictyosperma_album	(((Heterospathe_cagayanensis	(Burretiokentia_grandiflora	Kentiopsis_piersoniorum))	Veitchia_spiralis)	Hydriastele_microspadix))))	(Manicaria_saccifera	((Leopoldinia_pulchra	Geonoma_undata)	Pelagodoxa_henryana)))	(((Reinhardtia_gracilis	Reinhardtia_simplex)	(Reinhardtia_latisecta	Reinhardtia_paiewonskiana))	((Attalea_speciosa	Bactris_major)	(Elaeis_guineensis	Elaeis_oleifera))))	Roystonea_regia))	(Iriartea_deltoidea	Pseudophoenix_vinifera))	((Chamaedorea_seifrizii	Phoenix_dactylifera)	(Serenoa_repens	Sabal_domingensis)))	Nypa_fruticans);
((((Phoenix_dactylifera	Serenoa_repens)	Sabal_domingensis)	(Chamaedorea_seifrizii	(((((Leopoldinia_pulchra	Reinhardtia_gracilis)	Reinhardtia_simplex)	(Reinhardtia_paiewonskiana	Reinhardtia_latisecta))	((Iriartea_deltoidea	((((Geonoma_undata	Pelagodoxa_henryana)	(((Hydriastele_microspadix	((Heterospathe_cagayanensis	Kentiopsis_piersoniorum)	Veitchia_spiralis))	Dictyosperma_album)	Dypsis_decaryi))	(Prestoea_acuminata	(Oenocarpus_bataua	Oenocarpus_minor)))	Manicaria_saccifera))	(((Roystonea_regia	(Elaeis_oleifera	Elaeis_guineensis))	(Bactris_major	(Burretiokentia_grandiflora	Attalea_speciosa)))	(Podococcus_barteri	(Orania_palindan	Sclerosperma_profizianum)))))	Pseudophoenix_vinifera)))	Nypa_fruticans);
(((Sabal_domingensis	(Serenoa_repens	(Chamaedorea_seifrizii	Phoenix_dactylifera)))	(((Pseudophoenix_vinifera	(Orania_palindan	Sclerosperma_profizianum))	Podococcus_barteri)	(((((Leopoldinia_pulchra	Reinhardtia_gracilis)	(Reinhardtia_simplex	(Reinhardtia_paiewonskiana	Reinhardtia_latisecta)))	(((Elaeis_oleifera	Elaeis_guineensis)	(Burretiokentia_grandiflora	Attalea_speciosa))	Bactris_major))	(Iriartea_deltoidea	(((Geonoma_undata	Pelagodoxa_henryana)	((Dictyosperma_album	((Heterospathe_cagayanensis	Dypsis_decaryi)	(Hydriastele_microspadix	(Kentiopsis_piersoniorum	Veitchia_spiralis))))	(Prestoea_acuminata	(Oenocarpus_bataua	Oenocarpus_minor))))	Manicaria_saccifera)))	Roystonea_regia)))	Nypa_fruticans);
((((((Sclerosperma_profizianum	Orania_palindan)	Podococcus_barteri)	(((((Burretiokentia_grandiflora	Attalea_speciosa)	Bactris_major)	(Iriartea_deltoidea	(((Geonoma_undata	Pelagodoxa_henryana)	(Prestoea_acuminata	(Oenocarpus_bataua	Oenocarpus_minor)))	(((Dictyosperma_album	(Heterospathe_cagayanensis	((Hydriastele_microspadix	Veitchia_spiralis)	Kentiopsis_piersoniorum)))	Dypsis_decaryi)	Manicaria_saccifera))))	((Elaeis_oleifera	Elaeis_guineensis)	Roystonea_regia))	((Leopoldinia_pulchra	Reinhardtia_gracilis)	(Reinhardtia_simplex	(Reinhardtia_paiewonskiana	Reinhardtia_latisecta)))))	Pseudophoenix_vinifera)	(Sabal_domingensis	(Serenoa_repens	(Chamaedorea_seifrizii	Phoenix_dactylifera))))	Nypa_fruticans);
(((((Orania_palindan	(Podococcus_barteri	Sclerosperma_profizianum))	(((((Geonoma_undata	Pelagodoxa_henryana)	((Dictyosperma_album	((Kentiopsis_piersoniorum	(Heterospathe_cagayanensis	Veitchia_spiralis))	Hydriastele_microspadix))	Dypsis_decaryi))	(Manicaria_saccifera	((Iriartea_deltoidea	Prestoea_acuminata)	(Oenocarpus_bataua	Oenocarpus_minor))))	(((Elaeis_oleifera	Elaeis_guineensis)	Roystonea_regia)	((Burretiokentia_grandiflora	Attalea_speciosa)	Bactris_major)))	((Leopoldinia_pulchra	Reinhardtia_gracilis)	(Reinhardtia_simplex	(Reinhardtia_paiewonskiana	Reinhardtia_latisecta)))))	Pseudophoenix_vinifera)	((Chamaedorea_seifrizii	(Serenoa_repens	Sabal_domingensis))	Phoenix_dactylifera))	Nypa_fruticans);
((((((Leopoldinia_pulchra	Reinhardtia_gracilis)	(Reinhardtia_simplex	(Reinhardtia_paiewonskiana	Reinhardtia_latisecta)))	((((Geonoma_undata	((Prestoea_acuminata	(Oenocarpus_bataua	Oenocarpus_minor))	((Dictyosperma_album	((Veitchia_spiralis	(Kentiopsis_piersoniorum	Heterospathe_cagayanensis))	Hydriastele_microspadix))	Dypsis_decaryi)))	(Pelagodoxa_henryana	Manicaria_saccifera))	Iriartea_deltoidea)	((Podococcus_barteri	(Sclerosperma_profizianum	Orania_palindan))	(((Elaeis_oleifera	Elaeis_guineensis)	Roystonea_regia)	((Burretiokentia_grandiflora	Attalea_speciosa)	Bactris_major)))))	Pseudophoenix_vinifera)	((Serenoa_repens	Sabal_domingensis)	(Chamaedorea_seifrizii	Phoenix_dactylifera)))	Nypa_fruticans);
(((((Reinhardtia_simplex	(Reinhardtia_paiewonskiana	Reinhardtia_latisecta))	((Podococcus_barteri	(Sclerosperma_profizianum	Orania_palindan))	((((Elaeis_oleifera	Elaeis_guineensis)	Roystonea_regia)	((Burretiokentia_grandiflora	Attalea_speciosa)	Bactris_major))	(((((Chamaedorea_seifrizii	((Leopoldinia_pulchra	Reinhardtia_gracilis)	Geonoma_undata))	Pelagodoxa_henryana)	(Prestoea_acuminata	(Manicaria_saccifera	((Dictyosperma_album	((Veitchia_spiralis	(Kentiopsis_piersoniorum	Heterospathe_cagayanensis))	Hydriastele_microspadix))	Dypsis_decaryi))))	(Oenocarpus_bataua	Oenocarpus_minor))	Iriartea_deltoidea))))	Pseudophoenix_vinifera)	((Serenoa_repens	Sabal_domingensis)	Phoenix_dactylifera))	Nypa_fruticans);
(((((Reinhardtia_simplex	(Reinhardtia_paiewonskiana	Reinhardtia_latisecta))	((Podococcus_barteri	(Sclerosperma_profizianum	Orania_palindan))	((((Elaeis_oleifera	Elaeis_guineensis)	Roystonea_regia)	((Burretiokentia_grandiflora	Attalea_speciosa)	Bactris_major))	(((Manicaria_saccifera	((Prestoea_acuminata	(Oenocarpus_bataua	Oenocarpus_minor))	((Dictyosperma_album	((Veitchia_spiralis	(Kentiopsis_piersoniorum	Heterospathe_cagayanensis))	Hydriastele_microspadix))	Dypsis_decaryi)))	(Geonoma_undata	Pelagodoxa_henryana))	(Leopoldinia_pulchra	Reinhardtia_gracilis)))))	Chamaedorea_seifrizii)	((Iriartea_deltoidea	Pseudophoenix_vinifera)	((Serenoa_repens	Sabal_domingensis)	Phoenix_dactylifera)))	Nypa_fruticans);
((((((((Elaeis_oleifera	Elaeis_guineensis)	Roystonea_regia)	(Attalea_speciosa	Bactris_major))	(((Manicaria_saccifera	((Oenocarpus_bataua	(Oenocarpus_minor	Prestoea_acuminata))	((Dictyosperma_album	(Veitchia_spiralis	(((Burretiokentia_grandiflora	Kentiopsis_piersoniorum)	Heterospathe_cagayanensis)	Hydriastele_microspadix)))	Dypsis_decaryi)))	(Geonoma_undata	Pelagodoxa_henryana))	((Reinhardtia_simplex	(Reinhardtia_paiewonskiana	Reinhardtia_latisecta))	(Leopoldinia_pulchra	Reinhardtia_gracilis))))	(Podococcus_barteri	(Sclerosperma_profizianum	Orania_palindan)))	(Iriartea_deltoidea	Pseudophoenix_vinifera))	((Chamaedorea_seifrizii	Phoenix_dactylifera)	(Serenoa_repens	Sabal_domingensis)))	Nypa_fruticans);
(((((Roystonea_regia	((Iriartea_deltoidea	(((Manicaria_saccifera	(((Veitchia_spiralis	(Heterospathe_cagayanensis	Kentiopsis_piersoniorum))	Hydriastele_microspadix)	(Dypsis_decaryi	Dictyosperma_album)))	((Oenocarpus_bataua	Oenocarpus_minor)	Prestoea_acuminata))	(((Leopoldinia_pulchra	Reinhardtia_gracilis)	Geonoma_undata)	Pelagodoxa_henryana)))	(((Elaeis_oleifera	Elaeis_guineensis)	Bactris_major)	(Reinhardtia_simplex	(Reinhardtia_paiewonskiana	Reinhardtia_latisecta)))))	(((Burretiokentia_grandiflora	Attalea_speciosa)	Podococcus_barteri)	(Sclerosperma_profizianum	Orania_palindan)))	Pseudophoenix_vinifera)	((Serenoa_repens	Phoenix_dactylifera)	(Chamaedorea_seifrizii	Sabal_domingensis)))	Nypa_fruticans);
(((((Orania_palindan	(Sclerosperma_profizianum	Podococcus_barteri))	(((Roystonea_regia	(Elaeis_oleifera	Elaeis_guineensis))	((Reinhardtia_gracilis	(Reinhardtia_simplex	(Reinhardtia_paiewonskiana	Reinhardtia_latisecta)))	((Burretiokentia_grandiflora	Attalea_speciosa)	Bactris_major)))	(((((Oenocarpus_bataua	Oenocarpus_minor)	(Iriartea_deltoidea	Prestoea_acuminata))	(((Veitchia_spiralis	(Heterospathe_cagayanensis	Kentiopsis_piersoniorum))	Hydriastele_microspadix)	(Dypsis_decaryi	Dictyosperma_album)))	((Leopoldinia_pulchra	Geonoma_undata)	Pelagodoxa_henryana))	Manicaria_saccifera)))	Pseudophoenix_vinifera)	((Sabal_domingensis	Serenoa_repens)	(Chamaedorea_seifrizii	Phoenix_dactylifera)))	Nypa_fruticans);
((((Sabal_domingensis	((Phoenix_dactylifera	Chamaedorea_seifrizii)	Serenoa_repens))	((Podococcus_barteri	(Sclerosperma_profizianum	Orania_palindan))	((Bactris_major	((Reinhardtia_paiewonskiana	Reinhardtia_latisecta)	Reinhardtia_simplex))	(((Roystonea_regia	(Elaeis_guineensis	Elaeis_oleifera))	(Attalea_speciosa	Burretiokentia_grandiflora))	((Pelagodoxa_henryana	((Reinhardtia_gracilis	Leopoldinia_pulchra)	Geonoma_undata))	((Dypsis_decaryi	(Dictyosperma_album	(Veitchia_spiralis	(Hydriastele_microspadix	(Kentiopsis_piersoniorum	Heterospathe_cagayanensis)))))	(((Oenocarpus_bataua	Oenocarpus_minor)	Prestoea_acuminata)	Manicaria_saccifera)))))))	(Iriartea_deltoidea	Pseudophoenix_vinifera))	Nypa_fruticans);
(((Phoenix_dactylifera	(Chamaedorea_seifrizii	(Sabal_domingensis	Serenoa_repens)))	((((((Reinhardtia_gracilis	Leopoldinia_pulchra)	((Reinhardtia_paiewonskiana	Reinhardtia_latisecta)	Reinhardtia_simplex))	((Elaeis_guineensis	Elaeis_oleifera)	(Attalea_speciosa	Burretiokentia_grandiflora)))	(Roystonea_regia	((Podococcus_barteri	Bactris_major)	(Geonoma_undata	((Pelagodoxa_henryana	(Dypsis_decaryi	(Dictyosperma_album	(Veitchia_spiralis	(Hydriastele_microspadix	(Kentiopsis_piersoniorum	Heterospathe_cagayanensis))))))	((Oenocarpus_bataua	(Oenocarpus_minor	Prestoea_acuminata))	Manicaria_saccifera))))))	(Sclerosperma_profizianum	Orania_palindan))	(Iriartea_deltoidea	Pseudophoenix_vinifera)))	Nypa_fruticans);
((((Chamaedorea_seifrizii	Phoenix_dactylifera)	(Sabal_domingensis	Serenoa_repens))	(((Roystonea_regia	(((Manicaria_saccifera	((Dypsis_decaryi	((Heterospathe_cagayanensis	Dictyosperma_album)	((Burretiokentia_grandiflora	Hydriastele_microspadix)	(Kentiopsis_piersoniorum	Veitchia_spiralis))))	(Oenocarpus_bataua	(Oenocarpus_minor	Prestoea_acuminata))))	(Leopoldinia_pulchra	(Geonoma_undata	Pelagodoxa_henryana)))	(((Reinhardtia_paiewonskiana	Reinhardtia_latisecta)	(Reinhardtia_gracilis	Reinhardtia_simplex))	((Elaeis_guineensis	Elaeis_oleifera)	(Bactris_major	Attalea_speciosa)))))	(Podococcus_barteri	(Sclerosperma_profizianum	Orania_palindan)))	(Iriartea_deltoidea	Pseudophoenix_vinifera)))	Nypa_fruticans);
((((Chamaedorea_seifrizii	Phoenix_dactylifera)	(Sabal_domingensis	Serenoa_repens))	(((((Reinhardtia_gracilis	Leopoldinia_pulchra)	((Reinhardtia_paiewonskiana	Reinhardtia_latisecta)	Reinhardtia_simplex))	((((Attalea_speciosa	(Elaeis_guineensis	Elaeis_oleifera))	Bactris_major)	Roystonea_regia)	(((Dypsis_decaryi	(Dictyosperma_album	(((Heterospathe_cagayanensis	(Burretiokentia_grandiflora	Kentiopsis_piersoniorum))	Veitchia_spiralis)	Hydriastele_microspadix)))	((Prestoea_acuminata	(Oenocarpus_bataua	Oenocarpus_minor))	Manicaria_saccifera))	(Geonoma_undata	Pelagodoxa_henryana))))	(Podococcus_barteri	(Sclerosperma_profizianum	Orania_palindan)))	(Iriartea_deltoidea	Pseudophoenix_vinifera)))	Nypa_fruticans);
(((Phoenix_dactylifera	(Chamaedorea_seifrizii	(Sabal_domingensis	Serenoa_repens)))	(((((Reinhardtia_gracilis	Leopoldinia_pulchra)	((Reinhardtia_paiewonskiana	Reinhardtia_latisecta)	Reinhardtia_simplex))	((((Roystonea_regia	(Burretiokentia_grandiflora	Attalea_speciosa))	(Elaeis_guineensis	Elaeis_oleifera))	(Iriartea_deltoidea	Bactris_major))	(((Prestoea_acuminata	(Oenocarpus_bataua	Oenocarpus_minor))	Manicaria_saccifera)	((Geonoma_undata	Pelagodoxa_henryana)	(Dypsis_decaryi	(Dictyosperma_album	(((Heterospathe_cagayanensis	Kentiopsis_piersoniorum)	Veitchia_spiralis)	Hydriastele_microspadix)))))))	(Podococcus_barteri	(Sclerosperma_profizianum	Orania_palindan)))	Pseudophoenix_vinifera))	Nypa_fruticans);
((((Chamaedorea_seifrizii	Phoenix_dactylifera)	(Sabal_domingensis	Serenoa_repens))	(((((Reinhardtia_paiewonskiana	Reinhardtia_latisecta)	(Reinhardtia_gracilis	Reinhardtia_simplex))	(((Attalea_speciosa	((Elaeis_guineensis	Elaeis_oleifera)	Roystonea_regia))	(Iriartea_deltoidea	Bactris_major))	(Manicaria_saccifera	(((Leopoldinia_pulchra	Geonoma_undata)	Pelagodoxa_henryana)	((Prestoea_acuminata	(Oenocarpus_bataua	Oenocarpus_minor))	((((Heterospathe_cagayanensis	(Burretiokentia_grandiflora	Kentiopsis_piersoniorum))	Veitchia_spiralis)	Hydriastele_microspadix)	(Dypsis_decaryi	Dictyosperma_album)))))))	(Podococcus_barteri	(Sclerosperma_profizianum	Orania_palindan)))	Pseudophoenix_vinifera))	Nypa_fruticans);
((((Chamaedorea_seifrizii	Phoenix_dactylifera)	(Sabal_domingensis	Serenoa_repens))	(((((((Reinhardtia_paiewonskiana	Reinhardtia_latisecta)	((Leopoldinia_pulchra	Reinhardtia_gracilis)	Reinhardtia_simplex))	(Bactris_major	(Elaeis_guineensis	Elaeis_oleifera)))	(Iriartea_deltoidea	((Geonoma_undata	Pelagodoxa_henryana)	(((Dictyosperma_album	(Hydriastele_microspadix	((Heterospathe_cagayanensis	Kentiopsis_piersoniorum)	Veitchia_spiralis)))	Dypsis_decaryi)	((Prestoea_acuminata	(Oenocarpus_bataua	Oenocarpus_minor))	Manicaria_saccifera)))))	(Roystonea_regia	(Orania_palindan	(Podococcus_barteri	Sclerosperma_profizianum))))	(Burretiokentia_grandiflora	Attalea_speciosa))	Pseudophoenix_vinifera))	Nypa_fruticans);
(((Sabal_domingensis	((Chamaedorea_seifrizii	Phoenix_dactylifera)	Serenoa_repens))	(((Podococcus_barteri	(Sclerosperma_profizianum	Orania_palindan))	((((Reinhardtia_paiewonskiana	Reinhardtia_latisecta)	Reinhardtia_simplex)	(Reinhardtia_gracilis	Leopoldinia_pulchra))	((Roystonea_regia	((Bactris_major	(Burretiokentia_grandiflora	Attalea_speciosa))	(Elaeis_guineensis	Elaeis_oleifera)))	(Iriartea_deltoidea	((((Dictyosperma_album	(Veitchia_spiralis	(Hydriastele_microspadix	(Heterospathe_cagayanensis	Kentiopsis_piersoniorum))))	Dypsis_decaryi)	(Prestoea_acuminata	(Oenocarpus_bataua	Oenocarpus_minor)))	(Manicaria_saccifera	(Geonoma_undata	Pelagodoxa_henryana)))))))	Pseudophoenix_vinifera))	Nypa_fruticans);
((((Sabal_domingensis	Serenoa_repens)	Phoenix_dactylifera)	((((Sclerosperma_profizianum	Orania_palindan)	(((((((Dictyosperma_album	(Veitchia_spiralis	(Hydriastele_microspadix	(Heterospathe_cagayanensis	Kentiopsis_piersoniorum))))	Dypsis_decaryi)	(Oenocarpus_bataua	Oenocarpus_minor))	(Manicaria_saccifera	(((Reinhardtia_gracilis	Leopoldinia_pulchra)	Geonoma_undata)	Pelagodoxa_henryana)))	Prestoea_acuminata)	(((Reinhardtia_paiewonskiana	Reinhardtia_latisecta)	Reinhardtia_simplex)	((Elaeis_guineensis	Elaeis_oleifera)	(Burretiokentia_grandiflora	Attalea_speciosa))))	(Bactris_major	(Podococcus_barteri	Roystonea_regia))))	(Iriartea_deltoidea	Pseudophoenix_vinifera))	Chamaedorea_seifrizii))	Nypa_fruticans);
(((Sabal_domingensis	(Serenoa_repens	Phoenix_dactylifera))	(((Podococcus_barteri	(Sclerosperma_profizianum	Orania_palindan))	(((Reinhardtia_paiewonskiana	Reinhardtia_latisecta)	Reinhardtia_simplex)	(((Roystonea_regia	(Bactris_major	Attalea_speciosa))	(Elaeis_guineensis	Elaeis_oleifera))	((Manicaria_saccifera	(((Dictyosperma_album	(Hydriastele_microspadix	((Heterospathe_cagayanensis	(Burretiokentia_grandiflora	Kentiopsis_piersoniorum))	Veitchia_spiralis)))	Dypsis_decaryi)	(Oenocarpus_bataua	(Prestoea_acuminata	Oenocarpus_minor))))	((Pelagodoxa_henryana	(Chamaedorea_seifrizii	Geonoma_undata))	(Reinhardtia_gracilis	Leopoldinia_pulchra))))))	(Iriartea_deltoidea	Pseudophoenix_vinifera)))	Nypa_fruticans);
(((((((Reinhardtia_gracilis	Leopoldinia_pulchra)	((Reinhardtia_paiewonskiana	Reinhardtia_latisecta)	Reinhardtia_simplex))	((Bactris_major	(((Prestoea_acuminata	(Oenocarpus_bataua	Oenocarpus_minor))	Manicaria_saccifera)	(((Hydriastele_microspadix	(Veitchia_spiralis	(Heterospathe_cagayanensis	(Burretiokentia_grandiflora	Kentiopsis_piersoniorum))))	(Dypsis_decaryi	Dictyosperma_album))	(Geonoma_undata	Pelagodoxa_henryana))))	(Attalea_speciosa	(Roystonea_regia	(Elaeis_oleifera	Elaeis_guineensis)))))	(Podococcus_barteri	(Sclerosperma_profizianum	Orania_palindan)))	(Iriartea_deltoidea	Pseudophoenix_vinifera))	(((Chamaedorea_seifrizii	Phoenix_dactylifera)	Serenoa_repens)	Sabal_domingensis))	Nypa_fruticans);
((((Serenoa_repens	Sabal_domingensis)	(Chamaedorea_seifrizii	Phoenix_dactylifera))	((Podococcus_barteri	(Sclerosperma_profizianum	Orania_palindan))	(((Reinhardtia_paiewonskiana	Reinhardtia_latisecta)	Reinhardtia_simplex)	((((((Reinhardtia_gracilis	Leopoldinia_pulchra)	(Prestoea_acuminata	(Oenocarpus_bataua	Oenocarpus_minor)))	(Manicaria_saccifera	(Dypsis_decaryi	(Dictyosperma_album	((Burretiokentia_grandiflora	Hydriastele_microspadix)	(Veitchia_spiralis	(Heterospathe_cagayanensis	Kentiopsis_piersoniorum)))))))	(Geonoma_undata	Pelagodoxa_henryana))	(Attalea_speciosa	Bactris_major))	(((Iriartea_deltoidea	Pseudophoenix_vinifera)	Roystonea_regia)	(Elaeis_oleifera	Elaeis_guineensis))))))	Nypa_fruticans);
((((Chamaedorea_seifrizii	(Serenoa_repens	Sabal_domingensis))	Phoenix_dactylifera)	(((Podococcus_barteri	(Sclerosperma_profizianum	Orania_palindan))	(((Reinhardtia_gracilis	Leopoldinia_pulchra)	((Reinhardtia_paiewonskiana	Reinhardtia_latisecta)	Reinhardtia_simplex))	((((Prestoea_acuminata	(Oenocarpus_bataua	Oenocarpus_minor))	((Dypsis_decaryi	(((Burretiokentia_grandiflora	Kentiopsis_piersoniorum)	(Hydriastele_microspadix	Veitchia_spiralis))	(Heterospathe_cagayanensis	Dictyosperma_album)))	(Geonoma_undata	Pelagodoxa_henryana)))	Manicaria_saccifera)	(Roystonea_regia	((Bactris_major	Attalea_speciosa)	(Elaeis_oleifera	Elaeis_guineensis))))))	(Iriartea_deltoidea	Pseudophoenix_vinifera)))	Nypa_fruticans);
((((Serenoa_repens	Sabal_domingensis)	(Chamaedorea_seifrizii	Phoenix_dactylifera))	((((Sclerosperma_profizianum	Orania_palindan)	((Iriartea_deltoidea	((Geonoma_undata	Pelagodoxa_henryana)	(Manicaria_saccifera	((Prestoea_acuminata	(Oenocarpus_bataua	Oenocarpus_minor))	(Dypsis_decaryi	(((((Burretiokentia_grandiflora	Kentiopsis_piersoniorum)	Heterospathe_cagayanensis)	Veitchia_spiralis)	Hydriastele_microspadix)	Dictyosperma_album))))))	(Roystonea_regia	((Bactris_major	Attalea_speciosa)	(Elaeis_oleifera	Elaeis_guineensis)))))	(Podococcus_barteri	((Reinhardtia_gracilis	Leopoldinia_pulchra)	((Reinhardtia_paiewonskiana	Reinhardtia_latisecta)	Reinhardtia_simplex))))	Pseudophoenix_vinifera))	Nypa_fruticans);
((((Serenoa_repens	Sabal_domingensis)	(Chamaedorea_seifrizii	Phoenix_dactylifera))	(((Sclerosperma_profizianum	Orania_palindan)	(((Geonoma_undata	Pelagodoxa_henryana)	((Oenocarpus_bataua	(Oenocarpus_minor	Prestoea_acuminata))	((Dypsis_decaryi	((Heterospathe_cagayanensis	(((Burretiokentia_grandiflora	Kentiopsis_piersoniorum)	Veitchia_spiralis)	Hydriastele_microspadix))	Dictyosperma_album))	((Reinhardtia_gracilis	Leopoldinia_pulchra)	Manicaria_saccifera))))	((Roystonea_regia	((Podococcus_barteri	((Reinhardtia_paiewonskiana	Reinhardtia_latisecta)	Reinhardtia_simplex))	(Attalea_speciosa	(Elaeis_oleifera	Elaeis_guineensis))))	(Iriartea_deltoidea	Bactris_major))))	Pseudophoenix_vinifera))	Nypa_fruticans);
((((Chamaedorea_seifrizii	(Serenoa_repens	Sabal_domingensis))	Phoenix_dactylifera)	(((Podococcus_barteri	(Sclerosperma_profizianum	Orania_palindan))	(((Burretiokentia_grandiflora	Attalea_speciosa)	Roystonea_regia)	((((Reinhardtia_paiewonskiana	Reinhardtia_latisecta)	Reinhardtia_simplex)	(Bactris_major	(Elaeis_oleifera	Elaeis_guineensis)))	((Iriartea_deltoidea	(Manicaria_saccifera	(Oenocarpus_bataua	(Oenocarpus_minor	Prestoea_acuminata))))	((Dypsis_decaryi	((((Heterospathe_cagayanensis	Veitchia_spiralis)	Kentiopsis_piersoniorum)	Hydriastele_microspadix)	Dictyosperma_album))	(((Reinhardtia_gracilis	Leopoldinia_pulchra)	Geonoma_undata)	Pelagodoxa_henryana))))))	Pseudophoenix_vinifera))	Nypa_fruticans);
((((Serenoa_repens	Sabal_domingensis)	(Chamaedorea_seifrizii	Phoenix_dactylifera))	(((Podococcus_barteri	(Sclerosperma_profizianum	Orania_palindan))	((Roystonea_regia	((Manicaria_saccifera	(((Oenocarpus_bataua	Oenocarpus_minor)	(Dypsis_decaryi	((Kentiopsis_piersoniorum	((Heterospathe_cagayanensis	Hydriastele_microspadix)	Veitchia_spiralis))	Dictyosperma_album)))	(((Reinhardtia_gracilis	Leopoldinia_pulchra)	Geonoma_undata)	Pelagodoxa_henryana)))	Prestoea_acuminata))	(((Reinhardtia_paiewonskiana	Reinhardtia_latisecta)	Reinhardtia_simplex)	(((Burretiokentia_grandiflora	Attalea_speciosa)	Bactris_major)	(Elaeis_oleifera	Elaeis_guineensis)))))	(Iriartea_deltoidea	Pseudophoenix_vinifera)))	Nypa_fruticans);
((((Serenoa_repens	Sabal_domingensis)	(Chamaedorea_seifrizii	Phoenix_dactylifera))	((Pseudophoenix_vinifera	Iriartea_deltoidea)	((((Reinhardtia_paiewonskiana	Reinhardtia_latisecta)	Reinhardtia_simplex)	(((Burretiokentia_grandiflora	Attalea_speciosa)	(Roystonea_regia	(Elaeis_oleifera	Elaeis_guineensis)))	((Podococcus_barteri	Bactris_major)	((((Prestoea_acuminata	(Oenocarpus_bataua	Oenocarpus_minor))	(Dypsis_decaryi	(((Heterospathe_cagayanensis	(Veitchia_spiralis	Kentiopsis_piersoniorum))	Hydriastele_microspadix)	Dictyosperma_album)))	(((Reinhardtia_gracilis	Leopoldinia_pulchra)	Geonoma_undata)	Pelagodoxa_henryana))	Manicaria_saccifera))))	(Sclerosperma_profizianum	Orania_palindan))))	Nypa_fruticans);
((((Serenoa_repens	Sabal_domingensis)	(Chamaedorea_seifrizii	Phoenix_dactylifera))	((Pseudophoenix_vinifera	Iriartea_deltoidea)	(((Sclerosperma_profizianum	Orania_palindan)	(((Burretiokentia_grandiflora	Attalea_speciosa)	(Elaeis_oleifera	Elaeis_guineensis))	(((Manicaria_saccifera	(Prestoea_acuminata	(Oenocarpus_bataua	Oenocarpus_minor)))	((((Veitchia_spiralis	(Kentiopsis_piersoniorum	Heterospathe_cagayanensis))	Hydriastele_microspadix)	(Dictyosperma_album	Dypsis_decaryi))	(Geonoma_undata	Pelagodoxa_henryana)))	((Podococcus_barteri	Bactris_major)	Roystonea_regia))))	((Reinhardtia_gracilis	Leopoldinia_pulchra)	((Reinhardtia_paiewonskiana	Reinhardtia_latisecta)	Reinhardtia_simplex)))))	Nypa_fruticans);
((((Serenoa_repens	Sabal_domingensis)	(Chamaedorea_seifrizii	Phoenix_dactylifera))	(Pseudophoenix_vinifera	((Podococcus_barteri	(Sclerosperma_profizianum	Orania_palindan))	((Bactris_major	(((Burretiokentia_grandiflora	Attalea_speciosa)	(Iriartea_deltoidea	Roystonea_regia))	(Elaeis_oleifera	Elaeis_guineensis)))	((((Prestoea_acuminata	(Oenocarpus_bataua	Oenocarpus_minor))	((Dictyosperma_album	((Hydriastele_microspadix	(Kentiopsis_piersoniorum	Heterospathe_cagayanensis))	Veitchia_spiralis))	Dypsis_decaryi))	((Geonoma_undata	Pelagodoxa_henryana)	Manicaria_saccifera))	(Reinhardtia_simplex	((Reinhardtia_gracilis	Leopoldinia_pulchra)	(Reinhardtia_paiewonskiana	Reinhardtia_latisecta))))))))	Nypa_fruticans);
((((Serenoa_repens	Sabal_domingensis)	Phoenix_dactylifera)	(((((Orania_palindan	Sclerosperma_profizianum)	Podococcus_barteri)	((Roystonea_regia	(Manicaria_saccifera	(((Geonoma_undata	Pelagodoxa_henryana)	((Veitchia_spiralis	((Kentiopsis_piersoniorum	Heterospathe_cagayanensis)	Hydriastele_microspadix))	(Dypsis_decaryi	Dictyosperma_album)))	(Prestoea_acuminata	(Oenocarpus_minor	Oenocarpus_bataua)))))	(((Leopoldinia_pulchra	Reinhardtia_gracilis)	(Reinhardtia_simplex	(Reinhardtia_latisecta	Reinhardtia_paiewonskiana)))	(((Attalea_speciosa	Burretiokentia_grandiflora)	Bactris_major)	(Elaeis_oleifera	Elaeis_guineensis)))))	(Iriartea_deltoidea	Pseudophoenix_vinifera))	Chamaedorea_seifrizii))	Nypa_fruticans);
(((((Chamaedorea_seifrizii	Phoenix_dactylifera)	Serenoa_repens)	Sabal_domingensis)	(((Orania_palindan	Sclerosperma_profizianum)	Podococcus_barteri)	(((Leopoldinia_pulchra	Reinhardtia_gracilis)	(Reinhardtia_simplex	(Reinhardtia_latisecta	Reinhardtia_paiewonskiana)))	(((Iriartea_deltoidea	((Geonoma_undata	Pelagodoxa_henryana)	(((Dypsis_decaryi	(Dictyosperma_album	((Veitchia_spiralis	(Kentiopsis_piersoniorum	Heterospathe_cagayanensis))	Hydriastele_microspadix)))	(Prestoea_acuminata	(Oenocarpus_minor	Oenocarpus_bataua)))	Manicaria_saccifera)))	((Roystonea_regia	(Elaeis_oleifera	Elaeis_guineensis))	Pseudophoenix_vinifera))	((Attalea_speciosa	Burretiokentia_grandiflora)	Bactris_major)))))	Nypa_fruticans);
((((Serenoa_repens	Sabal_domingensis)	(Chamaedorea_seifrizii	Phoenix_dactylifera))	((((Orania_palindan	Sclerosperma_profizianum)	Podococcus_barteri)	(((Leopoldinia_pulchra	Reinhardtia_gracilis)	(Reinhardtia_simplex	(Reinhardtia_latisecta	Reinhardtia_paiewonskiana)))	((((Attalea_speciosa	Burretiokentia_grandiflora)	Bactris_major)	(Roystonea_regia	(Elaeis_oleifera	Elaeis_guineensis)))	(((Geonoma_undata	Pelagodoxa_henryana)	((Dictyosperma_album	((((Veitchia_spiralis	Kentiopsis_piersoniorum)	Hydriastele_microspadix)	Heterospathe_cagayanensis)	Dypsis_decaryi))	(Prestoea_acuminata	(Oenocarpus_minor	Oenocarpus_bataua))))	Manicaria_saccifera))))	(Iriartea_deltoidea	Pseudophoenix_vinifera)))	Nypa_fruticans);
(((((Chamaedorea_seifrizii	Phoenix_dactylifera)	Serenoa_repens)	Sabal_domingensis)	(((Orania_palindan	Sclerosperma_profizianum)	(((Leopoldinia_pulchra	Reinhardtia_gracilis)	(Reinhardtia_simplex	(Reinhardtia_latisecta	Reinhardtia_paiewonskiana)))	(((Bactris_major	(Roystonea_regia	(Podococcus_barteri	(Attalea_speciosa	Burretiokentia_grandiflora))))	((Geonoma_undata	Pelagodoxa_henryana)	(((Dypsis_decaryi	(Dictyosperma_album	(Veitchia_spiralis	((Heterospathe_cagayanensis	Kentiopsis_piersoniorum)	Hydriastele_microspadix))))	(Prestoea_acuminata	(Oenocarpus_minor	Oenocarpus_bataua)))	Manicaria_saccifera)))	(Elaeis_oleifera	Elaeis_guineensis))))	(Iriartea_deltoidea	Pseudophoenix_vinifera)))	Nypa_fruticans);
((((Phoenix_dactylifera	Serenoa_repens)	Sabal_domingensis)	((((Leopoldinia_pulchra	Reinhardtia_gracilis)	(Reinhardtia_simplex	(Reinhardtia_latisecta	Reinhardtia_paiewonskiana)))	(((Bactris_major	((Elaeis_oleifera	Elaeis_guineensis)	(Roystonea_regia	(Attalea_speciosa	Burretiokentia_grandiflora))))	((Chamaedorea_seifrizii	(Geonoma_undata	Pelagodoxa_henryana))	((Prestoea_acuminata	(Oenocarpus_minor	Oenocarpus_bataua))	(Manicaria_saccifera	(Dictyosperma_album	(((Veitchia_spiralis	(Kentiopsis_piersoniorum	Heterospathe_cagayanensis))	Hydriastele_microspadix)	Dypsis_decaryi))))))	(Podococcus_barteri	(Orania_palindan	Sclerosperma_profizianum))))	(Iriartea_deltoidea	Pseudophoenix_vinifera)))	Nypa_fruticans);
((((Chamaedorea_seifrizii	(Sabal_domingensis	Serenoa_repens))	(((((((Leopoldinia_pulchra	Reinhardtia_gracilis)	(Reinhardtia_simplex	(Reinhardtia_latisecta	Reinhardtia_paiewonskiana)))	(((Elaeis_oleifera	Elaeis_guineensis)	(Attalea_speciosa	Burretiokentia_grandiflora))	Bactris_major))	((((Prestoea_acuminata	(Oenocarpus_minor	Oenocarpus_bataua))	(Dypsis_decaryi	(Dictyosperma_album	((Hydriastele_microspadix	(Kentiopsis_piersoniorum	Heterospathe_cagayanensis))	Veitchia_spiralis))))	Manicaria_saccifera)	(Geonoma_undata	Pelagodoxa_henryana)))	Roystonea_regia)	(Podococcus_barteri	(Orania_palindan	Sclerosperma_profizianum)))	(Iriartea_deltoidea	Pseudophoenix_vinifera)))	Phoenix_dactylifera)	Nypa_fruticans);
((Pseudophoenix_vinifera	(((((((Leopoldinia_pulchra	Reinhardtia_gracilis)	(Reinhardtia_simplex	(Reinhardtia_latisecta	Reinhardtia_paiewonskiana)))	((Elaeis_oleifera	Elaeis_guineensis)	((Attalea_speciosa	Burretiokentia_grandiflora)	Bactris_major)))	(((((Iriartea_deltoidea	Prestoea_acuminata)	(Oenocarpus_minor	Oenocarpus_bataua))	(Dictyosperma_album	(Dypsis_decaryi	((Heterospathe_cagayanensis	(Kentiopsis_piersoniorum	Veitchia_spiralis))	Hydriastele_microspadix))))	Manicaria_saccifera)	(Geonoma_undata	Pelagodoxa_henryana)))	Roystonea_regia)	(Podococcus_barteri	(Orania_palindan	Sclerosperma_profizianum)))	(Sabal_domingensis	(Serenoa_repens	(Chamaedorea_seifrizii	Phoenix_dactylifera)))))	Nypa_fruticans);
(((Pseudophoenix_vinifera	((((((Leopoldinia_pulchra	Reinhardtia_gracilis)	(Reinhardtia_simplex	(Reinhardtia_latisecta	Reinhardtia_paiewonskiana)))	((Elaeis_oleifera	Elaeis_guineensis)	Bactris_major))	(((((Oenocarpus_minor	Oenocarpus_bataua)	(Dypsis_decaryi	(Dictyosperma_album	(((Heterospathe_cagayanensis	Kentiopsis_piersoniorum)	Veitchia_spiralis)	Hydriastele_microspadix))))	Manicaria_saccifera)	(Geonoma_undata	Pelagodoxa_henryana))	(Iriartea_deltoidea	Prestoea_acuminata)))	((Attalea_speciosa	Burretiokentia_grandiflora)	Roystonea_regia))	(Orania_palindan	(Sclerosperma_profizianum	Podococcus_barteri))))	(Sabal_domingensis	(Serenoa_repens	(Chamaedorea_seifrizii	Phoenix_dactylifera))))	Nypa_fruticans);
((((Podococcus_barteri	(((((Dypsis_decaryi	(Dictyosperma_album	(Veitchia_spiralis	(Hydriastele_microspadix	(Heterospathe_cagayanensis	Kentiopsis_piersoniorum)))))	(Manicaria_saccifera	(Prestoea_acuminata	(Oenocarpus_minor	Oenocarpus_bataua))))	((Chamaedorea_seifrizii	Geonoma_undata)	Pelagodoxa_henryana))	(((Leopoldinia_pulchra	Reinhardtia_gracilis)	(Reinhardtia_simplex	(Reinhardtia_latisecta	Reinhardtia_paiewonskiana)))	(((Attalea_speciosa	Burretiokentia_grandiflora)	(Elaeis_oleifera	Elaeis_guineensis))	Bactris_major)))	Roystonea_regia))	((Pseudophoenix_vinifera	(Orania_palindan	Sclerosperma_profizianum))	Iriartea_deltoidea))	(Sabal_domingensis	(Serenoa_repens	Phoenix_dactylifera)))	Nypa_fruticans);
(((((Serenoa_repens	Sabal_domingensis)	Phoenix_dactylifera)	Chamaedorea_seifrizii)	(((((Attalea_speciosa	Burretiokentia_grandiflora)	(Roystonea_regia	(Elaeis_oleifera	Elaeis_guineensis)))	((Bactris_major	Podococcus_barteri)	((Leopoldinia_pulchra	Reinhardtia_gracilis)	(Reinhardtia_simplex	(Reinhardtia_latisecta	Reinhardtia_paiewonskiana)))))	(((((Geonoma_undata	Pelagodoxa_henryana)	(Dypsis_decaryi	(Dictyosperma_album	(Veitchia_spiralis	(Hydriastele_microspadix	(Heterospathe_cagayanensis	Kentiopsis_piersoniorum))))))	((Iriartea_deltoidea	Prestoea_acuminata)	(Oenocarpus_minor	Oenocarpus_bataua)))	Manicaria_saccifera)	(Orania_palindan	Sclerosperma_profizianum)))	Pseudophoenix_vinifera))	Nypa_fruticans);
(((((Podococcus_barteri	(Orania_palindan	Sclerosperma_profizianum))	(((((Bactris_major	(Attalea_speciosa	Burretiokentia_grandiflora))	(Elaeis_guineensis	Elaeis_oleifera))	((Reinhardtia_simplex	(Reinhardtia_paiewonskiana	Reinhardtia_latisecta))	(Leopoldinia_pulchra	Reinhardtia_gracilis)))	((((Prestoea_acuminata	(Oenocarpus_bataua	Oenocarpus_minor))	Manicaria_saccifera)	((Pelagodoxa_henryana	Geonoma_undata)	(Dypsis_decaryi	(Dictyosperma_album	(Hydriastele_microspadix	(Veitchia_spiralis	(Heterospathe_cagayanensis	Kentiopsis_piersoniorum)))))))	Iriartea_deltoidea))	Roystonea_regia))	Pseudophoenix_vinifera)	((Chamaedorea_seifrizii	Phoenix_dactylifera)	(Serenoa_repens	Sabal_domingensis)))	Nypa_fruticans);
((Phoenix_dactylifera	(Chamaedorea_seifrizii	((Serenoa_repens	Sabal_domingensis)	(((Orania_palindan	Sclerosperma_profizianum)	(((Manicaria_saccifera	(((Pelagodoxa_henryana	Geonoma_undata)	(Dypsis_decaryi	(Dictyosperma_album	(Hydriastele_microspadix	(Veitchia_spiralis	(Heterospathe_cagayanensis	Kentiopsis_piersoniorum))))))	(Prestoea_acuminata	(Oenocarpus_bataua	Oenocarpus_minor))))	(Podococcus_barteri	((Reinhardtia_simplex	(Reinhardtia_paiewonskiana	Reinhardtia_latisecta))	(Leopoldinia_pulchra	Reinhardtia_gracilis))))	(Roystonea_regia	((Bactris_major	(Attalea_speciosa	Burretiokentia_grandiflora))	(Elaeis_guineensis	Elaeis_oleifera)))))	(Iriartea_deltoidea	Pseudophoenix_vinifera)))))	Nypa_fruticans);
((((Chamaedorea_seifrizii	Phoenix_dactylifera)	(Serenoa_repens	Sabal_domingensis))	((((Roystonea_regia	(Podococcus_barteri	(Orania_palindan	Sclerosperma_profizianum)))	((Iriartea_deltoidea	(Manicaria_saccifera	(((Pelagodoxa_henryana	Geonoma_undata)	(Dypsis_decaryi	(Dictyosperma_album	(Hydriastele_microspadix	(Veitchia_spiralis	(Heterospathe_cagayanensis	Kentiopsis_piersoniorum))))))	(Prestoea_acuminata	(Oenocarpus_bataua	Oenocarpus_minor)))))	(((Elaeis_guineensis	Elaeis_oleifera)	Bactris_major)	((Reinhardtia_simplex	(Reinhardtia_paiewonskiana	Reinhardtia_latisecta))	(Leopoldinia_pulchra	Reinhardtia_gracilis)))))	(Attalea_speciosa	Burretiokentia_grandiflora))	Pseudophoenix_vinifera))	Nypa_fruticans);
((((Chamaedorea_seifrizii	Phoenix_dactylifera)	(Serenoa_repens	Sabal_domingensis))	((((Reinhardtia_simplex	(Reinhardtia_paiewonskiana	Reinhardtia_latisecta))	(Leopoldinia_pulchra	Reinhardtia_gracilis))	((Podococcus_barteri	(Orania_palindan	Sclerosperma_profizianum))	((Iriartea_deltoidea	(((Pelagodoxa_henryana	Geonoma_undata)	(Burretiokentia_grandiflora	(Dypsis_decaryi	(Dictyosperma_album	(Hydriastele_microspadix	(Veitchia_spiralis	(Heterospathe_cagayanensis	Kentiopsis_piersoniorum)))))))	((Prestoea_acuminata	(Oenocarpus_bataua	Oenocarpus_minor))	Manicaria_saccifera)))	((Bactris_major	Attalea_speciosa)	(Roystonea_regia	(Elaeis_guineensis	Elaeis_oleifera))))))	Pseudophoenix_vinifera))	Nypa_fruticans);
((((Chamaedorea_seifrizii	Phoenix_dactylifera)	(Serenoa_repens	Sabal_domingensis))	((((Roystonea_regia	(Elaeis_guineensis	Elaeis_oleifera))	((Bactris_major	Attalea_speciosa)	((Reinhardtia_simplex	(Reinhardtia_paiewonskiana	Reinhardtia_latisecta))	(Leopoldinia_pulchra	Reinhardtia_gracilis))))	(((Pelagodoxa_henryana	Geonoma_undata)	((((Veitchia_spiralis	((Burretiokentia_grandiflora	Kentiopsis_piersoniorum)	(Heterospathe_cagayanensis	Hydriastele_microspadix)))	(Dypsis_decaryi	Dictyosperma_album))	((Iriartea_deltoidea	Prestoea_acuminata)	(Oenocarpus_bataua	Oenocarpus_minor)))	Manicaria_saccifera))	(Podococcus_barteri	(Orania_palindan	Sclerosperma_profizianum))))	Pseudophoenix_vinifera))	Nypa_fruticans);
((((Chamaedorea_seifrizii	Phoenix_dactylifera)	(Serenoa_repens	Sabal_domingensis))	(((Podococcus_barteri	(Orania_palindan	Sclerosperma_profizianum))	(((((((Veitchia_spiralis	(Kentiopsis_piersoniorum	Heterospathe_cagayanensis))	Hydriastele_microspadix)	(Dypsis_decaryi	Dictyosperma_album))	(Pelagodoxa_henryana	Geonoma_undata))	((Oenocarpus_bataua	(Prestoea_acuminata	Oenocarpus_minor))	Manicaria_saccifera))	((Reinhardtia_simplex	(Reinhardtia_paiewonskiana	Reinhardtia_latisecta))	(Leopoldinia_pulchra	Reinhardtia_gracilis)))	((((Burretiokentia_grandiflora	Attalea_speciosa)	Roystonea_regia)	(Elaeis_guineensis	Elaeis_oleifera))	Bactris_major)))	(Iriartea_deltoidea	Pseudophoenix_vinifera)))	Nypa_fruticans);
(((((Chamaedorea_seifrizii	Phoenix_dactylifera)	Serenoa_repens)	Sabal_domingensis)	((((((Roystonea_regia	(Elaeis_guineensis	Elaeis_oleifera))	(Iriartea_deltoidea	Bactris_major))	(Manicaria_saccifera	(((Dypsis_decaryi	(Dictyosperma_album	(Hydriastele_microspadix	(Veitchia_spiralis	(Kentiopsis_piersoniorum	Heterospathe_cagayanensis)))))	((Leopoldinia_pulchra	Reinhardtia_gracilis)	(Pelagodoxa_henryana	Geonoma_undata)))	(Prestoea_acuminata	(Oenocarpus_bataua	Oenocarpus_minor)))))	((Orania_palindan	(Sclerosperma_profizianum	Podococcus_barteri))	(Reinhardtia_simplex	(Reinhardtia_paiewonskiana	Reinhardtia_latisecta))))	(Burretiokentia_grandiflora	Attalea_speciosa))	Pseudophoenix_vinifera))	Nypa_fruticans);
((((Serenoa_repens	Sabal_domingensis)	(Chamaedorea_seifrizii	Phoenix_dactylifera))	(((Podococcus_barteri	(Orania_palindan	Sclerosperma_profizianum))	(((Leopoldinia_pulchra	Reinhardtia_gracilis)	(Reinhardtia_simplex	(Reinhardtia_paiewonskiana	Reinhardtia_latisecta)))	((((((Iriartea_deltoidea	Prestoea_acuminata)	(Oenocarpus_bataua	Oenocarpus_minor))	Manicaria_saccifera)	((Hydriastele_microspadix	(Veitchia_spiralis	(Kentiopsis_piersoniorum	Heterospathe_cagayanensis)))	(Dypsis_decaryi	Dictyosperma_album)))	(Pelagodoxa_henryana	Geonoma_undata))	((Roystonea_regia	(Elaeis_guineensis	Elaeis_oleifera))	(Bactris_major	(Burretiokentia_grandiflora	Attalea_speciosa))))))	Pseudophoenix_vinifera))	Nypa_fruticans);
((((Chamaedorea_seifrizii	(Serenoa_repens	Sabal_domingensis))	Phoenix_dactylifera)	(((Orania_palindan	(Sclerosperma_profizianum	Podococcus_barteri))	(((Leopoldinia_pulchra	Reinhardtia_gracilis)	(Reinhardtia_simplex	(Reinhardtia_paiewonskiana	Reinhardtia_latisecta)))	(((((Iriartea_deltoidea	Prestoea_acuminata)	(Oenocarpus_bataua	Oenocarpus_minor))	(Manicaria_saccifera	(Dypsis_decaryi	(Dictyosperma_album	(Heterospathe_cagayanensis	((Hydriastele_microspadix	Veitchia_spiralis)	Kentiopsis_piersoniorum))))))	(Pelagodoxa_henryana	Geonoma_undata))	(Bactris_major	((Elaeis_guineensis	Elaeis_oleifera)	((Burretiokentia_grandiflora	Attalea_speciosa)	Roystonea_regia))))))	Pseudophoenix_vinifera))	Nypa_fruticans);
((((Serenoa_repens	Sabal_domingensis)	(Chamaedorea_seifrizii	Phoenix_dactylifera))	(((((Manicaria_saccifera	((((Heterospathe_cagayanensis	(Veitchia_spiralis	Kentiopsis_piersoniorum))	Hydriastele_microspadix)	(Dypsis_decaryi	Dictyosperma_album))	((Iriartea_deltoidea	Prestoea_acuminata)	(Oenocarpus_bataua	Oenocarpus_minor))))	(Pelagodoxa_henryana	Geonoma_undata))	(((Burretiokentia_grandiflora	Attalea_speciosa)	Bactris_major)	((Elaeis_guineensis	Elaeis_oleifera)	Roystonea_regia)))	((Podococcus_barteri	(Orania_palindan	Sclerosperma_profizianum))	((Leopoldinia_pulchra	Reinhardtia_gracilis)	(Reinhardtia_simplex	(Reinhardtia_paiewonskiana	Reinhardtia_latisecta)))))	Pseudophoenix_vinifera))	Nypa_fruticans);
((Phoenix_dactylifera	(Serenoa_repens	(((((((Attalea_speciosa	Bactris_major)	(Reinhardtia_simplex	(Reinhardtia_latisecta	Reinhardtia_paiewonskiana)))	(((((Dictyosperma_album	(Dypsis_decaryi	(((Heterospathe_cagayanensis	(Burretiokentia_grandiflora	Kentiopsis_piersoniorum))	Veitchia_spiralis)	Hydriastele_microspadix)))	(Oenocarpus_bataua	(Prestoea_acuminata	Oenocarpus_minor)))	(Manicaria_saccifera	(Geonoma_undata	Pelagodoxa_henryana)))	((Reinhardtia_gracilis	Leopoldinia_pulchra)	Iriartea_deltoidea))	((Elaeis_guineensis	Elaeis_oleifera)	Roystonea_regia)))	(Podococcus_barteri	(Orania_palindan	Sclerosperma_profizianum)))	Pseudophoenix_vinifera)	Sabal_domingensis)	Chamaedorea_seifrizii)))	Nypa_fruticans);
((((((Reinhardtia_simplex	(Reinhardtia_latisecta	Reinhardtia_paiewonskiana))	(Reinhardtia_gracilis	Leopoldinia_pulchra))	((((Elaeis_guineensis	Elaeis_oleifera)	Roystonea_regia)	((Burretiokentia_grandiflora	Attalea_speciosa)	Bactris_major))	(((Dypsis_decaryi	(Dictyosperma_album	(Hydriastele_microspadix	(Kentiopsis_piersoniorum	(Heterospathe_cagayanensis	Veitchia_spiralis)))))	(Oenocarpus_bataua	(Prestoea_acuminata	Oenocarpus_minor)))	(Manicaria_saccifera	(Geonoma_undata	Pelagodoxa_henryana)))))	(Orania_palindan	(Sclerosperma_profizianum	Podococcus_barteri)))	((Iriartea_deltoidea	Pseudophoenix_vinifera)	(Sabal_domingensis	((Chamaedorea_seifrizii	Phoenix_dactylifera)	Serenoa_repens))))	Nypa_fruticans);
((((Serenoa_repens	Sabal_domingensis)	(Chamaedorea_seifrizii	Phoenix_dactylifera))	(Pseudophoenix_vinifera	((((Reinhardtia_simplex	(Reinhardtia_latisecta	Reinhardtia_paiewonskiana))	(Reinhardtia_gracilis	Leopoldinia_pulchra))	((((Elaeis_guineensis	Elaeis_oleifera)	Roystonea_regia)	((Burretiokentia_grandiflora	Attalea_speciosa)	Bactris_major))	(Iriartea_deltoidea	((Prestoea_acuminata	(Oenocarpus_minor	Oenocarpus_bataua))	((((Hydriastele_microspadix	(Veitchia_spiralis	(Kentiopsis_piersoniorum	Heterospathe_cagayanensis)))	(Dypsis_decaryi	Dictyosperma_album))	Manicaria_saccifera)	(Geonoma_undata	Pelagodoxa_henryana))))))	(Podococcus_barteri	(Orania_palindan	Sclerosperma_profizianum)))))	Nypa_fruticans);
((Phoenix_dactylifera	((Pseudophoenix_vinifera	((Reinhardtia_simplex	(Reinhardtia_latisecta	Reinhardtia_paiewonskiana))	(((((Elaeis_guineensis	Elaeis_oleifera)	Roystonea_regia)	((Burretiokentia_grandiflora	Attalea_speciosa)	(Chamaedorea_seifrizii	Bactris_major)))	(((Reinhardtia_gracilis	Leopoldinia_pulchra)	Iriartea_deltoidea)	((Geonoma_undata	Pelagodoxa_henryana)	(((Oenocarpus_bataua	(Prestoea_acuminata	Oenocarpus_minor))	(Dypsis_decaryi	(Dictyosperma_album	(Hydriastele_microspadix	(Veitchia_spiralis	(Kentiopsis_piersoniorum	Heterospathe_cagayanensis))))))	Manicaria_saccifera))))	(Podococcus_barteri	(Orania_palindan	Sclerosperma_profizianum)))))	(Serenoa_repens	Sabal_domingensis)))	Nypa_fruticans);
((((Iriartea_deltoidea	Pseudophoenix_vinifera)	((((Attalea_speciosa	Bactris_major)	((Reinhardtia_gracilis	Leopoldinia_pulchra)	(Reinhardtia_simplex	(Reinhardtia_latisecta	Reinhardtia_paiewonskiana))))	((((Geonoma_undata	Pelagodoxa_henryana)	(Dypsis_decaryi	(Dictyosperma_album	((Burretiokentia_grandiflora	Hydriastele_microspadix)	(Veitchia_spiralis	(Kentiopsis_piersoniorum	Heterospathe_cagayanensis))))))	(Manicaria_saccifera	(Prestoea_acuminata	(Oenocarpus_minor	Oenocarpus_bataua))))	((Elaeis_guineensis	Elaeis_oleifera)	Roystonea_regia)))	(Podococcus_barteri	(Orania_palindan	Sclerosperma_profizianum))))	(Sabal_domingensis	((Chamaedorea_seifrizii	Phoenix_dactylifera)	Serenoa_repens)))	Nypa_fruticans);
(((((Roystonea_regia	(((Reinhardtia_gracilis	Leopoldinia_pulchra)	(Reinhardtia_simplex	(Reinhardtia_latisecta	Reinhardtia_paiewonskiana)))	(((Burretiokentia_grandiflora	Attalea_speciosa)	Bactris_major)	(Elaeis_guineensis	Elaeis_oleifera))))	(Iriartea_deltoidea	((Manicaria_saccifera	((Oenocarpus_bataua	(Prestoea_acuminata	Oenocarpus_minor))	(Dypsis_decaryi	(Dictyosperma_album	(Hydriastele_microspadix	(Veitchia_spiralis	(Kentiopsis_piersoniorum	Heterospathe_cagayanensis)))))))	((Chamaedorea_seifrizii	Geonoma_undata)	Pelagodoxa_henryana))))	(Podococcus_barteri	(Pseudophoenix_vinifera	(Orania_palindan	Sclerosperma_profizianum))))	((Sabal_domingensis	Serenoa_repens)	Phoenix_dactylifera))	Nypa_fruticans);
((((((((((Prestoea_acuminata	Iriartea_deltoidea)	(Geonoma_undata	Pelagodoxa_henryana))	((Dypsis_decaryi	(Dictyosperma_album	(Hydriastele_microspadix	(Veitchia_spiralis	(Kentiopsis_piersoniorum	Heterospathe_cagayanensis)))))	(Manicaria_saccifera	((Reinhardtia_gracilis	Leopoldinia_pulchra)	(Oenocarpus_bataua	Oenocarpus_minor)))))	((Bactris_major	(Elaeis_guineensis	Elaeis_oleifera))	(Reinhardtia_simplex	(Reinhardtia_latisecta	Reinhardtia_paiewonskiana))))	Roystonea_regia)	(Podococcus_barteri	(Sclerosperma_profizianum	Orania_palindan)))	(Burretiokentia_grandiflora	Attalea_speciosa))	Pseudophoenix_vinifera)	((Sabal_domingensis	Serenoa_repens)	(Chamaedorea_seifrizii	Phoenix_dactylifera)))	Nypa_fruticans);
(((((Orania_palindan	(Podococcus_barteri	Sclerosperma_profizianum))	(((((((Geonoma_undata	Pelagodoxa_henryana)	(((Hydriastele_microspadix	(Veitchia_spiralis	(Kentiopsis_piersoniorum	Heterospathe_cagayanensis)))	(Dypsis_decaryi	Dictyosperma_album))	(Prestoea_acuminata	(Oenocarpus_bataua	Oenocarpus_minor))))	Manicaria_saccifera)	((Reinhardtia_gracilis	Leopoldinia_pulchra)	Iriartea_deltoidea))	(((Burretiokentia_grandiflora	Attalea_speciosa)	Bactris_major)	(Elaeis_guineensis	Elaeis_oleifera)))	(Reinhardtia_simplex	(Reinhardtia_latisecta	Reinhardtia_paiewonskiana)))	Roystonea_regia))	Pseudophoenix_vinifera)	((Sabal_domingensis	Serenoa_repens)	(Chamaedorea_seifrizii	Phoenix_dactylifera)))	Nypa_fruticans);
(((((Orania_palindan	(Podococcus_barteri	Sclerosperma_profizianum))	((((((Manicaria_saccifera	(Prestoea_acuminata	(Oenocarpus_bataua	Oenocarpus_minor)))	(Dypsis_decaryi	(Dictyosperma_album	(Hydriastele_microspadix	(Veitchia_spiralis	(Kentiopsis_piersoniorum	Heterospathe_cagayanensis))))))	(Geonoma_undata	Pelagodoxa_henryana))	Iriartea_deltoidea)	(((Burretiokentia_grandiflora	Attalea_speciosa)	Bactris_major)	(Roystonea_regia	(Elaeis_guineensis	Elaeis_oleifera))))	(((Reinhardtia_gracilis	Leopoldinia_pulchra)	(Reinhardtia_simplex	(Reinhardtia_latisecta	Reinhardtia_paiewonskiana)))	Chamaedorea_seifrizii)))	Pseudophoenix_vinifera)	(Sabal_domingensis	(Phoenix_dactylifera	Serenoa_repens)))	Nypa_fruticans);
(((((Reinhardtia_simplex	(Reinhardtia_latisecta	Reinhardtia_paiewonskiana))	((((Attalea_speciosa	Bactris_major)	(Roystonea_regia	(Elaeis_guineensis	Elaeis_oleifera)))	(((Manicaria_saccifera	(Prestoea_acuminata	(Oenocarpus_bataua	Oenocarpus_minor)))	((Hydriastele_microspadix	(Veitchia_spiralis	((Burretiokentia_grandiflora	Kentiopsis_piersoniorum)	Heterospathe_cagayanensis)))	(Dypsis_decaryi	Dictyosperma_album)))	(((Reinhardtia_gracilis	Leopoldinia_pulchra)	Geonoma_undata)	Pelagodoxa_henryana)))	((Orania_palindan	Sclerosperma_profizianum)	Podococcus_barteri)))	(Iriartea_deltoidea	Pseudophoenix_vinifera))	(Sabal_domingensis	((Chamaedorea_seifrizii	Phoenix_dactylifera)	Serenoa_repens)))	Nypa_fruticans);
(((Phoenix_dactylifera	((Serenoa_repens	Sabal_domingensis)	Chamaedorea_seifrizii))	(((Roystonea_regia	((Iriartea_deltoidea	(((Leopoldinia_pulchra	((Oenocarpus_minor	Oenocarpus_bataua)	Prestoea_acuminata))	(Manicaria_saccifera	(((Veitchia_spiralis	(Hydriastele_microspadix	(Kentiopsis_piersoniorum	Heterospathe_cagayanensis)))	Dictyosperma_album)	Dypsis_decaryi)))	(Pelagodoxa_henryana	Geonoma_undata)))	(((Bactris_major	(Burretiokentia_grandiflora	Attalea_speciosa))	(Elaeis_guineensis	Elaeis_oleifera))	((Reinhardtia_gracilis	Reinhardtia_simplex)	(Reinhardtia_latisecta	Reinhardtia_paiewonskiana)))))	((Podococcus_barteri	Sclerosperma_profizianum)	Orania_palindan))	Pseudophoenix_vinifera))	Nypa_fruticans);
((((Chamaedorea_seifrizii	Phoenix_dactylifera)	(Serenoa_repens	Sabal_domingensis))	((((Roystonea_regia	((Manicaria_saccifera	((Pelagodoxa_henryana	((Reinhardtia_gracilis	Leopoldinia_pulchra)	Geonoma_undata))	((((Hydriastele_microspadix	(Veitchia_spiralis	(Kentiopsis_piersoniorum	Heterospathe_cagayanensis)))	Dictyosperma_album)	Dypsis_decaryi)	((Oenocarpus_minor	Oenocarpus_bataua)	Prestoea_acuminata))))	(((Iriartea_deltoidea	Bactris_major)	(Elaeis_guineensis	Elaeis_oleifera))	(Reinhardtia_simplex	(Reinhardtia_latisecta	Reinhardtia_paiewonskiana)))))	((Sclerosperma_profizianum	Orania_palindan)	Podococcus_barteri))	(Burretiokentia_grandiflora	Attalea_speciosa))	Pseudophoenix_vinifera))	Nypa_fruticans);
((((Chamaedorea_seifrizii	Phoenix_dactylifera)	(Serenoa_repens	Sabal_domingensis))	((((Sclerosperma_profizianum	Orania_palindan)	Podococcus_barteri)	(((Reinhardtia_gracilis	Leopoldinia_pulchra)	(Reinhardtia_simplex	(Reinhardtia_latisecta	Reinhardtia_paiewonskiana)))	((((Pelagodoxa_henryana	Geonoma_undata)	(((((Hydriastele_microspadix	(Veitchia_spiralis	(Kentiopsis_piersoniorum	Heterospathe_cagayanensis)))	Dictyosperma_album)	Dypsis_decaryi)	(Oenocarpus_minor	Oenocarpus_bataua))	Manicaria_saccifera))	Prestoea_acuminata)	(Bactris_major	((Roystonea_regia	(Burretiokentia_grandiflora	Attalea_speciosa))	(Elaeis_guineensis	Elaeis_oleifera))))))	(Iriartea_deltoidea	Pseudophoenix_vinifera)))	Nypa_fruticans);
(((Chamaedorea_seifrizii	(Phoenix_dactylifera	(Serenoa_repens	Sabal_domingensis)))	((((Sclerosperma_profizianum	Orania_palindan)	Podococcus_barteri)	(((((Pelagodoxa_henryana	(Leopoldinia_pulchra	Geonoma_undata))	((((Hydriastele_microspadix	(Veitchia_spiralis	(Kentiopsis_piersoniorum	Heterospathe_cagayanensis)))	Dictyosperma_album)	Dypsis_decaryi)	((Prestoea_acuminata	Oenocarpus_minor)	Oenocarpus_bataua)))	Manicaria_saccifera)	((Bactris_major	(Burretiokentia_grandiflora	Attalea_speciosa))	(Roystonea_regia	(Elaeis_guineensis	Elaeis_oleifera))))	((Reinhardtia_paiewonskiana	Reinhardtia_latisecta)	(Reinhardtia_simplex	Reinhardtia_gracilis))))	(Iriartea_deltoidea	Pseudophoenix_vinifera)))	Nypa_fruticans);
(((Phoenix_dactylifera	((Chamaedorea_seifrizii	Serenoa_repens)	Sabal_domingensis))	((Orania_palindan	(Podococcus_barteri	Sclerosperma_profizianum))	(((Iriartea_deltoidea	(((((Veitchia_spiralis	((Kentiopsis_piersoniorum	Heterospathe_cagayanensis)	Hydriastele_microspadix))	Dictyosperma_album)	Dypsis_decaryi)	(Pelagodoxa_henryana	Geonoma_undata))	(((Oenocarpus_minor	Oenocarpus_bataua)	Prestoea_acuminata)	Manicaria_saccifera)))	((Pseudophoenix_vinifera	((Burretiokentia_grandiflora	Attalea_speciosa)	Roystonea_regia))	((Elaeis_guineensis	Elaeis_oleifera)	Bactris_major)))	((Leopoldinia_pulchra	Reinhardtia_gracilis)	((Reinhardtia_paiewonskiana	Reinhardtia_latisecta)	Reinhardtia_simplex)))))	Nypa_fruticans);
(((((Chamaedorea_seifrizii	Phoenix_dactylifera)	(Sabal_domingensis	Serenoa_repens))	(((Iriartea_deltoidea	(((Pelagodoxa_henryana	Geonoma_undata)	(Manicaria_saccifera	((((Veitchia_spiralis	(Kentiopsis_piersoniorum	Heterospathe_cagayanensis))	Hydriastele_microspadix)	Dictyosperma_album)	Dypsis_decaryi)))	((Oenocarpus_minor	Oenocarpus_bataua)	Prestoea_acuminata)))	((((Reinhardtia_paiewonskiana	Reinhardtia_latisecta)	(Reinhardtia_simplex	(Leopoldinia_pulchra	Reinhardtia_gracilis)))	(Bactris_major	(Burretiokentia_grandiflora	Attalea_speciosa)))	(Roystonea_regia	(Elaeis_guineensis	Elaeis_oleifera))))	((Orania_palindan	Sclerosperma_profizianum)	Podococcus_barteri)))	Pseudophoenix_vinifera)	Nypa_fruticans);
((((Chamaedorea_seifrizii	Phoenix_dactylifera)	(Sabal_domingensis	Serenoa_repens))	((((((Leopoldinia_pulchra	Reinhardtia_gracilis)	((Reinhardtia_paiewonskiana	Reinhardtia_latisecta)	Reinhardtia_simplex))	(Elaeis_guineensis	Elaeis_oleifera))	(Bactris_major	(((Burretiokentia_grandiflora	Attalea_speciosa)	Roystonea_regia)	(((Pelagodoxa_henryana	Geonoma_undata)	((((Veitchia_spiralis	((Kentiopsis_piersoniorum	Heterospathe_cagayanensis)	Hydriastele_microspadix))	Dictyosperma_album)	Dypsis_decaryi)	((Oenocarpus_minor	Oenocarpus_bataua)	Prestoea_acuminata)))	Manicaria_saccifera))))	((Orania_palindan	Sclerosperma_profizianum)	Podococcus_barteri))	(Iriartea_deltoidea	Pseudophoenix_vinifera)))	Nypa_fruticans);
((((Chamaedorea_seifrizii	Phoenix_dactylifera)	(Sabal_domingensis	Serenoa_repens))	(((((Leopoldinia_pulchra	Reinhardtia_gracilis)	((Reinhardtia_paiewonskiana	Reinhardtia_latisecta)	Reinhardtia_simplex))	((((Pelagodoxa_henryana	Geonoma_undata)	(((((Hydriastele_microspadix	(Veitchia_spiralis	Kentiopsis_piersoniorum))	(Dypsis_decaryi	Heterospathe_cagayanensis))	Dictyosperma_album)	((Oenocarpus_minor	Oenocarpus_bataua)	Prestoea_acuminata))	Manicaria_saccifera))	Iriartea_deltoidea)	((Roystonea_regia	(Elaeis_guineensis	Elaeis_oleifera))	(Bactris_major	(Burretiokentia_grandiflora	Attalea_speciosa)))))	((Orania_palindan	Sclerosperma_profizianum)	Podococcus_barteri))	Pseudophoenix_vinifera))	Nypa_fruticans);
(((((Sabal_domingensis	Serenoa_repens)	((((((Bactris_major	Roystonea_regia)	((Manicaria_saccifera	((Pelagodoxa_henryana	Geonoma_undata)	((((Hydriastele_microspadix	(Veitchia_spiralis	(Heterospathe_cagayanensis	Kentiopsis_piersoniorum)))	Dictyosperma_album)	Dypsis_decaryi)	((Oenocarpus_minor	Oenocarpus_bataua)	Prestoea_acuminata))))	Podococcus_barteri))	(((Leopoldinia_pulchra	Reinhardtia_gracilis)	((Reinhardtia_paiewonskiana	Reinhardtia_latisecta)	Reinhardtia_simplex))	((Burretiokentia_grandiflora	Attalea_speciosa)	(Elaeis_guineensis	Elaeis_oleifera))))	(Orania_palindan	Sclerosperma_profizianum))	Pseudophoenix_vinifera)	Iriartea_deltoidea))	Chamaedorea_seifrizii)	Phoenix_dactylifera)	Nypa_fruticans);
((((Chamaedorea_seifrizii	Phoenix_dactylifera)	(Sabal_domingensis	Serenoa_repens))	((((Leopoldinia_pulchra	Reinhardtia_gracilis)	((Reinhardtia_paiewonskiana	Reinhardtia_latisecta)	Reinhardtia_simplex))	((Podococcus_barteri	(Orania_palindan	Sclerosperma_profizianum))	((((Bactris_major	Attalea_speciosa)	(Elaeis_guineensis	Elaeis_oleifera))	Roystonea_regia)	(Iriartea_deltoidea	((Pelagodoxa_henryana	Geonoma_undata)	(((((Veitchia_spiralis	((Heterospathe_cagayanensis	(Burretiokentia_grandiflora	Kentiopsis_piersoniorum))	Hydriastele_microspadix))	Dictyosperma_album)	Dypsis_decaryi)	(Oenocarpus_bataua	(Prestoea_acuminata	Oenocarpus_minor)))	Manicaria_saccifera))))))	Pseudophoenix_vinifera))	Nypa_fruticans);
(((((Podococcus_barteri	(Sclerosperma_profizianum	Orania_palindan))	(((Reinhardtia_latisecta	Reinhardtia_paiewonskiana)	Reinhardtia_simplex)	(((Bactris_major	Attalea_speciosa)	(Roystonea_regia	(Elaeis_oleifera	Elaeis_guineensis)))	(((Leopoldinia_pulchra	Reinhardtia_gracilis)	Iriartea_deltoidea)	(Manicaria_saccifera	((Pelagodoxa_henryana	Geonoma_undata)	((Dypsis_decaryi	(Dictyosperma_album	(Veitchia_spiralis	((Heterospathe_cagayanensis	(Burretiokentia_grandiflora	Kentiopsis_piersoniorum))	Hydriastele_microspadix))))	(Oenocarpus_bataua	(Prestoea_acuminata	Oenocarpus_minor)))))))))	Pseudophoenix_vinifera)	((Serenoa_repens	Sabal_domingensis)	(Phoenix_dactylifera	Chamaedorea_seifrizii)))	Nypa_fruticans);
(((((Podococcus_barteri	(Sclerosperma_profizianum	Orania_palindan))	((Roystonea_regia	((((Prestoea_acuminata	(Oenocarpus_minor	Oenocarpus_bataua))	((Pelagodoxa_henryana	Geonoma_undata)	(Dypsis_decaryi	(Dictyosperma_album	((Veitchia_spiralis	(Heterospathe_cagayanensis	(Burretiokentia_grandiflora	Kentiopsis_piersoniorum)))	Hydriastele_microspadix)))))	(Leopoldinia_pulchra	Reinhardtia_gracilis))	Manicaria_saccifera))	(((Bactris_major	Attalea_speciosa)	(Elaeis_oleifera	Elaeis_guineensis))	((Reinhardtia_latisecta	Reinhardtia_paiewonskiana)	Reinhardtia_simplex))))	(Iriartea_deltoidea	Pseudophoenix_vinifera))	((Chamaedorea_seifrizii	(Serenoa_repens	Sabal_domingensis))	Phoenix_dactylifera))	Nypa_fruticans);
((Phoenix_dactylifera	((Sabal_domingensis	(((((Podococcus_barteri	(Sclerosperma_profizianum	Orania_palindan))	((Bactris_major	((Burretiokentia_grandiflora	Attalea_speciosa)	(Elaeis_oleifera	Elaeis_guineensis)))	(((Leopoldinia_pulchra	Reinhardtia_gracilis)	((Reinhardtia_latisecta	Reinhardtia_paiewonskiana)	Reinhardtia_simplex))	(((Pelagodoxa_henryana	Geonoma_undata)	(Dypsis_decaryi	(Dictyosperma_album	((Veitchia_spiralis	(Heterospathe_cagayanensis	Kentiopsis_piersoniorum))	Hydriastele_microspadix))))	(Manicaria_saccifera	(Oenocarpus_bataua	(Prestoea_acuminata	Oenocarpus_minor)))))))	Roystonea_regia)	(Iriartea_deltoidea	Pseudophoenix_vinifera))	Serenoa_repens))	Chamaedorea_seifrizii))	Nypa_fruticans);
(((((Podococcus_barteri	(Sclerosperma_profizianum	Orania_palindan))	((((Elaeis_oleifera	Elaeis_guineensis)	Roystonea_regia)	(((Attalea_speciosa	Bactris_major)	((Reinhardtia_latisecta	Reinhardtia_paiewonskiana)	Reinhardtia_simplex))	(((Pelagodoxa_henryana	Geonoma_undata)	Manicaria_saccifera)	((Prestoea_acuminata	(Oenocarpus_minor	Oenocarpus_bataua))	(Dypsis_decaryi	(Dictyosperma_album	(Veitchia_spiralis	((Heterospathe_cagayanensis	(Burretiokentia_grandiflora	Kentiopsis_piersoniorum))	Hydriastele_microspadix))))))))	(Leopoldinia_pulchra	Reinhardtia_gracilis)))	(Iriartea_deltoidea	Pseudophoenix_vinifera))	((Serenoa_repens	Sabal_domingensis)	(Chamaedorea_seifrizii	Phoenix_dactylifera)))	Nypa_fruticans);
((((((Podococcus_barteri	(Sclerosperma_profizianum	Orania_palindan))	Roystonea_regia)	((((Elaeis_oleifera	Elaeis_guineensis)	((Burretiokentia_grandiflora	Attalea_speciosa)	Bactris_major))	((Reinhardtia_latisecta	Reinhardtia_paiewonskiana)	Reinhardtia_simplex))	(Manicaria_saccifera	((Pelagodoxa_henryana	((Leopoldinia_pulchra	Reinhardtia_gracilis)	Geonoma_undata))	((Dypsis_decaryi	(Dictyosperma_album	(Heterospathe_cagayanensis	(Hydriastele_microspadix	(Kentiopsis_piersoniorum	Veitchia_spiralis)))))	(Prestoea_acuminata	(Oenocarpus_minor	Oenocarpus_bataua)))))))	(Iriartea_deltoidea	Pseudophoenix_vinifera))	((Serenoa_repens	Sabal_domingensis)	(Chamaedorea_seifrizii	Phoenix_dactylifera)))	Nypa_fruticans);
((((((((((Elaeis_oleifera	Elaeis_guineensis)	(Attalea_speciosa	Bactris_major))	((Leopoldinia_pulchra	Reinhardtia_gracilis)	((Reinhardtia_latisecta	Reinhardtia_paiewonskiana)	Reinhardtia_simplex)))	(Iriartea_deltoidea	((Pelagodoxa_henryana	Geonoma_undata)	(((Dypsis_decaryi	(Dictyosperma_album	(((Heterospathe_cagayanensis	(Burretiokentia_grandiflora	Kentiopsis_piersoniorum))	Veitchia_spiralis)	Hydriastele_microspadix)))	(Prestoea_acuminata	(Oenocarpus_minor	Oenocarpus_bataua)))	Manicaria_saccifera))))	Roystonea_regia)	Podococcus_barteri)	(Sclerosperma_profizianum	Orania_palindan))	Pseudophoenix_vinifera)	(Sabal_domingensis	(Serenoa_repens	(Chamaedorea_seifrizii	Phoenix_dactylifera))))	Nypa_fruticans);
(((((Sclerosperma_profizianum	Orania_palindan)	((((Roystonea_regia	(Elaeis_oleifera	Elaeis_guineensis))	((Burretiokentia_grandiflora	Attalea_speciosa)	Bactris_major))	(Iriartea_deltoidea	((((((Heterospathe_cagayanensis	Kentiopsis_piersoniorum)	Veitchia_spiralis)	Hydriastele_microspadix)	(Dypsis_decaryi	Dictyosperma_album))	((Prestoea_acuminata	(Oenocarpus_minor	Oenocarpus_bataua))	Manicaria_saccifera))	(Pelagodoxa_henryana	((Leopoldinia_pulchra	Reinhardtia_gracilis)	Geonoma_undata)))))	(Podococcus_barteri	((Reinhardtia_latisecta	Reinhardtia_paiewonskiana)	Reinhardtia_simplex))))	Pseudophoenix_vinifera)	(Sabal_domingensis	(Serenoa_repens	(Chamaedorea_seifrizii	Phoenix_dactylifera))))	Nypa_fruticans);
((((Podococcus_barteri	(Sclerosperma_profizianum	Orania_palindan))	((((Roystonea_regia	(Elaeis_oleifera	Elaeis_guineensis))	((Burretiokentia_grandiflora	Attalea_speciosa)	Bactris_major))	((((Geonoma_undata	Pelagodoxa_henryana)	((Dypsis_decaryi	(((Heterospathe_cagayanensis	(Kentiopsis_piersoniorum	Veitchia_spiralis))	Hydriastele_microspadix)	Dictyosperma_album))	(Oenocarpus_minor	Oenocarpus_bataua)))	Manicaria_saccifera)	(Prestoea_acuminata	Iriartea_deltoidea)))	((Leopoldinia_pulchra	Reinhardtia_gracilis)	((Reinhardtia_latisecta	Reinhardtia_paiewonskiana)	Reinhardtia_simplex))))	(((Sabal_domingensis	Serenoa_repens)	(Chamaedorea_seifrizii	Phoenix_dactylifera))	Pseudophoenix_vinifera))	Nypa_fruticans);
(((((Podococcus_barteri	(Sclerosperma_profizianum	Orania_palindan))	(Roystonea_regia	((((Reinhardtia_latisecta	Reinhardtia_paiewonskiana)	Reinhardtia_simplex)	((Elaeis_oleifera	Elaeis_guineensis)	((Burretiokentia_grandiflora	Attalea_speciosa)	Bactris_major)))	((Geonoma_undata	Pelagodoxa_henryana)	((Leopoldinia_pulchra	Reinhardtia_gracilis)	((Manicaria_saccifera	(Dypsis_decaryi	((((Heterospathe_cagayanensis	Kentiopsis_piersoniorum)	Hydriastele_microspadix)	Veitchia_spiralis)	Dictyosperma_album)))	((Prestoea_acuminata	Oenocarpus_minor)	Oenocarpus_bataua)))))))	(Iriartea_deltoidea	Pseudophoenix_vinifera))	((Chamaedorea_seifrizii	Phoenix_dactylifera)	(Serenoa_repens	Sabal_domingensis)))	Nypa_fruticans);
(((((Podococcus_barteri	(Sclerosperma_profizianum	Orania_palindan))	((((Elaeis_oleifera	Elaeis_guineensis)	((Burretiokentia_grandiflora	Attalea_speciosa)	Bactris_major))	Roystonea_regia)	(((Leopoldinia_pulchra	Reinhardtia_gracilis)	((Reinhardtia_latisecta	Reinhardtia_paiewonskiana)	Reinhardtia_simplex))	(((Geonoma_undata	Pelagodoxa_henryana)	Manicaria_saccifera)	(((((Kentiopsis_piersoniorum	Heterospathe_cagayanensis)	Veitchia_spiralis)	Hydriastele_microspadix)	(Dictyosperma_album	Dypsis_decaryi))	((Prestoea_acuminata	Oenocarpus_minor)	Oenocarpus_bataua))))))	(Iriartea_deltoidea	Pseudophoenix_vinifera))	(((Chamaedorea_seifrizii	Phoenix_dactylifera)	Serenoa_repens)	Sabal_domingensis))	Nypa_fruticans);
((((Serenoa_repens	Sabal_domingensis)	Phoenix_dactylifera)	((((((Roystonea_regia	(Elaeis_oleifera	Elaeis_guineensis))	(Attalea_speciosa	Bactris_major))	(((((Prestoea_acuminata	(Oenocarpus_minor	Oenocarpus_bataua))	(Dictyosperma_album	(((((Hydriastele_microspadix	Burretiokentia_grandiflora)	Heterospathe_cagayanensis)	Kentiopsis_piersoniorum)	Veitchia_spiralis)	Dypsis_decaryi)))	Manicaria_saccifera)	(Pelagodoxa_henryana	(Chamaedorea_seifrizii	(Leopoldinia_pulchra	Geonoma_undata))))	Iriartea_deltoidea))	(Podococcus_barteri	(Sclerosperma_profizianum	Orania_palindan)))	((Reinhardtia_gracilis	Reinhardtia_simplex)	(Reinhardtia_paiewonskiana	Reinhardtia_latisecta)))	Pseudophoenix_vinifera))	Nypa_fruticans);
((((Serenoa_repens	Sabal_domingensis)	(Chamaedorea_seifrizii	Phoenix_dactylifera))	(((Orania_palindan	(Podococcus_barteri	Sclerosperma_profizianum))	(((Attalea_speciosa	Roystonea_regia)	(((Geonoma_undata	(Manicaria_saccifera	(Prestoea_acuminata	(Oenocarpus_minor	Oenocarpus_bataua))))	(Pelagodoxa_henryana	(Dypsis_decaryi	(Dictyosperma_album	(((Heterospathe_cagayanensis	Kentiopsis_piersoniorum)	Veitchia_spiralis)	(Burretiokentia_grandiflora	Hydriastele_microspadix))))))	Iriartea_deltoidea))	((Elaeis_oleifera	Elaeis_guineensis)	(((Reinhardtia_gracilis	Leopoldinia_pulchra)	(Reinhardtia_simplex	(Reinhardtia_paiewonskiana	Reinhardtia_latisecta)))	Bactris_major))))	Pseudophoenix_vinifera))	Nypa_fruticans);
((((((Attalea_speciosa	(Elaeis_oleifera	Elaeis_guineensis))	((Reinhardtia_gracilis	Reinhardtia_simplex)	(Reinhardtia_paiewonskiana	Reinhardtia_latisecta)))	((Orania_palindan	Sclerosperma_profizianum)	((Roystonea_regia	(Podococcus_barteri	Bactris_major))	(((Geonoma_undata	Pelagodoxa_henryana)	Leopoldinia_pulchra)	(Manicaria_saccifera	((Prestoea_acuminata	(Oenocarpus_minor	Oenocarpus_bataua))	((((Heterospathe_cagayanensis	(Burretiokentia_grandiflora	Kentiopsis_piersoniorum))	Veitchia_spiralis)	Hydriastele_microspadix)	(Dypsis_decaryi	Dictyosperma_album))))))))	(((Serenoa_repens	Sabal_domingensis)	(Chamaedorea_seifrizii	Phoenix_dactylifera))	Iriartea_deltoidea))	Pseudophoenix_vinifera)	Nypa_fruticans);
((((Phoenix_dactylifera	Serenoa_repens)	Sabal_domingensis)	(Iriartea_deltoidea	(Pseudophoenix_vinifera	((((Roystonea_regia	Chamaedorea_seifrizii)	((Manicaria_saccifera	(Prestoea_acuminata	(Oenocarpus_minor	Oenocarpus_bataua)))	((Pelagodoxa_henryana	(Leopoldinia_pulchra	Geonoma_undata))	(Dypsis_decaryi	(Dictyosperma_album	(Veitchia_spiralis	(Hydriastele_microspadix	(Heterospathe_cagayanensis	Kentiopsis_piersoniorum))))))))	(((Bactris_major	(Burretiokentia_grandiflora	Attalea_speciosa))	(Elaeis_oleifera	Elaeis_guineensis))	((Reinhardtia_gracilis	Reinhardtia_simplex)	(Reinhardtia_paiewonskiana	Reinhardtia_latisecta))))	(Orania_palindan	(Podococcus_barteri	Sclerosperma_profizianum))))))	Nypa_fruticans);
(((((Chamaedorea_seifrizii	Phoenix_dactylifera)	Serenoa_repens)	Sabal_domingensis)	(Pseudophoenix_vinifera	((((Podococcus_barteri	((Manicaria_saccifera	(Prestoea_acuminata	(Oenocarpus_minor	Oenocarpus_bataua)))	((Pelagodoxa_henryana	(Leopoldinia_pulchra	Geonoma_undata))	(Dypsis_decaryi	(Dictyosperma_album	((Kentiopsis_piersoniorum	(Hydriastele_microspadix	Veitchia_spiralis))	Heterospathe_cagayanensis))))))	Roystonea_regia)	(((Bactris_major	(Burretiokentia_grandiflora	Attalea_speciosa))	(Elaeis_oleifera	Elaeis_guineensis))	((Reinhardtia_gracilis	Reinhardtia_simplex)	(Reinhardtia_paiewonskiana	Reinhardtia_latisecta))))	(Orania_palindan	(Iriartea_deltoidea	Sclerosperma_profizianum)))))	Nypa_fruticans);
(((((Chamaedorea_seifrizii	Phoenix_dactylifera)	Serenoa_repens)	Sabal_domingensis)	(Pseudophoenix_vinifera	((((Iriartea_deltoidea	(((Pelagodoxa_henryana	Geonoma_undata)	(Leopoldinia_pulchra	((Dypsis_decaryi	(Dictyosperma_album	((Kentiopsis_piersoniorum	(Hydriastele_microspadix	Veitchia_spiralis))	Heterospathe_cagayanensis)))	(Prestoea_acuminata	(Oenocarpus_minor	Oenocarpus_bataua)))))	Manicaria_saccifera))	((Reinhardtia_gracilis	Reinhardtia_simplex)	(Reinhardtia_paiewonskiana	Reinhardtia_latisecta)))	((Bactris_major	(Burretiokentia_grandiflora	Attalea_speciosa))	(Roystonea_regia	(Elaeis_oleifera	Elaeis_guineensis))))	(Podococcus_barteri	(Orania_palindan	Sclerosperma_profizianum)))))	Nypa_fruticans);
((((Phoenix_dactylifera	Serenoa_repens)	Sabal_domingensis)	((Iriartea_deltoidea	Pseudophoenix_vinifera)	(((((((Prestoea_acuminata	(Oenocarpus_minor	Oenocarpus_bataua))	((Pelagodoxa_henryana	Geonoma_undata)	(Dypsis_decaryi	(Dictyosperma_album	(((Kentiopsis_piersoniorum	Heterospathe_cagayanensis)	Veitchia_spiralis)	Hydriastele_microspadix)))))	Manicaria_saccifera)	(((Podococcus_barteri	((Reinhardtia_simplex	(Reinhardtia_paiewonskiana	Reinhardtia_latisecta))	(Leopoldinia_pulchra	Reinhardtia_gracilis)))	(Chamaedorea_seifrizii	Bactris_major))	(Elaeis_oleifera	Elaeis_guineensis)))	Roystonea_regia)	(Orania_palindan	Sclerosperma_profizianum))	(Burretiokentia_grandiflora	Attalea_speciosa))))	Nypa_fruticans);
(((((Chamaedorea_seifrizii	Phoenix_dactylifera)	Serenoa_repens)	Sabal_domingensis)	(Pseudophoenix_vinifera	((Podococcus_barteri	(Orania_palindan	Sclerosperma_profizianum))	(((Bactris_major	(Burretiokentia_grandiflora	Attalea_speciosa))	((Reinhardtia_simplex	(Reinhardtia_paiewonskiana	Reinhardtia_latisecta))	(Leopoldinia_pulchra	Reinhardtia_gracilis)))	((Roystonea_regia	(Elaeis_oleifera	Elaeis_guineensis))	(Iriartea_deltoidea	((Pelagodoxa_henryana	Geonoma_undata)	(((Dypsis_decaryi	(Dictyosperma_album	((Heterospathe_cagayanensis	(Veitchia_spiralis	Kentiopsis_piersoniorum))	Hydriastele_microspadix)))	(Prestoea_acuminata	(Oenocarpus_minor	Oenocarpus_bataua)))	Manicaria_saccifera))))))))	Nypa_fruticans);
((((Serenoa_repens	Sabal_domingensis)	Phoenix_dactylifera)	(Pseudophoenix_vinifera	((Podococcus_barteri	(Orania_palindan	Sclerosperma_profizianum))	((((Reinhardtia_gracilis	Reinhardtia_simplex)	(Reinhardtia_paiewonskiana	Reinhardtia_latisecta))	Leopoldinia_pulchra)	(((Bactris_major	Attalea_speciosa)	((Elaeis_oleifera	Elaeis_guineensis)	Roystonea_regia))	(Iriartea_deltoidea	((Pelagodoxa_henryana	(Chamaedorea_seifrizii	Geonoma_undata))	((((((Heterospathe_cagayanensis	Kentiopsis_piersoniorum)	Hydriastele_microspadix)	(Burretiokentia_grandiflora	Veitchia_spiralis))	(Dypsis_decaryi	Dictyosperma_album))	(Prestoea_acuminata	(Oenocarpus_minor	Oenocarpus_bataua)))	Manicaria_saccifera))))))))	Nypa_fruticans);
((((Serenoa_repens	Sabal_domingensis)	(Chamaedorea_seifrizii	Phoenix_dactylifera))	(Pseudophoenix_vinifera	((Podococcus_barteri	(Orania_palindan	Sclerosperma_profizianum))	(((Reinhardtia_gracilis	Leopoldinia_pulchra)	(Reinhardtia_simplex	(Reinhardtia_paiewonskiana	Reinhardtia_latisecta)))	((Iriartea_deltoidea	(((Dictyosperma_album	((Hydriastele_microspadix	(Veitchia_spiralis	(Heterospathe_cagayanensis	Kentiopsis_piersoniorum)))	Dypsis_decaryi))	(Oenocarpus_bataua	(Prestoea_acuminata	Oenocarpus_minor)))	((Pelagodoxa_henryana	Geonoma_undata)	Manicaria_saccifera)))	(Bactris_major	((Burretiokentia_grandiflora	Attalea_speciosa)	((Elaeis_oleifera	Elaeis_guineensis)	Roystonea_regia))))))))	Nypa_fruticans);
((((Chamaedorea_seifrizii	Phoenix_dactylifera)	(Sabal_domingensis	Serenoa_repens))	(((Orania_palindan	(Podococcus_barteri	Sclerosperma_profizianum))	(((Reinhardtia_simplex	(Reinhardtia_latisecta	Reinhardtia_paiewonskiana))	(Leopoldinia_pulchra	Reinhardtia_gracilis))	((((Burretiokentia_grandiflora	Attalea_speciosa)	Bactris_major)	((Elaeis_guineensis	Elaeis_oleifera)	Roystonea_regia))	((Geonoma_undata	Pelagodoxa_henryana)	(((Iriartea_deltoidea	Prestoea_acuminata)	(Oenocarpus_bataua	Oenocarpus_minor))	(Manicaria_saccifera	((Dypsis_decaryi	(((Kentiopsis_piersoniorum	Heterospathe_cagayanensis)	Veitchia_spiralis)	Hydriastele_microspadix))	Dictyosperma_album)))))))	Pseudophoenix_vinifera))	Nypa_fruticans);
(((Phoenix_dactylifera	(Chamaedorea_seifrizii	(Sabal_domingensis	Serenoa_repens)))	(((Orania_palindan	(Podococcus_barteri	Sclerosperma_profizianum))	(((Reinhardtia_simplex	(Reinhardtia_latisecta	Reinhardtia_paiewonskiana))	(Leopoldinia_pulchra	Reinhardtia_gracilis))	(((Burretiokentia_grandiflora	Attalea_speciosa)	(Elaeis_guineensis	Elaeis_oleifera))	((Pelagodoxa_henryana	(((((Kentiopsis_piersoniorum	Heterospathe_cagayanensis)	Veitchia_spiralis)	(Hydriastele_microspadix	Dypsis_decaryi))	Dictyosperma_album)	((((Iriartea_deltoidea	Prestoea_acuminata)	(Oenocarpus_bataua	Oenocarpus_minor))	Manicaria_saccifera)	Geonoma_undata)))	(Roystonea_regia	Bactris_major)))))	Pseudophoenix_vinifera))	Nypa_fruticans);
(((Sabal_domingensis	(Phoenix_dactylifera	Serenoa_repens))	((((Podococcus_barteri	(Sclerosperma_profizianum	Orania_palindan))	(((Reinhardtia_simplex	(Reinhardtia_latisecta	Reinhardtia_paiewonskiana))	Reinhardtia_gracilis)	(((Bactris_major	(Burretiokentia_grandiflora	Attalea_speciosa))	(Roystonea_regia	(Elaeis_guineensis	Elaeis_oleifera)))	(((Chamaedorea_seifrizii	(Leopoldinia_pulchra	Geonoma_undata))	Pelagodoxa_henryana)	(Manicaria_saccifera	((Dypsis_decaryi	(Dictyosperma_album	((Kentiopsis_piersoniorum	Heterospathe_cagayanensis)	(Hydriastele_microspadix	Veitchia_spiralis))))	(Prestoea_acuminata	(Oenocarpus_bataua	Oenocarpus_minor))))))))	Iriartea_deltoidea)	Pseudophoenix_vinifera))	Nypa_fruticans);
((((Chamaedorea_seifrizii	Phoenix_dactylifera)	(Serenoa_repens	Sabal_domingensis))	((Podococcus_barteri	(((Pseudophoenix_vinifera	Iriartea_deltoidea)	Sclerosperma_profizianum)	Orania_palindan))	(((Leopoldinia_pulchra	Reinhardtia_gracilis)	(Reinhardtia_simplex	(Reinhardtia_latisecta	Reinhardtia_paiewonskiana)))	(((Bactris_major	Attalea_speciosa)	(Roystonea_regia	(Elaeis_guineensis	Elaeis_oleifera)))	((Geonoma_undata	Pelagodoxa_henryana)	(Manicaria_saccifera	((Dictyosperma_album	(Dypsis_decaryi	(Hydriastele_microspadix	((Burretiokentia_grandiflora	Kentiopsis_piersoniorum)	(Veitchia_spiralis	Heterospathe_cagayanensis)))))	(Prestoea_acuminata	(Oenocarpus_bataua	Oenocarpus_minor)))))))))	Nypa_fruticans);
(((Phoenix_dactylifera	(Serenoa_repens	Sabal_domingensis))	((((Leopoldinia_pulchra	Reinhardtia_gracilis)	(Reinhardtia_simplex	(Reinhardtia_latisecta	Reinhardtia_paiewonskiana)))	((((Bactris_major	(Burretiokentia_grandiflora	Attalea_speciosa))	(Elaeis_guineensis	Elaeis_oleifera))	(Roystonea_regia	(((Chamaedorea_seifrizii	Geonoma_undata)	Pelagodoxa_henryana)	(Manicaria_saccifera	((Dictyosperma_album	(Dypsis_decaryi	((Hydriastele_microspadix	(Kentiopsis_piersoniorum	Heterospathe_cagayanensis))	Veitchia_spiralis)))	((Iriartea_deltoidea	Prestoea_acuminata)	(Oenocarpus_bataua	Oenocarpus_minor)))))))	((Podococcus_barteri	Sclerosperma_profizianum)	Orania_palindan)))	Pseudophoenix_vinifera))	Nypa_fruticans);
((((Chamaedorea_seifrizii	(Serenoa_repens	Phoenix_dactylifera))	Sabal_domingensis)	((((Leopoldinia_pulchra	Reinhardtia_gracilis)	(Reinhardtia_simplex	(Reinhardtia_latisecta	Reinhardtia_paiewonskiana)))	((((Bactris_major	(Burretiokentia_grandiflora	Attalea_speciosa))	(Roystonea_regia	(Elaeis_guineensis	Elaeis_oleifera)))	(((Geonoma_undata	Pelagodoxa_henryana)	(Manicaria_saccifera	((((Hydriastele_microspadix	(Kentiopsis_piersoniorum	Heterospathe_cagayanensis))	Veitchia_spiralis)	(Dictyosperma_album	Dypsis_decaryi))	(Prestoea_acuminata	(Oenocarpus_bataua	Oenocarpus_minor)))))	Iriartea_deltoidea))	(Podococcus_barteri	(Sclerosperma_profizianum	Orania_palindan))))	Pseudophoenix_vinifera))	Nypa_fruticans);
(((Phoenix_dactylifera	(Serenoa_repens	Sabal_domingensis))	(((Orania_palindan	(Podococcus_barteri	Sclerosperma_profizianum))	(((Leopoldinia_pulchra	Reinhardtia_gracilis)	(Reinhardtia_simplex	(Reinhardtia_latisecta	Reinhardtia_paiewonskiana)))	((Roystonea_regia	((Burretiokentia_grandiflora	Attalea_speciosa)	(Elaeis_guineensis	Elaeis_oleifera)))	(((Geonoma_undata	Pelagodoxa_henryana)	(Manicaria_saccifera	(((Hydriastele_microspadix	(Kentiopsis_piersoniorum	(Veitchia_spiralis	Heterospathe_cagayanensis)))	(Dictyosperma_album	Dypsis_decaryi))	(Prestoea_acuminata	(Oenocarpus_bataua	Oenocarpus_minor)))))	(Chamaedorea_seifrizii	Bactris_major)))))	(Iriartea_deltoidea	Pseudophoenix_vinifera)))	Nypa_fruticans);
((Phoenix_dactylifera	(Chamaedorea_seifrizii	((Serenoa_repens	Sabal_domingensis)	((((((((Leopoldinia_pulchra	Reinhardtia_gracilis)	Geonoma_undata)	Pelagodoxa_henryana)	((Dictyosperma_album	((Veitchia_spiralis	(Heterospathe_cagayanensis	Kentiopsis_piersoniorum))	Hydriastele_microspadix))	Dypsis_decaryi))	((Prestoea_acuminata	(Oenocarpus_bataua	Oenocarpus_minor))	Manicaria_saccifera))	((Bactris_major	(Burretiokentia_grandiflora	Attalea_speciosa))	(Reinhardtia_simplex	(Reinhardtia_latisecta	Reinhardtia_paiewonskiana))))	((Roystonea_regia	(Elaeis_guineensis	Elaeis_oleifera))	(Podococcus_barteri	(Orania_palindan	Sclerosperma_profizianum))))	(Iriartea_deltoidea	Pseudophoenix_vinifera)))))	Nypa_fruticans);
((((Chamaedorea_seifrizii	Phoenix_dactylifera)	(Serenoa_repens	Sabal_domingensis))	(((Podococcus_barteri	((Leopoldinia_pulchra	Reinhardtia_gracilis)	(Reinhardtia_simplex	(Reinhardtia_latisecta	Reinhardtia_paiewonskiana))))	((Orania_palindan	Sclerosperma_profizianum)	(((Bactris_major	(Burretiokentia_grandiflora	Attalea_speciosa))	(Roystonea_regia	(Elaeis_guineensis	Elaeis_oleifera)))	(((Iriartea_deltoidea	Prestoea_acuminata)	((Oenocarpus_bataua	Oenocarpus_minor)	Manicaria_saccifera))	(((Dictyosperma_album	((Veitchia_spiralis	(Heterospathe_cagayanensis	Kentiopsis_piersoniorum))	Hydriastele_microspadix))	Dypsis_decaryi)	(Geonoma_undata	Pelagodoxa_henryana))))))	Pseudophoenix_vinifera))	Nypa_fruticans);
((((Chamaedorea_seifrizii	Phoenix_dactylifera)	(Serenoa_repens	Sabal_domingensis))	(((Orania_palindan	Sclerosperma_profizianum)	(((((Bactris_major	(Burretiokentia_grandiflora	Attalea_speciosa))	(Elaeis_guineensis	Elaeis_oleifera))	(((Oenocarpus_bataua	((Iriartea_deltoidea	Prestoea_acuminata)	Oenocarpus_minor))	Manicaria_saccifera)	(((Dictyosperma_album	((Veitchia_spiralis	(Heterospathe_cagayanensis	Kentiopsis_piersoniorum))	Hydriastele_microspadix))	Dypsis_decaryi)	(Geonoma_undata	Pelagodoxa_henryana))))	Roystonea_regia)	(Podococcus_barteri	((Reinhardtia_latisecta	Reinhardtia_paiewonskiana)	((Leopoldinia_pulchra	Reinhardtia_gracilis)	Reinhardtia_simplex)))))	Pseudophoenix_vinifera))	Nypa_fruticans);
(((Pseudophoenix_vinifera	(((Reinhardtia_paiewonskiana	Reinhardtia_latisecta)	(Reinhardtia_gracilis	Reinhardtia_simplex))	((((Bactris_major	(Burretiokentia_grandiflora	Attalea_speciosa))	((Elaeis_guineensis	Elaeis_oleifera)	Roystonea_regia))	((Geonoma_undata	Pelagodoxa_henryana)	((Manicaria_saccifera	((Dictyosperma_album	(((Veitchia_spiralis	(Kentiopsis_piersoniorum	Heterospathe_cagayanensis))	Hydriastele_microspadix)	Dypsis_decaryi))	((Iriartea_deltoidea	Prestoea_acuminata)	(Oenocarpus_minor	Oenocarpus_bataua))))	Leopoldinia_pulchra)))	(Orania_palindan	(Sclerosperma_profizianum	Podococcus_barteri)))))	(Chamaedorea_seifrizii	(Phoenix_dactylifera	(Serenoa_repens	Sabal_domingensis))))	Nypa_fruticans);
(((Pseudophoenix_vinifera	((Podococcus_barteri	(Orania_palindan	Sclerosperma_profizianum))	(((Reinhardtia_paiewonskiana	Reinhardtia_latisecta)	Reinhardtia_simplex)	((((Burretiokentia_grandiflora	Attalea_speciosa)	Roystonea_regia)	(Bactris_major	(Elaeis_guineensis	Elaeis_oleifera)))	((((Reinhardtia_gracilis	Leopoldinia_pulchra)	Geonoma_undata)	Pelagodoxa_henryana)	(Manicaria_saccifera	((Dypsis_decaryi	(Dictyosperma_album	((Hydriastele_microspadix	(Kentiopsis_piersoniorum	Heterospathe_cagayanensis))	Veitchia_spiralis)))	((Iriartea_deltoidea	Prestoea_acuminata)	(Oenocarpus_minor	Oenocarpus_bataua)))))))))	((Chamaedorea_seifrizii	Phoenix_dactylifera)	(Serenoa_repens	Sabal_domingensis)))	Nypa_fruticans);
((((Iriartea_deltoidea	Pseudophoenix_vinifera)	((Podococcus_barteri	(Orania_palindan	Sclerosperma_profizianum))	(((Reinhardtia_paiewonskiana	Reinhardtia_latisecta)	(Reinhardtia_gracilis	Reinhardtia_simplex))	((Roystonea_regia	(Elaeis_guineensis	Elaeis_oleifera))	((((Chamaedorea_seifrizii	Geonoma_undata)	Pelagodoxa_henryana)	((Leopoldinia_pulchra	Manicaria_saccifera)	((Dypsis_decaryi	(Dictyosperma_album	(Hydriastele_microspadix	(Veitchia_spiralis	(Heterospathe_cagayanensis	Kentiopsis_piersoniorum)))))	(Prestoea_acuminata	(Oenocarpus_minor	Oenocarpus_bataua)))))	((Burretiokentia_grandiflora	Attalea_speciosa)	Bactris_major))))))	(Phoenix_dactylifera	(Serenoa_repens	Sabal_domingensis)))	Nypa_fruticans);
((Pseudophoenix_vinifera	(((Podococcus_barteri	(Orania_palindan	Sclerosperma_profizianum))	(((Reinhardtia_paiewonskiana	Reinhardtia_latisecta)	(Reinhardtia_gracilis	Reinhardtia_simplex))	(((Roystonea_regia	(Elaeis_guineensis	Elaeis_oleifera))	((Burretiokentia_grandiflora	Attalea_speciosa)	Bactris_major))	(Iriartea_deltoidea	((Pelagodoxa_henryana	Manicaria_saccifera)	((((Hydriastele_microspadix	(Veitchia_spiralis	(Heterospathe_cagayanensis	Kentiopsis_piersoniorum)))	(Dypsis_decaryi	Dictyosperma_album))	(Prestoea_acuminata	(Oenocarpus_minor	Oenocarpus_bataua)))	(Geonoma_undata	Leopoldinia_pulchra)))))))	((Chamaedorea_seifrizii	Phoenix_dactylifera)	(Serenoa_repens	Sabal_domingensis))))	Nypa_fruticans);
((Chamaedorea_seifrizii	(((Iriartea_deltoidea	Pseudophoenix_vinifera)	(((((Reinhardtia_paiewonskiana	Reinhardtia_latisecta)	(Reinhardtia_gracilis	Reinhardtia_simplex))	((Elaeis_guineensis	Elaeis_oleifera)	(Burretiokentia_grandiflora	Attalea_speciosa)))	(Roystonea_regia	(Bactris_major	((Manicaria_saccifera	(((Hydriastele_microspadix	(Veitchia_spiralis	(Heterospathe_cagayanensis	Kentiopsis_piersoniorum)))	(Dypsis_decaryi	Dictyosperma_album))	(Prestoea_acuminata	(Oenocarpus_minor	Oenocarpus_bataua))))	(Pelagodoxa_henryana	(Leopoldinia_pulchra	Geonoma_undata))))))	(Podococcus_barteri	(Orania_palindan	Sclerosperma_profizianum))))	(Phoenix_dactylifera	(Sabal_domingensis	Serenoa_repens))))	Nypa_fruticans);
(((((((Chamaedorea_seifrizii	(Pelagodoxa_henryana	Geonoma_undata))	(((Dictyosperma_album	((Veitchia_spiralis	(Heterospathe_cagayanensis	Kentiopsis_piersoniorum))	Hydriastele_microspadix))	Dypsis_decaryi)	(Oenocarpus_bataua	((Iriartea_deltoidea	Prestoea_acuminata)	Oenocarpus_minor))))	Manicaria_saccifera)	(((Burretiokentia_grandiflora	Attalea_speciosa)	Bactris_major)	((Elaeis_guineensis	Elaeis_oleifera)	Roystonea_regia)))	((((Reinhardtia_paiewonskiana	Reinhardtia_latisecta)	(Reinhardtia_simplex	(Reinhardtia_gracilis	Leopoldinia_pulchra)))	Podococcus_barteri)	(Pseudophoenix_vinifera	(Orania_palindan	Sclerosperma_profizianum))))	(Sabal_domingensis	(Serenoa_repens	Phoenix_dactylifera)))	Nypa_fruticans);
((((((((Reinhardtia_paiewonskiana	Reinhardtia_latisecta)	Reinhardtia_simplex)	(Reinhardtia_gracilis	Leopoldinia_pulchra))	(((Bactris_major	(((((Dictyosperma_album	((Veitchia_spiralis	(Heterospathe_cagayanensis	Kentiopsis_piersoniorum))	Hydriastele_microspadix))	Dypsis_decaryi)	(Oenocarpus_bataua	(Prestoea_acuminata	Oenocarpus_minor)))	Manicaria_saccifera)	(Pelagodoxa_henryana	(Chamaedorea_seifrizii	Geonoma_undata))))	((Iriartea_deltoidea	Roystonea_regia)	((Burretiokentia_grandiflora	Attalea_speciosa)	(Elaeis_guineensis	Elaeis_oleifera))))	(Podococcus_barteri	(Orania_palindan	Sclerosperma_profizianum))))	Pseudophoenix_vinifera)	(Sabal_domingensis	Serenoa_repens))	Phoenix_dactylifera)	Nypa_fruticans);
((((((((Roystonea_regia	Bactris_major)	((((Dictyosperma_album	((Veitchia_spiralis	(Heterospathe_cagayanensis	Kentiopsis_piersoniorum))	Hydriastele_microspadix))	Dypsis_decaryi)	(((Iriartea_deltoidea	Prestoea_acuminata)	(Oenocarpus_minor	Oenocarpus_bataua))	Manicaria_saccifera))	(Pelagodoxa_henryana	Geonoma_undata)))	((Burretiokentia_grandiflora	Attalea_speciosa)	(Elaeis_guineensis	Elaeis_oleifera)))	(((Reinhardtia_paiewonskiana	Reinhardtia_latisecta)	Reinhardtia_simplex)	(Reinhardtia_gracilis	Leopoldinia_pulchra)))	(Podococcus_barteri	(Orania_palindan	Sclerosperma_profizianum)))	Pseudophoenix_vinifera)	(((Chamaedorea_seifrizii	Phoenix_dactylifera)	Serenoa_repens)	Sabal_domingensis))	Nypa_fruticans);
(((((((((Oenocarpus_bataua	(Prestoea_acuminata	Oenocarpus_minor))	Manicaria_saccifera)	((Pelagodoxa_henryana	Geonoma_undata)	(((Veitchia_spiralis	(Heterospathe_cagayanensis	Kentiopsis_piersoniorum))	Hydriastele_microspadix)	(Dypsis_decaryi	Dictyosperma_album))))	(((Elaeis_guineensis	Elaeis_oleifera)	(Roystonea_regia	(Burretiokentia_grandiflora	Attalea_speciosa)))	(Iriartea_deltoidea	Bactris_major)))	(((Reinhardtia_paiewonskiana	Reinhardtia_latisecta)	Reinhardtia_simplex)	(Reinhardtia_gracilis	Leopoldinia_pulchra)))	(Orania_palindan	(Sclerosperma_profizianum	Podococcus_barteri)))	Pseudophoenix_vinifera)	(((Chamaedorea_seifrizii	Phoenix_dactylifera)	Serenoa_repens)	Sabal_domingensis))	Nypa_fruticans);
((((Podococcus_barteri	(Orania_palindan	Sclerosperma_profizianum))	((((((((Veitchia_spiralis	(Heterospathe_cagayanensis	Kentiopsis_piersoniorum))	Hydriastele_microspadix)	(Dypsis_decaryi	Dictyosperma_album))	(Prestoea_acuminata	(Oenocarpus_minor	Oenocarpus_bataua)))	Manicaria_saccifera)	(Pelagodoxa_henryana	Geonoma_undata))	(((Elaeis_guineensis	Elaeis_oleifera)	(Bactris_major	(Burretiokentia_grandiflora	Attalea_speciosa)))	(((Reinhardtia_paiewonskiana	Reinhardtia_latisecta)	Reinhardtia_simplex)	(Reinhardtia_gracilis	Leopoldinia_pulchra))))	(Roystonea_regia	(Iriartea_deltoidea	Pseudophoenix_vinifera))))	(Sabal_domingensis	(Serenoa_repens	(Chamaedorea_seifrizii	Phoenix_dactylifera))))	Nypa_fruticans);
(((((Podococcus_barteri	(Sclerosperma_profizianum	Orania_palindan))	((((Elaeis_oleifera	Elaeis_guineensis)	(Bactris_major	(Burretiokentia_grandiflora	Attalea_speciosa)))	((Reinhardtia_latisecta	Reinhardtia_paiewonskiana)	Reinhardtia_simplex))	(Roystonea_regia	((((Reinhardtia_gracilis	Leopoldinia_pulchra)	Geonoma_undata)	Pelagodoxa_henryana)	((Prestoea_acuminata	(Oenocarpus_bataua	Oenocarpus_minor))	(((((Heterospathe_cagayanensis	Kentiopsis_piersoniorum)	Veitchia_spiralis)	Hydriastele_microspadix)	(Dypsis_decaryi	Dictyosperma_album))	Manicaria_saccifera))))))	(Iriartea_deltoidea	Pseudophoenix_vinifera))	((Serenoa_repens	(Chamaedorea_seifrizii	Phoenix_dactylifera))	Sabal_domingensis))	Nypa_fruticans);
(((((Podococcus_barteri	(Sclerosperma_profizianum	Orania_palindan))	(((Reinhardtia_gracilis	Leopoldinia_pulchra)	((Reinhardtia_latisecta	Reinhardtia_paiewonskiana)	Reinhardtia_simplex))	(((Geonoma_undata	Pelagodoxa_henryana)	((((Oenocarpus_bataua	Oenocarpus_minor)	Prestoea_acuminata)	(Dypsis_decaryi	(Dictyosperma_album	(((Heterospathe_cagayanensis	Kentiopsis_piersoniorum)	Veitchia_spiralis)	Hydriastele_microspadix))))	Manicaria_saccifera))	(Bactris_major	((Elaeis_oleifera	Elaeis_guineensis)	((Burretiokentia_grandiflora	Attalea_speciosa)	Roystonea_regia))))))	(Iriartea_deltoidea	Pseudophoenix_vinifera))	((Serenoa_repens	(Chamaedorea_seifrizii	Phoenix_dactylifera))	Sabal_domingensis))	Nypa_fruticans);
(((((((Elaeis_oleifera	Elaeis_guineensis)	Roystonea_regia)	((Attalea_speciosa	Bactris_major)	((Reinhardtia_gracilis	Leopoldinia_pulchra)	((Reinhardtia_latisecta	Reinhardtia_paiewonskiana)	Reinhardtia_simplex))))	(((((Chamaedorea_seifrizii	Geonoma_undata)	Pelagodoxa_henryana)	((Oenocarpus_bataua	Oenocarpus_minor)	(((((Heterospathe_cagayanensis	Kentiopsis_piersoniorum)	Veitchia_spiralis)	(Burretiokentia_grandiflora	Hydriastele_microspadix))	(Dypsis_decaryi	Dictyosperma_album))	Manicaria_saccifera)))	Prestoea_acuminata)	(Orania_palindan	(Podococcus_barteri	Sclerosperma_profizianum))))	(Iriartea_deltoidea	Pseudophoenix_vinifera))	((Serenoa_repens	Phoenix_dactylifera)	Sabal_domingensis))	Nypa_fruticans);
((((((((Reinhardtia_gracilis	Leopoldinia_pulchra)	(((Prestoea_acuminata	(Oenocarpus_bataua	Oenocarpus_minor))	((((Heterospathe_cagayanensis	(Burretiokentia_grandiflora	Kentiopsis_piersoniorum))	Veitchia_spiralis)	Hydriastele_microspadix)	(Dypsis_decaryi	Dictyosperma_album)))	Manicaria_saccifera))	(Geonoma_undata	Pelagodoxa_henryana))	(((Attalea_speciosa	(Podococcus_barteri	Bactris_major))	((Elaeis_oleifera	Elaeis_guineensis)	Roystonea_regia))	((Reinhardtia_latisecta	Reinhardtia_paiewonskiana)	Reinhardtia_simplex)))	(Orania_palindan	Sclerosperma_profizianum))	(Iriartea_deltoidea	Pseudophoenix_vinifera))	((Chamaedorea_seifrizii	Phoenix_dactylifera)	(Sabal_domingensis	Serenoa_repens)))	Nypa_fruticans);
((((((Reinhardtia_gracilis	Leopoldinia_pulchra)	((Reinhardtia_latisecta	Reinhardtia_paiewonskiana)	Reinhardtia_simplex))	((((Bactris_major	(Elaeis_oleifera	Elaeis_guineensis))	((Burretiokentia_grandiflora	Attalea_speciosa)	Roystonea_regia))	((((Oenocarpus_bataua	(Oenocarpus_minor	Prestoea_acuminata))	((((Heterospathe_cagayanensis	Kentiopsis_piersoniorum)	Veitchia_spiralis)	Hydriastele_microspadix)	(Dypsis_decaryi	Dictyosperma_album)))	Manicaria_saccifera)	(Geonoma_undata	Pelagodoxa_henryana)))	(Orania_palindan	(Podococcus_barteri	Sclerosperma_profizianum))))	(Iriartea_deltoidea	Pseudophoenix_vinifera))	(Phoenix_dactylifera	(Chamaedorea_seifrizii	(Sabal_domingensis	Serenoa_repens))))	Nypa_fruticans);
((((Podococcus_barteri	(Sclerosperma_profizianum	Orania_palindan))	((((((Pseudophoenix_vinifera	Roystonea_regia)	(Elaeis_oleifera	Elaeis_guineensis))	(Burretiokentia_grandiflora	Attalea_speciosa))	(((Iriartea_deltoidea	Prestoea_acuminata)	(Oenocarpus_bataua	Oenocarpus_minor))	(((Dictyosperma_album	((Veitchia_spiralis	((Heterospathe_cagayanensis	Kentiopsis_piersoniorum)	Hydriastele_microspadix))	Dypsis_decaryi))	Manicaria_saccifera)	(Geonoma_undata	Pelagodoxa_henryana))))	Bactris_major)	((Reinhardtia_gracilis	Leopoldinia_pulchra)	((Reinhardtia_latisecta	Reinhardtia_paiewonskiana)	Reinhardtia_simplex))))	((Chamaedorea_seifrizii	(Serenoa_repens	Phoenix_dactylifera))	Sabal_domingensis))	Nypa_fruticans);
(((((Podococcus_barteri	(Sclerosperma_profizianum	Orania_palindan))	(((Roystonea_regia	((Elaeis_oleifera	Elaeis_guineensis)	(Bactris_major	(Burretiokentia_grandiflora	Attalea_speciosa))))	(((Geonoma_undata	Pelagodoxa_henryana)	((Prestoea_acuminata	(Oenocarpus_bataua	Oenocarpus_minor))	(Dypsis_decaryi	(Dictyosperma_album	(Hydriastele_microspadix	((Veitchia_spiralis	Heterospathe_cagayanensis)	Kentiopsis_piersoniorum))))))	Manicaria_saccifera))	((Reinhardtia_gracilis	Leopoldinia_pulchra)	((Reinhardtia_latisecta	Reinhardtia_paiewonskiana)	Reinhardtia_simplex))))	(Iriartea_deltoidea	Pseudophoenix_vinifera))	((Serenoa_repens	(Chamaedorea_seifrizii	Phoenix_dactylifera))	Sabal_domingensis))	Nypa_fruticans);
((((((((Reinhardtia_latisecta	Reinhardtia_paiewonskiana)	Reinhardtia_simplex)	Bactris_major)	(((Manicaria_saccifera	(Prestoea_acuminata	(Oenocarpus_bataua	Oenocarpus_minor)))	((Dypsis_decaryi	(Dictyosperma_album	(Hydriastele_microspadix	(Veitchia_spiralis	(Heterospathe_cagayanensis	Kentiopsis_piersoniorum)))))	(((Reinhardtia_gracilis	Leopoldinia_pulchra)	Geonoma_undata)	Pelagodoxa_henryana)))	(Orania_palindan	(Podococcus_barteri	Sclerosperma_profizianum))))	((Elaeis_oleifera	Elaeis_guineensis)	((Burretiokentia_grandiflora	Attalea_speciosa)	((Iriartea_deltoidea	Pseudophoenix_vinifera)	Roystonea_regia))))	(Serenoa_repens	Sabal_domingensis))	(Chamaedorea_seifrizii	Phoenix_dactylifera))	Nypa_fruticans);
((((((Iriartea_deltoidea	(Manicaria_saccifera	(((Prestoea_acuminata	(Oenocarpus_bataua	Oenocarpus_minor))	(Dypsis_decaryi	(Dictyosperma_album	(Hydriastele_microspadix	(Veitchia_spiralis	(Heterospathe_cagayanensis	Kentiopsis_piersoniorum))))))	(((Reinhardtia_gracilis	Leopoldinia_pulchra)	Geonoma_undata)	Pelagodoxa_henryana))))	((((Reinhardtia_latisecta	Reinhardtia_paiewonskiana)	Reinhardtia_simplex)	(Bactris_major	(Burretiokentia_grandiflora	Attalea_speciosa)))	(Roystonea_regia	(Elaeis_oleifera	Elaeis_guineensis))))	(Podococcus_barteri	(Sclerosperma_profizianum	Orania_palindan)))	Pseudophoenix_vinifera)	(Serenoa_repens	(Sabal_domingensis	(Chamaedorea_seifrizii	Phoenix_dactylifera))))	Nypa_fruticans);
((((((Iriartea_deltoidea	((Geonoma_undata	Pelagodoxa_henryana)	(Manicaria_saccifera	((Prestoea_acuminata	(Oenocarpus_bataua	Oenocarpus_minor))	(Dypsis_decaryi	(Dictyosperma_album	(Hydriastele_microspadix	(Veitchia_spiralis	(Heterospathe_cagayanensis	Kentiopsis_piersoniorum)))))))))	((Bactris_major	(Podococcus_barteri	((Reinhardtia_gracilis	Leopoldinia_pulchra)	((Reinhardtia_latisecta	Reinhardtia_paiewonskiana)	Reinhardtia_simplex))))	(Roystonea_regia	(Elaeis_oleifera	Elaeis_guineensis))))	(Sclerosperma_profizianum	Orania_palindan))	((Burretiokentia_grandiflora	Attalea_speciosa)	Pseudophoenix_vinifera))	(Sabal_domingensis	(Serenoa_repens	(Chamaedorea_seifrizii	Phoenix_dactylifera))))	Nypa_fruticans);
((((Chamaedorea_seifrizii	Phoenix_dactylifera)	(Serenoa_repens	Sabal_domingensis))	((((Iriartea_deltoidea	Podococcus_barteri)	(((((Burretiokentia_grandiflora	Attalea_speciosa)	Bactris_major)	((Elaeis_guineensis	Elaeis_oleifera)	Roystonea_regia))	((Manicaria_saccifera	((Dypsis_decaryi	((Hydriastele_microspadix	((Kentiopsis_piersoniorum	Heterospathe_cagayanensis)	Veitchia_spiralis))	Dictyosperma_album))	((Reinhardtia_gracilis	Leopoldinia_pulchra)	(Prestoea_acuminata	(Oenocarpus_bataua	Oenocarpus_minor)))))	(Pelagodoxa_henryana	Geonoma_undata)))	(Reinhardtia_simplex	(Reinhardtia_latisecta	Reinhardtia_paiewonskiana))))	(Sclerosperma_profizianum	Orania_palindan))	Pseudophoenix_vinifera))	Nypa_fruticans);
(((Chamaedorea_seifrizii	(Phoenix_dactylifera	(Serenoa_repens	Sabal_domingensis)))	((((((Bactris_major	Roystonea_regia)	(((Manicaria_saccifera	((Reinhardtia_gracilis	Leopoldinia_pulchra)	(Prestoea_acuminata	(Oenocarpus_bataua	Oenocarpus_minor))))	((Dypsis_decaryi	((Veitchia_spiralis	(Hydriastele_microspadix	(Kentiopsis_piersoniorum	Heterospathe_cagayanensis)))	Dictyosperma_album))	(Pelagodoxa_henryana	Geonoma_undata)))	Iriartea_deltoidea))	((Burretiokentia_grandiflora	Attalea_speciosa)	(Elaeis_guineensis	Elaeis_oleifera)))	(Reinhardtia_simplex	(Reinhardtia_latisecta	Reinhardtia_paiewonskiana)))	(Podococcus_barteri	(Orania_palindan	Sclerosperma_profizianum)))	Pseudophoenix_vinifera))	Nypa_fruticans);
((((Chamaedorea_seifrizii	Phoenix_dactylifera)	(Serenoa_repens	Sabal_domingensis))	((((Podococcus_barteri	(Orania_palindan	Sclerosperma_profizianum))	((Elaeis_guineensis	Elaeis_oleifera)	((((Manicaria_saccifera	((Dypsis_decaryi	((Hydriastele_microspadix	(Kentiopsis_piersoniorum	(Veitchia_spiralis	Heterospathe_cagayanensis)))	Dictyosperma_album))	(Prestoea_acuminata	(Oenocarpus_bataua	Oenocarpus_minor))))	(Pelagodoxa_henryana	Geonoma_undata))	(Bactris_major	(Burretiokentia_grandiflora	Attalea_speciosa)))	Roystonea_regia)))	((Reinhardtia_gracilis	Leopoldinia_pulchra)	(Reinhardtia_simplex	(Reinhardtia_latisecta	Reinhardtia_paiewonskiana))))	(Iriartea_deltoidea	Pseudophoenix_vinifera)))	Nypa_fruticans);
((((Chamaedorea_seifrizii	Phoenix_dactylifera)	(Serenoa_repens	Sabal_domingensis))	((((Podococcus_barteri	(Orania_palindan	Sclerosperma_profizianum))	(((Burretiokentia_grandiflora	Attalea_speciosa)	(Elaeis_guineensis	Elaeis_oleifera))	((((Manicaria_saccifera	(Prestoea_acuminata	(Oenocarpus_bataua	Oenocarpus_minor)))	((Dypsis_decaryi	(((Kentiopsis_piersoniorum	Veitchia_spiralis)	(Heterospathe_cagayanensis	Hydriastele_microspadix))	Dictyosperma_album))	(Pelagodoxa_henryana	Geonoma_undata)))	Bactris_major)	Roystonea_regia)))	((Reinhardtia_gracilis	Leopoldinia_pulchra)	(Reinhardtia_simplex	(Reinhardtia_latisecta	Reinhardtia_paiewonskiana))))	(Iriartea_deltoidea	Pseudophoenix_vinifera)))	Nypa_fruticans);
(((((Chamaedorea_seifrizii	Phoenix_dactylifera)	Serenoa_repens)	Sabal_domingensis)	(((Podococcus_barteri	(Orania_palindan	Sclerosperma_profizianum))	(((Roystonea_regia	((Elaeis_guineensis	Elaeis_oleifera)	(Bactris_major	Attalea_speciosa)))	((Manicaria_saccifera	((Iriartea_deltoidea	Prestoea_acuminata)	(Oenocarpus_bataua	Oenocarpus_minor)))	((Dypsis_decaryi	((((Heterospathe_cagayanensis	(Burretiokentia_grandiflora	Kentiopsis_piersoniorum))	Veitchia_spiralis)	Hydriastele_microspadix)	Dictyosperma_album))	(Pelagodoxa_henryana	Geonoma_undata))))	((Reinhardtia_gracilis	Leopoldinia_pulchra)	(Reinhardtia_simplex	(Reinhardtia_latisecta	Reinhardtia_paiewonskiana)))))	Pseudophoenix_vinifera))	Nypa_fruticans);
(((Sabal_domingensis	(Serenoa_repens	(Chamaedorea_seifrizii	Phoenix_dactylifera)))	((Podococcus_barteri	(Orania_palindan	Sclerosperma_profizianum))	((Roystonea_regia	(Iriartea_deltoidea	Pseudophoenix_vinifera))	(((Manicaria_saccifera	((Prestoea_acuminata	(Oenocarpus_bataua	Oenocarpus_minor))	(Dypsis_decaryi	((((Heterospathe_cagayanensis	Kentiopsis_piersoniorum)	Veitchia_spiralis)	Hydriastele_microspadix)	Dictyosperma_album))))	((Reinhardtia_gracilis	Leopoldinia_pulchra)	(Pelagodoxa_henryana	Geonoma_undata)))	(((Elaeis_guineensis	Elaeis_oleifera)	(Bactris_major	(Burretiokentia_grandiflora	Attalea_speciosa)))	(Reinhardtia_simplex	(Reinhardtia_latisecta	Reinhardtia_paiewonskiana)))))))	Nypa_fruticans);
((((Sabal_domingensis	Serenoa_repens)	(Chamaedorea_seifrizii	Phoenix_dactylifera))	(Pseudophoenix_vinifera	((Podococcus_barteri	(Orania_palindan	Sclerosperma_profizianum))	(Roystonea_regia	((((Elaeis_guineensis	Elaeis_oleifera)	(Bactris_major	(Burretiokentia_grandiflora	Attalea_speciosa)))	((Reinhardtia_gracilis	Reinhardtia_simplex)	(Reinhardtia_latisecta	Reinhardtia_paiewonskiana)))	((Prestoea_acuminata	Iriartea_deltoidea)	(((Pelagodoxa_henryana	(Geonoma_undata	Leopoldinia_pulchra))	Manicaria_saccifera)	((Oenocarpus_bataua	Oenocarpus_minor)	(Dypsis_decaryi	((Veitchia_spiralis	(Hydriastele_microspadix	(Heterospathe_cagayanensis	Kentiopsis_piersoniorum)))	Dictyosperma_album))))))))))	Nypa_fruticans);
((((Sabal_domingensis	Serenoa_repens)	Phoenix_dactylifera)	((Chamaedorea_seifrizii	(Iriartea_deltoidea	Pseudophoenix_vinifera))	(Roystonea_regia	((((Elaeis_guineensis	Elaeis_oleifera)	(Bactris_major	(Burretiokentia_grandiflora	Attalea_speciosa)))	((Reinhardtia_gracilis	Leopoldinia_pulchra)	(Reinhardtia_simplex	(Reinhardtia_latisecta	Reinhardtia_paiewonskiana))))	((Orania_palindan	(Sclerosperma_profizianum	Podococcus_barteri))	(Prestoea_acuminata	((Pelagodoxa_henryana	Geonoma_undata)	((Oenocarpus_bataua	Oenocarpus_minor)	(Manicaria_saccifera	((Hydriastele_microspadix	(Heterospathe_cagayanensis	(Veitchia_spiralis	Kentiopsis_piersoniorum)))	(Dictyosperma_album	Dypsis_decaryi)))))))))))	Nypa_fruticans);
((((Sabal_domingensis	Serenoa_repens)	Phoenix_dactylifera)	((Podococcus_barteri	(Orania_palindan	Sclerosperma_profizianum))	(((((Reinhardtia_gracilis	Leopoldinia_pulchra)	Iriartea_deltoidea)	((Pelagodoxa_henryana	Geonoma_undata)	((Dypsis_decaryi	(((Veitchia_spiralis	Hydriastele_microspadix)	(Heterospathe_cagayanensis	Kentiopsis_piersoniorum))	Dictyosperma_album))	((Oenocarpus_bataua	(Prestoea_acuminata	Oenocarpus_minor))	Manicaria_saccifera))))	(((Elaeis_guineensis	Elaeis_oleifera)	(Burretiokentia_grandiflora	Attalea_speciosa))	(Pseudophoenix_vinifera	Roystonea_regia)))	((Reinhardtia_simplex	(Reinhardtia_latisecta	Reinhardtia_paiewonskiana))	(Chamaedorea_seifrizii	Bactris_major)))))	Nypa_fruticans);
((((Sabal_domingensis	Serenoa_repens)	Phoenix_dactylifera)	(((Podococcus_barteri	(Orania_palindan	Sclerosperma_profizianum))	(Roystonea_regia	((Iriartea_deltoidea	((((Reinhardtia_gracilis	Leopoldinia_pulchra)	(Prestoea_acuminata	(Oenocarpus_minor	Oenocarpus_bataua)))	Manicaria_saccifera)	((Pelagodoxa_henryana	(Chamaedorea_seifrizii	Geonoma_undata))	((Hydriastele_microspadix	(Veitchia_spiralis	(Heterospathe_cagayanensis	Kentiopsis_piersoniorum)))	(Dictyosperma_album	Dypsis_decaryi)))))	((Reinhardtia_simplex	(Reinhardtia_latisecta	Reinhardtia_paiewonskiana))	((Elaeis_guineensis	Elaeis_oleifera)	(Bactris_major	(Burretiokentia_grandiflora	Attalea_speciosa)))))))	Pseudophoenix_vinifera))	Nypa_fruticans);
(((Sabal_domingensis	((Chamaedorea_seifrizii	Phoenix_dactylifera)	Serenoa_repens))	(Pseudophoenix_vinifera	(((Reinhardtia_gracilis	Reinhardtia_simplex)	(Reinhardtia_paiewonskiana	Reinhardtia_latisecta))	(((Iriartea_deltoidea	(Manicaria_saccifera	(Leopoldinia_pulchra	((Geonoma_undata	Pelagodoxa_henryana)	((Prestoea_acuminata	(Oenocarpus_minor	Oenocarpus_bataua))	((Hydriastele_microspadix	(Heterospathe_cagayanensis	(Veitchia_spiralis	Kentiopsis_piersoniorum)))	(Dypsis_decaryi	Dictyosperma_album)))))))	(((Elaeis_oleifera	Elaeis_guineensis)	Roystonea_regia)	((Burretiokentia_grandiflora	Attalea_speciosa)	Bactris_major)))	(Podococcus_barteri	(Sclerosperma_profizianum	Orania_palindan))))))	Nypa_fruticans);
(((Sabal_domingensis	(Chamaedorea_seifrizii	(Phoenix_dactylifera	Serenoa_repens)))	(Pseudophoenix_vinifera	(((Reinhardtia_gracilis	Reinhardtia_simplex)	(Reinhardtia_paiewonskiana	Reinhardtia_latisecta))	(((Iriartea_deltoidea	(((Leopoldinia_pulchra	Geonoma_undata)	Pelagodoxa_henryana)	(((Oenocarpus_bataua	(Prestoea_acuminata	Oenocarpus_minor))	(((Veitchia_spiralis	((Heterospathe_cagayanensis	Kentiopsis_piersoniorum)	Hydriastele_microspadix))	Dictyosperma_album)	Dypsis_decaryi))	Manicaria_saccifera)))	(((Elaeis_oleifera	Elaeis_guineensis)	Roystonea_regia)	((Burretiokentia_grandiflora	Attalea_speciosa)	Bactris_major)))	(Podococcus_barteri	(Sclerosperma_profizianum	Orania_palindan))))))	Nypa_fruticans);
(((Phoenix_dactylifera	(Serenoa_repens	Sabal_domingensis))	((Pseudophoenix_vinifera	((Podococcus_barteri	(Sclerosperma_profizianum	Orania_palindan))	((Roystonea_regia	Bactris_major)	(((Geonoma_undata	Pelagodoxa_henryana)	((((Iriartea_deltoidea	Prestoea_acuminata)	(Oenocarpus_minor	Oenocarpus_bataua))	(((Veitchia_spiralis	((Heterospathe_cagayanensis	Kentiopsis_piersoniorum)	Hydriastele_microspadix))	Dictyosperma_album)	Dypsis_decaryi))	Manicaria_saccifera))	((((Leopoldinia_pulchra	Reinhardtia_gracilis)	Reinhardtia_simplex)	(Reinhardtia_paiewonskiana	Reinhardtia_latisecta))	((Elaeis_oleifera	Elaeis_guineensis)	(Burretiokentia_grandiflora	Attalea_speciosa)))))))	Chamaedorea_seifrizii))	Nypa_fruticans);
(((((Chamaedorea_seifrizii	Phoenix_dactylifera)	(Serenoa_repens	Sabal_domingensis))	(Iriartea_deltoidea	Pseudophoenix_vinifera))	((Reinhardtia_simplex	(Reinhardtia_paiewonskiana	Reinhardtia_latisecta))	((((Roystonea_regia	(Elaeis_oleifera	Elaeis_guineensis))	(Bactris_major	(Burretiokentia_grandiflora	Attalea_speciosa)))	(((Prestoea_acuminata	(Oenocarpus_minor	Oenocarpus_bataua))	((((Veitchia_spiralis	(Heterospathe_cagayanensis	Kentiopsis_piersoniorum))	Hydriastele_microspadix)	Dictyosperma_album)	Dypsis_decaryi))	(Manicaria_saccifera	((Leopoldinia_pulchra	Reinhardtia_gracilis)	(Geonoma_undata	Pelagodoxa_henryana)))))	(Podococcus_barteri	(Sclerosperma_profizianum	Orania_palindan)))))	Nypa_fruticans);
((((Podococcus_barteri	(Sclerosperma_profizianum	Orania_palindan))	((((((Iriartea_deltoidea	Pseudophoenix_vinifera)	Roystonea_regia)	(Elaeis_oleifera	Elaeis_guineensis))	(Bactris_major	(Burretiokentia_grandiflora	Attalea_speciosa)))	(((((Prestoea_acuminata	(Oenocarpus_minor	Oenocarpus_bataua))	((((Kentiopsis_piersoniorum	(Veitchia_spiralis	Heterospathe_cagayanensis))	Hydriastele_microspadix)	Dictyosperma_album)	Dypsis_decaryi))	Manicaria_saccifera)	Leopoldinia_pulchra)	(Geonoma_undata	Pelagodoxa_henryana)))	((Reinhardtia_gracilis	Reinhardtia_simplex)	(Reinhardtia_paiewonskiana	Reinhardtia_latisecta))))	((Chamaedorea_seifrizii	Phoenix_dactylifera)	(Serenoa_repens	Sabal_domingensis)))	Nypa_fruticans);
((((((((Iriartea_deltoidea	Bactris_major)	(Podococcus_barteri	((Reinhardtia_simplex	Reinhardtia_gracilis)	(Reinhardtia_paiewonskiana	Reinhardtia_latisecta))))	(Roystonea_regia	(Elaeis_oleifera	Elaeis_guineensis)))	((((Prestoea_acuminata	(Oenocarpus_minor	Oenocarpus_bataua))	((Geonoma_undata	Pelagodoxa_henryana)	((((Veitchia_spiralis	(Heterospathe_cagayanensis	Kentiopsis_piersoniorum))	Hydriastele_microspadix)	Dictyosperma_album)	Dypsis_decaryi)))	Manicaria_saccifera)	Leopoldinia_pulchra))	((Burretiokentia_grandiflora	Attalea_speciosa)	(Sclerosperma_profizianum	Orania_palindan)))	Pseudophoenix_vinifera)	((Chamaedorea_seifrizii	(Phoenix_dactylifera	Serenoa_repens))	Sabal_domingensis))	Nypa_fruticans);
(((((Reinhardtia_simplex	(Leopoldinia_pulchra	Reinhardtia_gracilis))	(Reinhardtia_paiewonskiana	Reinhardtia_latisecta))	((((((Chamaedorea_seifrizii	Geonoma_undata)	Pelagodoxa_henryana)	(((((Veitchia_spiralis	(Heterospathe_cagayanensis	Kentiopsis_piersoniorum))	Hydriastele_microspadix)	Dictyosperma_album)	Dypsis_decaryi)	((Prestoea_acuminata	Oenocarpus_minor)	Oenocarpus_bataua)))	Manicaria_saccifera)	((Roystonea_regia	((Elaeis_oleifera	Elaeis_guineensis)	((Burretiokentia_grandiflora	Attalea_speciosa)	Bactris_major)))	Podococcus_barteri))	((Sclerosperma_profizianum	Orania_palindan)	(Iriartea_deltoidea	Pseudophoenix_vinifera))))	(Phoenix_dactylifera	(Serenoa_repens	Sabal_domingensis)))	Nypa_fruticans);
((((((((Podococcus_barteri	Leopoldinia_pulchra)	(Roystonea_regia	(Burretiokentia_grandiflora	Attalea_speciosa)))	(((Elaeis_oleifera	Elaeis_guineensis)	Bactris_major)	((Reinhardtia_simplex	Reinhardtia_gracilis)	(Reinhardtia_paiewonskiana	Reinhardtia_latisecta))))	(((Chamaedorea_seifrizii	Geonoma_undata)	Pelagodoxa_henryana)	((((Oenocarpus_minor	Oenocarpus_bataua)	Prestoea_acuminata)	((Dypsis_decaryi	(Hydriastele_microspadix	(Veitchia_spiralis	(Heterospathe_cagayanensis	Kentiopsis_piersoniorum))))	Dictyosperma_album))	Manicaria_saccifera)))	(Sclerosperma_profizianum	Orania_palindan))	(Iriartea_deltoidea	Pseudophoenix_vinifera))	(Phoenix_dactylifera	(Serenoa_repens	Sabal_domingensis)))	Nypa_fruticans);
((((((((((Oenocarpus_minor	Oenocarpus_bataua)	Prestoea_acuminata)	((Dypsis_decaryi	(Hydriastele_microspadix	(Veitchia_spiralis	(Heterospathe_cagayanensis	Kentiopsis_piersoniorum))))	Dictyosperma_album))	(Manicaria_saccifera	(Leopoldinia_pulchra	(Geonoma_undata	Pelagodoxa_henryana))))	(Podococcus_barteri	(Sclerosperma_profizianum	Orania_palindan)))	((Roystonea_regia	(Elaeis_oleifera	Elaeis_guineensis))	((Burretiokentia_grandiflora	Attalea_speciosa)	Bactris_major)))	((Reinhardtia_simplex	Reinhardtia_gracilis)	(Reinhardtia_paiewonskiana	Reinhardtia_latisecta)))	(Iriartea_deltoidea	Pseudophoenix_vinifera))	(Sabal_domingensis	((Chamaedorea_seifrizii	Phoenix_dactylifera)	Serenoa_repens)))	Nypa_fruticans);
(((((Podococcus_barteri	(Sclerosperma_profizianum	Orania_palindan))	(((Roystonea_regia	(Elaeis_oleifera	Elaeis_guineensis))	((Geonoma_undata	Pelagodoxa_henryana)	((((Oenocarpus_minor	Oenocarpus_bataua)	Prestoea_acuminata)	(Dypsis_decaryi	((Hydriastele_microspadix	(Veitchia_spiralis	(Heterospathe_cagayanensis	Kentiopsis_piersoniorum)))	Dictyosperma_album)))	Manicaria_saccifera)))	(((Burretiokentia_grandiflora	Attalea_speciosa)	Bactris_major)	((Reinhardtia_simplex	Reinhardtia_gracilis)	(Reinhardtia_paiewonskiana	Reinhardtia_latisecta)))))	((Leopoldinia_pulchra	Iriartea_deltoidea)	Pseudophoenix_vinifera))	((Chamaedorea_seifrizii	(Serenoa_repens	Sabal_domingensis))	Phoenix_dactylifera))	Nypa_fruticans);
(((Phoenix_dactylifera	(Chamaedorea_seifrizii	(Serenoa_repens	Sabal_domingensis)))	(Pseudophoenix_vinifera	((Roystonea_regia	((Iriartea_deltoidea	(((Leopoldinia_pulchra	Reinhardtia_gracilis)	(Pelagodoxa_henryana	Geonoma_undata))	((((((Veitchia_spiralis	Heterospathe_cagayanensis)	Kentiopsis_piersoniorum)	(Burretiokentia_grandiflora	Hydriastele_microspadix))	(Dictyosperma_album	Dypsis_decaryi))	((Oenocarpus_bataua	Oenocarpus_minor)	Prestoea_acuminata))	Manicaria_saccifera)))	((Reinhardtia_simplex	(Reinhardtia_paiewonskiana	Reinhardtia_latisecta))	(Podococcus_barteri	((Attalea_speciosa	Bactris_major)	(Elaeis_oleifera	Elaeis_guineensis))))))	(Orania_palindan	Sclerosperma_profizianum))))	Nypa_fruticans);
(((((Chamaedorea_seifrizii	Phoenix_dactylifera)	Serenoa_repens)	Sabal_domingensis)	(Pseudophoenix_vinifera	((((Iriartea_deltoidea	((Pelagodoxa_henryana	Geonoma_undata)	(((Dypsis_decaryi	(((Veitchia_spiralis	(Heterospathe_cagayanensis	(Burretiokentia_grandiflora	Kentiopsis_piersoniorum)))	Hydriastele_microspadix)	Dictyosperma_album))	((Oenocarpus_bataua	Oenocarpus_minor)	Prestoea_acuminata))	Manicaria_saccifera)))	(Bactris_major	((Attalea_speciosa	Roystonea_regia)	(Elaeis_oleifera	Elaeis_guineensis))))	((Leopoldinia_pulchra	Reinhardtia_gracilis)	(Reinhardtia_simplex	(Reinhardtia_paiewonskiana	Reinhardtia_latisecta))))	(Podococcus_barteri	(Orania_palindan	Sclerosperma_profizianum)))))	Nypa_fruticans);
((((Serenoa_repens	Sabal_domingensis)	(Chamaedorea_seifrizii	Phoenix_dactylifera))	(Pseudophoenix_vinifera	((((Iriartea_deltoidea	((Pelagodoxa_henryana	Geonoma_undata)	(((Dypsis_decaryi	(((Veitchia_spiralis	(Heterospathe_cagayanensis	Kentiopsis_piersoniorum))	(Burretiokentia_grandiflora	Hydriastele_microspadix))	Dictyosperma_album))	((Oenocarpus_bataua	Oenocarpus_minor)	Prestoea_acuminata))	Manicaria_saccifera)))	(Roystonea_regia	((Elaeis_oleifera	Elaeis_guineensis)	(Attalea_speciosa	Bactris_major))))	((Leopoldinia_pulchra	Reinhardtia_gracilis)	(Reinhardtia_simplex	(Reinhardtia_paiewonskiana	Reinhardtia_latisecta))))	(Podococcus_barteri	(Orania_palindan	Sclerosperma_profizianum)))))	Nypa_fruticans);
((((Serenoa_repens	Sabal_domingensis)	(Chamaedorea_seifrizii	Phoenix_dactylifera))	(Pseudophoenix_vinifera	(((((Prestoea_acuminata	Iriartea_deltoidea)	(((Pelagodoxa_henryana	Geonoma_undata)	(((Veitchia_spiralis	(Heterospathe_cagayanensis	Kentiopsis_piersoniorum))	Hydriastele_microspadix)	(Dictyosperma_album	Dypsis_decaryi)))	((Oenocarpus_bataua	Oenocarpus_minor)	Manicaria_saccifera)))	(((Burretiokentia_grandiflora	Attalea_speciosa)	(Roystonea_regia	(Elaeis_oleifera	Elaeis_guineensis)))	Bactris_major))	(Podococcus_barteri	((Leopoldinia_pulchra	Reinhardtia_gracilis)	(Reinhardtia_simplex	(Reinhardtia_paiewonskiana	Reinhardtia_latisecta)))))	(Orania_palindan	Sclerosperma_profizianum))))	Nypa_fruticans);
((((Chamaedorea_seifrizii	(Phoenix_dactylifera	Serenoa_repens))	Sabal_domingensis)	(((((((Dictyosperma_album	(Hydriastele_microspadix	((Heterospathe_cagayanensis	Kentiopsis_piersoniorum)	Veitchia_spiralis)))	Dypsis_decaryi)	(Oenocarpus_bataua	(Prestoea_acuminata	Oenocarpus_minor)))	(Manicaria_saccifera	(Pelagodoxa_henryana	Geonoma_undata)))	((Podococcus_barteri	((Elaeis_oleifera	Elaeis_guineensis)	Bactris_major))	((Leopoldinia_pulchra	Reinhardtia_gracilis)	(Reinhardtia_simplex	(Reinhardtia_paiewonskiana	Reinhardtia_latisecta)))))	((Burretiokentia_grandiflora	Attalea_speciosa)	Roystonea_regia))	((Iriartea_deltoidea	Pseudophoenix_vinifera)	(Orania_palindan	Sclerosperma_profizianum))))	Nypa_fruticans);
(((((Chamaedorea_seifrizii	Phoenix_dactylifera)	Serenoa_repens)	Sabal_domingensis)	((Iriartea_deltoidea	Pseudophoenix_vinifera)	((((Roystonea_regia	(Elaeis_oleifera	Elaeis_guineensis))	(((Burretiokentia_grandiflora	Attalea_speciosa)	Bactris_major)	((Leopoldinia_pulchra	Reinhardtia_gracilis)	(Reinhardtia_simplex	(Reinhardtia_paiewonskiana	Reinhardtia_latisecta)))))	((((Hydriastele_microspadix	((Heterospathe_cagayanensis	Kentiopsis_piersoniorum)	Veitchia_spiralis))	(Dypsis_decaryi	Dictyosperma_album))	(Prestoea_acuminata	(Oenocarpus_minor	Oenocarpus_bataua)))	(Manicaria_saccifera	(Pelagodoxa_henryana	Geonoma_undata))))	(Orania_palindan	(Podococcus_barteri	Sclerosperma_profizianum)))))	Nypa_fruticans);
((((Serenoa_repens	Sabal_domingensis)	(Pseudophoenix_vinifera	((((((Pelagodoxa_henryana	(Geonoma_undata	((Iriartea_deltoidea	(Leopoldinia_pulchra	Reinhardtia_gracilis))	Chamaedorea_seifrizii)))	(((Hydriastele_microspadix	((Heterospathe_cagayanensis	Kentiopsis_piersoniorum)	Veitchia_spiralis))	(Dypsis_decaryi	Dictyosperma_album))	(Oenocarpus_bataua	(Prestoea_acuminata	Oenocarpus_minor))))	Manicaria_saccifera)	((Reinhardtia_simplex	(Reinhardtia_paiewonskiana	Reinhardtia_latisecta))	((Elaeis_oleifera	Elaeis_guineensis)	((Burretiokentia_grandiflora	Attalea_speciosa)	Bactris_major))))	Roystonea_regia)	(Orania_palindan	(Podococcus_barteri	Sclerosperma_profizianum)))))	Phoenix_dactylifera)	Nypa_fruticans);
((Pseudophoenix_vinifera	((((((Podococcus_barteri	((Leopoldinia_pulchra	Reinhardtia_gracilis)	(Reinhardtia_simplex	(Reinhardtia_paiewonskiana	Reinhardtia_latisecta))))	((Elaeis_oleifera	Elaeis_guineensis)	Bactris_major))	((((Dypsis_decaryi	(Dictyosperma_album	(Hydriastele_microspadix	((Heterospathe_cagayanensis	Kentiopsis_piersoniorum)	Veitchia_spiralis))))	(Oenocarpus_bataua	(Prestoea_acuminata	Oenocarpus_minor)))	Manicaria_saccifera)	(Pelagodoxa_henryana	Geonoma_undata)))	Roystonea_regia)	((Burretiokentia_grandiflora	Attalea_speciosa)	(Orania_palindan	Sclerosperma_profizianum)))	(Iriartea_deltoidea	((Serenoa_repens	Sabal_domingensis)	(Chamaedorea_seifrizii	Phoenix_dactylifera)))))	Nypa_fruticans);
(((Chamaedorea_seifrizii	((Iriartea_deltoidea	Pseudophoenix_vinifera)	(((Podococcus_barteri	(Orania_palindan	Sclerosperma_profizianum))	(Roystonea_regia	(((Dypsis_decaryi	(Dictyosperma_album	(((Heterospathe_cagayanensis	Kentiopsis_piersoniorum)	Veitchia_spiralis)	(Burretiokentia_grandiflora	Hydriastele_microspadix))))	(Pelagodoxa_henryana	Geonoma_undata))	(((Oenocarpus_bataua	Oenocarpus_minor)	Prestoea_acuminata)	Manicaria_saccifera))))	(((Leopoldinia_pulchra	Reinhardtia_gracilis)	(Reinhardtia_simplex	(Reinhardtia_paiewonskiana	Reinhardtia_latisecta)))	((Attalea_speciosa	(Elaeis_oleifera	Elaeis_guineensis))	Bactris_major)))))	(Phoenix_dactylifera	(Serenoa_repens	Sabal_domingensis)))	Nypa_fruticans);
(((Pseudophoenix_vinifera	(((Leopoldinia_pulchra	Reinhardtia_gracilis)	(Reinhardtia_simplex	(Reinhardtia_paiewonskiana	Reinhardtia_latisecta)))	((((Pelagodoxa_henryana	Geonoma_undata)	((((((Heterospathe_cagayanensis	Kentiopsis_piersoniorum)	Veitchia_spiralis)	(Burretiokentia_grandiflora	Hydriastele_microspadix))	(Dypsis_decaryi	Dictyosperma_album))	(Oenocarpus_bataua	(Oenocarpus_minor	Prestoea_acuminata)))	Manicaria_saccifera))	((Roystonea_regia	(Elaeis_oleifera	Elaeis_guineensis))	(Attalea_speciosa	Bactris_major)))	(Podococcus_barteri	(Orania_palindan	(Iriartea_deltoidea	Sclerosperma_profizianum))))))	(Sabal_domingensis	((Chamaedorea_seifrizii	Phoenix_dactylifera)	Serenoa_repens)))	Nypa_fruticans);
(((Pseudophoenix_vinifera	((Podococcus_barteri	(Orania_palindan	Sclerosperma_profizianum))	(((((Leopoldinia_pulchra	Reinhardtia_gracilis)	Iriartea_deltoidea)	((((Dypsis_decaryi	(Dictyosperma_album	(Hydriastele_microspadix	(Veitchia_spiralis	(Kentiopsis_piersoniorum	Heterospathe_cagayanensis)))))	(Prestoea_acuminata	(Oenocarpus_minor	Oenocarpus_bataua)))	Manicaria_saccifera)	(Pelagodoxa_henryana	Geonoma_undata)))	(((Burretiokentia_grandiflora	Attalea_speciosa)	(Chamaedorea_seifrizii	Bactris_major))	((Elaeis_guineensis	Elaeis_oleifera)	Roystonea_regia)))	(Reinhardtia_simplex	(Reinhardtia_paiewonskiana	Reinhardtia_latisecta)))))	((Phoenix_dactylifera	Serenoa_repens)	Sabal_domingensis))	Nypa_fruticans);
((((Iriartea_deltoidea	Pseudophoenix_vinifera)	((Podococcus_barteri	(Orania_palindan	Sclerosperma_profizianum))	(((((Dictyosperma_album	((Hydriastele_microspadix	(Veitchia_spiralis	(Kentiopsis_piersoniorum	Heterospathe_cagayanensis)))	Dypsis_decaryi))	((Prestoea_acuminata	(Oenocarpus_minor	Oenocarpus_bataua))	Manicaria_saccifera))	(Pelagodoxa_henryana	Geonoma_undata))	(((Burretiokentia_grandiflora	Attalea_speciosa)	Bactris_major)	((Elaeis_guineensis	Elaeis_oleifera)	Roystonea_regia)))	((Leopoldinia_pulchra	Reinhardtia_gracilis)	(Reinhardtia_simplex	(Reinhardtia_paiewonskiana	Reinhardtia_latisecta))))))	(((Chamaedorea_seifrizii	Phoenix_dactylifera)	Serenoa_repens)	Sabal_domingensis))	Nypa_fruticans);
((((Iriartea_deltoidea	Pseudophoenix_vinifera)	((Podococcus_barteri	(Orania_palindan	Sclerosperma_profizianum))	(((Manicaria_saccifera	(Leopoldinia_pulchra	Reinhardtia_gracilis))	((Prestoea_acuminata	(Oenocarpus_minor	Oenocarpus_bataua))	((Pelagodoxa_henryana	Geonoma_undata)	(Dypsis_decaryi	(Dictyosperma_album	((Hydriastele_microspadix	(Kentiopsis_piersoniorum	Heterospathe_cagayanensis))	Veitchia_spiralis))))))	((((Burretiokentia_grandiflora	Attalea_speciosa)	Bactris_major)	((Elaeis_guineensis	Elaeis_oleifera)	Roystonea_regia))	(Reinhardtia_simplex	(Reinhardtia_paiewonskiana	Reinhardtia_latisecta))))))	(((Chamaedorea_seifrizii	Phoenix_dactylifera)	Serenoa_repens)	Sabal_domingensis))	Nypa_fruticans);
((((Leopoldinia_pulchra	((Reinhardtia_gracilis	Reinhardtia_simplex)	(Reinhardtia_paiewonskiana	Reinhardtia_latisecta)))	(((((Pelagodoxa_henryana	Geonoma_undata)	(((Prestoea_acuminata	(Oenocarpus_minor	Oenocarpus_bataua))	(Dypsis_decaryi	(Dictyosperma_album	(Hydriastele_microspadix	(Veitchia_spiralis	(Kentiopsis_piersoniorum	Heterospathe_cagayanensis))))))	Manicaria_saccifera))	(((Burretiokentia_grandiflora	Attalea_speciosa)	Bactris_major)	((Elaeis_guineensis	Elaeis_oleifera)	Roystonea_regia)))	Chamaedorea_seifrizii)	(Podococcus_barteri	(Orania_palindan	Sclerosperma_profizianum))))	(Pseudophoenix_vinifera	(((Serenoa_repens	Sabal_domingensis)	Phoenix_dactylifera)	Iriartea_deltoidea)))	Nypa_fruticans);
((((Pseudophoenix_vinifera	Iriartea_deltoidea)	((Podococcus_barteri	(Orania_palindan	Sclerosperma_profizianum))	(((Bactris_major	(((Prestoea_acuminata	(Oenocarpus_minor	Oenocarpus_bataua))	((Pelagodoxa_henryana	Geonoma_undata)	(Dypsis_decaryi	(Dictyosperma_album	(Hydriastele_microspadix	(Veitchia_spiralis	(Kentiopsis_piersoniorum	Heterospathe_cagayanensis)))))))	Manicaria_saccifera))	((Burretiokentia_grandiflora	(Chamaedorea_seifrizii	Attalea_speciosa))	((Elaeis_guineensis	Elaeis_oleifera)	Roystonea_regia)))	((Reinhardtia_simplex	(Reinhardtia_paiewonskiana	Reinhardtia_latisecta))	(Leopoldinia_pulchra	Reinhardtia_gracilis)))))	((Sabal_domingensis	Serenoa_repens)	Phoenix_dactylifera))	Nypa_fruticans);
((((Podococcus_barteri	Pseudophoenix_vinifera)	(((((Leopoldinia_pulchra	Reinhardtia_gracilis)	Iriartea_deltoidea)	(Manicaria_saccifera	((Pelagodoxa_henryana	Geonoma_undata)	((Prestoea_acuminata	(Oenocarpus_minor	Oenocarpus_bataua))	(Dypsis_decaryi	(Dictyosperma_album	(Hydriastele_microspadix	(Veitchia_spiralis	(Kentiopsis_piersoniorum	Heterospathe_cagayanensis)))))))))	(((Bactris_major	(Burretiokentia_grandiflora	Attalea_speciosa))	(Reinhardtia_simplex	(Reinhardtia_paiewonskiana	Reinhardtia_latisecta)))	(Elaeis_guineensis	Elaeis_oleifera)))	(Roystonea_regia	(Orania_palindan	Sclerosperma_profizianum))))	(Sabal_domingensis	(Serenoa_repens	(Chamaedorea_seifrizii	Phoenix_dactylifera))))	Nypa_fruticans);
(((((((Podococcus_barteri	(Orania_palindan	Sclerosperma_profizianum))	((Manicaria_saccifera	(((Iriartea_deltoidea	Prestoea_acuminata)	(Oenocarpus_minor	Oenocarpus_bataua))	(Dypsis_decaryi	(Dictyosperma_album	(Hydriastele_microspadix	(Veitchia_spiralis	(Kentiopsis_piersoniorum	Heterospathe_cagayanensis)))))))	(Pelagodoxa_henryana	Geonoma_undata)))	(((Roystonea_regia	(Elaeis_guineensis	Elaeis_oleifera))	Bactris_major)	((Leopoldinia_pulchra	Reinhardtia_gracilis)	(Reinhardtia_simplex	(Reinhardtia_paiewonskiana	Reinhardtia_latisecta)))))	(Burretiokentia_grandiflora	Attalea_speciosa))	Pseudophoenix_vinifera)	(Sabal_domingensis	(Serenoa_repens	(Chamaedorea_seifrizii	Phoenix_dactylifera))))	Nypa_fruticans);
(((((Podococcus_barteri	(Orania_palindan	Sclerosperma_profizianum))	(((Burretiokentia_grandiflora	Attalea_speciosa)	Roystonea_regia)	((((Elaeis_guineensis	Elaeis_oleifera)	Bactris_major)	(Reinhardtia_simplex	(Reinhardtia_paiewonskiana	Reinhardtia_latisecta)))	(((Manicaria_saccifera	((Prestoea_acuminata	(Oenocarpus_minor	Oenocarpus_bataua))	(Dictyosperma_album	((Veitchia_spiralis	(Hydriastele_microspadix	(Kentiopsis_piersoniorum	Heterospathe_cagayanensis)))	Dypsis_decaryi))))	(Pelagodoxa_henryana	(Geonoma_undata	(Leopoldinia_pulchra	Reinhardtia_gracilis))))	Iriartea_deltoidea))))	Pseudophoenix_vinifera)	(Sabal_domingensis	(Serenoa_repens	(Chamaedorea_seifrizii	Phoenix_dactylifera))))	Nypa_fruticans);
(((((Podococcus_barteri	(Orania_palindan	Sclerosperma_profizianum))	((((Roystonea_regia	(Elaeis_guineensis	Elaeis_oleifera))	((Burretiokentia_grandiflora	Attalea_speciosa)	Bactris_major))	(((Leopoldinia_pulchra	Reinhardtia_gracilis)	Reinhardtia_simplex)	(Reinhardtia_paiewonskiana	Reinhardtia_latisecta)))	(((Manicaria_saccifera	(Prestoea_acuminata	(Oenocarpus_minor	Oenocarpus_bataua)))	((Pelagodoxa_henryana	Geonoma_undata)	(Dypsis_decaryi	(Dictyosperma_album	(Hydriastele_microspadix	(Kentiopsis_piersoniorum	(Heterospathe_cagayanensis	Veitchia_spiralis)))))))	Iriartea_deltoidea)))	Pseudophoenix_vinifera)	(((Sabal_domingensis	Serenoa_repens)	Chamaedorea_seifrizii)	Phoenix_dactylifera))	Nypa_fruticans);
(((((Podococcus_barteri	(Orania_palindan	Sclerosperma_profizianum))	((((Leopoldinia_pulchra	Reinhardtia_gracilis)	Reinhardtia_simplex)	(Reinhardtia_paiewonskiana	Reinhardtia_latisecta))	((Manicaria_saccifera	(((Iriartea_deltoidea	Prestoea_acuminata)	(Oenocarpus_minor	Oenocarpus_bataua))	((Pelagodoxa_henryana	Geonoma_undata)	(Dypsis_decaryi	(Dictyosperma_album	(Hydriastele_microspadix	(Heterospathe_cagayanensis	(Veitchia_spiralis	Kentiopsis_piersoniorum))))))))	((Roystonea_regia	(Elaeis_guineensis	Elaeis_oleifera))	((Burretiokentia_grandiflora	Attalea_speciosa)	Bactris_major)))))	(Chamaedorea_seifrizii	Pseudophoenix_vinifera))	((Sabal_domingensis	Serenoa_repens)	Phoenix_dactylifera))	Nypa_fruticans);
((((Chamaedorea_seifrizii	Phoenix_dactylifera)	(Sabal_domingensis	Serenoa_repens))	((((((Iriartea_deltoidea	Prestoea_acuminata)	(Oenocarpus_bataua	Oenocarpus_minor))	(Manicaria_saccifera	(((Burretiokentia_grandiflora	Hydriastele_microspadix)	((Kentiopsis_piersoniorum	Heterospathe_cagayanensis)	Veitchia_spiralis))	(Dictyosperma_album	Dypsis_decaryi))))	(Geonoma_undata	Pelagodoxa_henryana))	(Roystonea_regia	((Elaeis_guineensis	Elaeis_oleifera)	(Attalea_speciosa	Bactris_major))))	(((Reinhardtia_gracilis	Leopoldinia_pulchra)	(Reinhardtia_simplex	(Reinhardtia_paiewonskiana	Reinhardtia_latisecta)))	((Podococcus_barteri	Pseudophoenix_vinifera)	(Sclerosperma_profizianum	Orania_palindan)))))	Nypa_fruticans);
((((Chamaedorea_seifrizii	Phoenix_dactylifera)	(Sabal_domingensis	Serenoa_repens))	((((((Elaeis_guineensis	Elaeis_oleifera)	(Attalea_speciosa	Bactris_major))	Roystonea_regia)	((Iriartea_deltoidea	Prestoea_acuminata)	((((Oenocarpus_bataua	Oenocarpus_minor)	((Dictyosperma_album	(Hydriastele_microspadix	(((Burretiokentia_grandiflora	Kentiopsis_piersoniorum)	Heterospathe_cagayanensis)	Veitchia_spiralis)))	Dypsis_decaryi))	Manicaria_saccifera)	(Geonoma_undata	Pelagodoxa_henryana))))	(((Sclerosperma_profizianum	Orania_palindan)	Podococcus_barteri)	((Reinhardtia_gracilis	Leopoldinia_pulchra)	(Reinhardtia_simplex	(Reinhardtia_paiewonskiana	Reinhardtia_latisecta)))))	Pseudophoenix_vinifera))	Nypa_fruticans);
((((Sabal_domingensis	Serenoa_repens)	(Chamaedorea_seifrizii	Phoenix_dactylifera))	(((((Sclerosperma_profizianum	Orania_palindan)	Podococcus_barteri)	((Reinhardtia_paiewonskiana	Reinhardtia_latisecta)	(Reinhardtia_simplex	Reinhardtia_gracilis)))	((((Burretiokentia_grandiflora	Attalea_speciosa)	(Roystonea_regia	(Elaeis_guineensis	Elaeis_oleifera)))	Bactris_major)	(Prestoea_acuminata	((((Dictyosperma_album	(Hydriastele_microspadix	((Kentiopsis_piersoniorum	Heterospathe_cagayanensis)	Veitchia_spiralis)))	Dypsis_decaryi)	(Manicaria_saccifera	(Oenocarpus_bataua	Oenocarpus_minor)))	(Leopoldinia_pulchra	(Geonoma_undata	Pelagodoxa_henryana))))))	(Iriartea_deltoidea	Pseudophoenix_vinifera)))	Nypa_fruticans);
((Phoenix_dactylifera	((((((Sclerosperma_profizianum	Orania_palindan)	Podococcus_barteri)	((((((Burretiokentia_grandiflora	Attalea_speciosa)	Roystonea_regia)	(Elaeis_guineensis	Elaeis_oleifera))	Bactris_major)	(((((Dictyosperma_album	(Hydriastele_microspadix	((Kentiopsis_piersoniorum	Heterospathe_cagayanensis)	Veitchia_spiralis)))	Dypsis_decaryi)	(Geonoma_undata	(Prestoea_acuminata	(Oenocarpus_bataua	Oenocarpus_minor))))	Manicaria_saccifera)	Pelagodoxa_henryana))	((Reinhardtia_gracilis	Leopoldinia_pulchra)	((Reinhardtia_paiewonskiana	Reinhardtia_latisecta)	Reinhardtia_simplex))))	(Iriartea_deltoidea	Pseudophoenix_vinifera))	(Sabal_domingensis	Serenoa_repens))	Chamaedorea_seifrizii))	Nypa_fruticans);
((((((Podococcus_barteri	((Reinhardtia_gracilis	Leopoldinia_pulchra)	((Reinhardtia_paiewonskiana	Reinhardtia_latisecta)	Reinhardtia_simplex)))	((Iriartea_deltoidea	(((Geonoma_undata	Pelagodoxa_henryana)	((Hydriastele_microspadix	((Kentiopsis_piersoniorum	Heterospathe_cagayanensis)	Veitchia_spiralis))	(Dypsis_decaryi	Dictyosperma_album)))	((Oenocarpus_bataua	(Oenocarpus_minor	Prestoea_acuminata))	Manicaria_saccifera)))	((Bactris_major	(Burretiokentia_grandiflora	Attalea_speciosa))	((Elaeis_guineensis	Elaeis_oleifera)	Roystonea_regia))))	(Sclerosperma_profizianum	Orania_palindan))	Pseudophoenix_vinifera)	((Sabal_domingensis	(Phoenix_dactylifera	Serenoa_repens))	Chamaedorea_seifrizii))	Nypa_fruticans);
((((((Podococcus_barteri	(Leopoldinia_pulchra	((Reinhardtia_paiewonskiana	Reinhardtia_latisecta)	(Reinhardtia_gracilis	Reinhardtia_simplex))))	((((((Prestoea_acuminata	(Oenocarpus_bataua	Oenocarpus_minor))	((Dictyosperma_album	(Hydriastele_microspadix	((Kentiopsis_piersoniorum	Heterospathe_cagayanensis)	Veitchia_spiralis)))	Dypsis_decaryi))	Manicaria_saccifera)	(Geonoma_undata	Pelagodoxa_henryana))	Bactris_major)	((Burretiokentia_grandiflora	Attalea_speciosa)	((Elaeis_guineensis	Elaeis_oleifera)	Roystonea_regia))))	(Sclerosperma_profizianum	Orania_palindan))	(Iriartea_deltoidea	Pseudophoenix_vinifera))	(Sabal_domingensis	((Chamaedorea_seifrizii	Phoenix_dactylifera)	Serenoa_repens)))	Nypa_fruticans);
(((((Roystonea_regia	((((Reinhardtia_paiewonskiana	Reinhardtia_latisecta)	(Reinhardtia_gracilis	Reinhardtia_simplex))	((Bactris_major	(Burretiokentia_grandiflora	Attalea_speciosa))	(Elaeis_guineensis	Elaeis_oleifera)))	((Geonoma_undata	Pelagodoxa_henryana)	((Manicaria_saccifera	(Leopoldinia_pulchra	(Prestoea_acuminata	(Oenocarpus_bataua	Oenocarpus_minor))))	((Dictyosperma_album	(Hydriastele_microspadix	((Kentiopsis_piersoniorum	Heterospathe_cagayanensis)	Veitchia_spiralis)))	Dypsis_decaryi)))))	(Podococcus_barteri	(Sclerosperma_profizianum	Orania_palindan)))	(Iriartea_deltoidea	Pseudophoenix_vinifera))	(Sabal_domingensis	((Chamaedorea_seifrizii	Phoenix_dactylifera)	Serenoa_repens)))	Nypa_fruticans);
((((((((((Reinhardtia_paiewonskiana	Reinhardtia_latisecta)	(Reinhardtia_gracilis	Reinhardtia_simplex))	(Bactris_major	(Elaeis_guineensis	Elaeis_oleifera)))	Attalea_speciosa)	(Iriartea_deltoidea	((Manicaria_saccifera	((Dictyosperma_album	(((Hydriastele_microspadix	((Burretiokentia_grandiflora	Kentiopsis_piersoniorum)	Heterospathe_cagayanensis))	Veitchia_spiralis)	Dypsis_decaryi))	(Prestoea_acuminata	(Oenocarpus_bataua	Oenocarpus_minor))))	((Leopoldinia_pulchra	Geonoma_undata)	Pelagodoxa_henryana))))	Roystonea_regia)	(Podococcus_barteri	(Sclerosperma_profizianum	Orania_palindan)))	Pseudophoenix_vinifera)	((Chamaedorea_seifrizii	(Serenoa_repens	Sabal_domingensis))	Phoenix_dactylifera))	Nypa_fruticans);
(((((((((Reinhardtia_paiewonskiana	Reinhardtia_latisecta)	Reinhardtia_simplex)	((Attalea_speciosa	Bactris_major)	(Elaeis_guineensis	Elaeis_oleifera)))	((Prestoea_acuminata	Iriartea_deltoidea)	((Manicaria_saccifera	(((Dictyosperma_album	(((Burretiokentia_grandiflora	Hydriastele_microspadix)	(Kentiopsis_piersoniorum	Heterospathe_cagayanensis))	Veitchia_spiralis))	Dypsis_decaryi)	(Oenocarpus_bataua	Oenocarpus_minor)))	(((Reinhardtia_gracilis	Leopoldinia_pulchra)	Geonoma_undata)	Pelagodoxa_henryana))))	Roystonea_regia)	(Orania_palindan	(Podococcus_barteri	Sclerosperma_profizianum)))	Pseudophoenix_vinifera)	((Chamaedorea_seifrizii	(Serenoa_repens	Sabal_domingensis))	Phoenix_dactylifera))	Nypa_fruticans);
(((((((Reinhardtia_paiewonskiana	Reinhardtia_latisecta)	(Reinhardtia_gracilis	Reinhardtia_simplex))	(((Roystonea_regia	(Elaeis_guineensis	Elaeis_oleifera))	((Burretiokentia_grandiflora	Attalea_speciosa)	(Chamaedorea_seifrizii	Bactris_major)))	(((Prestoea_acuminata	(Oenocarpus_bataua	Oenocarpus_minor))	(((Leopoldinia_pulchra	Geonoma_undata)	Pelagodoxa_henryana)	((Dictyosperma_album	(((Kentiopsis_piersoniorum	Heterospathe_cagayanensis)	Veitchia_spiralis)	Hydriastele_microspadix))	Dypsis_decaryi)))	Manicaria_saccifera)))	((Orania_palindan	Sclerosperma_profizianum)	Podococcus_barteri))	(Iriartea_deltoidea	Pseudophoenix_vinifera))	((Serenoa_repens	Phoenix_dactylifera)	Sabal_domingensis))	Nypa_fruticans);
((((Chamaedorea_seifrizii	Phoenix_dactylifera)	(Sabal_domingensis	Serenoa_repens))	(((Burretiokentia_grandiflora	Attalea_speciosa)	((((Elaeis_oleifera	Elaeis_guineensis)	(Bactris_major	(Reinhardtia_simplex	(Reinhardtia_paiewonskiana	Reinhardtia_latisecta))))	(Podococcus_barteri	(Sclerosperma_profizianum	Orania_palindan)))	(Roystonea_regia	((((Reinhardtia_gracilis	Leopoldinia_pulchra)	(Oenocarpus_bataua	(Oenocarpus_minor	Prestoea_acuminata)))	(Manicaria_saccifera	(Dypsis_decaryi	(Dictyosperma_album	(Hydriastele_microspadix	(Veitchia_spiralis	(Kentiopsis_piersoniorum	Heterospathe_cagayanensis)))))))	(Pelagodoxa_henryana	Geonoma_undata)))))	(Pseudophoenix_vinifera	Iriartea_deltoidea)))	Nypa_fruticans);
((((Chamaedorea_seifrizii	Phoenix_dactylifera)	(Sabal_domingensis	Serenoa_repens))	((((Attalea_speciosa	(Podococcus_barteri	(Sclerosperma_profizianum	Orania_palindan)))	(((Manicaria_saccifera	(Prestoea_acuminata	(Oenocarpus_bataua	Oenocarpus_minor)))	((Dypsis_decaryi	(Dictyosperma_album	((Burretiokentia_grandiflora	Hydriastele_microspadix)	(Veitchia_spiralis	(Kentiopsis_piersoniorum	Heterospathe_cagayanensis)))))	(Pelagodoxa_henryana	Geonoma_undata)))	((Iriartea_deltoidea	Bactris_major)	((Elaeis_oleifera	Elaeis_guineensis)	Roystonea_regia))))	((Reinhardtia_gracilis	Leopoldinia_pulchra)	(Reinhardtia_simplex	(Reinhardtia_paiewonskiana	Reinhardtia_latisecta))))	Pseudophoenix_vinifera))	Nypa_fruticans);
(((Sabal_domingensis	((Chamaedorea_seifrizii	Phoenix_dactylifera)	Serenoa_repens))	((((((Bactris_major	((Elaeis_oleifera	Elaeis_guineensis)	Roystonea_regia))	((Manicaria_saccifera	(Oenocarpus_bataua	(Oenocarpus_minor	(Iriartea_deltoidea	Prestoea_acuminata))))	((Dypsis_decaryi	(Dictyosperma_album	(Hydriastele_microspadix	(Veitchia_spiralis	(Kentiopsis_piersoniorum	Heterospathe_cagayanensis)))))	(Pelagodoxa_henryana	((Reinhardtia_gracilis	Leopoldinia_pulchra)	Geonoma_undata)))))	(Reinhardtia_simplex	(Reinhardtia_paiewonskiana	Reinhardtia_latisecta)))	(Podococcus_barteri	(Sclerosperma_profizianum	Orania_palindan)))	(Burretiokentia_grandiflora	Attalea_speciosa))	Pseudophoenix_vinifera))	Nypa_fruticans);
((((Orania_palindan	(Podococcus_barteri	Sclerosperma_profizianum))	(((Manicaria_saccifera	((((Burretiokentia_grandiflora	Hydriastele_microspadix)	(Veitchia_spiralis	(Kentiopsis_piersoniorum	Heterospathe_cagayanensis)))	(Dypsis_decaryi	Dictyosperma_album))	(Prestoea_acuminata	(Oenocarpus_bataua	Oenocarpus_minor))))	(Pelagodoxa_henryana	Geonoma_undata))	(((Elaeis_oleifera	Elaeis_guineensis)	Roystonea_regia)	((Bactris_major	Attalea_speciosa)	((Reinhardtia_gracilis	Leopoldinia_pulchra)	(Reinhardtia_simplex	(Reinhardtia_paiewonskiana	Reinhardtia_latisecta)))))))	((Iriartea_deltoidea	(Sabal_domingensis	((Chamaedorea_seifrizii	Phoenix_dactylifera)	Serenoa_repens)))	Pseudophoenix_vinifera))	Nypa_fruticans);
(((Chamaedorea_seifrizii	((Iriartea_deltoidea	Pseudophoenix_vinifera)	(((Sclerosperma_profizianum	Podococcus_barteri)	Orania_palindan)	((((Elaeis_oleifera	Elaeis_guineensis)	Roystonea_regia)	((Bactris_major	(Burretiokentia_grandiflora	Attalea_speciosa))	((Reinhardtia_gracilis	Leopoldinia_pulchra)	(Reinhardtia_simplex	(Reinhardtia_paiewonskiana	Reinhardtia_latisecta)))))	(((Oenocarpus_bataua	(Oenocarpus_minor	Prestoea_acuminata))	Manicaria_saccifera)	((Pelagodoxa_henryana	Geonoma_undata)	(Dypsis_decaryi	(Dictyosperma_album	(Hydriastele_microspadix	(Veitchia_spiralis	(Kentiopsis_piersoniorum	Heterospathe_cagayanensis)))))))))))	(Phoenix_dactylifera	(Sabal_domingensis	Serenoa_repens)))	Nypa_fruticans);
(((Pseudophoenix_vinifera	((Sclerosperma_profizianum	Orania_palindan)	((((Reinhardtia_gracilis	Leopoldinia_pulchra)	(Reinhardtia_simplex	(Reinhardtia_paiewonskiana	Reinhardtia_latisecta)))	Podococcus_barteri)	((((Elaeis_oleifera	Elaeis_guineensis)	((Burretiokentia_grandiflora	Attalea_speciosa)	Roystonea_regia))	Bactris_major)	(Iriartea_deltoidea	((((Oenocarpus_bataua	Oenocarpus_minor)	Manicaria_saccifera)	((Pelagodoxa_henryana	Geonoma_undata)	(Dypsis_decaryi	(Dictyosperma_album	(Heterospathe_cagayanensis	((Hydriastele_microspadix	Veitchia_spiralis)	Kentiopsis_piersoniorum))))))	Prestoea_acuminata))))))	((Chamaedorea_seifrizii	Phoenix_dactylifera)	(Sabal_domingensis	Serenoa_repens)))	Nypa_fruticans);
((((Iriartea_deltoidea	Pseudophoenix_vinifera)	(((Reinhardtia_paiewonskiana	Reinhardtia_latisecta)	((Reinhardtia_gracilis	Leopoldinia_pulchra)	Reinhardtia_simplex))	(((((Elaeis_oleifera	Elaeis_guineensis)	((Burretiokentia_grandiflora	Attalea_speciosa)	Roystonea_regia))	Bactris_major)	(((Prestoea_acuminata	(Oenocarpus_bataua	Oenocarpus_minor))	Manicaria_saccifera)	((Pelagodoxa_henryana	Geonoma_undata)	(Dypsis_decaryi	(Dictyosperma_album	(((Heterospathe_cagayanensis	Kentiopsis_piersoniorum)	Veitchia_spiralis)	Hydriastele_microspadix))))))	(Podococcus_barteri	(Sclerosperma_profizianum	Orania_palindan)))))	(Phoenix_dactylifera	(Chamaedorea_seifrizii	(Sabal_domingensis	Serenoa_repens))))	Nypa_fruticans);
((((Leopoldinia_pulchra	(Podococcus_barteri	(Sclerosperma_profizianum	Orania_palindan)))	(((Elaeis_oleifera	Elaeis_guineensis)	Roystonea_regia)	((((Burretiokentia_grandiflora	Attalea_speciosa)	(Iriartea_deltoidea	Bactris_major))	((Reinhardtia_paiewonskiana	Reinhardtia_latisecta)	(Reinhardtia_gracilis	Reinhardtia_simplex)))	((((Oenocarpus_bataua	Oenocarpus_minor)	Manicaria_saccifera)	((Pelagodoxa_henryana	(Chamaedorea_seifrizii	Geonoma_undata))	(Dypsis_decaryi	(Dictyosperma_album	((Hydriastele_microspadix	Heterospathe_cagayanensis)	(Kentiopsis_piersoniorum	Veitchia_spiralis))))))	Prestoea_acuminata))))	(Pseudophoenix_vinifera	(Phoenix_dactylifera	(Sabal_domingensis	Serenoa_repens))))	Nypa_fruticans);
(((Pseudophoenix_vinifera	((((Iriartea_deltoidea	(((Pelagodoxa_henryana	Geonoma_undata)	((Dypsis_decaryi	(Dictyosperma_album	(((Heterospathe_cagayanensis	Kentiopsis_piersoniorum)	Veitchia_spiralis)	Hydriastele_microspadix)))	((Oenocarpus_bataua	Oenocarpus_minor)	Prestoea_acuminata)))	Manicaria_saccifera))	(((Burretiokentia_grandiflora	Attalea_speciosa)	(Chamaedorea_seifrizii	Bactris_major))	((Elaeis_oleifera	Elaeis_guineensis)	Roystonea_regia)))	(Podococcus_barteri	(Sclerosperma_profizianum	Orania_palindan)))	((Reinhardtia_gracilis	Leopoldinia_pulchra)	((Reinhardtia_paiewonskiana	Reinhardtia_latisecta)	Reinhardtia_simplex))))	((Sabal_domingensis	Serenoa_repens)	Phoenix_dactylifera))	Nypa_fruticans);
(((Pseudophoenix_vinifera	((Podococcus_barteri	(Sclerosperma_profizianum	Orania_palindan))	((((Pelagodoxa_henryana	((Reinhardtia_gracilis	Leopoldinia_pulchra)	(Chamaedorea_seifrizii	Geonoma_undata)))	(((Dypsis_decaryi	(Dictyosperma_album	(((Heterospathe_cagayanensis	Kentiopsis_piersoniorum)	Veitchia_spiralis)	Hydriastele_microspadix)))	((Prestoea_acuminata	Iriartea_deltoidea)	(Oenocarpus_bataua	Oenocarpus_minor)))	Manicaria_saccifera))	(((Elaeis_oleifera	Elaeis_guineensis)	Roystonea_regia)	((Burretiokentia_grandiflora	Attalea_speciosa)	Bactris_major)))	((Reinhardtia_paiewonskiana	Reinhardtia_latisecta)	Reinhardtia_simplex))))	(Sabal_domingensis	(Phoenix_dactylifera	Serenoa_repens)))	Nypa_fruticans);
((((Serenoa_repens	Sabal_domingensis)	(Chamaedorea_seifrizii	Phoenix_dactylifera))	(((((Manicaria_saccifera	((Prestoea_acuminata	(Oenocarpus_minor	Oenocarpus_bataua))	((Geonoma_undata	Pelagodoxa_henryana)	(Dypsis_decaryi	(Dictyosperma_album	(((Kentiopsis_piersoniorum	Heterospathe_cagayanensis)	Veitchia_spiralis)	Hydriastele_microspadix))))))	Roystonea_regia)	((((Attalea_speciosa	Burretiokentia_grandiflora)	Bactris_major)	(Elaeis_oleifera	Elaeis_guineensis))	((Reinhardtia_gracilis	Leopoldinia_pulchra)	(Reinhardtia_simplex	(Reinhardtia_paiewonskiana	Reinhardtia_latisecta)))))	(Podococcus_barteri	(Sclerosperma_profizianum	Orania_palindan)))	(Iriartea_deltoidea	Pseudophoenix_vinifera)))	Nypa_fruticans);
(((Chamaedorea_seifrizii	((Sabal_domingensis	Serenoa_repens)	((((((Geonoma_undata	Pelagodoxa_henryana)	(((((((Kentiopsis_piersoniorum	Heterospathe_cagayanensis)	Veitchia_spiralis)	Hydriastele_microspadix)	Dictyosperma_album)	Dypsis_decaryi)	((Iriartea_deltoidea	Prestoea_acuminata)	(Oenocarpus_minor	Oenocarpus_bataua)))	Manicaria_saccifera))	Roystonea_regia)	(((Attalea_speciosa	Burretiokentia_grandiflora)	(Elaeis_oleifera	Elaeis_guineensis))	(Bactris_major	((Reinhardtia_gracilis	Leopoldinia_pulchra)	(Reinhardtia_simplex	(Reinhardtia_paiewonskiana	Reinhardtia_latisecta))))))	(Podococcus_barteri	(Sclerosperma_profizianum	Orania_palindan)))	Pseudophoenix_vinifera)))	Phoenix_dactylifera)	Nypa_fruticans);
((((((((Geonoma_undata	Pelagodoxa_henryana)	(((((((Kentiopsis_piersoniorum	Heterospathe_cagayanensis)	Veitchia_spiralis)	Hydriastele_microspadix)	Dictyosperma_album)	Dypsis_decaryi)	(Oenocarpus_bataua	(Prestoea_acuminata	Oenocarpus_minor)))	Manicaria_saccifera))	(Roystonea_regia	Podococcus_barteri))	(((Bactris_major	(Attalea_speciosa	Burretiokentia_grandiflora))	(Elaeis_oleifera	Elaeis_guineensis))	((Reinhardtia_paiewonskiana	Reinhardtia_latisecta)	((Reinhardtia_gracilis	Leopoldinia_pulchra)	Reinhardtia_simplex))))	((Iriartea_deltoidea	Sclerosperma_profizianum)	Orania_palindan))	Pseudophoenix_vinifera)	(Sabal_domingensis	(Chamaedorea_seifrizii	(Serenoa_repens	Phoenix_dactylifera))))	Nypa_fruticans);
((((((((Bactris_major	(Podococcus_barteri	((Reinhardtia_paiewonskiana	Reinhardtia_latisecta)	((Reinhardtia_gracilis	Leopoldinia_pulchra)	Reinhardtia_simplex))))	((Attalea_speciosa	Burretiokentia_grandiflora)	(Roystonea_regia	(Elaeis_oleifera	Elaeis_guineensis))))	((((Oenocarpus_bataua	Oenocarpus_minor)	Prestoea_acuminata)	Manicaria_saccifera)	((Geonoma_undata	Pelagodoxa_henryana)	((((Veitchia_spiralis	(Kentiopsis_piersoniorum	Heterospathe_cagayanensis))	Hydriastele_microspadix)	Dictyosperma_album)	Dypsis_decaryi))))	(Sclerosperma_profizianum	Orania_palindan))	Pseudophoenix_vinifera)	Iriartea_deltoidea)	((Chamaedorea_seifrizii	(Serenoa_repens	Sabal_domingensis))	Phoenix_dactylifera))	Nypa_fruticans);
((((((((((((Veitchia_spiralis	Kentiopsis_piersoniorum)	(Burretiokentia_grandiflora	Hydriastele_microspadix))	Heterospathe_cagayanensis)	Dictyosperma_album)	Dypsis_decaryi)	((Reinhardtia_gracilis	Leopoldinia_pulchra)	((Oenocarpus_bataua	Oenocarpus_minor)	Prestoea_acuminata)))	((Geonoma_undata	Pelagodoxa_henryana)	Manicaria_saccifera))	(((Bactris_major	Attalea_speciosa)	((Reinhardtia_paiewonskiana	Reinhardtia_latisecta)	Reinhardtia_simplex))	(Roystonea_regia	(Elaeis_oleifera	Elaeis_guineensis))))	(Podococcus_barteri	(Sclerosperma_profizianum	Orania_palindan)))	(Pseudophoenix_vinifera	Iriartea_deltoidea))	(((Chamaedorea_seifrizii	Phoenix_dactylifera)	Serenoa_repens)	Sabal_domingensis))	Nypa_fruticans);
(((((((((Manicaria_saccifera	((Veitchia_spiralis	((Heterospathe_cagayanensis	Kentiopsis_piersoniorum)	(Burretiokentia_grandiflora	Hydriastele_microspadix)))	(Dictyosperma_album	Dypsis_decaryi)))	(Oenocarpus_bataua	Oenocarpus_minor))	((Leopoldinia_pulchra	Geonoma_undata)	Pelagodoxa_henryana))	(Iriartea_deltoidea	Prestoea_acuminata))	(((Bactris_major	Attalea_speciosa)	((Reinhardtia_paiewonskiana	Reinhardtia_latisecta)	(Reinhardtia_gracilis	Reinhardtia_simplex)))	(Roystonea_regia	(Elaeis_oleifera	Elaeis_guineensis))))	(Podococcus_barteri	(Sclerosperma_profizianum	Orania_palindan)))	Pseudophoenix_vinifera)	(((Chamaedorea_seifrizii	Phoenix_dactylifera)	Serenoa_repens)	Sabal_domingensis))	Nypa_fruticans);
(((((((Podococcus_barteri	(Sclerosperma_profizianum	Orania_palindan))	(((((Oenocarpus_bataua	Oenocarpus_minor)	(Leopoldinia_pulchra	Prestoea_acuminata))	((Dictyosperma_album	(Hydriastele_microspadix	(Veitchia_spiralis	(Kentiopsis_piersoniorum	Heterospathe_cagayanensis))))	Dypsis_decaryi))	Manicaria_saccifera)	(Geonoma_undata	Pelagodoxa_henryana)))	(Roystonea_regia	(((Reinhardtia_paiewonskiana	Reinhardtia_latisecta)	(Reinhardtia_gracilis	Reinhardtia_simplex))	((Elaeis_oleifera	Elaeis_guineensis)	Bactris_major))))	(Burretiokentia_grandiflora	Attalea_speciosa))	(Iriartea_deltoidea	Pseudophoenix_vinifera))	((Serenoa_repens	Sabal_domingensis)	(Chamaedorea_seifrizii	Phoenix_dactylifera)))	Nypa_fruticans);
(((((Podococcus_barteri	(Sclerosperma_profizianum	Orania_palindan))	((((Roystonea_regia	(Elaeis_oleifera	Elaeis_guineensis))	((Burretiokentia_grandiflora	Attalea_speciosa)	Bactris_major))	(Iriartea_deltoidea	(((((Oenocarpus_bataua	Oenocarpus_minor)	Prestoea_acuminata)	((Dictyosperma_album	(Veitchia_spiralis	((Kentiopsis_piersoniorum	Heterospathe_cagayanensis)	Hydriastele_microspadix)))	Dypsis_decaryi))	Manicaria_saccifera)	((Reinhardtia_gracilis	Leopoldinia_pulchra)	(Geonoma_undata	Pelagodoxa_henryana)))))	((Reinhardtia_paiewonskiana	Reinhardtia_latisecta)	Reinhardtia_simplex)))	Pseudophoenix_vinifera)	((Chamaedorea_seifrizii	(Serenoa_repens	Sabal_domingensis))	Phoenix_dactylifera))	Nypa_fruticans);
(((((((((((Burretiokentia_grandiflora	Attalea_speciosa)	Roystonea_regia)	(Elaeis_oleifera	Elaeis_guineensis))	Bactris_major)	((Prestoea_acuminata	Iriartea_deltoidea)	((((Dictyosperma_album	((Veitchia_spiralis	(Kentiopsis_piersoniorum	Heterospathe_cagayanensis))	Hydriastele_microspadix))	Dypsis_decaryi)	((Chamaedorea_seifrizii	Geonoma_undata)	Pelagodoxa_henryana))	((Oenocarpus_bataua	Oenocarpus_minor)	Manicaria_saccifera))))	((Reinhardtia_gracilis	Leopoldinia_pulchra)	((Reinhardtia_paiewonskiana	Reinhardtia_latisecta)	Reinhardtia_simplex)))	Podococcus_barteri)	(Sclerosperma_profizianum	Orania_palindan))	Pseudophoenix_vinifera)	((Phoenix_dactylifera	Serenoa_repens)	Sabal_domingensis))	Nypa_fruticans);
((((((Roystonea_regia	Podococcus_barteri)	((((((Dictyosperma_album	((((Kentiopsis_piersoniorum	Heterospathe_cagayanensis)	Hydriastele_microspadix)	Veitchia_spiralis)	Dypsis_decaryi))	(Prestoea_acuminata	(Oenocarpus_bataua	Oenocarpus_minor)))	((Chamaedorea_seifrizii	Geonoma_undata)	Pelagodoxa_henryana))	Manicaria_saccifera)	Iriartea_deltoidea)	(((Bactris_major	(Burretiokentia_grandiflora	Attalea_speciosa))	(Elaeis_oleifera	Elaeis_guineensis))	((Reinhardtia_gracilis	Leopoldinia_pulchra)	((Reinhardtia_paiewonskiana	Reinhardtia_latisecta)	Reinhardtia_simplex)))))	(Sclerosperma_profizianum	Orania_palindan))	Pseudophoenix_vinifera)	((Phoenix_dactylifera	Serenoa_repens)	Sabal_domingensis))	Nypa_fruticans);
((((Chamaedorea_seifrizii	Phoenix_dactylifera)	(Serenoa_repens	Sabal_domingensis))	((Pseudophoenix_vinifera	Iriartea_deltoidea)	((((Geonoma_undata	(((Oenocarpus_bataua	Oenocarpus_minor)	Prestoea_acuminata)	(Dypsis_decaryi	(Dictyosperma_album	(Hydriastele_microspadix	(Veitchia_spiralis	(Kentiopsis_piersoniorum	Heterospathe_cagayanensis)))))))	(Manicaria_saccifera	Pelagodoxa_henryana))	(((Reinhardtia_gracilis	Leopoldinia_pulchra)	(Reinhardtia_simplex	(Reinhardtia_paiewonskiana	Reinhardtia_latisecta)))	(((Burretiokentia_grandiflora	Attalea_speciosa)	Bactris_major)	(Roystonea_regia	(Elaeis_oleifera	Elaeis_guineensis)))))	(Podococcus_barteri	(Orania_palindan	Sclerosperma_profizianum)))))	Nypa_fruticans);
(((Phoenix_dactylifera	((Chamaedorea_seifrizii	Serenoa_repens)	Sabal_domingensis))	((Pseudophoenix_vinifera	Iriartea_deltoidea)	((((Manicaria_saccifera	((Dictyosperma_album	(Dypsis_decaryi	((Veitchia_spiralis	(Kentiopsis_piersoniorum	Heterospathe_cagayanensis))	Hydriastele_microspadix)))	(Oenocarpus_bataua	(Oenocarpus_minor	Prestoea_acuminata))))	(Geonoma_undata	Pelagodoxa_henryana))	(((Burretiokentia_grandiflora	Attalea_speciosa)	Bactris_major)	(Roystonea_regia	(Elaeis_oleifera	Elaeis_guineensis))))	(((Reinhardtia_gracilis	Leopoldinia_pulchra)	(Reinhardtia_simplex	(Reinhardtia_paiewonskiana	Reinhardtia_latisecta)))	(Podococcus_barteri	(Orania_palindan	Sclerosperma_profizianum))))))	Nypa_fruticans);
((((Chamaedorea_seifrizii	Phoenix_dactylifera)	(Serenoa_repens	Sabal_domingensis))	(Pseudophoenix_vinifera	(((Orania_palindan	((Iriartea_deltoidea	Prestoea_acuminata)	Sclerosperma_profizianum))	((((Manicaria_saccifera	(((Veitchia_spiralis	((Kentiopsis_piersoniorum	Heterospathe_cagayanensis)	Hydriastele_microspadix))	(Dictyosperma_album	Dypsis_decaryi))	(Oenocarpus_bataua	Oenocarpus_minor)))	(Geonoma_undata	Pelagodoxa_henryana))	(Podococcus_barteri	((Burretiokentia_grandiflora	Attalea_speciosa)	(Roystonea_regia	(Elaeis_oleifera	Elaeis_guineensis)))))	Bactris_major))	((Reinhardtia_gracilis	Leopoldinia_pulchra)	(Reinhardtia_simplex	(Reinhardtia_paiewonskiana	Reinhardtia_latisecta))))))	Nypa_fruticans);
((((Chamaedorea_seifrizii	Phoenix_dactylifera)	(Serenoa_repens	Sabal_domingensis))	((Iriartea_deltoidea	Pseudophoenix_vinifera)	((((((Manicaria_saccifera	(Oenocarpus_bataua	Oenocarpus_minor))	Prestoea_acuminata)	((Geonoma_undata	Pelagodoxa_henryana)	(Dypsis_decaryi	((Hydriastele_microspadix	(Veitchia_spiralis	(Heterospathe_cagayanensis	(Burretiokentia_grandiflora	Kentiopsis_piersoniorum))))	Dictyosperma_album))))	((Attalea_speciosa	Bactris_major)	(Roystonea_regia	(Elaeis_oleifera	Elaeis_guineensis))))	((Reinhardtia_gracilis	Leopoldinia_pulchra)	(Reinhardtia_simplex	(Reinhardtia_paiewonskiana	Reinhardtia_latisecta))))	(Orania_palindan	(Sclerosperma_profizianum	Podococcus_barteri)))))	Nypa_fruticans);
((((Chamaedorea_seifrizii	Phoenix_dactylifera)	(Serenoa_repens	Sabal_domingensis))	((Iriartea_deltoidea	Pseudophoenix_vinifera)	(((((Geonoma_undata	Pelagodoxa_henryana)	(((Dypsis_decaryi	((Hydriastele_microspadix	(Veitchia_spiralis	(Heterospathe_cagayanensis	(Burretiokentia_grandiflora	Kentiopsis_piersoniorum))))	Dictyosperma_album))	((Oenocarpus_bataua	Oenocarpus_minor)	Prestoea_acuminata))	Manicaria_saccifera))	((Attalea_speciosa	Bactris_major)	(Roystonea_regia	(Elaeis_oleifera	Elaeis_guineensis))))	((Reinhardtia_gracilis	Leopoldinia_pulchra)	(Reinhardtia_simplex	(Reinhardtia_paiewonskiana	Reinhardtia_latisecta))))	(Podococcus_barteri	(Orania_palindan	Sclerosperma_profizianum)))))	Nypa_fruticans);
(((Pseudophoenix_vinifera	(((Serenoa_repens	Sabal_domingensis)	(Chamaedorea_seifrizii	Phoenix_dactylifera))	Iriartea_deltoidea))	(((((Geonoma_undata	Pelagodoxa_henryana)	(((Dypsis_decaryi	((Veitchia_spiralis	((Heterospathe_cagayanensis	Kentiopsis_piersoniorum)	Hydriastele_microspadix))	Dictyosperma_album))	((Oenocarpus_bataua	Oenocarpus_minor)	Prestoea_acuminata))	Manicaria_saccifera))	((((Burretiokentia_grandiflora	Attalea_speciosa)	Bactris_major)	(Elaeis_oleifera	Elaeis_guineensis))	Roystonea_regia))	((Reinhardtia_gracilis	Leopoldinia_pulchra)	(Reinhardtia_simplex	(Reinhardtia_paiewonskiana	Reinhardtia_latisecta))))	(Orania_palindan	(Sclerosperma_profizianum	Podococcus_barteri))))	Nypa_fruticans);
(((Pseudophoenix_vinifera	((((Reinhardtia_paiewonskiana	Reinhardtia_latisecta)	((Reinhardtia_gracilis	Leopoldinia_pulchra)	Reinhardtia_simplex))	((Orania_palindan	(Sclerosperma_profizianum	Podococcus_barteri))	(((Geonoma_undata	Pelagodoxa_henryana)	(((Dypsis_decaryi	((Hydriastele_microspadix	(Veitchia_spiralis	(Heterospathe_cagayanensis	Kentiopsis_piersoniorum)))	Dictyosperma_album))	(Oenocarpus_bataua	(Oenocarpus_minor	Prestoea_acuminata)))	Manicaria_saccifera))	(((Elaeis_oleifera	Elaeis_guineensis)	Roystonea_regia)	Bactris_major))))	(Burretiokentia_grandiflora	Attalea_speciosa)))	(((Serenoa_repens	Sabal_domingensis)	(Chamaedorea_seifrizii	Phoenix_dactylifera))	Iriartea_deltoidea))	Nypa_fruticans);
(((Chamaedorea_seifrizii	(Pseudophoenix_vinifera	(((Reinhardtia_gracilis	Leopoldinia_pulchra)	((Reinhardtia_paiewonskiana	Reinhardtia_latisecta)	Reinhardtia_simplex))	((Podococcus_barteri	(Orania_palindan	Sclerosperma_profizianum))	((((Elaeis_oleifera	Elaeis_guineensis)	Roystonea_regia)	((Burretiokentia_grandiflora	Attalea_speciosa)	Bactris_major))	(Iriartea_deltoidea	((Geonoma_undata	Pelagodoxa_henryana)	(Manicaria_saccifera	(((Dypsis_decaryi	((Veitchia_spiralis	(Heterospathe_cagayanensis	Kentiopsis_piersoniorum))	Hydriastele_microspadix))	Dictyosperma_album)	((Oenocarpus_bataua	Oenocarpus_minor)	Prestoea_acuminata))))))))))	((Serenoa_repens	Sabal_domingensis)	Phoenix_dactylifera))	Nypa_fruticans);
((((Podococcus_barteri	Pseudophoenix_vinifera)	((Burretiokentia_grandiflora	Attalea_speciosa)	(((Elaeis_oleifera	Elaeis_guineensis)	Roystonea_regia)	((Iriartea_deltoidea	Bactris_major)	((((((Reinhardtia_gracilis	Leopoldinia_pulchra)	Geonoma_undata)	Pelagodoxa_henryana)	(Manicaria_saccifera	(((Dypsis_decaryi	((Veitchia_spiralis	(Heterospathe_cagayanensis	Kentiopsis_piersoniorum))	Hydriastele_microspadix))	Dictyosperma_album)	((Oenocarpus_bataua	Oenocarpus_minor)	Prestoea_acuminata))))	(Orania_palindan	Sclerosperma_profizianum))	((Reinhardtia_paiewonskiana	Reinhardtia_latisecta)	Reinhardtia_simplex))))))	((Serenoa_repens	Sabal_domingensis)	(Chamaedorea_seifrizii	Phoenix_dactylifera)))	Nypa_fruticans);
((((((((Elaeis_oleifera	Elaeis_guineensis)	(Burretiokentia_grandiflora	Attalea_speciosa))	(((Chamaedorea_seifrizii	Bactris_major)	Roystonea_regia)	(Podococcus_barteri	((Geonoma_undata	Pelagodoxa_henryana)	(((Dypsis_decaryi	(Dictyosperma_album	(Hydriastele_microspadix	(Veitchia_spiralis	(Heterospathe_cagayanensis	Kentiopsis_piersoniorum)))))	((Oenocarpus_bataua	Oenocarpus_minor)	(Iriartea_deltoidea	Prestoea_acuminata)))	Manicaria_saccifera)))))	((Reinhardtia_paiewonskiana	Reinhardtia_latisecta)	((Leopoldinia_pulchra	Reinhardtia_gracilis)	Reinhardtia_simplex)))	(Orania_palindan	Sclerosperma_profizianum))	Pseudophoenix_vinifera)	(Sabal_domingensis	(Phoenix_dactylifera	Serenoa_repens)))	Nypa_fruticans);
(((((Sclerosperma_profizianum	Orania_palindan)	((Podococcus_barteri	((Reinhardtia_simplex	(Reinhardtia_paiewonskiana	Reinhardtia_latisecta))	(Reinhardtia_gracilis	Leopoldinia_pulchra)))	((Iriartea_deltoidea	((((((Veitchia_spiralis	((Kentiopsis_piersoniorum	Heterospathe_cagayanensis)	Hydriastele_microspadix))	Dictyosperma_album)	Dypsis_decaryi)	((Oenocarpus_bataua	Oenocarpus_minor)	Prestoea_acuminata))	Manicaria_saccifera)	(Pelagodoxa_henryana	Geonoma_undata)))	(Roystonea_regia	((Elaeis_oleifera	Elaeis_guineensis)	(Bactris_major	(Burretiokentia_grandiflora	Attalea_speciosa)))))))	Pseudophoenix_vinifera)	((Serenoa_repens	Sabal_domingensis)	(Chamaedorea_seifrizii	Phoenix_dactylifera)))	Nypa_fruticans);
((((((Podococcus_barteri	Sclerosperma_profizianum)	Orania_palindan)	((Reinhardtia_simplex	(Reinhardtia_paiewonskiana	Reinhardtia_latisecta))	(((((((Heterospathe_cagayanensis	(Kentiopsis_piersoniorum	(Veitchia_spiralis	Hydriastele_microspadix)))	Dictyosperma_album)	Dypsis_decaryi)	((Oenocarpus_bataua	Oenocarpus_minor)	Prestoea_acuminata))	Manicaria_saccifera)	(Pelagodoxa_henryana	((Reinhardtia_gracilis	Leopoldinia_pulchra)	Geonoma_undata)))	((Chamaedorea_seifrizii	Bactris_major)	(((Burretiokentia_grandiflora	Attalea_speciosa)	Roystonea_regia)	(Elaeis_oleifera	Elaeis_guineensis))))))	(Iriartea_deltoidea	Pseudophoenix_vinifera))	((Phoenix_dactylifera	Serenoa_repens)	Sabal_domingensis))	Nypa_fruticans);
((((((Roystonea_regia	(Elaeis_oleifera	Elaeis_guineensis))	(Burretiokentia_grandiflora	Attalea_speciosa))	((Podococcus_barteri	(Bactris_major	(Reinhardtia_simplex	(Reinhardtia_paiewonskiana	Reinhardtia_latisecta))))	((((((Kentiopsis_piersoniorum	(Heterospathe_cagayanensis	Hydriastele_microspadix))	Veitchia_spiralis)	(Dypsis_decaryi	Dictyosperma_album))	((Oenocarpus_bataua	Oenocarpus_minor)	Prestoea_acuminata))	Manicaria_saccifera)	(Pelagodoxa_henryana	((Reinhardtia_gracilis	Leopoldinia_pulchra)	Geonoma_undata)))))	((Iriartea_deltoidea	Pseudophoenix_vinifera)	(Sclerosperma_profizianum	Orania_palindan)))	(((Chamaedorea_seifrizii	Phoenix_dactylifera)	Serenoa_repens)	Sabal_domingensis))	Nypa_fruticans);
(((Pseudophoenix_vinifera	((Sclerosperma_profizianum	Orania_palindan)	((((Roystonea_regia	(Elaeis_oleifera	Elaeis_guineensis))	(Bactris_major	(Burretiokentia_grandiflora	Attalea_speciosa)))	(((Reinhardtia_gracilis	Leopoldinia_pulchra)	(Reinhardtia_simplex	(Reinhardtia_paiewonskiana	Reinhardtia_latisecta)))	(Iriartea_deltoidea	(((((((Kentiopsis_piersoniorum	Heterospathe_cagayanensis)	Veitchia_spiralis)	Hydriastele_microspadix)	(Dypsis_decaryi	Dictyosperma_album))	((Oenocarpus_bataua	Oenocarpus_minor)	Prestoea_acuminata))	Manicaria_saccifera)	(Pelagodoxa_henryana	Geonoma_undata)))))	Podococcus_barteri)))	((Serenoa_repens	Sabal_domingensis)	(Chamaedorea_seifrizii	Phoenix_dactylifera)))	Nypa_fruticans);
(((Pseudophoenix_vinifera	(((Sclerosperma_profizianum	Podococcus_barteri)	Orania_palindan)	((Bactris_major	((Burretiokentia_grandiflora	Attalea_speciosa)	(Roystonea_regia	(Elaeis_oleifera	Elaeis_guineensis))))	((Reinhardtia_simplex	(Reinhardtia_paiewonskiana	Reinhardtia_latisecta))	((((((Reinhardtia_gracilis	Leopoldinia_pulchra)	Geonoma_undata)	((Oenocarpus_bataua	Oenocarpus_minor)	Prestoea_acuminata))	((Dictyosperma_album	(((Kentiopsis_piersoniorum	Heterospathe_cagayanensis)	Veitchia_spiralis)	Hydriastele_microspadix))	Dypsis_decaryi))	Manicaria_saccifera)	(Iriartea_deltoidea	Pelagodoxa_henryana))))))	((Serenoa_repens	Sabal_domingensis)	(Chamaedorea_seifrizii	Phoenix_dactylifera)))	Nypa_fruticans);
((Pseudophoenix_vinifera	((Iriartea_deltoidea	((Serenoa_repens	Sabal_domingensis)	(Chamaedorea_seifrizii	Phoenix_dactylifera)))	((((((Oenocarpus_bataua	Oenocarpus_minor)	Prestoea_acuminata)	(Dictyosperma_album	((((Kentiopsis_piersoniorum	Heterospathe_cagayanensis)	Veitchia_spiralis)	Hydriastele_microspadix)	Dypsis_decaryi)))	(Manicaria_saccifera	(((Reinhardtia_gracilis	Leopoldinia_pulchra)	Geonoma_undata)	Pelagodoxa_henryana)))	((Podococcus_barteri	(Orania_palindan	Sclerosperma_profizianum))	((Elaeis_oleifera	Elaeis_guineensis)	(Bactris_major	(Reinhardtia_simplex	(Reinhardtia_paiewonskiana	Reinhardtia_latisecta))))))	((Burretiokentia_grandiflora	Attalea_speciosa)	Roystonea_regia))))	Nypa_fruticans);
((((Chamaedorea_seifrizii	Phoenix_dactylifera)	(Sabal_domingensis	Serenoa_repens))	(((Orania_palindan	Sclerosperma_profizianum)	(((Bactris_major	((Reinhardtia_gracilis	Leopoldinia_pulchra)	(Reinhardtia_simplex	(Reinhardtia_paiewonskiana	Reinhardtia_latisecta))))	((Iriartea_deltoidea	Podococcus_barteri)	((Burretiokentia_grandiflora	Attalea_speciosa)	((Elaeis_oleifera	Elaeis_guineensis)	Roystonea_regia))))	((Geonoma_undata	Pelagodoxa_henryana)	(((Oenocarpus_bataua	(Oenocarpus_minor	Prestoea_acuminata))	(Dypsis_decaryi	(Dictyosperma_album	(((Kentiopsis_piersoniorum	Heterospathe_cagayanensis)	Veitchia_spiralis)	Hydriastele_microspadix))))	Manicaria_saccifera))))	Pseudophoenix_vinifera))	Nypa_fruticans);
(((Phoenix_dactylifera	(Chamaedorea_seifrizii	(Sabal_domingensis	Serenoa_repens)))	((((Podococcus_barteri	(Orania_palindan	Sclerosperma_profizianum))	((((((Iriartea_deltoidea	Prestoea_acuminata)	(Oenocarpus_bataua	Oenocarpus_minor))	Manicaria_saccifera)	((Geonoma_undata	Pelagodoxa_henryana)	((((Kentiopsis_piersoniorum	Heterospathe_cagayanensis)	Veitchia_spiralis)	Hydriastele_microspadix)	(Dypsis_decaryi	Dictyosperma_album))))	((Bactris_major	(Burretiokentia_grandiflora	Attalea_speciosa))	(Elaeis_oleifera	Elaeis_guineensis)))	Roystonea_regia))	((Reinhardtia_gracilis	Leopoldinia_pulchra)	(Reinhardtia_simplex	(Reinhardtia_paiewonskiana	Reinhardtia_latisecta))))	Pseudophoenix_vinifera))	Nypa_fruticans);
(((Phoenix_dactylifera	(Sabal_domingensis	Serenoa_repens))	(((Podococcus_barteri	(Orania_palindan	Sclerosperma_profizianum))	(((((Reinhardtia_gracilis	Leopoldinia_pulchra)	(Chamaedorea_seifrizii	Geonoma_undata))	Pelagodoxa_henryana)	((Prestoea_acuminata	(Oenocarpus_bataua	Oenocarpus_minor))	(Manicaria_saccifera	(Dypsis_decaryi	(Dictyosperma_album	(((Kentiopsis_piersoniorum	Heterospathe_cagayanensis)	Veitchia_spiralis)	Hydriastele_microspadix))))))	((((Reinhardtia_simplex	(Reinhardtia_paiewonskiana	Reinhardtia_latisecta))	(Bactris_major	(Elaeis_oleifera	Elaeis_guineensis)))	(Burretiokentia_grandiflora	Attalea_speciosa))	Roystonea_regia)))	(Iriartea_deltoidea	Pseudophoenix_vinifera)))	Nypa_fruticans);
(((Phoenix_dactylifera	(Chamaedorea_seifrizii	(Sabal_domingensis	Serenoa_repens)))	(((Podococcus_barteri	(Orania_palindan	Sclerosperma_profizianum))	(((Iriartea_deltoidea	Bactris_major)	(Burretiokentia_grandiflora	(Attalea_speciosa	(Roystonea_regia	(Elaeis_oleifera	Elaeis_guineensis)))))	(((Reinhardtia_gracilis	Leopoldinia_pulchra)	(Reinhardtia_simplex	(Reinhardtia_paiewonskiana	Reinhardtia_latisecta)))	((((Prestoea_acuminata	(Oenocarpus_bataua	Oenocarpus_minor))	(Dypsis_decaryi	(Dictyosperma_album	(((Kentiopsis_piersoniorum	Heterospathe_cagayanensis)	Veitchia_spiralis)	Hydriastele_microspadix))))	Manicaria_saccifera)	(Geonoma_undata	Pelagodoxa_henryana)))))	Pseudophoenix_vinifera))	Nypa_fruticans);
(((Phoenix_dactylifera	(Chamaedorea_seifrizii	(Sabal_domingensis	Serenoa_repens)))	(Pseudophoenix_vinifera	((Podococcus_barteri	(Orania_palindan	Sclerosperma_profizianum))	(((Reinhardtia_simplex	(Reinhardtia_latisecta	Reinhardtia_paiewonskiana))	(Reinhardtia_gracilis	Leopoldinia_pulchra))	((((Burretiokentia_grandiflora	Attalea_speciosa)	Bactris_major)	(Roystonea_regia	(Elaeis_oleifera	Elaeis_guineensis)))	((Manicaria_saccifera	((Oenocarpus_bataua	((Iriartea_deltoidea	Prestoea_acuminata)	Oenocarpus_minor))	(Dypsis_decaryi	(((Veitchia_spiralis	(Kentiopsis_piersoniorum	Heterospathe_cagayanensis))	Hydriastele_microspadix)	Dictyosperma_album))))	(Pelagodoxa_henryana	Geonoma_undata)))))))	Nypa_fruticans);
(((Phoenix_dactylifera	(Sabal_domingensis	Serenoa_repens))	((Iriartea_deltoidea	Pseudophoenix_vinifera)	((Orania_palindan	Sclerosperma_profizianum)	((((Elaeis_oleifera	Elaeis_guineensis)	((Burretiokentia_grandiflora	Attalea_speciosa)	Roystonea_regia))	((Manicaria_saccifera	(((Oenocarpus_bataua	Oenocarpus_minor)	Prestoea_acuminata)	((Veitchia_spiralis	((Kentiopsis_piersoniorum	Heterospathe_cagayanensis)	Hydriastele_microspadix))	(Dictyosperma_album	Dypsis_decaryi))))	(Pelagodoxa_henryana	((Reinhardtia_gracilis	Leopoldinia_pulchra)	(Chamaedorea_seifrizii	Geonoma_undata)))))	((Reinhardtia_simplex	(Reinhardtia_latisecta	Reinhardtia_paiewonskiana))	(Bactris_major	Podococcus_barteri))))))	Nypa_fruticans);
((((Sabal_domingensis	(Phoenix_dactylifera	Serenoa_repens))	Pseudophoenix_vinifera)	((Podococcus_barteri	(Orania_palindan	Sclerosperma_profizianum))	((((Burretiokentia_grandiflora	Attalea_speciosa)	(Roystonea_regia	(Elaeis_oleifera	Elaeis_guineensis)))	(((Pelagodoxa_henryana	Geonoma_undata)	(((Oenocarpus_bataua	Oenocarpus_minor)	Prestoea_acuminata)	(((Hydriastele_microspadix	(Heterospathe_cagayanensis	(Kentiopsis_piersoniorum	Veitchia_spiralis)))	(Dictyosperma_album	Dypsis_decaryi))	Manicaria_saccifera)))	((Reinhardtia_gracilis	Leopoldinia_pulchra)	(Reinhardtia_simplex	(Reinhardtia_latisecta	Reinhardtia_paiewonskiana)))))	(Iriartea_deltoidea	(Chamaedorea_seifrizii	Bactris_major)))))	Nypa_fruticans);
(((Sabal_domingensis	(Chamaedorea_seifrizii	(Phoenix_dactylifera	Serenoa_repens)))	(((Podococcus_barteri	(Orania_palindan	Sclerosperma_profizianum))	(((Reinhardtia_gracilis	Leopoldinia_pulchra)	(Reinhardtia_simplex	(Reinhardtia_latisecta	Reinhardtia_paiewonskiana)))	(((Bactris_major	(Burretiokentia_grandiflora	Attalea_speciosa))	(Roystonea_regia	(Elaeis_oleifera	Elaeis_guineensis)))	((((Oenocarpus_bataua	Oenocarpus_minor)	Prestoea_acuminata)	((Dypsis_decaryi	((Hydriastele_microspadix	(Heterospathe_cagayanensis	(Kentiopsis_piersoniorum	Veitchia_spiralis)))	Dictyosperma_album))	(Pelagodoxa_henryana	Geonoma_undata)))	Manicaria_saccifera))))	(Iriartea_deltoidea	Pseudophoenix_vinifera)))	Nypa_fruticans);
((((Sabal_domingensis	((Chamaedorea_seifrizii	Phoenix_dactylifera)	Serenoa_repens))	((Orania_palindan	(Sclerosperma_profizianum	Podococcus_barteri))	(((Reinhardtia_gracilis	Leopoldinia_pulchra)	(Reinhardtia_simplex	(Reinhardtia_latisecta	Reinhardtia_paiewonskiana)))	(((Bactris_major	(Burretiokentia_grandiflora	Attalea_speciosa))	(Roystonea_regia	(Elaeis_oleifera	Elaeis_guineensis)))	(Iriartea_deltoidea	((Pelagodoxa_henryana	Geonoma_undata)	((((Oenocarpus_bataua	Oenocarpus_minor)	Prestoea_acuminata)	(Dictyosperma_album	(Dypsis_decaryi	(Hydriastele_microspadix	(Veitchia_spiralis	(Heterospathe_cagayanensis	Kentiopsis_piersoniorum))))))	Manicaria_saccifera)))))))	Pseudophoenix_vinifera)	Nypa_fruticans);
((((Sabal_domingensis	Serenoa_repens)	(Chamaedorea_seifrizii	Phoenix_dactylifera))	((Pseudophoenix_vinifera	Iriartea_deltoidea)	((((Pelagodoxa_henryana	Geonoma_undata)	((((Oenocarpus_bataua	Oenocarpus_minor)	Prestoea_acuminata)	(Dypsis_decaryi	((Hydriastele_microspadix	(Heterospathe_cagayanensis	(Kentiopsis_piersoniorum	Veitchia_spiralis)))	Dictyosperma_album)))	Manicaria_saccifera))	(((Reinhardtia_gracilis	Leopoldinia_pulchra)	(Reinhardtia_simplex	(Reinhardtia_latisecta	Reinhardtia_paiewonskiana)))	((Bactris_major	(Burretiokentia_grandiflora	Attalea_speciosa))	(Roystonea_regia	(Elaeis_oleifera	Elaeis_guineensis)))))	((Orania_palindan	Sclerosperma_profizianum)	Podococcus_barteri))))	Nypa_fruticans);
(((Sabal_domingensis	(Phoenix_dactylifera	Serenoa_repens))	(Pseudophoenix_vinifera	(Chamaedorea_seifrizii	(((Reinhardtia_simplex	(Reinhardtia_latisecta	Reinhardtia_paiewonskiana))	(((Bactris_major	(Burretiokentia_grandiflora	Attalea_speciosa))	(Roystonea_regia	(Elaeis_oleifera	Elaeis_guineensis)))	(Iriartea_deltoidea	((Reinhardtia_gracilis	Leopoldinia_pulchra)	((Pelagodoxa_henryana	Geonoma_undata)	((((Oenocarpus_bataua	Oenocarpus_minor)	Prestoea_acuminata)	(Dypsis_decaryi	((Hydriastele_microspadix	(Heterospathe_cagayanensis	(Kentiopsis_piersoniorum	Veitchia_spiralis)))	Dictyosperma_album)))	Manicaria_saccifera))))))	((Orania_palindan	Sclerosperma_profizianum)	Podococcus_barteri)))))	Nypa_fruticans);
((((Phoenix_dactylifera	(Serenoa_repens	Sabal_domingensis))	(Pseudophoenix_vinifera	(((Podococcus_barteri	((Reinhardtia_gracilis	Leopoldinia_pulchra)	(Reinhardtia_simplex	(Reinhardtia_latisecta	Reinhardtia_paiewonskiana))))	(((Bactris_major	(Burretiokentia_grandiflora	Attalea_speciosa))	(Roystonea_regia	(Elaeis_oleifera	Elaeis_guineensis)))	((((Pelagodoxa_henryana	Geonoma_undata)	(Dypsis_decaryi	((Hydriastele_microspadix	((Heterospathe_cagayanensis	Kentiopsis_piersoniorum)	Veitchia_spiralis))	Dictyosperma_album)))	(((Oenocarpus_bataua	Oenocarpus_minor)	Prestoea_acuminata)	Manicaria_saccifera))	Iriartea_deltoidea)))	(Orania_palindan	Sclerosperma_profizianum))))	Chamaedorea_seifrizii)	Nypa_fruticans);
((((Chamaedorea_seifrizii	Phoenix_dactylifera)	(Serenoa_repens	Sabal_domingensis))	(Pseudophoenix_vinifera	(((Reinhardtia_gracilis	Leopoldinia_pulchra)	(Reinhardtia_simplex	(Reinhardtia_latisecta	Reinhardtia_paiewonskiana)))	(((Podococcus_barteri	(Orania_palindan	Sclerosperma_profizianum))	(((Bactris_major	(Burretiokentia_grandiflora	Attalea_speciosa))	(Roystonea_regia	(Elaeis_oleifera	Elaeis_guineensis)))	((Manicaria_saccifera	((Dypsis_decaryi	((Hydriastele_microspadix	((Heterospathe_cagayanensis	Kentiopsis_piersoniorum)	Veitchia_spiralis))	Dictyosperma_album))	(Oenocarpus_bataua	(Oenocarpus_minor	Prestoea_acuminata))))	(Pelagodoxa_henryana	Geonoma_undata))))	Iriartea_deltoidea))))	Nypa_fruticans);
(((Phoenix_dactylifera	(Serenoa_repens	Sabal_domingensis))	((Orania_palindan	(Sclerosperma_profizianum	Podococcus_barteri))	((Reinhardtia_simplex	(Reinhardtia_latisecta	Reinhardtia_paiewonskiana))	((Pseudophoenix_vinifera	((Burretiokentia_grandiflora	Attalea_speciosa)	(Roystonea_regia	(Elaeis_oleifera	Elaeis_guineensis))))	(Bactris_major	(((Dypsis_decaryi	((Hydriastele_microspadix	((Heterospathe_cagayanensis	Kentiopsis_piersoniorum)	Veitchia_spiralis))	Dictyosperma_album))	(((Reinhardtia_gracilis	Leopoldinia_pulchra)	(Chamaedorea_seifrizii	Geonoma_undata))	((Oenocarpus_bataua	(Oenocarpus_minor	(Iriartea_deltoidea	Prestoea_acuminata)))	Manicaria_saccifera)))	Pelagodoxa_henryana))))))	Nypa_fruticans);
((((Chamaedorea_seifrizii	Phoenix_dactylifera)	(Serenoa_repens	Sabal_domingensis))	((((Attalea_speciosa	(Iriartea_deltoidea	Bactris_major))	(Roystonea_regia	(Elaeis_guineensis	Elaeis_oleifera)))	(((Geonoma_undata	Pelagodoxa_henryana)	((((((((Kentiopsis_piersoniorum	Burretiokentia_grandiflora)	Heterospathe_cagayanensis)	Veitchia_spiralis)	Hydriastele_microspadix)	Dictyosperma_album)	Dypsis_decaryi)	(Prestoea_acuminata	(Oenocarpus_minor	Oenocarpus_bataua)))	Manicaria_saccifera))	(Pseudophoenix_vinifera	(Orania_palindan	Sclerosperma_profizianum))))	(((Leopoldinia_pulchra	Reinhardtia_gracilis)	(Reinhardtia_simplex	(Reinhardtia_latisecta	Reinhardtia_paiewonskiana)))	Podococcus_barteri)))	Nypa_fruticans);
((((Chamaedorea_seifrizii	Phoenix_dactylifera)	(Serenoa_repens	Sabal_domingensis))	(((Orania_palindan	(Podococcus_barteri	Sclerosperma_profizianum))	(((((Bactris_major	Attalea_speciosa)	Roystonea_regia)	(Elaeis_guineensis	Elaeis_oleifera))	((Leopoldinia_pulchra	Reinhardtia_gracilis)	(Reinhardtia_simplex	(Reinhardtia_latisecta	Reinhardtia_paiewonskiana))))	(((Geonoma_undata	((Iriartea_deltoidea	Prestoea_acuminata)	(Oenocarpus_minor	Oenocarpus_bataua)))	(((Veitchia_spiralis	((Burretiokentia_grandiflora	Hydriastele_microspadix)	(Kentiopsis_piersoniorum	Heterospathe_cagayanensis)))	Dictyosperma_album)	Dypsis_decaryi))	(Manicaria_saccifera	Pelagodoxa_henryana))))	Pseudophoenix_vinifera))	Nypa_fruticans);
((((Chamaedorea_seifrizii	Phoenix_dactylifera)	(Serenoa_repens	Sabal_domingensis))	(((Podococcus_barteri	(Sclerosperma_profizianum	Orania_palindan))	(Roystonea_regia	((((Burretiokentia_grandiflora	Attalea_speciosa)	(Elaeis_guineensis	Elaeis_oleifera))	(Bactris_major	((Leopoldinia_pulchra	Reinhardtia_gracilis)	(Reinhardtia_simplex	(Reinhardtia_latisecta	Reinhardtia_paiewonskiana)))))	(((Manicaria_saccifera	(Prestoea_acuminata	(Oenocarpus_minor	Oenocarpus_bataua)))	(((Kentiopsis_piersoniorum	(Heterospathe_cagayanensis	(Veitchia_spiralis	Hydriastele_microspadix)))	Dictyosperma_album)	Dypsis_decaryi))	(Geonoma_undata	Pelagodoxa_henryana)))))	(Iriartea_deltoidea	Pseudophoenix_vinifera)))	Nypa_fruticans);
((((Chamaedorea_seifrizii	Phoenix_dactylifera)	(Serenoa_repens	Sabal_domingensis))	(((Podococcus_barteri	(Sclerosperma_profizianum	Orania_palindan))	(Roystonea_regia	((((Burretiokentia_grandiflora	Attalea_speciosa)	(Elaeis_guineensis	Elaeis_oleifera))	((Iriartea_deltoidea	Bactris_major)	((Leopoldinia_pulchra	Reinhardtia_gracilis)	(Reinhardtia_simplex	(Reinhardtia_latisecta	Reinhardtia_paiewonskiana)))))	((Geonoma_undata	Pelagodoxa_henryana)	((((((Veitchia_spiralis	(Kentiopsis_piersoniorum	Heterospathe_cagayanensis))	Hydriastele_microspadix)	Dictyosperma_album)	Dypsis_decaryi)	Manicaria_saccifera)	(Prestoea_acuminata	(Oenocarpus_minor	Oenocarpus_bataua)))))))	Pseudophoenix_vinifera))	Nypa_fruticans);
((((Chamaedorea_seifrizii	Phoenix_dactylifera)	(Serenoa_repens	Sabal_domingensis))	(((((Bactris_major	(Burretiokentia_grandiflora	Attalea_speciosa))	(Elaeis_guineensis	Elaeis_oleifera))	(Reinhardtia_simplex	(Reinhardtia_latisecta	Reinhardtia_paiewonskiana)))	(((Orania_palindan	(Podococcus_barteri	Sclerosperma_profizianum))	((((Leopoldinia_pulchra	Reinhardtia_gracilis)	Geonoma_undata)	Pelagodoxa_henryana)	(((((Heterospathe_cagayanensis	((Hydriastele_microspadix	Veitchia_spiralis)	Kentiopsis_piersoniorum))	Dictyosperma_album)	Dypsis_decaryi)	((Iriartea_deltoidea	Prestoea_acuminata)	(Oenocarpus_minor	Oenocarpus_bataua)))	Manicaria_saccifera)))	Roystonea_regia))	Pseudophoenix_vinifera))	Nypa_fruticans);
((((Chamaedorea_seifrizii	Phoenix_dactylifera)	(Serenoa_repens	Sabal_domingensis))	((((Roystonea_regia	((((Bactris_major	(Burretiokentia_grandiflora	Attalea_speciosa))	(Elaeis_guineensis	Elaeis_oleifera))	((Reinhardtia_gracilis	Reinhardtia_simplex)	(Reinhardtia_latisecta	Reinhardtia_paiewonskiana)))	((Iriartea_deltoidea	Prestoea_acuminata)	(((Geonoma_undata	Pelagodoxa_henryana)	(((Kentiopsis_piersoniorum	(Heterospathe_cagayanensis	Veitchia_spiralis))	Hydriastele_microspadix)	(Dictyosperma_album	Dypsis_decaryi)))	((Oenocarpus_minor	Oenocarpus_bataua)	Manicaria_saccifera)))))	Leopoldinia_pulchra)	(Podococcus_barteri	(Orania_palindan	Sclerosperma_profizianum)))	Pseudophoenix_vinifera))	Nypa_fruticans);
((((((((Bactris_major	(((((Reinhardtia_gracilis	Leopoldinia_pulchra)	Geonoma_undata)	Pelagodoxa_henryana)	Manicaria_saccifera)	((((Veitchia_spiralis	(Kentiopsis_piersoniorum	Heterospathe_cagayanensis))	Hydriastele_microspadix)	(Dictyosperma_album	Dypsis_decaryi))	(Prestoea_acuminata	(Oenocarpus_minor	Oenocarpus_bataua)))))	Roystonea_regia)	(((Burretiokentia_grandiflora	Attalea_speciosa)	(Elaeis_guineensis	Elaeis_oleifera))	(Reinhardtia_simplex	(Reinhardtia_latisecta	Reinhardtia_paiewonskiana))))	(Podococcus_barteri	(Orania_palindan	Sclerosperma_profizianum)))	(Iriartea_deltoidea	Pseudophoenix_vinifera))	(Chamaedorea_seifrizii	(Serenoa_repens	Sabal_domingensis)))	Phoenix_dactylifera)	Nypa_fruticans);
(((((Podococcus_barteri	(Orania_palindan	Sclerosperma_profizianum))	((((Geonoma_undata	Pelagodoxa_henryana)	(Manicaria_saccifera	((Burretiokentia_grandiflora	(Dypsis_decaryi	((Heterospathe_cagayanensis	((Veitchia_spiralis	Kentiopsis_piersoniorum)	Hydriastele_microspadix))	Dictyosperma_album)))	(Prestoea_acuminata	(Oenocarpus_minor	Oenocarpus_bataua)))))	(Attalea_speciosa	(((Elaeis_guineensis	Elaeis_oleifera)	Bactris_major)	(((Reinhardtia_gracilis	Leopoldinia_pulchra)	Reinhardtia_simplex)	(Reinhardtia_latisecta	Reinhardtia_paiewonskiana)))))	Roystonea_regia))	(Iriartea_deltoidea	Pseudophoenix_vinifera))	((Chamaedorea_seifrizii	(Phoenix_dactylifera	Serenoa_repens))	Sabal_domingensis))	Nypa_fruticans);
(((((Orania_palindan	(Sclerosperma_profizianum	Podococcus_barteri))	((Bactris_major	((Geonoma_undata	Pelagodoxa_henryana)	((((Veitchia_spiralis	(Heterospathe_cagayanensis	Kentiopsis_piersoniorum))	(Burretiokentia_grandiflora	Hydriastele_microspadix))	(Dictyosperma_album	Dypsis_decaryi))	(((Reinhardtia_gracilis	Leopoldinia_pulchra)	((Iriartea_deltoidea	Prestoea_acuminata)	(Oenocarpus_minor	Oenocarpus_bataua)))	Manicaria_saccifera))))	(((Attalea_speciosa	Roystonea_regia)	(Elaeis_guineensis	Elaeis_oleifera))	(Reinhardtia_simplex	(Reinhardtia_latisecta	Reinhardtia_paiewonskiana)))))	Pseudophoenix_vinifera)	(Sabal_domingensis	((Chamaedorea_seifrizii	Phoenix_dactylifera)	Serenoa_repens)))	Nypa_fruticans);
(((((Orania_palindan	Sclerosperma_profizianum)	((Manicaria_saccifera	((Geonoma_undata	Pelagodoxa_henryana)	((((Veitchia_spiralis	(Heterospathe_cagayanensis	(Burretiokentia_grandiflora	Kentiopsis_piersoniorum)))	Hydriastele_microspadix)	(Dictyosperma_album	Dypsis_decaryi))	(Oenocarpus_bataua	((Iriartea_deltoidea	Prestoea_acuminata)	Oenocarpus_minor)))))	(((Reinhardtia_gracilis	Leopoldinia_pulchra)	(Reinhardtia_simplex	(Reinhardtia_latisecta	Reinhardtia_paiewonskiana)))	((Attalea_speciosa	Bactris_major)	(Podococcus_barteri	(Roystonea_regia	(Elaeis_guineensis	Elaeis_oleifera)))))))	Pseudophoenix_vinifera)	((Sabal_domingensis	Serenoa_repens)	(Chamaedorea_seifrizii	Phoenix_dactylifera)))	Nypa_fruticans);
((((Chamaedorea_seifrizii	Phoenix_dactylifera)	(Serenoa_repens	Sabal_domingensis))	(Iriartea_deltoidea	((((((Geonoma_undata	Pelagodoxa_henryana)	(((((Veitchia_spiralis	((Kentiopsis_piersoniorum	Heterospathe_cagayanensis)	Hydriastele_microspadix))	Dictyosperma_album)	Dypsis_decaryi)	(((Oenocarpus_minor	Oenocarpus_bataua)	Prestoea_acuminata)	Leopoldinia_pulchra))	Manicaria_saccifera))	((Bactris_major	(Burretiokentia_grandiflora	Attalea_speciosa))	(Roystonea_regia	(Elaeis_oleifera	Elaeis_guineensis))))	((Reinhardtia_paiewonskiana	Reinhardtia_latisecta)	(Reinhardtia_gracilis	Reinhardtia_simplex)))	(Orania_palindan	Sclerosperma_profizianum))	(Podococcus_barteri	Pseudophoenix_vinifera))))	Nypa_fruticans);
((((Chamaedorea_seifrizii	Phoenix_dactylifera)	(Serenoa_repens	Sabal_domingensis))	(Pseudophoenix_vinifera	(((Leopoldinia_pulchra	Reinhardtia_gracilis)	(Reinhardtia_simplex	(Reinhardtia_paiewonskiana	Reinhardtia_latisecta)))	(((Iriartea_deltoidea	((Manicaria_saccifera	((Oenocarpus_bataua	(Prestoea_acuminata	Oenocarpus_minor))	Geonoma_undata))	(Pelagodoxa_henryana	((Hydriastele_microspadix	(Veitchia_spiralis	(Kentiopsis_piersoniorum	Heterospathe_cagayanensis)))	(Dictyosperma_album	Dypsis_decaryi)))))	((Bactris_major	(Burretiokentia_grandiflora	Attalea_speciosa))	(Roystonea_regia	(Elaeis_oleifera	Elaeis_guineensis))))	(Podococcus_barteri	(Orania_palindan	Sclerosperma_profizianum))))))	Nypa_fruticans);
((((Chamaedorea_seifrizii	Phoenix_dactylifera)	(Serenoa_repens	Sabal_domingensis))	((((Iriartea_deltoidea	Pseudophoenix_vinifera)	(Orania_palindan	Sclerosperma_profizianum))	(((((Elaeis_oleifera	Elaeis_guineensis)	(Burretiokentia_grandiflora	Attalea_speciosa))	(Bactris_major	(Reinhardtia_simplex	(Reinhardtia_paiewonskiana	Reinhardtia_latisecta))))	((Geonoma_undata	((Leopoldinia_pulchra	Reinhardtia_gracilis)	Pelagodoxa_henryana))	((Manicaria_saccifera	(Dypsis_decaryi	((Hydriastele_microspadix	(Veitchia_spiralis	(Kentiopsis_piersoniorum	Heterospathe_cagayanensis)))	Dictyosperma_album)))	(Prestoea_acuminata	(Oenocarpus_minor	Oenocarpus_bataua)))))	Roystonea_regia))	Podococcus_barteri))	Nypa_fruticans);
((((Chamaedorea_seifrizii	(Iriartea_deltoidea	(Phoenix_dactylifera	(Serenoa_repens	Sabal_domingensis))))	((Podococcus_barteri	(Orania_palindan	Sclerosperma_profizianum))	(((((Elaeis_oleifera	Elaeis_guineensis)	(Bactris_major	(Burretiokentia_grandiflora	Attalea_speciosa)))	((Leopoldinia_pulchra	Reinhardtia_gracilis)	(Reinhardtia_simplex	(Reinhardtia_paiewonskiana	Reinhardtia_latisecta))))	(Manicaria_saccifera	((Prestoea_acuminata	(Oenocarpus_minor	Oenocarpus_bataua))	((Dypsis_decaryi	((Heterospathe_cagayanensis	(Hydriastele_microspadix	(Veitchia_spiralis	Kentiopsis_piersoniorum)))	Dictyosperma_album))	(Pelagodoxa_henryana	Geonoma_undata)))))	Roystonea_regia)))	Pseudophoenix_vinifera)	Nypa_fruticans);
(((Phoenix_dactylifera	(Serenoa_repens	Sabal_domingensis))	(((Leopoldinia_pulchra	Reinhardtia_gracilis)	(Reinhardtia_simplex	(Reinhardtia_paiewonskiana	Reinhardtia_latisecta)))	(((Podococcus_barteri	(Orania_palindan	Sclerosperma_profizianum))	(Manicaria_saccifera	((Pelagodoxa_henryana	Geonoma_undata)	((Prestoea_acuminata	(Oenocarpus_minor	Oenocarpus_bataua))	(Dypsis_decaryi	((((Heterospathe_cagayanensis	Kentiopsis_piersoniorum)	Veitchia_spiralis)	Hydriastele_microspadix)	Dictyosperma_album))))))	(Bactris_major	(((Burretiokentia_grandiflora	(Chamaedorea_seifrizii	Attalea_speciosa))	((Pseudophoenix_vinifera	Iriartea_deltoidea)	Roystonea_regia))	(Elaeis_oleifera	Elaeis_guineensis))))))	Nypa_fruticans);
(((Pseudophoenix_vinifera	(Iriartea_deltoidea	(Phoenix_dactylifera	(Serenoa_repens	Sabal_domingensis))))	((Podococcus_barteri	(Orania_palindan	Sclerosperma_profizianum))	(Chamaedorea_seifrizii	(((Bactris_major	((Burretiokentia_grandiflora	Attalea_speciosa)	(Elaeis_oleifera	Elaeis_guineensis)))	Roystonea_regia)	(((((Dypsis_decaryi	((((Heterospathe_cagayanensis	Kentiopsis_piersoniorum)	Veitchia_spiralis)	Hydriastele_microspadix)	Dictyosperma_album))	(Oenocarpus_bataua	(Prestoea_acuminata	Oenocarpus_minor)))	((Leopoldinia_pulchra	Reinhardtia_gracilis)	Geonoma_undata))	(Manicaria_saccifera	Pelagodoxa_henryana))	(Reinhardtia_simplex	(Reinhardtia_paiewonskiana	Reinhardtia_latisecta)))))))	Nypa_fruticans);
(((Sabal_domingensis	((Chamaedorea_seifrizii	Phoenix_dactylifera)	Serenoa_repens))	((Iriartea_deltoidea	Pseudophoenix_vinifera)	((((Elaeis_oleifera	Elaeis_guineensis)	Roystonea_regia)	((((Burretiokentia_grandiflora	Attalea_speciosa)	Bactris_major)	((Leopoldinia_pulchra	Reinhardtia_gracilis)	(Reinhardtia_simplex	(Reinhardtia_paiewonskiana	Reinhardtia_latisecta))))	(((Oenocarpus_bataua	(Prestoea_acuminata	Oenocarpus_minor))	(Manicaria_saccifera	(Dictyosperma_album	(Dypsis_decaryi	(((Heterospathe_cagayanensis	Kentiopsis_piersoniorum)	Veitchia_spiralis)	Hydriastele_microspadix)))))	(Geonoma_undata	Pelagodoxa_henryana))))	(Podococcus_barteri	(Orania_palindan	Sclerosperma_profizianum)))))	Nypa_fruticans);
((((Sabal_domingensis	Serenoa_repens)	Phoenix_dactylifera)	(Pseudophoenix_vinifera	((((Iriartea_deltoidea	(Chamaedorea_seifrizii	Bactris_major))	((((Elaeis_oleifera	Elaeis_guineensis)	(Burretiokentia_grandiflora	Attalea_speciosa))	((Leopoldinia_pulchra	Reinhardtia_gracilis)	(Reinhardtia_simplex	(Reinhardtia_paiewonskiana	Reinhardtia_latisecta))))	(((Geonoma_undata	Pelagodoxa_henryana)	(Dypsis_decaryi	((((Heterospathe_cagayanensis	Kentiopsis_piersoniorum)	Veitchia_spiralis)	Hydriastele_microspadix)	Dictyosperma_album)))	((Prestoea_acuminata	(Oenocarpus_minor	Oenocarpus_bataua))	Manicaria_saccifera))))	Roystonea_regia)	(Podococcus_barteri	(Orania_palindan	Sclerosperma_profizianum)))))	Nypa_fruticans);
((((Sabal_domingensis	Serenoa_repens)	(Chamaedorea_seifrizii	Phoenix_dactylifera))	(Pseudophoenix_vinifera	(((((Roystonea_regia	((Elaeis_oleifera	Elaeis_guineensis)	(Burretiokentia_grandiflora	Attalea_speciosa)))	Bactris_major)	(((Geonoma_undata	Pelagodoxa_henryana)	(((Iriartea_deltoidea	Prestoea_acuminata)	(Oenocarpus_minor	Oenocarpus_bataua))	((((Heterospathe_cagayanensis	Kentiopsis_piersoniorum)	Veitchia_spiralis)	Hydriastele_microspadix)	(Dictyosperma_album	Dypsis_decaryi))))	Manicaria_saccifera))	((Leopoldinia_pulchra	Reinhardtia_gracilis)	(Reinhardtia_simplex	(Reinhardtia_paiewonskiana	Reinhardtia_latisecta))))	(Orania_palindan	(Sclerosperma_profizianum	Podococcus_barteri)))))	Nypa_fruticans);
(((Sabal_domingensis	(Phoenix_dactylifera	Serenoa_repens))	(Pseudophoenix_vinifera	((((((Prestoea_acuminata	(Oenocarpus_minor	Oenocarpus_bataua))	(Manicaria_saccifera	((((Kentiopsis_piersoniorum	Veitchia_spiralis)	Hydriastele_microspadix)	Heterospathe_cagayanensis)	(Dictyosperma_album	Dypsis_decaryi))))	(Geonoma_undata	Pelagodoxa_henryana))	(((Elaeis_oleifera	Elaeis_guineensis)	((Burretiokentia_grandiflora	Attalea_speciosa)	Roystonea_regia))	(Iriartea_deltoidea	(Chamaedorea_seifrizii	Bactris_major))))	((Leopoldinia_pulchra	Reinhardtia_gracilis)	(Reinhardtia_simplex	(Reinhardtia_paiewonskiana	Reinhardtia_latisecta))))	(Orania_palindan	(Sclerosperma_profizianum	Podococcus_barteri)))))	Nypa_fruticans);
((((Pseudophoenix_vinifera	Iriartea_deltoidea)	((Podococcus_barteri	(Orania_palindan	Sclerosperma_profizianum))	(((Roystonea_regia	(Elaeis_guineensis	Elaeis_oleifera))	((Reinhardtia_simplex	(Reinhardtia_paiewonskiana	Reinhardtia_latisecta))	(Bactris_major	(Attalea_speciosa	Burretiokentia_grandiflora))))	((Manicaria_saccifera	(Oenocarpus_bataua	(Prestoea_acuminata	Oenocarpus_minor)))	((Dypsis_decaryi	(Dictyosperma_album	(Hydriastele_microspadix	(Veitchia_spiralis	(Heterospathe_cagayanensis	Kentiopsis_piersoniorum)))))	(((Reinhardtia_gracilis	Leopoldinia_pulchra)	Geonoma_undata)	Pelagodoxa_henryana))))))	((Serenoa_repens	Sabal_domingensis)	(Chamaedorea_seifrizii	Phoenix_dactylifera)))	Nypa_fruticans);
(((Pseudophoenix_vinifera	(((((Reinhardtia_simplex	(Reinhardtia_paiewonskiana	Reinhardtia_latisecta))	((Elaeis_guineensis	Elaeis_oleifera)	(Bactris_major	(Attalea_speciosa	Burretiokentia_grandiflora))))	(((Manicaria_saccifera	(((Hydriastele_microspadix	(Veitchia_spiralis	(Heterospathe_cagayanensis	Kentiopsis_piersoniorum)))	(Dypsis_decaryi	Dictyosperma_album))	(Oenocarpus_bataua	Oenocarpus_minor)))	(Podococcus_barteri	((Reinhardtia_gracilis	Leopoldinia_pulchra)	(Geonoma_undata	Pelagodoxa_henryana))))	(Iriartea_deltoidea	Prestoea_acuminata)))	Roystonea_regia)	(Orania_palindan	Sclerosperma_profizianum)))	((Serenoa_repens	(Chamaedorea_seifrizii	Sabal_domingensis))	Phoenix_dactylifera))	Nypa_fruticans);
((((((((Reinhardtia_gracilis	Leopoldinia_pulchra)	(Reinhardtia_simplex	(Reinhardtia_paiewonskiana	Reinhardtia_latisecta)))	(Bactris_major	((Attalea_speciosa	Burretiokentia_grandiflora)	(Elaeis_guineensis	Elaeis_oleifera))))	((((Geonoma_undata	Pelagodoxa_henryana)	((Dypsis_decaryi	(Dictyosperma_album	(Hydriastele_microspadix	(Veitchia_spiralis	(Heterospathe_cagayanensis	Kentiopsis_piersoniorum)))))	(Prestoea_acuminata	(Oenocarpus_bataua	Oenocarpus_minor))))	Manicaria_saccifera)	Iriartea_deltoidea))	(((Pseudophoenix_vinifera	Podococcus_barteri)	Roystonea_regia)	(Orania_palindan	Sclerosperma_profizianum)))	Chamaedorea_seifrizii)	((Serenoa_repens	Sabal_domingensis)	Phoenix_dactylifera))	Nypa_fruticans);
(((Chamaedorea_seifrizii	((((((Reinhardtia_gracilis	Reinhardtia_simplex)	(Reinhardtia_paiewonskiana	Reinhardtia_latisecta))	((((Dypsis_decaryi	(Dictyosperma_album	(Hydriastele_microspadix	(Veitchia_spiralis	(Heterospathe_cagayanensis	Kentiopsis_piersoniorum)))))	(Prestoea_acuminata	(Oenocarpus_bataua	Oenocarpus_minor)))	Manicaria_saccifera)	(Pelagodoxa_henryana	(Leopoldinia_pulchra	Geonoma_undata))))	((Roystonea_regia	(Elaeis_guineensis	Elaeis_oleifera))	((Attalea_speciosa	Burretiokentia_grandiflora)	Bactris_major)))	(Podococcus_barteri	(Orania_palindan	Sclerosperma_profizianum)))	(Iriartea_deltoidea	Pseudophoenix_vinifera)))	((Phoenix_dactylifera	Serenoa_repens)	Sabal_domingensis))	Nypa_fruticans);
(((((((((Attalea_speciosa	Burretiokentia_grandiflora)	Roystonea_regia)	(Podococcus_barteri	(Elaeis_guineensis	Elaeis_oleifera)))	((((Pelagodoxa_henryana	(Chamaedorea_seifrizii	Geonoma_undata))	Iriartea_deltoidea)	(((Hydriastele_microspadix	(Veitchia_spiralis	(Heterospathe_cagayanensis	Kentiopsis_piersoniorum)))	(Dypsis_decaryi	Dictyosperma_album))	(Prestoea_acuminata	(Oenocarpus_bataua	Oenocarpus_minor))))	Manicaria_saccifera))	(((Reinhardtia_gracilis	Leopoldinia_pulchra)	(Reinhardtia_simplex	(Reinhardtia_paiewonskiana	Reinhardtia_latisecta)))	Bactris_major))	(Orania_palindan	Sclerosperma_profizianum))	Pseudophoenix_vinifera)	(Phoenix_dactylifera	(Serenoa_repens	Sabal_domingensis)))	Nypa_fruticans);
((((((Bactris_major	(((Reinhardtia_gracilis	Leopoldinia_pulchra)	(Pelagodoxa_henryana	(Chamaedorea_seifrizii	Geonoma_undata)))	((((Hydriastele_microspadix	(Veitchia_spiralis	(Heterospathe_cagayanensis	Kentiopsis_piersoniorum)))	(Dypsis_decaryi	Dictyosperma_album))	(Oenocarpus_bataua	(Oenocarpus_minor	Prestoea_acuminata)))	Manicaria_saccifera)))	((Attalea_speciosa	Burretiokentia_grandiflora)	(Roystonea_regia	(Elaeis_guineensis	Elaeis_oleifera))))	(Podococcus_barteri	(Reinhardtia_simplex	(Reinhardtia_paiewonskiana	Reinhardtia_latisecta))))	(Orania_palindan	(Sclerosperma_profizianum	(Pseudophoenix_vinifera	Iriartea_deltoidea))))	(Sabal_domingensis	(Phoenix_dactylifera	Serenoa_repens)))	Nypa_fruticans);
(((((((Roystonea_regia	((Elaeis_guineensis	Elaeis_oleifera)	(Attalea_speciosa	Burretiokentia_grandiflora)))	(Bactris_major	(((Pelagodoxa_henryana	Geonoma_undata)	(Dypsis_decaryi	(Dictyosperma_album	(Veitchia_spiralis	((Heterospathe_cagayanensis	Kentiopsis_piersoniorum)	Hydriastele_microspadix)))))	(((Iriartea_deltoidea	Prestoea_acuminata)	(Oenocarpus_bataua	Oenocarpus_minor))	Manicaria_saccifera))))	((Reinhardtia_gracilis	Leopoldinia_pulchra)	(Reinhardtia_simplex	(Reinhardtia_paiewonskiana	Reinhardtia_latisecta))))	((Podococcus_barteri	Sclerosperma_profizianum)	Orania_palindan))	Pseudophoenix_vinifera)	((Chamaedorea_seifrizii	Phoenix_dactylifera)	(Serenoa_repens	Sabal_domingensis)))	Nypa_fruticans);
(((((Iriartea_deltoidea	((((Pelagodoxa_henryana	Geonoma_undata)	((((Veitchia_spiralis	((Heterospathe_cagayanensis	Kentiopsis_piersoniorum)	Hydriastele_microspadix))	(Dypsis_decaryi	Dictyosperma_album))	(Prestoea_acuminata	(Oenocarpus_bataua	Oenocarpus_minor)))	Manicaria_saccifera))	((Bactris_major	(Attalea_speciosa	Burretiokentia_grandiflora))	(Roystonea_regia	(Elaeis_guineensis	Elaeis_oleifera))))	((Reinhardtia_gracilis	Leopoldinia_pulchra)	(Reinhardtia_simplex	(Reinhardtia_paiewonskiana	Reinhardtia_latisecta)))))	((Podococcus_barteri	Sclerosperma_profizianum)	Orania_palindan))	Pseudophoenix_vinifera)	(((Chamaedorea_seifrizii	Phoenix_dactylifera)	Serenoa_repens)	Sabal_domingensis))	Nypa_fruticans);
(((((((Iriartea_deltoidea	((Pelagodoxa_henryana	Geonoma_undata)	((((Veitchia_spiralis	((Heterospathe_cagayanensis	Kentiopsis_piersoniorum)	Hydriastele_microspadix))	(Dypsis_decaryi	Dictyosperma_album))	(Prestoea_acuminata	((Reinhardtia_gracilis	Leopoldinia_pulchra)	(Oenocarpus_bataua	Oenocarpus_minor))))	Manicaria_saccifera)))	((Bactris_major	(Attalea_speciosa	Burretiokentia_grandiflora))	(Roystonea_regia	(Elaeis_guineensis	Elaeis_oleifera))))	(Reinhardtia_simplex	(Reinhardtia_paiewonskiana	Reinhardtia_latisecta)))	(Podococcus_barteri	(Sclerosperma_profizianum	Orania_palindan)))	Pseudophoenix_vinifera)	(((Chamaedorea_seifrizii	Phoenix_dactylifera)	Serenoa_repens)	Sabal_domingensis))	Nypa_fruticans);
(((Sabal_domingensis	((((((Chamaedorea_seifrizii	(Pelagodoxa_henryana	Geonoma_undata))	((Prestoea_acuminata	(Oenocarpus_bataua	Oenocarpus_minor))	(Manicaria_saccifera	((Veitchia_spiralis	((Heterospathe_cagayanensis	Kentiopsis_piersoniorum)	Hydriastele_microspadix))	(Dypsis_decaryi	Dictyosperma_album)))))	((Bactris_major	(Attalea_speciosa	Burretiokentia_grandiflora))	(Roystonea_regia	(Elaeis_guineensis	Elaeis_oleifera))))	((Reinhardtia_gracilis	Leopoldinia_pulchra)	(Reinhardtia_simplex	(Reinhardtia_paiewonskiana	Reinhardtia_latisecta))))	(Podococcus_barteri	(Sclerosperma_profizianum	Orania_palindan)))	(Iriartea_deltoidea	Pseudophoenix_vinifera)))	(Serenoa_repens	Phoenix_dactylifera))	Nypa_fruticans);
((((Pseudophoenix_vinifera	((Serenoa_repens	Sabal_domingensis)	Phoenix_dactylifera))	((Reinhardtia_simplex	(Reinhardtia_latisecta	Reinhardtia_paiewonskiana))	((Orania_palindan	Sclerosperma_profizianum)	((((Bactris_major	(Attalea_speciosa	Burretiokentia_grandiflora))	(Elaeis_guineensis	Elaeis_oleifera))	(Roystonea_regia	Podococcus_barteri))	(((((Reinhardtia_gracilis	Leopoldinia_pulchra)	Pelagodoxa_henryana)	Geonoma_undata)	(Dypsis_decaryi	(Dictyosperma_album	((Veitchia_spiralis	(Kentiopsis_piersoniorum	Heterospathe_cagayanensis))	Hydriastele_microspadix))))	(((Iriartea_deltoidea	Prestoea_acuminata)	(Oenocarpus_minor	Oenocarpus_bataua))	Manicaria_saccifera))))))	Chamaedorea_seifrizii)	Nypa_fruticans);
(((Chamaedorea_seifrizii	Phoenix_dactylifera)	((((Orania_palindan	(Podococcus_barteri	Sclerosperma_profizianum))	((((Bactris_major	(Attalea_speciosa	Burretiokentia_grandiflora))	((Elaeis_guineensis	Elaeis_oleifera)	Roystonea_regia))	(((Pelagodoxa_henryana	Geonoma_undata)	(((Veitchia_spiralis	(Kentiopsis_piersoniorum	Heterospathe_cagayanensis))	Hydriastele_microspadix)	(Dypsis_decaryi	Dictyosperma_album)))	((Oenocarpus_bataua	(Prestoea_acuminata	Oenocarpus_minor))	Manicaria_saccifera)))	((Reinhardtia_simplex	(Reinhardtia_latisecta	Reinhardtia_paiewonskiana))	(Iriartea_deltoidea	(Reinhardtia_gracilis	Leopoldinia_pulchra)))))	Pseudophoenix_vinifera)	(Serenoa_repens	Sabal_domingensis)))	Nypa_fruticans);
((((Pseudophoenix_vinifera	(Orania_palindan	Sclerosperma_profizianum))	(((Podococcus_barteri	(Reinhardtia_simplex	(Reinhardtia_latisecta	Reinhardtia_paiewonskiana)))	((Bactris_major	(Attalea_speciosa	Burretiokentia_grandiflora))	((Elaeis_guineensis	Elaeis_oleifera)	Roystonea_regia)))	(Iriartea_deltoidea	(Pelagodoxa_henryana	((((Reinhardtia_gracilis	Leopoldinia_pulchra)	Geonoma_undata)	((Dictyosperma_album	((Heterospathe_cagayanensis	((Hydriastele_microspadix	Veitchia_spiralis)	Kentiopsis_piersoniorum))	Dypsis_decaryi))	(Prestoea_acuminata	(Oenocarpus_minor	Oenocarpus_bataua))))	Manicaria_saccifera)))))	((Chamaedorea_seifrizii	Phoenix_dactylifera)	(Serenoa_repens	Sabal_domingensis)))	Nypa_fruticans);
(((((Orania_palindan	(Podococcus_barteri	Sclerosperma_profizianum))	((Chamaedorea_seifrizii	(Reinhardtia_simplex	(Reinhardtia_latisecta	Reinhardtia_paiewonskiana)))	((((Pelagodoxa_henryana	((Reinhardtia_gracilis	Leopoldinia_pulchra)	Geonoma_undata))	(Dypsis_decaryi	(Dictyosperma_album	(((Heterospathe_cagayanensis	(Burretiokentia_grandiflora	Kentiopsis_piersoniorum))	Veitchia_spiralis)	Hydriastele_microspadix))))	(Manicaria_saccifera	(Prestoea_acuminata	(Oenocarpus_minor	Oenocarpus_bataua))))	(((Elaeis_guineensis	Elaeis_oleifera)	Roystonea_regia)	(Bactris_major	Attalea_speciosa)))))	(Iriartea_deltoidea	Pseudophoenix_vinifera))	(Phoenix_dactylifera	(Sabal_domingensis	Serenoa_repens)))	Nypa_fruticans);
((((((((Geonoma_undata	Pelagodoxa_henryana)	(Dypsis_decaryi	(Dictyosperma_album	(((Heterospathe_cagayanensis	Kentiopsis_piersoniorum)	Veitchia_spiralis)	Hydriastele_microspadix))))	(Manicaria_saccifera	(Oenocarpus_bataua	(Prestoea_acuminata	Oenocarpus_minor))))	(Pseudophoenix_vinifera	(Orania_palindan	Sclerosperma_profizianum)))	(((Reinhardtia_gracilis	Leopoldinia_pulchra)	(Reinhardtia_simplex	(Reinhardtia_latisecta	Reinhardtia_paiewonskiana)))	((Roystonea_regia	(Podococcus_barteri	(Elaeis_guineensis	Elaeis_oleifera)))	(Bactris_major	(Attalea_speciosa	Burretiokentia_grandiflora)))))	Iriartea_deltoidea)	((Sabal_domingensis	Serenoa_repens)	(Chamaedorea_seifrizii	Phoenix_dactylifera)))	Nypa_fruticans);
((((((Reinhardtia_gracilis	Leopoldinia_pulchra)	(Reinhardtia_simplex	(Reinhardtia_latisecta	Reinhardtia_paiewonskiana)))	((((Roystonea_regia	(Elaeis_guineensis	Elaeis_oleifera))	(Bactris_major	Attalea_speciosa))	((Pelagodoxa_henryana	(Dypsis_decaryi	(Dictyosperma_album	(((Heterospathe_cagayanensis	Kentiopsis_piersoniorum)	Veitchia_spiralis)	(Burretiokentia_grandiflora	Hydriastele_microspadix)))))	((((Iriartea_deltoidea	Prestoea_acuminata)	(Oenocarpus_bataua	Oenocarpus_minor))	Manicaria_saccifera)	Geonoma_undata)))	(Orania_palindan	(Podococcus_barteri	Sclerosperma_profizianum))))	Pseudophoenix_vinifera)	((Sabal_domingensis	Serenoa_repens)	(Chamaedorea_seifrizii	Phoenix_dactylifera)))	Nypa_fruticans);
(((((((Reinhardtia_gracilis	Leopoldinia_pulchra)	(Reinhardtia_simplex	(Reinhardtia_latisecta	Reinhardtia_paiewonskiana)))	(Podococcus_barteri	(Sclerosperma_profizianum	Orania_palindan)))	((((Dypsis_decaryi	(Dictyosperma_album	(((Heterospathe_cagayanensis	Kentiopsis_piersoniorum)	Veitchia_spiralis)	(Burretiokentia_grandiflora	Hydriastele_microspadix))))	(Prestoea_acuminata	(Oenocarpus_bataua	Oenocarpus_minor)))	(Manicaria_saccifera	((Chamaedorea_seifrizii	Geonoma_undata)	Pelagodoxa_henryana)))	(((Iriartea_deltoidea	Bactris_major)	Attalea_speciosa)	(Roystonea_regia	(Elaeis_guineensis	Elaeis_oleifera)))))	Pseudophoenix_vinifera)	((Sabal_domingensis	Serenoa_repens)	Phoenix_dactylifera))	Nypa_fruticans);
((((((Reinhardtia_latisecta	Reinhardtia_paiewonskiana)	((Reinhardtia_gracilis	Leopoldinia_pulchra)	Reinhardtia_simplex))	(((Chamaedorea_seifrizii	((Bactris_major	(Attalea_speciosa	(Elaeis_guineensis	Elaeis_oleifera)))	Roystonea_regia))	(((Manicaria_saccifera	(Dypsis_decaryi	(Dictyosperma_album	(Veitchia_spiralis	((Burretiokentia_grandiflora	Hydriastele_microspadix)	(Heterospathe_cagayanensis	Kentiopsis_piersoniorum))))))	((Iriartea_deltoidea	Prestoea_acuminata)	(Oenocarpus_bataua	Oenocarpus_minor)))	(Geonoma_undata	Pelagodoxa_henryana)))	(Podococcus_barteri	(Sclerosperma_profizianum	Orania_palindan))))	Pseudophoenix_vinifera)	((Sabal_domingensis	Serenoa_repens)	Phoenix_dactylifera))	Nypa_fruticans);
((Pseudophoenix_vinifera	((((((Bactris_major	(Burretiokentia_grandiflora	Attalea_speciosa))	((Elaeis_guineensis	Elaeis_oleifera)	Roystonea_regia))	(Iriartea_deltoidea	((((Dypsis_decaryi	(Dictyosperma_album	(Hydriastele_microspadix	((Heterospathe_cagayanensis	Kentiopsis_piersoniorum)	Veitchia_spiralis))))	(Prestoea_acuminata	(Oenocarpus_bataua	Oenocarpus_minor)))	(Geonoma_undata	Pelagodoxa_henryana))	Manicaria_saccifera)))	((Reinhardtia_latisecta	Reinhardtia_paiewonskiana)	((Reinhardtia_gracilis	Leopoldinia_pulchra)	Reinhardtia_simplex)))	(Podococcus_barteri	(Sclerosperma_profizianum	Orania_palindan)))	((Sabal_domingensis	Serenoa_repens)	(Chamaedorea_seifrizii	Phoenix_dactylifera))))	Nypa_fruticans);
(((Pseudophoenix_vinifera	((Roystonea_regia	((Iriartea_deltoidea	(((((Hydriastele_microspadix	((Heterospathe_cagayanensis	Kentiopsis_piersoniorum)	Veitchia_spiralis))	(Dypsis_decaryi	Dictyosperma_album))	(Prestoea_acuminata	(Oenocarpus_bataua	Oenocarpus_minor)))	(Geonoma_undata	Pelagodoxa_henryana))	Manicaria_saccifera))	((Elaeis_guineensis	Elaeis_oleifera)	((Bactris_major	(Burretiokentia_grandiflora	Attalea_speciosa))	((Reinhardtia_gracilis	Leopoldinia_pulchra)	(Reinhardtia_simplex	(Reinhardtia_latisecta	Reinhardtia_paiewonskiana)))))))	(Podococcus_barteri	(Sclerosperma_profizianum	Orania_palindan))))	((Sabal_domingensis	Serenoa_repens)	(Chamaedorea_seifrizii	Phoenix_dactylifera)))	Nypa_fruticans);
((((((((Pelagodoxa_henryana	Geonoma_undata)	((Manicaria_saccifera	(Dypsis_decaryi	(Dictyosperma_album	(Veitchia_spiralis	(Hydriastele_microspadix	(Kentiopsis_piersoniorum	Heterospathe_cagayanensis))))))	((Leopoldinia_pulchra	Reinhardtia_gracilis)	(Prestoea_acuminata	(Oenocarpus_minor	Oenocarpus_bataua)))))	((Bactris_major	(Burretiokentia_grandiflora	Attalea_speciosa))	(Roystonea_regia	(Elaeis_guineensis	Elaeis_oleifera))))	((Reinhardtia_paiewonskiana	Reinhardtia_latisecta)	Reinhardtia_simplex))	(Podococcus_barteri	(Orania_palindan	Sclerosperma_profizianum)))	(Iriartea_deltoidea	Pseudophoenix_vinifera))	((Chamaedorea_seifrizii	Phoenix_dactylifera)	(Serenoa_repens	Sabal_domingensis)))	Nypa_fruticans);
(((((((((Pelagodoxa_henryana	Geonoma_undata)	(Leopoldinia_pulchra	(Prestoea_acuminata	(Oenocarpus_minor	Oenocarpus_bataua))))	(Manicaria_saccifera	(Dypsis_decaryi	(Dictyosperma_album	(Hydriastele_microspadix	(Veitchia_spiralis	(Kentiopsis_piersoniorum	Heterospathe_cagayanensis)))))))	(Iriartea_deltoidea	Bactris_major))	(Roystonea_regia	((Burretiokentia_grandiflora	Attalea_speciosa)	((Elaeis_guineensis	Elaeis_oleifera)	((Reinhardtia_paiewonskiana	Reinhardtia_latisecta)	(Reinhardtia_gracilis	Reinhardtia_simplex))))))	(Podococcus_barteri	(Orania_palindan	Sclerosperma_profizianum)))	Pseudophoenix_vinifera)	(((Chamaedorea_seifrizii	Phoenix_dactylifera)	Serenoa_repens)	Sabal_domingensis))	Nypa_fruticans);
(((((Roystonea_regia	((((Reinhardtia_gracilis	Leopoldinia_pulchra)	((Reinhardtia_paiewonskiana	Reinhardtia_latisecta)	Reinhardtia_simplex))	(((Iriartea_deltoidea	Bactris_major)	(Burretiokentia_grandiflora	Attalea_speciosa))	(Elaeis_guineensis	Elaeis_oleifera)))	((Manicaria_saccifera	((Dypsis_decaryi	(Dictyosperma_album	(Veitchia_spiralis	((Kentiopsis_piersoniorum	Heterospathe_cagayanensis)	Hydriastele_microspadix))))	(Prestoea_acuminata	(Oenocarpus_minor	Oenocarpus_bataua))))	(Pelagodoxa_henryana	Geonoma_undata))))	(Podococcus_barteri	(Orania_palindan	Sclerosperma_profizianum)))	Pseudophoenix_vinifera)	(((Chamaedorea_seifrizii	Phoenix_dactylifera)	Serenoa_repens)	Sabal_domingensis))	Nypa_fruticans);
((((((Attalea_speciosa	(Roystonea_regia	(Elaeis_guineensis	Elaeis_oleifera)))	((Iriartea_deltoidea	(((Pelagodoxa_henryana	((Reinhardtia_gracilis	Leopoldinia_pulchra)	Geonoma_undata))	(Dypsis_decaryi	(Dictyosperma_album	(Hydriastele_microspadix	(Veitchia_spiralis	((Burretiokentia_grandiflora	Kentiopsis_piersoniorum)	Heterospathe_cagayanensis))))))	((Oenocarpus_bataua	(Prestoea_acuminata	Oenocarpus_minor))	Manicaria_saccifera)))	((Reinhardtia_paiewonskiana	Reinhardtia_latisecta)	Reinhardtia_simplex)))	Bactris_major)	(Podococcus_barteri	(Orania_palindan	(Pseudophoenix_vinifera	Sclerosperma_profizianum))))	(((Chamaedorea_seifrizii	Phoenix_dactylifera)	Serenoa_repens)	Sabal_domingensis))	Nypa_fruticans);
((((((Roystonea_regia	(Elaeis_guineensis	Elaeis_oleifera))	((((Reinhardtia_gracilis	Leopoldinia_pulchra)	((Reinhardtia_paiewonskiana	Reinhardtia_latisecta)	Reinhardtia_simplex))	(Attalea_speciosa	Bactris_major))	(Iriartea_deltoidea	(((Oenocarpus_bataua	(Prestoea_acuminata	Oenocarpus_minor))	((Geonoma_undata	Pelagodoxa_henryana)	(Dypsis_decaryi	(Dictyosperma_album	(Hydriastele_microspadix	(Veitchia_spiralis	((Burretiokentia_grandiflora	Kentiopsis_piersoniorum)	Heterospathe_cagayanensis)))))))	Manicaria_saccifera))))	(Podococcus_barteri	(Orania_palindan	Sclerosperma_profizianum)))	Pseudophoenix_vinifera)	(((Chamaedorea_seifrizii	Phoenix_dactylifera)	Serenoa_repens)	Sabal_domingensis))	Nypa_fruticans);
((((((Reinhardtia_paiewonskiana	Reinhardtia_latisecta)	Reinhardtia_simplex)	((Pseudophoenix_vinifera	(Roystonea_regia	(Elaeis_guineensis	Elaeis_oleifera)))	(((Burretiokentia_grandiflora	Attalea_speciosa)	Bactris_major)	(((Reinhardtia_gracilis	Leopoldinia_pulchra)	((Dypsis_decaryi	(Dictyosperma_album	(Hydriastele_microspadix	(Veitchia_spiralis	(Kentiopsis_piersoniorum	Heterospathe_cagayanensis)))))	((Oenocarpus_bataua	((Prestoea_acuminata	Iriartea_deltoidea)	Oenocarpus_minor))	Manicaria_saccifera)))	(Geonoma_undata	Pelagodoxa_henryana)))))	(Podococcus_barteri	(Orania_palindan	Sclerosperma_profizianum)))	(Sabal_domingensis	(Serenoa_repens	(Chamaedorea_seifrizii	Phoenix_dactylifera))))	Nypa_fruticans);
((((((((Reinhardtia_paiewonskiana	Reinhardtia_latisecta)	Reinhardtia_simplex)	((Elaeis_guineensis	Elaeis_oleifera)	((Burretiokentia_grandiflora	Attalea_speciosa)	Bactris_major)))	(((Manicaria_saccifera	((Dictyosperma_album	((((Kentiopsis_piersoniorum	Heterospathe_cagayanensis)	Veitchia_spiralis)	Hydriastele_microspadix)	Dypsis_decaryi))	(Prestoea_acuminata	(Oenocarpus_minor	Oenocarpus_bataua))))	(Geonoma_undata	Pelagodoxa_henryana))	Iriartea_deltoidea))	Roystonea_regia)	(((Reinhardtia_gracilis	Leopoldinia_pulchra)	Podococcus_barteri)	(Pseudophoenix_vinifera	(Orania_palindan	Sclerosperma_profizianum))))	((Sabal_domingensis	Serenoa_repens)	(Chamaedorea_seifrizii	Phoenix_dactylifera)))	Nypa_fruticans);
(((Pseudophoenix_vinifera	((Orania_palindan	Sclerosperma_profizianum)	((Podococcus_barteri	((Reinhardtia_gracilis	Leopoldinia_pulchra)	((Reinhardtia_paiewonskiana	Reinhardtia_latisecta)	Reinhardtia_simplex)))	(((Chamaedorea_seifrizii	Bactris_major)	((Roystonea_regia	(Elaeis_guineensis	Elaeis_oleifera))	(Burretiokentia_grandiflora	Attalea_speciosa)))	((((Dypsis_decaryi	(Dictyosperma_album	(((Kentiopsis_piersoniorum	Heterospathe_cagayanensis)	Veitchia_spiralis)	Hydriastele_microspadix)))	((Iriartea_deltoidea	Prestoea_acuminata)	(Oenocarpus_minor	Oenocarpus_bataua)))	Manicaria_saccifera)	(Geonoma_undata	Pelagodoxa_henryana))))))	((Sabal_domingensis	Serenoa_repens)	Phoenix_dactylifera))	Nypa_fruticans);
((((Iriartea_deltoidea	Pseudophoenix_vinifera)	((Podococcus_barteri	(Orania_palindan	Sclerosperma_profizianum))	(((Roystonea_regia	(Elaeis_guineensis	Elaeis_oleifera))	(((Reinhardtia_gracilis	Leopoldinia_pulchra)	((Reinhardtia_paiewonskiana	Reinhardtia_latisecta)	Reinhardtia_simplex))	(Bactris_major	(Burretiokentia_grandiflora	Attalea_speciosa))))	((Prestoea_acuminata	(Oenocarpus_minor	Oenocarpus_bataua))	((Manicaria_saccifera	(Dypsis_decaryi	(Dictyosperma_album	(((Kentiopsis_piersoniorum	Heterospathe_cagayanensis)	Veitchia_spiralis)	Hydriastele_microspadix))))	((Chamaedorea_seifrizii	Geonoma_undata)	Pelagodoxa_henryana))))))	((Sabal_domingensis	Serenoa_repens)	Phoenix_dactylifera))	Nypa_fruticans);
(((Pseudophoenix_vinifera	((Podococcus_barteri	(Orania_palindan	Sclerosperma_profizianum))	(((Roystonea_regia	(Elaeis_guineensis	Elaeis_oleifera))	(((Reinhardtia_paiewonskiana	Reinhardtia_latisecta)	(Reinhardtia_simplex	Reinhardtia_gracilis))	(Bactris_major	(Burretiokentia_grandiflora	Attalea_speciosa))))	(Iriartea_deltoidea	((Manicaria_saccifera	(((((Kentiopsis_piersoniorum	Heterospathe_cagayanensis)	Veitchia_spiralis)	Hydriastele_microspadix)	(Dypsis_decaryi	Dictyosperma_album))	(Prestoea_acuminata	(Oenocarpus_minor	Oenocarpus_bataua))))	(Leopoldinia_pulchra	(Geonoma_undata	Pelagodoxa_henryana)))))))	((Sabal_domingensis	Serenoa_repens)	(Chamaedorea_seifrizii	Phoenix_dactylifera)))	Nypa_fruticans);
(((Pseudophoenix_vinifera	((Orania_palindan	(Sclerosperma_profizianum	Podococcus_barteri))	(((Reinhardtia_gracilis	Leopoldinia_pulchra)	(Reinhardtia_simplex	(Reinhardtia_paiewonskiana	Reinhardtia_latisecta)))	((((Burretiokentia_grandiflora	Attalea_speciosa)	Bactris_major)	(Roystonea_regia	(Elaeis_guineensis	Elaeis_oleifera)))	(Iriartea_deltoidea	((Manicaria_saccifera	(((Dictyosperma_album	(Hydriastele_microspadix	(Veitchia_spiralis	(Kentiopsis_piersoniorum	Heterospathe_cagayanensis))))	Dypsis_decaryi)	(Prestoea_acuminata	(Oenocarpus_bataua	Oenocarpus_minor))))	(Pelagodoxa_henryana	(Chamaedorea_seifrizii	Geonoma_undata))))))))	((Serenoa_repens	Sabal_domingensis)	Phoenix_dactylifera))	Nypa_fruticans);
((Pseudophoenix_vinifera	(((Podococcus_barteri	(Orania_palindan	Sclerosperma_profizianum))	(((Reinhardtia_gracilis	Leopoldinia_pulchra)	(Reinhardtia_simplex	(Reinhardtia_paiewonskiana	Reinhardtia_latisecta)))	((((Burretiokentia_grandiflora	Attalea_speciosa)	(Roystonea_regia	(Elaeis_guineensis	Elaeis_oleifera)))	(Iriartea_deltoidea	Bactris_major))	((Manicaria_saccifera	(((Hydriastele_microspadix	((Heterospathe_cagayanensis	(Veitchia_spiralis	Kentiopsis_piersoniorum))	Dictyosperma_album))	Dypsis_decaryi)	(Prestoea_acuminata	(Oenocarpus_bataua	Oenocarpus_minor))))	(Pelagodoxa_henryana	Geonoma_undata)))))	((Serenoa_repens	Sabal_domingensis)	(Chamaedorea_seifrizii	Phoenix_dactylifera))))	Nypa_fruticans);
((Pseudophoenix_vinifera	((((Podococcus_barteri	(Orania_palindan	Sclerosperma_profizianum))	(((Roystonea_regia	(Elaeis_guineensis	Elaeis_oleifera))	(Bactris_major	(Burretiokentia_grandiflora	Attalea_speciosa)))	(((Manicaria_saccifera	(((Hydriastele_microspadix	(Veitchia_spiralis	(Kentiopsis_piersoniorum	Heterospathe_cagayanensis)))	(Dypsis_decaryi	Dictyosperma_album))	(Oenocarpus_bataua	Oenocarpus_minor)))	(Pelagodoxa_henryana	((Reinhardtia_gracilis	Leopoldinia_pulchra)	Geonoma_undata)))	(Iriartea_deltoidea	Prestoea_acuminata))))	(Reinhardtia_simplex	(Reinhardtia_paiewonskiana	Reinhardtia_latisecta)))	((Serenoa_repens	Sabal_domingensis)	(Chamaedorea_seifrizii	Phoenix_dactylifera))))	Nypa_fruticans);
((((Podococcus_barteri	(Orania_palindan	Sclerosperma_profizianum))	((Chamaedorea_seifrizii	(((((Manicaria_saccifera	(Pelagodoxa_henryana	Geonoma_undata))	(((Hydriastele_microspadix	(Veitchia_spiralis	(Kentiopsis_piersoniorum	Heterospathe_cagayanensis)))	(Dypsis_decaryi	Dictyosperma_album))	((Oenocarpus_bataua	Oenocarpus_minor)	(Iriartea_deltoidea	Prestoea_acuminata))))	(Pseudophoenix_vinifera	((Burretiokentia_grandiflora	Attalea_speciosa)	(Roystonea_regia	(Elaeis_guineensis	Elaeis_oleifera)))))	Bactris_major)	(Reinhardtia_gracilis	Leopoldinia_pulchra)))	(Reinhardtia_simplex	(Reinhardtia_paiewonskiana	Reinhardtia_latisecta))))	((Phoenix_dactylifera	Serenoa_repens)	Sabal_domingensis))	Nypa_fruticans);
((((Podococcus_barteri	(Orania_palindan	Sclerosperma_profizianum))	(((Iriartea_deltoidea	(Roystonea_regia	(Elaeis_guineensis	Elaeis_oleifera)))	(((Reinhardtia_gracilis	Reinhardtia_simplex)	(Reinhardtia_paiewonskiana	Reinhardtia_latisecta))	(Bactris_major	Attalea_speciosa)))	(((Leopoldinia_pulchra	(Pelagodoxa_henryana	Geonoma_undata))	((((Burretiokentia_grandiflora	Hydriastele_microspadix)	((Veitchia_spiralis	(Kentiopsis_piersoniorum	(Dypsis_decaryi	Heterospathe_cagayanensis)))	Dictyosperma_album))	(Oenocarpus_bataua	Oenocarpus_minor))	Manicaria_saccifera))	Prestoea_acuminata)))	(Pseudophoenix_vinifera	((Chamaedorea_seifrizii	(Serenoa_repens	Sabal_domingensis))	Phoenix_dactylifera)))	Nypa_fruticans);
((((Iriartea_deltoidea	Pseudophoenix_vinifera)	((Podococcus_barteri	(Orania_palindan	Sclerosperma_profizianum))	((((Reinhardtia_paiewonskiana	Reinhardtia_latisecta)	Reinhardtia_simplex)	(Leopoldinia_pulchra	Reinhardtia_gracilis))	(((((Hydriastele_microspadix	(Veitchia_spiralis	(Kentiopsis_piersoniorum	Heterospathe_cagayanensis)))	(Dypsis_decaryi	Dictyosperma_album))	Manicaria_saccifera)	((Pelagodoxa_henryana	Geonoma_undata)	(Prestoea_acuminata	(Oenocarpus_bataua	Oenocarpus_minor))))	((Bactris_major	(Burretiokentia_grandiflora	Attalea_speciosa))	(Roystonea_regia	(Elaeis_guineensis	Elaeis_oleifera)))))))	((Serenoa_repens	(Chamaedorea_seifrizii	Phoenix_dactylifera))	Sabal_domingensis))	Nypa_fruticans);
((((Iriartea_deltoidea	Pseudophoenix_vinifera)	((Podococcus_barteri	(Orania_palindan	Sclerosperma_profizianum))	((((Reinhardtia_paiewonskiana	Reinhardtia_latisecta)	Reinhardtia_simplex)	(Leopoldinia_pulchra	Reinhardtia_gracilis))	(((Bactris_major	(Burretiokentia_grandiflora	Attalea_speciosa))	(Elaeis_guineensis	Elaeis_oleifera))	(Roystonea_regia	((Manicaria_saccifera	((Prestoea_acuminata	(Oenocarpus_bataua	Oenocarpus_minor))	(Dypsis_decaryi	(Dictyosperma_album	(Hydriastele_microspadix	(Veitchia_spiralis	(Kentiopsis_piersoniorum	Heterospathe_cagayanensis)))))))	(Pelagodoxa_henryana	Geonoma_undata)))))))	((Serenoa_repens	(Chamaedorea_seifrizii	Phoenix_dactylifera))	Sabal_domingensis))	Nypa_fruticans);
((((Iriartea_deltoidea	Pseudophoenix_vinifera)	((Podococcus_barteri	(Orania_palindan	Sclerosperma_profizianum))	(((Reinhardtia_paiewonskiana	Reinhardtia_latisecta)	(Reinhardtia_simplex	(Leopoldinia_pulchra	Reinhardtia_gracilis)))	(((Bactris_major	(Burretiokentia_grandiflora	Attalea_speciosa))	(Roystonea_regia	(Elaeis_guineensis	Elaeis_oleifera)))	((Manicaria_saccifera	(Prestoea_acuminata	(Oenocarpus_bataua	Oenocarpus_minor)))	((Dypsis_decaryi	(Dictyosperma_album	(Hydriastele_microspadix	(Veitchia_spiralis	(Kentiopsis_piersoniorum	Heterospathe_cagayanensis)))))	(Pelagodoxa_henryana	Geonoma_undata)))))))	((Chamaedorea_seifrizii	(Serenoa_repens	Sabal_domingensis))	Phoenix_dactylifera))	Nypa_fruticans);
((((Iriartea_deltoidea	Pseudophoenix_vinifera)	((Orania_palindan	(Sclerosperma_profizianum	Podococcus_barteri))	(((Leopoldinia_pulchra	Reinhardtia_gracilis)	((Reinhardtia_paiewonskiana	Reinhardtia_latisecta)	Reinhardtia_simplex))	(((Bactris_major	Attalea_speciosa)	(Roystonea_regia	(Elaeis_guineensis	Elaeis_oleifera)))	((Manicaria_saccifera	(Prestoea_acuminata	(Oenocarpus_bataua	Oenocarpus_minor)))	((((Burretiokentia_grandiflora	Hydriastele_microspadix)	(Veitchia_spiralis	(Kentiopsis_piersoniorum	Heterospathe_cagayanensis)))	(Dypsis_decaryi	Dictyosperma_album))	(Pelagodoxa_henryana	Geonoma_undata)))))))	((Serenoa_repens	Sabal_domingensis)	(Chamaedorea_seifrizii	Phoenix_dactylifera)))	Nypa_fruticans);
(((Pseudophoenix_vinifera	(((((Chamaedorea_seifrizii	Bactris_major)	(Attalea_speciosa	(Roystonea_regia	(Elaeis_guineensis	Elaeis_oleifera))))	((Manicaria_saccifera	((Iriartea_deltoidea	Prestoea_acuminata)	(Oenocarpus_bataua	Oenocarpus_minor)))	(((Veitchia_spiralis	(((Burretiokentia_grandiflora	Kentiopsis_piersoniorum)	Heterospathe_cagayanensis)	Hydriastele_microspadix))	(Dypsis_decaryi	Dictyosperma_album))	(Pelagodoxa_henryana	Geonoma_undata))))	((Leopoldinia_pulchra	Reinhardtia_gracilis)	((Reinhardtia_paiewonskiana	Reinhardtia_latisecta)	Reinhardtia_simplex)))	(Podococcus_barteri	(Orania_palindan	Sclerosperma_profizianum))))	((Serenoa_repens	Sabal_domingensis)	Phoenix_dactylifera))	Nypa_fruticans);
((((Sabal_domingensis	Serenoa_repens)	(Chamaedorea_seifrizii	Phoenix_dactylifera))	((((((((Oenocarpus_bataua	Oenocarpus_minor)	Prestoea_acuminata)	Manicaria_saccifera)	(((Pelagodoxa_henryana	Geonoma_undata)	(((Kentiopsis_piersoniorum	(Veitchia_spiralis	Heterospathe_cagayanensis))	Hydriastele_microspadix)	(Dictyosperma_album	Dypsis_decaryi)))	Iriartea_deltoidea))	((((Burretiokentia_grandiflora	Attalea_speciosa)	Bactris_major)	(Elaeis_guineensis	Elaeis_oleifera))	(Podococcus_barteri	((Reinhardtia_gracilis	Leopoldinia_pulchra)	(Reinhardtia_simplex	(Reinhardtia_latisecta	Reinhardtia_paiewonskiana))))))	Roystonea_regia)	(Sclerosperma_profizianum	Orania_palindan))	Pseudophoenix_vinifera))	Nypa_fruticans);
(((((((Manicaria_saccifera	((Dictyosperma_album	((Dypsis_decaryi	((Kentiopsis_piersoniorum	Heterospathe_cagayanensis)	Veitchia_spiralis))	Hydriastele_microspadix))	((Oenocarpus_bataua	Oenocarpus_minor)	Prestoea_acuminata)))	(Pelagodoxa_henryana	Geonoma_undata))	(((Burretiokentia_grandiflora	Attalea_speciosa)	Bactris_major)	((Elaeis_guineensis	Elaeis_oleifera)	Roystonea_regia)))	(Podococcus_barteri	(Sclerosperma_profizianum	Orania_palindan)))	((Reinhardtia_gracilis	Leopoldinia_pulchra)	(Reinhardtia_simplex	(Reinhardtia_latisecta	Reinhardtia_paiewonskiana))))	(((Sabal_domingensis	(Phoenix_dactylifera	Serenoa_repens))	(Iriartea_deltoidea	Pseudophoenix_vinifera))	Chamaedorea_seifrizii))	Nypa_fruticans);
(((((((((Oenocarpus_bataua	Oenocarpus_minor)	(Iriartea_deltoidea	Prestoea_acuminata))	(Manicaria_saccifera	((Dictyosperma_album	(((Kentiopsis_piersoniorum	Heterospathe_cagayanensis)	Veitchia_spiralis)	Hydriastele_microspadix))	(Burretiokentia_grandiflora	Dypsis_decaryi))))	(Pelagodoxa_henryana	((Reinhardtia_gracilis	Leopoldinia_pulchra)	Geonoma_undata)))	(Bactris_major	Roystonea_regia))	(Orania_palindan	(Podococcus_barteri	Sclerosperma_profizianum)))	((Attalea_speciosa	(Elaeis_guineensis	Elaeis_oleifera))	(Reinhardtia_simplex	(Reinhardtia_latisecta	Reinhardtia_paiewonskiana))))	((Sabal_domingensis	((Chamaedorea_seifrizii	Phoenix_dactylifera)	Serenoa_repens))	Pseudophoenix_vinifera))	Nypa_fruticans);
(((Pseudophoenix_vinifera	(((((Pelagodoxa_henryana	Geonoma_undata)	(((Oenocarpus_bataua	Oenocarpus_minor)	(Iriartea_deltoidea	Prestoea_acuminata))	(Manicaria_saccifera	((Dictyosperma_album	(((Kentiopsis_piersoniorum	Heterospathe_cagayanensis)	Veitchia_spiralis)	Hydriastele_microspadix))	Dypsis_decaryi))))	(((Burretiokentia_grandiflora	Attalea_speciosa)	Bactris_major)	((Elaeis_guineensis	Elaeis_oleifera)	Roystonea_regia)))	((Reinhardtia_gracilis	Leopoldinia_pulchra)	(Reinhardtia_simplex	(Reinhardtia_latisecta	Reinhardtia_paiewonskiana))))	(Orania_palindan	(Podococcus_barteri	Sclerosperma_profizianum))))	(Sabal_domingensis	((Chamaedorea_seifrizii	Phoenix_dactylifera)	Serenoa_repens)))	Nypa_fruticans);
((((((((Manicaria_saccifera	((((Kentiopsis_piersoniorum	Heterospathe_cagayanensis)	Veitchia_spiralis)	Hydriastele_microspadix)	(Dypsis_decaryi	Dictyosperma_album)))	((Oenocarpus_bataua	Oenocarpus_minor)	Prestoea_acuminata))	(Pelagodoxa_henryana	Geonoma_undata))	((Elaeis_guineensis	Elaeis_oleifera)	Roystonea_regia))	(((Burretiokentia_grandiflora	Attalea_speciosa)	Bactris_major)	((Reinhardtia_latisecta	Reinhardtia_paiewonskiana)	((Reinhardtia_gracilis	Leopoldinia_pulchra)	Reinhardtia_simplex))))	((Iriartea_deltoidea	(Pseudophoenix_vinifera	(Sclerosperma_profizianum	Orania_palindan)))	Podococcus_barteri))	(Sabal_domingensis	((Chamaedorea_seifrizii	Phoenix_dactylifera)	Serenoa_repens)))	Nypa_fruticans);
(((((((Orania_palindan	(Podococcus_barteri	Sclerosperma_profizianum))	((((Burretiokentia_grandiflora	Attalea_speciosa)	Bactris_major)	((Elaeis_guineensis	Elaeis_oleifera)	Roystonea_regia))	(((Oenocarpus_bataua	Oenocarpus_minor)	Prestoea_acuminata)	((Pelagodoxa_henryana	Geonoma_undata)	(Manicaria_saccifera	((((Kentiopsis_piersoniorum	Heterospathe_cagayanensis)	Veitchia_spiralis)	Hydriastele_microspadix)	(Dypsis_decaryi	Dictyosperma_album)))))))	((Reinhardtia_gracilis	Leopoldinia_pulchra)	(Reinhardtia_simplex	(Reinhardtia_latisecta	Reinhardtia_paiewonskiana))))	(Iriartea_deltoidea	Pseudophoenix_vinifera))	Chamaedorea_seifrizii)	(Sabal_domingensis	(Phoenix_dactylifera	Serenoa_repens)))	Nypa_fruticans);
((((((Podococcus_barteri	(Sclerosperma_profizianum	Orania_palindan))	((((Burretiokentia_grandiflora	Attalea_speciosa)	Bactris_major)	((Elaeis_guineensis	Elaeis_oleifera)	Roystonea_regia))	(((Oenocarpus_bataua	Oenocarpus_minor)	(Iriartea_deltoidea	Prestoea_acuminata))	((((Dictyosperma_album	((Veitchia_spiralis	(Kentiopsis_piersoniorum	Heterospathe_cagayanensis))	Hydriastele_microspadix))	Dypsis_decaryi)	(Pelagodoxa_henryana	Geonoma_undata))	Manicaria_saccifera))))	(Leopoldinia_pulchra	((Reinhardtia_gracilis	Reinhardtia_simplex)	(Reinhardtia_latisecta	Reinhardtia_paiewonskiana))))	Pseudophoenix_vinifera)	((Chamaedorea_seifrizii	Phoenix_dactylifera)	(Serenoa_repens	Sabal_domingensis)))	Nypa_fruticans);
(((((Podococcus_barteri	(Sclerosperma_profizianum	Orania_palindan))	((((Elaeis_guineensis	Elaeis_oleifera)	(Attalea_speciosa	Roystonea_regia))	(((Pelagodoxa_henryana	Geonoma_undata)	((Manicaria_saccifera	((Oenocarpus_bataua	Oenocarpus_minor)	(Iriartea_deltoidea	Prestoea_acuminata)))	((Dictyosperma_album	((Veitchia_spiralis	((Burretiokentia_grandiflora	Kentiopsis_piersoniorum)	Heterospathe_cagayanensis))	Hydriastele_microspadix))	Dypsis_decaryi)))	Bactris_major))	((Leopoldinia_pulchra	Reinhardtia_gracilis)	(Reinhardtia_simplex	(Reinhardtia_latisecta	Reinhardtia_paiewonskiana)))))	Pseudophoenix_vinifera)	(((Chamaedorea_seifrizii	Phoenix_dactylifera)	Serenoa_repens)	Sabal_domingensis))	Nypa_fruticans);
((((Podococcus_barteri	(Sclerosperma_profizianum	Orania_palindan))	(Roystonea_regia	((((Leopoldinia_pulchra	Reinhardtia_gracilis)	(Reinhardtia_simplex	(Reinhardtia_latisecta	Reinhardtia_paiewonskiana)))	(Bactris_major	((Elaeis_guineensis	Elaeis_oleifera)	Attalea_speciosa)))	(((Pelagodoxa_henryana	Geonoma_undata)	(((Oenocarpus_bataua	Oenocarpus_minor)	(Iriartea_deltoidea	Prestoea_acuminata))	(Dictyosperma_album	(Dypsis_decaryi	((Veitchia_spiralis	((Burretiokentia_grandiflora	Kentiopsis_piersoniorum)	Heterospathe_cagayanensis))	Hydriastele_microspadix)))))	Manicaria_saccifera))))	(((Serenoa_repens	Sabal_domingensis)	(Chamaedorea_seifrizii	Phoenix_dactylifera))	Pseudophoenix_vinifera))	Nypa_fruticans);
((Phoenix_dactylifera	(((Iriartea_deltoidea	Pseudophoenix_vinifera)	(((((Reinhardtia_latisecta	Reinhardtia_paiewonskiana)	(Reinhardtia_simplex	Reinhardtia_gracilis))	((Bactris_major	Attalea_speciosa)	(Elaeis_guineensis	Elaeis_oleifera)))	(((((Chamaedorea_seifrizii	(Pelagodoxa_henryana	Geonoma_undata))	(((Leopoldinia_pulchra	(Oenocarpus_bataua	Oenocarpus_minor))	Prestoea_acuminata)	(Dictyosperma_album	(Dypsis_decaryi	((Kentiopsis_piersoniorum	Heterospathe_cagayanensis)	((Burretiokentia_grandiflora	Hydriastele_microspadix)	Veitchia_spiralis))))))	Manicaria_saccifera)	Roystonea_regia)	Podococcus_barteri))	(Sclerosperma_profizianum	Orania_palindan)))	(Serenoa_repens	Sabal_domingensis)))	Nypa_fruticans);
((((Iriartea_deltoidea	Pseudophoenix_vinifera)	((Roystonea_regia	((((Reinhardtia_latisecta	Reinhardtia_paiewonskiana)	(Reinhardtia_gracilis	Reinhardtia_simplex))	((Elaeis_oleifera	Elaeis_guineensis)	(Bactris_major	(Burretiokentia_grandiflora	Attalea_speciosa))))	(((Manicaria_saccifera	(Oenocarpus_minor	Oenocarpus_bataua))	((Dictyosperma_album	((Veitchia_spiralis	(Hydriastele_microspadix	(Kentiopsis_piersoniorum	Heterospathe_cagayanensis)))	Dypsis_decaryi))	((Leopoldinia_pulchra	Geonoma_undata)	Pelagodoxa_henryana)))	Prestoea_acuminata)))	(Podococcus_barteri	(Orania_palindan	Sclerosperma_profizianum))))	(Sabal_domingensis	(Serenoa_repens	(Chamaedorea_seifrizii	Phoenix_dactylifera))))	Nypa_fruticans);
(((Pseudophoenix_vinifera	(((((Leopoldinia_pulchra	Reinhardtia_gracilis)	(Reinhardtia_simplex	(Reinhardtia_latisecta	Reinhardtia_paiewonskiana)))	((Roystonea_regia	(Elaeis_oleifera	Elaeis_guineensis))	(Bactris_major	Attalea_speciosa)))	(Iriartea_deltoidea	(((Geonoma_undata	Pelagodoxa_henryana)	((Prestoea_acuminata	Oenocarpus_minor)	Oenocarpus_bataua))	(Manicaria_saccifera	(Dypsis_decaryi	(Dictyosperma_album	((Burretiokentia_grandiflora	Hydriastele_microspadix)	(Veitchia_spiralis	(Kentiopsis_piersoniorum	Heterospathe_cagayanensis)))))))))	(Podococcus_barteri	(Orania_palindan	Sclerosperma_profizianum))))	((Sabal_domingensis	Serenoa_repens)	(Chamaedorea_seifrizii	Phoenix_dactylifera)))	Nypa_fruticans);
(((Pseudophoenix_vinifera	((Roystonea_regia	((((Chamaedorea_seifrizii	Geonoma_undata)	Pelagodoxa_henryana)	((((Prestoea_acuminata	Oenocarpus_minor)	Oenocarpus_bataua)	(Dypsis_decaryi	(Dictyosperma_album	(Veitchia_spiralis	(((Burretiokentia_grandiflora	Kentiopsis_piersoniorum)	Heterospathe_cagayanensis)	Hydriastele_microspadix)))))	Manicaria_saccifera))	(((Attalea_speciosa	(Elaeis_oleifera	Elaeis_guineensis))	(Iriartea_deltoidea	Bactris_major))	((Leopoldinia_pulchra	Reinhardtia_gracilis)	(Reinhardtia_simplex	(Reinhardtia_latisecta	Reinhardtia_paiewonskiana))))))	(Podococcus_barteri	(Orania_palindan	Sclerosperma_profizianum))))	(Sabal_domingensis	(Phoenix_dactylifera	Serenoa_repens)))	Nypa_fruticans);
((Pseudophoenix_vinifera	(((Orania_palindan	(Sclerosperma_profizianum	Podococcus_barteri))	((Iriartea_deltoidea	((((Chamaedorea_seifrizii	Geonoma_undata)	Pelagodoxa_henryana)	(((Oenocarpus_minor	Oenocarpus_bataua)	(Dypsis_decaryi	(Dictyosperma_album	((Hydriastele_microspadix	Burretiokentia_grandiflora)	((Kentiopsis_piersoniorum	Heterospathe_cagayanensis)	Veitchia_spiralis)))))	Manicaria_saccifera))	Prestoea_acuminata))	((Roystonea_regia	(Elaeis_oleifera	Elaeis_guineensis))	(((Leopoldinia_pulchra	Reinhardtia_gracilis)	(Reinhardtia_simplex	(Reinhardtia_latisecta	Reinhardtia_paiewonskiana)))	(Attalea_speciosa	Bactris_major)))))	(Phoenix_dactylifera	(Serenoa_repens	Sabal_domingensis))))	Nypa_fruticans);
(((((Orania_palindan	(Sclerosperma_profizianum	Iriartea_deltoidea))	((Podococcus_barteri	(Reinhardtia_simplex	(Reinhardtia_latisecta	Reinhardtia_paiewonskiana)))	(((Geonoma_undata	Pelagodoxa_henryana)	(((Leopoldinia_pulchra	Reinhardtia_gracilis)	((Prestoea_acuminata	Oenocarpus_minor)	Oenocarpus_bataua))	(((Hydriastele_microspadix	(((Burretiokentia_grandiflora	Kentiopsis_piersoniorum)	Heterospathe_cagayanensis)	Veitchia_spiralis))	(Dypsis_decaryi	Dictyosperma_album))	Manicaria_saccifera)))	((Attalea_speciosa	Bactris_major)	(Roystonea_regia	(Elaeis_oleifera	Elaeis_guineensis))))))	Pseudophoenix_vinifera)	((Chamaedorea_seifrizii	Phoenix_dactylifera)	(Serenoa_repens	Sabal_domingensis)))	Nypa_fruticans);
(((((Podococcus_barteri	(Orania_palindan	Sclerosperma_profizianum))	(((Leopoldinia_pulchra	Reinhardtia_gracilis)	(Reinhardtia_simplex	(Reinhardtia_latisecta	Reinhardtia_paiewonskiana)))	((Chamaedorea_seifrizii	(((Dypsis_decaryi	(Dictyosperma_album	(Hydriastele_microspadix	((Heterospathe_cagayanensis	Kentiopsis_piersoniorum)	Veitchia_spiralis))))	(Geonoma_undata	Pelagodoxa_henryana))	(Manicaria_saccifera	((Prestoea_acuminata	Iriartea_deltoidea)	(Oenocarpus_minor	Oenocarpus_bataua)))))	(((Burretiokentia_grandiflora	Attalea_speciosa)	Bactris_major)	(Roystonea_regia	(Elaeis_oleifera	Elaeis_guineensis))))))	Pseudophoenix_vinifera)	(Phoenix_dactylifera	(Serenoa_repens	Sabal_domingensis)))	Nypa_fruticans);
(((((Podococcus_barteri	(Orania_palindan	Sclerosperma_profizianum))	(((Leopoldinia_pulchra	Reinhardtia_gracilis)	(Reinhardtia_simplex	(Reinhardtia_latisecta	Reinhardtia_paiewonskiana)))	(((Geonoma_undata	Pelagodoxa_henryana)	((Manicaria_saccifera	((Hydriastele_microspadix	(Heterospathe_cagayanensis	(Kentiopsis_piersoniorum	Veitchia_spiralis)))	(Dypsis_decaryi	Dictyosperma_album)))	(Prestoea_acuminata	(Oenocarpus_minor	Oenocarpus_bataua))))	(((Burretiokentia_grandiflora	Attalea_speciosa)	Bactris_major)	(Roystonea_regia	(Elaeis_oleifera	Elaeis_guineensis))))))	(Iriartea_deltoidea	Pseudophoenix_vinifera))	((Chamaedorea_seifrizii	Phoenix_dactylifera)	(Serenoa_repens	Sabal_domingensis)))	Nypa_fruticans);
(((((Podococcus_barteri	(Orania_palindan	Sclerosperma_profizianum))	((Reinhardtia_simplex	(Reinhardtia_gracilis	(Reinhardtia_paiewonskiana	Reinhardtia_latisecta)))	(Roystonea_regia	(((Leopoldinia_pulchra	(Geonoma_undata	Pelagodoxa_henryana))	(((Dypsis_decaryi	(Dictyosperma_album	(Hydriastele_microspadix	(Veitchia_spiralis	(Heterospathe_cagayanensis	Kentiopsis_piersoniorum)))))	((Iriartea_deltoidea	Prestoea_acuminata)	(Oenocarpus_minor	Oenocarpus_bataua)))	Manicaria_saccifera))	(((Burretiokentia_grandiflora	Attalea_speciosa)	Bactris_major)	(Elaeis_oleifera	Elaeis_guineensis))))))	(Chamaedorea_seifrizii	Pseudophoenix_vinifera))	(Phoenix_dactylifera	(Serenoa_repens	Sabal_domingensis)))	Nypa_fruticans);
(((((((((Geonoma_undata	Pelagodoxa_henryana)	((Hydriastele_microspadix	(Veitchia_spiralis	(Heterospathe_cagayanensis	Kentiopsis_piersoniorum)))	(Dypsis_decaryi	Dictyosperma_album)))	((Prestoea_acuminata	(Oenocarpus_minor	Oenocarpus_bataua))	Manicaria_saccifera))	Iriartea_deltoidea)	((Bactris_major	((Elaeis_oleifera	Elaeis_guineensis)	(Burretiokentia_grandiflora	Attalea_speciosa)))	(Leopoldinia_pulchra	((Reinhardtia_paiewonskiana	Reinhardtia_latisecta)	(Reinhardtia_gracilis	Reinhardtia_simplex)))))	(Roystonea_regia	(Podococcus_barteri	(Orania_palindan	Sclerosperma_profizianum))))	Pseudophoenix_vinifera)	(((Chamaedorea_seifrizii	Phoenix_dactylifera)	Serenoa_repens)	Sabal_domingensis))	Nypa_fruticans);
((((((((((Prestoea_acuminata	(Oenocarpus_minor	Oenocarpus_bataua))	((Hydriastele_microspadix	(Veitchia_spiralis	(Heterospathe_cagayanensis	Kentiopsis_piersoniorum)))	(Dypsis_decaryi	Dictyosperma_album)))	Manicaria_saccifera)	(Geonoma_undata	Pelagodoxa_henryana))	Iriartea_deltoidea)	(((Elaeis_oleifera	Elaeis_guineensis)	((Burretiokentia_grandiflora	Attalea_speciosa)	Bactris_major))	(Podococcus_barteri	((Reinhardtia_gracilis	Leopoldinia_pulchra)	((Reinhardtia_paiewonskiana	Reinhardtia_latisecta)	Reinhardtia_simplex)))))	(Roystonea_regia	(Orania_palindan	Sclerosperma_profizianum)))	Pseudophoenix_vinifera)	(((Chamaedorea_seifrizii	Phoenix_dactylifera)	Serenoa_repens)	Sabal_domingensis))	Nypa_fruticans);
(((((((Iriartea_deltoidea	Roystonea_regia)	Chamaedorea_seifrizii)	((((Bactris_major	(Burretiokentia_grandiflora	Attalea_speciosa))	(Elaeis_oleifera	Elaeis_guineensis))	((Reinhardtia_latisecta	Reinhardtia_paiewonskiana)	Reinhardtia_simplex))	((((Prestoea_acuminata	(Oenocarpus_minor	Oenocarpus_bataua))	(Dypsis_decaryi	(Dictyosperma_album	((Veitchia_spiralis	(Heterospathe_cagayanensis	Kentiopsis_piersoniorum))	Hydriastele_microspadix))))	((Pelagodoxa_henryana	Geonoma_undata)	(Reinhardtia_gracilis	Leopoldinia_pulchra)))	Manicaria_saccifera)))	(Podococcus_barteri	(Sclerosperma_profizianum	Orania_palindan)))	Pseudophoenix_vinifera)	(Sabal_domingensis	(Phoenix_dactylifera	Serenoa_repens)))	Nypa_fruticans);
(((((Roystonea_regia	(((Manicaria_saccifera	(Leopoldinia_pulchra	(Prestoea_acuminata	(Oenocarpus_minor	Oenocarpus_bataua))))	((Dypsis_decaryi	(Dictyosperma_album	((Veitchia_spiralis	(Heterospathe_cagayanensis	Kentiopsis_piersoniorum))	Hydriastele_microspadix)))	(Pelagodoxa_henryana	Geonoma_undata)))	(((Reinhardtia_latisecta	Reinhardtia_paiewonskiana)	(Reinhardtia_gracilis	Reinhardtia_simplex))	(Bactris_major	((Burretiokentia_grandiflora	Attalea_speciosa)	(Elaeis_oleifera	Elaeis_guineensis))))))	(Podococcus_barteri	(Sclerosperma_profizianum	Orania_palindan)))	(Iriartea_deltoidea	Pseudophoenix_vinifera))	(Sabal_domingensis	((Chamaedorea_seifrizii	Phoenix_dactylifera)	Serenoa_repens)))	Nypa_fruticans);
((((((Bactris_major	((Reinhardtia_latisecta	Reinhardtia_paiewonskiana)	(Reinhardtia_gracilis	Reinhardtia_simplex)))	((((Dypsis_decaryi	(Dictyosperma_album	((Veitchia_spiralis	(Heterospathe_cagayanensis	Kentiopsis_piersoniorum))	Hydriastele_microspadix)))	(Pelagodoxa_henryana	(Leopoldinia_pulchra	Geonoma_undata)))	((Iriartea_deltoidea	Prestoea_acuminata)	(Oenocarpus_minor	Oenocarpus_bataua)))	Manicaria_saccifera))	(Pseudophoenix_vinifera	((Burretiokentia_grandiflora	Attalea_speciosa)	(Roystonea_regia	(Elaeis_oleifera	Elaeis_guineensis)))))	(Orania_palindan	(Podococcus_barteri	Sclerosperma_profizianum)))	(Sabal_domingensis	(Serenoa_repens	(Chamaedorea_seifrizii	Phoenix_dactylifera))))	Nypa_fruticans);
((((((Orania_palindan	Sclerosperma_profizianum)	Podococcus_barteri)	(((Reinhardtia_latisecta	Reinhardtia_paiewonskiana)	Reinhardtia_simplex)	((((Leopoldinia_pulchra	Reinhardtia_gracilis)	((Pelagodoxa_henryana	(Chamaedorea_seifrizii	Geonoma_undata))	((Prestoea_acuminata	(Oenocarpus_minor	Oenocarpus_bataua))	(Dypsis_decaryi	(Dictyosperma_album	((Veitchia_spiralis	(Heterospathe_cagayanensis	Kentiopsis_piersoniorum))	Hydriastele_microspadix))))))	Manicaria_saccifera)	(((Elaeis_oleifera	Elaeis_guineensis)	((Burretiokentia_grandiflora	Attalea_speciosa)	Roystonea_regia))	(Iriartea_deltoidea	Bactris_major)))))	Pseudophoenix_vinifera)	(Sabal_domingensis	(Serenoa_repens	Phoenix_dactylifera)))	Nypa_fruticans);
(((((Orania_palindan	(Sclerosperma_profizianum	Podococcus_barteri))	((Bactris_major	((Reinhardtia_latisecta	Reinhardtia_paiewonskiana)	(Reinhardtia_gracilis	Reinhardtia_simplex)))	(((Elaeis_oleifera	Elaeis_guineensis)	(Attalea_speciosa	(Iriartea_deltoidea	Roystonea_regia)))	(((Pelagodoxa_henryana	(Geonoma_undata	Leopoldinia_pulchra))	(Manicaria_saccifera	((Oenocarpus_minor	Oenocarpus_bataua)	(((Veitchia_spiralis	(Heterospathe_cagayanensis	Kentiopsis_piersoniorum))	(Burretiokentia_grandiflora	Hydriastele_microspadix))	(Dypsis_decaryi	Dictyosperma_album)))))	Prestoea_acuminata))))	Pseudophoenix_vinifera)	(Chamaedorea_seifrizii	(Sabal_domingensis	(Serenoa_repens	Phoenix_dactylifera))))	Nypa_fruticans);
(((((Podococcus_barteri	(Orania_palindan	Sclerosperma_profizianum))	(((((Iriartea_deltoidea	Bactris_major)	Attalea_speciosa)	((Geonoma_undata	(Manicaria_saccifera	(Prestoea_acuminata	(Oenocarpus_minor	Oenocarpus_bataua))))	(Pelagodoxa_henryana	(Dypsis_decaryi	(Dictyosperma_album	(((Heterospathe_cagayanensis	(Burretiokentia_grandiflora	Kentiopsis_piersoniorum))	Veitchia_spiralis)	Hydriastele_microspadix))))))	((Elaeis_oleifera	Elaeis_guineensis)	Roystonea_regia))	((Reinhardtia_gracilis	Leopoldinia_pulchra)	((Reinhardtia_latisecta	Reinhardtia_paiewonskiana)	Reinhardtia_simplex))))	Pseudophoenix_vinifera)	((Sabal_domingensis	Serenoa_repens)	(Chamaedorea_seifrizii	Phoenix_dactylifera)))	Nypa_fruticans);
(((((Bactris_major	Attalea_speciosa)	(((Podococcus_barteri	(Orania_palindan	Sclerosperma_profizianum))	((Elaeis_oleifera	Elaeis_guineensis)	Roystonea_regia))	(((Manicaria_saccifera	(Oenocarpus_bataua	((Iriartea_deltoidea	Prestoea_acuminata)	Oenocarpus_minor)))	((Pelagodoxa_henryana	((Reinhardtia_gracilis	Leopoldinia_pulchra)	Geonoma_undata))	(Dypsis_decaryi	(Dictyosperma_album	(((Heterospathe_cagayanensis	(Burretiokentia_grandiflora	Kentiopsis_piersoniorum))	Veitchia_spiralis)	Hydriastele_microspadix)))))	((Reinhardtia_latisecta	Reinhardtia_paiewonskiana)	Reinhardtia_simplex))))	Pseudophoenix_vinifera)	(Sabal_domingensis	(Chamaedorea_seifrizii	(Phoenix_dactylifera	Serenoa_repens))))	Nypa_fruticans);
(((((((((Elaeis_oleifera	Elaeis_guineensis)	Bactris_major)	((Reinhardtia_gracilis	Leopoldinia_pulchra)	((Reinhardtia_latisecta	Reinhardtia_paiewonskiana)	Reinhardtia_simplex)))	((Podococcus_barteri	(Orania_palindan	Sclerosperma_profizianum))	Roystonea_regia))	((Manicaria_saccifera	(((Oenocarpus_bataua	Oenocarpus_minor)	Prestoea_acuminata)	(Dypsis_decaryi	(Dictyosperma_album	(((Heterospathe_cagayanensis	Kentiopsis_piersoniorum)	Veitchia_spiralis)	Hydriastele_microspadix)))))	(Pelagodoxa_henryana	Geonoma_undata)))	(Burretiokentia_grandiflora	Attalea_speciosa))	Pseudophoenix_vinifera)	((Sabal_domingensis	Serenoa_repens)	(Chamaedorea_seifrizii	(Iriartea_deltoidea	Phoenix_dactylifera))))	Nypa_fruticans);
(((((Podococcus_barteri	(Orania_palindan	Sclerosperma_profizianum))	(Roystonea_regia	((Iriartea_deltoidea	((((Oenocarpus_bataua	Oenocarpus_minor)	Prestoea_acuminata)	(Dypsis_decaryi	(Dictyosperma_album	(((Heterospathe_cagayanensis	Kentiopsis_piersoniorum)	Veitchia_spiralis)	Hydriastele_microspadix))))	((Pelagodoxa_henryana	(Chamaedorea_seifrizii	Geonoma_undata))	Manicaria_saccifera)))	((Burretiokentia_grandiflora	Attalea_speciosa)	(((Elaeis_oleifera	Elaeis_guineensis)	Bactris_major)	((Reinhardtia_gracilis	Leopoldinia_pulchra)	((Reinhardtia_latisecta	Reinhardtia_paiewonskiana)	Reinhardtia_simplex)))))))	Pseudophoenix_vinifera)	(Phoenix_dactylifera	(Sabal_domingensis	Serenoa_repens)))	Nypa_fruticans);
(((((Podococcus_barteri	(Orania_palindan	Sclerosperma_profizianum))	(Roystonea_regia	((((((Oenocarpus_bataua	Oenocarpus_minor)	(Iriartea_deltoidea	Prestoea_acuminata))	(Dictyosperma_album	((((Heterospathe_cagayanensis	Kentiopsis_piersoniorum)	Veitchia_spiralis)	Hydriastele_microspadix)	Dypsis_decaryi)))	Manicaria_saccifera)	(Pelagodoxa_henryana	Geonoma_undata))	(((Reinhardtia_gracilis	Leopoldinia_pulchra)	((Reinhardtia_latisecta	Reinhardtia_paiewonskiana)	Reinhardtia_simplex))	((Bactris_major	(Burretiokentia_grandiflora	Attalea_speciosa))	(Elaeis_oleifera	Elaeis_guineensis))))))	Pseudophoenix_vinifera)	(Phoenix_dactylifera	(Chamaedorea_seifrizii	(Sabal_domingensis	Serenoa_repens))))	Nypa_fruticans);
(((((Podococcus_barteri	(Orania_palindan	Sclerosperma_profizianum))	(((Iriartea_deltoidea	(((Pelagodoxa_henryana	((Reinhardtia_gracilis	Leopoldinia_pulchra)	Geonoma_undata))	((Prestoea_acuminata	(Oenocarpus_bataua	Oenocarpus_minor))	Manicaria_saccifera))	(((Veitchia_spiralis	(Kentiopsis_piersoniorum	Heterospathe_cagayanensis))	Hydriastele_microspadix)	(Dictyosperma_album	Dypsis_decaryi))))	(((Burretiokentia_grandiflora	Attalea_speciosa)	Roystonea_regia)	(Elaeis_oleifera	Elaeis_guineensis)))	(Bactris_major	((Reinhardtia_latisecta	Reinhardtia_paiewonskiana)	Reinhardtia_simplex))))	Pseudophoenix_vinifera)	(Sabal_domingensis	((Chamaedorea_seifrizii	Phoenix_dactylifera)	Serenoa_repens)))	Nypa_fruticans);
(((((Podococcus_barteri	(Orania_palindan	Sclerosperma_profizianum))	(((((Iriartea_deltoidea	Roystonea_regia)	(Elaeis_oleifera	Elaeis_guineensis))	Bactris_major)	((Geonoma_undata	Pelagodoxa_henryana)	(((Prestoea_acuminata	(Oenocarpus_bataua	Oenocarpus_minor))	Manicaria_saccifera)	(Dypsis_decaryi	(((Veitchia_spiralis	Kentiopsis_piersoniorum)	Hydriastele_microspadix)	(Heterospathe_cagayanensis	Dictyosperma_album))))))	((Burretiokentia_grandiflora	Attalea_speciosa)	((Reinhardtia_gracilis	Leopoldinia_pulchra)	((Reinhardtia_latisecta	Reinhardtia_paiewonskiana)	Reinhardtia_simplex)))))	Pseudophoenix_vinifera)	(Sabal_domingensis	((Chamaedorea_seifrizii	Phoenix_dactylifera)	Serenoa_repens)))	Nypa_fruticans);
((((((Podococcus_barteri	(Orania_palindan	Sclerosperma_profizianum))	(((Roystonea_regia	(Elaeis_oleifera	Elaeis_guineensis))	(((Geonoma_undata	Pelagodoxa_henryana)	(Manicaria_saccifera	((Dypsis_decaryi	((Veitchia_spiralis	((Heterospathe_cagayanensis	Kentiopsis_piersoniorum)	Hydriastele_microspadix))	Dictyosperma_album))	(Prestoea_acuminata	(Oenocarpus_bataua	Oenocarpus_minor)))))	Bactris_major))	((Reinhardtia_gracilis	Leopoldinia_pulchra)	((Reinhardtia_latisecta	Reinhardtia_paiewonskiana)	Reinhardtia_simplex))))	(Burretiokentia_grandiflora	Attalea_speciosa))	(Iriartea_deltoidea	Pseudophoenix_vinifera))	((Sabal_domingensis	Serenoa_repens)	(Chamaedorea_seifrizii	Phoenix_dactylifera)))	Nypa_fruticans);
((((((Podococcus_barteri	(Orania_palindan	Sclerosperma_profizianum))	(((Bactris_major	(Burretiokentia_grandiflora	Attalea_speciosa))	(Roystonea_regia	(Elaeis_oleifera	Elaeis_guineensis)))	((((Dypsis_decaryi	(((Veitchia_spiralis	(Kentiopsis_piersoniorum	Heterospathe_cagayanensis))	Hydriastele_microspadix)	Dictyosperma_album))	(Prestoea_acuminata	(Oenocarpus_bataua	Oenocarpus_minor)))	Manicaria_saccifera)	((Chamaedorea_seifrizii	Geonoma_undata)	Pelagodoxa_henryana))))	((Reinhardtia_gracilis	Leopoldinia_pulchra)	((Reinhardtia_latisecta	Reinhardtia_paiewonskiana)	Reinhardtia_simplex)))	(Iriartea_deltoidea	Pseudophoenix_vinifera))	(Sabal_domingensis	(Phoenix_dactylifera	Serenoa_repens)))	Nypa_fruticans);
(((((Podococcus_barteri	(Orania_palindan	Sclerosperma_profizianum))	(((((((Reinhardtia_gracilis	Leopoldinia_pulchra)	Geonoma_undata)	Pelagodoxa_henryana)	(((Dypsis_decaryi	((Heterospathe_cagayanensis	((Hydriastele_microspadix	Veitchia_spiralis)	Kentiopsis_piersoniorum))	Dictyosperma_album))	(Prestoea_acuminata	(Oenocarpus_bataua	Oenocarpus_minor)))	Manicaria_saccifera))	Bactris_major)	(((Burretiokentia_grandiflora	Attalea_speciosa)	(Iriartea_deltoidea	Roystonea_regia))	(Elaeis_oleifera	Elaeis_guineensis)))	((Reinhardtia_latisecta	Reinhardtia_paiewonskiana)	Reinhardtia_simplex)))	Pseudophoenix_vinifera)	(Sabal_domingensis	((Chamaedorea_seifrizii	Phoenix_dactylifera)	Serenoa_repens)))	Nypa_fruticans);
(((((((Podococcus_barteri	Pseudophoenix_vinifera)	(Iriartea_deltoidea	Roystonea_regia))	((Elaeis_oleifera	Elaeis_guineensis)	(Burretiokentia_grandiflora	Attalea_speciosa)))	((((Geonoma_undata	Pelagodoxa_henryana)	(((Dictyosperma_album	(Dypsis_decaryi	((Heterospathe_cagayanensis	Kentiopsis_piersoniorum)	(Hydriastele_microspadix	Veitchia_spiralis))))	(Prestoea_acuminata	(Oenocarpus_bataua	Oenocarpus_minor)))	Manicaria_saccifera))	Bactris_major)	(Orania_palindan	Sclerosperma_profizianum)))	((Reinhardtia_gracilis	Leopoldinia_pulchra)	((Reinhardtia_latisecta	Reinhardtia_paiewonskiana)	Reinhardtia_simplex)))	((Sabal_domingensis	Serenoa_repens)	(Chamaedorea_seifrizii	Phoenix_dactylifera)))	Nypa_fruticans);
(((((((((Roystonea_regia	(Burretiokentia_grandiflora	Attalea_speciosa))	(Elaeis_oleifera	Elaeis_guineensis))	(Chamaedorea_seifrizii	Bactris_major))	(Iriartea_deltoidea	((((Dypsis_decaryi	((Veitchia_spiralis	((Heterospathe_cagayanensis	Kentiopsis_piersoniorum)	Hydriastele_microspadix))	Dictyosperma_album))	(Prestoea_acuminata	(Oenocarpus_bataua	Oenocarpus_minor)))	Manicaria_saccifera)	(Geonoma_undata	Pelagodoxa_henryana))))	(Podococcus_barteri	(Orania_palindan	Sclerosperma_profizianum)))	((Reinhardtia_gracilis	Leopoldinia_pulchra)	((Reinhardtia_latisecta	Reinhardtia_paiewonskiana)	Reinhardtia_simplex)))	Pseudophoenix_vinifera)	(Sabal_domingensis	(Phoenix_dactylifera	Serenoa_repens)))	Nypa_fruticans);
(((((((Podococcus_barteri	(Orania_palindan	Sclerosperma_profizianum))	((Roystonea_regia	((((Dypsis_decaryi	(((Veitchia_spiralis	(Kentiopsis_piersoniorum	Heterospathe_cagayanensis))	Hydriastele_microspadix)	Dictyosperma_album))	(Prestoea_acuminata	(Oenocarpus_bataua	Oenocarpus_minor)))	Manicaria_saccifera)	(((Reinhardtia_gracilis	Leopoldinia_pulchra)	Geonoma_undata)	Pelagodoxa_henryana)))	(((Reinhardtia_latisecta	Reinhardtia_paiewonskiana)	Reinhardtia_simplex)	((Bactris_major	(Burretiokentia_grandiflora	Attalea_speciosa))	(Elaeis_oleifera	Elaeis_guineensis)))))	(Iriartea_deltoidea	Pseudophoenix_vinifera))	(Serenoa_repens	Sabal_domingensis))	Chamaedorea_seifrizii)	Phoenix_dactylifera)	Nypa_fruticans);
(((((Podococcus_barteri	(Orania_palindan	Sclerosperma_profizianum))	(((Reinhardtia_latisecta	Reinhardtia_paiewonskiana)	((Reinhardtia_gracilis	Leopoldinia_pulchra)	Reinhardtia_simplex))	(((((Iriartea_deltoidea	Prestoea_acuminata)	(Oenocarpus_bataua	Oenocarpus_minor))	(Manicaria_saccifera	(((Veitchia_spiralis	(Kentiopsis_piersoniorum	Heterospathe_cagayanensis))	Hydriastele_microspadix)	(Dictyosperma_album	Dypsis_decaryi))))	(Pelagodoxa_henryana	Geonoma_undata))	(((Burretiokentia_grandiflora	Attalea_speciosa)	(Roystonea_regia	(Elaeis_oleifera	Elaeis_guineensis)))	(Chamaedorea_seifrizii	Bactris_major)))))	Pseudophoenix_vinifera)	(Phoenix_dactylifera	(Serenoa_repens	Sabal_domingensis)))	Nypa_fruticans);
((((Podococcus_barteri	(Orania_palindan	Sclerosperma_profizianum))	((Reinhardtia_simplex	(Reinhardtia_latisecta	Reinhardtia_paiewonskiana))	((Bactris_major	(((Manicaria_saccifera	(Oenocarpus_bataua	(Oenocarpus_minor	Prestoea_acuminata)))	(((Veitchia_spiralis	(Kentiopsis_piersoniorum	Heterospathe_cagayanensis))	Hydriastele_microspadix)	(Dictyosperma_album	Dypsis_decaryi)))	(Pelagodoxa_henryana	((Reinhardtia_gracilis	Leopoldinia_pulchra)	Geonoma_undata))))	((Elaeis_oleifera	Elaeis_guineensis)	((Burretiokentia_grandiflora	Attalea_speciosa)	(Iriartea_deltoidea	(Pseudophoenix_vinifera	Roystonea_regia)))))))	((Chamaedorea_seifrizii	Phoenix_dactylifera)	(Serenoa_repens	Sabal_domingensis)))	Nypa_fruticans);
(((((Podococcus_barteri	(Orania_palindan	Sclerosperma_profizianum))	(((Reinhardtia_gracilis	Leopoldinia_pulchra)	((Reinhardtia_paiewonskiana	Reinhardtia_latisecta)	Reinhardtia_simplex))	(((((Dictyosperma_album	(Hydriastele_microspadix	(Veitchia_spiralis	(Kentiopsis_piersoniorum	Heterospathe_cagayanensis))))	Dypsis_decaryi)	((Prestoea_acuminata	(Oenocarpus_bataua	Oenocarpus_minor))	Geonoma_undata))	((Pelagodoxa_henryana	Manicaria_saccifera)	Iriartea_deltoidea))	((Bactris_major	(Burretiokentia_grandiflora	Attalea_speciosa))	(Roystonea_regia	(Elaeis_guineensis	Elaeis_oleifera))))))	Pseudophoenix_vinifera)	((Chamaedorea_seifrizii	(Serenoa_repens	Sabal_domingensis))	Phoenix_dactylifera))	Nypa_fruticans);
((((((Reinhardtia_paiewonskiana	Reinhardtia_latisecta)	(Reinhardtia_simplex	Reinhardtia_gracilis))	(((Prestoea_acuminata	((Manicaria_saccifera	(Leopoldinia_pulchra	(Oenocarpus_bataua	Oenocarpus_minor)))	((Geonoma_undata	Pelagodoxa_henryana)	((Dictyosperma_album	(Hydriastele_microspadix	(Veitchia_spiralis	(Kentiopsis_piersoniorum	Heterospathe_cagayanensis))))	Dypsis_decaryi))))	(((Elaeis_guineensis	Elaeis_oleifera)	((Burretiokentia_grandiflora	Attalea_speciosa)	Roystonea_regia))	Bactris_major))	(Orania_palindan	(Sclerosperma_profizianum	Podococcus_barteri))))	(Iriartea_deltoidea	Pseudophoenix_vinifera))	((Serenoa_repens	Sabal_domingensis)	(Chamaedorea_seifrizii	Phoenix_dactylifera)))	Nypa_fruticans);
(((((Orania_palindan	(Sclerosperma_profizianum	Podococcus_barteri))	(((Reinhardtia_paiewonskiana	Reinhardtia_latisecta)	(Reinhardtia_simplex	Reinhardtia_gracilis))	(((Leopoldinia_pulchra	Iriartea_deltoidea)	((Geonoma_undata	Pelagodoxa_henryana)	((((Dictyosperma_album	(Veitchia_spiralis	((Kentiopsis_piersoniorum	Heterospathe_cagayanensis)	(Burretiokentia_grandiflora	Hydriastele_microspadix))))	Dypsis_decaryi)	(Oenocarpus_bataua	(Prestoea_acuminata	Oenocarpus_minor)))	Manicaria_saccifera)))	(((Elaeis_guineensis	Elaeis_oleifera)	(Attalea_speciosa	Roystonea_regia))	Bactris_major))))	Pseudophoenix_vinifera)	((Serenoa_repens	Sabal_domingensis)	(Chamaedorea_seifrizii	Phoenix_dactylifera)))	Nypa_fruticans);
((((((((Elaeis_guineensis	Elaeis_oleifera)	(Bactris_major	((Reinhardtia_paiewonskiana	Reinhardtia_latisecta)	(Reinhardtia_simplex	Reinhardtia_gracilis))))	(Chamaedorea_seifrizii	(((((Leopoldinia_pulchra	Geonoma_undata)	Pelagodoxa_henryana)	(Iriartea_deltoidea	Prestoea_acuminata))	((Dictyosperma_album	(((Veitchia_spiralis	(Kentiopsis_piersoniorum	Heterospathe_cagayanensis))	Hydriastele_microspadix)	Dypsis_decaryi))	((Oenocarpus_bataua	Oenocarpus_minor)	Manicaria_saccifera)))	(Roystonea_regia	(Burretiokentia_grandiflora	Attalea_speciosa)))))	Podococcus_barteri)	(Orania_palindan	Sclerosperma_profizianum))	Pseudophoenix_vinifera)	((Serenoa_repens	Sabal_domingensis)	Phoenix_dactylifera))	Nypa_fruticans);
((((((((Reinhardtia_gracilis	Leopoldinia_pulchra)	((Reinhardtia_paiewonskiana	Reinhardtia_latisecta)	Reinhardtia_simplex))	((Elaeis_guineensis	Elaeis_oleifera)	((Burretiokentia_grandiflora	Attalea_speciosa)	Bactris_major)))	((((Dypsis_decaryi	(Dictyosperma_album	((Veitchia_spiralis	(Kentiopsis_piersoniorum	Heterospathe_cagayanensis))	Hydriastele_microspadix)))	((Prestoea_acuminata	(Oenocarpus_bataua	Oenocarpus_minor))	Manicaria_saccifera))	(Geonoma_undata	Pelagodoxa_henryana))	Roystonea_regia))	(Orania_palindan	(Podococcus_barteri	Sclerosperma_profizianum)))	(Iriartea_deltoidea	Pseudophoenix_vinifera))	((Serenoa_repens	Sabal_domingensis)	(Chamaedorea_seifrizii	Phoenix_dactylifera)))	Nypa_fruticans);
((((((Bactris_major	((Elaeis_guineensis	Elaeis_oleifera)	(Podococcus_barteri	((Burretiokentia_grandiflora	Attalea_speciosa)	Roystonea_regia))))	((Iriartea_deltoidea	((((Dypsis_decaryi	(Dictyosperma_album	((Veitchia_spiralis	(Kentiopsis_piersoniorum	Heterospathe_cagayanensis))	Hydriastele_microspadix)))	(Prestoea_acuminata	(Oenocarpus_bataua	Oenocarpus_minor)))	Geonoma_undata)	(Manicaria_saccifera	Pelagodoxa_henryana)))	(Orania_palindan	Sclerosperma_profizianum)))	((Reinhardtia_gracilis	Leopoldinia_pulchra)	((Reinhardtia_paiewonskiana	Reinhardtia_latisecta)	Reinhardtia_simplex)))	Pseudophoenix_vinifera)	((Serenoa_repens	Sabal_domingensis)	(Chamaedorea_seifrizii	Phoenix_dactylifera)))	Nypa_fruticans);
((((((Leopoldinia_pulchra	((Reinhardtia_paiewonskiana	Reinhardtia_latisecta)	(Reinhardtia_gracilis	Reinhardtia_simplex)))	((Bactris_major	((Elaeis_guineensis	Elaeis_oleifera)	((Burretiokentia_grandiflora	Attalea_speciosa)	Roystonea_regia)))	(Iriartea_deltoidea	(((Chamaedorea_seifrizii	Geonoma_undata)	Pelagodoxa_henryana)	(((Dypsis_decaryi	(Dictyosperma_album	((Veitchia_spiralis	(Kentiopsis_piersoniorum	Heterospathe_cagayanensis))	Hydriastele_microspadix)))	(Prestoea_acuminata	(Oenocarpus_bataua	Oenocarpus_minor)))	Manicaria_saccifera)))))	(Podococcus_barteri	(Orania_palindan	Sclerosperma_profizianum)))	Pseudophoenix_vinifera)	(Sabal_domingensis	(Phoenix_dactylifera	Serenoa_repens)))	Nypa_fruticans);
(((((((Leopoldinia_pulchra	Reinhardtia_gracilis)	((Reinhardtia_paiewonskiana	Reinhardtia_latisecta)	Reinhardtia_simplex))	(((Iriartea_deltoidea	Bactris_major)	((Elaeis_guineensis	Elaeis_oleifera)	((Burretiokentia_grandiflora	Attalea_speciosa)	Roystonea_regia)))	((Geonoma_undata	Pelagodoxa_henryana)	(((((Veitchia_spiralis	(Kentiopsis_piersoniorum	Heterospathe_cagayanensis))	Hydriastele_microspadix)	(Dypsis_decaryi	Dictyosperma_album))	(Oenocarpus_bataua	(Oenocarpus_minor	Prestoea_acuminata)))	Manicaria_saccifera))))	(Podococcus_barteri	(Orania_palindan	Sclerosperma_profizianum)))	Pseudophoenix_vinifera)	((Sabal_domingensis	Serenoa_repens)	(Chamaedorea_seifrizii	Phoenix_dactylifera)))	Nypa_fruticans);
(((((((((Elaeis_guineensis	Elaeis_oleifera)	Roystonea_regia)	((((Geonoma_undata	Pelagodoxa_henryana)	(Dypsis_decaryi	(Dictyosperma_album	((Veitchia_spiralis	(Kentiopsis_piersoniorum	Heterospathe_cagayanensis))	Hydriastele_microspadix))))	((Oenocarpus_bataua	Oenocarpus_minor)	Prestoea_acuminata))	Manicaria_saccifera))	(Bactris_major	(Burretiokentia_grandiflora	Attalea_speciosa)))	((Leopoldinia_pulchra	Reinhardtia_gracilis)	((Reinhardtia_paiewonskiana	Reinhardtia_latisecta)	Reinhardtia_simplex)))	((Pseudophoenix_vinifera	Podococcus_barteri)	(Orania_palindan	Sclerosperma_profizianum)))	Iriartea_deltoidea)	((Sabal_domingensis	Serenoa_repens)	(Chamaedorea_seifrizii	Phoenix_dactylifera)))	Nypa_fruticans);
(((((Burretiokentia_grandiflora	Attalea_speciosa)	((((Bactris_major	((Reinhardtia_paiewonskiana	Reinhardtia_latisecta)	(Reinhardtia_simplex	(Leopoldinia_pulchra	Reinhardtia_gracilis))))	(Elaeis_guineensis	Elaeis_oleifera))	(Iriartea_deltoidea	(((Geonoma_undata	Pelagodoxa_henryana)	((((Veitchia_spiralis	(Kentiopsis_piersoniorum	Heterospathe_cagayanensis))	Hydriastele_microspadix)	(Dypsis_decaryi	Dictyosperma_album))	((Oenocarpus_bataua	Oenocarpus_minor)	Prestoea_acuminata)))	Manicaria_saccifera)))	((Podococcus_barteri	(Orania_palindan	Sclerosperma_profizianum))	Roystonea_regia)))	Pseudophoenix_vinifera)	(Sabal_domingensis	(Serenoa_repens	(Chamaedorea_seifrizii	Phoenix_dactylifera))))	Nypa_fruticans);
