# Supplementary material for: Data supporting the nuclear phylogenomics of the palm subfamily Arecoideae (Arecaceae)
Source: Data Brief. 2016 Mar 2;7:532–6. doi: 10.1016/j.dib.2016.02.063 (PMC4796708; doi:10.1016/j.dib.2016.02.063)
Supplement: Supplementary file 5 — Supplementary material [file mmc5.zip › RAxML_bootstrap.Elaeis_808.raxml.tre]

((Orania_palindan	(Sclerosperma_profizianum	((((((Phoenix_dactylifera	(Sabal_domingensis	Serenoa_repens))	((Chamaedorea_seifrizii	Podococcus_barteri)	(Calamus_caryotoides	Roystonea_regia)))	(Nypa_fruticans	(((Reinhardtia_gracilis	Reinhardtia_latisecta)	Reinhardtia_paiewonskiana)	Reinhardtia_simplex)))	((Bactris_major	Attalea_speciosa)	((Pelagodoxa_henryana	((((Heterospathe_cagayanensis	(((((Leopoldinia_pulchra	Burretiokentia_grandiflora)	Kentiopsis_piersoniorum)	Veitchia_spiralis)	Hydriastele_microspadix)	Dypsis_decaryi))	Dictyosperma_album)	(Prestoea_acuminata	(Oenocarpus_minor	Oenocarpus_bataua)))	Geonoma_undata))	Manicaria_saccifera)))	Pseudophoenix_vinifera)	Iriartea_deltoidea)))	Kingia_australis);
((Orania_palindan	(Sclerosperma_profizianum	(((((((Calamus_caryotoides	Roystonea_regia)	(((Reinhardtia_latisecta	Reinhardtia_paiewonskiana)	Reinhardtia_simplex)	Reinhardtia_gracilis))	(Phoenix_dactylifera	(Sabal_domingensis	Serenoa_repens)))	(Chamaedorea_seifrizii	(Iriartea_deltoidea	Podococcus_barteri)))	Nypa_fruticans)	((Bactris_major	Attalea_speciosa)	((Pelagodoxa_henryana	((((((Kentiopsis_piersoniorum	Veitchia_spiralis)	Dypsis_decaryi)	Heterospathe_cagayanensis)	(Burretiokentia_grandiflora	(Hydriastele_microspadix	Dictyosperma_album)))	((Leopoldinia_pulchra	Prestoea_acuminata)	(Oenocarpus_minor	Oenocarpus_bataua)))	Geonoma_undata))	Manicaria_saccifera)))	Pseudophoenix_vinifera)))	Kingia_australis);
((Attalea_speciosa	((((Pelagodoxa_henryana	((((((Kentiopsis_piersoniorum	(Burretiokentia_grandiflora	Leopoldinia_pulchra))	Veitchia_spiralis)	(Dypsis_decaryi	Heterospathe_cagayanensis))	(Hydriastele_microspadix	Dictyosperma_album))	(Prestoea_acuminata	(Oenocarpus_minor	Oenocarpus_bataua)))	Geonoma_undata))	Manicaria_saccifera)	((((Podococcus_barteri	Chamaedorea_seifrizii)	(Serenoa_repens	(Phoenix_dactylifera	Sabal_domingensis)))	((Calamus_caryotoides	Roystonea_regia)	(Nypa_fruticans	((Reinhardtia_latisecta	Reinhardtia_paiewonskiana)	(Reinhardtia_simplex	Reinhardtia_gracilis)))))	(Pseudophoenix_vinifera	(Iriartea_deltoidea	(Orania_palindan	Sclerosperma_profizianum)))))	Bactris_major))	Kingia_australis);
((Orania_palindan	(Sclerosperma_profizianum	((((((Podococcus_barteri	Chamaedorea_seifrizii)	((Reinhardtia_gracilis	Nypa_fruticans)	(Serenoa_repens	(Phoenix_dactylifera	Sabal_domingensis))))	(Roystonea_regia	((Calamus_caryotoides	(Reinhardtia_latisecta	Reinhardtia_paiewonskiana))	Reinhardtia_simplex)))	((Bactris_major	Attalea_speciosa)	((Pelagodoxa_henryana	(((Heterospathe_cagayanensis	(Dypsis_decaryi	((Leopoldinia_pulchra	Kentiopsis_piersoniorum)	Veitchia_spiralis)))	(Burretiokentia_grandiflora	(Hydriastele_microspadix	Dictyosperma_album)))	((Prestoea_acuminata	(Oenocarpus_minor	Oenocarpus_bataua))	Geonoma_undata)))	Manicaria_saccifera)))	Pseudophoenix_vinifera)	Iriartea_deltoidea)))	Kingia_australis);
((Orania_palindan	((((((((Podococcus_barteri	Chamaedorea_seifrizii)	(Phoenix_dactylifera	(Sabal_domingensis	Serenoa_repens)))	Nypa_fruticans)	((Calamus_caryotoides	Roystonea_regia)	(Reinhardtia_gracilis	((Reinhardtia_latisecta	Reinhardtia_paiewonskiana)	Reinhardtia_simplex))))	((Bactris_major	Attalea_speciosa)	((Pelagodoxa_henryana	((((Heterospathe_cagayanensis	(Burretiokentia_grandiflora	((Leopoldinia_pulchra	Kentiopsis_piersoniorum)	Veitchia_spiralis)))	(Hydriastele_microspadix	Dictyosperma_album))	Dypsis_decaryi)	((Prestoea_acuminata	(Oenocarpus_minor	Oenocarpus_bataua))	Geonoma_undata)))	Manicaria_saccifera)))	Iriartea_deltoidea)	Pseudophoenix_vinifera)	Sclerosperma_profizianum))	Kingia_australis);
((Orania_palindan	((((Podococcus_barteri	Chamaedorea_seifrizii)	((Reinhardtia_gracilis	Nypa_fruticans)	(Phoenix_dactylifera	(Sabal_domingensis	Serenoa_repens))))	((Iriartea_deltoidea	(Roystonea_regia	(((Calamus_caryotoides	Reinhardtia_latisecta)	Reinhardtia_paiewonskiana)	Reinhardtia_simplex)))	(((Bactris_major	Attalea_speciosa)	(((((Heterospathe_cagayanensis	((Kentiopsis_piersoniorum	(Leopoldinia_pulchra	Burretiokentia_grandiflora))	Veitchia_spiralis))	(Hydriastele_microspadix	Dictyosperma_album))	Dypsis_decaryi)	((Prestoea_acuminata	(Pelagodoxa_henryana	(Oenocarpus_minor	Oenocarpus_bataua)))	Geonoma_undata))	Manicaria_saccifera))	Pseudophoenix_vinifera)))	Sclerosperma_profizianum))	Kingia_australis);
((Orania_palindan	((((((Roystonea_regia	(((Reinhardtia_gracilis	Reinhardtia_latisecta)	Reinhardtia_paiewonskiana)	Reinhardtia_simplex))	(Podococcus_barteri	(Calamus_caryotoides	Chamaedorea_seifrizii)))	((((Bactris_major	Attalea_speciosa)	((Phoenix_dactylifera	(Sabal_domingensis	Serenoa_repens))	Manicaria_saccifera))	Nypa_fruticans)	((Pelagodoxa_henryana	((Hydriastele_microspadix	Dictyosperma_album)	((Dypsis_decaryi	Heterospathe_cagayanensis)	((Kentiopsis_piersoniorum	(Leopoldinia_pulchra	Burretiokentia_grandiflora))	Veitchia_spiralis))))	((Prestoea_acuminata	(Oenocarpus_minor	Oenocarpus_bataua))	Geonoma_undata))))	Iriartea_deltoidea)	Pseudophoenix_vinifera)	Sclerosperma_profizianum))	Kingia_australis);
((Orania_palindan	((((((Roystonea_regia	(((Reinhardtia_gracilis	Reinhardtia_latisecta)	Reinhardtia_paiewonskiana)	Reinhardtia_simplex))	((Calamus_caryotoides	Podococcus_barteri)	Chamaedorea_seifrizii))	(((Bactris_major	Attalea_speciosa)	((Pelagodoxa_henryana	((Hydriastele_microspadix	Dictyosperma_album)	((Dypsis_decaryi	Heterospathe_cagayanensis)	((Kentiopsis_piersoniorum	(Leopoldinia_pulchra	Burretiokentia_grandiflora))	Veitchia_spiralis))))	((Prestoea_acuminata	(Oenocarpus_minor	Oenocarpus_bataua))	Geonoma_undata)))	Nypa_fruticans))	(Pseudophoenix_vinifera	(Manicaria_saccifera	((Phoenix_dactylifera	Sabal_domingensis)	Serenoa_repens))))	Iriartea_deltoidea)	Sclerosperma_profizianum))	Kingia_australis);
((Orania_palindan	(Sclerosperma_profizianum	((Iriartea_deltoidea	((((Podococcus_barteri	Chamaedorea_seifrizii)	Roystonea_regia)	(((Reinhardtia_gracilis	Nypa_fruticans)	((Phoenix_dactylifera	Sabal_domingensis)	Serenoa_repens))	(Calamus_caryotoides	((Reinhardtia_latisecta	Reinhardtia_paiewonskiana)	Reinhardtia_simplex))))	((Bactris_major	Attalea_speciosa)	((Geonoma_undata	(Pelagodoxa_henryana	(((((Kentiopsis_piersoniorum	Veitchia_spiralis)	(Burretiokentia_grandiflora	Heterospathe_cagayanensis))	(Leopoldinia_pulchra	(Hydriastele_microspadix	Dictyosperma_album)))	Dypsis_decaryi)	(Prestoea_acuminata	(Oenocarpus_minor	Oenocarpus_bataua)))))	Manicaria_saccifera))))	Pseudophoenix_vinifera)))	Kingia_australis);
((Orania_palindan	(((((Calamus_caryotoides	Roystonea_regia)	((Reinhardtia_latisecta	Reinhardtia_paiewonskiana)	Reinhardtia_simplex))	Sclerosperma_profizianum)	(((Reinhardtia_gracilis	Nypa_fruticans)	(Phoenix_dactylifera	(Sabal_domingensis	Serenoa_repens)))	(Podococcus_barteri	Chamaedorea_seifrizii)))	(((Bactris_major	Attalea_speciosa)	(Manicaria_saccifera	(Pelagodoxa_henryana	(Geonoma_undata	(((Heterospathe_cagayanensis	((((Burretiokentia_grandiflora	Leopoldinia_pulchra)	Kentiopsis_piersoniorum)	Veitchia_spiralis)	(Hydriastele_microspadix	Dictyosperma_album)))	Dypsis_decaryi)	(Prestoea_acuminata	(Oenocarpus_minor	Oenocarpus_bataua)))))))	(Iriartea_deltoidea	Pseudophoenix_vinifera))))	Kingia_australis);
((Orania_palindan	(Sclerosperma_profizianum	(((((Serenoa_repens	Pseudophoenix_vinifera)	(Phoenix_dactylifera	Sabal_domingensis))	Nypa_fruticans)	(((((Heterospathe_cagayanensis	(Dypsis_decaryi	((Leopoldinia_pulchra	Kentiopsis_piersoniorum)	Veitchia_spiralis)))	(Burretiokentia_grandiflora	(Dictyosperma_album	Hydriastele_microspadix)))	(Geonoma_undata	(Prestoea_acuminata	(Oenocarpus_minor	Oenocarpus_bataua))))	(Manicaria_saccifera	Pelagodoxa_henryana))	(Bactris_major	Attalea_speciosa)))	(((Podococcus_barteri	Chamaedorea_seifrizii)	((Calamus_caryotoides	Roystonea_regia)	(Reinhardtia_simplex	(Reinhardtia_gracilis	(Reinhardtia_paiewonskiana	Reinhardtia_latisecta)))))	Iriartea_deltoidea))))	Kingia_australis);
((Orania_palindan	(Sclerosperma_profizianum	(((Pelagodoxa_henryana	(Podococcus_barteri	Chamaedorea_seifrizii))	(Phoenix_dactylifera	Sabal_domingensis))	((((Reinhardtia_simplex	(Reinhardtia_gracilis	(Reinhardtia_paiewonskiana	Reinhardtia_latisecta)))	((Calamus_caryotoides	Pseudophoenix_vinifera)	Iriartea_deltoidea))	(((Bactris_major	Geonoma_undata)	((Prestoea_acuminata	(Oenocarpus_minor	Oenocarpus_bataua))	(((Heterospathe_cagayanensis	((Burretiokentia_grandiflora	Leopoldinia_pulchra)	Kentiopsis_piersoniorum))	((Veitchia_spiralis	Dictyosperma_album)	Hydriastele_microspadix))	Dypsis_decaryi)))	((Nypa_fruticans	Serenoa_repens)	(Manicaria_saccifera	Attalea_speciosa))))	Roystonea_regia))))	Kingia_australis);
((Nypa_fruticans	((((Reinhardtia_simplex	(Calamus_caryotoides	(Reinhardtia_paiewonskiana	(Reinhardtia_gracilis	Reinhardtia_latisecta))))	(Chamaedorea_seifrizii	Roystonea_regia))	((((Pelagodoxa_henryana	(((Prestoea_acuminata	(Oenocarpus_minor	Oenocarpus_bataua))	((Veitchia_spiralis	Kentiopsis_piersoniorum)	((Dictyosperma_album	Hydriastele_microspadix)	(((Leopoldinia_pulchra	Burretiokentia_grandiflora)	Dypsis_decaryi)	Heterospathe_cagayanensis))))	Geonoma_undata))	(Bactris_major	((Pseudophoenix_vinifera	Iriartea_deltoidea)	(Manicaria_saccifera	Attalea_speciosa))))	(Orania_palindan	Sclerosperma_profizianum))	(Serenoa_repens	(Phoenix_dactylifera	Sabal_domingensis))))	Podococcus_barteri))	Kingia_australis);
((Nypa_fruticans	((((Pelagodoxa_henryana	Manicaria_saccifera)	(Geonoma_undata	((Prestoea_acuminata	(Oenocarpus_minor	Oenocarpus_bataua))	(((Dictyosperma_album	Hydriastele_microspadix)	((Veitchia_spiralis	(Kentiopsis_piersoniorum	Leopoldinia_pulchra))	(Burretiokentia_grandiflora	Heterospathe_cagayanensis)))	Dypsis_decaryi))))	(Pseudophoenix_vinifera	(Calamus_caryotoides	(Iriartea_deltoidea	(Attalea_speciosa	(Orania_palindan	Sclerosperma_profizianum))))))	((Bactris_major	((Reinhardtia_simplex	(Reinhardtia_paiewonskiana	(Reinhardtia_gracilis	Reinhardtia_latisecta)))	Roystonea_regia))	((Chamaedorea_seifrizii	Podococcus_barteri)	(Serenoa_repens	(Phoenix_dactylifera	Sabal_domingensis))))))	Kingia_australis);
((Orania_palindan	(Sclerosperma_profizianum	(((((Calamus_caryotoides	(Reinhardtia_simplex	(Reinhardtia_paiewonskiana	(Reinhardtia_gracilis	Reinhardtia_latisecta))))	Roystonea_regia)	((Chamaedorea_seifrizii	Podococcus_barteri)	(Phoenix_dactylifera	(Sabal_domingensis	Serenoa_repens))))	((Nypa_fruticans	(Bactris_major	Attalea_speciosa))	(Manicaria_saccifera	(((((Dictyosperma_album	Hydriastele_microspadix)	((Veitchia_spiralis	(Kentiopsis_piersoniorum	(Burretiokentia_grandiflora	Leopoldinia_pulchra)))	Heterospathe_cagayanensis))	Dypsis_decaryi)	(Geonoma_undata	(Prestoea_acuminata	(Oenocarpus_minor	Oenocarpus_bataua))))	Pelagodoxa_henryana))))	(Iriartea_deltoidea	Pseudophoenix_vinifera))))	Kingia_australis);
((Orania_palindan	(Sclerosperma_profizianum	((Attalea_speciosa	Iriartea_deltoidea)	((Pseudophoenix_vinifera	(((Reinhardtia_gracilis	Nypa_fruticans)	((Serenoa_repens	(Phoenix_dactylifera	Sabal_domingensis))	((Reinhardtia_simplex	(Reinhardtia_paiewonskiana	(Calamus_caryotoides	Reinhardtia_latisecta)))	((Chamaedorea_seifrizii	Podococcus_barteri)	Roystonea_regia))))	Bactris_major))	((((Prestoea_acuminata	(Oenocarpus_minor	Oenocarpus_bataua))	((Heterospathe_cagayanensis	(((Leopoldinia_pulchra	Kentiopsis_piersoniorum)	Veitchia_spiralis)	(Dypsis_decaryi	(Hydriastele_microspadix	Burretiokentia_grandiflora))))	Dictyosperma_album))	(Pelagodoxa_henryana	Geonoma_undata))	Manicaria_saccifera)))))	Kingia_australis);
((Nypa_fruticans	((Orania_palindan	Attalea_speciosa)	((((Pelagodoxa_henryana	((((Heterospathe_cagayanensis	Dypsis_decaryi)	(Veitchia_spiralis	Hydriastele_microspadix))	((Leopoldinia_pulchra	Kentiopsis_piersoniorum)	Burretiokentia_grandiflora))	Dictyosperma_album))	(Geonoma_undata	(Prestoea_acuminata	(Oenocarpus_minor	Oenocarpus_bataua))))	Manicaria_saccifera)	((Iriartea_deltoidea	Pseudophoenix_vinifera)	(((Podococcus_barteri	Chamaedorea_seifrizii)	(Serenoa_repens	(Phoenix_dactylifera	Sabal_domingensis)))	(Sclerosperma_profizianum	(Bactris_major	(((Reinhardtia_simplex	(Reinhardtia_paiewonskiana	(Reinhardtia_gracilis	Reinhardtia_latisecta)))	Calamus_caryotoides)	Roystonea_regia))))))))	Kingia_australis);
((Orania_palindan	((((((Reinhardtia_gracilis	Nypa_fruticans)	(Serenoa_repens	(Phoenix_dactylifera	Sabal_domingensis)))	Attalea_speciosa)	((Pseudophoenix_vinifera	(Bactris_major	((Reinhardtia_simplex	(Reinhardtia_paiewonskiana	Reinhardtia_latisecta))	(Calamus_caryotoides	Roystonea_regia))))	(((((((Veitchia_spiralis	(Leopoldinia_pulchra	Kentiopsis_piersoniorum))	(Burretiokentia_grandiflora	Heterospathe_cagayanensis))	Dypsis_decaryi)	(Dictyosperma_album	Hydriastele_microspadix))	(Geonoma_undata	(Prestoea_acuminata	(Oenocarpus_minor	Oenocarpus_bataua))))	(Pelagodoxa_henryana	Manicaria_saccifera))	(Podococcus_barteri	Chamaedorea_seifrizii))))	Iriartea_deltoidea)	Sclerosperma_profizianum))	Kingia_australis);
((Orania_palindan	(((((((Calamus_caryotoides	(Podococcus_barteri	Chamaedorea_seifrizii))	(Phoenix_dactylifera	(Sabal_domingensis	Serenoa_repens)))	Nypa_fruticans)	((((Pelagodoxa_henryana	(Geonoma_undata	(((((Veitchia_spiralis	((Burretiokentia_grandiflora	Leopoldinia_pulchra)	Kentiopsis_piersoniorum))	Heterospathe_cagayanensis)	Dypsis_decaryi)	(Dictyosperma_album	Hydriastele_microspadix))	(Prestoea_acuminata	(Oenocarpus_minor	Oenocarpus_bataua)))))	Manicaria_saccifera)	(Bactris_major	Attalea_speciosa))	((Reinhardtia_simplex	(Reinhardtia_paiewonskiana	(Reinhardtia_gracilis	Reinhardtia_latisecta)))	Roystonea_regia)))	Iriartea_deltoidea)	Pseudophoenix_vinifera)	Sclerosperma_profizianum))	Kingia_australis);
((Orania_palindan	(((Iriartea_deltoidea	Pseudophoenix_vinifera)	(((Pelagodoxa_henryana	((Geonoma_undata	(((((Dictyosperma_album	Hydriastele_microspadix)	(Veitchia_spiralis	Kentiopsis_piersoniorum))	(Burretiokentia_grandiflora	Heterospathe_cagayanensis))	Dypsis_decaryi)	(Prestoea_acuminata	(Oenocarpus_minor	Oenocarpus_bataua))))	Manicaria_saccifera))	(Bactris_major	Attalea_speciosa))	(((Podococcus_barteri	Chamaedorea_seifrizii)	((Leopoldinia_pulchra	Nypa_fruticans)	(Phoenix_dactylifera	(Sabal_domingensis	Serenoa_repens))))	(((Reinhardtia_simplex	(Reinhardtia_paiewonskiana	Reinhardtia_latisecta))	Reinhardtia_gracilis)	(Calamus_caryotoides	Roystonea_regia)))))	Sclerosperma_profizianum))	Kingia_australis);
(((Roystonea_regia	((Reinhardtia_paiewonskiana	Reinhardtia_latisecta)	(Reinhardtia_simplex	Reinhardtia_gracilis)))	((((((((Manicaria_saccifera	(Geonoma_undata	((Prestoea_acuminata	(Oenocarpus_bataua	Oenocarpus_minor))	((((Heterospathe_cagayanensis	Hydriastele_microspadix)	Dypsis_decaryi)	(Veitchia_spiralis	((Burretiokentia_grandiflora	Leopoldinia_pulchra)	Kentiopsis_piersoniorum)))	Dictyosperma_album))))	(Pseudophoenix_vinifera	Iriartea_deltoidea))	Attalea_speciosa)	Orania_palindan)	(Nypa_fruticans	(Serenoa_repens	(Sabal_domingensis	Phoenix_dactylifera))))	((Chamaedorea_seifrizii	Podococcus_barteri)	Pelagodoxa_henryana))	Sclerosperma_profizianum)	(Calamus_caryotoides	Bactris_major)))	Kingia_australis);
((Orania_palindan	((Nypa_fruticans	((Leopoldinia_pulchra	(((Phoenix_dactylifera	(Serenoa_repens	Sabal_domingensis))	((Calamus_caryotoides	Chamaedorea_seifrizii)	Podococcus_barteri))	((Iriartea_deltoidea	Sclerosperma_profizianum)	(Bactris_major	(Roystonea_regia	((Reinhardtia_paiewonskiana	Reinhardtia_latisecta)	(Reinhardtia_simplex	Reinhardtia_gracilis)))))))	(((((((Hydriastele_microspadix	(Veitchia_spiralis	Dictyosperma_album))	((Burretiokentia_grandiflora	Kentiopsis_piersoniorum)	Heterospathe_cagayanensis))	Dypsis_decaryi)	(Geonoma_undata	(Prestoea_acuminata	(Oenocarpus_bataua	Oenocarpus_minor))))	Manicaria_saccifera)	Pelagodoxa_henryana)	Attalea_speciosa)))	Pseudophoenix_vinifera))	Kingia_australis);
((((((((Chamaedorea_seifrizii	Podococcus_barteri)	((Nypa_fruticans	((Reinhardtia_paiewonskiana	(Reinhardtia_gracilis	Reinhardtia_latisecta))	Reinhardtia_simplex))	(Calamus_caryotoides	Roystonea_regia)))	((Orania_palindan	Sclerosperma_profizianum)	(Pseudophoenix_vinifera	Iriartea_deltoidea)))	(Serenoa_repens	(Phoenix_dactylifera	Sabal_domingensis)))	(Manicaria_saccifera	(Pelagodoxa_henryana	((Prestoea_acuminata	(Oenocarpus_bataua	Oenocarpus_minor))	(((((Veitchia_spiralis	Kentiopsis_piersoniorum)	Dypsis_decaryi)	((Leopoldinia_pulchra	Hydriastele_microspadix)	(Heterospathe_cagayanensis	Burretiokentia_grandiflora)))	Dictyosperma_album)	Geonoma_undata)))))	Bactris_major)	Attalea_speciosa)	Kingia_australis);
((Orania_palindan	(Sclerosperma_profizianum	(((Reinhardtia_gracilis	Nypa_fruticans)	(Serenoa_repens	(Phoenix_dactylifera	Sabal_domingensis)))	((Chamaedorea_seifrizii	(Calamus_caryotoides	Podococcus_barteri))	((((Reinhardtia_paiewonskiana	Reinhardtia_latisecta)	Reinhardtia_simplex)	Roystonea_regia)	((Pseudophoenix_vinifera	Iriartea_deltoidea)	((Manicaria_saccifera	(Pelagodoxa_henryana	(Geonoma_undata	((Prestoea_acuminata	(Oenocarpus_bataua	Oenocarpus_minor))	((((Burretiokentia_grandiflora	(Leopoldinia_pulchra	Hydriastele_microspadix))	Heterospathe_cagayanensis)	((Veitchia_spiralis	Kentiopsis_piersoniorum)	Dypsis_decaryi))	Dictyosperma_album)))))	(Bactris_major	Attalea_speciosa))))))))	Kingia_australis);
((Orania_palindan	(Sclerosperma_profizianum	(((((((Geonoma_undata	((Prestoea_acuminata	(Oenocarpus_bataua	Oenocarpus_minor))	(((Veitchia_spiralis	(Burretiokentia_grandiflora	(Kentiopsis_piersoniorum	Leopoldinia_pulchra)))	((Heterospathe_cagayanensis	Hydriastele_microspadix)	Dypsis_decaryi))	Dictyosperma_album)))	(Bactris_major	Pelagodoxa_henryana))	Manicaria_saccifera)	Attalea_speciosa)	((Calamus_caryotoides	Pseudophoenix_vinifera)	Nypa_fruticans))	(((Phoenix_dactylifera	(Sabal_domingensis	Serenoa_repens))	((Reinhardtia_gracilis	((Reinhardtia_paiewonskiana	Reinhardtia_latisecta)	Reinhardtia_simplex))	Roystonea_regia))	(Chamaedorea_seifrizii	Podococcus_barteri)))	Iriartea_deltoidea)))	Kingia_australis);
((Orania_palindan	(Sclerosperma_profizianum	((((((((Geonoma_undata	(Prestoea_acuminata	(Oenocarpus_bataua	Oenocarpus_minor)))	(((((Veitchia_spiralis	Kentiopsis_piersoniorum)	Dypsis_decaryi)	((Burretiokentia_grandiflora	Heterospathe_cagayanensis)	Hydriastele_microspadix))	Dictyosperma_album)	Pelagodoxa_henryana))	Leopoldinia_pulchra)	Manicaria_saccifera)	(Bactris_major	Attalea_speciosa))	(((Nypa_fruticans	((Reinhardtia_gracilis	Reinhardtia_simplex)	(Reinhardtia_paiewonskiana	(Calamus_caryotoides	Reinhardtia_latisecta))))	Roystonea_regia)	((Podococcus_barteri	Chamaedorea_seifrizii)	(Serenoa_repens	(Phoenix_dactylifera	Sabal_domingensis)))))	Pseudophoenix_vinifera)	Iriartea_deltoidea)))	Kingia_australis);
((Orania_palindan	((((((Bactris_major	Attalea_speciosa)	Nypa_fruticans)	((((Pelagodoxa_henryana	((Reinhardtia_paiewonskiana	Reinhardtia_latisecta)	(Reinhardtia_simplex	Reinhardtia_gracilis)))	(Calamus_caryotoides	Roystonea_regia))	Sclerosperma_profizianum)	((Podococcus_barteri	Chamaedorea_seifrizii)	(Phoenix_dactylifera	(Sabal_domingensis	Serenoa_repens)))))	((Geonoma_undata	(Prestoea_acuminata	(Oenocarpus_bataua	Oenocarpus_minor)))	((Heterospathe_cagayanensis	(((Burretiokentia_grandiflora	Leopoldinia_pulchra)	Hydriastele_microspadix)	((Veitchia_spiralis	Kentiopsis_piersoniorum)	Dypsis_decaryi)))	Dictyosperma_album)))	(Pseudophoenix_vinifera	Manicaria_saccifera))	Iriartea_deltoidea))	Kingia_australis);
((Orania_palindan	((((Podococcus_barteri	Chamaedorea_seifrizii)	(Pseudophoenix_vinifera	(Serenoa_repens	(Phoenix_dactylifera	Sabal_domingensis))))	(Nypa_fruticans	(((Iriartea_deltoidea	Attalea_speciosa)	(Bactris_major	(((Reinhardtia_paiewonskiana	Reinhardtia_latisecta)	(Reinhardtia_simplex	Reinhardtia_gracilis))	(Calamus_caryotoides	Roystonea_regia))))	((Manicaria_saccifera	(Geonoma_undata	((Leopoldinia_pulchra	(Prestoea_acuminata	(Oenocarpus_bataua	Oenocarpus_minor)))	(((Dypsis_decaryi	Heterospathe_cagayanensis)	((Hydriastele_microspadix	Burretiokentia_grandiflora)	(Veitchia_spiralis	Kentiopsis_piersoniorum)))	Dictyosperma_album))))	Pelagodoxa_henryana))))	Sclerosperma_profizianum))	Kingia_australis);
((Orania_palindan	((((Nypa_fruticans	(((Serenoa_repens	(Phoenix_dactylifera	Sabal_domingensis))	((Reinhardtia_gracilis	((Reinhardtia_paiewonskiana	Reinhardtia_latisecta)	Reinhardtia_simplex))	Roystonea_regia))	((Podococcus_barteri	(Calamus_caryotoides	Chamaedorea_seifrizii))	((Attalea_speciosa	Bactris_major)	((Pelagodoxa_henryana	((Geonoma_undata	(Prestoea_acuminata	(Oenocarpus_bataua	Oenocarpus_minor)))	(Dypsis_decaryi	((((Leopoldinia_pulchra	Burretiokentia_grandiflora)	Heterospathe_cagayanensis)	(Veitchia_spiralis	Kentiopsis_piersoniorum))	(Hydriastele_microspadix	Dictyosperma_album)))))	Manicaria_saccifera)))))	Iriartea_deltoidea)	Pseudophoenix_vinifera)	Sclerosperma_profizianum))	Kingia_australis);
((Orania_palindan	((((Reinhardtia_gracilis	Nypa_fruticans)	((Podococcus_barteri	Chamaedorea_seifrizii)	(Phoenix_dactylifera	(Sabal_domingensis	Serenoa_repens))))	(((Calamus_caryotoides	((Reinhardtia_paiewonskiana	Reinhardtia_latisecta)	Reinhardtia_simplex))	Roystonea_regia)	(Pseudophoenix_vinifera	(Iriartea_deltoidea	((Attalea_speciosa	Bactris_major)	(((Geonoma_undata	((Prestoea_acuminata	(Oenocarpus_bataua	Oenocarpus_minor))	((((Hydriastele_microspadix	Dypsis_decaryi)	Heterospathe_cagayanensis)	((Veitchia_spiralis	(Leopoldinia_pulchra	Kentiopsis_piersoniorum))	Burretiokentia_grandiflora))	Dictyosperma_album)))	Pelagodoxa_henryana)	Manicaria_saccifera))))))	Sclerosperma_profizianum))	Kingia_australis);
((Orania_palindan	(Sclerosperma_profizianum	(((Chamaedorea_seifrizii	Podococcus_barteri)	(Serenoa_repens	(Phoenix_dactylifera	Sabal_domingensis)))	((((Pelagodoxa_henryana	Manicaria_saccifera)	(((Prestoea_acuminata	(Oenocarpus_bataua	Oenocarpus_minor))	((((Burretiokentia_grandiflora	Heterospathe_cagayanensis)	Dypsis_decaryi)	(Veitchia_spiralis	(Leopoldinia_pulchra	Kentiopsis_piersoniorum)))	(Hydriastele_microspadix	Dictyosperma_album)))	Geonoma_undata))	((Pseudophoenix_vinifera	Iriartea_deltoidea)	(((Roystonea_regia	Calamus_caryotoides)	(Reinhardtia_simplex	((Reinhardtia_gracilis	Reinhardtia_latisecta)	Reinhardtia_paiewonskiana)))	(Bactris_major	Attalea_speciosa))))	Nypa_fruticans))))	Kingia_australis);
((Orania_palindan	(Sclerosperma_profizianum	((((Serenoa_repens	(Phoenix_dactylifera	Sabal_domingensis))	((Manicaria_saccifera	((Geonoma_undata	(Prestoea_acuminata	(Oenocarpus_bataua	Oenocarpus_minor)))	(Dictyosperma_album	((Veitchia_spiralis	((Burretiokentia_grandiflora	Leopoldinia_pulchra)	Kentiopsis_piersoniorum))	(Hydriastele_microspadix	(Heterospathe_cagayanensis	Dypsis_decaryi))))))	((((Roystonea_regia	((Pseudophoenix_vinifera	Pelagodoxa_henryana)	Bactris_major))	(((Calamus_caryotoides	(Reinhardtia_latisecta	Reinhardtia_paiewonskiana))	Reinhardtia_simplex)	Reinhardtia_gracilis))	(Chamaedorea_seifrizii	Podococcus_barteri))	Nypa_fruticans)))	Attalea_speciosa)	Iriartea_deltoidea)))	Kingia_australis);
((Orania_palindan	(Sclerosperma_profizianum	((((((Bactris_major	Attalea_speciosa)	((Pelagodoxa_henryana	(Geonoma_undata	((Prestoea_acuminata	(Oenocarpus_bataua	Oenocarpus_minor))	(((Hydriastele_microspadix	Dictyosperma_album)	((Veitchia_spiralis	((Leopoldinia_pulchra	Burretiokentia_grandiflora)	Kentiopsis_piersoniorum))	Heterospathe_cagayanensis))	Dypsis_decaryi))))	Manicaria_saccifera))	(Nypa_fruticans	((((Reinhardtia_gracilis	Reinhardtia_latisecta)	Reinhardtia_paiewonskiana)	Reinhardtia_simplex)	Calamus_caryotoides)))	((Serenoa_repens	(Phoenix_dactylifera	Sabal_domingensis))	(Chamaedorea_seifrizii	Roystonea_regia)))	Pseudophoenix_vinifera)	(Podococcus_barteri	Iriartea_deltoidea))))	Kingia_australis);
((Orania_palindan	(Sclerosperma_profizianum	(((((Pelagodoxa_henryana	(Geonoma_undata	((Prestoea_acuminata	(Oenocarpus_bataua	Oenocarpus_minor))	((((Veitchia_spiralis	Kentiopsis_piersoniorum)	(Burretiokentia_grandiflora	Heterospathe_cagayanensis))	(Dypsis_decaryi	(Leopoldinia_pulchra	Hydriastele_microspadix)))	Dictyosperma_album))))	Manicaria_saccifera)	(((Phoenix_dactylifera	(Sabal_domingensis	Serenoa_repens))	(Podococcus_barteri	Chamaedorea_seifrizii))	Nypa_fruticans))	((((((Reinhardtia_gracilis	Reinhardtia_latisecta)	Reinhardtia_paiewonskiana)	Reinhardtia_simplex)	(Roystonea_regia	(Bactris_major	Attalea_speciosa)))	Calamus_caryotoides)	Iriartea_deltoidea))	Pseudophoenix_vinifera)))	Kingia_australis);
((Orania_palindan	(Sclerosperma_profizianum	(((((Bactris_major	Attalea_speciosa)	((Manicaria_saccifera	(((Dictyosperma_album	Hydriastele_microspadix)	((((Leopoldinia_pulchra	Burretiokentia_grandiflora)	Heterospathe_cagayanensis)	(Veitchia_spiralis	Kentiopsis_piersoniorum))	Dypsis_decaryi))	(Geonoma_undata	(Prestoea_acuminata	(Oenocarpus_bataua	Oenocarpus_minor)))))	Pelagodoxa_henryana))	((((Phoenix_dactylifera	(Sabal_domingensis	Serenoa_repens))	(Reinhardtia_gracilis	Nypa_fruticans))	(Podococcus_barteri	Chamaedorea_seifrizii))	(((Reinhardtia_latisecta	Reinhardtia_paiewonskiana)	Reinhardtia_simplex)	(Calamus_caryotoides	Roystonea_regia))))	Pseudophoenix_vinifera)	Iriartea_deltoidea)))	Kingia_australis);
((Orania_palindan	(Sclerosperma_profizianum	((((Pseudophoenix_vinifera	(Phoenix_dactylifera	(Sabal_domingensis	Serenoa_repens)))	((Nypa_fruticans	((Reinhardtia_latisecta	Reinhardtia_paiewonskiana)	(Reinhardtia_gracilis	Reinhardtia_simplex)))	((Pelagodoxa_henryana	(Calamus_caryotoides	Roystonea_regia))	(Podococcus_barteri	Chamaedorea_seifrizii))))	((Bactris_major	Attalea_speciosa)	(Manicaria_saccifera	(Geonoma_undata	((Prestoea_acuminata	(Oenocarpus_bataua	Oenocarpus_minor))	(Dictyosperma_album	((((Leopoldinia_pulchra	Burretiokentia_grandiflora)	Hydriastele_microspadix)	(Dypsis_decaryi	(Veitchia_spiralis	Kentiopsis_piersoniorum)))	Heterospathe_cagayanensis)))))))	Iriartea_deltoidea)))	Kingia_australis);
((Orania_palindan	(Sclerosperma_profizianum	((((Phoenix_dactylifera	(Sabal_domingensis	Serenoa_repens))	((((Leopoldinia_pulchra	(Pseudophoenix_vinifera	Roystonea_regia))	(Nypa_fruticans	(((Reinhardtia_gracilis	Reinhardtia_latisecta)	Reinhardtia_paiewonskiana)	Reinhardtia_simplex)))	(Podococcus_barteri	Chamaedorea_seifrizii))	(((Calamus_caryotoides	Bactris_major)	Pelagodoxa_henryana)	(Manicaria_saccifera	(Geonoma_undata	((Prestoea_acuminata	(Oenocarpus_bataua	Oenocarpus_minor))	((Burretiokentia_grandiflora	(Dictyosperma_album	Hydriastele_microspadix))	(Heterospathe_cagayanensis	(Dypsis_decaryi	(Veitchia_spiralis	Kentiopsis_piersoniorum))))))))))	Attalea_speciosa)	Iriartea_deltoidea)))	Kingia_australis);
((Orania_palindan	((((Pseudophoenix_vinifera	Iriartea_deltoidea)	((Manicaria_saccifera	((((Hydriastele_microspadix	(Leopoldinia_pulchra	Burretiokentia_grandiflora))	(Heterospathe_cagayanensis	(Dypsis_decaryi	(Veitchia_spiralis	Kentiopsis_piersoniorum))))	Dictyosperma_album)	(Geonoma_undata	(Pelagodoxa_henryana	(Prestoea_acuminata	(Oenocarpus_bataua	Oenocarpus_minor))))))	(Bactris_major	Attalea_speciosa)))	(Reinhardtia_gracilis	Nypa_fruticans))	(((Calamus_caryotoides	Roystonea_regia)	((Reinhardtia_latisecta	Reinhardtia_paiewonskiana)	Reinhardtia_simplex))	(((Serenoa_repens	(Phoenix_dactylifera	Sabal_domingensis))	(Podococcus_barteri	Chamaedorea_seifrizii))	Sclerosperma_profizianum))))	Kingia_australis);
((Orania_palindan	(((Pseudophoenix_vinifera	Iriartea_deltoidea)	(((Reinhardtia_gracilis	Nypa_fruticans)	((Phoenix_dactylifera	(Sabal_domingensis	Serenoa_repens))	(Podococcus_barteri	Chamaedorea_seifrizii)))	(((Calamus_caryotoides	Roystonea_regia)	((Reinhardtia_latisecta	Reinhardtia_paiewonskiana)	Reinhardtia_simplex))	(((Manicaria_saccifera	(((Dypsis_decaryi	((Veitchia_spiralis	Kentiopsis_piersoniorum)	(Hydriastele_microspadix	(Heterospathe_cagayanensis	(Leopoldinia_pulchra	Burretiokentia_grandiflora)))))	Dictyosperma_album)	(Geonoma_undata	(Prestoea_acuminata	(Oenocarpus_bataua	Oenocarpus_minor)))))	Pelagodoxa_henryana)	(Bactris_major	Attalea_speciosa)))))	Sclerosperma_profizianum))	Kingia_australis);
(((Calamus_caryotoides	Roystonea_regia)	((Reinhardtia_gracilis	((Reinhardtia_latisecta	Reinhardtia_paiewonskiana)	Reinhardtia_simplex))	((Podococcus_barteri	Chamaedorea_seifrizii)	(((Pseudophoenix_vinifera	(Serenoa_repens	(Phoenix_dactylifera	Sabal_domingensis)))	(Nypa_fruticans	(Orania_palindan	(Iriartea_deltoidea	Sclerosperma_profizianum))))	(((Manicaria_saccifera	((((Heterospathe_cagayanensis	Burretiokentia_grandiflora)	(Veitchia_spiralis	(Leopoldinia_pulchra	Kentiopsis_piersoniorum)))	((Hydriastele_microspadix	Dictyosperma_album)	Dypsis_decaryi))	(Geonoma_undata	(Prestoea_acuminata	(Oenocarpus_bataua	Oenocarpus_minor)))))	Pelagodoxa_henryana)	(Bactris_major	Attalea_speciosa))))))	Kingia_australis);
((Orania_palindan	(Sclerosperma_profizianum	((Nypa_fruticans	((Chamaedorea_seifrizii	Podococcus_barteri)	(((Phoenix_dactylifera	(Sabal_domingensis	Serenoa_repens))	Pseudophoenix_vinifera)	(((Bactris_major	Attalea_speciosa)	((Pelagodoxa_henryana	Manicaria_saccifera)	(((((Veitchia_spiralis	Kentiopsis_piersoniorum)	(Heterospathe_cagayanensis	Dypsis_decaryi))	((Leopoldinia_pulchra	Hydriastele_microspadix)	Dictyosperma_album))	Burretiokentia_grandiflora)	(Geonoma_undata	(Prestoea_acuminata	(Oenocarpus_minor	Oenocarpus_bataua))))))	((Calamus_caryotoides	Roystonea_regia)	((Reinhardtia_gracilis	(Reinhardtia_latisecta	Reinhardtia_paiewonskiana))	Reinhardtia_simplex))))))	Iriartea_deltoidea)))	Kingia_australis);
((Orania_palindan	(Sclerosperma_profizianum	(((((Roystonea_regia	(((Reinhardtia_gracilis	Reinhardtia_paiewonskiana)	Reinhardtia_latisecta)	Reinhardtia_simplex))	(((Serenoa_repens	(Phoenix_dactylifera	Sabal_domingensis))	(Chamaedorea_seifrizii	Podococcus_barteri))	Nypa_fruticans))	(Calamus_caryotoides	((Bactris_major	Attalea_speciosa)	((Pelagodoxa_henryana	Manicaria_saccifera)	(((((Heterospathe_cagayanensis	(Veitchia_spiralis	(Leopoldinia_pulchra	Kentiopsis_piersoniorum)))	Hydriastele_microspadix)	(Burretiokentia_grandiflora	Dypsis_decaryi))	Dictyosperma_album)	(Geonoma_undata	(Prestoea_acuminata	(Oenocarpus_minor	Oenocarpus_bataua))))))))	Pseudophoenix_vinifera)	Iriartea_deltoidea)))	Kingia_australis);
((Nypa_fruticans	((((Reinhardtia_paiewonskiana	Reinhardtia_latisecta)	Reinhardtia_simplex)	Reinhardtia_gracilis)	((((((Bactris_major	Attalea_speciosa)	((Pelagodoxa_henryana	Manicaria_saccifera)	(((((Heterospathe_cagayanensis	(Veitchia_spiralis	Hydriastele_microspadix))	((Burretiokentia_grandiflora	Leopoldinia_pulchra)	Kentiopsis_piersoniorum))	Dypsis_decaryi)	Dictyosperma_album)	(Geonoma_undata	(Prestoea_acuminata	(Oenocarpus_minor	Oenocarpus_bataua))))))	(Podococcus_barteri	Iriartea_deltoidea))	((Orania_palindan	Sclerosperma_profizianum)	Pseudophoenix_vinifera))	(Serenoa_repens	(Phoenix_dactylifera	Sabal_domingensis)))	(Chamaedorea_seifrizii	(Calamus_caryotoides	Roystonea_regia)))))	Kingia_australis);
((Orania_palindan	(Sclerosperma_profizianum	((Pseudophoenix_vinifera	((((Calamus_caryotoides	Roystonea_regia)	(Nypa_fruticans	(((Reinhardtia_paiewonskiana	Reinhardtia_latisecta)	Reinhardtia_simplex)	Reinhardtia_gracilis)))	((Phoenix_dactylifera	(Sabal_domingensis	Serenoa_repens))	(Chamaedorea_seifrizii	Podococcus_barteri)))	((Bactris_major	Attalea_speciosa)	((Pelagodoxa_henryana	Manicaria_saccifera)	((Prestoea_acuminata	(Oenocarpus_minor	Oenocarpus_bataua))	((((Veitchia_spiralis	((Burretiokentia_grandiflora	Leopoldinia_pulchra)	Kentiopsis_piersoniorum))	(Dypsis_decaryi	(Hydriastele_microspadix	Heterospathe_cagayanensis)))	Dictyosperma_album)	Geonoma_undata))))))	Iriartea_deltoidea)))	Kingia_australis);
((Orania_palindan	(Sclerosperma_profizianum	(((Roystonea_regia	((Calamus_caryotoides	(Reinhardtia_paiewonskiana	Reinhardtia_latisecta))	Reinhardtia_simplex))	(Iriartea_deltoidea	(((Pseudophoenix_vinifera	Bactris_major)	Attalea_speciosa)	((Pelagodoxa_henryana	Manicaria_saccifera)	(Geonoma_undata	((Prestoea_acuminata	(Oenocarpus_minor	Oenocarpus_bataua))	(((((Leopoldinia_pulchra	Burretiokentia_grandiflora)	Heterospathe_cagayanensis)	(Kentiopsis_piersoniorum	Veitchia_spiralis))	Dypsis_decaryi)	(Hydriastele_microspadix	Dictyosperma_album))))))))	(((Chamaedorea_seifrizii	Podococcus_barteri)	Nypa_fruticans)	((Reinhardtia_gracilis	(Phoenix_dactylifera	Sabal_domingensis))	Serenoa_repens)))))	Kingia_australis);
((Orania_palindan	((Pseudophoenix_vinifera	(((((Calamus_caryotoides	Roystonea_regia)	(Nypa_fruticans	((Reinhardtia_paiewonskiana	Reinhardtia_latisecta)	(Reinhardtia_gracilis	Reinhardtia_simplex))))	((Bactris_major	Attalea_speciosa)	(Manicaria_saccifera	((Pelagodoxa_henryana	(Dypsis_decaryi	((Dictyosperma_album	(Leopoldinia_pulchra	Hydriastele_microspadix))	(Heterospathe_cagayanensis	((Burretiokentia_grandiflora	Kentiopsis_piersoniorum)	Veitchia_spiralis)))))	(Geonoma_undata	(Prestoea_acuminata	(Oenocarpus_minor	Oenocarpus_bataua)))))))	((Chamaedorea_seifrizii	Podococcus_barteri)	((Phoenix_dactylifera	Sabal_domingensis)	Serenoa_repens)))	Iriartea_deltoidea))	Sclerosperma_profizianum))	Kingia_australis);
((Orania_palindan	((((((Bactris_major	Attalea_speciosa)	((Manicaria_saccifera	(Geonoma_undata	((Prestoea_acuminata	(Oenocarpus_minor	Oenocarpus_bataua))	(((((Burretiokentia_grandiflora	Leopoldinia_pulchra)	Kentiopsis_piersoniorum)	Veitchia_spiralis)	((Dictyosperma_album	Hydriastele_microspadix)	Heterospathe_cagayanensis))	Dypsis_decaryi))))	Pelagodoxa_henryana))	(Nypa_fruticans	(((Calamus_caryotoides	Roystonea_regia)	((Reinhardtia_paiewonskiana	Reinhardtia_latisecta)	(Reinhardtia_gracilis	Reinhardtia_simplex)))	((Chamaedorea_seifrizii	Podococcus_barteri)	((Phoenix_dactylifera	Sabal_domingensis)	Serenoa_repens)))))	Pseudophoenix_vinifera)	Iriartea_deltoidea)	Sclerosperma_profizianum))	Kingia_australis);
((Orania_palindan	((Pseudophoenix_vinifera	((((((Bactris_major	(Calamus_caryotoides	Attalea_speciosa))	((Manicaria_saccifera	(((Dictyosperma_album	Hydriastele_microspadix)	(Dypsis_decaryi	(Heterospathe_cagayanensis	(((Kentiopsis_piersoniorum	Veitchia_spiralis)	Burretiokentia_grandiflora)	Leopoldinia_pulchra))))	(Geonoma_undata	(Prestoea_acuminata	(Oenocarpus_minor	Oenocarpus_bataua)))))	Pelagodoxa_henryana))	(((Chamaedorea_seifrizii	Podococcus_barteri)	Roystonea_regia)	((Reinhardtia_paiewonskiana	Reinhardtia_latisecta)	Reinhardtia_simplex)))	((Phoenix_dactylifera	Sabal_domingensis)	Serenoa_repens))	(Reinhardtia_gracilis	Nypa_fruticans))	Iriartea_deltoidea))	Sclerosperma_profizianum))	Kingia_australis);
((Orania_palindan	((((Chamaedorea_seifrizii	Roystonea_regia)	((Calamus_caryotoides	(Reinhardtia_paiewonskiana	Reinhardtia_latisecta))	Reinhardtia_simplex))	(Podococcus_barteri	((((Bactris_major	Attalea_speciosa)	(Manicaria_saccifera	((Pelagodoxa_henryana	((Dictyosperma_album	Hydriastele_microspadix)	((Leopoldinia_pulchra	Burretiokentia_grandiflora)	(((Kentiopsis_piersoniorum	Veitchia_spiralis)	Heterospathe_cagayanensis)	Dypsis_decaryi))))	((Reinhardtia_gracilis	Geonoma_undata)	(Prestoea_acuminata	(Oenocarpus_minor	Oenocarpus_bataua))))))	(Nypa_fruticans	(Pseudophoenix_vinifera	((Phoenix_dactylifera	Sabal_domingensis)	Serenoa_repens))))	Iriartea_deltoidea)))	Sclerosperma_profizianum))	Kingia_australis);
((Orania_palindan	((((((Bactris_major	Attalea_speciosa)	((Reinhardtia_gracilis	Pelagodoxa_henryana)	(Manicaria_saccifera	(Geonoma_undata	((Prestoea_acuminata	(Oenocarpus_minor	Oenocarpus_bataua))	(((Hydriastele_microspadix	(Dypsis_decaryi	Heterospathe_cagayanensis))	(((Burretiokentia_grandiflora	Leopoldinia_pulchra)	Kentiopsis_piersoniorum)	Veitchia_spiralis))	Dictyosperma_album))))))	(Nypa_fruticans	((Pseudophoenix_vinifera	(Phoenix_dactylifera	(Sabal_domingensis	Serenoa_repens)))	(Chamaedorea_seifrizii	Podococcus_barteri))))	((Calamus_caryotoides	Roystonea_regia)	((Reinhardtia_paiewonskiana	Reinhardtia_latisecta)	Reinhardtia_simplex)))	Iriartea_deltoidea)	Sclerosperma_profizianum))	Kingia_australis);
((Orania_palindan	(((((Calamus_caryotoides	(Podococcus_barteri	Chamaedorea_seifrizii))	(Roystonea_regia	(Reinhardtia_simplex	(Reinhardtia_gracilis	(Reinhardtia_latisecta	Reinhardtia_paiewonskiana)))))	((Pseudophoenix_vinifera	((Sabal_domingensis	Phoenix_dactylifera)	Serenoa_repens))	(Nypa_fruticans	((Bactris_major	Attalea_speciosa)	((((Prestoea_acuminata	(Oenocarpus_minor	Oenocarpus_bataua))	Geonoma_undata)	(((Heterospathe_cagayanensis	((((Burretiokentia_grandiflora	Leopoldinia_pulchra)	Kentiopsis_piersoniorum)	Veitchia_spiralis)	(Hydriastele_microspadix	Dictyosperma_album)))	Dypsis_decaryi)	Pelagodoxa_henryana))	Manicaria_saccifera)))))	Iriartea_deltoidea)	Sclerosperma_profizianum))	Kingia_australis);
((Orania_palindan	((Iriartea_deltoidea	Sclerosperma_profizianum)	((((Reinhardtia_gracilis	Nypa_fruticans)	((Roystonea_regia	(Reinhardtia_simplex	((Calamus_caryotoides	Reinhardtia_latisecta)	Reinhardtia_paiewonskiana)))	((Phoenix_dactylifera	(Serenoa_repens	Sabal_domingensis))	(Podococcus_barteri	Chamaedorea_seifrizii))))	((Bactris_major	Attalea_speciosa)	(Manicaria_saccifera	(Pelagodoxa_henryana	(Geonoma_undata	(((((Hydriastele_microspadix	Burretiokentia_grandiflora)	((Leopoldinia_pulchra	Kentiopsis_piersoniorum)	Veitchia_spiralis))	(Dypsis_decaryi	Heterospathe_cagayanensis))	Dictyosperma_album)	(Prestoea_acuminata	(Oenocarpus_minor	Oenocarpus_bataua))))))))	Pseudophoenix_vinifera)))	Kingia_australis);
((Orania_palindan	(Sclerosperma_profizianum	((((Pseudophoenix_vinifera	((((Podococcus_barteri	Chamaedorea_seifrizii)	(Calamus_caryotoides	Roystonea_regia))	(Nypa_fruticans	((Reinhardtia_gracilis	Reinhardtia_simplex)	(Reinhardtia_latisecta	Reinhardtia_paiewonskiana))))	(Bactris_major	(((Geonoma_undata	(((((Hydriastele_microspadix	Dictyosperma_album)	((Burretiokentia_grandiflora	Leopoldinia_pulchra)	Kentiopsis_piersoniorum))	(Veitchia_spiralis	Heterospathe_cagayanensis))	Dypsis_decaryi)	(Prestoea_acuminata	(Oenocarpus_minor	Oenocarpus_bataua))))	Pelagodoxa_henryana)	Manicaria_saccifera))))	(Phoenix_dactylifera	(Serenoa_repens	Sabal_domingensis)))	Attalea_speciosa)	Iriartea_deltoidea)))	Kingia_australis);
((Nypa_fruticans	((Iriartea_deltoidea	(Orania_palindan	Sclerosperma_profizianum))	((((Attalea_speciosa	Bactris_major)	(((Pelagodoxa_henryana	((Hydriastele_microspadix	Dictyosperma_album)	((Veitchia_spiralis	((Burretiokentia_grandiflora	Leopoldinia_pulchra)	Kentiopsis_piersoniorum))	(Heterospathe_cagayanensis	Dypsis_decaryi))))	((Prestoea_acuminata	(Oenocarpus_minor	Oenocarpus_bataua))	Geonoma_undata))	(Pseudophoenix_vinifera	Manicaria_saccifera)))	(((Podococcus_barteri	Chamaedorea_seifrizii)	(Calamus_caryotoides	Roystonea_regia))	((Reinhardtia_gracilis	Reinhardtia_simplex)	(Reinhardtia_latisecta	Reinhardtia_paiewonskiana))))	(Phoenix_dactylifera	(Serenoa_repens	Sabal_domingensis)))))	Kingia_australis);
((Orania_palindan	(Sclerosperma_profizianum	((((((Attalea_speciosa	Bactris_major)	(((((Hydriastele_microspadix	Dictyosperma_album)	(((Burretiokentia_grandiflora	Leopoldinia_pulchra)	Heterospathe_cagayanensis)	(Dypsis_decaryi	(Kentiopsis_piersoniorum	Veitchia_spiralis))))	((Prestoea_acuminata	(Oenocarpus_minor	Oenocarpus_bataua))	Geonoma_undata))	Manicaria_saccifera)	Pelagodoxa_henryana))	((Reinhardtia_gracilis	Nypa_fruticans)	((Calamus_caryotoides	Roystonea_regia)	(Reinhardtia_simplex	(Reinhardtia_latisecta	Reinhardtia_paiewonskiana)))))	(Chamaedorea_seifrizii	(Phoenix_dactylifera	(Serenoa_repens	Sabal_domingensis))))	(Podococcus_barteri	Iriartea_deltoidea))	Pseudophoenix_vinifera)))	Kingia_australis);
((Orania_palindan	(Sclerosperma_profizianum	(((Calamus_caryotoides	(Podococcus_barteri	Chamaedorea_seifrizii))	(Serenoa_repens	(Sabal_domingensis	Phoenix_dactylifera)))	((((Iriartea_deltoidea	Nypa_fruticans)	(Attalea_speciosa	((Bactris_major	(Manicaria_saccifera	Pelagodoxa_henryana))	(((Hydriastele_microspadix	Dictyosperma_album)	((Heterospathe_cagayanensis	(Veitchia_spiralis	(Kentiopsis_piersoniorum	(Burretiokentia_grandiflora	Leopoldinia_pulchra))))	Dypsis_decaryi))	((Prestoea_acuminata	(Oenocarpus_minor	Oenocarpus_bataua))	Geonoma_undata)))))	Pseudophoenix_vinifera)	(Roystonea_regia	(Reinhardtia_simplex	((Reinhardtia_latisecta	Reinhardtia_paiewonskiana)	Reinhardtia_gracilis)))))))	Kingia_australis);
((Attalea_speciosa	((((Manicaria_saccifera	Pelagodoxa_henryana)	(((Leopoldinia_pulchra	Prestoea_acuminata)	(Oenocarpus_minor	Oenocarpus_bataua))	(Geonoma_undata	((Heterospathe_cagayanensis	Burretiokentia_grandiflora)	((Hydriastele_microspadix	Dictyosperma_album)	((Veitchia_spiralis	Kentiopsis_piersoniorum)	Dypsis_decaryi))))))	((((Calamus_caryotoides	Roystonea_regia)	(Reinhardtia_simplex	(Reinhardtia_latisecta	Reinhardtia_paiewonskiana)))	((Orania_palindan	Sclerosperma_profizianum)	((Podococcus_barteri	Chamaedorea_seifrizii)	(Serenoa_repens	(Sabal_domingensis	Phoenix_dactylifera)))))	((Pseudophoenix_vinifera	Iriartea_deltoidea)	(Reinhardtia_gracilis	Nypa_fruticans))))	Bactris_major))	Kingia_australis);
((Orania_palindan	(Sclerosperma_profizianum	(((Podococcus_barteri	Chamaedorea_seifrizii)	(Sabal_domingensis	Phoenix_dactylifera))	(((Pseudophoenix_vinifera	Iriartea_deltoidea)	((Bactris_major	Attalea_speciosa)	((Manicaria_saccifera	Pelagodoxa_henryana)	(((((Burretiokentia_grandiflora	Heterospathe_cagayanensis)	(Hydriastele_microspadix	Dictyosperma_album))	(Veitchia_spiralis	(Leopoldinia_pulchra	Kentiopsis_piersoniorum)))	(Geonoma_undata	(Prestoea_acuminata	(Oenocarpus_minor	Oenocarpus_bataua))))	Dypsis_decaryi))))	((Calamus_caryotoides	Roystonea_regia)	((Serenoa_repens	Nypa_fruticans)	(Reinhardtia_gracilis	(Reinhardtia_simplex	(Reinhardtia_latisecta	Reinhardtia_paiewonskiana)))))))))	Kingia_australis);
((Orania_palindan	(Sclerosperma_profizianum	(((((Pseudophoenix_vinifera	Iriartea_deltoidea)	(((Serenoa_repens	(Reinhardtia_gracilis	Nypa_fruticans))	(Bactris_major	Attalea_speciosa))	(Manicaria_saccifera	(((Geonoma_undata	(Prestoea_acuminata	(Oenocarpus_minor	Oenocarpus_bataua)))	((Heterospathe_cagayanensis	((Veitchia_spiralis	((Burretiokentia_grandiflora	Leopoldinia_pulchra)	Kentiopsis_piersoniorum))	(Hydriastele_microspadix	Dictyosperma_album)))	Dypsis_decaryi))	Pelagodoxa_henryana))))	((Calamus_caryotoides	Roystonea_regia)	(Reinhardtia_simplex	(Reinhardtia_latisecta	Reinhardtia_paiewonskiana))))	(Podococcus_barteri	Chamaedorea_seifrizii))	(Sabal_domingensis	Phoenix_dactylifera))))	Kingia_australis);
((Orania_palindan	(Sclerosperma_profizianum	((Pseudophoenix_vinifera	Iriartea_deltoidea)	(((Nypa_fruticans	((Podococcus_barteri	Chamaedorea_seifrizii)	((Serenoa_repens	Sabal_domingensis)	Phoenix_dactylifera)))	((Calamus_caryotoides	Roystonea_regia)	(Reinhardtia_simplex	(Reinhardtia_latisecta	Reinhardtia_paiewonskiana))))	((((Reinhardtia_gracilis	Pelagodoxa_henryana)	Manicaria_saccifera)	(((Prestoea_acuminata	(Oenocarpus_minor	Oenocarpus_bataua))	(((Heterospathe_cagayanensis	(Veitchia_spiralis	((Burretiokentia_grandiflora	Leopoldinia_pulchra)	Kentiopsis_piersoniorum)))	Dypsis_decaryi)	(Hydriastele_microspadix	Dictyosperma_album)))	Geonoma_undata))	(Attalea_speciosa	Bactris_major))))))	Kingia_australis);
((Roystonea_regia	(((((Podococcus_barteri	Chamaedorea_seifrizii)	((Phoenix_dactylifera	Sabal_domingensis)	Serenoa_repens))	((Attalea_speciosa	Bactris_major)	((((((Leopoldinia_pulchra	Burretiokentia_grandiflora)	(Hydriastele_microspadix	Dictyosperma_album))	((Dypsis_decaryi	(Veitchia_spiralis	Kentiopsis_piersoniorum))	Heterospathe_cagayanensis))	Pelagodoxa_henryana)	(Geonoma_undata	(Prestoea_acuminata	(Oenocarpus_minor	Oenocarpus_bataua))))	Manicaria_saccifera)))	((Iriartea_deltoidea	(Sclerosperma_profizianum	Orania_palindan))	(Pseudophoenix_vinifera	Nypa_fruticans)))	(Calamus_caryotoides	(Reinhardtia_simplex	((Reinhardtia_gracilis	Reinhardtia_paiewonskiana)	Reinhardtia_latisecta)))))	Kingia_australis);
((Orania_palindan	((((((((Calamus_caryotoides	(Reinhardtia_simplex	((Reinhardtia_gracilis	Reinhardtia_paiewonskiana)	Reinhardtia_latisecta)))	Roystonea_regia)	(Podococcus_barteri	Chamaedorea_seifrizii))	(Nypa_fruticans	((Phoenix_dactylifera	Sabal_domingensis)	Serenoa_repens)))	((Attalea_speciosa	Bactris_major)	(((((((Leopoldinia_pulchra	Burretiokentia_grandiflora)	(Veitchia_spiralis	Kentiopsis_piersoniorum))	Heterospathe_cagayanensis)	Dypsis_decaryi)	(Hydriastele_microspadix	Dictyosperma_album))	(Geonoma_undata	(Prestoea_acuminata	(Oenocarpus_minor	Oenocarpus_bataua))))	(Manicaria_saccifera	Pelagodoxa_henryana))))	Iriartea_deltoidea)	Pseudophoenix_vinifera)	Sclerosperma_profizianum))	Kingia_australis);
(((((((Calamus_caryotoides	(Podococcus_barteri	Chamaedorea_seifrizii))	((Phoenix_dactylifera	Sabal_domingensis)	Serenoa_repens))	((Nypa_fruticans	((Reinhardtia_simplex	(Reinhardtia_paiewonskiana	Reinhardtia_latisecta))	Reinhardtia_gracilis))	Roystonea_regia))	(Attalea_speciosa	(((Dypsis_decaryi	((Veitchia_spiralis	(Kentiopsis_piersoniorum	(Leopoldinia_pulchra	Burretiokentia_grandiflora)))	((Hydriastele_microspadix	Dictyosperma_album)	Heterospathe_cagayanensis)))	(Geonoma_undata	(Prestoea_acuminata	(Oenocarpus_minor	Oenocarpus_bataua))))	(Manicaria_saccifera	(Bactris_major	Pelagodoxa_henryana)))))	Iriartea_deltoidea)	(Pseudophoenix_vinifera	(Sclerosperma_profizianum	Orania_palindan)))	Kingia_australis);
((Orania_palindan	(((((((Bactris_major	Attalea_speciosa)	((Geonoma_undata	((Prestoea_acuminata	(Oenocarpus_minor	Oenocarpus_bataua))	((((Veitchia_spiralis	(Leopoldinia_pulchra	Kentiopsis_piersoniorum))	Burretiokentia_grandiflora)	((Hydriastele_microspadix	Heterospathe_cagayanensis)	Dypsis_decaryi))	Dictyosperma_album)))	(Manicaria_saccifera	Pelagodoxa_henryana)))	(Serenoa_repens	Nypa_fruticans))	(((Calamus_caryotoides	Chamaedorea_seifrizii)	(Phoenix_dactylifera	Sabal_domingensis))	(((Reinhardtia_simplex	(Reinhardtia_paiewonskiana	Reinhardtia_latisecta))	Reinhardtia_gracilis)	Roystonea_regia)))	(Podococcus_barteri	Iriartea_deltoidea))	Pseudophoenix_vinifera)	Sclerosperma_profizianum))	Kingia_australis);
((Orania_palindan	(Nypa_fruticans	(Attalea_speciosa	((((Bactris_major	Pelagodoxa_henryana)	((((Heterospathe_cagayanensis	(Veitchia_spiralis	((Burretiokentia_grandiflora	Leopoldinia_pulchra)	Kentiopsis_piersoniorum)))	(Dictyosperma_album	Hydriastele_microspadix))	Dypsis_decaryi)	(Geonoma_undata	(Prestoea_acuminata	(Oenocarpus_minor	Oenocarpus_bataua)))))	((((Podococcus_barteri	Chamaedorea_seifrizii)	(Iriartea_deltoidea	Pseudophoenix_vinifera))	(Sclerosperma_profizianum	(((Reinhardtia_paiewonskiana	Reinhardtia_latisecta)	(Reinhardtia_simplex	Reinhardtia_gracilis))	(Calamus_caryotoides	Roystonea_regia))))	(Serenoa_repens	(Phoenix_dactylifera	Sabal_domingensis))))	Manicaria_saccifera))))	Kingia_australis);
((Orania_palindan	(Attalea_speciosa	(((((Nypa_fruticans	Pseudophoenix_vinifera)	Bactris_major)	Pelagodoxa_henryana)	(Manicaria_saccifera	((((Dypsis_decaryi	(Veitchia_spiralis	(Leopoldinia_pulchra	Kentiopsis_piersoniorum)))	Heterospathe_cagayanensis)	(Burretiokentia_grandiflora	(Dictyosperma_album	Hydriastele_microspadix)))	(Geonoma_undata	(Prestoea_acuminata	(Oenocarpus_minor	Oenocarpus_bataua))))))	(((((Reinhardtia_paiewonskiana	Reinhardtia_latisecta)	(Reinhardtia_simplex	Reinhardtia_gracilis))	(Calamus_caryotoides	Roystonea_regia))	(Sclerosperma_profizianum	(Podococcus_barteri	Iriartea_deltoidea)))	((Phoenix_dactylifera	(Sabal_domingensis	Serenoa_repens))	Chamaedorea_seifrizii)))))	Kingia_australis);
((Orania_palindan	(((((((Phoenix_dactylifera	(Sabal_domingensis	Serenoa_repens))	(Podococcus_barteri	Chamaedorea_seifrizii))	((Reinhardtia_simplex	(Reinhardtia_gracilis	(Reinhardtia_paiewonskiana	Reinhardtia_latisecta)))	(Calamus_caryotoides	Roystonea_regia)))	(Nypa_fruticans	((Bactris_major	Attalea_speciosa)	((((((Geonoma_undata	(Prestoea_acuminata	(Oenocarpus_minor	Oenocarpus_bataua)))	(((Veitchia_spiralis	Kentiopsis_piersoniorum)	Heterospathe_cagayanensis)	(Burretiokentia_grandiflora	(Dictyosperma_album	Hydriastele_microspadix))))	Leopoldinia_pulchra)	Dypsis_decaryi)	Manicaria_saccifera)	Pelagodoxa_henryana))))	Pseudophoenix_vinifera)	Iriartea_deltoidea)	Sclerosperma_profizianum))	Kingia_australis);
((Orania_palindan	(((((((Bactris_major	Attalea_speciosa)	Leopoldinia_pulchra)	((((Prestoea_acuminata	(Oenocarpus_minor	Oenocarpus_bataua))	(((Burretiokentia_grandiflora	(Dictyosperma_album	(Calamus_caryotoides	Hydriastele_microspadix)))	((Veitchia_spiralis	Kentiopsis_piersoniorum)	Heterospathe_cagayanensis))	Dypsis_decaryi))	Geonoma_undata)	Manicaria_saccifera))	(Roystonea_regia	Chamaedorea_seifrizii))	((Reinhardtia_gracilis	(Phoenix_dactylifera	(Sabal_domingensis	Serenoa_repens)))	((Nypa_fruticans	(Pelagodoxa_henryana	(Reinhardtia_simplex	(Reinhardtia_paiewonskiana	Reinhardtia_latisecta))))	Pseudophoenix_vinifera)))	(Podococcus_barteri	Iriartea_deltoidea))	Sclerosperma_profizianum))	Kingia_australis);
((Orania_palindan	((((Attalea_speciosa	((Calamus_caryotoides	Roystonea_regia)	(Podococcus_barteri	Chamaedorea_seifrizii)))	((((Reinhardtia_simplex	(Reinhardtia_paiewonskiana	Reinhardtia_latisecta))	(Pseudophoenix_vinifera	(Bactris_major	Pelagodoxa_henryana)))	((Nypa_fruticans	Reinhardtia_gracilis)	(Serenoa_repens	(Phoenix_dactylifera	Sabal_domingensis))))	(Leopoldinia_pulchra	((((Prestoea_acuminata	(Oenocarpus_minor	Oenocarpus_bataua))	(((((Veitchia_spiralis	Kentiopsis_piersoniorum)	Burretiokentia_grandiflora)	Dypsis_decaryi)	(Heterospathe_cagayanensis	Hydriastele_microspadix))	Dictyosperma_album))	Geonoma_undata)	Manicaria_saccifera))))	Iriartea_deltoidea)	Sclerosperma_profizianum))	Kingia_australis);
((Orania_palindan	(((Iriartea_deltoidea	((((((Bactris_major	Pelagodoxa_henryana)	((Prestoea_acuminata	(Oenocarpus_minor	Oenocarpus_bataua))	((Hydriastele_microspadix	Dictyosperma_album)	(((Veitchia_spiralis	Kentiopsis_piersoniorum)	Heterospathe_cagayanensis)	(Dypsis_decaryi	Burretiokentia_grandiflora)))))	Geonoma_undata)	Manicaria_saccifera)	((Roystonea_regia	((Reinhardtia_latisecta	(Reinhardtia_paiewonskiana	Calamus_caryotoides))	(Reinhardtia_simplex	Reinhardtia_gracilis)))	((Podococcus_barteri	Chamaedorea_seifrizii)	(Nypa_fruticans	(Serenoa_repens	(Phoenix_dactylifera	Sabal_domingensis))))))	Pseudophoenix_vinifera))	Sclerosperma_profizianum)	(Leopoldinia_pulchra	Attalea_speciosa)))	Kingia_australis);
((Orania_palindan	(((((((Attalea_speciosa	Bactris_major)	(((Geonoma_undata	(((Hydriastele_microspadix	Dictyosperma_album)	(Dypsis_decaryi	(((Leopoldinia_pulchra	Kentiopsis_piersoniorum)	Veitchia_spiralis)	(Heterospathe_cagayanensis	Burretiokentia_grandiflora))))	((Oenocarpus_bataua	Oenocarpus_minor)	Prestoea_acuminata)))	Manicaria_saccifera)	Pelagodoxa_henryana))	(Pseudophoenix_vinifera	Iriartea_deltoidea))	(Roystonea_regia	(Reinhardtia_gracilis	(Reinhardtia_simplex	(Reinhardtia_paiewonskiana	Reinhardtia_latisecta)))))	Nypa_fruticans)	(((Calamus_caryotoides	Chamaedorea_seifrizii)	Podococcus_barteri)	(Phoenix_dactylifera	(Serenoa_repens	Sabal_domingensis))))	Sclerosperma_profizianum))	Kingia_australis);
((Orania_palindan	((Iriartea_deltoidea	(((Attalea_speciosa	Bactris_major)	(((Geonoma_undata	((Oenocarpus_bataua	Oenocarpus_minor)	Prestoea_acuminata))	(Pelagodoxa_henryana	(Dictyosperma_album	(((Heterospathe_cagayanensis	Burretiokentia_grandiflora)	(Dypsis_decaryi	((Leopoldinia_pulchra	Kentiopsis_piersoniorum)	Veitchia_spiralis)))	Hydriastele_microspadix))))	Manicaria_saccifera))	((Nypa_fruticans	(Roystonea_regia	(Reinhardtia_simplex	(Reinhardtia_paiewonskiana	(Reinhardtia_gracilis	Reinhardtia_latisecta)))))	((Calamus_caryotoides	(Chamaedorea_seifrizii	Podococcus_barteri))	(Pseudophoenix_vinifera	(Phoenix_dactylifera	(Serenoa_repens	Sabal_domingensis)))))))	Sclerosperma_profizianum))	Kingia_australis);
((Orania_palindan	((Iriartea_deltoidea	(Nypa_fruticans	(((Attalea_speciosa	Bactris_major)	((((Oenocarpus_bataua	Oenocarpus_minor)	Prestoea_acuminata)	((Dictyosperma_album	((Dypsis_decaryi	((((Burretiokentia_grandiflora	Leopoldinia_pulchra)	Kentiopsis_piersoniorum)	Veitchia_spiralis)	Heterospathe_cagayanensis))	Hydriastele_microspadix))	Geonoma_undata))	(Pelagodoxa_henryana	Manicaria_saccifera)))	((((Chamaedorea_seifrizii	Podococcus_barteri)	(Phoenix_dactylifera	(Serenoa_repens	Sabal_domingensis)))	(Roystonea_regia	(Calamus_caryotoides	((Reinhardtia_simplex	(Reinhardtia_paiewonskiana	Reinhardtia_latisecta))	Reinhardtia_gracilis))))	Pseudophoenix_vinifera))))	Sclerosperma_profizianum))	Kingia_australis);
((Orania_palindan	((((Attalea_speciosa	Bactris_major)	(((Pelagodoxa_henryana	((((((Burretiokentia_grandiflora	Leopoldinia_pulchra)	Kentiopsis_piersoniorum)	Veitchia_spiralis)	Heterospathe_cagayanensis)	(Dictyosperma_album	Hydriastele_microspadix))	Dypsis_decaryi))	(Geonoma_undata	((Oenocarpus_bataua	Oenocarpus_minor)	Prestoea_acuminata)))	Manicaria_saccifera))	((Iriartea_deltoidea	(Nypa_fruticans	((Chamaedorea_seifrizii	Podococcus_barteri)	(Pseudophoenix_vinifera	(Phoenix_dactylifera	(Serenoa_repens	Sabal_domingensis))))))	(Roystonea_regia	(((Reinhardtia_gracilis	Calamus_caryotoides)	Reinhardtia_simplex)	(Reinhardtia_paiewonskiana	Reinhardtia_latisecta)))))	Sclerosperma_profizianum))	Kingia_australis);
((Orania_palindan	((((Phoenix_dactylifera	Sabal_domingensis)	((((Serenoa_repens	Nypa_fruticans)	(Attalea_speciosa	(Calamus_caryotoides	Bactris_major)))	(((Pelagodoxa_henryana	(((Veitchia_spiralis	Dictyosperma_album)	(((Hydriastele_microspadix	(Burretiokentia_grandiflora	Leopoldinia_pulchra))	Heterospathe_cagayanensis)	(Podococcus_barteri	Kentiopsis_piersoniorum)))	Dypsis_decaryi))	(Geonoma_undata	((Oenocarpus_bataua	Oenocarpus_minor)	Prestoea_acuminata)))	Manicaria_saccifera))	((Chamaedorea_seifrizii	Roystonea_regia)	(Reinhardtia_simplex	(Reinhardtia_paiewonskiana	(Reinhardtia_gracilis	Reinhardtia_latisecta))))))	(Pseudophoenix_vinifera	Iriartea_deltoidea))	Sclerosperma_profizianum))	Kingia_australis);
((Attalea_speciosa	(Bactris_major	(((Pelagodoxa_henryana	Manicaria_saccifera)	(((((Veitchia_spiralis	Kentiopsis_piersoniorum)	Dypsis_decaryi)	(Heterospathe_cagayanensis	(Hydriastele_microspadix	(Burretiokentia_grandiflora	Leopoldinia_pulchra))))	Dictyosperma_album)	(Geonoma_undata	((Oenocarpus_bataua	Oenocarpus_minor)	Prestoea_acuminata))))	(((Pseudophoenix_vinifera	Iriartea_deltoidea)	(Sclerosperma_profizianum	Orania_palindan))	((Chamaedorea_seifrizii	(Serenoa_repens	(Phoenix_dactylifera	Sabal_domingensis)))	(Nypa_fruticans	((Calamus_caryotoides	Roystonea_regia)	((Reinhardtia_simplex	(Podococcus_barteri	(Reinhardtia_paiewonskiana	Reinhardtia_latisecta)))	Reinhardtia_gracilis))))))))	Kingia_australis);
((Orania_palindan	((((Chamaedorea_seifrizii	(Bactris_major	((Calamus_caryotoides	Roystonea_regia)	((Reinhardtia_simplex	(Reinhardtia_paiewonskiana	Reinhardtia_latisecta))	Reinhardtia_gracilis))))	((((Oenocarpus_bataua	Oenocarpus_minor)	Prestoea_acuminata)	((((Veitchia_spiralis	Kentiopsis_piersoniorum)	(Dypsis_decaryi	(Burretiokentia_grandiflora	Heterospathe_cagayanensis)))	((Leopoldinia_pulchra	Hydriastele_microspadix)	Dictyosperma_album))	Geonoma_undata))	((((Serenoa_repens	(Sabal_domingensis	Phoenix_dactylifera))	(Manicaria_saccifera	Pseudophoenix_vinifera))	(Pelagodoxa_henryana	Nypa_fruticans))	Attalea_speciosa)))	(Podococcus_barteri	Iriartea_deltoidea))	Sclerosperma_profizianum))	Kingia_australis);
((Orania_palindan	(((((((Calamus_caryotoides	Roystonea_regia)	(Reinhardtia_simplex	(Reinhardtia_paiewonskiana	Reinhardtia_latisecta)))	(((Reinhardtia_gracilis	Nypa_fruticans)	(Serenoa_repens	(Sabal_domingensis	Phoenix_dactylifera)))	(Podococcus_barteri	Chamaedorea_seifrizii)))	((((((Oenocarpus_bataua	Oenocarpus_minor)	Prestoea_acuminata)	((((Veitchia_spiralis	(Leopoldinia_pulchra	Kentiopsis_piersoniorum))	(Burretiokentia_grandiflora	Heterospathe_cagayanensis))	(Hydriastele_microspadix	Dictyosperma_album))	Dypsis_decaryi))	Geonoma_undata)	(Pelagodoxa_henryana	Manicaria_saccifera))	(Bactris_major	Attalea_speciosa)))	Pseudophoenix_vinifera)	Iriartea_deltoidea)	Sclerosperma_profizianum))	Kingia_australis);
((Orania_palindan	(((((((((Heterospathe_cagayanensis	(((Hydriastele_microspadix	Dictyosperma_album)	(Veitchia_spiralis	((Burretiokentia_grandiflora	Leopoldinia_pulchra)	Kentiopsis_piersoniorum)))	Dypsis_decaryi))	(Geonoma_undata	((Oenocarpus_bataua	Oenocarpus_minor)	Prestoea_acuminata)))	(Iriartea_deltoidea	Manicaria_saccifera))	(Bactris_major	Attalea_speciosa))	Pelagodoxa_henryana)	((Calamus_caryotoides	(Podococcus_barteri	Chamaedorea_seifrizii))	(Roystonea_regia	(Reinhardtia_simplex	(Reinhardtia_paiewonskiana	Reinhardtia_latisecta)))))	((Reinhardtia_gracilis	Nypa_fruticans)	(Serenoa_repens	(Sabal_domingensis	Phoenix_dactylifera))))	Pseudophoenix_vinifera)	Sclerosperma_profizianum))	Kingia_australis);
((Nypa_fruticans	(((Reinhardtia_simplex	(Reinhardtia_paiewonskiana	Reinhardtia_latisecta))	(((Serenoa_repens	(Sabal_domingensis	Phoenix_dactylifera))	((Attalea_speciosa	(Iriartea_deltoidea	(Sclerosperma_profizianum	Orania_palindan)))	(((Geonoma_undata	(((Oenocarpus_bataua	Oenocarpus_minor)	Prestoea_acuminata)	((((Kentiopsis_piersoniorum	Veitchia_spiralis)	Dypsis_decaryi)	((Hydriastele_microspadix	(Burretiokentia_grandiflora	Leopoldinia_pulchra))	Heterospathe_cagayanensis))	Dictyosperma_album)))	Manicaria_saccifera)	(Bactris_major	(Pseudophoenix_vinifera	Pelagodoxa_henryana)))))	((Podococcus_barteri	Chamaedorea_seifrizii)	(Calamus_caryotoides	Roystonea_regia))))	Reinhardtia_gracilis))	Kingia_australis);
(((Sclerosperma_profizianum	(((((Pseudophoenix_vinifera	(Podococcus_barteri	Chamaedorea_seifrizii))	((Nypa_fruticans	Reinhardtia_gracilis)	((Serenoa_repens	Sabal_domingensis)	Phoenix_dactylifera)))	((Reinhardtia_simplex	(Calamus_caryotoides	(Reinhardtia_paiewonskiana	Reinhardtia_latisecta)))	Roystonea_regia))	((Bactris_major	Attalea_speciosa)	((Pelagodoxa_henryana	((Dictyosperma_album	(((Leopoldinia_pulchra	Kentiopsis_piersoniorum)	Veitchia_spiralis)	((Hydriastele_microspadix	Heterospathe_cagayanensis)	(Dypsis_decaryi	Burretiokentia_grandiflora))))	(Geonoma_undata	(Prestoea_acuminata	(Oenocarpus_bataua	Oenocarpus_minor)))))	Manicaria_saccifera)))	Iriartea_deltoidea))	Orania_palindan)	Kingia_australis);
(((Sclerosperma_profizianum	(((((Podococcus_barteri	Chamaedorea_seifrizii)	((Nypa_fruticans	Reinhardtia_gracilis)	(Serenoa_repens	(Sabal_domingensis	Phoenix_dactylifera))))	((Bactris_major	Attalea_speciosa)	((Geonoma_undata	(Pelagodoxa_henryana	((Dictyosperma_album	((((Leopoldinia_pulchra	Kentiopsis_piersoniorum)	Veitchia_spiralis)	(Hydriastele_microspadix	(Burretiokentia_grandiflora	Heterospathe_cagayanensis)))	Dypsis_decaryi))	(Prestoea_acuminata	(Oenocarpus_bataua	Oenocarpus_minor)))))	Manicaria_saccifera)))	((Reinhardtia_simplex	(Reinhardtia_paiewonskiana	Reinhardtia_latisecta))	(Calamus_caryotoides	Roystonea_regia)))	(Pseudophoenix_vinifera	Iriartea_deltoidea)))	Orania_palindan)	Kingia_australis);
(((Sclerosperma_profizianum	((((Pseudophoenix_vinifera	Iriartea_deltoidea)	((Bactris_major	Attalea_speciosa)	(((Geonoma_undata	(Prestoea_acuminata	(Oenocarpus_bataua	Oenocarpus_minor)))	(Pelagodoxa_henryana	(((((Leopoldinia_pulchra	Kentiopsis_piersoniorum)	Veitchia_spiralis)	Dypsis_decaryi)	Heterospathe_cagayanensis)	(Burretiokentia_grandiflora	(Hydriastele_microspadix	Dictyosperma_album)))))	Manicaria_saccifera)))	((Reinhardtia_simplex	(Reinhardtia_paiewonskiana	Reinhardtia_latisecta))	Roystonea_regia))	((Podococcus_barteri	(Calamus_caryotoides	Chamaedorea_seifrizii))	((Nypa_fruticans	Reinhardtia_gracilis)	(Serenoa_repens	(Sabal_domingensis	Phoenix_dactylifera))))))	Orania_palindan)	Kingia_australis);
(((Sclerosperma_profizianum	(((((Bactris_major	Attalea_speciosa)	(Manicaria_saccifera	(Pelagodoxa_henryana	((Geonoma_undata	(Prestoea_acuminata	(Oenocarpus_bataua	Oenocarpus_minor)))	((Heterospathe_cagayanensis	(((Kentiopsis_piersoniorum	Veitchia_spiralis)	((Leopoldinia_pulchra	Burretiokentia_grandiflora)	Hydriastele_microspadix))	Dypsis_decaryi))	Dictyosperma_album)))))	(((((Calamus_caryotoides	(Reinhardtia_gracilis	Reinhardtia_latisecta))	Reinhardtia_paiewonskiana)	Reinhardtia_simplex)	Roystonea_regia)	(Nypa_fruticans	((Podococcus_barteri	Chamaedorea_seifrizii)	(Serenoa_repens	(Sabal_domingensis	Phoenix_dactylifera))))))	Iriartea_deltoidea)	Pseudophoenix_vinifera))	Orania_palindan)	Kingia_australis);
(((Sclerosperma_profizianum	((((((Pseudophoenix_vinifera	(Bactris_major	Pelagodoxa_henryana))	Attalea_speciosa)	((Geonoma_undata	((Prestoea_acuminata	(Oenocarpus_bataua	Oenocarpus_minor))	(((Hydriastele_microspadix	Dictyosperma_album)	(Heterospathe_cagayanensis	((Kentiopsis_piersoniorum	(Burretiokentia_grandiflora	Leopoldinia_pulchra))	Veitchia_spiralis)))	Dypsis_decaryi)))	Manicaria_saccifera))	((Podococcus_barteri	Chamaedorea_seifrizii)	((Phoenix_dactylifera	(Serenoa_repens	Sabal_domingensis))	Nypa_fruticans)))	(((Reinhardtia_latisecta	Reinhardtia_paiewonskiana)	(Reinhardtia_gracilis	Reinhardtia_simplex))	(Calamus_caryotoides	Roystonea_regia)))	Iriartea_deltoidea))	Orania_palindan)	Kingia_australis);
(((((((((Heterospathe_cagayanensis	(Dypsis_decaryi	((Leopoldinia_pulchra	Hydriastele_microspadix)	((Kentiopsis_piersoniorum	Burretiokentia_grandiflora)	Veitchia_spiralis))))	Dictyosperma_album)	(Geonoma_undata	(Prestoea_acuminata	(Oenocarpus_bataua	Oenocarpus_minor))))	Manicaria_saccifera)	(Pseudophoenix_vinifera	(Bactris_major	Pelagodoxa_henryana)))	(((((Phoenix_dactylifera	Sabal_domingensis)	Serenoa_repens)	((Nypa_fruticans	((Reinhardtia_simplex	(Reinhardtia_latisecta	Reinhardtia_paiewonskiana))	Reinhardtia_gracilis))	((Podococcus_barteri	(Calamus_caryotoides	Chamaedorea_seifrizii))	Roystonea_regia)))	Sclerosperma_profizianum)	Iriartea_deltoidea))	Attalea_speciosa)	Orania_palindan)	Kingia_australis);
(((Sclerosperma_profizianum	((((((Podococcus_barteri	Chamaedorea_seifrizii)	(Phoenix_dactylifera	(Sabal_domingensis	Serenoa_repens)))	(((Reinhardtia_latisecta	Reinhardtia_paiewonskiana)	(Reinhardtia_gracilis	Reinhardtia_simplex))	Roystonea_regia))	((((Pelagodoxa_henryana	((((Heterospathe_cagayanensis	((Veitchia_spiralis	(Leopoldinia_pulchra	Kentiopsis_piersoniorum))	Dypsis_decaryi))	(Hydriastele_microspadix	Dictyosperma_album))	Burretiokentia_grandiflora)	(Geonoma_undata	(Prestoea_acuminata	(Oenocarpus_bataua	Oenocarpus_minor)))))	Manicaria_saccifera)	(Bactris_major	Attalea_speciosa))	Calamus_caryotoides))	(Pseudophoenix_vinifera	Nypa_fruticans))	Iriartea_deltoidea))	Orania_palindan)	Kingia_australis);
(((Sclerosperma_profizianum	((((Podococcus_barteri	Chamaedorea_seifrizii)	((Serenoa_repens	(Phoenix_dactylifera	Sabal_domingensis))	(Nypa_fruticans	Reinhardtia_gracilis)))	(((((Reinhardtia_latisecta	Reinhardtia_paiewonskiana)	(Calamus_caryotoides	Reinhardtia_simplex))	Roystonea_regia)	Pseudophoenix_vinifera)	(((Pelagodoxa_henryana	(((Heterospathe_cagayanensis	((Veitchia_spiralis	Hydriastele_microspadix)	(((Burretiokentia_grandiflora	Leopoldinia_pulchra)	Kentiopsis_piersoniorum)	Dypsis_decaryi)))	Dictyosperma_album)	(Geonoma_undata	(Prestoea_acuminata	(Oenocarpus_bataua	Oenocarpus_minor)))))	Manicaria_saccifera)	(Bactris_major	Attalea_speciosa))))	Iriartea_deltoidea))	Orania_palindan)	Kingia_australis);
(((Sclerosperma_profizianum	(((((((Reinhardtia_latisecta	Reinhardtia_paiewonskiana)	Reinhardtia_simplex)	(Leopoldinia_pulchra	(Calamus_caryotoides	Roystonea_regia)))	((Podococcus_barteri	Chamaedorea_seifrizii)	((Serenoa_repens	(Phoenix_dactylifera	Sabal_domingensis))	(Nypa_fruticans	Reinhardtia_gracilis))))	(((((Prestoea_acuminata	(Oenocarpus_bataua	Oenocarpus_minor))	((((Burretiokentia_grandiflora	(Hydriastele_microspadix	Dictyosperma_album))	Heterospathe_cagayanensis)	((Kentiopsis_piersoniorum	Veitchia_spiralis)	Dypsis_decaryi))	Geonoma_undata))	Pelagodoxa_henryana)	Manicaria_saccifera)	(Bactris_major	Attalea_speciosa)))	Iriartea_deltoidea)	Pseudophoenix_vinifera))	Orania_palindan)	Kingia_australis);
(((Sclerosperma_profizianum	((((Chamaedorea_seifrizii	(Pseudophoenix_vinifera	(Iriartea_deltoidea	Podococcus_barteri)))	((Serenoa_repens	(Phoenix_dactylifera	Sabal_domingensis))	(Nypa_fruticans	Reinhardtia_gracilis)))	(((Reinhardtia_latisecta	Reinhardtia_paiewonskiana)	Reinhardtia_simplex)	(Calamus_caryotoides	Roystonea_regia)))	((((Leopoldinia_pulchra	((((Burretiokentia_grandiflora	Heterospathe_cagayanensis)	(((Kentiopsis_piersoniorum	Veitchia_spiralis)	Dypsis_decaryi)	Hydriastele_microspadix))	Dictyosperma_album)	(Geonoma_undata	(Prestoea_acuminata	(Oenocarpus_bataua	Oenocarpus_minor)))))	Manicaria_saccifera)	(Bactris_major	Attalea_speciosa))	Pelagodoxa_henryana)))	Orania_palindan)	Kingia_australis);
((Attalea_speciosa	(((Pelagodoxa_henryana	((Bactris_major	Geonoma_undata)	((Prestoea_acuminata	(Oenocarpus_minor	Oenocarpus_bataua))	((Heterospathe_cagayanensis	((Veitchia_spiralis	Kentiopsis_piersoniorum)	Dypsis_decaryi))	((Hydriastele_microspadix	Dictyosperma_album)	(Leopoldinia_pulchra	Burretiokentia_grandiflora))))))	(Pseudophoenix_vinifera	Manicaria_saccifera))	((Orania_palindan	(Nypa_fruticans	(((Sclerosperma_profizianum	(Roystonea_regia	((Reinhardtia_latisecta	Reinhardtia_paiewonskiana)	(Reinhardtia_gracilis	Reinhardtia_simplex))))	((Podococcus_barteri	Chamaedorea_seifrizii)	Calamus_caryotoides))	(Phoenix_dactylifera	(Serenoa_repens	Sabal_domingensis)))))	Iriartea_deltoidea)))	Kingia_australis);
((Orania_palindan	((((Pseudophoenix_vinifera	(Phoenix_dactylifera	(Serenoa_repens	Sabal_domingensis)))	(((Chamaedorea_seifrizii	Roystonea_regia)	(Nypa_fruticans	(((Calamus_caryotoides	Reinhardtia_latisecta)	Reinhardtia_paiewonskiana)	(Reinhardtia_gracilis	Reinhardtia_simplex))))	Sclerosperma_profizianum))	((Bactris_major	Attalea_speciosa)	((((((Heterospathe_cagayanensis	Burretiokentia_grandiflora)	(Veitchia_spiralis	(Leopoldinia_pulchra	Kentiopsis_piersoniorum)))	(Hydriastele_microspadix	Dictyosperma_album))	Dypsis_decaryi)	(Geonoma_undata	(Prestoea_acuminata	(Oenocarpus_minor	Oenocarpus_bataua))))	(Pelagodoxa_henryana	Manicaria_saccifera))))	(Iriartea_deltoidea	Podococcus_barteri)))	Kingia_australis);
((Orania_palindan	((((Iriartea_deltoidea	Podococcus_barteri)	((Calamus_caryotoides	Roystonea_regia)	((Reinhardtia_latisecta	Reinhardtia_paiewonskiana)	Reinhardtia_simplex)))	((Chamaedorea_seifrizii	((Nypa_fruticans	Pseudophoenix_vinifera)	(Phoenix_dactylifera	(Serenoa_repens	Sabal_domingensis))))	((Bactris_major	Attalea_speciosa)	((((((Heterospathe_cagayanensis	Burretiokentia_grandiflora)	(Veitchia_spiralis	(Leopoldinia_pulchra	Kentiopsis_piersoniorum)))	(Hydriastele_microspadix	Dictyosperma_album))	Dypsis_decaryi)	(Geonoma_undata	(Prestoea_acuminata	(Oenocarpus_minor	Oenocarpus_bataua))))	((Reinhardtia_gracilis	Pelagodoxa_henryana)	Manicaria_saccifera)))))	Sclerosperma_profizianum))	Kingia_australis);
((((Reinhardtia_latisecta	Reinhardtia_paiewonskiana)	(Calamus_caryotoides	Reinhardtia_simplex))	((((Bactris_major	Attalea_speciosa)	((Manicaria_saccifera	(Geonoma_undata	((Prestoea_acuminata	(Oenocarpus_minor	Oenocarpus_bataua))	((Heterospathe_cagayanensis	Dypsis_decaryi)	((((Leopoldinia_pulchra	Burretiokentia_grandiflora)	Hydriastele_microspadix)	(Veitchia_spiralis	Dictyosperma_album))	Kentiopsis_piersoniorum)))))	Pelagodoxa_henryana))	(Iriartea_deltoidea	Pseudophoenix_vinifera))	((Sclerosperma_profizianum	Orania_palindan)	(((Serenoa_repens	(Sabal_domingensis	Phoenix_dactylifera))	(Reinhardtia_gracilis	Nypa_fruticans))	((Chamaedorea_seifrizii	Podococcus_barteri)	Roystonea_regia)))))	Kingia_australis);
((Orania_palindan	(((((Bactris_major	Attalea_speciosa)	((Pelagodoxa_henryana	((Prestoea_acuminata	(Oenocarpus_minor	Oenocarpus_bataua))	((((Heterospathe_cagayanensis	(Dypsis_decaryi	(Veitchia_spiralis	Kentiopsis_piersoniorum)))	(Hydriastele_microspadix	(Leopoldinia_pulchra	Burretiokentia_grandiflora)))	Dictyosperma_album)	Geonoma_undata)))	Manicaria_saccifera))	((Nypa_fruticans	((Chamaedorea_seifrizii	Podococcus_barteri)	(Serenoa_repens	(Sabal_domingensis	Phoenix_dactylifera))))	(Roystonea_regia	(Reinhardtia_gracilis	((Reinhardtia_latisecta	Reinhardtia_paiewonskiana)	(Calamus_caryotoides	Reinhardtia_simplex))))))	(Iriartea_deltoidea	Pseudophoenix_vinifera))	Sclerosperma_profizianum))	Kingia_australis);
((Nypa_fruticans	(((Chamaedorea_seifrizii	Podococcus_barteri)	(Serenoa_repens	(Sabal_domingensis	Phoenix_dactylifera)))	(((Calamus_caryotoides	Roystonea_regia)	(((Reinhardtia_gracilis	Reinhardtia_latisecta)	Reinhardtia_paiewonskiana)	Reinhardtia_simplex))	(((Iriartea_deltoidea	Pseudophoenix_vinifera)	(Sclerosperma_profizianum	Orania_palindan))	((Bactris_major	Attalea_speciosa)	((Pelagodoxa_henryana	(((((Dypsis_decaryi	Veitchia_spiralis)	Heterospathe_cagayanensis)	((Kentiopsis_piersoniorum	(Leopoldinia_pulchra	Burretiokentia_grandiflora))	Hydriastele_microspadix))	Dictyosperma_album)	(Geonoma_undata	(Prestoea_acuminata	(Oenocarpus_minor	Oenocarpus_bataua)))))	Manicaria_saccifera))))))	Kingia_australis);
((Orania_palindan	((((((Bactris_major	Attalea_speciosa)	(((Geonoma_undata	(Prestoea_acuminata	(Oenocarpus_minor	Oenocarpus_bataua)))	(Pelagodoxa_henryana	((Hydriastele_microspadix	Dictyosperma_album)	(((Leopoldinia_pulchra	Burretiokentia_grandiflora)	Heterospathe_cagayanensis)	(Dypsis_decaryi	(Veitchia_spiralis	Kentiopsis_piersoniorum))))))	Manicaria_saccifera))	(((Chamaedorea_seifrizii	Podococcus_barteri)	(Serenoa_repens	(Sabal_domingensis	Phoenix_dactylifera)))	((Calamus_caryotoides	Roystonea_regia)	((Reinhardtia_latisecta	Reinhardtia_paiewonskiana)	(Reinhardtia_gracilis	Reinhardtia_simplex)))))	Nypa_fruticans)	(Iriartea_deltoidea	Pseudophoenix_vinifera))	Sclerosperma_profizianum))	Kingia_australis);
((Orania_palindan	(((((((Bactris_major	Attalea_speciosa)	(((Geonoma_undata	(Prestoea_acuminata	(Oenocarpus_minor	Oenocarpus_bataua)))	(((Heterospathe_cagayanensis	(Hydriastele_microspadix	Burretiokentia_grandiflora))	(Dypsis_decaryi	(Veitchia_spiralis	(Leopoldinia_pulchra	Kentiopsis_piersoniorum))))	Dictyosperma_album))	(Pelagodoxa_henryana	Manicaria_saccifera)))	(((Chamaedorea_seifrizii	Podococcus_barteri)	(Phoenix_dactylifera	(Serenoa_repens	Sabal_domingensis)))	(Roystonea_regia	(((Reinhardtia_gracilis	Calamus_caryotoides)	(Reinhardtia_latisecta	Reinhardtia_paiewonskiana))	Reinhardtia_simplex))))	Nypa_fruticans)	Iriartea_deltoidea)	Sclerosperma_profizianum)	Pseudophoenix_vinifera))	Kingia_australis);
((Nypa_fruticans	(((Phoenix_dactylifera	Sabal_domingensis)	Serenoa_repens)	(((Sclerosperma_profizianum	Orania_palindan)	(((Bactris_major	Attalea_speciosa)	(Pelagodoxa_henryana	(((Prestoea_acuminata	(Oenocarpus_minor	Oenocarpus_bataua))	((((Heterospathe_cagayanensis	(Hydriastele_microspadix	Burretiokentia_grandiflora))	(Dypsis_decaryi	(Veitchia_spiralis	(Leopoldinia_pulchra	Kentiopsis_piersoniorum))))	Dictyosperma_album)	Geonoma_undata))	Manicaria_saccifera)))	((Roystonea_regia	((((Reinhardtia_gracilis	Reinhardtia_latisecta)	Reinhardtia_paiewonskiana)	Reinhardtia_simplex)	Calamus_caryotoides))	(Pseudophoenix_vinifera	Iriartea_deltoidea))))	(Chamaedorea_seifrizii	Podococcus_barteri))))	Kingia_australis);
((Orania_palindan	(((Nypa_fruticans	((((Bactris_major	Attalea_speciosa)	((((Heterospathe_cagayanensis	(((Leopoldinia_pulchra	Kentiopsis_piersoniorum)	Veitchia_spiralis)	Dypsis_decaryi))	((Dictyosperma_album	Hydriastele_microspadix)	Burretiokentia_grandiflora))	(Geonoma_undata	(Prestoea_acuminata	(Oenocarpus_minor	Oenocarpus_bataua))))	(Manicaria_saccifera	Pelagodoxa_henryana)))	(Pseudophoenix_vinifera	Iriartea_deltoidea))	(Roystonea_regia	(((Reinhardtia_gracilis	Reinhardtia_latisecta)	Reinhardtia_paiewonskiana)	Reinhardtia_simplex))))	(((Calamus_caryotoides	Chamaedorea_seifrizii)	Podococcus_barteri)	((Phoenix_dactylifera	Sabal_domingensis)	Serenoa_repens)))	Sclerosperma_profizianum))	Kingia_australis);
((Orania_palindan	(Sclerosperma_profizianum	(((((Bactris_major	Attalea_speciosa)	(Manicaria_saccifera	(((Geonoma_undata	(Prestoea_acuminata	(Oenocarpus_minor	Oenocarpus_bataua)))	((((Veitchia_spiralis	Kentiopsis_piersoniorum)	((Leopoldinia_pulchra	Burretiokentia_grandiflora)	Hydriastele_microspadix))	(Dypsis_decaryi	Heterospathe_cagayanensis))	Dictyosperma_album))	Pelagodoxa_henryana)))	((((Calamus_caryotoides	Roystonea_regia)	(Nypa_fruticans	(Reinhardtia_gracilis	(Reinhardtia_simplex	(Reinhardtia_paiewonskiana	Reinhardtia_latisecta)))))	(Podococcus_barteri	Chamaedorea_seifrizii))	(Phoenix_dactylifera	(Serenoa_repens	Sabal_domingensis))))	Iriartea_deltoidea)	Pseudophoenix_vinifera)))	Kingia_australis);
((Attalea_speciosa	(((Manicaria_saccifera	(((Geonoma_undata	(Prestoea_acuminata	(Oenocarpus_minor	Oenocarpus_bataua)))	(((Veitchia_spiralis	(Leopoldinia_pulchra	Kentiopsis_piersoniorum))	(Dypsis_decaryi	((Burretiokentia_grandiflora	Hydriastele_microspadix)	Heterospathe_cagayanensis)))	Dictyosperma_album))	Pelagodoxa_henryana))	((((Roystonea_regia	Calamus_caryotoides)	(Reinhardtia_simplex	(Reinhardtia_paiewonskiana	(Reinhardtia_gracilis	Reinhardtia_latisecta))))	Pseudophoenix_vinifera)	(((Podococcus_barteri	Chamaedorea_seifrizii)	((Orania_palindan	(Sclerosperma_profizianum	Iriartea_deltoidea))	(Serenoa_repens	(Sabal_domingensis	Phoenix_dactylifera))))	Nypa_fruticans)))	Bactris_major))	Kingia_australis);
((Attalea_speciosa	(((Manicaria_saccifera	(((Geonoma_undata	(Prestoea_acuminata	(Oenocarpus_minor	Oenocarpus_bataua)))	(((Veitchia_spiralis	(Heterospathe_cagayanensis	((Burretiokentia_grandiflora	Leopoldinia_pulchra)	Kentiopsis_piersoniorum)))	(Dypsis_decaryi	Hydriastele_microspadix))	Dictyosperma_album))	Pelagodoxa_henryana))	((Roystonea_regia	((Reinhardtia_simplex	(Reinhardtia_paiewonskiana	(Reinhardtia_gracilis	Reinhardtia_latisecta)))	Calamus_caryotoides))	(((Pseudophoenix_vinifera	(Serenoa_repens	(Sabal_domingensis	Phoenix_dactylifera)))	(Podococcus_barteri	Chamaedorea_seifrizii))	((Orania_palindan	(Sclerosperma_profizianum	Iriartea_deltoidea))	Nypa_fruticans))))	Bactris_major))	Kingia_australis);
((Orania_palindan	(Sclerosperma_profizianum	(((Podococcus_barteri	Iriartea_deltoidea)	(Attalea_speciosa	((((Reinhardtia_gracilis	Nypa_fruticans)	(Serenoa_repens	(Sabal_domingensis	Phoenix_dactylifera)))	(Calamus_caryotoides	Chamaedorea_seifrizii))	((Manicaria_saccifera	((Geonoma_undata	((Prestoea_acuminata	(Oenocarpus_minor	Oenocarpus_bataua))	((Heterospathe_cagayanensis	((Hydriastele_microspadix	Veitchia_spiralis)	(Dypsis_decaryi	((Burretiokentia_grandiflora	Leopoldinia_pulchra)	Kentiopsis_piersoniorum))))	Dictyosperma_album)))	Pelagodoxa_henryana))	(Bactris_major	(Roystonea_regia	(Reinhardtia_simplex	(Reinhardtia_paiewonskiana	Reinhardtia_latisecta))))))))	Pseudophoenix_vinifera)))	Kingia_australis);
((Orania_palindan	(Sclerosperma_profizianum	(Iriartea_deltoidea	((Bactris_major	Attalea_speciosa)	(((Phoenix_dactylifera	(Serenoa_repens	Sabal_domingensis))	(Calamus_caryotoides	(Podococcus_barteri	Chamaedorea_seifrizii)))	(((Geonoma_undata	((Prestoea_acuminata	(Oenocarpus_minor	Oenocarpus_bataua))	(((Veitchia_spiralis	(Dypsis_decaryi	(((Burretiokentia_grandiflora	Leopoldinia_pulchra)	Hydriastele_microspadix)	Heterospathe_cagayanensis)))	Kentiopsis_piersoniorum)	Dictyosperma_album)))	Manicaria_saccifera)	(Roystonea_regia	((Reinhardtia_gracilis	Nypa_fruticans)	(Pseudophoenix_vinifera	(Pelagodoxa_henryana	(Reinhardtia_simplex	(Reinhardtia_paiewonskiana	Reinhardtia_latisecta))))))))))))	Kingia_australis);
((Roystonea_regia	(Chamaedorea_seifrizii	((Calamus_caryotoides	(((Serenoa_repens	(Sabal_domingensis	Phoenix_dactylifera))	((Orania_palindan	Sclerosperma_profizianum)	(Podococcus_barteri	Iriartea_deltoidea)))	((((Reinhardtia_gracilis	Nypa_fruticans)	(Reinhardtia_simplex	(Reinhardtia_paiewonskiana	Reinhardtia_latisecta)))	(Pseudophoenix_vinifera	Pelagodoxa_henryana))	(((((Hydriastele_microspadix	Dictyosperma_album)	(((Leopoldinia_pulchra	Burretiokentia_grandiflora)	Heterospathe_cagayanensis)	(Kentiopsis_piersoniorum	Veitchia_spiralis)))	Dypsis_decaryi)	(Geonoma_undata	(Prestoea_acuminata	(Oenocarpus_minor	Oenocarpus_bataua))))	Manicaria_saccifera))))	(Bactris_major	Attalea_speciosa))))	Kingia_australis);
((Orania_palindan	(Sclerosperma_profizianum	(Iriartea_deltoidea	((((Roystonea_regia	(Nypa_fruticans	(Reinhardtia_simplex	((Reinhardtia_paiewonskiana	Reinhardtia_latisecta)	Reinhardtia_gracilis))))	((Podococcus_barteri	Chamaedorea_seifrizii)	((Serenoa_repens	Sabal_domingensis)	Phoenix_dactylifera)))	(Calamus_caryotoides	Pseudophoenix_vinifera))	((((Geonoma_undata	((Prestoea_acuminata	(Oenocarpus_minor	Oenocarpus_bataua))	(Leopoldinia_pulchra	((((Burretiokentia_grandiflora	Hydriastele_microspadix)	Heterospathe_cagayanensis)	((Kentiopsis_piersoniorum	Veitchia_spiralis)	Dypsis_decaryi))	Dictyosperma_album))))	Pelagodoxa_henryana)	Manicaria_saccifera)	(Bactris_major	Attalea_speciosa))))))	Kingia_australis);
((Orania_palindan	(Sclerosperma_profizianum	(Iriartea_deltoidea	(Attalea_speciosa	(((Bactris_major	(Pseudophoenix_vinifera	((Roystonea_regia	(Reinhardtia_simplex	(Reinhardtia_paiewonskiana	Reinhardtia_latisecta)))	(Nypa_fruticans	((Podococcus_barteri	(Calamus_caryotoides	Chamaedorea_seifrizii))	(Reinhardtia_gracilis	((Serenoa_repens	Sabal_domingensis)	Phoenix_dactylifera)))))))	(((Dypsis_decaryi	Heterospathe_cagayanensis)	((Hydriastele_microspadix	Dictyosperma_album)	(Veitchia_spiralis	((Leopoldinia_pulchra	Burretiokentia_grandiflora)	Kentiopsis_piersoniorum))))	(Geonoma_undata	(Pelagodoxa_henryana	(Prestoea_acuminata	(Oenocarpus_minor	Oenocarpus_bataua))))))	Manicaria_saccifera)))))	Kingia_australis);
((Orania_palindan	(((((Bactris_major	Attalea_speciosa)	(Serenoa_repens	Nypa_fruticans))	(((Sclerosperma_profizianum	((Calamus_caryotoides	Roystonea_regia)	(((Reinhardtia_paiewonskiana	Reinhardtia_latisecta)	Reinhardtia_simplex)	Reinhardtia_gracilis)))	(Podococcus_barteri	Chamaedorea_seifrizii))	(Sabal_domingensis	Phoenix_dactylifera)))	(((((Hydriastele_microspadix	Dictyosperma_album)	(Burretiokentia_grandiflora	Heterospathe_cagayanensis))	(((Leopoldinia_pulchra	Kentiopsis_piersoniorum)	Veitchia_spiralis)	Dypsis_decaryi))	(Geonoma_undata	(Prestoea_acuminata	(Oenocarpus_minor	Oenocarpus_bataua))))	Pelagodoxa_henryana))	(Manicaria_saccifera	(Pseudophoenix_vinifera	Iriartea_deltoidea))))	Kingia_australis);
((Orania_palindan	(((((Bactris_major	(Leopoldinia_pulchra	Attalea_speciosa))	(Manicaria_saccifera	(((Geonoma_undata	(Prestoea_acuminata	(Oenocarpus_minor	Oenocarpus_bataua)))	(((Burretiokentia_grandiflora	Heterospathe_cagayanensis)	(Hydriastele_microspadix	(Dypsis_decaryi	(Kentiopsis_piersoniorum	Veitchia_spiralis))))	Dictyosperma_album))	Pelagodoxa_henryana)))	((Nypa_fruticans	((Podococcus_barteri	Chamaedorea_seifrizii)	(Pseudophoenix_vinifera	(Serenoa_repens	(Sabal_domingensis	Phoenix_dactylifera)))))	(Roystonea_regia	((Reinhardtia_paiewonskiana	(Reinhardtia_gracilis	Reinhardtia_latisecta))	Reinhardtia_simplex))))	(Iriartea_deltoidea	Calamus_caryotoides))	Sclerosperma_profizianum))	Kingia_australis);
((Orania_palindan	((((((Roystonea_regia	(((Reinhardtia_gracilis	Reinhardtia_latisecta)	Reinhardtia_paiewonskiana)	(Calamus_caryotoides	Reinhardtia_simplex)))	(Nypa_fruticans	((Podococcus_barteri	Chamaedorea_seifrizii)	(Phoenix_dactylifera	(Serenoa_repens	Sabal_domingensis)))))	((Manicaria_saccifera	((Pelagodoxa_henryana	Leopoldinia_pulchra)	(Geonoma_undata	(((Oenocarpus_minor	Oenocarpus_bataua)	Prestoea_acuminata)	(((Veitchia_spiralis	Kentiopsis_piersoniorum)	((Heterospathe_cagayanensis	(Hydriastele_microspadix	Burretiokentia_grandiflora))	Dypsis_decaryi))	Dictyosperma_album)))))	(Bactris_major	Attalea_speciosa)))	Iriartea_deltoidea)	Pseudophoenix_vinifera)	Sclerosperma_profizianum))	Kingia_australis);
((Orania_palindan	(Manicaria_saccifera	((((((Heterospathe_cagayanensis	Burretiokentia_grandiflora)	(Hydriastele_microspadix	(Veitchia_spiralis	Kentiopsis_piersoniorum)))	Dypsis_decaryi)	Dictyosperma_album)	(Geonoma_undata	((Oenocarpus_minor	Oenocarpus_bataua)	(Leopoldinia_pulchra	Prestoea_acuminata))))	(Pelagodoxa_henryana	((((Nypa_fruticans	(((Reinhardtia_gracilis	Reinhardtia_latisecta)	Reinhardtia_paiewonskiana)	Reinhardtia_simplex))	(Iriartea_deltoidea	Sclerosperma_profizianum))	(((Calamus_caryotoides	Roystonea_regia)	(Podococcus_barteri	Chamaedorea_seifrizii))	(Pseudophoenix_vinifera	(Serenoa_repens	(Sabal_domingensis	Phoenix_dactylifera)))))	(Bactris_major	Attalea_speciosa))))))	Kingia_australis);
((Orania_palindan	(Sclerosperma_profizianum	(((((((((((Heterospathe_cagayanensis	((Leopoldinia_pulchra	Kentiopsis_piersoniorum)	Veitchia_spiralis))	((Hydriastele_microspadix	Dictyosperma_album)	Burretiokentia_grandiflora))	Dypsis_decaryi)	(Geonoma_undata	((Oenocarpus_minor	Oenocarpus_bataua)	Prestoea_acuminata)))	Pelagodoxa_henryana)	Manicaria_saccifera)	(Bactris_major	Attalea_speciosa))	(Nypa_fruticans	(Calamus_caryotoides	((Reinhardtia_latisecta	Reinhardtia_paiewonskiana)	(Reinhardtia_gracilis	Reinhardtia_simplex)))))	((Podococcus_barteri	Chamaedorea_seifrizii)	(Roystonea_regia	(Serenoa_repens	(Sabal_domingensis	Phoenix_dactylifera)))))	Iriartea_deltoidea)	Pseudophoenix_vinifera)))	Kingia_australis);
((Orania_palindan	(Sclerosperma_profizianum	((((((((Dictyosperma_album	(((Burretiokentia_grandiflora	Heterospathe_cagayanensis)	(Dypsis_decaryi	((Leopoldinia_pulchra	Kentiopsis_piersoniorum)	Veitchia_spiralis)))	Hydriastele_microspadix))	(Geonoma_undata	((Oenocarpus_minor	Oenocarpus_bataua)	Prestoea_acuminata)))	Pelagodoxa_henryana)	Manicaria_saccifera)	((Bactris_major	Attalea_speciosa)	(Iriartea_deltoidea	((Calamus_caryotoides	Roystonea_regia)	((Reinhardtia_latisecta	Reinhardtia_paiewonskiana)	(Reinhardtia_gracilis	Reinhardtia_simplex))))))	((Podococcus_barteri	Chamaedorea_seifrizii)	(Phoenix_dactylifera	(Serenoa_repens	Sabal_domingensis))))	Nypa_fruticans)	Pseudophoenix_vinifera)))	Kingia_australis);
((Nypa_fruticans	(((Calamus_caryotoides	(Reinhardtia_latisecta	Reinhardtia_paiewonskiana))	(Reinhardtia_gracilis	Reinhardtia_simplex))	((Iriartea_deltoidea	(Orania_palindan	Sclerosperma_profizianum))	(((Podococcus_barteri	Chamaedorea_seifrizii)	(Roystonea_regia	Attalea_speciosa))	((((Geonoma_undata	(((Oenocarpus_minor	Oenocarpus_bataua)	Prestoea_acuminata)	(Dypsis_decaryi	((Dictyosperma_album	Hydriastele_microspadix)	((((Burretiokentia_grandiflora	Leopoldinia_pulchra)	Kentiopsis_piersoniorum)	Veitchia_spiralis)	Heterospathe_cagayanensis)))))	(Pseudophoenix_vinifera	(Bactris_major	Pelagodoxa_henryana)))	Manicaria_saccifera)	(Phoenix_dactylifera	(Serenoa_repens	Sabal_domingensis)))))))	Kingia_australis);
((Attalea_speciosa	((((((Pseudophoenix_vinifera	(Nypa_fruticans	(((Reinhardtia_latisecta	Reinhardtia_paiewonskiana)	Reinhardtia_simplex)	Calamus_caryotoides)))	((((Pelagodoxa_henryana	((Dypsis_decaryi	Kentiopsis_piersoniorum)	((Dictyosperma_album	Veitchia_spiralis)	(Hydriastele_microspadix	(Burretiokentia_grandiflora	Heterospathe_cagayanensis)))))	((Leopoldinia_pulchra	Geonoma_undata)	((Oenocarpus_minor	Oenocarpus_bataua)	Prestoea_acuminata)))	Manicaria_saccifera)	Bactris_major))	((Reinhardtia_gracilis	(Phoenix_dactylifera	(Serenoa_repens	Sabal_domingensis)))	(Orania_palindan	Sclerosperma_profizianum)))	(Podococcus_barteri	Chamaedorea_seifrizii))	Iriartea_deltoidea)	Roystonea_regia))	Kingia_australis);
((Orania_palindan	(Sclerosperma_profizianum	(((((((Podococcus_barteri	Chamaedorea_seifrizii)	(Nypa_fruticans	(Phoenix_dactylifera	(Serenoa_repens	Sabal_domingensis))))	(Leopoldinia_pulchra	Pseudophoenix_vinifera))	(Roystonea_regia	(Reinhardtia_simplex	(((Reinhardtia_latisecta	Reinhardtia_paiewonskiana)	Calamus_caryotoides)	Reinhardtia_gracilis))))	((((((((Veitchia_spiralis	(Dictyosperma_album	Hydriastele_microspadix))	(Burretiokentia_grandiflora	Kentiopsis_piersoniorum))	Heterospathe_cagayanensis)	Dypsis_decaryi)	((Oenocarpus_minor	Oenocarpus_bataua)	Prestoea_acuminata))	Geonoma_undata)	(Pelagodoxa_henryana	Manicaria_saccifera))	Bactris_major))	Attalea_speciosa)	Iriartea_deltoidea)))	Kingia_australis);
((Orania_palindan	(Sclerosperma_profizianum	(((((((((Dypsis_decaryi	Heterospathe_cagayanensis)	((Veitchia_spiralis	Hydriastele_microspadix)	((Leopoldinia_pulchra	Burretiokentia_grandiflora)	Kentiopsis_piersoniorum)))	Dictyosperma_album)	(Geonoma_undata	((Oenocarpus_minor	Oenocarpus_bataua)	Prestoea_acuminata)))	Pelagodoxa_henryana)	Manicaria_saccifera)	(Bactris_major	Attalea_speciosa))	(((Podococcus_barteri	Chamaedorea_seifrizii)	((Reinhardtia_gracilis	Nypa_fruticans)	(Phoenix_dactylifera	(Serenoa_repens	Sabal_domingensis))))	(Roystonea_regia	(Reinhardtia_simplex	((Reinhardtia_latisecta	Reinhardtia_paiewonskiana)	Calamus_caryotoides)))))	(Pseudophoenix_vinifera	Iriartea_deltoidea))))	Kingia_australis);
((Orania_palindan	(Sclerosperma_profizianum	(((((((((Burretiokentia_grandiflora	((Veitchia_spiralis	Kentiopsis_piersoniorum)	Heterospathe_cagayanensis))	((Hydriastele_microspadix	Dictyosperma_album)	Dypsis_decaryi))	((Oenocarpus_minor	Oenocarpus_bataua)	Prestoea_acuminata))	Geonoma_undata)	Manicaria_saccifera)	(Leopoldinia_pulchra	Pelagodoxa_henryana))	(Bactris_major	Attalea_speciosa))	((Podococcus_barteri	Chamaedorea_seifrizii)	(((Calamus_caryotoides	Roystonea_regia)	(Nypa_fruticans	(Reinhardtia_simplex	(Reinhardtia_latisecta	Reinhardtia_paiewonskiana))))	(Reinhardtia_gracilis	(Serenoa_repens	(Sabal_domingensis	Phoenix_dactylifera))))))	(Pseudophoenix_vinifera	Iriartea_deltoidea))))	Kingia_australis);
((Orania_palindan	(Sclerosperma_profizianum	(((Podococcus_barteri	(Calamus_caryotoides	Chamaedorea_seifrizii))	(Phoenix_dactylifera	(Serenoa_repens	Sabal_domingensis)))	(Nypa_fruticans	((Roystonea_regia	(Reinhardtia_gracilis	(Reinhardtia_simplex	(Reinhardtia_latisecta	Reinhardtia_paiewonskiana))))	((Pseudophoenix_vinifera	Iriartea_deltoidea)	(((Pelagodoxa_henryana	(((Dypsis_decaryi	((Hydriastele_microspadix	Dictyosperma_album)	((Veitchia_spiralis	(Leopoldinia_pulchra	Kentiopsis_piersoniorum))	(Burretiokentia_grandiflora	Heterospathe_cagayanensis))))	((Oenocarpus_minor	Oenocarpus_bataua)	Prestoea_acuminata))	Geonoma_undata))	Manicaria_saccifera)	(Bactris_major	Attalea_speciosa))))))))	Kingia_australis);
(((Sclerosperma_profizianum	(Iriartea_deltoidea	(((Chamaedorea_seifrizii	Podococcus_barteri)	((Attalea_speciosa	Bactris_major)	(Manicaria_saccifera	((((Oenocarpus_minor	Oenocarpus_bataua)	Prestoea_acuminata)	Geonoma_undata)	(Pelagodoxa_henryana	(Dictyosperma_album	((Dypsis_decaryi	(Veitchia_spiralis	Kentiopsis_piersoniorum))	((Leopoldinia_pulchra	Hydriastele_microspadix)	(Burretiokentia_grandiflora	Heterospathe_cagayanensis)))))))))	((Pseudophoenix_vinifera	(Serenoa_repens	(Sabal_domingensis	Phoenix_dactylifera)))	(Roystonea_regia	(Nypa_fruticans	(Reinhardtia_simplex	(Reinhardtia_paiewonskiana	(Calamus_caryotoides	(Reinhardtia_gracilis	Reinhardtia_latisecta))))))))))	Orania_palindan)	Kingia_australis);
(((Sclerosperma_profizianum	(((Podococcus_barteri	Iriartea_deltoidea)	((((Attalea_speciosa	(Calamus_caryotoides	Bactris_major))	((Manicaria_saccifera	((((Oenocarpus_minor	Oenocarpus_bataua)	Prestoea_acuminata)	Geonoma_undata)	((Burretiokentia_grandiflora	((Heterospathe_cagayanensis	((Leopoldinia_pulchra	Kentiopsis_piersoniorum)	Veitchia_spiralis))	(Hydriastele_microspadix	Dictyosperma_album)))	Dypsis_decaryi)))	Pelagodoxa_henryana))	((Chamaedorea_seifrizii	Roystonea_regia)	(Reinhardtia_simplex	(Reinhardtia_paiewonskiana	Reinhardtia_latisecta))))	((Reinhardtia_gracilis	Nypa_fruticans)	(Serenoa_repens	(Sabal_domingensis	Phoenix_dactylifera)))))	Pseudophoenix_vinifera))	Orania_palindan)	Kingia_australis);
(((((Iriartea_deltoidea	(((Roystonea_regia	(Reinhardtia_simplex	(Reinhardtia_paiewonskiana	(Reinhardtia_gracilis	Reinhardtia_latisecta))))	(Nypa_fruticans	((Calamus_caryotoides	(Podococcus_barteri	Chamaedorea_seifrizii))	(Phoenix_dactylifera	(Serenoa_repens	Sabal_domingensis)))))	((Attalea_speciosa	Bactris_major)	((Manicaria_saccifera	((((Oenocarpus_minor	Oenocarpus_bataua)	Prestoea_acuminata)	Geonoma_undata)	(Dictyosperma_album	((Dypsis_decaryi	(Burretiokentia_grandiflora	(Kentiopsis_piersoniorum	Leopoldinia_pulchra)))	(Veitchia_spiralis	(Heterospathe_cagayanensis	Hydriastele_microspadix))))))	Pelagodoxa_henryana))))	Sclerosperma_profizianum)	Pseudophoenix_vinifera)	Orania_palindan)	Kingia_australis);
((((((((((Pelagodoxa_henryana	(Serenoa_repens	(Sabal_domingensis	Phoenix_dactylifera)))	(Podococcus_barteri	Chamaedorea_seifrizii))	(((Bactris_major	(Reinhardtia_simplex	(Reinhardtia_paiewonskiana	(Calamus_caryotoides	(Reinhardtia_gracilis	Reinhardtia_latisecta)))))	Roystonea_regia)	(Geonoma_undata	(((Heterospathe_cagayanensis	(Dypsis_decaryi	(Veitchia_spiralis	(Kentiopsis_piersoniorum	Leopoldinia_pulchra))))	(Burretiokentia_grandiflora	(Hydriastele_microspadix	Dictyosperma_album)))	((Oenocarpus_minor	Oenocarpus_bataua)	Prestoea_acuminata)))))	Nypa_fruticans)	Attalea_speciosa)	(Manicaria_saccifera	Iriartea_deltoidea))	Sclerosperma_profizianum)	Pseudophoenix_vinifera)	Orania_palindan)	Kingia_australis);
((Attalea_speciosa	(((((Podococcus_barteri	Iriartea_deltoidea)	(Pseudophoenix_vinifera	(Orania_palindan	Sclerosperma_profizianum)))	(((Calamus_caryotoides	Roystonea_regia)	(Reinhardtia_simplex	(Reinhardtia_paiewonskiana	(Reinhardtia_gracilis	Reinhardtia_latisecta))))	(((Serenoa_repens	(Sabal_domingensis	Phoenix_dactylifera))	Chamaedorea_seifrizii)	Nypa_fruticans)))	((Pelagodoxa_henryana	(Geonoma_undata	((((Dypsis_decaryi	(Hydriastele_microspadix	Heterospathe_cagayanensis))	(Veitchia_spiralis	(Kentiopsis_piersoniorum	(Burretiokentia_grandiflora	Leopoldinia_pulchra))))	Dictyosperma_album)	((Oenocarpus_minor	Oenocarpus_bataua)	Prestoea_acuminata))))	Manicaria_saccifera))	Bactris_major))	Kingia_australis);
((Orania_palindan	((Sclerosperma_profizianum	Iriartea_deltoidea)	(Pseudophoenix_vinifera	((((((((((Oenocarpus_minor	Oenocarpus_bataua)	Prestoea_acuminata)	Geonoma_undata)	(((Dypsis_decaryi	(Veitchia_spiralis	Kentiopsis_piersoniorum))	(Heterospathe_cagayanensis	(Burretiokentia_grandiflora	Hydriastele_microspadix)))	Dictyosperma_album))	Leopoldinia_pulchra)	Pelagodoxa_henryana)	Manicaria_saccifera)	(Bactris_major	Attalea_speciosa))	((Roystonea_regia	((Reinhardtia_simplex	(Reinhardtia_paiewonskiana	Reinhardtia_latisecta))	Calamus_caryotoides))	((Phoenix_dactylifera	(Serenoa_repens	Sabal_domingensis))	(Podococcus_barteri	Chamaedorea_seifrizii))))	(Reinhardtia_gracilis	Nypa_fruticans)))))	Kingia_australis);
((Orania_palindan	(Sclerosperma_profizianum	(Pseudophoenix_vinifera	(Iriartea_deltoidea	((((((((Oenocarpus_minor	Oenocarpus_bataua)	Prestoea_acuminata)	Geonoma_undata)	((((Burretiokentia_grandiflora	(Hydriastele_microspadix	Dictyosperma_album))	Heterospathe_cagayanensis)	((Leopoldinia_pulchra	Kentiopsis_piersoniorum)	Veitchia_spiralis))	Dypsis_decaryi))	Pelagodoxa_henryana)	Manicaria_saccifera)	(Bactris_major	Attalea_speciosa))	(((Calamus_caryotoides	Roystonea_regia)	((Reinhardtia_gracilis	Reinhardtia_simplex)	(Reinhardtia_paiewonskiana	Reinhardtia_latisecta)))	(Nypa_fruticans	((Phoenix_dactylifera	(Serenoa_repens	Sabal_domingensis))	(Podococcus_barteri	Chamaedorea_seifrizii)))))))))	Kingia_australis);
((Orania_palindan	(Sclerosperma_profizianum	(Iriartea_deltoidea	(((((Pseudophoenix_vinifera	((Phoenix_dactylifera	Sabal_domingensis)	Serenoa_repens))	(Podococcus_barteri	(Calamus_caryotoides	Chamaedorea_seifrizii)))	(Roystonea_regia	(Reinhardtia_simplex	(Reinhardtia_paiewonskiana	(Reinhardtia_gracilis	Reinhardtia_latisecta)))))	((((Geonoma_undata	(((((Kentiopsis_piersoniorum	Veitchia_spiralis)	Heterospathe_cagayanensis)	((Leopoldinia_pulchra	Burretiokentia_grandiflora)	(Hydriastele_microspadix	Dictyosperma_album)))	Dypsis_decaryi)	((Oenocarpus_minor	Oenocarpus_bataua)	Prestoea_acuminata)))	Pelagodoxa_henryana)	Manicaria_saccifera)	(Bactris_major	Attalea_speciosa)))	Nypa_fruticans))))	Kingia_australis);
((Orania_palindan	(Sclerosperma_profizianum	((((((Serenoa_repens	Nypa_fruticans)	Podococcus_barteri)	Iriartea_deltoidea)	(((Manicaria_saccifera	(((((Kentiopsis_piersoniorum	Veitchia_spiralis)	Heterospathe_cagayanensis)	((Leopoldinia_pulchra	Burretiokentia_grandiflora)	(Hydriastele_microspadix	Dictyosperma_album)))	Dypsis_decaryi)	(((Oenocarpus_minor	Oenocarpus_bataua)	Prestoea_acuminata)	Geonoma_undata)))	Pelagodoxa_henryana)	(Bactris_major	Attalea_speciosa)))	((Chamaedorea_seifrizii	(Phoenix_dactylifera	Sabal_domingensis))	((Calamus_caryotoides	Roystonea_regia)	((Reinhardtia_simplex	(Reinhardtia_paiewonskiana	Reinhardtia_latisecta))	Reinhardtia_gracilis))))	Pseudophoenix_vinifera)))	Kingia_australis);
(((Calamus_caryotoides	Roystonea_regia)	((Nypa_fruticans	((Reinhardtia_simplex	(Reinhardtia_paiewonskiana	Reinhardtia_latisecta))	Reinhardtia_gracilis))	((((Manicaria_saccifera	((Pelagodoxa_henryana	(((Leopoldinia_pulchra	Burretiokentia_grandiflora)	(Hydriastele_microspadix	Dictyosperma_album))	(Dypsis_decaryi	((Kentiopsis_piersoniorum	Veitchia_spiralis)	Heterospathe_cagayanensis))))	(((Oenocarpus_minor	Oenocarpus_bataua)	Prestoea_acuminata)	Geonoma_undata)))	(Bactris_major	Attalea_speciosa))	((Phoenix_dactylifera	(Sabal_domingensis	Serenoa_repens))	((Chamaedorea_seifrizii	Podococcus_barteri)	Pseudophoenix_vinifera)))	(Iriartea_deltoidea	(Orania_palindan	Sclerosperma_profizianum)))))	Kingia_australis);
(((((((Roystonea_regia	((Reinhardtia_paiewonskiana	Reinhardtia_latisecta)	(Reinhardtia_gracilis	Reinhardtia_simplex)))	(Nypa_fruticans	((Pseudophoenix_vinifera	((Serenoa_repens	Sabal_domingensis)	Phoenix_dactylifera))	(Podococcus_barteri	Chamaedorea_seifrizii))))	((Attalea_speciosa	(Calamus_caryotoides	Bactris_major))	((Pelagodoxa_henryana	(((Dictyosperma_album	Hydriastele_microspadix)	((((Kentiopsis_piersoniorum	Veitchia_spiralis)	Dypsis_decaryi)	(Burretiokentia_grandiflora	Leopoldinia_pulchra))	Heterospathe_cagayanensis))	((Prestoea_acuminata	(Oenocarpus_minor	Oenocarpus_bataua))	Geonoma_undata)))	Manicaria_saccifera)))	Iriartea_deltoidea)	Sclerosperma_profizianum)	Orania_palindan)	Kingia_australis);
((Nypa_fruticans	((((Podococcus_barteri	Chamaedorea_seifrizii)	((Iriartea_deltoidea	(Sclerosperma_profizianum	Orania_palindan))	((Roystonea_regia	((Reinhardtia_paiewonskiana	Reinhardtia_latisecta)	Reinhardtia_simplex))	((((Calamus_caryotoides	Attalea_speciosa)	Bactris_major)	((Pelagodoxa_henryana	(Geonoma_undata	(((((Kentiopsis_piersoniorum	Veitchia_spiralis)	Dypsis_decaryi)	(Hydriastele_microspadix	((Burretiokentia_grandiflora	Leopoldinia_pulchra)	Heterospathe_cagayanensis)))	Dictyosperma_album)	(Prestoea_acuminata	(Oenocarpus_minor	Oenocarpus_bataua)))))	Manicaria_saccifera))	Pseudophoenix_vinifera))))	((Serenoa_repens	Sabal_domingensis)	Phoenix_dactylifera))	Reinhardtia_gracilis))	Kingia_australis);
((Orania_palindan	((((((Roystonea_regia	((Reinhardtia_paiewonskiana	Reinhardtia_latisecta)	Reinhardtia_simplex))	((((Serenoa_repens	Sabal_domingensis)	Phoenix_dactylifera)	(Reinhardtia_gracilis	Nypa_fruticans))	(Calamus_caryotoides	(Podococcus_barteri	Chamaedorea_seifrizii))))	((Attalea_speciosa	Bactris_major)	((Pelagodoxa_henryana	((((Heterospathe_cagayanensis	(Hydriastele_microspadix	((Kentiopsis_piersoniorum	(Burretiokentia_grandiflora	Leopoldinia_pulchra))	Veitchia_spiralis)))	Dypsis_decaryi)	Dictyosperma_album)	((Prestoea_acuminata	(Oenocarpus_minor	Oenocarpus_bataua))	Geonoma_undata)))	Manicaria_saccifera)))	Iriartea_deltoidea)	Pseudophoenix_vinifera)	Sclerosperma_profizianum))	Kingia_australis);
((Orania_palindan	(((((((Podococcus_barteri	Chamaedorea_seifrizii)	((Calamus_caryotoides	Roystonea_regia)	((Reinhardtia_paiewonskiana	Reinhardtia_latisecta)	Reinhardtia_simplex)))	(((Serenoa_repens	Sabal_domingensis)	Phoenix_dactylifera)	(Reinhardtia_gracilis	Nypa_fruticans)))	((Attalea_speciosa	Bactris_major)	((((Prestoea_acuminata	(Oenocarpus_minor	Oenocarpus_bataua))	Geonoma_undata)	(Pelagodoxa_henryana	((((Leopoldinia_pulchra	Kentiopsis_piersoniorum)	Veitchia_spiralis)	((Burretiokentia_grandiflora	Heterospathe_cagayanensis)	Dypsis_decaryi))	(Hydriastele_microspadix	Dictyosperma_album))))	Manicaria_saccifera)))	Iriartea_deltoidea)	Pseudophoenix_vinifera)	Sclerosperma_profizianum))	Kingia_australis);
((Orania_palindan	(((((Attalea_speciosa	Bactris_major)	(((((Prestoea_acuminata	(Oenocarpus_minor	Oenocarpus_bataua))	Geonoma_undata)	(((((Leopoldinia_pulchra	Kentiopsis_piersoniorum)	Veitchia_spiralis)	Dypsis_decaryi)	((Heterospathe_cagayanensis	Burretiokentia_grandiflora)	Hydriastele_microspadix))	Dictyosperma_album))	Manicaria_saccifera)	Pelagodoxa_henryana))	(Iriartea_deltoidea	Pseudophoenix_vinifera))	(((Calamus_caryotoides	Roystonea_regia)	(Reinhardtia_gracilis	((Reinhardtia_paiewonskiana	Reinhardtia_latisecta)	Reinhardtia_simplex)))	(((Podococcus_barteri	Chamaedorea_seifrizii)	Nypa_fruticans)	(Serenoa_repens	(Sabal_domingensis	Phoenix_dactylifera)))))	Sclerosperma_profizianum))	Kingia_australis);
((Nypa_fruticans	(((((Pseudophoenix_vinifera	(Iriartea_deltoidea	(Sclerosperma_profizianum	Orania_palindan)))	(((Attalea_speciosa	Bactris_major)	((((Prestoea_acuminata	(Oenocarpus_minor	Oenocarpus_bataua))	Geonoma_undata)	(Pelagodoxa_henryana	((((Kentiopsis_piersoniorum	(Burretiokentia_grandiflora	Leopoldinia_pulchra))	Dypsis_decaryi)	(Heterospathe_cagayanensis	(Veitchia_spiralis	Hydriastele_microspadix)))	Dictyosperma_album)))	Manicaria_saccifera))	((Calamus_caryotoides	Roystonea_regia)	((Reinhardtia_paiewonskiana	Reinhardtia_latisecta)	Reinhardtia_simplex))))	(Podococcus_barteri	Chamaedorea_seifrizii))	(Phoenix_dactylifera	(Serenoa_repens	Sabal_domingensis)))	Reinhardtia_gracilis))	Kingia_australis);
(((Sclerosperma_profizianum	Orania_palindan)	(Pseudophoenix_vinifera	(((((Calamus_caryotoides	Roystonea_regia)	((Reinhardtia_paiewonskiana	Reinhardtia_latisecta)	Reinhardtia_simplex))	(((Serenoa_repens	(Sabal_domingensis	Phoenix_dactylifera))	(Reinhardtia_gracilis	Nypa_fruticans))	(Podococcus_barteri	Chamaedorea_seifrizii)))	(((Manicaria_saccifera	Attalea_speciosa)	Bactris_major)	((Prestoea_acuminata	(Pelagodoxa_henryana	(Oenocarpus_minor	Oenocarpus_bataua)))	(Geonoma_undata	(((((Veitchia_spiralis	Kentiopsis_piersoniorum)	(Leopoldinia_pulchra	Hydriastele_microspadix))	(Burretiokentia_grandiflora	Dypsis_decaryi))	Heterospathe_cagayanensis)	Dictyosperma_album)))))	Iriartea_deltoidea)))	Kingia_australis);
((((Pseudophoenix_vinifera	((((Serenoa_repens	(Sabal_domingensis	Phoenix_dactylifera))	Nypa_fruticans)	(((Roystonea_regia	(Reinhardtia_gracilis	((Calamus_caryotoides	(Reinhardtia_paiewonskiana	Reinhardtia_latisecta))	Reinhardtia_simplex)))	(Podococcus_barteri	Chamaedorea_seifrizii))	((Attalea_speciosa	Bactris_major)	(Manicaria_saccifera	(Geonoma_undata	(Pelagodoxa_henryana	((Prestoea_acuminata	(Oenocarpus_minor	Oenocarpus_bataua))	((Hydriastele_microspadix	Dictyosperma_album)	((Veitchia_spiralis	(Leopoldinia_pulchra	Kentiopsis_piersoniorum))	((Burretiokentia_grandiflora	Dypsis_decaryi)	Heterospathe_cagayanensis))))))))))	Iriartea_deltoidea))	Sclerosperma_profizianum)	Orania_palindan)	Kingia_australis);
((((((Serenoa_repens	(Sabal_domingensis	Phoenix_dactylifera))	(((Nypa_fruticans	(Roystonea_regia	((Reinhardtia_gracilis	Reinhardtia_simplex)	(Reinhardtia_paiewonskiana	(Calamus_caryotoides	Reinhardtia_latisecta)))))	((Podococcus_barteri	Chamaedorea_seifrizii)	Pseudophoenix_vinifera))	((Attalea_speciosa	Bactris_major)	((Pelagodoxa_henryana	Manicaria_saccifera)	((((Hydriastele_microspadix	Dictyosperma_album)	((Veitchia_spiralis	(Burretiokentia_grandiflora	(Leopoldinia_pulchra	Kentiopsis_piersoniorum)))	Heterospathe_cagayanensis))	Dypsis_decaryi)	(Geonoma_undata	(Prestoea_acuminata	(Oenocarpus_minor	Oenocarpus_bataua))))))))	Iriartea_deltoidea)	Sclerosperma_profizianum)	Orania_palindan)	Kingia_australis);
((((((((Roystonea_regia	(Podococcus_barteri	Chamaedorea_seifrizii))	((Reinhardtia_gracilis	Reinhardtia_simplex)	(Reinhardtia_paiewonskiana	Reinhardtia_latisecta)))	((((Calamus_caryotoides	Attalea_speciosa)	Bactris_major)	((Pelagodoxa_henryana	Manicaria_saccifera)	((Prestoea_acuminata	(Oenocarpus_minor	Oenocarpus_bataua))	(((Heterospathe_cagayanensis	(Veitchia_spiralis	(Leopoldinia_pulchra	Kentiopsis_piersoniorum)))	(Dypsis_decaryi	(Burretiokentia_grandiflora	(Hydriastele_microspadix	Dictyosperma_album))))	Geonoma_undata))))	(Nypa_fruticans	(Serenoa_repens	(Sabal_domingensis	Phoenix_dactylifera)))))	Pseudophoenix_vinifera)	Iriartea_deltoidea)	Sclerosperma_profizianum)	Orania_palindan)	Kingia_australis);
((Orania_palindan	(((Reinhardtia_simplex	(Reinhardtia_latisecta	Reinhardtia_paiewonskiana))	((Reinhardtia_gracilis	Nypa_fruticans)	Pseudophoenix_vinifera))	(((((Calamus_caryotoides	Roystonea_regia)	Attalea_speciosa)	(Chamaedorea_seifrizii	Podococcus_barteri))	((Iriartea_deltoidea	Sclerosperma_profizianum)	(((Bactris_major	((Prestoea_acuminata	(Oenocarpus_minor	Oenocarpus_bataua))	(((Heterospathe_cagayanensis	(((Leopoldinia_pulchra	Burretiokentia_grandiflora)	Dypsis_decaryi)	((Veitchia_spiralis	Kentiopsis_piersoniorum)	Hydriastele_microspadix)))	Dictyosperma_album)	Pelagodoxa_henryana)))	Geonoma_undata)	Manicaria_saccifera)))	(Phoenix_dactylifera	(Serenoa_repens	Sabal_domingensis)))))	Kingia_australis);
((Orania_palindan	(((((Calamus_caryotoides	Iriartea_deltoidea)	((((((Hydriastele_microspadix	Dictyosperma_album)	(Dypsis_decaryi	(Heterospathe_cagayanensis	(((Leopoldinia_pulchra	Burretiokentia_grandiflora)	Kentiopsis_piersoniorum)	Veitchia_spiralis))))	Pelagodoxa_henryana)	((Bactris_major	Geonoma_undata)	(Prestoea_acuminata	(Oenocarpus_minor	Oenocarpus_bataua))))	Manicaria_saccifera)	((Nypa_fruticans	(Reinhardtia_gracilis	(Reinhardtia_simplex	(Reinhardtia_latisecta	Reinhardtia_paiewonskiana))))	Pseudophoenix_vinifera)))	((Roystonea_regia	(Chamaedorea_seifrizii	Podococcus_barteri))	Attalea_speciosa))	((Phoenix_dactylifera	Sabal_domingensis)	Serenoa_repens))	Sclerosperma_profizianum))	Kingia_australis);
((Orania_palindan	(((((Chamaedorea_seifrizii	Podococcus_barteri)	((Bactris_major	Attalea_speciosa)	Roystonea_regia))	((Pelagodoxa_henryana	((Phoenix_dactylifera	Sabal_domingensis)	Serenoa_repens))	(Nypa_fruticans	((Calamus_caryotoides	Reinhardtia_simplex)	((Reinhardtia_gracilis	Reinhardtia_latisecta)	Reinhardtia_paiewonskiana)))))	(((Geonoma_undata	((Prestoea_acuminata	(Oenocarpus_minor	Oenocarpus_bataua))	(Dictyosperma_album	(((Heterospathe_cagayanensis	(Kentiopsis_piersoniorum	Veitchia_spiralis))	Dypsis_decaryi)	((Leopoldinia_pulchra	Burretiokentia_grandiflora)	Hydriastele_microspadix)))))	Manicaria_saccifera)	(Pseudophoenix_vinifera	Iriartea_deltoidea)))	Sclerosperma_profizianum))	Kingia_australis);
((Orania_palindan	((Iriartea_deltoidea	((Nypa_fruticans	(Calamus_caryotoides	((Reinhardtia_simplex	(Reinhardtia_latisecta	Reinhardtia_paiewonskiana))	Reinhardtia_gracilis)))	(((Phoenix_dactylifera	(Sabal_domingensis	Serenoa_repens))	((Chamaedorea_seifrizii	Podococcus_barteri)	Roystonea_regia))	(((((Pseudophoenix_vinifera	Pelagodoxa_henryana)	(((Heterospathe_cagayanensis	(((Leopoldinia_pulchra	Burretiokentia_grandiflora)	Kentiopsis_piersoniorum)	Veitchia_spiralis))	Dypsis_decaryi)	(Dictyosperma_album	Hydriastele_microspadix)))	(Geonoma_undata	(Prestoea_acuminata	(Oenocarpus_minor	Oenocarpus_bataua))))	Manicaria_saccifera)	(Bactris_major	Attalea_speciosa)))))	Sclerosperma_profizianum))	Kingia_australis);
((Orania_palindan	(((Pseudophoenix_vinifera	(Podococcus_barteri	Iriartea_deltoidea))	((Serenoa_repens	(Phoenix_dactylifera	Sabal_domingensis))	(((Nypa_fruticans	(Reinhardtia_simplex	(Calamus_caryotoides	((Reinhardtia_gracilis	Reinhardtia_latisecta)	Reinhardtia_paiewonskiana))))	(Chamaedorea_seifrizii	Roystonea_regia))	(((Pelagodoxa_henryana	(Geonoma_undata	((Prestoea_acuminata	(Oenocarpus_minor	Oenocarpus_bataua))	((Dypsis_decaryi	(Heterospathe_cagayanensis	(Kentiopsis_piersoniorum	Veitchia_spiralis)))	((Leopoldinia_pulchra	Burretiokentia_grandiflora)	(Dictyosperma_album	Hydriastele_microspadix))))))	Manicaria_saccifera)	(Bactris_major	Attalea_speciosa)))))	Sclerosperma_profizianum))	Kingia_australis);
((Reinhardtia_simplex	(((Reinhardtia_gracilis	Reinhardtia_latisecta)	Reinhardtia_paiewonskiana)	((Calamus_caryotoides	Roystonea_regia)	((((Nypa_fruticans	(Podococcus_barteri	Chamaedorea_seifrizii))	(((Serenoa_repens	(Phoenix_dactylifera	Sabal_domingensis))	Pseudophoenix_vinifera)	((Sclerosperma_profizianum	Orania_palindan)	Iriartea_deltoidea)))	(((Prestoea_acuminata	(Oenocarpus_minor	Oenocarpus_bataua))	(((((Kentiopsis_piersoniorum	Veitchia_spiralis)	Heterospathe_cagayanensis)	((Leopoldinia_pulchra	Burretiokentia_grandiflora)	(Dictyosperma_album	Hydriastele_microspadix)))	Dypsis_decaryi)	Geonoma_undata))	(Manicaria_saccifera	Pelagodoxa_henryana)))	(Bactris_major	Attalea_speciosa)))))	Kingia_australis);
((Orania_palindan	(((Iriartea_deltoidea	((((((((((Leopoldinia_pulchra	Kentiopsis_piersoniorum)	Veitchia_spiralis)	(Burretiokentia_grandiflora	Heterospathe_cagayanensis))	Dypsis_decaryi)	(Dictyosperma_album	Hydriastele_microspadix))	(Prestoea_acuminata	(Oenocarpus_minor	Oenocarpus_bataua)))	(Manicaria_saccifera	Geonoma_undata))	Pelagodoxa_henryana)	(Bactris_major	Attalea_speciosa))	(((Reinhardtia_simplex	(Calamus_caryotoides	((Reinhardtia_gracilis	Reinhardtia_latisecta)	Reinhardtia_paiewonskiana)))	Roystonea_regia)	(Nypa_fruticans	((Podococcus_barteri	Chamaedorea_seifrizii)	(Serenoa_repens	(Phoenix_dactylifera	Sabal_domingensis)))))))	Pseudophoenix_vinifera)	Sclerosperma_profizianum))	Kingia_australis);
((Orania_palindan	((Iriartea_deltoidea	((((Reinhardtia_simplex	((Reinhardtia_gracilis	Reinhardtia_latisecta)	Reinhardtia_paiewonskiana))	(Calamus_caryotoides	Roystonea_regia))	(Bactris_major	Attalea_speciosa))	((Manicaria_saccifera	(Pelagodoxa_henryana	((Geonoma_undata	((((Leopoldinia_pulchra	Kentiopsis_piersoniorum)	Veitchia_spiralis)	(Heterospathe_cagayanensis	(Burretiokentia_grandiflora	(Dictyosperma_album	Hydriastele_microspadix))))	Dypsis_decaryi))	(Prestoea_acuminata	(Oenocarpus_minor	Oenocarpus_bataua)))))	((Pseudophoenix_vinifera	(Serenoa_repens	(Phoenix_dactylifera	Sabal_domingensis)))	(Nypa_fruticans	(Podococcus_barteri	Chamaedorea_seifrizii))))))	Sclerosperma_profizianum))	Kingia_australis);
((Orania_palindan	(((Iriartea_deltoidea	((((((Reinhardtia_simplex	(Reinhardtia_latisecta	Reinhardtia_paiewonskiana))	Reinhardtia_gracilis)	Calamus_caryotoides)	Roystonea_regia)	(Podococcus_barteri	Chamaedorea_seifrizii))	((Serenoa_repens	(Phoenix_dactylifera	Sabal_domingensis))	(((Geonoma_undata	((((Dypsis_decaryi	(((Leopoldinia_pulchra	Kentiopsis_piersoniorum)	Veitchia_spiralis)	Hydriastele_microspadix))	(Burretiokentia_grandiflora	Heterospathe_cagayanensis))	Dictyosperma_album)	(Prestoea_acuminata	(Oenocarpus_minor	Oenocarpus_bataua))))	(Pelagodoxa_henryana	Manicaria_saccifera))	(Nypa_fruticans	(Bactris_major	Attalea_speciosa))))))	Pseudophoenix_vinifera)	Sclerosperma_profizianum))	Kingia_australis);
((Orania_palindan	(((Iriartea_deltoidea	Pseudophoenix_vinifera)	((((Reinhardtia_simplex	(Calamus_caryotoides	((Reinhardtia_gracilis	Reinhardtia_latisecta)	Reinhardtia_paiewonskiana)))	Roystonea_regia)	(Podococcus_barteri	Chamaedorea_seifrizii))	(((Serenoa_repens	(Phoenix_dactylifera	Sabal_domingensis))	((Manicaria_saccifera	(((Dypsis_decaryi	(((Leopoldinia_pulchra	Kentiopsis_piersoniorum)	Veitchia_spiralis)	((Hydriastele_microspadix	Dictyosperma_album)	(Burretiokentia_grandiflora	Heterospathe_cagayanensis))))	((Prestoea_acuminata	(Oenocarpus_minor	Oenocarpus_bataua))	Geonoma_undata))	Pelagodoxa_henryana))	(Bactris_major	Attalea_speciosa)))	Nypa_fruticans)))	Sclerosperma_profizianum))	Kingia_australis);
((Roystonea_regia	((Reinhardtia_simplex	(Reinhardtia_paiewonskiana	Reinhardtia_latisecta))	((((Phoenix_dactylifera	(Serenoa_repens	Sabal_domingensis))	(((Bactris_major	Attalea_speciosa)	(Manicaria_saccifera	((Prestoea_acuminata	(Oenocarpus_minor	Oenocarpus_bataua))	((Pelagodoxa_henryana	(Dictyosperma_album	((((Burretiokentia_grandiflora	Dypsis_decaryi)	Heterospathe_cagayanensis)	(Leopoldinia_pulchra	Hydriastele_microspadix))	(Kentiopsis_piersoniorum	Veitchia_spiralis))))	Geonoma_undata))))	((Sclerosperma_profizianum	(Pseudophoenix_vinifera	Orania_palindan))	Iriartea_deltoidea)))	(Reinhardtia_gracilis	Nypa_fruticans))	(Calamus_caryotoides	(Chamaedorea_seifrizii	Podococcus_barteri)))))	Kingia_australis);
(((Pseudophoenix_vinifera	(((((Bactris_major	Attalea_speciosa)	(Manicaria_saccifera	((Pelagodoxa_henryana	(Dictyosperma_album	(((Leopoldinia_pulchra	Kentiopsis_piersoniorum)	Veitchia_spiralis)	(Dypsis_decaryi	(Hydriastele_microspadix	(Heterospathe_cagayanensis	Burretiokentia_grandiflora))))))	(Geonoma_undata	(Prestoea_acuminata	(Oenocarpus_minor	Oenocarpus_bataua))))))	(((Reinhardtia_gracilis	Nypa_fruticans)	(Phoenix_dactylifera	(Serenoa_repens	Sabal_domingensis)))	((Chamaedorea_seifrizii	Podococcus_barteri)	(Roystonea_regia	((Reinhardtia_simplex	(Reinhardtia_paiewonskiana	Reinhardtia_latisecta))	Calamus_caryotoides)))))	Iriartea_deltoidea)	Sclerosperma_profizianum))	Orania_palindan)	Kingia_australis);
((((Iriartea_deltoidea	(((Bactris_major	Attalea_speciosa)	((Pelagodoxa_henryana	Manicaria_saccifera)	((Prestoea_acuminata	(Oenocarpus_minor	Oenocarpus_bataua))	(((((Burretiokentia_grandiflora	((Leopoldinia_pulchra	Hydriastele_microspadix)	(Veitchia_spiralis	Dictyosperma_album)))	Kentiopsis_piersoniorum)	Heterospathe_cagayanensis)	Dypsis_decaryi)	Geonoma_undata))))	((((Serenoa_repens	(Sabal_domingensis	Phoenix_dactylifera))	((Pseudophoenix_vinifera	(Chamaedorea_seifrizii	Podococcus_barteri))	(Roystonea_regia	(Reinhardtia_simplex	(Reinhardtia_paiewonskiana	(Reinhardtia_gracilis	Reinhardtia_latisecta))))))	Nypa_fruticans)	Calamus_caryotoides)))	Sclerosperma_profizianum)	Orania_palindan)	Kingia_australis);
((((Iriartea_deltoidea	((((Bactris_major	Attalea_speciosa)	((Pelagodoxa_henryana	Manicaria_saccifera)	(((((Heterospathe_cagayanensis	Hydriastele_microspadix)	((Leopoldinia_pulchra	Burretiokentia_grandiflora)	Dypsis_decaryi))	(Veitchia_spiralis	Kentiopsis_piersoniorum))	Dictyosperma_album)	(Geonoma_undata	(Prestoea_acuminata	(Oenocarpus_minor	Oenocarpus_bataua))))))	(((Chamaedorea_seifrizii	Podococcus_barteri)	(Phoenix_dactylifera	(Serenoa_repens	Sabal_domingensis)))	(Nypa_fruticans	(Roystonea_regia	(Reinhardtia_simplex	(Calamus_caryotoides	(Reinhardtia_paiewonskiana	(Reinhardtia_gracilis	Reinhardtia_latisecta))))))))	Pseudophoenix_vinifera))	Sclerosperma_profizianum)	Orania_palindan)	Kingia_australis);
((Nypa_fruticans	(Orania_palindan	(((Pseudophoenix_vinifera	(Serenoa_repens	(Sabal_domingensis	Phoenix_dactylifera)))	(((Roystonea_regia	((Reinhardtia_simplex	(Calamus_caryotoides	(Reinhardtia_paiewonskiana	Reinhardtia_latisecta)))	Reinhardtia_gracilis))	(Iriartea_deltoidea	Sclerosperma_profizianum))	(Chamaedorea_seifrizii	Podococcus_barteri)))	((Bactris_major	Attalea_speciosa)	((Pelagodoxa_henryana	Manicaria_saccifera)	((((Veitchia_spiralis	(Kentiopsis_piersoniorum	(Leopoldinia_pulchra	Burretiokentia_grandiflora)))	((Heterospathe_cagayanensis	Hydriastele_microspadix)	Dypsis_decaryi))	Dictyosperma_album)	(Geonoma_undata	(Prestoea_acuminata	(Oenocarpus_minor	Oenocarpus_bataua)))))))))	Kingia_australis);
((Orania_palindan	(Sclerosperma_profizianum	((Pseudophoenix_vinifera	Iriartea_deltoidea)	(((((Calamus_caryotoides	Roystonea_regia)	((Reinhardtia_simplex	(Reinhardtia_paiewonskiana	Reinhardtia_latisecta))	Reinhardtia_gracilis))	((Podococcus_barteri	Chamaedorea_seifrizii)	(Phoenix_dactylifera	(Serenoa_repens	Sabal_domingensis))))	((Bactris_major	Attalea_speciosa)	(Manicaria_saccifera	((Pelagodoxa_henryana	((Dypsis_decaryi	(Heterospathe_cagayanensis	(((Kentiopsis_piersoniorum	(Leopoldinia_pulchra	Burretiokentia_grandiflora))	Veitchia_spiralis)	Hydriastele_microspadix)))	Dictyosperma_album))	(Geonoma_undata	(Prestoea_acuminata	(Oenocarpus_minor	Oenocarpus_bataua)))))))	Nypa_fruticans))))	Kingia_australis);
(((Orania_palindan	Sclerosperma_profizianum)	(((((Bactris_major	Attalea_speciosa)	((Pelagodoxa_henryana	Manicaria_saccifera)	((((((Leopoldinia_pulchra	Kentiopsis_piersoniorum)	Veitchia_spiralis)	(Burretiokentia_grandiflora	Heterospathe_cagayanensis))	(Dypsis_decaryi	Hydriastele_microspadix))	Dictyosperma_album)	(Geonoma_undata	(Prestoea_acuminata	(Oenocarpus_minor	Oenocarpus_bataua))))))	((Phoenix_dactylifera	(Serenoa_repens	Sabal_domingensis))	Nypa_fruticans))	((Roystonea_regia	((Reinhardtia_gracilis	Reinhardtia_simplex)	(Reinhardtia_paiewonskiana	Reinhardtia_latisecta)))	(Iriartea_deltoidea	(Calamus_caryotoides	(Podococcus_barteri	Chamaedorea_seifrizii)))))	Pseudophoenix_vinifera))	Kingia_australis);
(((((Pseudophoenix_vinifera	(Calamus_caryotoides	(Podococcus_barteri	Chamaedorea_seifrizii)))	((Roystonea_regia	((Reinhardtia_gracilis	Reinhardtia_simplex)	(Reinhardtia_paiewonskiana	Reinhardtia_latisecta)))	((Bactris_major	Attalea_speciosa)	((Pelagodoxa_henryana	Manicaria_saccifera)	((Geonoma_undata	(Prestoea_acuminata	(Oenocarpus_minor	Oenocarpus_bataua)))	((((Heterospathe_cagayanensis	Veitchia_spiralis)	((Leopoldinia_pulchra	Burretiokentia_grandiflora)	Kentiopsis_piersoniorum))	Dypsis_decaryi)	(Dictyosperma_album	Hydriastele_microspadix)))))))	((Phoenix_dactylifera	(Serenoa_repens	Sabal_domingensis))	(Iriartea_deltoidea	(Orania_palindan	Sclerosperma_profizianum))))	Nypa_fruticans)	Kingia_australis);
((Orania_palindan	(Sclerosperma_profizianum	((Pseudophoenix_vinifera	(((Pelagodoxa_henryana	Manicaria_saccifera)	(Geonoma_undata	((Prestoea_acuminata	(Oenocarpus_minor	Oenocarpus_bataua))	(((Heterospathe_cagayanensis	Burretiokentia_grandiflora)	((Veitchia_spiralis	(Leopoldinia_pulchra	Kentiopsis_piersoniorum))	(Dictyosperma_album	Hydriastele_microspadix)))	Dypsis_decaryi))))	(((Reinhardtia_gracilis	Nypa_fruticans)	((Podococcus_barteri	Chamaedorea_seifrizii)	(Serenoa_repens	(Sabal_domingensis	Phoenix_dactylifera))))	((Bactris_major	Attalea_speciosa)	((Calamus_caryotoides	Roystonea_regia)	(Reinhardtia_simplex	(Reinhardtia_paiewonskiana	Reinhardtia_latisecta)))))))	Iriartea_deltoidea)))	Kingia_australis);
((Orania_palindan	(Sclerosperma_profizianum	((((Serenoa_repens	Nypa_fruticans)	Attalea_speciosa)	((((Calamus_caryotoides	Roystonea_regia)	(Reinhardtia_gracilis	(Reinhardtia_simplex	(Reinhardtia_paiewonskiana	Reinhardtia_latisecta))))	((Manicaria_saccifera	((Pelagodoxa_henryana	((((Dictyosperma_album	Hydriastele_microspadix)	Heterospathe_cagayanensis)	(Burretiokentia_grandiflora	(Veitchia_spiralis	(Leopoldinia_pulchra	Kentiopsis_piersoniorum))))	Dypsis_decaryi))	(Geonoma_undata	(Prestoea_acuminata	(Oenocarpus_minor	Oenocarpus_bataua)))))	Bactris_major))	((Podococcus_barteri	Chamaedorea_seifrizii)	(Pseudophoenix_vinifera	(Sabal_domingensis	Phoenix_dactylifera)))))	Iriartea_deltoidea)))	Kingia_australis);
((Attalea_speciosa	((((((Serenoa_repens	Sabal_domingensis)	Phoenix_dactylifera)	((Sclerosperma_profizianum	Orania_palindan)	Iriartea_deltoidea))	(((Podococcus_barteri	Chamaedorea_seifrizii)	Roystonea_regia)	((Reinhardtia_gracilis	Nypa_fruticans)	(Reinhardtia_simplex	(Reinhardtia_paiewonskiana	(Calamus_caryotoides	Reinhardtia_latisecta))))))	(Manicaria_saccifera	((Geonoma_undata	((Oenocarpus_minor	Oenocarpus_bataua)	Prestoea_acuminata))	((Dypsis_decaryi	Pelagodoxa_henryana)	(((Dictyosperma_album	Hydriastele_microspadix)	(Leopoldinia_pulchra	Burretiokentia_grandiflora))	(Heterospathe_cagayanensis	(Kentiopsis_piersoniorum	Veitchia_spiralis)))))))	(Pseudophoenix_vinifera	Bactris_major)))	Kingia_australis);
((Orania_palindan	((((Serenoa_repens	Sabal_domingensis)	Phoenix_dactylifera)	(((((Manicaria_saccifera	((Geonoma_undata	((Oenocarpus_minor	Oenocarpus_bataua)	Prestoea_acuminata))	(((Dictyosperma_album	Hydriastele_microspadix)	(Leopoldinia_pulchra	Burretiokentia_grandiflora))	(Dypsis_decaryi	(Heterospathe_cagayanensis	(Kentiopsis_piersoniorum	Veitchia_spiralis))))))	Pelagodoxa_henryana)	(Bactris_major	Attalea_speciosa))	((Nypa_fruticans	(Reinhardtia_gracilis	(Reinhardtia_simplex	(Reinhardtia_paiewonskiana	Reinhardtia_latisecta))))	(Pseudophoenix_vinifera	Iriartea_deltoidea)))	((Podococcus_barteri	Chamaedorea_seifrizii)	(Calamus_caryotoides	Roystonea_regia))))	Sclerosperma_profizianum))	Kingia_australis);
((Orania_palindan	(((((Manicaria_saccifera	((Geonoma_undata	((Oenocarpus_minor	Oenocarpus_bataua)	Prestoea_acuminata))	(Dypsis_decaryi	((Heterospathe_cagayanensis	((Kentiopsis_piersoniorum	(Leopoldinia_pulchra	Burretiokentia_grandiflora))	Veitchia_spiralis))	(Dictyosperma_album	Hydriastele_microspadix)))))	(Bactris_major	Attalea_speciosa))	((Pseudophoenix_vinifera	(Reinhardtia_simplex	(Reinhardtia_paiewonskiana	Reinhardtia_latisecta)))	Iriartea_deltoidea))	(((Reinhardtia_gracilis	Nypa_fruticans)	(Serenoa_repens	(Sabal_domingensis	Phoenix_dactylifera)))	(((Podococcus_barteri	Chamaedorea_seifrizii)	Calamus_caryotoides)	(Pelagodoxa_henryana	Roystonea_regia))))	Sclerosperma_profizianum))	Kingia_australis);
(((Calamus_caryotoides	Attalea_speciosa)	(((((((Podococcus_barteri	Chamaedorea_seifrizii)	Roystonea_regia)	(Reinhardtia_gracilis	(Reinhardtia_simplex	(Reinhardtia_paiewonskiana	Reinhardtia_latisecta))))	((Iriartea_deltoidea	Pseudophoenix_vinifera)	(Sclerosperma_profizianum	Orania_palindan)))	((Sabal_domingensis	Phoenix_dactylifera)	(Nypa_fruticans	Serenoa_repens)))	(Manicaria_saccifera	((Geonoma_undata	((Oenocarpus_minor	Oenocarpus_bataua)	Prestoea_acuminata))	(Pelagodoxa_henryana	(Dictyosperma_album	(Heterospathe_cagayanensis	((Hydriastele_microspadix	((Leopoldinia_pulchra	Burretiokentia_grandiflora)	(Kentiopsis_piersoniorum	Veitchia_spiralis)))	Dypsis_decaryi)))))))	Bactris_major))	Kingia_australis);
((Orania_palindan	(((((Manicaria_saccifera	((Pelagodoxa_henryana	(((Oenocarpus_minor	Oenocarpus_bataua)	Prestoea_acuminata)	((Hydriastele_microspadix	Dictyosperma_album)	((((Leopoldinia_pulchra	Burretiokentia_grandiflora)	Kentiopsis_piersoniorum)	Veitchia_spiralis)	(Dypsis_decaryi	Heterospathe_cagayanensis)))))	Geonoma_undata))	(Bactris_major	Attalea_speciosa))	((((Serenoa_repens	(Sabal_domingensis	Phoenix_dactylifera))	Nypa_fruticans)	(Calamus_caryotoides	(Podococcus_barteri	Chamaedorea_seifrizii)))	(Roystonea_regia	(Reinhardtia_simplex	(Reinhardtia_paiewonskiana	(Reinhardtia_gracilis	Reinhardtia_latisecta))))))	(Iriartea_deltoidea	Pseudophoenix_vinifera))	Sclerosperma_profizianum))	Kingia_australis);
((Orania_palindan	(Sclerosperma_profizianum	((((Reinhardtia_gracilis	Nypa_fruticans)	(Phoenix_dactylifera	(Serenoa_repens	Sabal_domingensis)))	(Podococcus_barteri	Chamaedorea_seifrizii))	((Manicaria_saccifera	((Pelagodoxa_henryana	(((Oenocarpus_minor	Oenocarpus_bataua)	Prestoea_acuminata)	((((Leopoldinia_pulchra	Burretiokentia_grandiflora)	Hydriastele_microspadix)	Dictyosperma_album)	((Kentiopsis_piersoniorum	Veitchia_spiralis)	(Dypsis_decaryi	Heterospathe_cagayanensis)))))	Geonoma_undata))	((((Calamus_caryotoides	Roystonea_regia)	(Reinhardtia_simplex	(Reinhardtia_paiewonskiana	Reinhardtia_latisecta)))	(Bactris_major	Attalea_speciosa))	(Iriartea_deltoidea	Pseudophoenix_vinifera))))))	Kingia_australis);
((Orania_palindan	(Sclerosperma_profizianum	((Iriartea_deltoidea	((((Calamus_caryotoides	Roystonea_regia)	(Reinhardtia_simplex	((Reinhardtia_paiewonskiana	Reinhardtia_latisecta)	Reinhardtia_gracilis)))	(((Podococcus_barteri	Chamaedorea_seifrizii)	(Serenoa_repens	(Sabal_domingensis	Phoenix_dactylifera)))	Nypa_fruticans))	((Bactris_major	Attalea_speciosa)	((((Geonoma_undata	((Oenocarpus_minor	Oenocarpus_bataua)	Prestoea_acuminata))	(Dictyosperma_album	((Hydriastele_microspadix	(Heterospathe_cagayanensis	Dypsis_decaryi))	((Leopoldinia_pulchra	Burretiokentia_grandiflora)	(Kentiopsis_piersoniorum	Veitchia_spiralis)))))	Pelagodoxa_henryana)	Manicaria_saccifera))))	Pseudophoenix_vinifera)))	Kingia_australis);
((Orania_palindan	(Sclerosperma_profizianum	((((Iriartea_deltoidea	((Podococcus_barteri	Chamaedorea_seifrizii)	(Serenoa_repens	(Sabal_domingensis	Phoenix_dactylifera))))	(Roystonea_regia	(Nypa_fruticans	(Reinhardtia_simplex	((Calamus_caryotoides	(Reinhardtia_paiewonskiana	Reinhardtia_latisecta))	Reinhardtia_gracilis)))))	((Bactris_major	Attalea_speciosa)	(((Geonoma_undata	(((Oenocarpus_minor	Oenocarpus_bataua)	Prestoea_acuminata)	(((Kentiopsis_piersoniorum	(Leopoldinia_pulchra	Burretiokentia_grandiflora))	(Veitchia_spiralis	Dypsis_decaryi))	(Heterospathe_cagayanensis	(Hydriastele_microspadix	Dictyosperma_album)))))	Pelagodoxa_henryana)	Manicaria_saccifera)))	Pseudophoenix_vinifera)))	Kingia_australis);
((Orania_palindan	(Sclerosperma_profizianum	((((Podococcus_barteri	Chamaedorea_seifrizii)	(Phoenix_dactylifera	(Serenoa_repens	Sabal_domingensis)))	((Calamus_caryotoides	Roystonea_regia)	(Pelagodoxa_henryana	(Nypa_fruticans	((Reinhardtia_simplex	(Reinhardtia_paiewonskiana	Reinhardtia_latisecta))	Reinhardtia_gracilis)))))	(((((Oenocarpus_minor	Oenocarpus_bataua)	Prestoea_acuminata)	(((Hydriastele_microspadix	Dictyosperma_album)	((Heterospathe_cagayanensis	Dypsis_decaryi)	((Veitchia_spiralis	Kentiopsis_piersoniorum)	(Leopoldinia_pulchra	Burretiokentia_grandiflora))))	(Pseudophoenix_vinifera	Geonoma_undata)))	Manicaria_saccifera)	(Iriartea_deltoidea	(Bactris_major	Attalea_speciosa))))))	Kingia_australis);
((Orania_palindan	(Sclerosperma_profizianum	((((Podococcus_barteri	Chamaedorea_seifrizii)	(Serenoa_repens	(Sabal_domingensis	Phoenix_dactylifera)))	((Roystonea_regia	((Reinhardtia_simplex	(Reinhardtia_paiewonskiana	Reinhardtia_latisecta))	Reinhardtia_gracilis))	((Pelagodoxa_henryana	((Leopoldinia_pulchra	(((((Hydriastele_microspadix	(Burretiokentia_grandiflora	Heterospathe_cagayanensis))	Dypsis_decaryi)	(Veitchia_spiralis	Kentiopsis_piersoniorum))	Dictyosperma_album)	(((Oenocarpus_minor	Oenocarpus_bataua)	Prestoea_acuminata)	Geonoma_undata)))	Manicaria_saccifera))	((Calamus_caryotoides	Pseudophoenix_vinifera)	(Nypa_fruticans	(Bactris_major	Attalea_speciosa))))))	Iriartea_deltoidea)))	Kingia_australis);
((Orania_palindan	(Sclerosperma_profizianum	(((Chamaedorea_seifrizii	Podococcus_barteri)	(Phoenix_dactylifera	(Serenoa_repens	Sabal_domingensis)))	(Nypa_fruticans	((((Calamus_caryotoides	Roystonea_regia)	(Reinhardtia_simplex	(Reinhardtia_gracilis	(Reinhardtia_latisecta	Reinhardtia_paiewonskiana))))	((Bactris_major	Attalea_speciosa)	(((Geonoma_undata	((Prestoea_acuminata	(Oenocarpus_bataua	Oenocarpus_minor))	(((Heterospathe_cagayanensis	(Burretiokentia_grandiflora	Hydriastele_microspadix))	((Veitchia_spiralis	(Leopoldinia_pulchra	Kentiopsis_piersoniorum))	Dypsis_decaryi))	Dictyosperma_album)))	Pelagodoxa_henryana)	Manicaria_saccifera)))	(Pseudophoenix_vinifera	Iriartea_deltoidea))))))	Kingia_australis);
((Orania_palindan	(Sclerosperma_profizianum	((((Chamaedorea_seifrizii	Podococcus_barteri)	(Phoenix_dactylifera	(Serenoa_repens	Sabal_domingensis)))	(((Nypa_fruticans	((Bactris_major	Attalea_speciosa)	(((Geonoma_undata	((Leopoldinia_pulchra	(Prestoea_acuminata	(Oenocarpus_bataua	Oenocarpus_minor)))	(((Heterospathe_cagayanensis	Burretiokentia_grandiflora)	(Hydriastele_microspadix	((Veitchia_spiralis	Kentiopsis_piersoniorum)	Dypsis_decaryi)))	Dictyosperma_album)))	Pelagodoxa_henryana)	Manicaria_saccifera)))	Iriartea_deltoidea)	((Calamus_caryotoides	Roystonea_regia)	(Reinhardtia_simplex	(Reinhardtia_gracilis	(Reinhardtia_latisecta	Reinhardtia_paiewonskiana))))))	Pseudophoenix_vinifera)))	Kingia_australis);
((Roystonea_regia	((Reinhardtia_simplex	(Reinhardtia_latisecta	Reinhardtia_paiewonskiana))	((((Orania_palindan	Sclerosperma_profizianum)	(Pseudophoenix_vinifera	Iriartea_deltoidea))	(Attalea_speciosa	(Manicaria_saccifera	((Bactris_major	Pelagodoxa_henryana)	((Geonoma_undata	(Prestoea_acuminata	(Oenocarpus_bataua	Oenocarpus_minor)))	(((Heterospathe_cagayanensis	(Hydriastele_microspadix	Burretiokentia_grandiflora))	((Veitchia_spiralis	(Leopoldinia_pulchra	Kentiopsis_piersoniorum))	Dypsis_decaryi))	Dictyosperma_album))))))	((Calamus_caryotoides	(Chamaedorea_seifrizii	Podococcus_barteri))	((Reinhardtia_gracilis	Nypa_fruticans)	(Phoenix_dactylifera	(Serenoa_repens	Sabal_domingensis)))))))	Kingia_australis);
((Orania_palindan	(Sclerosperma_profizianum	(((((Pseudophoenix_vinifera	Iriartea_deltoidea)	((Bactris_major	Attalea_speciosa)	(Manicaria_saccifera	(Pelagodoxa_henryana	((Leopoldinia_pulchra	(((((Veitchia_spiralis	Kentiopsis_piersoniorum)	(Heterospathe_cagayanensis	Burretiokentia_grandiflora))	Hydriastele_microspadix)	Dypsis_decaryi)	Dictyosperma_album))	(Geonoma_undata	(Prestoea_acuminata	(Oenocarpus_bataua	Oenocarpus_minor))))))))	Nypa_fruticans)	(Roystonea_regia	((Reinhardtia_gracilis	Reinhardtia_simplex)	((Calamus_caryotoides	Reinhardtia_latisecta)	Reinhardtia_paiewonskiana))))	((Chamaedorea_seifrizii	Podococcus_barteri)	(Phoenix_dactylifera	(Serenoa_repens	Sabal_domingensis))))))	Kingia_australis);
((Orania_palindan	(((((Calamus_caryotoides	Bactris_major)	Attalea_speciosa)	(((Geonoma_undata	((Prestoea_acuminata	(Oenocarpus_bataua	Oenocarpus_minor))	((((Dypsis_decaryi	(Veitchia_spiralis	Kentiopsis_piersoniorum))	Heterospathe_cagayanensis)	(Burretiokentia_grandiflora	(Leopoldinia_pulchra	Hydriastele_microspadix)))	Dictyosperma_album)))	Pelagodoxa_henryana)	Manicaria_saccifera))	(Pseudophoenix_vinifera	Iriartea_deltoidea))	(Sclerosperma_profizianum	(Nypa_fruticans	(((Roystonea_regia	((Reinhardtia_gracilis	Reinhardtia_simplex)	(Reinhardtia_latisecta	Reinhardtia_paiewonskiana)))	(Chamaedorea_seifrizii	Podococcus_barteri))	(Serenoa_repens	(Sabal_domingensis	Phoenix_dactylifera)))))))	Kingia_australis);
((Orania_palindan	(((Nypa_fruticans	Iriartea_deltoidea)	((Bactris_major	Attalea_speciosa)	(((((((Kentiopsis_piersoniorum	Leopoldinia_pulchra)	Veitchia_spiralis)	(Dypsis_decaryi	(Hydriastele_microspadix	Dictyosperma_album)))	(Burretiokentia_grandiflora	Heterospathe_cagayanensis))	(Geonoma_undata	(Prestoea_acuminata	(Oenocarpus_bataua	Oenocarpus_minor))))	Pelagodoxa_henryana)	Manicaria_saccifera)))	(((Sclerosperma_profizianum	((Calamus_caryotoides	Roystonea_regia)	((Reinhardtia_gracilis	Reinhardtia_simplex)	(Reinhardtia_latisecta	Reinhardtia_paiewonskiana))))	(Chamaedorea_seifrizii	Podococcus_barteri))	(Pseudophoenix_vinifera	(Serenoa_repens	(Sabal_domingensis	Phoenix_dactylifera))))))	Kingia_australis);
((Orania_palindan	(((((Serenoa_repens	(Sabal_domingensis	Phoenix_dactylifera))	(Reinhardtia_gracilis	Nypa_fruticans))	((Calamus_caryotoides	Chamaedorea_seifrizii)	Roystonea_regia))	((((Pelagodoxa_henryana	(Reinhardtia_simplex	(Reinhardtia_latisecta	Reinhardtia_paiewonskiana)))	(Bactris_major	Attalea_speciosa))	((((((Burretiokentia_grandiflora	Heterospathe_cagayanensis)	Hydriastele_microspadix)	(((Kentiopsis_piersoniorum	Leopoldinia_pulchra)	Veitchia_spiralis)	Dypsis_decaryi))	Dictyosperma_album)	(Geonoma_undata	(Prestoea_acuminata	(Oenocarpus_bataua	Oenocarpus_minor))))	Manicaria_saccifera))	((Podococcus_barteri	Iriartea_deltoidea)	Pseudophoenix_vinifera)))	Sclerosperma_profizianum))	Kingia_australis);
((Orania_palindan	(((Iriartea_deltoidea	Pseudophoenix_vinifera)	((((Podococcus_barteri	Chamaedorea_seifrizii)	(Calamus_caryotoides	Roystonea_regia))	(Bactris_major	Attalea_speciosa))	((((Pelagodoxa_henryana	((((Burretiokentia_grandiflora	Hydriastele_microspadix)	((((Kentiopsis_piersoniorum	Leopoldinia_pulchra)	Veitchia_spiralis)	Heterospathe_cagayanensis)	Dypsis_decaryi))	Dictyosperma_album)	(Geonoma_undata	(Prestoea_acuminata	(Oenocarpus_bataua	Oenocarpus_minor)))))	Manicaria_saccifera)	(Nypa_fruticans	(Serenoa_repens	(Sabal_domingensis	Phoenix_dactylifera))))	(Reinhardtia_gracilis	(Reinhardtia_simplex	(Reinhardtia_latisecta	Reinhardtia_paiewonskiana))))))	Sclerosperma_profizianum))	Kingia_australis);
((Orania_palindan	(((Iriartea_deltoidea	Pseudophoenix_vinifera)	(((Nypa_fruticans	(Serenoa_repens	(Sabal_domingensis	Phoenix_dactylifera)))	((Bactris_major	Attalea_speciosa)	((Manicaria_saccifera	(((Hydriastele_microspadix	Dictyosperma_album)	(((Burretiokentia_grandiflora	Heterospathe_cagayanensis)	((Kentiopsis_piersoniorum	Leopoldinia_pulchra)	Veitchia_spiralis))	Dypsis_decaryi))	(Geonoma_undata	(Prestoea_acuminata	(Oenocarpus_bataua	Oenocarpus_minor)))))	Pelagodoxa_henryana)))	(((Podococcus_barteri	Chamaedorea_seifrizii)	(Calamus_caryotoides	Roystonea_regia))	(Reinhardtia_simplex	((Reinhardtia_gracilis	Reinhardtia_latisecta)	Reinhardtia_paiewonskiana)))))	Sclerosperma_profizianum))	Kingia_australis);
((Orania_palindan	((((((Calamus_caryotoides	Roystonea_regia)	(Reinhardtia_simplex	(Reinhardtia_latisecta	Reinhardtia_paiewonskiana)))	(((Bactris_major	Attalea_speciosa)	((Pelagodoxa_henryana	((Prestoea_acuminata	(Oenocarpus_bataua	Oenocarpus_minor))	((Dictyosperma_album	(Hydriastele_microspadix	((Veitchia_spiralis	Dypsis_decaryi)	((Kentiopsis_piersoniorum	(Leopoldinia_pulchra	Burretiokentia_grandiflora))	Heterospathe_cagayanensis))))	Geonoma_undata)))	Manicaria_saccifera))	Pseudophoenix_vinifera))	Iriartea_deltoidea)	(((Serenoa_repens	(Sabal_domingensis	Phoenix_dactylifera))	(Reinhardtia_gracilis	Nypa_fruticans))	(Podococcus_barteri	Chamaedorea_seifrizii)))	Sclerosperma_profizianum))	Kingia_australis);
((Orania_palindan	(((Iriartea_deltoidea	((Attalea_speciosa	(((Bactris_major	Pelagodoxa_henryana)	(((Prestoea_acuminata	(Oenocarpus_minor	Oenocarpus_bataua))	(Dictyosperma_album	((Veitchia_spiralis	Kentiopsis_piersoniorum)	((Hydriastele_microspadix	((Burretiokentia_grandiflora	Leopoldinia_pulchra)	Heterospathe_cagayanensis))	Dypsis_decaryi))))	Geonoma_undata))	((Nypa_fruticans	((Serenoa_repens	(Sabal_domingensis	Phoenix_dactylifera))	(Podococcus_barteri	Chamaedorea_seifrizii)))	(((Reinhardtia_latisecta	Reinhardtia_paiewonskiana)	(Reinhardtia_gracilis	Reinhardtia_simplex))	(Calamus_caryotoides	Roystonea_regia)))))	Manicaria_saccifera))	Pseudophoenix_vinifera)	Sclerosperma_profizianum))	Kingia_australis);
((Orania_palindan	(Pseudophoenix_vinifera	(Sclerosperma_profizianum	((Podococcus_barteri	Iriartea_deltoidea)	(Attalea_speciosa	((Nypa_fruticans	(((Serenoa_repens	(Sabal_domingensis	Phoenix_dactylifera))	Chamaedorea_seifrizii)	((((Reinhardtia_gracilis	Reinhardtia_latisecta)	Reinhardtia_paiewonskiana)	Reinhardtia_simplex)	(Bactris_major	(Calamus_caryotoides	Roystonea_regia)))))	(Manicaria_saccifera	((Pelagodoxa_henryana	(Geonoma_undata	(Prestoea_acuminata	(Oenocarpus_minor	Oenocarpus_bataua))))	(Dictyosperma_album	((Dypsis_decaryi	(Kentiopsis_piersoniorum	(Burretiokentia_grandiflora	Leopoldinia_pulchra)))	(Veitchia_spiralis	(Heterospathe_cagayanensis	Hydriastele_microspadix))))))))))))	Kingia_australis);
((Orania_palindan	(Sclerosperma_profizianum	(((Nypa_fruticans	(Phoenix_dactylifera	(Serenoa_repens	Sabal_domingensis)))	(Podococcus_barteri	Chamaedorea_seifrizii))	(Iriartea_deltoidea	((((((Reinhardtia_latisecta	Reinhardtia_paiewonskiana)	Reinhardtia_simplex)	Reinhardtia_gracilis)	(Calamus_caryotoides	Roystonea_regia))	(Pseudophoenix_vinifera	(Bactris_major	Attalea_speciosa)))	(Manicaria_saccifera	((Geonoma_undata	(Prestoea_acuminata	(Oenocarpus_minor	Oenocarpus_bataua)))	(Pelagodoxa_henryana	(Dictyosperma_album	((Kentiopsis_piersoniorum	(Burretiokentia_grandiflora	Leopoldinia_pulchra))	((Veitchia_spiralis	Dypsis_decaryi)	(Heterospathe_cagayanensis	Hydriastele_microspadix))))))))))))	Kingia_australis);
((Orania_palindan	(Sclerosperma_profizianum	((((((((Reinhardtia_latisecta	Reinhardtia_paiewonskiana)	Reinhardtia_simplex)	Nypa_fruticans)	((Calamus_caryotoides	Chamaedorea_seifrizii)	Roystonea_regia))	(Reinhardtia_gracilis	(Phoenix_dactylifera	(Serenoa_repens	Sabal_domingensis))))	((Bactris_major	Attalea_speciosa)	((Pelagodoxa_henryana	Manicaria_saccifera)	((Prestoea_acuminata	(Oenocarpus_minor	Oenocarpus_bataua))	(((Hydriastele_microspadix	Dictyosperma_album)	((Dypsis_decaryi	((Burretiokentia_grandiflora	Leopoldinia_pulchra)	Heterospathe_cagayanensis))	(Veitchia_spiralis	Kentiopsis_piersoniorum)))	Geonoma_undata)))))	(Podococcus_barteri	Iriartea_deltoidea))	Pseudophoenix_vinifera)))	Kingia_australis);
((Orania_palindan	(Sclerosperma_profizianum	((((Chamaedorea_seifrizii	Podococcus_barteri)	(Phoenix_dactylifera	(Serenoa_repens	Sabal_domingensis)))	((Nypa_fruticans	((Bactris_major	Attalea_speciosa)	((Pelagodoxa_henryana	Manicaria_saccifera)	(((Heterospathe_cagayanensis	(((Veitchia_spiralis	Kentiopsis_piersoniorum)	Dypsis_decaryi)	((Burretiokentia_grandiflora	Leopoldinia_pulchra)	Hydriastele_microspadix)))	Dictyosperma_album)	(Geonoma_undata	(Prestoea_acuminata	(Oenocarpus_minor	Oenocarpus_bataua)))))))	((Iriartea_deltoidea	(Calamus_caryotoides	Roystonea_regia))	(Reinhardtia_gracilis	((Reinhardtia_latisecta	Reinhardtia_paiewonskiana)	Reinhardtia_simplex)))))	Pseudophoenix_vinifera)))	Kingia_australis);
((Orania_palindan	(Sclerosperma_profizianum	(((((Iriartea_deltoidea	(Calamus_caryotoides	Roystonea_regia))	(((Reinhardtia_gracilis	Reinhardtia_latisecta)	Reinhardtia_paiewonskiana)	Reinhardtia_simplex))	(((Phoenix_dactylifera	Sabal_domingensis)	Serenoa_repens)	(Nypa_fruticans	(Chamaedorea_seifrizii	Podococcus_barteri))))	((Bactris_major	Attalea_speciosa)	((Pelagodoxa_henryana	Manicaria_saccifera)	(Geonoma_undata	((Prestoea_acuminata	(Oenocarpus_minor	Oenocarpus_bataua))	((((Veitchia_spiralis	((Burretiokentia_grandiflora	Leopoldinia_pulchra)	Kentiopsis_piersoniorum))	(Hydriastele_microspadix	Dypsis_decaryi))	Heterospathe_cagayanensis)	Dictyosperma_album))))))	Pseudophoenix_vinifera)))	Kingia_australis);
((Orania_palindan	(((((((((Phoenix_dactylifera	Sabal_domingensis)	Serenoa_repens)	(Chamaedorea_seifrizii	Podococcus_barteri))	((Calamus_caryotoides	Roystonea_regia)	((Reinhardtia_latisecta	Reinhardtia_paiewonskiana)	Reinhardtia_simplex)))	(Bactris_major	((Pelagodoxa_henryana	((((Heterospathe_cagayanensis	(Burretiokentia_grandiflora	Hydriastele_microspadix))	((Veitchia_spiralis	(Leopoldinia_pulchra	Kentiopsis_piersoniorum))	Dypsis_decaryi))	Dictyosperma_album)	((Pseudophoenix_vinifera	Geonoma_undata)	(Prestoea_acuminata	(Oenocarpus_minor	Oenocarpus_bataua)))))	Manicaria_saccifera)))	(Reinhardtia_gracilis	Nypa_fruticans))	Attalea_speciosa)	Iriartea_deltoidea)	Sclerosperma_profizianum))	Kingia_australis);
((Orania_palindan	(((((Phoenix_dactylifera	Sabal_domingensis)	Serenoa_repens)	(Chamaedorea_seifrizii	Podococcus_barteri))	((((Calamus_caryotoides	Roystonea_regia)	(((Reinhardtia_gracilis	Reinhardtia_latisecta)	Reinhardtia_paiewonskiana)	Reinhardtia_simplex))	((Attalea_speciosa	Bactris_major)	(((((Hydriastele_microspadix	Dictyosperma_album)	(Veitchia_spiralis	(Heterospathe_cagayanensis	((Burretiokentia_grandiflora	Leopoldinia_pulchra)	Kentiopsis_piersoniorum))))	Dypsis_decaryi)	(Geonoma_undata	(Prestoea_acuminata	(Pelagodoxa_henryana	(Oenocarpus_minor	Oenocarpus_bataua)))))	Manicaria_saccifera)))	((Nypa_fruticans	Pseudophoenix_vinifera)	Iriartea_deltoidea)))	Sclerosperma_profizianum))	Kingia_australis);
((Orania_palindan	(((Nypa_fruticans	((Phoenix_dactylifera	(Sabal_domingensis	Serenoa_repens))	Reinhardtia_gracilis))	((((Calamus_caryotoides	Roystonea_regia)	((Reinhardtia_latisecta	Reinhardtia_paiewonskiana)	Reinhardtia_simplex))	((Pseudophoenix_vinifera	Iriartea_deltoidea)	((Attalea_speciosa	Bactris_major)	((Pelagodoxa_henryana	Manicaria_saccifera)	((Geonoma_undata	((Prestoea_acuminata	(Oenocarpus_minor	Oenocarpus_bataua))	(((Heterospathe_cagayanensis	Hydriastele_microspadix)	(Dypsis_decaryi	((Burretiokentia_grandiflora	Kentiopsis_piersoniorum)	Veitchia_spiralis)))	Dictyosperma_album)))	Leopoldinia_pulchra)))))	(Chamaedorea_seifrizii	Podococcus_barteri)))	Sclerosperma_profizianum))	Kingia_australis);
((Attalea_speciosa	(Bactris_major	(((Pelagodoxa_henryana	Manicaria_saccifera)	(Geonoma_undata	((Prestoea_acuminata	(Oenocarpus_minor	Oenocarpus_bataua))	(((Dypsis_decaryi	(Kentiopsis_piersoniorum	Veitchia_spiralis))	Heterospathe_cagayanensis)	((Leopoldinia_pulchra	Burretiokentia_grandiflora)	(Dictyosperma_album	Hydriastele_microspadix))))))	((Pseudophoenix_vinifera	(Iriartea_deltoidea	(Sclerosperma_profizianum	Orania_palindan)))	(((Nypa_fruticans	(Serenoa_repens	(Phoenix_dactylifera	Sabal_domingensis)))	(Calamus_caryotoides	(Chamaedorea_seifrizii	Podococcus_barteri)))	(Roystonea_regia	(Reinhardtia_gracilis	((Reinhardtia_latisecta	Reinhardtia_paiewonskiana)	Reinhardtia_simplex))))))))	Kingia_australis);
((Orania_palindan	((Iriartea_deltoidea	(((Bactris_major	Attalea_speciosa)	(Manicaria_saccifera	(((((Oenocarpus_bataua	Oenocarpus_minor)	Prestoea_acuminata)	(Dypsis_decaryi	(((Dictyosperma_album	(Leopoldinia_pulchra	Hydriastele_microspadix))	(Veitchia_spiralis	Kentiopsis_piersoniorum))	(Heterospathe_cagayanensis	Burretiokentia_grandiflora))))	Geonoma_undata)	Pelagodoxa_henryana)))	((Roystonea_regia	(Reinhardtia_gracilis	(Reinhardtia_simplex	((Calamus_caryotoides	Reinhardtia_latisecta)	Reinhardtia_paiewonskiana))))	(Pseudophoenix_vinifera	((Chamaedorea_seifrizii	Podococcus_barteri)	(Nypa_fruticans	(Serenoa_repens	(Sabal_domingensis	Phoenix_dactylifera))))))))	Sclerosperma_profizianum))	Kingia_australis);
((Orania_palindan	(((Pseudophoenix_vinifera	Iriartea_deltoidea)	((((Chamaedorea_seifrizii	Podococcus_barteri)	(Nypa_fruticans	(Serenoa_repens	(Sabal_domingensis	Phoenix_dactylifera))))	((Calamus_caryotoides	Roystonea_regia)	((Reinhardtia_gracilis	Reinhardtia_simplex)	(Reinhardtia_latisecta	Reinhardtia_paiewonskiana))))	((Bactris_major	Attalea_speciosa)	((((((Hydriastele_microspadix	(Burretiokentia_grandiflora	Heterospathe_cagayanensis))	(Veitchia_spiralis	Dictyosperma_album))	(Leopoldinia_pulchra	Kentiopsis_piersoniorum))	(Geonoma_undata	((Oenocarpus_bataua	Oenocarpus_minor)	Prestoea_acuminata)))	Dypsis_decaryi)	(Pelagodoxa_henryana	Manicaria_saccifera)))))	Sclerosperma_profizianum))	Kingia_australis);
((Nypa_fruticans	(((Chamaedorea_seifrizii	(Pseudophoenix_vinifera	(Serenoa_repens	(Sabal_domingensis	Phoenix_dactylifera))))	((Bactris_major	Roystonea_regia)	((Reinhardtia_gracilis	Reinhardtia_simplex)	(Calamus_caryotoides	(Reinhardtia_latisecta	Reinhardtia_paiewonskiana)))))	(((Attalea_speciosa	((((((Oenocarpus_bataua	Oenocarpus_minor)	Prestoea_acuminata)	((((Hydriastele_microspadix	Veitchia_spiralis)	(((Burretiokentia_grandiflora	Leopoldinia_pulchra)	Kentiopsis_piersoniorum)	Dypsis_decaryi))	Heterospathe_cagayanensis)	Dictyosperma_album))	Pelagodoxa_henryana)	Geonoma_undata)	Manicaria_saccifera))	(Podococcus_barteri	Iriartea_deltoidea))	(Sclerosperma_profizianum	Orania_palindan))))	Kingia_australis);
((Orania_palindan	(((((Calamus_caryotoides	Roystonea_regia)	(Reinhardtia_simplex	((Reinhardtia_gracilis	Reinhardtia_latisecta)	Reinhardtia_paiewonskiana)))	Bactris_major)	((((((((((Oenocarpus_bataua	Oenocarpus_minor)	Prestoea_acuminata)	(((Hydriastele_microspadix	((Veitchia_spiralis	((Burretiokentia_grandiflora	Leopoldinia_pulchra)	Kentiopsis_piersoniorum))	Dypsis_decaryi))	Heterospathe_cagayanensis)	Dictyosperma_album))	Geonoma_undata)	Pelagodoxa_henryana)	Manicaria_saccifera)	(Attalea_speciosa	(Iriartea_deltoidea	Pseudophoenix_vinifera)))	Nypa_fruticans)	(Serenoa_repens	(Sabal_domingensis	Phoenix_dactylifera)))	(Podococcus_barteri	Chamaedorea_seifrizii)))	Sclerosperma_profizianum))	Kingia_australis);
((Orania_palindan	(((Iriartea_deltoidea	Pseudophoenix_vinifera)	((Nypa_fruticans	(((((((Veitchia_spiralis	(Burretiokentia_grandiflora	Kentiopsis_piersoniorum))	Dypsis_decaryi)	((Leopoldinia_pulchra	Hydriastele_microspadix)	Heterospathe_cagayanensis))	Dictyosperma_album)	(Geonoma_undata	((Oenocarpus_bataua	Oenocarpus_minor)	Prestoea_acuminata)))	(Reinhardtia_gracilis	Pelagodoxa_henryana))	Manicaria_saccifera))	(((Phoenix_dactylifera	(Serenoa_repens	Sabal_domingensis))	(Podococcus_barteri	Chamaedorea_seifrizii))	(((Bactris_major	Attalea_speciosa)	(Roystonea_regia	(Reinhardtia_simplex	(Reinhardtia_latisecta	Reinhardtia_paiewonskiana))))	Calamus_caryotoides))))	Sclerosperma_profizianum))	Kingia_australis);
((Orania_palindan	((Sclerosperma_profizianum	(Iriartea_deltoidea	(Nypa_fruticans	(((((((((Veitchia_spiralis	(Leopoldinia_pulchra	Kentiopsis_piersoniorum))	(Hydriastele_microspadix	Heterospathe_cagayanensis))	(Dypsis_decaryi	Burretiokentia_grandiflora))	Dictyosperma_album)	(Geonoma_undata	((Oenocarpus_bataua	Oenocarpus_minor)	Prestoea_acuminata)))	Pelagodoxa_henryana)	Manicaria_saccifera)	(Bactris_major	Attalea_speciosa))	(((Phoenix_dactylifera	(Reinhardtia_gracilis	(Serenoa_repens	Sabal_domingensis)))	(Podococcus_barteri	Chamaedorea_seifrizii))	((Calamus_caryotoides	Roystonea_regia)	(Reinhardtia_simplex	(Reinhardtia_latisecta	Reinhardtia_paiewonskiana))))))))	Pseudophoenix_vinifera))	Kingia_australis);
((Orania_palindan	(Sclerosperma_profizianum	(((Serenoa_repens	(Sabal_domingensis	Phoenix_dactylifera))	(Pelagodoxa_henryana	(Roystonea_regia	Chamaedorea_seifrizii)))	(((Calamus_caryotoides	Reinhardtia_simplex)	((Reinhardtia_gracilis	Reinhardtia_latisecta)	Reinhardtia_paiewonskiana))	(((((((Hydriastele_microspadix	Burretiokentia_grandiflora)	(Heterospathe_cagayanensis	((Veitchia_spiralis	(Leopoldinia_pulchra	Kentiopsis_piersoniorum))	Dypsis_decaryi)))	Dictyosperma_album)	((Oenocarpus_bataua	Oenocarpus_minor)	Prestoea_acuminata))	(Pseudophoenix_vinifera	Geonoma_undata))	Manicaria_saccifera)	((Podococcus_barteri	Iriartea_deltoidea)	(Nypa_fruticans	(Bactris_major	Attalea_speciosa))))))))	Kingia_australis);
((Orania_palindan	((Iriartea_deltoidea	Sclerosperma_profizianum)	((((((Pelagodoxa_henryana	((((Veitchia_spiralis	Kentiopsis_piersoniorum)	Dypsis_decaryi)	(Heterospathe_cagayanensis	(Hydriastele_microspadix	(Leopoldinia_pulchra	Burretiokentia_grandiflora))))	Dictyosperma_album))	(((Oenocarpus_bataua	Oenocarpus_minor)	Prestoea_acuminata)	Geonoma_undata))	Manicaria_saccifera)	(Bactris_major	Attalea_speciosa))	((Nypa_fruticans	((Podococcus_barteri	Chamaedorea_seifrizii)	(Serenoa_repens	(Sabal_domingensis	Phoenix_dactylifera))))	(Roystonea_regia	((Reinhardtia_simplex	((Reinhardtia_gracilis	Reinhardtia_latisecta)	Reinhardtia_paiewonskiana))	Calamus_caryotoides))))	Pseudophoenix_vinifera)))	Kingia_australis);
((((Calamus_caryotoides	(Reinhardtia_gracilis	Reinhardtia_latisecta))	Reinhardtia_paiewonskiana)	((((((Orania_palindan	Sclerosperma_profizianum)	((Podococcus_barteri	Chamaedorea_seifrizii)	(Serenoa_repens	(Sabal_domingensis	Phoenix_dactylifera))))	((((Burretiokentia_grandiflora	(Hydriastele_microspadix	Dictyosperma_album))	((Dypsis_decaryi	(Veitchia_spiralis	(Leopoldinia_pulchra	Kentiopsis_piersoniorum)))	Heterospathe_cagayanensis))	(((Oenocarpus_bataua	Oenocarpus_minor)	Prestoea_acuminata)	Geonoma_undata))	(Pelagodoxa_henryana	(Manicaria_saccifera	(Bactris_major	Attalea_speciosa)))))	((Pseudophoenix_vinifera	Iriartea_deltoidea)	Roystonea_regia))	Nypa_fruticans)	Reinhardtia_simplex))	Kingia_australis);
((Orania_palindan	(((((Sclerosperma_profizianum	(Roystonea_regia	(Reinhardtia_simplex	(Reinhardtia_latisecta	Reinhardtia_paiewonskiana))))	((Pseudophoenix_vinifera	(Phoenix_dactylifera	(Serenoa_repens	Sabal_domingensis)))	((Podococcus_barteri	Chamaedorea_seifrizii)	Calamus_caryotoides)))	(Reinhardtia_gracilis	Nypa_fruticans))	((Manicaria_saccifera	(Pelagodoxa_henryana	((((Oenocarpus_bataua	Oenocarpus_minor)	Prestoea_acuminata)	Geonoma_undata)	((((Hydriastele_microspadix	Heterospathe_cagayanensis)	(Veitchia_spiralis	((Leopoldinia_pulchra	Burretiokentia_grandiflora)	Kentiopsis_piersoniorum)))	Dypsis_decaryi)	Dictyosperma_album))))	(Bactris_major	Attalea_speciosa)))	Iriartea_deltoidea))	Kingia_australis);
((Attalea_speciosa	(((Bactris_major	(Roystonea_regia	(Reinhardtia_gracilis	(Reinhardtia_simplex	(Reinhardtia_latisecta	Reinhardtia_paiewonskiana)))))	Calamus_caryotoides)	(((((Sabal_domingensis	Phoenix_dactylifera)	Serenoa_repens)	(Podococcus_barteri	Chamaedorea_seifrizii))	(((Orania_palindan	Sclerosperma_profizianum)	Nypa_fruticans)	(Manicaria_saccifera	(((((Heterospathe_cagayanensis	((Dypsis_decaryi	(Kentiopsis_piersoniorum	Veitchia_spiralis))	(Leopoldinia_pulchra	Burretiokentia_grandiflora)))	(Hydriastele_microspadix	Dictyosperma_album))	((Oenocarpus_minor	Oenocarpus_bataua)	Prestoea_acuminata))	Geonoma_undata)	Pelagodoxa_henryana))))	(Pseudophoenix_vinifera	Iriartea_deltoidea))))	Kingia_australis);
((Orania_palindan	(Sclerosperma_profizianum	((Nypa_fruticans	((((Calamus_caryotoides	Roystonea_regia)	(Reinhardtia_gracilis	(Reinhardtia_simplex	(Reinhardtia_latisecta	Reinhardtia_paiewonskiana))))	Attalea_speciosa)	((Manicaria_saccifera	((((Heterospathe_cagayanensis	(Veitchia_spiralis	(Hydriastele_microspadix	Dictyosperma_album)))	(((Burretiokentia_grandiflora	Leopoldinia_pulchra)	Kentiopsis_piersoniorum)	Dypsis_decaryi))	(((Oenocarpus_minor	Oenocarpus_bataua)	Prestoea_acuminata)	Geonoma_undata))	(Pelagodoxa_henryana	(Bactris_major	Pseudophoenix_vinifera))))	((Phoenix_dactylifera	(Serenoa_repens	Sabal_domingensis))	(Podococcus_barteri	Chamaedorea_seifrizii)))))	Iriartea_deltoidea)))	Kingia_australis);
((Orania_palindan	(Sclerosperma_profizianum	((Nypa_fruticans	((Phoenix_dactylifera	(Serenoa_repens	Sabal_domingensis))	(Podococcus_barteri	Chamaedorea_seifrizii)))	(((Iriartea_deltoidea	Pseudophoenix_vinifera)	(((Manicaria_saccifera	((((((Veitchia_spiralis	(Leopoldinia_pulchra	Kentiopsis_piersoniorum))	Dypsis_decaryi)	Heterospathe_cagayanensis)	(Burretiokentia_grandiflora	Hydriastele_microspadix))	Dictyosperma_album)	(((Oenocarpus_minor	Oenocarpus_bataua)	Prestoea_acuminata)	Geonoma_undata)))	(Reinhardtia_gracilis	Pelagodoxa_henryana))	(Attalea_speciosa	Bactris_major)))	((Calamus_caryotoides	Roystonea_regia)	((Reinhardtia_latisecta	Reinhardtia_paiewonskiana)	Reinhardtia_simplex))))))	Kingia_australis);
((Orania_palindan	((((Pelagodoxa_henryana	Manicaria_saccifera)	(((Oenocarpus_minor	Oenocarpus_bataua)	Prestoea_acuminata)	(Geonoma_undata	(Dypsis_decaryi	((Heterospathe_cagayanensis	(Veitchia_spiralis	Kentiopsis_piersoniorum))	((Burretiokentia_grandiflora	Leopoldinia_pulchra)	(Hydriastele_microspadix	Dictyosperma_album)))))))	(Attalea_speciosa	Bactris_major))	(((((Phoenix_dactylifera	(Serenoa_repens	Sabal_domingensis))	(Reinhardtia_gracilis	Nypa_fruticans))	(Podococcus_barteri	Chamaedorea_seifrizii))	((Calamus_caryotoides	Roystonea_regia)	((Reinhardtia_latisecta	Reinhardtia_paiewonskiana)	Reinhardtia_simplex)))	(Sclerosperma_profizianum	(Iriartea_deltoidea	Pseudophoenix_vinifera)))))	Kingia_australis);
((Orania_palindan	(((((((Calamus_caryotoides	Roystonea_regia)	((Reinhardtia_latisecta	Reinhardtia_paiewonskiana)	(Reinhardtia_gracilis	Reinhardtia_simplex)))	(((Podococcus_barteri	Chamaedorea_seifrizii)	(Phoenix_dactylifera	(Serenoa_repens	Sabal_domingensis)))	Nypa_fruticans))	((Manicaria_saccifera	((Leopoldinia_pulchra	((((Veitchia_spiralis	Kentiopsis_piersoniorum)	Burretiokentia_grandiflora)	(Heterospathe_cagayanensis	Dypsis_decaryi))	(Hydriastele_microspadix	Dictyosperma_album)))	((Geonoma_undata	((Oenocarpus_minor	Oenocarpus_bataua)	Prestoea_acuminata))	Pelagodoxa_henryana)))	(Attalea_speciosa	Bactris_major)))	Iriartea_deltoidea)	Pseudophoenix_vinifera)	Sclerosperma_profizianum))	Kingia_australis);
((Orania_palindan	((((((((Podococcus_barteri	Chamaedorea_seifrizii)	(Calamus_caryotoides	Roystonea_regia))	((Reinhardtia_latisecta	Reinhardtia_paiewonskiana)	Reinhardtia_simplex))	((Reinhardtia_gracilis	Nypa_fruticans)	(Serenoa_repens	(Sabal_domingensis	Phoenix_dactylifera))))	((((Geonoma_undata	((((Veitchia_spiralis	Kentiopsis_piersoniorum)	((Leopoldinia_pulchra	Hydriastele_microspadix)	(Dypsis_decaryi	(Burretiokentia_grandiflora	Heterospathe_cagayanensis))))	Dictyosperma_album)	((Oenocarpus_minor	Oenocarpus_bataua)	Prestoea_acuminata)))	Manicaria_saccifera)	Pelagodoxa_henryana)	(Attalea_speciosa	Bactris_major)))	Iriartea_deltoidea)	Pseudophoenix_vinifera)	Sclerosperma_profizianum))	Kingia_australis);
((Orania_palindan	(((((Roystonea_regia	(Nypa_fruticans	(Reinhardtia_gracilis	((Calamus_caryotoides	(Reinhardtia_latisecta	Reinhardtia_paiewonskiana))	Reinhardtia_simplex))))	(Podococcus_barteri	Chamaedorea_seifrizii))	(((((((Dypsis_decaryi	(Veitchia_spiralis	(Leopoldinia_pulchra	Kentiopsis_piersoniorum)))	(Hydriastele_microspadix	(Burretiokentia_grandiflora	Heterospathe_cagayanensis)))	Dictyosperma_album)	(((Oenocarpus_minor	Oenocarpus_bataua)	Prestoea_acuminata)	Geonoma_undata))	(Manicaria_saccifera	Pelagodoxa_henryana))	(Attalea_speciosa	Bactris_major))	(Pseudophoenix_vinifera	(Serenoa_repens	(Sabal_domingensis	Phoenix_dactylifera)))))	Iriartea_deltoidea)	Sclerosperma_profizianum))	Kingia_australis);
((Orania_palindan	((((((Roystonea_regia	(Calamus_caryotoides	((Reinhardtia_latisecta	Reinhardtia_paiewonskiana)	Reinhardtia_simplex)))	(Podococcus_barteri	Chamaedorea_seifrizii))	((Nypa_fruticans	((Attalea_speciosa	Bactris_major)	(Serenoa_repens	(Sabal_domingensis	Phoenix_dactylifera))))	((Geonoma_undata	((((Dypsis_decaryi	(Veitchia_spiralis	Kentiopsis_piersoniorum))	(Hydriastele_microspadix	((Leopoldinia_pulchra	Burretiokentia_grandiflora)	Heterospathe_cagayanensis)))	Dictyosperma_album)	((Oenocarpus_minor	Oenocarpus_bataua)	Prestoea_acuminata)))	(Manicaria_saccifera	(Reinhardtia_gracilis	Pelagodoxa_henryana)))))	Iriartea_deltoidea)	Sclerosperma_profizianum)	Pseudophoenix_vinifera))	Kingia_australis);
((Attalea_speciosa	((((((Iriartea_deltoidea	(Sclerosperma_profizianum	Orania_palindan))	Pseudophoenix_vinifera)	Nypa_fruticans)	(((Podococcus_barteri	(Calamus_caryotoides	Chamaedorea_seifrizii))	(Phoenix_dactylifera	(Serenoa_repens	Sabal_domingensis)))	(Roystonea_regia	(Reinhardtia_gracilis	((Reinhardtia_latisecta	Reinhardtia_paiewonskiana)	Reinhardtia_simplex)))))	((((((Veitchia_spiralis	Kentiopsis_piersoniorum)	Dypsis_decaryi)	Heterospathe_cagayanensis)	((Leopoldinia_pulchra	Burretiokentia_grandiflora)	(Hydriastele_microspadix	Dictyosperma_album)))	(((Oenocarpus_minor	Oenocarpus_bataua)	Prestoea_acuminata)	Geonoma_undata))	(Manicaria_saccifera	Pelagodoxa_henryana)))	Bactris_major))	Kingia_australis);
((Orania_palindan	(((((Phoenix_dactylifera	(Serenoa_repens	Sabal_domingensis))	((Nypa_fruticans	(Roystonea_regia	(Reinhardtia_gracilis	((Reinhardtia_latisecta	Reinhardtia_paiewonskiana)	Reinhardtia_simplex))))	(Podococcus_barteri	(Calamus_caryotoides	Chamaedorea_seifrizii))))	((((Pelagodoxa_henryana	((((Veitchia_spiralis	Kentiopsis_piersoniorum)	((Leopoldinia_pulchra	Burretiokentia_grandiflora)	Heterospathe_cagayanensis))	(Hydriastele_microspadix	Dictyosperma_album))	Dypsis_decaryi))	(((Oenocarpus_minor	Oenocarpus_bataua)	Prestoea_acuminata)	Geonoma_undata))	Manicaria_saccifera)	(Bactris_major	Attalea_speciosa)))	(Iriartea_deltoidea	Pseudophoenix_vinifera))	Sclerosperma_profizianum))	Kingia_australis);
((Orania_palindan	(((((Attalea_speciosa	Bactris_major)	(((Geonoma_undata	((Oenocarpus_bataua	Oenocarpus_minor)	Prestoea_acuminata))	(Pelagodoxa_henryana	(Dictyosperma_album	(((Heterospathe_cagayanensis	(Leopoldinia_pulchra	Hydriastele_microspadix))	Burretiokentia_grandiflora)	(Dypsis_decaryi	(Veitchia_spiralis	Kentiopsis_piersoniorum))))))	Manicaria_saccifera))	(Nypa_fruticans	(((Calamus_caryotoides	(Podococcus_barteri	Chamaedorea_seifrizii))	(Pseudophoenix_vinifera	(Serenoa_repens	(Sabal_domingensis	Phoenix_dactylifera))))	((Reinhardtia_simplex	(Reinhardtia_paiewonskiana	(Reinhardtia_gracilis	Reinhardtia_latisecta)))	Roystonea_regia))))	Iriartea_deltoidea)	Sclerosperma_profizianum))	Kingia_australis);
((Orania_palindan	((((((((Reinhardtia_simplex	(Reinhardtia_paiewonskiana	(Reinhardtia_gracilis	Reinhardtia_latisecta)))	(Calamus_caryotoides	Roystonea_regia))	(Attalea_speciosa	Bactris_major))	(Pseudophoenix_vinifera	Iriartea_deltoidea))	((Geonoma_undata	(((Oenocarpus_bataua	Oenocarpus_minor)	Prestoea_acuminata)	(Dictyosperma_album	((Burretiokentia_grandiflora	Heterospathe_cagayanensis)	(((Veitchia_spiralis	Kentiopsis_piersoniorum)	(Leopoldinia_pulchra	Hydriastele_microspadix))	Dypsis_decaryi)))))	(Pelagodoxa_henryana	Manicaria_saccifera)))	Nypa_fruticans)	((Podococcus_barteri	Chamaedorea_seifrizii)	(Serenoa_repens	(Sabal_domingensis	Phoenix_dactylifera))))	Sclerosperma_profizianum))	Kingia_australis);
((Orania_palindan	(((((((Reinhardtia_simplex	(Reinhardtia_paiewonskiana	Reinhardtia_latisecta))	Reinhardtia_gracilis)	((Podococcus_barteri	Chamaedorea_seifrizii)	(Roystonea_regia	(Attalea_speciosa	(Calamus_caryotoides	Iriartea_deltoidea)))))	(((Pseudophoenix_vinifera	Bactris_major)	Pelagodoxa_henryana)	(Manicaria_saccifera	(Geonoma_undata	(((Oenocarpus_bataua	Oenocarpus_minor)	Prestoea_acuminata)	((((Hydriastele_microspadix	Dictyosperma_album)	(Veitchia_spiralis	((Burretiokentia_grandiflora	Leopoldinia_pulchra)	Kentiopsis_piersoniorum)))	Heterospathe_cagayanensis)	Dypsis_decaryi))))))	Nypa_fruticans)	(Phoenix_dactylifera	(Serenoa_repens	Sabal_domingensis)))	Sclerosperma_profizianum))	Kingia_australis);
((Orania_palindan	(((((Roystonea_regia	(Reinhardtia_simplex	(Reinhardtia_paiewonskiana	Reinhardtia_latisecta)))	(Podococcus_barteri	(Calamus_caryotoides	Chamaedorea_seifrizii)))	((((Attalea_speciosa	Bactris_major)	((Manicaria_saccifera	Pelagodoxa_henryana)	(Geonoma_undata	(((Oenocarpus_bataua	Oenocarpus_minor)	Prestoea_acuminata)	(((Hydriastele_microspadix	Dictyosperma_album)	Burretiokentia_grandiflora)	(Heterospathe_cagayanensis	((Veitchia_spiralis	(Leopoldinia_pulchra	Kentiopsis_piersoniorum))	Dypsis_decaryi)))))))	(Pseudophoenix_vinifera	(Reinhardtia_gracilis	(Serenoa_repens	(Sabal_domingensis	Phoenix_dactylifera)))))	Nypa_fruticans))	Iriartea_deltoidea)	Sclerosperma_profizianum))	Kingia_australis);
((Orania_palindan	((((Nypa_fruticans	Reinhardtia_gracilis)	(Serenoa_repens	(Sabal_domingensis	Phoenix_dactylifera)))	((Pelagodoxa_henryana	(Calamus_caryotoides	(Podococcus_barteri	Chamaedorea_seifrizii)))	((Roystonea_regia	(Reinhardtia_simplex	(Reinhardtia_paiewonskiana	Reinhardtia_latisecta)))	(((Attalea_speciosa	Bactris_major)	(Manicaria_saccifera	(Geonoma_undata	(((Oenocarpus_bataua	Oenocarpus_minor)	Prestoea_acuminata)	(((((Burretiokentia_grandiflora	Leopoldinia_pulchra)	Hydriastele_microspadix)	Dictyosperma_album)	(Heterospathe_cagayanensis	(Veitchia_spiralis	Kentiopsis_piersoniorum)))	Dypsis_decaryi)))))	(Pseudophoenix_vinifera	Iriartea_deltoidea)))))	Sclerosperma_profizianum))	Kingia_australis);
((Chamaedorea_seifrizii	(((Nypa_fruticans	Reinhardtia_gracilis)	(Phoenix_dactylifera	(Serenoa_repens	Sabal_domingensis)))	(((Calamus_caryotoides	Roystonea_regia)	(Reinhardtia_simplex	(Reinhardtia_paiewonskiana	Reinhardtia_latisecta)))	(((Attalea_speciosa	Bactris_major)	(Manicaria_saccifera	(Pelagodoxa_henryana	(((((Dypsis_decaryi	Heterospathe_cagayanensis)	(Veitchia_spiralis	Kentiopsis_piersoniorum))	((Leopoldinia_pulchra	Burretiokentia_grandiflora)	Hydriastele_microspadix))	Dictyosperma_album)	(Geonoma_undata	((Oenocarpus_bataua	Oenocarpus_minor)	Prestoea_acuminata))))))	(((Pseudophoenix_vinifera	Iriartea_deltoidea)	(Sclerosperma_profizianum	Orania_palindan))	Podococcus_barteri)))))	Kingia_australis);
((Orania_palindan	(((((Phoenix_dactylifera	(Serenoa_repens	Sabal_domingensis))	(Chamaedorea_seifrizii	Podococcus_barteri))	((Nypa_fruticans	((Attalea_speciosa	Bactris_major)	((Geonoma_undata	(((Oenocarpus_bataua	Oenocarpus_minor)	Prestoea_acuminata)	((Heterospathe_cagayanensis	((Veitchia_spiralis	Kentiopsis_piersoniorum)	((Leopoldinia_pulchra	Burretiokentia_grandiflora)	(Dictyosperma_album	Hydriastele_microspadix))))	Dypsis_decaryi)))	(Manicaria_saccifera	Pelagodoxa_henryana))))	((Calamus_caryotoides	Roystonea_regia)	(Reinhardtia_gracilis	(Reinhardtia_simplex	(Reinhardtia_paiewonskiana	Reinhardtia_latisecta))))))	(Pseudophoenix_vinifera	Iriartea_deltoidea))	Sclerosperma_profizianum))	Kingia_australis);
((Orania_palindan	((((((Roystonea_regia	(Calamus_caryotoides	(Reinhardtia_simplex	(Reinhardtia_paiewonskiana	(Reinhardtia_gracilis	Reinhardtia_latisecta)))))	((Phoenix_dactylifera	(Serenoa_repens	Sabal_domingensis))	(Chamaedorea_seifrizii	Podococcus_barteri)))	(Nypa_fruticans	((Attalea_speciosa	Bactris_major)	(((Dictyosperma_album	(((Veitchia_spiralis	Kentiopsis_piersoniorum)	(Dypsis_decaryi	Heterospathe_cagayanensis))	((Leopoldinia_pulchra	Burretiokentia_grandiflora)	Hydriastele_microspadix)))	(Geonoma_undata	((Oenocarpus_bataua	Oenocarpus_minor)	Prestoea_acuminata)))	(Manicaria_saccifera	Pelagodoxa_henryana)))))	Iriartea_deltoidea)	Sclerosperma_profizianum)	Pseudophoenix_vinifera))	Kingia_australis);
((Orania_palindan	((Pseudophoenix_vinifera	((((Attalea_speciosa	Bactris_major)	(((Pelagodoxa_henryana	((((Leopoldinia_pulchra	Burretiokentia_grandiflora)	Dypsis_decaryi)	((Veitchia_spiralis	Kentiopsis_piersoniorum)	Heterospathe_cagayanensis))	(Hydriastele_microspadix	Dictyosperma_album)))	(Geonoma_undata	((Oenocarpus_bataua	Oenocarpus_minor)	Prestoea_acuminata)))	Manicaria_saccifera))	(((Roystonea_regia	((Reinhardtia_simplex	(Reinhardtia_paiewonskiana	Reinhardtia_latisecta))	Reinhardtia_gracilis))	((Calamus_caryotoides	Chamaedorea_seifrizii)	Podococcus_barteri))	(Nypa_fruticans	(Phoenix_dactylifera	(Serenoa_repens	Sabal_domingensis)))))	Iriartea_deltoidea))	Sclerosperma_profizianum))	Kingia_australis);
((Attalea_speciosa	(((Pelagodoxa_henryana	(((Chamaedorea_seifrizii	Podococcus_barteri)	((Calamus_caryotoides	Roystonea_regia)	(Reinhardtia_simplex	(Reinhardtia_paiewonskiana	Reinhardtia_latisecta))))	((Phoenix_dactylifera	(Serenoa_repens	Sabal_domingensis))	((Orania_palindan	(Iriartea_deltoidea	Sclerosperma_profizianum))	(Reinhardtia_gracilis	Nypa_fruticans)))))	((Bactris_major	(((Veitchia_spiralis	((Burretiokentia_grandiflora	Leopoldinia_pulchra)	Kentiopsis_piersoniorum))	((Hydriastele_microspadix	Dictyosperma_album)	Heterospathe_cagayanensis))	Dypsis_decaryi))	(Geonoma_undata	((Oenocarpus_bataua	Oenocarpus_minor)	Prestoea_acuminata))))	(Pseudophoenix_vinifera	Manicaria_saccifera)))	Kingia_australis);
((Orania_palindan	((((Attalea_speciosa	((Manicaria_saccifera	(Geonoma_undata	((Prestoea_acuminata	(Oenocarpus_bataua	Oenocarpus_minor))	(((Heterospathe_cagayanensis	Burretiokentia_grandiflora)	((Dictyosperma_album	(Leopoldinia_pulchra	Hydriastele_microspadix))	(Kentiopsis_piersoniorum	Veitchia_spiralis)))	Dypsis_decaryi))))	(((Pelagodoxa_henryana	Pseudophoenix_vinifera)	Bactris_major)	Iriartea_deltoidea)))	((Reinhardtia_gracilis	Nypa_fruticans)	(Serenoa_repens	(Sabal_domingensis	Phoenix_dactylifera))))	(((Calamus_caryotoides	Roystonea_regia)	(Reinhardtia_simplex	(Reinhardtia_paiewonskiana	Reinhardtia_latisecta)))	(Podococcus_barteri	Chamaedorea_seifrizii)))	Sclerosperma_profizianum))	Kingia_australis);
((Orania_palindan	((Iriartea_deltoidea	(((((Attalea_speciosa	Bactris_major)	(Manicaria_saccifera	((Geonoma_undata	((Prestoea_acuminata	(Oenocarpus_bataua	Oenocarpus_minor))	((Dictyosperma_album	Hydriastele_microspadix)	(Dypsis_decaryi	((Kentiopsis_piersoniorum	Veitchia_spiralis)	((Leopoldinia_pulchra	Burretiokentia_grandiflora)	Heterospathe_cagayanensis))))))	Pelagodoxa_henryana)))	((Podococcus_barteri	Chamaedorea_seifrizii)	((Phoenix_dactylifera	Sabal_domingensis)	Serenoa_repens)))	(Roystonea_regia	(Nypa_fruticans	((Reinhardtia_gracilis	(Reinhardtia_simplex	(Reinhardtia_paiewonskiana	Reinhardtia_latisecta)))	Calamus_caryotoides))))	Pseudophoenix_vinifera))	Sclerosperma_profizianum))	Kingia_australis);
((Orania_palindan	((((Podococcus_barteri	Chamaedorea_seifrizii)	(((Sabal_domingensis	Serenoa_repens)	Phoenix_dactylifera)	((Nypa_fruticans	Reinhardtia_gracilis)	Calamus_caryotoides)))	(((Iriartea_deltoidea	Pseudophoenix_vinifera)	((Attalea_speciosa	Bactris_major)	(Manicaria_saccifera	((((Veitchia_spiralis	Dictyosperma_album)	((Leopoldinia_pulchra	Burretiokentia_grandiflora)	Hydriastele_microspadix))	(Heterospathe_cagayanensis	(Dypsis_decaryi	Kentiopsis_piersoniorum)))	(Geonoma_undata	(Prestoea_acuminata	(Pelagodoxa_henryana	(Oenocarpus_bataua	Oenocarpus_minor))))))))	(Roystonea_regia	(Reinhardtia_simplex	(Reinhardtia_paiewonskiana	Reinhardtia_latisecta)))))	Sclerosperma_profizianum))	Kingia_australis);
((Orania_palindan	(((((((Pelagodoxa_henryana	(((Heterospathe_cagayanensis	(Hydriastele_microspadix	Dypsis_decaryi))	((Veitchia_spiralis	Kentiopsis_piersoniorum)	(Leopoldinia_pulchra	Burretiokentia_grandiflora)))	Dictyosperma_album))	(Geonoma_undata	(Prestoea_acuminata	(Oenocarpus_bataua	Oenocarpus_minor))))	((Attalea_speciosa	(Calamus_caryotoides	Bactris_major))	Manicaria_saccifera))	((Pseudophoenix_vinifera	(Nypa_fruticans	(Reinhardtia_simplex	(Reinhardtia_paiewonskiana	(Reinhardtia_gracilis	Reinhardtia_latisecta)))))	((Podococcus_barteri	Chamaedorea_seifrizii)	(Serenoa_repens	(Phoenix_dactylifera	Sabal_domingensis)))))	Roystonea_regia)	Iriartea_deltoidea)	Sclerosperma_profizianum))	Kingia_australis);
((Orania_palindan	(((((((Manicaria_saccifera	(((((((Heterospathe_cagayanensis	(Leopoldinia_pulchra	Hydriastele_microspadix))	((Veitchia_spiralis	Kentiopsis_piersoniorum)	Burretiokentia_grandiflora))	Dypsis_decaryi)	Dictyosperma_album)	Geonoma_undata)	(Prestoea_acuminata	(Oenocarpus_bataua	Oenocarpus_minor)))	(Reinhardtia_gracilis	Pelagodoxa_henryana)))	(Attalea_speciosa	Bactris_major))	Calamus_caryotoides)	(Iriartea_deltoidea	Pseudophoenix_vinifera))	(Nypa_fruticans	(((Podococcus_barteri	Chamaedorea_seifrizii)	Roystonea_regia)	(Reinhardtia_simplex	(Reinhardtia_paiewonskiana	Reinhardtia_latisecta)))))	(Phoenix_dactylifera	(Sabal_domingensis	Serenoa_repens)))	Sclerosperma_profizianum))	Kingia_australis);
((Orania_palindan	((((((Manicaria_saccifera	(((((Dypsis_decaryi	(Veitchia_spiralis	Kentiopsis_piersoniorum))	(Hydriastele_microspadix	(Heterospathe_cagayanensis	Burretiokentia_grandiflora)))	Dictyosperma_album)	((Leopoldinia_pulchra	Prestoea_acuminata)	(Oenocarpus_bataua	Oenocarpus_minor)))	(Pelagodoxa_henryana	Geonoma_undata)))	(Attalea_speciosa	Bactris_major))	(((Calamus_caryotoides	Roystonea_regia)	(Reinhardtia_simplex	(Reinhardtia_paiewonskiana	Reinhardtia_latisecta)))	((Podococcus_barteri	Chamaedorea_seifrizii)	(Nypa_fruticans	(Serenoa_repens	(Sabal_domingensis	(Reinhardtia_gracilis	Phoenix_dactylifera)))))))	Iriartea_deltoidea)	Pseudophoenix_vinifera)	Sclerosperma_profizianum))	Kingia_australis);
((Orania_palindan	(((((Iriartea_deltoidea	(Pseudophoenix_vinifera	Manicaria_saccifera))	(((((Dypsis_decaryi	Kentiopsis_piersoniorum)	Heterospathe_cagayanensis)	(Veitchia_spiralis	(Hydriastele_microspadix	(Leopoldinia_pulchra	Burretiokentia_grandiflora))))	Dictyosperma_album)	((Prestoea_acuminata	(Oenocarpus_bataua	Oenocarpus_minor))	Geonoma_undata)))	(Attalea_speciosa	Bactris_major))	Pelagodoxa_henryana)	(Nypa_fruticans	((Phoenix_dactylifera	(Serenoa_repens	Sabal_domingensis))	((Podococcus_barteri	Chamaedorea_seifrizii)	((Roystonea_regia	(Calamus_caryotoides	((Reinhardtia_paiewonskiana	Reinhardtia_latisecta)	(Reinhardtia_gracilis	Reinhardtia_simplex))))	Sclerosperma_profizianum))))))	Kingia_australis);
((Orania_palindan	((((((Podococcus_barteri	Chamaedorea_seifrizii)	(Roystonea_regia	((Calamus_caryotoides	(Reinhardtia_paiewonskiana	Reinhardtia_latisecta))	Reinhardtia_simplex)))	((Nypa_fruticans	Reinhardtia_gracilis)	((Sabal_domingensis	Serenoa_repens)	Phoenix_dactylifera)))	(((Pelagodoxa_henryana	(((((Veitchia_spiralis	(Leopoldinia_pulchra	Kentiopsis_piersoniorum))	(Heterospathe_cagayanensis	Burretiokentia_grandiflora))	Hydriastele_microspadix)	Dypsis_decaryi)	Dictyosperma_album))	((Prestoea_acuminata	(Oenocarpus_bataua	Oenocarpus_minor))	Geonoma_undata))	(Manicaria_saccifera	(Attalea_speciosa	Bactris_major))))	(Iriartea_deltoidea	Pseudophoenix_vinifera))	Sclerosperma_profizianum))	Kingia_australis);
((Orania_palindan	((((((Sabal_domingensis	Serenoa_repens)	Phoenix_dactylifera)	(((Manicaria_saccifera	((((((Heterospathe_cagayanensis	((Burretiokentia_grandiflora	Leopoldinia_pulchra)	Kentiopsis_piersoniorum))	(Veitchia_spiralis	Dypsis_decaryi))	Hydriastele_microspadix)	Dictyosperma_album)	((Prestoea_acuminata	(Oenocarpus_bataua	Oenocarpus_minor))	Geonoma_undata))	Pelagodoxa_henryana))	Bactris_major)	Attalea_speciosa))	((Chamaedorea_seifrizii	(Calamus_caryotoides	Roystonea_regia))	((Nypa_fruticans	Reinhardtia_gracilis)	((Reinhardtia_paiewonskiana	Reinhardtia_latisecta)	Reinhardtia_simplex))))	((Podococcus_barteri	Iriartea_deltoidea)	Pseudophoenix_vinifera))	Sclerosperma_profizianum))	Kingia_australis);
((Orania_palindan	(((Iriartea_deltoidea	((Roystonea_regia	((Reinhardtia_paiewonskiana	Reinhardtia_latisecta)	Reinhardtia_simplex))	(((Manicaria_saccifera	(Geonoma_undata	(((((Hydriastele_microspadix	Heterospathe_cagayanensis)	(Veitchia_spiralis	((Burretiokentia_grandiflora	Leopoldinia_pulchra)	Kentiopsis_piersoniorum)))	Dypsis_decaryi)	Dictyosperma_album)	(Prestoea_acuminata	(Oenocarpus_bataua	Oenocarpus_minor)))))	((Pelagodoxa_henryana	Bactris_major)	Pseudophoenix_vinifera))	Attalea_speciosa)))	(((Nypa_fruticans	Reinhardtia_gracilis)	((Sabal_domingensis	Serenoa_repens)	Phoenix_dactylifera))	((Calamus_caryotoides	Podococcus_barteri)	Chamaedorea_seifrizii)))	Sclerosperma_profizianum))	Kingia_australis);
((((((((Calamus_caryotoides	(Reinhardtia_simplex	(Reinhardtia_paiewonskiana	(Reinhardtia_gracilis	Reinhardtia_latisecta))))	((Podococcus_barteri	Chamaedorea_seifrizii)	Roystonea_regia))	(((Manicaria_saccifera	((Prestoea_acuminata	(Oenocarpus_bataua	Oenocarpus_minor))	(Geonoma_undata	(Pelagodoxa_henryana	((((Veitchia_spiralis	(Leopoldinia_pulchra	Kentiopsis_piersoniorum))	((Hydriastele_microspadix	Dictyosperma_album)	Burretiokentia_grandiflora))	Heterospathe_cagayanensis)	Dypsis_decaryi)))))	(Bactris_major	Attalea_speciosa))	(Nypa_fruticans	((Sabal_domingensis	Phoenix_dactylifera)	Serenoa_repens))))	Pseudophoenix_vinifera)	Iriartea_deltoidea)	Sclerosperma_profizianum)	Orania_palindan)	Kingia_australis);
((((((Nypa_fruticans	((((Podococcus_barteri	Chamaedorea_seifrizii)	(Bactris_major	Attalea_speciosa))	(((Dypsis_decaryi	(((((Burretiokentia_grandiflora	Leopoldinia_pulchra)	Kentiopsis_piersoniorum)	Veitchia_spiralis)	Heterospathe_cagayanensis)	(Hydriastele_microspadix	Dictyosperma_album)))	((Prestoea_acuminata	(Oenocarpus_bataua	Oenocarpus_minor))	Geonoma_undata))	(Pelagodoxa_henryana	Manicaria_saccifera)))	(((Calamus_caryotoides	(Reinhardtia_simplex	(Reinhardtia_paiewonskiana	(Reinhardtia_gracilis	Reinhardtia_latisecta))))	Roystonea_regia)	(Phoenix_dactylifera	(Serenoa_repens	Sabal_domingensis)))))	Pseudophoenix_vinifera)	Iriartea_deltoidea)	Sclerosperma_profizianum)	Orania_palindan)	Kingia_australis);
((((((Attalea_speciosa	((Podococcus_barteri	Chamaedorea_seifrizii)	(Bactris_major	(Calamus_caryotoides	Roystonea_regia))))	(((Geonoma_undata	((Dictyosperma_album	((Kentiopsis_piersoniorum	Veitchia_spiralis)	(Dypsis_decaryi	(Hydriastele_microspadix	((Leopoldinia_pulchra	Burretiokentia_grandiflora)	Heterospathe_cagayanensis)))))	(Prestoea_acuminata	(Oenocarpus_bataua	Oenocarpus_minor))))	(Pelagodoxa_henryana	(Serenoa_repens	Manicaria_saccifera)))	((Pseudophoenix_vinifera	(Phoenix_dactylifera	Sabal_domingensis))	(Nypa_fruticans	(Reinhardtia_simplex	(Reinhardtia_paiewonskiana	(Reinhardtia_gracilis	Reinhardtia_latisecta)))))))	Iriartea_deltoidea)	Sclerosperma_profizianum)	Orania_palindan)	Kingia_australis);
((Attalea_speciosa	((((Geonoma_undata	(((((Leopoldinia_pulchra	Burretiokentia_grandiflora)	(Hydriastele_microspadix	Dictyosperma_album))	((Kentiopsis_piersoniorum	Veitchia_spiralis)	Heterospathe_cagayanensis))	Dypsis_decaryi)	(Prestoea_acuminata	(Oenocarpus_bataua	Oenocarpus_minor))))	Manicaria_saccifera)	(((Podococcus_barteri	Chamaedorea_seifrizii)	(Calamus_caryotoides	Roystonea_regia))	(((Pseudophoenix_vinifera	Iriartea_deltoidea)	(Sclerosperma_profizianum	Orania_palindan))	(((Nypa_fruticans	(Reinhardtia_gracilis	Pelagodoxa_henryana))	(Reinhardtia_simplex	(Reinhardtia_paiewonskiana	Reinhardtia_latisecta)))	(Phoenix_dactylifera	(Serenoa_repens	Sabal_domingensis))))))	Bactris_major))	Kingia_australis);
((Orania_palindan	(((((Podococcus_barteri	Chamaedorea_seifrizii)	((Calamus_caryotoides	Roystonea_regia)	(Reinhardtia_simplex	(Reinhardtia_paiewonskiana	Reinhardtia_latisecta))))	(((Nypa_fruticans	Reinhardtia_gracilis)	(Phoenix_dactylifera	(Serenoa_repens	Sabal_domingensis)))	((Bactris_major	Attalea_speciosa)	(Pelagodoxa_henryana	(((Geonoma_undata	((((Leopoldinia_pulchra	Burretiokentia_grandiflora)	Kentiopsis_piersoniorum)	(Dypsis_decaryi	Heterospathe_cagayanensis))	(Hydriastele_microspadix	(Veitchia_spiralis	Dictyosperma_album))))	(Prestoea_acuminata	(Oenocarpus_bataua	Oenocarpus_minor)))	Manicaria_saccifera)))))	(Pseudophoenix_vinifera	Iriartea_deltoidea))	Sclerosperma_profizianum))	Kingia_australis);
((Orania_palindan	((((Podococcus_barteri	Chamaedorea_seifrizii)	((Nypa_fruticans	Reinhardtia_gracilis)	(Phoenix_dactylifera	(Serenoa_repens	Sabal_domingensis))))	(((Pseudophoenix_vinifera	Iriartea_deltoidea)	((Bactris_major	Attalea_speciosa)	((Geonoma_undata	((Pelagodoxa_henryana	(((Veitchia_spiralis	(Burretiokentia_grandiflora	(Leopoldinia_pulchra	Kentiopsis_piersoniorum)))	(Hydriastele_microspadix	Dictyosperma_album))	(Heterospathe_cagayanensis	Dypsis_decaryi)))	(Prestoea_acuminata	(Oenocarpus_bataua	Oenocarpus_minor))))	Manicaria_saccifera)))	((Calamus_caryotoides	Roystonea_regia)	(Reinhardtia_simplex	(Reinhardtia_paiewonskiana	Reinhardtia_latisecta)))))	Sclerosperma_profizianum))	Kingia_australis);
((Orania_palindan	(((((Bactris_major	Attalea_speciosa)	(((Pelagodoxa_henryana	((((Veitchia_spiralis	Kentiopsis_piersoniorum)	Dypsis_decaryi)	Heterospathe_cagayanensis)	(((Leopoldinia_pulchra	Burretiokentia_grandiflora)	Hydriastele_microspadix)	Dictyosperma_album)))	((Prestoea_acuminata	(Oenocarpus_bataua	Oenocarpus_minor))	Geonoma_undata))	Manicaria_saccifera))	((Sclerosperma_profizianum	(Chamaedorea_seifrizii	((Nypa_fruticans	Reinhardtia_gracilis)	(Serenoa_repens	(Sabal_domingensis	Phoenix_dactylifera)))))	(Roystonea_regia	((Reinhardtia_simplex	(Reinhardtia_paiewonskiana	Reinhardtia_latisecta))	Calamus_caryotoides))))	(Podococcus_barteri	Iriartea_deltoidea))	Pseudophoenix_vinifera))	Kingia_australis);
((Orania_palindan	((((Bactris_major	Attalea_speciosa)	(((Dypsis_decaryi	((Burretiokentia_grandiflora	Heterospathe_cagayanensis)	((Veitchia_spiralis	(Leopoldinia_pulchra	Kentiopsis_piersoniorum))	(Hydriastele_microspadix	Dictyosperma_album))))	((Prestoea_acuminata	(Pelagodoxa_henryana	(Oenocarpus_bataua	Oenocarpus_minor)))	Geonoma_undata))	Manicaria_saccifera))	((((Iriartea_deltoidea	Sclerosperma_profizianum)	((Serenoa_repens	(Reinhardtia_gracilis	(Sabal_domingensis	Phoenix_dactylifera)))	(Calamus_caryotoides	(Podococcus_barteri	Chamaedorea_seifrizii))))	(Roystonea_regia	(Reinhardtia_simplex	(Reinhardtia_paiewonskiana	Reinhardtia_latisecta))))	Nypa_fruticans))	Pseudophoenix_vinifera))	Kingia_australis);
((Orania_palindan	((((Bactris_major	Attalea_speciosa)	((Pelagodoxa_henryana	((((((Burretiokentia_grandiflora	Heterospathe_cagayanensis)	((Veitchia_spiralis	Kentiopsis_piersoniorum)	Hydriastele_microspadix))	Dypsis_decaryi)	Dictyosperma_album)	(Leopoldinia_pulchra	(Prestoea_acuminata	(Oenocarpus_bataua	Oenocarpus_minor))))	Geonoma_undata))	Manicaria_saccifera))	(((Calamus_caryotoides	Roystonea_regia)	((Pseudophoenix_vinifera	Iriartea_deltoidea)	Sclerosperma_profizianum))	(((((Sabal_domingensis	Serenoa_repens)	Phoenix_dactylifera)	Reinhardtia_gracilis)	(Podococcus_barteri	Chamaedorea_seifrizii))	(Reinhardtia_simplex	(Reinhardtia_paiewonskiana	Reinhardtia_latisecta)))))	Nypa_fruticans))	Kingia_australis);
((((Geonoma_undata	((Manicaria_saccifera	(((((Orania_palindan	Sclerosperma_profizianum)	Iriartea_deltoidea)	Pseudophoenix_vinifera)	(((Sabal_domingensis	Serenoa_repens)	Phoenix_dactylifera)	(((Calamus_caryotoides	Roystonea_regia)	(Podococcus_barteri	Chamaedorea_seifrizii))	((Reinhardtia_simplex	(Reinhardtia_paiewonskiana	(Reinhardtia_gracilis	Reinhardtia_latisecta)))	Nypa_fruticans))))	(Bactris_major	Attalea_speciosa)))	Pelagodoxa_henryana))	(((Burretiokentia_grandiflora	Heterospathe_cagayanensis)	((Dypsis_decaryi	(Veitchia_spiralis	Kentiopsis_piersoniorum))	(Leopoldinia_pulchra	Hydriastele_microspadix)))	Dictyosperma_album))	(Prestoea_acuminata	(Oenocarpus_bataua	Oenocarpus_minor)))	Kingia_australis);
((Orania_palindan	(((((Attalea_speciosa	Bactris_major)	(Manicaria_saccifera	(Pelagodoxa_henryana	((Geonoma_undata	((Oenocarpus_bataua	Oenocarpus_minor)	Prestoea_acuminata))	(Dictyosperma_album	(((Dypsis_decaryi	Burretiokentia_grandiflora)	((Kentiopsis_piersoniorum	Veitchia_spiralis)	Heterospathe_cagayanensis))	(Leopoldinia_pulchra	Hydriastele_microspadix)))))))	(((Serenoa_repens	(Phoenix_dactylifera	Sabal_domingensis))	((Podococcus_barteri	Chamaedorea_seifrizii)	((Calamus_caryotoides	Roystonea_regia)	(((Reinhardtia_latisecta	Reinhardtia_paiewonskiana)	Reinhardtia_simplex)	Reinhardtia_gracilis))))	(Nypa_fruticans	Iriartea_deltoidea)))	Pseudophoenix_vinifera)	Sclerosperma_profizianum))	Kingia_australis);
((Roystonea_regia	(((Reinhardtia_latisecta	Reinhardtia_paiewonskiana)	(Reinhardtia_simplex	Reinhardtia_gracilis))	(((Attalea_speciosa	Bactris_major)	(((Geonoma_undata	Manicaria_saccifera)	(((Oenocarpus_bataua	Oenocarpus_minor)	Prestoea_acuminata)	(((Hydriastele_microspadix	Dictyosperma_album)	(((Leopoldinia_pulchra	Kentiopsis_piersoniorum)	Veitchia_spiralis)	(Burretiokentia_grandiflora	Heterospathe_cagayanensis)))	Dypsis_decaryi)))	Pelagodoxa_henryana))	((Calamus_caryotoides	((Sclerosperma_profizianum	Orania_palindan)	((Podococcus_barteri	Chamaedorea_seifrizii)	(Nypa_fruticans	(Phoenix_dactylifera	(Sabal_domingensis	Serenoa_repens))))))	(Pseudophoenix_vinifera	Iriartea_deltoidea)))))	Kingia_australis);
((Orania_palindan	(((((Attalea_speciosa	(((Geonoma_undata	Manicaria_saccifera)	(((Oenocarpus_bataua	Oenocarpus_minor)	Prestoea_acuminata)	(((((Leopoldinia_pulchra	Burretiokentia_grandiflora)	Heterospathe_cagayanensis)	Hydriastele_microspadix)	(Dypsis_decaryi	(Kentiopsis_piersoniorum	Veitchia_spiralis)))	Dictyosperma_album)))	(Bactris_major	Pelagodoxa_henryana)))	((Roystonea_regia	((Calamus_caryotoides	(Reinhardtia_latisecta	Reinhardtia_paiewonskiana))	Reinhardtia_simplex))	((Podococcus_barteri	Chamaedorea_seifrizii)	((Reinhardtia_gracilis	Nypa_fruticans)	(Serenoa_repens	(Phoenix_dactylifera	Sabal_domingensis))))))	Iriartea_deltoidea)	Pseudophoenix_vinifera)	Sclerosperma_profizianum))	Kingia_australis);
((Orania_palindan	(((Nypa_fruticans	((Serenoa_repens	(Phoenix_dactylifera	Sabal_domingensis))	(Podococcus_barteri	Chamaedorea_seifrizii)))	(((Iriartea_deltoidea	Pseudophoenix_vinifera)	((Bactris_major	Attalea_speciosa)	(((Geonoma_undata	((Pelagodoxa_henryana	(Oenocarpus_bataua	Oenocarpus_minor))	Prestoea_acuminata))	(((Dypsis_decaryi	(Kentiopsis_piersoniorum	Veitchia_spiralis))	Heterospathe_cagayanensis)	((Dictyosperma_album	Hydriastele_microspadix)	(Leopoldinia_pulchra	Burretiokentia_grandiflora))))	Manicaria_saccifera)))	(Roystonea_regia	(Calamus_caryotoides	(Reinhardtia_gracilis	((Reinhardtia_latisecta	Reinhardtia_paiewonskiana)	Reinhardtia_simplex))))))	Sclerosperma_profizianum))	Kingia_australis);
((Orania_palindan	((((Podococcus_barteri	Iriartea_deltoidea)	Pseudophoenix_vinifera)	((((Calamus_caryotoides	Roystonea_regia)	((Reinhardtia_latisecta	Reinhardtia_paiewonskiana)	Reinhardtia_simplex))	(((Bactris_major	Attalea_speciosa)	(((Geonoma_undata	((Oenocarpus_bataua	Oenocarpus_minor)	Prestoea_acuminata))	(((Hydriastele_microspadix	(Burretiokentia_grandiflora	Heterospathe_cagayanensis))	(Dypsis_decaryi	((Leopoldinia_pulchra	Kentiopsis_piersoniorum)	Veitchia_spiralis)))	Dictyosperma_album))	(Pelagodoxa_henryana	Manicaria_saccifera)))	(Chamaedorea_seifrizii	((Sabal_domingensis	Serenoa_repens)	Phoenix_dactylifera))))	(Reinhardtia_gracilis	Nypa_fruticans)))	Sclerosperma_profizianum))	Kingia_australis);
((Roystonea_regia	(((Calamus_caryotoides	(Reinhardtia_latisecta	Reinhardtia_paiewonskiana))	Reinhardtia_simplex)	((((((Sabal_domingensis	Serenoa_repens)	Phoenix_dactylifera)	(Reinhardtia_gracilis	Nypa_fruticans))	((Sclerosperma_profizianum	Orania_palindan)	(Iriartea_deltoidea	Pseudophoenix_vinifera)))	((Bactris_major	Attalea_speciosa)	((Geonoma_undata	(((Oenocarpus_bataua	Oenocarpus_minor)	Prestoea_acuminata)	(((Dypsis_decaryi	(Veitchia_spiralis	((Kentiopsis_piersoniorum	Burretiokentia_grandiflora)	Leopoldinia_pulchra)))	Heterospathe_cagayanensis)	(Hydriastele_microspadix	Dictyosperma_album))))	(Pelagodoxa_henryana	Manicaria_saccifera))))	(Podococcus_barteri	Chamaedorea_seifrizii))))	Kingia_australis);
((Orania_palindan	((Iriartea_deltoidea	(((Calamus_caryotoides	Roystonea_regia)	(((Podococcus_barteri	Chamaedorea_seifrizii)	(Serenoa_repens	(Phoenix_dactylifera	Sabal_domingensis)))	(Pseudophoenix_vinifera	(Nypa_fruticans	(((Reinhardtia_gracilis	Reinhardtia_latisecta)	Reinhardtia_paiewonskiana)	Reinhardtia_simplex)))))	((Bactris_major	Attalea_speciosa)	(((Pelagodoxa_henryana	((((Dypsis_decaryi	Hydriastele_microspadix)	(Heterospathe_cagayanensis	Burretiokentia_grandiflora))	(Veitchia_spiralis	(Leopoldinia_pulchra	Kentiopsis_piersoniorum)))	Dictyosperma_album))	(Geonoma_undata	((Oenocarpus_bataua	Oenocarpus_minor)	Prestoea_acuminata)))	Manicaria_saccifera))))	Sclerosperma_profizianum))	Kingia_australis);
((((Pelagodoxa_henryana	(Oenocarpus_bataua	Oenocarpus_minor))	Prestoea_acuminata)	((((Kentiopsis_piersoniorum	Veitchia_spiralis)	(Heterospathe_cagayanensis	(((Burretiokentia_grandiflora	Leopoldinia_pulchra)	Hydriastele_microspadix)	Dictyosperma_album)))	Dypsis_decaryi)	((Manicaria_saccifera	(((Iriartea_deltoidea	Pseudophoenix_vinifera)	((Orania_palindan	((Serenoa_repens	(Phoenix_dactylifera	Sabal_domingensis))	((((Calamus_caryotoides	Roystonea_regia)	((Reinhardtia_latisecta	Reinhardtia_paiewonskiana)	(Reinhardtia_gracilis	Reinhardtia_simplex)))	Sclerosperma_profizianum)	(Podococcus_barteri	Chamaedorea_seifrizii))))	Nypa_fruticans))	(Bactris_major	Attalea_speciosa)))	Geonoma_undata)))	Kingia_australis);
(((((Serenoa_repens	(Phoenix_dactylifera	Sabal_domingensis))	((Iriartea_deltoidea	Pseudophoenix_vinifera)	(Podococcus_barteri	Chamaedorea_seifrizii)))	(((Bactris_major	(Calamus_caryotoides	Attalea_speciosa))	(Orania_palindan	((Pelagodoxa_henryana	(Leopoldinia_pulchra	(Geonoma_undata	(((Oenocarpus_bataua	Oenocarpus_minor)	Prestoea_acuminata)	(((((Kentiopsis_piersoniorum	Veitchia_spiralis)	Hydriastele_microspadix)	Dypsis_decaryi)	(Heterospathe_cagayanensis	Burretiokentia_grandiflora))	Dictyosperma_album)))))	Manicaria_saccifera)))	((Roystonea_regia	(((Reinhardtia_gracilis	Reinhardtia_latisecta)	Reinhardtia_paiewonskiana)	Reinhardtia_simplex))	Sclerosperma_profizianum)))	Nypa_fruticans)	Kingia_australis);
((Orania_palindan	((((Iriartea_deltoidea	((Bactris_major	Attalea_speciosa)	((Pelagodoxa_henryana	((((Kentiopsis_piersoniorum	Dypsis_decaryi)	(Heterospathe_cagayanensis	((Burretiokentia_grandiflora	Hydriastele_microspadix)	(Veitchia_spiralis	Dictyosperma_album))))	(Geonoma_undata	((Oenocarpus_bataua	Oenocarpus_minor)	Prestoea_acuminata)))	Leopoldinia_pulchra))	Manicaria_saccifera)))	((((Reinhardtia_gracilis	Reinhardtia_latisecta)	(Reinhardtia_paiewonskiana	Reinhardtia_simplex))	Nypa_fruticans)	Pseudophoenix_vinifera))	((Calamus_caryotoides	Roystonea_regia)	((Phoenix_dactylifera	(Sabal_domingensis	Serenoa_repens))	(Podococcus_barteri	Chamaedorea_seifrizii))))	Sclerosperma_profizianum))	Kingia_australis);
((Orania_palindan	(Sclerosperma_profizianum	(((((Manicaria_saccifera	(Pelagodoxa_henryana	((Geonoma_undata	((Oenocarpus_bataua	Oenocarpus_minor)	Prestoea_acuminata))	((Heterospathe_cagayanensis	(Kentiopsis_piersoniorum	Veitchia_spiralis))	(Dypsis_decaryi	((Dictyosperma_album	Hydriastele_microspadix)	(Leopoldinia_pulchra	Burretiokentia_grandiflora)))))))	(Bactris_major	Attalea_speciosa))	((Phoenix_dactylifera	(Sabal_domingensis	Serenoa_repens))	((Roystonea_regia	Iriartea_deltoidea)	(Nypa_fruticans	((Calamus_caryotoides	((Reinhardtia_gracilis	Reinhardtia_latisecta)	Reinhardtia_paiewonskiana))	Reinhardtia_simplex)))))	(Chamaedorea_seifrizii	Podococcus_barteri))	Pseudophoenix_vinifera)))	Kingia_australis);
((Orania_palindan	(Sclerosperma_profizianum	((((((Phoenix_dactylifera	(Sabal_domingensis	Serenoa_repens))	(Nypa_fruticans	((Manicaria_saccifera	(Pelagodoxa_henryana	(((Oenocarpus_bataua	Oenocarpus_minor)	Prestoea_acuminata)	(((Dypsis_decaryi	(Heterospathe_cagayanensis	(((Veitchia_spiralis	Dictyosperma_album)	Hydriastele_microspadix)	(Burretiokentia_grandiflora	Kentiopsis_piersoniorum))))	Geonoma_undata)	Leopoldinia_pulchra))))	(Bactris_major	Attalea_speciosa))))	(Roystonea_regia	(((Reinhardtia_gracilis	Reinhardtia_latisecta)	Reinhardtia_paiewonskiana)	Reinhardtia_simplex)))	(Calamus_caryotoides	(Chamaedorea_seifrizii	Podococcus_barteri)))	Iriartea_deltoidea)	Pseudophoenix_vinifera)))	Kingia_australis);
((Orania_palindan	(Sclerosperma_profizianum	((Iriartea_deltoidea	Pseudophoenix_vinifera)	((((((Geonoma_undata	((Oenocarpus_bataua	Oenocarpus_minor)	Prestoea_acuminata))	((Hydriastele_microspadix	Dictyosperma_album)	((Heterospathe_cagayanensis	((Burretiokentia_grandiflora	Leopoldinia_pulchra)	(Veitchia_spiralis	Kentiopsis_piersoniorum)))	Dypsis_decaryi)))	Pelagodoxa_henryana)	Manicaria_saccifera)	(Nypa_fruticans	((Chamaedorea_seifrizii	Podococcus_barteri)	(Phoenix_dactylifera	(Sabal_domingensis	Serenoa_repens)))))	(((Roystonea_regia	((Calamus_caryotoides	((Reinhardtia_gracilis	Reinhardtia_latisecta)	Reinhardtia_paiewonskiana))	Reinhardtia_simplex))	Bactris_major)	Attalea_speciosa)))))	Kingia_australis);
((Orania_palindan	(Sclerosperma_profizianum	((Iriartea_deltoidea	Pseudophoenix_vinifera)	((((Calamus_caryotoides	Bactris_major)	Attalea_speciosa)	((((((Oenocarpus_bataua	Oenocarpus_minor)	Prestoea_acuminata)	((Heterospathe_cagayanensis	((Veitchia_spiralis	Kentiopsis_piersoniorum)	Dypsis_decaryi))	((Burretiokentia_grandiflora	Leopoldinia_pulchra)	(Hydriastele_microspadix	Dictyosperma_album))))	Geonoma_undata)	Manicaria_saccifera)	Pelagodoxa_henryana))	((Roystonea_regia	((Reinhardtia_latisecta	Reinhardtia_paiewonskiana)	Reinhardtia_simplex))	((Reinhardtia_gracilis	Nypa_fruticans)	((Chamaedorea_seifrizii	Podococcus_barteri)	(Serenoa_repens	(Phoenix_dactylifera	Sabal_domingensis)))))))))	Kingia_australis);
((Orania_palindan	(Sclerosperma_profizianum	((Iriartea_deltoidea	Pseudophoenix_vinifera)	(((Bactris_major	Attalea_speciosa)	(((((Oenocarpus_bataua	Oenocarpus_minor)	Prestoea_acuminata)	((((Hydriastele_microspadix	Heterospathe_cagayanensis)	(Veitchia_spiralis	(Kentiopsis_piersoniorum	(Burretiokentia_grandiflora	Leopoldinia_pulchra))))	Dypsis_decaryi)	Dictyosperma_album))	Geonoma_undata)	(Manicaria_saccifera	Pelagodoxa_henryana)))	((Roystonea_regia	(Reinhardtia_gracilis	((Calamus_caryotoides	(Reinhardtia_latisecta	Reinhardtia_paiewonskiana))	Reinhardtia_simplex)))	(Nypa_fruticans	((Chamaedorea_seifrizii	Podococcus_barteri)	(Serenoa_repens	(Phoenix_dactylifera	Sabal_domingensis)))))))))	Kingia_australis);
(((Reinhardtia_latisecta	Reinhardtia_paiewonskiana)	((((((((Phoenix_dactylifera	(Sabal_domingensis	Serenoa_repens))	(Orania_palindan	Sclerosperma_profizianum))	Iriartea_deltoidea)	((Bactris_major	Attalea_speciosa)	(((((Hydriastele_microspadix	(Burretiokentia_grandiflora	Heterospathe_cagayanensis))	(Dypsis_decaryi	(Veitchia_spiralis	Kentiopsis_piersoniorum)))	Dictyosperma_album)	(Leopoldinia_pulchra	(Geonoma_undata	((Oenocarpus_bataua	Oenocarpus_minor)	Prestoea_acuminata))))	(Manicaria_saccifera	Pelagodoxa_henryana))))	Pseudophoenix_vinifera)	((Chamaedorea_seifrizii	Podococcus_barteri)	(Calamus_caryotoides	Roystonea_regia)))	Nypa_fruticans)	(Reinhardtia_gracilis	Reinhardtia_simplex)))	Kingia_australis);
((Orania_palindan	(Sclerosperma_profizianum	(Pseudophoenix_vinifera	(Iriartea_deltoidea	(((Nypa_fruticans	((Chamaedorea_seifrizii	Podococcus_barteri)	(Phoenix_dactylifera	(Sabal_domingensis	Serenoa_repens))))	((Calamus_caryotoides	Roystonea_regia)	((Reinhardtia_gracilis	Reinhardtia_simplex)	(Reinhardtia_latisecta	Reinhardtia_paiewonskiana))))	((Bactris_major	Attalea_speciosa)	((((((Dypsis_decaryi	Heterospathe_cagayanensis)	((Leopoldinia_pulchra	Burretiokentia_grandiflora)	(Hydriastele_microspadix	Dictyosperma_album)))	(Veitchia_spiralis	Kentiopsis_piersoniorum))	((Oenocarpus_bataua	Oenocarpus_minor)	Prestoea_acuminata))	Geonoma_undata)	(Manicaria_saccifera	Pelagodoxa_henryana))))))))	Kingia_australis);
((Orania_palindan	(Sclerosperma_profizianum	(((Serenoa_repens	(Phoenix_dactylifera	Sabal_domingensis))	((Calamus_caryotoides	Roystonea_regia)	(Chamaedorea_seifrizii	Podococcus_barteri)))	(((Bactris_major	Attalea_speciosa)	((((((Veitchia_spiralis	(Kentiopsis_piersoniorum	(Leopoldinia_pulchra	Burretiokentia_grandiflora)))	Hydriastele_microspadix)	(Dypsis_decaryi	Heterospathe_cagayanensis))	Dictyosperma_album)	(((Oenocarpus_bataua	Oenocarpus_minor)	Prestoea_acuminata)	Geonoma_undata))	(Manicaria_saccifera	Pelagodoxa_henryana)))	(((Reinhardtia_simplex	(Reinhardtia_latisecta	Reinhardtia_paiewonskiana))	(Reinhardtia_gracilis	Nypa_fruticans))	(Pseudophoenix_vinifera	Iriartea_deltoidea))))))	Kingia_australis);
((Orania_palindan	(Sclerosperma_profizianum	(((((Phoenix_dactylifera	(Sabal_domingensis	Serenoa_repens))	(Chamaedorea_seifrizii	Podococcus_barteri))	((Roystonea_regia	((Calamus_caryotoides	(Reinhardtia_simplex	(Reinhardtia_latisecta	Reinhardtia_paiewonskiana)))	(Reinhardtia_gracilis	Nypa_fruticans)))	((Bactris_major	Attalea_speciosa)	(((Pelagodoxa_henryana	((Dictyosperma_album	Hydriastele_microspadix)	(((Veitchia_spiralis	Kentiopsis_piersoniorum)	Heterospathe_cagayanensis)	(Dypsis_decaryi	(Burretiokentia_grandiflora	Leopoldinia_pulchra)))))	(((Oenocarpus_bataua	Oenocarpus_minor)	Prestoea_acuminata)	Geonoma_undata))	Manicaria_saccifera))))	Iriartea_deltoidea)	Pseudophoenix_vinifera)))	Kingia_australis);
((Orania_palindan	(((Pseudophoenix_vinifera	Iriartea_deltoidea)	Sclerosperma_profizianum)	((Nypa_fruticans	(((Phoenix_dactylifera	(Sabal_domingensis	Serenoa_repens))	(Chamaedorea_seifrizii	Podococcus_barteri))	(Roystonea_regia	(Reinhardtia_simplex	((Reinhardtia_gracilis	Reinhardtia_latisecta)	Reinhardtia_paiewonskiana)))))	(((Calamus_caryotoides	Bactris_major)	Attalea_speciosa)	(((((((((Hydriastele_microspadix	Leopoldinia_pulchra)	Burretiokentia_grandiflora)	Dypsis_decaryi)	(Veitchia_spiralis	Kentiopsis_piersoniorum))	Heterospathe_cagayanensis)	Dictyosperma_album)	(((Oenocarpus_bataua	Oenocarpus_minor)	Prestoea_acuminata)	Geonoma_undata))	Manicaria_saccifera)	Pelagodoxa_henryana)))))	Kingia_australis);
((Orania_palindan	(((((((Bactris_major	Attalea_speciosa)	(((Reinhardtia_gracilis	Pelagodoxa_henryana)	(Geonoma_undata	(((((Dypsis_decaryi	(Veitchia_spiralis	Kentiopsis_piersoniorum))	((Leopoldinia_pulchra	Burretiokentia_grandiflora)	Heterospathe_cagayanensis))	Hydriastele_microspadix)	Dictyosperma_album)	((Oenocarpus_minor	Oenocarpus_bataua)	Prestoea_acuminata))))	Manicaria_saccifera))	Nypa_fruticans)	((((Calamus_caryotoides	Roystonea_regia)	Chamaedorea_seifrizii)	((Reinhardtia_paiewonskiana	Reinhardtia_latisecta)	Reinhardtia_simplex))	((Serenoa_repens	Sabal_domingensis)	Phoenix_dactylifera)))	(Podococcus_barteri	Iriartea_deltoidea))	Pseudophoenix_vinifera)	Sclerosperma_profizianum))	Kingia_australis);
((Roystonea_regia	((((((Sabal_domingensis	Phoenix_dactylifera)	Serenoa_repens)	(Calamus_caryotoides	(Podococcus_barteri	Chamaedorea_seifrizii)))	((Iriartea_deltoidea	(Pseudophoenix_vinifera	(Sclerosperma_profizianum	Orania_palindan)))	(Nypa_fruticans	(((Geonoma_undata	(((((Dypsis_decaryi	(Veitchia_spiralis	Kentiopsis_piersoniorum))	(Burretiokentia_grandiflora	Heterospathe_cagayanensis))	Hydriastele_microspadix)	Dictyosperma_album)	((Oenocarpus_minor	Oenocarpus_bataua)	Prestoea_acuminata)))	(Manicaria_saccifera	Pelagodoxa_henryana))	(Leopoldinia_pulchra	Attalea_speciosa)))))	Bactris_major)	((Reinhardtia_paiewonskiana	(Reinhardtia_gracilis	Reinhardtia_latisecta))	Reinhardtia_simplex)))	Kingia_australis);
((Orania_palindan	(((((Iriartea_deltoidea	Pseudophoenix_vinifera)	(((Reinhardtia_paiewonskiana	Reinhardtia_latisecta)	Reinhardtia_simplex)	(((Geonoma_undata	(((Heterospathe_cagayanensis	((Veitchia_spiralis	(Leopoldinia_pulchra	Kentiopsis_piersoniorum))	Dypsis_decaryi))	((Dictyosperma_album	Hydriastele_microspadix)	Burretiokentia_grandiflora))	((Oenocarpus_minor	Oenocarpus_bataua)	Prestoea_acuminata)))	(Manicaria_saccifera	Pelagodoxa_henryana))	(Bactris_major	Attalea_speciosa))))	(((Sabal_domingensis	Phoenix_dactylifera)	Serenoa_repens)	(Reinhardtia_gracilis	Nypa_fruticans)))	(Podococcus_barteri	((Roystonea_regia	Calamus_caryotoides)	Chamaedorea_seifrizii)))	Sclerosperma_profizianum))	Kingia_australis);
((Orania_palindan	(((Pseudophoenix_vinifera	((((Podococcus_barteri	Chamaedorea_seifrizii)	(Phoenix_dactylifera	(Serenoa_repens	Sabal_domingensis)))	((Roystonea_regia	Calamus_caryotoides)	(Nypa_fruticans	((Reinhardtia_paiewonskiana	Reinhardtia_latisecta)	Reinhardtia_simplex))))	((((((Dypsis_decaryi	(Veitchia_spiralis	(Leopoldinia_pulchra	Kentiopsis_piersoniorum)))	Heterospathe_cagayanensis)	((Dictyosperma_album	Hydriastele_microspadix)	Burretiokentia_grandiflora))	(((Oenocarpus_minor	Oenocarpus_bataua)	Prestoea_acuminata)	Geonoma_undata))	(Manicaria_saccifera	(Reinhardtia_gracilis	Pelagodoxa_henryana)))	(Bactris_major	Attalea_speciosa))))	Iriartea_deltoidea)	Sclerosperma_profizianum))	Kingia_australis);
((Orania_palindan	(((Leopoldinia_pulchra	Pseudophoenix_vinifera)	(((((Reinhardtia_gracilis	Nypa_fruticans)	Iriartea_deltoidea)	((Podococcus_barteri	Chamaedorea_seifrizii)	(Phoenix_dactylifera	(Serenoa_repens	Sabal_domingensis))))	((Roystonea_regia	Calamus_caryotoides)	((Reinhardtia_paiewonskiana	Reinhardtia_latisecta)	Reinhardtia_simplex)))	((((((Veitchia_spiralis	Kentiopsis_piersoniorum)	Heterospathe_cagayanensis)	((Dictyosperma_album	Hydriastele_microspadix)	Burretiokentia_grandiflora))	Dypsis_decaryi)	(((Oenocarpus_minor	Oenocarpus_bataua)	Prestoea_acuminata)	Geonoma_undata))	((Manicaria_saccifera	(Bactris_major	Attalea_speciosa))	Pelagodoxa_henryana))))	Sclerosperma_profizianum))	Kingia_australis);
((Orania_palindan	((((((Roystonea_regia	Calamus_caryotoides)	((Reinhardtia_paiewonskiana	Reinhardtia_latisecta)	(Reinhardtia_simplex	Reinhardtia_gracilis)))	Pelagodoxa_henryana)	((Podococcus_barteri	Chamaedorea_seifrizii)	(Serenoa_repens	(Sabal_domingensis	Phoenix_dactylifera))))	(((((Manicaria_saccifera	Pseudophoenix_vinifera)	Iriartea_deltoidea)	(((((Veitchia_spiralis	Kentiopsis_piersoniorum)	((Leopoldinia_pulchra	Burretiokentia_grandiflora)	Heterospathe_cagayanensis))	(Dictyosperma_album	Hydriastele_microspadix))	Dypsis_decaryi)	(((Oenocarpus_minor	Oenocarpus_bataua)	Prestoea_acuminata)	Geonoma_undata)))	(Bactris_major	Attalea_speciosa))	Nypa_fruticans))	Sclerosperma_profizianum))	Kingia_australis);
((Orania_palindan	(((((((Roystonea_regia	Calamus_caryotoides)	((Reinhardtia_paiewonskiana	(Reinhardtia_gracilis	Reinhardtia_latisecta))	Reinhardtia_simplex))	((Podococcus_barteri	Chamaedorea_seifrizii)	(Serenoa_repens	(Sabal_domingensis	Phoenix_dactylifera))))	((Pelagodoxa_henryana	(Manicaria_saccifera	((((Burretiokentia_grandiflora	Heterospathe_cagayanensis)	((Veitchia_spiralis	(Leopoldinia_pulchra	Kentiopsis_piersoniorum))	(Dictyosperma_album	Hydriastele_microspadix)))	Dypsis_decaryi)	(((Oenocarpus_minor	Oenocarpus_bataua)	Prestoea_acuminata)	Geonoma_undata))))	(Bactris_major	Attalea_speciosa)))	(Nypa_fruticans	Pseudophoenix_vinifera))	Iriartea_deltoidea)	Sclerosperma_profizianum))	Kingia_australis);
((Attalea_speciosa	(((((Roystonea_regia	(((Reinhardtia_paiewonskiana	Reinhardtia_latisecta)	Reinhardtia_simplex)	Reinhardtia_gracilis))	(Calamus_caryotoides	Chamaedorea_seifrizii))	((Podococcus_barteri	Iriartea_deltoidea)	(Sclerosperma_profizianum	Orania_palindan)))	(Nypa_fruticans	(Pseudophoenix_vinifera	(Serenoa_repens	(Sabal_domingensis	Phoenix_dactylifera)))))	(Manicaria_saccifera	((((Oenocarpus_minor	Oenocarpus_bataua)	Prestoea_acuminata)	(Geonoma_undata	(Dypsis_decaryi	((Dictyosperma_album	Hydriastele_microspadix)	((Veitchia_spiralis	Kentiopsis_piersoniorum)	(Burretiokentia_grandiflora	Heterospathe_cagayanensis))))))	((Leopoldinia_pulchra	Bactris_major)	Pelagodoxa_henryana)))))	Kingia_australis);
((Orania_palindan	(((((((Manicaria_saccifera	((((((Veitchia_spiralis	(Leopoldinia_pulchra	(Burretiokentia_grandiflora	Kentiopsis_piersoniorum)))	Heterospathe_cagayanensis)	(Dictyosperma_album	Hydriastele_microspadix))	Dypsis_decaryi)	(Geonoma_undata	((Oenocarpus_minor	Oenocarpus_bataua)	Prestoea_acuminata)))	Pelagodoxa_henryana))	(Bactris_major	Attalea_speciosa))	(((Calamus_caryotoides	Roystonea_regia)	(((Reinhardtia_paiewonskiana	Reinhardtia_latisecta)	Reinhardtia_simplex)	Reinhardtia_gracilis))	((Podococcus_barteri	Chamaedorea_seifrizii)	(Phoenix_dactylifera	(Serenoa_repens	Sabal_domingensis)))))	Nypa_fruticans)	Pseudophoenix_vinifera)	Iriartea_deltoidea)	Sclerosperma_profizianum))	Kingia_australis);
((Orania_palindan	(Attalea_speciosa	(((Manicaria_saccifera	(Geonoma_undata	((((Heterospathe_cagayanensis	(Veitchia_spiralis	Kentiopsis_piersoniorum))	Dypsis_decaryi)	(Dictyosperma_album	((Leopoldinia_pulchra	Burretiokentia_grandiflora)	Hydriastele_microspadix)))	((Oenocarpus_minor	Oenocarpus_bataua)	Prestoea_acuminata))))	((Iriartea_deltoidea	(Pseudophoenix_vinifera	(((Reinhardtia_paiewonskiana	Reinhardtia_latisecta)	Reinhardtia_simplex)	(Nypa_fruticans	Reinhardtia_gracilis))))	((Pelagodoxa_henryana	(Sclerosperma_profizianum	Roystonea_regia))	((Calamus_caryotoides	(Podococcus_barteri	Chamaedorea_seifrizii))	(Phoenix_dactylifera	(Serenoa_repens	Sabal_domingensis))))))	Bactris_major)))	Kingia_australis);
(((((((Pseudophoenix_vinifera	(Phoenix_dactylifera	(Serenoa_repens	Sabal_domingensis)))	((((((Oenocarpus_bataua	Oenocarpus_minor)	Prestoea_acuminata)	((((Veitchia_spiralis	((Leopoldinia_pulchra	Burretiokentia_grandiflora)	Kentiopsis_piersoniorum))	(Hydriastele_microspadix	(Dypsis_decaryi	Heterospathe_cagayanensis)))	Dictyosperma_album)	Geonoma_undata))	(Pelagodoxa_henryana	Manicaria_saccifera))	(Bactris_major	Attalea_speciosa))	(((Podococcus_barteri	Chamaedorea_seifrizii)	Roystonea_regia)	(Calamus_caryotoides	(Reinhardtia_simplex	(Reinhardtia_gracilis	(Reinhardtia_paiewonskiana	Reinhardtia_latisecta)))))))	Nypa_fruticans)	Iriartea_deltoidea)	Sclerosperma_profizianum)	Orania_palindan)	Kingia_australis);
((((((((Podococcus_barteri	Chamaedorea_seifrizii)	((Reinhardtia_gracilis	Nypa_fruticans)	(Phoenix_dactylifera	(Serenoa_repens	Sabal_domingensis))))	((((Geonoma_undata	(((Oenocarpus_bataua	Oenocarpus_minor)	Prestoea_acuminata)	(((Leopoldinia_pulchra	Burretiokentia_grandiflora)	Heterospathe_cagayanensis)	(((Hydriastele_microspadix	Dictyosperma_album)	(Kentiopsis_piersoniorum	Veitchia_spiralis))	Dypsis_decaryi))))	(Pelagodoxa_henryana	Manicaria_saccifera))	(Bactris_major	Attalea_speciosa))	(Roystonea_regia	(Reinhardtia_simplex	(Reinhardtia_paiewonskiana	(Calamus_caryotoides	Reinhardtia_latisecta))))))	Iriartea_deltoidea)	Pseudophoenix_vinifera)	Sclerosperma_profizianum)	Orania_palindan)	Kingia_australis);
((((((Serenoa_repens	(Sabal_domingensis	Phoenix_dactylifera))	((Podococcus_barteri	Chamaedorea_seifrizii)	(Roystonea_regia	(Nypa_fruticans	(Reinhardtia_simplex	(Calamus_caryotoides	(Reinhardtia_paiewonskiana	(Reinhardtia_gracilis	Reinhardtia_latisecta))))))))	Sclerosperma_profizianum)	((((Geonoma_undata	(((Oenocarpus_bataua	Oenocarpus_minor)	Prestoea_acuminata)	((Hydriastele_microspadix	(Veitchia_spiralis	Dictyosperma_album))	((Dypsis_decaryi	(Burretiokentia_grandiflora	(Kentiopsis_piersoniorum	Leopoldinia_pulchra)))	Heterospathe_cagayanensis))))	(Pelagodoxa_henryana	Manicaria_saccifera))	(Bactris_major	Attalea_speciosa))	(Pseudophoenix_vinifera	Iriartea_deltoidea)))	Orania_palindan)	Kingia_australis);
((Nypa_fruticans	((((Serenoa_repens	(Sabal_domingensis	Phoenix_dactylifera))	(((((((Dypsis_decaryi	((Hydriastele_microspadix	Dictyosperma_album)	((Veitchia_spiralis	Kentiopsis_piersoniorum)	((Leopoldinia_pulchra	Burretiokentia_grandiflora)	Heterospathe_cagayanensis))))	(Geonoma_undata	((Oenocarpus_bataua	Oenocarpus_minor)	Prestoea_acuminata)))	Manicaria_saccifera)	Pelagodoxa_henryana)	(Bactris_major	Attalea_speciosa))	(Pseudophoenix_vinifera	Iriartea_deltoidea))	(Roystonea_regia	(Reinhardtia_gracilis	(Reinhardtia_simplex	(Reinhardtia_paiewonskiana	Reinhardtia_latisecta))))))	(Calamus_caryotoides	(Podococcus_barteri	Chamaedorea_seifrizii)))	(Sclerosperma_profizianum	Orania_palindan)))	Kingia_australis);
((Orania_palindan	(((Pseudophoenix_vinifera	Iriartea_deltoidea)	(((((Bactris_major	(Roystonea_regia	((Calamus_caryotoides	Reinhardtia_simplex)	(Reinhardtia_paiewonskiana	(Reinhardtia_gracilis	Reinhardtia_latisecta)))))	(Nypa_fruticans	(Serenoa_repens	(Sabal_domingensis	Phoenix_dactylifera))))	(Podococcus_barteri	Chamaedorea_seifrizii))	((((Hydriastele_microspadix	Dictyosperma_album)	((Dypsis_decaryi	(Kentiopsis_piersoniorum	(Leopoldinia_pulchra	Burretiokentia_grandiflora)))	(Heterospathe_cagayanensis	Veitchia_spiralis)))	(Geonoma_undata	((Oenocarpus_bataua	Oenocarpus_minor)	Prestoea_acuminata)))	(Manicaria_saccifera	Pelagodoxa_henryana)))	Attalea_speciosa))	Sclerosperma_profizianum))	Kingia_australis);
((Orania_palindan	(((Pseudophoenix_vinifera	Iriartea_deltoidea)	((Bactris_major	(((((Veitchia_spiralis	(Hydriastele_microspadix	Dictyosperma_album))	((Dypsis_decaryi	(Kentiopsis_piersoniorum	(Leopoldinia_pulchra	Burretiokentia_grandiflora)))	Heterospathe_cagayanensis))	(Geonoma_undata	((Oenocarpus_bataua	Oenocarpus_minor)	Prestoea_acuminata)))	(Manicaria_saccifera	Pelagodoxa_henryana))	Attalea_speciosa))	((((Phoenix_dactylifera	(Serenoa_repens	Sabal_domingensis))	(Podococcus_barteri	Chamaedorea_seifrizii))	Nypa_fruticans)	(Roystonea_regia	((Reinhardtia_simplex	(Calamus_caryotoides	(Reinhardtia_paiewonskiana	Reinhardtia_latisecta)))	Reinhardtia_gracilis)))))	Sclerosperma_profizianum))	Kingia_australis);
((Orania_palindan	((Sclerosperma_profizianum	((((Pseudophoenix_vinifera	(Roystonea_regia	(((Reinhardtia_simplex	(Reinhardtia_paiewonskiana	Reinhardtia_latisecta))	Reinhardtia_gracilis)	Calamus_caryotoides)))	Nypa_fruticans)	(((((Oenocarpus_bataua	Oenocarpus_minor)	Prestoea_acuminata)	((Pelagodoxa_henryana	(((Hydriastele_microspadix	Dictyosperma_album)	Heterospathe_cagayanensis)	(Veitchia_spiralis	(Dypsis_decaryi	(Burretiokentia_grandiflora	(Kentiopsis_piersoniorum	Leopoldinia_pulchra))))))	(Bactris_major	Geonoma_undata)))	Manicaria_saccifera)	Attalea_speciosa))	((Serenoa_repens	(Sabal_domingensis	Phoenix_dactylifera))	(Podococcus_barteri	Chamaedorea_seifrizii))))	Iriartea_deltoidea))	Kingia_australis);
((Orania_palindan	(Sclerosperma_profizianum	((((Pseudophoenix_vinifera	Iriartea_deltoidea)	(Roystonea_regia	((Reinhardtia_simplex	(Reinhardtia_paiewonskiana	Reinhardtia_latisecta))	Reinhardtia_gracilis)))	(((((Dypsis_decaryi	((Veitchia_spiralis	(Burretiokentia_grandiflora	(Kentiopsis_piersoniorum	Leopoldinia_pulchra)))	Heterospathe_cagayanensis))	(Hydriastele_microspadix	Dictyosperma_album))	(Geonoma_undata	((Oenocarpus_bataua	Oenocarpus_minor)	Prestoea_acuminata)))	(Pelagodoxa_henryana	Manicaria_saccifera))	((Calamus_caryotoides	Bactris_major)	Attalea_speciosa)))	(Nypa_fruticans	((Serenoa_repens	(Sabal_domingensis	Phoenix_dactylifera))	(Podococcus_barteri	Chamaedorea_seifrizii))))))	Kingia_australis);
((Orania_palindan	(Sclerosperma_profizianum	((((((Geonoma_undata	(((Oenocarpus_bataua	Oenocarpus_minor)	Prestoea_acuminata)	((((Hydriastele_microspadix	Dictyosperma_album)	(Heterospathe_cagayanensis	(Leopoldinia_pulchra	Burretiokentia_grandiflora)))	(Veitchia_spiralis	Kentiopsis_piersoniorum))	Dypsis_decaryi)))	(Pelagodoxa_henryana	Manicaria_saccifera))	(Bactris_major	Attalea_speciosa))	(((Phoenix_dactylifera	(Serenoa_repens	Sabal_domingensis))	(Podococcus_barteri	Chamaedorea_seifrizii))	(Roystonea_regia	(Calamus_caryotoides	((Reinhardtia_simplex	(Reinhardtia_paiewonskiana	Reinhardtia_latisecta))	Reinhardtia_gracilis)))))	Nypa_fruticans)	(Pseudophoenix_vinifera	Iriartea_deltoidea))))	Kingia_australis);
((Orania_palindan	(Sclerosperma_profizianum	((((((((Burretiokentia_grandiflora	(Hydriastele_microspadix	Dictyosperma_album))	(Dypsis_decaryi	(Veitchia_spiralis	(Leopoldinia_pulchra	Kentiopsis_piersoniorum))))	Heterospathe_cagayanensis)	(Geonoma_undata	((Oenocarpus_bataua	Oenocarpus_minor)	Prestoea_acuminata)))	((Reinhardtia_gracilis	Pelagodoxa_henryana)	Manicaria_saccifera))	(Bactris_major	Attalea_speciosa))	(((Pseudophoenix_vinifera	(Phoenix_dactylifera	(Serenoa_repens	Sabal_domingensis)))	(Nypa_fruticans	(Podococcus_barteri	Chamaedorea_seifrizii)))	(Roystonea_regia	(Calamus_caryotoides	(Reinhardtia_simplex	(Reinhardtia_paiewonskiana	Reinhardtia_latisecta))))))	Iriartea_deltoidea)))	Kingia_australis);
((Orania_palindan	(Sclerosperma_profizianum	((((((Calamus_caryotoides	Bactris_major)	Attalea_speciosa)	((((Geonoma_undata	(Prestoea_acuminata	(Oenocarpus_bataua	Oenocarpus_minor)))	(Dypsis_decaryi	(((Leopoldinia_pulchra	Burretiokentia_grandiflora)	Kentiopsis_piersoniorum)	((Hydriastele_microspadix	(Veitchia_spiralis	Dictyosperma_album))	Heterospathe_cagayanensis))))	Pelagodoxa_henryana)	Manicaria_saccifera))	(((((Reinhardtia_paiewonskiana	Reinhardtia_latisecta)	Reinhardtia_gracilis)	Reinhardtia_simplex)	Roystonea_regia)	((Chamaedorea_seifrizii	Podococcus_barteri)	(Nypa_fruticans	(Phoenix_dactylifera	(Serenoa_repens	Sabal_domingensis))))))	Iriartea_deltoidea)	Pseudophoenix_vinifera)))	Kingia_australis);
((Orania_palindan	(Sclerosperma_profizianum	((((((Bactris_major	((Manicaria_saccifera	((Geonoma_undata	(Prestoea_acuminata	(Oenocarpus_bataua	Oenocarpus_minor)))	((((Leopoldinia_pulchra	Burretiokentia_grandiflora)	Heterospathe_cagayanensis)	(((Veitchia_spiralis	Kentiopsis_piersoniorum)	Dypsis_decaryi)	Hydriastele_microspadix))	Dictyosperma_album)))	Pelagodoxa_henryana))	((Reinhardtia_gracilis	((Reinhardtia_paiewonskiana	Reinhardtia_latisecta)	(Calamus_caryotoides	Reinhardtia_simplex)))	Roystonea_regia))	(Pseudophoenix_vinifera	((Chamaedorea_seifrizii	Podococcus_barteri)	(Phoenix_dactylifera	(Serenoa_repens	Sabal_domingensis)))))	Nypa_fruticans)	Attalea_speciosa)	Iriartea_deltoidea)))	Kingia_australis);
((Orania_palindan	(Sclerosperma_profizianum	((((Nypa_fruticans	Reinhardtia_gracilis)	(Serenoa_repens	(Sabal_domingensis	Phoenix_dactylifera)))	(((((Prestoea_acuminata	(Oenocarpus_bataua	Oenocarpus_minor))	(((((Veitchia_spiralis	Kentiopsis_piersoniorum)	((Leopoldinia_pulchra	Burretiokentia_grandiflora)	Heterospathe_cagayanensis))	(Hydriastele_microspadix	Dictyosperma_album))	Dypsis_decaryi)	Geonoma_undata))	(Pelagodoxa_henryana	Manicaria_saccifera))	(Bactris_major	Attalea_speciosa))	((((Reinhardtia_paiewonskiana	Reinhardtia_latisecta)	Reinhardtia_simplex)	(Calamus_caryotoides	Roystonea_regia))	(Chamaedorea_seifrizii	Podococcus_barteri))))	(Pseudophoenix_vinifera	Iriartea_deltoidea))))	Kingia_australis);
((Orania_palindan	(Sclerosperma_profizianum	((((((Reinhardtia_gracilis	((Reinhardtia_paiewonskiana	Reinhardtia_latisecta)	Reinhardtia_simplex))	Roystonea_regia)	((Calamus_caryotoides	(Chamaedorea_seifrizii	Podococcus_barteri))	(Pseudophoenix_vinifera	(Phoenix_dactylifera	(Serenoa_repens	Sabal_domingensis)))))	((((Prestoea_acuminata	(Oenocarpus_bataua	Oenocarpus_minor))	((Pelagodoxa_henryana	((Heterospathe_cagayanensis	((Hydriastele_microspadix	(Burretiokentia_grandiflora	(Kentiopsis_piersoniorum	Leopoldinia_pulchra)))	(Veitchia_spiralis	Dictyosperma_album)))	Dypsis_decaryi))	Geonoma_undata))	Manicaria_saccifera)	(Bactris_major	Attalea_speciosa)))	Nypa_fruticans)	Iriartea_deltoidea)))	Kingia_australis);
((Orania_palindan	(Sclerosperma_profizianum	(((((Reinhardtia_paiewonskiana	Reinhardtia_latisecta)	Reinhardtia_simplex)	Roystonea_regia)	((((((((((Burretiokentia_grandiflora	Hydriastele_microspadix)	Dictyosperma_album)	(Heterospathe_cagayanensis	Veitchia_spiralis))	(Kentiopsis_piersoniorum	Leopoldinia_pulchra))	Dypsis_decaryi)	(Geonoma_undata	(Prestoea_acuminata	(Oenocarpus_bataua	Oenocarpus_minor))))	Pelagodoxa_henryana)	Manicaria_saccifera)	(Bactris_major	Attalea_speciosa))	(Pseudophoenix_vinifera	Iriartea_deltoidea)))	(((Reinhardtia_gracilis	Nypa_fruticans)	(Phoenix_dactylifera	Sabal_domingensis))	((Podococcus_barteri	(Calamus_caryotoides	Chamaedorea_seifrizii))	Serenoa_repens)))))	Kingia_australis);
(((Reinhardtia_simplex	(Reinhardtia_paiewonskiana	Reinhardtia_latisecta))	(((((((((((Leopoldinia_pulchra	Burretiokentia_grandiflora)	Hydriastele_microspadix)	Dictyosperma_album)	(Heterospathe_cagayanensis	Dypsis_decaryi))	(Veitchia_spiralis	Kentiopsis_piersoniorum))	(Geonoma_undata	(Prestoea_acuminata	(Oenocarpus_bataua	Oenocarpus_minor))))	Manicaria_saccifera)	(Bactris_major	Attalea_speciosa))	(Pseudophoenix_vinifera	Iriartea_deltoidea))	((((Podococcus_barteri	Chamaedorea_seifrizii)	((Reinhardtia_gracilis	Nypa_fruticans)	(Serenoa_repens	(Phoenix_dactylifera	Sabal_domingensis))))	(Pelagodoxa_henryana	Roystonea_regia))	(Orania_palindan	Sclerosperma_profizianum)))	Calamus_caryotoides))	Kingia_australis);
((Orania_palindan	(Sclerosperma_profizianum	(((Serenoa_repens	(Phoenix_dactylifera	Sabal_domingensis))	((((Pelagodoxa_henryana	Reinhardtia_gracilis)	((((((Veitchia_spiralis	Dypsis_decaryi)	((Leopoldinia_pulchra	Burretiokentia_grandiflora)	Kentiopsis_piersoniorum))	(Hydriastele_microspadix	Dictyosperma_album))	Heterospathe_cagayanensis)	(Geonoma_undata	(Prestoea_acuminata	(Oenocarpus_bataua	Oenocarpus_minor))))	Manicaria_saccifera))	(Bactris_major	(Calamus_caryotoides	Attalea_speciosa)))	(((Reinhardtia_simplex	(Reinhardtia_paiewonskiana	Reinhardtia_latisecta))	(Pseudophoenix_vinifera	Nypa_fruticans))	Iriartea_deltoidea)))	(Roystonea_regia	(Podococcus_barteri	Chamaedorea_seifrizii)))))	Kingia_australis);
((Orania_palindan	(Sclerosperma_profizianum	((((Pseudophoenix_vinifera	((Serenoa_repens	Sabal_domingensis)	Phoenix_dactylifera))	(((Pelagodoxa_henryana	(((Prestoea_acuminata	(Oenocarpus_bataua	Oenocarpus_minor))	((Leopoldinia_pulchra	(((Heterospathe_cagayanensis	Burretiokentia_grandiflora)	((Hydriastele_microspadix	Dictyosperma_album)	Dypsis_decaryi))	(Veitchia_spiralis	Kentiopsis_piersoniorum)))	Geonoma_undata))	Manicaria_saccifera))	Bactris_major)	Attalea_speciosa))	(((Reinhardtia_gracilis	(Reinhardtia_simplex	(Reinhardtia_paiewonskiana	Reinhardtia_latisecta)))	Nypa_fruticans)	((Calamus_caryotoides	Roystonea_regia)	(Podococcus_barteri	Chamaedorea_seifrizii))))	Iriartea_deltoidea)))	Kingia_australis);
((Orania_palindan	(Sclerosperma_profizianum	((((((Nypa_fruticans	(Serenoa_repens	(Sabal_domingensis	Phoenix_dactylifera)))	(((Pelagodoxa_henryana	(((((Dypsis_decaryi	Burretiokentia_grandiflora)	((Veitchia_spiralis	Kentiopsis_piersoniorum)	Heterospathe_cagayanensis))	(Leopoldinia_pulchra	Hydriastele_microspadix))	Dictyosperma_album)	(Geonoma_undata	(Prestoea_acuminata	(Oenocarpus_bataua	Oenocarpus_minor)))))	Manicaria_saccifera)	(Bactris_major	Attalea_speciosa)))	Iriartea_deltoidea)	(Roystonea_regia	((Reinhardtia_gracilis	(Reinhardtia_paiewonskiana	Reinhardtia_latisecta))	Reinhardtia_simplex)))	((Podococcus_barteri	Chamaedorea_seifrizii)	Calamus_caryotoides))	Pseudophoenix_vinifera)))	Kingia_australis);
((Orania_palindan	(Sclerosperma_profizianum	(((Podococcus_barteri	Chamaedorea_seifrizii)	(((Serenoa_repens	(Sabal_domingensis	Phoenix_dactylifera))	((((((((Hydriastele_microspadix	(Burretiokentia_grandiflora	Leopoldinia_pulchra))	(Dypsis_decaryi	(Veitchia_spiralis	Kentiopsis_piersoniorum)))	Heterospathe_cagayanensis)	Dictyosperma_album)	(Geonoma_undata	(Prestoea_acuminata	(Oenocarpus_bataua	Oenocarpus_minor))))	(Iriartea_deltoidea	Manicaria_saccifera))	(Pseudophoenix_vinifera	(Bactris_major	Attalea_speciosa)))	(Calamus_caryotoides	Pelagodoxa_henryana)))	Nypa_fruticans))	(Roystonea_regia	((Reinhardtia_paiewonskiana	Reinhardtia_latisecta)	(Reinhardtia_simplex	Reinhardtia_gracilis))))))	Kingia_australis);
((Orania_palindan	(Sclerosperma_profizianum	(((((((Chamaedorea_seifrizii	Podococcus_barteri)	(Calamus_caryotoides	Roystonea_regia))	(Reinhardtia_simplex	(Reinhardtia_gracilis	(Reinhardtia_paiewonskiana	Reinhardtia_latisecta))))	(Pseudophoenix_vinifera	((Serenoa_repens	Sabal_domingensis)	Phoenix_dactylifera)))	Nypa_fruticans)	((Manicaria_saccifera	(Pelagodoxa_henryana	(((((Heterospathe_cagayanensis	(Leopoldinia_pulchra	Burretiokentia_grandiflora))	(Dypsis_decaryi	(Veitchia_spiralis	Kentiopsis_piersoniorum)))	(Hydriastele_microspadix	Dictyosperma_album))	(Prestoea_acuminata	(Oenocarpus_minor	Oenocarpus_bataua)))	Geonoma_undata)))	(Bactris_major	Attalea_speciosa)))	Iriartea_deltoidea)))	Kingia_australis);
((Roystonea_regia	((Reinhardtia_simplex	(Reinhardtia_gracilis	(Reinhardtia_paiewonskiana	Reinhardtia_latisecta)))	(((((Manicaria_saccifera	(Pelagodoxa_henryana	((((Heterospathe_cagayanensis	(((Leopoldinia_pulchra	Burretiokentia_grandiflora)	Hydriastele_microspadix)	Dictyosperma_album))	((Veitchia_spiralis	Kentiopsis_piersoniorum)	Dypsis_decaryi))	(Prestoea_acuminata	(Oenocarpus_minor	Oenocarpus_bataua)))	Geonoma_undata)))	(Bactris_major	(Calamus_caryotoides	Attalea_speciosa)))	(Pseudophoenix_vinifera	(Iriartea_deltoidea	(Orania_palindan	Sclerosperma_profizianum))))	Nypa_fruticans)	((Chamaedorea_seifrizii	Podococcus_barteri)	(Sabal_domingensis	(Phoenix_dactylifera	Serenoa_repens))))))	Kingia_australis);
((((Iriartea_deltoidea	(Orania_palindan	Sclerosperma_profizianum))	(((Manicaria_saccifera	(Pelagodoxa_henryana	(((((Heterospathe_cagayanensis	(((Leopoldinia_pulchra	Burretiokentia_grandiflora)	Kentiopsis_piersoniorum)	Veitchia_spiralis))	Dypsis_decaryi)	Hydriastele_microspadix)	Dictyosperma_album)	((Prestoea_acuminata	(Oenocarpus_minor	Oenocarpus_bataua))	Geonoma_undata))))	(Pseudophoenix_vinifera	(Bactris_major	Attalea_speciosa)))	((((Chamaedorea_seifrizii	Podococcus_barteri)	Calamus_caryotoides)	(Serenoa_repens	(Sabal_domingensis	Phoenix_dactylifera)))	(Roystonea_regia	(Reinhardtia_simplex	(Reinhardtia_gracilis	(Reinhardtia_paiewonskiana	Reinhardtia_latisecta)))))))	Nypa_fruticans)	Kingia_australis);
(((((Podococcus_barteri	Iriartea_deltoidea)	(Orania_palindan	Sclerosperma_profizianum))	((Pseudophoenix_vinifera	(((Calamus_caryotoides	Roystonea_regia)	(Reinhardtia_simplex	(Reinhardtia_gracilis	(Reinhardtia_paiewonskiana	Reinhardtia_latisecta))))	(Chamaedorea_seifrizii	(Serenoa_repens	(Sabal_domingensis	Phoenix_dactylifera)))))	((Manicaria_saccifera	(Pelagodoxa_henryana	(((Prestoea_acuminata	(Oenocarpus_minor	Oenocarpus_bataua))	Geonoma_undata)	((((Leopoldinia_pulchra	Burretiokentia_grandiflora)	(Dictyosperma_album	Hydriastele_microspadix))	((Kentiopsis_piersoniorum	Veitchia_spiralis)	Heterospathe_cagayanensis))	Dypsis_decaryi))))	(Bactris_major	Attalea_speciosa))))	Nypa_fruticans)	Kingia_australis);
((Orania_palindan	(Sclerosperma_profizianum	(Pseudophoenix_vinifera	(Iriartea_deltoidea	((((Manicaria_saccifera	(Pelagodoxa_henryana	(Geonoma_undata	((Dictyosperma_album	(((Dypsis_decaryi	(Veitchia_spiralis	Kentiopsis_piersoniorum))	Heterospathe_cagayanensis)	(Hydriastele_microspadix	Burretiokentia_grandiflora)))	(Prestoea_acuminata	(Oenocarpus_minor	Oenocarpus_bataua))))))	((Leopoldinia_pulchra	Bactris_major)	Attalea_speciosa))	((Reinhardtia_gracilis	Nypa_fruticans)	(Serenoa_repens	(Sabal_domingensis	Phoenix_dactylifera))))	(((Chamaedorea_seifrizii	Podococcus_barteri)	Roystonea_regia)	(Calamus_caryotoides	(Reinhardtia_simplex	(Reinhardtia_paiewonskiana	Reinhardtia_latisecta)))))))))	Kingia_australis);
((Orania_palindan	(Sclerosperma_profizianum	(Pseudophoenix_vinifera	((Podococcus_barteri	Iriartea_deltoidea)	((((Manicaria_saccifera	(Pelagodoxa_henryana	(Geonoma_undata	((Dypsis_decaryi	(((Leopoldinia_pulchra	Burretiokentia_grandiflora)	(Hydriastele_microspadix	Dictyosperma_album))	(Heterospathe_cagayanensis	(Veitchia_spiralis	Kentiopsis_piersoniorum))))	(Prestoea_acuminata	(Oenocarpus_minor	Oenocarpus_bataua))))))	(Bactris_major	Attalea_speciosa))	(Phoenix_dactylifera	(Serenoa_repens	Sabal_domingensis)))	((Chamaedorea_seifrizii	Roystonea_regia)	(Nypa_fruticans	(Calamus_caryotoides	(Reinhardtia_gracilis	(Reinhardtia_simplex	(Reinhardtia_paiewonskiana	Reinhardtia_latisecta)))))))))))	Kingia_australis);
((Orania_palindan	(Sclerosperma_profizianum	(Pseudophoenix_vinifera	(Iriartea_deltoidea	(Manicaria_saccifera	(Attalea_speciosa	(((Serenoa_repens	(Sabal_domingensis	Phoenix_dactylifera))	(((Podococcus_barteri	Chamaedorea_seifrizii)	(Pelagodoxa_henryana	(Calamus_caryotoides	Roystonea_regia)))	(Nypa_fruticans	(Reinhardtia_gracilis	(Reinhardtia_simplex	(Reinhardtia_paiewonskiana	Reinhardtia_latisecta))))))	((Bactris_major	Geonoma_undata)	(((((Veitchia_spiralis	Dictyosperma_album)	(Burretiokentia_grandiflora	Hydriastele_microspadix))	((Kentiopsis_piersoniorum	Leopoldinia_pulchra)	Heterospathe_cagayanensis))	Dypsis_decaryi)	(Prestoea_acuminata	(Oenocarpus_minor	Oenocarpus_bataua)))))))))))	Kingia_australis);
((Orania_palindan	(Sclerosperma_profizianum	((Pseudophoenix_vinifera	Iriartea_deltoidea)	((Attalea_speciosa	(Manicaria_saccifera	((Geonoma_undata	((((((Veitchia_spiralis	Kentiopsis_piersoniorum)	Heterospathe_cagayanensis)	Dypsis_decaryi)	(Burretiokentia_grandiflora	Hydriastele_microspadix))	Dictyosperma_album)	(Prestoea_acuminata	(Oenocarpus_minor	Oenocarpus_bataua))))	(Leopoldinia_pulchra	(Bactris_major	Pelagodoxa_henryana)))))	(((Phoenix_dactylifera	(Serenoa_repens	Sabal_domingensis))	(Roystonea_regia	((Reinhardtia_gracilis	Nypa_fruticans)	(Calamus_caryotoides	(Reinhardtia_simplex	(Reinhardtia_paiewonskiana	Reinhardtia_latisecta))))))	(Podococcus_barteri	Chamaedorea_seifrizii))))))	Kingia_australis);
((Nypa_fruticans	(((Iriartea_deltoidea	(Sclerosperma_profizianum	Orania_palindan))	Pseudophoenix_vinifera)	((Bactris_major	Attalea_speciosa)	(((((Podococcus_barteri	Chamaedorea_seifrizii)	(Calamus_caryotoides	Roystonea_regia))	(Reinhardtia_simplex	((Reinhardtia_latisecta	Reinhardtia_paiewonskiana)	Reinhardtia_gracilis)))	(Manicaria_saccifera	((Geonoma_undata	((((((Veitchia_spiralis	Kentiopsis_piersoniorum)	((Leopoldinia_pulchra	Burretiokentia_grandiflora)	Heterospathe_cagayanensis))	Dypsis_decaryi)	Hydriastele_microspadix)	Dictyosperma_album)	(Prestoea_acuminata	(Oenocarpus_minor	Oenocarpus_bataua))))	Pelagodoxa_henryana)))	(Phoenix_dactylifera	(Serenoa_repens	Sabal_domingensis))))))	Kingia_australis);
((Orania_palindan	(((((Roystonea_regia	(Calamus_caryotoides	(Reinhardtia_simplex	((Reinhardtia_latisecta	Reinhardtia_paiewonskiana)	Reinhardtia_gracilis))))	(Serenoa_repens	(Sabal_domingensis	Phoenix_dactylifera)))	(Podococcus_barteri	Chamaedorea_seifrizii))	(Nypa_fruticans	(((Manicaria_saccifera	((Geonoma_undata	(((((((Burretiokentia_grandiflora	Heterospathe_cagayanensis)	(Veitchia_spiralis	Kentiopsis_piersoniorum))	Dypsis_decaryi)	Hydriastele_microspadix)	Dictyosperma_album)	(Prestoea_acuminata	(Oenocarpus_minor	Oenocarpus_bataua)))	Leopoldinia_pulchra))	Pelagodoxa_henryana))	(Bactris_major	Attalea_speciosa))	(Pseudophoenix_vinifera	Iriartea_deltoidea))))	Sclerosperma_profizianum))	Kingia_australis);
((((Pseudophoenix_vinifera	((((Serenoa_repens	(Phoenix_dactylifera	Sabal_domingensis))	((Nypa_fruticans	((Calamus_caryotoides	((Reinhardtia_gracilis	Reinhardtia_latisecta)	Reinhardtia_paiewonskiana))	Reinhardtia_simplex))	(Roystonea_regia	Chamaedorea_seifrizii)))	((Manicaria_saccifera	((Pelagodoxa_henryana	(Dictyosperma_album	(((Dypsis_decaryi	(Veitchia_spiralis	Kentiopsis_piersoniorum))	((Leopoldinia_pulchra	Burretiokentia_grandiflora)	Hydriastele_microspadix))	Heterospathe_cagayanensis)))	(Geonoma_undata	(Prestoea_acuminata	(Oenocarpus_minor	Oenocarpus_bataua)))))	(Bactris_major	Attalea_speciosa)))	(Podococcus_barteri	Iriartea_deltoidea)))	Sclerosperma_profizianum)	Orania_palindan)	Kingia_australis);
(((((Pseudophoenix_vinifera	Iriartea_deltoidea)	((((Nypa_fruticans	(Phoenix_dactylifera	(Sabal_domingensis	Serenoa_repens)))	((Podococcus_barteri	Calamus_caryotoides)	Chamaedorea_seifrizii))	(Roystonea_regia	(((Reinhardtia_latisecta	Reinhardtia_paiewonskiana)	Reinhardtia_simplex)	Reinhardtia_gracilis)))	((Manicaria_saccifera	(Geonoma_undata	(Pelagodoxa_henryana	((Prestoea_acuminata	(Oenocarpus_minor	Oenocarpus_bataua))	(Dictyosperma_album	(Heterospathe_cagayanensis	(((Leopoldinia_pulchra	Burretiokentia_grandiflora)	Hydriastele_microspadix)	(Dypsis_decaryi	(Veitchia_spiralis	Kentiopsis_piersoniorum)))))))))	(Bactris_major	Attalea_speciosa))))	Sclerosperma_profizianum)	Orania_palindan)	Kingia_australis);
(((Sclerosperma_profizianum	((((Nypa_fruticans	(((Pelagodoxa_henryana	Manicaria_saccifera)	(((Prestoea_acuminata	(Oenocarpus_minor	Oenocarpus_bataua))	(Dictyosperma_album	((Heterospathe_cagayanensis	((Burretiokentia_grandiflora	Hydriastele_microspadix)	Dypsis_decaryi))	(Veitchia_spiralis	(Leopoldinia_pulchra	Kentiopsis_piersoniorum)))))	Geonoma_undata))	(Bactris_major	Attalea_speciosa)))	Iriartea_deltoidea)	(((Serenoa_repens	(Phoenix_dactylifera	Sabal_domingensis))	(Podococcus_barteri	Chamaedorea_seifrizii))	((Calamus_caryotoides	Roystonea_regia)	(((Reinhardtia_gracilis	Reinhardtia_latisecta)	Reinhardtia_paiewonskiana)	Reinhardtia_simplex))))	Pseudophoenix_vinifera))	Orania_palindan)	Kingia_australis);
((Attalea_speciosa	(((Sclerosperma_profizianum	(Bactris_major	((Calamus_caryotoides	Roystonea_regia)	(((Reinhardtia_latisecta	Reinhardtia_paiewonskiana)	Reinhardtia_simplex)	Reinhardtia_gracilis))))	(((Podococcus_barteri	Chamaedorea_seifrizii)	Nypa_fruticans)	(Serenoa_repens	(Phoenix_dactylifera	Sabal_domingensis))))	((Pelagodoxa_henryana	((Orania_palindan	(Pseudophoenix_vinifera	Iriartea_deltoidea))	Manicaria_saccifera))	((((Burretiokentia_grandiflora	(Hydriastele_microspadix	Dictyosperma_album))	(Veitchia_spiralis	(Leopoldinia_pulchra	Kentiopsis_piersoniorum)))	(Dypsis_decaryi	Heterospathe_cagayanensis))	(Geonoma_undata	(Prestoea_acuminata	(Oenocarpus_minor	Oenocarpus_bataua)))))))	Kingia_australis);
((Orania_palindan	(Pseudophoenix_vinifera	((((Manicaria_saccifera	(Pelagodoxa_henryana	(Geonoma_undata	((Prestoea_acuminata	(Oenocarpus_minor	Oenocarpus_bataua))	(((Heterospathe_cagayanensis	((Burretiokentia_grandiflora	Leopoldinia_pulchra)	Hydriastele_microspadix))	(Dypsis_decaryi	(Veitchia_spiralis	Kentiopsis_piersoniorum)))	Dictyosperma_album)))))	(Bactris_major	Attalea_speciosa))	(Nypa_fruticans	(((Sclerosperma_profizianum	(Roystonea_regia	((((Calamus_caryotoides	Reinhardtia_gracilis)	Reinhardtia_latisecta)	Reinhardtia_paiewonskiana)	Reinhardtia_simplex)))	(Podococcus_barteri	Chamaedorea_seifrizii))	(Serenoa_repens	(Phoenix_dactylifera	Sabal_domingensis)))))	Iriartea_deltoidea)))	Kingia_australis);
((Orania_palindan	(Sclerosperma_profizianum	((((Pseudophoenix_vinifera	Iriartea_deltoidea)	((Manicaria_saccifera	((Prestoea_acuminata	(Oenocarpus_minor	Oenocarpus_bataua))	((Pelagodoxa_henryana	(((Veitchia_spiralis	(Leopoldinia_pulchra	Kentiopsis_piersoniorum))	Heterospathe_cagayanensis)	((Dictyosperma_album	Hydriastele_microspadix)	(Dypsis_decaryi	Burretiokentia_grandiflora))))	Geonoma_undata)))	(Bactris_major	Attalea_speciosa)))	(Roystonea_regia	((Reinhardtia_latisecta	Reinhardtia_paiewonskiana)	Reinhardtia_simplex)))	((Calamus_caryotoides	(Podococcus_barteri	Chamaedorea_seifrizii))	((Reinhardtia_gracilis	Nypa_fruticans)	(Phoenix_dactylifera	(Sabal_domingensis	Serenoa_repens)))))))	Kingia_australis);
((Orania_palindan	(Sclerosperma_profizianum	(Pseudophoenix_vinifera	((Nypa_fruticans	((((Manicaria_saccifera	Pelagodoxa_henryana)	(((((Heterospathe_cagayanensis	(Veitchia_spiralis	((Burretiokentia_grandiflora	Leopoldinia_pulchra)	Kentiopsis_piersoniorum)))	Dypsis_decaryi)	Hydriastele_microspadix)	Dictyosperma_album)	(Geonoma_undata	(Prestoea_acuminata	(Oenocarpus_minor	Oenocarpus_bataua)))))	(Bactris_major	Attalea_speciosa))	((Roystonea_regia	(Reinhardtia_gracilis	((Calamus_caryotoides	(Reinhardtia_latisecta	Reinhardtia_paiewonskiana))	Reinhardtia_simplex)))	((Podococcus_barteri	Chamaedorea_seifrizii)	(Phoenix_dactylifera	(Sabal_domingensis	Serenoa_repens))))))	Iriartea_deltoidea))))	Kingia_australis);
((Orania_palindan	(Sclerosperma_profizianum	((((Iriartea_deltoidea	(Pseudophoenix_vinifera	(Calamus_caryotoides	Roystonea_regia)))	((Reinhardtia_latisecta	Reinhardtia_paiewonskiana)	Reinhardtia_simplex))	(((Pelagodoxa_henryana	(Geonoma_undata	Manicaria_saccifera))	(((((Heterospathe_cagayanensis	(Veitchia_spiralis	(Leopoldinia_pulchra	Kentiopsis_piersoniorum)))	(Burretiokentia_grandiflora	Dypsis_decaryi))	Hydriastele_microspadix)	Dictyosperma_album)	(Prestoea_acuminata	(Oenocarpus_minor	Oenocarpus_bataua))))	(Bactris_major	Attalea_speciosa)))	((Podococcus_barteri	Chamaedorea_seifrizii)	((Reinhardtia_gracilis	Nypa_fruticans)	(Serenoa_repens	(Phoenix_dactylifera	Sabal_domingensis)))))))	Kingia_australis);
((Orania_palindan	(Sclerosperma_profizianum	((((Pelagodoxa_henryana	((Geonoma_undata	Manicaria_saccifera)	((((Dypsis_decaryi	(Veitchia_spiralis	(Leopoldinia_pulchra	Kentiopsis_piersoniorum)))	(Burretiokentia_grandiflora	Heterospathe_cagayanensis))	(Hydriastele_microspadix	Dictyosperma_album))	(Prestoea_acuminata	(Oenocarpus_minor	Oenocarpus_bataua)))))	(Bactris_major	Attalea_speciosa))	(((((Calamus_caryotoides	Reinhardtia_latisecta)	Reinhardtia_paiewonskiana)	Reinhardtia_simplex)	(Roystonea_regia	(Podococcus_barteri	Chamaedorea_seifrizii)))	((Reinhardtia_gracilis	Nypa_fruticans)	(Serenoa_repens	(Phoenix_dactylifera	Sabal_domingensis)))))	(Iriartea_deltoidea	Pseudophoenix_vinifera))))	Kingia_australis);
((Orania_palindan	(Sclerosperma_profizianum	(((((((Reinhardtia_latisecta	Reinhardtia_paiewonskiana)	Reinhardtia_simplex)	Roystonea_regia)	((Calamus_caryotoides	(Podococcus_barteri	Chamaedorea_seifrizii))	((Reinhardtia_gracilis	Nypa_fruticans)	(Phoenix_dactylifera	(Sabal_domingensis	Serenoa_repens)))))	((Manicaria_saccifera	(Geonoma_undata	((Bactris_major	Pelagodoxa_henryana)	((Prestoea_acuminata	(Oenocarpus_minor	Oenocarpus_bataua))	(((Heterospathe_cagayanensis	Dypsis_decaryi)	(((Leopoldinia_pulchra	Burretiokentia_grandiflora)	Kentiopsis_piersoniorum)	(Hydriastele_microspadix	Veitchia_spiralis)))	Dictyosperma_album)))))	Attalea_speciosa))	Pseudophoenix_vinifera)	Iriartea_deltoidea)))	Kingia_australis);
((Orania_palindan	(Sclerosperma_profizianum	((((((Pelagodoxa_henryana	(Geonoma_undata	(((Oenocarpus_minor	Oenocarpus_bataua)	Prestoea_acuminata)	((Heterospathe_cagayanensis	((((Burretiokentia_grandiflora	Leopoldinia_pulchra)	Kentiopsis_piersoniorum)	Dypsis_decaryi)	(Veitchia_spiralis	Hydriastele_microspadix)))	Dictyosperma_album))))	Manicaria_saccifera)	(Attalea_speciosa	Bactris_major))	(((Pseudophoenix_vinifera	(Sabal_domingensis	Phoenix_dactylifera))	Serenoa_repens)	Nypa_fruticans))	(((Calamus_caryotoides	Roystonea_regia)	(Reinhardtia_simplex	((Reinhardtia_gracilis	Reinhardtia_latisecta)	Reinhardtia_paiewonskiana)))	Chamaedorea_seifrizii))	(Podococcus_barteri	Iriartea_deltoidea))))	Kingia_australis);
((Orania_palindan	(Sclerosperma_profizianum	(((Nypa_fruticans	(Reinhardtia_simplex	(((Calamus_caryotoides	Reinhardtia_gracilis)	Reinhardtia_latisecta)	Reinhardtia_paiewonskiana)))	(((((Pelagodoxa_henryana	((Veitchia_spiralis	(Leopoldinia_pulchra	Kentiopsis_piersoniorum))	(((Burretiokentia_grandiflora	Dypsis_decaryi)	(Hydriastele_microspadix	Dictyosperma_album))	Heterospathe_cagayanensis)))	(Geonoma_undata	((Oenocarpus_minor	Oenocarpus_bataua)	Prestoea_acuminata)))	Manicaria_saccifera)	(Attalea_speciosa	Bactris_major))	(Pseudophoenix_vinifera	Iriartea_deltoidea)))	(((Podococcus_barteri	Chamaedorea_seifrizii)	Roystonea_regia)	((Phoenix_dactylifera	Sabal_domingensis)	Serenoa_repens)))))	Kingia_australis);
((Orania_palindan	(Sclerosperma_profizianum	(((Nypa_fruticans	((Reinhardtia_gracilis	Reinhardtia_simplex)	(Reinhardtia_latisecta	Reinhardtia_paiewonskiana)))	((((((((Hydriastele_microspadix	Dictyosperma_album)	(Heterospathe_cagayanensis	(Veitchia_spiralis	((Burretiokentia_grandiflora	Leopoldinia_pulchra)	Kentiopsis_piersoniorum))))	Dypsis_decaryi)	(Geonoma_undata	((Oenocarpus_minor	Oenocarpus_bataua)	Prestoea_acuminata)))	Manicaria_saccifera)	Pelagodoxa_henryana)	(Pseudophoenix_vinifera	(Attalea_speciosa	Bactris_major)))	Iriartea_deltoidea))	(((Podococcus_barteri	Chamaedorea_seifrizii)	(Calamus_caryotoides	Roystonea_regia))	((Phoenix_dactylifera	Sabal_domingensis)	Serenoa_repens)))))	Kingia_australis);
((Orania_palindan	(Sclerosperma_profizianum	((((Calamus_caryotoides	(Podococcus_barteri	Chamaedorea_seifrizii))	Roystonea_regia)	(((Pseudophoenix_vinifera	Nypa_fruticans)	(Reinhardtia_simplex	((Reinhardtia_gracilis	Reinhardtia_latisecta)	Reinhardtia_paiewonskiana)))	(((((Pelagodoxa_henryana	((Hydriastele_microspadix	Dictyosperma_album)	((Dypsis_decaryi	Heterospathe_cagayanensis)	(Veitchia_spiralis	((Burretiokentia_grandiflora	Leopoldinia_pulchra)	Kentiopsis_piersoniorum)))))	(Geonoma_undata	((Oenocarpus_minor	Oenocarpus_bataua)	Prestoea_acuminata)))	Manicaria_saccifera)	(Attalea_speciosa	Bactris_major))	Iriartea_deltoidea)))	((Phoenix_dactylifera	Sabal_domingensis)	Serenoa_repens))))	Kingia_australis);
((Nypa_fruticans	((((Iriartea_deltoidea	(((Phoenix_dactylifera	Sabal_domingensis)	Serenoa_repens)	(Orania_palindan	Sclerosperma_profizianum)))	((((Geonoma_undata	(((Oenocarpus_minor	Oenocarpus_bataua)	Prestoea_acuminata)	((Heterospathe_cagayanensis	((Kentiopsis_piersoniorum	Veitchia_spiralis)	Dypsis_decaryi))	((Burretiokentia_grandiflora	Leopoldinia_pulchra)	(Hydriastele_microspadix	Dictyosperma_album)))))	Manicaria_saccifera)	(Pelagodoxa_henryana	(Attalea_speciosa	Bactris_major)))	(Podococcus_barteri	Chamaedorea_seifrizii)))	(Roystonea_regia	((Reinhardtia_gracilis	Reinhardtia_simplex)	(Reinhardtia_latisecta	Reinhardtia_paiewonskiana))))	(Calamus_caryotoides	Pseudophoenix_vinifera)))	Kingia_australis);
((Orania_palindan	(((((Nypa_fruticans	(((Sclerosperma_profizianum	Roystonea_regia)	(Reinhardtia_simplex	(Calamus_caryotoides	(Reinhardtia_latisecta	Reinhardtia_paiewonskiana))))	(Podococcus_barteri	Chamaedorea_seifrizii)))	(Pseudophoenix_vinifera	((Reinhardtia_gracilis	(Sabal_domingensis	Phoenix_dactylifera))	Serenoa_repens)))	(((Manicaria_saccifera	(((Heterospathe_cagayanensis	(Kentiopsis_piersoniorum	Veitchia_spiralis))	(((Burretiokentia_grandiflora	Leopoldinia_pulchra)	(Hydriastele_microspadix	Dictyosperma_album))	Dypsis_decaryi))	(Geonoma_undata	((Oenocarpus_minor	Oenocarpus_bataua)	Prestoea_acuminata))))	Pelagodoxa_henryana)	Bactris_major))	Iriartea_deltoidea)	Attalea_speciosa))	Kingia_australis);
((Nypa_fruticans	(((Calamus_caryotoides	(Reinhardtia_latisecta	Reinhardtia_paiewonskiana))	Reinhardtia_simplex)	((Pseudophoenix_vinifera	(((((Burretiokentia_grandiflora	Dypsis_decaryi)	(((Kentiopsis_piersoniorum	Leopoldinia_pulchra)	Veitchia_spiralis)	((Hydriastele_microspadix	Dictyosperma_album)	Heterospathe_cagayanensis)))	(Geonoma_undata	((Pelagodoxa_henryana	(Oenocarpus_minor	Oenocarpus_bataua))	Prestoea_acuminata)))	((Iriartea_deltoidea	Attalea_speciosa)	Manicaria_saccifera))	Bactris_major))	(((Orania_palindan	Sclerosperma_profizianum)	(Roystonea_regia	(Podococcus_barteri	Chamaedorea_seifrizii)))	((Phoenix_dactylifera	(Serenoa_repens	Sabal_domingensis))	Reinhardtia_gracilis)))))	Kingia_australis);
((Orania_palindan	(Sclerosperma_profizianum	(((Podococcus_barteri	(Calamus_caryotoides	Chamaedorea_seifrizii))	(Phoenix_dactylifera	(Serenoa_repens	Sabal_domingensis)))	((((Roystonea_regia	((Reinhardtia_latisecta	Reinhardtia_paiewonskiana)	Reinhardtia_simplex))	(((Reinhardtia_gracilis	Pelagodoxa_henryana)	((Manicaria_saccifera	Geonoma_undata)	(Leopoldinia_pulchra	(((Hydriastele_microspadix	Dictyosperma_album)	(Dypsis_decaryi	(((Kentiopsis_piersoniorum	Veitchia_spiralis)	Heterospathe_cagayanensis)	Burretiokentia_grandiflora)))	((Oenocarpus_minor	Oenocarpus_bataua)	Prestoea_acuminata)))))	(Attalea_speciosa	Bactris_major)))	(Pseudophoenix_vinifera	Iriartea_deltoidea))	Nypa_fruticans))))	Kingia_australis);
((Orania_palindan	((((Geonoma_undata	(((Oenocarpus_minor	Oenocarpus_bataua)	Prestoea_acuminata)	(Dictyosperma_album	((((Burretiokentia_grandiflora	(Leopoldinia_pulchra	Kentiopsis_piersoniorum))	Dypsis_decaryi)	(Veitchia_spiralis	Hydriastele_microspadix))	Heterospathe_cagayanensis))))	(Pelagodoxa_henryana	Manicaria_saccifera))	((Pseudophoenix_vinifera	Iriartea_deltoidea)	(Attalea_speciosa	Bactris_major)))	((Sclerosperma_profizianum	(Roystonea_regia	((Reinhardtia_latisecta	Reinhardtia_paiewonskiana)	(Reinhardtia_gracilis	Reinhardtia_simplex))))	(Nypa_fruticans	(((Podococcus_barteri	Chamaedorea_seifrizii)	Calamus_caryotoides)	(Phoenix_dactylifera	(Serenoa_repens	Sabal_domingensis)))))))	Kingia_australis);
((Orania_palindan	((Roystonea_regia	((((Nypa_fruticans	(Iriartea_deltoidea	Pseudophoenix_vinifera))	((Calamus_caryotoides	(Reinhardtia_latisecta	Reinhardtia_paiewonskiana))	(Reinhardtia_gracilis	Reinhardtia_simplex)))	((((Geonoma_undata	((Oenocarpus_minor	Oenocarpus_bataua)	Prestoea_acuminata))	(((Leopoldinia_pulchra	Burretiokentia_grandiflora)	(Hydriastele_microspadix	Dictyosperma_album))	(Dypsis_decaryi	((Veitchia_spiralis	Kentiopsis_piersoniorum)	Heterospathe_cagayanensis))))	(Pelagodoxa_henryana	Manicaria_saccifera))	(Attalea_speciosa	Bactris_major)))	((Serenoa_repens	(Sabal_domingensis	Phoenix_dactylifera))	(Podococcus_barteri	Chamaedorea_seifrizii))))	Sclerosperma_profizianum))	Kingia_australis);
((Orania_palindan	((((Roystonea_regia	(Chamaedorea_seifrizii	Podococcus_barteri))	(Sclerosperma_profizianum	Iriartea_deltoidea))	((Pseudophoenix_vinifera	((Serenoa_repens	Nypa_fruticans)	(Calamus_caryotoides	((Reinhardtia_simplex	(Reinhardtia_paiewonskiana	Reinhardtia_latisecta))	Reinhardtia_gracilis))))	(Sabal_domingensis	Phoenix_dactylifera)))	((Bactris_major	Attalea_speciosa)	((Pelagodoxa_henryana	Manicaria_saccifera)	((((Leopoldinia_pulchra	Burretiokentia_grandiflora)	(Hydriastele_microspadix	Dictyosperma_album))	((Heterospathe_cagayanensis	Dypsis_decaryi)	(Veitchia_spiralis	Kentiopsis_piersoniorum)))	(Geonoma_undata	(Prestoea_acuminata	(Oenocarpus_minor	Oenocarpus_bataua))))))))	Kingia_australis);
((Orania_palindan	(((((((Chamaedorea_seifrizii	(Calamus_caryotoides	Roystonea_regia))	((Nypa_fruticans	Reinhardtia_gracilis)	(Reinhardtia_simplex	(Reinhardtia_paiewonskiana	Reinhardtia_latisecta))))	((Bactris_major	Attalea_speciosa)	((Pelagodoxa_henryana	Manicaria_saccifera)	(((Hydriastele_microspadix	Dictyosperma_album)	((Veitchia_spiralis	(Leopoldinia_pulchra	Kentiopsis_piersoniorum))	(Heterospathe_cagayanensis	(Dypsis_decaryi	Burretiokentia_grandiflora))))	(Geonoma_undata	(Prestoea_acuminata	(Oenocarpus_minor	Oenocarpus_bataua)))))))	((Sabal_domingensis	Phoenix_dactylifera)	Serenoa_repens))	Pseudophoenix_vinifera)	(Podococcus_barteri	Iriartea_deltoidea))	Sclerosperma_profizianum))	Kingia_australis);
((Orania_palindan	((Pseudophoenix_vinifera	(((Phoenix_dactylifera	(Serenoa_repens	Sabal_domingensis))	(Chamaedorea_seifrizii	Podococcus_barteri))	(((Iriartea_deltoidea	((((Prestoea_acuminata	(Oenocarpus_minor	Oenocarpus_bataua))	((Veitchia_spiralis	Dictyosperma_album)	(((Leopoldinia_pulchra	Kentiopsis_piersoniorum)	Dypsis_decaryi)	(Hydriastele_microspadix	(Heterospathe_cagayanensis	Burretiokentia_grandiflora)))))	((Bactris_major	Pelagodoxa_henryana)	Geonoma_undata))	(Manicaria_saccifera	Attalea_speciosa)))	((Calamus_caryotoides	Roystonea_regia)	(((Reinhardtia_paiewonskiana	Reinhardtia_latisecta)	Reinhardtia_simplex)	Reinhardtia_gracilis)))	Nypa_fruticans)))	Sclerosperma_profizianum))	Kingia_australis);
((Orania_palindan	(((Podococcus_barteri	Iriartea_deltoidea)	(((((Bactris_major	Pelagodoxa_henryana)	((Geonoma_undata	(Prestoea_acuminata	(Oenocarpus_minor	Oenocarpus_bataua)))	(((Dypsis_decaryi	Burretiokentia_grandiflora)	((Hydriastele_microspadix	Dictyosperma_album)	(Veitchia_spiralis	(Leopoldinia_pulchra	Kentiopsis_piersoniorum))))	Heterospathe_cagayanensis)))	Manicaria_saccifera)	Attalea_speciosa)	((((Chamaedorea_seifrizii	Roystonea_regia)	((Calamus_caryotoides	(Reinhardtia_paiewonskiana	Reinhardtia_latisecta))	Reinhardtia_simplex))	((Reinhardtia_gracilis	Nypa_fruticans)	((Phoenix_dactylifera	Sabal_domingensis)	Serenoa_repens)))	Pseudophoenix_vinifera)))	Sclerosperma_profizianum))	Kingia_australis);
((Orania_palindan	(((Iriartea_deltoidea	(((((Geonoma_undata	(Prestoea_acuminata	(Oenocarpus_minor	Oenocarpus_bataua)))	(Pelagodoxa_henryana	(((Hydriastele_microspadix	(Veitchia_spiralis	Dictyosperma_album))	(Dypsis_decaryi	((Burretiokentia_grandiflora	Leopoldinia_pulchra)	Kentiopsis_piersoniorum)))	Heterospathe_cagayanensis)))	Manicaria_saccifera)	(Bactris_major	Attalea_speciosa))	((((Chamaedorea_seifrizii	Podococcus_barteri)	((Calamus_caryotoides	Roystonea_regia)	(Reinhardtia_gracilis	((Reinhardtia_paiewonskiana	Reinhardtia_latisecta)	Reinhardtia_simplex))))	Nypa_fruticans)	(Phoenix_dactylifera	(Sabal_domingensis	Serenoa_repens)))))	Pseudophoenix_vinifera)	Sclerosperma_profizianum))	Kingia_australis);
((Orania_palindan	((Iriartea_deltoidea	(((((((Geonoma_undata	(Prestoea_acuminata	(Oenocarpus_minor	Oenocarpus_bataua)))	(((Veitchia_spiralis	(Burretiokentia_grandiflora	Kentiopsis_piersoniorum))	(Dypsis_decaryi	Heterospathe_cagayanensis))	((Leopoldinia_pulchra	Hydriastele_microspadix)	Dictyosperma_album)))	Manicaria_saccifera)	Pelagodoxa_henryana)	(Bactris_major	Attalea_speciosa))	(((Chamaedorea_seifrizii	Podococcus_barteri)	((Calamus_caryotoides	Roystonea_regia)	((Reinhardtia_paiewonskiana	(Reinhardtia_gracilis	Reinhardtia_latisecta))	Reinhardtia_simplex)))	(Pseudophoenix_vinifera	(Phoenix_dactylifera	(Sabal_domingensis	Serenoa_repens)))))	Nypa_fruticans))	Sclerosperma_profizianum))	Kingia_australis);
(((Orania_palindan	Sclerosperma_profizianum)	((((Calamus_caryotoides	Roystonea_regia)	(Chamaedorea_seifrizii	Podococcus_barteri))	(((Phoenix_dactylifera	Sabal_domingensis)	Nypa_fruticans)	Serenoa_repens))	((((Reinhardtia_paiewonskiana	Reinhardtia_latisecta)	Reinhardtia_simplex)	Reinhardtia_gracilis)	((Pseudophoenix_vinifera	Iriartea_deltoidea)	((Manicaria_saccifera	((Geonoma_undata	(Prestoea_acuminata	(Pelagodoxa_henryana	(Oenocarpus_minor	Oenocarpus_bataua))))	(Dypsis_decaryi	(((Veitchia_spiralis	(Leopoldinia_pulchra	Kentiopsis_piersoniorum))	(Burretiokentia_grandiflora	Heterospathe_cagayanensis))	(Hydriastele_microspadix	Dictyosperma_album)))))	(Bactris_major	Attalea_speciosa))))))	Kingia_australis);
((Orania_palindan	(((((((((Prestoea_acuminata	(Oenocarpus_minor	Oenocarpus_bataua))	Geonoma_undata)	((Hydriastele_microspadix	Dictyosperma_album)	((Dypsis_decaryi	(Veitchia_spiralis	(Leopoldinia_pulchra	Kentiopsis_piersoniorum)))	(Burretiokentia_grandiflora	Heterospathe_cagayanensis))))	Manicaria_saccifera)	Pelagodoxa_henryana)	(Bactris_major	Attalea_speciosa))	((Nypa_fruticans	((Calamus_caryotoides	(Chamaedorea_seifrizii	Podococcus_barteri))	(Pseudophoenix_vinifera	((Phoenix_dactylifera	Sabal_domingensis)	Serenoa_repens))))	(Roystonea_regia	(Reinhardtia_gracilis	((Reinhardtia_paiewonskiana	Reinhardtia_latisecta)	Reinhardtia_simplex)))))	Iriartea_deltoidea)	Sclerosperma_profizianum))	Kingia_australis);
(((Calamus_caryotoides	Roystonea_regia)	((Reinhardtia_gracilis	((Reinhardtia_paiewonskiana	Reinhardtia_latisecta)	Reinhardtia_simplex))	(((Iriartea_deltoidea	(Sclerosperma_profizianum	Orania_palindan))	((((Geonoma_undata	(((((Burretiokentia_grandiflora	Heterospathe_cagayanensis)	((Leopoldinia_pulchra	Kentiopsis_piersoniorum)	Veitchia_spiralis))	(Hydriastele_microspadix	Dictyosperma_album))	Dypsis_decaryi)	(Prestoea_acuminata	(Oenocarpus_minor	Oenocarpus_bataua))))	(Nypa_fruticans	Manicaria_saccifera))	Pelagodoxa_henryana)	(Pseudophoenix_vinifera	(Bactris_major	Attalea_speciosa))))	((Chamaedorea_seifrizii	Podococcus_barteri)	(Phoenix_dactylifera	(Sabal_domingensis	Serenoa_repens))))))	Kingia_australis);
((Orania_palindan	((((Phoenix_dactylifera	(Sabal_domingensis	Serenoa_repens))	((((((Pelagodoxa_henryana	(((Heterospathe_cagayanensis	(Hydriastele_microspadix	(Leopoldinia_pulchra	Burretiokentia_grandiflora)))	(Dypsis_decaryi	(Kentiopsis_piersoniorum	Veitchia_spiralis)))	Dictyosperma_album))	(Prestoea_acuminata	(Oenocarpus_minor	Oenocarpus_bataua)))	(Bactris_major	Geonoma_undata))	Manicaria_saccifera)	(((((Reinhardtia_gracilis	(Reinhardtia_paiewonskiana	Reinhardtia_latisecta))	(Calamus_caryotoides	Reinhardtia_simplex))	Nypa_fruticans)	Pseudophoenix_vinifera)	(Chamaedorea_seifrizii	Podococcus_barteri)))	Roystonea_regia))	(Attalea_speciosa	Iriartea_deltoidea))	Sclerosperma_profizianum))	Kingia_australis);
((Orania_palindan	((((((Manicaria_saccifera	(((Geonoma_undata	((Hydriastele_microspadix	Dictyosperma_album)	((Veitchia_spiralis	(Burretiokentia_grandiflora	Kentiopsis_piersoniorum))	Heterospathe_cagayanensis)))	(Prestoea_acuminata	(Oenocarpus_minor	Oenocarpus_bataua)))	Dypsis_decaryi))	Pelagodoxa_henryana)	((Leopoldinia_pulchra	((Bactris_major	Attalea_speciosa)	(Roystonea_regia	(((Reinhardtia_gracilis	Reinhardtia_latisecta)	Reinhardtia_paiewonskiana)	(Calamus_caryotoides	Reinhardtia_simplex)))))	(Nypa_fruticans	((Podococcus_barteri	Chamaedorea_seifrizii)	((Sabal_domingensis	Serenoa_repens)	Phoenix_dactylifera)))))	Pseudophoenix_vinifera)	Iriartea_deltoidea)	Sclerosperma_profizianum))	Kingia_australis);
((Nypa_fruticans	(Calamus_caryotoides	((((Pseudophoenix_vinifera	(Bactris_major	Attalea_speciosa))	(Iriartea_deltoidea	((Manicaria_saccifera	(Geonoma_undata	((Heterospathe_cagayanensis	(((Leopoldinia_pulchra	Burretiokentia_grandiflora)	(Hydriastele_microspadix	(Veitchia_spiralis	Dictyosperma_album)))	(Dypsis_decaryi	Kentiopsis_piersoniorum)))	(Prestoea_acuminata	(Oenocarpus_minor	Oenocarpus_bataua)))))	Pelagodoxa_henryana)))	(((Podococcus_barteri	Chamaedorea_seifrizii)	((Sabal_domingensis	Serenoa_repens)	Phoenix_dactylifera))	(Roystonea_regia	((Reinhardtia_latisecta	Reinhardtia_paiewonskiana)	(Reinhardtia_gracilis	Reinhardtia_simplex)))))	(Sclerosperma_profizianum	Orania_palindan))))	Kingia_australis);
((Orania_palindan	((((((Manicaria_saccifera	(((Heterospathe_cagayanensis	(((Leopoldinia_pulchra	Burretiokentia_grandiflora)	(Hydriastele_microspadix	Dictyosperma_album))	((Kentiopsis_piersoniorum	Veitchia_spiralis)	Dypsis_decaryi)))	((Prestoea_acuminata	(Oenocarpus_minor	Oenocarpus_bataua))	Geonoma_undata))	Pelagodoxa_henryana))	(Attalea_speciosa	Bactris_major))	((Podococcus_barteri	Chamaedorea_seifrizii)	(Serenoa_repens	(Phoenix_dactylifera	Sabal_domingensis))))	((Calamus_caryotoides	Roystonea_regia)	((Reinhardtia_gracilis	Nypa_fruticans)	((Reinhardtia_latisecta	Reinhardtia_paiewonskiana)	Reinhardtia_simplex))))	(Pseudophoenix_vinifera	Iriartea_deltoidea))	Sclerosperma_profizianum))	Kingia_australis);
((Orania_palindan	(((((Serenoa_repens	(Phoenix_dactylifera	Sabal_domingensis))	(((Reinhardtia_gracilis	Nypa_fruticans)	((Calamus_caryotoides	(Reinhardtia_latisecta	Reinhardtia_paiewonskiana))	Reinhardtia_simplex))	(((Manicaria_saccifera	(Pelagodoxa_henryana	(((((Hydriastele_microspadix	Dictyosperma_album)	((Burretiokentia_grandiflora	Heterospathe_cagayanensis)	(Veitchia_spiralis	(Leopoldinia_pulchra	Kentiopsis_piersoniorum))))	Dypsis_decaryi)	(Prestoea_acuminata	(Oenocarpus_minor	Oenocarpus_bataua)))	Geonoma_undata)))	(Attalea_speciosa	Bactris_major))	Iriartea_deltoidea)))	(Roystonea_regia	(Podococcus_barteri	Chamaedorea_seifrizii)))	Sclerosperma_profizianum)	Pseudophoenix_vinifera))	Kingia_australis);
((Orania_palindan	((((Serenoa_repens	(Phoenix_dactylifera	Sabal_domingensis))	((Calamus_caryotoides	Roystonea_regia)	(Podococcus_barteri	Chamaedorea_seifrizii)))	((((Reinhardtia_gracilis	(Reinhardtia_latisecta	Reinhardtia_paiewonskiana))	Reinhardtia_simplex)	(Pseudophoenix_vinifera	Nypa_fruticans))	(((Manicaria_saccifera	(((Prestoea_acuminata	(Oenocarpus_minor	Oenocarpus_bataua))	Geonoma_undata)	(Pelagodoxa_henryana	((((Leopoldinia_pulchra	Burretiokentia_grandiflora)	(Hydriastele_microspadix	Dictyosperma_album))	(Heterospathe_cagayanensis	(Veitchia_spiralis	Kentiopsis_piersoniorum)))	Dypsis_decaryi))))	(Attalea_speciosa	Bactris_major))	Iriartea_deltoidea)))	Sclerosperma_profizianum))	Kingia_australis);
((Orania_palindan	(((Nypa_fruticans	(Calamus_caryotoides	((Podococcus_barteri	Chamaedorea_seifrizii)	(Serenoa_repens	(Phoenix_dactylifera	Sabal_domingensis)))))	(((((Manicaria_saccifera	(((Prestoea_acuminata	(Oenocarpus_minor	Oenocarpus_bataua))	Geonoma_undata)	(Dictyosperma_album	(Hydriastele_microspadix	(Dypsis_decaryi	((((Leopoldinia_pulchra	Burretiokentia_grandiflora)	Kentiopsis_piersoniorum)	Veitchia_spiralis)	Heterospathe_cagayanensis))))))	Pelagodoxa_henryana)	(Attalea_speciosa	Bactris_major))	(Pseudophoenix_vinifera	Iriartea_deltoidea))	(Roystonea_regia	((Reinhardtia_gracilis	(Reinhardtia_latisecta	Reinhardtia_paiewonskiana))	Reinhardtia_simplex))))	Sclerosperma_profizianum))	Kingia_australis);
((Nypa_fruticans	((((Podococcus_barteri	(Calamus_caryotoides	Chamaedorea_seifrizii))	(Phoenix_dactylifera	(Sabal_domingensis	Serenoa_repens)))	(Roystonea_regia	((Reinhardtia_paiewonskiana	(Reinhardtia_gracilis	Reinhardtia_latisecta))	Reinhardtia_simplex)))	((Pseudophoenix_vinifera	(Iriartea_deltoidea	(Sclerosperma_profizianum	Orania_palindan)))	(((Pelagodoxa_henryana	((Prestoea_acuminata	(Oenocarpus_minor	Oenocarpus_bataua))	(Geonoma_undata	((Dictyosperma_album	((Leopoldinia_pulchra	Burretiokentia_grandiflora)	Hydriastele_microspadix))	((Dypsis_decaryi	(Kentiopsis_piersoniorum	Veitchia_spiralis))	Heterospathe_cagayanensis)))))	Manicaria_saccifera)	(Attalea_speciosa	Bactris_major)))))	Kingia_australis);
((Orania_palindan	((Pseudophoenix_vinifera	(((Nypa_fruticans	(((Pelagodoxa_henryana	(Geonoma_undata	(((Dictyosperma_album	((Leopoldinia_pulchra	Burretiokentia_grandiflora)	Hydriastele_microspadix))	((Dypsis_decaryi	(Kentiopsis_piersoniorum	Veitchia_spiralis))	Heterospathe_cagayanensis))	(Prestoea_acuminata	(Oenocarpus_minor	Oenocarpus_bataua)))))	Manicaria_saccifera)	(Attalea_speciosa	Bactris_major)))	(((Podococcus_barteri	Chamaedorea_seifrizii)	(Phoenix_dactylifera	(Sabal_domingensis	Serenoa_repens)))	(Roystonea_regia	((Calamus_caryotoides	(Reinhardtia_paiewonskiana	(Reinhardtia_gracilis	Reinhardtia_latisecta)))	Reinhardtia_simplex))))	Iriartea_deltoidea))	Sclerosperma_profizianum))	Kingia_australis);
((Orania_palindan	((((Nypa_fruticans	(((((Geonoma_undata	(((Leopoldinia_pulchra	(((Kentiopsis_piersoniorum	Veitchia_spiralis)	(Dypsis_decaryi	(Burretiokentia_grandiflora	Heterospathe_cagayanensis)))	Hydriastele_microspadix))	Dictyosperma_album)	(Prestoea_acuminata	(Oenocarpus_minor	Oenocarpus_bataua))))	Pelagodoxa_henryana)	Manicaria_saccifera)	(Attalea_speciosa	Bactris_major))	(Pseudophoenix_vinifera	((Phoenix_dactylifera	Sabal_domingensis)	Serenoa_repens))))	((Podococcus_barteri	Chamaedorea_seifrizii)	(Roystonea_regia	(Calamus_caryotoides	((Reinhardtia_paiewonskiana	Reinhardtia_latisecta)	(Reinhardtia_gracilis	Reinhardtia_simplex))))))	Iriartea_deltoidea)	Sclerosperma_profizianum))	Kingia_australis);
((Attalea_speciosa	(Bactris_major	(((Roystonea_regia	(Reinhardtia_gracilis	(((Reinhardtia_paiewonskiana	Reinhardtia_latisecta)	Calamus_caryotoides)	Reinhardtia_simplex)))	((Nypa_fruticans	((Podococcus_barteri	Chamaedorea_seifrizii)	(Phoenix_dactylifera	(Sabal_domingensis	Serenoa_repens))))	(Pseudophoenix_vinifera	((Orania_palindan	Sclerosperma_profizianum)	Iriartea_deltoidea))))	(((Pelagodoxa_henryana	((Dypsis_decaryi	(Burretiokentia_grandiflora	Heterospathe_cagayanensis))	((Dictyosperma_album	Hydriastele_microspadix)	((Leopoldinia_pulchra	Kentiopsis_piersoniorum)	Veitchia_spiralis))))	((Prestoea_acuminata	(Oenocarpus_minor	Oenocarpus_bataua))	Geonoma_undata))	Manicaria_saccifera))))	Kingia_australis);
((Orania_palindan	(((((((Calamus_caryotoides	Roystonea_regia)	((Reinhardtia_latisecta	Reinhardtia_paiewonskiana)	(Reinhardtia_simplex	Reinhardtia_gracilis)))	((Phoenix_dactylifera	(Serenoa_repens	Sabal_domingensis))	(Podococcus_barteri	Chamaedorea_seifrizii)))	((Pelagodoxa_henryana	(Manicaria_saccifera	(Geonoma_undata	((((Veitchia_spiralis	Kentiopsis_piersoniorum)	(Dypsis_decaryi	Heterospathe_cagayanensis))	((Leopoldinia_pulchra	Burretiokentia_grandiflora)	(Hydriastele_microspadix	Dictyosperma_album)))	(Prestoea_acuminata	(Oenocarpus_bataua	Oenocarpus_minor))))))	(Bactris_major	Attalea_speciosa)))	Nypa_fruticans)	(Pseudophoenix_vinifera	Iriartea_deltoidea))	Sclerosperma_profizianum))	Kingia_australis);
((Orania_palindan	((((((((Phoenix_dactylifera	(Serenoa_repens	Sabal_domingensis))	(Reinhardtia_gracilis	Nypa_fruticans))	(Pelagodoxa_henryana	(Podococcus_barteri	Chamaedorea_seifrizii)))	((Calamus_caryotoides	Roystonea_regia)	((Reinhardtia_latisecta	Reinhardtia_paiewonskiana)	Reinhardtia_simplex)))	((Manicaria_saccifera	(Bactris_major	Attalea_speciosa))	(Geonoma_undata	(((Heterospathe_cagayanensis	((Veitchia_spiralis	Hydriastele_microspadix)	(Dypsis_decaryi	(Kentiopsis_piersoniorum	(Leopoldinia_pulchra	Burretiokentia_grandiflora)))))	Dictyosperma_album)	(Prestoea_acuminata	(Oenocarpus_bataua	Oenocarpus_minor))))))	Pseudophoenix_vinifera)	Iriartea_deltoidea)	Sclerosperma_profizianum))	Kingia_australis);
((Attalea_speciosa	((((Pelagodoxa_henryana	((((Veitchia_spiralis	(Kentiopsis_piersoniorum	(Burretiokentia_grandiflora	Leopoldinia_pulchra)))	((Hydriastele_microspadix	Dictyosperma_album)	Heterospathe_cagayanensis))	Dypsis_decaryi)	((Prestoea_acuminata	(Oenocarpus_bataua	Oenocarpus_minor))	Geonoma_undata)))	Manicaria_saccifera)	((Iriartea_deltoidea	((Sclerosperma_profizianum	Orania_palindan)	Pseudophoenix_vinifera))	(((Podococcus_barteri	Chamaedorea_seifrizii)	((Phoenix_dactylifera	Sabal_domingensis)	Serenoa_repens))	((Calamus_caryotoides	Roystonea_regia)	(Nypa_fruticans	(((Reinhardtia_gracilis	Reinhardtia_latisecta)	Reinhardtia_paiewonskiana)	Reinhardtia_simplex))))))	Bactris_major))	Kingia_australis);
((Orania_palindan	(((Pseudophoenix_vinifera	Iriartea_deltoidea)	(((Bactris_major	((Pelagodoxa_henryana	(Geonoma_undata	((((Heterospathe_cagayanensis	(Hydriastele_microspadix	Dictyosperma_album))	(Veitchia_spiralis	(Kentiopsis_piersoniorum	(Burretiokentia_grandiflora	Leopoldinia_pulchra))))	Dypsis_decaryi)	(Prestoea_acuminata	(Oenocarpus_bataua	Oenocarpus_minor)))))	Manicaria_saccifera))	Nypa_fruticans)	(((Podococcus_barteri	Chamaedorea_seifrizii)	((Phoenix_dactylifera	Sabal_domingensis)	Serenoa_repens))	(((Calamus_caryotoides	Roystonea_regia)	(((Reinhardtia_latisecta	Reinhardtia_paiewonskiana)	Reinhardtia_simplex)	Reinhardtia_gracilis))	Attalea_speciosa))))	Sclerosperma_profizianum))	Kingia_australis);
((Roystonea_regia	(Attalea_speciosa	((Podococcus_barteri	Chamaedorea_seifrizii)	((Pseudophoenix_vinifera	((Sclerosperma_profizianum	Orania_palindan)	Iriartea_deltoidea))	(((Bactris_major	((Pelagodoxa_henryana	(Geonoma_undata	(((Dypsis_decaryi	((Hydriastele_microspadix	Burretiokentia_grandiflora)	((Veitchia_spiralis	(Leopoldinia_pulchra	Kentiopsis_piersoniorum))	Heterospathe_cagayanensis)))	Dictyosperma_album)	(Prestoea_acuminata	(Oenocarpus_bataua	Oenocarpus_minor)))))	Manicaria_saccifera))	((Phoenix_dactylifera	Sabal_domingensis)	Serenoa_repens))	((((Calamus_caryotoides	(Reinhardtia_latisecta	Reinhardtia_paiewonskiana))	Reinhardtia_simplex)	Reinhardtia_gracilis)	Nypa_fruticans))))))	Kingia_australis);
((Orania_palindan	(((((Nypa_fruticans	((((Calamus_caryotoides	Bactris_major)	Attalea_speciosa)	((Pelagodoxa_henryana	(Geonoma_undata	((((Dypsis_decaryi	(Veitchia_spiralis	Kentiopsis_piersoniorum))	((Leopoldinia_pulchra	Burretiokentia_grandiflora)	Heterospathe_cagayanensis))	(Hydriastele_microspadix	Dictyosperma_album))	(Prestoea_acuminata	(Oenocarpus_bataua	Oenocarpus_minor)))))	Manicaria_saccifera))	Pseudophoenix_vinifera))	(Roystonea_regia	(((Reinhardtia_latisecta	Reinhardtia_paiewonskiana)	Reinhardtia_simplex)	Reinhardtia_gracilis)))	Iriartea_deltoidea)	((Podococcus_barteri	Chamaedorea_seifrizii)	((Phoenix_dactylifera	Sabal_domingensis)	Serenoa_repens)))	Sclerosperma_profizianum))	Kingia_australis);
((Orania_palindan	((((Iriartea_deltoidea	(Leopoldinia_pulchra	(((Roystonea_regia	(Podococcus_barteri	Chamaedorea_seifrizii))	(Nypa_fruticans	(((Reinhardtia_gracilis	Reinhardtia_latisecta)	Reinhardtia_paiewonskiana)	(Calamus_caryotoides	Reinhardtia_simplex))))	(Phoenix_dactylifera	(Sabal_domingensis	Serenoa_repens)))))	((Bactris_major	Attalea_speciosa)	((Pelagodoxa_henryana	(Geonoma_undata	((((Dypsis_decaryi	(Veitchia_spiralis	Kentiopsis_piersoniorum))	(Burretiokentia_grandiflora	Heterospathe_cagayanensis))	(Hydriastele_microspadix	Dictyosperma_album))	(Prestoea_acuminata	(Oenocarpus_bataua	Oenocarpus_minor)))))	Manicaria_saccifera)))	Pseudophoenix_vinifera)	Sclerosperma_profizianum))	Kingia_australis);
((Orania_palindan	(((Pseudophoenix_vinifera	(((Bactris_major	Attalea_speciosa)	(((Reinhardtia_gracilis	Pelagodoxa_henryana)	(Geonoma_undata	((((Leopoldinia_pulchra	Burretiokentia_grandiflora)	(Dypsis_decaryi	(Heterospathe_cagayanensis	(Veitchia_spiralis	Kentiopsis_piersoniorum))))	(Hydriastele_microspadix	Dictyosperma_album))	(Prestoea_acuminata	(Oenocarpus_bataua	Oenocarpus_minor)))))	Manicaria_saccifera))	((Phoenix_dactylifera	(Sabal_domingensis	Serenoa_repens))	(((Roystonea_regia	(Podococcus_barteri	(Calamus_caryotoides	Chamaedorea_seifrizii)))	((Reinhardtia_latisecta	Reinhardtia_paiewonskiana)	Reinhardtia_simplex))	Nypa_fruticans))))	Iriartea_deltoidea)	Sclerosperma_profizianum))	Kingia_australis);
((Orania_palindan	(((Pseudophoenix_vinifera	((((Bactris_major	Attalea_speciosa)	(Manicaria_saccifera	((Pelagodoxa_henryana	(((Heterospathe_cagayanensis	Dypsis_decaryi)	((Leopoldinia_pulchra	Burretiokentia_grandiflora)	(Veitchia_spiralis	Kentiopsis_piersoniorum)))	(Hydriastele_microspadix	Dictyosperma_album)))	((Prestoea_acuminata	(Oenocarpus_bataua	Oenocarpus_minor))	Geonoma_undata))))	(((Phoenix_dactylifera	(Sabal_domingensis	Serenoa_repens))	(Reinhardtia_gracilis	Nypa_fruticans))	((Podococcus_barteri	Chamaedorea_seifrizii)	(Roystonea_regia	((Reinhardtia_latisecta	Reinhardtia_paiewonskiana)	Reinhardtia_simplex)))))	Calamus_caryotoides))	Iriartea_deltoidea)	Sclerosperma_profizianum))	Kingia_australis);
((Attalea_speciosa	(((((Geonoma_undata	((((((Leopoldinia_pulchra	Burretiokentia_grandiflora)	Hydriastele_microspadix)	Dictyosperma_album)	(Heterospathe_cagayanensis	(Kentiopsis_piersoniorum	Veitchia_spiralis)))	Dypsis_decaryi)	(Prestoea_acuminata	(Oenocarpus_bataua	Oenocarpus_minor))))	Pelagodoxa_henryana)	(((Nypa_fruticans	((Calamus_caryotoides	Chamaedorea_seifrizii)	(Phoenix_dactylifera	(Sabal_domingensis	Serenoa_repens))))	((Podococcus_barteri	Iriartea_deltoidea)	(Sclerosperma_profizianum	Orania_palindan)))	(Roystonea_regia	(((Reinhardtia_gracilis	Reinhardtia_latisecta)	Reinhardtia_paiewonskiana)	Reinhardtia_simplex))))	Manicaria_saccifera)	(Pseudophoenix_vinifera	Bactris_major)))	Kingia_australis);
((Orania_palindan	(((Nypa_fruticans	(Sclerosperma_profizianum	((Calamus_caryotoides	Roystonea_regia)	((Reinhardtia_paiewonskiana	Reinhardtia_latisecta)	(Reinhardtia_gracilis	Reinhardtia_simplex)))))	((Serenoa_repens	(Sabal_domingensis	Phoenix_dactylifera))	(Chamaedorea_seifrizii	Podococcus_barteri)))	(Pseudophoenix_vinifera	(Iriartea_deltoidea	((((Geonoma_undata	(((Oenocarpus_bataua	Oenocarpus_minor)	Prestoea_acuminata)	((((Burretiokentia_grandiflora	Dypsis_decaryi)	Heterospathe_cagayanensis)	((Leopoldinia_pulchra	Kentiopsis_piersoniorum)	Veitchia_spiralis))	(Dictyosperma_album	Hydriastele_microspadix))))	Pelagodoxa_henryana)	Manicaria_saccifera)	(Bactris_major	Attalea_speciosa))))))	Kingia_australis);
((Orania_palindan	((Iriartea_deltoidea	(((((Calamus_caryotoides	Roystonea_regia)	((Reinhardtia_paiewonskiana	Reinhardtia_latisecta)	(Reinhardtia_gracilis	Reinhardtia_simplex)))	(Nypa_fruticans	((Phoenix_dactylifera	(Serenoa_repens	Sabal_domingensis))	(Chamaedorea_seifrizii	Podococcus_barteri))))	(((Geonoma_undata	((Oenocarpus_bataua	Oenocarpus_minor)	Prestoea_acuminata))	((((Heterospathe_cagayanensis	((Burretiokentia_grandiflora	(Dictyosperma_album	Hydriastele_microspadix))	((Leopoldinia_pulchra	Kentiopsis_piersoniorum)	Veitchia_spiralis)))	Dypsis_decaryi)	Pelagodoxa_henryana)	Manicaria_saccifera))	(Bactris_major	Attalea_speciosa)))	Pseudophoenix_vinifera))	Sclerosperma_profizianum))	Kingia_australis);
((Orania_palindan	((((Nypa_fruticans	((Phoenix_dactylifera	Sabal_domingensis)	Serenoa_repens))	(Chamaedorea_seifrizii	Podococcus_barteri))	(((Iriartea_deltoidea	Pseudophoenix_vinifera)	((Calamus_caryotoides	Roystonea_regia)	((Reinhardtia_paiewonskiana	(Reinhardtia_gracilis	Reinhardtia_latisecta))	Reinhardtia_simplex)))	((Manicaria_saccifera	(((Geonoma_undata	((Oenocarpus_bataua	Oenocarpus_minor)	Prestoea_acuminata))	((Heterospathe_cagayanensis	((((Kentiopsis_piersoniorum	(Burretiokentia_grandiflora	Leopoldinia_pulchra))	Veitchia_spiralis)	Hydriastele_microspadix)	Dypsis_decaryi))	Dictyosperma_album))	(Bactris_major	Pelagodoxa_henryana)))	Attalea_speciosa)))	Sclerosperma_profizianum))	Kingia_australis);
((Orania_palindan	((((((Calamus_caryotoides	Roystonea_regia)	((Reinhardtia_paiewonskiana	Reinhardtia_latisecta)	Reinhardtia_simplex))	(((Geonoma_undata	(((Oenocarpus_bataua	Oenocarpus_minor)	Prestoea_acuminata)	((Heterospathe_cagayanensis	((Dictyosperma_album	Hydriastele_microspadix)	((Burretiokentia_grandiflora	Leopoldinia_pulchra)	(Kentiopsis_piersoniorum	Veitchia_spiralis))))	Dypsis_decaryi)))	(((Bactris_major	Attalea_speciosa)	Manicaria_saccifera)	Pelagodoxa_henryana))	((Phoenix_dactylifera	(Sabal_domingensis	Serenoa_repens))	Chamaedorea_seifrizii)))	(Nypa_fruticans	((Podococcus_barteri	Iriartea_deltoidea)	Reinhardtia_gracilis)))	Pseudophoenix_vinifera)	Sclerosperma_profizianum))	Kingia_australis);
((Orania_palindan	(((((((Bactris_major	Attalea_speciosa)	((Geonoma_undata	(((Oenocarpus_bataua	Oenocarpus_minor)	Prestoea_acuminata)	((((Leopoldinia_pulchra	Kentiopsis_piersoniorum)	Veitchia_spiralis)	((Heterospathe_cagayanensis	(Hydriastele_microspadix	Burretiokentia_grandiflora))	Dypsis_decaryi))	Dictyosperma_album)))	(Pelagodoxa_henryana	Manicaria_saccifera)))	(Iriartea_deltoidea	Pseudophoenix_vinifera))	((Calamus_caryotoides	Roystonea_regia)	((Reinhardtia_paiewonskiana	(Reinhardtia_gracilis	Reinhardtia_latisecta))	Reinhardtia_simplex)))	Nypa_fruticans)	((Phoenix_dactylifera	(Sabal_domingensis	Serenoa_repens))	(Podococcus_barteri	Chamaedorea_seifrizii)))	Sclerosperma_profizianum))	Kingia_australis);
((Orania_palindan	(((((((Bactris_major	Attalea_speciosa)	((Geonoma_undata	(((Oenocarpus_bataua	Oenocarpus_minor)	Prestoea_acuminata)	((((Heterospathe_cagayanensis	Burretiokentia_grandiflora)	((Leopoldinia_pulchra	Kentiopsis_piersoniorum)	Veitchia_spiralis))	Dypsis_decaryi)	(Dictyosperma_album	Hydriastele_microspadix))))	(Pelagodoxa_henryana	Manicaria_saccifera)))	(Iriartea_deltoidea	Pseudophoenix_vinifera))	((Calamus_caryotoides	Roystonea_regia)	(((Reinhardtia_paiewonskiana	Reinhardtia_latisecta)	Reinhardtia_simplex)	Reinhardtia_gracilis)))	Nypa_fruticans)	((Serenoa_repens	(Phoenix_dactylifera	Sabal_domingensis))	(Podococcus_barteri	Chamaedorea_seifrizii)))	Sclerosperma_profizianum))	Kingia_australis);
((Orania_palindan	(((Nypa_fruticans	((((Serenoa_repens	(Phoenix_dactylifera	Sabal_domingensis))	(Podococcus_barteri	Chamaedorea_seifrizii))	(((Bactris_major	Attalea_speciosa)	((Calamus_caryotoides	Roystonea_regia)	(((Reinhardtia_paiewonskiana	Reinhardtia_latisecta)	Reinhardtia_simplex)	Reinhardtia_gracilis)))	((Geonoma_undata	(((Oenocarpus_bataua	Oenocarpus_minor)	Prestoea_acuminata)	(((((Leopoldinia_pulchra	Burretiokentia_grandiflora)	(Kentiopsis_piersoniorum	Veitchia_spiralis))	(Hydriastele_microspadix	Dictyosperma_album))	Heterospathe_cagayanensis)	Dypsis_decaryi)))	(Pelagodoxa_henryana	Manicaria_saccifera))))	Pseudophoenix_vinifera))	Iriartea_deltoidea)	Sclerosperma_profizianum))	Kingia_australis);
((Orania_palindan	((((Pseudophoenix_vinifera	((Bactris_major	Attalea_speciosa)	((Geonoma_undata	(((Oenocarpus_bataua	Oenocarpus_minor)	Prestoea_acuminata)	((Heterospathe_cagayanensis	((((Burretiokentia_grandiflora	Leopoldinia_pulchra)	Kentiopsis_piersoniorum)	Veitchia_spiralis)	(Hydriastele_microspadix	Dictyosperma_album)))	Dypsis_decaryi)))	Manicaria_saccifera)))	(((Nypa_fruticans	(Pelagodoxa_henryana	((Reinhardtia_paiewonskiana	(Reinhardtia_gracilis	Reinhardtia_latisecta))	Reinhardtia_simplex)))	((Calamus_caryotoides	Roystonea_regia)	(Podococcus_barteri	Chamaedorea_seifrizii)))	(Serenoa_repens	(Phoenix_dactylifera	Sabal_domingensis))))	Iriartea_deltoidea)	Sclerosperma_profizianum))	Kingia_australis);
((Orania_palindan	(((((((Podococcus_barteri	Chamaedorea_seifrizii)	(Serenoa_repens	(Phoenix_dactylifera	Sabal_domingensis)))	((Calamus_caryotoides	Roystonea_regia)	((Reinhardtia_paiewonskiana	Reinhardtia_latisecta)	Reinhardtia_simplex)))	(Reinhardtia_gracilis	Nypa_fruticans))	((Bactris_major	Attalea_speciosa)	((Manicaria_saccifera	(Geonoma_undata	(((Oenocarpus_bataua	Oenocarpus_minor)	Prestoea_acuminata)	(((Dypsis_decaryi	(Kentiopsis_piersoniorum	Veitchia_spiralis))	((Heterospathe_cagayanensis	Burretiokentia_grandiflora)	(Leopoldinia_pulchra	Hydriastele_microspadix)))	Dictyosperma_album))))	Pelagodoxa_henryana)))	(Pseudophoenix_vinifera	Iriartea_deltoidea))	Sclerosperma_profizianum))	Kingia_australis);
((Orania_palindan	((((((Bactris_major	Attalea_speciosa)	((((((Veitchia_spiralis	((Leopoldinia_pulchra	Burretiokentia_grandiflora)	Kentiopsis_piersoniorum))	Dypsis_decaryi)	(Hydriastele_microspadix	Heterospathe_cagayanensis))	Dictyosperma_album)	(Geonoma_undata	((Oenocarpus_bataua	Oenocarpus_minor)	Prestoea_acuminata)))	(Pelagodoxa_henryana	Manicaria_saccifera)))	(((Podococcus_barteri	Chamaedorea_seifrizii)	((Calamus_caryotoides	Roystonea_regia)	((Reinhardtia_paiewonskiana	(Reinhardtia_gracilis	Reinhardtia_latisecta))	Reinhardtia_simplex)))	(Pseudophoenix_vinifera	(Serenoa_repens	(Phoenix_dactylifera	Sabal_domingensis)))))	Nypa_fruticans)	Iriartea_deltoidea)	Sclerosperma_profizianum))	Kingia_australis);
(((((Pseudophoenix_vinifera	Iriartea_deltoidea)	(((((Pelagodoxa_henryana	Manicaria_saccifera)	(((Prestoea_acuminata	(Oenocarpus_minor	Oenocarpus_bataua))	(Dictyosperma_album	(Heterospathe_cagayanensis	((Dypsis_decaryi	Hydriastele_microspadix)	(Veitchia_spiralis	((Leopoldinia_pulchra	Burretiokentia_grandiflora)	Kentiopsis_piersoniorum))))))	Geonoma_undata))	(Bactris_major	Attalea_speciosa))	(((Calamus_caryotoides	(Podococcus_barteri	Chamaedorea_seifrizii))	(Serenoa_repens	(Sabal_domingensis	Phoenix_dactylifera)))	(Roystonea_regia	((Reinhardtia_latisecta	Reinhardtia_paiewonskiana)	(Reinhardtia_simplex	Reinhardtia_gracilis)))))	Nypa_fruticans))	Sclerosperma_profizianum)	Orania_palindan)	Kingia_australis);
((((((Podococcus_barteri	Chamaedorea_seifrizii)	((Nypa_fruticans	(Pseudophoenix_vinifera	(Serenoa_repens	(Sabal_domingensis	Phoenix_dactylifera))))	(((((Reinhardtia_gracilis	Pelagodoxa_henryana)	Manicaria_saccifera)	(((((Leopoldinia_pulchra	Kentiopsis_piersoniorum)	(Burretiokentia_grandiflora	Heterospathe_cagayanensis))	((Hydriastele_microspadix	Dictyosperma_album)	Veitchia_spiralis))	(Geonoma_undata	(Prestoea_acuminata	(Oenocarpus_minor	Oenocarpus_bataua))))	Dypsis_decaryi))	(Calamus_caryotoides	Bactris_major))	(Iriartea_deltoidea	Attalea_speciosa))))	(Roystonea_regia	((Reinhardtia_latisecta	Reinhardtia_paiewonskiana)	Reinhardtia_simplex)))	Sclerosperma_profizianum)	Orania_palindan)	Kingia_australis);
((((((((Podococcus_barteri	Chamaedorea_seifrizii)	((Serenoa_repens	(Sabal_domingensis	Phoenix_dactylifera))	(Reinhardtia_gracilis	Nypa_fruticans)))	(((Manicaria_saccifera	((Geonoma_undata	(Prestoea_acuminata	(Oenocarpus_minor	Oenocarpus_bataua)))	(Pelagodoxa_henryana	(((Dypsis_decaryi	(Heterospathe_cagayanensis	Burretiokentia_grandiflora))	(Veitchia_spiralis	Kentiopsis_piersoniorum))	((Leopoldinia_pulchra	Hydriastele_microspadix)	Dictyosperma_album)))))	(Bactris_major	Attalea_speciosa))	((Calamus_caryotoides	Roystonea_regia)	((Reinhardtia_latisecta	Reinhardtia_paiewonskiana)	Reinhardtia_simplex))))	Iriartea_deltoidea)	Pseudophoenix_vinifera)	Sclerosperma_profizianum)	Orania_palindan)	Kingia_australis);
(((((((Pelagodoxa_henryana	Manicaria_saccifera)	(Geonoma_undata	((Prestoea_acuminata	(Oenocarpus_minor	Oenocarpus_bataua))	(((Kentiopsis_piersoniorum	(((Leopoldinia_pulchra	Hydriastele_microspadix)	Burretiokentia_grandiflora)	(Dypsis_decaryi	Heterospathe_cagayanensis)))	Veitchia_spiralis)	Dictyosperma_album))))	(((Calamus_caryotoides	Roystonea_regia)	((Reinhardtia_latisecta	Reinhardtia_paiewonskiana)	Reinhardtia_simplex))	(Bactris_major	Attalea_speciosa)))	((Iriartea_deltoidea	Pseudophoenix_vinifera)	((Podococcus_barteri	Chamaedorea_seifrizii)	((Phoenix_dactylifera	(Serenoa_repens	Sabal_domingensis))	(Reinhardtia_gracilis	Nypa_fruticans)))))	Sclerosperma_profizianum)	Orania_palindan)	Kingia_australis);
((Attalea_speciosa	(((Manicaria_saccifera	(Geonoma_undata	(Pelagodoxa_henryana	((Prestoea_acuminata	(Oenocarpus_minor	Oenocarpus_bataua))	((Dypsis_decaryi	((Leopoldinia_pulchra	Burretiokentia_grandiflora)	Kentiopsis_piersoniorum))	((Heterospathe_cagayanensis	Hydriastele_microspadix)	(Dictyosperma_album	Veitchia_spiralis)))))))	(((Sclerosperma_profizianum	Orania_palindan)	(Podococcus_barteri	Iriartea_deltoidea))	(Nypa_fruticans	(((Calamus_caryotoides	Roystonea_regia)	((Reinhardtia_latisecta	Reinhardtia_paiewonskiana)	Reinhardtia_simplex))	((Pseudophoenix_vinifera	Chamaedorea_seifrizii)	((Phoenix_dactylifera	(Reinhardtia_gracilis	Sabal_domingensis))	Serenoa_repens))))))	Bactris_major))	Kingia_australis);
((Oenocarpus_minor	(Oenocarpus_bataua	((((Burretiokentia_grandiflora	(Hydriastele_microspadix	Dictyosperma_album))	(Dypsis_decaryi	(((Leopoldinia_pulchra	Kentiopsis_piersoniorum)	Veitchia_spiralis)	Heterospathe_cagayanensis)))	((Pelagodoxa_henryana	(((((Nypa_fruticans	((Sclerosperma_profizianum	Orania_palindan)	(Podococcus_barteri	Iriartea_deltoidea)))	(Phoenix_dactylifera	(Sabal_domingensis	Serenoa_repens)))	((Chamaedorea_seifrizii	(Calamus_caryotoides	Roystonea_regia))	(Reinhardtia_gracilis	((Reinhardtia_latisecta	Reinhardtia_paiewonskiana)	Reinhardtia_simplex))))	((Pseudophoenix_vinifera	Bactris_major)	Attalea_speciosa))	Manicaria_saccifera))	Geonoma_undata))	Prestoea_acuminata)))	Kingia_australis);
((Nypa_fruticans	((((Podococcus_barteri	Chamaedorea_seifrizii)	(Serenoa_repens	(Phoenix_dactylifera	Sabal_domingensis)))	((Roystonea_regia	(Calamus_caryotoides	((Reinhardtia_latisecta	Reinhardtia_paiewonskiana)	Reinhardtia_simplex)))	((Pseudophoenix_vinifera	((Sclerosperma_profizianum	Orania_palindan)	Iriartea_deltoidea))	((Attalea_speciosa	Bactris_major)	(Manicaria_saccifera	((((Hydriastele_microspadix	Dictyosperma_album)	((Burretiokentia_grandiflora	Heterospathe_cagayanensis)	(Dypsis_decaryi	(Kentiopsis_piersoniorum	Veitchia_spiralis))))	(Leopoldinia_pulchra	(Geonoma_undata	(Prestoea_acuminata	(Oenocarpus_minor	Oenocarpus_bataua)))))	Pelagodoxa_henryana))))))	Reinhardtia_gracilis))	Kingia_australis);
((Orania_palindan	(((((Calamus_caryotoides	Roystonea_regia)	(Podococcus_barteri	Chamaedorea_seifrizii))	(Phoenix_dactylifera	(Sabal_domingensis	Serenoa_repens)))	((((Nypa_fruticans	(((Reinhardtia_gracilis	(Reinhardtia_latisecta	Reinhardtia_paiewonskiana))	Reinhardtia_simplex)	Pelagodoxa_henryana))	Pseudophoenix_vinifera)	((Attalea_speciosa	Bactris_major)	(Manicaria_saccifera	((((Burretiokentia_grandiflora	Heterospathe_cagayanensis)	((Hydriastele_microspadix	Dictyosperma_album)	((Leopoldinia_pulchra	Kentiopsis_piersoniorum)	Veitchia_spiralis)))	Dypsis_decaryi)	(Geonoma_undata	(Prestoea_acuminata	(Oenocarpus_minor	Oenocarpus_bataua)))))))	Iriartea_deltoidea))	Sclerosperma_profizianum))	Kingia_australis);
((Orania_palindan	(((((((Podococcus_barteri	Chamaedorea_seifrizii)	Calamus_caryotoides)	(Roystonea_regia	((Reinhardtia_latisecta	Reinhardtia_paiewonskiana)	Reinhardtia_simplex)))	((Reinhardtia_gracilis	Nypa_fruticans)	(Phoenix_dactylifera	(Sabal_domingensis	Serenoa_repens))))	((Attalea_speciosa	Bactris_major)	((Pelagodoxa_henryana	((((((Kentiopsis_piersoniorum	Veitchia_spiralis)	Heterospathe_cagayanensis)	((Hydriastele_microspadix	Dictyosperma_album)	(Leopoldinia_pulchra	Burretiokentia_grandiflora)))	Dypsis_decaryi)	(Prestoea_acuminata	(Oenocarpus_minor	Oenocarpus_bataua)))	Geonoma_undata))	Manicaria_saccifera)))	(Iriartea_deltoidea	Pseudophoenix_vinifera))	Sclerosperma_profizianum))	Kingia_australis);
((Orania_palindan	(((((((Calamus_caryotoides	Leopoldinia_pulchra)	Roystonea_regia)	(((Reinhardtia_gracilis	Reinhardtia_latisecta)	Reinhardtia_paiewonskiana)	Reinhardtia_simplex))	((Podococcus_barteri	Chamaedorea_seifrizii)	((Serenoa_repens	(Phoenix_dactylifera	Sabal_domingensis))	Nypa_fruticans)))	(((Bactris_major	Pelagodoxa_henryana)	((((((Burretiokentia_grandiflora	Hydriastele_microspadix)	(Veitchia_spiralis	Dictyosperma_album))	Kentiopsis_piersoniorum)	Heterospathe_cagayanensis)	Dypsis_decaryi)	((Prestoea_acuminata	(Oenocarpus_minor	Oenocarpus_bataua))	Geonoma_undata)))	(Manicaria_saccifera	Attalea_speciosa)))	(Iriartea_deltoidea	Pseudophoenix_vinifera))	Sclerosperma_profizianum))	Kingia_australis);
((Nypa_fruticans	(((Roystonea_regia	(((Reinhardtia_gracilis	Reinhardtia_latisecta)	Reinhardtia_paiewonskiana)	Reinhardtia_simplex))	((Sclerosperma_profizianum	Orania_palindan)	(Pseudophoenix_vinifera	Iriartea_deltoidea)))	(((Bactris_major	Attalea_speciosa)	((Pelagodoxa_henryana	((((((Veitchia_spiralis	Dictyosperma_album)	Hydriastele_microspadix)	Heterospathe_cagayanensis)	Dypsis_decaryi)	((Leopoldinia_pulchra	Burretiokentia_grandiflora)	Kentiopsis_piersoniorum))	(((Oenocarpus_minor	Oenocarpus_bataua)	Prestoea_acuminata)	Geonoma_undata)))	Manicaria_saccifera))	(((Chamaedorea_seifrizii	Podococcus_barteri)	Calamus_caryotoides)	(Serenoa_repens	(Sabal_domingensis	Phoenix_dactylifera))))))	Kingia_australis);
((Orania_palindan	((Iriartea_deltoidea	(Sclerosperma_profizianum	(((Pseudophoenix_vinifera	Nypa_fruticans)	(((Calamus_caryotoides	Roystonea_regia)	((Reinhardtia_latisecta	Reinhardtia_paiewonskiana)	(Reinhardtia_gracilis	Reinhardtia_simplex)))	((Chamaedorea_seifrizii	Podococcus_barteri)	(Serenoa_repens	(Sabal_domingensis	Phoenix_dactylifera)))))	(Bactris_major	((Manicaria_saccifera	(((Dypsis_decaryi	(Veitchia_spiralis	Kentiopsis_piersoniorum))	((Hydriastele_microspadix	Dictyosperma_album)	((Leopoldinia_pulchra	Burretiokentia_grandiflora)	Heterospathe_cagayanensis)))	(((Oenocarpus_minor	Oenocarpus_bataua)	Prestoea_acuminata)	Geonoma_undata)))	Pelagodoxa_henryana)))))	Attalea_speciosa))	Kingia_australis);
((Orania_palindan	(Sclerosperma_profizianum	(Roystonea_regia	(((Serenoa_repens	Sabal_domingensis)	Phoenix_dactylifera)	(((((Manicaria_saccifera	(((((Hydriastele_microspadix	Dictyosperma_album)	(Burretiokentia_grandiflora	Heterospathe_cagayanensis))	(Veitchia_spiralis	Kentiopsis_piersoniorum))	Dypsis_decaryi)	(((Oenocarpus_minor	Oenocarpus_bataua)	Prestoea_acuminata)	Geonoma_undata)))	(Attalea_speciosa	Bactris_major))	Iriartea_deltoidea)	((((Reinhardtia_gracilis	Reinhardtia_latisecta)	Reinhardtia_paiewonskiana)	Reinhardtia_simplex)	(Nypa_fruticans	(Pelagodoxa_henryana	(Leopoldinia_pulchra	Pseudophoenix_vinifera)))))	((Calamus_caryotoides	Chamaedorea_seifrizii)	Podococcus_barteri))))))	Kingia_australis);
((Orania_palindan	(Sclerosperma_profizianum	((((Pseudophoenix_vinifera	((Serenoa_repens	Sabal_domingensis)	Phoenix_dactylifera))	((Nypa_fruticans	(Roystonea_regia	(((Reinhardtia_gracilis	Reinhardtia_latisecta)	Reinhardtia_paiewonskiana)	Reinhardtia_simplex)))	(Chamaedorea_seifrizii	Podococcus_barteri)))	((Attalea_speciosa	(Calamus_caryotoides	Bactris_major))	((Pelagodoxa_henryana	Manicaria_saccifera)	((((Oenocarpus_minor	Oenocarpus_bataua)	Prestoea_acuminata)	(Geonoma_undata	(((Leopoldinia_pulchra	Hydriastele_microspadix)	Dictyosperma_album)	((Veitchia_spiralis	Kentiopsis_piersoniorum)	(Burretiokentia_grandiflora	Heterospathe_cagayanensis)))))	Dypsis_decaryi))))	Iriartea_deltoidea)))	Kingia_australis);
((Hydriastele_microspadix	((((((Manicaria_saccifera	((((Nypa_fruticans	Pseudophoenix_vinifera)	(Iriartea_deltoidea	(Orania_palindan	Sclerosperma_profizianum)))	((Roystonea_regia	((Reinhardtia_gracilis	Reinhardtia_simplex)	((Calamus_caryotoides	Reinhardtia_latisecta)	Reinhardtia_paiewonskiana)))	(((Serenoa_repens	Sabal_domingensis)	Phoenix_dactylifera)	(Chamaedorea_seifrizii	Podococcus_barteri))))	(Attalea_speciosa	Bactris_major)))	(((Oenocarpus_minor	Oenocarpus_bataua)	Prestoea_acuminata)	Geonoma_undata))	Pelagodoxa_henryana)	Dypsis_decaryi)	(Heterospathe_cagayanensis	(Veitchia_spiralis	((Burretiokentia_grandiflora	Leopoldinia_pulchra)	Kentiopsis_piersoniorum))))	Dictyosperma_album))	Kingia_australis);
((Orania_palindan	(Sclerosperma_profizianum	((((((Serenoa_repens	Sabal_domingensis)	Phoenix_dactylifera)	(Reinhardtia_gracilis	Nypa_fruticans))	((Roystonea_regia	((Reinhardtia_simplex	(Reinhardtia_latisecta	Reinhardtia_paiewonskiana))	Calamus_caryotoides))	(Chamaedorea_seifrizii	Podococcus_barteri)))	((Attalea_speciosa	Bactris_major)	(Manicaria_saccifera	(Pelagodoxa_henryana	(Geonoma_undata	((Dictyosperma_album	((Dypsis_decaryi	((Leopoldinia_pulchra	Kentiopsis_piersoniorum)	Veitchia_spiralis))	(Hydriastele_microspadix	(Heterospathe_cagayanensis	Burretiokentia_grandiflora))))	((Oenocarpus_minor	Oenocarpus_bataua)	Prestoea_acuminata)))))))	(Pseudophoenix_vinifera	Iriartea_deltoidea))))	Kingia_australis);
((Orania_palindan	(Sclerosperma_profizianum	((((Serenoa_repens	Nypa_fruticans)	(Attalea_speciosa	Bactris_major))	((((Sabal_domingensis	Phoenix_dactylifera)	(Chamaedorea_seifrizii	Podococcus_barteri))	((Calamus_caryotoides	Roystonea_regia)	(Reinhardtia_simplex	((Reinhardtia_gracilis	Reinhardtia_latisecta)	Reinhardtia_paiewonskiana))))	((Pelagodoxa_henryana	Manicaria_saccifera)	(((((Leopoldinia_pulchra	Hydriastele_microspadix)	Dictyosperma_album)	((Burretiokentia_grandiflora	Heterospathe_cagayanensis)	(Kentiopsis_piersoniorum	Veitchia_spiralis)))	Dypsis_decaryi)	(((Oenocarpus_minor	Oenocarpus_bataua)	Prestoea_acuminata)	Geonoma_undata)))))	(Pseudophoenix_vinifera	Iriartea_deltoidea))))	Kingia_australis);
((Orania_palindan	(Sclerosperma_profizianum	((Nypa_fruticans	(((Attalea_speciosa	Bactris_major)	((Calamus_caryotoides	Roystonea_regia)	((Reinhardtia_gracilis	Reinhardtia_simplex)	(Reinhardtia_latisecta	Reinhardtia_paiewonskiana))))	(((Serenoa_repens	Sabal_domingensis)	Phoenix_dactylifera)	((Chamaedorea_seifrizii	Podococcus_barteri)	((Pelagodoxa_henryana	Manicaria_saccifera)	(((((Burretiokentia_grandiflora	Leopoldinia_pulchra)	Hydriastele_microspadix)	Dictyosperma_album)	(Heterospathe_cagayanensis	(Dypsis_decaryi	(Kentiopsis_piersoniorum	Veitchia_spiralis))))	(((Oenocarpus_minor	Oenocarpus_bataua)	Prestoea_acuminata)	Geonoma_undata)))))))	(Pseudophoenix_vinifera	Iriartea_deltoidea))))	Kingia_australis);
((Orania_palindan	(Sclerosperma_profizianum	((((Manicaria_saccifera	(((((Oenocarpus_minor	Oenocarpus_bataua)	Prestoea_acuminata)	Geonoma_undata)	Pelagodoxa_henryana)	(((((Burretiokentia_grandiflora	Leopoldinia_pulchra)	Kentiopsis_piersoniorum)	Veitchia_spiralis)	(Dypsis_decaryi	(Hydriastele_microspadix	Heterospathe_cagayanensis)))	Dictyosperma_album)))	(Attalea_speciosa	Bactris_major))	(((Serenoa_repens	Sabal_domingensis)	Phoenix_dactylifera)	((Nypa_fruticans	(Reinhardtia_gracilis	(Reinhardtia_simplex	((Reinhardtia_latisecta	Reinhardtia_paiewonskiana)	Calamus_caryotoides))))	(Roystonea_regia	(Chamaedorea_seifrizii	Podococcus_barteri)))))	(Pseudophoenix_vinifera	Iriartea_deltoidea))))	Kingia_australis);
((Orania_palindan	(Sclerosperma_profizianum	(((((Nypa_fruticans	(Reinhardtia_simplex	((Reinhardtia_gracilis	Reinhardtia_latisecta)	Reinhardtia_paiewonskiana)))	((Calamus_caryotoides	Roystonea_regia)	(Chamaedorea_seifrizii	Podococcus_barteri)))	((Manicaria_saccifera	((Bactris_major	(Pseudophoenix_vinifera	Pelagodoxa_henryana))	(((Hydriastele_microspadix	Dictyosperma_album)	(Dypsis_decaryi	((Kentiopsis_piersoniorum	Veitchia_spiralis)	(Burretiokentia_grandiflora	Heterospathe_cagayanensis))))	(Geonoma_undata	((Oenocarpus_minor	Oenocarpus_bataua)	Prestoea_acuminata)))))	Attalea_speciosa))	((Serenoa_repens	(Sabal_domingensis	Phoenix_dactylifera))	Leopoldinia_pulchra))	Iriartea_deltoidea)))	Kingia_australis);
((Orania_palindan	(Sclerosperma_profizianum	(Iriartea_deltoidea	(((Manicaria_saccifera	(Pelagodoxa_henryana	(((((Burretiokentia_grandiflora	Heterospathe_cagayanensis)	(Kentiopsis_piersoniorum	Veitchia_spiralis))	Dypsis_decaryi)	(Hydriastele_microspadix	Dictyosperma_album))	((Prestoea_acuminata	(Oenocarpus_bataua	Oenocarpus_minor))	Geonoma_undata))))	(Bactris_major	Attalea_speciosa))	(((Leopoldinia_pulchra	Roystonea_regia)	(Reinhardtia_simplex	((Calamus_caryotoides	(Reinhardtia_latisecta	Reinhardtia_paiewonskiana))	Reinhardtia_gracilis)))	(Nypa_fruticans	((Podococcus_barteri	Chamaedorea_seifrizii)	(Pseudophoenix_vinifera	((Serenoa_repens	Sabal_domingensis)	Phoenix_dactylifera)))))))))	Kingia_australis);
((Orania_palindan	(Sclerosperma_profizianum	(((((((((((Leopoldinia_pulchra	Burretiokentia_grandiflora)	Heterospathe_cagayanensis)	(Kentiopsis_piersoniorum	Veitchia_spiralis))	Dypsis_decaryi)	(Hydriastele_microspadix	Dictyosperma_album))	((Prestoea_acuminata	(Oenocarpus_bataua	Oenocarpus_minor))	Geonoma_undata))	Manicaria_saccifera)	(Bactris_major	Attalea_speciosa))	(Iriartea_deltoidea	((Pelagodoxa_henryana	Pseudophoenix_vinifera)	((Serenoa_repens	Nypa_fruticans)	(Reinhardtia_gracilis	((Reinhardtia_latisecta	Reinhardtia_paiewonskiana)	(Reinhardtia_simplex	Calamus_caryotoides)))))))	((Podococcus_barteri	Chamaedorea_seifrizii)	Roystonea_regia))	(Sabal_domingensis	Phoenix_dactylifera))))	Kingia_australis);
((Orania_palindan	(Sclerosperma_profizianum	((((((((((((Burretiokentia_grandiflora	Heterospathe_cagayanensis)	(Leopoldinia_pulchra	(Kentiopsis_piersoniorum	Veitchia_spiralis)))	(Hydriastele_microspadix	Dictyosperma_album))	Dypsis_decaryi)	((Prestoea_acuminata	(Oenocarpus_bataua	Oenocarpus_minor))	Geonoma_undata))	(Pelagodoxa_henryana	Manicaria_saccifera))	(Bactris_major	Attalea_speciosa))	(Reinhardtia_gracilis	Nypa_fruticans))	Pseudophoenix_vinifera)	((Podococcus_barteri	Chamaedorea_seifrizii)	((Calamus_caryotoides	Roystonea_regia)	((Reinhardtia_latisecta	Reinhardtia_paiewonskiana)	Reinhardtia_simplex))))	Iriartea_deltoidea)	(Serenoa_repens	(Sabal_domingensis	Phoenix_dactylifera)))))	Kingia_australis);
((Orania_palindan	(((Pelagodoxa_henryana	((Geonoma_undata	((((Heterospathe_cagayanensis	Burretiokentia_grandiflora)	(((Leopoldinia_pulchra	Kentiopsis_piersoniorum)	Veitchia_spiralis)	Dypsis_decaryi))	(Hydriastele_microspadix	Dictyosperma_album))	(Prestoea_acuminata	(Oenocarpus_bataua	Oenocarpus_minor))))	Manicaria_saccifera))	(((Nypa_fruticans	Serenoa_repens)	(Bactris_major	Attalea_speciosa))	(Calamus_caryotoides	(((Reinhardtia_gracilis	((Reinhardtia_latisecta	Reinhardtia_paiewonskiana)	Reinhardtia_simplex))	(Roystonea_regia	(Iriartea_deltoidea	Sclerosperma_profizianum)))	((Sabal_domingensis	Phoenix_dactylifera)	(Podococcus_barteri	Chamaedorea_seifrizii))))))	Pseudophoenix_vinifera))	Kingia_australis);
((Nypa_fruticans	(Iriartea_deltoidea	(((Bactris_major	Attalea_speciosa)	((Pseudophoenix_vinifera	Orania_palindan)	((Pelagodoxa_henryana	(Geonoma_undata	((((Dypsis_decaryi	Heterospathe_cagayanensis)	(Kentiopsis_piersoniorum	Veitchia_spiralis))	(((Leopoldinia_pulchra	Burretiokentia_grandiflora)	Hydriastele_microspadix)	Dictyosperma_album))	(Prestoea_acuminata	(Oenocarpus_bataua	Oenocarpus_minor)))))	Manicaria_saccifera)))	(((Serenoa_repens	Sabal_domingensis)	Phoenix_dactylifera)	(((Podococcus_barteri	Chamaedorea_seifrizii)	Roystonea_regia)	((((Reinhardtia_gracilis	Reinhardtia_latisecta)	Reinhardtia_paiewonskiana)	(Reinhardtia_simplex	Calamus_caryotoides))	Sclerosperma_profizianum))))))	Kingia_australis);
((Orania_palindan	(Sclerosperma_profizianum	((Nypa_fruticans	((Podococcus_barteri	Iriartea_deltoidea)	(((Pseudophoenix_vinifera	(Bactris_major	Attalea_speciosa))	((((((Dypsis_decaryi	(Heterospathe_cagayanensis	(Kentiopsis_piersoniorum	Veitchia_spiralis)))	((Leopoldinia_pulchra	Burretiokentia_grandiflora)	(Hydriastele_microspadix	Dictyosperma_album)))	(Prestoea_acuminata	(Oenocarpus_bataua	Oenocarpus_minor)))	Geonoma_undata)	Manicaria_saccifera)	Pelagodoxa_henryana))	(Roystonea_regia	(((Reinhardtia_gracilis	Reinhardtia_latisecta)	Reinhardtia_paiewonskiana)	Reinhardtia_simplex)))))	((Calamus_caryotoides	Chamaedorea_seifrizii)	((Serenoa_repens	Sabal_domingensis)	Phoenix_dactylifera)))))	Kingia_australis);
((Orania_palindan	(Sclerosperma_profizianum	((((Reinhardtia_latisecta	Reinhardtia_paiewonskiana)	Reinhardtia_simplex)	((Calamus_caryotoides	(Pseudophoenix_vinifera	Iriartea_deltoidea))	((Bactris_major	Attalea_speciosa)	(Manicaria_saccifera	(Pelagodoxa_henryana	(((((Leopoldinia_pulchra	Burretiokentia_grandiflora)	Heterospathe_cagayanensis)	(((Kentiopsis_piersoniorum	Veitchia_spiralis)	Dypsis_decaryi)	Hydriastele_microspadix))	Dictyosperma_album)	((Prestoea_acuminata	(Oenocarpus_bataua	Oenocarpus_minor))	Geonoma_undata)))))))	((Roystonea_regia	(Podococcus_barteri	Chamaedorea_seifrizii))	((Reinhardtia_gracilis	Nypa_fruticans)	(Serenoa_repens	(Sabal_domingensis	Phoenix_dactylifera)))))))	Kingia_australis);
((Orania_palindan	(Sclerosperma_profizianum	((((Bactris_major	((Calamus_caryotoides	Roystonea_regia)	((Reinhardtia_latisecta	Reinhardtia_paiewonskiana)	(Reinhardtia_gracilis	Reinhardtia_simplex))))	((Attalea_speciosa	(Manicaria_saccifera	(Pelagodoxa_henryana	(((((Leopoldinia_pulchra	Burretiokentia_grandiflora)	(Hydriastele_microspadix	(Dypsis_decaryi	Heterospathe_cagayanensis)))	(Kentiopsis_piersoniorum	Veitchia_spiralis))	Dictyosperma_album)	((Prestoea_acuminata	(Oenocarpus_bataua	Oenocarpus_minor))	Geonoma_undata)))))	Nypa_fruticans))	((Podococcus_barteri	Chamaedorea_seifrizii)	(Serenoa_repens	(Sabal_domingensis	Phoenix_dactylifera))))	(Pseudophoenix_vinifera	Iriartea_deltoidea))))	Kingia_australis);
((Orania_palindan	(Sclerosperma_profizianum	(Pseudophoenix_vinifera	(((((Bactris_major	Attalea_speciosa)	(Manicaria_saccifera	(Pelagodoxa_henryana	((((Burretiokentia_grandiflora	(Hydriastele_microspadix	(Heterospathe_cagayanensis	(((Leopoldinia_pulchra	Kentiopsis_piersoniorum)	Veitchia_spiralis)	Dypsis_decaryi))))	Dictyosperma_album)	(Prestoea_acuminata	(Oenocarpus_bataua	Oenocarpus_minor)))	Geonoma_undata))))	(Nypa_fruticans	(Serenoa_repens	((Sabal_domingensis	Phoenix_dactylifera)	Reinhardtia_gracilis))))	((Podococcus_barteri	Chamaedorea_seifrizii)	((Calamus_caryotoides	Roystonea_regia)	((Reinhardtia_latisecta	Reinhardtia_paiewonskiana)	Reinhardtia_simplex))))	Iriartea_deltoidea))))	Kingia_australis);
((Orania_palindan	(Sclerosperma_profizianum	(Pseudophoenix_vinifera	((((Bactris_major	Attalea_speciosa)	(Manicaria_saccifera	(Pelagodoxa_henryana	((((Hydriastele_microspadix	((Burretiokentia_grandiflora	Heterospathe_cagayanensis)	(((Leopoldinia_pulchra	Kentiopsis_piersoniorum)	Veitchia_spiralis)	Dypsis_decaryi)))	Dictyosperma_album)	(Prestoea_acuminata	(Oenocarpus_bataua	Oenocarpus_minor)))	Geonoma_undata))))	((Nypa_fruticans	(Roystonea_regia	((Reinhardtia_gracilis	((Reinhardtia_latisecta	Reinhardtia_paiewonskiana)	Reinhardtia_simplex))	Calamus_caryotoides)))	((Podococcus_barteri	Chamaedorea_seifrizii)	(Serenoa_repens	(Sabal_domingensis	Phoenix_dactylifera)))))	Iriartea_deltoidea))))	Kingia_australis);
(((Sclerosperma_profizianum	(((((Bactris_major	Attalea_speciosa)	(Manicaria_saccifera	((((Prestoea_acuminata	(Oenocarpus_minor	Oenocarpus_bataua))	(((Dypsis_decaryi	((Leopoldinia_pulchra	Kentiopsis_piersoniorum)	Veitchia_spiralis))	(Heterospathe_cagayanensis	Burretiokentia_grandiflora))	(Hydriastele_microspadix	Dictyosperma_album)))	Geonoma_undata)	Pelagodoxa_henryana)))	((Serenoa_repens	(Sabal_domingensis	Phoenix_dactylifera))	(((Podococcus_barteri	(Calamus_caryotoides	Chamaedorea_seifrizii))	Roystonea_regia)	((Reinhardtia_gracilis	(Reinhardtia_simplex	(Reinhardtia_paiewonskiana	Reinhardtia_latisecta)))	Nypa_fruticans))))	Iriartea_deltoidea)	Pseudophoenix_vinifera))	Orania_palindan)	Kingia_australis);
(((Sclerosperma_profizianum	(((Bactris_major	Attalea_speciosa)	((Manicaria_saccifera	(((Prestoea_acuminata	(Oenocarpus_minor	Oenocarpus_bataua))	((Dypsis_decaryi	((Kentiopsis_piersoniorum	Veitchia_spiralis)	Heterospathe_cagayanensis))	((Leopoldinia_pulchra	Burretiokentia_grandiflora)	(Hydriastele_microspadix	Dictyosperma_album))))	Geonoma_undata))	Pelagodoxa_henryana))	((((Calamus_caryotoides	(Iriartea_deltoidea	(Pseudophoenix_vinifera	(Podococcus_barteri	Chamaedorea_seifrizii))))	(Phoenix_dactylifera	(Serenoa_repens	Sabal_domingensis)))	(Roystonea_regia	(Reinhardtia_simplex	(Reinhardtia_paiewonskiana	(Reinhardtia_gracilis	Reinhardtia_latisecta)))))	Nypa_fruticans)))	Orania_palindan)	Kingia_australis);
(((Sclerosperma_profizianum	((((((Calamus_caryotoides	Podococcus_barteri)	Chamaedorea_seifrizii)	(Phoenix_dactylifera	(Serenoa_repens	Sabal_domingensis)))	((Roystonea_regia	((Reinhardtia_simplex	(Reinhardtia_paiewonskiana	Reinhardtia_latisecta))	Reinhardtia_gracilis))	Nypa_fruticans))	((Bactris_major	Attalea_speciosa)	((Manicaria_saccifera	((((((Kentiopsis_piersoniorum	(Leopoldinia_pulchra	Burretiokentia_grandiflora))	Heterospathe_cagayanensis)	Veitchia_spiralis)	(Hydriastele_microspadix	Dictyosperma_album))	Dypsis_decaryi)	(Geonoma_undata	(Prestoea_acuminata	(Oenocarpus_minor	Oenocarpus_bataua)))))	Pelagodoxa_henryana)))	(Iriartea_deltoidea	Pseudophoenix_vinifera)))	Orania_palindan)	Kingia_australis);
(((Sclerosperma_profizianum	((((Bactris_major	(Calamus_caryotoides	Attalea_speciosa))	((Pelagodoxa_henryana	((((((Leopoldinia_pulchra	Kentiopsis_piersoniorum)	Veitchia_spiralis)	(Burretiokentia_grandiflora	Heterospathe_cagayanensis))	(Hydriastele_microspadix	Dictyosperma_album))	Dypsis_decaryi)	(Geonoma_undata	(Prestoea_acuminata	(Oenocarpus_minor	Oenocarpus_bataua)))))	Manicaria_saccifera))	(Nypa_fruticans	((Serenoa_repens	(Sabal_domingensis	Phoenix_dactylifera))	(((Podococcus_barteri	Chamaedorea_seifrizii)	Roystonea_regia)	(Reinhardtia_simplex	(Reinhardtia_paiewonskiana	(Reinhardtia_gracilis	Reinhardtia_latisecta)))))))	(Iriartea_deltoidea	Pseudophoenix_vinifera)))	Orania_palindan)	Kingia_australis);
(((Sclerosperma_profizianum	((((Bactris_major	Attalea_speciosa)	((Pelagodoxa_henryana	((((Dypsis_decaryi	(Hydriastele_microspadix	Heterospathe_cagayanensis))	(((Leopoldinia_pulchra	Kentiopsis_piersoniorum)	Veitchia_spiralis)	Burretiokentia_grandiflora))	Dictyosperma_album)	(Geonoma_undata	(Prestoea_acuminata	(Oenocarpus_minor	Oenocarpus_bataua)))))	Manicaria_saccifera))	(((Calamus_caryotoides	Roystonea_regia)	((Reinhardtia_gracilis	Nypa_fruticans)	(Reinhardtia_simplex	(Reinhardtia_paiewonskiana	Reinhardtia_latisecta))))	((Podococcus_barteri	Chamaedorea_seifrizii)	(Pseudophoenix_vinifera	(Serenoa_repens	(Sabal_domingensis	Phoenix_dactylifera))))))	Iriartea_deltoidea))	Orania_palindan)	Kingia_australis);
(((Nypa_fruticans	(((Serenoa_repens	(Sabal_domingensis	Phoenix_dactylifera))	(Sclerosperma_profizianum	(((Podococcus_barteri	Chamaedorea_seifrizii)	(Calamus_caryotoides	Roystonea_regia))	((Reinhardtia_gracilis	Reinhardtia_simplex)	(Reinhardtia_paiewonskiana	Reinhardtia_latisecta)))))	(((Bactris_major	Attalea_speciosa)	((Pelagodoxa_henryana	((((Dypsis_decaryi	(Hydriastele_microspadix	Kentiopsis_piersoniorum))	(Veitchia_spiralis	Dictyosperma_album))	(Heterospathe_cagayanensis	(Leopoldinia_pulchra	Burretiokentia_grandiflora)))	(Geonoma_undata	(Prestoea_acuminata	(Oenocarpus_minor	Oenocarpus_bataua)))))	Manicaria_saccifera))	(Pseudophoenix_vinifera	Iriartea_deltoidea))))	Orania_palindan)	Kingia_australis);
(((((((Calamus_caryotoides	Roystonea_regia)	(Reinhardtia_simplex	(Reinhardtia_paiewonskiana	(Reinhardtia_gracilis	Reinhardtia_latisecta))))	(((Bactris_major	Attalea_speciosa)	((((Geonoma_undata	(Prestoea_acuminata	(Oenocarpus_minor	Oenocarpus_bataua)))	((((Leopoldinia_pulchra	Burretiokentia_grandiflora)	Heterospathe_cagayanensis)	((Dypsis_decaryi	(Veitchia_spiralis	Kentiopsis_piersoniorum))	Hydriastele_microspadix))	Dictyosperma_album))	Pelagodoxa_henryana)	Manicaria_saccifera))	(Pseudophoenix_vinifera	Iriartea_deltoidea)))	(Nypa_fruticans	((Podococcus_barteri	Chamaedorea_seifrizii)	(Serenoa_repens	(Sabal_domingensis	Phoenix_dactylifera)))))	Sclerosperma_profizianum)	Orania_palindan)	Kingia_australis);
((Attalea_speciosa	(((((Geonoma_undata	((Prestoea_acuminata	(Oenocarpus_minor	Oenocarpus_bataua))	(((Dypsis_decaryi	(Veitchia_spiralis	Kentiopsis_piersoniorum))	((Leopoldinia_pulchra	Burretiokentia_grandiflora)	Heterospathe_cagayanensis))	(Dictyosperma_album	Hydriastele_microspadix))))	Pelagodoxa_henryana)	Manicaria_saccifera)	((Bactris_major	((Calamus_caryotoides	Roystonea_regia)	(Reinhardtia_simplex	(Reinhardtia_paiewonskiana	(Reinhardtia_gracilis	Reinhardtia_latisecta)))))	(((Podococcus_barteri	Chamaedorea_seifrizii)	(Serenoa_repens	(Sabal_domingensis	Phoenix_dactylifera)))	Nypa_fruticans)))	((Pseudophoenix_vinifera	Iriartea_deltoidea)	(Sclerosperma_profizianum	Orania_palindan))))	Kingia_australis);
((Orania_palindan	((((Iriartea_deltoidea	(((Bactris_major	Attalea_speciosa)	(((Geonoma_undata	((Prestoea_acuminata	(Oenocarpus_minor	Oenocarpus_bataua))	(((Burretiokentia_grandiflora	Heterospathe_cagayanensis)	((Veitchia_spiralis	(Kentiopsis_piersoniorum	Leopoldinia_pulchra))	Dypsis_decaryi))	(Dictyosperma_album	Hydriastele_microspadix))))	Pelagodoxa_henryana)	Manicaria_saccifera))	Pseudophoenix_vinifera))	((Calamus_caryotoides	Roystonea_regia)	(Reinhardtia_simplex	(Reinhardtia_paiewonskiana	(Reinhardtia_gracilis	Reinhardtia_latisecta)))))	((Podococcus_barteri	Chamaedorea_seifrizii)	(Nypa_fruticans	(Serenoa_repens	(Sabal_domingensis	Phoenix_dactylifera)))))	Sclerosperma_profizianum))	Kingia_australis);
((Orania_palindan	((((((Nypa_fruticans	Pseudophoenix_vinifera)	((Reinhardtia_simplex	(Calamus_caryotoides	(Reinhardtia_paiewonskiana	Reinhardtia_latisecta)))	Reinhardtia_gracilis))	Iriartea_deltoidea)	((Bactris_major	Attalea_speciosa)	(((Pelagodoxa_henryana	(Dypsis_decaryi	(((Veitchia_spiralis	Kentiopsis_piersoniorum)	(Dictyosperma_album	(Leopoldinia_pulchra	Hydriastele_microspadix)))	(Burretiokentia_grandiflora	Heterospathe_cagayanensis))))	(Geonoma_undata	(Prestoea_acuminata	(Oenocarpus_minor	Oenocarpus_bataua))))	Manicaria_saccifera)))	((Roystonea_regia	(Podococcus_barteri	Chamaedorea_seifrizii))	(Phoenix_dactylifera	(Serenoa_repens	Sabal_domingensis))))	Sclerosperma_profizianum))	Kingia_australis);
((Orania_palindan	(((((Manicaria_saccifera	(((((Burretiokentia_grandiflora	Heterospathe_cagayanensis)	(Dypsis_decaryi	((Leopoldinia_pulchra	Kentiopsis_piersoniorum)	((Veitchia_spiralis	Dictyosperma_album)	Hydriastele_microspadix))))	(Prestoea_acuminata	(Oenocarpus_minor	Oenocarpus_bataua)))	Geonoma_undata)	Pelagodoxa_henryana))	(Attalea_speciosa	Bactris_major))	(((Calamus_caryotoides	(Reinhardtia_latisecta	Reinhardtia_paiewonskiana))	Reinhardtia_simplex)	((Nypa_fruticans	(Reinhardtia_gracilis	(Phoenix_dactylifera	(Serenoa_repens	Sabal_domingensis))))	((Podococcus_barteri	Chamaedorea_seifrizii)	Roystonea_regia))))	(Iriartea_deltoidea	Pseudophoenix_vinifera))	Sclerosperma_profizianum))	Kingia_australis);
((Orania_palindan	((((Manicaria_saccifera	((((((((Veitchia_spiralis	Kentiopsis_piersoniorum)	Heterospathe_cagayanensis)	Dypsis_decaryi)	((Leopoldinia_pulchra	Burretiokentia_grandiflora)	Hydriastele_microspadix))	Dictyosperma_album)	(Prestoea_acuminata	(Oenocarpus_minor	Oenocarpus_bataua)))	Geonoma_undata)	Pelagodoxa_henryana))	(Attalea_speciosa	Bactris_major))	(((Chamaedorea_seifrizii	((Phoenix_dactylifera	(Serenoa_repens	Sabal_domingensis))	((Podococcus_barteri	Reinhardtia_gracilis)	Nypa_fruticans)))	(Iriartea_deltoidea	Pseudophoenix_vinifera))	(Calamus_caryotoides	(((Reinhardtia_latisecta	Reinhardtia_paiewonskiana)	Reinhardtia_simplex)	Roystonea_regia))))	Sclerosperma_profizianum))	Kingia_australis);
((Orania_palindan	((((((Phoenix_dactylifera	(Serenoa_repens	Sabal_domingensis))	(Chamaedorea_seifrizii	Podococcus_barteri))	Nypa_fruticans)	((((Reinhardtia_gracilis	Reinhardtia_latisecta)	Reinhardtia_paiewonskiana)	Reinhardtia_simplex)	Roystonea_regia))	((((Iriartea_deltoidea	(Pseudophoenix_vinifera	Manicaria_saccifera))	((Prestoea_acuminata	(Oenocarpus_minor	Oenocarpus_bataua))	(Geonoma_undata	((((((Leopoldinia_pulchra	Burretiokentia_grandiflora)	(Veitchia_spiralis	Kentiopsis_piersoniorum))	Dypsis_decaryi)	Heterospathe_cagayanensis)	Hydriastele_microspadix)	Dictyosperma_album))))	(Attalea_speciosa	(Calamus_caryotoides	Bactris_major)))	Pelagodoxa_henryana))	Sclerosperma_profizianum))	Kingia_australis);
((Orania_palindan	((((((((Phoenix_dactylifera	(Serenoa_repens	Sabal_domingensis))	Chamaedorea_seifrizii)	((((Reinhardtia_latisecta	Reinhardtia_paiewonskiana)	Reinhardtia_simplex)	Reinhardtia_gracilis)	Roystonea_regia))	Nypa_fruticans)	((((Geonoma_undata	((((Veitchia_spiralis	((Leopoldinia_pulchra	Burretiokentia_grandiflora)	Kentiopsis_piersoniorum))	(Dypsis_decaryi	Heterospathe_cagayanensis))	(Dictyosperma_album	Hydriastele_microspadix))	(Prestoea_acuminata	(Oenocarpus_minor	Oenocarpus_bataua))))	Manicaria_saccifera)	Pelagodoxa_henryana)	(Attalea_speciosa	Bactris_major)))	(Podococcus_barteri	Iriartea_deltoidea))	(Calamus_caryotoides	Pseudophoenix_vinifera))	Sclerosperma_profizianum))	Kingia_australis);
((Orania_palindan	(((((Manicaria_saccifera	((Reinhardtia_gracilis	Pelagodoxa_henryana)	(((((Veitchia_spiralis	Kentiopsis_piersoniorum)	Heterospathe_cagayanensis)	((Leopoldinia_pulchra	Burretiokentia_grandiflora)	(Dictyosperma_album	Hydriastele_microspadix)))	Dypsis_decaryi)	((Prestoea_acuminata	(Oenocarpus_minor	Oenocarpus_bataua))	Geonoma_undata))))	(Attalea_speciosa	Bactris_major))	(Pseudophoenix_vinifera	Iriartea_deltoidea))	(Nypa_fruticans	(((Phoenix_dactylifera	(Serenoa_repens	Sabal_domingensis))	(Podococcus_barteri	Chamaedorea_seifrizii))	(((Reinhardtia_latisecta	(Reinhardtia_paiewonskiana	Calamus_caryotoides))	Reinhardtia_simplex)	Roystonea_regia))))	Sclerosperma_profizianum))	Kingia_australis);
((Orania_palindan	((((((((((Veitchia_spiralis	Kentiopsis_piersoniorum)	Heterospathe_cagayanensis)	(Burretiokentia_grandiflora	(Dictyosperma_album	(Leopoldinia_pulchra	Hydriastele_microspadix))))	Dypsis_decaryi)	((Prestoea_acuminata	(Oenocarpus_minor	Oenocarpus_bataua))	Geonoma_undata))	(Manicaria_saccifera	Pelagodoxa_henryana))	((Calamus_caryotoides	Attalea_speciosa)	Bactris_major))	((Reinhardtia_gracilis	Nypa_fruticans)	(((Phoenix_dactylifera	(Serenoa_repens	Sabal_domingensis))	(Podococcus_barteri	Chamaedorea_seifrizii))	(((Reinhardtia_latisecta	Reinhardtia_paiewonskiana)	Reinhardtia_simplex)	Roystonea_regia))))	(Pseudophoenix_vinifera	Iriartea_deltoidea))	Sclerosperma_profizianum))	Kingia_australis);
((Orania_palindan	(((((Pseudophoenix_vinifera	Nypa_fruticans)	((((((Dypsis_decaryi	(Veitchia_spiralis	(Leopoldinia_pulchra	Kentiopsis_piersoniorum)))	(Hydriastele_microspadix	(Burretiokentia_grandiflora	Heterospathe_cagayanensis)))	Dictyosperma_album)	((Prestoea_acuminata	(Oenocarpus_minor	Oenocarpus_bataua))	Geonoma_undata))	(Manicaria_saccifera	Pelagodoxa_henryana))	(Attalea_speciosa	Bactris_major)))	Iriartea_deltoidea)	(((Reinhardtia_simplex	(Reinhardtia_gracilis	(Reinhardtia_latisecta	Reinhardtia_paiewonskiana)))	(Calamus_caryotoides	Roystonea_regia))	((Phoenix_dactylifera	(Serenoa_repens	Sabal_domingensis))	(Podococcus_barteri	Chamaedorea_seifrizii))))	Sclerosperma_profizianum))	Kingia_australis);
((Orania_palindan	((((Pseudophoenix_vinifera	(((Phoenix_dactylifera	(Serenoa_repens	Sabal_domingensis))	(Podococcus_barteri	Chamaedorea_seifrizii))	((Calamus_caryotoides	Bactris_major)	((Roystonea_regia	Sclerosperma_profizianum)	(Nypa_fruticans	(Reinhardtia_simplex	(Reinhardtia_paiewonskiana	(Reinhardtia_gracilis	Reinhardtia_latisecta))))))))	((((((Dypsis_decaryi	(Veitchia_spiralis	(Leopoldinia_pulchra	Kentiopsis_piersoniorum)))	(Hydriastele_microspadix	(Burretiokentia_grandiflora	Heterospathe_cagayanensis)))	Dictyosperma_album)	((Prestoea_acuminata	(Oenocarpus_minor	Oenocarpus_bataua))	Geonoma_undata))	Manicaria_saccifera)	Pelagodoxa_henryana))	Iriartea_deltoidea)	Attalea_speciosa))	Kingia_australis);
(((((Pseudophoenix_vinifera	(((Podococcus_barteri	Chamaedorea_seifrizii)	((Phoenix_dactylifera	Sabal_domingensis)	Serenoa_repens))	((Roystonea_regia	(Reinhardtia_simplex	(Reinhardtia_paiewonskiana	(Calamus_caryotoides	(Reinhardtia_gracilis	Reinhardtia_latisecta)))))	(Attalea_speciosa	(((Bactris_major	Pelagodoxa_henryana)	Manicaria_saccifera)	((((Dypsis_decaryi	((Burretiokentia_grandiflora	Leopoldinia_pulchra)	Kentiopsis_piersoniorum))	((Hydriastele_microspadix	Veitchia_spiralis)	Heterospathe_cagayanensis))	Dictyosperma_album)	((Prestoea_acuminata	(Oenocarpus_minor	Oenocarpus_bataua))	Geonoma_undata)))))))	(Orania_palindan	Sclerosperma_profizianum))	Iriartea_deltoidea)	Nypa_fruticans)	Kingia_australis);
((Orania_palindan	(Sclerosperma_profizianum	(Iriartea_deltoidea	((Roystonea_regia	(Podococcus_barteri	Chamaedorea_seifrizii))	(((Reinhardtia_gracilis	Nypa_fruticans)	(Phoenix_dactylifera	(Sabal_domingensis	Serenoa_repens)))	(Pseudophoenix_vinifera	(((Bactris_major	Attalea_speciosa)	((Pelagodoxa_henryana	Manicaria_saccifera)	((((Dypsis_decaryi	(Veitchia_spiralis	Kentiopsis_piersoniorum))	(Hydriastele_microspadix	((Burretiokentia_grandiflora	Leopoldinia_pulchra)	Heterospathe_cagayanensis)))	Dictyosperma_album)	((Prestoea_acuminata	(Oenocarpus_minor	Oenocarpus_bataua))	Geonoma_undata))))	(Reinhardtia_simplex	(Calamus_caryotoides	(Reinhardtia_paiewonskiana	Reinhardtia_latisecta))))))))))	Kingia_australis);
((Orania_palindan	(Sclerosperma_profizianum	((((Bactris_major	Attalea_speciosa)	(Manicaria_saccifera	(Geonoma_undata	(Pelagodoxa_henryana	(((Oenocarpus_bataua	Oenocarpus_minor)	Prestoea_acuminata)	(Dictyosperma_album	(Hydriastele_microspadix	(((Burretiokentia_grandiflora	Heterospathe_cagayanensis)	(Veitchia_spiralis	(Leopoldinia_pulchra	Kentiopsis_piersoniorum)))	Dypsis_decaryi))))))))	(Pseudophoenix_vinifera	Iriartea_deltoidea))	(((Chamaedorea_seifrizii	Podococcus_barteri)	(((Sabal_domingensis	Phoenix_dactylifera)	Serenoa_repens)	Nypa_fruticans))	(Roystonea_regia	(Calamus_caryotoides	(Reinhardtia_simplex	(Reinhardtia_paiewonskiana	(Reinhardtia_gracilis	Reinhardtia_latisecta)))))))))	Kingia_australis);
((Orania_palindan	(Sclerosperma_profizianum	(((((Bactris_major	Attalea_speciosa)	((Pelagodoxa_henryana	Manicaria_saccifera)	(Geonoma_undata	(((Oenocarpus_bataua	Oenocarpus_minor)	Prestoea_acuminata)	(Dictyosperma_album	((Veitchia_spiralis	(Leopoldinia_pulchra	Kentiopsis_piersoniorum))	(Dypsis_decaryi	(Hydriastele_microspadix	(Burretiokentia_grandiflora	Heterospathe_cagayanensis)))))))))	(Pseudophoenix_vinifera	(Podococcus_barteri	Iriartea_deltoidea)))	(Roystonea_regia	(Reinhardtia_simplex	(Calamus_caryotoides	(Reinhardtia_paiewonskiana	(Reinhardtia_gracilis	Reinhardtia_latisecta))))))	(Chamaedorea_seifrizii	(Nypa_fruticans	(Phoenix_dactylifera	(Serenoa_repens	Sabal_domingensis)))))))	Kingia_australis);
((Orania_palindan	((Sclerosperma_profizianum	(Iriartea_deltoidea	Pseudophoenix_vinifera))	((((Chamaedorea_seifrizii	Podococcus_barteri)	(Roystonea_regia	(Reinhardtia_simplex	(Reinhardtia_paiewonskiana	Reinhardtia_latisecta))))	((Calamus_caryotoides	(Reinhardtia_gracilis	Nypa_fruticans))	(Phoenix_dactylifera	(Serenoa_repens	Sabal_domingensis))))	((Bactris_major	Attalea_speciosa)	((Pelagodoxa_henryana	Manicaria_saccifera)	(Geonoma_undata	(((Oenocarpus_bataua	Oenocarpus_minor)	Prestoea_acuminata)	(Dictyosperma_album	((Burretiokentia_grandiflora	Hydriastele_microspadix)	((Heterospathe_cagayanensis	(Veitchia_spiralis	(Leopoldinia_pulchra	Kentiopsis_piersoniorum)))	Dypsis_decaryi))))))))))	Kingia_australis);
((Orania_palindan	(Sclerosperma_profizianum	((Iriartea_deltoidea	Pseudophoenix_vinifera)	(((Roystonea_regia	(Reinhardtia_simplex	(Reinhardtia_paiewonskiana	(Reinhardtia_gracilis	Reinhardtia_latisecta))))	(((Serenoa_repens	(Sabal_domingensis	Phoenix_dactylifera))	(Calamus_caryotoides	(Chamaedorea_seifrizii	Podococcus_barteri)))	Nypa_fruticans))	((Bactris_major	Attalea_speciosa)	(Manicaria_saccifera	(((Geonoma_undata	((((Hydriastele_microspadix	Dictyosperma_album)	Heterospathe_cagayanensis)	(Veitchia_spiralis	((Burretiokentia_grandiflora	Leopoldinia_pulchra)	Kentiopsis_piersoniorum)))	Dypsis_decaryi))	((Oenocarpus_bataua	Oenocarpus_minor)	Prestoea_acuminata))	Pelagodoxa_henryana)))))))	Kingia_australis);
((Orania_palindan	(Sclerosperma_profizianum	(Iriartea_deltoidea	((((((Calamus_caryotoides	Roystonea_regia)	(Reinhardtia_simplex	(Reinhardtia_paiewonskiana	(Reinhardtia_gracilis	Reinhardtia_latisecta))))	((Phoenix_dactylifera	(Serenoa_repens	Sabal_domingensis))	(Chamaedorea_seifrizii	Podococcus_barteri)))	(((Bactris_major	Attalea_speciosa)	(Manicaria_saccifera	((Geonoma_undata	(((Hydriastele_microspadix	Dictyosperma_album)	(Heterospathe_cagayanensis	(Veitchia_spiralis	((Burretiokentia_grandiflora	Leopoldinia_pulchra)	Kentiopsis_piersoniorum))))	Dypsis_decaryi))	((Oenocarpus_bataua	Oenocarpus_minor)	Prestoea_acuminata))))	Pelagodoxa_henryana))	Nypa_fruticans)	Pseudophoenix_vinifera))))	Kingia_australis);
((Orania_palindan	(Sclerosperma_profizianum	((((Calamus_caryotoides	Roystonea_regia)	(Pelagodoxa_henryana	(Reinhardtia_simplex	(Reinhardtia_paiewonskiana	Reinhardtia_latisecta))))	(((Reinhardtia_gracilis	Nypa_fruticans)	(Phoenix_dactylifera	(Serenoa_repens	Sabal_domingensis)))	(Chamaedorea_seifrizii	Podococcus_barteri)))	((Iriartea_deltoidea	Pseudophoenix_vinifera)	(((Geonoma_undata	(((Veitchia_spiralis	Dictyosperma_album)	(Hydriastele_microspadix	((Dypsis_decaryi	Heterospathe_cagayanensis)	((Leopoldinia_pulchra	Burretiokentia_grandiflora)	Kentiopsis_piersoniorum))))	((Oenocarpus_bataua	Oenocarpus_minor)	Prestoea_acuminata)))	Manicaria_saccifera)	(Bactris_major	Attalea_speciosa))))))	Kingia_australis);
((Orania_palindan	(Sclerosperma_profizianum	(((((Roystonea_regia	(Reinhardtia_simplex	(Reinhardtia_paiewonskiana	(Reinhardtia_gracilis	Reinhardtia_latisecta))))	((Chamaedorea_seifrizii	Podococcus_barteri)	(Serenoa_repens	(Sabal_domingensis	Phoenix_dactylifera))))	(((Pelagodoxa_henryana	((((Hydriastele_microspadix	Dictyosperma_album)	Dypsis_decaryi)	((Heterospathe_cagayanensis	((Burretiokentia_grandiflora	Leopoldinia_pulchra)	Kentiopsis_piersoniorum))	Veitchia_spiralis))	(((Oenocarpus_bataua	Oenocarpus_minor)	Prestoea_acuminata)	Geonoma_undata)))	Manicaria_saccifera)	((Calamus_caryotoides	Bactris_major)	Attalea_speciosa)))	Nypa_fruticans)	(Iriartea_deltoidea	Pseudophoenix_vinifera))))	Kingia_australis);
((Orania_palindan	(Sclerosperma_profizianum	(((Nypa_fruticans	((Geonoma_undata	((Dictyosperma_album	(Dypsis_decaryi	((Veitchia_spiralis	((Burretiokentia_grandiflora	Leopoldinia_pulchra)	Kentiopsis_piersoniorum))	(Heterospathe_cagayanensis	Hydriastele_microspadix))))	((Oenocarpus_bataua	Oenocarpus_minor)	Prestoea_acuminata)))	(Pelagodoxa_henryana	((Bactris_major	Attalea_speciosa)	Manicaria_saccifera))))	(((Chamaedorea_seifrizii	Podococcus_barteri)	(Pseudophoenix_vinifera	(Phoenix_dactylifera	(Serenoa_repens	Sabal_domingensis))))	(Roystonea_regia	(Calamus_caryotoides	(Reinhardtia_simplex	(Reinhardtia_paiewonskiana	(Reinhardtia_gracilis	Reinhardtia_latisecta)))))))	Iriartea_deltoidea)))	Kingia_australis);
((Orania_palindan	(Sclerosperma_profizianum	((((Manicaria_saccifera	Pelagodoxa_henryana)	(Geonoma_undata	((Dictyosperma_album	(((Dypsis_decaryi	Veitchia_spiralis)	((Burretiokentia_grandiflora	Leopoldinia_pulchra)	Kentiopsis_piersoniorum))	(Heterospathe_cagayanensis	Hydriastele_microspadix)))	((Oenocarpus_bataua	Oenocarpus_minor)	Prestoea_acuminata))))	((Chamaedorea_seifrizii	((Reinhardtia_gracilis	Nypa_fruticans)	(Serenoa_repens	(Sabal_domingensis	Phoenix_dactylifera))))	((Pseudophoenix_vinifera	(Bactris_major	Attalea_speciosa))	(Roystonea_regia	(Reinhardtia_simplex	(Calamus_caryotoides	(Reinhardtia_paiewonskiana	Reinhardtia_latisecta)))))))	(Podococcus_barteri	Iriartea_deltoidea))))	Kingia_australis);
((Orania_palindan	((((Podococcus_barteri	Chamaedorea_seifrizii)	((Reinhardtia_gracilis	Nypa_fruticans)	(Phoenix_dactylifera	(Serenoa_repens	Sabal_domingensis))))	(Sclerosperma_profizianum	(Roystonea_regia	(Calamus_caryotoides	(Reinhardtia_simplex	(Reinhardtia_paiewonskiana	Reinhardtia_latisecta))))))	((((Manicaria_saccifera	Pelagodoxa_henryana)	((Dictyosperma_album	(((Dypsis_decaryi	(Veitchia_spiralis	(Kentiopsis_piersoniorum	Leopoldinia_pulchra)))	(Burretiokentia_grandiflora	Hydriastele_microspadix))	Heterospathe_cagayanensis))	(((Oenocarpus_bataua	Oenocarpus_minor)	Prestoea_acuminata)	Geonoma_undata)))	(Bactris_major	Attalea_speciosa))	(Iriartea_deltoidea	Pseudophoenix_vinifera))))	Kingia_australis);
((Orania_palindan	(((Geonoma_undata	Manicaria_saccifera)	((((Pelagodoxa_henryana	((Dypsis_decaryi	((Hydriastele_microspadix	Dictyosperma_album)	((Leopoldinia_pulchra	Burretiokentia_grandiflora)	((Veitchia_spiralis	Kentiopsis_piersoniorum)	Heterospathe_cagayanensis))))	((Oenocarpus_minor	Oenocarpus_bataua)	Prestoea_acuminata)))	((((Chamaedorea_seifrizii	Podococcus_barteri)	(Serenoa_repens	(Sabal_domingensis	Phoenix_dactylifera)))	(Bactris_major	((Calamus_caryotoides	Roystonea_regia)	(Reinhardtia_gracilis	(Reinhardtia_simplex	(Reinhardtia_latisecta	Reinhardtia_paiewonskiana))))))	Nypa_fruticans))	Attalea_speciosa)	(Iriartea_deltoidea	Pseudophoenix_vinifera)))	Sclerosperma_profizianum))	Kingia_australis);
((Orania_palindan	((((Roystonea_regia	(Reinhardtia_simplex	((Reinhardtia_gracilis	Reinhardtia_latisecta)	Reinhardtia_paiewonskiana)))	(((Nypa_fruticans	(Serenoa_repens	(Sabal_domingensis	Phoenix_dactylifera)))	((Manicaria_saccifera	(Pelagodoxa_henryana	(((Oenocarpus_minor	Oenocarpus_bataua)	Prestoea_acuminata)	(Geonoma_undata	(((Heterospathe_cagayanensis	(Veitchia_spiralis	(Leopoldinia_pulchra	Kentiopsis_piersoniorum)))	((Hydriastele_microspadix	Dictyosperma_album)	Burretiokentia_grandiflora))	Dypsis_decaryi)))))	(Bactris_major	Attalea_speciosa)))	(Calamus_caryotoides	((Chamaedorea_seifrizii	Podococcus_barteri)	Pseudophoenix_vinifera))))	Iriartea_deltoidea)	Sclerosperma_profizianum))	Kingia_australis);
((Orania_palindan	((((Serenoa_repens	(Sabal_domingensis	Phoenix_dactylifera))	((Nypa_fruticans	((Chamaedorea_seifrizii	Podococcus_barteri)	Pseudophoenix_vinifera))	(((Manicaria_saccifera	(Pelagodoxa_henryana	((((Dypsis_decaryi	Heterospathe_cagayanensis)	(Veitchia_spiralis	((Burretiokentia_grandiflora	Leopoldinia_pulchra)	Kentiopsis_piersoniorum)))	(Hydriastele_microspadix	Dictyosperma_album))	(((Oenocarpus_minor	Oenocarpus_bataua)	Prestoea_acuminata)	Geonoma_undata))))	(Bactris_major	Attalea_speciosa))	(Roystonea_regia	(Calamus_caryotoides	((Reinhardtia_simplex	(Reinhardtia_latisecta	Reinhardtia_paiewonskiana))	Reinhardtia_gracilis))))))	Iriartea_deltoidea)	Sclerosperma_profizianum))	Kingia_australis);
((Orania_palindan	((((Roystonea_regia	(Chamaedorea_seifrizii	Podococcus_barteri))	(Serenoa_repens	(Sabal_domingensis	Phoenix_dactylifera)))	(((Pseudophoenix_vinifera	Iriartea_deltoidea)	((Manicaria_saccifera	((((Dypsis_decaryi	((Heterospathe_cagayanensis	(Veitchia_spiralis	((Burretiokentia_grandiflora	Leopoldinia_pulchra)	Kentiopsis_piersoniorum)))	(Hydriastele_microspadix	Dictyosperma_album)))	((Oenocarpus_minor	Oenocarpus_bataua)	Prestoea_acuminata))	Geonoma_undata)	Pelagodoxa_henryana))	(Bactris_major	Attalea_speciosa)))	(Nypa_fruticans	((Reinhardtia_simplex	((Reinhardtia_latisecta	Reinhardtia_paiewonskiana)	Calamus_caryotoides))	Reinhardtia_gracilis))))	Sclerosperma_profizianum))	Kingia_australis);
((Orania_palindan	((((Roystonea_regia	(Chamaedorea_seifrizii	Podococcus_barteri))	(Phoenix_dactylifera	(Serenoa_repens	Sabal_domingensis)))	(((Pseudophoenix_vinifera	Iriartea_deltoidea)	((Manicaria_saccifera	(((Heterospathe_cagayanensis	((Dypsis_decaryi	(Veitchia_spiralis	Kentiopsis_piersoniorum))	((Leopoldinia_pulchra	Hydriastele_microspadix)	Burretiokentia_grandiflora)))	Dictyosperma_album)	(((Pelagodoxa_henryana	(Oenocarpus_minor	Oenocarpus_bataua))	Prestoea_acuminata)	Geonoma_undata)))	(Bactris_major	Attalea_speciosa)))	(Nypa_fruticans	((Reinhardtia_simplex	((Reinhardtia_latisecta	Reinhardtia_paiewonskiana)	Calamus_caryotoides))	Reinhardtia_gracilis))))	Sclerosperma_profizianum))	Kingia_australis);
((Orania_palindan	((Iriartea_deltoidea	(((Reinhardtia_simplex	(Reinhardtia_latisecta	Reinhardtia_paiewonskiana))	((Calamus_caryotoides	Roystonea_regia)	Chamaedorea_seifrizii))	((Pseudophoenix_vinifera	(Serenoa_repens	(Phoenix_dactylifera	Sabal_domingensis)))	(Podococcus_barteri	(Nypa_fruticans	((((Geonoma_undata	(((((Burretiokentia_grandiflora	Heterospathe_cagayanensis)	Hydriastele_microspadix)	(Dypsis_decaryi	(Veitchia_spiralis	(Leopoldinia_pulchra	Kentiopsis_piersoniorum))))	Dictyosperma_album)	((Oenocarpus_minor	Oenocarpus_bataua)	Prestoea_acuminata)))	Manicaria_saccifera)	(Reinhardtia_gracilis	Pelagodoxa_henryana))	(Bactris_major	Attalea_speciosa)))))))	Sclerosperma_profizianum))	Kingia_australis);
((Orania_palindan	((Iriartea_deltoidea	((((Pseudophoenix_vinifera	Nypa_fruticans)	(Calamus_caryotoides	(Reinhardtia_simplex	(Reinhardtia_latisecta	Reinhardtia_paiewonskiana))))	(((Podococcus_barteri	Chamaedorea_seifrizii)	Roystonea_regia)	(Serenoa_repens	(Phoenix_dactylifera	Sabal_domingensis))))	(((Pelagodoxa_henryana	((Reinhardtia_gracilis	Geonoma_undata)	(((Hydriastele_microspadix	Dictyosperma_album)	((Dypsis_decaryi	(Veitchia_spiralis	(Leopoldinia_pulchra	Kentiopsis_piersoniorum)))	(Burretiokentia_grandiflora	Heterospathe_cagayanensis)))	((Oenocarpus_minor	Oenocarpus_bataua)	Prestoea_acuminata))))	Manicaria_saccifera)	(Bactris_major	Attalea_speciosa))))	Sclerosperma_profizianum))	Kingia_australis);
((Orania_palindan	(((Pseudophoenix_vinifera	Iriartea_deltoidea)	((((Manicaria_saccifera	(Dypsis_decaryi	(((Hydriastele_microspadix	Dictyosperma_album)	(((Leopoldinia_pulchra	Burretiokentia_grandiflora)	(Veitchia_spiralis	Kentiopsis_piersoniorum))	Heterospathe_cagayanensis))	(((Oenocarpus_minor	Oenocarpus_bataua)	Prestoea_acuminata)	Geonoma_undata))))	Pelagodoxa_henryana)	(Bactris_major	Attalea_speciosa))	(Nypa_fruticans	((Roystonea_regia	(Reinhardtia_simplex	(Reinhardtia_gracilis	(Reinhardtia_latisecta	Reinhardtia_paiewonskiana))))	((Podococcus_barteri	(Calamus_caryotoides	Chamaedorea_seifrizii))	(Serenoa_repens	(Phoenix_dactylifera	Sabal_domingensis)))))))	Sclerosperma_profizianum))	Kingia_australis);
((Orania_palindan	((((Serenoa_repens	Nypa_fruticans)	((Podococcus_barteri	Chamaedorea_seifrizii)	(Phoenix_dactylifera	Sabal_domingensis)))	((((Calamus_caryotoides	Roystonea_regia)	(Reinhardtia_simplex	(Reinhardtia_latisecta	Reinhardtia_paiewonskiana)))	(Pseudophoenix_vinifera	Iriartea_deltoidea))	((((((Oenocarpus_minor	Oenocarpus_bataua)	Prestoea_acuminata)	(Geonoma_undata	((Heterospathe_cagayanensis	(((Hydriastele_microspadix	Dictyosperma_album)	(Leopoldinia_pulchra	Burretiokentia_grandiflora))	(Veitchia_spiralis	Kentiopsis_piersoniorum)))	Dypsis_decaryi)))	Manicaria_saccifera)	(Reinhardtia_gracilis	Pelagodoxa_henryana))	(Bactris_major	Attalea_speciosa))))	Sclerosperma_profizianum))	Kingia_australis);
((Orania_palindan	((((Podococcus_barteri	Chamaedorea_seifrizii)	((Reinhardtia_gracilis	Nypa_fruticans)	(Serenoa_repens	(Phoenix_dactylifera	Sabal_domingensis))))	(((Pseudophoenix_vinifera	Iriartea_deltoidea)	(((((Dypsis_decaryi	((Heterospathe_cagayanensis	Burretiokentia_grandiflora)	(Veitchia_spiralis	Kentiopsis_piersoniorum)))	((Leopoldinia_pulchra	Hydriastele_microspadix)	Dictyosperma_album))	(Pelagodoxa_henryana	(((Oenocarpus_minor	Oenocarpus_bataua)	Prestoea_acuminata)	Geonoma_undata)))	Manicaria_saccifera)	(Bactris_major	Attalea_speciosa)))	((Calamus_caryotoides	Roystonea_regia)	(Reinhardtia_simplex	(Reinhardtia_latisecta	Reinhardtia_paiewonskiana)))))	Sclerosperma_profizianum))	Kingia_australis);
((Orania_palindan	((((Podococcus_barteri	Chamaedorea_seifrizii)	(Nypa_fruticans	(Serenoa_repens	(Sabal_domingensis	Phoenix_dactylifera))))	((((Manicaria_saccifera	((Geonoma_undata	((Dypsis_decaryi	((Burretiokentia_grandiflora	Heterospathe_cagayanensis)	((Hydriastele_microspadix	Dictyosperma_album)	(Veitchia_spiralis	Kentiopsis_piersoniorum))))	((Oenocarpus_bataua	Oenocarpus_minor)	(Leopoldinia_pulchra	Prestoea_acuminata))))	(Bactris_major	Pelagodoxa_henryana)))	Attalea_speciosa)	(Pseudophoenix_vinifera	(((Reinhardtia_simplex	(Reinhardtia_latisecta	Reinhardtia_paiewonskiana))	Reinhardtia_gracilis)	(Calamus_caryotoides	Roystonea_regia))))	Iriartea_deltoidea))	Sclerosperma_profizianum))	Kingia_australis);
((Orania_palindan	((((Podococcus_barteri	Chamaedorea_seifrizii)	(Phoenix_dactylifera	(Serenoa_repens	Sabal_domingensis)))	((((((Manicaria_saccifera	((Geonoma_undata	((((Leopoldinia_pulchra	Burretiokentia_grandiflora)	(Hydriastele_microspadix	Dictyosperma_album))	((Dypsis_decaryi	(Veitchia_spiralis	Kentiopsis_piersoniorum))	Heterospathe_cagayanensis))	((Oenocarpus_bataua	Oenocarpus_minor)	Prestoea_acuminata)))	Pelagodoxa_henryana))	Attalea_speciosa)	Bactris_major)	(Nypa_fruticans	(Pseudophoenix_vinifera	((Reinhardtia_simplex	(Reinhardtia_latisecta	Reinhardtia_paiewonskiana))	(Calamus_caryotoides	Reinhardtia_gracilis)))))	Iriartea_deltoidea)	Roystonea_regia))	Sclerosperma_profizianum))	Kingia_australis);
((Orania_palindan	((((((Manicaria_saccifera	((((((Leopoldinia_pulchra	Burretiokentia_grandiflora)	(Hydriastele_microspadix	Dictyosperma_album))	((Veitchia_spiralis	Kentiopsis_piersoniorum)	Heterospathe_cagayanensis))	Dypsis_decaryi)	(((Oenocarpus_bataua	Oenocarpus_minor)	Prestoea_acuminata)	Geonoma_undata))	Pelagodoxa_henryana))	(Attalea_speciosa	Bactris_major))	(((Calamus_caryotoides	Roystonea_regia)	(Reinhardtia_simplex	(Reinhardtia_latisecta	Reinhardtia_paiewonskiana)))	((Podococcus_barteri	Chamaedorea_seifrizii)	(Phoenix_dactylifera	(Serenoa_repens	Sabal_domingensis)))))	(Nypa_fruticans	Reinhardtia_gracilis))	(Pseudophoenix_vinifera	Iriartea_deltoidea))	Sclerosperma_profizianum))	Kingia_australis);
((Orania_palindan	(((((Roystonea_regia	(Reinhardtia_simplex	(Reinhardtia_latisecta	Reinhardtia_paiewonskiana)))	((Podococcus_barteri	(Calamus_caryotoides	Chamaedorea_seifrizii))	((Phoenix_dactylifera	Sabal_domingensis)	Serenoa_repens)))	(((Manicaria_saccifera	((((Oenocarpus_bataua	Oenocarpus_minor)	Prestoea_acuminata)	Geonoma_undata)	((Reinhardtia_gracilis	Pelagodoxa_henryana)	(((Veitchia_spiralis	(Leopoldinia_pulchra	Kentiopsis_piersoniorum))	(Heterospathe_cagayanensis	(Dypsis_decaryi	Burretiokentia_grandiflora)))	(Hydriastele_microspadix	Dictyosperma_album)))))	(Attalea_speciosa	Bactris_major))	Nypa_fruticans))	(Pseudophoenix_vinifera	Iriartea_deltoidea))	Sclerosperma_profizianum))	Kingia_australis);
((Orania_palindan	((((((Roystonea_regia	(Nypa_fruticans	(Reinhardtia_simplex	(Reinhardtia_latisecta	Reinhardtia_paiewonskiana))))	(((Podococcus_barteri	(Calamus_caryotoides	Chamaedorea_seifrizii))	(Phoenix_dactylifera	(Sabal_domingensis	Serenoa_repens)))	(((Manicaria_saccifera	((((Oenocarpus_bataua	Oenocarpus_minor)	Prestoea_acuminata)	Geonoma_undata)	((((Veitchia_spiralis	Kentiopsis_piersoniorum)	(Leopoldinia_pulchra	(Heterospathe_cagayanensis	Burretiokentia_grandiflora)))	Dypsis_decaryi)	(Hydriastele_microspadix	Dictyosperma_album))))	(Reinhardtia_gracilis	Pelagodoxa_henryana))	Bactris_major)))	Attalea_speciosa)	Iriartea_deltoidea)	Pseudophoenix_vinifera)	Sclerosperma_profizianum))	Kingia_australis);
((Orania_palindan	(((((((Pelagodoxa_henryana	(Geonoma_undata	(((Veitchia_spiralis	Kentiopsis_piersoniorum)	((Dypsis_decaryi	((Burretiokentia_grandiflora	Leopoldinia_pulchra)	Heterospathe_cagayanensis))	(Hydriastele_microspadix	Dictyosperma_album)))	((Oenocarpus_bataua	Oenocarpus_minor)	Prestoea_acuminata))))	Manicaria_saccifera)	(((Podococcus_barteri	Chamaedorea_seifrizii)	((Calamus_caryotoides	Roystonea_regia)	(Reinhardtia_simplex	((Reinhardtia_gracilis	Reinhardtia_latisecta)	Reinhardtia_paiewonskiana))))	(Nypa_fruticans	(Serenoa_repens	(Phoenix_dactylifera	Sabal_domingensis)))))	(Bactris_major	Attalea_speciosa))	Iriartea_deltoidea)	Pseudophoenix_vinifera)	Sclerosperma_profizianum))	Kingia_australis);
((Orania_palindan	(((((Podococcus_barteri	Chamaedorea_seifrizii)	(Pseudophoenix_vinifera	(Phoenix_dactylifera	(Sabal_domingensis	Serenoa_repens))))	(Nypa_fruticans	Iriartea_deltoidea))	(((Calamus_caryotoides	Roystonea_regia)	(Reinhardtia_simplex	((Reinhardtia_gracilis	Reinhardtia_latisecta)	Reinhardtia_paiewonskiana)))	(((Pelagodoxa_henryana	((((Heterospathe_cagayanensis	((Veitchia_spiralis	(Leopoldinia_pulchra	Kentiopsis_piersoniorum))	Dypsis_decaryi))	(Burretiokentia_grandiflora	Hydriastele_microspadix))	Dictyosperma_album)	(((Oenocarpus_bataua	Oenocarpus_minor)	Prestoea_acuminata)	Geonoma_undata)))	Manicaria_saccifera)	(Bactris_major	Attalea_speciosa))))	Sclerosperma_profizianum))	Kingia_australis);
((Orania_palindan	((Pseudophoenix_vinifera	(Iriartea_deltoidea	(((Reinhardtia_gracilis	Nypa_fruticans)	(Serenoa_repens	(Phoenix_dactylifera	Sabal_domingensis)))	(((Podococcus_barteri	Chamaedorea_seifrizii)	(Roystonea_regia	(Reinhardtia_simplex	(Calamus_caryotoides	(Reinhardtia_latisecta	Reinhardtia_paiewonskiana)))))	(((Pelagodoxa_henryana	(((((Veitchia_spiralis	Kentiopsis_piersoniorum)	Dypsis_decaryi)	((Heterospathe_cagayanensis	(Leopoldinia_pulchra	Burretiokentia_grandiflora))	Hydriastele_microspadix))	Dictyosperma_album)	(((Oenocarpus_bataua	Oenocarpus_minor)	Prestoea_acuminata)	Geonoma_undata)))	Manicaria_saccifera)	(Bactris_major	Attalea_speciosa))))))	Sclerosperma_profizianum))	Kingia_australis);
((Orania_palindan	(((Iriartea_deltoidea	(((((Calamus_caryotoides	Roystonea_regia)	(Reinhardtia_simplex	(Reinhardtia_latisecta	Reinhardtia_paiewonskiana)))	((Podococcus_barteri	Chamaedorea_seifrizii)	(Serenoa_repens	(Phoenix_dactylifera	Sabal_domingensis))))	(Bactris_major	((Reinhardtia_gracilis	Nypa_fruticans)	(Pelagodoxa_henryana	Pseudophoenix_vinifera))))	((((Dypsis_decaryi	((Leopoldinia_pulchra	Burretiokentia_grandiflora)	Heterospathe_cagayanensis))	((Veitchia_spiralis	Kentiopsis_piersoniorum)	(Dictyosperma_album	Hydriastele_microspadix)))	(((Oenocarpus_bataua	Oenocarpus_minor)	Prestoea_acuminata)	Geonoma_undata))	Manicaria_saccifera)))	Attalea_speciosa)	Sclerosperma_profizianum))	Kingia_australis);
((Orania_palindan	((Iriartea_deltoidea	(((Nypa_fruticans	((((Calamus_caryotoides	Roystonea_regia)	(Reinhardtia_simplex	((Reinhardtia_gracilis	Reinhardtia_latisecta)	Reinhardtia_paiewonskiana)))	(Podococcus_barteri	Chamaedorea_seifrizii))	((Pseudophoenix_vinifera	(Bactris_major	Pelagodoxa_henryana))	(((((Hydriastele_microspadix	(Dypsis_decaryi	Heterospathe_cagayanensis))	(Veitchia_spiralis	(Kentiopsis_piersoniorum	(Leopoldinia_pulchra	Burretiokentia_grandiflora))))	Dictyosperma_album)	(((Oenocarpus_bataua	Oenocarpus_minor)	Prestoea_acuminata)	Geonoma_undata))	Manicaria_saccifera))))	(Serenoa_repens	(Phoenix_dactylifera	Sabal_domingensis)))	Attalea_speciosa))	Sclerosperma_profizianum))	Kingia_australis);
((((((((Roystonea_regia	(Reinhardtia_simplex	((Reinhardtia_gracilis	Reinhardtia_latisecta)	Reinhardtia_paiewonskiana)))	(Iriartea_deltoidea	Pseudophoenix_vinifera))	((Attalea_speciosa	Bactris_major)	((Manicaria_saccifera	(Geonoma_undata	(((((Veitchia_spiralis	Kentiopsis_piersoniorum)	Heterospathe_cagayanensis)	(Burretiokentia_grandiflora	(Hydriastele_microspadix	Dictyosperma_album)))	Dypsis_decaryi)	((Oenocarpus_minor	Oenocarpus_bataua)	Prestoea_acuminata))))	Leopoldinia_pulchra)))	((Phoenix_dactylifera	Sabal_domingensis)	((Chamaedorea_seifrizii	Podococcus_barteri)	Calamus_caryotoides)))	((Serenoa_repens	Nypa_fruticans)	Pelagodoxa_henryana))	Sclerosperma_profizianum)	Orania_palindan)	Kingia_australis);
(((((((Iriartea_deltoidea	((Attalea_speciosa	Bactris_major)	(Manicaria_saccifera	(Pelagodoxa_henryana	(((((((Veitchia_spiralis	Kentiopsis_piersoniorum)	Dypsis_decaryi)	Heterospathe_cagayanensis)	((Leopoldinia_pulchra	Burretiokentia_grandiflora)	Hydriastele_microspadix))	Dictyosperma_album)	Geonoma_undata)	((Oenocarpus_minor	Oenocarpus_bataua)	Prestoea_acuminata))))))	((Calamus_caryotoides	Roystonea_regia)	(Reinhardtia_simplex	((Reinhardtia_gracilis	Reinhardtia_latisecta)	Reinhardtia_paiewonskiana))))	((Serenoa_repens	(Phoenix_dactylifera	Sabal_domingensis))	(Nypa_fruticans	(Chamaedorea_seifrizii	Podococcus_barteri))))	Pseudophoenix_vinifera)	Sclerosperma_profizianum)	Orania_palindan)	Kingia_australis);
((((((((Nypa_fruticans	(((Reinhardtia_simplex	Reinhardtia_gracilis)	(Reinhardtia_latisecta	Reinhardtia_paiewonskiana))	Calamus_caryotoides))	(Pseudophoenix_vinifera	Iriartea_deltoidea))	((Attalea_speciosa	Bactris_major)	(Manicaria_saccifera	(Pelagodoxa_henryana	(((((((Veitchia_spiralis	Kentiopsis_piersoniorum)	Dypsis_decaryi)	Heterospathe_cagayanensis)	((Leopoldinia_pulchra	Burretiokentia_grandiflora)	Hydriastele_microspadix))	Dictyosperma_album)	Geonoma_undata)	((Oenocarpus_minor	Oenocarpus_bataua)	Prestoea_acuminata))))))	((Chamaedorea_seifrizii	Podococcus_barteri)	Roystonea_regia))	(Serenoa_repens	(Phoenix_dactylifera	Sabal_domingensis)))	Sclerosperma_profizianum)	Orania_palindan)	Kingia_australis);
((((((((Nypa_fruticans	(Reinhardtia_simplex	((Reinhardtia_gracilis	Reinhardtia_latisecta)	Reinhardtia_paiewonskiana)))	(Pseudophoenix_vinifera	Iriartea_deltoidea))	(((Calamus_caryotoides	Attalea_speciosa)	Bactris_major)	(Manicaria_saccifera	(Pelagodoxa_henryana	(Geonoma_undata	(((Oenocarpus_minor	Oenocarpus_bataua)	Prestoea_acuminata)	((Dypsis_decaryi	(Hydriastele_microspadix	Dictyosperma_album))	((Veitchia_spiralis	(Leopoldinia_pulchra	Kentiopsis_piersoniorum))	(Heterospathe_cagayanensis	Burretiokentia_grandiflora)))))))))	((Chamaedorea_seifrizii	Podococcus_barteri)	Roystonea_regia))	(Phoenix_dactylifera	(Sabal_domingensis	Serenoa_repens)))	Sclerosperma_profizianum)	Orania_palindan)	Kingia_australis);
((((((Nypa_fruticans	((Chamaedorea_seifrizii	Podococcus_barteri)	(Phoenix_dactylifera	(Sabal_domingensis	Serenoa_repens))))	(((Calamus_caryotoides	Roystonea_regia)	((Reinhardtia_simplex	(Reinhardtia_latisecta	Reinhardtia_paiewonskiana))	Reinhardtia_gracilis))	(((Attalea_speciosa	Bactris_major)	(Manicaria_saccifera	((Geonoma_undata	((Oenocarpus_minor	Oenocarpus_bataua)	Prestoea_acuminata))	(Pelagodoxa_henryana	((((Heterospathe_cagayanensis	Burretiokentia_grandiflora)	Dypsis_decaryi)	(Veitchia_spiralis	(Leopoldinia_pulchra	Kentiopsis_piersoniorum)))	(Hydriastele_microspadix	Dictyosperma_album))))))	Iriartea_deltoidea)))	Pseudophoenix_vinifera)	Sclerosperma_profizianum)	Orania_palindan)	Kingia_australis);
(((((((Nypa_fruticans	((((Podococcus_barteri	Chamaedorea_seifrizii)	(Calamus_caryotoides	Roystonea_regia))	((Reinhardtia_gracilis	(Reinhardtia_latisecta	Reinhardtia_paiewonskiana))	Reinhardtia_simplex))	(Phoenix_dactylifera	(Sabal_domingensis	Serenoa_repens))))	((Attalea_speciosa	Bactris_major)	((Pelagodoxa_henryana	((Geonoma_undata	((Oenocarpus_minor	Oenocarpus_bataua)	Prestoea_acuminata))	((((Heterospathe_cagayanensis	Burretiokentia_grandiflora)	Dypsis_decaryi)	(Veitchia_spiralis	(Leopoldinia_pulchra	Kentiopsis_piersoniorum)))	(Hydriastele_microspadix	Dictyosperma_album))))	Manicaria_saccifera)))	Iriartea_deltoidea)	Pseudophoenix_vinifera)	Sclerosperma_profizianum)	Orania_palindan)	Kingia_australis);
(((((((((Calamus_caryotoides	(Roystonea_regia	((Reinhardtia_simplex	(Reinhardtia_latisecta	Reinhardtia_paiewonskiana))	Reinhardtia_gracilis)))	(Podococcus_barteri	Chamaedorea_seifrizii))	(Pseudophoenix_vinifera	(Phoenix_dactylifera	(Sabal_domingensis	Serenoa_repens))))	((Attalea_speciosa	Bactris_major)	((Pelagodoxa_henryana	(Geonoma_undata	(((Oenocarpus_minor	Oenocarpus_bataua)	Prestoea_acuminata)	((((Heterospathe_cagayanensis	Burretiokentia_grandiflora)	Dypsis_decaryi)	(Veitchia_spiralis	(Leopoldinia_pulchra	Kentiopsis_piersoniorum)))	(Hydriastele_microspadix	Dictyosperma_album)))))	Manicaria_saccifera)))	Nypa_fruticans)	Iriartea_deltoidea)	Sclerosperma_profizianum)	Orania_palindan)	Kingia_australis);
((((((((Calamus_caryotoides	Roystonea_regia)	(Reinhardtia_simplex	(Reinhardtia_latisecta	Reinhardtia_paiewonskiana)))	((Reinhardtia_gracilis	Nypa_fruticans)	(Serenoa_repens	(Phoenix_dactylifera	Sabal_domingensis))))	((Podococcus_barteri	Chamaedorea_seifrizii)	((Attalea_speciosa	Bactris_major)	((Pelagodoxa_henryana	((Dictyosperma_album	((Dypsis_decaryi	((Heterospathe_cagayanensis	Burretiokentia_grandiflora)	Hydriastele_microspadix))	(Veitchia_spiralis	(Leopoldinia_pulchra	Kentiopsis_piersoniorum))))	(Geonoma_undata	((Oenocarpus_minor	Oenocarpus_bataua)	Prestoea_acuminata))))	Manicaria_saccifera))))	(Pseudophoenix_vinifera	Iriartea_deltoidea))	Sclerosperma_profizianum)	Orania_palindan)	Kingia_australis);
((Attalea_speciosa	(Bactris_major	(((((Geonoma_undata	((Oenocarpus_minor	Oenocarpus_bataua)	Prestoea_acuminata))	(Leopoldinia_pulchra	((((Hydriastele_microspadix	Dictyosperma_album)	Burretiokentia_grandiflora)	(Heterospathe_cagayanensis	(Veitchia_spiralis	Kentiopsis_piersoniorum)))	Dypsis_decaryi)))	Manicaria_saccifera)	(Reinhardtia_gracilis	Pelagodoxa_henryana))	((((Roystonea_regia	(Reinhardtia_simplex	(Reinhardtia_latisecta	Reinhardtia_paiewonskiana)))	Calamus_caryotoides)	((Nypa_fruticans	(Phoenix_dactylifera	(Sabal_domingensis	Serenoa_repens)))	(Podococcus_barteri	Chamaedorea_seifrizii)))	((Pseudophoenix_vinifera	Iriartea_deltoidea)	(Sclerosperma_profizianum	Orania_palindan))))))	Kingia_australis);
(((((Nypa_fruticans	(Attalea_speciosa	Bactris_major))	(((Roystonea_regia	((Calamus_caryotoides	((Reinhardtia_latisecta	Reinhardtia_paiewonskiana)	Reinhardtia_gracilis))	Reinhardtia_simplex))	((Phoenix_dactylifera	(Sabal_domingensis	Serenoa_repens))	Chamaedorea_seifrizii))	((((Geonoma_undata	((Oenocarpus_minor	Oenocarpus_bataua)	Prestoea_acuminata))	(((Hydriastele_microspadix	Dictyosperma_album)	(((Leopoldinia_pulchra	Burretiokentia_grandiflora)	Heterospathe_cagayanensis)	(Veitchia_spiralis	Kentiopsis_piersoniorum)))	Dypsis_decaryi))	Manicaria_saccifera)	Pelagodoxa_henryana)))	(Podococcus_barteri	Iriartea_deltoidea))	(Pseudophoenix_vinifera	(Orania_palindan	Sclerosperma_profizianum)))	Kingia_australis);
((Attalea_speciosa	(Bactris_major	((Calamus_caryotoides	((Reinhardtia_simplex	(Reinhardtia_gracilis	(Reinhardtia_paiewonskiana	Reinhardtia_latisecta)))	Roystonea_regia))	(((Pseudophoenix_vinifera	Iriartea_deltoidea)	(Sclerosperma_profizianum	Orania_palindan))	((((Dictyosperma_album	(Hydriastele_microspadix	((Heterospathe_cagayanensis	Burretiokentia_grandiflora)	(Dypsis_decaryi	(Veitchia_spiralis	(Leopoldinia_pulchra	Kentiopsis_piersoniorum))))))	((Prestoea_acuminata	(Oenocarpus_minor	Oenocarpus_bataua))	Geonoma_undata))	(Manicaria_saccifera	Pelagodoxa_henryana))	(Nypa_fruticans	((Podococcus_barteri	Chamaedorea_seifrizii)	(Serenoa_repens	(Sabal_domingensis	Phoenix_dactylifera)))))))))	Kingia_australis);
((Orania_palindan	((((Podococcus_barteri	Chamaedorea_seifrizii)	(Phoenix_dactylifera	(Serenoa_repens	Sabal_domingensis)))	((((((Reinhardtia_simplex	(Reinhardtia_paiewonskiana	Reinhardtia_latisecta))	(Reinhardtia_gracilis	Calamus_caryotoides))	Roystonea_regia)	(Pseudophoenix_vinifera	Iriartea_deltoidea))	(((Geonoma_undata	((((((Veitchia_spiralis	(Leopoldinia_pulchra	Kentiopsis_piersoniorum))	Heterospathe_cagayanensis)	Burretiokentia_grandiflora)	Dypsis_decaryi)	(Dictyosperma_album	Hydriastele_microspadix))	(Prestoea_acuminata	(Oenocarpus_minor	Oenocarpus_bataua))))	(Manicaria_saccifera	Pelagodoxa_henryana))	(Attalea_speciosa	Bactris_major)))	Nypa_fruticans))	Sclerosperma_profizianum))	Kingia_australis);
((Orania_palindan	((((Podococcus_barteri	Chamaedorea_seifrizii)	(Roystonea_regia	(Phoenix_dactylifera	(Serenoa_repens	Sabal_domingensis))))	((((Reinhardtia_gracilis	Nypa_fruticans)	(Reinhardtia_simplex	(Calamus_caryotoides	(Reinhardtia_paiewonskiana	Reinhardtia_latisecta))))	(Pseudophoenix_vinifera	Iriartea_deltoidea))	(((Geonoma_undata	((((Dypsis_decaryi	(Veitchia_spiralis	(Leopoldinia_pulchra	Kentiopsis_piersoniorum)))	(Heterospathe_cagayanensis	Burretiokentia_grandiflora))	(Dictyosperma_album	Hydriastele_microspadix))	(Prestoea_acuminata	(Oenocarpus_minor	Oenocarpus_bataua))))	(Manicaria_saccifera	Pelagodoxa_henryana))	(Attalea_speciosa	Bactris_major))))	Sclerosperma_profizianum))	Kingia_australis);
((Orania_palindan	((((((Roystonea_regia	(Reinhardtia_simplex	(Reinhardtia_paiewonskiana	Reinhardtia_latisecta)))	((Calamus_caryotoides	(Podococcus_barteri	Chamaedorea_seifrizii))	((Reinhardtia_gracilis	Nypa_fruticans)	(Phoenix_dactylifera	(Serenoa_repens	Sabal_domingensis)))))	((((Dictyosperma_album	(Heterospathe_cagayanensis	(((Leopoldinia_pulchra	Burretiokentia_grandiflora)	Hydriastele_microspadix)	((Veitchia_spiralis	Kentiopsis_piersoniorum)	Dypsis_decaryi))))	((Prestoea_acuminata	(Oenocarpus_minor	Oenocarpus_bataua))	Geonoma_undata))	(Manicaria_saccifera	Pelagodoxa_henryana))	(Attalea_speciosa	Bactris_major)))	Iriartea_deltoidea)	Pseudophoenix_vinifera)	Sclerosperma_profizianum))	Kingia_australis);
((Orania_palindan	(((((((Calamus_caryotoides	Roystonea_regia)	(Reinhardtia_simplex	(Reinhardtia_paiewonskiana	Reinhardtia_latisecta)))	(Chamaedorea_seifrizii	((Reinhardtia_gracilis	Nypa_fruticans)	(Phoenix_dactylifera	(Serenoa_repens	Sabal_domingensis)))))	(((Geonoma_undata	(Pelagodoxa_henryana	((Dictyosperma_album	((Veitchia_spiralis	Kentiopsis_piersoniorum)	((Hydriastele_microspadix	Heterospathe_cagayanensis)	(Dypsis_decaryi	(Leopoldinia_pulchra	Burretiokentia_grandiflora)))))	(Prestoea_acuminata	(Oenocarpus_minor	Oenocarpus_bataua)))))	Manicaria_saccifera)	(Attalea_speciosa	Bactris_major)))	(Podococcus_barteri	Iriartea_deltoidea))	Pseudophoenix_vinifera)	Sclerosperma_profizianum))	Kingia_australis);
((Orania_palindan	((((Pseudophoenix_vinifera	(((Geonoma_undata	(Pelagodoxa_henryana	(((Hydriastele_microspadix	Dictyosperma_album)	(((Veitchia_spiralis	(Leopoldinia_pulchra	Kentiopsis_piersoniorum))	Dypsis_decaryi)	(Burretiokentia_grandiflora	Heterospathe_cagayanensis)))	(Prestoea_acuminata	(Oenocarpus_minor	Oenocarpus_bataua)))))	Manicaria_saccifera)	((((Calamus_caryotoides	Roystonea_regia)	(Reinhardtia_simplex	(Reinhardtia_paiewonskiana	Reinhardtia_latisecta)))	Bactris_major)	((Podococcus_barteri	Chamaedorea_seifrizii)	((Reinhardtia_gracilis	Nypa_fruticans)	(Phoenix_dactylifera	(Serenoa_repens	Sabal_domingensis)))))))	Attalea_speciosa)	Iriartea_deltoidea)	Sclerosperma_profizianum))	Kingia_australis);
((Orania_palindan	(((((Podococcus_barteri	Chamaedorea_seifrizii)	((Calamus_caryotoides	Roystonea_regia)	(Reinhardtia_simplex	(Reinhardtia_paiewonskiana	(Reinhardtia_gracilis	Reinhardtia_latisecta)))))	(((Serenoa_repens	(Sabal_domingensis	Phoenix_dactylifera))	Nypa_fruticans)	((Bactris_major	Attalea_speciosa)	((Pelagodoxa_henryana	(Geonoma_undata	((((((Leopoldinia_pulchra	Burretiokentia_grandiflora)	Heterospathe_cagayanensis)	Hydriastele_microspadix)	(Dypsis_decaryi	(Veitchia_spiralis	Kentiopsis_piersoniorum)))	Dictyosperma_album)	(Prestoea_acuminata	(Oenocarpus_minor	Oenocarpus_bataua)))))	Manicaria_saccifera))))	(Pseudophoenix_vinifera	Iriartea_deltoidea))	Sclerosperma_profizianum))	Kingia_australis);
((Orania_palindan	(((((Calamus_caryotoides	Roystonea_regia)	(Reinhardtia_simplex	(Reinhardtia_paiewonskiana	(Reinhardtia_gracilis	Reinhardtia_latisecta))))	((Nypa_fruticans	(Chamaedorea_seifrizii	(Pseudophoenix_vinifera	(Phoenix_dactylifera	(Sabal_domingensis	Serenoa_repens)))))	((Bactris_major	Attalea_speciosa)	((((Prestoea_acuminata	(Oenocarpus_minor	Oenocarpus_bataua))	Geonoma_undata)	(Pelagodoxa_henryana	((((Dypsis_decaryi	Burretiokentia_grandiflora)	(Heterospathe_cagayanensis	Hydriastele_microspadix))	(Veitchia_spiralis	(Leopoldinia_pulchra	Kentiopsis_piersoniorum)))	Dictyosperma_album)))	Manicaria_saccifera))))	(Podococcus_barteri	Iriartea_deltoidea))	Sclerosperma_profizianum))	Kingia_australis);
((Orania_palindan	((((Bactris_major	Attalea_speciosa)	((((Prestoea_acuminata	(Oenocarpus_minor	Oenocarpus_bataua))	Geonoma_undata)	(Pelagodoxa_henryana	((Heterospathe_cagayanensis	(Kentiopsis_piersoniorum	((Dictyosperma_album	Veitchia_spiralis)	((Burretiokentia_grandiflora	Leopoldinia_pulchra)	Hydriastele_microspadix))))	Dypsis_decaryi)))	Manicaria_saccifera))	(((Pseudophoenix_vinifera	Iriartea_deltoidea)	(((Reinhardtia_gracilis	Nypa_fruticans)	(Phoenix_dactylifera	(Sabal_domingensis	Serenoa_repens)))	(Chamaedorea_seifrizii	Podococcus_barteri)))	(Roystonea_regia	(Calamus_caryotoides	(Reinhardtia_simplex	(Reinhardtia_paiewonskiana	Reinhardtia_latisecta))))))	Sclerosperma_profizianum))	Kingia_australis);
((Attalea_speciosa	(((((((Prestoea_acuminata	(Oenocarpus_minor	Oenocarpus_bataua))	Geonoma_undata)	((Heterospathe_cagayanensis	(Dypsis_decaryi	(Burretiokentia_grandiflora	Kentiopsis_piersoniorum)))	((Dictyosperma_album	Veitchia_spiralis)	(Leopoldinia_pulchra	Hydriastele_microspadix))))	Manicaria_saccifera)	Pelagodoxa_henryana)	(Nypa_fruticans	((((Serenoa_repens	(Phoenix_dactylifera	Sabal_domingensis))	(Chamaedorea_seifrizii	Podococcus_barteri))	((Calamus_caryotoides	Roystonea_regia)	((Reinhardtia_gracilis	Reinhardtia_simplex)	(Reinhardtia_paiewonskiana	Reinhardtia_latisecta))))	(Pseudophoenix_vinifera	(Iriartea_deltoidea	(Sclerosperma_profizianum	Orania_palindan))))))	Bactris_major))	Kingia_australis);
(((((((Roystonea_regia	(Calamus_caryotoides	(Reinhardtia_simplex	(Reinhardtia_paiewonskiana	Reinhardtia_latisecta))))	(Chamaedorea_seifrizii	Podococcus_barteri))	(((Bactris_major	Attalea_speciosa)	((((Dictyosperma_album	(Leopoldinia_pulchra	Hydriastele_microspadix))	(((Burretiokentia_grandiflora	Heterospathe_cagayanensis)	(Kentiopsis_piersoniorum	Veitchia_spiralis))	Dypsis_decaryi))	(Geonoma_undata	(Prestoea_acuminata	(Oenocarpus_minor	Oenocarpus_bataua))))	(Pelagodoxa_henryana	Manicaria_saccifera)))	((Pseudophoenix_vinifera	(Phoenix_dactylifera	(Serenoa_repens	Sabal_domingensis)))	(Reinhardtia_gracilis	Nypa_fruticans))))	Iriartea_deltoidea)	Sclerosperma_profizianum)	Orania_palindan)	Kingia_australis);
(((((Podococcus_barteri	Iriartea_deltoidea)	((Bactris_major	Attalea_speciosa)	(((Geonoma_undata	((Prestoea_acuminata	(Oenocarpus_minor	Oenocarpus_bataua))	((Dypsis_decaryi	(Kentiopsis_piersoniorum	Veitchia_spiralis))	(((Burretiokentia_grandiflora	Leopoldinia_pulchra)	Heterospathe_cagayanensis)	(Dictyosperma_album	Hydriastele_microspadix)))))	Manicaria_saccifera)	((Roystonea_regia	(Calamus_caryotoides	(Reinhardtia_gracilis	(Reinhardtia_simplex	(Reinhardtia_paiewonskiana	Reinhardtia_latisecta)))))	(((Serenoa_repens	(Sabal_domingensis	Phoenix_dactylifera))	((Pseudophoenix_vinifera	Pelagodoxa_henryana)	Nypa_fruticans))	Chamaedorea_seifrizii)))))	Sclerosperma_profizianum)	Orania_palindan)	Kingia_australis);
(((((((Iriartea_deltoidea	Roystonea_regia)	((Pseudophoenix_vinifera	Nypa_fruticans)	(Reinhardtia_gracilis	(Reinhardtia_simplex	((Reinhardtia_paiewonskiana	Reinhardtia_latisecta)	Calamus_caryotoides)))))	((Bactris_major	Attalea_speciosa)	((Geonoma_undata	((Prestoea_acuminata	(Oenocarpus_minor	Oenocarpus_bataua))	(((Veitchia_spiralis	Heterospathe_cagayanensis)	(Hydriastele_microspadix	(Dypsis_decaryi	(Kentiopsis_piersoniorum	(Burretiokentia_grandiflora	Leopoldinia_pulchra)))))	Dictyosperma_album)))	(Pelagodoxa_henryana	Manicaria_saccifera))))	((Chamaedorea_seifrizii	Podococcus_barteri)	(Serenoa_repens	(Sabal_domingensis	Phoenix_dactylifera))))	Sclerosperma_profizianum)	Orania_palindan)	Kingia_australis);
((((((Chamaedorea_seifrizii	Podococcus_barteri)	(Phoenix_dactylifera	(Serenoa_repens	Sabal_domingensis)))	((((Reinhardtia_simplex	(Reinhardtia_paiewonskiana	Reinhardtia_latisecta))	(Calamus_caryotoides	Roystonea_regia))	((((((Dypsis_decaryi	((Burretiokentia_grandiflora	Heterospathe_cagayanensis)	(Leopoldinia_pulchra	Hydriastele_microspadix)))	(Veitchia_spiralis	Kentiopsis_piersoniorum))	Dictyosperma_album)	(Geonoma_undata	(Prestoea_acuminata	(Oenocarpus_minor	Oenocarpus_bataua))))	((Nypa_fruticans	Reinhardtia_gracilis)	(Manicaria_saccifera	((Pseudophoenix_vinifera	Iriartea_deltoidea)	Attalea_speciosa))))	Bactris_major))	Pelagodoxa_henryana))	Sclerosperma_profizianum)	Orania_palindan)	Kingia_australis);
((((((Calamus_caryotoides	(Chamaedorea_seifrizii	Podococcus_barteri))	(Phoenix_dactylifera	Sabal_domingensis))	(Roystonea_regia	(((Serenoa_repens	Nypa_fruticans)	(Pseudophoenix_vinifera	(Reinhardtia_gracilis	(Reinhardtia_simplex	(Reinhardtia_paiewonskiana	Reinhardtia_latisecta)))))	((((Manicaria_saccifera	((((Hydriastele_microspadix	Dictyosperma_album)	((Veitchia_spiralis	Kentiopsis_piersoniorum)	((Leopoldinia_pulchra	Burretiokentia_grandiflora)	Heterospathe_cagayanensis)))	Dypsis_decaryi)	(Geonoma_undata	(Prestoea_acuminata	(Oenocarpus_minor	Oenocarpus_bataua)))))	Pelagodoxa_henryana)	(Bactris_major	Attalea_speciosa))	Iriartea_deltoidea))))	Sclerosperma_profizianum)	Orania_palindan)	Kingia_australis);
((((((Chamaedorea_seifrizii	Podococcus_barteri)	(Phoenix_dactylifera	(Serenoa_repens	Sabal_domingensis)))	((Roystonea_regia	(Reinhardtia_simplex	(Calamus_caryotoides	(Reinhardtia_paiewonskiana	(Reinhardtia_gracilis	Reinhardtia_latisecta)))))	(((((Pelagodoxa_henryana	((Prestoea_acuminata	(Oenocarpus_minor	Oenocarpus_bataua))	((((((Kentiopsis_piersoniorum	Leopoldinia_pulchra)	Burretiokentia_grandiflora)	Veitchia_spiralis)	Heterospathe_cagayanensis)	(Hydriastele_microspadix	Dypsis_decaryi))	Dictyosperma_album)))	Geonoma_undata)	Manicaria_saccifera)	(Nypa_fruticans	(Pseudophoenix_vinifera	(Bactris_major	Attalea_speciosa))))	Iriartea_deltoidea)))	Sclerosperma_profizianum)	Orania_palindan)	Kingia_australis);
(((((((Roystonea_regia	(((Reinhardtia_simplex	(Reinhardtia_paiewonskiana	Reinhardtia_latisecta))	Reinhardtia_gracilis)	Calamus_caryotoides))	(Nypa_fruticans	((Phoenix_dactylifera	(Serenoa_repens	Sabal_domingensis))	(Chamaedorea_seifrizii	Podococcus_barteri))))	(((Pelagodoxa_henryana	((((Prestoea_acuminata	(Oenocarpus_minor	Oenocarpus_bataua))	((((Kentiopsis_piersoniorum	(Leopoldinia_pulchra	Burretiokentia_grandiflora))	Veitchia_spiralis)	((Dypsis_decaryi	Heterospathe_cagayanensis)	Hydriastele_microspadix))	Dictyosperma_album))	Geonoma_undata)	Manicaria_saccifera))	(Bactris_major	Attalea_speciosa))	Pseudophoenix_vinifera))	Iriartea_deltoidea)	Sclerosperma_profizianum)	Orania_palindan)	Kingia_australis);
((((((((Calamus_caryotoides	Roystonea_regia)	(Reinhardtia_simplex	(Reinhardtia_paiewonskiana	Reinhardtia_latisecta)))	(((Phoenix_dactylifera	(Serenoa_repens	Sabal_domingensis))	(Chamaedorea_seifrizii	Podococcus_barteri))	(Reinhardtia_gracilis	Nypa_fruticans)))	((((Pelagodoxa_henryana	((Prestoea_acuminata	(Oenocarpus_minor	Oenocarpus_bataua))	(((Dypsis_decaryi	((Kentiopsis_piersoniorum	Veitchia_spiralis)	(Leopoldinia_pulchra	Burretiokentia_grandiflora)))	(Heterospathe_cagayanensis	Hydriastele_microspadix))	Dictyosperma_album)))	Geonoma_undata)	Manicaria_saccifera)	(Bactris_major	Attalea_speciosa)))	(Pseudophoenix_vinifera	Iriartea_deltoidea))	Sclerosperma_profizianum)	Orania_palindan)	Kingia_australis);
(((Sclerosperma_profizianum	(Iriartea_deltoidea	(Nypa_fruticans	((Phoenix_dactylifera	(Serenoa_repens	Sabal_domingensis))	((Chamaedorea_seifrizii	Podococcus_barteri)	(((Calamus_caryotoides	Roystonea_regia)	(Reinhardtia_gracilis	(Reinhardtia_simplex	(Reinhardtia_paiewonskiana	Reinhardtia_latisecta))))	(Pseudophoenix_vinifera	((((((((Leopoldinia_pulchra	Burretiokentia_grandiflora)	Kentiopsis_piersoniorum)	Veitchia_spiralis)	((Heterospathe_cagayanensis	Hydriastele_microspadix)	Dypsis_decaryi))	Dictyosperma_album)	(Geonoma_undata	(Prestoea_acuminata	(Pelagodoxa_henryana	(Oenocarpus_minor	Oenocarpus_bataua)))))	Manicaria_saccifera)	(Bactris_major	Attalea_speciosa)))))))))	Orania_palindan)	Kingia_australis);
(((Sclerosperma_profizianum	(((Podococcus_barteri	Iriartea_deltoidea)	(Nypa_fruticans	((((Calamus_caryotoides	(Roystonea_regia	(Reinhardtia_gracilis	(Reinhardtia_simplex	(Reinhardtia_paiewonskiana	Reinhardtia_latisecta)))))	(Bactris_major	Attalea_speciosa))	((((Prestoea_acuminata	(Oenocarpus_minor	Oenocarpus_bataua))	(((((Hydriastele_microspadix	Dictyosperma_album)	(Burretiokentia_grandiflora	Heterospathe_cagayanensis))	((Leopoldinia_pulchra	Kentiopsis_piersoniorum)	Veitchia_spiralis))	Dypsis_decaryi)	Geonoma_undata))	Pelagodoxa_henryana)	Manicaria_saccifera))	((Serenoa_repens	(Sabal_domingensis	Phoenix_dactylifera))	Chamaedorea_seifrizii))))	Pseudophoenix_vinifera))	Orania_palindan)	Kingia_australis);
(((Sclerosperma_profizianum	(((Pseudophoenix_vinifera	(Serenoa_repens	(Phoenix_dactylifera	Sabal_domingensis)))	(Iriartea_deltoidea	(((Nypa_fruticans	(Reinhardtia_simplex	(Reinhardtia_paiewonskiana	(Reinhardtia_latisecta	Reinhardtia_gracilis))))	(Calamus_caryotoides	(Podococcus_barteri	Chamaedorea_seifrizii)))	Roystonea_regia)))	((Attalea_speciosa	Bactris_major)	(Manicaria_saccifera	((Pelagodoxa_henryana	((Hydriastele_microspadix	(Veitchia_spiralis	Dictyosperma_album))	(((Leopoldinia_pulchra	Burretiokentia_grandiflora)	Kentiopsis_piersoniorum)	(Heterospathe_cagayanensis	Dypsis_decaryi))))	(Geonoma_undata	((Oenocarpus_minor	Oenocarpus_bataua)	Prestoea_acuminata)))))))	Orania_palindan)	Kingia_australis);
(((Sclerosperma_profizianum	((((Manicaria_saccifera	(Geonoma_undata	(((Oenocarpus_minor	Oenocarpus_bataua)	Prestoea_acuminata)	((Dypsis_decaryi	((Veitchia_spiralis	Kentiopsis_piersoniorum)	(Burretiokentia_grandiflora	Heterospathe_cagayanensis)))	((Leopoldinia_pulchra	Hydriastele_microspadix)	Dictyosperma_album)))))	(Podococcus_barteri	Iriartea_deltoidea))	(((Chamaedorea_seifrizii	(Serenoa_repens	(Phoenix_dactylifera	Sabal_domingensis)))	(Nypa_fruticans	(Pelagodoxa_henryana	Roystonea_regia)))	(Attalea_speciosa	(Calamus_caryotoides	(Bactris_major	((Reinhardtia_paiewonskiana	Reinhardtia_latisecta)	(Reinhardtia_gracilis	Reinhardtia_simplex)))))))	Pseudophoenix_vinifera))	Orania_palindan)	Kingia_australis);
((((Reinhardtia_paiewonskiana	(Reinhardtia_gracilis	Reinhardtia_latisecta))	Reinhardtia_simplex)	((Calamus_caryotoides	Roystonea_regia)	(Nypa_fruticans	(((Podococcus_barteri	Chamaedorea_seifrizii)	(Phoenix_dactylifera	(Sabal_domingensis	Serenoa_repens)))	(((Bactris_major	Attalea_speciosa)	(Manicaria_saccifera	(Pelagodoxa_henryana	((((Oenocarpus_minor	Oenocarpus_bataua)	Prestoea_acuminata)	((((Hydriastele_microspadix	((Leopoldinia_pulchra	Burretiokentia_grandiflora)	Heterospathe_cagayanensis))	Dypsis_decaryi)	(Veitchia_spiralis	Kentiopsis_piersoniorum))	Dictyosperma_album))	Geonoma_undata))))	(Pseudophoenix_vinifera	(Iriartea_deltoidea	(Orania_palindan	Sclerosperma_profizianum))))))))	Kingia_australis);
((Orania_palindan	(Sclerosperma_profizianum	(((Bactris_major	Attalea_speciosa)	((Iriartea_deltoidea	(Pseudophoenix_vinifera	Manicaria_saccifera))	(((Dypsis_decaryi	(((Hydriastele_microspadix	Dictyosperma_album)	(Veitchia_spiralis	Kentiopsis_piersoniorum))	(Heterospathe_cagayanensis	Burretiokentia_grandiflora)))	(Geonoma_undata	((Oenocarpus_minor	Oenocarpus_bataua)	Prestoea_acuminata)))	Leopoldinia_pulchra)))	(((Nypa_fruticans	((Reinhardtia_paiewonskiana	(Reinhardtia_gracilis	Reinhardtia_latisecta))	Reinhardtia_simplex))	((Podococcus_barteri	Chamaedorea_seifrizii)	(Calamus_caryotoides	Roystonea_regia)))	((Serenoa_repens	(Phoenix_dactylifera	Sabal_domingensis))	Pelagodoxa_henryana)))))	Kingia_australis);
((Orania_palindan	(Sclerosperma_profizianum	((((((Podococcus_barteri	Chamaedorea_seifrizii)	(Serenoa_repens	(Phoenix_dactylifera	Sabal_domingensis)))	(((Reinhardtia_paiewonskiana	Reinhardtia_simplex)	(Reinhardtia_gracilis	Reinhardtia_latisecta))	((Calamus_caryotoides	Leopoldinia_pulchra)	Roystonea_regia)))	(Pseudophoenix_vinifera	Nypa_fruticans))	((Manicaria_saccifera	((Pelagodoxa_henryana	(Dypsis_decaryi	(((Heterospathe_cagayanensis	Burretiokentia_grandiflora)	(Hydriastele_microspadix	Dictyosperma_album))	(Veitchia_spiralis	Kentiopsis_piersoniorum))))	(Geonoma_undata	((Oenocarpus_minor	Oenocarpus_bataua)	Prestoea_acuminata))))	(Bactris_major	Attalea_speciosa)))	Iriartea_deltoidea)))	Kingia_australis);
((Orania_palindan	(Sclerosperma_profizianum	((((Manicaria_saccifera	((Geonoma_undata	((Oenocarpus_minor	Oenocarpus_bataua)	Prestoea_acuminata))	(Pelagodoxa_henryana	(((Leopoldinia_pulchra	(Burretiokentia_grandiflora	Hydriastele_microspadix))	Dictyosperma_album)	(Heterospathe_cagayanensis	(Dypsis_decaryi	(Veitchia_spiralis	Kentiopsis_piersoniorum)))))))	(Bactris_major	Attalea_speciosa))	((Nypa_fruticans	((Reinhardtia_simplex	(Reinhardtia_paiewonskiana	Reinhardtia_latisecta))	(Calamus_caryotoides	Roystonea_regia)))	(Chamaedorea_seifrizii	(Pseudophoenix_vinifera	(Reinhardtia_gracilis	(Phoenix_dactylifera	(Sabal_domingensis	Serenoa_repens)))))))	(Podococcus_barteri	Iriartea_deltoidea))))	Kingia_australis);
((Orania_palindan	(Sclerosperma_profizianum	((((Manicaria_saccifera	(((Geonoma_undata	((Oenocarpus_minor	Oenocarpus_bataua)	Prestoea_acuminata))	Leopoldinia_pulchra)	(Pelagodoxa_henryana	((((Burretiokentia_grandiflora	Heterospathe_cagayanensis)	(Kentiopsis_piersoniorum	Veitchia_spiralis))	(Hydriastele_microspadix	Dictyosperma_album))	Dypsis_decaryi))))	(((Bactris_major	Attalea_speciosa)	(Pseudophoenix_vinifera	(Calamus_caryotoides	Iriartea_deltoidea)))	((Reinhardtia_simplex	(Reinhardtia_paiewonskiana	(Reinhardtia_gracilis	Reinhardtia_latisecta)))	Roystonea_regia)))	((Serenoa_repens	(Phoenix_dactylifera	Sabal_domingensis))	(Chamaedorea_seifrizii	Podococcus_barteri)))	Nypa_fruticans)))	Kingia_australis);
((Orania_palindan	(Sclerosperma_profizianum	((((((Manicaria_saccifera	((((Oenocarpus_minor	Oenocarpus_bataua)	Prestoea_acuminata)	(((Dypsis_decaryi	(Hydriastele_microspadix	(Burretiokentia_grandiflora	Heterospathe_cagayanensis)))	((Leopoldinia_pulchra	Kentiopsis_piersoniorum)	Veitchia_spiralis))	Dictyosperma_album))	Geonoma_undata))	Pelagodoxa_henryana)	(((Phoenix_dactylifera	(Sabal_domingensis	Serenoa_repens))	(Chamaedorea_seifrizii	Podococcus_barteri))	((Reinhardtia_simplex	(Reinhardtia_paiewonskiana	(Reinhardtia_gracilis	Reinhardtia_latisecta)))	(Calamus_caryotoides	(Bactris_major	Roystonea_regia)))))	(Nypa_fruticans	Attalea_speciosa))	Iriartea_deltoidea)	Pseudophoenix_vinifera)))	Kingia_australis);
((Orania_palindan	(Sclerosperma_profizianum	((Iriartea_deltoidea	Pseudophoenix_vinifera)	(((Manicaria_saccifera	(((((Oenocarpus_minor	Oenocarpus_bataua)	Prestoea_acuminata)	(((Dypsis_decaryi	((Leopoldinia_pulchra	Burretiokentia_grandiflora)	Hydriastele_microspadix))	(Heterospathe_cagayanensis	(Kentiopsis_piersoniorum	Veitchia_spiralis)))	Dictyosperma_album))	Geonoma_undata)	Pelagodoxa_henryana))	(((((Calamus_caryotoides	(Reinhardtia_simplex	Reinhardtia_gracilis))	(Reinhardtia_paiewonskiana	Reinhardtia_latisecta))	Roystonea_regia)	Bactris_major)	(Nypa_fruticans	((Serenoa_repens	(Phoenix_dactylifera	Sabal_domingensis))	(Chamaedorea_seifrizii	Podococcus_barteri)))))	Attalea_speciosa))))	Kingia_australis);
((Orania_palindan	(Sclerosperma_profizianum	(((Podococcus_barteri	Iriartea_deltoidea)	Pseudophoenix_vinifera)	((((Reinhardtia_simplex	Reinhardtia_gracilis)	(Reinhardtia_paiewonskiana	Reinhardtia_latisecta))	(Chamaedorea_seifrizii	(Calamus_caryotoides	Roystonea_regia)))	((((Bactris_major	Attalea_speciosa)	(Manicaria_saccifera	((((((Leopoldinia_pulchra	Burretiokentia_grandiflora)	(Veitchia_spiralis	Kentiopsis_piersoniorum))	((Hydriastele_microspadix	Dictyosperma_album)	Heterospathe_cagayanensis))	(Geonoma_undata	((Oenocarpus_minor	Oenocarpus_bataua)	Prestoea_acuminata)))	Dypsis_decaryi)	Pelagodoxa_henryana)))	Nypa_fruticans)	(Phoenix_dactylifera	(Sabal_domingensis	Serenoa_repens)))))))	Kingia_australis);
((Orania_palindan	(Sclerosperma_profizianum	((Iriartea_deltoidea	Pseudophoenix_vinifera)	((((Reinhardtia_paiewonskiana	Reinhardtia_latisecta)	((Leopoldinia_pulchra	Reinhardtia_gracilis)	Reinhardtia_simplex))	Roystonea_regia)	(((Calamus_caryotoides	(Podococcus_barteri	Chamaedorea_seifrizii))	(Nypa_fruticans	(Phoenix_dactylifera	(Serenoa_repens	Sabal_domingensis))))	((Pelagodoxa_henryana	(Manicaria_saccifera	(Geonoma_undata	((((Dypsis_decaryi	Heterospathe_cagayanensis)	((Burretiokentia_grandiflora	Kentiopsis_piersoniorum)	Veitchia_spiralis))	(Dictyosperma_album	Hydriastele_microspadix))	((Oenocarpus_minor	Oenocarpus_bataua)	Prestoea_acuminata)))))	(Attalea_speciosa	Bactris_major)))))))	Kingia_australis);
((Orania_palindan	(Sclerosperma_profizianum	((Iriartea_deltoidea	Pseudophoenix_vinifera)	((((Reinhardtia_simplex	(Calamus_caryotoides	(Reinhardtia_paiewonskiana	Reinhardtia_latisecta)))	Roystonea_regia)	((Podococcus_barteri	Chamaedorea_seifrizii)	(Reinhardtia_gracilis	(Nypa_fruticans	(Phoenix_dactylifera	(Serenoa_repens	Sabal_domingensis))))))	((Pelagodoxa_henryana	(Manicaria_saccifera	(((Oenocarpus_minor	Oenocarpus_bataua)	Prestoea_acuminata)	(Geonoma_undata	(((Dictyosperma_album	Hydriastele_microspadix)	(((Leopoldinia_pulchra	Kentiopsis_piersoniorum)	Veitchia_spiralis)	(Burretiokentia_grandiflora	Heterospathe_cagayanensis)))	Dypsis_decaryi)))))	(Attalea_speciosa	Bactris_major))))))	Kingia_australis);
((Orania_palindan	(Sclerosperma_profizianum	((Iriartea_deltoidea	(((((Podococcus_barteri	Chamaedorea_seifrizii)	((Nypa_fruticans	Reinhardtia_simplex)	(Reinhardtia_paiewonskiana	Reinhardtia_latisecta)))	(((Bactris_major	Pseudophoenix_vinifera)	Pelagodoxa_henryana)	((((((Leopoldinia_pulchra	Kentiopsis_piersoniorum)	Veitchia_spiralis)	((Burretiokentia_grandiflora	Heterospathe_cagayanensis)	(Dictyosperma_album	Hydriastele_microspadix)))	Dypsis_decaryi)	(((Oenocarpus_minor	Oenocarpus_bataua)	Prestoea_acuminata)	Geonoma_undata))	Manicaria_saccifera)))	((Serenoa_repens	(Sabal_domingensis	Phoenix_dactylifera))	Reinhardtia_gracilis))	(Calamus_caryotoides	Roystonea_regia)))	Attalea_speciosa)))	Kingia_australis);
((Orania_palindan	((Iriartea_deltoidea	((((Bactris_major	Attalea_speciosa)	((((((Oenocarpus_minor	Oenocarpus_bataua)	Prestoea_acuminata)	(((((Burretiokentia_grandiflora	Heterospathe_cagayanensis)	Hydriastele_microspadix)	Dypsis_decaryi)	((Leopoldinia_pulchra	Kentiopsis_piersoniorum)	Veitchia_spiralis))	Dictyosperma_album))	Geonoma_undata)	Manicaria_saccifera)	Pelagodoxa_henryana))	(Nypa_fruticans	((Serenoa_repens	(Sabal_domingensis	Phoenix_dactylifera))	((Podococcus_barteri	Chamaedorea_seifrizii)	((Roystonea_regia	Calamus_caryotoides)	(Reinhardtia_simplex	(Reinhardtia_paiewonskiana	(Reinhardtia_gracilis	Reinhardtia_latisecta))))))))	Pseudophoenix_vinifera))	Sclerosperma_profizianum))	Kingia_australis);
((Orania_palindan	(((Nypa_fruticans	(((Sabal_domingensis	Serenoa_repens)	Reinhardtia_gracilis)	Phoenix_dactylifera))	(((((Podococcus_barteri	Iriartea_deltoidea)	(Roystonea_regia	(Reinhardtia_simplex	(Reinhardtia_paiewonskiana	(Calamus_caryotoides	Reinhardtia_latisecta)))))	Pseudophoenix_vinifera)	((Bactris_major	Attalea_speciosa)	(((((Oenocarpus_minor	Oenocarpus_bataua)	Prestoea_acuminata)	((Heterospathe_cagayanensis	((Kentiopsis_piersoniorum	Veitchia_spiralis)	(((Leopoldinia_pulchra	Burretiokentia_grandiflora)	Hydriastele_microspadix)	Dictyosperma_album)))	Dypsis_decaryi))	Geonoma_undata)	(Manicaria_saccifera	Pelagodoxa_henryana))))	Chamaedorea_seifrizii))	Sclerosperma_profizianum))	Kingia_australis);
((Orania_palindan	(((Podococcus_barteri	Iriartea_deltoidea)	((Nypa_fruticans	(((Roystonea_regia	((Reinhardtia_gracilis	Reinhardtia_simplex)	(Reinhardtia_paiewonskiana	Reinhardtia_latisecta)))	((Calamus_caryotoides	Chamaedorea_seifrizii)	((Sabal_domingensis	Serenoa_repens)	Phoenix_dactylifera)))	((Bactris_major	Attalea_speciosa)	(((((Oenocarpus_minor	Oenocarpus_bataua)	Prestoea_acuminata)	(((Heterospathe_cagayanensis	((Leopoldinia_pulchra	Kentiopsis_piersoniorum)	Veitchia_spiralis))	((Hydriastele_microspadix	Dictyosperma_album)	Burretiokentia_grandiflora))	Dypsis_decaryi))	Geonoma_undata)	(Manicaria_saccifera	Pelagodoxa_henryana)))))	Pseudophoenix_vinifera))	Sclerosperma_profizianum))	Kingia_australis);
((Orania_palindan	(((Iriartea_deltoidea	Pseudophoenix_vinifera)	(((Roystonea_regia	(Reinhardtia_simplex	(Reinhardtia_paiewonskiana	Reinhardtia_latisecta)))	((Podococcus_barteri	Chamaedorea_seifrizii)	((Sabal_domingensis	Serenoa_repens)	Phoenix_dactylifera)))	(((Reinhardtia_gracilis	Nypa_fruticans)	(Bactris_major	(Calamus_caryotoides	Attalea_speciosa)))	((((Oenocarpus_minor	Oenocarpus_bataua)	Prestoea_acuminata)	(((Heterospathe_cagayanensis	(Dypsis_decaryi	((Leopoldinia_pulchra	Kentiopsis_piersoniorum)	Veitchia_spiralis)))	((Hydriastele_microspadix	Dictyosperma_album)	Burretiokentia_grandiflora))	Geonoma_undata))	(Manicaria_saccifera	Pelagodoxa_henryana)))))	Sclerosperma_profizianum))	Kingia_australis);
((Orania_palindan	((Iriartea_deltoidea	Pseudophoenix_vinifera)	(((((Sclerosperma_profizianum	Bactris_major)	((Calamus_caryotoides	Roystonea_regia)	(Reinhardtia_simplex	(Reinhardtia_paiewonskiana	Reinhardtia_latisecta))))	((Podococcus_barteri	Chamaedorea_seifrizii)	((Sabal_domingensis	Serenoa_repens)	Phoenix_dactylifera)))	((Reinhardtia_gracilis	Nypa_fruticans)	Attalea_speciosa))	(((((Kentiopsis_piersoniorum	Veitchia_spiralis)	((((Burretiokentia_grandiflora	Leopoldinia_pulchra)	Hydriastele_microspadix)	Dictyosperma_album)	Heterospathe_cagayanensis))	Dypsis_decaryi)	(Geonoma_undata	((Oenocarpus_minor	Oenocarpus_bataua)	Prestoea_acuminata)))	(Manicaria_saccifera	Pelagodoxa_henryana)))))	Kingia_australis);
((Orania_palindan	(((Iriartea_deltoidea	Pseudophoenix_vinifera)	(((Podococcus_barteri	Chamaedorea_seifrizii)	((Serenoa_repens	(Phoenix_dactylifera	Sabal_domingensis))	(Reinhardtia_gracilis	Nypa_fruticans)))	(((Roystonea_regia	(Reinhardtia_simplex	(Calamus_caryotoides	(Reinhardtia_paiewonskiana	Reinhardtia_latisecta))))	(Bactris_major	Attalea_speciosa))	((Manicaria_saccifera	Pelagodoxa_henryana)	(Geonoma_undata	(((Oenocarpus_minor	Oenocarpus_bataua)	Prestoea_acuminata)	(((((Leopoldinia_pulchra	Kentiopsis_piersoniorum)	Veitchia_spiralis)	(Burretiokentia_grandiflora	Heterospathe_cagayanensis))	Dypsis_decaryi)	(Hydriastele_microspadix	Dictyosperma_album))))))))	Sclerosperma_profizianum))	Kingia_australis);
(((Dictyosperma_album	(((Burretiokentia_grandiflora	Heterospathe_cagayanensis)	(Dypsis_decaryi	((Leopoldinia_pulchra	Kentiopsis_piersoniorum)	Veitchia_spiralis)))	Hydriastele_microspadix))	((((((((Nypa_fruticans	(((Calamus_caryotoides	Podococcus_barteri)	Chamaedorea_seifrizii)	(Pseudophoenix_vinifera	(Serenoa_repens	(Phoenix_dactylifera	Sabal_domingensis)))))	(Roystonea_regia	((Reinhardtia_simplex	Reinhardtia_paiewonskiana)	(Reinhardtia_gracilis	Reinhardtia_latisecta))))	((Sclerosperma_profizianum	Orania_palindan)	Iriartea_deltoidea))	(Bactris_major	Attalea_speciosa))	Manicaria_saccifera)	Pelagodoxa_henryana)	Geonoma_undata)	((Oenocarpus_minor	Oenocarpus_bataua)	Prestoea_acuminata)))	Kingia_australis);
(((Orania_palindan	(((Pseudophoenix_vinifera	Iriartea_deltoidea)	(((((Calamus_caryotoides	Roystonea_regia)	Chamaedorea_seifrizii)	((Reinhardtia_gracilis	Nypa_fruticans)	(Reinhardtia_simplex	(Reinhardtia_latisecta	Reinhardtia_paiewonskiana))))	(Phoenix_dactylifera	(Serenoa_repens	Sabal_domingensis)))	((Bactris_major	Attalea_speciosa)	(Manicaria_saccifera	(Pelagodoxa_henryana	(Geonoma_undata	((Prestoea_acuminata	(Oenocarpus_minor	Oenocarpus_bataua))	((Dypsis_decaryi	((((Burretiokentia_grandiflora	(Kentiopsis_piersoniorum	Leopoldinia_pulchra))	Veitchia_spiralis)	Heterospathe_cagayanensis)	Hydriastele_microspadix))	Dictyosperma_album))))))))	Sclerosperma_profizianum))	Podococcus_barteri)	Kingia_australis);
((Roystonea_regia	(Calamus_caryotoides	((Reinhardtia_simplex	(Reinhardtia_latisecta	Reinhardtia_paiewonskiana))	(((Sclerosperma_profizianum	Orania_palindan)	(Pseudophoenix_vinifera	Iriartea_deltoidea))	(((Podococcus_barteri	Chamaedorea_seifrizii)	((Reinhardtia_gracilis	Nypa_fruticans)	(Phoenix_dactylifera	(Serenoa_repens	Sabal_domingensis))))	((Bactris_major	Attalea_speciosa)	(Manicaria_saccifera	(Pelagodoxa_henryana	((Dypsis_decaryi	((Burretiokentia_grandiflora	(Hydriastele_microspadix	Dictyosperma_album))	(((Leopoldinia_pulchra	Kentiopsis_piersoniorum)	Veitchia_spiralis)	Heterospathe_cagayanensis)))	(Geonoma_undata	(Prestoea_acuminata	(Oenocarpus_minor	Oenocarpus_bataua))))))))))))	Kingia_australis);
((Orania_palindan	((((Calamus_caryotoides	Roystonea_regia)	((Podococcus_barteri	Chamaedorea_seifrizii)	(Serenoa_repens	(Sabal_domingensis	Phoenix_dactylifera))))	((((Bactris_major	Attalea_speciosa)	(Manicaria_saccifera	((((((Leopoldinia_pulchra	Kentiopsis_piersoniorum)	Veitchia_spiralis)	Heterospathe_cagayanensis)	(Burretiokentia_grandiflora	(Hydriastele_microspadix	Dictyosperma_album)))	Dypsis_decaryi)	(Geonoma_undata	(Prestoea_acuminata	(Pelagodoxa_henryana	(Oenocarpus_minor	Oenocarpus_bataua)))))))	(Pseudophoenix_vinifera	Iriartea_deltoidea))	(Nypa_fruticans	(Reinhardtia_gracilis	(Reinhardtia_simplex	(Reinhardtia_latisecta	Reinhardtia_paiewonskiana))))))	Sclerosperma_profizianum))	Kingia_australis);
((Orania_palindan	(((Nypa_fruticans	(((Bactris_major	Attalea_speciosa)	(Manicaria_saccifera	((Geonoma_undata	((Prestoea_acuminata	(Oenocarpus_minor	Oenocarpus_bataua))	((((Veitchia_spiralis	Hydriastele_microspadix)	Heterospathe_cagayanensis)	(((Burretiokentia_grandiflora	Leopoldinia_pulchra)	Kentiopsis_piersoniorum)	Dypsis_decaryi))	Dictyosperma_album)))	Pelagodoxa_henryana)))	(Pseudophoenix_vinifera	Iriartea_deltoidea)))	(((Podococcus_barteri	Chamaedorea_seifrizii)	(Phoenix_dactylifera	(Serenoa_repens	Sabal_domingensis)))	((Calamus_caryotoides	Roystonea_regia)	(Reinhardtia_gracilis	(Reinhardtia_simplex	(Reinhardtia_latisecta	Reinhardtia_paiewonskiana))))))	Sclerosperma_profizianum))	Kingia_australis);
((Orania_palindan	((((Roystonea_regia	(Calamus_caryotoides	((Reinhardtia_simplex	(Reinhardtia_latisecta	Reinhardtia_paiewonskiana))	Reinhardtia_gracilis)))	(((Pseudophoenix_vinifera	Nypa_fruticans)	((Bactris_major	Attalea_speciosa)	(Manicaria_saccifera	((Geonoma_undata	(Prestoea_acuminata	(Pelagodoxa_henryana	(Oenocarpus_minor	Oenocarpus_bataua))))	(((Dypsis_decaryi	Heterospathe_cagayanensis)	((Hydriastele_microspadix	(Leopoldinia_pulchra	Burretiokentia_grandiflora))	(Veitchia_spiralis	Kentiopsis_piersoniorum)))	Dictyosperma_album)))))	Iriartea_deltoidea))	((Podococcus_barteri	Chamaedorea_seifrizii)	(Serenoa_repens	(Phoenix_dactylifera	Sabal_domingensis))))	Sclerosperma_profizianum))	Kingia_australis);
((Orania_palindan	((((((((Calamus_caryotoides	(Podococcus_barteri	Chamaedorea_seifrizii))	(Serenoa_repens	(Phoenix_dactylifera	Sabal_domingensis)))	Nypa_fruticans)	(Roystonea_regia	((Reinhardtia_simplex	(Reinhardtia_latisecta	Reinhardtia_paiewonskiana))	Reinhardtia_gracilis)))	((Bactris_major	Attalea_speciosa)	((Pelagodoxa_henryana	Manicaria_saccifera)	((Geonoma_undata	(Prestoea_acuminata	(Oenocarpus_minor	Oenocarpus_bataua)))	(Dypsis_decaryi	(((Leopoldinia_pulchra	Burretiokentia_grandiflora)	Kentiopsis_piersoniorum)	(((Dictyosperma_album	Hydriastele_microspadix)	Veitchia_spiralis)	Heterospathe_cagayanensis)))))))	Iriartea_deltoidea)	Pseudophoenix_vinifera)	Sclerosperma_profizianum))	Kingia_australis);
((Orania_palindan	((((((((Phoenix_dactylifera	(Sabal_domingensis	Serenoa_repens))	Nypa_fruticans)	Chamaedorea_seifrizii)	((Calamus_caryotoides	Roystonea_regia)	((Reinhardtia_simplex	(Reinhardtia_latisecta	Reinhardtia_paiewonskiana))	Reinhardtia_gracilis)))	((Bactris_major	Attalea_speciosa)	(Manicaria_saccifera	((Geonoma_undata	(Prestoea_acuminata	(Oenocarpus_minor	Oenocarpus_bataua)))	(Pelagodoxa_henryana	(Dypsis_decaryi	((Veitchia_spiralis	((Leopoldinia_pulchra	Burretiokentia_grandiflora)	Kentiopsis_piersoniorum))	((Dictyosperma_album	Hydriastele_microspadix)	Heterospathe_cagayanensis))))))))	(Podococcus_barteri	Iriartea_deltoidea))	Pseudophoenix_vinifera)	Sclerosperma_profizianum))	Kingia_australis);
((Prestoea_acuminata	((Oenocarpus_minor	Oenocarpus_bataua)	(((Pelagodoxa_henryana	((Dictyosperma_album	Hydriastele_microspadix)	(Heterospathe_cagayanensis	(Dypsis_decaryi	(Veitchia_spiralis	((Leopoldinia_pulchra	Burretiokentia_grandiflora)	Kentiopsis_piersoniorum))))))	(((((Sclerosperma_profizianum	Orania_palindan)	(Iriartea_deltoidea	Pseudophoenix_vinifera))	(((Phoenix_dactylifera	(Sabal_domingensis	Serenoa_repens))	Nypa_fruticans)	(((Calamus_caryotoides	Roystonea_regia)	(Reinhardtia_simplex	((Reinhardtia_gracilis	Reinhardtia_latisecta)	Reinhardtia_paiewonskiana)))	(Podococcus_barteri	Chamaedorea_seifrizii))))	(Bactris_major	Attalea_speciosa))	Manicaria_saccifera))	Geonoma_undata)))	Kingia_australis);
((Orania_palindan	((((((Serenoa_repens	(Phoenix_dactylifera	Sabal_domingensis))	(((Calamus_caryotoides	Roystonea_regia)	((Reinhardtia_gracilis	Nypa_fruticans)	(Reinhardtia_simplex	(Reinhardtia_latisecta	Reinhardtia_paiewonskiana))))	(Podococcus_barteri	Chamaedorea_seifrizii)))	((Bactris_major	Attalea_speciosa)	((Pelagodoxa_henryana	Manicaria_saccifera)	(Dypsis_decaryi	(((Dictyosperma_album	Hydriastele_microspadix)	(((Leopoldinia_pulchra	Kentiopsis_piersoniorum)	Veitchia_spiralis)	(Burretiokentia_grandiflora	Heterospathe_cagayanensis)))	(Geonoma_undata	(Prestoea_acuminata	(Oenocarpus_minor	Oenocarpus_bataua))))))))	Iriartea_deltoidea)	Pseudophoenix_vinifera)	Sclerosperma_profizianum))	Kingia_australis);
((Orania_palindan	(((((Phoenix_dactylifera	(Sabal_domingensis	Serenoa_repens))	((Roystonea_regia	(Reinhardtia_simplex	(Reinhardtia_latisecta	Reinhardtia_paiewonskiana)))	(((Pelagodoxa_henryana	(Bactris_major	Attalea_speciosa))	(Manicaria_saccifera	((((Dypsis_decaryi	((Leopoldinia_pulchra	Kentiopsis_piersoniorum)	Veitchia_spiralis))	Heterospathe_cagayanensis)	((Dictyosperma_album	Hydriastele_microspadix)	Burretiokentia_grandiflora))	(Geonoma_undata	(Prestoea_acuminata	(Oenocarpus_minor	Oenocarpus_bataua))))))	(Podococcus_barteri	(Calamus_caryotoides	Chamaedorea_seifrizii)))))	(Reinhardtia_gracilis	Nypa_fruticans))	Pseudophoenix_vinifera)	(Iriartea_deltoidea	Sclerosperma_profizianum)))	Kingia_australis);
