# Supplementary material for: Data supporting the nuclear phylogenomics of the palm subfamily Arecoideae (Arecaceae)
Source: Data Brief. 2016 Mar 2;7:532–6. doi: 10.1016/j.dib.2016.02.063 (PMC4796708; doi:10.1016/j.dib.2016.02.063)
Supplement: Supplementary file 5 — Supplementary material [file mmc5.zip › RAxML_bootstrap.Elaeis_822.raxml.tre]

((Sabal_domingensis	((Pseudophoenix_vinifera	Phoenix_dactylifera)	((((Chamaedorea_seifrizii	Heterospathe_cagayanensis)	Nypa_fruticans)	((((Manicaria_saccifera	(((Geonoma_undata	((Roystonea_regia	(Oenocarpus_bataua	(Calamus_caryotoides	Pelagodoxa_henryana)))	Kentiopsis_piersoniorum))	((Dictyosperma_album	(Burretiokentia_grandiflora	Dypsis_decaryi))	(Veitchia_spiralis	Hydriastele_microspadix)))	(Prestoea_acuminata	Oenocarpus_minor)))	((Sclerosperma_profizianum	Orania_palindan)	Podococcus_barteri))	((Leopoldinia_pulchra	((Attalea_speciosa	Bactris_major)	(Elaeis_guineensis	Elaeis_oleifera)))	((Reinhardtia_gracilis	Reinhardtia_simplex)	(Reinhardtia_latisecta	Reinhardtia_paiewonskiana))))	Iriartea_deltoidea))	Serenoa_repens)))	Kingia_australis);
((Sabal_domingensis	((((Chamaedorea_seifrizii	Nypa_fruticans)	((((Pseudophoenix_vinifera	Manicaria_saccifera)	(((Hydriastele_microspadix	((Dypsis_decaryi	(Dictyosperma_album	Burretiokentia_grandiflora))	Veitchia_spiralis))	((Kentiopsis_piersoniorum	Heterospathe_cagayanensis)	((((Calamus_caryotoides	Roystonea_regia)	(Oenocarpus_bataua	Pelagodoxa_henryana))	Prestoea_acuminata)	Oenocarpus_minor)))	Geonoma_undata))	((Sclerosperma_profizianum	Orania_palindan)	Podococcus_barteri))	((Leopoldinia_pulchra	((Attalea_speciosa	Bactris_major)	(Elaeis_guineensis	Elaeis_oleifera)))	((Reinhardtia_gracilis	Reinhardtia_simplex)	(Reinhardtia_latisecta	Reinhardtia_paiewonskiana)))))	Iriartea_deltoidea)	(Serenoa_repens	Phoenix_dactylifera)))	Kingia_australis);
(((Sabal_domingensis	((((Nypa_fruticans	(Chamaedorea_seifrizii	Iriartea_deltoidea))	((((Sclerosperma_profizianum	(Calamus_caryotoides	Orania_palindan))	Podococcus_barteri)	((Attalea_speciosa	(Bactris_major	(Elaeis_guineensis	Elaeis_oleifera)))	((Reinhardtia_gracilis	Reinhardtia_simplex)	(Reinhardtia_latisecta	Reinhardtia_paiewonskiana))))	(Leopoldinia_pulchra	(Manicaria_saccifera	((((Kentiopsis_piersoniorum	Heterospathe_cagayanensis)	((Dictyosperma_album	Burretiokentia_grandiflora)	((Veitchia_spiralis	Dypsis_decaryi)	Hydriastele_microspadix)))	((Prestoea_acuminata	Oenocarpus_minor)	(Roystonea_regia	(Oenocarpus_bataua	Pelagodoxa_henryana))))	Geonoma_undata)))))	Serenoa_repens)	Phoenix_dactylifera))	Pseudophoenix_vinifera)	Kingia_australis);
((Sabal_domingensis	((((((Manicaria_saccifera	((((Dictyosperma_album	(Dypsis_decaryi	(Burretiokentia_grandiflora	Veitchia_spiralis)))	Hydriastele_microspadix)	((Roystonea_regia	(Oenocarpus_bataua	Pelagodoxa_henryana))	(Prestoea_acuminata	(Pseudophoenix_vinifera	Oenocarpus_minor))))	Geonoma_undata))	(Sclerosperma_profizianum	Orania_palindan))	(Chamaedorea_seifrizii	(Calamus_caryotoides	Iriartea_deltoidea)))	(((Nypa_fruticans	Attalea_speciosa)	((((Kentiopsis_piersoniorum	Heterospathe_cagayanensis)	Leopoldinia_pulchra)	(Elaeis_guineensis	Elaeis_oleifera))	(Podococcus_barteri	Bactris_major)))	((Reinhardtia_gracilis	Reinhardtia_simplex)	(Reinhardtia_latisecta	Reinhardtia_paiewonskiana))))	Serenoa_repens)	Phoenix_dactylifera))	Kingia_australis);
((Sabal_domingensis	(Serenoa_repens	((Iriartea_deltoidea	(((Manicaria_saccifera	((((Kentiopsis_piersoniorum	Heterospathe_cagayanensis)	(Roystonea_regia	(Oenocarpus_bataua	Pelagodoxa_henryana)))	((Burretiokentia_grandiflora	Geonoma_undata)	(((Dictyosperma_album	Dypsis_decaryi)	Hydriastele_microspadix)	Veitchia_spiralis)))	(Prestoea_acuminata	Oenocarpus_minor)))	((Pseudophoenix_vinifera	Podococcus_barteri)	(Calamus_caryotoides	(Sclerosperma_profizianum	Orania_palindan))))	(Nypa_fruticans	((Chamaedorea_seifrizii	(((Elaeis_guineensis	Elaeis_oleifera)	(Bactris_major	Attalea_speciosa))	Leopoldinia_pulchra))	((Reinhardtia_gracilis	Reinhardtia_simplex)	(Reinhardtia_latisecta	Reinhardtia_paiewonskiana))))))	Phoenix_dactylifera)))	Kingia_australis);
((Dictyosperma_album	(Dypsis_decaryi	(Hydriastele_microspadix	((Veitchia_spiralis	((((Kentiopsis_piersoniorum	Heterospathe_cagayanensis)	(Roystonea_regia	(Oenocarpus_bataua	Pelagodoxa_henryana)))	Geonoma_undata)	((Prestoea_acuminata	Oenocarpus_minor)	(((((((Nypa_fruticans	Attalea_speciosa)	((Elaeis_guineensis	Elaeis_oleifera)	Bactris_major))	((Reinhardtia_gracilis	Reinhardtia_simplex)	(Reinhardtia_latisecta	Reinhardtia_paiewonskiana)))	((Serenoa_repens	((Pseudophoenix_vinifera	Phoenix_dactylifera)	Sabal_domingensis))	((Calamus_caryotoides	Chamaedorea_seifrizii)	Iriartea_deltoidea)))	(Podococcus_barteri	(Sclerosperma_profizianum	Orania_palindan)))	Manicaria_saccifera)	Leopoldinia_pulchra))))	Burretiokentia_grandiflora))))	Kingia_australis);
((Pseudophoenix_vinifera	((Elaeis_guineensis	Elaeis_oleifera)	((Attalea_speciosa	Bactris_major)	((((Reinhardtia_gracilis	Reinhardtia_simplex)	(Reinhardtia_latisecta	Reinhardtia_paiewonskiana))	((((Nypa_fruticans	(Sabal_domingensis	(Serenoa_repens	Phoenix_dactylifera)))	((Chamaedorea_seifrizii	Iriartea_deltoidea)	(Oenocarpus_bataua	Pelagodoxa_henryana)))	(((Manicaria_saccifera	Geonoma_undata)	((((Dypsis_decaryi	Dictyosperma_album)	(Burretiokentia_grandiflora	Veitchia_spiralis))	Hydriastele_microspadix)	(Prestoea_acuminata	Oenocarpus_minor)))	(((Roystonea_regia	Calamus_caryotoides)	Podococcus_barteri)	(Sclerosperma_profizianum	Orania_palindan))))	(Kentiopsis_piersoniorum	Heterospathe_cagayanensis)))	Leopoldinia_pulchra))))	Kingia_australis);
(((Elaeis_guineensis	Elaeis_oleifera)	((Attalea_speciosa	Bactris_major)	(((Reinhardtia_gracilis	Reinhardtia_simplex)	(Reinhardtia_latisecta	Reinhardtia_paiewonskiana))	(((Nypa_fruticans	(Sabal_domingensis	(Serenoa_repens	Phoenix_dactylifera)))	((Calamus_caryotoides	Chamaedorea_seifrizii)	Iriartea_deltoidea))	(Pseudophoenix_vinifera	((Manicaria_saccifera	(((Veitchia_spiralis	Burretiokentia_grandiflora)	((Dictyosperma_album	(Leopoldinia_pulchra	Hydriastele_microspadix))	Dypsis_decaryi))	(((Kentiopsis_piersoniorum	Heterospathe_cagayanensis)	(Geonoma_undata	(Roystonea_regia	(Oenocarpus_bataua	Pelagodoxa_henryana))))	(Prestoea_acuminata	Oenocarpus_minor))))	((Sclerosperma_profizianum	Orania_palindan)	Podococcus_barteri)))))))	Kingia_australis);
((Dictyosperma_album	(((Veitchia_spiralis	Burretiokentia_grandiflora)	(Hydriastele_microspadix	((Leopoldinia_pulchra	((Elaeis_guineensis	Elaeis_oleifera)	(Attalea_speciosa	Bactris_major)))	((((((Sclerosperma_profizianum	Orania_palindan)	(Calamus_caryotoides	Podococcus_barteri))	((Reinhardtia_gracilis	Reinhardtia_simplex)	(Reinhardtia_latisecta	Reinhardtia_paiewonskiana)))	((Nypa_fruticans	(Serenoa_repens	((Pseudophoenix_vinifera	Phoenix_dactylifera)	Sabal_domingensis)))	Iriartea_deltoidea))	((Manicaria_saccifera	Oenocarpus_minor)	(((Kentiopsis_piersoniorum	Heterospathe_cagayanensis)	(Geonoma_undata	(Roystonea_regia	(Oenocarpus_bataua	Pelagodoxa_henryana))))	Prestoea_acuminata)))	Chamaedorea_seifrizii))))	Dypsis_decaryi))	Kingia_australis);
(((((Sclerosperma_profizianum	Orania_palindan)	Podococcus_barteri)	((Manicaria_saccifera	((Prestoea_acuminata	Oenocarpus_minor)	(((Roystonea_regia	(Oenocarpus_bataua	Pelagodoxa_henryana))	Geonoma_undata)	(((Dypsis_decaryi	Dictyosperma_album)	(Veitchia_spiralis	Burretiokentia_grandiflora))	((Kentiopsis_piersoniorum	Heterospathe_cagayanensis)	Hydriastele_microspadix)))))	((Chamaedorea_seifrizii	((((Elaeis_guineensis	Elaeis_oleifera)	(Leopoldinia_pulchra	Bactris_major))	(Nypa_fruticans	Attalea_speciosa))	((Reinhardtia_gracilis	Reinhardtia_simplex)	(Reinhardtia_latisecta	Reinhardtia_paiewonskiana))))	((Serenoa_repens	((Pseudophoenix_vinifera	Phoenix_dactylifera)	Sabal_domingensis))	Iriartea_deltoidea))))	Calamus_caryotoides)	Kingia_australis);
((Sabal_domingensis	((((((Chamaedorea_seifrizii	Iriartea_deltoidea)	(Bactris_major	((Elaeis_guineensis	Elaeis_oleifera)	Attalea_speciosa)))	Nypa_fruticans)	(((Leopoldinia_pulchra	((Orania_palindan	(Calamus_caryotoides	Sclerosperma_profizianum))	Podococcus_barteri))	Manicaria_saccifera)	((Pseudophoenix_vinifera	Geonoma_undata)	(((Prestoea_acuminata	Oenocarpus_minor)	((Heterospathe_cagayanensis	Kentiopsis_piersoniorum)	(Roystonea_regia	(Pelagodoxa_henryana	Oenocarpus_bataua))))	((Dictyosperma_album	((Veitchia_spiralis	Burretiokentia_grandiflora)	Dypsis_decaryi))	Hydriastele_microspadix)))))	((Reinhardtia_latisecta	Reinhardtia_paiewonskiana)	(Reinhardtia_simplex	Reinhardtia_gracilis)))	(Serenoa_repens	Phoenix_dactylifera)))	Kingia_australis);
((((Serenoa_repens	Phoenix_dactylifera)	((((Chamaedorea_seifrizii	(Kentiopsis_piersoniorum	(((Reinhardtia_latisecta	Reinhardtia_paiewonskiana)	(Reinhardtia_simplex	Reinhardtia_gracilis))	(Leopoldinia_pulchra	((Elaeis_guineensis	Elaeis_oleifera)	(Attalea_speciosa	Bactris_major))))))	(((Orania_palindan	Sclerosperma_profizianum)	(Pseudophoenix_vinifera	(Calamus_caryotoides	Podococcus_barteri)))	((Geonoma_undata	(((Prestoea_acuminata	(Heterospathe_cagayanensis	(Roystonea_regia	(Pelagodoxa_henryana	Oenocarpus_bataua))))	Oenocarpus_minor)	((Dictyosperma_album	((Veitchia_spiralis	Burretiokentia_grandiflora)	Dypsis_decaryi))	Hydriastele_microspadix)))	Manicaria_saccifera)))	Nypa_fruticans)	Iriartea_deltoidea))	Sabal_domingensis)	Kingia_australis);
(((Chamaedorea_seifrizii	((Leopoldinia_pulchra	((Elaeis_guineensis	Elaeis_oleifera)	(Attalea_speciosa	Bactris_major)))	(((Nypa_fruticans	(((Orania_palindan	Sclerosperma_profizianum)	(Calamus_caryotoides	(Roystonea_regia	Podococcus_barteri)))	(((Pelagodoxa_henryana	Oenocarpus_bataua)	((Heterospathe_cagayanensis	Kentiopsis_piersoniorum)	(Prestoea_acuminata	Oenocarpus_minor)))	(Geonoma_undata	((Dictyosperma_album	((Veitchia_spiralis	Burretiokentia_grandiflora)	Dypsis_decaryi))	Hydriastele_microspadix)))))	(((Reinhardtia_latisecta	Reinhardtia_paiewonskiana)	(Reinhardtia_simplex	Reinhardtia_gracilis))	(Iriartea_deltoidea	(Sabal_domingensis	(Serenoa_repens	Phoenix_dactylifera)))))	Manicaria_saccifera)))	Pseudophoenix_vinifera)	Kingia_australis);
(((((Burretiokentia_grandiflora	Dictyosperma_album)	(Veitchia_spiralis	Dypsis_decaryi))	Hydriastele_microspadix)	((((Manicaria_saccifera	Geonoma_undata)	(((Nypa_fruticans	(Iriartea_deltoidea	(Serenoa_repens	((Pseudophoenix_vinifera	Phoenix_dactylifera)	Sabal_domingensis))))	((((Reinhardtia_latisecta	Reinhardtia_paiewonskiana)	(Reinhardtia_simplex	Reinhardtia_gracilis))	(Chamaedorea_seifrizii	(Attalea_speciosa	(Bactris_major	(Elaeis_guineensis	Elaeis_oleifera)))))	(Heterospathe_cagayanensis	Kentiopsis_piersoniorum)))	((Orania_palindan	(Calamus_caryotoides	Sclerosperma_profizianum))	Podococcus_barteri)))	((Prestoea_acuminata	Oenocarpus_minor)	(Roystonea_regia	(Pelagodoxa_henryana	Oenocarpus_bataua))))	Leopoldinia_pulchra))	Kingia_australis);
((Dictyosperma_album	((Dypsis_decaryi	(Veitchia_spiralis	Hydriastele_microspadix))	(((Manicaria_saccifera	((Pseudophoenix_vinifera	((Orania_palindan	Sclerosperma_profizianum)	(Calamus_caryotoides	(Leopoldinia_pulchra	Podococcus_barteri))))	(((Chamaedorea_seifrizii	Iriartea_deltoidea)	(Sabal_domingensis	(Serenoa_repens	Phoenix_dactylifera)))	(((Reinhardtia_latisecta	Reinhardtia_paiewonskiana)	(Reinhardtia_simplex	Reinhardtia_gracilis))	((Elaeis_guineensis	Elaeis_oleifera)	((Nypa_fruticans	Attalea_speciosa)	Bactris_major))))))	(Geonoma_undata	(Oenocarpus_minor	(Prestoea_acuminata	((Heterospathe_cagayanensis	Kentiopsis_piersoniorum)	(Roystonea_regia	(Pelagodoxa_henryana	Oenocarpus_bataua)))))))	Burretiokentia_grandiflora)))	Kingia_australis);
(((Phoenix_dactylifera	(Sabal_domingensis	(Serenoa_repens	((((((((((Burretiokentia_grandiflora	Veitchia_spiralis)	Dictyosperma_album)	Dypsis_decaryi)	Hydriastele_microspadix)	(Leopoldinia_pulchra	(Prestoea_acuminata	Geonoma_undata)))	Oenocarpus_minor)	Manicaria_saccifera)	(((Orania_palindan	Sclerosperma_profizianum)	(Roystonea_regia	(Calamus_caryotoides	Podococcus_barteri)))	(Nypa_fruticans	((Heterospathe_cagayanensis	Kentiopsis_piersoniorum)	(((Reinhardtia_latisecta	Reinhardtia_paiewonskiana)	(Reinhardtia_simplex	Reinhardtia_gracilis))	(Chamaedorea_seifrizii	((Elaeis_guineensis	Elaeis_oleifera)	(Attalea_speciosa	Bactris_major))))))))	(Pelagodoxa_henryana	Oenocarpus_bataua))	Iriartea_deltoidea))))	Pseudophoenix_vinifera)	Kingia_australis);
((Sabal_domingensis	((Serenoa_repens	((Iriartea_deltoidea	(Chamaedorea_seifrizii	((Roystonea_regia	(Pelagodoxa_henryana	Oenocarpus_bataua))	(Heterospathe_cagayanensis	Kentiopsis_piersoniorum))))	(((((((Dictyosperma_album	(Dypsis_decaryi	(Burretiokentia_grandiflora	Veitchia_spiralis)))	Hydriastele_microspadix)	(Prestoea_acuminata	Oenocarpus_minor))	Geonoma_undata)	Manicaria_saccifera)	(((Reinhardtia_latisecta	Reinhardtia_paiewonskiana)	(Reinhardtia_simplex	Reinhardtia_gracilis))	(Leopoldinia_pulchra	((Nypa_fruticans	(Elaeis_guineensis	Elaeis_oleifera))	(Attalea_speciosa	Bactris_major)))))	((Orania_palindan	(Calamus_caryotoides	Sclerosperma_profizianum))	Podococcus_barteri))))	(Pseudophoenix_vinifera	Phoenix_dactylifera)))	Kingia_australis);
(((((Serenoa_repens	((Nypa_fruticans	(((Chamaedorea_seifrizii	Iriartea_deltoidea)	(Leopoldinia_pulchra	(Attalea_speciosa	((Elaeis_guineensis	Elaeis_oleifera)	Bactris_major))))	((((((((Heterospathe_cagayanensis	Kentiopsis_piersoniorum)	Pelagodoxa_henryana)	Oenocarpus_bataua)	(Prestoea_acuminata	Oenocarpus_minor))	(Dictyosperma_album	((Veitchia_spiralis	Hydriastele_microspadix)	Dypsis_decaryi)))	(Burretiokentia_grandiflora	Geonoma_undata))	Manicaria_saccifera)	((Orania_palindan	Sclerosperma_profizianum)	(Roystonea_regia	(Calamus_caryotoides	Podococcus_barteri))))))	((Reinhardtia_latisecta	Reinhardtia_paiewonskiana)	(Reinhardtia_simplex	Reinhardtia_gracilis))))	Sabal_domingensis)	Phoenix_dactylifera)	Pseudophoenix_vinifera)	Kingia_australis);
((Bactris_major	(((((Reinhardtia_latisecta	Reinhardtia_paiewonskiana)	(Reinhardtia_simplex	Reinhardtia_gracilis))	(((Pseudophoenix_vinifera	Iriartea_deltoidea)	(((Serenoa_repens	Chamaedorea_seifrizii)	Nypa_fruticans)	(Sabal_domingensis	Phoenix_dactylifera)))	((((((Burretiokentia_grandiflora	Veitchia_spiralis)	(Dypsis_decaryi	(Dictyosperma_album	Hydriastele_microspadix)))	(((((Heterospathe_cagayanensis	Kentiopsis_piersoniorum)	Pelagodoxa_henryana)	Oenocarpus_bataua)	Geonoma_undata)	(Prestoea_acuminata	Oenocarpus_minor)))	Leopoldinia_pulchra)	Manicaria_saccifera)	((Orania_palindan	Sclerosperma_profizianum)	(Roystonea_regia	(Calamus_caryotoides	Podococcus_barteri))))))	Attalea_speciosa)	(Elaeis_guineensis	Elaeis_oleifera)))	Kingia_australis);
((((Reinhardtia_gracilis	Burretiokentia_grandiflora)	Dictyosperma_album)	((((Manicaria_saccifera	(Pseudophoenix_vinifera	Geonoma_undata))	((Roystonea_regia	(Pelagodoxa_henryana	Oenocarpus_bataua))	(Prestoea_acuminata	Oenocarpus_minor)))	(((Orania_palindan	(Calamus_caryotoides	Sclerosperma_profizianum))	Podococcus_barteri)	(((((Heterospathe_cagayanensis	Kentiopsis_piersoniorum)	Leopoldinia_pulchra)	(((Elaeis_guineensis	Elaeis_oleifera)	Bactris_major)	Attalea_speciosa))	((Reinhardtia_latisecta	Reinhardtia_paiewonskiana)	Reinhardtia_simplex))	(Chamaedorea_seifrizii	(Iriartea_deltoidea	((Sabal_domingensis	Serenoa_repens)	(Nypa_fruticans	Phoenix_dactylifera)))))))	(Hydriastele_microspadix	(Dypsis_decaryi	Veitchia_spiralis))))	Kingia_australis);
((Pseudophoenix_vinifera	(((Heterospathe_cagayanensis	Kentiopsis_piersoniorum)	(((((Oenocarpus_minor	Geonoma_undata)	(Manicaria_saccifera	(((((Chamaedorea_seifrizii	Iriartea_deltoidea)	Nypa_fruticans)	((Leopoldinia_pulchra	((Elaeis_guineensis	Elaeis_oleifera)	(Bactris_major	Attalea_speciosa)))	((Reinhardtia_latisecta	Reinhardtia_paiewonskiana)	(Reinhardtia_gracilis	Reinhardtia_simplex))))	(Sabal_domingensis	(Serenoa_repens	Phoenix_dactylifera)))	((Roystonea_regia	Podococcus_barteri)	(Sclerosperma_profizianum	Orania_palindan)))))	((Dictyosperma_album	Hydriastele_microspadix)	(Dypsis_decaryi	(Burretiokentia_grandiflora	Veitchia_spiralis))))	Prestoea_acuminata)	(Pelagodoxa_henryana	Oenocarpus_bataua)))	Calamus_caryotoides))	Kingia_australis);
((Sabal_domingensis	((((((Calamus_caryotoides	Podococcus_barteri)	(Sclerosperma_profizianum	Orania_palindan))	(((((Dictyosperma_album	Dypsis_decaryi)	(Burretiokentia_grandiflora	Veitchia_spiralis))	Hydriastele_microspadix)	(((Roystonea_regia	(Pelagodoxa_henryana	Oenocarpus_bataua))	(Prestoea_acuminata	Oenocarpus_minor))	Geonoma_undata))	Manicaria_saccifera))	((Kentiopsis_piersoniorum	((Chamaedorea_seifrizii	(Leopoldinia_pulchra	((Elaeis_guineensis	Elaeis_oleifera)	(Bactris_major	Attalea_speciosa))))	((Reinhardtia_latisecta	Reinhardtia_paiewonskiana)	(Reinhardtia_gracilis	Reinhardtia_simplex))))	Nypa_fruticans))	Iriartea_deltoidea)	((Heterospathe_cagayanensis	Serenoa_repens)	(Pseudophoenix_vinifera	Phoenix_dactylifera))))	Kingia_australis);
((Phoenix_dactylifera	((((((Heterospathe_cagayanensis	Chamaedorea_seifrizii)	Iriartea_deltoidea)	(((Nypa_fruticans	(Elaeis_guineensis	Elaeis_oleifera))	(Attalea_speciosa	((Reinhardtia_latisecta	Reinhardtia_paiewonskiana)	(Reinhardtia_gracilis	Reinhardtia_simplex))))	(Bactris_major	Kentiopsis_piersoniorum)))	((Podococcus_barteri	((Calamus_caryotoides	Sclerosperma_profizianum)	Orania_palindan))	(Leopoldinia_pulchra	(((Manicaria_saccifera	(Pelagodoxa_henryana	Oenocarpus_bataua))	(Prestoea_acuminata	(Pseudophoenix_vinifera	Oenocarpus_minor)))	((((Burretiokentia_grandiflora	Dictyosperma_album)	((Veitchia_spiralis	Roystonea_regia)	Dypsis_decaryi))	Hydriastele_microspadix)	Geonoma_undata)))))	Serenoa_repens)	Sabal_domingensis))	Kingia_australis);
((Hydriastele_microspadix	(((((Geonoma_undata	(Manicaria_saccifera	((((Sabal_domingensis	((Serenoa_repens	(Iriartea_deltoidea	(Pseudophoenix_vinifera	Phoenix_dactylifera)))	Nypa_fruticans))	(((Reinhardtia_latisecta	Reinhardtia_paiewonskiana)	(Reinhardtia_gracilis	Reinhardtia_simplex))	(((Bactris_major	(Attalea_speciosa	(Heterospathe_cagayanensis	Kentiopsis_piersoniorum)))	(Elaeis_guineensis	Elaeis_oleifera))	Leopoldinia_pulchra)))	Chamaedorea_seifrizii)	((Calamus_caryotoides	Podococcus_barteri)	(Sclerosperma_profizianum	Orania_palindan)))))	(((Roystonea_regia	(Pelagodoxa_henryana	Oenocarpus_bataua))	Prestoea_acuminata)	Oenocarpus_minor))	(Burretiokentia_grandiflora	Veitchia_spiralis))	Dypsis_decaryi)	Dictyosperma_album))	Kingia_australis);
(((Hydriastele_microspadix	(Veitchia_spiralis	((((Roystonea_regia	(Pelagodoxa_henryana	Oenocarpus_bataua))	(((Prestoea_acuminata	Oenocarpus_minor)	((Pseudophoenix_vinifera	Manicaria_saccifera)	(((((((Bactris_major	Attalea_speciosa)	(Elaeis_guineensis	Elaeis_oleifera))	((Heterospathe_cagayanensis	Kentiopsis_piersoniorum)	Leopoldinia_pulchra))	((Reinhardtia_latisecta	Reinhardtia_paiewonskiana)	Reinhardtia_simplex))	(Nypa_fruticans	Chamaedorea_seifrizii))	(((Serenoa_repens	Phoenix_dactylifera)	Sabal_domingensis)	Iriartea_deltoidea))	((Calamus_caryotoides	Podococcus_barteri)	(Sclerosperma_profizianum	Orania_palindan)))))	Geonoma_undata))	(Reinhardtia_gracilis	Burretiokentia_grandiflora))	Dypsis_decaryi)))	Dictyosperma_album)	Kingia_australis);
(((Hydriastele_microspadix	((((((Roystonea_regia	(Pelagodoxa_henryana	Oenocarpus_bataua))	(Manicaria_saccifera	((((Nypa_fruticans	((Serenoa_repens	Phoenix_dactylifera)	(Pseudophoenix_vinifera	Sabal_domingensis)))	(Chamaedorea_seifrizii	Iriartea_deltoidea))	((((Bactris_major	Attalea_speciosa)	(Elaeis_guineensis	Elaeis_oleifera))	((Heterospathe_cagayanensis	Kentiopsis_piersoniorum)	Leopoldinia_pulchra))	((Reinhardtia_latisecta	Reinhardtia_paiewonskiana)	Reinhardtia_simplex)))	((Calamus_caryotoides	Podococcus_barteri)	(Sclerosperma_profizianum	Orania_palindan)))))	(Prestoea_acuminata	Oenocarpus_minor))	(Reinhardtia_gracilis	(Geonoma_undata	Burretiokentia_grandiflora)))	Veitchia_spiralis)	Dypsis_decaryi))	Dictyosperma_album)	Kingia_australis);
((((Dypsis_decaryi	(((Reinhardtia_gracilis	Burretiokentia_grandiflora)	((Manicaria_saccifera	(((Nypa_fruticans	(((Serenoa_repens	Phoenix_dactylifera)	Sabal_domingensis)	Iriartea_deltoidea))	((((Elaeis_guineensis	Elaeis_oleifera)	((Bactris_major	(Attalea_speciosa	(Heterospathe_cagayanensis	Kentiopsis_piersoniorum)))	Leopoldinia_pulchra))	((Reinhardtia_latisecta	Reinhardtia_paiewonskiana)	Reinhardtia_simplex))	Chamaedorea_seifrizii))	(Podococcus_barteri	((Calamus_caryotoides	Sclerosperma_profizianum)	Orania_palindan))))	((Pseudophoenix_vinifera	Geonoma_undata)	(Oenocarpus_minor	(Prestoea_acuminata	(Roystonea_regia	(Pelagodoxa_henryana	Oenocarpus_bataua)))))))	Veitchia_spiralis))	Hydriastele_microspadix)	Dictyosperma_album)	Kingia_australis);
((((((Hydriastele_microspadix	Dypsis_decaryi)	(Veitchia_spiralis	((Prestoea_acuminata	Oenocarpus_minor)	((((Roystonea_regia	(Pelagodoxa_henryana	Oenocarpus_bataua))	Manicaria_saccifera)	Geonoma_undata)	((((Reinhardtia_latisecta	Reinhardtia_paiewonskiana)	Reinhardtia_simplex)	(Leopoldinia_pulchra	((Elaeis_guineensis	Elaeis_oleifera)	(Bactris_major	Attalea_speciosa))))	(((Iriartea_deltoidea	((Calamus_caryotoides	Podococcus_barteri)	(Sclerosperma_profizianum	Orania_palindan)))	((Pseudophoenix_vinifera	Chamaedorea_seifrizii)	Nypa_fruticans))	((Serenoa_repens	Phoenix_dactylifera)	Sabal_domingensis)))))))	(Heterospathe_cagayanensis	Kentiopsis_piersoniorum))	(Reinhardtia_gracilis	Burretiokentia_grandiflora))	Dictyosperma_album)	Kingia_australis);
((Hydriastele_microspadix	(((Geonoma_undata	(Manicaria_saccifera	(((((Serenoa_repens	((Pseudophoenix_vinifera	Phoenix_dactylifera)	Sabal_domingensis))	Iriartea_deltoidea)	Nypa_fruticans)	((((Reinhardtia_latisecta	Reinhardtia_paiewonskiana)	(Reinhardtia_gracilis	Reinhardtia_simplex))	(Attalea_speciosa	((Bactris_major	Leopoldinia_pulchra)	(Elaeis_guineensis	Elaeis_oleifera))))	Chamaedorea_seifrizii))	((Calamus_caryotoides	Podococcus_barteri)	(Sclerosperma_profizianum	Orania_palindan)))))	((((Heterospathe_cagayanensis	Kentiopsis_piersoniorum)	Prestoea_acuminata)	Oenocarpus_minor)	(Roystonea_regia	(Pelagodoxa_henryana	Oenocarpus_bataua))))	((Veitchia_spiralis	Dypsis_decaryi)	(Burretiokentia_grandiflora	Dictyosperma_album))))	Kingia_australis);
((Burretiokentia_grandiflora	((Dypsis_decaryi	Dictyosperma_album)	((((Manicaria_saccifera	(((((Reinhardtia_latisecta	Reinhardtia_paiewonskiana)	(Reinhardtia_gracilis	Reinhardtia_simplex))	((((Elaeis_guineensis	Elaeis_oleifera)	(Attalea_speciosa	Bactris_major))	Leopoldinia_pulchra)	Chamaedorea_seifrizii))	(((Serenoa_repens	((Pseudophoenix_vinifera	Phoenix_dactylifera)	Sabal_domingensis))	Iriartea_deltoidea)	Nypa_fruticans))	((Roystonea_regia	Podococcus_barteri)	((Calamus_caryotoides	Sclerosperma_profizianum)	Orania_palindan))))	(Geonoma_undata	(Prestoea_acuminata	Oenocarpus_minor)))	(((Heterospathe_cagayanensis	Kentiopsis_piersoniorum)	Pelagodoxa_henryana)	Oenocarpus_bataua))	(Veitchia_spiralis	Hydriastele_microspadix))))	Kingia_australis);
((Elaeis_guineensis	((Bactris_major	(((((((Manicaria_saccifera	(((Heterospathe_cagayanensis	Kentiopsis_piersoniorum)	(Hydriastele_microspadix	((Dypsis_decaryi	(Burretiokentia_grandiflora	Dictyosperma_album))	Veitchia_spiralis)))	(((Oenocarpus_minor	Prestoea_acuminata)	(Roystonea_regia	(Oenocarpus_bataua	Pelagodoxa_henryana)))	Geonoma_undata)))	((Pseudophoenix_vinifera	(Podococcus_barteri	Calamus_caryotoides))	(Sclerosperma_profizianum	Orania_palindan)))	((Iriartea_deltoidea	((Serenoa_repens	Sabal_domingensis)	Phoenix_dactylifera))	Nypa_fruticans))	((Reinhardtia_latisecta	Reinhardtia_paiewonskiana)	(Reinhardtia_gracilis	Reinhardtia_simplex)))	Chamaedorea_seifrizii)	Leopoldinia_pulchra)	Attalea_speciosa))	Elaeis_oleifera))	Kingia_australis);
((Dictyosperma_album	(((((Geonoma_undata	((((Sclerosperma_profizianum	Orania_palindan)	(Podococcus_barteri	Calamus_caryotoides))	(((Iriartea_deltoidea	((Serenoa_repens	Sabal_domingensis)	Phoenix_dactylifera))	Nypa_fruticans)	(((Reinhardtia_latisecta	Reinhardtia_paiewonskiana)	(Reinhardtia_gracilis	Reinhardtia_simplex))	(Chamaedorea_seifrizii	(Leopoldinia_pulchra	((Elaeis_oleifera	Elaeis_guineensis)	(Bactris_major	Attalea_speciosa)))))))	Manicaria_saccifera))	(Oenocarpus_minor	(Prestoea_acuminata	(Roystonea_regia	(Oenocarpus_bataua	Pelagodoxa_henryana)))))	Hydriastele_microspadix)	(Dypsis_decaryi	((Pseudophoenix_vinifera	Burretiokentia_grandiflora)	Veitchia_spiralis)))	(Heterospathe_cagayanensis	Kentiopsis_piersoniorum)))	Kingia_australis);
((Elaeis_oleifera	(Elaeis_guineensis	(((Bactris_major	Attalea_speciosa)	((Chamaedorea_seifrizii	((((Sclerosperma_profizianum	Orania_palindan)	(Podococcus_barteri	Calamus_caryotoides))	(Iriartea_deltoidea	(Serenoa_repens	(Sabal_domingensis	Phoenix_dactylifera))))	((Pseudophoenix_vinifera	Manicaria_saccifera)	((Oenocarpus_minor	(Prestoea_acuminata	(Heterospathe_cagayanensis	(Roystonea_regia	(Oenocarpus_bataua	Pelagodoxa_henryana)))))	(((Leopoldinia_pulchra	Kentiopsis_piersoniorum)	(((Dypsis_decaryi	(Dictyosperma_album	Burretiokentia_grandiflora))	Veitchia_spiralis)	Hydriastele_microspadix))	Geonoma_undata)))))	((Reinhardtia_latisecta	Reinhardtia_paiewonskiana)	(Reinhardtia_gracilis	Reinhardtia_simplex))))	Nypa_fruticans)))	Kingia_australis);
(((((Phoenix_dactylifera	Serenoa_repens)	(((Nypa_fruticans	Chamaedorea_seifrizii)	Iriartea_deltoidea)	((((Reinhardtia_latisecta	Reinhardtia_paiewonskiana)	(Reinhardtia_gracilis	Reinhardtia_simplex))	(((Bactris_major	Attalea_speciosa)	(Elaeis_oleifera	Elaeis_guineensis))	Leopoldinia_pulchra))	((Manicaria_saccifera	((((((Veitchia_spiralis	Dypsis_decaryi)	(Dictyosperma_album	Hydriastele_microspadix))	(Burretiokentia_grandiflora	Geonoma_undata))	(Heterospathe_cagayanensis	Kentiopsis_piersoniorum))	(Prestoea_acuminata	Oenocarpus_minor))	(Oenocarpus_bataua	Pelagodoxa_henryana)))	((Sclerosperma_profizianum	Orania_palindan)	(Roystonea_regia	(Podococcus_barteri	Calamus_caryotoides)))))))	Sabal_domingensis)	Pseudophoenix_vinifera)	Kingia_australis);
(((Burretiokentia_grandiflora	Dictyosperma_album)	((((Hydriastele_microspadix	(Heterospathe_cagayanensis	Kentiopsis_piersoniorum))	((Geonoma_undata	((((Leopoldinia_pulchra	(Calamus_caryotoides	Chamaedorea_seifrizii))	((((Serenoa_repens	(Sabal_domingensis	(Pseudophoenix_vinifera	Phoenix_dactylifera)))	Iriartea_deltoidea)	(Nypa_fruticans	(((Reinhardtia_latisecta	Reinhardtia_paiewonskiana)	(Reinhardtia_gracilis	Reinhardtia_simplex))	((Bactris_major	Attalea_speciosa)	(Elaeis_oleifera	Elaeis_guineensis)))))	((Sclerosperma_profizianum	Orania_palindan)	(Roystonea_regia	Podococcus_barteri))))	Manicaria_saccifera)	(Prestoea_acuminata	Oenocarpus_minor)))	(Oenocarpus_bataua	Pelagodoxa_henryana)))	Veitchia_spiralis)	Dypsis_decaryi))	Kingia_australis);
((Hydriastele_microspadix	(Dictyosperma_album	(Dypsis_decaryi	((Burretiokentia_grandiflora	Veitchia_spiralis)	((Heterospathe_cagayanensis	Kentiopsis_piersoniorum)	(((Leopoldinia_pulchra	((((Serenoa_repens	(Sabal_domingensis	(Pseudophoenix_vinifera	Phoenix_dactylifera)))	Iriartea_deltoidea)	((Orania_palindan	Chamaedorea_seifrizii)	Nypa_fruticans))	(((Calamus_caryotoides	Sclerosperma_profizianum)	Podococcus_barteri)	(((Reinhardtia_latisecta	Reinhardtia_paiewonskiana)	(Reinhardtia_gracilis	Reinhardtia_simplex))	((Bactris_major	Attalea_speciosa)	(Elaeis_oleifera	Elaeis_guineensis))))))	Manicaria_saccifera)	(Geonoma_undata	(Oenocarpus_minor	(Prestoea_acuminata	(Roystonea_regia	(Oenocarpus_bataua	Pelagodoxa_henryana)))))))))))	Kingia_australis);
(((Elaeis_guineensis	((((((((Reinhardtia_gracilis	(Reinhardtia_simplex	(Reinhardtia_latisecta	Reinhardtia_paiewonskiana)))	(((Sabal_domingensis	(Phoenix_dactylifera	Serenoa_repens))	(Iriartea_deltoidea	(Oenocarpus_bataua	Pelagodoxa_henryana)))	Nypa_fruticans))	((Orania_palindan	Sclerosperma_profizianum)	(Calamus_caryotoides	Podococcus_barteri)))	(Manicaria_saccifera	(((Heterospathe_cagayanensis	(Roystonea_regia	(Kentiopsis_piersoniorum	(((Dypsis_decaryi	Dictyosperma_album)	(Burretiokentia_grandiflora	Veitchia_spiralis))	Hydriastele_microspadix))))	Geonoma_undata)	(Oenocarpus_minor	Prestoea_acuminata))))	Chamaedorea_seifrizii)	Leopoldinia_pulchra)	(Bactris_major	Attalea_speciosa))	Elaeis_oleifera))	Pseudophoenix_vinifera)	Kingia_australis);
((Chamaedorea_seifrizii	(((Bactris_major	Attalea_speciosa)	(Elaeis_oleifera	Elaeis_guineensis))	(((Reinhardtia_latisecta	Reinhardtia_paiewonskiana)	(Reinhardtia_gracilis	Reinhardtia_simplex))	((Leopoldinia_pulchra	((Manicaria_saccifera	(((((Dypsis_decaryi	Dictyosperma_album)	(Burretiokentia_grandiflora	Veitchia_spiralis))	Hydriastele_microspadix)	((Oenocarpus_bataua	Pelagodoxa_henryana)	(Roystonea_regia	(Geonoma_undata	(Heterospathe_cagayanensis	Kentiopsis_piersoniorum)))))	(Oenocarpus_minor	Prestoea_acuminata)))	((Orania_palindan	Sclerosperma_profizianum)	(Calamus_caryotoides	Podococcus_barteri))))	(((Sabal_domingensis	((Pseudophoenix_vinifera	Phoenix_dactylifera)	Serenoa_repens))	Iriartea_deltoidea)	Nypa_fruticans)))))	Kingia_australis);
(((((((Geonoma_undata	(((Orania_palindan	Sclerosperma_profizianum)	(Calamus_caryotoides	Podococcus_barteri))	(((Sabal_domingensis	((Pseudophoenix_vinifera	Phoenix_dactylifera)	Serenoa_repens))	(Iriartea_deltoidea	Nypa_fruticans))	(((Chamaedorea_seifrizii	(Leopoldinia_pulchra	((Bactris_major	Attalea_speciosa)	(Elaeis_oleifera	Elaeis_guineensis))))	((Reinhardtia_latisecta	Reinhardtia_paiewonskiana)	(Reinhardtia_gracilis	Reinhardtia_simplex)))	(Heterospathe_cagayanensis	Kentiopsis_piersoniorum)))))	(Manicaria_saccifera	(Oenocarpus_minor	((Oenocarpus_bataua	Pelagodoxa_henryana)	Prestoea_acuminata))))	Roystonea_regia)	(Burretiokentia_grandiflora	Veitchia_spiralis))	Dypsis_decaryi)	(Dictyosperma_album	Hydriastele_microspadix))	Kingia_australis);
((((Hydriastele_microspadix	Dypsis_decaryi)	(((((Prestoea_acuminata	Oenocarpus_minor)	(Roystonea_regia	(Oenocarpus_bataua	Pelagodoxa_henryana)))	(Manicaria_saccifera	(((Nypa_fruticans	((Sabal_domingensis	((Pseudophoenix_vinifera	Phoenix_dactylifera)	Serenoa_repens))	Iriartea_deltoidea))	(((Chamaedorea_seifrizii	((Bactris_major	Attalea_speciosa)	(Elaeis_oleifera	Elaeis_guineensis)))	((Reinhardtia_latisecta	Reinhardtia_paiewonskiana)	(Reinhardtia_gracilis	Reinhardtia_simplex)))	(Leopoldinia_pulchra	(Heterospathe_cagayanensis	Kentiopsis_piersoniorum))))	((Orania_palindan	(Calamus_caryotoides	Sclerosperma_profizianum))	Podococcus_barteri))))	Geonoma_undata)	(Burretiokentia_grandiflora	Veitchia_spiralis)))	Dictyosperma_album)	Kingia_australis);
((Chamaedorea_seifrizii	((Pseudophoenix_vinifera	((Iriartea_deltoidea	(((Phoenix_dactylifera	Serenoa_repens)	Sabal_domingensis)	(((Nypa_fruticans	Kentiopsis_piersoniorum)	(((Reinhardtia_simplex	Reinhardtia_gracilis)	(Reinhardtia_paiewonskiana	Reinhardtia_latisecta))	(Leopoldinia_pulchra	((Elaeis_oleifera	Elaeis_guineensis)	(Attalea_speciosa	Bactris_major)))))	(((Calamus_caryotoides	Podococcus_barteri)	((Orania_palindan	Sclerosperma_profizianum)	Roystonea_regia))	(Manicaria_saccifera	(((Hydriastele_microspadix	(Dictyosperma_album	((Burretiokentia_grandiflora	Veitchia_spiralis)	Dypsis_decaryi)))	Geonoma_undata)	(Oenocarpus_minor	Prestoea_acuminata)))))))	(Oenocarpus_bataua	Pelagodoxa_henryana)))	Heterospathe_cagayanensis))	Kingia_australis);
((Pseudophoenix_vinifera	(Sabal_domingensis	(Phoenix_dactylifera	((((((Nypa_fruticans	(Heterospathe_cagayanensis	Kentiopsis_piersoniorum))	(((Reinhardtia_simplex	Reinhardtia_gracilis)	(Reinhardtia_paiewonskiana	Reinhardtia_latisecta))	((Elaeis_oleifera	Elaeis_guineensis)	(Attalea_speciosa	Bactris_major))))	((((Calamus_caryotoides	Sclerosperma_profizianum)	Orania_palindan)	(Roystonea_regia	Podococcus_barteri))	(((Hydriastele_microspadix	((Burretiokentia_grandiflora	Veitchia_spiralis)	(Dypsis_decaryi	Dictyosperma_album)))	Leopoldinia_pulchra)	((Manicaria_saccifera	Geonoma_undata)	(Oenocarpus_minor	Prestoea_acuminata)))))	Chamaedorea_seifrizii)	(Iriartea_deltoidea	(Oenocarpus_bataua	Pelagodoxa_henryana)))	Serenoa_repens))))	Kingia_australis);
((Sabal_domingensis	((Pseudophoenix_vinifera	Phoenix_dactylifera)	(Serenoa_repens	((Chamaedorea_seifrizii	Iriartea_deltoidea)	(((((Geonoma_undata	(Hydriastele_microspadix	((Dypsis_decaryi	Veitchia_spiralis)	(Burretiokentia_grandiflora	Dictyosperma_album))))	((Roystonea_regia	(Oenocarpus_bataua	Pelagodoxa_henryana))	(Oenocarpus_minor	Prestoea_acuminata)))	Manicaria_saccifera)	(((Sclerosperma_profizianum	Orania_palindan)	(Calamus_caryotoides	Podococcus_barteri))	(((Reinhardtia_simplex	Reinhardtia_gracilis)	(Reinhardtia_paiewonskiana	Reinhardtia_latisecta))	(((Heterospathe_cagayanensis	Kentiopsis_piersoniorum)	Leopoldinia_pulchra)	((Elaeis_oleifera	Elaeis_guineensis)	(Attalea_speciosa	Bactris_major))))))	Nypa_fruticans)))))	Kingia_australis);
(((Dictyosperma_album	(((((((Heterospathe_cagayanensis	Kentiopsis_piersoniorum)	(Geonoma_undata	(Roystonea_regia	(Oenocarpus_bataua	Pelagodoxa_henryana))))	(Manicaria_saccifera	(((Sclerosperma_profizianum	Orania_palindan)	(Calamus_caryotoides	Podococcus_barteri))	((((Reinhardtia_simplex	Reinhardtia_gracilis)	(Reinhardtia_paiewonskiana	Reinhardtia_latisecta))	((Leopoldinia_pulchra	((Elaeis_oleifera	Elaeis_guineensis)	(Attalea_speciosa	Bactris_major)))	Chamaedorea_seifrizii))	(((Sabal_domingensis	((Pseudophoenix_vinifera	Phoenix_dactylifera)	Serenoa_repens))	Iriartea_deltoidea)	Nypa_fruticans)))))	(Oenocarpus_minor	Prestoea_acuminata))	Hydriastele_microspadix)	Veitchia_spiralis)	Dypsis_decaryi))	Burretiokentia_grandiflora)	Kingia_australis);
((Dictyosperma_album	((Hydriastele_microspadix	(((((Roystonea_regia	(Oenocarpus_bataua	((Heterospathe_cagayanensis	Kentiopsis_piersoniorum)	Pelagodoxa_henryana)))	(Oenocarpus_minor	Prestoea_acuminata))	(((((Calamus_caryotoides	Sclerosperma_profizianum)	Orania_palindan)	Podococcus_barteri)	((Nypa_fruticans	(Serenoa_repens	(Sabal_domingensis	(Pseudophoenix_vinifera	Phoenix_dactylifera))))	(Chamaedorea_seifrizii	Iriartea_deltoidea)))	((Manicaria_saccifera	((Reinhardtia_simplex	Reinhardtia_gracilis)	(Reinhardtia_paiewonskiana	Reinhardtia_latisecta)))	(Leopoldinia_pulchra	((Elaeis_oleifera	Elaeis_guineensis)	(Attalea_speciosa	Bactris_major))))))	Geonoma_undata)	(Burretiokentia_grandiflora	Veitchia_spiralis)))	Dypsis_decaryi))	Kingia_australis);
((Dictyosperma_album	((Hydriastele_microspadix	(((((Prestoea_acuminata	(Roystonea_regia	(Oenocarpus_bataua	Pelagodoxa_henryana)))	Oenocarpus_minor)	((((Pseudophoenix_vinifera	Iriartea_deltoidea)	(Sabal_domingensis	(Serenoa_repens	Phoenix_dactylifera)))	((((((Elaeis_oleifera	Elaeis_guineensis)	(Attalea_speciosa	(Chamaedorea_seifrizii	Bactris_major)))	Leopoldinia_pulchra)	(Reinhardtia_gracilis	((Reinhardtia_paiewonskiana	Reinhardtia_latisecta)	Reinhardtia_simplex)))	(Nypa_fruticans	(Heterospathe_cagayanensis	Kentiopsis_piersoniorum)))	(((Calamus_caryotoides	Sclerosperma_profizianum)	Orania_palindan)	Podococcus_barteri)))	Manicaria_saccifera))	Geonoma_undata)	(Burretiokentia_grandiflora	Veitchia_spiralis)))	Dypsis_decaryi))	Kingia_australis);
(((Burretiokentia_grandiflora	Dictyosperma_album)	(((Hydriastele_microspadix	((((((((Calamus_caryotoides	Sclerosperma_profizianum)	Orania_palindan)	Podococcus_barteri)	(((((Attalea_speciosa	(Bactris_major	(Elaeis_oleifera	Elaeis_guineensis)))	Chamaedorea_seifrizii)	(Reinhardtia_gracilis	((Reinhardtia_paiewonskiana	Reinhardtia_latisecta)	Reinhardtia_simplex)))	Nypa_fruticans)	(Iriartea_deltoidea	(Serenoa_repens	((Pseudophoenix_vinifera	Phoenix_dactylifera)	Sabal_domingensis)))))	Leopoldinia_pulchra)	Manicaria_saccifera)	(((Heterospathe_cagayanensis	Kentiopsis_piersoniorum)	(Roystonea_regia	(Oenocarpus_bataua	Pelagodoxa_henryana)))	(Prestoea_acuminata	Oenocarpus_minor)))	Geonoma_undata))	Veitchia_spiralis)	Dypsis_decaryi))	Kingia_australis);
((Elaeis_guineensis	((Bactris_major	(Attalea_speciosa	(Chamaedorea_seifrizii	((((Reinhardtia_paiewonskiana	Reinhardtia_latisecta)	(Reinhardtia_simplex	Reinhardtia_gracilis))	((Iriartea_deltoidea	Nypa_fruticans)	(Serenoa_repens	(Phoenix_dactylifera	Sabal_domingensis))))	((((((((Roystonea_regia	(Oenocarpus_bataua	Pelagodoxa_henryana))	Prestoea_acuminata)	Oenocarpus_minor)	(Pseudophoenix_vinifera	Manicaria_saccifera))	(((Veitchia_spiralis	(Dypsis_decaryi	Hydriastele_microspadix))	(Burretiokentia_grandiflora	Dictyosperma_album))	(Heterospathe_cagayanensis	Kentiopsis_piersoniorum)))	Geonoma_undata)	Leopoldinia_pulchra)	((Sclerosperma_profizianum	Orania_palindan)	(Calamus_caryotoides	Podococcus_barteri)))))))	Elaeis_oleifera))	Kingia_australis);
((((Bactris_major	((Nypa_fruticans	Attalea_speciosa)	(((Reinhardtia_paiewonskiana	Reinhardtia_latisecta)	(Reinhardtia_simplex	Reinhardtia_gracilis))	(((((Sclerosperma_profizianum	Orania_palindan)	(Calamus_caryotoides	Podococcus_barteri))	(((((Roystonea_regia	(Oenocarpus_bataua	(Kentiopsis_piersoniorum	Pelagodoxa_henryana)))	Prestoea_acuminata)	Oenocarpus_minor)	((Geonoma_undata	(Burretiokentia_grandiflora	Pseudophoenix_vinifera))	((((Heterospathe_cagayanensis	Dictyosperma_album)	Hydriastele_microspadix)	Dypsis_decaryi)	Veitchia_spiralis)))	(Leopoldinia_pulchra	Manicaria_saccifera)))	(Iriartea_deltoidea	(Serenoa_repens	(Phoenix_dactylifera	Sabal_domingensis))))	Chamaedorea_seifrizii))))	Elaeis_guineensis)	Elaeis_oleifera)	Kingia_australis);
(((((Attalea_speciosa	Bactris_major)	((((Reinhardtia_paiewonskiana	Reinhardtia_latisecta)	(Reinhardtia_simplex	Reinhardtia_gracilis))	(((((Sclerosperma_profizianum	Orania_palindan)	Podococcus_barteri)	(Nypa_fruticans	(Iriartea_deltoidea	(Calamus_caryotoides	Chamaedorea_seifrizii))))	(Serenoa_repens	(Phoenix_dactylifera	Sabal_domingensis)))	(((((Roystonea_regia	(Oenocarpus_bataua	Pelagodoxa_henryana))	((Prestoea_acuminata	Oenocarpus_minor)	(Heterospathe_cagayanensis	Kentiopsis_piersoniorum)))	Geonoma_undata)	(((Dypsis_decaryi	(Burretiokentia_grandiflora	Veitchia_spiralis))	Dictyosperma_album)	Hydriastele_microspadix))	(Pseudophoenix_vinifera	Manicaria_saccifera))))	Leopoldinia_pulchra))	Elaeis_guineensis)	Elaeis_oleifera)	Kingia_australis);
((Attalea_speciosa	((((((Nypa_fruticans	(((Pseudophoenix_vinifera	Phoenix_dactylifera)	Sabal_domingensis)	(Iriartea_deltoidea	Serenoa_repens)))	((((Prestoea_acuminata	Oenocarpus_minor)	((Hydriastele_microspadix	(Dictyosperma_album	(Dypsis_decaryi	(Veitchia_spiralis	Burretiokentia_grandiflora))))	(Geonoma_undata	(Roystonea_regia	(((Heterospathe_cagayanensis	Kentiopsis_piersoniorum)	Pelagodoxa_henryana)	Oenocarpus_bataua)))))	Manicaria_saccifera)	(Podococcus_barteri	((Sclerosperma_profizianum	Calamus_caryotoides)	Orania_palindan))))	((Reinhardtia_paiewonskiana	Reinhardtia_latisecta)	(Reinhardtia_gracilis	Reinhardtia_simplex)))	Chamaedorea_seifrizii)	Leopoldinia_pulchra)	((Elaeis_guineensis	Elaeis_oleifera)	Bactris_major)))	Kingia_australis);
((Chamaedorea_seifrizii	((((((((Serenoa_repens	Phoenix_dactylifera)	Sabal_domingensis)	(Calamus_caryotoides	Iriartea_deltoidea))	Nypa_fruticans)	((Reinhardtia_paiewonskiana	Reinhardtia_latisecta)	(Reinhardtia_gracilis	Reinhardtia_simplex)))	(((((((Heterospathe_cagayanensis	Kentiopsis_piersoniorum)	Oenocarpus_minor)	(Prestoea_acuminata	(Roystonea_regia	(Pelagodoxa_henryana	Oenocarpus_bataua))))	((Dictyosperma_album	(Veitchia_spiralis	(Hydriastele_microspadix	Dypsis_decaryi)))	(Burretiokentia_grandiflora	(Pseudophoenix_vinifera	Geonoma_undata))))	Manicaria_saccifera)	Leopoldinia_pulchra)	(Attalea_speciosa	(Podococcus_barteri	(Sclerosperma_profizianum	Orania_palindan)))))	(Elaeis_guineensis	Elaeis_oleifera))	Bactris_major))	Kingia_australis);
((Elaeis_guineensis	(Elaeis_oleifera	((Bactris_major	Attalea_speciosa)	(((((Reinhardtia_paiewonskiana	Reinhardtia_latisecta)	(Reinhardtia_gracilis	Reinhardtia_simplex))	(((((Serenoa_repens	(Pseudophoenix_vinifera	(Phoenix_dactylifera	Sabal_domingensis)))	Iriartea_deltoidea)	Nypa_fruticans)	((((((Heterospathe_cagayanensis	Kentiopsis_piersoniorum)	Pelagodoxa_henryana)	Oenocarpus_bataua)	(Prestoea_acuminata	Oenocarpus_minor))	((Veitchia_spiralis	(Hydriastele_microspadix	(Dypsis_decaryi	Dictyosperma_album)))	(Burretiokentia_grandiflora	Geonoma_undata)))	Manicaria_saccifera))	(((Roystonea_regia	Calamus_caryotoides)	Podococcus_barteri)	(Sclerosperma_profizianum	Orania_palindan))))	Chamaedorea_seifrizii)	Leopoldinia_pulchra))))	Kingia_australis);
((Dictyosperma_album	(Dypsis_decaryi	(((Burretiokentia_grandiflora	Geonoma_undata)	((Manicaria_saccifera	((((Calamus_caryotoides	Podococcus_barteri)	(Sclerosperma_profizianum	Orania_palindan))	((Heterospathe_cagayanensis	Kentiopsis_piersoniorum)	((Chamaedorea_seifrizii	(Leopoldinia_pulchra	((Elaeis_guineensis	Elaeis_oleifera)	(Bactris_major	Attalea_speciosa))))	((Reinhardtia_paiewonskiana	Reinhardtia_latisecta)	(Reinhardtia_gracilis	Reinhardtia_simplex)))))	(((Serenoa_repens	(Sabal_domingensis	(Pseudophoenix_vinifera	Phoenix_dactylifera)))	Iriartea_deltoidea)	Nypa_fruticans)))	((Roystonea_regia	(Pelagodoxa_henryana	Oenocarpus_bataua))	(Prestoea_acuminata	Oenocarpus_minor))))	(Veitchia_spiralis	Hydriastele_microspadix))))	Kingia_australis);
((Dictyosperma_album	((Dypsis_decaryi	(Veitchia_spiralis	((((Prestoea_acuminata	Oenocarpus_minor)	(Manicaria_saccifera	(((Calamus_caryotoides	Podococcus_barteri)	(Sclerosperma_profizianum	Orania_palindan))	(Pseudophoenix_vinifera	(((Leopoldinia_pulchra	((Elaeis_guineensis	Elaeis_oleifera)	(Bactris_major	(Nypa_fruticans	Attalea_speciosa))))	((Reinhardtia_paiewonskiana	Reinhardtia_latisecta)	(Reinhardtia_gracilis	Reinhardtia_simplex)))	((Sabal_domingensis	(Serenoa_repens	Phoenix_dactylifera))	(Chamaedorea_seifrizii	Iriartea_deltoidea)))))))	((Burretiokentia_grandiflora	Geonoma_undata)	(Roystonea_regia	(Pelagodoxa_henryana	Oenocarpus_bataua))))	(Heterospathe_cagayanensis	Kentiopsis_piersoniorum))))	Hydriastele_microspadix))	Kingia_australis);
(((Burretiokentia_grandiflora	Dictyosperma_album)	((Dypsis_decaryi	(Veitchia_spiralis	((((Manicaria_saccifera	(Geonoma_undata	Pseudophoenix_vinifera))	((((Leopoldinia_pulchra	((Nypa_fruticans	(Elaeis_guineensis	Elaeis_oleifera))	(Bactris_major	Attalea_speciosa)))	(Chamaedorea_seifrizii	((Reinhardtia_paiewonskiana	Reinhardtia_latisecta)	(Reinhardtia_gracilis	Reinhardtia_simplex))))	(((Pelagodoxa_henryana	Oenocarpus_bataua)	Iriartea_deltoidea)	(Serenoa_repens	(Phoenix_dactylifera	Sabal_domingensis))))	((Calamus_caryotoides	Podococcus_barteri)	(Sclerosperma_profizianum	Orania_palindan))))	(Roystonea_regia	(Prestoea_acuminata	Oenocarpus_minor)))	(Heterospathe_cagayanensis	Kentiopsis_piersoniorum))))	Hydriastele_microspadix))	Kingia_australis);
((Elaeis_guineensis	(Elaeis_oleifera	(((((Reinhardtia_paiewonskiana	Reinhardtia_latisecta)	(Reinhardtia_gracilis	Reinhardtia_simplex))	((Pseudophoenix_vinifera	(((Calamus_caryotoides	Podococcus_barteri)	(Sclerosperma_profizianum	Orania_palindan))	((((Prestoea_acuminata	Oenocarpus_minor)	(Hydriastele_microspadix	((Dypsis_decaryi	Dictyosperma_album)	(Burretiokentia_grandiflora	Veitchia_spiralis))))	((Roystonea_regia	(Pelagodoxa_henryana	Oenocarpus_bataua))	((Heterospathe_cagayanensis	Kentiopsis_piersoniorum)	Geonoma_undata)))	Manicaria_saccifera)))	((Nypa_fruticans	(Sabal_domingensis	(Serenoa_repens	Phoenix_dactylifera)))	(Chamaedorea_seifrizii	Iriartea_deltoidea))))	Leopoldinia_pulchra)	(Bactris_major	Attalea_speciosa))))	Kingia_australis);
(((Bactris_major	(((((Reinhardtia_paiewonskiana	Reinhardtia_latisecta)	(Reinhardtia_gracilis	Reinhardtia_simplex))	(((Manicaria_saccifera	(((Prestoea_acuminata	(Pelagodoxa_henryana	Oenocarpus_bataua))	((((Heterospathe_cagayanensis	Kentiopsis_piersoniorum)	Hydriastele_microspadix)	((Dypsis_decaryi	Dictyosperma_album)	(Burretiokentia_grandiflora	Veitchia_spiralis)))	(Pseudophoenix_vinifera	Geonoma_undata)))	Oenocarpus_minor))	((Roystonea_regia	(Calamus_caryotoides	Podococcus_barteri))	(Sclerosperma_profizianum	Orania_palindan)))	((Nypa_fruticans	(Sabal_domingensis	(Serenoa_repens	Phoenix_dactylifera)))	(Chamaedorea_seifrizii	Iriartea_deltoidea))))	Leopoldinia_pulchra)	Attalea_speciosa))	(Elaeis_guineensis	Elaeis_oleifera))	Kingia_australis);
((Elaeis_guineensis	((Bactris_major	(((((Leopoldinia_pulchra	((((Hydriastele_microspadix	(Dictyosperma_album	(Dypsis_decaryi	Veitchia_spiralis)))	(Prestoea_acuminata	Oenocarpus_minor))	(Manicaria_saccifera	(Burretiokentia_grandiflora	Geonoma_undata)))	((Sclerosperma_profizianum	Orania_palindan)	(Podococcus_barteri	Calamus_caryotoides))))	((Serenoa_repens	((Pseudophoenix_vinifera	Phoenix_dactylifera)	Sabal_domingensis))	((Pelagodoxa_henryana	(Oenocarpus_bataua	Roystonea_regia))	Iriartea_deltoidea)))	((Reinhardtia_paiewonskiana	Reinhardtia_latisecta)	(Reinhardtia_gracilis	Reinhardtia_simplex)))	((Chamaedorea_seifrizii	Nypa_fruticans)	(Heterospathe_cagayanensis	Kentiopsis_piersoniorum)))	Attalea_speciosa))	Elaeis_oleifera))	Kingia_australis);
((Elaeis_guineensis	((Bactris_major	(((((Reinhardtia_paiewonskiana	Reinhardtia_latisecta)	(Reinhardtia_gracilis	Reinhardtia_simplex))	(((((((Prestoea_acuminata	Oenocarpus_minor)	(Pelagodoxa_henryana	(Oenocarpus_bataua	Roystonea_regia)))	Geonoma_undata)	(((Hydriastele_microspadix	(Burretiokentia_grandiflora	Dictyosperma_album))	Dypsis_decaryi)	Veitchia_spiralis))	Manicaria_saccifera)	((Sclerosperma_profizianum	Orania_palindan)	(Podococcus_barteri	Calamus_caryotoides)))	((Serenoa_repens	((Pseudophoenix_vinifera	Phoenix_dactylifera)	Sabal_domingensis))	(Chamaedorea_seifrizii	Iriartea_deltoidea))))	Leopoldinia_pulchra)	(Nypa_fruticans	((Heterospathe_cagayanensis	Kentiopsis_piersoniorum)	Attalea_speciosa))))	Elaeis_oleifera))	Kingia_australis);
(((Chamaedorea_seifrizii	((Leopoldinia_pulchra	((Elaeis_oleifera	Elaeis_guineensis)	(Attalea_speciosa	Bactris_major)))	(Nypa_fruticans	(((Calamus_caryotoides	Podococcus_barteri)	(Sclerosperma_profizianum	Orania_palindan))	((((Reinhardtia_simplex	Reinhardtia_gracilis)	(Reinhardtia_paiewonskiana	Reinhardtia_latisecta))	((Serenoa_repens	(Phoenix_dactylifera	Sabal_domingensis))	Iriartea_deltoidea))	((((((Dypsis_decaryi	(Burretiokentia_grandiflora	Dictyosperma_album))	Veitchia_spiralis)	Hydriastele_microspadix)	(Prestoea_acuminata	Oenocarpus_minor))	(Geonoma_undata	(Roystonea_regia	(Oenocarpus_bataua	((Heterospathe_cagayanensis	Kentiopsis_piersoniorum)	Pelagodoxa_henryana)))))	Manicaria_saccifera))))))	Pseudophoenix_vinifera)	Kingia_australis);
(((Phoenix_dactylifera	(Sabal_domingensis	((Iriartea_deltoidea	(((((((Dypsis_decaryi	Dictyosperma_album)	(Burretiokentia_grandiflora	Veitchia_spiralis))	Hydriastele_microspadix)	((Oenocarpus_minor	(Leopoldinia_pulchra	Prestoea_acuminata))	((Geonoma_undata	(Roystonea_regia	(Oenocarpus_bataua	Pelagodoxa_henryana)))	(Heterospathe_cagayanensis	Kentiopsis_piersoniorum))))	Manicaria_saccifera)	((Calamus_caryotoides	Podococcus_barteri)	(Sclerosperma_profizianum	Orania_palindan)))	((Chamaedorea_seifrizii	Nypa_fruticans)	(((Reinhardtia_simplex	Reinhardtia_gracilis)	(Reinhardtia_paiewonskiana	Reinhardtia_latisecta))	((Elaeis_oleifera	Elaeis_guineensis)	(Attalea_speciosa	Bactris_major))))))	Serenoa_repens)))	Pseudophoenix_vinifera)	Kingia_australis);
((Phoenix_dactylifera	(Sabal_domingensis	(((((((Geonoma_undata	((Dictyosperma_album	((Burretiokentia_grandiflora	Veitchia_spiralis)	Dypsis_decaryi))	Hydriastele_microspadix))	(((Oenocarpus_bataua	Pelagodoxa_henryana)	(Heterospathe_cagayanensis	Kentiopsis_piersoniorum))	(Oenocarpus_minor	Prestoea_acuminata)))	Manicaria_saccifera)	((Roystonea_regia	(Pseudophoenix_vinifera	Podococcus_barteri))	(Sclerosperma_profizianum	Orania_palindan)))	(((Reinhardtia_simplex	Reinhardtia_gracilis)	(Reinhardtia_paiewonskiana	Reinhardtia_latisecta))	(Leopoldinia_pulchra	((Elaeis_oleifera	Elaeis_guineensis)	(Attalea_speciosa	Bactris_major)))))	(Nypa_fruticans	(Iriartea_deltoidea	(Calamus_caryotoides	Chamaedorea_seifrizii))))	Serenoa_repens)))	Kingia_australis);
((Sabal_domingensis	(((((((((((Dictyosperma_album	((Burretiokentia_grandiflora	Veitchia_spiralis)	Dypsis_decaryi))	Hydriastele_microspadix)	Geonoma_undata)	(Manicaria_saccifera	(Oenocarpus_minor	Prestoea_acuminata)))	(((Calamus_caryotoides	(Roystonea_regia	Podococcus_barteri))	(Sclerosperma_profizianum	Orania_palindan))	Pseudophoenix_vinifera))	(((Reinhardtia_simplex	Reinhardtia_gracilis)	(Reinhardtia_paiewonskiana	Reinhardtia_latisecta))	(Leopoldinia_pulchra	((Elaeis_oleifera	Elaeis_guineensis)	(Attalea_speciosa	Bactris_major)))))	((Heterospathe_cagayanensis	Kentiopsis_piersoniorum)	Chamaedorea_seifrizii))	Nypa_fruticans)	(Oenocarpus_bataua	Pelagodoxa_henryana))	Iriartea_deltoidea)	(Serenoa_repens	Phoenix_dactylifera)))	Kingia_australis);
(((((Burretiokentia_grandiflora	Veitchia_spiralis)	Dypsis_decaryi)	(Hydriastele_microspadix	((((Oenocarpus_bataua	Pelagodoxa_henryana)	Geonoma_undata)	((Manicaria_saccifera	((((Roystonea_regia	(Pseudophoenix_vinifera	Podococcus_barteri))	Calamus_caryotoides)	(Sclerosperma_profizianum	Orania_palindan))	((Nypa_fruticans	(Iriartea_deltoidea	((Serenoa_repens	Phoenix_dactylifera)	Sabal_domingensis)))	(((Reinhardtia_simplex	Reinhardtia_gracilis)	(Reinhardtia_paiewonskiana	Reinhardtia_latisecta))	(Chamaedorea_seifrizii	((Elaeis_oleifera	Elaeis_guineensis)	(((Heterospathe_cagayanensis	Kentiopsis_piersoniorum)	Attalea_speciosa)	Bactris_major)))))))	(Oenocarpus_minor	Prestoea_acuminata)))	Leopoldinia_pulchra)))	Dictyosperma_album)	Kingia_australis);
((((Veitchia_spiralis	Dypsis_decaryi)	(Hydriastele_microspadix	((Manicaria_saccifera	((Podococcus_barteri	(Sclerosperma_profizianum	Orania_palindan))	((((Serenoa_repens	(Pseudophoenix_vinifera	Phoenix_dactylifera))	Sabal_domingensis)	(((Reinhardtia_simplex	Reinhardtia_gracilis)	(Reinhardtia_paiewonskiana	Reinhardtia_latisecta))	(Leopoldinia_pulchra	((Elaeis_oleifera	Elaeis_guineensis)	(Attalea_speciosa	Bactris_major)))))	(((Calamus_caryotoides	Chamaedorea_seifrizii)	Nypa_fruticans)	Iriartea_deltoidea))))	((((Roystonea_regia	(Oenocarpus_bataua	Pelagodoxa_henryana))	(Heterospathe_cagayanensis	Kentiopsis_piersoniorum))	Geonoma_undata)	(Oenocarpus_minor	Prestoea_acuminata)))))	(Burretiokentia_grandiflora	Dictyosperma_album))	Kingia_australis);
((Hydriastele_microspadix	((Dypsis_decaryi	((Reinhardtia_gracilis	Burretiokentia_grandiflora)	Dictyosperma_album))	((((Manicaria_saccifera	((((Pseudophoenix_vinifera	Podococcus_barteri)	(Sclerosperma_profizianum	Orania_palindan))	Leopoldinia_pulchra)	(((Calamus_caryotoides	Chamaedorea_seifrizii)	((Reinhardtia_simplex	(Reinhardtia_paiewonskiana	Reinhardtia_latisecta))	(((Heterospathe_cagayanensis	Kentiopsis_piersoniorum)	Attalea_speciosa)	(Bactris_major	(Elaeis_oleifera	Elaeis_guineensis)))))	(Nypa_fruticans	(Iriartea_deltoidea	(Serenoa_repens	(Phoenix_dactylifera	Sabal_domingensis)))))))	Geonoma_undata)	((Roystonea_regia	(Oenocarpus_bataua	Pelagodoxa_henryana))	(Oenocarpus_minor	Prestoea_acuminata)))	Veitchia_spiralis)))	Kingia_australis);
(((Chamaedorea_seifrizii	((((((Calamus_caryotoides	Podococcus_barteri)	Sclerosperma_profizianum)	((Sabal_domingensis	(Serenoa_repens	Phoenix_dactylifera))	((Oenocarpus_bataua	Pelagodoxa_henryana)	(Orania_palindan	Iriartea_deltoidea))))	((Reinhardtia_simplex	(Reinhardtia_paiewonskiana	Reinhardtia_latisecta))	(Leopoldinia_pulchra	((Elaeis_oleifera	Elaeis_guineensis)	(((Heterospathe_cagayanensis	Kentiopsis_piersoniorum)	Attalea_speciosa)	Bactris_major)))))	(((((Veitchia_spiralis	((Reinhardtia_gracilis	Burretiokentia_grandiflora)	Dictyosperma_album))	Dypsis_decaryi)	Hydriastele_microspadix)	((Geonoma_undata	Roystonea_regia)	(Oenocarpus_minor	Prestoea_acuminata)))	Manicaria_saccifera))	Nypa_fruticans))	Pseudophoenix_vinifera)	Kingia_australis);
((((Podococcus_barteri	(Orania_palindan	Sclerosperma_profizianum))	(((Nypa_fruticans	(Iriartea_deltoidea	((Oenocarpus_bataua	Pelagodoxa_henryana)	(Sabal_domingensis	(Serenoa_repens	Phoenix_dactylifera)))))	((((Reinhardtia_gracilis	Reinhardtia_simplex)	(Reinhardtia_paiewonskiana	Reinhardtia_latisecta))	((Kentiopsis_piersoniorum	Attalea_speciosa)	(Bactris_major	(Leopoldinia_pulchra	(Elaeis_oleifera	Elaeis_guineensis)))))	(Roystonea_regia	(Heterospathe_cagayanensis	Chamaedorea_seifrizii))))	(((Oenocarpus_minor	Prestoea_acuminata)	((Dictyosperma_album	(Dypsis_decaryi	(Burretiokentia_grandiflora	Veitchia_spiralis)))	Hydriastele_microspadix))	((Pseudophoenix_vinifera	Manicaria_saccifera)	Geonoma_undata))))	Calamus_caryotoides)	Kingia_australis);
((((((((Reinhardtia_gracilis	Reinhardtia_simplex)	(Reinhardtia_paiewonskiana	Reinhardtia_latisecta))	((Elaeis_oleifera	Elaeis_guineensis)	(Attalea_speciosa	Bactris_major)))	((Sabal_domingensis	(Serenoa_repens	Phoenix_dactylifera))	((((Roystonea_regia	(Calamus_caryotoides	Podococcus_barteri))	(Orania_palindan	Sclerosperma_profizianum))	Leopoldinia_pulchra)	((Iriartea_deltoidea	Manicaria_saccifera)	((((((Dictyosperma_album	Burretiokentia_grandiflora)	(Veitchia_spiralis	Hydriastele_microspadix))	Dypsis_decaryi)	(Oenocarpus_minor	((Heterospathe_cagayanensis	Kentiopsis_piersoniorum)	Prestoea_acuminata)))	Geonoma_undata)	(Oenocarpus_bataua	Pelagodoxa_henryana))))))	Nypa_fruticans)	Chamaedorea_seifrizii)	Pseudophoenix_vinifera)	Kingia_australis);
((Chamaedorea_seifrizii	(((((Iriartea_deltoidea	((Reinhardtia_simplex	Reinhardtia_gracilis)	(Reinhardtia_paiewonskiana	Reinhardtia_latisecta)))	(Sabal_domingensis	((Pseudophoenix_vinifera	Phoenix_dactylifera)	Serenoa_repens)))	(((Calamus_caryotoides	Podococcus_barteri)	(Sclerosperma_profizianum	Orania_palindan))	(Manicaria_saccifera	(((Oenocarpus_minor	Geonoma_undata)	((Heterospathe_cagayanensis	Kentiopsis_piersoniorum)	(Hydriastele_microspadix	((Burretiokentia_grandiflora	Dictyosperma_album)	(Dypsis_decaryi	Veitchia_spiralis)))))	(Prestoea_acuminata	(Roystonea_regia	(Pelagodoxa_henryana	Oenocarpus_bataua)))))))	Nypa_fruticans)	(Leopoldinia_pulchra	(Bactris_major	((Elaeis_oleifera	Elaeis_guineensis)	Attalea_speciosa)))))	Kingia_australis);
((Bactris_major	((Elaeis_oleifera	Elaeis_guineensis)	((((Sabal_domingensis	(Phoenix_dactylifera	Serenoa_repens))	((Nypa_fruticans	(Chamaedorea_seifrizii	Iriartea_deltoidea))	(Pseudophoenix_vinifera	(((Roystonea_regia	(Calamus_caryotoides	Podococcus_barteri))	(Sclerosperma_profizianum	Orania_palindan))	((Leopoldinia_pulchra	Manicaria_saccifera)	((((Pelagodoxa_henryana	Oenocarpus_bataua)	(Heterospathe_cagayanensis	Kentiopsis_piersoniorum))	(Prestoea_acuminata	Oenocarpus_minor))	((Burretiokentia_grandiflora	Geonoma_undata)	(((Hydriastele_microspadix	Veitchia_spiralis)	Dypsis_decaryi)	Dictyosperma_album))))))))	((Reinhardtia_simplex	Reinhardtia_gracilis)	(Reinhardtia_paiewonskiana	Reinhardtia_latisecta)))	Attalea_speciosa)))	Kingia_australis);
((Bactris_major	((Elaeis_oleifera	Elaeis_guineensis)	((((((Nypa_fruticans	((Pelagodoxa_henryana	Oenocarpus_bataua)	((Pseudophoenix_vinifera	Iriartea_deltoidea)	(Serenoa_repens	(Sabal_domingensis	Phoenix_dactylifera)))))	(((Roystonea_regia	Podococcus_barteri)	((Calamus_caryotoides	Sclerosperma_profizianum)	Orania_palindan))	(Manicaria_saccifera	((Geonoma_undata	(Prestoea_acuminata	Oenocarpus_minor))	((Dictyosperma_album	((Dypsis_decaryi	Burretiokentia_grandiflora)	Veitchia_spiralis))	Hydriastele_microspadix)))))	(Heterospathe_cagayanensis	Kentiopsis_piersoniorum))	(Leopoldinia_pulchra	((Reinhardtia_simplex	Reinhardtia_gracilis)	(Reinhardtia_paiewonskiana	Reinhardtia_latisecta))))	Chamaedorea_seifrizii)	Attalea_speciosa)))	Kingia_australis);
((Elaeis_guineensis	(((((((Nypa_fruticans	(Serenoa_repens	(Sabal_domingensis	Phoenix_dactylifera)))	Iriartea_deltoidea)	((Podococcus_barteri	(Roystonea_regia	((Calamus_caryotoides	Sclerosperma_profizianum)	Orania_palindan)))	((Manicaria_saccifera	(Prestoea_acuminata	Oenocarpus_minor))	(Geonoma_undata	((Burretiokentia_grandiflora	Veitchia_spiralis)	(Hydriastele_microspadix	(Dypsis_decaryi	Dictyosperma_album)))))))	((Pseudophoenix_vinifera	Chamaedorea_seifrizii)	((Heterospathe_cagayanensis	Kentiopsis_piersoniorum)	(Pelagodoxa_henryana	Oenocarpus_bataua))))	(Leopoldinia_pulchra	((Reinhardtia_simplex	Reinhardtia_gracilis)	(Reinhardtia_paiewonskiana	Reinhardtia_latisecta))))	(Attalea_speciosa	Bactris_major))	Elaeis_oleifera))	Kingia_australis);
((Burretiokentia_grandiflora	(Veitchia_spiralis	(((((Manicaria_saccifera	(((((Reinhardtia_simplex	Reinhardtia_gracilis)	(Reinhardtia_paiewonskiana	Reinhardtia_latisecta))	(((Attalea_speciosa	Bactris_major)	(Nypa_fruticans	(Elaeis_oleifera	Elaeis_guineensis)))	Leopoldinia_pulchra))	((Sabal_domingensis	(Phoenix_dactylifera	Serenoa_repens))	(Chamaedorea_seifrizii	Iriartea_deltoidea)))	((Calamus_caryotoides	Podococcus_barteri)	(Sclerosperma_profizianum	Orania_palindan))))	(Prestoea_acuminata	Oenocarpus_minor))	(((Heterospathe_cagayanensis	Kentiopsis_piersoniorum)	(Roystonea_regia	(Pelagodoxa_henryana	Oenocarpus_bataua)))	(Pseudophoenix_vinifera	Geonoma_undata)))	Hydriastele_microspadix)	(Dypsis_decaryi	Dictyosperma_album))))	Kingia_australis);
((Dictyosperma_album	(Dypsis_decaryi	(Burretiokentia_grandiflora	((Hydriastele_microspadix	Veitchia_spiralis)	((((((Heterospathe_cagayanensis	Kentiopsis_piersoniorum)	((Chamaedorea_seifrizii	((((Elaeis_oleifera	Elaeis_guineensis)	Attalea_speciosa)	Bactris_major)	Leopoldinia_pulchra))	((Reinhardtia_simplex	Reinhardtia_gracilis)	(Reinhardtia_paiewonskiana	Reinhardtia_latisecta))))	(Nypa_fruticans	((Serenoa_repens	(Sabal_domingensis	Phoenix_dactylifera))	Iriartea_deltoidea)))	((Calamus_caryotoides	Podococcus_barteri)	(Sclerosperma_profizianum	Orania_palindan)))	((Prestoea_acuminata	Oenocarpus_minor)	(Roystonea_regia	(Pelagodoxa_henryana	Oenocarpus_bataua))))	(Manicaria_saccifera	(Pseudophoenix_vinifera	Geonoma_undata)))))))	Kingia_australis);
((Dictyosperma_album	(Burretiokentia_grandiflora	((Veitchia_spiralis	Dypsis_decaryi)	(Hydriastele_microspadix	((Manicaria_saccifera	((((Chamaedorea_seifrizii	((Attalea_speciosa	(Bactris_major	(Elaeis_oleifera	Elaeis_guineensis)))	Leopoldinia_pulchra))	((Reinhardtia_simplex	Reinhardtia_gracilis)	(Reinhardtia_paiewonskiana	Reinhardtia_latisecta)))	((Serenoa_repens	(Sabal_domingensis	Phoenix_dactylifera))	(Iriartea_deltoidea	Nypa_fruticans)))	(Podococcus_barteri	(Roystonea_regia	(Sclerosperma_profizianum	Orania_palindan)))))	((((Heterospathe_cagayanensis	Kentiopsis_piersoniorum)	((Calamus_caryotoides	Pelagodoxa_henryana)	Oenocarpus_bataua))	(Pseudophoenix_vinifera	Geonoma_undata))	(Prestoea_acuminata	Oenocarpus_minor)))))))	Kingia_australis);
((Elaeis_oleifera	(Elaeis_guineensis	(((Leopoldinia_pulchra	(((((Reinhardtia_simplex	Reinhardtia_gracilis)	(Reinhardtia_paiewonskiana	Reinhardtia_latisecta))	(Nypa_fruticans	((Sabal_domingensis	(Phoenix_dactylifera	Serenoa_repens))	Iriartea_deltoidea)))	(((Sclerosperma_profizianum	Orania_palindan)	(Podococcus_barteri	(Calamus_caryotoides	Roystonea_regia)))	(((((Burretiokentia_grandiflora	Pseudophoenix_vinifera)	Geonoma_undata)	((Prestoea_acuminata	Oenocarpus_minor)	(Pelagodoxa_henryana	Oenocarpus_bataua)))	((Dictyosperma_album	(Veitchia_spiralis	Dypsis_decaryi))	((Heterospathe_cagayanensis	Kentiopsis_piersoniorum)	Hydriastele_microspadix)))	Manicaria_saccifera)))	Chamaedorea_seifrizii))	Attalea_speciosa)	Bactris_major)))	Kingia_australis);
((Sabal_domingensis	((Heterospathe_cagayanensis	Phoenix_dactylifera)	(((Nypa_fruticans	(((Reinhardtia_simplex	Reinhardtia_gracilis)	(Reinhardtia_paiewonskiana	Reinhardtia_latisecta))	(((Elaeis_oleifera	Elaeis_guineensis)	(Attalea_speciosa	Bactris_major))	Leopoldinia_pulchra)))	((((Calamus_caryotoides	Sclerosperma_profizianum)	Podococcus_barteri)	((Manicaria_saccifera	Pseudophoenix_vinifera)	(((Hydriastele_microspadix	(Dictyosperma_album	((Burretiokentia_grandiflora	Veitchia_spiralis)	Dypsis_decaryi)))	Geonoma_undata)	((Prestoea_acuminata	Oenocarpus_minor)	(Roystonea_regia	((Kentiopsis_piersoniorum	Pelagodoxa_henryana)	Oenocarpus_bataua))))))	(Chamaedorea_seifrizii	(Orania_palindan	Iriartea_deltoidea))))	Serenoa_repens)))	Kingia_australis);
(((Sabal_domingensis	(Heterospathe_cagayanensis	((Phoenix_dactylifera	Serenoa_repens)	(((Nypa_fruticans	(((Reinhardtia_simplex	Reinhardtia_gracilis)	(Reinhardtia_paiewonskiana	Reinhardtia_latisecta))	(Chamaedorea_seifrizii	(Attalea_speciosa	(Bactris_major	(Elaeis_oleifera	Elaeis_guineensis))))))	(((Orania_palindan	(Calamus_caryotoides	Sclerosperma_profizianum))	Podococcus_barteri)	(Leopoldinia_pulchra	(Manicaria_saccifera	((((Roystonea_regia	(Pelagodoxa_henryana	Oenocarpus_bataua))	Prestoea_acuminata)	Oenocarpus_minor)	((((Hydriastele_microspadix	Dictyosperma_album)	Veitchia_spiralis)	Dypsis_decaryi)	(Kentiopsis_piersoniorum	(Burretiokentia_grandiflora	Geonoma_undata))))))))	Iriartea_deltoidea))))	Pseudophoenix_vinifera)	Kingia_australis);
((((((Reinhardtia_gracilis	Reinhardtia_simplex)	(Reinhardtia_paiewonskiana	Reinhardtia_latisecta))	(((Nypa_fruticans	(Iriartea_deltoidea	(Sabal_domingensis	((Pseudophoenix_vinifera	Phoenix_dactylifera)	Serenoa_repens))))	(Manicaria_saccifera	(((Hydriastele_microspadix	(Dypsis_decaryi	((Veitchia_spiralis	Burretiokentia_grandiflora)	Dictyosperma_album)))	(((Oenocarpus_minor	Prestoea_acuminata)	((Oenocarpus_bataua	Pelagodoxa_henryana)	Roystonea_regia))	Geonoma_undata))	(Podococcus_barteri	(Orania_palindan	(Calamus_caryotoides	Sclerosperma_profizianum))))))	(Kentiopsis_piersoniorum	Heterospathe_cagayanensis)))	Chamaedorea_seifrizii)	(Leopoldinia_pulchra	((Elaeis_guineensis	Elaeis_oleifera)	(Attalea_speciosa	Bactris_major))))	Kingia_australis);
((Sabal_domingensis	((Pseudophoenix_vinifera	Phoenix_dactylifera)	((((((Manicaria_saccifera	((Oenocarpus_minor	(Prestoea_acuminata	((Oenocarpus_bataua	Pelagodoxa_henryana)	Roystonea_regia)))	(Geonoma_undata	(Hydriastele_microspadix	((Burretiokentia_grandiflora	Dictyosperma_album)	(Dypsis_decaryi	Veitchia_spiralis))))))	((Calamus_caryotoides	Podococcus_barteri)	(Orania_palindan	Sclerosperma_profizianum)))	((Kentiopsis_piersoniorum	Heterospathe_cagayanensis)	((Chamaedorea_seifrizii	(Leopoldinia_pulchra	((Elaeis_guineensis	Elaeis_oleifera)	(Attalea_speciosa	Bactris_major))))	((Reinhardtia_gracilis	Reinhardtia_simplex)	(Reinhardtia_paiewonskiana	Reinhardtia_latisecta)))))	Nypa_fruticans)	Iriartea_deltoidea)	Serenoa_repens)))	Kingia_australis);
((((((((((((Pseudophoenix_vinifera	Chamaedorea_seifrizii)	(Leopoldinia_pulchra	(Attalea_speciosa	(Bactris_major	(Elaeis_guineensis	Elaeis_oleifera)))))	(Reinhardtia_simplex	(Reinhardtia_paiewonskiana	Reinhardtia_latisecta)))	((Nypa_fruticans	(Iriartea_deltoidea	(Phoenix_dactylifera	(Serenoa_repens	Sabal_domingensis))))	((Calamus_caryotoides	Podococcus_barteri)	(Orania_palindan	Sclerosperma_profizianum))))	Manicaria_saccifera)	(Prestoea_acuminata	Oenocarpus_minor))	(((Oenocarpus_bataua	((Kentiopsis_piersoniorum	Heterospathe_cagayanensis)	Pelagodoxa_henryana))	Roystonea_regia)	Geonoma_undata))	(Veitchia_spiralis	Dypsis_decaryi))	Hydriastele_microspadix)	(Reinhardtia_gracilis	Burretiokentia_grandiflora))	Dictyosperma_album)	Kingia_australis);
(((((Veitchia_spiralis	Dypsis_decaryi)	((Geonoma_undata	(((((Roystonea_regia	(Calamus_caryotoides	Podococcus_barteri))	(Orania_palindan	Sclerosperma_profizianum))	((Attalea_speciosa	(Bactris_major	(Elaeis_guineensis	Elaeis_oleifera)))	((Reinhardtia_simplex	(Reinhardtia_paiewonskiana	Reinhardtia_latisecta))	((((Phoenix_dactylifera	Nypa_fruticans)	Iriartea_deltoidea)	Serenoa_repens)	Sabal_domingensis))))	(((Oenocarpus_bataua	Pelagodoxa_henryana)	(Kentiopsis_piersoniorum	Heterospathe_cagayanensis))	Chamaedorea_seifrizii))	((Prestoea_acuminata	Oenocarpus_minor)	(Leopoldinia_pulchra	(Pseudophoenix_vinifera	Manicaria_saccifera)))))	Hydriastele_microspadix))	(Reinhardtia_gracilis	Burretiokentia_grandiflora))	Dictyosperma_album)	Kingia_australis);
(((((Veitchia_spiralis	Dypsis_decaryi)	(((((Pseudophoenix_vinifera	Geonoma_undata)	(Roystonea_regia	(Oenocarpus_bataua	Pelagodoxa_henryana)))	(Manicaria_saccifera	((((Attalea_speciosa	(Bactris_major	(Elaeis_guineensis	Elaeis_oleifera)))	(Reinhardtia_simplex	(Reinhardtia_paiewonskiana	Reinhardtia_latisecta)))	(((Calamus_caryotoides	Podococcus_barteri)	(Orania_palindan	Sclerosperma_profizianum))	(((Serenoa_repens	(Sabal_domingensis	Phoenix_dactylifera))	(Chamaedorea_seifrizii	Iriartea_deltoidea))	Nypa_fruticans)))	Leopoldinia_pulchra)))	(Prestoea_acuminata	Oenocarpus_minor))	((Kentiopsis_piersoniorum	Heterospathe_cagayanensis)	Hydriastele_microspadix)))	(Reinhardtia_gracilis	Burretiokentia_grandiflora))	Dictyosperma_album)	Kingia_australis);
(((Phoenix_dactylifera	((Serenoa_repens	Sabal_domingensis)	(((Chamaedorea_seifrizii	Iriartea_deltoidea)	Nypa_fruticans)	(((((Elaeis_guineensis	Elaeis_oleifera)	Bactris_major)	Attalea_speciosa)	(Reinhardtia_simplex	(Reinhardtia_paiewonskiana	Reinhardtia_latisecta)))	(((Roystonea_regia	Podococcus_barteri)	(Orania_palindan	(Calamus_caryotoides	Sclerosperma_profizianum)))	(Leopoldinia_pulchra	(((((Heterospathe_cagayanensis	Kentiopsis_piersoniorum)	((Dictyosperma_album	(Dypsis_decaryi	(Veitchia_spiralis	(Reinhardtia_gracilis	Burretiokentia_grandiflora))))	Hydriastele_microspadix))	Geonoma_undata)	((Prestoea_acuminata	Oenocarpus_minor)	(Oenocarpus_bataua	Pelagodoxa_henryana)))	Manicaria_saccifera)))))))	Pseudophoenix_vinifera)	Kingia_australis);
((Hydriastele_microspadix	((Geonoma_undata	((Manicaria_saccifera	(Leopoldinia_pulchra	((Podococcus_barteri	(Orania_palindan	Sclerosperma_profizianum))	(((Sabal_domingensis	((Heterospathe_cagayanensis	(Pseudophoenix_vinifera	Phoenix_dactylifera))	Serenoa_repens))	(((Calamus_caryotoides	Chamaedorea_seifrizii)	Iriartea_deltoidea)	Nypa_fruticans))	(((Elaeis_guineensis	Elaeis_oleifera)	(Bactris_major	Attalea_speciosa))	(Reinhardtia_simplex	(Reinhardtia_paiewonskiana	Reinhardtia_latisecta)))))))	((Prestoea_acuminata	Oenocarpus_minor)	(Kentiopsis_piersoniorum	(Roystonea_regia	(Oenocarpus_bataua	Pelagodoxa_henryana))))))	((Dypsis_decaryi	(Dictyosperma_album	(Reinhardtia_gracilis	Burretiokentia_grandiflora)))	Veitchia_spiralis)))	Kingia_australis);
(((Dictyosperma_album	(Reinhardtia_gracilis	Burretiokentia_grandiflora))	(((Veitchia_spiralis	Dypsis_decaryi)	((Manicaria_saccifera	((Podococcus_barteri	(Orania_palindan	Sclerosperma_profizianum))	(((Leopoldinia_pulchra	(Calamus_caryotoides	Chamaedorea_seifrizii))	(Nypa_fruticans	(Iriartea_deltoidea	(Serenoa_repens	(Sabal_domingensis	(Pseudophoenix_vinifera	Phoenix_dactylifera))))))	((Attalea_speciosa	((Elaeis_guineensis	Elaeis_oleifera)	Bactris_major))	(Reinhardtia_simplex	(Reinhardtia_paiewonskiana	Reinhardtia_latisecta))))))	((Prestoea_acuminata	Oenocarpus_minor)	(Geonoma_undata	((Heterospathe_cagayanensis	Kentiopsis_piersoniorum)	(Roystonea_regia	(Oenocarpus_bataua	Pelagodoxa_henryana)))))))	Hydriastele_microspadix))	Kingia_australis);
(((Chamaedorea_seifrizii	((((Attalea_speciosa	((Elaeis_guineensis	Elaeis_oleifera)	Bactris_major))	((Nypa_fruticans	((Pseudophoenix_vinifera	Iriartea_deltoidea)	((Sabal_domingensis	Phoenix_dactylifera)	Serenoa_repens)))	(Reinhardtia_simplex	(Reinhardtia_paiewonskiana	Reinhardtia_latisecta))))	(Podococcus_barteri	(Roystonea_regia	(Orania_palindan	Sclerosperma_profizianum))))	(((((Prestoea_acuminata	Oenocarpus_minor)	((Oenocarpus_bataua	((Heterospathe_cagayanensis	Kentiopsis_piersoniorum)	Pelagodoxa_henryana))	((Reinhardtia_gracilis	Burretiokentia_grandiflora)	(Hydriastele_microspadix	((Dictyosperma_album	Dypsis_decaryi)	Veitchia_spiralis)))))	Geonoma_undata)	Manicaria_saccifera)	Leopoldinia_pulchra)))	Calamus_caryotoides)	Kingia_australis);
(((((Leopoldinia_pulchra	Chamaedorea_seifrizii)	(((Manicaria_saccifera	((Prestoea_acuminata	Oenocarpus_minor)	(((Oenocarpus_bataua	((Heterospathe_cagayanensis	Kentiopsis_piersoniorum)	Pelagodoxa_henryana))	Geonoma_undata)	(((Dypsis_decaryi	Dictyosperma_album)	(Veitchia_spiralis	(Reinhardtia_gracilis	Burretiokentia_grandiflora)))	Hydriastele_microspadix))))	(Podococcus_barteri	(Roystonea_regia	(Orania_palindan	Sclerosperma_profizianum))))	((Nypa_fruticans	((Sabal_domingensis	(Phoenix_dactylifera	Serenoa_repens))	(Reinhardtia_simplex	(Reinhardtia_paiewonskiana	Reinhardtia_latisecta))))	((Iriartea_deltoidea	(Elaeis_guineensis	Elaeis_oleifera))	(Bactris_major	Attalea_speciosa)))))	Calamus_caryotoides)	Pseudophoenix_vinifera)	Kingia_australis);
((Elaeis_guineensis	(((Attalea_speciosa	Bactris_major)	((((Reinhardtia_paiewonskiana	Reinhardtia_latisecta)	(Reinhardtia_simplex	Reinhardtia_gracilis))	(((Iriartea_deltoidea	(((Burretiokentia_grandiflora	Serenoa_repens)	Phoenix_dactylifera)	Sabal_domingensis))	Nypa_fruticans)	(((Pseudophoenix_vinifera	Geonoma_undata)	(Leopoldinia_pulchra	Manicaria_saccifera))	((((((Dictyosperma_album	Hydriastele_microspadix)	Veitchia_spiralis)	Dypsis_decaryi)	((Roystonea_regia	(Oenocarpus_bataua	(Calamus_caryotoides	Pelagodoxa_henryana)))	(Heterospathe_cagayanensis	Kentiopsis_piersoniorum)))	(Prestoea_acuminata	Oenocarpus_minor))	(Podococcus_barteri	(Orania_palindan	Sclerosperma_profizianum))))))	Chamaedorea_seifrizii))	Elaeis_oleifera))	Kingia_australis);
((((((Dypsis_decaryi	(((Prestoea_acuminata	Oenocarpus_minor)	(Chamaedorea_seifrizii	((Oenocarpus_bataua	Pelagodoxa_henryana)	(Geonoma_undata	((Heterospathe_cagayanensis	Kentiopsis_piersoniorum)	Roystonea_regia)))))	(Manicaria_saccifera	((((Attalea_speciosa	(Bactris_major	(Elaeis_oleifera	Elaeis_guineensis)))	((Reinhardtia_paiewonskiana	Reinhardtia_latisecta)	(Reinhardtia_simplex	Reinhardtia_gracilis)))	((Iriartea_deltoidea	((Serenoa_repens	(Pseudophoenix_vinifera	Phoenix_dactylifera))	Sabal_domingensis))	Nypa_fruticans))	((Leopoldinia_pulchra	Podococcus_barteri)	(Orania_palindan	Sclerosperma_profizianum))))))	Veitchia_spiralis)	(Burretiokentia_grandiflora	Dictyosperma_album))	Hydriastele_microspadix)	Calamus_caryotoides)	Kingia_australis);
((Elaeis_guineensis	(((Attalea_speciosa	Bactris_major)	((((Reinhardtia_paiewonskiana	Reinhardtia_latisecta)	(Reinhardtia_simplex	Reinhardtia_gracilis))	((Iriartea_deltoidea	((Serenoa_repens	Phoenix_dactylifera)	Sabal_domingensis))	((((Calamus_caryotoides	Chamaedorea_seifrizii)	Nypa_fruticans)	(Podococcus_barteri	(Orania_palindan	Sclerosperma_profizianum)))	((((Heterospathe_cagayanensis	Kentiopsis_piersoniorum)	((Pseudophoenix_vinifera	Oenocarpus_minor)	(Prestoea_acuminata	(Roystonea_regia	(Oenocarpus_bataua	Pelagodoxa_henryana)))))	((((Dypsis_decaryi	(Burretiokentia_grandiflora	Dictyosperma_album))	Veitchia_spiralis)	Hydriastele_microspadix)	Geonoma_undata))	Manicaria_saccifera))))	Leopoldinia_pulchra))	Elaeis_oleifera))	Kingia_australis);
(((Burretiokentia_grandiflora	((Veitchia_spiralis	Dypsis_decaryi)	(Hydriastele_microspadix	(Geonoma_undata	((Oenocarpus_minor	(Prestoea_acuminata	(Oenocarpus_bataua	Pelagodoxa_henryana)))	(Manicaria_saccifera	((((Orania_palindan	Sclerosperma_profizianum)	(Roystonea_regia	(Calamus_caryotoides	Podococcus_barteri)))	(((Leopoldinia_pulchra	(((Elaeis_oleifera	Elaeis_guineensis)	Bactris_major)	((Heterospathe_cagayanensis	Kentiopsis_piersoniorum)	Attalea_speciosa)))	((Reinhardtia_paiewonskiana	Reinhardtia_latisecta)	(Reinhardtia_simplex	Reinhardtia_gracilis)))	Chamaedorea_seifrizii))	(Nypa_fruticans	(Iriartea_deltoidea	((Serenoa_repens	(Pseudophoenix_vinifera	Phoenix_dactylifera))	Sabal_domingensis))))))))))	Dictyosperma_album)	Kingia_australis);
((Burretiokentia_grandiflora	(((Veitchia_spiralis	Dypsis_decaryi)	(Hydriastele_microspadix	(((Heterospathe_cagayanensis	Kentiopsis_piersoniorum)	((Roystonea_regia	(Oenocarpus_bataua	Pelagodoxa_henryana))	Geonoma_undata))	((Prestoea_acuminata	Oenocarpus_minor)	(Manicaria_saccifera	(((Orania_palindan	(Sclerosperma_profizianum	Calamus_caryotoides))	Podococcus_barteri)	((Leopoldinia_pulchra	((Elaeis_oleifera	Elaeis_guineensis)	(Attalea_speciosa	Bactris_major)))	((Chamaedorea_seifrizii	Nypa_fruticans)	(Iriartea_deltoidea	(((Reinhardtia_paiewonskiana	Reinhardtia_latisecta)	(Reinhardtia_simplex	Reinhardtia_gracilis))	(Serenoa_repens	((Pseudophoenix_vinifera	Phoenix_dactylifera)	Sabal_domingensis))))))))))))	Dictyosperma_album))	Kingia_australis);
((Sabal_domingensis	(((((Heterospathe_cagayanensis	Chamaedorea_seifrizii)	Nypa_fruticans)	Iriartea_deltoidea)	((((((Prestoea_acuminata	Oenocarpus_minor)	(((Dictyosperma_album	Burretiokentia_grandiflora)	(Veitchia_spiralis	Dypsis_decaryi))	Hydriastele_microspadix))	((Oenocarpus_bataua	(Kentiopsis_piersoniorum	Pelagodoxa_henryana))	Geonoma_undata))	(Pseudophoenix_vinifera	Manicaria_saccifera))	((Orania_palindan	(Sclerosperma_profizianum	Calamus_caryotoides))	(Roystonea_regia	Podococcus_barteri)))	(((Reinhardtia_paiewonskiana	Reinhardtia_latisecta)	(Reinhardtia_simplex	Reinhardtia_gracilis))	(Leopoldinia_pulchra	(Attalea_speciosa	(Bactris_major	(Elaeis_oleifera	Elaeis_guineensis)))))))	(Phoenix_dactylifera	Serenoa_repens)))	Kingia_australis);
(((((((Geonoma_undata	(Manicaria_saccifera	(((Iriartea_deltoidea	(Nypa_fruticans	(Pseudophoenix_vinifera	(Phoenix_dactylifera	Sabal_domingensis))))	((((Reinhardtia_paiewonskiana	Reinhardtia_latisecta)	(Reinhardtia_simplex	Reinhardtia_gracilis))	(Leopoldinia_pulchra	(Attalea_speciosa	(Bactris_major	(Elaeis_oleifera	Elaeis_guineensis)))))	(Serenoa_repens	Chamaedorea_seifrizii)))	((Orania_palindan	Sclerosperma_profizianum)	(Calamus_caryotoides	Podococcus_barteri)))))	((Roystonea_regia	(Oenocarpus_bataua	Pelagodoxa_henryana))	(Prestoea_acuminata	Oenocarpus_minor)))	Dictyosperma_album)	((Heterospathe_cagayanensis	Kentiopsis_piersoniorum)	Hydriastele_microspadix))	Dypsis_decaryi)	(Burretiokentia_grandiflora	Veitchia_spiralis))	Kingia_australis);
((Sabal_domingensis	((Phoenix_dactylifera	(((((Reinhardtia_paiewonskiana	Reinhardtia_latisecta)	(Reinhardtia_simplex	Reinhardtia_gracilis))	((Chamaedorea_seifrizii	(((Orania_palindan	Sclerosperma_profizianum)	(Calamus_caryotoides	Podococcus_barteri))	(((Geonoma_undata	(Leopoldinia_pulchra	(Hydriastele_microspadix	((Dypsis_decaryi	Veitchia_spiralis)	(Burretiokentia_grandiflora	Dictyosperma_album)))))	((Roystonea_regia	(Oenocarpus_bataua	Pelagodoxa_henryana))	(((Heterospathe_cagayanensis	Kentiopsis_piersoniorum)	Prestoea_acuminata)	Oenocarpus_minor)))	(Pseudophoenix_vinifera	Manicaria_saccifera))))	((Elaeis_oleifera	Elaeis_guineensis)	(Attalea_speciosa	Bactris_major))))	Iriartea_deltoidea)	Nypa_fruticans))	Serenoa_repens))	Kingia_australis);
(((Chamaedorea_seifrizii	(Iriartea_deltoidea	(((Sabal_domingensis	(Phoenix_dactylifera	Serenoa_repens))	((((Reinhardtia_paiewonskiana	Reinhardtia_latisecta)	(Reinhardtia_simplex	Reinhardtia_gracilis))	(Leopoldinia_pulchra	((Elaeis_oleifera	Elaeis_guineensis)	(Attalea_speciosa	Bactris_major))))	(((Orania_palindan	Sclerosperma_profizianum)	(Roystonea_regia	(Calamus_caryotoides	Podococcus_barteri)))	((((Geonoma_undata	((Heterospathe_cagayanensis	Kentiopsis_piersoniorum)	(Oenocarpus_bataua	Pelagodoxa_henryana)))	(Hydriastele_microspadix	((Dypsis_decaryi	(Burretiokentia_grandiflora	Veitchia_spiralis))	Dictyosperma_album)))	(Prestoea_acuminata	Oenocarpus_minor))	Manicaria_saccifera))))	Nypa_fruticans)))	Pseudophoenix_vinifera)	Kingia_australis);
((Elaeis_oleifera	(Elaeis_guineensis	((Attalea_speciosa	Bactris_major)	((((((Oenocarpus_minor	((Prestoea_acuminata	Geonoma_undata)	((Heterospathe_cagayanensis	Kentiopsis_piersoniorum)	((Burretiokentia_grandiflora	Dictyosperma_album)	((Hydriastele_microspadix	Veitchia_spiralis)	Dypsis_decaryi)))))	Manicaria_saccifera)	(Pseudophoenix_vinifera	(((Orania_palindan	Sclerosperma_profizianum)	Roystonea_regia)	Podococcus_barteri)))	(((Oenocarpus_bataua	Pelagodoxa_henryana)	(Iriartea_deltoidea	((Sabal_domingensis	Serenoa_repens)	Phoenix_dactylifera)))	(Nypa_fruticans	(Calamus_caryotoides	Chamaedorea_seifrizii))))	((Reinhardtia_paiewonskiana	Reinhardtia_latisecta)	(Reinhardtia_simplex	Reinhardtia_gracilis)))	Leopoldinia_pulchra))))	Kingia_australis);
(((Pseudophoenix_vinifera	(Chamaedorea_seifrizii	((((((Attalea_speciosa	Bactris_major)	(Elaeis_guineensis	Elaeis_oleifera))	Leopoldinia_pulchra)	((Reinhardtia_gracilis	Reinhardtia_simplex)	(Reinhardtia_latisecta	Reinhardtia_paiewonskiana)))	(Iriartea_deltoidea	(Nypa_fruticans	(Sabal_domingensis	(Phoenix_dactylifera	Serenoa_repens)))))	((Manicaria_saccifera	(((((Veitchia_spiralis	Burretiokentia_grandiflora)	Dypsis_decaryi)	(Dictyosperma_album	Hydriastele_microspadix))	((Roystonea_regia	(Pelagodoxa_henryana	Oenocarpus_bataua))	Geonoma_undata))	(Oenocarpus_minor	((Heterospathe_cagayanensis	Kentiopsis_piersoniorum)	Prestoea_acuminata))))	((Orania_palindan	Sclerosperma_profizianum)	Podococcus_barteri)))))	Calamus_caryotoides)	Kingia_australis);
((Pseudophoenix_vinifera	(Chamaedorea_seifrizii	(((((Iriartea_deltoidea	((Reinhardtia_gracilis	Reinhardtia_simplex)	(Reinhardtia_latisecta	Reinhardtia_paiewonskiana)))	(Sabal_domingensis	(Phoenix_dactylifera	Serenoa_repens)))	((Calamus_caryotoides	Podococcus_barteri)	((Geonoma_undata	((Orania_palindan	Sclerosperma_profizianum)	Manicaria_saccifera))	(((((Dypsis_decaryi	(Veitchia_spiralis	Hydriastele_microspadix))	Dictyosperma_album)	Burretiokentia_grandiflora)	(Heterospathe_cagayanensis	Kentiopsis_piersoniorum))	((Roystonea_regia	(Pelagodoxa_henryana	Oenocarpus_bataua))	(Prestoea_acuminata	Oenocarpus_minor))))))	(((Attalea_speciosa	Bactris_major)	(Elaeis_guineensis	Elaeis_oleifera))	Leopoldinia_pulchra))	Nypa_fruticans)))	Kingia_australis);
((Pseudophoenix_vinifera	(Chamaedorea_seifrizii	((((Heterospathe_cagayanensis	Kentiopsis_piersoniorum)	((Attalea_speciosa	(Bactris_major	(Elaeis_guineensis	Elaeis_oleifera)))	Leopoldinia_pulchra))	((Reinhardtia_gracilis	Reinhardtia_simplex)	(Reinhardtia_latisecta	Reinhardtia_paiewonskiana)))	((((Orania_palindan	Podococcus_barteri)	Sclerosperma_profizianum)	(((Geonoma_undata	((Veitchia_spiralis	Burretiokentia_grandiflora)	(Dypsis_decaryi	(Dictyosperma_album	Hydriastele_microspadix))))	(Manicaria_saccifera	((Calamus_caryotoides	Roystonea_regia)	(Pelagodoxa_henryana	Oenocarpus_bataua))))	(Prestoea_acuminata	Oenocarpus_minor)))	((Iriartea_deltoidea	Nypa_fruticans)	(Sabal_domingensis	(Phoenix_dactylifera	Serenoa_repens)))))))	Kingia_australis);
((Elaeis_guineensis	(Elaeis_oleifera	((Attalea_speciosa	Bactris_major)	(Leopoldinia_pulchra	(((Reinhardtia_gracilis	Reinhardtia_simplex)	(Reinhardtia_latisecta	Reinhardtia_paiewonskiana))	((((Orania_palindan	Sclerosperma_profizianum)	(((Geonoma_undata	((((Heterospathe_cagayanensis	Kentiopsis_piersoniorum)	Pelagodoxa_henryana)	Oenocarpus_bataua)	(Hydriastele_microspadix	((Dypsis_decaryi	(Veitchia_spiralis	Burretiokentia_grandiflora))	Dictyosperma_album))))	(Prestoea_acuminata	Oenocarpus_minor))	Manicaria_saccifera))	((Iriartea_deltoidea	Nypa_fruticans)	(Serenoa_repens	(Sabal_domingensis	(Pseudophoenix_vinifera	Phoenix_dactylifera)))))	((Calamus_caryotoides	(Podococcus_barteri	Roystonea_regia))	Chamaedorea_seifrizii)))))))	Kingia_australis);
(((Hydriastele_microspadix	((Dypsis_decaryi	(Veitchia_spiralis	Burretiokentia_grandiflora))	Dictyosperma_album))	((((((((Elaeis_guineensis	Elaeis_oleifera)	(Attalea_speciosa	Bactris_major))	Leopoldinia_pulchra)	(Roystonea_regia	(Pelagodoxa_henryana	Oenocarpus_bataua)))	((((Pseudophoenix_vinifera	Iriartea_deltoidea)	Nypa_fruticans)	((Sabal_domingensis	Phoenix_dactylifera)	Serenoa_repens))	((Reinhardtia_gracilis	Reinhardtia_simplex)	(Reinhardtia_latisecta	Reinhardtia_paiewonskiana))))	((Calamus_caryotoides	Chamaedorea_seifrizii)	(Podococcus_barteri	(Orania_palindan	Sclerosperma_profizianum))))	((Manicaria_saccifera	Geonoma_undata)	(Prestoea_acuminata	Oenocarpus_minor)))	(Heterospathe_cagayanensis	Kentiopsis_piersoniorum)))	Kingia_australis);
((((((((Iriartea_deltoidea	((Sabal_domingensis	Phoenix_dactylifera)	Serenoa_repens))	((Reinhardtia_gracilis	Reinhardtia_simplex)	(Reinhardtia_latisecta	Reinhardtia_paiewonskiana)))	Nypa_fruticans)	(((((Calamus_caryotoides	Roystonea_regia)	Podococcus_barteri)	(Orania_palindan	Sclerosperma_profizianum))	Leopoldinia_pulchra)	(Manicaria_saccifera	(((Pelagodoxa_henryana	Oenocarpus_bataua)	(Prestoea_acuminata	Oenocarpus_minor))	((Pseudophoenix_vinifera	Geonoma_undata)	((((Dypsis_decaryi	(Veitchia_spiralis	Burretiokentia_grandiflora))	Dictyosperma_album)	Hydriastele_microspadix)	(Heterospathe_cagayanensis	Kentiopsis_piersoniorum)))))))	Chamaedorea_seifrizii)	Attalea_speciosa)	(Bactris_major	(Elaeis_guineensis	Elaeis_oleifera)))	Kingia_australis);
((Bactris_major	(((Elaeis_guineensis	Elaeis_oleifera)	((Kentiopsis_piersoniorum	(((Reinhardtia_gracilis	Reinhardtia_simplex)	(Reinhardtia_latisecta	Reinhardtia_paiewonskiana))	(((Calamus_caryotoides	Chamaedorea_seifrizii)	Nypa_fruticans)	(((Podococcus_barteri	(Orania_palindan	Sclerosperma_profizianum))	(Manicaria_saccifera	((((Prestoea_acuminata	(Roystonea_regia	(Pelagodoxa_henryana	Oenocarpus_bataua)))	Oenocarpus_minor)	Heterospathe_cagayanensis)	((((Dypsis_decaryi	Veitchia_spiralis)	Dictyosperma_album)	Hydriastele_microspadix)	((Burretiokentia_grandiflora	Pseudophoenix_vinifera)	Geonoma_undata)))))	(Iriartea_deltoidea	((Sabal_domingensis	Phoenix_dactylifera)	Serenoa_repens))))))	Leopoldinia_pulchra))	Attalea_speciosa))	Kingia_australis);
(((Chamaedorea_seifrizii	((Leopoldinia_pulchra	((Attalea_speciosa	Bactris_major)	(Elaeis_guineensis	Elaeis_oleifera)))	(((((Calamus_caryotoides	Podococcus_barteri)	(Orania_palindan	Sclerosperma_profizianum))	(Manicaria_saccifera	((Heterospathe_cagayanensis	((Hydriastele_microspadix	(Burretiokentia_grandiflora	Dictyosperma_album))	(Dypsis_decaryi	Veitchia_spiralis)))	((Prestoea_acuminata	Oenocarpus_minor)	(Geonoma_undata	Roystonea_regia)))))	(Nypa_fruticans	(((Kentiopsis_piersoniorum	Pelagodoxa_henryana)	Oenocarpus_bataua)	(Iriartea_deltoidea	((Sabal_domingensis	Phoenix_dactylifera)	Serenoa_repens)))))	((Reinhardtia_gracilis	Reinhardtia_simplex)	(Reinhardtia_latisecta	Reinhardtia_paiewonskiana)))))	Pseudophoenix_vinifera)	Kingia_australis);
((Elaeis_guineensis	(Elaeis_oleifera	((((Reinhardtia_gracilis	Reinhardtia_simplex)	(Reinhardtia_latisecta	Reinhardtia_paiewonskiana))	(((Manicaria_saccifera	((Geonoma_undata	(Kentiopsis_piersoniorum	((((Dictyosperma_album	Dypsis_decaryi)	(Burretiokentia_grandiflora	Veitchia_spiralis))	Heterospathe_cagayanensis)	Hydriastele_microspadix)))	(((Roystonea_regia	(Pelagodoxa_henryana	Oenocarpus_bataua))	Prestoea_acuminata)	Oenocarpus_minor)))	(Pseudophoenix_vinifera	(Podococcus_barteri	(Orania_palindan	Sclerosperma_profizianum))))	((((Iriartea_deltoidea	Chamaedorea_seifrizii)	Calamus_caryotoides)	((Sabal_domingensis	Phoenix_dactylifera)	Serenoa_repens))	Nypa_fruticans)))	((Leopoldinia_pulchra	Attalea_speciosa)	Bactris_major))))	Kingia_australis);
((Bactris_major	((Elaeis_guineensis	Elaeis_oleifera)	(((((Reinhardtia_gracilis	Reinhardtia_simplex)	(Reinhardtia_latisecta	Reinhardtia_paiewonskiana))	((((Leopoldinia_pulchra	Manicaria_saccifera)	(((((Dictyosperma_album	Hydriastele_microspadix)	Dypsis_decaryi)	Veitchia_spiralis)	(Burretiokentia_grandiflora	Geonoma_undata))	(((Pelagodoxa_henryana	Oenocarpus_bataua)	(Heterospathe_cagayanensis	Kentiopsis_piersoniorum))	(Prestoea_acuminata	Oenocarpus_minor))))	(Pseudophoenix_vinifera	(((Roystonea_regia	Calamus_caryotoides)	Podococcus_barteri)	(Orania_palindan	Sclerosperma_profizianum))))	((Nypa_fruticans	((Sabal_domingensis	Phoenix_dactylifera)	Serenoa_repens))	Iriartea_deltoidea)))	Chamaedorea_seifrizii)	Attalea_speciosa)))	Kingia_australis);
((Elaeis_guineensis	(((Bactris_major	Attalea_speciosa)	(Leopoldinia_pulchra	(((Heterospathe_cagayanensis	Kentiopsis_piersoniorum)	((((Roystonea_regia	Podococcus_barteri)	(Orania_palindan	(Calamus_caryotoides	Sclerosperma_profizianum)))	((Nypa_fruticans	Chamaedorea_seifrizii)	((Pseudophoenix_vinifera	Manicaria_saccifera)	(Geonoma_undata	((Oenocarpus_minor	Prestoea_acuminata)	(((Dictyosperma_album	Hydriastele_microspadix)	(Burretiokentia_grandiflora	Veitchia_spiralis))	Dypsis_decaryi))))))	((Oenocarpus_bataua	Pelagodoxa_henryana)	(Iriartea_deltoidea	(Sabal_domingensis	(Serenoa_repens	Phoenix_dactylifera))))))	((Reinhardtia_simplex	Reinhardtia_gracilis)	(Reinhardtia_paiewonskiana	Reinhardtia_latisecta)))))	Elaeis_oleifera))	Kingia_australis);
(((Chamaedorea_seifrizii	(((Nypa_fruticans	((Serenoa_repens	(Phoenix_dactylifera	Sabal_domingensis))	Iriartea_deltoidea))	(((Reinhardtia_simplex	Reinhardtia_gracilis)	(Reinhardtia_paiewonskiana	Reinhardtia_latisecta))	((Attalea_speciosa	((Elaeis_oleifera	Elaeis_guineensis)	Bactris_major))	Leopoldinia_pulchra)))	((Manicaria_saccifera	(Geonoma_undata	((Oenocarpus_minor	((Oenocarpus_bataua	Pelagodoxa_henryana)	((Heterospathe_cagayanensis	Kentiopsis_piersoniorum)	(Roystonea_regia	Prestoea_acuminata))))	(((Dictyosperma_album	Hydriastele_microspadix)	(Burretiokentia_grandiflora	Veitchia_spiralis))	Dypsis_decaryi))))	(Podococcus_barteri	(Orania_palindan	(Calamus_caryotoides	Sclerosperma_profizianum))))))	Pseudophoenix_vinifera)	Kingia_australis);
((Chamaedorea_seifrizii	(Iriartea_deltoidea	(((((Reinhardtia_simplex	Reinhardtia_gracilis)	(Reinhardtia_paiewonskiana	Reinhardtia_latisecta))	(((Elaeis_oleifera	Elaeis_guineensis)	(Bactris_major	Attalea_speciosa))	Leopoldinia_pulchra))	(((Pseudophoenix_vinifera	Manicaria_saccifera)	(Geonoma_undata	((Prestoea_acuminata	Oenocarpus_minor)	(Hydriastele_microspadix	(((Veitchia_spiralis	Burretiokentia_grandiflora)	Dictyosperma_album)	(((Oenocarpus_bataua	Pelagodoxa_henryana)	(Heterospathe_cagayanensis	Kentiopsis_piersoniorum))	Dypsis_decaryi))))))	((Calamus_caryotoides	Podococcus_barteri)	(Roystonea_regia	(Orania_palindan	Sclerosperma_profizianum)))))	(Nypa_fruticans	(Sabal_domingensis	(Serenoa_repens	Phoenix_dactylifera))))))	Kingia_australis);
((Hydriastele_microspadix	(Dypsis_decaryi	(((Veitchia_spiralis	Burretiokentia_grandiflora)	Dictyosperma_album)	(Geonoma_undata	(((((((Heterospathe_cagayanensis	Kentiopsis_piersoniorum)	(((Reinhardtia_simplex	Reinhardtia_gracilis)	(Reinhardtia_paiewonskiana	Reinhardtia_latisecta))	(Attalea_speciosa	((Elaeis_oleifera	Elaeis_guineensis)	Bactris_major))))	(((Sabal_domingensis	(Serenoa_repens	(Pseudophoenix_vinifera	Phoenix_dactylifera)))	Nypa_fruticans)	(Chamaedorea_seifrizii	Iriartea_deltoidea)))	((Calamus_caryotoides	Podococcus_barteri)	(Orania_palindan	Sclerosperma_profizianum)))	Manicaria_saccifera)	Leopoldinia_pulchra)	((Prestoea_acuminata	Oenocarpus_minor)	((Oenocarpus_bataua	Pelagodoxa_henryana)	Roystonea_regia)))))))	Kingia_australis);
(((Veitchia_spiralis	Burretiokentia_grandiflora)	(((Hydriastele_microspadix	(Geonoma_undata	(((((((Reinhardtia_simplex	Reinhardtia_gracilis)	(Reinhardtia_paiewonskiana	Reinhardtia_latisecta))	(Chamaedorea_seifrizii	(Leopoldinia_pulchra	(((Heterospathe_cagayanensis	Kentiopsis_piersoniorum)	Attalea_speciosa)	((Elaeis_oleifera	Elaeis_guineensis)	Bactris_major)))))	((((Serenoa_repens	Phoenix_dactylifera)	Sabal_domingensis)	Iriartea_deltoidea)	Nypa_fruticans))	((Pseudophoenix_vinifera	(Calamus_caryotoides	Podococcus_barteri))	(Orania_palindan	Sclerosperma_profizianum)))	Manicaria_saccifera)	(((Oenocarpus_bataua	Pelagodoxa_henryana)	Roystonea_regia)	(Prestoea_acuminata	Oenocarpus_minor)))))	Dictyosperma_album)	Dypsis_decaryi))	Kingia_australis);
((Dictyosperma_album	(Dypsis_decaryi	(((Heterospathe_cagayanensis	Kentiopsis_piersoniorum)	Hydriastele_microspadix)	((((((Oenocarpus_bataua	Pelagodoxa_henryana)	Roystonea_regia)	(Prestoea_acuminata	Oenocarpus_minor))	((((((Serenoa_repens	(Pseudophoenix_vinifera	(Phoenix_dactylifera	Sabal_domingensis)))	Iriartea_deltoidea)	Nypa_fruticans)	((((Reinhardtia_simplex	Reinhardtia_gracilis)	(Reinhardtia_paiewonskiana	Reinhardtia_latisecta))	((Bactris_major	(Elaeis_oleifera	Elaeis_guineensis))	Attalea_speciosa))	Chamaedorea_seifrizii))	((Leopoldinia_pulchra	(Calamus_caryotoides	Podococcus_barteri))	(Orania_palindan	Sclerosperma_profizianum)))	Manicaria_saccifera))	Geonoma_undata)	(Veitchia_spiralis	Burretiokentia_grandiflora)))))	Kingia_australis);
((((Iriartea_deltoidea	(Nypa_fruticans	((((Reinhardtia_simplex	Reinhardtia_gracilis)	(Reinhardtia_paiewonskiana	Reinhardtia_latisecta))	(((Elaeis_oleifera	Elaeis_guineensis)	(Attalea_speciosa	Bactris_major))	Chamaedorea_seifrizii))	(((Calamus_caryotoides	Podococcus_barteri)	(Orania_palindan	Sclerosperma_profizianum))	(Manicaria_saccifera	(Leopoldinia_pulchra	(((Pseudophoenix_vinifera	(Burretiokentia_grandiflora	Geonoma_undata))	(((Veitchia_spiralis	Dypsis_decaryi)	Dictyosperma_album)	((Heterospathe_cagayanensis	Kentiopsis_piersoniorum)	Hydriastele_microspadix)))	(((Oenocarpus_bataua	Pelagodoxa_henryana)	Roystonea_regia)	(Prestoea_acuminata	Oenocarpus_minor)))))))))	(Serenoa_repens	Phoenix_dactylifera))	Sabal_domingensis)	Kingia_australis);
((Dictyosperma_album	(Dypsis_decaryi	(Hydriastele_microspadix	(Veitchia_spiralis	((((((Oenocarpus_bataua	Pelagodoxa_henryana)	Roystonea_regia)	Manicaria_saccifera)	(Pseudophoenix_vinifera	(Burretiokentia_grandiflora	Geonoma_undata)))	(Prestoea_acuminata	Oenocarpus_minor))	(((((Reinhardtia_simplex	Reinhardtia_gracilis)	(Reinhardtia_paiewonskiana	Reinhardtia_latisecta))	((Kentiopsis_piersoniorum	Leopoldinia_pulchra)	((Elaeis_oleifera	Elaeis_guineensis)	(Attalea_speciosa	Bactris_major))))	((Nypa_fruticans	((Heterospathe_cagayanensis	Chamaedorea_seifrizii)	Iriartea_deltoidea))	((Serenoa_repens	Phoenix_dactylifera)	Sabal_domingensis)))	((Calamus_caryotoides	Podococcus_barteri)	(Orania_palindan	Sclerosperma_profizianum))))))))	Kingia_australis);
((Dictyosperma_album	(((Burretiokentia_grandiflora	(Veitchia_spiralis	((((Heterospathe_cagayanensis	Kentiopsis_piersoniorum)	Geonoma_undata)	(Manicaria_saccifera	(((((Leopoldinia_pulchra	(Reinhardtia_simplex	Reinhardtia_gracilis))	(Reinhardtia_paiewonskiana	Reinhardtia_latisecta))	(Chamaedorea_seifrizii	((Elaeis_oleifera	Elaeis_guineensis)	(Attalea_speciosa	Bactris_major))))	(Nypa_fruticans	(((Oenocarpus_bataua	Pelagodoxa_henryana)	Iriartea_deltoidea)	(Serenoa_repens	(Sabal_domingensis	(Pseudophoenix_vinifera	Phoenix_dactylifera))))))	((Roystonea_regia	Podococcus_barteri)	(Orania_palindan	(Calamus_caryotoides	Sclerosperma_profizianum))))))	(Prestoea_acuminata	Oenocarpus_minor))))	Dypsis_decaryi)	Hydriastele_microspadix))	Kingia_australis);
((Elaeis_guineensis	(((Attalea_speciosa	Bactris_major)	(((((Nypa_fruticans	(Chamaedorea_seifrizii	Iriartea_deltoidea))	(Serenoa_repens	(Sabal_domingensis	Phoenix_dactylifera)))	(((((Prestoea_acuminata	Oenocarpus_minor)	((Hydriastele_microspadix	(Burretiokentia_grandiflora	Veitchia_spiralis))	(Dypsis_decaryi	Dictyosperma_album)))	(((Heterospathe_cagayanensis	Kentiopsis_piersoniorum)	(Oenocarpus_bataua	Pelagodoxa_henryana))	Geonoma_undata))	Manicaria_saccifera)	(Pseudophoenix_vinifera	(Podococcus_barteri	((Orania_palindan	(Calamus_caryotoides	Sclerosperma_profizianum))	Roystonea_regia)))))	((Reinhardtia_simplex	Reinhardtia_gracilis)	(Reinhardtia_paiewonskiana	Reinhardtia_latisecta)))	Leopoldinia_pulchra))	Elaeis_oleifera))	Kingia_australis);
(((Chamaedorea_seifrizii	((((Reinhardtia_simplex	(Reinhardtia_latisecta	Reinhardtia_paiewonskiana))	(Leopoldinia_pulchra	((Elaeis_guineensis	Elaeis_oleifera)	(Attalea_speciosa	Bactris_major))))	(((((Oenocarpus_bataua	Pelagodoxa_henryana)	Iriartea_deltoidea)	Nypa_fruticans)	(Sabal_domingensis	(Phoenix_dactylifera	Serenoa_repens)))	((((Prestoea_acuminata	Oenocarpus_minor)	(((((Veitchia_spiralis	(Reinhardtia_gracilis	Burretiokentia_grandiflora))	Dypsis_decaryi)	Dictyosperma_album)	Hydriastele_microspadix)	Geonoma_undata))	Manicaria_saccifera)	((Orania_palindan	(Calamus_caryotoides	Sclerosperma_profizianum))	(Roystonea_regia	Podococcus_barteri)))))	(Heterospathe_cagayanensis	Kentiopsis_piersoniorum)))	Pseudophoenix_vinifera)	Kingia_australis);
(((((Nypa_fruticans	(((Pseudophoenix_vinifera	Iriartea_deltoidea)	(Serenoa_repens	(Sabal_domingensis	Phoenix_dactylifera)))	((((Prestoea_acuminata	Oenocarpus_minor)	(((((Veitchia_spiralis	(Reinhardtia_gracilis	Burretiokentia_grandiflora))	Dypsis_decaryi)	(((Heterospathe_cagayanensis	Kentiopsis_piersoniorum)	(Roystonea_regia	(Oenocarpus_bataua	Pelagodoxa_henryana)))	Dictyosperma_album))	Hydriastele_microspadix)	Geonoma_undata))	Manicaria_saccifera)	((Orania_palindan	Sclerosperma_profizianum)	(Calamus_caryotoides	Podococcus_barteri)))))	(Reinhardtia_simplex	(Reinhardtia_latisecta	Reinhardtia_paiewonskiana)))	Chamaedorea_seifrizii)	(Leopoldinia_pulchra	(Attalea_speciosa	((Elaeis_guineensis	Elaeis_oleifera)	Bactris_major))))	Kingia_australis);
((Dictyosperma_album	((((Veitchia_spiralis	Burretiokentia_grandiflora)	Hydriastele_microspadix)	(((Prestoea_acuminata	Oenocarpus_minor)	Geonoma_undata)	(Manicaria_saccifera	(((Roystonea_regia	(Orania_palindan	Sclerosperma_profizianum))	(Calamus_caryotoides	Podococcus_barteri))	((((Heterospathe_cagayanensis	Kentiopsis_piersoniorum)	((Chamaedorea_seifrizii	(Leopoldinia_pulchra	((Elaeis_guineensis	Elaeis_oleifera)	(Bactris_major	Attalea_speciosa))))	((Reinhardtia_gracilis	Reinhardtia_simplex)	(Reinhardtia_latisecta	Reinhardtia_paiewonskiana))))	Nypa_fruticans)	((Oenocarpus_bataua	Pelagodoxa_henryana)	((Pseudophoenix_vinifera	Iriartea_deltoidea)	(Sabal_domingensis	(Phoenix_dactylifera	Serenoa_repens)))))))))	Dypsis_decaryi))	Kingia_australis);
((Dictyosperma_album	(Burretiokentia_grandiflora	((Hydriastele_microspadix	(Veitchia_spiralis	(((Prestoea_acuminata	Oenocarpus_minor)	Geonoma_undata)	((Manicaria_saccifera	(((Nypa_fruticans	(Iriartea_deltoidea	(Sabal_domingensis	((Pseudophoenix_vinifera	Phoenix_dactylifera)	Serenoa_repens))))	((Chamaedorea_seifrizii	(Leopoldinia_pulchra	(Attalea_speciosa	((Elaeis_guineensis	Elaeis_oleifera)	Bactris_major))))	((Reinhardtia_gracilis	Reinhardtia_simplex)	(Reinhardtia_latisecta	Reinhardtia_paiewonskiana))))	((Orania_palindan	(Sclerosperma_profizianum	Calamus_caryotoides))	(Roystonea_regia	Podococcus_barteri))))	(Oenocarpus_bataua	((Heterospathe_cagayanensis	Kentiopsis_piersoniorum)	Pelagodoxa_henryana))))))	Dypsis_decaryi)))	Kingia_australis);
((Sabal_domingensis	((Pseudophoenix_vinifera	Phoenix_dactylifera)	(((((Chamaedorea_seifrizii	Nypa_fruticans)	((Leopoldinia_pulchra	(Bactris_major	((Heterospathe_cagayanensis	Kentiopsis_piersoniorum)	Attalea_speciosa)))	(Elaeis_guineensis	Elaeis_oleifera)))	(Iriartea_deltoidea	((Reinhardtia_gracilis	Reinhardtia_simplex)	(Reinhardtia_latisecta	Reinhardtia_paiewonskiana))))	(((Orania_palindan	Sclerosperma_profizianum)	(Roystonea_regia	(Calamus_caryotoides	Podococcus_barteri)))	(((Burretiokentia_grandiflora	Geonoma_undata)	(((Dictyosperma_album	(Veitchia_spiralis	Hydriastele_microspadix))	Dypsis_decaryi)	((Oenocarpus_bataua	Pelagodoxa_henryana)	(Prestoea_acuminata	Oenocarpus_minor))))	Manicaria_saccifera)))	Serenoa_repens)))	Kingia_australis);
((Hydriastele_microspadix	(Veitchia_spiralis	(((((((Orania_palindan	Sclerosperma_profizianum)	((Serenoa_repens	(Calamus_caryotoides	Chamaedorea_seifrizii))	Podococcus_barteri))	(((Pseudophoenix_vinifera	Iriartea_deltoidea)	(Nypa_fruticans	(Sabal_domingensis	Phoenix_dactylifera)))	((Bactris_major	(Heterospathe_cagayanensis	Kentiopsis_piersoniorum))	((((Reinhardtia_gracilis	Reinhardtia_simplex)	(Reinhardtia_latisecta	Reinhardtia_paiewonskiana))	Attalea_speciosa)	(Elaeis_guineensis	Elaeis_oleifera)))))	Leopoldinia_pulchra)	(Geonoma_undata	Manicaria_saccifera))	((Roystonea_regia	(Oenocarpus_bataua	Pelagodoxa_henryana))	(Prestoea_acuminata	Oenocarpus_minor)))	(Dypsis_decaryi	(Burretiokentia_grandiflora	Dictyosperma_album)))))	Kingia_australis);
((Hydriastele_microspadix	(Veitchia_spiralis	(Dypsis_decaryi	(((((Prestoea_acuminata	Oenocarpus_minor)	(Manicaria_saccifera	(((Podococcus_barteri	(Orania_palindan	Sclerosperma_profizianum))	((Iriartea_deltoidea	((Calamus_caryotoides	Chamaedorea_seifrizii)	Nypa_fruticans))	(Sabal_domingensis	(Serenoa_repens	(Pseudophoenix_vinifera	Phoenix_dactylifera)))))	(Leopoldinia_pulchra	(((Reinhardtia_gracilis	Reinhardtia_simplex)	(Reinhardtia_latisecta	Reinhardtia_paiewonskiana))	(((Heterospathe_cagayanensis	Kentiopsis_piersoniorum)	Attalea_speciosa)	(Bactris_major	(Elaeis_guineensis	Elaeis_oleifera))))))))	(Roystonea_regia	(Oenocarpus_bataua	Pelagodoxa_henryana)))	(Burretiokentia_grandiflora	Geonoma_undata))	Dictyosperma_album))))	Kingia_australis);
((Elaeis_oleifera	((((((Reinhardtia_gracilis	Reinhardtia_simplex)	(Reinhardtia_latisecta	Reinhardtia_paiewonskiana))	((Podococcus_barteri	(Orania_palindan	Sclerosperma_profizianum))	(((((((Dictyosperma_album	(Burretiokentia_grandiflora	Veitchia_spiralis))	Dypsis_decaryi)	Hydriastele_microspadix)	Geonoma_undata)	((((Heterospathe_cagayanensis	Kentiopsis_piersoniorum)	Prestoea_acuminata)	Oenocarpus_minor)	(Roystonea_regia	(Oenocarpus_bataua	Pelagodoxa_henryana))))	Manicaria_saccifera)	(((Iriartea_deltoidea	(Chamaedorea_seifrizii	Calamus_caryotoides))	Nypa_fruticans)	(Sabal_domingensis	(Serenoa_repens	(Pseudophoenix_vinifera	Phoenix_dactylifera)))))))	Leopoldinia_pulchra)	(Attalea_speciosa	Bactris_major))	Elaeis_guineensis))	Kingia_australis);
((Sabal_domingensis	((Serenoa_repens	Phoenix_dactylifera)	((((Leopoldinia_pulchra	(Attalea_speciosa	(Bactris_major	(Elaeis_guineensis	Elaeis_oleifera))))	((Reinhardtia_gracilis	Reinhardtia_simplex)	(Reinhardtia_latisecta	Reinhardtia_paiewonskiana)))	(((((((Dictyosperma_album	(Burretiokentia_grandiflora	Veitchia_spiralis))	Dypsis_decaryi)	Hydriastele_microspadix)	(Pseudophoenix_vinifera	Geonoma_undata))	((Prestoea_acuminata	Oenocarpus_minor)	(Oenocarpus_bataua	((Heterospathe_cagayanensis	Kentiopsis_piersoniorum)	Pelagodoxa_henryana))))	Manicaria_saccifera)	((Roystonea_regia	Podococcus_barteri)	(Orania_palindan	(Calamus_caryotoides	Sclerosperma_profizianum)))))	(Iriartea_deltoidea	(Chamaedorea_seifrizii	Nypa_fruticans)))))	Kingia_australis);
((Bactris_major	(((Leopoldinia_pulchra	((((Reinhardtia_gracilis	Reinhardtia_simplex)	(Reinhardtia_latisecta	Reinhardtia_paiewonskiana))	(((Podococcus_barteri	(Orania_palindan	(Calamus_caryotoides	Sclerosperma_profizianum)))	((((Iriartea_deltoidea	(Roystonea_regia	(Oenocarpus_bataua	Pelagodoxa_henryana)))	(Serenoa_repens	(Phoenix_dactylifera	Sabal_domingensis)))	Nypa_fruticans)	((Prestoea_acuminata	Oenocarpus_minor)	(((((Burretiokentia_grandiflora	Veitchia_spiralis)	Hydriastele_microspadix)	Dictyosperma_album)	Dypsis_decaryi)	(Manicaria_saccifera	(Pseudophoenix_vinifera	Geonoma_undata))))))	(Heterospathe_cagayanensis	Kentiopsis_piersoniorum)))	Chamaedorea_seifrizii))	(Elaeis_guineensis	Elaeis_oleifera))	Attalea_speciosa))	Kingia_australis);
(((Chamaedorea_seifrizii	(((Attalea_speciosa	(Bactris_major	(Elaeis_guineensis	Elaeis_oleifera)))	Leopoldinia_pulchra)	(((Reinhardtia_paiewonskiana	Reinhardtia_latisecta)	(Reinhardtia_simplex	Reinhardtia_gracilis))	((((Geonoma_undata	((Oenocarpus_minor	Prestoea_acuminata)	((Roystonea_regia	(Pelagodoxa_henryana	Oenocarpus_bataua))	((((Dypsis_decaryi	Dictyosperma_album)	Hydriastele_microspadix)	(Burretiokentia_grandiflora	(Calamus_caryotoides	Veitchia_spiralis)))	(Kentiopsis_piersoniorum	Heterospathe_cagayanensis)))))	Manicaria_saccifera)	((((Phoenix_dactylifera	Sabal_domingensis)	Serenoa_repens)	Iriartea_deltoidea)	(Podococcus_barteri	(Orania_palindan	Sclerosperma_profizianum))))	Nypa_fruticans))))	Pseudophoenix_vinifera)	Kingia_australis);
((Dictyosperma_album	((Hydriastele_microspadix	((Burretiokentia_grandiflora	Veitchia_spiralis)	(((Oenocarpus_minor	(Prestoea_acuminata	(((Kentiopsis_piersoniorum	Heterospathe_cagayanensis)	Pelagodoxa_henryana)	Oenocarpus_bataua)))	(Manicaria_saccifera	((((Roystonea_regia	Podococcus_barteri)	(Orania_palindan	(Calamus_caryotoides	Sclerosperma_profizianum)))	((((Attalea_speciosa	(Bactris_major	(Elaeis_guineensis	Elaeis_oleifera)))	Leopoldinia_pulchra)	((Reinhardtia_paiewonskiana	Reinhardtia_latisecta)	Reinhardtia_simplex))	(Nypa_fruticans	((Sabal_domingensis	(Serenoa_repens	Phoenix_dactylifera))	(Chamaedorea_seifrizii	Iriartea_deltoidea)))))	Pseudophoenix_vinifera)))	(Reinhardtia_gracilis	Geonoma_undata))))	Dypsis_decaryi))	Kingia_australis);
((Pseudophoenix_vinifera	(Phoenix_dactylifera	(Sabal_domingensis	((((Calamus_caryotoides	Iriartea_deltoidea)	Nypa_fruticans)	((Podococcus_barteri	(Orania_palindan	Sclerosperma_profizianum))	((Chamaedorea_seifrizii	(((Attalea_speciosa	(Bactris_major	(Elaeis_guineensis	Elaeis_oleifera)))	Leopoldinia_pulchra)	((Reinhardtia_paiewonskiana	Reinhardtia_latisecta)	Reinhardtia_simplex)))	(((((Kentiopsis_piersoniorum	Heterospathe_cagayanensis)	Hydriastele_microspadix)	((Dypsis_decaryi	((Reinhardtia_gracilis	Burretiokentia_grandiflora)	Veitchia_spiralis))	Dictyosperma_album))	(Geonoma_undata	((Roystonea_regia	(Pelagodoxa_henryana	Oenocarpus_bataua))	(Prestoea_acuminata	Oenocarpus_minor))))	Manicaria_saccifera))))	Serenoa_repens))))	Kingia_australis);
((Sabal_domingensis	((((Nypa_fruticans	(((((Geonoma_undata	((Roystonea_regia	(Pelagodoxa_henryana	Oenocarpus_bataua))	((Prestoea_acuminata	Oenocarpus_minor)	((Kentiopsis_piersoniorum	Heterospathe_cagayanensis)	(((Dictyosperma_album	Burretiokentia_grandiflora)	(Hydriastele_microspadix	Veitchia_spiralis))	Dypsis_decaryi)))))	Manicaria_saccifera)	((Calamus_caryotoides	Podococcus_barteri)	(Orania_palindan	Sclerosperma_profizianum)))	Leopoldinia_pulchra)	(((Reinhardtia_paiewonskiana	Reinhardtia_latisecta)	(Reinhardtia_gracilis	Reinhardtia_simplex))	(Chamaedorea_seifrizii	((Elaeis_guineensis	Elaeis_oleifera)	(Attalea_speciosa	Bactris_major))))))	Serenoa_repens)	Iriartea_deltoidea)	(Pseudophoenix_vinifera	Phoenix_dactylifera)))	Kingia_australis);
((Sabal_domingensis	((((Chamaedorea_seifrizii	Nypa_fruticans)	Iriartea_deltoidea)	((Pseudophoenix_vinifera	((((Oenocarpus_minor	(Prestoea_acuminata	(Kentiopsis_piersoniorum	Heterospathe_cagayanensis)))	(((Dictyosperma_album	(Dypsis_decaryi	Burretiokentia_grandiflora))	(Hydriastele_microspadix	Veitchia_spiralis))	((Pelagodoxa_henryana	Oenocarpus_bataua)	Geonoma_undata)))	Manicaria_saccifera)	((Roystonea_regia	(Calamus_caryotoides	Podococcus_barteri))	(Orania_palindan	Sclerosperma_profizianum))))	(((Reinhardtia_paiewonskiana	Reinhardtia_latisecta)	(Reinhardtia_gracilis	Reinhardtia_simplex))	(Leopoldinia_pulchra	((Elaeis_guineensis	Elaeis_oleifera)	(Attalea_speciosa	Bactris_major))))))	(Serenoa_repens	Phoenix_dactylifera)))	Kingia_australis);
((Calamus_caryotoides	(Chamaedorea_seifrizii	((((((Pelagodoxa_henryana	Oenocarpus_bataua)	(((Phoenix_dactylifera	Sabal_domingensis)	Serenoa_repens)	Iriartea_deltoidea))	Nypa_fruticans)	(((Prestoea_acuminata	Oenocarpus_minor)	(((Dictyosperma_album	Burretiokentia_grandiflora)	((Dypsis_decaryi	Hydriastele_microspadix)	Veitchia_spiralis))	Geonoma_undata))	(Pseudophoenix_vinifera	Manicaria_saccifera)))	((Kentiopsis_piersoniorum	Heterospathe_cagayanensis)	(((Reinhardtia_paiewonskiana	Reinhardtia_latisecta)	(Reinhardtia_gracilis	Reinhardtia_simplex))	(Leopoldinia_pulchra	(Attalea_speciosa	(Bactris_major	(Elaeis_guineensis	Elaeis_oleifera)))))))	(Podococcus_barteri	(Roystonea_regia	(Orania_palindan	Sclerosperma_profizianum))))))	Kingia_australis);
(((Sabal_domingensis	((Serenoa_repens	(Iriartea_deltoidea	(Nypa_fruticans	(((Roystonea_regia	Podococcus_barteri)	((((Pelagodoxa_henryana	Oenocarpus_bataua)	((Prestoea_acuminata	Oenocarpus_minor)	(((Kentiopsis_piersoniorum	Heterospathe_cagayanensis)	(((Hydriastele_microspadix	Veitchia_spiralis)	Dypsis_decaryi)	(Dictyosperma_album	Burretiokentia_grandiflora)))	Geonoma_undata)))	Manicaria_saccifera)	(Orania_palindan	Sclerosperma_profizianum)))	((((Reinhardtia_paiewonskiana	Reinhardtia_latisecta)	(Reinhardtia_gracilis	Reinhardtia_simplex))	(Leopoldinia_pulchra	(Attalea_speciosa	(Bactris_major	(Elaeis_guineensis	Elaeis_oleifera)))))	(Calamus_caryotoides	Chamaedorea_seifrizii))))))	Phoenix_dactylifera))	Pseudophoenix_vinifera)	Kingia_australis);
((Sabal_domingensis	((Serenoa_repens	(Iriartea_deltoidea	((((Roystonea_regia	(Calamus_caryotoides	Podococcus_barteri))	(Orania_palindan	Sclerosperma_profizianum))	((((((Pelagodoxa_henryana	Oenocarpus_bataua)	(Kentiopsis_piersoniorum	Heterospathe_cagayanensis))	Prestoea_acuminata)	Oenocarpus_minor)	(((Burretiokentia_grandiflora	Veitchia_spiralis)	((Dypsis_decaryi	Dictyosperma_album)	Hydriastele_microspadix))	Geonoma_undata))	Manicaria_saccifera))	((((Reinhardtia_paiewonskiana	Reinhardtia_latisecta)	(Reinhardtia_gracilis	Reinhardtia_simplex))	(Leopoldinia_pulchra	((Nypa_fruticans	Attalea_speciosa)	(Bactris_major	(Elaeis_guineensis	Elaeis_oleifera)))))	Chamaedorea_seifrizii))))	(Pseudophoenix_vinifera	Phoenix_dactylifera)))	Kingia_australis);
(((Kentiopsis_piersoniorum	Heterospathe_cagayanensis)	((Dictyosperma_album	Hydriastele_microspadix)	(Dypsis_decaryi	(((Geonoma_undata	(Manicaria_saccifera	((Leopoldinia_pulchra	((Roystonea_regia	(Calamus_caryotoides	Podococcus_barteri))	(Orania_palindan	Sclerosperma_profizianum)))	(((((((Pseudophoenix_vinifera	Phoenix_dactylifera)	Sabal_domingensis)	Serenoa_repens)	Iriartea_deltoidea)	Nypa_fruticans)	((Reinhardtia_paiewonskiana	Reinhardtia_latisecta)	(Reinhardtia_gracilis	Reinhardtia_simplex)))	((Attalea_speciosa	(Bactris_major	(Elaeis_guineensis	Elaeis_oleifera)))	Chamaedorea_seifrizii)))))	((Pelagodoxa_henryana	Oenocarpus_bataua)	(Prestoea_acuminata	Oenocarpus_minor)))	(Burretiokentia_grandiflora	Veitchia_spiralis)))))	Kingia_australis);
((Dictyosperma_album	(((Heterospathe_cagayanensis	(Geonoma_undata	(((Prestoea_acuminata	(Roystonea_regia	(Pelagodoxa_henryana	Oenocarpus_bataua)))	Oenocarpus_minor)	((Manicaria_saccifera	(((Calamus_caryotoides	Podococcus_barteri)	(Orania_palindan	Sclerosperma_profizianum))	(((((Phoenix_dactylifera	Sabal_domingensis)	Serenoa_repens)	Iriartea_deltoidea)	Nypa_fruticans)	(Kentiopsis_piersoniorum	(((Reinhardtia_paiewonskiana	Reinhardtia_latisecta)	(Reinhardtia_gracilis	Reinhardtia_simplex))	(((Elaeis_guineensis	Elaeis_oleifera)	(Attalea_speciosa	Bactris_major))	(Pseudophoenix_vinifera	Chamaedorea_seifrizii)))))))	Leopoldinia_pulchra))))	(Burretiokentia_grandiflora	Veitchia_spiralis))	(Dypsis_decaryi	Hydriastele_microspadix)))	Kingia_australis);
((Pseudophoenix_vinifera	(Chamaedorea_seifrizii	((Leopoldinia_pulchra	(Attalea_speciosa	(Bactris_major	(Elaeis_guineensis	Elaeis_oleifera))))	(((((Roystonea_regia	Podococcus_barteri)	(Sclerosperma_profizianum	Orania_palindan))	(Manicaria_saccifera	(((Hydriastele_microspadix	((Burretiokentia_grandiflora	Dictyosperma_album)	(Veitchia_spiralis	Dypsis_decaryi)))	Geonoma_undata)	(Oenocarpus_minor	Prestoea_acuminata))))	((Sabal_domingensis	(Serenoa_repens	Phoenix_dactylifera))	(((Calamus_caryotoides	(Oenocarpus_bataua	((Heterospathe_cagayanensis	Kentiopsis_piersoniorum)	Pelagodoxa_henryana)))	Nypa_fruticans)	Iriartea_deltoidea)))	((Reinhardtia_gracilis	Reinhardtia_simplex)	(Reinhardtia_paiewonskiana	Reinhardtia_latisecta))))))	Kingia_australis);
(((Calamus_caryotoides	(Chamaedorea_seifrizii	((Sclerosperma_profizianum	Orania_palindan)	((Manicaria_saccifera	((((Burretiokentia_grandiflora	Veitchia_spiralis)	(Dypsis_decaryi	(Dictyosperma_album	Hydriastele_microspadix)))	Geonoma_undata)	(Oenocarpus_minor	Prestoea_acuminata)))	((Leopoldinia_pulchra	((((Reinhardtia_gracilis	Reinhardtia_simplex)	(Reinhardtia_paiewonskiana	Reinhardtia_latisecta))	((Elaeis_guineensis	Elaeis_oleifera)	(Attalea_speciosa	Bactris_major)))	(((Sabal_domingensis	(Serenoa_repens	Phoenix_dactylifera))	((Oenocarpus_bataua	((Heterospathe_cagayanensis	Kentiopsis_piersoniorum)	Pelagodoxa_henryana))	Iriartea_deltoidea))	Nypa_fruticans)))	(Roystonea_regia	Podococcus_barteri))))))	Pseudophoenix_vinifera)	Kingia_australis);
((Sabal_domingensis	((((((Chamaedorea_seifrizii	Iriartea_deltoidea)	((((Reinhardtia_gracilis	Reinhardtia_simplex)	(Reinhardtia_paiewonskiana	Reinhardtia_latisecta))	((Elaeis_guineensis	Elaeis_oleifera)	(Attalea_speciosa	Bactris_major)))	(Leopoldinia_pulchra	((Manicaria_saccifera	(((((Burretiokentia_grandiflora	Veitchia_spiralis)	(Dypsis_decaryi	Dictyosperma_album))	((Heterospathe_cagayanensis	Kentiopsis_piersoniorum)	Hydriastele_microspadix))	Geonoma_undata)	((Roystonea_regia	(Oenocarpus_bataua	Pelagodoxa_henryana))	(Oenocarpus_minor	Prestoea_acuminata))))	(Podococcus_barteri	((Calamus_caryotoides	Sclerosperma_profizianum)	Orania_palindan))))))	Nypa_fruticans)	Serenoa_repens)	Phoenix_dactylifera)	Pseudophoenix_vinifera))	Kingia_australis);
((Pseudophoenix_vinifera	(Phoenix_dactylifera	(Sabal_domingensis	(((((((((Burretiokentia_grandiflora	Veitchia_spiralis)	(Dypsis_decaryi	Dictyosperma_album))	Hydriastele_microspadix)	Geonoma_undata)	((Roystonea_regia	(Oenocarpus_bataua	((Heterospathe_cagayanensis	Kentiopsis_piersoniorum)	Pelagodoxa_henryana)))	(Oenocarpus_minor	Prestoea_acuminata)))	(Manicaria_saccifera	Iriartea_deltoidea))	((Calamus_caryotoides	Podococcus_barteri)	(Sclerosperma_profizianum	Orania_palindan)))	(Nypa_fruticans	(((Reinhardtia_gracilis	Reinhardtia_simplex)	(Reinhardtia_paiewonskiana	Reinhardtia_latisecta))	(Chamaedorea_seifrizii	(Leopoldinia_pulchra	((Elaeis_guineensis	Elaeis_oleifera)	(Attalea_speciosa	Bactris_major)))))))	Serenoa_repens))))	Kingia_australis);
((Sabal_domingensis	((Iriartea_deltoidea	((((((Calamus_caryotoides	Sclerosperma_profizianum)	Orania_palindan)	((((Geonoma_undata	(Roystonea_regia	(Oenocarpus_bataua	Pelagodoxa_henryana)))	(Prestoea_acuminata	Oenocarpus_minor))	((Dictyosperma_album	Burretiokentia_grandiflora)	(Dypsis_decaryi	(Veitchia_spiralis	Hydriastele_microspadix))))	Manicaria_saccifera))	Pseudophoenix_vinifera)	(Podococcus_barteri	(((Reinhardtia_gracilis	Reinhardtia_simplex)	(Reinhardtia_paiewonskiana	Reinhardtia_latisecta))	((Heterospathe_cagayanensis	Kentiopsis_piersoniorum)	(Chamaedorea_seifrizii	(Leopoldinia_pulchra	((Elaeis_guineensis	Elaeis_oleifera)	(Attalea_speciosa	Bactris_major))))))))	Nypa_fruticans))	(Serenoa_repens	Phoenix_dactylifera)))	Kingia_australis);
((Sabal_domingensis	((((((((Prestoea_acuminata	Oenocarpus_minor)	(Manicaria_saccifera	Geonoma_undata))	(((Dypsis_decaryi	Dictyosperma_album)	(Burretiokentia_grandiflora	Veitchia_spiralis))	Hydriastele_microspadix))	((Sclerosperma_profizianum	Orania_palindan)	(Calamus_caryotoides	Podococcus_barteri)))	(((Roystonea_regia	(Oenocarpus_bataua	Pelagodoxa_henryana))	((Chamaedorea_seifrizii	Nypa_fruticans)	Iriartea_deltoidea))	((Heterospathe_cagayanensis	Kentiopsis_piersoniorum)	((Leopoldinia_pulchra	(Attalea_speciosa	(Bactris_major	(Elaeis_guineensis	Elaeis_oleifera))))	((Reinhardtia_gracilis	Reinhardtia_simplex)	(Reinhardtia_paiewonskiana	Reinhardtia_latisecta))))))	Serenoa_repens)	Phoenix_dactylifera)	Pseudophoenix_vinifera))	Kingia_australis);
((Dictyosperma_album	(Hydriastele_microspadix	(Dypsis_decaryi	(Veitchia_spiralis	(Leopoldinia_pulchra	((((Oenocarpus_bataua	Pelagodoxa_henryana)	Manicaria_saccifera)	(Geonoma_undata	(Burretiokentia_grandiflora	Pseudophoenix_vinifera)))	((((Roystonea_regia	(Sclerosperma_profizianum	Orania_palindan))	(Calamus_caryotoides	Podococcus_barteri))	(((Heterospathe_cagayanensis	Kentiopsis_piersoniorum)	((Chamaedorea_seifrizii	((Elaeis_guineensis	Elaeis_oleifera)	(Attalea_speciosa	Bactris_major)))	((Reinhardtia_gracilis	Reinhardtia_simplex)	(Reinhardtia_paiewonskiana	Reinhardtia_latisecta))))	((Nypa_fruticans	Iriartea_deltoidea)	(Sabal_domingensis	(Serenoa_repens	Phoenix_dactylifera)))))	(Prestoea_acuminata	Oenocarpus_minor))))))))	Kingia_australis);
((Elaeis_guineensis	(Elaeis_oleifera	((Attalea_speciosa	Bactris_major)	((((Reinhardtia_simplex	(Reinhardtia_paiewonskiana	Reinhardtia_latisecta))	(Nypa_fruticans	(Heterospathe_cagayanensis	Kentiopsis_piersoniorum)))	((Iriartea_deltoidea	(Serenoa_repens	(Phoenix_dactylifera	Sabal_domingensis)))	((((((((Dypsis_decaryi	Veitchia_spiralis)	Dictyosperma_album)	Hydriastele_microspadix)	(Geonoma_undata	(Burretiokentia_grandiflora	Reinhardtia_gracilis)))	((Roystonea_regia	(Oenocarpus_bataua	Pelagodoxa_henryana))	(Prestoea_acuminata	Oenocarpus_minor)))	(Pseudophoenix_vinifera	Manicaria_saccifera))	((Sclerosperma_profizianum	Orania_palindan)	(Calamus_caryotoides	Podococcus_barteri)))	Leopoldinia_pulchra)))	Chamaedorea_seifrizii))))	Kingia_australis);
((((Burretiokentia_grandiflora	Reinhardtia_gracilis)	Dictyosperma_album)	(((((((Roystonea_regia	(Oenocarpus_bataua	Pelagodoxa_henryana))	((Heterospathe_cagayanensis	Kentiopsis_piersoniorum)	Geonoma_undata))	(Manicaria_saccifera	(((Sclerosperma_profizianum	Orania_palindan)	(Calamus_caryotoides	Podococcus_barteri))	((Chamaedorea_seifrizii	((Leopoldinia_pulchra	((Elaeis_guineensis	Elaeis_oleifera)	(Attalea_speciosa	Bactris_major)))	(Reinhardtia_simplex	(Reinhardtia_paiewonskiana	Reinhardtia_latisecta))))	(Nypa_fruticans	(Iriartea_deltoidea	(Sabal_domingensis	((Pseudophoenix_vinifera	Phoenix_dactylifera)	Serenoa_repens))))))))	(Prestoea_acuminata	Oenocarpus_minor))	Veitchia_spiralis)	Dypsis_decaryi)	Hydriastele_microspadix))	Kingia_australis);
((((Dypsis_decaryi	((Burretiokentia_grandiflora	Reinhardtia_gracilis)	(((Oenocarpus_bataua	Pelagodoxa_henryana)	Geonoma_undata)	((Manicaria_saccifera	(((Sclerosperma_profizianum	Orania_palindan)	(Roystonea_regia	Podococcus_barteri))	((((Sabal_domingensis	(Phoenix_dactylifera	Serenoa_repens))	(Leopoldinia_pulchra	((Calamus_caryotoides	Chamaedorea_seifrizii)	Nypa_fruticans)))	(((Attalea_speciosa	((Heterospathe_cagayanensis	Kentiopsis_piersoniorum)	(Bactris_major	(Elaeis_guineensis	Elaeis_oleifera))))	(Reinhardtia_simplex	(Reinhardtia_paiewonskiana	Reinhardtia_latisecta)))	Iriartea_deltoidea))	Pseudophoenix_vinifera)))	(Prestoea_acuminata	Oenocarpus_minor)))))	(Veitchia_spiralis	Dictyosperma_album))	Hydriastele_microspadix)	Kingia_australis);
((Dictyosperma_album	(((((Prestoea_acuminata	Oenocarpus_minor)	((((Podococcus_barteri	Calamus_caryotoides)	(Sclerosperma_profizianum	Orania_palindan))	(((Heterospathe_cagayanensis	Kentiopsis_piersoniorum)	(((Reinhardtia_paiewonskiana	Reinhardtia_latisecta)	(Reinhardtia_gracilis	Reinhardtia_simplex))	((Attalea_speciosa	Bactris_major)	(Elaeis_oleifera	Elaeis_guineensis))))	((Serenoa_repens	((Pseudophoenix_vinifera	Phoenix_dactylifera)	Sabal_domingensis))	(Nypa_fruticans	(Chamaedorea_seifrizii	Iriartea_deltoidea)))))	(Manicaria_saccifera	Leopoldinia_pulchra)))	(Geonoma_undata	((Pelagodoxa_henryana	Oenocarpus_bataua)	Roystonea_regia)))	(Dypsis_decaryi	(Burretiokentia_grandiflora	Veitchia_spiralis)))	Hydriastele_microspadix))	Kingia_australis);
((Dictyosperma_album	((Dypsis_decaryi	(Burretiokentia_grandiflora	Veitchia_spiralis))	(((((Prestoea_acuminata	Oenocarpus_minor)	(((Podococcus_barteri	((Calamus_caryotoides	Sclerosperma_profizianum)	Orania_palindan))	((((Reinhardtia_paiewonskiana	Reinhardtia_latisecta)	(Reinhardtia_gracilis	Reinhardtia_simplex))	(Leopoldinia_pulchra	((Attalea_speciosa	Bactris_major)	(Elaeis_oleifera	Elaeis_guineensis))))	((Serenoa_repens	((Pseudophoenix_vinifera	Phoenix_dactylifera)	Sabal_domingensis))	(Nypa_fruticans	(Chamaedorea_seifrizii	Iriartea_deltoidea)))))	Manicaria_saccifera))	(((Pelagodoxa_henryana	Oenocarpus_bataua)	Roystonea_regia)	(Kentiopsis_piersoniorum	Geonoma_undata)))	Heterospathe_cagayanensis)	Hydriastele_microspadix)))	Kingia_australis);
((Dictyosperma_album	((Heterospathe_cagayanensis	Kentiopsis_piersoniorum)	(((Burretiokentia_grandiflora	Veitchia_spiralis)	Dypsis_decaryi)	((((Prestoea_acuminata	Oenocarpus_minor)	((Pelagodoxa_henryana	Oenocarpus_bataua)	Roystonea_regia))	(((((Serenoa_repens	(Phoenix_dactylifera	Sabal_domingensis))	((Calamus_caryotoides	Podococcus_barteri)	(Sclerosperma_profizianum	Orania_palindan)))	(Nypa_fruticans	(((Chamaedorea_seifrizii	Iriartea_deltoidea)	((Reinhardtia_paiewonskiana	Reinhardtia_latisecta)	(Reinhardtia_gracilis	Reinhardtia_simplex)))	(Leopoldinia_pulchra	((Attalea_speciosa	Bactris_major)	(Elaeis_oleifera	Elaeis_guineensis))))))	Manicaria_saccifera)	(Pseudophoenix_vinifera	Geonoma_undata)))	Hydriastele_microspadix))))	Kingia_australis);
((Dictyosperma_album	((Hydriastele_microspadix	(((Prestoea_acuminata	Oenocarpus_minor)	(Geonoma_undata	((((Heterospathe_cagayanensis	Kentiopsis_piersoniorum)	Pelagodoxa_henryana)	Oenocarpus_bataua)	Roystonea_regia)))	(((Podococcus_barteri	((Calamus_caryotoides	Sclerosperma_profizianum)	Orania_palindan))	(((Nypa_fruticans	(Iriartea_deltoidea	(Serenoa_repens	(Phoenix_dactylifera	Sabal_domingensis))))	(((Reinhardtia_paiewonskiana	Reinhardtia_latisecta)	(Reinhardtia_gracilis	Reinhardtia_simplex))	(Leopoldinia_pulchra	((Bactris_major	Attalea_speciosa)	(Elaeis_oleifera	Elaeis_guineensis)))))	Chamaedorea_seifrizii))	(Pseudophoenix_vinifera	Manicaria_saccifera))))	((Burretiokentia_grandiflora	Veitchia_spiralis)	Dypsis_decaryi)))	Kingia_australis);
((Dictyosperma_album	((Hydriastele_microspadix	(((((Podococcus_barteri	((Calamus_caryotoides	Sclerosperma_profizianum)	Orania_palindan))	(Leopoldinia_pulchra	((((Oenocarpus_bataua	Pelagodoxa_henryana)	(Iriartea_deltoidea	(Sabal_domingensis	(Serenoa_repens	Phoenix_dactylifera))))	((Pseudophoenix_vinifera	Chamaedorea_seifrizii)	Nypa_fruticans))	(((Reinhardtia_paiewonskiana	Reinhardtia_latisecta)	(Reinhardtia_gracilis	Reinhardtia_simplex))	((Bactris_major	Attalea_speciosa)	(Elaeis_oleifera	Elaeis_guineensis))))))	Manicaria_saccifera)	((Prestoea_acuminata	Oenocarpus_minor)	Roystonea_regia))	(Geonoma_undata	(Heterospathe_cagayanensis	Kentiopsis_piersoniorum))))	((Burretiokentia_grandiflora	Veitchia_spiralis)	Dypsis_decaryi)))	Kingia_australis);
((Hydriastele_microspadix	((Dypsis_decaryi	((((((((Oenocarpus_bataua	Pelagodoxa_henryana)	((Pseudophoenix_vinifera	Iriartea_deltoidea)	(Sabal_domingensis	(Serenoa_repens	Phoenix_dactylifera))))	((Chamaedorea_seifrizii	Nypa_fruticans)	(((Reinhardtia_paiewonskiana	Reinhardtia_latisecta)	(Reinhardtia_gracilis	Reinhardtia_simplex))	((Bactris_major	Attalea_speciosa)	(Elaeis_oleifera	Elaeis_guineensis)))))	((Roystonea_regia	(Calamus_caryotoides	Podococcus_barteri))	(Sclerosperma_profizianum	Orania_palindan)))	(Leopoldinia_pulchra	Manicaria_saccifera))	(Prestoea_acuminata	Oenocarpus_minor))	Geonoma_undata)	(Burretiokentia_grandiflora	Veitchia_spiralis)))	((Heterospathe_cagayanensis	Kentiopsis_piersoniorum)	Dictyosperma_album)))	Kingia_australis);
((Dictyosperma_album	(((Veitchia_spiralis	(Hydriastele_microspadix	((Prestoea_acuminata	Oenocarpus_minor)	((Manicaria_saccifera	Geonoma_undata)	((Pseudophoenix_vinifera	(Podococcus_barteri	(Calamus_caryotoides	(Sclerosperma_profizianum	Orania_palindan))))	((Nypa_fruticans	((((Reinhardtia_paiewonskiana	Reinhardtia_latisecta)	(Reinhardtia_gracilis	Reinhardtia_simplex))	((Bactris_major	(Leopoldinia_pulchra	Attalea_speciosa))	(Elaeis_oleifera	Elaeis_guineensis)))	(Chamaedorea_seifrizii	(Heterospathe_cagayanensis	Kentiopsis_piersoniorum))))	((Roystonea_regia	(Oenocarpus_bataua	Pelagodoxa_henryana))	(Iriartea_deltoidea	(Sabal_domingensis	(Serenoa_repens	Phoenix_dactylifera))))))))))	Dypsis_decaryi)	Burretiokentia_grandiflora))	Kingia_australis);
((Dictyosperma_album	(((Veitchia_spiralis	(Hydriastele_microspadix	(((Roystonea_regia	(Oenocarpus_bataua	((Heterospathe_cagayanensis	Kentiopsis_piersoniorum)	Pelagodoxa_henryana)))	(Prestoea_acuminata	Oenocarpus_minor))	((Manicaria_saccifera	(((((Reinhardtia_paiewonskiana	Reinhardtia_latisecta)	(Reinhardtia_gracilis	Reinhardtia_simplex))	(Chamaedorea_seifrizii	((Leopoldinia_pulchra	Attalea_speciosa)	((Elaeis_oleifera	Elaeis_guineensis)	Bactris_major))))	(((Sabal_domingensis	(Serenoa_repens	Phoenix_dactylifera))	Iriartea_deltoidea)	Nypa_fruticans))	((Calamus_caryotoides	Podococcus_barteri)	(Sclerosperma_profizianum	Orania_palindan))))	(Pseudophoenix_vinifera	Geonoma_undata)))))	Dypsis_decaryi)	Burretiokentia_grandiflora))	Kingia_australis);
((((Burretiokentia_grandiflora	Dictyosperma_album)	((Dypsis_decaryi	Veitchia_spiralis)	(Hydriastele_microspadix	((Geonoma_undata	(Oenocarpus_bataua	((Heterospathe_cagayanensis	Kentiopsis_piersoniorum)	Pelagodoxa_henryana)))	((Prestoea_acuminata	Oenocarpus_minor)	(Manicaria_saccifera	((((Leopoldinia_pulchra	(Attalea_speciosa	((Elaeis_oleifera	Elaeis_guineensis)	Bactris_major)))	((Reinhardtia_paiewonskiana	Reinhardtia_latisecta)	(Reinhardtia_gracilis	Reinhardtia_simplex)))	(Chamaedorea_seifrizii	(((Sabal_domingensis	(Serenoa_repens	Phoenix_dactylifera))	Iriartea_deltoidea)	Nypa_fruticans)))	((Roystonea_regia	Podococcus_barteri)	((Calamus_caryotoides	Sclerosperma_profizianum)	Orania_palindan)))))))))	Pseudophoenix_vinifera)	Kingia_australis);
((((Sabal_domingensis	Phoenix_dactylifera)	(Serenoa_repens	(((((((Elaeis_oleifera	Elaeis_guineensis)	(Bactris_major	Attalea_speciosa))	((Reinhardtia_paiewonskiana	Reinhardtia_latisecta)	(Reinhardtia_gracilis	(Leopoldinia_pulchra	Reinhardtia_simplex))))	(((((Dictyosperma_album	(Dypsis_decaryi	(Burretiokentia_grandiflora	Veitchia_spiralis)))	(Heterospathe_cagayanensis	(Kentiopsis_piersoniorum	Hydriastele_microspadix)))	Geonoma_undata)	((Oenocarpus_bataua	Pelagodoxa_henryana)	(Prestoea_acuminata	Oenocarpus_minor)))	Manicaria_saccifera))	((Roystonea_regia	Podococcus_barteri)	((Calamus_caryotoides	Sclerosperma_profizianum)	Orania_palindan)))	Nypa_fruticans)	(Chamaedorea_seifrizii	Iriartea_deltoidea))))	Pseudophoenix_vinifera)	Kingia_australis);
((((((Reinhardtia_simplex	Reinhardtia_gracilis)	(Reinhardtia_paiewonskiana	Reinhardtia_latisecta))	((((Attalea_speciosa	((Manicaria_saccifera	((Kentiopsis_piersoniorum	(Hydriastele_microspadix	(Dictyosperma_album	((Burretiokentia_grandiflora	Veitchia_spiralis)	Dypsis_decaryi))))	(Geonoma_undata	(Prestoea_acuminata	Oenocarpus_minor))))	(((Orania_palindan	Sclerosperma_profizianum)	Roystonea_regia)	Podococcus_barteri)))	(Nypa_fruticans	(((Phoenix_dactylifera	Sabal_domingensis)	Serenoa_repens)	(Iriartea_deltoidea	((Pelagodoxa_henryana	Heterospathe_cagayanensis)	Oenocarpus_bataua)))))	Leopoldinia_pulchra)	((Elaeis_guineensis	Elaeis_oleifera)	(Chamaedorea_seifrizii	Bactris_major))))	Calamus_caryotoides)	Pseudophoenix_vinifera)	Kingia_australis);
(((Calamus_caryotoides	((Orania_palindan	Sclerosperma_profizianum)	(Podococcus_barteri	(((Heterospathe_cagayanensis	Chamaedorea_seifrizii)	((Leopoldinia_pulchra	((Elaeis_guineensis	Elaeis_oleifera)	(Attalea_speciosa	Bactris_major)))	((Reinhardtia_simplex	Reinhardtia_gracilis)	(Reinhardtia_paiewonskiana	Reinhardtia_latisecta))))	((Manicaria_saccifera	(Geonoma_undata	(((Prestoea_acuminata	Oenocarpus_minor)	((Pelagodoxa_henryana	Oenocarpus_bataua)	Roystonea_regia))	((((Kentiopsis_piersoniorum	Hydriastele_microspadix)	Dypsis_decaryi)	Dictyosperma_album)	(Burretiokentia_grandiflora	Veitchia_spiralis)))))	((Iriartea_deltoidea	Nypa_fruticans)	((Phoenix_dactylifera	Sabal_domingensis)	Serenoa_repens)))))))	Pseudophoenix_vinifera)	Kingia_australis);
(((Elaeis_guineensis	Elaeis_oleifera)	((Attalea_speciosa	Bactris_major)	(((((Reinhardtia_simplex	Reinhardtia_gracilis)	(Reinhardtia_paiewonskiana	Reinhardtia_latisecta))	((((Pseudophoenix_vinifera	Manicaria_saccifera)	((Prestoea_acuminata	Oenocarpus_minor)	((((Veitchia_spiralis	Dictyosperma_album)	Dypsis_decaryi)	Hydriastele_microspadix)	((Heterospathe_cagayanensis	Kentiopsis_piersoniorum)	(Burretiokentia_grandiflora	Geonoma_undata)))))	((Roystonea_regia	Podococcus_barteri)	(Orania_palindan	(Calamus_caryotoides	Sclerosperma_profizianum))))	(Nypa_fruticans	((Pelagodoxa_henryana	Oenocarpus_bataua)	(Iriartea_deltoidea	((Phoenix_dactylifera	Sabal_domingensis)	Serenoa_repens))))))	Chamaedorea_seifrizii)	Leopoldinia_pulchra)))	Kingia_australis);
((Elaeis_guineensis	(((Attalea_speciosa	Bactris_major)	((((Reinhardtia_simplex	Reinhardtia_gracilis)	(Reinhardtia_paiewonskiana	Reinhardtia_latisecta))	((Nypa_fruticans	(((Manicaria_saccifera	((((Heterospathe_cagayanensis	Prestoea_acuminata)	Oenocarpus_minor)	(Roystonea_regia	(Pelagodoxa_henryana	Oenocarpus_bataua)))	(((Dictyosperma_album	(Dypsis_decaryi	(Burretiokentia_grandiflora	Veitchia_spiralis)))	Hydriastele_microspadix)	Geonoma_undata)))	(Podococcus_barteri	(Orania_palindan	(Calamus_caryotoides	Sclerosperma_profizianum))))	(((Pseudophoenix_vinifera	Phoenix_dactylifera)	Sabal_domingensis)	Serenoa_repens)))	(Chamaedorea_seifrizii	Iriartea_deltoidea)))	(Kentiopsis_piersoniorum	Leopoldinia_pulchra)))	Elaeis_oleifera))	Kingia_australis);
(((Chamaedorea_seifrizii	(((Pelagodoxa_henryana	Oenocarpus_bataua)	Iriartea_deltoidea)	(((Leopoldinia_pulchra	((Elaeis_oleifera	Elaeis_guineensis)	(Attalea_speciosa	Bactris_major)))	((Reinhardtia_simplex	Reinhardtia_gracilis)	(Reinhardtia_paiewonskiana	Reinhardtia_latisecta)))	(((Manicaria_saccifera	(((Geonoma_undata	Roystonea_regia)	((Dictyosperma_album	Dypsis_decaryi)	(Veitchia_spiralis	(Hydriastele_microspadix	(Kentiopsis_piersoniorum	Heterospathe_cagayanensis)))))	(Prestoea_acuminata	(Burretiokentia_grandiflora	Oenocarpus_minor))))	((Calamus_caryotoides	Podococcus_barteri)	(Orania_palindan	Sclerosperma_profizianum)))	(Nypa_fruticans	(Sabal_domingensis	(Serenoa_repens	Phoenix_dactylifera)))))))	Pseudophoenix_vinifera)	Kingia_australis);
((Bactris_major	((((((Reinhardtia_simplex	Reinhardtia_gracilis)	(Reinhardtia_paiewonskiana	Reinhardtia_latisecta))	(Leopoldinia_pulchra	(((Manicaria_saccifera	(((Veitchia_spiralis	((Dypsis_decaryi	Dictyosperma_album)	Hydriastele_microspadix))	(Roystonea_regia	((Kentiopsis_piersoniorum	Pelagodoxa_henryana)	Oenocarpus_bataua)))	((Pseudophoenix_vinifera	(Burretiokentia_grandiflora	Geonoma_undata))	(Heterospathe_cagayanensis	(Prestoea_acuminata	Oenocarpus_minor)))))	((Podococcus_barteri	Calamus_caryotoides)	(Orania_palindan	Sclerosperma_profizianum)))	(Nypa_fruticans	(Iriartea_deltoidea	(Serenoa_repens	(Phoenix_dactylifera	Sabal_domingensis)))))))	Chamaedorea_seifrizii)	(Elaeis_oleifera	Elaeis_guineensis))	Attalea_speciosa))	Kingia_australis);
((Dictyosperma_album	(((((Prestoea_acuminata	Oenocarpus_minor)	(Roystonea_regia	(Pelagodoxa_henryana	Oenocarpus_bataua)))	((((Podococcus_barteri	Calamus_caryotoides)	(Orania_palindan	Sclerosperma_profizianum))	((Nypa_fruticans	(Iriartea_deltoidea	(Serenoa_repens	(Phoenix_dactylifera	(Pseudophoenix_vinifera	Sabal_domingensis)))))	((Chamaedorea_seifrizii	(Leopoldinia_pulchra	((Elaeis_oleifera	Elaeis_guineensis)	(Attalea_speciosa	Bactris_major))))	((Reinhardtia_simplex	Reinhardtia_gracilis)	(Reinhardtia_paiewonskiana	Reinhardtia_latisecta)))))	Manicaria_saccifera))	Geonoma_undata)	(((Burretiokentia_grandiflora	Veitchia_spiralis)	Dypsis_decaryi)	((Kentiopsis_piersoniorum	Heterospathe_cagayanensis)	Hydriastele_microspadix))))	Kingia_australis);
((Burretiokentia_grandiflora	(Veitchia_spiralis	(Dypsis_decaryi	(Dictyosperma_album	(Hydriastele_microspadix	((Kentiopsis_piersoniorum	Heterospathe_cagayanensis)	((((Prestoea_acuminata	Oenocarpus_minor)	(Roystonea_regia	(Pelagodoxa_henryana	Oenocarpus_bataua)))	((((Podococcus_barteri	Calamus_caryotoides)	(Orania_palindan	Sclerosperma_profizianum))	(((Nypa_fruticans	(Iriartea_deltoidea	(Serenoa_repens	(Phoenix_dactylifera	Sabal_domingensis))))	((Chamaedorea_seifrizii	(Leopoldinia_pulchra	((Elaeis_oleifera	Elaeis_guineensis)	(Attalea_speciosa	Bactris_major))))	((Reinhardtia_simplex	Reinhardtia_gracilis)	(Reinhardtia_paiewonskiana	Reinhardtia_latisecta))))	Pseudophoenix_vinifera))	Manicaria_saccifera))	Geonoma_undata)))))))	Kingia_australis);
((Elaeis_oleifera	(Elaeis_guineensis	((Attalea_speciosa	Bactris_major)	(((((Reinhardtia_simplex	Reinhardtia_gracilis)	(Reinhardtia_paiewonskiana	Reinhardtia_latisecta))	((((Manicaria_saccifera	((Geonoma_undata	((((Burretiokentia_grandiflora	Veitchia_spiralis)	Dypsis_decaryi)	Dictyosperma_album)	Hydriastele_microspadix))	((Prestoea_acuminata	Oenocarpus_minor)	(Roystonea_regia	(Pelagodoxa_henryana	Oenocarpus_bataua)))))	(Podococcus_barteri	(Orania_palindan	(Calamus_caryotoides	Sclerosperma_profizianum))))	(Nypa_fruticans	((Pseudophoenix_vinifera	Iriartea_deltoidea)	(Sabal_domingensis	(Serenoa_repens	Phoenix_dactylifera)))))	(Heterospathe_cagayanensis	Kentiopsis_piersoniorum)))	Chamaedorea_seifrizii)	Leopoldinia_pulchra))))	Kingia_australis);
((Sabal_domingensis	((Serenoa_repens	Phoenix_dactylifera)	(((((Calamus_caryotoides	Podococcus_barteri)	(Orania_palindan	Sclerosperma_profizianum))	(Chamaedorea_seifrizii	Nypa_fruticans))	((((Oenocarpus_minor	(Prestoea_acuminata	(Roystonea_regia	(Pelagodoxa_henryana	Oenocarpus_bataua))))	Manicaria_saccifera)	((Dictyosperma_album	Hydriastele_microspadix)	((Burretiokentia_grandiflora	Veitchia_spiralis)	Dypsis_decaryi)))	Geonoma_undata))	((Leopoldinia_pulchra	(((Heterospathe_cagayanensis	Kentiopsis_piersoniorum)	Attalea_speciosa)	(Bactris_major	(Elaeis_oleifera	Elaeis_guineensis))))	((Pseudophoenix_vinifera	Iriartea_deltoidea)	((Reinhardtia_simplex	Reinhardtia_gracilis)	(Reinhardtia_paiewonskiana	Reinhardtia_latisecta)))))))	Kingia_australis);
(((Dictyosperma_album	((((((Roystonea_regia	(Pelagodoxa_henryana	Oenocarpus_bataua))	(Geonoma_undata	(Heterospathe_cagayanensis	Kentiopsis_piersoniorum)))	(Prestoea_acuminata	Oenocarpus_minor))	(Leopoldinia_pulchra	(((Podococcus_barteri	(Orania_palindan	(Calamus_caryotoides	Sclerosperma_profizianum)))	((Chamaedorea_seifrizii	((Elaeis_oleifera	Elaeis_guineensis)	(Attalea_speciosa	Bactris_major)))	((Nypa_fruticans	((Sabal_domingensis	(Serenoa_repens	Phoenix_dactylifera))	Iriartea_deltoidea))	((Reinhardtia_latisecta	Reinhardtia_paiewonskiana)	(Reinhardtia_gracilis	Reinhardtia_simplex)))))	Manicaria_saccifera)))	Hydriastele_microspadix)	((Burretiokentia_grandiflora	Veitchia_spiralis)	Dypsis_decaryi)))	Pseudophoenix_vinifera)	Kingia_australis);
(((Sabal_domingensis	((((((Calamus_caryotoides	Chamaedorea_seifrizii)	Iriartea_deltoidea)	Nypa_fruticans)	((Manicaria_saccifera	((Prestoea_acuminata	Oenocarpus_minor)	((Geonoma_undata	(Roystonea_regia	(Pelagodoxa_henryana	Oenocarpus_bataua)))	((Heterospathe_cagayanensis	Kentiopsis_piersoniorum)	(Hydriastele_microspadix	(Dictyosperma_album	((Burretiokentia_grandiflora	Veitchia_spiralis)	Dypsis_decaryi)))))))	(((((Elaeis_oleifera	Elaeis_guineensis)	(Attalea_speciosa	Bactris_major))	((Reinhardtia_latisecta	Reinhardtia_paiewonskiana)	(Reinhardtia_gracilis	Reinhardtia_simplex)))	Leopoldinia_pulchra)	((Orania_palindan	Sclerosperma_profizianum)	Podococcus_barteri))))	Serenoa_repens)	Phoenix_dactylifera))	Pseudophoenix_vinifera)	Kingia_australis);
(((Sabal_domingensis	(((((((Reinhardtia_latisecta	Reinhardtia_paiewonskiana)	(Reinhardtia_gracilis	Reinhardtia_simplex))	((Calamus_caryotoides	Chamaedorea_seifrizii)	Iriartea_deltoidea))	((((Heterospathe_cagayanensis	Kentiopsis_piersoniorum)	Attalea_speciosa)	((Roystonea_regia	Podococcus_barteri)	(Orania_palindan	Sclerosperma_profizianum)))	(Manicaria_saccifera	(((Pelagodoxa_henryana	Oenocarpus_bataua)	(Prestoea_acuminata	Oenocarpus_minor))	(Geonoma_undata	(Hydriastele_microspadix	(Dictyosperma_album	((Burretiokentia_grandiflora	Veitchia_spiralis)	Dypsis_decaryi))))))))	((((Elaeis_oleifera	Elaeis_guineensis)	Bactris_major)	Leopoldinia_pulchra)	Nypa_fruticans))	Serenoa_repens)	Phoenix_dactylifera))	Pseudophoenix_vinifera)	Kingia_australis);
(((Chamaedorea_seifrizii	(((((Leopoldinia_pulchra	Manicaria_saccifera)	(((Prestoea_acuminata	(Roystonea_regia	(((Heterospathe_cagayanensis	Kentiopsis_piersoniorum)	Pelagodoxa_henryana)	Oenocarpus_bataua)))	Oenocarpus_minor)	(Geonoma_undata	(Hydriastele_microspadix	(Dictyosperma_album	((Burretiokentia_grandiflora	Veitchia_spiralis)	Dypsis_decaryi))))))	((Calamus_caryotoides	Podococcus_barteri)	(Orania_palindan	Sclerosperma_profizianum)))	(Iriartea_deltoidea	(Nypa_fruticans	(Serenoa_repens	(Phoenix_dactylifera	Sabal_domingensis)))))	(((Reinhardtia_latisecta	Reinhardtia_paiewonskiana)	(Reinhardtia_gracilis	Reinhardtia_simplex))	((Elaeis_oleifera	Elaeis_guineensis)	(Bactris_major	Attalea_speciosa)))))	Pseudophoenix_vinifera)	Kingia_australis);
((Dictyosperma_album	((((((((((((Reinhardtia_latisecta	Reinhardtia_paiewonskiana)	(Reinhardtia_gracilis	Reinhardtia_simplex))	((Leopoldinia_pulchra	((Elaeis_oleifera	Elaeis_guineensis)	(Bactris_major	Attalea_speciosa)))	Chamaedorea_seifrizii))	(Nypa_fruticans	(Sabal_domingensis	(Serenoa_repens	Phoenix_dactylifera))))	(Podococcus_barteri	(Orania_palindan	(Calamus_caryotoides	Sclerosperma_profizianum))))	Manicaria_saccifera)	(Iriartea_deltoidea	(Pseudophoenix_vinifera	Geonoma_undata)))	((Roystonea_regia	(Pelagodoxa_henryana	Oenocarpus_bataua))	(Prestoea_acuminata	Oenocarpus_minor)))	(Burretiokentia_grandiflora	Veitchia_spiralis))	Hydriastele_microspadix)	(Heterospathe_cagayanensis	Kentiopsis_piersoniorum))	Dypsis_decaryi))	Kingia_australis);
((Dictyosperma_album	((((Burretiokentia_grandiflora	Reinhardtia_gracilis)	Veitchia_spiralis)	Dypsis_decaryi)	(Hydriastele_microspadix	((Geonoma_undata	(((((((Reinhardtia_latisecta	Reinhardtia_paiewonskiana)	Reinhardtia_simplex)	((Leopoldinia_pulchra	(Attalea_speciosa	((Elaeis_oleifera	Elaeis_guineensis)	Bactris_major)))	Chamaedorea_seifrizii))	(Nypa_fruticans	((Calamus_caryotoides	Podococcus_barteri)	(Iriartea_deltoidea	(Serenoa_repens	(Phoenix_dactylifera	Sabal_domingensis))))))	(Pseudophoenix_vinifera	(Orania_palindan	Sclerosperma_profizianum)))	Manicaria_saccifera)	(Prestoea_acuminata	Oenocarpus_minor)))	(Roystonea_regia	(((Heterospathe_cagayanensis	Kentiopsis_piersoniorum)	Pelagodoxa_henryana)	Oenocarpus_bataua))))))	Kingia_australis);
((Hydriastele_microspadix	((((((((((Kentiopsis_piersoniorum	Heterospathe_cagayanensis)	(Orania_palindan	Sclerosperma_profizianum))	(Pelagodoxa_henryana	Oenocarpus_bataua))	(Roystonea_regia	(Calamus_caryotoides	Podococcus_barteri)))	Pseudophoenix_vinifera)	((Chamaedorea_seifrizii	Nypa_fruticans)	(((Reinhardtia_latisecta	Reinhardtia_paiewonskiana)	Reinhardtia_simplex)	(Leopoldinia_pulchra	((Elaeis_oleifera	Elaeis_guineensis)	(Bactris_major	Attalea_speciosa))))))	(Iriartea_deltoidea	(Sabal_domingensis	(Serenoa_repens	Phoenix_dactylifera))))	Geonoma_undata)	(Manicaria_saccifera	(Prestoea_acuminata	Oenocarpus_minor)))	((((Burretiokentia_grandiflora	Reinhardtia_gracilis)	Veitchia_spiralis)	Dypsis_decaryi)	Dictyosperma_album)))	Kingia_australis);
((Pseudophoenix_vinifera	(Sabal_domingensis	(((((((Manicaria_saccifera	((Burretiokentia_grandiflora	Geonoma_undata)	((((Pelagodoxa_henryana	Oenocarpus_bataua)	(Kentiopsis_piersoniorum	Heterospathe_cagayanensis))	(Prestoea_acuminata	Oenocarpus_minor))	(Dypsis_decaryi	((Hydriastele_microspadix	Dictyosperma_album)	Veitchia_spiralis)))))	((Roystonea_regia	(Calamus_caryotoides	Podococcus_barteri))	(Orania_palindan	Sclerosperma_profizianum)))	(((Reinhardtia_latisecta	Reinhardtia_paiewonskiana)	(Reinhardtia_gracilis	Reinhardtia_simplex))	(Chamaedorea_seifrizii	(Leopoldinia_pulchra	(Attalea_speciosa	((Elaeis_oleifera	Elaeis_guineensis)	Bactris_major))))))	Nypa_fruticans)	Iriartea_deltoidea)	Serenoa_repens)	Phoenix_dactylifera)))	Kingia_australis);
((Elaeis_guineensis	(((Bactris_major	Attalea_speciosa)	(((((((Pseudophoenix_vinifera	Iriartea_deltoidea)	(Serenoa_repens	(Phoenix_dactylifera	Sabal_domingensis)))	((Manicaria_saccifera	((Orania_palindan	Sclerosperma_profizianum)	Podococcus_barteri))	((Geonoma_undata	(Hydriastele_microspadix	((Burretiokentia_grandiflora	Dictyosperma_album)	(Dypsis_decaryi	Veitchia_spiralis))))	(Oenocarpus_minor	(((Roystonea_regia	Calamus_caryotoides)	(Pelagodoxa_henryana	Oenocarpus_bataua))	Prestoea_acuminata)))))	(Nypa_fruticans	(Heterospathe_cagayanensis	Kentiopsis_piersoniorum)))	((Reinhardtia_latisecta	Reinhardtia_paiewonskiana)	(Reinhardtia_gracilis	Reinhardtia_simplex)))	Chamaedorea_seifrizii)	Leopoldinia_pulchra))	Elaeis_oleifera))	Kingia_australis);
(((Phoenix_dactylifera	(((((Chamaedorea_seifrizii	Nypa_fruticans)	(((Orania_palindan	Sclerosperma_profizianum)	(Leopoldinia_pulchra	(Calamus_caryotoides	Podococcus_barteri)))	((((((Heterospathe_cagayanensis	Kentiopsis_piersoniorum)	((Dictyosperma_album	Hydriastele_microspadix)	(Dypsis_decaryi	(Burretiokentia_grandiflora	Veitchia_spiralis))))	Geonoma_undata)	((Roystonea_regia	(Pelagodoxa_henryana	Oenocarpus_bataua))	(Prestoea_acuminata	Oenocarpus_minor)))	Manicaria_saccifera)	(((Reinhardtia_latisecta	Reinhardtia_paiewonskiana)	(Reinhardtia_gracilis	Reinhardtia_simplex))	((Elaeis_oleifera	Elaeis_guineensis)	(Bactris_major	Attalea_speciosa))))))	Iriartea_deltoidea)	Serenoa_repens)	Sabal_domingensis))	Pseudophoenix_vinifera)	Kingia_australis);
((Pseudophoenix_vinifera	(Sabal_domingensis	(Phoenix_dactylifera	(((Nypa_fruticans	((((Leopoldinia_pulchra	(((Manicaria_saccifera	Geonoma_undata)	(Oenocarpus_minor	((Burretiokentia_grandiflora	Veitchia_spiralis)	(Hydriastele_microspadix	(Dypsis_decaryi	Dictyosperma_album)))))	Prestoea_acuminata))	((Calamus_caryotoides	Podococcus_barteri)	(Sclerosperma_profizianum	Orania_palindan)))	((Attalea_speciosa	((Reinhardtia_gracilis	Reinhardtia_simplex)	(Reinhardtia_latisecta	Reinhardtia_paiewonskiana)))	((Heterospathe_cagayanensis	Kentiopsis_piersoniorum)	(Bactris_major	(Elaeis_guineensis	Elaeis_oleifera)))))	((Roystonea_regia	(Oenocarpus_bataua	Pelagodoxa_henryana))	Chamaedorea_seifrizii)))	Iriartea_deltoidea)	Serenoa_repens))))	Kingia_australis);
((((Hydriastele_microspadix	((Dypsis_decaryi	Veitchia_spiralis)	(((Manicaria_saccifera	((Iriartea_deltoidea	(Serenoa_repens	((Pseudophoenix_vinifera	Sabal_domingensis)	Phoenix_dactylifera)))	(((((Reinhardtia_gracilis	Reinhardtia_simplex)	(Reinhardtia_latisecta	Reinhardtia_paiewonskiana))	(Leopoldinia_pulchra	(Attalea_speciosa	(Bactris_major	(Elaeis_guineensis	Elaeis_oleifera)))))	(Chamaedorea_seifrizii	Nypa_fruticans))	((Roystonea_regia	(Calamus_caryotoides	Podococcus_barteri))	(Sclerosperma_profizianum	Orania_palindan)))))	(Geonoma_undata	(Oenocarpus_bataua	((Heterospathe_cagayanensis	Kentiopsis_piersoniorum)	Pelagodoxa_henryana))))	(Prestoea_acuminata	Oenocarpus_minor))))	Dictyosperma_album)	Burretiokentia_grandiflora)	Kingia_australis);
(((Dypsis_decaryi	((Burretiokentia_grandiflora	Veitchia_spiralis)	(Hydriastele_microspadix	((((Heterospathe_cagayanensis	Prestoea_acuminata)	(Oenocarpus_bataua	Pelagodoxa_henryana))	(Pseudophoenix_vinifera	Oenocarpus_minor))	(((Roystonea_regia	(Calamus_caryotoides	Podococcus_barteri))	((Nypa_fruticans	(Sabal_domingensis	(Phoenix_dactylifera	Serenoa_repens)))	(((Kentiopsis_piersoniorum	Attalea_speciosa)	((Reinhardtia_gracilis	Reinhardtia_simplex)	(Reinhardtia_latisecta	Reinhardtia_paiewonskiana)))	((Chamaedorea_seifrizii	Iriartea_deltoidea)	(Leopoldinia_pulchra	(Bactris_major	(Elaeis_guineensis	Elaeis_oleifera)))))))	((Sclerosperma_profizianum	Orania_palindan)	(Manicaria_saccifera	Geonoma_undata)))))))	Dictyosperma_album)	Kingia_australis);
((Burretiokentia_grandiflora	(Veitchia_spiralis	((Dictyosperma_album	(Hydriastele_microspadix	(((Prestoea_acuminata	Oenocarpus_minor)	((((Podococcus_barteri	(Calamus_caryotoides	(Sclerosperma_profizianum	Orania_palindan)))	(((((Phoenix_dactylifera	Pseudophoenix_vinifera)	Sabal_domingensis)	Serenoa_repens)	(Nypa_fruticans	(Chamaedorea_seifrizii	Iriartea_deltoidea)))	(((Reinhardtia_gracilis	Reinhardtia_simplex)	(Reinhardtia_latisecta	Reinhardtia_paiewonskiana))	(Leopoldinia_pulchra	((Attalea_speciosa	Bactris_major)	(Elaeis_guineensis	Elaeis_oleifera))))))	Manicaria_saccifera)	((Roystonea_regia	(Oenocarpus_bataua	(Kentiopsis_piersoniorum	Pelagodoxa_henryana)))	Geonoma_undata)))	Heterospathe_cagayanensis)))	Dypsis_decaryi)))	Kingia_australis);
((Bactris_major	((Elaeis_guineensis	Elaeis_oleifera)	(((((Leopoldinia_pulchra	((Calamus_caryotoides	Podococcus_barteri)	(Sclerosperma_profizianum	Orania_palindan)))	(Manicaria_saccifera	(((Roystonea_regia	(Oenocarpus_bataua	((Heterospathe_cagayanensis	Kentiopsis_piersoniorum)	Pelagodoxa_henryana)))	(Prestoea_acuminata	Oenocarpus_minor))	(((Burretiokentia_grandiflora	Pseudophoenix_vinifera)	Geonoma_undata)	(((Dypsis_decaryi	Veitchia_spiralis)	Dictyosperma_album)	Hydriastele_microspadix)))))	(((Phoenix_dactylifera	Serenoa_repens)	Sabal_domingensis)	(Chamaedorea_seifrizii	Iriartea_deltoidea)))	((Reinhardtia_gracilis	Reinhardtia_simplex)	(Reinhardtia_latisecta	Reinhardtia_paiewonskiana)))	(Nypa_fruticans	Attalea_speciosa))))	Kingia_australis);
((Elaeis_guineensis	(Elaeis_oleifera	(((((((((Phoenix_dactylifera	Serenoa_repens)	Sabal_domingensis)	(Nypa_fruticans	(Chamaedorea_seifrizii	Iriartea_deltoidea)))	((Podococcus_barteri	((Calamus_caryotoides	Sclerosperma_profizianum)	Orania_palindan))	(Manicaria_saccifera	(((Pseudophoenix_vinifera	Geonoma_undata)	(((Dypsis_decaryi	(Burretiokentia_grandiflora	Veitchia_spiralis))	Dictyosperma_album)	Hydriastele_microspadix))	((Prestoea_acuminata	Oenocarpus_minor)	(Roystonea_regia	(Oenocarpus_bataua	Pelagodoxa_henryana)))))))	((Reinhardtia_gracilis	Reinhardtia_simplex)	(Reinhardtia_latisecta	Reinhardtia_paiewonskiana)))	(Heterospathe_cagayanensis	Kentiopsis_piersoniorum))	Leopoldinia_pulchra)	Attalea_speciosa)	Bactris_major)))	Kingia_australis);
(((Sabal_domingensis	((((Reinhardtia_gracilis	Reinhardtia_simplex)	(Reinhardtia_latisecta	Reinhardtia_paiewonskiana))	(((Nypa_fruticans	(Elaeis_guineensis	Elaeis_oleifera))	(Attalea_speciosa	Bactris_major))	((Manicaria_saccifera	((((Heterospathe_cagayanensis	Kentiopsis_piersoniorum)	(Veitchia_spiralis	(Burretiokentia_grandiflora	(Dypsis_decaryi	(Dictyosperma_album	Hydriastele_microspadix)))))	Geonoma_undata)	((Prestoea_acuminata	Oenocarpus_minor)	(Roystonea_regia	(Oenocarpus_bataua	Pelagodoxa_henryana)))))	(((Podococcus_barteri	(Sclerosperma_profizianum	Orania_palindan))	Leopoldinia_pulchra)	((Calamus_caryotoides	Chamaedorea_seifrizii)	Iriartea_deltoidea)))))	(Phoenix_dactylifera	Serenoa_repens)))	Pseudophoenix_vinifera)	Kingia_australis);
(((Sabal_domingensis	(Phoenix_dactylifera	(((((Manicaria_saccifera	(((((((Heterospathe_cagayanensis	Kentiopsis_piersoniorum)	Dictyosperma_album)	Dypsis_decaryi)	Veitchia_spiralis)	Hydriastele_microspadix)	(Burretiokentia_grandiflora	Geonoma_undata))	(Oenocarpus_minor	(Prestoea_acuminata	(Roystonea_regia	(Oenocarpus_bataua	Pelagodoxa_henryana))))))	(Podococcus_barteri	(Sclerosperma_profizianum	Orania_palindan)))	(((Reinhardtia_gracilis	Reinhardtia_simplex)	(Reinhardtia_latisecta	Reinhardtia_paiewonskiana))	(Leopoldinia_pulchra	(Attalea_speciosa	(Bactris_major	(Elaeis_guineensis	Elaeis_oleifera))))))	((Nypa_fruticans	(Calamus_caryotoides	Chamaedorea_seifrizii))	Iriartea_deltoidea))	Serenoa_repens)))	Pseudophoenix_vinifera)	Kingia_australis);
((Sabal_domingensis	(Phoenix_dactylifera	(Pseudophoenix_vinifera	((Iriartea_deltoidea	(Nypa_fruticans	(((Manicaria_saccifera	((((((Burretiokentia_grandiflora	Veitchia_spiralis)	(Dictyosperma_album	Hydriastele_microspadix))	Dypsis_decaryi)	(Heterospathe_cagayanensis	Kentiopsis_piersoniorum))	Geonoma_undata)	((Roystonea_regia	(Oenocarpus_bataua	Pelagodoxa_henryana))	(Prestoea_acuminata	Oenocarpus_minor))))	((Calamus_caryotoides	Podococcus_barteri)	(Sclerosperma_profizianum	Orania_palindan)))	(((Reinhardtia_gracilis	Reinhardtia_simplex)	(Reinhardtia_latisecta	Reinhardtia_paiewonskiana))	(Chamaedorea_seifrizii	(Leopoldinia_pulchra	(Attalea_speciosa	(Bactris_major	(Elaeis_guineensis	Elaeis_oleifera)))))))))	Serenoa_repens))))	Kingia_australis);
((Burretiokentia_grandiflora	((Dypsis_decaryi	(Dictyosperma_album	(Hydriastele_microspadix	((Geonoma_undata	(((((Reinhardtia_gracilis	Reinhardtia_simplex)	(Reinhardtia_latisecta	Reinhardtia_paiewonskiana))	((Sabal_domingensis	(Serenoa_repens	(Pseudophoenix_vinifera	Phoenix_dactylifera)))	Nypa_fruticans))	(((Chamaedorea_seifrizii	Iriartea_deltoidea)	(Podococcus_barteri	((Calamus_caryotoides	Sclerosperma_profizianum)	Orania_palindan)))	(Leopoldinia_pulchra	((Roystonea_regia	(Oenocarpus_bataua	Pelagodoxa_henryana))	(((Heterospathe_cagayanensis	Kentiopsis_piersoniorum)	Attalea_speciosa)	(Bactris_major	(Elaeis_guineensis	Elaeis_oleifera)))))))	Manicaria_saccifera))	(Prestoea_acuminata	Oenocarpus_minor)))))	Veitchia_spiralis))	Kingia_australis);
((Sabal_domingensis	((Pseudophoenix_vinifera	Phoenix_dactylifera)	((((((Orania_palindan	(Calamus_caryotoides	Sclerosperma_profizianum))	(Podococcus_barteri	Roystonea_regia))	((Nypa_fruticans	(((Reinhardtia_paiewonskiana	Reinhardtia_latisecta)	(Reinhardtia_gracilis	Reinhardtia_simplex))	(((Elaeis_guineensis	Elaeis_oleifera)	(Attalea_speciosa	Bactris_major))	Leopoldinia_pulchra)))	Chamaedorea_seifrizii))	(Manicaria_saccifera	((Oenocarpus_minor	((Kentiopsis_piersoniorum	Heterospathe_cagayanensis)	Prestoea_acuminata))	(((Veitchia_spiralis	(Hydriastele_microspadix	(Burretiokentia_grandiflora	Dictyosperma_album)))	Dypsis_decaryi)	Geonoma_undata))))	((Oenocarpus_bataua	Pelagodoxa_henryana)	Iriartea_deltoidea))	Serenoa_repens)))	Kingia_australis);
(((Sabal_domingensis	(Phoenix_dactylifera	((((((Manicaria_saccifera	((Oenocarpus_minor	Prestoea_acuminata)	((Hydriastele_microspadix	((Dypsis_decaryi	Dictyosperma_album)	(Veitchia_spiralis	Burretiokentia_grandiflora)))	Geonoma_undata)))	((Roystonea_regia	(Orania_palindan	Sclerosperma_profizianum))	(Calamus_caryotoides	Podococcus_barteri)))	((Kentiopsis_piersoniorum	Heterospathe_cagayanensis)	(((Reinhardtia_paiewonskiana	Reinhardtia_latisecta)	(Reinhardtia_gracilis	Reinhardtia_simplex))	(Chamaedorea_seifrizii	(((Elaeis_guineensis	Elaeis_oleifera)	(Bactris_major	Leopoldinia_pulchra))	Attalea_speciosa)))))	Nypa_fruticans)	((Oenocarpus_bataua	Pelagodoxa_henryana)	Iriartea_deltoidea))	Serenoa_repens)))	Pseudophoenix_vinifera)	Kingia_australis);
((((Roystonea_regia	Veitchia_spiralis)	((((Hydriastele_microspadix	(Kentiopsis_piersoniorum	Heterospathe_cagayanensis))	(Geonoma_undata	(((((Sclerosperma_profizianum	Orania_palindan)	Podococcus_barteri)	(((Calamus_caryotoides	Chamaedorea_seifrizii)	(Nypa_fruticans	(((Oenocarpus_bataua	Pelagodoxa_henryana)	Iriartea_deltoidea)	(Serenoa_repens	(Sabal_domingensis	(Pseudophoenix_vinifera	Phoenix_dactylifera))))))	(((Reinhardtia_paiewonskiana	Reinhardtia_latisecta)	(Reinhardtia_gracilis	Reinhardtia_simplex))	((((Elaeis_guineensis	Elaeis_oleifera)	Bactris_major)	Attalea_speciosa)	Leopoldinia_pulchra))))	Manicaria_saccifera)	(Oenocarpus_minor	Prestoea_acuminata))))	Dictyosperma_album)	Dypsis_decaryi))	Burretiokentia_grandiflora)	Kingia_australis);
((Geonoma_undata	((((((((((Reinhardtia_paiewonskiana	Reinhardtia_latisecta)	(Reinhardtia_gracilis	Reinhardtia_simplex))	(((Elaeis_guineensis	Elaeis_oleifera)	(Bactris_major	Attalea_speciosa))	Leopoldinia_pulchra))	((((Calamus_caryotoides	(Sclerosperma_profizianum	Orania_palindan))	Podococcus_barteri)	((Pseudophoenix_vinifera	Chamaedorea_seifrizii)	Nypa_fruticans))	(Iriartea_deltoidea	(Sabal_domingensis	(Phoenix_dactylifera	Serenoa_repens)))))	Manicaria_saccifera)	(Oenocarpus_minor	Prestoea_acuminata))	(((Hydriastele_microspadix	(Burretiokentia_grandiflora	Dictyosperma_album))	Dypsis_decaryi)	Veitchia_spiralis))	(Oenocarpus_bataua	Pelagodoxa_henryana))	(Kentiopsis_piersoniorum	Heterospathe_cagayanensis))	Roystonea_regia))	Kingia_australis);
((Sabal_domingensis	(((((((Reinhardtia_paiewonskiana	Reinhardtia_latisecta)	(Reinhardtia_gracilis	Reinhardtia_simplex))	(((Elaeis_guineensis	Elaeis_oleifera)	(Bactris_major	Attalea_speciosa))	Leopoldinia_pulchra))	((Pseudophoenix_vinifera	Manicaria_saccifera)	((Orania_palindan	(Sclerosperma_profizianum	(Calamus_caryotoides	Podococcus_barteri)))	((Geonoma_undata	(Roystonea_regia	(Oenocarpus_bataua	Pelagodoxa_henryana)))	((Oenocarpus_minor	Prestoea_acuminata)	((Kentiopsis_piersoniorum	Heterospathe_cagayanensis)	((Veitchia_spiralis	((Burretiokentia_grandiflora	Dictyosperma_album)	Dypsis_decaryi))	Hydriastele_microspadix)))))))	((Chamaedorea_seifrizii	Nypa_fruticans)	Iriartea_deltoidea))	Serenoa_repens)	Phoenix_dactylifera))	Kingia_australis);
((Hydriastele_microspadix	(Dictyosperma_album	((((((Oenocarpus_minor	Prestoea_acuminata)	(((((Chamaedorea_seifrizii	Iriartea_deltoidea)	((Serenoa_repens	((Pseudophoenix_vinifera	Phoenix_dactylifera)	Sabal_domingensis))	Nypa_fruticans))	(((Orania_palindan	Sclerosperma_profizianum)	Podococcus_barteri)	(((Reinhardtia_paiewonskiana	Reinhardtia_latisecta)	(Reinhardtia_gracilis	Reinhardtia_simplex))	(((Kentiopsis_piersoniorum	Heterospathe_cagayanensis)	Attalea_speciosa)	((Elaeis_guineensis	Elaeis_oleifera)	Bactris_major)))))	Leopoldinia_pulchra)	Manicaria_saccifera))	(Roystonea_regia	(Oenocarpus_bataua	(Calamus_caryotoides	Pelagodoxa_henryana))))	Geonoma_undata)	(Burretiokentia_grandiflora	Veitchia_spiralis))	Dypsis_decaryi)))	Kingia_australis);
((Calamus_caryotoides	((((Chamaedorea_seifrizii	Iriartea_deltoidea)	((Sabal_domingensis	(Serenoa_repens	(Pseudophoenix_vinifera	Phoenix_dactylifera)))	Nypa_fruticans))	((((Oenocarpus_minor	(Prestoea_acuminata	(Roystonea_regia	(Oenocarpus_bataua	Pelagodoxa_henryana))))	Podococcus_barteri)	((Hydriastele_microspadix	Veitchia_spiralis)	(Dictyosperma_album	Dypsis_decaryi)))	((Manicaria_saccifera	(Burretiokentia_grandiflora	Geonoma_undata))	(Orania_palindan	Sclerosperma_profizianum))))	((Kentiopsis_piersoniorum	Heterospathe_cagayanensis)	(((Reinhardtia_paiewonskiana	Reinhardtia_latisecta)	(Reinhardtia_gracilis	Reinhardtia_simplex))	(Leopoldinia_pulchra	((Elaeis_guineensis	Elaeis_oleifera)	(Attalea_speciosa	Bactris_major)))))))	Kingia_australis);
(((Veitchia_spiralis	(Dictyosperma_album	(Burretiokentia_grandiflora	Dypsis_decaryi)))	((((((Roystonea_regia	Geonoma_undata)	(Orania_palindan	Sclerosperma_profizianum))	(Pseudophoenix_vinifera	Manicaria_saccifera))	(Calamus_caryotoides	Podococcus_barteri))	(((((Oenocarpus_bataua	Pelagodoxa_henryana)	(Iriartea_deltoidea	Nypa_fruticans))	(Sabal_domingensis	(Serenoa_repens	Phoenix_dactylifera)))	(((Reinhardtia_paiewonskiana	Reinhardtia_latisecta)	(Reinhardtia_gracilis	Reinhardtia_simplex))	((Leopoldinia_pulchra	((Elaeis_guineensis	Elaeis_oleifera)	(Attalea_speciosa	Bactris_major)))	Chamaedorea_seifrizii)))	(Prestoea_acuminata	Oenocarpus_minor)))	((Kentiopsis_piersoniorum	Heterospathe_cagayanensis)	Hydriastele_microspadix)))	Kingia_australis);
((Burretiokentia_grandiflora	(((Dictyosperma_album	(((((Orania_palindan	Sclerosperma_profizianum)	(Calamus_caryotoides	Podococcus_barteri))	(((Leopoldinia_pulchra	(Chamaedorea_seifrizii	(Kentiopsis_piersoniorum	Heterospathe_cagayanensis)))	(((Reinhardtia_paiewonskiana	Reinhardtia_latisecta)	(Reinhardtia_gracilis	Reinhardtia_simplex))	(Nypa_fruticans	((Elaeis_guineensis	Elaeis_oleifera)	(Attalea_speciosa	Bactris_major)))))	(((Sabal_domingensis	(Serenoa_repens	Phoenix_dactylifera))	(Pseudophoenix_vinifera	Iriartea_deltoidea))	(Roystonea_regia	(Oenocarpus_bataua	Pelagodoxa_henryana)))))	((Geonoma_undata	Manicaria_saccifera)	(Prestoea_acuminata	Oenocarpus_minor)))	Hydriastele_microspadix))	Dypsis_decaryi)	Veitchia_spiralis))	Kingia_australis);
((Dictyosperma_album	((((Geonoma_undata	Prestoea_acuminata)	(((((((Serenoa_repens	((Pseudophoenix_vinifera	Phoenix_dactylifera)	Sabal_domingensis))	Iriartea_deltoidea)	(Oenocarpus_bataua	((Kentiopsis_piersoniorum	Heterospathe_cagayanensis)	Pelagodoxa_henryana)))	Manicaria_saccifera)	((((Reinhardtia_paiewonskiana	Reinhardtia_latisecta)	(Reinhardtia_gracilis	Reinhardtia_simplex))	(Attalea_speciosa	(Bactris_major	(Elaeis_guineensis	Elaeis_oleifera))))	(Chamaedorea_seifrizii	Nypa_fruticans)))	((Orania_palindan	Sclerosperma_profizianum)	(Calamus_caryotoides	(Podococcus_barteri	Roystonea_regia))))	(Oenocarpus_minor	Leopoldinia_pulchra)))	(Veitchia_spiralis	Hydriastele_microspadix))	(Dypsis_decaryi	Burretiokentia_grandiflora)))	Kingia_australis);
((Sabal_domingensis	(Phoenix_dactylifera	((((((((Oenocarpus_minor	Prestoea_acuminata)	((Pelagodoxa_henryana	(Heterospathe_cagayanensis	Kentiopsis_piersoniorum))	(Roystonea_regia	Oenocarpus_bataua)))	((Hydriastele_microspadix	(Dictyosperma_album	(Veitchia_spiralis	Dypsis_decaryi)))	(Pseudophoenix_vinifera	(Burretiokentia_grandiflora	Geonoma_undata))))	Manicaria_saccifera)	((Calamus_caryotoides	Podococcus_barteri)	(Sclerosperma_profizianum	Orania_palindan)))	(((Leopoldinia_pulchra	(Nypa_fruticans	(Elaeis_guineensis	Elaeis_oleifera)))	(((Reinhardtia_latisecta	Reinhardtia_paiewonskiana)	(Reinhardtia_simplex	Reinhardtia_gracilis))	Attalea_speciosa))	Bactris_major))	(Chamaedorea_seifrizii	Iriartea_deltoidea))	Serenoa_repens)))	Kingia_australis);
((Sabal_domingensis	((Phoenix_dactylifera	Serenoa_repens)	(((((Leopoldinia_pulchra	((Bactris_major	Attalea_speciosa)	(Elaeis_guineensis	Elaeis_oleifera)))	((Reinhardtia_latisecta	Reinhardtia_paiewonskiana)	(Reinhardtia_simplex	Reinhardtia_gracilis)))	(((((((((Dypsis_decaryi	Veitchia_spiralis)	Hydriastele_microspadix)	(Burretiokentia_grandiflora	Dictyosperma_album))	(Heterospathe_cagayanensis	Kentiopsis_piersoniorum))	Geonoma_undata)	(Oenocarpus_minor	Prestoea_acuminata))	Manicaria_saccifera)	(Chamaedorea_seifrizii	Nypa_fruticans))	((Roystonea_regia	(Calamus_caryotoides	Podococcus_barteri))	(Sclerosperma_profizianum	Orania_palindan))))	(Pseudophoenix_vinifera	Iriartea_deltoidea))	(Oenocarpus_bataua	Pelagodoxa_henryana))))	Kingia_australis);
((Sabal_domingensis	((Phoenix_dactylifera	Serenoa_repens)	(((Chamaedorea_seifrizii	Iriartea_deltoidea)	(((Podococcus_barteri	((Calamus_caryotoides	Sclerosperma_profizianum)	Orania_palindan))	(((((Dictyosperma_album	Dypsis_decaryi)	Veitchia_spiralis)	Hydriastele_microspadix)	((Burretiokentia_grandiflora	Reinhardtia_gracilis)	Geonoma_undata))	((Roystonea_regia	(Oenocarpus_bataua	((Heterospathe_cagayanensis	Kentiopsis_piersoniorum)	Pelagodoxa_henryana)))	(Oenocarpus_minor	Prestoea_acuminata))))	((Manicaria_saccifera	Pseudophoenix_vinifera)	((Leopoldinia_pulchra	((Bactris_major	Attalea_speciosa)	(Elaeis_guineensis	Elaeis_oleifera)))	((Reinhardtia_latisecta	Reinhardtia_paiewonskiana)	Reinhardtia_simplex)))))	Nypa_fruticans)))	Kingia_australis);
((Sabal_domingensis	((Phoenix_dactylifera	Serenoa_repens)	((Iriartea_deltoidea	((((((Oenocarpus_bataua	Pelagodoxa_henryana)	(Heterospathe_cagayanensis	Kentiopsis_piersoniorum))	(Leopoldinia_pulchra	((Bactris_major	Attalea_speciosa)	(Elaeis_guineensis	Elaeis_oleifera))))	(Calamus_caryotoides	Chamaedorea_seifrizii))	(((Roystonea_regia	(Pseudophoenix_vinifera	Podococcus_barteri))	(Sclerosperma_profizianum	Orania_palindan))	((Oenocarpus_minor	Prestoea_acuminata)	(((Dictyosperma_album	(Dypsis_decaryi	((Burretiokentia_grandiflora	Reinhardtia_gracilis)	Veitchia_spiralis)))	Hydriastele_microspadix)	(Manicaria_saccifera	Geonoma_undata)))))	((Reinhardtia_latisecta	Reinhardtia_paiewonskiana)	Reinhardtia_simplex)))	Nypa_fruticans)))	Kingia_australis);
(((((Dypsis_decaryi	(Dictyosperma_album	(Burretiokentia_grandiflora	Reinhardtia_gracilis)))	Veitchia_spiralis)	Hydriastele_microspadix)	((Oenocarpus_bataua	((Heterospathe_cagayanensis	Kentiopsis_piersoniorum)	Pelagodoxa_henryana))	((Oenocarpus_minor	Prestoea_acuminata)	(Geonoma_undata	(Manicaria_saccifera	((((Nypa_fruticans	(Sabal_domingensis	(Phoenix_dactylifera	Serenoa_repens)))	(Chamaedorea_seifrizii	(Pseudophoenix_vinifera	Iriartea_deltoidea)))	(((Reinhardtia_latisecta	Reinhardtia_paiewonskiana)	Reinhardtia_simplex)	(Leopoldinia_pulchra	((Bactris_major	Attalea_speciosa)	(Elaeis_guineensis	Elaeis_oleifera)))))	((Roystonea_regia	(Calamus_caryotoides	Podococcus_barteri))	(Sclerosperma_profizianum	Orania_palindan))))))))	Kingia_australis);
((Dictyosperma_album	((Dypsis_decaryi	(Hydriastele_microspadix	((((Geonoma_undata	Chamaedorea_seifrizii)	((Oenocarpus_bataua	Pelagodoxa_henryana)	(Heterospathe_cagayanensis	Kentiopsis_piersoniorum)))	(Oenocarpus_minor	Prestoea_acuminata))	((Pseudophoenix_vinifera	Manicaria_saccifera)	((((Iriartea_deltoidea	(Sabal_domingensis	(Phoenix_dactylifera	Serenoa_repens)))	Nypa_fruticans)	(((Reinhardtia_latisecta	Reinhardtia_paiewonskiana)	Reinhardtia_simplex)	(Leopoldinia_pulchra	((Bactris_major	Attalea_speciosa)	(Elaeis_guineensis	Elaeis_oleifera)))))	((Calamus_caryotoides	(Podococcus_barteri	Roystonea_regia))	(Sclerosperma_profizianum	Orania_palindan)))))))	(Veitchia_spiralis	(Burretiokentia_grandiflora	Reinhardtia_gracilis))))	Kingia_australis);
((Dictyosperma_album	(((Veitchia_spiralis	(Leopoldinia_pulchra	Hydriastele_microspadix))	(Dypsis_decaryi	(((((((Iriartea_deltoidea	(Sabal_domingensis	(Phoenix_dactylifera	Serenoa_repens)))	Nypa_fruticans)	(Kentiopsis_piersoniorum	(((Reinhardtia_latisecta	Reinhardtia_paiewonskiana)	(Reinhardtia_gracilis	Reinhardtia_simplex))	((Heterospathe_cagayanensis	Chamaedorea_seifrizii)	((Bactris_major	Attalea_speciosa)	(Elaeis_guineensis	Elaeis_oleifera))))))	(Podococcus_barteri	((Calamus_caryotoides	Sclerosperma_profizianum)	Orania_palindan)))	(Roystonea_regia	(Oenocarpus_bataua	Pelagodoxa_henryana)))	(Oenocarpus_minor	Prestoea_acuminata))	(Geonoma_undata	(Pseudophoenix_vinifera	Manicaria_saccifera)))))	Burretiokentia_grandiflora))	Kingia_australis);
(((Geonoma_undata	(((Pseudophoenix_vinifera	Manicaria_saccifera)	((((Sabal_domingensis	Phoenix_dactylifera)	((Serenoa_repens	Chamaedorea_seifrizii)	Nypa_fruticans))	((Iriartea_deltoidea	((Reinhardtia_latisecta	Reinhardtia_paiewonskiana)	(Reinhardtia_gracilis	Reinhardtia_simplex)))	(Leopoldinia_pulchra	(((Heterospathe_cagayanensis	Kentiopsis_piersoniorum)	Attalea_speciosa)	((Elaeis_guineensis	Elaeis_oleifera)	Bactris_major)))))	(Orania_palindan	((Calamus_caryotoides	Podococcus_barteri)	Sclerosperma_profizianum))))	((Roystonea_regia	(Oenocarpus_bataua	Pelagodoxa_henryana))	((Oenocarpus_minor	Prestoea_acuminata)	((Dypsis_decaryi	(Veitchia_spiralis	Hydriastele_microspadix))	Dictyosperma_album)))))	Burretiokentia_grandiflora)	Kingia_australis);
((Pseudophoenix_vinifera	(Sabal_domingensis	(((((Chamaedorea_seifrizii	Iriartea_deltoidea)	(((Reinhardtia_latisecta	Reinhardtia_paiewonskiana)	(Reinhardtia_gracilis	Reinhardtia_simplex))	(Leopoldinia_pulchra	(((Elaeis_guineensis	Elaeis_oleifera)	Bactris_major)	(Nypa_fruticans	Attalea_speciosa)))))	(((Roystonea_regia	(Calamus_caryotoides	Podococcus_barteri))	(Sclerosperma_profizianum	Orania_palindan))	((Geonoma_undata	((((Dypsis_decaryi	(Veitchia_spiralis	Burretiokentia_grandiflora))	(Dictyosperma_album	Hydriastele_microspadix))	(Oenocarpus_bataua	((Heterospathe_cagayanensis	Kentiopsis_piersoniorum)	Pelagodoxa_henryana)))	(Oenocarpus_minor	Prestoea_acuminata)))	Manicaria_saccifera)))	Serenoa_repens)	Phoenix_dactylifera)))	Kingia_australis);
((Pseudophoenix_vinifera	(((((((((Reinhardtia_latisecta	Reinhardtia_paiewonskiana)	(Reinhardtia_gracilis	Reinhardtia_simplex))	(Leopoldinia_pulchra	(Attalea_speciosa	((Elaeis_guineensis	Elaeis_oleifera)	Bactris_major))))	Nypa_fruticans)	(((Calamus_caryotoides	Podococcus_barteri)	(Sclerosperma_profizianum	Orania_palindan))	(Chamaedorea_seifrizii	Iriartea_deltoidea)))	((((Burretiokentia_grandiflora	Geonoma_undata)	(Dictyosperma_album	(Veitchia_spiralis	(Hydriastele_microspadix	Dypsis_decaryi))))	(((Roystonea_regia	(Oenocarpus_bataua	Pelagodoxa_henryana))	(Heterospathe_cagayanensis	Kentiopsis_piersoniorum))	(Oenocarpus_minor	Prestoea_acuminata)))	Manicaria_saccifera))	Serenoa_repens)	Sabal_domingensis)	Phoenix_dactylifera))	Kingia_australis);
(((Sabal_domingensis	(Phoenix_dactylifera	((((Manicaria_saccifera	((((((Heterospathe_cagayanensis	Kentiopsis_piersoniorum)	Oenocarpus_minor)	Prestoea_acuminata)	Geonoma_undata)	(Roystonea_regia	(Pelagodoxa_henryana	Oenocarpus_bataua)))	(((Dictyosperma_album	(Burretiokentia_grandiflora	Veitchia_spiralis))	Dypsis_decaryi)	Hydriastele_microspadix)))	((((Elaeis_guineensis	Elaeis_oleifera)	(Attalea_speciosa	Bactris_major))	((Leopoldinia_pulchra	Iriartea_deltoidea)	((Reinhardtia_gracilis	Reinhardtia_simplex)	(Reinhardtia_latisecta	Reinhardtia_paiewonskiana))))	(Nypa_fruticans	Chamaedorea_seifrizii)))	((Calamus_caryotoides	Podococcus_barteri)	(Sclerosperma_profizianum	Orania_palindan)))	Serenoa_repens)))	Pseudophoenix_vinifera)	Kingia_australis);
(((Sabal_domingensis	(Phoenix_dactylifera	(((((Leopoldinia_pulchra	((Attalea_speciosa	Bactris_major)	(Elaeis_guineensis	Elaeis_oleifera)))	(((Nypa_fruticans	Chamaedorea_seifrizii)	(((Reinhardtia_gracilis	Reinhardtia_simplex)	(Reinhardtia_latisecta	Reinhardtia_paiewonskiana))	(Iriartea_deltoidea	Manicaria_saccifera)))	((Calamus_caryotoides	Podococcus_barteri)	(Sclerosperma_profizianum	Orania_palindan))))	((Oenocarpus_minor	Prestoea_acuminata)	(Geonoma_undata	((Heterospathe_cagayanensis	Kentiopsis_piersoniorum)	(Roystonea_regia	(Pelagodoxa_henryana	Oenocarpus_bataua))))))	((Dictyosperma_album	((Burretiokentia_grandiflora	Veitchia_spiralis)	Dypsis_decaryi))	Hydriastele_microspadix))	Serenoa_repens)))	Pseudophoenix_vinifera)	Kingia_australis);
(((Elaeis_guineensis	(Elaeis_oleifera	(((((Reinhardtia_gracilis	Reinhardtia_simplex)	(Reinhardtia_latisecta	Reinhardtia_paiewonskiana))	(((Nypa_fruticans	((Phoenix_dactylifera	Serenoa_repens)	Sabal_domingensis))	(Chamaedorea_seifrizii	Iriartea_deltoidea))	((Manicaria_saccifera	((Geonoma_undata	((Pelagodoxa_henryana	Oenocarpus_bataua)	((Dictyosperma_album	((Burretiokentia_grandiflora	Veitchia_spiralis)	Dypsis_decaryi))	((Heterospathe_cagayanensis	Kentiopsis_piersoniorum)	Hydriastele_microspadix))))	(Oenocarpus_minor	Prestoea_acuminata)))	((Roystonea_regia	(Calamus_caryotoides	Podococcus_barteri))	(Sclerosperma_profizianum	Orania_palindan)))))	Leopoldinia_pulchra)	(Attalea_speciosa	Bactris_major))))	Pseudophoenix_vinifera)	Kingia_australis);
(((Sabal_domingensis	(((Orania_palindan	Iriartea_deltoidea)	(((Serenoa_repens	(Chamaedorea_seifrizii	Nypa_fruticans))	(((Attalea_speciosa	Bactris_major)	(Elaeis_guineensis	Elaeis_oleifera))	((Reinhardtia_gracilis	Reinhardtia_simplex)	(Reinhardtia_latisecta	Reinhardtia_paiewonskiana))))	((Manicaria_saccifera	(Oenocarpus_minor	(((Kentiopsis_piersoniorum	(Pelagodoxa_henryana	Oenocarpus_bataua))	Geonoma_undata)	((Heterospathe_cagayanensis	Prestoea_acuminata)	((Dictyosperma_album	((Burretiokentia_grandiflora	Veitchia_spiralis)	Dypsis_decaryi))	Hydriastele_microspadix)))))	(Leopoldinia_pulchra	((Roystonea_regia	Podococcus_barteri)	(Calamus_caryotoides	Sclerosperma_profizianum))))))	Phoenix_dactylifera))	Pseudophoenix_vinifera)	Kingia_australis);
(((((((Nypa_fruticans	(Chamaedorea_seifrizii	Iriartea_deltoidea))	((((Calamus_caryotoides	Podococcus_barteri)	(Orania_palindan	Sclerosperma_profizianum))	(((((Kentiopsis_piersoniorum	Heterospathe_cagayanensis)	Attalea_speciosa)	Bactris_major)	(Elaeis_guineensis	Elaeis_oleifera))	((Reinhardtia_gracilis	Reinhardtia_simplex)	(Reinhardtia_latisecta	Reinhardtia_paiewonskiana))))	(Leopoldinia_pulchra	(Manicaria_saccifera	((((Pelagodoxa_henryana	Oenocarpus_bataua)	Prestoea_acuminata)	Oenocarpus_minor)	((Hydriastele_microspadix	((Burretiokentia_grandiflora	Veitchia_spiralis)	(Dictyosperma_album	Dypsis_decaryi)))	(Roystonea_regia	Geonoma_undata)))))))	Serenoa_repens)	Sabal_domingensis)	Phoenix_dactylifera)	Pseudophoenix_vinifera)	Kingia_australis);
((Chamaedorea_seifrizii	(Bactris_major	((Elaeis_guineensis	Elaeis_oleifera)	(Attalea_speciosa	(Leopoldinia_pulchra	(((Reinhardtia_gracilis	Reinhardtia_simplex)	(Reinhardtia_latisecta	Reinhardtia_paiewonskiana))	(((Serenoa_repens	(Sabal_domingensis	(Phoenix_dactylifera	Pseudophoenix_vinifera)))	(Nypa_fruticans	Iriartea_deltoidea))	((Manicaria_saccifera	(((Kentiopsis_piersoniorum	Heterospathe_cagayanensis)	((Prestoea_acuminata	Oenocarpus_minor)	(Roystonea_regia	(Pelagodoxa_henryana	Oenocarpus_bataua))))	(Geonoma_undata	(Hydriastele_microspadix	((Burretiokentia_grandiflora	Veitchia_spiralis)	(Dictyosperma_album	Dypsis_decaryi))))))	(Podococcus_barteri	(Orania_palindan	(Calamus_caryotoides	Sclerosperma_profizianum)))))))))))	Kingia_australis);
((((Elaeis_guineensis	Elaeis_oleifera)	(Attalea_speciosa	(Bactris_major	(Leopoldinia_pulchra	(Chamaedorea_seifrizii	(((Reinhardtia_gracilis	Reinhardtia_simplex)	(Reinhardtia_latisecta	Reinhardtia_paiewonskiana))	(Nypa_fruticans	((Iriartea_deltoidea	(Phoenix_dactylifera	(Serenoa_repens	Sabal_domingensis)))	((Manicaria_saccifera	((Geonoma_undata	(Prestoea_acuminata	Oenocarpus_minor))	(Hydriastele_microspadix	((Burretiokentia_grandiflora	Veitchia_spiralis)	((((Kentiopsis_piersoniorum	Heterospathe_cagayanensis)	(Roystonea_regia	(Pelagodoxa_henryana	Oenocarpus_bataua)))	Dictyosperma_album)	Dypsis_decaryi)))))	(Podococcus_barteri	(Orania_palindan	(Calamus_caryotoides	Sclerosperma_profizianum))))))))))))	Pseudophoenix_vinifera)	Kingia_australis);
((((Veitchia_spiralis	Dypsis_decaryi)	(Hydriastele_microspadix	(((Oenocarpus_minor	(((Podococcus_barteri	(Orania_palindan	(Calamus_caryotoides	Sclerosperma_profizianum)))	(((((((Bactris_major	(Elaeis_guineensis	Elaeis_oleifera))	Attalea_speciosa)	Leopoldinia_pulchra)	(Pseudophoenix_vinifera	Chamaedorea_seifrizii))	(Reinhardtia_simplex	(Reinhardtia_latisecta	Reinhardtia_paiewonskiana)))	Nypa_fruticans)	(Iriartea_deltoidea	(Sabal_domingensis	(Phoenix_dactylifera	Serenoa_repens)))))	Manicaria_saccifera))	(Geonoma_undata	Prestoea_acuminata))	((Roystonea_regia	(Reinhardtia_gracilis	Burretiokentia_grandiflora))	(((Kentiopsis_piersoniorum	Heterospathe_cagayanensis)	Pelagodoxa_henryana)	Oenocarpus_bataua)))))	Dictyosperma_album)	Kingia_australis);
((((Reinhardtia_gracilis	Burretiokentia_grandiflora)	Dictyosperma_album)	((((Pelagodoxa_henryana	Oenocarpus_bataua)	((Geonoma_undata	(Prestoea_acuminata	Oenocarpus_minor))	(((((Roystonea_regia	Podococcus_barteri)	(Orania_palindan	Sclerosperma_profizianum))	((((Elaeis_guineensis	Elaeis_oleifera)	(Attalea_speciosa	Bactris_major))	(Reinhardtia_simplex	(Reinhardtia_latisecta	Reinhardtia_paiewonskiana)))	((Nypa_fruticans	((Calamus_caryotoides	Chamaedorea_seifrizii)	Iriartea_deltoidea))	(Sabal_domingensis	((Pseudophoenix_vinifera	Phoenix_dactylifera)	Serenoa_repens)))))	Manicaria_saccifera)	Leopoldinia_pulchra)))	(Heterospathe_cagayanensis	Kentiopsis_piersoniorum))	(Hydriastele_microspadix	(Dypsis_decaryi	Veitchia_spiralis))))	Kingia_australis);
((Elaeis_oleifera	((((((Reinhardtia_simplex	(Reinhardtia_latisecta	Reinhardtia_paiewonskiana))	((Manicaria_saccifera	(((Reinhardtia_gracilis	Burretiokentia_grandiflora)	Geonoma_undata)	(((Roystonea_regia	(Pelagodoxa_henryana	Oenocarpus_bataua))	(Prestoea_acuminata	Oenocarpus_minor))	((Heterospathe_cagayanensis	Kentiopsis_piersoniorum)	(((Dypsis_decaryi	Veitchia_spiralis)	Hydriastele_microspadix)	Dictyosperma_album)))))	((((Calamus_caryotoides	Podococcus_barteri)	Chamaedorea_seifrizii)	((Iriartea_deltoidea	((Pseudophoenix_vinifera	(Sabal_domingensis	Phoenix_dactylifera))	Serenoa_repens))	Nypa_fruticans))	(Orania_palindan	Sclerosperma_profizianum))))	Leopoldinia_pulchra)	Attalea_speciosa)	Bactris_major)	Elaeis_guineensis))	Kingia_australis);
((Bactris_major	((Elaeis_oleifera	Elaeis_guineensis)	((((((Reinhardtia_paiewonskiana	Reinhardtia_latisecta)	(Reinhardtia_gracilis	Reinhardtia_simplex))	((((Calamus_caryotoides	Podococcus_barteri)	(Orania_palindan	Sclerosperma_profizianum))	((Pseudophoenix_vinifera	Manicaria_saccifera)	(((Heterospathe_cagayanensis	Kentiopsis_piersoniorum)	Geonoma_undata)	(((Prestoea_acuminata	Oenocarpus_minor)	(((Dypsis_decaryi	Hydriastele_microspadix)	Dictyosperma_album)	(Burretiokentia_grandiflora	Veitchia_spiralis)))	(Roystonea_regia	(Oenocarpus_bataua	Pelagodoxa_henryana))))))	((Iriartea_deltoidea	(Sabal_domingensis	(Serenoa_repens	Phoenix_dactylifera)))	Nypa_fruticans)))	Chamaedorea_seifrizii)	Leopoldinia_pulchra)	Attalea_speciosa)))	Kingia_australis);
((Bactris_major	((Elaeis_oleifera	Elaeis_guineensis)	(((((Reinhardtia_paiewonskiana	Reinhardtia_latisecta)	(Reinhardtia_gracilis	Reinhardtia_simplex))	(((((Roystonea_regia	(Calamus_caryotoides	Podococcus_barteri))	(Orania_palindan	Sclerosperma_profizianum))	(Manicaria_saccifera	((Geonoma_undata	(Oenocarpus_bataua	Pelagodoxa_henryana))	((Prestoea_acuminata	Oenocarpus_minor)	((Hydriastele_microspadix	Dictyosperma_album)	(Dypsis_decaryi	(Burretiokentia_grandiflora	Veitchia_spiralis)))))))	((Sabal_domingensis	(Serenoa_repens	(Pseudophoenix_vinifera	Phoenix_dactylifera)))	(Nypa_fruticans	(Chamaedorea_seifrizii	Iriartea_deltoidea))))	(Heterospathe_cagayanensis	Kentiopsis_piersoniorum)))	Leopoldinia_pulchra)	Attalea_speciosa)))	Kingia_australis);
((Hydriastele_microspadix	(((((((Roystonea_regia	(Oenocarpus_bataua	Pelagodoxa_henryana))	Prestoea_acuminata)	Oenocarpus_minor)	(((Leopoldinia_pulchra	(Attalea_speciosa	(Bactris_major	(Elaeis_oleifera	Elaeis_guineensis))))	((((Sabal_domingensis	(Serenoa_repens	(Pseudophoenix_vinifera	Phoenix_dactylifera)))	Nypa_fruticans)	Chamaedorea_seifrizii)	(((Reinhardtia_paiewonskiana	Reinhardtia_latisecta)	(Reinhardtia_gracilis	Reinhardtia_simplex))	(Manicaria_saccifera	Iriartea_deltoidea))))	(Podococcus_barteri	(Orania_palindan	(Calamus_caryotoides	Sclerosperma_profizianum)))))	Geonoma_undata)	(Heterospathe_cagayanensis	Kentiopsis_piersoniorum))	(Veitchia_spiralis	((Burretiokentia_grandiflora	Dictyosperma_album)	Dypsis_decaryi))))	Kingia_australis);
((Dictyosperma_album	(((((((Prestoea_acuminata	Oenocarpus_minor)	(Manicaria_saccifera	Geonoma_undata))	((((Leopoldinia_pulchra	((Attalea_speciosa	Bactris_major)	(Elaeis_oleifera	Elaeis_guineensis)))	((Reinhardtia_paiewonskiana	Reinhardtia_latisecta)	(Reinhardtia_gracilis	Reinhardtia_simplex)))	((((Sabal_domingensis	(Serenoa_repens	Phoenix_dactylifera))	Iriartea_deltoidea)	(Oenocarpus_bataua	(Kentiopsis_piersoniorum	Pelagodoxa_henryana)))	Nypa_fruticans))	((Calamus_caryotoides	Chamaedorea_seifrizii)	((Pseudophoenix_vinifera	Podococcus_barteri)	(Roystonea_regia	(Orania_palindan	Sclerosperma_profizianum))))))	Heterospathe_cagayanensis)	(Burretiokentia_grandiflora	Veitchia_spiralis))	Hydriastele_microspadix)	Dypsis_decaryi))	Kingia_australis);
(((Sabal_domingensis	((((Iriartea_deltoidea	(Nypa_fruticans	(((((Orania_palindan	Sclerosperma_profizianum)	(Roystonea_regia	(Calamus_caryotoides	Podococcus_barteri)))	(Leopoldinia_pulchra	((((((Burretiokentia_grandiflora	Veitchia_spiralis)	(Hydriastele_microspadix	Dictyosperma_album))	Dypsis_decaryi)	(Kentiopsis_piersoniorum	Heterospathe_cagayanensis))	((Prestoea_acuminata	Oenocarpus_minor)	Geonoma_undata))	Manicaria_saccifera)))	Chamaedorea_seifrizii)	(((Attalea_speciosa	Bactris_major)	(Elaeis_oleifera	Elaeis_guineensis))	((Reinhardtia_paiewonskiana	Reinhardtia_latisecta)	(Reinhardtia_gracilis	Reinhardtia_simplex))))))	(Oenocarpus_bataua	Pelagodoxa_henryana))	Serenoa_repens)	Phoenix_dactylifera))	Pseudophoenix_vinifera)	Kingia_australis);
((((((Iriartea_deltoidea	(Oenocarpus_bataua	Pelagodoxa_henryana))	(Nypa_fruticans	(((((Prestoea_acuminata	Oenocarpus_minor)	((((Dictyosperma_album	Dypsis_decaryi)	(Burretiokentia_grandiflora	Veitchia_spiralis))	Hydriastele_microspadix)	Geonoma_undata))	Manicaria_saccifera)	(((Kentiopsis_piersoniorum	Heterospathe_cagayanensis)	((Leopoldinia_pulchra	((Attalea_speciosa	Bactris_major)	(Elaeis_oleifera	Elaeis_guineensis)))	((Reinhardtia_paiewonskiana	Reinhardtia_latisecta)	(Reinhardtia_gracilis	Reinhardtia_simplex))))	(Pseudophoenix_vinifera	Chamaedorea_seifrizii)))	((Orania_palindan	Sclerosperma_profizianum)	(Roystonea_regia	(Calamus_caryotoides	Podococcus_barteri))))))	Sabal_domingensis)	Phoenix_dactylifera)	Serenoa_repens)	Kingia_australis);
((Elaeis_oleifera	(Elaeis_guineensis	(((((Reinhardtia_paiewonskiana	Reinhardtia_latisecta)	(Reinhardtia_gracilis	Reinhardtia_simplex))	(((Chamaedorea_seifrizii	Iriartea_deltoidea)	(Nypa_fruticans	((Sabal_domingensis	Phoenix_dactylifera)	Serenoa_repens)))	(((Orania_palindan	(Calamus_caryotoides	Sclerosperma_profizianum))	Podococcus_barteri)	(((((Heterospathe_cagayanensis	((Kentiopsis_piersoniorum	(Roystonea_regia	(Oenocarpus_bataua	Pelagodoxa_henryana)))	Prestoea_acuminata))	Oenocarpus_minor)	(((Dictyosperma_album	Dypsis_decaryi)	(Burretiokentia_grandiflora	Veitchia_spiralis))	Hydriastele_microspadix))	Geonoma_undata)	(Pseudophoenix_vinifera	Manicaria_saccifera)))))	Leopoldinia_pulchra)	(Attalea_speciosa	Bactris_major))))	Kingia_australis);
((Bactris_major	((Elaeis_oleifera	Elaeis_guineensis)	(((((Reinhardtia_paiewonskiana	Reinhardtia_latisecta)	(Reinhardtia_gracilis	Reinhardtia_simplex))	((((Orania_palindan	Sclerosperma_profizianum)	Podococcus_barteri)	(((((Oenocarpus_bataua	Pelagodoxa_henryana)	(((Kentiopsis_piersoniorum	Heterospathe_cagayanensis)	Roystonea_regia)	Geonoma_undata))	(((Dictyosperma_album	Dypsis_decaryi)	(Burretiokentia_grandiflora	Veitchia_spiralis))	Hydriastele_microspadix))	(Prestoea_acuminata	Oenocarpus_minor))	(Leopoldinia_pulchra	Manicaria_saccifera)))	(Nypa_fruticans	((Sabal_domingensis	(Phoenix_dactylifera	Serenoa_repens))	(Pseudophoenix_vinifera	(Calamus_caryotoides	Iriartea_deltoidea))))))	Chamaedorea_seifrizii)	Attalea_speciosa)))	Kingia_australis);
((Bactris_major	((Elaeis_oleifera	Elaeis_guineensis)	((((((Reinhardtia_paiewonskiana	Reinhardtia_latisecta)	(Reinhardtia_gracilis	Reinhardtia_simplex))	((((((Orania_palindan	Sclerosperma_profizianum)	(Podococcus_barteri	Calamus_caryotoides))	((Pseudophoenix_vinifera	Geonoma_undata)	Manicaria_saccifera))	((Prestoea_acuminata	Oenocarpus_minor)	(Roystonea_regia	((Burretiokentia_grandiflora	Veitchia_spiralis)	((Dictyosperma_album	Hydriastele_microspadix)	Dypsis_decaryi)))))	(Nypa_fruticans	((Sabal_domingensis	(Phoenix_dactylifera	Serenoa_repens))	((Oenocarpus_bataua	Pelagodoxa_henryana)	Iriartea_deltoidea))))	Kentiopsis_piersoniorum))	(Heterospathe_cagayanensis	Chamaedorea_seifrizii))	Leopoldinia_pulchra)	Attalea_speciosa)))	Kingia_australis);
((Bactris_major	((Elaeis_oleifera	Elaeis_guineensis)	((((((Reinhardtia_paiewonskiana	Reinhardtia_latisecta)	(Reinhardtia_gracilis	Reinhardtia_simplex))	((((Orania_palindan	Sclerosperma_profizianum)	(Podococcus_barteri	Calamus_caryotoides))	((((Roystonea_regia	(Oenocarpus_bataua	((Heterospathe_cagayanensis	Kentiopsis_piersoniorum)	Pelagodoxa_henryana)))	(Prestoea_acuminata	Oenocarpus_minor))	(((Hydriastele_microspadix	(Burretiokentia_grandiflora	Dictyosperma_album))	(Dypsis_decaryi	Veitchia_spiralis))	Geonoma_undata))	(Pseudophoenix_vinifera	Manicaria_saccifera)))	(((Serenoa_repens	(Sabal_domingensis	Phoenix_dactylifera))	Iriartea_deltoidea)	Nypa_fruticans)))	Chamaedorea_seifrizii)	Leopoldinia_pulchra)	Attalea_speciosa)))	Kingia_australis);
((Pseudophoenix_vinifera	((((((((Podococcus_barteri	(Orania_palindan	(Calamus_caryotoides	Sclerosperma_profizianum)))	(Chamaedorea_seifrizii	Iriartea_deltoidea))	((Geonoma_undata	((Oenocarpus_minor	(Prestoea_acuminata	(Roystonea_regia	(Pelagodoxa_henryana	Oenocarpus_bataua))))	(Heterospathe_cagayanensis	Kentiopsis_piersoniorum)))	(Leopoldinia_pulchra	Manicaria_saccifera)))	(((Reinhardtia_gracilis	Reinhardtia_simplex)	(Reinhardtia_latisecta	Reinhardtia_paiewonskiana))	(((Elaeis_oleifera	Elaeis_guineensis)	(Bactris_major	Attalea_speciosa))	Nypa_fruticans)))	((Dictyosperma_album	Hydriastele_microspadix)	(Dypsis_decaryi	(Burretiokentia_grandiflora	Veitchia_spiralis))))	Serenoa_repens)	Sabal_domingensis)	Phoenix_dactylifera))	Kingia_australis);
((Pseudophoenix_vinifera	((((Nypa_fruticans	((Chamaedorea_seifrizii	Iriartea_deltoidea)	(((Heterospathe_cagayanensis	Kentiopsis_piersoniorum)	(((Reinhardtia_gracilis	Reinhardtia_simplex)	(Reinhardtia_latisecta	Reinhardtia_paiewonskiana))	(Leopoldinia_pulchra	((Elaeis_oleifera	Elaeis_guineensis)	(Bactris_major	Attalea_speciosa)))))	((((Manicaria_saccifera	(Prestoea_acuminata	Oenocarpus_minor))	(Geonoma_undata	(((Dictyosperma_album	(Burretiokentia_grandiflora	Veitchia_spiralis))	Dypsis_decaryi)	Hydriastele_microspadix)))	(Roystonea_regia	(Pelagodoxa_henryana	Oenocarpus_bataua)))	(Podococcus_barteri	(Orania_palindan	(Calamus_caryotoides	Sclerosperma_profizianum)))))))	Serenoa_repens)	Sabal_domingensis)	Phoenix_dactylifera))	Kingia_australis);
((Elaeis_oleifera	(Elaeis_guineensis	(Bactris_major	(((((((((Geonoma_undata	((Dictyosperma_album	(Dypsis_decaryi	(Burretiokentia_grandiflora	Veitchia_spiralis)))	Hydriastele_microspadix))	((Oenocarpus_minor	Prestoea_acuminata)	Kentiopsis_piersoniorum))	(Pseudophoenix_vinifera	Manicaria_saccifera))	(Podococcus_barteri	(Roystonea_regia	(Calamus_caryotoides	(Sclerosperma_profizianum	Orania_palindan)))))	(((Pelagodoxa_henryana	Oenocarpus_bataua)	(Iriartea_deltoidea	(Sabal_domingensis	(Serenoa_repens	Phoenix_dactylifera))))	Nypa_fruticans))	((Reinhardtia_gracilis	Reinhardtia_simplex)	(Reinhardtia_latisecta	Reinhardtia_paiewonskiana)))	(Heterospathe_cagayanensis	Chamaedorea_seifrizii))	Leopoldinia_pulchra)	Attalea_speciosa))))	Kingia_australis);
((Calamus_caryotoides	((Podococcus_barteri	(Roystonea_regia	(Sclerosperma_profizianum	Orania_palindan)))	(((((Burretiokentia_grandiflora	Dictyosperma_album)	((Veitchia_spiralis	Hydriastele_microspadix)	Dypsis_decaryi))	(Geonoma_undata	(Oenocarpus_minor	Prestoea_acuminata)))	Manicaria_saccifera)	(((Leopoldinia_pulchra	Kentiopsis_piersoniorum)	(((Reinhardtia_gracilis	Reinhardtia_simplex)	(Reinhardtia_latisecta	Reinhardtia_paiewonskiana))	((Elaeis_oleifera	Elaeis_guineensis)	(Bactris_major	Attalea_speciosa))))	((((Serenoa_repens	((Pseudophoenix_vinifera	Phoenix_dactylifera)	Sabal_domingensis))	Iriartea_deltoidea)	(Pelagodoxa_henryana	Oenocarpus_bataua))	(Heterospathe_cagayanensis	(Nypa_fruticans	Chamaedorea_seifrizii)))))))	Kingia_australis);
(((Sabal_domingensis	(Phoenix_dactylifera	((Iriartea_deltoidea	(((((Reinhardtia_gracilis	Reinhardtia_simplex)	(Reinhardtia_latisecta	Reinhardtia_paiewonskiana))	(Leopoldinia_pulchra	((Elaeis_oleifera	Elaeis_guineensis)	(Bactris_major	Attalea_speciosa))))	(Nypa_fruticans	Chamaedorea_seifrizii))	(((Calamus_caryotoides	(Sclerosperma_profizianum	Orania_palindan))	(Roystonea_regia	Podococcus_barteri))	(((Pelagodoxa_henryana	Oenocarpus_bataua)	((((Kentiopsis_piersoniorum	Heterospathe_cagayanensis)	Oenocarpus_minor)	Prestoea_acuminata)	(Geonoma_undata	((Burretiokentia_grandiflora	((Dypsis_decaryi	Dictyosperma_album)	Hydriastele_microspadix))	Veitchia_spiralis))))	Manicaria_saccifera))))	Serenoa_repens)))	Pseudophoenix_vinifera)	Kingia_australis);
((((Sabal_domingensis	(Phoenix_dactylifera	(((Chamaedorea_seifrizii	Iriartea_deltoidea)	(Nypa_fruticans	(((Reinhardtia_gracilis	Reinhardtia_simplex)	(Reinhardtia_latisecta	Reinhardtia_paiewonskiana))	(Leopoldinia_pulchra	((Elaeis_oleifera	Elaeis_guineensis)	(Bactris_major	Attalea_speciosa))))))	((Orania_palindan	((Podococcus_barteri	Calamus_caryotoides)	Sclerosperma_profizianum))	(((((Burretiokentia_grandiflora	Geonoma_undata)	((Roystonea_regia	(Pelagodoxa_henryana	Oenocarpus_bataua))	(Kentiopsis_piersoniorum	Heterospathe_cagayanensis)))	(Prestoea_acuminata	Oenocarpus_minor))	((Dictyosperma_album	(Veitchia_spiralis	Dypsis_decaryi))	Hydriastele_microspadix))	Manicaria_saccifera)))))	Serenoa_repens)	Pseudophoenix_vinifera)	Kingia_australis);
(((Chamaedorea_seifrizii	(((Elaeis_oleifera	Elaeis_guineensis)	(Bactris_major	(Leopoldinia_pulchra	Attalea_speciosa)))	((((Nypa_fruticans	((Sabal_domingensis	Phoenix_dactylifera)	Serenoa_repens))	Iriartea_deltoidea)	(((Orania_palindan	(Calamus_caryotoides	Sclerosperma_profizianum))	Podococcus_barteri)	((((Prestoea_acuminata	Oenocarpus_minor)	(Roystonea_regia	(((Kentiopsis_piersoniorum	Heterospathe_cagayanensis)	Pelagodoxa_henryana)	Oenocarpus_bataua)))	(((Dictyosperma_album	Dypsis_decaryi)	(Veitchia_spiralis	Hydriastele_microspadix))	(Burretiokentia_grandiflora	Geonoma_undata)))	Manicaria_saccifera)))	((Reinhardtia_gracilis	Reinhardtia_simplex)	(Reinhardtia_latisecta	Reinhardtia_paiewonskiana)))))	Pseudophoenix_vinifera)	Kingia_australis);
((Elaeis_guineensis	(((Bactris_major	Attalea_speciosa)	(Leopoldinia_pulchra	(((((((Orania_palindan	Sclerosperma_profizianum)	(Calamus_caryotoides	Podococcus_barteri))	((((Roystonea_regia	(Pelagodoxa_henryana	Oenocarpus_bataua))	((Hydriastele_microspadix	((Dypsis_decaryi	Dictyosperma_album)	Veitchia_spiralis))	(Burretiokentia_grandiflora	Geonoma_undata)))	(Prestoea_acuminata	Oenocarpus_minor))	Manicaria_saccifera))	((Iriartea_deltoidea	Pseudophoenix_vinifera)	(Nypa_fruticans	((Sabal_domingensis	Phoenix_dactylifera)	Serenoa_repens))))	((Reinhardtia_gracilis	Reinhardtia_simplex)	(Reinhardtia_latisecta	Reinhardtia_paiewonskiana)))	(Kentiopsis_piersoniorum	Heterospathe_cagayanensis))	Chamaedorea_seifrizii)))	Elaeis_oleifera))	Kingia_australis);
((Attalea_speciosa	(((Leopoldinia_pulchra	((((((Orania_palindan	Sclerosperma_profizianum)	(Calamus_caryotoides	Podococcus_barteri))	(((Prestoea_acuminata	Oenocarpus_minor)	((Geonoma_undata	((Kentiopsis_piersoniorum	Heterospathe_cagayanensis)	(Roystonea_regia	(Pelagodoxa_henryana	Oenocarpus_bataua))))	((Hydriastele_microspadix	(Dypsis_decaryi	(Burretiokentia_grandiflora	Veitchia_spiralis)))	Dictyosperma_album)))	Manicaria_saccifera))	(Iriartea_deltoidea	(Nypa_fruticans	((Sabal_domingensis	(Pseudophoenix_vinifera	Phoenix_dactylifera))	Serenoa_repens))))	((Reinhardtia_gracilis	Reinhardtia_simplex)	(Reinhardtia_latisecta	Reinhardtia_paiewonskiana)))	Chamaedorea_seifrizii))	(Elaeis_oleifera	Elaeis_guineensis))	Bactris_major))	Kingia_australis);
(((Burretiokentia_grandiflora	Veitchia_spiralis)	((((((Orania_palindan	Sclerosperma_profizianum)	(Calamus_caryotoides	Podococcus_barteri))	((((Sabal_domingensis	(Pseudophoenix_vinifera	Phoenix_dactylifera))	Serenoa_repens)	(((Reinhardtia_gracilis	Reinhardtia_simplex)	(Reinhardtia_latisecta	Reinhardtia_paiewonskiana))	Iriartea_deltoidea))	((Nypa_fruticans	((Kentiopsis_piersoniorum	Heterospathe_cagayanensis)	(Roystonea_regia	(Pelagodoxa_henryana	Oenocarpus_bataua))))	(Chamaedorea_seifrizii	((Bactris_major	(Elaeis_oleifera	Elaeis_guineensis))	Attalea_speciosa)))))	(((Prestoea_acuminata	Oenocarpus_minor)	Leopoldinia_pulchra)	(Manicaria_saccifera	Geonoma_undata)))	Hydriastele_microspadix)	(Dypsis_decaryi	Dictyosperma_album)))	Kingia_australis);
(((Chamaedorea_seifrizii	((Roystonea_regia	(Oenocarpus_bataua	Pelagodoxa_henryana))	(((Leopoldinia_pulchra	(Attalea_speciosa	((Elaeis_guineensis	Elaeis_oleifera)	Bactris_major)))	((Reinhardtia_simplex	Reinhardtia_gracilis)	(Reinhardtia_paiewonskiana	Reinhardtia_latisecta)))	((Nypa_fruticans	((Sabal_domingensis	(Serenoa_repens	Phoenix_dactylifera))	Iriartea_deltoidea))	(((((Manicaria_saccifera	Geonoma_undata)	Pseudophoenix_vinifera)	(((Veitchia_spiralis	Burretiokentia_grandiflora)	(Dypsis_decaryi	(Dictyosperma_album	Hydriastele_microspadix)))	(Prestoea_acuminata	Oenocarpus_minor)))	((Orania_palindan	Sclerosperma_profizianum)	Podococcus_barteri))	(Heterospathe_cagayanensis	Kentiopsis_piersoniorum))))))	Calamus_caryotoides)	Kingia_australis);
((Pseudophoenix_vinifera	(Chamaedorea_seifrizii	((Leopoldinia_pulchra	((Elaeis_guineensis	Elaeis_oleifera)	(Bactris_major	Attalea_speciosa)))	(((Reinhardtia_simplex	Reinhardtia_gracilis)	(Reinhardtia_paiewonskiana	Reinhardtia_latisecta))	((((Orania_palindan	Sclerosperma_profizianum)	(Calamus_caryotoides	Podococcus_barteri))	(((Geonoma_undata	((Heterospathe_cagayanensis	Kentiopsis_piersoniorum)	(Hydriastele_microspadix	(((Veitchia_spiralis	Burretiokentia_grandiflora)	Dypsis_decaryi)	Dictyosperma_album))))	((Roystonea_regia	(Oenocarpus_bataua	Pelagodoxa_henryana))	(Prestoea_acuminata	Oenocarpus_minor)))	Manicaria_saccifera))	(Nypa_fruticans	((Serenoa_repens	(Phoenix_dactylifera	Sabal_domingensis))	Iriartea_deltoidea)))))))	Kingia_australis);
((Sabal_domingensis	(((Iriartea_deltoidea	(((((Orania_palindan	(Calamus_caryotoides	Sclerosperma_profizianum))	Podococcus_barteri)	(((Leopoldinia_pulchra	((Elaeis_guineensis	Elaeis_oleifera)	(Bactris_major	Attalea_speciosa)))	((Reinhardtia_simplex	Reinhardtia_gracilis)	(Reinhardtia_paiewonskiana	Reinhardtia_latisecta)))	((Roystonea_regia	(Oenocarpus_bataua	((Heterospathe_cagayanensis	Kentiopsis_piersoniorum)	Pelagodoxa_henryana)))	Chamaedorea_seifrizii)))	((Hydriastele_microspadix	(((Veitchia_spiralis	Burretiokentia_grandiflora)	Dypsis_decaryi)	Dictyosperma_album))	((Prestoea_acuminata	Oenocarpus_minor)	(Manicaria_saccifera	Geonoma_undata))))	Nypa_fruticans))	Serenoa_repens)	(Pseudophoenix_vinifera	Phoenix_dactylifera)))	Kingia_australis);
((Chamaedorea_seifrizii	(((Elaeis_guineensis	Elaeis_oleifera)	(Bactris_major	Attalea_speciosa))	(((Reinhardtia_simplex	Reinhardtia_gracilis)	(Reinhardtia_paiewonskiana	Reinhardtia_latisecta))	((Leopoldinia_pulchra	(Heterospathe_cagayanensis	Kentiopsis_piersoniorum))	((((Orania_palindan	Sclerosperma_profizianum)	(Roystonea_regia	Podococcus_barteri))	(Nypa_fruticans	((Sabal_domingensis	(Serenoa_repens	Phoenix_dactylifera))	((Pseudophoenix_vinifera	(Calamus_caryotoides	Iriartea_deltoidea))	(Oenocarpus_bataua	Pelagodoxa_henryana)))))	((Hydriastele_microspadix	(((Veitchia_spiralis	Burretiokentia_grandiflora)	Dypsis_decaryi)	Dictyosperma_album))	((Prestoea_acuminata	Oenocarpus_minor)	(Manicaria_saccifera	Geonoma_undata))))))))	Kingia_australis);
((Dictyosperma_album	(Hydriastele_microspadix	((Veitchia_spiralis	(Burretiokentia_grandiflora	(((Prestoea_acuminata	Oenocarpus_minor)	(Geonoma_undata	(Manicaria_saccifera	(((Orania_palindan	Sclerosperma_profizianum)	(Roystonea_regia	(Calamus_caryotoides	Podococcus_barteri)))	(((Sabal_domingensis	(Serenoa_repens	(Pseudophoenix_vinifera	Phoenix_dactylifera)))	(Iriartea_deltoidea	(Oenocarpus_bataua	Pelagodoxa_henryana)))	(Chamaedorea_seifrizii	((Leopoldinia_pulchra	((Bactris_major	(Nypa_fruticans	Attalea_speciosa))	(Elaeis_guineensis	Elaeis_oleifera)))	((Reinhardtia_simplex	Reinhardtia_gracilis)	(Reinhardtia_paiewonskiana	Reinhardtia_latisecta)))))))))	(Heterospathe_cagayanensis	Kentiopsis_piersoniorum))))	Dypsis_decaryi)))	Kingia_australis);
((((Elaeis_guineensis	Elaeis_oleifera)	Bactris_major)	(((((Reinhardtia_simplex	Reinhardtia_gracilis)	(Reinhardtia_paiewonskiana	Reinhardtia_latisecta))	(((((((((((Heterospathe_cagayanensis	Kentiopsis_piersoniorum)	Prestoea_acuminata)	Oenocarpus_minor)	(Roystonea_regia	(Oenocarpus_bataua	Pelagodoxa_henryana)))	(((Dictyosperma_album	Burretiokentia_grandiflora)	Dypsis_decaryi)	(Veitchia_spiralis	Hydriastele_microspadix)))	(Pseudophoenix_vinifera	Geonoma_undata))	Manicaria_saccifera)	((Orania_palindan	Sclerosperma_profizianum)	Podococcus_barteri))	(Serenoa_repens	(Phoenix_dactylifera	Sabal_domingensis)))	(Chamaedorea_seifrizii	(Iriartea_deltoidea	Calamus_caryotoides)))	Nypa_fruticans))	Leopoldinia_pulchra)	Attalea_speciosa))	Kingia_australis);
((Elaeis_oleifera	(((Attalea_speciosa	Bactris_major)	(((((((((((Heterospathe_cagayanensis	Kentiopsis_piersoniorum)	(Dictyosperma_album	Dypsis_decaryi))	(Veitchia_spiralis	Hydriastele_microspadix))	((Pseudophoenix_vinifera	Burretiokentia_grandiflora)	Geonoma_undata))	(Prestoea_acuminata	Oenocarpus_minor))	Manicaria_saccifera)	((Orania_palindan	(Calamus_caryotoides	Sclerosperma_profizianum))	(Roystonea_regia	Podococcus_barteri)))	(Nypa_fruticans	(((Oenocarpus_bataua	Pelagodoxa_henryana)	Iriartea_deltoidea)	(Serenoa_repens	(Phoenix_dactylifera	Sabal_domingensis)))))	((Reinhardtia_simplex	Reinhardtia_gracilis)	(Reinhardtia_paiewonskiana	Reinhardtia_latisecta)))	Chamaedorea_seifrizii)	Leopoldinia_pulchra))	Elaeis_guineensis))	Kingia_australis);
(((((Attalea_speciosa	Bactris_major)	(((((((Oenocarpus_minor	(((Hydriastele_microspadix	(Heterospathe_cagayanensis	Kentiopsis_piersoniorum))	(Dictyosperma_album	(Dypsis_decaryi	(Burretiokentia_grandiflora	Veitchia_spiralis))))	Pseudophoenix_vinifera))	((Leopoldinia_pulchra	Geonoma_undata)	Prestoea_acuminata))	Manicaria_saccifera)	((Orania_palindan	Sclerosperma_profizianum)	(Roystonea_regia	(Calamus_caryotoides	Podococcus_barteri))))	(Nypa_fruticans	(((Oenocarpus_bataua	Pelagodoxa_henryana)	Iriartea_deltoidea)	(Serenoa_repens	(Phoenix_dactylifera	Sabal_domingensis)))))	((Reinhardtia_simplex	Reinhardtia_gracilis)	(Reinhardtia_paiewonskiana	Reinhardtia_latisecta)))	Chamaedorea_seifrizii))	Elaeis_oleifera)	Elaeis_guineensis)	Kingia_australis);
((((((Leopoldinia_pulchra	(Oenocarpus_minor	(((Heterospathe_cagayanensis	Kentiopsis_piersoniorum)	Prestoea_acuminata)	Geonoma_undata)))	(Manicaria_saccifera	((Podococcus_barteri	((Orania_palindan	(Calamus_caryotoides	Sclerosperma_profizianum))	Roystonea_regia))	((Nypa_fruticans	(((Oenocarpus_bataua	Pelagodoxa_henryana)	(Pseudophoenix_vinifera	Iriartea_deltoidea))	(Serenoa_repens	(Phoenix_dactylifera	Sabal_domingensis))))	(((Reinhardtia_simplex	Reinhardtia_gracilis)	(Reinhardtia_paiewonskiana	Reinhardtia_latisecta))	(Chamaedorea_seifrizii	((Attalea_speciosa	Bactris_major)	(Elaeis_oleifera	Elaeis_guineensis))))))))	Hydriastele_microspadix)	(Dypsis_decaryi	(Burretiokentia_grandiflora	Veitchia_spiralis)))	Dictyosperma_album)	Kingia_australis);
((((((((Roystonea_regia	Podococcus_barteri)	((((((Heterospathe_cagayanensis	Hydriastele_microspadix)	(((Reinhardtia_gracilis	Burretiokentia_grandiflora)	(Veitchia_spiralis	Dypsis_decaryi))	Dictyosperma_album))	Geonoma_undata)	(Prestoea_acuminata	Oenocarpus_minor))	Manicaria_saccifera)	(Orania_palindan	Sclerosperma_profizianum)))	(Nypa_fruticans	(((Calamus_caryotoides	Chamaedorea_seifrizii)	((Oenocarpus_bataua	(Kentiopsis_piersoniorum	Pelagodoxa_henryana))	Iriartea_deltoidea))	(Sabal_domingensis	(Phoenix_dactylifera	Serenoa_repens)))))	(Reinhardtia_simplex	(Reinhardtia_paiewonskiana	Reinhardtia_latisecta)))	Leopoldinia_pulchra)	((Elaeis_oleifera	Elaeis_guineensis)	(Attalea_speciosa	Bactris_major)))	Pseudophoenix_vinifera)	Kingia_australis);
((Pseudophoenix_vinifera	(Chamaedorea_seifrizii	((((Nypa_fruticans	(Elaeis_guineensis	Elaeis_oleifera))	(Bactris_major	Attalea_speciosa))	(((Iriartea_deltoidea	((Roystonea_regia	(Oenocarpus_bataua	Pelagodoxa_henryana))	(Sabal_domingensis	(Serenoa_repens	Phoenix_dactylifera))))	((Manicaria_saccifera	((Prestoea_acuminata	Oenocarpus_minor)	(Geonoma_undata	(((Burretiokentia_grandiflora	Dictyosperma_album)	(Veitchia_spiralis	Dypsis_decaryi))	Hydriastele_microspadix))))	((Orania_palindan	(Sclerosperma_profizianum	Calamus_caryotoides))	Podococcus_barteri)))	((Reinhardtia_latisecta	Reinhardtia_paiewonskiana)	(Reinhardtia_gracilis	Reinhardtia_simplex))))	(Leopoldinia_pulchra	(Heterospathe_cagayanensis	Kentiopsis_piersoniorum)))))	Kingia_australis);
((Chamaedorea_seifrizii	((Leopoldinia_pulchra	((Elaeis_guineensis	Elaeis_oleifera)	(Bactris_major	Attalea_speciosa)))	(((Reinhardtia_latisecta	Reinhardtia_paiewonskiana)	(Reinhardtia_gracilis	Reinhardtia_simplex))	((((Pseudophoenix_vinifera	Manicaria_saccifera)	((((Roystonea_regia	(Oenocarpus_bataua	Pelagodoxa_henryana))	Prestoea_acuminata)	Oenocarpus_minor)	(Geonoma_undata	((Dictyosperma_album	((Burretiokentia_grandiflora	Veitchia_spiralis)	Dypsis_decaryi))	((Heterospathe_cagayanensis	Kentiopsis_piersoniorum)	Hydriastele_microspadix)))))	((Orania_palindan	Sclerosperma_profizianum)	(Calamus_caryotoides	Podococcus_barteri)))	(Iriartea_deltoidea	(((Serenoa_repens	Phoenix_dactylifera)	Sabal_domingensis)	Nypa_fruticans))))))	Kingia_australis);
((Elaeis_oleifera	((((Bactris_major	Attalea_speciosa)	(((Manicaria_saccifera	(Leopoldinia_pulchra	((((Dictyosperma_album	((Burretiokentia_grandiflora	Veitchia_spiralis)	Dypsis_decaryi))	((Heterospathe_cagayanensis	Kentiopsis_piersoniorum)	Hydriastele_microspadix))	(Geonoma_undata	Pseudophoenix_vinifera))	((Prestoea_acuminata	Oenocarpus_minor)	(Roystonea_regia	(Oenocarpus_bataua	Pelagodoxa_henryana))))))	((Orania_palindan	Sclerosperma_profizianum)	(Calamus_caryotoides	Podococcus_barteri)))	((((Reinhardtia_latisecta	Reinhardtia_paiewonskiana)	(Reinhardtia_gracilis	Reinhardtia_simplex))	((Phoenix_dactylifera	Sabal_domingensis)	Serenoa_repens))	(Chamaedorea_seifrizii	Iriartea_deltoidea))))	Nypa_fruticans)	Elaeis_guineensis))	Kingia_australis);
((((Heterospathe_cagayanensis	Kentiopsis_piersoniorum)	Hydriastele_microspadix)	((Dypsis_decaryi	(Dictyosperma_album	((Burretiokentia_grandiflora	Geonoma_undata)	((((Roystonea_regia	(Oenocarpus_bataua	Pelagodoxa_henryana))	Prestoea_acuminata)	Oenocarpus_minor)	((((((Orania_palindan	Iriartea_deltoidea)	((Phoenix_dactylifera	Serenoa_repens)	Sabal_domingensis))	((((Elaeis_guineensis	Elaeis_oleifera)	(Bactris_major	Attalea_speciosa))	((Reinhardtia_latisecta	Reinhardtia_paiewonskiana)	(Reinhardtia_gracilis	Reinhardtia_simplex)))	(Nypa_fruticans	Chamaedorea_seifrizii)))	(Sclerosperma_profizianum	(Calamus_caryotoides	Podococcus_barteri)))	Leopoldinia_pulchra)	(Pseudophoenix_vinifera	Manicaria_saccifera))))))	Veitchia_spiralis))	Kingia_australis);
((Burretiokentia_grandiflora	(Veitchia_spiralis	(Dypsis_decaryi	(((Hydriastele_microspadix	((((Prestoea_acuminata	Oenocarpus_minor)	(Roystonea_regia	(Oenocarpus_bataua	Pelagodoxa_henryana)))	Geonoma_undata)	(((Leopoldinia_pulchra	((Nypa_fruticans	((Orania_palindan	Iriartea_deltoidea)	((Phoenix_dactylifera	Sabal_domingensis)	Serenoa_repens)))	((((Elaeis_guineensis	Elaeis_oleifera)	(Bactris_major	Attalea_speciosa))	((Reinhardtia_latisecta	Reinhardtia_paiewonskiana)	(Reinhardtia_gracilis	Reinhardtia_simplex)))	Chamaedorea_seifrizii)))	(Sclerosperma_profizianum	(Calamus_caryotoides	Podococcus_barteri)))	(Pseudophoenix_vinifera	Manicaria_saccifera))))	(Heterospathe_cagayanensis	Kentiopsis_piersoniorum))	Dictyosperma_album))))	Kingia_australis);
((Dictyosperma_album	(Hydriastele_microspadix	((Heterospathe_cagayanensis	Kentiopsis_piersoniorum)	(Dypsis_decaryi	(Veitchia_spiralis	((((Burretiokentia_grandiflora	Geonoma_undata)	(((((((Reinhardtia_latisecta	Reinhardtia_paiewonskiana)	(Reinhardtia_gracilis	Reinhardtia_simplex))	(Iriartea_deltoidea	(Sabal_domingensis	(Serenoa_repens	Phoenix_dactylifera))))	(((Elaeis_guineensis	Elaeis_oleifera)	(Bactris_major	Attalea_speciosa))	Nypa_fruticans))	(Chamaedorea_seifrizii	((Orania_palindan	Sclerosperma_profizianum)	(Pseudophoenix_vinifera	(Calamus_caryotoides	Podococcus_barteri)))))	Leopoldinia_pulchra)	Manicaria_saccifera))	(Prestoea_acuminata	Oenocarpus_minor))	(Roystonea_regia	(Oenocarpus_bataua	Pelagodoxa_henryana))))))))	Kingia_australis);
((((Phoenix_dactylifera	Sabal_domingensis)	(((((Leopoldinia_pulchra	((Elaeis_guineensis	Elaeis_oleifera)	(Bactris_major	Attalea_speciosa)))	((Reinhardtia_latisecta	Reinhardtia_paiewonskiana)	(Reinhardtia_gracilis	Reinhardtia_simplex)))	(((Chamaedorea_seifrizii	Iriartea_deltoidea)	Nypa_fruticans)	((Calamus_caryotoides	(Orania_palindan	Sclerosperma_profizianum))	Podococcus_barteri)))	(Manicaria_saccifera	((Hydriastele_microspadix	((Burretiokentia_grandiflora	Veitchia_spiralis)	(Dypsis_decaryi	Dictyosperma_album)))	((Prestoea_acuminata	Oenocarpus_minor)	((Heterospathe_cagayanensis	Kentiopsis_piersoniorum)	((Roystonea_regia	(Oenocarpus_bataua	Pelagodoxa_henryana))	Geonoma_undata))))))	Serenoa_repens))	Pseudophoenix_vinifera)	Kingia_australis);
(((((Serenoa_repens	((((((((((Burretiokentia_grandiflora	Veitchia_spiralis)	(Dypsis_decaryi	(Dictyosperma_album	Hydriastele_microspadix)))	((Prestoea_acuminata	Oenocarpus_minor)	(Manicaria_saccifera	Geonoma_undata)))	((Orania_palindan	Sclerosperma_profizianum)	(Roystonea_regia	(Podococcus_barteri	Calamus_caryotoides))))	(Kentiopsis_piersoniorum	((Attalea_speciosa	((Elaeis_guineensis	Elaeis_oleifera)	Bactris_major))	((Reinhardtia_latisecta	Reinhardtia_paiewonskiana)	(Reinhardtia_gracilis	Reinhardtia_simplex)))))	Leopoldinia_pulchra)	(Chamaedorea_seifrizii	Nypa_fruticans))	Iriartea_deltoidea)	(Oenocarpus_bataua	Pelagodoxa_henryana))	Sabal_domingensis))	Heterospathe_cagayanensis)	Phoenix_dactylifera)	Pseudophoenix_vinifera)	Kingia_australis);
(((Sabal_domingensis	((Iriartea_deltoidea	((((Calamus_caryotoides	(Orania_palindan	Sclerosperma_profizianum))	(Leopoldinia_pulchra	Podococcus_barteri))	(((Geonoma_undata	((((Oenocarpus_bataua	Pelagodoxa_henryana)	Roystonea_regia)	Prestoea_acuminata)	Oenocarpus_minor))	(((Dictyosperma_album	(Dypsis_decaryi	Burretiokentia_grandiflora))	Veitchia_spiralis)	Hydriastele_microspadix))	Manicaria_saccifera))	(((Chamaedorea_seifrizii	((Elaeis_guineensis	Elaeis_oleifera)	Bactris_major))	(((Heterospathe_cagayanensis	Kentiopsis_piersoniorum)	Attalea_speciosa)	((Reinhardtia_latisecta	Reinhardtia_paiewonskiana)	(Reinhardtia_gracilis	Reinhardtia_simplex))))	Nypa_fruticans)))	(Phoenix_dactylifera	Serenoa_repens)))	Pseudophoenix_vinifera)	Kingia_australis);
((Hydriastele_microspadix	((((Manicaria_saccifera	((((Nypa_fruticans	Chamaedorea_seifrizii)	(((Reinhardtia_latisecta	Reinhardtia_paiewonskiana)	Reinhardtia_simplex)	((Leopoldinia_pulchra	(Attalea_speciosa	((Elaeis_guineensis	Elaeis_oleifera)	Bactris_major)))	(Heterospathe_cagayanensis	Kentiopsis_piersoniorum))))	((Oenocarpus_bataua	Pelagodoxa_henryana)	((Serenoa_repens	(Sabal_domingensis	(Pseudophoenix_vinifera	Phoenix_dactylifera)))	Iriartea_deltoidea)))	((Roystonea_regia	(Orania_palindan	(Calamus_caryotoides	Sclerosperma_profizianum)))	Podococcus_barteri)))	Geonoma_undata)	(Prestoea_acuminata	Oenocarpus_minor))	((Dictyosperma_album	(Reinhardtia_gracilis	Burretiokentia_grandiflora))	(Dypsis_decaryi	Veitchia_spiralis))))	Kingia_australis);
((((Serenoa_repens	((Nypa_fruticans	(Chamaedorea_seifrizii	Iriartea_deltoidea))	(((Manicaria_saccifera	(Leopoldinia_pulchra	(((Hydriastele_microspadix	(Dictyosperma_album	(Dypsis_decaryi	(Veitchia_spiralis	Burretiokentia_grandiflora))))	((Roystonea_regia	(Oenocarpus_bataua	Pelagodoxa_henryana))	Geonoma_undata))	(Oenocarpus_minor	Prestoea_acuminata))))	((Orania_palindan	(Calamus_caryotoides	Sclerosperma_profizianum))	Podococcus_barteri))	((Heterospathe_cagayanensis	Kentiopsis_piersoniorum)	(((Elaeis_oleifera	Elaeis_guineensis)	(Bactris_major	Attalea_speciosa))	((Reinhardtia_paiewonskiana	Reinhardtia_latisecta)	(Reinhardtia_gracilis	Reinhardtia_simplex)))))))	(Sabal_domingensis	Phoenix_dactylifera))	Pseudophoenix_vinifera)	Kingia_australis);
(((((Serenoa_repens	(((Nypa_fruticans	((((Reinhardtia_paiewonskiana	Reinhardtia_latisecta)	(Reinhardtia_gracilis	Reinhardtia_simplex))	(Chamaedorea_seifrizii	(Leopoldinia_pulchra	((Elaeis_oleifera	Elaeis_guineensis)	(Bactris_major	Attalea_speciosa)))))	((Manicaria_saccifera	(((Heterospathe_cagayanensis	Kentiopsis_piersoniorum)	((Hydriastele_microspadix	((Veitchia_spiralis	Dypsis_decaryi)	Dictyosperma_album))	(Burretiokentia_grandiflora	Geonoma_undata)))	(Oenocarpus_minor	Prestoea_acuminata)))	((Orania_palindan	Sclerosperma_profizianum)	(Roystonea_regia	(Calamus_caryotoides	Podococcus_barteri))))))	Iriartea_deltoidea)	(Oenocarpus_bataua	Pelagodoxa_henryana)))	Sabal_domingensis)	Phoenix_dactylifera)	Pseudophoenix_vinifera)	Kingia_australis);
((Elaeis_guineensis	((Bactris_major	(((((((Pseudophoenix_vinifera	Manicaria_saccifera)	((((Veitchia_spiralis	(Reinhardtia_gracilis	Burretiokentia_grandiflora))	(Dypsis_decaryi	(Hydriastele_microspadix	(Dictyosperma_album	(Heterospathe_cagayanensis	Kentiopsis_piersoniorum)))))	Geonoma_undata)	(Oenocarpus_minor	Prestoea_acuminata)))	((Roystonea_regia	(Orania_palindan	Sclerosperma_profizianum))	Podococcus_barteri))	(((Sabal_domingensis	(Phoenix_dactylifera	Serenoa_repens))	((Oenocarpus_bataua	Pelagodoxa_henryana)	(Chamaedorea_seifrizii	(Calamus_caryotoides	Iriartea_deltoidea))))	Nypa_fruticans))	((Reinhardtia_paiewonskiana	Reinhardtia_latisecta)	Reinhardtia_simplex))	Leopoldinia_pulchra)	Attalea_speciosa))	Elaeis_oleifera))	Kingia_australis);
((Elaeis_guineensis	((Bactris_major	((((Roystonea_regia	(((Sabal_domingensis	((Pseudophoenix_vinifera	Phoenix_dactylifera)	Serenoa_repens))	Nypa_fruticans)	(Calamus_caryotoides	Iriartea_deltoidea)))	(((Orania_palindan	Sclerosperma_profizianum)	(Leopoldinia_pulchra	Podococcus_barteri))	(Manicaria_saccifera	((Oenocarpus_bataua	Pelagodoxa_henryana)	(((((Heterospathe_cagayanensis	Kentiopsis_piersoniorum)	Hydriastele_microspadix)	((Dictyosperma_album	Dypsis_decaryi)	((Reinhardtia_gracilis	Burretiokentia_grandiflora)	Veitchia_spiralis)))	Geonoma_undata)	(Oenocarpus_minor	Prestoea_acuminata))))))	((Reinhardtia_paiewonskiana	Reinhardtia_latisecta)	Reinhardtia_simplex))	(Chamaedorea_seifrizii	Attalea_speciosa)))	Elaeis_oleifera))	Kingia_australis);
((Dictyosperma_album	((((Reinhardtia_gracilis	Burretiokentia_grandiflora)	Veitchia_spiralis)	Dypsis_decaryi)	((((Oenocarpus_minor	Prestoea_acuminata)	(((((((Reinhardtia_paiewonskiana	Reinhardtia_latisecta)	Reinhardtia_simplex)	(Leopoldinia_pulchra	((Elaeis_oleifera	Elaeis_guineensis)	(Bactris_major	Attalea_speciosa))))	(((Sabal_domingensis	(Phoenix_dactylifera	Serenoa_repens))	Nypa_fruticans)	(Chamaedorea_seifrizii	(Calamus_caryotoides	Iriartea_deltoidea))))	((Orania_palindan	Sclerosperma_profizianum)	(Roystonea_regia	Podococcus_barteri)))	(Pseudophoenix_vinifera	Manicaria_saccifera))	(Geonoma_undata	(Oenocarpus_bataua	Pelagodoxa_henryana))))	(Heterospathe_cagayanensis	Kentiopsis_piersoniorum))	Hydriastele_microspadix)))	Kingia_australis);
((Dictyosperma_album	((((Reinhardtia_gracilis	Burretiokentia_grandiflora)	Veitchia_spiralis)	Dypsis_decaryi)	((Geonoma_undata	((Roystonea_regia	(Oenocarpus_minor	Prestoea_acuminata))	(((((Oenocarpus_bataua	Pelagodoxa_henryana)	(Iriartea_deltoidea	(Serenoa_repens	(Sabal_domingensis	(Pseudophoenix_vinifera	Phoenix_dactylifera)))))	(Nypa_fruticans	((Heterospathe_cagayanensis	Kentiopsis_piersoniorum)	(((Reinhardtia_paiewonskiana	Reinhardtia_latisecta)	Reinhardtia_simplex)	(Leopoldinia_pulchra	(Attalea_speciosa	((Elaeis_oleifera	Elaeis_guineensis)	Bactris_major)))))))	((Chamaedorea_seifrizii	Calamus_caryotoides)	((Orania_palindan	Sclerosperma_profizianum)	Podococcus_barteri)))	Manicaria_saccifera)))	Hydriastele_microspadix)))	Kingia_australis);
((Dictyosperma_album	((Burretiokentia_grandiflora	Dypsis_decaryi)	(Veitchia_spiralis	(((Oenocarpus_minor	Prestoea_acuminata)	((((Heterospathe_cagayanensis	Kentiopsis_piersoniorum)	(Roystonea_regia	(Oenocarpus_bataua	Pelagodoxa_henryana)))	Geonoma_undata)	((((((Reinhardtia_paiewonskiana	Reinhardtia_latisecta)	(Reinhardtia_gracilis	Reinhardtia_simplex))	(Leopoldinia_pulchra	((Elaeis_oleifera	Elaeis_guineensis)	(Bactris_major	Attalea_speciosa))))	(Nypa_fruticans	((Pseudophoenix_vinifera	(Calamus_caryotoides	Iriartea_deltoidea))	((Serenoa_repens	Phoenix_dactylifera)	Sabal_domingensis))))	((Orania_palindan	Sclerosperma_profizianum)	(Chamaedorea_seifrizii	Podococcus_barteri)))	Manicaria_saccifera)))	Hydriastele_microspadix))))	Kingia_australis);
(((Chamaedorea_seifrizii	((((Orania_palindan	Sclerosperma_profizianum)	Podococcus_barteri)	(((Manicaria_saccifera	(((Oenocarpus_minor	(Heterospathe_cagayanensis	Prestoea_acuminata))	((((Dypsis_decaryi	(Dictyosperma_album	Burretiokentia_grandiflora))	Veitchia_spiralis)	Hydriastele_microspadix)	((Roystonea_regia	(Oenocarpus_bataua	(Kentiopsis_piersoniorum	Pelagodoxa_henryana)))	Geonoma_undata)))	Leopoldinia_pulchra))	(Serenoa_repens	(Phoenix_dactylifera	Sabal_domingensis)))	(((Iriartea_deltoidea	((Reinhardtia_paiewonskiana	Reinhardtia_latisecta)	(Reinhardtia_gracilis	Reinhardtia_simplex)))	((Elaeis_oleifera	Elaeis_guineensis)	(Bactris_major	Attalea_speciosa)))	Nypa_fruticans)))	Pseudophoenix_vinifera))	Calamus_caryotoides)	Kingia_australis);
(((((Dypsis_decaryi	(((Roystonea_regia	(Oenocarpus_bataua	Pelagodoxa_henryana))	(((((Kentiopsis_piersoniorum	(((Reinhardtia_paiewonskiana	Reinhardtia_latisecta)	Reinhardtia_simplex)	((Leopoldinia_pulchra	(Attalea_speciosa	((Elaeis_oleifera	Elaeis_guineensis)	Bactris_major)))	Chamaedorea_seifrizii)))	(Nypa_fruticans	((Pseudophoenix_vinifera	Iriartea_deltoidea)	(Serenoa_repens	(Phoenix_dactylifera	Sabal_domingensis)))))	((Orania_palindan	Sclerosperma_profizianum)	(Calamus_caryotoides	Podococcus_barteri)))	Manicaria_saccifera)	((Reinhardtia_gracilis	Geonoma_undata)	((Oenocarpus_minor	Prestoea_acuminata)	Heterospathe_cagayanensis))))	Veitchia_spiralis))	Hydriastele_microspadix)	Dictyosperma_album)	Burretiokentia_grandiflora)	Kingia_australis);
((Hydriastele_microspadix	(((Dypsis_decaryi	(Veitchia_spiralis	((((Oenocarpus_minor	Prestoea_acuminata)	((((Orania_palindan	(Calamus_caryotoides	Sclerosperma_profizianum))	Podococcus_barteri)	(((((Nypa_fruticans	(Kentiopsis_piersoniorum	Attalea_speciosa))	((Leopoldinia_pulchra	(Elaeis_oleifera	Elaeis_guineensis))	Bactris_major))	((Reinhardtia_paiewonskiana	Reinhardtia_latisecta)	Reinhardtia_simplex))	(Iriartea_deltoidea	Chamaedorea_seifrizii))	(Serenoa_repens	(Phoenix_dactylifera	Sabal_domingensis))))	(Pseudophoenix_vinifera	Manicaria_saccifera)))	(Geonoma_undata	(Roystonea_regia	(Oenocarpus_bataua	Pelagodoxa_henryana))))	(Burretiokentia_grandiflora	Reinhardtia_gracilis))))	Dictyosperma_album)	Heterospathe_cagayanensis))	Kingia_australis);
(((Chamaedorea_seifrizii	((Leopoldinia_pulchra	((Elaeis_guineensis	Elaeis_oleifera)	(Attalea_speciosa	Bactris_major)))	(((Reinhardtia_paiewonskiana	Reinhardtia_latisecta)	(Reinhardtia_simplex	Reinhardtia_gracilis))	((((((Dictyosperma_album	(Dypsis_decaryi	(Burretiokentia_grandiflora	Veitchia_spiralis)))	(Hydriastele_microspadix	(Heterospathe_cagayanensis	Kentiopsis_piersoniorum)))	(Geonoma_undata	(Oenocarpus_minor	((Roystonea_regia	(Pelagodoxa_henryana	Oenocarpus_bataua))	Prestoea_acuminata))))	Manicaria_saccifera)	((Calamus_caryotoides	Podococcus_barteri)	(Sclerosperma_profizianum	Orania_palindan)))	(Nypa_fruticans	(Iriartea_deltoidea	(Sabal_domingensis	(Serenoa_repens	Phoenix_dactylifera))))))))	Pseudophoenix_vinifera)	Kingia_australis);
((Dictyosperma_album	(Hydriastele_microspadix	(Dypsis_decaryi	((((((Roystonea_regia	(Pelagodoxa_henryana	Oenocarpus_bataua))	(Prestoea_acuminata	Oenocarpus_minor))	Manicaria_saccifera)	(((Calamus_caryotoides	(Leopoldinia_pulchra	Podococcus_barteri))	(Sclerosperma_profizianum	Orania_palindan))	((Nypa_fruticans	(Iriartea_deltoidea	(((Heterospathe_cagayanensis	Kentiopsis_piersoniorum)	Sabal_domingensis)	(Serenoa_repens	(Pseudophoenix_vinifera	Phoenix_dactylifera)))))	((Chamaedorea_seifrizii	((Elaeis_guineensis	Elaeis_oleifera)	(Attalea_speciosa	Bactris_major)))	((Reinhardtia_paiewonskiana	Reinhardtia_latisecta)	(Reinhardtia_simplex	Reinhardtia_gracilis))))))	(Burretiokentia_grandiflora	Geonoma_undata))	Veitchia_spiralis))))	Kingia_australis);
((Burretiokentia_grandiflora	(Veitchia_spiralis	(Dypsis_decaryi	(Dictyosperma_album	(((Heterospathe_cagayanensis	Kentiopsis_piersoniorum)	Hydriastele_microspadix)	((((Roystonea_regia	(Pelagodoxa_henryana	Oenocarpus_bataua))	Geonoma_undata)	(Manicaria_saccifera	(((Nypa_fruticans	(Serenoa_repens	(Sabal_domingensis	(Pseudophoenix_vinifera	Phoenix_dactylifera))))	(((Leopoldinia_pulchra	((Elaeis_guineensis	Elaeis_oleifera)	(Attalea_speciosa	Bactris_major)))	((Reinhardtia_paiewonskiana	Reinhardtia_latisecta)	(Reinhardtia_simplex	Reinhardtia_gracilis)))	(Chamaedorea_seifrizii	Iriartea_deltoidea)))	((Calamus_caryotoides	Podococcus_barteri)	(Sclerosperma_profizianum	Orania_palindan)))))	(Prestoea_acuminata	Oenocarpus_minor)))))))	Kingia_australis);
((Sabal_domingensis	((Phoenix_dactylifera	Serenoa_repens)	(((((Prestoea_acuminata	Oenocarpus_minor)	((((Burretiokentia_grandiflora	Veitchia_spiralis)	Dypsis_decaryi)	Dictyosperma_album)	Hydriastele_microspadix))	(Geonoma_undata	((Pseudophoenix_vinifera	Iriartea_deltoidea)	Manicaria_saccifera)))	(((Nypa_fruticans	Chamaedorea_seifrizii)	((((Heterospathe_cagayanensis	Kentiopsis_piersoniorum)	Leopoldinia_pulchra)	((Elaeis_guineensis	Elaeis_oleifera)	(Attalea_speciosa	Bactris_major)))	((Reinhardtia_paiewonskiana	Reinhardtia_latisecta)	(Reinhardtia_simplex	Reinhardtia_gracilis))))	((Roystonea_regia	(Calamus_caryotoides	Podococcus_barteri))	(Sclerosperma_profizianum	Orania_palindan))))	(Pelagodoxa_henryana	Oenocarpus_bataua))))	Kingia_australis);
(((Pelagodoxa_henryana	Oenocarpus_bataua)	(Iriartea_deltoidea	(((Nypa_fruticans	(((Roystonea_regia	(Calamus_caryotoides	Podococcus_barteri))	(Sclerosperma_profizianum	Orania_palindan))	(((Geonoma_undata	(((Heterospathe_cagayanensis	Kentiopsis_piersoniorum)	Prestoea_acuminata)	Oenocarpus_minor))	((Hydriastele_microspadix	(Dypsis_decaryi	Dictyosperma_album))	(Burretiokentia_grandiflora	Veitchia_spiralis)))	(Pseudophoenix_vinifera	Manicaria_saccifera))))	((Chamaedorea_seifrizii	(Leopoldinia_pulchra	((Elaeis_guineensis	Elaeis_oleifera)	(Attalea_speciosa	Bactris_major))))	((Reinhardtia_paiewonskiana	Reinhardtia_latisecta)	(Reinhardtia_simplex	Reinhardtia_gracilis))))	(Sabal_domingensis	(Phoenix_dactylifera	Serenoa_repens)))))	Kingia_australis);
(((Elaeis_guineensis	Elaeis_oleifera)	(((((((Calamus_caryotoides	Podococcus_barteri)	(Sclerosperma_profizianum	Orania_palindan))	((Leopoldinia_pulchra	((Roystonea_regia	Geonoma_undata)	(((Pelagodoxa_henryana	Oenocarpus_bataua)	(Prestoea_acuminata	Oenocarpus_minor))	(Hydriastele_microspadix	(Dictyosperma_album	(((Burretiokentia_grandiflora	Reinhardtia_gracilis)	Veitchia_spiralis)	Dypsis_decaryi))))))	Manicaria_saccifera))	(((Sabal_domingensis	(Phoenix_dactylifera	Serenoa_repens))	Nypa_fruticans)	(Pseudophoenix_vinifera	Iriartea_deltoidea)))	(((Reinhardtia_paiewonskiana	Reinhardtia_latisecta)	Reinhardtia_simplex)	Chamaedorea_seifrizii))	((Heterospathe_cagayanensis	Kentiopsis_piersoniorum)	Attalea_speciosa))	Bactris_major))	Kingia_australis);
((Dictyosperma_album	((((Burretiokentia_grandiflora	Reinhardtia_gracilis)	Veitchia_spiralis)	Dypsis_decaryi)	((((Manicaria_saccifera	((Nypa_fruticans	(Calamus_caryotoides	Chamaedorea_seifrizii))	(((Attalea_speciosa	((Elaeis_guineensis	Elaeis_oleifera)	Bactris_major))	((Reinhardtia_paiewonskiana	Reinhardtia_latisecta)	Reinhardtia_simplex))	(((((Pseudophoenix_vinifera	Phoenix_dactylifera)	Sabal_domingensis)	Iriartea_deltoidea)	Serenoa_repens)	((Leopoldinia_pulchra	Podococcus_barteri)	(Sclerosperma_profizianum	Orania_palindan))))))	Geonoma_undata)	((Roystonea_regia	(((Heterospathe_cagayanensis	Kentiopsis_piersoniorum)	Pelagodoxa_henryana)	Oenocarpus_bataua))	(Prestoea_acuminata	Oenocarpus_minor)))	Hydriastele_microspadix)))	Kingia_australis);
((Dictyosperma_album	((Burretiokentia_grandiflora	Reinhardtia_gracilis)	(((Veitchia_spiralis	(((Roystonea_regia	(Pelagodoxa_henryana	Oenocarpus_bataua))	(Geonoma_undata	((Manicaria_saccifera	((Podococcus_barteri	(Sclerosperma_profizianum	Orania_palindan))	(((Calamus_caryotoides	Chamaedorea_seifrizii)	((Leopoldinia_pulchra	(Attalea_speciosa	((Elaeis_guineensis	Elaeis_oleifera)	Bactris_major)))	((Reinhardtia_paiewonskiana	Reinhardtia_latisecta)	Reinhardtia_simplex)))	(((Serenoa_repens	(Phoenix_dactylifera	(Sabal_domingensis	Pseudophoenix_vinifera)))	Iriartea_deltoidea)	Nypa_fruticans))))	(Prestoea_acuminata	Oenocarpus_minor))))	(Heterospathe_cagayanensis	Kentiopsis_piersoniorum)))	Hydriastele_microspadix)	Dypsis_decaryi)))	Kingia_australis);
((((Dypsis_decaryi	((Reinhardtia_gracilis	Burretiokentia_grandiflora)	Veitchia_spiralis))	(((Pelagodoxa_henryana	Oenocarpus_bataua)	((((Roystonea_regia	((Heterospathe_cagayanensis	Kentiopsis_piersoniorum)	Geonoma_undata))	Oenocarpus_minor)	Prestoea_acuminata)	(Manicaria_saccifera	(((Calamus_caryotoides	Podococcus_barteri)	(Sclerosperma_profizianum	Orania_palindan))	(((Iriartea_deltoidea	Chamaedorea_seifrizii)	(Leopoldinia_pulchra	((Nypa_fruticans	Attalea_speciosa)	((Elaeis_guineensis	Elaeis_oleifera)	Bactris_major))))	(((Reinhardtia_paiewonskiana	Reinhardtia_latisecta)	Reinhardtia_simplex)	(Serenoa_repens	(Sabal_domingensis	(Pseudophoenix_vinifera	Phoenix_dactylifera)))))))))	Hydriastele_microspadix))	Dictyosperma_album)	Kingia_australis);
((Elaeis_guineensis	(Elaeis_oleifera	((Bactris_major	Attalea_speciosa)	(((Heterospathe_cagayanensis	Kentiopsis_piersoniorum)	((Reinhardtia_paiewonskiana	Reinhardtia_latisecta)	(Reinhardtia_gracilis	Reinhardtia_simplex)))	((((Serenoa_repens	(Sabal_domingensis	(Pseudophoenix_vinifera	Phoenix_dactylifera)))	Iriartea_deltoidea)	Nypa_fruticans)	((Leopoldinia_pulchra	(((Oenocarpus_minor	Prestoea_acuminata)	((Manicaria_saccifera	Geonoma_undata)	((Dypsis_decaryi	(Veitchia_spiralis	Hydriastele_microspadix))	(Dictyosperma_album	Burretiokentia_grandiflora))))	(Podococcus_barteri	(Sclerosperma_profizianum	Orania_palindan))))	((Calamus_caryotoides	Chamaedorea_seifrizii)	(Roystonea_regia	(Pelagodoxa_henryana	Oenocarpus_bataua)))))))))	Kingia_australis);
(((Chamaedorea_seifrizii	((Leopoldinia_pulchra	((Elaeis_oleifera	Elaeis_guineensis)	(Bactris_major	Attalea_speciosa)))	(((Reinhardtia_latisecta	Reinhardtia_paiewonskiana)	(Reinhardtia_gracilis	Reinhardtia_simplex))	(Nypa_fruticans	((((((Dypsis_decaryi	Dictyosperma_album)	(Burretiokentia_grandiflora	Veitchia_spiralis))	Hydriastele_microspadix)	(Serenoa_repens	(Sabal_domingensis	Phoenix_dactylifera)))	((Iriartea_deltoidea	Geonoma_undata)	((Prestoea_acuminata	Oenocarpus_minor)	(((Oenocarpus_bataua	((Heterospathe_cagayanensis	Kentiopsis_piersoniorum)	Pelagodoxa_henryana))	Roystonea_regia)	Manicaria_saccifera))))	((Orania_palindan	Sclerosperma_profizianum)	(Calamus_caryotoides	Podococcus_barteri)))))))	Pseudophoenix_vinifera)	Kingia_australis);
(((Phoenix_dactylifera	(((((Nypa_fruticans	(Leopoldinia_pulchra	((Elaeis_oleifera	Elaeis_guineensis)	(Bactris_major	Attalea_speciosa))))	((Reinhardtia_latisecta	Reinhardtia_paiewonskiana)	(Reinhardtia_gracilis	Reinhardtia_simplex)))	(((Orania_palindan	Sclerosperma_profizianum)	(Calamus_caryotoides	Podococcus_barteri))	(((((Geonoma_undata	((Heterospathe_cagayanensis	Kentiopsis_piersoniorum)	((Pelagodoxa_henryana	Oenocarpus_bataua)	Roystonea_regia)))	Prestoea_acuminata)	((((Burretiokentia_grandiflora	Veitchia_spiralis)	Hydriastele_microspadix)	Dictyosperma_album)	Dypsis_decaryi))	Oenocarpus_minor)	((Chamaedorea_seifrizii	Iriartea_deltoidea)	Manicaria_saccifera))))	Serenoa_repens)	Sabal_domingensis))	Pseudophoenix_vinifera)	Kingia_australis);
((Dictyosperma_album	(((Burretiokentia_grandiflora	Veitchia_spiralis)	(((Pseudophoenix_vinifera	Geonoma_undata)	((Pelagodoxa_henryana	Oenocarpus_bataua)	Roystonea_regia))	((Prestoea_acuminata	Oenocarpus_minor)	(Manicaria_saccifera	((((Serenoa_repens	(Sabal_domingensis	Phoenix_dactylifera))	((Chamaedorea_seifrizii	Iriartea_deltoidea)	Nypa_fruticans))	((Heterospathe_cagayanensis	Kentiopsis_piersoniorum)	((Leopoldinia_pulchra	((Elaeis_oleifera	Elaeis_guineensis)	(Bactris_major	Attalea_speciosa)))	((Reinhardtia_latisecta	Reinhardtia_paiewonskiana)	(Reinhardtia_gracilis	Reinhardtia_simplex)))))	((Orania_palindan	Sclerosperma_profizianum)	(Calamus_caryotoides	Podococcus_barteri)))))))	(Dypsis_decaryi	Hydriastele_microspadix)))	Kingia_australis);
((Veitchia_spiralis	(Hydriastele_microspadix	((Dictyosperma_album	(Dypsis_decaryi	Burretiokentia_grandiflora))	((Manicaria_saccifera	((((Serenoa_repens	(Sabal_domingensis	Phoenix_dactylifera))	((Chamaedorea_seifrizii	Iriartea_deltoidea)	Nypa_fruticans))	((Leopoldinia_pulchra	((Elaeis_oleifera	Elaeis_guineensis)	(Bactris_major	Attalea_speciosa)))	((Reinhardtia_latisecta	Reinhardtia_paiewonskiana)	(Reinhardtia_gracilis	Reinhardtia_simplex))))	((Orania_palindan	Sclerosperma_profizianum)	(Calamus_caryotoides	Podococcus_barteri))))	(((Pseudophoenix_vinifera	Geonoma_undata)	Oenocarpus_minor)	(Prestoea_acuminata	(Roystonea_regia	((Pelagodoxa_henryana	Oenocarpus_bataua)	(Heterospathe_cagayanensis	Kentiopsis_piersoniorum)))))))))	Kingia_australis);
(((Heterospathe_cagayanensis	Kentiopsis_piersoniorum)	((Manicaria_saccifera	((((Dictyosperma_album	(Dypsis_decaryi	(Burretiokentia_grandiflora	Veitchia_spiralis)))	Hydriastele_microspadix)	(((((Sabal_domingensis	(Serenoa_repens	Phoenix_dactylifera))	((Pelagodoxa_henryana	Oenocarpus_bataua)	(Iriartea_deltoidea	Chamaedorea_seifrizii)))	(Leopoldinia_pulchra	Nypa_fruticans))	(((Elaeis_oleifera	Elaeis_guineensis)	(Bactris_major	Attalea_speciosa))	((Reinhardtia_latisecta	Reinhardtia_paiewonskiana)	(Reinhardtia_gracilis	Reinhardtia_simplex))))	(Podococcus_barteri	((Orania_palindan	Sclerosperma_profizianum)	Calamus_caryotoides))))	(Prestoea_acuminata	(Pseudophoenix_vinifera	Oenocarpus_minor))))	(Roystonea_regia	Geonoma_undata)))	Kingia_australis);
((Dictyosperma_album	(((Dypsis_decaryi	(Burretiokentia_grandiflora	Veitchia_spiralis))	(Hydriastele_microspadix	((((Pseudophoenix_vinifera	Manicaria_saccifera)	(((((Reinhardtia_latisecta	Reinhardtia_paiewonskiana)	(Reinhardtia_gracilis	Reinhardtia_simplex))	(Iriartea_deltoidea	(Nypa_fruticans	(Sabal_domingensis	(Serenoa_repens	Phoenix_dactylifera)))))	((Calamus_caryotoides	Chamaedorea_seifrizii)	(Leopoldinia_pulchra	((Elaeis_oleifera	Elaeis_guineensis)	(Bactris_major	Attalea_speciosa)))))	(Podococcus_barteri	(Orania_palindan	Sclerosperma_profizianum))))	(Prestoea_acuminata	Oenocarpus_minor))	(Geonoma_undata	(Roystonea_regia	(Pelagodoxa_henryana	Oenocarpus_bataua))))))	(Heterospathe_cagayanensis	Kentiopsis_piersoniorum)))	Kingia_australis);
(((((((Manicaria_saccifera	(((((((Reinhardtia_latisecta	Reinhardtia_paiewonskiana)	(Reinhardtia_gracilis	Reinhardtia_simplex))	Attalea_speciosa)	(((Elaeis_oleifera	Elaeis_guineensis)	(Leopoldinia_pulchra	Bactris_major))	Nypa_fruticans))	(Sabal_domingensis	(Serenoa_repens	Phoenix_dactylifera)))	((Iriartea_deltoidea	Calamus_caryotoides)	Chamaedorea_seifrizii))	(Podococcus_barteri	(Orania_palindan	Sclerosperma_profizianum))))	(Prestoea_acuminata	Oenocarpus_minor))	((Heterospathe_cagayanensis	Kentiopsis_piersoniorum)	((Pseudophoenix_vinifera	Geonoma_undata)	(Roystonea_regia	(Pelagodoxa_henryana	Oenocarpus_bataua)))))	((Dypsis_decaryi	Veitchia_spiralis)	Hydriastele_microspadix))	Burretiokentia_grandiflora)	Dictyosperma_album)	Kingia_australis);
((Burretiokentia_grandiflora	((Geonoma_undata	(((Prestoea_acuminata	Oenocarpus_minor)	(Roystonea_regia	(Pelagodoxa_henryana	Oenocarpus_bataua)))	(Manicaria_saccifera	((((Nypa_fruticans	Chamaedorea_seifrizii)	((Heterospathe_cagayanensis	Kentiopsis_piersoniorum)	(((Reinhardtia_latisecta	Reinhardtia_paiewonskiana)	(Reinhardtia_gracilis	Reinhardtia_simplex))	(((Attalea_speciosa	Bactris_major)	(Elaeis_oleifera	Elaeis_guineensis))	Leopoldinia_pulchra))))	(Iriartea_deltoidea	(Serenoa_repens	((Pseudophoenix_vinifera	Phoenix_dactylifera)	Sabal_domingensis))))	((Calamus_caryotoides	Podococcus_barteri)	(Orania_palindan	Sclerosperma_profizianum))))))	(Dictyosperma_album	(Dypsis_decaryi	(Veitchia_spiralis	Hydriastele_microspadix)))))	Kingia_australis);
((Dictyosperma_album	(Hydriastele_microspadix	((((Prestoea_acuminata	Oenocarpus_minor)	((Pseudophoenix_vinifera	Geonoma_undata)	(Roystonea_regia	(Pelagodoxa_henryana	Oenocarpus_bataua))))	(Manicaria_saccifera	((((Heterospathe_cagayanensis	Kentiopsis_piersoniorum)	(((Reinhardtia_latisecta	Reinhardtia_paiewonskiana)	(Reinhardtia_gracilis	Reinhardtia_simplex))	(Chamaedorea_seifrizii	(((Attalea_speciosa	Bactris_major)	(Elaeis_oleifera	Elaeis_guineensis))	Leopoldinia_pulchra))))	(Nypa_fruticans	(Iriartea_deltoidea	(Serenoa_repens	(Phoenix_dactylifera	Sabal_domingensis)))))	(Podococcus_barteri	(Orania_palindan	(Calamus_caryotoides	Sclerosperma_profizianum))))))	(Dypsis_decaryi	(Burretiokentia_grandiflora	Veitchia_spiralis)))))	Kingia_australis);
((Dictyosperma_album	(((Burretiokentia_grandiflora	Veitchia_spiralis)	Dypsis_decaryi)	(Hydriastele_microspadix	(((Pseudophoenix_vinifera	Manicaria_saccifera)	((((Nypa_fruticans	(Sabal_domingensis	(Serenoa_repens	Phoenix_dactylifera)))	((Calamus_caryotoides	Chamaedorea_seifrizii)	Iriartea_deltoidea))	(((Attalea_speciosa	((Elaeis_oleifera	Elaeis_guineensis)	Bactris_major))	Leopoldinia_pulchra)	((Reinhardtia_latisecta	Reinhardtia_paiewonskiana)	(Reinhardtia_gracilis	Reinhardtia_simplex))))	(Podococcus_barteri	(Orania_palindan	Sclerosperma_profizianum))))	(((Heterospathe_cagayanensis	Kentiopsis_piersoniorum)	Geonoma_undata)	((Roystonea_regia	(Pelagodoxa_henryana	Oenocarpus_bataua))	(Prestoea_acuminata	Oenocarpus_minor)))))))	Kingia_australis);
((Sabal_domingensis	((Pseudophoenix_vinifera	Phoenix_dactylifera)	((Iriartea_deltoidea	(Nypa_fruticans	((((Sclerosperma_profizianum	Orania_palindan)	(Calamus_caryotoides	Podococcus_barteri))	(Manicaria_saccifera	(Geonoma_undata	(((Oenocarpus_minor	Prestoea_acuminata)	(Roystonea_regia	(Pelagodoxa_henryana	Oenocarpus_bataua)))	(Veitchia_spiralis	(Dypsis_decaryi	((Burretiokentia_grandiflora	Dictyosperma_album)	Hydriastele_microspadix)))))))	(((Heterospathe_cagayanensis	Kentiopsis_piersoniorum)	(Chamaedorea_seifrizii	(Leopoldinia_pulchra	(Attalea_speciosa	(Bactris_major	(Elaeis_oleifera	Elaeis_guineensis))))))	((Reinhardtia_simplex	Reinhardtia_gracilis)	(Reinhardtia_paiewonskiana	Reinhardtia_latisecta))))))	Serenoa_repens)))	Kingia_australis);
((Bactris_major	((Elaeis_oleifera	Elaeis_guineensis)	(((((Reinhardtia_simplex	Reinhardtia_gracilis)	(Reinhardtia_paiewonskiana	Reinhardtia_latisecta))	((((Serenoa_repens	Phoenix_dactylifera)	Sabal_domingensis)	(Iriartea_deltoidea	Nypa_fruticans))	(((Sclerosperma_profizianum	Orania_palindan)	(Roystonea_regia	(Calamus_caryotoides	Podococcus_barteri)))	((Pseudophoenix_vinifera	Manicaria_saccifera)	((Leopoldinia_pulchra	Geonoma_undata)	(((((Heterospathe_cagayanensis	Kentiopsis_piersoniorum)	Pelagodoxa_henryana)	Oenocarpus_bataua)	((Burretiokentia_grandiflora	Oenocarpus_minor)	Prestoea_acuminata))	(((Dictyosperma_album	Dypsis_decaryi)	Veitchia_spiralis)	Hydriastele_microspadix)))))))	Chamaedorea_seifrizii)	Attalea_speciosa)))	Kingia_australis);
((Elaeis_guineensis	(((((((Reinhardtia_simplex	Reinhardtia_gracilis)	(Reinhardtia_paiewonskiana	Reinhardtia_latisecta))	(((Serenoa_repens	(Phoenix_dactylifera	Sabal_domingensis))	(Iriartea_deltoidea	Nypa_fruticans))	(Leopoldinia_pulchra	(((Manicaria_saccifera	((Geonoma_undata	(((Veitchia_spiralis	Burretiokentia_grandiflora)	(Dictyosperma_album	Dypsis_decaryi))	Hydriastele_microspadix))	((((Heterospathe_cagayanensis	Kentiopsis_piersoniorum)	Pelagodoxa_henryana)	Oenocarpus_bataua)	(Oenocarpus_minor	Prestoea_acuminata))))	Pseudophoenix_vinifera)	((Roystonea_regia	(Sclerosperma_profizianum	Orania_palindan))	(Calamus_caryotoides	Podococcus_barteri))))))	Chamaedorea_seifrizii)	Attalea_speciosa)	Bactris_major)	Elaeis_oleifera))	Kingia_australis);
((Elaeis_guineensis	((((((((Reinhardtia_simplex	Reinhardtia_gracilis)	(Reinhardtia_paiewonskiana	Reinhardtia_latisecta))	((((Serenoa_repens	(Phoenix_dactylifera	Sabal_domingensis))	(Iriartea_deltoidea	Nypa_fruticans))	((Manicaria_saccifera	(((Dictyosperma_album	(Dypsis_decaryi	(Veitchia_spiralis	Burretiokentia_grandiflora)))	Hydriastele_microspadix)	(((Pseudophoenix_vinifera	Geonoma_undata)	(Pelagodoxa_henryana	Oenocarpus_bataua))	(Oenocarpus_minor	Prestoea_acuminata))))	((Sclerosperma_profizianum	Orania_palindan)	(Calamus_caryotoides	(Roystonea_regia	Podococcus_barteri)))))	(Heterospathe_cagayanensis	Kentiopsis_piersoniorum)))	Chamaedorea_seifrizii)	Leopoldinia_pulchra)	Attalea_speciosa)	Bactris_major)	Elaeis_oleifera))	Kingia_australis);
((Pseudophoenix_vinifera	(Chamaedorea_seifrizii	(((Leopoldinia_pulchra	(Attalea_speciosa	(Bactris_major	(Elaeis_oleifera	Elaeis_guineensis))))	((Reinhardtia_simplex	Reinhardtia_gracilis)	(Reinhardtia_paiewonskiana	Reinhardtia_latisecta)))	((Manicaria_saccifera	((Prestoea_acuminata	(Heterospathe_cagayanensis	Oenocarpus_minor))	((Dypsis_decaryi	(Dictyosperma_album	(Veitchia_spiralis	Hydriastele_microspadix)))	(Geonoma_undata	Burretiokentia_grandiflora))))	((Nypa_fruticans	(((Phoenix_dactylifera	Sabal_domingensis)	Serenoa_repens)	(((Kentiopsis_piersoniorum	Pelagodoxa_henryana)	Oenocarpus_bataua)	Iriartea_deltoidea)))	(((Calamus_caryotoides	Sclerosperma_profizianum)	Orania_palindan)	(Roystonea_regia	Podococcus_barteri)))))))	Kingia_australis);
((Dictyosperma_album	(Dypsis_decaryi	(((Burretiokentia_grandiflora	(Roystonea_regia	Veitchia_spiralis))	(Geonoma_undata	(((((((Reinhardtia_simplex	Reinhardtia_gracilis)	(Reinhardtia_paiewonskiana	Reinhardtia_latisecta))	(Chamaedorea_seifrizii	(Leopoldinia_pulchra	((Elaeis_oleifera	Elaeis_guineensis)	(Attalea_speciosa	Bactris_major)))))	((Calamus_caryotoides	(Sclerosperma_profizianum	Orania_palindan))	Podococcus_barteri))	(Nypa_fruticans	((Sabal_domingensis	(Serenoa_repens	(Pseudophoenix_vinifera	Phoenix_dactylifera)))	((((Heterospathe_cagayanensis	Kentiopsis_piersoniorum)	Pelagodoxa_henryana)	Oenocarpus_bataua)	Iriartea_deltoidea))))	Manicaria_saccifera)	(Prestoea_acuminata	Oenocarpus_minor))))	Hydriastele_microspadix)))	Kingia_australis);
((Sabal_domingensis	((((((((Sclerosperma_profizianum	Orania_palindan)	((Podococcus_barteri	Roystonea_regia)	Calamus_caryotoides))	(((Pseudophoenix_vinifera	Manicaria_saccifera)	(((((Heterospathe_cagayanensis	Kentiopsis_piersoniorum)	(Pelagodoxa_henryana	Oenocarpus_bataua))	Prestoea_acuminata)	Oenocarpus_minor)	((Hydriastele_microspadix	((Burretiokentia_grandiflora	Dictyosperma_album)	(Veitchia_spiralis	Dypsis_decaryi)))	Geonoma_undata)))	Chamaedorea_seifrizii))	(Leopoldinia_pulchra	(((Reinhardtia_simplex	Reinhardtia_gracilis)	(Reinhardtia_paiewonskiana	Reinhardtia_latisecta))	(Attalea_speciosa	(Bactris_major	(Elaeis_oleifera	Elaeis_guineensis))))))	Iriartea_deltoidea)	Nypa_fruticans)	Serenoa_repens)	Phoenix_dactylifera))	Kingia_australis);
((Elaeis_oleifera	(((((((((Calamus_caryotoides	Sclerosperma_profizianum)	Orania_palindan)	(Podococcus_barteri	Roystonea_regia))	(Manicaria_saccifera	((Prestoea_acuminata	Oenocarpus_minor)	((((Burretiokentia_grandiflora	Dictyosperma_album)	(Dypsis_decaryi	Hydriastele_microspadix))	Veitchia_spiralis)	(((Heterospathe_cagayanensis	Kentiopsis_piersoniorum)	(Pelagodoxa_henryana	Oenocarpus_bataua))	Geonoma_undata)))))	(Nypa_fruticans	((Sabal_domingensis	(Serenoa_repens	Phoenix_dactylifera))	(Pseudophoenix_vinifera	Iriartea_deltoidea))))	((Leopoldinia_pulchra	Attalea_speciosa)	((Reinhardtia_simplex	Reinhardtia_gracilis)	(Reinhardtia_paiewonskiana	Reinhardtia_latisecta))))	Chamaedorea_seifrizii)	Bactris_major)	Elaeis_guineensis))	Kingia_australis);
((((((((((((Sclerosperma_profizianum	Orania_palindan)	(Calamus_caryotoides	Podococcus_barteri))	(Manicaria_saccifera	((((Roystonea_regia	(Pelagodoxa_henryana	Oenocarpus_bataua))	Prestoea_acuminata)	Oenocarpus_minor)	((Hydriastele_microspadix	((Dypsis_decaryi	Dictyosperma_album)	(Burretiokentia_grandiflora	Veitchia_spiralis)))	(Pseudophoenix_vinifera	Geonoma_undata)))))	(((Sabal_domingensis	(Serenoa_repens	Phoenix_dactylifera))	Iriartea_deltoidea)	(Chamaedorea_seifrizii	Nypa_fruticans)))	(Heterospathe_cagayanensis	Kentiopsis_piersoniorum))	((Reinhardtia_simplex	Reinhardtia_gracilis)	(Reinhardtia_paiewonskiana	Reinhardtia_latisecta)))	Leopoldinia_pulchra)	Attalea_speciosa)	Bactris_major)	Elaeis_oleifera)	Elaeis_guineensis)	Kingia_australis);
(((Elaeis_oleifera	Elaeis_guineensis)	(Bactris_major	((((Chamaedorea_seifrizii	Nypa_fruticans)	((((Sclerosperma_profizianum	Orania_palindan)	(Roystonea_regia	(Calamus_caryotoides	Podococcus_barteri)))	(((Prestoea_acuminata	Oenocarpus_minor)	(((((Heterospathe_cagayanensis	Kentiopsis_piersoniorum)	Pelagodoxa_henryana)	Oenocarpus_bataua)	(Veitchia_spiralis	((Dictyosperma_album	Hydriastele_microspadix)	Dypsis_decaryi)))	(Burretiokentia_grandiflora	Geonoma_undata)))	((Pseudophoenix_vinifera	Manicaria_saccifera)	Leopoldinia_pulchra)))	((Sabal_domingensis	(Serenoa_repens	Phoenix_dactylifera))	Iriartea_deltoidea)))	((Reinhardtia_simplex	Reinhardtia_gracilis)	(Reinhardtia_paiewonskiana	Reinhardtia_latisecta)))	Attalea_speciosa)))	Kingia_australis);
(((Pseudophoenix_vinifera	((((Sabal_domingensis	(Serenoa_repens	Phoenix_dactylifera))	(((Iriartea_deltoidea	((Reinhardtia_gracilis	Reinhardtia_simplex)	(Reinhardtia_latisecta	Reinhardtia_paiewonskiana)))	(Attalea_speciosa	(Bactris_major	(Elaeis_guineensis	Elaeis_oleifera))))	((Podococcus_barteri	(Sclerosperma_profizianum	Orania_palindan))	(Manicaria_saccifera	(((((Hydriastele_microspadix	(Burretiokentia_grandiflora	Veitchia_spiralis))	Dictyosperma_album)	Dypsis_decaryi)	((Leopoldinia_pulchra	((Roystonea_regia	(Oenocarpus_bataua	(Pelagodoxa_henryana	(Heterospathe_cagayanensis	Kentiopsis_piersoniorum))))	Prestoea_acuminata))	Geonoma_undata))	Oenocarpus_minor)))))	Nypa_fruticans)	Chamaedorea_seifrizii))	Calamus_caryotoides)	Kingia_australis);
((Pseudophoenix_vinifera	((((Leopoldinia_pulchra	(Bactris_major	((Elaeis_guineensis	Elaeis_oleifera)	Attalea_speciosa)))	((((Calamus_caryotoides	Podococcus_barteri)	(Roystonea_regia	(Sclerosperma_profizianum	Orania_palindan)))	(Manicaria_saccifera	((Geonoma_undata	((Heterospathe_cagayanensis	Kentiopsis_piersoniorum)	(((Dypsis_decaryi	Dictyosperma_album)	((Reinhardtia_gracilis	Burretiokentia_grandiflora)	Veitchia_spiralis))	Hydriastele_microspadix)))	((Oenocarpus_bataua	Pelagodoxa_henryana)	(Prestoea_acuminata	Oenocarpus_minor)))))	((Sabal_domingensis	(Serenoa_repens	Phoenix_dactylifera))	(Iriartea_deltoidea	(Reinhardtia_simplex	(Reinhardtia_latisecta	Reinhardtia_paiewonskiana))))))	Nypa_fruticans)	Chamaedorea_seifrizii))	Kingia_australis);
((Dictyosperma_album	((((Reinhardtia_gracilis	Burretiokentia_grandiflora)	Veitchia_spiralis)	Dypsis_decaryi)	(Hydriastele_microspadix	(Geonoma_undata	(((((Nypa_fruticans	(Sabal_domingensis	(Serenoa_repens	Phoenix_dactylifera)))	(Leopoldinia_pulchra	(((Heterospathe_cagayanensis	Kentiopsis_piersoniorum)	(Attalea_speciosa	(Reinhardtia_simplex	(Reinhardtia_latisecta	Reinhardtia_paiewonskiana))))	(((Iriartea_deltoidea	(Elaeis_guineensis	Elaeis_oleifera))	Chamaedorea_seifrizii)	Bactris_major))))	((Calamus_caryotoides	Podococcus_barteri)	(Sclerosperma_profizianum	Orania_palindan)))	(Pseudophoenix_vinifera	Manicaria_saccifera))	(((Roystonea_regia	(Oenocarpus_bataua	Pelagodoxa_henryana))	Prestoea_acuminata)	Oenocarpus_minor))))))	Kingia_australis);
((Dictyosperma_album	((((Reinhardtia_gracilis	Burretiokentia_grandiflora)	Veitchia_spiralis)	Dypsis_decaryi)	(Hydriastele_microspadix	((Heterospathe_cagayanensis	Kentiopsis_piersoniorum)	((((Prestoea_acuminata	Oenocarpus_minor)	(Oenocarpus_bataua	Pelagodoxa_henryana))	((((Chamaedorea_seifrizii	((((Nypa_fruticans	(Elaeis_guineensis	Elaeis_oleifera))	(Attalea_speciosa	Bactris_major))	Leopoldinia_pulchra)	(Reinhardtia_simplex	(Reinhardtia_latisecta	Reinhardtia_paiewonskiana))))	(Iriartea_deltoidea	(Serenoa_repens	(Phoenix_dactylifera	(Pseudophoenix_vinifera	Sabal_domingensis)))))	((Calamus_caryotoides	Podococcus_barteri)	((Roystonea_regia	Sclerosperma_profizianum)	Orania_palindan)))	Manicaria_saccifera))	Geonoma_undata)))))	Kingia_australis);
((Dictyosperma_album	((Reinhardtia_gracilis	Burretiokentia_grandiflora)	((Veitchia_spiralis	(Hydriastele_microspadix	(((Leopoldinia_pulchra	Geonoma_undata)	((((((Reinhardtia_simplex	(Reinhardtia_latisecta	Reinhardtia_paiewonskiana))	((Pseudophoenix_vinifera	Chamaedorea_seifrizii)	((Bactris_major	(Elaeis_guineensis	Elaeis_oleifera))	Attalea_speciosa)))	Nypa_fruticans)	((Oenocarpus_bataua	((Heterospathe_cagayanensis	Kentiopsis_piersoniorum)	Pelagodoxa_henryana))	(Iriartea_deltoidea	(Serenoa_repens	(Phoenix_dactylifera	Sabal_domingensis)))))	((Roystonea_regia	(Calamus_caryotoides	Podococcus_barteri))	(Sclerosperma_profizianum	Orania_palindan)))	Manicaria_saccifera))	(Prestoea_acuminata	Oenocarpus_minor))))	Dypsis_decaryi)))	Kingia_australis);
((Hydriastele_microspadix	(((((Leopoldinia_pulchra	((Pseudophoenix_vinifera	(Podococcus_barteri	(Calamus_caryotoides	(Sclerosperma_profizianum	Orania_palindan))))	((Chamaedorea_seifrizii	((Bactris_major	(Elaeis_guineensis	Elaeis_oleifera))	Attalea_speciosa))	((Reinhardtia_simplex	(Reinhardtia_latisecta	Reinhardtia_paiewonskiana))	(((Phoenix_dactylifera	Serenoa_repens)	Iriartea_deltoidea)	(Sabal_domingensis	Nypa_fruticans))))))	Manicaria_saccifera)	((Heterospathe_cagayanensis	Kentiopsis_piersoniorum)	((Prestoea_acuminata	Oenocarpus_minor)	(Roystonea_regia	(Oenocarpus_bataua	Pelagodoxa_henryana)))))	((Reinhardtia_gracilis	Burretiokentia_grandiflora)	Geonoma_undata))	((Dypsis_decaryi	Veitchia_spiralis)	Dictyosperma_album)))	Kingia_australis);
((Dictyosperma_album	((Dypsis_decaryi	Hydriastele_microspadix)	(((Prestoea_acuminata	Oenocarpus_minor)	((Manicaria_saccifera	(Chamaedorea_seifrizii	((Oenocarpus_bataua	((Heterospathe_cagayanensis	Kentiopsis_piersoniorum)	Pelagodoxa_henryana))	((Reinhardtia_gracilis	Burretiokentia_grandiflora)	Geonoma_undata))))	(((Iriartea_deltoidea	(Serenoa_repens	(Sabal_domingensis	(Pseudophoenix_vinifera	Phoenix_dactylifera))))	Nypa_fruticans)	(((Leopoldinia_pulchra	((Elaeis_guineensis	Elaeis_oleifera)	(Bactris_major	Attalea_speciosa)))	(Reinhardtia_simplex	(Reinhardtia_latisecta	Reinhardtia_paiewonskiana)))	((Calamus_caryotoides	(Sclerosperma_profizianum	Orania_palindan))	(Roystonea_regia	Podococcus_barteri))))))	Veitchia_spiralis)))	Kingia_australis);
((Elaeis_guineensis	(Elaeis_oleifera	((Bactris_major	Attalea_speciosa)	((((Reinhardtia_simplex	(Reinhardtia_latisecta	Reinhardtia_paiewonskiana))	(((Pseudophoenix_vinifera	(Manicaria_saccifera	((((Veitchia_spiralis	(Hydriastele_microspadix	(Heterospathe_cagayanensis	Kentiopsis_piersoniorum)))	((Reinhardtia_gracilis	Burretiokentia_grandiflora)	Dictyosperma_album))	Dypsis_decaryi)	(Geonoma_undata	(Prestoea_acuminata	Oenocarpus_minor)))))	((Calamus_caryotoides	(Sclerosperma_profizianum	Orania_palindan))	(Roystonea_regia	Podococcus_barteri)))	((Iriartea_deltoidea	((Oenocarpus_bataua	Pelagodoxa_henryana)	(Serenoa_repens	(Sabal_domingensis	Phoenix_dactylifera))))	Nypa_fruticans)))	Chamaedorea_seifrizii)	Leopoldinia_pulchra))))	Kingia_australis);
((Dictyosperma_album	(((Dypsis_decaryi	Burretiokentia_grandiflora)	(Veitchia_spiralis	((Geonoma_undata	Prestoea_acuminata)	(Oenocarpus_minor	(((((Calamus_caryotoides	Chamaedorea_seifrizii)	((Leopoldinia_pulchra	((Elaeis_guineensis	Elaeis_oleifera)	(Bactris_major	Attalea_speciosa)))	((Reinhardtia_gracilis	Reinhardtia_simplex)	(Reinhardtia_latisecta	Reinhardtia_paiewonskiana))))	(((Serenoa_repens	(Sabal_domingensis	(Pseudophoenix_vinifera	Phoenix_dactylifera)))	(Iriartea_deltoidea	(Oenocarpus_bataua	((Heterospathe_cagayanensis	Kentiopsis_piersoniorum)	Pelagodoxa_henryana))))	Nypa_fruticans))	((Roystonea_regia	(Sclerosperma_profizianum	Orania_palindan))	Podococcus_barteri))	Manicaria_saccifera)))))	Hydriastele_microspadix))	Kingia_australis);
((Elaeis_guineensis	(Elaeis_oleifera	((Bactris_major	Attalea_speciosa)	(((Reinhardtia_gracilis	Reinhardtia_simplex)	(Reinhardtia_latisecta	Reinhardtia_paiewonskiana))	((((Chamaedorea_seifrizii	(Nypa_fruticans	Serenoa_repens))	(Sabal_domingensis	Phoenix_dactylifera))	(Calamus_caryotoides	Iriartea_deltoidea))	(((Roystonea_regia	Podococcus_barteri)	((Sclerosperma_profizianum	Orania_palindan)	Pseudophoenix_vinifera))	(Manicaria_saccifera	((((Hydriastele_microspadix	(Kentiopsis_piersoniorum	Heterospathe_cagayanensis))	(Veitchia_spiralis	(Dypsis_decaryi	Dictyosperma_album)))	((Burretiokentia_grandiflora	Geonoma_undata)	Leopoldinia_pulchra))	(((Oenocarpus_bataua	Pelagodoxa_henryana)	Prestoea_acuminata)	Oenocarpus_minor)))))))))	Kingia_australis);
((((Pseudophoenix_vinifera	((((Orania_palindan	Sclerosperma_profizianum)	Podococcus_barteri)	((((Reinhardtia_latisecta	Reinhardtia_paiewonskiana)	(Reinhardtia_gracilis	Reinhardtia_simplex))	((Elaeis_guineensis	Elaeis_oleifera)	(Bactris_major	Attalea_speciosa)))	(Nypa_fruticans	((Sabal_domingensis	(Phoenix_dactylifera	Serenoa_repens))	Iriartea_deltoidea))))	(Manicaria_saccifera	((Oenocarpus_minor	Prestoea_acuminata)	(((Heterospathe_cagayanensis	Kentiopsis_piersoniorum)	(((Burretiokentia_grandiflora	Dictyosperma_album)	(Dypsis_decaryi	Veitchia_spiralis))	Hydriastele_microspadix))	(Geonoma_undata	(Leopoldinia_pulchra	(Roystonea_regia	(Oenocarpus_bataua	Pelagodoxa_henryana)))))))))	Chamaedorea_seifrizii)	Calamus_caryotoides)	Kingia_australis);
((Pseudophoenix_vinifera	(Sabal_domingensis	((Phoenix_dactylifera	Serenoa_repens)	(Iriartea_deltoidea	((((((Orania_palindan	Sclerosperma_profizianum)	(Calamus_caryotoides	Podococcus_barteri))	(((Attalea_speciosa	((Elaeis_guineensis	Elaeis_oleifera)	Bactris_major))	Leopoldinia_pulchra)	((Reinhardtia_latisecta	Reinhardtia_paiewonskiana)	(Reinhardtia_gracilis	Reinhardtia_simplex))))	(Manicaria_saccifera	((Geonoma_undata	((Dypsis_decaryi	(Burretiokentia_grandiflora	Veitchia_spiralis))	(Hydriastele_microspadix	(((Roystonea_regia	(Oenocarpus_bataua	Pelagodoxa_henryana))	(Heterospathe_cagayanensis	Kentiopsis_piersoniorum))	Dictyosperma_album))))	(Oenocarpus_minor	Prestoea_acuminata))))	Chamaedorea_seifrizii)	Nypa_fruticans)))))	Kingia_australis);
((Pseudophoenix_vinifera	(Sabal_domingensis	((Phoenix_dactylifera	Serenoa_repens)	(Iriartea_deltoidea	((((((Elaeis_guineensis	Elaeis_oleifera)	(Bactris_major	Attalea_speciosa))	Leopoldinia_pulchra)	((Reinhardtia_latisecta	Reinhardtia_paiewonskiana)	(Reinhardtia_gracilis	Reinhardtia_simplex)))	(((Orania_palindan	Sclerosperma_profizianum)	(Calamus_caryotoides	Podococcus_barteri))	(Manicaria_saccifera	(((Roystonea_regia	(Oenocarpus_bataua	((Heterospathe_cagayanensis	Kentiopsis_piersoniorum)	Pelagodoxa_henryana)))	((Hydriastele_microspadix	(((Burretiokentia_grandiflora	Veitchia_spiralis)	Dictyosperma_album)	Dypsis_decaryi))	Geonoma_undata))	(Oenocarpus_minor	Prestoea_acuminata)))))	(Chamaedorea_seifrizii	Nypa_fruticans))))))	Kingia_australis);
((Elaeis_guineensis	(Elaeis_oleifera	(((Bactris_major	Attalea_speciosa)	(((Chamaedorea_seifrizii	Iriartea_deltoidea)	(Leopoldinia_pulchra	((Reinhardtia_latisecta	Reinhardtia_paiewonskiana)	(Reinhardtia_gracilis	Reinhardtia_simplex))))	(((((Orania_palindan	Sclerosperma_profizianum)	(Roystonea_regia	(Calamus_caryotoides	Podococcus_barteri)))	((Pseudophoenix_vinifera	Manicaria_saccifera)	((Oenocarpus_minor	Prestoea_acuminata)	((((((Burretiokentia_grandiflora	Dictyosperma_album)	Dypsis_decaryi)	Hydriastele_microspadix)	Veitchia_spiralis)	(Oenocarpus_bataua	Pelagodoxa_henryana))	Geonoma_undata))))	(Sabal_domingensis	(Phoenix_dactylifera	Serenoa_repens)))	(Heterospathe_cagayanensis	Kentiopsis_piersoniorum))))	Nypa_fruticans)))	Kingia_australis);
(((((Bactris_major	Attalea_speciosa)	((((Reinhardtia_latisecta	Reinhardtia_paiewonskiana)	(Reinhardtia_gracilis	Reinhardtia_simplex))	((((((Roystonea_regia	Orania_palindan)	(Calamus_caryotoides	Sclerosperma_profizianum))	Podococcus_barteri)	(Pseudophoenix_vinifera	((((Dypsis_decaryi	(Hydriastele_microspadix	Veitchia_spiralis))	Dictyosperma_album)	((Burretiokentia_grandiflora	Geonoma_undata)	(Oenocarpus_minor	Prestoea_acuminata)))	Manicaria_saccifera)))	(Nypa_fruticans	((Oenocarpus_bataua	Pelagodoxa_henryana)	(Iriartea_deltoidea	(Serenoa_repens	(Sabal_domingensis	Phoenix_dactylifera))))))	(Leopoldinia_pulchra	(Heterospathe_cagayanensis	Kentiopsis_piersoniorum))))	Chamaedorea_seifrizii))	Elaeis_guineensis)	Elaeis_oleifera)	Kingia_australis);
((Dictyosperma_album	((Dypsis_decaryi	((((Burretiokentia_grandiflora	Geonoma_undata)	(Manicaria_saccifera	(((((((Heterospathe_cagayanensis	Kentiopsis_piersoniorum)	Leopoldinia_pulchra)	((Elaeis_guineensis	Elaeis_oleifera)	(Bactris_major	Attalea_speciosa)))	((Reinhardtia_latisecta	Reinhardtia_paiewonskiana)	(Reinhardtia_gracilis	Reinhardtia_simplex)))	Chamaedorea_seifrizii)	(Nypa_fruticans	(Iriartea_deltoidea	(Serenoa_repens	(Sabal_domingensis	(Pseudophoenix_vinifera	Phoenix_dactylifera))))))	((Orania_palindan	Sclerosperma_profizianum)	(Calamus_caryotoides	Podococcus_barteri)))))	(Oenocarpus_minor	((Roystonea_regia	(Oenocarpus_bataua	Pelagodoxa_henryana))	Prestoea_acuminata)))	Veitchia_spiralis))	Hydriastele_microspadix))	Kingia_australis);
(((Pseudophoenix_vinifera	Phoenix_dactylifera)	(((((((((Orania_palindan	Sclerosperma_profizianum)	(Calamus_caryotoides	Podococcus_barteri))	(((Leopoldinia_pulchra	((Roystonea_regia	Veitchia_spiralis)	((Dypsis_decaryi	((Heterospathe_cagayanensis	Kentiopsis_piersoniorum)	Hydriastele_microspadix))	(Burretiokentia_grandiflora	Dictyosperma_album))))	(Prestoea_acuminata	(Geonoma_undata	Oenocarpus_minor)))	Manicaria_saccifera))	((Chamaedorea_seifrizii	((Elaeis_guineensis	Elaeis_oleifera)	(Bactris_major	Attalea_speciosa)))	((Reinhardtia_latisecta	Reinhardtia_paiewonskiana)	(Reinhardtia_gracilis	Reinhardtia_simplex))))	Nypa_fruticans)	Iriartea_deltoidea)	(Oenocarpus_bataua	Pelagodoxa_henryana))	Serenoa_repens)	Sabal_domingensis))	Kingia_australis);
(((Chamaedorea_seifrizii	((Nypa_fruticans	(Iriartea_deltoidea	((Oenocarpus_bataua	((Heterospathe_cagayanensis	Kentiopsis_piersoniorum)	Pelagodoxa_henryana))	(Sabal_domingensis	(Phoenix_dactylifera	Serenoa_repens)))))	((((Geonoma_undata	((Burretiokentia_grandiflora	Veitchia_spiralis)	(Hydriastele_microspadix	(Dictyosperma_album	Dypsis_decaryi))))	(Prestoea_acuminata	Oenocarpus_minor))	(Manicaria_saccifera	((Orania_palindan	Sclerosperma_profizianum)	(Calamus_caryotoides	(Podococcus_barteri	Roystonea_regia)))))	((Leopoldinia_pulchra	((Elaeis_guineensis	Elaeis_oleifera)	(Bactris_major	Attalea_speciosa)))	((Reinhardtia_latisecta	Reinhardtia_paiewonskiana)	(Reinhardtia_gracilis	Reinhardtia_simplex))))))	Pseudophoenix_vinifera)	Kingia_australis);
((Elaeis_guineensis	(Elaeis_oleifera	((Bactris_major	Attalea_speciosa)	((((Reinhardtia_latisecta	Reinhardtia_paiewonskiana)	(Reinhardtia_gracilis	Reinhardtia_simplex))	(Serenoa_repens	(Chamaedorea_seifrizii	(((Manicaria_saccifera	(Oenocarpus_minor	((Prestoea_acuminata	(Oenocarpus_bataua	Pelagodoxa_henryana))	((Burretiokentia_grandiflora	Geonoma_undata)	(((Veitchia_spiralis	((Heterospathe_cagayanensis	Kentiopsis_piersoniorum)	Hydriastele_microspadix))	Dypsis_decaryi)	Dictyosperma_album)))))	((Orania_palindan	Sclerosperma_profizianum)	(Calamus_caryotoides	(Podococcus_barteri	Roystonea_regia))))	(Nypa_fruticans	(Iriartea_deltoidea	(Sabal_domingensis	(Pseudophoenix_vinifera	Phoenix_dactylifera))))))))	Leopoldinia_pulchra))))	Kingia_australis);
((Sabal_domingensis	(Phoenix_dactylifera	((((((Heterospathe_cagayanensis	Kentiopsis_piersoniorum)	((Leopoldinia_pulchra	((Elaeis_guineensis	Elaeis_oleifera)	(Bactris_major	Attalea_speciosa)))	((Reinhardtia_latisecta	Reinhardtia_paiewonskiana)	(Reinhardtia_gracilis	Reinhardtia_simplex))))	((((Pseudophoenix_vinifera	Manicaria_saccifera)	(Orania_palindan	Sclerosperma_profizianum))	((((Roystonea_regia	(Oenocarpus_bataua	Pelagodoxa_henryana))	Prestoea_acuminata)	Oenocarpus_minor)	(Geonoma_undata	(((Hydriastele_microspadix	Dypsis_decaryi)	(Burretiokentia_grandiflora	Veitchia_spiralis))	Dictyosperma_album))))	(Calamus_caryotoides	Podococcus_barteri)))	(Chamaedorea_seifrizii	Nypa_fruticans))	Iriartea_deltoidea)	Serenoa_repens)))	Kingia_australis);
((Elaeis_guineensis	((Bactris_major	((((((((((((Roystonea_regia	(Pelagodoxa_henryana	Oenocarpus_bataua))	Prestoea_acuminata)	Oenocarpus_minor)	((Pseudophoenix_vinifera	Geonoma_undata)	Manicaria_saccifera))	(Hydriastele_microspadix	(Dictyosperma_album	(Dypsis_decaryi	((Reinhardtia_gracilis	Burretiokentia_grandiflora)	Veitchia_spiralis)))))	((Calamus_caryotoides	Podococcus_barteri)	(Orania_palindan	Sclerosperma_profizianum)))	(Nypa_fruticans	(Iriartea_deltoidea	(Sabal_domingensis	(Serenoa_repens	Phoenix_dactylifera)))))	Chamaedorea_seifrizii)	(Kentiopsis_piersoniorum	Heterospathe_cagayanensis))	(Reinhardtia_simplex	(Reinhardtia_latisecta	Reinhardtia_paiewonskiana)))	Leopoldinia_pulchra)	Attalea_speciosa))	Elaeis_oleifera))	Kingia_australis);
((Sabal_domingensis	((((((((Prestoea_acuminata	Oenocarpus_minor)	((Roystonea_regia	(Pelagodoxa_henryana	Oenocarpus_bataua))	Geonoma_undata))	(((Veitchia_spiralis	Hydriastele_microspadix)	(Dypsis_decaryi	Dictyosperma_album))	(Reinhardtia_gracilis	Burretiokentia_grandiflora)))	Manicaria_saccifera)	((Leopoldinia_pulchra	(Kentiopsis_piersoniorum	Heterospathe_cagayanensis))	((Iriartea_deltoidea	(Reinhardtia_simplex	(Reinhardtia_latisecta	Reinhardtia_paiewonskiana)))	((Elaeis_oleifera	Elaeis_guineensis)	(Bactris_major	Attalea_speciosa)))))	((Podococcus_barteri	(Orania_palindan	(Calamus_caryotoides	Sclerosperma_profizianum)))	(Nypa_fruticans	Chamaedorea_seifrizii)))	Serenoa_repens)	(Pseudophoenix_vinifera	Phoenix_dactylifera)))	Kingia_australis);
((Pseudophoenix_vinifera	(Phoenix_dactylifera	(Sabal_domingensis	(((((((Kentiopsis_piersoniorum	Heterospathe_cagayanensis)	(Reinhardtia_simplex	(Reinhardtia_latisecta	Reinhardtia_paiewonskiana)))	(Leopoldinia_pulchra	((Elaeis_oleifera	Elaeis_guineensis)	(Bactris_major	Attalea_speciosa))))	(((((Prestoea_acuminata	Oenocarpus_minor)	(Pelagodoxa_henryana	Oenocarpus_bataua))	(Geonoma_undata	((Dictyosperma_album	((Veitchia_spiralis	Hydriastele_microspadix)	Dypsis_decaryi))	(Reinhardtia_gracilis	Burretiokentia_grandiflora))))	Manicaria_saccifera)	((Roystonea_regia	(Calamus_caryotoides	Podococcus_barteri))	(Orania_palindan	Sclerosperma_profizianum))))	(Chamaedorea_seifrizii	Iriartea_deltoidea))	Nypa_fruticans)	Serenoa_repens))))	Kingia_australis);
((Pseudophoenix_vinifera	((Bactris_major	(Chamaedorea_seifrizii	((Kentiopsis_piersoniorum	Heterospathe_cagayanensis)	Attalea_speciosa)))	(((((((Geonoma_undata	(((Dictyosperma_album	Hydriastele_microspadix)	Dypsis_decaryi)	(Veitchia_spiralis	(Reinhardtia_gracilis	Burretiokentia_grandiflora))))	(Oenocarpus_minor	(Prestoea_acuminata	(Roystonea_regia	(Pelagodoxa_henryana	Oenocarpus_bataua)))))	(Leopoldinia_pulchra	Manicaria_saccifera))	(Podococcus_barteri	(Orania_palindan	(Calamus_caryotoides	Sclerosperma_profizianum))))	((Iriartea_deltoidea	(Serenoa_repens	(Phoenix_dactylifera	Sabal_domingensis)))	Nypa_fruticans))	(Reinhardtia_simplex	(Reinhardtia_latisecta	Reinhardtia_paiewonskiana)))	(Elaeis_oleifera	Elaeis_guineensis))))	Kingia_australis);
((Elaeis_guineensis	((((Leopoldinia_pulchra	((((((((Kentiopsis_piersoniorum	Heterospathe_cagayanensis)	(Prestoea_acuminata	Oenocarpus_minor))	(((Dypsis_decaryi	(Veitchia_spiralis	Hydriastele_microspadix))	Dictyosperma_album)	(Burretiokentia_grandiflora	Geonoma_undata)))	(Pseudophoenix_vinifera	Manicaria_saccifera))	((Roystonea_regia	Podococcus_barteri)	(Orania_palindan	Sclerosperma_profizianum)))	(((Pelagodoxa_henryana	Oenocarpus_bataua)	((Calamus_caryotoides	Iriartea_deltoidea)	(Sabal_domingensis	(Serenoa_repens	Phoenix_dactylifera))))	Nypa_fruticans))	(Reinhardtia_gracilis	(Reinhardtia_simplex	(Reinhardtia_latisecta	Reinhardtia_paiewonskiana))))	Chamaedorea_seifrizii))	Attalea_speciosa)	Bactris_major)	Elaeis_oleifera))	Kingia_australis);
((Elaeis_guineensis	(((Attalea_speciosa	Bactris_major)	(Leopoldinia_pulchra	((((Calamus_caryotoides	Chamaedorea_seifrizii)	Nypa_fruticans)	(((((Pelagodoxa_henryana	Oenocarpus_bataua)	((Prestoea_acuminata	Oenocarpus_minor)	(((((Pseudophoenix_vinifera	Burretiokentia_grandiflora)	Veitchia_spiralis)	((Kentiopsis_piersoniorum	Heterospathe_cagayanensis)	Hydriastele_microspadix))	Dictyosperma_album)	Geonoma_undata)))	Manicaria_saccifera)	((Roystonea_regia	Podococcus_barteri)	(Orania_palindan	Sclerosperma_profizianum)))	((Sabal_domingensis	(Serenoa_repens	Phoenix_dactylifera))	(Dypsis_decaryi	Iriartea_deltoidea))))	((Reinhardtia_latisecta	Reinhardtia_paiewonskiana)	(Reinhardtia_gracilis	Reinhardtia_simplex)))))	Elaeis_oleifera))	Kingia_australis);
(((Pseudophoenix_vinifera	Sabal_domingensis)	((((((Chamaedorea_seifrizii	((((Elaeis_oleifera	Elaeis_guineensis)	Bactris_major)	Attalea_speciosa)	Leopoldinia_pulchra))	Nypa_fruticans)	((((((Kentiopsis_piersoniorum	Heterospathe_cagayanensis)	(((Veitchia_spiralis	(Burretiokentia_grandiflora	Dictyosperma_album))	Dypsis_decaryi)	Hydriastele_microspadix))	(Roystonea_regia	(Pelagodoxa_henryana	Oenocarpus_bataua)))	((Prestoea_acuminata	Oenocarpus_minor)	Geonoma_undata))	Manicaria_saccifera)	((Calamus_caryotoides	Podococcus_barteri)	(Orania_palindan	Sclerosperma_profizianum))))	(Iriartea_deltoidea	((Reinhardtia_latisecta	Reinhardtia_paiewonskiana)	(Reinhardtia_gracilis	Reinhardtia_simplex))))	Serenoa_repens)	Phoenix_dactylifera))	Kingia_australis);
((Sabal_domingensis	(((((((Roystonea_regia	(Calamus_caryotoides	Podococcus_barteri))	(Orania_palindan	Sclerosperma_profizianum))	((((Prestoea_acuminata	Oenocarpus_minor)	(((Heterospathe_cagayanensis	Kentiopsis_piersoniorum)	Pelagodoxa_henryana)	Oenocarpus_bataua))	(Burretiokentia_grandiflora	Geonoma_undata))	Manicaria_saccifera))	((((Chamaedorea_seifrizii	(((Elaeis_oleifera	Elaeis_guineensis)	Bactris_major)	Leopoldinia_pulchra))	(Attalea_speciosa	((Reinhardtia_latisecta	Reinhardtia_paiewonskiana)	(Reinhardtia_gracilis	Reinhardtia_simplex))))	Nypa_fruticans)	Iriartea_deltoidea))	((Veitchia_spiralis	(Dypsis_decaryi	Dictyosperma_album))	Hydriastele_microspadix))	Serenoa_repens)	(Pseudophoenix_vinifera	Phoenix_dactylifera)))	Kingia_australis);
((Dictyosperma_album	((Dypsis_decaryi	Veitchia_spiralis)	(Burretiokentia_grandiflora	(Hydriastele_microspadix	(((Heterospathe_cagayanensis	(((Kentiopsis_piersoniorum	Pelagodoxa_henryana)	Oenocarpus_bataua)	Geonoma_undata))	(Manicaria_saccifera	((((((((Elaeis_oleifera	Elaeis_guineensis)	Bactris_major)	Leopoldinia_pulchra)	(Attalea_speciosa	((Reinhardtia_latisecta	Reinhardtia_paiewonskiana)	(Reinhardtia_gracilis	Reinhardtia_simplex))))	Nypa_fruticans)	(Chamaedorea_seifrizii	Iriartea_deltoidea))	(Serenoa_repens	((Pseudophoenix_vinifera	Phoenix_dactylifera)	Sabal_domingensis)))	((Roystonea_regia	Podococcus_barteri)	(Calamus_caryotoides	(Orania_palindan	Sclerosperma_profizianum))))))	(Prestoea_acuminata	Oenocarpus_minor))))))	Kingia_australis);
((Hydriastele_microspadix	(((((Manicaria_saccifera	(((Chamaedorea_seifrizii	Iriartea_deltoidea)	(((Nypa_fruticans	Attalea_speciosa)	(Bactris_major	(Elaeis_oleifera	Elaeis_guineensis)))	((Reinhardtia_latisecta	Reinhardtia_paiewonskiana)	(Reinhardtia_gracilis	Reinhardtia_simplex))))	((Sabal_domingensis	(Serenoa_repens	(Pseudophoenix_vinifera	Phoenix_dactylifera)))	(((Roystonea_regia	Podococcus_barteri)	(Orania_palindan	(Sclerosperma_profizianum	Calamus_caryotoides)))	Leopoldinia_pulchra))))	(Geonoma_undata	(Prestoea_acuminata	Oenocarpus_minor)))	(Pelagodoxa_henryana	Oenocarpus_bataua))	(Heterospathe_cagayanensis	Kentiopsis_piersoniorum))	(Veitchia_spiralis	((Dypsis_decaryi	Burretiokentia_grandiflora)	Dictyosperma_album))))	Kingia_australis);
((Chamaedorea_seifrizii	((((Iriartea_deltoidea	(Serenoa_repens	(Sabal_domingensis	Phoenix_dactylifera)))	Nypa_fruticans)	(Leopoldinia_pulchra	((((Prestoea_acuminata	Oenocarpus_minor)	(Roystonea_regia	(Pelagodoxa_henryana	Oenocarpus_bataua)))	(Geonoma_undata	((((Veitchia_spiralis	Burretiokentia_grandiflora)	Dypsis_decaryi)	Dictyosperma_album)	((Heterospathe_cagayanensis	Kentiopsis_piersoniorum)	Hydriastele_microspadix))))	((Pseudophoenix_vinifera	Manicaria_saccifera)	((Calamus_caryotoides	Podococcus_barteri)	(Sclerosperma_profizianum	Orania_palindan))))))	(((Reinhardtia_paiewonskiana	Reinhardtia_latisecta)	(Reinhardtia_gracilis	Reinhardtia_simplex))	((Elaeis_oleifera	Elaeis_guineensis)	(Attalea_speciosa	Bactris_major)))))	Kingia_australis);
((Sabal_domingensis	(Phoenix_dactylifera	((((Nypa_fruticans	((((Prestoea_acuminata	Oenocarpus_minor)	((Manicaria_saccifera	Geonoma_undata)	((Roystonea_regia	(Pelagodoxa_henryana	Oenocarpus_bataua))	((((Veitchia_spiralis	(Reinhardtia_gracilis	Burretiokentia_grandiflora))	Dypsis_decaryi)	Dictyosperma_album)	Hydriastele_microspadix))))	((Sclerosperma_profizianum	Orania_palindan)	(Calamus_caryotoides	Podococcus_barteri)))	(((Reinhardtia_simplex	(Reinhardtia_paiewonskiana	Reinhardtia_latisecta))	((Heterospathe_cagayanensis	Kentiopsis_piersoniorum)	(Leopoldinia_pulchra	((Elaeis_oleifera	Elaeis_guineensis)	(Attalea_speciosa	Bactris_major)))))	Chamaedorea_seifrizii)))	Iriartea_deltoidea)	Serenoa_repens)	Pseudophoenix_vinifera)))	Kingia_australis);
((Elaeis_guineensis	((Bactris_major	((((((((Prestoea_acuminata	Oenocarpus_minor)	((((Veitchia_spiralis	Dypsis_decaryi)	((Reinhardtia_gracilis	Burretiokentia_grandiflora)	Dictyosperma_album))	Hydriastele_microspadix)	(Manicaria_saccifera	(Pseudophoenix_vinifera	Geonoma_undata))))	((Sclerosperma_profizianum	Orania_palindan)	(Calamus_caryotoides	Podococcus_barteri)))	((Iriartea_deltoidea	((Heterospathe_cagayanensis	Kentiopsis_piersoniorum)	(Pelagodoxa_henryana	Oenocarpus_bataua)))	(Serenoa_repens	(Phoenix_dactylifera	Sabal_domingensis))))	(Nypa_fruticans	(Roystonea_regia	Chamaedorea_seifrizii)))	(Reinhardtia_simplex	(Reinhardtia_paiewonskiana	Reinhardtia_latisecta)))	Leopoldinia_pulchra)	Attalea_speciosa))	Elaeis_oleifera))	Kingia_australis);
((Hydriastele_microspadix	(Dictyosperma_album	(Dypsis_decaryi	((((Manicaria_saccifera	(Pseudophoenix_vinifera	Geonoma_undata))	(((((Heterospathe_cagayanensis	Kentiopsis_piersoniorum)	((Reinhardtia_gracilis	(Reinhardtia_simplex	(Reinhardtia_paiewonskiana	Reinhardtia_latisecta)))	(Leopoldinia_pulchra	((Elaeis_oleifera	Elaeis_guineensis)	(Bactris_major	Attalea_speciosa)))))	((Sclerosperma_profizianum	Orania_palindan)	Podococcus_barteri))	(((Pelagodoxa_henryana	Oenocarpus_bataua)	(Iriartea_deltoidea	(Sabal_domingensis	(Serenoa_repens	Phoenix_dactylifera))))	((Calamus_caryotoides	Chamaedorea_seifrizii)	Nypa_fruticans)))	(Prestoea_acuminata	Oenocarpus_minor)))	Roystonea_regia)	(Burretiokentia_grandiflora	Veitchia_spiralis)))))	Kingia_australis);
(((Elaeis_oleifera	Elaeis_guineensis)	((Bactris_major	Attalea_speciosa)	((((((Sclerosperma_profizianum	Orania_palindan)	Podococcus_barteri)	((((Kentiopsis_piersoniorum	((Pelagodoxa_henryana	Oenocarpus_bataua)	(Calamus_caryotoides	Roystonea_regia)))	Manicaria_saccifera)	(((Reinhardtia_gracilis	(Burretiokentia_grandiflora	Pseudophoenix_vinifera))	Geonoma_undata)	(Prestoea_acuminata	Oenocarpus_minor)))	((Dypsis_decaryi	(Veitchia_spiralis	Hydriastele_microspadix))	Dictyosperma_album)))	((Sabal_domingensis	(Serenoa_repens	Phoenix_dactylifera))	(Iriartea_deltoidea	((Heterospathe_cagayanensis	Chamaedorea_seifrizii)	Nypa_fruticans))))	((Reinhardtia_paiewonskiana	Reinhardtia_latisecta)	Reinhardtia_simplex))	Leopoldinia_pulchra)))	Kingia_australis);
(((Bactris_major	(((((Orania_palindan	(Calamus_caryotoides	Sclerosperma_profizianum))	Podococcus_barteri)	((Manicaria_saccifera	(Geonoma_undata	(Burretiokentia_grandiflora	Reinhardtia_gracilis)))	((Oenocarpus_minor	(Veitchia_spiralis	((Dypsis_decaryi	Dictyosperma_album)	Hydriastele_microspadix)))	(((Oenocarpus_bataua	(Pelagodoxa_henryana	Roystonea_regia))	Prestoea_acuminata)	Leopoldinia_pulchra))))	((Serenoa_repens	(Sabal_domingensis	(Pseudophoenix_vinifera	Phoenix_dactylifera)))	((Chamaedorea_seifrizii	Iriartea_deltoidea)	Nypa_fruticans)))	(((Heterospathe_cagayanensis	Kentiopsis_piersoniorum)	Attalea_speciosa)	((Reinhardtia_paiewonskiana	Reinhardtia_latisecta)	Reinhardtia_simplex))))	(Elaeis_oleifera	Elaeis_guineensis))	Kingia_australis);
((Hydriastele_microspadix	((Dictyosperma_album	((((((((Orania_palindan	(Calamus_caryotoides	Sclerosperma_profizianum))	(Roystonea_regia	Podococcus_barteri))	((((((Reinhardtia_paiewonskiana	Reinhardtia_latisecta)	Reinhardtia_simplex)	((Elaeis_oleifera	Elaeis_guineensis)	(Attalea_speciosa	Bactris_major)))	Nypa_fruticans)	(Serenoa_repens	(Sabal_domingensis	Phoenix_dactylifera)))	((Chamaedorea_seifrizii	Iriartea_deltoidea)	Leopoldinia_pulchra)))	(Pseudophoenix_vinifera	Manicaria_saccifera))	((Oenocarpus_bataua	Pelagodoxa_henryana)	(Prestoea_acuminata	Oenocarpus_minor)))	(Burretiokentia_grandiflora	(Reinhardtia_gracilis	Geonoma_undata)))	(Heterospathe_cagayanensis	Kentiopsis_piersoniorum))	Veitchia_spiralis))	Dypsis_decaryi))	Kingia_australis);
((Bactris_major	((Elaeis_oleifera	Elaeis_guineensis)	(((((((Chamaedorea_seifrizii	Iriartea_deltoidea)	Nypa_fruticans)	(Serenoa_repens	(Sabal_domingensis	(Pseudophoenix_vinifera	Phoenix_dactylifera))))	(((Orania_palindan	Sclerosperma_profizianum)	(Calamus_caryotoides	Podococcus_barteri))	(((Prestoea_acuminata	(Roystonea_regia	(Oenocarpus_bataua	Pelagodoxa_henryana)))	Oenocarpus_minor)	((((Dypsis_decaryi	Veitchia_spiralis)	((Burretiokentia_grandiflora	Reinhardtia_gracilis)	Dictyosperma_album))	Hydriastele_microspadix)	(Manicaria_saccifera	Geonoma_undata)))))	((Reinhardtia_paiewonskiana	Reinhardtia_latisecta)	Reinhardtia_simplex))	Leopoldinia_pulchra)	((Heterospathe_cagayanensis	Kentiopsis_piersoniorum)	Attalea_speciosa))))	Kingia_australis);
((Sabal_domingensis	(Phoenix_dactylifera	(((Orania_palindan	Iriartea_deltoidea)	(Nypa_fruticans	(Chamaedorea_seifrizii	Serenoa_repens)))	(((Sclerosperma_profizianum	(Calamus_caryotoides	(Podococcus_barteri	Roystonea_regia)))	((((Oenocarpus_bataua	Pelagodoxa_henryana)	(((Heterospathe_cagayanensis	Kentiopsis_piersoniorum)	Prestoea_acuminata)	Oenocarpus_minor))	((((Dypsis_decaryi	Veitchia_spiralis)	((Burretiokentia_grandiflora	Reinhardtia_gracilis)	Dictyosperma_album))	Hydriastele_microspadix)	(Pseudophoenix_vinifera	Geonoma_undata)))	Manicaria_saccifera))	(((Reinhardtia_paiewonskiana	Reinhardtia_latisecta)	Reinhardtia_simplex)	(Leopoldinia_pulchra	((Elaeis_oleifera	Elaeis_guineensis)	(Attalea_speciosa	Bactris_major))))))))	Kingia_australis);
((Dictyosperma_album	(((Veitchia_spiralis	(Burretiokentia_grandiflora	Reinhardtia_gracilis))	(Hydriastele_microspadix	(((Geonoma_undata	(Manicaria_saccifera	((((((Reinhardtia_paiewonskiana	Reinhardtia_latisecta)	Reinhardtia_simplex)	(Bactris_major	(Elaeis_oleifera	Elaeis_guineensis)))	((Heterospathe_cagayanensis	Kentiopsis_piersoniorum)	(Leopoldinia_pulchra	Attalea_speciosa)))	((Serenoa_repens	(Sabal_domingensis	(Pseudophoenix_vinifera	Phoenix_dactylifera)))	((Chamaedorea_seifrizii	Iriartea_deltoidea)	Nypa_fruticans)))	((Orania_palindan	Sclerosperma_profizianum)	(Calamus_caryotoides	Podococcus_barteri)))))	(Prestoea_acuminata	Oenocarpus_minor))	(Roystonea_regia	(Oenocarpus_bataua	Pelagodoxa_henryana)))))	Dypsis_decaryi))	Kingia_australis);
((Hydriastele_microspadix	(((Dictyosperma_album	((((Oenocarpus_bataua	(Pelagodoxa_henryana	(Heterospathe_cagayanensis	Kentiopsis_piersoniorum)))	(Prestoea_acuminata	Oenocarpus_minor))	(Pseudophoenix_vinifera	Geonoma_undata))	(Manicaria_saccifera	(((Roystonea_regia	Podococcus_barteri)	((Calamus_caryotoides	Sclerosperma_profizianum)	Orania_palindan))	((Nypa_fruticans	(Iriartea_deltoidea	(Sabal_domingensis	(Serenoa_repens	Phoenix_dactylifera))))	(Chamaedorea_seifrizii	((Leopoldinia_pulchra	(Attalea_speciosa	((Elaeis_oleifera	Elaeis_guineensis)	Bactris_major)))	((Reinhardtia_gracilis	Reinhardtia_simplex)	(Reinhardtia_paiewonskiana	Reinhardtia_latisecta)))))))))	(Dypsis_decaryi	Burretiokentia_grandiflora))	Veitchia_spiralis))	Kingia_australis);
((((Hydriastele_microspadix	(((Manicaria_saccifera	(Pseudophoenix_vinifera	Geonoma_undata))	((Roystonea_regia	(Oenocarpus_bataua	(Pelagodoxa_henryana	(Heterospathe_cagayanensis	Kentiopsis_piersoniorum))))	((Sclerosperma_profizianum	Orania_palindan)	((((Nypa_fruticans	(Serenoa_repens	(Phoenix_dactylifera	Sabal_domingensis)))	((Calamus_caryotoides	Chamaedorea_seifrizii)	Iriartea_deltoidea))	((Leopoldinia_pulchra	(Attalea_speciosa	((Elaeis_oleifera	Elaeis_guineensis)	Bactris_major)))	((Reinhardtia_gracilis	Reinhardtia_simplex)	(Reinhardtia_paiewonskiana	Reinhardtia_latisecta))))	Podococcus_barteri))))	(Prestoea_acuminata	Oenocarpus_minor)))	Dypsis_decaryi)	(Veitchia_spiralis	(Burretiokentia_grandiflora	Dictyosperma_album)))	Kingia_australis);
((Sabal_domingensis	((Serenoa_repens	Phoenix_dactylifera)	((((Chamaedorea_seifrizii	(Leopoldinia_pulchra	((Nypa_fruticans	(Elaeis_oleifera	Elaeis_guineensis))	(Bactris_major	((Heterospathe_cagayanensis	Kentiopsis_piersoniorum)	Attalea_speciosa)))))	(((Calamus_caryotoides	Podococcus_barteri)	(Sclerosperma_profizianum	Orania_palindan))	(((Geonoma_undata	(Oenocarpus_minor	(Prestoea_acuminata	(Roystonea_regia	(Oenocarpus_bataua	Pelagodoxa_henryana)))))	(((Dypsis_decaryi	((Pseudophoenix_vinifera	Burretiokentia_grandiflora)	Dictyosperma_album))	Veitchia_spiralis)	Hydriastele_microspadix))	Manicaria_saccifera)))	((Reinhardtia_gracilis	Reinhardtia_simplex)	(Reinhardtia_paiewonskiana	Reinhardtia_latisecta)))	Iriartea_deltoidea)))	Kingia_australis);
((Dictyosperma_album	(Hydriastele_microspadix	(((Manicaria_saccifera	((((Iriartea_deltoidea	Chamaedorea_seifrizii)	((Sabal_domingensis	(Serenoa_repens	Phoenix_dactylifera))	Nypa_fruticans))	(((Reinhardtia_gracilis	Reinhardtia_simplex)	(Reinhardtia_paiewonskiana	Reinhardtia_latisecta))	(Attalea_speciosa	((Elaeis_oleifera	Elaeis_guineensis)	Bactris_major))))	((Podococcus_barteri	(Roystonea_regia	Calamus_caryotoides))	(Sclerosperma_profizianum	Orania_palindan))))	((Leopoldinia_pulchra	(Pseudophoenix_vinifera	Geonoma_undata))	((Oenocarpus_bataua	Pelagodoxa_henryana)	(((Heterospathe_cagayanensis	Kentiopsis_piersoniorum)	Prestoea_acuminata)	Oenocarpus_minor))))	((Burretiokentia_grandiflora	Veitchia_spiralis)	Dypsis_decaryi))))	Kingia_australis);
((Burretiokentia_grandiflora	((Dypsis_decaryi	((Hydriastele_microspadix	((Manicaria_saccifera	(Pseudophoenix_vinifera	Geonoma_undata))	(((Kentiopsis_piersoniorum	Leopoldinia_pulchra)	(((((Phoenix_dactylifera	(Sabal_domingensis	Serenoa_repens))	(Iriartea_deltoidea	(Oenocarpus_bataua	Pelagodoxa_henryana)))	((Heterospathe_cagayanensis	Chamaedorea_seifrizii)	Nypa_fruticans))	(((Reinhardtia_gracilis	Reinhardtia_simplex)	(Reinhardtia_paiewonskiana	Reinhardtia_latisecta))	((Elaeis_oleifera	Elaeis_guineensis)	(Bactris_major	Attalea_speciosa))))	((Podococcus_barteri	Roystonea_regia)	((Calamus_caryotoides	Sclerosperma_profizianum)	Orania_palindan))))	(Prestoea_acuminata	Oenocarpus_minor))))	Dictyosperma_album))	Veitchia_spiralis))	Kingia_australis);
((Hydriastele_microspadix	((Dypsis_decaryi	((Heterospathe_cagayanensis	Kentiopsis_piersoniorum)	Dictyosperma_album))	((Veitchia_spiralis	Burretiokentia_grandiflora)	((((Prestoea_acuminata	Oenocarpus_minor)	(Manicaria_saccifera	(((Leopoldinia_pulchra	(((Pseudophoenix_vinifera	Iriartea_deltoidea)	(Elaeis_oleifera	Elaeis_guineensis))	(Bactris_major	Attalea_speciosa)))	((((Calamus_caryotoides	Podococcus_barteri)	Roystonea_regia)	(Sclerosperma_profizianum	Orania_palindan))	(Chamaedorea_seifrizii	Nypa_fruticans)))	(((Reinhardtia_gracilis	Reinhardtia_simplex)	(Reinhardtia_paiewonskiana	Reinhardtia_latisecta))	(Sabal_domingensis	(Serenoa_repens	Phoenix_dactylifera))))))	(Oenocarpus_bataua	Pelagodoxa_henryana))	Geonoma_undata))))	Kingia_australis);
(((Dypsis_decaryi	(((Veitchia_spiralis	Burretiokentia_grandiflora)	((Geonoma_undata	(Prestoea_acuminata	Oenocarpus_minor))	((Pseudophoenix_vinifera	Manicaria_saccifera)	(((Podococcus_barteri	((Oenocarpus_bataua	Pelagodoxa_henryana)	Roystonea_regia))	(Calamus_caryotoides	(Sclerosperma_profizianum	Orania_palindan)))	(((((Heterospathe_cagayanensis	Kentiopsis_piersoniorum)	Leopoldinia_pulchra)	((Bactris_major	Attalea_speciosa)	(Elaeis_oleifera	Elaeis_guineensis)))	((Reinhardtia_gracilis	Reinhardtia_simplex)	(Reinhardtia_paiewonskiana	Reinhardtia_latisecta)))	(((Sabal_domingensis	(Serenoa_repens	Phoenix_dactylifera))	Iriartea_deltoidea)	(Chamaedorea_seifrizii	Nypa_fruticans)))))))	Dictyosperma_album))	Hydriastele_microspadix)	Kingia_australis);
((Dictyosperma_album	(((Veitchia_spiralis	Burretiokentia_grandiflora)	(((((Oenocarpus_bataua	Pelagodoxa_henryana)	Prestoea_acuminata)	(Oenocarpus_minor	Geonoma_undata))	(Manicaria_saccifera	(((Leopoldinia_pulchra	(Podococcus_barteri	Roystonea_regia))	((Calamus_caryotoides	Sclerosperma_profizianum)	Orania_palindan))	((Serenoa_repens	((Pseudophoenix_vinifera	Phoenix_dactylifera)	Sabal_domingensis))	((((Heterospathe_cagayanensis	Kentiopsis_piersoniorum)	(Attalea_speciosa	((Elaeis_oleifera	Elaeis_guineensis)	Bactris_major)))	((Reinhardtia_gracilis	Reinhardtia_simplex)	(Reinhardtia_paiewonskiana	Reinhardtia_latisecta)))	((Chamaedorea_seifrizii	Nypa_fruticans)	Iriartea_deltoidea))))))	Hydriastele_microspadix))	Dypsis_decaryi))	Kingia_australis);
((Sabal_domingensis	(((Pseudophoenix_vinifera	Phoenix_dactylifera)	Serenoa_repens)	((Nypa_fruticans	(Chamaedorea_seifrizii	(Calamus_caryotoides	Iriartea_deltoidea)))	(((Leopoldinia_pulchra	(Attalea_speciosa	((Elaeis_oleifera	Elaeis_guineensis)	Bactris_major)))	((Reinhardtia_gracilis	Reinhardtia_simplex)	(Reinhardtia_paiewonskiana	Reinhardtia_latisecta)))	((((Geonoma_undata	((Prestoea_acuminata	Oenocarpus_minor)	((Heterospathe_cagayanensis	Kentiopsis_piersoniorum)	(Oenocarpus_bataua	Pelagodoxa_henryana))))	(Hydriastele_microspadix	((Burretiokentia_grandiflora	Dictyosperma_album)	(Veitchia_spiralis	Dypsis_decaryi))))	Manicaria_saccifera)	(Podococcus_barteri	(Roystonea_regia	(Sclerosperma_profizianum	Orania_palindan))))))))	Kingia_australis);
((Dictyosperma_album	(((Burretiokentia_grandiflora	Veitchia_spiralis)	((((((Leopoldinia_pulchra	(Attalea_speciosa	((Elaeis_oleifera	Elaeis_guineensis)	Bactris_major)))	(((Sabal_domingensis	(Phoenix_dactylifera	Serenoa_repens))	(Nypa_fruticans	Iriartea_deltoidea))	((Reinhardtia_gracilis	Reinhardtia_simplex)	(Reinhardtia_paiewonskiana	Reinhardtia_latisecta))))	Manicaria_saccifera)	((Orania_palindan	Sclerosperma_profizianum)	(Calamus_caryotoides	Podococcus_barteri)))	((Prestoea_acuminata	Oenocarpus_minor)	(((Roystonea_regia	(Oenocarpus_bataua	Pelagodoxa_henryana))	(Geonoma_undata	(Heterospathe_cagayanensis	Kentiopsis_piersoniorum)))	(Pseudophoenix_vinifera	Chamaedorea_seifrizii))))	Hydriastele_microspadix))	Dypsis_decaryi))	Kingia_australis);
((((((Sclerosperma_profizianum	Orania_palindan)	((((((Kentiopsis_piersoniorum	Heterospathe_cagayanensis)	((Veitchia_spiralis	Burretiokentia_grandiflora)	(Hydriastele_microspadix	(Dypsis_decaryi	Dictyosperma_album))))	Geonoma_undata)	((Prestoea_acuminata	Oenocarpus_minor)	((Pelagodoxa_henryana	Oenocarpus_bataua)	Roystonea_regia)))	Manicaria_saccifera)	(((Chamaedorea_seifrizii	Iriartea_deltoidea)	(Nypa_fruticans	(Serenoa_repens	(Sabal_domingensis	Phoenix_dactylifera))))	(Podococcus_barteri	(((Elaeis_oleifera	Elaeis_guineensis)	(Bactris_major	Attalea_speciosa))	((Reinhardtia_paiewonskiana	Reinhardtia_latisecta)	(Reinhardtia_gracilis	Reinhardtia_simplex)))))))	Leopoldinia_pulchra)	Pseudophoenix_vinifera)	Calamus_caryotoides)	Kingia_australis);
(((((Leopoldinia_pulchra	(Attalea_speciosa	((Elaeis_oleifera	Elaeis_guineensis)	Bactris_major)))	(((Iriartea_deltoidea	(Nypa_fruticans	(Sabal_domingensis	(Phoenix_dactylifera	Serenoa_repens))))	(((Calamus_caryotoides	Podococcus_barteri)	(Sclerosperma_profizianum	Orania_palindan))	(((((Kentiopsis_piersoniorum	Heterospathe_cagayanensis)	((Dictyosperma_album	Burretiokentia_grandiflora)	((Veitchia_spiralis	Hydriastele_microspadix)	Dypsis_decaryi)))	Geonoma_undata)	((Prestoea_acuminata	Oenocarpus_minor)	(Roystonea_regia	(Pelagodoxa_henryana	Oenocarpus_bataua))))	Manicaria_saccifera)))	((Reinhardtia_paiewonskiana	Reinhardtia_latisecta)	(Reinhardtia_gracilis	Reinhardtia_simplex))))	Chamaedorea_seifrizii)	Pseudophoenix_vinifera)	Kingia_australis);
(((Sabal_domingensis	(Phoenix_dactylifera	((Iriartea_deltoidea	(((((Reinhardtia_paiewonskiana	Reinhardtia_latisecta)	(Reinhardtia_gracilis	Reinhardtia_simplex))	(((Kentiopsis_piersoniorum	Heterospathe_cagayanensis)	Chamaedorea_seifrizii)	(Leopoldinia_pulchra	((Elaeis_oleifera	Elaeis_guineensis)	(Bactris_major	Attalea_speciosa)))))	(((Roystonea_regia	(Calamus_caryotoides	Podococcus_barteri))	(Sclerosperma_profizianum	Orania_palindan))	(((((Dictyosperma_album	((Burretiokentia_grandiflora	Veitchia_spiralis)	Dypsis_decaryi))	Hydriastele_microspadix)	Geonoma_undata)	((Prestoea_acuminata	Oenocarpus_minor)	(Pelagodoxa_henryana	Oenocarpus_bataua)))	Manicaria_saccifera)))	Nypa_fruticans))	Serenoa_repens)))	Pseudophoenix_vinifera)	Kingia_australis);
((Sabal_domingensis	(Phoenix_dactylifera	((Iriartea_deltoidea	(((((Kentiopsis_piersoniorum	Heterospathe_cagayanensis)	Chamaedorea_seifrizii)	(((Elaeis_oleifera	Elaeis_guineensis)	(Bactris_major	Attalea_speciosa))	(Leopoldinia_pulchra	((Reinhardtia_paiewonskiana	Reinhardtia_latisecta)	(Reinhardtia_gracilis	Reinhardtia_simplex)))))	(((Roystonea_regia	Podococcus_barteri)	((Calamus_caryotoides	Sclerosperma_profizianum)	Orania_palindan))	(((((Dypsis_decaryi	Dictyosperma_album)	(Hydriastele_microspadix	Veitchia_spiralis))	(Pseudophoenix_vinifera	(Burretiokentia_grandiflora	Geonoma_undata)))	((Prestoea_acuminata	Oenocarpus_minor)	(Pelagodoxa_henryana	Oenocarpus_bataua)))	Manicaria_saccifera)))	Nypa_fruticans))	Serenoa_repens)))	Kingia_australis);
(((Sabal_domingensis	(Phoenix_dactylifera	(Serenoa_repens	((Iriartea_deltoidea	(((((Kentiopsis_piersoniorum	Heterospathe_cagayanensis)	((Reinhardtia_paiewonskiana	Reinhardtia_latisecta)	(Reinhardtia_gracilis	Reinhardtia_simplex)))	(Chamaedorea_seifrizii	(((Elaeis_oleifera	Elaeis_guineensis)	(Bactris_major	Attalea_speciosa))	Leopoldinia_pulchra)))	(((((Hydriastele_microspadix	((Burretiokentia_grandiflora	Veitchia_spiralis)	(Dypsis_decaryi	Dictyosperma_album)))	Geonoma_undata)	(Prestoea_acuminata	Oenocarpus_minor))	Manicaria_saccifera)	((Roystonea_regia	(Calamus_caryotoides	Podococcus_barteri))	(Sclerosperma_profizianum	Orania_palindan))))	Nypa_fruticans))	(Pelagodoxa_henryana	Oenocarpus_bataua)))))	Pseudophoenix_vinifera)	Kingia_australis);
((((Elaeis_oleifera	Elaeis_guineensis)	((Bactris_major	Attalea_speciosa)	((((((Calamus_caryotoides	Sclerosperma_profizianum)	Orania_palindan)	Podococcus_barteri)	(((((Reinhardtia_gracilis	(Burretiokentia_grandiflora	Geonoma_undata))	(Kentiopsis_piersoniorum	Heterospathe_cagayanensis))	(Hydriastele_microspadix	((Dypsis_decaryi	Veitchia_spiralis)	Dictyosperma_album)))	(((Roystonea_regia	(Pelagodoxa_henryana	Oenocarpus_bataua))	Prestoea_acuminata)	Oenocarpus_minor))	(Leopoldinia_pulchra	Manicaria_saccifera)))	((Nypa_fruticans	(Sabal_domingensis	(Phoenix_dactylifera	Serenoa_repens)))	(Chamaedorea_seifrizii	Iriartea_deltoidea)))	((Reinhardtia_paiewonskiana	Reinhardtia_latisecta)	Reinhardtia_simplex))))	Pseudophoenix_vinifera)	Kingia_australis);
(((Hydriastele_microspadix	Dypsis_decaryi)	(Dictyosperma_album	(((((Roystonea_regia	Chamaedorea_seifrizii)	((((Kentiopsis_piersoniorum	Heterospathe_cagayanensis)	Pelagodoxa_henryana)	Oenocarpus_bataua)	Geonoma_undata))	(Prestoea_acuminata	Oenocarpus_minor))	((Pseudophoenix_vinifera	Manicaria_saccifera)	((((Sclerosperma_profizianum	Orania_palindan)	(Calamus_caryotoides	Podococcus_barteri))	(Nypa_fruticans	((Sabal_domingensis	(Phoenix_dactylifera	Serenoa_repens))	Iriartea_deltoidea)))	((((Elaeis_oleifera	Elaeis_guineensis)	Bactris_major)	Leopoldinia_pulchra)	(Attalea_speciosa	((Reinhardtia_paiewonskiana	Reinhardtia_latisecta)	(Reinhardtia_gracilis	Reinhardtia_simplex)))))))	(Burretiokentia_grandiflora	Veitchia_spiralis))))	Kingia_australis);
(((Elaeis_oleifera	Elaeis_guineensis)	((((((Manicaria_saccifera	((((Veitchia_spiralis	Hydriastele_microspadix)	(Dypsis_decaryi	Dictyosperma_album))	Leopoldinia_pulchra)	(((Chamaedorea_seifrizii	(Roystonea_regia	(Pelagodoxa_henryana	Oenocarpus_bataua)))	((Burretiokentia_grandiflora	Reinhardtia_gracilis)	Geonoma_undata))	(Heterospathe_cagayanensis	Kentiopsis_piersoniorum))))	(Prestoea_acuminata	Oenocarpus_minor))	((Sclerosperma_profizianum	Orania_palindan)	(Calamus_caryotoides	Podococcus_barteri)))	((Nypa_fruticans	(Serenoa_repens	((Phoenix_dactylifera	Sabal_domingensis)	Pseudophoenix_vinifera)))	(((Reinhardtia_paiewonskiana	Reinhardtia_latisecta)	Reinhardtia_simplex)	Iriartea_deltoidea)))	Attalea_speciosa)	Bactris_major))	Kingia_australis);
(((Bactris_major	((((((((Manicaria_saccifera	((Oenocarpus_minor	Prestoea_acuminata)	((Roystonea_regia	(Pelagodoxa_henryana	Oenocarpus_bataua))	(Geonoma_undata	((Hydriastele_microspadix	(((Burretiokentia_grandiflora	Reinhardtia_gracilis)	Veitchia_spiralis)	(Dictyosperma_album	Dypsis_decaryi)))	(Heterospathe_cagayanensis	Kentiopsis_piersoniorum))))))	(((Calamus_caryotoides	Sclerosperma_profizianum)	Orania_palindan)	Podococcus_barteri))	(Iriartea_deltoidea	(Serenoa_repens	(Sabal_domingensis	(Pseudophoenix_vinifera	Phoenix_dactylifera)))))	Nypa_fruticans)	((Reinhardtia_paiewonskiana	Reinhardtia_latisecta)	Reinhardtia_simplex))	Chamaedorea_seifrizii)	Leopoldinia_pulchra)	Attalea_speciosa))	(Elaeis_oleifera	Elaeis_guineensis))	Kingia_australis);
((Sabal_domingensis	((((Iriartea_deltoidea	Chamaedorea_seifrizii)	(((Manicaria_saccifera	((Oenocarpus_minor	Prestoea_acuminata)	((Pelagodoxa_henryana	Oenocarpus_bataua)	(Geonoma_undata	(Hydriastele_microspadix	(((Burretiokentia_grandiflora	Reinhardtia_gracilis)	Veitchia_spiralis)	(((Heterospathe_cagayanensis	Kentiopsis_piersoniorum)	Dictyosperma_album)	Dypsis_decaryi)))))))	((Roystonea_regia	((Calamus_caryotoides	Sclerosperma_profizianum)	Orania_palindan))	(Pseudophoenix_vinifera	Podococcus_barteri)))	(((Reinhardtia_paiewonskiana	Reinhardtia_latisecta)	Reinhardtia_simplex)	(Leopoldinia_pulchra	(Attalea_speciosa	((Elaeis_oleifera	Elaeis_guineensis)	Bactris_major))))))	Nypa_fruticans)	(Phoenix_dactylifera	Serenoa_repens)))	Kingia_australis);
(((Dictyosperma_album	((((((((Orania_palindan	Sclerosperma_profizianum)	(Roystonea_regia	(Calamus_caryotoides	Podococcus_barteri)))	((Nypa_fruticans	(Iriartea_deltoidea	(Sabal_domingensis	(Serenoa_repens	Phoenix_dactylifera))))	(((Elaeis_oleifera	Elaeis_guineensis)	(((Heterospathe_cagayanensis	Kentiopsis_piersoniorum)	Attalea_speciosa)	((Chamaedorea_seifrizii	Bactris_major)	Leopoldinia_pulchra)))	((Reinhardtia_latisecta	Reinhardtia_paiewonskiana)	(Reinhardtia_gracilis	Reinhardtia_simplex)))))	Manicaria_saccifera)	((Oenocarpus_bataua	Pelagodoxa_henryana)	(Prestoea_acuminata	Oenocarpus_minor)))	Geonoma_undata)	Hydriastele_microspadix)	((Dypsis_decaryi	Burretiokentia_grandiflora)	Veitchia_spiralis)))	Pseudophoenix_vinifera)	Kingia_australis);
(((Elaeis_oleifera	Elaeis_guineensis)	((Leopoldinia_pulchra	(((Heterospathe_cagayanensis	Kentiopsis_piersoniorum)	Chamaedorea_seifrizii)	((((Reinhardtia_latisecta	Reinhardtia_paiewonskiana)	(Reinhardtia_gracilis	Reinhardtia_simplex))	(Nypa_fruticans	(Iriartea_deltoidea	((Phoenix_dactylifera	Serenoa_repens)	Sabal_domingensis))))	(((((Calamus_caryotoides	Orania_palindan)	Sclerosperma_profizianum)	Roystonea_regia)	Podococcus_barteri)	((Pseudophoenix_vinifera	Manicaria_saccifera)	(((Prestoea_acuminata	(Oenocarpus_bataua	Pelagodoxa_henryana))	Oenocarpus_minor)	(Geonoma_undata	(Hydriastele_microspadix	(((Burretiokentia_grandiflora	Veitchia_spiralis)	Dictyosperma_album)	Dypsis_decaryi)))))))))	(Attalea_speciosa	Bactris_major)))	Kingia_australis);
((Dictyosperma_album	(Dypsis_decaryi	(Hydriastele_microspadix	((Burretiokentia_grandiflora	Veitchia_spiralis)	(((((((Nypa_fruticans	(Iriartea_deltoidea	((Phoenix_dactylifera	Serenoa_repens)	Sabal_domingensis)))	((Chamaedorea_seifrizii	((Attalea_speciosa	Bactris_major)	(Elaeis_oleifera	Elaeis_guineensis)))	((Reinhardtia_latisecta	Reinhardtia_paiewonskiana)	(Reinhardtia_gracilis	Reinhardtia_simplex))))	((Orania_palindan	Sclerosperma_profizianum)	(Calamus_caryotoides	Podococcus_barteri)))	(Pseudophoenix_vinifera	Manicaria_saccifera))	((Prestoea_acuminata	(Roystonea_regia	(Oenocarpus_bataua	Pelagodoxa_henryana)))	Oenocarpus_minor))	Geonoma_undata)	(Leopoldinia_pulchra	(Heterospathe_cagayanensis	Kentiopsis_piersoniorum)))))))	Kingia_australis);
(((((Dypsis_decaryi	Dictyosperma_album)	((((((((Podococcus_barteri	Leopoldinia_pulchra)	(Orania_palindan	(Calamus_caryotoides	Sclerosperma_profizianum)))	(((Nypa_fruticans	(((Pseudophoenix_vinifera	Phoenix_dactylifera)	Serenoa_repens)	Sabal_domingensis))	(Chamaedorea_seifrizii	Iriartea_deltoidea))	((Attalea_speciosa	(Bactris_major	(Elaeis_oleifera	Elaeis_guineensis)))	((Reinhardtia_latisecta	Reinhardtia_paiewonskiana)	(Reinhardtia_gracilis	Reinhardtia_simplex)))))	Manicaria_saccifera)	(Prestoea_acuminata	Oenocarpus_minor))	Geonoma_undata)	(Roystonea_regia	(Oenocarpus_bataua	Pelagodoxa_henryana)))	Hydriastele_microspadix))	(Heterospathe_cagayanensis	Kentiopsis_piersoniorum))	(Burretiokentia_grandiflora	Veitchia_spiralis))	Kingia_australis);
((Dictyosperma_album	(Burretiokentia_grandiflora	(((Heterospathe_cagayanensis	Kentiopsis_piersoniorum)	Hydriastele_microspadix)	(Dypsis_decaryi	(Veitchia_spiralis	(((Manicaria_saccifera	Geonoma_undata)	(Prestoea_acuminata	Oenocarpus_minor))	((Podococcus_barteri	(Orania_palindan	Sclerosperma_profizianum))	(((((Phoenix_dactylifera	Serenoa_repens)	Sabal_domingensis)	((Calamus_caryotoides	Chamaedorea_seifrizii)	Nypa_fruticans))	(Pseudophoenix_vinifera	Iriartea_deltoidea))	((Roystonea_regia	(Oenocarpus_bataua	Pelagodoxa_henryana))	((Leopoldinia_pulchra	((Elaeis_oleifera	Elaeis_guineensis)	(Attalea_speciosa	Bactris_major)))	((Reinhardtia_latisecta	Reinhardtia_paiewonskiana)	(Reinhardtia_gracilis	Reinhardtia_simplex))))))))))))	Kingia_australis);
(((Chamaedorea_seifrizii	((Nypa_fruticans	((((Heterospathe_cagayanensis	Kentiopsis_piersoniorum)	(Oenocarpus_bataua	Pelagodoxa_henryana))	Iriartea_deltoidea)	((Phoenix_dactylifera	Serenoa_repens)	Sabal_domingensis)))	((((Elaeis_oleifera	Elaeis_guineensis)	(Attalea_speciosa	Bactris_major))	((Reinhardtia_latisecta	Reinhardtia_paiewonskiana)	(Leopoldinia_pulchra	(Reinhardtia_gracilis	Reinhardtia_simplex))))	((((Hydriastele_microspadix	(Dictyosperma_album	(Dypsis_decaryi	(Veitchia_spiralis	Burretiokentia_grandiflora))))	(Geonoma_undata	(Prestoea_acuminata	Oenocarpus_minor)))	Manicaria_saccifera)	((Roystonea_regia	Podococcus_barteri)	(Orania_palindan	(Calamus_caryotoides	Sclerosperma_profizianum)))))))	Pseudophoenix_vinifera)	Kingia_australis);
(((Chamaedorea_seifrizii	((Leopoldinia_pulchra	((Elaeis_oleifera	Elaeis_guineensis)	(Attalea_speciosa	Bactris_major)))	(((((((Oenocarpus_bataua	Pelagodoxa_henryana)	((Burretiokentia_grandiflora	Geonoma_undata)	((((Hydriastele_microspadix	Dictyosperma_album)	Dypsis_decaryi)	Veitchia_spiralis)	(Heterospathe_cagayanensis	Kentiopsis_piersoniorum))))	(Prestoea_acuminata	Oenocarpus_minor))	Manicaria_saccifera)	((Roystonea_regia	(Calamus_caryotoides	Podococcus_barteri))	(Orania_palindan	Sclerosperma_profizianum)))	(Nypa_fruticans	(Iriartea_deltoidea	((Phoenix_dactylifera	Serenoa_repens)	Sabal_domingensis))))	((Reinhardtia_latisecta	Reinhardtia_paiewonskiana)	(Reinhardtia_gracilis	Reinhardtia_simplex)))))	Pseudophoenix_vinifera)	Kingia_australis);
((Elaeis_oleifera	(Elaeis_guineensis	(((((Reinhardtia_latisecta	Reinhardtia_paiewonskiana)	(Reinhardtia_gracilis	Reinhardtia_simplex))	(((((((Prestoea_acuminata	((Pseudophoenix_vinifera	Burretiokentia_grandiflora)	Geonoma_undata))	(((((Heterospathe_cagayanensis	Kentiopsis_piersoniorum)	Hydriastele_microspadix)	Dictyosperma_album)	Dypsis_decaryi)	Veitchia_spiralis))	Oenocarpus_minor)	(Leopoldinia_pulchra	Manicaria_saccifera))	((Roystonea_regia	(Calamus_caryotoides	Podococcus_barteri))	(Orania_palindan	Sclerosperma_profizianum)))	(Nypa_fruticans	(((Oenocarpus_bataua	Pelagodoxa_henryana)	Iriartea_deltoidea)	((Phoenix_dactylifera	Serenoa_repens)	Sabal_domingensis))))	Chamaedorea_seifrizii))	Attalea_speciosa)	Bactris_major)))	Kingia_australis);
((Sabal_domingensis	(Phoenix_dactylifera	(((((((Reinhardtia_latisecta	Reinhardtia_paiewonskiana)	(Reinhardtia_gracilis	Reinhardtia_simplex))	((Heterospathe_cagayanensis	Chamaedorea_seifrizii)	((Bactris_major	Attalea_speciosa)	(Elaeis_oleifera	Elaeis_guineensis))))	((((Manicaria_saccifera	(Pseudophoenix_vinifera	(Burretiokentia_grandiflora	Geonoma_undata)))	(((Dypsis_decaryi	Veitchia_spiralis)	Dictyosperma_album)	Hydriastele_microspadix))	(Prestoea_acuminata	Oenocarpus_minor))	((Leopoldinia_pulchra	(Roystonea_regia	(Calamus_caryotoides	Podococcus_barteri)))	(Orania_palindan	Sclerosperma_profizianum))))	Nypa_fruticans)	((Kentiopsis_piersoniorum	(Oenocarpus_bataua	Pelagodoxa_henryana))	Iriartea_deltoidea))	Serenoa_repens)))	Kingia_australis);
((Sabal_domingensis	(Phoenix_dactylifera	((((((Reinhardtia_latisecta	Reinhardtia_paiewonskiana)	(Reinhardtia_gracilis	Reinhardtia_simplex))	((Bactris_major	Attalea_speciosa)	(Elaeis_oleifera	Elaeis_guineensis)))	((((((Oenocarpus_bataua	Pelagodoxa_henryana)	(((Kentiopsis_piersoniorum	Heterospathe_cagayanensis)	Prestoea_acuminata)	Oenocarpus_minor))	((((Hydriastele_microspadix	Dypsis_decaryi)	Dictyosperma_album)	Veitchia_spiralis)	(Burretiokentia_grandiflora	Geonoma_undata)))	Manicaria_saccifera)	Leopoldinia_pulchra)	((Roystonea_regia	Podococcus_barteri)	(Orania_palindan	Sclerosperma_profizianum))))	(Nypa_fruticans	(Chamaedorea_seifrizii	((Pseudophoenix_vinifera	Calamus_caryotoides)	Iriartea_deltoidea))))	Serenoa_repens)))	Kingia_australis);
((Leopoldinia_pulchra	(Dictyosperma_album	((((((((Pelagodoxa_henryana	Oenocarpus_bataua)	Roystonea_regia)	(Prestoea_acuminata	Oenocarpus_minor))	(Manicaria_saccifera	(((Orania_palindan	(Calamus_caryotoides	Sclerosperma_profizianum))	Podococcus_barteri)	(((((Elaeis_guineensis	Elaeis_oleifera)	(Attalea_speciosa	Bactris_major))	((Heterospathe_cagayanensis	Kentiopsis_piersoniorum)	(Reinhardtia_simplex	(Reinhardtia_latisecta	Reinhardtia_paiewonskiana))))	((Chamaedorea_seifrizii	Nypa_fruticans)	(Iriartea_deltoidea	((Phoenix_dactylifera	Serenoa_repens)	Sabal_domingensis))))	Pseudophoenix_vinifera))))	Geonoma_undata)	Veitchia_spiralis)	(Dypsis_decaryi	(Reinhardtia_gracilis	Burretiokentia_grandiflora)))	Hydriastele_microspadix)))	Kingia_australis);
((((Dictyosperma_album	Dypsis_decaryi)	((Veitchia_spiralis	Burretiokentia_grandiflora)	(((((Prestoea_acuminata	((Pelagodoxa_henryana	Oenocarpus_bataua)	Roystonea_regia))	Oenocarpus_minor)	(Leopoldinia_pulchra	(Manicaria_saccifera	(((Orania_palindan	Sclerosperma_profizianum)	(Calamus_caryotoides	Podococcus_barteri))	(((Chamaedorea_seifrizii	Nypa_fruticans)	((Attalea_speciosa	(Bactris_major	(Elaeis_guineensis	Elaeis_oleifera)))	(Reinhardtia_simplex	(Reinhardtia_gracilis	(Reinhardtia_latisecta	Reinhardtia_paiewonskiana)))))	(((Phoenix_dactylifera	Serenoa_repens)	Sabal_domingensis)	(Pseudophoenix_vinifera	Iriartea_deltoidea)))))))	Geonoma_undata)	(Heterospathe_cagayanensis	Kentiopsis_piersoniorum))))	Hydriastele_microspadix)	Kingia_australis);
((Pseudophoenix_vinifera	(Phoenix_dactylifera	(Sabal_domingensis	((((Chamaedorea_seifrizii	Iriartea_deltoidea)	Nypa_fruticans)	((Leopoldinia_pulchra	(((((Burretiokentia_grandiflora	Geonoma_undata)	((Dictyosperma_album	Dypsis_decaryi)	(Veitchia_spiralis	Hydriastele_microspadix)))	((Prestoea_acuminata	(Pelagodoxa_henryana	Oenocarpus_bataua))	Oenocarpus_minor))	Manicaria_saccifera)	((Orania_palindan	Sclerosperma_profizianum)	(Roystonea_regia	(Calamus_caryotoides	Podococcus_barteri)))))	((Heterospathe_cagayanensis	Kentiopsis_piersoniorum)	(((Elaeis_guineensis	Elaeis_oleifera)	(Attalea_speciosa	Bactris_major))	((Reinhardtia_latisecta	Reinhardtia_paiewonskiana)	(Reinhardtia_simplex	Reinhardtia_gracilis))))))	Serenoa_repens))))	Kingia_australis);
((((((((Calamus_caryotoides	Chamaedorea_seifrizii)	Iriartea_deltoidea)	(Nypa_fruticans	(Heterospathe_cagayanensis	Kentiopsis_piersoniorum)))	(((((Manicaria_saccifera	Geonoma_undata)	((Dictyosperma_album	(Dypsis_decaryi	(Burretiokentia_grandiflora	Veitchia_spiralis)))	Hydriastele_microspadix))	((Roystonea_regia	(Pelagodoxa_henryana	Oenocarpus_bataua))	(Prestoea_acuminata	Oenocarpus_minor)))	((Orania_palindan	Sclerosperma_profizianum)	(Pseudophoenix_vinifera	Podococcus_barteri)))	((Leopoldinia_pulchra	((Elaeis_guineensis	Elaeis_oleifera)	(Attalea_speciosa	Bactris_major)))	((Reinhardtia_latisecta	Reinhardtia_paiewonskiana)	(Reinhardtia_simplex	Reinhardtia_gracilis)))))	Serenoa_repens)	Phoenix_dactylifera)	Sabal_domingensis)	Kingia_australis);
(((Chamaedorea_seifrizii	((Leopoldinia_pulchra	((Elaeis_guineensis	Elaeis_oleifera)	(Attalea_speciosa	Bactris_major)))	(((((Geonoma_undata	((Burretiokentia_grandiflora	Dictyosperma_album)	(Dypsis_decaryi	(Hydriastele_microspadix	Veitchia_spiralis))))	((Roystonea_regia	(((Heterospathe_cagayanensis	Kentiopsis_piersoniorum)	Pelagodoxa_henryana)	Oenocarpus_bataua))	(Prestoea_acuminata	Oenocarpus_minor)))	Manicaria_saccifera)	((Orania_palindan	(Calamus_caryotoides	Sclerosperma_profizianum))	(Pseudophoenix_vinifera	Podococcus_barteri)))	(((Reinhardtia_latisecta	Reinhardtia_paiewonskiana)	(Reinhardtia_simplex	Reinhardtia_gracilis))	(Iriartea_deltoidea	(Serenoa_repens	(Phoenix_dactylifera	Sabal_domingensis)))))))	Nypa_fruticans)	Kingia_australis);
((Elaeis_guineensis	(Elaeis_oleifera	((((Chamaedorea_seifrizii	(((Nypa_fruticans	((Pelagodoxa_henryana	Oenocarpus_bataua)	((Pseudophoenix_vinifera	Iriartea_deltoidea)	(Serenoa_repens	(Phoenix_dactylifera	Sabal_domingensis)))))	((Roystonea_regia	Podococcus_barteri)	(((Orania_palindan	(Calamus_caryotoides	Sclerosperma_profizianum))	(Manicaria_saccifera	Geonoma_undata))	((((Heterospathe_cagayanensis	Kentiopsis_piersoniorum)	Prestoea_acuminata)	Oenocarpus_minor)	(Hydriastele_microspadix	((Burretiokentia_grandiflora	Veitchia_spiralis)	(Dypsis_decaryi	Dictyosperma_album)))))))	((Reinhardtia_latisecta	Reinhardtia_paiewonskiana)	(Reinhardtia_simplex	Reinhardtia_gracilis))))	Leopoldinia_pulchra)	Attalea_speciosa)	Bactris_major)))	Kingia_australis);
((Dictyosperma_album	((Hydriastele_microspadix	((((((Heterospathe_cagayanensis	Kentiopsis_piersoniorum)	Prestoea_acuminata)	Oenocarpus_minor)	(((((Orania_palindan	(Calamus_caryotoides	Sclerosperma_profizianum))	(Roystonea_regia	Podococcus_barteri))	(((((Pelagodoxa_henryana	Oenocarpus_bataua)	Iriartea_deltoidea)	Chamaedorea_seifrizii)	((Serenoa_repens	Phoenix_dactylifera)	Sabal_domingensis))	(Nypa_fruticans	(((Reinhardtia_latisecta	Reinhardtia_paiewonskiana)	(Reinhardtia_simplex	Reinhardtia_gracilis))	(Leopoldinia_pulchra	(Attalea_speciosa	(Bactris_major	(Elaeis_guineensis	Elaeis_oleifera))))))))	Pseudophoenix_vinifera)	Manicaria_saccifera))	Geonoma_undata)	(Burretiokentia_grandiflora	Veitchia_spiralis)))	Dypsis_decaryi))	Kingia_australis);
((((Elaeis_guineensis	Elaeis_oleifera)	(Bactris_major	Leopoldinia_pulchra))	((Attalea_speciosa	((Heterospathe_cagayanensis	Kentiopsis_piersoniorum)	Chamaedorea_seifrizii))	(((((Pseudophoenix_vinifera	Manicaria_saccifera)	((Pelagodoxa_henryana	Oenocarpus_bataua)	(Geonoma_undata	((Prestoea_acuminata	Oenocarpus_minor)	((Dictyosperma_album	(Dypsis_decaryi	(Burretiokentia_grandiflora	Veitchia_spiralis)))	Hydriastele_microspadix)))))	((Orania_palindan	Sclerosperma_profizianum)	((Calamus_caryotoides	Roystonea_regia)	Podococcus_barteri)))	(Nypa_fruticans	(Iriartea_deltoidea	(Serenoa_repens	(Phoenix_dactylifera	Sabal_domingensis)))))	((Reinhardtia_latisecta	Reinhardtia_paiewonskiana)	(Reinhardtia_simplex	Reinhardtia_gracilis)))))	Kingia_australis);
((Serenoa_repens	((Phoenix_dactylifera	Sabal_domingensis)	((((((Reinhardtia_latisecta	Reinhardtia_paiewonskiana)	(Reinhardtia_simplex	Reinhardtia_gracilis))	((((Elaeis_guineensis	Elaeis_oleifera)	Bactris_major)	((Heterospathe_cagayanensis	Kentiopsis_piersoniorum)	Attalea_speciosa))	Leopoldinia_pulchra))	(Chamaedorea_seifrizii	Nypa_fruticans))	(((Pseudophoenix_vinifera	Manicaria_saccifera)	((Pelagodoxa_henryana	Oenocarpus_bataua)	((Prestoea_acuminata	Oenocarpus_minor)	(((Dypsis_decaryi	(Geonoma_undata	Burretiokentia_grandiflora))	(Dictyosperma_album	Veitchia_spiralis))	Hydriastele_microspadix))))	((Orania_palindan	Sclerosperma_profizianum)	(Roystonea_regia	(Podococcus_barteri	Calamus_caryotoides)))))	Iriartea_deltoidea)))	Kingia_australis);
(((Sabal_domingensis	(((Iriartea_deltoidea	(((((Reinhardtia_latisecta	Reinhardtia_paiewonskiana)	(Reinhardtia_simplex	Reinhardtia_gracilis))	(Chamaedorea_seifrizii	((Elaeis_guineensis	Elaeis_oleifera)	(Bactris_major	Attalea_speciosa))))	(((Leopoldinia_pulchra	Manicaria_saccifera)	((Dypsis_decaryi	(Veitchia_spiralis	(Dictyosperma_album	((Heterospathe_cagayanensis	Kentiopsis_piersoniorum)	Hydriastele_microspadix))))	((Geonoma_undata	Burretiokentia_grandiflora)	((Pelagodoxa_henryana	Oenocarpus_bataua)	(Prestoea_acuminata	Oenocarpus_minor)))))	((Calamus_caryotoides	(Orania_palindan	Sclerosperma_profizianum))	(Roystonea_regia	Podococcus_barteri))))	Nypa_fruticans))	Serenoa_repens)	Phoenix_dactylifera))	Pseudophoenix_vinifera)	Kingia_australis);
((Dictyosperma_album	(((((Geonoma_undata	(((Oenocarpus_minor	Prestoea_acuminata)	(Roystonea_regia	(Oenocarpus_bataua	Pelagodoxa_henryana)))	(((Podococcus_barteri	((Orania_palindan	Sclerosperma_profizianum)	Calamus_caryotoides))	(((Pseudophoenix_vinifera	Iriartea_deltoidea)	(Serenoa_repens	(Phoenix_dactylifera	Sabal_domingensis)))	(Nypa_fruticans	((Chamaedorea_seifrizii	(Leopoldinia_pulchra	(Attalea_speciosa	(Bactris_major	(Elaeis_guineensis	Elaeis_oleifera)))))	((Reinhardtia_paiewonskiana	Reinhardtia_latisecta)	(Reinhardtia_simplex	Reinhardtia_gracilis))))))	Manicaria_saccifera)))	(Heterospathe_cagayanensis	Kentiopsis_piersoniorum))	(Veitchia_spiralis	Hydriastele_microspadix))	Burretiokentia_grandiflora)	Dypsis_decaryi))	Kingia_australis);
((Hydriastele_microspadix	((Dypsis_decaryi	(Burretiokentia_grandiflora	Dictyosperma_album))	(Veitchia_spiralis	(Geonoma_undata	((((Roystonea_regia	(Oenocarpus_bataua	Pelagodoxa_henryana))	(Heterospathe_cagayanensis	Kentiopsis_piersoniorum))	((Pseudophoenix_vinifera	Oenocarpus_minor)	Prestoea_acuminata))	((((Calamus_caryotoides	Podococcus_barteri)	(Orania_palindan	Sclerosperma_profizianum))	(((Serenoa_repens	Phoenix_dactylifera)	Sabal_domingensis)	((Iriartea_deltoidea	(Chamaedorea_seifrizii	Nypa_fruticans))	((Leopoldinia_pulchra	((Elaeis_guineensis	Elaeis_oleifera)	(Attalea_speciosa	Bactris_major)))	((Reinhardtia_paiewonskiana	Reinhardtia_latisecta)	(Reinhardtia_simplex	Reinhardtia_gracilis))))))	Manicaria_saccifera))))))	Kingia_australis);
((Hydriastele_microspadix	(((Veitchia_spiralis	(Geonoma_undata	(((((Roystonea_regia	Podococcus_barteri)	(Orania_palindan	(Calamus_caryotoides	Sclerosperma_profizianum)))	(((Serenoa_repens	((Pseudophoenix_vinifera	Phoenix_dactylifera)	Sabal_domingensis))	Nypa_fruticans)	((Chamaedorea_seifrizii	(Leopoldinia_pulchra	((Iriartea_deltoidea	(Elaeis_guineensis	Elaeis_oleifera))	(Attalea_speciosa	Bactris_major))))	((Reinhardtia_paiewonskiana	Reinhardtia_latisecta)	(Reinhardtia_simplex	Reinhardtia_gracilis)))))	Manicaria_saccifera)	(((Oenocarpus_bataua	Pelagodoxa_henryana)	(Heterospathe_cagayanensis	Kentiopsis_piersoniorum))	(Oenocarpus_minor	Prestoea_acuminata)))))	Dypsis_decaryi)	(Burretiokentia_grandiflora	Dictyosperma_album)))	Kingia_australis);
((Sabal_domingensis	((((Iriartea_deltoidea	((Orania_palindan	Chamaedorea_seifrizii)	Nypa_fruticans))	(((Leopoldinia_pulchra	((Elaeis_guineensis	Elaeis_oleifera)	(Attalea_speciosa	Bactris_major)))	((Reinhardtia_paiewonskiana	Reinhardtia_latisecta)	(Reinhardtia_simplex	(Burretiokentia_grandiflora	Reinhardtia_gracilis))))	(((Calamus_caryotoides	Podococcus_barteri)	Sclerosperma_profizianum)	((Pseudophoenix_vinifera	Manicaria_saccifera)	((Oenocarpus_minor	Prestoea_acuminata)	((Geonoma_undata	(Roystonea_regia	(Oenocarpus_bataua	Pelagodoxa_henryana)))	(((Dictyosperma_album	((Heterospathe_cagayanensis	Kentiopsis_piersoniorum)	Hydriastele_microspadix))	Dypsis_decaryi)	Veitchia_spiralis)))))))	Serenoa_repens)	Phoenix_dactylifera))	Kingia_australis);
((Dictyosperma_album	((Dypsis_decaryi	Veitchia_spiralis)	(Hydriastele_microspadix	((((((((Chamaedorea_seifrizii	Iriartea_deltoidea)	Nypa_fruticans)	((Sabal_domingensis	Phoenix_dactylifera)	Serenoa_repens))	((Heterospathe_cagayanensis	Kentiopsis_piersoniorum)	((Leopoldinia_pulchra	((Elaeis_guineensis	Elaeis_oleifera)	(Attalea_speciosa	Bactris_major)))	((Reinhardtia_paiewonskiana	Reinhardtia_latisecta)	(Reinhardtia_simplex	Reinhardtia_gracilis)))))	((Roystonea_regia	(Calamus_caryotoides	Podococcus_barteri))	(Orania_palindan	Sclerosperma_profizianum)))	Manicaria_saccifera)	(Geonoma_undata	(Pseudophoenix_vinifera	Burretiokentia_grandiflora)))	(Oenocarpus_minor	(Prestoea_acuminata	(Oenocarpus_bataua	Pelagodoxa_henryana)))))))	Kingia_australis);
((Chamaedorea_seifrizii	(((Elaeis_guineensis	Elaeis_oleifera)	(Attalea_speciosa	Bactris_major))	(((Reinhardtia_paiewonskiana	Reinhardtia_latisecta)	Reinhardtia_simplex)	((((((Roystonea_regia	(Calamus_caryotoides	Podococcus_barteri))	(Orania_palindan	Sclerosperma_profizianum))	((Leopoldinia_pulchra	Manicaria_saccifera)	(((Reinhardtia_gracilis	(Burretiokentia_grandiflora	Geonoma_undata))	(((Dictyosperma_album	Dypsis_decaryi)	Hydriastele_microspadix)	Veitchia_spiralis))	((Prestoea_acuminata	Oenocarpus_minor)	(Oenocarpus_bataua	Pelagodoxa_henryana)))))	Pseudophoenix_vinifera)	(Nypa_fruticans	(((Iriartea_deltoidea	Phoenix_dactylifera)	Serenoa_repens)	Sabal_domingensis)))	(Heterospathe_cagayanensis	Kentiopsis_piersoniorum)))))	Kingia_australis);
((Dictyosperma_album	(((Veitchia_spiralis	Dypsis_decaryi)	((((Prestoea_acuminata	Oenocarpus_minor)	((Pseudophoenix_vinifera	Geonoma_undata)	((Heterospathe_cagayanensis	Kentiopsis_piersoniorum)	((Calamus_caryotoides	Chamaedorea_seifrizii)	(Roystonea_regia	(Oenocarpus_bataua	Pelagodoxa_henryana))))))	((((((Phoenix_dactylifera	Serenoa_repens)	Sabal_domingensis)	(Iriartea_deltoidea	Nypa_fruticans))	((Leopoldinia_pulchra	((Elaeis_guineensis	Elaeis_oleifera)	(Attalea_speciosa	Bactris_major)))	((Reinhardtia_paiewonskiana	Reinhardtia_latisecta)	(Reinhardtia_gracilis	Reinhardtia_simplex))))	(Podococcus_barteri	(Orania_palindan	Sclerosperma_profizianum)))	Manicaria_saccifera))	Hydriastele_microspadix))	Burretiokentia_grandiflora))	Kingia_australis);
(((Pseudophoenix_vinifera	(Chamaedorea_seifrizii	((Oenocarpus_bataua	Pelagodoxa_henryana)	((((((Burretiokentia_grandiflora	Veitchia_spiralis)	Hydriastele_microspadix)	(Dictyosperma_album	Dypsis_decaryi))	((((Nypa_fruticans	(((Phoenix_dactylifera	Serenoa_repens)	Sabal_domingensis)	Iriartea_deltoidea))	((Heterospathe_cagayanensis	Kentiopsis_piersoniorum)	((Attalea_speciosa	(Bactris_major	(Elaeis_guineensis	Elaeis_oleifera)))	((Reinhardtia_paiewonskiana	Reinhardtia_latisecta)	(Reinhardtia_gracilis	Reinhardtia_simplex)))))	((Roystonea_regia	Podococcus_barteri)	(Orania_palindan	Sclerosperma_profizianum)))	Manicaria_saccifera))	(Leopoldinia_pulchra	(Prestoea_acuminata	Oenocarpus_minor)))	Geonoma_undata))))	Calamus_caryotoides)	Kingia_australis);
((Pseudophoenix_vinifera	(Chamaedorea_seifrizii	(Sabal_domingensis	(Phoenix_dactylifera	(((((Nypa_fruticans	Iriartea_deltoidea)	((Roystonea_regia	(Calamus_caryotoides	Podococcus_barteri))	(Orania_palindan	Sclerosperma_profizianum)))	(Manicaria_saccifera	((Geonoma_undata	(Veitchia_spiralis	((Dypsis_decaryi	Dictyosperma_album)	Hydriastele_microspadix)))	((Oenocarpus_bataua	Pelagodoxa_henryana)	(Prestoea_acuminata	Oenocarpus_minor)))))	(((Reinhardtia_paiewonskiana	Reinhardtia_latisecta)	(Reinhardtia_gracilis	Reinhardtia_simplex))	(Leopoldinia_pulchra	(((Heterospathe_cagayanensis	Kentiopsis_piersoniorum)	Attalea_speciosa)	(Bactris_major	(Elaeis_guineensis	Elaeis_oleifera))))))	(Burretiokentia_grandiflora	Serenoa_repens))))))	Kingia_australis);
(((((((Nypa_fruticans	Iriartea_deltoidea)	((((Roystonea_regia	(Oenocarpus_bataua	Pelagodoxa_henryana))	Chamaedorea_seifrizii)	((Heterospathe_cagayanensis	Kentiopsis_piersoniorum)	((Attalea_speciosa	(Bactris_major	(Elaeis_guineensis	Elaeis_oleifera)))	((Reinhardtia_paiewonskiana	Reinhardtia_latisecta)	(Reinhardtia_gracilis	Reinhardtia_simplex)))))	(((Pseudophoenix_vinifera	Geonoma_undata)	(Leopoldinia_pulchra	(Veitchia_spiralis	(Dypsis_decaryi	(Dictyosperma_album	Hydriastele_microspadix)))))	((((Calamus_caryotoides	Podococcus_barteri)	(Orania_palindan	Sclerosperma_profizianum))	Manicaria_saccifera)	(Prestoea_acuminata	Oenocarpus_minor)))))	Serenoa_repens)	Phoenix_dactylifera)	Sabal_domingensis)	Burretiokentia_grandiflora)	Kingia_australis);
((((Sclerosperma_profizianum	Orania_palindan)	(((((Oenocarpus_minor	Pseudophoenix_vinifera)	(Leopoldinia_pulchra	Manicaria_saccifera))	(Prestoea_acuminata	((((Dypsis_decaryi	Dictyosperma_album)	(Burretiokentia_grandiflora	Veitchia_spiralis))	Hydriastele_microspadix)	((Roystonea_regia	(Oenocarpus_bataua	(Pelagodoxa_henryana	(Heterospathe_cagayanensis	Kentiopsis_piersoniorum))))	Geonoma_undata))))	((((Elaeis_oleifera	Elaeis_guineensis)	(Bactris_major	Attalea_speciosa))	((Reinhardtia_gracilis	Reinhardtia_simplex)	(Reinhardtia_latisecta	Reinhardtia_paiewonskiana)))	((Nypa_fruticans	Chamaedorea_seifrizii)	(Iriartea_deltoidea	((Phoenix_dactylifera	Sabal_domingensis)	Serenoa_repens)))))	Podococcus_barteri))	Calamus_caryotoides)	Kingia_australis);
(((Phoenix_dactylifera	(Sabal_domingensis	(Serenoa_repens	(((((((Sclerosperma_profizianum	Orania_palindan)	(Podococcus_barteri	Calamus_caryotoides))	(((Dictyosperma_album	((Veitchia_spiralis	Hydriastele_microspadix)	Dypsis_decaryi))	((((Burretiokentia_grandiflora	Oenocarpus_minor)	Prestoea_acuminata)	(Roystonea_regia	(Oenocarpus_bataua	Pelagodoxa_henryana)))	((Geonoma_undata	(Heterospathe_cagayanensis	Kentiopsis_piersoniorum))	Leopoldinia_pulchra)))	Manicaria_saccifera))	(Chamaedorea_seifrizii	((Elaeis_oleifera	Elaeis_guineensis)	(Bactris_major	Attalea_speciosa))))	((Reinhardtia_gracilis	Reinhardtia_simplex)	(Reinhardtia_latisecta	Reinhardtia_paiewonskiana)))	Nypa_fruticans)	Iriartea_deltoidea))))	Pseudophoenix_vinifera)	Kingia_australis);
((Sabal_domingensis	((Serenoa_repens	((((((Veitchia_spiralis	Hydriastele_microspadix)	((Dictyosperma_album	Burretiokentia_grandiflora)	Dypsis_decaryi))	((Oenocarpus_minor	Prestoea_acuminata)	((Oenocarpus_bataua	Pelagodoxa_henryana)	Manicaria_saccifera)))	((((Calamus_caryotoides	Sclerosperma_profizianum)	Orania_palindan)	(Roystonea_regia	Podococcus_barteri))	(((Chamaedorea_seifrizii	(Leopoldinia_pulchra	(Bactris_major	(Elaeis_oleifera	Elaeis_guineensis))))	(((Heterospathe_cagayanensis	Kentiopsis_piersoniorum)	Attalea_speciosa)	((Reinhardtia_gracilis	Reinhardtia_simplex)	(Reinhardtia_latisecta	Reinhardtia_paiewonskiana))))	Geonoma_undata)))	Nypa_fruticans)	Iriartea_deltoidea))	(Pseudophoenix_vinifera	Phoenix_dactylifera)))	Kingia_australis);
((((Veitchia_spiralis	Hydriastele_microspadix)	((Dictyosperma_album	Burretiokentia_grandiflora)	Dypsis_decaryi))	(((Heterospathe_cagayanensis	Prestoea_acuminata)	(Roystonea_regia	(Oenocarpus_bataua	Pelagodoxa_henryana)))	((((Reinhardtia_gracilis	Geonoma_undata)	Manicaria_saccifera)	((((((Attalea_speciosa	Bactris_major)	(Elaeis_oleifera	Elaeis_guineensis))	(Reinhardtia_simplex	(Reinhardtia_latisecta	Reinhardtia_paiewonskiana)))	Kentiopsis_piersoniorum)	((Leopoldinia_pulchra	Iriartea_deltoidea)	(Sabal_domingensis	(Serenoa_repens	(Pseudophoenix_vinifera	Phoenix_dactylifera)))))	((Chamaedorea_seifrizii	Nypa_fruticans)	((Sclerosperma_profizianum	Orania_palindan)	(Calamus_caryotoides	Podococcus_barteri)))))	Oenocarpus_minor)))	Kingia_australis);
((Hydriastele_microspadix	(Dypsis_decaryi	((Burretiokentia_grandiflora	Dictyosperma_album)	(Veitchia_spiralis	((((((((Calamus_caryotoides	Sclerosperma_profizianum)	Orania_palindan)	(Roystonea_regia	Podococcus_barteri))	((((Chamaedorea_seifrizii	(Leopoldinia_pulchra	((Attalea_speciosa	Bactris_major)	(Elaeis_oleifera	Elaeis_guineensis))))	((Reinhardtia_gracilis	Reinhardtia_simplex)	(Reinhardtia_latisecta	Reinhardtia_paiewonskiana)))	Nypa_fruticans)	(Iriartea_deltoidea	(Sabal_domingensis	(Serenoa_repens	Phoenix_dactylifera)))))	(Pseudophoenix_vinifera	Manicaria_saccifera))	(Prestoea_acuminata	Oenocarpus_minor))	Geonoma_undata)	(Oenocarpus_bataua	((Kentiopsis_piersoniorum	Heterospathe_cagayanensis)	Pelagodoxa_henryana)))))))	Kingia_australis);
((Geonoma_undata	(((Oenocarpus_bataua	Pelagodoxa_henryana)	((Prestoea_acuminata	Oenocarpus_minor)	(((Leopoldinia_pulchra	Manicaria_saccifera)	(((Calamus_caryotoides	(Sclerosperma_profizianum	Orania_palindan))	(Roystonea_regia	(Pseudophoenix_vinifera	Podococcus_barteri)))	((Sabal_domingensis	(Serenoa_repens	Phoenix_dactylifera))	((Chamaedorea_seifrizii	Iriartea_deltoidea)	(((Attalea_speciosa	(Bactris_major	(Elaeis_oleifera	Elaeis_guineensis)))	((Reinhardtia_gracilis	Reinhardtia_simplex)	(Reinhardtia_latisecta	Reinhardtia_paiewonskiana)))	Nypa_fruticans)))))	(Hydriastele_microspadix	((Dypsis_decaryi	Dictyosperma_album)	(Burretiokentia_grandiflora	Veitchia_spiralis))))))	(Heterospathe_cagayanensis	Kentiopsis_piersoniorum)))	Kingia_australis);
((Dictyosperma_album	(((Dypsis_decaryi	Veitchia_spiralis)	(((((Heterospathe_cagayanensis	Kentiopsis_piersoniorum)	Geonoma_undata)	(Oenocarpus_bataua	Pelagodoxa_henryana))	((Manicaria_saccifera	((((Pseudophoenix_vinifera	Chamaedorea_seifrizii)	((Elaeis_oleifera	Elaeis_guineensis)	(Attalea_speciosa	Bactris_major)))	(((Reinhardtia_gracilis	Reinhardtia_simplex)	(Reinhardtia_latisecta	Reinhardtia_paiewonskiana))	((Sabal_domingensis	(Serenoa_repens	Phoenix_dactylifera))	(Iriartea_deltoidea	Nypa_fruticans))))	((Sclerosperma_profizianum	Orania_palindan)	(Leopoldinia_pulchra	(Roystonea_regia	(Calamus_caryotoides	Podococcus_barteri))))))	(Prestoea_acuminata	Oenocarpus_minor)))	Hydriastele_microspadix))	Burretiokentia_grandiflora))	Kingia_australis);
((Hydriastele_microspadix	((((Burretiokentia_grandiflora	Dictyosperma_album)	Dypsis_decaryi)	(((Manicaria_saccifera	(((Chamaedorea_seifrizii	((Sabal_domingensis	(Serenoa_repens	Phoenix_dactylifera))	((Pseudophoenix_vinifera	Iriartea_deltoidea)	Nypa_fruticans)))	((Leopoldinia_pulchra	(Attalea_speciosa	(Bactris_major	(Elaeis_oleifera	Elaeis_guineensis))))	((Reinhardtia_gracilis	Reinhardtia_simplex)	(Reinhardtia_latisecta	Reinhardtia_paiewonskiana))))	((Orania_palindan	(Roystonea_regia	Sclerosperma_profizianum))	(Calamus_caryotoides	Podococcus_barteri))))	((((Heterospathe_cagayanensis	(Oenocarpus_bataua	Pelagodoxa_henryana))	Prestoea_acuminata)	Oenocarpus_minor)	Kentiopsis_piersoniorum))	Geonoma_undata))	Veitchia_spiralis))	Kingia_australis);
((Sabal_domingensis	(((((((Orania_palindan	Sclerosperma_profizianum)	Podococcus_barteri)	(((Prestoea_acuminata	Oenocarpus_minor)	((Roystonea_regia	(Oenocarpus_bataua	Pelagodoxa_henryana))	(((Burretiokentia_grandiflora	Pseudophoenix_vinifera)	Geonoma_undata)	((Veitchia_spiralis	((Hydriastele_microspadix	Dypsis_decaryi)	Dictyosperma_album))	(Heterospathe_cagayanensis	Kentiopsis_piersoniorum)))))	Manicaria_saccifera))	((Calamus_caryotoides	Iriartea_deltoidea)	Chamaedorea_seifrizii))	(((Leopoldinia_pulchra	((Elaeis_oleifera	Elaeis_guineensis)	(Attalea_speciosa	Bactris_major)))	((Reinhardtia_gracilis	Reinhardtia_simplex)	(Reinhardtia_latisecta	Reinhardtia_paiewonskiana)))	Nypa_fruticans))	Serenoa_repens)	Phoenix_dactylifera))	Kingia_australis);
((Bactris_major	(((((Reinhardtia_gracilis	Reinhardtia_simplex)	(Reinhardtia_latisecta	Reinhardtia_paiewonskiana))	(((((Orania_palindan	Sclerosperma_profizianum)	(Calamus_caryotoides	Podococcus_barteri))	((((Prestoea_acuminata	Oenocarpus_minor)	(((((Heterospathe_cagayanensis	Kentiopsis_piersoniorum)	((Dictyosperma_album	Burretiokentia_grandiflora)	Dypsis_decaryi))	Veitchia_spiralis)	Hydriastele_microspadix)	(Roystonea_regia	(Oenocarpus_bataua	Pelagodoxa_henryana))))	(Pseudophoenix_vinifera	Geonoma_undata))	(Leopoldinia_pulchra	Manicaria_saccifera)))	((Iriartea_deltoidea	Chamaedorea_seifrizii)	(Sabal_domingensis	(Serenoa_repens	Phoenix_dactylifera))))	Nypa_fruticans))	(Elaeis_oleifera	Elaeis_guineensis))	Attalea_speciosa))	Kingia_australis);
((Dictyosperma_album	((Dypsis_decaryi	(Veitchia_spiralis	(((Leopoldinia_pulchra	(((((((Reinhardtia_latisecta	Reinhardtia_paiewonskiana)	Reinhardtia_simplex)	((Elaeis_oleifera	Elaeis_guineensis)	(Bactris_major	Attalea_speciosa)))	(Nypa_fruticans	Chamaedorea_seifrizii))	((Pseudophoenix_vinifera	Iriartea_deltoidea)	(Sabal_domingensis	(Phoenix_dactylifera	Serenoa_repens))))	((Orania_palindan	Sclerosperma_profizianum)	(Calamus_caryotoides	Podococcus_barteri)))	Manicaria_saccifera))	((Oenocarpus_minor	((Reinhardtia_gracilis	Burretiokentia_grandiflora)	Geonoma_undata))	(Prestoea_acuminata	(Roystonea_regia	(Pelagodoxa_henryana	Oenocarpus_bataua)))))	(Kentiopsis_piersoniorum	Heterospathe_cagayanensis))))	Hydriastele_microspadix))	Kingia_australis);
((Hydriastele_microspadix	(((((((Kentiopsis_piersoniorum	(Leopoldinia_pulchra	((Elaeis_oleifera	Elaeis_guineensis)	(Bactris_major	(Reinhardtia_gracilis	Attalea_speciosa)))))	(Heterospathe_cagayanensis	Chamaedorea_seifrizii))	(((Reinhardtia_latisecta	Reinhardtia_paiewonskiana)	Reinhardtia_simplex)	(((Serenoa_repens	(Iriartea_deltoidea	Phoenix_dactylifera))	Sabal_domingensis)	Nypa_fruticans)))	((Orania_palindan	(Calamus_caryotoides	Sclerosperma_profizianum))	(Roystonea_regia	Podococcus_barteri)))	(Pseudophoenix_vinifera	Manicaria_saccifera))	((((Pelagodoxa_henryana	Oenocarpus_bataua)	Prestoea_acuminata)	Oenocarpus_minor)	Geonoma_undata))	(Veitchia_spiralis	((Burretiokentia_grandiflora	Dypsis_decaryi)	Dictyosperma_album))))	Kingia_australis);
((Elaeis_guineensis	(((Bactris_major	Attalea_speciosa)	((((Reinhardtia_latisecta	Reinhardtia_paiewonskiana)	(Reinhardtia_gracilis	Reinhardtia_simplex))	(((Manicaria_saccifera	(Geonoma_undata	((((Roystonea_regia	(Pelagodoxa_henryana	Oenocarpus_bataua))	Prestoea_acuminata)	Oenocarpus_minor)	((((Veitchia_spiralis	Burretiokentia_grandiflora)	Dictyosperma_album)	Dypsis_decaryi)	((Heterospathe_cagayanensis	Kentiopsis_piersoniorum)	Hydriastele_microspadix)))))	(((Orania_palindan	Sclerosperma_profizianum)	Podococcus_barteri)	(Calamus_caryotoides	Chamaedorea_seifrizii)))	(((Serenoa_repens	((Pseudophoenix_vinifera	Phoenix_dactylifera)	Sabal_domingensis))	Iriartea_deltoidea)	Nypa_fruticans)))	Leopoldinia_pulchra))	Elaeis_oleifera))	Kingia_australis);
((Elaeis_oleifera	(Elaeis_guineensis	(Bactris_major	(((((Heterospathe_cagayanensis	Kentiopsis_piersoniorum)	Attalea_speciosa)	((Reinhardtia_latisecta	Reinhardtia_paiewonskiana)	(Reinhardtia_gracilis	Reinhardtia_simplex)))	((((Orania_palindan	Sclerosperma_profizianum)	Podococcus_barteri)	(Manicaria_saccifera	((Geonoma_undata	(Hydriastele_microspadix	(Dictyosperma_album	(Dypsis_decaryi	(Veitchia_spiralis	Burretiokentia_grandiflora)))))	((Roystonea_regia	(Pelagodoxa_henryana	Oenocarpus_bataua))	(Oenocarpus_minor	Prestoea_acuminata)))))	((Nypa_fruticans	(Chamaedorea_seifrizii	(Calamus_caryotoides	Iriartea_deltoidea)))	(Serenoa_repens	((Pseudophoenix_vinifera	Phoenix_dactylifera)	Sabal_domingensis)))))	Leopoldinia_pulchra))))	Kingia_australis);
(((Elaeis_oleifera	Elaeis_guineensis)	((((Heterospathe_cagayanensis	Kentiopsis_piersoniorum)	Attalea_speciosa)	((((Nypa_fruticans	Chamaedorea_seifrizii)	(Iriartea_deltoidea	(Serenoa_repens	(Phoenix_dactylifera	Sabal_domingensis))))	(((Roystonea_regia	(Orania_palindan	(Calamus_caryotoides	Sclerosperma_profizianum)))	Podococcus_barteri)	((Pseudophoenix_vinifera	Manicaria_saccifera)	((((Hydriastele_microspadix	(Dictyosperma_album	(Dypsis_decaryi	(Veitchia_spiralis	Burretiokentia_grandiflora))))	(Geonoma_undata	(Prestoea_acuminata	(Pelagodoxa_henryana	Oenocarpus_bataua))))	Leopoldinia_pulchra)	Oenocarpus_minor))))	((Reinhardtia_latisecta	Reinhardtia_paiewonskiana)	(Reinhardtia_gracilis	Reinhardtia_simplex))))	Bactris_major))	Kingia_australis);
((Attalea_speciosa	(Bactris_major	((((((((Serenoa_repens	(Phoenix_dactylifera	Sabal_domingensis))	Iriartea_deltoidea)	Nypa_fruticans)	(((Orania_palindan	(Calamus_caryotoides	Sclerosperma_profizianum))	(Podococcus_barteri	Roystonea_regia))	((Pseudophoenix_vinifera	Manicaria_saccifera)	((Heterospathe_cagayanensis	Kentiopsis_piersoniorum)	((Prestoea_acuminata	Oenocarpus_minor)	((Pelagodoxa_henryana	Oenocarpus_bataua)	((Hydriastele_microspadix	(Dictyosperma_album	(Dypsis_decaryi	(Veitchia_spiralis	Burretiokentia_grandiflora))))	Geonoma_undata)))))))	((Reinhardtia_latisecta	Reinhardtia_paiewonskiana)	(Reinhardtia_gracilis	Reinhardtia_simplex)))	Chamaedorea_seifrizii)	Leopoldinia_pulchra)	(Elaeis_oleifera	Elaeis_guineensis))))	Kingia_australis);
((Elaeis_oleifera	(Elaeis_guineensis	((Attalea_speciosa	Bactris_major)	((((Nypa_fruticans	(((Serenoa_repens	(Sabal_domingensis	(Pseudophoenix_vinifera	Phoenix_dactylifera)))	(((Pelagodoxa_henryana	Oenocarpus_bataua)	(Heterospathe_cagayanensis	Kentiopsis_piersoniorum))	Iriartea_deltoidea))	((Manicaria_saccifera	(((Prestoea_acuminata	Oenocarpus_minor)	Geonoma_undata)	(((Hydriastele_microspadix	Dictyosperma_album)	Dypsis_decaryi)	(Burretiokentia_grandiflora	Veitchia_spiralis))))	((Roystonea_regia	((Calamus_caryotoides	Sclerosperma_profizianum)	Orania_palindan))	Podococcus_barteri))))	((Reinhardtia_latisecta	Reinhardtia_paiewonskiana)	(Reinhardtia_gracilis	Reinhardtia_simplex)))	Chamaedorea_seifrizii)	Leopoldinia_pulchra))))	Kingia_australis);
((Dictyosperma_album	(((Dypsis_decaryi	Veitchia_spiralis)	(((Leopoldinia_pulchra	(Pseudophoenix_vinifera	Manicaria_saccifera))	(Burretiokentia_grandiflora	Geonoma_undata))	((((Sclerosperma_profizianum	Orania_palindan)	(Calamus_caryotoides	Podococcus_barteri))	(((((Reinhardtia_latisecta	Reinhardtia_paiewonskiana)	(Reinhardtia_gracilis	Reinhardtia_simplex))	((Elaeis_oleifera	Elaeis_guineensis)	(Attalea_speciosa	Bactris_major)))	(Chamaedorea_seifrizii	(Heterospathe_cagayanensis	Kentiopsis_piersoniorum)))	(Nypa_fruticans	((Sabal_domingensis	(Phoenix_dactylifera	Serenoa_repens))	((Roystonea_regia	(Oenocarpus_bataua	Pelagodoxa_henryana))	Iriartea_deltoidea)))))	(Prestoea_acuminata	Oenocarpus_minor))))	Hydriastele_microspadix))	Kingia_australis);
((Elaeis_guineensis	(((Attalea_speciosa	Bactris_major)	(((((((((Pseudophoenix_vinifera	Burretiokentia_grandiflora)	Geonoma_undata)	Heterospathe_cagayanensis)	(((Hydriastele_microspadix	Dictyosperma_album)	(Dypsis_decaryi	Veitchia_spiralis))	((Roystonea_regia	(Oenocarpus_bataua	(Kentiopsis_piersoniorum	Pelagodoxa_henryana)))	(Prestoea_acuminata	Oenocarpus_minor))))	(Leopoldinia_pulchra	((Sclerosperma_profizianum	Orania_palindan)	(Calamus_caryotoides	Podococcus_barteri))))	((Iriartea_deltoidea	Manicaria_saccifera)	(Sabal_domingensis	(Phoenix_dactylifera	Serenoa_repens))))	Nypa_fruticans)	((Reinhardtia_latisecta	Reinhardtia_paiewonskiana)	(Reinhardtia_gracilis	Reinhardtia_simplex)))	Chamaedorea_seifrizii))	Elaeis_oleifera))	Kingia_australis);
((Elaeis_guineensis	(((Attalea_speciosa	Bactris_major)	(((((((((((Hydriastele_microspadix	Dictyosperma_album)	Dypsis_decaryi)	(Burretiokentia_grandiflora	Veitchia_spiralis))	(Prestoea_acuminata	Oenocarpus_minor))	((Oenocarpus_bataua	Pelagodoxa_henryana)	((Kentiopsis_piersoniorum	Heterospathe_cagayanensis)	Geonoma_undata)))	(Pseudophoenix_vinifera	Manicaria_saccifera))	((Roystonea_regia	((Calamus_caryotoides	Sclerosperma_profizianum)	Orania_palindan))	Podococcus_barteri))	(Iriartea_deltoidea	(Nypa_fruticans	(Serenoa_repens	(Sabal_domingensis	Phoenix_dactylifera)))))	((Reinhardtia_latisecta	Reinhardtia_paiewonskiana)	(Reinhardtia_gracilis	Reinhardtia_simplex)))	Chamaedorea_seifrizii)	Leopoldinia_pulchra))	Elaeis_oleifera))	Kingia_australis);
((Bactris_major	((Elaeis_oleifera	Elaeis_guineensis)	((Leopoldinia_pulchra	((Podococcus_barteri	(((((Pelagodoxa_henryana	Oenocarpus_bataua)	Iriartea_deltoidea)	(Serenoa_repens	(Phoenix_dactylifera	Sabal_domingensis)))	((Calamus_caryotoides	Chamaedorea_seifrizii)	Nypa_fruticans))	((Oenocarpus_minor	((Heterospathe_cagayanensis	Kentiopsis_piersoniorum)	Prestoea_acuminata))	((Hydriastele_microspadix	((Dypsis_decaryi	Veitchia_spiralis)	((Burretiokentia_grandiflora	Reinhardtia_gracilis)	Dictyosperma_album)))	((Roystonea_regia	(Sclerosperma_profizianum	Orania_palindan))	((Pseudophoenix_vinifera	Manicaria_saccifera)	Geonoma_undata))))))	((Reinhardtia_paiewonskiana	Reinhardtia_latisecta)	Reinhardtia_simplex)))	Attalea_speciosa)))	Kingia_australis);
(((((((((((Sabal_domingensis	(Serenoa_repens	Phoenix_dactylifera))	((((Reinhardtia_paiewonskiana	Reinhardtia_latisecta)	(Reinhardtia_gracilis	Reinhardtia_simplex))	((Iriartea_deltoidea	Chamaedorea_seifrizii)	((((Elaeis_oleifera	Elaeis_guineensis)	Bactris_major)	Attalea_speciosa)	Leopoldinia_pulchra)))	Nypa_fruticans))	(Sclerosperma_profizianum	Orania_palindan))	(Pseudophoenix_vinifera	(Calamus_caryotoides	Podococcus_barteri)))	Manicaria_saccifera)	(((Roystonea_regia	(Pelagodoxa_henryana	Oenocarpus_bataua))	Prestoea_acuminata)	Oenocarpus_minor))	Geonoma_undata)	((Heterospathe_cagayanensis	Kentiopsis_piersoniorum)	Hydriastele_microspadix))	(Dypsis_decaryi	Dictyosperma_album))	(Veitchia_spiralis	Burretiokentia_grandiflora))	Kingia_australis);
((Sabal_domingensis	((((((((Reinhardtia_paiewonskiana	Reinhardtia_latisecta)	(Reinhardtia_gracilis	Reinhardtia_simplex))	(Chamaedorea_seifrizii	(((Heterospathe_cagayanensis	Kentiopsis_piersoniorum)	(((Elaeis_oleifera	Elaeis_guineensis)	Bactris_major)	Attalea_speciosa))	Leopoldinia_pulchra)))	(((Sclerosperma_profizianum	Orania_palindan)	(Roystonea_regia	(Calamus_caryotoides	Podococcus_barteri)))	(((Prestoea_acuminata	Oenocarpus_minor)	(((Pseudophoenix_vinifera	Manicaria_saccifera)	Geonoma_undata)	(((Dictyosperma_album	Hydriastele_microspadix)	Dypsis_decaryi)	(Veitchia_spiralis	Burretiokentia_grandiflora))))	(Pelagodoxa_henryana	Oenocarpus_bataua))))	Nypa_fruticans)	Iriartea_deltoidea)	Serenoa_repens)	Phoenix_dactylifera))	Kingia_australis);
((Sabal_domingensis	((((((((Heterospathe_cagayanensis	Kentiopsis_piersoniorum)	((Reinhardtia_paiewonskiana	Reinhardtia_latisecta)	(Reinhardtia_gracilis	Reinhardtia_simplex)))	(((Elaeis_oleifera	Elaeis_guineensis)	(Bactris_major	Attalea_speciosa))	Leopoldinia_pulchra))	(Chamaedorea_seifrizii	Nypa_fruticans))	Iriartea_deltoidea)	(((Sclerosperma_profizianum	Orania_palindan)	(Calamus_caryotoides	Podococcus_barteri))	((((Burretiokentia_grandiflora	Geonoma_undata)	(((Dypsis_decaryi	Veitchia_spiralis)	Dictyosperma_album)	Hydriastele_microspadix))	(Oenocarpus_minor	(Prestoea_acuminata	(Roystonea_regia	(Pelagodoxa_henryana	Oenocarpus_bataua)))))	Manicaria_saccifera)))	Serenoa_repens)	(Pseudophoenix_vinifera	Phoenix_dactylifera)))	Kingia_australis);
((((Dypsis_decaryi	Hydriastele_microspadix)	((Burretiokentia_grandiflora	Veitchia_spiralis)	((Geonoma_undata	((Manicaria_saccifera	(((Attalea_speciosa	((Elaeis_oleifera	Elaeis_guineensis)	Bactris_major))	(((Iriartea_deltoidea	(Serenoa_repens	((Pseudophoenix_vinifera	Phoenix_dactylifera)	Sabal_domingensis)))	((Reinhardtia_paiewonskiana	Reinhardtia_latisecta)	(Reinhardtia_gracilis	Reinhardtia_simplex)))	(Chamaedorea_seifrizii	Nypa_fruticans)))	((Sclerosperma_profizianum	Orania_palindan)	(Roystonea_regia	(Leopoldinia_pulchra	(Calamus_caryotoides	Podococcus_barteri))))))	(Prestoea_acuminata	((Heterospathe_cagayanensis	Kentiopsis_piersoniorum)	Oenocarpus_minor))))	(Pelagodoxa_henryana	Oenocarpus_bataua))))	Dictyosperma_album)	Kingia_australis);
((Bactris_major	((((((((Roystonea_regia	Podococcus_barteri)	((Calamus_caryotoides	Sclerosperma_profizianum)	Orania_palindan))	((Pseudophoenix_vinifera	(Leopoldinia_pulchra	Manicaria_saccifera))	((Geonoma_undata	((((Heterospathe_cagayanensis	Kentiopsis_piersoniorum)	Pelagodoxa_henryana)	Oenocarpus_bataua)	(Hydriastele_microspadix	(Veitchia_spiralis	((Burretiokentia_grandiflora	Dictyosperma_album)	Dypsis_decaryi)))))	(Prestoea_acuminata	Oenocarpus_minor))))	(((Sabal_domingensis	(Serenoa_repens	Phoenix_dactylifera))	Iriartea_deltoidea)	Nypa_fruticans))	((Reinhardtia_paiewonskiana	Reinhardtia_latisecta)	(Reinhardtia_gracilis	Reinhardtia_simplex)))	Chamaedorea_seifrizii)	Attalea_speciosa)	(Elaeis_oleifera	Elaeis_guineensis)))	Kingia_australis);
(((Burretiokentia_grandiflora	Dictyosperma_album)	((Hydriastele_microspadix	Dypsis_decaryi)	(Veitchia_spiralis	((Heterospathe_cagayanensis	Kentiopsis_piersoniorum)	((((Sabal_domingensis	(Serenoa_repens	Phoenix_dactylifera))	((Podococcus_barteri	((Calamus_caryotoides	Sclerosperma_profizianum)	Orania_palindan))	((((Reinhardtia_paiewonskiana	Reinhardtia_latisecta)	(Reinhardtia_gracilis	Reinhardtia_simplex))	(Chamaedorea_seifrizii	(Leopoldinia_pulchra	((Elaeis_oleifera	Elaeis_guineensis)	(Attalea_speciosa	Bactris_major)))))	Nypa_fruticans)))	((Pseudophoenix_vinifera	Iriartea_deltoidea)	Manicaria_saccifera))	((Geonoma_undata	(Prestoea_acuminata	(Roystonea_regia	(Pelagodoxa_henryana	Oenocarpus_bataua))))	Oenocarpus_minor))))))	Kingia_australis);
((Hydriastele_microspadix	((Dypsis_decaryi	(Burretiokentia_grandiflora	Dictyosperma_album))	(Veitchia_spiralis	((Prestoea_acuminata	Oenocarpus_minor)	(((Pseudophoenix_vinifera	Manicaria_saccifera)	((((Roystonea_regia	Podococcus_barteri)	(Sclerosperma_profizianum	Orania_palindan))	(((((Reinhardtia_paiewonskiana	Reinhardtia_latisecta)	(Reinhardtia_gracilis	Reinhardtia_simplex))	((Bactris_major	((Heterospathe_cagayanensis	Kentiopsis_piersoniorum)	Attalea_speciosa))	(Elaeis_oleifera	Elaeis_guineensis)))	Chamaedorea_seifrizii)	(Nypa_fruticans	((Calamus_caryotoides	Iriartea_deltoidea)	((Pelagodoxa_henryana	Oenocarpus_bataua)	(Sabal_domingensis	(Serenoa_repens	Phoenix_dactylifera)))))))	Leopoldinia_pulchra))	Geonoma_undata)))))	Kingia_australis);
((Hydriastele_microspadix	((Dypsis_decaryi	Dictyosperma_album)	((Burretiokentia_grandiflora	Veitchia_spiralis)	(Geonoma_undata	(((Roystonea_regia	(((Heterospathe_cagayanensis	Kentiopsis_piersoniorum)	Pelagodoxa_henryana)	Oenocarpus_bataua))	(Prestoea_acuminata	Oenocarpus_minor))	(Manicaria_saccifera	(((((Pseudophoenix_vinifera	Iriartea_deltoidea)	(Sabal_domingensis	(Serenoa_repens	Phoenix_dactylifera)))	Nypa_fruticans)	(((Reinhardtia_paiewonskiana	Reinhardtia_latisecta)	(Reinhardtia_gracilis	Reinhardtia_simplex))	(Chamaedorea_seifrizii	(Leopoldinia_pulchra	((Bactris_major	Attalea_speciosa)	(Elaeis_oleifera	Elaeis_guineensis))))))	(Podococcus_barteri	(Calamus_caryotoides	(Sclerosperma_profizianum	Orania_palindan))))))))))	Kingia_australis);
((Hydriastele_microspadix	(Dictyosperma_album	(((Dypsis_decaryi	(Burretiokentia_grandiflora	Veitchia_spiralis))	((Roystonea_regia	(Pelagodoxa_henryana	Oenocarpus_bataua))	((Pseudophoenix_vinifera	Geonoma_undata)	((Manicaria_saccifera	((Chamaedorea_seifrizii	((((Iriartea_deltoidea	(Sabal_domingensis	(Serenoa_repens	Phoenix_dactylifera)))	Nypa_fruticans)	((Reinhardtia_paiewonskiana	Reinhardtia_latisecta)	(Reinhardtia_gracilis	Reinhardtia_simplex)))	(Leopoldinia_pulchra	((Bactris_major	Attalea_speciosa)	(Elaeis_oleifera	Elaeis_guineensis)))))	(Podococcus_barteri	((Calamus_caryotoides	Sclerosperma_profizianum)	Orania_palindan))))	(Prestoea_acuminata	Oenocarpus_minor)))))	(Heterospathe_cagayanensis	Kentiopsis_piersoniorum))))	Kingia_australis);
((Pseudophoenix_vinifera	((Calamus_caryotoides	Chamaedorea_seifrizii)	((((Leopoldinia_pulchra	((Elaeis_guineensis	Elaeis_oleifera)	(Attalea_speciosa	Bactris_major)))	((Reinhardtia_paiewonskiana	Reinhardtia_latisecta)	(Reinhardtia_gracilis	Reinhardtia_simplex)))	((((Geonoma_undata	(((Heterospathe_cagayanensis	Kentiopsis_piersoniorum)	Hydriastele_microspadix)	(Dictyosperma_album	((Burretiokentia_grandiflora	Veitchia_spiralis)	Dypsis_decaryi))))	((Roystonea_regia	(Pelagodoxa_henryana	Oenocarpus_bataua))	(Oenocarpus_minor	Prestoea_acuminata)))	Manicaria_saccifera)	((Nypa_fruticans	(Sabal_domingensis	(Phoenix_dactylifera	Serenoa_repens)))	Iriartea_deltoidea)))	(Podococcus_barteri	(Orania_palindan	Sclerosperma_profizianum)))))	Kingia_australis);
((Elaeis_oleifera	(((Attalea_speciosa	Bactris_major)	((((Reinhardtia_paiewonskiana	Reinhardtia_latisecta)	(Reinhardtia_gracilis	Reinhardtia_simplex))	((((Nypa_fruticans	(Serenoa_repens	(Sabal_domingensis	Phoenix_dactylifera)))	((Pelagodoxa_henryana	Oenocarpus_bataua)	(Chamaedorea_seifrizii	Iriartea_deltoidea)))	((((Geonoma_undata	(Oenocarpus_minor	Prestoea_acuminata))	(Burretiokentia_grandiflora	(Dypsis_decaryi	(Dictyosperma_album	(Veitchia_spiralis	Hydriastele_microspadix)))))	(Pseudophoenix_vinifera	Manicaria_saccifera))	(Podococcus_barteri	(Roystonea_regia	(Orania_palindan	(Calamus_caryotoides	Sclerosperma_profizianum))))))	(Heterospathe_cagayanensis	Kentiopsis_piersoniorum)))	Leopoldinia_pulchra))	Elaeis_guineensis))	Kingia_australis);
(((Bactris_major	(((((Reinhardtia_paiewonskiana	Reinhardtia_latisecta)	(Reinhardtia_gracilis	Reinhardtia_simplex))	((Nypa_fruticans	((Sabal_domingensis	(Phoenix_dactylifera	Serenoa_repens))	((Oenocarpus_bataua	((Heterospathe_cagayanensis	Kentiopsis_piersoniorum)	Pelagodoxa_henryana))	Iriartea_deltoidea)))	((Roystonea_regia	(Leopoldinia_pulchra	((Oenocarpus_minor	(((Dictyosperma_album	((Veitchia_spiralis	Hydriastele_microspadix)	Dypsis_decaryi))	(Geonoma_undata	Burretiokentia_grandiflora))	Prestoea_acuminata))	Manicaria_saccifera)))	((Calamus_caryotoides	Podococcus_barteri)	(Orania_palindan	Sclerosperma_profizianum)))))	(Pseudophoenix_vinifera	Chamaedorea_seifrizii))	Attalea_speciosa))	(Elaeis_guineensis	Elaeis_oleifera))	Kingia_australis);
(((Serenoa_repens	((Phoenix_dactylifera	(((((Leopoldinia_pulchra	(Kentiopsis_piersoniorum	((Chamaedorea_seifrizii	((Elaeis_guineensis	Elaeis_oleifera)	(Bactris_major	Attalea_speciosa)))	((Reinhardtia_paiewonskiana	Reinhardtia_latisecta)	(Reinhardtia_gracilis	Reinhardtia_simplex)))))	((((((Oenocarpus_bataua	Pelagodoxa_henryana)	Roystonea_regia)	(Prestoea_acuminata	Oenocarpus_minor))	(Heterospathe_cagayanensis	((Dictyosperma_album	(Dypsis_decaryi	(Burretiokentia_grandiflora	Veitchia_spiralis)))	Hydriastele_microspadix)))	Geonoma_undata)	Manicaria_saccifera))	(Podococcus_barteri	(Orania_palindan	Sclerosperma_profizianum)))	Nypa_fruticans)	(Calamus_caryotoides	Iriartea_deltoidea)))	Sabal_domingensis))	Pseudophoenix_vinifera)	Kingia_australis);
(((Phoenix_dactylifera	(((((((((((Heterospathe_cagayanensis	Kentiopsis_piersoniorum)	Leopoldinia_pulchra)	((Elaeis_guineensis	Elaeis_oleifera)	Bactris_major))	((Reinhardtia_paiewonskiana	Reinhardtia_latisecta)	(Reinhardtia_gracilis	Reinhardtia_simplex)))	(((((Roystonea_regia	(Prestoea_acuminata	Oenocarpus_minor))	((Dictyosperma_album	(Dypsis_decaryi	(Burretiokentia_grandiflora	Veitchia_spiralis)))	Hydriastele_microspadix))	Geonoma_undata)	Manicaria_saccifera)	(Attalea_speciosa	(Podococcus_barteri	(Orania_palindan	Sclerosperma_profizianum)))))	(Calamus_caryotoides	Chamaedorea_seifrizii))	Nypa_fruticans)	(Oenocarpus_bataua	Pelagodoxa_henryana))	Iriartea_deltoidea)	Serenoa_repens)	Sabal_domingensis))	Pseudophoenix_vinifera)	Kingia_australis);
(((Phoenix_dactylifera	(((((Nypa_fruticans	((((((Roystonea_regia	(Oenocarpus_bataua	Pelagodoxa_henryana))	Prestoea_acuminata)	Oenocarpus_minor)	((Dypsis_decaryi	(Hydriastele_microspadix	Dictyosperma_album))	(Burretiokentia_grandiflora	Veitchia_spiralis)))	Geonoma_undata)	Manicaria_saccifera))	(Podococcus_barteri	(Orania_palindan	(Calamus_caryotoides	Sclerosperma_profizianum))))	(((((Elaeis_guineensis	Elaeis_oleifera)	Bactris_major)	(Attalea_speciosa	((Heterospathe_cagayanensis	Kentiopsis_piersoniorum)	Leopoldinia_pulchra)))	((Reinhardtia_paiewonskiana	Reinhardtia_latisecta)	(Reinhardtia_gracilis	Reinhardtia_simplex)))	(Chamaedorea_seifrizii	Iriartea_deltoidea)))	Serenoa_repens)	Sabal_domingensis))	Pseudophoenix_vinifera)	Kingia_australis);
((Sabal_domingensis	(Phoenix_dactylifera	(((((((((Prestoea_acuminata	(Burretiokentia_grandiflora	Oenocarpus_minor))	Kentiopsis_piersoniorum)	((((Dypsis_decaryi	Hydriastele_microspadix)	Veitchia_spiralis)	Dictyosperma_album)	((Roystonea_regia	(Oenocarpus_bataua	Pelagodoxa_henryana))	Geonoma_undata)))	Manicaria_saccifera)	((Calamus_caryotoides	Podococcus_barteri)	(Orania_palindan	Sclerosperma_profizianum)))	(Leopoldinia_pulchra	(((Heterospathe_cagayanensis	(Pseudophoenix_vinifera	Chamaedorea_seifrizii))	(Attalea_speciosa	((Elaeis_guineensis	Elaeis_oleifera)	Bactris_major)))	((Reinhardtia_paiewonskiana	Reinhardtia_latisecta)	(Reinhardtia_gracilis	Reinhardtia_simplex)))))	Nypa_fruticans)	Iriartea_deltoidea)	Serenoa_repens)))	Kingia_australis);
(((Sabal_domingensis	(Phoenix_dactylifera	(((((((((Dictyosperma_album	(Hydriastele_microspadix	Dypsis_decaryi))	(Burretiokentia_grandiflora	Veitchia_spiralis))	Geonoma_undata)	(Oenocarpus_minor	(Prestoea_acuminata	(Roystonea_regia	(Oenocarpus_bataua	Pelagodoxa_henryana)))))	Manicaria_saccifera)	((Podococcus_barteri	(Orania_palindan	(Calamus_caryotoides	Sclerosperma_profizianum)))	(((Heterospathe_cagayanensis	Kentiopsis_piersoniorum)	(Leopoldinia_pulchra	((Elaeis_guineensis	Elaeis_oleifera)	(Bactris_major	Attalea_speciosa))))	((Reinhardtia_paiewonskiana	Reinhardtia_latisecta)	(Reinhardtia_gracilis	Reinhardtia_simplex)))))	(Chamaedorea_seifrizii	Nypa_fruticans))	Iriartea_deltoidea)	Serenoa_repens)))	Pseudophoenix_vinifera)	Kingia_australis);
(((Chamaedorea_seifrizii	((((Serenoa_repens	(Sabal_domingensis	Phoenix_dactylifera))	Iriartea_deltoidea)	Nypa_fruticans)	((((((Dictyosperma_album	(Hydriastele_microspadix	Dypsis_decaryi))	Veitchia_spiralis)	(((Burretiokentia_grandiflora	Geonoma_undata)	(Roystonea_regia	(Oenocarpus_bataua	((Heterospathe_cagayanensis	Kentiopsis_piersoniorum)	Pelagodoxa_henryana))))	(Prestoea_acuminata	Oenocarpus_minor)))	Manicaria_saccifera)	((Calamus_caryotoides	Podococcus_barteri)	(Orania_palindan	Sclerosperma_profizianum)))	(((Reinhardtia_paiewonskiana	Reinhardtia_latisecta)	(Reinhardtia_gracilis	Reinhardtia_simplex))	(Leopoldinia_pulchra	((Elaeis_guineensis	Elaeis_oleifera)	(Bactris_major	Attalea_speciosa)))))))	Pseudophoenix_vinifera)	Kingia_australis);
((((Sabal_domingensis	Phoenix_dactylifera)	((Iriartea_deltoidea	(((Calamus_caryotoides	Podococcus_barteri)	(Orania_palindan	Sclerosperma_profizianum))	((((((Roystonea_regia	(Oenocarpus_bataua	Pelagodoxa_henryana))	(Heterospathe_cagayanensis	Kentiopsis_piersoniorum))	((((Burretiokentia_grandiflora	Dictyosperma_album)	Dypsis_decaryi)	Veitchia_spiralis)	Hydriastele_microspadix))	(Geonoma_undata	(Prestoea_acuminata	Oenocarpus_minor)))	Manicaria_saccifera)	(Nypa_fruticans	(((Reinhardtia_paiewonskiana	Reinhardtia_latisecta)	(Reinhardtia_gracilis	Reinhardtia_simplex))	((Leopoldinia_pulchra	((Elaeis_guineensis	Elaeis_oleifera)	(Bactris_major	Attalea_speciosa)))	Chamaedorea_seifrizii))))))	Serenoa_repens))	Pseudophoenix_vinifera)	Kingia_australis);
((Elaeis_guineensis	((((((Reinhardtia_latisecta	Reinhardtia_paiewonskiana)	(Reinhardtia_simplex	Reinhardtia_gracilis))	((((Leopoldinia_pulchra	Manicaria_saccifera)	((((Pseudophoenix_vinifera	Geonoma_undata)	(((Burretiokentia_grandiflora	Veitchia_spiralis)	(Dypsis_decaryi	Dictyosperma_album))	Hydriastele_microspadix))	(Oenocarpus_minor	Prestoea_acuminata))	Roystonea_regia))	((Podococcus_barteri	Calamus_caryotoides)	(Orania_palindan	Sclerosperma_profizianum)))	(Nypa_fruticans	((Sabal_domingensis	(Serenoa_repens	Phoenix_dactylifera))	((Oenocarpus_bataua	((Heterospathe_cagayanensis	Kentiopsis_piersoniorum)	Pelagodoxa_henryana))	Iriartea_deltoidea)))))	Chamaedorea_seifrizii)	(Bactris_major	Attalea_speciosa))	Elaeis_oleifera))	Kingia_australis);
((((Pseudophoenix_vinifera	Phoenix_dactylifera)	(Serenoa_repens	((((((Heterospathe_cagayanensis	Kentiopsis_piersoniorum)	Attalea_speciosa)	((Elaeis_oleifera	Elaeis_guineensis)	Bactris_major))	((Reinhardtia_latisecta	Reinhardtia_paiewonskiana)	(Reinhardtia_simplex	Reinhardtia_gracilis)))	(((Leopoldinia_pulchra	Manicaria_saccifera)	((Geonoma_undata	(Veitchia_spiralis	(Dypsis_decaryi	(Hydriastele_microspadix	(Burretiokentia_grandiflora	Dictyosperma_album)))))	(Oenocarpus_minor	(((Oenocarpus_bataua	Pelagodoxa_henryana)	Roystonea_regia)	Prestoea_acuminata))))	((Podococcus_barteri	Calamus_caryotoides)	(Orania_palindan	Sclerosperma_profizianum))))	(Nypa_fruticans	(Chamaedorea_seifrizii	Iriartea_deltoidea)))))	Sabal_domingensis)	Kingia_australis);
((Pseudophoenix_vinifera	(((Phoenix_dactylifera	Serenoa_repens)	((((((Elaeis_oleifera	Elaeis_guineensis)	(Attalea_speciosa	Bactris_major))	Leopoldinia_pulchra)	(((Reinhardtia_latisecta	Reinhardtia_paiewonskiana)	Reinhardtia_gracilis)	Reinhardtia_simplex))	Nypa_fruticans)	(((Chamaedorea_seifrizii	Iriartea_deltoidea)	((Podococcus_barteri	Calamus_caryotoides)	(Roystonea_regia	(Orania_palindan	Sclerosperma_profizianum))))	(Manicaria_saccifera	((Geonoma_undata	((Oenocarpus_bataua	Pelagodoxa_henryana)	((Heterospathe_cagayanensis	Kentiopsis_piersoniorum)	((Dypsis_decaryi	Burretiokentia_grandiflora)	(Dictyosperma_album	(Veitchia_spiralis	Hydriastele_microspadix))))))	(Prestoea_acuminata	Oenocarpus_minor))))))	Sabal_domingensis))	Kingia_australis);
((Hydriastele_microspadix	((Heterospathe_cagayanensis	(((Oenocarpus_minor	Geonoma_undata)	(((((((Chamaedorea_seifrizii	Nypa_fruticans)	(Iriartea_deltoidea	((Phoenix_dactylifera	Serenoa_repens)	Sabal_domingensis)))	Pseudophoenix_vinifera)	((((Elaeis_oleifera	Elaeis_guineensis)	(Attalea_speciosa	Bactris_major))	Leopoldinia_pulchra)	((Reinhardtia_latisecta	Reinhardtia_paiewonskiana)	Reinhardtia_simplex)))	(Podococcus_barteri	(Orania_palindan	(Calamus_caryotoides	Sclerosperma_profizianum))))	Manicaria_saccifera)	(Prestoea_acuminata	(Roystonea_regia	(Oenocarpus_bataua	Pelagodoxa_henryana)))))	Kentiopsis_piersoniorum))	(((Dictyosperma_album	(Reinhardtia_gracilis	Burretiokentia_grandiflora))	Dypsis_decaryi)	Veitchia_spiralis)))	Kingia_australis);
((Hydriastele_microspadix	(((Heterospathe_cagayanensis	Kentiopsis_piersoniorum)	(((Roystonea_regia	(Oenocarpus_bataua	Pelagodoxa_henryana))	(Prestoea_acuminata	Oenocarpus_minor))	(Geonoma_undata	(Manicaria_saccifera	((((Nypa_fruticans	(((Pseudophoenix_vinifera	Phoenix_dactylifera)	Serenoa_repens)	Sabal_domingensis))	Iriartea_deltoidea)	((Chamaedorea_seifrizii	((Elaeis_oleifera	Elaeis_guineensis)	(Attalea_speciosa	Bactris_major)))	((Reinhardtia_latisecta	Reinhardtia_paiewonskiana)	Reinhardtia_simplex)))	((Podococcus_barteri	(Calamus_caryotoides	(Sclerosperma_profizianum	Orania_palindan)))	Leopoldinia_pulchra))))))	((Dictyosperma_album	Dypsis_decaryi)	((Reinhardtia_gracilis	Burretiokentia_grandiflora)	Veitchia_spiralis))))	Kingia_australis);
(((Elaeis_oleifera	Elaeis_guineensis)	((Attalea_speciosa	Bactris_major)	(((((Reinhardtia_latisecta	Reinhardtia_paiewonskiana)	Reinhardtia_simplex)	(((Podococcus_barteri	(Orania_palindan	(Calamus_caryotoides	Sclerosperma_profizianum)))	(((Prestoea_acuminata	Oenocarpus_minor)	((Geonoma_undata	(Roystonea_regia	(Oenocarpus_bataua	Pelagodoxa_henryana)))	(((((Reinhardtia_gracilis	Burretiokentia_grandiflora)	Dictyosperma_album)	Dypsis_decaryi)	Veitchia_spiralis)	(Hydriastele_microspadix	(Heterospathe_cagayanensis	Kentiopsis_piersoniorum)))))	Manicaria_saccifera))	(Nypa_fruticans	((Serenoa_repens	(Sabal_domingensis	Phoenix_dactylifera))	(Pseudophoenix_vinifera	Iriartea_deltoidea)))))	Chamaedorea_seifrizii)	Leopoldinia_pulchra)))	Kingia_australis);
((Elaeis_guineensis	(Elaeis_oleifera	((Attalea_speciosa	Bactris_major)	((((Reinhardtia_latisecta	Reinhardtia_paiewonskiana)	Reinhardtia_simplex)	((((Roystonea_regia	(Calamus_caryotoides	Podococcus_barteri))	(Orania_palindan	Sclerosperma_profizianum))	(((((Pseudophoenix_vinifera	Manicaria_saccifera)	((Reinhardtia_gracilis	Burretiokentia_grandiflora)	Geonoma_undata))	Dypsis_decaryi)	(Prestoea_acuminata	Oenocarpus_minor))	((Hydriastele_microspadix	Dictyosperma_album)	Veitchia_spiralis)))	((Nypa_fruticans	(Serenoa_repens	(Sabal_domingensis	Phoenix_dactylifera)))	(((Oenocarpus_bataua	((Heterospathe_cagayanensis	Kentiopsis_piersoniorum)	Pelagodoxa_henryana))	Chamaedorea_seifrizii)	Iriartea_deltoidea))))	Leopoldinia_pulchra))))	Kingia_australis);
((Elaeis_guineensis	(Elaeis_oleifera	(((Nypa_fruticans	Attalea_speciosa)	Bactris_major)	((((Reinhardtia_latisecta	Reinhardtia_paiewonskiana)	Reinhardtia_simplex)	(((Serenoa_repens	(Sabal_domingensis	Phoenix_dactylifera))	(((Roystonea_regia	(Calamus_caryotoides	Podococcus_barteri))	(Orania_palindan	Sclerosperma_profizianum))	(Manicaria_saccifera	((((Pseudophoenix_vinifera	(Reinhardtia_gracilis	Burretiokentia_grandiflora))	Geonoma_undata)	((Prestoea_acuminata	(Oenocarpus_bataua	((Heterospathe_cagayanensis	Kentiopsis_piersoniorum)	Pelagodoxa_henryana)))	Oenocarpus_minor))	((Dypsis_decaryi	(Hydriastele_microspadix	Dictyosperma_album))	Veitchia_spiralis)))))	(Chamaedorea_seifrizii	Iriartea_deltoidea)))	Leopoldinia_pulchra))))	Kingia_australis);
((((Chamaedorea_seifrizii	(((Nypa_fruticans	((Pelagodoxa_henryana	Oenocarpus_bataua)	(Iriartea_deltoidea	(Serenoa_repens	(Sabal_domingensis	Phoenix_dactylifera)))))	((Manicaria_saccifera	((Geonoma_undata	((Heterospathe_cagayanensis	Kentiopsis_piersoniorum)	(Hydriastele_microspadix	(Dictyosperma_album	(((Reinhardtia_gracilis	Burretiokentia_grandiflora)	Veitchia_spiralis)	Dypsis_decaryi)))))	(Prestoea_acuminata	Oenocarpus_minor)))	((Leopoldinia_pulchra	((Elaeis_guineensis	Elaeis_oleifera)	(Attalea_speciosa	Bactris_major)))	((Reinhardtia_latisecta	Reinhardtia_paiewonskiana)	Reinhardtia_simplex))))	(Podococcus_barteri	((Orania_palindan	Sclerosperma_profizianum)	Roystonea_regia))))	Pseudophoenix_vinifera)	Calamus_caryotoides)	Kingia_australis);
((((Podococcus_barteri	(Orania_palindan	Sclerosperma_profizianum))	((((Iriartea_deltoidea	(Serenoa_repens	(Sabal_domingensis	(Pseudophoenix_vinifera	Phoenix_dactylifera))))	(((Kentiopsis_piersoniorum	Leopoldinia_pulchra)	((Elaeis_guineensis	Elaeis_oleifera)	(Attalea_speciosa	Bactris_major)))	((Reinhardtia_latisecta	Reinhardtia_paiewonskiana)	Reinhardtia_simplex)))	(Nypa_fruticans	Chamaedorea_seifrizii))	(Manicaria_saccifera	(((Hydriastele_microspadix	((Dictyosperma_album	(Reinhardtia_gracilis	Burretiokentia_grandiflora))	Dypsis_decaryi))	Veitchia_spiralis)	((Prestoea_acuminata	Oenocarpus_minor)	((Roystonea_regia	(Pelagodoxa_henryana	Oenocarpus_bataua))	(Geonoma_undata	Heterospathe_cagayanensis)))))))	Calamus_caryotoides)	Kingia_australis);
((Pseudophoenix_vinifera	(Attalea_speciosa	(Bactris_major	(((Heterospathe_cagayanensis	Kentiopsis_piersoniorum)	(((Reinhardtia_latisecta	Reinhardtia_paiewonskiana)	Reinhardtia_simplex)	(((Leopoldinia_pulchra	(((((Oenocarpus_minor	Prestoea_acuminata)	((Pelagodoxa_henryana	Oenocarpus_bataua)	Roystonea_regia))	Geonoma_undata)	(Hydriastele_microspadix	(Dypsis_decaryi	((Veitchia_spiralis	(Reinhardtia_gracilis	Burretiokentia_grandiflora))	Dictyosperma_album))))	Manicaria_saccifera))	((Orania_palindan	Sclerosperma_profizianum)	Podococcus_barteri))	((Nypa_fruticans	(((Sabal_domingensis	Phoenix_dactylifera)	Serenoa_repens)	Iriartea_deltoidea))	(Calamus_caryotoides	Chamaedorea_seifrizii)))))	(Elaeis_oleifera	Elaeis_guineensis)))))	Kingia_australis);
((Sabal_domingensis	((Heterospathe_cagayanensis	(Pseudophoenix_vinifera	Phoenix_dactylifera))	(Serenoa_repens	(Iriartea_deltoidea	(((((Manicaria_saccifera	(((Pelagodoxa_henryana	Oenocarpus_bataua)	(Oenocarpus_minor	Prestoea_acuminata))	(Geonoma_undata	(Hydriastele_microspadix	(((Dictyosperma_album	(Reinhardtia_gracilis	Burretiokentia_grandiflora))	Dypsis_decaryi)	Veitchia_spiralis)))))	((Roystonea_regia	(Orania_palindan	Sclerosperma_profizianum))	Podococcus_barteri))	(Leopoldinia_pulchra	(((Bactris_major	(Attalea_speciosa	Kentiopsis_piersoniorum))	(Elaeis_oleifera	Elaeis_guineensis))	((Reinhardtia_latisecta	Reinhardtia_paiewonskiana)	Reinhardtia_simplex))))	(Calamus_caryotoides	Chamaedorea_seifrizii))	Nypa_fruticans)))))	Kingia_australis);
(((Hydriastele_microspadix	((((((((((Orania_palindan	Sclerosperma_profizianum)	Podococcus_barteri)	((Nypa_fruticans	((Leopoldinia_pulchra	(Bactris_major	((Elaeis_oleifera	Elaeis_guineensis)	Attalea_speciosa)))	((Reinhardtia_latisecta	Reinhardtia_paiewonskiana)	Reinhardtia_simplex)))	((Chamaedorea_seifrizii	(Pseudophoenix_vinifera	Iriartea_deltoidea))	(Sabal_domingensis	(Serenoa_repens	Phoenix_dactylifera)))))	Manicaria_saccifera)	Geonoma_undata)	((Roystonea_regia	(Pelagodoxa_henryana	Oenocarpus_bataua))	(Oenocarpus_minor	Prestoea_acuminata)))	Veitchia_spiralis)	(Heterospathe_cagayanensis	Kentiopsis_piersoniorum))	Dypsis_decaryi)	(Dictyosperma_album	(Reinhardtia_gracilis	Burretiokentia_grandiflora))))	Calamus_caryotoides)	Kingia_australis);
((((((Hydriastele_microspadix	(((Prestoea_acuminata	(Roystonea_regia	(Pelagodoxa_henryana	Oenocarpus_bataua)))	Oenocarpus_minor)	((Pseudophoenix_vinifera	Geonoma_undata)	((((Calamus_caryotoides	(Orania_palindan	Sclerosperma_profizianum))	Podococcus_barteri)	(((Heterospathe_cagayanensis	Kentiopsis_piersoniorum)	((Chamaedorea_seifrizii	(Leopoldinia_pulchra	((Elaeis_oleifera	Elaeis_guineensis)	(Attalea_speciosa	Bactris_major))))	((Reinhardtia_latisecta	Reinhardtia_paiewonskiana)	Reinhardtia_simplex)))	(Nypa_fruticans	((Sabal_domingensis	(Serenoa_repens	Phoenix_dactylifera))	Iriartea_deltoidea))))	Manicaria_saccifera))))	Dictyosperma_album)	Dypsis_decaryi)	(Reinhardtia_gracilis	Burretiokentia_grandiflora))	Veitchia_spiralis)	Kingia_australis);
((((((Hydriastele_microspadix	(((Prestoea_acuminata	(Roystonea_regia	(Pelagodoxa_henryana	Oenocarpus_bataua)))	Oenocarpus_minor)	((Calamus_caryotoides	Podococcus_barteri)	((((Leopoldinia_pulchra	(Chamaedorea_seifrizii	(Heterospathe_cagayanensis	Kentiopsis_piersoniorum)))	(((Elaeis_oleifera	Elaeis_guineensis)	(Attalea_speciosa	Bactris_major))	((Reinhardtia_latisecta	Reinhardtia_paiewonskiana)	Reinhardtia_simplex)))	(Nypa_fruticans	((Sabal_domingensis	(Serenoa_repens	(Pseudophoenix_vinifera	Phoenix_dactylifera)))	Iriartea_deltoidea)))	(((Orania_palindan	Sclerosperma_profizianum)	Geonoma_undata)	Manicaria_saccifera)))))	Dictyosperma_album)	Dypsis_decaryi)	(Reinhardtia_gracilis	Burretiokentia_grandiflora))	Veitchia_spiralis)	Kingia_australis);
((Sabal_domingensis	((Serenoa_repens	Phoenix_dactylifera)	(Iriartea_deltoidea	((((Leopoldinia_pulchra	((Geonoma_undata	(Pseudophoenix_vinifera	Manicaria_saccifera))	(((Dictyosperma_album	(Dypsis_decaryi	(Burretiokentia_grandiflora	Veitchia_spiralis)))	Hydriastele_microspadix)	((Roystonea_regia	(Pelagodoxa_henryana	Oenocarpus_bataua))	(Prestoea_acuminata	Oenocarpus_minor)))))	((Orania_palindan	Sclerosperma_profizianum)	(Calamus_caryotoides	Podococcus_barteri)))	((((Reinhardtia_latisecta	Reinhardtia_paiewonskiana)	(Reinhardtia_gracilis	Reinhardtia_simplex))	((Elaeis_oleifera	Elaeis_guineensis)	(Attalea_speciosa	Bactris_major)))	(Chamaedorea_seifrizii	(Heterospathe_cagayanensis	Kentiopsis_piersoniorum))))	Nypa_fruticans))))	Kingia_australis);
(((((Veitchia_spiralis	Dypsis_decaryi)	Hydriastele_microspadix)	((((Roystonea_regia	(Pelagodoxa_henryana	Oenocarpus_bataua))	((Heterospathe_cagayanensis	Kentiopsis_piersoniorum)	Geonoma_undata))	(Oenocarpus_minor	Prestoea_acuminata))	((((Orania_palindan	Sclerosperma_profizianum)	(Calamus_caryotoides	Podococcus_barteri))	((((Reinhardtia_latisecta	Reinhardtia_paiewonskiana)	(Reinhardtia_gracilis	Reinhardtia_simplex))	(Chamaedorea_seifrizii	(Leopoldinia_pulchra	(Bactris_major	((Elaeis_oleifera	Elaeis_guineensis)	Attalea_speciosa)))))	(Nypa_fruticans	((Sabal_domingensis	(Serenoa_repens	Phoenix_dactylifera))	Iriartea_deltoidea))))	(Pseudophoenix_vinifera	Manicaria_saccifera))))	(Burretiokentia_grandiflora	Dictyosperma_album))	Kingia_australis);
(((Dypsis_decaryi	(Hydriastele_microspadix	((Heterospathe_cagayanensis	Kentiopsis_piersoniorum)	(Veitchia_spiralis	(((((Pseudophoenix_vinifera	((((((Reinhardtia_latisecta	Reinhardtia_paiewonskiana)	(Reinhardtia_gracilis	Reinhardtia_simplex))	((Sabal_domingensis	(Serenoa_repens	Phoenix_dactylifera))	Iriartea_deltoidea))	(Chamaedorea_seifrizii	Nypa_fruticans))	(Leopoldinia_pulchra	(Bactris_major	((Elaeis_oleifera	Elaeis_guineensis)	Attalea_speciosa))))	((Orania_palindan	Sclerosperma_profizianum)	(Calamus_caryotoides	Podococcus_barteri))))	Manicaria_saccifera)	(Burretiokentia_grandiflora	Geonoma_undata))	(Oenocarpus_minor	Prestoea_acuminata))	(Roystonea_regia	(Pelagodoxa_henryana	Oenocarpus_bataua)))))))	Dictyosperma_album)	Kingia_australis);
((Calamus_caryotoides	(((Elaeis_oleifera	Elaeis_guineensis)	((((((((Orania_palindan	Sclerosperma_profizianum)	Attalea_speciosa)	(Geonoma_undata	(Pseudophoenix_vinifera	Manicaria_saccifera)))	((((Heterospathe_cagayanensis	Kentiopsis_piersoniorum)	Oenocarpus_minor)	(Prestoea_acuminata	(Roystonea_regia	(Pelagodoxa_henryana	Oenocarpus_bataua))))	((((Burretiokentia_grandiflora	Veitchia_spiralis)	Dypsis_decaryi)	Dictyosperma_album)	Hydriastele_microspadix)))	(Sabal_domingensis	(Serenoa_repens	Phoenix_dactylifera)))	((Nypa_fruticans	Chamaedorea_seifrizii)	(Iriartea_deltoidea	((Reinhardtia_latisecta	Reinhardtia_paiewonskiana)	(Reinhardtia_gracilis	Reinhardtia_simplex)))))	Podococcus_barteri)	Leopoldinia_pulchra))	Bactris_major))	Kingia_australis);
((((((Chamaedorea_seifrizii	(((Nypa_fruticans	(Iriartea_deltoidea	(Serenoa_repens	(Phoenix_dactylifera	Sabal_domingensis))))	(((Podococcus_barteri	(Calamus_caryotoides	(Orania_palindan	Sclerosperma_profizianum)))	(Manicaria_saccifera	((Oenocarpus_minor	(Prestoea_acuminata	(((Kentiopsis_piersoniorum	Pelagodoxa_henryana)	Oenocarpus_bataua)	Heterospathe_cagayanensis)))	(((Veitchia_spiralis	((Burretiokentia_grandiflora	(Dictyosperma_album	Hydriastele_microspadix))	Dypsis_decaryi))	Leopoldinia_pulchra)	(Pseudophoenix_vinifera	Geonoma_undata)))))	Roystonea_regia))	((Reinhardtia_latisecta	Reinhardtia_paiewonskiana)	(Reinhardtia_gracilis	Reinhardtia_simplex))))	Attalea_speciosa)	Bactris_major)	Elaeis_oleifera)	Elaeis_guineensis)	Kingia_australis);
((((((Leopoldinia_pulchra	((Elaeis_guineensis	Elaeis_oleifera)	(Bactris_major	Attalea_speciosa)))	((Reinhardtia_latisecta	Reinhardtia_paiewonskiana)	(Reinhardtia_simplex	Reinhardtia_gracilis)))	((((((Burretiokentia_grandiflora	Geonoma_undata)	(Dypsis_decaryi	(Dictyosperma_album	(Hydriastele_microspadix	Veitchia_spiralis))))	(Podococcus_barteri	((Sclerosperma_profizianum	Orania_palindan)	((Roystonea_regia	(Pelagodoxa_henryana	Oenocarpus_bataua))	(Heterospathe_cagayanensis	Kentiopsis_piersoniorum)))))	(Oenocarpus_minor	Prestoea_acuminata))	(Pseudophoenix_vinifera	Manicaria_saccifera))	(Nypa_fruticans	(Iriartea_deltoidea	((Phoenix_dactylifera	Serenoa_repens)	Sabal_domingensis)))))	Chamaedorea_seifrizii)	Calamus_caryotoides)	Kingia_australis);
((Elaeis_guineensis	(Elaeis_oleifera	((Bactris_major	Attalea_speciosa)	((Chamaedorea_seifrizii	(((((((Dictyosperma_album	Hydriastele_microspadix)	Dypsis_decaryi)	(Burretiokentia_grandiflora	Veitchia_spiralis))	(Geonoma_undata	Manicaria_saccifera))	(Oenocarpus_minor	((Roystonea_regia	(Pelagodoxa_henryana	Oenocarpus_bataua))	Prestoea_acuminata)))	(Podococcus_barteri	(Calamus_caryotoides	(Sclerosperma_profizianum	Orania_palindan))))	((Heterospathe_cagayanensis	Kentiopsis_piersoniorum)	((Nypa_fruticans	((Pseudophoenix_vinifera	Iriartea_deltoidea)	(Serenoa_repens	(Sabal_domingensis	Phoenix_dactylifera))))	((Reinhardtia_latisecta	Reinhardtia_paiewonskiana)	(Reinhardtia_simplex	Reinhardtia_gracilis))))))	Leopoldinia_pulchra))))	Kingia_australis);
((((Leopoldinia_pulchra	(((Heterospathe_cagayanensis	Kentiopsis_piersoniorum)	(((Podococcus_barteri	(Sclerosperma_profizianum	Orania_palindan))	((((((Dictyosperma_album	Hydriastele_microspadix)	Dypsis_decaryi)	Veitchia_spiralis)	(Burretiokentia_grandiflora	Geonoma_undata))	((Roystonea_regia	(Pelagodoxa_henryana	Oenocarpus_bataua))	(Prestoea_acuminata	Oenocarpus_minor)))	Manicaria_saccifera))	(((Calamus_caryotoides	Chamaedorea_seifrizii)	Nypa_fruticans)	(Iriartea_deltoidea	(Serenoa_repens	(Sabal_domingensis	(Pseudophoenix_vinifera	Phoenix_dactylifera)))))))	((Reinhardtia_latisecta	Reinhardtia_paiewonskiana)	(Reinhardtia_simplex	Reinhardtia_gracilis))))	Attalea_speciosa)	((Elaeis_guineensis	Elaeis_oleifera)	Bactris_major))	Kingia_australis);
((((Dypsis_decaryi	(Veitchia_spiralis	((Reinhardtia_gracilis	(Burretiokentia_grandiflora	Geonoma_undata))	((Manicaria_saccifera	(Prestoea_acuminata	Oenocarpus_minor))	((((Chamaedorea_seifrizii	Nypa_fruticans)	((Serenoa_repens	(Sabal_domingensis	(Pseudophoenix_vinifera	Phoenix_dactylifera)))	((Pelagodoxa_henryana	Oenocarpus_bataua)	Iriartea_deltoidea)))	(((Reinhardtia_latisecta	Reinhardtia_paiewonskiana)	Reinhardtia_simplex)	(((Heterospathe_cagayanensis	Kentiopsis_piersoniorum)	(Attalea_speciosa	((Elaeis_guineensis	Elaeis_oleifera)	Bactris_major)))	Leopoldinia_pulchra)))	((Roystonea_regia	(Calamus_caryotoides	Podococcus_barteri))	(Sclerosperma_profizianum	Orania_palindan)))))))	Dictyosperma_album)	Hydriastele_microspadix)	Kingia_australis);
(((Reinhardtia_gracilis	Burretiokentia_grandiflora)	(((Hydriastele_microspadix	((Geonoma_undata	Roystonea_regia)	(((Manicaria_saccifera	((((Sabal_domingensis	((Pseudophoenix_vinifera	Phoenix_dactylifera)	Serenoa_repens))	(Chamaedorea_seifrizii	Iriartea_deltoidea))	((((Reinhardtia_latisecta	Reinhardtia_paiewonskiana)	Reinhardtia_simplex)	((Attalea_speciosa	((Elaeis_guineensis	Elaeis_oleifera)	Bactris_major))	Leopoldinia_pulchra))	(Nypa_fruticans	(Heterospathe_cagayanensis	Kentiopsis_piersoniorum))))	((Calamus_caryotoides	Sclerosperma_profizianum)	(Orania_palindan	Podococcus_barteri))))	(Pelagodoxa_henryana	Oenocarpus_bataua))	(Prestoea_acuminata	Oenocarpus_minor))))	(Dictyosperma_album	Dypsis_decaryi))	Veitchia_spiralis))	Kingia_australis);
((Dictyosperma_album	(Dypsis_decaryi	((Veitchia_spiralis	(Reinhardtia_gracilis	Burretiokentia_grandiflora))	(Hydriastele_microspadix	((((((Serenoa_repens	(Sabal_domingensis	Phoenix_dactylifera))	((Nypa_fruticans	(((Heterospathe_cagayanensis	Kentiopsis_piersoniorum)	Attalea_speciosa)	((Elaeis_guineensis	Elaeis_oleifera)	Bactris_major)))	((Chamaedorea_seifrizii	Iriartea_deltoidea)	((Reinhardtia_latisecta	Reinhardtia_paiewonskiana)	Reinhardtia_simplex))))	((Sclerosperma_profizianum	Orania_palindan)	(Pseudophoenix_vinifera	(Calamus_caryotoides	Podococcus_barteri))))	Leopoldinia_pulchra)	Manicaria_saccifera)	(Geonoma_undata	((Prestoea_acuminata	Oenocarpus_minor)	(Roystonea_regia	(Pelagodoxa_henryana	Oenocarpus_bataua)))))))))	Kingia_australis);
((Dictyosperma_album	(((Veitchia_spiralis	(Reinhardtia_gracilis	Burretiokentia_grandiflora))	(((((((Sabal_domingensis	(Phoenix_dactylifera	Serenoa_repens))	(Nypa_fruticans	Iriartea_deltoidea))	((Chamaedorea_seifrizii	(Leopoldinia_pulchra	(Attalea_speciosa	((Elaeis_guineensis	Elaeis_oleifera)	Bactris_major))))	((Reinhardtia_latisecta	Reinhardtia_paiewonskiana)	Reinhardtia_simplex)))	((Sclerosperma_profizianum	Orania_palindan)	(Roystonea_regia	(Podococcus_barteri	(Pseudophoenix_vinifera	Calamus_caryotoides)))))	Manicaria_saccifera)	((Heterospathe_cagayanensis	Kentiopsis_piersoniorum)	(Geonoma_undata	(Pelagodoxa_henryana	Oenocarpus_bataua))))	(Prestoea_acuminata	Oenocarpus_minor)))	(Hydriastele_microspadix	Dypsis_decaryi)))	Kingia_australis);
((Sabal_domingensis	(Phoenix_dactylifera	((((Pelagodoxa_henryana	Oenocarpus_bataua)	Iriartea_deltoidea)	((((Sclerosperma_profizianum	Orania_palindan)	((Podococcus_barteri	Calamus_caryotoides)	Roystonea_regia))	((Pseudophoenix_vinifera	Manicaria_saccifera)	((Geonoma_undata	(Prestoea_acuminata	Oenocarpus_minor))	(((Dypsis_decaryi	Dictyosperma_album)	((Veitchia_spiralis	Burretiokentia_grandiflora)	Hydriastele_microspadix))	(Heterospathe_cagayanensis	Kentiopsis_piersoniorum)))))	(((Leopoldinia_pulchra	((Elaeis_guineensis	Elaeis_oleifera)	(Bactris_major	Attalea_speciosa)))	((Reinhardtia_latisecta	Reinhardtia_paiewonskiana)	(Reinhardtia_gracilis	Reinhardtia_simplex)))	(Chamaedorea_seifrizii	Nypa_fruticans))))	Serenoa_repens)))	Kingia_australis);
((((Sabal_domingensis	((((((Sclerosperma_profizianum	Orania_palindan)	Podococcus_barteri)	(Manicaria_saccifera	(((Veitchia_spiralis	(Dypsis_decaryi	(Burretiokentia_grandiflora	(Dictyosperma_album	Hydriastele_microspadix))))	((Roystonea_regia	((Calamus_caryotoides	Pelagodoxa_henryana)	Oenocarpus_bataua))	(Prestoea_acuminata	Oenocarpus_minor)))	(Geonoma_undata	(Leopoldinia_pulchra	(Heterospathe_cagayanensis	Kentiopsis_piersoniorum))))))	(((Elaeis_guineensis	Elaeis_oleifera)	(Bactris_major	Attalea_speciosa))	((Reinhardtia_latisecta	Reinhardtia_paiewonskiana)	(Reinhardtia_gracilis	Reinhardtia_simplex))))	(Iriartea_deltoidea	(Chamaedorea_seifrizii	Nypa_fruticans)))	Serenoa_repens))	Phoenix_dactylifera)	Pseudophoenix_vinifera)	Kingia_australis);
(((Sabal_domingensis	((((((Nypa_fruticans	(Calamus_caryotoides	Chamaedorea_seifrizii))	(((Elaeis_guineensis	Elaeis_oleifera)	(Bactris_major	Attalea_speciosa))	((Reinhardtia_latisecta	Reinhardtia_paiewonskiana)	(Reinhardtia_gracilis	Reinhardtia_simplex))))	((Sclerosperma_profizianum	(Roystonea_regia	Podococcus_barteri))	(Manicaria_saccifera	((((Hydriastele_microspadix	(Dictyosperma_album	((Veitchia_spiralis	Burretiokentia_grandiflora)	Dypsis_decaryi)))	((Geonoma_undata	(Pelagodoxa_henryana	Oenocarpus_bataua))	(Heterospathe_cagayanensis	Kentiopsis_piersoniorum)))	(Prestoea_acuminata	Oenocarpus_minor))	Leopoldinia_pulchra))))	(Orania_palindan	Iriartea_deltoidea))	Serenoa_repens)	Phoenix_dactylifera))	Pseudophoenix_vinifera)	Kingia_australis);
((Elaeis_guineensis	(Elaeis_oleifera	((((Reinhardtia_gracilis	Reinhardtia_simplex)	(Reinhardtia_paiewonskiana	Reinhardtia_latisecta))	((((Orania_palindan	Sclerosperma_profizianum)	Podococcus_barteri)	((((((Prestoea_acuminata	((Pelagodoxa_henryana	Oenocarpus_bataua)	Roystonea_regia))	Oenocarpus_minor)	(Geonoma_undata	((Hydriastele_microspadix	((Veitchia_spiralis	(Burretiokentia_grandiflora	Dypsis_decaryi))	Dictyosperma_album))	(Heterospathe_cagayanensis	Kentiopsis_piersoniorum))))	Manicaria_saccifera)	Leopoldinia_pulchra)	(Nypa_fruticans	((Pseudophoenix_vinifera	(Calamus_caryotoides	Iriartea_deltoidea))	(Sabal_domingensis	(Phoenix_dactylifera	Serenoa_repens))))))	Chamaedorea_seifrizii))	(Attalea_speciosa	Bactris_major))))	Kingia_australis);
((Elaeis_guineensis	(Elaeis_oleifera	((((Reinhardtia_gracilis	(Reinhardtia_simplex	(Reinhardtia_paiewonskiana	Reinhardtia_latisecta)))	((Leopoldinia_pulchra	(((((Prestoea_acuminata	((((Kentiopsis_piersoniorum	Pelagodoxa_henryana)	Oenocarpus_bataua)	Roystonea_regia)	Heterospathe_cagayanensis))	Oenocarpus_minor)	((Burretiokentia_grandiflora	Geonoma_undata)	((Hydriastele_microspadix	(Veitchia_spiralis	Dictyosperma_album))	Dypsis_decaryi)))	Manicaria_saccifera)	((Orania_palindan	Sclerosperma_profizianum)	(Pseudophoenix_vinifera	(Calamus_caryotoides	Podococcus_barteri)))))	((Sabal_domingensis	(Phoenix_dactylifera	Serenoa_repens))	(Nypa_fruticans	(Chamaedorea_seifrizii	Iriartea_deltoidea)))))	Attalea_speciosa)	Bactris_major)))	Kingia_australis);
((Chamaedorea_seifrizii	(((Elaeis_guineensis	Elaeis_oleifera)	(Attalea_speciosa	Bactris_major))	(((Reinhardtia_paiewonskiana	Reinhardtia_latisecta)	(Reinhardtia_gracilis	Reinhardtia_simplex))	((Nypa_fruticans	(Heterospathe_cagayanensis	Kentiopsis_piersoniorum))	(((((Prestoea_acuminata	Oenocarpus_minor)	(((Pseudophoenix_vinifera	Manicaria_saccifera)	(Burretiokentia_grandiflora	Geonoma_undata))	Leopoldinia_pulchra))	(((Hydriastele_microspadix	Veitchia_spiralis)	Dictyosperma_album)	Dypsis_decaryi))	((Orania_palindan	(Calamus_caryotoides	Sclerosperma_profizianum))	(Roystonea_regia	Podococcus_barteri)))	((Pelagodoxa_henryana	Oenocarpus_bataua)	((Sabal_domingensis	(Phoenix_dactylifera	Serenoa_repens))	Iriartea_deltoidea)))))))	Kingia_australis);
((Bactris_major	(((Elaeis_guineensis	Elaeis_oleifera)	((((Reinhardtia_paiewonskiana	Reinhardtia_latisecta)	(Reinhardtia_gracilis	Reinhardtia_simplex))	((((Orania_palindan	Sclerosperma_profizianum)	(Calamus_caryotoides	Podococcus_barteri))	(((((((Dypsis_decaryi	Dictyosperma_album)	(Burretiokentia_grandiflora	Veitchia_spiralis))	Hydriastele_microspadix)	(Pseudophoenix_vinifera	Geonoma_undata))	(((Roystonea_regia	(Pelagodoxa_henryana	Oenocarpus_bataua))	(Heterospathe_cagayanensis	Kentiopsis_piersoniorum))	(Prestoea_acuminata	Oenocarpus_minor)))	Manicaria_saccifera)	Leopoldinia_pulchra))	(Nypa_fruticans	((Serenoa_repens	(Sabal_domingensis	Phoenix_dactylifera))	Iriartea_deltoidea))))	Chamaedorea_seifrizii))	Attalea_speciosa))	Kingia_australis);
((Elaeis_oleifera	(((((((Reinhardtia_paiewonskiana	Reinhardtia_latisecta)	(Reinhardtia_gracilis	Reinhardtia_simplex))	(Iriartea_deltoidea	(Calamus_caryotoides	Chamaedorea_seifrizii)))	((Nypa_fruticans	((Phoenix_dactylifera	Sabal_domingensis)	Serenoa_repens))	(((Orania_palindan	Sclerosperma_profizianum)	Podococcus_barteri)	((((((Dictyosperma_album	Veitchia_spiralis)	Hydriastele_microspadix)	(Dypsis_decaryi	Burretiokentia_grandiflora))	(Pseudophoenix_vinifera	Geonoma_undata))	(((((Heterospathe_cagayanensis	Kentiopsis_piersoniorum)	Pelagodoxa_henryana)	Oenocarpus_bataua)	Roystonea_regia)	(Prestoea_acuminata	Oenocarpus_minor)))	Manicaria_saccifera))))	Leopoldinia_pulchra)	(Attalea_speciosa	Bactris_major))	Elaeis_guineensis))	Kingia_australis);
((Elaeis_oleifera	((((((Reinhardtia_paiewonskiana	Reinhardtia_latisecta)	(Reinhardtia_gracilis	Reinhardtia_simplex))	(((Sabal_domingensis	(Serenoa_repens	Phoenix_dactylifera))	(Nypa_fruticans	(Iriartea_deltoidea	(Calamus_caryotoides	Chamaedorea_seifrizii))))	(((Orania_palindan	Sclerosperma_profizianum)	(Roystonea_regia	Podococcus_barteri))	((((Hydriastele_microspadix	((Dypsis_decaryi	Dictyosperma_album)	(Burretiokentia_grandiflora	Veitchia_spiralis)))	Geonoma_undata)	((Oenocarpus_minor	(Prestoea_acuminata	(Pelagodoxa_henryana	Oenocarpus_bataua)))	(Heterospathe_cagayanensis	Kentiopsis_piersoniorum)))	(Pseudophoenix_vinifera	Manicaria_saccifera)))))	Leopoldinia_pulchra)	(Attalea_speciosa	Bactris_major))	Elaeis_guineensis))	Kingia_australis);
((Elaeis_oleifera	((((((Reinhardtia_paiewonskiana	Reinhardtia_latisecta)	(Reinhardtia_gracilis	Reinhardtia_simplex))	(((Sabal_domingensis	(Serenoa_repens	(Pseudophoenix_vinifera	Phoenix_dactylifera)))	(Nypa_fruticans	(Iriartea_deltoidea	(Heterospathe_cagayanensis	Chamaedorea_seifrizii))))	(((Podococcus_barteri	Orania_palindan)	(Calamus_caryotoides	Sclerosperma_profizianum))	(Manicaria_saccifera	(Leopoldinia_pulchra	((((Burretiokentia_grandiflora	Veitchia_spiralis)	(Hydriastele_microspadix	(Dypsis_decaryi	Dictyosperma_album)))	Geonoma_undata)	((Prestoea_acuminata	Oenocarpus_minor)	(Roystonea_regia	(Pelagodoxa_henryana	Oenocarpus_bataua)))))))))	(Kentiopsis_piersoniorum	Attalea_speciosa))	Bactris_major)	Elaeis_guineensis))	Kingia_australis);
(((((((((Reinhardtia_paiewonskiana	Reinhardtia_latisecta)	(Reinhardtia_gracilis	Reinhardtia_simplex))	((Heterospathe_cagayanensis	Kentiopsis_piersoniorum)	(((Iriartea_deltoidea	Nypa_fruticans)	(Serenoa_repens	(Sabal_domingensis	Phoenix_dactylifera)))	(((Orania_palindan	Sclerosperma_profizianum)	(Calamus_caryotoides	Podococcus_barteri))	((Pseudophoenix_vinifera	Manicaria_saccifera)	(((Veitchia_spiralis	(Hydriastele_microspadix	((Burretiokentia_grandiflora	Dypsis_decaryi)	Dictyosperma_album)))	Geonoma_undata)	((Prestoea_acuminata	Oenocarpus_minor)	(Roystonea_regia	(Pelagodoxa_henryana	Oenocarpus_bataua)))))))))	Chamaedorea_seifrizii)	Leopoldinia_pulchra)	(Attalea_speciosa	Bactris_major))	Elaeis_oleifera)	Elaeis_guineensis)	Kingia_australis);
((((Serenoa_repens	(Sabal_domingensis	(((((Chamaedorea_seifrizii	((Roystonea_regia	(((Heterospathe_cagayanensis	Kentiopsis_piersoniorum)	Pelagodoxa_henryana)	Oenocarpus_bataua))	Geonoma_undata))	(((Dictyosperma_album	(Dypsis_decaryi	(Veitchia_spiralis	Hydriastele_microspadix)))	Burretiokentia_grandiflora)	(Manicaria_saccifera	(Prestoea_acuminata	Oenocarpus_minor))))	(((Orania_palindan	Sclerosperma_profizianum)	Podococcus_barteri)	((Leopoldinia_pulchra	((Attalea_speciosa	Bactris_major)	(Nypa_fruticans	(Elaeis_oleifera	Elaeis_guineensis))))	((Reinhardtia_paiewonskiana	Reinhardtia_latisecta)	(Reinhardtia_gracilis	Reinhardtia_simplex)))))	Iriartea_deltoidea)	Phoenix_dactylifera)))	Calamus_caryotoides)	Pseudophoenix_vinifera)	Kingia_australis);
((Sabal_domingensis	((Serenoa_repens	Phoenix_dactylifera)	((((Reinhardtia_paiewonskiana	Reinhardtia_latisecta)	(Reinhardtia_gracilis	Reinhardtia_simplex))	((Nypa_fruticans	(Calamus_caryotoides	Chamaedorea_seifrizii))	((((((Prestoea_acuminata	Oenocarpus_minor)	(((Heterospathe_cagayanensis	Kentiopsis_piersoniorum)	Pelagodoxa_henryana)	Oenocarpus_bataua))	((Veitchia_spiralis	(Hydriastele_microspadix	((Burretiokentia_grandiflora	Dictyosperma_album)	Dypsis_decaryi)))	Geonoma_undata))	(Pseudophoenix_vinifera	Manicaria_saccifera))	((Orania_palindan	Sclerosperma_profizianum)	(Podococcus_barteri	Roystonea_regia)))	(Leopoldinia_pulchra	(Attalea_speciosa	(Bactris_major	(Elaeis_oleifera	Elaeis_guineensis)))))))	Iriartea_deltoidea)))	Kingia_australis);
((((Bactris_major	Attalea_speciosa)	(Elaeis_guineensis	Elaeis_oleifera))	(((((Nypa_fruticans	(((Oenocarpus_bataua	Pelagodoxa_henryana)	Iriartea_deltoidea)	(Sabal_domingensis	(Serenoa_repens	Phoenix_dactylifera))))	(((((Pseudophoenix_vinifera	Manicaria_saccifera)	(Prestoea_acuminata	Oenocarpus_minor))	(Hydriastele_microspadix	((Burretiokentia_grandiflora	Veitchia_spiralis)	(Dictyosperma_album	Dypsis_decaryi))))	Geonoma_undata)	((Orania_palindan	Sclerosperma_profizianum)	((Calamus_caryotoides	Podococcus_barteri)	Roystonea_regia))))	((Heterospathe_cagayanensis	Leopoldinia_pulchra)	Kentiopsis_piersoniorum))	((Reinhardtia_paiewonskiana	Reinhardtia_latisecta)	(Reinhardtia_gracilis	Reinhardtia_simplex)))	Chamaedorea_seifrizii))	Kingia_australis);
(((Chamaedorea_seifrizii	(Sabal_domingensis	((((Leopoldinia_pulchra	((Elaeis_guineensis	Elaeis_oleifera)	(Bactris_major	Attalea_speciosa)))	((((Geonoma_undata	(((Hydriastele_microspadix	((Burretiokentia_grandiflora	Veitchia_spiralis)	(Dictyosperma_album	Dypsis_decaryi)))	((Heterospathe_cagayanensis	Kentiopsis_piersoniorum)	(Roystonea_regia	(Oenocarpus_bataua	Pelagodoxa_henryana))))	(Prestoea_acuminata	Oenocarpus_minor)))	Manicaria_saccifera)	((Orania_palindan	Sclerosperma_profizianum)	(Calamus_caryotoides	Podococcus_barteri)))	((Reinhardtia_paiewonskiana	Reinhardtia_latisecta)	(Reinhardtia_gracilis	Reinhardtia_simplex))))	((Serenoa_repens	Phoenix_dactylifera)	Iriartea_deltoidea))	Nypa_fruticans)))	Pseudophoenix_vinifera)	Kingia_australis);
(((Pelagodoxa_henryana	(((((Leopoldinia_pulchra	((Heterospathe_cagayanensis	Kentiopsis_piersoniorum)	(Burretiokentia_grandiflora	Geonoma_undata)))	((Veitchia_spiralis	(Hydriastele_microspadix	Dictyosperma_album))	Dypsis_decaryi))	(((Pseudophoenix_vinifera	Manicaria_saccifera)	(((Podococcus_barteri	(Orania_palindan	Sclerosperma_profizianum))	(Iriartea_deltoidea	(Nypa_fruticans	Chamaedorea_seifrizii)))	(((Phoenix_dactylifera	Sabal_domingensis)	Serenoa_repens)	((Attalea_speciosa	((Elaeis_guineensis	Elaeis_oleifera)	Bactris_major))	((Reinhardtia_paiewonskiana	Reinhardtia_latisecta)	(Reinhardtia_gracilis	Reinhardtia_simplex))))))	(Prestoea_acuminata	Oenocarpus_minor)))	Roystonea_regia)	Oenocarpus_bataua))	Calamus_caryotoides)	Kingia_australis);
((Chamaedorea_seifrizii	((Leopoldinia_pulchra	((Elaeis_guineensis	Elaeis_oleifera)	(Bactris_major	Attalea_speciosa)))	(((Reinhardtia_paiewonskiana	Reinhardtia_latisecta)	(Reinhardtia_gracilis	Reinhardtia_simplex))	((((((((Oenocarpus_bataua	((Heterospathe_cagayanensis	Kentiopsis_piersoniorum)	Pelagodoxa_henryana))	(Roystonea_regia	Prestoea_acuminata))	Oenocarpus_minor)	Geonoma_undata)	((Burretiokentia_grandiflora	Veitchia_spiralis)	((Dypsis_decaryi	Dictyosperma_album)	Hydriastele_microspadix)))	(Pseudophoenix_vinifera	Manicaria_saccifera))	((Calamus_caryotoides	Podococcus_barteri)	(Orania_palindan	Sclerosperma_profizianum)))	(Nypa_fruticans	(Iriartea_deltoidea	(Sabal_domingensis	(Serenoa_repens	Phoenix_dactylifera))))))))	Kingia_australis);
((Bactris_major	(((((((Reinhardtia_paiewonskiana	Reinhardtia_latisecta)	(Reinhardtia_gracilis	Reinhardtia_simplex))	(((((Prestoea_acuminata	Oenocarpus_minor)	((Orania_palindan	Sclerosperma_profizianum)	(Geonoma_undata	(Pseudophoenix_vinifera	Manicaria_saccifera))))	(((Roystonea_regia	Calamus_caryotoides)	Podococcus_barteri)	((Nypa_fruticans	((Iriartea_deltoidea	(Sabal_domingensis	((Burretiokentia_grandiflora	Serenoa_repens)	Phoenix_dactylifera)))	(Oenocarpus_bataua	Pelagodoxa_henryana)))	Heterospathe_cagayanensis)))	(Dictyosperma_album	((Dypsis_decaryi	Veitchia_spiralis)	Hydriastele_microspadix)))	Kentiopsis_piersoniorum))	Chamaedorea_seifrizii)	Leopoldinia_pulchra)	Attalea_speciosa)	(Elaeis_guineensis	Elaeis_oleifera)))	Kingia_australis);
((((((Hydriastele_microspadix	(((Kentiopsis_piersoniorum	Prestoea_acuminata)	Oenocarpus_minor)	(Geonoma_undata	(((Pseudophoenix_vinifera	Manicaria_saccifera)	((((Leopoldinia_pulchra	((Bactris_major	Attalea_speciosa)	(Elaeis_guineensis	Elaeis_oleifera)))	((Reinhardtia_paiewonskiana	Reinhardtia_latisecta)	(Reinhardtia_gracilis	Reinhardtia_simplex)))	(((Calamus_caryotoides	Chamaedorea_seifrizii)	Nypa_fruticans)	(Iriartea_deltoidea	(Sabal_domingensis	(Serenoa_repens	Phoenix_dactylifera)))))	((Roystonea_regia	Podococcus_barteri)	(Orania_palindan	Sclerosperma_profizianum))))	(Oenocarpus_bataua	Pelagodoxa_henryana)))))	Heterospathe_cagayanensis)	Dictyosperma_album)	Dypsis_decaryi)	(Veitchia_spiralis	Burretiokentia_grandiflora))	Kingia_australis);
((Dictyosperma_album	((Dypsis_decaryi	(Veitchia_spiralis	(Kentiopsis_piersoniorum	Hydriastele_microspadix)))	((Manicaria_saccifera	((Burretiokentia_grandiflora	Geonoma_undata)	Pseudophoenix_vinifera))	((((((Iriartea_deltoidea	(Serenoa_repens	(Phoenix_dactylifera	Sabal_domingensis)))	(Oenocarpus_bataua	Pelagodoxa_henryana))	((((Leopoldinia_pulchra	((Bactris_major	Attalea_speciosa)	(Elaeis_guineensis	Elaeis_oleifera)))	Chamaedorea_seifrizii)	((Reinhardtia_paiewonskiana	Reinhardtia_latisecta)	(Reinhardtia_gracilis	Reinhardtia_simplex)))	Nypa_fruticans))	(Podococcus_barteri	(Calamus_caryotoides	(Orania_palindan	Sclerosperma_profizianum))))	Heterospathe_cagayanensis)	((Roystonea_regia	Prestoea_acuminata)	Oenocarpus_minor)))))	Kingia_australis);
((Elaeis_oleifera	((Bactris_major	((((((Reinhardtia_paiewonskiana	Reinhardtia_latisecta)	(Reinhardtia_gracilis	Reinhardtia_simplex))	((Nypa_fruticans	(((Calamus_caryotoides	Chamaedorea_seifrizii)	Iriartea_deltoidea)	(Serenoa_repens	(Phoenix_dactylifera	Sabal_domingensis))))	((Podococcus_barteri	(Orania_palindan	Sclerosperma_profizianum))	(((Manicaria_saccifera	(((Roystonea_regia	(Oenocarpus_bataua	Pelagodoxa_henryana))	Prestoea_acuminata)	Oenocarpus_minor))	((((Dypsis_decaryi	Dictyosperma_album)	(Burretiokentia_grandiflora	Veitchia_spiralis))	Hydriastele_microspadix)	Geonoma_undata))	Pseudophoenix_vinifera))))	Leopoldinia_pulchra)	Attalea_speciosa)	(Heterospathe_cagayanensis	Kentiopsis_piersoniorum)))	Elaeis_guineensis))	Kingia_australis);
((Sabal_domingensis	((Serenoa_repens	Phoenix_dactylifera)	(Iriartea_deltoidea	(((((Leopoldinia_pulchra	(((Elaeis_guineensis	Elaeis_oleifera)	Bactris_major)	Attalea_speciosa))	((Reinhardtia_paiewonskiana	Reinhardtia_latisecta)	(Reinhardtia_gracilis	Reinhardtia_simplex)))	Chamaedorea_seifrizii)	(((Calamus_caryotoides	Podococcus_barteri)	(Orania_palindan	Sclerosperma_profizianum))	((Manicaria_saccifera	Pseudophoenix_vinifera)	((((Heterospathe_cagayanensis	Kentiopsis_piersoniorum)	(((Dypsis_decaryi	Dictyosperma_album)	(Burretiokentia_grandiflora	Veitchia_spiralis))	Hydriastele_microspadix))	(Oenocarpus_minor	Geonoma_undata))	((Roystonea_regia	(Oenocarpus_bataua	Pelagodoxa_henryana))	Prestoea_acuminata)))))	Nypa_fruticans))))	Kingia_australis);
((Bactris_major	((Attalea_speciosa	(((Reinhardtia_paiewonskiana	Reinhardtia_latisecta)	(Reinhardtia_gracilis	Reinhardtia_simplex))	(((((Calamus_caryotoides	Podococcus_barteri)	(Orania_palindan	Sclerosperma_profizianum))	(Leopoldinia_pulchra	Pseudophoenix_vinifera))	(Manicaria_saccifera	(((Burretiokentia_grandiflora	Geonoma_undata)	(((Dypsis_decaryi	Dictyosperma_album)	Veitchia_spiralis)	Hydriastele_microspadix))	(((Prestoea_acuminata	(Pelagodoxa_henryana	(Roystonea_regia	Oenocarpus_bataua)))	Oenocarpus_minor)	(Heterospathe_cagayanensis	Kentiopsis_piersoniorum)))))	((Sabal_domingensis	(Serenoa_repens	Phoenix_dactylifera))	((Chamaedorea_seifrizii	Iriartea_deltoidea)	Nypa_fruticans)))))	(Elaeis_guineensis	Elaeis_oleifera)))	Kingia_australis);
(((Phoenix_dactylifera	(((Iriartea_deltoidea	((Nypa_fruticans	(Chamaedorea_seifrizii	(((Bactris_major	(Leopoldinia_pulchra	(Elaeis_guineensis	Elaeis_oleifera)))	(((Reinhardtia_paiewonskiana	Reinhardtia_latisecta)	(Reinhardtia_gracilis	Reinhardtia_simplex))	((Heterospathe_cagayanensis	Kentiopsis_piersoniorum)	Attalea_speciosa)))	((((Hydriastele_microspadix	(Dictyosperma_album	((Burretiokentia_grandiflora	Veitchia_spiralis)	Dypsis_decaryi)))	(Geonoma_undata	(Prestoea_acuminata	Oenocarpus_minor)))	Manicaria_saccifera)	((Roystonea_regia	(Orania_palindan	(Calamus_caryotoides	Sclerosperma_profizianum)))	Podococcus_barteri)))))	(Pelagodoxa_henryana	Oenocarpus_bataua)))	Sabal_domingensis)	Serenoa_repens))	Pseudophoenix_vinifera)	Kingia_australis);
((Elaeis_oleifera	((((Chamaedorea_seifrizii	((Iriartea_deltoidea	((Reinhardtia_paiewonskiana	Reinhardtia_latisecta)	(Reinhardtia_gracilis	Reinhardtia_simplex)))	((((Orania_palindan	Sclerosperma_profizianum)	(Calamus_caryotoides	Podococcus_barteri))	(((((Heterospathe_cagayanensis	Kentiopsis_piersoniorum)	(Pelagodoxa_henryana	Oenocarpus_bataua))	(((((Veitchia_spiralis	(Pseudophoenix_vinifera	Hydriastele_microspadix))	(Dictyosperma_album	Dypsis_decaryi))	Leopoldinia_pulchra)	(Burretiokentia_grandiflora	Geonoma_undata))	(Prestoea_acuminata	Oenocarpus_minor)))	Manicaria_saccifera)	Roystonea_regia))	(Sabal_domingensis	(Serenoa_repens	Phoenix_dactylifera)))))	(Nypa_fruticans	Attalea_speciosa))	Bactris_major)	Elaeis_guineensis))	Kingia_australis);
((Elaeis_guineensis	(Elaeis_oleifera	((((((Sabal_domingensis	(Serenoa_repens	Phoenix_dactylifera))	(Leopoldinia_pulchra	((((Oenocarpus_minor	(Prestoea_acuminata	((Heterospathe_cagayanensis	Kentiopsis_piersoniorum)	(Roystonea_regia	(Pelagodoxa_henryana	Oenocarpus_bataua)))))	((Veitchia_spiralis	((Hydriastele_microspadix	Dictyosperma_album)	Dypsis_decaryi))	((Reinhardtia_gracilis	(Pseudophoenix_vinifera	Burretiokentia_grandiflora))	Geonoma_undata)))	Manicaria_saccifera)	((Orania_palindan	Sclerosperma_profizianum)	Podococcus_barteri))))	(Chamaedorea_seifrizii	(Calamus_caryotoides	Iriartea_deltoidea)))	Nypa_fruticans)	((Reinhardtia_paiewonskiana	Reinhardtia_latisecta)	Reinhardtia_simplex))	(Attalea_speciosa	Bactris_major))))	Kingia_australis);
(((((Geonoma_undata	((Roystonea_regia	(Pelagodoxa_henryana	Oenocarpus_bataua))	(Manicaria_saccifera	((((Orania_palindan	Sclerosperma_profizianum)	(Calamus_caryotoides	Podococcus_barteri))	(((Nypa_fruticans	Attalea_speciosa)	(Bactris_major	(Elaeis_guineensis	Elaeis_oleifera)))	Chamaedorea_seifrizii))	(((Reinhardtia_paiewonskiana	Reinhardtia_latisecta)	(Reinhardtia_gracilis	Reinhardtia_simplex))	(Iriartea_deltoidea	(Serenoa_repens	((Pseudophoenix_vinifera	Phoenix_dactylifera)	Sabal_domingensis))))))))	(Prestoea_acuminata	Oenocarpus_minor))	Leopoldinia_pulchra)	(((Heterospathe_cagayanensis	Kentiopsis_piersoniorum)	((Burretiokentia_grandiflora	(Dictyosperma_album	Dypsis_decaryi))	Veitchia_spiralis))	Hydriastele_microspadix))	Kingia_australis);
((Dictyosperma_album	(((Burretiokentia_grandiflora	Veitchia_spiralis)	Dypsis_decaryi)	(((((((Orania_palindan	Sclerosperma_profizianum)	(Calamus_caryotoides	Podococcus_barteri))	(((Heterospathe_cagayanensis	Kentiopsis_piersoniorum)	((((Elaeis_guineensis	Elaeis_oleifera)	(Bactris_major	Attalea_speciosa))	Chamaedorea_seifrizii)	((Reinhardtia_paiewonskiana	Reinhardtia_latisecta)	(Reinhardtia_gracilis	Reinhardtia_simplex))))	(Nypa_fruticans	(Iriartea_deltoidea	(Serenoa_repens	((Pseudophoenix_vinifera	Phoenix_dactylifera)	Sabal_domingensis))))))	Manicaria_saccifera)	Geonoma_undata)	((Leopoldinia_pulchra	(Prestoea_acuminata	Oenocarpus_minor))	(Roystonea_regia	(Pelagodoxa_henryana	Oenocarpus_bataua))))	Hydriastele_microspadix)))	Kingia_australis);
((Pseudophoenix_vinifera	((Sabal_domingensis	((((((Manicaria_saccifera	((Geonoma_undata	(Pelagodoxa_henryana	Oenocarpus_bataua))	((Prestoea_acuminata	Oenocarpus_minor)	(((Heterospathe_cagayanensis	Kentiopsis_piersoniorum)	Hydriastele_microspadix)	(Dictyosperma_album	((Burretiokentia_grandiflora	Veitchia_spiralis)	Dypsis_decaryi))))))	((Orania_palindan	(Calamus_caryotoides	Sclerosperma_profizianum))	(Roystonea_regia	Podococcus_barteri)))	(((Leopoldinia_pulchra	((Elaeis_guineensis	Elaeis_oleifera)	(Bactris_major	Attalea_speciosa)))	((Reinhardtia_paiewonskiana	Reinhardtia_latisecta)	(Reinhardtia_gracilis	Reinhardtia_simplex)))	Chamaedorea_seifrizii))	Nypa_fruticans)	Iriartea_deltoidea)	Serenoa_repens))	Phoenix_dactylifera))	Kingia_australis);
((Elaeis_guineensis	(Elaeis_oleifera	((((Reinhardtia_paiewonskiana	Reinhardtia_latisecta)	(Reinhardtia_gracilis	Reinhardtia_simplex))	(((((Pseudophoenix_vinifera	Iriartea_deltoidea)	(Phoenix_dactylifera	Serenoa_repens))	Sabal_domingensis)	Nypa_fruticans)	(((((Orania_palindan	(Roystonea_regia	(Calamus_caryotoides	Sclerosperma_profizianum)))	Podococcus_barteri)	Manicaria_saccifera)	((Geonoma_undata	(Oenocarpus_minor	(Prestoea_acuminata	(Pelagodoxa_henryana	Oenocarpus_bataua))))	(((Heterospathe_cagayanensis	Kentiopsis_piersoniorum)	Hydriastele_microspadix)	(Dictyosperma_album	((Burretiokentia_grandiflora	Veitchia_spiralis)	Dypsis_decaryi)))))	Leopoldinia_pulchra)))	(Bactris_major	(Chamaedorea_seifrizii	Attalea_speciosa)))))	Kingia_australis);
(((Dypsis_decaryi	((((((Burretiokentia_grandiflora	Reinhardtia_gracilis)	Pseudophoenix_vinifera)	Geonoma_undata)	(((((Orania_palindan	(Calamus_caryotoides	Sclerosperma_profizianum))	Podococcus_barteri)	(((((Bactris_major	Attalea_speciosa)	(Elaeis_guineensis	Elaeis_oleifera))	Chamaedorea_seifrizii)	(((Reinhardtia_paiewonskiana	Reinhardtia_latisecta)	Reinhardtia_simplex)	((((Phoenix_dactylifera	Serenoa_repens)	Sabal_domingensis)	Nypa_fruticans)	Iriartea_deltoidea)))	Leopoldinia_pulchra))	Manicaria_saccifera)	(Oenocarpus_minor	(Prestoea_acuminata	((Heterospathe_cagayanensis	Kentiopsis_piersoniorum)	(Roystonea_regia	(Pelagodoxa_henryana	Oenocarpus_bataua)))))))	Veitchia_spiralis)	Hydriastele_microspadix))	Dictyosperma_album)	Kingia_australis);
(((((Veitchia_spiralis	Hydriastele_microspadix)	Dictyosperma_album)	Dypsis_decaryi)	(Burretiokentia_grandiflora	(Geonoma_undata	(((((Orania_palindan	Sclerosperma_profizianum)	(Calamus_caryotoides	Podococcus_barteri))	((((((Pseudophoenix_vinifera	Phoenix_dactylifera)	Serenoa_repens)	Sabal_domingensis)	(Chamaedorea_seifrizii	Nypa_fruticans))	Iriartea_deltoidea)	((Leopoldinia_pulchra	(Attalea_speciosa	((Elaeis_guineensis	Elaeis_oleifera)	Bactris_major)))	((Reinhardtia_paiewonskiana	Reinhardtia_latisecta)	(Reinhardtia_gracilis	Reinhardtia_simplex)))))	Manicaria_saccifera)	((Roystonea_regia	(((Heterospathe_cagayanensis	Kentiopsis_piersoniorum)	Pelagodoxa_henryana)	Oenocarpus_bataua))	(Prestoea_acuminata	Oenocarpus_minor))))))	Kingia_australis);
(((Bactris_major	((((((Reinhardtia_paiewonskiana	Reinhardtia_latisecta)	(Reinhardtia_gracilis	Reinhardtia_simplex))	((Iriartea_deltoidea	((Phoenix_dactylifera	Serenoa_repens)	Sabal_domingensis))	((Manicaria_saccifera	((((Pseudophoenix_vinifera	Geonoma_undata)	(((Heterospathe_cagayanensis	Kentiopsis_piersoniorum)	Pelagodoxa_henryana)	Oenocarpus_bataua))	(Prestoea_acuminata	Oenocarpus_minor))	(((Dypsis_decaryi	(Burretiokentia_grandiflora	Veitchia_spiralis))	Dictyosperma_album)	Hydriastele_microspadix)))	(((Orania_palindan	Sclerosperma_profizianum)	(Roystonea_regia	Podococcus_barteri))	Chamaedorea_seifrizii))))	(Nypa_fruticans	Attalea_speciosa))	(Elaeis_guineensis	Elaeis_oleifera))	Leopoldinia_pulchra))	Calamus_caryotoides)	Kingia_australis);
((Pseudophoenix_vinifera	((Heterospathe_cagayanensis	Sabal_domingensis)	((Serenoa_repens	Phoenix_dactylifera)	(((Orania_palindan	Iriartea_deltoidea)	Nypa_fruticans)	((((((Geonoma_undata	(Roystonea_regia	(Oenocarpus_bataua	Pelagodoxa_henryana)))	((Dictyosperma_album	Hydriastele_microspadix)	((Veitchia_spiralis	(Burretiokentia_grandiflora	Reinhardtia_gracilis))	Dypsis_decaryi)))	(Prestoea_acuminata	Oenocarpus_minor))	Manicaria_saccifera)	(Sclerosperma_profizianum	(Calamus_caryotoides	Podococcus_barteri)))	((Leopoldinia_pulchra	Kentiopsis_piersoniorum)	((((Bactris_major	Attalea_speciosa)	(Elaeis_guineensis	Elaeis_oleifera))	Chamaedorea_seifrizii)	(Reinhardtia_simplex	(Reinhardtia_latisecta	Reinhardtia_paiewonskiana)))))))))	Kingia_australis);
((Dictyosperma_album	(((Veitchia_spiralis	(Burretiokentia_grandiflora	Reinhardtia_gracilis))	Dypsis_decaryi)	(((((((Sabal_domingensis	(Pseudophoenix_vinifera	Phoenix_dactylifera))	Serenoa_repens)	(((Heterospathe_cagayanensis	Chamaedorea_seifrizii)	((Oenocarpus_bataua	(Kentiopsis_piersoniorum	Pelagodoxa_henryana))	Iriartea_deltoidea))	Nypa_fruticans))	((Attalea_speciosa	((Elaeis_guineensis	Elaeis_oleifera)	Bactris_major))	(Reinhardtia_simplex	(Reinhardtia_latisecta	Reinhardtia_paiewonskiana))))	((Roystonea_regia	(Calamus_caryotoides	(Orania_palindan	Sclerosperma_profizianum)))	Podococcus_barteri))	((Manicaria_saccifera	Geonoma_undata)	((Prestoea_acuminata	Oenocarpus_minor)	Leopoldinia_pulchra)))	Hydriastele_microspadix)))	Kingia_australis);
((((Burretiokentia_grandiflora	Reinhardtia_gracilis)	Dictyosperma_album)	((Dypsis_decaryi	(((Manicaria_saccifera	(((((Sabal_domingensis	(Pseudophoenix_vinifera	Phoenix_dactylifera))	Serenoa_repens)	(Iriartea_deltoidea	((Heterospathe_cagayanensis	Chamaedorea_seifrizii)	Nypa_fruticans)))	((Leopoldinia_pulchra	((Elaeis_guineensis	Elaeis_oleifera)	(Bactris_major	Attalea_speciosa)))	(Reinhardtia_simplex	(Reinhardtia_latisecta	Reinhardtia_paiewonskiana))))	((Orania_palindan	Sclerosperma_profizianum)	(Calamus_caryotoides	Podococcus_barteri))))	(((Roystonea_regia	(Oenocarpus_bataua	(Kentiopsis_piersoniorum	Pelagodoxa_henryana)))	Geonoma_undata)	(Prestoea_acuminata	Oenocarpus_minor)))	Veitchia_spiralis))	Hydriastele_microspadix))	Kingia_australis);
((Sabal_domingensis	(Phoenix_dactylifera	((((((Chamaedorea_seifrizii	Nypa_fruticans)	((Leopoldinia_pulchra	((Elaeis_guineensis	Elaeis_oleifera)	(Bactris_major	Attalea_speciosa)))	(Reinhardtia_simplex	(Reinhardtia_latisecta	Reinhardtia_paiewonskiana))))	(((Orania_palindan	Sclerosperma_profizianum)	(Roystonea_regia	(Calamus_caryotoides	Podococcus_barteri)))	((((Prestoea_acuminata	Oenocarpus_minor)	((Burretiokentia_grandiflora	Reinhardtia_gracilis)	Geonoma_undata))	((Heterospathe_cagayanensis	Kentiopsis_piersoniorum)	(Dictyosperma_album	(Dypsis_decaryi	(Hydriastele_microspadix	Veitchia_spiralis)))))	Manicaria_saccifera)))	(Oenocarpus_bataua	Pelagodoxa_henryana))	(Pseudophoenix_vinifera	Iriartea_deltoidea))	Serenoa_repens)))	Kingia_australis);
(((Hydriastele_microspadix	(((Geonoma_undata	(Manicaria_saccifera	(((Nypa_fruticans	((Oenocarpus_bataua	Pelagodoxa_henryana)	(Iriartea_deltoidea	(Serenoa_repens	(Sabal_domingensis	Phoenix_dactylifera)))))	(((Heterospathe_cagayanensis	Kentiopsis_piersoniorum)	(Chamaedorea_seifrizii	(Leopoldinia_pulchra	((Elaeis_guineensis	Elaeis_oleifera)	(Bactris_major	Attalea_speciosa)))))	(Reinhardtia_simplex	(Reinhardtia_latisecta	Reinhardtia_paiewonskiana))))	((Orania_palindan	(Calamus_caryotoides	Sclerosperma_profizianum))	(Roystonea_regia	Podococcus_barteri)))))	(Prestoea_acuminata	Oenocarpus_minor))	((Dypsis_decaryi	Dictyosperma_album)	((Burretiokentia_grandiflora	Reinhardtia_gracilis)	Veitchia_spiralis))))	Pseudophoenix_vinifera)	Kingia_australis);
(((Hydriastele_microspadix	((((Manicaria_saccifera	((((Nypa_fruticans	(Serenoa_repens	(Sabal_domingensis	Phoenix_dactylifera)))	(Chamaedorea_seifrizii	Iriartea_deltoidea))	((Leopoldinia_pulchra	((Elaeis_guineensis	((Heterospathe_cagayanensis	Kentiopsis_piersoniorum)	Elaeis_oleifera))	(Bactris_major	Attalea_speciosa)))	(Reinhardtia_simplex	(Reinhardtia_latisecta	Reinhardtia_paiewonskiana))))	((Orania_palindan	(Calamus_caryotoides	Sclerosperma_profizianum))	Podococcus_barteri)))	((Roystonea_regia	(Oenocarpus_bataua	Pelagodoxa_henryana))	((Burretiokentia_grandiflora	Reinhardtia_gracilis)	Geonoma_undata)))	(Prestoea_acuminata	Oenocarpus_minor))	((Dypsis_decaryi	Dictyosperma_album)	Veitchia_spiralis)))	Pseudophoenix_vinifera)	Kingia_australis);
((Dictyosperma_album	(((Veitchia_spiralis	(Hydriastele_microspadix	(((Manicaria_saccifera	(((Iriartea_deltoidea	(Serenoa_repens	(Sabal_domingensis	(Pseudophoenix_vinifera	Phoenix_dactylifera))))	(Nypa_fruticans	((Chamaedorea_seifrizii	(Leopoldinia_pulchra	((Elaeis_oleifera	Elaeis_guineensis)	(Bactris_major	Attalea_speciosa))))	(Reinhardtia_simplex	(Reinhardtia_latisecta	Reinhardtia_paiewonskiana)))))	((Orania_palindan	Sclerosperma_profizianum)	(Calamus_caryotoides	Podococcus_barteri))))	((Prestoea_acuminata	Oenocarpus_minor)	(Oenocarpus_bataua	Pelagodoxa_henryana)))	((Heterospathe_cagayanensis	Kentiopsis_piersoniorum)	(Geonoma_undata	Roystonea_regia)))))	Dypsis_decaryi)	(Burretiokentia_grandiflora	Reinhardtia_gracilis)))	Kingia_australis);
((Veitchia_spiralis	(((Dictyosperma_album	(Hydriastele_microspadix	((((Oenocarpus_bataua	((Heterospathe_cagayanensis	Kentiopsis_piersoniorum)	Pelagodoxa_henryana))	Prestoea_acuminata)	(Manicaria_saccifera	((((Pseudophoenix_vinifera	Iriartea_deltoidea)	(Sabal_domingensis	(Phoenix_dactylifera	Serenoa_repens)))	((Chamaedorea_seifrizii	Nypa_fruticans)	((Leopoldinia_pulchra	((Elaeis_oleifera	Elaeis_guineensis)	(Bactris_major	Attalea_speciosa)))	(Reinhardtia_simplex	(Reinhardtia_latisecta	Reinhardtia_paiewonskiana)))))	((Orania_palindan	Sclerosperma_profizianum)	(Calamus_caryotoides	(Podococcus_barteri	Roystonea_regia))))))	(Oenocarpus_minor	Geonoma_undata))))	Dypsis_decaryi)	(Burretiokentia_grandiflora	Reinhardtia_gracilis)))	Kingia_australis);
((Hydriastele_microspadix	(Dictyosperma_album	(Burretiokentia_grandiflora	(Dypsis_decaryi	(Veitchia_spiralis	((Leopoldinia_pulchra	Prestoea_acuminata)	((((Pseudophoenix_vinifera	Geonoma_undata)	Manicaria_saccifera)	(((Nypa_fruticans	((Oenocarpus_bataua	((Heterospathe_cagayanensis	Kentiopsis_piersoniorum)	Pelagodoxa_henryana))	(((Sabal_domingensis	Phoenix_dactylifera)	Serenoa_repens)	Iriartea_deltoidea)))	((Chamaedorea_seifrizii	(Attalea_speciosa	((Elaeis_oleifera	Elaeis_guineensis)	Bactris_major)))	((Reinhardtia_gracilis	Reinhardtia_simplex)	(Reinhardtia_latisecta	Reinhardtia_paiewonskiana))))	(Roystonea_regia	((Orania_palindan	Sclerosperma_profizianum)	(Calamus_caryotoides	Podococcus_barteri)))))	Oenocarpus_minor)))))))	Kingia_australis);
((Dictyosperma_album	((Veitchia_spiralis	Dypsis_decaryi)	(Hydriastele_microspadix	(((Manicaria_saccifera	Pseudophoenix_vinifera)	((((Orania_palindan	(Calamus_caryotoides	Sclerosperma_profizianum))	Podococcus_barteri)	((Heterospathe_cagayanensis	((Iriartea_deltoidea	(Oenocarpus_bataua	Pelagodoxa_henryana))	((Phoenix_dactylifera	Serenoa_repens)	Sabal_domingensis)))	((((Elaeis_oleifera	Elaeis_guineensis)	(Bactris_major	Attalea_speciosa))	((Leopoldinia_pulchra	(Reinhardtia_gracilis	Reinhardtia_simplex))	(Reinhardtia_latisecta	Reinhardtia_paiewonskiana)))	(Nypa_fruticans	Chamaedorea_seifrizii))))	Roystonea_regia))	((Prestoea_acuminata	Oenocarpus_minor)	((Burretiokentia_grandiflora	Geonoma_undata)	Kentiopsis_piersoniorum))))))	Kingia_australis);
