# Supplementary material for: Data supporting the nuclear phylogenomics of the palm subfamily Arecoideae (Arecaceae)
Source: Data Brief. 2016 Mar 2;7:532–6. doi: 10.1016/j.dib.2016.02.063 (PMC4796708; doi:10.1016/j.dib.2016.02.063)
Supplement: Supplementary file 5 — Supplementary material [file mmc5.zip › RAxML_bootstrap.Elaeis_83.raxml.tre]

((Orania_palindan	((Chamaedorea_seifrizii	((Phoenix_dactylifera	(Serenoa_repens	Sabal_domingensis))	(Pseudophoenix_vinifera	(Iriartea_deltoidea	((Roystonea_regia	((((Elaeis_oleifera	Elaeis_guineensis)	(Leopoldinia_pulchra	Bactris_major))	Attalea_speciosa)	((Reinhardtia_latisecta	Reinhardtia_paiewonskiana)	(Reinhardtia_simplex	Reinhardtia_gracilis))))	((Nypa_fruticans	Calamus_caryotoides)	(Geonoma_undata	(((Manicaria_saccifera	Pelagodoxa_henryana)	(Prestoea_acuminata	(Oenocarpus_minor	Oenocarpus_bataua)))	(Dictyosperma_album	((Heterospathe_cagayanensis	((Veitchia_spiralis	Hydriastele_microspadix)	(Burretiokentia_grandiflora	Kentiopsis_piersoniorum)))	Dypsis_decaryi))))))))))	(Podococcus_barteri	Sclerosperma_profizianum)))	Kingia_australis);
((Serenoa_repens	((Sabal_domingensis	Phoenix_dactylifera)	((((((Leopoldinia_pulchra	Roystonea_regia)	((((Elaeis_oleifera	Elaeis_guineensis)	Bactris_major)	Attalea_speciosa)	((Reinhardtia_latisecta	Reinhardtia_paiewonskiana)	(Reinhardtia_simplex	Reinhardtia_gracilis))))	(((Geonoma_undata	Pelagodoxa_henryana)	Manicaria_saccifera)	((Dictyosperma_album	(Heterospathe_cagayanensis	(((Calamus_caryotoides	Hydriastele_microspadix)	Dypsis_decaryi)	((Veitchia_spiralis	Burretiokentia_grandiflora)	Kentiopsis_piersoniorum))))	(Prestoea_acuminata	(Oenocarpus_minor	Oenocarpus_bataua)))))	(((Chamaedorea_seifrizii	Podococcus_barteri)	(Sclerosperma_profizianum	Orania_palindan))	Pseudophoenix_vinifera))	Iriartea_deltoidea)	Nypa_fruticans)))	Kingia_australis);
((Serenoa_repens	(Sabal_domingensis	((((Iriartea_deltoidea	(((((Prestoea_acuminata	(Oenocarpus_minor	Oenocarpus_bataua))	(Pelagodoxa_henryana	Manicaria_saccifera))	(Podococcus_barteri	Geonoma_undata))	(Heterospathe_cagayanensis	(((Hydriastele_microspadix	Dypsis_decaryi)	((Veitchia_spiralis	Burretiokentia_grandiflora)	Kentiopsis_piersoniorum))	Dictyosperma_album)))	((Sclerosperma_profizianum	Orania_palindan)	Pseudophoenix_vinifera)))	((Leopoldinia_pulchra	Roystonea_regia)	(((Elaeis_oleifera	Elaeis_guineensis)	(Bactris_major	Attalea_speciosa))	((Reinhardtia_latisecta	Reinhardtia_paiewonskiana)	(Reinhardtia_simplex	Reinhardtia_gracilis)))))	(Chamaedorea_seifrizii	(Calamus_caryotoides	Nypa_fruticans)))	Phoenix_dactylifera)))	Kingia_australis);
((Serenoa_repens	((((((Podococcus_barteri	Sclerosperma_profizianum)	Orania_palindan)	(((((Manicaria_saccifera	(Prestoea_acuminata	(Oenocarpus_minor	Oenocarpus_bataua)))	((Pelagodoxa_henryana	Heterospathe_cagayanensis)	((Dypsis_decaryi	(Veitchia_spiralis	(Burretiokentia_grandiflora	Kentiopsis_piersoniorum)))	(Hydriastele_microspadix	Dictyosperma_album))))	Geonoma_undata)	Iriartea_deltoidea)	Pseudophoenix_vinifera))	(((Leopoldinia_pulchra	Roystonea_regia)	((Attalea_speciosa	((Elaeis_oleifera	Elaeis_guineensis)	Bactris_major))	((Reinhardtia_latisecta	Reinhardtia_paiewonskiana)	(Reinhardtia_simplex	Reinhardtia_gracilis))))	(Chamaedorea_seifrizii	(Calamus_caryotoides	Nypa_fruticans))))	Sabal_domingensis)	Phoenix_dactylifera))	Kingia_australis);
((Serenoa_repens	(((((Iriartea_deltoidea	(Pseudophoenix_vinifera	((Podococcus_barteri	Sclerosperma_profizianum)	Orania_palindan)))	(((((Manicaria_saccifera	((Prestoea_acuminata	(Oenocarpus_minor	Oenocarpus_bataua))	(Heterospathe_cagayanensis	(Dictyosperma_album	(Hydriastele_microspadix	((Dypsis_decaryi	Veitchia_spiralis)	(Burretiokentia_grandiflora	Kentiopsis_piersoniorum)))))))	Geonoma_undata)	Pelagodoxa_henryana)	((Leopoldinia_pulchra	Roystonea_regia)	((Attalea_speciosa	((Elaeis_oleifera	Elaeis_guineensis)	Bactris_major))	((Reinhardtia_latisecta	Reinhardtia_paiewonskiana)	(Reinhardtia_simplex	Reinhardtia_gracilis)))))	Chamaedorea_seifrizii))	(Calamus_caryotoides	Nypa_fruticans))	Sabal_domingensis)	Phoenix_dactylifera))	Kingia_australis);
((Serenoa_repens	((Sabal_domingensis	Phoenix_dactylifera)	((Iriartea_deltoidea	(Pseudophoenix_vinifera	((Podococcus_barteri	Sclerosperma_profizianum)	Orania_palindan)))	((((Calamus_caryotoides	Nypa_fruticans)	(((Pelagodoxa_henryana	Manicaria_saccifera)	((Prestoea_acuminata	(Oenocarpus_minor	Oenocarpus_bataua))	(Dictyosperma_album	(((Heterospathe_cagayanensis	Hydriastele_microspadix)	(Burretiokentia_grandiflora	Kentiopsis_piersoniorum))	(Dypsis_decaryi	Veitchia_spiralis)))))	Geonoma_undata))	Chamaedorea_seifrizii)	((Leopoldinia_pulchra	Roystonea_regia)	(((Elaeis_oleifera	Elaeis_guineensis)	(Bactris_major	Attalea_speciosa))	((Reinhardtia_latisecta	Reinhardtia_paiewonskiana)	(Reinhardtia_simplex	Reinhardtia_gracilis))))))))	Kingia_australis);
((Serenoa_repens	(((((((Iriartea_deltoidea	(((Dictyosperma_album	(Heterospathe_cagayanensis	(Dypsis_decaryi	(Hydriastele_microspadix	(Veitchia_spiralis	(Burretiokentia_grandiflora	Kentiopsis_piersoniorum))))))	(Manicaria_saccifera	(Prestoea_acuminata	(Oenocarpus_minor	Oenocarpus_bataua))))	(Pelagodoxa_henryana	Geonoma_undata)))	Pseudophoenix_vinifera)	(Chamaedorea_seifrizii	(Calamus_caryotoides	Nypa_fruticans)))	((Podococcus_barteri	Sclerosperma_profizianum)	Orania_palindan))	((Leopoldinia_pulchra	Roystonea_regia)	((Attalea_speciosa	((Elaeis_oleifera	Elaeis_guineensis)	Bactris_major))	((Reinhardtia_latisecta	Reinhardtia_paiewonskiana)	(Reinhardtia_simplex	Reinhardtia_gracilis)))))	Sabal_domingensis)	Phoenix_dactylifera))	Kingia_australis);
((Serenoa_repens	((Sabal_domingensis	Phoenix_dactylifera)	((((Leopoldinia_pulchra	Roystonea_regia)	(((Elaeis_oleifera	Elaeis_guineensis)	(Bactris_major	Attalea_speciosa))	((Reinhardtia_latisecta	Reinhardtia_paiewonskiana)	(Reinhardtia_simplex	Reinhardtia_gracilis))))	((((Pseudophoenix_vinifera	((Podococcus_barteri	Sclerosperma_profizianum)	Orania_palindan))	Iriartea_deltoidea)	(((Dictyosperma_album	(Dypsis_decaryi	(Hydriastele_microspadix	(Heterospathe_cagayanensis	(Veitchia_spiralis	(Burretiokentia_grandiflora	Kentiopsis_piersoniorum))))))	((Prestoea_acuminata	(Oenocarpus_minor	Oenocarpus_bataua))	(Pelagodoxa_henryana	Manicaria_saccifera)))	Geonoma_undata))	(Calamus_caryotoides	Chamaedorea_seifrizii)))	Nypa_fruticans)))	Kingia_australis);
((Serenoa_repens	((Sabal_domingensis	Phoenix_dactylifera)	(((Chamaedorea_seifrizii	((Leopoldinia_pulchra	Roystonea_regia)	((Attalea_speciosa	((Elaeis_oleifera	Elaeis_guineensis)	Bactris_major))	((Reinhardtia_latisecta	Reinhardtia_paiewonskiana)	(Reinhardtia_simplex	Reinhardtia_gracilis)))))	(((Pseudophoenix_vinifera	((Podococcus_barteri	Sclerosperma_profizianum)	Orania_palindan))	Iriartea_deltoidea)	(((Pelagodoxa_henryana	Manicaria_saccifera)	((Dictyosperma_album	((Dypsis_decaryi	(Hydriastele_microspadix	(Veitchia_spiralis	(Burretiokentia_grandiflora	Kentiopsis_piersoniorum))))	Heterospathe_cagayanensis))	(Prestoea_acuminata	(Oenocarpus_minor	Oenocarpus_bataua))))	Geonoma_undata)))	(Calamus_caryotoides	Nypa_fruticans))))	Kingia_australis);
((Serenoa_repens	(Sabal_domingensis	((((Pseudophoenix_vinifera	((Podococcus_barteri	Sclerosperma_profizianum)	Orania_palindan))	(Iriartea_deltoidea	((Chamaedorea_seifrizii	((Manicaria_saccifera	(Pelagodoxa_henryana	(((Dictyosperma_album	(((Veitchia_spiralis	(Burretiokentia_grandiflora	Kentiopsis_piersoniorum))	Heterospathe_cagayanensis)	Hydriastele_microspadix))	Dypsis_decaryi)	(Prestoea_acuminata	(Oenocarpus_minor	Oenocarpus_bataua)))))	Geonoma_undata))	((Leopoldinia_pulchra	Roystonea_regia)	((Attalea_speciosa	((Elaeis_oleifera	Elaeis_guineensis)	Bactris_major))	((Reinhardtia_latisecta	Reinhardtia_paiewonskiana)	(Reinhardtia_simplex	Reinhardtia_gracilis)))))))	(Calamus_caryotoides	Nypa_fruticans))	Phoenix_dactylifera)))	Kingia_australis);
((Serenoa_repens	(((((Pseudophoenix_vinifera	(((Leopoldinia_pulchra	Roystonea_regia)	(((Elaeis_guineensis	Elaeis_oleifera)	(Bactris_major	Attalea_speciosa))	((Reinhardtia_gracilis	Reinhardtia_simplex)	(Reinhardtia_paiewonskiana	Reinhardtia_latisecta))))	(Manicaria_saccifera	(((((Hydriastele_microspadix	(Heterospathe_cagayanensis	Kentiopsis_piersoniorum))	(Veitchia_spiralis	Burretiokentia_grandiflora))	(Dypsis_decaryi	Dictyosperma_album))	(Prestoea_acuminata	(Oenocarpus_minor	Oenocarpus_bataua)))	(Pelagodoxa_henryana	Geonoma_undata)))))	(Iriartea_deltoidea	(Orania_palindan	(Podococcus_barteri	(Chamaedorea_seifrizii	Sclerosperma_profizianum)))))	(Calamus_caryotoides	Nypa_fruticans))	Phoenix_dactylifera)	Sabal_domingensis))	Kingia_australis);
((Serenoa_repens	(((((((Leopoldinia_pulchra	Roystonea_regia)	(((Elaeis_guineensis	Elaeis_oleifera)	(Bactris_major	Attalea_speciosa))	((Reinhardtia_gracilis	Reinhardtia_simplex)	(Reinhardtia_paiewonskiana	Reinhardtia_latisecta))))	(Geonoma_undata	((Pelagodoxa_henryana	Manicaria_saccifera)	((((Dypsis_decaryi	(Hydriastele_microspadix	(Veitchia_spiralis	(Kentiopsis_piersoniorum	Burretiokentia_grandiflora))))	Heterospathe_cagayanensis)	Dictyosperma_album)	(Prestoea_acuminata	(Oenocarpus_minor	Oenocarpus_bataua))))))	((Pseudophoenix_vinifera	((Orania_palindan	(Podococcus_barteri	Sclerosperma_profizianum))	Chamaedorea_seifrizii))	Iriartea_deltoidea))	(Calamus_caryotoides	Nypa_fruticans))	Phoenix_dactylifera)	Sabal_domingensis))	Kingia_australis);
((Serenoa_repens	((((Pseudophoenix_vinifera	(Orania_palindan	(Podococcus_barteri	Sclerosperma_profizianum)))	(((Chamaedorea_seifrizii	Nypa_fruticans)	((Roystonea_regia	(((Elaeis_guineensis	Elaeis_oleifera)	(Leopoldinia_pulchra	(Bactris_major	Attalea_speciosa)))	((Reinhardtia_gracilis	Reinhardtia_simplex)	(Reinhardtia_paiewonskiana	Reinhardtia_latisecta))))	(((((Heterospathe_cagayanensis	(Veitchia_spiralis	(Kentiopsis_piersoniorum	Burretiokentia_grandiflora)))	(Dypsis_decaryi	Hydriastele_microspadix))	Dictyosperma_album)	Manicaria_saccifera)	((Prestoea_acuminata	(Oenocarpus_minor	Oenocarpus_bataua))	(Pelagodoxa_henryana	(Calamus_caryotoides	Geonoma_undata))))))	Iriartea_deltoidea))	Phoenix_dactylifera)	Sabal_domingensis))	Kingia_australis);
((Serenoa_repens	((Sabal_domingensis	((((Chamaedorea_seifrizii	(Sclerosperma_profizianum	(Orania_palindan	Podococcus_barteri)))	(Pseudophoenix_vinifera	(((((Prestoea_acuminata	(Oenocarpus_minor	Oenocarpus_bataua))	(Dictyosperma_album	(Heterospathe_cagayanensis	(Dypsis_decaryi	(Hydriastele_microspadix	(Veitchia_spiralis	(Kentiopsis_piersoniorum	Burretiokentia_grandiflora)))))))	Manicaria_saccifera)	(Pelagodoxa_henryana	Geonoma_undata))	Iriartea_deltoidea)))	((Leopoldinia_pulchra	Roystonea_regia)	(((Elaeis_guineensis	Elaeis_oleifera)	(Bactris_major	Attalea_speciosa))	((Reinhardtia_gracilis	Reinhardtia_simplex)	(Reinhardtia_paiewonskiana	Reinhardtia_latisecta)))))	(Calamus_caryotoides	Nypa_fruticans)))	Phoenix_dactylifera))	Kingia_australis);
((Serenoa_repens	((Sabal_domingensis	((((Chamaedorea_seifrizii	(Orania_palindan	(Podococcus_barteri	Sclerosperma_profizianum)))	(Pseudophoenix_vinifera	((Geonoma_undata	((((Prestoea_acuminata	(Oenocarpus_minor	Oenocarpus_bataua))	(Dictyosperma_album	(Heterospathe_cagayanensis	(Dypsis_decaryi	(Hydriastele_microspadix	(Veitchia_spiralis	(Kentiopsis_piersoniorum	Burretiokentia_grandiflora)))))))	Manicaria_saccifera)	Pelagodoxa_henryana))	Iriartea_deltoidea)))	(Roystonea_regia	((Attalea_speciosa	(((Leopoldinia_pulchra	Elaeis_guineensis)	Elaeis_oleifera)	Bactris_major))	((Reinhardtia_gracilis	Reinhardtia_simplex)	(Reinhardtia_paiewonskiana	Reinhardtia_latisecta)))))	(Calamus_caryotoides	Nypa_fruticans)))	Phoenix_dactylifera))	Kingia_australis);
((Serenoa_repens	((Sabal_domingensis	Phoenix_dactylifera)	((((Roystonea_regia	(((Attalea_speciosa	Bactris_major)	(Elaeis_guineensis	(Leopoldinia_pulchra	Elaeis_oleifera)))	((Reinhardtia_gracilis	Reinhardtia_simplex)	(Reinhardtia_paiewonskiana	Reinhardtia_latisecta))))	(Orania_palindan	(Podococcus_barteri	Sclerosperma_profizianum)))	(Pseudophoenix_vinifera	(((((Prestoea_acuminata	(Oenocarpus_minor	Oenocarpus_bataua))	((Dypsis_decaryi	Dictyosperma_album)	(Heterospathe_cagayanensis	(Hydriastele_microspadix	(Kentiopsis_piersoniorum	(Burretiokentia_grandiflora	Veitchia_spiralis))))))	Manicaria_saccifera)	(Pelagodoxa_henryana	Geonoma_undata))	Iriartea_deltoidea)))	(Chamaedorea_seifrizii	(Calamus_caryotoides	Nypa_fruticans)))))	Kingia_australis);
((Serenoa_repens	((Sabal_domingensis	Phoenix_dactylifera)	((((Geonoma_undata	((Heterospathe_cagayanensis	(Hydriastele_microspadix	(((Kentiopsis_piersoniorum	Burretiokentia_grandiflora)	Veitchia_spiralis)	(Dypsis_decaryi	Dictyosperma_album))))	((Pelagodoxa_henryana	Manicaria_saccifera)	(Prestoea_acuminata	(Oenocarpus_minor	Oenocarpus_bataua)))))	((Pseudophoenix_vinifera	(Chamaedorea_seifrizii	(Orania_palindan	(Podococcus_barteri	Sclerosperma_profizianum))))	Iriartea_deltoidea))	(Roystonea_regia	((Attalea_speciosa	((Elaeis_guineensis	Elaeis_oleifera)	Bactris_major))	((Leopoldinia_pulchra	(Reinhardtia_gracilis	Reinhardtia_simplex))	(Reinhardtia_paiewonskiana	Reinhardtia_latisecta)))))	(Calamus_caryotoides	Nypa_fruticans))))	Kingia_australis);
((Serenoa_repens	(Sabal_domingensis	((((Geonoma_undata	((Pelagodoxa_henryana	Manicaria_saccifera)	((Prestoea_acuminata	(Oenocarpus_minor	Oenocarpus_bataua))	(Dictyosperma_album	((Heterospathe_cagayanensis	(Hydriastele_microspadix	((Kentiopsis_piersoniorum	Burretiokentia_grandiflora)	Veitchia_spiralis)))	Dypsis_decaryi)))))	((((Leopoldinia_pulchra	Roystonea_regia)	(((Elaeis_guineensis	Elaeis_oleifera)	(Bactris_major	Attalea_speciosa))	((Reinhardtia_gracilis	Reinhardtia_simplex)	(Reinhardtia_paiewonskiana	Reinhardtia_latisecta))))	(Chamaedorea_seifrizii	(Orania_palindan	(Podococcus_barteri	Sclerosperma_profizianum))))	(Iriartea_deltoidea	Pseudophoenix_vinifera)))	(Calamus_caryotoides	Nypa_fruticans))	Phoenix_dactylifera)))	Kingia_australis);
((Podococcus_barteri	(((((((Leopoldinia_pulchra	Roystonea_regia)	((Attalea_speciosa	((Elaeis_guineensis	Elaeis_oleifera)	Bactris_major))	((Reinhardtia_gracilis	Reinhardtia_simplex)	(Reinhardtia_paiewonskiana	Reinhardtia_latisecta))))	((Calamus_caryotoides	Nypa_fruticans)	(Phoenix_dactylifera	(Serenoa_repens	Sabal_domingensis))))	(((Pelagodoxa_henryana	Geonoma_undata)	(Manicaria_saccifera	((Prestoea_acuminata	(Oenocarpus_minor	Oenocarpus_bataua))	(Dictyosperma_album	(Heterospathe_cagayanensis	((Hydriastele_microspadix	Dypsis_decaryi)	((Burretiokentia_grandiflora	Veitchia_spiralis)	Kentiopsis_piersoniorum)))))))	(Iriartea_deltoidea	Pseudophoenix_vinifera)))	Chamaedorea_seifrizii)	Sclerosperma_profizianum)	Orania_palindan))	Kingia_australis);
((Serenoa_repens	(Sabal_domingensis	((((((Pseudophoenix_vinifera	(Podococcus_barteri	(Sclerosperma_profizianum	Orania_palindan)))	(Iriartea_deltoidea	Chamaedorea_seifrizii))	(Manicaria_saccifera	(((Pelagodoxa_henryana	Geonoma_undata)	(Prestoea_acuminata	(Oenocarpus_minor	Oenocarpus_bataua)))	(Dictyosperma_album	(Heterospathe_cagayanensis	((Kentiopsis_piersoniorum	Hydriastele_microspadix)	(Dypsis_decaryi	(Burretiokentia_grandiflora	Veitchia_spiralis))))))))	(Roystonea_regia	((Attalea_speciosa	((Elaeis_guineensis	(Elaeis_oleifera	Leopoldinia_pulchra))	Bactris_major))	((Reinhardtia_gracilis	Reinhardtia_simplex)	(Reinhardtia_paiewonskiana	Reinhardtia_latisecta)))))	(Calamus_caryotoides	Nypa_fruticans))	Phoenix_dactylifera)))	Kingia_australis);
((Serenoa_repens	(Phoenix_dactylifera	(((Chamaedorea_seifrizii	Calamus_caryotoides)	(((Iriartea_deltoidea	((((((((Veitchia_spiralis	(Kentiopsis_piersoniorum	Burretiokentia_grandiflora))	Heterospathe_cagayanensis)	Hydriastele_microspadix)	(Dictyosperma_album	Dypsis_decaryi))	(Prestoea_acuminata	(Oenocarpus_minor	Oenocarpus_bataua)))	Geonoma_undata)	(Pelagodoxa_henryana	Manicaria_saccifera))	(Pseudophoenix_vinifera	((Sclerosperma_profizianum	Podococcus_barteri)	Orania_palindan))))	((((Elaeis_guineensis	Elaeis_oleifera)	(Attalea_speciosa	Bactris_major))	((Reinhardtia_latisecta	Reinhardtia_paiewonskiana)	(Reinhardtia_simplex	Reinhardtia_gracilis)))	(Leopoldinia_pulchra	Roystonea_regia)))	Nypa_fruticans))	Sabal_domingensis)))	Kingia_australis);
((Serenoa_repens	((((((((((Attalea_speciosa	(Bactris_major	(Elaeis_guineensis	Elaeis_oleifera)))	((Reinhardtia_latisecta	Reinhardtia_paiewonskiana)	(Reinhardtia_simplex	Reinhardtia_gracilis)))	(Leopoldinia_pulchra	Roystonea_regia))	(Geonoma_undata	((((((Veitchia_spiralis	(Kentiopsis_piersoniorum	Burretiokentia_grandiflora))	Heterospathe_cagayanensis)	Hydriastele_microspadix)	Dictyosperma_album)	Dypsis_decaryi)	((Pelagodoxa_henryana	Manicaria_saccifera)	(Prestoea_acuminata	(Oenocarpus_minor	Oenocarpus_bataua))))))	Calamus_caryotoides)	(Iriartea_deltoidea	(Chamaedorea_seifrizii	((Sclerosperma_profizianum	Podococcus_barteri)	Orania_palindan))))	Pseudophoenix_vinifera)	Nypa_fruticans)	Phoenix_dactylifera)	Sabal_domingensis))	Kingia_australis);
((Serenoa_repens	((((((((Elaeis_guineensis	Elaeis_oleifera)	(Attalea_speciosa	Bactris_major))	((Reinhardtia_latisecta	Reinhardtia_paiewonskiana)	(Reinhardtia_simplex	Reinhardtia_gracilis)))	(Leopoldinia_pulchra	Roystonea_regia))	((Chamaedorea_seifrizii	((Sclerosperma_profizianum	Podococcus_barteri)	Orania_palindan))	(((Geonoma_undata	((((Hydriastele_microspadix	((Veitchia_spiralis	(Kentiopsis_piersoniorum	Burretiokentia_grandiflora))	Heterospathe_cagayanensis))	Dypsis_decaryi)	Dictyosperma_album)	(Manicaria_saccifera	(Prestoea_acuminata	(Pelagodoxa_henryana	(Oenocarpus_minor	Oenocarpus_bataua))))))	Iriartea_deltoidea)	Pseudophoenix_vinifera)))	(Calamus_caryotoides	Nypa_fruticans))	Phoenix_dactylifera)	Sabal_domingensis))	Kingia_australis);
((Serenoa_repens	((Phoenix_dactylifera	Sabal_domingensis)	((((((Elaeis_guineensis	Elaeis_oleifera)	(Attalea_speciosa	Bactris_major))	((Reinhardtia_latisecta	Reinhardtia_paiewonskiana)	(Reinhardtia_simplex	Reinhardtia_gracilis)))	(Leopoldinia_pulchra	Roystonea_regia))	((Chamaedorea_seifrizii	((Sclerosperma_profizianum	Podococcus_barteri)	Orania_palindan))	(((Geonoma_undata	((Pelagodoxa_henryana	Manicaria_saccifera)	((Prestoea_acuminata	(Oenocarpus_minor	Oenocarpus_bataua))	(((Dypsis_decaryi	(Hydriastele_microspadix	((Burretiokentia_grandiflora	Veitchia_spiralis)	Kentiopsis_piersoniorum)))	Heterospathe_cagayanensis)	Dictyosperma_album))))	Iriartea_deltoidea)	Pseudophoenix_vinifera)))	(Calamus_caryotoides	Nypa_fruticans))))	Kingia_australis);
((Serenoa_repens	((((((((Elaeis_guineensis	Elaeis_oleifera)	(Attalea_speciosa	(Leopoldinia_pulchra	Bactris_major)))	((Reinhardtia_latisecta	Reinhardtia_paiewonskiana)	(Reinhardtia_simplex	Reinhardtia_gracilis)))	Roystonea_regia)	((Chamaedorea_seifrizii	((Geonoma_undata	((Pelagodoxa_henryana	Manicaria_saccifera)	((Prestoea_acuminata	(Oenocarpus_minor	Oenocarpus_bataua))	(((((Veitchia_spiralis	Dypsis_decaryi)	(Burretiokentia_grandiflora	Kentiopsis_piersoniorum))	Hydriastele_microspadix)	Heterospathe_cagayanensis)	Dictyosperma_album))))	Iriartea_deltoidea))	(Pseudophoenix_vinifera	((Sclerosperma_profizianum	Podococcus_barteri)	Orania_palindan))))	(Calamus_caryotoides	Nypa_fruticans))	Phoenix_dactylifera)	Sabal_domingensis))	Kingia_australis);
((Serenoa_repens	((((((((Bactris_major	(Elaeis_guineensis	Elaeis_oleifera))	Attalea_speciosa)	((Reinhardtia_latisecta	Reinhardtia_paiewonskiana)	(Reinhardtia_simplex	Reinhardtia_gracilis)))	(Leopoldinia_pulchra	Roystonea_regia))	((Chamaedorea_seifrizii	((Manicaria_saccifera	(((Prestoea_acuminata	(Oenocarpus_minor	Oenocarpus_bataua))	(Heterospathe_cagayanensis	((Dictyosperma_album	(Hydriastele_microspadix	((Burretiokentia_grandiflora	Kentiopsis_piersoniorum)	Veitchia_spiralis)))	Dypsis_decaryi)))	(Pelagodoxa_henryana	Geonoma_undata)))	Iriartea_deltoidea))	(Pseudophoenix_vinifera	((Sclerosperma_profizianum	Podococcus_barteri)	Orania_palindan))))	(Calamus_caryotoides	Nypa_fruticans))	Phoenix_dactylifera)	Sabal_domingensis))	Kingia_australis);
((Serenoa_repens	((((((((Bactris_major	(Elaeis_guineensis	Elaeis_oleifera))	Attalea_speciosa)	((Reinhardtia_latisecta	Reinhardtia_paiewonskiana)	(Reinhardtia_simplex	Reinhardtia_gracilis)))	(Leopoldinia_pulchra	Roystonea_regia))	((Pseudophoenix_vinifera	((Geonoma_undata	((Pelagodoxa_henryana	Manicaria_saccifera)	((Prestoea_acuminata	(Oenocarpus_minor	Oenocarpus_bataua))	(Dictyosperma_album	((Heterospathe_cagayanensis	(Hydriastele_microspadix	Dypsis_decaryi))	(Kentiopsis_piersoniorum	(Veitchia_spiralis	Burretiokentia_grandiflora)))))))	Iriartea_deltoidea))	(Chamaedorea_seifrizii	((Sclerosperma_profizianum	Podococcus_barteri)	Orania_palindan))))	(Calamus_caryotoides	Nypa_fruticans))	Phoenix_dactylifera)	Sabal_domingensis))	Kingia_australis);
((Serenoa_repens	(((((((Bactris_major	(Elaeis_guineensis	Elaeis_oleifera))	Attalea_speciosa)	((Reinhardtia_latisecta	Reinhardtia_paiewonskiana)	(Reinhardtia_simplex	Reinhardtia_gracilis)))	(Leopoldinia_pulchra	Roystonea_regia))	((Pseudophoenix_vinifera	((Sclerosperma_profizianum	Podococcus_barteri)	Orania_palindan))	((((Calamus_caryotoides	Nypa_fruticans)	(Manicaria_saccifera	(((Prestoea_acuminata	(Oenocarpus_minor	Oenocarpus_bataua))	(Dictyosperma_album	((Heterospathe_cagayanensis	(Hydriastele_microspadix	Dypsis_decaryi))	(Kentiopsis_piersoniorum	(Veitchia_spiralis	Burretiokentia_grandiflora)))))	(Pelagodoxa_henryana	Geonoma_undata))))	Iriartea_deltoidea)	Chamaedorea_seifrizii)))	Phoenix_dactylifera)	Sabal_domingensis))	Kingia_australis);
((Serenoa_repens	((((((Geonoma_undata	((Pelagodoxa_henryana	Manicaria_saccifera)	((Prestoea_acuminata	(Oenocarpus_minor	Oenocarpus_bataua))	(Dictyosperma_album	(Heterospathe_cagayanensis	(((Burretiokentia_grandiflora	Kentiopsis_piersoniorum)	(Veitchia_spiralis	Hydriastele_microspadix))	Dypsis_decaryi))))))	((Chamaedorea_seifrizii	(Calamus_caryotoides	Nypa_fruticans))	((((Elaeis_guineensis	Elaeis_oleifera)	(Attalea_speciosa	Bactris_major))	((Reinhardtia_latisecta	Reinhardtia_paiewonskiana)	(Reinhardtia_simplex	Reinhardtia_gracilis)))	(Leopoldinia_pulchra	Roystonea_regia))))	Iriartea_deltoidea)	(Pseudophoenix_vinifera	((Sclerosperma_profizianum	Podococcus_barteri)	Orania_palindan)))	Phoenix_dactylifera)	Sabal_domingensis))	Kingia_australis);
((Serenoa_repens	(((((((Geonoma_undata	((Pelagodoxa_henryana	Manicaria_saccifera)	((Prestoea_acuminata	(Oenocarpus_minor	Oenocarpus_bataua))	(Dictyosperma_album	(Dypsis_decaryi	(((Burretiokentia_grandiflora	Kentiopsis_piersoniorum)	Veitchia_spiralis)	(Hydriastele_microspadix	Heterospathe_cagayanensis)))))))	((Calamus_caryotoides	(((Elaeis_guineensis	Elaeis_oleifera)	(Attalea_speciosa	Bactris_major))	((Reinhardtia_latisecta	Reinhardtia_paiewonskiana)	(Reinhardtia_simplex	Reinhardtia_gracilis))))	(Leopoldinia_pulchra	Roystonea_regia)))	Nypa_fruticans)	Iriartea_deltoidea)	(Chamaedorea_seifrizii	(Pseudophoenix_vinifera	((Sclerosperma_profizianum	Podococcus_barteri)	Orania_palindan))))	Phoenix_dactylifera)	Sabal_domingensis))	Kingia_australis);
((Serenoa_repens	(Sabal_domingensis	(((((Chamaedorea_seifrizii	(Orania_palindan	(Sclerosperma_profizianum	Podococcus_barteri)))	((((Reinhardtia_gracilis	Reinhardtia_simplex)	(Reinhardtia_paiewonskiana	Reinhardtia_latisecta))	((Elaeis_guineensis	Elaeis_oleifera)	(Bactris_major	Attalea_speciosa)))	(Leopoldinia_pulchra	Roystonea_regia)))	((Pseudophoenix_vinifera	Iriartea_deltoidea)	((Manicaria_saccifera	Geonoma_undata)	(Pelagodoxa_henryana	(((Oenocarpus_minor	Oenocarpus_bataua)	Prestoea_acuminata)	((Dypsis_decaryi	Dictyosperma_album)	((Hydriastele_microspadix	((Kentiopsis_piersoniorum	Burretiokentia_grandiflora)	Veitchia_spiralis))	Heterospathe_cagayanensis)))))))	(Nypa_fruticans	Calamus_caryotoides))	Phoenix_dactylifera)))	Kingia_australis);
((Serenoa_repens	((Sabal_domingensis	Phoenix_dactylifera)	((((Chamaedorea_seifrizii	(Orania_palindan	(Sclerosperma_profizianum	Podococcus_barteri)))	(Pseudophoenix_vinifera	(Iriartea_deltoidea	(((Pelagodoxa_henryana	Manicaria_saccifera)	Geonoma_undata)	(((Oenocarpus_minor	Oenocarpus_bataua)	Prestoea_acuminata)	((Dypsis_decaryi	Dictyosperma_album)	((Hydriastele_microspadix	((Kentiopsis_piersoniorum	Burretiokentia_grandiflora)	Veitchia_spiralis))	Heterospathe_cagayanensis)))))))	((((Reinhardtia_gracilis	Reinhardtia_simplex)	(Reinhardtia_paiewonskiana	Reinhardtia_latisecta))	(Attalea_speciosa	((Elaeis_guineensis	Elaeis_oleifera)	Bactris_major)))	(Leopoldinia_pulchra	Roystonea_regia)))	(Nypa_fruticans	Calamus_caryotoides))))	Kingia_australis);
((Podococcus_barteri	(((((Pseudophoenix_vinifera	(Iriartea_deltoidea	(Geonoma_undata	((((Oenocarpus_minor	Oenocarpus_bataua)	Prestoea_acuminata)	(Dictyosperma_album	((Dypsis_decaryi	Hydriastele_microspadix)	(((Kentiopsis_piersoniorum	Burretiokentia_grandiflora)	Veitchia_spiralis)	Heterospathe_cagayanensis))))	(Pelagodoxa_henryana	Manicaria_saccifera)))))	(((((Reinhardtia_gracilis	Reinhardtia_simplex)	(Reinhardtia_paiewonskiana	Reinhardtia_latisecta))	(Attalea_speciosa	((Elaeis_guineensis	Elaeis_oleifera)	Bactris_major)))	(Leopoldinia_pulchra	Roystonea_regia))	((Nypa_fruticans	Calamus_caryotoides)	(Phoenix_dactylifera	(Sabal_domingensis	Serenoa_repens)))))	Chamaedorea_seifrizii)	Orania_palindan)	Sclerosperma_profizianum))	Kingia_australis);
((Serenoa_repens	(Phoenix_dactylifera	(((((Orania_palindan	(Sclerosperma_profizianum	Podococcus_barteri))	(Pseudophoenix_vinifera	(Chamaedorea_seifrizii	(Iriartea_deltoidea	(Geonoma_undata	((((Oenocarpus_minor	Oenocarpus_bataua)	Prestoea_acuminata)	(Pelagodoxa_henryana	Manicaria_saccifera))	(Dictyosperma_album	(((Heterospathe_cagayanensis	(Kentiopsis_piersoniorum	(Burretiokentia_grandiflora	Veitchia_spiralis)))	Hydriastele_microspadix)	Dypsis_decaryi))))))))	((((Reinhardtia_gracilis	Reinhardtia_simplex)	(Reinhardtia_paiewonskiana	Reinhardtia_latisecta))	(Attalea_speciosa	(((Elaeis_oleifera	Leopoldinia_pulchra)	Elaeis_guineensis)	Bactris_major)))	Roystonea_regia))	(Nypa_fruticans	Calamus_caryotoides))	Sabal_domingensis)))	Kingia_australis);
((Serenoa_repens	(Phoenix_dactylifera	((((Pseudophoenix_vinifera	(Iriartea_deltoidea	((((Oenocarpus_minor	Oenocarpus_bataua)	Prestoea_acuminata)	(Pelagodoxa_henryana	Manicaria_saccifera))	(((Calamus_caryotoides	Dictyosperma_album)	(((Heterospathe_cagayanensis	(Veitchia_spiralis	(Kentiopsis_piersoniorum	Burretiokentia_grandiflora)))	Hydriastele_microspadix)	Dypsis_decaryi))	Geonoma_undata))))	(Orania_palindan	(Sclerosperma_profizianum	Podococcus_barteri)))	((Chamaedorea_seifrizii	Nypa_fruticans)	((((Reinhardtia_gracilis	Reinhardtia_simplex)	(Reinhardtia_paiewonskiana	Reinhardtia_latisecta))	(Attalea_speciosa	((Elaeis_oleifera	Elaeis_guineensis)	Bactris_major)))	(Leopoldinia_pulchra	Roystonea_regia))))	Sabal_domingensis)))	Kingia_australis);
((Serenoa_repens	((((((Geonoma_undata	((((Oenocarpus_minor	Oenocarpus_bataua)	Prestoea_acuminata)	(Pelagodoxa_henryana	Manicaria_saccifera))	(Dictyosperma_album	((Hydriastele_microspadix	(Heterospathe_cagayanensis	(Kentiopsis_piersoniorum	(Burretiokentia_grandiflora	Veitchia_spiralis))))	Dypsis_decaryi))))	(((Chamaedorea_seifrizii	(Orania_palindan	(Sclerosperma_profizianum	Podococcus_barteri)))	Pseudophoenix_vinifera)	Iriartea_deltoidea))	((((Reinhardtia_gracilis	Reinhardtia_simplex)	(Reinhardtia_paiewonskiana	Reinhardtia_latisecta))	(Attalea_speciosa	((Elaeis_oleifera	Elaeis_guineensis)	Bactris_major)))	(Leopoldinia_pulchra	Roystonea_regia)))	(Calamus_caryotoides	Nypa_fruticans))	Phoenix_dactylifera)	Sabal_domingensis))	Kingia_australis);
((Podococcus_barteri	(Orania_palindan	((Pseudophoenix_vinifera	(Chamaedorea_seifrizii	((((Geonoma_undata	((Pelagodoxa_henryana	Manicaria_saccifera)	(((Heterospathe_cagayanensis	(Dypsis_decaryi	(Hydriastele_microspadix	(Veitchia_spiralis	(Kentiopsis_piersoniorum	Burretiokentia_grandiflora)))))	(Calamus_caryotoides	Dictyosperma_album))	((Oenocarpus_minor	Oenocarpus_bataua)	Prestoea_acuminata))))	((((Reinhardtia_gracilis	Reinhardtia_simplex)	(Reinhardtia_paiewonskiana	Reinhardtia_latisecta))	(Attalea_speciosa	((Elaeis_oleifera	Elaeis_guineensis)	Bactris_major)))	(Leopoldinia_pulchra	Roystonea_regia)))	(Nypa_fruticans	(Phoenix_dactylifera	(Sabal_domingensis	Serenoa_repens))))	Iriartea_deltoidea)))	Sclerosperma_profizianum)))	Kingia_australis);
((Serenoa_repens	(Phoenix_dactylifera	((Nypa_fruticans	((((Pseudophoenix_vinifera	(Geonoma_undata	((Pelagodoxa_henryana	Manicaria_saccifera)	(((((Kentiopsis_piersoniorum	(Burretiokentia_grandiflora	Veitchia_spiralis))	Heterospathe_cagayanensis)	(Dypsis_decaryi	Hydriastele_microspadix))	Dictyosperma_album)	((Oenocarpus_minor	Oenocarpus_bataua)	Prestoea_acuminata)))))	(Calamus_caryotoides	((((Reinhardtia_gracilis	Reinhardtia_simplex)	(Reinhardtia_paiewonskiana	Reinhardtia_latisecta))	((Elaeis_oleifera	Elaeis_guineensis)	(Bactris_major	Attalea_speciosa)))	(Leopoldinia_pulchra	Roystonea_regia))))	Chamaedorea_seifrizii)	(Iriartea_deltoidea	(Sclerosperma_profizianum	(Podococcus_barteri	Orania_palindan)))))	Sabal_domingensis)))	Kingia_australis);
((Podococcus_barteri	(Orania_palindan	(((((((Reinhardtia_gracilis	Reinhardtia_simplex)	(Reinhardtia_paiewonskiana	Reinhardtia_latisecta))	(Attalea_speciosa	((Elaeis_oleifera	Elaeis_guineensis)	Bactris_major)))	(Leopoldinia_pulchra	Roystonea_regia))	(((Iriartea_deltoidea	Pseudophoenix_vinifera)	(Manicaria_saccifera	((((((Hydriastele_microspadix	Kentiopsis_piersoniorum)	(Dypsis_decaryi	(Burretiokentia_grandiflora	Veitchia_spiralis)))	Heterospathe_cagayanensis)	Dictyosperma_album)	((Oenocarpus_minor	Oenocarpus_bataua)	Prestoea_acuminata))	(Pelagodoxa_henryana	Geonoma_undata))))	((Serenoa_repens	(Phoenix_dactylifera	Sabal_domingensis))	(Calamus_caryotoides	Nypa_fruticans))))	Chamaedorea_seifrizii)	Sclerosperma_profizianum)))	Kingia_australis);
((Serenoa_repens	(Phoenix_dactylifera	(((Calamus_caryotoides	Nypa_fruticans)	(((Chamaedorea_seifrizii	(Pseudophoenix_vinifera	(Orania_palindan	(Sclerosperma_profizianum	Podococcus_barteri))))	Iriartea_deltoidea)	(((((((Hydriastele_microspadix	((Burretiokentia_grandiflora	Kentiopsis_piersoniorum)	(Dypsis_decaryi	Veitchia_spiralis)))	Heterospathe_cagayanensis)	Dictyosperma_album)	((Oenocarpus_minor	Oenocarpus_bataua)	Prestoea_acuminata))	(Pelagodoxa_henryana	Manicaria_saccifera))	Geonoma_undata)	((((Reinhardtia_gracilis	Reinhardtia_simplex)	(Reinhardtia_paiewonskiana	Reinhardtia_latisecta))	((Elaeis_oleifera	Elaeis_guineensis)	(Bactris_major	Attalea_speciosa)))	(Leopoldinia_pulchra	Roystonea_regia)))))	Sabal_domingensis)))	Kingia_australis);
(((Sabal_domingensis	(((((Pseudophoenix_vinifera	((Orania_palindan	Podococcus_barteri)	Sclerosperma_profizianum))	((((Pelagodoxa_henryana	(Heterospathe_cagayanensis	(((Dypsis_decaryi	Hydriastele_microspadix)	((Burretiokentia_grandiflora	Veitchia_spiralis)	Kentiopsis_piersoniorum))	Dictyosperma_album)))	(Manicaria_saccifera	(Prestoea_acuminata	(Oenocarpus_bataua	Oenocarpus_minor))))	Geonoma_undata)	Iriartea_deltoidea))	(Chamaedorea_seifrizii	(Roystonea_regia	(((Reinhardtia_gracilis	Reinhardtia_simplex)	(Reinhardtia_paiewonskiana	Reinhardtia_latisecta))	((Attalea_speciosa	Bactris_major)	((Leopoldinia_pulchra	Elaeis_oleifera)	Elaeis_guineensis))))))	(Calamus_caryotoides	Nypa_fruticans))	Phoenix_dactylifera))	Serenoa_repens)	Kingia_australis);
((Bactris_major	(((Elaeis_oleifera	Elaeis_guineensis)	((((Chamaedorea_seifrizii	(Orania_palindan	(Podococcus_barteri	Sclerosperma_profizianum)))	((Pseudophoenix_vinifera	((Manicaria_saccifera	((Heterospathe_cagayanensis	(((Hydriastele_microspadix	(Veitchia_spiralis	(Kentiopsis_piersoniorum	Burretiokentia_grandiflora)))	Dictyosperma_album)	Dypsis_decaryi))	(Pelagodoxa_henryana	(Geonoma_undata	(Prestoea_acuminata	(Oenocarpus_bataua	Oenocarpus_minor))))))	Iriartea_deltoidea))	((Calamus_caryotoides	Nypa_fruticans)	(Phoenix_dactylifera	(Serenoa_repens	Sabal_domingensis)))))	(Leopoldinia_pulchra	Roystonea_regia))	((Reinhardtia_gracilis	Reinhardtia_simplex)	(Reinhardtia_paiewonskiana	Reinhardtia_latisecta))))	Attalea_speciosa))	Kingia_australis);
((Serenoa_repens	((Sabal_domingensis	Phoenix_dactylifera)	((((Chamaedorea_seifrizii	(Orania_palindan	(Podococcus_barteri	Sclerosperma_profizianum)))	(Pseudophoenix_vinifera	(Iriartea_deltoidea	(Manicaria_saccifera	((Pelagodoxa_henryana	Geonoma_undata)	((Dictyosperma_album	(Dypsis_decaryi	(Heterospathe_cagayanensis	(((Hydriastele_microspadix	Veitchia_spiralis)	Burretiokentia_grandiflora)	Kentiopsis_piersoniorum))))	(Prestoea_acuminata	(Oenocarpus_bataua	Oenocarpus_minor))))))))	(Roystonea_regia	(((Reinhardtia_gracilis	Reinhardtia_simplex)	(Reinhardtia_paiewonskiana	Reinhardtia_latisecta))	(Attalea_speciosa	((Leopoldinia_pulchra	Bactris_major)	(Elaeis_oleifera	Elaeis_guineensis))))))	(Calamus_caryotoides	Nypa_fruticans))))	Kingia_australis);
((Serenoa_repens	(Sabal_domingensis	(((((Orania_palindan	(Podococcus_barteri	Sclerosperma_profizianum))	(Pseudophoenix_vinifera	(Iriartea_deltoidea	(((Pelagodoxa_henryana	Manicaria_saccifera)	(Prestoea_acuminata	(Oenocarpus_bataua	Oenocarpus_minor)))	(Geonoma_undata	(Dictyosperma_album	((Heterospathe_cagayanensis	(Kentiopsis_piersoniorum	Hydriastele_microspadix))	(Dypsis_decaryi	(Burretiokentia_grandiflora	Veitchia_spiralis)))))))))	(Chamaedorea_seifrizii	((Leopoldinia_pulchra	Roystonea_regia)	(((Reinhardtia_gracilis	Reinhardtia_simplex)	(Reinhardtia_paiewonskiana	Reinhardtia_latisecta))	(Attalea_speciosa	(Bactris_major	(Elaeis_oleifera	Elaeis_guineensis)))))))	(Calamus_caryotoides	Nypa_fruticans))	Phoenix_dactylifera)))	Kingia_australis);
((Serenoa_repens	(((((Pseudophoenix_vinifera	(Orania_palindan	(Podococcus_barteri	Sclerosperma_profizianum)))	Iriartea_deltoidea)	(((Calamus_caryotoides	((Leopoldinia_pulchra	Roystonea_regia)	(((Reinhardtia_gracilis	Reinhardtia_simplex)	(Reinhardtia_paiewonskiana	Reinhardtia_latisecta))	(Attalea_speciosa	(Bactris_major	(Elaeis_oleifera	Elaeis_guineensis))))))	((Pelagodoxa_henryana	Geonoma_undata)	((Dictyosperma_album	(((Kentiopsis_piersoniorum	Hydriastele_microspadix)	(Dypsis_decaryi	(Burretiokentia_grandiflora	Veitchia_spiralis)))	Heterospathe_cagayanensis))	(Manicaria_saccifera	(Prestoea_acuminata	(Oenocarpus_bataua	Oenocarpus_minor))))))	(Nypa_fruticans	Chamaedorea_seifrizii)))	Sabal_domingensis)	Phoenix_dactylifera))	Kingia_australis);
((Serenoa_repens	(Sabal_domingensis	(((((Pseudophoenix_vinifera	(Chamaedorea_seifrizii	(Orania_palindan	(Podococcus_barteri	Sclerosperma_profizianum))))	(Iriartea_deltoidea	((Pelagodoxa_henryana	Geonoma_undata)	((Manicaria_saccifera	(Prestoea_acuminata	(Oenocarpus_bataua	Oenocarpus_minor)))	(Dictyosperma_album	((Hydriastele_microspadix	(Veitchia_spiralis	(Kentiopsis_piersoniorum	Burretiokentia_grandiflora)))	(Dypsis_decaryi	Heterospathe_cagayanensis)))))))	((Leopoldinia_pulchra	Roystonea_regia)	(((Reinhardtia_gracilis	Reinhardtia_simplex)	(Reinhardtia_paiewonskiana	Reinhardtia_latisecta))	(Attalea_speciosa	(Bactris_major	(Elaeis_oleifera	Elaeis_guineensis))))))	(Calamus_caryotoides	Nypa_fruticans))	Phoenix_dactylifera)))	Kingia_australis);
((Serenoa_repens	(Sabal_domingensis	((((Pseudophoenix_vinifera	((Iriartea_deltoidea	(Chamaedorea_seifrizii	(Orania_palindan	(Podococcus_barteri	Sclerosperma_profizianum))))	((Geonoma_undata	((Pelagodoxa_henryana	Manicaria_saccifera)	(Prestoea_acuminata	(Oenocarpus_bataua	Oenocarpus_minor))))	(Dictyosperma_album	(((Hydriastele_microspadix	(Veitchia_spiralis	(Kentiopsis_piersoniorum	Burretiokentia_grandiflora)))	Heterospathe_cagayanensis)	Dypsis_decaryi)))))	((Leopoldinia_pulchra	Roystonea_regia)	(((Reinhardtia_gracilis	Reinhardtia_simplex)	(Reinhardtia_paiewonskiana	Reinhardtia_latisecta))	((Elaeis_oleifera	Elaeis_guineensis)	(Attalea_speciosa	Bactris_major)))))	(Calamus_caryotoides	Nypa_fruticans))	Phoenix_dactylifera)))	Kingia_australis);
((Serenoa_repens	(Sabal_domingensis	(((((Pseudophoenix_vinifera	((Orania_palindan	Podococcus_barteri)	Sclerosperma_profizianum))	((Geonoma_undata	((Manicaria_saccifera	(Prestoea_acuminata	(Oenocarpus_bataua	Oenocarpus_minor)))	(Pelagodoxa_henryana	(Dictyosperma_album	((Veitchia_spiralis	(Heterospathe_cagayanensis	(Kentiopsis_piersoniorum	Burretiokentia_grandiflora)))	(Dypsis_decaryi	Hydriastele_microspadix))))))	Iriartea_deltoidea))	(((Leopoldinia_pulchra	Roystonea_regia)	(((Reinhardtia_gracilis	Reinhardtia_simplex)	(Reinhardtia_paiewonskiana	Reinhardtia_latisecta))	(Attalea_speciosa	(Bactris_major	(Elaeis_oleifera	Elaeis_guineensis)))))	Chamaedorea_seifrizii))	(Calamus_caryotoides	Nypa_fruticans))	Phoenix_dactylifera)))	Kingia_australis);
((Serenoa_repens	(Sabal_domingensis	((((((Orania_palindan	(Podococcus_barteri	Sclerosperma_profizianum))	((((Pelagodoxa_henryana	Geonoma_undata)	((Prestoea_acuminata	(Oenocarpus_bataua	Oenocarpus_minor))	(Dictyosperma_album	(((Hydriastele_microspadix	((Kentiopsis_piersoniorum	Burretiokentia_grandiflora)	Veitchia_spiralis))	Heterospathe_cagayanensis)	Dypsis_decaryi))))	Manicaria_saccifera)	(Pseudophoenix_vinifera	Iriartea_deltoidea)))	Chamaedorea_seifrizii)	((Leopoldinia_pulchra	Roystonea_regia)	(((Reinhardtia_gracilis	Reinhardtia_simplex)	(Reinhardtia_paiewonskiana	Reinhardtia_latisecta))	(Attalea_speciosa	(Bactris_major	(Elaeis_oleifera	Elaeis_guineensis))))))	(Calamus_caryotoides	Nypa_fruticans))	Phoenix_dactylifera)))	Kingia_australis);
((Serenoa_repens	(Sabal_domingensis	((((((((Dictyosperma_album	(Dypsis_decaryi	(((Veitchia_spiralis	Hydriastele_microspadix)	(Kentiopsis_piersoniorum	Burretiokentia_grandiflora))	Heterospathe_cagayanensis)))	((Pelagodoxa_henryana	Manicaria_saccifera)	(Prestoea_acuminata	(Oenocarpus_bataua	Oenocarpus_minor))))	Geonoma_undata)	Iriartea_deltoidea)	(Chamaedorea_seifrizii	(Pseudophoenix_vinifera	(Orania_palindan	(Podococcus_barteri	Sclerosperma_profizianum)))))	((Leopoldinia_pulchra	Roystonea_regia)	(((Reinhardtia_gracilis	Reinhardtia_simplex)	(Reinhardtia_paiewonskiana	Reinhardtia_latisecta))	(Attalea_speciosa	(Bactris_major	(Elaeis_oleifera	Elaeis_guineensis))))))	(Calamus_caryotoides	Nypa_fruticans))	Phoenix_dactylifera)))	Kingia_australis);
((Podococcus_barteri	((Orania_palindan	(((Pseudophoenix_vinifera	(((Pelagodoxa_henryana	Geonoma_undata)	(Manicaria_saccifera	((((((Veitchia_spiralis	(Kentiopsis_piersoniorum	Burretiokentia_grandiflora))	Hydriastele_microspadix)	Dypsis_decaryi)	Heterospathe_cagayanensis)	Dictyosperma_album)	(Prestoea_acuminata	(Oenocarpus_minor	Oenocarpus_bataua)))))	Iriartea_deltoidea))	(((Nypa_fruticans	Calamus_caryotoides)	((Sabal_domingensis	Serenoa_repens)	Phoenix_dactylifera))	((Leopoldinia_pulchra	Roystonea_regia)	(((Reinhardtia_simplex	Reinhardtia_gracilis)	(Reinhardtia_paiewonskiana	Reinhardtia_latisecta))	(Attalea_speciosa	(Bactris_major	(Elaeis_guineensis	Elaeis_oleifera)))))))	Chamaedorea_seifrizii))	Sclerosperma_profizianum))	Kingia_australis);
((Serenoa_repens	((Phoenix_dactylifera	Sabal_domingensis)	((((Calamus_caryotoides	(Leopoldinia_pulchra	Roystonea_regia))	(((Reinhardtia_simplex	Reinhardtia_gracilis)	(Reinhardtia_paiewonskiana	Reinhardtia_latisecta))	((Elaeis_guineensis	Elaeis_oleifera)	(Attalea_speciosa	Bactris_major))))	((Chamaedorea_seifrizii	((Sclerosperma_profizianum	Podococcus_barteri)	Orania_palindan))	(Pseudophoenix_vinifera	((((Geonoma_undata	Manicaria_saccifera)	((((((Kentiopsis_piersoniorum	Burretiokentia_grandiflora)	Hydriastele_microspadix)	(Veitchia_spiralis	Dypsis_decaryi))	Heterospathe_cagayanensis)	Dictyosperma_album)	(Prestoea_acuminata	(Oenocarpus_minor	Oenocarpus_bataua))))	Pelagodoxa_henryana)	Iriartea_deltoidea))))	Nypa_fruticans)))	Kingia_australis);
((Serenoa_repens	(Phoenix_dactylifera	((((((Leopoldinia_pulchra	Roystonea_regia)	(((Reinhardtia_simplex	Reinhardtia_gracilis)	(Reinhardtia_paiewonskiana	Reinhardtia_latisecta))	(Attalea_speciosa	(Bactris_major	(Elaeis_guineensis	Elaeis_oleifera)))))	Chamaedorea_seifrizii)	((((Geonoma_undata	Manicaria_saccifera)	((((((Heterospathe_cagayanensis	Kentiopsis_piersoniorum)	(Veitchia_spiralis	Burretiokentia_grandiflora))	Hydriastele_microspadix)	Dypsis_decaryi)	Dictyosperma_album)	(Prestoea_acuminata	(Oenocarpus_minor	Oenocarpus_bataua))))	Pelagodoxa_henryana)	(Iriartea_deltoidea	(Pseudophoenix_vinifera	((Sclerosperma_profizianum	Podococcus_barteri)	Orania_palindan)))))	(Calamus_caryotoides	Nypa_fruticans))	Sabal_domingensis)))	Kingia_australis);
((Serenoa_repens	(Phoenix_dactylifera	(((((Leopoldinia_pulchra	Roystonea_regia)	(((Reinhardtia_simplex	Reinhardtia_gracilis)	(Reinhardtia_paiewonskiana	Reinhardtia_latisecta))	(Attalea_speciosa	(Bactris_major	(Elaeis_guineensis	Elaeis_oleifera)))))	((Pseudophoenix_vinifera	((Sclerosperma_profizianum	Podococcus_barteri)	Orania_palindan))	((Chamaedorea_seifrizii	(Geonoma_undata	((Pelagodoxa_henryana	Manicaria_saccifera)	((((((Kentiopsis_piersoniorum	(Veitchia_spiralis	Burretiokentia_grandiflora))	Hydriastele_microspadix)	Dypsis_decaryi)	Heterospathe_cagayanensis)	Dictyosperma_album)	(Prestoea_acuminata	(Oenocarpus_minor	Oenocarpus_bataua))))))	Iriartea_deltoidea)))	(Calamus_caryotoides	Nypa_fruticans))	Sabal_domingensis)))	Kingia_australis);
((Serenoa_repens	((Phoenix_dactylifera	Sabal_domingensis)	((((Leopoldinia_pulchra	Roystonea_regia)	(((Reinhardtia_simplex	Reinhardtia_gracilis)	(Reinhardtia_paiewonskiana	Reinhardtia_latisecta))	((Elaeis_guineensis	Elaeis_oleifera)	(Attalea_speciosa	Bactris_major))))	(((Podococcus_barteri	Chamaedorea_seifrizii)	(Sclerosperma_profizianum	Orania_palindan))	(Pseudophoenix_vinifera	(((((Heterospathe_cagayanensis	(Hydriastele_microspadix	((Kentiopsis_piersoniorum	Burretiokentia_grandiflora)	(Veitchia_spiralis	Dypsis_decaryi))))	Dictyosperma_album)	((Pelagodoxa_henryana	Geonoma_undata)	(Prestoea_acuminata	(Oenocarpus_minor	Oenocarpus_bataua))))	Manicaria_saccifera)	Iriartea_deltoidea))))	(Calamus_caryotoides	Nypa_fruticans))))	Kingia_australis);
((Serenoa_repens	((((((Leopoldinia_pulchra	Roystonea_regia)	(((Reinhardtia_simplex	Reinhardtia_gracilis)	(Reinhardtia_paiewonskiana	Reinhardtia_latisecta))	((Elaeis_guineensis	Elaeis_oleifera)	(Attalea_speciosa	Bactris_major))))	(Iriartea_deltoidea	(((Chamaedorea_seifrizii	((Podococcus_barteri	Sclerosperma_profizianum)	Orania_palindan))	Pseudophoenix_vinifera)	(((((Heterospathe_cagayanensis	(Dypsis_decaryi	(Hydriastele_microspadix	(Veitchia_spiralis	(Burretiokentia_grandiflora	Kentiopsis_piersoniorum)))))	Dictyosperma_album)	(Prestoea_acuminata	(Oenocarpus_minor	Oenocarpus_bataua)))	(Pelagodoxa_henryana	Manicaria_saccifera))	Geonoma_undata))))	(Calamus_caryotoides	Nypa_fruticans))	Phoenix_dactylifera)	Sabal_domingensis))	Kingia_australis);
((Pseudophoenix_vinifera	(((((Chamaedorea_seifrizii	((Calamus_caryotoides	Nypa_fruticans)	((Leopoldinia_pulchra	Roystonea_regia)	(((Reinhardtia_simplex	Reinhardtia_gracilis)	(Reinhardtia_paiewonskiana	Reinhardtia_latisecta))	(Attalea_speciosa	(Bactris_major	(Elaeis_guineensis	Elaeis_oleifera)))))))	((((Heterospathe_cagayanensis	(Dypsis_decaryi	(Hydriastele_microspadix	(Veitchia_spiralis	(Burretiokentia_grandiflora	Kentiopsis_piersoniorum)))))	Dictyosperma_album)	((Prestoea_acuminata	(Oenocarpus_minor	Oenocarpus_bataua))	(Manicaria_saccifera	Pelagodoxa_henryana)))	Geonoma_undata))	Iriartea_deltoidea)	((Podococcus_barteri	Sclerosperma_profizianum)	Orania_palindan))	(Phoenix_dactylifera	(Sabal_domingensis	Serenoa_repens))))	Kingia_australis);
((Serenoa_repens	(Phoenix_dactylifera	(((((Leopoldinia_pulchra	Roystonea_regia)	(((Reinhardtia_simplex	Reinhardtia_gracilis)	(Reinhardtia_paiewonskiana	Reinhardtia_latisecta))	(Attalea_speciosa	(Bactris_major	(Elaeis_guineensis	Elaeis_oleifera)))))	((Chamaedorea_seifrizii	((Podococcus_barteri	Sclerosperma_profizianum)	Orania_palindan))	(((((Manicaria_saccifera	Pelagodoxa_henryana)	(((Heterospathe_cagayanensis	(Dypsis_decaryi	(Hydriastele_microspadix	(Veitchia_spiralis	(Burretiokentia_grandiflora	Kentiopsis_piersoniorum)))))	Dictyosperma_album)	(Prestoea_acuminata	(Oenocarpus_minor	Oenocarpus_bataua))))	Geonoma_undata)	Iriartea_deltoidea)	Pseudophoenix_vinifera)))	(Calamus_caryotoides	Nypa_fruticans))	Sabal_domingensis)))	Kingia_australis);
((Serenoa_repens	((Phoenix_dactylifera	Sabal_domingensis)	((((Leopoldinia_pulchra	Roystonea_regia)	(((Reinhardtia_simplex	Reinhardtia_gracilis)	(Reinhardtia_paiewonskiana	Reinhardtia_latisecta))	(Attalea_speciosa	(Bactris_major	(Elaeis_guineensis	Elaeis_oleifera)))))	((Chamaedorea_seifrizii	((Podococcus_barteri	Sclerosperma_profizianum)	Orania_palindan))	((((((Heterospathe_cagayanensis	(Dypsis_decaryi	(Kentiopsis_piersoniorum	((Veitchia_spiralis	Burretiokentia_grandiflora)	Hydriastele_microspadix))))	Dictyosperma_album)	((Prestoea_acuminata	(Oenocarpus_minor	Oenocarpus_bataua))	Manicaria_saccifera))	(Pelagodoxa_henryana	Geonoma_undata))	Iriartea_deltoidea)	Pseudophoenix_vinifera)))	(Calamus_caryotoides	Nypa_fruticans))))	Kingia_australis);
((Serenoa_repens	((((((Sclerosperma_profizianum	Podococcus_barteri)	Orania_palindan)	((Chamaedorea_seifrizii	((Leopoldinia_pulchra	Roystonea_regia)	(((Reinhardtia_simplex	Reinhardtia_gracilis)	(Reinhardtia_paiewonskiana	Reinhardtia_latisecta))	((Elaeis_guineensis	Elaeis_oleifera)	(Attalea_speciosa	Bactris_major)))))	((((Geonoma_undata	((Prestoea_acuminata	(Oenocarpus_minor	Oenocarpus_bataua))	(Pelagodoxa_henryana	Manicaria_saccifera)))	(((Heterospathe_cagayanensis	(Burretiokentia_grandiflora	((Veitchia_spiralis	Kentiopsis_piersoniorum)	Hydriastele_microspadix)))	Dypsis_decaryi)	Dictyosperma_album))	Iriartea_deltoidea)	Pseudophoenix_vinifera)))	(Calamus_caryotoides	Nypa_fruticans))	Phoenix_dactylifera)	Sabal_domingensis))	Kingia_australis);
((Serenoa_repens	((((((Leopoldinia_pulchra	Roystonea_regia)	(((Reinhardtia_latisecta	Reinhardtia_paiewonskiana)	(Reinhardtia_simplex	Reinhardtia_gracilis))	(Attalea_speciosa	((Elaeis_guineensis	Elaeis_oleifera)	Bactris_major))))	((Geonoma_undata	(((Pelagodoxa_henryana	Manicaria_saccifera)	((Oenocarpus_minor	Oenocarpus_bataua)	Prestoea_acuminata))	(Calamus_caryotoides	(Dictyosperma_album	(Dypsis_decaryi	((Heterospathe_cagayanensis	(Kentiopsis_piersoniorum	(Burretiokentia_grandiflora	Veitchia_spiralis)))	Hydriastele_microspadix))))))	(((((Sclerosperma_profizianum	Podococcus_barteri)	Orania_palindan)	Pseudophoenix_vinifera)	Chamaedorea_seifrizii)	Iriartea_deltoidea)))	Nypa_fruticans)	Phoenix_dactylifera)	Sabal_domingensis))	Kingia_australis);
((Serenoa_repens	((((((Sclerosperma_profizianum	Podococcus_barteri)	Orania_palindan)	(Pseudophoenix_vinifera	(Iriartea_deltoidea	((Manicaria_saccifera	(((Oenocarpus_minor	Oenocarpus_bataua)	Prestoea_acuminata)	(Dictyosperma_album	((Dypsis_decaryi	(Hydriastele_microspadix	(Kentiopsis_piersoniorum	(Burretiokentia_grandiflora	Veitchia_spiralis))))	Heterospathe_cagayanensis))))	(Pelagodoxa_henryana	Geonoma_undata)))))	(((Leopoldinia_pulchra	Roystonea_regia)	(((Reinhardtia_latisecta	Reinhardtia_paiewonskiana)	(Reinhardtia_simplex	Reinhardtia_gracilis))	((Elaeis_guineensis	Elaeis_oleifera)	(Bactris_major	Attalea_speciosa))))	(Chamaedorea_seifrizii	(Calamus_caryotoides	Nypa_fruticans))))	Phoenix_dactylifera)	Sabal_domingensis))	Kingia_australis);
((Serenoa_repens	((Phoenix_dactylifera	Sabal_domingensis)	(((((Leopoldinia_pulchra	Roystonea_regia)	(((Reinhardtia_latisecta	Reinhardtia_paiewonskiana)	(Reinhardtia_simplex	Reinhardtia_gracilis))	(Attalea_speciosa	((Elaeis_guineensis	Elaeis_oleifera)	Bactris_major))))	(Chamaedorea_seifrizii	((Sclerosperma_profizianum	Podococcus_barteri)	Orania_palindan)))	(Pseudophoenix_vinifera	(Iriartea_deltoidea	((Manicaria_saccifera	(((Oenocarpus_minor	Oenocarpus_bataua)	Prestoea_acuminata)	(Dictyosperma_album	(Dypsis_decaryi	(Hydriastele_microspadix	(Heterospathe_cagayanensis	(Kentiopsis_piersoniorum	(Burretiokentia_grandiflora	Veitchia_spiralis))))))))	(Pelagodoxa_henryana	Geonoma_undata)))))	(Calamus_caryotoides	Nypa_fruticans))))	Kingia_australis);
((Serenoa_repens	((((((((Reinhardtia_latisecta	Reinhardtia_paiewonskiana)	(Reinhardtia_simplex	Reinhardtia_gracilis))	((Elaeis_guineensis	Elaeis_oleifera)	(Bactris_major	Attalea_speciosa)))	((Leopoldinia_pulchra	Roystonea_regia)	Chamaedorea_seifrizii))	((((Sclerosperma_profizianum	Podococcus_barteri)	Orania_palindan)	Pseudophoenix_vinifera)	(Iriartea_deltoidea	((Pelagodoxa_henryana	Manicaria_saccifera)	((((Oenocarpus_minor	Oenocarpus_bataua)	Prestoea_acuminata)	((((Kentiopsis_piersoniorum	Burretiokentia_grandiflora)	Veitchia_spiralis)	(Dypsis_decaryi	(Hydriastele_microspadix	Dictyosperma_album)))	Heterospathe_cagayanensis))	Geonoma_undata)))))	(Calamus_caryotoides	Nypa_fruticans))	Phoenix_dactylifera)	Sabal_domingensis))	Kingia_australis);
((Podococcus_barteri	((Orania_palindan	(Pseudophoenix_vinifera	(((((Calamus_caryotoides	((Leopoldinia_pulchra	Roystonea_regia)	(((Reinhardtia_latisecta	Reinhardtia_paiewonskiana)	(Reinhardtia_simplex	Reinhardtia_gracilis))	(Attalea_speciosa	((Elaeis_guineensis	Elaeis_oleifera)	Bactris_major)))))	(((Dictyosperma_album	((Heterospathe_cagayanensis	(Kentiopsis_piersoniorum	((Burretiokentia_grandiflora	Veitchia_spiralis)	Hydriastele_microspadix)))	Dypsis_decaryi))	(Manicaria_saccifera	((Oenocarpus_minor	Oenocarpus_bataua)	Prestoea_acuminata)))	(Pelagodoxa_henryana	Geonoma_undata)))	(Nypa_fruticans	Chamaedorea_seifrizii))	Iriartea_deltoidea)	(Phoenix_dactylifera	(Sabal_domingensis	Serenoa_repens)))))	Sclerosperma_profizianum))	Kingia_australis);
(((Calamus_caryotoides	(Chamaedorea_seifrizii	((Iriartea_deltoidea	((Phoenix_dactylifera	(Sabal_domingensis	Serenoa_repens))	(((Sclerosperma_profizianum	Podococcus_barteri)	Orania_palindan)	Pseudophoenix_vinifera)))	(((Leopoldinia_pulchra	Roystonea_regia)	(((Reinhardtia_latisecta	Reinhardtia_paiewonskiana)	(Reinhardtia_simplex	Reinhardtia_gracilis))	(Attalea_speciosa	((Elaeis_guineensis	Elaeis_oleifera)	Bactris_major))))	(((Pelagodoxa_henryana	Manicaria_saccifera)	(((Oenocarpus_minor	Oenocarpus_bataua)	Prestoea_acuminata)	(Dictyosperma_album	(((Heterospathe_cagayanensis	(Veitchia_spiralis	(Burretiokentia_grandiflora	Kentiopsis_piersoniorum)))	Hydriastele_microspadix)	Dypsis_decaryi))))	Geonoma_undata)))))	Nypa_fruticans)	Kingia_australis);
((Serenoa_repens	(Phoenix_dactylifera	((Pseudophoenix_vinifera	((((Sclerosperma_profizianum	Podococcus_barteri)	Orania_palindan)	((Leopoldinia_pulchra	Roystonea_regia)	(((Reinhardtia_latisecta	Reinhardtia_paiewonskiana)	(Reinhardtia_simplex	Reinhardtia_gracilis))	(Attalea_speciosa	((Elaeis_guineensis	Elaeis_oleifera)	Bactris_major)))))	(((((Pelagodoxa_henryana	Manicaria_saccifera)	(((Oenocarpus_minor	Oenocarpus_bataua)	Prestoea_acuminata)	(Dictyosperma_album	(((Heterospathe_cagayanensis	(Veitchia_spiralis	(Burretiokentia_grandiflora	Kentiopsis_piersoniorum)))	Hydriastele_microspadix)	Dypsis_decaryi))))	Geonoma_undata)	Iriartea_deltoidea)	((Nypa_fruticans	Calamus_caryotoides)	Chamaedorea_seifrizii))))	Sabal_domingensis)))	Kingia_australis);
((Serenoa_repens	((((((Sclerosperma_profizianum	Podococcus_barteri)	Orania_palindan)	((((Leopoldinia_pulchra	Roystonea_regia)	(((Reinhardtia_latisecta	Reinhardtia_paiewonskiana)	(Reinhardtia_simplex	Reinhardtia_gracilis))	(Bactris_major	(Attalea_speciosa	(Elaeis_guineensis	Elaeis_oleifera)))))	(Calamus_caryotoides	Chamaedorea_seifrizii))	(Pseudophoenix_vinifera	((((Pelagodoxa_henryana	Manicaria_saccifera)	(((Oenocarpus_minor	Oenocarpus_bataua)	Prestoea_acuminata)	(Dictyosperma_album	((((Burretiokentia_grandiflora	Veitchia_spiralis)	Dypsis_decaryi)	(Kentiopsis_piersoniorum	Hydriastele_microspadix))	Heterospathe_cagayanensis))))	Geonoma_undata)	Iriartea_deltoidea))))	Nypa_fruticans)	Phoenix_dactylifera)	Sabal_domingensis))	Kingia_australis);
((Serenoa_repens	((Phoenix_dactylifera	Sabal_domingensis)	(((((Manicaria_saccifera	((((Oenocarpus_minor	Oenocarpus_bataua)	Prestoea_acuminata)	(((((Kentiopsis_piersoniorum	(Burretiokentia_grandiflora	Veitchia_spiralis))	Hydriastele_microspadix)	Heterospathe_cagayanensis)	(Dypsis_decaryi	Dictyosperma_album))	Calamus_caryotoides))	(Pelagodoxa_henryana	Geonoma_undata)))	Iriartea_deltoidea)	(Chamaedorea_seifrizii	Nypa_fruticans))	(((Sclerosperma_profizianum	Podococcus_barteri)	Orania_palindan)	Pseudophoenix_vinifera))	((Leopoldinia_pulchra	Roystonea_regia)	(((Reinhardtia_latisecta	Reinhardtia_paiewonskiana)	(Reinhardtia_simplex	Reinhardtia_gracilis))	((Elaeis_guineensis	Elaeis_oleifera)	(Bactris_major	Attalea_speciosa)))))))	Kingia_australis);
((Serenoa_repens	((((((Geonoma_undata	((Pelagodoxa_henryana	Manicaria_saccifera)	(((Oenocarpus_minor	Oenocarpus_bataua)	Prestoea_acuminata)	((((Burretiokentia_grandiflora	Veitchia_spiralis)	(Hydriastele_microspadix	(Dypsis_decaryi	Kentiopsis_piersoniorum)))	Heterospathe_cagayanensis)	Dictyosperma_album))))	(Iriartea_deltoidea	(Chamaedorea_seifrizii	(Calamus_caryotoides	Nypa_fruticans))))	(((Sclerosperma_profizianum	Podococcus_barteri)	Orania_palindan)	Pseudophoenix_vinifera))	(Roystonea_regia	(((Reinhardtia_latisecta	Reinhardtia_paiewonskiana)	(Reinhardtia_simplex	Reinhardtia_gracilis))	(Attalea_speciosa	((Leopoldinia_pulchra	Bactris_major)	(Elaeis_guineensis	Elaeis_oleifera))))))	Phoenix_dactylifera)	Sabal_domingensis))	Kingia_australis);
(((((((((Iriartea_deltoidea	(Geonoma_undata	((Dictyosperma_album	(Heterospathe_cagayanensis	(Dypsis_decaryi	(Hydriastele_microspadix	(Veitchia_spiralis	(Kentiopsis_piersoniorum	Burretiokentia_grandiflora))))))	((Prestoea_acuminata	(Oenocarpus_bataua	Oenocarpus_minor))	(Pelagodoxa_henryana	Manicaria_saccifera)))))	Chamaedorea_seifrizii)	(Pseudophoenix_vinifera	((Podococcus_barteri	Sclerosperma_profizianum)	Orania_palindan)))	((Roystonea_regia	Leopoldinia_pulchra)	(((Reinhardtia_latisecta	Reinhardtia_paiewonskiana)	(Reinhardtia_gracilis	Reinhardtia_simplex))	((Bactris_major	(Elaeis_guineensis	Elaeis_oleifera))	Attalea_speciosa))))	(Nypa_fruticans	Calamus_caryotoides))	Sabal_domingensis)	Phoenix_dactylifera)	Serenoa_repens)	Kingia_australis);
((((((((Pseudophoenix_vinifera	((Geonoma_undata	(((Hydriastele_microspadix	(Veitchia_spiralis	((Kentiopsis_piersoniorum	Burretiokentia_grandiflora)	Heterospathe_cagayanensis)))	(Dictyosperma_album	Dypsis_decaryi))	((Prestoea_acuminata	(Oenocarpus_bataua	Oenocarpus_minor))	(Pelagodoxa_henryana	Manicaria_saccifera))))	Iriartea_deltoidea))	((Podococcus_barteri	Sclerosperma_profizianum)	Orania_palindan))	((Roystonea_regia	Leopoldinia_pulchra)	(((Reinhardtia_latisecta	Reinhardtia_paiewonskiana)	(Reinhardtia_gracilis	Reinhardtia_simplex))	((Bactris_major	(Elaeis_guineensis	Elaeis_oleifera))	Attalea_speciosa))))	(Chamaedorea_seifrizii	(Nypa_fruticans	Calamus_caryotoides)))	Sabal_domingensis)	Phoenix_dactylifera)	Serenoa_repens)	Kingia_australis);
(((((((Iriartea_deltoidea	(Pseudophoenix_vinifera	((Geonoma_undata	((Manicaria_saccifera	Pelagodoxa_henryana)	(((((Heterospathe_cagayanensis	(Veitchia_spiralis	(Kentiopsis_piersoniorum	Burretiokentia_grandiflora)))	Hydriastele_microspadix)	Dypsis_decaryi)	Dictyosperma_album)	(Prestoea_acuminata	(Oenocarpus_bataua	Oenocarpus_minor)))))	(Chamaedorea_seifrizii	((Podococcus_barteri	Sclerosperma_profizianum)	Orania_palindan)))))	((Roystonea_regia	Leopoldinia_pulchra)	(((Reinhardtia_latisecta	Reinhardtia_paiewonskiana)	(Reinhardtia_gracilis	Reinhardtia_simplex))	((Bactris_major	(Elaeis_guineensis	Elaeis_oleifera))	Attalea_speciosa))))	(Nypa_fruticans	Calamus_caryotoides))	Sabal_domingensis)	Phoenix_dactylifera)	Serenoa_repens)	Kingia_australis);
((((Sabal_domingensis	Phoenix_dactylifera)	((((Roystonea_regia	Leopoldinia_pulchra)	(((Reinhardtia_latisecta	Reinhardtia_paiewonskiana)	(Reinhardtia_gracilis	Reinhardtia_simplex))	((Elaeis_guineensis	Elaeis_oleifera)	(Attalea_speciosa	Bactris_major))))	((Pseudophoenix_vinifera	((Geonoma_undata	((Dictyosperma_album	(Dypsis_decaryi	(((Veitchia_spiralis	Burretiokentia_grandiflora)	(Kentiopsis_piersoniorum	Hydriastele_microspadix))	Heterospathe_cagayanensis)))	((Prestoea_acuminata	(Oenocarpus_bataua	Oenocarpus_minor))	(Manicaria_saccifera	Pelagodoxa_henryana))))	Iriartea_deltoidea))	((Podococcus_barteri	Chamaedorea_seifrizii)	(Sclerosperma_profizianum	Orania_palindan))))	(Nypa_fruticans	Calamus_caryotoides)))	Serenoa_repens)	Kingia_australis);
((Podococcus_barteri	(Sclerosperma_profizianum	((((((((Nypa_fruticans	Calamus_caryotoides)	(Serenoa_repens	(Sabal_domingensis	Phoenix_dactylifera)))	(Roystonea_regia	(((Reinhardtia_latisecta	Reinhardtia_paiewonskiana)	(Reinhardtia_gracilis	Reinhardtia_simplex))	(((Leopoldinia_pulchra	Bactris_major)	(Elaeis_guineensis	Elaeis_oleifera))	Attalea_speciosa))))	Chamaedorea_seifrizii)	(Manicaria_saccifera	((Dictyosperma_album	((((Kentiopsis_piersoniorum	Burretiokentia_grandiflora)	(Veitchia_spiralis	Hydriastele_microspadix))	Heterospathe_cagayanensis)	Dypsis_decaryi))	((Pelagodoxa_henryana	Geonoma_undata)	(Prestoea_acuminata	(Oenocarpus_bataua	Oenocarpus_minor))))))	Iriartea_deltoidea)	Pseudophoenix_vinifera)	Orania_palindan)))	Kingia_australis);
(((((((((Manicaria_saccifera	(((Dictyosperma_album	(((Heterospathe_cagayanensis	(Veitchia_spiralis	(Kentiopsis_piersoniorum	Burretiokentia_grandiflora)))	Hydriastele_microspadix)	Dypsis_decaryi))	(Prestoea_acuminata	(Oenocarpus_bataua	Oenocarpus_minor)))	(Geonoma_undata	Pelagodoxa_henryana)))	Iriartea_deltoidea)	Pseudophoenix_vinifera)	(((Nypa_fruticans	Calamus_caryotoides)	(Phoenix_dactylifera	(Serenoa_repens	Sabal_domingensis)))	((Leopoldinia_pulchra	Roystonea_regia)	(((Reinhardtia_latisecta	Reinhardtia_paiewonskiana)	(Reinhardtia_gracilis	Reinhardtia_simplex))	((Bactris_major	(Elaeis_guineensis	Elaeis_oleifera))	Attalea_speciosa)))))	Chamaedorea_seifrizii)	Orania_palindan)	Podococcus_barteri)	Sclerosperma_profizianum)	Kingia_australis);
((Serenoa_repens	(Sabal_domingensis	((((Chamaedorea_seifrizii	((Leopoldinia_pulchra	Roystonea_regia)	(((Reinhardtia_latisecta	Reinhardtia_paiewonskiana)	(Reinhardtia_gracilis	Reinhardtia_simplex))	((Bactris_major	(Elaeis_guineensis	Elaeis_oleifera))	Attalea_speciosa))))	((Orania_palindan	(Podococcus_barteri	Sclerosperma_profizianum))	(((Manicaria_saccifera	(((Dictyosperma_album	((Dypsis_decaryi	((Kentiopsis_piersoniorum	(Burretiokentia_grandiflora	Veitchia_spiralis))	Hydriastele_microspadix))	Heterospathe_cagayanensis))	(Prestoea_acuminata	(Oenocarpus_bataua	Oenocarpus_minor)))	(Geonoma_undata	Pelagodoxa_henryana)))	Iriartea_deltoidea)	Pseudophoenix_vinifera)))	(Nypa_fruticans	Calamus_caryotoides))	Phoenix_dactylifera)))	Kingia_australis);
((Serenoa_repens	((Sabal_domingensis	Phoenix_dactylifera)	((((Leopoldinia_pulchra	Roystonea_regia)	(((Reinhardtia_latisecta	Reinhardtia_paiewonskiana)	(Reinhardtia_gracilis	Reinhardtia_simplex))	((Bactris_major	(Elaeis_guineensis	Elaeis_oleifera))	Attalea_speciosa)))	(((Pseudophoenix_vinifera	(Chamaedorea_seifrizii	(Orania_palindan	(Podococcus_barteri	Sclerosperma_profizianum))))	(Geonoma_undata	((Dictyosperma_album	((Dypsis_decaryi	((Kentiopsis_piersoniorum	(Burretiokentia_grandiflora	Veitchia_spiralis))	Hydriastele_microspadix))	Heterospathe_cagayanensis))	((Pelagodoxa_henryana	Manicaria_saccifera)	(Prestoea_acuminata	(Oenocarpus_bataua	Oenocarpus_minor))))))	Iriartea_deltoidea))	(Nypa_fruticans	Calamus_caryotoides))))	Kingia_australis);
((Serenoa_repens	((Sabal_domingensis	Phoenix_dactylifera)	(((((Chamaedorea_seifrizii	(Orania_palindan	(Podococcus_barteri	Sclerosperma_profizianum)))	(Roystonea_regia	(((Reinhardtia_latisecta	Reinhardtia_paiewonskiana)	(Reinhardtia_gracilis	Reinhardtia_simplex))	(Bactris_major	((Elaeis_guineensis	(Leopoldinia_pulchra	Elaeis_oleifera))	Attalea_speciosa)))))	(Geonoma_undata	(((Iriartea_deltoidea	Pelagodoxa_henryana)	((Prestoea_acuminata	(Oenocarpus_bataua	Oenocarpus_minor))	(Dictyosperma_album	(((Veitchia_spiralis	Dypsis_decaryi)	((Kentiopsis_piersoniorum	Burretiokentia_grandiflora)	Hydriastele_microspadix))	Heterospathe_cagayanensis))))	Manicaria_saccifera)))	Pseudophoenix_vinifera)	(Nypa_fruticans	Calamus_caryotoides))))	Kingia_australis);
((Serenoa_repens	(Sabal_domingensis	((((((Pelagodoxa_henryana	Geonoma_undata)	((Prestoea_acuminata	(Oenocarpus_bataua	Oenocarpus_minor))	(Dictyosperma_album	((Dypsis_decaryi	((Veitchia_spiralis	(Kentiopsis_piersoniorum	Burretiokentia_grandiflora))	Hydriastele_microspadix))	Heterospathe_cagayanensis))))	Manicaria_saccifera)	(((Chamaedorea_seifrizii	(Orania_palindan	(Podococcus_barteri	Sclerosperma_profizianum)))	((Leopoldinia_pulchra	Roystonea_regia)	(((Reinhardtia_latisecta	Reinhardtia_paiewonskiana)	(Reinhardtia_gracilis	Reinhardtia_simplex))	((Bactris_major	Attalea_speciosa)	(Elaeis_guineensis	Elaeis_oleifera)))))	(Pseudophoenix_vinifera	Iriartea_deltoidea)))	(Nypa_fruticans	Calamus_caryotoides))	Phoenix_dactylifera)))	Kingia_australis);
((Roystonea_regia	(((Attalea_speciosa	((Leopoldinia_pulchra	Bactris_major)	(Elaeis_guineensis	Elaeis_oleifera)))	((Reinhardtia_gracilis	Reinhardtia_simplex)	(Reinhardtia_paiewonskiana	Reinhardtia_latisecta)))	((Geonoma_undata	((Dictyosperma_album	(((Calamus_caryotoides	Hydriastele_microspadix)	Dypsis_decaryi)	(Heterospathe_cagayanensis	(Kentiopsis_piersoniorum	(Veitchia_spiralis	Burretiokentia_grandiflora)))))	((Prestoea_acuminata	(Oenocarpus_minor	Oenocarpus_bataua))	(Pelagodoxa_henryana	Manicaria_saccifera))))	((Nypa_fruticans	Iriartea_deltoidea)	(((Phoenix_dactylifera	(Sabal_domingensis	Serenoa_repens))	Pseudophoenix_vinifera)	(Chamaedorea_seifrizii	((Podococcus_barteri	Sclerosperma_profizianum)	Orania_palindan)))))))	Kingia_australis);
((Serenoa_repens	((Phoenix_dactylifera	Sabal_domingensis)	(((Chamaedorea_seifrizii	(((Podococcus_barteri	Sclerosperma_profizianum)	Orania_palindan)	(Pseudophoenix_vinifera	((Manicaria_saccifera	(((Dictyosperma_album	(Dypsis_decaryi	(Hydriastele_microspadix	(Heterospathe_cagayanensis	(Veitchia_spiralis	(Burretiokentia_grandiflora	Kentiopsis_piersoniorum))))))	(Prestoea_acuminata	(Oenocarpus_minor	Oenocarpus_bataua)))	(Pelagodoxa_henryana	Geonoma_undata)))	Iriartea_deltoidea))))	((Leopoldinia_pulchra	Roystonea_regia)	((Bactris_major	(Attalea_speciosa	(Elaeis_guineensis	Elaeis_oleifera)))	((Reinhardtia_gracilis	Reinhardtia_simplex)	(Reinhardtia_paiewonskiana	Reinhardtia_latisecta)))))	(Calamus_caryotoides	Nypa_fruticans))))	Kingia_australis);
((Serenoa_repens	(Phoenix_dactylifera	((((((Leopoldinia_pulchra	Roystonea_regia)	((Attalea_speciosa	((Elaeis_guineensis	Elaeis_oleifera)	Bactris_major))	((Reinhardtia_gracilis	Reinhardtia_simplex)	(Reinhardtia_paiewonskiana	Reinhardtia_latisecta))))	Chamaedorea_seifrizii)	((Geonoma_undata	(((Manicaria_saccifera	(Prestoea_acuminata	(Oenocarpus_minor	Oenocarpus_bataua)))	Pelagodoxa_henryana)	(((((Veitchia_spiralis	Burretiokentia_grandiflora)	Kentiopsis_piersoniorum)	Hydriastele_microspadix)	Heterospathe_cagayanensis)	(Dypsis_decaryi	Dictyosperma_album))))	(Iriartea_deltoidea	(((Sclerosperma_profizianum	Podococcus_barteri)	Orania_palindan)	Pseudophoenix_vinifera))))	(Calamus_caryotoides	Nypa_fruticans))	Sabal_domingensis)))	Kingia_australis);
((Serenoa_repens	(Phoenix_dactylifera	((((Leopoldinia_pulchra	Roystonea_regia)	((Attalea_speciosa	((Elaeis_guineensis	Elaeis_oleifera)	Bactris_major))	((Reinhardtia_gracilis	Reinhardtia_simplex)	(Reinhardtia_paiewonskiana	Reinhardtia_latisecta))))	((Pseudophoenix_vinifera	(((Chamaedorea_seifrizii	(Calamus_caryotoides	Nypa_fruticans))	((Pelagodoxa_henryana	Geonoma_undata)	((Manicaria_saccifera	(Prestoea_acuminata	(Oenocarpus_minor	Oenocarpus_bataua)))	((Hydriastele_microspadix	(Dypsis_decaryi	(Dictyosperma_album	((Veitchia_spiralis	Burretiokentia_grandiflora)	Kentiopsis_piersoniorum))))	Heterospathe_cagayanensis))))	Iriartea_deltoidea))	((Sclerosperma_profizianum	Podococcus_barteri)	Orania_palindan)))	Sabal_domingensis)))	Kingia_australis);
((Serenoa_repens	(((((((Leopoldinia_pulchra	Roystonea_regia)	((Attalea_speciosa	((Elaeis_guineensis	Elaeis_oleifera)	Bactris_major))	((Reinhardtia_gracilis	Reinhardtia_simplex)	(Reinhardtia_paiewonskiana	Reinhardtia_latisecta))))	((Pseudophoenix_vinifera	(((Manicaria_saccifera	((Pelagodoxa_henryana	Geonoma_undata)	(Prestoea_acuminata	(Oenocarpus_minor	Oenocarpus_bataua))))	(((Dypsis_decaryi	(((Burretiokentia_grandiflora	Kentiopsis_piersoniorum)	Veitchia_spiralis)	Hydriastele_microspadix))	Heterospathe_cagayanensis)	Dictyosperma_album))	Iriartea_deltoidea))	Chamaedorea_seifrizii))	(Calamus_caryotoides	Nypa_fruticans))	((Sclerosperma_profizianum	Podococcus_barteri)	Orania_palindan))	Phoenix_dactylifera)	Sabal_domingensis))	Kingia_australis);
((Serenoa_repens	((Phoenix_dactylifera	Sabal_domingensis)	((((((((Dypsis_decaryi	((Heterospathe_cagayanensis	(Kentiopsis_piersoniorum	(Veitchia_spiralis	Burretiokentia_grandiflora)))	Hydriastele_microspadix))	Dictyosperma_album)	((Prestoea_acuminata	(Oenocarpus_minor	Oenocarpus_bataua))	(Pelagodoxa_henryana	Manicaria_saccifera)))	Geonoma_undata)	(((Leopoldinia_pulchra	Roystonea_regia)	((Attalea_speciosa	((Elaeis_guineensis	Elaeis_oleifera)	Bactris_major))	((Reinhardtia_gracilis	Reinhardtia_simplex)	(Reinhardtia_paiewonskiana	Reinhardtia_latisecta))))	(Calamus_caryotoides	Chamaedorea_seifrizii)))	Iriartea_deltoidea)	(Pseudophoenix_vinifera	((Sclerosperma_profizianum	Podococcus_barteri)	Orania_palindan)))	Nypa_fruticans)))	Kingia_australis);
((Serenoa_repens	((Phoenix_dactylifera	Sabal_domingensis)	((((Pseudophoenix_vinifera	(((((Dypsis_decaryi	(Veitchia_spiralis	(Burretiokentia_grandiflora	Kentiopsis_piersoniorum)))	(Hydriastele_microspadix	Dictyosperma_album))	Heterospathe_cagayanensis)	((((Calamus_caryotoides	Geonoma_undata)	Pelagodoxa_henryana)	(Prestoea_acuminata	(Oenocarpus_minor	Oenocarpus_bataua)))	Manicaria_saccifera))	Iriartea_deltoidea))	(Chamaedorea_seifrizii	((Sclerosperma_profizianum	Podococcus_barteri)	Orania_palindan)))	((Leopoldinia_pulchra	Roystonea_regia)	(((Elaeis_guineensis	Elaeis_oleifera)	(Bactris_major	Attalea_speciosa))	((Reinhardtia_gracilis	Reinhardtia_simplex)	(Reinhardtia_paiewonskiana	Reinhardtia_latisecta)))))	Nypa_fruticans)))	Kingia_australis);
((Serenoa_repens	(Phoenix_dactylifera	(((((Leopoldinia_pulchra	Roystonea_regia)	((Attalea_speciosa	((Elaeis_guineensis	Elaeis_oleifera)	Bactris_major))	((Reinhardtia_gracilis	Reinhardtia_simplex)	(Reinhardtia_paiewonskiana	Reinhardtia_latisecta))))	((Pseudophoenix_vinifera	((((Prestoea_acuminata	(Oenocarpus_minor	Oenocarpus_bataua))	(Pelagodoxa_henryana	Manicaria_saccifera))	(Geonoma_undata	(Dictyosperma_album	(Heterospathe_cagayanensis	((Hydriastele_microspadix	(Veitchia_spiralis	(Burretiokentia_grandiflora	Kentiopsis_piersoniorum)))	Dypsis_decaryi)))))	Iriartea_deltoidea))	((Sclerosperma_profizianum	Podococcus_barteri)	Orania_palindan)))	(Chamaedorea_seifrizii	(Nypa_fruticans	Calamus_caryotoides)))	Sabal_domingensis)))	Kingia_australis);
((Serenoa_repens	(Phoenix_dactylifera	(((((((Prestoea_acuminata	(Oenocarpus_minor	Oenocarpus_bataua))	(Pelagodoxa_henryana	Manicaria_saccifera))	(Geonoma_undata	(Dictyosperma_album	((((Burretiokentia_grandiflora	Kentiopsis_piersoniorum)	Hydriastele_microspadix)	(Veitchia_spiralis	Dypsis_decaryi))	Heterospathe_cagayanensis))))	(Iriartea_deltoidea	Pseudophoenix_vinifera))	(((Leopoldinia_pulchra	Roystonea_regia)	(((Elaeis_guineensis	Elaeis_oleifera)	(Bactris_major	Attalea_speciosa))	((Reinhardtia_gracilis	Reinhardtia_simplex)	(Reinhardtia_paiewonskiana	Reinhardtia_latisecta))))	(Chamaedorea_seifrizii	((Sclerosperma_profizianum	Podococcus_barteri)	Orania_palindan))))	(Nypa_fruticans	Calamus_caryotoides))	Sabal_domingensis)))	Kingia_australis);
((Serenoa_repens	(Phoenix_dactylifera	((((((Pseudophoenix_vinifera	((Sclerosperma_profizianum	Podococcus_barteri)	Orania_palindan))	((Geonoma_undata	((Dictyosperma_album	((((Veitchia_spiralis	(Burretiokentia_grandiflora	Kentiopsis_piersoniorum))	Heterospathe_cagayanensis)	Hydriastele_microspadix)	Dypsis_decaryi))	((Manicaria_saccifera	Pelagodoxa_henryana)	(Prestoea_acuminata	(Oenocarpus_minor	Oenocarpus_bataua)))))	Iriartea_deltoidea))	Chamaedorea_seifrizii)	((Leopoldinia_pulchra	Roystonea_regia)	(((Elaeis_guineensis	Elaeis_oleifera)	(Bactris_major	Attalea_speciosa))	((Reinhardtia_gracilis	Reinhardtia_simplex)	(Reinhardtia_paiewonskiana	Reinhardtia_latisecta)))))	(Nypa_fruticans	Calamus_caryotoides))	Sabal_domingensis)))	Kingia_australis);
((Serenoa_repens	((Phoenix_dactylifera	((((Pseudophoenix_vinifera	((Calamus_caryotoides	Chamaedorea_seifrizii)	(Orania_palindan	(Sclerosperma_profizianum	Podococcus_barteri))))	Iriartea_deltoidea)	((((Attalea_speciosa	(Bactris_major	(Elaeis_oleifera	Elaeis_guineensis)))	((Reinhardtia_simplex	Reinhardtia_gracilis)	(Reinhardtia_paiewonskiana	Reinhardtia_latisecta)))	(Leopoldinia_pulchra	Roystonea_regia))	((Dictyosperma_album	((Dypsis_decaryi	((Burretiokentia_grandiflora	Kentiopsis_piersoniorum)	(Veitchia_spiralis	Hydriastele_microspadix)))	Heterospathe_cagayanensis))	((((Oenocarpus_bataua	Oenocarpus_minor)	Prestoea_acuminata)	(Pelagodoxa_henryana	Geonoma_undata))	Manicaria_saccifera))))	Nypa_fruticans))	Sabal_domingensis))	Kingia_australis);
((Serenoa_repens	((Phoenix_dactylifera	((Iriartea_deltoidea	(Orania_palindan	(Sclerosperma_profizianum	Podococcus_barteri)))	(Pseudophoenix_vinifera	((Nypa_fruticans	((Calamus_caryotoides	Chamaedorea_seifrizii)	((Leopoldinia_pulchra	Roystonea_regia)	((Attalea_speciosa	(Bactris_major	(Elaeis_oleifera	Elaeis_guineensis)))	((Reinhardtia_simplex	Reinhardtia_gracilis)	(Reinhardtia_paiewonskiana	Reinhardtia_latisecta))))))	((((Oenocarpus_bataua	Oenocarpus_minor)	Prestoea_acuminata)	Manicaria_saccifera)	(((Dypsis_decaryi	Dictyosperma_album)	(((Burretiokentia_grandiflora	Kentiopsis_piersoniorum)	(Veitchia_spiralis	Hydriastele_microspadix))	Heterospathe_cagayanensis))	(Pelagodoxa_henryana	Geonoma_undata)))))))	Sabal_domingensis))	Kingia_australis);
((Serenoa_repens	((Phoenix_dactylifera	Sabal_domingensis)	(Nypa_fruticans	(Pseudophoenix_vinifera	((Iriartea_deltoidea	(((Leopoldinia_pulchra	Roystonea_regia)	((Attalea_speciosa	(Bactris_major	(Elaeis_oleifera	Elaeis_guineensis)))	((Reinhardtia_simplex	Reinhardtia_gracilis)	(Reinhardtia_paiewonskiana	Reinhardtia_latisecta))))	(Geonoma_undata	(Manicaria_saccifera	(((Oenocarpus_bataua	Oenocarpus_minor)	Prestoea_acuminata)	(Pelagodoxa_henryana	(Dictyosperma_album	(((Burretiokentia_grandiflora	(Hydriastele_microspadix	Kentiopsis_piersoniorum))	Heterospathe_cagayanensis)	(Dypsis_decaryi	(Veitchia_spiralis	Calamus_caryotoides))))))))))	(Chamaedorea_seifrizii	(Orania_palindan	(Sclerosperma_profizianum	Podococcus_barteri))))))))	Kingia_australis);
((Serenoa_repens	((Phoenix_dactylifera	Sabal_domingensis)	((Pseudophoenix_vinifera	(Orania_palindan	(Sclerosperma_profizianum	Podococcus_barteri)))	(Iriartea_deltoidea	((Chamaedorea_seifrizii	(Calamus_caryotoides	Nypa_fruticans))	(((Leopoldinia_pulchra	Roystonea_regia)	((Attalea_speciosa	(Bactris_major	(Elaeis_oleifera	Elaeis_guineensis)))	((Reinhardtia_simplex	Reinhardtia_gracilis)	(Reinhardtia_paiewonskiana	Reinhardtia_latisecta))))	(Geonoma_undata	((Pelagodoxa_henryana	Manicaria_saccifera)	(((Oenocarpus_bataua	Oenocarpus_minor)	Prestoea_acuminata)	(Dictyosperma_album	((Dypsis_decaryi	((Hydriastele_microspadix	Veitchia_spiralis)	(Burretiokentia_grandiflora	Kentiopsis_piersoniorum)))	Heterospathe_cagayanensis)))))))))))	Kingia_australis);
((Serenoa_repens	(Phoenix_dactylifera	((((((Leopoldinia_pulchra	Roystonea_regia)	((Attalea_speciosa	(Bactris_major	(Elaeis_oleifera	Elaeis_guineensis)))	((Reinhardtia_simplex	Reinhardtia_gracilis)	(Reinhardtia_paiewonskiana	Reinhardtia_latisecta))))	((Geonoma_undata	(((Dictyosperma_album	((Hydriastele_microspadix	(Veitchia_spiralis	(Burretiokentia_grandiflora	Kentiopsis_piersoniorum)))	Dypsis_decaryi))	Heterospathe_cagayanensis)	((Pelagodoxa_henryana	Manicaria_saccifera)	((Oenocarpus_bataua	Oenocarpus_minor)	Prestoea_acuminata))))	(((Orania_palindan	(Sclerosperma_profizianum	Podococcus_barteri))	Iriartea_deltoidea)	Chamaedorea_seifrizii)))	Pseudophoenix_vinifera)	(Calamus_caryotoides	Nypa_fruticans))	Sabal_domingensis)))	Kingia_australis);
((Serenoa_repens	((((((((Leopoldinia_pulchra	Roystonea_regia)	((Attalea_speciosa	(Bactris_major	(Elaeis_oleifera	Elaeis_guineensis)))	((Reinhardtia_simplex	Reinhardtia_gracilis)	(Reinhardtia_paiewonskiana	Reinhardtia_latisecta))))	((Calamus_caryotoides	Geonoma_undata)	((Pelagodoxa_henryana	Manicaria_saccifera)	(((Oenocarpus_bataua	Oenocarpus_minor)	Prestoea_acuminata)	(Dictyosperma_album	(((Heterospathe_cagayanensis	(Veitchia_spiralis	(Burretiokentia_grandiflora	Kentiopsis_piersoniorum)))	Hydriastele_microspadix)	Dypsis_decaryi))))))	(Chamaedorea_seifrizii	(Pseudophoenix_vinifera	(Orania_palindan	(Sclerosperma_profizianum	Podococcus_barteri)))))	Iriartea_deltoidea)	Nypa_fruticans)	Phoenix_dactylifera)	Sabal_domingensis))	Kingia_australis);
((Serenoa_repens	((((((Iriartea_deltoidea	((Pelagodoxa_henryana	Geonoma_undata)	((Dictyosperma_album	((((Burretiokentia_grandiflora	Kentiopsis_piersoniorum)	Hydriastele_microspadix)	(Veitchia_spiralis	Dypsis_decaryi))	Heterospathe_cagayanensis))	(Manicaria_saccifera	((Oenocarpus_bataua	Oenocarpus_minor)	Prestoea_acuminata)))))	(Pseudophoenix_vinifera	(Orania_palindan	(Sclerosperma_profizianum	Podococcus_barteri))))	((Chamaedorea_seifrizii	(Leopoldinia_pulchra	Roystonea_regia))	((Attalea_speciosa	(Bactris_major	(Elaeis_oleifera	Elaeis_guineensis)))	((Reinhardtia_simplex	Reinhardtia_gracilis)	(Reinhardtia_paiewonskiana	Reinhardtia_latisecta)))))	(Calamus_caryotoides	Nypa_fruticans))	Phoenix_dactylifera)	Sabal_domingensis))	Kingia_australis);
((Podococcus_barteri	((((Iriartea_deltoidea	((((Leopoldinia_pulchra	Roystonea_regia)	((Attalea_speciosa	(Bactris_major	(Elaeis_oleifera	Elaeis_guineensis)))	((Reinhardtia_simplex	Reinhardtia_gracilis)	(Reinhardtia_paiewonskiana	Reinhardtia_latisecta))))	((Calamus_caryotoides	Nypa_fruticans)	(Serenoa_repens	(Phoenix_dactylifera	Sabal_domingensis))))	(Chamaedorea_seifrizii	(Geonoma_undata	((Dictyosperma_album	((((Veitchia_spiralis	(Burretiokentia_grandiflora	Kentiopsis_piersoniorum))	Hydriastele_microspadix)	Dypsis_decaryi)	Heterospathe_cagayanensis))	((Manicaria_saccifera	Pelagodoxa_henryana)	((Oenocarpus_bataua	Oenocarpus_minor)	Prestoea_acuminata)))))))	Pseudophoenix_vinifera)	Orania_palindan)	Sclerosperma_profizianum))	Kingia_australis);
((Serenoa_repens	(Phoenix_dactylifera	((((((Orania_palindan	(Sclerosperma_profizianum	Podococcus_barteri))	Chamaedorea_seifrizii)	((Leopoldinia_pulchra	Roystonea_regia)	((Attalea_speciosa	(Bactris_major	(Elaeis_oleifera	Elaeis_guineensis)))	((Reinhardtia_simplex	Reinhardtia_gracilis)	(Reinhardtia_paiewonskiana	Reinhardtia_latisecta)))))	(Nypa_fruticans	(Iriartea_deltoidea	((Calamus_caryotoides	Geonoma_undata)	((Manicaria_saccifera	((Oenocarpus_bataua	Oenocarpus_minor)	Prestoea_acuminata))	(((Hydriastele_microspadix	(Veitchia_spiralis	(Burretiokentia_grandiflora	Kentiopsis_piersoniorum)))	Dictyosperma_album)	((Pelagodoxa_henryana	Heterospathe_cagayanensis)	Dypsis_decaryi)))))))	Pseudophoenix_vinifera)	Sabal_domingensis)))	Kingia_australis);
((Podococcus_barteri	((Orania_palindan	Sclerosperma_profizianum)	(Chamaedorea_seifrizii	((((Calamus_caryotoides	Nypa_fruticans)	(Phoenix_dactylifera	(Sabal_domingensis	Serenoa_repens)))	((Leopoldinia_pulchra	Roystonea_regia)	((Attalea_speciosa	(Bactris_major	(Elaeis_oleifera	Elaeis_guineensis)))	((Reinhardtia_simplex	Reinhardtia_gracilis)	(Reinhardtia_paiewonskiana	Reinhardtia_latisecta)))))	((Geonoma_undata	(((Pelagodoxa_henryana	Manicaria_saccifera)	((Oenocarpus_bataua	Oenocarpus_minor)	Prestoea_acuminata))	((Heterospathe_cagayanensis	((Hydriastele_microspadix	Dypsis_decaryi)	(Kentiopsis_piersoniorum	(Veitchia_spiralis	Burretiokentia_grandiflora))))	Dictyosperma_album)))	(Iriartea_deltoidea	Pseudophoenix_vinifera))))))	Kingia_australis);
((Serenoa_repens	(Sabal_domingensis	(((Calamus_caryotoides	Nypa_fruticans)	(((Leopoldinia_pulchra	Roystonea_regia)	((Attalea_speciosa	(Bactris_major	(Elaeis_oleifera	Elaeis_guineensis)))	((Reinhardtia_simplex	Reinhardtia_gracilis)	(Reinhardtia_paiewonskiana	Reinhardtia_latisecta))))	((Chamaedorea_seifrizii	(Orania_palindan	(Podococcus_barteri	Sclerosperma_profizianum)))	(Pseudophoenix_vinifera	((((Manicaria_saccifera	(Prestoea_acuminata	(Oenocarpus_minor	Oenocarpus_bataua)))	(Pelagodoxa_henryana	((((((Kentiopsis_piersoniorum	Burretiokentia_grandiflora)	Veitchia_spiralis)	Hydriastele_microspadix)	Dypsis_decaryi)	Heterospathe_cagayanensis)	Dictyosperma_album)))	Geonoma_undata)	Iriartea_deltoidea)))))	Phoenix_dactylifera)))	Kingia_australis);
((Podococcus_barteri	(Sclerosperma_profizianum	((((((((Pelagodoxa_henryana	Manicaria_saccifera)	((Prestoea_acuminata	(Oenocarpus_minor	Oenocarpus_bataua))	(((((Kentiopsis_piersoniorum	(Burretiokentia_grandiflora	Veitchia_spiralis))	Heterospathe_cagayanensis)	Hydriastele_microspadix)	Dypsis_decaryi)	Dictyosperma_album)))	Geonoma_undata)	(((Phoenix_dactylifera	(Serenoa_repens	Sabal_domingensis))	(Calamus_caryotoides	Nypa_fruticans))	((Leopoldinia_pulchra	Roystonea_regia)	((Attalea_speciosa	(Bactris_major	(Elaeis_oleifera	Elaeis_guineensis)))	((Reinhardtia_simplex	Reinhardtia_gracilis)	(Reinhardtia_paiewonskiana	Reinhardtia_latisecta))))))	Iriartea_deltoidea)	Pseudophoenix_vinifera)	Chamaedorea_seifrizii)	Orania_palindan)))	Kingia_australis);
((Serenoa_repens	((Sabal_domingensis	Phoenix_dactylifera)	(Nypa_fruticans	((Iriartea_deltoidea	(Chamaedorea_seifrizii	(Pseudophoenix_vinifera	((Orania_palindan	Sclerosperma_profizianum)	Podococcus_barteri))))	((((Pelagodoxa_henryana	Manicaria_saccifera)	((Prestoea_acuminata	(Oenocarpus_minor	Oenocarpus_bataua))	((Dypsis_decaryi	(((Kentiopsis_piersoniorum	Burretiokentia_grandiflora)	Heterospathe_cagayanensis)	(Veitchia_spiralis	Hydriastele_microspadix)))	Dictyosperma_album)))	(Calamus_caryotoides	Geonoma_undata))	((Leopoldinia_pulchra	Roystonea_regia)	(((Elaeis_oleifera	Elaeis_guineensis)	(Attalea_speciosa	Bactris_major))	((Reinhardtia_simplex	Reinhardtia_gracilis)	(Reinhardtia_paiewonskiana	Reinhardtia_latisecta)))))))))	Kingia_australis);
((Reinhardtia_gracilis	(((Reinhardtia_paiewonskiana	Reinhardtia_latisecta)	((((((((Phoenix_dactylifera	(Serenoa_repens	Sabal_domingensis))	(Calamus_caryotoides	Nypa_fruticans))	((Orania_palindan	(Sclerosperma_profizianum	Podococcus_barteri))	Pseudophoenix_vinifera))	Iriartea_deltoidea)	Chamaedorea_seifrizii)	(Geonoma_undata	(((Prestoea_acuminata	(Oenocarpus_minor	Oenocarpus_bataua))	((Dypsis_decaryi	(((Veitchia_spiralis	(Kentiopsis_piersoniorum	Burretiokentia_grandiflora))	Heterospathe_cagayanensis)	Hydriastele_microspadix))	Dictyosperma_album))	(Pelagodoxa_henryana	Manicaria_saccifera))))	(Leopoldinia_pulchra	Roystonea_regia))	((Elaeis_oleifera	Elaeis_guineensis)	(Attalea_speciosa	Bactris_major))))	Reinhardtia_simplex))	Kingia_australis);
((Serenoa_repens	((((Iriartea_deltoidea	(((Calamus_caryotoides	Nypa_fruticans)	Chamaedorea_seifrizii)	(((Leopoldinia_pulchra	Roystonea_regia)	((Attalea_speciosa	(Bactris_major	(Elaeis_oleifera	Elaeis_guineensis)))	((Reinhardtia_simplex	Reinhardtia_gracilis)	(Reinhardtia_paiewonskiana	Reinhardtia_latisecta))))	(Geonoma_undata	(((Prestoea_acuminata	(Oenocarpus_minor	Oenocarpus_bataua))	(((Veitchia_spiralis	(Kentiopsis_piersoniorum	Burretiokentia_grandiflora))	Heterospathe_cagayanensis)	(Hydriastele_microspadix	(Dypsis_decaryi	Dictyosperma_album))))	(Pelagodoxa_henryana	Manicaria_saccifera))))))	((Orania_palindan	(Sclerosperma_profizianum	Podococcus_barteri))	Pseudophoenix_vinifera))	Sabal_domingensis)	Phoenix_dactylifera))	Kingia_australis);
((Serenoa_repens	(Sabal_domingensis	(((Calamus_caryotoides	Nypa_fruticans)	((Orania_palindan	(Sclerosperma_profizianum	Podococcus_barteri))	(((Geonoma_undata	(((Prestoea_acuminata	(Oenocarpus_minor	Oenocarpus_bataua))	(((Dypsis_decaryi	(Hydriastele_microspadix	(Veitchia_spiralis	(Kentiopsis_piersoniorum	Burretiokentia_grandiflora))))	Heterospathe_cagayanensis)	Dictyosperma_album))	(Pelagodoxa_henryana	Manicaria_saccifera)))	(Iriartea_deltoidea	Pseudophoenix_vinifera))	((Chamaedorea_seifrizii	(Leopoldinia_pulchra	Roystonea_regia))	((Attalea_speciosa	(Bactris_major	(Elaeis_oleifera	Elaeis_guineensis)))	((Reinhardtia_simplex	Reinhardtia_gracilis)	(Reinhardtia_paiewonskiana	Reinhardtia_latisecta)))))))	Phoenix_dactylifera)))	Kingia_australis);
((Serenoa_repens	((((Calamus_caryotoides	Nypa_fruticans)	(((Chamaedorea_seifrizii	(Orania_palindan	(Sclerosperma_profizianum	Podococcus_barteri)))	(Pseudophoenix_vinifera	((Geonoma_undata	(((Prestoea_acuminata	(Oenocarpus_minor	Oenocarpus_bataua))	((((Veitchia_spiralis	(Kentiopsis_piersoniorum	Burretiokentia_grandiflora))	(Dypsis_decaryi	Hydriastele_microspadix))	Heterospathe_cagayanensis)	Dictyosperma_album))	(Pelagodoxa_henryana	Manicaria_saccifera)))	Iriartea_deltoidea)))	((Leopoldinia_pulchra	Roystonea_regia)	((Attalea_speciosa	(Bactris_major	(Elaeis_oleifera	Elaeis_guineensis)))	((Reinhardtia_simplex	Reinhardtia_gracilis)	(Reinhardtia_paiewonskiana	Reinhardtia_latisecta))))))	Sabal_domingensis)	Phoenix_dactylifera))	Kingia_australis);
((Serenoa_repens	(((Nypa_fruticans	((((Calamus_caryotoides	Chamaedorea_seifrizii)	(Orania_palindan	(Sclerosperma_profizianum	Podococcus_barteri)))	(Pseudophoenix_vinifera	((Manicaria_saccifera	((Pelagodoxa_henryana	Geonoma_undata)	((Prestoea_acuminata	(Oenocarpus_minor	Oenocarpus_bataua))	(((Kentiopsis_piersoniorum	(((Burretiokentia_grandiflora	Veitchia_spiralis)	Dypsis_decaryi)	Hydriastele_microspadix))	Heterospathe_cagayanensis)	Dictyosperma_album))))	Iriartea_deltoidea)))	((Leopoldinia_pulchra	Roystonea_regia)	(((Elaeis_oleifera	Elaeis_guineensis)	(Attalea_speciosa	Bactris_major))	((Reinhardtia_simplex	Reinhardtia_gracilis)	(Reinhardtia_paiewonskiana	Reinhardtia_latisecta))))))	Sabal_domingensis)	Phoenix_dactylifera))	Kingia_australis);
((Sabal_domingensis	((((Calamus_caryotoides	Nypa_fruticans)	(((((((Prestoea_acuminata	(Oenocarpus_minor	Oenocarpus_bataua))	(Pelagodoxa_henryana	Manicaria_saccifera))	(Geonoma_undata	(((Hydriastele_microspadix	(Kentiopsis_piersoniorum	(Burretiokentia_grandiflora	Veitchia_spiralis)))	(Dypsis_decaryi	Heterospathe_cagayanensis))	Dictyosperma_album)))	Iriartea_deltoidea)	(((Sclerosperma_profizianum	Podococcus_barteri)	Orania_palindan)	Pseudophoenix_vinifera))	Chamaedorea_seifrizii)	((Leopoldinia_pulchra	Roystonea_regia)	((Attalea_speciosa	(Bactris_major	(Elaeis_oleifera	Elaeis_guineensis)))	((Reinhardtia_simplex	Reinhardtia_gracilis)	(Reinhardtia_paiewonskiana	Reinhardtia_latisecta))))))	Phoenix_dactylifera)	Serenoa_repens))	Kingia_australis);
(((Sabal_domingensis	(((Calamus_caryotoides	Nypa_fruticans)	(((Pseudophoenix_vinifera	((Geonoma_undata	(((((Hydriastele_microspadix	Kentiopsis_piersoniorum)	((Burretiokentia_grandiflora	Veitchia_spiralis)	Dypsis_decaryi))	Heterospathe_cagayanensis)	Dictyosperma_album)	((Prestoea_acuminata	(Oenocarpus_minor	Oenocarpus_bataua))	(Pelagodoxa_henryana	Manicaria_saccifera))))	Iriartea_deltoidea))	(Chamaedorea_seifrizii	((Sclerosperma_profizianum	Podococcus_barteri)	Orania_palindan)))	(Roystonea_regia	((Attalea_speciosa	((Leopoldinia_pulchra	Bactris_major)	(Elaeis_oleifera	Elaeis_guineensis)))	((Reinhardtia_simplex	Reinhardtia_gracilis)	(Reinhardtia_paiewonskiana	Reinhardtia_latisecta))))))	Phoenix_dactylifera))	Serenoa_repens)	Kingia_australis);
((Serenoa_repens	((Phoenix_dactylifera	Sabal_domingensis)	((Calamus_caryotoides	Nypa_fruticans)	((((((Manicaria_saccifera	((Oenocarpus_bataua	Oenocarpus_minor)	Prestoea_acuminata))	(Pelagodoxa_henryana	(Dypsis_decaryi	(Dictyosperma_album	(Heterospathe_cagayanensis	(((Burretiokentia_grandiflora	Veitchia_spiralis)	Kentiopsis_piersoniorum)	Hydriastele_microspadix))))))	Geonoma_undata)	Iriartea_deltoidea)	Pseudophoenix_vinifera)	((Chamaedorea_seifrizii	(Orania_palindan	(Sclerosperma_profizianum	Podococcus_barteri)))	(((((Elaeis_guineensis	Elaeis_oleifera)	(Attalea_speciosa	Bactris_major))	((Reinhardtia_latisecta	Reinhardtia_paiewonskiana)	(Reinhardtia_simplex	Reinhardtia_gracilis)))	Leopoldinia_pulchra)	Roystonea_regia))))))	Kingia_australis);
((Serenoa_repens	((Phoenix_dactylifera	Sabal_domingensis)	(((((((Pelagodoxa_henryana	Geonoma_undata)	((Oenocarpus_bataua	Oenocarpus_minor)	Prestoea_acuminata))	(Manicaria_saccifera	(Dypsis_decaryi	(Dictyosperma_album	(Hydriastele_microspadix	(Heterospathe_cagayanensis	((Burretiokentia_grandiflora	Veitchia_spiralis)	Kentiopsis_piersoniorum)))))))	Iriartea_deltoidea)	Pseudophoenix_vinifera)	(Orania_palindan	(Sclerosperma_profizianum	Podococcus_barteri)))	(((Attalea_speciosa	(Bactris_major	(Elaeis_guineensis	Elaeis_oleifera)))	((Reinhardtia_latisecta	Reinhardtia_paiewonskiana)	(Reinhardtia_simplex	Reinhardtia_gracilis)))	((Calamus_caryotoides	Nypa_fruticans)	(Chamaedorea_seifrizii	(Leopoldinia_pulchra	Roystonea_regia)))))))	Kingia_australis);
((Bactris_major	((Elaeis_guineensis	Elaeis_oleifera)	((((Reinhardtia_latisecta	Reinhardtia_paiewonskiana)	(Reinhardtia_simplex	Reinhardtia_gracilis))	(((Calamus_caryotoides	Chamaedorea_seifrizii)	((Nypa_fruticans	(Serenoa_repens	(Phoenix_dactylifera	Sabal_domingensis)))	((Geonoma_undata	((Manicaria_saccifera	Pelagodoxa_henryana)	((Dictyosperma_album	(((Dypsis_decaryi	Veitchia_spiralis)	(Burretiokentia_grandiflora	(Kentiopsis_piersoniorum	Hydriastele_microspadix)))	Heterospathe_cagayanensis))	((Oenocarpus_bataua	Oenocarpus_minor)	Prestoea_acuminata))))	((Sclerosperma_profizianum	(Podococcus_barteri	Orania_palindan))	(Iriartea_deltoidea	Pseudophoenix_vinifera)))))	(Leopoldinia_pulchra	Roystonea_regia)))	Attalea_speciosa)))	Kingia_australis);
((Serenoa_repens	((Phoenix_dactylifera	Sabal_domingensis)	(((((((Dypsis_decaryi	Dictyosperma_album)	(((Veitchia_spiralis	Burretiokentia_grandiflora)	(Kentiopsis_piersoniorum	Hydriastele_microspadix))	Heterospathe_cagayanensis))	(((Oenocarpus_bataua	Oenocarpus_minor)	Prestoea_acuminata)	Manicaria_saccifera))	(Pelagodoxa_henryana	(Calamus_caryotoides	Geonoma_undata)))	(((Orania_palindan	(Sclerosperma_profizianum	Podococcus_barteri))	Pseudophoenix_vinifera)	Iriartea_deltoidea))	((Leopoldinia_pulchra	Roystonea_regia)	((Attalea_speciosa	(Bactris_major	(Elaeis_guineensis	Elaeis_oleifera)))	((Reinhardtia_latisecta	Reinhardtia_paiewonskiana)	(Reinhardtia_simplex	Reinhardtia_gracilis)))))	(Chamaedorea_seifrizii	Nypa_fruticans))))	Kingia_australis);
((Podococcus_barteri	((Sclerosperma_profizianum	(Pseudophoenix_vinifera	(Iriartea_deltoidea	(((Chamaedorea_seifrizii	((Leopoldinia_pulchra	Roystonea_regia)	((Attalea_speciosa	(Bactris_major	(Elaeis_guineensis	Elaeis_oleifera)))	((Reinhardtia_latisecta	Reinhardtia_paiewonskiana)	(Reinhardtia_simplex	Reinhardtia_gracilis)))))	((Calamus_caryotoides	Nypa_fruticans)	(Serenoa_repens	(Phoenix_dactylifera	Sabal_domingensis))))	((((Oenocarpus_bataua	Oenocarpus_minor)	Prestoea_acuminata)	Manicaria_saccifera)	((Pelagodoxa_henryana	Geonoma_undata)	((Dypsis_decaryi	Dictyosperma_album)	(((Kentiopsis_piersoniorum	(Burretiokentia_grandiflora	Veitchia_spiralis))	Hydriastele_microspadix)	Heterospathe_cagayanensis))))))))	Orania_palindan))	Kingia_australis);
((Serenoa_repens	((((((Calamus_caryotoides	((Leopoldinia_pulchra	Roystonea_regia)	((Attalea_speciosa	(Bactris_major	(Elaeis_guineensis	Elaeis_oleifera)))	((Reinhardtia_latisecta	Reinhardtia_paiewonskiana)	(Reinhardtia_simplex	Reinhardtia_gracilis)))))	(Geonoma_undata	((Dictyosperma_album	(Hydriastele_microspadix	((Heterospathe_cagayanensis	Dypsis_decaryi)	(Veitchia_spiralis	(Kentiopsis_piersoniorum	Burretiokentia_grandiflora)))))	(((Oenocarpus_bataua	Oenocarpus_minor)	Prestoea_acuminata)	(Pelagodoxa_henryana	Manicaria_saccifera)))))	(((Chamaedorea_seifrizii	(Podococcus_barteri	(Sclerosperma_profizianum	Orania_palindan)))	Pseudophoenix_vinifera)	Iriartea_deltoidea))	Nypa_fruticans)	Phoenix_dactylifera)	Sabal_domingensis))	Kingia_australis);
((Serenoa_repens	(Phoenix_dactylifera	(((((((Attalea_speciosa	Bactris_major)	(Elaeis_guineensis	(Leopoldinia_pulchra	Elaeis_oleifera)))	((Reinhardtia_latisecta	Reinhardtia_paiewonskiana)	(Reinhardtia_simplex	Reinhardtia_gracilis)))	Roystonea_regia)	(((((Pelagodoxa_henryana	Geonoma_undata)	(((Dypsis_decaryi	((Dictyosperma_album	Hydriastele_microspadix)	(Veitchia_spiralis	(Kentiopsis_piersoniorum	Burretiokentia_grandiflora))))	Heterospathe_cagayanensis)	((Oenocarpus_bataua	Oenocarpus_minor)	Prestoea_acuminata)))	Manicaria_saccifera)	(Pseudophoenix_vinifera	Iriartea_deltoidea))	(Chamaedorea_seifrizii	(Podococcus_barteri	(Sclerosperma_profizianum	Orania_palindan)))))	(Calamus_caryotoides	Nypa_fruticans))	Sabal_domingensis)))	Kingia_australis);
((Serenoa_repens	(Phoenix_dactylifera	(((Pseudophoenix_vinifera	(Orania_palindan	(Podococcus_barteri	Sclerosperma_profizianum)))	((Chamaedorea_seifrizii	((Geonoma_undata	((Dictyosperma_album	(Heterospathe_cagayanensis	(Dypsis_decaryi	(Hydriastele_microspadix	(Veitchia_spiralis	(Kentiopsis_piersoniorum	Burretiokentia_grandiflora))))))	((Pelagodoxa_henryana	Manicaria_saccifera)	((Oenocarpus_bataua	Oenocarpus_minor)	Prestoea_acuminata))))	((Calamus_caryotoides	Nypa_fruticans)	((((Attalea_speciosa	Bactris_major)	(Elaeis_guineensis	Elaeis_oleifera))	((Reinhardtia_latisecta	Reinhardtia_paiewonskiana)	(Reinhardtia_simplex	Reinhardtia_gracilis)))	(Leopoldinia_pulchra	Roystonea_regia)))))	Iriartea_deltoidea))	Sabal_domingensis)))	Kingia_australis);
((Serenoa_repens	((((Pseudophoenix_vinifera	(Orania_palindan	(Podococcus_barteri	Sclerosperma_profizianum)))	(Chamaedorea_seifrizii	((Iriartea_deltoidea	(Calamus_caryotoides	Nypa_fruticans))	((Geonoma_undata	((Dictyosperma_album	(Heterospathe_cagayanensis	(Dypsis_decaryi	(Hydriastele_microspadix	(Veitchia_spiralis	(Kentiopsis_piersoniorum	Burretiokentia_grandiflora))))))	((Pelagodoxa_henryana	Manicaria_saccifera)	((Oenocarpus_bataua	Oenocarpus_minor)	Prestoea_acuminata))))	(((Attalea_speciosa	(Bactris_major	(Elaeis_guineensis	Elaeis_oleifera)))	((Reinhardtia_latisecta	Reinhardtia_paiewonskiana)	(Reinhardtia_simplex	Reinhardtia_gracilis)))	(Leopoldinia_pulchra	Roystonea_regia))))))	Phoenix_dactylifera)	Sabal_domingensis))	Kingia_australis);
((Sabal_domingensis	((((((Iriartea_deltoidea	(((Pelagodoxa_henryana	Geonoma_undata)	(((Dictyosperma_album	(Heterospathe_cagayanensis	(Hydriastele_microspadix	(Veitchia_spiralis	(Kentiopsis_piersoniorum	Burretiokentia_grandiflora)))))	Dypsis_decaryi)	((Oenocarpus_bataua	Oenocarpus_minor)	Prestoea_acuminata)))	Manicaria_saccifera))	(Pseudophoenix_vinifera	(Chamaedorea_seifrizii	(Orania_palindan	(Podococcus_barteri	Sclerosperma_profizianum)))))	(((((Leopoldinia_pulchra	Bactris_major)	Attalea_speciosa)	(Elaeis_guineensis	Elaeis_oleifera))	((Reinhardtia_latisecta	Reinhardtia_paiewonskiana)	(Reinhardtia_simplex	Reinhardtia_gracilis)))	Roystonea_regia))	(Calamus_caryotoides	Nypa_fruticans))	Serenoa_repens)	Phoenix_dactylifera))	Kingia_australis);
((Serenoa_repens	(Phoenix_dactylifera	(((Nypa_fruticans	(((((Reinhardtia_gracilis	Reinhardtia_simplex)	(Reinhardtia_paiewonskiana	Reinhardtia_latisecta))	(Attalea_speciosa	((Elaeis_guineensis	Elaeis_oleifera)	Bactris_major)))	(Calamus_caryotoides	(Leopoldinia_pulchra	Roystonea_regia)))	((Pseudophoenix_vinifera	((((((Heterospathe_cagayanensis	(Kentiopsis_piersoniorum	Hydriastele_microspadix))	Burretiokentia_grandiflora)	(Dypsis_decaryi	Veitchia_spiralis))	Dictyosperma_album)	(((Oenocarpus_minor	Oenocarpus_bataua)	Prestoea_acuminata)	(Pelagodoxa_henryana	Manicaria_saccifera)))	Geonoma_undata))	Iriartea_deltoidea)))	(Chamaedorea_seifrizii	(Orania_palindan	(Sclerosperma_profizianum	Podococcus_barteri))))	Sabal_domingensis)))	Kingia_australis);
((Serenoa_repens	((Phoenix_dactylifera	Sabal_domingensis)	((Calamus_caryotoides	Nypa_fruticans)	(((((Reinhardtia_gracilis	Reinhardtia_simplex)	(Reinhardtia_paiewonskiana	Reinhardtia_latisecta))	(Attalea_speciosa	((Elaeis_guineensis	Elaeis_oleifera)	Bactris_major)))	(Leopoldinia_pulchra	Roystonea_regia))	(((Iriartea_deltoidea	Pseudophoenix_vinifera)	((((((Heterospathe_cagayanensis	(Kentiopsis_piersoniorum	(Veitchia_spiralis	Burretiokentia_grandiflora)))	Hydriastele_microspadix)	Dictyosperma_album)	Dypsis_decaryi)	((Oenocarpus_minor	Oenocarpus_bataua)	Prestoea_acuminata))	((Pelagodoxa_henryana	Geonoma_undata)	Manicaria_saccifera)))	(((Sclerosperma_profizianum	Podococcus_barteri)	Orania_palindan)	Chamaedorea_seifrizii))))))	Kingia_australis);
((Serenoa_repens	((Phoenix_dactylifera	Sabal_domingensis)	(Nypa_fruticans	((Pseudophoenix_vinifera	(Iriartea_deltoidea	(Calamus_caryotoides	((((((Heterospathe_cagayanensis	(Veitchia_spiralis	(Burretiokentia_grandiflora	Kentiopsis_piersoniorum)))	Dypsis_decaryi)	Hydriastele_microspadix)	Dictyosperma_album)	((Oenocarpus_minor	Oenocarpus_bataua)	Prestoea_acuminata))	((Pelagodoxa_henryana	Geonoma_undata)	Manicaria_saccifera)))))	(((((Reinhardtia_gracilis	Reinhardtia_simplex)	(Reinhardtia_paiewonskiana	Reinhardtia_latisecta))	(Attalea_speciosa	((Elaeis_guineensis	Elaeis_oleifera)	Bactris_major)))	(Leopoldinia_pulchra	Roystonea_regia))	(((Sclerosperma_profizianum	Podococcus_barteri)	Orania_palindan)	Chamaedorea_seifrizii))))))	Kingia_australis);
((Serenoa_repens	((((((Sclerosperma_profizianum	Podococcus_barteri)	Orania_palindan)	Pseudophoenix_vinifera)	(Iriartea_deltoidea	((Chamaedorea_seifrizii	Nypa_fruticans)	(((((Reinhardtia_gracilis	Reinhardtia_simplex)	(Reinhardtia_paiewonskiana	Reinhardtia_latisecta))	((Elaeis_guineensis	Elaeis_oleifera)	(Bactris_major	Attalea_speciosa)))	(Leopoldinia_pulchra	Roystonea_regia))	(Geonoma_undata	(((((Heterospathe_cagayanensis	Dypsis_decaryi)	((Veitchia_spiralis	(Burretiokentia_grandiflora	Kentiopsis_piersoniorum))	Hydriastele_microspadix))	Dictyosperma_album)	((Oenocarpus_minor	Oenocarpus_bataua)	(Calamus_caryotoides	Prestoea_acuminata)))	(Pelagodoxa_henryana	Manicaria_saccifera)))))))	Phoenix_dactylifera)	Sabal_domingensis))	Kingia_australis);
((Serenoa_repens	((((((((Sclerosperma_profizianum	Podococcus_barteri)	Orania_palindan)	((Iriartea_deltoidea	((Geonoma_undata	Pelagodoxa_henryana)	(Manicaria_saccifera	(((Oenocarpus_minor	Oenocarpus_bataua)	Prestoea_acuminata)	((Heterospathe_cagayanensis	(((Veitchia_spiralis	(Burretiokentia_grandiflora	Kentiopsis_piersoniorum))	Dypsis_decaryi)	Hydriastele_microspadix))	Dictyosperma_album)))))	(Calamus_caryotoides	Pseudophoenix_vinifera)))	Chamaedorea_seifrizii)	((((Reinhardtia_gracilis	Reinhardtia_simplex)	(Reinhardtia_paiewonskiana	Reinhardtia_latisecta))	(Attalea_speciosa	((Elaeis_guineensis	Elaeis_oleifera)	Bactris_major)))	(Leopoldinia_pulchra	Roystonea_regia)))	Nypa_fruticans)	Phoenix_dactylifera)	Sabal_domingensis))	Kingia_australis);
((Serenoa_repens	((Phoenix_dactylifera	Sabal_domingensis)	(((((Chamaedorea_seifrizii	((Podococcus_barteri	Sclerosperma_profizianum)	Orania_palindan))	(Iriartea_deltoidea	(((Geonoma_undata	((Oenocarpus_minor	Oenocarpus_bataua)	Prestoea_acuminata))	((((Heterospathe_cagayanensis	(Veitchia_spiralis	(Burretiokentia_grandiflora	Kentiopsis_piersoniorum)))	Hydriastele_microspadix)	Dypsis_decaryi)	Dictyosperma_album))	(Pelagodoxa_henryana	Manicaria_saccifera))))	Pseudophoenix_vinifera)	((((Reinhardtia_gracilis	Reinhardtia_simplex)	(Reinhardtia_paiewonskiana	Reinhardtia_latisecta))	(Attalea_speciosa	((Elaeis_guineensis	Elaeis_oleifera)	Bactris_major)))	(Leopoldinia_pulchra	Roystonea_regia)))	(Calamus_caryotoides	Nypa_fruticans))))	Kingia_australis);
((Serenoa_repens	((Phoenix_dactylifera	Sabal_domingensis)	((((Pseudophoenix_vinifera	((Sclerosperma_profizianum	Podococcus_barteri)	Orania_palindan))	(Iriartea_deltoidea	(((((((Hydriastele_microspadix	Kentiopsis_piersoniorum)	(Burretiokentia_grandiflora	(Veitchia_spiralis	Dypsis_decaryi)))	Dictyosperma_album)	Heterospathe_cagayanensis)	((Oenocarpus_minor	Oenocarpus_bataua)	Prestoea_acuminata))	(Pelagodoxa_henryana	Manicaria_saccifera))	Geonoma_undata)))	(Chamaedorea_seifrizii	((((Reinhardtia_gracilis	Reinhardtia_simplex)	(Reinhardtia_paiewonskiana	Reinhardtia_latisecta))	(Attalea_speciosa	((Elaeis_guineensis	Elaeis_oleifera)	Bactris_major)))	(Leopoldinia_pulchra	Roystonea_regia))))	(Calamus_caryotoides	Nypa_fruticans))))	Kingia_australis);
((Orania_palindan	((((Iriartea_deltoidea	((((((Heterospathe_cagayanensis	((Burretiokentia_grandiflora	Veitchia_spiralis)	(Hydriastele_microspadix	Kentiopsis_piersoniorum)))	Dypsis_decaryi)	Dictyosperma_album)	((Oenocarpus_minor	Oenocarpus_bataua)	Prestoea_acuminata))	(Pelagodoxa_henryana	Manicaria_saccifera))	Geonoma_undata))	((((((Reinhardtia_gracilis	Reinhardtia_simplex)	(Reinhardtia_paiewonskiana	Reinhardtia_latisecta))	(Attalea_speciosa	((Elaeis_guineensis	Elaeis_oleifera)	Bactris_major)))	(Leopoldinia_pulchra	Roystonea_regia))	((Calamus_caryotoides	Nypa_fruticans)	(Sabal_domingensis	(Serenoa_repens	Phoenix_dactylifera))))	Pseudophoenix_vinifera))	Chamaedorea_seifrizii)	(Sclerosperma_profizianum	Podococcus_barteri)))	Kingia_australis);
((Serenoa_repens	(((((((((Reinhardtia_gracilis	Reinhardtia_simplex)	(Reinhardtia_paiewonskiana	Reinhardtia_latisecta))	(Attalea_speciosa	((Leopoldinia_pulchra	(Elaeis_guineensis	Elaeis_oleifera))	Bactris_major)))	Roystonea_regia)	(Manicaria_saccifera	((Pelagodoxa_henryana	Geonoma_undata)	(((Heterospathe_cagayanensis	((((Kentiopsis_piersoniorum	Burretiokentia_grandiflora)	Veitchia_spiralis)	(Hydriastele_microspadix	Calamus_caryotoides))	Dypsis_decaryi))	Dictyosperma_album)	((Oenocarpus_minor	Oenocarpus_bataua)	Prestoea_acuminata)))))	(((Chamaedorea_seifrizii	((Sclerosperma_profizianum	Podococcus_barteri)	Orania_palindan))	Pseudophoenix_vinifera)	Iriartea_deltoidea))	Nypa_fruticans)	Phoenix_dactylifera)	Sabal_domingensis))	Kingia_australis);
((Serenoa_repens	(((((((((Pelagodoxa_henryana	Geonoma_undata)	(((Dypsis_decaryi	((((Kentiopsis_piersoniorum	Burretiokentia_grandiflora)	Veitchia_spiralis)	Heterospathe_cagayanensis)	Hydriastele_microspadix))	Dictyosperma_album)	(Manicaria_saccifera	((Oenocarpus_minor	Oenocarpus_bataua)	Prestoea_acuminata))))	Iriartea_deltoidea)	Chamaedorea_seifrizii)	((Sclerosperma_profizianum	(Podococcus_barteri	Orania_palindan))	Pseudophoenix_vinifera))	((((Reinhardtia_gracilis	Reinhardtia_simplex)	(Reinhardtia_paiewonskiana	Reinhardtia_latisecta))	((Bactris_major	Attalea_speciosa)	(Elaeis_guineensis	Elaeis_oleifera)))	(Leopoldinia_pulchra	Roystonea_regia)))	(Calamus_caryotoides	Nypa_fruticans))	Phoenix_dactylifera)	Sabal_domingensis))	Kingia_australis);
((((Sabal_domingensis	Phoenix_dactylifera)	((Calamus_caryotoides	Nypa_fruticans)	((((Sclerosperma_profizianum	Orania_palindan)	(Chamaedorea_seifrizii	Podococcus_barteri))	(Pseudophoenix_vinifera	(Iriartea_deltoidea	((Manicaria_saccifera	(Prestoea_acuminata	(Oenocarpus_minor	Oenocarpus_bataua)))	(((Heterospathe_cagayanensis	(Hydriastele_microspadix	(Kentiopsis_piersoniorum	(Veitchia_spiralis	Burretiokentia_grandiflora))))	(Dictyosperma_album	Dypsis_decaryi))	(Geonoma_undata	Pelagodoxa_henryana))))))	((Roystonea_regia	Leopoldinia_pulchra)	(((Reinhardtia_latisecta	Reinhardtia_paiewonskiana)	(Reinhardtia_gracilis	Reinhardtia_simplex))	((Bactris_major	(Elaeis_oleifera	Elaeis_guineensis))	Attalea_speciosa))))))	Serenoa_repens)	Kingia_australis);
((Orania_palindan	((Pseudophoenix_vinifera	(Iriartea_deltoidea	(((((Serenoa_repens	Sabal_domingensis)	Phoenix_dactylifera)	(Calamus_caryotoides	Nypa_fruticans))	(((Roystonea_regia	Leopoldinia_pulchra)	(((Reinhardtia_latisecta	Reinhardtia_paiewonskiana)	(Reinhardtia_gracilis	Reinhardtia_simplex))	((Bactris_major	(Elaeis_oleifera	Elaeis_guineensis))	Attalea_speciosa)))	Chamaedorea_seifrizii))	(Geonoma_undata	((Pelagodoxa_henryana	Manicaria_saccifera)	((Prestoea_acuminata	(Oenocarpus_minor	Oenocarpus_bataua))	((Heterospathe_cagayanensis	(Dypsis_decaryi	(Hydriastele_microspadix	(Kentiopsis_piersoniorum	(Veitchia_spiralis	Burretiokentia_grandiflora)))))	Dictyosperma_album)))))))	(Podococcus_barteri	Sclerosperma_profizianum)))	Kingia_australis);
((Serenoa_repens	(Sabal_domingensis	(Phoenix_dactylifera	((((Podococcus_barteri	Sclerosperma_profizianum)	Orania_palindan)	Pseudophoenix_vinifera)	(((Iriartea_deltoidea	(Geonoma_undata	((Pelagodoxa_henryana	Manicaria_saccifera)	((Prestoea_acuminata	(Oenocarpus_minor	Oenocarpus_bataua))	((Heterospathe_cagayanensis	(Dypsis_decaryi	(Hydriastele_microspadix	(Veitchia_spiralis	(Burretiokentia_grandiflora	Kentiopsis_piersoniorum)))))	Dictyosperma_album)))))	((Calamus_caryotoides	Nypa_fruticans)	Chamaedorea_seifrizii))	((Roystonea_regia	Leopoldinia_pulchra)	(((Reinhardtia_latisecta	Reinhardtia_paiewonskiana)	(Reinhardtia_gracilis	Reinhardtia_simplex))	((Bactris_major	(Elaeis_oleifera	Elaeis_guineensis))	Attalea_speciosa))))))))	Kingia_australis);
((Serenoa_repens	(Sabal_domingensis	(Phoenix_dactylifera	((((((Podococcus_barteri	Sclerosperma_profizianum)	Orania_palindan)	Pseudophoenix_vinifera)	(Iriartea_deltoidea	(Chamaedorea_seifrizii	((Geonoma_undata	(Dictyosperma_album	(Heterospathe_cagayanensis	(Dypsis_decaryi	(Hydriastele_microspadix	(Veitchia_spiralis	(Burretiokentia_grandiflora	Kentiopsis_piersoniorum)))))))	(Pelagodoxa_henryana	((Prestoea_acuminata	(Oenocarpus_minor	Oenocarpus_bataua))	Manicaria_saccifera))))))	((Roystonea_regia	Leopoldinia_pulchra)	(((Reinhardtia_latisecta	Reinhardtia_paiewonskiana)	(Reinhardtia_gracilis	Reinhardtia_simplex))	((Elaeis_oleifera	Elaeis_guineensis)	(Attalea_speciosa	Bactris_major)))))	(Calamus_caryotoides	Nypa_fruticans)))))	Kingia_australis);
((Podococcus_barteri	(Sclerosperma_profizianum	(Orania_palindan	(((Iriartea_deltoidea	(Pseudophoenix_vinifera	(((Dictyosperma_album	(Heterospathe_cagayanensis	((Dypsis_decaryi	Hydriastele_microspadix)	(Kentiopsis_piersoniorum	(Veitchia_spiralis	Burretiokentia_grandiflora)))))	(Prestoea_acuminata	(Oenocarpus_minor	Oenocarpus_bataua)))	((Pelagodoxa_henryana	Geonoma_undata)	Manicaria_saccifera))))	((Calamus_caryotoides	((Roystonea_regia	Leopoldinia_pulchra)	(((Reinhardtia_latisecta	Reinhardtia_paiewonskiana)	(Reinhardtia_gracilis	Reinhardtia_simplex))	(Attalea_speciosa	(Bactris_major	(Elaeis_oleifera	Elaeis_guineensis))))))	(Nypa_fruticans	((Serenoa_repens	Sabal_domingensis)	Phoenix_dactylifera))))	Chamaedorea_seifrizii))))	Kingia_australis);
((Serenoa_repens	(Sabal_domingensis	(Phoenix_dactylifera	(((((Roystonea_regia	Leopoldinia_pulchra)	(((Reinhardtia_latisecta	Reinhardtia_paiewonskiana)	(Reinhardtia_gracilis	Reinhardtia_simplex))	(Attalea_speciosa	(Bactris_major	(Elaeis_oleifera	Elaeis_guineensis)))))	(Chamaedorea_seifrizii	((Podococcus_barteri	Sclerosperma_profizianum)	Orania_palindan)))	((Calamus_caryotoides	Pseudophoenix_vinifera)	((((Pelagodoxa_henryana	Manicaria_saccifera)	((Dictyosperma_album	(Heterospathe_cagayanensis	((Dypsis_decaryi	Hydriastele_microspadix)	(Kentiopsis_piersoniorum	(Veitchia_spiralis	Burretiokentia_grandiflora)))))	(Prestoea_acuminata	(Oenocarpus_minor	Oenocarpus_bataua))))	Geonoma_undata)	Iriartea_deltoidea)))	Nypa_fruticans))))	Kingia_australis);
((Orania_palindan	(Podococcus_barteri	(((Pseudophoenix_vinifera	Chamaedorea_seifrizii)	((((Roystonea_regia	Leopoldinia_pulchra)	(((Reinhardtia_latisecta	Reinhardtia_paiewonskiana)	(Reinhardtia_gracilis	Reinhardtia_simplex))	(Attalea_speciosa	(Bactris_major	(Elaeis_oleifera	Elaeis_guineensis)))))	((Calamus_caryotoides	Nypa_fruticans)	((Serenoa_repens	Sabal_domingensis)	Phoenix_dactylifera)))	((Manicaria_saccifera	((Dictyosperma_album	((Heterospathe_cagayanensis	(Hydriastele_microspadix	(Veitchia_spiralis	(Burretiokentia_grandiflora	Kentiopsis_piersoniorum))))	Dypsis_decaryi))	((Pelagodoxa_henryana	Geonoma_undata)	(Prestoea_acuminata	(Oenocarpus_minor	Oenocarpus_bataua)))))	Iriartea_deltoidea)))	Sclerosperma_profizianum)))	Kingia_australis);
((((((Pseudophoenix_vinifera	((((Prestoea_acuminata	(Oenocarpus_minor	Oenocarpus_bataua))	(Pelagodoxa_henryana	Manicaria_saccifera))	(Geonoma_undata	(Dictyosperma_album	(((Heterospathe_cagayanensis	(Kentiopsis_piersoniorum	(Veitchia_spiralis	Burretiokentia_grandiflora)))	Hydriastele_microspadix)	Dypsis_decaryi))))	Iriartea_deltoidea))	((Calamus_caryotoides	Chamaedorea_seifrizii)	(((Roystonea_regia	Leopoldinia_pulchra)	(((Reinhardtia_latisecta	Reinhardtia_paiewonskiana)	(Reinhardtia_gracilis	Reinhardtia_simplex))	(Attalea_speciosa	(Bactris_major	(Elaeis_oleifera	Elaeis_guineensis)))))	(Nypa_fruticans	(Phoenix_dactylifera	(Serenoa_repens	Sabal_domingensis))))))	Sclerosperma_profizianum)	Orania_palindan)	Podococcus_barteri)	Kingia_australis);
((Serenoa_repens	(Sabal_domingensis	(((((((Geonoma_undata	((((((Veitchia_spiralis	(Burretiokentia_grandiflora	Kentiopsis_piersoniorum))	Heterospathe_cagayanensis)	Hydriastele_microspadix)	Dypsis_decaryi)	Dictyosperma_album)	((Prestoea_acuminata	(Oenocarpus_minor	Oenocarpus_bataua))	(Pelagodoxa_henryana	Manicaria_saccifera))))	Iriartea_deltoidea)	(((Orania_palindan	Podococcus_barteri)	Sclerosperma_profizianum)	Pseudophoenix_vinifera))	(Calamus_caryotoides	Chamaedorea_seifrizii))	((Roystonea_regia	Leopoldinia_pulchra)	(((Reinhardtia_latisecta	Reinhardtia_paiewonskiana)	(Reinhardtia_gracilis	Reinhardtia_simplex))	((Elaeis_oleifera	Elaeis_guineensis)	(Attalea_speciosa	Bactris_major)))))	Nypa_fruticans)	Phoenix_dactylifera)))	Kingia_australis);
((Serenoa_repens	(((((Pseudophoenix_vinifera	((Geonoma_undata	((((((Kentiopsis_piersoniorum	(Veitchia_spiralis	Burretiokentia_grandiflora))	Hydriastele_microspadix)	Dypsis_decaryi)	Heterospathe_cagayanensis)	Dictyosperma_album)	((Prestoea_acuminata	(Oenocarpus_minor	Oenocarpus_bataua))	(Pelagodoxa_henryana	Manicaria_saccifera))))	Iriartea_deltoidea))	(((Orania_palindan	(Podococcus_barteri	Sclerosperma_profizianum))	Chamaedorea_seifrizii)	((Roystonea_regia	Leopoldinia_pulchra)	(((Reinhardtia_latisecta	Reinhardtia_paiewonskiana)	(Reinhardtia_gracilis	Reinhardtia_simplex))	(Attalea_speciosa	(Bactris_major	(Elaeis_oleifera	Elaeis_guineensis)))))))	(Calamus_caryotoides	Nypa_fruticans))	Sabal_domingensis)	Phoenix_dactylifera))	Kingia_australis);
(((((((((Leopoldinia_pulchra	Roystonea_regia)	(((Reinhardtia_simplex	Reinhardtia_gracilis)	(Reinhardtia_latisecta	Reinhardtia_paiewonskiana))	(((Elaeis_guineensis	Elaeis_oleifera)	Bactris_major)	Attalea_speciosa)))	((Chamaedorea_seifrizii	Podococcus_barteri)	(Sclerosperma_profizianum	Orania_palindan)))	((Iriartea_deltoidea	(Manicaria_saccifera	((Dictyosperma_album	((Heterospathe_cagayanensis	(Hydriastele_microspadix	(Veitchia_spiralis	(Burretiokentia_grandiflora	Kentiopsis_piersoniorum))))	Dypsis_decaryi))	(((Oenocarpus_minor	Oenocarpus_bataua)	Prestoea_acuminata)	(Pelagodoxa_henryana	Geonoma_undata)))))	Pseudophoenix_vinifera))	(Nypa_fruticans	Calamus_caryotoides))	Sabal_domingensis)	Phoenix_dactylifera)	Serenoa_repens)	Kingia_australis);
(((((((((Orania_palindan	(Sclerosperma_profizianum	Podococcus_barteri))	Chamaedorea_seifrizii)	((Leopoldinia_pulchra	Roystonea_regia)	(((Reinhardtia_simplex	Reinhardtia_gracilis)	(Reinhardtia_latisecta	Reinhardtia_paiewonskiana))	(((Elaeis_guineensis	Elaeis_oleifera)	Bactris_major)	Attalea_speciosa))))	((Iriartea_deltoidea	((Manicaria_saccifera	((Oenocarpus_minor	Oenocarpus_bataua)	Prestoea_acuminata))	((Pelagodoxa_henryana	Geonoma_undata)	((Dypsis_decaryi	(Heterospathe_cagayanensis	(Veitchia_spiralis	(Burretiokentia_grandiflora	Kentiopsis_piersoniorum))))	(Dictyosperma_album	Hydriastele_microspadix)))))	Pseudophoenix_vinifera))	(Nypa_fruticans	Calamus_caryotoides))	Sabal_domingensis)	Phoenix_dactylifera)	Serenoa_repens)	Kingia_australis);
((Sabal_domingensis	((((Iriartea_deltoidea	((Orania_palindan	(Sclerosperma_profizianum	Podococcus_barteri))	Chamaedorea_seifrizii))	(((Leopoldinia_pulchra	Roystonea_regia)	(((Reinhardtia_simplex	Reinhardtia_gracilis)	(Reinhardtia_latisecta	Reinhardtia_paiewonskiana))	(((Elaeis_guineensis	Elaeis_oleifera)	Bactris_major)	Attalea_speciosa)))	((Geonoma_undata	(Manicaria_saccifera	(Pelagodoxa_henryana	(((Oenocarpus_minor	Oenocarpus_bataua)	Prestoea_acuminata)	(Calamus_caryotoides	((Heterospathe_cagayanensis	(Dypsis_decaryi	((Burretiokentia_grandiflora	(Hydriastele_microspadix	Kentiopsis_piersoniorum))	Veitchia_spiralis)))	Dictyosperma_album))))))	Pseudophoenix_vinifera)))	Nypa_fruticans)	(Phoenix_dactylifera	Serenoa_repens)))	Kingia_australis);
((Serenoa_repens	((Sabal_domingensis	Phoenix_dactylifera)	((((Chamaedorea_seifrizii	Nypa_fruticans)	(((Leopoldinia_pulchra	Roystonea_regia)	(((Reinhardtia_simplex	Reinhardtia_gracilis)	(Reinhardtia_latisecta	Reinhardtia_paiewonskiana))	(((Elaeis_guineensis	Elaeis_oleifera)	Bactris_major)	Attalea_speciosa)))	(Geonoma_undata	((((Oenocarpus_minor	Oenocarpus_bataua)	Prestoea_acuminata)	((Heterospathe_cagayanensis	(Dypsis_decaryi	((Burretiokentia_grandiflora	(Kentiopsis_piersoniorum	(Calamus_caryotoides	Veitchia_spiralis)))	Hydriastele_microspadix)))	Dictyosperma_album))	(Manicaria_saccifera	Pelagodoxa_henryana)))))	(Iriartea_deltoidea	(Orania_palindan	(Sclerosperma_profizianum	Podococcus_barteri))))	Pseudophoenix_vinifera)))	Kingia_australis);
((Serenoa_repens	((((Calamus_caryotoides	Nypa_fruticans)	(((Chamaedorea_seifrizii	((Leopoldinia_pulchra	Roystonea_regia)	(((Reinhardtia_simplex	Reinhardtia_gracilis)	(Reinhardtia_latisecta	Reinhardtia_paiewonskiana))	(((Elaeis_guineensis	Elaeis_oleifera)	Bactris_major)	Attalea_speciosa))))	(Orania_palindan	(Sclerosperma_profizianum	Podococcus_barteri)))	(Pseudophoenix_vinifera	((Manicaria_saccifera	((Pelagodoxa_henryana	Geonoma_undata)	(((Oenocarpus_minor	Oenocarpus_bataua)	Prestoea_acuminata)	(((Heterospathe_cagayanensis	(((Burretiokentia_grandiflora	Kentiopsis_piersoniorum)	Veitchia_spiralis)	Hydriastele_microspadix))	Dictyosperma_album)	Dypsis_decaryi))))	Iriartea_deltoidea))))	Sabal_domingensis)	Phoenix_dactylifera))	Kingia_australis);
((Serenoa_repens	((((Calamus_caryotoides	Nypa_fruticans)	(((Chamaedorea_seifrizii	((Manicaria_saccifera	((Pelagodoxa_henryana	Geonoma_undata)	(((Oenocarpus_minor	Oenocarpus_bataua)	Prestoea_acuminata)	(Dictyosperma_album	(Dypsis_decaryi	(Heterospathe_cagayanensis	((Kentiopsis_piersoniorum	(Veitchia_spiralis	Burretiokentia_grandiflora))	Hydriastele_microspadix)))))))	Iriartea_deltoidea))	(Pseudophoenix_vinifera	(Orania_palindan	(Sclerosperma_profizianum	Podococcus_barteri))))	((Leopoldinia_pulchra	Roystonea_regia)	(((Reinhardtia_simplex	Reinhardtia_gracilis)	(Reinhardtia_latisecta	Reinhardtia_paiewonskiana))	((Elaeis_guineensis	Elaeis_oleifera)	(Bactris_major	Attalea_speciosa))))))	Sabal_domingensis)	Phoenix_dactylifera))	Kingia_australis);
((Serenoa_repens	((((Chamaedorea_seifrizii	Nypa_fruticans)	((((Pelagodoxa_henryana	Geonoma_undata)	((((Oenocarpus_minor	Oenocarpus_bataua)	Prestoea_acuminata)	(Dictyosperma_album	(((Heterospathe_cagayanensis	(Veitchia_spiralis	(Burretiokentia_grandiflora	Kentiopsis_piersoniorum)))	(Calamus_caryotoides	Hydriastele_microspadix))	Dypsis_decaryi)))	Manicaria_saccifera))	(Iriartea_deltoidea	(Pseudophoenix_vinifera	(Podococcus_barteri	(Orania_palindan	Sclerosperma_profizianum)))))	((Leopoldinia_pulchra	Roystonea_regia)	(((Reinhardtia_simplex	Reinhardtia_gracilis)	(Reinhardtia_latisecta	Reinhardtia_paiewonskiana))	(Attalea_speciosa	((Elaeis_guineensis	Elaeis_oleifera)	Bactris_major))))))	Sabal_domingensis)	Phoenix_dactylifera))	Kingia_australis);
((Serenoa_repens	((((Calamus_caryotoides	Nypa_fruticans)	((Iriartea_deltoidea	(Pseudophoenix_vinifera	((Pelagodoxa_henryana	Manicaria_saccifera)	(Geonoma_undata	(((Oenocarpus_minor	Oenocarpus_bataua)	Prestoea_acuminata)	(Dictyosperma_album	(Dypsis_decaryi	(((Veitchia_spiralis	(Burretiokentia_grandiflora	Kentiopsis_piersoniorum))	Hydriastele_microspadix)	Heterospathe_cagayanensis))))))))	(Chamaedorea_seifrizii	((Orania_palindan	(Sclerosperma_profizianum	Podococcus_barteri))	((Leopoldinia_pulchra	Roystonea_regia)	(((Reinhardtia_simplex	Reinhardtia_gracilis)	(Reinhardtia_latisecta	Reinhardtia_paiewonskiana))	(Attalea_speciosa	((Elaeis_guineensis	Elaeis_oleifera)	Bactris_major))))))))	Sabal_domingensis)	Phoenix_dactylifera))	Kingia_australis);
((Serenoa_repens	(((((Chamaedorea_seifrizii	(Calamus_caryotoides	Nypa_fruticans))	(((((Pelagodoxa_henryana	Geonoma_undata)	(((Oenocarpus_minor	Oenocarpus_bataua)	Prestoea_acuminata)	(Dictyosperma_album	(Dypsis_decaryi	(((Veitchia_spiralis	(Burretiokentia_grandiflora	Kentiopsis_piersoniorum))	Hydriastele_microspadix)	Heterospathe_cagayanensis)))))	Manicaria_saccifera)	Iriartea_deltoidea)	((Podococcus_barteri	(Orania_palindan	Sclerosperma_profizianum))	Pseudophoenix_vinifera)))	((Leopoldinia_pulchra	Roystonea_regia)	(((Reinhardtia_simplex	Reinhardtia_gracilis)	(Reinhardtia_latisecta	Reinhardtia_paiewonskiana))	((Elaeis_guineensis	Elaeis_oleifera)	(Bactris_major	Attalea_speciosa)))))	Sabal_domingensis)	Phoenix_dactylifera))	Kingia_australis);
((Serenoa_repens	((Sabal_domingensis	Phoenix_dactylifera)	(((Chamaedorea_seifrizii	((Roystonea_regia	(((Reinhardtia_simplex	Reinhardtia_gracilis)	(Reinhardtia_latisecta	Reinhardtia_paiewonskiana))	((Elaeis_guineensis	Elaeis_oleifera)	((Leopoldinia_pulchra	Bactris_major)	Attalea_speciosa))))	(Pseudophoenix_vinifera	(((Pelagodoxa_henryana	((((Oenocarpus_minor	Oenocarpus_bataua)	Prestoea_acuminata)	(Dictyosperma_album	(((Veitchia_spiralis	(Burretiokentia_grandiflora	Kentiopsis_piersoniorum))	(Dypsis_decaryi	Hydriastele_microspadix))	Heterospathe_cagayanensis)))	(Manicaria_saccifera	Geonoma_undata)))	Calamus_caryotoides)	Iriartea_deltoidea))))	(Podococcus_barteri	(Orania_palindan	Sclerosperma_profizianum)))	Nypa_fruticans)))	Kingia_australis);
(((((Nypa_fruticans	((((Leopoldinia_pulchra	Roystonea_regia)	(((Bactris_major	(Elaeis_guineensis	Elaeis_oleifera))	Attalea_speciosa)	((Reinhardtia_paiewonskiana	Reinhardtia_latisecta)	(Reinhardtia_gracilis	Reinhardtia_simplex))))	(Pseudophoenix_vinifera	(Pelagodoxa_henryana	((((Prestoea_acuminata	(Oenocarpus_bataua	Oenocarpus_minor))	(Heterospathe_cagayanensis	(Dictyosperma_album	(((Calamus_caryotoides	Veitchia_spiralis)	(Kentiopsis_piersoniorum	Burretiokentia_grandiflora))	(Dypsis_decaryi	Hydriastele_microspadix)))))	Geonoma_undata)	Manicaria_saccifera))))	(Iriartea_deltoidea	((Orania_palindan	(Sclerosperma_profizianum	Podococcus_barteri))	Chamaedorea_seifrizii))))	Phoenix_dactylifera)	Sabal_domingensis)	Serenoa_repens)	Kingia_australis);
(((((Nypa_fruticans	(((Roystonea_regia	(((Bactris_major	(Elaeis_guineensis	Elaeis_oleifera))	Attalea_speciosa)	((Reinhardtia_paiewonskiana	Reinhardtia_latisecta)	((Leopoldinia_pulchra	Reinhardtia_gracilis)	Reinhardtia_simplex))))	((Orania_palindan	(Sclerosperma_profizianum	Podococcus_barteri))	Chamaedorea_seifrizii))	((((Pelagodoxa_henryana	(Manicaria_saccifera	((Prestoea_acuminata	(Oenocarpus_bataua	Oenocarpus_minor))	(Dictyosperma_album	(Heterospathe_cagayanensis	(((Dypsis_decaryi	(Veitchia_spiralis	(Burretiokentia_grandiflora	Kentiopsis_piersoniorum)))	Hydriastele_microspadix)	Calamus_caryotoides))))))	Geonoma_undata)	Iriartea_deltoidea)	Pseudophoenix_vinifera)))	Phoenix_dactylifera)	Sabal_domingensis)	Serenoa_repens)	Kingia_australis);
(((((Nypa_fruticans	(((Roystonea_regia	(((Leopoldinia_pulchra	(Elaeis_guineensis	Elaeis_oleifera))	(Attalea_speciosa	Bactris_major))	((Reinhardtia_paiewonskiana	Reinhardtia_latisecta)	(Reinhardtia_gracilis	Reinhardtia_simplex))))	((Orania_palindan	(Sclerosperma_profizianum	Podococcus_barteri))	Chamaedorea_seifrizii))	((((Pelagodoxa_henryana	Geonoma_undata)	(((Prestoea_acuminata	(Oenocarpus_bataua	Oenocarpus_minor))	(Heterospathe_cagayanensis	((Dictyosperma_album	Dypsis_decaryi)	((Kentiopsis_piersoniorum	((Calamus_caryotoides	Veitchia_spiralis)	Burretiokentia_grandiflora))	Hydriastele_microspadix))))	Manicaria_saccifera))	Iriartea_deltoidea)	Pseudophoenix_vinifera)))	Phoenix_dactylifera)	Sabal_domingensis)	Serenoa_repens)	Kingia_australis);
((Bactris_major	(((((Reinhardtia_paiewonskiana	Reinhardtia_latisecta)	(Reinhardtia_gracilis	Reinhardtia_simplex))	((((Serenoa_repens	(Phoenix_dactylifera	Sabal_domingensis))	(Calamus_caryotoides	Nypa_fruticans))	(((Orania_palindan	(Sclerosperma_profizianum	Podococcus_barteri))	Chamaedorea_seifrizii)	((((Pelagodoxa_henryana	Geonoma_undata)	(((Heterospathe_cagayanensis	Dictyosperma_album)	((Dypsis_decaryi	Veitchia_spiralis)	(Hydriastele_microspadix	(Burretiokentia_grandiflora	Kentiopsis_piersoniorum))))	(Manicaria_saccifera	(Prestoea_acuminata	(Oenocarpus_bataua	Oenocarpus_minor)))))	Iriartea_deltoidea)	Pseudophoenix_vinifera)))	(Leopoldinia_pulchra	Roystonea_regia)))	(Elaeis_guineensis	Elaeis_oleifera))	Attalea_speciosa))	Kingia_australis);
((Serenoa_repens	((((Calamus_caryotoides	Nypa_fruticans)	(((Orania_palindan	Sclerosperma_profizianum)	(Podococcus_barteri	Chamaedorea_seifrizii))	(((Roystonea_regia	((Attalea_speciosa	((Leopoldinia_pulchra	Bactris_major)	(Elaeis_guineensis	Elaeis_oleifera)))	((Reinhardtia_paiewonskiana	Reinhardtia_latisecta)	(Reinhardtia_gracilis	Reinhardtia_simplex))))	((((Pelagodoxa_henryana	Manicaria_saccifera)	((Prestoea_acuminata	(Oenocarpus_bataua	Oenocarpus_minor))	(((Heterospathe_cagayanensis	(Veitchia_spiralis	(Burretiokentia_grandiflora	Kentiopsis_piersoniorum)))	Dypsis_decaryi)	(Hydriastele_microspadix	Dictyosperma_album))))	Geonoma_undata)	Pseudophoenix_vinifera))	Iriartea_deltoidea)))	Phoenix_dactylifera)	Sabal_domingensis))	Kingia_australis);
((Serenoa_repens	((((Calamus_caryotoides	Nypa_fruticans)	(((((Prestoea_acuminata	(Oenocarpus_bataua	Oenocarpus_minor))	(Pelagodoxa_henryana	Manicaria_saccifera))	((((Heterospathe_cagayanensis	(Veitchia_spiralis	(Burretiokentia_grandiflora	Kentiopsis_piersoniorum)))	(Dypsis_decaryi	Hydriastele_microspadix))	Dictyosperma_album)	Geonoma_undata))	((Chamaedorea_seifrizii	(Pseudophoenix_vinifera	(Orania_palindan	(Sclerosperma_profizianum	Podococcus_barteri))))	Iriartea_deltoidea))	((Leopoldinia_pulchra	Roystonea_regia)	((Attalea_speciosa	(Bactris_major	(Elaeis_guineensis	Elaeis_oleifera)))	((Reinhardtia_paiewonskiana	Reinhardtia_latisecta)	(Reinhardtia_gracilis	Reinhardtia_simplex))))))	Phoenix_dactylifera)	Sabal_domingensis))	Kingia_australis);
((Orania_palindan	((Sclerosperma_profizianum	Podococcus_barteri)	(((((Nypa_fruticans	Chamaedorea_seifrizii)	((Geonoma_undata	((Pelagodoxa_henryana	(Manicaria_saccifera	(Prestoea_acuminata	(Oenocarpus_bataua	Oenocarpus_minor))))	(Heterospathe_cagayanensis	(Calamus_caryotoides	(Hydriastele_microspadix	((Kentiopsis_piersoniorum	(Veitchia_spiralis	Burretiokentia_grandiflora))	(Dypsis_decaryi	Dictyosperma_album)))))))	((Leopoldinia_pulchra	Roystonea_regia)	((Attalea_speciosa	(Bactris_major	(Elaeis_guineensis	Elaeis_oleifera)))	((Reinhardtia_paiewonskiana	Reinhardtia_latisecta)	(Reinhardtia_gracilis	Reinhardtia_simplex))))))	Iriartea_deltoidea)	(Phoenix_dactylifera	(Sabal_domingensis	Serenoa_repens)))	Pseudophoenix_vinifera)))	Kingia_australis);
((Serenoa_repens	(Phoenix_dactylifera	((((Orania_palindan	(Sclerosperma_profizianum	Podococcus_barteri))	(((Calamus_caryotoides	Nypa_fruticans)	Chamaedorea_seifrizii)	(Iriartea_deltoidea	((Geonoma_undata	(((Prestoea_acuminata	(Oenocarpus_bataua	Oenocarpus_minor))	(Pelagodoxa_henryana	Manicaria_saccifera))	((Heterospathe_cagayanensis	(Hydriastele_microspadix	(Veitchia_spiralis	(Burretiokentia_grandiflora	Kentiopsis_piersoniorum))))	(Dypsis_decaryi	Dictyosperma_album))))	Pseudophoenix_vinifera))))	((Leopoldinia_pulchra	Roystonea_regia)	(((Bactris_major	(Elaeis_guineensis	Elaeis_oleifera))	Attalea_speciosa)	((Reinhardtia_paiewonskiana	Reinhardtia_latisecta)	(Reinhardtia_gracilis	Reinhardtia_simplex)))))	Sabal_domingensis)))	Kingia_australis);
((Podococcus_barteri	(((((Pseudophoenix_vinifera	(Iriartea_deltoidea	(Geonoma_undata	(((Prestoea_acuminata	(Oenocarpus_bataua	Oenocarpus_minor))	Manicaria_saccifera)	(Pelagodoxa_henryana	((Heterospathe_cagayanensis	(Hydriastele_microspadix	(Kentiopsis_piersoniorum	(Veitchia_spiralis	Burretiokentia_grandiflora))))	(Dypsis_decaryi	Dictyosperma_album)))))))	((Calamus_caryotoides	((Leopoldinia_pulchra	Roystonea_regia)	(((Bactris_major	(Elaeis_guineensis	Elaeis_oleifera))	Attalea_speciosa)	((Reinhardtia_paiewonskiana	Reinhardtia_latisecta)	(Reinhardtia_gracilis	Reinhardtia_simplex)))))	(Nypa_fruticans	(Phoenix_dactylifera	(Sabal_domingensis	Serenoa_repens)))))	Chamaedorea_seifrizii)	Orania_palindan)	Sclerosperma_profizianum))	Kingia_australis);
((Serenoa_repens	(Phoenix_dactylifera	(((((Orania_palindan	(Sclerosperma_profizianum	Podococcus_barteri))	((Geonoma_undata	((Pelagodoxa_henryana	Manicaria_saccifera)	(((((((Kentiopsis_piersoniorum	Burretiokentia_grandiflora)	Veitchia_spiralis)	Heterospathe_cagayanensis)	Hydriastele_microspadix)	Dypsis_decaryi)	Dictyosperma_album)	(Prestoea_acuminata	(Oenocarpus_bataua	Oenocarpus_minor)))))	(Iriartea_deltoidea	Pseudophoenix_vinifera)))	(Chamaedorea_seifrizii	(Calamus_caryotoides	Nypa_fruticans)))	((Leopoldinia_pulchra	Roystonea_regia)	(((Bactris_major	(Elaeis_guineensis	Elaeis_oleifera))	Attalea_speciosa)	((Reinhardtia_paiewonskiana	Reinhardtia_latisecta)	(Reinhardtia_gracilis	Reinhardtia_simplex)))))	Sabal_domingensis)))	Kingia_australis);
(((Sabal_domingensis	((((Pseudophoenix_vinifera	((Orania_palindan	Sclerosperma_profizianum)	Podococcus_barteri))	((Iriartea_deltoidea	(Nypa_fruticans	(((Prestoea_acuminata	(Oenocarpus_minor	Oenocarpus_bataua))	(Pelagodoxa_henryana	Manicaria_saccifera))	(Geonoma_undata	(Dictyosperma_album	(Heterospathe_cagayanensis	(Hydriastele_microspadix	((Veitchia_spiralis	(Burretiokentia_grandiflora	Kentiopsis_piersoniorum))	Dypsis_decaryi))))))))	Chamaedorea_seifrizii))	((Calamus_caryotoides	(((Reinhardtia_gracilis	Reinhardtia_simplex)	(Reinhardtia_latisecta	Reinhardtia_paiewonskiana))	((Bactris_major	(Elaeis_oleifera	Elaeis_guineensis))	Attalea_speciosa)))	(Leopoldinia_pulchra	Roystonea_regia)))	Phoenix_dactylifera))	Serenoa_repens)	Kingia_australis);
(((Sabal_domingensis	((((((Orania_palindan	Sclerosperma_profizianum)	Podococcus_barteri)	Iriartea_deltoidea)	(Pseudophoenix_vinifera	(Chamaedorea_seifrizii	(((Calamus_caryotoides	(((Reinhardtia_gracilis	Reinhardtia_simplex)	(Reinhardtia_latisecta	Reinhardtia_paiewonskiana))	((Elaeis_oleifera	Elaeis_guineensis)	(Attalea_speciosa	Bactris_major))))	(Leopoldinia_pulchra	Roystonea_regia))	((Pelagodoxa_henryana	Manicaria_saccifera)	((Dictyosperma_album	((Heterospathe_cagayanensis	(Hydriastele_microspadix	(Veitchia_spiralis	(Burretiokentia_grandiflora	Kentiopsis_piersoniorum))))	Dypsis_decaryi))	(Geonoma_undata	(Prestoea_acuminata	(Oenocarpus_minor	Oenocarpus_bataua)))))))))	Nypa_fruticans)	Phoenix_dactylifera))	Serenoa_repens)	Kingia_australis);
((((((Pseudophoenix_vinifera	(Orania_palindan	Sclerosperma_profizianum))	(Iriartea_deltoidea	((((Calamus_caryotoides	Podococcus_barteri)	Nypa_fruticans)	((((Pelagodoxa_henryana	Geonoma_undata)	(Prestoea_acuminata	(Oenocarpus_minor	Oenocarpus_bataua)))	(Dictyosperma_album	((Heterospathe_cagayanensis	(Hydriastele_microspadix	(Veitchia_spiralis	(Burretiokentia_grandiflora	Kentiopsis_piersoniorum))))	Dypsis_decaryi)))	Manicaria_saccifera))	(((((Reinhardtia_gracilis	Reinhardtia_simplex)	(Reinhardtia_latisecta	Reinhardtia_paiewonskiana))	(Attalea_speciosa	(Bactris_major	(Elaeis_oleifera	Elaeis_guineensis))))	(Leopoldinia_pulchra	Roystonea_regia))	Chamaedorea_seifrizii))))	Sabal_domingensis)	Phoenix_dactylifera)	Serenoa_repens)	Kingia_australis);
((((Sabal_domingensis	Phoenix_dactylifera)	((Pseudophoenix_vinifera	(Orania_palindan	(Podococcus_barteri	Sclerosperma_profizianum)))	(Iriartea_deltoidea	(((((((Reinhardtia_gracilis	Reinhardtia_simplex)	(Reinhardtia_latisecta	Reinhardtia_paiewonskiana))	(Attalea_speciosa	(Bactris_major	(Elaeis_oleifera	Elaeis_guineensis))))	(Leopoldinia_pulchra	Roystonea_regia))	Chamaedorea_seifrizii)	(Calamus_caryotoides	Nypa_fruticans))	((Pelagodoxa_henryana	Geonoma_undata)	(((Prestoea_acuminata	(Oenocarpus_minor	Oenocarpus_bataua))	(Dictyosperma_album	((Heterospathe_cagayanensis	(Hydriastele_microspadix	(Veitchia_spiralis	(Burretiokentia_grandiflora	Kentiopsis_piersoniorum))))	Dypsis_decaryi)))	Manicaria_saccifera))))))	Serenoa_repens)	Kingia_australis);
(((Leopoldinia_pulchra	Roystonea_regia)	(((((Nypa_fruticans	(Phoenix_dactylifera	(Serenoa_repens	Sabal_domingensis)))	(Orania_palindan	(Podococcus_barteri	Sclerosperma_profizianum)))	(Iriartea_deltoidea	(Pseudophoenix_vinifera	(Geonoma_undata	(((((Heterospathe_cagayanensis	(Hydriastele_microspadix	(Veitchia_spiralis	(Burretiokentia_grandiflora	Kentiopsis_piersoniorum))))	Dypsis_decaryi)	Dictyosperma_album)	(Prestoea_acuminata	(Oenocarpus_minor	Oenocarpus_bataua)))	(Pelagodoxa_henryana	Manicaria_saccifera))))))	(Calamus_caryotoides	Chamaedorea_seifrizii))	(((Reinhardtia_gracilis	Reinhardtia_simplex)	(Reinhardtia_latisecta	Reinhardtia_paiewonskiana))	(Attalea_speciosa	(Bactris_major	(Elaeis_oleifera	Elaeis_guineensis))))))	Kingia_australis);
((Serenoa_repens	((((((Chamaedorea_seifrizii	(Orania_palindan	(Podococcus_barteri	Sclerosperma_profizianum)))	(Pseudophoenix_vinifera	((Pelagodoxa_henryana	((Geonoma_undata	Manicaria_saccifera)	((((Heterospathe_cagayanensis	(Hydriastele_microspadix	((Calamus_caryotoides	Veitchia_spiralis)	(Burretiokentia_grandiflora	Kentiopsis_piersoniorum))))	Dypsis_decaryi)	Dictyosperma_album)	(Prestoea_acuminata	(Oenocarpus_minor	Oenocarpus_bataua)))))	Iriartea_deltoidea)))	((((Reinhardtia_gracilis	Reinhardtia_simplex)	(Reinhardtia_latisecta	Reinhardtia_paiewonskiana))	(Attalea_speciosa	(Bactris_major	(Elaeis_oleifera	Elaeis_guineensis))))	(Leopoldinia_pulchra	Roystonea_regia)))	Nypa_fruticans)	Sabal_domingensis)	Phoenix_dactylifera))	Kingia_australis);
((Serenoa_repens	(Sabal_domingensis	(((((Pseudophoenix_vinifera	(Orania_palindan	(Podococcus_barteri	Sclerosperma_profizianum)))	Iriartea_deltoidea)	(Chamaedorea_seifrizii	(((((Reinhardtia_gracilis	Reinhardtia_simplex)	(Reinhardtia_latisecta	Reinhardtia_paiewonskiana))	(Attalea_speciosa	(Bactris_major	(Elaeis_oleifera	Elaeis_guineensis))))	(Leopoldinia_pulchra	Roystonea_regia))	((Pelagodoxa_henryana	Geonoma_undata)	(Manicaria_saccifera	((((Heterospathe_cagayanensis	(Hydriastele_microspadix	(Veitchia_spiralis	(Burretiokentia_grandiflora	Kentiopsis_piersoniorum))))	Dypsis_decaryi)	(Calamus_caryotoides	Dictyosperma_album))	(Prestoea_acuminata	(Oenocarpus_minor	Oenocarpus_bataua))))))))	Nypa_fruticans)	Phoenix_dactylifera)))	Kingia_australis);
((Serenoa_repens	(Sabal_domingensis	(((((Pseudophoenix_vinifera	(Iriartea_deltoidea	(((((((Heterospathe_cagayanensis	(Kentiopsis_piersoniorum	(Veitchia_spiralis	Burretiokentia_grandiflora)))	Dypsis_decaryi)	Hydriastele_microspadix)	Dictyosperma_album)	((Calamus_caryotoides	Prestoea_acuminata)	(Oenocarpus_minor	Oenocarpus_bataua)))	(Pelagodoxa_henryana	Manicaria_saccifera))	Geonoma_undata)))	(Chamaedorea_seifrizii	(Orania_palindan	(Podococcus_barteri	Sclerosperma_profizianum))))	((((Reinhardtia_gracilis	Reinhardtia_simplex)	(Reinhardtia_latisecta	Reinhardtia_paiewonskiana))	(Attalea_speciosa	(Bactris_major	(Elaeis_oleifera	Elaeis_guineensis))))	(Leopoldinia_pulchra	Roystonea_regia)))	Nypa_fruticans)	Phoenix_dactylifera)))	Kingia_australis);
((Serenoa_repens	((((((((Pelagodoxa_henryana	Manicaria_saccifera)	(Geonoma_undata	(((Heterospathe_cagayanensis	(((Kentiopsis_piersoniorum	(Veitchia_spiralis	Burretiokentia_grandiflora))	Hydriastele_microspadix)	Dypsis_decaryi))	Dictyosperma_album)	(Prestoea_acuminata	(Oenocarpus_minor	Oenocarpus_bataua)))))	Iriartea_deltoidea)	Pseudophoenix_vinifera)	(Orania_palindan	(Podococcus_barteri	Sclerosperma_profizianum)))	(((((Reinhardtia_gracilis	Reinhardtia_simplex)	(Reinhardtia_latisecta	Reinhardtia_paiewonskiana))	(Attalea_speciosa	(Bactris_major	(Elaeis_oleifera	Elaeis_guineensis))))	(Leopoldinia_pulchra	Roystonea_regia))	(Chamaedorea_seifrizii	(Calamus_caryotoides	Nypa_fruticans))))	Sabal_domingensis)	Phoenix_dactylifera))	Kingia_australis);
((Serenoa_repens	((Sabal_domingensis	Phoenix_dactylifera)	((((((Reinhardtia_gracilis	Reinhardtia_simplex)	(Reinhardtia_latisecta	Reinhardtia_paiewonskiana))	(Attalea_speciosa	(Bactris_major	(Elaeis_oleifera	Elaeis_guineensis))))	(Leopoldinia_pulchra	Roystonea_regia))	((Chamaedorea_seifrizii	(((Pelagodoxa_henryana	Geonoma_undata)	(Manicaria_saccifera	((Calamus_caryotoides	(((Heterospathe_cagayanensis	((Hydriastele_microspadix	Kentiopsis_piersoniorum)	(Burretiokentia_grandiflora	Veitchia_spiralis)))	Dypsis_decaryi)	Dictyosperma_album))	(Prestoea_acuminata	(Oenocarpus_minor	Oenocarpus_bataua)))))	Iriartea_deltoidea))	(Pseudophoenix_vinifera	(Orania_palindan	(Podococcus_barteri	Sclerosperma_profizianum)))))	Nypa_fruticans)))	Kingia_australis);
((Serenoa_repens	(Phoenix_dactylifera	(((Calamus_caryotoides	Nypa_fruticans)	(((Orania_palindan	(Sclerosperma_profizianum	Podococcus_barteri))	((Iriartea_deltoidea	(Geonoma_undata	((Dictyosperma_album	(((Heterospathe_cagayanensis	(Veitchia_spiralis	(Burretiokentia_grandiflora	Kentiopsis_piersoniorum)))	Hydriastele_microspadix)	Dypsis_decaryi))	((Pelagodoxa_henryana	Manicaria_saccifera)	(Prestoea_acuminata	(Oenocarpus_minor	Oenocarpus_bataua))))))	Pseudophoenix_vinifera))	(Chamaedorea_seifrizii	((Leopoldinia_pulchra	Roystonea_regia)	(((Reinhardtia_paiewonskiana	Reinhardtia_latisecta)	(Reinhardtia_gracilis	Reinhardtia_simplex))	(Attalea_speciosa	(Bactris_major	(Elaeis_oleifera	Elaeis_guineensis))))))))	Sabal_domingensis)))	Kingia_australis);
((Serenoa_repens	((Phoenix_dactylifera	Sabal_domingensis)	((Calamus_caryotoides	Nypa_fruticans)	((((Chamaedorea_seifrizii	(Pseudophoenix_vinifera	(Orania_palindan	(Sclerosperma_profizianum	Podococcus_barteri))))	Iriartea_deltoidea)	(Geonoma_undata	((Pelagodoxa_henryana	Manicaria_saccifera)	((Prestoea_acuminata	(Oenocarpus_minor	Oenocarpus_bataua))	((((Heterospathe_cagayanensis	(Kentiopsis_piersoniorum	(Veitchia_spiralis	Burretiokentia_grandiflora)))	Hydriastele_microspadix)	Dypsis_decaryi)	Dictyosperma_album)))))	((Leopoldinia_pulchra	Roystonea_regia)	(((Reinhardtia_paiewonskiana	Reinhardtia_latisecta)	(Reinhardtia_gracilis	Reinhardtia_simplex))	(Bactris_major	((Elaeis_oleifera	Elaeis_guineensis)	Attalea_speciosa))))))))	Kingia_australis);
((Serenoa_repens	((((Calamus_caryotoides	Nypa_fruticans)	(((Geonoma_undata	((Pelagodoxa_henryana	Manicaria_saccifera)	((Prestoea_acuminata	(Oenocarpus_minor	Oenocarpus_bataua))	(((Dypsis_decaryi	((Veitchia_spiralis	(Burretiokentia_grandiflora	Kentiopsis_piersoniorum))	Hydriastele_microspadix))	Heterospathe_cagayanensis)	Dictyosperma_album))))	(((Chamaedorea_seifrizii	(Orania_palindan	(Sclerosperma_profizianum	Podococcus_barteri)))	Pseudophoenix_vinifera)	Iriartea_deltoidea))	((Leopoldinia_pulchra	Roystonea_regia)	(((Reinhardtia_paiewonskiana	Reinhardtia_latisecta)	(Reinhardtia_gracilis	Reinhardtia_simplex))	(Attalea_speciosa	(Bactris_major	(Elaeis_oleifera	Elaeis_guineensis)))))))	Phoenix_dactylifera)	Sabal_domingensis))	Kingia_australis);
((Serenoa_repens	((((Calamus_caryotoides	Nypa_fruticans)	(Chamaedorea_seifrizii	((((Orania_palindan	(Sclerosperma_profizianum	Podococcus_barteri))	Pseudophoenix_vinifera)	(Iriartea_deltoidea	((((Prestoea_acuminata	(Oenocarpus_minor	Oenocarpus_bataua))	((((Burretiokentia_grandiflora	Kentiopsis_piersoniorum)	(Hydriastele_microspadix	Veitchia_spiralis))	Heterospathe_cagayanensis)	(Dypsis_decaryi	Dictyosperma_album)))	Manicaria_saccifera)	(Pelagodoxa_henryana	Geonoma_undata))))	((Leopoldinia_pulchra	Roystonea_regia)	(((Reinhardtia_paiewonskiana	Reinhardtia_latisecta)	(Reinhardtia_gracilis	Reinhardtia_simplex))	(Attalea_speciosa	(Bactris_major	(Elaeis_oleifera	Elaeis_guineensis))))))))	Phoenix_dactylifera)	Sabal_domingensis))	Kingia_australis);
((Serenoa_repens	((Nypa_fruticans	((((Orania_palindan	(Sclerosperma_profizianum	Podococcus_barteri))	Pseudophoenix_vinifera)	(Chamaedorea_seifrizii	(Iriartea_deltoidea	(Geonoma_undata	(((Prestoea_acuminata	(Oenocarpus_minor	Oenocarpus_bataua))	((Calamus_caryotoides	(Dypsis_decaryi	(Hydriastele_microspadix	((Veitchia_spiralis	(Burretiokentia_grandiflora	Kentiopsis_piersoniorum))	Heterospathe_cagayanensis))))	Dictyosperma_album))	(Pelagodoxa_henryana	Manicaria_saccifera))))))	((Leopoldinia_pulchra	Roystonea_regia)	(((Reinhardtia_paiewonskiana	Reinhardtia_latisecta)	(Reinhardtia_gracilis	Reinhardtia_simplex))	((Elaeis_oleifera	Elaeis_guineensis)	(Attalea_speciosa	Bactris_major))))))	(Phoenix_dactylifera	Sabal_domingensis)))	Kingia_australis);
((Serenoa_repens	((Nypa_fruticans	(((Orania_palindan	(Sclerosperma_profizianum	Podococcus_barteri))	((Iriartea_deltoidea	Pseudophoenix_vinifera)	(Geonoma_undata	((((Dypsis_decaryi	(Hydriastele_microspadix	(Veitchia_spiralis	(Burretiokentia_grandiflora	Kentiopsis_piersoniorum))))	Heterospathe_cagayanensis)	Dictyosperma_album)	((Pelagodoxa_henryana	Manicaria_saccifera)	(Prestoea_acuminata	(Oenocarpus_minor	Oenocarpus_bataua)))))))	((Chamaedorea_seifrizii	Calamus_caryotoides)	((Leopoldinia_pulchra	Roystonea_regia)	(((Reinhardtia_paiewonskiana	Reinhardtia_latisecta)	(Reinhardtia_gracilis	Reinhardtia_simplex))	(Attalea_speciosa	(Bactris_major	(Elaeis_oleifera	Elaeis_guineensis))))))))	(Phoenix_dactylifera	Sabal_domingensis)))	Kingia_australis);
((Serenoa_repens	(((Nypa_fruticans	((((Orania_palindan	(Sclerosperma_profizianum	Podococcus_barteri))	(Pseudophoenix_vinifera	((((Manicaria_saccifera	(Prestoea_acuminata	(Oenocarpus_minor	Oenocarpus_bataua)))	(((Dypsis_decaryi	(Hydriastele_microspadix	(Kentiopsis_piersoniorum	(Veitchia_spiralis	Burretiokentia_grandiflora))))	Heterospathe_cagayanensis)	Dictyosperma_album))	(Pelagodoxa_henryana	Geonoma_undata))	Iriartea_deltoidea)))	(Chamaedorea_seifrizii	Calamus_caryotoides))	((Leopoldinia_pulchra	Roystonea_regia)	(((Reinhardtia_paiewonskiana	Reinhardtia_latisecta)	(Reinhardtia_gracilis	Reinhardtia_simplex))	(Attalea_speciosa	(Bactris_major	(Elaeis_oleifera	Elaeis_guineensis)))))))	Phoenix_dactylifera)	Sabal_domingensis))	Kingia_australis);
((Serenoa_repens	(Phoenix_dactylifera	(((Calamus_caryotoides	Nypa_fruticans)	(((Iriartea_deltoidea	(Pseudophoenix_vinifera	(Chamaedorea_seifrizii	(Podococcus_barteri	(Orania_palindan	Sclerosperma_profizianum)))))	(((Manicaria_saccifera	(Prestoea_acuminata	(Oenocarpus_minor	Oenocarpus_bataua)))	(((Dypsis_decaryi	(Hydriastele_microspadix	(Kentiopsis_piersoniorum	(Veitchia_spiralis	Burretiokentia_grandiflora))))	Heterospathe_cagayanensis)	Dictyosperma_album))	(Pelagodoxa_henryana	Geonoma_undata)))	((Leopoldinia_pulchra	Roystonea_regia)	(((Reinhardtia_paiewonskiana	Reinhardtia_latisecta)	(Reinhardtia_gracilis	Reinhardtia_simplex))	(Attalea_speciosa	(Bactris_major	(Elaeis_oleifera	Elaeis_guineensis)))))))	Sabal_domingensis)))	Kingia_australis);
((Orania_palindan	(Sclerosperma_profizianum	((Chamaedorea_seifrizii	Podococcus_barteri)	(((Pelagodoxa_henryana	Manicaria_saccifera)	(Geonoma_undata	((Prestoea_acuminata	(Oenocarpus_minor	Oenocarpus_bataua))	((((Hydriastele_microspadix	Veitchia_spiralis)	(Kentiopsis_piersoniorum	Burretiokentia_grandiflora))	Heterospathe_cagayanensis)	(Dypsis_decaryi	Dictyosperma_album)))))	((Iriartea_deltoidea	((((Leopoldinia_pulchra	Roystonea_regia)	(((Reinhardtia_paiewonskiana	Reinhardtia_latisecta)	(Reinhardtia_gracilis	Reinhardtia_simplex))	(Attalea_speciosa	(Bactris_major	(Elaeis_oleifera	Elaeis_guineensis)))))	(Calamus_caryotoides	Nypa_fruticans))	(Phoenix_dactylifera	(Sabal_domingensis	Serenoa_repens))))	Pseudophoenix_vinifera)))))	Kingia_australis);
((Serenoa_repens	(Phoenix_dactylifera	((((((Leopoldinia_pulchra	Roystonea_regia)	(((Reinhardtia_paiewonskiana	Reinhardtia_latisecta)	(Reinhardtia_gracilis	Reinhardtia_simplex))	(Attalea_speciosa	(Bactris_major	(Elaeis_oleifera	Elaeis_guineensis)))))	(Chamaedorea_seifrizii	((Orania_palindan	Podococcus_barteri)	Sclerosperma_profizianum)))	(Iriartea_deltoidea	(Pseudophoenix_vinifera	(Geonoma_undata	(((Prestoea_acuminata	(Oenocarpus_minor	Oenocarpus_bataua))	((((Kentiopsis_piersoniorum	(Veitchia_spiralis	Burretiokentia_grandiflora))	Hydriastele_microspadix)	Heterospathe_cagayanensis)	(Dypsis_decaryi	Dictyosperma_album)))	(Pelagodoxa_henryana	Manicaria_saccifera))))))	(Calamus_caryotoides	Nypa_fruticans))	Sabal_domingensis)))	Kingia_australis);
((Serenoa_repens	((Sabal_domingensis	(Nypa_fruticans	(((Manicaria_saccifera	(((Dictyosperma_album	((((Veitchia_spiralis	Dypsis_decaryi)	(Kentiopsis_piersoniorum	Burretiokentia_grandiflora))	Hydriastele_microspadix)	Heterospathe_cagayanensis))	(Prestoea_acuminata	(Oenocarpus_bataua	Oenocarpus_minor)))	(Pelagodoxa_henryana	Geonoma_undata)))	(Iriartea_deltoidea	(((Podococcus_barteri	Sclerosperma_profizianum)	Orania_palindan)	Pseudophoenix_vinifera)))	(Chamaedorea_seifrizii	((((Elaeis_guineensis	Elaeis_oleifera)	(Attalea_speciosa	Bactris_major))	((Reinhardtia_paiewonskiana	Reinhardtia_latisecta)	(Reinhardtia_simplex	Reinhardtia_gracilis)))	(Calamus_caryotoides	(Leopoldinia_pulchra	Roystonea_regia)))))))	Phoenix_dactylifera))	Kingia_australis);
((Serenoa_repens	((Sabal_domingensis	(((Chamaedorea_seifrizii	((Podococcus_barteri	Sclerosperma_profizianum)	Orania_palindan))	Pseudophoenix_vinifera)	(((Calamus_caryotoides	Nypa_fruticans)	((((Attalea_speciosa	(Bactris_major	(Elaeis_guineensis	Elaeis_oleifera)))	((Reinhardtia_paiewonskiana	Reinhardtia_latisecta)	(Reinhardtia_simplex	Reinhardtia_gracilis)))	(Leopoldinia_pulchra	Roystonea_regia))	((Pelagodoxa_henryana	(Manicaria_saccifera	(((Dictyosperma_album	(((Veitchia_spiralis	(Burretiokentia_grandiflora	Kentiopsis_piersoniorum))	Hydriastele_microspadix)	Heterospathe_cagayanensis))	Dypsis_decaryi)	(Prestoea_acuminata	(Oenocarpus_bataua	Oenocarpus_minor)))))	Geonoma_undata)))	Iriartea_deltoidea)))	Phoenix_dactylifera))	Kingia_australis);
((Serenoa_repens	(Sabal_domingensis	((Nypa_fruticans	(((Podococcus_barteri	Sclerosperma_profizianum)	Orania_palindan)	((Pseudophoenix_vinifera	(((((Attalea_speciosa	(Bactris_major	(Elaeis_guineensis	Elaeis_oleifera)))	((Reinhardtia_paiewonskiana	Reinhardtia_latisecta)	(Reinhardtia_simplex	Reinhardtia_gracilis)))	(Leopoldinia_pulchra	Roystonea_regia))	((Calamus_caryotoides	Geonoma_undata)	(((Pelagodoxa_henryana	Manicaria_saccifera)	(Prestoea_acuminata	(Oenocarpus_bataua	Oenocarpus_minor)))	(Dictyosperma_album	((((Kentiopsis_piersoniorum	(Veitchia_spiralis	Burretiokentia_grandiflora))	Heterospathe_cagayanensis)	Hydriastele_microspadix)	Dypsis_decaryi)))))	Iriartea_deltoidea))	Chamaedorea_seifrizii)))	Phoenix_dactylifera)))	Kingia_australis);
((Serenoa_repens	((((Calamus_caryotoides	Nypa_fruticans)	((Chamaedorea_seifrizii	(((Podococcus_barteri	Sclerosperma_profizianum)	Orania_palindan)	(Pseudophoenix_vinifera	(Iriartea_deltoidea	(Geonoma_undata	(((Dictyosperma_album	((Heterospathe_cagayanensis	(Hydriastele_microspadix	(Kentiopsis_piersoniorum	Burretiokentia_grandiflora)))	(Veitchia_spiralis	Dypsis_decaryi)))	(Prestoea_acuminata	(Oenocarpus_bataua	Oenocarpus_minor)))	(Pelagodoxa_henryana	Manicaria_saccifera)))))))	((((Elaeis_guineensis	Elaeis_oleifera)	(Attalea_speciosa	Bactris_major))	((Reinhardtia_paiewonskiana	Reinhardtia_latisecta)	(Reinhardtia_simplex	Reinhardtia_gracilis)))	(Leopoldinia_pulchra	Roystonea_regia))))	Sabal_domingensis)	Phoenix_dactylifera))	Kingia_australis);
((Podococcus_barteri	(Sclerosperma_profizianum	(Orania_palindan	(((((Attalea_speciosa	(Bactris_major	(Elaeis_guineensis	Elaeis_oleifera)))	((Reinhardtia_paiewonskiana	Reinhardtia_latisecta)	(Reinhardtia_simplex	Reinhardtia_gracilis)))	(Leopoldinia_pulchra	Roystonea_regia))	(((Sabal_domingensis	(Phoenix_dactylifera	Serenoa_repens))	(Calamus_caryotoides	Nypa_fruticans))	(Pseudophoenix_vinifera	(Iriartea_deltoidea	(Geonoma_undata	((Dictyosperma_album	(Heterospathe_cagayanensis	(((Burretiokentia_grandiflora	Veitchia_spiralis)	Dypsis_decaryi)	(Hydriastele_microspadix	Kentiopsis_piersoniorum))))	((Prestoea_acuminata	(Oenocarpus_bataua	Oenocarpus_minor))	(Pelagodoxa_henryana	Manicaria_saccifera))))))))	Chamaedorea_seifrizii))))	Kingia_australis);
((Podococcus_barteri	(((((((Attalea_speciosa	(Bactris_major	(Elaeis_guineensis	Elaeis_oleifera)))	((Reinhardtia_paiewonskiana	Reinhardtia_latisecta)	(Reinhardtia_simplex	Reinhardtia_gracilis)))	(Chamaedorea_seifrizii	(Leopoldinia_pulchra	Roystonea_regia)))	((Phoenix_dactylifera	(Serenoa_repens	Sabal_domingensis))	(Calamus_caryotoides	Nypa_fruticans)))	(((((Dictyosperma_album	((Heterospathe_cagayanensis	(Hydriastele_microspadix	((Kentiopsis_piersoniorum	Burretiokentia_grandiflora)	Veitchia_spiralis)))	Dypsis_decaryi))	(Prestoea_acuminata	(Oenocarpus_bataua	Oenocarpus_minor)))	Pelagodoxa_henryana)	(Geonoma_undata	Manicaria_saccifera))	(Pseudophoenix_vinifera	Iriartea_deltoidea)))	Sclerosperma_profizianum)	Orania_palindan))	Kingia_australis);
((Serenoa_repens	(Sabal_domingensis	((Nypa_fruticans	(((((Calamus_caryotoides	Pseudophoenix_vinifera)	((Leopoldinia_pulchra	Roystonea_regia)	((Attalea_speciosa	(Bactris_major	(Elaeis_guineensis	Elaeis_oleifera)))	((Reinhardtia_paiewonskiana	Reinhardtia_latisecta)	(Reinhardtia_simplex	Reinhardtia_gracilis)))))	(((Manicaria_saccifera	(Prestoea_acuminata	(Oenocarpus_bataua	Oenocarpus_minor)))	(Pelagodoxa_henryana	((Heterospathe_cagayanensis	(Hydriastele_microspadix	((Kentiopsis_piersoniorum	Burretiokentia_grandiflora)	Veitchia_spiralis)))	(Dypsis_decaryi	Dictyosperma_album))))	Geonoma_undata))	(Chamaedorea_seifrizii	(Podococcus_barteri	(Sclerosperma_profizianum	Orania_palindan))))	Iriartea_deltoidea))	Phoenix_dactylifera)))	Kingia_australis);
((Serenoa_repens	(Sabal_domingensis	(((Calamus_caryotoides	Nypa_fruticans)	(((((Manicaria_saccifera	(Geonoma_undata	((Prestoea_acuminata	(Oenocarpus_bataua	Oenocarpus_minor))	(Dictyosperma_album	(Dypsis_decaryi	(Heterospathe_cagayanensis	(Hydriastele_microspadix	((Kentiopsis_piersoniorum	Burretiokentia_grandiflora)	Veitchia_spiralis))))))))	Pelagodoxa_henryana)	Iriartea_deltoidea)	Pseudophoenix_vinifera)	((Chamaedorea_seifrizii	(Orania_palindan	(Podococcus_barteri	Sclerosperma_profizianum)))	(Roystonea_regia	((Attalea_speciosa	((Leopoldinia_pulchra	Bactris_major)	(Elaeis_guineensis	Elaeis_oleifera)))	((Reinhardtia_paiewonskiana	Reinhardtia_latisecta)	(Reinhardtia_simplex	Reinhardtia_gracilis)))))))	Phoenix_dactylifera)))	Kingia_australis);
((Serenoa_repens	(Sabal_domingensis	(((Calamus_caryotoides	Nypa_fruticans)	((((Manicaria_saccifera	((Pelagodoxa_henryana	Geonoma_undata)	((Prestoea_acuminata	(Oenocarpus_bataua	Oenocarpus_minor))	(Dictyosperma_album	(Heterospathe_cagayanensis	((Hydriastele_microspadix	((Kentiopsis_piersoniorum	Burretiokentia_grandiflora)	Veitchia_spiralis))	Dypsis_decaryi))))))	Iriartea_deltoidea)	((Chamaedorea_seifrizii	(Orania_palindan	(Podococcus_barteri	Sclerosperma_profizianum)))	Pseudophoenix_vinifera))	((Leopoldinia_pulchra	Roystonea_regia)	((Attalea_speciosa	(Bactris_major	(Elaeis_guineensis	Elaeis_oleifera)))	((Reinhardtia_paiewonskiana	Reinhardtia_latisecta)	(Reinhardtia_simplex	Reinhardtia_gracilis))))))	Phoenix_dactylifera)))	Kingia_australis);
((Serenoa_repens	(Sabal_domingensis	(((Calamus_caryotoides	Nypa_fruticans)	((Pseudophoenix_vinifera	((((Dictyosperma_album	(Dypsis_decaryi	(Heterospathe_cagayanensis	(Hydriastele_microspadix	((Kentiopsis_piersoniorum	Burretiokentia_grandiflora)	Veitchia_spiralis)))))	Geonoma_undata)	((Prestoea_acuminata	(Oenocarpus_bataua	Oenocarpus_minor))	(Pelagodoxa_henryana	Manicaria_saccifera)))	Iriartea_deltoidea))	((Orania_palindan	(Podococcus_barteri	Sclerosperma_profizianum))	(((Leopoldinia_pulchra	Roystonea_regia)	(((Elaeis_guineensis	Elaeis_oleifera)	(Attalea_speciosa	Bactris_major))	((Reinhardtia_paiewonskiana	Reinhardtia_latisecta)	(Reinhardtia_simplex	Reinhardtia_gracilis))))	Chamaedorea_seifrizii))))	Phoenix_dactylifera)))	Kingia_australis);
((Serenoa_repens	((((((Chamaedorea_seifrizii	(Orania_palindan	(Podococcus_barteri	Sclerosperma_profizianum)))	((((Pelagodoxa_henryana	((Prestoea_acuminata	(Oenocarpus_bataua	Oenocarpus_minor))	(((Heterospathe_cagayanensis	(Hydriastele_microspadix	((Kentiopsis_piersoniorum	Burretiokentia_grandiflora)	Veitchia_spiralis)))	Dypsis_decaryi)	Dictyosperma_album)))	(Manicaria_saccifera	Geonoma_undata))	Iriartea_deltoidea)	Pseudophoenix_vinifera))	((Leopoldinia_pulchra	Roystonea_regia)	((Attalea_speciosa	((Elaeis_oleifera	Elaeis_guineensis)	Bactris_major))	((Reinhardtia_latisecta	Reinhardtia_paiewonskiana)	(Reinhardtia_simplex	Reinhardtia_gracilis)))))	(Calamus_caryotoides	Nypa_fruticans))	Sabal_domingensis)	Phoenix_dactylifera))	Kingia_australis);
((Serenoa_repens	(Sabal_domingensis	(((((Chamaedorea_seifrizii	(Orania_palindan	(Podococcus_barteri	Sclerosperma_profizianum)))	(((Manicaria_saccifera	((Pelagodoxa_henryana	Geonoma_undata)	((Prestoea_acuminata	(Oenocarpus_bataua	Oenocarpus_minor))	((Heterospathe_cagayanensis	(Hydriastele_microspadix	((Kentiopsis_piersoniorum	Burretiokentia_grandiflora)	(Dypsis_decaryi	Veitchia_spiralis))))	Dictyosperma_album))))	Iriartea_deltoidea)	Pseudophoenix_vinifera))	((Leopoldinia_pulchra	Roystonea_regia)	((Attalea_speciosa	((Elaeis_oleifera	Elaeis_guineensis)	Bactris_major))	((Reinhardtia_latisecta	Reinhardtia_paiewonskiana)	(Reinhardtia_simplex	Reinhardtia_gracilis)))))	(Calamus_caryotoides	Nypa_fruticans))	Phoenix_dactylifera)))	Kingia_australis);
((Serenoa_repens	(((((((Geonoma_undata	(((Pelagodoxa_henryana	Manicaria_saccifera)	(Prestoea_acuminata	(Oenocarpus_bataua	Oenocarpus_minor)))	(((Hydriastele_microspadix	((Kentiopsis_piersoniorum	(Veitchia_spiralis	Burretiokentia_grandiflora))	Heterospathe_cagayanensis))	Dypsis_decaryi)	Dictyosperma_album)))	(Iriartea_deltoidea	(Pseudophoenix_vinifera	(Orania_palindan	(Podococcus_barteri	Sclerosperma_profizianum)))))	(Roystonea_regia	(((Elaeis_oleifera	Elaeis_guineensis)	(Leopoldinia_pulchra	(Bactris_major	Attalea_speciosa)))	((Reinhardtia_latisecta	Reinhardtia_paiewonskiana)	(Reinhardtia_simplex	Reinhardtia_gracilis)))))	(Calamus_caryotoides	Nypa_fruticans))	Chamaedorea_seifrizii)	Sabal_domingensis)	Phoenix_dactylifera))	Kingia_australis);
((Serenoa_repens	(((((Pseudophoenix_vinifera	(Iriartea_deltoidea	(Geonoma_undata	(((Pelagodoxa_henryana	Manicaria_saccifera)	(Prestoea_acuminata	(Oenocarpus_bataua	Oenocarpus_minor)))	((Heterospathe_cagayanensis	((Burretiokentia_grandiflora	Dypsis_decaryi)	(Hydriastele_microspadix	(Kentiopsis_piersoniorum	Veitchia_spiralis))))	Dictyosperma_album)))))	((Orania_palindan	(Podococcus_barteri	Sclerosperma_profizianum))	(Chamaedorea_seifrizii	(Roystonea_regia	(((Elaeis_oleifera	Elaeis_guineensis)	((Leopoldinia_pulchra	Bactris_major)	Attalea_speciosa))	((Reinhardtia_latisecta	Reinhardtia_paiewonskiana)	(Reinhardtia_simplex	Reinhardtia_gracilis)))))))	(Calamus_caryotoides	Nypa_fruticans))	Sabal_domingensis)	Phoenix_dactylifera))	Kingia_australis);
((Serenoa_repens	(Sabal_domingensis	(((((Pseudophoenix_vinifera	(Iriartea_deltoidea	((Pelagodoxa_henryana	(Calamus_caryotoides	Geonoma_undata))	((Manicaria_saccifera	(Prestoea_acuminata	(Oenocarpus_bataua	Oenocarpus_minor)))	((Heterospathe_cagayanensis	(Dypsis_decaryi	(Hydriastele_microspadix	((Veitchia_spiralis	Burretiokentia_grandiflora)	Kentiopsis_piersoniorum))))	Dictyosperma_album)))))	((Podococcus_barteri	(Sclerosperma_profizianum	Orania_palindan))	Chamaedorea_seifrizii))	((Leopoldinia_pulchra	Roystonea_regia)	(((Bactris_major	(Elaeis_oleifera	Elaeis_guineensis))	Attalea_speciosa)	((Reinhardtia_latisecta	Reinhardtia_paiewonskiana)	(Reinhardtia_simplex	Reinhardtia_gracilis)))))	Nypa_fruticans)	Phoenix_dactylifera)))	Kingia_australis);
((Serenoa_repens	(Sabal_domingensis	((((Iriartea_deltoidea	((Pseudophoenix_vinifera	((Sclerosperma_profizianum	Podococcus_barteri)	Orania_palindan))	(Geonoma_undata	(((Prestoea_acuminata	(Oenocarpus_bataua	Oenocarpus_minor))	(Pelagodoxa_henryana	Manicaria_saccifera))	((Heterospathe_cagayanensis	(Dypsis_decaryi	((Veitchia_spiralis	Burretiokentia_grandiflora)	(Kentiopsis_piersoniorum	Hydriastele_microspadix))))	Dictyosperma_album)))))	(Chamaedorea_seifrizii	(Roystonea_regia	(((Bactris_major	(Elaeis_oleifera	(Leopoldinia_pulchra	Elaeis_guineensis)))	Attalea_speciosa)	((Reinhardtia_latisecta	Reinhardtia_paiewonskiana)	(Reinhardtia_simplex	Reinhardtia_gracilis))))))	(Calamus_caryotoides	Nypa_fruticans))	Phoenix_dactylifera)))	Kingia_australis);
((Serenoa_repens	(Sabal_domingensis	((((((Leopoldinia_pulchra	Roystonea_regia)	(((Bactris_major	Attalea_speciosa)	(Elaeis_oleifera	Elaeis_guineensis))	((Reinhardtia_latisecta	Reinhardtia_paiewonskiana)	(Reinhardtia_simplex	Reinhardtia_gracilis))))	(Geonoma_undata	((Pelagodoxa_henryana	Manicaria_saccifera)	(((Heterospathe_cagayanensis	(((Kentiopsis_piersoniorum	Burretiokentia_grandiflora)	Veitchia_spiralis)	(Hydriastele_microspadix	Dypsis_decaryi)))	Dictyosperma_album)	(Prestoea_acuminata	(Oenocarpus_bataua	Oenocarpus_minor))))))	(Iriartea_deltoidea	(Chamaedorea_seifrizii	(((Sclerosperma_profizianum	Podococcus_barteri)	Orania_palindan)	Pseudophoenix_vinifera))))	(Calamus_caryotoides	Nypa_fruticans))	Phoenix_dactylifera)))	Kingia_australis);
((Serenoa_repens	(Sabal_domingensis	(((((Chamaedorea_seifrizii	((Sclerosperma_profizianum	Podococcus_barteri)	Orania_palindan))	(Pseudophoenix_vinifera	(Iriartea_deltoidea	(Geonoma_undata	(((Prestoea_acuminata	(Oenocarpus_bataua	Oenocarpus_minor))	(Manicaria_saccifera	Pelagodoxa_henryana))	((Heterospathe_cagayanensis	(((Kentiopsis_piersoniorum	Burretiokentia_grandiflora)	Veitchia_spiralis)	(Hydriastele_microspadix	Dypsis_decaryi)))	Dictyosperma_album))))))	((Leopoldinia_pulchra	Roystonea_regia)	(((Bactris_major	Attalea_speciosa)	(Elaeis_oleifera	Elaeis_guineensis))	((Reinhardtia_latisecta	Reinhardtia_paiewonskiana)	(Reinhardtia_simplex	Reinhardtia_gracilis)))))	(Calamus_caryotoides	Nypa_fruticans))	Phoenix_dactylifera)))	Kingia_australis);
((Serenoa_repens	(Sabal_domingensis	((((((Pelagodoxa_henryana	Geonoma_undata)	(((Prestoea_acuminata	(Oenocarpus_bataua	Oenocarpus_minor))	((Dictyosperma_album	((Heterospathe_cagayanensis	((Kentiopsis_piersoniorum	Burretiokentia_grandiflora)	Veitchia_spiralis))	Hydriastele_microspadix))	Dypsis_decaryi))	Manicaria_saccifera))	((((Sclerosperma_profizianum	Podococcus_barteri)	Orania_palindan)	Pseudophoenix_vinifera)	Iriartea_deltoidea))	(Chamaedorea_seifrizii	((Leopoldinia_pulchra	Roystonea_regia)	((Attalea_speciosa	((Elaeis_oleifera	Elaeis_guineensis)	Bactris_major))	((Reinhardtia_latisecta	Reinhardtia_paiewonskiana)	(Reinhardtia_simplex	Reinhardtia_gracilis))))))	(Calamus_caryotoides	Nypa_fruticans))	Phoenix_dactylifera)))	Kingia_australis);
((Serenoa_repens	(Sabal_domingensis	(((((Sclerosperma_profizianum	Podococcus_barteri)	Orania_palindan)	Pseudophoenix_vinifera)	(Iriartea_deltoidea	((Nypa_fruticans	Chamaedorea_seifrizii)	(((Calamus_caryotoides	Geonoma_undata)	(((Prestoea_acuminata	(Oenocarpus_bataua	Oenocarpus_minor))	(Pelagodoxa_henryana	((Dypsis_decaryi	((Burretiokentia_grandiflora	Veitchia_spiralis)	(Hydriastele_microspadix	(Heterospathe_cagayanensis	Kentiopsis_piersoniorum))))	Dictyosperma_album)))	Manicaria_saccifera))	((Leopoldinia_pulchra	Roystonea_regia)	((Attalea_speciosa	((Elaeis_oleifera	Elaeis_guineensis)	Bactris_major))	((Reinhardtia_latisecta	Reinhardtia_paiewonskiana)	(Reinhardtia_simplex	Reinhardtia_gracilis))))))))	Phoenix_dactylifera)))	Kingia_australis);
((Reinhardtia_latisecta	(Reinhardtia_paiewonskiana	((((Elaeis_oleifera	Elaeis_guineensis)	(Attalea_speciosa	Bactris_major))	((((((Manicaria_saccifera	(Pelagodoxa_henryana	(Prestoea_acuminata	(Oenocarpus_bataua	Oenocarpus_minor))))	(((Heterospathe_cagayanensis	(Dypsis_decaryi	(Hydriastele_microspadix	(Kentiopsis_piersoniorum	(Veitchia_spiralis	Burretiokentia_grandiflora)))))	Dictyosperma_album)	Geonoma_undata))	(Iriartea_deltoidea	Pseudophoenix_vinifera))	(Chamaedorea_seifrizii	(Orania_palindan	(Podococcus_barteri	Sclerosperma_profizianum))))	(((Sabal_domingensis	Serenoa_repens)	Phoenix_dactylifera)	(Nypa_fruticans	Calamus_caryotoides)))	(Leopoldinia_pulchra	Roystonea_regia)))	(Reinhardtia_simplex	Reinhardtia_gracilis))))	Kingia_australis);
((Serenoa_repens	((Phoenix_dactylifera	((Nypa_fruticans	Calamus_caryotoides)	(((Leopoldinia_pulchra	Roystonea_regia)	(((Reinhardtia_simplex	Reinhardtia_gracilis)	(Reinhardtia_latisecta	Reinhardtia_paiewonskiana))	(Attalea_speciosa	(Bactris_major	(Elaeis_oleifera	Elaeis_guineensis)))))	(((Manicaria_saccifera	(((Prestoea_acuminata	(Oenocarpus_bataua	Oenocarpus_minor))	((Heterospathe_cagayanensis	(Dypsis_decaryi	(Hydriastele_microspadix	(Kentiopsis_piersoniorum	(Veitchia_spiralis	Burretiokentia_grandiflora)))))	Dictyosperma_album))	(Pelagodoxa_henryana	Geonoma_undata)))	(Iriartea_deltoidea	Pseudophoenix_vinifera))	(Chamaedorea_seifrizii	(Podococcus_barteri	(Sclerosperma_profizianum	Orania_palindan)))))))	Sabal_domingensis))	Kingia_australis);
((Serenoa_repens	((Phoenix_dactylifera	((Pseudophoenix_vinifera	((Podococcus_barteri	(Sclerosperma_profizianum	Orania_palindan))	Iriartea_deltoidea))	((((Leopoldinia_pulchra	Roystonea_regia)	(((Reinhardtia_simplex	Reinhardtia_gracilis)	(Reinhardtia_latisecta	Reinhardtia_paiewonskiana))	(Attalea_speciosa	(Bactris_major	(Elaeis_oleifera	Elaeis_guineensis)))))	(((Manicaria_saccifera	(Prestoea_acuminata	(Oenocarpus_bataua	Oenocarpus_minor)))	((Heterospathe_cagayanensis	(Dypsis_decaryi	(Hydriastele_microspadix	(Veitchia_spiralis	(Burretiokentia_grandiflora	Kentiopsis_piersoniorum)))))	Dictyosperma_album))	(Pelagodoxa_henryana	Geonoma_undata)))	((Nypa_fruticans	Calamus_caryotoides)	Chamaedorea_seifrizii))))	Sabal_domingensis))	Kingia_australis);
((Serenoa_repens	((Phoenix_dactylifera	(((((Pseudophoenix_vinifera	(Iriartea_deltoidea	(((Heterospathe_cagayanensis	(((Burretiokentia_grandiflora	(Hydriastele_microspadix	Kentiopsis_piersoniorum))	(Veitchia_spiralis	Dypsis_decaryi))	Dictyosperma_album))	(Manicaria_saccifera	(Prestoea_acuminata	(Oenocarpus_bataua	Oenocarpus_minor))))	(Pelagodoxa_henryana	Geonoma_undata))))	(Orania_palindan	(Podococcus_barteri	Sclerosperma_profizianum)))	Chamaedorea_seifrizii)	((Leopoldinia_pulchra	Roystonea_regia)	(((Reinhardtia_simplex	Reinhardtia_gracilis)	(Reinhardtia_latisecta	Reinhardtia_paiewonskiana))	(Attalea_speciosa	(Bactris_major	(Elaeis_oleifera	Elaeis_guineensis))))))	(Nypa_fruticans	Calamus_caryotoides)))	Sabal_domingensis))	Kingia_australis);
((Serenoa_repens	(Phoenix_dactylifera	(((((Iriartea_deltoidea	((((Heterospathe_cagayanensis	(((Burretiokentia_grandiflora	Veitchia_spiralis)	Kentiopsis_piersoniorum)	(Dypsis_decaryi	Hydriastele_microspadix)))	Dictyosperma_album)	(Manicaria_saccifera	(Prestoea_acuminata	(Oenocarpus_bataua	Oenocarpus_minor))))	(Pelagodoxa_henryana	Geonoma_undata)))	(Pseudophoenix_vinifera	((Orania_palindan	(Podococcus_barteri	Sclerosperma_profizianum))	Chamaedorea_seifrizii)))	((Leopoldinia_pulchra	Roystonea_regia)	(((Reinhardtia_simplex	Reinhardtia_gracilis)	(Reinhardtia_latisecta	Reinhardtia_paiewonskiana))	(Attalea_speciosa	(Bactris_major	(Elaeis_oleifera	Elaeis_guineensis))))))	(Nypa_fruticans	Calamus_caryotoides))	Sabal_domingensis)))	Kingia_australis);
((Serenoa_repens	((Phoenix_dactylifera	Sabal_domingensis)	(((((Leopoldinia_pulchra	Roystonea_regia)	(((Reinhardtia_simplex	Reinhardtia_gracilis)	(Reinhardtia_latisecta	Reinhardtia_paiewonskiana))	((Elaeis_oleifera	Elaeis_guineensis)	(Attalea_speciosa	Bactris_major))))	((Orania_palindan	(Podococcus_barteri	Sclerosperma_profizianum))	Chamaedorea_seifrizii))	((Iriartea_deltoidea	((((Hydriastele_microspadix	(Veitchia_spiralis	(Kentiopsis_piersoniorum	(Burretiokentia_grandiflora	Heterospathe_cagayanensis))))	(Dypsis_decaryi	Dictyosperma_album))	((Prestoea_acuminata	(Oenocarpus_bataua	Oenocarpus_minor))	(Pelagodoxa_henryana	Manicaria_saccifera)))	Geonoma_undata))	Pseudophoenix_vinifera))	(Nypa_fruticans	Calamus_caryotoides))))	Kingia_australis);
((Serenoa_repens	((((((Orania_palindan	(Podococcus_barteri	Sclerosperma_profizianum))	((Iriartea_deltoidea	((Manicaria_saccifera	(((((Kentiopsis_piersoniorum	Burretiokentia_grandiflora)	(Heterospathe_cagayanensis	Veitchia_spiralis))	(Dypsis_decaryi	(Hydriastele_microspadix	Dictyosperma_album)))	(Prestoea_acuminata	(Oenocarpus_bataua	Oenocarpus_minor)))	Pelagodoxa_henryana))	Geonoma_undata))	Pseudophoenix_vinifera))	((Roystonea_regia	(((Reinhardtia_simplex	Reinhardtia_gracilis)	(Reinhardtia_latisecta	Reinhardtia_paiewonskiana))	(Attalea_speciosa	(Bactris_major	((Leopoldinia_pulchra	Elaeis_oleifera)	Elaeis_guineensis)))))	Chamaedorea_seifrizii))	(Nypa_fruticans	Calamus_caryotoides))	Phoenix_dactylifera)	Sabal_domingensis))	Kingia_australis);
((Podococcus_barteri	((((((((((Prestoea_acuminata	(Oenocarpus_bataua	Oenocarpus_minor))	(Pelagodoxa_henryana	Manicaria_saccifera))	(((Heterospathe_cagayanensis	(Hydriastele_microspadix	(Dypsis_decaryi	((Kentiopsis_piersoniorum	Burretiokentia_grandiflora)	Veitchia_spiralis))))	Dictyosperma_album)	Geonoma_undata))	Iriartea_deltoidea)	Pseudophoenix_vinifera)	((Nypa_fruticans	Calamus_caryotoides)	(Phoenix_dactylifera	(Sabal_domingensis	Serenoa_repens))))	((Leopoldinia_pulchra	Roystonea_regia)	(((Reinhardtia_simplex	Reinhardtia_gracilis)	(Reinhardtia_latisecta	Reinhardtia_paiewonskiana))	((Attalea_speciosa	Bactris_major)	(Elaeis_oleifera	Elaeis_guineensis)))))	Chamaedorea_seifrizii)	Sclerosperma_profizianum)	Orania_palindan))	Kingia_australis);
((Serenoa_repens	((((((Iriartea_deltoidea	Chamaedorea_seifrizii)	(Pseudophoenix_vinifera	(Orania_palindan	(Podococcus_barteri	Sclerosperma_profizianum))))	(((Leopoldinia_pulchra	Roystonea_regia)	(((Reinhardtia_simplex	Reinhardtia_gracilis)	(Reinhardtia_latisecta	Reinhardtia_paiewonskiana))	(Attalea_speciosa	(Bactris_major	(Elaeis_oleifera	Elaeis_guineensis)))))	(Geonoma_undata	(((Prestoea_acuminata	(Oenocarpus_bataua	Oenocarpus_minor))	(Calamus_caryotoides	(((Hydriastele_microspadix	((Kentiopsis_piersoniorum	(Burretiokentia_grandiflora	Veitchia_spiralis))	Heterospathe_cagayanensis))	Dypsis_decaryi)	Dictyosperma_album)))	(Pelagodoxa_henryana	Manicaria_saccifera)))))	Nypa_fruticans)	Phoenix_dactylifera)	Sabal_domingensis))	Kingia_australis);
((Serenoa_repens	(Phoenix_dactylifera	((((Sclerosperma_profizianum	(Orania_palindan	Podococcus_barteri))	((Chamaedorea_seifrizii	((Leopoldinia_pulchra	Roystonea_regia)	(((Reinhardtia_simplex	Reinhardtia_gracilis)	(Reinhardtia_latisecta	Reinhardtia_paiewonskiana))	((Elaeis_oleifera	Elaeis_guineensis)	(Attalea_speciosa	Bactris_major)))))	(((Calamus_caryotoides	Iriartea_deltoidea)	((Geonoma_undata	(Prestoea_acuminata	(Oenocarpus_bataua	Oenocarpus_minor)))	((Dictyosperma_album	(Dypsis_decaryi	(Hydriastele_microspadix	((Veitchia_spiralis	(Kentiopsis_piersoniorum	Burretiokentia_grandiflora))	Heterospathe_cagayanensis))))	(Pelagodoxa_henryana	Manicaria_saccifera))))	Pseudophoenix_vinifera)))	Nypa_fruticans)	Sabal_domingensis)))	Kingia_australis);
((Serenoa_repens	(((((((Podococcus_barteri	Sclerosperma_profizianum)	Orania_palindan)	Pseudophoenix_vinifera)	((((((Reinhardtia_latisecta	Reinhardtia_paiewonskiana)	(Reinhardtia_simplex	Reinhardtia_gracilis))	((Elaeis_guineensis	Elaeis_oleifera)	(Bactris_major	Attalea_speciosa)))	(Roystonea_regia	Leopoldinia_pulchra))	(Nypa_fruticans	Calamus_caryotoides))	(Chamaedorea_seifrizii	(Geonoma_undata	((Dictyosperma_album	((Hydriastele_microspadix	((Burretiokentia_grandiflora	Kentiopsis_piersoniorum)	Veitchia_spiralis))	(Dypsis_decaryi	Heterospathe_cagayanensis)))	((Prestoea_acuminata	(Oenocarpus_bataua	Oenocarpus_minor))	(Pelagodoxa_henryana	Manicaria_saccifera)))))))	Iriartea_deltoidea)	Phoenix_dactylifera)	Sabal_domingensis))	Kingia_australis);
((Serenoa_repens	((Phoenix_dactylifera	Sabal_domingensis)	((Iriartea_deltoidea	((((((Reinhardtia_latisecta	Reinhardtia_paiewonskiana)	(Reinhardtia_simplex	Reinhardtia_gracilis))	((Elaeis_guineensis	Elaeis_oleifera)	(Bactris_major	Attalea_speciosa)))	(Roystonea_regia	Leopoldinia_pulchra))	(((Prestoea_acuminata	(Oenocarpus_bataua	Oenocarpus_minor))	(Pelagodoxa_henryana	Manicaria_saccifera))	(Geonoma_undata	((Dictyosperma_album	(((Veitchia_spiralis	Dypsis_decaryi)	(Burretiokentia_grandiflora	Kentiopsis_piersoniorum))	Hydriastele_microspadix))	Heterospathe_cagayanensis))))	(Nypa_fruticans	Calamus_caryotoides)))	((Chamaedorea_seifrizii	((Podococcus_barteri	Sclerosperma_profizianum)	Orania_palindan))	Pseudophoenix_vinifera))))	Kingia_australis);
((Podococcus_barteri	(Sclerosperma_profizianum	(Orania_palindan	((Pseudophoenix_vinifera	((Chamaedorea_seifrizii	(Geonoma_undata	((Pelagodoxa_henryana	(Dictyosperma_album	(((Dypsis_decaryi	((Burretiokentia_grandiflora	Kentiopsis_piersoniorum)	Veitchia_spiralis))	Hydriastele_microspadix)	Heterospathe_cagayanensis)))	((Prestoea_acuminata	(Oenocarpus_bataua	Oenocarpus_minor))	Manicaria_saccifera))))	(((Nypa_fruticans	Calamus_caryotoides)	(Phoenix_dactylifera	(Sabal_domingensis	Serenoa_repens)))	((((Reinhardtia_latisecta	Reinhardtia_paiewonskiana)	(Reinhardtia_simplex	Reinhardtia_gracilis))	((Elaeis_guineensis	Elaeis_oleifera)	(Bactris_major	Attalea_speciosa)))	(Roystonea_regia	Leopoldinia_pulchra)))))	Iriartea_deltoidea))))	Kingia_australis);
((((((((((Reinhardtia_latisecta	Reinhardtia_paiewonskiana)	(Reinhardtia_simplex	Reinhardtia_gracilis))	(Attalea_speciosa	((Elaeis_guineensis	Elaeis_oleifera)	Bactris_major)))	(Roystonea_regia	Leopoldinia_pulchra))	((Chamaedorea_seifrizii	(Podococcus_barteri	(Sclerosperma_profizianum	Orania_palindan)))	((Calamus_caryotoides	Pseudophoenix_vinifera)	(Iriartea_deltoidea	((((Prestoea_acuminata	(Oenocarpus_bataua	Oenocarpus_minor))	Manicaria_saccifera)	(Dictyosperma_album	(((Veitchia_spiralis	Burretiokentia_grandiflora)	(Dypsis_decaryi	(Hydriastele_microspadix	Kentiopsis_piersoniorum)))	Heterospathe_cagayanensis)))	(Pelagodoxa_henryana	Geonoma_undata))))))	Nypa_fruticans)	Phoenix_dactylifera)	Sabal_domingensis)	Serenoa_repens)	Kingia_australis);
((((((((((Reinhardtia_latisecta	Reinhardtia_paiewonskiana)	(Reinhardtia_simplex	Reinhardtia_gracilis))	(Attalea_speciosa	((Elaeis_guineensis	Elaeis_oleifera)	Bactris_major)))	(Roystonea_regia	Leopoldinia_pulchra))	((Chamaedorea_seifrizii	(Iriartea_deltoidea	(Manicaria_saccifera	(((Dictyosperma_album	(Heterospathe_cagayanensis	((Burretiokentia_grandiflora	Dypsis_decaryi)	((Veitchia_spiralis	Hydriastele_microspadix)	Kentiopsis_piersoniorum))))	(Prestoea_acuminata	(Oenocarpus_bataua	Oenocarpus_minor)))	(Pelagodoxa_henryana	(Calamus_caryotoides	Geonoma_undata))))))	((Orania_palindan	(Podococcus_barteri	Sclerosperma_profizianum))	Pseudophoenix_vinifera)))	Nypa_fruticans)	Phoenix_dactylifera)	Sabal_domingensis)	Serenoa_repens)	Kingia_australis);
(((Phoenix_dactylifera	(((((((Reinhardtia_latisecta	Reinhardtia_paiewonskiana)	(Reinhardtia_simplex	Reinhardtia_gracilis))	((Elaeis_guineensis	Elaeis_oleifera)	(Bactris_major	Attalea_speciosa)))	(Roystonea_regia	Leopoldinia_pulchra))	((Chamaedorea_seifrizii	(((Orania_palindan	(Podococcus_barteri	Sclerosperma_profizianum))	Pseudophoenix_vinifera)	Iriartea_deltoidea))	(Geonoma_undata	((Pelagodoxa_henryana	Manicaria_saccifera)	((Dictyosperma_album	((Veitchia_spiralis	Burretiokentia_grandiflora)	((Dypsis_decaryi	(Kentiopsis_piersoniorum	Hydriastele_microspadix))	Heterospathe_cagayanensis)))	(Prestoea_acuminata	(Oenocarpus_bataua	Oenocarpus_minor)))))))	(Calamus_caryotoides	Nypa_fruticans))	Sabal_domingensis))	Serenoa_repens)	Kingia_australis);
(((((Pseudophoenix_vinifera	(((Chamaedorea_seifrizii	(Orania_palindan	(Sclerosperma_profizianum	Podococcus_barteri)))	((((Reinhardtia_latisecta	Reinhardtia_paiewonskiana)	(Reinhardtia_simplex	Reinhardtia_gracilis))	((Elaeis_guineensis	Elaeis_oleifera)	(Bactris_major	Attalea_speciosa)))	(Roystonea_regia	Leopoldinia_pulchra)))	((Nypa_fruticans	((Geonoma_undata	((Pelagodoxa_henryana	Manicaria_saccifera)	(Prestoea_acuminata	(Oenocarpus_bataua	Oenocarpus_minor))))	(Dictyosperma_album	(((Dypsis_decaryi	Calamus_caryotoides)	Hydriastele_microspadix)	((Veitchia_spiralis	(Kentiopsis_piersoniorum	Burretiokentia_grandiflora))	Heterospathe_cagayanensis)))))	Iriartea_deltoidea)))	Phoenix_dactylifera)	Sabal_domingensis)	Serenoa_repens)	Kingia_australis);
((((((Pseudophoenix_vinifera	(Orania_palindan	(Sclerosperma_profizianum	Podococcus_barteri)))	(((Manicaria_saccifera	(((Prestoea_acuminata	(Oenocarpus_bataua	Oenocarpus_minor))	(Pelagodoxa_henryana	Geonoma_undata))	((Dictyosperma_album	Dypsis_decaryi)	(Hydriastele_microspadix	((Veitchia_spiralis	(Kentiopsis_piersoniorum	Burretiokentia_grandiflora))	Heterospathe_cagayanensis)))))	((((Reinhardtia_latisecta	Reinhardtia_paiewonskiana)	(Reinhardtia_simplex	Reinhardtia_gracilis))	((Elaeis_guineensis	Elaeis_oleifera)	((Leopoldinia_pulchra	Bactris_major)	Attalea_speciosa)))	Roystonea_regia))	((Chamaedorea_seifrizii	(Calamus_caryotoides	Nypa_fruticans))	Iriartea_deltoidea)))	Phoenix_dactylifera)	Sabal_domingensis)	Serenoa_repens)	Kingia_australis);
((((((Calamus_caryotoides	Nypa_fruticans)	((((((Dictyosperma_album	((Dypsis_decaryi	Hydriastele_microspadix)	((Veitchia_spiralis	(Kentiopsis_piersoniorum	Burretiokentia_grandiflora))	Heterospathe_cagayanensis)))	((Pelagodoxa_henryana	Manicaria_saccifera)	(Prestoea_acuminata	(Oenocarpus_bataua	Oenocarpus_minor))))	Geonoma_undata)	(Iriartea_deltoidea	(Pseudophoenix_vinifera	(Orania_palindan	(Sclerosperma_profizianum	Podococcus_barteri)))))	((((Reinhardtia_latisecta	Reinhardtia_paiewonskiana)	(Reinhardtia_simplex	Reinhardtia_gracilis))	((Bactris_major	(Elaeis_guineensis	Elaeis_oleifera))	Attalea_speciosa))	(Leopoldinia_pulchra	Roystonea_regia)))	Chamaedorea_seifrizii))	Phoenix_dactylifera)	Sabal_domingensis)	Serenoa_repens)	Kingia_australis);
((Podococcus_barteri	(Orania_palindan	(((Phoenix_dactylifera	(Sabal_domingensis	Serenoa_repens))	((((Calamus_caryotoides	Nypa_fruticans)	(((((Reinhardtia_latisecta	Reinhardtia_paiewonskiana)	(Reinhardtia_simplex	Reinhardtia_gracilis))	((Bactris_major	(Elaeis_guineensis	Elaeis_oleifera))	Attalea_speciosa))	(Leopoldinia_pulchra	Roystonea_regia))	(Chamaedorea_seifrizii	(((Pelagodoxa_henryana	Manicaria_saccifera)	((Prestoea_acuminata	(Oenocarpus_bataua	Oenocarpus_minor))	(Dictyosperma_album	(((Dypsis_decaryi	Hydriastele_microspadix)	(Veitchia_spiralis	(Kentiopsis_piersoniorum	Burretiokentia_grandiflora)))	Heterospathe_cagayanensis))))	Geonoma_undata))))	Iriartea_deltoidea)	Pseudophoenix_vinifera))	Sclerosperma_profizianum)))	Kingia_australis);
((Serenoa_repens	((Nypa_fruticans	(((Calamus_caryotoides	Chamaedorea_seifrizii)	((Leopoldinia_pulchra	Roystonea_regia)	(((Reinhardtia_latisecta	Reinhardtia_paiewonskiana)	(Reinhardtia_simplex	Reinhardtia_gracilis))	((Elaeis_guineensis	Elaeis_oleifera)	(Attalea_speciosa	Bactris_major)))))	(((Pelagodoxa_henryana	Geonoma_undata)	((Heterospathe_cagayanensis	(Dictyosperma_album	(Hydriastele_microspadix	(Dypsis_decaryi	(Kentiopsis_piersoniorum	(Burretiokentia_grandiflora	Veitchia_spiralis))))))	((Prestoea_acuminata	(Oenocarpus_minor	Oenocarpus_bataua))	Manicaria_saccifera)))	(Iriartea_deltoidea	((Orania_palindan	(Sclerosperma_profizianum	Podococcus_barteri))	Pseudophoenix_vinifera)))))	(Phoenix_dactylifera	Sabal_domingensis)))	Kingia_australis);
((Serenoa_repens	((Nypa_fruticans	((((Pseudophoenix_vinifera	Iriartea_deltoidea)	Chamaedorea_seifrizii)	((Leopoldinia_pulchra	Roystonea_regia)	((Geonoma_undata	((Pelagodoxa_henryana	((Calamus_caryotoides	(Dictyosperma_album	(Dypsis_decaryi	(Hydriastele_microspadix	(((Kentiopsis_piersoniorum	Burretiokentia_grandiflora)	Veitchia_spiralis)	Heterospathe_cagayanensis)))))	(Prestoea_acuminata	(Oenocarpus_minor	Oenocarpus_bataua))))	Manicaria_saccifera))	(((Reinhardtia_latisecta	Reinhardtia_paiewonskiana)	(Reinhardtia_simplex	Reinhardtia_gracilis))	(Attalea_speciosa	(Bactris_major	(Elaeis_guineensis	Elaeis_oleifera)))))))	(Sclerosperma_profizianum	(Orania_palindan	Podococcus_barteri))))	(Phoenix_dactylifera	Sabal_domingensis)))	Kingia_australis);
((Podococcus_barteri	((Orania_palindan	((((Roystonea_regia	(((Reinhardtia_latisecta	Reinhardtia_paiewonskiana)	(Reinhardtia_simplex	Reinhardtia_gracilis))	(Attalea_speciosa	(Leopoldinia_pulchra	((Elaeis_guineensis	Elaeis_oleifera)	Bactris_major)))))	(((Phoenix_dactylifera	Sabal_domingensis)	Serenoa_repens)	(Calamus_caryotoides	Nypa_fruticans)))	((Iriartea_deltoidea	((Geonoma_undata	((Prestoea_acuminata	(Oenocarpus_minor	Oenocarpus_bataua))	(Pelagodoxa_henryana	Manicaria_saccifera)))	(Dictyosperma_album	(((((Kentiopsis_piersoniorum	Burretiokentia_grandiflora)	Veitchia_spiralis)	Hydriastele_microspadix)	Heterospathe_cagayanensis)	Dypsis_decaryi))))	Pseudophoenix_vinifera))	Chamaedorea_seifrizii))	Sclerosperma_profizianum))	Kingia_australis);
((Serenoa_repens	(Phoenix_dactylifera	(((Calamus_caryotoides	Nypa_fruticans)	(((Iriartea_deltoidea	((Geonoma_undata	(((Pelagodoxa_henryana	(Dictyosperma_album	(((((Kentiopsis_piersoniorum	Burretiokentia_grandiflora)	Veitchia_spiralis)	Hydriastele_microspadix)	Heterospathe_cagayanensis)	Dypsis_decaryi)))	(Prestoea_acuminata	(Oenocarpus_minor	Oenocarpus_bataua)))	Manicaria_saccifera))	Pseudophoenix_vinifera))	(Chamaedorea_seifrizii	((Sclerosperma_profizianum	Podococcus_barteri)	Orania_palindan)))	((Leopoldinia_pulchra	Roystonea_regia)	(((Reinhardtia_latisecta	Reinhardtia_paiewonskiana)	(Reinhardtia_simplex	Reinhardtia_gracilis))	((Elaeis_guineensis	Elaeis_oleifera)	(Bactris_major	Attalea_speciosa))))))	Sabal_domingensis)))	Kingia_australis);
((Serenoa_repens	(Phoenix_dactylifera	(((Calamus_caryotoides	Nypa_fruticans)	(((Pseudophoenix_vinifera	(Iriartea_deltoidea	(((Dictyosperma_album	((((Burretiokentia_grandiflora	Veitchia_spiralis)	(Kentiopsis_piersoniorum	Hydriastele_microspadix))	Heterospathe_cagayanensis)	Dypsis_decaryi))	(Manicaria_saccifera	(Prestoea_acuminata	(Oenocarpus_minor	Oenocarpus_bataua))))	(Pelagodoxa_henryana	Geonoma_undata))))	(Chamaedorea_seifrizii	((Sclerosperma_profizianum	Podococcus_barteri)	Orania_palindan)))	((Leopoldinia_pulchra	Roystonea_regia)	(((Reinhardtia_latisecta	Reinhardtia_paiewonskiana)	(Reinhardtia_simplex	Reinhardtia_gracilis))	((Elaeis_guineensis	Elaeis_oleifera)	(Bactris_major	Attalea_speciosa))))))	Sabal_domingensis)))	Kingia_australis);
((Serenoa_repens	(Phoenix_dactylifera	(((Calamus_caryotoides	Nypa_fruticans)	((Pseudophoenix_vinifera	(Iriartea_deltoidea	(((Dictyosperma_album	((Hydriastele_microspadix	(Heterospathe_cagayanensis	((Burretiokentia_grandiflora	Kentiopsis_piersoniorum)	Veitchia_spiralis)))	Dypsis_decaryi))	Manicaria_saccifera)	((Prestoea_acuminata	(Oenocarpus_minor	Oenocarpus_bataua))	(Pelagodoxa_henryana	Geonoma_undata)))))	(((Leopoldinia_pulchra	Roystonea_regia)	(((Reinhardtia_latisecta	Reinhardtia_paiewonskiana)	(Reinhardtia_simplex	Reinhardtia_gracilis))	(Attalea_speciosa	((Elaeis_guineensis	Elaeis_oleifera)	Bactris_major))))	(Chamaedorea_seifrizii	((Sclerosperma_profizianum	Podococcus_barteri)	Orania_palindan)))))	Sabal_domingensis)))	Kingia_australis);
((Serenoa_repens	(Phoenix_dactylifera	(((Calamus_caryotoides	Nypa_fruticans)	((Pseudophoenix_vinifera	(Iriartea_deltoidea	((Chamaedorea_seifrizii	((Sclerosperma_profizianum	Podococcus_barteri)	Orania_palindan))	(Manicaria_saccifera	(((Dictyosperma_album	((((Burretiokentia_grandiflora	Kentiopsis_piersoniorum)	Hydriastele_microspadix)	(Veitchia_spiralis	Dypsis_decaryi))	Heterospathe_cagayanensis))	(Prestoea_acuminata	(Oenocarpus_minor	Oenocarpus_bataua)))	(Pelagodoxa_henryana	Geonoma_undata))))))	((Leopoldinia_pulchra	Roystonea_regia)	(((Reinhardtia_latisecta	Reinhardtia_paiewonskiana)	(Reinhardtia_simplex	Reinhardtia_gracilis))	(Attalea_speciosa	((Elaeis_guineensis	Elaeis_oleifera)	Bactris_major))))))	Sabal_domingensis)))	Kingia_australis);
((Serenoa_repens	(((Nypa_fruticans	((((Sclerosperma_profizianum	(Podococcus_barteri	Orania_palindan))	(((Geonoma_undata	((Pelagodoxa_henryana	Manicaria_saccifera)	(((Dypsis_decaryi	(((Veitchia_spiralis	(Burretiokentia_grandiflora	Kentiopsis_piersoniorum))	Hydriastele_microspadix)	Heterospathe_cagayanensis))	Dictyosperma_album)	(Prestoea_acuminata	(Oenocarpus_minor	Oenocarpus_bataua)))))	Iriartea_deltoidea)	Pseudophoenix_vinifera))	Chamaedorea_seifrizii)	(Roystonea_regia	(Calamus_caryotoides	(((Reinhardtia_latisecta	Reinhardtia_paiewonskiana)	(Reinhardtia_simplex	Reinhardtia_gracilis))	(Attalea_speciosa	((Leopoldinia_pulchra	(Elaeis_guineensis	Elaeis_oleifera))	Bactris_major)))))))	Phoenix_dactylifera)	Sabal_domingensis))	Kingia_australis);
((Serenoa_repens	(Phoenix_dactylifera	((Nypa_fruticans	(((Sclerosperma_profizianum	Podococcus_barteri)	Orania_palindan)	(((Chamaedorea_seifrizii	Pseudophoenix_vinifera)	(((((Reinhardtia_latisecta	Reinhardtia_paiewonskiana)	(Reinhardtia_simplex	Reinhardtia_gracilis))	(Attalea_speciosa	((Elaeis_guineensis	Elaeis_oleifera)	Bactris_major)))	(Leopoldinia_pulchra	Roystonea_regia))	((((Calamus_caryotoides	Geonoma_undata)	(Prestoea_acuminata	(Oenocarpus_minor	Oenocarpus_bataua)))	(Pelagodoxa_henryana	(((Dypsis_decaryi	((Veitchia_spiralis	(Burretiokentia_grandiflora	Kentiopsis_piersoniorum))	Heterospathe_cagayanensis))	Hydriastele_microspadix)	Dictyosperma_album)))	Manicaria_saccifera)))	Iriartea_deltoidea)))	Sabal_domingensis)))	Kingia_australis);
((Serenoa_repens	(Phoenix_dactylifera	(((Pseudophoenix_vinifera	((Sclerosperma_profizianum	Podococcus_barteri)	Orania_palindan))	(Iriartea_deltoidea	(((((((Reinhardtia_latisecta	Reinhardtia_paiewonskiana)	(Reinhardtia_simplex	Reinhardtia_gracilis))	(Attalea_speciosa	((Elaeis_guineensis	Elaeis_oleifera)	Bactris_major)))	(Leopoldinia_pulchra	Roystonea_regia))	Calamus_caryotoides)	(Geonoma_undata	(((Prestoea_acuminata	(Oenocarpus_minor	Oenocarpus_bataua))	(((Hydriastele_microspadix	Dypsis_decaryi)	((Veitchia_spiralis	(Burretiokentia_grandiflora	Kentiopsis_piersoniorum))	Heterospathe_cagayanensis))	Dictyosperma_album))	(Pelagodoxa_henryana	Manicaria_saccifera))))	(Chamaedorea_seifrizii	Nypa_fruticans))))	Sabal_domingensis)))	Kingia_australis);
(((((Nypa_fruticans	(((Pseudophoenix_vinifera	((Podococcus_barteri	Sclerosperma_profizianum)	Orania_palindan))	(Chamaedorea_seifrizii	((Geonoma_undata	(((Heterospathe_cagayanensis	((Kentiopsis_piersoniorum	Burretiokentia_grandiflora)	((Dypsis_decaryi	Veitchia_spiralis)	Hydriastele_microspadix)))	Dictyosperma_album)	((Pelagodoxa_henryana	Manicaria_saccifera)	(Prestoea_acuminata	(Oenocarpus_bataua	Oenocarpus_minor)))))	Iriartea_deltoidea)))	(Calamus_caryotoides	((((Reinhardtia_simplex	Reinhardtia_gracilis)	(Reinhardtia_paiewonskiana	Reinhardtia_latisecta))	(Attalea_speciosa	(Bactris_major	(Elaeis_guineensis	Elaeis_oleifera))))	(Leopoldinia_pulchra	Roystonea_regia)))))	Sabal_domingensis)	Phoenix_dactylifera)	Serenoa_repens)	Kingia_australis);
(((Sabal_domingensis	((Nypa_fruticans	((Iriartea_deltoidea	(Chamaedorea_seifrizii	(Pseudophoenix_vinifera	((Sclerosperma_profizianum	Podococcus_barteri)	Orania_palindan))))	((Calamus_caryotoides	((((Reinhardtia_simplex	Reinhardtia_gracilis)	(Reinhardtia_paiewonskiana	Reinhardtia_latisecta))	(Attalea_speciosa	(Bactris_major	(Elaeis_guineensis	Elaeis_oleifera))))	(Leopoldinia_pulchra	Roystonea_regia)))	(Geonoma_undata	((Heterospathe_cagayanensis	(Dictyosperma_album	(((Kentiopsis_piersoniorum	Burretiokentia_grandiflora)	(Veitchia_spiralis	Hydriastele_microspadix))	Dypsis_decaryi)))	((Pelagodoxa_henryana	Manicaria_saccifera)	(Prestoea_acuminata	(Oenocarpus_bataua	Oenocarpus_minor))))))))	Phoenix_dactylifera))	Serenoa_repens)	Kingia_australis);
(((Sabal_domingensis	((Nypa_fruticans	(((Iriartea_deltoidea	Chamaedorea_seifrizii)	(((((Reinhardtia_simplex	Reinhardtia_gracilis)	(Reinhardtia_paiewonskiana	Reinhardtia_latisecta))	((Elaeis_guineensis	Elaeis_oleifera)	(Attalea_speciosa	Bactris_major)))	(Leopoldinia_pulchra	Roystonea_regia))	(Geonoma_undata	((Pelagodoxa_henryana	Manicaria_saccifera)	((Prestoea_acuminata	(Oenocarpus_bataua	Oenocarpus_minor))	(Dictyosperma_album	((Heterospathe_cagayanensis	(Hydriastele_microspadix	((Kentiopsis_piersoniorum	Burretiokentia_grandiflora)	(Calamus_caryotoides	Veitchia_spiralis))))	Dypsis_decaryi)))))))	(Pseudophoenix_vinifera	((Sclerosperma_profizianum	Podococcus_barteri)	Orania_palindan))))	Phoenix_dactylifera))	Serenoa_repens)	Kingia_australis);
((((Sabal_domingensis	Phoenix_dactylifera)	(Nypa_fruticans	((((Manicaria_saccifera	(((Prestoea_acuminata	(Oenocarpus_bataua	Oenocarpus_minor))	(Dictyosperma_album	(((((Kentiopsis_piersoniorum	Burretiokentia_grandiflora)	Veitchia_spiralis)	Heterospathe_cagayanensis)	Dypsis_decaryi)	Hydriastele_microspadix)))	(Pelagodoxa_henryana	Geonoma_undata)))	((Calamus_caryotoides	Iriartea_deltoidea)	Pseudophoenix_vinifera))	((Sclerosperma_profizianum	Podococcus_barteri)	Orania_palindan))	(Chamaedorea_seifrizii	((((Reinhardtia_simplex	Reinhardtia_gracilis)	(Reinhardtia_paiewonskiana	Reinhardtia_latisecta))	((Elaeis_guineensis	Elaeis_oleifera)	(Attalea_speciosa	Bactris_major)))	(Leopoldinia_pulchra	Roystonea_regia))))))	Serenoa_repens)	Kingia_australis);
((((((Calamus_caryotoides	Nypa_fruticans)	(((Chamaedorea_seifrizii	(Iriartea_deltoidea	((Pelagodoxa_henryana	Manicaria_saccifera)	(((Dictyosperma_album	((((Kentiopsis_piersoniorum	Burretiokentia_grandiflora)	Veitchia_spiralis)	Hydriastele_microspadix)	Heterospathe_cagayanensis))	Dypsis_decaryi)	((Prestoea_acuminata	(Oenocarpus_bataua	Oenocarpus_minor))	Geonoma_undata)))))	(Pseudophoenix_vinifera	((Sclerosperma_profizianum	Podococcus_barteri)	Orania_palindan)))	((((Reinhardtia_simplex	Reinhardtia_gracilis)	(Reinhardtia_paiewonskiana	Reinhardtia_latisecta))	(Attalea_speciosa	(Bactris_major	(Elaeis_guineensis	Elaeis_oleifera))))	(Leopoldinia_pulchra	Roystonea_regia))))	Sabal_domingensis)	Phoenix_dactylifera)	Serenoa_repens)	Kingia_australis);
((Sclerosperma_profizianum	(Podococcus_barteri	(Orania_palindan	((((((Reinhardtia_simplex	Reinhardtia_gracilis)	(Reinhardtia_paiewonskiana	Reinhardtia_latisecta))	((Elaeis_guineensis	Elaeis_oleifera)	(Attalea_speciosa	Bactris_major)))	(Leopoldinia_pulchra	Roystonea_regia))	((((Sabal_domingensis	Serenoa_repens)	Phoenix_dactylifera)	Nypa_fruticans)	(Pseudophoenix_vinifera	(((Manicaria_saccifera	((Dictyosperma_album	(Calamus_caryotoides	(Dypsis_decaryi	(Hydriastele_microspadix	(Heterospathe_cagayanensis	((Kentiopsis_piersoniorum	Burretiokentia_grandiflora)	Veitchia_spiralis))))))	(Prestoea_acuminata	(Oenocarpus_bataua	Oenocarpus_minor))))	(Geonoma_undata	Pelagodoxa_henryana))	Iriartea_deltoidea))))	Chamaedorea_seifrizii))))	Kingia_australis);
((Serenoa_repens	((Phoenix_dactylifera	((Calamus_caryotoides	Nypa_fruticans)	(((Pseudophoenix_vinifera	((((Pelagodoxa_henryana	Manicaria_saccifera)	(Prestoea_acuminata	(Oenocarpus_bataua	Oenocarpus_minor)))	(((Dictyosperma_album	(Hydriastele_microspadix	((Veitchia_spiralis	Dypsis_decaryi)	(Kentiopsis_piersoniorum	Burretiokentia_grandiflora))))	Heterospathe_cagayanensis)	Geonoma_undata))	Iriartea_deltoidea))	(Chamaedorea_seifrizii	((Sclerosperma_profizianum	Podococcus_barteri)	Orania_palindan)))	((((Reinhardtia_simplex	Reinhardtia_gracilis)	(Reinhardtia_paiewonskiana	Reinhardtia_latisecta))	(Attalea_speciosa	((Leopoldinia_pulchra	Bactris_major)	(Elaeis_guineensis	Elaeis_oleifera))))	Roystonea_regia))))	Sabal_domingensis))	Kingia_australis);
((Podococcus_barteri	((Orania_palindan	Sclerosperma_profizianum)	(((((((Reinhardtia_simplex	Reinhardtia_gracilis)	(Reinhardtia_paiewonskiana	Reinhardtia_latisecta))	(Attalea_speciosa	(Bactris_major	(Elaeis_guineensis	Elaeis_oleifera))))	(Leopoldinia_pulchra	Roystonea_regia))	((Serenoa_repens	(Phoenix_dactylifera	Sabal_domingensis))	(Calamus_caryotoides	Nypa_fruticans)))	(Pseudophoenix_vinifera	(((Pelagodoxa_henryana	Geonoma_undata)	((Manicaria_saccifera	(Prestoea_acuminata	(Oenocarpus_bataua	Oenocarpus_minor)))	(Dictyosperma_album	(Dypsis_decaryi	((Hydriastele_microspadix	(Kentiopsis_piersoniorum	(Veitchia_spiralis	Burretiokentia_grandiflora)))	Heterospathe_cagayanensis)))))	Iriartea_deltoidea)))	Chamaedorea_seifrizii)))	Kingia_australis);
((Serenoa_repens	((((Calamus_caryotoides	Nypa_fruticans)	(((((Pelagodoxa_henryana	Geonoma_undata)	(Manicaria_saccifera	((Prestoea_acuminata	(Oenocarpus_bataua	Oenocarpus_minor))	(Dictyosperma_album	(Dypsis_decaryi	((Hydriastele_microspadix	(Veitchia_spiralis	(Burretiokentia_grandiflora	Kentiopsis_piersoniorum)))	Heterospathe_cagayanensis))))))	Iriartea_deltoidea)	Pseudophoenix_vinifera)	(((((Reinhardtia_simplex	Reinhardtia_gracilis)	(Reinhardtia_paiewonskiana	Reinhardtia_latisecta))	(Attalea_speciosa	(Bactris_major	(Elaeis_guineensis	(Leopoldinia_pulchra	Elaeis_oleifera)))))	Roystonea_regia)	(Chamaedorea_seifrizii	(Orania_palindan	(Sclerosperma_profizianum	Podococcus_barteri))))))	Phoenix_dactylifera)	Sabal_domingensis))	Kingia_australis);
((Serenoa_repens	(((Calamus_caryotoides	Nypa_fruticans)	((((Pelagodoxa_henryana	(Manicaria_saccifera	(((Prestoea_acuminata	(Oenocarpus_bataua	Oenocarpus_minor))	(Dictyosperma_album	((Dypsis_decaryi	(Hydriastele_microspadix	(Veitchia_spiralis	(Burretiokentia_grandiflora	Kentiopsis_piersoniorum))))	Heterospathe_cagayanensis)))	Geonoma_undata)))	Iriartea_deltoidea)	(Pseudophoenix_vinifera	(Orania_palindan	(Sclerosperma_profizianum	Podococcus_barteri))))	((Chamaedorea_seifrizii	(((Reinhardtia_simplex	Reinhardtia_gracilis)	(Reinhardtia_paiewonskiana	Reinhardtia_latisecta))	((Attalea_speciosa	Bactris_major)	(Elaeis_guineensis	Elaeis_oleifera))))	(Leopoldinia_pulchra	Roystonea_regia))))	(Phoenix_dactylifera	Sabal_domingensis)))	Kingia_australis);
((Serenoa_repens	((((Pseudophoenix_vinifera	(Sclerosperma_profizianum	(Podococcus_barteri	Orania_palindan)))	(Iriartea_deltoidea	((Nypa_fruticans	Chamaedorea_seifrizii)	((((Attalea_speciosa	(Bactris_major	(Elaeis_oleifera	Elaeis_guineensis)))	((Reinhardtia_gracilis	Reinhardtia_simplex)	(Reinhardtia_latisecta	Reinhardtia_paiewonskiana)))	(Roystonea_regia	Leopoldinia_pulchra))	(((Manicaria_saccifera	Pelagodoxa_henryana)	(((((Veitchia_spiralis	(Kentiopsis_piersoniorum	Burretiokentia_grandiflora))	(Dypsis_decaryi	Hydriastele_microspadix))	Heterospathe_cagayanensis)	(Dictyosperma_album	Calamus_caryotoides))	(Prestoea_acuminata	(Oenocarpus_bataua	Oenocarpus_minor))))	Geonoma_undata)))))	Phoenix_dactylifera)	Sabal_domingensis))	Kingia_australis);
((Serenoa_repens	(Phoenix_dactylifera	((((((Iriartea_deltoidea	(Manicaria_saccifera	((((Dypsis_decaryi	(((Veitchia_spiralis	(Kentiopsis_piersoniorum	Burretiokentia_grandiflora))	Hydriastele_microspadix)	Heterospathe_cagayanensis))	Dictyosperma_album)	(Prestoea_acuminata	(Oenocarpus_bataua	Oenocarpus_minor)))	(Pelagodoxa_henryana	Geonoma_undata))))	Pseudophoenix_vinifera)	(Chamaedorea_seifrizii	((Podococcus_barteri	Sclerosperma_profizianum)	Orania_palindan)))	(((Attalea_speciosa	(Bactris_major	(Elaeis_oleifera	Elaeis_guineensis)))	((Reinhardtia_gracilis	Reinhardtia_simplex)	(Reinhardtia_latisecta	Reinhardtia_paiewonskiana)))	(Roystonea_regia	Leopoldinia_pulchra)))	(Calamus_caryotoides	Nypa_fruticans))	Sabal_domingensis)))	Kingia_australis);
((Serenoa_repens	((Phoenix_dactylifera	Sabal_domingensis)	((((Podococcus_barteri	Sclerosperma_profizianum)	Orania_palindan)	Pseudophoenix_vinifera)	(((((Attalea_speciosa	(Bactris_major	(Elaeis_oleifera	Elaeis_guineensis)))	((Reinhardtia_gracilis	Reinhardtia_simplex)	(Reinhardtia_latisecta	Reinhardtia_paiewonskiana)))	(Roystonea_regia	Leopoldinia_pulchra))	Chamaedorea_seifrizii)	((Calamus_caryotoides	Nypa_fruticans)	(Iriartea_deltoidea	(Geonoma_undata	((((Heterospathe_cagayanensis	(Hydriastele_microspadix	Kentiopsis_piersoniorum))	((Burretiokentia_grandiflora	Veitchia_spiralis)	Dypsis_decaryi))	Dictyosperma_album)	((Pelagodoxa_henryana	Manicaria_saccifera)	(Prestoea_acuminata	(Oenocarpus_bataua	Oenocarpus_minor)))))))))))	Kingia_australis);
((Serenoa_repens	((Phoenix_dactylifera	Sabal_domingensis)	(((((((Elaeis_oleifera	Elaeis_guineensis)	(Attalea_speciosa	Bactris_major))	((Reinhardtia_gracilis	Reinhardtia_simplex)	(Reinhardtia_latisecta	Reinhardtia_paiewonskiana)))	(Roystonea_regia	Leopoldinia_pulchra))	(((Podococcus_barteri	Sclerosperma_profizianum)	Orania_palindan)	(((((((Dictyosperma_album	((Veitchia_spiralis	(Burretiokentia_grandiflora	Kentiopsis_piersoniorum))	Hydriastele_microspadix))	((Pelagodoxa_henryana	Heterospathe_cagayanensis)	Dypsis_decaryi))	(Prestoea_acuminata	(Oenocarpus_bataua	Oenocarpus_minor)))	Geonoma_undata)	Manicaria_saccifera)	(Calamus_caryotoides	Pseudophoenix_vinifera))	Iriartea_deltoidea)))	Chamaedorea_seifrizii)	Nypa_fruticans)))	Kingia_australis);
((Podococcus_barteri	(Sclerosperma_profizianum	(Orania_palindan	((((((Dictyosperma_album	((Dypsis_decaryi	Hydriastele_microspadix)	(Heterospathe_cagayanensis	(Veitchia_spiralis	(Burretiokentia_grandiflora	Kentiopsis_piersoniorum)))))	(Prestoea_acuminata	(Oenocarpus_bataua	Oenocarpus_minor)))	(Pelagodoxa_henryana	Geonoma_undata))	Manicaria_saccifera)	((Chamaedorea_seifrizii	((((Attalea_speciosa	(Bactris_major	(Elaeis_oleifera	Elaeis_guineensis)))	((Reinhardtia_gracilis	Reinhardtia_simplex)	(Reinhardtia_latisecta	Reinhardtia_paiewonskiana)))	(Roystonea_regia	Leopoldinia_pulchra))	((Calamus_caryotoides	Nypa_fruticans)	(Phoenix_dactylifera	(Sabal_domingensis	Serenoa_repens)))))	Iriartea_deltoidea))	Pseudophoenix_vinifera))))	Kingia_australis);
((Serenoa_repens	((((((Pseudophoenix_vinifera	(Iriartea_deltoidea	(Chamaedorea_seifrizii	((Podococcus_barteri	Sclerosperma_profizianum)	Orania_palindan))))	(Geonoma_undata	((Dictyosperma_album	(Dypsis_decaryi	(Hydriastele_microspadix	(Heterospathe_cagayanensis	(Veitchia_spiralis	(Burretiokentia_grandiflora	Kentiopsis_piersoniorum))))))	((Pelagodoxa_henryana	Manicaria_saccifera)	(Prestoea_acuminata	(Oenocarpus_bataua	Oenocarpus_minor))))))	((((Elaeis_oleifera	Elaeis_guineensis)	(Attalea_speciosa	Bactris_major))	((Reinhardtia_gracilis	Reinhardtia_simplex)	(Reinhardtia_latisecta	Reinhardtia_paiewonskiana)))	(Roystonea_regia	Leopoldinia_pulchra)))	(Calamus_caryotoides	Nypa_fruticans))	Phoenix_dactylifera)	Sabal_domingensis))	Kingia_australis);
((Serenoa_repens	((Phoenix_dactylifera	Sabal_domingensis)	(((Chamaedorea_seifrizii	(((((((Prestoea_acuminata	(Oenocarpus_bataua	Oenocarpus_minor))	Manicaria_saccifera)	(Dictyosperma_album	((Dypsis_decaryi	((Veitchia_spiralis	(Burretiokentia_grandiflora	Kentiopsis_piersoniorum))	(Hydriastele_microspadix	Calamus_caryotoides)))	Heterospathe_cagayanensis)))	Geonoma_undata)	Pelagodoxa_henryana)	(((Elaeis_oleifera	Elaeis_guineensis)	(Attalea_speciosa	Bactris_major))	((Reinhardtia_gracilis	Reinhardtia_simplex)	(Reinhardtia_latisecta	Reinhardtia_paiewonskiana))))	(Roystonea_regia	Leopoldinia_pulchra)))	((Pseudophoenix_vinifera	((Podococcus_barteri	Sclerosperma_profizianum)	Orania_palindan))	Iriartea_deltoidea))	Nypa_fruticans)))	Kingia_australis);
((Serenoa_repens	((Phoenix_dactylifera	Sabal_domingensis)	(((((Pelagodoxa_henryana	Manicaria_saccifera)	(((Heterospathe_cagayanensis	Dictyosperma_album)	(Dypsis_decaryi	((Veitchia_spiralis	(Burretiokentia_grandiflora	Kentiopsis_piersoniorum))	Hydriastele_microspadix)))	(Geonoma_undata	(Prestoea_acuminata	(Oenocarpus_bataua	Oenocarpus_minor)))))	((Calamus_caryotoides	Nypa_fruticans)	(Pseudophoenix_vinifera	Chamaedorea_seifrizii)))	((Roystonea_regia	Leopoldinia_pulchra)	(((Elaeis_oleifera	Elaeis_guineensis)	(Attalea_speciosa	Bactris_major))	((Reinhardtia_gracilis	Reinhardtia_simplex)	(Reinhardtia_latisecta	Reinhardtia_paiewonskiana)))))	(((Podococcus_barteri	Sclerosperma_profizianum)	Orania_palindan)	Iriartea_deltoidea))))	Kingia_australis);
((Serenoa_repens	((Phoenix_dactylifera	Sabal_domingensis)	((Pseudophoenix_vinifera	((Podococcus_barteri	Sclerosperma_profizianum)	Orania_palindan))	(((Chamaedorea_seifrizii	((Roystonea_regia	Leopoldinia_pulchra)	((Attalea_speciosa	(Bactris_major	(Elaeis_oleifera	Elaeis_guineensis)))	((Reinhardtia_gracilis	Reinhardtia_simplex)	(Reinhardtia_latisecta	Reinhardtia_paiewonskiana)))))	(Nypa_fruticans	(((Dictyosperma_album	(Heterospathe_cagayanensis	((Dypsis_decaryi	(Kentiopsis_piersoniorum	(Veitchia_spiralis	Burretiokentia_grandiflora)))	(Calamus_caryotoides	Hydriastele_microspadix))))	((Manicaria_saccifera	Pelagodoxa_henryana)	(Prestoea_acuminata	(Oenocarpus_bataua	Oenocarpus_minor))))	Geonoma_undata)))	Iriartea_deltoidea))))	Kingia_australis);
((Serenoa_repens	((Phoenix_dactylifera	Sabal_domingensis)	((((Chamaedorea_seifrizii	Iriartea_deltoidea)	(Pseudophoenix_vinifera	((Podococcus_barteri	Sclerosperma_profizianum)	Orania_palindan)))	(((Roystonea_regia	Leopoldinia_pulchra)	((Attalea_speciosa	(Bactris_major	(Elaeis_oleifera	Elaeis_guineensis)))	((Reinhardtia_gracilis	Reinhardtia_simplex)	(Reinhardtia_latisecta	Reinhardtia_paiewonskiana))))	(((Dictyosperma_album	(Heterospathe_cagayanensis	((Kentiopsis_piersoniorum	(Veitchia_spiralis	Burretiokentia_grandiflora))	(Hydriastele_microspadix	Dypsis_decaryi))))	(Manicaria_saccifera	(Prestoea_acuminata	(Oenocarpus_bataua	Oenocarpus_minor))))	(Pelagodoxa_henryana	(Calamus_caryotoides	Geonoma_undata)))))	Nypa_fruticans)))	Kingia_australis);
((Serenoa_repens	(((((Pseudophoenix_vinifera	(((((Oenocarpus_bataua	Oenocarpus_minor)	Prestoea_acuminata)	(Heterospathe_cagayanensis	(Dictyosperma_album	((Hydriastele_microspadix	(Veitchia_spiralis	(Burretiokentia_grandiflora	Kentiopsis_piersoniorum)))	Dypsis_decaryi))))	((Pelagodoxa_henryana	Geonoma_undata)	Manicaria_saccifera))	(((((Reinhardtia_paiewonskiana	Reinhardtia_latisecta)	(Reinhardtia_gracilis	Reinhardtia_simplex))	(((Elaeis_guineensis	Elaeis_oleifera)	Bactris_major)	Attalea_speciosa))	(Leopoldinia_pulchra	Roystonea_regia))	((Calamus_caryotoides	Nypa_fruticans)	Chamaedorea_seifrizii))))	Iriartea_deltoidea)	(Podococcus_barteri	(Orania_palindan	Sclerosperma_profizianum)))	Phoenix_dactylifera)	Sabal_domingensis))	Kingia_australis);
((Serenoa_repens	(((((((Iriartea_deltoidea	Pseudophoenix_vinifera)	(((((Oenocarpus_bataua	Oenocarpus_minor)	Prestoea_acuminata)	(Dictyosperma_album	(Heterospathe_cagayanensis	(((Veitchia_spiralis	(Burretiokentia_grandiflora	Kentiopsis_piersoniorum))	Hydriastele_microspadix)	Dypsis_decaryi))))	Geonoma_undata)	(Manicaria_saccifera	Pelagodoxa_henryana)))	(Chamaedorea_seifrizii	(Podococcus_barteri	(Orania_palindan	Sclerosperma_profizianum))))	((((Reinhardtia_paiewonskiana	Reinhardtia_latisecta)	(Reinhardtia_gracilis	Reinhardtia_simplex))	(((Elaeis_guineensis	Elaeis_oleifera)	Bactris_major)	Attalea_speciosa))	(Leopoldinia_pulchra	Roystonea_regia)))	(Calamus_caryotoides	Nypa_fruticans))	Phoenix_dactylifera)	Sabal_domingensis))	Kingia_australis);
((Podococcus_barteri	((Orania_palindan	Sclerosperma_profizianum)	((Chamaedorea_seifrizii	(((((Reinhardtia_paiewonskiana	Reinhardtia_latisecta)	(Reinhardtia_gracilis	Reinhardtia_simplex))	(((Elaeis_guineensis	Elaeis_oleifera)	Bactris_major)	Attalea_speciosa))	(Leopoldinia_pulchra	Roystonea_regia))	(Nypa_fruticans	(Phoenix_dactylifera	(Sabal_domingensis	Serenoa_repens)))))	(Iriartea_deltoidea	((Calamus_caryotoides	Pseudophoenix_vinifera)	((Manicaria_saccifera	(((Oenocarpus_bataua	Oenocarpus_minor)	Prestoea_acuminata)	(Dictyosperma_album	(Heterospathe_cagayanensis	(Dypsis_decaryi	(((Burretiokentia_grandiflora	Kentiopsis_piersoniorum)	Hydriastele_microspadix)	Veitchia_spiralis))))))	(Pelagodoxa_henryana	Geonoma_undata)))))))	Kingia_australis);
((Serenoa_repens	((((((Iriartea_deltoidea	(Chamaedorea_seifrizii	((Podococcus_barteri	Orania_palindan)	Sclerosperma_profizianum)))	(Pseudophoenix_vinifera	(Manicaria_saccifera	((((Oenocarpus_bataua	Oenocarpus_minor)	Prestoea_acuminata)	(Dictyosperma_album	(((Heterospathe_cagayanensis	((Burretiokentia_grandiflora	Veitchia_spiralis)	Kentiopsis_piersoniorum))	Hydriastele_microspadix)	Dypsis_decaryi)))	(Pelagodoxa_henryana	Geonoma_undata)))))	((((Reinhardtia_paiewonskiana	Reinhardtia_latisecta)	(Reinhardtia_gracilis	Reinhardtia_simplex))	((Elaeis_guineensis	Elaeis_oleifera)	(Bactris_major	Attalea_speciosa)))	(Leopoldinia_pulchra	Roystonea_regia)))	(Calamus_caryotoides	Nypa_fruticans))	Phoenix_dactylifera)	Sabal_domingensis))	Kingia_australis);
((Serenoa_repens	((((((Iriartea_deltoidea	(Geonoma_undata	(((Pelagodoxa_henryana	Manicaria_saccifera)	((Oenocarpus_bataua	Oenocarpus_minor)	Prestoea_acuminata))	(Heterospathe_cagayanensis	(((Dictyosperma_album	(Veitchia_spiralis	(Kentiopsis_piersoniorum	Burretiokentia_grandiflora)))	Hydriastele_microspadix)	Dypsis_decaryi)))))	((Orania_palindan	(Sclerosperma_profizianum	Podococcus_barteri))	Pseudophoenix_vinifera))	((Calamus_caryotoides	Nypa_fruticans)	Chamaedorea_seifrizii))	((((Reinhardtia_paiewonskiana	Reinhardtia_latisecta)	(Reinhardtia_gracilis	Reinhardtia_simplex))	(Attalea_speciosa	((Elaeis_guineensis	Elaeis_oleifera)	Bactris_major)))	(Leopoldinia_pulchra	Roystonea_regia)))	Phoenix_dactylifera)	Sabal_domingensis))	Kingia_australis);
((Serenoa_repens	(((((((Calamus_caryotoides	Nypa_fruticans)	Chamaedorea_seifrizii)	(((((Reinhardtia_paiewonskiana	Reinhardtia_latisecta)	(Reinhardtia_gracilis	Reinhardtia_simplex))	(Attalea_speciosa	((Elaeis_guineensis	Elaeis_oleifera)	Bactris_major)))	(Leopoldinia_pulchra	Roystonea_regia))	(Pseudophoenix_vinifera	(Geonoma_undata	((((Dictyosperma_album	(Heterospathe_cagayanensis	(Hydriastele_microspadix	(Veitchia_spiralis	(Kentiopsis_piersoniorum	Burretiokentia_grandiflora)))))	Dypsis_decaryi)	((Oenocarpus_bataua	Oenocarpus_minor)	Prestoea_acuminata))	(Pelagodoxa_henryana	Manicaria_saccifera))))))	(Orania_palindan	(Sclerosperma_profizianum	Podococcus_barteri)))	Iriartea_deltoidea)	Phoenix_dactylifera)	Sabal_domingensis))	Kingia_australis);
((Serenoa_repens	((Phoenix_dactylifera	Sabal_domingensis)	((((Calamus_caryotoides	Pseudophoenix_vinifera)	(((Chamaedorea_seifrizii	(Geonoma_undata	((((Dictyosperma_album	(Heterospathe_cagayanensis	((Kentiopsis_piersoniorum	Hydriastele_microspadix)	(Veitchia_spiralis	Burretiokentia_grandiflora))))	Dypsis_decaryi)	((Oenocarpus_bataua	Oenocarpus_minor)	Prestoea_acuminata))	(Pelagodoxa_henryana	Manicaria_saccifera))))	((((Reinhardtia_paiewonskiana	Reinhardtia_latisecta)	(Reinhardtia_gracilis	Reinhardtia_simplex))	(Attalea_speciosa	((Elaeis_guineensis	Elaeis_oleifera)	Bactris_major)))	(Leopoldinia_pulchra	Roystonea_regia)))	Iriartea_deltoidea))	(Sclerosperma_profizianum	(Podococcus_barteri	Orania_palindan)))	Nypa_fruticans)))	Kingia_australis);
((Serenoa_repens	((Phoenix_dactylifera	Sabal_domingensis)	((((Pseudophoenix_vinifera	(Iriartea_deltoidea	(Geonoma_undata	(((Dictyosperma_album	(Dypsis_decaryi	(Hydriastele_microspadix	((Kentiopsis_piersoniorum	Burretiokentia_grandiflora)	Veitchia_spiralis))))	Heterospathe_cagayanensis)	(((Oenocarpus_bataua	Oenocarpus_minor)	Prestoea_acuminata)	(Pelagodoxa_henryana	Manicaria_saccifera))))))	(Chamaedorea_seifrizii	(Orania_palindan	(Sclerosperma_profizianum	Podococcus_barteri))))	((((Reinhardtia_paiewonskiana	Reinhardtia_latisecta)	(Reinhardtia_gracilis	Reinhardtia_simplex))	((Elaeis_guineensis	Elaeis_oleifera)	(Bactris_major	Attalea_speciosa)))	(Leopoldinia_pulchra	Roystonea_regia)))	(Calamus_caryotoides	Nypa_fruticans))))	Kingia_australis);
((Serenoa_repens	((Phoenix_dactylifera	Sabal_domingensis)	((((Chamaedorea_seifrizii	(Iriartea_deltoidea	(Manicaria_saccifera	(((Dictyosperma_album	(Heterospathe_cagayanensis	((Dypsis_decaryi	Veitchia_spiralis)	(Hydriastele_microspadix	(Kentiopsis_piersoniorum	Burretiokentia_grandiflora)))))	((Oenocarpus_bataua	Oenocarpus_minor)	Prestoea_acuminata))	(Geonoma_undata	Pelagodoxa_henryana)))))	((Orania_palindan	(Sclerosperma_profizianum	Podococcus_barteri))	Pseudophoenix_vinifera))	((((Reinhardtia_paiewonskiana	Reinhardtia_latisecta)	(Reinhardtia_gracilis	Reinhardtia_simplex))	(Attalea_speciosa	((Elaeis_guineensis	Elaeis_oleifera)	Bactris_major)))	(Leopoldinia_pulchra	Roystonea_regia)))	(Calamus_caryotoides	Nypa_fruticans))))	Kingia_australis);
((Serenoa_repens	((Phoenix_dactylifera	Sabal_domingensis)	((((Chamaedorea_seifrizii	(Orania_palindan	(Sclerosperma_profizianum	Podococcus_barteri)))	((Pseudophoenix_vinifera	Iriartea_deltoidea)	(Manicaria_saccifera	((((Dypsis_decaryi	(Hydriastele_microspadix	Dictyosperma_album))	(Heterospathe_cagayanensis	(Veitchia_spiralis	(Kentiopsis_piersoniorum	Burretiokentia_grandiflora))))	((Oenocarpus_bataua	Oenocarpus_minor)	Prestoea_acuminata))	(Geonoma_undata	Pelagodoxa_henryana)))))	((((Reinhardtia_paiewonskiana	Reinhardtia_latisecta)	(Reinhardtia_gracilis	Reinhardtia_simplex))	((Elaeis_guineensis	Elaeis_oleifera)	(Bactris_major	Attalea_speciosa)))	(Leopoldinia_pulchra	Roystonea_regia)))	(Calamus_caryotoides	Nypa_fruticans))))	Kingia_australis);
((((((((Chamaedorea_seifrizii	((Sclerosperma_profizianum	Podococcus_barteri)	Orania_palindan))	Iriartea_deltoidea)	((((Pelagodoxa_henryana	Manicaria_saccifera)	(((Heterospathe_cagayanensis	(Dypsis_decaryi	(Hydriastele_microspadix	(Veitchia_spiralis	(Kentiopsis_piersoniorum	Burretiokentia_grandiflora)))))	Dictyosperma_album)	((Oenocarpus_minor	Oenocarpus_bataua)	Prestoea_acuminata)))	Geonoma_undata)	((((Bactris_major	((Elaeis_guineensis	Elaeis_oleifera)	Attalea_speciosa))	((Reinhardtia_simplex	Reinhardtia_gracilis)	(Reinhardtia_paiewonskiana	Reinhardtia_latisecta)))	(Roystonea_regia	Leopoldinia_pulchra))	(Calamus_caryotoides	Pseudophoenix_vinifera))))	Nypa_fruticans)	Phoenix_dactylifera)	Sabal_domingensis)	Serenoa_repens)	Kingia_australis);
(((Phoenix_dactylifera	(((Iriartea_deltoidea	((Nypa_fruticans	((((((Heterospathe_cagayanensis	(Burretiokentia_grandiflora	(Veitchia_spiralis	Kentiopsis_piersoniorum)))	Hydriastele_microspadix)	((Dypsis_decaryi	Calamus_caryotoides)	Dictyosperma_album))	((Oenocarpus_minor	Oenocarpus_bataua)	Prestoea_acuminata))	(Geonoma_undata	Manicaria_saccifera))	Pelagodoxa_henryana))	((Chamaedorea_seifrizii	((Sclerosperma_profizianum	Podococcus_barteri)	Orania_palindan))	((((Elaeis_guineensis	Elaeis_oleifera)	(Attalea_speciosa	Bactris_major))	((Reinhardtia_simplex	Reinhardtia_gracilis)	(Reinhardtia_paiewonskiana	Reinhardtia_latisecta)))	(Roystonea_regia	Leopoldinia_pulchra)))))	Pseudophoenix_vinifera)	Sabal_domingensis))	Serenoa_repens)	Kingia_australis);
(((((((((Sclerosperma_profizianum	Podococcus_barteri)	Orania_palindan)	Iriartea_deltoidea)	(((Calamus_caryotoides	Nypa_fruticans)	Chamaedorea_seifrizii)	((((Attalea_speciosa	(Bactris_major	(Elaeis_guineensis	Elaeis_oleifera)))	((Reinhardtia_simplex	Reinhardtia_gracilis)	(Reinhardtia_paiewonskiana	Reinhardtia_latisecta)))	(Roystonea_regia	Leopoldinia_pulchra))	(Manicaria_saccifera	((((((Burretiokentia_grandiflora	Veitchia_spiralis)	((Kentiopsis_piersoniorum	Hydriastele_microspadix)	Heterospathe_cagayanensis))	Dypsis_decaryi)	Dictyosperma_album)	((Oenocarpus_minor	Oenocarpus_bataua)	Prestoea_acuminata))	(Pelagodoxa_henryana	Geonoma_undata))))))	Pseudophoenix_vinifera)	Phoenix_dactylifera)	Sabal_domingensis)	Serenoa_repens)	Kingia_australis);
((((Phoenix_dactylifera	Sabal_domingensis)	(((Chamaedorea_seifrizii	((Iriartea_deltoidea	((((Dictyosperma_album	(Dypsis_decaryi	(((Veitchia_spiralis	(Burretiokentia_grandiflora	Kentiopsis_piersoniorum))	Hydriastele_microspadix)	Heterospathe_cagayanensis)))	((Oenocarpus_minor	Oenocarpus_bataua)	Prestoea_acuminata))	(Pelagodoxa_henryana	Manicaria_saccifera))	Geonoma_undata))	(Pseudophoenix_vinifera	((Sclerosperma_profizianum	Podococcus_barteri)	Orania_palindan))))	(((Bactris_major	((Elaeis_guineensis	Elaeis_oleifera)	Attalea_speciosa))	((Reinhardtia_simplex	Reinhardtia_gracilis)	(Reinhardtia_paiewonskiana	Reinhardtia_latisecta)))	(Roystonea_regia	Leopoldinia_pulchra)))	(Calamus_caryotoides	Nypa_fruticans)))	Serenoa_repens)	Kingia_australis);
((((Phoenix_dactylifera	Sabal_domingensis)	(((Nypa_fruticans	Chamaedorea_seifrizii)	(Iriartea_deltoidea	((Calamus_caryotoides	(((Attalea_speciosa	(Bactris_major	(Elaeis_guineensis	(Leopoldinia_pulchra	Elaeis_oleifera))))	((Reinhardtia_simplex	Reinhardtia_gracilis)	(Reinhardtia_paiewonskiana	Reinhardtia_latisecta)))	Roystonea_regia))	((Manicaria_saccifera	(((((Veitchia_spiralis	(Burretiokentia_grandiflora	Kentiopsis_piersoniorum))	Hydriastele_microspadix)	Heterospathe_cagayanensis)	(Dictyosperma_album	Dypsis_decaryi))	((Oenocarpus_minor	Oenocarpus_bataua)	Prestoea_acuminata)))	(Pelagodoxa_henryana	Geonoma_undata)))))	(Pseudophoenix_vinifera	((Sclerosperma_profizianum	Podococcus_barteri)	Orania_palindan))))	Serenoa_repens)	Kingia_australis);
(((Phoenix_dactylifera	(((Calamus_caryotoides	Nypa_fruticans)	(((Pseudophoenix_vinifera	(((Geonoma_undata	Manicaria_saccifera)	(((Dictyosperma_album	((Kentiopsis_piersoniorum	(Veitchia_spiralis	Burretiokentia_grandiflora))	(Dypsis_decaryi	Hydriastele_microspadix)))	(Heterospathe_cagayanensis	Pelagodoxa_henryana))	((Oenocarpus_minor	Oenocarpus_bataua)	Prestoea_acuminata)))	Iriartea_deltoidea))	((Sclerosperma_profizianum	Podococcus_barteri)	Orania_palindan))	(Chamaedorea_seifrizii	((((Attalea_speciosa	Bactris_major)	(Elaeis_guineensis	Elaeis_oleifera))	((Reinhardtia_simplex	Reinhardtia_gracilis)	(Reinhardtia_paiewonskiana	Reinhardtia_latisecta)))	(Leopoldinia_pulchra	Roystonea_regia)))))	Sabal_domingensis))	Serenoa_repens)	Kingia_australis);
(((((Nypa_fruticans	((((((Heterospathe_cagayanensis	((Veitchia_spiralis	(Burretiokentia_grandiflora	Kentiopsis_piersoniorum))	(Calamus_caryotoides	Hydriastele_microspadix)))	(Dypsis_decaryi	Dictyosperma_album))	(Geonoma_undata	(Manicaria_saccifera	(((Oenocarpus_minor	Oenocarpus_bataua)	Prestoea_acuminata)	Pelagodoxa_henryana))))	Iriartea_deltoidea)	Pseudophoenix_vinifera)	((((Attalea_speciosa	(Bactris_major	(Elaeis_guineensis	Elaeis_oleifera)))	((Reinhardtia_simplex	Reinhardtia_gracilis)	(Reinhardtia_paiewonskiana	Reinhardtia_latisecta)))	(Leopoldinia_pulchra	Roystonea_regia))	(Chamaedorea_seifrizii	((Sclerosperma_profizianum	Podococcus_barteri)	Orania_palindan)))))	Phoenix_dactylifera)	Sabal_domingensis)	Serenoa_repens)	Kingia_australis);
(((((Nypa_fruticans	(((((Pelagodoxa_henryana	Geonoma_undata)	(Manicaria_saccifera	((Heterospathe_cagayanensis	((Dictyosperma_album	(Veitchia_spiralis	(Burretiokentia_grandiflora	Kentiopsis_piersoniorum)))	(Dypsis_decaryi	Hydriastele_microspadix)))	((Oenocarpus_minor	Oenocarpus_bataua)	Prestoea_acuminata))))	Iriartea_deltoidea)	(((Sclerosperma_profizianum	Podococcus_barteri)	Orania_palindan)	Pseudophoenix_vinifera))	((Calamus_caryotoides	Chamaedorea_seifrizii)	(((Attalea_speciosa	(Bactris_major	(Elaeis_guineensis	Elaeis_oleifera)))	((Reinhardtia_simplex	Reinhardtia_gracilis)	(Reinhardtia_paiewonskiana	Reinhardtia_latisecta)))	(Leopoldinia_pulchra	Roystonea_regia)))))	Phoenix_dactylifera)	Sabal_domingensis)	Serenoa_repens)	Kingia_australis);
(((Phoenix_dactylifera	(((Calamus_caryotoides	Nypa_fruticans)	(((((Dictyosperma_album	((Dypsis_decaryi	(Hydriastele_microspadix	(Veitchia_spiralis	(Burretiokentia_grandiflora	Kentiopsis_piersoniorum))))	Heterospathe_cagayanensis))	((Pelagodoxa_henryana	Manicaria_saccifera)	((Oenocarpus_minor	Oenocarpus_bataua)	Prestoea_acuminata)))	Geonoma_undata)	((Iriartea_deltoidea	((Sclerosperma_profizianum	Orania_palindan)	Pseudophoenix_vinifera))	(Podococcus_barteri	Chamaedorea_seifrizii)))	(((Attalea_speciosa	(Bactris_major	(Elaeis_guineensis	Elaeis_oleifera)))	((Reinhardtia_simplex	Reinhardtia_gracilis)	(Reinhardtia_paiewonskiana	Reinhardtia_latisecta)))	(Leopoldinia_pulchra	Roystonea_regia))))	Sabal_domingensis))	Serenoa_repens)	Kingia_australis);
(((Phoenix_dactylifera	((Nypa_fruticans	(((Chamaedorea_seifrizii	((Podococcus_barteri	Sclerosperma_profizianum)	Orania_palindan))	(((Attalea_speciosa	(Bactris_major	(Elaeis_guineensis	(Leopoldinia_pulchra	Elaeis_oleifera))))	((Reinhardtia_simplex	Reinhardtia_gracilis)	(Reinhardtia_paiewonskiana	Reinhardtia_latisecta)))	Roystonea_regia))	((((((Dictyosperma_album	(((Calamus_caryotoides	Hydriastele_microspadix)	(Kentiopsis_piersoniorum	(Veitchia_spiralis	Burretiokentia_grandiflora)))	Dypsis_decaryi))	Heterospathe_cagayanensis)	((Oenocarpus_minor	Oenocarpus_bataua)	Prestoea_acuminata))	(Pelagodoxa_henryana	Geonoma_undata))	Manicaria_saccifera)	(Pseudophoenix_vinifera	Iriartea_deltoidea))))	Sabal_domingensis))	Serenoa_repens)	Kingia_australis);
(((((Pseudophoenix_vinifera	((((((Roystonea_regia	Leopoldinia_pulchra)	(((Reinhardtia_simplex	Reinhardtia_gracilis)	(Reinhardtia_latisecta	Reinhardtia_paiewonskiana))	(Attalea_speciosa	((Elaeis_guineensis	Elaeis_oleifera)	Bactris_major))))	((((Prestoea_acuminata	(Oenocarpus_bataua	Oenocarpus_minor))	(Pelagodoxa_henryana	Manicaria_saccifera))	(Dictyosperma_album	((Heterospathe_cagayanensis	(Hydriastele_microspadix	(Veitchia_spiralis	(Kentiopsis_piersoniorum	Burretiokentia_grandiflora))))	Dypsis_decaryi)))	Geonoma_undata))	(Chamaedorea_seifrizii	(Nypa_fruticans	Calamus_caryotoides)))	Iriartea_deltoidea)	(Orania_palindan	(Podococcus_barteri	Sclerosperma_profizianum))))	Sabal_domingensis)	Phoenix_dactylifera)	Serenoa_repens)	Kingia_australis);
(((((((Nypa_fruticans	Calamus_caryotoides)	(Pseudophoenix_vinifera	((Chamaedorea_seifrizii	(((((Prestoea_acuminata	(Oenocarpus_bataua	Oenocarpus_minor))	(Pelagodoxa_henryana	Manicaria_saccifera))	(Dictyosperma_album	(Heterospathe_cagayanensis	((Veitchia_spiralis	Dypsis_decaryi)	(Hydriastele_microspadix	(Kentiopsis_piersoniorum	Burretiokentia_grandiflora))))))	Geonoma_undata)	Iriartea_deltoidea))	(Orania_palindan	(Podococcus_barteri	Sclerosperma_profizianum)))))	((Roystonea_regia	Leopoldinia_pulchra)	(((Reinhardtia_simplex	Reinhardtia_gracilis)	(Reinhardtia_latisecta	Reinhardtia_paiewonskiana))	(Attalea_speciosa	((Elaeis_guineensis	Elaeis_oleifera)	Bactris_major)))))	Sabal_domingensis)	Phoenix_dactylifera)	Serenoa_repens)	Kingia_australis);
((Podococcus_barteri	(((Pseudophoenix_vinifera	(((((Roystonea_regia	Leopoldinia_pulchra)	(((Reinhardtia_simplex	Reinhardtia_gracilis)	(Reinhardtia_latisecta	Reinhardtia_paiewonskiana))	(Attalea_speciosa	((Elaeis_guineensis	Elaeis_oleifera)	Bactris_major))))	(Phoenix_dactylifera	(Serenoa_repens	Sabal_domingensis)))	(Chamaedorea_seifrizii	(Nypa_fruticans	Calamus_caryotoides)))	((((Pelagodoxa_henryana	Manicaria_saccifera)	((Dictyosperma_album	(Heterospathe_cagayanensis	(Dypsis_decaryi	(Hydriastele_microspadix	(Veitchia_spiralis	(Kentiopsis_piersoniorum	Burretiokentia_grandiflora))))))	(Prestoea_acuminata	(Oenocarpus_bataua	Oenocarpus_minor))))	Geonoma_undata)	Iriartea_deltoidea)))	Sclerosperma_profizianum)	Orania_palindan))	Kingia_australis);
((Serenoa_repens	(Sabal_domingensis	(((Nypa_fruticans	Calamus_caryotoides)	(((Roystonea_regia	Leopoldinia_pulchra)	(((Reinhardtia_simplex	Reinhardtia_gracilis)	(Reinhardtia_latisecta	Reinhardtia_paiewonskiana))	(Attalea_speciosa	((Elaeis_guineensis	Elaeis_oleifera)	Bactris_major))))	((Pseudophoenix_vinifera	((Manicaria_saccifera	(((Dictyosperma_album	(Heterospathe_cagayanensis	(Dypsis_decaryi	((Hydriastele_microspadix	(Veitchia_spiralis	Kentiopsis_piersoniorum))	Burretiokentia_grandiflora))))	(Prestoea_acuminata	(Oenocarpus_bataua	Oenocarpus_minor)))	(Pelagodoxa_henryana	Geonoma_undata)))	Iriartea_deltoidea))	(Chamaedorea_seifrizii	(Orania_palindan	(Podococcus_barteri	Sclerosperma_profizianum))))))	Phoenix_dactylifera)))	Kingia_australis);
((Serenoa_repens	(Sabal_domingensis	(((Nypa_fruticans	Calamus_caryotoides)	(((Roystonea_regia	Leopoldinia_pulchra)	(((Reinhardtia_simplex	Reinhardtia_gracilis)	(Reinhardtia_latisecta	Reinhardtia_paiewonskiana))	(Bactris_major	(Attalea_speciosa	(Elaeis_guineensis	Elaeis_oleifera)))))	(Chamaedorea_seifrizii	((Orania_palindan	(Podococcus_barteri	Sclerosperma_profizianum))	(Pseudophoenix_vinifera	((Manicaria_saccifera	(((Dictyosperma_album	(Hydriastele_microspadix	((Heterospathe_cagayanensis	Dypsis_decaryi)	((Kentiopsis_piersoniorum	Burretiokentia_grandiflora)	Veitchia_spiralis))))	(Prestoea_acuminata	(Oenocarpus_bataua	Oenocarpus_minor)))	(Pelagodoxa_henryana	Geonoma_undata)))	Iriartea_deltoidea))))))	Phoenix_dactylifera)))	Kingia_australis);
((Serenoa_repens	(Sabal_domingensis	((((Chamaedorea_seifrizii	(Orania_palindan	(Podococcus_barteri	Sclerosperma_profizianum)))	Pseudophoenix_vinifera)	(((Nypa_fruticans	Calamus_caryotoides)	((Roystonea_regia	Leopoldinia_pulchra)	(((Reinhardtia_simplex	Reinhardtia_gracilis)	(Reinhardtia_latisecta	Reinhardtia_paiewonskiana))	(Attalea_speciosa	((Elaeis_guineensis	Elaeis_oleifera)	Bactris_major)))))	((((Dictyosperma_album	(((Dypsis_decaryi	(Burretiokentia_grandiflora	Veitchia_spiralis))	(Hydriastele_microspadix	Kentiopsis_piersoniorum))	Heterospathe_cagayanensis))	((Pelagodoxa_henryana	Manicaria_saccifera)	(Prestoea_acuminata	(Oenocarpus_bataua	Oenocarpus_minor))))	Geonoma_undata)	Iriartea_deltoidea)))	Phoenix_dactylifera)))	Kingia_australis);
((Serenoa_repens	(Sabal_domingensis	((((Iriartea_deltoidea	(Orania_palindan	(Podococcus_barteri	Sclerosperma_profizianum)))	((Pseudophoenix_vinifera	(((Pelagodoxa_henryana	Manicaria_saccifera)	((Prestoea_acuminata	(Oenocarpus_bataua	Oenocarpus_minor))	(Dictyosperma_album	((((Kentiopsis_piersoniorum	(Burretiokentia_grandiflora	Veitchia_spiralis))	Hydriastele_microspadix)	Heterospathe_cagayanensis)	Dypsis_decaryi))))	Geonoma_undata))	(((Roystonea_regia	Leopoldinia_pulchra)	Calamus_caryotoides)	(((Reinhardtia_simplex	Reinhardtia_gracilis)	(Reinhardtia_latisecta	Reinhardtia_paiewonskiana))	((Elaeis_guineensis	Elaeis_oleifera)	(Bactris_major	Attalea_speciosa))))))	(Chamaedorea_seifrizii	Nypa_fruticans))	Phoenix_dactylifera)))	Kingia_australis);
((Serenoa_repens	((((((Chamaedorea_seifrizii	(Orania_palindan	(Podococcus_barteri	Sclerosperma_profizianum)))	(Pseudophoenix_vinifera	(Iriartea_deltoidea	(((Dictyosperma_album	(((Dypsis_decaryi	Veitchia_spiralis)	(Hydriastele_microspadix	(Burretiokentia_grandiflora	Kentiopsis_piersoniorum)))	Heterospathe_cagayanensis))	((Manicaria_saccifera	(Prestoea_acuminata	(Oenocarpus_bataua	Oenocarpus_minor)))	Pelagodoxa_henryana))	Geonoma_undata))))	(Roystonea_regia	(((Reinhardtia_simplex	Reinhardtia_gracilis)	(Reinhardtia_latisecta	Reinhardtia_paiewonskiana))	(Attalea_speciosa	((Leopoldinia_pulchra	(Elaeis_guineensis	Elaeis_oleifera))	Bactris_major)))))	(Calamus_caryotoides	Nypa_fruticans))	Sabal_domingensis)	Phoenix_dactylifera))	Kingia_australis);
((Podococcus_barteri	(Sclerosperma_profizianum	((((Iriartea_deltoidea	((((Leopoldinia_pulchra	Roystonea_regia)	(((Reinhardtia_simplex	Reinhardtia_gracilis)	(Reinhardtia_latisecta	Reinhardtia_paiewonskiana))	(Attalea_speciosa	((Elaeis_guineensis	Elaeis_oleifera)	Bactris_major))))	((Calamus_caryotoides	Nypa_fruticans)	(Serenoa_repens	(Sabal_domingensis	Phoenix_dactylifera))))	(((Dictyosperma_album	((Dypsis_decaryi	(Hydriastele_microspadix	(Veitchia_spiralis	(Burretiokentia_grandiflora	Kentiopsis_piersoniorum))))	Heterospathe_cagayanensis))	Manicaria_saccifera)	((Prestoea_acuminata	(Oenocarpus_bataua	Oenocarpus_minor))	(Pelagodoxa_henryana	Geonoma_undata)))))	Chamaedorea_seifrizii)	Pseudophoenix_vinifera)	Orania_palindan)))	Kingia_australis);
((Serenoa_repens	(((((((Manicaria_saccifera	(((Dictyosperma_album	((Dypsis_decaryi	(Hydriastele_microspadix	(Veitchia_spiralis	(Burretiokentia_grandiflora	Kentiopsis_piersoniorum))))	Heterospathe_cagayanensis))	(Prestoea_acuminata	(Oenocarpus_bataua	Oenocarpus_minor)))	Pelagodoxa_henryana))	Geonoma_undata)	(Pseudophoenix_vinifera	((Orania_palindan	Sclerosperma_profizianum)	Podococcus_barteri)))	(((Leopoldinia_pulchra	Roystonea_regia)	(((Reinhardtia_simplex	Reinhardtia_gracilis)	(Reinhardtia_latisecta	Reinhardtia_paiewonskiana))	(Attalea_speciosa	((Elaeis_guineensis	Elaeis_oleifera)	Bactris_major))))	(Chamaedorea_seifrizii	Iriartea_deltoidea)))	(Calamus_caryotoides	Nypa_fruticans))	Sabal_domingensis)	Phoenix_dactylifera))	Kingia_australis);
((Serenoa_repens	(Sabal_domingensis	(((((Chamaedorea_seifrizii	(Orania_palindan	(Sclerosperma_profizianum	Podococcus_barteri)))	((Iriartea_deltoidea	(Manicaria_saccifera	(((Pelagodoxa_henryana	Geonoma_undata)	((Oenocarpus_bataua	Oenocarpus_minor)	Prestoea_acuminata))	(Heterospathe_cagayanensis	((Dypsis_decaryi	(Hydriastele_microspadix	(Veitchia_spiralis	(Kentiopsis_piersoniorum	Burretiokentia_grandiflora))))	Dictyosperma_album)))))	Pseudophoenix_vinifera))	((Leopoldinia_pulchra	Roystonea_regia)	(((Elaeis_guineensis	Elaeis_oleifera)	(Bactris_major	Attalea_speciosa))	((Reinhardtia_gracilis	Reinhardtia_simplex)	(Reinhardtia_paiewonskiana	Reinhardtia_latisecta)))))	(Calamus_caryotoides	Nypa_fruticans))	Phoenix_dactylifera)))	Kingia_australis);
((Serenoa_repens	(Sabal_domingensis	(((Chamaedorea_seifrizii	((Pseudophoenix_vinifera	(Orania_palindan	(Sclerosperma_profizianum	Podococcus_barteri)))	((Calamus_caryotoides	Nypa_fruticans)	(Iriartea_deltoidea	((((Oenocarpus_bataua	Oenocarpus_minor)	Prestoea_acuminata)	((Hydriastele_microspadix	((Veitchia_spiralis	(Kentiopsis_piersoniorum	Burretiokentia_grandiflora))	Heterospathe_cagayanensis))	(Dictyosperma_album	Dypsis_decaryi)))	((Pelagodoxa_henryana	Geonoma_undata)	Manicaria_saccifera))))))	((Leopoldinia_pulchra	Roystonea_regia)	(((Elaeis_guineensis	Elaeis_oleifera)	(Bactris_major	Attalea_speciosa))	((Reinhardtia_gracilis	Reinhardtia_simplex)	(Reinhardtia_paiewonskiana	Reinhardtia_latisecta)))))	Phoenix_dactylifera)))	Kingia_australis);
((Serenoa_repens	(Sabal_domingensis	(((((Chamaedorea_seifrizii	(Orania_palindan	(Sclerosperma_profizianum	Podococcus_barteri)))	((Iriartea_deltoidea	(Manicaria_saccifera	((((Oenocarpus_bataua	Oenocarpus_minor)	Prestoea_acuminata)	((Dypsis_decaryi	((Burretiokentia_grandiflora	(Heterospathe_cagayanensis	Kentiopsis_piersoniorum))	(Hydriastele_microspadix	Veitchia_spiralis)))	Dictyosperma_album))	(Pelagodoxa_henryana	Geonoma_undata))))	Pseudophoenix_vinifera))	((Leopoldinia_pulchra	Roystonea_regia)	((Attalea_speciosa	((Elaeis_guineensis	Elaeis_oleifera)	Bactris_major))	((Reinhardtia_gracilis	Reinhardtia_simplex)	(Reinhardtia_paiewonskiana	Reinhardtia_latisecta)))))	(Calamus_caryotoides	Nypa_fruticans))	Phoenix_dactylifera)))	Kingia_australis);
((Serenoa_repens	(Sabal_domingensis	((((((Leopoldinia_pulchra	Roystonea_regia)	((Attalea_speciosa	((Elaeis_guineensis	Elaeis_oleifera)	Bactris_major))	((Reinhardtia_gracilis	Reinhardtia_simplex)	(Reinhardtia_paiewonskiana	Reinhardtia_latisecta))))	(Chamaedorea_seifrizii	(Orania_palindan	(Sclerosperma_profizianum	Podococcus_barteri))))	((Iriartea_deltoidea	(Manicaria_saccifera	((((Oenocarpus_bataua	Oenocarpus_minor)	Prestoea_acuminata)	(((Heterospathe_cagayanensis	Dypsis_decaryi)	(Hydriastele_microspadix	((Veitchia_spiralis	Burretiokentia_grandiflora)	Kentiopsis_piersoniorum)))	Dictyosperma_album))	(Pelagodoxa_henryana	Geonoma_undata))))	Pseudophoenix_vinifera))	(Calamus_caryotoides	Nypa_fruticans))	Phoenix_dactylifera)))	Kingia_australis);
((Orania_palindan	((Sclerosperma_profizianum	Podococcus_barteri)	((((Serenoa_repens	(Sabal_domingensis	Phoenix_dactylifera))	((Chamaedorea_seifrizii	((Geonoma_undata	((Pelagodoxa_henryana	Manicaria_saccifera)	(((Oenocarpus_bataua	Oenocarpus_minor)	Prestoea_acuminata)	((((((Veitchia_spiralis	Burretiokentia_grandiflora)	Kentiopsis_piersoniorum)	Heterospathe_cagayanensis)	Dypsis_decaryi)	Hydriastele_microspadix)	Dictyosperma_album))))	((Leopoldinia_pulchra	Roystonea_regia)	(((Elaeis_guineensis	Elaeis_oleifera)	(Bactris_major	Attalea_speciosa))	((Reinhardtia_gracilis	Reinhardtia_simplex)	(Reinhardtia_paiewonskiana	Reinhardtia_latisecta))))))	(Calamus_caryotoides	Nypa_fruticans)))	Iriartea_deltoidea)	Pseudophoenix_vinifera)))	Kingia_australis);
((Serenoa_repens	((Sabal_domingensis	Phoenix_dactylifera)	((Calamus_caryotoides	Nypa_fruticans)	((((Pelagodoxa_henryana	Geonoma_undata)	(Manicaria_saccifera	(((Oenocarpus_bataua	Oenocarpus_minor)	Prestoea_acuminata)	((((Veitchia_spiralis	(Burretiokentia_grandiflora	(Kentiopsis_piersoniorum	Hydriastele_microspadix)))	Heterospathe_cagayanensis)	Dypsis_decaryi)	Dictyosperma_album))))	((Leopoldinia_pulchra	Roystonea_regia)	((Attalea_speciosa	((Elaeis_guineensis	Elaeis_oleifera)	Bactris_major))	((Reinhardtia_gracilis	Reinhardtia_simplex)	(Reinhardtia_paiewonskiana	Reinhardtia_latisecta)))))	(Iriartea_deltoidea	((Pseudophoenix_vinifera	(Orania_palindan	(Sclerosperma_profizianum	Podococcus_barteri)))	Chamaedorea_seifrizii))))))	Kingia_australis);
((Serenoa_repens	(Sabal_domingensis	(((Calamus_caryotoides	Nypa_fruticans)	(((Geonoma_undata	((Pelagodoxa_henryana	Manicaria_saccifera)	(((Oenocarpus_bataua	Oenocarpus_minor)	Prestoea_acuminata)	((((Veitchia_spiralis	(Burretiokentia_grandiflora	Kentiopsis_piersoniorum))	(Dypsis_decaryi	Hydriastele_microspadix))	Heterospathe_cagayanensis)	Dictyosperma_album))))	(Iriartea_deltoidea	(Pseudophoenix_vinifera	(Orania_palindan	(Sclerosperma_profizianum	Podococcus_barteri)))))	(Chamaedorea_seifrizii	((Leopoldinia_pulchra	Roystonea_regia)	((Attalea_speciosa	((Elaeis_guineensis	Elaeis_oleifera)	Bactris_major))	((Reinhardtia_gracilis	Reinhardtia_simplex)	(Reinhardtia_paiewonskiana	Reinhardtia_latisecta)))))))	Phoenix_dactylifera)))	Kingia_australis);
((Serenoa_repens	((((Calamus_caryotoides	Nypa_fruticans)	((((Geonoma_undata	((Pelagodoxa_henryana	Manicaria_saccifera)	(((Oenocarpus_bataua	Oenocarpus_minor)	Prestoea_acuminata)	(((Dypsis_decaryi	(Hydriastele_microspadix	(Veitchia_spiralis	(Burretiokentia_grandiflora	Kentiopsis_piersoniorum))))	Heterospathe_cagayanensis)	Dictyosperma_album))))	(Iriartea_deltoidea	((Orania_palindan	(Sclerosperma_profizianum	Podococcus_barteri))	Chamaedorea_seifrizii)))	Pseudophoenix_vinifera)	((Leopoldinia_pulchra	Roystonea_regia)	((Attalea_speciosa	((Elaeis_guineensis	Elaeis_oleifera)	Bactris_major))	((Reinhardtia_gracilis	Reinhardtia_simplex)	(Reinhardtia_paiewonskiana	Reinhardtia_latisecta))))))	Sabal_domingensis)	Phoenix_dactylifera))	Kingia_australis);
((Serenoa_repens	((((Calamus_caryotoides	Nypa_fruticans)	((((Leopoldinia_pulchra	Roystonea_regia)	((Attalea_speciosa	((Elaeis_guineensis	Elaeis_oleifera)	Bactris_major))	((Reinhardtia_gracilis	Reinhardtia_simplex)	(Reinhardtia_paiewonskiana	Reinhardtia_latisecta))))	((Orania_palindan	(Sclerosperma_profizianum	Podococcus_barteri))	Chamaedorea_seifrizii))	(((Geonoma_undata	((Pelagodoxa_henryana	Manicaria_saccifera)	(((Oenocarpus_bataua	Oenocarpus_minor)	Prestoea_acuminata)	(((Dypsis_decaryi	Hydriastele_microspadix)	((Veitchia_spiralis	(Burretiokentia_grandiflora	Kentiopsis_piersoniorum))	Heterospathe_cagayanensis))	Dictyosperma_album))))	Iriartea_deltoidea)	Pseudophoenix_vinifera)))	Sabal_domingensis)	Phoenix_dactylifera))	Kingia_australis);
((Serenoa_repens	(Sabal_domingensis	(((Calamus_caryotoides	Nypa_fruticans)	((((Pelagodoxa_henryana	Manicaria_saccifera)	((((Oenocarpus_bataua	Oenocarpus_minor)	Prestoea_acuminata)	(((Hydriastele_microspadix	((Burretiokentia_grandiflora	Veitchia_spiralis)	Kentiopsis_piersoniorum))	Heterospathe_cagayanensis)	(Dypsis_decaryi	Dictyosperma_album)))	Geonoma_undata))	(((Pseudophoenix_vinifera	(Orania_palindan	(Sclerosperma_profizianum	Podococcus_barteri)))	Chamaedorea_seifrizii)	Iriartea_deltoidea))	((Leopoldinia_pulchra	Roystonea_regia)	((Bactris_major	(Attalea_speciosa	(Elaeis_guineensis	Elaeis_oleifera)))	((Reinhardtia_gracilis	Reinhardtia_simplex)	(Reinhardtia_paiewonskiana	Reinhardtia_latisecta))))))	Phoenix_dactylifera)))	Kingia_australis);
((Serenoa_repens	(((((Chamaedorea_seifrizii	(Nypa_fruticans	Calamus_caryotoides))	((Iriartea_deltoidea	((Orania_palindan	(Podococcus_barteri	Sclerosperma_profizianum))	Pseudophoenix_vinifera))	(((((((Veitchia_spiralis	(Kentiopsis_piersoniorum	Burretiokentia_grandiflora))	(Hydriastele_microspadix	Dypsis_decaryi))	Heterospathe_cagayanensis)	Dictyosperma_album)	(Prestoea_acuminata	(Oenocarpus_minor	Oenocarpus_bataua)))	(Pelagodoxa_henryana	Manicaria_saccifera))	Geonoma_undata)))	((Leopoldinia_pulchra	Roystonea_regia)	((Attalea_speciosa	((Elaeis_guineensis	Elaeis_oleifera)	Bactris_major))	((Reinhardtia_latisecta	Reinhardtia_paiewonskiana)	(Reinhardtia_gracilis	Reinhardtia_simplex)))))	Sabal_domingensis)	Phoenix_dactylifera))	Kingia_australis);
((Serenoa_repens	(Sabal_domingensis	(((((Chamaedorea_seifrizii	(Orania_palindan	(Podococcus_barteri	Sclerosperma_profizianum)))	(((((Manicaria_saccifera	(Prestoea_acuminata	(Oenocarpus_minor	Oenocarpus_bataua)))	(Heterospathe_cagayanensis	(Dictyosperma_album	((Dypsis_decaryi	(Veitchia_spiralis	Burretiokentia_grandiflora))	(Kentiopsis_piersoniorum	Hydriastele_microspadix)))))	(Pelagodoxa_henryana	Geonoma_undata))	Iriartea_deltoidea)	Pseudophoenix_vinifera))	((Leopoldinia_pulchra	Roystonea_regia)	((Attalea_speciosa	((Elaeis_guineensis	Elaeis_oleifera)	Bactris_major))	((Reinhardtia_latisecta	Reinhardtia_paiewonskiana)	(Reinhardtia_gracilis	Reinhardtia_simplex)))))	(Nypa_fruticans	Calamus_caryotoides))	Phoenix_dactylifera)))	Kingia_australis);
((Serenoa_repens	((((((Orania_palindan	(Podococcus_barteri	Sclerosperma_profizianum))	(((((Pelagodoxa_henryana	Manicaria_saccifera)	(Prestoea_acuminata	(Oenocarpus_minor	Oenocarpus_bataua)))	(Dictyosperma_album	((Heterospathe_cagayanensis	((Veitchia_spiralis	(Burretiokentia_grandiflora	Kentiopsis_piersoniorum))	Hydriastele_microspadix))	Dypsis_decaryi)))	Geonoma_undata)	(Iriartea_deltoidea	Pseudophoenix_vinifera)))	(Chamaedorea_seifrizii	((Leopoldinia_pulchra	Roystonea_regia)	((Attalea_speciosa	((Elaeis_guineensis	Elaeis_oleifera)	Bactris_major))	((Reinhardtia_latisecta	Reinhardtia_paiewonskiana)	(Reinhardtia_gracilis	Reinhardtia_simplex))))))	(Nypa_fruticans	Calamus_caryotoides))	Sabal_domingensis)	Phoenix_dactylifera))	Kingia_australis);
((Serenoa_repens	(((((((Leopoldinia_pulchra	Roystonea_regia)	((Attalea_speciosa	((Elaeis_guineensis	Elaeis_oleifera)	Bactris_major))	((Reinhardtia_latisecta	Reinhardtia_paiewonskiana)	(Reinhardtia_gracilis	Reinhardtia_simplex))))	(Chamaedorea_seifrizii	(Sclerosperma_profizianum	(Orania_palindan	Podococcus_barteri))))	(Pseudophoenix_vinifera	((((Pelagodoxa_henryana	Manicaria_saccifera)	(Prestoea_acuminata	(Oenocarpus_minor	Oenocarpus_bataua)))	((Calamus_caryotoides	(Dictyosperma_album	((Heterospathe_cagayanensis	((Kentiopsis_piersoniorum	(Veitchia_spiralis	Burretiokentia_grandiflora))	Hydriastele_microspadix))	Dypsis_decaryi)))	Geonoma_undata))	Iriartea_deltoidea)))	Nypa_fruticans)	Sabal_domingensis)	Phoenix_dactylifera))	Kingia_australis);
((Serenoa_repens	((((((Pseudophoenix_vinifera	(Orania_palindan	(Podococcus_barteri	Sclerosperma_profizianum)))	((Geonoma_undata	(((Pelagodoxa_henryana	Manicaria_saccifera)	(Prestoea_acuminata	(Oenocarpus_minor	Oenocarpus_bataua)))	(((Hydriastele_microspadix	Dictyosperma_album)	((Kentiopsis_piersoniorum	Burretiokentia_grandiflora)	(Veitchia_spiralis	Dypsis_decaryi)))	Heterospathe_cagayanensis)))	(Chamaedorea_seifrizii	Iriartea_deltoidea)))	((Leopoldinia_pulchra	Roystonea_regia)	((Attalea_speciosa	((Elaeis_guineensis	Elaeis_oleifera)	Bactris_major))	((Reinhardtia_latisecta	Reinhardtia_paiewonskiana)	(Reinhardtia_gracilis	Reinhardtia_simplex)))))	(Calamus_caryotoides	Nypa_fruticans))	Sabal_domingensis)	Phoenix_dactylifera))	Kingia_australis);
((Serenoa_repens	(Sabal_domingensis	(((((Iriartea_deltoidea	Pseudophoenix_vinifera)	(((Orania_palindan	(Podococcus_barteri	Sclerosperma_profizianum))	Chamaedorea_seifrizii)	((Leopoldinia_pulchra	Roystonea_regia)	(((Elaeis_guineensis	Elaeis_oleifera)	(Bactris_major	Attalea_speciosa))	((Reinhardtia_latisecta	Reinhardtia_paiewonskiana)	(Reinhardtia_gracilis	Reinhardtia_simplex))))))	(((Pelagodoxa_henryana	(Calamus_caryotoides	Geonoma_undata))	((Prestoea_acuminata	(Oenocarpus_minor	Oenocarpus_bataua))	(Dictyosperma_album	(Heterospathe_cagayanensis	((Dypsis_decaryi	Hydriastele_microspadix)	(Veitchia_spiralis	(Burretiokentia_grandiflora	Kentiopsis_piersoniorum)))))))	Manicaria_saccifera))	Nypa_fruticans)	Phoenix_dactylifera)))	Kingia_australis);
((Serenoa_repens	((Sabal_domingensis	Phoenix_dactylifera)	(((((Leopoldinia_pulchra	Roystonea_regia)	((Attalea_speciosa	((Elaeis_guineensis	Elaeis_oleifera)	Bactris_major))	((Reinhardtia_latisecta	Reinhardtia_paiewonskiana)	(Reinhardtia_gracilis	Reinhardtia_simplex))))	((Iriartea_deltoidea	((((Prestoea_acuminata	(Oenocarpus_minor	Oenocarpus_bataua))	((Heterospathe_cagayanensis	(((Hydriastele_microspadix	(Veitchia_spiralis	(Burretiokentia_grandiflora	Kentiopsis_piersoniorum)))	Dictyosperma_album)	Dypsis_decaryi))	Pelagodoxa_henryana))	(Geonoma_undata	Manicaria_saccifera))	(Pseudophoenix_vinifera	(Orania_palindan	(Podococcus_barteri	Sclerosperma_profizianum)))))	Chamaedorea_seifrizii))	Nypa_fruticans)	Calamus_caryotoides)))	Kingia_australis);
((Serenoa_repens	(Sabal_domingensis	(((((Iriartea_deltoidea	((((Heterospathe_cagayanensis	(((Veitchia_spiralis	(Burretiokentia_grandiflora	Kentiopsis_piersoniorum))	Hydriastele_microspadix)	Dypsis_decaryi))	Dictyosperma_album)	(Manicaria_saccifera	(Pelagodoxa_henryana	(Prestoea_acuminata	(Oenocarpus_minor	Oenocarpus_bataua)))))	Geonoma_undata))	(((Leopoldinia_pulchra	Roystonea_regia)	((Attalea_speciosa	((Elaeis_guineensis	Elaeis_oleifera)	Bactris_major))	((Reinhardtia_latisecta	Reinhardtia_paiewonskiana)	(Reinhardtia_gracilis	Reinhardtia_simplex))))	(Calamus_caryotoides	Nypa_fruticans)))	Chamaedorea_seifrizii)	(Pseudophoenix_vinifera	(Orania_palindan	(Podococcus_barteri	Sclerosperma_profizianum))))	Phoenix_dactylifera)))	Kingia_australis);
((Serenoa_repens	((((((Chamaedorea_seifrizii	(Sclerosperma_profizianum	(Orania_palindan	Podococcus_barteri)))	(Pseudophoenix_vinifera	(Iriartea_deltoidea	((((Dictyosperma_album	((Dypsis_decaryi	Hydriastele_microspadix)	(Heterospathe_cagayanensis	(Veitchia_spiralis	(Burretiokentia_grandiflora	Kentiopsis_piersoniorum)))))	(Prestoea_acuminata	(Oenocarpus_minor	Oenocarpus_bataua)))	(Pelagodoxa_henryana	Geonoma_undata))	Manicaria_saccifera))))	((Leopoldinia_pulchra	Roystonea_regia)	(((Elaeis_guineensis	Elaeis_oleifera)	(Bactris_major	Attalea_speciosa))	((Reinhardtia_latisecta	Reinhardtia_paiewonskiana)	(Reinhardtia_gracilis	Reinhardtia_simplex)))))	(Calamus_caryotoides	Nypa_fruticans))	Sabal_domingensis)	Phoenix_dactylifera))	Kingia_australis);
((Serenoa_repens	(Sabal_domingensis	(((((Chamaedorea_seifrizii	(Sclerosperma_profizianum	(Orania_palindan	Podococcus_barteri)))	(Pseudophoenix_vinifera	(Iriartea_deltoidea	((((((Dictyosperma_album	((Hydriastele_microspadix	(Veitchia_spiralis	(Burretiokentia_grandiflora	Kentiopsis_piersoniorum)))	Dypsis_decaryi))	Heterospathe_cagayanensis)	(Prestoea_acuminata	(Oenocarpus_minor	Oenocarpus_bataua)))	Geonoma_undata)	Manicaria_saccifera)	Pelagodoxa_henryana))))	((Leopoldinia_pulchra	Roystonea_regia)	(((Elaeis_guineensis	Elaeis_oleifera)	(Bactris_major	Attalea_speciosa))	((Reinhardtia_latisecta	Reinhardtia_paiewonskiana)	(Reinhardtia_gracilis	Reinhardtia_simplex)))))	(Calamus_caryotoides	Nypa_fruticans))	Phoenix_dactylifera)))	Kingia_australis);
((((Phoenix_dactylifera	Sabal_domingensis)	(Nypa_fruticans	((Pseudophoenix_vinifera	((Orania_palindan	(Podococcus_barteri	Sclerosperma_profizianum))	Chamaedorea_seifrizii))	(Iriartea_deltoidea	((Geonoma_undata	((((((Dypsis_decaryi	Veitchia_spiralis)	Burretiokentia_grandiflora)	(Hydriastele_microspadix	Kentiopsis_piersoniorum))	Heterospathe_cagayanensis)	Dictyosperma_album)	((Prestoea_acuminata	(Oenocarpus_bataua	Oenocarpus_minor))	(Manicaria_saccifera	Pelagodoxa_henryana))))	(Calamus_caryotoides	((Roystonea_regia	Leopoldinia_pulchra)	(((Reinhardtia_latisecta	Reinhardtia_paiewonskiana)	(Reinhardtia_gracilis	Reinhardtia_simplex))	((Elaeis_oleifera	Elaeis_guineensis)	(Attalea_speciosa	Bactris_major))))))))))	Serenoa_repens)	Kingia_australis);
((((Phoenix_dactylifera	Sabal_domingensis)	(((Roystonea_regia	Leopoldinia_pulchra)	Chamaedorea_seifrizii)	(((Orania_palindan	(Podococcus_barteri	Sclerosperma_profizianum))	Pseudophoenix_vinifera)	(((Calamus_caryotoides	Nypa_fruticans)	Iriartea_deltoidea)	((Geonoma_undata	((Manicaria_saccifera	Pelagodoxa_henryana)	((((((Veitchia_spiralis	(Kentiopsis_piersoniorum	Burretiokentia_grandiflora))	Hydriastele_microspadix)	Dypsis_decaryi)	Heterospathe_cagayanensis)	Dictyosperma_album)	(Prestoea_acuminata	(Oenocarpus_bataua	Oenocarpus_minor)))))	(((Reinhardtia_latisecta	Reinhardtia_paiewonskiana)	(Reinhardtia_gracilis	Reinhardtia_simplex))	((Elaeis_oleifera	Elaeis_guineensis)	(Attalea_speciosa	Bactris_major))))))))	Serenoa_repens)	Kingia_australis);
((((Phoenix_dactylifera	Sabal_domingensis)	(((Orania_palindan	(Podococcus_barteri	Sclerosperma_profizianum))	Pseudophoenix_vinifera)	((((Manicaria_saccifera	(((Pelagodoxa_henryana	Geonoma_undata)	(Prestoea_acuminata	(Oenocarpus_bataua	Oenocarpus_minor)))	(((Hydriastele_microspadix	((Veitchia_spiralis	Dypsis_decaryi)	(Kentiopsis_piersoniorum	Burretiokentia_grandiflora)))	Heterospathe_cagayanensis)	Dictyosperma_album)))	Iriartea_deltoidea)	((Calamus_caryotoides	Nypa_fruticans)	Chamaedorea_seifrizii))	((Roystonea_regia	Leopoldinia_pulchra)	(((Reinhardtia_latisecta	Reinhardtia_paiewonskiana)	(Reinhardtia_gracilis	Reinhardtia_simplex))	(Attalea_speciosa	(Bactris_major	(Elaeis_oleifera	Elaeis_guineensis))))))))	Serenoa_repens)	Kingia_australis);
((((Phoenix_dactylifera	Sabal_domingensis)	(((Iriartea_deltoidea	(((Orania_palindan	(Podococcus_barteri	Sclerosperma_profizianum))	Pseudophoenix_vinifera)	Chamaedorea_seifrizii))	((((Roystonea_regia	Leopoldinia_pulchra)	(((Reinhardtia_latisecta	Reinhardtia_paiewonskiana)	(Reinhardtia_gracilis	Reinhardtia_simplex))	(Attalea_speciosa	(Bactris_major	(Elaeis_oleifera	Elaeis_guineensis)))))	((((Prestoea_acuminata	(Oenocarpus_bataua	Oenocarpus_minor))	(Manicaria_saccifera	Pelagodoxa_henryana))	((((Hydriastele_microspadix	(Veitchia_spiralis	(Burretiokentia_grandiflora	Kentiopsis_piersoniorum)))	Heterospathe_cagayanensis)	Dypsis_decaryi)	Dictyosperma_album))	Geonoma_undata))	Calamus_caryotoides))	Nypa_fruticans))	Serenoa_repens)	Kingia_australis);
((((Phoenix_dactylifera	Sabal_domingensis)	(((Pseudophoenix_vinifera	(Iriartea_deltoidea	(Chamaedorea_seifrizii	((((Roystonea_regia	Leopoldinia_pulchra)	(((Reinhardtia_latisecta	Reinhardtia_paiewonskiana)	(Reinhardtia_gracilis	Reinhardtia_simplex))	(Attalea_speciosa	(Bactris_major	(Elaeis_oleifera	Elaeis_guineensis)))))	(((((((Hydriastele_microspadix	(Kentiopsis_piersoniorum	(Veitchia_spiralis	Burretiokentia_grandiflora)))	Heterospathe_cagayanensis)	Dypsis_decaryi)	Dictyosperma_album)	(Prestoea_acuminata	(Oenocarpus_bataua	Oenocarpus_minor)))	Manicaria_saccifera)	(Pelagodoxa_henryana	Geonoma_undata)))	Calamus_caryotoides))))	(Orania_palindan	(Podococcus_barteri	Sclerosperma_profizianum)))	Nypa_fruticans))	Serenoa_repens)	Kingia_australis);
(((((((((Iriartea_deltoidea	(Geonoma_undata	(((((((Veitchia_spiralis	Dypsis_decaryi)	(Heterospathe_cagayanensis	(Kentiopsis_piersoniorum	Burretiokentia_grandiflora)))	Hydriastele_microspadix)	Dictyosperma_album)	(Prestoea_acuminata	(Oenocarpus_bataua	Oenocarpus_minor)))	Manicaria_saccifera)	Pelagodoxa_henryana)))	Chamaedorea_seifrizii)	(Pseudophoenix_vinifera	(Orania_palindan	(Podococcus_barteri	Sclerosperma_profizianum))))	((Roystonea_regia	Leopoldinia_pulchra)	(((Reinhardtia_latisecta	Reinhardtia_paiewonskiana)	(Reinhardtia_gracilis	Reinhardtia_simplex))	(Attalea_speciosa	(Bactris_major	(Elaeis_oleifera	Elaeis_guineensis))))))	(Calamus_caryotoides	Nypa_fruticans))	Phoenix_dactylifera)	Sabal_domingensis)	Serenoa_repens)	Kingia_australis);
((Podococcus_barteri	(Sclerosperma_profizianum	((((((Roystonea_regia	Leopoldinia_pulchra)	(((Reinhardtia_latisecta	Reinhardtia_paiewonskiana)	(Reinhardtia_gracilis	Reinhardtia_simplex))	(Attalea_speciosa	(Bactris_major	(Elaeis_oleifera	Elaeis_guineensis)))))	((Calamus_caryotoides	Nypa_fruticans)	(Phoenix_dactylifera	(Sabal_domingensis	Serenoa_repens))))	((Iriartea_deltoidea	((((Prestoea_acuminata	(Oenocarpus_bataua	Oenocarpus_minor))	(Pelagodoxa_henryana	Manicaria_saccifera))	((Heterospathe_cagayanensis	(Dypsis_decaryi	(Hydriastele_microspadix	((Veitchia_spiralis	Burretiokentia_grandiflora)	Kentiopsis_piersoniorum))))	Dictyosperma_album))	Geonoma_undata))	Pseudophoenix_vinifera))	Chamaedorea_seifrizii)	Orania_palindan)))	Kingia_australis);
((Podococcus_barteri	(((((((Roystonea_regia	Leopoldinia_pulchra)	(((Reinhardtia_latisecta	Reinhardtia_paiewonskiana)	(Reinhardtia_gracilis	Reinhardtia_simplex))	(Attalea_speciosa	(Bactris_major	(Elaeis_oleifera	Elaeis_guineensis)))))	((Calamus_caryotoides	Nypa_fruticans)	(Phoenix_dactylifera	(Sabal_domingensis	Serenoa_repens))))	((Iriartea_deltoidea	(((Pelagodoxa_henryana	Manicaria_saccifera)	(((Heterospathe_cagayanensis	(((Burretiokentia_grandiflora	Kentiopsis_piersoniorum)	Hydriastele_microspadix)	(Veitchia_spiralis	Dypsis_decaryi)))	Dictyosperma_album)	(Prestoea_acuminata	(Oenocarpus_bataua	Oenocarpus_minor))))	Geonoma_undata))	Pseudophoenix_vinifera))	Chamaedorea_seifrizii)	Sclerosperma_profizianum)	Orania_palindan))	Kingia_australis);
((Serenoa_repens	(((((Pseudophoenix_vinifera	((Calamus_caryotoides	((Roystonea_regia	Leopoldinia_pulchra)	(((Reinhardtia_latisecta	Reinhardtia_paiewonskiana)	(Reinhardtia_gracilis	Reinhardtia_simplex))	(Attalea_speciosa	(Bactris_major	(Elaeis_oleifera	Elaeis_guineensis))))))	(Geonoma_undata	(((Prestoea_acuminata	(Oenocarpus_bataua	Oenocarpus_minor))	Manicaria_saccifera)	((((Veitchia_spiralis	(Burretiokentia_grandiflora	Kentiopsis_piersoniorum))	Hydriastele_microspadix)	(Dypsis_decaryi	Dictyosperma_album))	(Pelagodoxa_henryana	Heterospathe_cagayanensis))))))	(Iriartea_deltoidea	(Chamaedorea_seifrizii	(Sclerosperma_profizianum	(Orania_palindan	Podococcus_barteri)))))	Nypa_fruticans)	Phoenix_dactylifera)	Sabal_domingensis))	Kingia_australis);
((Serenoa_repens	(Phoenix_dactylifera	((((((Geonoma_undata	((Pelagodoxa_henryana	Manicaria_saccifera)	((Prestoea_acuminata	(Oenocarpus_bataua	Oenocarpus_minor))	((Heterospathe_cagayanensis	(Dypsis_decaryi	(((Veitchia_spiralis	Burretiokentia_grandiflora)	Kentiopsis_piersoniorum)	Hydriastele_microspadix)))	Dictyosperma_album))))	(Pseudophoenix_vinifera	(Chamaedorea_seifrizii	(Orania_palindan	(Podococcus_barteri	Sclerosperma_profizianum)))))	Iriartea_deltoidea)	((Roystonea_regia	Leopoldinia_pulchra)	(((Reinhardtia_latisecta	Reinhardtia_paiewonskiana)	(Reinhardtia_gracilis	Reinhardtia_simplex))	((Elaeis_oleifera	Elaeis_guineensis)	(Attalea_speciosa	Bactris_major)))))	(Calamus_caryotoides	Nypa_fruticans))	Sabal_domingensis)))	Kingia_australis);
((Serenoa_repens	(((((((Orania_palindan	(Podococcus_barteri	Sclerosperma_profizianum))	Chamaedorea_seifrizii)	(Roystonea_regia	(((Reinhardtia_simplex	Reinhardtia_gracilis)	(Reinhardtia_paiewonskiana	Reinhardtia_latisecta))	((Leopoldinia_pulchra	Bactris_major)	((Elaeis_guineensis	Elaeis_oleifera)	Attalea_speciosa)))))	(((Geonoma_undata	((((Burretiokentia_grandiflora	((Dypsis_decaryi	Veitchia_spiralis)	(Kentiopsis_piersoniorum	Hydriastele_microspadix)))	Heterospathe_cagayanensis)	Dictyosperma_album)	((Pelagodoxa_henryana	Manicaria_saccifera)	((Oenocarpus_bataua	Oenocarpus_minor)	Prestoea_acuminata))))	Iriartea_deltoidea)	Pseudophoenix_vinifera))	(Calamus_caryotoides	Nypa_fruticans))	Sabal_domingensis)	Phoenix_dactylifera))	Kingia_australis);
((Serenoa_repens	(Sabal_domingensis	(((((Pseudophoenix_vinifera	(Orania_palindan	(Podococcus_barteri	Sclerosperma_profizianum)))	(Chamaedorea_seifrizii	Iriartea_deltoidea))	((Roystonea_regia	(((Reinhardtia_simplex	Reinhardtia_gracilis)	(Reinhardtia_paiewonskiana	Reinhardtia_latisecta))	(((Leopoldinia_pulchra	Bactris_major)	(Elaeis_guineensis	Elaeis_oleifera))	Attalea_speciosa)))	((Pelagodoxa_henryana	Manicaria_saccifera)	(Geonoma_undata	(((((Hydriastele_microspadix	(Veitchia_spiralis	(Kentiopsis_piersoniorum	Burretiokentia_grandiflora)))	Heterospathe_cagayanensis)	Dictyosperma_album)	Dypsis_decaryi)	((Oenocarpus_bataua	Oenocarpus_minor)	Prestoea_acuminata))))))	(Calamus_caryotoides	Nypa_fruticans))	Phoenix_dactylifera)))	Kingia_australis);
((Serenoa_repens	(((((Iriartea_deltoidea	((Pseudophoenix_vinifera	(Orania_palindan	(Podococcus_barteri	Sclerosperma_profizianum)))	Chamaedorea_seifrizii))	(((Calamus_caryotoides	(Leopoldinia_pulchra	Roystonea_regia))	(((Reinhardtia_simplex	Reinhardtia_gracilis)	(Reinhardtia_paiewonskiana	Reinhardtia_latisecta))	((Bactris_major	(Elaeis_guineensis	Elaeis_oleifera))	Attalea_speciosa)))	(Geonoma_undata	((((Dypsis_decaryi	((Hydriastele_microspadix	Veitchia_spiralis)	(Kentiopsis_piersoniorum	Burretiokentia_grandiflora)))	Heterospathe_cagayanensis)	Dictyosperma_album)	(Manicaria_saccifera	(Pelagodoxa_henryana	((Oenocarpus_bataua	Oenocarpus_minor)	Prestoea_acuminata)))))))	Nypa_fruticans)	Sabal_domingensis)	Phoenix_dactylifera))	Kingia_australis);
((Serenoa_repens	(Sabal_domingensis	((((((Orania_palindan	Sclerosperma_profizianum)	(Podococcus_barteri	Chamaedorea_seifrizii))	(Pseudophoenix_vinifera	(Iriartea_deltoidea	(Geonoma_undata	((((((Kentiopsis_piersoniorum	(Veitchia_spiralis	Burretiokentia_grandiflora))	Hydriastele_microspadix)	Dypsis_decaryi)	Heterospathe_cagayanensis)	Dictyosperma_album)	(((Oenocarpus_bataua	Oenocarpus_minor)	Prestoea_acuminata)	(Manicaria_saccifera	Pelagodoxa_henryana)))))))	((Leopoldinia_pulchra	Roystonea_regia)	(((Reinhardtia_simplex	Reinhardtia_gracilis)	(Reinhardtia_paiewonskiana	Reinhardtia_latisecta))	((Bactris_major	(Elaeis_guineensis	Elaeis_oleifera))	Attalea_speciosa))))	(Calamus_caryotoides	Nypa_fruticans))	Phoenix_dactylifera)))	Kingia_australis);
((Serenoa_repens	(Sabal_domingensis	((((((Leopoldinia_pulchra	Roystonea_regia)	(((Reinhardtia_simplex	Reinhardtia_gracilis)	(Reinhardtia_paiewonskiana	Reinhardtia_latisecta))	((Bactris_major	(Elaeis_guineensis	Elaeis_oleifera))	Attalea_speciosa)))	(((Orania_palindan	Sclerosperma_profizianum)	Podococcus_barteri)	((Geonoma_undata	((((((Kentiopsis_piersoniorum	(Veitchia_spiralis	Burretiokentia_grandiflora))	Hydriastele_microspadix)	Dypsis_decaryi)	Heterospathe_cagayanensis)	Dictyosperma_album)	(((Oenocarpus_bataua	Oenocarpus_minor)	Prestoea_acuminata)	(Manicaria_saccifera	Pelagodoxa_henryana))))	(Pseudophoenix_vinifera	Iriartea_deltoidea))))	Chamaedorea_seifrizii)	(Calamus_caryotoides	Nypa_fruticans))	Phoenix_dactylifera)))	Kingia_australis);
((Serenoa_repens	(Sabal_domingensis	((((((Leopoldinia_pulchra	Roystonea_regia)	(((Reinhardtia_simplex	Reinhardtia_gracilis)	(Reinhardtia_paiewonskiana	Reinhardtia_latisecta))	((Elaeis_guineensis	Elaeis_oleifera)	(Attalea_speciosa	Bactris_major))))	(Chamaedorea_seifrizii	(Orania_palindan	(Sclerosperma_profizianum	Podococcus_barteri))))	((Geonoma_undata	((Manicaria_saccifera	Pelagodoxa_henryana)	(((Hydriastele_microspadix	(Heterospathe_cagayanensis	(Veitchia_spiralis	(Burretiokentia_grandiflora	Kentiopsis_piersoniorum))))	(Dypsis_decaryi	Dictyosperma_album))	((Oenocarpus_bataua	Oenocarpus_minor)	Prestoea_acuminata))))	(Pseudophoenix_vinifera	Iriartea_deltoidea)))	(Calamus_caryotoides	Nypa_fruticans))	Phoenix_dactylifera)))	Kingia_australis);
((Serenoa_repens	(Sabal_domingensis	(((((Manicaria_saccifera	((((Dypsis_decaryi	(Hydriastele_microspadix	(Heterospathe_cagayanensis	(Veitchia_spiralis	(Burretiokentia_grandiflora	Kentiopsis_piersoniorum)))))	Dictyosperma_album)	((Oenocarpus_bataua	Oenocarpus_minor)	Prestoea_acuminata))	(Pelagodoxa_henryana	Geonoma_undata)))	((Chamaedorea_seifrizii	(Pseudophoenix_vinifera	(Orania_palindan	(Sclerosperma_profizianum	Podococcus_barteri))))	Iriartea_deltoidea))	((Leopoldinia_pulchra	Roystonea_regia)	(((Reinhardtia_simplex	Reinhardtia_gracilis)	(Reinhardtia_paiewonskiana	Reinhardtia_latisecta))	((Elaeis_guineensis	Elaeis_oleifera)	(Attalea_speciosa	Bactris_major)))))	(Calamus_caryotoides	Nypa_fruticans))	Phoenix_dactylifera)))	Kingia_australis);
((Serenoa_repens	(((((Pseudophoenix_vinifera	(Orania_palindan	(Sclerosperma_profizianum	Podococcus_barteri)))	((Chamaedorea_seifrizii	Iriartea_deltoidea)	((Calamus_caryotoides	Nypa_fruticans)	(Geonoma_undata	((Pelagodoxa_henryana	Manicaria_saccifera)	((((Dypsis_decaryi	(Hydriastele_microspadix	(Veitchia_spiralis	(Burretiokentia_grandiflora	Kentiopsis_piersoniorum))))	Heterospathe_cagayanensis)	Dictyosperma_album)	((Oenocarpus_bataua	Oenocarpus_minor)	Prestoea_acuminata)))))))	((Leopoldinia_pulchra	Roystonea_regia)	(((Reinhardtia_simplex	Reinhardtia_gracilis)	(Reinhardtia_paiewonskiana	Reinhardtia_latisecta))	((Elaeis_guineensis	Elaeis_oleifera)	(Attalea_speciosa	Bactris_major)))))	Sabal_domingensis)	Phoenix_dactylifera))	Kingia_australis);
((Serenoa_repens	((Sabal_domingensis	Phoenix_dactylifera)	(((Pseudophoenix_vinifera	(Orania_palindan	(Sclerosperma_profizianum	Podococcus_barteri)))	((((((Heterospathe_cagayanensis	((Dypsis_decaryi	Dictyosperma_album)	(Hydriastele_microspadix	(Kentiopsis_piersoniorum	(Veitchia_spiralis	Burretiokentia_grandiflora)))))	((Oenocarpus_bataua	Oenocarpus_minor)	Prestoea_acuminata))	(Geonoma_undata	Manicaria_saccifera))	Pelagodoxa_henryana)	(Chamaedorea_seifrizii	(Calamus_caryotoides	Nypa_fruticans)))	Iriartea_deltoidea))	((Leopoldinia_pulchra	Roystonea_regia)	(((Reinhardtia_simplex	Reinhardtia_gracilis)	(Reinhardtia_paiewonskiana	Reinhardtia_latisecta))	(Attalea_speciosa	(Bactris_major	(Elaeis_guineensis	Elaeis_oleifera))))))))	Kingia_australis);
((Orania_palindan	((Sclerosperma_profizianum	Podococcus_barteri)	((((Pelagodoxa_henryana	Manicaria_saccifera)	((((Dypsis_decaryi	(Veitchia_spiralis	Hydriastele_microspadix))	((Kentiopsis_piersoniorum	Burretiokentia_grandiflora)	Heterospathe_cagayanensis))	Dictyosperma_album)	((Oenocarpus_bataua	Oenocarpus_minor)	Prestoea_acuminata)))	Geonoma_undata)	(Pseudophoenix_vinifera	(((Nypa_fruticans	(Phoenix_dactylifera	(Serenoa_repens	Sabal_domingensis)))	(((Leopoldinia_pulchra	Roystonea_regia)	(((Reinhardtia_simplex	Reinhardtia_gracilis)	(Reinhardtia_paiewonskiana	Reinhardtia_latisecta))	(Attalea_speciosa	(Bactris_major	(Elaeis_guineensis	Elaeis_oleifera)))))	(Calamus_caryotoides	Chamaedorea_seifrizii)))	Iriartea_deltoidea)))))	Kingia_australis);
((Serenoa_repens	(Sabal_domingensis	(((Calamus_caryotoides	Nypa_fruticans)	(((((((Manicaria_saccifera	Pelagodoxa_henryana)	(Prestoea_acuminata	(Oenocarpus_minor	Oenocarpus_bataua)))	((Dictyosperma_album	(Heterospathe_cagayanensis	(Dypsis_decaryi	((Kentiopsis_piersoniorum	(Veitchia_spiralis	Burretiokentia_grandiflora))	Hydriastele_microspadix))))	Geonoma_undata))	Iriartea_deltoidea)	Pseudophoenix_vinifera)	((Orania_palindan	(Sclerosperma_profizianum	Podococcus_barteri))	Chamaedorea_seifrizii))	((Leopoldinia_pulchra	Roystonea_regia)	((Attalea_speciosa	(Bactris_major	(Elaeis_guineensis	Elaeis_oleifera)))	((Reinhardtia_latisecta	Reinhardtia_paiewonskiana)	(Reinhardtia_gracilis	Reinhardtia_simplex))))))	Phoenix_dactylifera)))	Kingia_australis);
((Nypa_fruticans	((((((((Pelagodoxa_henryana	Geonoma_undata)	(Manicaria_saccifera	((Prestoea_acuminata	(Oenocarpus_minor	Oenocarpus_bataua))	(Dictyosperma_album	((Heterospathe_cagayanensis	((Kentiopsis_piersoniorum	(Veitchia_spiralis	Burretiokentia_grandiflora))	Hydriastele_microspadix))	Dypsis_decaryi)))))	Iriartea_deltoidea)	(Calamus_caryotoides	Pseudophoenix_vinifera))	(Sclerosperma_profizianum	(Podococcus_barteri	Orania_palindan)))	((Leopoldinia_pulchra	Roystonea_regia)	((Attalea_speciosa	(Bactris_major	(Elaeis_guineensis	Elaeis_oleifera)))	((Reinhardtia_latisecta	Reinhardtia_paiewonskiana)	(Reinhardtia_gracilis	Reinhardtia_simplex)))))	(Phoenix_dactylifera	(Serenoa_repens	Sabal_domingensis)))	Chamaedorea_seifrizii))	Kingia_australis);
((Serenoa_repens	(Sabal_domingensis	(((Calamus_caryotoides	Nypa_fruticans)	(((Chamaedorea_seifrizii	((((Pelagodoxa_henryana	Geonoma_undata)	(Dictyosperma_album	(Heterospathe_cagayanensis	((Hydriastele_microspadix	(Veitchia_spiralis	(Burretiokentia_grandiflora	Kentiopsis_piersoniorum)))	Dypsis_decaryi))))	(Manicaria_saccifera	(Prestoea_acuminata	(Oenocarpus_minor	Oenocarpus_bataua))))	Iriartea_deltoidea))	(Pseudophoenix_vinifera	(Orania_palindan	(Sclerosperma_profizianum	Podococcus_barteri))))	((Leopoldinia_pulchra	Roystonea_regia)	((Attalea_speciosa	(Bactris_major	(Elaeis_guineensis	Elaeis_oleifera)))	((Reinhardtia_latisecta	Reinhardtia_paiewonskiana)	(Reinhardtia_gracilis	Reinhardtia_simplex))))))	Phoenix_dactylifera)))	Kingia_australis);
((Serenoa_repens	(Sabal_domingensis	(((Pseudophoenix_vinifera	(Orania_palindan	(Sclerosperma_profizianum	Podococcus_barteri)))	(((Nypa_fruticans	Chamaedorea_seifrizii)	(((Leopoldinia_pulchra	Roystonea_regia)	((Attalea_speciosa	(Bactris_major	(Elaeis_guineensis	Elaeis_oleifera)))	((Reinhardtia_latisecta	Reinhardtia_paiewonskiana)	(Reinhardtia_gracilis	Reinhardtia_simplex))))	(((Pelagodoxa_henryana	Geonoma_undata)	Manicaria_saccifera)	(((Dypsis_decaryi	Dictyosperma_album)	(Heterospathe_cagayanensis	((Kentiopsis_piersoniorum	(Veitchia_spiralis	Burretiokentia_grandiflora))	(Calamus_caryotoides	Hydriastele_microspadix))))	(Prestoea_acuminata	(Oenocarpus_minor	Oenocarpus_bataua))))))	Iriartea_deltoidea))	Phoenix_dactylifera)))	Kingia_australis);
((Serenoa_repens	((Sabal_domingensis	Phoenix_dactylifera)	((((Leopoldinia_pulchra	Roystonea_regia)	(((Elaeis_guineensis	Elaeis_oleifera)	(Attalea_speciosa	Bactris_major))	((Reinhardtia_latisecta	Reinhardtia_paiewonskiana)	(Reinhardtia_gracilis	Reinhardtia_simplex))))	((Chamaedorea_seifrizii	(Orania_palindan	(Sclerosperma_profizianum	Podococcus_barteri)))	((((Pelagodoxa_henryana	Manicaria_saccifera)	((Dictyosperma_album	((Heterospathe_cagayanensis	((Kentiopsis_piersoniorum	Burretiokentia_grandiflora)	Veitchia_spiralis))	(Hydriastele_microspadix	Dypsis_decaryi)))	(Prestoea_acuminata	(Oenocarpus_minor	Oenocarpus_bataua))))	Geonoma_undata)	(Pseudophoenix_vinifera	Iriartea_deltoidea))))	(Calamus_caryotoides	Nypa_fruticans))))	Kingia_australis);
((Serenoa_repens	((Sabal_domingensis	Phoenix_dactylifera)	(((((Leopoldinia_pulchra	Roystonea_regia)	((Attalea_speciosa	(Bactris_major	(Elaeis_guineensis	Elaeis_oleifera)))	((Reinhardtia_latisecta	Reinhardtia_paiewonskiana)	(Reinhardtia_gracilis	Reinhardtia_simplex))))	(Chamaedorea_seifrizii	(Orania_palindan	(Sclerosperma_profizianum	Podococcus_barteri))))	(Pseudophoenix_vinifera	(Iriartea_deltoidea	(((Pelagodoxa_henryana	Manicaria_saccifera)	((Dictyosperma_album	((Heterospathe_cagayanensis	(Hydriastele_microspadix	Kentiopsis_piersoniorum))	((Burretiokentia_grandiflora	Veitchia_spiralis)	Dypsis_decaryi)))	(Prestoea_acuminata	(Oenocarpus_minor	Oenocarpus_bataua))))	Geonoma_undata))))	(Calamus_caryotoides	Nypa_fruticans))))	Kingia_australis);
((Serenoa_repens	((((((Pseudophoenix_vinifera	(Orania_palindan	(Sclerosperma_profizianum	Podococcus_barteri)))	(Iriartea_deltoidea	(Chamaedorea_seifrizii	(((Pelagodoxa_henryana	(((Hydriastele_microspadix	Dictyosperma_album)	(Kentiopsis_piersoniorum	((Burretiokentia_grandiflora	Veitchia_spiralis)	Dypsis_decaryi)))	Heterospathe_cagayanensis))	((Prestoea_acuminata	(Oenocarpus_minor	Oenocarpus_bataua))	Manicaria_saccifera))	Geonoma_undata))))	((Leopoldinia_pulchra	Roystonea_regia)	((Attalea_speciosa	(Bactris_major	(Elaeis_guineensis	Elaeis_oleifera)))	((Reinhardtia_latisecta	Reinhardtia_paiewonskiana)	(Reinhardtia_gracilis	Reinhardtia_simplex)))))	(Calamus_caryotoides	Nypa_fruticans))	Sabal_domingensis)	Phoenix_dactylifera))	Kingia_australis);
((Serenoa_repens	(((((((Iriartea_deltoidea	((Orania_palindan	(Sclerosperma_profizianum	Podococcus_barteri))	Pseudophoenix_vinifera))	((Dictyosperma_album	((((Heterospathe_cagayanensis	(Kentiopsis_piersoniorum	Burretiokentia_grandiflora))	Hydriastele_microspadix)	Veitchia_spiralis)	Dypsis_decaryi))	(((Prestoea_acuminata	(Oenocarpus_minor	Oenocarpus_bataua))	(Pelagodoxa_henryana	Manicaria_saccifera))	Geonoma_undata)))	((Leopoldinia_pulchra	Roystonea_regia)	((Attalea_speciosa	(Bactris_major	(Elaeis_guineensis	Elaeis_oleifera)))	((Reinhardtia_latisecta	Reinhardtia_paiewonskiana)	(Reinhardtia_gracilis	Reinhardtia_simplex)))))	Chamaedorea_seifrizii)	(Calamus_caryotoides	Nypa_fruticans))	Sabal_domingensis)	Phoenix_dactylifera))	Kingia_australis);
((Serenoa_repens	((((((((Orania_palindan	(Sclerosperma_profizianum	Podococcus_barteri))	Pseudophoenix_vinifera)	((((Prestoea_acuminata	(Oenocarpus_minor	Oenocarpus_bataua))	(Pelagodoxa_henryana	Manicaria_saccifera))	(Geonoma_undata	(((Hydriastele_microspadix	Dictyosperma_album)	((Veitchia_spiralis	(Kentiopsis_piersoniorum	Burretiokentia_grandiflora))	Dypsis_decaryi))	Heterospathe_cagayanensis)))	Iriartea_deltoidea))	Chamaedorea_seifrizii)	((Leopoldinia_pulchra	Roystonea_regia)	(((Elaeis_guineensis	Elaeis_oleifera)	(Attalea_speciosa	Bactris_major))	((Reinhardtia_latisecta	Reinhardtia_paiewonskiana)	(Reinhardtia_gracilis	Reinhardtia_simplex)))))	(Calamus_caryotoides	Nypa_fruticans))	Sabal_domingensis)	Phoenix_dactylifera))	Kingia_australis);
((((Sclerosperma_profizianum	Orania_palindan)	((((((((Attalea_speciosa	(Bactris_major	(Elaeis_guineensis	Elaeis_oleifera)))	((Reinhardtia_latisecta	Reinhardtia_paiewonskiana)	(Reinhardtia_gracilis	Reinhardtia_simplex)))	(Leopoldinia_pulchra	Roystonea_regia))	((Calamus_caryotoides	Geonoma_undata)	(((((Dypsis_decaryi	Dictyosperma_album)	(Kentiopsis_piersoniorum	(Burretiokentia_grandiflora	Veitchia_spiralis)))	Hydriastele_microspadix)	Heterospathe_cagayanensis)	(Manicaria_saccifera	((Prestoea_acuminata	(Oenocarpus_minor	Oenocarpus_bataua))	Pelagodoxa_henryana)))))	Iriartea_deltoidea)	(Nypa_fruticans	(Phoenix_dactylifera	(Serenoa_repens	Sabal_domingensis))))	Pseudophoenix_vinifera)	Chamaedorea_seifrizii))	Podococcus_barteri)	Kingia_australis);
((Serenoa_repens	((Phoenix_dactylifera	Sabal_domingensis)	((((((Calamus_caryotoides	Pseudophoenix_vinifera)	(Orania_palindan	(Podococcus_barteri	Sclerosperma_profizianum)))	(Geonoma_undata	((Manicaria_saccifera	(Prestoea_acuminata	(Oenocarpus_minor	Oenocarpus_bataua)))	(Pelagodoxa_henryana	(((Dictyosperma_album	(Hydriastele_microspadix	(Veitchia_spiralis	(Kentiopsis_piersoniorum	Burretiokentia_grandiflora))))	Dypsis_decaryi)	Heterospathe_cagayanensis)))))	Iriartea_deltoidea)	(((Leopoldinia_pulchra	Roystonea_regia)	(((Elaeis_guineensis	Elaeis_oleifera)	(Bactris_major	Attalea_speciosa))	((Reinhardtia_latisecta	Reinhardtia_paiewonskiana)	(Reinhardtia_simplex	Reinhardtia_gracilis))))	Chamaedorea_seifrizii))	Nypa_fruticans)))	Kingia_australis);
((Podococcus_barteri	(Sclerosperma_profizianum	(((((((((Leopoldinia_pulchra	Roystonea_regia)	(((Elaeis_guineensis	Elaeis_oleifera)	(Bactris_major	Attalea_speciosa))	((Reinhardtia_latisecta	Reinhardtia_paiewonskiana)	(Reinhardtia_simplex	Reinhardtia_gracilis))))	Chamaedorea_seifrizii)	(Calamus_caryotoides	Nypa_fruticans))	(Geonoma_undata	((((Dictyosperma_album	(Heterospathe_cagayanensis	(((Veitchia_spiralis	(Kentiopsis_piersoniorum	Burretiokentia_grandiflora))	Hydriastele_microspadix)	Dypsis_decaryi)))	Pelagodoxa_henryana)	(Prestoea_acuminata	(Oenocarpus_minor	Oenocarpus_bataua)))	Manicaria_saccifera)))	Iriartea_deltoidea)	(Phoenix_dactylifera	(Sabal_domingensis	Serenoa_repens)))	Pseudophoenix_vinifera)	Orania_palindan)))	Kingia_australis);
((Serenoa_repens	(Phoenix_dactylifera	((((((Geonoma_undata	(((Dictyosperma_album	(((Veitchia_spiralis	(Kentiopsis_piersoniorum	Burretiokentia_grandiflora))	(Heterospathe_cagayanensis	Hydriastele_microspadix))	Dypsis_decaryi))	(Prestoea_acuminata	(Oenocarpus_minor	Oenocarpus_bataua)))	(Pelagodoxa_henryana	Manicaria_saccifera)))	(Pseudophoenix_vinifera	(Orania_palindan	(Podococcus_barteri	Sclerosperma_profizianum))))	Iriartea_deltoidea)	(((Leopoldinia_pulchra	Roystonea_regia)	((Attalea_speciosa	((Elaeis_guineensis	Elaeis_oleifera)	Bactris_major))	((Reinhardtia_latisecta	Reinhardtia_paiewonskiana)	(Reinhardtia_simplex	Reinhardtia_gracilis))))	Chamaedorea_seifrizii))	(Calamus_caryotoides	Nypa_fruticans))	Sabal_domingensis)))	Kingia_australis);
((Orania_palindan	((Podococcus_barteri	Sclerosperma_profizianum)	((((Leopoldinia_pulchra	Roystonea_regia)	((Bactris_major	(Attalea_speciosa	(Elaeis_guineensis	Elaeis_oleifera)))	((Reinhardtia_latisecta	Reinhardtia_paiewonskiana)	(Reinhardtia_simplex	Reinhardtia_gracilis))))	((((Manicaria_saccifera	((((Veitchia_spiralis	Hydriastele_microspadix)	(Dypsis_decaryi	(Heterospathe_cagayanensis	(Kentiopsis_piersoniorum	Burretiokentia_grandiflora))))	Dictyosperma_album)	((Prestoea_acuminata	(Oenocarpus_minor	Oenocarpus_bataua))	(Pelagodoxa_henryana	Geonoma_undata))))	Iriartea_deltoidea)	Pseudophoenix_vinifera)	((Calamus_caryotoides	Nypa_fruticans)	(Phoenix_dactylifera	(Sabal_domingensis	Serenoa_repens)))))	Chamaedorea_seifrizii)))	Kingia_australis);
((Serenoa_repens	((((((Chamaedorea_seifrizii	(Orania_palindan	(Podococcus_barteri	Sclerosperma_profizianum)))	((((((Heterospathe_cagayanensis	Dictyosperma_album)	(((Veitchia_spiralis	(Kentiopsis_piersoniorum	Burretiokentia_grandiflora))	Hydriastele_microspadix)	Dypsis_decaryi))	(Pelagodoxa_henryana	((Prestoea_acuminata	(Oenocarpus_minor	Oenocarpus_bataua))	Manicaria_saccifera)))	Geonoma_undata)	Iriartea_deltoidea)	Pseudophoenix_vinifera))	(Roystonea_regia	((Attalea_speciosa	((Leopoldinia_pulchra	Bactris_major)	(Elaeis_guineensis	Elaeis_oleifera)))	((Reinhardtia_latisecta	Reinhardtia_paiewonskiana)	(Reinhardtia_simplex	Reinhardtia_gracilis)))))	(Calamus_caryotoides	Nypa_fruticans))	Phoenix_dactylifera)	Sabal_domingensis))	Kingia_australis);
((Orania_palindan	((Podococcus_barteri	Sclerosperma_profizianum)	(((((Nypa_fruticans	(Phoenix_dactylifera	(Sabal_domingensis	Serenoa_repens)))	((Manicaria_saccifera	(((Dictyosperma_album	((((Burretiokentia_grandiflora	Kentiopsis_piersoniorum)	Veitchia_spiralis)	Heterospathe_cagayanensis)	(Dypsis_decaryi	Hydriastele_microspadix)))	(Prestoea_acuminata	(Oenocarpus_minor	Oenocarpus_bataua)))	(Pelagodoxa_henryana	Geonoma_undata)))	(((((Bactris_major	Attalea_speciosa)	(Elaeis_guineensis	Elaeis_oleifera))	((Reinhardtia_latisecta	Reinhardtia_paiewonskiana)	(Reinhardtia_simplex	Reinhardtia_gracilis)))	Calamus_caryotoides)	(Leopoldinia_pulchra	Roystonea_regia))))	Chamaedorea_seifrizii)	Iriartea_deltoidea)	Pseudophoenix_vinifera)))	Kingia_australis);
((Serenoa_repens	((((Pseudophoenix_vinifera	(Orania_palindan	(Podococcus_barteri	Sclerosperma_profizianum)))	(((((((Dictyosperma_album	(((Hydriastele_microspadix	((Burretiokentia_grandiflora	Kentiopsis_piersoniorum)	Veitchia_spiralis))	Heterospathe_cagayanensis)	(Dypsis_decaryi	Calamus_caryotoides)))	(Prestoea_acuminata	(Oenocarpus_minor	Oenocarpus_bataua)))	Manicaria_saccifera)	(Pelagodoxa_henryana	Geonoma_undata))	(((Attalea_speciosa	((Elaeis_guineensis	Elaeis_oleifera)	Bactris_major))	((Reinhardtia_latisecta	Reinhardtia_paiewonskiana)	(Reinhardtia_simplex	Reinhardtia_gracilis)))	(Leopoldinia_pulchra	Roystonea_regia)))	(Nypa_fruticans	Chamaedorea_seifrizii))	Iriartea_deltoidea))	Phoenix_dactylifera)	Sabal_domingensis))	Kingia_australis);
((Serenoa_repens	((((Pseudophoenix_vinifera	(Orania_palindan	(Podococcus_barteri	Sclerosperma_profizianum)))	((((((((Dictyosperma_album	((((Hydriastele_microspadix	(Dypsis_decaryi	Kentiopsis_piersoniorum))	Burretiokentia_grandiflora)	Veitchia_spiralis)	Heterospathe_cagayanensis))	(Prestoea_acuminata	(Oenocarpus_minor	Oenocarpus_bataua)))	Pelagodoxa_henryana)	Manicaria_saccifera)	Geonoma_undata)	((Calamus_caryotoides	Nypa_fruticans)	Chamaedorea_seifrizii))	((((Elaeis_guineensis	Elaeis_oleifera)	(Bactris_major	Attalea_speciosa))	((Reinhardtia_latisecta	Reinhardtia_paiewonskiana)	(Reinhardtia_simplex	Reinhardtia_gracilis)))	(Leopoldinia_pulchra	Roystonea_regia)))	Iriartea_deltoidea))	Phoenix_dactylifera)	Sabal_domingensis))	Kingia_australis);
((Orania_palindan	((Podococcus_barteri	Sclerosperma_profizianum)	((((Pseudophoenix_vinifera	(Iriartea_deltoidea	(((Dictyosperma_album	((Dypsis_decaryi	Hydriastele_microspadix)	((Pelagodoxa_henryana	Heterospathe_cagayanensis)	(Veitchia_spiralis	(Kentiopsis_piersoniorum	Burretiokentia_grandiflora)))))	(Geonoma_undata	(Prestoea_acuminata	(Oenocarpus_minor	Oenocarpus_bataua))))	Manicaria_saccifera)))	(Calamus_caryotoides	Nypa_fruticans))	(((((Leopoldinia_pulchra	(Elaeis_guineensis	Elaeis_oleifera))	(Bactris_major	Attalea_speciosa))	((Reinhardtia_latisecta	Reinhardtia_paiewonskiana)	(Reinhardtia_simplex	Reinhardtia_gracilis)))	Roystonea_regia)	(Phoenix_dactylifera	(Sabal_domingensis	Serenoa_repens))))	Chamaedorea_seifrizii)))	Kingia_australis);
((Serenoa_repens	((Phoenix_dactylifera	Sabal_domingensis)	((Pseudophoenix_vinifera	(Orania_palindan	(Podococcus_barteri	Sclerosperma_profizianum)))	(Iriartea_deltoidea	(((Chamaedorea_seifrizii	Calamus_caryotoides)	(((((Elaeis_guineensis	Elaeis_oleifera)	Bactris_major)	Attalea_speciosa)	((Reinhardtia_latisecta	Reinhardtia_paiewonskiana)	(Reinhardtia_simplex	Reinhardtia_gracilis)))	(Leopoldinia_pulchra	Roystonea_regia)))	(Nypa_fruticans	(((Pelagodoxa_henryana	Manicaria_saccifera)	((Prestoea_acuminata	(Oenocarpus_minor	Oenocarpus_bataua))	((Dypsis_decaryi	Dictyosperma_album)	(Heterospathe_cagayanensis	(Hydriastele_microspadix	(Veitchia_spiralis	(Kentiopsis_piersoniorum	Burretiokentia_grandiflora)))))))	Geonoma_undata)))))))	Kingia_australis);
((Serenoa_repens	((Sabal_domingensis	Phoenix_dactylifera)	(((((Pseudophoenix_vinifera	(Orania_palindan	(Podococcus_barteri	Sclerosperma_profizianum)))	Chamaedorea_seifrizii)	(((Roystonea_regia	Leopoldinia_pulchra)	((Attalea_speciosa	(Bactris_major	(Elaeis_oleifera	Elaeis_guineensis)))	((Reinhardtia_simplex	Reinhardtia_gracilis)	(Reinhardtia_latisecta	Reinhardtia_paiewonskiana))))	(((Pelagodoxa_henryana	Manicaria_saccifera)	(((((((Burretiokentia_grandiflora	Veitchia_spiralis)	Kentiopsis_piersoniorum)	Calamus_caryotoides)	(Dypsis_decaryi	Hydriastele_microspadix))	Heterospathe_cagayanensis)	Dictyosperma_album)	((Oenocarpus_minor	Oenocarpus_bataua)	Prestoea_acuminata)))	Geonoma_undata)))	Iriartea_deltoidea)	Nypa_fruticans)))	Kingia_australis);
(((Roystonea_regia	Leopoldinia_pulchra)	(((Attalea_speciosa	(Bactris_major	(Elaeis_oleifera	Elaeis_guineensis)))	((Reinhardtia_simplex	Reinhardtia_gracilis)	(Reinhardtia_latisecta	Reinhardtia_paiewonskiana)))	((Phoenix_dactylifera	(Serenoa_repens	Sabal_domingensis))	((Calamus_caryotoides	Nypa_fruticans)	(((Chamaedorea_seifrizii	(Orania_palindan	(Podococcus_barteri	Sclerosperma_profizianum)))	((((Dypsis_decaryi	Dictyosperma_album)	(((Burretiokentia_grandiflora	Veitchia_spiralis)	(Kentiopsis_piersoniorum	Hydriastele_microspadix))	Heterospathe_cagayanensis))	(Pelagodoxa_henryana	Geonoma_undata))	(((Oenocarpus_minor	Oenocarpus_bataua)	Prestoea_acuminata)	Manicaria_saccifera)))	(Iriartea_deltoidea	Pseudophoenix_vinifera))))))	Kingia_australis);
((Serenoa_repens	(((((((Roystonea_regia	Leopoldinia_pulchra)	((Attalea_speciosa	(Bactris_major	(Elaeis_oleifera	Elaeis_guineensis)))	((Reinhardtia_simplex	Reinhardtia_gracilis)	(Reinhardtia_latisecta	Reinhardtia_paiewonskiana))))	(Chamaedorea_seifrizii	(Orania_palindan	(Podococcus_barteri	Sclerosperma_profizianum))))	(((Calamus_caryotoides	Nypa_fruticans)	Iriartea_deltoidea)	(((Dictyosperma_album	((((Burretiokentia_grandiflora	Kentiopsis_piersoniorum)	Hydriastele_microspadix)	(Dypsis_decaryi	Veitchia_spiralis))	Heterospathe_cagayanensis))	Geonoma_undata)	(((Oenocarpus_minor	Oenocarpus_bataua)	Prestoea_acuminata)	(Pelagodoxa_henryana	Manicaria_saccifera)))))	Pseudophoenix_vinifera)	Sabal_domingensis)	Phoenix_dactylifera))	Kingia_australis);
((Serenoa_repens	((Sabal_domingensis	Phoenix_dactylifera)	(((Pseudophoenix_vinifera	(Orania_palindan	(Podococcus_barteri	Sclerosperma_profizianum)))	((Chamaedorea_seifrizii	(((Calamus_caryotoides	(Roystonea_regia	Leopoldinia_pulchra))	((Attalea_speciosa	(Bactris_major	(Elaeis_oleifera	Elaeis_guineensis)))	((Reinhardtia_simplex	Reinhardtia_gracilis)	(Reinhardtia_latisecta	Reinhardtia_paiewonskiana))))	((Pelagodoxa_henryana	Geonoma_undata)	((((Oenocarpus_minor	Oenocarpus_bataua)	Prestoea_acuminata)	(((Veitchia_spiralis	(Burretiokentia_grandiflora	Kentiopsis_piersoniorum))	Heterospathe_cagayanensis)	(Dypsis_decaryi	(Hydriastele_microspadix	Dictyosperma_album))))	Manicaria_saccifera))))	Iriartea_deltoidea))	Nypa_fruticans)))	Kingia_australis);
((Serenoa_repens	(Sabal_domingensis	(((Pseudophoenix_vinifera	(Chamaedorea_seifrizii	(Orania_palindan	(Podococcus_barteri	Sclerosperma_profizianum))))	(Iriartea_deltoidea	((Nypa_fruticans	(((Pelagodoxa_henryana	Manicaria_saccifera)	((Oenocarpus_minor	Oenocarpus_bataua)	Prestoea_acuminata))	(Geonoma_undata	((Hydriastele_microspadix	(Dypsis_decaryi	((Kentiopsis_piersoniorum	(Veitchia_spiralis	Burretiokentia_grandiflora))	Heterospathe_cagayanensis)))	Dictyosperma_album))))	((Calamus_caryotoides	(Roystonea_regia	Leopoldinia_pulchra))	((Attalea_speciosa	(Bactris_major	(Elaeis_oleifera	Elaeis_guineensis)))	((Reinhardtia_simplex	Reinhardtia_gracilis)	(Reinhardtia_latisecta	Reinhardtia_paiewonskiana)))))))	Phoenix_dactylifera)))	Kingia_australis);
((Serenoa_repens	(Sabal_domingensis	(((Calamus_caryotoides	Nypa_fruticans)	(((Roystonea_regia	((Attalea_speciosa	(Bactris_major	((Leopoldinia_pulchra	Elaeis_oleifera)	Elaeis_guineensis)))	(Chamaedorea_seifrizii	((Reinhardtia_simplex	Reinhardtia_gracilis)	(Reinhardtia_latisecta	Reinhardtia_paiewonskiana)))))	(Orania_palindan	(Podococcus_barteri	Sclerosperma_profizianum)))	((Pseudophoenix_vinifera	Iriartea_deltoidea)	(((Pelagodoxa_henryana	Geonoma_undata)	(((Oenocarpus_minor	Oenocarpus_bataua)	Prestoea_acuminata)	((Hydriastele_microspadix	((Kentiopsis_piersoniorum	(Veitchia_spiralis	Burretiokentia_grandiflora))	Heterospathe_cagayanensis))	(Dypsis_decaryi	Dictyosperma_album))))	Manicaria_saccifera))))	Phoenix_dactylifera)))	Kingia_australis);
((Serenoa_repens	(((Nypa_fruticans	(((Calamus_caryotoides	(Leopoldinia_pulchra	Roystonea_regia))	(((Attalea_speciosa	Bactris_major)	(Elaeis_oleifera	Elaeis_guineensis))	((Reinhardtia_simplex	Reinhardtia_gracilis)	(Reinhardtia_latisecta	Reinhardtia_paiewonskiana))))	((Chamaedorea_seifrizii	(Orania_palindan	(Podococcus_barteri	Sclerosperma_profizianum)))	((Pseudophoenix_vinifera	Iriartea_deltoidea)	(((((Oenocarpus_minor	Oenocarpus_bataua)	Prestoea_acuminata)	((Heterospathe_cagayanensis	(Dypsis_decaryi	(Hydriastele_microspadix	(Veitchia_spiralis	(Burretiokentia_grandiflora	Kentiopsis_piersoniorum)))))	Dictyosperma_album))	Manicaria_saccifera)	(Pelagodoxa_henryana	Geonoma_undata))))))	Sabal_domingensis)	Phoenix_dactylifera))	Kingia_australis);
((Podococcus_barteri	(((((Pseudophoenix_vinifera	Iriartea_deltoidea)	((((((Hydriastele_microspadix	(Heterospathe_cagayanensis	(Burretiokentia_grandiflora	Kentiopsis_piersoniorum)))	Veitchia_spiralis)	Dypsis_decaryi)	Dictyosperma_album)	((((Oenocarpus_minor	Oenocarpus_bataua)	Prestoea_acuminata)	Manicaria_saccifera)	Pelagodoxa_henryana))	Geonoma_undata))	(((Phoenix_dactylifera	(Serenoa_repens	Sabal_domingensis))	(Calamus_caryotoides	Nypa_fruticans))	(Roystonea_regia	((Attalea_speciosa	((Leopoldinia_pulchra	Bactris_major)	(Elaeis_oleifera	Elaeis_guineensis)))	((Reinhardtia_simplex	Reinhardtia_gracilis)	(Reinhardtia_latisecta	Reinhardtia_paiewonskiana))))))	Chamaedorea_seifrizii)	(Orania_palindan	Sclerosperma_profizianum)))	Kingia_australis);
((Serenoa_repens	(Sabal_domingensis	((Nypa_fruticans	(((((((Oenocarpus_minor	Oenocarpus_bataua)	Prestoea_acuminata)	(Dictyosperma_album	(Dypsis_decaryi	(((Veitchia_spiralis	(Burretiokentia_grandiflora	Kentiopsis_piersoniorum))	Hydriastele_microspadix)	Heterospathe_cagayanensis))))	(Geonoma_undata	Manicaria_saccifera))	Pelagodoxa_henryana)	((Calamus_caryotoides	(Leopoldinia_pulchra	Roystonea_regia))	((Attalea_speciosa	(Bactris_major	(Elaeis_oleifera	Elaeis_guineensis)))	((Reinhardtia_simplex	Reinhardtia_gracilis)	(Reinhardtia_latisecta	Reinhardtia_paiewonskiana)))))	((Chamaedorea_seifrizii	((Orania_palindan	Sclerosperma_profizianum)	Podococcus_barteri))	(Pseudophoenix_vinifera	Iriartea_deltoidea))))	Phoenix_dactylifera)))	Kingia_australis);
((Podococcus_barteri	(((Iriartea_deltoidea	((Pseudophoenix_vinifera	((((Phoenix_dactylifera	Sabal_domingensis)	Serenoa_repens)	(Calamus_caryotoides	Nypa_fruticans))	((Leopoldinia_pulchra	Roystonea_regia)	((Attalea_speciosa	(Bactris_major	(Elaeis_oleifera	Elaeis_guineensis)))	((Reinhardtia_simplex	Reinhardtia_gracilis)	(Reinhardtia_latisecta	Reinhardtia_paiewonskiana))))))	(Manicaria_saccifera	((((Oenocarpus_minor	Oenocarpus_bataua)	Prestoea_acuminata)	(Dictyosperma_album	(((Dypsis_decaryi	(Burretiokentia_grandiflora	Kentiopsis_piersoniorum))	(Hydriastele_microspadix	Veitchia_spiralis))	Heterospathe_cagayanensis)))	(Pelagodoxa_henryana	Geonoma_undata)))))	Chamaedorea_seifrizii)	(Orania_palindan	Sclerosperma_profizianum)))	Kingia_australis);
((Orania_palindan	((Sclerosperma_profizianum	Podococcus_barteri)	((((Pseudophoenix_vinifera	Iriartea_deltoidea)	(((Geonoma_undata	Pelagodoxa_henryana)	Manicaria_saccifera)	((Prestoea_acuminata	(Oenocarpus_minor	Oenocarpus_bataua))	(Dictyosperma_album	(Heterospathe_cagayanensis	(Dypsis_decaryi	(Hydriastele_microspadix	(Kentiopsis_piersoniorum	(Burretiokentia_grandiflora	Veitchia_spiralis)))))))))	(((((Reinhardtia_simplex	Reinhardtia_gracilis)	(Reinhardtia_latisecta	Reinhardtia_paiewonskiana))	(Attalea_speciosa	(Bactris_major	(Elaeis_guineensis	Elaeis_oleifera))))	(Leopoldinia_pulchra	Roystonea_regia))	((Nypa_fruticans	Calamus_caryotoides)	((Serenoa_repens	Sabal_domingensis)	Phoenix_dactylifera))))	Chamaedorea_seifrizii)))	Kingia_australis);
((Serenoa_repens	((Phoenix_dactylifera	((((Chamaedorea_seifrizii	(Orania_palindan	(Sclerosperma_profizianum	Podococcus_barteri)))	(Pseudophoenix_vinifera	(Iriartea_deltoidea	((Manicaria_saccifera	((Geonoma_undata	Pelagodoxa_henryana)	(Prestoea_acuminata	(Oenocarpus_minor	Oenocarpus_bataua))))	(Dictyosperma_album	(Heterospathe_cagayanensis	(Dypsis_decaryi	(Hydriastele_microspadix	(Kentiopsis_piersoniorum	(Burretiokentia_grandiflora	Veitchia_spiralis))))))))))	((((Reinhardtia_simplex	Reinhardtia_gracilis)	(Reinhardtia_latisecta	Reinhardtia_paiewonskiana))	(Attalea_speciosa	(Bactris_major	(Elaeis_guineensis	Elaeis_oleifera))))	(Leopoldinia_pulchra	Roystonea_regia)))	(Nypa_fruticans	Calamus_caryotoides)))	Sabal_domingensis))	Kingia_australis);
((Serenoa_repens	((Phoenix_dactylifera	((((Chamaedorea_seifrizii	(Orania_palindan	(Sclerosperma_profizianum	Podococcus_barteri)))	(Pseudophoenix_vinifera	Iriartea_deltoidea))	(((Leopoldinia_pulchra	Roystonea_regia)	Calamus_caryotoides)	(((Pelagodoxa_henryana	(((Dypsis_decaryi	Dictyosperma_album)	((Heterospathe_cagayanensis	((Kentiopsis_piersoniorum	Burretiokentia_grandiflora)	Veitchia_spiralis))	Hydriastele_microspadix))	(Prestoea_acuminata	(Oenocarpus_minor	Oenocarpus_bataua))))	(Geonoma_undata	Manicaria_saccifera))	(((Reinhardtia_simplex	Reinhardtia_gracilis)	(Reinhardtia_latisecta	Reinhardtia_paiewonskiana))	(Attalea_speciosa	(Bactris_major	(Elaeis_guineensis	Elaeis_oleifera)))))))	Nypa_fruticans))	Sabal_domingensis))	Kingia_australis);
((Podococcus_barteri	(((Pseudophoenix_vinifera	((((Chamaedorea_seifrizii	((Leopoldinia_pulchra	Roystonea_regia)	(((Reinhardtia_simplex	Reinhardtia_gracilis)	(Reinhardtia_latisecta	Reinhardtia_paiewonskiana))	(Attalea_speciosa	(Bactris_major	(Elaeis_guineensis	Elaeis_oleifera))))))	((Calamus_caryotoides	Nypa_fruticans)	((Sabal_domingensis	Serenoa_repens)	Phoenix_dactylifera)))	(Manicaria_saccifera	((Prestoea_acuminata	(Oenocarpus_minor	Oenocarpus_bataua))	((Pelagodoxa_henryana	Geonoma_undata)	(Dictyosperma_album	(((Kentiopsis_piersoniorum	Burretiokentia_grandiflora)	(Hydriastele_microspadix	Veitchia_spiralis))	(Dypsis_decaryi	Heterospathe_cagayanensis)))))))	Iriartea_deltoidea))	Orania_palindan)	Sclerosperma_profizianum))	Kingia_australis);
((Serenoa_repens	((Phoenix_dactylifera	Sabal_domingensis)	(((((Leopoldinia_pulchra	Roystonea_regia)	(((Reinhardtia_simplex	Reinhardtia_gracilis)	(Reinhardtia_latisecta	Reinhardtia_paiewonskiana))	(Attalea_speciosa	(Bactris_major	(Elaeis_guineensis	Elaeis_oleifera)))))	((Pelagodoxa_henryana	Geonoma_undata)	(((Dictyosperma_album	(((((Calamus_caryotoides	Veitchia_spiralis)	(Burretiokentia_grandiflora	Kentiopsis_piersoniorum))	Hydriastele_microspadix)	Heterospathe_cagayanensis)	Dypsis_decaryi))	(Prestoea_acuminata	(Oenocarpus_minor	Oenocarpus_bataua)))	Manicaria_saccifera)))	(Chamaedorea_seifrizii	(Iriartea_deltoidea	((Orania_palindan	(Sclerosperma_profizianum	Podococcus_barteri))	Pseudophoenix_vinifera))))	Nypa_fruticans)))	Kingia_australis);
((Serenoa_repens	(Phoenix_dactylifera	((((Iriartea_deltoidea	(((Chamaedorea_seifrizii	Calamus_caryotoides)	((Leopoldinia_pulchra	Roystonea_regia)	(((Reinhardtia_simplex	Reinhardtia_gracilis)	(Reinhardtia_latisecta	Reinhardtia_paiewonskiana))	(Attalea_speciosa	(Bactris_major	(Elaeis_guineensis	Elaeis_oleifera))))))	((Dictyosperma_album	((Hydriastele_microspadix	(Heterospathe_cagayanensis	Kentiopsis_piersoniorum))	((Dypsis_decaryi	Burretiokentia_grandiflora)	Veitchia_spiralis)))	(((Pelagodoxa_henryana	Geonoma_undata)	(Prestoea_acuminata	(Oenocarpus_minor	Oenocarpus_bataua)))	Manicaria_saccifera))))	((Orania_palindan	(Sclerosperma_profizianum	Podococcus_barteri))	Pseudophoenix_vinifera))	Nypa_fruticans)	Sabal_domingensis)))	Kingia_australis);
((Serenoa_repens	((((((((Reinhardtia_simplex	Reinhardtia_gracilis)	(Reinhardtia_latisecta	Reinhardtia_paiewonskiana))	((Elaeis_guineensis	Elaeis_oleifera)	(Attalea_speciosa	Bactris_major)))	(Leopoldinia_pulchra	Roystonea_regia))	((Chamaedorea_seifrizii	(Orania_palindan	(Sclerosperma_profizianum	Podococcus_barteri)))	((Iriartea_deltoidea	((Pelagodoxa_henryana	Geonoma_undata)	((((Dictyosperma_album	(((Veitchia_spiralis	(Burretiokentia_grandiflora	Kentiopsis_piersoniorum))	Heterospathe_cagayanensis)	Hydriastele_microspadix))	Dypsis_decaryi)	(Prestoea_acuminata	(Oenocarpus_minor	Oenocarpus_bataua)))	Manicaria_saccifera)))	Pseudophoenix_vinifera)))	(Calamus_caryotoides	Nypa_fruticans))	Phoenix_dactylifera)	Sabal_domingensis))	Kingia_australis);
((Serenoa_repens	(((((Iriartea_deltoidea	((Podococcus_barteri	Chamaedorea_seifrizii)	(Orania_palindan	Sclerosperma_profizianum)))	(((((Reinhardtia_simplex	Reinhardtia_gracilis)	(Reinhardtia_latisecta	Reinhardtia_paiewonskiana))	(Attalea_speciosa	(Bactris_major	(Elaeis_guineensis	Elaeis_oleifera))))	(Leopoldinia_pulchra	Roystonea_regia))	((Manicaria_saccifera	((Pelagodoxa_henryana	Geonoma_undata)	((Dictyosperma_album	(((Hydriastele_microspadix	(Veitchia_spiralis	(Burretiokentia_grandiflora	Kentiopsis_piersoniorum)))	Dypsis_decaryi)	Heterospathe_cagayanensis))	(Prestoea_acuminata	(Oenocarpus_minor	Oenocarpus_bataua)))))	Pseudophoenix_vinifera)))	(Calamus_caryotoides	Nypa_fruticans))	Phoenix_dactylifera)	Sabal_domingensis))	Kingia_australis);
((Serenoa_repens	(Phoenix_dactylifera	(((((Chamaedorea_seifrizii	Nypa_fruticans)	(((Calamus_caryotoides	(((Reinhardtia_simplex	Reinhardtia_gracilis)	(Reinhardtia_latisecta	Reinhardtia_paiewonskiana))	((Elaeis_guineensis	Elaeis_oleifera)	(Attalea_speciosa	Bactris_major))))	(Leopoldinia_pulchra	Roystonea_regia))	((((Dictyosperma_album	((Hydriastele_microspadix	(Heterospathe_cagayanensis	(Veitchia_spiralis	(Burretiokentia_grandiflora	Kentiopsis_piersoniorum))))	Dypsis_decaryi))	(Prestoea_acuminata	(Oenocarpus_minor	Oenocarpus_bataua)))	(Manicaria_saccifera	Pelagodoxa_henryana))	Geonoma_undata)))	Iriartea_deltoidea)	(Pseudophoenix_vinifera	(Orania_palindan	(Sclerosperma_profizianum	Podococcus_barteri))))	Sabal_domingensis)))	Kingia_australis);
((Serenoa_repens	(Phoenix_dactylifera	(((((Chamaedorea_seifrizii	(Calamus_caryotoides	Nypa_fruticans))	(((((Reinhardtia_simplex	Reinhardtia_gracilis)	(Reinhardtia_latisecta	Reinhardtia_paiewonskiana))	(Attalea_speciosa	(Bactris_major	(Elaeis_guineensis	Elaeis_oleifera))))	(Leopoldinia_pulchra	Roystonea_regia))	((((Dictyosperma_album	((Hydriastele_microspadix	Heterospathe_cagayanensis)	((Veitchia_spiralis	(Burretiokentia_grandiflora	Kentiopsis_piersoniorum))	Dypsis_decaryi)))	(Prestoea_acuminata	(Oenocarpus_minor	Oenocarpus_bataua)))	(Manicaria_saccifera	Pelagodoxa_henryana))	Geonoma_undata)))	Iriartea_deltoidea)	(Pseudophoenix_vinifera	(Orania_palindan	(Sclerosperma_profizianum	Podococcus_barteri))))	Sabal_domingensis)))	Kingia_australis);
((((Sabal_domingensis	Phoenix_dactylifera)	(((Calamus_caryotoides	((Leopoldinia_pulchra	Roystonea_regia)	(((Elaeis_guineensis	Elaeis_oleifera)	(Attalea_speciosa	Bactris_major))	((Reinhardtia_paiewonskiana	Reinhardtia_latisecta)	(Reinhardtia_gracilis	Reinhardtia_simplex)))))	((((Sclerosperma_profizianum	Podococcus_barteri)	Orania_palindan)	((Pseudophoenix_vinifera	Iriartea_deltoidea)	(Geonoma_undata	(((Manicaria_saccifera	Pelagodoxa_henryana)	(Prestoea_acuminata	(Oenocarpus_bataua	Oenocarpus_minor)))	(Dictyosperma_album	(Heterospathe_cagayanensis	(Dypsis_decaryi	(Hydriastele_microspadix	(Veitchia_spiralis	(Burretiokentia_grandiflora	Kentiopsis_piersoniorum))))))))))	Chamaedorea_seifrizii))	Nypa_fruticans))	Serenoa_repens)	Kingia_australis);
(((Sabal_domingensis	((((Chamaedorea_seifrizii	((Calamus_caryotoides	Nypa_fruticans)	(((Pelagodoxa_henryana	(Geonoma_undata	Manicaria_saccifera))	(((Dictyosperma_album	(Heterospathe_cagayanensis	(Hydriastele_microspadix	(Kentiopsis_piersoniorum	(Veitchia_spiralis	Burretiokentia_grandiflora)))))	Dypsis_decaryi)	(Prestoea_acuminata	(Oenocarpus_bataua	Oenocarpus_minor))))	Iriartea_deltoidea)))	(((Sclerosperma_profizianum	Podococcus_barteri)	Orania_palindan)	Pseudophoenix_vinifera))	((Leopoldinia_pulchra	Roystonea_regia)	((Attalea_speciosa	(Bactris_major	(Elaeis_guineensis	Elaeis_oleifera)))	((Reinhardtia_paiewonskiana	Reinhardtia_latisecta)	(Reinhardtia_gracilis	Reinhardtia_simplex)))))	Phoenix_dactylifera))	Serenoa_repens)	Kingia_australis);
((((((((Pseudophoenix_vinifera	(Chamaedorea_seifrizii	(((Leopoldinia_pulchra	Roystonea_regia)	((Attalea_speciosa	(Bactris_major	(Elaeis_guineensis	Elaeis_oleifera)))	((Reinhardtia_paiewonskiana	Reinhardtia_latisecta)	(Reinhardtia_gracilis	Reinhardtia_simplex))))	(Geonoma_undata	(((Dictyosperma_album	((Dypsis_decaryi	(Kentiopsis_piersoniorum	(Veitchia_spiralis	Burretiokentia_grandiflora)))	Hydriastele_microspadix))	(Pelagodoxa_henryana	Heterospathe_cagayanensis))	(Manicaria_saccifera	(Prestoea_acuminata	(Oenocarpus_bataua	Oenocarpus_minor))))))))	Iriartea_deltoidea)	((Sclerosperma_profizianum	Podococcus_barteri)	Orania_palindan))	(Calamus_caryotoides	Nypa_fruticans))	Sabal_domingensis)	Phoenix_dactylifera)	Serenoa_repens)	Kingia_australis);
(((Sabal_domingensis	(((Pseudophoenix_vinifera	((Sclerosperma_profizianum	Podococcus_barteri)	Orania_palindan))	((Chamaedorea_seifrizii	((Calamus_caryotoides	(((Leopoldinia_pulchra	Roystonea_regia)	(((Elaeis_guineensis	Elaeis_oleifera)	(Attalea_speciosa	Bactris_major))	((Reinhardtia_paiewonskiana	Reinhardtia_latisecta)	(Reinhardtia_gracilis	Reinhardtia_simplex))))	(Geonoma_undata	(Manicaria_saccifera	((Prestoea_acuminata	(Oenocarpus_bataua	Oenocarpus_minor))	((Dictyosperma_album	((Dypsis_decaryi	(Veitchia_spiralis	(Burretiokentia_grandiflora	Kentiopsis_piersoniorum)))	Hydriastele_microspadix))	(Pelagodoxa_henryana	Heterospathe_cagayanensis)))))))	Nypa_fruticans))	Iriartea_deltoidea))	Phoenix_dactylifera))	Serenoa_repens)	Kingia_australis);
((((((Chamaedorea_seifrizii	(Calamus_caryotoides	((Leopoldinia_pulchra	Roystonea_regia)	((Attalea_speciosa	(Bactris_major	(Elaeis_guineensis	Elaeis_oleifera)))	((Reinhardtia_paiewonskiana	Reinhardtia_latisecta)	(Reinhardtia_gracilis	Reinhardtia_simplex))))))	((Pseudophoenix_vinifera	((Sclerosperma_profizianum	Podococcus_barteri)	Orania_palindan))	((Geonoma_undata	((Heterospathe_cagayanensis	(((Dypsis_decaryi	(Veitchia_spiralis	(Burretiokentia_grandiflora	Kentiopsis_piersoniorum)))	Hydriastele_microspadix)	Dictyosperma_album))	((Prestoea_acuminata	(Oenocarpus_bataua	Oenocarpus_minor))	(Pelagodoxa_henryana	Manicaria_saccifera))))	Iriartea_deltoidea)))	Nypa_fruticans)	(Phoenix_dactylifera	Sabal_domingensis))	Serenoa_repens)	Kingia_australis);
(((((Pseudophoenix_vinifera	(Sclerosperma_profizianum	(Podococcus_barteri	Orania_palindan)))	(((Nypa_fruticans	Chamaedorea_seifrizii)	(((Leopoldinia_pulchra	Roystonea_regia)	((Attalea_speciosa	(Bactris_major	(Elaeis_guineensis	Elaeis_oleifera)))	((Reinhardtia_paiewonskiana	Reinhardtia_latisecta)	(Reinhardtia_gracilis	Reinhardtia_simplex))))	(Geonoma_undata	(((Calamus_caryotoides	(Hydriastele_microspadix	(Heterospathe_cagayanensis	((Burretiokentia_grandiflora	Kentiopsis_piersoniorum)	Veitchia_spiralis))))	(Dypsis_decaryi	Dictyosperma_album))	(Manicaria_saccifera	((Prestoea_acuminata	(Oenocarpus_bataua	Oenocarpus_minor))	Pelagodoxa_henryana))))))	Iriartea_deltoidea))	(Phoenix_dactylifera	Sabal_domingensis))	Serenoa_repens)	Kingia_australis);
(((Sabal_domingensis	(Phoenix_dactylifera	(((Orania_palindan	(Sclerosperma_profizianum	Podococcus_barteri))	((Pseudophoenix_vinifera	(((Calamus_caryotoides	((Leopoldinia_pulchra	Roystonea_regia)	((Attalea_speciosa	(Bactris_major	(Elaeis_guineensis	Elaeis_oleifera)))	((Reinhardtia_paiewonskiana	Reinhardtia_latisecta)	(Reinhardtia_gracilis	Reinhardtia_simplex)))))	((Pelagodoxa_henryana	Geonoma_undata)	((((Dictyosperma_album	Dypsis_decaryi)	((Hydriastele_microspadix	((Burretiokentia_grandiflora	Kentiopsis_piersoniorum)	Veitchia_spiralis))	Heterospathe_cagayanensis))	(Prestoea_acuminata	(Oenocarpus_bataua	Oenocarpus_minor)))	Manicaria_saccifera)))	Iriartea_deltoidea))	Chamaedorea_seifrizii))	Nypa_fruticans)))	Serenoa_repens)	Kingia_australis);
(((Sabal_domingensis	(Phoenix_dactylifera	(Pseudophoenix_vinifera	(((((Calamus_caryotoides	((((Elaeis_guineensis	Elaeis_oleifera)	(Attalea_speciosa	Bactris_major))	((Reinhardtia_paiewonskiana	Reinhardtia_latisecta)	(Reinhardtia_gracilis	Reinhardtia_simplex)))	(Leopoldinia_pulchra	Roystonea_regia)))	(Geonoma_undata	((Dictyosperma_album	((((Burretiokentia_grandiflora	Kentiopsis_piersoniorum)	Veitchia_spiralis)	(Hydriastele_microspadix	Heterospathe_cagayanensis))	Dypsis_decaryi))	((Manicaria_saccifera	Pelagodoxa_henryana)	(Prestoea_acuminata	(Oenocarpus_bataua	Oenocarpus_minor))))))	(Chamaedorea_seifrizii	Nypa_fruticans))	(Orania_palindan	(Sclerosperma_profizianum	Podococcus_barteri)))	Iriartea_deltoidea))))	Serenoa_repens)	Kingia_australis);
(((Sabal_domingensis	(Phoenix_dactylifera	((Pseudophoenix_vinifera	(Orania_palindan	(Sclerosperma_profizianum	Podococcus_barteri)))	((((((Attalea_speciosa	(Bactris_major	(Elaeis_guineensis	Elaeis_oleifera)))	((Reinhardtia_paiewonskiana	Reinhardtia_latisecta)	(Reinhardtia_gracilis	Reinhardtia_simplex)))	(Leopoldinia_pulchra	Roystonea_regia))	(Geonoma_undata	((Manicaria_saccifera	Pelagodoxa_henryana)	((Prestoea_acuminata	(Oenocarpus_bataua	Oenocarpus_minor))	(Dictyosperma_album	((((Burretiokentia_grandiflora	Veitchia_spiralis)	(Kentiopsis_piersoniorum	Hydriastele_microspadix))	Dypsis_decaryi)	Heterospathe_cagayanensis))))))	(Chamaedorea_seifrizii	(Calamus_caryotoides	Nypa_fruticans)))	Iriartea_deltoidea))))	Serenoa_repens)	Kingia_australis);
(((((((Pseudophoenix_vinifera	(((((Pelagodoxa_henryana	Geonoma_undata)	(Prestoea_acuminata	(Oenocarpus_bataua	Oenocarpus_minor)))	(Dictyosperma_album	(((Veitchia_spiralis	(Kentiopsis_piersoniorum	Burretiokentia_grandiflora))	Heterospathe_cagayanensis)	(Dypsis_decaryi	Hydriastele_microspadix))))	Manicaria_saccifera)	Iriartea_deltoidea))	((Calamus_caryotoides	(((Attalea_speciosa	(Bactris_major	(Elaeis_guineensis	Elaeis_oleifera)))	((Reinhardtia_paiewonskiana	Reinhardtia_latisecta)	(Reinhardtia_gracilis	Reinhardtia_simplex)))	(Leopoldinia_pulchra	Roystonea_regia)))	(Chamaedorea_seifrizii	(Orania_palindan	(Sclerosperma_profizianum	Podococcus_barteri)))))	Nypa_fruticans)	Sabal_domingensis)	Phoenix_dactylifera)	Serenoa_repens)	Kingia_australis);
((Serenoa_repens	((Phoenix_dactylifera	(((((Podococcus_barteri	(Orania_palindan	Sclerosperma_profizianum))	Chamaedorea_seifrizii)	((Pseudophoenix_vinifera	((Heterospathe_cagayanensis	(Dictyosperma_album	((Calamus_caryotoides	(((Burretiokentia_grandiflora	Veitchia_spiralis)	Kentiopsis_piersoniorum)	Hydriastele_microspadix))	Dypsis_decaryi)))	(Geonoma_undata	((Manicaria_saccifera	Pelagodoxa_henryana)	(Prestoea_acuminata	(Oenocarpus_minor	Oenocarpus_bataua))))))	Iriartea_deltoidea))	((Leopoldinia_pulchra	Roystonea_regia)	((Bactris_major	(Attalea_speciosa	(Elaeis_oleifera	Elaeis_guineensis)))	((Reinhardtia_gracilis	Reinhardtia_simplex)	(Reinhardtia_latisecta	Reinhardtia_paiewonskiana)))))	Nypa_fruticans))	Sabal_domingensis))	Kingia_australis);
((Serenoa_repens	(Phoenix_dactylifera	((((((Podococcus_barteri	(Orania_palindan	Sclerosperma_profizianum))	Chamaedorea_seifrizii)	((Pseudophoenix_vinifera	(Geonoma_undata	((Manicaria_saccifera	Pelagodoxa_henryana)	(((Dictyosperma_album	((Heterospathe_cagayanensis	(Veitchia_spiralis	(Kentiopsis_piersoniorum	Burretiokentia_grandiflora)))	Hydriastele_microspadix))	Dypsis_decaryi)	(Prestoea_acuminata	(Oenocarpus_minor	Oenocarpus_bataua))))))	Iriartea_deltoidea))	((Leopoldinia_pulchra	Roystonea_regia)	((Attalea_speciosa	((Elaeis_oleifera	Elaeis_guineensis)	Bactris_major))	((Reinhardtia_gracilis	Reinhardtia_simplex)	(Reinhardtia_latisecta	Reinhardtia_paiewonskiana)))))	(Calamus_caryotoides	Nypa_fruticans))	Sabal_domingensis)))	Kingia_australis);
((Serenoa_repens	((((((Iriartea_deltoidea	((Podococcus_barteri	(Orania_palindan	Sclerosperma_profizianum))	Chamaedorea_seifrizii))	Pseudophoenix_vinifera)	((Geonoma_undata	((Dictyosperma_album	((Heterospathe_cagayanensis	(Veitchia_spiralis	(Kentiopsis_piersoniorum	Burretiokentia_grandiflora)))	(Dypsis_decaryi	Hydriastele_microspadix)))	((Prestoea_acuminata	(Oenocarpus_minor	Oenocarpus_bataua))	(Manicaria_saccifera	Pelagodoxa_henryana))))	((Leopoldinia_pulchra	Roystonea_regia)	((Attalea_speciosa	((Elaeis_oleifera	Elaeis_guineensis)	Bactris_major))	((Reinhardtia_gracilis	Reinhardtia_simplex)	(Reinhardtia_latisecta	Reinhardtia_paiewonskiana))))))	(Calamus_caryotoides	Nypa_fruticans))	Phoenix_dactylifera)	Sabal_domingensis))	Kingia_australis);
((Serenoa_repens	(((((Iriartea_deltoidea	((Pseudophoenix_vinifera	(Podococcus_barteri	(Orania_palindan	Sclerosperma_profizianum)))	Chamaedorea_seifrizii))	((Geonoma_undata	(((Hydriastele_microspadix	Dictyosperma_album)	((Heterospathe_cagayanensis	(Veitchia_spiralis	(Kentiopsis_piersoniorum	Burretiokentia_grandiflora)))	Dypsis_decaryi))	((Prestoea_acuminata	(Oenocarpus_minor	Oenocarpus_bataua))	(Manicaria_saccifera	Pelagodoxa_henryana))))	(Calamus_caryotoides	((Leopoldinia_pulchra	Roystonea_regia)	(((Elaeis_oleifera	Elaeis_guineensis)	(Bactris_major	Attalea_speciosa))	((Reinhardtia_gracilis	Reinhardtia_simplex)	(Reinhardtia_latisecta	Reinhardtia_paiewonskiana)))))))	Nypa_fruticans)	Phoenix_dactylifera)	Sabal_domingensis))	Kingia_australis);
((Serenoa_repens	(((((Podococcus_barteri	(Orania_palindan	Sclerosperma_profizianum))	((((Iriartea_deltoidea	(((Geonoma_undata	Manicaria_saccifera)	((Dictyosperma_album	((Heterospathe_cagayanensis	(Veitchia_spiralis	(Kentiopsis_piersoniorum	Burretiokentia_grandiflora)))	(Hydriastele_microspadix	Dypsis_decaryi)))	(Prestoea_acuminata	(Oenocarpus_minor	Oenocarpus_bataua))))	Pelagodoxa_henryana))	(Pseudophoenix_vinifera	Calamus_caryotoides))	((Leopoldinia_pulchra	Roystonea_regia)	(((Elaeis_oleifera	Elaeis_guineensis)	(Bactris_major	Attalea_speciosa))	((Reinhardtia_gracilis	Reinhardtia_simplex)	(Reinhardtia_latisecta	Reinhardtia_paiewonskiana)))))	Chamaedorea_seifrizii))	Nypa_fruticans)	Phoenix_dactylifera)	Sabal_domingensis))	Kingia_australis);
((Podococcus_barteri	(((((Iriartea_deltoidea	(((Pelagodoxa_henryana	Geonoma_undata)	Manicaria_saccifera)	((((Heterospathe_cagayanensis	(Hydriastele_microspadix	(Veitchia_spiralis	(Kentiopsis_piersoniorum	Burretiokentia_grandiflora))))	Dypsis_decaryi)	Dictyosperma_album)	(Prestoea_acuminata	(Oenocarpus_minor	Oenocarpus_bataua)))))	(((Leopoldinia_pulchra	Roystonea_regia)	((Attalea_speciosa	((Elaeis_oleifera	Elaeis_guineensis)	Bactris_major))	((Reinhardtia_gracilis	Reinhardtia_simplex)	(Reinhardtia_latisecta	Reinhardtia_paiewonskiana))))	((Calamus_caryotoides	Nypa_fruticans)	(Sabal_domingensis	(Serenoa_repens	Phoenix_dactylifera)))))	Pseudophoenix_vinifera)	(Sclerosperma_profizianum	Orania_palindan))	Chamaedorea_seifrizii))	Kingia_australis);
((Serenoa_repens	((Sabal_domingensis	(((((Pseudophoenix_vinifera	((Orania_palindan	Sclerosperma_profizianum)	Podococcus_barteri))	Chamaedorea_seifrizii)	(Iriartea_deltoidea	(Geonoma_undata	((Manicaria_saccifera	Pelagodoxa_henryana)	(((Heterospathe_cagayanensis	((Hydriastele_microspadix	(Kentiopsis_piersoniorum	Burretiokentia_grandiflora))	(Dypsis_decaryi	Veitchia_spiralis)))	Dictyosperma_album)	(Prestoea_acuminata	(Oenocarpus_minor	Oenocarpus_bataua)))))))	((Leopoldinia_pulchra	Roystonea_regia)	(((Elaeis_oleifera	Elaeis_guineensis)	(Bactris_major	Attalea_speciosa))	((Reinhardtia_gracilis	Reinhardtia_simplex)	(Reinhardtia_latisecta	Reinhardtia_paiewonskiana)))))	(Calamus_caryotoides	Nypa_fruticans)))	Phoenix_dactylifera))	Kingia_australis);
((Serenoa_repens	((Sabal_domingensis	Phoenix_dactylifera)	((((Leopoldinia_pulchra	Roystonea_regia)	(((Elaeis_oleifera	Elaeis_guineensis)	(Bactris_major	Attalea_speciosa))	((Reinhardtia_gracilis	Reinhardtia_simplex)	(Reinhardtia_latisecta	Reinhardtia_paiewonskiana))))	(((Orania_palindan	(Sclerosperma_profizianum	Podococcus_barteri))	Chamaedorea_seifrizii)	(Pseudophoenix_vinifera	(Iriartea_deltoidea	(Manicaria_saccifera	(((((Heterospathe_cagayanensis	(Kentiopsis_piersoniorum	(Veitchia_spiralis	Burretiokentia_grandiflora)))	Hydriastele_microspadix)	Dypsis_decaryi)	Dictyosperma_album)	((Pelagodoxa_henryana	Geonoma_undata)	(Prestoea_acuminata	(Oenocarpus_minor	Oenocarpus_bataua)))))))))	(Calamus_caryotoides	Nypa_fruticans))))	Kingia_australis);
((Serenoa_repens	(Sabal_domingensis	((((Roystonea_regia	(((Elaeis_oleifera	Elaeis_guineensis)	((Leopoldinia_pulchra	Bactris_major)	Attalea_speciosa))	((Reinhardtia_gracilis	Reinhardtia_simplex)	(Reinhardtia_latisecta	Reinhardtia_paiewonskiana))))	(((Pseudophoenix_vinifera	(Orania_palindan	(Sclerosperma_profizianum	Podococcus_barteri)))	Chamaedorea_seifrizii)	(Iriartea_deltoidea	(Manicaria_saccifera	(((((Heterospathe_cagayanensis	(Burretiokentia_grandiflora	(Veitchia_spiralis	Hydriastele_microspadix)))	Kentiopsis_piersoniorum)	Dypsis_decaryi)	Dictyosperma_album)	((Pelagodoxa_henryana	Geonoma_undata)	(Prestoea_acuminata	(Oenocarpus_minor	Oenocarpus_bataua))))))))	(Calamus_caryotoides	Nypa_fruticans))	Phoenix_dactylifera)))	Kingia_australis);
((Serenoa_repens	((Sabal_domingensis	Phoenix_dactylifera)	(((((Orania_palindan	(Sclerosperma_profizianum	Podococcus_barteri))	Chamaedorea_seifrizii)	((Leopoldinia_pulchra	Roystonea_regia)	(((Elaeis_oleifera	Elaeis_guineensis)	(Bactris_major	Attalea_speciosa))	((Reinhardtia_gracilis	Reinhardtia_simplex)	(Reinhardtia_latisecta	Reinhardtia_paiewonskiana)))))	(Pseudophoenix_vinifera	(Iriartea_deltoidea	((((((Hydriastele_microspadix	((Calamus_caryotoides	Veitchia_spiralis)	(Burretiokentia_grandiflora	Kentiopsis_piersoniorum)))	Dypsis_decaryi)	Dictyosperma_album)	Heterospathe_cagayanensis)	((Prestoea_acuminata	(Oenocarpus_minor	Oenocarpus_bataua))	(Manicaria_saccifera	Pelagodoxa_henryana)))	Geonoma_undata))))	Nypa_fruticans)))	Kingia_australis);
((Serenoa_repens	((((Nypa_fruticans	Calamus_caryotoides)	((Pseudophoenix_vinifera	(Iriartea_deltoidea	(Manicaria_saccifera	((Pelagodoxa_henryana	Geonoma_undata)	(((Oenocarpus_minor	Oenocarpus_bataua)	Prestoea_acuminata)	(((Dypsis_decaryi	Hydriastele_microspadix)	((Veitchia_spiralis	(Burretiokentia_grandiflora	Kentiopsis_piersoniorum))	Heterospathe_cagayanensis))	Dictyosperma_album))))))	(((((Reinhardtia_simplex	Reinhardtia_gracilis)	(Reinhardtia_latisecta	Reinhardtia_paiewonskiana))	(Attalea_speciosa	((Elaeis_guineensis	Elaeis_oleifera)	Bactris_major)))	(Roystonea_regia	Leopoldinia_pulchra))	(Chamaedorea_seifrizii	((Podococcus_barteri	Sclerosperma_profizianum)	Orania_palindan)))))	Sabal_domingensis)	Phoenix_dactylifera))	Kingia_australis);
((Serenoa_repens	(Sabal_domingensis	(((Nypa_fruticans	((Chamaedorea_seifrizii	(Iriartea_deltoidea	(Geonoma_undata	((((Oenocarpus_minor	Oenocarpus_bataua)	Prestoea_acuminata)	(((((Veitchia_spiralis	Dypsis_decaryi)	Hydriastele_microspadix)	(Burretiokentia_grandiflora	Kentiopsis_piersoniorum))	Heterospathe_cagayanensis)	Dictyosperma_album))	(Pelagodoxa_henryana	Manicaria_saccifera)))))	(Calamus_caryotoides	((((Reinhardtia_simplex	Reinhardtia_gracilis)	(Reinhardtia_latisecta	Reinhardtia_paiewonskiana))	((Elaeis_guineensis	Elaeis_oleifera)	(Bactris_major	Attalea_speciosa)))	(Roystonea_regia	Leopoldinia_pulchra)))))	(Pseudophoenix_vinifera	((Podococcus_barteri	Sclerosperma_profizianum)	Orania_palindan)))	Phoenix_dactylifera)))	Kingia_australis);
((Serenoa_repens	((((((Chamaedorea_seifrizii	(Calamus_caryotoides	Nypa_fruticans))	(((Pelagodoxa_henryana	Manicaria_saccifera)	((Geonoma_undata	((Oenocarpus_minor	Oenocarpus_bataua)	Prestoea_acuminata))	(((Veitchia_spiralis	Dypsis_decaryi)	(Hydriastele_microspadix	((Burretiokentia_grandiflora	Kentiopsis_piersoniorum)	Heterospathe_cagayanensis)))	Dictyosperma_album)))	((((Reinhardtia_simplex	Reinhardtia_gracilis)	(Reinhardtia_latisecta	Reinhardtia_paiewonskiana))	((Elaeis_guineensis	Elaeis_oleifera)	(Bactris_major	Attalea_speciosa)))	(Roystonea_regia	Leopoldinia_pulchra))))	Iriartea_deltoidea)	(Pseudophoenix_vinifera	((Podococcus_barteri	Sclerosperma_profizianum)	Orania_palindan)))	Sabal_domingensis)	Phoenix_dactylifera))	Kingia_australis);
((Serenoa_repens	(Sabal_domingensis	((((Chamaedorea_seifrizii	(Calamus_caryotoides	Nypa_fruticans))	((((Reinhardtia_simplex	Reinhardtia_gracilis)	(Reinhardtia_latisecta	Reinhardtia_paiewonskiana))	(Attalea_speciosa	((Elaeis_guineensis	Elaeis_oleifera)	Bactris_major)))	(Roystonea_regia	Leopoldinia_pulchra)))	((Pseudophoenix_vinifera	(Iriartea_deltoidea	(((((Oenocarpus_minor	Oenocarpus_bataua)	Prestoea_acuminata)	(((Dypsis_decaryi	(Hydriastele_microspadix	(Veitchia_spiralis	(Burretiokentia_grandiflora	Kentiopsis_piersoniorum))))	Heterospathe_cagayanensis)	Dictyosperma_album))	(Manicaria_saccifera	Pelagodoxa_henryana))	Geonoma_undata)))	((Podococcus_barteri	Sclerosperma_profizianum)	Orania_palindan)))	Phoenix_dactylifera)))	Kingia_australis);
((Serenoa_repens	((((Calamus_caryotoides	Nypa_fruticans)	(((((Reinhardtia_simplex	(Leopoldinia_pulchra	Reinhardtia_gracilis))	(Reinhardtia_latisecta	Reinhardtia_paiewonskiana))	((Elaeis_guineensis	Elaeis_oleifera)	(Bactris_major	Attalea_speciosa)))	Roystonea_regia)	((Manicaria_saccifera	((Pelagodoxa_henryana	Geonoma_undata)	(((Oenocarpus_minor	Oenocarpus_bataua)	Prestoea_acuminata)	(((Dypsis_decaryi	((Veitchia_spiralis	(Burretiokentia_grandiflora	Kentiopsis_piersoniorum))	Hydriastele_microspadix))	Dictyosperma_album)	Heterospathe_cagayanensis))))	(((((Podococcus_barteri	Sclerosperma_profizianum)	Orania_palindan)	Pseudophoenix_vinifera)	Iriartea_deltoidea)	Chamaedorea_seifrizii))))	Sabal_domingensis)	Phoenix_dactylifera))	Kingia_australis);
((Podococcus_barteri	(Sclerosperma_profizianum	(Orania_palindan	(Pseudophoenix_vinifera	(Iriartea_deltoidea	((((Phoenix_dactylifera	(Serenoa_repens	Sabal_domingensis))	(Calamus_caryotoides	Nypa_fruticans))	(Chamaedorea_seifrizii	((((Reinhardtia_simplex	Reinhardtia_gracilis)	(Reinhardtia_latisecta	Reinhardtia_paiewonskiana))	(Attalea_speciosa	((Elaeis_guineensis	Elaeis_oleifera)	Bactris_major)))	(Leopoldinia_pulchra	Roystonea_regia))))	((Manicaria_saccifera	(((Heterospathe_cagayanensis	(Kentiopsis_piersoniorum	(Veitchia_spiralis	Burretiokentia_grandiflora)))	(Dypsis_decaryi	Hydriastele_microspadix))	Dictyosperma_album))	((Pelagodoxa_henryana	Geonoma_undata)	((Oenocarpus_minor	Oenocarpus_bataua)	Prestoea_acuminata)))))))))	Kingia_australis);
((Serenoa_repens	(Sabal_domingensis	((Nypa_fruticans	(((Calamus_caryotoides	Chamaedorea_seifrizii)	((((Reinhardtia_simplex	Reinhardtia_gracilis)	(Reinhardtia_latisecta	Reinhardtia_paiewonskiana))	((Elaeis_guineensis	Elaeis_oleifera)	(Bactris_major	Attalea_speciosa)))	(Leopoldinia_pulchra	Roystonea_regia)))	((((Podococcus_barteri	Sclerosperma_profizianum)	Orania_palindan)	Pseudophoenix_vinifera)	(Iriartea_deltoidea	(Manicaria_saccifera	((((Heterospathe_cagayanensis	(Hydriastele_microspadix	(Kentiopsis_piersoniorum	(Veitchia_spiralis	Burretiokentia_grandiflora))))	Dypsis_decaryi)	Dictyosperma_album)	((Pelagodoxa_henryana	Geonoma_undata)	((Oenocarpus_minor	Oenocarpus_bataua)	Prestoea_acuminata))))))))	Phoenix_dactylifera)))	Kingia_australis);
((Serenoa_repens	(Sabal_domingensis	((((Nypa_fruticans	((((Reinhardtia_simplex	Reinhardtia_gracilis)	(Reinhardtia_latisecta	Reinhardtia_paiewonskiana))	(Attalea_speciosa	((Elaeis_guineensis	Elaeis_oleifera)	Bactris_major)))	(Leopoldinia_pulchra	Roystonea_regia)))	(Pseudophoenix_vinifera	((Iriartea_deltoidea	(((((Oenocarpus_minor	Oenocarpus_bataua)	Prestoea_acuminata)	Manicaria_saccifera)	(Pelagodoxa_henryana	Geonoma_undata))	(((Heterospathe_cagayanensis	(Hydriastele_microspadix	(Kentiopsis_piersoniorum	(Veitchia_spiralis	Burretiokentia_grandiflora))))	Dypsis_decaryi)	Dictyosperma_album)))	((Podococcus_barteri	Sclerosperma_profizianum)	Orania_palindan))))	Chamaedorea_seifrizii)	(Calamus_caryotoides	Phoenix_dactylifera))))	Kingia_australis);
((Serenoa_repens	((Sabal_domingensis	Phoenix_dactylifera)	(((Chamaedorea_seifrizii	(Calamus_caryotoides	Nypa_fruticans))	((((((Oenocarpus_minor	Oenocarpus_bataua)	Prestoea_acuminata)	Manicaria_saccifera)	(Pelagodoxa_henryana	Geonoma_undata))	((((Heterospathe_cagayanensis	(Veitchia_spiralis	(Burretiokentia_grandiflora	Kentiopsis_piersoniorum)))	Dypsis_decaryi)	Hydriastele_microspadix)	Dictyosperma_album))	((((Podococcus_barteri	Sclerosperma_profizianum)	Orania_palindan)	Pseudophoenix_vinifera)	Iriartea_deltoidea)))	((((Reinhardtia_simplex	Reinhardtia_gracilis)	(Reinhardtia_latisecta	Reinhardtia_paiewonskiana))	((Elaeis_guineensis	Elaeis_oleifera)	(Bactris_major	Attalea_speciosa)))	(Leopoldinia_pulchra	Roystonea_regia)))))	Kingia_australis);
((Sabal_domingensis	(Phoenix_dactylifera	(((Calamus_caryotoides	Nypa_fruticans)	((Chamaedorea_seifrizii	((((Reinhardtia_simplex	Reinhardtia_gracilis)	(Reinhardtia_latisecta	Reinhardtia_paiewonskiana))	(Attalea_speciosa	((Elaeis_guineensis	Elaeis_oleifera)	Bactris_major)))	(Leopoldinia_pulchra	Roystonea_regia)))	(((((Manicaria_saccifera	(Pelagodoxa_henryana	Geonoma_undata))	(((Oenocarpus_minor	Oenocarpus_bataua)	Prestoea_acuminata)	(((((Burretiokentia_grandiflora	Kentiopsis_piersoniorum)	Heterospathe_cagayanensis)	Hydriastele_microspadix)	(Veitchia_spiralis	Dypsis_decaryi))	Dictyosperma_album)))	((Podococcus_barteri	Sclerosperma_profizianum)	Orania_palindan))	Pseudophoenix_vinifera)	Iriartea_deltoidea)))	Serenoa_repens)))	Kingia_australis);
((Serenoa_repens	((((Nypa_fruticans	Calamus_caryotoides)	(((((Leopoldinia_pulchra	Roystonea_regia)	(((Reinhardtia_paiewonskiana	Reinhardtia_latisecta)	(Reinhardtia_simplex	Reinhardtia_gracilis))	((Elaeis_oleifera	Elaeis_guineensis)	(Attalea_speciosa	Bactris_major))))	Chamaedorea_seifrizii)	(Pseudophoenix_vinifera	(Iriartea_deltoidea	(Geonoma_undata	(((Dictyosperma_album	(Heterospathe_cagayanensis	((Dypsis_decaryi	Hydriastele_microspadix)	(Kentiopsis_piersoniorum	(Veitchia_spiralis	Burretiokentia_grandiflora)))))	((Oenocarpus_minor	Oenocarpus_bataua)	Prestoea_acuminata))	(Pelagodoxa_henryana	Manicaria_saccifera))))))	(Orania_palindan	(Podococcus_barteri	Sclerosperma_profizianum))))	Phoenix_dactylifera)	Sabal_domingensis))	Kingia_australis);
((Serenoa_repens	(Phoenix_dactylifera	(((Nypa_fruticans	Calamus_caryotoides)	(((Leopoldinia_pulchra	Roystonea_regia)	(((Reinhardtia_paiewonskiana	Reinhardtia_latisecta)	(Reinhardtia_simplex	Reinhardtia_gracilis))	(Attalea_speciosa	(Bactris_major	(Elaeis_oleifera	Elaeis_guineensis)))))	((Chamaedorea_seifrizii	(Orania_palindan	(Podococcus_barteri	Sclerosperma_profizianum)))	((Pseudophoenix_vinifera	Iriartea_deltoidea)	((Manicaria_saccifera	(((Dictyosperma_album	(Heterospathe_cagayanensis	(Hydriastele_microspadix	((Kentiopsis_piersoniorum	Burretiokentia_grandiflora)	Veitchia_spiralis))))	Dypsis_decaryi)	((Oenocarpus_minor	Oenocarpus_bataua)	Prestoea_acuminata)))	(Pelagodoxa_henryana	Geonoma_undata))))))	Sabal_domingensis)))	Kingia_australis);
((Serenoa_repens	(((Nypa_fruticans	(((Leopoldinia_pulchra	Roystonea_regia)	(((Reinhardtia_paiewonskiana	Reinhardtia_latisecta)	(Reinhardtia_simplex	Reinhardtia_gracilis))	(Attalea_speciosa	(Bactris_major	(Elaeis_oleifera	Elaeis_guineensis)))))	((Pseudophoenix_vinifera	(Orania_palindan	(Podococcus_barteri	Sclerosperma_profizianum)))	((((Pelagodoxa_henryana	Geonoma_undata)	(Manicaria_saccifera	(((Dictyosperma_album	Calamus_caryotoides)	(Heterospathe_cagayanensis	(Hydriastele_microspadix	((Kentiopsis_piersoniorum	Burretiokentia_grandiflora)	(Dypsis_decaryi	Veitchia_spiralis)))))	((Oenocarpus_minor	Oenocarpus_bataua)	Prestoea_acuminata))))	Iriartea_deltoidea)	Chamaedorea_seifrizii))))	Phoenix_dactylifera)	Sabal_domingensis))	Kingia_australis);
((Serenoa_repens	(((Nypa_fruticans	((Chamaedorea_seifrizii	((Leopoldinia_pulchra	Roystonea_regia)	(((Reinhardtia_paiewonskiana	Reinhardtia_latisecta)	(Reinhardtia_simplex	Reinhardtia_gracilis))	(Attalea_speciosa	(Bactris_major	(Elaeis_oleifera	Elaeis_guineensis))))))	(((Geonoma_undata	(Dictyosperma_album	((Heterospathe_cagayanensis	((Kentiopsis_piersoniorum	(Calamus_caryotoides	Hydriastele_microspadix))	(Veitchia_spiralis	Burretiokentia_grandiflora)))	Dypsis_decaryi)))	((Pelagodoxa_henryana	Manicaria_saccifera)	((Oenocarpus_minor	Oenocarpus_bataua)	Prestoea_acuminata)))	(Iriartea_deltoidea	(Pseudophoenix_vinifera	(Orania_palindan	(Podococcus_barteri	Sclerosperma_profizianum)))))))	Phoenix_dactylifera)	Sabal_domingensis))	Kingia_australis);
(((Leopoldinia_pulchra	Roystonea_regia)	((((Reinhardtia_paiewonskiana	Reinhardtia_latisecta)	(Reinhardtia_simplex	Reinhardtia_gracilis))	((Calamus_caryotoides	(Elaeis_oleifera	Elaeis_guineensis))	(Attalea_speciosa	Bactris_major)))	((Chamaedorea_seifrizii	((Orania_palindan	(Podococcus_barteri	Sclerosperma_profizianum))	((Pseudophoenix_vinifera	((Geonoma_undata	(Dictyosperma_album	(Dypsis_decaryi	(Hydriastele_microspadix	((Veitchia_spiralis	(Kentiopsis_piersoniorum	Burretiokentia_grandiflora))	Heterospathe_cagayanensis)))))	((Pelagodoxa_henryana	Manicaria_saccifera)	((Oenocarpus_minor	Oenocarpus_bataua)	Prestoea_acuminata))))	Iriartea_deltoidea)))	((Phoenix_dactylifera	(Sabal_domingensis	Serenoa_repens))	Nypa_fruticans))))	Kingia_australis);
((Roystonea_regia	((((Reinhardtia_paiewonskiana	Reinhardtia_latisecta)	(Reinhardtia_simplex	Reinhardtia_gracilis))	(Attalea_speciosa	((Leopoldinia_pulchra	Bactris_major)	(Elaeis_oleifera	Elaeis_guineensis))))	((((Calamus_caryotoides	Geonoma_undata)	(Dictyosperma_album	((Veitchia_spiralis	Hydriastele_microspadix)	((Dypsis_decaryi	(Kentiopsis_piersoniorum	Burretiokentia_grandiflora))	Heterospathe_cagayanensis))))	(Manicaria_saccifera	(((Oenocarpus_minor	Oenocarpus_bataua)	Prestoea_acuminata)	Pelagodoxa_henryana)))	((Chamaedorea_seifrizii	(Pseudophoenix_vinifera	(Iriartea_deltoidea	((Sclerosperma_profizianum	Podococcus_barteri)	Orania_palindan))))	((Phoenix_dactylifera	(Sabal_domingensis	Serenoa_repens))	Nypa_fruticans)))))	Kingia_australis);
((Serenoa_repens	((((Calamus_caryotoides	Nypa_fruticans)	((Chamaedorea_seifrizii	((Leopoldinia_pulchra	Roystonea_regia)	(((Reinhardtia_paiewonskiana	Reinhardtia_latisecta)	(Reinhardtia_simplex	Reinhardtia_gracilis))	(Attalea_speciosa	(Bactris_major	(Elaeis_oleifera	Elaeis_guineensis))))))	(((((Dictyosperma_album	(((Veitchia_spiralis	Dypsis_decaryi)	((Kentiopsis_piersoniorum	Burretiokentia_grandiflora)	Hydriastele_microspadix))	Heterospathe_cagayanensis))	(((Oenocarpus_minor	Oenocarpus_bataua)	Prestoea_acuminata)	(Pelagodoxa_henryana	Manicaria_saccifera)))	Geonoma_undata)	Iriartea_deltoidea)	(Pseudophoenix_vinifera	((Sclerosperma_profizianum	Podococcus_barteri)	Orania_palindan)))))	Phoenix_dactylifera)	Sabal_domingensis))	Kingia_australis);
((Serenoa_repens	((Phoenix_dactylifera	Sabal_domingensis)	((Calamus_caryotoides	Nypa_fruticans)	(((Leopoldinia_pulchra	Roystonea_regia)	(((Reinhardtia_paiewonskiana	Reinhardtia_latisecta)	(Reinhardtia_simplex	Reinhardtia_gracilis))	(Attalea_speciosa	(Bactris_major	(Elaeis_oleifera	Elaeis_guineensis)))))	((Pseudophoenix_vinifera	((((Dictyosperma_album	((((Kentiopsis_piersoniorum	(Veitchia_spiralis	Burretiokentia_grandiflora))	Heterospathe_cagayanensis)	Hydriastele_microspadix)	Dypsis_decaryi))	(((Oenocarpus_minor	Oenocarpus_bataua)	Prestoea_acuminata)	(Pelagodoxa_henryana	Manicaria_saccifera)))	Geonoma_undata)	Iriartea_deltoidea))	(Chamaedorea_seifrizii	((Sclerosperma_profizianum	Podococcus_barteri)	Orania_palindan)))))))	Kingia_australis);
((Serenoa_repens	(Phoenix_dactylifera	(((((Calamus_caryotoides	Nypa_fruticans)	(((Leopoldinia_pulchra	Roystonea_regia)	(((Reinhardtia_paiewonskiana	Reinhardtia_latisecta)	(Reinhardtia_simplex	Reinhardtia_gracilis))	(Attalea_speciosa	(Bactris_major	(Elaeis_oleifera	Elaeis_guineensis)))))	(((((Oenocarpus_minor	Oenocarpus_bataua)	Prestoea_acuminata)	(Pelagodoxa_henryana	Manicaria_saccifera))	(Dictyosperma_album	((((Veitchia_spiralis	(Burretiokentia_grandiflora	Kentiopsis_piersoniorum))	Hydriastele_microspadix)	Dypsis_decaryi)	Heterospathe_cagayanensis)))	Geonoma_undata)))	Iriartea_deltoidea)	(Pseudophoenix_vinifera	(Chamaedorea_seifrizii	((Sclerosperma_profizianum	Podococcus_barteri)	Orania_palindan))))	Sabal_domingensis)))	Kingia_australis);
((Serenoa_repens	(Phoenix_dactylifera	(((Calamus_caryotoides	Nypa_fruticans)	((Pseudophoenix_vinifera	((Manicaria_saccifera	(((Dictyosperma_album	(((Veitchia_spiralis	(Burretiokentia_grandiflora	Kentiopsis_piersoniorum))	(Hydriastele_microspadix	Dypsis_decaryi))	Heterospathe_cagayanensis))	((Oenocarpus_minor	Oenocarpus_bataua)	Prestoea_acuminata))	(Geonoma_undata	Pelagodoxa_henryana)))	(Iriartea_deltoidea	(Chamaedorea_seifrizii	((Sclerosperma_profizianum	Podococcus_barteri)	Orania_palindan)))))	(Roystonea_regia	(((Reinhardtia_paiewonskiana	Reinhardtia_latisecta)	(Reinhardtia_simplex	Reinhardtia_gracilis))	(((Leopoldinia_pulchra	Elaeis_oleifera)	Elaeis_guineensis)	(Attalea_speciosa	Bactris_major))))))	Sabal_domingensis)))	Kingia_australis);
((Podococcus_barteri	((Sclerosperma_profizianum	Orania_palindan)	(Pseudophoenix_vinifera	(((Nypa_fruticans	(Sabal_domingensis	(Phoenix_dactylifera	Serenoa_repens)))	(((((Reinhardtia_paiewonskiana	Reinhardtia_latisecta)	(Reinhardtia_gracilis	Reinhardtia_simplex))	((Bactris_major	(Elaeis_oleifera	Elaeis_guineensis))	Attalea_speciosa))	((Leopoldinia_pulchra	Roystonea_regia)	Calamus_caryotoides))	Chamaedorea_seifrizii))	((Pelagodoxa_henryana	(((Prestoea_acuminata	(Oenocarpus_bataua	Oenocarpus_minor))	((((Veitchia_spiralis	(Dypsis_decaryi	Burretiokentia_grandiflora))	(Hydriastele_microspadix	Kentiopsis_piersoniorum))	Heterospathe_cagayanensis)	Dictyosperma_album))	(Manicaria_saccifera	Geonoma_undata)))	Iriartea_deltoidea)))))	Kingia_australis);
((Serenoa_repens	(Sabal_domingensis	(((((((((Dictyosperma_album	((Dypsis_decaryi	(Hydriastele_microspadix	((Burretiokentia_grandiflora	Veitchia_spiralis)	Kentiopsis_piersoniorum)))	Heterospathe_cagayanensis))	Pelagodoxa_henryana)	(Manicaria_saccifera	(Prestoea_acuminata	(Oenocarpus_bataua	Oenocarpus_minor))))	Geonoma_undata)	((((Reinhardtia_paiewonskiana	Reinhardtia_latisecta)	(Reinhardtia_gracilis	Reinhardtia_simplex))	((Elaeis_oleifera	Elaeis_guineensis)	(Attalea_speciosa	Bactris_major)))	(Leopoldinia_pulchra	Roystonea_regia)))	Chamaedorea_seifrizii)	(Iriartea_deltoidea	((Orania_palindan	(Podococcus_barteri	Sclerosperma_profizianum))	Pseudophoenix_vinifera)))	(Calamus_caryotoides	Nypa_fruticans))	Phoenix_dactylifera)))	Kingia_australis);
((Serenoa_repens	(Sabal_domingensis	(((((((Reinhardtia_paiewonskiana	Reinhardtia_latisecta)	(Reinhardtia_gracilis	Reinhardtia_simplex))	((Elaeis_oleifera	Elaeis_guineensis)	(Attalea_speciosa	Bactris_major)))	(Leopoldinia_pulchra	Roystonea_regia))	(Iriartea_deltoidea	(Chamaedorea_seifrizii	((((Pelagodoxa_henryana	Manicaria_saccifera)	((Prestoea_acuminata	(Oenocarpus_bataua	Oenocarpus_minor))	(Dictyosperma_album	((Dypsis_decaryi	(Hydriastele_microspadix	(Veitchia_spiralis	(Kentiopsis_piersoniorum	Burretiokentia_grandiflora))))	Heterospathe_cagayanensis))))	(Calamus_caryotoides	Geonoma_undata))	((Orania_palindan	(Podococcus_barteri	Sclerosperma_profizianum))	Pseudophoenix_vinifera)))))	Nypa_fruticans)	Phoenix_dactylifera)))	Kingia_australis);
((Serenoa_repens	(Sabal_domingensis	(((Orania_palindan	(Podococcus_barteri	Sclerosperma_profizianum))	((Nypa_fruticans	Chamaedorea_seifrizii)	(((((Reinhardtia_paiewonskiana	Reinhardtia_latisecta)	(Reinhardtia_gracilis	Reinhardtia_simplex))	(Attalea_speciosa	(Bactris_major	(Elaeis_oleifera	Elaeis_guineensis))))	(Leopoldinia_pulchra	Roystonea_regia))	((((Calamus_caryotoides	(Dictyosperma_album	(((Heterospathe_cagayanensis	(Veitchia_spiralis	(Kentiopsis_piersoniorum	Burretiokentia_grandiflora)))	Hydriastele_microspadix)	Dypsis_decaryi)))	((Pelagodoxa_henryana	Manicaria_saccifera)	(Prestoea_acuminata	(Oenocarpus_bataua	Oenocarpus_minor))))	Geonoma_undata)	(Pseudophoenix_vinifera	Iriartea_deltoidea)))))	Phoenix_dactylifera)))	Kingia_australis);
((Serenoa_repens	(Sabal_domingensis	((Chamaedorea_seifrizii	((Calamus_caryotoides	Nypa_fruticans)	(((Leopoldinia_pulchra	Roystonea_regia)	(((Reinhardtia_paiewonskiana	Reinhardtia_latisecta)	(Reinhardtia_gracilis	Reinhardtia_simplex))	(Attalea_speciosa	(Bactris_major	(Elaeis_oleifera	Elaeis_guineensis)))))	((Pseudophoenix_vinifera	(Orania_palindan	(Podococcus_barteri	Sclerosperma_profizianum)))	(((((((Hydriastele_microspadix	Veitchia_spiralis)	(Kentiopsis_piersoniorum	Burretiokentia_grandiflora))	Dypsis_decaryi)	Dictyosperma_album)	(Pelagodoxa_henryana	Heterospathe_cagayanensis))	(Manicaria_saccifera	(Geonoma_undata	(Prestoea_acuminata	(Oenocarpus_bataua	Oenocarpus_minor)))))	Iriartea_deltoidea)))))	Phoenix_dactylifera)))	Kingia_australis);
((Serenoa_repens	(Sabal_domingensis	(((Calamus_caryotoides	Nypa_fruticans)	(((((((Pelagodoxa_henryana	Manicaria_saccifera)	(Prestoea_acuminata	(Oenocarpus_bataua	Oenocarpus_minor)))	(((Dypsis_decaryi	((Kentiopsis_piersoniorum	(Veitchia_spiralis	Burretiokentia_grandiflora))	Hydriastele_microspadix))	Heterospathe_cagayanensis)	Dictyosperma_album))	Geonoma_undata)	Iriartea_deltoidea)	Pseudophoenix_vinifera)	(((Leopoldinia_pulchra	Roystonea_regia)	(((Reinhardtia_paiewonskiana	Reinhardtia_latisecta)	(Reinhardtia_gracilis	Reinhardtia_simplex))	(Attalea_speciosa	(Bactris_major	(Elaeis_oleifera	Elaeis_guineensis)))))	(Chamaedorea_seifrizii	(Orania_palindan	(Podococcus_barteri	Sclerosperma_profizianum))))))	Phoenix_dactylifera)))	Kingia_australis);
((Serenoa_repens	((((Calamus_caryotoides	Nypa_fruticans)	((((((Geonoma_undata	(Chamaedorea_seifrizii	Manicaria_saccifera))	((Prestoea_acuminata	(Oenocarpus_bataua	Oenocarpus_minor))	((((Hydriastele_microspadix	(Burretiokentia_grandiflora	Kentiopsis_piersoniorum))	(Dypsis_decaryi	Veitchia_spiralis))	Heterospathe_cagayanensis)	Dictyosperma_album)))	Pelagodoxa_henryana)	Iriartea_deltoidea)	(Pseudophoenix_vinifera	(Orania_palindan	(Podococcus_barteri	Sclerosperma_profizianum))))	(Roystonea_regia	(((Reinhardtia_paiewonskiana	Reinhardtia_latisecta)	(Reinhardtia_gracilis	Reinhardtia_simplex))	(((Leopoldinia_pulchra	Elaeis_oleifera)	Elaeis_guineensis)	(Attalea_speciosa	Bactris_major))))))	Sabal_domingensis)	Phoenix_dactylifera))	Kingia_australis);
((Serenoa_repens	((((((Leopoldinia_pulchra	Roystonea_regia)	(((Reinhardtia_paiewonskiana	Reinhardtia_latisecta)	(Reinhardtia_gracilis	Reinhardtia_simplex))	((Elaeis_oleifera	Elaeis_guineensis)	(Attalea_speciosa	Bactris_major))))	(Chamaedorea_seifrizii	(Calamus_caryotoides	Nypa_fruticans)))	((((Pelagodoxa_henryana	Geonoma_undata)	(Manicaria_saccifera	((Prestoea_acuminata	(Oenocarpus_bataua	Oenocarpus_minor))	((((Hydriastele_microspadix	(Veitchia_spiralis	(Burretiokentia_grandiflora	Kentiopsis_piersoniorum)))	Heterospathe_cagayanensis)	Dictyosperma_album)	Dypsis_decaryi))))	Iriartea_deltoidea)	(Pseudophoenix_vinifera	(Orania_palindan	(Podococcus_barteri	Sclerosperma_profizianum)))))	Sabal_domingensis)	Phoenix_dactylifera))	Kingia_australis);
((Serenoa_repens	((Sabal_domingensis	Phoenix_dactylifera)	((Calamus_caryotoides	Nypa_fruticans)	(((Leopoldinia_pulchra	Roystonea_regia)	(((Reinhardtia_paiewonskiana	Reinhardtia_latisecta)	(Reinhardtia_gracilis	Reinhardtia_simplex))	(Attalea_speciosa	(Bactris_major	(Elaeis_oleifera	Elaeis_guineensis)))))	(((Iriartea_deltoidea	Pseudophoenix_vinifera)	(Geonoma_undata	(((Prestoea_acuminata	(Oenocarpus_bataua	Oenocarpus_minor))	(((Hydriastele_microspadix	(Veitchia_spiralis	Dypsis_decaryi))	((Burretiokentia_grandiflora	Kentiopsis_piersoniorum)	Heterospathe_cagayanensis))	Dictyosperma_album))	(Manicaria_saccifera	Pelagodoxa_henryana))))	(Chamaedorea_seifrizii	(Orania_palindan	(Podococcus_barteri	Sclerosperma_profizianum))))))))	Kingia_australis);
((Serenoa_repens	((Sabal_domingensis	Phoenix_dactylifera)	(Nypa_fruticans	((((Leopoldinia_pulchra	Roystonea_regia)	(((Reinhardtia_paiewonskiana	Reinhardtia_latisecta)	(Reinhardtia_gracilis	Reinhardtia_simplex))	(Attalea_speciosa	(Bactris_major	(Elaeis_oleifera	Elaeis_guineensis)))))	((Pseudophoenix_vinifera	((Geonoma_undata	(((((Hydriastele_microspadix	(Veitchia_spiralis	Kentiopsis_piersoniorum))	Heterospathe_cagayanensis)	Dypsis_decaryi)	(Burretiokentia_grandiflora	(Calamus_caryotoides	Dictyosperma_album)))	((Manicaria_saccifera	Pelagodoxa_henryana)	(Prestoea_acuminata	(Oenocarpus_bataua	Oenocarpus_minor)))))	Iriartea_deltoidea))	Chamaedorea_seifrizii))	(Orania_palindan	(Podococcus_barteri	Sclerosperma_profizianum))))))	Kingia_australis);
((Nypa_fruticans	((((Calamus_caryotoides	((Leopoldinia_pulchra	Roystonea_regia)	(((Elaeis_guineensis	Elaeis_oleifera)	(Attalea_speciosa	Bactris_major))	((Reinhardtia_paiewonskiana	Reinhardtia_latisecta)	(Reinhardtia_simplex	Reinhardtia_gracilis)))))	(((Pelagodoxa_henryana	Manicaria_saccifera)	((Prestoea_acuminata	(Oenocarpus_minor	Oenocarpus_bataua))	((Heterospathe_cagayanensis	((Dypsis_decaryi	Veitchia_spiralis)	((Kentiopsis_piersoniorum	Hydriastele_microspadix)	Burretiokentia_grandiflora)))	Dictyosperma_album)))	Geonoma_undata))	(((Pseudophoenix_vinifera	(Orania_palindan	(Sclerosperma_profizianum	Podococcus_barteri)))	(Sabal_domingensis	(Phoenix_dactylifera	Serenoa_repens)))	Iriartea_deltoidea))	Chamaedorea_seifrizii))	Kingia_australis);
((Serenoa_repens	((((((Leopoldinia_pulchra	Roystonea_regia)	((Attalea_speciosa	(Bactris_major	(Elaeis_guineensis	Elaeis_oleifera)))	((Reinhardtia_paiewonskiana	Reinhardtia_latisecta)	(Reinhardtia_simplex	Reinhardtia_gracilis))))	((Iriartea_deltoidea	(Pseudophoenix_vinifera	(Orania_palindan	(Sclerosperma_profizianum	Podococcus_barteri))))	(Chamaedorea_seifrizii	((((((Dypsis_decaryi	Hydriastele_microspadix)	((Kentiopsis_piersoniorum	Burretiokentia_grandiflora)	Veitchia_spiralis))	Heterospathe_cagayanensis)	Dictyosperma_album)	((Prestoea_acuminata	(Oenocarpus_minor	Oenocarpus_bataua))	(Pelagodoxa_henryana	Manicaria_saccifera)))	Geonoma_undata))))	(Calamus_caryotoides	Nypa_fruticans))	Sabal_domingensis)	Phoenix_dactylifera))	Kingia_australis);
((Serenoa_repens	(Sabal_domingensis	(((((Leopoldinia_pulchra	Roystonea_regia)	(((Elaeis_guineensis	Elaeis_oleifera)	(Attalea_speciosa	Bactris_major))	((Reinhardtia_paiewonskiana	Reinhardtia_latisecta)	(Reinhardtia_simplex	Reinhardtia_gracilis))))	((Pseudophoenix_vinifera	(Orania_palindan	(Sclerosperma_profizianum	Podococcus_barteri)))	(Chamaedorea_seifrizii	(Iriartea_deltoidea	((((((Heterospathe_cagayanensis	Hydriastele_microspadix)	(Kentiopsis_piersoniorum	Burretiokentia_grandiflora))	(Veitchia_spiralis	Dypsis_decaryi))	Dictyosperma_album)	((Prestoea_acuminata	(Oenocarpus_minor	Oenocarpus_bataua))	(Pelagodoxa_henryana	Manicaria_saccifera)))	Geonoma_undata)))))	(Calamus_caryotoides	Nypa_fruticans))	Phoenix_dactylifera)))	Kingia_australis);
((Orania_palindan	((Sclerosperma_profizianum	Podococcus_barteri)	(((Iriartea_deltoidea	Chamaedorea_seifrizii)	(((((Prestoea_acuminata	(Oenocarpus_minor	Oenocarpus_bataua))	Manicaria_saccifera)	((Dypsis_decaryi	(Hydriastele_microspadix	(Heterospathe_cagayanensis	(Kentiopsis_piersoniorum	(Veitchia_spiralis	Burretiokentia_grandiflora)))))	Dictyosperma_album))	(Pelagodoxa_henryana	Geonoma_undata))	(((Calamus_caryotoides	Nypa_fruticans)	(Serenoa_repens	(Sabal_domingensis	Phoenix_dactylifera)))	((Leopoldinia_pulchra	Roystonea_regia)	((Attalea_speciosa	(Bactris_major	(Elaeis_guineensis	Elaeis_oleifera)))	((Reinhardtia_paiewonskiana	Reinhardtia_latisecta)	(Reinhardtia_simplex	Reinhardtia_gracilis)))))))	Pseudophoenix_vinifera)))	Kingia_australis);
((Serenoa_repens	((((((Leopoldinia_pulchra	Roystonea_regia)	((Attalea_speciosa	(Bactris_major	(Elaeis_guineensis	Elaeis_oleifera)))	((Reinhardtia_paiewonskiana	Reinhardtia_latisecta)	(Reinhardtia_simplex	Reinhardtia_gracilis))))	((Orania_palindan	(Sclerosperma_profizianum	Podococcus_barteri))	((Chamaedorea_seifrizii	((Geonoma_undata	((Pelagodoxa_henryana	Manicaria_saccifera)	((Prestoea_acuminata	(Oenocarpus_minor	Oenocarpus_bataua))	(((Burretiokentia_grandiflora	(Heterospathe_cagayanensis	(Hydriastele_microspadix	Kentiopsis_piersoniorum)))	(Dypsis_decaryi	Veitchia_spiralis))	Dictyosperma_album))))	Iriartea_deltoidea))	Pseudophoenix_vinifera)))	(Calamus_caryotoides	Nypa_fruticans))	Sabal_domingensis)	Phoenix_dactylifera))	Kingia_australis);
((Serenoa_repens	((Sabal_domingensis	Phoenix_dactylifera)	((((Leopoldinia_pulchra	Roystonea_regia)	((Attalea_speciosa	(Bactris_major	(Elaeis_guineensis	Elaeis_oleifera)))	((Reinhardtia_paiewonskiana	Reinhardtia_latisecta)	(Reinhardtia_simplex	Reinhardtia_gracilis))))	((Chamaedorea_seifrizii	(Iriartea_deltoidea	(Pseudophoenix_vinifera	(Orania_palindan	(Sclerosperma_profizianum	Podococcus_barteri)))))	((((Prestoea_acuminata	(Oenocarpus_minor	Oenocarpus_bataua))	((((Hydriastele_microspadix	((Burretiokentia_grandiflora	Veitchia_spiralis)	Kentiopsis_piersoniorum))	Dypsis_decaryi)	Heterospathe_cagayanensis)	Dictyosperma_album))	Manicaria_saccifera)	(Pelagodoxa_henryana	Geonoma_undata))))	(Calamus_caryotoides	Nypa_fruticans))))	Kingia_australis);
((Serenoa_repens	(((((((Orania_palindan	(Sclerosperma_profizianum	Podococcus_barteri))	Chamaedorea_seifrizii)	(Roystonea_regia	((Attalea_speciosa	(Bactris_major	(Elaeis_guineensis	(Leopoldinia_pulchra	Elaeis_oleifera))))	((Reinhardtia_paiewonskiana	Reinhardtia_latisecta)	(Reinhardtia_simplex	Reinhardtia_gracilis)))))	(Pseudophoenix_vinifera	(Iriartea_deltoidea	(((((((Hydriastele_microspadix	(Veitchia_spiralis	Kentiopsis_piersoniorum))	Burretiokentia_grandiflora)	Heterospathe_cagayanensis)	Dypsis_decaryi)	Dictyosperma_album)	((Pelagodoxa_henryana	Geonoma_undata)	(Prestoea_acuminata	(Oenocarpus_minor	Oenocarpus_bataua))))	Manicaria_saccifera))))	(Calamus_caryotoides	Nypa_fruticans))	Sabal_domingensis)	Phoenix_dactylifera))	Kingia_australis);
((Serenoa_repens	(((((((Orania_palindan	(Sclerosperma_profizianum	Podococcus_barteri))	Chamaedorea_seifrizii)	((Iriartea_deltoidea	(((((((((Veitchia_spiralis	(Kentiopsis_piersoniorum	Burretiokentia_grandiflora))	Heterospathe_cagayanensis)	Dypsis_decaryi)	Hydriastele_microspadix)	Dictyosperma_album)	(Prestoea_acuminata	(Oenocarpus_minor	Oenocarpus_bataua)))	Pelagodoxa_henryana)	Manicaria_saccifera)	Geonoma_undata))	Pseudophoenix_vinifera))	((Leopoldinia_pulchra	Roystonea_regia)	((Attalea_speciosa	(Bactris_major	(Elaeis_guineensis	Elaeis_oleifera)))	((Reinhardtia_paiewonskiana	Reinhardtia_latisecta)	(Reinhardtia_simplex	Reinhardtia_gracilis)))))	(Calamus_caryotoides	Nypa_fruticans))	Sabal_domingensis)	Phoenix_dactylifera))	Kingia_australis);
((Orania_palindan	((Sclerosperma_profizianum	Podococcus_barteri)	(((((Pelagodoxa_henryana	Manicaria_saccifera)	(((Prestoea_acuminata	(Oenocarpus_minor	Oenocarpus_bataua))	(Geonoma_undata	Calamus_caryotoides))	(((((Veitchia_spiralis	(Kentiopsis_piersoniorum	Burretiokentia_grandiflora))	Hydriastele_microspadix)	Heterospathe_cagayanensis)	Dypsis_decaryi)	Dictyosperma_album)))	Iriartea_deltoidea)	Pseudophoenix_vinifera)	(((Leopoldinia_pulchra	Roystonea_regia)	((Attalea_speciosa	(Bactris_major	(Elaeis_guineensis	Elaeis_oleifera)))	((Reinhardtia_paiewonskiana	Reinhardtia_latisecta)	(Reinhardtia_simplex	Reinhardtia_gracilis))))	((Chamaedorea_seifrizii	Nypa_fruticans)	(Serenoa_repens	(Sabal_domingensis	Phoenix_dactylifera)))))))	Kingia_australis);
((Serenoa_repens	(((((((((Manicaria_saccifera	Pelagodoxa_henryana)	((((((Veitchia_spiralis	(Kentiopsis_piersoniorum	Burretiokentia_grandiflora))	(Calamus_caryotoides	Hydriastele_microspadix))	Heterospathe_cagayanensis)	Dypsis_decaryi)	Dictyosperma_album)	(Prestoea_acuminata	(Oenocarpus_minor	Oenocarpus_bataua))))	Geonoma_undata)	(Pseudophoenix_vinifera	(Orania_palindan	(Sclerosperma_profizianum	Podococcus_barteri))))	Iriartea_deltoidea)	((Leopoldinia_pulchra	Roystonea_regia)	((Attalea_speciosa	(Bactris_major	(Elaeis_guineensis	Elaeis_oleifera)))	((Reinhardtia_paiewonskiana	Reinhardtia_latisecta)	(Reinhardtia_simplex	Reinhardtia_gracilis)))))	(Chamaedorea_seifrizii	Nypa_fruticans))	Sabal_domingensis)	Phoenix_dactylifera))	Kingia_australis);
((Podococcus_barteri	((Orania_palindan	(((Chamaedorea_seifrizii	((((((Elaeis_oleifera	Elaeis_guineensis)	Bactris_major)	Attalea_speciosa)	((Reinhardtia_latisecta	Reinhardtia_paiewonskiana)	(Reinhardtia_simplex	Reinhardtia_gracilis)))	(Leopoldinia_pulchra	Roystonea_regia))	((((Prestoea_acuminata	(Oenocarpus_minor	Oenocarpus_bataua))	(Dictyosperma_album	(Dypsis_decaryi	(Heterospathe_cagayanensis	(Hydriastele_microspadix	(Veitchia_spiralis	(Kentiopsis_piersoniorum	Burretiokentia_grandiflora)))))))	Manicaria_saccifera)	(Pelagodoxa_henryana	Geonoma_undata))))	(Iriartea_deltoidea	((Calamus_caryotoides	Nypa_fruticans)	(Phoenix_dactylifera	(Serenoa_repens	Sabal_domingensis)))))	Pseudophoenix_vinifera))	Sclerosperma_profizianum))	Kingia_australis);
((Serenoa_repens	(Sabal_domingensis	(((((Pseudophoenix_vinifera	((Sclerosperma_profizianum	Podococcus_barteri)	Orania_palindan))	((Chamaedorea_seifrizii	Iriartea_deltoidea)	((((Prestoea_acuminata	(Oenocarpus_minor	Oenocarpus_bataua))	(Dictyosperma_album	(Dypsis_decaryi	(Heterospathe_cagayanensis	(Hydriastele_microspadix	(Kentiopsis_piersoniorum	(Burretiokentia_grandiflora	Veitchia_spiralis)))))))	(Manicaria_saccifera	Pelagodoxa_henryana))	Geonoma_undata)))	(((((Elaeis_oleifera	Elaeis_guineensis)	Bactris_major)	Attalea_speciosa)	((Reinhardtia_latisecta	Reinhardtia_paiewonskiana)	(Reinhardtia_simplex	Reinhardtia_gracilis)))	(Leopoldinia_pulchra	Roystonea_regia)))	(Calamus_caryotoides	Nypa_fruticans))	Phoenix_dactylifera)))	Kingia_australis);
((Serenoa_repens	(Sabal_domingensis	(((((Chamaedorea_seifrizii	((Sclerosperma_profizianum	Podococcus_barteri)	Orania_palindan))	(Pseudophoenix_vinifera	(Iriartea_deltoidea	((((Prestoea_acuminata	(Oenocarpus_minor	Oenocarpus_bataua))	((Dypsis_decaryi	(Hydriastele_microspadix	Dictyosperma_album))	(Heterospathe_cagayanensis	(Kentiopsis_piersoniorum	(Burretiokentia_grandiflora	Veitchia_spiralis)))))	Manicaria_saccifera)	(Pelagodoxa_henryana	Geonoma_undata)))))	(((((Elaeis_oleifera	Elaeis_guineensis)	Bactris_major)	Attalea_speciosa)	((Reinhardtia_latisecta	Reinhardtia_paiewonskiana)	(Reinhardtia_simplex	Reinhardtia_gracilis)))	(Leopoldinia_pulchra	Roystonea_regia)))	(Calamus_caryotoides	Nypa_fruticans))	Phoenix_dactylifera)))	Kingia_australis);
((Serenoa_repens	(Sabal_domingensis	((((Iriartea_deltoidea	((((Pelagodoxa_henryana	Manicaria_saccifera)	((Prestoea_acuminata	(Oenocarpus_minor	Oenocarpus_bataua))	(Dictyosperma_album	(Heterospathe_cagayanensis	((Hydriastele_microspadix	(Veitchia_spiralis	(Kentiopsis_piersoniorum	Burretiokentia_grandiflora)))	Dypsis_decaryi)))))	Geonoma_undata)	((Chamaedorea_seifrizii	((Sclerosperma_profizianum	Podococcus_barteri)	Orania_palindan))	Pseudophoenix_vinifera)))	((((Elaeis_oleifera	Elaeis_guineensis)	(Bactris_major	Attalea_speciosa))	((Reinhardtia_latisecta	Reinhardtia_paiewonskiana)	(Reinhardtia_simplex	Reinhardtia_gracilis)))	(Leopoldinia_pulchra	Roystonea_regia)))	(Calamus_caryotoides	Nypa_fruticans))	Phoenix_dactylifera)))	Kingia_australis);
((Serenoa_repens	((((((((Sclerosperma_profizianum	Podococcus_barteri)	Orania_palindan)	Pseudophoenix_vinifera)	(Iriartea_deltoidea	(((Heterospathe_cagayanensis	(((Veitchia_spiralis	(Kentiopsis_piersoniorum	Burretiokentia_grandiflora))	(Dictyosperma_album	Hydriastele_microspadix))	Dypsis_decaryi))	((Pelagodoxa_henryana	Manicaria_saccifera)	(Prestoea_acuminata	(Oenocarpus_minor	Oenocarpus_bataua))))	Geonoma_undata)))	(Chamaedorea_seifrizii	(((Attalea_speciosa	((Elaeis_oleifera	Elaeis_guineensis)	Bactris_major))	((Reinhardtia_latisecta	Reinhardtia_paiewonskiana)	(Reinhardtia_simplex	Reinhardtia_gracilis)))	(Leopoldinia_pulchra	Roystonea_regia))))	(Calamus_caryotoides	Nypa_fruticans))	Sabal_domingensis)	Phoenix_dactylifera))	Kingia_australis);
((Serenoa_repens	(Sabal_domingensis	(((((((Sclerosperma_profizianum	Podococcus_barteri)	Orania_palindan)	Pseudophoenix_vinifera)	(Chamaedorea_seifrizii	(Iriartea_deltoidea	((Geonoma_undata	(Heterospathe_cagayanensis	(((Veitchia_spiralis	(Kentiopsis_piersoniorum	Burretiokentia_grandiflora))	(Dictyosperma_album	Hydriastele_microspadix))	Dypsis_decaryi)))	((Pelagodoxa_henryana	Manicaria_saccifera)	(Prestoea_acuminata	(Oenocarpus_minor	Oenocarpus_bataua)))))))	(((Attalea_speciosa	((Elaeis_oleifera	Elaeis_guineensis)	Bactris_major))	((Reinhardtia_latisecta	Reinhardtia_paiewonskiana)	(Reinhardtia_simplex	Reinhardtia_gracilis)))	(Leopoldinia_pulchra	Roystonea_regia)))	(Calamus_caryotoides	Nypa_fruticans))	Phoenix_dactylifera)))	Kingia_australis);
((Podococcus_barteri	((Orania_palindan	(((Pseudophoenix_vinifera	(((Calamus_caryotoides	Nypa_fruticans)	Iriartea_deltoidea)	((Geonoma_undata	(Pelagodoxa_henryana	(((Heterospathe_cagayanensis	(Kentiopsis_piersoniorum	(Burretiokentia_grandiflora	Veitchia_spiralis)))	(Dypsis_decaryi	Hydriastele_microspadix))	Dictyosperma_album)))	(Manicaria_saccifera	(Prestoea_acuminata	(Oenocarpus_minor	Oenocarpus_bataua))))))	((Sabal_domingensis	Serenoa_repens)	Phoenix_dactylifera))	(Chamaedorea_seifrizii	(((Bactris_major	(Attalea_speciosa	(Elaeis_oleifera	Elaeis_guineensis)))	((Reinhardtia_latisecta	Reinhardtia_paiewonskiana)	(Reinhardtia_simplex	Reinhardtia_gracilis)))	(Leopoldinia_pulchra	Roystonea_regia)))))	Sclerosperma_profizianum))	Kingia_australis);
((Podococcus_barteri	((Orania_palindan	Sclerosperma_profizianum)	(((Iriartea_deltoidea	((Manicaria_saccifera	((Prestoea_acuminata	(Oenocarpus_minor	Oenocarpus_bataua))	(Dictyosperma_album	(Dypsis_decaryi	((Heterospathe_cagayanensis	(Kentiopsis_piersoniorum	(Burretiokentia_grandiflora	Veitchia_spiralis)))	Hydriastele_microspadix)))))	(Geonoma_undata	Pelagodoxa_henryana)))	Pseudophoenix_vinifera)	(((((Elaeis_oleifera	Elaeis_guineensis)	(Bactris_major	Attalea_speciosa))	((Reinhardtia_latisecta	Reinhardtia_paiewonskiana)	(Reinhardtia_simplex	Reinhardtia_gracilis)))	(Chamaedorea_seifrizii	(Leopoldinia_pulchra	Roystonea_regia)))	((Calamus_caryotoides	Nypa_fruticans)	(Sabal_domingensis	(Serenoa_repens	Phoenix_dactylifera)))))))	Kingia_australis);
((Serenoa_repens	(Phoenix_dactylifera	(((((Chamaedorea_seifrizii	(Iriartea_deltoidea	(Pseudophoenix_vinifera	(Podococcus_barteri	(Orania_palindan	Sclerosperma_profizianum)))))	(((Geonoma_undata	Manicaria_saccifera)	((Prestoea_acuminata	(Oenocarpus_minor	Oenocarpus_bataua))	(Dictyosperma_album	(Heterospathe_cagayanensis	(Dypsis_decaryi	(Hydriastele_microspadix	(Veitchia_spiralis	(Kentiopsis_piersoniorum	Burretiokentia_grandiflora))))))))	Pelagodoxa_henryana))	((((Elaeis_oleifera	Elaeis_guineensis)	(Bactris_major	Attalea_speciosa))	((Reinhardtia_latisecta	Reinhardtia_paiewonskiana)	(Reinhardtia_simplex	Reinhardtia_gracilis)))	(Leopoldinia_pulchra	Roystonea_regia)))	(Calamus_caryotoides	Nypa_fruticans))	Sabal_domingensis)))	Kingia_australis);
((Serenoa_repens	(Phoenix_dactylifera	(((((Iriartea_deltoidea	(Pseudophoenix_vinifera	(Orania_palindan	(Sclerosperma_profizianum	Podococcus_barteri))))	(Geonoma_undata	((Manicaria_saccifera	(Prestoea_acuminata	(Oenocarpus_minor	Oenocarpus_bataua)))	((Dictyosperma_album	((Dypsis_decaryi	Heterospathe_cagayanensis)	((Kentiopsis_piersoniorum	(Veitchia_spiralis	Burretiokentia_grandiflora))	Hydriastele_microspadix)))	Pelagodoxa_henryana))))	(Chamaedorea_seifrizii	(((Attalea_speciosa	((Elaeis_oleifera	Elaeis_guineensis)	Bactris_major))	((Reinhardtia_latisecta	Reinhardtia_paiewonskiana)	(Reinhardtia_simplex	Reinhardtia_gracilis)))	(Leopoldinia_pulchra	Roystonea_regia))))	(Calamus_caryotoides	Nypa_fruticans))	Sabal_domingensis)))	Kingia_australis);
((Serenoa_repens	(Sabal_domingensis	(((((((((Elaeis_oleifera	Elaeis_guineensis)	Bactris_major)	Attalea_speciosa)	((Reinhardtia_paiewonskiana	Reinhardtia_latisecta)	(Reinhardtia_simplex	Reinhardtia_gracilis)))	(Leopoldinia_pulchra	Roystonea_regia))	(Chamaedorea_seifrizii	(Orania_palindan	(Sclerosperma_profizianum	Podococcus_barteri))))	((Iriartea_deltoidea	(((Pelagodoxa_henryana	Geonoma_undata)	((Dictyosperma_album	(Heterospathe_cagayanensis	(Dypsis_decaryi	((Veitchia_spiralis	(Burretiokentia_grandiflora	Kentiopsis_piersoniorum))	Hydriastele_microspadix))))	((Oenocarpus_bataua	Oenocarpus_minor)	Prestoea_acuminata)))	Manicaria_saccifera))	Pseudophoenix_vinifera))	(Calamus_caryotoides	Nypa_fruticans))	Phoenix_dactylifera)))	Kingia_australis);
((Serenoa_repens	((((((((((Elaeis_oleifera	Elaeis_guineensis)	Bactris_major)	Attalea_speciosa)	((Reinhardtia_paiewonskiana	Reinhardtia_latisecta)	(Reinhardtia_simplex	Reinhardtia_gracilis)))	(Leopoldinia_pulchra	Roystonea_regia))	((Calamus_caryotoides	Chamaedorea_seifrizii)	(Orania_palindan	(Sclerosperma_profizianum	Podococcus_barteri))))	((Iriartea_deltoidea	(((Pelagodoxa_henryana	Geonoma_undata)	((Dictyosperma_album	(Heterospathe_cagayanensis	(Dypsis_decaryi	((Veitchia_spiralis	(Burretiokentia_grandiflora	Kentiopsis_piersoniorum))	Hydriastele_microspadix))))	((Oenocarpus_bataua	Oenocarpus_minor)	Prestoea_acuminata)))	Manicaria_saccifera))	Pseudophoenix_vinifera))	Nypa_fruticans)	Sabal_domingensis)	Phoenix_dactylifera))	Kingia_australis);
((Serenoa_repens	((Sabal_domingensis	Phoenix_dactylifera)	((((((((Elaeis_oleifera	Elaeis_guineensis)	Bactris_major)	Attalea_speciosa)	((Reinhardtia_paiewonskiana	Reinhardtia_latisecta)	(Reinhardtia_simplex	Reinhardtia_gracilis)))	(Leopoldinia_pulchra	Roystonea_regia))	((Calamus_caryotoides	Chamaedorea_seifrizii)	(Orania_palindan	(Sclerosperma_profizianum	Podococcus_barteri))))	((Iriartea_deltoidea	((((Dictyosperma_album	(Heterospathe_cagayanensis	((Veitchia_spiralis	(Burretiokentia_grandiflora	Kentiopsis_piersoniorum))	Hydriastele_microspadix)))	Dypsis_decaryi)	Geonoma_undata)	(((Oenocarpus_bataua	Oenocarpus_minor)	Prestoea_acuminata)	(Pelagodoxa_henryana	Manicaria_saccifera))))	Pseudophoenix_vinifera))	Nypa_fruticans)))	Kingia_australis);
((Serenoa_repens	((((((Chamaedorea_seifrizii	(Orania_palindan	(Sclerosperma_profizianum	Podococcus_barteri)))	((Iriartea_deltoidea	(Geonoma_undata	((Pelagodoxa_henryana	Manicaria_saccifera)	(((Oenocarpus_bataua	Oenocarpus_minor)	Prestoea_acuminata)	(Dictyosperma_album	(Dypsis_decaryi	(Heterospathe_cagayanensis	((Veitchia_spiralis	(Burretiokentia_grandiflora	Kentiopsis_piersoniorum))	Hydriastele_microspadix))))))))	Pseudophoenix_vinifera))	(((((Elaeis_oleifera	Elaeis_guineensis)	Bactris_major)	Attalea_speciosa)	((Reinhardtia_paiewonskiana	Reinhardtia_latisecta)	(Reinhardtia_simplex	Reinhardtia_gracilis)))	(Leopoldinia_pulchra	Roystonea_regia)))	(Calamus_caryotoides	Nypa_fruticans))	Sabal_domingensis)	Phoenix_dactylifera))	Kingia_australis);
((Serenoa_repens	(Sabal_domingensis	(((((Orania_palindan	(Sclerosperma_profizianum	Podococcus_barteri))	(((((Oenocarpus_bataua	Oenocarpus_minor)	Prestoea_acuminata)	Manicaria_saccifera)	(Geonoma_undata	(((Pelagodoxa_henryana	Heterospathe_cagayanensis)	(Dictyosperma_album	((Veitchia_spiralis	(Burretiokentia_grandiflora	Kentiopsis_piersoniorum))	Hydriastele_microspadix)))	Dypsis_decaryi)))	(Pseudophoenix_vinifera	Iriartea_deltoidea)))	((Calamus_caryotoides	Chamaedorea_seifrizii)	((((Elaeis_oleifera	Elaeis_guineensis)	((Leopoldinia_pulchra	Bactris_major)	Attalea_speciosa))	((Reinhardtia_paiewonskiana	Reinhardtia_latisecta)	(Reinhardtia_simplex	Reinhardtia_gracilis)))	Roystonea_regia)))	Nypa_fruticans)	Phoenix_dactylifera)))	Kingia_australis);
((Orania_palindan	((Sclerosperma_profizianum	Podococcus_barteri)	(((Iriartea_deltoidea	((Chamaedorea_seifrizii	((((Bactris_major	(Elaeis_oleifera	Elaeis_guineensis))	Attalea_speciosa)	((Reinhardtia_paiewonskiana	Reinhardtia_latisecta)	(Reinhardtia_simplex	Reinhardtia_gracilis)))	(Leopoldinia_pulchra	Roystonea_regia)))	((Calamus_caryotoides	Nypa_fruticans)	(Phoenix_dactylifera	(Serenoa_repens	Sabal_domingensis)))))	((Geonoma_undata	Manicaria_saccifera)	(Pelagodoxa_henryana	(((Dictyosperma_album	(Heterospathe_cagayanensis	(Hydriastele_microspadix	(Kentiopsis_piersoniorum	(Veitchia_spiralis	Burretiokentia_grandiflora)))))	Dypsis_decaryi)	((Oenocarpus_bataua	Oenocarpus_minor)	Prestoea_acuminata)))))	Pseudophoenix_vinifera)))	Kingia_australis);
((Serenoa_repens	((((Pseudophoenix_vinifera	(Orania_palindan	(Sclerosperma_profizianum	Podococcus_barteri)))	(((Chamaedorea_seifrizii	(Calamus_caryotoides	Nypa_fruticans))	(((((Elaeis_oleifera	Elaeis_guineensis)	(Attalea_speciosa	Bactris_major))	((Reinhardtia_paiewonskiana	Reinhardtia_latisecta)	(Reinhardtia_simplex	Reinhardtia_gracilis)))	(Leopoldinia_pulchra	Roystonea_regia))	((Pelagodoxa_henryana	Geonoma_undata)	(Manicaria_saccifera	((Dictyosperma_album	(Heterospathe_cagayanensis	((Dypsis_decaryi	Hydriastele_microspadix)	(Veitchia_spiralis	(Burretiokentia_grandiflora	Kentiopsis_piersoniorum)))))	((Oenocarpus_bataua	Oenocarpus_minor)	Prestoea_acuminata))))))	Iriartea_deltoidea))	Sabal_domingensis)	Phoenix_dactylifera))	Kingia_australis);
((Serenoa_repens	(Sabal_domingensis	((((((Podococcus_barteri	(Orania_palindan	Sclerosperma_profizianum))	Chamaedorea_seifrizii)	(Pseudophoenix_vinifera	(Iriartea_deltoidea	((Manicaria_saccifera	(Geonoma_undata	((Dictyosperma_album	(Heterospathe_cagayanensis	(((Veitchia_spiralis	Dypsis_decaryi)	Hydriastele_microspadix)	(Burretiokentia_grandiflora	Kentiopsis_piersoniorum))))	((Oenocarpus_bataua	Oenocarpus_minor)	Prestoea_acuminata))))	Pelagodoxa_henryana))))	(Calamus_caryotoides	(((Attalea_speciosa	(Bactris_major	(Elaeis_oleifera	Elaeis_guineensis)))	((Reinhardtia_paiewonskiana	Reinhardtia_latisecta)	(Reinhardtia_simplex	Reinhardtia_gracilis)))	(Leopoldinia_pulchra	Roystonea_regia))))	Nypa_fruticans)	Phoenix_dactylifera)))	Kingia_australis);
((Serenoa_repens	(((((((Podococcus_barteri	(Orania_palindan	Sclerosperma_profizianum))	(Pseudophoenix_vinifera	(Iriartea_deltoidea	(Geonoma_undata	(((Pelagodoxa_henryana	Manicaria_saccifera)	((Oenocarpus_bataua	Oenocarpus_minor)	Prestoea_acuminata))	(Dictyosperma_album	(Heterospathe_cagayanensis	((Hydriastele_microspadix	((Veitchia_spiralis	Burretiokentia_grandiflora)	Kentiopsis_piersoniorum))	Dypsis_decaryi))))))))	Chamaedorea_seifrizii)	(((Attalea_speciosa	(Bactris_major	(Elaeis_oleifera	Elaeis_guineensis)))	((Reinhardtia_paiewonskiana	Reinhardtia_latisecta)	(Reinhardtia_simplex	Reinhardtia_gracilis)))	(Leopoldinia_pulchra	Roystonea_regia)))	(Calamus_caryotoides	Nypa_fruticans))	Sabal_domingensis)	Phoenix_dactylifera))	Kingia_australis);
((Podococcus_barteri	(((Orania_palindan	Sclerosperma_profizianum)	(((((((Attalea_speciosa	(Bactris_major	(Elaeis_oleifera	Elaeis_guineensis)))	((Reinhardtia_paiewonskiana	Reinhardtia_latisecta)	(Reinhardtia_simplex	Reinhardtia_gracilis)))	(Leopoldinia_pulchra	Roystonea_regia))	(Sabal_domingensis	Phoenix_dactylifera))	((((Oenocarpus_bataua	Oenocarpus_minor)	Prestoea_acuminata)	((Manicaria_saccifera	Geonoma_undata)	((Pelagodoxa_henryana	Heterospathe_cagayanensis)	((((Burretiokentia_grandiflora	(Kentiopsis_piersoniorum	Hydriastele_microspadix))	Veitchia_spiralis)	Dictyosperma_album)	Dypsis_decaryi))))	(Pseudophoenix_vinifera	(Calamus_caryotoides	Iriartea_deltoidea))))	Chamaedorea_seifrizii)	Nypa_fruticans))	Serenoa_repens))	Kingia_australis);
((Serenoa_repens	(Sabal_domingensis	(((((((((Elaeis_oleifera	Elaeis_guineensis)	Bactris_major)	Attalea_speciosa)	((Reinhardtia_gracilis	Reinhardtia_simplex)	(Reinhardtia_latisecta	Reinhardtia_paiewonskiana)))	(Leopoldinia_pulchra	Roystonea_regia))	(Geonoma_undata	(Manicaria_saccifera	(Pelagodoxa_henryana	((Calamus_caryotoides	((Heterospathe_cagayanensis	((((Kentiopsis_piersoniorum	Burretiokentia_grandiflora)	Veitchia_spiralis)	Hydriastele_microspadix)	Dypsis_decaryi))	Dictyosperma_album))	(Prestoea_acuminata	(Oenocarpus_minor	Oenocarpus_bataua)))))))	((Chamaedorea_seifrizii	(((Sclerosperma_profizianum	Podococcus_barteri)	Orania_palindan)	Pseudophoenix_vinifera))	Iriartea_deltoidea))	Nypa_fruticans)	Phoenix_dactylifera)))	Kingia_australis);
((Podococcus_barteri	(Orania_palindan	((Pseudophoenix_vinifera	((Iriartea_deltoidea	((((Calamus_caryotoides	Nypa_fruticans)	(Phoenix_dactylifera	(Serenoa_repens	Sabal_domingensis)))	(Geonoma_undata	(((Pelagodoxa_henryana	Manicaria_saccifera)	(Prestoea_acuminata	(Oenocarpus_minor	Oenocarpus_bataua)))	((((Kentiopsis_piersoniorum	(Burretiokentia_grandiflora	Veitchia_spiralis))	Heterospathe_cagayanensis)	(Dypsis_decaryi	Hydriastele_microspadix))	Dictyosperma_album))))	(((((Elaeis_oleifera	Elaeis_guineensis)	Bactris_major)	Attalea_speciosa)	((Reinhardtia_gracilis	Reinhardtia_simplex)	(Reinhardtia_latisecta	Reinhardtia_paiewonskiana)))	(Leopoldinia_pulchra	Roystonea_regia))))	Chamaedorea_seifrizii))	Sclerosperma_profizianum)))	Kingia_australis);
((Serenoa_repens	(Sabal_domingensis	(((((Chamaedorea_seifrizii	(Iriartea_deltoidea	((Pelagodoxa_henryana	Geonoma_undata)	((Manicaria_saccifera	(Prestoea_acuminata	(Oenocarpus_minor	Oenocarpus_bataua)))	((Dypsis_decaryi	((Hydriastele_microspadix	(Kentiopsis_piersoniorum	(Burretiokentia_grandiflora	Veitchia_spiralis)))	Heterospathe_cagayanensis))	Dictyosperma_album)))))	((Orania_palindan	(Sclerosperma_profizianum	Podococcus_barteri))	Pseudophoenix_vinifera))	(((((Elaeis_oleifera	Elaeis_guineensis)	Bactris_major)	Attalea_speciosa)	((Reinhardtia_gracilis	Reinhardtia_simplex)	(Reinhardtia_latisecta	Reinhardtia_paiewonskiana)))	(Leopoldinia_pulchra	Roystonea_regia)))	(Calamus_caryotoides	Nypa_fruticans))	Phoenix_dactylifera)))	Kingia_australis);
((Serenoa_repens	((Sabal_domingensis	Phoenix_dactylifera)	((((Calamus_caryotoides	Chamaedorea_seifrizii)	((Pseudophoenix_vinifera	((Geonoma_undata	((Pelagodoxa_henryana	Manicaria_saccifera)	((Prestoea_acuminata	(Oenocarpus_minor	Oenocarpus_bataua))	((((Veitchia_spiralis	(Kentiopsis_piersoniorum	Burretiokentia_grandiflora))	Heterospathe_cagayanensis)	(Hydriastele_microspadix	Dictyosperma_album))	Dypsis_decaryi))))	Iriartea_deltoidea))	(Orania_palindan	(Sclerosperma_profizianum	Podococcus_barteri))))	(((((Elaeis_oleifera	Elaeis_guineensis)	Bactris_major)	Attalea_speciosa)	((Reinhardtia_gracilis	Reinhardtia_simplex)	(Reinhardtia_latisecta	Reinhardtia_paiewonskiana)))	(Leopoldinia_pulchra	Roystonea_regia)))	Nypa_fruticans)))	Kingia_australis);
((Orania_palindan	((Sclerosperma_profizianum	Podococcus_barteri)	((((((((Elaeis_oleifera	Elaeis_guineensis)	(Bactris_major	Attalea_speciosa))	((Reinhardtia_gracilis	Reinhardtia_simplex)	(Reinhardtia_latisecta	Reinhardtia_paiewonskiana)))	(Leopoldinia_pulchra	Roystonea_regia))	(Pseudophoenix_vinifera	((Calamus_caryotoides	Nypa_fruticans)	(Sabal_domingensis	(Phoenix_dactylifera	Serenoa_repens)))))	(Geonoma_undata	(((((Kentiopsis_piersoniorum	Hydriastele_microspadix)	Heterospathe_cagayanensis)	((Burretiokentia_grandiflora	Dypsis_decaryi)	Veitchia_spiralis))	Dictyosperma_album)	((Prestoea_acuminata	(Oenocarpus_minor	Oenocarpus_bataua))	(Manicaria_saccifera	Pelagodoxa_henryana)))))	Iriartea_deltoidea)	Chamaedorea_seifrizii)))	Kingia_australis);
((Serenoa_repens	((((Calamus_caryotoides	Nypa_fruticans)	((Pseudophoenix_vinifera	(Iriartea_deltoidea	(Geonoma_undata	(((((Dypsis_decaryi	(Veitchia_spiralis	(Burretiokentia_grandiflora	Kentiopsis_piersoniorum)))	Hydriastele_microspadix)	Heterospathe_cagayanensis)	Dictyosperma_album)	((Prestoea_acuminata	(Oenocarpus_minor	Oenocarpus_bataua))	(Manicaria_saccifera	Pelagodoxa_henryana))))))	((Chamaedorea_seifrizii	(Orania_palindan	(Sclerosperma_profizianum	Podococcus_barteri)))	(((Attalea_speciosa	((Elaeis_oleifera	Elaeis_guineensis)	Bactris_major))	((Reinhardtia_gracilis	Reinhardtia_simplex)	(Reinhardtia_latisecta	Reinhardtia_paiewonskiana)))	(Leopoldinia_pulchra	Roystonea_regia)))))	Sabal_domingensis)	Phoenix_dactylifera))	Kingia_australis);
((Serenoa_repens	((Sabal_domingensis	Phoenix_dactylifera)	((Calamus_caryotoides	Nypa_fruticans)	(((Geonoma_undata	(((((Heterospathe_cagayanensis	(Veitchia_spiralis	(Burretiokentia_grandiflora	Kentiopsis_piersoniorum)))	Hydriastele_microspadix)	Dictyosperma_album)	Dypsis_decaryi)	((Prestoea_acuminata	(Oenocarpus_minor	Oenocarpus_bataua))	(Manicaria_saccifera	Pelagodoxa_henryana))))	(Pseudophoenix_vinifera	Iriartea_deltoidea))	((Chamaedorea_seifrizii	(Orania_palindan	(Sclerosperma_profizianum	Podococcus_barteri)))	(((Attalea_speciosa	((Elaeis_oleifera	Elaeis_guineensis)	Bactris_major))	((Reinhardtia_gracilis	Reinhardtia_simplex)	(Reinhardtia_latisecta	Reinhardtia_paiewonskiana)))	(Leopoldinia_pulchra	Roystonea_regia)))))))	Kingia_australis);
((Serenoa_repens	(((Nypa_fruticans	(((Pseudophoenix_vinifera	Iriartea_deltoidea)	(Chamaedorea_seifrizii	((Sclerosperma_profizianum	Podococcus_barteri)	Orania_palindan)))	(((((Heterospathe_cagayanensis	(Dypsis_decaryi	(Hydriastele_microspadix	(Kentiopsis_piersoniorum	(Veitchia_spiralis	Burretiokentia_grandiflora)))))	Dictyosperma_album)	(Prestoea_acuminata	(Oenocarpus_minor	Oenocarpus_bataua)))	(Manicaria_saccifera	(Pelagodoxa_henryana	Geonoma_undata)))	((Calamus_caryotoides	(((Elaeis_oleifera	Elaeis_guineensis)	(Bactris_major	Attalea_speciosa))	((Reinhardtia_gracilis	Reinhardtia_simplex)	(Reinhardtia_latisecta	Reinhardtia_paiewonskiana))))	(Leopoldinia_pulchra	Roystonea_regia)))))	Phoenix_dactylifera)	Sabal_domingensis))	Kingia_australis);
((Serenoa_repens	((Phoenix_dactylifera	Sabal_domingensis)	((Calamus_caryotoides	Nypa_fruticans)	(((Iriartea_deltoidea	Chamaedorea_seifrizii)	(((Sclerosperma_profizianum	Podococcus_barteri)	Orania_palindan)	Pseudophoenix_vinifera))	(((((((Veitchia_spiralis	(Burretiokentia_grandiflora	Kentiopsis_piersoniorum))	Heterospathe_cagayanensis)	(Dypsis_decaryi	Hydriastele_microspadix))	Dictyosperma_album)	((Pelagodoxa_henryana	Manicaria_saccifera)	(Prestoea_acuminata	(Oenocarpus_minor	Oenocarpus_bataua))))	Geonoma_undata)	(((Bactris_major	(Attalea_speciosa	(Elaeis_oleifera	Elaeis_guineensis)))	((Reinhardtia_gracilis	Reinhardtia_simplex)	(Reinhardtia_latisecta	Reinhardtia_paiewonskiana)))	(Leopoldinia_pulchra	Roystonea_regia)))))))	Kingia_australis);
((Serenoa_repens	((((Calamus_caryotoides	Nypa_fruticans)	((Chamaedorea_seifrizii	(((Sclerosperma_profizianum	Podococcus_barteri)	Orania_palindan)	(((((((Heterospathe_cagayanensis	(Hydriastele_microspadix	(Dictyosperma_album	(Veitchia_spiralis	(Burretiokentia_grandiflora	Kentiopsis_piersoniorum)))))	Dypsis_decaryi)	(Prestoea_acuminata	(Oenocarpus_minor	Oenocarpus_bataua)))	(Manicaria_saccifera	Geonoma_undata))	Pelagodoxa_henryana)	Iriartea_deltoidea)	Pseudophoenix_vinifera)))	(((Attalea_speciosa	((Elaeis_oleifera	Elaeis_guineensis)	Bactris_major))	((Reinhardtia_gracilis	Reinhardtia_simplex)	(Reinhardtia_latisecta	Reinhardtia_paiewonskiana)))	(Leopoldinia_pulchra	Roystonea_regia))))	Phoenix_dactylifera)	Sabal_domingensis))	Kingia_australis);
((Sabal_domingensis	((((Orania_palindan	(Podococcus_barteri	Sclerosperma_profizianum))	((((((((((Dictyosperma_album	(Heterospathe_cagayanensis	(Dypsis_decaryi	(Hydriastele_microspadix	(Kentiopsis_piersoniorum	(Veitchia_spiralis	Burretiokentia_grandiflora))))))	((Oenocarpus_minor	Oenocarpus_bataua)	Prestoea_acuminata))	Pelagodoxa_henryana)	Manicaria_saccifera)	Geonoma_undata)	Iriartea_deltoidea)	(Calamus_caryotoides	Pseudophoenix_vinifera))	(((Reinhardtia_latisecta	Reinhardtia_paiewonskiana)	(Reinhardtia_simplex	Reinhardtia_gracilis))	((Leopoldinia_pulchra	Roystonea_regia)	((Elaeis_oleifera	Elaeis_guineensis)	(Attalea_speciosa	Bactris_major)))))	Chamaedorea_seifrizii)	Nypa_fruticans))	Serenoa_repens)	Phoenix_dactylifera))	Kingia_australis);
((Serenoa_repens	(Phoenix_dactylifera	(Sabal_domingensis	(((Chamaedorea_seifrizii	((Iriartea_deltoidea	(Pseudophoenix_vinifera	((Sclerosperma_profizianum	Podococcus_barteri)	Orania_palindan)))	(((((Dictyosperma_album	(Heterospathe_cagayanensis	((Veitchia_spiralis	(Kentiopsis_piersoniorum	Burretiokentia_grandiflora))	(Calamus_caryotoides	Hydriastele_microspadix))))	Dypsis_decaryi)	((Oenocarpus_minor	Oenocarpus_bataua)	Prestoea_acuminata))	(Pelagodoxa_henryana	Manicaria_saccifera))	Geonoma_undata)))	((((Reinhardtia_latisecta	Reinhardtia_paiewonskiana)	(Reinhardtia_simplex	Reinhardtia_gracilis))	(Attalea_speciosa	(Bactris_major	(Elaeis_oleifera	Elaeis_guineensis))))	(Leopoldinia_pulchra	Roystonea_regia)))	Nypa_fruticans))))	Kingia_australis);
((Serenoa_repens	(Phoenix_dactylifera	(Sabal_domingensis	(((Chamaedorea_seifrizii	(((Sclerosperma_profizianum	Podococcus_barteri)	Orania_palindan)	(((Manicaria_saccifera	((Pelagodoxa_henryana	Geonoma_undata)	((Dictyosperma_album	(Heterospathe_cagayanensis	((Kentiopsis_piersoniorum	Burretiokentia_grandiflora)	((Dypsis_decaryi	(Veitchia_spiralis	Calamus_caryotoides))	Hydriastele_microspadix))))	((Oenocarpus_minor	Oenocarpus_bataua)	Prestoea_acuminata))))	Iriartea_deltoidea)	Pseudophoenix_vinifera)))	((((Reinhardtia_latisecta	Reinhardtia_paiewonskiana)	(Reinhardtia_simplex	Reinhardtia_gracilis))	(Attalea_speciosa	(Bactris_major	(Elaeis_oleifera	Elaeis_guineensis))))	(Leopoldinia_pulchra	Roystonea_regia)))	Nypa_fruticans))))	Kingia_australis);
((Serenoa_repens	(((((Chamaedorea_seifrizii	(((Pseudophoenix_vinifera	((Sclerosperma_profizianum	Podococcus_barteri)	Orania_palindan))	((Geonoma_undata	(((Dictyosperma_album	(Heterospathe_cagayanensis	((Veitchia_spiralis	(Kentiopsis_piersoniorum	Burretiokentia_grandiflora))	(Calamus_caryotoides	Hydriastele_microspadix))))	Dypsis_decaryi)	((Oenocarpus_minor	Oenocarpus_bataua)	Prestoea_acuminata)))	(Pelagodoxa_henryana	Manicaria_saccifera)))	Iriartea_deltoidea))	((((Reinhardtia_latisecta	Reinhardtia_paiewonskiana)	(Reinhardtia_simplex	Reinhardtia_gracilis))	(Attalea_speciosa	(Bactris_major	(Elaeis_oleifera	Elaeis_guineensis))))	(Leopoldinia_pulchra	Roystonea_regia)))	Nypa_fruticans)	Phoenix_dactylifera)	Sabal_domingensis))	Kingia_australis);
((Serenoa_repens	((((((Pseudophoenix_vinifera	((Sclerosperma_profizianum	Podococcus_barteri)	Orania_palindan))	(Chamaedorea_seifrizii	((((Manicaria_saccifera	((Oenocarpus_minor	Oenocarpus_bataua)	Prestoea_acuminata))	(Pelagodoxa_henryana	(Heterospathe_cagayanensis	((Kentiopsis_piersoniorum	(Burretiokentia_grandiflora	(Calamus_caryotoides	Veitchia_spiralis)))	(Hydriastele_microspadix	(Dictyosperma_album	Dypsis_decaryi))))))	Geonoma_undata)	Iriartea_deltoidea)))	((((Reinhardtia_latisecta	Reinhardtia_paiewonskiana)	(Reinhardtia_simplex	Reinhardtia_gracilis))	((Elaeis_oleifera	Elaeis_guineensis)	(Attalea_speciosa	Bactris_major)))	(Leopoldinia_pulchra	Roystonea_regia)))	Nypa_fruticans)	Phoenix_dactylifera)	Sabal_domingensis))	Kingia_australis);
((Serenoa_repens	(Phoenix_dactylifera	(((((Pseudophoenix_vinifera	((Sclerosperma_profizianum	Podococcus_barteri)	Orania_palindan))	(Iriartea_deltoidea	(Chamaedorea_seifrizii	(((Manicaria_saccifera	((Oenocarpus_minor	Oenocarpus_bataua)	Prestoea_acuminata))	(Pelagodoxa_henryana	((((Hydriastele_microspadix	(Veitchia_spiralis	(Kentiopsis_piersoniorum	Burretiokentia_grandiflora)))	Heterospathe_cagayanensis)	Dypsis_decaryi)	Dictyosperma_album)))	Geonoma_undata))))	((((Reinhardtia_latisecta	Reinhardtia_paiewonskiana)	(Reinhardtia_simplex	Reinhardtia_gracilis))	((Elaeis_oleifera	Elaeis_guineensis)	(Attalea_speciosa	Bactris_major)))	(Leopoldinia_pulchra	Roystonea_regia)))	(Calamus_caryotoides	Nypa_fruticans))	Sabal_domingensis)))	Kingia_australis);
((Serenoa_repens	((((Iriartea_deltoidea	(((((Pelagodoxa_henryana	Manicaria_saccifera)	(((Oenocarpus_minor	Oenocarpus_bataua)	Prestoea_acuminata)	((Heterospathe_cagayanensis	(Dypsis_decaryi	(Hydriastele_microspadix	(Veitchia_spiralis	(Kentiopsis_piersoniorum	Burretiokentia_grandiflora)))))	Dictyosperma_album)))	Geonoma_undata)	((((Reinhardtia_latisecta	Reinhardtia_paiewonskiana)	(Reinhardtia_simplex	Reinhardtia_gracilis))	((Elaeis_oleifera	Elaeis_guineensis)	(Attalea_speciosa	Bactris_major)))	(Leopoldinia_pulchra	Roystonea_regia)))	((Podococcus_barteri	Chamaedorea_seifrizii)	(Calamus_caryotoides	Nypa_fruticans))))	(Pseudophoenix_vinifera	(Sclerosperma_profizianum	Orania_palindan)))	Phoenix_dactylifera)	Sabal_domingensis))	Kingia_australis);
((Serenoa_repens	(((Nypa_fruticans	((Iriartea_deltoidea	(((Orania_palindan	Sclerosperma_profizianum)	Podococcus_barteri)	Chamaedorea_seifrizii))	(Pseudophoenix_vinifera	(((Pelagodoxa_henryana	Geonoma_undata)	(Manicaria_saccifera	(((Oenocarpus_minor	Oenocarpus_bataua)	Prestoea_acuminata)	(((Veitchia_spiralis	(Kentiopsis_piersoniorum	Burretiokentia_grandiflora))	Heterospathe_cagayanensis)	(Dypsis_decaryi	(Hydriastele_microspadix	Dictyosperma_album))))))	(Calamus_caryotoides	((((Reinhardtia_latisecta	Reinhardtia_paiewonskiana)	(Reinhardtia_simplex	Reinhardtia_gracilis))	((Elaeis_oleifera	Elaeis_guineensis)	(Attalea_speciosa	Bactris_major)))	(Leopoldinia_pulchra	Roystonea_regia)))))))	Phoenix_dactylifera)	Sabal_domingensis))	Kingia_australis);
((Serenoa_repens	(((Nypa_fruticans	((Iriartea_deltoidea	(Pseudophoenix_vinifera	(((Orania_palindan	Sclerosperma_profizianum)	Podococcus_barteri)	Chamaedorea_seifrizii)))	((((Pelagodoxa_henryana	Manicaria_saccifera)	(((Oenocarpus_minor	Oenocarpus_bataua)	Prestoea_acuminata)	(((Heterospathe_cagayanensis	(Hydriastele_microspadix	Dypsis_decaryi))	(Veitchia_spiralis	(Kentiopsis_piersoniorum	Burretiokentia_grandiflora)))	Dictyosperma_album)))	Geonoma_undata)	(Calamus_caryotoides	((((Reinhardtia_latisecta	Reinhardtia_paiewonskiana)	(Reinhardtia_simplex	Reinhardtia_gracilis))	((Elaeis_oleifera	Elaeis_guineensis)	(Attalea_speciosa	Bactris_major)))	(Leopoldinia_pulchra	Roystonea_regia))))))	Phoenix_dactylifera)	Sabal_domingensis))	Kingia_australis);
((Serenoa_repens	((((((Calamus_caryotoides	Nypa_fruticans)	(Iriartea_deltoidea	(((Pelagodoxa_henryana	Manicaria_saccifera)	(((Oenocarpus_minor	Oenocarpus_bataua)	Prestoea_acuminata)	((Heterospathe_cagayanensis	(Hydriastele_microspadix	(Kentiopsis_piersoniorum	(Burretiokentia_grandiflora	Veitchia_spiralis))))	(Dypsis_decaryi	Dictyosperma_album))))	Geonoma_undata)))	(((((Reinhardtia_latisecta	Reinhardtia_paiewonskiana)	(Reinhardtia_simplex	Reinhardtia_gracilis))	(Attalea_speciosa	(Bactris_major	(Elaeis_oleifera	Elaeis_guineensis))))	(Leopoldinia_pulchra	Roystonea_regia))	(((Orania_palindan	Sclerosperma_profizianum)	Podococcus_barteri)	Chamaedorea_seifrizii)))	Pseudophoenix_vinifera)	Phoenix_dactylifera)	Sabal_domingensis))	Kingia_australis);
((Serenoa_repens	(Phoenix_dactylifera	(((((Pseudophoenix_vinifera	(Chamaedorea_seifrizii	(Nypa_fruticans	Calamus_caryotoides)))	Iriartea_deltoidea)	((Sclerosperma_profizianum	Podococcus_barteri)	Orania_palindan))	((Leopoldinia_pulchra	Roystonea_regia)	(((Manicaria_saccifera	Pelagodoxa_henryana)	(((Prestoea_acuminata	(Oenocarpus_minor	Oenocarpus_bataua))	(Dictyosperma_album	((Dypsis_decaryi	Heterospathe_cagayanensis)	(Hydriastele_microspadix	(Veitchia_spiralis	(Burretiokentia_grandiflora	Kentiopsis_piersoniorum))))))	Geonoma_undata))	(((Reinhardtia_latisecta	Reinhardtia_paiewonskiana)	(Reinhardtia_simplex	Reinhardtia_gracilis))	(Attalea_speciosa	(Bactris_major	(Elaeis_guineensis	Elaeis_oleifera)))))))	Sabal_domingensis)))	Kingia_australis);
((Serenoa_repens	(Phoenix_dactylifera	(((Nypa_fruticans	Calamus_caryotoides)	((((Geonoma_undata	(((Prestoea_acuminata	(Oenocarpus_minor	Oenocarpus_bataua))	(((Dypsis_decaryi	Hydriastele_microspadix)	Dictyosperma_album)	(Heterospathe_cagayanensis	(Veitchia_spiralis	(Burretiokentia_grandiflora	Kentiopsis_piersoniorum)))))	(Pelagodoxa_henryana	Manicaria_saccifera)))	(Pseudophoenix_vinifera	Iriartea_deltoidea))	(Chamaedorea_seifrizii	((Sclerosperma_profizianum	Podococcus_barteri)	Orania_palindan)))	((Leopoldinia_pulchra	Roystonea_regia)	(((Reinhardtia_latisecta	Reinhardtia_paiewonskiana)	(Reinhardtia_simplex	Reinhardtia_gracilis))	(Attalea_speciosa	(Bactris_major	(Elaeis_guineensis	Elaeis_oleifera)))))))	Sabal_domingensis)))	Kingia_australis);
((Podococcus_barteri	((Orania_palindan	((Iriartea_deltoidea	(((Nypa_fruticans	Calamus_caryotoides)	(((Manicaria_saccifera	(Prestoea_acuminata	(Oenocarpus_minor	Oenocarpus_bataua)))	((Pelagodoxa_henryana	Geonoma_undata)	(Dictyosperma_album	(Heterospathe_cagayanensis	(Dypsis_decaryi	(Hydriastele_microspadix	(Veitchia_spiralis	(Burretiokentia_grandiflora	Kentiopsis_piersoniorum))))))))	((Chamaedorea_seifrizii	(Leopoldinia_pulchra	Roystonea_regia))	(((Reinhardtia_latisecta	Reinhardtia_paiewonskiana)	(Reinhardtia_simplex	Reinhardtia_gracilis))	(Attalea_speciosa	(Bactris_major	(Elaeis_guineensis	Elaeis_oleifera)))))))	(Sabal_domingensis	(Serenoa_repens	Phoenix_dactylifera))))	Pseudophoenix_vinifera))	Sclerosperma_profizianum))	Kingia_australis);
((Podococcus_barteri	((Orania_palindan	(Pseudophoenix_vinifera	(Iriartea_deltoidea	((((Nypa_fruticans	Calamus_caryotoides)	(Serenoa_repens	(Phoenix_dactylifera	Sabal_domingensis)))	(((((((Hydriastele_microspadix	(Heterospathe_cagayanensis	(Veitchia_spiralis	(Burretiokentia_grandiflora	Kentiopsis_piersoniorum))))	(Dictyosperma_album	Dypsis_decaryi))	(Prestoea_acuminata	(Oenocarpus_minor	Oenocarpus_bataua)))	(Pelagodoxa_henryana	Geonoma_undata))	Manicaria_saccifera)	(((Reinhardtia_latisecta	Reinhardtia_paiewonskiana)	(Reinhardtia_simplex	Reinhardtia_gracilis))	(Attalea_speciosa	(Bactris_major	(Elaeis_guineensis	Elaeis_oleifera)))))	(Leopoldinia_pulchra	Roystonea_regia)))	Chamaedorea_seifrizii))))	Sclerosperma_profizianum))	Kingia_australis);
((Podococcus_barteri	((Orania_palindan	(((Pseudophoenix_vinifera	Iriartea_deltoidea)	((((Heterospathe_cagayanensis	((Hydriastele_microspadix	(Veitchia_spiralis	(Burretiokentia_grandiflora	Kentiopsis_piersoniorum)))	Dypsis_decaryi))	Dictyosperma_album)	((Prestoea_acuminata	(Oenocarpus_minor	Oenocarpus_bataua))	(Manicaria_saccifera	Pelagodoxa_henryana)))	Geonoma_undata))	((((Leopoldinia_pulchra	Roystonea_regia)	(((Reinhardtia_latisecta	Reinhardtia_paiewonskiana)	(Reinhardtia_simplex	Reinhardtia_gracilis))	(Attalea_speciosa	(Bactris_major	(Elaeis_guineensis	Elaeis_oleifera)))))	((Nypa_fruticans	Calamus_caryotoides)	(Serenoa_repens	(Phoenix_dactylifera	Sabal_domingensis))))	Chamaedorea_seifrizii)))	Sclerosperma_profizianum))	Kingia_australis);
((Podococcus_barteri	((Orania_palindan	(((Chamaedorea_seifrizii	(Leopoldinia_pulchra	Roystonea_regia))	((Phoenix_dactylifera	(Sabal_domingensis	Serenoa_repens))	(((Nypa_fruticans	Calamus_caryotoides)	Iriartea_deltoidea)	((((Reinhardtia_latisecta	Reinhardtia_paiewonskiana)	(Reinhardtia_simplex	Reinhardtia_gracilis))	(Attalea_speciosa	(Bactris_major	(Elaeis_guineensis	Elaeis_oleifera))))	(((Manicaria_saccifera	Pelagodoxa_henryana)	((((Dypsis_decaryi	((Burretiokentia_grandiflora	Kentiopsis_piersoniorum)	(Hydriastele_microspadix	Veitchia_spiralis)))	Heterospathe_cagayanensis)	Dictyosperma_album)	(Prestoea_acuminata	(Oenocarpus_minor	Oenocarpus_bataua))))	Geonoma_undata)))))	Pseudophoenix_vinifera))	Sclerosperma_profizianum))	Kingia_australis);
((Serenoa_repens	(Phoenix_dactylifera	(((((((((((((Veitchia_spiralis	(Burretiokentia_grandiflora	Kentiopsis_piersoniorum))	Hydriastele_microspadix)	Dypsis_decaryi)	Heterospathe_cagayanensis)	Dictyosperma_album)	(Prestoea_acuminata	(Oenocarpus_minor	Oenocarpus_bataua)))	((Pelagodoxa_henryana	Geonoma_undata)	Manicaria_saccifera))	(Iriartea_deltoidea	Pseudophoenix_vinifera))	((Sclerosperma_profizianum	Podococcus_barteri)	Orania_palindan))	(Calamus_caryotoides	Chamaedorea_seifrizii))	((Leopoldinia_pulchra	Roystonea_regia)	(((Reinhardtia_latisecta	Reinhardtia_paiewonskiana)	(Reinhardtia_simplex	Reinhardtia_gracilis))	(Attalea_speciosa	(Bactris_major	(Elaeis_guineensis	Elaeis_oleifera))))))	Nypa_fruticans)	Sabal_domingensis)))	Kingia_australis);
((Serenoa_repens	(Phoenix_dactylifera	(((((Leopoldinia_pulchra	Roystonea_regia)	(((Reinhardtia_latisecta	Reinhardtia_paiewonskiana)	(Reinhardtia_simplex	Reinhardtia_gracilis))	((Elaeis_guineensis	Elaeis_oleifera)	(Attalea_speciosa	Bactris_major))))	(((((((((((Veitchia_spiralis	(Burretiokentia_grandiflora	Kentiopsis_piersoniorum))	Hydriastele_microspadix)	Dypsis_decaryi)	Heterospathe_cagayanensis)	Dictyosperma_album)	(Prestoea_acuminata	(Oenocarpus_minor	Oenocarpus_bataua)))	Pelagodoxa_henryana)	Manicaria_saccifera)	Geonoma_undata)	(Iriartea_deltoidea	Pseudophoenix_vinifera))	(Nypa_fruticans	((Sclerosperma_profizianum	Podococcus_barteri)	Orania_palindan))))	(Calamus_caryotoides	Chamaedorea_seifrizii))	Sabal_domingensis)))	Kingia_australis);
((Serenoa_repens	(Phoenix_dactylifera	((((Leopoldinia_pulchra	Roystonea_regia)	(((Reinhardtia_latisecta	Reinhardtia_paiewonskiana)	(Reinhardtia_simplex	Reinhardtia_gracilis))	(Attalea_speciosa	(Bactris_major	(Elaeis_guineensis	Elaeis_oleifera)))))	(((Nypa_fruticans	(Calamus_caryotoides	Pseudophoenix_vinifera))	((((((((Veitchia_spiralis	(Burretiokentia_grandiflora	Kentiopsis_piersoniorum))	Hydriastele_microspadix)	Dypsis_decaryi)	Heterospathe_cagayanensis)	Dictyosperma_album)	((Prestoea_acuminata	(Oenocarpus_minor	Oenocarpus_bataua))	(Pelagodoxa_henryana	Manicaria_saccifera)))	Geonoma_undata)	Iriartea_deltoidea))	(Chamaedorea_seifrizii	((Sclerosperma_profizianum	Podococcus_barteri)	Orania_palindan))))	Sabal_domingensis)))	Kingia_australis);
((Serenoa_repens	(Phoenix_dactylifera	(((((Leopoldinia_pulchra	Roystonea_regia)	(((Reinhardtia_latisecta	Reinhardtia_paiewonskiana)	(Reinhardtia_simplex	Reinhardtia_gracilis))	(Attalea_speciosa	(Bactris_major	(Elaeis_guineensis	Elaeis_oleifera)))))	((Iriartea_deltoidea	((((((Heterospathe_cagayanensis	(Hydriastele_microspadix	((Burretiokentia_grandiflora	Kentiopsis_piersoniorum)	(Veitchia_spiralis	Dypsis_decaryi))))	Dictyosperma_album)	(Prestoea_acuminata	(Oenocarpus_minor	Oenocarpus_bataua)))	Manicaria_saccifera)	Geonoma_undata)	Pelagodoxa_henryana))	(Pseudophoenix_vinifera	((Sclerosperma_profizianum	Podococcus_barteri)	Orania_palindan))))	(Chamaedorea_seifrizii	(Calamus_caryotoides	Nypa_fruticans)))	Sabal_domingensis)))	Kingia_australis);
(((Phoenix_dactylifera	((((Nypa_fruticans	Chamaedorea_seifrizii)	(((Calamus_caryotoides	(Leopoldinia_pulchra	Roystonea_regia))	(((Elaeis_oleifera	Elaeis_guineensis)	(Attalea_speciosa	Bactris_major))	((Reinhardtia_gracilis	Reinhardtia_simplex)	(Reinhardtia_latisecta	Reinhardtia_paiewonskiana))))	(((Pelagodoxa_henryana	Manicaria_saccifera)	(((Oenocarpus_minor	Oenocarpus_bataua)	Prestoea_acuminata)	(Dictyosperma_album	(Hydriastele_microspadix	((Heterospathe_cagayanensis	((Burretiokentia_grandiflora	Kentiopsis_piersoniorum)	Veitchia_spiralis))	Dypsis_decaryi)))))	Geonoma_undata)))	((Iriartea_deltoidea	Pseudophoenix_vinifera)	(Orania_palindan	(Sclerosperma_profizianum	Podococcus_barteri))))	Sabal_domingensis))	Serenoa_repens)	Kingia_australis);
(((Phoenix_dactylifera	(((((Leopoldinia_pulchra	Roystonea_regia)	((Attalea_speciosa	(Bactris_major	(Elaeis_oleifera	Elaeis_guineensis)))	((Reinhardtia_gracilis	Reinhardtia_simplex)	(Reinhardtia_latisecta	Reinhardtia_paiewonskiana))))	(((Orania_palindan	(Sclerosperma_profizianum	Podococcus_barteri))	((Pseudophoenix_vinifera	Iriartea_deltoidea)	((((Oenocarpus_minor	Oenocarpus_bataua)	Prestoea_acuminata)	(Dictyosperma_album	(Hydriastele_microspadix	((Heterospathe_cagayanensis	((Burretiokentia_grandiflora	Kentiopsis_piersoniorum)	Veitchia_spiralis))	Dypsis_decaryi))))	(Geonoma_undata	(Pelagodoxa_henryana	Manicaria_saccifera)))))	(Calamus_caryotoides	Chamaedorea_seifrizii)))	Nypa_fruticans)	Sabal_domingensis))	Serenoa_repens)	Kingia_australis);
((((((((Leopoldinia_pulchra	Roystonea_regia)	((Attalea_speciosa	(Bactris_major	(Elaeis_oleifera	Elaeis_guineensis)))	((Reinhardtia_gracilis	Reinhardtia_simplex)	(Reinhardtia_latisecta	Reinhardtia_paiewonskiana))))	(((Iriartea_deltoidea	(Geonoma_undata	((((Oenocarpus_minor	Oenocarpus_bataua)	Prestoea_acuminata)	(Pelagodoxa_henryana	Manicaria_saccifera))	(Dictyosperma_album	(Hydriastele_microspadix	(((Burretiokentia_grandiflora	Kentiopsis_piersoniorum)	Veitchia_spiralis)	(Dypsis_decaryi	Heterospathe_cagayanensis)))))))	Pseudophoenix_vinifera)	((Orania_palindan	(Sclerosperma_profizianum	Podococcus_barteri))	Chamaedorea_seifrizii)))	(Calamus_caryotoides	Nypa_fruticans))	Phoenix_dactylifera)	Sabal_domingensis)	Serenoa_repens)	Kingia_australis);
((((((((Leopoldinia_pulchra	Roystonea_regia)	((Attalea_speciosa	(Bactris_major	(Elaeis_oleifera	Elaeis_guineensis)))	((Reinhardtia_gracilis	Reinhardtia_simplex)	(Reinhardtia_latisecta	Reinhardtia_paiewonskiana))))	(((Iriartea_deltoidea	(Geonoma_undata	((((Oenocarpus_minor	Oenocarpus_bataua)	Prestoea_acuminata)	(Pelagodoxa_henryana	Manicaria_saccifera))	(Dictyosperma_album	(Hydriastele_microspadix	(((Burretiokentia_grandiflora	Kentiopsis_piersoniorum)	Veitchia_spiralis)	(Dypsis_decaryi	Heterospathe_cagayanensis)))))))	Pseudophoenix_vinifera)	((Orania_palindan	(Sclerosperma_profizianum	Podococcus_barteri))	Chamaedorea_seifrizii)))	(Calamus_caryotoides	Nypa_fruticans))	Phoenix_dactylifera)	Sabal_domingensis)	Serenoa_repens)	Kingia_australis);
(((((((Iriartea_deltoidea	((Manicaria_saccifera	Geonoma_undata)	(((Oenocarpus_minor	Oenocarpus_bataua)	Prestoea_acuminata)	(Pelagodoxa_henryana	(Dictyosperma_album	(((Hydriastele_microspadix	(Kentiopsis_piersoniorum	(Veitchia_spiralis	Burretiokentia_grandiflora)))	Heterospathe_cagayanensis)	Dypsis_decaryi))))))	((Chamaedorea_seifrizii	((Leopoldinia_pulchra	Roystonea_regia)	((Attalea_speciosa	(Bactris_major	(Elaeis_oleifera	Elaeis_guineensis)))	((Reinhardtia_gracilis	Reinhardtia_simplex)	(Reinhardtia_latisecta	Reinhardtia_paiewonskiana)))))	(Pseudophoenix_vinifera	((Sclerosperma_profizianum	Podococcus_barteri)	Orania_palindan))))	(Calamus_caryotoides	Nypa_fruticans))	Phoenix_dactylifera)	Sabal_domingensis)	Serenoa_repens)	Kingia_australis);
((Orania_palindan	((((((((Pelagodoxa_henryana	Manicaria_saccifera)	(((Oenocarpus_minor	Oenocarpus_bataua)	Prestoea_acuminata)	(Dictyosperma_album	(((Burretiokentia_grandiflora	Kentiopsis_piersoniorum)	((Veitchia_spiralis	Dypsis_decaryi)	Hydriastele_microspadix))	Heterospathe_cagayanensis))))	Geonoma_undata)	((Leopoldinia_pulchra	Roystonea_regia)	((Attalea_speciosa	(Bactris_major	(Elaeis_oleifera	Elaeis_guineensis)))	((Reinhardtia_gracilis	Reinhardtia_simplex)	(Reinhardtia_latisecta	Reinhardtia_paiewonskiana)))))	(Serenoa_repens	(Phoenix_dactylifera	Sabal_domingensis)))	(Pseudophoenix_vinifera	(Iriartea_deltoidea	(Calamus_caryotoides	Nypa_fruticans))))	Chamaedorea_seifrizii)	(Sclerosperma_profizianum	Podococcus_barteri)))	Kingia_australis);
((Serenoa_repens	((Phoenix_dactylifera	Sabal_domingensis)	((Calamus_caryotoides	Nypa_fruticans)	(((((Pelagodoxa_henryana	(((Oenocarpus_minor	Oenocarpus_bataua)	Prestoea_acuminata)	(Dictyosperma_album	(((((Veitchia_spiralis	Burretiokentia_grandiflora)	Kentiopsis_piersoniorum)	Hydriastele_microspadix)	Heterospathe_cagayanensis)	Dypsis_decaryi))))	(Manicaria_saccifera	Geonoma_undata))	((Chamaedorea_seifrizii	((Sclerosperma_profizianum	Podococcus_barteri)	Orania_palindan))	Pseudophoenix_vinifera))	((Leopoldinia_pulchra	Roystonea_regia)	((Attalea_speciosa	(Bactris_major	(Elaeis_oleifera	Elaeis_guineensis)))	((Reinhardtia_gracilis	Reinhardtia_simplex)	(Reinhardtia_latisecta	Reinhardtia_paiewonskiana)))))	Iriartea_deltoidea))))	Kingia_australis);
((Serenoa_repens	(Phoenix_dactylifera	(((Calamus_caryotoides	Nypa_fruticans)	(((Iriartea_deltoidea	((((Geonoma_undata	((Oenocarpus_minor	Oenocarpus_bataua)	Prestoea_acuminata))	(Dictyosperma_album	(((Hydriastele_microspadix	(Dypsis_decaryi	Veitchia_spiralis))	(Burretiokentia_grandiflora	Kentiopsis_piersoniorum))	Heterospathe_cagayanensis)))	(Pelagodoxa_henryana	Manicaria_saccifera))	(((Sclerosperma_profizianum	Podococcus_barteri)	Orania_palindan)	Pseudophoenix_vinifera)))	((Leopoldinia_pulchra	Roystonea_regia)	((Attalea_speciosa	(Bactris_major	(Elaeis_oleifera	Elaeis_guineensis)))	((Reinhardtia_gracilis	Reinhardtia_simplex)	(Reinhardtia_latisecta	Reinhardtia_paiewonskiana)))))	Chamaedorea_seifrizii))	Sabal_domingensis)))	Kingia_australis);
((Serenoa_repens	(((Nypa_fruticans	((Iriartea_deltoidea	((Chamaedorea_seifrizii	(Calamus_caryotoides	Pseudophoenix_vinifera))	((Sclerosperma_profizianum	Podococcus_barteri)	Orania_palindan)))	((((Bactris_major	((Elaeis_oleifera	Elaeis_guineensis)	Attalea_speciosa))	((Reinhardtia_gracilis	Reinhardtia_simplex)	(Reinhardtia_latisecta	Reinhardtia_paiewonskiana)))	(Manicaria_saccifera	((((Oenocarpus_minor	Oenocarpus_bataua)	Prestoea_acuminata)	(Dictyosperma_album	(((Hydriastele_microspadix	Dypsis_decaryi)	(Veitchia_spiralis	(Burretiokentia_grandiflora	Kentiopsis_piersoniorum)))	Heterospathe_cagayanensis)))	(Pelagodoxa_henryana	Geonoma_undata))))	(Leopoldinia_pulchra	Roystonea_regia))))	Phoenix_dactylifera)	Sabal_domingensis))	Kingia_australis);
((Serenoa_repens	(((Nypa_fruticans	(((Iriartea_deltoidea	Pseudophoenix_vinifera)	(((Podococcus_barteri	(Orania_palindan	Sclerosperma_profizianum))	Chamaedorea_seifrizii)	(Geonoma_undata	((((Oenocarpus_minor	Oenocarpus_bataua)	Prestoea_acuminata)	(Dictyosperma_album	(((Veitchia_spiralis	(Burretiokentia_grandiflora	Kentiopsis_piersoniorum))	Calamus_caryotoides)	(Dypsis_decaryi	(Heterospathe_cagayanensis	Hydriastele_microspadix)))))	(Manicaria_saccifera	Pelagodoxa_henryana)))))	((Leopoldinia_pulchra	Roystonea_regia)	((Attalea_speciosa	(Bactris_major	(Elaeis_oleifera	Elaeis_guineensis)))	((Reinhardtia_gracilis	Reinhardtia_simplex)	(Reinhardtia_latisecta	Reinhardtia_paiewonskiana))))))	Phoenix_dactylifera)	Sabal_domingensis))	Kingia_australis);
(((Phoenix_dactylifera	(Sabal_domingensis	(((((Leopoldinia_pulchra	Roystonea_regia)	(((Reinhardtia_gracilis	Reinhardtia_simplex)	(Reinhardtia_latisecta	Reinhardtia_paiewonskiana))	((Bactris_major	(Elaeis_oleifera	Elaeis_guineensis))	Attalea_speciosa)))	(Chamaedorea_seifrizii	(Sclerosperma_profizianum	(Podococcus_barteri	Orania_palindan))))	(((((Prestoea_acuminata	(Oenocarpus_bataua	Oenocarpus_minor))	(Pelagodoxa_henryana	Manicaria_saccifera))	(Dictyosperma_album	((Heterospathe_cagayanensis	(Hydriastele_microspadix	(Kentiopsis_piersoniorum	(Burretiokentia_grandiflora	Veitchia_spiralis))))	Dypsis_decaryi)))	Geonoma_undata)	(Iriartea_deltoidea	Pseudophoenix_vinifera)))	(Nypa_fruticans	Calamus_caryotoides))))	Serenoa_repens)	Kingia_australis);
((((Phoenix_dactylifera	Sabal_domingensis)	((((Chamaedorea_seifrizii	(Sclerosperma_profizianum	(Podococcus_barteri	Orania_palindan)))	(((((Prestoea_acuminata	(Oenocarpus_bataua	Oenocarpus_minor))	(Pelagodoxa_henryana	Manicaria_saccifera))	(Dictyosperma_album	(((Heterospathe_cagayanensis	Kentiopsis_piersoniorum)	(Burretiokentia_grandiflora	(Veitchia_spiralis	Dypsis_decaryi)))	Hydriastele_microspadix)))	Geonoma_undata)	(Iriartea_deltoidea	Pseudophoenix_vinifera)))	((Leopoldinia_pulchra	Roystonea_regia)	(((Reinhardtia_gracilis	Reinhardtia_simplex)	(Reinhardtia_latisecta	Reinhardtia_paiewonskiana))	((Bactris_major	(Elaeis_oleifera	Elaeis_guineensis))	Attalea_speciosa))))	(Nypa_fruticans	Calamus_caryotoides)))	Serenoa_repens)	Kingia_australis);
((((Phoenix_dactylifera	Sabal_domingensis)	((((Chamaedorea_seifrizii	(Orania_palindan	(Sclerosperma_profizianum	Podococcus_barteri)))	(Pseudophoenix_vinifera	(((Pelagodoxa_henryana	Manicaria_saccifera)	((((Hydriastele_microspadix	(((Burretiokentia_grandiflora	Veitchia_spiralis)	Kentiopsis_piersoniorum)	Heterospathe_cagayanensis))	Dypsis_decaryi)	Dictyosperma_album)	(Geonoma_undata	(Prestoea_acuminata	(Oenocarpus_bataua	Oenocarpus_minor)))))	Iriartea_deltoidea)))	((Leopoldinia_pulchra	Roystonea_regia)	(((Reinhardtia_gracilis	Reinhardtia_simplex)	(Reinhardtia_latisecta	Reinhardtia_paiewonskiana))	((Bactris_major	(Elaeis_oleifera	Elaeis_guineensis))	Attalea_speciosa))))	(Nypa_fruticans	Calamus_caryotoides)))	Serenoa_repens)	Kingia_australis);
((((((((Chamaedorea_seifrizii	(Pseudophoenix_vinifera	(Orania_palindan	(Sclerosperma_profizianum	Podococcus_barteri))))	((((Pelagodoxa_henryana	Manicaria_saccifera)	((((Heterospathe_cagayanensis	((Veitchia_spiralis	Hydriastele_microspadix)	(Burretiokentia_grandiflora	Kentiopsis_piersoniorum)))	Dictyosperma_album)	Dypsis_decaryi)	(Prestoea_acuminata	(Oenocarpus_bataua	Oenocarpus_minor))))	Geonoma_undata)	Iriartea_deltoidea))	((Leopoldinia_pulchra	Roystonea_regia)	(((Reinhardtia_gracilis	Reinhardtia_simplex)	(Reinhardtia_latisecta	Reinhardtia_paiewonskiana))	((Elaeis_oleifera	Elaeis_guineensis)	(Attalea_speciosa	Bactris_major)))))	(Nypa_fruticans	Calamus_caryotoides))	Phoenix_dactylifera)	Sabal_domingensis)	Serenoa_repens)	Kingia_australis);
((((((((Chamaedorea_seifrizii	(Orania_palindan	(Sclerosperma_profizianum	Podococcus_barteri)))	(Pseudophoenix_vinifera	((((Prestoea_acuminata	(Oenocarpus_bataua	Oenocarpus_minor))	(Pelagodoxa_henryana	Manicaria_saccifera))	((Heterospathe_cagayanensis	(Dictyosperma_album	(Hydriastele_microspadix	((Veitchia_spiralis	(Burretiokentia_grandiflora	Kentiopsis_piersoniorum))	Dypsis_decaryi))))	Geonoma_undata))	Iriartea_deltoidea)))	((Leopoldinia_pulchra	Roystonea_regia)	(((Reinhardtia_gracilis	Reinhardtia_simplex)	(Reinhardtia_latisecta	Reinhardtia_paiewonskiana))	(Attalea_speciosa	(Bactris_major	(Elaeis_oleifera	Elaeis_guineensis))))))	(Nypa_fruticans	Calamus_caryotoides))	Phoenix_dactylifera)	Sabal_domingensis)	Serenoa_repens)	Kingia_australis);
(((Phoenix_dactylifera	((((((((Dictyosperma_album	(Heterospathe_cagayanensis	(Dypsis_decaryi	(Hydriastele_microspadix	(Kentiopsis_piersoniorum	(Veitchia_spiralis	Burretiokentia_grandiflora))))))	Pelagodoxa_henryana)	((Prestoea_acuminata	(Oenocarpus_bataua	Oenocarpus_minor))	Manicaria_saccifera))	Geonoma_undata)	(Iriartea_deltoidea	((Chamaedorea_seifrizii	(Orania_palindan	(Sclerosperma_profizianum	Podococcus_barteri)))	Pseudophoenix_vinifera)))	((Leopoldinia_pulchra	Roystonea_regia)	(((Reinhardtia_gracilis	Reinhardtia_simplex)	(Reinhardtia_latisecta	Reinhardtia_paiewonskiana))	((Elaeis_oleifera	Elaeis_guineensis)	(Attalea_speciosa	Bactris_major)))))	(Nypa_fruticans	Calamus_caryotoides))	Sabal_domingensis))	Serenoa_repens)	Kingia_australis);
(((Phoenix_dactylifera	((((((((Dictyosperma_album	(Heterospathe_cagayanensis	((Veitchia_spiralis	Dypsis_decaryi)	(Burretiokentia_grandiflora	(Hydriastele_microspadix	Kentiopsis_piersoniorum)))))	((Prestoea_acuminata	(Oenocarpus_bataua	Oenocarpus_minor))	(Pelagodoxa_henryana	Manicaria_saccifera)))	Geonoma_undata)	(Iriartea_deltoidea	(Chamaedorea_seifrizii	(Orania_palindan	(Sclerosperma_profizianum	Podococcus_barteri)))))	Pseudophoenix_vinifera)	((Leopoldinia_pulchra	Roystonea_regia)	(((Reinhardtia_gracilis	Reinhardtia_simplex)	(Reinhardtia_latisecta	Reinhardtia_paiewonskiana))	(Attalea_speciosa	(Bactris_major	(Elaeis_oleifera	Elaeis_guineensis))))))	(Nypa_fruticans	Calamus_caryotoides))	Sabal_domingensis))	Serenoa_repens)	Kingia_australis);
(((Phoenix_dactylifera	((((Chamaedorea_seifrizii	(Orania_palindan	(Sclerosperma_profizianum	Podococcus_barteri)))	Pseudophoenix_vinifera)	(((((Leopoldinia_pulchra	Roystonea_regia)	(((Reinhardtia_gracilis	Reinhardtia_simplex)	(Reinhardtia_latisecta	Reinhardtia_paiewonskiana))	((Elaeis_oleifera	Elaeis_guineensis)	(Attalea_speciosa	Bactris_major))))	(Nypa_fruticans	Calamus_caryotoides))	(((Pelagodoxa_henryana	Manicaria_saccifera)	((Dictyosperma_album	(((Heterospathe_cagayanensis	(Kentiopsis_piersoniorum	(Burretiokentia_grandiflora	Veitchia_spiralis)))	Hydriastele_microspadix)	Dypsis_decaryi))	(Prestoea_acuminata	(Oenocarpus_bataua	Oenocarpus_minor))))	Geonoma_undata))	Iriartea_deltoidea))	Sabal_domingensis))	Serenoa_repens)	Kingia_australis);
((((((((Iriartea_deltoidea	(Pseudophoenix_vinifera	(Sclerosperma_profizianum	(Podococcus_barteri	Orania_palindan))))	(((Dictyosperma_album	((((Dypsis_decaryi	Veitchia_spiralis)	(Kentiopsis_piersoniorum	Burretiokentia_grandiflora))	Hydriastele_microspadix)	Heterospathe_cagayanensis))	((Prestoea_acuminata	(Oenocarpus_bataua	Oenocarpus_minor))	(Pelagodoxa_henryana	Manicaria_saccifera)))	Geonoma_undata))	(Chamaedorea_seifrizii	(Calamus_caryotoides	Nypa_fruticans)))	((((Reinhardtia_gracilis	Reinhardtia_simplex)	(Reinhardtia_latisecta	Reinhardtia_paiewonskiana))	(Attalea_speciosa	(Bactris_major	(Elaeis_oleifera	Elaeis_guineensis))))	(Leopoldinia_pulchra	Roystonea_regia)))	Phoenix_dactylifera)	Sabal_domingensis)	Serenoa_repens)	Kingia_australis);
(((Phoenix_dactylifera	((Pseudophoenix_vinifera	((((((Prestoea_acuminata	(Oenocarpus_bataua	Oenocarpus_minor))	(Pelagodoxa_henryana	Manicaria_saccifera))	(Geonoma_undata	((Dictyosperma_album	(((Kentiopsis_piersoniorum	Hydriastele_microspadix)	(Dypsis_decaryi	Burretiokentia_grandiflora))	Veitchia_spiralis))	Heterospathe_cagayanensis)))	Iriartea_deltoidea)	(((((Reinhardtia_gracilis	Reinhardtia_simplex)	(Reinhardtia_latisecta	Reinhardtia_paiewonskiana))	(Attalea_speciosa	(Bactris_major	(Elaeis_oleifera	Elaeis_guineensis))))	(Leopoldinia_pulchra	Roystonea_regia))	(Chamaedorea_seifrizii	(Calamus_caryotoides	Nypa_fruticans))))	(Sclerosperma_profizianum	(Podococcus_barteri	Orania_palindan))))	Sabal_domingensis))	Serenoa_repens)	Kingia_australis);
((((Sabal_domingensis	Phoenix_dactylifera)	((Calamus_caryotoides	Nypa_fruticans)	((((((Elaeis_guineensis	Elaeis_oleifera)	(Attalea_speciosa	Bactris_major))	((Reinhardtia_gracilis	Reinhardtia_simplex)	(Reinhardtia_paiewonskiana	Reinhardtia_latisecta)))	(Leopoldinia_pulchra	Roystonea_regia))	(Pseudophoenix_vinifera	(((Orania_palindan	(Sclerosperma_profizianum	Podococcus_barteri))	Chamaedorea_seifrizii)	(((Manicaria_saccifera	((Oenocarpus_minor	Oenocarpus_bataua)	Prestoea_acuminata))	(Dictyosperma_album	((Dypsis_decaryi	(Heterospathe_cagayanensis	((Burretiokentia_grandiflora	Kentiopsis_piersoniorum)	Veitchia_spiralis)))	Hydriastele_microspadix)))	(Pelagodoxa_henryana	Geonoma_undata)))))	Iriartea_deltoidea)))	Serenoa_repens)	Kingia_australis);
((Podococcus_barteri	((Orania_palindan	Sclerosperma_profizianum)	(Chamaedorea_seifrizii	((((Sabal_domingensis	(Phoenix_dactylifera	Serenoa_repens))	(Calamus_caryotoides	Nypa_fruticans))	(((((Iriartea_deltoidea	Pelagodoxa_henryana)	Manicaria_saccifera)	(((Oenocarpus_minor	Oenocarpus_bataua)	Prestoea_acuminata)	(Dictyosperma_album	((Heterospathe_cagayanensis	((Burretiokentia_grandiflora	Kentiopsis_piersoniorum)	Veitchia_spiralis))	(Dypsis_decaryi	Hydriastele_microspadix)))))	Geonoma_undata)	Pseudophoenix_vinifera))	(((Attalea_speciosa	(Bactris_major	(Elaeis_guineensis	Elaeis_oleifera)))	((Reinhardtia_gracilis	Reinhardtia_simplex)	(Reinhardtia_paiewonskiana	Reinhardtia_latisecta)))	(Leopoldinia_pulchra	Roystonea_regia))))))	Kingia_australis);
((Serenoa_repens	(Sabal_domingensis	(((Calamus_caryotoides	Nypa_fruticans)	(((((((Pelagodoxa_henryana	Manicaria_saccifera)	(((Oenocarpus_minor	Oenocarpus_bataua)	Prestoea_acuminata)	(Dictyosperma_album	((Burretiokentia_grandiflora	Veitchia_spiralis)	(((Kentiopsis_piersoniorum	Hydriastele_microspadix)	Heterospathe_cagayanensis)	Dypsis_decaryi)))))	Geonoma_undata)	Pseudophoenix_vinifera)	Iriartea_deltoidea)	((Orania_palindan	(Sclerosperma_profizianum	Podococcus_barteri))	Chamaedorea_seifrizii))	((((Elaeis_guineensis	Elaeis_oleifera)	(Attalea_speciosa	Bactris_major))	((Reinhardtia_gracilis	Reinhardtia_simplex)	(Reinhardtia_paiewonskiana	Reinhardtia_latisecta)))	(Leopoldinia_pulchra	Roystonea_regia))))	Phoenix_dactylifera)))	Kingia_australis);
((Serenoa_repens	(Sabal_domingensis	(((Calamus_caryotoides	Nypa_fruticans)	(((Pseudophoenix_vinifera	(Iriartea_deltoidea	(Manicaria_saccifera	((((Oenocarpus_minor	Oenocarpus_bataua)	Prestoea_acuminata)	(Dictyosperma_album	(Heterospathe_cagayanensis	(Dypsis_decaryi	(Hydriastele_microspadix	((Kentiopsis_piersoniorum	Burretiokentia_grandiflora)	Veitchia_spiralis))))))	(Geonoma_undata	Pelagodoxa_henryana)))))	((Orania_palindan	(Sclerosperma_profizianum	Podococcus_barteri))	Chamaedorea_seifrizii))	(((Attalea_speciosa	(Bactris_major	(Elaeis_guineensis	Elaeis_oleifera)))	((Reinhardtia_gracilis	Reinhardtia_simplex)	(Reinhardtia_paiewonskiana	Reinhardtia_latisecta)))	(Leopoldinia_pulchra	Roystonea_regia))))	Phoenix_dactylifera)))	Kingia_australis);
((Serenoa_repens	(Sabal_domingensis	(((Calamus_caryotoides	Nypa_fruticans)	((Pseudophoenix_vinifera	(Iriartea_deltoidea	((Geonoma_undata	Manicaria_saccifera)	((((Oenocarpus_minor	Oenocarpus_bataua)	Prestoea_acuminata)	(Dictyosperma_album	(Heterospathe_cagayanensis	(Dypsis_decaryi	(Hydriastele_microspadix	((Kentiopsis_piersoniorum	Burretiokentia_grandiflora)	Veitchia_spiralis))))))	Pelagodoxa_henryana))))	((((Attalea_speciosa	(Bactris_major	(Elaeis_guineensis	Elaeis_oleifera)))	((Reinhardtia_gracilis	Reinhardtia_simplex)	(Reinhardtia_paiewonskiana	Reinhardtia_latisecta)))	(Leopoldinia_pulchra	Roystonea_regia))	((Orania_palindan	(Sclerosperma_profizianum	Podococcus_barteri))	Chamaedorea_seifrizii))))	Phoenix_dactylifera)))	Kingia_australis);
((Podococcus_barteri	(((((((Iriartea_deltoidea	((Pelagodoxa_henryana	Geonoma_undata)	(Manicaria_saccifera	(((Oenocarpus_minor	Oenocarpus_bataua)	Prestoea_acuminata)	((Dypsis_decaryi	Dictyosperma_album)	(Heterospathe_cagayanensis	(((Kentiopsis_piersoniorum	Burretiokentia_grandiflora)	Veitchia_spiralis)	Hydriastele_microspadix)))))))	((Calamus_caryotoides	Nypa_fruticans)	Chamaedorea_seifrizii))	(((Attalea_speciosa	(Bactris_major	(Elaeis_guineensis	Elaeis_oleifera)))	((Reinhardtia_gracilis	Reinhardtia_simplex)	(Reinhardtia_paiewonskiana	Reinhardtia_latisecta)))	(Leopoldinia_pulchra	Roystonea_regia)))	(Phoenix_dactylifera	(Serenoa_repens	Sabal_domingensis)))	Pseudophoenix_vinifera)	Orania_palindan)	Sclerosperma_profizianum))	Kingia_australis);
((Chamaedorea_seifrizii	((Orania_palindan	(Sclerosperma_profizianum	Podococcus_barteri))	(((Iriartea_deltoidea	(Geonoma_undata	((Pelagodoxa_henryana	(Dictyosperma_album	(Heterospathe_cagayanensis	(Dypsis_decaryi	(((Kentiopsis_piersoniorum	Burretiokentia_grandiflora)	Veitchia_spiralis)	Hydriastele_microspadix)))))	(Manicaria_saccifera	((Oenocarpus_minor	Oenocarpus_bataua)	Prestoea_acuminata)))))	((((Attalea_speciosa	(Bactris_major	(Elaeis_guineensis	Elaeis_oleifera)))	((Reinhardtia_gracilis	Reinhardtia_simplex)	(Reinhardtia_paiewonskiana	Reinhardtia_latisecta)))	(Leopoldinia_pulchra	Roystonea_regia))	((Calamus_caryotoides	Nypa_fruticans)	(Phoenix_dactylifera	(Serenoa_repens	Sabal_domingensis)))))	Pseudophoenix_vinifera)))	Kingia_australis);
((Serenoa_repens	(Sabal_domingensis	(((((Pseudophoenix_vinifera	(Orania_palindan	(Sclerosperma_profizianum	Podococcus_barteri)))	(Chamaedorea_seifrizii	(Iriartea_deltoidea	(Geonoma_undata	((Pelagodoxa_henryana	Manicaria_saccifera)	(((Oenocarpus_minor	Oenocarpus_bataua)	Prestoea_acuminata)	(Dictyosperma_album	(Heterospathe_cagayanensis	((((Veitchia_spiralis	Dypsis_decaryi)	Hydriastele_microspadix)	Kentiopsis_piersoniorum)	Burretiokentia_grandiflora)))))))))	((((Elaeis_guineensis	Elaeis_oleifera)	(Attalea_speciosa	Bactris_major))	((Reinhardtia_gracilis	Reinhardtia_simplex)	(Reinhardtia_paiewonskiana	Reinhardtia_latisecta)))	(Leopoldinia_pulchra	Roystonea_regia)))	(Calamus_caryotoides	Nypa_fruticans))	Phoenix_dactylifera)))	Kingia_australis);
((Serenoa_repens	(Sabal_domingensis	(((((Iriartea_deltoidea	(Pseudophoenix_vinifera	(Orania_palindan	(Sclerosperma_profizianum	Podococcus_barteri))))	(((Pelagodoxa_henryana	Geonoma_undata)	(Dictyosperma_album	(((((Burretiokentia_grandiflora	Veitchia_spiralis)	Kentiopsis_piersoniorum)	Heterospathe_cagayanensis)	Hydriastele_microspadix)	Dypsis_decaryi)))	(Manicaria_saccifera	((Oenocarpus_minor	Oenocarpus_bataua)	Prestoea_acuminata))))	(Chamaedorea_seifrizii	(((Attalea_speciosa	(Bactris_major	(Elaeis_guineensis	Elaeis_oleifera)))	((Reinhardtia_gracilis	Reinhardtia_simplex)	(Reinhardtia_paiewonskiana	Reinhardtia_latisecta)))	(Leopoldinia_pulchra	Roystonea_regia))))	(Calamus_caryotoides	Nypa_fruticans))	Phoenix_dactylifera)))	Kingia_australis);
((Serenoa_repens	(Sabal_domingensis	(((((Pseudophoenix_vinifera	(Orania_palindan	(Sclerosperma_profizianum	Podococcus_barteri)))	(((Calamus_caryotoides	Chamaedorea_seifrizii)	(((Attalea_speciosa	(Bactris_major	(Elaeis_guineensis	Elaeis_oleifera)))	((Reinhardtia_gracilis	Reinhardtia_simplex)	(Reinhardtia_paiewonskiana	Reinhardtia_latisecta)))	(Leopoldinia_pulchra	Roystonea_regia)))	((Pelagodoxa_henryana	Geonoma_undata)	(Manicaria_saccifera	((Dictyosperma_album	((((Burretiokentia_grandiflora	Kentiopsis_piersoniorum)	Heterospathe_cagayanensis)	Hydriastele_microspadix)	(Veitchia_spiralis	Dypsis_decaryi)))	((Oenocarpus_minor	Oenocarpus_bataua)	Prestoea_acuminata))))))	Iriartea_deltoidea)	Nypa_fruticans)	Phoenix_dactylifera)))	Kingia_australis);
