# Supplementary material for: Data supporting the nuclear phylogenomics of the palm subfamily Arecoideae (Arecaceae)
Source: Data Brief. 2016 Mar 2;7:532–6. doi: 10.1016/j.dib.2016.02.063 (PMC4796708; doi:10.1016/j.dib.2016.02.063)
Supplement: Supplementary file 5 — Supplementary material [file mmc5.zip › RAxML_bootstrap.Elaeis_84.raxml.tre]

((Serenoa_repens	(Phoenix_dactylifera	(((Nypa_fruticans	Calamus_caryotoides)	(Iriartea_deltoidea	(((((Oenocarpus_bataua	Oenocarpus_minor)	(((Burretiokentia_grandiflora	((Kentiopsis_piersoniorum	(Pseudophoenix_vinifera	Veitchia_spiralis))	Heterospathe_cagayanensis))	Hydriastele_microspadix)	Dictyosperma_album))	((Manicaria_saccifera	Pelagodoxa_henryana)	Geonoma_undata))	Prestoea_acuminata)	(Chamaedorea_seifrizii	((((((Reinhardtia_simplex	Reinhardtia_gracilis)	(Reinhardtia_paiewonskiana	Reinhardtia_latisecta))	((Elaeis_oleifera	Elaeis_guineensis)	(Bactris_major	Attalea_speciosa)))	Podococcus_barteri)	Sclerosperma_profizianum)	(Roystonea_regia	Orania_palindan))))))	Sabal_domingensis)))	Kingia_australis);
((Chamaedorea_seifrizii	((((((Reinhardtia_simplex	Reinhardtia_gracilis)	(Reinhardtia_paiewonskiana	Reinhardtia_latisecta))	((Elaeis_oleifera	Elaeis_guineensis)	Attalea_speciosa))	(Roystonea_regia	Bactris_major))	((Manicaria_saccifera	(Geonoma_undata	((Oenocarpus_bataua	Oenocarpus_minor)	(Prestoea_acuminata	(((Kentiopsis_piersoniorum	(Pseudophoenix_vinifera	Veitchia_spiralis))	(Heterospathe_cagayanensis	(Hydriastele_microspadix	Burretiokentia_grandiflora)))	Dictyosperma_album)))))	((((Nypa_fruticans	Calamus_caryotoides)	Podococcus_barteri)	(Orania_palindan	Sclerosperma_profizianum))	Pelagodoxa_henryana)))	((Serenoa_repens	Phoenix_dactylifera)	(Iriartea_deltoidea	Sabal_domingensis))))	Kingia_australis);
((Nypa_fruticans	(Calamus_caryotoides	(Podococcus_barteri	((Orania_palindan	Sclerosperma_profizianum)	(((Geonoma_undata	((((Kentiopsis_piersoniorum	Veitchia_spiralis)	(Hydriastele_microspadix	(Burretiokentia_grandiflora	Heterospathe_cagayanensis)))	Dictyosperma_album)	((Oenocarpus_bataua	Oenocarpus_minor)	Prestoea_acuminata)))	(Chamaedorea_seifrizii	(Pelagodoxa_henryana	Manicaria_saccifera)))	((((Reinhardtia_simplex	Reinhardtia_gracilis)	(Reinhardtia_paiewonskiana	Reinhardtia_latisecta))	((Elaeis_oleifera	Elaeis_guineensis)	(Attalea_speciosa	Bactris_major)))	(Roystonea_regia	((Serenoa_repens	Phoenix_dactylifera)	((Pseudophoenix_vinifera	Iriartea_deltoidea)	Sabal_domingensis)))))))))	Kingia_australis);
((Chamaedorea_seifrizii	((Podococcus_barteri	((Bactris_major	Roystonea_regia)	((Elaeis_oleifera	Elaeis_guineensis)	(Attalea_speciosa	((Reinhardtia_simplex	Reinhardtia_gracilis)	(Reinhardtia_paiewonskiana	Reinhardtia_latisecta))))))	(((((Orania_palindan	Sclerosperma_profizianum)	(Nypa_fruticans	Calamus_caryotoides))	((Pseudophoenix_vinifera	Iriartea_deltoidea)	Sabal_domingensis))	(((Geonoma_undata	((Dictyosperma_album	((Burretiokentia_grandiflora	(Heterospathe_cagayanensis	(Kentiopsis_piersoniorum	Veitchia_spiralis)))	Hydriastele_microspadix))	(Oenocarpus_bataua	Oenocarpus_minor)))	(Pelagodoxa_henryana	Manicaria_saccifera))	Prestoea_acuminata))	(Serenoa_repens	Phoenix_dactylifera))))	Kingia_australis);
((Chamaedorea_seifrizii	(((Elaeis_oleifera	Elaeis_guineensis)	(Attalea_speciosa	((Reinhardtia_simplex	Reinhardtia_gracilis)	(Reinhardtia_paiewonskiana	Reinhardtia_latisecta))))	(((Pseudophoenix_vinifera	Roystonea_regia)	Bactris_major)	((((((Dictyosperma_album	(((Burretiokentia_grandiflora	Hydriastele_microspadix)	Heterospathe_cagayanensis)	(Veitchia_spiralis	Kentiopsis_piersoniorum)))	(Prestoea_acuminata	(Oenocarpus_bataua	Oenocarpus_minor)))	Geonoma_undata)	(Pelagodoxa_henryana	Manicaria_saccifera))	(((Orania_palindan	Sclerosperma_profizianum)	(Podococcus_barteri	(Nypa_fruticans	Calamus_caryotoides)))	Iriartea_deltoidea))	(Serenoa_repens	(Sabal_domingensis	Phoenix_dactylifera))))))	Kingia_australis);
((Chamaedorea_seifrizii	(((((Dictyosperma_album	(Veitchia_spiralis	(Kentiopsis_piersoniorum	((Burretiokentia_grandiflora	Hydriastele_microspadix)	Heterospathe_cagayanensis))))	(Prestoea_acuminata	(Oenocarpus_bataua	Oenocarpus_minor)))	Geonoma_undata)	(Pelagodoxa_henryana	Manicaria_saccifera))	(((((Elaeis_oleifera	Elaeis_guineensis)	((Bactris_major	Attalea_speciosa)	((Reinhardtia_simplex	Reinhardtia_gracilis)	(Reinhardtia_paiewonskiana	Reinhardtia_latisecta))))	(Podococcus_barteri	Roystonea_regia))	(Orania_palindan	Sclerosperma_profizianum))	(((Serenoa_repens	Phoenix_dactylifera)	((Pseudophoenix_vinifera	Iriartea_deltoidea)	Sabal_domingensis))	(Nypa_fruticans	Calamus_caryotoides)))))	Kingia_australis);
((Chamaedorea_seifrizii	(((Reinhardtia_simplex	Reinhardtia_gracilis)	(Reinhardtia_paiewonskiana	Reinhardtia_latisecta))	(((Bactris_major	((Roystonea_regia	((Nypa_fruticans	Calamus_caryotoides)	(Serenoa_repens	Phoenix_dactylifera)))	(((Orania_palindan	Sclerosperma_profizianum)	(((Pseudophoenix_vinifera	Iriartea_deltoidea)	Podococcus_barteri)	Sabal_domingensis))	(((((Dictyosperma_album	Veitchia_spiralis)	(Burretiokentia_grandiflora	((Kentiopsis_piersoniorum	Heterospathe_cagayanensis)	Hydriastele_microspadix)))	(Prestoea_acuminata	(Oenocarpus_bataua	Oenocarpus_minor)))	Geonoma_undata)	(Pelagodoxa_henryana	Manicaria_saccifera)))))	(Elaeis_oleifera	Elaeis_guineensis))	Attalea_speciosa)))	Kingia_australis);
((Iriartea_deltoidea	(Serenoa_repens	(Phoenix_dactylifera	((Sabal_domingensis	((((((Dictyosperma_album	(Heterospathe_cagayanensis	((Burretiokentia_grandiflora	Hydriastele_microspadix)	(Veitchia_spiralis	Kentiopsis_piersoniorum))))	(Prestoea_acuminata	(Oenocarpus_bataua	Oenocarpus_minor)))	Geonoma_undata)	(Pelagodoxa_henryana	(Chamaedorea_seifrizii	Manicaria_saccifera)))	(((Podococcus_barteri	Roystonea_regia)	((((Reinhardtia_simplex	Reinhardtia_gracilis)	(Reinhardtia_paiewonskiana	Reinhardtia_latisecta))	((Elaeis_oleifera	Elaeis_guineensis)	Attalea_speciosa))	Bactris_major))	(Orania_palindan	Sclerosperma_profizianum)))	Pseudophoenix_vinifera))	(Nypa_fruticans	Calamus_caryotoides)))))	Kingia_australis);
((((((Pseudophoenix_vinifera	Attalea_speciosa)	Bactris_major)	((((Orania_palindan	Sclerosperma_profizianum)	((Roystonea_regia	(((Nypa_fruticans	Calamus_caryotoides)	(Serenoa_repens	Phoenix_dactylifera))	(Iriartea_deltoidea	Sabal_domingensis)))	((((Prestoea_acuminata	(Oenocarpus_bataua	Oenocarpus_minor))	((((Heterospathe_cagayanensis	Burretiokentia_grandiflora)	Hydriastele_microspadix)	(Veitchia_spiralis	Kentiopsis_piersoniorum))	Dictyosperma_album))	Geonoma_undata)	(Pelagodoxa_henryana	(Chamaedorea_seifrizii	Manicaria_saccifera)))))	Podococcus_barteri)	((Reinhardtia_simplex	Reinhardtia_gracilis)	(Reinhardtia_paiewonskiana	Reinhardtia_latisecta))))	Elaeis_oleifera)	Elaeis_guineensis)	Kingia_australis);
(((((((Roystonea_regia	(Orania_palindan	Podococcus_barteri))	((((Reinhardtia_simplex	Reinhardtia_gracilis)	(Reinhardtia_paiewonskiana	Reinhardtia_latisecta))	((Elaeis_oleifera	Elaeis_guineensis)	(Pseudophoenix_vinifera	Attalea_speciosa)))	Bactris_major))	Sclerosperma_profizianum)	((Nypa_fruticans	Calamus_caryotoides)	(Serenoa_repens	((Iriartea_deltoidea	Sabal_domingensis)	Phoenix_dactylifera))))	((Pelagodoxa_henryana	(((Prestoea_acuminata	(Oenocarpus_bataua	Oenocarpus_minor))	(((Heterospathe_cagayanensis	Burretiokentia_grandiflora)	Hydriastele_microspadix)	((Veitchia_spiralis	Kentiopsis_piersoniorum)	Dictyosperma_album)))	Geonoma_undata))	Manicaria_saccifera))	Chamaedorea_seifrizii)	Kingia_australis);
((((((Roystonea_regia	Bactris_major)	(((Elaeis_oleifera	Elaeis_guineensis)	Attalea_speciosa)	((Reinhardtia_paiewonskiana	Reinhardtia_latisecta)	(Reinhardtia_gracilis	Reinhardtia_simplex))))	((Pseudophoenix_vinifera	(Iriartea_deltoidea	Podococcus_barteri))	Sclerosperma_profizianum))	((((Sabal_domingensis	(Phoenix_dactylifera	Serenoa_repens))	(Calamus_caryotoides	Nypa_fruticans))	Orania_palindan)	((Manicaria_saccifera	Pelagodoxa_henryana)	(Geonoma_undata	((Prestoea_acuminata	(Oenocarpus_bataua	Oenocarpus_minor))	(Dictyosperma_album	((Heterospathe_cagayanensis	(Burretiokentia_grandiflora	Hydriastele_microspadix))	(Veitchia_spiralis	Kentiopsis_piersoniorum))))))))	Chamaedorea_seifrizii)	Kingia_australis);
(((Pseudophoenix_vinifera	((((Podococcus_barteri	(Orania_palindan	Sclerosperma_profizianum))	Roystonea_regia)	(Bactris_major	((((Reinhardtia_paiewonskiana	Reinhardtia_latisecta)	(Reinhardtia_gracilis	Reinhardtia_simplex))	(Elaeis_oleifera	Elaeis_guineensis))	Attalea_speciosa)))	(((Sabal_domingensis	(Phoenix_dactylifera	Serenoa_repens))	((Calamus_caryotoides	Nypa_fruticans)	Iriartea_deltoidea))	((Manicaria_saccifera	Pelagodoxa_henryana)	(Geonoma_undata	((Prestoea_acuminata	(Oenocarpus_bataua	Oenocarpus_minor))	((Heterospathe_cagayanensis	(Kentiopsis_piersoniorum	(Burretiokentia_grandiflora	Hydriastele_microspadix)))	(Veitchia_spiralis	Dictyosperma_album))))))))	Chamaedorea_seifrizii)	Kingia_australis);
((Iriartea_deltoidea	(((Pseudophoenix_vinifera	((((Geonoma_undata	((Oenocarpus_bataua	Oenocarpus_minor)	(((((Heterospathe_cagayanensis	Kentiopsis_piersoniorum)	Burretiokentia_grandiflora)	Hydriastele_microspadix)	Veitchia_spiralis)	Dictyosperma_album)))	Prestoea_acuminata)	(Chamaedorea_seifrizii	(Manicaria_saccifera	Pelagodoxa_henryana)))	((Sclerosperma_profizianum	(Podococcus_barteri	(Roystonea_regia	(((Reinhardtia_paiewonskiana	Reinhardtia_latisecta)	(Reinhardtia_gracilis	Reinhardtia_simplex))	((Attalea_speciosa	Bactris_major)	(Elaeis_oleifera	Elaeis_guineensis))))))	Orania_palindan)))	(Sabal_domingensis	(Phoenix_dactylifera	Serenoa_repens)))	(Calamus_caryotoides	Nypa_fruticans)))	Kingia_australis);
((((Manicaria_saccifera	Pelagodoxa_henryana)	((((Iriartea_deltoidea	((Serenoa_repens	(Sabal_domingensis	Phoenix_dactylifera))	(Calamus_caryotoides	Nypa_fruticans)))	(Sclerosperma_profizianum	((Orania_palindan	(Roystonea_regia	Podococcus_barteri))	(((Reinhardtia_paiewonskiana	Reinhardtia_latisecta)	(Reinhardtia_gracilis	Reinhardtia_simplex))	((Attalea_speciosa	Bactris_major)	(Elaeis_oleifera	Elaeis_guineensis))))))	Pseudophoenix_vinifera)	(Geonoma_undata	((Prestoea_acuminata	(Oenocarpus_bataua	Oenocarpus_minor))	((((Heterospathe_cagayanensis	Burretiokentia_grandiflora)	Hydriastele_microspadix)	(Kentiopsis_piersoniorum	Veitchia_spiralis))	Dictyosperma_album)))))	Chamaedorea_seifrizii)	Kingia_australis);
(((Manicaria_saccifera	(((((Iriartea_deltoidea	((Serenoa_repens	(Sabal_domingensis	Phoenix_dactylifera))	(Calamus_caryotoides	Nypa_fruticans)))	((Roystonea_regia	((Sclerosperma_profizianum	Podococcus_barteri)	((Attalea_speciosa	(((Reinhardtia_paiewonskiana	Reinhardtia_latisecta)	(Reinhardtia_gracilis	Reinhardtia_simplex))	(Elaeis_oleifera	Elaeis_guineensis)))	Bactris_major)))	Orania_palindan))	Pseudophoenix_vinifera)	(Geonoma_undata	((Prestoea_acuminata	(Oenocarpus_bataua	Oenocarpus_minor))	((((Heterospathe_cagayanensis	Burretiokentia_grandiflora)	Hydriastele_microspadix)	(Kentiopsis_piersoniorum	Veitchia_spiralis))	Dictyosperma_album))))	Pelagodoxa_henryana))	Chamaedorea_seifrizii)	Kingia_australis);
((Iriartea_deltoidea	((((Geonoma_undata	((((Calamus_caryotoides	Nypa_fruticans)	Prestoea_acuminata)	(Oenocarpus_bataua	Oenocarpus_minor))	((((Heterospathe_cagayanensis	Burretiokentia_grandiflora)	Hydriastele_microspadix)	(Kentiopsis_piersoniorum	Veitchia_spiralis))	Dictyosperma_album)))	(Pelagodoxa_henryana	(Chamaedorea_seifrizii	Manicaria_saccifera)))	((((Serenoa_repens	(Sabal_domingensis	Phoenix_dactylifera))	Podococcus_barteri)	(((((Reinhardtia_paiewonskiana	Reinhardtia_latisecta)	(Reinhardtia_gracilis	Reinhardtia_simplex))	(Pseudophoenix_vinifera	Attalea_speciosa))	(Elaeis_oleifera	Elaeis_guineensis))	Bactris_major))	(Orania_palindan	Sclerosperma_profizianum)))	Roystonea_regia))	Kingia_australis);
(((((Roystonea_regia	((Podococcus_barteri	(Phoenix_dactylifera	(Serenoa_repens	Calamus_caryotoides)))	Sabal_domingensis))	(((((Oenocarpus_bataua	Oenocarpus_minor)	(Geonoma_undata	Prestoea_acuminata))	((((Heterospathe_cagayanensis	Kentiopsis_piersoniorum)	Hydriastele_microspadix)	Burretiokentia_grandiflora)	(Veitchia_spiralis	Dictyosperma_album)))	(Pelagodoxa_henryana	Manicaria_saccifera))	((Orania_palindan	Sclerosperma_profizianum)	((((Elaeis_oleifera	Elaeis_guineensis)	((Pseudophoenix_vinifera	Attalea_speciosa)	Bactris_major))	((Reinhardtia_paiewonskiana	Reinhardtia_latisecta)	(Reinhardtia_gracilis	Reinhardtia_simplex)))	Iriartea_deltoidea))))	Nypa_fruticans)	Chamaedorea_seifrizii)	Kingia_australis);
((((((((Pseudophoenix_vinifera	((Orania_palindan	Sclerosperma_profizianum)	(Sabal_domingensis	(((((Oenocarpus_bataua	Oenocarpus_minor)	Prestoea_acuminata)	(((Heterospathe_cagayanensis	Kentiopsis_piersoniorum)	(Hydriastele_microspadix	Burretiokentia_grandiflora))	(Veitchia_spiralis	Dictyosperma_album)))	Geonoma_undata)	(Pelagodoxa_henryana	Manicaria_saccifera)))))	Iriartea_deltoidea)	(((Elaeis_oleifera	Elaeis_guineensis)	(Attalea_speciosa	Bactris_major))	((Reinhardtia_paiewonskiana	Reinhardtia_latisecta)	(Reinhardtia_gracilis	Reinhardtia_simplex))))	(Podococcus_barteri	Roystonea_regia))	(Phoenix_dactylifera	Serenoa_repens))	(Calamus_caryotoides	Nypa_fruticans))	Chamaedorea_seifrizii)	Kingia_australis);
((Iriartea_deltoidea	(((Phoenix_dactylifera	Serenoa_repens)	Sabal_domingensis)	((Pseudophoenix_vinifera	(((((((Oenocarpus_bataua	Oenocarpus_minor)	Prestoea_acuminata)	((Hydriastele_microspadix	(Burretiokentia_grandiflora	(Heterospathe_cagayanensis	Kentiopsis_piersoniorum)))	(Veitchia_spiralis	Dictyosperma_album)))	Geonoma_undata)	(Pelagodoxa_henryana	Manicaria_saccifera))	Chamaedorea_seifrizii)	((Podococcus_barteri	(Orania_palindan	Sclerosperma_profizianum))	((Roystonea_regia	(Bactris_major	((Elaeis_oleifera	Elaeis_guineensis)	Attalea_speciosa)))	((Reinhardtia_paiewonskiana	Reinhardtia_latisecta)	(Reinhardtia_gracilis	Reinhardtia_simplex))))))	(Calamus_caryotoides	Nypa_fruticans))))	Kingia_australis);
(((Orania_palindan	Sclerosperma_profizianum)	((((Bactris_major	(((Elaeis_oleifera	Elaeis_guineensis)	Attalea_speciosa)	((Reinhardtia_paiewonskiana	Reinhardtia_latisecta)	(Reinhardtia_gracilis	Reinhardtia_simplex))))	((((Iriartea_deltoidea	Pseudophoenix_vinifera)	Sabal_domingensis)	((Calamus_caryotoides	Nypa_fruticans)	(Phoenix_dactylifera	Serenoa_repens)))	((((((Oenocarpus_bataua	Oenocarpus_minor)	Prestoea_acuminata)	(((Heterospathe_cagayanensis	Kentiopsis_piersoniorum)	(Hydriastele_microspadix	Burretiokentia_grandiflora))	(Veitchia_spiralis	Dictyosperma_album)))	Geonoma_undata)	(Pelagodoxa_henryana	Manicaria_saccifera))	Chamaedorea_seifrizii)))	Roystonea_regia)	Podococcus_barteri))	Kingia_australis);
((((((Nypa_fruticans	Calamus_caryotoides)	((Pseudophoenix_vinifera	Iriartea_deltoidea)	Sabal_domingensis))	((Orania_palindan	Sclerosperma_profizianum)	((Roystonea_regia	((Phoenix_dactylifera	Serenoa_repens)	((((Reinhardtia_paiewonskiana	Reinhardtia_latisecta)	(Reinhardtia_simplex	Reinhardtia_gracilis))	(Attalea_speciosa	(Elaeis_oleifera	Elaeis_guineensis)))	Bactris_major)))	Podococcus_barteri)))	((Manicaria_saccifera	Pelagodoxa_henryana)	(Geonoma_undata	(((Oenocarpus_minor	Oenocarpus_bataua)	Prestoea_acuminata)	(Dictyosperma_album	(Veitchia_spiralis	((Heterospathe_cagayanensis	(Hydriastele_microspadix	Burretiokentia_grandiflora))	Kentiopsis_piersoniorum)))))))	Chamaedorea_seifrizii)	Kingia_australis);
(((((((Nypa_fruticans	Calamus_caryotoides)	(Iriartea_deltoidea	((Phoenix_dactylifera	Serenoa_repens)	Sabal_domingensis)))	((Sclerosperma_profizianum	Podococcus_barteri)	(((((Reinhardtia_paiewonskiana	Reinhardtia_latisecta)	(Reinhardtia_simplex	Reinhardtia_gracilis))	((Elaeis_oleifera	Elaeis_guineensis)	(Bactris_major	Attalea_speciosa)))	Orania_palindan)	Roystonea_regia)))	((Manicaria_saccifera	Pelagodoxa_henryana)	(Geonoma_undata	(((Oenocarpus_minor	Oenocarpus_bataua)	Prestoea_acuminata)	(Dictyosperma_album	(((Heterospathe_cagayanensis	Burretiokentia_grandiflora)	Hydriastele_microspadix)	(Veitchia_spiralis	Kentiopsis_piersoniorum)))))))	Pseudophoenix_vinifera)	Chamaedorea_seifrizii)	Kingia_australis);
(((Manicaria_saccifera	(Pelagodoxa_henryana	((((Iriartea_deltoidea	((Serenoa_repens	(Sabal_domingensis	Phoenix_dactylifera))	(Nypa_fruticans	Calamus_caryotoides)))	((Orania_palindan	Sclerosperma_profizianum)	((((Reinhardtia_paiewonskiana	Reinhardtia_latisecta)	(Reinhardtia_simplex	Reinhardtia_gracilis))	((Elaeis_oleifera	Elaeis_guineensis)	(Bactris_major	Attalea_speciosa)))	(Podococcus_barteri	Roystonea_regia))))	(Geonoma_undata	(((Veitchia_spiralis	(Oenocarpus_minor	Oenocarpus_bataua))	Prestoea_acuminata)	(((Hydriastele_microspadix	Burretiokentia_grandiflora)	(Kentiopsis_piersoniorum	Heterospathe_cagayanensis))	Dictyosperma_album))))	Pseudophoenix_vinifera)))	Chamaedorea_seifrizii)	Kingia_australis);
(((Manicaria_saccifera	(Pelagodoxa_henryana	((((Orania_palindan	Sclerosperma_profizianum)	(Pseudophoenix_vinifera	(Podococcus_barteri	Iriartea_deltoidea)))	(((Nypa_fruticans	Calamus_caryotoides)	((((Reinhardtia_paiewonskiana	Reinhardtia_latisecta)	(Reinhardtia_simplex	Reinhardtia_gracilis))	((Elaeis_oleifera	Elaeis_guineensis)	Attalea_speciosa))	Bactris_major))	(Roystonea_regia	(Sabal_domingensis	(Phoenix_dactylifera	Serenoa_repens)))))	(Geonoma_undata	(((Oenocarpus_minor	Oenocarpus_bataua)	Prestoea_acuminata)	((Kentiopsis_piersoniorum	Veitchia_spiralis)	(((Hydriastele_microspadix	Burretiokentia_grandiflora)	Heterospathe_cagayanensis)	Dictyosperma_album)))))))	Chamaedorea_seifrizii)	Kingia_australis);
(((((Manicaria_saccifera	Pelagodoxa_henryana)	((((Oenocarpus_minor	Oenocarpus_bataua)	Prestoea_acuminata)	((Dictyosperma_album	((Heterospathe_cagayanensis	(Kentiopsis_piersoniorum	Veitchia_spiralis))	Hydriastele_microspadix))	Burretiokentia_grandiflora))	Geonoma_undata))	(((Orania_palindan	Sclerosperma_profizianum)	(Pseudophoenix_vinifera	(Podococcus_barteri	Iriartea_deltoidea)))	((Roystonea_regia	((Phoenix_dactylifera	Serenoa_repens)	(Sabal_domingensis	(Nypa_fruticans	Calamus_caryotoides))))	(((Reinhardtia_paiewonskiana	Reinhardtia_latisecta)	(Reinhardtia_simplex	Reinhardtia_gracilis))	((Elaeis_oleifera	Elaeis_guineensis)	(Bactris_major	Attalea_speciosa))))))	Chamaedorea_seifrizii)	Kingia_australis);
((((((((Podococcus_barteri	((Roystonea_regia	(((Sabal_domingensis	Phoenix_dactylifera)	Serenoa_repens)	(Nypa_fruticans	Calamus_caryotoides)))	(((Reinhardtia_paiewonskiana	Reinhardtia_latisecta)	(Reinhardtia_simplex	Reinhardtia_gracilis))	((Elaeis_oleifera	Elaeis_guineensis)	(Bactris_major	Attalea_speciosa)))))	Orania_palindan)	Sclerosperma_profizianum)	(Iriartea_deltoidea	Pseudophoenix_vinifera))	((((Oenocarpus_minor	Oenocarpus_bataua)	Prestoea_acuminata)	((Dictyosperma_album	(Kentiopsis_piersoniorum	Veitchia_spiralis))	(Heterospathe_cagayanensis	(Burretiokentia_grandiflora	Hydriastele_microspadix))))	(Manicaria_saccifera	Pelagodoxa_henryana)))	Geonoma_undata)	Chamaedorea_seifrizii)	Kingia_australis);
((((((Geonoma_undata	(((Oenocarpus_minor	Oenocarpus_bataua)	Prestoea_acuminata)	(Dictyosperma_album	((Kentiopsis_piersoniorum	(Pseudophoenix_vinifera	Veitchia_spiralis))	(Heterospathe_cagayanensis	(Burretiokentia_grandiflora	Hydriastele_microspadix))))))	Pelagodoxa_henryana)	(((Orania_palindan	Sclerosperma_profizianum)	(((Reinhardtia_paiewonskiana	Reinhardtia_latisecta)	(Reinhardtia_simplex	Reinhardtia_gracilis))	((Podococcus_barteri	Roystonea_regia)	((Elaeis_oleifera	Elaeis_guineensis)	(Bactris_major	Attalea_speciosa)))))	(((Phoenix_dactylifera	Serenoa_repens)	(Nypa_fruticans	Calamus_caryotoides))	(Iriartea_deltoidea	Sabal_domingensis))))	Manicaria_saccifera)	Chamaedorea_seifrizii)	Kingia_australis);
((((((Geonoma_undata	((Oenocarpus_minor	Oenocarpus_bataua)	((Veitchia_spiralis	Dictyosperma_album)	(Kentiopsis_piersoniorum	(Heterospathe_cagayanensis	(Burretiokentia_grandiflora	Hydriastele_microspadix))))))	Prestoea_acuminata)	(Manicaria_saccifera	Pelagodoxa_henryana))	(Orania_palindan	((((Phoenix_dactylifera	Serenoa_repens)	(Nypa_fruticans	Calamus_caryotoides))	((Pseudophoenix_vinifera	Iriartea_deltoidea)	Sabal_domingensis))	((((((((Reinhardtia_paiewonskiana	Reinhardtia_latisecta)	(Reinhardtia_simplex	Reinhardtia_gracilis))	(Elaeis_oleifera	Elaeis_guineensis))	Attalea_speciosa)	Bactris_major)	Roystonea_regia)	Podococcus_barteri)	Sclerosperma_profizianum))))	Chamaedorea_seifrizii)	Kingia_australis);
((Nypa_fruticans	(Calamus_caryotoides	(((Iriartea_deltoidea	Sabal_domingensis)	(Phoenix_dactylifera	Serenoa_repens))	(Pseudophoenix_vinifera	(((((((((Reinhardtia_paiewonskiana	Reinhardtia_latisecta)	(Reinhardtia_simplex	Reinhardtia_gracilis))	(Elaeis_oleifera	Elaeis_guineensis))	Attalea_speciosa)	Bactris_major)	Roystonea_regia)	Podococcus_barteri)	(Orania_palindan	Sclerosperma_profizianum))	((Chamaedorea_seifrizii	(Pelagodoxa_henryana	((((Oenocarpus_minor	Oenocarpus_bataua)	((Veitchia_spiralis	Dictyosperma_album)	(Kentiopsis_piersoniorum	(Heterospathe_cagayanensis	(Burretiokentia_grandiflora	Hydriastele_microspadix)))))	Prestoea_acuminata)	Geonoma_undata)))	Manicaria_saccifera))))))	Kingia_australis);
((Chamaedorea_seifrizii	(Manicaria_saccifera	(Pelagodoxa_henryana	(((((Veitchia_spiralis	Dictyosperma_album)	(Heterospathe_cagayanensis	((Burretiokentia_grandiflora	Hydriastele_microspadix)	Kentiopsis_piersoniorum)))	(Prestoea_acuminata	(Oenocarpus_minor	Oenocarpus_bataua)))	Geonoma_undata)	(((Pseudophoenix_vinifera	Iriartea_deltoidea)	Sabal_domingensis)	((((Phoenix_dactylifera	Serenoa_repens)	((((Nypa_fruticans	Calamus_caryotoides)	Bactris_major)	Roystonea_regia)	((((Reinhardtia_paiewonskiana	Reinhardtia_latisecta)	(Reinhardtia_simplex	Reinhardtia_gracilis))	(Elaeis_oleifera	Elaeis_guineensis))	Attalea_speciosa)))	Podococcus_barteri)	(Orania_palindan	Sclerosperma_profizianum)))))))	Kingia_australis);
((Chamaedorea_seifrizii	(((((Pelagodoxa_henryana	Manicaria_saccifera)	((((Pseudophoenix_vinifera	Veitchia_spiralis)	Dictyosperma_album)	((Burretiokentia_grandiflora	Hydriastele_microspadix)	(Heterospathe_cagayanensis	Kentiopsis_piersoniorum)))	(Oenocarpus_minor	Oenocarpus_bataua)))	Geonoma_undata)	Prestoea_acuminata)	(((Sclerosperma_profizianum	(Podococcus_barteri	((Bactris_major	Roystonea_regia)	(((Calamus_caryotoides	(Reinhardtia_gracilis	Reinhardtia_simplex))	(Reinhardtia_paiewonskiana	Reinhardtia_latisecta))	((Elaeis_oleifera	Elaeis_guineensis)	Attalea_speciosa)))))	Orania_palindan)	(Nypa_fruticans	(Iriartea_deltoidea	(Serenoa_repens	(Sabal_domingensis	Phoenix_dactylifera)))))))	Kingia_australis);
((Chamaedorea_seifrizii	((((Calamus_caryotoides	Nypa_fruticans)	(Phoenix_dactylifera	Serenoa_repens))	(Iriartea_deltoidea	Sabal_domingensis))	(((Sclerosperma_profizianum	(Podococcus_barteri	((Bactris_major	Roystonea_regia)	(((Reinhardtia_gracilis	Reinhardtia_simplex)	(Reinhardtia_paiewonskiana	Reinhardtia_latisecta))	((Elaeis_oleifera	Elaeis_guineensis)	Attalea_speciosa)))))	Orania_palindan)	((Geonoma_undata	((Prestoea_acuminata	(Oenocarpus_minor	Oenocarpus_bataua))	((Heterospathe_cagayanensis	((Hydriastele_microspadix	Dictyosperma_album)	(Kentiopsis_piersoniorum	(Pseudophoenix_vinifera	Veitchia_spiralis))))	Burretiokentia_grandiflora)))	(Pelagodoxa_henryana	Manicaria_saccifera)))))	Kingia_australis);
((Chamaedorea_seifrizii	((((((Sclerosperma_profizianum	Orania_palindan)	Podococcus_barteri)	(((Bactris_major	Roystonea_regia)	(((Reinhardtia_gracilis	Reinhardtia_simplex)	(Reinhardtia_paiewonskiana	Reinhardtia_latisecta))	((Elaeis_oleifera	Elaeis_guineensis)	Attalea_speciosa)))	((Calamus_caryotoides	Nypa_fruticans)	(Iriartea_deltoidea	(Phoenix_dactylifera	Serenoa_repens)))))	(Pseudophoenix_vinifera	Sabal_domingensis))	(Geonoma_undata	((Prestoea_acuminata	(Oenocarpus_minor	Oenocarpus_bataua))	(((Kentiopsis_piersoniorum	Veitchia_spiralis)	(Heterospathe_cagayanensis	(Burretiokentia_grandiflora	Hydriastele_microspadix)))	Dictyosperma_album))))	(Pelagodoxa_henryana	Manicaria_saccifera)))	Kingia_australis);
((Serenoa_repens	(((Phoenix_dactylifera	(((Manicaria_saccifera	(Pelagodoxa_henryana	(Geonoma_undata	((Prestoea_acuminata	(Oenocarpus_minor	Oenocarpus_bataua))	(((Kentiopsis_piersoniorum	Heterospathe_cagayanensis)	(Burretiokentia_grandiflora	Hydriastele_microspadix))	((Pseudophoenix_vinifera	Veitchia_spiralis)	Dictyosperma_album))))))	(Chamaedorea_seifrizii	((Roystonea_regia	(((Reinhardtia_gracilis	Reinhardtia_simplex)	(Reinhardtia_paiewonskiana	Reinhardtia_latisecta))	((Elaeis_oleifera	Elaeis_guineensis)	(Bactris_major	Attalea_speciosa))))	(Podococcus_barteri	(Sclerosperma_profizianum	Orania_palindan)))))	Sabal_domingensis))	(Calamus_caryotoides	Nypa_fruticans))	Iriartea_deltoidea))	Kingia_australis);
((((((((Reinhardtia_gracilis	Reinhardtia_simplex)	(Reinhardtia_paiewonskiana	Reinhardtia_latisecta))	((Bactris_major	Attalea_speciosa)	(Pseudophoenix_vinifera	(Elaeis_oleifera	Elaeis_guineensis))))	(((Phoenix_dactylifera	Serenoa_repens)	Iriartea_deltoidea)	(Calamus_caryotoides	Nypa_fruticans)))	Roystonea_regia)	((((Geonoma_undata	((Prestoea_acuminata	(Oenocarpus_minor	Oenocarpus_bataua))	((((Kentiopsis_piersoniorum	Heterospathe_cagayanensis)	Hydriastele_microspadix)	Burretiokentia_grandiflora)	(Veitchia_spiralis	Dictyosperma_album))))	(Manicaria_saccifera	Pelagodoxa_henryana))	Sabal_domingensis)	((Sclerosperma_profizianum	Orania_palindan)	Podococcus_barteri)))	Chamaedorea_seifrizii)	Kingia_australis);
((((Manicaria_saccifera	Pelagodoxa_henryana)	(((((Phoenix_dactylifera	Serenoa_repens)	(Sabal_domingensis	(Iriartea_deltoidea	Pseudophoenix_vinifera)))	(Calamus_caryotoides	Nypa_fruticans))	((((Reinhardtia_gracilis	Reinhardtia_simplex)	(Reinhardtia_paiewonskiana	Reinhardtia_latisecta))	((Bactris_major	Attalea_speciosa)	(Elaeis_oleifera	Elaeis_guineensis)))	(Sclerosperma_profizianum	(Orania_palindan	(Roystonea_regia	Podococcus_barteri)))))	(Geonoma_undata	((Prestoea_acuminata	(Oenocarpus_minor	Oenocarpus_bataua))	(((Hydriastele_microspadix	Burretiokentia_grandiflora)	(Kentiopsis_piersoniorum	Heterospathe_cagayanensis))	(Veitchia_spiralis	Dictyosperma_album))))))	Chamaedorea_seifrizii)	Kingia_australis);
(((((Manicaria_saccifera	Pelagodoxa_henryana)	(Geonoma_undata	((Prestoea_acuminata	(Oenocarpus_minor	Oenocarpus_bataua))	(((Hydriastele_microspadix	Burretiokentia_grandiflora)	(Kentiopsis_piersoniorum	Heterospathe_cagayanensis))	(Veitchia_spiralis	Dictyosperma_album)))))	(((Nypa_fruticans	((Phoenix_dactylifera	Serenoa_repens)	Calamus_caryotoides))	(Iriartea_deltoidea	(Pseudophoenix_vinifera	Sabal_domingensis)))	((Sclerosperma_profizianum	Orania_palindan)	(Podococcus_barteri	(Roystonea_regia	(((Reinhardtia_gracilis	Reinhardtia_simplex)	(Reinhardtia_paiewonskiana	Reinhardtia_latisecta))	((Bactris_major	Attalea_speciosa)	(Elaeis_oleifera	Elaeis_guineensis))))))))	Chamaedorea_seifrizii)	Kingia_australis);
((Serenoa_repens	((((Iriartea_deltoidea	(Pseudophoenix_vinifera	Sabal_domingensis))	(((((Elaeis_oleifera	Elaeis_guineensis)	(Attalea_speciosa	((Reinhardtia_gracilis	Reinhardtia_simplex)	(Reinhardtia_paiewonskiana	Reinhardtia_latisecta))))	Bactris_major)	(Roystonea_regia	Podococcus_barteri))	((Sclerosperma_profizianum	Orania_palindan)	((Manicaria_saccifera	Chamaedorea_seifrizii)	(Pelagodoxa_henryana	(Geonoma_undata	((Prestoea_acuminata	(Oenocarpus_minor	Oenocarpus_bataua))	(((Hydriastele_microspadix	(Kentiopsis_piersoniorum	Heterospathe_cagayanensis))	(Veitchia_spiralis	Dictyosperma_album))	Burretiokentia_grandiflora))))))))	(Calamus_caryotoides	Nypa_fruticans))	Phoenix_dactylifera))	Kingia_australis);
((Iriartea_deltoidea	((((Pseudophoenix_vinifera	Sabal_domingensis)	(((Sclerosperma_profizianum	(Podococcus_barteri	((((Elaeis_oleifera	Elaeis_guineensis)	(Attalea_speciosa	((Reinhardtia_gracilis	Reinhardtia_simplex)	(Reinhardtia_paiewonskiana	Reinhardtia_latisecta))))	Bactris_major)	(Roystonea_regia	Phoenix_dactylifera))))	Orania_palindan)	((Geonoma_undata	((Prestoea_acuminata	(Oenocarpus_minor	Oenocarpus_bataua))	(((Kentiopsis_piersoniorum	Veitchia_spiralis)	Dictyosperma_album)	(Heterospathe_cagayanensis	(Burretiokentia_grandiflora	Hydriastele_microspadix)))))	((Manicaria_saccifera	Chamaedorea_seifrizii)	Pelagodoxa_henryana))))	(Calamus_caryotoides	Nypa_fruticans))	Serenoa_repens))	Kingia_australis);
((((Nypa_fruticans	((Sabal_domingensis	(Iriartea_deltoidea	Pseudophoenix_vinifera))	(((Podococcus_barteri	Orania_palindan)	(Sclerosperma_profizianum	((((Elaeis_oleifera	Elaeis_guineensis)	(Bactris_major	Attalea_speciosa))	((Reinhardtia_gracilis	Reinhardtia_simplex)	(Reinhardtia_paiewonskiana	Reinhardtia_latisecta)))	Roystonea_regia)))	(((Geonoma_undata	((Prestoea_acuminata	(Oenocarpus_minor	Oenocarpus_bataua))	(Heterospathe_cagayanensis	(((Kentiopsis_piersoniorum	Veitchia_spiralis)	(Dictyosperma_album	Hydriastele_microspadix))	Burretiokentia_grandiflora))))	(Manicaria_saccifera	Pelagodoxa_henryana))	Chamaedorea_seifrizii))))	(Phoenix_dactylifera	Serenoa_repens))	Calamus_caryotoides)	Kingia_australis);
(((((((((Veitchia_spiralis	Kentiopsis_piersoniorum)	((Burretiokentia_grandiflora	Hydriastele_microspadix)	Heterospathe_cagayanensis))	Dictyosperma_album)	((Oenocarpus_bataua	Oenocarpus_minor)	Prestoea_acuminata))	Geonoma_undata)	(Pelagodoxa_henryana	Manicaria_saccifera))	((((Podococcus_barteri	(Orania_palindan	Roystonea_regia))	(((((Elaeis_guineensis	Elaeis_oleifera)	Attalea_speciosa)	((Reinhardtia_gracilis	Reinhardtia_simplex)	(Reinhardtia_paiewonskiana	Reinhardtia_latisecta)))	Bactris_major)	Sclerosperma_profizianum))	Pseudophoenix_vinifera)	(Iriartea_deltoidea	((Calamus_caryotoides	Nypa_fruticans)	((Sabal_domingensis	Phoenix_dactylifera)	Serenoa_repens)))))	Chamaedorea_seifrizii)	Kingia_australis);
(((((((((((Pseudophoenix_vinifera	Veitchia_spiralis)	Kentiopsis_piersoniorum)	((Burretiokentia_grandiflora	Hydriastele_microspadix)	Heterospathe_cagayanensis))	Dictyosperma_album)	((Oenocarpus_bataua	Oenocarpus_minor)	Prestoea_acuminata))	Geonoma_undata)	Pelagodoxa_henryana)	((Iriartea_deltoidea	((Calamus_caryotoides	Nypa_fruticans)	((Sabal_domingensis	Phoenix_dactylifera)	Serenoa_repens)))	((Orania_palindan	(Roystonea_regia	Podococcus_barteri))	(((Bactris_major	((Elaeis_guineensis	Elaeis_oleifera)	Attalea_speciosa))	((Reinhardtia_gracilis	Reinhardtia_simplex)	(Reinhardtia_paiewonskiana	Reinhardtia_latisecta)))	Sclerosperma_profizianum))))	Manicaria_saccifera)	Chamaedorea_seifrizii)	Kingia_australis);
(((((((Attalea_speciosa	(Elaeis_guineensis	Elaeis_oleifera))	((Reinhardtia_gracilis	Reinhardtia_simplex)	(Reinhardtia_paiewonskiana	Reinhardtia_latisecta)))	Bactris_major)	(((Sclerosperma_profizianum	((((((Dictyosperma_album	((Burretiokentia_grandiflora	Hydriastele_microspadix)	(Kentiopsis_piersoniorum	Heterospathe_cagayanensis)))	((Oenocarpus_bataua	Oenocarpus_minor)	Prestoea_acuminata))	Geonoma_undata)	(Manicaria_saccifera	Pelagodoxa_henryana))	((Sabal_domingensis	(Calamus_caryotoides	Nypa_fruticans))	((Pseudophoenix_vinifera	Veitchia_spiralis)	Iriartea_deltoidea)))	Orania_palindan))	Podococcus_barteri)	Roystonea_regia))	(Phoenix_dactylifera	Serenoa_repens))	Chamaedorea_seifrizii)	Kingia_australis);
((Serenoa_repens	((Sabal_domingensis	((Iriartea_deltoidea	(Calamus_caryotoides	Nypa_fruticans))	(((Orania_palindan	Sclerosperma_profizianum)	(Podococcus_barteri	(((Attalea_speciosa	(Elaeis_guineensis	Elaeis_oleifera))	((Reinhardtia_gracilis	Reinhardtia_simplex)	(Reinhardtia_paiewonskiana	Reinhardtia_latisecta)))	(Roystonea_regia	Bactris_major))))	((Chamaedorea_seifrizii	((Manicaria_saccifera	Pelagodoxa_henryana)	((((((Veitchia_spiralis	Kentiopsis_piersoniorum)	Heterospathe_cagayanensis)	Burretiokentia_grandiflora)	(Hydriastele_microspadix	Dictyosperma_album))	((Oenocarpus_bataua	Oenocarpus_minor)	Prestoea_acuminata))	Geonoma_undata)))	Pseudophoenix_vinifera))))	Phoenix_dactylifera))	Kingia_australis);
((Calamus_caryotoides	(Nypa_fruticans	(((((Sclerosperma_profizianum	(Orania_palindan	Podococcus_barteri))	(((Manicaria_saccifera	Pelagodoxa_henryana)	(((Oenocarpus_bataua	Oenocarpus_minor)	(Prestoea_acuminata	((Veitchia_spiralis	Kentiopsis_piersoniorum)	(((Burretiokentia_grandiflora	Heterospathe_cagayanensis)	Hydriastele_microspadix)	Dictyosperma_album))))	Geonoma_undata))	((Iriartea_deltoidea	Pseudophoenix_vinifera)	Sabal_domingensis)))	((Chamaedorea_seifrizii	((Attalea_speciosa	(Elaeis_guineensis	Elaeis_oleifera))	((Reinhardtia_gracilis	Reinhardtia_simplex)	(Reinhardtia_paiewonskiana	Reinhardtia_latisecta))))	(Roystonea_regia	Bactris_major)))	Phoenix_dactylifera)	Serenoa_repens)))	Kingia_australis);
((((Phoenix_dactylifera	Sabal_domingensis)	((Calamus_caryotoides	Nypa_fruticans)	(Iriartea_deltoidea	(((((Pseudophoenix_vinifera	Attalea_speciosa)	(Elaeis_guineensis	Elaeis_oleifera))	((Reinhardtia_gracilis	Reinhardtia_simplex)	(Reinhardtia_paiewonskiana	Reinhardtia_latisecta)))	((Bactris_major	Roystonea_regia)	Podococcus_barteri))	((Sclerosperma_profizianum	Orania_palindan)	(Chamaedorea_seifrizii	((Manicaria_saccifera	Pelagodoxa_henryana)	((((Dictyosperma_album	Veitchia_spiralis)	(((Heterospathe_cagayanensis	Kentiopsis_piersoniorum)	Hydriastele_microspadix)	Burretiokentia_grandiflora))	Geonoma_undata)	((Oenocarpus_bataua	Oenocarpus_minor)	Prestoea_acuminata)))))))))	Serenoa_repens)	Kingia_australis);
((Chamaedorea_seifrizii	((Pelagodoxa_henryana	((((((Podococcus_barteri	Roystonea_regia)	((Serenoa_repens	Phoenix_dactylifera)	(Calamus_caryotoides	Nypa_fruticans)))	(((Elaeis_guineensis	Elaeis_oleifera)	(Bactris_major	(Pseudophoenix_vinifera	Attalea_speciosa)))	((Reinhardtia_gracilis	Reinhardtia_simplex)	(Reinhardtia_paiewonskiana	Reinhardtia_latisecta))))	(Sclerosperma_profizianum	Orania_palindan))	(Sabal_domingensis	Iriartea_deltoidea))	((((Dictyosperma_album	Veitchia_spiralis)	(Hydriastele_microspadix	(Burretiokentia_grandiflora	(Heterospathe_cagayanensis	Kentiopsis_piersoniorum))))	((Oenocarpus_bataua	Oenocarpus_minor)	Prestoea_acuminata))	Geonoma_undata)))	Manicaria_saccifera))	Kingia_australis);
((Chamaedorea_seifrizii	(((Orania_palindan	(Iriartea_deltoidea	((((Dictyosperma_album	Veitchia_spiralis)	(Hydriastele_microspadix	(Burretiokentia_grandiflora	(Heterospathe_cagayanensis	Kentiopsis_piersoniorum))))	((Oenocarpus_bataua	Oenocarpus_minor)	Prestoea_acuminata))	Geonoma_undata)))	(((Pelagodoxa_henryana	Manicaria_saccifera)	(Roystonea_regia	((Serenoa_repens	(Sabal_domingensis	Phoenix_dactylifera))	(Calamus_caryotoides	Nypa_fruticans))))	((Podococcus_barteri	Sclerosperma_profizianum)	(((Elaeis_guineensis	Elaeis_oleifera)	(Bactris_major	Attalea_speciosa))	((Reinhardtia_gracilis	Reinhardtia_simplex)	(Reinhardtia_paiewonskiana	Reinhardtia_latisecta))))))	Pseudophoenix_vinifera))	Kingia_australis);
(((Serenoa_repens	(Sabal_domingensis	Phoenix_dactylifera))	((Calamus_caryotoides	Nypa_fruticans)	((((((((Reinhardtia_gracilis	Reinhardtia_simplex)	(Reinhardtia_paiewonskiana	Reinhardtia_latisecta))	((Elaeis_guineensis	Elaeis_oleifera)	Attalea_speciosa))	Bactris_major)	(Roystonea_regia	Podococcus_barteri))	(Orania_palindan	Sclerosperma_profizianum))	((Dictyosperma_album	(((Kentiopsis_piersoniorum	Veitchia_spiralis)	Heterospathe_cagayanensis)	(Hydriastele_microspadix	Burretiokentia_grandiflora)))	((((Chamaedorea_seifrizii	Manicaria_saccifera)	((Oenocarpus_bataua	Oenocarpus_minor)	Prestoea_acuminata))	Geonoma_undata)	Pelagodoxa_henryana)))	(Pseudophoenix_vinifera	Iriartea_deltoidea))))	Kingia_australis);
((Chamaedorea_seifrizii	(((Sabal_domingensis	Iriartea_deltoidea)	((Serenoa_repens	Phoenix_dactylifera)	(Calamus_caryotoides	Nypa_fruticans)))	(((((((Reinhardtia_gracilis	Reinhardtia_simplex)	(Reinhardtia_paiewonskiana	Reinhardtia_latisecta))	((Elaeis_guineensis	Elaeis_oleifera)	Attalea_speciosa))	Bactris_major)	(Roystonea_regia	Podococcus_barteri))	(Orania_palindan	Sclerosperma_profizianum))	(((((((Kentiopsis_piersoniorum	Heterospathe_cagayanensis)	Hydriastele_microspadix)	(Veitchia_spiralis	Dictyosperma_album))	(Pseudophoenix_vinifera	Burretiokentia_grandiflora))	((Oenocarpus_bataua	Oenocarpus_minor)	Prestoea_acuminata))	Geonoma_undata)	(Manicaria_saccifera	Pelagodoxa_henryana)))))	Kingia_australis);
((((((Sclerosperma_profizianum	Orania_palindan)	((Roystonea_regia	((((Elaeis_guineensis	Elaeis_oleifera)	Attalea_speciosa)	((Reinhardtia_gracilis	Reinhardtia_simplex)	(Reinhardtia_latisecta	Reinhardtia_paiewonskiana)))	Bactris_major))	Podococcus_barteri))	((((Serenoa_repens	Phoenix_dactylifera)	Sabal_domingensis)	(Nypa_fruticans	Calamus_caryotoides))	Iriartea_deltoidea))	((Manicaria_saccifera	Pelagodoxa_henryana)	(Geonoma_undata	(((Hydriastele_microspadix	(Burretiokentia_grandiflora	(Heterospathe_cagayanensis	Kentiopsis_piersoniorum)))	((Pseudophoenix_vinifera	Veitchia_spiralis)	Dictyosperma_album))	(Prestoea_acuminata	(Oenocarpus_bataua	Oenocarpus_minor))))))	Chamaedorea_seifrizii)	Kingia_australis);
((Iriartea_deltoidea	(((((Sclerosperma_profizianum	(Phoenix_dactylifera	Sabal_domingensis))	(Podococcus_barteri	(Roystonea_regia	((((Elaeis_guineensis	Elaeis_oleifera)	Attalea_speciosa)	((Reinhardtia_gracilis	Reinhardtia_simplex)	(Reinhardtia_latisecta	Reinhardtia_paiewonskiana)))	Bactris_major))))	(((Manicaria_saccifera	Pelagodoxa_henryana)	(Geonoma_undata	((Veitchia_spiralis	(Dictyosperma_album	(((Hydriastele_microspadix	(Pseudophoenix_vinifera	Burretiokentia_grandiflora))	Kentiopsis_piersoniorum)	Heterospathe_cagayanensis)))	(Prestoea_acuminata	(Oenocarpus_bataua	Oenocarpus_minor)))))	Chamaedorea_seifrizii))	Orania_palindan)	(Serenoa_repens	(Nypa_fruticans	Calamus_caryotoides))))	Kingia_australis);
((Chamaedorea_seifrizii	((((((Serenoa_repens	(Phoenix_dactylifera	Sabal_domingensis))	(Nypa_fruticans	Calamus_caryotoides))	Iriartea_deltoidea)	((Roystonea_regia	Bactris_major)	(((Elaeis_guineensis	Elaeis_oleifera)	Attalea_speciosa)	((Reinhardtia_gracilis	Reinhardtia_simplex)	(Reinhardtia_latisecta	Reinhardtia_paiewonskiana)))))	(((Pseudophoenix_vinifera	Podococcus_barteri)	Orania_palindan)	Sclerosperma_profizianum))	((Manicaria_saccifera	Pelagodoxa_henryana)	(Geonoma_undata	(((Hydriastele_microspadix	(Burretiokentia_grandiflora	((Veitchia_spiralis	Kentiopsis_piersoniorum)	Heterospathe_cagayanensis)))	Dictyosperma_album)	(Prestoea_acuminata	(Oenocarpus_bataua	Oenocarpus_minor)))))))	Kingia_australis);
((Chamaedorea_seifrizii	((((((Serenoa_repens	Phoenix_dactylifera)	(Nypa_fruticans	Calamus_caryotoides))	(Sabal_domingensis	(Pseudophoenix_vinifera	Iriartea_deltoidea)))	Orania_palindan)	(((Roystonea_regia	Bactris_major)	(((Elaeis_guineensis	Elaeis_oleifera)	Attalea_speciosa)	((Reinhardtia_gracilis	Reinhardtia_simplex)	(Reinhardtia_latisecta	Reinhardtia_paiewonskiana))))	(Podococcus_barteri	Sclerosperma_profizianum)))	((Manicaria_saccifera	Pelagodoxa_henryana)	(Geonoma_undata	((((Heterospathe_cagayanensis	((Hydriastele_microspadix	Burretiokentia_grandiflora)	Kentiopsis_piersoniorum))	Dictyosperma_album)	Veitchia_spiralis)	(Prestoea_acuminata	(Oenocarpus_bataua	Oenocarpus_minor)))))))	Kingia_australis);
((Podococcus_barteri	(Orania_palindan	(Sclerosperma_profizianum	((((Geonoma_undata	(((Heterospathe_cagayanensis	((Hydriastele_microspadix	Burretiokentia_grandiflora)	(Veitchia_spiralis	Kentiopsis_piersoniorum)))	Dictyosperma_album)	(Prestoea_acuminata	(Oenocarpus_bataua	Oenocarpus_minor))))	((Manicaria_saccifera	Chamaedorea_seifrizii)	Pelagodoxa_henryana))	((Nypa_fruticans	Calamus_caryotoides)	(Serenoa_repens	((Iriartea_deltoidea	(Sabal_domingensis	Pseudophoenix_vinifera))	Phoenix_dactylifera))))	((((Reinhardtia_gracilis	Reinhardtia_simplex)	(Reinhardtia_latisecta	Reinhardtia_paiewonskiana))	(Elaeis_guineensis	Elaeis_oleifera))	((Bactris_major	Attalea_speciosa)	Roystonea_regia))))))	Kingia_australis);
(((((Nypa_fruticans	Calamus_caryotoides)	((Orania_palindan	(Roystonea_regia	(Sabal_domingensis	(Phoenix_dactylifera	Serenoa_repens))))	((((Iriartea_deltoidea	Geonoma_undata)	((((Heterospathe_cagayanensis	(Burretiokentia_grandiflora	Hydriastele_microspadix))	(Veitchia_spiralis	Kentiopsis_piersoniorum))	Dictyosperma_album)	(Prestoea_acuminata	(Oenocarpus_bataua	Oenocarpus_minor))))	(Manicaria_saccifera	Pelagodoxa_henryana))	(Sclerosperma_profizianum	(Podococcus_barteri	((((Reinhardtia_gracilis	Reinhardtia_simplex)	(Reinhardtia_latisecta	Reinhardtia_paiewonskiana))	(Bactris_major	(Elaeis_guineensis	Elaeis_oleifera)))	Attalea_speciosa))))))	Pseudophoenix_vinifera)	Chamaedorea_seifrizii)	Kingia_australis);
(((((((Geonoma_undata	((Oenocarpus_bataua	Oenocarpus_minor)	((((Heterospathe_cagayanensis	(Burretiokentia_grandiflora	Hydriastele_microspadix))	(Veitchia_spiralis	Kentiopsis_piersoniorum))	Dictyosperma_album)	((Nypa_fruticans	Calamus_caryotoides)	Prestoea_acuminata))))	(Manicaria_saccifera	Pelagodoxa_henryana))	((((Orania_palindan	Sclerosperma_profizianum)	Podococcus_barteri)	(((Attalea_speciosa	Bactris_major)	(Elaeis_guineensis	Elaeis_oleifera))	((Reinhardtia_gracilis	Reinhardtia_simplex)	(Reinhardtia_latisecta	Reinhardtia_paiewonskiana))))	Roystonea_regia))	(Iriartea_deltoidea	((Sabal_domingensis	Phoenix_dactylifera)	Serenoa_repens)))	Pseudophoenix_vinifera)	Chamaedorea_seifrizii)	Kingia_australis);
((Serenoa_repens	(((((Iriartea_deltoidea	Pseudophoenix_vinifera)	Sabal_domingensis)	(((Geonoma_undata	((((Heterospathe_cagayanensis	(Burretiokentia_grandiflora	Hydriastele_microspadix))	(Veitchia_spiralis	Kentiopsis_piersoniorum))	Dictyosperma_album)	(Prestoea_acuminata	(Oenocarpus_bataua	Oenocarpus_minor))))	((Chamaedorea_seifrizii	Manicaria_saccifera)	Pelagodoxa_henryana))	((Sclerosperma_profizianum	((Podococcus_barteri	Roystonea_regia)	(((Attalea_speciosa	Bactris_major)	(Elaeis_guineensis	Elaeis_oleifera))	((Reinhardtia_gracilis	Reinhardtia_simplex)	(Reinhardtia_latisecta	Reinhardtia_paiewonskiana)))))	Orania_palindan)))	(Nypa_fruticans	Calamus_caryotoides))	Phoenix_dactylifera))	Kingia_australis);
((Iriartea_deltoidea	(((((Pelagodoxa_henryana	(Geonoma_undata	((Nypa_fruticans	Calamus_caryotoides)	((Prestoea_acuminata	(Oenocarpus_bataua	Oenocarpus_minor))	(((Heterospathe_cagayanensis	(Burretiokentia_grandiflora	Hydriastele_microspadix))	(Veitchia_spiralis	Kentiopsis_piersoniorum))	Dictyosperma_album)))))	(Chamaedorea_seifrizii	Manicaria_saccifera))	((((Attalea_speciosa	Bactris_major)	(Elaeis_guineensis	Elaeis_oleifera))	((Reinhardtia_gracilis	Reinhardtia_simplex)	(Reinhardtia_latisecta	Reinhardtia_paiewonskiana)))	((Sclerosperma_profizianum	(Phoenix_dactylifera	Serenoa_repens))	(Sabal_domingensis	Podococcus_barteri))))	(Pseudophoenix_vinifera	Roystonea_regia))	Orania_palindan))	Kingia_australis);
((Pelagodoxa_henryana	(((((Nypa_fruticans	Calamus_caryotoides)	((Sabal_domingensis	(Phoenix_dactylifera	Serenoa_repens))	Iriartea_deltoidea))	((Prestoea_acuminata	(((Oenocarpus_bataua	Oenocarpus_minor)	(((Heterospathe_cagayanensis	(Burretiokentia_grandiflora	Hydriastele_microspadix))	(Veitchia_spiralis	Kentiopsis_piersoniorum))	Dictyosperma_album))	Geonoma_undata))	(Orania_palindan	(Sclerosperma_profizianum	((((Attalea_speciosa	Bactris_major)	(Elaeis_guineensis	Elaeis_oleifera))	((Reinhardtia_gracilis	Reinhardtia_simplex)	(Reinhardtia_latisecta	Reinhardtia_paiewonskiana)))	(Podococcus_barteri	Roystonea_regia))))))	Pseudophoenix_vinifera)	(Chamaedorea_seifrizii	Manicaria_saccifera)))	Kingia_australis);
((((((((Oenocarpus_minor	Oenocarpus_bataua)	Prestoea_acuminata)	((Veitchia_spiralis	Dictyosperma_album)	((Burretiokentia_grandiflora	(Heterospathe_cagayanensis	Kentiopsis_piersoniorum))	Hydriastele_microspadix)))	Geonoma_undata)	(Manicaria_saccifera	Pelagodoxa_henryana))	((((Sabal_domingensis	(Phoenix_dactylifera	(Roystonea_regia	Serenoa_repens)))	(Nypa_fruticans	Calamus_caryotoides))	(Pseudophoenix_vinifera	Iriartea_deltoidea))	((((Reinhardtia_paiewonskiana	Reinhardtia_latisecta)	(Reinhardtia_gracilis	Reinhardtia_simplex))	((Attalea_speciosa	Bactris_major)	(Elaeis_oleifera	Elaeis_guineensis)))	((Orania_palindan	Sclerosperma_profizianum)	Podococcus_barteri))))	Chamaedorea_seifrizii)	Kingia_australis);
(((((Phoenix_dactylifera	Serenoa_repens)	(((Roystonea_regia	(Sabal_domingensis	(Podococcus_barteri	(Pseudophoenix_vinifera	Iriartea_deltoidea))))	((Orania_palindan	Sclerosperma_profizianum)	(((Reinhardtia_paiewonskiana	Reinhardtia_latisecta)	(Reinhardtia_gracilis	Reinhardtia_simplex))	((Attalea_speciosa	Bactris_major)	(Elaeis_oleifera	Elaeis_guineensis)))))	(((((Oenocarpus_minor	Oenocarpus_bataua)	Prestoea_acuminata)	((Veitchia_spiralis	Dictyosperma_album)	((Burretiokentia_grandiflora	(Heterospathe_cagayanensis	Kentiopsis_piersoniorum))	Hydriastele_microspadix)))	Geonoma_undata)	(Manicaria_saccifera	Pelagodoxa_henryana))))	(Nypa_fruticans	Calamus_caryotoides))	Chamaedorea_seifrizii)	Kingia_australis);
((((Manicaria_saccifera	Pelagodoxa_henryana)	((((Roystonea_regia	((Iriartea_deltoidea	Sabal_domingensis)	((Phoenix_dactylifera	Serenoa_repens)	(Nypa_fruticans	Calamus_caryotoides))))	(((Reinhardtia_paiewonskiana	Reinhardtia_latisecta)	(Reinhardtia_gracilis	Reinhardtia_simplex))	((Attalea_speciosa	Bactris_major)	(Elaeis_oleifera	Elaeis_guineensis))))	((Podococcus_barteri	Pseudophoenix_vinifera)	(Orania_palindan	Sclerosperma_profizianum)))	((((Oenocarpus_minor	Oenocarpus_bataua)	Prestoea_acuminata)	(Dictyosperma_album	((Heterospathe_cagayanensis	(Hydriastele_microspadix	Burretiokentia_grandiflora))	(Kentiopsis_piersoniorum	Veitchia_spiralis))))	Geonoma_undata)))	Chamaedorea_seifrizii)	Kingia_australis);
((((Phoenix_dactylifera	Serenoa_repens)	(Nypa_fruticans	Calamus_caryotoides))	(((Iriartea_deltoidea	(Podococcus_barteri	Pseudophoenix_vinifera))	(((Orania_palindan	Sclerosperma_profizianum)	(((Reinhardtia_paiewonskiana	Reinhardtia_latisecta)	(Reinhardtia_gracilis	Reinhardtia_simplex))	((Attalea_speciosa	Bactris_major)	(Elaeis_oleifera	Elaeis_guineensis))))	(((Manicaria_saccifera	Pelagodoxa_henryana)	((((Oenocarpus_minor	Oenocarpus_bataua)	Prestoea_acuminata)	(Dictyosperma_album	((Heterospathe_cagayanensis	(Hydriastele_microspadix	Burretiokentia_grandiflora))	(Kentiopsis_piersoniorum	Veitchia_spiralis))))	Geonoma_undata))	Chamaedorea_seifrizii)))	(Sabal_domingensis	Roystonea_regia)))	Kingia_australis);
(((((((Iriartea_deltoidea	(Pseudophoenix_vinifera	Sabal_domingensis))	(((Podococcus_barteri	(Orania_palindan	Sclerosperma_profizianum))	(Roystonea_regia	(((Reinhardtia_paiewonskiana	Reinhardtia_latisecta)	(Reinhardtia_gracilis	Reinhardtia_simplex))	((Attalea_speciosa	Bactris_major)	(Elaeis_oleifera	Elaeis_guineensis)))))	((Manicaria_saccifera	Pelagodoxa_henryana)	((((Oenocarpus_minor	Oenocarpus_bataua)	Prestoea_acuminata)	((Heterospathe_cagayanensis	(Dictyosperma_album	Burretiokentia_grandiflora))	(Hydriastele_microspadix	(Kentiopsis_piersoniorum	Veitchia_spiralis))))	Geonoma_undata))))	(Phoenix_dactylifera	Serenoa_repens))	Nypa_fruticans)	Chamaedorea_seifrizii)	Calamus_caryotoides)	Kingia_australis);
((((((Reinhardtia_paiewonskiana	Reinhardtia_latisecta)	(Reinhardtia_gracilis	Reinhardtia_simplex))	(Attalea_speciosa	(Elaeis_oleifera	Elaeis_guineensis)))	((Sclerosperma_profizianum	((Pseudophoenix_vinifera	((Manicaria_saccifera	Pelagodoxa_henryana)	((((Oenocarpus_minor	Oenocarpus_bataua)	Prestoea_acuminata)	(((Hydriastele_microspadix	(Burretiokentia_grandiflora	Heterospathe_cagayanensis))	Kentiopsis_piersoniorum)	(Veitchia_spiralis	Dictyosperma_album)))	Geonoma_undata)))	(((Calamus_caryotoides	Nypa_fruticans)	((Sabal_domingensis	Phoenix_dactylifera)	Serenoa_repens))	Iriartea_deltoidea)))	((Orania_palindan	(Bactris_major	Roystonea_regia))	Podococcus_barteri)))	Chamaedorea_seifrizii)	Kingia_australis);
((Serenoa_repens	(((Roystonea_regia	((Bactris_major	((Elaeis_oleifera	Elaeis_guineensis)	(Attalea_speciosa	(Reinhardtia_paiewonskiana	((Reinhardtia_gracilis	Reinhardtia_simplex)	Reinhardtia_latisecta)))))	(Chamaedorea_seifrizii	((Calamus_caryotoides	Nypa_fruticans)	((((Podococcus_barteri	Iriartea_deltoidea)	Pseudophoenix_vinifera)	(Orania_palindan	Sclerosperma_profizianum))	((Manicaria_saccifera	Pelagodoxa_henryana)	((((Oenocarpus_minor	Oenocarpus_bataua)	Prestoea_acuminata)	(((Hydriastele_microspadix	(Burretiokentia_grandiflora	Heterospathe_cagayanensis))	Kentiopsis_piersoniorum)	(Veitchia_spiralis	Dictyosperma_album)))	Geonoma_undata)))))))	Sabal_domingensis)	Phoenix_dactylifera))	Kingia_australis);
((Chamaedorea_seifrizii	((Calamus_caryotoides	Nypa_fruticans)	((Serenoa_repens	(Sabal_domingensis	Phoenix_dactylifera))	((Iriartea_deltoidea	Pseudophoenix_vinifera)	((Manicaria_saccifera	(Pelagodoxa_henryana	((((Oenocarpus_minor	Oenocarpus_bataua)	Prestoea_acuminata)	(Dictyosperma_album	((Hydriastele_microspadix	(Burretiokentia_grandiflora	Heterospathe_cagayanensis))	(Kentiopsis_piersoniorum	Veitchia_spiralis))))	Geonoma_undata)))	(((Podococcus_barteri	Sclerosperma_profizianum)	(((Bactris_major	((Elaeis_oleifera	Elaeis_guineensis)	Attalea_speciosa))	((Reinhardtia_paiewonskiana	Reinhardtia_latisecta)	(Reinhardtia_gracilis	Reinhardtia_simplex)))	Roystonea_regia))	Orania_palindan))))))	Kingia_australis);
((Chamaedorea_seifrizii	((Calamus_caryotoides	Nypa_fruticans)	((((((Serenoa_repens	(Sabal_domingensis	Phoenix_dactylifera))	((((Elaeis_oleifera	Elaeis_guineensis)	Attalea_speciosa)	((Reinhardtia_paiewonskiana	Reinhardtia_latisecta)	(Reinhardtia_gracilis	Reinhardtia_simplex)))	(Bactris_major	((Pseudophoenix_vinifera	Podococcus_barteri)	Roystonea_regia))))	(((((Oenocarpus_minor	Oenocarpus_bataua)	Prestoea_acuminata)	((Burretiokentia_grandiflora	((Hydriastele_microspadix	Kentiopsis_piersoniorum)	Heterospathe_cagayanensis))	(Veitchia_spiralis	Dictyosperma_album)))	Geonoma_undata)	(Manicaria_saccifera	Pelagodoxa_henryana)))	Iriartea_deltoidea)	Orania_palindan)	Sclerosperma_profizianum)))	Kingia_australis);
((Calamus_caryotoides	(Nypa_fruticans	(((((Pelagodoxa_henryana	Geonoma_undata)	Manicaria_saccifera)	(Roystonea_regia	(((((Pseudophoenix_vinifera	Iriartea_deltoidea)	Sabal_domingensis)	(Phoenix_dactylifera	Serenoa_repens))	Chamaedorea_seifrizii)	((((Elaeis_oleifera	Elaeis_guineensis)	Attalea_speciosa)	((Reinhardtia_paiewonskiana	Reinhardtia_latisecta)	(Reinhardtia_gracilis	Reinhardtia_simplex)))	Bactris_major))))	((Podococcus_barteri	Orania_palindan)	Sclerosperma_profizianum))	(((Oenocarpus_minor	Oenocarpus_bataua)	Prestoea_acuminata)	(Burretiokentia_grandiflora	(((Heterospathe_cagayanensis	(Kentiopsis_piersoniorum	Veitchia_spiralis))	Hydriastele_microspadix)	Dictyosperma_album))))))	Kingia_australis);
((((((Reinhardtia_gracilis	Reinhardtia_simplex)	(Reinhardtia_paiewonskiana	Reinhardtia_latisecta))	(Attalea_speciosa	(Elaeis_guineensis	Elaeis_oleifera)))	((((Orania_palindan	Sclerosperma_profizianum)	((Geonoma_undata	((Prestoea_acuminata	(Oenocarpus_bataua	Oenocarpus_minor))	((Dictyosperma_album	((Veitchia_spiralis	Kentiopsis_piersoniorum)	(Hydriastele_microspadix	(Pseudophoenix_vinifera	Burretiokentia_grandiflora))))	Heterospathe_cagayanensis)))	(Manicaria_saccifera	Pelagodoxa_henryana)))	(Iriartea_deltoidea	((Serenoa_repens	(Sabal_domingensis	Phoenix_dactylifera))	(Nypa_fruticans	Calamus_caryotoides))))	(Podococcus_barteri	(Roystonea_regia	Bactris_major))))	Chamaedorea_seifrizii)	Kingia_australis);
(((Pseudophoenix_vinifera	(((Manicaria_saccifera	Pelagodoxa_henryana)	(Geonoma_undata	((Oenocarpus_bataua	Oenocarpus_minor)	((Dictyosperma_album	((Veitchia_spiralis	Kentiopsis_piersoniorum)	(Heterospathe_cagayanensis	(Hydriastele_microspadix	Burretiokentia_grandiflora))))	Prestoea_acuminata))))	(((Bactris_major	(((Reinhardtia_gracilis	Reinhardtia_simplex)	(Reinhardtia_paiewonskiana	Reinhardtia_latisecta))	(Attalea_speciosa	(Elaeis_guineensis	Elaeis_oleifera))))	(Roystonea_regia	(Iriartea_deltoidea	(Serenoa_repens	(Sabal_domingensis	Phoenix_dactylifera)))))	((Podococcus_barteri	(Nypa_fruticans	Calamus_caryotoides))	(Orania_palindan	Sclerosperma_profizianum)))))	Chamaedorea_seifrizii)	Kingia_australis);
((((((Orania_palindan	Sclerosperma_profizianum)	(((Nypa_fruticans	Calamus_caryotoides)	((Manicaria_saccifera	Pelagodoxa_henryana)	(Geonoma_undata	((Dictyosperma_album	((Veitchia_spiralis	Kentiopsis_piersoniorum)	(Heterospathe_cagayanensis	(Hydriastele_microspadix	Burretiokentia_grandiflora))))	(Prestoea_acuminata	(Oenocarpus_bataua	Oenocarpus_minor))))))	((Sabal_domingensis	Roystonea_regia)	(Serenoa_repens	Phoenix_dactylifera))))	(Pseudophoenix_vinifera	(Iriartea_deltoidea	Podococcus_barteri)))	(((Reinhardtia_gracilis	Reinhardtia_simplex)	(Reinhardtia_paiewonskiana	Reinhardtia_latisecta))	(Attalea_speciosa	(Bactris_major	(Elaeis_guineensis	Elaeis_oleifera)))))	Chamaedorea_seifrizii)	Kingia_australis);
(((((Podococcus_barteri	(((Bactris_major	((Reinhardtia_gracilis	Reinhardtia_simplex)	(Reinhardtia_paiewonskiana	Reinhardtia_latisecta)))	(Attalea_speciosa	(Elaeis_guineensis	Elaeis_oleifera)))	Roystonea_regia))	(Orania_palindan	Sclerosperma_profizianum))	(((Manicaria_saccifera	Pelagodoxa_henryana)	(((Pseudophoenix_vinifera	Iriartea_deltoidea)	Geonoma_undata)	((Oenocarpus_bataua	Oenocarpus_minor)	((Dictyosperma_album	((Veitchia_spiralis	Kentiopsis_piersoniorum)	(Heterospathe_cagayanensis	(Hydriastele_microspadix	Burretiokentia_grandiflora))))	Prestoea_acuminata))))	((Sabal_domingensis	(Phoenix_dactylifera	Serenoa_repens))	(Nypa_fruticans	Calamus_caryotoides))))	Chamaedorea_seifrizii)	Kingia_australis);
(((((((Manicaria_saccifera	Pelagodoxa_henryana)	(((Oenocarpus_bataua	Oenocarpus_minor)	Prestoea_acuminata)	((((Dictyosperma_album	Heterospathe_cagayanensis)	((Veitchia_spiralis	Kentiopsis_piersoniorum)	Hydriastele_microspadix))	Burretiokentia_grandiflora)	Geonoma_undata)))	((Sclerosperma_profizianum	(Orania_palindan	(Podococcus_barteri	(Pseudophoenix_vinifera	Roystonea_regia))))	((Iriartea_deltoidea	((Phoenix_dactylifera	Serenoa_repens)	(Nypa_fruticans	Calamus_caryotoides)))	Sabal_domingensis)))	Bactris_major)	(((Reinhardtia_gracilis	Reinhardtia_simplex)	(Reinhardtia_paiewonskiana	Reinhardtia_latisecta))	(Attalea_speciosa	(Elaeis_guineensis	Elaeis_oleifera))))	Chamaedorea_seifrizii)	Kingia_australis);
((Iriartea_deltoidea	(((Sabal_domingensis	Phoenix_dactylifera)	Serenoa_repens)	((Nypa_fruticans	Calamus_caryotoides)	((Sclerosperma_profizianum	(((Bactris_major	(((Reinhardtia_gracilis	Reinhardtia_simplex)	(Reinhardtia_paiewonskiana	Reinhardtia_latisecta))	((Pseudophoenix_vinifera	Attalea_speciosa)	(Elaeis_guineensis	Elaeis_oleifera))))	(Podococcus_barteri	Roystonea_regia))	Chamaedorea_seifrizii))	(Orania_palindan	((Manicaria_saccifera	Pelagodoxa_henryana)	(Geonoma_undata	(((Oenocarpus_bataua	Oenocarpus_minor)	Prestoea_acuminata)	((Dictyosperma_album	(Hydriastele_microspadix	(Veitchia_spiralis	(Heterospathe_cagayanensis	Kentiopsis_piersoniorum))))	Burretiokentia_grandiflora)))))))))	Kingia_australis);
((Chamaedorea_seifrizii	((Manicaria_saccifera	Pelagodoxa_henryana)	((Geonoma_undata	(((Oenocarpus_bataua	Oenocarpus_minor)	Prestoea_acuminata)	((Heterospathe_cagayanensis	(Kentiopsis_piersoniorum	(Burretiokentia_grandiflora	Hydriastele_microspadix)))	(Veitchia_spiralis	Dictyosperma_album))))	((Pseudophoenix_vinifera	(Iriartea_deltoidea	(((Sabal_domingensis	Phoenix_dactylifera)	Serenoa_repens)	(Nypa_fruticans	Calamus_caryotoides))))	(Sclerosperma_profizianum	((Bactris_major	(((Reinhardtia_gracilis	Reinhardtia_simplex)	(Reinhardtia_paiewonskiana	Reinhardtia_latisecta))	(Attalea_speciosa	(Elaeis_guineensis	Elaeis_oleifera))))	(Orania_palindan	(Podococcus_barteri	Roystonea_regia))))))))	Kingia_australis);
((Chamaedorea_seifrizii	(((((Manicaria_saccifera	Pelagodoxa_henryana)	(Geonoma_undata	((Oenocarpus_bataua	Oenocarpus_minor)	(Prestoea_acuminata	(Dictyosperma_album	(((Kentiopsis_piersoniorum	(Pseudophoenix_vinifera	Veitchia_spiralis))	(Burretiokentia_grandiflora	Hydriastele_microspadix))	Heterospathe_cagayanensis))))))	(Podococcus_barteri	(Sclerosperma_profizianum	Orania_palindan)))	(Roystonea_regia	((Sabal_domingensis	Iriartea_deltoidea)	((Phoenix_dactylifera	Serenoa_repens)	(Nypa_fruticans	Calamus_caryotoides)))))	(((Reinhardtia_gracilis	Reinhardtia_simplex)	(Reinhardtia_paiewonskiana	Reinhardtia_latisecta))	((Elaeis_guineensis	Elaeis_oleifera)	(Bactris_major	Attalea_speciosa)))))	Kingia_australis);
((Chamaedorea_seifrizii	(((Manicaria_saccifera	Pelagodoxa_henryana)	(Geonoma_undata	((Dictyosperma_album	((Kentiopsis_piersoniorum	Veitchia_spiralis)	((Burretiokentia_grandiflora	Hydriastele_microspadix)	Heterospathe_cagayanensis)))	((Oenocarpus_bataua	Oenocarpus_minor)	Prestoea_acuminata))))	((((Roystonea_regia	Podococcus_barteri)	(Sclerosperma_profizianum	Orania_palindan))	(((Reinhardtia_gracilis	Reinhardtia_simplex)	(Reinhardtia_paiewonskiana	Reinhardtia_latisecta))	((Elaeis_guineensis	Elaeis_oleifera)	(Bactris_major	Attalea_speciosa))))	((Sabal_domingensis	(Pseudophoenix_vinifera	Iriartea_deltoidea))	((Phoenix_dactylifera	Serenoa_repens)	(Nypa_fruticans	Calamus_caryotoides))))))	Kingia_australis);
((Iriartea_deltoidea	(((Sabal_domingensis	(Phoenix_dactylifera	Serenoa_repens))	(Nypa_fruticans	Calamus_caryotoides))	(((((Podococcus_barteri	Roystonea_regia)	Bactris_major)	((Pseudophoenix_vinifera	(Elaeis_guineensis	Elaeis_oleifera))	(((Reinhardtia_gracilis	Reinhardtia_simplex)	(Reinhardtia_paiewonskiana	Reinhardtia_latisecta))	Attalea_speciosa)))	Chamaedorea_seifrizii)	((Sclerosperma_profizianum	Orania_palindan)	((Manicaria_saccifera	Pelagodoxa_henryana)	(Geonoma_undata	((((Burretiokentia_grandiflora	Hydriastele_microspadix)	(Kentiopsis_piersoniorum	Heterospathe_cagayanensis))	(Dictyosperma_album	Veitchia_spiralis))	((Oenocarpus_bataua	Oenocarpus_minor)	Prestoea_acuminata))))))))	Kingia_australis);
((Serenoa_repens	((((Pseudophoenix_vinifera	(((Roystonea_regia	(((Attalea_speciosa	(Elaeis_oleifera	Elaeis_guineensis))	((Reinhardtia_latisecta	Reinhardtia_paiewonskiana)	(Reinhardtia_gracilis	Reinhardtia_simplex)))	Bactris_major))	((Orania_palindan	Podococcus_barteri)	Sclerosperma_profizianum))	(Chamaedorea_seifrizii	((Manicaria_saccifera	Pelagodoxa_henryana)	(Geonoma_undata	((Oenocarpus_minor	Oenocarpus_bataua)	(Prestoea_acuminata	((Dictyosperma_album	((Kentiopsis_piersoniorum	Veitchia_spiralis)	(Burretiokentia_grandiflora	Hydriastele_microspadix)))	Heterospathe_cagayanensis))))))))	Iriartea_deltoidea)	(Calamus_caryotoides	Nypa_fruticans))	(Sabal_domingensis	Phoenix_dactylifera)))	Kingia_australis);
((Chamaedorea_seifrizii	(((Calamus_caryotoides	Nypa_fruticans)	((Sabal_domingensis	Phoenix_dactylifera)	Serenoa_repens))	((((Podococcus_barteri	Roystonea_regia)	((((Attalea_speciosa	(Elaeis_oleifera	Elaeis_guineensis))	((Reinhardtia_latisecta	Reinhardtia_paiewonskiana)	(Reinhardtia_gracilis	Reinhardtia_simplex)))	Bactris_major)	Sclerosperma_profizianum))	Orania_palindan)	((Pseudophoenix_vinifera	Iriartea_deltoidea)	((Manicaria_saccifera	Pelagodoxa_henryana)	(Geonoma_undata	(((Dictyosperma_album	(Veitchia_spiralis	((Burretiokentia_grandiflora	Hydriastele_microspadix)	(Heterospathe_cagayanensis	Kentiopsis_piersoniorum))))	Prestoea_acuminata)	(Oenocarpus_minor	Oenocarpus_bataua))))))))	Kingia_australis);
((Chamaedorea_seifrizii	(((Manicaria_saccifera	Pelagodoxa_henryana)	(Geonoma_undata	(((Dictyosperma_album	(Hydriastele_microspadix	(Heterospathe_cagayanensis	(Veitchia_spiralis	Kentiopsis_piersoniorum))))	Burretiokentia_grandiflora)	(Prestoea_acuminata	(Oenocarpus_minor	Oenocarpus_bataua)))))	((Iriartea_deltoidea	((Calamus_caryotoides	Nypa_fruticans)	(Sabal_domingensis	(Phoenix_dactylifera	Serenoa_repens))))	((Sclerosperma_profizianum	((((Pseudophoenix_vinifera	Attalea_speciosa)	(Elaeis_oleifera	Elaeis_guineensis))	((Reinhardtia_latisecta	Reinhardtia_paiewonskiana)	(Reinhardtia_gracilis	Reinhardtia_simplex)))	Bactris_major))	((Orania_palindan	Roystonea_regia)	Podococcus_barteri)))))	Kingia_australis);
((Chamaedorea_seifrizii	(((Reinhardtia_latisecta	Reinhardtia_paiewonskiana)	(Reinhardtia_gracilis	Reinhardtia_simplex))	(((Attalea_speciosa	Bactris_major)	(Elaeis_oleifera	Elaeis_guineensis))	((Roystonea_regia	((Calamus_caryotoides	Nypa_fruticans)	(Phoenix_dactylifera	Serenoa_repens)))	(((Pelagodoxa_henryana	(Geonoma_undata	(((((Heterospathe_cagayanensis	Kentiopsis_piersoniorum)	Hydriastele_microspadix)	Burretiokentia_grandiflora)	(Veitchia_spiralis	Dictyosperma_album))	(Prestoea_acuminata	(Oenocarpus_minor	Oenocarpus_bataua)))))	Manicaria_saccifera)	((((Iriartea_deltoidea	Podococcus_barteri)	Pseudophoenix_vinifera)	Sabal_domingensis)	(Sclerosperma_profizianum	Orania_palindan)))))))	Kingia_australis);
((Chamaedorea_seifrizii	(Manicaria_saccifera	(Pelagodoxa_henryana	((((Sabal_domingensis	Iriartea_deltoidea)	((Calamus_caryotoides	Nypa_fruticans)	(Phoenix_dactylifera	Serenoa_repens)))	((Sclerosperma_profizianum	Orania_palindan)	(Podococcus_barteri	((((Reinhardtia_latisecta	Reinhardtia_paiewonskiana)	(Reinhardtia_gracilis	Reinhardtia_simplex))	((Attalea_speciosa	Bactris_major)	(Elaeis_oleifera	Elaeis_guineensis)))	(Pseudophoenix_vinifera	Roystonea_regia)))))	(Geonoma_undata	(((((Hydriastele_microspadix	Burretiokentia_grandiflora)	Heterospathe_cagayanensis)	Kentiopsis_piersoniorum)	(Veitchia_spiralis	Dictyosperma_album))	(Prestoea_acuminata	(Oenocarpus_minor	Oenocarpus_bataua))))))))	Kingia_australis);
((Chamaedorea_seifrizii	(Pseudophoenix_vinifera	((Iriartea_deltoidea	((Calamus_caryotoides	Nypa_fruticans)	((Sabal_domingensis	Phoenix_dactylifera)	Serenoa_repens)))	((((Sclerosperma_profizianum	Orania_palindan)	(Podococcus_barteri	(((Reinhardtia_latisecta	Reinhardtia_paiewonskiana)	(Reinhardtia_gracilis	Reinhardtia_simplex))	((Attalea_speciosa	Bactris_major)	(Elaeis_oleifera	Elaeis_guineensis)))))	Roystonea_regia)	((Geonoma_undata	(((Kentiopsis_piersoniorum	Veitchia_spiralis)	((Dictyosperma_album	Heterospathe_cagayanensis)	(Hydriastele_microspadix	Burretiokentia_grandiflora)))	(Prestoea_acuminata	(Oenocarpus_minor	Oenocarpus_bataua))))	(Manicaria_saccifera	Pelagodoxa_henryana))))))	Kingia_australis);
((Iriartea_deltoidea	(Sabal_domingensis	(((Calamus_caryotoides	Nypa_fruticans)	(Phoenix_dactylifera	Serenoa_repens))	(((((((Reinhardtia_latisecta	Reinhardtia_paiewonskiana)	(Reinhardtia_gracilis	Reinhardtia_simplex))	((Attalea_speciosa	Bactris_major)	(Elaeis_oleifera	Elaeis_guineensis)))	Pseudophoenix_vinifera)	((Geonoma_undata	((((Heterospathe_cagayanensis	(Kentiopsis_piersoniorum	Veitchia_spiralis))	(Dictyosperma_album	Hydriastele_microspadix))	Burretiokentia_grandiflora)	(Prestoea_acuminata	(Oenocarpus_minor	Oenocarpus_bataua))))	((Chamaedorea_seifrizii	Manicaria_saccifera)	Pelagodoxa_henryana)))	((Sclerosperma_profizianum	Orania_palindan)	Podococcus_barteri))	Roystonea_regia))))	Kingia_australis);
(((Pseudophoenix_vinifera	(((Geonoma_undata	((((Kentiopsis_piersoniorum	((Hydriastele_microspadix	Burretiokentia_grandiflora)	Heterospathe_cagayanensis))	Dictyosperma_album)	Veitchia_spiralis)	(Prestoea_acuminata	(Oenocarpus_minor	Oenocarpus_bataua))))	(Manicaria_saccifera	Pelagodoxa_henryana))	(((Roystonea_regia	((Attalea_speciosa	(((Reinhardtia_gracilis	Reinhardtia_simplex)	Reinhardtia_latisecta)	Reinhardtia_paiewonskiana))	(Bactris_major	(Elaeis_oleifera	Elaeis_guineensis))))	((Sclerosperma_profizianum	Orania_palindan)	Podococcus_barteri))	((((Phoenix_dactylifera	Serenoa_repens)	(Calamus_caryotoides	Nypa_fruticans))	Iriartea_deltoidea)	Sabal_domingensis))))	Chamaedorea_seifrizii)	Kingia_australis);
((Chamaedorea_seifrizii	(Manicaria_saccifera	(Pelagodoxa_henryana	(((((Roystonea_regia	((Reinhardtia_latisecta	Reinhardtia_paiewonskiana)	(Reinhardtia_gracilis	Reinhardtia_simplex)))	((Attalea_speciosa	Bactris_major)	(Elaeis_oleifera	Elaeis_guineensis)))	(Sclerosperma_profizianum	Orania_palindan))	(((Phoenix_dactylifera	Serenoa_repens)	(Calamus_caryotoides	Nypa_fruticans))	(Podococcus_barteri	Sabal_domingensis)))	((Iriartea_deltoidea	Geonoma_undata)	(((Dictyosperma_album	((Kentiopsis_piersoniorum	(Pseudophoenix_vinifera	Veitchia_spiralis))	(Hydriastele_microspadix	Burretiokentia_grandiflora)))	Heterospathe_cagayanensis)	(Prestoea_acuminata	(Oenocarpus_minor	Oenocarpus_bataua))))))))	Kingia_australis);
((Chamaedorea_seifrizii	(Manicaria_saccifera	((Pelagodoxa_henryana	(Geonoma_undata	((((Kentiopsis_piersoniorum	Veitchia_spiralis)	(Heterospathe_cagayanensis	(Hydriastele_microspadix	Burretiokentia_grandiflora)))	Dictyosperma_album)	(Prestoea_acuminata	(Oenocarpus_minor	Oenocarpus_bataua)))))	((((Podococcus_barteri	(Iriartea_deltoidea	Pseudophoenix_vinifera))	((Roystonea_regia	(Sabal_domingensis	(Phoenix_dactylifera	Serenoa_repens)))	(Sclerosperma_profizianum	Orania_palindan)))	(((Reinhardtia_latisecta	Reinhardtia_paiewonskiana)	(Reinhardtia_gracilis	Reinhardtia_simplex))	((Attalea_speciosa	Bactris_major)	(Elaeis_oleifera	Elaeis_guineensis))))	(Calamus_caryotoides	Nypa_fruticans)))))	Kingia_australis);
((Chamaedorea_seifrizii	(Nypa_fruticans	((((Sclerosperma_profizianum	Orania_palindan)	(((Pseudophoenix_vinifera	(Podococcus_barteri	Iriartea_deltoidea))	Sabal_domingensis)	(((Calamus_caryotoides	Manicaria_saccifera)	Pelagodoxa_henryana)	(Geonoma_undata	((Prestoea_acuminata	(Oenocarpus_bataua	Oenocarpus_minor))	(Dictyosperma_album	((Veitchia_spiralis	Kentiopsis_piersoniorum)	(Heterospathe_cagayanensis	(Burretiokentia_grandiflora	Hydriastele_microspadix)))))))))	(((Attalea_speciosa	(Elaeis_guineensis	Elaeis_oleifera))	((Reinhardtia_paiewonskiana	Reinhardtia_latisecta)	(Reinhardtia_gracilis	Reinhardtia_simplex)))	Bactris_major))	(Roystonea_regia	(Serenoa_repens	Phoenix_dactylifera)))))	Kingia_australis);
((Chamaedorea_seifrizii	((((Attalea_speciosa	(Elaeis_guineensis	Elaeis_oleifera))	((Reinhardtia_paiewonskiana	Reinhardtia_latisecta)	(Reinhardtia_gracilis	Reinhardtia_simplex)))	Bactris_major)	(((Pseudophoenix_vinifera	Iriartea_deltoidea)	Podococcus_barteri)	(((Orania_palindan	((Manicaria_saccifera	Pelagodoxa_henryana)	(Geonoma_undata	((Prestoea_acuminata	(Oenocarpus_bataua	Oenocarpus_minor))	((Heterospathe_cagayanensis	(Kentiopsis_piersoniorum	(Burretiokentia_grandiflora	Hydriastele_microspadix)))	(Dictyosperma_album	Veitchia_spiralis))))))	(Roystonea_regia	((Calamus_caryotoides	Nypa_fruticans)	(Phoenix_dactylifera	(Sabal_domingensis	Serenoa_repens)))))	Sclerosperma_profizianum))))	Kingia_australis);
((Chamaedorea_seifrizii	(Pseudophoenix_vinifera	(((Iriartea_deltoidea	Sabal_domingensis)	(Serenoa_repens	Phoenix_dactylifera))	(((Manicaria_saccifera	Pelagodoxa_henryana)	(Geonoma_undata	((((Calamus_caryotoides	Nypa_fruticans)	Prestoea_acuminata)	(Oenocarpus_bataua	Oenocarpus_minor))	((Heterospathe_cagayanensis	(Kentiopsis_piersoniorum	(Burretiokentia_grandiflora	Hydriastele_microspadix)))	(Dictyosperma_album	Veitchia_spiralis)))))	((((Attalea_speciosa	(Elaeis_guineensis	Elaeis_oleifera))	((Reinhardtia_paiewonskiana	Reinhardtia_latisecta)	(Reinhardtia_gracilis	Reinhardtia_simplex)))	(Roystonea_regia	Bactris_major))	(Podococcus_barteri	(Orania_palindan	Sclerosperma_profizianum)))))))	Kingia_australis);
((Chamaedorea_seifrizii	(((Manicaria_saccifera	Pelagodoxa_henryana)	(Geonoma_undata	((((Burretiokentia_grandiflora	((Heterospathe_cagayanensis	Kentiopsis_piersoniorum)	Veitchia_spiralis))	Dictyosperma_album)	Hydriastele_microspadix)	((Oenocarpus_bataua	Oenocarpus_minor)	Prestoea_acuminata))))	((Podococcus_barteri	Orania_palindan)	(Sclerosperma_profizianum	(((((Pseudophoenix_vinifera	Attalea_speciosa)	(Elaeis_guineensis	Elaeis_oleifera))	((Reinhardtia_paiewonskiana	Reinhardtia_latisecta)	(Reinhardtia_gracilis	Reinhardtia_simplex)))	Bactris_major)	(Iriartea_deltoidea	(Nypa_fruticans	(Roystonea_regia	(Calamus_caryotoides	(Serenoa_repens	(Phoenix_dactylifera	Sabal_domingensis)))))))))))	Kingia_australis);
((Calamus_caryotoides	((((((Geonoma_undata	((((Burretiokentia_grandiflora	Hydriastele_microspadix)	(Heterospathe_cagayanensis	Kentiopsis_piersoniorum))	(Veitchia_spiralis	Dictyosperma_album))	((Oenocarpus_bataua	Oenocarpus_minor)	Prestoea_acuminata)))	((Chamaedorea_seifrizii	Manicaria_saccifera)	Pelagodoxa_henryana))	((((Roystonea_regia	Podococcus_barteri)	Sclerosperma_profizianum)	(((Bactris_major	Attalea_speciosa)	(Elaeis_guineensis	Elaeis_oleifera))	((Reinhardtia_paiewonskiana	Reinhardtia_latisecta)	(Reinhardtia_gracilis	Reinhardtia_simplex))))	Orania_palindan))	(Pseudophoenix_vinifera	Iriartea_deltoidea))	(Serenoa_repens	(Phoenix_dactylifera	Sabal_domingensis)))	Nypa_fruticans))	Kingia_australis);
((Calamus_caryotoides	(((((Orania_palindan	((Pelagodoxa_henryana	(((((Burretiokentia_grandiflora	Hydriastele_microspadix)	Heterospathe_cagayanensis)	((Kentiopsis_piersoniorum	Veitchia_spiralis)	Dictyosperma_album))	((Oenocarpus_bataua	Oenocarpus_minor)	Prestoea_acuminata))	Geonoma_undata))	(Chamaedorea_seifrizii	Manicaria_saccifera)))	((Podococcus_barteri	Sclerosperma_profizianum)	((Pseudophoenix_vinifera	Roystonea_regia)	(Bactris_major	(((Reinhardtia_paiewonskiana	Reinhardtia_latisecta)	(Reinhardtia_gracilis	Reinhardtia_simplex))	((Elaeis_guineensis	Elaeis_oleifera)	Attalea_speciosa))))))	Iriartea_deltoidea)	(Serenoa_repens	(Phoenix_dactylifera	Sabal_domingensis)))	Nypa_fruticans))	Kingia_australis);
((Chamaedorea_seifrizii	(((Sclerosperma_profizianum	(((Roystonea_regia	Orania_palindan)	Podococcus_barteri)	(((Reinhardtia_paiewonskiana	Reinhardtia_latisecta)	(Reinhardtia_gracilis	Reinhardtia_simplex))	((Elaeis_guineensis	Elaeis_oleifera)	((Pseudophoenix_vinifera	Attalea_speciosa)	Bactris_major)))))	((Sabal_domingensis	Iriartea_deltoidea)	((Serenoa_repens	Phoenix_dactylifera)	(Nypa_fruticans	Calamus_caryotoides))))	((Manicaria_saccifera	Pelagodoxa_henryana)	(((Burretiokentia_grandiflora	((Dictyosperma_album	Hydriastele_microspadix)	(Heterospathe_cagayanensis	(Kentiopsis_piersoniorum	Veitchia_spiralis))))	((Oenocarpus_bataua	Oenocarpus_minor)	Prestoea_acuminata))	Geonoma_undata))))	Kingia_australis);
((Chamaedorea_seifrizii	(((Manicaria_saccifera	Pelagodoxa_henryana)	((((Dictyosperma_album	Veitchia_spiralis)	(((Heterospathe_cagayanensis	Burretiokentia_grandiflora)	Kentiopsis_piersoniorum)	Hydriastele_microspadix))	((Oenocarpus_bataua	Oenocarpus_minor)	Prestoea_acuminata))	((((Podococcus_barteri	((((Reinhardtia_paiewonskiana	Reinhardtia_latisecta)	(Reinhardtia_gracilis	Reinhardtia_simplex))	((Elaeis_guineensis	Elaeis_oleifera)	((Pseudophoenix_vinifera	Attalea_speciosa)	Bactris_major)))	Roystonea_regia))	Sclerosperma_profizianum)	Orania_palindan)	((Sabal_domingensis	Iriartea_deltoidea)	((Serenoa_repens	Phoenix_dactylifera)	(Nypa_fruticans	Calamus_caryotoides))))))	Geonoma_undata))	Kingia_australis);
((Chamaedorea_seifrizii	(((Reinhardtia_paiewonskiana	Reinhardtia_latisecta)	(Reinhardtia_gracilis	Reinhardtia_simplex))	((Attalea_speciosa	(Elaeis_guineensis	Elaeis_oleifera))	(Bactris_major	(Roystonea_regia	((Sclerosperma_profizianum	((Pseudophoenix_vinifera	(((Serenoa_repens	Phoenix_dactylifera)	Sabal_domingensis)	Iriartea_deltoidea))	(((Calamus_caryotoides	Manicaria_saccifera)	Pelagodoxa_henryana)	(Geonoma_undata	((Oenocarpus_bataua	Oenocarpus_minor)	((Nypa_fruticans	Prestoea_acuminata)	((Dictyosperma_album	Veitchia_spiralis)	((Heterospathe_cagayanensis	(Burretiokentia_grandiflora	Hydriastele_microspadix))	Kentiopsis_piersoniorum))))))))	(Orania_palindan	Podococcus_barteri)))))))	Kingia_australis);
((Chamaedorea_seifrizii	(Manicaria_saccifera	(Pelagodoxa_henryana	((Geonoma_undata	((Dictyosperma_album	((Kentiopsis_piersoniorum	Veitchia_spiralis)	(Heterospathe_cagayanensis	(Burretiokentia_grandiflora	Hydriastele_microspadix))))	(Prestoea_acuminata	(Oenocarpus_bataua	Oenocarpus_minor))))	((((((((Reinhardtia_paiewonskiana	Reinhardtia_latisecta)	(Reinhardtia_gracilis	Reinhardtia_simplex))	((Attalea_speciosa	(Elaeis_guineensis	Elaeis_oleifera))	Bactris_major))	Roystonea_regia)	Podococcus_barteri)	Sclerosperma_profizianum)	Orania_palindan)	(((Calamus_caryotoides	Nypa_fruticans)	((Iriartea_deltoidea	Serenoa_repens)	(Phoenix_dactylifera	Sabal_domingensis)))	Pseudophoenix_vinifera))))))	Kingia_australis);
((((((Calamus_caryotoides	Nypa_fruticans)	((((Iriartea_deltoidea	Sabal_domingensis)	(Pelagodoxa_henryana	Manicaria_saccifera))	(Sclerosperma_profizianum	Orania_palindan))	((Geonoma_undata	((Dictyosperma_album	((Burretiokentia_grandiflora	((Veitchia_spiralis	Kentiopsis_piersoniorum)	Heterospathe_cagayanensis))	Hydriastele_microspadix))	(Oenocarpus_minor	Oenocarpus_bataua)))	Prestoea_acuminata)))	((Phoenix_dactylifera	Serenoa_repens)	((((Reinhardtia_latisecta	Reinhardtia_paiewonskiana)	(Reinhardtia_simplex	Reinhardtia_gracilis))	((Elaeis_oleifera	Elaeis_guineensis)	(Attalea_speciosa	Bactris_major)))	(Roystonea_regia	Podococcus_barteri))))	Pseudophoenix_vinifera)	Chamaedorea_seifrizii)	Kingia_australis);
(((((Geonoma_undata	((((Kentiopsis_piersoniorum	Heterospathe_cagayanensis)	(Burretiokentia_grandiflora	Hydriastele_microspadix))	(Veitchia_spiralis	Dictyosperma_album))	(Prestoea_acuminata	(Oenocarpus_minor	Oenocarpus_bataua))))	(Pelagodoxa_henryana	Manicaria_saccifera))	((((Phoenix_dactylifera	Serenoa_repens)	(Calamus_caryotoides	Nypa_fruticans))	((Pseudophoenix_vinifera	Iriartea_deltoidea)	Sabal_domingensis))	((Sclerosperma_profizianum	Orania_palindan)	(((((Reinhardtia_latisecta	Reinhardtia_paiewonskiana)	(Reinhardtia_simplex	Reinhardtia_gracilis))	((Elaeis_oleifera	Elaeis_guineensis)	(Attalea_speciosa	Bactris_major)))	Roystonea_regia)	Podococcus_barteri))))	Chamaedorea_seifrizii)	Kingia_australis);
(((((Reinhardtia_latisecta	Reinhardtia_paiewonskiana)	(Reinhardtia_simplex	Reinhardtia_gracilis))	(((Elaeis_oleifera	Elaeis_guineensis)	Attalea_speciosa)	(Bactris_major	((((Sclerosperma_profizianum	(((Calamus_caryotoides	Nypa_fruticans)	(Sabal_domingensis	Orania_palindan))	((Geonoma_undata	((Oenocarpus_minor	Oenocarpus_bataua)	((((Heterospathe_cagayanensis	(Veitchia_spiralis	Kentiopsis_piersoniorum))	(Burretiokentia_grandiflora	Hydriastele_microspadix))	Dictyosperma_album)	Prestoea_acuminata)))	(Pelagodoxa_henryana	Manicaria_saccifera))))	Pseudophoenix_vinifera)	(Roystonea_regia	(Phoenix_dactylifera	Serenoa_repens)))	(Podococcus_barteri	Iriartea_deltoidea)))))	Chamaedorea_seifrizii)	Kingia_australis);
((((((Reinhardtia_latisecta	Reinhardtia_paiewonskiana)	(Reinhardtia_simplex	Reinhardtia_gracilis))	(((Elaeis_oleifera	Elaeis_guineensis)	Attalea_speciosa)	Bactris_major))	((((Pseudophoenix_vinifera	Roystonea_regia)	(Podococcus_barteri	Iriartea_deltoidea))	((Sabal_domingensis	Sclerosperma_profizianum)	(((Calamus_caryotoides	Nypa_fruticans)	Orania_palindan)	((Geonoma_undata	(((Kentiopsis_piersoniorum	Veitchia_spiralis)	((Burretiokentia_grandiflora	(Hydriastele_microspadix	Heterospathe_cagayanensis))	Dictyosperma_album))	(Prestoea_acuminata	(Oenocarpus_minor	Oenocarpus_bataua))))	(Pelagodoxa_henryana	Manicaria_saccifera)))))	(Phoenix_dactylifera	Serenoa_repens)))	Chamaedorea_seifrizii)	Kingia_australis);
((((Phoenix_dactylifera	Serenoa_repens)	(Calamus_caryotoides	Nypa_fruticans))	(((Sclerosperma_profizianum	((((Reinhardtia_latisecta	Reinhardtia_paiewonskiana)	(Reinhardtia_simplex	Reinhardtia_gracilis))	((Elaeis_oleifera	Elaeis_guineensis)	(Attalea_speciosa	Bactris_major)))	(Orania_palindan	(Podococcus_barteri	Roystonea_regia))))	(Chamaedorea_seifrizii	((Geonoma_undata	((Veitchia_spiralis	(((Kentiopsis_piersoniorum	(Burretiokentia_grandiflora	Heterospathe_cagayanensis))	Hydriastele_microspadix)	Dictyosperma_album))	(Prestoea_acuminata	(Oenocarpus_minor	Oenocarpus_bataua))))	(Pelagodoxa_henryana	Manicaria_saccifera))))	(Iriartea_deltoidea	(Sabal_domingensis	Pseudophoenix_vinifera))))	Kingia_australis);
((Chamaedorea_seifrizii	((Calamus_caryotoides	Nypa_fruticans)	((Sabal_domingensis	(Phoenix_dactylifera	Serenoa_repens))	(Iriartea_deltoidea	(Manicaria_saccifera	(((Geonoma_undata	((Oenocarpus_minor	Oenocarpus_bataua)	(((Pseudophoenix_vinifera	Veitchia_spiralis)	((((Kentiopsis_piersoniorum	Heterospathe_cagayanensis)	Hydriastele_microspadix)	Burretiokentia_grandiflora)	Dictyosperma_album))	Prestoea_acuminata)))	Pelagodoxa_henryana)	((Orania_palindan	Sclerosperma_profizianum)	((Podococcus_barteri	Roystonea_regia)	(Bactris_major	(((Reinhardtia_latisecta	Reinhardtia_paiewonskiana)	(Reinhardtia_simplex	Reinhardtia_gracilis))	((Elaeis_oleifera	Elaeis_guineensis)	Attalea_speciosa)))))))))))	Kingia_australis);
((Chamaedorea_seifrizii	((((Iriartea_deltoidea	Sabal_domingensis)	((Phoenix_dactylifera	Serenoa_repens)	(Calamus_caryotoides	Nypa_fruticans)))	((Geonoma_undata	((((Heterospathe_cagayanensis	(Veitchia_spiralis	Kentiopsis_piersoniorum))	(Hydriastele_microspadix	Burretiokentia_grandiflora))	Dictyosperma_album)	(Prestoea_acuminata	(Oenocarpus_minor	Oenocarpus_bataua))))	(Manicaria_saccifera	Pelagodoxa_henryana)))	((Roystonea_regia	(((Reinhardtia_latisecta	Reinhardtia_paiewonskiana)	(Reinhardtia_simplex	Reinhardtia_gracilis))	((Attalea_speciosa	Bactris_major)	(Elaeis_oleifera	Elaeis_guineensis))))	(Pseudophoenix_vinifera	(Podococcus_barteri	(Orania_palindan	Sclerosperma_profizianum))))))	Kingia_australis);
((Nypa_fruticans	((((Chamaedorea_seifrizii	((Geonoma_undata	(((((Heterospathe_cagayanensis	Kentiopsis_piersoniorum)	(Hydriastele_microspadix	Burretiokentia_grandiflora))	Veitchia_spiralis)	Dictyosperma_album)	(Prestoea_acuminata	(Oenocarpus_minor	Oenocarpus_bataua))))	(Manicaria_saccifera	Pelagodoxa_henryana)))	((((Podococcus_barteri	Roystonea_regia)	Sclerosperma_profizianum)	(((Reinhardtia_latisecta	Reinhardtia_paiewonskiana)	(Reinhardtia_simplex	Reinhardtia_gracilis))	((Attalea_speciosa	Bactris_major)	(Elaeis_oleifera	Elaeis_guineensis))))	Orania_palindan))	((Pseudophoenix_vinifera	Iriartea_deltoidea)	Sabal_domingensis))	(Calamus_caryotoides	(Phoenix_dactylifera	Serenoa_repens))))	Kingia_australis);
((Chamaedorea_seifrizii	(((Geonoma_undata	((Oenocarpus_minor	Oenocarpus_bataua)	((((Heterospathe_cagayanensis	Kentiopsis_piersoniorum)	(Hydriastele_microspadix	Burretiokentia_grandiflora))	(Veitchia_spiralis	Dictyosperma_album))	Prestoea_acuminata)))	(Manicaria_saccifera	Pelagodoxa_henryana))	((((Orania_palindan	Sclerosperma_profizianum)	Podococcus_barteri)	((Bactris_major	Roystonea_regia)	(((Reinhardtia_latisecta	Reinhardtia_paiewonskiana)	(Reinhardtia_simplex	Reinhardtia_gracilis))	(Attalea_speciosa	(Elaeis_oleifera	Elaeis_guineensis)))))	((Nypa_fruticans	Calamus_caryotoides)	(((Pseudophoenix_vinifera	Iriartea_deltoidea)	Sabal_domingensis)	(Phoenix_dactylifera	Serenoa_repens))))))	Kingia_australis);
((Iriartea_deltoidea	(((Phoenix_dactylifera	Serenoa_repens)	(Nypa_fruticans	Calamus_caryotoides))	(Sabal_domingensis	((Pseudophoenix_vinifera	((Geonoma_undata	((Oenocarpus_minor	Oenocarpus_bataua)	((((Heterospathe_cagayanensis	Kentiopsis_piersoniorum)	(Hydriastele_microspadix	Burretiokentia_grandiflora))	(Veitchia_spiralis	Dictyosperma_album))	Prestoea_acuminata)))	(Pelagodoxa_henryana	(Chamaedorea_seifrizii	Manicaria_saccifera))))	(((((Reinhardtia_latisecta	Reinhardtia_paiewonskiana)	(Reinhardtia_simplex	Reinhardtia_gracilis))	((Bactris_major	Attalea_speciosa)	(Elaeis_oleifera	Elaeis_guineensis)))	Roystonea_regia)	((Orania_palindan	Sclerosperma_profizianum)	Podococcus_barteri))))))	Kingia_australis);
((Chamaedorea_seifrizii	((((((Roystonea_regia	Orania_palindan)	((Podococcus_barteri	(((((Reinhardtia_latisecta	Reinhardtia_paiewonskiana)	(Reinhardtia_gracilis	Reinhardtia_simplex))	(Elaeis_guineensis	Elaeis_oleifera))	Attalea_speciosa)	Bactris_major))	Sclerosperma_profizianum))	((Pelagodoxa_henryana	Manicaria_saccifera)	(Prestoea_acuminata	(((Dictyosperma_album	(Kentiopsis_piersoniorum	((Hydriastele_microspadix	Heterospathe_cagayanensis)	Burretiokentia_grandiflora)))	Veitchia_spiralis)	((Oenocarpus_bataua	Oenocarpus_minor)	Geonoma_undata)))))	(((Serenoa_repens	Phoenix_dactylifera)	Sabal_domingensis)	(Calamus_caryotoides	Nypa_fruticans)))	Iriartea_deltoidea)	Pseudophoenix_vinifera))	Kingia_australis);
((Chamaedorea_seifrizii	(((((Orania_palindan	(((Sclerosperma_profizianum	Podococcus_barteri)	(((((Reinhardtia_latisecta	Reinhardtia_paiewonskiana)	(Reinhardtia_gracilis	Reinhardtia_simplex))	(Elaeis_guineensis	Elaeis_oleifera))	Attalea_speciosa)	Bactris_major))	Roystonea_regia))	(Pelagodoxa_henryana	((Prestoea_acuminata	(((((Heterospathe_cagayanensis	Kentiopsis_piersoniorum)	Hydriastele_microspadix)	(Veitchia_spiralis	Dictyosperma_album))	Burretiokentia_grandiflora)	(Oenocarpus_bataua	Oenocarpus_minor)))	Geonoma_undata)))	((Iriartea_deltoidea	(Serenoa_repens	(Phoenix_dactylifera	Sabal_domingensis)))	(Calamus_caryotoides	Nypa_fruticans)))	Pseudophoenix_vinifera)	Manicaria_saccifera))	Kingia_australis);
((Chamaedorea_seifrizii	(((Roystonea_regia	(((Reinhardtia_latisecta	Reinhardtia_paiewonskiana)	(Reinhardtia_gracilis	Reinhardtia_simplex))	((Attalea_speciosa	Bactris_major)	(Elaeis_guineensis	Elaeis_oleifera))))	Podococcus_barteri)	((((Manicaria_saccifera	Pelagodoxa_henryana)	((Prestoea_acuminata	((Burretiokentia_grandiflora	((((Kentiopsis_piersoniorum	(Pseudophoenix_vinifera	Veitchia_spiralis))	Hydriastele_microspadix)	Dictyosperma_album)	Heterospathe_cagayanensis))	(Oenocarpus_bataua	Oenocarpus_minor)))	Geonoma_undata))	(Orania_palindan	Sclerosperma_profizianum))	(((Calamus_caryotoides	Nypa_fruticans)	(Serenoa_repens	Phoenix_dactylifera))	(Sabal_domingensis	Iriartea_deltoidea)))))	Kingia_australis);
((Sabal_domingensis	(((Iriartea_deltoidea	(((Chamaedorea_seifrizii	((Manicaria_saccifera	Pelagodoxa_henryana)	((Prestoea_acuminata	((((Heterospathe_cagayanensis	(Burretiokentia_grandiflora	Hydriastele_microspadix))	(Kentiopsis_piersoniorum	Veitchia_spiralis))	Dictyosperma_album)	(Oenocarpus_bataua	Oenocarpus_minor)))	Geonoma_undata)))	Pseudophoenix_vinifera)	((((Attalea_speciosa	(((Reinhardtia_latisecta	Reinhardtia_paiewonskiana)	(Reinhardtia_gracilis	Reinhardtia_simplex))	(Elaeis_guineensis	Elaeis_oleifera)))	(Roystonea_regia	Podococcus_barteri))	Bactris_major)	(Orania_palindan	Sclerosperma_profizianum))))	(Calamus_caryotoides	Nypa_fruticans))	(Serenoa_repens	Phoenix_dactylifera)))	Kingia_australis);
((Chamaedorea_seifrizii	((Sabal_domingensis	Pseudophoenix_vinifera)	((((Iriartea_deltoidea	((Calamus_caryotoides	Nypa_fruticans)	(Serenoa_repens	Phoenix_dactylifera)))	((((Reinhardtia_latisecta	Reinhardtia_paiewonskiana)	(Reinhardtia_gracilis	Reinhardtia_simplex))	((Attalea_speciosa	Bactris_major)	(Elaeis_guineensis	Elaeis_oleifera)))	(Podococcus_barteri	Roystonea_regia)))	(Orania_palindan	Sclerosperma_profizianum))	(((Manicaria_saccifera	Pelagodoxa_henryana)	((((((Heterospathe_cagayanensis	Kentiopsis_piersoniorum)	(Burretiokentia_grandiflora	Hydriastele_microspadix))	Veitchia_spiralis)	Dictyosperma_album)	(Oenocarpus_bataua	Oenocarpus_minor))	Geonoma_undata))	Prestoea_acuminata))))	Kingia_australis);
((Serenoa_repens	(Phoenix_dactylifera	((Sabal_domingensis	(((((Reinhardtia_latisecta	Reinhardtia_paiewonskiana)	(Reinhardtia_gracilis	Reinhardtia_simplex))	((Pseudophoenix_vinifera	Attalea_speciosa)	(Elaeis_guineensis	Elaeis_oleifera)))	Bactris_major)	(((Calamus_caryotoides	Nypa_fruticans)	(((Chamaedorea_seifrizii	Manicaria_saccifera)	Pelagodoxa_henryana)	(Orania_palindan	(((((((Burretiokentia_grandiflora	Hydriastele_microspadix)	Heterospathe_cagayanensis)	Kentiopsis_piersoniorum)	Veitchia_spiralis)	Dictyosperma_album)	(Prestoea_acuminata	(Oenocarpus_bataua	Oenocarpus_minor)))	(Iriartea_deltoidea	Geonoma_undata)))))	(Podococcus_barteri	Sclerosperma_profizianum))))	Roystonea_regia)))	Kingia_australis);
((Orania_palindan	((((((Podococcus_barteri	Sabal_domingensis)	((Calamus_caryotoides	Nypa_fruticans)	(Serenoa_repens	Phoenix_dactylifera)))	Roystonea_regia)	(((((Reinhardtia_latisecta	Reinhardtia_paiewonskiana)	(Reinhardtia_gracilis	Reinhardtia_simplex))	(Attalea_speciosa	(Elaeis_guineensis	Elaeis_oleifera)))	Bactris_major)	(((((Oenocarpus_bataua	Oenocarpus_minor)	((Hydriastele_microspadix	((Heterospathe_cagayanensis	(Kentiopsis_piersoniorum	Veitchia_spiralis))	Dictyosperma_album))	(Pseudophoenix_vinifera	Burretiokentia_grandiflora)))	Geonoma_undata)	Prestoea_acuminata)	(Chamaedorea_seifrizii	(Manicaria_saccifera	Pelagodoxa_henryana)))))	Iriartea_deltoidea)	Sclerosperma_profizianum))	Kingia_australis);
((Chamaedorea_seifrizii	((((Manicaria_saccifera	Pelagodoxa_henryana)	(((Pseudophoenix_vinifera	Iriartea_deltoidea)	((Calamus_caryotoides	Nypa_fruticans)	(Serenoa_repens	(Sabal_domingensis	Phoenix_dactylifera))))	(((Roystonea_regia	Podococcus_barteri)	Orania_palindan)	(((Elaeis_guineensis	Elaeis_oleifera)	(((Reinhardtia_latisecta	Reinhardtia_paiewonskiana)	(Reinhardtia_gracilis	Reinhardtia_simplex))	(Bactris_major	Attalea_speciosa)))	Sclerosperma_profizianum))))	((Prestoea_acuminata	(Oenocarpus_bataua	Oenocarpus_minor))	((Hydriastele_microspadix	(Burretiokentia_grandiflora	(Heterospathe_cagayanensis	Kentiopsis_piersoniorum)))	(Dictyosperma_album	Veitchia_spiralis))))	Geonoma_undata))	Kingia_australis);
((Iriartea_deltoidea	(((Calamus_caryotoides	Nypa_fruticans)	(Serenoa_repens	Phoenix_dactylifera))	(((((Reinhardtia_latisecta	Reinhardtia_paiewonskiana)	(Reinhardtia_gracilis	Reinhardtia_simplex))	(Attalea_speciosa	(Elaeis_guineensis	Elaeis_oleifera)))	(Roystonea_regia	Bactris_major))	((Podococcus_barteri	(Orania_palindan	Sclerosperma_profizianum))	((((((Oenocarpus_bataua	Oenocarpus_minor)	((((Heterospathe_cagayanensis	Kentiopsis_piersoniorum)	(Hydriastele_microspadix	Burretiokentia_grandiflora))	(Dictyosperma_album	Veitchia_spiralis))	Prestoea_acuminata))	Geonoma_undata)	(Manicaria_saccifera	Pelagodoxa_henryana))	Chamaedorea_seifrizii)	(Sabal_domingensis	Pseudophoenix_vinifera))))))	Kingia_australis);
((Chamaedorea_seifrizii	((((Reinhardtia_latisecta	Reinhardtia_paiewonskiana)	(Reinhardtia_gracilis	Reinhardtia_simplex))	(Attalea_speciosa	(Elaeis_guineensis	Elaeis_oleifera)))	(Bactris_major	(((Orania_palindan	Sclerosperma_profizianum)	(((((Burretiokentia_grandiflora	((Heterospathe_cagayanensis	Dictyosperma_album)	(Veitchia_spiralis	(Kentiopsis_piersoniorum	Hydriastele_microspadix))))	(Prestoea_acuminata	(Oenocarpus_bataua	Oenocarpus_minor)))	Geonoma_undata)	(Manicaria_saccifera	Pelagodoxa_henryana))	(Sabal_domingensis	(Iriartea_deltoidea	Pseudophoenix_vinifera))))	(((Calamus_caryotoides	Nypa_fruticans)	(Serenoa_repens	Phoenix_dactylifera))	(Podococcus_barteri	Roystonea_regia))))))	Kingia_australis);
((Chamaedorea_seifrizii	(((((((Geonoma_undata	((Dictyosperma_album	(((Hydriastele_microspadix	Burretiokentia_grandiflora)	Heterospathe_cagayanensis)	(Veitchia_spiralis	Kentiopsis_piersoniorum)))	(Prestoea_acuminata	(Oenocarpus_minor	Oenocarpus_bataua))))	Pseudophoenix_vinifera)	(Orania_palindan	Podococcus_barteri))	(Pelagodoxa_henryana	Manicaria_saccifera))	(((Calamus_caryotoides	Nypa_fruticans)	Iriartea_deltoidea)	(Sabal_domingensis	(Serenoa_repens	Phoenix_dactylifera))))	(Sclerosperma_profizianum	Roystonea_regia))	(((Reinhardtia_gracilis	Reinhardtia_simplex)	(Reinhardtia_paiewonskiana	Reinhardtia_latisecta))	((Attalea_speciosa	Bactris_major)	(Elaeis_oleifera	Elaeis_guineensis)))))	Kingia_australis);
((Chamaedorea_seifrizii	(((Manicaria_saccifera	Pelagodoxa_henryana)	(Geonoma_undata	((Dictyosperma_album	(((Hydriastele_microspadix	Burretiokentia_grandiflora)	Heterospathe_cagayanensis)	((Pseudophoenix_vinifera	Veitchia_spiralis)	Kentiopsis_piersoniorum)))	(Prestoea_acuminata	(Oenocarpus_minor	Oenocarpus_bataua)))))	((((Calamus_caryotoides	Nypa_fruticans)	Iriartea_deltoidea)	(Serenoa_repens	(Phoenix_dactylifera	Sabal_domingensis)))	(((((Reinhardtia_gracilis	Reinhardtia_simplex)	(Reinhardtia_paiewonskiana	Reinhardtia_latisecta))	((Elaeis_oleifera	Elaeis_guineensis)	Attalea_speciosa))	Bactris_major)	((Sclerosperma_profizianum	Podococcus_barteri)	(Orania_palindan	Roystonea_regia))))))	Kingia_australis);
((Iriartea_deltoidea	(((Serenoa_repens	(Phoenix_dactylifera	Sabal_domingensis))	((((((Podococcus_barteri	Roystonea_regia)	((Elaeis_oleifera	Elaeis_guineensis)	(((Reinhardtia_gracilis	Reinhardtia_simplex)	(Reinhardtia_paiewonskiana	Reinhardtia_latisecta))	(Bactris_major	Attalea_speciosa))))	Sclerosperma_profizianum)	Orania_palindan)	Pseudophoenix_vinifera)	((Prestoea_acuminata	((Oenocarpus_minor	Oenocarpus_bataua)	(Geonoma_undata	(Dictyosperma_album	(Veitchia_spiralis	((Heterospathe_cagayanensis	Kentiopsis_piersoniorum)	(Hydriastele_microspadix	Burretiokentia_grandiflora)))))))	((Manicaria_saccifera	Chamaedorea_seifrizii)	Pelagodoxa_henryana))))	(Calamus_caryotoides	Nypa_fruticans)))	Kingia_australis);
((Orania_palindan	((Roystonea_regia	((Calamus_caryotoides	Nypa_fruticans)	(Sabal_domingensis	(Serenoa_repens	Phoenix_dactylifera))))	((((((((Heterospathe_cagayanensis	(Hydriastele_microspadix	Burretiokentia_grandiflora))	(Kentiopsis_piersoniorum	Veitchia_spiralis))	Dictyosperma_album)	(Prestoea_acuminata	(Oenocarpus_minor	Oenocarpus_bataua)))	Geonoma_undata)	(Manicaria_saccifera	Pelagodoxa_henryana))	Chamaedorea_seifrizii)	((Sclerosperma_profizianum	Podococcus_barteri)	(Iriartea_deltoidea	((((Reinhardtia_gracilis	Reinhardtia_simplex)	(Reinhardtia_paiewonskiana	Reinhardtia_latisecta))	((Pseudophoenix_vinifera	Attalea_speciosa)	(Elaeis_oleifera	Elaeis_guineensis)))	Bactris_major))))))	Kingia_australis);
((Chamaedorea_seifrizii	((Pelagodoxa_henryana	(((((Dictyosperma_album	(Burretiokentia_grandiflora	((Kentiopsis_piersoniorum	Heterospathe_cagayanensis)	Hydriastele_microspadix)))	Veitchia_spiralis)	(Prestoea_acuminata	(Oenocarpus_minor	Oenocarpus_bataua)))	Geonoma_undata)	((Sclerosperma_profizianum	((((Reinhardtia_gracilis	Reinhardtia_simplex)	(Reinhardtia_paiewonskiana	Reinhardtia_latisecta))	(Attalea_speciosa	(Elaeis_oleifera	Elaeis_guineensis)))	(((Roystonea_regia	Podococcus_barteri)	Orania_palindan)	Bactris_major)))	(((Pseudophoenix_vinifera	Sabal_domingensis)	Iriartea_deltoidea)	((Calamus_caryotoides	Nypa_fruticans)	(Serenoa_repens	Phoenix_dactylifera))))))	Manicaria_saccifera))	Kingia_australis);
((Chamaedorea_seifrizii	(((((Orania_palindan	Sclerosperma_profizianum)	((((Reinhardtia_gracilis	Reinhardtia_simplex)	(Reinhardtia_paiewonskiana	Reinhardtia_latisecta))	((Bactris_major	Attalea_speciosa)	(Elaeis_oleifera	Elaeis_guineensis)))	(((Calamus_caryotoides	Nypa_fruticans)	(Serenoa_repens	Phoenix_dactylifera))	(Roystonea_regia	Podococcus_barteri))))	(Sabal_domingensis	Iriartea_deltoidea))	(Manicaria_saccifera	(Pelagodoxa_henryana	((((Dictyosperma_album	((Hydriastele_microspadix	(Burretiokentia_grandiflora	Heterospathe_cagayanensis))	Kentiopsis_piersoniorum))	Veitchia_spiralis)	(Prestoea_acuminata	(Oenocarpus_minor	Oenocarpus_bataua)))	Geonoma_undata))))	Pseudophoenix_vinifera))	Kingia_australis);
((Chamaedorea_seifrizii	((((Roystonea_regia	Bactris_major)	(((Orania_palindan	Sclerosperma_profizianum)	((Manicaria_saccifera	Pelagodoxa_henryana)	(((((Heterospathe_cagayanensis	(Hydriastele_microspadix	Burretiokentia_grandiflora))	Kentiopsis_piersoniorum)	(Veitchia_spiralis	Dictyosperma_album))	(((Calamus_caryotoides	Nypa_fruticans)	Prestoea_acuminata)	(Oenocarpus_minor	Oenocarpus_bataua)))	Geonoma_undata)))	((Pseudophoenix_vinifera	Sabal_domingensis)	(Podococcus_barteri	Iriartea_deltoidea))))	(Serenoa_repens	Phoenix_dactylifera))	(((Reinhardtia_gracilis	Reinhardtia_simplex)	(Reinhardtia_paiewonskiana	Reinhardtia_latisecta))	((Elaeis_oleifera	Elaeis_guineensis)	Attalea_speciosa))))	Kingia_australis);
((Chamaedorea_seifrizii	(((Bactris_major	(Podococcus_barteri	Roystonea_regia))	(((Pseudophoenix_vinifera	((Manicaria_saccifera	Pelagodoxa_henryana)	(((Oenocarpus_minor	Oenocarpus_bataua)	(((Heterospathe_cagayanensis	((Hydriastele_microspadix	Burretiokentia_grandiflora)	Kentiopsis_piersoniorum))	(Veitchia_spiralis	Dictyosperma_album))	Prestoea_acuminata))	Geonoma_undata)))	(Orania_palindan	Sclerosperma_profizianum))	((Calamus_caryotoides	Nypa_fruticans)	((Iriartea_deltoidea	Sabal_domingensis)	(Serenoa_repens	Phoenix_dactylifera)))))	(((Reinhardtia_gracilis	Reinhardtia_simplex)	(Reinhardtia_paiewonskiana	Reinhardtia_latisecta))	((Elaeis_oleifera	Elaeis_guineensis)	Attalea_speciosa))))	Kingia_australis);
((Chamaedorea_seifrizii	(((Manicaria_saccifera	Pelagodoxa_henryana)	((((Heterospathe_cagayanensis	((Hydriastele_microspadix	Burretiokentia_grandiflora)	Kentiopsis_piersoniorum))	(Veitchia_spiralis	Dictyosperma_album))	(Prestoea_acuminata	(Oenocarpus_minor	Oenocarpus_bataua)))	Geonoma_undata))	((Pseudophoenix_vinifera	(((Bactris_major	(((Reinhardtia_gracilis	Reinhardtia_simplex)	(Reinhardtia_paiewonskiana	Reinhardtia_latisecta))	((Elaeis_oleifera	Elaeis_guineensis)	Attalea_speciosa)))	Sclerosperma_profizianum)	(Orania_palindan	(Podococcus_barteri	Roystonea_regia))))	(((Sabal_domingensis	(Serenoa_repens	Phoenix_dactylifera))	(Calamus_caryotoides	Nypa_fruticans))	Iriartea_deltoidea))))	Kingia_australis);
((Chamaedorea_seifrizii	((((Sabal_domingensis	(Serenoa_repens	Phoenix_dactylifera))	(Calamus_caryotoides	Nypa_fruticans))	Iriartea_deltoidea)	((Pseudophoenix_vinifera	((Manicaria_saccifera	Pelagodoxa_henryana)	((((Heterospathe_cagayanensis	((Hydriastele_microspadix	Burretiokentia_grandiflora)	Kentiopsis_piersoniorum))	(Veitchia_spiralis	Dictyosperma_album))	(Prestoea_acuminata	(Oenocarpus_minor	Oenocarpus_bataua)))	Geonoma_undata)))	(((Orania_palindan	Sclerosperma_profizianum)	(Roystonea_regia	Podococcus_barteri))	(((Reinhardtia_gracilis	Reinhardtia_simplex)	(Reinhardtia_paiewonskiana	Reinhardtia_latisecta))	((Elaeis_oleifera	Elaeis_guineensis)	(Bactris_major	Attalea_speciosa)))))))	Kingia_australis);
((((((Roystonea_regia	(Serenoa_repens	(Phoenix_dactylifera	Sabal_domingensis)))	(Nypa_fruticans	Calamus_caryotoides))	(((Iriartea_deltoidea	(Pseudophoenix_vinifera	Podococcus_barteri))	(Sclerosperma_profizianum	Orania_palindan))	((Geonoma_undata	((Prestoea_acuminata	(Oenocarpus_bataua	Oenocarpus_minor))	(((Kentiopsis_piersoniorum	((Veitchia_spiralis	Dictyosperma_album)	Hydriastele_microspadix))	Heterospathe_cagayanensis)	Burretiokentia_grandiflora)))	(Pelagodoxa_henryana	Manicaria_saccifera))))	(((Reinhardtia_simplex	Reinhardtia_gracilis)	(Reinhardtia_latisecta	Reinhardtia_paiewonskiana))	((Elaeis_oleifera	Elaeis_guineensis)	(Bactris_major	Attalea_speciosa))))	Chamaedorea_seifrizii)	Kingia_australis);
((((((Roystonea_regia	(Phoenix_dactylifera	Sabal_domingensis))	(Iriartea_deltoidea	Podococcus_barteri))	(((Serenoa_repens	(Nypa_fruticans	Calamus_caryotoides))	(((Geonoma_undata	(((Kentiopsis_piersoniorum	(Pseudophoenix_vinifera	Veitchia_spiralis))	(Heterospathe_cagayanensis	(Burretiokentia_grandiflora	Hydriastele_microspadix)))	Dictyosperma_album))	(Prestoea_acuminata	(Oenocarpus_bataua	Oenocarpus_minor)))	(Pelagodoxa_henryana	Manicaria_saccifera)))	(Sclerosperma_profizianum	Orania_palindan)))	(((Reinhardtia_simplex	Reinhardtia_gracilis)	(Reinhardtia_latisecta	Reinhardtia_paiewonskiana))	((Elaeis_oleifera	Elaeis_guineensis)	(Bactris_major	Attalea_speciosa))))	Chamaedorea_seifrizii)	Kingia_australis);
((Iriartea_deltoidea	((((Chamaedorea_seifrizii	(Manicaria_saccifera	(Geonoma_undata	((((Kentiopsis_piersoniorum	(Pseudophoenix_vinifera	Veitchia_spiralis))	(Hydriastele_microspadix	(Heterospathe_cagayanensis	Burretiokentia_grandiflora)))	Dictyosperma_album)	(Prestoea_acuminata	(Oenocarpus_bataua	Oenocarpus_minor))))))	Pelagodoxa_henryana)	((Orania_palindan	(Roystonea_regia	Podococcus_barteri))	(Sclerosperma_profizianum	((((Reinhardtia_simplex	Reinhardtia_gracilis)	(Reinhardtia_latisecta	Reinhardtia_paiewonskiana))	((Elaeis_oleifera	Elaeis_guineensis)	Attalea_speciosa))	Bactris_major))))	(((Nypa_fruticans	Calamus_caryotoides)	(Phoenix_dactylifera	Serenoa_repens))	Sabal_domingensis)))	Kingia_australis);
((Calamus_caryotoides	(((((Orania_palindan	Sclerosperma_profizianum)	((Geonoma_undata	(((Heterospathe_cagayanensis	((Hydriastele_microspadix	(Kentiopsis_piersoniorum	(Pseudophoenix_vinifera	Veitchia_spiralis)))	Dictyosperma_album))	Burretiokentia_grandiflora)	(Prestoea_acuminata	(Oenocarpus_bataua	Oenocarpus_minor))))	(Manicaria_saccifera	Pelagodoxa_henryana)))	(((Roystonea_regia	Podococcus_barteri)	((((Reinhardtia_simplex	Reinhardtia_gracilis)	(Reinhardtia_latisecta	Reinhardtia_paiewonskiana))	((Elaeis_oleifera	Elaeis_guineensis)	Attalea_speciosa))	Bactris_major))	Chamaedorea_seifrizii))	(Iriartea_deltoidea	((Sabal_domingensis	Phoenix_dactylifera)	Serenoa_repens)))	Nypa_fruticans))	Kingia_australis);
((Chamaedorea_seifrizii	((Nypa_fruticans	Calamus_caryotoides)	((((Iriartea_deltoidea	(Sclerosperma_profizianum	((Roystonea_regia	Podococcus_barteri)	(((Reinhardtia_simplex	Reinhardtia_gracilis)	(Reinhardtia_latisecta	Reinhardtia_paiewonskiana))	((Bactris_major	Attalea_speciosa)	(Elaeis_oleifera	Elaeis_guineensis))))))	(((Geonoma_undata	((((Heterospathe_cagayanensis	(Kentiopsis_piersoniorum	Veitchia_spiralis))	(Burretiokentia_grandiflora	Hydriastele_microspadix))	Dictyosperma_album)	(Prestoea_acuminata	(Oenocarpus_bataua	Oenocarpus_minor))))	(Manicaria_saccifera	Pelagodoxa_henryana))	Orania_palindan))	Pseudophoenix_vinifera)	((Sabal_domingensis	Phoenix_dactylifera)	Serenoa_repens))))	Kingia_australis);
((Chamaedorea_seifrizii	(Manicaria_saccifera	(Pelagodoxa_henryana	((((Calamus_caryotoides	(Phoenix_dactylifera	Serenoa_repens))	Nypa_fruticans)	((Sabal_domingensis	(Pseudophoenix_vinifera	Iriartea_deltoidea))	((Podococcus_barteri	(Orania_palindan	Sclerosperma_profizianum))	(Roystonea_regia	((((Reinhardtia_simplex	Reinhardtia_gracilis)	(Reinhardtia_latisecta	Reinhardtia_paiewonskiana))	(Bactris_major	Attalea_speciosa))	(Elaeis_oleifera	Elaeis_guineensis))))))	(Geonoma_undata	(((Dictyosperma_album	(Kentiopsis_piersoniorum	Veitchia_spiralis))	((Heterospathe_cagayanensis	Burretiokentia_grandiflora)	Hydriastele_microspadix))	(Prestoea_acuminata	(Oenocarpus_bataua	Oenocarpus_minor))))))))	Kingia_australis);
((Chamaedorea_seifrizii	(Manicaria_saccifera	((((Geonoma_undata	(((Dictyosperma_album	(Kentiopsis_piersoniorum	(Pseudophoenix_vinifera	Veitchia_spiralis)))	((Heterospathe_cagayanensis	Burretiokentia_grandiflora)	Hydriastele_microspadix))	(Prestoea_acuminata	(Oenocarpus_bataua	Oenocarpus_minor))))	Pelagodoxa_henryana)	Orania_palindan)	(((Podococcus_barteri	(Roystonea_regia	(((Reinhardtia_simplex	Reinhardtia_gracilis)	(Reinhardtia_latisecta	Reinhardtia_paiewonskiana))	((Elaeis_oleifera	Elaeis_guineensis)	(Bactris_major	Attalea_speciosa)))))	Sclerosperma_profizianum)	(Iriartea_deltoidea	(((Sabal_domingensis	Phoenix_dactylifera)	Serenoa_repens)	(Nypa_fruticans	Calamus_caryotoides)))))))	Kingia_australis);
((Chamaedorea_seifrizii	(Nypa_fruticans	((((((Iriartea_deltoidea	(Podococcus_barteri	Sabal_domingensis))	(Orania_palindan	Sclerosperma_profizianum))	((Calamus_caryotoides	Manicaria_saccifera)	(((((Heterospathe_cagayanensis	(Hydriastele_microspadix	((Kentiopsis_piersoniorum	Veitchia_spiralis)	(Burretiokentia_grandiflora	Pseudophoenix_vinifera))))	Dictyosperma_album)	(Prestoea_acuminata	(Oenocarpus_bataua	Oenocarpus_minor)))	Geonoma_undata)	Pelagodoxa_henryana)))	(Bactris_major	Roystonea_regia))	(((Reinhardtia_simplex	Reinhardtia_gracilis)	(Reinhardtia_latisecta	Reinhardtia_paiewonskiana))	((Elaeis_oleifera	Elaeis_guineensis)	Attalea_speciosa)))	(Phoenix_dactylifera	Serenoa_repens))))	Kingia_australis);
((Chamaedorea_seifrizii	((((Manicaria_saccifera	Pelagodoxa_henryana)	(((((Phoenix_dactylifera	Serenoa_repens)	(((Roystonea_regia	Bactris_major)	(((Reinhardtia_simplex	Reinhardtia_gracilis)	(Reinhardtia_latisecta	Reinhardtia_paiewonskiana))	((Elaeis_oleifera	Elaeis_guineensis)	Attalea_speciosa)))	Podococcus_barteri))	Sclerosperma_profizianum)	Orania_palindan)	(Pseudophoenix_vinifera	(Sabal_domingensis	Iriartea_deltoidea))))	Geonoma_undata)	(((Veitchia_spiralis	((Burretiokentia_grandiflora	Hydriastele_microspadix)	(Kentiopsis_piersoniorum	Heterospathe_cagayanensis)))	Dictyosperma_album)	(((Calamus_caryotoides	Nypa_fruticans)	Prestoea_acuminata)	(Oenocarpus_bataua	Oenocarpus_minor)))))	Kingia_australis);
(((((Calamus_caryotoides	Nypa_fruticans)	Prestoea_acuminata)	((Oenocarpus_bataua	Oenocarpus_minor)	((((Chamaedorea_seifrizii	Manicaria_saccifera)	Pelagodoxa_henryana)	((((Sclerosperma_profizianum	Orania_palindan)	(Podococcus_barteri	Roystonea_regia))	(((Reinhardtia_simplex	Reinhardtia_gracilis)	(Reinhardtia_latisecta	Reinhardtia_paiewonskiana))	((Elaeis_oleifera	Elaeis_guineensis)	(Bactris_major	Attalea_speciosa))))	((Phoenix_dactylifera	(Serenoa_repens	(Pseudophoenix_vinifera	Sabal_domingensis)))	Iriartea_deltoidea)))	Geonoma_undata)))	((Veitchia_spiralis	(Kentiopsis_piersoniorum	(Heterospathe_cagayanensis	(Burretiokentia_grandiflora	Hydriastele_microspadix))))	Dictyosperma_album))	Kingia_australis);
((((Nypa_fruticans	Calamus_caryotoides)	((Serenoa_repens	(Sabal_domingensis	Phoenix_dactylifera))	((Pseudophoenix_vinifera	Iriartea_deltoidea)	(((((Prestoea_acuminata	(Oenocarpus_bataua	Oenocarpus_minor))	(Dictyosperma_album	((Heterospathe_cagayanensis	(Burretiokentia_grandiflora	Hydriastele_microspadix))	(Kentiopsis_piersoniorum	Veitchia_spiralis))))	Geonoma_undata)	(Pelagodoxa_henryana	Manicaria_saccifera))	((Sclerosperma_profizianum	(((Reinhardtia_gracilis	Reinhardtia_simplex)	(Reinhardtia_paiewonskiana	Reinhardtia_latisecta))	((Bactris_major	Attalea_speciosa)	(Elaeis_guineensis	Elaeis_oleifera))))	(Orania_palindan	(Roystonea_regia	Podococcus_barteri)))))))	Chamaedorea_seifrizii)	Kingia_australis);
((Serenoa_repens	(Phoenix_dactylifera	(((Pseudophoenix_vinifera	(Sabal_domingensis	Iriartea_deltoidea))	((((((Prestoea_acuminata	(Oenocarpus_bataua	Oenocarpus_minor))	(Dictyosperma_album	((Heterospathe_cagayanensis	(Burretiokentia_grandiflora	Hydriastele_microspadix))	(Kentiopsis_piersoniorum	Veitchia_spiralis))))	Geonoma_undata)	(Pelagodoxa_henryana	(Chamaedorea_seifrizii	Manicaria_saccifera)))	((((Reinhardtia_gracilis	Reinhardtia_simplex)	(Reinhardtia_paiewonskiana	Reinhardtia_latisecta))	((Bactris_major	Attalea_speciosa)	(Elaeis_guineensis	Elaeis_oleifera)))	(Orania_palindan	Sclerosperma_profizianum)))	(Podococcus_barteri	Roystonea_regia)))	(Nypa_fruticans	Calamus_caryotoides))))	Kingia_australis);
((Elaeis_guineensis	(Elaeis_oleifera	(((((((((Prestoea_acuminata	(Oenocarpus_bataua	Oenocarpus_minor))	(Dictyosperma_album	((Heterospathe_cagayanensis	(Burretiokentia_grandiflora	Hydriastele_microspadix))	(Kentiopsis_piersoniorum	Veitchia_spiralis))))	Geonoma_undata)	(Pelagodoxa_henryana	(Chamaedorea_seifrizii	Manicaria_saccifera)))	(Orania_palindan	Sclerosperma_profizianum))	(Roystonea_regia	(Podococcus_barteri	(Sabal_domingensis	((Nypa_fruticans	Calamus_caryotoides)	(Serenoa_repens	Phoenix_dactylifera))))))	Iriartea_deltoidea)	((Reinhardtia_gracilis	Reinhardtia_simplex)	(Reinhardtia_paiewonskiana	Reinhardtia_latisecta)))	(Bactris_major	(Pseudophoenix_vinifera	Attalea_speciosa)))))	Kingia_australis);
((Chamaedorea_seifrizii	(Pseudophoenix_vinifera	(((((Podococcus_barteri	Roystonea_regia)	(((Reinhardtia_gracilis	Reinhardtia_simplex)	(Reinhardtia_paiewonskiana	Reinhardtia_latisecta))	((Bactris_major	Attalea_speciosa)	(Elaeis_guineensis	Elaeis_oleifera))))	(Orania_palindan	Sclerosperma_profizianum))	((Iriartea_deltoidea	Sabal_domingensis)	((Nypa_fruticans	Calamus_caryotoides)	(Serenoa_repens	Phoenix_dactylifera))))	((((Prestoea_acuminata	(Oenocarpus_bataua	Oenocarpus_minor))	((Heterospathe_cagayanensis	(Kentiopsis_piersoniorum	(Burretiokentia_grandiflora	Hydriastele_microspadix)))	(Veitchia_spiralis	Dictyosperma_album)))	Geonoma_undata)	(Manicaria_saccifera	Pelagodoxa_henryana)))))	Kingia_australis);
((Chamaedorea_seifrizii	((((((Serenoa_repens	Phoenix_dactylifera)	Iriartea_deltoidea)	(Nypa_fruticans	Calamus_caryotoides))	Sabal_domingensis)	((((Pseudophoenix_vinifera	Podococcus_barteri)	(Orania_palindan	Sclerosperma_profizianum))	((((Reinhardtia_gracilis	Reinhardtia_simplex)	(Reinhardtia_paiewonskiana	Reinhardtia_latisecta))	((Elaeis_guineensis	Elaeis_oleifera)	Attalea_speciosa))	Bactris_major))	Roystonea_regia))	((Oenocarpus_bataua	Oenocarpus_minor)	(((Heterospathe_cagayanensis	(Kentiopsis_piersoniorum	(Burretiokentia_grandiflora	Hydriastele_microspadix)))	(Veitchia_spiralis	Dictyosperma_album))	((Manicaria_saccifera	Pelagodoxa_henryana)	(Geonoma_undata	Prestoea_acuminata))))))	Kingia_australis);
((Chamaedorea_seifrizii	(((((Nypa_fruticans	Calamus_caryotoides)	((Kentiopsis_piersoniorum	Veitchia_spiralis)	(Dictyosperma_album	((Heterospathe_cagayanensis	Burretiokentia_grandiflora)	Hydriastele_microspadix))))	(Prestoea_acuminata	(Oenocarpus_bataua	Oenocarpus_minor)))	((((Sabal_domingensis	(Serenoa_repens	Phoenix_dactylifera))	(((((((Reinhardtia_gracilis	Reinhardtia_simplex)	(Reinhardtia_paiewonskiana	Reinhardtia_latisecta))	((Elaeis_guineensis	Elaeis_oleifera)	Attalea_speciosa))	Bactris_major)	(Podococcus_barteri	Roystonea_regia))	Sclerosperma_profizianum)	Orania_palindan))	((Manicaria_saccifera	Pelagodoxa_henryana)	Iriartea_deltoidea))	Geonoma_undata))	Pseudophoenix_vinifera))	Kingia_australis);
((Chamaedorea_seifrizii	(Phoenix_dactylifera	(((((((((Bactris_major	Roystonea_regia)	(((Reinhardtia_gracilis	Reinhardtia_simplex)	(Reinhardtia_paiewonskiana	Reinhardtia_latisecta))	((Elaeis_guineensis	Elaeis_oleifera)	Attalea_speciosa)))	Sclerosperma_profizianum)	Podococcus_barteri)	Orania_palindan)	((Sabal_domingensis	Iriartea_deltoidea)	(((Geonoma_undata	(((Pseudophoenix_vinifera	Veitchia_spiralis)	Dictyosperma_album)	((Heterospathe_cagayanensis	Kentiopsis_piersoniorum)	(Burretiokentia_grandiflora	Hydriastele_microspadix))))	(Oenocarpus_bataua	Oenocarpus_minor))	(Manicaria_saccifera	Pelagodoxa_henryana))))	Prestoea_acuminata)	(Nypa_fruticans	Calamus_caryotoides))	Serenoa_repens)))	Kingia_australis);
((Chamaedorea_seifrizii	((((Roystonea_regia	((Orania_palindan	Sclerosperma_profizianum)	Podococcus_barteri))	(((Reinhardtia_gracilis	Reinhardtia_simplex)	(Reinhardtia_paiewonskiana	Reinhardtia_latisecta))	(((Elaeis_guineensis	Elaeis_oleifera)	Bactris_major)	Attalea_speciosa)))	((Iriartea_deltoidea	((Serenoa_repens	(Phoenix_dactylifera	Sabal_domingensis))	(Nypa_fruticans	Calamus_caryotoides)))	((Geonoma_undata	((Prestoea_acuminata	(Oenocarpus_bataua	Oenocarpus_minor))	((Dictyosperma_album	((Burretiokentia_grandiflora	Hydriastele_microspadix)	Heterospathe_cagayanensis))	(Kentiopsis_piersoniorum	Veitchia_spiralis))))	(Manicaria_saccifera	Pelagodoxa_henryana))))	Pseudophoenix_vinifera))	Kingia_australis);
((Iriartea_deltoidea	(((Serenoa_repens	(Phoenix_dactylifera	Sabal_domingensis))	Nypa_fruticans)	(((((Geonoma_undata	(((Burretiokentia_grandiflora	Hydriastele_microspadix)	(Heterospathe_cagayanensis	Kentiopsis_piersoniorum))	(Veitchia_spiralis	Dictyosperma_album)))	(Prestoea_acuminata	(Oenocarpus_bataua	Oenocarpus_minor)))	(Chamaedorea_seifrizii	(Manicaria_saccifera	Pelagodoxa_henryana)))	((Orania_palindan	Sclerosperma_profizianum)	((Podococcus_barteri	Roystonea_regia)	(((Reinhardtia_gracilis	Reinhardtia_simplex)	(Reinhardtia_paiewonskiana	(Calamus_caryotoides	Reinhardtia_latisecta)))	((Elaeis_guineensis	Elaeis_oleifera)	(Bactris_major	Attalea_speciosa))))))	Pseudophoenix_vinifera)))	Kingia_australis);
((Chamaedorea_seifrizii	((Manicaria_saccifera	((Pelagodoxa_henryana	(((Orania_palindan	Sclerosperma_profizianum)	((Podococcus_barteri	Roystonea_regia)	(((Reinhardtia_gracilis	Reinhardtia_simplex)	(Reinhardtia_paiewonskiana	Reinhardtia_latisecta))	((Elaeis_guineensis	Elaeis_oleifera)	(Bactris_major	Attalea_speciosa)))))	((Serenoa_repens	(Phoenix_dactylifera	Sabal_domingensis))	(Calamus_caryotoides	Nypa_fruticans))))	(((((Hydriastele_microspadix	(Heterospathe_cagayanensis	Kentiopsis_piersoniorum))	(Veitchia_spiralis	Dictyosperma_album))	Burretiokentia_grandiflora)	(Prestoea_acuminata	(Oenocarpus_bataua	Oenocarpus_minor)))	(Iriartea_deltoidea	Geonoma_undata))))	Pseudophoenix_vinifera))	Kingia_australis);
(((Nypa_fruticans	(((((Orania_palindan	Sclerosperma_profizianum)	(((Bactris_major	Roystonea_regia)	(((Reinhardtia_gracilis	Reinhardtia_simplex)	(Reinhardtia_paiewonskiana	Reinhardtia_latisecta))	((Elaeis_oleifera	Elaeis_guineensis)	Attalea_speciosa)))	Podococcus_barteri))	((Geonoma_undata	(((Dictyosperma_album	((Kentiopsis_piersoniorum	(Burretiokentia_grandiflora	Heterospathe_cagayanensis))	Hydriastele_microspadix))	Veitchia_spiralis)	(Prestoea_acuminata	(Oenocarpus_minor	Oenocarpus_bataua))))	(Pelagodoxa_henryana	Manicaria_saccifera)))	(((Pseudophoenix_vinifera	Iriartea_deltoidea)	Sabal_domingensis)	(Phoenix_dactylifera	Serenoa_repens)))	Calamus_caryotoides))	Chamaedorea_seifrizii)	Kingia_australis);
((((Nypa_fruticans	Calamus_caryotoides)	((Iriartea_deltoidea	((((Hydriastele_microspadix	Geonoma_undata)	(((Kentiopsis_piersoniorum	Veitchia_spiralis)	((Burretiokentia_grandiflora	Heterospathe_cagayanensis)	Dictyosperma_album))	(Prestoea_acuminata	(Oenocarpus_minor	Oenocarpus_bataua))))	(Pelagodoxa_henryana	Manicaria_saccifera))	(Orania_palindan	(Sclerosperma_profizianum	(((Bactris_major	(Pseudophoenix_vinifera	Roystonea_regia))	(((Reinhardtia_gracilis	Reinhardtia_simplex)	(Reinhardtia_paiewonskiana	Reinhardtia_latisecta))	((Elaeis_oleifera	Elaeis_guineensis)	Attalea_speciosa)))	Podococcus_barteri)))))	((Phoenix_dactylifera	Serenoa_repens)	Sabal_domingensis)))	Chamaedorea_seifrizii)	Kingia_australis);
((Iriartea_deltoidea	(((((Orania_palindan	Sclerosperma_profizianum)	Podococcus_barteri)	(((((Reinhardtia_gracilis	Reinhardtia_simplex)	(Reinhardtia_paiewonskiana	Reinhardtia_latisecta))	((Elaeis_oleifera	Elaeis_guineensis)	Attalea_speciosa))	Bactris_major)	Roystonea_regia))	((Chamaedorea_seifrizii	(((((((Kentiopsis_piersoniorum	Veitchia_spiralis)	(Hydriastele_microspadix	Burretiokentia_grandiflora))	Heterospathe_cagayanensis)	Dictyosperma_album)	(Prestoea_acuminata	(Oenocarpus_minor	Oenocarpus_bataua)))	Geonoma_undata)	(Pelagodoxa_henryana	Manicaria_saccifera)))	Pseudophoenix_vinifera))	(Sabal_domingensis	((Calamus_caryotoides	Nypa_fruticans)	(Phoenix_dactylifera	Serenoa_repens)))))	Kingia_australis);
((Iriartea_deltoidea	(Sabal_domingensis	((((Podococcus_barteri	((((Reinhardtia_gracilis	Reinhardtia_simplex)	(Reinhardtia_paiewonskiana	Reinhardtia_latisecta))	((Elaeis_oleifera	Elaeis_guineensis)	Attalea_speciosa))	(Roystonea_regia	Bactris_major)))	((Calamus_caryotoides	Nypa_fruticans)	(Phoenix_dactylifera	Serenoa_repens)))	((Chamaedorea_seifrizii	((((((Hydriastele_microspadix	Burretiokentia_grandiflora)	(Heterospathe_cagayanensis	Kentiopsis_piersoniorum))	(Veitchia_spiralis	Dictyosperma_album))	(Prestoea_acuminata	(Oenocarpus_minor	Oenocarpus_bataua)))	Geonoma_undata)	(Pelagodoxa_henryana	Manicaria_saccifera)))	(Orania_palindan	Sclerosperma_profizianum)))	Pseudophoenix_vinifera)))	Kingia_australis);
((Chamaedorea_seifrizii	((((Reinhardtia_gracilis	Reinhardtia_simplex)	(Reinhardtia_paiewonskiana	Reinhardtia_latisecta))	((Elaeis_oleifera	Elaeis_guineensis)	Attalea_speciosa))	(Bactris_major	(((Calamus_caryotoides	Nypa_fruticans)	(Iriartea_deltoidea	((Phoenix_dactylifera	Serenoa_repens)	Sabal_domingensis)))	(((((((Hydriastele_microspadix	(Heterospathe_cagayanensis	Burretiokentia_grandiflora))	(Kentiopsis_piersoniorum	(Veitchia_spiralis	Dictyosperma_album)))	(Prestoea_acuminata	(Oenocarpus_minor	Oenocarpus_bataua)))	Geonoma_undata)	(Pelagodoxa_henryana	Manicaria_saccifera))	Pseudophoenix_vinifera)	(Sclerosperma_profizianum	((Podococcus_barteri	Roystonea_regia)	Orania_palindan)))))))	Kingia_australis);
((Chamaedorea_seifrizii	(((Pseudophoenix_vinifera	Phoenix_dactylifera)	Serenoa_repens)	(((Sabal_domingensis	(((((Nypa_fruticans	Calamus_caryotoides)	(((Dictyosperma_album	Veitchia_spiralis)	(((Hydriastele_microspadix	Kentiopsis_piersoniorum)	Heterospathe_cagayanensis)	Burretiokentia_grandiflora))	(Prestoea_acuminata	(Oenocarpus_minor	Oenocarpus_bataua))))	Geonoma_undata)	(Pelagodoxa_henryana	Manicaria_saccifera))	((Orania_palindan	Sclerosperma_profizianum)	Podococcus_barteri)))	Iriartea_deltoidea)	(Roystonea_regia	((Attalea_speciosa	(((Reinhardtia_gracilis	Reinhardtia_simplex)	(Reinhardtia_paiewonskiana	Reinhardtia_latisecta))	(Elaeis_oleifera	Elaeis_guineensis)))	Bactris_major)))))	Kingia_australis);
((Chamaedorea_seifrizii	((((Iriartea_deltoidea	Sabal_domingensis)	(Phoenix_dactylifera	Serenoa_repens))	((((Attalea_speciosa	(Elaeis_oleifera	Elaeis_guineensis))	((Reinhardtia_gracilis	Reinhardtia_simplex)	(Reinhardtia_paiewonskiana	Reinhardtia_latisecta)))	Bactris_major)	(((((Geonoma_undata	(Burretiokentia_grandiflora	(Dictyosperma_album	(Hydriastele_microspadix	(Heterospathe_cagayanensis	(Kentiopsis_piersoniorum	Veitchia_spiralis))))))	(Prestoea_acuminata	(Oenocarpus_minor	Oenocarpus_bataua)))	(Pelagodoxa_henryana	Manicaria_saccifera))	(Calamus_caryotoides	Nypa_fruticans))	(Sclerosperma_profizianum	(Roystonea_regia	(Podococcus_barteri	Orania_palindan))))))	Pseudophoenix_vinifera))	Kingia_australis);
((Calamus_caryotoides	(Nypa_fruticans	(Iriartea_deltoidea	(((((Sclerosperma_profizianum	((Pseudophoenix_vinifera	Podococcus_barteri)	Orania_palindan))	((Attalea_speciosa	(Bactris_major	(Elaeis_oleifera	Elaeis_guineensis)))	((Reinhardtia_gracilis	Reinhardtia_simplex)	(Reinhardtia_paiewonskiana	Reinhardtia_latisecta))))	((((Hydriastele_microspadix	Burretiokentia_grandiflora)	Heterospathe_cagayanensis)	((Kentiopsis_piersoniorum	Veitchia_spiralis)	Dictyosperma_album))	(Pelagodoxa_henryana	(Geonoma_undata	((Chamaedorea_seifrizii	Manicaria_saccifera)	(Prestoea_acuminata	(Oenocarpus_minor	Oenocarpus_bataua)))))))	Roystonea_regia)	((Phoenix_dactylifera	Serenoa_repens)	Sabal_domingensis)))))	Kingia_australis);
((Chamaedorea_seifrizii	(((Geonoma_undata	((Prestoea_acuminata	(Oenocarpus_minor	Oenocarpus_bataua))	(((Heterospathe_cagayanensis	Kentiopsis_piersoniorum)	(Hydriastele_microspadix	Burretiokentia_grandiflora))	(Veitchia_spiralis	Dictyosperma_album))))	(Pelagodoxa_henryana	Manicaria_saccifera))	(((Calamus_caryotoides	Nypa_fruticans)	(Phoenix_dactylifera	Serenoa_repens))	(((Sclerosperma_profizianum	Orania_palindan)	((Podococcus_barteri	Roystonea_regia)	((Attalea_speciosa	(Bactris_major	(Elaeis_oleifera	Elaeis_guineensis)))	((Reinhardtia_gracilis	Reinhardtia_simplex)	(Reinhardtia_paiewonskiana	Reinhardtia_latisecta)))))	(Iriartea_deltoidea	(Pseudophoenix_vinifera	Sabal_domingensis))))))	Kingia_australis);
((Calamus_caryotoides	(Nypa_fruticans	((Phoenix_dactylifera	Serenoa_repens)	((Sabal_domingensis	Iriartea_deltoidea)	((Sclerosperma_profizianum	((Orania_palindan	(Podococcus_barteri	Roystonea_regia))	((((Reinhardtia_gracilis	Reinhardtia_simplex)	(Reinhardtia_paiewonskiana	Reinhardtia_latisecta))	((Pseudophoenix_vinifera	Attalea_speciosa)	(Elaeis_oleifera	Elaeis_guineensis)))	Bactris_major)))	(Chamaedorea_seifrizii	((Geonoma_undata	((Prestoea_acuminata	(Oenocarpus_minor	Oenocarpus_bataua))	(((Hydriastele_microspadix	(Heterospathe_cagayanensis	Burretiokentia_grandiflora))	Kentiopsis_piersoniorum)	(Veitchia_spiralis	Dictyosperma_album))))	(Pelagodoxa_henryana	Manicaria_saccifera))))))))	Kingia_australis);
((Sabal_domingensis	(((Bactris_major	((Chamaedorea_seifrizii	(((Reinhardtia_simplex	Reinhardtia_gracilis)	(Reinhardtia_latisecta	Reinhardtia_paiewonskiana))	((Elaeis_guineensis	Elaeis_oleifera)	Attalea_speciosa)))	(((Manicaria_saccifera	Pelagodoxa_henryana)	(((Veitchia_spiralis	(Dictyosperma_album	((Kentiopsis_piersoniorum	Heterospathe_cagayanensis)	(Burretiokentia_grandiflora	Hydriastele_microspadix))))	(Prestoea_acuminata	(Oenocarpus_bataua	Oenocarpus_minor)))	Geonoma_undata))	((Orania_palindan	Sclerosperma_profizianum)	(Iriartea_deltoidea	(Podococcus_barteri	Pseudophoenix_vinifera))))))	(Calamus_caryotoides	Nypa_fruticans))	(Roystonea_regia	(Serenoa_repens	Phoenix_dactylifera))))	Kingia_australis);
((Chamaedorea_seifrizii	((((Podococcus_barteri	((Calamus_caryotoides	Orania_palindan)	Sclerosperma_profizianum))	(Roystonea_regia	(Bactris_major	(((Reinhardtia_simplex	Reinhardtia_gracilis)	(Reinhardtia_latisecta	Reinhardtia_paiewonskiana))	((Elaeis_guineensis	Elaeis_oleifera)	Attalea_speciosa)))))	((Nypa_fruticans	((Phoenix_dactylifera	Serenoa_repens)	(Sabal_domingensis	Iriartea_deltoidea)))	((Manicaria_saccifera	Pelagodoxa_henryana)	(((Dictyosperma_album	(((Kentiopsis_piersoniorum	Heterospathe_cagayanensis)	(Burretiokentia_grandiflora	Hydriastele_microspadix))	Veitchia_spiralis))	(Prestoea_acuminata	(Oenocarpus_bataua	Oenocarpus_minor)))	Geonoma_undata))))	Pseudophoenix_vinifera))	Kingia_australis);
((Chamaedorea_seifrizii	(((((Orania_palindan	Sclerosperma_profizianum)	Podococcus_barteri)	((Roystonea_regia	Bactris_major)	(((Reinhardtia_simplex	Reinhardtia_gracilis)	(Reinhardtia_latisecta	Reinhardtia_paiewonskiana))	((Elaeis_guineensis	Elaeis_oleifera)	Attalea_speciosa))))	(((((Calamus_caryotoides	Nypa_fruticans)	(Phoenix_dactylifera	Serenoa_repens))	Iriartea_deltoidea)	Sabal_domingensis)	(Manicaria_saccifera	(Pelagodoxa_henryana	(((((Hydriastele_microspadix	(Heterospathe_cagayanensis	Burretiokentia_grandiflora))	(Kentiopsis_piersoniorum	Veitchia_spiralis))	Dictyosperma_album)	(Prestoea_acuminata	(Oenocarpus_bataua	Oenocarpus_minor)))	Geonoma_undata)))))	Pseudophoenix_vinifera))	Kingia_australis);
((Chamaedorea_seifrizii	(Iriartea_deltoidea	(((((((Kentiopsis_piersoniorum	Heterospathe_cagayanensis)	((Pseudophoenix_vinifera	Burretiokentia_grandiflora)	Hydriastele_microspadix))	Veitchia_spiralis)	Dictyosperma_album)	((Prestoea_acuminata	(Oenocarpus_bataua	Oenocarpus_minor))	Geonoma_undata))	(Manicaria_saccifera	Pelagodoxa_henryana))	(((Orania_palindan	Sclerosperma_profizianum)	((Calamus_caryotoides	Nypa_fruticans)	Podococcus_barteri))	(((((Sabal_domingensis	Phoenix_dactylifera)	Serenoa_repens)	Roystonea_regia)	Bactris_major)	(((Reinhardtia_simplex	Reinhardtia_gracilis)	(Reinhardtia_latisecta	Reinhardtia_paiewonskiana))	((Elaeis_guineensis	Elaeis_oleifera)	Attalea_speciosa)))))))	Kingia_australis);
((Chamaedorea_seifrizii	(((Geonoma_undata	(((((Hydriastele_microspadix	Burretiokentia_grandiflora)	Heterospathe_cagayanensis)	Dictyosperma_album)	(Kentiopsis_piersoniorum	Veitchia_spiralis))	(Prestoea_acuminata	(Oenocarpus_bataua	Oenocarpus_minor))))	(Manicaria_saccifera	Pelagodoxa_henryana))	((((Roystonea_regia	(Bactris_major	(((Pseudophoenix_vinifera	Attalea_speciosa)	(Elaeis_guineensis	Elaeis_oleifera))	(((Reinhardtia_simplex	Reinhardtia_gracilis)	Reinhardtia_latisecta)	Reinhardtia_paiewonskiana))))	(Iriartea_deltoidea	(((Sabal_domingensis	Phoenix_dactylifera)	Serenoa_repens)	(Calamus_caryotoides	Nypa_fruticans))))	(Orania_palindan	Podococcus_barteri))	Sclerosperma_profizianum)))	Kingia_australis);
((Chamaedorea_seifrizii	((((((((Hydriastele_microspadix	(Pseudophoenix_vinifera	Burretiokentia_grandiflora))	Heterospathe_cagayanensis)	Dictyosperma_album)	(Kentiopsis_piersoniorum	Veitchia_spiralis))	(Prestoea_acuminata	(Oenocarpus_bataua	Oenocarpus_minor)))	(Geonoma_undata	Iriartea_deltoidea))	(Manicaria_saccifera	Pelagodoxa_henryana))	((((Orania_palindan	Sclerosperma_profizianum)	Podococcus_barteri)	(((Attalea_speciosa	(Elaeis_guineensis	Elaeis_oleifera))	((Reinhardtia_latisecta	Reinhardtia_paiewonskiana)	(Reinhardtia_simplex	Reinhardtia_gracilis)))	(Roystonea_regia	Bactris_major)))	((Calamus_caryotoides	Nypa_fruticans)	(Sabal_domingensis	(Phoenix_dactylifera	Serenoa_repens))))))	Kingia_australis);
((Chamaedorea_seifrizii	(((((Heterospathe_cagayanensis	(((Hydriastele_microspadix	(Pseudophoenix_vinifera	Burretiokentia_grandiflora))	(Veitchia_spiralis	Kentiopsis_piersoniorum))	Dictyosperma_album))	(Prestoea_acuminata	(Oenocarpus_bataua	Oenocarpus_minor)))	(Geonoma_undata	Iriartea_deltoidea))	(Manicaria_saccifera	Pelagodoxa_henryana))	((Orania_palindan	Sclerosperma_profizianum)	((Roystonea_regia	((Podococcus_barteri	Sabal_domingensis)	((Calamus_caryotoides	Nypa_fruticans)	(Phoenix_dactylifera	Serenoa_repens))))	(((Elaeis_guineensis	Elaeis_oleifera)	(Bactris_major	Attalea_speciosa))	((Reinhardtia_latisecta	Reinhardtia_paiewonskiana)	(Reinhardtia_simplex	Reinhardtia_gracilis)))))))	Kingia_australis);
((Chamaedorea_seifrizii	((Calamus_caryotoides	Nypa_fruticans)	(((((Dictyosperma_album	((((Pseudophoenix_vinifera	Veitchia_spiralis)	Kentiopsis_piersoniorum)	(Hydriastele_microspadix	Burretiokentia_grandiflora))	Heterospathe_cagayanensis))	((Manicaria_saccifera	Prestoea_acuminata)	Geonoma_undata))	Pelagodoxa_henryana)	(((Oenocarpus_bataua	Oenocarpus_minor)	((Roystonea_regia	(Phoenix_dactylifera	Serenoa_repens))	((((Elaeis_guineensis	Elaeis_oleifera)	Attalea_speciosa)	((Reinhardtia_latisecta	Reinhardtia_paiewonskiana)	(Reinhardtia_simplex	Reinhardtia_gracilis)))	Bactris_major)))	((Sabal_domingensis	(Podococcus_barteri	Iriartea_deltoidea))	Sclerosperma_profizianum)))	Orania_palindan)))	Kingia_australis);
((Iriartea_deltoidea	((Calamus_caryotoides	Nypa_fruticans)	(((((((Prestoea_acuminata	(Dictyosperma_album	((Veitchia_spiralis	Kentiopsis_piersoniorum)	(Hydriastele_microspadix	(Heterospathe_cagayanensis	Burretiokentia_grandiflora)))))	(Oenocarpus_bataua	Oenocarpus_minor))	Geonoma_undata)	(Manicaria_saccifera	Pelagodoxa_henryana))	Chamaedorea_seifrizii)	(((Pseudophoenix_vinifera	Roystonea_regia)	(((Elaeis_guineensis	Elaeis_oleifera)	(Bactris_major	Attalea_speciosa))	((Reinhardtia_latisecta	Reinhardtia_paiewonskiana)	(Reinhardtia_simplex	Reinhardtia_gracilis))))	(Podococcus_barteri	(Orania_palindan	Sclerosperma_profizianum))))	(Serenoa_repens	(Sabal_domingensis	Phoenix_dactylifera)))))	Kingia_australis);
((Chamaedorea_seifrizii	(((Prestoea_acuminata	(Iriartea_deltoidea	(((((Elaeis_guineensis	Elaeis_oleifera)	(Bactris_major	Attalea_speciosa))	((Reinhardtia_latisecta	Reinhardtia_paiewonskiana)	(Reinhardtia_simplex	Reinhardtia_gracilis)))	((Roystonea_regia	Podococcus_barteri)	(Orania_palindan	Sclerosperma_profizianum)))	(Pelagodoxa_henryana	((Calamus_caryotoides	Nypa_fruticans)	(Sabal_domingensis	(Phoenix_dactylifera	Serenoa_repens)))))))	(Geonoma_undata	((Oenocarpus_bataua	Oenocarpus_minor)	(Dictyosperma_album	((Kentiopsis_piersoniorum	(Pseudophoenix_vinifera	Veitchia_spiralis))	(Hydriastele_microspadix	(Heterospathe_cagayanensis	Burretiokentia_grandiflora)))))))	Manicaria_saccifera))	Kingia_australis);
((Serenoa_repens	(((Calamus_caryotoides	Nypa_fruticans)	((Sabal_domingensis	((Chamaedorea_seifrizii	(((((Veitchia_spiralis	Dictyosperma_album)	(Hydriastele_microspadix	(Burretiokentia_grandiflora	(Heterospathe_cagayanensis	Kentiopsis_piersoniorum))))	(Prestoea_acuminata	(Oenocarpus_bataua	Oenocarpus_minor)))	Geonoma_undata)	(Manicaria_saccifera	Pelagodoxa_henryana)))	(Orania_palindan	(Sclerosperma_profizianum	(((Pseudophoenix_vinifera	Roystonea_regia)	Podococcus_barteri)	(((Elaeis_guineensis	Elaeis_oleifera)	(((Reinhardtia_paiewonskiana	Reinhardtia_latisecta)	(Reinhardtia_gracilis	Reinhardtia_simplex))	Attalea_speciosa))	Bactris_major))))))	Phoenix_dactylifera))	Iriartea_deltoidea))	Kingia_australis);
((Chamaedorea_seifrizii	((((((Nypa_fruticans	Calamus_caryotoides)	Orania_palindan)	(((Sclerosperma_profizianum	Podococcus_barteri)	(((Elaeis_guineensis	Elaeis_oleifera)	(Attalea_speciosa	Bactris_major))	((Reinhardtia_paiewonskiana	Reinhardtia_latisecta)	(Reinhardtia_gracilis	Reinhardtia_simplex))))	(Roystonea_regia	((Iriartea_deltoidea	(Pseudophoenix_vinifera	Sabal_domingensis))	(Serenoa_repens	Phoenix_dactylifera)))))	((((Veitchia_spiralis	Dictyosperma_album)	(Hydriastele_microspadix	((Kentiopsis_piersoniorum	Heterospathe_cagayanensis)	Burretiokentia_grandiflora)))	(Prestoea_acuminata	(Oenocarpus_bataua	Oenocarpus_minor)))	Geonoma_undata))	Pelagodoxa_henryana)	Manicaria_saccifera))	Kingia_australis);
((Sabal_domingensis	(((Serenoa_repens	Phoenix_dactylifera)	(Pseudophoenix_vinifera	Roystonea_regia))	(((Nypa_fruticans	Calamus_caryotoides)	((((Sclerosperma_profizianum	Podococcus_barteri)	(((Elaeis_guineensis	Elaeis_oleifera)	(Attalea_speciosa	Bactris_major))	((Reinhardtia_paiewonskiana	Reinhardtia_latisecta)	(Reinhardtia_gracilis	Reinhardtia_simplex))))	Orania_palindan)	((((Dictyosperma_album	(((Veitchia_spiralis	Kentiopsis_piersoniorum)	Heterospathe_cagayanensis)	(Burretiokentia_grandiflora	Hydriastele_microspadix)))	(Prestoea_acuminata	(Oenocarpus_bataua	Oenocarpus_minor)))	Geonoma_undata)	(Chamaedorea_seifrizii	(Pelagodoxa_henryana	Manicaria_saccifera)))))	Iriartea_deltoidea)))	Kingia_australis);
((Chamaedorea_seifrizii	(((((((Sclerosperma_profizianum	(Roystonea_regia	Podococcus_barteri))	(((Elaeis_guineensis	Elaeis_oleifera)	((Pseudophoenix_vinifera	Attalea_speciosa)	Bactris_major))	((Reinhardtia_paiewonskiana	Reinhardtia_latisecta)	(Reinhardtia_gracilis	Reinhardtia_simplex))))	(Iriartea_deltoidea	((Sabal_domingensis	(Phoenix_dactylifera	Serenoa_repens))	(Nypa_fruticans	Calamus_caryotoides))))	Orania_palindan)	(((Dictyosperma_album	(Veitchia_spiralis	(Burretiokentia_grandiflora	(Hydriastele_microspadix	(Kentiopsis_piersoniorum	Heterospathe_cagayanensis)))))	(Prestoea_acuminata	(Oenocarpus_bataua	Oenocarpus_minor)))	Geonoma_undata))	Pelagodoxa_henryana)	Manicaria_saccifera))	Kingia_australis);
((Iriartea_deltoidea	(((Nypa_fruticans	Calamus_caryotoides)	(Sabal_domingensis	(((Chamaedorea_seifrizii	((Pelagodoxa_henryana	Manicaria_saccifera)	((Geonoma_undata	(Prestoea_acuminata	(Oenocarpus_bataua	Oenocarpus_minor)))	((Burretiokentia_grandiflora	(Hydriastele_microspadix	(Kentiopsis_piersoniorum	Heterospathe_cagayanensis)))	(Dictyosperma_album	Veitchia_spiralis)))))	(Orania_palindan	((((Elaeis_guineensis	Elaeis_oleifera)	(((Reinhardtia_paiewonskiana	Reinhardtia_latisecta)	(Reinhardtia_gracilis	Reinhardtia_simplex))	(Attalea_speciosa	Bactris_major)))	(Podococcus_barteri	Roystonea_regia))	Sclerosperma_profizianum)))	Pseudophoenix_vinifera)))	(Phoenix_dactylifera	Serenoa_repens)))	Kingia_australis);
((Calamus_caryotoides	(((Iriartea_deltoidea	(((Chamaedorea_seifrizii	(Pelagodoxa_henryana	Manicaria_saccifera))	(((Prestoea_acuminata	(Oenocarpus_bataua	Oenocarpus_minor))	(((Veitchia_spiralis	Kentiopsis_piersoniorum)	(Hydriastele_microspadix	(Burretiokentia_grandiflora	Heterospathe_cagayanensis)))	Dictyosperma_album))	Geonoma_undata))	((Orania_palindan	Sclerosperma_profizianum)	((((Pseudophoenix_vinifera	Attalea_speciosa)	(Bactris_major	(Elaeis_guineensis	Elaeis_oleifera)))	((Reinhardtia_paiewonskiana	Reinhardtia_latisecta)	(Reinhardtia_gracilis	Reinhardtia_simplex)))	(Podococcus_barteri	Roystonea_regia)))))	((Sabal_domingensis	Phoenix_dactylifera)	Serenoa_repens))	Nypa_fruticans))	Kingia_australis);
((Chamaedorea_seifrizii	(Nypa_fruticans	((((Pelagodoxa_henryana	Manicaria_saccifera)	(((Prestoea_acuminata	(Oenocarpus_bataua	Oenocarpus_minor))	((Burretiokentia_grandiflora	(Heterospathe_cagayanensis	(Veitchia_spiralis	Kentiopsis_piersoniorum)))	Dictyosperma_album))	(Hydriastele_microspadix	Geonoma_undata)))	(Orania_palindan	((Podococcus_barteri	(Roystonea_regia	((((Reinhardtia_paiewonskiana	Reinhardtia_latisecta)	(Reinhardtia_gracilis	Reinhardtia_simplex))	(Attalea_speciosa	(Elaeis_guineensis	Elaeis_oleifera)))	Bactris_major)))	Sclerosperma_profizianum)))	((Sabal_domingensis	(Pseudophoenix_vinifera	Iriartea_deltoidea))	(Calamus_caryotoides	(Serenoa_repens	Phoenix_dactylifera))))))	Kingia_australis);
(((((((Podococcus_barteri	Roystonea_regia)	(Nypa_fruticans	(Calamus_caryotoides	(Serenoa_repens	Phoenix_dactylifera))))	(((Reinhardtia_paiewonskiana	Reinhardtia_latisecta)	(Reinhardtia_gracilis	Reinhardtia_simplex))	((Bactris_major	Attalea_speciosa)	(Elaeis_guineensis	Elaeis_oleifera))))	((Sabal_domingensis	(Pseudophoenix_vinifera	Iriartea_deltoidea))	(((Pelagodoxa_henryana	Manicaria_saccifera)	Chamaedorea_seifrizii)	(((Prestoea_acuminata	(Oenocarpus_bataua	Oenocarpus_minor))	((Veitchia_spiralis	Dictyosperma_album)	((Heterospathe_cagayanensis	Kentiopsis_piersoniorum)	(Hydriastele_microspadix	Burretiokentia_grandiflora))))	Geonoma_undata))))	Sclerosperma_profizianum)	Orania_palindan)	Kingia_australis);
(((Chamaedorea_seifrizii	(Nypa_fruticans	(((((Sclerosperma_profizianum	Orania_palindan)	((((Reinhardtia_paiewonskiana	Reinhardtia_latisecta)	(Reinhardtia_gracilis	Reinhardtia_simplex))	(Attalea_speciosa	(Elaeis_guineensis	Elaeis_oleifera)))	(Roystonea_regia	Bactris_major)))	Podococcus_barteri)	(((((Prestoea_acuminata	(Oenocarpus_bataua	Oenocarpus_minor))	(Veitchia_spiralis	(Dictyosperma_album	((Kentiopsis_piersoniorum	(Hydriastele_microspadix	Burretiokentia_grandiflora))	Heterospathe_cagayanensis))))	Geonoma_undata)	(Pelagodoxa_henryana	Manicaria_saccifera))	(Sabal_domingensis	(Pseudophoenix_vinifera	Iriartea_deltoidea))))	(Serenoa_repens	Phoenix_dactylifera))))	Calamus_caryotoides)	Kingia_australis);
((Chamaedorea_seifrizii	((Pelagodoxa_henryana	Manicaria_saccifera)	((((Calamus_caryotoides	Nypa_fruticans)	(Sabal_domingensis	(Phoenix_dactylifera	Serenoa_repens)))	(((Podococcus_barteri	((((Reinhardtia_paiewonskiana	Reinhardtia_latisecta)	(Reinhardtia_gracilis	Reinhardtia_simplex))	((Bactris_major	Attalea_speciosa)	(Elaeis_guineensis	Elaeis_oleifera)))	Sclerosperma_profizianum))	Roystonea_regia)	Orania_palindan))	(((Prestoea_acuminata	(Oenocarpus_bataua	Oenocarpus_minor))	((Dictyosperma_album	(((Kentiopsis_piersoniorum	Veitchia_spiralis)	Heterospathe_cagayanensis)	Hydriastele_microspadix))	Burretiokentia_grandiflora))	((Pseudophoenix_vinifera	Iriartea_deltoidea)	Geonoma_undata)))))	Kingia_australis);
(((((Manicaria_saccifera	Pelagodoxa_henryana)	(Geonoma_undata	(((Heterospathe_cagayanensis	(Kentiopsis_piersoniorum	(Burretiokentia_grandiflora	Hydriastele_microspadix)))	(Dictyosperma_album	Veitchia_spiralis))	(Prestoea_acuminata	(Oenocarpus_bataua	Oenocarpus_minor)))))	((((Sclerosperma_profizianum	Orania_palindan)	((Podococcus_barteri	((Reinhardtia_simplex	Reinhardtia_gracilis)	(Reinhardtia_latisecta	Reinhardtia_paiewonskiana)))	(Bactris_major	(Attalea_speciosa	(Elaeis_guineensis	Elaeis_oleifera)))))	(((Roystonea_regia	(Phoenix_dactylifera	Serenoa_repens))	Sabal_domingensis)	(Calamus_caryotoides	Nypa_fruticans)))	(Pseudophoenix_vinifera	Iriartea_deltoidea)))	Chamaedorea_seifrizii)	Kingia_australis);
(((Manicaria_saccifera	(Pelagodoxa_henryana	((((Oenocarpus_bataua	Oenocarpus_minor)	(Dictyosperma_album	((Kentiopsis_piersoniorum	Veitchia_spiralis)	((Burretiokentia_grandiflora	Hydriastele_microspadix)	Heterospathe_cagayanensis))))	(Prestoea_acuminata	Geonoma_undata))	((((Roystonea_regia	((Sabal_domingensis	Phoenix_dactylifera)	Serenoa_repens))	(Calamus_caryotoides	Nypa_fruticans))	(Pseudophoenix_vinifera	Iriartea_deltoidea))	((Podococcus_barteri	(Sclerosperma_profizianum	Orania_palindan))	((((Reinhardtia_simplex	Reinhardtia_gracilis)	(Reinhardtia_latisecta	Reinhardtia_paiewonskiana))	(Bactris_major	(Elaeis_guineensis	Elaeis_oleifera)))	Attalea_speciosa))))))	Chamaedorea_seifrizii)	Kingia_australis);
(((Manicaria_saccifera	((Pelagodoxa_henryana	(Geonoma_undata	((Prestoea_acuminata	(Oenocarpus_bataua	Oenocarpus_minor))	(Dictyosperma_album	((Kentiopsis_piersoniorum	Veitchia_spiralis)	(Hydriastele_microspadix	(Heterospathe_cagayanensis	Burretiokentia_grandiflora)))))))	(((Serenoa_repens	(Sabal_domingensis	Phoenix_dactylifera))	(Calamus_caryotoides	Nypa_fruticans))	((Sclerosperma_profizianum	((Iriartea_deltoidea	Podococcus_barteri)	(Roystonea_regia	(((((Reinhardtia_simplex	Reinhardtia_gracilis)	(Reinhardtia_latisecta	Reinhardtia_paiewonskiana))	(Elaeis_guineensis	Elaeis_oleifera))	(Pseudophoenix_vinifera	Attalea_speciosa))	Bactris_major))))	Orania_palindan))))	Chamaedorea_seifrizii)	Kingia_australis);
((((Calamus_caryotoides	Nypa_fruticans)	((((Pseudophoenix_vinifera	Iriartea_deltoidea)	Sabal_domingensis)	(((Manicaria_saccifera	Pelagodoxa_henryana)	(Geonoma_undata	((Prestoea_acuminata	(Oenocarpus_bataua	Oenocarpus_minor))	(Dictyosperma_album	((Kentiopsis_piersoniorum	Veitchia_spiralis)	(Heterospathe_cagayanensis	(Burretiokentia_grandiflora	Hydriastele_microspadix)))))))	((Sclerosperma_profizianum	Orania_palindan)	(Podococcus_barteri	(Roystonea_regia	(((Reinhardtia_simplex	Reinhardtia_gracilis)	(Reinhardtia_latisecta	Reinhardtia_paiewonskiana))	((Attalea_speciosa	Bactris_major)	(Elaeis_guineensis	Elaeis_oleifera))))))))	(Serenoa_repens	Phoenix_dactylifera)))	Chamaedorea_seifrizii)	Kingia_australis);
((Elaeis_guineensis	(Elaeis_oleifera	((((((Orania_palindan	((Iriartea_deltoidea	Sabal_domingensis)	((Geonoma_undata	((Chamaedorea_seifrizii	Manicaria_saccifera)	Pelagodoxa_henryana))	(((Oenocarpus_bataua	Oenocarpus_minor)	((Calamus_caryotoides	Nypa_fruticans)	Prestoea_acuminata))	(((Heterospathe_cagayanensis	Dictyosperma_album)	(Kentiopsis_piersoniorum	(Veitchia_spiralis	Hydriastele_microspadix)))	Burretiokentia_grandiflora)))))	Sclerosperma_profizianum)	(Serenoa_repens	Phoenix_dactylifera))	(Bactris_major	(Podococcus_barteri	Roystonea_regia)))	(((Reinhardtia_simplex	Reinhardtia_gracilis)	(Reinhardtia_latisecta	Reinhardtia_paiewonskiana))	Attalea_speciosa))	Pseudophoenix_vinifera)))	Kingia_australis);
((Chamaedorea_seifrizii	(Manicaria_saccifera	(Pelagodoxa_henryana	(((Orania_palindan	(Prestoea_acuminata	(Geonoma_undata	((Dictyosperma_album	((Heterospathe_cagayanensis	((Pseudophoenix_vinifera	Burretiokentia_grandiflora)	Hydriastele_microspadix))	(Kentiopsis_piersoniorum	Veitchia_spiralis)))	(Oenocarpus_bataua	Oenocarpus_minor)))))	(((Podococcus_barteri	(Calamus_caryotoides	Nypa_fruticans))	Sclerosperma_profizianum)	((Roystonea_regia	(Serenoa_repens	Phoenix_dactylifera))	(Bactris_major	((((Reinhardtia_simplex	Reinhardtia_gracilis)	(Reinhardtia_latisecta	Reinhardtia_paiewonskiana))	Attalea_speciosa)	(Elaeis_guineensis	Elaeis_oleifera))))))	(Iriartea_deltoidea	Sabal_domingensis)))))	Kingia_australis);
((Chamaedorea_seifrizii	(((((Geonoma_undata	((Oenocarpus_bataua	Oenocarpus_minor)	Prestoea_acuminata))	((Hydriastele_microspadix	((Kentiopsis_piersoniorum	Heterospathe_cagayanensis)	Burretiokentia_grandiflora))	(Veitchia_spiralis	Dictyosperma_album)))	(Manicaria_saccifera	Pelagodoxa_henryana))	(((Iriartea_deltoidea	Sabal_domingensis)	((Roystonea_regia	(Serenoa_repens	Phoenix_dactylifera))	(Calamus_caryotoides	Nypa_fruticans)))	((Sclerosperma_profizianum	(Podococcus_barteri	(Bactris_major	((((Reinhardtia_simplex	Reinhardtia_gracilis)	(Reinhardtia_latisecta	Reinhardtia_paiewonskiana))	Attalea_speciosa)	(Elaeis_guineensis	Elaeis_oleifera)))))	Orania_palindan)))	Pseudophoenix_vinifera))	Kingia_australis);
((((Sabal_domingensis	(Serenoa_repens	Phoenix_dactylifera))	((Calamus_caryotoides	Nypa_fruticans)	(Pseudophoenix_vinifera	(((Manicaria_saccifera	Chamaedorea_seifrizii)	(((((Oenocarpus_bataua	Oenocarpus_minor)	Prestoea_acuminata)	Geonoma_undata)	(Dictyosperma_album	((Heterospathe_cagayanensis	(Burretiokentia_grandiflora	Hydriastele_microspadix))	(Kentiopsis_piersoniorum	Veitchia_spiralis))))	Pelagodoxa_henryana))	(((Roystonea_regia	(((Bactris_major	Attalea_speciosa)	(Elaeis_guineensis	Elaeis_oleifera))	((Reinhardtia_simplex	Reinhardtia_gracilis)	(Reinhardtia_latisecta	Reinhardtia_paiewonskiana))))	Podococcus_barteri)	(Sclerosperma_profizianum	Orania_palindan))))))	Iriartea_deltoidea)	Kingia_australis);
((Chamaedorea_seifrizii	((((((Sclerosperma_profizianum	Orania_palindan)	Podococcus_barteri)	(((Attalea_speciosa	(Elaeis_guineensis	Elaeis_oleifera))	((Reinhardtia_simplex	Reinhardtia_gracilis)	(Reinhardtia_latisecta	Reinhardtia_paiewonskiana)))	(Bactris_major	Roystonea_regia)))	(((Iriartea_deltoidea	(Pseudophoenix_vinifera	Sabal_domingensis))	(Serenoa_repens	Phoenix_dactylifera))	(Calamus_caryotoides	Nypa_fruticans)))	(((((Oenocarpus_bataua	Oenocarpus_minor)	Prestoea_acuminata)	Geonoma_undata)	(Dictyosperma_album	((Heterospathe_cagayanensis	(Burretiokentia_grandiflora	Hydriastele_microspadix))	(Kentiopsis_piersoniorum	Veitchia_spiralis))))	Pelagodoxa_henryana))	Manicaria_saccifera))	Kingia_australis);
((Chamaedorea_seifrizii	((((Roystonea_regia	(((Bactris_major	Attalea_speciosa)	(Elaeis_guineensis	Elaeis_oleifera))	((Reinhardtia_simplex	Reinhardtia_gracilis)	(Reinhardtia_latisecta	Reinhardtia_paiewonskiana))))	((Sclerosperma_profizianum	Orania_palindan)	Podococcus_barteri))	((((Serenoa_repens	(Phoenix_dactylifera	Sabal_domingensis))	(Calamus_caryotoides	Nypa_fruticans))	Iriartea_deltoidea)	Pseudophoenix_vinifera))	((Geonoma_undata	((((Kentiopsis_piersoniorum	Heterospathe_cagayanensis)	(Burretiokentia_grandiflora	Hydriastele_microspadix))	(Veitchia_spiralis	Dictyosperma_album))	((Oenocarpus_bataua	Oenocarpus_minor)	Prestoea_acuminata)))	(Manicaria_saccifera	Pelagodoxa_henryana))))	Kingia_australis);
((((Manicaria_saccifera	Pelagodoxa_henryana)	((((Burretiokentia_grandiflora	((((Veitchia_spiralis	Kentiopsis_piersoniorum)	Heterospathe_cagayanensis)	Dictyosperma_album)	Hydriastele_microspadix))	((Oenocarpus_bataua	Oenocarpus_minor)	Prestoea_acuminata))	Geonoma_undata)	(((Orania_palindan	Sclerosperma_profizianum)	((Sabal_domingensis	(Phoenix_dactylifera	Serenoa_repens))	((Nypa_fruticans	Calamus_caryotoides)	Podococcus_barteri)))	(Iriartea_deltoidea	(((Pseudophoenix_vinifera	(Elaeis_guineensis	Elaeis_oleifera))	(Attalea_speciosa	((Reinhardtia_paiewonskiana	Reinhardtia_latisecta)	(Reinhardtia_gracilis	Reinhardtia_simplex))))	(Roystonea_regia	Bactris_major))))))	Chamaedorea_seifrizii)	Kingia_australis);
(((((Iriartea_deltoidea	(Serenoa_repens	(Sabal_domingensis	Phoenix_dactylifera)))	((Pseudophoenix_vinifera	((Pelagodoxa_henryana	(((((Heterospathe_cagayanensis	(Hydriastele_microspadix	Burretiokentia_grandiflora))	Dictyosperma_album)	(Veitchia_spiralis	Kentiopsis_piersoniorum))	((Oenocarpus_bataua	Oenocarpus_minor)	Prestoea_acuminata))	Geonoma_undata))	Manicaria_saccifera))	((Sclerosperma_profizianum	Orania_palindan)	((Podococcus_barteri	Roystonea_regia)	(((Attalea_speciosa	Bactris_major)	(Elaeis_guineensis	Elaeis_oleifera))	((Reinhardtia_paiewonskiana	Reinhardtia_latisecta)	(Reinhardtia_gracilis	Reinhardtia_simplex)))))))	(Nypa_fruticans	Calamus_caryotoides))	Chamaedorea_seifrizii)	Kingia_australis);
(((((((((((Heterospathe_cagayanensis	(Hydriastele_microspadix	Burretiokentia_grandiflora))	(Dictyosperma_album	(Veitchia_spiralis	Kentiopsis_piersoniorum)))	((Oenocarpus_bataua	Oenocarpus_minor)	Prestoea_acuminata))	Geonoma_undata)	(Manicaria_saccifera	Pelagodoxa_henryana))	((Podococcus_barteri	(Sclerosperma_profizianum	Orania_palindan))	(Roystonea_regia	(((Attalea_speciosa	(Elaeis_guineensis	Elaeis_oleifera))	((Reinhardtia_paiewonskiana	Reinhardtia_latisecta)	(Reinhardtia_gracilis	Reinhardtia_simplex)))	Bactris_major))))	(Sabal_domingensis	(Pseudophoenix_vinifera	Iriartea_deltoidea)))	(Serenoa_repens	Phoenix_dactylifera))	(Nypa_fruticans	Calamus_caryotoides))	Chamaedorea_seifrizii)	Kingia_australis);
((Nypa_fruticans	(Calamus_caryotoides	(Chamaedorea_seifrizii	(((((Sclerosperma_profizianum	Orania_palindan)	((((Reinhardtia_paiewonskiana	Reinhardtia_latisecta)	(Reinhardtia_gracilis	Reinhardtia_simplex))	((Elaeis_guineensis	Elaeis_oleifera)	(Bactris_major	Attalea_speciosa)))	(Podococcus_barteri	Roystonea_regia)))	(((((Dictyosperma_album	((Veitchia_spiralis	Kentiopsis_piersoniorum)	(Heterospathe_cagayanensis	(Hydriastele_microspadix	Burretiokentia_grandiflora))))	((Oenocarpus_bataua	Oenocarpus_minor)	Prestoea_acuminata))	Geonoma_undata)	(Manicaria_saccifera	Pelagodoxa_henryana))	(Sabal_domingensis	Pseudophoenix_vinifera)))	Iriartea_deltoidea)	(Serenoa_repens	Phoenix_dactylifera)))))	Kingia_australis);
((Elaeis_oleifera	(((Bactris_major	(Pseudophoenix_vinifera	Attalea_speciosa))	((((Podococcus_barteri	Roystonea_regia)	((Orania_palindan	((Iriartea_deltoidea	((Serenoa_repens	(Sabal_domingensis	Phoenix_dactylifera))	(Nypa_fruticans	Calamus_caryotoides)))	((((Dictyosperma_album	((Veitchia_spiralis	Kentiopsis_piersoniorum)	(Heterospathe_cagayanensis	(Hydriastele_microspadix	Burretiokentia_grandiflora))))	((Oenocarpus_bataua	Oenocarpus_minor)	Prestoea_acuminata))	Geonoma_undata)	(Manicaria_saccifera	Pelagodoxa_henryana))))	Sclerosperma_profizianum))	Chamaedorea_seifrizii)	((Reinhardtia_paiewonskiana	Reinhardtia_latisecta)	(Reinhardtia_gracilis	Reinhardtia_simplex))))	Elaeis_guineensis))	Kingia_australis);
((Chamaedorea_seifrizii	((((Reinhardtia_paiewonskiana	Reinhardtia_latisecta)	(Reinhardtia_gracilis	Reinhardtia_simplex))	((Elaeis_guineensis	Elaeis_oleifera)	(Bactris_major	Attalea_speciosa)))	((((((Dictyosperma_album	((Veitchia_spiralis	Kentiopsis_piersoniorum)	(Heterospathe_cagayanensis	(Hydriastele_microspadix	Burretiokentia_grandiflora))))	((Oenocarpus_bataua	Oenocarpus_minor)	Prestoea_acuminata))	Geonoma_undata)	(Manicaria_saccifera	Pelagodoxa_henryana))	(Orania_palindan	(Roystonea_regia	((Serenoa_repens	(Sabal_domingensis	Phoenix_dactylifera))	(Nypa_fruticans	Calamus_caryotoides)))))	(Sclerosperma_profizianum	(Iriartea_deltoidea	(Pseudophoenix_vinifera	Podococcus_barteri))))))	Kingia_australis);
((Chamaedorea_seifrizii	(((((Sabal_domingensis	(Phoenix_dactylifera	Serenoa_repens))	(Podococcus_barteri	(Nypa_fruticans	Calamus_caryotoides)))	((Orania_palindan	Sclerosperma_profizianum)	((((Dictyosperma_album	((Veitchia_spiralis	Kentiopsis_piersoniorum)	(Heterospathe_cagayanensis	(Hydriastele_microspadix	Burretiokentia_grandiflora))))	((Oenocarpus_bataua	Oenocarpus_minor)	Prestoea_acuminata))	Geonoma_undata)	(Manicaria_saccifera	Pelagodoxa_henryana))))	((Iriartea_deltoidea	Roystonea_regia)	(((Reinhardtia_paiewonskiana	Reinhardtia_latisecta)	(Reinhardtia_gracilis	Reinhardtia_simplex))	((Elaeis_guineensis	Elaeis_oleifera)	(Bactris_major	Attalea_speciosa)))))	Pseudophoenix_vinifera))	Kingia_australis);
((Chamaedorea_seifrizii	(Pseudophoenix_vinifera	(((Nypa_fruticans	Calamus_caryotoides)	((Iriartea_deltoidea	Serenoa_repens)	(Sabal_domingensis	Phoenix_dactylifera)))	((((Podococcus_barteri	Roystonea_regia)	(((Reinhardtia_paiewonskiana	Reinhardtia_latisecta)	(Reinhardtia_gracilis	Reinhardtia_simplex))	(Attalea_speciosa	((Elaeis_guineensis	Elaeis_oleifera)	Bactris_major))))	(Orania_palindan	Sclerosperma_profizianum))	((((Dictyosperma_album	(Veitchia_spiralis	(Kentiopsis_piersoniorum	(Heterospathe_cagayanensis	(Hydriastele_microspadix	Burretiokentia_grandiflora)))))	((Oenocarpus_bataua	Oenocarpus_minor)	Prestoea_acuminata))	Geonoma_undata)	(Manicaria_saccifera	Pelagodoxa_henryana))))))	Kingia_australis);
((Chamaedorea_seifrizii	(Iriartea_deltoidea	((((Orania_palindan	Sclerosperma_profizianum)	(((Bactris_major	Roystonea_regia)	(((Reinhardtia_paiewonskiana	Reinhardtia_latisecta)	(Reinhardtia_gracilis	Reinhardtia_simplex))	((Elaeis_guineensis	Elaeis_oleifera)	Attalea_speciosa)))	Podococcus_barteri))	((((Dictyosperma_album	((Pseudophoenix_vinifera	Veitchia_spiralis)	(Kentiopsis_piersoniorum	(Heterospathe_cagayanensis	(Hydriastele_microspadix	Burretiokentia_grandiflora)))))	((Oenocarpus_bataua	Oenocarpus_minor)	((Nypa_fruticans	Calamus_caryotoides)	Prestoea_acuminata)))	Geonoma_undata)	(Manicaria_saccifera	Pelagodoxa_henryana)))	((Serenoa_repens	Phoenix_dactylifera)	Sabal_domingensis))))	Kingia_australis);
((Iriartea_deltoidea	((((((Roystonea_regia	(((Reinhardtia_paiewonskiana	Reinhardtia_latisecta)	(Reinhardtia_gracilis	Reinhardtia_simplex))	((Bactris_major	Attalea_speciosa)	(Elaeis_guineensis	Elaeis_oleifera))))	Podococcus_barteri)	(Orania_palindan	Sclerosperma_profizianum))	((((Dictyosperma_album	((Heterospathe_cagayanensis	(Hydriastele_microspadix	Burretiokentia_grandiflora))	(Veitchia_spiralis	Kentiopsis_piersoniorum)))	(Prestoea_acuminata	(Oenocarpus_bataua	Oenocarpus_minor)))	Geonoma_undata)	((Chamaedorea_seifrizii	Manicaria_saccifera)	Pelagodoxa_henryana)))	((Nypa_fruticans	Calamus_caryotoides)	(Serenoa_repens	(Phoenix_dactylifera	Sabal_domingensis))))	Pseudophoenix_vinifera))	Kingia_australis);
((((Calamus_caryotoides	Nypa_fruticans)	(((((Geonoma_undata	(((Dictyosperma_album	((Pseudophoenix_vinifera	Veitchia_spiralis)	Kentiopsis_piersoniorum))	(Heterospathe_cagayanensis	(Hydriastele_microspadix	Burretiokentia_grandiflora)))	(Prestoea_acuminata	(Oenocarpus_bataua	Oenocarpus_minor))))	(Pelagodoxa_henryana	Manicaria_saccifera))	(((Sclerosperma_profizianum	(Roystonea_regia	Podococcus_barteri))	((Attalea_speciosa	(((Reinhardtia_simplex	Reinhardtia_gracilis)	(Reinhardtia_paiewonskiana	Reinhardtia_latisecta))	(Elaeis_oleifera	Elaeis_guineensis)))	Bactris_major))	Orania_palindan))	(Iriartea_deltoidea	Sabal_domingensis))	(Phoenix_dactylifera	Serenoa_repens)))	Chamaedorea_seifrizii)	Kingia_australis);
(((Nypa_fruticans	(((((((Prestoea_acuminata	(Oenocarpus_bataua	Oenocarpus_minor))	((Hydriastele_microspadix	Geonoma_undata)	(Dictyosperma_album	(Burretiokentia_grandiflora	(Heterospathe_cagayanensis	(Veitchia_spiralis	Kentiopsis_piersoniorum))))))	(Pelagodoxa_henryana	Manicaria_saccifera))	Pseudophoenix_vinifera)	((Orania_palindan	Sclerosperma_profizianum)	(((Podococcus_barteri	Roystonea_regia)	Bactris_major)	((Attalea_speciosa	(Elaeis_oleifera	Elaeis_guineensis))	((Reinhardtia_simplex	Reinhardtia_gracilis)	(Reinhardtia_paiewonskiana	Reinhardtia_latisecta))))))	Iriartea_deltoidea)	((Sabal_domingensis	Phoenix_dactylifera)	Serenoa_repens)))	(Calamus_caryotoides	Chamaedorea_seifrizii))	Kingia_australis);
((Serenoa_repens	((((Calamus_caryotoides	Nypa_fruticans)	(Pseudophoenix_vinifera	(((Geonoma_undata	(((Dictyosperma_album	((Hydriastele_microspadix	Burretiokentia_grandiflora)	Heterospathe_cagayanensis))	(Veitchia_spiralis	Kentiopsis_piersoniorum))	(Prestoea_acuminata	(Oenocarpus_bataua	Oenocarpus_minor))))	(Pelagodoxa_henryana	(Manicaria_saccifera	Chamaedorea_seifrizii)))	(((Orania_palindan	Sclerosperma_profizianum)	Podococcus_barteri)	((Roystonea_regia	Bactris_major)	((Attalea_speciosa	(Elaeis_oleifera	Elaeis_guineensis))	((Reinhardtia_simplex	Reinhardtia_gracilis)	(Reinhardtia_paiewonskiana	Reinhardtia_latisecta))))))))	(Sabal_domingensis	Phoenix_dactylifera))	Iriartea_deltoidea))	Kingia_australis);
((Roystonea_regia	(Orania_palindan	(((((Geonoma_undata	(((Veitchia_spiralis	Dictyosperma_album)	(Hydriastele_microspadix	(Burretiokentia_grandiflora	(Kentiopsis_piersoniorum	Heterospathe_cagayanensis))))	(Prestoea_acuminata	(Oenocarpus_bataua	Oenocarpus_minor))))	(Pelagodoxa_henryana	Manicaria_saccifera))	Chamaedorea_seifrizii)	(((Iriartea_deltoidea	(Serenoa_repens	Phoenix_dactylifera))	(Calamus_caryotoides	Nypa_fruticans))	Sabal_domingensis))	((Sclerosperma_profizianum	Podococcus_barteri)	(((Attalea_speciosa	Bactris_major)	(Pseudophoenix_vinifera	(Elaeis_oleifera	Elaeis_guineensis)))	((Reinhardtia_simplex	Reinhardtia_gracilis)	(Reinhardtia_paiewonskiana	Reinhardtia_latisecta)))))))	Kingia_australis);
((Chamaedorea_seifrizii	((((Podococcus_barteri	(Roystonea_regia	((Bactris_major	((Elaeis_oleifera	Elaeis_guineensis)	(Pseudophoenix_vinifera	Attalea_speciosa)))	((Reinhardtia_simplex	Reinhardtia_gracilis)	(Reinhardtia_paiewonskiana	Reinhardtia_latisecta)))))	(((Serenoa_repens	(Sabal_domingensis	Phoenix_dactylifera))	(Calamus_caryotoides	Nypa_fruticans))	Iriartea_deltoidea))	(Orania_palindan	Sclerosperma_profizianum))	((Geonoma_undata	((((Hydriastele_microspadix	(Burretiokentia_grandiflora	Heterospathe_cagayanensis))	Dictyosperma_album)	(Kentiopsis_piersoniorum	Veitchia_spiralis))	(Prestoea_acuminata	(Oenocarpus_bataua	Oenocarpus_minor))))	(Pelagodoxa_henryana	Manicaria_saccifera))))	Kingia_australis);
((Chamaedorea_seifrizii	(((((((Elaeis_oleifera	Elaeis_guineensis)	Attalea_speciosa)	((Reinhardtia_simplex	Reinhardtia_gracilis)	(Reinhardtia_paiewonskiana	Reinhardtia_latisecta)))	Bactris_major)	((Roystonea_regia	(Serenoa_repens	(Calamus_caryotoides	Phoenix_dactylifera)))	Nypa_fruticans))	((Iriartea_deltoidea	(Podococcus_barteri	Sabal_domingensis))	((Orania_palindan	Sclerosperma_profizianum)	((Geonoma_undata	((((Kentiopsis_piersoniorum	Veitchia_spiralis)	(Hydriastele_microspadix	Burretiokentia_grandiflora))	(Heterospathe_cagayanensis	Dictyosperma_album))	(Prestoea_acuminata	(Oenocarpus_bataua	Oenocarpus_minor))))	(Pelagodoxa_henryana	Manicaria_saccifera)))))	Pseudophoenix_vinifera))	Kingia_australis);
((Chamaedorea_seifrizii	((Roystonea_regia	(Sabal_domingensis	(Serenoa_repens	Phoenix_dactylifera)))	(((((((Elaeis_oleifera	Elaeis_guineensis)	Attalea_speciosa)	((Reinhardtia_simplex	Reinhardtia_gracilis)	(Reinhardtia_paiewonskiana	Reinhardtia_latisecta)))	Bactris_major)	(Orania_palindan	Sclerosperma_profizianum))	(((Geonoma_undata	(((Burretiokentia_grandiflora	(Hydriastele_microspadix	(Heterospathe_cagayanensis	Kentiopsis_piersoniorum)))	(Dictyosperma_album	Veitchia_spiralis))	(Prestoea_acuminata	(Oenocarpus_bataua	Oenocarpus_minor))))	(Pelagodoxa_henryana	Manicaria_saccifera))	(Calamus_caryotoides	Nypa_fruticans)))	(Pseudophoenix_vinifera	(Iriartea_deltoidea	Podococcus_barteri)))))	Kingia_australis);
(((Pseudophoenix_vinifera	(((Calamus_caryotoides	Nypa_fruticans)	(Sabal_domingensis	(Serenoa_repens	Phoenix_dactylifera)))	((((Podococcus_barteri	(Orania_palindan	Sclerosperma_profizianum))	(Roystonea_regia	(((Reinhardtia_simplex	Reinhardtia_gracilis)	(Reinhardtia_paiewonskiana	Reinhardtia_latisecta))	((Bactris_major	Attalea_speciosa)	(Elaeis_oleifera	Elaeis_guineensis)))))	((Geonoma_undata	((Dictyosperma_album	((Kentiopsis_piersoniorum	Veitchia_spiralis)	(Burretiokentia_grandiflora	(Hydriastele_microspadix	Heterospathe_cagayanensis))))	(Prestoea_acuminata	(Oenocarpus_bataua	Oenocarpus_minor))))	(Pelagodoxa_henryana	Manicaria_saccifera)))	Iriartea_deltoidea)))	Chamaedorea_seifrizii)	Kingia_australis);
((Orania_palindan	((((Geonoma_undata	((Dictyosperma_album	((Burretiokentia_grandiflora	Hydriastele_microspadix)	(Heterospathe_cagayanensis	(Kentiopsis_piersoniorum	Veitchia_spiralis))))	Prestoea_acuminata))	(Oenocarpus_bataua	Oenocarpus_minor))	(((((Pseudophoenix_vinifera	Iriartea_deltoidea)	Sabal_domingensis)	((Serenoa_repens	Phoenix_dactylifera)	(Calamus_caryotoides	Nypa_fruticans)))	((Pelagodoxa_henryana	Manicaria_saccifera)	Chamaedorea_seifrizii))	(Sclerosperma_profizianum	(Roystonea_regia	(((Reinhardtia_simplex	Reinhardtia_gracilis)	(Reinhardtia_paiewonskiana	Reinhardtia_latisecta))	((Bactris_major	Attalea_speciosa)	(Elaeis_oleifera	Elaeis_guineensis)))))))	Podococcus_barteri))	Kingia_australis);
((Calamus_caryotoides	(Nypa_fruticans	((((((Pelagodoxa_henryana	(Manicaria_saccifera	Chamaedorea_seifrizii))	((((Dictyosperma_album	((Burretiokentia_grandiflora	(Heterospathe_cagayanensis	Kentiopsis_piersoniorum))	Hydriastele_microspadix))	Veitchia_spiralis)	((Oenocarpus_bataua	Oenocarpus_minor)	Prestoea_acuminata))	Geonoma_undata))	(((Podococcus_barteri	Orania_palindan)	Sclerosperma_profizianum)	((Bactris_major	(Elaeis_oleifera	Elaeis_guineensis))	(Attalea_speciosa	((Reinhardtia_simplex	Reinhardtia_gracilis)	(Reinhardtia_paiewonskiana	Reinhardtia_latisecta))))))	((Pseudophoenix_vinifera	Iriartea_deltoidea)	Sabal_domingensis))	Roystonea_regia)	(Serenoa_repens	Phoenix_dactylifera))))	Kingia_australis);
((((((Reinhardtia_simplex	Reinhardtia_gracilis)	(Reinhardtia_paiewonskiana	Reinhardtia_latisecta))	(Attalea_speciosa	(Elaeis_guineensis	Elaeis_oleifera)))	((Bactris_major	Roystonea_regia)	((Sclerosperma_profizianum	((((Calamus_caryotoides	Nypa_fruticans)	((Sabal_domingensis	(Pseudophoenix_vinifera	Iriartea_deltoidea))	(Phoenix_dactylifera	Serenoa_repens)))	((Manicaria_saccifera	Pelagodoxa_henryana)	(Prestoea_acuminata	(((((Hydriastele_microspadix	((Kentiopsis_piersoniorum	Heterospathe_cagayanensis)	Burretiokentia_grandiflora))	Dictyosperma_album)	Veitchia_spiralis)	Geonoma_undata)	(Oenocarpus_minor	Oenocarpus_bataua)))))	Orania_palindan))	Podococcus_barteri)))	Chamaedorea_seifrizii)	Kingia_australis);
((((((Pelagodoxa_henryana	(Calamus_caryotoides	Manicaria_saccifera))	(((((Dictyosperma_album	Heterospathe_cagayanensis)	Burretiokentia_grandiflora)	((Kentiopsis_piersoniorum	Veitchia_spiralis)	Hydriastele_microspadix))	((Oenocarpus_minor	Oenocarpus_bataua)	Prestoea_acuminata))	Geonoma_undata))	((((Sclerosperma_profizianum	Orania_palindan)	Podococcus_barteri)	((((Reinhardtia_simplex	Reinhardtia_gracilis)	(Reinhardtia_paiewonskiana	Reinhardtia_latisecta))	(Attalea_speciosa	(Elaeis_guineensis	Elaeis_oleifera)))	Bactris_major))	Nypa_fruticans))	((Sabal_domingensis	(Pseudophoenix_vinifera	Iriartea_deltoidea))	(Roystonea_regia	(Phoenix_dactylifera	Serenoa_repens))))	Chamaedorea_seifrizii)	Kingia_australis);
((((((Sclerosperma_profizianum	Orania_palindan)	((Roystonea_regia	((Reinhardtia_paiewonskiana	((Reinhardtia_simplex	Reinhardtia_gracilis)	Reinhardtia_latisecta))	((Bactris_major	Attalea_speciosa)	(Elaeis_guineensis	Elaeis_oleifera))))	Podococcus_barteri))	((Iriartea_deltoidea	((Sabal_domingensis	(Phoenix_dactylifera	(Calamus_caryotoides	Serenoa_repens)))	Nypa_fruticans))	((Pelagodoxa_henryana	Manicaria_saccifera)	(((((Heterospathe_cagayanensis	Dictyosperma_album)	(Kentiopsis_piersoniorum	(Burretiokentia_grandiflora	Hydriastele_microspadix)))	Veitchia_spiralis)	((Oenocarpus_minor	Oenocarpus_bataua)	Prestoea_acuminata))	Geonoma_undata))))	Pseudophoenix_vinifera)	Chamaedorea_seifrizii)	Kingia_australis);
((Iriartea_deltoidea	(Sabal_domingensis	(Podococcus_barteri	(((Chamaedorea_seifrizii	(Pelagodoxa_henryana	Manicaria_saccifera))	((((Dictyosperma_album	((Kentiopsis_piersoniorum	(Burretiokentia_grandiflora	Heterospathe_cagayanensis))	Hydriastele_microspadix))	Veitchia_spiralis)	((Oenocarpus_minor	Oenocarpus_bataua)	Prestoea_acuminata))	Geonoma_undata))	((Sclerosperma_profizianum	Orania_palindan)	((((Phoenix_dactylifera	Serenoa_repens)	(Calamus_caryotoides	Nypa_fruticans))	Roystonea_regia)	((((Elaeis_guineensis	Elaeis_oleifera)	(Pseudophoenix_vinifera	Attalea_speciosa))	((Reinhardtia_paiewonskiana	Reinhardtia_latisecta)	(Reinhardtia_simplex	Reinhardtia_gracilis)))	Bactris_major)))))))	Kingia_australis);
((Iriartea_deltoidea	(((Phoenix_dactylifera	Serenoa_repens)	Sabal_domingensis)	((Calamus_caryotoides	Nypa_fruticans)	(((Pelagodoxa_henryana	(Manicaria_saccifera	Chamaedorea_seifrizii))	((((Dictyosperma_album	((Kentiopsis_piersoniorum	(Burretiokentia_grandiflora	Heterospathe_cagayanensis))	Hydriastele_microspadix))	Veitchia_spiralis)	((Oenocarpus_minor	Oenocarpus_bataua)	Prestoea_acuminata))	Geonoma_undata))	(((Podococcus_barteri	(Sclerosperma_profizianum	Orania_palindan))	(Roystonea_regia	(((Elaeis_guineensis	Elaeis_oleifera)	(Attalea_speciosa	Bactris_major))	((Reinhardtia_paiewonskiana	Reinhardtia_latisecta)	(Reinhardtia_simplex	Reinhardtia_gracilis)))))	Pseudophoenix_vinifera)))))	Kingia_australis);
((Chamaedorea_seifrizii	(((Phoenix_dactylifera	Serenoa_repens)	(Calamus_caryotoides	Nypa_fruticans))	((((Sclerosperma_profizianum	Orania_palindan)	(((((Dictyosperma_album	((Kentiopsis_piersoniorum	(Burretiokentia_grandiflora	Hydriastele_microspadix))	Heterospathe_cagayanensis))	((Oenocarpus_minor	Oenocarpus_bataua)	Prestoea_acuminata))	Geonoma_undata)	(Pseudophoenix_vinifera	Veitchia_spiralis))	(Pelagodoxa_henryana	Manicaria_saccifera)))	((Podococcus_barteri	Sabal_domingensis)	Iriartea_deltoidea))	(Roystonea_regia	(((Elaeis_guineensis	Elaeis_oleifera)	(Attalea_speciosa	Bactris_major))	((Reinhardtia_paiewonskiana	Reinhardtia_latisecta)	(Reinhardtia_simplex	Reinhardtia_gracilis)))))))	Kingia_australis);
(((Chamaedorea_seifrizii	(((Iriartea_deltoidea	((Sabal_domingensis	Phoenix_dactylifera)	Serenoa_repens))	(Calamus_caryotoides	Nypa_fruticans))	(((((Dictyosperma_album	((Kentiopsis_piersoniorum	(Burretiokentia_grandiflora	Hydriastele_microspadix))	Heterospathe_cagayanensis))	(Veitchia_spiralis	(Oenocarpus_minor	Oenocarpus_bataua)))	(Prestoea_acuminata	Geonoma_undata))	(Pelagodoxa_henryana	Manicaria_saccifera))	((Sclerosperma_profizianum	Orania_palindan)	(Podococcus_barteri	(Roystonea_regia	(((Elaeis_guineensis	Elaeis_oleifera)	(Attalea_speciosa	Bactris_major))	((Reinhardtia_paiewonskiana	Reinhardtia_latisecta)	(Reinhardtia_simplex	Reinhardtia_gracilis)))))))))	Pseudophoenix_vinifera)	Kingia_australis);
((Chamaedorea_seifrizii	((Calamus_caryotoides	Nypa_fruticans)	((((((Sclerosperma_profizianum	Orania_palindan)	Podococcus_barteri)	(Roystonea_regia	(((Elaeis_guineensis	Elaeis_oleifera)	(Attalea_speciosa	Bactris_major))	((Reinhardtia_paiewonskiana	Reinhardtia_latisecta)	(Reinhardtia_simplex	Reinhardtia_gracilis)))))	((((((Kentiopsis_piersoniorum	Veitchia_spiralis)	((Hydriastele_microspadix	Burretiokentia_grandiflora)	Heterospathe_cagayanensis))	Dictyosperma_album)	Geonoma_undata)	((Oenocarpus_minor	Oenocarpus_bataua)	Prestoea_acuminata))	Manicaria_saccifera))	((Iriartea_deltoidea	(Sabal_domingensis	Pseudophoenix_vinifera))	(Phoenix_dactylifera	Serenoa_repens)))	Pelagodoxa_henryana)))	Kingia_australis);
((Chamaedorea_seifrizii	((((((((Kentiopsis_piersoniorum	Veitchia_spiralis)	((Hydriastele_microspadix	Burretiokentia_grandiflora)	Heterospathe_cagayanensis))	Dictyosperma_album)	Geonoma_undata)	((Oenocarpus_minor	Oenocarpus_bataua)	Prestoea_acuminata))	(Manicaria_saccifera	Pelagodoxa_henryana))	(((Sclerosperma_profizianum	Orania_palindan)	(Podococcus_barteri	Roystonea_regia))	((((Elaeis_guineensis	Elaeis_oleifera)	Attalea_speciosa)	((Reinhardtia_paiewonskiana	Reinhardtia_latisecta)	(Reinhardtia_simplex	Reinhardtia_gracilis)))	Bactris_major)))	((Iriartea_deltoidea	Pseudophoenix_vinifera)	((Calamus_caryotoides	Nypa_fruticans)	(Serenoa_repens	(Sabal_domingensis	Phoenix_dactylifera))))))	Kingia_australis);
((Chamaedorea_seifrizii	((Roystonea_regia	((Calamus_caryotoides	Nypa_fruticans)	(Serenoa_repens	Phoenix_dactylifera)))	((Podococcus_barteri	(Sclerosperma_profizianum	(((Elaeis_guineensis	Elaeis_oleifera)	(Attalea_speciosa	Bactris_major))	(Reinhardtia_paiewonskiana	((Reinhardtia_simplex	Reinhardtia_gracilis)	Reinhardtia_latisecta)))))	((((Geonoma_undata	(((Oenocarpus_minor	Oenocarpus_bataua)	Prestoea_acuminata)	((Kentiopsis_piersoniorum	Veitchia_spiralis)	(((Hydriastele_microspadix	Burretiokentia_grandiflora)	Heterospathe_cagayanensis)	Dictyosperma_album))))	(Manicaria_saccifera	Pelagodoxa_henryana))	(Sabal_domingensis	(Iriartea_deltoidea	Pseudophoenix_vinifera)))	Orania_palindan))))	Kingia_australis);
((Chamaedorea_seifrizii	(((((Reinhardtia_gracilis	Reinhardtia_simplex)	(Reinhardtia_latisecta	Reinhardtia_paiewonskiana))	((Elaeis_guineensis	Elaeis_oleifera)	Attalea_speciosa))	Bactris_major)	(((Sabal_domingensis	(Phoenix_dactylifera	Serenoa_repens))	Roystonea_regia)	((Pseudophoenix_vinifera	(Podococcus_barteri	Iriartea_deltoidea))	((((Calamus_caryotoides	Nypa_fruticans)	Orania_palindan)	((((Heterospathe_cagayanensis	(((Kentiopsis_piersoniorum	Veitchia_spiralis)	(Hydriastele_microspadix	Burretiokentia_grandiflora))	Dictyosperma_album))	(Prestoea_acuminata	(Oenocarpus_bataua	Oenocarpus_minor)))	Geonoma_undata)	(Pelagodoxa_henryana	Manicaria_saccifera)))	Sclerosperma_profizianum)))))	Kingia_australis);
((Chamaedorea_seifrizii	(((Phoenix_dactylifera	Serenoa_repens)	(((Roystonea_regia	Podococcus_barteri)	((((Reinhardtia_gracilis	Reinhardtia_simplex)	(Reinhardtia_latisecta	Reinhardtia_paiewonskiana))	((Elaeis_guineensis	Elaeis_oleifera)	Attalea_speciosa))	Bactris_major))	(((Calamus_caryotoides	Nypa_fruticans)	(((((((Heterospathe_cagayanensis	(Kentiopsis_piersoniorum	Veitchia_spiralis))	(Hydriastele_microspadix	Burretiokentia_grandiflora))	Dictyosperma_album)	(Prestoea_acuminata	(Oenocarpus_bataua	Oenocarpus_minor)))	(Iriartea_deltoidea	Geonoma_undata))	(Pelagodoxa_henryana	Manicaria_saccifera))	Sabal_domingensis))	(Orania_palindan	Sclerosperma_profizianum))))	Pseudophoenix_vinifera))	Kingia_australis);
((Chamaedorea_seifrizii	(((((((Reinhardtia_gracilis	Reinhardtia_simplex)	(Reinhardtia_latisecta	Reinhardtia_paiewonskiana))	((Elaeis_guineensis	Elaeis_oleifera)	Attalea_speciosa))	Bactris_major)	(Pseudophoenix_vinifera	Roystonea_regia))	Podococcus_barteri)	((((Iriartea_deltoidea	(Calamus_caryotoides	Nypa_fruticans))	(Serenoa_repens	(Sabal_domingensis	Phoenix_dactylifera)))	(((((Pelagodoxa_henryana	Manicaria_saccifera)	(((Kentiopsis_piersoniorum	Veitchia_spiralis)	(Hydriastele_microspadix	(Heterospathe_cagayanensis	Burretiokentia_grandiflora)))	Dictyosperma_album))	(Oenocarpus_bataua	Oenocarpus_minor))	Geonoma_undata)	Prestoea_acuminata))	(Orania_palindan	Sclerosperma_profizianum))))	Kingia_australis);
((Chamaedorea_seifrizii	((Calamus_caryotoides	Nypa_fruticans)	(((Pelagodoxa_henryana	Manicaria_saccifera)	((Sabal_domingensis	(Phoenix_dactylifera	Serenoa_repens))	((Sclerosperma_profizianum	((((Reinhardtia_gracilis	Reinhardtia_simplex)	(Reinhardtia_latisecta	Reinhardtia_paiewonskiana))	((Elaeis_guineensis	Elaeis_oleifera)	(Attalea_speciosa	Bactris_major)))	Roystonea_regia))	(Iriartea_deltoidea	(Pseudophoenix_vinifera	Podococcus_barteri)))))	(Orania_palindan	((((Oenocarpus_bataua	Oenocarpus_minor)	(((Kentiopsis_piersoniorum	Veitchia_spiralis)	(Hydriastele_microspadix	(Heterospathe_cagayanensis	Burretiokentia_grandiflora)))	Dictyosperma_album))	Geonoma_undata)	Prestoea_acuminata)))))	Kingia_australis);
((Chamaedorea_seifrizii	((Podococcus_barteri	(Orania_palindan	Sclerosperma_profizianum))	(((Sabal_domingensis	(Iriartea_deltoidea	Pseudophoenix_vinifera))	(((Pelagodoxa_henryana	Geonoma_undata)	Manicaria_saccifera)	(((Calamus_caryotoides	Nypa_fruticans)	(Prestoea_acuminata	(Oenocarpus_bataua	Oenocarpus_minor)))	(Burretiokentia_grandiflora	((Dictyosperma_album	(Hydriastele_microspadix	(Kentiopsis_piersoniorum	Veitchia_spiralis)))	Heterospathe_cagayanensis)))))	(((((Reinhardtia_gracilis	Reinhardtia_simplex)	(Reinhardtia_latisecta	Reinhardtia_paiewonskiana))	((Elaeis_guineensis	Elaeis_oleifera)	Attalea_speciosa))	Bactris_major)	(Phoenix_dactylifera	(Roystonea_regia	Serenoa_repens))))))	Kingia_australis);
((Chamaedorea_seifrizii	(((((Orania_palindan	Sclerosperma_profizianum)	((Pseudophoenix_vinifera	Veitchia_spiralis)	(((Calamus_caryotoides	Nypa_fruticans)	Pelagodoxa_henryana)	(Geonoma_undata	(Prestoea_acuminata	Manicaria_saccifera)))))	((Dictyosperma_album	(((Burretiokentia_grandiflora	Hydriastele_microspadix)	Kentiopsis_piersoniorum)	Heterospathe_cagayanensis))	Sabal_domingensis))	(Oenocarpus_bataua	Oenocarpus_minor))	(((Roystonea_regia	Podococcus_barteri)	(((Reinhardtia_gracilis	Reinhardtia_simplex)	(Reinhardtia_latisecta	Reinhardtia_paiewonskiana))	((Bactris_major	(Elaeis_guineensis	Elaeis_oleifera))	Attalea_speciosa)))	(Iriartea_deltoidea	(Phoenix_dactylifera	Serenoa_repens)))))	Kingia_australis);
((Chamaedorea_seifrizii	(((((Oenocarpus_bataua	Oenocarpus_minor)	(((Pseudophoenix_vinifera	Veitchia_spiralis)	Kentiopsis_piersoniorum)	(Dictyosperma_album	((Burretiokentia_grandiflora	Hydriastele_microspadix)	Heterospathe_cagayanensis))))	(Pelagodoxa_henryana	((Prestoea_acuminata	(Iriartea_deltoidea	((Calamus_caryotoides	Nypa_fruticans)	((Sabal_domingensis	Phoenix_dactylifera)	Serenoa_repens))))	(((Podococcus_barteri	Orania_palindan)	Sclerosperma_profizianum)	(Roystonea_regia	(((Reinhardtia_gracilis	Reinhardtia_simplex)	(Reinhardtia_latisecta	Reinhardtia_paiewonskiana))	((Bactris_major	(Elaeis_guineensis	Elaeis_oleifera))	Attalea_speciosa)))))))	Geonoma_undata)	Manicaria_saccifera))	Kingia_australis);
((Orania_palindan	((((Manicaria_saccifera	Pelagodoxa_henryana)	(((Dictyosperma_album	(((Burretiokentia_grandiflora	Hydriastele_microspadix)	Heterospathe_cagayanensis)	((Pseudophoenix_vinifera	Veitchia_spiralis)	Kentiopsis_piersoniorum)))	(Prestoea_acuminata	(Oenocarpus_bataua	Oenocarpus_minor)))	Geonoma_undata))	((((Calamus_caryotoides	Nypa_fruticans)	(Phoenix_dactylifera	Serenoa_repens))	(Sabal_domingensis	Iriartea_deltoidea))	((Podococcus_barteri	(Roystonea_regia	Bactris_major))	(Chamaedorea_seifrizii	(((((Reinhardtia_gracilis	Reinhardtia_simplex)	Reinhardtia_latisecta)	Reinhardtia_paiewonskiana)	(Elaeis_guineensis	Elaeis_oleifera))	Attalea_speciosa)))))	Sclerosperma_profizianum))	Kingia_australis);
((Iriartea_deltoidea	((Calamus_caryotoides	Nypa_fruticans)	((((Podococcus_barteri	(Roystonea_regia	Bactris_major))	(((Chamaedorea_seifrizii	((Reinhardtia_latisecta	Reinhardtia_paiewonskiana)	(Reinhardtia_gracilis	Reinhardtia_simplex)))	(Elaeis_guineensis	Elaeis_oleifera))	Attalea_speciosa))	((((Manicaria_saccifera	Pelagodoxa_henryana)	((((Veitchia_spiralis	Dictyosperma_album)	(((Burretiokentia_grandiflora	Hydriastele_microspadix)	Heterospathe_cagayanensis)	Kentiopsis_piersoniorum))	(Prestoea_acuminata	(Oenocarpus_bataua	Oenocarpus_minor)))	Geonoma_undata))	(Sclerosperma_profizianum	Orania_palindan))	Pseudophoenix_vinifera))	((Sabal_domingensis	Phoenix_dactylifera)	Serenoa_repens))))	Kingia_australis);
((Chamaedorea_seifrizii	((((Sabal_domingensis	Phoenix_dactylifera)	Serenoa_repens)	(Iriartea_deltoidea	(Calamus_caryotoides	Nypa_fruticans)))	(((Sclerosperma_profizianum	((Podococcus_barteri	Roystonea_regia)	(Bactris_major	((((Reinhardtia_latisecta	Reinhardtia_paiewonskiana)	(Reinhardtia_gracilis	Reinhardtia_simplex))	(Elaeis_guineensis	Elaeis_oleifera))	(Pseudophoenix_vinifera	Attalea_speciosa)))))	((Manicaria_saccifera	Pelagodoxa_henryana)	((((Veitchia_spiralis	Dictyosperma_album)	(((Burretiokentia_grandiflora	Hydriastele_microspadix)	Heterospathe_cagayanensis)	Kentiopsis_piersoniorum))	(Prestoea_acuminata	(Oenocarpus_bataua	Oenocarpus_minor)))	Geonoma_undata)))	Orania_palindan)))	Kingia_australis);
((Chamaedorea_seifrizii	((((Pseudophoenix_vinifera	Iriartea_deltoidea)	((((Reinhardtia_gracilis	Reinhardtia_simplex)	(Reinhardtia_paiewonskiana	Reinhardtia_latisecta))	((Elaeis_oleifera	Elaeis_guineensis)	Attalea_speciosa))	Bactris_major))	(((Serenoa_repens	Phoenix_dactylifera)	Podococcus_barteri)	Sabal_domingensis))	(Sclerosperma_profizianum	(((Roystonea_regia	Orania_palindan)	((((Pelagodoxa_henryana	Manicaria_saccifera)	(((Kentiopsis_piersoniorum	Veitchia_spiralis)	((Burretiokentia_grandiflora	Hydriastele_microspadix)	Heterospathe_cagayanensis))	Dictyosperma_album))	Geonoma_undata)	((Nypa_fruticans	Calamus_caryotoides)	Prestoea_acuminata)))	(Oenocarpus_bataua	Oenocarpus_minor)))))	Kingia_australis);
((Podococcus_barteri	(Sabal_domingensis	(Sclerosperma_profizianum	((((Nypa_fruticans	Calamus_caryotoides)	Orania_palindan)	(Pelagodoxa_henryana	(Manicaria_saccifera	(((Prestoea_acuminata	(Oenocarpus_bataua	Oenocarpus_minor))	Geonoma_undata)	(((Kentiopsis_piersoniorum	Veitchia_spiralis)	((Burretiokentia_grandiflora	Hydriastele_microspadix)	Heterospathe_cagayanensis))	Dictyosperma_album)))))	(((((Reinhardtia_gracilis	Reinhardtia_simplex)	(Reinhardtia_paiewonskiana	Reinhardtia_latisecta))	((Elaeis_oleifera	Elaeis_guineensis)	Attalea_speciosa))	Bactris_major)	((Serenoa_repens	Phoenix_dactylifera)	(((Pseudophoenix_vinifera	Roystonea_regia)	Chamaedorea_seifrizii)	Iriartea_deltoidea)))))))	Kingia_australis);
((Chamaedorea_seifrizii	(((((Orania_palindan	Sclerosperma_profizianum)	(((Geonoma_undata	((((Kentiopsis_piersoniorum	(Burretiokentia_grandiflora	Hydriastele_microspadix))	Heterospathe_cagayanensis)	(Dictyosperma_album	Veitchia_spiralis))	(Prestoea_acuminata	(Oenocarpus_bataua	Oenocarpus_minor))))	(Pelagodoxa_henryana	Manicaria_saccifera))	Sabal_domingensis))	((Roystonea_regia	Podococcus_barteri)	((((Reinhardtia_gracilis	Reinhardtia_simplex)	(Reinhardtia_paiewonskiana	Reinhardtia_latisecta))	((Elaeis_oleifera	Elaeis_guineensis)	Attalea_speciosa))	Bactris_major)))	(((Nypa_fruticans	Calamus_caryotoides)	(Phoenix_dactylifera	Serenoa_repens))	Iriartea_deltoidea))	Pseudophoenix_vinifera))	Kingia_australis);
((Chamaedorea_seifrizii	(((Calamus_caryotoides	((Phoenix_dactylifera	Sabal_domingensis)	(Pseudophoenix_vinifera	Serenoa_repens)))	((Iriartea_deltoidea	(((Roystonea_regia	Bactris_major)	(((Reinhardtia_gracilis	Reinhardtia_simplex)	(Reinhardtia_paiewonskiana	Reinhardtia_latisecta))	((Elaeis_oleifera	Elaeis_guineensis)	Attalea_speciosa)))	(Podococcus_barteri	(Orania_palindan	Sclerosperma_profizianum))))	((Geonoma_undata	((Veitchia_spiralis	(((Burretiokentia_grandiflora	Hydriastele_microspadix)	(Heterospathe_cagayanensis	Kentiopsis_piersoniorum))	Dictyosperma_album))	(Prestoea_acuminata	(Oenocarpus_bataua	Oenocarpus_minor))))	(Pelagodoxa_henryana	Manicaria_saccifera))))	Nypa_fruticans))	Kingia_australis);
((Chamaedorea_seifrizii	(((Pseudophoenix_vinifera	Roystonea_regia)	((Iriartea_deltoidea	(((Phoenix_dactylifera	Sabal_domingensis)	Serenoa_repens)	(Nypa_fruticans	Calamus_caryotoides)))	((Podococcus_barteri	(Orania_palindan	Sclerosperma_profizianum))	((Geonoma_undata	((((Burretiokentia_grandiflora	Hydriastele_microspadix)	(Heterospathe_cagayanensis	Kentiopsis_piersoniorum))	(Dictyosperma_album	Veitchia_spiralis))	(Prestoea_acuminata	(Oenocarpus_bataua	Oenocarpus_minor))))	(Pelagodoxa_henryana	Manicaria_saccifera)))))	(((Reinhardtia_gracilis	Reinhardtia_simplex)	(Reinhardtia_paiewonskiana	Reinhardtia_latisecta))	((Elaeis_oleifera	Elaeis_guineensis)	(Attalea_speciosa	Bactris_major)))))	Kingia_australis);
((Chamaedorea_seifrizii	(((Geonoma_undata	(((Hydriastele_microspadix	((Heterospathe_cagayanensis	Kentiopsis_piersoniorum)	Burretiokentia_grandiflora))	(Dictyosperma_album	Veitchia_spiralis))	(Prestoea_acuminata	(Oenocarpus_bataua	Oenocarpus_minor))))	(Pelagodoxa_henryana	Manicaria_saccifera))	(((((((Reinhardtia_gracilis	Reinhardtia_simplex)	(Reinhardtia_paiewonskiana	Reinhardtia_latisecta))	((Elaeis_oleifera	Elaeis_guineensis)	Attalea_speciosa))	Bactris_major)	(Podococcus_barteri	Sclerosperma_profizianum))	((Nypa_fruticans	Calamus_caryotoides)	Orania_palindan))	((Pseudophoenix_vinifera	Iriartea_deltoidea)	(Roystonea_regia	((Phoenix_dactylifera	Sabal_domingensis)	Serenoa_repens))))))	Kingia_australis);
((Chamaedorea_seifrizii	((((Geonoma_undata	((Dictyosperma_album	(Veitchia_spiralis	((Heterospathe_cagayanensis	Kentiopsis_piersoniorum)	(Burretiokentia_grandiflora	Hydriastele_microspadix))))	(Prestoea_acuminata	(Oenocarpus_bataua	Oenocarpus_minor))))	(Pelagodoxa_henryana	Manicaria_saccifera))	((Iriartea_deltoidea	((Serenoa_repens	(Phoenix_dactylifera	Sabal_domingensis))	(Nypa_fruticans	Calamus_caryotoides)))	(((Podococcus_barteri	Roystonea_regia)	((((Reinhardtia_gracilis	Reinhardtia_simplex)	(Reinhardtia_paiewonskiana	Reinhardtia_latisecta))	((Elaeis_oleifera	Elaeis_guineensis)	Attalea_speciosa))	Bactris_major))	(Orania_palindan	Sclerosperma_profizianum))))	Pseudophoenix_vinifera))	Kingia_australis);
((Chamaedorea_seifrizii	((((Reinhardtia_gracilis	Reinhardtia_simplex)	(Reinhardtia_paiewonskiana	Reinhardtia_latisecta))	((Elaeis_oleifera	Elaeis_guineensis)	(Bactris_major	Attalea_speciosa)))	((((((Serenoa_repens	Phoenix_dactylifera)	(Nypa_fruticans	Calamus_caryotoides))	((Geonoma_undata	((((Heterospathe_cagayanensis	Kentiopsis_piersoniorum)	(Burretiokentia_grandiflora	Hydriastele_microspadix))	(Dictyosperma_album	Veitchia_spiralis))	(Prestoea_acuminata	(Oenocarpus_bataua	Oenocarpus_minor))))	(Pelagodoxa_henryana	Manicaria_saccifera)))	(Sabal_domingensis	(Pseudophoenix_vinifera	Iriartea_deltoidea)))	(Orania_palindan	(Roystonea_regia	Podococcus_barteri)))	Sclerosperma_profizianum)))	Kingia_australis);
((Chamaedorea_seifrizii	(Manicaria_saccifera	((((Roystonea_regia	(((Elaeis_oleifera	Elaeis_guineensis)	(Attalea_speciosa	((Reinhardtia_gracilis	Reinhardtia_simplex)	(Reinhardtia_paiewonskiana	Reinhardtia_latisecta))))	Bactris_major))	(((Geonoma_undata	(((((Heterospathe_cagayanensis	Kentiopsis_piersoniorum)	(Burretiokentia_grandiflora	Hydriastele_microspadix))	Dictyosperma_album)	Prestoea_acuminata)	(Oenocarpus_bataua	Oenocarpus_minor)))	Orania_palindan)	(Veitchia_spiralis	(Pseudophoenix_vinifera	Podococcus_barteri))))	((((Nypa_fruticans	Calamus_caryotoides)	(Sabal_domingensis	(Serenoa_repens	Phoenix_dactylifera)))	Iriartea_deltoidea)	Sclerosperma_profizianum))	Pelagodoxa_henryana)))	Kingia_australis);
((Chamaedorea_seifrizii	((((Pelagodoxa_henryana	((Geonoma_undata	((((((Veitchia_spiralis	Kentiopsis_piersoniorum)	Heterospathe_cagayanensis)	(Burretiokentia_grandiflora	Hydriastele_microspadix))	Dictyosperma_album)	((Nypa_fruticans	Calamus_caryotoides)	Prestoea_acuminata))	(Oenocarpus_bataua	Oenocarpus_minor)))	Orania_palindan))	Manicaria_saccifera)	((Sclerosperma_profizianum	(Podococcus_barteri	(Roystonea_regia	((((Elaeis_oleifera	Elaeis_guineensis)	Attalea_speciosa)	((Reinhardtia_gracilis	Reinhardtia_simplex)	(Reinhardtia_paiewonskiana	Reinhardtia_latisecta)))	Bactris_major))))	((Serenoa_repens	(Phoenix_dactylifera	Sabal_domingensis))	Iriartea_deltoidea)))	Pseudophoenix_vinifera))	Kingia_australis);
(((Nypa_fruticans	((Roystonea_regia	((Sabal_domingensis	Phoenix_dactylifera)	Serenoa_repens))	((Iriartea_deltoidea	Pseudophoenix_vinifera)	(((Podococcus_barteri	(Orania_palindan	Sclerosperma_profizianum))	((((Reinhardtia_paiewonskiana	Reinhardtia_latisecta)	(Reinhardtia_simplex	Reinhardtia_gracilis))	((Elaeis_guineensis	Elaeis_oleifera)	Attalea_speciosa))	Bactris_major))	((Geonoma_undata	(((Oenocarpus_minor	Oenocarpus_bataua)	Prestoea_acuminata)	(Dictyosperma_album	(Veitchia_spiralis	((Hydriastele_microspadix	(Burretiokentia_grandiflora	Heterospathe_cagayanensis))	Kentiopsis_piersoniorum)))))	(Pelagodoxa_henryana	Manicaria_saccifera))))))	(Calamus_caryotoides	Chamaedorea_seifrizii))	Kingia_australis);
((Serenoa_repens	(((((((Orania_palindan	Sclerosperma_profizianum)	(Podococcus_barteri	(Iriartea_deltoidea	Pseudophoenix_vinifera)))	((((Oenocarpus_minor	Oenocarpus_bataua)	Prestoea_acuminata)	((Dictyosperma_album	((Heterospathe_cagayanensis	(Hydriastele_microspadix	Burretiokentia_grandiflora))	(Kentiopsis_piersoniorum	Veitchia_spiralis)))	Geonoma_undata))	(Pelagodoxa_henryana	Manicaria_saccifera)))	(Chamaedorea_seifrizii	(((Elaeis_guineensis	Elaeis_oleifera)	(Bactris_major	Attalea_speciosa))	((Reinhardtia_paiewonskiana	Reinhardtia_latisecta)	(Reinhardtia_simplex	Reinhardtia_gracilis)))))	(Calamus_caryotoides	Nypa_fruticans))	Roystonea_regia)	(Sabal_domingensis	Phoenix_dactylifera)))	Kingia_australis);
((((((Podococcus_barteri	((((((Reinhardtia_paiewonskiana	Reinhardtia_latisecta)	(Reinhardtia_simplex	Reinhardtia_gracilis))	((Elaeis_guineensis	Elaeis_oleifera)	Attalea_speciosa))	Bactris_major)	Roystonea_regia)	(Sclerosperma_profizianum	Orania_palindan)))	(((Iriartea_deltoidea	((Sabal_domingensis	Phoenix_dactylifera)	Serenoa_repens))	Nypa_fruticans)	Pseudophoenix_vinifera))	((Geonoma_undata	(((Oenocarpus_minor	Oenocarpus_bataua)	Prestoea_acuminata)	(Dictyosperma_album	((Heterospathe_cagayanensis	(Hydriastele_microspadix	Burretiokentia_grandiflora))	(Kentiopsis_piersoniorum	Veitchia_spiralis)))))	Pelagodoxa_henryana))	(Calamus_caryotoides	Manicaria_saccifera))	Chamaedorea_seifrizii)	Kingia_australis);
(((Manicaria_saccifera	(Pelagodoxa_henryana	((((((((Reinhardtia_paiewonskiana	Reinhardtia_latisecta)	(Reinhardtia_simplex	Reinhardtia_gracilis))	((Elaeis_guineensis	Elaeis_oleifera)	Attalea_speciosa))	Bactris_major)	(Podococcus_barteri	Roystonea_regia))	(Sclerosperma_profizianum	Orania_palindan))	((Pseudophoenix_vinifera	Iriartea_deltoidea)	(((Sabal_domingensis	Phoenix_dactylifera)	Serenoa_repens)	(Calamus_caryotoides	Nypa_fruticans))))	(Geonoma_undata	(((Oenocarpus_minor	Oenocarpus_bataua)	Prestoea_acuminata)	(Dictyosperma_album	((Heterospathe_cagayanensis	(Hydriastele_microspadix	Burretiokentia_grandiflora))	(Kentiopsis_piersoniorum	Veitchia_spiralis))))))))	Chamaedorea_seifrizii)	Kingia_australis);
((Calamus_caryotoides	(Nypa_fruticans	(((((((((Reinhardtia_paiewonskiana	Reinhardtia_latisecta)	(Reinhardtia_simplex	Reinhardtia_gracilis))	((Elaeis_guineensis	Elaeis_oleifera)	(Attalea_speciosa	Bactris_major)))	(Podococcus_barteri	Roystonea_regia))	Sclerosperma_profizianum)	Orania_palindan)	((Geonoma_undata	(((Oenocarpus_minor	Oenocarpus_bataua)	Prestoea_acuminata)	(((Hydriastele_microspadix	Dictyosperma_album)	(Heterospathe_cagayanensis	(Kentiopsis_piersoniorum	(Pseudophoenix_vinifera	Veitchia_spiralis))))	Burretiokentia_grandiflora)))	(Manicaria_saccifera	Pelagodoxa_henryana)))	Iriartea_deltoidea)	(Chamaedorea_seifrizii	((Sabal_domingensis	Phoenix_dactylifera)	Serenoa_repens)))))	Kingia_australis);
((Chamaedorea_seifrizii	(((((Orania_palindan	Sclerosperma_profizianum)	(Roystonea_regia	((Bactris_major	((Elaeis_guineensis	Elaeis_oleifera)	Attalea_speciosa))	(Podococcus_barteri	((Reinhardtia_paiewonskiana	Reinhardtia_latisecta)	(Reinhardtia_simplex	Reinhardtia_gracilis))))))	((Geonoma_undata	(((Oenocarpus_minor	Oenocarpus_bataua)	Prestoea_acuminata)	(((Kentiopsis_piersoniorum	(Hydriastele_microspadix	Heterospathe_cagayanensis))	Burretiokentia_grandiflora)	(Dictyosperma_album	Veitchia_spiralis))))	(Manicaria_saccifera	Pelagodoxa_henryana)))	(Iriartea_deltoidea	(((Sabal_domingensis	Phoenix_dactylifera)	Serenoa_repens)	(Calamus_caryotoides	Nypa_fruticans))))	Pseudophoenix_vinifera))	Kingia_australis);
((Chamaedorea_seifrizii	(((Elaeis_guineensis	Elaeis_oleifera)	(((Reinhardtia_paiewonskiana	Reinhardtia_latisecta)	(Reinhardtia_simplex	Reinhardtia_gracilis))	(Bactris_major	Attalea_speciosa)))	(((Sclerosperma_profizianum	(((Calamus_caryotoides	Nypa_fruticans)	((Geonoma_undata	(((Oenocarpus_minor	Oenocarpus_bataua)	Prestoea_acuminata)	((Dictyosperma_album	Veitchia_spiralis)	((Hydriastele_microspadix	Burretiokentia_grandiflora)	(Kentiopsis_piersoniorum	Heterospathe_cagayanensis)))))	(Manicaria_saccifera	Pelagodoxa_henryana)))	(Orania_palindan	Sabal_domingensis)))	(Phoenix_dactylifera	Serenoa_repens))	(((Pseudophoenix_vinifera	Iriartea_deltoidea)	Podococcus_barteri)	Roystonea_regia))))	Kingia_australis);
((Chamaedorea_seifrizii	((Manicaria_saccifera	Pelagodoxa_henryana)	((((Sclerosperma_profizianum	Orania_palindan)	(((Calamus_caryotoides	Nypa_fruticans)	(Phoenix_dactylifera	Serenoa_repens))	(Podococcus_barteri	((Roystonea_regia	Bactris_major)	(((Reinhardtia_paiewonskiana	Reinhardtia_latisecta)	(Reinhardtia_simplex	Reinhardtia_gracilis))	((Elaeis_guineensis	Elaeis_oleifera)	Attalea_speciosa))))))	((Pseudophoenix_vinifera	Iriartea_deltoidea)	Sabal_domingensis))	(Geonoma_undata	(((Oenocarpus_minor	Oenocarpus_bataua)	Prestoea_acuminata)	((Dictyosperma_album	(Kentiopsis_piersoniorum	Veitchia_spiralis))	((Hydriastele_microspadix	Burretiokentia_grandiflora)	Heterospathe_cagayanensis)))))))	Kingia_australis);
((Chamaedorea_seifrizii	((Calamus_caryotoides	Nypa_fruticans)	((Phoenix_dactylifera	Serenoa_repens)	(((Sclerosperma_profizianum	Orania_palindan)	(((((Reinhardtia_paiewonskiana	Reinhardtia_latisecta)	(Reinhardtia_simplex	Reinhardtia_gracilis))	Podococcus_barteri)	((Elaeis_guineensis	Elaeis_oleifera)	(Bactris_major	Attalea_speciosa)))	Roystonea_regia))	(((Pseudophoenix_vinifera	Iriartea_deltoidea)	Sabal_domingensis)	((Manicaria_saccifera	Pelagodoxa_henryana)	(Geonoma_undata	(((Oenocarpus_minor	Oenocarpus_bataua)	Prestoea_acuminata)	((((Hydriastele_microspadix	Burretiokentia_grandiflora)	Heterospathe_cagayanensis)	Dictyosperma_album)	(Kentiopsis_piersoniorum	Veitchia_spiralis))))))))))	Kingia_australis);
((Chamaedorea_seifrizii	((((Sclerosperma_profizianum	Orania_palindan)	((Podococcus_barteri	Roystonea_regia)	(((Reinhardtia_paiewonskiana	Reinhardtia_latisecta)	(Reinhardtia_simplex	Reinhardtia_gracilis))	((Elaeis_guineensis	Elaeis_oleifera)	(Bactris_major	Attalea_speciosa)))))	(((((Oenocarpus_minor	Oenocarpus_bataua)	Prestoea_acuminata)	Manicaria_saccifera)	(Pelagodoxa_henryana	Geonoma_undata))	((Hydriastele_microspadix	Dictyosperma_album)	(Burretiokentia_grandiflora	(Heterospathe_cagayanensis	(Kentiopsis_piersoniorum	(Pseudophoenix_vinifera	Veitchia_spiralis)))))))	(((Phoenix_dactylifera	Serenoa_repens)	(Calamus_caryotoides	Nypa_fruticans))	(Iriartea_deltoidea	Sabal_domingensis))))	Kingia_australis);
((Orania_palindan	(Sclerosperma_profizianum	(((Roystonea_regia	((((Reinhardtia_paiewonskiana	Reinhardtia_latisecta)	(Reinhardtia_simplex	Reinhardtia_gracilis))	((Elaeis_oleifera	Elaeis_guineensis)	Attalea_speciosa))	Bactris_major))	Podococcus_barteri)	(((Sabal_domingensis	(Pseudophoenix_vinifera	Iriartea_deltoidea))	((Calamus_caryotoides	Nypa_fruticans)	(Phoenix_dactylifera	Serenoa_repens)))	((Manicaria_saccifera	(Chamaedorea_seifrizii	Pelagodoxa_henryana))	(Geonoma_undata	(((Oenocarpus_minor	Oenocarpus_bataua)	Prestoea_acuminata)	(Dictyosperma_album	(Veitchia_spiralis	(Heterospathe_cagayanensis	((Hydriastele_microspadix	Burretiokentia_grandiflora)	Kentiopsis_piersoniorum)))))))))))	Kingia_australis);
((Chamaedorea_seifrizii	((Calamus_caryotoides	Nypa_fruticans)	(((Sclerosperma_profizianum	((((Reinhardtia_paiewonskiana	Reinhardtia_latisecta)	(Reinhardtia_simplex	Reinhardtia_gracilis))	((Elaeis_oleifera	Elaeis_guineensis)	(Attalea_speciosa	Bactris_major)))	((Roystonea_regia	Podococcus_barteri)	Orania_palindan)))	((Manicaria_saccifera	Pelagodoxa_henryana)	(Geonoma_undata	(((Oenocarpus_minor	Oenocarpus_bataua)	Prestoea_acuminata)	((Kentiopsis_piersoniorum	Veitchia_spiralis)	(Dictyosperma_album	((Hydriastele_microspadix	Burretiokentia_grandiflora)	Heterospathe_cagayanensis)))))))	((Sabal_domingensis	(Pseudophoenix_vinifera	Iriartea_deltoidea))	(Phoenix_dactylifera	Serenoa_repens)))))	Kingia_australis);
((Orania_palindan	((((Chamaedorea_seifrizii	Manicaria_saccifera)	Pelagodoxa_henryana)	((Geonoma_undata	(((Oenocarpus_minor	Oenocarpus_bataua)	Prestoea_acuminata)	((Veitchia_spiralis	Dictyosperma_album)	(Kentiopsis_piersoniorum	((Hydriastele_microspadix	Burretiokentia_grandiflora)	Heterospathe_cagayanensis)))))	((Calamus_caryotoides	Nypa_fruticans)	((Sabal_domingensis	(Pseudophoenix_vinifera	Iriartea_deltoidea))	(Phoenix_dactylifera	Serenoa_repens)))))	(Sclerosperma_profizianum	((((Reinhardtia_paiewonskiana	Reinhardtia_latisecta)	(Reinhardtia_simplex	Reinhardtia_gracilis))	((Elaeis_oleifera	Elaeis_guineensis)	(Attalea_speciosa	Bactris_major)))	(Roystonea_regia	Podococcus_barteri)))))	Kingia_australis);
((Chamaedorea_seifrizii	((((Phoenix_dactylifera	Serenoa_repens)	Sabal_domingensis)	((Calamus_caryotoides	Nypa_fruticans)	Iriartea_deltoidea))	((Pelagodoxa_henryana	(Manicaria_saccifera	(Geonoma_undata	(((Oenocarpus_minor	Oenocarpus_bataua)	Prestoea_acuminata)	(((((Kentiopsis_piersoniorum	(Pseudophoenix_vinifera	Veitchia_spiralis))	Heterospathe_cagayanensis)	Hydriastele_microspadix)	Dictyosperma_album)	Burretiokentia_grandiflora)))))	((Sclerosperma_profizianum	Orania_palindan)	((((Reinhardtia_paiewonskiana	Reinhardtia_latisecta)	(Reinhardtia_simplex	Reinhardtia_gracilis))	((Elaeis_oleifera	Elaeis_guineensis)	(Attalea_speciosa	Bactris_major)))	(Roystonea_regia	Podococcus_barteri))))))	Kingia_australis);
((Chamaedorea_seifrizii	(((Roystonea_regia	((Iriartea_deltoidea	Serenoa_repens)	(Sabal_domingensis	Phoenix_dactylifera)))	(((((Reinhardtia_paiewonskiana	Reinhardtia_latisecta)	(Reinhardtia_simplex	Reinhardtia_gracilis))	((Elaeis_oleifera	Elaeis_guineensis)	Attalea_speciosa))	Bactris_major)	((Podococcus_barteri	(Pseudophoenix_vinifera	Veitchia_spiralis))	((Pelagodoxa_henryana	Manicaria_saccifera)	(Geonoma_undata	(Prestoea_acuminata	((Dictyosperma_album	((Hydriastele_microspadix	(Kentiopsis_piersoniorum	Heterospathe_cagayanensis))	Burretiokentia_grandiflora))	(Oenocarpus_minor	Oenocarpus_bataua))))))))	((Calamus_caryotoides	Nypa_fruticans)	(Sclerosperma_profizianum	Orania_palindan))))	Kingia_australis);
((Chamaedorea_seifrizii	(((Pelagodoxa_henryana	Manicaria_saccifera)	(Geonoma_undata	(Prestoea_acuminata	(((Kentiopsis_piersoniorum	Dictyosperma_album)	((Hydriastele_microspadix	Heterospathe_cagayanensis)	Burretiokentia_grandiflora))	(Oenocarpus_minor	Oenocarpus_bataua)))))	((((((Elaeis_oleifera	Elaeis_guineensis)	(Attalea_speciosa	((Reinhardtia_paiewonskiana	Reinhardtia_latisecta)	(Reinhardtia_simplex	Reinhardtia_gracilis))))	(Roystonea_regia	Bactris_major))	(Sclerosperma_profizianum	Orania_palindan))	((Sabal_domingensis	(Phoenix_dactylifera	Serenoa_repens))	(Calamus_caryotoides	Nypa_fruticans)))	((Pseudophoenix_vinifera	Veitchia_spiralis)	(Iriartea_deltoidea	Podococcus_barteri)))))	Kingia_australis);
((Iriartea_deltoidea	(((Geonoma_undata	(((Kentiopsis_piersoniorum	(Pseudophoenix_vinifera	Veitchia_spiralis))	(Dictyosperma_album	(Heterospathe_cagayanensis	(Burretiokentia_grandiflora	Hydriastele_microspadix))))	((Oenocarpus_minor	Oenocarpus_bataua)	Prestoea_acuminata)))	((Manicaria_saccifera	Chamaedorea_seifrizii)	Pelagodoxa_henryana))	(((((Attalea_speciosa	Bactris_major)	(Elaeis_oleifera	Elaeis_guineensis))	((Reinhardtia_paiewonskiana	Reinhardtia_latisecta)	(Reinhardtia_simplex	Reinhardtia_gracilis)))	(Sclerosperma_profizianum	(Podococcus_barteri	Orania_palindan)))	((Roystonea_regia	(Sabal_domingensis	(Phoenix_dactylifera	Serenoa_repens)))	(Calamus_caryotoides	Nypa_fruticans)))))	Kingia_australis);
(((((((Iriartea_deltoidea	Sabal_domingensis)	((((((Pseudophoenix_vinifera	Attalea_speciosa)	Bactris_major)	(Elaeis_oleifera	Elaeis_guineensis))	((Reinhardtia_paiewonskiana	Reinhardtia_latisecta)	(Reinhardtia_simplex	Reinhardtia_gracilis)))	Podococcus_barteri)	(Orania_palindan	Sclerosperma_profizianum)))	(Prestoea_acuminata	((Geonoma_undata	(((Kentiopsis_piersoniorum	Veitchia_spiralis)	(Dictyosperma_album	(Heterospathe_cagayanensis	(Burretiokentia_grandiflora	Hydriastele_microspadix))))	(Oenocarpus_minor	Oenocarpus_bataua)))	(Manicaria_saccifera	Pelagodoxa_henryana))))	(Calamus_caryotoides	Nypa_fruticans))	(Roystonea_regia	(Phoenix_dactylifera	Serenoa_repens)))	Chamaedorea_seifrizii)	Kingia_australis);
((((((Iriartea_deltoidea	Podococcus_barteri)	(((Attalea_speciosa	(Elaeis_oleifera	Elaeis_guineensis))	((Reinhardtia_paiewonskiana	Reinhardtia_latisecta)	(Reinhardtia_simplex	Reinhardtia_gracilis)))	(Roystonea_regia	Bactris_major)))	((Serenoa_repens	(Sabal_domingensis	Phoenix_dactylifera))	(((Geonoma_undata	(Prestoea_acuminata	((Veitchia_spiralis	(Oenocarpus_minor	Oenocarpus_bataua))	(Dictyosperma_album	((Heterospathe_cagayanensis	(Burretiokentia_grandiflora	Hydriastele_microspadix))	Kentiopsis_piersoniorum)))))	(Manicaria_saccifera	Pelagodoxa_henryana))	((Sclerosperma_profizianum	Orania_palindan)	(Calamus_caryotoides	Nypa_fruticans)))))	Pseudophoenix_vinifera)	Chamaedorea_seifrizii)	Kingia_australis);
((Sabal_domingensis	(Phoenix_dactylifera	(Serenoa_repens	(((Calamus_caryotoides	Nypa_fruticans)	(((((Geonoma_undata	(((Veitchia_spiralis	Dictyosperma_album)	((Heterospathe_cagayanensis	(Burretiokentia_grandiflora	Hydriastele_microspadix))	Kentiopsis_piersoniorum))	(Prestoea_acuminata	(Oenocarpus_minor	Oenocarpus_bataua))))	(Manicaria_saccifera	Pelagodoxa_henryana))	Chamaedorea_seifrizii)	(Sclerosperma_profizianum	(Orania_palindan	((Pseudophoenix_vinifera	Podococcus_barteri)	Iriartea_deltoidea))))	(((Attalea_speciosa	(Elaeis_oleifera	Elaeis_guineensis))	((Reinhardtia_paiewonskiana	Reinhardtia_latisecta)	(Reinhardtia_simplex	Reinhardtia_gracilis)))	Bactris_major)))	Roystonea_regia))))	Kingia_australis);
((Chamaedorea_seifrizii	((((Roystonea_regia	(((Reinhardtia_latisecta	Reinhardtia_paiewonskiana)	(Reinhardtia_gracilis	Reinhardtia_simplex))	((Attalea_speciosa	Bactris_major)	(Elaeis_guineensis	Elaeis_oleifera))))	(Sclerosperma_profizianum	(Podococcus_barteri	Orania_palindan)))	((Geonoma_undata	(((((Heterospathe_cagayanensis	Kentiopsis_piersoniorum)	(Hydriastele_microspadix	Burretiokentia_grandiflora))	(Pseudophoenix_vinifera	Veitchia_spiralis))	Dictyosperma_album)	((Oenocarpus_minor	Oenocarpus_bataua)	Prestoea_acuminata)))	(Manicaria_saccifera	Pelagodoxa_henryana)))	(Iriartea_deltoidea	((Serenoa_repens	(Sabal_domingensis	Phoenix_dactylifera))	(Nypa_fruticans	Calamus_caryotoides)))))	Kingia_australis);
((Iriartea_deltoidea	(Sabal_domingensis	(((Pseudophoenix_vinifera	((Manicaria_saccifera	Chamaedorea_seifrizii)	((Geonoma_undata	((((Veitchia_spiralis	Kentiopsis_piersoniorum)	((Hydriastele_microspadix	Burretiokentia_grandiflora)	Heterospathe_cagayanensis))	Dictyosperma_album)	((Oenocarpus_minor	Oenocarpus_bataua)	Prestoea_acuminata)))	Pelagodoxa_henryana)))	((Roystonea_regia	((((Reinhardtia_latisecta	Reinhardtia_paiewonskiana)	(Reinhardtia_gracilis	Reinhardtia_simplex))	(Attalea_speciosa	(Elaeis_guineensis	Elaeis_oleifera)))	Bactris_major))	(Podococcus_barteri	(Orania_palindan	Sclerosperma_profizianum))))	((Serenoa_repens	Phoenix_dactylifera)	(Nypa_fruticans	Calamus_caryotoides)))))	Kingia_australis);
((Elaeis_oleifera	(((((((Roystonea_regia	(((Nypa_fruticans	Calamus_caryotoides)	(Serenoa_repens	Iriartea_deltoidea))	(Sabal_domingensis	Phoenix_dactylifera)))	(Chamaedorea_seifrizii	((Geonoma_undata	((((Heterospathe_cagayanensis	Kentiopsis_piersoniorum)	((Veitchia_spiralis	Dictyosperma_album)	Hydriastele_microspadix))	Burretiokentia_grandiflora)	((Oenocarpus_minor	Oenocarpus_bataua)	Prestoea_acuminata)))	(Manicaria_saccifera	Pelagodoxa_henryana))))	(Podococcus_barteri	(Orania_palindan	Sclerosperma_profizianum)))	((Reinhardtia_latisecta	Reinhardtia_paiewonskiana)	(Reinhardtia_gracilis	Reinhardtia_simplex)))	(Bactris_major	Attalea_speciosa))	Pseudophoenix_vinifera)	Elaeis_guineensis))	Kingia_australis);
((Chamaedorea_seifrizii	(((((Reinhardtia_latisecta	Reinhardtia_paiewonskiana)	(Reinhardtia_gracilis	Reinhardtia_simplex))	((Bactris_major	Attalea_speciosa)	(Elaeis_guineensis	Elaeis_oleifera)))	(Roystonea_regia	((Nypa_fruticans	Calamus_caryotoides)	((Phoenix_dactylifera	Serenoa_repens)	Iriartea_deltoidea))))	(((Pseudophoenix_vinifera	Podococcus_barteri)	Orania_palindan)	((Sabal_domingensis	Sclerosperma_profizianum)	(((Geonoma_undata	((Dictyosperma_album	((Hydriastele_microspadix	((Heterospathe_cagayanensis	Kentiopsis_piersoniorum)	Burretiokentia_grandiflora))	Veitchia_spiralis))	((Oenocarpus_minor	Oenocarpus_bataua)	Prestoea_acuminata)))	Manicaria_saccifera)	Pelagodoxa_henryana)))))	Kingia_australis);
(((Chamaedorea_seifrizii	(Nypa_fruticans	((Phoenix_dactylifera	Serenoa_repens)	((((Sabal_domingensis	(Iriartea_deltoidea	Pseudophoenix_vinifera))	(Orania_palindan	Sclerosperma_profizianum))	(Manicaria_saccifera	(Pelagodoxa_henryana	(Geonoma_undata	((Dictyosperma_album	((Hydriastele_microspadix	((Heterospathe_cagayanensis	Kentiopsis_piersoniorum)	Burretiokentia_grandiflora))	Veitchia_spiralis))	((Oenocarpus_minor	Oenocarpus_bataua)	Prestoea_acuminata))))))	((Podococcus_barteri	(((Reinhardtia_latisecta	Reinhardtia_paiewonskiana)	(Reinhardtia_gracilis	Reinhardtia_simplex))	((Bactris_major	Attalea_speciosa)	(Elaeis_guineensis	Elaeis_oleifera))))	Roystonea_regia)))))	Calamus_caryotoides)	Kingia_australis);
((Podococcus_barteri	((Orania_palindan	Sclerosperma_profizianum)	(((Geonoma_undata	((((Hydriastele_microspadix	(Heterospathe_cagayanensis	Burretiokentia_grandiflora))	Kentiopsis_piersoniorum)	(Veitchia_spiralis	Dictyosperma_album))	((Oenocarpus_minor	Oenocarpus_bataua)	Prestoea_acuminata)))	(Manicaria_saccifera	Pelagodoxa_henryana))	(((Calamus_caryotoides	Nypa_fruticans)	(Chamaedorea_seifrizii	(Roystonea_regia	((Sabal_domingensis	Phoenix_dactylifera)	Serenoa_repens))))	((((Reinhardtia_latisecta	Reinhardtia_paiewonskiana)	(Reinhardtia_gracilis	Reinhardtia_simplex))	((Bactris_major	Attalea_speciosa)	(Elaeis_guineensis	Elaeis_oleifera)))	(Iriartea_deltoidea	Pseudophoenix_vinifera))))))	Kingia_australis);
((Serenoa_repens	((((((Reinhardtia_latisecta	Reinhardtia_paiewonskiana)	(Reinhardtia_gracilis	Reinhardtia_simplex))	((Bactris_major	Attalea_speciosa)	(Pseudophoenix_vinifera	(Elaeis_guineensis	Elaeis_oleifera))))	(Chamaedorea_seifrizii	(((Geonoma_undata	((((Hydriastele_microspadix	(Heterospathe_cagayanensis	Burretiokentia_grandiflora))	Kentiopsis_piersoniorum)	(Veitchia_spiralis	Dictyosperma_album))	((Oenocarpus_minor	Oenocarpus_bataua)	((Calamus_caryotoides	Nypa_fruticans)	Prestoea_acuminata))))	(Manicaria_saccifera	Pelagodoxa_henryana))	((Iriartea_deltoidea	(Podococcus_barteri	Sabal_domingensis))	(Orania_palindan	Sclerosperma_profizianum)))))	Roystonea_regia)	Phoenix_dactylifera))	Kingia_australis);
((Chamaedorea_seifrizii	(((Pseudophoenix_vinifera	(Iriartea_deltoidea	Sabal_domingensis))	((Calamus_caryotoides	Nypa_fruticans)	(Phoenix_dactylifera	Serenoa_repens)))	(((Geonoma_undata	(((Burretiokentia_grandiflora	((Kentiopsis_piersoniorum	Heterospathe_cagayanensis)	Hydriastele_microspadix))	(Veitchia_spiralis	Dictyosperma_album))	((Oenocarpus_minor	Oenocarpus_bataua)	Prestoea_acuminata)))	(Manicaria_saccifera	Pelagodoxa_henryana))	((Sclerosperma_profizianum	(((Reinhardtia_latisecta	Reinhardtia_paiewonskiana)	(Reinhardtia_gracilis	Reinhardtia_simplex))	((Bactris_major	Attalea_speciosa)	(Elaeis_guineensis	Elaeis_oleifera))))	((Podococcus_barteri	Orania_palindan)	Roystonea_regia)))))	Kingia_australis);
((Orania_palindan	(((Sclerosperma_profizianum	(((Reinhardtia_latisecta	Reinhardtia_paiewonskiana)	(Reinhardtia_gracilis	Reinhardtia_simplex))	((Bactris_major	Attalea_speciosa)	(Elaeis_guineensis	Elaeis_oleifera))))	(((Calamus_caryotoides	Nypa_fruticans)	(Roystonea_regia	(Sabal_domingensis	(Phoenix_dactylifera	Serenoa_repens))))	((Geonoma_undata	(((Heterospathe_cagayanensis	(Hydriastele_microspadix	Burretiokentia_grandiflora))	((Kentiopsis_piersoniorum	Veitchia_spiralis)	Dictyosperma_album))	((Oenocarpus_minor	Oenocarpus_bataua)	Prestoea_acuminata)))	((Chamaedorea_seifrizii	Manicaria_saccifera)	Pelagodoxa_henryana))))	((Pseudophoenix_vinifera	Iriartea_deltoidea)	Podococcus_barteri)))	Kingia_australis);
((Chamaedorea_seifrizii	(((Pseudophoenix_vinifera	(Iriartea_deltoidea	((Calamus_caryotoides	Nypa_fruticans)	(Sabal_domingensis	(Phoenix_dactylifera	Serenoa_repens)))))	(((Sclerosperma_profizianum	((Roystonea_regia	(((Reinhardtia_latisecta	Reinhardtia_paiewonskiana)	(Reinhardtia_gracilis	Reinhardtia_simplex))	(Attalea_speciosa	(Elaeis_guineensis	Elaeis_oleifera))))	Bactris_major))	Podococcus_barteri)	Orania_palindan))	((Geonoma_undata	((Heterospathe_cagayanensis	((Kentiopsis_piersoniorum	Veitchia_spiralis)	((Burretiokentia_grandiflora	Hydriastele_microspadix)	Dictyosperma_album)))	((Oenocarpus_minor	Oenocarpus_bataua)	Prestoea_acuminata)))	(Manicaria_saccifera	Pelagodoxa_henryana))))	Kingia_australis);
((((((((((Reinhardtia_simplex	Reinhardtia_gracilis)	(Reinhardtia_paiewonskiana	Reinhardtia_latisecta))	((Elaeis_guineensis	Elaeis_oleifera)	(Attalea_speciosa	Bactris_major)))	(Podococcus_barteri	Roystonea_regia))	Sclerosperma_profizianum)	Orania_palindan)	((Sabal_domingensis	Iriartea_deltoidea)	((Calamus_caryotoides	Nypa_fruticans)	(Serenoa_repens	Phoenix_dactylifera))))	((Geonoma_undata	((Prestoea_acuminata	(Oenocarpus_minor	Oenocarpus_bataua))	((((Dictyosperma_album	Hydriastele_microspadix)	(Kentiopsis_piersoniorum	(Pseudophoenix_vinifera	Veitchia_spiralis)))	Heterospathe_cagayanensis)	Burretiokentia_grandiflora)))	(Pelagodoxa_henryana	Manicaria_saccifera)))	Chamaedorea_seifrizii)	Kingia_australis);
(((Manicaria_saccifera	((((Sclerosperma_profizianum	Podococcus_barteri)	((((Reinhardtia_simplex	Reinhardtia_gracilis)	(Reinhardtia_paiewonskiana	Reinhardtia_latisecta))	((Elaeis_guineensis	Elaeis_oleifera)	(Attalea_speciosa	Bactris_major)))	Roystonea_regia))	(((Geonoma_undata	((Prestoea_acuminata	(Oenocarpus_minor	Oenocarpus_bataua))	((Veitchia_spiralis	Dictyosperma_album)	((Heterospathe_cagayanensis	((Pseudophoenix_vinifera	Burretiokentia_grandiflora)	Hydriastele_microspadix))	Kentiopsis_piersoniorum))))	Orania_palindan)	(Iriartea_deltoidea	(((Sabal_domingensis	Phoenix_dactylifera)	Serenoa_repens)	(Calamus_caryotoides	Nypa_fruticans)))))	Pelagodoxa_henryana))	Chamaedorea_seifrizii)	Kingia_australis);
((Iriartea_deltoidea	((((Sabal_domingensis	Phoenix_dactylifera)	Serenoa_repens)	(Calamus_caryotoides	Nypa_fruticans))	(((Chamaedorea_seifrizii	(Manicaria_saccifera	Pelagodoxa_henryana))	((((Dictyosperma_album	((Heterospathe_cagayanensis	(Burretiokentia_grandiflora	Hydriastele_microspadix))	(Kentiopsis_piersoniorum	Veitchia_spiralis)))	(Oenocarpus_minor	Oenocarpus_bataua))	Geonoma_undata)	Prestoea_acuminata))	(Pseudophoenix_vinifera	((Orania_palindan	Sclerosperma_profizianum)	((((Reinhardtia_simplex	Reinhardtia_gracilis)	(Reinhardtia_paiewonskiana	Reinhardtia_latisecta))	((Elaeis_guineensis	Elaeis_oleifera)	Attalea_speciosa))	(Podococcus_barteri	(Bactris_major	Roystonea_regia))))))))	Kingia_australis);
((Iriartea_deltoidea	(((((Sabal_domingensis	Phoenix_dactylifera)	Serenoa_repens)	(Calamus_caryotoides	Nypa_fruticans))	((Chamaedorea_seifrizii	((Manicaria_saccifera	Pelagodoxa_henryana)	(Geonoma_undata	(Prestoea_acuminata	((Dictyosperma_album	(Heterospathe_cagayanensis	((Burretiokentia_grandiflora	Hydriastele_microspadix)	(Kentiopsis_piersoniorum	Veitchia_spiralis))))	(Oenocarpus_minor	Oenocarpus_bataua))))))	(((((Reinhardtia_simplex	Reinhardtia_gracilis)	(Reinhardtia_paiewonskiana	Reinhardtia_latisecta))	((Elaeis_guineensis	Elaeis_oleifera)	(Attalea_speciosa	Bactris_major)))	(Roystonea_regia	Podococcus_barteri))	(Orania_palindan	Sclerosperma_profizianum))))	Pseudophoenix_vinifera))	Kingia_australis);
(((((Phoenix_dactylifera	Serenoa_repens)	Calamus_caryotoides)	((((((Orania_palindan	Sclerosperma_profizianum)	((((Reinhardtia_simplex	Reinhardtia_gracilis)	(Reinhardtia_paiewonskiana	Reinhardtia_latisecta))	((Elaeis_guineensis	Elaeis_oleifera)	(Attalea_speciosa	Bactris_major)))	Podococcus_barteri))	(((Chamaedorea_seifrizii	Manicaria_saccifera)	Pelagodoxa_henryana)	((Geonoma_undata	(Prestoea_acuminata	(Dictyosperma_album	(Heterospathe_cagayanensis	((Burretiokentia_grandiflora	Hydriastele_microspadix)	(Kentiopsis_piersoniorum	Veitchia_spiralis))))))	(Oenocarpus_minor	Oenocarpus_bataua))))	(Iriartea_deltoidea	Nypa_fruticans))	Pseudophoenix_vinifera)	Roystonea_regia))	Sabal_domingensis)	Kingia_australis);
((Chamaedorea_seifrizii	((((Roystonea_regia	(Sabal_domingensis	(Phoenix_dactylifera	Serenoa_repens)))	(Calamus_caryotoides	Nypa_fruticans))	((((Orania_palindan	Sclerosperma_profizianum)	Podococcus_barteri)	((((Reinhardtia_simplex	Reinhardtia_gracilis)	(Reinhardtia_paiewonskiana	Reinhardtia_latisecta))	((Elaeis_guineensis	Elaeis_oleifera)	Attalea_speciosa))	Bactris_major))	(Pseudophoenix_vinifera	Iriartea_deltoidea)))	((Manicaria_saccifera	Pelagodoxa_henryana)	(((Prestoea_acuminata	(Oenocarpus_minor	Oenocarpus_bataua))	(((Heterospathe_cagayanensis	(Burretiokentia_grandiflora	Hydriastele_microspadix))	Kentiopsis_piersoniorum)	(Dictyosperma_album	Veitchia_spiralis)))	Geonoma_undata))))	Kingia_australis);
((Chamaedorea_seifrizii	((((Pseudophoenix_vinifera	Iriartea_deltoidea)	((Serenoa_repens	(Sabal_domingensis	Phoenix_dactylifera))	(Calamus_caryotoides	Nypa_fruticans)))	((Orania_palindan	Sclerosperma_profizianum)	((Podococcus_barteri	Roystonea_regia)	(((Reinhardtia_simplex	Reinhardtia_gracilis)	(Reinhardtia_paiewonskiana	Reinhardtia_latisecta))	((Bactris_major	(Elaeis_guineensis	Elaeis_oleifera))	Attalea_speciosa)))))	((Manicaria_saccifera	Pelagodoxa_henryana)	(((Prestoea_acuminata	(Oenocarpus_minor	Oenocarpus_bataua))	(Dictyosperma_album	((Kentiopsis_piersoniorum	Veitchia_spiralis)	((Hydriastele_microspadix	Burretiokentia_grandiflora)	Heterospathe_cagayanensis))))	Geonoma_undata))))	Kingia_australis);
((Chamaedorea_seifrizii	((Geonoma_undata	((((Orania_palindan	((Sclerosperma_profizianum	Podococcus_barteri)	(((Reinhardtia_simplex	Reinhardtia_gracilis)	(Reinhardtia_paiewonskiana	Reinhardtia_latisecta))	((Bactris_major	(Elaeis_guineensis	Elaeis_oleifera))	Attalea_speciosa))))	((Sabal_domingensis	Iriartea_deltoidea)	((Roystonea_regia	(Serenoa_repens	Phoenix_dactylifera))	(Calamus_caryotoides	Nypa_fruticans))))	(Manicaria_saccifera	Pelagodoxa_henryana))	((Prestoea_acuminata	(Oenocarpus_minor	Oenocarpus_bataua))	(Dictyosperma_album	((Kentiopsis_piersoniorum	Veitchia_spiralis)	((Hydriastele_microspadix	Burretiokentia_grandiflora)	Heterospathe_cagayanensis))))))	Pseudophoenix_vinifera))	Kingia_australis);
((Chamaedorea_seifrizii	((((Reinhardtia_simplex	Reinhardtia_gracilis)	(Reinhardtia_paiewonskiana	Reinhardtia_latisecta))	((Elaeis_guineensis	Elaeis_oleifera)	(Attalea_speciosa	Bactris_major)))	(((Orania_palindan	Sclerosperma_profizianum)	(Iriartea_deltoidea	Podococcus_barteri))	(((Pseudophoenix_vinifera	Roystonea_regia)	(Sabal_domingensis	(Serenoa_repens	Phoenix_dactylifera)))	(((Manicaria_saccifera	Pelagodoxa_henryana)	(Prestoea_acuminata	(((Oenocarpus_minor	Oenocarpus_bataua)	((Dictyosperma_album	(Kentiopsis_piersoniorum	((Hydriastele_microspadix	Burretiokentia_grandiflora)	Heterospathe_cagayanensis)))	Veitchia_spiralis))	Geonoma_undata)))	(Calamus_caryotoides	Nypa_fruticans))))))	Kingia_australis);
((Chamaedorea_seifrizii	((((Reinhardtia_simplex	Reinhardtia_gracilis)	(Reinhardtia_paiewonskiana	Reinhardtia_latisecta))	((Elaeis_guineensis	Elaeis_oleifera)	(Attalea_speciosa	Bactris_major)))	((Roystonea_regia	(Podococcus_barteri	(Pseudophoenix_vinifera	Iriartea_deltoidea)))	((Orania_palindan	Sclerosperma_profizianum)	(((Calamus_caryotoides	Nypa_fruticans)	(Sabal_domingensis	(Serenoa_repens	Phoenix_dactylifera)))	((Manicaria_saccifera	Pelagodoxa_henryana)	(Prestoea_acuminata	(((Oenocarpus_minor	Oenocarpus_bataua)	((Dictyosperma_album	((Burretiokentia_grandiflora	(Heterospathe_cagayanensis	Kentiopsis_piersoniorum))	Hydriastele_microspadix))	Veitchia_spiralis))	Geonoma_undata))))))))	Kingia_australis);
(((((Nypa_fruticans	Calamus_caryotoides)	(((Serenoa_repens	(Sabal_domingensis	Phoenix_dactylifera))	Roystonea_regia)	(((((((Reinhardtia_paiewonskiana	Reinhardtia_latisecta)	(Reinhardtia_gracilis	Reinhardtia_simplex))	((Elaeis_guineensis	Elaeis_oleifera)	(Attalea_speciosa	Bactris_major)))	Sclerosperma_profizianum)	Podococcus_barteri)	(((Manicaria_saccifera	Pelagodoxa_henryana)	((Geonoma_undata	(Prestoea_acuminata	(Oenocarpus_minor	Oenocarpus_bataua)))	((Dictyosperma_album	((Heterospathe_cagayanensis	Kentiopsis_piersoniorum)	(Burretiokentia_grandiflora	Hydriastele_microspadix)))	Veitchia_spiralis)))	Orania_palindan))	Iriartea_deltoidea)))	Pseudophoenix_vinifera)	Chamaedorea_seifrizii)	Kingia_australis);
((((((Reinhardtia_paiewonskiana	Reinhardtia_latisecta)	(Reinhardtia_gracilis	Reinhardtia_simplex))	(Attalea_speciosa	(Bactris_major	(Elaeis_guineensis	Elaeis_oleifera))))	(((Serenoa_repens	Phoenix_dactylifera)	Roystonea_regia)	((((Pseudophoenix_vinifera	Iriartea_deltoidea)	Podococcus_barteri)	Sabal_domingensis)	(((Geonoma_undata	((Prestoea_acuminata	(Oenocarpus_minor	Oenocarpus_bataua))	((Dictyosperma_album	((Heterospathe_cagayanensis	Kentiopsis_piersoniorum)	(Burretiokentia_grandiflora	Hydriastele_microspadix)))	Veitchia_spiralis)))	(Manicaria_saccifera	Pelagodoxa_henryana))	((Sclerosperma_profizianum	(Nypa_fruticans	Calamus_caryotoides))	Orania_palindan)))))	Chamaedorea_seifrizii)	Kingia_australis);
(((((Nypa_fruticans	(Calamus_caryotoides	(Sabal_domingensis	(Serenoa_repens	Phoenix_dactylifera))))	Iriartea_deltoidea)	(((((Geonoma_undata	((Prestoea_acuminata	(Oenocarpus_minor	Oenocarpus_bataua))	((Dictyosperma_album	(Kentiopsis_piersoniorum	((Burretiokentia_grandiflora	Hydriastele_microspadix)	Heterospathe_cagayanensis)))	Veitchia_spiralis)))	Pelagodoxa_henryana)	Pseudophoenix_vinifera)	Manicaria_saccifera)	((Roystonea_regia	Orania_palindan)	((Podococcus_barteri	Sclerosperma_profizianum)	((((Reinhardtia_paiewonskiana	Reinhardtia_latisecta)	(Reinhardtia_gracilis	Reinhardtia_simplex))	(Attalea_speciosa	(Elaeis_guineensis	Elaeis_oleifera)))	Bactris_major)))))	Chamaedorea_seifrizii)	Kingia_australis);
(((Manicaria_saccifera	(Pelagodoxa_henryana	(((Orania_palindan	((Podococcus_barteri	Sclerosperma_profizianum)	(Roystonea_regia	((((Reinhardtia_paiewonskiana	Reinhardtia_latisecta)	(Reinhardtia_gracilis	Reinhardtia_simplex))	(Attalea_speciosa	(Elaeis_guineensis	Elaeis_oleifera)))	Bactris_major))))	(((Sabal_domingensis	Pseudophoenix_vinifera)	Iriartea_deltoidea)	(Nypa_fruticans	((Serenoa_repens	Phoenix_dactylifera)	Calamus_caryotoides))))	(Geonoma_undata	((Prestoea_acuminata	(Oenocarpus_minor	Oenocarpus_bataua))	(((Burretiokentia_grandiflora	Hydriastele_microspadix)	Heterospathe_cagayanensis)	((Kentiopsis_piersoniorum	Veitchia_spiralis)	Dictyosperma_album)))))))	Chamaedorea_seifrizii)	Kingia_australis);
((((Manicaria_saccifera	Pelagodoxa_henryana)	(((((Orania_palindan	Podococcus_barteri)	Sclerosperma_profizianum)	(Roystonea_regia	((((Reinhardtia_paiewonskiana	Reinhardtia_latisecta)	(Reinhardtia_gracilis	Reinhardtia_simplex))	(Attalea_speciosa	(Elaeis_guineensis	Elaeis_oleifera)))	Bactris_major)))	(((Serenoa_repens	(Sabal_domingensis	Phoenix_dactylifera))	(Calamus_caryotoides	Nypa_fruticans))	Pseudophoenix_vinifera))	((Iriartea_deltoidea	Geonoma_undata)	(Prestoea_acuminata	((Oenocarpus_minor	Oenocarpus_bataua)	(Dictyosperma_album	(((Heterospathe_cagayanensis	(Kentiopsis_piersoniorum	Burretiokentia_grandiflora))	Hydriastele_microspadix)	Veitchia_spiralis)))))))	Chamaedorea_seifrizii)	Kingia_australis);
(((Manicaria_saccifera	(((Iriartea_deltoidea	Geonoma_undata)	((Dictyosperma_album	((((Heterospathe_cagayanensis	Burretiokentia_grandiflora)	Hydriastele_microspadix)	Kentiopsis_piersoniorum)	(Pseudophoenix_vinifera	Veitchia_spiralis)))	(Prestoea_acuminata	(Oenocarpus_minor	Oenocarpus_bataua))))	((((Sabal_domingensis	(Phoenix_dactylifera	Serenoa_repens))	(Calamus_caryotoides	Nypa_fruticans))	(((((Reinhardtia_paiewonskiana	Reinhardtia_latisecta)	(Reinhardtia_gracilis	Reinhardtia_simplex))	(Attalea_speciosa	(Elaeis_guineensis	Elaeis_oleifera)))	Bactris_major)	((Roystonea_regia	Podococcus_barteri)	(Sclerosperma_profizianum	Orania_palindan))))	Pelagodoxa_henryana)))	Chamaedorea_seifrizii)	Kingia_australis);
((((Geonoma_undata	(((Veitchia_spiralis	Dictyosperma_album)	(Heterospathe_cagayanensis	((Burretiokentia_grandiflora	Hydriastele_microspadix)	Kentiopsis_piersoniorum)))	(Prestoea_acuminata	(Oenocarpus_minor	Oenocarpus_bataua))))	((Pseudophoenix_vinifera	((Iriartea_deltoidea	((Sabal_domingensis	(Phoenix_dactylifera	Serenoa_repens))	(Calamus_caryotoides	Nypa_fruticans)))	(((Podococcus_barteri	Roystonea_regia)	(((Reinhardtia_paiewonskiana	Reinhardtia_latisecta)	(Reinhardtia_gracilis	Reinhardtia_simplex))	(Bactris_major	((Elaeis_guineensis	Elaeis_oleifera)	Attalea_speciosa))))	(Sclerosperma_profizianum	Orania_palindan))))	(Manicaria_saccifera	Pelagodoxa_henryana)))	Chamaedorea_seifrizii)	Kingia_australis);
((Podococcus_barteri	(Roystonea_regia	(((((Pseudophoenix_vinifera	(((Iriartea_deltoidea	((Phoenix_dactylifera	Serenoa_repens)	(Calamus_caryotoides	Nypa_fruticans)))	Sabal_domingensis)	(Chamaedorea_seifrizii	((((((Kentiopsis_piersoniorum	Veitchia_spiralis)	Dictyosperma_album)	(Heterospathe_cagayanensis	(Burretiokentia_grandiflora	Hydriastele_microspadix)))	(Prestoea_acuminata	(Oenocarpus_minor	Oenocarpus_bataua)))	Geonoma_undata)	(Manicaria_saccifera	Pelagodoxa_henryana)))))	Sclerosperma_profizianum)	(((Reinhardtia_paiewonskiana	Reinhardtia_latisecta)	(Reinhardtia_gracilis	Reinhardtia_simplex))	((Elaeis_guineensis	Elaeis_oleifera)	Attalea_speciosa)))	Bactris_major)	Orania_palindan)))	Kingia_australis);
((Podococcus_barteri	(Roystonea_regia	((Pseudophoenix_vinifera	Iriartea_deltoidea)	((((Reinhardtia_paiewonskiana	Reinhardtia_latisecta)	(Reinhardtia_gracilis	Reinhardtia_simplex))	((Elaeis_guineensis	Elaeis_oleifera)	(Bactris_major	Attalea_speciosa)))	(((Calamus_caryotoides	Nypa_fruticans)	(((((Dictyosperma_album	((Burretiokentia_grandiflora	Hydriastele_microspadix)	(Heterospathe_cagayanensis	Kentiopsis_piersoniorum)))	(Prestoea_acuminata	(Veitchia_spiralis	(Oenocarpus_minor	Oenocarpus_bataua))))	Geonoma_undata)	(Pelagodoxa_henryana	(Manicaria_saccifera	Chamaedorea_seifrizii)))	Orania_palindan))	((Sabal_domingensis	(Phoenix_dactylifera	Serenoa_repens))	Sclerosperma_profizianum))))))	Kingia_australis);
((Podococcus_barteri	(Roystonea_regia	(((Orania_palindan	Sclerosperma_profizianum)	((((Prestoea_acuminata	((((Veitchia_spiralis	Dictyosperma_album)	((Heterospathe_cagayanensis	Kentiopsis_piersoniorum)	(Burretiokentia_grandiflora	Hydriastele_microspadix)))	(Oenocarpus_minor	Oenocarpus_bataua))	Geonoma_undata))	(Pelagodoxa_henryana	Manicaria_saccifera))	Chamaedorea_seifrizii)	(Pseudophoenix_vinifera	(((Sabal_domingensis	Phoenix_dactylifera)	Serenoa_repens)	(Iriartea_deltoidea	(Calamus_caryotoides	Nypa_fruticans))))))	(((Reinhardtia_paiewonskiana	Reinhardtia_latisecta)	(Reinhardtia_gracilis	Reinhardtia_simplex))	((Elaeis_guineensis	Elaeis_oleifera)	(Bactris_major	Attalea_speciosa))))))	Kingia_australis);
((Chamaedorea_seifrizii	((((((Pseudophoenix_vinifera	(Iriartea_deltoidea	Podococcus_barteri))	Roystonea_regia)	Orania_palindan)	((Geonoma_undata	(((Oenocarpus_bataua	Oenocarpus_minor)	Prestoea_acuminata)	(((Veitchia_spiralis	Kentiopsis_piersoniorum)	((Hydriastele_microspadix	Burretiokentia_grandiflora)	Heterospathe_cagayanensis))	Dictyosperma_album)))	(((Sabal_domingensis	(Phoenix_dactylifera	Serenoa_repens))	(Calamus_caryotoides	Nypa_fruticans))	(Manicaria_saccifera	Pelagodoxa_henryana))))	Sclerosperma_profizianum)	(((Reinhardtia_gracilis	Reinhardtia_simplex)	(Reinhardtia_paiewonskiana	Reinhardtia_latisecta))	((Elaeis_oleifera	Elaeis_guineensis)	(Attalea_speciosa	Bactris_major)))))	Kingia_australis);
((Chamaedorea_seifrizii	((Phoenix_dactylifera	Serenoa_repens)	((Calamus_caryotoides	Nypa_fruticans)	((((Manicaria_saccifera	Pelagodoxa_henryana)	((Podococcus_barteri	Sclerosperma_profizianum)	(Roystonea_regia	(((Reinhardtia_gracilis	Reinhardtia_simplex)	(Reinhardtia_paiewonskiana	Reinhardtia_latisecta))	((Elaeis_oleifera	Elaeis_guineensis)	(Attalea_speciosa	Bactris_major))))))	(Orania_palindan	(Geonoma_undata	(((Oenocarpus_bataua	Oenocarpus_minor)	Prestoea_acuminata)	((Hydriastele_microspadix	(Burretiokentia_grandiflora	(Kentiopsis_piersoniorum	Heterospathe_cagayanensis)))	(Veitchia_spiralis	Dictyosperma_album))))))	((Pseudophoenix_vinifera	Iriartea_deltoidea)	Sabal_domingensis)))))	Kingia_australis);
((Chamaedorea_seifrizii	(Manicaria_saccifera	((Pelagodoxa_henryana	(Geonoma_undata	(((Oenocarpus_bataua	Oenocarpus_minor)	Prestoea_acuminata)	(((Hydriastele_microspadix	Burretiokentia_grandiflora)	(Heterospathe_cagayanensis	Kentiopsis_piersoniorum))	Dictyosperma_album))))	(((Veitchia_spiralis	Orania_palindan)	(((Pseudophoenix_vinifera	Iriartea_deltoidea)	Sabal_domingensis)	((Phoenix_dactylifera	Serenoa_repens)	(Calamus_caryotoides	Nypa_fruticans))))	(Sclerosperma_profizianum	(Roystonea_regia	((Podococcus_barteri	((Reinhardtia_gracilis	Reinhardtia_simplex)	(Reinhardtia_paiewonskiana	Reinhardtia_latisecta)))	((Elaeis_oleifera	Elaeis_guineensis)	(Attalea_speciosa	Bactris_major)))))))))	Kingia_australis);
((Iriartea_deltoidea	(Sabal_domingensis	(((Phoenix_dactylifera	Serenoa_repens)	(Calamus_caryotoides	Nypa_fruticans))	((Chamaedorea_seifrizii	Pseudophoenix_vinifera)	(((Manicaria_saccifera	Pelagodoxa_henryana)	(Geonoma_undata	(((Oenocarpus_bataua	Oenocarpus_minor)	Prestoea_acuminata)	(Heterospathe_cagayanensis	(Burretiokentia_grandiflora	((Hydriastele_microspadix	Dictyosperma_album)	(Kentiopsis_piersoniorum	Veitchia_spiralis)))))))	(((Roystonea_regia	(((Reinhardtia_gracilis	Reinhardtia_simplex)	(Reinhardtia_paiewonskiana	Reinhardtia_latisecta))	((Elaeis_oleifera	Elaeis_guineensis)	(Attalea_speciosa	Bactris_major))))	(Podococcus_barteri	Sclerosperma_profizianum))	Orania_palindan))))))	Kingia_australis);
((Iriartea_deltoidea	(((Sabal_domingensis	Phoenix_dactylifera)	Serenoa_repens)	((Calamus_caryotoides	Nypa_fruticans)	(Pseudophoenix_vinifera	(((Chamaedorea_seifrizii	Manicaria_saccifera)	(Pelagodoxa_henryana	(Geonoma_undata	(((Oenocarpus_bataua	Oenocarpus_minor)	Prestoea_acuminata)	((Hydriastele_microspadix	(Veitchia_spiralis	Dictyosperma_album))	((Heterospathe_cagayanensis	Kentiopsis_piersoniorum)	Burretiokentia_grandiflora))))))	((Roystonea_regia	((((Reinhardtia_gracilis	Reinhardtia_simplex)	(Reinhardtia_paiewonskiana	Reinhardtia_latisecta))	((Elaeis_oleifera	Elaeis_guineensis)	Attalea_speciosa))	Bactris_major))	((Orania_palindan	Podococcus_barteri)	Sclerosperma_profizianum)))))))	Kingia_australis);
((Chamaedorea_seifrizii	(((Geonoma_undata	(((Oenocarpus_bataua	Oenocarpus_minor)	Prestoea_acuminata)	((((Burretiokentia_grandiflora	Hydriastele_microspadix)	Heterospathe_cagayanensis)	Dictyosperma_album)	(Kentiopsis_piersoniorum	Veitchia_spiralis))))	Manicaria_saccifera)	(((Orania_palindan	Sclerosperma_profizianum)	((((Podococcus_barteri	(Pseudophoenix_vinifera	Roystonea_regia))	Bactris_major)	(((Reinhardtia_gracilis	Reinhardtia_simplex)	(Reinhardtia_paiewonskiana	Reinhardtia_latisecta))	((Elaeis_oleifera	Elaeis_guineensis)	Attalea_speciosa)))	(Iriartea_deltoidea	((Sabal_domingensis	(Phoenix_dactylifera	Serenoa_repens))	(Calamus_caryotoides	Nypa_fruticans)))))	Pelagodoxa_henryana)))	Kingia_australis);
((Chamaedorea_seifrizii	((((Reinhardtia_gracilis	Reinhardtia_simplex)	(Reinhardtia_paiewonskiana	Reinhardtia_latisecta))	((Elaeis_oleifera	Elaeis_guineensis)	(Bactris_major	Attalea_speciosa)))	((((Calamus_caryotoides	Nypa_fruticans)	(Phoenix_dactylifera	Serenoa_repens))	(Podococcus_barteri	Roystonea_regia))	((Sabal_domingensis	(Pseudophoenix_vinifera	Iriartea_deltoidea))	(((Manicaria_saccifera	Pelagodoxa_henryana)	(Geonoma_undata	(((Oenocarpus_bataua	Oenocarpus_minor)	Prestoea_acuminata)	(Dictyosperma_album	((Heterospathe_cagayanensis	(Hydriastele_microspadix	Burretiokentia_grandiflora))	(Kentiopsis_piersoniorum	Veitchia_spiralis))))))	(Orania_palindan	Sclerosperma_profizianum))))))	Kingia_australis);
((Chamaedorea_seifrizii	((((Manicaria_saccifera	Pelagodoxa_henryana)	(Geonoma_undata	((Oenocarpus_bataua	Oenocarpus_minor)	(((Kentiopsis_piersoniorum	Heterospathe_cagayanensis)	(Hydriastele_microspadix	Burretiokentia_grandiflora))	(Veitchia_spiralis	Dictyosperma_album)))))	Prestoea_acuminata)	((((Roystonea_regia	Podococcus_barteri)	(Orania_palindan	Sclerosperma_profizianum))	(((Reinhardtia_gracilis	Reinhardtia_simplex)	(Reinhardtia_paiewonskiana	Reinhardtia_latisecta))	((Elaeis_oleifera	Elaeis_guineensis)	(Bactris_major	Attalea_speciosa))))	((Sabal_domingensis	(Pseudophoenix_vinifera	Iriartea_deltoidea))	((Calamus_caryotoides	Nypa_fruticans)	(Phoenix_dactylifera	Serenoa_repens))))))	Kingia_australis);
((Chamaedorea_seifrizii	((Calamus_caryotoides	Nypa_fruticans)	((Phoenix_dactylifera	Serenoa_repens)	((((Manicaria_saccifera	Pelagodoxa_henryana)	(Geonoma_undata	((Prestoea_acuminata	(Oenocarpus_bataua	Oenocarpus_minor))	((Burretiokentia_grandiflora	((Heterospathe_cagayanensis	Kentiopsis_piersoniorum)	Hydriastele_microspadix))	(Veitchia_spiralis	Dictyosperma_album)))))	(Sabal_domingensis	(Pseudophoenix_vinifera	Iriartea_deltoidea)))	((Podococcus_barteri	(Orania_palindan	Sclerosperma_profizianum))	(Roystonea_regia	(Bactris_major	(Attalea_speciosa	(((Reinhardtia_gracilis	Reinhardtia_simplex)	(Reinhardtia_paiewonskiana	Reinhardtia_latisecta))	(Elaeis_oleifera	Elaeis_guineensis))))))))))	Kingia_australis);
((Elaeis_guineensis	(((((((Iriartea_deltoidea	((Calamus_caryotoides	Nypa_fruticans)	(Sabal_domingensis	(Phoenix_dactylifera	Serenoa_repens))))	(((Chamaedorea_seifrizii	Manicaria_saccifera)	Pelagodoxa_henryana)	(Geonoma_undata	((Prestoea_acuminata	(Veitchia_spiralis	(Oenocarpus_bataua	Oenocarpus_minor)))	((Kentiopsis_piersoniorum	(Hydriastele_microspadix	(Heterospathe_cagayanensis	Burretiokentia_grandiflora)))	Dictyosperma_album)))))	((Pseudophoenix_vinifera	Podococcus_barteri)	(Orania_palindan	Sclerosperma_profizianum)))	Roystonea_regia)	Bactris_major)	(((Reinhardtia_gracilis	Reinhardtia_simplex)	(Reinhardtia_paiewonskiana	Reinhardtia_latisecta))	Attalea_speciosa))	Elaeis_oleifera))	Kingia_australis);
((((((Sabal_domingensis	Phoenix_dactylifera)	Serenoa_repens)	(((((Podococcus_barteri	Sclerosperma_profizianum)	(Roystonea_regia	((((Reinhardtia_latisecta	Reinhardtia_paiewonskiana)	(Reinhardtia_gracilis	Reinhardtia_simplex))	((Elaeis_oleifera	Elaeis_guineensis)	Attalea_speciosa))	Bactris_major)))	Orania_palindan)	(Manicaria_saccifera	Pelagodoxa_henryana))	(((Pseudophoenix_vinifera	Iriartea_deltoidea)	Geonoma_undata)	((Dictyosperma_album	((Heterospathe_cagayanensis	((Burretiokentia_grandiflora	Hydriastele_microspadix)	Kentiopsis_piersoniorum))	Veitchia_spiralis))	((Oenocarpus_bataua	Oenocarpus_minor)	Prestoea_acuminata)))))	(Calamus_caryotoides	Nypa_fruticans))	Chamaedorea_seifrizii)	Kingia_australis);
(((((Manicaria_saccifera	Pelagodoxa_henryana)	(Geonoma_undata	((Dictyosperma_album	((Heterospathe_cagayanensis	((Burretiokentia_grandiflora	Hydriastele_microspadix)	Kentiopsis_piersoniorum))	Veitchia_spiralis))	((Oenocarpus_bataua	Oenocarpus_minor)	Prestoea_acuminata))))	(((((((Calamus_caryotoides	Nypa_fruticans)	(Phoenix_dactylifera	Serenoa_repens))	Roystonea_regia)	(Sabal_domingensis	Podococcus_barteri))	(Orania_palindan	Sclerosperma_profizianum))	(((Reinhardtia_latisecta	Reinhardtia_paiewonskiana)	(Reinhardtia_gracilis	Reinhardtia_simplex))	((Pseudophoenix_vinifera	(Elaeis_oleifera	Elaeis_guineensis))	(Bactris_major	Attalea_speciosa))))	Iriartea_deltoidea))	Chamaedorea_seifrizii)	Kingia_australis);
((((Calamus_caryotoides	Nypa_fruticans)	((Orania_palindan	Sclerosperma_profizianum)	((((Manicaria_saccifera	Pelagodoxa_henryana)	((Iriartea_deltoidea	Geonoma_undata)	(((Burretiokentia_grandiflora	(Hydriastele_microspadix	(Kentiopsis_piersoniorum	Heterospathe_cagayanensis)))	(Veitchia_spiralis	Dictyosperma_album))	((Oenocarpus_bataua	Oenocarpus_minor)	Prestoea_acuminata))))	Sabal_domingensis)	((Podococcus_barteri	((Phoenix_dactylifera	Serenoa_repens)	Roystonea_regia))	(((Elaeis_oleifera	Elaeis_guineensis)	((Pseudophoenix_vinifera	Attalea_speciosa)	((Reinhardtia_latisecta	Reinhardtia_paiewonskiana)	(Reinhardtia_gracilis	Reinhardtia_simplex))))	Bactris_major)))))	Chamaedorea_seifrizii)	Kingia_australis);
(((Geonoma_undata	((((((Roystonea_regia	(((Reinhardtia_latisecta	Reinhardtia_paiewonskiana)	(Reinhardtia_gracilis	Reinhardtia_simplex))	((Elaeis_oleifera	Elaeis_guineensis)	(Attalea_speciosa	Bactris_major))))	(Sclerosperma_profizianum	Orania_palindan))	((Calamus_caryotoides	Nypa_fruticans)	(Phoenix_dactylifera	Serenoa_repens)))	((Iriartea_deltoidea	Pseudophoenix_vinifera)	(Podococcus_barteri	Sabal_domingensis)))	(Manicaria_saccifera	Pelagodoxa_henryana))	(((Burretiokentia_grandiflora	(Hydriastele_microspadix	(Kentiopsis_piersoniorum	Heterospathe_cagayanensis)))	(Veitchia_spiralis	Dictyosperma_album))	((Oenocarpus_bataua	Oenocarpus_minor)	Prestoea_acuminata))))	Chamaedorea_seifrizii)	Kingia_australis);
((Chamaedorea_seifrizii	(((Orania_palindan	(((Roystonea_regia	((((Reinhardtia_latisecta	Reinhardtia_paiewonskiana)	(Reinhardtia_gracilis	Reinhardtia_simplex))	((Elaeis_oleifera	Elaeis_guineensis)	(Pseudophoenix_vinifera	Attalea_speciosa)))	Bactris_major))	(Iriartea_deltoidea	(((Sabal_domingensis	Phoenix_dactylifera)	Serenoa_repens)	Podococcus_barteri)))	Sclerosperma_profizianum))	((Manicaria_saccifera	Pelagodoxa_henryana)	((((Oenocarpus_bataua	Oenocarpus_minor)	Prestoea_acuminata)	((((Burretiokentia_grandiflora	Hydriastele_microspadix)	Heterospathe_cagayanensis)	Kentiopsis_piersoniorum)	(Veitchia_spiralis	Dictyosperma_album)))	Geonoma_undata)))	(Calamus_caryotoides	Nypa_fruticans)))	Kingia_australis);
((Chamaedorea_seifrizii	(((Orania_palindan	Sclerosperma_profizianum)	((Podococcus_barteri	Roystonea_regia)	(((Reinhardtia_latisecta	Reinhardtia_paiewonskiana)	(Reinhardtia_gracilis	Reinhardtia_simplex))	((Bactris_major	(Elaeis_oleifera	Elaeis_guineensis))	Attalea_speciosa))))	((((Calamus_caryotoides	Nypa_fruticans)	(Phoenix_dactylifera	Serenoa_repens))	(Pseudophoenix_vinifera	(Sabal_domingensis	Iriartea_deltoidea)))	((Manicaria_saccifera	Pelagodoxa_henryana)	((((Oenocarpus_bataua	Oenocarpus_minor)	Prestoea_acuminata)	(((((Heterospathe_cagayanensis	Kentiopsis_piersoniorum)	Veitchia_spiralis)	Hydriastele_microspadix)	Dictyosperma_album)	Burretiokentia_grandiflora))	Geonoma_undata)))))	Kingia_australis);
((Chamaedorea_seifrizii	((Calamus_caryotoides	Nypa_fruticans)	((Phoenix_dactylifera	Serenoa_repens)	((Sabal_domingensis	(Iriartea_deltoidea	Pseudophoenix_vinifera))	(((Podococcus_barteri	(Orania_palindan	Sclerosperma_profizianum))	(Roystonea_regia	((((Reinhardtia_latisecta	Reinhardtia_paiewonskiana)	(Reinhardtia_gracilis	Reinhardtia_simplex))	(Attalea_speciosa	(Elaeis_oleifera	Elaeis_guineensis)))	Bactris_major)))	((Manicaria_saccifera	Pelagodoxa_henryana)	((((Oenocarpus_bataua	Oenocarpus_minor)	Prestoea_acuminata)	((Dictyosperma_album	(Kentiopsis_piersoniorum	Veitchia_spiralis))	((Heterospathe_cagayanensis	Hydriastele_microspadix)	Burretiokentia_grandiflora)))	Geonoma_undata)))))))	Kingia_australis);
(((Calamus_caryotoides	Nypa_fruticans)	((Phoenix_dactylifera	Serenoa_repens)	((Sabal_domingensis	(Iriartea_deltoidea	Pseudophoenix_vinifera))	(((Orania_palindan	Sclerosperma_profizianum)	(((((Reinhardtia_latisecta	Reinhardtia_paiewonskiana)	(Reinhardtia_gracilis	Reinhardtia_simplex))	(Attalea_speciosa	((Elaeis_oleifera	Elaeis_guineensis)	Bactris_major)))	Roystonea_regia)	Podococcus_barteri))	(((Chamaedorea_seifrizii	Manicaria_saccifera)	Pelagodoxa_henryana)	((((Oenocarpus_bataua	Oenocarpus_minor)	Prestoea_acuminata)	((Dictyosperma_album	Veitchia_spiralis)	((Kentiopsis_piersoniorum	(Heterospathe_cagayanensis	Burretiokentia_grandiflora))	Hydriastele_microspadix)))	Geonoma_undata))))))	Kingia_australis);
((Sabal_domingensis	((Phoenix_dactylifera	Serenoa_repens)	((Iriartea_deltoidea	(Pseudophoenix_vinifera	((((Podococcus_barteri	Roystonea_regia)	(Orania_palindan	Sclerosperma_profizianum))	(((Reinhardtia_latisecta	Reinhardtia_paiewonskiana)	(Reinhardtia_gracilis	Reinhardtia_simplex))	((Elaeis_oleifera	Elaeis_guineensis)	(Bactris_major	Attalea_speciosa))))	(((Chamaedorea_seifrizii	Manicaria_saccifera)	Pelagodoxa_henryana)	((((Oenocarpus_bataua	Oenocarpus_minor)	Prestoea_acuminata)	(Dictyosperma_album	((Kentiopsis_piersoniorum	Veitchia_spiralis)	(Heterospathe_cagayanensis	(Burretiokentia_grandiflora	Hydriastele_microspadix)))))	Geonoma_undata)))))	(Calamus_caryotoides	Nypa_fruticans))))	Kingia_australis);
((Sabal_domingensis	(((Phoenix_dactylifera	Serenoa_repens)	(Calamus_caryotoides	Nypa_fruticans))	((Pseudophoenix_vinifera	Iriartea_deltoidea)	(((Orania_palindan	Sclerosperma_profizianum)	((Podococcus_barteri	Roystonea_regia)	((((Reinhardtia_latisecta	Reinhardtia_paiewonskiana)	(Reinhardtia_gracilis	Reinhardtia_simplex))	((Elaeis_oleifera	Elaeis_guineensis)	Attalea_speciosa))	Bactris_major)))	(((Chamaedorea_seifrizii	Manicaria_saccifera)	Pelagodoxa_henryana)	((((Oenocarpus_bataua	Oenocarpus_minor)	Prestoea_acuminata)	(Dictyosperma_album	((Burretiokentia_grandiflora	Hydriastele_microspadix)	((Kentiopsis_piersoniorum	Veitchia_spiralis)	Heterospathe_cagayanensis))))	Geonoma_undata))))))	Kingia_australis);
(((Manicaria_saccifera	(Pelagodoxa_henryana	((Iriartea_deltoidea	(Geonoma_undata	(((Oenocarpus_minor	Oenocarpus_bataua)	Prestoea_acuminata)	((((Hydriastele_microspadix	Burretiokentia_grandiflora)	Heterospathe_cagayanensis)	((Pseudophoenix_vinifera	Veitchia_spiralis)	Kentiopsis_piersoniorum))	Dictyosperma_album))))	(((Nypa_fruticans	Calamus_caryotoides)	(Sabal_domingensis	(Phoenix_dactylifera	Serenoa_repens)))	(Sclerosperma_profizianum	((Roystonea_regia	(Orania_palindan	Podococcus_barteri))	(((Reinhardtia_gracilis	Reinhardtia_simplex)	(Reinhardtia_paiewonskiana	Reinhardtia_latisecta))	((Elaeis_oleifera	Elaeis_guineensis)	(Bactris_major	Attalea_speciosa)))))))))	Chamaedorea_seifrizii)	Kingia_australis);
(((((Manicaria_saccifera	Pelagodoxa_henryana)	(Geonoma_undata	(Prestoea_acuminata	(((((Hydriastele_microspadix	Burretiokentia_grandiflora)	Heterospathe_cagayanensis)	((Pseudophoenix_vinifera	Veitchia_spiralis)	Kentiopsis_piersoniorum))	Dictyosperma_album)	(Oenocarpus_minor	Oenocarpus_bataua)))))	((((Podococcus_barteri	(Nypa_fruticans	Calamus_caryotoides))	((Sabal_domingensis	(Phoenix_dactylifera	Serenoa_repens))	Roystonea_regia))	(Iriartea_deltoidea	(((Reinhardtia_gracilis	Reinhardtia_simplex)	(Reinhardtia_paiewonskiana	Reinhardtia_latisecta))	((Elaeis_oleifera	Elaeis_guineensis)	(Bactris_major	Attalea_speciosa)))))	(Sclerosperma_profizianum	Orania_palindan)))	Chamaedorea_seifrizii)	Kingia_australis);
(((((Manicaria_saccifera	Pelagodoxa_henryana)	(Geonoma_undata	(((((Hydriastele_microspadix	Burretiokentia_grandiflora)	Heterospathe_cagayanensis)	((Pseudophoenix_vinifera	Veitchia_spiralis)	Kentiopsis_piersoniorum))	Dictyosperma_album)	((Oenocarpus_minor	Oenocarpus_bataua)	Prestoea_acuminata))))	(((Podococcus_barteri	(Sclerosperma_profizianum	(Roystonea_regia	(((((Reinhardtia_gracilis	Reinhardtia_simplex)	(Reinhardtia_paiewonskiana	Reinhardtia_latisecta))	Bactris_major)	(Elaeis_oleifera	Elaeis_guineensis))	Attalea_speciosa))))	(Calamus_caryotoides	Orania_palindan))	((Iriartea_deltoidea	Sabal_domingensis)	(Nypa_fruticans	(Phoenix_dactylifera	Serenoa_repens)))))	Chamaedorea_seifrizii)	Kingia_australis);
((((((Pseudophoenix_vinifera	Iriartea_deltoidea)	(((Podococcus_barteri	(Sclerosperma_profizianum	Orania_palindan))	(Nypa_fruticans	Calamus_caryotoides))	((Manicaria_saccifera	Pelagodoxa_henryana)	(Geonoma_undata	((Dictyosperma_album	(Veitchia_spiralis	(Kentiopsis_piersoniorum	(Heterospathe_cagayanensis	(Hydriastele_microspadix	Burretiokentia_grandiflora)))))	((Oenocarpus_minor	Oenocarpus_bataua)	Prestoea_acuminata))))))	(Roystonea_regia	((Sabal_domingensis	Phoenix_dactylifera)	Serenoa_repens)))	(((((Reinhardtia_gracilis	Reinhardtia_simplex)	(Reinhardtia_paiewonskiana	Reinhardtia_latisecta))	(Elaeis_oleifera	Elaeis_guineensis))	Attalea_speciosa)	Bactris_major))	Chamaedorea_seifrizii)	Kingia_australis);
((Iriartea_deltoidea	(((Phoenix_dactylifera	Serenoa_repens)	(Nypa_fruticans	Calamus_caryotoides))	(Sabal_domingensis	(((((Chamaedorea_seifrizii	Manicaria_saccifera)	Pelagodoxa_henryana)	(Geonoma_undata	((((Burretiokentia_grandiflora	(Kentiopsis_piersoniorum	Heterospathe_cagayanensis))	Hydriastele_microspadix)	(Dictyosperma_album	Veitchia_spiralis))	((Oenocarpus_minor	Oenocarpus_bataua)	Prestoea_acuminata))))	((((Reinhardtia_gracilis	Reinhardtia_simplex)	(Reinhardtia_paiewonskiana	Reinhardtia_latisecta))	((Attalea_speciosa	Bactris_major)	(Elaeis_oleifera	Elaeis_guineensis)))	((Roystonea_regia	Podococcus_barteri)	(Sclerosperma_profizianum	Orania_palindan))))	Pseudophoenix_vinifera))))	Kingia_australis);
((Podococcus_barteri	(((((Nypa_fruticans	Calamus_caryotoides)	(Phoenix_dactylifera	Serenoa_repens))	((Pseudophoenix_vinifera	Iriartea_deltoidea)	Sabal_domingensis))	(((Manicaria_saccifera	Pelagodoxa_henryana)	(Chamaedorea_seifrizii	(Geonoma_undata	((((Kentiopsis_piersoniorum	Heterospathe_cagayanensis)	(Hydriastele_microspadix	Burretiokentia_grandiflora))	(Dictyosperma_album	Veitchia_spiralis))	((Oenocarpus_minor	Oenocarpus_bataua)	Prestoea_acuminata)))))	((((Reinhardtia_gracilis	Reinhardtia_simplex)	(Reinhardtia_paiewonskiana	Reinhardtia_latisecta))	((Attalea_speciosa	Bactris_major)	(Elaeis_oleifera	Elaeis_guineensis)))	Sclerosperma_profizianum)))	(Roystonea_regia	Orania_palindan)))	Kingia_australis);
((Chamaedorea_seifrizii	(Pseudophoenix_vinifera	((((((Reinhardtia_gracilis	Reinhardtia_simplex)	(Reinhardtia_paiewonskiana	Reinhardtia_latisecta))	((Attalea_speciosa	Bactris_major)	(Elaeis_oleifera	Elaeis_guineensis)))	Roystonea_regia)	((Sclerosperma_profizianum	Orania_palindan)	Podococcus_barteri))	((((Nypa_fruticans	Calamus_caryotoides)	((Sabal_domingensis	Phoenix_dactylifera)	Serenoa_repens))	Iriartea_deltoidea)	((Geonoma_undata	(((Kentiopsis_piersoniorum	Veitchia_spiralis)	((Heterospathe_cagayanensis	(Hydriastele_microspadix	Burretiokentia_grandiflora))	Dictyosperma_album))	((Oenocarpus_minor	Oenocarpus_bataua)	Prestoea_acuminata)))	(Manicaria_saccifera	Pelagodoxa_henryana))))))	Kingia_australis);
((Chamaedorea_seifrizii	(((((Heterospathe_cagayanensis	(Kentiopsis_piersoniorum	(Pseudophoenix_vinifera	Veitchia_spiralis)))	(Hydriastele_microspadix	Dictyosperma_album))	Burretiokentia_grandiflora)	((Oenocarpus_minor	Oenocarpus_bataua)	((Manicaria_saccifera	Pelagodoxa_henryana)	Geonoma_undata)))	(Prestoea_acuminata	(((Nypa_fruticans	Calamus_caryotoides)	(((Reinhardtia_gracilis	Reinhardtia_simplex)	(Reinhardtia_paiewonskiana	Reinhardtia_latisecta))	((Attalea_speciosa	Bactris_major)	(Elaeis_oleifera	Elaeis_guineensis))))	((Sclerosperma_profizianum	Orania_palindan)	(Podococcus_barteri	((Sabal_domingensis	(Phoenix_dactylifera	Serenoa_repens))	(Roystonea_regia	Iriartea_deltoidea))))))))	Kingia_australis);
((Iriartea_deltoidea	(((((((((Elaeis_oleifera	Elaeis_guineensis)	(Attalea_speciosa	((Reinhardtia_gracilis	Reinhardtia_simplex)	(Reinhardtia_paiewonskiana	Reinhardtia_latisecta))))	Bactris_major)	((Sclerosperma_profizianum	Orania_palindan)	(Roystonea_regia	Podococcus_barteri)))	(Chamaedorea_seifrizii	(((Geonoma_undata	(((Heterospathe_cagayanensis	(Hydriastele_microspadix	Burretiokentia_grandiflora))	((Pseudophoenix_vinifera	Veitchia_spiralis)	Kentiopsis_piersoniorum))	Dictyosperma_album))	(Prestoea_acuminata	(Oenocarpus_minor	Oenocarpus_bataua)))	(Manicaria_saccifera	Pelagodoxa_henryana))))	Sabal_domingensis)	(Nypa_fruticans	Calamus_caryotoides))	Phoenix_dactylifera)	Serenoa_repens))	Kingia_australis);
((Chamaedorea_seifrizii	(((Geonoma_undata	(((Heterospathe_cagayanensis	(Kentiopsis_piersoniorum	(Hydriastele_microspadix	Burretiokentia_grandiflora)))	((Pseudophoenix_vinifera	Veitchia_spiralis)	Dictyosperma_album))	(Prestoea_acuminata	(Oenocarpus_minor	Oenocarpus_bataua))))	(Manicaria_saccifera	Pelagodoxa_henryana))	(((Iriartea_deltoidea	Sabal_domingensis)	((Nypa_fruticans	Calamus_caryotoides)	(Phoenix_dactylifera	Serenoa_repens)))	((Sclerosperma_profizianum	Orania_palindan)	(((((Elaeis_oleifera	Elaeis_guineensis)	Attalea_speciosa)	((Reinhardtia_gracilis	Reinhardtia_simplex)	(Reinhardtia_paiewonskiana	Reinhardtia_latisecta)))	Bactris_major)	(Roystonea_regia	Podococcus_barteri))))))	Kingia_australis);
((Serenoa_repens	((((Calamus_caryotoides	Nypa_fruticans)	(Sabal_domingensis	((((Pelagodoxa_henryana	(Chamaedorea_seifrizii	Manicaria_saccifera))	(Geonoma_undata	((Prestoea_acuminata	(Oenocarpus_minor	Oenocarpus_bataua))	(((Heterospathe_cagayanensis	Kentiopsis_piersoniorum)	(Burretiokentia_grandiflora	Hydriastele_microspadix))	(Dictyosperma_album	Veitchia_spiralis)))))	(((((Attalea_speciosa	Bactris_major)	(Elaeis_guineensis	Elaeis_oleifera))	((Reinhardtia_paiewonskiana	Reinhardtia_latisecta)	(Reinhardtia_gracilis	Reinhardtia_simplex)))	(Roystonea_regia	Podococcus_barteri))	(Orania_palindan	Sclerosperma_profizianum)))	Pseudophoenix_vinifera)))	Phoenix_dactylifera)	Iriartea_deltoidea))	Kingia_australis);
((Serenoa_repens	(((Calamus_caryotoides	Nypa_fruticans)	(Iriartea_deltoidea	((((Chamaedorea_seifrizii	Manicaria_saccifera)	((Geonoma_undata	((Prestoea_acuminata	(Oenocarpus_minor	Oenocarpus_bataua))	((Heterospathe_cagayanensis	(Burretiokentia_grandiflora	Hydriastele_microspadix))	(Dictyosperma_album	(Kentiopsis_piersoniorum	Veitchia_spiralis)))))	Pelagodoxa_henryana))	(((((Bactris_major	(Elaeis_guineensis	Elaeis_oleifera))	((Reinhardtia_paiewonskiana	Reinhardtia_latisecta)	(Reinhardtia_gracilis	Reinhardtia_simplex)))	(Pseudophoenix_vinifera	Attalea_speciosa))	Roystonea_regia)	(Sclerosperma_profizianum	Podococcus_barteri)))	Orania_palindan)))	(Sabal_domingensis	Phoenix_dactylifera)))	Kingia_australis);
((Chamaedorea_seifrizii	(((((Nypa_fruticans	((Phoenix_dactylifera	Serenoa_repens)	Calamus_caryotoides))	Iriartea_deltoidea)	Sabal_domingensis)	(((Geonoma_undata	((Oenocarpus_minor	Oenocarpus_bataua)	(((Kentiopsis_piersoniorum	(Heterospathe_cagayanensis	(Burretiokentia_grandiflora	Hydriastele_microspadix)))	(Dictyosperma_album	Veitchia_spiralis))	Prestoea_acuminata)))	(Pelagodoxa_henryana	Manicaria_saccifera))	((((((Elaeis_guineensis	Elaeis_oleifera)	((Reinhardtia_paiewonskiana	Reinhardtia_latisecta)	(Reinhardtia_gracilis	Reinhardtia_simplex)))	Attalea_speciosa)	Bactris_major)	Roystonea_regia)	(Podococcus_barteri	(Orania_palindan	Sclerosperma_profizianum)))))	Pseudophoenix_vinifera))	Kingia_australis);
(((Nypa_fruticans	Calamus_caryotoides)	((((((((Elaeis_guineensis	Elaeis_oleifera)	Attalea_speciosa)	((Reinhardtia_paiewonskiana	Reinhardtia_latisecta)	(Reinhardtia_gracilis	Reinhardtia_simplex)))	Bactris_major)	((Roystonea_regia	Podococcus_barteri)	(Orania_palindan	Sclerosperma_profizianum)))	((Geonoma_undata	((Dictyosperma_album	(Veitchia_spiralis	(Heterospathe_cagayanensis	((Burretiokentia_grandiflora	Hydriastele_microspadix)	Kentiopsis_piersoniorum))))	(Prestoea_acuminata	(Oenocarpus_minor	Oenocarpus_bataua))))	(Pelagodoxa_henryana	(Chamaedorea_seifrizii	Manicaria_saccifera))))	(Sabal_domingensis	(Iriartea_deltoidea	Pseudophoenix_vinifera)))	(Phoenix_dactylifera	Serenoa_repens)))	Kingia_australis);
((Chamaedorea_seifrizii	(Manicaria_saccifera	((((((Phoenix_dactylifera	Sabal_domingensis)	((Serenoa_repens	(Nypa_fruticans	Calamus_caryotoides))	Iriartea_deltoidea))	Pseudophoenix_vinifera)	((((((Elaeis_guineensis	Elaeis_oleifera)	Attalea_speciosa)	((Reinhardtia_paiewonskiana	Reinhardtia_latisecta)	(Reinhardtia_gracilis	Reinhardtia_simplex)))	(Roystonea_regia	Bactris_major))	(Podococcus_barteri	Sclerosperma_profizianum))	Orania_palindan))	(Geonoma_undata	((Dictyosperma_album	((Kentiopsis_piersoniorum	Veitchia_spiralis)	((Heterospathe_cagayanensis	Burretiokentia_grandiflora)	Hydriastele_microspadix)))	(Prestoea_acuminata	(Oenocarpus_minor	Oenocarpus_bataua)))))	Pelagodoxa_henryana)))	Kingia_australis);
((Chamaedorea_seifrizii	(((Manicaria_saccifera	Pelagodoxa_henryana)	((Iriartea_deltoidea	(Geonoma_undata	((Dictyosperma_album	(((Kentiopsis_piersoniorum	Veitchia_spiralis)	Heterospathe_cagayanensis)	(Burretiokentia_grandiflora	Hydriastele_microspadix)))	(Prestoea_acuminata	(Oenocarpus_minor	Oenocarpus_bataua)))))	(((Serenoa_repens	(Phoenix_dactylifera	Sabal_domingensis))	(Nypa_fruticans	Calamus_caryotoides))	(((((Elaeis_guineensis	Elaeis_oleifera)	(Bactris_major	Attalea_speciosa))	((Reinhardtia_paiewonskiana	Reinhardtia_latisecta)	(Reinhardtia_gracilis	Reinhardtia_simplex)))	((Roystonea_regia	Podococcus_barteri)	Sclerosperma_profizianum))	Orania_palindan))))	Pseudophoenix_vinifera))	Kingia_australis);
((Chamaedorea_seifrizii	((((Manicaria_saccifera	Pelagodoxa_henryana)	(Geonoma_undata	((Dictyosperma_album	(((Kentiopsis_piersoniorum	Veitchia_spiralis)	Heterospathe_cagayanensis)	(Burretiokentia_grandiflora	Hydriastele_microspadix)))	(Prestoea_acuminata	(Oenocarpus_minor	Oenocarpus_bataua)))))	((Iriartea_deltoidea	((Serenoa_repens	(Phoenix_dactylifera	Sabal_domingensis))	(Nypa_fruticans	Calamus_caryotoides)))	(((((Roystonea_regia	Bactris_major)	Attalea_speciosa)	(Elaeis_guineensis	Elaeis_oleifera))	(Podococcus_barteri	((Reinhardtia_paiewonskiana	Reinhardtia_latisecta)	(Reinhardtia_gracilis	Reinhardtia_simplex))))	(Orania_palindan	Sclerosperma_profizianum))))	Pseudophoenix_vinifera))	Kingia_australis);
((Chamaedorea_seifrizii	(Manicaria_saccifera	(Pelagodoxa_henryana	((Geonoma_undata	((Oenocarpus_minor	Oenocarpus_bataua)	(((Kentiopsis_piersoniorum	Veitchia_spiralis)	((Heterospathe_cagayanensis	(Burretiokentia_grandiflora	Hydriastele_microspadix))	Dictyosperma_album))	Prestoea_acuminata)))	(((((Iriartea_deltoidea	Serenoa_repens)	(Phoenix_dactylifera	Sabal_domingensis))	(Nypa_fruticans	Calamus_caryotoides))	(Podococcus_barteri	((Orania_palindan	Sclerosperma_profizianum)	(((Attalea_speciosa	(Elaeis_guineensis	Elaeis_oleifera))	((Reinhardtia_paiewonskiana	Reinhardtia_latisecta)	(Reinhardtia_gracilis	Reinhardtia_simplex)))	(Roystonea_regia	Bactris_major)))))	Pseudophoenix_vinifera)))))	Kingia_australis);
(((Sabal_domingensis	(Serenoa_repens	Phoenix_dactylifera))	((Nypa_fruticans	Calamus_caryotoides)	(Iriartea_deltoidea	(((((((Attalea_speciosa	(Elaeis_guineensis	Elaeis_oleifera))	((Reinhardtia_paiewonskiana	Reinhardtia_latisecta)	(Reinhardtia_gracilis	Reinhardtia_simplex)))	(Roystonea_regia	Bactris_major))	Podococcus_barteri)	Sclerosperma_profizianum)	Orania_palindan)	(Pseudophoenix_vinifera	((Pelagodoxa_henryana	(Chamaedorea_seifrizii	Manicaria_saccifera))	(Geonoma_undata	((Oenocarpus_minor	Oenocarpus_bataua)	(((Veitchia_spiralis	Dictyosperma_album)	(Hydriastele_microspadix	(Kentiopsis_piersoniorum	(Heterospathe_cagayanensis	Burretiokentia_grandiflora))))	Prestoea_acuminata)))))))))	Kingia_australis);
((Chamaedorea_seifrizii	((Sabal_domingensis	(Pseudophoenix_vinifera	Iriartea_deltoidea))	(((Pelagodoxa_henryana	Manicaria_saccifera)	(Geonoma_undata	((Oenocarpus_minor	Oenocarpus_bataua)	((Prestoea_acuminata	(Nypa_fruticans	Calamus_caryotoides))	((Veitchia_spiralis	Dictyosperma_album)	(Hydriastele_microspadix	(Burretiokentia_grandiflora	(Kentiopsis_piersoniorum	Heterospathe_cagayanensis))))))))	((Podococcus_barteri	(Sclerosperma_profizianum	Orania_palindan))	(((Serenoa_repens	Phoenix_dactylifera)	Roystonea_regia)	(((Attalea_speciosa	(Elaeis_guineensis	Elaeis_oleifera))	((Reinhardtia_paiewonskiana	Reinhardtia_latisecta)	(Reinhardtia_gracilis	Reinhardtia_simplex)))	Bactris_major))))))	Kingia_australis);
((Serenoa_repens	((Phoenix_dactylifera	Sabal_domingensis)	(Roystonea_regia	(((((Manicaria_saccifera	Pelagodoxa_henryana)	(Geonoma_undata	((Dictyosperma_album	((Heterospathe_cagayanensis	(Burretiokentia_grandiflora	Hydriastele_microspadix))	(Kentiopsis_piersoniorum	Veitchia_spiralis)))	(((Calamus_caryotoides	Nypa_fruticans)	Prestoea_acuminata)	(Oenocarpus_minor	Oenocarpus_bataua)))))	(((Bactris_major	(Attalea_speciosa	(Elaeis_guineensis	Elaeis_oleifera)))	((Reinhardtia_latisecta	Reinhardtia_paiewonskiana)	(Reinhardtia_gracilis	Reinhardtia_simplex)))	(Podococcus_barteri	(Sclerosperma_profizianum	Orania_palindan))))	(Pseudophoenix_vinifera	Iriartea_deltoidea))	Chamaedorea_seifrizii))))	Kingia_australis);
((Chamaedorea_seifrizii	((Manicaria_saccifera	Pelagodoxa_henryana)	((Geonoma_undata	((Dictyosperma_album	(Hydriastele_microspadix	((Kentiopsis_piersoniorum	Heterospathe_cagayanensis)	Burretiokentia_grandiflora)))	(((Calamus_caryotoides	Nypa_fruticans)	Prestoea_acuminata)	(Oenocarpus_minor	Oenocarpus_bataua))))	((((Roystonea_regia	(((Attalea_speciosa	(Elaeis_guineensis	Elaeis_oleifera))	((Reinhardtia_latisecta	Reinhardtia_paiewonskiana)	(Reinhardtia_gracilis	Reinhardtia_simplex)))	Bactris_major))	Sclerosperma_profizianum)	Orania_palindan)	((Podococcus_barteri	(Iriartea_deltoidea	(Veitchia_spiralis	Pseudophoenix_vinifera)))	(Serenoa_repens	(Phoenix_dactylifera	Sabal_domingensis)))))))	Kingia_australis);
((Chamaedorea_seifrizii	(((((Podococcus_barteri	((Roystonea_regia	Bactris_major)	((Attalea_speciosa	(Elaeis_guineensis	Elaeis_oleifera))	((Reinhardtia_latisecta	Reinhardtia_paiewonskiana)	(Reinhardtia_gracilis	Reinhardtia_simplex)))))	(Sclerosperma_profizianum	Orania_palindan))	((Calamus_caryotoides	Nypa_fruticans)	(Serenoa_repens	(Phoenix_dactylifera	Sabal_domingensis))))	((Iriartea_deltoidea	(Geonoma_undata	((Dictyosperma_album	(Kentiopsis_piersoniorum	(Heterospathe_cagayanensis	(Burretiokentia_grandiflora	Hydriastele_microspadix))))	(Prestoea_acuminata	(Oenocarpus_minor	Oenocarpus_bataua)))))	(Manicaria_saccifera	Pelagodoxa_henryana)))	(Veitchia_spiralis	Pseudophoenix_vinifera)))	Kingia_australis);
((Iriartea_deltoidea	(((Calamus_caryotoides	Nypa_fruticans)	(Serenoa_repens	(Phoenix_dactylifera	Sabal_domingensis)))	((((Podococcus_barteri	Roystonea_regia)	(((Bactris_major	(Pseudophoenix_vinifera	Attalea_speciosa))	(Elaeis_guineensis	Elaeis_oleifera))	((Reinhardtia_latisecta	Reinhardtia_paiewonskiana)	(Reinhardtia_gracilis	Reinhardtia_simplex))))	Sclerosperma_profizianum)	(Orania_palindan	(((Geonoma_undata	(Prestoea_acuminata	((Oenocarpus_minor	Oenocarpus_bataua)	((Veitchia_spiralis	Dictyosperma_album)	((Burretiokentia_grandiflora	Hydriastele_microspadix)	(Kentiopsis_piersoniorum	Heterospathe_cagayanensis))))))	(Manicaria_saccifera	Pelagodoxa_henryana))	Chamaedorea_seifrizii)))))	Kingia_australis);
(((((Geonoma_undata	((Calamus_caryotoides	Nypa_fruticans)	(((Veitchia_spiralis	Dictyosperma_album)	(Kentiopsis_piersoniorum	(Heterospathe_cagayanensis	(Burretiokentia_grandiflora	Hydriastele_microspadix))))	(Prestoea_acuminata	(Oenocarpus_minor	Oenocarpus_bataua)))))	(Manicaria_saccifera	Pelagodoxa_henryana))	((((Pseudophoenix_vinifera	Iriartea_deltoidea)	Sabal_domingensis)	(Serenoa_repens	Phoenix_dactylifera))	((Roystonea_regia	(((Bactris_major	Attalea_speciosa)	(Elaeis_oleifera	Elaeis_guineensis))	((Reinhardtia_latisecta	Reinhardtia_paiewonskiana)	(Reinhardtia_gracilis	Reinhardtia_simplex))))	(Podococcus_barteri	(Orania_palindan	Sclerosperma_profizianum)))))	Chamaedorea_seifrizii)	Kingia_australis);
((((Calamus_caryotoides	Nypa_fruticans)	(((Podococcus_barteri	((Orania_palindan	Sabal_domingensis)	(((Iriartea_deltoidea	(Geonoma_undata	((((Heterospathe_cagayanensis	(Burretiokentia_grandiflora	Hydriastele_microspadix))	(Kentiopsis_piersoniorum	Veitchia_spiralis))	Dictyosperma_album)	(Prestoea_acuminata	(Oenocarpus_minor	Oenocarpus_bataua)))))	(Manicaria_saccifera	Pelagodoxa_henryana))	Sclerosperma_profizianum)))	((((Pseudophoenix_vinifera	Attalea_speciosa)	(Elaeis_oleifera	Elaeis_guineensis))	((Reinhardtia_latisecta	Reinhardtia_paiewonskiana)	(Reinhardtia_gracilis	Reinhardtia_simplex)))	Bactris_major))	(Roystonea_regia	(Serenoa_repens	Phoenix_dactylifera))))	Chamaedorea_seifrizii)	Kingia_australis);
((((Calamus_caryotoides	Nypa_fruticans)	(Orania_palindan	(((Geonoma_undata	((((Heterospathe_cagayanensis	(Burretiokentia_grandiflora	Hydriastele_microspadix))	(Kentiopsis_piersoniorum	Veitchia_spiralis))	Dictyosperma_album)	(Prestoea_acuminata	(Oenocarpus_minor	Oenocarpus_bataua))))	(Manicaria_saccifera	Pelagodoxa_henryana))	(Sclerosperma_profizianum	(((((Attalea_speciosa	(Elaeis_oleifera	Elaeis_guineensis))	((Reinhardtia_latisecta	Reinhardtia_paiewonskiana)	(Reinhardtia_gracilis	Reinhardtia_simplex)))	Bactris_major)	(Sabal_domingensis	(Roystonea_regia	(Serenoa_repens	Phoenix_dactylifera))))	(Pseudophoenix_vinifera	(Iriartea_deltoidea	Podococcus_barteri)))))))	Chamaedorea_seifrizii)	Kingia_australis);
(((Manicaria_saccifera	((((Pseudophoenix_vinifera	((Iriartea_deltoidea	(((Attalea_speciosa	(Elaeis_oleifera	Elaeis_guineensis))	((Reinhardtia_latisecta	Reinhardtia_paiewonskiana)	(Reinhardtia_gracilis	Reinhardtia_simplex)))	Bactris_major))	(Roystonea_regia	(Serenoa_repens	(Sabal_domingensis	Phoenix_dactylifera)))))	((Podococcus_barteri	(Calamus_caryotoides	Nypa_fruticans))	(Sclerosperma_profizianum	Orania_palindan)))	Pelagodoxa_henryana)	(Geonoma_undata	((((Heterospathe_cagayanensis	(Burretiokentia_grandiflora	Hydriastele_microspadix))	(Kentiopsis_piersoniorum	Veitchia_spiralis))	Dictyosperma_album)	(Prestoea_acuminata	(Oenocarpus_minor	Oenocarpus_bataua))))))	Chamaedorea_seifrizii)	Kingia_australis);
(((((Serenoa_repens	(Sabal_domingensis	Phoenix_dactylifera))	(Iriartea_deltoidea	(Calamus_caryotoides	Nypa_fruticans)))	((((((((Burretiokentia_grandiflora	((Heterospathe_cagayanensis	Kentiopsis_piersoniorum)	(Hydriastele_microspadix	(Veitchia_spiralis	Dictyosperma_album))))	(Oenocarpus_minor	Oenocarpus_bataua))	Geonoma_undata)	Manicaria_saccifera)	Prestoea_acuminata)	Pelagodoxa_henryana)	((((Attalea_speciosa	(Elaeis_oleifera	Elaeis_guineensis))	((Reinhardtia_latisecta	Reinhardtia_paiewonskiana)	(Reinhardtia_gracilis	Reinhardtia_simplex)))	(Roystonea_regia	Bactris_major))	((Sclerosperma_profizianum	Orania_palindan)	Podococcus_barteri)))	Pseudophoenix_vinifera))	Chamaedorea_seifrizii)	Kingia_australis);
((((Veitchia_spiralis	Pseudophoenix_vinifera)	(((((Sclerosperma_profizianum	Orania_palindan)	Podococcus_barteri)	((((Reinhardtia_latisecta	Reinhardtia_paiewonskiana)	(Reinhardtia_gracilis	Reinhardtia_simplex))	((Bactris_major	Attalea_speciosa)	(Elaeis_oleifera	Elaeis_guineensis)))	Roystonea_regia))	(((Serenoa_repens	Phoenix_dactylifera)	(Iriartea_deltoidea	(Calamus_caryotoides	Nypa_fruticans)))	Sabal_domingensis))	(((Prestoea_acuminata	(Geonoma_undata	(((Heterospathe_cagayanensis	Kentiopsis_piersoniorum)	(Burretiokentia_grandiflora	Hydriastele_microspadix))	((Oenocarpus_minor	Oenocarpus_bataua)	Dictyosperma_album))))	Manicaria_saccifera)	Pelagodoxa_henryana)))	Chamaedorea_seifrizii)	Kingia_australis);
((Orania_palindan	(((((((Reinhardtia_latisecta	Reinhardtia_paiewonskiana)	(Reinhardtia_gracilis	Reinhardtia_simplex))	((Elaeis_guineensis	Elaeis_oleifera)	Attalea_speciosa))	Bactris_major)	((Manicaria_saccifera	Chamaedorea_seifrizii)	(Pelagodoxa_henryana	(((Prestoea_acuminata	(Oenocarpus_minor	Oenocarpus_bataua))	(Dictyosperma_album	(Heterospathe_cagayanensis	(((Pseudophoenix_vinifera	Burretiokentia_grandiflora)	(Kentiopsis_piersoniorum	Veitchia_spiralis))	Hydriastele_microspadix))))	Geonoma_undata))))	((Podococcus_barteri	((Calamus_caryotoides	Nypa_fruticans)	(Sabal_domingensis	(Phoenix_dactylifera	Serenoa_repens))))	Sclerosperma_profizianum))	(Roystonea_regia	Iriartea_deltoidea)))	Kingia_australis);
(((((Orania_palindan	Sclerosperma_profizianum)	(((Manicaria_saccifera	Pelagodoxa_henryana)	(((Prestoea_acuminata	(Oenocarpus_minor	Oenocarpus_bataua))	((Veitchia_spiralis	Dictyosperma_album)	(Kentiopsis_piersoniorum	(Hydriastele_microspadix	(Burretiokentia_grandiflora	Heterospathe_cagayanensis)))))	Geonoma_undata))	((((Phoenix_dactylifera	Serenoa_repens)	Iriartea_deltoidea)	(Calamus_caryotoides	Nypa_fruticans))	Sabal_domingensis)))	(((((Reinhardtia_latisecta	Reinhardtia_paiewonskiana)	(Reinhardtia_gracilis	Reinhardtia_simplex))	((Elaeis_guineensis	Elaeis_oleifera)	(Pseudophoenix_vinifera	Attalea_speciosa)))	(Roystonea_regia	Bactris_major))	Podococcus_barteri))	Chamaedorea_seifrizii)	Kingia_australis);
(((((((Pseudophoenix_vinifera	Roystonea_regia)	(Iriartea_deltoidea	Bactris_major))	((((Manicaria_saccifera	Pelagodoxa_henryana)	(((Prestoea_acuminata	(Oenocarpus_minor	Oenocarpus_bataua))	((Veitchia_spiralis	Dictyosperma_album)	(Hydriastele_microspadix	((Burretiokentia_grandiflora	Heterospathe_cagayanensis)	Kentiopsis_piersoniorum))))	Geonoma_undata))	(Orania_palindan	(Calamus_caryotoides	Nypa_fruticans)))	Sclerosperma_profizianum))	(((Sabal_domingensis	Phoenix_dactylifera)	Serenoa_repens)	Podococcus_barteri))	(((Reinhardtia_latisecta	Reinhardtia_paiewonskiana)	(Reinhardtia_gracilis	Reinhardtia_simplex))	((Elaeis_guineensis	Elaeis_oleifera)	Attalea_speciosa)))	Chamaedorea_seifrizii)	Kingia_australis);
(((((Manicaria_saccifera	Pelagodoxa_henryana)	(((Prestoea_acuminata	(Oenocarpus_minor	Oenocarpus_bataua))	((Veitchia_spiralis	Dictyosperma_album)	(Hydriastele_microspadix	(Burretiokentia_grandiflora	(Heterospathe_cagayanensis	Kentiopsis_piersoniorum)))))	Geonoma_undata))	(((((Phoenix_dactylifera	Serenoa_repens)	Iriartea_deltoidea)	(Nypa_fruticans	Calamus_caryotoides))	Sabal_domingensis)	(((Bactris_major	(((Reinhardtia_latisecta	Reinhardtia_paiewonskiana)	(Reinhardtia_gracilis	Reinhardtia_simplex))	((Elaeis_guineensis	Elaeis_oleifera)	(Pseudophoenix_vinifera	Attalea_speciosa))))	(Podococcus_barteri	Roystonea_regia))	(Orania_palindan	Sclerosperma_profizianum))))	Chamaedorea_seifrizii)	Kingia_australis);
(((((Bactris_major	(((Reinhardtia_latisecta	Reinhardtia_paiewonskiana)	(Reinhardtia_gracilis	Reinhardtia_simplex))	((Elaeis_guineensis	Elaeis_oleifera)	Attalea_speciosa)))	(Podococcus_barteri	Roystonea_regia))	(((Orania_palindan	Sclerosperma_profizianum)	(((Manicaria_saccifera	Pelagodoxa_henryana)	(((Prestoea_acuminata	(Oenocarpus_minor	Oenocarpus_bataua))	((Veitchia_spiralis	Dictyosperma_album)	(((Hydriastele_microspadix	Burretiokentia_grandiflora)	Heterospathe_cagayanensis)	Kentiopsis_piersoniorum)))	Geonoma_undata))	(Pseudophoenix_vinifera	(Iriartea_deltoidea	Sabal_domingensis))))	((Phoenix_dactylifera	Serenoa_repens)	(Nypa_fruticans	Calamus_caryotoides))))	Chamaedorea_seifrizii)	Kingia_australis);
((Serenoa_repens	(((Nypa_fruticans	Calamus_caryotoides)	((((Pseudophoenix_vinifera	Podococcus_barteri)	(Sclerosperma_profizianum	((Roystonea_regia	Bactris_major)	(((Reinhardtia_latisecta	Reinhardtia_paiewonskiana)	(Reinhardtia_gracilis	Reinhardtia_simplex))	((Elaeis_guineensis	Elaeis_oleifera)	Attalea_speciosa)))))	((Chamaedorea_seifrizii	((Manicaria_saccifera	Pelagodoxa_henryana)	(((Prestoea_acuminata	(Oenocarpus_minor	Oenocarpus_bataua))	((Veitchia_spiralis	Dictyosperma_album)	(((Hydriastele_microspadix	Burretiokentia_grandiflora)	Heterospathe_cagayanensis)	Kentiopsis_piersoniorum)))	Geonoma_undata)))	Orania_palindan))	(Iriartea_deltoidea	Sabal_domingensis)))	Phoenix_dactylifera))	Kingia_australis);
((((((Roystonea_regia	(((Phoenix_dactylifera	Serenoa_repens)	(Nypa_fruticans	Calamus_caryotoides))	(((Reinhardtia_latisecta	Reinhardtia_paiewonskiana)	(Reinhardtia_gracilis	Reinhardtia_simplex))	((Elaeis_guineensis	Elaeis_oleifera)	(Attalea_speciosa	Bactris_major)))))	(((((Prestoea_acuminata	(Oenocarpus_minor	Oenocarpus_bataua))	(Dictyosperma_album	(((Hydriastele_microspadix	Burretiokentia_grandiflora)	Heterospathe_cagayanensis)	(Kentiopsis_piersoniorum	Veitchia_spiralis))))	Geonoma_undata)	((Manicaria_saccifera	Chamaedorea_seifrizii)	Pelagodoxa_henryana))	(Pseudophoenix_vinifera	(Iriartea_deltoidea	Sabal_domingensis))))	Sclerosperma_profizianum)	Orania_palindan)	Podococcus_barteri)	Kingia_australis);
(((Manicaria_saccifera	(Pelagodoxa_henryana	((((((Roystonea_regia	((Phoenix_dactylifera	Serenoa_repens)	(Nypa_fruticans	Calamus_caryotoides)))	(((Reinhardtia_latisecta	Reinhardtia_paiewonskiana)	(Reinhardtia_gracilis	Reinhardtia_simplex))	((Elaeis_guineensis	Elaeis_oleifera)	(Attalea_speciosa	Bactris_major))))	(Podococcus_barteri	Sabal_domingensis))	(Sclerosperma_profizianum	Orania_palindan))	(Iriartea_deltoidea	(((Prestoea_acuminata	(Oenocarpus_minor	Oenocarpus_bataua))	(Dictyosperma_album	(((Hydriastele_microspadix	Burretiokentia_grandiflora)	Heterospathe_cagayanensis)	(Kentiopsis_piersoniorum	Veitchia_spiralis))))	Geonoma_undata)))	Pseudophoenix_vinifera)))	Chamaedorea_seifrizii)	Kingia_australis);
((Orania_palindan	(((Podococcus_barteri	Sclerosperma_profizianum)	((((Reinhardtia_latisecta	Reinhardtia_paiewonskiana)	(Reinhardtia_gracilis	Reinhardtia_simplex))	((Elaeis_guineensis	Elaeis_oleifera)	Attalea_speciosa))	Bactris_major))	(((Pelagodoxa_henryana	(Roystonea_regia	(Sabal_domingensis	(Phoenix_dactylifera	Serenoa_repens))))	(Iriartea_deltoidea	(Nypa_fruticans	Calamus_caryotoides)))	(((Dictyosperma_album	(((Hydriastele_microspadix	Burretiokentia_grandiflora)	Heterospathe_cagayanensis)	(Kentiopsis_piersoniorum	(Pseudophoenix_vinifera	Veitchia_spiralis))))	((Oenocarpus_minor	Oenocarpus_bataua)	((Chamaedorea_seifrizii	Manicaria_saccifera)	Geonoma_undata)))	Prestoea_acuminata))))	Kingia_australis);
((Elaeis_oleifera	((((((((Phoenix_dactylifera	Serenoa_repens)	(Nypa_fruticans	Calamus_caryotoides))	(Sabal_domingensis	Iriartea_deltoidea))	((((Geonoma_undata	(((Oenocarpus_minor	Oenocarpus_bataua)	Prestoea_acuminata)	(Dictyosperma_album	(((Hydriastele_microspadix	Burretiokentia_grandiflora)	Heterospathe_cagayanensis)	(Kentiopsis_piersoniorum	Veitchia_spiralis)))))	(Pelagodoxa_henryana	Manicaria_saccifera))	Chamaedorea_seifrizii)	Orania_palindan))	(((Pseudophoenix_vinifera	Roystonea_regia)	Podococcus_barteri)	Sclerosperma_profizianum))	((Reinhardtia_latisecta	Reinhardtia_paiewonskiana)	(Reinhardtia_gracilis	Reinhardtia_simplex)))	(Bactris_major	Attalea_speciosa))	Elaeis_guineensis))	Kingia_australis);
((Iriartea_deltoidea	(((Roystonea_regia	(Sabal_domingensis	(Serenoa_repens	Phoenix_dactylifera)))	(Calamus_caryotoides	Nypa_fruticans))	((((Reinhardtia_simplex	Reinhardtia_gracilis)	(Reinhardtia_paiewonskiana	Reinhardtia_latisecta))	(Bactris_major	((Pseudophoenix_vinifera	(Elaeis_oleifera	Elaeis_guineensis))	Attalea_speciosa)))	((Podococcus_barteri	(Sclerosperma_profizianum	Orania_palindan))	((Pelagodoxa_henryana	(Chamaedorea_seifrizii	Manicaria_saccifera))	(((Prestoea_acuminata	(Oenocarpus_minor	Oenocarpus_bataua))	((Kentiopsis_piersoniorum	(Heterospathe_cagayanensis	(Burretiokentia_grandiflora	Hydriastele_microspadix)))	(Veitchia_spiralis	Dictyosperma_album)))	Geonoma_undata))))))	Kingia_australis);
((Chamaedorea_seifrizii	(Manicaria_saccifera	((((Prestoea_acuminata	(Oenocarpus_minor	Oenocarpus_bataua))	((Heterospathe_cagayanensis	((Burretiokentia_grandiflora	Hydriastele_microspadix)	Kentiopsis_piersoniorum))	(Veitchia_spiralis	Dictyosperma_album)))	Geonoma_undata)	((((((((Reinhardtia_simplex	Reinhardtia_gracilis)	(Reinhardtia_paiewonskiana	Reinhardtia_latisecta))	(Elaeis_oleifera	Elaeis_guineensis))	Attalea_speciosa)	Bactris_major)	((((Calamus_caryotoides	Nypa_fruticans)	Podococcus_barteri)	(Serenoa_repens	Phoenix_dactylifera))	Roystonea_regia))	((Sclerosperma_profizianum	Orania_palindan)	Pelagodoxa_henryana))	(Sabal_domingensis	(Pseudophoenix_vinifera	Iriartea_deltoidea))))))	Kingia_australis);
((Serenoa_repens	(Phoenix_dactylifera	((Roystonea_regia	((((Chamaedorea_seifrizii	Manicaria_saccifera)	(Pelagodoxa_henryana	(((Prestoea_acuminata	(Oenocarpus_minor	Oenocarpus_bataua))	((Heterospathe_cagayanensis	(Burretiokentia_grandiflora	Hydriastele_microspadix))	((Kentiopsis_piersoniorum	Veitchia_spiralis)	Dictyosperma_album)))	Geonoma_undata)))	((Iriartea_deltoidea	((((Elaeis_oleifera	Elaeis_guineensis)	(Pseudophoenix_vinifera	Attalea_speciosa))	((Reinhardtia_simplex	Reinhardtia_gracilis)	(Reinhardtia_paiewonskiana	Reinhardtia_latisecta)))	Bactris_major))	(Podococcus_barteri	(Sclerosperma_profizianum	Orania_palindan))))	(Calamus_caryotoides	Nypa_fruticans)))	Sabal_domingensis)))	Kingia_australis);
((Iriartea_deltoidea	(((Calamus_caryotoides	Nypa_fruticans)	(Serenoa_repens	(Phoenix_dactylifera	Sabal_domingensis)))	(((Chamaedorea_seifrizii	Manicaria_saccifera)	(Pelagodoxa_henryana	(((Prestoea_acuminata	(Oenocarpus_minor	Oenocarpus_bataua))	(Burretiokentia_grandiflora	(((Hydriastele_microspadix	(Heterospathe_cagayanensis	Kentiopsis_piersoniorum))	Veitchia_spiralis)	Dictyosperma_album)))	Geonoma_undata)))	(((Roystonea_regia	(Podococcus_barteri	Sclerosperma_profizianum))	((((Elaeis_oleifera	Elaeis_guineensis)	(Pseudophoenix_vinifera	Attalea_speciosa))	((Reinhardtia_simplex	Reinhardtia_gracilis)	(Reinhardtia_paiewonskiana	Reinhardtia_latisecta)))	Bactris_major))	Orania_palindan))))	Kingia_australis);
((Serenoa_repens	(((Phoenix_dactylifera	Sabal_domingensis)	(((Pseudophoenix_vinifera	(Chamaedorea_seifrizii	((Manicaria_saccifera	Pelagodoxa_henryana)	(((Prestoea_acuminata	(Oenocarpus_minor	Oenocarpus_bataua))	(Dictyosperma_album	(Heterospathe_cagayanensis	((Kentiopsis_piersoniorum	Veitchia_spiralis)	(Burretiokentia_grandiflora	Hydriastele_microspadix)))))	Geonoma_undata))))	((Sclerosperma_profizianum	(((((Reinhardtia_simplex	Reinhardtia_gracilis)	(Reinhardtia_paiewonskiana	Reinhardtia_latisecta))	Podococcus_barteri)	((Elaeis_oleifera	Elaeis_guineensis)	(Attalea_speciosa	Bactris_major)))	Roystonea_regia))	Orania_palindan))	(Calamus_caryotoides	Nypa_fruticans)))	Iriartea_deltoidea))	Kingia_australis);
((Chamaedorea_seifrizii	((((Calamus_caryotoides	Nypa_fruticans)	(Serenoa_repens	(Phoenix_dactylifera	Sabal_domingensis)))	Iriartea_deltoidea)	(((((Reinhardtia_simplex	Reinhardtia_gracilis)	(Reinhardtia_paiewonskiana	Reinhardtia_latisecta))	(((Elaeis_oleifera	Elaeis_guineensis)	(Pseudophoenix_vinifera	Attalea_speciosa))	Bactris_major))	Roystonea_regia)	(((Sclerosperma_profizianum	Orania_palindan)	Podococcus_barteri)	(((((Dictyosperma_album	(Veitchia_spiralis	((Heterospathe_cagayanensis	(Burretiokentia_grandiflora	Hydriastele_microspadix))	Kentiopsis_piersoniorum)))	(Oenocarpus_minor	Oenocarpus_bataua))	Geonoma_undata)	(Manicaria_saccifera	Pelagodoxa_henryana))	Prestoea_acuminata)))))	Kingia_australis);
((Iriartea_deltoidea	(((Pseudophoenix_vinifera	(((Prestoea_acuminata	((((Heterospathe_cagayanensis	(Burretiokentia_grandiflora	Hydriastele_microspadix))	Kentiopsis_piersoniorum)	(Dictyosperma_album	Veitchia_spiralis))	(Oenocarpus_minor	Oenocarpus_bataua)))	Geonoma_undata)	((Chamaedorea_seifrizii	Manicaria_saccifera)	Pelagodoxa_henryana)))	(((Sclerosperma_profizianum	Podococcus_barteri)	(((Elaeis_oleifera	Elaeis_guineensis)	(Attalea_speciosa	((Reinhardtia_simplex	Reinhardtia_gracilis)	(Reinhardtia_paiewonskiana	Reinhardtia_latisecta))))	(Roystonea_regia	Bactris_major)))	Orania_palindan))	((Calamus_caryotoides	Nypa_fruticans)	(Serenoa_repens	(Phoenix_dactylifera	Sabal_domingensis)))))	Kingia_australis);
((Roystonea_regia	((Sabal_domingensis	(Serenoa_repens	Phoenix_dactylifera))	((Iriartea_deltoidea	(((Chamaedorea_seifrizii	(((((Heterospathe_cagayanensis	(Burretiokentia_grandiflora	Hydriastele_microspadix))	(Dictyosperma_album	(Kentiopsis_piersoniorum	Veitchia_spiralis)))	((Oenocarpus_minor	Oenocarpus_bataua)	Prestoea_acuminata))	Geonoma_undata)	(Manicaria_saccifera	Pelagodoxa_henryana)))	Orania_palindan)	((Sclerosperma_profizianum	Podococcus_barteri)	(((Elaeis_oleifera	Elaeis_guineensis)	((Pseudophoenix_vinifera	Attalea_speciosa)	Bactris_major))	((Reinhardtia_simplex	Reinhardtia_gracilis)	(Reinhardtia_paiewonskiana	Reinhardtia_latisecta))))))	(Calamus_caryotoides	Nypa_fruticans))))	Kingia_australis);
((Iriartea_deltoidea	(((((Manicaria_saccifera	Chamaedorea_seifrizii)	(((((Heterospathe_cagayanensis	(Burretiokentia_grandiflora	Hydriastele_microspadix))	(Dictyosperma_album	(Kentiopsis_piersoniorum	Veitchia_spiralis)))	((Oenocarpus_minor	Oenocarpus_bataua)	Prestoea_acuminata))	Geonoma_undata)	Pelagodoxa_henryana))	(((Orania_palindan	Sclerosperma_profizianum)	(Roystonea_regia	Podococcus_barteri))	(((Elaeis_oleifera	Elaeis_guineensis)	(Attalea_speciosa	Bactris_major))	((Reinhardtia_simplex	Reinhardtia_gracilis)	(Reinhardtia_paiewonskiana	Reinhardtia_latisecta)))))	Pseudophoenix_vinifera)	((Calamus_caryotoides	Nypa_fruticans)	(Serenoa_repens	(Phoenix_dactylifera	Sabal_domingensis)))))	Kingia_australis);
((Chamaedorea_seifrizii	(((((Calamus_caryotoides	Nypa_fruticans)	(Serenoa_repens	(Phoenix_dactylifera	Sabal_domingensis)))	Iriartea_deltoidea)	((((Orania_palindan	Sclerosperma_profizianum)	(Roystonea_regia	Podococcus_barteri))	(((Elaeis_oleifera	Elaeis_guineensis)	(Attalea_speciosa	Bactris_major))	((Reinhardtia_simplex	Reinhardtia_gracilis)	(Reinhardtia_paiewonskiana	Reinhardtia_latisecta))))	Pseudophoenix_vinifera))	(((((Heterospathe_cagayanensis	((Burretiokentia_grandiflora	Hydriastele_microspadix)	Kentiopsis_piersoniorum))	(Dictyosperma_album	Veitchia_spiralis))	((Oenocarpus_minor	Oenocarpus_bataua)	Prestoea_acuminata))	Geonoma_undata)	(Manicaria_saccifera	Pelagodoxa_henryana))))	Kingia_australis);
((Chamaedorea_seifrizii	((((Iriartea_deltoidea	(Calamus_caryotoides	Nypa_fruticans))	(Sabal_domingensis	(Phoenix_dactylifera	Serenoa_repens)))	(((((Pelagodoxa_henryana	Manicaria_saccifera)	(Geonoma_undata	((Prestoea_acuminata	(Oenocarpus_bataua	Oenocarpus_minor))	((Heterospathe_cagayanensis	((Veitchia_spiralis	Kentiopsis_piersoniorum)	(Hydriastele_microspadix	Dictyosperma_album)))	Burretiokentia_grandiflora))))	((((Reinhardtia_latisecta	Reinhardtia_paiewonskiana)	(Reinhardtia_simplex	Reinhardtia_gracilis))	((Elaeis_oleifera	Elaeis_guineensis)	(Bactris_major	Attalea_speciosa)))	(Orania_palindan	Sclerosperma_profizianum)))	Podococcus_barteri)	Roystonea_regia))	Pseudophoenix_vinifera))	Kingia_australis);
((Chamaedorea_seifrizii	(Manicaria_saccifera	(((Geonoma_undata	((Prestoea_acuminata	(Oenocarpus_bataua	Oenocarpus_minor))	((Burretiokentia_grandiflora	((Heterospathe_cagayanensis	Kentiopsis_piersoniorum)	Hydriastele_microspadix))	(Veitchia_spiralis	Dictyosperma_album))))	(((((Roystonea_regia	Podococcus_barteri)	(((Reinhardtia_latisecta	Reinhardtia_paiewonskiana)	(Reinhardtia_simplex	Reinhardtia_gracilis))	((Elaeis_oleifera	Elaeis_guineensis)	(Bactris_major	Attalea_speciosa))))	(Sclerosperma_profizianum	Orania_palindan))	((Iriartea_deltoidea	(Calamus_caryotoides	Nypa_fruticans))	(Serenoa_repens	(Sabal_domingensis	Phoenix_dactylifera))))	Pseudophoenix_vinifera))	Pelagodoxa_henryana)))	Kingia_australis);
((Orania_palindan	(Sabal_domingensis	(((Pseudophoenix_vinifera	Iriartea_deltoidea)	((Chamaedorea_seifrizii	(Manicaria_saccifera	Pelagodoxa_henryana))	((Geonoma_undata	((Oenocarpus_bataua	Oenocarpus_minor)	((Burretiokentia_grandiflora	((Heterospathe_cagayanensis	Kentiopsis_piersoniorum)	Hydriastele_microspadix))	(Veitchia_spiralis	Dictyosperma_album))))	Prestoea_acuminata)))	((Sclerosperma_profizianum	Podococcus_barteri)	((Roystonea_regia	(((((Reinhardtia_simplex	Reinhardtia_gracilis)	Reinhardtia_latisecta)	Reinhardtia_paiewonskiana)	((Elaeis_oleifera	Elaeis_guineensis)	Attalea_speciosa))	Bactris_major))	((Calamus_caryotoides	Nypa_fruticans)	(Serenoa_repens	Phoenix_dactylifera)))))))	Kingia_australis);
((Iriartea_deltoidea	(Podococcus_barteri	((Sclerosperma_profizianum	Orania_palindan)	((((Chamaedorea_seifrizii	Manicaria_saccifera)	Prestoea_acuminata)	((Geonoma_undata	((Oenocarpus_bataua	Oenocarpus_minor)	(Dictyosperma_album	((Heterospathe_cagayanensis	(Hydriastele_microspadix	(Pseudophoenix_vinifera	Burretiokentia_grandiflora)))	(Kentiopsis_piersoniorum	Veitchia_spiralis)))))	(((Calamus_caryotoides	Nypa_fruticans)	(Sabal_domingensis	(Roystonea_regia	(Serenoa_repens	Phoenix_dactylifera))))	(((Reinhardtia_latisecta	Reinhardtia_paiewonskiana)	(Reinhardtia_simplex	Reinhardtia_gracilis))	((Attalea_speciosa	Bactris_major)	(Elaeis_oleifera	Elaeis_guineensis))))))	Pelagodoxa_henryana))))	Kingia_australis);
((Chamaedorea_seifrizii	(((Attalea_speciosa	(((Sclerosperma_profizianum	Podococcus_barteri)	(Orania_palindan	((Pseudophoenix_vinifera	((Pelagodoxa_henryana	Manicaria_saccifera)	(Geonoma_undata	(Prestoea_acuminata	((Oenocarpus_bataua	Oenocarpus_minor)	((Kentiopsis_piersoniorum	(Hydriastele_microspadix	(Heterospathe_cagayanensis	Burretiokentia_grandiflora)))	(Veitchia_spiralis	Dictyosperma_album)))))))	(Iriartea_deltoidea	((Calamus_caryotoides	Nypa_fruticans)	(Sabal_domingensis	(Roystonea_regia	(Serenoa_repens	Phoenix_dactylifera))))))))	Bactris_major))	(Elaeis_oleifera	Elaeis_guineensis))	((Reinhardtia_latisecta	Reinhardtia_paiewonskiana)	(Reinhardtia_simplex	Reinhardtia_gracilis))))	Kingia_australis);
((Chamaedorea_seifrizii	(((Pelagodoxa_henryana	Manicaria_saccifera)	(Geonoma_undata	((Dictyosperma_album	((Hydriastele_microspadix	(Heterospathe_cagayanensis	Burretiokentia_grandiflora))	(Kentiopsis_piersoniorum	Veitchia_spiralis)))	(Prestoea_acuminata	(Oenocarpus_bataua	Oenocarpus_minor)))))	(((Sabal_domingensis	(Pseudophoenix_vinifera	Iriartea_deltoidea))	(Nypa_fruticans	(Serenoa_repens	(Calamus_caryotoides	Phoenix_dactylifera))))	(((Podococcus_barteri	Roystonea_regia)	((Attalea_speciosa	(Bactris_major	(Elaeis_oleifera	Elaeis_guineensis)))	((Reinhardtia_latisecta	Reinhardtia_paiewonskiana)	(Reinhardtia_simplex	Reinhardtia_gracilis))))	(Orania_palindan	Sclerosperma_profizianum)))))	Kingia_australis);
((Chamaedorea_seifrizii	(Manicaria_saccifera	(((Geonoma_undata	(((Dictyosperma_album	(Heterospathe_cagayanensis	((Hydriastele_microspadix	Burretiokentia_grandiflora)	Kentiopsis_piersoniorum)))	Veitchia_spiralis)	(Prestoea_acuminata	(Oenocarpus_bataua	Oenocarpus_minor))))	((((Roystonea_regia	((((Reinhardtia_latisecta	Reinhardtia_paiewonskiana)	(Reinhardtia_simplex	Reinhardtia_gracilis))	(Attalea_speciosa	(Elaeis_oleifera	Elaeis_guineensis)))	Bactris_major))	(Podococcus_barteri	Sclerosperma_profizianum))	Orania_palindan)	(Pseudophoenix_vinifera	((Iriartea_deltoidea	(Serenoa_repens	(Sabal_domingensis	Phoenix_dactylifera)))	(Calamus_caryotoides	Nypa_fruticans)))))	Pelagodoxa_henryana)))	Kingia_australis);
((Chamaedorea_seifrizii	((((Reinhardtia_latisecta	Reinhardtia_paiewonskiana)	(Reinhardtia_simplex	Reinhardtia_gracilis))	(Attalea_speciosa	(Elaeis_oleifera	Elaeis_guineensis)))	((Roystonea_regia	Bactris_major)	((Sclerosperma_profizianum	((Iriartea_deltoidea	((Serenoa_repens	(Sabal_domingensis	Phoenix_dactylifera))	(Calamus_caryotoides	Nypa_fruticans)))	((Pelagodoxa_henryana	Manicaria_saccifera)	(((((Heterospathe_cagayanensis	((Pseudophoenix_vinifera	Burretiokentia_grandiflora)	(Kentiopsis_piersoniorum	Veitchia_spiralis)))	Hydriastele_microspadix)	Dictyosperma_album)	(Prestoea_acuminata	(Oenocarpus_bataua	Oenocarpus_minor)))	(Geonoma_undata	Orania_palindan)))))	Podococcus_barteri))))	Kingia_australis);
((Chamaedorea_seifrizii	(((Iriartea_deltoidea	((Serenoa_repens	Phoenix_dactylifera)	(Calamus_caryotoides	Nypa_fruticans)))	Sabal_domingensis)	(((Pseudophoenix_vinifera	(Pelagodoxa_henryana	Manicaria_saccifera))	(((((Kentiopsis_piersoniorum	(Hydriastele_microspadix	(Burretiokentia_grandiflora	Heterospathe_cagayanensis)))	Dictyosperma_album)	Veitchia_spiralis)	(Prestoea_acuminata	(Oenocarpus_bataua	Oenocarpus_minor)))	Geonoma_undata))	(Orania_palindan	((Podococcus_barteri	((((Reinhardtia_latisecta	Reinhardtia_paiewonskiana)	(Reinhardtia_simplex	Reinhardtia_gracilis))	(Attalea_speciosa	(Elaeis_oleifera	Elaeis_guineensis)))	(Roystonea_regia	Bactris_major)))	Sclerosperma_profizianum)))))	Kingia_australis);
((Chamaedorea_seifrizii	((Calamus_caryotoides	Nypa_fruticans)	((((Orania_palindan	Sclerosperma_profizianum)	((Pelagodoxa_henryana	Manicaria_saccifera)	(((Oenocarpus_bataua	Oenocarpus_minor)	(((Kentiopsis_piersoniorum	(Hydriastele_microspadix	(Burretiokentia_grandiflora	Heterospathe_cagayanensis)))	(Dictyosperma_album	Veitchia_spiralis))	Prestoea_acuminata))	Geonoma_undata)))	((Podococcus_barteri	Roystonea_regia)	(((Reinhardtia_latisecta	Reinhardtia_paiewonskiana)	(Reinhardtia_simplex	Reinhardtia_gracilis))	(((Pseudophoenix_vinifera	Attalea_speciosa)	Bactris_major)	(Elaeis_oleifera	Elaeis_guineensis)))))	(Iriartea_deltoidea	(Serenoa_repens	(Sabal_domingensis	Phoenix_dactylifera))))))	Kingia_australis);
((Chamaedorea_seifrizii	((Manicaria_saccifera	Pelagodoxa_henryana)	(((((Oenocarpus_minor	Oenocarpus_bataua)	Prestoea_acuminata)	((((Hydriastele_microspadix	Burretiokentia_grandiflora)	Heterospathe_cagayanensis)	(Veitchia_spiralis	Kentiopsis_piersoniorum))	Dictyosperma_album))	(Geonoma_undata	Iriartea_deltoidea))	(((((Reinhardtia_paiewonskiana	Reinhardtia_latisecta)	(Reinhardtia_gracilis	Reinhardtia_simplex))	((Attalea_speciosa	Bactris_major)	(Pseudophoenix_vinifera	(Elaeis_guineensis	Elaeis_oleifera))))	(Roystonea_regia	(((Calamus_caryotoides	Nypa_fruticans)	(Phoenix_dactylifera	Serenoa_repens))	Sabal_domingensis)))	(Podococcus_barteri	(Sclerosperma_profizianum	Orania_palindan))))))	Kingia_australis);
(((Calamus_caryotoides	Nypa_fruticans)	((Phoenix_dactylifera	Serenoa_repens)	(Podococcus_barteri	(((Sclerosperma_profizianum	(Orania_palindan	(((Sabal_domingensis	Iriartea_deltoidea)	Pseudophoenix_vinifera)	(Chamaedorea_seifrizii	((Manicaria_saccifera	Pelagodoxa_henryana)	((((Oenocarpus_minor	Oenocarpus_bataua)	Prestoea_acuminata)	((((Hydriastele_microspadix	Burretiokentia_grandiflora)	Heterospathe_cagayanensis)	(Veitchia_spiralis	Kentiopsis_piersoniorum))	Dictyosperma_album))	Geonoma_undata))))))	(((Reinhardtia_paiewonskiana	Reinhardtia_latisecta)	(Reinhardtia_gracilis	Reinhardtia_simplex))	((Attalea_speciosa	Bactris_major)	(Elaeis_guineensis	Elaeis_oleifera))))	Roystonea_regia))))	Kingia_australis);
((Iriartea_deltoidea	(((Calamus_caryotoides	Nypa_fruticans)	(Phoenix_dactylifera	Serenoa_repens))	(((((Sclerosperma_profizianum	Orania_palindan)	((Roystonea_regia	Podococcus_barteri)	(Bactris_major	(((Reinhardtia_paiewonskiana	Reinhardtia_latisecta)	(Reinhardtia_gracilis	Reinhardtia_simplex))	((Elaeis_guineensis	Elaeis_oleifera)	Attalea_speciosa)))))	Pseudophoenix_vinifera)	(Chamaedorea_seifrizii	((Manicaria_saccifera	Pelagodoxa_henryana)	((((Oenocarpus_minor	Oenocarpus_bataua)	Prestoea_acuminata)	(((Heterospathe_cagayanensis	((Veitchia_spiralis	Kentiopsis_piersoniorum)	Hydriastele_microspadix))	Dictyosperma_album)	Burretiokentia_grandiflora))	Geonoma_undata))))	Sabal_domingensis)))	Kingia_australis);
((Chamaedorea_seifrizii	(Phoenix_dactylifera	(((((Sclerosperma_profizianum	Orania_palindan)	((Roystonea_regia	Podococcus_barteri)	(Bactris_major	(((Reinhardtia_paiewonskiana	Reinhardtia_latisecta)	(Reinhardtia_gracilis	Reinhardtia_simplex))	((Elaeis_guineensis	Elaeis_oleifera)	Attalea_speciosa)))))	(((((Oenocarpus_minor	Oenocarpus_bataua)	Prestoea_acuminata)	((((Heterospathe_cagayanensis	Burretiokentia_grandiflora)	(Veitchia_spiralis	Kentiopsis_piersoniorum))	Hydriastele_microspadix)	Dictyosperma_album))	Geonoma_undata)	(Manicaria_saccifera	Pelagodoxa_henryana)))	(Calamus_caryotoides	Nypa_fruticans))	(Serenoa_repens	(Sabal_domingensis	(Pseudophoenix_vinifera	Iriartea_deltoidea))))))	Kingia_australis);
((Chamaedorea_seifrizii	((((((Oenocarpus_minor	Oenocarpus_bataua)	Prestoea_acuminata)	(((Dictyosperma_album	Heterospathe_cagayanensis)	((Kentiopsis_piersoniorum	Veitchia_spiralis)	Hydriastele_microspadix))	Burretiokentia_grandiflora))	Geonoma_undata)	(Manicaria_saccifera	Pelagodoxa_henryana))	((((Podococcus_barteri	(Sclerosperma_profizianum	Orania_palindan))	Roystonea_regia)	(((Reinhardtia_paiewonskiana	Reinhardtia_latisecta)	(Reinhardtia_gracilis	Reinhardtia_simplex))	((Bactris_major	Attalea_speciosa)	(Elaeis_guineensis	Elaeis_oleifera))))	((Pseudophoenix_vinifera	Iriartea_deltoidea)	((Calamus_caryotoides	Nypa_fruticans)	((Serenoa_repens	Phoenix_dactylifera)	Sabal_domingensis))))))	Kingia_australis);
((Iriartea_deltoidea	((((((((Oenocarpus_minor	Oenocarpus_bataua)	Prestoea_acuminata)	((Dictyosperma_album	((Heterospathe_cagayanensis	Burretiokentia_grandiflora)	Hydriastele_microspadix))	(Kentiopsis_piersoniorum	Veitchia_spiralis)))	Geonoma_undata)	(Manicaria_saccifera	Pelagodoxa_henryana))	Pseudophoenix_vinifera)	((((Roystonea_regia	Podococcus_barteri)	Orania_palindan)	(Sclerosperma_profizianum	(((Reinhardtia_paiewonskiana	Reinhardtia_latisecta)	(Reinhardtia_gracilis	Reinhardtia_simplex))	((Bactris_major	Attalea_speciosa)	(Elaeis_guineensis	Elaeis_oleifera)))))	((Calamus_caryotoides	Nypa_fruticans)	(Serenoa_repens	(Sabal_domingensis	Phoenix_dactylifera)))))	Chamaedorea_seifrizii))	Kingia_australis);
((Iriartea_deltoidea	((((Sabal_domingensis	Phoenix_dactylifera)	Serenoa_repens)	(Calamus_caryotoides	Nypa_fruticans))	(Pseudophoenix_vinifera	((((((Oenocarpus_minor	Oenocarpus_bataua)	Prestoea_acuminata)	((Dictyosperma_album	(Kentiopsis_piersoniorum	((Heterospathe_cagayanensis	Burretiokentia_grandiflora)	Hydriastele_microspadix)))	Veitchia_spiralis))	Geonoma_undata)	((Chamaedorea_seifrizii	Manicaria_saccifera)	Pelagodoxa_henryana))	((Roystonea_regia	Orania_palindan)	(((((Reinhardtia_paiewonskiana	Reinhardtia_latisecta)	(Reinhardtia_gracilis	Reinhardtia_simplex))	((Bactris_major	Attalea_speciosa)	(Elaeis_guineensis	Elaeis_oleifera)))	Podococcus_barteri)	Sclerosperma_profizianum))))))	Kingia_australis);
((Chamaedorea_seifrizii	((Orania_palindan	(Calamus_caryotoides	Nypa_fruticans))	(((Manicaria_saccifera	((((Oenocarpus_minor	Oenocarpus_bataua)	Prestoea_acuminata)	((Dictyosperma_album	(Kentiopsis_piersoniorum	((Heterospathe_cagayanensis	Burretiokentia_grandiflora)	Hydriastele_microspadix)))	(Pseudophoenix_vinifera	Veitchia_spiralis)))	Geonoma_undata))	Pelagodoxa_henryana)	(((((Iriartea_deltoidea	Podococcus_barteri)	Roystonea_regia)	((((Reinhardtia_paiewonskiana	Reinhardtia_latisecta)	(Reinhardtia_gracilis	Reinhardtia_simplex))	(Attalea_speciosa	(Elaeis_guineensis	Elaeis_oleifera)))	Bactris_major))	Sclerosperma_profizianum)	((Sabal_domingensis	Phoenix_dactylifera)	Serenoa_repens)))))	Kingia_australis);
((Chamaedorea_seifrizii	((((((Podococcus_barteri	(Orania_palindan	Sclerosperma_profizianum))	((((Reinhardtia_paiewonskiana	Reinhardtia_latisecta)	(Reinhardtia_gracilis	Reinhardtia_simplex))	((Bactris_major	Attalea_speciosa)	(Elaeis_guineensis	Elaeis_oleifera)))	Roystonea_regia))	(((Sabal_domingensis	Phoenix_dactylifera)	Serenoa_repens)	(Iriartea_deltoidea	(Calamus_caryotoides	Nypa_fruticans))))	((((Oenocarpus_minor	Oenocarpus_bataua)	((Burretiokentia_grandiflora	(Heterospathe_cagayanensis	Kentiopsis_piersoniorum))	(Dictyosperma_album	(Pseudophoenix_vinifera	Veitchia_spiralis))))	(Hydriastele_microspadix	Geonoma_undata))	Prestoea_acuminata))	Pelagodoxa_henryana)	Manicaria_saccifera))	Kingia_australis);
((Chamaedorea_seifrizii	(((((Sabal_domingensis	Phoenix_dactylifera)	Serenoa_repens)	(Iriartea_deltoidea	(Calamus_caryotoides	Nypa_fruticans)))	(((Podococcus_barteri	(Orania_palindan	Sclerosperma_profizianum))	((((Elaeis_guineensis	Elaeis_oleifera)	(Attalea_speciosa	((Reinhardtia_paiewonskiana	Reinhardtia_latisecta)	(Reinhardtia_gracilis	Reinhardtia_simplex))))	Bactris_major)	Roystonea_regia))	((((Kentiopsis_piersoniorum	Veitchia_spiralis)	((Hydriastele_microspadix	(Burretiokentia_grandiflora	Heterospathe_cagayanensis))	Dictyosperma_album))	(Geonoma_undata	(Prestoea_acuminata	(Oenocarpus_minor	Oenocarpus_bataua))))	(Manicaria_saccifera	Pelagodoxa_henryana))))	Pseudophoenix_vinifera))	Kingia_australis);
(((((Geonoma_undata	(((Dictyosperma_album	((Pseudophoenix_vinifera	Veitchia_spiralis)	Kentiopsis_piersoniorum))	(Heterospathe_cagayanensis	(Hydriastele_microspadix	Burretiokentia_grandiflora)))	((Oenocarpus_minor	Oenocarpus_bataua)	Prestoea_acuminata)))	(Pelagodoxa_henryana	Manicaria_saccifera))	(((((Reinhardtia_simplex	Reinhardtia_gracilis)	(Reinhardtia_latisecta	Reinhardtia_paiewonskiana))	((Elaeis_oleifera	Elaeis_guineensis)	(Bactris_major	Attalea_speciosa)))	(Podococcus_barteri	(Sclerosperma_profizianum	Orania_palindan)))	((Roystonea_regia	(Sabal_domingensis	((Phoenix_dactylifera	Serenoa_repens)	(Nypa_fruticans	Calamus_caryotoides))))	Iriartea_deltoidea)))	Chamaedorea_seifrizii)	Kingia_australis);
(((((Reinhardtia_simplex	Reinhardtia_gracilis)	(Reinhardtia_latisecta	Reinhardtia_paiewonskiana))	(((Elaeis_oleifera	Elaeis_guineensis)	(Bactris_major	Attalea_speciosa))	(((Nypa_fruticans	Calamus_caryotoides)	(Roystonea_regia	(Phoenix_dactylifera	Serenoa_repens)))	((((Geonoma_undata	(((Dictyosperma_album	(Veitchia_spiralis	Kentiopsis_piersoniorum))	(Heterospathe_cagayanensis	(Hydriastele_microspadix	Burretiokentia_grandiflora)))	((Oenocarpus_minor	Oenocarpus_bataua)	Prestoea_acuminata)))	(Pelagodoxa_henryana	Manicaria_saccifera))	(Orania_palindan	Sclerosperma_profizianum))	(Sabal_domingensis	(Pseudophoenix_vinifera	(Iriartea_deltoidea	Podococcus_barteri)))))))	Chamaedorea_seifrizii)	Kingia_australis);
((((Pelagodoxa_henryana	Manicaria_saccifera)	(((Podococcus_barteri	(Serenoa_repens	(Sabal_domingensis	Phoenix_dactylifera)))	((Roystonea_regia	(((Reinhardtia_simplex	Reinhardtia_gracilis)	(Reinhardtia_latisecta	Reinhardtia_paiewonskiana))	((Pseudophoenix_vinifera	(Elaeis_oleifera	Elaeis_guineensis))	(Bactris_major	Attalea_speciosa))))	(Orania_palindan	Sclerosperma_profizianum)))	(Iriartea_deltoidea	(Geonoma_undata	((((Kentiopsis_piersoniorum	(Heterospathe_cagayanensis	(Hydriastele_microspadix	Burretiokentia_grandiflora)))	Dictyosperma_album)	Veitchia_spiralis)	((Oenocarpus_minor	Oenocarpus_bataua)	((Nypa_fruticans	Calamus_caryotoides)	Prestoea_acuminata)))))))	Chamaedorea_seifrizii)	Kingia_australis);
(((Phoenix_dactylifera	((((((Sclerosperma_profizianum	(Orania_palindan	Podococcus_barteri))	((Roystonea_regia	Bactris_major)	(((Reinhardtia_simplex	Reinhardtia_gracilis)	(Reinhardtia_latisecta	Reinhardtia_paiewonskiana))	((Elaeis_oleifera	Elaeis_guineensis)	Attalea_speciosa))))	(Pelagodoxa_henryana	(Manicaria_saccifera	(Geonoma_undata	((Oenocarpus_minor	Oenocarpus_bataua)	(Prestoea_acuminata	((((Hydriastele_microspadix	Burretiokentia_grandiflora)	(Kentiopsis_piersoniorum	Heterospathe_cagayanensis))	Dictyosperma_album)	Veitchia_spiralis)))))))	(Sabal_domingensis	(Pseudophoenix_vinifera	Iriartea_deltoidea)))	(Nypa_fruticans	Calamus_caryotoides))	Serenoa_repens))	Chamaedorea_seifrizii)	Kingia_australis);
(((Pelagodoxa_henryana	((Manicaria_saccifera	((Geonoma_undata	((((Hydriastele_microspadix	(Heterospathe_cagayanensis	Burretiokentia_grandiflora))	Kentiopsis_piersoniorum)	Dictyosperma_album)	Veitchia_spiralis))	((Oenocarpus_minor	Oenocarpus_bataua)	Prestoea_acuminata)))	(((Sabal_domingensis	(Pseudophoenix_vinifera	Iriartea_deltoidea))	((Nypa_fruticans	Calamus_caryotoides)	(Phoenix_dactylifera	Serenoa_repens)))	(((Podococcus_barteri	Roystonea_regia)	(Bactris_major	((((Reinhardtia_simplex	Reinhardtia_gracilis)	(Reinhardtia_latisecta	Reinhardtia_paiewonskiana))	(Elaeis_oleifera	Elaeis_guineensis))	Attalea_speciosa)))	(Sclerosperma_profizianum	Orania_palindan)))))	Chamaedorea_seifrizii)	Kingia_australis);
((Iriartea_deltoidea	(((Pseudophoenix_vinifera	((Chamaedorea_seifrizii	(Manicaria_saccifera	Pelagodoxa_henryana))	(Geonoma_undata	(((((Hydriastele_microspadix	(Heterospathe_cagayanensis	Burretiokentia_grandiflora))	Kentiopsis_piersoniorum)	Dictyosperma_album)	Veitchia_spiralis)	((Oenocarpus_minor	Oenocarpus_bataua)	Prestoea_acuminata)))))	((((((Elaeis_oleifera	Elaeis_guineensis)	(Bactris_major	Attalea_speciosa))	((Reinhardtia_simplex	Reinhardtia_gracilis)	(Reinhardtia_latisecta	Reinhardtia_paiewonskiana)))	(Roystonea_regia	Podococcus_barteri))	Sclerosperma_profizianum)	Orania_palindan))	((Sabal_domingensis	(Phoenix_dactylifera	Serenoa_repens))	(Nypa_fruticans	Calamus_caryotoides))))	Kingia_australis);
((Chamaedorea_seifrizii	(Phoenix_dactylifera	(Serenoa_repens	((Nypa_fruticans	Calamus_caryotoides)	(Roystonea_regia	((((((Elaeis_oleifera	Elaeis_guineensis)	(Bactris_major	Attalea_speciosa))	((Reinhardtia_simplex	Reinhardtia_gracilis)	(Reinhardtia_latisecta	Reinhardtia_paiewonskiana)))	(Sclerosperma_profizianum	Orania_palindan))	((Pelagodoxa_henryana	Manicaria_saccifera)	(Geonoma_undata	((((((Heterospathe_cagayanensis	Kentiopsis_piersoniorum)	Burretiokentia_grandiflora)	Hydriastele_microspadix)	Dictyosperma_album)	Veitchia_spiralis)	((Oenocarpus_minor	Oenocarpus_bataua)	Prestoea_acuminata)))))	((Podococcus_barteri	Sabal_domingensis)	(Pseudophoenix_vinifera	Iriartea_deltoidea))))))))	Kingia_australis);
((Iriartea_deltoidea	(((Phoenix_dactylifera	Serenoa_repens)	(Nypa_fruticans	Calamus_caryotoides))	((Roystonea_regia	(((Elaeis_oleifera	Elaeis_guineensis)	(Bactris_major	Attalea_speciosa))	((Reinhardtia_simplex	Reinhardtia_gracilis)	(Reinhardtia_latisecta	Reinhardtia_paiewonskiana))))	(((Podococcus_barteri	Sabal_domingensis)	Sclerosperma_profizianum)	(Orania_palindan	((Chamaedorea_seifrizii	((Pelagodoxa_henryana	Manicaria_saccifera)	(Geonoma_undata	((((((Kentiopsis_piersoniorum	Veitchia_spiralis)	Heterospathe_cagayanensis)	Burretiokentia_grandiflora)	Hydriastele_microspadix)	Dictyosperma_album)	((Oenocarpus_minor	Oenocarpus_bataua)	Prestoea_acuminata)))))	Pseudophoenix_vinifera))))))	Kingia_australis);
((Chamaedorea_seifrizii	((((Pseudophoenix_vinifera	(Elaeis_oleifera	Elaeis_guineensis))	(((Reinhardtia_simplex	Reinhardtia_gracilis)	(Reinhardtia_latisecta	Reinhardtia_paiewonskiana))	Attalea_speciosa))	Bactris_major)	(((Sclerosperma_profizianum	((Sabal_domingensis	Orania_palindan)	((Pelagodoxa_henryana	Manicaria_saccifera)	(Geonoma_undata	((((Kentiopsis_piersoniorum	Veitchia_spiralis)	(Heterospathe_cagayanensis	(Burretiokentia_grandiflora	Hydriastele_microspadix)))	Dictyosperma_album)	((Oenocarpus_minor	Oenocarpus_bataua)	Prestoea_acuminata))))))	((Phoenix_dactylifera	Serenoa_repens)	(Nypa_fruticans	Calamus_caryotoides)))	((Iriartea_deltoidea	Podococcus_barteri)	Roystonea_regia))))	Kingia_australis);
((Serenoa_repens	(((Nypa_fruticans	Calamus_caryotoides)	(((((((Elaeis_oleifera	Elaeis_guineensis)	(((Reinhardtia_simplex	Reinhardtia_gracilis)	(Reinhardtia_latisecta	Reinhardtia_paiewonskiana))	Attalea_speciosa))	Bactris_major)	((Podococcus_barteri	Orania_palindan)	Sclerosperma_profizianum))	(Chamaedorea_seifrizii	((Pelagodoxa_henryana	Manicaria_saccifera)	(Geonoma_undata	((((Kentiopsis_piersoniorum	Veitchia_spiralis)	(Heterospathe_cagayanensis	(Burretiokentia_grandiflora	Hydriastele_microspadix)))	Dictyosperma_album)	((Oenocarpus_minor	Oenocarpus_bataua)	Prestoea_acuminata))))))	((Pseudophoenix_vinifera	Iriartea_deltoidea)	Sabal_domingensis))	Roystonea_regia))	Phoenix_dactylifera))	Kingia_australis);
((Chamaedorea_seifrizii	((((((Burretiokentia_grandiflora	((Heterospathe_cagayanensis	Dictyosperma_album)	(Hydriastele_microspadix	(Kentiopsis_piersoniorum	Veitchia_spiralis))))	Prestoea_acuminata)	Geonoma_undata)	(Oenocarpus_bataua	Oenocarpus_minor))	(Pelagodoxa_henryana	Manicaria_saccifera))	(((((((Reinhardtia_latisecta	Reinhardtia_paiewonskiana)	(Reinhardtia_simplex	Reinhardtia_gracilis))	((Elaeis_oleifera	Elaeis_guineensis)	(Attalea_speciosa	Bactris_major)))	(Podococcus_barteri	Roystonea_regia))	Sclerosperma_profizianum)	Orania_palindan)	((Sabal_domingensis	Pseudophoenix_vinifera)	(Iriartea_deltoidea	((Nypa_fruticans	Calamus_caryotoides)	(Phoenix_dactylifera	Serenoa_repens)))))))	Kingia_australis);
((((Roystonea_regia	((((Sclerosperma_profizianum	((Sabal_domingensis	((Manicaria_saccifera	Chamaedorea_seifrizii)	((Geonoma_undata	((Oenocarpus_bataua	Oenocarpus_minor)	((Dictyosperma_album	(((Heterospathe_cagayanensis	Kentiopsis_piersoniorum)	(Burretiokentia_grandiflora	Hydriastele_microspadix))	Veitchia_spiralis))	Prestoea_acuminata)))	Pelagodoxa_henryana)))	((Nypa_fruticans	Calamus_caryotoides)	Orania_palindan)))	((Pseudophoenix_vinifera	Phoenix_dactylifera)	Serenoa_repens))	((Elaeis_oleifera	Elaeis_guineensis)	(Attalea_speciosa	((Reinhardtia_latisecta	Reinhardtia_paiewonskiana)	(Reinhardtia_simplex	Reinhardtia_gracilis)))))	Bactris_major))	Podococcus_barteri)	Iriartea_deltoidea)	Kingia_australis);
((Chamaedorea_seifrizii	((((Sabal_domingensis	Iriartea_deltoidea)	((Phoenix_dactylifera	Serenoa_repens)	(Nypa_fruticans	Calamus_caryotoides)))	(((Geonoma_undata	((((Heterospathe_cagayanensis	(Burretiokentia_grandiflora	Hydriastele_microspadix))	(Kentiopsis_piersoniorum	Veitchia_spiralis))	Dictyosperma_album)	(Prestoea_acuminata	(Oenocarpus_bataua	Oenocarpus_minor))))	(Manicaria_saccifera	Pelagodoxa_henryana))	(Orania_palindan	(Sclerosperma_profizianum	(((Elaeis_oleifera	Elaeis_guineensis)	(Attalea_speciosa	((Reinhardtia_latisecta	Reinhardtia_paiewonskiana)	(Reinhardtia_simplex	Reinhardtia_gracilis))))	(Bactris_major	(Podococcus_barteri	Roystonea_regia)))))))	Pseudophoenix_vinifera))	Kingia_australis);
((Chamaedorea_seifrizii	((Nypa_fruticans	Calamus_caryotoides)	(((Pseudophoenix_vinifera	Iriartea_deltoidea)	(((Geonoma_undata	((((Kentiopsis_piersoniorum	((Hydriastele_microspadix	Heterospathe_cagayanensis)	Burretiokentia_grandiflora))	Veitchia_spiralis)	Dictyosperma_album)	(Prestoea_acuminata	(Oenocarpus_bataua	Oenocarpus_minor))))	(Manicaria_saccifera	Pelagodoxa_henryana))	((Sclerosperma_profizianum	((((Elaeis_oleifera	Elaeis_guineensis)	(Bactris_major	Attalea_speciosa))	((Reinhardtia_latisecta	Reinhardtia_paiewonskiana)	(Reinhardtia_simplex	Reinhardtia_gracilis)))	Podococcus_barteri))	Orania_palindan)))	(Roystonea_regia	((Sabal_domingensis	Phoenix_dactylifera)	Serenoa_repens)))))	Kingia_australis);
((Chamaedorea_seifrizii	((((Elaeis_oleifera	Elaeis_guineensis)	(Bactris_major	Attalea_speciosa))	((Reinhardtia_latisecta	Reinhardtia_paiewonskiana)	(Reinhardtia_simplex	Reinhardtia_gracilis)))	(((Pseudophoenix_vinifera	(Roystonea_regia	(((Sabal_domingensis	Phoenix_dactylifera)	Serenoa_repens)	((Nypa_fruticans	Calamus_caryotoides)	Iriartea_deltoidea))))	((Geonoma_undata	(((Kentiopsis_piersoniorum	((Hydriastele_microspadix	Burretiokentia_grandiflora)	Heterospathe_cagayanensis))	(Veitchia_spiralis	Dictyosperma_album))	(Prestoea_acuminata	(Oenocarpus_bataua	Oenocarpus_minor))))	(Manicaria_saccifera	Pelagodoxa_henryana)))	(Podococcus_barteri	(Sclerosperma_profizianum	Orania_palindan)))))	Kingia_australis);
((Chamaedorea_seifrizii	(((Geonoma_undata	((((Hydriastele_microspadix	Burretiokentia_grandiflora)	Heterospathe_cagayanensis)	((Kentiopsis_piersoniorum	Veitchia_spiralis)	Dictyosperma_album))	(Prestoea_acuminata	(Oenocarpus_bataua	Oenocarpus_minor))))	(Manicaria_saccifera	Pelagodoxa_henryana))	((Sabal_domingensis	(Pseudophoenix_vinifera	Iriartea_deltoidea))	(((Phoenix_dactylifera	Serenoa_repens)	(Nypa_fruticans	Calamus_caryotoides))	(((((((Reinhardtia_latisecta	Reinhardtia_paiewonskiana)	(Reinhardtia_simplex	Reinhardtia_gracilis))	((Elaeis_oleifera	Elaeis_guineensis)	Attalea_speciosa))	Bactris_major)	(Roystonea_regia	Podococcus_barteri))	Sclerosperma_profizianum)	Orania_palindan)))))	Kingia_australis);
(((((Reinhardtia_latisecta	Reinhardtia_paiewonskiana)	(Reinhardtia_simplex	Reinhardtia_gracilis))	((Elaeis_oleifera	Elaeis_guineensis)	(Attalea_speciosa	Bactris_major)))	(((Podococcus_barteri	((Orania_palindan	((Manicaria_saccifera	Chamaedorea_seifrizii)	((Geonoma_undata	((Dictyosperma_album	(((Hydriastele_microspadix	Burretiokentia_grandiflora)	Heterospathe_cagayanensis)	(Kentiopsis_piersoniorum	Veitchia_spiralis)))	(Prestoea_acuminata	(Oenocarpus_bataua	Oenocarpus_minor))))	Pelagodoxa_henryana)))	(Roystonea_regia	(((Sabal_domingensis	Phoenix_dactylifera)	Serenoa_repens)	(Nypa_fruticans	Calamus_caryotoides)))))	Sclerosperma_profizianum)	(Pseudophoenix_vinifera	Iriartea_deltoidea)))	Kingia_australis);
(((((Pseudophoenix_vinifera	(Iriartea_deltoidea	Sabal_domingensis))	(Phoenix_dactylifera	Serenoa_repens))	((Nypa_fruticans	Calamus_caryotoides)	(((Prestoea_acuminata	((Oenocarpus_bataua	Oenocarpus_minor)	(Geonoma_undata	(Dictyosperma_album	(((Hydriastele_microspadix	Burretiokentia_grandiflora)	Heterospathe_cagayanensis)	(Kentiopsis_piersoniorum	Veitchia_spiralis))))))	(Manicaria_saccifera	Pelagodoxa_henryana))	((Orania_palindan	Sclerosperma_profizianum)	(Podococcus_barteri	(Roystonea_regia	(((Reinhardtia_latisecta	Reinhardtia_paiewonskiana)	(Reinhardtia_simplex	Reinhardtia_gracilis))	((Elaeis_oleifera	Elaeis_guineensis)	(Attalea_speciosa	Bactris_major)))))))))	Chamaedorea_seifrizii)	Kingia_australis);
(((((((((Hydriastele_microspadix	Burretiokentia_grandiflora)	Heterospathe_cagayanensis)	((Kentiopsis_piersoniorum	Veitchia_spiralis)	Dictyosperma_album))	(Prestoea_acuminata	(Oenocarpus_bataua	Oenocarpus_minor)))	Geonoma_undata)	(Manicaria_saccifera	Pelagodoxa_henryana))	((((Sclerosperma_profizianum	(Podococcus_barteri	Roystonea_regia))	(((Reinhardtia_latisecta	Reinhardtia_paiewonskiana)	(Reinhardtia_simplex	Reinhardtia_gracilis))	((Elaeis_oleifera	Elaeis_guineensis)	(Attalea_speciosa	Bactris_major))))	((Sabal_domingensis	(Pseudophoenix_vinifera	Iriartea_deltoidea))	((Nypa_fruticans	Calamus_caryotoides)	(Phoenix_dactylifera	Serenoa_repens))))	Orania_palindan))	Chamaedorea_seifrizii)	Kingia_australis);
(((Phoenix_dactylifera	Serenoa_repens)	(((((Manicaria_saccifera	Chamaedorea_seifrizii)	(((((Dictyosperma_album	(((Heterospathe_cagayanensis	Kentiopsis_piersoniorum)	(Hydriastele_microspadix	Burretiokentia_grandiflora))	Veitchia_spiralis))	Prestoea_acuminata)	Geonoma_undata)	(Oenocarpus_bataua	Oenocarpus_minor))	Pelagodoxa_henryana))	(((Orania_palindan	Sclerosperma_profizianum)	Podococcus_barteri)	(Roystonea_regia	(((Reinhardtia_latisecta	Reinhardtia_paiewonskiana)	(Reinhardtia_simplex	Reinhardtia_gracilis))	((Elaeis_oleifera	Elaeis_guineensis)	(Attalea_speciosa	Bactris_major))))))	(Sabal_domingensis	(Pseudophoenix_vinifera	Iriartea_deltoidea)))	(Nypa_fruticans	Calamus_caryotoides)))	Kingia_australis);
((Chamaedorea_seifrizii	((((Geonoma_undata	((((Veitchia_spiralis	Kentiopsis_piersoniorum)	((Hydriastele_microspadix	Burretiokentia_grandiflora)	Heterospathe_cagayanensis))	Dictyosperma_album)	((Oenocarpus_bataua	Oenocarpus_minor)	((Nypa_fruticans	Calamus_caryotoides)	Prestoea_acuminata))))	(Manicaria_saccifera	Pelagodoxa_henryana))	((Iriartea_deltoidea	Pseudophoenix_vinifera)	Sabal_domingensis))	((Sclerosperma_profizianum	(Podococcus_barteri	(((Phoenix_dactylifera	Serenoa_repens)	(((Reinhardtia_gracilis	Reinhardtia_simplex)	(Reinhardtia_latisecta	Reinhardtia_paiewonskiana))	((Attalea_speciosa	Bactris_major)	(Elaeis_oleifera	Elaeis_guineensis))))	Roystonea_regia)))	Orania_palindan)))	Kingia_australis);
((Podococcus_barteri	(((((Nypa_fruticans	Calamus_caryotoides)	Orania_palindan)	(((((((Kentiopsis_piersoniorum	(Hydriastele_microspadix	Burretiokentia_grandiflora))	Heterospathe_cagayanensis)	Dictyosperma_album)	(Prestoea_acuminata	(Oenocarpus_bataua	Oenocarpus_minor)))	Geonoma_undata)	(Manicaria_saccifera	Pelagodoxa_henryana))	(((((((Reinhardtia_gracilis	Reinhardtia_simplex)	(Reinhardtia_latisecta	Reinhardtia_paiewonskiana))	(Attalea_speciosa	(Elaeis_oleifera	Elaeis_guineensis)))	Bactris_major)	(Sabal_domingensis	(Roystonea_regia	(Phoenix_dactylifera	Serenoa_repens))))	Chamaedorea_seifrizii)	Sclerosperma_profizianum)))	(Veitchia_spiralis	Pseudophoenix_vinifera))	Iriartea_deltoidea))	Kingia_australis);
((Chamaedorea_seifrizii	(((Orania_palindan	Sclerosperma_profizianum)	((Manicaria_saccifera	Pelagodoxa_henryana)	(((Nypa_fruticans	Calamus_caryotoides)	((((Veitchia_spiralis	Kentiopsis_piersoniorum)	(Hydriastele_microspadix	((Pseudophoenix_vinifera	Burretiokentia_grandiflora)	Heterospathe_cagayanensis)))	Dictyosperma_album)	(Prestoea_acuminata	(Oenocarpus_bataua	Oenocarpus_minor))))	Geonoma_undata)))	((Podococcus_barteri	(((Iriartea_deltoidea	Sabal_domingensis)	(Phoenix_dactylifera	Serenoa_repens))	Roystonea_regia))	((((Reinhardtia_gracilis	Reinhardtia_simplex)	(Reinhardtia_latisecta	Reinhardtia_paiewonskiana))	(Attalea_speciosa	(Elaeis_oleifera	Elaeis_guineensis)))	Bactris_major))))	Kingia_australis);
((Chamaedorea_seifrizii	((((Reinhardtia_gracilis	Reinhardtia_simplex)	(Reinhardtia_latisecta	Reinhardtia_paiewonskiana))	(Attalea_speciosa	(Bactris_major	(Elaeis_oleifera	Elaeis_guineensis))))	(((((Orania_palindan	Sclerosperma_profizianum)	(Calamus_caryotoides	Nypa_fruticans))	((Manicaria_saccifera	Pelagodoxa_henryana)	(Geonoma_undata	(((Dictyosperma_album	(Hydriastele_microspadix	((Burretiokentia_grandiflora	Kentiopsis_piersoniorum)	Heterospathe_cagayanensis)))	(Pseudophoenix_vinifera	Veitchia_spiralis))	((Oenocarpus_bataua	Oenocarpus_minor)	Prestoea_acuminata)))))	(Iriartea_deltoidea	Podococcus_barteri))	((Serenoa_repens	(Sabal_domingensis	Phoenix_dactylifera))	Roystonea_regia))))	Kingia_australis);
((Chamaedorea_seifrizii	(((Iriartea_deltoidea	((Serenoa_repens	Phoenix_dactylifera)	(Calamus_caryotoides	Nypa_fruticans)))	((((Roystonea_regia	(((Reinhardtia_gracilis	Reinhardtia_simplex)	(Reinhardtia_latisecta	Reinhardtia_paiewonskiana))	((Elaeis_oleifera	Elaeis_guineensis)	(Attalea_speciosa	Bactris_major))))	(Orania_palindan	Sclerosperma_profizianum))	(Sabal_domingensis	Podococcus_barteri))	((Manicaria_saccifera	Pelagodoxa_henryana)	(Geonoma_undata	(((Veitchia_spiralis	Dictyosperma_album)	((Burretiokentia_grandiflora	(Heterospathe_cagayanensis	Kentiopsis_piersoniorum))	Hydriastele_microspadix))	((Oenocarpus_bataua	Oenocarpus_minor)	Prestoea_acuminata))))))	Pseudophoenix_vinifera))	Kingia_australis);
((Chamaedorea_seifrizii	(((Sabal_domingensis	(Iriartea_deltoidea	((Serenoa_repens	Phoenix_dactylifera)	(Calamus_caryotoides	Nypa_fruticans))))	(((Sclerosperma_profizianum	((Roystonea_regia	(((Reinhardtia_gracilis	Reinhardtia_simplex)	(Reinhardtia_latisecta	Reinhardtia_paiewonskiana))	((Elaeis_oleifera	Elaeis_guineensis)	(Attalea_speciosa	Bactris_major))))	Podococcus_barteri))	Orania_palindan)	((Manicaria_saccifera	Pelagodoxa_henryana)	(Geonoma_undata	(((((Burretiokentia_grandiflora	Hydriastele_microspadix)	Heterospathe_cagayanensis)	Kentiopsis_piersoniorum)	(Veitchia_spiralis	Dictyosperma_album))	((Oenocarpus_bataua	Oenocarpus_minor)	Prestoea_acuminata))))))	Pseudophoenix_vinifera))	Kingia_australis);
((Iriartea_deltoidea	(((Serenoa_repens	Phoenix_dactylifera)	(Calamus_caryotoides	Nypa_fruticans))	(((Pseudophoenix_vinifera	((Chamaedorea_seifrizii	(Manicaria_saccifera	Pelagodoxa_henryana))	(Geonoma_undata	(((Oenocarpus_bataua	Oenocarpus_minor)	((((Burretiokentia_grandiflora	Hydriastele_microspadix)	Heterospathe_cagayanensis)	Kentiopsis_piersoniorum)	(Veitchia_spiralis	Dictyosperma_album)))	Prestoea_acuminata))))	(((Podococcus_barteri	Roystonea_regia)	(((Reinhardtia_gracilis	Reinhardtia_simplex)	(Reinhardtia_latisecta	Reinhardtia_paiewonskiana))	((Elaeis_oleifera	Elaeis_guineensis)	(Attalea_speciosa	Bactris_major))))	(Sclerosperma_profizianum	Orania_palindan)))	Sabal_domingensis)))	Kingia_australis);
((Chamaedorea_seifrizii	(((Manicaria_saccifera	Pelagodoxa_henryana)	(Geonoma_undata	(((Oenocarpus_bataua	Oenocarpus_minor)	(Dictyosperma_album	((Heterospathe_cagayanensis	(Kentiopsis_piersoniorum	(Burretiokentia_grandiflora	Hydriastele_microspadix)))	Veitchia_spiralis)))	Prestoea_acuminata)))	(((Roystonea_regia	(((Reinhardtia_gracilis	Reinhardtia_simplex)	(Reinhardtia_latisecta	Reinhardtia_paiewonskiana))	((Elaeis_oleifera	Elaeis_guineensis)	(Attalea_speciosa	Bactris_major))))	(Podococcus_barteri	(Sclerosperma_profizianum	Orania_palindan)))	(((Iriartea_deltoidea	Pseudophoenix_vinifera)	Sabal_domingensis)	((Serenoa_repens	Phoenix_dactylifera)	(Calamus_caryotoides	Nypa_fruticans))))))	Kingia_australis);
((Chamaedorea_seifrizii	(((((Podococcus_barteri	Roystonea_regia)	(((Reinhardtia_gracilis	Reinhardtia_simplex)	(Reinhardtia_latisecta	Reinhardtia_paiewonskiana))	((Elaeis_oleifera	Elaeis_guineensis)	(Attalea_speciosa	Bactris_major))))	(Sclerosperma_profizianum	Orania_palindan))	((((Oenocarpus_bataua	Oenocarpus_minor)	(Dictyosperma_album	((Heterospathe_cagayanensis	(Burretiokentia_grandiflora	Hydriastele_microspadix))	(Kentiopsis_piersoniorum	(Pseudophoenix_vinifera	Veitchia_spiralis)))))	Prestoea_acuminata)	((Manicaria_saccifera	Pelagodoxa_henryana)	Geonoma_undata)))	((Sabal_domingensis	Phoenix_dactylifera)	((Iriartea_deltoidea	(Calamus_caryotoides	Nypa_fruticans))	Serenoa_repens))))	Kingia_australis);
((Chamaedorea_seifrizii	((Orania_palindan	(((Sclerosperma_profizianum	Pseudophoenix_vinifera)	(((Reinhardtia_gracilis	Reinhardtia_simplex)	(Reinhardtia_latisecta	Reinhardtia_paiewonskiana))	((Elaeis_oleifera	Elaeis_guineensis)	(Attalea_speciosa	Bactris_major))))	(((Serenoa_repens	(Phoenix_dactylifera	Sabal_domingensis))	(Iriartea_deltoidea	(Calamus_caryotoides	Nypa_fruticans)))	(Podococcus_barteri	Roystonea_regia))))	((Geonoma_undata	((Dictyosperma_album	((Heterospathe_cagayanensis	(Burretiokentia_grandiflora	Hydriastele_microspadix))	(Kentiopsis_piersoniorum	Veitchia_spiralis)))	((Oenocarpus_bataua	Oenocarpus_minor)	Prestoea_acuminata)))	(Manicaria_saccifera	Pelagodoxa_henryana))))	Kingia_australis);
((Chamaedorea_seifrizii	(((Calamus_caryotoides	Nypa_fruticans)	Prestoea_acuminata)	((((((((Reinhardtia_paiewonskiana	Reinhardtia_latisecta)	(Reinhardtia_simplex	Reinhardtia_gracilis))	((Elaeis_oleifera	Elaeis_guineensis)	(Bactris_major	Attalea_speciosa)))	(Iriartea_deltoidea	Podococcus_barteri))	Sclerosperma_profizianum)	(Roystonea_regia	(Sabal_domingensis	(Phoenix_dactylifera	Serenoa_repens))))	(((Dictyosperma_album	(Hydriastele_microspadix	(Heterospathe_cagayanensis	Burretiokentia_grandiflora)))	(Kentiopsis_piersoniorum	(Veitchia_spiralis	Pseudophoenix_vinifera)))	((Geonoma_undata	(Pelagodoxa_henryana	Manicaria_saccifera))	(Oenocarpus_bataua	Oenocarpus_minor))))	Orania_palindan)))	Kingia_australis);
((Roystonea_regia	((Iriartea_deltoidea	((Calamus_caryotoides	Nypa_fruticans)	(Serenoa_repens	(Sabal_domingensis	Phoenix_dactylifera))))	(((Pelagodoxa_henryana	Manicaria_saccifera)	(((Geonoma_undata	(Oenocarpus_bataua	Oenocarpus_minor))	((Kentiopsis_piersoniorum	(Hydriastele_microspadix	(Heterospathe_cagayanensis	Burretiokentia_grandiflora)))	(Veitchia_spiralis	Dictyosperma_album)))	Prestoea_acuminata))	(((Pseudophoenix_vinifera	Podococcus_barteri)	(Orania_palindan	Sclerosperma_profizianum))	(Chamaedorea_seifrizii	(((Reinhardtia_paiewonskiana	Reinhardtia_latisecta)	(Reinhardtia_simplex	Reinhardtia_gracilis))	((Elaeis_oleifera	Elaeis_guineensis)	(Bactris_major	Attalea_speciosa))))))))	Kingia_australis);
(((((Pelagodoxa_henryana	Manicaria_saccifera)	(Geonoma_undata	((Prestoea_acuminata	(Oenocarpus_bataua	Oenocarpus_minor))	(((Hydriastele_microspadix	(Heterospathe_cagayanensis	(Kentiopsis_piersoniorum	(Pseudophoenix_vinifera	Veitchia_spiralis))))	Burretiokentia_grandiflora)	Dictyosperma_album))))	((Iriartea_deltoidea	(Nypa_fruticans	(Calamus_caryotoides	((Sabal_domingensis	Phoenix_dactylifera)	Serenoa_repens))))	(Orania_palindan	((Sclerosperma_profizianum	(((Reinhardtia_paiewonskiana	Reinhardtia_latisecta)	(Reinhardtia_simplex	Reinhardtia_gracilis))	((Elaeis_oleifera	Elaeis_guineensis)	(Bactris_major	Attalea_speciosa))))	(Podococcus_barteri	Roystonea_regia)))))	Chamaedorea_seifrizii)	Kingia_australis);
((((Manicaria_saccifera	(Geonoma_undata	((Prestoea_acuminata	(Oenocarpus_bataua	Oenocarpus_minor))	((Dictyosperma_album	(Pseudophoenix_vinifera	Veitchia_spiralis))	((Heterospathe_cagayanensis	(Burretiokentia_grandiflora	Hydriastele_microspadix))	Kentiopsis_piersoniorum)))))	(Pelagodoxa_henryana	((Iriartea_deltoidea	((Calamus_caryotoides	Nypa_fruticans)	((Sabal_domingensis	Phoenix_dactylifera)	Serenoa_repens)))	(((Podococcus_barteri	Roystonea_regia)	(((Reinhardtia_paiewonskiana	Reinhardtia_latisecta)	(Reinhardtia_simplex	Reinhardtia_gracilis))	((Elaeis_oleifera	Elaeis_guineensis)	(Bactris_major	Attalea_speciosa))))	(Orania_palindan	Sclerosperma_profizianum)))))	Chamaedorea_seifrizii)	Kingia_australis);
(((Manicaria_saccifera	((((Orania_palindan	(((Roystonea_regia	(((Reinhardtia_paiewonskiana	Reinhardtia_latisecta)	(Reinhardtia_simplex	Reinhardtia_gracilis))	((Elaeis_oleifera	Elaeis_guineensis)	(Bactris_major	Attalea_speciosa))))	Podococcus_barteri)	Sclerosperma_profizianum))	(((Calamus_caryotoides	Nypa_fruticans)	((Sabal_domingensis	Phoenix_dactylifera)	Serenoa_repens))	((Pseudophoenix_vinifera	Veitchia_spiralis)	Iriartea_deltoidea)))	(Geonoma_undata	((Prestoea_acuminata	(Oenocarpus_bataua	Oenocarpus_minor))	(Dictyosperma_album	((Kentiopsis_piersoniorum	(Burretiokentia_grandiflora	Hydriastele_microspadix))	Heterospathe_cagayanensis)))))	Pelagodoxa_henryana))	Chamaedorea_seifrizii)	Kingia_australis);
(((Manicaria_saccifera	((((((Calamus_caryotoides	Nypa_fruticans)	(Phoenix_dactylifera	Serenoa_repens))	((Pseudophoenix_vinifera	Iriartea_deltoidea)	Sabal_domingensis))	(((Podococcus_barteri	Roystonea_regia)	Orania_palindan)	(Sclerosperma_profizianum	(((Reinhardtia_paiewonskiana	Reinhardtia_latisecta)	(Reinhardtia_simplex	Reinhardtia_gracilis))	((Elaeis_oleifera	Elaeis_guineensis)	(Bactris_major	Attalea_speciosa))))))	(Geonoma_undata	((Prestoea_acuminata	(Oenocarpus_bataua	Oenocarpus_minor))	(((Hydriastele_microspadix	(Veitchia_spiralis	Dictyosperma_album))	(Kentiopsis_piersoniorum	Heterospathe_cagayanensis))	Burretiokentia_grandiflora))))	Pelagodoxa_henryana))	Chamaedorea_seifrizii)	Kingia_australis);
((((Calamus_caryotoides	Nypa_fruticans)	(((((Manicaria_saccifera	Pelagodoxa_henryana)	(((Prestoea_acuminata	(Heterospathe_cagayanensis	(((Pseudophoenix_vinifera	Burretiokentia_grandiflora)	(Kentiopsis_piersoniorum	Veitchia_spiralis))	(Dictyosperma_album	Hydriastele_microspadix))))	Geonoma_undata)	(Oenocarpus_bataua	Oenocarpus_minor)))	(((Sabal_domingensis	Phoenix_dactylifera)	Serenoa_repens)	((Roystonea_regia	Sclerosperma_profizianum)	(((Reinhardtia_paiewonskiana	Reinhardtia_latisecta)	(Reinhardtia_simplex	Reinhardtia_gracilis))	((Elaeis_oleifera	Elaeis_guineensis)	(Bactris_major	Attalea_speciosa))))))	(Podococcus_barteri	Iriartea_deltoidea))	Orania_palindan))	Chamaedorea_seifrizii)	Kingia_australis);
(((((Manicaria_saccifera	Pelagodoxa_henryana)	((((Veitchia_spiralis	(Hydriastele_microspadix	((Heterospathe_cagayanensis	Kentiopsis_piersoniorum)	Burretiokentia_grandiflora)))	Dictyosperma_album)	Geonoma_undata)	(Prestoea_acuminata	(Oenocarpus_bataua	Oenocarpus_minor))))	(((Sabal_domingensis	(Pseudophoenix_vinifera	Iriartea_deltoidea))	((Calamus_caryotoides	Nypa_fruticans)	(Phoenix_dactylifera	Serenoa_repens)))	((Podococcus_barteri	(Orania_palindan	Sclerosperma_profizianum))	(((Reinhardtia_paiewonskiana	Reinhardtia_latisecta)	(Reinhardtia_simplex	Reinhardtia_gracilis))	(Roystonea_regia	((Elaeis_oleifera	Elaeis_guineensis)	(Bactris_major	Attalea_speciosa)))))))	Chamaedorea_seifrizii)	Kingia_australis);
((Serenoa_repens	((((((Roystonea_regia	(Podococcus_barteri	(Orania_palindan	Sclerosperma_profizianum)))	((((Reinhardtia_paiewonskiana	Reinhardtia_latisecta)	(Reinhardtia_simplex	Reinhardtia_gracilis))	((Elaeis_oleifera	Elaeis_guineensis)	Attalea_speciosa))	Bactris_major))	(Chamaedorea_seifrizii	((Manicaria_saccifera	Pelagodoxa_henryana)	(Geonoma_undata	(((((Dictyosperma_album	Burretiokentia_grandiflora)	Heterospathe_cagayanensis)	((Kentiopsis_piersoniorum	Veitchia_spiralis)	Hydriastele_microspadix))	Prestoea_acuminata)	(Oenocarpus_bataua	Oenocarpus_minor))))))	(Pseudophoenix_vinifera	Iriartea_deltoidea))	(Calamus_caryotoides	Nypa_fruticans))	(Sabal_domingensis	Phoenix_dactylifera)))	Kingia_australis);
((Chamaedorea_seifrizii	((Roystonea_regia	Orania_palindan)	((((((Reinhardtia_paiewonskiana	Reinhardtia_latisecta)	(Reinhardtia_simplex	Reinhardtia_gracilis))	((Elaeis_oleifera	Elaeis_guineensis)	Attalea_speciosa))	Bactris_major)	(Sclerosperma_profizianum	Podococcus_barteri))	((((Phoenix_dactylifera	Serenoa_repens)	(Sabal_domingensis	Iriartea_deltoidea))	(Calamus_caryotoides	Nypa_fruticans))	((Manicaria_saccifera	Pelagodoxa_henryana)	(Geonoma_undata	((Prestoea_acuminata	(Oenocarpus_bataua	Oenocarpus_minor))	(Dictyosperma_album	((Hydriastele_microspadix	(Heterospathe_cagayanensis	Burretiokentia_grandiflora))	(Kentiopsis_piersoniorum	(Veitchia_spiralis	Pseudophoenix_vinifera)))))))))))	Kingia_australis);
((Chamaedorea_seifrizii	(Pseudophoenix_vinifera	((((((Attalea_speciosa	(Elaeis_guineensis	Elaeis_oleifera))	((Reinhardtia_paiewonskiana	Reinhardtia_latisecta)	(Reinhardtia_gracilis	Reinhardtia_simplex)))	(Roystonea_regia	Bactris_major))	(Podococcus_barteri	(Sclerosperma_profizianum	Orania_palindan)))	((Geonoma_undata	(((Oenocarpus_bataua	Oenocarpus_minor)	Prestoea_acuminata)	(Dictyosperma_album	(((Kentiopsis_piersoniorum	Veitchia_spiralis)	(Burretiokentia_grandiflora	Hydriastele_microspadix))	Heterospathe_cagayanensis))))	(Pelagodoxa_henryana	Manicaria_saccifera)))	((((Calamus_caryotoides	Nypa_fruticans)	(Phoenix_dactylifera	Serenoa_repens))	Sabal_domingensis)	Iriartea_deltoidea))))	Kingia_australis);
((Calamus_caryotoides	(Nypa_fruticans	(((Sabal_domingensis	Phoenix_dactylifera)	Serenoa_repens)	(Iriartea_deltoidea	(((Geonoma_undata	((Oenocarpus_bataua	Oenocarpus_minor)	(Prestoea_acuminata	(Dictyosperma_album	(((Kentiopsis_piersoniorum	Veitchia_spiralis)	(Burretiokentia_grandiflora	Hydriastele_microspadix))	Heterospathe_cagayanensis)))))	(Pelagodoxa_henryana	(Chamaedorea_seifrizii	Manicaria_saccifera)))	(((((Pseudophoenix_vinifera	Attalea_speciosa)	(Elaeis_guineensis	Elaeis_oleifera))	((Reinhardtia_paiewonskiana	Reinhardtia_latisecta)	(Reinhardtia_gracilis	Reinhardtia_simplex)))	(Roystonea_regia	Bactris_major))	(Podococcus_barteri	(Sclerosperma_profizianum	Orania_palindan))))))))	Kingia_australis);
((Iriartea_deltoidea	((Calamus_caryotoides	Nypa_fruticans)	(((Sabal_domingensis	Phoenix_dactylifera)	Serenoa_repens)	(((Geonoma_undata	((Dictyosperma_album	(((Kentiopsis_piersoniorum	Veitchia_spiralis)	(Burretiokentia_grandiflora	Hydriastele_microspadix))	Heterospathe_cagayanensis))	((Oenocarpus_bataua	Oenocarpus_minor)	Prestoea_acuminata)))	(Pelagodoxa_henryana	(Chamaedorea_seifrizii	Manicaria_saccifera)))	((((Podococcus_barteri	Roystonea_regia)	(((Attalea_speciosa	(Elaeis_guineensis	Elaeis_oleifera))	((Reinhardtia_paiewonskiana	Reinhardtia_latisecta)	(Reinhardtia_gracilis	Reinhardtia_simplex)))	Bactris_major))	(Sclerosperma_profizianum	Orania_palindan))	Pseudophoenix_vinifera)))))	Kingia_australis);
((Chamaedorea_seifrizii	(((((Geonoma_undata	(((Veitchia_spiralis	Dictyosperma_album)	(Burretiokentia_grandiflora	(Hydriastele_microspadix	(Kentiopsis_piersoniorum	Heterospathe_cagayanensis))))	((Oenocarpus_bataua	Oenocarpus_minor)	Prestoea_acuminata)))	(Pelagodoxa_henryana	Manicaria_saccifera))	(((Podococcus_barteri	Roystonea_regia)	(Sclerosperma_profizianum	Orania_palindan))	(((Bactris_major	Attalea_speciosa)	(Elaeis_guineensis	Elaeis_oleifera))	((Reinhardtia_paiewonskiana	Reinhardtia_latisecta)	(Reinhardtia_gracilis	Reinhardtia_simplex)))))	(((Iriartea_deltoidea	(Calamus_caryotoides	Nypa_fruticans))	(Phoenix_dactylifera	Serenoa_repens))	Sabal_domingensis))	Pseudophoenix_vinifera))	Kingia_australis);
((Podococcus_barteri	((Sclerosperma_profizianum	(((Geonoma_undata	((Dictyosperma_album	(((Veitchia_spiralis	Kentiopsis_piersoniorum)	Heterospathe_cagayanensis)	(Burretiokentia_grandiflora	Hydriastele_microspadix)))	((Oenocarpus_bataua	Oenocarpus_minor)	Prestoea_acuminata)))	(Pelagodoxa_henryana	(Chamaedorea_seifrizii	Manicaria_saccifera)))	(Pseudophoenix_vinifera	(((Calamus_caryotoides	Nypa_fruticans)	((Sabal_domingensis	Phoenix_dactylifera)	(Iriartea_deltoidea	Serenoa_repens)))	((Roystonea_regia	Bactris_major)	((Attalea_speciosa	(Elaeis_guineensis	Elaeis_oleifera))	((Reinhardtia_paiewonskiana	Reinhardtia_latisecta)	(Reinhardtia_gracilis	Reinhardtia_simplex))))))))	Orania_palindan))	Kingia_australis);
(((((((Sclerosperma_profizianum	Orania_palindan)	((Geonoma_undata	(((Heterospathe_cagayanensis	((Burretiokentia_grandiflora	Hydriastele_microspadix)	Kentiopsis_piersoniorum))	(Dictyosperma_album	Veitchia_spiralis))	((Oenocarpus_bataua	Oenocarpus_minor)	Prestoea_acuminata)))	(Pelagodoxa_henryana	Manicaria_saccifera)))	(((Calamus_caryotoides	Nypa_fruticans)	((Sabal_domingensis	Phoenix_dactylifera)	Serenoa_repens))	Iriartea_deltoidea))	(Podococcus_barteri	((Bactris_major	((Attalea_speciosa	(Elaeis_guineensis	Elaeis_oleifera))	((Reinhardtia_paiewonskiana	Reinhardtia_latisecta)	(Reinhardtia_gracilis	Reinhardtia_simplex))))	Roystonea_regia)))	Pseudophoenix_vinifera)	Chamaedorea_seifrizii)	Kingia_australis);
((((Manicaria_saccifera	((Geonoma_undata	(((Hydriastele_microspadix	((Kentiopsis_piersoniorum	Heterospathe_cagayanensis)	Burretiokentia_grandiflora))	(Dictyosperma_album	Veitchia_spiralis))	((Oenocarpus_bataua	Oenocarpus_minor)	Prestoea_acuminata)))	Pelagodoxa_henryana))	((((Roystonea_regia	((Calamus_caryotoides	Nypa_fruticans)	(Phoenix_dactylifera	Serenoa_repens)))	(Sabal_domingensis	(Pseudophoenix_vinifera	Iriartea_deltoidea)))	((Bactris_major	((Attalea_speciosa	(Elaeis_guineensis	Elaeis_oleifera))	((Reinhardtia_paiewonskiana	Reinhardtia_latisecta)	(Reinhardtia_gracilis	Reinhardtia_simplex))))	(Sclerosperma_profizianum	Podococcus_barteri)))	Orania_palindan))	Chamaedorea_seifrizii)	Kingia_australis);
((Podococcus_barteri	(((Calamus_caryotoides	Nypa_fruticans)	((Phoenix_dactylifera	Serenoa_repens)	Roystonea_regia))	((((Orania_palindan	Sclerosperma_profizianum)	(Pseudophoenix_vinifera	(Iriartea_deltoidea	Sabal_domingensis)))	((((Oenocarpus_bataua	Oenocarpus_minor)	Prestoea_acuminata)	(Geonoma_undata	((((Hydriastele_microspadix	Burretiokentia_grandiflora)	Heterospathe_cagayanensis)	Kentiopsis_piersoniorum)	(Dictyosperma_album	Veitchia_spiralis))))	(Pelagodoxa_henryana	(Chamaedorea_seifrizii	Manicaria_saccifera))))	(((Reinhardtia_paiewonskiana	Reinhardtia_latisecta)	(Reinhardtia_gracilis	Reinhardtia_simplex))	((Bactris_major	Attalea_speciosa)	(Elaeis_guineensis	Elaeis_oleifera))))))	Kingia_australis);
((Chamaedorea_seifrizii	(((((((Reinhardtia_paiewonskiana	Reinhardtia_latisecta)	(Reinhardtia_gracilis	Reinhardtia_simplex))	((Bactris_major	Attalea_speciosa)	(Elaeis_guineensis	Elaeis_oleifera)))	(((Phoenix_dactylifera	Serenoa_repens)	(Calamus_caryotoides	Nypa_fruticans))	Roystonea_regia))	(Podococcus_barteri	(Orania_palindan	Sclerosperma_profizianum)))	(Pseudophoenix_vinifera	(Iriartea_deltoidea	Sabal_domingensis)))	((Geonoma_undata	((Dictyosperma_album	((Hydriastele_microspadix	Burretiokentia_grandiflora)	(Heterospathe_cagayanensis	Kentiopsis_piersoniorum)))	((Veitchia_spiralis	(Oenocarpus_bataua	Oenocarpus_minor))	Prestoea_acuminata)))	(Pelagodoxa_henryana	Manicaria_saccifera))))	Kingia_australis);
((Iriartea_deltoidea	(((Phoenix_dactylifera	Serenoa_repens)	Sabal_domingensis)	(((Pseudophoenix_vinifera	(((((Reinhardtia_paiewonskiana	Reinhardtia_latisecta)	(Reinhardtia_gracilis	Reinhardtia_simplex))	((Bactris_major	Attalea_speciosa)	(Elaeis_guineensis	Elaeis_oleifera)))	(Podococcus_barteri	Roystonea_regia))	(Orania_palindan	Sclerosperma_profizianum)))	((((((Oenocarpus_bataua	Oenocarpus_minor)	Prestoea_acuminata)	(Dictyosperma_album	((Veitchia_spiralis	Kentiopsis_piersoniorum)	((Hydriastele_microspadix	Burretiokentia_grandiflora)	Heterospathe_cagayanensis))))	Geonoma_undata)	(Pelagodoxa_henryana	Manicaria_saccifera))	Chamaedorea_seifrizii))	(Calamus_caryotoides	Nypa_fruticans))))	Kingia_australis);
((((((Reinhardtia_gracilis	Reinhardtia_simplex)	(Reinhardtia_latisecta	Reinhardtia_paiewonskiana))	((Bactris_major	Attalea_speciosa)	(Elaeis_guineensis	Elaeis_oleifera)))	(((((Geonoma_undata	(((Kentiopsis_piersoniorum	(Pseudophoenix_vinifera	Veitchia_spiralis))	(Dictyosperma_album	(Heterospathe_cagayanensis	(Hydriastele_microspadix	Burretiokentia_grandiflora))))	((Oenocarpus_minor	Oenocarpus_bataua)	Prestoea_acuminata)))	(Pelagodoxa_henryana	Manicaria_saccifera))	(((Nypa_fruticans	Calamus_caryotoides)	Orania_palindan)	(Iriartea_deltoidea	Serenoa_repens)))	((Phoenix_dactylifera	Sabal_domingensis)	Sclerosperma_profizianum))	(Roystonea_regia	Podococcus_barteri)))	Chamaedorea_seifrizii)	Kingia_australis);
((((Roystonea_regia	(Serenoa_repens	Phoenix_dactylifera))	(((((Reinhardtia_gracilis	Reinhardtia_simplex)	(Reinhardtia_latisecta	Reinhardtia_paiewonskiana))	((Elaeis_guineensis	Elaeis_oleifera)	Attalea_speciosa))	Bactris_major)	((((Geonoma_undata	(((Veitchia_spiralis	Dictyosperma_album)	((Heterospathe_cagayanensis	(Hydriastele_microspadix	Burretiokentia_grandiflora))	Kentiopsis_piersoniorum))	((Oenocarpus_minor	Oenocarpus_bataua)	Prestoea_acuminata)))	(Pelagodoxa_henryana	Manicaria_saccifera))	((Pseudophoenix_vinifera	(Iriartea_deltoidea	Podococcus_barteri))	((Nypa_fruticans	Calamus_caryotoides)	(Sclerosperma_profizianum	Orania_palindan))))	Sabal_domingensis)))	Chamaedorea_seifrizii)	Kingia_australis);
((Serenoa_repens	(Phoenix_dactylifera	((((((Pseudophoenix_vinifera	(Iriartea_deltoidea	Podococcus_barteri))	((Sclerosperma_profizianum	Orania_palindan)	((((Geonoma_undata	Prestoea_acuminata)	((Dictyosperma_album	(((Hydriastele_microspadix	Burretiokentia_grandiflora)	(Veitchia_spiralis	Kentiopsis_piersoniorum))	Heterospathe_cagayanensis))	(Oenocarpus_minor	Oenocarpus_bataua)))	Pelagodoxa_henryana)	(Manicaria_saccifera	Chamaedorea_seifrizii))))	((((Reinhardtia_gracilis	Reinhardtia_simplex)	(Reinhardtia_latisecta	Reinhardtia_paiewonskiana))	((Elaeis_guineensis	Elaeis_oleifera)	Attalea_speciosa))	Bactris_major))	Roystonea_regia)	(Nypa_fruticans	Calamus_caryotoides))	Sabal_domingensis)))	Kingia_australis);
((Chamaedorea_seifrizii	((((Bactris_major	Roystonea_regia)	Podococcus_barteri)	(((Reinhardtia_gracilis	Reinhardtia_simplex)	(Reinhardtia_latisecta	Reinhardtia_paiewonskiana))	((Elaeis_guineensis	Elaeis_oleifera)	(Pseudophoenix_vinifera	Attalea_speciosa))))	(((Iriartea_deltoidea	((Nypa_fruticans	Calamus_caryotoides)	(Serenoa_repens	Phoenix_dactylifera)))	Sabal_domingensis)	((Sclerosperma_profizianum	Orania_palindan)	(((Prestoea_acuminata	(Oenocarpus_minor	Oenocarpus_bataua))	(Geonoma_undata	(Dictyosperma_album	((Hydriastele_microspadix	(Heterospathe_cagayanensis	Burretiokentia_grandiflora))	(Veitchia_spiralis	Kentiopsis_piersoniorum)))))	(Manicaria_saccifera	Pelagodoxa_henryana))))))	Kingia_australis);
((Chamaedorea_seifrizii	((Manicaria_saccifera	Pelagodoxa_henryana)	(((((Nypa_fruticans	Calamus_caryotoides)	(Serenoa_repens	Phoenix_dactylifera))	((Iriartea_deltoidea	Pseudophoenix_vinifera)	Sabal_domingensis))	((Bactris_major	(((Reinhardtia_gracilis	Reinhardtia_simplex)	(Reinhardtia_latisecta	Reinhardtia_paiewonskiana))	((Elaeis_guineensis	Elaeis_oleifera)	Attalea_speciosa)))	(Sclerosperma_profizianum	((Roystonea_regia	Podococcus_barteri)	Orania_palindan))))	(Geonoma_undata	((Dictyosperma_album	((Hydriastele_microspadix	Burretiokentia_grandiflora)	(Heterospathe_cagayanensis	(Veitchia_spiralis	Kentiopsis_piersoniorum))))	(Prestoea_acuminata	(Oenocarpus_minor	Oenocarpus_bataua)))))))	Kingia_australis);
((Chamaedorea_seifrizii	(Manicaria_saccifera	(((((Serenoa_repens	Phoenix_dactylifera)	((Iriartea_deltoidea	Pseudophoenix_vinifera)	Sabal_domingensis))	((Roystonea_regia	(Bactris_major	(((Reinhardtia_gracilis	Reinhardtia_simplex)	(Reinhardtia_latisecta	Reinhardtia_paiewonskiana))	((Elaeis_guineensis	Elaeis_oleifera)	Attalea_speciosa))))	(Sclerosperma_profizianum	(Podococcus_barteri	Orania_palindan))))	(Geonoma_undata	((Dictyosperma_album	((Kentiopsis_piersoniorum	((Hydriastele_microspadix	Burretiokentia_grandiflora)	Heterospathe_cagayanensis))	Veitchia_spiralis))	(((Nypa_fruticans	Calamus_caryotoides)	Prestoea_acuminata)	(Oenocarpus_minor	Oenocarpus_bataua)))))	Pelagodoxa_henryana)))	Kingia_australis);
((Orania_palindan	(Pelagodoxa_henryana	(((Geonoma_undata	((((Hydriastele_microspadix	(Kentiopsis_piersoniorum	Dictyosperma_album))	Heterospathe_cagayanensis)	Burretiokentia_grandiflora)	(Prestoea_acuminata	(Veitchia_spiralis	(Oenocarpus_minor	Oenocarpus_bataua)))))	Manicaria_saccifera)	(((Podococcus_barteri	(Pseudophoenix_vinifera	Roystonea_regia))	(((Nypa_fruticans	Calamus_caryotoides)	(Iriartea_deltoidea	(Sabal_domingensis	(Serenoa_repens	Phoenix_dactylifera))))	(Chamaedorea_seifrizii	(Bactris_major	(((Reinhardtia_gracilis	Reinhardtia_simplex)	(Reinhardtia_latisecta	Reinhardtia_paiewonskiana))	((Elaeis_guineensis	Elaeis_oleifera)	Attalea_speciosa))))))	Sclerosperma_profizianum))))	Kingia_australis);
((Orania_palindan	(Sclerosperma_profizianum	(((Podococcus_barteri	((Iriartea_deltoidea	(Bactris_major	(((Reinhardtia_gracilis	Reinhardtia_simplex)	(Reinhardtia_latisecta	Reinhardtia_paiewonskiana))	((Pseudophoenix_vinifera	(Elaeis_guineensis	Elaeis_oleifera))	Attalea_speciosa))))	(Chamaedorea_seifrizii	(Roystonea_regia	(Sabal_domingensis	(Serenoa_repens	Phoenix_dactylifera))))))	((Pelagodoxa_henryana	((Geonoma_undata	(((Heterospathe_cagayanensis	(Kentiopsis_piersoniorum	(Burretiokentia_grandiflora	Hydriastele_microspadix)))	(Veitchia_spiralis	Dictyosperma_album))	(Oenocarpus_minor	Oenocarpus_bataua)))	Prestoea_acuminata))	Manicaria_saccifera))	(Nypa_fruticans	Calamus_caryotoides))))	Kingia_australis);
((Chamaedorea_seifrizii	(((Pseudophoenix_vinifera	((Iriartea_deltoidea	((Roystonea_regia	Sabal_domingensis)	((Serenoa_repens	Phoenix_dactylifera)	(Nypa_fruticans	Calamus_caryotoides))))	((Orania_palindan	Sclerosperma_profizianum)	((Geonoma_undata	((Dictyosperma_album	((Heterospathe_cagayanensis	(Burretiokentia_grandiflora	Hydriastele_microspadix))	(Kentiopsis_piersoniorum	Veitchia_spiralis)))	(Prestoea_acuminata	(Oenocarpus_minor	Oenocarpus_bataua))))	(Manicaria_saccifera	Pelagodoxa_henryana)))))	Podococcus_barteri)	(Bactris_major	(((Reinhardtia_gracilis	Reinhardtia_simplex)	(Reinhardtia_latisecta	Reinhardtia_paiewonskiana))	((Elaeis_guineensis	Elaeis_oleifera)	Attalea_speciosa)))))	Kingia_australis);
((Chamaedorea_seifrizii	((((Geonoma_undata	((((Kentiopsis_piersoniorum	Heterospathe_cagayanensis)	(Burretiokentia_grandiflora	Hydriastele_microspadix))	(Veitchia_spiralis	Dictyosperma_album))	(Prestoea_acuminata	(Oenocarpus_minor	Oenocarpus_bataua))))	(Manicaria_saccifera	Pelagodoxa_henryana))	((((((Reinhardtia_gracilis	Reinhardtia_simplex)	(Reinhardtia_latisecta	Reinhardtia_paiewonskiana))	((Elaeis_guineensis	Elaeis_oleifera)	(Attalea_speciosa	Bactris_major)))	Roystonea_regia)	(Podococcus_barteri	(Orania_palindan	Sclerosperma_profizianum)))	(Iriartea_deltoidea	((Serenoa_repens	(Sabal_domingensis	Phoenix_dactylifera))	(Nypa_fruticans	Calamus_caryotoides)))))	Pseudophoenix_vinifera))	Kingia_australis);
(((Pseudophoenix_vinifera	((Serenoa_repens	(Sabal_domingensis	Phoenix_dactylifera))	((Iriartea_deltoidea	(Calamus_caryotoides	Nypa_fruticans))	(((Manicaria_saccifera	Pelagodoxa_henryana)	(Geonoma_undata	((Dictyosperma_album	(Veitchia_spiralis	(Heterospathe_cagayanensis	((Burretiokentia_grandiflora	Hydriastele_microspadix)	Kentiopsis_piersoniorum))))	(Prestoea_acuminata	(Oenocarpus_bataua	Oenocarpus_minor)))))	((((((Reinhardtia_paiewonskiana	Reinhardtia_latisecta)	(Reinhardtia_gracilis	Reinhardtia_simplex))	((Elaeis_oleifera	Elaeis_guineensis)	(Bactris_major	Attalea_speciosa)))	(Podococcus_barteri	Roystonea_regia))	Sclerosperma_profizianum)	Orania_palindan)))))	Chamaedorea_seifrizii)	Kingia_australis);
((Serenoa_repens	((Sabal_domingensis	Phoenix_dactylifera)	((((Pseudophoenix_vinifera	((Podococcus_barteri	(Sclerosperma_profizianum	Orania_palindan))	((((Reinhardtia_paiewonskiana	Reinhardtia_latisecta)	(Reinhardtia_gracilis	Reinhardtia_simplex))	((Elaeis_oleifera	Elaeis_guineensis)	(Bactris_major	Attalea_speciosa)))	Roystonea_regia)))	(((Manicaria_saccifera	Pelagodoxa_henryana)	(Geonoma_undata	((((Dictyosperma_album	(Veitchia_spiralis	(Burretiokentia_grandiflora	Heterospathe_cagayanensis)))	Kentiopsis_piersoniorum)	Hydriastele_microspadix)	(Prestoea_acuminata	(Oenocarpus_bataua	Oenocarpus_minor)))))	Chamaedorea_seifrizii))	Iriartea_deltoidea)	(Calamus_caryotoides	Nypa_fruticans))))	Kingia_australis);
((Chamaedorea_seifrizii	((((Pseudophoenix_vinifera	Iriartea_deltoidea)	(Roystonea_regia	((Calamus_caryotoides	Nypa_fruticans)	(Serenoa_repens	(Sabal_domingensis	Phoenix_dactylifera)))))	(((Podococcus_barteri	Sclerosperma_profizianum)	(((Reinhardtia_paiewonskiana	Reinhardtia_latisecta)	(Reinhardtia_gracilis	Reinhardtia_simplex))	(Attalea_speciosa	((Elaeis_oleifera	Elaeis_guineensis)	Bactris_major))))	Orania_palindan))	((Manicaria_saccifera	Pelagodoxa_henryana)	(Geonoma_undata	((Dictyosperma_album	((Heterospathe_cagayanensis	(Kentiopsis_piersoniorum	(Burretiokentia_grandiflora	Hydriastele_microspadix)))	Veitchia_spiralis))	(Prestoea_acuminata	(Oenocarpus_bataua	Oenocarpus_minor)))))))	Kingia_australis);
((Iriartea_deltoidea	((Pseudophoenix_vinifera	(((((((Reinhardtia_paiewonskiana	Reinhardtia_latisecta)	(Reinhardtia_gracilis	Reinhardtia_simplex))	((Elaeis_oleifera	Elaeis_guineensis)	(Bactris_major	Attalea_speciosa)))	(Roystonea_regia	Podococcus_barteri))	Sclerosperma_profizianum)	Orania_palindan)	((Pelagodoxa_henryana	(Geonoma_undata	((Heterospathe_cagayanensis	(Burretiokentia_grandiflora	(Dictyosperma_album	(Hydriastele_microspadix	(Veitchia_spiralis	Kentiopsis_piersoniorum)))))	(Prestoea_acuminata	(Oenocarpus_bataua	Oenocarpus_minor)))))	(Manicaria_saccifera	Chamaedorea_seifrizii))))	(((Calamus_caryotoides	Nypa_fruticans)	(Serenoa_repens	Phoenix_dactylifera))	Sabal_domingensis)))	Kingia_australis);
((Chamaedorea_seifrizii	((Pelagodoxa_henryana	((((Pseudophoenix_vinifera	Roystonea_regia)	(((Sabal_domingensis	Podococcus_barteri)	Sclerosperma_profizianum)	((((Reinhardtia_paiewonskiana	Reinhardtia_latisecta)	(Reinhardtia_gracilis	Reinhardtia_simplex))	((Elaeis_oleifera	Elaeis_guineensis)	Attalea_speciosa))	Bactris_major)))	(Orania_palindan	(((Calamus_caryotoides	(Serenoa_repens	Phoenix_dactylifera))	Iriartea_deltoidea)	Nypa_fruticans)))	(Geonoma_undata	((((Heterospathe_cagayanensis	Kentiopsis_piersoniorum)	(Burretiokentia_grandiflora	Hydriastele_microspadix))	(Veitchia_spiralis	Dictyosperma_album))	(Prestoea_acuminata	(Oenocarpus_bataua	Oenocarpus_minor))))))	Manicaria_saccifera))	Kingia_australis);
((Chamaedorea_seifrizii	(Manicaria_saccifera	(Pelagodoxa_henryana	(((((Serenoa_repens	(Phoenix_dactylifera	Sabal_domingensis))	(Iriartea_deltoidea	(Calamus_caryotoides	Nypa_fruticans)))	((Podococcus_barteri	(Orania_palindan	Sclerosperma_profizianum))	(Roystonea_regia	(((Reinhardtia_paiewonskiana	Reinhardtia_latisecta)	(Reinhardtia_gracilis	Reinhardtia_simplex))	((Elaeis_oleifera	Elaeis_guineensis)	(Bactris_major	Attalea_speciosa))))))	Pseudophoenix_vinifera)	(Geonoma_undata	((Dictyosperma_album	((Heterospathe_cagayanensis	(Burretiokentia_grandiflora	Hydriastele_microspadix))	(Kentiopsis_piersoniorum	Veitchia_spiralis)))	(Prestoea_acuminata	(Oenocarpus_bataua	Oenocarpus_minor))))))))	Kingia_australis);
((Chamaedorea_seifrizii	((Calamus_caryotoides	Nypa_fruticans)	((Roystonea_regia	(Sabal_domingensis	(Serenoa_repens	Phoenix_dactylifera)))	((((Pseudophoenix_vinifera	(Iriartea_deltoidea	Podococcus_barteri))	(Orania_palindan	Sclerosperma_profizianum))	((Geonoma_undata	((Dictyosperma_album	((Heterospathe_cagayanensis	(Burretiokentia_grandiflora	Hydriastele_microspadix))	(Kentiopsis_piersoniorum	Veitchia_spiralis)))	(Prestoea_acuminata	(Oenocarpus_bataua	Oenocarpus_minor))))	(Manicaria_saccifera	Pelagodoxa_henryana)))	(((Reinhardtia_paiewonskiana	Reinhardtia_latisecta)	(Reinhardtia_gracilis	Reinhardtia_simplex))	((Elaeis_oleifera	Elaeis_guineensis)	(Bactris_major	Attalea_speciosa)))))))	Kingia_australis);
((Chamaedorea_seifrizii	((Calamus_caryotoides	Nypa_fruticans)	((Orania_palindan	Sclerosperma_profizianum)	(((Geonoma_undata	(((Kentiopsis_piersoniorum	(Heterospathe_cagayanensis	(Burretiokentia_grandiflora	Hydriastele_microspadix)))	(Veitchia_spiralis	Dictyosperma_album))	(Prestoea_acuminata	(Oenocarpus_bataua	Oenocarpus_minor))))	(Manicaria_saccifera	Pelagodoxa_henryana))	(((Roystonea_regia	Serenoa_repens)	(Phoenix_dactylifera	Sabal_domingensis))	((Iriartea_deltoidea	Podococcus_barteri)	((((Reinhardtia_paiewonskiana	Reinhardtia_latisecta)	(Reinhardtia_gracilis	Reinhardtia_simplex))	((Elaeis_guineensis	(Pseudophoenix_vinifera	Elaeis_oleifera))	Attalea_speciosa))	Bactris_major)))))))	Kingia_australis);
((Chamaedorea_seifrizii	(((Roystonea_regia	((Calamus_caryotoides	Nypa_fruticans)	(Serenoa_repens	(Phoenix_dactylifera	Sabal_domingensis))))	((Pseudophoenix_vinifera	(Iriartea_deltoidea	Podococcus_barteri))	((Orania_palindan	(Manicaria_saccifera	(Pelagodoxa_henryana	(Geonoma_undata	((Dictyosperma_album	((Hydriastele_microspadix	(Heterospathe_cagayanensis	Burretiokentia_grandiflora))	(Kentiopsis_piersoniorum	Veitchia_spiralis)))	(Prestoea_acuminata	(Oenocarpus_bataua	Oenocarpus_minor)))))))	Sclerosperma_profizianum)))	(((Reinhardtia_paiewonskiana	Reinhardtia_latisecta)	(Reinhardtia_gracilis	Reinhardtia_simplex))	((Bactris_major	(Elaeis_guineensis	Elaeis_oleifera))	Attalea_speciosa))))	Kingia_australis);
((Chamaedorea_seifrizii	((Calamus_caryotoides	Nypa_fruticans)	(((Serenoa_repens	(Sabal_domingensis	Phoenix_dactylifera))	Iriartea_deltoidea)	(((Podococcus_barteri	(Orania_palindan	Sclerosperma_profizianum))	(((((Reinhardtia_paiewonskiana	Reinhardtia_latisecta)	(Reinhardtia_gracilis	Reinhardtia_simplex))	((Elaeis_guineensis	Elaeis_oleifera)	Attalea_speciosa))	Bactris_major)	Roystonea_regia))	((Veitchia_spiralis	Pseudophoenix_vinifera)	((Geonoma_undata	((((Hydriastele_microspadix	(Kentiopsis_piersoniorum	Heterospathe_cagayanensis))	Burretiokentia_grandiflora)	Dictyosperma_album)	(Prestoea_acuminata	(Oenocarpus_bataua	Oenocarpus_minor))))	(Manicaria_saccifera	Pelagodoxa_henryana)))))))	Kingia_australis);
((((Attalea_speciosa	(((Reinhardtia_latisecta	Reinhardtia_paiewonskiana)	(Reinhardtia_gracilis	Reinhardtia_simplex))	(Elaeis_guineensis	Elaeis_oleifera)))	(Bactris_major	(((Roystonea_regia	(((((Calamus_caryotoides	Nypa_fruticans)	Serenoa_repens)	Iriartea_deltoidea)	Phoenix_dactylifera)	Sabal_domingensis))	(Orania_palindan	(((((((Heterospathe_cagayanensis	(Hydriastele_microspadix	Burretiokentia_grandiflora))	(Kentiopsis_piersoniorum	(Pseudophoenix_vinifera	Veitchia_spiralis)))	Dictyosperma_album)	(Oenocarpus_bataua	Oenocarpus_minor))	Geonoma_undata)	(Manicaria_saccifera	Pelagodoxa_henryana))	Prestoea_acuminata)))	(Podococcus_barteri	Sclerosperma_profizianum))))	Chamaedorea_seifrizii)	Kingia_australis);
((Calamus_caryotoides	(Nypa_fruticans	(((Serenoa_repens	Phoenix_dactylifera)	((((Sclerosperma_profizianum	Orania_palindan)	((Podococcus_barteri	Sabal_domingensis)	(Chamaedorea_seifrizii	((((((Burretiokentia_grandiflora	(Heterospathe_cagayanensis	Hydriastele_microspadix))	(Kentiopsis_piersoniorum	(Pseudophoenix_vinifera	Veitchia_spiralis)))	Dictyosperma_album)	(Prestoea_acuminata	(Oenocarpus_bataua	Oenocarpus_minor)))	Geonoma_undata)	(Manicaria_saccifera	Pelagodoxa_henryana)))))	((Attalea_speciosa	(((Reinhardtia_latisecta	Reinhardtia_paiewonskiana)	(Reinhardtia_gracilis	Reinhardtia_simplex))	(Elaeis_guineensis	Elaeis_oleifera)))	Bactris_major))	Roystonea_regia))	Iriartea_deltoidea)))	Kingia_australis);
((Chamaedorea_seifrizii	(((Sabal_domingensis	Phoenix_dactylifera)	((Iriartea_deltoidea	(Calamus_caryotoides	Nypa_fruticans))	Serenoa_repens))	(((((((Kentiopsis_piersoniorum	((Hydriastele_microspadix	Burretiokentia_grandiflora)	Heterospathe_cagayanensis))	Dictyosperma_album)	(Prestoea_acuminata	(Oenocarpus_bataua	Oenocarpus_minor)))	Geonoma_undata)	(Manicaria_saccifera	Pelagodoxa_henryana))	((Sclerosperma_profizianum	(Orania_palindan	Podococcus_barteri))	(((Attalea_speciosa	(Bactris_major	(Elaeis_guineensis	Elaeis_oleifera)))	((Reinhardtia_latisecta	Reinhardtia_paiewonskiana)	(Reinhardtia_gracilis	Reinhardtia_simplex)))	Roystonea_regia)))	(Pseudophoenix_vinifera	Veitchia_spiralis))))	Kingia_australis);
((Chamaedorea_seifrizii	((((((Veitchia_spiralis	Kentiopsis_piersoniorum)	(Dictyosperma_album	((Hydriastele_microspadix	Burretiokentia_grandiflora)	Heterospathe_cagayanensis)))	(Prestoea_acuminata	(Oenocarpus_bataua	Oenocarpus_minor)))	Geonoma_undata)	(Manicaria_saccifera	Pelagodoxa_henryana))	(((Sclerosperma_profizianum	(((Attalea_speciosa	(Bactris_major	(Elaeis_guineensis	Elaeis_oleifera)))	((Reinhardtia_latisecta	Reinhardtia_paiewonskiana)	(Reinhardtia_gracilis	Reinhardtia_simplex)))	(Orania_palindan	(Podococcus_barteri	Roystonea_regia))))	(((Serenoa_repens	(Sabal_domingensis	Phoenix_dactylifera))	(Nypa_fruticans	Calamus_caryotoides))	Iriartea_deltoidea))	Pseudophoenix_vinifera)))	Kingia_australis);
((Chamaedorea_seifrizii	((Nypa_fruticans	Calamus_caryotoides)	(((((Pseudophoenix_vinifera	Iriartea_deltoidea)	(((((((Dictyosperma_album	Veitchia_spiralis)	((Heterospathe_cagayanensis	Kentiopsis_piersoniorum)	Hydriastele_microspadix))	Burretiokentia_grandiflora)	(Prestoea_acuminata	(Oenocarpus_bataua	Oenocarpus_minor)))	Geonoma_undata)	(Manicaria_saccifera	Pelagodoxa_henryana))	(Orania_palindan	Sclerosperma_profizianum)))	(((Attalea_speciosa	(Elaeis_guineensis	Elaeis_oleifera))	((Reinhardtia_latisecta	Reinhardtia_paiewonskiana)	(Reinhardtia_gracilis	Reinhardtia_simplex)))	Bactris_major))	(Podococcus_barteri	Roystonea_regia))	(Serenoa_repens	(Sabal_domingensis	Phoenix_dactylifera)))))	Kingia_australis);
((Calamus_caryotoides	(((((Sclerosperma_profizianum	((Pseudophoenix_vinifera	Iriartea_deltoidea)	Podococcus_barteri))	((((Attalea_speciosa	(Elaeis_guineensis	Elaeis_oleifera))	((Reinhardtia_latisecta	Reinhardtia_paiewonskiana)	(Reinhardtia_gracilis	Reinhardtia_simplex)))	Bactris_major)	Roystonea_regia))	(((((((Heterospathe_cagayanensis	(Hydriastele_microspadix	Burretiokentia_grandiflora))	(Veitchia_spiralis	Kentiopsis_piersoniorum))	Dictyosperma_album)	(Prestoea_acuminata	(Oenocarpus_bataua	Oenocarpus_minor)))	Geonoma_undata)	((Chamaedorea_seifrizii	Manicaria_saccifera)	Pelagodoxa_henryana))	Orania_palindan))	(Serenoa_repens	(Sabal_domingensis	Phoenix_dactylifera)))	Nypa_fruticans))	Kingia_australis);
((Chamaedorea_seifrizii	((((Bactris_major	Attalea_speciosa)	(Elaeis_guineensis	Elaeis_oleifera))	((Reinhardtia_latisecta	Reinhardtia_paiewonskiana)	(Reinhardtia_gracilis	Reinhardtia_simplex)))	((((Iriartea_deltoidea	((Serenoa_repens	(Sabal_domingensis	Phoenix_dactylifera))	(Nypa_fruticans	Calamus_caryotoides)))	(((((((Hydriastele_microspadix	Burretiokentia_grandiflora)	(Heterospathe_cagayanensis	Kentiopsis_piersoniorum))	Veitchia_spiralis)	Dictyosperma_album)	(Prestoea_acuminata	(Oenocarpus_bataua	Oenocarpus_minor)))	Geonoma_undata)	(Manicaria_saccifera	Pelagodoxa_henryana)))	(Roystonea_regia	Orania_palindan))	(Sclerosperma_profizianum	(Pseudophoenix_vinifera	Podococcus_barteri)))))	Kingia_australis);
((Chamaedorea_seifrizii	(((((Nypa_fruticans	Calamus_caryotoides)	(((Bactris_major	Attalea_speciosa)	(Elaeis_guineensis	Elaeis_oleifera))	((Reinhardtia_latisecta	Reinhardtia_paiewonskiana)	(Reinhardtia_gracilis	Reinhardtia_simplex))))	(Podococcus_barteri	(Orania_palindan	Sclerosperma_profizianum)))	((Pseudophoenix_vinifera	Iriartea_deltoidea)	((((((Hydriastele_microspadix	(Burretiokentia_grandiflora	(Heterospathe_cagayanensis	Kentiopsis_piersoniorum)))	Veitchia_spiralis)	Dictyosperma_album)	(Prestoea_acuminata	(Oenocarpus_bataua	Oenocarpus_minor)))	Geonoma_undata)	(Manicaria_saccifera	Pelagodoxa_henryana))))	(Sabal_domingensis	(Roystonea_regia	(Phoenix_dactylifera	Serenoa_repens)))))	Kingia_australis);
((Chamaedorea_seifrizii	(Manicaria_saccifera	(Pelagodoxa_henryana	((((Orania_palindan	Sclerosperma_profizianum)	((Podococcus_barteri	Roystonea_regia)	(((Phoenix_dactylifera	Serenoa_repens)	(Nypa_fruticans	Calamus_caryotoides))	(((Bactris_major	Attalea_speciosa)	(Elaeis_guineensis	Elaeis_oleifera))	((Reinhardtia_latisecta	Reinhardtia_paiewonskiana)	(Reinhardtia_gracilis	Reinhardtia_simplex))))))	(((Oenocarpus_bataua	Oenocarpus_minor)	((((Heterospathe_cagayanensis	((Hydriastele_microspadix	Veitchia_spiralis)	Kentiopsis_piersoniorum))	Dictyosperma_album)	Burretiokentia_grandiflora)	Prestoea_acuminata))	Geonoma_undata))	(Sabal_domingensis	(Pseudophoenix_vinifera	Iriartea_deltoidea))))))	Kingia_australis);
((Chamaedorea_seifrizii	((Pseudophoenix_vinifera	Veitchia_spiralis)	(Dictyosperma_album	((((((((Roystonea_regia	Podococcus_barteri)	(((Bactris_major	Attalea_speciosa)	(Elaeis_guineensis	Elaeis_oleifera))	((Reinhardtia_latisecta	Reinhardtia_paiewonskiana)	(Reinhardtia_gracilis	Reinhardtia_simplex))))	(Orania_palindan	Sclerosperma_profizianum))	(Sabal_domingensis	(Iriartea_deltoidea	((Phoenix_dactylifera	Serenoa_repens)	(Nypa_fruticans	Calamus_caryotoides)))))	(Manicaria_saccifera	Pelagodoxa_henryana))	((Oenocarpus_bataua	Oenocarpus_minor)	Prestoea_acuminata))	Geonoma_undata)	(((Burretiokentia_grandiflora	Heterospathe_cagayanensis)	Hydriastele_microspadix)	Kentiopsis_piersoniorum)))))	Kingia_australis);
((Iriartea_deltoidea	((Nypa_fruticans	Calamus_caryotoides)	(((((Pelagodoxa_henryana	Manicaria_saccifera)	(Geonoma_undata	((Dictyosperma_album	((Kentiopsis_piersoniorum	(Heterospathe_cagayanensis	(Hydriastele_microspadix	Burretiokentia_grandiflora)))	Veitchia_spiralis))	(Prestoea_acuminata	(Oenocarpus_bataua	Oenocarpus_minor)))))	(Chamaedorea_seifrizii	Pseudophoenix_vinifera))	((Podococcus_barteri	(Orania_palindan	Sclerosperma_profizianum))	(Roystonea_regia	((((Reinhardtia_paiewonskiana	Reinhardtia_latisecta)	(Reinhardtia_gracilis	Reinhardtia_simplex))	(Bactris_major	Attalea_speciosa))	(Elaeis_oleifera	Elaeis_guineensis)))))	(Sabal_domingensis	(Phoenix_dactylifera	Serenoa_repens)))))	Kingia_australis);
(((((((Roystonea_regia	((((Reinhardtia_paiewonskiana	Reinhardtia_latisecta)	(Reinhardtia_gracilis	Reinhardtia_simplex))	((Attalea_speciosa	Bactris_major)	(Elaeis_oleifera	Elaeis_guineensis)))	(Sclerosperma_profizianum	Podococcus_barteri)))	Orania_palindan)	(((Phoenix_dactylifera	Serenoa_repens)	(Nypa_fruticans	Calamus_caryotoides))	(Sabal_domingensis	Iriartea_deltoidea)))	((Pelagodoxa_henryana	Manicaria_saccifera)	(Geonoma_undata	((Veitchia_spiralis	(Dictyosperma_album	((Burretiokentia_grandiflora	(Kentiopsis_piersoniorum	Heterospathe_cagayanensis))	Hydriastele_microspadix)))	(Prestoea_acuminata	(Oenocarpus_bataua	Oenocarpus_minor))))))	Chamaedorea_seifrizii)	Pseudophoenix_vinifera)	Kingia_australis);
((Iriartea_deltoidea	((Roystonea_regia	(((Sclerosperma_profizianum	Orania_palindan)	(((((Reinhardtia_paiewonskiana	Reinhardtia_latisecta)	(Reinhardtia_gracilis	Reinhardtia_simplex))	((Pseudophoenix_vinifera	Attalea_speciosa)	(Elaeis_oleifera	Elaeis_guineensis)))	Bactris_major)	Podococcus_barteri))	(((Pelagodoxa_henryana	Manicaria_saccifera)	(Geonoma_undata	((Dictyosperma_album	(((Burretiokentia_grandiflora	Heterospathe_cagayanensis)	Hydriastele_microspadix)	(Veitchia_spiralis	Kentiopsis_piersoniorum)))	(Prestoea_acuminata	(Oenocarpus_bataua	Oenocarpus_minor)))))	Chamaedorea_seifrizii)))	((Sabal_domingensis	(Phoenix_dactylifera	Serenoa_repens))	(Nypa_fruticans	Calamus_caryotoides))))	Kingia_australis);
(((((Nypa_fruticans	Calamus_caryotoides)	((Iriartea_deltoidea	Sabal_domingensis)	(((Pelagodoxa_henryana	(Chamaedorea_seifrizii	Manicaria_saccifera))	(Geonoma_undata	((Dictyosperma_album	(Veitchia_spiralis	(Hydriastele_microspadix	(Kentiopsis_piersoniorum	(Burretiokentia_grandiflora	Heterospathe_cagayanensis)))))	(Prestoea_acuminata	(Oenocarpus_bataua	Oenocarpus_minor)))))	((Sclerosperma_profizianum	((Podococcus_barteri	Roystonea_regia)	(Bactris_major	(((Reinhardtia_paiewonskiana	Reinhardtia_latisecta)	(Reinhardtia_gracilis	Reinhardtia_simplex))	((Pseudophoenix_vinifera	Attalea_speciosa)	(Elaeis_oleifera	Elaeis_guineensis))))))	Orania_palindan))))	Phoenix_dactylifera)	Serenoa_repens)	Kingia_australis);
(((((Nypa_fruticans	Calamus_caryotoides)	(((Pseudophoenix_vinifera	Iriartea_deltoidea)	Sabal_domingensis)	(((Pelagodoxa_henryana	(Chamaedorea_seifrizii	Manicaria_saccifera))	(Geonoma_undata	(((Hydriastele_microspadix	(Burretiokentia_grandiflora	Heterospathe_cagayanensis))	(Dictyosperma_album	(Kentiopsis_piersoniorum	Veitchia_spiralis)))	(Prestoea_acuminata	(Oenocarpus_bataua	Oenocarpus_minor)))))	(((Sclerosperma_profizianum	Podococcus_barteri)	(Roystonea_regia	((Attalea_speciosa	(Bactris_major	(Elaeis_oleifera	Elaeis_guineensis)))	((Reinhardtia_paiewonskiana	Reinhardtia_latisecta)	(Reinhardtia_gracilis	Reinhardtia_simplex)))))	Orania_palindan))))	Phoenix_dactylifera)	Serenoa_repens)	Kingia_australis);
((Iriartea_deltoidea	(Sabal_domingensis	((((Pelagodoxa_henryana	Manicaria_saccifera)	(Geonoma_undata	((Dictyosperma_album	(Heterospathe_cagayanensis	(((Pseudophoenix_vinifera	Burretiokentia_grandiflora)	(Kentiopsis_piersoniorum	Veitchia_spiralis))	Hydriastele_microspadix)))	(Prestoea_acuminata	(Oenocarpus_bataua	Oenocarpus_minor)))))	((Orania_palindan	Sclerosperma_profizianum)	((Roystonea_regia	((Chamaedorea_seifrizii	(Bactris_major	((Elaeis_oleifera	Elaeis_guineensis)	Attalea_speciosa)))	((Reinhardtia_paiewonskiana	Reinhardtia_latisecta)	(Reinhardtia_gracilis	Reinhardtia_simplex))))	Podococcus_barteri)))	((Phoenix_dactylifera	Serenoa_repens)	(Nypa_fruticans	Calamus_caryotoides)))))	Kingia_australis);
((Iriartea_deltoidea	(((Sabal_domingensis	(Chamaedorea_seifrizii	((Dictyosperma_album	((Kentiopsis_piersoniorum	(Pseudophoenix_vinifera	Veitchia_spiralis))	((Hydriastele_microspadix	Burretiokentia_grandiflora)	Heterospathe_cagayanensis)))	(Pelagodoxa_henryana	(Geonoma_undata	(Manicaria_saccifera	(Prestoea_acuminata	(Oenocarpus_bataua	Oenocarpus_minor))))))))	(((Podococcus_barteri	(Orania_palindan	Sclerosperma_profizianum))	(((Reinhardtia_paiewonskiana	Reinhardtia_latisecta)	(Reinhardtia_gracilis	Reinhardtia_simplex))	((Elaeis_oleifera	Elaeis_guineensis)	(Attalea_speciosa	Bactris_major))))	Roystonea_regia))	((Phoenix_dactylifera	Serenoa_repens)	(Nypa_fruticans	Calamus_caryotoides))))	Kingia_australis);
((Elaeis_guineensis	(((Attalea_speciosa	Bactris_major)	((((Chamaedorea_seifrizii	(Sclerosperma_profizianum	(((Sabal_domingensis	Orania_palindan)	(Pelagodoxa_henryana	(((Veitchia_spiralis	(Oenocarpus_bataua	Oenocarpus_minor))	(Geonoma_undata	(Dictyosperma_album	((Heterospathe_cagayanensis	Kentiopsis_piersoniorum)	(Hydriastele_microspadix	Burretiokentia_grandiflora)))))	((Nypa_fruticans	Calamus_caryotoides)	Prestoea_acuminata))))	Manicaria_saccifera)))	(Podococcus_barteri	Iriartea_deltoidea))	(Roystonea_regia	(Phoenix_dactylifera	Serenoa_repens)))	((Reinhardtia_paiewonskiana	Reinhardtia_latisecta)	(Reinhardtia_gracilis	Reinhardtia_simplex))))	(Pseudophoenix_vinifera	Elaeis_oleifera)))	Kingia_australis);
((Chamaedorea_seifrizii	((((((Calamus_caryotoides	(Phoenix_dactylifera	Serenoa_repens))	(((Podococcus_barteri	(Sclerosperma_profizianum	Orania_palindan))	Roystonea_regia)	((((Reinhardtia_paiewonskiana	Reinhardtia_latisecta)	(Reinhardtia_gracilis	Reinhardtia_simplex))	((Elaeis_oleifera	Elaeis_guineensis)	Attalea_speciosa))	Bactris_major)))	(Iriartea_deltoidea	(((Oenocarpus_bataua	Oenocarpus_minor)	((Veitchia_spiralis	(Dictyosperma_album	(Hydriastele_microspadix	(Burretiokentia_grandiflora	(Kentiopsis_piersoniorum	Heterospathe_cagayanensis)))))	(Nypa_fruticans	Prestoea_acuminata)))	Geonoma_undata)))	(Manicaria_saccifera	Pelagodoxa_henryana))	Sabal_domingensis)	Pseudophoenix_vinifera))	Kingia_australis);
((Chamaedorea_seifrizii	(((((Pseudophoenix_vinifera	Iriartea_deltoidea)	Sabal_domingensis)	(Nypa_fruticans	(Phoenix_dactylifera	Serenoa_repens)))	(((((Reinhardtia_paiewonskiana	Reinhardtia_latisecta)	(Reinhardtia_gracilis	Reinhardtia_simplex))	((Attalea_speciosa	Bactris_major)	(Elaeis_oleifera	Elaeis_guineensis)))	Sclerosperma_profizianum)	(Orania_palindan	(Roystonea_regia	Podococcus_barteri))))	(((((Oenocarpus_bataua	Oenocarpus_minor)	(Dictyosperma_album	((Hydriastele_microspadix	(Burretiokentia_grandiflora	Heterospathe_cagayanensis))	(Kentiopsis_piersoniorum	Veitchia_spiralis))))	(Prestoea_acuminata	Calamus_caryotoides))	Geonoma_undata)	(Pelagodoxa_henryana	Manicaria_saccifera))))	Kingia_australis);
((Iriartea_deltoidea	(((Nypa_fruticans	Calamus_caryotoides)	((Sabal_domingensis	Phoenix_dactylifera)	Serenoa_repens))	(Pseudophoenix_vinifera	(((Roystonea_regia	(((Elaeis_guineensis	Elaeis_oleifera)	(Attalea_speciosa	Bactris_major))	((Reinhardtia_simplex	Reinhardtia_gracilis)	(Reinhardtia_latisecta	Reinhardtia_paiewonskiana))))	((Sclerosperma_profizianum	Orania_palindan)	Podococcus_barteri))	(Chamaedorea_seifrizii	((Pelagodoxa_henryana	Manicaria_saccifera)	(Geonoma_undata	((Prestoea_acuminata	(Oenocarpus_minor	Oenocarpus_bataua))	(((Kentiopsis_piersoniorum	Veitchia_spiralis)	Dictyosperma_album)	(Heterospathe_cagayanensis	(Hydriastele_microspadix	Burretiokentia_grandiflora)))))))))))	Kingia_australis);
((Iriartea_deltoidea	((((Nypa_fruticans	Calamus_caryotoides)	(Phoenix_dactylifera	Serenoa_repens))	Sabal_domingensis)	((Pseudophoenix_vinifera	((Geonoma_undata	((Prestoea_acuminata	(Oenocarpus_minor	Oenocarpus_bataua))	(((Kentiopsis_piersoniorum	Veitchia_spiralis)	Dictyosperma_album)	(Heterospathe_cagayanensis	(Hydriastele_microspadix	Burretiokentia_grandiflora)))))	(Chamaedorea_seifrizii	(Pelagodoxa_henryana	Manicaria_saccifera))))	(((Podococcus_barteri	Roystonea_regia)	((((Elaeis_guineensis	Elaeis_oleifera)	Attalea_speciosa)	((Reinhardtia_simplex	Reinhardtia_gracilis)	(Reinhardtia_latisecta	Reinhardtia_paiewonskiana)))	Bactris_major))	(Sclerosperma_profizianum	Orania_palindan)))))	Kingia_australis);
(((((Sclerosperma_profizianum	Orania_palindan)	(Podococcus_barteri	((((Reinhardtia_simplex	Reinhardtia_gracilis)	(Reinhardtia_latisecta	Reinhardtia_paiewonskiana))	((Elaeis_guineensis	Elaeis_oleifera)	Attalea_speciosa))	(Roystonea_regia	Bactris_major))))	(((Geonoma_undata	((Prestoea_acuminata	(Oenocarpus_minor	Oenocarpus_bataua))	(Burretiokentia_grandiflora	((Dictyosperma_album	Heterospathe_cagayanensis)	(Hydriastele_microspadix	(Kentiopsis_piersoniorum	Veitchia_spiralis))))))	(Manicaria_saccifera	Pelagodoxa_henryana))	(((Nypa_fruticans	Calamus_caryotoides)	(Phoenix_dactylifera	Serenoa_repens))	(Sabal_domingensis	(Pseudophoenix_vinifera	Iriartea_deltoidea)))))	Chamaedorea_seifrizii)	Kingia_australis);
((Serenoa_repens	((((Pseudophoenix_vinifera	Iriartea_deltoidea)	((Nypa_fruticans	Calamus_caryotoides)	((Orania_palindan	(Sclerosperma_profizianum	((((Reinhardtia_simplex	Reinhardtia_gracilis)	(Reinhardtia_latisecta	Reinhardtia_paiewonskiana))	((Elaeis_guineensis	Elaeis_oleifera)	Attalea_speciosa))	(Podococcus_barteri	(Roystonea_regia	Bactris_major)))))	((Geonoma_undata	((Prestoea_acuminata	(Oenocarpus_minor	Oenocarpus_bataua))	(Burretiokentia_grandiflora	((Hydriastele_microspadix	(Heterospathe_cagayanensis	Kentiopsis_piersoniorum))	(Dictyosperma_album	Veitchia_spiralis)))))	((Chamaedorea_seifrizii	Manicaria_saccifera)	Pelagodoxa_henryana)))))	Sabal_domingensis)	Phoenix_dactylifera))	Kingia_australis);
((Chamaedorea_seifrizii	((Orania_palindan	((Sclerosperma_profizianum	((Podococcus_barteri	Roystonea_regia)	(((Reinhardtia_simplex	Reinhardtia_gracilis)	(Reinhardtia_latisecta	Reinhardtia_paiewonskiana))	((Bactris_major	Attalea_speciosa)	(Elaeis_guineensis	Elaeis_oleifera)))))	((((Serenoa_repens	(Sabal_domingensis	Phoenix_dactylifera))	Iriartea_deltoidea)	(Nypa_fruticans	Calamus_caryotoides))	(((Geonoma_undata	Prestoea_acuminata)	(((((Kentiopsis_piersoniorum	Veitchia_spiralis)	(Hydriastele_microspadix	Burretiokentia_grandiflora))	Heterospathe_cagayanensis)	Dictyosperma_album)	(Oenocarpus_minor	Oenocarpus_bataua)))	(Manicaria_saccifera	Pelagodoxa_henryana)))))	Pseudophoenix_vinifera))	Kingia_australis);
((Chamaedorea_seifrizii	((Sabal_domingensis	(Pseudophoenix_vinifera	Iriartea_deltoidea))	(((Nypa_fruticans	Calamus_caryotoides)	(Serenoa_repens	Phoenix_dactylifera))	(((Geonoma_undata	((((((Dictyosperma_album	Veitchia_spiralis)	Kentiopsis_piersoniorum)	Heterospathe_cagayanensis)	Hydriastele_microspadix)	Burretiokentia_grandiflora)	((Oenocarpus_minor	Oenocarpus_bataua)	Prestoea_acuminata)))	(Manicaria_saccifera	Pelagodoxa_henryana))	(((Sclerosperma_profizianum	(Roystonea_regia	(((Reinhardtia_simplex	Reinhardtia_gracilis)	(Reinhardtia_latisecta	Reinhardtia_paiewonskiana))	((Bactris_major	Attalea_speciosa)	(Elaeis_guineensis	Elaeis_oleifera)))))	Podococcus_barteri)	Orania_palindan)))))	Kingia_australis);
((Iriartea_deltoidea	((((Nypa_fruticans	Calamus_caryotoides)	(Serenoa_repens	Phoenix_dactylifera))	(Pseudophoenix_vinifera	(((Geonoma_undata	((((((Kentiopsis_piersoniorum	Heterospathe_cagayanensis)	Hydriastele_microspadix)	Burretiokentia_grandiflora)	Dictyosperma_album)	Veitchia_spiralis)	((Oenocarpus_minor	Oenocarpus_bataua)	Prestoea_acuminata)))	((Chamaedorea_seifrizii	Manicaria_saccifera)	Pelagodoxa_henryana))	((Sclerosperma_profizianum	Orania_palindan)	((Podococcus_barteri	Roystonea_regia)	(((Reinhardtia_simplex	Reinhardtia_gracilis)	(Reinhardtia_latisecta	Reinhardtia_paiewonskiana))	((Bactris_major	Attalea_speciosa)	(Elaeis_guineensis	Elaeis_oleifera))))))))	Sabal_domingensis))	Kingia_australis);
((Iriartea_deltoidea	((((((Podococcus_barteri	(((Nypa_fruticans	Calamus_caryotoides)	(Serenoa_repens	Phoenix_dactylifera))	Roystonea_regia))	(((Reinhardtia_simplex	Reinhardtia_gracilis)	(Reinhardtia_latisecta	Reinhardtia_paiewonskiana))	((Bactris_major	Attalea_speciosa)	(Elaeis_guineensis	Elaeis_oleifera))))	Pseudophoenix_vinifera)	(Sabal_domingensis	Orania_palindan))	((Geonoma_undata	((((Hydriastele_microspadix	(Burretiokentia_grandiflora	(Kentiopsis_piersoniorum	Heterospathe_cagayanensis)))	Dictyosperma_album)	Veitchia_spiralis)	((Oenocarpus_minor	Oenocarpus_bataua)	Prestoea_acuminata)))	((Chamaedorea_seifrizii	Manicaria_saccifera)	Pelagodoxa_henryana)))	Sclerosperma_profizianum))	Kingia_australis);
((Serenoa_repens	(Phoenix_dactylifera	(((Iriartea_deltoidea	(Pseudophoenix_vinifera	Sabal_domingensis))	(((Chamaedorea_seifrizii	Manicaria_saccifera)	(Pelagodoxa_henryana	(Geonoma_undata	(((Veitchia_spiralis	Dictyosperma_album)	(Heterospathe_cagayanensis	((Hydriastele_microspadix	Burretiokentia_grandiflora)	Kentiopsis_piersoniorum)))	((Oenocarpus_minor	Oenocarpus_bataua)	Prestoea_acuminata)))))	((Roystonea_regia	(((Reinhardtia_simplex	Reinhardtia_gracilis)	(Reinhardtia_latisecta	Reinhardtia_paiewonskiana))	(Attalea_speciosa	((Elaeis_guineensis	Elaeis_oleifera)	Bactris_major))))	(Podococcus_barteri	(Orania_palindan	Sclerosperma_profizianum)))))	(Nypa_fruticans	Calamus_caryotoides))))	Kingia_australis);
((Calamus_caryotoides	((((Iriartea_deltoidea	(Sabal_domingensis	(Serenoa_repens	Phoenix_dactylifera)))	(((Pseudophoenix_vinifera	Roystonea_regia)	((((Reinhardtia_simplex	Reinhardtia_gracilis)	Reinhardtia_latisecta)	Reinhardtia_paiewonskiana)	((Elaeis_guineensis	Elaeis_oleifera)	(Bactris_major	Attalea_speciosa))))	((Podococcus_barteri	(Orania_palindan	Sclerosperma_profizianum))	((Manicaria_saccifera	Pelagodoxa_henryana)	(Geonoma_undata	((Dictyosperma_album	((Hydriastele_microspadix	(Burretiokentia_grandiflora	Heterospathe_cagayanensis))	(Kentiopsis_piersoniorum	Veitchia_spiralis)))	((Oenocarpus_minor	Oenocarpus_bataua)	Prestoea_acuminata)))))))	Chamaedorea_seifrizii)	Nypa_fruticans))	Kingia_australis);
((Iriartea_deltoidea	(Nypa_fruticans	((Orania_palindan	(((Podococcus_barteri	((Pseudophoenix_vinifera	Roystonea_regia)	(((Reinhardtia_latisecta	Reinhardtia_paiewonskiana)	(Reinhardtia_simplex	Reinhardtia_gracilis))	((Elaeis_guineensis	Elaeis_oleifera)	(Bactris_major	Attalea_speciosa)))))	Sclerosperma_profizianum)	((Geonoma_undata	((Prestoea_acuminata	(Oenocarpus_bataua	Oenocarpus_minor))	(Dictyosperma_album	(((Kentiopsis_piersoniorum	Heterospathe_cagayanensis)	(Burretiokentia_grandiflora	Hydriastele_microspadix))	Veitchia_spiralis))))	((Chamaedorea_seifrizii	Manicaria_saccifera)	Pelagodoxa_henryana))))	((Serenoa_repens	(Sabal_domingensis	Phoenix_dactylifera))	Calamus_caryotoides))))	Kingia_australis);
((Chamaedorea_seifrizii	((((Roystonea_regia	Sabal_domingensis)	((Serenoa_repens	Phoenix_dactylifera)	(Calamus_caryotoides	Nypa_fruticans)))	(((Orania_palindan	Sclerosperma_profizianum)	(Iriartea_deltoidea	Podococcus_barteri))	((((Reinhardtia_latisecta	Reinhardtia_paiewonskiana)	(Reinhardtia_simplex	Reinhardtia_gracilis))	((Elaeis_guineensis	Elaeis_oleifera)	(Pseudophoenix_vinifera	Attalea_speciosa)))	Bactris_major)))	((Geonoma_undata	((Prestoea_acuminata	(Oenocarpus_bataua	Oenocarpus_minor))	(Dictyosperma_album	((((Burretiokentia_grandiflora	Hydriastele_microspadix)	Heterospathe_cagayanensis)	Kentiopsis_piersoniorum)	Veitchia_spiralis))))	(Manicaria_saccifera	Pelagodoxa_henryana))))	Kingia_australis);
((Chamaedorea_seifrizii	((((Iriartea_deltoidea	(Pseudophoenix_vinifera	Sabal_domingensis))	((Serenoa_repens	Phoenix_dactylifera)	(Calamus_caryotoides	Nypa_fruticans)))	((Geonoma_undata	((Prestoea_acuminata	(Oenocarpus_bataua	Oenocarpus_minor))	(Dictyosperma_album	(((Burretiokentia_grandiflora	Hydriastele_microspadix)	Heterospathe_cagayanensis)	(Kentiopsis_piersoniorum	Veitchia_spiralis)))))	(Manicaria_saccifera	Pelagodoxa_henryana)))	(((Orania_palindan	(Roystonea_regia	Podococcus_barteri))	Sclerosperma_profizianum)	((((Reinhardtia_latisecta	Reinhardtia_paiewonskiana)	(Reinhardtia_simplex	Reinhardtia_gracilis))	((Elaeis_guineensis	Elaeis_oleifera)	Attalea_speciosa))	Bactris_major))))	Kingia_australis);
((Serenoa_repens	(Phoenix_dactylifera	((((((Sclerosperma_profizianum	Podococcus_barteri)	(((Reinhardtia_latisecta	Reinhardtia_paiewonskiana)	(Reinhardtia_simplex	Reinhardtia_gracilis))	((Elaeis_guineensis	Elaeis_oleifera)	(Attalea_speciosa	Bactris_major))))	((Chamaedorea_seifrizii	((Geonoma_undata	((Prestoea_acuminata	(Oenocarpus_bataua	Oenocarpus_minor))	(Dictyosperma_album	((((Burretiokentia_grandiflora	Heterospathe_cagayanensis)	Hydriastele_microspadix)	Kentiopsis_piersoniorum)	Veitchia_spiralis))))	(Manicaria_saccifera	Pelagodoxa_henryana)))	(Calamus_caryotoides	Nypa_fruticans)))	Orania_palindan)	Roystonea_regia)	(Sabal_domingensis	(Iriartea_deltoidea	Pseudophoenix_vinifera)))))	Kingia_australis);
((Chamaedorea_seifrizii	((Pelagodoxa_henryana	((((Sabal_domingensis	(Iriartea_deltoidea	Pseudophoenix_vinifera))	((Orania_palindan	Sclerosperma_profizianum)	((Roystonea_regia	(((Reinhardtia_latisecta	Reinhardtia_paiewonskiana)	(Reinhardtia_simplex	Reinhardtia_gracilis))	((Elaeis_guineensis	Elaeis_oleifera)	(Attalea_speciosa	Bactris_major))))	Podococcus_barteri)))	((Serenoa_repens	Phoenix_dactylifera)	(Calamus_caryotoides	Nypa_fruticans)))	(Geonoma_undata	((Prestoea_acuminata	(Oenocarpus_bataua	Oenocarpus_minor))	((((Burretiokentia_grandiflora	Hydriastele_microspadix)	(Heterospathe_cagayanensis	Kentiopsis_piersoniorum))	Veitchia_spiralis)	Dictyosperma_album)))))	Manicaria_saccifera))	Kingia_australis);
((Chamaedorea_seifrizii	((Pelagodoxa_henryana	(((Orania_palindan	((Nypa_fruticans	((Serenoa_repens	Phoenix_dactylifera)	Calamus_caryotoides))	(Sabal_domingensis	Iriartea_deltoidea)))	(((Podococcus_barteri	Roystonea_regia)	(((Reinhardtia_latisecta	Reinhardtia_paiewonskiana)	(Reinhardtia_simplex	Reinhardtia_gracilis))	((Elaeis_guineensis	Elaeis_oleifera)	(Attalea_speciosa	Bactris_major))))	Sclerosperma_profizianum))	(Geonoma_undata	((Prestoea_acuminata	(Oenocarpus_bataua	Oenocarpus_minor))	((((Burretiokentia_grandiflora	Hydriastele_microspadix)	(Heterospathe_cagayanensis	Kentiopsis_piersoniorum))	(Pseudophoenix_vinifera	Veitchia_spiralis))	Dictyosperma_album)))))	Manicaria_saccifera))	Kingia_australis);
((Sabal_domingensis	(((((((Chamaedorea_seifrizii	((Podococcus_barteri	Roystonea_regia)	((((Reinhardtia_latisecta	Reinhardtia_paiewonskiana)	(Reinhardtia_simplex	Reinhardtia_gracilis))	((Elaeis_guineensis	Elaeis_oleifera)	(Pseudophoenix_vinifera	Attalea_speciosa)))	Bactris_major)))	Sclerosperma_profizianum)	((Pelagodoxa_henryana	Manicaria_saccifera)	((Geonoma_undata	(Prestoea_acuminata	(Oenocarpus_bataua	Oenocarpus_minor)))	(((Dictyosperma_album	Heterospathe_cagayanensis)	((Kentiopsis_piersoniorum	Veitchia_spiralis)	Hydriastele_microspadix))	Burretiokentia_grandiflora))))	Orania_palindan)	Iriartea_deltoidea)	(Calamus_caryotoides	Nypa_fruticans))	(Serenoa_repens	Phoenix_dactylifera)))	Kingia_australis);
((((Prestoea_acuminata	(Oenocarpus_bataua	Oenocarpus_minor))	((Hydriastele_microspadix	(Burretiokentia_grandiflora	(Kentiopsis_piersoniorum	Heterospathe_cagayanensis)))	(Veitchia_spiralis	Dictyosperma_album)))	((Geonoma_undata	(Orania_palindan	(((Podococcus_barteri	Sclerosperma_profizianum)	((((Reinhardtia_latisecta	Reinhardtia_paiewonskiana)	(Reinhardtia_simplex	Reinhardtia_gracilis))	((Elaeis_guineensis	Elaeis_oleifera)	Attalea_speciosa))	Bactris_major))	(((Chamaedorea_seifrizii	Manicaria_saccifera)	((Pseudophoenix_vinifera	Roystonea_regia)	((Iriartea_deltoidea	(Serenoa_repens	Phoenix_dactylifera))	Sabal_domingensis)))	Pelagodoxa_henryana))))	(Calamus_caryotoides	Nypa_fruticans)))	Kingia_australis);
((((((((Orania_palindan	Podococcus_barteri)	Sclerosperma_profizianum)	(Roystonea_regia	(((Elaeis_guineensis	Elaeis_oleifera)	(Attalea_speciosa	Bactris_major))	((Reinhardtia_latisecta	Reinhardtia_paiewonskiana)	(Reinhardtia_simplex	Reinhardtia_gracilis)))))	(((Pelagodoxa_henryana	Manicaria_saccifera)	((Prestoea_acuminata	(Oenocarpus_bataua	Oenocarpus_minor))	(Geonoma_undata	((Heterospathe_cagayanensis	((Hydriastele_microspadix	Burretiokentia_grandiflora)	Kentiopsis_piersoniorum))	(Veitchia_spiralis	Dictyosperma_album)))))	(Pseudophoenix_vinifera	Iriartea_deltoidea)))	(Chamaedorea_seifrizii	(Calamus_caryotoides	Nypa_fruticans)))	(Serenoa_repens	Phoenix_dactylifera))	Sabal_domingensis)	Kingia_australis);
((Chamaedorea_seifrizii	(Manicaria_saccifera	(((Geonoma_undata	(((Heterospathe_cagayanensis	((Hydriastele_microspadix	(Pseudophoenix_vinifera	Burretiokentia_grandiflora))	Kentiopsis_piersoniorum))	(Veitchia_spiralis	Dictyosperma_album))	(Prestoea_acuminata	(Oenocarpus_bataua	Oenocarpus_minor))))	(((Calamus_caryotoides	Nypa_fruticans)	((Serenoa_repens	(Phoenix_dactylifera	Sabal_domingensis))	Iriartea_deltoidea))	(((Roystonea_regia	Bactris_major)	(((Elaeis_guineensis	Elaeis_oleifera)	Attalea_speciosa)	((Reinhardtia_latisecta	Reinhardtia_paiewonskiana)	(Reinhardtia_simplex	Reinhardtia_gracilis))))	((Orania_palindan	Sclerosperma_profizianum)	Podococcus_barteri))))	Pelagodoxa_henryana)))	Kingia_australis);
((((Manicaria_saccifera	Pelagodoxa_henryana)	(((((Veitchia_spiralis	((Kentiopsis_piersoniorum	Heterospathe_cagayanensis)	(Hydriastele_microspadix	Burretiokentia_grandiflora)))	Dictyosperma_album)	((Oenocarpus_bataua	Oenocarpus_minor)	Prestoea_acuminata))	Geonoma_undata)	((((((Reinhardtia_paiewonskiana	Reinhardtia_latisecta)	(Reinhardtia_gracilis	Reinhardtia_simplex))	((Attalea_speciosa	Bactris_major)	(Elaeis_guineensis	Elaeis_oleifera)))	((((Nypa_fruticans	Calamus_caryotoides)	Podococcus_barteri)	(Phoenix_dactylifera	Serenoa_repens))	Roystonea_regia))	((Pseudophoenix_vinifera	Iriartea_deltoidea)	Sabal_domingensis))	(Orania_palindan	Sclerosperma_profizianum))))	Chamaedorea_seifrizii)	Kingia_australis);
((((((Podococcus_barteri	((Reinhardtia_paiewonskiana	Reinhardtia_latisecta)	(Reinhardtia_gracilis	Reinhardtia_simplex)))	((Attalea_speciosa	Bactris_major)	(Elaeis_guineensis	Elaeis_oleifera)))	(((Nypa_fruticans	Calamus_caryotoides)	(Phoenix_dactylifera	Serenoa_repens))	Roystonea_regia))	((((Pseudophoenix_vinifera	Iriartea_deltoidea)	Sabal_domingensis)	((Manicaria_saccifera	Pelagodoxa_henryana)	((((((Burretiokentia_grandiflora	Heterospathe_cagayanensis)	Hydriastele_microspadix)	(Kentiopsis_piersoniorum	Veitchia_spiralis))	Dictyosperma_album)	((Oenocarpus_bataua	Oenocarpus_minor)	Prestoea_acuminata))	Geonoma_undata)))	(Orania_palindan	Sclerosperma_profizianum)))	Chamaedorea_seifrizii)	Kingia_australis);
((((((Orania_palindan	Sclerosperma_profizianum)	(((((((Reinhardtia_paiewonskiana	Reinhardtia_latisecta)	(Reinhardtia_gracilis	Reinhardtia_simplex))	((Elaeis_guineensis	Elaeis_oleifera)	Attalea_speciosa))	Bactris_major)	Roystonea_regia)	Podococcus_barteri)	(Iriartea_deltoidea	((Nypa_fruticans	Calamus_caryotoides)	(Sabal_domingensis	(Phoenix_dactylifera	Serenoa_repens))))))	((Manicaria_saccifera	Pelagodoxa_henryana)	(((((Heterospathe_cagayanensis	(Hydriastele_microspadix	Burretiokentia_grandiflora))	(Kentiopsis_piersoniorum	Veitchia_spiralis))	Dictyosperma_album)	((Oenocarpus_bataua	Oenocarpus_minor)	Prestoea_acuminata))	Geonoma_undata)))	Pseudophoenix_vinifera)	Chamaedorea_seifrizii)	Kingia_australis);
((((Nypa_fruticans	Calamus_caryotoides)	((Serenoa_repens	(Sabal_domingensis	Phoenix_dactylifera))	(((((((Manicaria_saccifera	Pelagodoxa_henryana)	((Heterospathe_cagayanensis	(Kentiopsis_piersoniorum	(Hydriastele_microspadix	(Pseudophoenix_vinifera	Burretiokentia_grandiflora))))	(Veitchia_spiralis	Dictyosperma_album)))	(Oenocarpus_bataua	Oenocarpus_minor))	Geonoma_undata)	Prestoea_acuminata)	(((((((Reinhardtia_paiewonskiana	Reinhardtia_latisecta)	(Reinhardtia_gracilis	Reinhardtia_simplex))	((Elaeis_guineensis	Elaeis_oleifera)	Attalea_speciosa))	Bactris_major)	Roystonea_regia)	Podococcus_barteri)	(Orania_palindan	Sclerosperma_profizianum)))	Iriartea_deltoidea)))	Chamaedorea_seifrizii)	Kingia_australis);
(((Nypa_fruticans	Calamus_caryotoides)	((((Chamaedorea_seifrizii	((((Prestoea_acuminata	(Oenocarpus_bataua	Oenocarpus_minor))	((Heterospathe_cagayanensis	((Hydriastele_microspadix	(Pseudophoenix_vinifera	Burretiokentia_grandiflora))	(Veitchia_spiralis	Kentiopsis_piersoniorum)))	Dictyosperma_album))	Geonoma_undata)	(Manicaria_saccifera	Pelagodoxa_henryana)))	((Podococcus_barteri	((((Reinhardtia_paiewonskiana	Reinhardtia_latisecta)	(Reinhardtia_gracilis	Reinhardtia_simplex))	((Elaeis_guineensis	Elaeis_oleifera)	(Bactris_major	Attalea_speciosa)))	Roystonea_regia))	(Orania_palindan	Sclerosperma_profizianum)))	Iriartea_deltoidea)	(Serenoa_repens	(Sabal_domingensis	Phoenix_dactylifera))))	Kingia_australis);
((Orania_palindan	((((Iriartea_deltoidea	((Serenoa_repens	(Sabal_domingensis	Phoenix_dactylifera))	(Nypa_fruticans	Calamus_caryotoides)))	((((Prestoea_acuminata	(Oenocarpus_bataua	Oenocarpus_minor))	((Heterospathe_cagayanensis	((Burretiokentia_grandiflora	Hydriastele_microspadix)	Kentiopsis_piersoniorum))	Dictyosperma_album))	Geonoma_undata)	(Pelagodoxa_henryana	(Manicaria_saccifera	Chamaedorea_seifrizii))))	(((((Reinhardtia_paiewonskiana	Reinhardtia_latisecta)	(Reinhardtia_gracilis	Reinhardtia_simplex))	Podococcus_barteri)	(Roystonea_regia	((Elaeis_guineensis	Elaeis_oleifera)	(Bactris_major	Attalea_speciosa))))	Sclerosperma_profizianum))	(Veitchia_spiralis	Pseudophoenix_vinifera)))	Kingia_australis);
((Sabal_domingensis	(((Orania_palindan	(((Roystonea_regia	Podococcus_barteri)	((((Reinhardtia_paiewonskiana	Reinhardtia_latisecta)	(Reinhardtia_gracilis	Reinhardtia_simplex))	((Elaeis_guineensis	Elaeis_oleifera)	Attalea_speciosa))	Bactris_major))	Sclerosperma_profizianum))	((((Oenocarpus_bataua	Oenocarpus_minor)	(((Heterospathe_cagayanensis	((Burretiokentia_grandiflora	Hydriastele_microspadix)	Kentiopsis_piersoniorum))	Dictyosperma_album)	Prestoea_acuminata))	Geonoma_undata)	(Pelagodoxa_henryana	(Manicaria_saccifera	Chamaedorea_seifrizii))))	((Veitchia_spiralis	Pseudophoenix_vinifera)	(Iriartea_deltoidea	((Serenoa_repens	Phoenix_dactylifera)	(Nypa_fruticans	Calamus_caryotoides))))))	Kingia_australis);
((Geonoma_undata	((Pelagodoxa_henryana	Manicaria_saccifera)	((((Podococcus_barteri	(Sclerosperma_profizianum	Orania_palindan))	((((Reinhardtia_paiewonskiana	Reinhardtia_latisecta)	(Reinhardtia_gracilis	Reinhardtia_simplex))	((Bactris_major	(Elaeis_guineensis	Elaeis_oleifera))	Attalea_speciosa))	((Chamaedorea_seifrizii	(Serenoa_repens	Phoenix_dactylifera))	Roystonea_regia)))	(Iriartea_deltoidea	Sabal_domingensis))	(((Nypa_fruticans	Calamus_caryotoides)	((((Heterospathe_cagayanensis	Burretiokentia_grandiflora)	Hydriastele_microspadix)	((Veitchia_spiralis	Pseudophoenix_vinifera)	Kentiopsis_piersoniorum))	Dictyosperma_album))	(Prestoea_acuminata	(Oenocarpus_bataua	Oenocarpus_minor))))))	Kingia_australis);
((Chamaedorea_seifrizii	((Pelagodoxa_henryana	Manicaria_saccifera)	(((((Oenocarpus_bataua	Oenocarpus_minor)	Geonoma_undata)	((((Pseudophoenix_vinifera	Burretiokentia_grandiflora)	(Hydriastele_microspadix	(Heterospathe_cagayanensis	Kentiopsis_piersoniorum)))	Veitchia_spiralis)	Dictyosperma_album))	Prestoea_acuminata)	((Iriartea_deltoidea	((Nypa_fruticans	Calamus_caryotoides)	((Sabal_domingensis	Phoenix_dactylifera)	Serenoa_repens)))	(((Roystonea_regia	Podococcus_barteri)	(((Reinhardtia_paiewonskiana	Reinhardtia_latisecta)	(Reinhardtia_gracilis	Reinhardtia_simplex))	((Bactris_major	(Elaeis_guineensis	Elaeis_oleifera))	Attalea_speciosa)))	(Sclerosperma_profizianum	Orania_palindan))))))	Kingia_australis);
(((Roystonea_regia	Serenoa_repens)	((((((Orania_palindan	Pseudophoenix_vinifera)	((Chamaedorea_seifrizii	(Pelagodoxa_henryana	Manicaria_saccifera))	(Geonoma_undata	((Burretiokentia_grandiflora	((Veitchia_spiralis	(Hydriastele_microspadix	(Heterospathe_cagayanensis	Kentiopsis_piersoniorum)))	Dictyosperma_album))	(Prestoea_acuminata	(Oenocarpus_bataua	Oenocarpus_minor))))))	((Podococcus_barteri	((((Reinhardtia_paiewonskiana	((Reinhardtia_gracilis	Reinhardtia_simplex)	Reinhardtia_latisecta))	(Attalea_speciosa	(Elaeis_guineensis	Elaeis_oleifera)))	Bactris_major)	Sclerosperma_profizianum))	Iriartea_deltoidea))	(Nypa_fruticans	Calamus_caryotoides))	Sabal_domingensis)	Phoenix_dactylifera))	Kingia_australis);
