# Supplementary material for: Data supporting the nuclear phylogenomics of the palm subfamily Arecoideae (Arecaceae)
Source: Data Brief. 2016 Mar 2;7:532–6. doi: 10.1016/j.dib.2016.02.063 (PMC4796708; doi:10.1016/j.dib.2016.02.063)
Supplement: Supplementary file 5 — Supplementary material [file mmc5.zip › RAxML_bootstrap.Elaeis_855.raxml.tre]

(((((((Roystonea_regia	((Bactris_major	((Elaeis_guineensis	Elaeis_oleifera)	Attalea_speciosa))	((Reinhardtia_latisecta	Reinhardtia_paiewonskiana)	(Reinhardtia_gracilis	Reinhardtia_simplex))))	((Serenoa_repens	(Phoenix_dactylifera	(Pseudophoenix_vinifera	Sabal_domingensis)))	(Chamaedorea_seifrizii	(Prestoea_acuminata	(Oenocarpus_minor	Oenocarpus_bataua)))))	(Iriartea_deltoidea	Leopoldinia_pulchra))	((Sclerosperma_profizianum	(Nypa_fruticans	Podococcus_barteri))	Orania_palindan))	((Burretiokentia_grandiflora	Manicaria_saccifera)	Pelagodoxa_henryana))	(Geonoma_undata	(Dypsis_decaryi	((Dictyosperma_album	Hydriastele_microspadix)	((Heterospathe_cagayanensis	Kentiopsis_piersoniorum)	Veitchia_spiralis)))))	Calamus_caryotoides);
((((Reinhardtia_latisecta	Reinhardtia_paiewonskiana)	(Reinhardtia_gracilis	Reinhardtia_simplex))	((((((((Sclerosperma_profizianum	Roystonea_regia)	((Veitchia_spiralis	((Heterospathe_cagayanensis	(Kentiopsis_piersoniorum	Dictyosperma_album))	Dypsis_decaryi))	Hydriastele_microspadix))	(((Burretiokentia_grandiflora	Manicaria_saccifera)	Pelagodoxa_henryana)	(Nypa_fruticans	Geonoma_undata)))	(Podococcus_barteri	Orania_palindan))	Iriartea_deltoidea)	((Sabal_domingensis	(Serenoa_repens	Phoenix_dactylifera))	((Leopoldinia_pulchra	Chamaedorea_seifrizii)	(Prestoea_acuminata	(Oenocarpus_minor	Oenocarpus_bataua)))))	Pseudophoenix_vinifera)	(Attalea_speciosa	(Bactris_major	(Elaeis_guineensis	Elaeis_oleifera)))))	Calamus_caryotoides);
((Geonoma_undata	(((((Pelagodoxa_henryana	Roystonea_regia)	Nypa_fruticans)	(Serenoa_repens	(Hydriastele_microspadix	((((Heterospathe_cagayanensis	Kentiopsis_piersoniorum)	Veitchia_spiralis)	Dypsis_decaryi)	Dictyosperma_album))))	((Burretiokentia_grandiflora	Manicaria_saccifera)	((((Sabal_domingensis	Phoenix_dactylifera)	((Sclerosperma_profizianum	(Podococcus_barteri	Orania_palindan))	(Pseudophoenix_vinifera	(Prestoea_acuminata	(Oenocarpus_minor	Oenocarpus_bataua)))))	((Attalea_speciosa	(Bactris_major	(Elaeis_guineensis	Elaeis_oleifera)))	((Reinhardtia_latisecta	Reinhardtia_paiewonskiana)	(Reinhardtia_gracilis	Reinhardtia_simplex))))	Iriartea_deltoidea)))	(Leopoldinia_pulchra	Chamaedorea_seifrizii)))	Calamus_caryotoides);
((((Reinhardtia_latisecta	Reinhardtia_paiewonskiana)	(Reinhardtia_gracilis	Reinhardtia_simplex))	((((Orania_palindan	(Sclerosperma_profizianum	Podococcus_barteri))	((Leopoldinia_pulchra	((Geonoma_undata	(Burretiokentia_grandiflora	Manicaria_saccifera))	(Pelagodoxa_henryana	(((Dictyosperma_album	Hydriastele_microspadix)	((Heterospathe_cagayanensis	Kentiopsis_piersoniorum)	Veitchia_spiralis))	Dypsis_decaryi))))	((Iriartea_deltoidea	(Sabal_domingensis	((Pseudophoenix_vinifera	Serenoa_repens)	Phoenix_dactylifera)))	(Chamaedorea_seifrizii	(Prestoea_acuminata	(Nypa_fruticans	(Oenocarpus_minor	Oenocarpus_bataua)))))))	Roystonea_regia)	(Attalea_speciosa	(Bactris_major	(Elaeis_guineensis	Elaeis_oleifera)))))	Calamus_caryotoides);
(((Geonoma_undata	(((Manicaria_saccifera	(((Iriartea_deltoidea	Sabal_domingensis)	(((Pseudophoenix_vinifera	Serenoa_repens)	Phoenix_dactylifera)	(Chamaedorea_seifrizii	(Prestoea_acuminata	(Nypa_fruticans	(Oenocarpus_minor	Oenocarpus_bataua))))))	((Roystonea_regia	((Leopoldinia_pulchra	Orania_palindan)	(Sclerosperma_profizianum	Podococcus_barteri)))	((Attalea_speciosa	(((Reinhardtia_latisecta	Reinhardtia_paiewonskiana)	(Reinhardtia_gracilis	Reinhardtia_simplex))	(Elaeis_guineensis	Elaeis_oleifera)))	Bactris_major))))	Pelagodoxa_henryana)	(((Dictyosperma_album	Hydriastele_microspadix)	((Heterospathe_cagayanensis	Kentiopsis_piersoniorum)	Veitchia_spiralis))	Dypsis_decaryi)))	Burretiokentia_grandiflora)	Calamus_caryotoides);
(((((Nypa_fruticans	Geonoma_undata)	(Leopoldinia_pulchra	(Pelagodoxa_henryana	Manicaria_saccifera)))	((Sclerosperma_profizianum	(Podococcus_barteri	Orania_palindan))	(((((Reinhardtia_latisecta	Reinhardtia_paiewonskiana)	(Reinhardtia_gracilis	Reinhardtia_simplex))	((Elaeis_guineensis	Elaeis_oleifera)	Attalea_speciosa))	Bactris_major)	(((Roystonea_regia	Iriartea_deltoidea)	Sabal_domingensis)	(Chamaedorea_seifrizii	((Prestoea_acuminata	(Oenocarpus_minor	Oenocarpus_bataua))	((Pseudophoenix_vinifera	Serenoa_repens)	Phoenix_dactylifera)))))))	(Burretiokentia_grandiflora	((Dypsis_decaryi	Veitchia_spiralis)	((Dictyosperma_album	Hydriastele_microspadix)	(Heterospathe_cagayanensis	Kentiopsis_piersoniorum)))))	Calamus_caryotoides);
((Geonoma_undata	((Nypa_fruticans	(((Veitchia_spiralis	(Dictyosperma_album	(Heterospathe_cagayanensis	Kentiopsis_piersoniorum)))	Hydriastele_microspadix)	Dypsis_decaryi))	((Pelagodoxa_henryana	Manicaria_saccifera)	((Sclerosperma_profizianum	(Podococcus_barteri	Orania_palindan))	(((Leopoldinia_pulchra	Chamaedorea_seifrizii)	((((Reinhardtia_latisecta	Reinhardtia_paiewonskiana)	(Reinhardtia_gracilis	Reinhardtia_simplex))	((Elaeis_guineensis	Elaeis_oleifera)	Attalea_speciosa))	((Burretiokentia_grandiflora	Roystonea_regia)	Bactris_major)))	((Pseudophoenix_vinifera	(Prestoea_acuminata	(Oenocarpus_minor	Oenocarpus_bataua)))	(Iriartea_deltoidea	(Sabal_domingensis	(Serenoa_repens	Phoenix_dactylifera)))))))))	Calamus_caryotoides);
((Geonoma_undata	((Pelagodoxa_henryana	Manicaria_saccifera)	(Leopoldinia_pulchra	((((Iriartea_deltoidea	(Chamaedorea_seifrizii	(Prestoea_acuminata	(Nypa_fruticans	(Oenocarpus_minor	Oenocarpus_bataua)))))	(Serenoa_repens	(Phoenix_dactylifera	(Sabal_domingensis	Pseudophoenix_vinifera))))	((Sclerosperma_profizianum	(Podococcus_barteri	Orania_palindan))	(((((Elaeis_guineensis	Elaeis_oleifera)	((Reinhardtia_latisecta	Reinhardtia_paiewonskiana)	(Reinhardtia_gracilis	Reinhardtia_simplex)))	Roystonea_regia)	Attalea_speciosa)	Bactris_major)))	(((Veitchia_spiralis	(Heterospathe_cagayanensis	Kentiopsis_piersoniorum))	((Dictyosperma_album	Hydriastele_microspadix)	Burretiokentia_grandiflora))	Dypsis_decaryi)))))	Calamus_caryotoides);
(((Iriartea_deltoidea	(((Pseudophoenix_vinifera	((((Geonoma_undata	(((Dypsis_decaryi	(Heterospathe_cagayanensis	(Dictyosperma_album	Kentiopsis_piersoniorum)))	Veitchia_spiralis)	Hydriastele_microspadix))	(Pelagodoxa_henryana	Manicaria_saccifera))	(Sclerosperma_profizianum	(Podococcus_barteri	(Leopoldinia_pulchra	Orania_palindan))))	((((Reinhardtia_latisecta	Reinhardtia_paiewonskiana)	(Reinhardtia_gracilis	Reinhardtia_simplex))	((Attalea_speciosa	(Elaeis_guineensis	Elaeis_oleifera))	Bactris_major))	Roystonea_regia)))	(Chamaedorea_seifrizii	(Prestoea_acuminata	(Nypa_fruticans	(Oenocarpus_minor	Oenocarpus_bataua)))))	(Serenoa_repens	(Phoenix_dactylifera	Sabal_domingensis))))	Burretiokentia_grandiflora)	Calamus_caryotoides);
(((Oenocarpus_minor	Oenocarpus_bataua)	((Nypa_fruticans	(((((Pseudophoenix_vinifera	Serenoa_repens)	Phoenix_dactylifera)	Sabal_domingensis)	((((Leopoldinia_pulchra	((Geonoma_undata	(Dypsis_decaryi	((Hydriastele_microspadix	Veitchia_spiralis)	(Dictyosperma_album	(Kentiopsis_piersoniorum	Heterospathe_cagayanensis)))))	(Pelagodoxa_henryana	Manicaria_saccifera)))	(Sclerosperma_profizianum	((Burretiokentia_grandiflora	Podococcus_barteri)	Orania_palindan)))	((Attalea_speciosa	((((Reinhardtia_latisecta	Reinhardtia_paiewonskiana)	(Reinhardtia_gracilis	Reinhardtia_simplex))	(Elaeis_guineensis	Elaeis_oleifera))	Bactris_major))	Roystonea_regia))	Iriartea_deltoidea))	Chamaedorea_seifrizii))	Prestoea_acuminata))	Calamus_caryotoides);
((((Geonoma_undata	(Dypsis_decaryi	((Dictyosperma_album	Hydriastele_microspadix)	((Heterospathe_cagayanensis	Kentiopsis_piersoniorum)	Veitchia_spiralis))))	((Manicaria_saccifera	Pelagodoxa_henryana)	((((((Roystonea_regia	(Bactris_major	(Elaeis_oleifera	Elaeis_guineensis)))	((Reinhardtia_gracilis	Reinhardtia_simplex)	(Reinhardtia_latisecta	Reinhardtia_paiewonskiana)))	Attalea_speciosa)	Pseudophoenix_vinifera)	((Chamaedorea_seifrizii	((Oenocarpus_bataua	Oenocarpus_minor)	Prestoea_acuminata))	(Iriartea_deltoidea	(Phoenix_dactylifera	(Sabal_domingensis	Serenoa_repens)))))	((Nypa_fruticans	Leopoldinia_pulchra)	((Orania_palindan	Podococcus_barteri)	Sclerosperma_profizianum)))))	Burretiokentia_grandiflora)	Calamus_caryotoides);
(((Roystonea_regia	(((Chamaedorea_seifrizii	(((Oenocarpus_bataua	Oenocarpus_minor)	Prestoea_acuminata)	((Serenoa_repens	Pseudophoenix_vinifera)	Phoenix_dactylifera)))	(((Nypa_fruticans	((Orania_palindan	Podococcus_barteri)	Sclerosperma_profizianum))	(Leopoldinia_pulchra	((Geonoma_undata	(Dypsis_decaryi	((Dictyosperma_album	Hydriastele_microspadix)	((Heterospathe_cagayanensis	Kentiopsis_piersoniorum)	Veitchia_spiralis))))	(Manicaria_saccifera	Pelagodoxa_henryana))))	(Iriartea_deltoidea	Sabal_domingensis)))	(((Elaeis_oleifera	Elaeis_guineensis)	((Reinhardtia_gracilis	Reinhardtia_simplex)	(Reinhardtia_latisecta	Reinhardtia_paiewonskiana)))	(Attalea_speciosa	Bactris_major))))	Burretiokentia_grandiflora)	Calamus_caryotoides);
((((Reinhardtia_gracilis	Reinhardtia_simplex)	(Reinhardtia_latisecta	Reinhardtia_paiewonskiana))	((Attalea_speciosa	((Burretiokentia_grandiflora	Roystonea_regia)	(((Geonoma_undata	(Manicaria_saccifera	((Nypa_fruticans	(Dypsis_decaryi	((Dictyosperma_album	Hydriastele_microspadix)	((Heterospathe_cagayanensis	Kentiopsis_piersoniorum)	Veitchia_spiralis))))	Pelagodoxa_henryana)))	((Podococcus_barteri	Pseudophoenix_vinifera)	(Phoenix_dactylifera	Sabal_domingensis)))	((Leopoldinia_pulchra	(Iriartea_deltoidea	Orania_palindan))	(Sclerosperma_profizianum	((Chamaedorea_seifrizii	Serenoa_repens)	((Oenocarpus_bataua	Oenocarpus_minor)	Prestoea_acuminata)))))))	(Bactris_major	(Elaeis_oleifera	Elaeis_guineensis))))	Calamus_caryotoides);
(((((((((Bactris_major	(Elaeis_oleifera	Elaeis_guineensis))	Attalea_speciosa)	((Reinhardtia_gracilis	Reinhardtia_simplex)	(Reinhardtia_latisecta	Reinhardtia_paiewonskiana)))	(Chamaedorea_seifrizii	(((Serenoa_repens	(Phoenix_dactylifera	(Sabal_domingensis	Pseudophoenix_vinifera)))	((Oenocarpus_bataua	Oenocarpus_minor)	Prestoea_acuminata))	Iriartea_deltoidea)))	((Podococcus_barteri	(Leopoldinia_pulchra	Orania_palindan))	Sclerosperma_profizianum))	(((Dypsis_decaryi	((Dictyosperma_album	Hydriastele_microspadix)	((Heterospathe_cagayanensis	Kentiopsis_piersoniorum)	Veitchia_spiralis)))	(Roystonea_regia	Pelagodoxa_henryana))	(Geonoma_undata	Nypa_fruticans)))	Manicaria_saccifera)	Burretiokentia_grandiflora)	Calamus_caryotoides);
(((((Chamaedorea_seifrizii	((((Phoenix_dactylifera	Serenoa_repens)	Sabal_domingensis)	(Pseudophoenix_vinifera	((Oenocarpus_bataua	Oenocarpus_minor)	Prestoea_acuminata)))	Iriartea_deltoidea))	(((Podococcus_barteri	Orania_palindan)	Sclerosperma_profizianum)	(Roystonea_regia	((Bactris_major	((Elaeis_oleifera	Elaeis_guineensis)	Attalea_speciosa))	((Reinhardtia_gracilis	Reinhardtia_simplex)	(Reinhardtia_latisecta	Reinhardtia_paiewonskiana))))))	((Pelagodoxa_henryana	(Burretiokentia_grandiflora	Manicaria_saccifera))	(Geonoma_undata	(Leopoldinia_pulchra	Nypa_fruticans))))	(Dypsis_decaryi	((Dictyosperma_album	Hydriastele_microspadix)	((Heterospathe_cagayanensis	Kentiopsis_piersoniorum)	Veitchia_spiralis))))	Calamus_caryotoides);
((((((Podococcus_barteri	Orania_palindan)	Sclerosperma_profizianum)	(((((Roystonea_regia	Bactris_major)	Attalea_speciosa)	(((Reinhardtia_gracilis	Reinhardtia_simplex)	(Reinhardtia_latisecta	Reinhardtia_paiewonskiana))	(Elaeis_oleifera	Elaeis_guineensis)))	((Pseudophoenix_vinifera	((Phoenix_dactylifera	Serenoa_repens)	Sabal_domingensis))	(Chamaedorea_seifrizii	((Oenocarpus_bataua	Oenocarpus_minor)	Prestoea_acuminata))))	Iriartea_deltoidea))	((Dypsis_decaryi	((Dictyosperma_album	Hydriastele_microspadix)	((Heterospathe_cagayanensis	Kentiopsis_piersoniorum)	Veitchia_spiralis)))	((Geonoma_undata	(Leopoldinia_pulchra	Nypa_fruticans))	(Burretiokentia_grandiflora	Manicaria_saccifera))))	Pelagodoxa_henryana)	Calamus_caryotoides);
(((((Manicaria_saccifera	(Leopoldinia_pulchra	(((Podococcus_barteri	Orania_palindan)	Sclerosperma_profizianum)	((((Bactris_major	Attalea_speciosa)	(((Reinhardtia_gracilis	Reinhardtia_simplex)	(Reinhardtia_latisecta	Reinhardtia_paiewonskiana))	(Elaeis_oleifera	Elaeis_guineensis)))	Roystonea_regia)	(((Iriartea_deltoidea	((Phoenix_dactylifera	Serenoa_repens)	Sabal_domingensis))	(Chamaedorea_seifrizii	((Oenocarpus_bataua	Oenocarpus_minor)	(Nypa_fruticans	Prestoea_acuminata))))	Pseudophoenix_vinifera)))))	((((((Kentiopsis_piersoniorum	Dictyosperma_album)	Veitchia_spiralis)	Heterospathe_cagayanensis)	Dypsis_decaryi)	Hydriastele_microspadix)	Geonoma_undata))	Pelagodoxa_henryana)	Burretiokentia_grandiflora)	Calamus_caryotoides);
((((Oenocarpus_minor	Oenocarpus_bataua)	((((Pseudophoenix_vinifera	(((Leopoldinia_pulchra	((Podococcus_barteri	Orania_palindan)	Sclerosperma_profizianum))	(Nypa_fruticans	(((((((Kentiopsis_piersoniorum	Heterospathe_cagayanensis)	Veitchia_spiralis)	Dypsis_decaryi)	Dictyosperma_album)	Hydriastele_microspadix)	Geonoma_undata)	(Pelagodoxa_henryana	Manicaria_saccifera))))	((((Reinhardtia_gracilis	Reinhardtia_simplex)	(Reinhardtia_latisecta	Reinhardtia_paiewonskiana))	((Bactris_major	(Elaeis_oleifera	Elaeis_guineensis))	Attalea_speciosa))	Roystonea_regia)))	(Serenoa_repens	((Sabal_domingensis	Iriartea_deltoidea)	Phoenix_dactylifera)))	Chamaedorea_seifrizii)	Prestoea_acuminata))	Burretiokentia_grandiflora)	Calamus_caryotoides);
((((Reinhardtia_gracilis	Reinhardtia_simplex)	(Reinhardtia_latisecta	Reinhardtia_paiewonskiana))	(((Bactris_major	Attalea_speciosa)	(Roystonea_regia	((((Phoenix_dactylifera	(Serenoa_repens	Sabal_domingensis))	(((Burretiokentia_grandiflora	Prestoea_acuminata)	(Oenocarpus_minor	Oenocarpus_bataua))	Pseudophoenix_vinifera))	Chamaedorea_seifrizii)	(((Geonoma_undata	(((Heterospathe_cagayanensis	((Dypsis_decaryi	Veitchia_spiralis)	(Kentiopsis_piersoniorum	Dictyosperma_album)))	Hydriastele_microspadix)	(Pelagodoxa_henryana	Manicaria_saccifera)))	((Nypa_fruticans	Podococcus_barteri)	Sclerosperma_profizianum))	(Iriartea_deltoidea	(Orania_palindan	Leopoldinia_pulchra))))))	(Elaeis_oleifera	Elaeis_guineensis)))	Calamus_caryotoides);
((Geonoma_undata	((Pelagodoxa_henryana	(Burretiokentia_grandiflora	Manicaria_saccifera))	((((Heterospathe_cagayanensis	(Veitchia_spiralis	Kentiopsis_piersoniorum))	(Dictyosperma_album	Hydriastele_microspadix))	Dypsis_decaryi)	((((Nypa_fruticans	Podococcus_barteri)	(Orania_palindan	Leopoldinia_pulchra))	Sclerosperma_profizianum)	(((((Bactris_major	(Elaeis_oleifera	Elaeis_guineensis))	Attalea_speciosa)	((Reinhardtia_gracilis	Reinhardtia_simplex)	(Reinhardtia_latisecta	Reinhardtia_paiewonskiana)))	Roystonea_regia)	(((Iriartea_deltoidea	(Sabal_domingensis	(Phoenix_dactylifera	Serenoa_repens)))	(Chamaedorea_seifrizii	(Prestoea_acuminata	(Oenocarpus_minor	Oenocarpus_bataua))))	Pseudophoenix_vinifera))))))	Calamus_caryotoides);
((((Reinhardtia_simplex	Reinhardtia_gracilis)	(Reinhardtia_latisecta	Reinhardtia_paiewonskiana))	((((Elaeis_oleifera	Elaeis_guineensis)	Attalea_speciosa)	(((Pseudophoenix_vinifera	((Manicaria_saccifera	(Geonoma_undata	((Nypa_fruticans	(Dypsis_decaryi	((Hydriastele_microspadix	((Heterospathe_cagayanensis	Kentiopsis_piersoniorum)	Veitchia_spiralis))	(Dictyosperma_album	Burretiokentia_grandiflora))))	Pelagodoxa_henryana)))	(Sclerosperma_profizianum	(Podococcus_barteri	(Leopoldinia_pulchra	Orania_palindan)))))	((((Sabal_domingensis	Phoenix_dactylifera)	Serenoa_repens)	Iriartea_deltoidea)	(Chamaedorea_seifrizii	(Prestoea_acuminata	(Oenocarpus_bataua	Oenocarpus_minor)))))	Roystonea_regia))	Bactris_major))	Calamus_caryotoides);
((((Reinhardtia_simplex	Reinhardtia_gracilis)	(Reinhardtia_latisecta	Reinhardtia_paiewonskiana))	(((Bactris_major	(Elaeis_oleifera	Elaeis_guineensis))	Attalea_speciosa)	(((Sclerosperma_profizianum	Orania_palindan)	((Podococcus_barteri	((Leopoldinia_pulchra	(Pelagodoxa_henryana	(Geonoma_undata	(Dypsis_decaryi	(((Hydriastele_microspadix	Dictyosperma_album)	(Veitchia_spiralis	(Heterospathe_cagayanensis	Kentiopsis_piersoniorum)))	Burretiokentia_grandiflora)))))	Pseudophoenix_vinifera))	(Manicaria_saccifera	(((Sabal_domingensis	Phoenix_dactylifera)	(Serenoa_repens	Iriartea_deltoidea))	((Nypa_fruticans	Chamaedorea_seifrizii)	(Prestoea_acuminata	(Oenocarpus_bataua	Oenocarpus_minor)))))))	Roystonea_regia)))	Calamus_caryotoides);
((Geonoma_undata	((((((Leopoldinia_pulchra	Pseudophoenix_vinifera)	((Reinhardtia_simplex	Reinhardtia_gracilis)	(Reinhardtia_latisecta	Reinhardtia_paiewonskiana)))	((Bactris_major	(Elaeis_oleifera	Elaeis_guineensis))	Attalea_speciosa))	(((Sabal_domingensis	Phoenix_dactylifera)	(Serenoa_repens	Iriartea_deltoidea))	(Chamaedorea_seifrizii	(Prestoea_acuminata	(Nypa_fruticans	(Oenocarpus_bataua	Oenocarpus_minor))))))	((Podococcus_barteri	Orania_palindan)	(Roystonea_regia	Sclerosperma_profizianum)))	((Pelagodoxa_henryana	(Burretiokentia_grandiflora	Manicaria_saccifera))	((Dictyosperma_album	((Dypsis_decaryi	Veitchia_spiralis)	(Heterospathe_cagayanensis	Kentiopsis_piersoniorum)))	Hydriastele_microspadix))))	Calamus_caryotoides);
((Geonoma_undata	(Pelagodoxa_henryana	((Burretiokentia_grandiflora	Manicaria_saccifera)	((((Veitchia_spiralis	((Heterospathe_cagayanensis	Kentiopsis_piersoniorum)	Dictyosperma_album))	Dypsis_decaryi)	Hydriastele_microspadix)	(((Podococcus_barteri	((Nypa_fruticans	Leopoldinia_pulchra)	Sclerosperma_profizianum))	Orania_palindan)	((((((Elaeis_oleifera	Elaeis_guineensis)	Attalea_speciosa)	(((Reinhardtia_simplex	Reinhardtia_gracilis)	(Reinhardtia_latisecta	Reinhardtia_paiewonskiana))	Roystonea_regia))	Bactris_major)	Pseudophoenix_vinifera)	((Prestoea_acuminata	(Oenocarpus_bataua	Oenocarpus_minor))	((Sabal_domingensis	(Phoenix_dactylifera	Serenoa_repens))	(Iriartea_deltoidea	Chamaedorea_seifrizii)))))))))	Calamus_caryotoides);
((Geonoma_undata	((Manicaria_saccifera	((Roystonea_regia	(Pelagodoxa_henryana	((Nypa_fruticans	Leopoldinia_pulchra)	Sclerosperma_profizianum)))	((Orania_palindan	Podococcus_barteri)	(((((Bactris_major	(Elaeis_oleifera	Elaeis_guineensis))	Attalea_speciosa)	((Reinhardtia_simplex	Reinhardtia_gracilis)	(Reinhardtia_latisecta	Reinhardtia_paiewonskiana)))	Pseudophoenix_vinifera)	((Chamaedorea_seifrizii	(Prestoea_acuminata	(Oenocarpus_bataua	Oenocarpus_minor)))	((Serenoa_repens	(Sabal_domingensis	Phoenix_dactylifera))	Iriartea_deltoidea))))))	(((Burretiokentia_grandiflora	(((Kentiopsis_piersoniorum	Veitchia_spiralis)	Hydriastele_microspadix)	Dictyosperma_album))	Heterospathe_cagayanensis)	Dypsis_decaryi)))	Calamus_caryotoides);
(((Geonoma_undata	((Manicaria_saccifera	(((Nypa_fruticans	(Sclerosperma_profizianum	(Orania_palindan	Podococcus_barteri)))	(((Roystonea_regia	(((Elaeis_oleifera	Elaeis_guineensis)	(Attalea_speciosa	Bactris_major))	((Reinhardtia_simplex	Reinhardtia_gracilis)	(Reinhardtia_latisecta	Reinhardtia_paiewonskiana))))	Pseudophoenix_vinifera)	(((Leopoldinia_pulchra	Chamaedorea_seifrizii)	(Prestoea_acuminata	(Oenocarpus_bataua	Oenocarpus_minor)))	((Serenoa_repens	(Sabal_domingensis	Phoenix_dactylifera))	Iriartea_deltoidea))))	Pelagodoxa_henryana))	((((Kentiopsis_piersoniorum	Heterospathe_cagayanensis)	Dictyosperma_album)	(Dypsis_decaryi	Veitchia_spiralis))	Hydriastele_microspadix)))	Burretiokentia_grandiflora)	Calamus_caryotoides);
(((Geonoma_undata	((((Sclerosperma_profizianum	(Orania_palindan	Podococcus_barteri))	((((Roystonea_regia	((Bactris_major	((Elaeis_oleifera	Elaeis_guineensis)	Attalea_speciosa))	((Reinhardtia_latisecta	Reinhardtia_paiewonskiana)	(Reinhardtia_simplex	Reinhardtia_gracilis))))	(Chamaedorea_seifrizii	(Prestoea_acuminata	(Oenocarpus_bataua	Oenocarpus_minor))))	(Sabal_domingensis	(Phoenix_dactylifera	(Pseudophoenix_vinifera	Serenoa_repens))))	Iriartea_deltoidea))	(Pelagodoxa_henryana	Manicaria_saccifera))	((Leopoldinia_pulchra	Nypa_fruticans)	((((Kentiopsis_piersoniorum	Heterospathe_cagayanensis)	Veitchia_spiralis)	(Dictyosperma_album	Hydriastele_microspadix))	Dypsis_decaryi))))	Burretiokentia_grandiflora)	Calamus_caryotoides);
((Geonoma_undata	((((Burretiokentia_grandiflora	Manicaria_saccifera)	((((Leopoldinia_pulchra	Chamaedorea_seifrizii)	((Pseudophoenix_vinifera	Roystonea_regia)	((Bactris_major	(Elaeis_oleifera	Elaeis_guineensis))	(((Reinhardtia_latisecta	Reinhardtia_paiewonskiana)	(Reinhardtia_simplex	Reinhardtia_gracilis))	Attalea_speciosa))))	(Iriartea_deltoidea	(Sabal_domingensis	(Phoenix_dactylifera	Serenoa_repens))))	(((Nypa_fruticans	Sclerosperma_profizianum)	(Orania_palindan	Podococcus_barteri))	(Prestoea_acuminata	(Oenocarpus_bataua	Oenocarpus_minor)))))	Pelagodoxa_henryana)	((Heterospathe_cagayanensis	(((Kentiopsis_piersoniorum	Dictyosperma_album)	Veitchia_spiralis)	Hydriastele_microspadix))	Dypsis_decaryi)))	Calamus_caryotoides);
((Pelagodoxa_henryana	(((((Hydriastele_microspadix	Dictyosperma_album)	(Veitchia_spiralis	(Kentiopsis_piersoniorum	Heterospathe_cagayanensis)))	Dypsis_decaryi)	Geonoma_undata)	(((Orania_palindan	Podococcus_barteri)	(Leopoldinia_pulchra	(Nypa_fruticans	Sclerosperma_profizianum)))	((Pseudophoenix_vinifera	((Chamaedorea_seifrizii	((Burretiokentia_grandiflora	Iriartea_deltoidea)	(Sabal_domingensis	(Phoenix_dactylifera	Serenoa_repens))))	(Roystonea_regia	(Prestoea_acuminata	(Oenocarpus_bataua	Oenocarpus_minor)))))	(Manicaria_saccifera	((Attalea_speciosa	((Reinhardtia_latisecta	Reinhardtia_paiewonskiana)	(Reinhardtia_simplex	Reinhardtia_gracilis)))	(Bactris_major	(Elaeis_oleifera	Elaeis_guineensis))))))))	Calamus_caryotoides);
((Pelagodoxa_henryana	((Nypa_fruticans	((Hydriastele_microspadix	Dictyosperma_album)	((Dypsis_decaryi	Veitchia_spiralis)	(Kentiopsis_piersoniorum	Heterospathe_cagayanensis))))	(((((((((Sabal_domingensis	Phoenix_dactylifera)	Pseudophoenix_vinifera)	Serenoa_repens)	(Prestoea_acuminata	(Oenocarpus_bataua	Oenocarpus_minor)))	Iriartea_deltoidea)	((Roystonea_regia	(Attalea_speciosa	(((Reinhardtia_latisecta	Reinhardtia_paiewonskiana)	(Reinhardtia_simplex	Reinhardtia_gracilis))	(Bactris_major	(Elaeis_oleifera	Elaeis_guineensis)))))	(Sclerosperma_profizianum	(Orania_palindan	Podococcus_barteri))))	(Chamaedorea_seifrizii	Leopoldinia_pulchra))	Geonoma_undata)	(Burretiokentia_grandiflora	Manicaria_saccifera))))	Calamus_caryotoides);
((Geonoma_undata	(((Leopoldinia_pulchra	((Podococcus_barteri	(Orania_palindan	Sclerosperma_profizianum))	(((Pseudophoenix_vinifera	(((Sabal_domingensis	(Serenoa_repens	Phoenix_dactylifera))	Iriartea_deltoidea)	(Prestoea_acuminata	(Nypa_fruticans	(Oenocarpus_bataua	Oenocarpus_minor)))))	Chamaedorea_seifrizii)	(Roystonea_regia	((Attalea_speciosa	(Bactris_major	(Elaeis_oleifera	Elaeis_guineensis)))	((Reinhardtia_gracilis	Reinhardtia_simplex)	(Reinhardtia_paiewonskiana	Reinhardtia_latisecta)))))))	(Manicaria_saccifera	Pelagodoxa_henryana))	((Burretiokentia_grandiflora	((Dictyosperma_album	Hydriastele_microspadix)	((Veitchia_spiralis	Kentiopsis_piersoniorum)	Heterospathe_cagayanensis)))	Dypsis_decaryi)))	Calamus_caryotoides);
((((((Prestoea_acuminata	(Oenocarpus_bataua	Oenocarpus_minor))	((((Roystonea_regia	(Attalea_speciosa	Bactris_major))	(Elaeis_oleifera	Elaeis_guineensis))	((Reinhardtia_gracilis	Reinhardtia_simplex)	(Reinhardtia_paiewonskiana	Reinhardtia_latisecta)))	(((((Burretiokentia_grandiflora	(((Dictyosperma_album	Hydriastele_microspadix)	Veitchia_spiralis)	(Heterospathe_cagayanensis	Kentiopsis_piersoniorum)))	Dypsis_decaryi)	(Manicaria_saccifera	Pelagodoxa_henryana))	((Nypa_fruticans	Geonoma_undata)	Leopoldinia_pulchra))	(Sclerosperma_profizianum	(Podococcus_barteri	Orania_palindan)))))	(Sabal_domingensis	(Phoenix_dactylifera	Pseudophoenix_vinifera)))	(Serenoa_repens	Chamaedorea_seifrizii))	Iriartea_deltoidea)	Calamus_caryotoides);
((Geonoma_undata	((((Burretiokentia_grandiflora	(((Dictyosperma_album	(Heterospathe_cagayanensis	Kentiopsis_piersoniorum))	(Dypsis_decaryi	Veitchia_spiralis))	Hydriastele_microspadix))	Pelagodoxa_henryana)	(Leopoldinia_pulchra	((((((Phoenix_dactylifera	Sabal_domingensis)	Serenoa_repens)	(Chamaedorea_seifrizii	(Nypa_fruticans	(Prestoea_acuminata	(Oenocarpus_bataua	Oenocarpus_minor)))))	(Roystonea_regia	Iriartea_deltoidea))	(Pseudophoenix_vinifera	((Attalea_speciosa	(Bactris_major	(Elaeis_oleifera	Elaeis_guineensis)))	((Reinhardtia_gracilis	Reinhardtia_simplex)	(Reinhardtia_paiewonskiana	Reinhardtia_latisecta)))))	(Orania_palindan	(Sclerosperma_profizianum	Podococcus_barteri)))))	Manicaria_saccifera))	Calamus_caryotoides);
((Burretiokentia_grandiflora	(((Leopoldinia_pulchra	(((((Chamaedorea_seifrizii	(Prestoea_acuminata	(Nypa_fruticans	(Oenocarpus_minor	Oenocarpus_bataua))))	(Sabal_domingensis	(Serenoa_repens	Phoenix_dactylifera)))	(Pseudophoenix_vinifera	(Attalea_speciosa	((Bactris_major	(Elaeis_oleifera	Elaeis_guineensis))	((Reinhardtia_gracilis	Reinhardtia_simplex)	(Reinhardtia_paiewonskiana	Reinhardtia_latisecta))))))	Iriartea_deltoidea)	(Roystonea_regia	((Orania_palindan	Sclerosperma_profizianum)	Podococcus_barteri))))	(Manicaria_saccifera	((((Heterospathe_cagayanensis	(Dypsis_decaryi	Veitchia_spiralis))	(Dictyosperma_album	Kentiopsis_piersoniorum))	Hydriastele_microspadix)	Pelagodoxa_henryana)))	Geonoma_undata))	Calamus_caryotoides);
((Burretiokentia_grandiflora	(Roystonea_regia	(Pelagodoxa_henryana	(((Geonoma_undata	(Leopoldinia_pulchra	((((Chamaedorea_seifrizii	(Prestoea_acuminata	(Oenocarpus_minor	Oenocarpus_bataua)))	(Iriartea_deltoidea	(Pseudophoenix_vinifera	(Sabal_domingensis	(Serenoa_repens	Phoenix_dactylifera)))))	(Attalea_speciosa	((Bactris_major	(Elaeis_oleifera	Elaeis_guineensis))	((Reinhardtia_gracilis	Reinhardtia_simplex)	(Reinhardtia_paiewonskiana	Reinhardtia_latisecta)))))	((Orania_palindan	Sclerosperma_profizianum)	(Nypa_fruticans	Podococcus_barteri)))))	Manicaria_saccifera)	((((Kentiopsis_piersoniorum	Heterospathe_cagayanensis)	Veitchia_spiralis)	(Dypsis_decaryi	Dictyosperma_album))	Hydriastele_microspadix)))))	Calamus_caryotoides);
((Geonoma_undata	(((Hydriastele_microspadix	Dictyosperma_album)	(((Kentiopsis_piersoniorum	Heterospathe_cagayanensis)	Veitchia_spiralis)	Dypsis_decaryi))	((((Roystonea_regia	Sclerosperma_profizianum)	(Nypa_fruticans	Podococcus_barteri))	((Iriartea_deltoidea	(Leopoldinia_pulchra	Orania_palindan))	(((Chamaedorea_seifrizii	(Prestoea_acuminata	(Oenocarpus_minor	(Burretiokentia_grandiflora	Oenocarpus_bataua))))	(Sabal_domingensis	(Serenoa_repens	Phoenix_dactylifera)))	(Pseudophoenix_vinifera	(((Reinhardtia_gracilis	Reinhardtia_simplex)	(Reinhardtia_paiewonskiana	Reinhardtia_latisecta))	(Bactris_major	(Attalea_speciosa	(Elaeis_oleifera	Elaeis_guineensis))))))))	(Pelagodoxa_henryana	Manicaria_saccifera))))	Calamus_caryotoides);
((Geonoma_undata	((Hydriastele_microspadix	((Dypsis_decaryi	Dictyosperma_album)	((Kentiopsis_piersoniorum	Heterospathe_cagayanensis)	Veitchia_spiralis)))	(((Podococcus_barteri	((((Nypa_fruticans	(Chamaedorea_seifrizii	(Prestoea_acuminata	(Oenocarpus_minor	(Burretiokentia_grandiflora	Oenocarpus_bataua)))))	(Iriartea_deltoidea	(Sabal_domingensis	(Serenoa_repens	Phoenix_dactylifera))))	(Pseudophoenix_vinifera	(((Elaeis_oleifera	Elaeis_guineensis)	((Reinhardtia_gracilis	Reinhardtia_simplex)	(Reinhardtia_paiewonskiana	Reinhardtia_latisecta)))	(Bactris_major	Attalea_speciosa))))	(Orania_palindan	(Roystonea_regia	Sclerosperma_profizianum))))	Leopoldinia_pulchra)	(Pelagodoxa_henryana	Manicaria_saccifera))))	Calamus_caryotoides);
((Geonoma_undata	((Pelagodoxa_henryana	Manicaria_saccifera)	((((((Kentiopsis_piersoniorum	Heterospathe_cagayanensis)	Veitchia_spiralis)	(Hydriastele_microspadix	Dictyosperma_album))	Burretiokentia_grandiflora)	Dypsis_decaryi)	((((Phoenix_dactylifera	Sabal_domingensis)	((Iriartea_deltoidea	(Chamaedorea_seifrizii	(Pseudophoenix_vinifera	Serenoa_repens)))	(Prestoea_acuminata	(Oenocarpus_minor	Oenocarpus_bataua))))	(Roystonea_regia	((Attalea_speciosa	Bactris_major)	((Elaeis_oleifera	Elaeis_guineensis)	((Reinhardtia_gracilis	Reinhardtia_simplex)	(Reinhardtia_paiewonskiana	Reinhardtia_latisecta))))))	((Nypa_fruticans	Sclerosperma_profizianum)	((Leopoldinia_pulchra	Orania_palindan)	Podococcus_barteri))))))	Calamus_caryotoides);
((Geonoma_undata	((Hydriastele_microspadix	((Dypsis_decaryi	Dictyosperma_album)	((Kentiopsis_piersoniorum	Heterospathe_cagayanensis)	Veitchia_spiralis)))	(((((Iriartea_deltoidea	(Pseudophoenix_vinifera	((Serenoa_repens	Phoenix_dactylifera)	Sabal_domingensis)))	(Prestoea_acuminata	(Oenocarpus_minor	Oenocarpus_bataua)))	(Roystonea_regia	(Attalea_speciosa	((Bactris_major	(Elaeis_oleifera	Elaeis_guineensis))	(Chamaedorea_seifrizii	((Reinhardtia_gracilis	Reinhardtia_simplex)	(Reinhardtia_paiewonskiana	Reinhardtia_latisecta)))))))	((Sclerosperma_profizianum	(Leopoldinia_pulchra	Nypa_fruticans))	(Orania_palindan	Podococcus_barteri)))	(Pelagodoxa_henryana	(Burretiokentia_grandiflora	Manicaria_saccifera)))))	Calamus_caryotoides);
((Pelagodoxa_henryana	((Iriartea_deltoidea	((Orania_palindan	(Sclerosperma_profizianum	Podococcus_barteri))	(((Burretiokentia_grandiflora	Manicaria_saccifera)	((Pseudophoenix_vinifera	((Serenoa_repens	Phoenix_dactylifera)	Sabal_domingensis))	(Chamaedorea_seifrizii	(Nypa_fruticans	(Prestoea_acuminata	(Oenocarpus_minor	Oenocarpus_bataua))))))	(Roystonea_regia	(Attalea_speciosa	((Bactris_major	(Elaeis_oleifera	Elaeis_guineensis))	((Reinhardtia_gracilis	Reinhardtia_simplex)	(Reinhardtia_paiewonskiana	Reinhardtia_latisecta))))))))	((Leopoldinia_pulchra	((Dypsis_decaryi	(Hydriastele_microspadix	Dictyosperma_album))	((Kentiopsis_piersoniorum	Heterospathe_cagayanensis)	Veitchia_spiralis)))	Geonoma_undata)))	Calamus_caryotoides);
((((Reinhardtia_latisecta	Reinhardtia_paiewonskiana)	(Reinhardtia_gracilis	Reinhardtia_simplex))	(((((((((Nypa_fruticans	((Oenocarpus_bataua	Oenocarpus_minor)	Prestoea_acuminata))	Chamaedorea_seifrizii)	(((Sabal_domingensis	Phoenix_dactylifera)	Serenoa_repens)	Iriartea_deltoidea))	Pseudophoenix_vinifera)	((Sclerosperma_profizianum	(Orania_palindan	Podococcus_barteri))	(Leopoldinia_pulchra	((Geonoma_undata	(((((Heterospathe_cagayanensis	Kentiopsis_piersoniorum)	Veitchia_spiralis)	(Hydriastele_microspadix	Burretiokentia_grandiflora))	Dictyosperma_album)	Dypsis_decaryi))	(Manicaria_saccifera	Pelagodoxa_henryana)))))	Roystonea_regia)	Bactris_major)	Attalea_speciosa)	(Elaeis_guineensis	Elaeis_oleifera)))	Calamus_caryotoides);
(((((((Elaeis_guineensis	Elaeis_oleifera)	((Reinhardtia_latisecta	Reinhardtia_paiewonskiana)	(Reinhardtia_gracilis	Reinhardtia_simplex)))	((Roystonea_regia	Bactris_major)	Attalea_speciosa))	(((((Oenocarpus_bataua	Oenocarpus_minor)	Prestoea_acuminata)	Chamaedorea_seifrizii)	(((Sabal_domingensis	Phoenix_dactylifera)	Serenoa_repens)	Iriartea_deltoidea))	Pseudophoenix_vinifera))	(Sclerosperma_profizianum	((Leopoldinia_pulchra	Orania_palindan)	Podococcus_barteri)))	(((Nypa_fruticans	((((Dictyosperma_album	Hydriastele_microspadix)	(Kentiopsis_piersoniorum	(Heterospathe_cagayanensis	Veitchia_spiralis)))	Burretiokentia_grandiflora)	Dypsis_decaryi))	(Manicaria_saccifera	Pelagodoxa_henryana))	Geonoma_undata))	Calamus_caryotoides);
((Pelagodoxa_henryana	((((Dictyosperma_album	Hydriastele_microspadix)	(Kentiopsis_piersoniorum	(Heterospathe_cagayanensis	Veitchia_spiralis)))	Dypsis_decaryi)	((Geonoma_undata	(((Pseudophoenix_vinifera	(((Reinhardtia_latisecta	Reinhardtia_paiewonskiana)	(Reinhardtia_gracilis	Reinhardtia_simplex))	(Attalea_speciosa	(Bactris_major	(Elaeis_guineensis	Elaeis_oleifera)))))	((((Nypa_fruticans	(Oenocarpus_bataua	Oenocarpus_minor))	Prestoea_acuminata)	(Leopoldinia_pulchra	Chamaedorea_seifrizii))	((Sabal_domingensis	(Phoenix_dactylifera	Serenoa_repens))	Iriartea_deltoidea)))	((Roystonea_regia	Sclerosperma_profizianum)	(Orania_palindan	Podococcus_barteri))))	(Burretiokentia_grandiflora	Manicaria_saccifera))))	Calamus_caryotoides);
((Burretiokentia_grandiflora	(((((Dictyosperma_album	(Veitchia_spiralis	(Kentiopsis_piersoniorum	Heterospathe_cagayanensis)))	Dypsis_decaryi)	Hydriastele_microspadix)	Geonoma_undata)	((((((((Reinhardtia_latisecta	Reinhardtia_paiewonskiana)	(Reinhardtia_gracilis	Reinhardtia_simplex))	(Elaeis_guineensis	Elaeis_oleifera))	((Attalea_speciosa	Bactris_major)	Roystonea_regia))	Orania_palindan)	Sclerosperma_profizianum)	(((((Chamaedorea_seifrizii	(Prestoea_acuminata	(Nypa_fruticans	(Oenocarpus_bataua	Oenocarpus_minor))))	((Sabal_domingensis	(Phoenix_dactylifera	Serenoa_repens))	Iriartea_deltoidea))	Pseudophoenix_vinifera)	Leopoldinia_pulchra)	Podococcus_barteri))	(Pelagodoxa_henryana	Manicaria_saccifera))))	Calamus_caryotoides);
((Pelagodoxa_henryana	(Geonoma_undata	((Nypa_fruticans	(Dypsis_decaryi	(((Kentiopsis_piersoniorum	Heterospathe_cagayanensis)	Veitchia_spiralis)	(Hydriastele_microspadix	Dictyosperma_album))))	((((Chamaedorea_seifrizii	((Prestoea_acuminata	(Oenocarpus_bataua	Oenocarpus_minor))	((Sabal_domingensis	(Pseudophoenix_vinifera	(Phoenix_dactylifera	Serenoa_repens)))	Iriartea_deltoidea)))	((Sclerosperma_profizianum	(Orania_palindan	Podococcus_barteri))	(Roystonea_regia	((Attalea_speciosa	Bactris_major)	(((Reinhardtia_latisecta	Reinhardtia_paiewonskiana)	(Reinhardtia_gracilis	Reinhardtia_simplex))	(Elaeis_guineensis	Elaeis_oleifera))))))	Leopoldinia_pulchra)	(Burretiokentia_grandiflora	Manicaria_saccifera)))))	Calamus_caryotoides);
((Geonoma_undata	((Podococcus_barteri	(((Dypsis_decaryi	Veitchia_spiralis)	(Dictyosperma_album	(Kentiopsis_piersoniorum	Heterospathe_cagayanensis)))	Hydriastele_microspadix))	(Manicaria_saccifera	(Pelagodoxa_henryana	(((Chamaedorea_seifrizii	((Pseudophoenix_vinifera	(Nypa_fruticans	(Prestoea_acuminata	((Burretiokentia_grandiflora	Oenocarpus_bataua)	Oenocarpus_minor))))	((Sabal_domingensis	(Phoenix_dactylifera	Serenoa_repens))	Iriartea_deltoidea)))	(((Attalea_speciosa	(((Elaeis_guineensis	Elaeis_oleifera)	Bactris_major)	(Reinhardtia_paiewonskiana	((Reinhardtia_gracilis	Reinhardtia_simplex)	Reinhardtia_latisecta))))	Roystonea_regia)	(Sclerosperma_profizianum	Orania_palindan)))	Leopoldinia_pulchra)))))	Calamus_caryotoides);
((Pelagodoxa_henryana	((((Chamaedorea_seifrizii	((Pseudophoenix_vinifera	(Nypa_fruticans	(Prestoea_acuminata	((Burretiokentia_grandiflora	Oenocarpus_bataua)	Oenocarpus_minor))))	((Sabal_domingensis	(Phoenix_dactylifera	Serenoa_repens))	Iriartea_deltoidea)))	((Attalea_speciosa	(((Elaeis_guineensis	Elaeis_oleifera)	Bactris_major)	(Roystonea_regia	((Reinhardtia_paiewonskiana	Reinhardtia_latisecta)	(Reinhardtia_gracilis	Reinhardtia_simplex)))))	((Sclerosperma_profizianum	Orania_palindan)	Podococcus_barteri)))	((Geonoma_undata	((Dypsis_decaryi	(Heterospathe_cagayanensis	(Kentiopsis_piersoniorum	Veitchia_spiralis)))	(Dictyosperma_album	Hydriastele_microspadix)))	Manicaria_saccifera))	Leopoldinia_pulchra))	Calamus_caryotoides);
(((((Hydriastele_microspadix	(Heterospathe_cagayanensis	Veitchia_spiralis))	(Kentiopsis_piersoniorum	Dypsis_decaryi))	Dictyosperma_album)	((Geonoma_undata	((Pelagodoxa_henryana	(Burretiokentia_grandiflora	Manicaria_saccifera))	Leopoldinia_pulchra))	(((Chamaedorea_seifrizii	(Prestoea_acuminata	(Nypa_fruticans	(Oenocarpus_bataua	Oenocarpus_minor))))	((Serenoa_repens	((Pseudophoenix_vinifera	Sabal_domingensis)	Phoenix_dactylifera))	Iriartea_deltoidea))	((((((Reinhardtia_paiewonskiana	Reinhardtia_latisecta)	(Reinhardtia_gracilis	Reinhardtia_simplex))	((Elaeis_guineensis	Elaeis_oleifera)	Bactris_major))	Attalea_speciosa)	Roystonea_regia)	((Sclerosperma_profizianum	Orania_palindan)	Podococcus_barteri)))))	Calamus_caryotoides);
((((Reinhardtia_paiewonskiana	Reinhardtia_latisecta)	(Reinhardtia_gracilis	Reinhardtia_simplex))	((Elaeis_guineensis	Elaeis_oleifera)	((Attalea_speciosa	Bactris_major)	(Roystonea_regia	((((Chamaedorea_seifrizii	(Prestoea_acuminata	(Burretiokentia_grandiflora	(Oenocarpus_bataua	Oenocarpus_minor))))	((Sabal_domingensis	(Phoenix_dactylifera	Serenoa_repens))	Iriartea_deltoidea))	Pseudophoenix_vinifera)	((Sclerosperma_profizianum	((Pelagodoxa_henryana	Manicaria_saccifera)	(((((Kentiopsis_piersoniorum	Veitchia_spiralis)	Heterospathe_cagayanensis)	(Hydriastele_microspadix	Dictyosperma_album))	Dypsis_decaryi)	Geonoma_undata)))	((Leopoldinia_pulchra	Orania_palindan)	(Nypa_fruticans	Podococcus_barteri))))))))	Calamus_caryotoides);
((Burretiokentia_grandiflora	(Roystonea_regia	((((Pseudophoenix_vinifera	((Chamaedorea_seifrizii	(Prestoea_acuminata	(Oenocarpus_bataua	Oenocarpus_minor)))	((Sabal_domingensis	Phoenix_dactylifera)	(Iriartea_deltoidea	Serenoa_repens))))	((Leopoldinia_pulchra	(((Pelagodoxa_henryana	(((Hydriastele_microspadix	Dictyosperma_album)	((Kentiopsis_piersoniorum	Heterospathe_cagayanensis)	Dypsis_decaryi))	Veitchia_spiralis))	Geonoma_undata)	Manicaria_saccifera))	(Nypa_fruticans	Podococcus_barteri)))	(Orania_palindan	Sclerosperma_profizianum))	(((Reinhardtia_paiewonskiana	Reinhardtia_latisecta)	(Reinhardtia_gracilis	Reinhardtia_simplex))	(Bactris_major	(Attalea_speciosa	(Elaeis_guineensis	Elaeis_oleifera)))))))	Calamus_caryotoides);
(((((((Oenocarpus_bataua	Oenocarpus_minor)	Prestoea_acuminata)	(Pseudophoenix_vinifera	((((Elaeis_guineensis	Elaeis_oleifera)	(Sclerosperma_profizianum	Attalea_speciosa))	((Roystonea_regia	((Reinhardtia_simplex	Reinhardtia_gracilis)	(Reinhardtia_latisecta	Reinhardtia_paiewonskiana)))	Bactris_major))	((Podococcus_barteri	Orania_palindan)	(((Dypsis_decaryi	((Heterospathe_cagayanensis	(Kentiopsis_piersoniorum	Veitchia_spiralis))	(Dictyosperma_album	Hydriastele_microspadix)))	((Pelagodoxa_henryana	Manicaria_saccifera)	(Nypa_fruticans	Geonoma_undata)))	Leopoldinia_pulchra)))))	((Serenoa_repens	Phoenix_dactylifera)	Sabal_domingensis))	(Chamaedorea_seifrizii	Iriartea_deltoidea))	Burretiokentia_grandiflora)	Calamus_caryotoides);
((Iriartea_deltoidea	(((Geonoma_undata	(Dypsis_decaryi	((Veitchia_spiralis	(Heterospathe_cagayanensis	Kentiopsis_piersoniorum))	(Dictyosperma_album	Hydriastele_microspadix))))	(Pelagodoxa_henryana	Manicaria_saccifera))	(((((Burretiokentia_grandiflora	Roystonea_regia)	(((Elaeis_guineensis	Elaeis_oleifera)	((Reinhardtia_simplex	Reinhardtia_gracilis)	(Reinhardtia_latisecta	Reinhardtia_paiewonskiana)))	(Bactris_major	Attalea_speciosa)))	(Podococcus_barteri	(Orania_palindan	Sclerosperma_profizianum)))	((Pseudophoenix_vinifera	((Serenoa_repens	Phoenix_dactylifera)	Sabal_domingensis))	(Nypa_fruticans	((Oenocarpus_bataua	Oenocarpus_minor)	Prestoea_acuminata))))	(Leopoldinia_pulchra	Chamaedorea_seifrizii))))	Calamus_caryotoides);
((((((Sclerosperma_profizianum	(Podococcus_barteri	(Leopoldinia_pulchra	Orania_palindan)))	(((Iriartea_deltoidea	((Phoenix_dactylifera	(Serenoa_repens	Pseudophoenix_vinifera))	Sabal_domingensis))	(Chamaedorea_seifrizii	(Nypa_fruticans	((Oenocarpus_bataua	Oenocarpus_minor)	Prestoea_acuminata))))	(Roystonea_regia	(((Elaeis_guineensis	Elaeis_oleifera)	((Reinhardtia_simplex	Reinhardtia_gracilis)	(Reinhardtia_latisecta	Reinhardtia_paiewonskiana)))	(Bactris_major	Attalea_speciosa)))))	((Heterospathe_cagayanensis	(Kentiopsis_piersoniorum	Dictyosperma_album))	((Veitchia_spiralis	Dypsis_decaryi)	Hydriastele_microspadix)))	((Pelagodoxa_henryana	Manicaria_saccifera)	Geonoma_undata))	Burretiokentia_grandiflora)	Calamus_caryotoides);
((((Reinhardtia_simplex	Reinhardtia_gracilis)	(Reinhardtia_latisecta	Reinhardtia_paiewonskiana))	((Attalea_speciosa	((((Podococcus_barteri	((Pelagodoxa_henryana	(((Hydriastele_microspadix	Dictyosperma_album)	(Heterospathe_cagayanensis	(Veitchia_spiralis	Kentiopsis_piersoniorum)))	Dypsis_decaryi))	((Burretiokentia_grandiflora	Manicaria_saccifera)	Geonoma_undata)))	((Nypa_fruticans	Sclerosperma_profizianum)	(Leopoldinia_pulchra	Orania_palindan)))	(((Iriartea_deltoidea	((Phoenix_dactylifera	(Serenoa_repens	Pseudophoenix_vinifera))	Sabal_domingensis))	((Oenocarpus_bataua	Oenocarpus_minor)	Prestoea_acuminata))	Chamaedorea_seifrizii))	Roystonea_regia))	(Bactris_major	(Elaeis_guineensis	Elaeis_oleifera))))	Calamus_caryotoides);
((Burretiokentia_grandiflora	((((Sclerosperma_profizianum	(Podococcus_barteri	(Leopoldinia_pulchra	Orania_palindan)))	((((Iriartea_deltoidea	((Phoenix_dactylifera	Sabal_domingensis)	Serenoa_repens))	(((Nypa_fruticans	(Oenocarpus_bataua	Oenocarpus_minor))	Prestoea_acuminata)	Chamaedorea_seifrizii))	Pseudophoenix_vinifera)	(Roystonea_regia	(((Bactris_major	(Elaeis_guineensis	Elaeis_oleifera))	((Reinhardtia_simplex	Reinhardtia_gracilis)	(Reinhardtia_latisecta	Reinhardtia_paiewonskiana)))	Attalea_speciosa))))	(Pelagodoxa_henryana	Manicaria_saccifera))	(Geonoma_undata	(Hydriastele_microspadix	((Dypsis_decaryi	(Veitchia_spiralis	Dictyosperma_album))	(Heterospathe_cagayanensis	Kentiopsis_piersoniorum))))))	Calamus_caryotoides);
((((Reinhardtia_simplex	Reinhardtia_gracilis)	(Reinhardtia_latisecta	Reinhardtia_paiewonskiana))	(((Bactris_major	Attalea_speciosa)	((((Pseudophoenix_vinifera	((Oenocarpus_bataua	Oenocarpus_minor)	Prestoea_acuminata))	Chamaedorea_seifrizii)	(Sabal_domingensis	(Serenoa_repens	Phoenix_dactylifera)))	((Roystonea_regia	Iriartea_deltoidea)	((Manicaria_saccifera	((Nypa_fruticans	Geonoma_undata)	(Pelagodoxa_henryana	(Burretiokentia_grandiflora	(Hydriastele_microspadix	(((Veitchia_spiralis	(Heterospathe_cagayanensis	Kentiopsis_piersoniorum))	Dictyosperma_album)	Dypsis_decaryi))))))	((Leopoldinia_pulchra	Orania_palindan)	(Sclerosperma_profizianum	Podococcus_barteri))))))	(Elaeis_guineensis	Elaeis_oleifera)))	Calamus_caryotoides);
((Pelagodoxa_henryana	(((Geonoma_undata	((Burretiokentia_grandiflora	((Veitchia_spiralis	(Heterospathe_cagayanensis	Kentiopsis_piersoniorum))	(Hydriastele_microspadix	Dictyosperma_album)))	Dypsis_decaryi))	Manicaria_saccifera)	(((((Sclerosperma_profizianum	(Podococcus_barteri	Orania_palindan))	(Roystonea_regia	(((((Reinhardtia_latisecta	Reinhardtia_paiewonskiana)	Reinhardtia_gracilis)	Reinhardtia_simplex)	((Elaeis_guineensis	Elaeis_oleifera)	Bactris_major))	Attalea_speciosa)))	(((Nypa_fruticans	(Prestoea_acuminata	(Oenocarpus_bataua	Oenocarpus_minor)))	Chamaedorea_seifrizii)	(Iriartea_deltoidea	(Sabal_domingensis	(Serenoa_repens	Phoenix_dactylifera)))))	Pseudophoenix_vinifera)	Leopoldinia_pulchra)))	Calamus_caryotoides);
((((Reinhardtia_latisecta	Reinhardtia_paiewonskiana)	(Reinhardtia_gracilis	Reinhardtia_simplex))	(((Elaeis_guineensis	Elaeis_oleifera)	Bactris_major)	(Attalea_speciosa	((((((Nypa_fruticans	(Prestoea_acuminata	(Oenocarpus_bataua	Oenocarpus_minor)))	Chamaedorea_seifrizii)	(Iriartea_deltoidea	(Sabal_domingensis	(Serenoa_repens	Phoenix_dactylifera))))	Pseudophoenix_vinifera)	((Sclerosperma_profizianum	(Podococcus_barteri	Orania_palindan))	(((Pelagodoxa_henryana	Manicaria_saccifera)	Leopoldinia_pulchra)	((Burretiokentia_grandiflora	(Hydriastele_microspadix	((Dypsis_decaryi	Veitchia_spiralis)	(Heterospathe_cagayanensis	(Dictyosperma_album	Kentiopsis_piersoniorum)))))	Geonoma_undata))))	Roystonea_regia))))	Calamus_caryotoides);
((Pelagodoxa_henryana	((Burretiokentia_grandiflora	Manicaria_saccifera)	(((Hydriastele_microspadix	((((Heterospathe_cagayanensis	Kentiopsis_piersoniorum)	Veitchia_spiralis)	Dypsis_decaryi)	Dictyosperma_album))	Geonoma_undata)	((((Pseudophoenix_vinifera	(((Elaeis_guineensis	Elaeis_oleifera)	(Roystonea_regia	(Attalea_speciosa	Bactris_major)))	((Reinhardtia_latisecta	Reinhardtia_paiewonskiana)	(Reinhardtia_gracilis	Reinhardtia_simplex))))	(((Nypa_fruticans	(Prestoea_acuminata	(Oenocarpus_bataua	Oenocarpus_minor)))	Chamaedorea_seifrizii)	(Iriartea_deltoidea	(Sabal_domingensis	(Serenoa_repens	Phoenix_dactylifera)))))	(Sclerosperma_profizianum	(Podococcus_barteri	Orania_palindan)))	Leopoldinia_pulchra))))	Calamus_caryotoides);
(((Geonoma_undata	(((((Pseudophoenix_vinifera	(((Bactris_major	(Elaeis_guineensis	Elaeis_oleifera))	Attalea_speciosa)	((Reinhardtia_latisecta	Reinhardtia_paiewonskiana)	(Reinhardtia_gracilis	Reinhardtia_simplex))))	(((Nypa_fruticans	(Prestoea_acuminata	(Oenocarpus_bataua	Oenocarpus_minor)))	Chamaedorea_seifrizii)	(Sabal_domingensis	(Serenoa_repens	Phoenix_dactylifera))))	((Iriartea_deltoidea	Roystonea_regia)	(((Leopoldinia_pulchra	Orania_palindan)	Podococcus_barteri)	Sclerosperma_profizianum)))	(Pelagodoxa_henryana	Manicaria_saccifera))	((((Heterospathe_cagayanensis	Kentiopsis_piersoniorum)	Veitchia_spiralis)	Dypsis_decaryi)	(Dictyosperma_album	Hydriastele_microspadix))))	Burretiokentia_grandiflora)	Calamus_caryotoides);
(((Pelagodoxa_henryana	(((Geonoma_undata	((((Veitchia_spiralis	(Heterospathe_cagayanensis	Kentiopsis_piersoniorum))	Hydriastele_microspadix)	Dictyosperma_album)	Dypsis_decaryi))	(((Nypa_fruticans	Podococcus_barteri)	((Leopoldinia_pulchra	Orania_palindan)	Sclerosperma_profizianum))	(((Chamaedorea_seifrizii	((Iriartea_deltoidea	((Serenoa_repens	Phoenix_dactylifera)	Sabal_domingensis))	((Oenocarpus_bataua	Oenocarpus_minor)	Prestoea_acuminata)))	Pseudophoenix_vinifera)	(Roystonea_regia	((Bactris_major	(((Reinhardtia_gracilis	Reinhardtia_simplex)	(Reinhardtia_paiewonskiana	Reinhardtia_latisecta))	(Elaeis_guineensis	Elaeis_oleifera)))	Attalea_speciosa)))))	Manicaria_saccifera))	Burretiokentia_grandiflora)	Calamus_caryotoides);
(((((((Kentiopsis_piersoniorum	(Veitchia_spiralis	Heterospathe_cagayanensis))	(Hydriastele_microspadix	Dictyosperma_album))	Dypsis_decaryi)	(((((Nypa_fruticans	Podococcus_barteri)	Orania_palindan)	((Sclerosperma_profizianum	Roystonea_regia)	((Pseudophoenix_vinifera	(((Reinhardtia_gracilis	Reinhardtia_simplex)	(Reinhardtia_paiewonskiana	Reinhardtia_latisecta))	(Attalea_speciosa	((Elaeis_guineensis	Elaeis_oleifera)	Bactris_major))))	(((((Oenocarpus_bataua	Oenocarpus_minor)	Prestoea_acuminata)	Chamaedorea_seifrizii)	Iriartea_deltoidea)	((Serenoa_repens	Phoenix_dactylifera)	Sabal_domingensis)))))	(Manicaria_saccifera	Pelagodoxa_henryana))	Leopoldinia_pulchra))	Geonoma_undata)	Burretiokentia_grandiflora)	Calamus_caryotoides);
(((Manicaria_saccifera	(Geonoma_undata	(((Sclerosperma_profizianum	(Podococcus_barteri	Orania_palindan))	((Roystonea_regia	((((Reinhardtia_gracilis	Reinhardtia_simplex)	(Reinhardtia_paiewonskiana	Reinhardtia_latisecta))	((Elaeis_guineensis	Elaeis_oleifera)	Attalea_speciosa))	Bactris_major))	((((Nypa_fruticans	(Oenocarpus_bataua	Oenocarpus_minor))	Prestoea_acuminata)	Chamaedorea_seifrizii)	(Iriartea_deltoidea	(((Pseudophoenix_vinifera	Serenoa_repens)	Phoenix_dactylifera)	Sabal_domingensis)))))	(Leopoldinia_pulchra	(Pelagodoxa_henryana	(((Hydriastele_microspadix	Dictyosperma_album)	(Dypsis_decaryi	Veitchia_spiralis))	(Heterospathe_cagayanensis	Kentiopsis_piersoniorum)))))))	Burretiokentia_grandiflora)	Calamus_caryotoides);
((Pelagodoxa_henryana	(((Leopoldinia_pulchra	Burretiokentia_grandiflora)	((((Hydriastele_microspadix	Dictyosperma_album)	(Veitchia_spiralis	(Kentiopsis_piersoniorum	Heterospathe_cagayanensis)))	Dypsis_decaryi)	(Manicaria_saccifera	(((((Oenocarpus_bataua	Oenocarpus_minor)	Prestoea_acuminata)	Chamaedorea_seifrizii)	(Iriartea_deltoidea	((Pseudophoenix_vinifera	(Phoenix_dactylifera	Sabal_domingensis))	Serenoa_repens)))	((Sclerosperma_profizianum	(Podococcus_barteri	Orania_palindan))	(Roystonea_regia	(Attalea_speciosa	(((Reinhardtia_gracilis	Reinhardtia_simplex)	(Reinhardtia_paiewonskiana	Reinhardtia_latisecta))	(Bactris_major	(Elaeis_guineensis	Elaeis_oleifera))))))))))	(Nypa_fruticans	Geonoma_undata)))	Calamus_caryotoides);
(((Reinhardtia_gracilis	Reinhardtia_simplex)	((Reinhardtia_paiewonskiana	Reinhardtia_latisecta)	(((Bactris_major	(Elaeis_guineensis	Elaeis_oleifera))	Attalea_speciosa)	(((((Nypa_fruticans	((Oenocarpus_bataua	Oenocarpus_minor)	Prestoea_acuminata))	Chamaedorea_seifrizii)	(Iriartea_deltoidea	(((Phoenix_dactylifera	Serenoa_repens)	Sabal_domingensis)	Pseudophoenix_vinifera)))	(((Manicaria_saccifera	Pelagodoxa_henryana)	(Leopoldinia_pulchra	(Geonoma_undata	((Hydriastele_microspadix	Dictyosperma_album)	((Veitchia_spiralis	(Kentiopsis_piersoniorum	Heterospathe_cagayanensis))	Dypsis_decaryi)))))	(Sclerosperma_profizianum	(Podococcus_barteri	Orania_palindan))))	(Burretiokentia_grandiflora	Roystonea_regia)))))	Calamus_caryotoides);
((Burretiokentia_grandiflora	(((((Attalea_speciosa	Bactris_major)	((Reinhardtia_gracilis	Reinhardtia_simplex)	(Reinhardtia_paiewonskiana	Reinhardtia_latisecta)))	(Elaeis_guineensis	Elaeis_oleifera))	Roystonea_regia)	(Pseudophoenix_vinifera	((((Manicaria_saccifera	Pelagodoxa_henryana)	(Geonoma_undata	(((Dypsis_decaryi	Veitchia_spiralis)	(Dictyosperma_album	(Kentiopsis_piersoniorum	Heterospathe_cagayanensis)))	Hydriastele_microspadix)))	(Sclerosperma_profizianum	((Nypa_fruticans	Podococcus_barteri)	(Leopoldinia_pulchra	Orania_palindan))))	((((Oenocarpus_bataua	Oenocarpus_minor)	Prestoea_acuminata)	Chamaedorea_seifrizii)	(Iriartea_deltoidea	((Phoenix_dactylifera	Serenoa_repens)	Sabal_domingensis)))))))	Calamus_caryotoides);
((((Reinhardtia_gracilis	Reinhardtia_simplex)	(Reinhardtia_paiewonskiana	Reinhardtia_latisecta))	(((Bactris_major	(Elaeis_guineensis	Elaeis_oleifera))	(Roystonea_regia	(((Podococcus_barteri	(Leopoldinia_pulchra	Orania_palindan))	((((Serenoa_repens	(Sabal_domingensis	Phoenix_dactylifera))	(((Nypa_fruticans	((Oenocarpus_bataua	Oenocarpus_minor)	Prestoea_acuminata))	Chamaedorea_seifrizii)	Iriartea_deltoidea))	Pseudophoenix_vinifera)	(((((Hydriastele_microspadix	Dictyosperma_album)	(Veitchia_spiralis	(Kentiopsis_piersoniorum	Heterospathe_cagayanensis)))	Dypsis_decaryi)	Geonoma_undata)	((Burretiokentia_grandiflora	Manicaria_saccifera)	Pelagodoxa_henryana))))	Sclerosperma_profizianum)))	Attalea_speciosa))	Calamus_caryotoides);
((Burretiokentia_grandiflora	((((((Hydriastele_microspadix	Dictyosperma_album)	(Veitchia_spiralis	(Kentiopsis_piersoniorum	Heterospathe_cagayanensis)))	Dypsis_decaryi)	(Manicaria_saccifera	((((((Reinhardtia_gracilis	Reinhardtia_simplex)	(Reinhardtia_paiewonskiana	Reinhardtia_latisecta))	Bactris_major)	(Attalea_speciosa	(Elaeis_guineensis	Elaeis_oleifera)))	((Podococcus_barteri	Sclerosperma_profizianum)	(Leopoldinia_pulchra	Orania_palindan)))	((((Phoenix_dactylifera	(Sabal_domingensis	Serenoa_repens))	Pseudophoenix_vinifera)	((Prestoea_acuminata	(Nypa_fruticans	(Oenocarpus_bataua	Oenocarpus_minor)))	Chamaedorea_seifrizii))	(Roystonea_regia	Iriartea_deltoidea)))))	Pelagodoxa_henryana)	Geonoma_undata))	Calamus_caryotoides);
((Burretiokentia_grandiflora	(Iriartea_deltoidea	(Serenoa_repens	(((((Prestoea_acuminata	(Oenocarpus_minor	(Nypa_fruticans	Oenocarpus_bataua)))	Chamaedorea_seifrizii)	((((Roystonea_regia	(((Elaeis_guineensis	Elaeis_oleifera)	((Reinhardtia_gracilis	Reinhardtia_simplex)	(Reinhardtia_paiewonskiana	Reinhardtia_latisecta)))	(Bactris_major	Attalea_speciosa)))	(Sclerosperma_profizianum	(Orania_palindan	Podococcus_barteri)))	((((Hydriastele_microspadix	Dictyosperma_album)	(Veitchia_spiralis	(Kentiopsis_piersoniorum	Heterospathe_cagayanensis)))	Dypsis_decaryi)	((Geonoma_undata	(Pelagodoxa_henryana	Manicaria_saccifera))	Leopoldinia_pulchra)))	Pseudophoenix_vinifera))	Phoenix_dactylifera)	Sabal_domingensis))))	Calamus_caryotoides);
((Geonoma_undata	((((Hydriastele_microspadix	Dictyosperma_album)	(Veitchia_spiralis	(Kentiopsis_piersoniorum	Heterospathe_cagayanensis)))	Dypsis_decaryi)	(((Burretiokentia_grandiflora	Manicaria_saccifera)	Pelagodoxa_henryana)	((((((Elaeis_guineensis	Elaeis_oleifera)	((Reinhardtia_gracilis	Reinhardtia_simplex)	(Reinhardtia_paiewonskiana	Reinhardtia_latisecta)))	(Roystonea_regia	(Attalea_speciosa	Bactris_major)))	(Leopoldinia_pulchra	Pseudophoenix_vinifera))	(((Prestoea_acuminata	((Oenocarpus_minor	Oenocarpus_bataua)	Nypa_fruticans))	Chamaedorea_seifrizii)	((Sabal_domingensis	(Phoenix_dactylifera	Serenoa_repens))	Iriartea_deltoidea)))	(Podococcus_barteri	(Sclerosperma_profizianum	Orania_palindan))))))	Calamus_caryotoides);
((Geonoma_undata	(((Dictyosperma_album	Hydriastele_microspadix)	(Dypsis_decaryi	(Veitchia_spiralis	(Heterospathe_cagayanensis	Kentiopsis_piersoniorum))))	((Pelagodoxa_henryana	(Manicaria_saccifera	Burretiokentia_grandiflora))	(Leopoldinia_pulchra	(((Roystonea_regia	(Bactris_major	(Attalea_speciosa	((Elaeis_oleifera	Elaeis_guineensis)	((Reinhardtia_simplex	Reinhardtia_gracilis)	(Reinhardtia_latisecta	Reinhardtia_paiewonskiana))))))	(Sclerosperma_profizianum	(Podococcus_barteri	Orania_palindan)))	((Chamaedorea_seifrizii	(Nypa_fruticans	(Prestoea_acuminata	(Oenocarpus_bataua	Oenocarpus_minor))))	(Iriartea_deltoidea	(((Serenoa_repens	Phoenix_dactylifera)	Sabal_domingensis)	Pseudophoenix_vinifera))))))))	Calamus_caryotoides);
(((Iriartea_deltoidea	((Serenoa_repens	(Phoenix_dactylifera	Sabal_domingensis))	(((((Nypa_fruticans	Geonoma_undata)	((((Dictyosperma_album	Hydriastele_microspadix)	(Dypsis_decaryi	(Veitchia_spiralis	(Heterospathe_cagayanensis	Kentiopsis_piersoniorum))))	Pelagodoxa_henryana)	Manicaria_saccifera))	(Roystonea_regia	(Sclerosperma_profizianum	(Podococcus_barteri	(Leopoldinia_pulchra	Orania_palindan)))))	(Pseudophoenix_vinifera	(((Reinhardtia_simplex	Reinhardtia_gracilis)	(Reinhardtia_latisecta	Reinhardtia_paiewonskiana))	((Bactris_major	(Elaeis_oleifera	Elaeis_guineensis))	Attalea_speciosa))))	(Chamaedorea_seifrizii	(Prestoea_acuminata	(Oenocarpus_bataua	Oenocarpus_minor))))))	Burretiokentia_grandiflora)	Calamus_caryotoides);
(((((((Leopoldinia_pulchra	((Geonoma_undata	((Dictyosperma_album	Hydriastele_microspadix)	(Dypsis_decaryi	(Veitchia_spiralis	(Heterospathe_cagayanensis	Kentiopsis_piersoniorum)))))	(Pelagodoxa_henryana	Manicaria_saccifera)))	((Bactris_major	((((Reinhardtia_simplex	Reinhardtia_gracilis)	(Reinhardtia_latisecta	Reinhardtia_paiewonskiana))	(Elaeis_oleifera	Elaeis_guineensis))	Attalea_speciosa))	((Sclerosperma_profizianum	(Podococcus_barteri	Orania_palindan))	(Pseudophoenix_vinifera	Roystonea_regia))))	((Nypa_fruticans	(Prestoea_acuminata	(Oenocarpus_bataua	Oenocarpus_minor)))	(Phoenix_dactylifera	Sabal_domingensis)))	(Serenoa_repens	Chamaedorea_seifrizii))	Iriartea_deltoidea)	Burretiokentia_grandiflora)	Calamus_caryotoides);
(((((Manicaria_saccifera	(((Dypsis_decaryi	((Veitchia_spiralis	(Heterospathe_cagayanensis	Kentiopsis_piersoniorum))	(Dictyosperma_album	Hydriastele_microspadix)))	Geonoma_undata)	Pelagodoxa_henryana))	Leopoldinia_pulchra)	(((Chamaedorea_seifrizii	(((Serenoa_repens	(Pseudophoenix_vinifera	(Phoenix_dactylifera	Sabal_domingensis)))	Iriartea_deltoidea)	(Prestoea_acuminata	(Oenocarpus_bataua	Oenocarpus_minor))))	(((Roystonea_regia	(((Reinhardtia_latisecta	Reinhardtia_paiewonskiana)	Reinhardtia_simplex)	Reinhardtia_gracilis))	(Bactris_major	(Elaeis_oleifera	Elaeis_guineensis)))	Attalea_speciosa))	((Nypa_fruticans	Sclerosperma_profizianum)	(Podococcus_barteri	Orania_palindan))))	Burretiokentia_grandiflora)	Calamus_caryotoides);
(((Oenocarpus_bataua	Oenocarpus_minor)	(((((Sabal_domingensis	Iriartea_deltoidea)	(Chamaedorea_seifrizii	((((Attalea_speciosa	(((Reinhardtia_latisecta	Reinhardtia_paiewonskiana)	(Reinhardtia_simplex	Reinhardtia_gracilis))	(Bactris_major	(Elaeis_oleifera	Elaeis_guineensis))))	Roystonea_regia)	((Podococcus_barteri	Sclerosperma_profizianum)	Orania_palindan))	(((Leopoldinia_pulchra	(Pelagodoxa_henryana	Geonoma_undata))	(Dypsis_decaryi	(Burretiokentia_grandiflora	((Veitchia_spiralis	(Heterospathe_cagayanensis	Kentiopsis_piersoniorum))	(Dictyosperma_album	Hydriastele_microspadix)))))	Manicaria_saccifera))))	(Phoenix_dactylifera	(Serenoa_repens	Pseudophoenix_vinifera)))	Nypa_fruticans)	Prestoea_acuminata))	Calamus_caryotoides);
(((Oenocarpus_bataua	Oenocarpus_minor)	(Nypa_fruticans	(Prestoea_acuminata	(((((Roystonea_regia	Pseudophoenix_vinifera)	((((Geonoma_undata	(Hydriastele_microspadix	(((Veitchia_spiralis	(Heterospathe_cagayanensis	Kentiopsis_piersoniorum))	Dypsis_decaryi)	Dictyosperma_album)))	((Burretiokentia_grandiflora	Manicaria_saccifera)	Pelagodoxa_henryana))	(Sclerosperma_profizianum	((Leopoldinia_pulchra	Orania_palindan)	Podococcus_barteri)))	(((Reinhardtia_latisecta	Reinhardtia_paiewonskiana)	(Reinhardtia_simplex	Reinhardtia_gracilis))	(Bactris_major	((Elaeis_oleifera	Elaeis_guineensis)	Attalea_speciosa)))))	Iriartea_deltoidea)	((Sabal_domingensis	Phoenix_dactylifera)	Serenoa_repens))	Chamaedorea_seifrizii))))	Calamus_caryotoides);
((((Reinhardtia_latisecta	Reinhardtia_paiewonskiana)	(Reinhardtia_simplex	Reinhardtia_gracilis))	((Elaeis_oleifera	Elaeis_guineensis)	((Attalea_speciosa	Bactris_major)	(((Burretiokentia_grandiflora	Manicaria_saccifera)	((((Sabal_domingensis	Phoenix_dactylifera)	Serenoa_repens)	((Chamaedorea_seifrizii	(((Oenocarpus_bataua	Oenocarpus_minor)	Prestoea_acuminata)	Nypa_fruticans))	Iriartea_deltoidea))	(Roystonea_regia	Pseudophoenix_vinifera)))	(((Pelagodoxa_henryana	(((Veitchia_spiralis	(Heterospathe_cagayanensis	Kentiopsis_piersoniorum))	(Dictyosperma_album	Hydriastele_microspadix))	Dypsis_decaryi))	Geonoma_undata)	(Sclerosperma_profizianum	((Leopoldinia_pulchra	Orania_palindan)	Podococcus_barteri)))))))	Calamus_caryotoides);
((((Reinhardtia_latisecta	Reinhardtia_paiewonskiana)	(Reinhardtia_simplex	Reinhardtia_gracilis))	(((((Sclerosperma_profizianum	Podococcus_barteri)	Orania_palindan)	(((Iriartea_deltoidea	(Sabal_domingensis	(Pseudophoenix_vinifera	Phoenix_dactylifera)))	(Chamaedorea_seifrizii	(Serenoa_repens	((Oenocarpus_bataua	Oenocarpus_minor)	Prestoea_acuminata))))	(Leopoldinia_pulchra	(((Nypa_fruticans	(((Veitchia_spiralis	(Heterospathe_cagayanensis	Kentiopsis_piersoniorum))	(Dictyosperma_album	Hydriastele_microspadix))	Dypsis_decaryi))	(Geonoma_undata	Pelagodoxa_henryana))	(Manicaria_saccifera	Burretiokentia_grandiflora)))))	Roystonea_regia)	(((Elaeis_oleifera	Elaeis_guineensis)	Attalea_speciosa)	Bactris_major)))	Calamus_caryotoides);
((Burretiokentia_grandiflora	(((((Pelagodoxa_henryana	(Dypsis_decaryi	((Hydriastele_microspadix	(Heterospathe_cagayanensis	(Kentiopsis_piersoniorum	Dictyosperma_album)))	Veitchia_spiralis)))	Leopoldinia_pulchra)	(Nypa_fruticans	Geonoma_undata))	((Podococcus_barteri	(Orania_palindan	Sclerosperma_profizianum))	((Roystonea_regia	((((Reinhardtia_latisecta	Reinhardtia_paiewonskiana)	(Reinhardtia_simplex	Reinhardtia_gracilis))	(Elaeis_oleifera	Elaeis_guineensis))	(Attalea_speciosa	Bactris_major)))	((((Chamaedorea_seifrizii	Iriartea_deltoidea)	(Serenoa_repens	(Phoenix_dactylifera	Sabal_domingensis)))	((Oenocarpus_bataua	Oenocarpus_minor)	Prestoea_acuminata))	Pseudophoenix_vinifera))))	Manicaria_saccifera))	Calamus_caryotoides);
(((Oenocarpus_bataua	Oenocarpus_minor)	(Prestoea_acuminata	((((((((((Heterospathe_cagayanensis	Kentiopsis_piersoniorum)	Veitchia_spiralis)	Dypsis_decaryi)	(Hydriastele_microspadix	Dictyosperma_album))	(Pelagodoxa_henryana	(Nypa_fruticans	Geonoma_undata)))	Leopoldinia_pulchra)	((Manicaria_saccifera	Burretiokentia_grandiflora)	(Roystonea_regia	(Podococcus_barteri	(Orania_palindan	Sclerosperma_profizianum)))))	(Pseudophoenix_vinifera	((((Reinhardtia_latisecta	Reinhardtia_paiewonskiana)	(Reinhardtia_simplex	Reinhardtia_gracilis))	(Attalea_speciosa	(Elaeis_oleifera	Elaeis_guineensis)))	Bactris_major)))	(Phoenix_dactylifera	(Iriartea_deltoidea	Sabal_domingensis)))	(Chamaedorea_seifrizii	Serenoa_repens))))	Calamus_caryotoides);
((((Reinhardtia_simplex	Reinhardtia_gracilis)	(Reinhardtia_latisecta	Reinhardtia_paiewonskiana))	(Attalea_speciosa	((Bactris_major	(Elaeis_guineensis	Elaeis_oleifera))	(Pseudophoenix_vinifera	(((Chamaedorea_seifrizii	(Nypa_fruticans	((Oenocarpus_bataua	Oenocarpus_minor)	Prestoea_acuminata)))	(((Phoenix_dactylifera	Serenoa_repens)	Sabal_domingensis)	Iriartea_deltoidea))	((Leopoldinia_pulchra	((((Burretiokentia_grandiflora	Manicaria_saccifera)	Geonoma_undata)	(Dypsis_decaryi	(Hydriastele_microspadix	((Heterospathe_cagayanensis	(Kentiopsis_piersoniorum	Dictyosperma_album))	Veitchia_spiralis))))	Pelagodoxa_henryana))	((Roystonea_regia	Sclerosperma_profizianum)	(Podococcus_barteri	Orania_palindan))))))))	Calamus_caryotoides);
(((Geonoma_undata	((Hydriastele_microspadix	((Dypsis_decaryi	Veitchia_spiralis)	((Heterospathe_cagayanensis	Kentiopsis_piersoniorum)	Dictyosperma_album)))	(Pelagodoxa_henryana	(Manicaria_saccifera	(((Nypa_fruticans	(Sclerosperma_profizianum	Roystonea_regia))	(Podococcus_barteri	Orania_palindan))	((((Leopoldinia_pulchra	Chamaedorea_seifrizii)	((((Phoenix_dactylifera	Pseudophoenix_vinifera)	Sabal_domingensis)	Serenoa_repens)	Iriartea_deltoidea))	((Oenocarpus_bataua	Oenocarpus_minor)	Prestoea_acuminata))	((Bactris_major	Attalea_speciosa)	(((Reinhardtia_simplex	Reinhardtia_gracilis)	(Reinhardtia_latisecta	Reinhardtia_paiewonskiana))	(Elaeis_guineensis	Elaeis_oleifera)))))))))	Burretiokentia_grandiflora)	Calamus_caryotoides);
((((Iriartea_deltoidea	(Phoenix_dactylifera	Sabal_domingensis))	(((Oenocarpus_bataua	Oenocarpus_minor)	Prestoea_acuminata)	(Chamaedorea_seifrizii	Serenoa_repens)))	((Pseudophoenix_vinifera	(((Reinhardtia_simplex	Reinhardtia_gracilis)	(Reinhardtia_latisecta	Reinhardtia_paiewonskiana))	(Attalea_speciosa	(Bactris_major	(Elaeis_guineensis	Elaeis_oleifera)))))	((Leopoldinia_pulchra	((Pelagodoxa_henryana	(Burretiokentia_grandiflora	Manicaria_saccifera))	((Nypa_fruticans	Geonoma_undata)	(Dypsis_decaryi	((Veitchia_spiralis	(Heterospathe_cagayanensis	Kentiopsis_piersoniorum))	(Hydriastele_microspadix	Dictyosperma_album))))))	((Sclerosperma_profizianum	Roystonea_regia)	(Podococcus_barteri	Orania_palindan)))))	Calamus_caryotoides);
(((Oenocarpus_bataua	Oenocarpus_minor)	(Prestoea_acuminata	(Chamaedorea_seifrizii	(((Attalea_speciosa	((Bactris_major	(Elaeis_guineensis	Elaeis_oleifera))	((Reinhardtia_simplex	Reinhardtia_gracilis)	(Reinhardtia_latisecta	Reinhardtia_paiewonskiana))))	((Leopoldinia_pulchra	((Nypa_fruticans	Geonoma_undata)	((Dypsis_decaryi	((Veitchia_spiralis	(Heterospathe_cagayanensis	Kentiopsis_piersoniorum))	(Hydriastele_microspadix	Dictyosperma_album)))	(Pelagodoxa_henryana	(Burretiokentia_grandiflora	Manicaria_saccifera)))))	(Podococcus_barteri	(Sclerosperma_profizianum	Orania_palindan))))	((Serenoa_repens	(Phoenix_dactylifera	Sabal_domingensis))	((Pseudophoenix_vinifera	Roystonea_regia)	Iriartea_deltoidea))))))	Calamus_caryotoides);
(((((Dypsis_decaryi	((Veitchia_spiralis	(Dictyosperma_album	(Heterospathe_cagayanensis	Kentiopsis_piersoniorum)))	Hydriastele_microspadix))	((Burretiokentia_grandiflora	Manicaria_saccifera)	(Nypa_fruticans	Geonoma_undata)))	(((Podococcus_barteri	((Roystonea_regia	Sclerosperma_profizianum)	Orania_palindan))	(((((Oenocarpus_bataua	Oenocarpus_minor)	Prestoea_acuminata)	Chamaedorea_seifrizii)	((Sabal_domingensis	(Serenoa_repens	Phoenix_dactylifera))	Iriartea_deltoidea))	(Pseudophoenix_vinifera	(((Elaeis_guineensis	Elaeis_oleifera)	((Reinhardtia_simplex	Reinhardtia_gracilis)	(Reinhardtia_latisecta	Reinhardtia_paiewonskiana)))	(Attalea_speciosa	Bactris_major)))))	Leopoldinia_pulchra))	Pelagodoxa_henryana)	Calamus_caryotoides);
((Burretiokentia_grandiflora	((Geonoma_undata	((Dypsis_decaryi	(Kentiopsis_piersoniorum	(Veitchia_spiralis	Heterospathe_cagayanensis)))	(Dictyosperma_album	Hydriastele_microspadix)))	((Sclerosperma_profizianum	(((Leopoldinia_pulchra	Iriartea_deltoidea)	Orania_palindan)	(Podococcus_barteri	((((Nypa_fruticans	((Oenocarpus_bataua	Oenocarpus_minor)	Prestoea_acuminata))	(Serenoa_repens	Chamaedorea_seifrizii))	(Pseudophoenix_vinifera	(Sabal_domingensis	Phoenix_dactylifera)))	(Roystonea_regia	(((Bactris_major	(Elaeis_guineensis	Elaeis_oleifera))	Attalea_speciosa)	((Reinhardtia_simplex	Reinhardtia_gracilis)	(Reinhardtia_latisecta	Reinhardtia_paiewonskiana))))))))	(Manicaria_saccifera	Pelagodoxa_henryana))))	Calamus_caryotoides);
((Geonoma_undata	((Nypa_fruticans	(Dypsis_decaryi	(((Veitchia_spiralis	(Heterospathe_cagayanensis	Kentiopsis_piersoniorum))	(Dictyosperma_album	Hydriastele_microspadix))	Burretiokentia_grandiflora)))	((((Iriartea_deltoidea	Sabal_domingensis)	((((Oenocarpus_bataua	Oenocarpus_minor)	Prestoea_acuminata)	((Serenoa_repens	Pseudophoenix_vinifera)	Phoenix_dactylifera))	(Chamaedorea_seifrizii	(Roystonea_regia	(((Bactris_major	(Elaeis_guineensis	Elaeis_oleifera))	Attalea_speciosa)	((Reinhardtia_simplex	Reinhardtia_gracilis)	(Reinhardtia_latisecta	Reinhardtia_paiewonskiana)))))))	((Podococcus_barteri	(Sclerosperma_profizianum	Orania_palindan))	Leopoldinia_pulchra))	(Manicaria_saccifera	Pelagodoxa_henryana))))	Calamus_caryotoides);
(((Geonoma_undata	((((Dypsis_decaryi	(Veitchia_spiralis	(Heterospathe_cagayanensis	Kentiopsis_piersoniorum)))	Dictyosperma_album)	Hydriastele_microspadix)	((((((Roystonea_regia	Iriartea_deltoidea)	((((Sabal_domingensis	(Serenoa_repens	Phoenix_dactylifera))	Pseudophoenix_vinifera)	(Chamaedorea_seifrizii	(((Oenocarpus_bataua	Oenocarpus_minor)	Prestoea_acuminata)	Nypa_fruticans)))	(((Reinhardtia_simplex	Reinhardtia_gracilis)	(Reinhardtia_latisecta	Reinhardtia_paiewonskiana))	(Bactris_major	((Elaeis_guineensis	Elaeis_oleifera)	Attalea_speciosa)))))	(Podococcus_barteri	(Sclerosperma_profizianum	Orania_palindan)))	Leopoldinia_pulchra)	Pelagodoxa_henryana)	Manicaria_saccifera)))	Burretiokentia_grandiflora)	Calamus_caryotoides);
((((Reinhardtia_latisecta	Reinhardtia_paiewonskiana)	(Reinhardtia_simplex	Reinhardtia_gracilis))	((Bactris_major	((Elaeis_guineensis	Elaeis_oleifera)	Attalea_speciosa))	((((Podococcus_barteri	(Sclerosperma_profizianum	Orania_palindan))	(Leopoldinia_pulchra	(((Nypa_fruticans	Geonoma_undata)	(Pelagodoxa_henryana	(Burretiokentia_grandiflora	Manicaria_saccifera)))	(((Veitchia_spiralis	(Heterospathe_cagayanensis	Kentiopsis_piersoniorum))	(Dictyosperma_album	Hydriastele_microspadix))	Dypsis_decaryi))))	(((Chamaedorea_seifrizii	Iriartea_deltoidea)	((Oenocarpus_bataua	Oenocarpus_minor)	Prestoea_acuminata))	((Sabal_domingensis	(Serenoa_repens	Phoenix_dactylifera))	Pseudophoenix_vinifera)))	Roystonea_regia)))	Calamus_caryotoides);
((Geonoma_undata	((((((Sabal_domingensis	(Serenoa_repens	Phoenix_dactylifera))	((Chamaedorea_seifrizii	((Oenocarpus_bataua	Oenocarpus_minor)	Prestoea_acuminata))	Iriartea_deltoidea))	(Pseudophoenix_vinifera	((((Reinhardtia_latisecta	Reinhardtia_paiewonskiana)	(Reinhardtia_simplex	Reinhardtia_gracilis))	(Elaeis_guineensis	Elaeis_oleifera))	(Attalea_speciosa	Bactris_major))))	(Podococcus_barteri	(Sclerosperma_profizianum	(Leopoldinia_pulchra	Orania_palindan))))	Manicaria_saccifera)	((Nypa_fruticans	(Roystonea_regia	((Hydriastele_microspadix	(((Dypsis_decaryi	Veitchia_spiralis)	(Heterospathe_cagayanensis	Kentiopsis_piersoniorum))	Dictyosperma_album))	Burretiokentia_grandiflora)))	Pelagodoxa_henryana)))	Calamus_caryotoides);
((Burretiokentia_grandiflora	((Oenocarpus_minor	Oenocarpus_bataua)	((Chamaedorea_seifrizii	(((Sabal_domingensis	((Pseudophoenix_vinifera	Serenoa_repens)	Phoenix_dactylifera))	Iriartea_deltoidea)	((((Leopoldinia_pulchra	(((Veitchia_spiralis	(Heterospathe_cagayanensis	Kentiopsis_piersoniorum))	(Hydriastele_microspadix	Dictyosperma_album))	Dypsis_decaryi))	((Nypa_fruticans	Geonoma_undata)	(Manicaria_saccifera	Pelagodoxa_henryana)))	(Podococcus_barteri	(Sclerosperma_profizianum	Orania_palindan)))	(((Bactris_major	((Reinhardtia_simplex	Reinhardtia_gracilis)	(Reinhardtia_latisecta	Reinhardtia_paiewonskiana)))	((Elaeis_oleifera	Elaeis_guineensis)	Attalea_speciosa))	Roystonea_regia))))	Prestoea_acuminata)))	Calamus_caryotoides);
((Dypsis_decaryi	((((Leopoldinia_pulchra	((Nypa_fruticans	(Podococcus_barteri	(Sclerosperma_profizianum	Orania_palindan)))	(((Chamaedorea_seifrizii	((((Reinhardtia_simplex	Reinhardtia_gracilis)	(Reinhardtia_latisecta	Reinhardtia_paiewonskiana))	((Elaeis_oleifera	Elaeis_guineensis)	(Bactris_major	Attalea_speciosa)))	Roystonea_regia))	((Prestoea_acuminata	(Oenocarpus_minor	Oenocarpus_bataua))	(((Pseudophoenix_vinifera	Phoenix_dactylifera)	Sabal_domingensis)	Serenoa_repens)))	Iriartea_deltoidea)))	Geonoma_undata)	(Manicaria_saccifera	Pelagodoxa_henryana))	((Burretiokentia_grandiflora	(Veitchia_spiralis	(Heterospathe_cagayanensis	Kentiopsis_piersoniorum)))	(Hydriastele_microspadix	Dictyosperma_album))))	Calamus_caryotoides);
(((Geonoma_undata	((((Veitchia_spiralis	(Heterospathe_cagayanensis	Kentiopsis_piersoniorum))	(Hydriastele_microspadix	Dictyosperma_album))	Dypsis_decaryi)	((Manicaria_saccifera	Pelagodoxa_henryana)	(((((Attalea_speciosa	((Elaeis_oleifera	Elaeis_guineensis)	Bactris_major))	((Reinhardtia_simplex	Reinhardtia_gracilis)	(Reinhardtia_latisecta	Reinhardtia_paiewonskiana)))	Roystonea_regia)	(Pseudophoenix_vinifera	((Chamaedorea_seifrizii	(Nypa_fruticans	(Prestoea_acuminata	(Oenocarpus_minor	Oenocarpus_bataua))))	(Iriartea_deltoidea	(Sabal_domingensis	(Serenoa_repens	Phoenix_dactylifera))))))	(Leopoldinia_pulchra	(Podococcus_barteri	(Sclerosperma_profizianum	Orania_palindan)))))))	Burretiokentia_grandiflora)	Calamus_caryotoides);
((((Reinhardtia_simplex	Reinhardtia_gracilis)	(Reinhardtia_latisecta	Reinhardtia_paiewonskiana))	((Roystonea_regia	(((Leopoldinia_pulchra	Pseudophoenix_vinifera)	((Chamaedorea_seifrizii	(Prestoea_acuminata	(Oenocarpus_minor	Oenocarpus_bataua)))	(Iriartea_deltoidea	(Serenoa_repens	(Phoenix_dactylifera	Sabal_domingensis)))))	((Podococcus_barteri	(Sclerosperma_profizianum	Orania_palindan))	(Nypa_fruticans	(((Burretiokentia_grandiflora	Manicaria_saccifera)	(Pelagodoxa_henryana	(((Veitchia_spiralis	(Heterospathe_cagayanensis	Kentiopsis_piersoniorum))	(Hydriastele_microspadix	Dictyosperma_album))	Dypsis_decaryi)))	Geonoma_undata)))))	(Bactris_major	(Attalea_speciosa	(Elaeis_oleifera	Elaeis_guineensis)))))	Calamus_caryotoides);
((((Reinhardtia_simplex	Reinhardtia_gracilis)	(Reinhardtia_latisecta	Reinhardtia_paiewonskiana))	((Roystonea_regia	((Chamaedorea_seifrizii	((Pseudophoenix_vinifera	(Prestoea_acuminata	(Oenocarpus_minor	Oenocarpus_bataua)))	(Iriartea_deltoidea	(Serenoa_repens	(Phoenix_dactylifera	Sabal_domingensis)))))	((Podococcus_barteri	(Sclerosperma_profizianum	Orania_palindan))	((((Dictyosperma_album	(Heterospathe_cagayanensis	Kentiopsis_piersoniorum))	(Dypsis_decaryi	Veitchia_spiralis))	Hydriastele_microspadix)	(((Burretiokentia_grandiflora	Manicaria_saccifera)	Pelagodoxa_henryana)	((Leopoldinia_pulchra	Nypa_fruticans)	Geonoma_undata))))))	(Bactris_major	(Attalea_speciosa	(Elaeis_oleifera	Elaeis_guineensis)))))	Calamus_caryotoides);
((Burretiokentia_grandiflora	((((((Chamaedorea_seifrizii	(Prestoea_acuminata	(Oenocarpus_minor	Oenocarpus_bataua)))	(Iriartea_deltoidea	(Sabal_domingensis	(Pseudophoenix_vinifera	(Serenoa_repens	Phoenix_dactylifera)))))	(((Bactris_major	(Attalea_speciosa	(Elaeis_oleifera	Elaeis_guineensis)))	((Reinhardtia_simplex	Reinhardtia_gracilis)	(Reinhardtia_latisecta	Reinhardtia_paiewonskiana)))	Roystonea_regia))	(Podococcus_barteri	(Sclerosperma_profizianum	Orania_palindan)))	((((((Hydriastele_microspadix	Dictyosperma_album)	Kentiopsis_piersoniorum)	Veitchia_spiralis)	Heterospathe_cagayanensis)	Dypsis_decaryi)	((Leopoldinia_pulchra	(Nypa_fruticans	Geonoma_undata))	Pelagodoxa_henryana)))	Manicaria_saccifera))	Calamus_caryotoides);
(((Geonoma_undata	((Leopoldinia_pulchra	((((Attalea_speciosa	((Elaeis_oleifera	Elaeis_guineensis)	Bactris_major))	((Reinhardtia_simplex	Reinhardtia_gracilis)	(Reinhardtia_latisecta	Reinhardtia_paiewonskiana)))	((Chamaedorea_seifrizii	(Nypa_fruticans	(Prestoea_acuminata	(Oenocarpus_minor	Oenocarpus_bataua))))	(((Pseudophoenix_vinifera	Roystonea_regia)	(Serenoa_repens	Iriartea_deltoidea))	(Sabal_domingensis	Phoenix_dactylifera))))	(Orania_palindan	(Podococcus_barteri	Sclerosperma_profizianum))))	((Pelagodoxa_henryana	((Veitchia_spiralis	((Kentiopsis_piersoniorum	Heterospathe_cagayanensis)	(Hydriastele_microspadix	Dictyosperma_album)))	Dypsis_decaryi))	Manicaria_saccifera)))	Burretiokentia_grandiflora)	Calamus_caryotoides);
((Geonoma_undata	(((Manicaria_saccifera	Pelagodoxa_henryana)	(((Pseudophoenix_vinifera	((Attalea_speciosa	((Elaeis_oleifera	Elaeis_guineensis)	Bactris_major))	((Reinhardtia_simplex	Reinhardtia_gracilis)	(Reinhardtia_latisecta	Reinhardtia_paiewonskiana))))	((Chamaedorea_seifrizii	(Nypa_fruticans	(Prestoea_acuminata	(Oenocarpus_minor	Oenocarpus_bataua))))	(Iriartea_deltoidea	(Sabal_domingensis	(Serenoa_repens	Phoenix_dactylifera)))))	(Roystonea_regia	((Leopoldinia_pulchra	Orania_palindan)	(Podococcus_barteri	Sclerosperma_profizianum)))))	((Burretiokentia_grandiflora	((Veitchia_spiralis	(Kentiopsis_piersoniorum	Heterospathe_cagayanensis))	(Hydriastele_microspadix	Dictyosperma_album)))	Dypsis_decaryi)))	Calamus_caryotoides);
(((Roystonea_regia	((((Veitchia_spiralis	(Kentiopsis_piersoniorum	Heterospathe_cagayanensis))	(Hydriastele_microspadix	Dictyosperma_album))	Dypsis_decaryi)	(((((Pseudophoenix_vinifera	((Bactris_major	(Attalea_speciosa	(Elaeis_oleifera	Elaeis_guineensis)))	((Reinhardtia_simplex	Reinhardtia_gracilis)	(Reinhardtia_latisecta	Reinhardtia_paiewonskiana))))	((Chamaedorea_seifrizii	(Prestoea_acuminata	(Oenocarpus_minor	Oenocarpus_bataua)))	(Iriartea_deltoidea	(Serenoa_repens	(Phoenix_dactylifera	Sabal_domingensis)))))	(Sclerosperma_profizianum	(Orania_palindan	Podococcus_barteri)))	Leopoldinia_pulchra)	((Manicaria_saccifera	Pelagodoxa_henryana)	(Nypa_fruticans	Geonoma_undata)))))	Burretiokentia_grandiflora)	Calamus_caryotoides);
((((Reinhardtia_simplex	Reinhardtia_gracilis)	(Reinhardtia_latisecta	Reinhardtia_paiewonskiana))	(((((Chamaedorea_seifrizii	(Prestoea_acuminata	(Oenocarpus_minor	Oenocarpus_bataua)))	(Iriartea_deltoidea	(Serenoa_repens	(Phoenix_dactylifera	Sabal_domingensis))))	((Sclerosperma_profizianum	(Orania_palindan	(Nypa_fruticans	Podococcus_barteri)))	(Leopoldinia_pulchra	(Geonoma_undata	(((Pelagodoxa_henryana	(((Veitchia_spiralis	(Kentiopsis_piersoniorum	Heterospathe_cagayanensis))	(Hydriastele_microspadix	Dictyosperma_album))	Dypsis_decaryi))	Roystonea_regia)	(Burretiokentia_grandiflora	Manicaria_saccifera))))))	Pseudophoenix_vinifera)	(Attalea_speciosa	((Elaeis_oleifera	Elaeis_guineensis)	Bactris_major))))	Calamus_caryotoides);
((((Oenocarpus_bataua	Oenocarpus_minor)	((Prestoea_acuminata	((Sabal_domingensis	(Serenoa_repens	Phoenix_dactylifera))	((Roystonea_regia	Iriartea_deltoidea)	(Chamaedorea_seifrizii	(Pseudophoenix_vinifera	(((Leopoldinia_pulchra	((Manicaria_saccifera	(Pelagodoxa_henryana	(((Heterospathe_cagayanensis	(Dypsis_decaryi	Veitchia_spiralis))	(Dictyosperma_album	Kentiopsis_piersoniorum))	Hydriastele_microspadix)))	Geonoma_undata))	((Podococcus_barteri	Orania_palindan)	Sclerosperma_profizianum))	(((Reinhardtia_gracilis	Reinhardtia_simplex)	(Reinhardtia_paiewonskiana	Reinhardtia_latisecta))	(Attalea_speciosa	(Bactris_major	(Elaeis_oleifera	Elaeis_guineensis))))))))))	Nypa_fruticans))	Burretiokentia_grandiflora)	Calamus_caryotoides);
(((Geonoma_undata	(((((Podococcus_barteri	(Leopoldinia_pulchra	Orania_palindan))	Sclerosperma_profizianum)	(Roystonea_regia	((Attalea_speciosa	Bactris_major)	((Elaeis_oleifera	Elaeis_guineensis)	((Reinhardtia_gracilis	Reinhardtia_simplex)	(Reinhardtia_paiewonskiana	Reinhardtia_latisecta))))))	((((Serenoa_repens	(Phoenix_dactylifera	Sabal_domingensis))	Iriartea_deltoidea)	(Chamaedorea_seifrizii	(Nypa_fruticans	((Oenocarpus_bataua	Oenocarpus_minor)	Prestoea_acuminata))))	Pseudophoenix_vinifera))	((((Heterospathe_cagayanensis	(Dypsis_decaryi	Veitchia_spiralis))	(Dictyosperma_album	Kentiopsis_piersoniorum))	Hydriastele_microspadix)	(Manicaria_saccifera	Pelagodoxa_henryana))))	Burretiokentia_grandiflora)	Calamus_caryotoides);
(((Geonoma_undata	(((((Podococcus_barteri	Orania_palindan)	Sclerosperma_profizianum)	((Roystonea_regia	((Attalea_speciosa	((Elaeis_oleifera	Elaeis_guineensis)	Bactris_major))	((Reinhardtia_gracilis	Reinhardtia_simplex)	(Reinhardtia_paiewonskiana	Reinhardtia_latisecta))))	((((Sabal_domingensis	(Serenoa_repens	Phoenix_dactylifera))	Iriartea_deltoidea)	(Chamaedorea_seifrizii	((Oenocarpus_bataua	Oenocarpus_minor)	Prestoea_acuminata)))	Pseudophoenix_vinifera)))	Leopoldinia_pulchra)	((Nypa_fruticans	(((Veitchia_spiralis	Dypsis_decaryi)	(Dictyosperma_album	(Kentiopsis_piersoniorum	Heterospathe_cagayanensis)))	Hydriastele_microspadix))	(Manicaria_saccifera	Pelagodoxa_henryana))))	Burretiokentia_grandiflora)	Calamus_caryotoides);
(((Oenocarpus_bataua	Oenocarpus_minor)	((Prestoea_acuminata	(((((Podococcus_barteri	(Orania_palindan	Sclerosperma_profizianum))	(Leopoldinia_pulchra	(Geonoma_undata	((Pelagodoxa_henryana	((Dypsis_decaryi	((Veitchia_spiralis	Heterospathe_cagayanensis)	(Dictyosperma_album	Kentiopsis_piersoniorum)))	Hydriastele_microspadix))	(Burretiokentia_grandiflora	Manicaria_saccifera)))))	(Roystonea_regia	(Bactris_major	(((Elaeis_oleifera	Elaeis_guineensis)	((Reinhardtia_gracilis	Reinhardtia_simplex)	(Reinhardtia_paiewonskiana	Reinhardtia_latisecta)))	Attalea_speciosa))))	((Sabal_domingensis	((Pseudophoenix_vinifera	Serenoa_repens)	Phoenix_dactylifera))	Iriartea_deltoidea))	Chamaedorea_seifrizii))	Nypa_fruticans))	Calamus_caryotoides);
(((Oenocarpus_bataua	Oenocarpus_minor)	(((((Pseudophoenix_vinifera	((Leopoldinia_pulchra	(((Pelagodoxa_henryana	((Veitchia_spiralis	(Dypsis_decaryi	((Heterospathe_cagayanensis	Kentiopsis_piersoniorum)	Dictyosperma_album)))	Hydriastele_microspadix))	(Burretiokentia_grandiflora	Manicaria_saccifera))	Geonoma_undata))	((((Elaeis_oleifera	Elaeis_guineensis)	((Reinhardtia_gracilis	Reinhardtia_simplex)	(Reinhardtia_paiewonskiana	Reinhardtia_latisecta)))	(Attalea_speciosa	Bactris_major))	((Podococcus_barteri	Orania_palindan)	(Roystonea_regia	Sclerosperma_profizianum)))))	(((Serenoa_repens	Phoenix_dactylifera)	Sabal_domingensis)	Iriartea_deltoidea))	Chamaedorea_seifrizii)	Nypa_fruticans)	Prestoea_acuminata))	Calamus_caryotoides);
(((Oenocarpus_bataua	Oenocarpus_minor)	(((((Pseudophoenix_vinifera	((Leopoldinia_pulchra	(((((Heterospathe_cagayanensis	Kentiopsis_piersoniorum)	Veitchia_spiralis)	(Dypsis_decaryi	(Hydriastele_microspadix	Dictyosperma_album)))	((Burretiokentia_grandiflora	Manicaria_saccifera)	Pelagodoxa_henryana))	Geonoma_undata))	((((Bactris_major	(Elaeis_oleifera	Elaeis_guineensis))	(Roystonea_regia	((Reinhardtia_gracilis	Reinhardtia_simplex)	(Reinhardtia_paiewonskiana	Reinhardtia_latisecta))))	Attalea_speciosa)	((Podococcus_barteri	Orania_palindan)	Sclerosperma_profizianum))))	((Serenoa_repens	(Phoenix_dactylifera	Sabal_domingensis))	Iriartea_deltoidea))	Chamaedorea_seifrizii)	Nypa_fruticans)	Prestoea_acuminata))	Calamus_caryotoides);
((((Geonoma_undata	(((Heterospathe_cagayanensis	Kentiopsis_piersoniorum)	(Dypsis_decaryi	Veitchia_spiralis))	(Hydriastele_microspadix	Dictyosperma_album)))	((Leopoldinia_pulchra	Nypa_fruticans)	(((((Serenoa_repens	((Pseudophoenix_vinifera	Phoenix_dactylifera)	Sabal_domingensis))	((Burretiokentia_grandiflora	Manicaria_saccifera)	(Chamaedorea_seifrizii	(Prestoea_acuminata	(Oenocarpus_bataua	Oenocarpus_minor)))))	Iriartea_deltoidea)	(((Elaeis_oleifera	Elaeis_guineensis)	((Reinhardtia_gracilis	Reinhardtia_simplex)	(Reinhardtia_paiewonskiana	Reinhardtia_latisecta)))	(Attalea_speciosa	(Bactris_major	Roystonea_regia))))	(Orania_palindan	(Sclerosperma_profizianum	Podococcus_barteri)))))	Pelagodoxa_henryana)	Calamus_caryotoides);
((Burretiokentia_grandiflora	(Geonoma_undata	((((Heterospathe_cagayanensis	(Kentiopsis_piersoniorum	Veitchia_spiralis))	(Hydriastele_microspadix	Dictyosperma_album))	Dypsis_decaryi)	((((Leopoldinia_pulchra	(((Iriartea_deltoidea	((Phoenix_dactylifera	Serenoa_repens)	Sabal_domingensis))	(Chamaedorea_seifrizii	(Prestoea_acuminata	(Oenocarpus_bataua	Oenocarpus_minor))))	(Pseudophoenix_vinifera	(((Elaeis_oleifera	Elaeis_guineensis)	((Reinhardtia_gracilis	Reinhardtia_simplex)	(Reinhardtia_paiewonskiana	Reinhardtia_latisecta)))	(Attalea_speciosa	Bactris_major)))))	(Roystonea_regia	((Sclerosperma_profizianum	Podococcus_barteri)	Orania_palindan)))	Nypa_fruticans)	(Pelagodoxa_henryana	Manicaria_saccifera)))))	Calamus_caryotoides);
((Pelagodoxa_henryana	((((Heterospathe_cagayanensis	(Kentiopsis_piersoniorum	Veitchia_spiralis))	(Hydriastele_microspadix	Dictyosperma_album))	Dypsis_decaryi)	(((Geonoma_undata	Nypa_fruticans)	Leopoldinia_pulchra)	((Burretiokentia_grandiflora	Manicaria_saccifera)	((((Iriartea_deltoidea	((Phoenix_dactylifera	Serenoa_repens)	Sabal_domingensis))	(Chamaedorea_seifrizii	(Prestoea_acuminata	(Oenocarpus_bataua	Oenocarpus_minor))))	(Pseudophoenix_vinifera	((((Reinhardtia_gracilis	Reinhardtia_simplex)	(Reinhardtia_paiewonskiana	Reinhardtia_latisecta))	(Attalea_speciosa	(Elaeis_oleifera	Elaeis_guineensis)))	Bactris_major)))	((Sclerosperma_profizianum	(Podococcus_barteri	Orania_palindan))	Roystonea_regia))))))	Calamus_caryotoides);
(((Oenocarpus_bataua	Oenocarpus_minor)	(((((Pseudophoenix_vinifera	(((Roystonea_regia	((((Reinhardtia_gracilis	Reinhardtia_simplex)	(Reinhardtia_paiewonskiana	Reinhardtia_latisecta))	Attalea_speciosa)	(Bactris_major	(Elaeis_oleifera	Elaeis_guineensis))))	(Orania_palindan	(Podococcus_barteri	Sclerosperma_profizianum)))	(((Hydriastele_microspadix	Dictyosperma_album)	(Dypsis_decaryi	(Veitchia_spiralis	(Heterospathe_cagayanensis	Kentiopsis_piersoniorum))))	(Geonoma_undata	((Leopoldinia_pulchra	Pelagodoxa_henryana)	(Burretiokentia_grandiflora	Manicaria_saccifera))))))	(Iriartea_deltoidea	((Phoenix_dactylifera	Serenoa_repens)	Sabal_domingensis)))	Chamaedorea_seifrizii)	Nypa_fruticans)	Prestoea_acuminata))	Calamus_caryotoides);
(((Geonoma_undata	(((Nypa_fruticans	(((Heterospathe_cagayanensis	Kentiopsis_piersoniorum)	Veitchia_spiralis)	((Dictyosperma_album	Hydriastele_microspadix)	Dypsis_decaryi)))	(Manicaria_saccifera	Pelagodoxa_henryana))	(((((((Iriartea_deltoidea	Sabal_domingensis)	(Serenoa_repens	Phoenix_dactylifera))	((Oenocarpus_bataua	Oenocarpus_minor)	Prestoea_acuminata))	Chamaedorea_seifrizii)	((Pseudophoenix_vinifera	Roystonea_regia)	(Attalea_speciosa	((Bactris_major	(Elaeis_guineensis	Elaeis_oleifera))	((Reinhardtia_simplex	Reinhardtia_gracilis)	(Reinhardtia_paiewonskiana	Reinhardtia_latisecta))))))	(Sclerosperma_profizianum	(Podococcus_barteri	Orania_palindan)))	Leopoldinia_pulchra)))	Burretiokentia_grandiflora)	Calamus_caryotoides);
(((Oenocarpus_bataua	Oenocarpus_minor)	((Chamaedorea_seifrizii	(((((Iriartea_deltoidea	(Burretiokentia_grandiflora	Serenoa_repens))	(Pseudophoenix_vinifera	Roystonea_regia))	(Phoenix_dactylifera	Sabal_domingensis))	((Sclerosperma_profizianum	(Podococcus_barteri	Orania_palindan))	(Leopoldinia_pulchra	(Geonoma_undata	((Nypa_fruticans	(Hydriastele_microspadix	((Dypsis_decaryi	((Heterospathe_cagayanensis	Kentiopsis_piersoniorum)	Veitchia_spiralis))	Dictyosperma_album)))	Pelagodoxa_henryana)))))	((Attalea_speciosa	((Bactris_major	(Elaeis_guineensis	Elaeis_oleifera))	((Reinhardtia_simplex	Reinhardtia_gracilis)	(Reinhardtia_paiewonskiana	Reinhardtia_latisecta))))	Manicaria_saccifera)))	Prestoea_acuminata))	Calamus_caryotoides);
(((((((Roystonea_regia	(Prestoea_acuminata	(Oenocarpus_bataua	Oenocarpus_minor)))	((Chamaedorea_seifrizii	(Iriartea_deltoidea	Serenoa_repens))	(Phoenix_dactylifera	Sabal_domingensis)))	(((Nypa_fruticans	Sclerosperma_profizianum)	(Podococcus_barteri	Orania_palindan))	((Leopoldinia_pulchra	(((Dictyosperma_album	Hydriastele_microspadix)	((Dypsis_decaryi	(Heterospathe_cagayanensis	Veitchia_spiralis))	Kentiopsis_piersoniorum))	Geonoma_undata))	((Burretiokentia_grandiflora	Manicaria_saccifera)	Pelagodoxa_henryana))))	Pseudophoenix_vinifera)	(Bactris_major	(Attalea_speciosa	(Elaeis_guineensis	Elaeis_oleifera))))	((Reinhardtia_simplex	Reinhardtia_gracilis)	(Reinhardtia_paiewonskiana	Reinhardtia_latisecta)))	Calamus_caryotoides);
((Geonoma_undata	((((Dictyosperma_album	Hydriastele_microspadix)	((Veitchia_spiralis	Heterospathe_cagayanensis)	Kentiopsis_piersoniorum))	Dypsis_decaryi)	(((Sclerosperma_profizianum	Pelagodoxa_henryana)	(((Roystonea_regia	((Bactris_major	Attalea_speciosa)	((Elaeis_guineensis	Elaeis_oleifera)	((Reinhardtia_simplex	Reinhardtia_gracilis)	(Reinhardtia_paiewonskiana	Reinhardtia_latisecta)))))	((Chamaedorea_seifrizii	(Nypa_fruticans	(Prestoea_acuminata	(Oenocarpus_bataua	Oenocarpus_minor))))	((Sabal_domingensis	(Pseudophoenix_vinifera	(Serenoa_repens	Phoenix_dactylifera)))	Iriartea_deltoidea)))	(Podococcus_barteri	(Leopoldinia_pulchra	Orania_palindan))))	(Burretiokentia_grandiflora	Manicaria_saccifera))))	Calamus_caryotoides);
((Geonoma_undata	(((Dictyosperma_album	Hydriastele_microspadix)	(((Veitchia_spiralis	Heterospathe_cagayanensis)	Kentiopsis_piersoniorum)	Dypsis_decaryi))	((((((Bactris_major	Attalea_speciosa)	((Elaeis_guineensis	Elaeis_oleifera)	((Reinhardtia_simplex	Reinhardtia_gracilis)	(Reinhardtia_paiewonskiana	Reinhardtia_latisecta))))	((((Prestoea_acuminata	((Oenocarpus_bataua	Oenocarpus_minor)	Nypa_fruticans))	(((Sabal_domingensis	Phoenix_dactylifera)	Pseudophoenix_vinifera)	Serenoa_repens))	(Roystonea_regia	Iriartea_deltoidea))	Chamaedorea_seifrizii))	(Sclerosperma_profizianum	(Podococcus_barteri	Orania_palindan)))	((Burretiokentia_grandiflora	Manicaria_saccifera)	Pelagodoxa_henryana))	Leopoldinia_pulchra)))	Calamus_caryotoides);
((Burretiokentia_grandiflora	(((Pelagodoxa_henryana	(Hydriastele_microspadix	(Dictyosperma_album	((Dypsis_decaryi	Veitchia_spiralis)	(Heterospathe_cagayanensis	Kentiopsis_piersoniorum)))))	((Leopoldinia_pulchra	(((((Pseudophoenix_vinifera	Roystonea_regia)	Iriartea_deltoidea)	(Sabal_domingensis	(Phoenix_dactylifera	Serenoa_repens)))	(Chamaedorea_seifrizii	(Prestoea_acuminata	((Oenocarpus_bataua	Oenocarpus_minor)	Nypa_fruticans))))	((Sclerosperma_profizianum	(Podococcus_barteri	Orania_palindan))	((((Reinhardtia_simplex	Reinhardtia_gracilis)	(Reinhardtia_paiewonskiana	Reinhardtia_latisecta))	(Bactris_major	(Elaeis_guineensis	Elaeis_oleifera)))	Attalea_speciosa))))	Manicaria_saccifera))	Geonoma_undata))	Calamus_caryotoides);
((((Reinhardtia_simplex	Reinhardtia_gracilis)	(Reinhardtia_paiewonskiana	Reinhardtia_latisecta))	(((Bactris_major	(Elaeis_guineensis	Elaeis_oleifera))	(Attalea_speciosa	((((Sabal_domingensis	(Phoenix_dactylifera	(Pseudophoenix_vinifera	Serenoa_repens)))	(Chamaedorea_seifrizii	(Nypa_fruticans	(Prestoea_acuminata	(Oenocarpus_bataua	Oenocarpus_minor)))))	Iriartea_deltoidea)	(((Pelagodoxa_henryana	(Burretiokentia_grandiflora	Manicaria_saccifera))	((Dypsis_decaryi	((Hydriastele_microspadix	Dictyosperma_album)	(Heterospathe_cagayanensis	(Kentiopsis_piersoniorum	Veitchia_spiralis))))	Geonoma_undata))	(Sclerosperma_profizianum	(Podococcus_barteri	(Leopoldinia_pulchra	Orania_palindan)))))))	Roystonea_regia))	Calamus_caryotoides);
(((Oenocarpus_bataua	Oenocarpus_minor)	((((Iriartea_deltoidea	((((((Reinhardtia_simplex	Reinhardtia_gracilis)	(Reinhardtia_paiewonskiana	Reinhardtia_latisecta))	(Elaeis_guineensis	Elaeis_oleifera))	(Bactris_major	Attalea_speciosa))	(((Geonoma_undata	((Pelagodoxa_henryana	Manicaria_saccifera)	Nypa_fruticans))	((Hydriastele_microspadix	(((Veitchia_spiralis	(Heterospathe_cagayanensis	Kentiopsis_piersoniorum))	Dypsis_decaryi)	Dictyosperma_album))	Burretiokentia_grandiflora))	(Sclerosperma_profizianum	(Podococcus_barteri	(Leopoldinia_pulchra	Orania_palindan)))))	(Roystonea_regia	Pseudophoenix_vinifera)))	((Sabal_domingensis	Phoenix_dactylifera)	Serenoa_repens))	Chamaedorea_seifrizii)	Prestoea_acuminata))	Calamus_caryotoides);
((Geonoma_undata	((((Sclerosperma_profizianum	((Nypa_fruticans	Podococcus_barteri)	Orania_palindan))	((((((Sabal_domingensis	Phoenix_dactylifera)	Serenoa_repens)	Iriartea_deltoidea)	(Chamaedorea_seifrizii	(Prestoea_acuminata	(Oenocarpus_bataua	Oenocarpus_minor))))	Pseudophoenix_vinifera)	(Roystonea_regia	((((Reinhardtia_simplex	Reinhardtia_gracilis)	(Reinhardtia_paiewonskiana	Reinhardtia_latisecta))	(Elaeis_guineensis	Elaeis_oleifera))	(Bactris_major	Attalea_speciosa)))))	(Leopoldinia_pulchra	(Pelagodoxa_henryana	(Burretiokentia_grandiflora	Manicaria_saccifera))))	(((Veitchia_spiralis	(Heterospathe_cagayanensis	Kentiopsis_piersoniorum))	(Dictyosperma_album	Hydriastele_microspadix))	Dypsis_decaryi)))	Calamus_caryotoides);
(((Iriartea_deltoidea	(((Chamaedorea_seifrizii	(Prestoea_acuminata	(Oenocarpus_bataua	Oenocarpus_minor)))	(Pseudophoenix_vinifera	((Roystonea_regia	((((Reinhardtia_simplex	Reinhardtia_gracilis)	(Reinhardtia_paiewonskiana	Reinhardtia_latisecta))	(Bactris_major	(Elaeis_guineensis	Elaeis_oleifera)))	Attalea_speciosa))	(((Pelagodoxa_henryana	Manicaria_saccifera)	((((Veitchia_spiralis	(Heterospathe_cagayanensis	Kentiopsis_piersoniorum))	(Dictyosperma_album	Hydriastele_microspadix))	Dypsis_decaryi)	Geonoma_undata))	((Podococcus_barteri	(Sclerosperma_profizianum	(Leopoldinia_pulchra	Nypa_fruticans)))	Orania_palindan)))))	(Sabal_domingensis	(Phoenix_dactylifera	Serenoa_repens))))	Burretiokentia_grandiflora)	Calamus_caryotoides);
((((Pelagodoxa_henryana	(Nypa_fruticans	Geonoma_undata))	((((((Serenoa_repens	Iriartea_deltoidea)	(Phoenix_dactylifera	Sabal_domingensis))	(Chamaedorea_seifrizii	(Prestoea_acuminata	(Oenocarpus_minor	Oenocarpus_bataua))))	((((Elaeis_oleifera	Elaeis_guineensis)	((Reinhardtia_gracilis	Reinhardtia_simplex)	(Reinhardtia_paiewonskiana	Reinhardtia_latisecta)))	(Bactris_major	Attalea_speciosa))	(Roystonea_regia	(Sclerosperma_profizianum	(Orania_palindan	Podococcus_barteri)))))	(Leopoldinia_pulchra	Pseudophoenix_vinifera))	(Dypsis_decaryi	((Veitchia_spiralis	(Kentiopsis_piersoniorum	Heterospathe_cagayanensis))	(Hydriastele_microspadix	Dictyosperma_album)))))	(Burretiokentia_grandiflora	Manicaria_saccifera))	Calamus_caryotoides);
((Pelagodoxa_henryana	((Dypsis_decaryi	((Veitchia_spiralis	(Kentiopsis_piersoniorum	Heterospathe_cagayanensis))	(Hydriastele_microspadix	Dictyosperma_album)))	((Leopoldinia_pulchra	((Sclerosperma_profizianum	(Orania_palindan	Podococcus_barteri))	(((((Prestoea_acuminata	(Oenocarpus_minor	Oenocarpus_bataua))	(Sabal_domingensis	((Pseudophoenix_vinifera	Serenoa_repens)	Phoenix_dactylifera)))	Iriartea_deltoidea)	Chamaedorea_seifrizii)	(((((Elaeis_oleifera	Elaeis_guineensis)	Attalea_speciosa)	((Reinhardtia_gracilis	Reinhardtia_simplex)	(Reinhardtia_paiewonskiana	Reinhardtia_latisecta)))	Bactris_major)	Roystonea_regia))))	((Nypa_fruticans	Geonoma_undata)	(Burretiokentia_grandiflora	Manicaria_saccifera)))))	Calamus_caryotoides);
((Geonoma_undata	(Pelagodoxa_henryana	(Leopoldinia_pulchra	((Nypa_fruticans	((Veitchia_spiralis	(Dypsis_decaryi	(Dictyosperma_album	(Kentiopsis_piersoniorum	Heterospathe_cagayanensis))))	Hydriastele_microspadix))	(Manicaria_saccifera	((((Chamaedorea_seifrizii	((Burretiokentia_grandiflora	Prestoea_acuminata)	(Oenocarpus_minor	Oenocarpus_bataua)))	((Pseudophoenix_vinifera	(Phoenix_dactylifera	Sabal_domingensis))	Serenoa_repens))	Iriartea_deltoidea)	((((Attalea_speciosa	(((Reinhardtia_gracilis	Reinhardtia_simplex)	(Reinhardtia_paiewonskiana	Reinhardtia_latisecta))	(Elaeis_oleifera	Elaeis_guineensis)))	Bactris_major)	Roystonea_regia)	(Sclerosperma_profizianum	(Orania_palindan	Podococcus_barteri)))))))))	Calamus_caryotoides);
((Pelagodoxa_henryana	((((Dictyosperma_album	(Kentiopsis_piersoniorum	Heterospathe_cagayanensis))	(Hydriastele_microspadix	Veitchia_spiralis))	Dypsis_decaryi)	(((Leopoldinia_pulchra	((((Serenoa_repens	Chamaedorea_seifrizii)	(Prestoea_acuminata	(Oenocarpus_minor	Oenocarpus_bataua)))	(((Sabal_domingensis	Phoenix_dactylifera)	Pseudophoenix_vinifera)	Iriartea_deltoidea))	((Attalea_speciosa	((Roystonea_regia	(((Reinhardtia_gracilis	Reinhardtia_simplex)	(Reinhardtia_paiewonskiana	Reinhardtia_latisecta))	(Elaeis_oleifera	Elaeis_guineensis)))	Bactris_major))	(Sclerosperma_profizianum	(Orania_palindan	Podococcus_barteri)))))	(Nypa_fruticans	Geonoma_undata))	(Manicaria_saccifera	Burretiokentia_grandiflora))))	Calamus_caryotoides);
((((Reinhardtia_gracilis	Reinhardtia_simplex)	((Leopoldinia_pulchra	Reinhardtia_paiewonskiana)	Reinhardtia_latisecta))	((Elaeis_oleifera	Elaeis_guineensis)	((Bactris_major	(Chamaedorea_seifrizii	Attalea_speciosa))	(((((Pelagodoxa_henryana	(Manicaria_saccifera	Burretiokentia_grandiflora))	((Hydriastele_microspadix	Dictyosperma_album)	((Heterospathe_cagayanensis	Kentiopsis_piersoniorum)	(Dypsis_decaryi	Veitchia_spiralis))))	Geonoma_undata)	(((Iriartea_deltoidea	Roystonea_regia)	Sclerosperma_profizianum)	(Orania_palindan	Podococcus_barteri)))	((Prestoea_acuminata	(Nypa_fruticans	(Oenocarpus_minor	Oenocarpus_bataua)))	((Sabal_domingensis	(Serenoa_repens	Phoenix_dactylifera))	Pseudophoenix_vinifera))))))	Calamus_caryotoides);
((Geonoma_undata	((Pelagodoxa_henryana	Manicaria_saccifera)	((Nypa_fruticans	(((Hydriastele_microspadix	Dictyosperma_album)	((Heterospathe_cagayanensis	Kentiopsis_piersoniorum)	Veitchia_spiralis))	Dypsis_decaryi))	(((Roystonea_regia	Pseudophoenix_vinifera)	(((Chamaedorea_seifrizii	(Prestoea_acuminata	(Oenocarpus_minor	Oenocarpus_bataua)))	((Sabal_domingensis	(Serenoa_repens	Phoenix_dactylifera))	Iriartea_deltoidea))	((((Reinhardtia_gracilis	Reinhardtia_simplex)	(Reinhardtia_paiewonskiana	Reinhardtia_latisecta))	(Elaeis_oleifera	Elaeis_guineensis))	(Bactris_major	Attalea_speciosa))))	(Sclerosperma_profizianum	((Leopoldinia_pulchra	Orania_palindan)	(Burretiokentia_grandiflora	Podococcus_barteri)))))))	Calamus_caryotoides);
((Geonoma_undata	(Leopoldinia_pulchra	(((Pelagodoxa_henryana	Manicaria_saccifera)	((((((Heterospathe_cagayanensis	Kentiopsis_piersoniorum)	Dictyosperma_album)	Dypsis_decaryi)	Veitchia_spiralis)	Hydriastele_microspadix)	(((((((Sabal_domingensis	Phoenix_dactylifera)	Pseudophoenix_vinifera)	Serenoa_repens)	(Chamaedorea_seifrizii	(Prestoea_acuminata	(Oenocarpus_minor	Oenocarpus_bataua))))	(Roystonea_regia	(Attalea_speciosa	(((Reinhardtia_gracilis	Reinhardtia_simplex)	(Reinhardtia_paiewonskiana	Reinhardtia_latisecta))	(Bactris_major	(Elaeis_oleifera	Elaeis_guineensis))))))	(Iriartea_deltoidea	Burretiokentia_grandiflora))	(Sclerosperma_profizianum	(Orania_palindan	Podococcus_barteri)))))	Nypa_fruticans)))	Calamus_caryotoides);
(((Geonoma_undata	(((Heterospathe_cagayanensis	Kentiopsis_piersoniorum)	Veitchia_spiralis)	((Dictyosperma_album	Hydriastele_microspadix)	Dypsis_decaryi)))	((((Iriartea_deltoidea	(Burretiokentia_grandiflora	Roystonea_regia))	((Pseudophoenix_vinifera	((Bactris_major	(Attalea_speciosa	(Elaeis_oleifera	Elaeis_guineensis)))	((Reinhardtia_gracilis	Reinhardtia_simplex)	(Reinhardtia_paiewonskiana	Reinhardtia_latisecta))))	((Chamaedorea_seifrizii	(Prestoea_acuminata	(Oenocarpus_minor	Oenocarpus_bataua)))	((Sabal_domingensis	Phoenix_dactylifera)	Serenoa_repens))))	(Sclerosperma_profizianum	(Orania_palindan	(Nypa_fruticans	Podococcus_barteri))))	((Leopoldinia_pulchra	Pelagodoxa_henryana)	Manicaria_saccifera)))	Calamus_caryotoides);
((Burretiokentia_grandiflora	(Manicaria_saccifera	((((Leopoldinia_pulchra	Pseudophoenix_vinifera)	((Chamaedorea_seifrizii	(Prestoea_acuminata	(Nypa_fruticans	(Oenocarpus_minor	Oenocarpus_bataua))))	((Sabal_domingensis	(Phoenix_dactylifera	Serenoa_repens))	Iriartea_deltoidea)))	(((Attalea_speciosa	((Elaeis_oleifera	Elaeis_guineensis)	Bactris_major))	((Reinhardtia_gracilis	Reinhardtia_simplex)	(Reinhardtia_paiewonskiana	Reinhardtia_latisecta)))	(Roystonea_regia	(Sclerosperma_profizianum	(Orania_palindan	Podococcus_barteri)))))	((Geonoma_undata	Pelagodoxa_henryana)	(((Dypsis_decaryi	((Kentiopsis_piersoniorum	Heterospathe_cagayanensis)	Dictyosperma_album))	Veitchia_spiralis)	Hydriastele_microspadix)))))	Calamus_caryotoides);
(((((Serenoa_repens	(Sabal_domingensis	Phoenix_dactylifera))	(Roystonea_regia	Iriartea_deltoidea))	(Chamaedorea_seifrizii	(Nypa_fruticans	((Oenocarpus_minor	Oenocarpus_bataua)	Prestoea_acuminata))))	(((Leopoldinia_pulchra	(Geonoma_undata	((Pelagodoxa_henryana	Manicaria_saccifera)	((((Heterospathe_cagayanensis	Dictyosperma_album)	((Kentiopsis_piersoniorum	Veitchia_spiralis)	Hydriastele_microspadix))	Burretiokentia_grandiflora)	Dypsis_decaryi))))	(Sclerosperma_profizianum	(Orania_palindan	Podococcus_barteri)))	(((((Elaeis_oleifera	Elaeis_guineensis)	Attalea_speciosa)	Bactris_major)	((Reinhardtia_gracilis	Reinhardtia_simplex)	(Reinhardtia_paiewonskiana	Reinhardtia_latisecta)))	Pseudophoenix_vinifera)))	Calamus_caryotoides);
((Pelagodoxa_henryana	(((Leopoldinia_pulchra	Geonoma_undata)	(((Roystonea_regia	(((Reinhardtia_simplex	Reinhardtia_gracilis)	(Reinhardtia_latisecta	Reinhardtia_paiewonskiana))	(Bactris_major	((Elaeis_guineensis	Elaeis_oleifera)	Attalea_speciosa))))	((Burretiokentia_grandiflora	Manicaria_saccifera)	(((Pseudophoenix_vinifera	(Phoenix_dactylifera	Sabal_domingensis))	(Serenoa_repens	(Chamaedorea_seifrizii	Iriartea_deltoidea)))	((Oenocarpus_bataua	Oenocarpus_minor)	Prestoea_acuminata))))	(Sclerosperma_profizianum	(Podococcus_barteri	Orania_palindan))))	(Nypa_fruticans	((Dictyosperma_album	Hydriastele_microspadix)	(Dypsis_decaryi	(Veitchia_spiralis	(Heterospathe_cagayanensis	Kentiopsis_piersoniorum)))))))	Calamus_caryotoides);
(((Oenocarpus_bataua	Oenocarpus_minor)	(Prestoea_acuminata	(((((((Burretiokentia_grandiflora	Manicaria_saccifera)	(Pelagodoxa_henryana	(Roystonea_regia	(((Dictyosperma_album	Hydriastele_microspadix)	(Veitchia_spiralis	(Heterospathe_cagayanensis	Kentiopsis_piersoniorum)))	Dypsis_decaryi))))	Geonoma_undata)	((Sclerosperma_profizianum	(Podococcus_barteri	(Leopoldinia_pulchra	Orania_palindan)))	(Pseudophoenix_vinifera	((((Reinhardtia_simplex	Reinhardtia_gracilis)	(Reinhardtia_latisecta	Reinhardtia_paiewonskiana))	(Elaeis_guineensis	Elaeis_oleifera))	(Attalea_speciosa	Bactris_major)))))	((Phoenix_dactylifera	(Serenoa_repens	Sabal_domingensis))	Iriartea_deltoidea))	Nypa_fruticans)	Chamaedorea_seifrizii)))	Calamus_caryotoides);
((((Reinhardtia_simplex	Reinhardtia_gracilis)	(Reinhardtia_latisecta	Reinhardtia_paiewonskiana))	(((Bactris_major	(Elaeis_guineensis	Elaeis_oleifera))	(Attalea_speciosa	((((Manicaria_saccifera	((Pelagodoxa_henryana	(Roystonea_regia	Nypa_fruticans))	(Hydriastele_microspadix	(((Dypsis_decaryi	Veitchia_spiralis)	(Heterospathe_cagayanensis	Kentiopsis_piersoniorum))	Dictyosperma_album))))	Geonoma_undata)	(Sclerosperma_profizianum	(Podococcus_barteri	(Leopoldinia_pulchra	Orania_palindan))))	((Chamaedorea_seifrizii	((Burretiokentia_grandiflora	(Oenocarpus_bataua	Oenocarpus_minor))	Prestoea_acuminata))	(((Phoenix_dactylifera	Sabal_domingensis)	Serenoa_repens)	Iriartea_deltoidea)))))	Pseudophoenix_vinifera))	Calamus_caryotoides);
(((Oenocarpus_bataua	Oenocarpus_minor)	((Prestoea_acuminata	((((((Manicaria_saccifera	(Pelagodoxa_henryana	((Burretiokentia_grandiflora	(((Veitchia_spiralis	Kentiopsis_piersoniorum)	(Dictyosperma_album	Hydriastele_microspadix))	Heterospathe_cagayanensis))	Dypsis_decaryi)))	Geonoma_undata)	(((Attalea_speciosa	((Bactris_major	(Elaeis_guineensis	Elaeis_oleifera))	((Reinhardtia_simplex	Reinhardtia_gracilis)	(Reinhardtia_latisecta	Reinhardtia_paiewonskiana))))	Pseudophoenix_vinifera)	(Roystonea_regia	(Sclerosperma_profizianum	(Podococcus_barteri	(Leopoldinia_pulchra	Orania_palindan))))))	((Phoenix_dactylifera	Sabal_domingensis)	Iriartea_deltoidea))	Serenoa_repens)	Chamaedorea_seifrizii))	Nypa_fruticans))	Calamus_caryotoides);
(((Geonoma_undata	(((Dypsis_decaryi	Veitchia_spiralis)	(Heterospathe_cagayanensis	(Dictyosperma_album	Kentiopsis_piersoniorum)))	Hydriastele_microspadix))	(((Burretiokentia_grandiflora	Manicaria_saccifera)	Pelagodoxa_henryana)	(((((Podococcus_barteri	Pseudophoenix_vinifera)	((Serenoa_repens	Phoenix_dactylifera)	Sabal_domingensis))	(Chamaedorea_seifrizii	(((Oenocarpus_bataua	Oenocarpus_minor)	Nypa_fruticans)	Prestoea_acuminata)))	((Sclerosperma_profizianum	(Iriartea_deltoidea	Orania_palindan))	(Roystonea_regia	(((Reinhardtia_simplex	Reinhardtia_gracilis)	(Reinhardtia_latisecta	Reinhardtia_paiewonskiana))	((Bactris_major	Attalea_speciosa)	(Elaeis_guineensis	Elaeis_oleifera))))))	Leopoldinia_pulchra)))	Calamus_caryotoides);
(((Roystonea_regia	((Bactris_major	(((Leopoldinia_pulchra	((Geonoma_undata	(((Veitchia_spiralis	(Heterospathe_cagayanensis	Kentiopsis_piersoniorum))	(Dictyosperma_album	Hydriastele_microspadix))	Dypsis_decaryi))	((Burretiokentia_grandiflora	Manicaria_saccifera)	Pelagodoxa_henryana)))	(Iriartea_deltoidea	(((Serenoa_repens	Phoenix_dactylifera)	Sabal_domingensis)	(Pseudophoenix_vinifera	(Chamaedorea_seifrizii	(((Oenocarpus_bataua	Oenocarpus_minor)	Prestoea_acuminata)	Nypa_fruticans))))))	(Podococcus_barteri	(Sclerosperma_profizianum	Orania_palindan))))	(Attalea_speciosa	(Elaeis_guineensis	Elaeis_oleifera))))	(((Reinhardtia_simplex	Reinhardtia_gracilis)	Reinhardtia_latisecta)	Reinhardtia_paiewonskiana))	Calamus_caryotoides);
((((Elaeis_guineensis	Elaeis_oleifera)	(Attalea_speciosa	((((Leopoldinia_pulchra	((((Veitchia_spiralis	(Heterospathe_cagayanensis	Kentiopsis_piersoniorum))	(Dictyosperma_album	Hydriastele_microspadix))	Dypsis_decaryi)	(((Burretiokentia_grandiflora	Manicaria_saccifera)	Pelagodoxa_henryana)	(Nypa_fruticans	Geonoma_undata))))	((((Chamaedorea_seifrizii	((Oenocarpus_bataua	Oenocarpus_minor)	Prestoea_acuminata))	(Serenoa_repens	(Phoenix_dactylifera	Sabal_domingensis)))	Iriartea_deltoidea)	(Roystonea_regia	Pseudophoenix_vinifera)))	(Sclerosperma_profizianum	(Orania_palindan	Podococcus_barteri)))	Bactris_major)))	((Reinhardtia_latisecta	Reinhardtia_paiewonskiana)	(Reinhardtia_gracilis	Reinhardtia_simplex)))	Calamus_caryotoides);
((Geonoma_undata	((((Dypsis_decaryi	(Veitchia_spiralis	(Heterospathe_cagayanensis	Kentiopsis_piersoniorum)))	Dictyosperma_album)	Hydriastele_microspadix)	(((Burretiokentia_grandiflora	Manicaria_saccifera)	((Nypa_fruticans	Sclerosperma_profizianum)	Pelagodoxa_henryana))	(((Roystonea_regia	((((Reinhardtia_latisecta	Reinhardtia_paiewonskiana)	(Reinhardtia_gracilis	Reinhardtia_simplex))	(Bactris_major	(Elaeis_guineensis	Elaeis_oleifera)))	Attalea_speciosa))	(((Serenoa_repens	(Chamaedorea_seifrizii	((Oenocarpus_bataua	Oenocarpus_minor)	Prestoea_acuminata)))	((Iriartea_deltoidea	Phoenix_dactylifera)	Sabal_domingensis))	Pseudophoenix_vinifera))	(Podococcus_barteri	(Leopoldinia_pulchra	Orania_palindan))))))	Calamus_caryotoides);
((Pelagodoxa_henryana	((((Dypsis_decaryi	(Veitchia_spiralis	(Heterospathe_cagayanensis	Kentiopsis_piersoniorum)))	Dictyosperma_album)	Hydriastele_microspadix)	(((((Roystonea_regia	((((Reinhardtia_latisecta	Reinhardtia_paiewonskiana)	(Reinhardtia_gracilis	Reinhardtia_simplex))	Bactris_major)	(Attalea_speciosa	(Elaeis_guineensis	Elaeis_oleifera))))	(Sclerosperma_profizianum	(Podococcus_barteri	Orania_palindan)))	((Chamaedorea_seifrizii	((Oenocarpus_bataua	Oenocarpus_minor)	Prestoea_acuminata))	(((Iriartea_deltoidea	(Serenoa_repens	Phoenix_dactylifera))	Sabal_domingensis)	Pseudophoenix_vinifera)))	Leopoldinia_pulchra)	((Burretiokentia_grandiflora	Manicaria_saccifera)	(Nypa_fruticans	Geonoma_undata)))))	Calamus_caryotoides);
((Burretiokentia_grandiflora	(Manicaria_saccifera	((Geonoma_undata	(Dypsis_decaryi	(((Veitchia_spiralis	Heterospathe_cagayanensis)	Kentiopsis_piersoniorum)	(Dictyosperma_album	Hydriastele_microspadix))))	(Pelagodoxa_henryana	((((Roystonea_regia	((((Reinhardtia_latisecta	Reinhardtia_paiewonskiana)	(Reinhardtia_gracilis	Reinhardtia_simplex))	(Elaeis_guineensis	Elaeis_oleifera))	(Bactris_major	Attalea_speciosa)))	(Sclerosperma_profizianum	(Podococcus_barteri	Orania_palindan)))	(((Chamaedorea_seifrizii	(Nypa_fruticans	((Oenocarpus_bataua	Oenocarpus_minor)	Prestoea_acuminata)))	(((Serenoa_repens	Phoenix_dactylifera)	Sabal_domingensis)	Iriartea_deltoidea))	Pseudophoenix_vinifera))	Leopoldinia_pulchra)))))	Calamus_caryotoides);
((((Reinhardtia_simplex	Reinhardtia_gracilis)	(Reinhardtia_paiewonskiana	Reinhardtia_latisecta))	(Attalea_speciosa	((Bactris_major	(Elaeis_guineensis	Elaeis_oleifera))	(((((Iriartea_deltoidea	(Sabal_domingensis	(Serenoa_repens	Phoenix_dactylifera)))	(((Oenocarpus_bataua	Oenocarpus_minor)	Prestoea_acuminata)	Chamaedorea_seifrizii))	Pseudophoenix_vinifera)	((Sclerosperma_profizianum	(Leopoldinia_pulchra	(((Nypa_fruticans	(Hydriastele_microspadix	((Veitchia_spiralis	(Heterospathe_cagayanensis	Kentiopsis_piersoniorum))	(Dypsis_decaryi	Dictyosperma_album))))	Geonoma_undata)	((Burretiokentia_grandiflora	Manicaria_saccifera)	Pelagodoxa_henryana))))	(Podococcus_barteri	Orania_palindan)))	Roystonea_regia))))	Calamus_caryotoides);
((((((Hydriastele_microspadix	(Heterospathe_cagayanensis	(Kentiopsis_piersoniorum	Veitchia_spiralis)))	Dictyosperma_album)	Dypsis_decaryi)	Geonoma_undata)	(((Burretiokentia_grandiflora	Manicaria_saccifera)	Pelagodoxa_henryana)	(((Sclerosperma_profizianum	(Orania_palindan	Podococcus_barteri))	((Attalea_speciosa	(Bactris_major	((((Reinhardtia_simplex	Reinhardtia_gracilis)	(Reinhardtia_paiewonskiana	Reinhardtia_latisecta))	(Elaeis_guineensis	Elaeis_oleifera))	Roystonea_regia)))	(((Iriartea_deltoidea	(Sabal_domingensis	(Serenoa_repens	Phoenix_dactylifera)))	(Nypa_fruticans	(((Oenocarpus_bataua	Oenocarpus_minor)	Prestoea_acuminata)	Chamaedorea_seifrizii)))	Pseudophoenix_vinifera)))	Leopoldinia_pulchra)))	Calamus_caryotoides);
(((Geonoma_undata	(((Manicaria_saccifera	Pelagodoxa_henryana)	(Leopoldinia_pulchra	((Iriartea_deltoidea	(((Nypa_fruticans	(((Oenocarpus_bataua	Oenocarpus_minor)	Prestoea_acuminata)	Chamaedorea_seifrizii))	(Sclerosperma_profizianum	Orania_palindan))	((Attalea_speciosa	(((Reinhardtia_simplex	Reinhardtia_gracilis)	(Reinhardtia_paiewonskiana	Reinhardtia_latisecta))	(Bactris_major	(Elaeis_guineensis	Elaeis_oleifera))))	((Sabal_domingensis	(Serenoa_repens	Phoenix_dactylifera))	(Roystonea_regia	Pseudophoenix_vinifera)))))	Podococcus_barteri)))	(((Hydriastele_microspadix	(Heterospathe_cagayanensis	Veitchia_spiralis))	(Kentiopsis_piersoniorum	Dictyosperma_album))	Dypsis_decaryi)))	Burretiokentia_grandiflora)	Calamus_caryotoides);
(((Geonoma_undata	(((Leopoldinia_pulchra	(((Iriartea_deltoidea	(((Sabal_domingensis	Phoenix_dactylifera)	Serenoa_repens)	(Pseudophoenix_vinifera	((Oenocarpus_bataua	Oenocarpus_minor)	Prestoea_acuminata))))	(Chamaedorea_seifrizii	((Attalea_speciosa	Bactris_major)	(((Reinhardtia_simplex	Reinhardtia_gracilis)	(Reinhardtia_paiewonskiana	Reinhardtia_latisecta))	(Elaeis_guineensis	Elaeis_oleifera)))))	(Sclerosperma_profizianum	(Podococcus_barteri	Orania_palindan))))	Manicaria_saccifera)	((Roystonea_regia	Pelagodoxa_henryana)	(Nypa_fruticans	(Dypsis_decaryi	((Hydriastele_microspadix	Dictyosperma_album)	((Kentiopsis_piersoniorum	Heterospathe_cagayanensis)	Veitchia_spiralis)))))))	Burretiokentia_grandiflora)	Calamus_caryotoides);
(((Leopoldinia_pulchra	(((Manicaria_saccifera	Chamaedorea_seifrizii)	((Pseudophoenix_vinifera	((Oenocarpus_bataua	Oenocarpus_minor)	Prestoea_acuminata))	(Iriartea_deltoidea	((Sabal_domingensis	Phoenix_dactylifera)	Serenoa_repens))))	((Roystonea_regia	((((Elaeis_guineensis	Elaeis_oleifera)	Attalea_speciosa)	Bactris_major)	((Reinhardtia_simplex	Reinhardtia_gracilis)	(Reinhardtia_paiewonskiana	Reinhardtia_latisecta))))	(Sclerosperma_profizianum	(Podococcus_barteri	Orania_palindan)))))	((Pelagodoxa_henryana	(Nypa_fruticans	(Dypsis_decaryi	((Dictyosperma_album	(Kentiopsis_piersoniorum	(Veitchia_spiralis	Hydriastele_microspadix)))	(Heterospathe_cagayanensis	Burretiokentia_grandiflora)))))	Geonoma_undata))	Calamus_caryotoides);
((((Reinhardtia_simplex	Reinhardtia_gracilis)	(Reinhardtia_paiewonskiana	Reinhardtia_latisecta))	((((((Dictyosperma_album	(Hydriastele_microspadix	(Veitchia_spiralis	(Kentiopsis_piersoniorum	Heterospathe_cagayanensis))))	Dypsis_decaryi)	((Sclerosperma_profizianum	(Podococcus_barteri	Orania_palindan))	(((Nypa_fruticans	Leopoldinia_pulchra)	Geonoma_undata)	(Manicaria_saccifera	Pelagodoxa_henryana))))	(Pseudophoenix_vinifera	((Chamaedorea_seifrizii	((Oenocarpus_bataua	Oenocarpus_minor)	Prestoea_acuminata))	(Iriartea_deltoidea	(Sabal_domingensis	(Phoenix_dactylifera	Serenoa_repens))))))	(Burretiokentia_grandiflora	Roystonea_regia))	(Bactris_major	((Elaeis_guineensis	Elaeis_oleifera)	Attalea_speciosa))))	Calamus_caryotoides);
(((Iriartea_deltoidea	(Serenoa_repens	((Sabal_domingensis	Phoenix_dactylifera)	(((Leopoldinia_pulchra	Pseudophoenix_vinifera)	(((Roystonea_regia	((Attalea_speciosa	(Bactris_major	(Elaeis_guineensis	Elaeis_oleifera)))	((Reinhardtia_simplex	Reinhardtia_gracilis)	(Reinhardtia_paiewonskiana	Reinhardtia_latisecta))))	(Sclerosperma_profizianum	(Podococcus_barteri	Orania_palindan)))	((Manicaria_saccifera	Pelagodoxa_henryana)	(((Hydriastele_microspadix	(Veitchia_spiralis	(Dictyosperma_album	(Kentiopsis_piersoniorum	Heterospathe_cagayanensis))))	Dypsis_decaryi)	Geonoma_undata))))	(Chamaedorea_seifrizii	(Nypa_fruticans	((Oenocarpus_bataua	Oenocarpus_minor)	Prestoea_acuminata)))))))	Burretiokentia_grandiflora)	Calamus_caryotoides);
(((Geonoma_undata	(((((Pseudophoenix_vinifera	((Leopoldinia_pulchra	Chamaedorea_seifrizii)	(Nypa_fruticans	((Oenocarpus_bataua	Oenocarpus_minor)	Prestoea_acuminata))))	(Sabal_domingensis	(Serenoa_repens	Phoenix_dactylifera)))	(((Attalea_speciosa	(Bactris_major	(Elaeis_guineensis	Elaeis_oleifera)))	((Reinhardtia_simplex	Reinhardtia_gracilis)	(Reinhardtia_paiewonskiana	Reinhardtia_latisecta)))	((Roystonea_regia	Iriartea_deltoidea)	(Sclerosperma_profizianum	(Podococcus_barteri	Orania_palindan)))))	(Manicaria_saccifera	Pelagodoxa_henryana))	(((Veitchia_spiralis	(Kentiopsis_piersoniorum	Heterospathe_cagayanensis))	(Hydriastele_microspadix	Dictyosperma_album))	Dypsis_decaryi)))	Burretiokentia_grandiflora)	Calamus_caryotoides);
((Geonoma_undata	((((Kentiopsis_piersoniorum	(Heterospathe_cagayanensis	Veitchia_spiralis))	(Hydriastele_microspadix	Dictyosperma_album))	Dypsis_decaryi)	((((Leopoldinia_pulchra	((Orania_palindan	Podococcus_barteri)	(Nypa_fruticans	Sclerosperma_profizianum)))	((Pseudophoenix_vinifera	((((Reinhardtia_simplex	Reinhardtia_gracilis)	(Reinhardtia_paiewonskiana	Reinhardtia_latisecta))	(Elaeis_guineensis	Elaeis_oleifera))	(Attalea_speciosa	Bactris_major)))	(((Prestoea_acuminata	(Oenocarpus_bataua	Oenocarpus_minor))	(Iriartea_deltoidea	(Sabal_domingensis	(Serenoa_repens	Phoenix_dactylifera))))	Chamaedorea_seifrizii)))	Roystonea_regia)	((Burretiokentia_grandiflora	Manicaria_saccifera)	Pelagodoxa_henryana))))	Calamus_caryotoides);
((Geonoma_undata	(((Hydriastele_microspadix	Dictyosperma_album)	(Dypsis_decaryi	(Kentiopsis_piersoniorum	(Heterospathe_cagayanensis	Veitchia_spiralis))))	((((Iriartea_deltoidea	((Sabal_domingensis	Phoenix_dactylifera)	Serenoa_repens))	(((Pseudophoenix_vinifera	Roystonea_regia)	((((Reinhardtia_simplex	Reinhardtia_gracilis)	(Reinhardtia_paiewonskiana	Reinhardtia_latisecta))	(Elaeis_guineensis	Elaeis_oleifera))	(Attalea_speciosa	Bactris_major)))	(((Orania_palindan	Podococcus_barteri)	Sclerosperma_profizianum)	(Chamaedorea_seifrizii	(Prestoea_acuminata	(Nypa_fruticans	(Oenocarpus_bataua	Oenocarpus_minor)))))))	((Burretiokentia_grandiflora	Manicaria_saccifera)	Pelagodoxa_henryana))	Leopoldinia_pulchra)))	Calamus_caryotoides);
((Burretiokentia_grandiflora	(Geonoma_undata	((((Dypsis_decaryi	Veitchia_spiralis)	(Dictyosperma_album	(Heterospathe_cagayanensis	Kentiopsis_piersoniorum)))	Hydriastele_microspadix)	(((((((Nypa_fruticans	((Prestoea_acuminata	(Oenocarpus_minor	Oenocarpus_bataua))	Chamaedorea_seifrizii))	(Iriartea_deltoidea	(Serenoa_repens	(Sabal_domingensis	Phoenix_dactylifera))))	((((Reinhardtia_paiewonskiana	Reinhardtia_latisecta)	(Reinhardtia_gracilis	Reinhardtia_simplex))	(Bactris_major	(Elaeis_oleifera	Elaeis_guineensis)))	Attalea_speciosa))	(Pseudophoenix_vinifera	Roystonea_regia))	(Sclerosperma_profizianum	(Orania_palindan	Podococcus_barteri)))	Leopoldinia_pulchra)	(Manicaria_saccifera	Pelagodoxa_henryana)))))	Calamus_caryotoides);
((Geonoma_undata	(((Burretiokentia_grandiflora	Manicaria_saccifera)	Pelagodoxa_henryana)	((((Dypsis_decaryi	Veitchia_spiralis)	(Heterospathe_cagayanensis	(Kentiopsis_piersoniorum	Dictyosperma_album)))	Hydriastele_microspadix)	(((((Pseudophoenix_vinifera	(Serenoa_repens	(Sabal_domingensis	Phoenix_dactylifera)))	((Prestoea_acuminata	((Nypa_fruticans	Oenocarpus_minor)	Oenocarpus_bataua))	Chamaedorea_seifrizii))	(Roystonea_regia	((Bactris_major	((Elaeis_oleifera	Elaeis_guineensis)	((Reinhardtia_paiewonskiana	Reinhardtia_latisecta)	(Reinhardtia_gracilis	Reinhardtia_simplex))))	Attalea_speciosa)))	(Leopoldinia_pulchra	Iriartea_deltoidea))	(Sclerosperma_profizianum	(Orania_palindan	Podococcus_barteri))))))	Calamus_caryotoides);
(((Geonoma_undata	((Leopoldinia_pulchra	(Manicaria_saccifera	Pelagodoxa_henryana))	((((Dypsis_decaryi	Veitchia_spiralis)	(Heterospathe_cagayanensis	Kentiopsis_piersoniorum))	(Dictyosperma_album	Hydriastele_microspadix))	((((Iriartea_deltoidea	(Sabal_domingensis	(Phoenix_dactylifera	Serenoa_repens)))	(((Prestoea_acuminata	(Oenocarpus_minor	Oenocarpus_bataua))	Chamaedorea_seifrizii)	Nypa_fruticans))	Pseudophoenix_vinifera)	((Attalea_speciosa	(Bactris_major	(Roystonea_regia	((Elaeis_oleifera	Elaeis_guineensis)	((Reinhardtia_paiewonskiana	Reinhardtia_latisecta)	(Reinhardtia_gracilis	Reinhardtia_simplex))))))	(Sclerosperma_profizianum	(Orania_palindan	Podococcus_barteri)))))))	Burretiokentia_grandiflora)	Calamus_caryotoides);
((Pelagodoxa_henryana	(((((Veitchia_spiralis	(Heterospathe_cagayanensis	(Leopoldinia_pulchra	Kentiopsis_piersoniorum)))	(Dictyosperma_album	Hydriastele_microspadix))	Dypsis_decaryi)	(Geonoma_undata	(((Iriartea_deltoidea	(Sabal_domingensis	(Pseudophoenix_vinifera	(Phoenix_dactylifera	Serenoa_repens))))	((Prestoea_acuminata	(Nypa_fruticans	(Oenocarpus_minor	Oenocarpus_bataua)))	Chamaedorea_seifrizii))	((((Bactris_major	((Reinhardtia_paiewonskiana	Reinhardtia_latisecta)	(Reinhardtia_gracilis	Reinhardtia_simplex)))	(Attalea_speciosa	(Elaeis_oleifera	Elaeis_guineensis)))	Roystonea_regia)	(Sclerosperma_profizianum	(Orania_palindan	Podococcus_barteri))))))	(Burretiokentia_grandiflora	Manicaria_saccifera)))	Calamus_caryotoides);
((Iriartea_deltoidea	((Serenoa_repens	(Phoenix_dactylifera	Sabal_domingensis))	((((((((Attalea_speciosa	(Bactris_major	(Elaeis_oleifera	Elaeis_guineensis)))	((Reinhardtia_paiewonskiana	Reinhardtia_latisecta)	(Reinhardtia_gracilis	Reinhardtia_simplex)))	Roystonea_regia)	(Sclerosperma_profizianum	(Orania_palindan	Podococcus_barteri)))	Leopoldinia_pulchra)	(((Nypa_fruticans	Geonoma_undata)	(Pelagodoxa_henryana	Manicaria_saccifera))	(((((Heterospathe_cagayanensis	Kentiopsis_piersoniorum)	Dictyosperma_album)	Dypsis_decaryi)	Veitchia_spiralis)	Hydriastele_microspadix)))	Pseudophoenix_vinifera)	(((Burretiokentia_grandiflora	Prestoea_acuminata)	(Oenocarpus_minor	Oenocarpus_bataua))	Chamaedorea_seifrizii))))	Calamus_caryotoides);
((Burretiokentia_grandiflora	((Oenocarpus_minor	Oenocarpus_bataua)	((Chamaedorea_seifrizii	((Serenoa_repens	(Phoenix_dactylifera	Sabal_domingensis))	(Iriartea_deltoidea	(((Leopoldinia_pulchra	(Pseudophoenix_vinifera	((Reinhardtia_paiewonskiana	Reinhardtia_latisecta)	(Reinhardtia_gracilis	Reinhardtia_simplex))))	((Elaeis_oleifera	Elaeis_guineensis)	(Attalea_speciosa	(Roystonea_regia	Bactris_major))))	(((Nypa_fruticans	Sclerosperma_profizianum)	(Orania_palindan	Podococcus_barteri))	((Pelagodoxa_henryana	Manicaria_saccifera)	(Geonoma_undata	((((Heterospathe_cagayanensis	(Kentiopsis_piersoniorum	Dictyosperma_album))	Dypsis_decaryi)	Veitchia_spiralis)	Hydriastele_microspadix))))))))	Prestoea_acuminata)))	Calamus_caryotoides);
((Burretiokentia_grandiflora	((Oenocarpus_minor	Oenocarpus_bataua)	((((((Phoenix_dactylifera	Sabal_domingensis)	Iriartea_deltoidea)	Serenoa_repens)	(((((Attalea_speciosa	(Bactris_major	(Elaeis_oleifera	Elaeis_guineensis)))	((Reinhardtia_paiewonskiana	Reinhardtia_latisecta)	(Reinhardtia_gracilis	Reinhardtia_simplex)))	Pseudophoenix_vinifera)	((((Leopoldinia_pulchra	Nypa_fruticans)	Sclerosperma_profizianum)	(Orania_palindan	Podococcus_barteri))	((Pelagodoxa_henryana	Manicaria_saccifera)	(Geonoma_undata	(((Veitchia_spiralis	Dypsis_decaryi)	((Heterospathe_cagayanensis	Kentiopsis_piersoniorum)	Dictyosperma_album))	Hydriastele_microspadix)))))	Chamaedorea_seifrizii))	Roystonea_regia)	Prestoea_acuminata)))	Calamus_caryotoides);
(((Oenocarpus_minor	Oenocarpus_bataua)	((((Sclerosperma_profizianum	(Orania_palindan	Podococcus_barteri))	((Iriartea_deltoidea	(Leopoldinia_pulchra	Roystonea_regia))	((Pelagodoxa_henryana	((Geonoma_undata	((((Kentiopsis_piersoniorum	Dictyosperma_album)	Heterospathe_cagayanensis)	(Dypsis_decaryi	Veitchia_spiralis))	Hydriastele_microspadix))	(Manicaria_saccifera	Burretiokentia_grandiflora)))	(((Sabal_domingensis	((Pseudophoenix_vinifera	Serenoa_repens)	Phoenix_dactylifera))	Chamaedorea_seifrizii)	((Attalea_speciosa	(Bactris_major	(Elaeis_oleifera	Elaeis_guineensis)))	((Reinhardtia_paiewonskiana	Reinhardtia_latisecta)	(Reinhardtia_gracilis	Reinhardtia_simplex)))))))	Nypa_fruticans)	Prestoea_acuminata))	Calamus_caryotoides);
((Pelagodoxa_henryana	(((((Kentiopsis_piersoniorum	Dictyosperma_album)	Heterospathe_cagayanensis)	(Dypsis_decaryi	Veitchia_spiralis))	(Burretiokentia_grandiflora	Hydriastele_microspadix))	((((((Attalea_speciosa	Bactris_major)	(Roystonea_regia	((Elaeis_oleifera	Elaeis_guineensis)	((Reinhardtia_paiewonskiana	Reinhardtia_latisecta)	(Reinhardtia_gracilis	Reinhardtia_simplex)))))	(((Chamaedorea_seifrizii	(Prestoea_acuminata	(Oenocarpus_minor	Oenocarpus_bataua)))	((Sabal_domingensis	(Serenoa_repens	Phoenix_dactylifera))	Iriartea_deltoidea))	Pseudophoenix_vinifera))	(Sclerosperma_profizianum	(Orania_palindan	Podococcus_barteri)))	Leopoldinia_pulchra)	((Nypa_fruticans	Geonoma_undata)	Manicaria_saccifera))))	Calamus_caryotoides);
(((Geonoma_undata	((((((Kentiopsis_piersoniorum	Heterospathe_cagayanensis)	Dictyosperma_album)	(Dypsis_decaryi	Veitchia_spiralis))	Hydriastele_microspadix)	(((((Pseudophoenix_vinifera	(((Reinhardtia_paiewonskiana	Reinhardtia_latisecta)	(Reinhardtia_gracilis	Reinhardtia_simplex))	(Bactris_major	(Attalea_speciosa	(Elaeis_oleifera	Elaeis_guineensis)))))	((Chamaedorea_seifrizii	(Prestoea_acuminata	(Oenocarpus_minor	Oenocarpus_bataua)))	((Phoenix_dactylifera	Sabal_domingensis)	(Serenoa_repens	Iriartea_deltoidea))))	(Sclerosperma_profizianum	(Orania_palindan	(Nypa_fruticans	Podococcus_barteri))))	(Pelagodoxa_henryana	Manicaria_saccifera))	Roystonea_regia))	Leopoldinia_pulchra))	Burretiokentia_grandiflora)	Calamus_caryotoides);
((Geonoma_undata	(((Burretiokentia_grandiflora	Manicaria_saccifera)	Pelagodoxa_henryana)	((((Sclerosperma_profizianum	(Podococcus_barteri	(Leopoldinia_pulchra	Orania_palindan)))	(Roystonea_regia	((((Reinhardtia_latisecta	Reinhardtia_paiewonskiana)	(Reinhardtia_simplex	Reinhardtia_gracilis))	(Bactris_major	(Elaeis_oleifera	Elaeis_guineensis)))	Attalea_speciosa)))	((Chamaedorea_seifrizii	(Prestoea_acuminata	(Oenocarpus_minor	(Oenocarpus_bataua	Nypa_fruticans))))	(Iriartea_deltoidea	(((Pseudophoenix_vinifera	Serenoa_repens)	Phoenix_dactylifera)	Sabal_domingensis))))	((((Dypsis_decaryi	Veitchia_spiralis)	(Kentiopsis_piersoniorum	Heterospathe_cagayanensis))	Dictyosperma_album)	Hydriastele_microspadix))))	Calamus_caryotoides);
((Iriartea_deltoidea	((Chamaedorea_seifrizii	((Prestoea_acuminata	(Oenocarpus_minor	Oenocarpus_bataua))	Nypa_fruticans))	(((Phoenix_dactylifera	Sabal_domingensis)	Serenoa_repens)	(Pseudophoenix_vinifera	(((Geonoma_undata	(((Veitchia_spiralis	(Kentiopsis_piersoniorum	Heterospathe_cagayanensis))	Dypsis_decaryi)	(Dictyosperma_album	Hydriastele_microspadix)))	(Manicaria_saccifera	(Leopoldinia_pulchra	Pelagodoxa_henryana)))	((Sclerosperma_profizianum	(Podococcus_barteri	Orania_palindan))	((Burretiokentia_grandiflora	Roystonea_regia)	((((Reinhardtia_latisecta	Reinhardtia_paiewonskiana)	(Reinhardtia_simplex	Reinhardtia_gracilis))	(Bactris_major	(Elaeis_oleifera	Elaeis_guineensis)))	Attalea_speciosa))))))))	Calamus_caryotoides);
((Geonoma_undata	((Dypsis_decaryi	((Dictyosperma_album	Hydriastele_microspadix)	(Heterospathe_cagayanensis	(Veitchia_spiralis	Kentiopsis_piersoniorum))))	((Leopoldinia_pulchra	(((Podococcus_barteri	Orania_palindan)	Sclerosperma_profizianum)	((Chamaedorea_seifrizii	((Sabal_domingensis	(Serenoa_repens	Phoenix_dactylifera))	((Roystonea_regia	(Burretiokentia_grandiflora	Iriartea_deltoidea))	(Prestoea_acuminata	(Oenocarpus_minor	Oenocarpus_bataua)))))	((Nypa_fruticans	Manicaria_saccifera)	(Pseudophoenix_vinifera	((((Reinhardtia_latisecta	Reinhardtia_paiewonskiana)	(Reinhardtia_simplex	Reinhardtia_gracilis))	(Elaeis_oleifera	Elaeis_guineensis))	(Attalea_speciosa	Bactris_major)))))))	Pelagodoxa_henryana)))	Calamus_caryotoides);
((Pelagodoxa_henryana	(((Burretiokentia_grandiflora	Manicaria_saccifera)	(Geonoma_undata	((Dypsis_decaryi	(Dictyosperma_album	(Kentiopsis_piersoniorum	(Heterospathe_cagayanensis	Veitchia_spiralis))))	Hydriastele_microspadix)))	(((((Leopoldinia_pulchra	Nypa_fruticans)	Podococcus_barteri)	Orania_palindan)	Sclerosperma_profizianum)	((((Pseudophoenix_vinifera	(Phoenix_dactylifera	Sabal_domingensis))	Serenoa_repens)	(Iriartea_deltoidea	(Chamaedorea_seifrizii	(Prestoea_acuminata	(Oenocarpus_minor	Oenocarpus_bataua)))))	(Roystonea_regia	((((Reinhardtia_latisecta	Reinhardtia_paiewonskiana)	(Reinhardtia_simplex	Reinhardtia_gracilis))	(Bactris_major	(Elaeis_oleifera	Elaeis_guineensis)))	Attalea_speciosa))))))	Calamus_caryotoides);
((Pelagodoxa_henryana	(((Burretiokentia_grandiflora	Manicaria_saccifera)	(Geonoma_undata	((((Hydriastele_microspadix	Dictyosperma_album)	(Heterospathe_cagayanensis	Veitchia_spiralis))	Kentiopsis_piersoniorum)	Dypsis_decaryi)))	((((Nypa_fruticans	Podococcus_barteri)	(Leopoldinia_pulchra	Orania_palindan))	Sclerosperma_profizianum)	((((Sabal_domingensis	(Phoenix_dactylifera	Serenoa_repens))	((Prestoea_acuminata	(Oenocarpus_minor	Oenocarpus_bataua))	(Roystonea_regia	Iriartea_deltoidea)))	Chamaedorea_seifrizii)	(Pseudophoenix_vinifera	((((Reinhardtia_latisecta	Reinhardtia_paiewonskiana)	(Reinhardtia_simplex	Reinhardtia_gracilis))	(Attalea_speciosa	(Elaeis_oleifera	Elaeis_guineensis)))	Bactris_major))))))	Calamus_caryotoides);
((Geonoma_undata	((Pelagodoxa_henryana	((((Kentiopsis_piersoniorum	Heterospathe_cagayanensis)	Veitchia_spiralis)	(Hydriastele_microspadix	Dictyosperma_album))	Dypsis_decaryi))	((Burretiokentia_grandiflora	Manicaria_saccifera)	(((((Podococcus_barteri	Orania_palindan)	Sclerosperma_profizianum)	(Roystonea_regia	(Attalea_speciosa	((Bactris_major	(Elaeis_oleifera	Elaeis_guineensis))	((Reinhardtia_latisecta	Reinhardtia_paiewonskiana)	(Reinhardtia_simplex	Reinhardtia_gracilis))))))	(((Chamaedorea_seifrizii	(Prestoea_acuminata	(Nypa_fruticans	(Oenocarpus_minor	Oenocarpus_bataua))))	(Iriartea_deltoidea	(Serenoa_repens	(Sabal_domingensis	Phoenix_dactylifera))))	Pseudophoenix_vinifera))	Leopoldinia_pulchra))))	Calamus_caryotoides);
((Geonoma_undata	(((Pelagodoxa_henryana	(((Podococcus_barteri	(Leopoldinia_pulchra	Orania_palindan))	Sclerosperma_profizianum)	((Roystonea_regia	(((Elaeis_oleifera	Elaeis_guineensis)	((Reinhardtia_latisecta	Reinhardtia_paiewonskiana)	(Reinhardtia_simplex	Reinhardtia_gracilis)))	(Bactris_major	Attalea_speciosa)))	((((Serenoa_repens	(Sabal_domingensis	Phoenix_dactylifera))	Iriartea_deltoidea)	((Chamaedorea_seifrizii	(Prestoea_acuminata	(Oenocarpus_minor	Oenocarpus_bataua)))	Nypa_fruticans))	Pseudophoenix_vinifera))))	Manicaria_saccifera)	((Burretiokentia_grandiflora	(((Kentiopsis_piersoniorum	Heterospathe_cagayanensis)	Veitchia_spiralis)	(Hydriastele_microspadix	Dictyosperma_album)))	Dypsis_decaryi)))	Calamus_caryotoides);
((((Reinhardtia_latisecta	Reinhardtia_paiewonskiana)	(Reinhardtia_simplex	Reinhardtia_gracilis))	((Bactris_major	(Elaeis_oleifera	Elaeis_guineensis))	(Attalea_speciosa	((((((Sabal_domingensis	Phoenix_dactylifera)	Iriartea_deltoidea)	((Chamaedorea_seifrizii	Serenoa_repens)	(Prestoea_acuminata	(Oenocarpus_minor	Oenocarpus_bataua))))	((((Nypa_fruticans	((((Kentiopsis_piersoniorum	Heterospathe_cagayanensis)	Veitchia_spiralis)	(Hydriastele_microspadix	Dictyosperma_album))	Dypsis_decaryi))	Geonoma_undata)	((Burretiokentia_grandiflora	Manicaria_saccifera)	Pelagodoxa_henryana))	(Leopoldinia_pulchra	Pseudophoenix_vinifera)))	((Podococcus_barteri	Orania_palindan)	Sclerosperma_profizianum))	Roystonea_regia))))	Calamus_caryotoides);
(((((Dypsis_decaryi	((Kentiopsis_piersoniorum	Heterospathe_cagayanensis)	Veitchia_spiralis))	Dictyosperma_album)	Hydriastele_microspadix)	((Geonoma_undata	((Burretiokentia_grandiflora	Manicaria_saccifera)	Pelagodoxa_henryana))	(((((Leopoldinia_pulchra	Orania_palindan)	(Sclerosperma_profizianum	Podococcus_barteri))	(((Roystonea_regia	((Reinhardtia_latisecta	Reinhardtia_paiewonskiana)	(Reinhardtia_simplex	Reinhardtia_gracilis)))	Bactris_major)	(Attalea_speciosa	(Elaeis_oleifera	Elaeis_guineensis))))	((Pseudophoenix_vinifera	((Serenoa_repens	Phoenix_dactylifera)	(Sabal_domingensis	Iriartea_deltoidea)))	(Nypa_fruticans	(Prestoea_acuminata	(Oenocarpus_minor	Oenocarpus_bataua)))))	Chamaedorea_seifrizii)))	Calamus_caryotoides);
((((Reinhardtia_latisecta	Reinhardtia_paiewonskiana)	(Reinhardtia_simplex	Reinhardtia_gracilis))	(Attalea_speciosa	((Bactris_major	(Elaeis_oleifera	Elaeis_guineensis))	((Burretiokentia_grandiflora	Roystonea_regia)	(((((((Serenoa_repens	Phoenix_dactylifera)	Sabal_domingensis)	Iriartea_deltoidea)	(Prestoea_acuminata	(Oenocarpus_minor	Oenocarpus_bataua)))	Chamaedorea_seifrizii)	Pseudophoenix_vinifera)	((Manicaria_saccifera	((Pelagodoxa_henryana	(((Dypsis_decaryi	(Heterospathe_cagayanensis	(Dictyosperma_album	Kentiopsis_piersoniorum)))	Veitchia_spiralis)	Hydriastele_microspadix))	((Nypa_fruticans	Geonoma_undata)	Leopoldinia_pulchra)))	((Podococcus_barteri	Sclerosperma_profizianum)	Orania_palindan)))))))	Calamus_caryotoides);
((((Reinhardtia_latisecta	Reinhardtia_paiewonskiana)	(Reinhardtia_simplex	Reinhardtia_gracilis))	(Attalea_speciosa	(((((((Oenocarpus_bataua	Oenocarpus_minor)	Prestoea_acuminata)	Chamaedorea_seifrizii)	(Iriartea_deltoidea	((Serenoa_repens	Phoenix_dactylifera)	Sabal_domingensis)))	((Sclerosperma_profizianum	(Orania_palindan	Podococcus_barteri))	(Leopoldinia_pulchra	(((Burretiokentia_grandiflora	Manicaria_saccifera)	Pelagodoxa_henryana)	((Nypa_fruticans	Geonoma_undata)	(Hydriastele_microspadix	((Dypsis_decaryi	Veitchia_spiralis)	(Heterospathe_cagayanensis	(Kentiopsis_piersoniorum	Dictyosperma_album)))))))))	(Pseudophoenix_vinifera	Roystonea_regia))	(Bactris_major	(Elaeis_guineensis	Elaeis_oleifera)))))	Calamus_caryotoides);
((((Bactris_major	(Attalea_speciosa	(Elaeis_guineensis	Elaeis_oleifera)))	(((Pseudophoenix_vinifera	(Chamaedorea_seifrizii	(Iriartea_deltoidea	(((Oenocarpus_bataua	Oenocarpus_minor)	Prestoea_acuminata)	((Serenoa_repens	Phoenix_dactylifera)	Sabal_domingensis)))))	((Sclerosperma_profizianum	(Orania_palindan	Podococcus_barteri))	(Leopoldinia_pulchra	(Nypa_fruticans	(((((Hydriastele_microspadix	(Heterospathe_cagayanensis	(Veitchia_spiralis	Kentiopsis_piersoniorum)))	Dictyosperma_album)	Dypsis_decaryi)	Geonoma_undata)	((Burretiokentia_grandiflora	Manicaria_saccifera)	Pelagodoxa_henryana))))))	Roystonea_regia))	((Reinhardtia_latisecta	Reinhardtia_paiewonskiana)	(Reinhardtia_simplex	Reinhardtia_gracilis)))	Calamus_caryotoides);
((Iriartea_deltoidea	(Sabal_domingensis	((((Pseudophoenix_vinifera	Serenoa_repens)	Phoenix_dactylifera)	((Chamaedorea_seifrizii	((Oenocarpus_bataua	Oenocarpus_minor)	Prestoea_acuminata))	(Roystonea_regia	((((Reinhardtia_latisecta	Reinhardtia_paiewonskiana)	(Reinhardtia_simplex	Reinhardtia_gracilis))	(Elaeis_guineensis	Elaeis_oleifera))	(Attalea_speciosa	Bactris_major)))))	((Sclerosperma_profizianum	(Orania_palindan	Podococcus_barteri))	(Leopoldinia_pulchra	((Burretiokentia_grandiflora	(Geonoma_undata	Nypa_fruticans))	((((Kentiopsis_piersoniorum	Heterospathe_cagayanensis)	(Dypsis_decaryi	Veitchia_spiralis))	(Dictyosperma_album	Hydriastele_microspadix))	(Manicaria_saccifera	Pelagodoxa_henryana))))))))	Calamus_caryotoides);
((Geonoma_undata	((((Roystonea_regia	((((Reinhardtia_latisecta	Reinhardtia_paiewonskiana)	(Reinhardtia_simplex	Reinhardtia_gracilis))	(Elaeis_guineensis	Elaeis_oleifera))	(Attalea_speciosa	Bactris_major)))	(Pseudophoenix_vinifera	(((Serenoa_repens	(Phoenix_dactylifera	Sabal_domingensis))	Iriartea_deltoidea)	(Chamaedorea_seifrizii	((Nypa_fruticans	(Burretiokentia_grandiflora	(Oenocarpus_bataua	Oenocarpus_minor)))	Prestoea_acuminata)))))	(Sclerosperma_profizianum	(Orania_palindan	Podococcus_barteri)))	(Manicaria_saccifera	(Leopoldinia_pulchra	(Pelagodoxa_henryana	(((Heterospathe_cagayanensis	(Veitchia_spiralis	Kentiopsis_piersoniorum))	(Dictyosperma_album	Hydriastele_microspadix))	Dypsis_decaryi))))))	Calamus_caryotoides);
((((Reinhardtia_latisecta	Reinhardtia_paiewonskiana)	(Reinhardtia_simplex	Reinhardtia_gracilis))	((Elaeis_guineensis	Elaeis_oleifera)	((Attalea_speciosa	Bactris_major)	(((Pseudophoenix_vinifera	(Chamaedorea_seifrizii	((Sabal_domingensis	(Serenoa_repens	Phoenix_dactylifera))	((Prestoea_acuminata	(Oenocarpus_bataua	Oenocarpus_minor))	Iriartea_deltoidea))))	((((Leopoldinia_pulchra	Orania_palindan)	(Burretiokentia_grandiflora	Manicaria_saccifera))	(Geonoma_undata	((Hydriastele_microspadix	(Veitchia_spiralis	(Heterospathe_cagayanensis	(Kentiopsis_piersoniorum	Dictyosperma_album))))	Dypsis_decaryi)))	(Podococcus_barteri	((Nypa_fruticans	Sclerosperma_profizianum)	Pelagodoxa_henryana))))	Roystonea_regia))))	Calamus_caryotoides);
((((Oenocarpus_bataua	Oenocarpus_minor)	((((((Manicaria_saccifera	((Nypa_fruticans	Geonoma_undata)	(Pelagodoxa_henryana	(((Dictyosperma_album	((Kentiopsis_piersoniorum	Veitchia_spiralis)	(Dypsis_decaryi	Heterospathe_cagayanensis)))	Hydriastele_microspadix)	Roystonea_regia))))	((Leopoldinia_pulchra	Orania_palindan)	Podococcus_barteri))	((Sclerosperma_profizianum	((Bactris_major	(Elaeis_guineensis	Elaeis_oleifera))	Attalea_speciosa))	((Reinhardtia_latisecta	Reinhardtia_paiewonskiana)	(Reinhardtia_simplex	Reinhardtia_gracilis))))	(Iriartea_deltoidea	(Sabal_domingensis	((Pseudophoenix_vinifera	Serenoa_repens)	Phoenix_dactylifera))))	Chamaedorea_seifrizii)	Prestoea_acuminata))	Burretiokentia_grandiflora)	Calamus_caryotoides);
((Serenoa_repens	(((Pseudophoenix_vinifera	((((Leopoldinia_pulchra	(Pelagodoxa_henryana	Geonoma_undata))	(Burretiokentia_grandiflora	Manicaria_saccifera))	(Nypa_fruticans	((Dictyosperma_album	(Veitchia_spiralis	(Dypsis_decaryi	(Kentiopsis_piersoniorum	Heterospathe_cagayanensis))))	Hydriastele_microspadix)))	(((((Reinhardtia_latisecta	Reinhardtia_paiewonskiana)	(Reinhardtia_simplex	Reinhardtia_gracilis))	(Elaeis_guineensis	Elaeis_oleifera))	((Bactris_major	Roystonea_regia)	Attalea_speciosa))	(Sclerosperma_profizianum	(Orania_palindan	Podococcus_barteri)))))	((Chamaedorea_seifrizii	(Prestoea_acuminata	(Oenocarpus_bataua	Oenocarpus_minor)))	(Phoenix_dactylifera	Sabal_domingensis)))	Iriartea_deltoidea))	Calamus_caryotoides);
(((((Veitchia_spiralis	(Dypsis_decaryi	(Kentiopsis_piersoniorum	Heterospathe_cagayanensis)))	(Hydriastele_microspadix	Dictyosperma_album))	Geonoma_undata)	((Leopoldinia_pulchra	((((Bactris_major	(Attalea_speciosa	(((Reinhardtia_latisecta	Reinhardtia_paiewonskiana)	(Reinhardtia_simplex	Reinhardtia_gracilis))	(Elaeis_guineensis	Elaeis_oleifera))))	Roystonea_regia)	(Sclerosperma_profizianum	(Orania_palindan	Podococcus_barteri)))	((Sabal_domingensis	((Phoenix_dactylifera	Serenoa_repens)	((Nypa_fruticans	(Chamaedorea_seifrizii	(Prestoea_acuminata	(Oenocarpus_bataua	Oenocarpus_minor))))	Pseudophoenix_vinifera)))	Iriartea_deltoidea)))	((Burretiokentia_grandiflora	Manicaria_saccifera)	Pelagodoxa_henryana)))	Calamus_caryotoides);
((Pelagodoxa_henryana	((((((Veitchia_spiralis	(Kentiopsis_piersoniorum	Heterospathe_cagayanensis))	(Hydriastele_microspadix	Dictyosperma_album))	Dypsis_decaryi)	(Nypa_fruticans	Geonoma_undata))	(((Serenoa_repens	(Pseudophoenix_vinifera	(Phoenix_dactylifera	Sabal_domingensis)))	(Iriartea_deltoidea	(Chamaedorea_seifrizii	(Prestoea_acuminata	(Oenocarpus_bataua	Oenocarpus_minor)))))	(Leopoldinia_pulchra	(((Attalea_speciosa	(((Reinhardtia_latisecta	Reinhardtia_paiewonskiana)	(Reinhardtia_simplex	Reinhardtia_gracilis))	(Bactris_major	(Elaeis_guineensis	Elaeis_oleifera))))	Roystonea_regia)	(Sclerosperma_profizianum	(Orania_palindan	Podococcus_barteri))))))	(Burretiokentia_grandiflora	Manicaria_saccifera)))	Calamus_caryotoides);
((((Oenocarpus_bataua	Oenocarpus_minor)	(((((((((Elaeis_guineensis	Elaeis_oleifera)	((Reinhardtia_latisecta	Reinhardtia_paiewonskiana)	(Reinhardtia_simplex	Reinhardtia_gracilis)))	(Attalea_speciosa	Bactris_major))	Roystonea_regia)	(Orania_palindan	(Podococcus_barteri	Sclerosperma_profizianum)))	((((Veitchia_spiralis	(Kentiopsis_piersoniorum	Heterospathe_cagayanensis))	(Hydriastele_microspadix	Dictyosperma_album))	Dypsis_decaryi)	((Manicaria_saccifera	Pelagodoxa_henryana)	((Leopoldinia_pulchra	Nypa_fruticans)	Geonoma_undata))))	(Pseudophoenix_vinifera	((Sabal_domingensis	(Serenoa_repens	Phoenix_dactylifera))	Iriartea_deltoidea)))	Chamaedorea_seifrizii)	Prestoea_acuminata))	Burretiokentia_grandiflora)	Calamus_caryotoides);
((Pelagodoxa_henryana	((Burretiokentia_grandiflora	((Geonoma_undata	(((Roystonea_regia	(Orania_palindan	(Podococcus_barteri	Sclerosperma_profizianum)))	(((Chamaedorea_seifrizii	(Nypa_fruticans	((Oenocarpus_minor	Oenocarpus_bataua)	Prestoea_acuminata)))	(Iriartea_deltoidea	(Serenoa_repens	(Sabal_domingensis	Phoenix_dactylifera))))	(Pseudophoenix_vinifera	((((Reinhardtia_latisecta	Reinhardtia_paiewonskiana)	(Reinhardtia_simplex	Reinhardtia_gracilis))	(Elaeis_guineensis	Elaeis_oleifera))	(Bactris_major	Attalea_speciosa)))))	Leopoldinia_pulchra))	(Dypsis_decaryi	((Dictyosperma_album	Hydriastele_microspadix)	(Veitchia_spiralis	(Heterospathe_cagayanensis	Kentiopsis_piersoniorum))))))	Manicaria_saccifera))	Calamus_caryotoides);
((((Dypsis_decaryi	(((Nypa_fruticans	Dictyosperma_album)	Hydriastele_microspadix)	(Veitchia_spiralis	(Heterospathe_cagayanensis	(Leopoldinia_pulchra	Kentiopsis_piersoniorum)))))	((Manicaria_saccifera	Pelagodoxa_henryana)	(((Pseudophoenix_vinifera	((Chamaedorea_seifrizii	((Burretiokentia_grandiflora	(Oenocarpus_minor	Oenocarpus_bataua))	Prestoea_acuminata))	(Iriartea_deltoidea	(Sabal_domingensis	(Phoenix_dactylifera	Serenoa_repens)))))	(((((Reinhardtia_latisecta	Reinhardtia_paiewonskiana)	(Reinhardtia_simplex	Reinhardtia_gracilis))	(Bactris_major	(Elaeis_guineensis	Elaeis_oleifera)))	Attalea_speciosa)	Roystonea_regia))	(Sclerosperma_profizianum	(Orania_palindan	Podococcus_barteri)))))	Geonoma_undata)	Calamus_caryotoides);
((Pelagodoxa_henryana	(Geonoma_undata	(((Manicaria_saccifera	Burretiokentia_grandiflora)	(Leopoldinia_pulchra	(((((((Reinhardtia_latisecta	Reinhardtia_paiewonskiana)	(Reinhardtia_simplex	Reinhardtia_gracilis))	(Elaeis_guineensis	Elaeis_oleifera))	((Roystonea_regia	Bactris_major)	Attalea_speciosa))	Pseudophoenix_vinifera)	((Chamaedorea_seifrizii	((Oenocarpus_minor	Oenocarpus_bataua)	Prestoea_acuminata))	((Phoenix_dactylifera	(Iriartea_deltoidea	Sabal_domingensis))	Serenoa_repens)))	(Sclerosperma_profizianum	(Orania_palindan	Podococcus_barteri)))))	(Nypa_fruticans	((Veitchia_spiralis	(((Heterospathe_cagayanensis	Kentiopsis_piersoniorum)	Dictyosperma_album)	Dypsis_decaryi))	Hydriastele_microspadix)))))	Calamus_caryotoides);
((Iriartea_deltoidea	((Chamaedorea_seifrizii	Serenoa_repens)	(((Nypa_fruticans	Geonoma_undata)	((Pelagodoxa_henryana	(Manicaria_saccifera	Burretiokentia_grandiflora))	((Dictyosperma_album	((Veitchia_spiralis	(Heterospathe_cagayanensis	Kentiopsis_piersoniorum))	Dypsis_decaryi))	Hydriastele_microspadix)))	(((Oenocarpus_minor	Oenocarpus_bataua)	Prestoea_acuminata)	((Leopoldinia_pulchra	(Pseudophoenix_vinifera	(Phoenix_dactylifera	Sabal_domingensis)))	(((Sclerosperma_profizianum	(Orania_palindan	Podococcus_barteri))	(((Reinhardtia_latisecta	Reinhardtia_paiewonskiana)	(Reinhardtia_simplex	Reinhardtia_gracilis))	((Bactris_major	(Elaeis_guineensis	Elaeis_oleifera))	Attalea_speciosa)))	Roystonea_regia))))))	Calamus_caryotoides);
((Geonoma_undata	(((Pelagodoxa_henryana	(Manicaria_saccifera	Burretiokentia_grandiflora))	(((((Sclerosperma_profizianum	Orania_palindan)	(((Attalea_speciosa	(((Reinhardtia_latisecta	Reinhardtia_paiewonskiana)	(Reinhardtia_simplex	Reinhardtia_gracilis))	(Elaeis_guineensis	Elaeis_oleifera)))	Bactris_major)	Roystonea_regia))	(Pseudophoenix_vinifera	((Chamaedorea_seifrizii	((Oenocarpus_minor	Oenocarpus_bataua)	Prestoea_acuminata))	((Serenoa_repens	(Phoenix_dactylifera	Sabal_domingensis))	Iriartea_deltoidea))))	Leopoldinia_pulchra)	(Podococcus_barteri	Nypa_fruticans)))	(((Veitchia_spiralis	(Heterospathe_cagayanensis	Kentiopsis_piersoniorum))	(Dypsis_decaryi	Dictyosperma_album))	Hydriastele_microspadix)))	Calamus_caryotoides);
((((Reinhardtia_latisecta	Reinhardtia_paiewonskiana)	(Reinhardtia_simplex	Reinhardtia_gracilis))	(Pseudophoenix_vinifera	(Leopoldinia_pulchra	((Roystonea_regia	(((Orania_palindan	(Sclerosperma_profizianum	Podococcus_barteri))	(((Dypsis_decaryi	((Veitchia_spiralis	(Dictyosperma_album	(Heterospathe_cagayanensis	Kentiopsis_piersoniorum)))	Hydriastele_microspadix))	Geonoma_undata)	(Pelagodoxa_henryana	(Manicaria_saccifera	Burretiokentia_grandiflora))))	((Chamaedorea_seifrizii	((Nypa_fruticans	(Oenocarpus_minor	Oenocarpus_bataua))	Prestoea_acuminata))	((Sabal_domingensis	(Serenoa_repens	Phoenix_dactylifera))	Iriartea_deltoidea))))	(Bactris_major	((Elaeis_guineensis	Elaeis_oleifera)	Attalea_speciosa))))))	Calamus_caryotoides);
((Iriartea_deltoidea	(((((((Bactris_major	((Elaeis_guineensis	Elaeis_oleifera)	Attalea_speciosa))	((Reinhardtia_latisecta	Reinhardtia_paiewonskiana)	(Reinhardtia_simplex	Reinhardtia_gracilis)))	Roystonea_regia)	Pseudophoenix_vinifera)	(Chamaedorea_seifrizii	((Nypa_fruticans	((Oenocarpus_minor	Oenocarpus_bataua)	Prestoea_acuminata))	(Serenoa_repens	(Phoenix_dactylifera	Sabal_domingensis)))))	(Orania_palindan	(Sclerosperma_profizianum	Podococcus_barteri)))	(Leopoldinia_pulchra	(((Pelagodoxa_henryana	(((Hydriastele_microspadix	Dictyosperma_album)	(Veitchia_spiralis	(Heterospathe_cagayanensis	Kentiopsis_piersoniorum)))	Dypsis_decaryi))	Geonoma_undata)	(Manicaria_saccifera	Burretiokentia_grandiflora)))))	Calamus_caryotoides);
((Burretiokentia_grandiflora	(Geonoma_undata	((((((Hydriastele_microspadix	Dictyosperma_album)	(Veitchia_spiralis	Heterospathe_cagayanensis))	Kentiopsis_piersoniorum)	Dypsis_decaryi)	(((((Pseudophoenix_vinifera	Roystonea_regia)	((Chamaedorea_seifrizii	((Oenocarpus_minor	Oenocarpus_bataua)	Prestoea_acuminata))	(Iriartea_deltoidea	(Sabal_domingensis	(Serenoa_repens	Phoenix_dactylifera)))))	((Attalea_speciosa	(Bactris_major	(Elaeis_guineensis	Elaeis_oleifera)))	((Reinhardtia_latisecta	Reinhardtia_paiewonskiana)	(Reinhardtia_simplex	Reinhardtia_gracilis))))	(Nypa_fruticans	Leopoldinia_pulchra))	(Orania_palindan	(Sclerosperma_profizianum	Podococcus_barteri))))	(Pelagodoxa_henryana	Manicaria_saccifera))))	Calamus_caryotoides);
((((Reinhardtia_latisecta	Reinhardtia_paiewonskiana)	(Reinhardtia_simplex	Reinhardtia_gracilis))	((((((Chamaedorea_seifrizii	((Nypa_fruticans	(Oenocarpus_minor	Oenocarpus_bataua))	Prestoea_acuminata))	Iriartea_deltoidea)	(Serenoa_repens	(Pseudophoenix_vinifera	(Phoenix_dactylifera	Sabal_domingensis))))	(((((Kentiopsis_piersoniorum	Veitchia_spiralis)	Heterospathe_cagayanensis)	(Dictyosperma_album	Dypsis_decaryi))	Hydriastele_microspadix)	((Pelagodoxa_henryana	(Burretiokentia_grandiflora	Manicaria_saccifera))	(Leopoldinia_pulchra	Geonoma_undata))))	((Orania_palindan	(Sclerosperma_profizianum	Podococcus_barteri))	Roystonea_regia))	(Attalea_speciosa	(Bactris_major	(Elaeis_guineensis	Elaeis_oleifera)))))	Calamus_caryotoides);
(((Oenocarpus_minor	Oenocarpus_bataua)	(Prestoea_acuminata	((((Iriartea_deltoidea	Sabal_domingensis)	(Serenoa_repens	Phoenix_dactylifera))	(((Geonoma_undata	((Burretiokentia_grandiflora	(((Veitchia_spiralis	(Heterospathe_cagayanensis	Kentiopsis_piersoniorum))	(Hydriastele_microspadix	Dictyosperma_album))	Dypsis_decaryi))	(Pelagodoxa_henryana	Manicaria_saccifera)))	((Sclerosperma_profizianum	(Nypa_fruticans	Podococcus_barteri))	(Leopoldinia_pulchra	Orania_palindan)))	((Pseudophoenix_vinifera	Roystonea_regia)	((Attalea_speciosa	Bactris_major)	((Elaeis_guineensis	Elaeis_oleifera)	((Reinhardtia_latisecta	Reinhardtia_paiewonskiana)	(Reinhardtia_simplex	Reinhardtia_gracilis)))))))	Chamaedorea_seifrizii)))	Calamus_caryotoides);
((Burretiokentia_grandiflora	((Oenocarpus_minor	Oenocarpus_bataua)	((((Phoenix_dactylifera	Serenoa_repens)	Pseudophoenix_vinifera)	(Sabal_domingensis	(((Leopoldinia_pulchra	(((Veitchia_spiralis	((Dypsis_decaryi	Heterospathe_cagayanensis)	(Dictyosperma_album	Kentiopsis_piersoniorum)))	Hydriastele_microspadix)	((Pelagodoxa_henryana	Manicaria_saccifera)	(Nypa_fruticans	Geonoma_undata))))	((Orania_palindan	(Sclerosperma_profizianum	(((Roystonea_regia	Bactris_major)	Attalea_speciosa)	((Elaeis_guineensis	Elaeis_oleifera)	((Reinhardtia_latisecta	Reinhardtia_paiewonskiana)	(Reinhardtia_gracilis	Reinhardtia_simplex))))))	Podococcus_barteri))	(Iriartea_deltoidea	Chamaedorea_seifrizii))))	Prestoea_acuminata)))	Calamus_caryotoides);
((Pelagodoxa_henryana	((Leopoldinia_pulchra	(Nypa_fruticans	((((Veitchia_spiralis	Kentiopsis_piersoniorum)	Heterospathe_cagayanensis)	((Burretiokentia_grandiflora	Dictyosperma_album)	Hydriastele_microspadix))	Dypsis_decaryi)))	((Geonoma_undata	((((Iriartea_deltoidea	(Sabal_domingensis	(Phoenix_dactylifera	(Serenoa_repens	Pseudophoenix_vinifera))))	(Chamaedorea_seifrizii	(Prestoea_acuminata	(Oenocarpus_minor	Oenocarpus_bataua))))	(((Reinhardtia_latisecta	Reinhardtia_paiewonskiana)	(Reinhardtia_gracilis	Reinhardtia_simplex))	((Roystonea_regia	(Bactris_major	Attalea_speciosa))	(Elaeis_guineensis	Elaeis_oleifera))))	(Orania_palindan	(Sclerosperma_profizianum	Podococcus_barteri))))	Manicaria_saccifera)))	Calamus_caryotoides);
((Pelagodoxa_henryana	((((Veitchia_spiralis	(Kentiopsis_piersoniorum	Heterospathe_cagayanensis))	(Dictyosperma_album	Hydriastele_microspadix))	Dypsis_decaryi)	(((Leopoldinia_pulchra	((((Attalea_speciosa	((Bactris_major	(Elaeis_guineensis	Elaeis_oleifera))	((Reinhardtia_latisecta	Reinhardtia_paiewonskiana)	(Reinhardtia_gracilis	Reinhardtia_simplex))))	Roystonea_regia)	(((Iriartea_deltoidea	(Sabal_domingensis	(Phoenix_dactylifera	Serenoa_repens)))	(Chamaedorea_seifrizii	(Prestoea_acuminata	(Oenocarpus_minor	Oenocarpus_bataua))))	Pseudophoenix_vinifera))	(Orania_palindan	(Sclerosperma_profizianum	Podococcus_barteri))))	(Burretiokentia_grandiflora	Manicaria_saccifera))	(Geonoma_undata	Nypa_fruticans))))	Calamus_caryotoides);
((Burretiokentia_grandiflora	((Geonoma_undata	(((Dictyosperma_album	(Veitchia_spiralis	(Kentiopsis_piersoniorum	Heterospathe_cagayanensis)))	Dypsis_decaryi)	Hydriastele_microspadix))	(((((((Attalea_speciosa	(Elaeis_guineensis	Elaeis_oleifera))	(((Reinhardtia_latisecta	Reinhardtia_paiewonskiana)	(Reinhardtia_gracilis	Reinhardtia_simplex))	Bactris_major))	Roystonea_regia)	(((Iriartea_deltoidea	(Sabal_domingensis	(Phoenix_dactylifera	Serenoa_repens)))	(Chamaedorea_seifrizii	(Prestoea_acuminata	(Nypa_fruticans	(Oenocarpus_minor	Oenocarpus_bataua)))))	Pseudophoenix_vinifera))	(Sclerosperma_profizianum	(Podococcus_barteri	Orania_palindan)))	Leopoldinia_pulchra)	(Pelagodoxa_henryana	Manicaria_saccifera))))	Calamus_caryotoides);
((Reinhardtia_gracilis	(Reinhardtia_simplex	((((((Pseudophoenix_vinifera	((Iriartea_deltoidea	(Sabal_domingensis	(Phoenix_dactylifera	Serenoa_repens)))	(Chamaedorea_seifrizii	(Prestoea_acuminata	(Oenocarpus_minor	Oenocarpus_bataua)))))	((((Burretiokentia_grandiflora	Manicaria_saccifera)	(((((Kentiopsis_piersoniorum	Heterospathe_cagayanensis)	(Dypsis_decaryi	Veitchia_spiralis))	Dictyosperma_album)	Hydriastele_microspadix)	(Leopoldinia_pulchra	Pelagodoxa_henryana)))	Geonoma_undata)	Nypa_fruticans))	(Sclerosperma_profizianum	(Podococcus_barteri	Orania_palindan)))	(Roystonea_regia	(Bactris_major	Attalea_speciosa)))	(Elaeis_guineensis	Elaeis_oleifera))	(Reinhardtia_latisecta	Reinhardtia_paiewonskiana))))	Calamus_caryotoides);
((Pelagodoxa_henryana	(((((Sclerosperma_profizianum	(Podococcus_barteri	Orania_palindan))	(Roystonea_regia	(((Reinhardtia_latisecta	Reinhardtia_paiewonskiana)	(Reinhardtia_gracilis	Reinhardtia_simplex))	(((Elaeis_guineensis	Elaeis_oleifera)	Bactris_major)	Attalea_speciosa))))	((Burretiokentia_grandiflora	Manicaria_saccifera)	((Iriartea_deltoidea	(Pseudophoenix_vinifera	(Sabal_domingensis	(Phoenix_dactylifera	Serenoa_repens))))	(Chamaedorea_seifrizii	(Prestoea_acuminata	(Nypa_fruticans	(Oenocarpus_minor	Oenocarpus_bataua)))))))	Geonoma_undata)	(Leopoldinia_pulchra	((((Heterospathe_cagayanensis	Veitchia_spiralis)	Kentiopsis_piersoniorum)	(Dictyosperma_album	Hydriastele_microspadix))	Dypsis_decaryi))))	Calamus_caryotoides);
((((Oenocarpus_minor	Oenocarpus_bataua)	(((((Pseudophoenix_vinifera	(Geonoma_undata	((Leopoldinia_pulchra	(((Heterospathe_cagayanensis	Dypsis_decaryi)	(Veitchia_spiralis	Kentiopsis_piersoniorum))	(Dictyosperma_album	Hydriastele_microspadix)))	(Manicaria_saccifera	Pelagodoxa_henryana))))	((Sclerosperma_profizianum	(Podococcus_barteri	Orania_palindan))	(Roystonea_regia	(((Reinhardtia_latisecta	Reinhardtia_paiewonskiana)	(Reinhardtia_gracilis	Reinhardtia_simplex))	(((Elaeis_guineensis	Elaeis_oleifera)	Bactris_major)	Attalea_speciosa)))))	(Iriartea_deltoidea	((Nypa_fruticans	Sabal_domingensis)	Phoenix_dactylifera)))	(Serenoa_repens	Chamaedorea_seifrizii))	Prestoea_acuminata))	Burretiokentia_grandiflora)	Calamus_caryotoides);
(((((((Sclerosperma_profizianum	Orania_palindan)	Podococcus_barteri)	(Iriartea_deltoidea	((Sabal_domingensis	(Phoenix_dactylifera	Pseudophoenix_vinifera))	((((Prestoea_acuminata	(Oenocarpus_minor	Oenocarpus_bataua))	Serenoa_repens)	Chamaedorea_seifrizii)	((((Elaeis_guineensis	Elaeis_oleifera)	Attalea_speciosa)	(Bactris_major	((Reinhardtia_latisecta	Reinhardtia_paiewonskiana)	(Reinhardtia_gracilis	Reinhardtia_simplex))))	Roystonea_regia)))))	((((Kentiopsis_piersoniorum	Heterospathe_cagayanensis)	Veitchia_spiralis)	((Dictyosperma_album	Hydriastele_microspadix)	Dypsis_decaryi))	(((Nypa_fruticans	Geonoma_undata)	Leopoldinia_pulchra)	Pelagodoxa_henryana)))	Manicaria_saccifera)	Burretiokentia_grandiflora)	Calamus_caryotoides);
((Geonoma_undata	((Leopoldinia_pulchra	((Orania_palindan	Podococcus_barteri)	(Iriartea_deltoidea	(((Sabal_domingensis	(Phoenix_dactylifera	(Serenoa_repens	Pseudophoenix_vinifera)))	((Prestoea_acuminata	(Oenocarpus_minor	Oenocarpus_bataua))	Chamaedorea_seifrizii))	(((Elaeis_guineensis	Elaeis_oleifera)	(Sclerosperma_profizianum	Attalea_speciosa))	(Bactris_major	((Reinhardtia_latisecta	Reinhardtia_paiewonskiana)	(Reinhardtia_gracilis	Reinhardtia_simplex))))))))	((Manicaria_saccifera	Burretiokentia_grandiflora)	(Roystonea_regia	((Nypa_fruticans	((Dypsis_decaryi	((Kentiopsis_piersoniorum	Dictyosperma_album)	(Veitchia_spiralis	Heterospathe_cagayanensis)))	Hydriastele_microspadix))	Pelagodoxa_henryana)))))	Calamus_caryotoides);
((((Reinhardtia_latisecta	Reinhardtia_paiewonskiana)	(Reinhardtia_gracilis	Reinhardtia_simplex))	(((Roystonea_regia	(Sclerosperma_profizianum	(Orania_palindan	Podococcus_barteri)))	(((Geonoma_undata	((Pelagodoxa_henryana	Leopoldinia_pulchra)	(((Veitchia_spiralis	(Kentiopsis_piersoniorum	Heterospathe_cagayanensis))	(Dictyosperma_album	(Burretiokentia_grandiflora	Hydriastele_microspadix)))	Dypsis_decaryi)))	Manicaria_saccifera)	(Iriartea_deltoidea	(((Prestoea_acuminata	(Oenocarpus_minor	Oenocarpus_bataua))	Chamaedorea_seifrizii)	((Nypa_fruticans	Sabal_domingensis)	(Serenoa_repens	(Pseudophoenix_vinifera	Phoenix_dactylifera)))))))	(((Elaeis_guineensis	Elaeis_oleifera)	Attalea_speciosa)	Bactris_major)))	Calamus_caryotoides);
(((((((((((Sabal_domingensis	Phoenix_dactylifera)	Serenoa_repens)	Iriartea_deltoidea)	(Chamaedorea_seifrizii	(Prestoea_acuminata	(Oenocarpus_bataua	Oenocarpus_minor))))	Pseudophoenix_vinifera)	((Orania_palindan	(Podococcus_barteri	Sclerosperma_profizianum))	((((Geonoma_undata	(Heterospathe_cagayanensis	(Dypsis_decaryi	((Hydriastele_microspadix	Dictyosperma_album)	(Veitchia_spiralis	Kentiopsis_piersoniorum)))))	(Pelagodoxa_henryana	(Burretiokentia_grandiflora	Manicaria_saccifera)))	Nypa_fruticans)	Leopoldinia_pulchra)))	Roystonea_regia)	((Elaeis_oleifera	Elaeis_guineensis)	Attalea_speciosa))	Bactris_major)	((Reinhardtia_latisecta	Reinhardtia_paiewonskiana)	(Reinhardtia_gracilis	Reinhardtia_simplex)))	Calamus_caryotoides);
((((((((Chamaedorea_seifrizii	Serenoa_repens)	(((Burretiokentia_grandiflora	Iriartea_deltoidea)	Roystonea_regia)	Sabal_domingensis))	(Phoenix_dactylifera	(Prestoea_acuminata	(Oenocarpus_bataua	Oenocarpus_minor))))	((Orania_palindan	Sclerosperma_profizianum)	(Podococcus_barteri	(((Pelagodoxa_henryana	Manicaria_saccifera)	((Nypa_fruticans	Geonoma_undata)	(Heterospathe_cagayanensis	(((Kentiopsis_piersoniorum	Veitchia_spiralis)	(Hydriastele_microspadix	Dictyosperma_album))	Dypsis_decaryi))))	Leopoldinia_pulchra))))	Pseudophoenix_vinifera)	(((Elaeis_oleifera	Elaeis_guineensis)	Attalea_speciosa)	Bactris_major))	((Reinhardtia_latisecta	Reinhardtia_paiewonskiana)	(Reinhardtia_gracilis	Reinhardtia_simplex)))	Calamus_caryotoides);
((((Elaeis_oleifera	Elaeis_guineensis)	((Roystonea_regia	(((Nypa_fruticans	(Chamaedorea_seifrizii	(Prestoea_acuminata	(Oenocarpus_bataua	Oenocarpus_minor))))	(((Burretiokentia_grandiflora	Podococcus_barteri)	(Leopoldinia_pulchra	Orania_palindan))	Sclerosperma_profizianum))	((Iriartea_deltoidea	((Sabal_domingensis	(Phoenix_dactylifera	Serenoa_repens))	Pseudophoenix_vinifera))	((Pelagodoxa_henryana	Manicaria_saccifera)	(Geonoma_undata	(((Kentiopsis_piersoniorum	Veitchia_spiralis)	(Hydriastele_microspadix	(Dictyosperma_album	Heterospathe_cagayanensis)))	Dypsis_decaryi))))))	(Bactris_major	Attalea_speciosa)))	((Reinhardtia_latisecta	Reinhardtia_paiewonskiana)	(Reinhardtia_gracilis	Reinhardtia_simplex)))	Calamus_caryotoides);
(((Geonoma_undata	((((((Serenoa_repens	(Sabal_domingensis	Phoenix_dactylifera))	(Iriartea_deltoidea	(Chamaedorea_seifrizii	(Prestoea_acuminata	(Nypa_fruticans	(Oenocarpus_bataua	Oenocarpus_minor))))))	Pseudophoenix_vinifera)	(((Podococcus_barteri	Orania_palindan)	Sclerosperma_profizianum)	(Attalea_speciosa	((Roystonea_regia	((Reinhardtia_latisecta	Reinhardtia_paiewonskiana)	(Reinhardtia_gracilis	Reinhardtia_simplex)))	(Bactris_major	(Elaeis_oleifera	Elaeis_guineensis))))))	Leopoldinia_pulchra)	((Pelagodoxa_henryana	Manicaria_saccifera)	(((Veitchia_spiralis	(Kentiopsis_piersoniorum	Heterospathe_cagayanensis))	(Dictyosperma_album	Hydriastele_microspadix))	Dypsis_decaryi))))	Burretiokentia_grandiflora)	Calamus_caryotoides);
((Geonoma_undata	((((Veitchia_spiralis	(Kentiopsis_piersoniorum	Heterospathe_cagayanensis))	(Dictyosperma_album	Hydriastele_microspadix))	Dypsis_decaryi)	(Burretiokentia_grandiflora	(((((((Iriartea_deltoidea	(Chamaedorea_seifrizii	Serenoa_repens))	(Sabal_domingensis	Phoenix_dactylifera))	(Nypa_fruticans	((Oenocarpus_bataua	Oenocarpus_minor)	Prestoea_acuminata)))	Pseudophoenix_vinifera)	((Orania_palindan	(Sclerosperma_profizianum	Podococcus_barteri))	((Attalea_speciosa	(((Reinhardtia_latisecta	Reinhardtia_paiewonskiana)	(Reinhardtia_gracilis	Reinhardtia_simplex))	(Bactris_major	(Elaeis_oleifera	Elaeis_guineensis))))	Roystonea_regia)))	Leopoldinia_pulchra)	(Pelagodoxa_henryana	Manicaria_saccifera)))))	Calamus_caryotoides);
((((Reinhardtia_latisecta	Reinhardtia_paiewonskiana)	(Reinhardtia_gracilis	Reinhardtia_simplex))	((Attalea_speciosa	((Elaeis_oleifera	Elaeis_guineensis)	Bactris_major))	((Chamaedorea_seifrizii	(((Oenocarpus_bataua	Oenocarpus_minor)	Prestoea_acuminata)	(Pseudophoenix_vinifera	(Sabal_domingensis	(Phoenix_dactylifera	Serenoa_repens)))))	(Iriartea_deltoidea	((((Leopoldinia_pulchra	(Burretiokentia_grandiflora	Manicaria_saccifera))	Pelagodoxa_henryana)	((Geonoma_undata	Nypa_fruticans)	(((Veitchia_spiralis	(Kentiopsis_piersoniorum	Heterospathe_cagayanensis))	(Dictyosperma_album	Hydriastele_microspadix))	Dypsis_decaryi)))	((Roystonea_regia	Sclerosperma_profizianum)	(Podococcus_barteri	Orania_palindan)))))))	Calamus_caryotoides);
((Burretiokentia_grandiflora	(Leopoldinia_pulchra	((Geonoma_undata	Pelagodoxa_henryana)	((((((Kentiopsis_piersoniorum	Veitchia_spiralis)	(Dictyosperma_album	Hydriastele_microspadix))	Dypsis_decaryi)	Heterospathe_cagayanensis)	(((Chamaedorea_seifrizii	(Prestoea_acuminata	(Nypa_fruticans	(Oenocarpus_bataua	Oenocarpus_minor))))	(Iriartea_deltoidea	(Sabal_domingensis	(Phoenix_dactylifera	Serenoa_repens))))	((((Attalea_speciosa	(Elaeis_oleifera	Elaeis_guineensis))	(((Reinhardtia_latisecta	Reinhardtia_paiewonskiana)	(Reinhardtia_gracilis	Reinhardtia_simplex))	Bactris_major))	(Pseudophoenix_vinifera	Roystonea_regia))	(Podococcus_barteri	(Sclerosperma_profizianum	Orania_palindan)))))	Manicaria_saccifera))))	Calamus_caryotoides);
((Pelagodoxa_henryana	((((Leopoldinia_pulchra	Geonoma_undata)	(((Dictyosperma_album	Hydriastele_microspadix)	((Kentiopsis_piersoniorum	Heterospathe_cagayanensis)	Veitchia_spiralis))	Dypsis_decaryi))	Nypa_fruticans)	((Manicaria_saccifera	Burretiokentia_grandiflora)	((Sclerosperma_profizianum	(Orania_palindan	Podococcus_barteri))	((((Sabal_domingensis	(Phoenix_dactylifera	Serenoa_repens))	(Pseudophoenix_vinifera	(Prestoea_acuminata	(Oenocarpus_bataua	Oenocarpus_minor))))	(Iriartea_deltoidea	Chamaedorea_seifrizii))	(((Attalea_speciosa	Bactris_major)	((Elaeis_oleifera	Elaeis_guineensis)	((Reinhardtia_latisecta	Reinhardtia_paiewonskiana)	(Reinhardtia_gracilis	Reinhardtia_simplex))))	Roystonea_regia))))))	Calamus_caryotoides);
(((Nypa_fruticans	(Oenocarpus_bataua	Oenocarpus_minor))	((((Pseudophoenix_vinifera	(((((((Dictyosperma_album	Hydriastele_microspadix)	(Kentiopsis_piersoniorum	(Heterospathe_cagayanensis	Veitchia_spiralis)))	Dypsis_decaryi)	(Pelagodoxa_henryana	(Manicaria_saccifera	Burretiokentia_grandiflora)))	Geonoma_undata)	(Sclerosperma_profizianum	((Leopoldinia_pulchra	Orania_palindan)	Podococcus_barteri)))	((Bactris_major	((Reinhardtia_paiewonskiana	((Reinhardtia_gracilis	Reinhardtia_simplex)	Reinhardtia_latisecta))	(Attalea_speciosa	(Elaeis_oleifera	Elaeis_guineensis))))	Roystonea_regia)))	(Iriartea_deltoidea	(Sabal_domingensis	(Phoenix_dactylifera	Serenoa_repens))))	Chamaedorea_seifrizii)	Prestoea_acuminata))	Calamus_caryotoides);
((Geonoma_undata	(((((Dictyosperma_album	Hydriastele_microspadix)	Veitchia_spiralis)	Dypsis_decaryi)	(Heterospathe_cagayanensis	Kentiopsis_piersoniorum))	((Pelagodoxa_henryana	((((Sclerosperma_profizianum	(Orania_palindan	Podococcus_barteri))	((((Attalea_speciosa	(Bactris_major	(Elaeis_oleifera	Elaeis_guineensis)))	((Reinhardtia_paiewonskiana	Reinhardtia_latisecta)	(Reinhardtia_gracilis	Reinhardtia_simplex)))	Roystonea_regia)	((((Serenoa_repens	Iriartea_deltoidea)	(Sabal_domingensis	Phoenix_dactylifera))	(Chamaedorea_seifrizii	(Prestoea_acuminata	(Oenocarpus_bataua	Oenocarpus_minor))))	Pseudophoenix_vinifera)))	Nypa_fruticans)	Leopoldinia_pulchra))	(Manicaria_saccifera	Burretiokentia_grandiflora))))	Calamus_caryotoides);
((Geonoma_undata	(((Dictyosperma_album	((Heterospathe_cagayanensis	Kentiopsis_piersoniorum)	(Dypsis_decaryi	Veitchia_spiralis)))	Hydriastele_microspadix)	(((Burretiokentia_grandiflora	Manicaria_saccifera)	(Leopoldinia_pulchra	(((Orania_palindan	Podococcus_barteri)	(Roystonea_regia	Sclerosperma_profizianum))	(Iriartea_deltoidea	(((Attalea_speciosa	Bactris_major)	(((Reinhardtia_simplex	Reinhardtia_gracilis)	(Reinhardtia_latisecta	Reinhardtia_paiewonskiana))	(Elaeis_oleifera	Elaeis_guineensis)))	(Chamaedorea_seifrizii	((Prestoea_acuminata	(Oenocarpus_minor	Oenocarpus_bataua))	(Pseudophoenix_vinifera	((Serenoa_repens	Phoenix_dactylifera)	Sabal_domingensis)))))))))	(Nypa_fruticans	Pelagodoxa_henryana))))	Calamus_caryotoides);
(((Oenocarpus_minor	Oenocarpus_bataua)	((Chamaedorea_seifrizii	(((((Sabal_domingensis	Phoenix_dactylifera)	Pseudophoenix_vinifera)	Serenoa_repens)	Iriartea_deltoidea)	(((Roystonea_regia	(Attalea_speciosa	Bactris_major))	(((Reinhardtia_simplex	Reinhardtia_gracilis)	(Reinhardtia_latisecta	Reinhardtia_paiewonskiana))	(Elaeis_oleifera	Elaeis_guineensis)))	(((((Geonoma_undata	(Burretiokentia_grandiflora	(((Dypsis_decaryi	Dictyosperma_album)	((Heterospathe_cagayanensis	Kentiopsis_piersoniorum)	Veitchia_spiralis))	Hydriastele_microspadix)))	(Pelagodoxa_henryana	Manicaria_saccifera))	Leopoldinia_pulchra)	Nypa_fruticans)	(Sclerosperma_profizianum	(Orania_palindan	Podococcus_barteri))))))	Prestoea_acuminata))	Calamus_caryotoides);
(((Oenocarpus_minor	Oenocarpus_bataua)	((((((Pseudophoenix_vinifera	((Bactris_major	(Attalea_speciosa	(Elaeis_oleifera	Elaeis_guineensis)))	((Reinhardtia_simplex	Reinhardtia_gracilis)	(Reinhardtia_latisecta	Reinhardtia_paiewonskiana))))	(((Geonoma_undata	(Hydriastele_microspadix	(Veitchia_spiralis	((Heterospathe_cagayanensis	(Dictyosperma_album	Kentiopsis_piersoniorum))	Dypsis_decaryi))))	(Pelagodoxa_henryana	(Burretiokentia_grandiflora	Manicaria_saccifera)))	(Leopoldinia_pulchra	(Sclerosperma_profizianum	(Orania_palindan	(Nypa_fruticans	Podococcus_barteri))))))	Chamaedorea_seifrizii)	((Sabal_domingensis	(Serenoa_repens	Phoenix_dactylifera))	Iriartea_deltoidea))	Roystonea_regia)	Prestoea_acuminata))	Calamus_caryotoides);
(((Oenocarpus_minor	Oenocarpus_bataua)	(((Nypa_fruticans	Prestoea_acuminata)	((Iriartea_deltoidea	(Pseudophoenix_vinifera	(((Bactris_major	(Attalea_speciosa	Roystonea_regia))	(((Reinhardtia_simplex	Reinhardtia_gracilis)	(Reinhardtia_latisecta	Reinhardtia_paiewonskiana))	(Elaeis_oleifera	Elaeis_guineensis)))	((Sclerosperma_profizianum	(Orania_palindan	Podococcus_barteri))	((((((Dictyosperma_album	Hydriastele_microspadix)	(Veitchia_spiralis	(Heterospathe_cagayanensis	Kentiopsis_piersoniorum)))	Dypsis_decaryi)	(Geonoma_undata	Burretiokentia_grandiflora))	(Pelagodoxa_henryana	Manicaria_saccifera))	Leopoldinia_pulchra)))))	(Serenoa_repens	(Sabal_domingensis	Phoenix_dactylifera))))	Chamaedorea_seifrizii))	Calamus_caryotoides);
((Geonoma_undata	((((((Heterospathe_cagayanensis	Kentiopsis_piersoniorum)	((Dictyosperma_album	Hydriastele_microspadix)	Veitchia_spiralis))	Dypsis_decaryi)	(Leopoldinia_pulchra	((((Bactris_major	Attalea_speciosa)	(Roystonea_regia	(((Reinhardtia_simplex	Reinhardtia_gracilis)	(Reinhardtia_latisecta	Reinhardtia_paiewonskiana))	(Elaeis_oleifera	Elaeis_guineensis))))	(Sclerosperma_profizianum	(Orania_palindan	Podococcus_barteri)))	(((Chamaedorea_seifrizii	((Nypa_fruticans	(Oenocarpus_minor	Oenocarpus_bataua))	Prestoea_acuminata))	(Iriartea_deltoidea	(Serenoa_repens	(Sabal_domingensis	Phoenix_dactylifera))))	Pseudophoenix_vinifera))))	(Pelagodoxa_henryana	Manicaria_saccifera))	Burretiokentia_grandiflora))	Calamus_caryotoides);
(((Geonoma_undata	((Pelagodoxa_henryana	(Leopoldinia_pulchra	Nypa_fruticans))	(Manicaria_saccifera	((((Dictyosperma_album	Hydriastele_microspadix)	(Veitchia_spiralis	(Heterospathe_cagayanensis	Kentiopsis_piersoniorum)))	Dypsis_decaryi)	(((Roystonea_regia	((((Reinhardtia_simplex	Reinhardtia_gracilis)	(Reinhardtia_latisecta	Reinhardtia_paiewonskiana))	Attalea_speciosa)	((Elaeis_oleifera	Elaeis_guineensis)	Bactris_major)))	(Sclerosperma_profizianum	(Orania_palindan	Podococcus_barteri)))	((Serenoa_repens	(Chamaedorea_seifrizii	((Oenocarpus_minor	Oenocarpus_bataua)	Prestoea_acuminata)))	(Iriartea_deltoidea	(Pseudophoenix_vinifera	(Sabal_domingensis	Phoenix_dactylifera)))))))))	Burretiokentia_grandiflora)	Calamus_caryotoides);
((((Oenocarpus_minor	Oenocarpus_bataua)	(Prestoea_acuminata	((((Iriartea_deltoidea	(Sabal_domingensis	(Serenoa_repens	Phoenix_dactylifera)))	((Pseudophoenix_vinifera	((((Reinhardtia_simplex	Reinhardtia_gracilis)	(Reinhardtia_latisecta	Reinhardtia_paiewonskiana))	(Elaeis_oleifera	Elaeis_guineensis))	(Bactris_major	Attalea_speciosa)))	((((Geonoma_undata	Nypa_fruticans)	(Pelagodoxa_henryana	Manicaria_saccifera))	(((Dictyosperma_album	Hydriastele_microspadix)	(Veitchia_spiralis	(Heterospathe_cagayanensis	Kentiopsis_piersoniorum)))	Dypsis_decaryi))	((Leopoldinia_pulchra	Orania_palindan)	(Podococcus_barteri	Sclerosperma_profizianum)))))	Chamaedorea_seifrizii)	Roystonea_regia)))	Burretiokentia_grandiflora)	Calamus_caryotoides);
(((Oenocarpus_minor	Oenocarpus_bataua)	(Prestoea_acuminata	((((Pseudophoenix_vinifera	((Roystonea_regia	((Attalea_speciosa	Bactris_major)	(((Reinhardtia_simplex	Reinhardtia_gracilis)	(Reinhardtia_latisecta	Reinhardtia_paiewonskiana))	(Elaeis_oleifera	Elaeis_guineensis))))	(((Pelagodoxa_henryana	(Burretiokentia_grandiflora	Manicaria_saccifera))	((((Dictyosperma_album	Hydriastele_microspadix)	(Veitchia_spiralis	(Heterospathe_cagayanensis	Kentiopsis_piersoniorum)))	Dypsis_decaryi)	(Leopoldinia_pulchra	(Geonoma_undata	Nypa_fruticans))))	(Orania_palindan	(Podococcus_barteri	Sclerosperma_profizianum)))))	(Sabal_domingensis	(Serenoa_repens	Phoenix_dactylifera)))	Iriartea_deltoidea)	Chamaedorea_seifrizii)))	Calamus_caryotoides);
((((Reinhardtia_simplex	Reinhardtia_gracilis)	(Reinhardtia_latisecta	Reinhardtia_paiewonskiana))	((Elaeis_oleifera	Elaeis_guineensis)	((((((Pelagodoxa_henryana	(Burretiokentia_grandiflora	Manicaria_saccifera))	((((Dictyosperma_album	Hydriastele_microspadix)	(Veitchia_spiralis	(Heterospathe_cagayanensis	Kentiopsis_piersoniorum)))	Dypsis_decaryi)	Geonoma_undata))	((((Serenoa_repens	(Phoenix_dactylifera	Sabal_domingensis))	Iriartea_deltoidea)	(((Oenocarpus_minor	Oenocarpus_bataua)	Prestoea_acuminata)	(Nypa_fruticans	Chamaedorea_seifrizii)))	Pseudophoenix_vinifera))	((Leopoldinia_pulchra	Orania_palindan)	(Podococcus_barteri	Sclerosperma_profizianum)))	Roystonea_regia)	(Attalea_speciosa	Bactris_major))))	Calamus_caryotoides);
((((Reinhardtia_simplex	Reinhardtia_gracilis)	(Reinhardtia_latisecta	Reinhardtia_paiewonskiana))	(((((Leopoldinia_pulchra	(Geonoma_undata	(((Burretiokentia_grandiflora	Manicaria_saccifera)	(Nypa_fruticans	(((Dictyosperma_album	Hydriastele_microspadix)	(Veitchia_spiralis	(Heterospathe_cagayanensis	Kentiopsis_piersoniorum)))	Dypsis_decaryi)))	Pelagodoxa_henryana)))	((Iriartea_deltoidea	Sabal_domingensis)	((((Oenocarpus_minor	Oenocarpus_bataua)	Prestoea_acuminata)	(Serenoa_repens	Chamaedorea_seifrizii))	(Pseudophoenix_vinifera	Phoenix_dactylifera))))	(Orania_palindan	(Podococcus_barteri	Sclerosperma_profizianum)))	Roystonea_regia)	(Attalea_speciosa	(Bactris_major	(Elaeis_oleifera	Elaeis_guineensis)))))	Calamus_caryotoides);
((((((Dypsis_decaryi	Veitchia_spiralis)	(Dictyosperma_album	(Heterospathe_cagayanensis	Kentiopsis_piersoniorum)))	Hydriastele_microspadix)	((((((((Reinhardtia_gracilis	Reinhardtia_simplex)	(Reinhardtia_paiewonskiana	Reinhardtia_latisecta))	(Attalea_speciosa	(Bactris_major	(Elaeis_oleifera	Elaeis_guineensis))))	Roystonea_regia)	((Chamaedorea_seifrizii	Leopoldinia_pulchra)	(((Sabal_domingensis	(Phoenix_dactylifera	(Pseudophoenix_vinifera	Serenoa_repens)))	Iriartea_deltoidea)	(Sclerosperma_profizianum	(Prestoea_acuminata	(Oenocarpus_bataua	Oenocarpus_minor))))))	(Orania_palindan	(Nypa_fruticans	Podococcus_barteri)))	Geonoma_undata)	(Manicaria_saccifera	Pelagodoxa_henryana)))	Burretiokentia_grandiflora)	Calamus_caryotoides);
(((((Manicaria_saccifera	Pelagodoxa_henryana)	((Nypa_fruticans	(Dypsis_decaryi	((Veitchia_spiralis	(Heterospathe_cagayanensis	Kentiopsis_piersoniorum))	(Hydriastele_microspadix	Dictyosperma_album))))	(((((Prestoea_acuminata	(Oenocarpus_bataua	Oenocarpus_minor))	(Iriartea_deltoidea	(Sabal_domingensis	(Phoenix_dactylifera	(Pseudophoenix_vinifera	Serenoa_repens)))))	Chamaedorea_seifrizii)	(((Sclerosperma_profizianum	Orania_palindan)	Podococcus_barteri)	((((Elaeis_oleifera	Elaeis_guineensis)	((Reinhardtia_gracilis	Reinhardtia_simplex)	(Reinhardtia_paiewonskiana	Reinhardtia_latisecta)))	(Attalea_speciosa	Bactris_major))	Roystonea_regia)))	Leopoldinia_pulchra)))	Geonoma_undata)	Burretiokentia_grandiflora)	Calamus_caryotoides);
((((((Dypsis_decaryi	((Heterospathe_cagayanensis	Kentiopsis_piersoniorum)	(Hydriastele_microspadix	Dictyosperma_album)))	Veitchia_spiralis)	((Manicaria_saccifera	(Leopoldinia_pulchra	(((Iriartea_deltoidea	Sabal_domingensis)	(Chamaedorea_seifrizii	((Serenoa_repens	(Phoenix_dactylifera	Pseudophoenix_vinifera))	(Prestoea_acuminata	(Oenocarpus_bataua	Oenocarpus_minor)))))	((Orania_palindan	(Podococcus_barteri	Sclerosperma_profizianum))	((Bactris_major	(((Elaeis_oleifera	Elaeis_guineensis)	((Reinhardtia_gracilis	Reinhardtia_simplex)	(Reinhardtia_paiewonskiana	Reinhardtia_latisecta)))	Attalea_speciosa))	Roystonea_regia)))))	(Nypa_fruticans	Geonoma_undata)))	Pelagodoxa_henryana)	Burretiokentia_grandiflora)	Calamus_caryotoides);
(((Oenocarpus_bataua	Oenocarpus_minor)	((((((Serenoa_repens	Iriartea_deltoidea)	(Sabal_domingensis	Phoenix_dactylifera))	Pseudophoenix_vinifera)	((((Geonoma_undata	((Pelagodoxa_henryana	(Burretiokentia_grandiflora	Manicaria_saccifera))	((((Heterospathe_cagayanensis	Kentiopsis_piersoniorum)	Dictyosperma_album)	(Veitchia_spiralis	Dypsis_decaryi))	Hydriastele_microspadix)))	Nypa_fruticans)	(Podococcus_barteri	(Sclerosperma_profizianum	Orania_palindan)))	((Leopoldinia_pulchra	Chamaedorea_seifrizii)	((Bactris_major	((Reinhardtia_gracilis	Reinhardtia_simplex)	(Reinhardtia_paiewonskiana	Reinhardtia_latisecta)))	((Elaeis_oleifera	Elaeis_guineensis)	Attalea_speciosa)))))	Roystonea_regia)	Prestoea_acuminata))	Calamus_caryotoides);
(((Pelagodoxa_henryana	(((Manicaria_saccifera	((Podococcus_barteri	(Sclerosperma_profizianum	(Leopoldinia_pulchra	Orania_palindan)))	((((Serenoa_repens	(Pseudophoenix_vinifera	Roystonea_regia))	((Bactris_major	((Reinhardtia_gracilis	Reinhardtia_simplex)	(Reinhardtia_paiewonskiana	Reinhardtia_latisecta)))	((Elaeis_oleifera	Elaeis_guineensis)	Attalea_speciosa)))	(((Prestoea_acuminata	(Oenocarpus_bataua	Oenocarpus_minor))	Chamaedorea_seifrizii)	Phoenix_dactylifera))	(Sabal_domingensis	Iriartea_deltoidea))))	Geonoma_undata)	(Nypa_fruticans	(((Heterospathe_cagayanensis	Kentiopsis_piersoniorum)	(Veitchia_spiralis	Dypsis_decaryi))	(Dictyosperma_album	Hydriastele_microspadix)))))	Burretiokentia_grandiflora)	Calamus_caryotoides);
((Geonoma_undata	(((((Heterospathe_cagayanensis	Kentiopsis_piersoniorum)	Veitchia_spiralis)	(Burretiokentia_grandiflora	(Dictyosperma_album	Hydriastele_microspadix)))	Dypsis_decaryi)	((Pelagodoxa_henryana	Manicaria_saccifera)	(((Nypa_fruticans	Podococcus_barteri)	(Sclerosperma_profizianum	(Leopoldinia_pulchra	Orania_palindan)))	((Pseudophoenix_vinifera	(((Reinhardtia_gracilis	Reinhardtia_simplex)	(Reinhardtia_paiewonskiana	Reinhardtia_latisecta))	((Bactris_major	(Elaeis_oleifera	Elaeis_guineensis))	Attalea_speciosa)))	((((Prestoea_acuminata	(Oenocarpus_bataua	Oenocarpus_minor))	Chamaedorea_seifrizii)	((Serenoa_repens	Phoenix_dactylifera)	Sabal_domingensis))	(Roystonea_regia	Iriartea_deltoidea)))))))	Calamus_caryotoides);
(((Oenocarpus_bataua	Oenocarpus_minor)	((Chamaedorea_seifrizii	(Pseudophoenix_vinifera	(((Serenoa_repens	Phoenix_dactylifera)	Sabal_domingensis)	((((Podococcus_barteri	(Sclerosperma_profizianum	Orania_palindan))	(((Reinhardtia_gracilis	Reinhardtia_simplex)	(Reinhardtia_paiewonskiana	Reinhardtia_latisecta))	((Bactris_major	(Elaeis_oleifera	Elaeis_guineensis))	(Roystonea_regia	Attalea_speciosa))))	((((Dypsis_decaryi	((Dictyosperma_album	Kentiopsis_piersoniorum)	Heterospathe_cagayanensis))	Veitchia_spiralis)	Hydriastele_microspadix)	((Nypa_fruticans	Geonoma_undata)	((Burretiokentia_grandiflora	Leopoldinia_pulchra)	(Pelagodoxa_henryana	Manicaria_saccifera)))))	Iriartea_deltoidea))))	Prestoea_acuminata))	Calamus_caryotoides);
(((Oenocarpus_bataua	Oenocarpus_minor)	((Chamaedorea_seifrizii	((((Pseudophoenix_vinifera	(Attalea_speciosa	(((Reinhardtia_gracilis	Reinhardtia_simplex)	(Reinhardtia_paiewonskiana	Reinhardtia_latisecta))	(Bactris_major	(Elaeis_oleifera	Elaeis_guineensis)))))	((((((Roystonea_regia	Pelagodoxa_henryana)	(((Veitchia_spiralis	Dypsis_decaryi)	((Dictyosperma_album	Kentiopsis_piersoniorum)	Heterospathe_cagayanensis))	Hydriastele_microspadix))	Geonoma_undata)	(Manicaria_saccifera	Burretiokentia_grandiflora))	Leopoldinia_pulchra)	(((Nypa_fruticans	Podococcus_barteri)	Orania_palindan)	Sclerosperma_profizianum)))	(Iriartea_deltoidea	(Phoenix_dactylifera	Sabal_domingensis)))	Serenoa_repens))	Prestoea_acuminata))	Calamus_caryotoides);
(((Oenocarpus_bataua	Oenocarpus_minor)	((Chamaedorea_seifrizii	(((Pseudophoenix_vinifera	(Attalea_speciosa	(((Reinhardtia_gracilis	Reinhardtia_simplex)	(Reinhardtia_paiewonskiana	Reinhardtia_latisecta))	(Bactris_major	(Elaeis_oleifera	Elaeis_guineensis)))))	(((((Pelagodoxa_henryana	Manicaria_saccifera)	(Nypa_fruticans	((Veitchia_spiralis	(Kentiopsis_piersoniorum	Heterospathe_cagayanensis))	(((Burretiokentia_grandiflora	Dictyosperma_album)	Hydriastele_microspadix)	Dypsis_decaryi))))	Geonoma_undata)	Leopoldinia_pulchra)	((Roystonea_regia	(Orania_palindan	Sclerosperma_profizianum))	Podococcus_barteri)))	((Serenoa_repens	Phoenix_dactylifera)	(Sabal_domingensis	Iriartea_deltoidea))))	Prestoea_acuminata))	Calamus_caryotoides);
((Geonoma_undata	((Dypsis_decaryi	((Veitchia_spiralis	(Kentiopsis_piersoniorum	Heterospathe_cagayanensis))	(Dictyosperma_album	Hydriastele_microspadix)))	(((Burretiokentia_grandiflora	Manicaria_saccifera)	Pelagodoxa_henryana)	((((Attalea_speciosa	Bactris_major)	(((Reinhardtia_gracilis	Reinhardtia_simplex)	(Reinhardtia_paiewonskiana	Reinhardtia_latisecta))	(Elaeis_oleifera	Elaeis_guineensis)))	((Sclerosperma_profizianum	Orania_palindan)	(Iriartea_deltoidea	Roystonea_regia)))	((((Leopoldinia_pulchra	Chamaedorea_seifrizii)	(Prestoea_acuminata	(Nypa_fruticans	(Oenocarpus_bataua	Oenocarpus_minor))))	(Podococcus_barteri	Pseudophoenix_vinifera))	((Serenoa_repens	Phoenix_dactylifera)	Sabal_domingensis))))))	Calamus_caryotoides);
((((Reinhardtia_gracilis	Reinhardtia_simplex)	(Reinhardtia_paiewonskiana	Reinhardtia_latisecta))	((Bactris_major	(Elaeis_oleifera	Elaeis_guineensis))	(Attalea_speciosa	((((Manicaria_saccifera	Pelagodoxa_henryana)	((Burretiokentia_grandiflora	Geonoma_undata)	((Dictyosperma_album	Hydriastele_microspadix)	(Kentiopsis_piersoniorum	(Heterospathe_cagayanensis	(Dypsis_decaryi	Veitchia_spiralis))))))	(Podococcus_barteri	(Sclerosperma_profizianum	(Leopoldinia_pulchra	Orania_palindan))))	((((Serenoa_repens	(Phoenix_dactylifera	Sabal_domingensis))	(Roystonea_regia	Iriartea_deltoidea))	((Nypa_fruticans	(Prestoea_acuminata	(Oenocarpus_minor	Oenocarpus_bataua)))	Chamaedorea_seifrizii))	Pseudophoenix_vinifera)))))	Calamus_caryotoides);
((Burretiokentia_grandiflora	(Geonoma_undata	((((Dictyosperma_album	Hydriastele_microspadix)	(Veitchia_spiralis	(Kentiopsis_piersoniorum	Heterospathe_cagayanensis)))	Dypsis_decaryi)	(((Manicaria_saccifera	Pelagodoxa_henryana)	((Nypa_fruticans	(Sclerosperma_profizianum	(Orania_palindan	Podococcus_barteri)))	((Iriartea_deltoidea	(((Serenoa_repens	(Pseudophoenix_vinifera	(Phoenix_dactylifera	Sabal_domingensis)))	(Prestoea_acuminata	(Oenocarpus_minor	Oenocarpus_bataua)))	Chamaedorea_seifrizii))	(Roystonea_regia	((((Reinhardtia_gracilis	Reinhardtia_simplex)	(Reinhardtia_paiewonskiana	Reinhardtia_latisecta))	Bactris_major)	(Attalea_speciosa	(Elaeis_oleifera	Elaeis_guineensis)))))))	Leopoldinia_pulchra))))	Calamus_caryotoides);
((Geonoma_undata	((((Pseudophoenix_vinifera	(((Sclerosperma_profizianum	(Orania_palindan	Podococcus_barteri))	(Roystonea_regia	((Reinhardtia_gracilis	(Reinhardtia_simplex	(Reinhardtia_paiewonskiana	Reinhardtia_latisecta)))	(Bactris_major	(Attalea_speciosa	(Elaeis_oleifera	Elaeis_guineensis))))))	((Iriartea_deltoidea	((Phoenix_dactylifera	Serenoa_repens)	Sabal_domingensis))	((Prestoea_acuminata	(Nypa_fruticans	(Oenocarpus_minor	Oenocarpus_bataua)))	Chamaedorea_seifrizii))))	Leopoldinia_pulchra)	(Pelagodoxa_henryana	(((Dictyosperma_album	Hydriastele_microspadix)	(Heterospathe_cagayanensis	(Veitchia_spiralis	Kentiopsis_piersoniorum)))	Dypsis_decaryi)))	(Burretiokentia_grandiflora	Manicaria_saccifera)))	Calamus_caryotoides);
((Pelagodoxa_henryana	(((Hydriastele_microspadix	(((Heterospathe_cagayanensis	(Veitchia_spiralis	Kentiopsis_piersoniorum))	Dypsis_decaryi)	Dictyosperma_album))	(Leopoldinia_pulchra	Burretiokentia_grandiflora))	(((((Sclerosperma_profizianum	(Orania_palindan	Podococcus_barteri))	(Roystonea_regia	(((Reinhardtia_paiewonskiana	Reinhardtia_latisecta)	(Reinhardtia_gracilis	Reinhardtia_simplex))	(Bactris_major	(Attalea_speciosa	(Elaeis_oleifera	Elaeis_guineensis))))))	((((Iriartea_deltoidea	Serenoa_repens)	(Sabal_domingensis	Phoenix_dactylifera))	((Prestoea_acuminata	(Oenocarpus_minor	Oenocarpus_bataua))	Chamaedorea_seifrizii))	Pseudophoenix_vinifera))	Manicaria_saccifera)	(Nypa_fruticans	Geonoma_undata))))	Calamus_caryotoides);
((Pelagodoxa_henryana	((((((Veitchia_spiralis	(Kentiopsis_piersoniorum	Heterospathe_cagayanensis))	(Dictyosperma_album	Hydriastele_microspadix))	Dypsis_decaryi)	(((((Leopoldinia_pulchra	Orania_palindan)	Podococcus_barteri)	((Pseudophoenix_vinifera	((((Reinhardtia_paiewonskiana	Reinhardtia_latisecta)	(Reinhardtia_gracilis	Reinhardtia_simplex))	((Elaeis_oleifera	Elaeis_guineensis)	Bactris_major))	Attalea_speciosa))	(((Prestoea_acuminata	(Nypa_fruticans	(Oenocarpus_minor	Oenocarpus_bataua)))	Chamaedorea_seifrizii)	((Phoenix_dactylifera	Serenoa_repens)	(Iriartea_deltoidea	Sabal_domingensis)))))	(Burretiokentia_grandiflora	Manicaria_saccifera))	Geonoma_undata))	Roystonea_regia)	Sclerosperma_profizianum))	Calamus_caryotoides);
(((((Veitchia_spiralis	(Kentiopsis_piersoniorum	Heterospathe_cagayanensis))	(Dictyosperma_album	Hydriastele_microspadix))	Dypsis_decaryi)	((Pelagodoxa_henryana	Manicaria_saccifera)	((Nypa_fruticans	Geonoma_undata)	((Sclerosperma_profizianum	(Podococcus_barteri	(Leopoldinia_pulchra	Orania_palindan)))	((Roystonea_regia	(((Reinhardtia_paiewonskiana	Reinhardtia_latisecta)	(Reinhardtia_gracilis	Reinhardtia_simplex))	(((Elaeis_oleifera	Elaeis_guineensis)	Bactris_major)	Attalea_speciosa)))	(Chamaedorea_seifrizii	(Iriartea_deltoidea	((Prestoea_acuminata	(Burretiokentia_grandiflora	(Oenocarpus_minor	Oenocarpus_bataua)))	(((Pseudophoenix_vinifera	Phoenix_dactylifera)	Sabal_domingensis)	Serenoa_repens)))))))))	Calamus_caryotoides);
((((Reinhardtia_paiewonskiana	Reinhardtia_latisecta)	(Reinhardtia_gracilis	Reinhardtia_simplex))	(Attalea_speciosa	(((Elaeis_oleifera	Elaeis_guineensis)	Bactris_major)	((Chamaedorea_seifrizii	((Iriartea_deltoidea	((Nypa_fruticans	Sabal_domingensis)	(((Pelagodoxa_henryana	Manicaria_saccifera)	((((Veitchia_spiralis	(Kentiopsis_piersoniorum	Heterospathe_cagayanensis))	(Dictyosperma_album	Hydriastele_microspadix))	Dypsis_decaryi)	Geonoma_undata))	(Sclerosperma_profizianum	(Podococcus_barteri	(Leopoldinia_pulchra	Orania_palindan))))))	((Pseudophoenix_vinifera	(Prestoea_acuminata	(Oenocarpus_minor	Oenocarpus_bataua)))	(Phoenix_dactylifera	Serenoa_repens))))	(Burretiokentia_grandiflora	Roystonea_regia)))))	Calamus_caryotoides);
((((Reinhardtia_paiewonskiana	Reinhardtia_latisecta)	(Reinhardtia_gracilis	Reinhardtia_simplex))	(Attalea_speciosa	(((Elaeis_oleifera	Elaeis_guineensis)	Bactris_major)	((((Pelagodoxa_henryana	((Burretiokentia_grandiflora	Manicaria_saccifera)	((Nypa_fruticans	Geonoma_undata)	((((Veitchia_spiralis	(Kentiopsis_piersoniorum	Heterospathe_cagayanensis))	(Dictyosperma_album	Hydriastele_microspadix))	Dypsis_decaryi)	Leopoldinia_pulchra))))	(Sclerosperma_profizianum	(Podococcus_barteri	Orania_palindan)))	(((Phoenix_dactylifera	(Pseudophoenix_vinifera	Serenoa_repens))	Sabal_domingensis)	((Chamaedorea_seifrizii	(Prestoea_acuminata	(Oenocarpus_minor	Oenocarpus_bataua)))	Iriartea_deltoidea)))	Roystonea_regia))))	Calamus_caryotoides);
(((Oenocarpus_minor	Oenocarpus_bataua)	((((((Iriartea_deltoidea	((Phoenix_dactylifera	Serenoa_repens)	Sabal_domingensis))	((Roystonea_regia	((((Reinhardtia_paiewonskiana	Reinhardtia_latisecta)	(Reinhardtia_gracilis	Reinhardtia_simplex))	((Elaeis_oleifera	Elaeis_guineensis)	Attalea_speciosa))	Bactris_major))	(((Pelagodoxa_henryana	((((Veitchia_spiralis	(Kentiopsis_piersoniorum	Heterospathe_cagayanensis))	(Dictyosperma_album	Hydriastele_microspadix))	Dypsis_decaryi)	Geonoma_undata))	(Burretiokentia_grandiflora	Manicaria_saccifera))	(Sclerosperma_profizianum	(Podococcus_barteri	(Leopoldinia_pulchra	Orania_palindan))))))	Pseudophoenix_vinifera)	Chamaedorea_seifrizii)	Nypa_fruticans)	Prestoea_acuminata))	Calamus_caryotoides);
((Pelagodoxa_henryana	((((Sclerosperma_profizianum	(Podococcus_barteri	Orania_palindan))	(((Iriartea_deltoidea	((Prestoea_acuminata	(Oenocarpus_minor	Oenocarpus_bataua))	(Pseudophoenix_vinifera	(Serenoa_repens	(Sabal_domingensis	Phoenix_dactylifera)))))	Chamaedorea_seifrizii)	((Bactris_major	(((Elaeis_oleifera	Elaeis_guineensis)	((Reinhardtia_paiewonskiana	Reinhardtia_latisecta)	(Reinhardtia_gracilis	Reinhardtia_simplex)))	Roystonea_regia))	Attalea_speciosa)))	Leopoldinia_pulchra)	(((Hydriastele_microspadix	(Kentiopsis_piersoniorum	(((Burretiokentia_grandiflora	Dictyosperma_album)	Heterospathe_cagayanensis)	Veitchia_spiralis)))	Dypsis_decaryi)	(Manicaria_saccifera	(Nypa_fruticans	Geonoma_undata)))))	Calamus_caryotoides);
((Leopoldinia_pulchra	(((Pelagodoxa_henryana	(((Hydriastele_microspadix	((Veitchia_spiralis	Kentiopsis_piersoniorum)	Dictyosperma_album))	Heterospathe_cagayanensis)	Dypsis_decaryi))	((Sclerosperma_profizianum	(Orania_palindan	Podococcus_barteri))	((Roystonea_regia	((((Reinhardtia_gracilis	Reinhardtia_simplex)	(Reinhardtia_latisecta	Reinhardtia_paiewonskiana))	(Bactris_major	(Elaeis_oleifera	Elaeis_guineensis)))	Attalea_speciosa))	(((Manicaria_saccifera	Burretiokentia_grandiflora)	((((Oenocarpus_minor	Oenocarpus_bataua)	Prestoea_acuminata)	Nypa_fruticans)	Chamaedorea_seifrizii))	((Sabal_domingensis	(Phoenix_dactylifera	(Serenoa_repens	Pseudophoenix_vinifera)))	Iriartea_deltoidea)))))	Geonoma_undata))	Calamus_caryotoides);
((Pelagodoxa_henryana	(((Manicaria_saccifera	Burretiokentia_grandiflora)	(Leopoldinia_pulchra	((((Prestoea_acuminata	(Nypa_fruticans	(Oenocarpus_minor	Oenocarpus_bataua)))	Chamaedorea_seifrizii)	((Sabal_domingensis	(Phoenix_dactylifera	(Serenoa_repens	Pseudophoenix_vinifera)))	Iriartea_deltoidea))	((Sclerosperma_profizianum	(Orania_palindan	Podococcus_barteri))	(Roystonea_regia	(((Elaeis_oleifera	Elaeis_guineensis)	((Reinhardtia_simplex	Reinhardtia_gracilis)	(Reinhardtia_latisecta	Reinhardtia_paiewonskiana)))	(Attalea_speciosa	Bactris_major)))))))	(Geonoma_undata	((Hydriastele_microspadix	(((Kentiopsis_piersoniorum	Heterospathe_cagayanensis)	Dictyosperma_album)	Veitchia_spiralis))	Dypsis_decaryi))))	Calamus_caryotoides);
(((Oenocarpus_bataua	Oenocarpus_minor)	(((Chamaedorea_seifrizii	(((Sabal_domingensis	(Phoenix_dactylifera	Serenoa_repens))	((Pseudophoenix_vinifera	Roystonea_regia)	Iriartea_deltoidea))	((((Elaeis_oleifera	Elaeis_guineensis)	((Reinhardtia_simplex	Reinhardtia_gracilis)	(Reinhardtia_latisecta	Reinhardtia_paiewonskiana)))	(Attalea_speciosa	Bactris_major))	(Leopoldinia_pulchra	(((Geonoma_undata	((((Heterospathe_cagayanensis	Kentiopsis_piersoniorum)	Veitchia_spiralis)	(Hydriastele_microspadix	Dictyosperma_album))	Dypsis_decaryi))	(Manicaria_saccifera	Pelagodoxa_henryana))	(Sclerosperma_profizianum	(Orania_palindan	(Burretiokentia_grandiflora	Podococcus_barteri))))))))	Prestoea_acuminata)	Nypa_fruticans))	Calamus_caryotoides);
((Pelagodoxa_henryana	(((((((Heterospathe_cagayanensis	Kentiopsis_piersoniorum)	Veitchia_spiralis)	(Hydriastele_microspadix	Dictyosperma_album))	Burretiokentia_grandiflora)	Dypsis_decaryi)	((Manicaria_saccifera	((((((Prestoea_acuminata	(Nypa_fruticans	(Oenocarpus_bataua	Oenocarpus_minor)))	Chamaedorea_seifrizii)	((Sabal_domingensis	(Phoenix_dactylifera	(Pseudophoenix_vinifera	Serenoa_repens)))	Iriartea_deltoidea))	(((Elaeis_oleifera	Elaeis_guineensis)	((Reinhardtia_simplex	Reinhardtia_gracilis)	(Reinhardtia_latisecta	Reinhardtia_paiewonskiana)))	(Attalea_speciosa	Bactris_major)))	(Sclerosperma_profizianum	(Orania_palindan	Podococcus_barteri)))	Leopoldinia_pulchra))	Geonoma_undata))	Roystonea_regia))	Calamus_caryotoides);
((Geonoma_undata	((((((Sclerosperma_profizianum	Orania_palindan)	Podococcus_barteri)	(Roystonea_regia	(((Elaeis_oleifera	Elaeis_guineensis)	((Reinhardtia_simplex	Reinhardtia_gracilis)	(Reinhardtia_latisecta	Reinhardtia_paiewonskiana)))	(Attalea_speciosa	Bactris_major))))	(((Chamaedorea_seifrizii	(Nypa_fruticans	(Prestoea_acuminata	(Oenocarpus_bataua	Oenocarpus_minor))))	((Sabal_domingensis	(Phoenix_dactylifera	Serenoa_repens))	Iriartea_deltoidea))	Pseudophoenix_vinifera))	Leopoldinia_pulchra)	((Pelagodoxa_henryana	(Burretiokentia_grandiflora	Manicaria_saccifera))	((((Heterospathe_cagayanensis	Kentiopsis_piersoniorum)	Veitchia_spiralis)	(Hydriastele_microspadix	Dictyosperma_album))	Dypsis_decaryi))))	Calamus_caryotoides);
((((Reinhardtia_simplex	Reinhardtia_gracilis)	(Reinhardtia_latisecta	Reinhardtia_paiewonskiana))	((Bactris_major	(Elaeis_oleifera	Elaeis_guineensis))	(Attalea_speciosa	((((((Chamaedorea_seifrizii	(Prestoea_acuminata	((Oenocarpus_bataua	Oenocarpus_minor)	Nypa_fruticans)))	((Sabal_domingensis	(Phoenix_dactylifera	Serenoa_repens))	Iriartea_deltoidea))	Pseudophoenix_vinifera)	((Leopoldinia_pulchra	(Geonoma_undata	(((((Kentiopsis_piersoniorum	Veitchia_spiralis)	Dictyosperma_album)	Hydriastele_microspadix)	Heterospathe_cagayanensis)	Dypsis_decaryi)))	(Pelagodoxa_henryana	(Burretiokentia_grandiflora	Manicaria_saccifera))))	((Sclerosperma_profizianum	Orania_palindan)	Podococcus_barteri))	Roystonea_regia))))	Calamus_caryotoides);
((((Reinhardtia_simplex	Reinhardtia_gracilis)	(Reinhardtia_latisecta	Reinhardtia_paiewonskiana))	(Bactris_major	(((Elaeis_oleifera	Elaeis_guineensis)	Attalea_speciosa)	((((Chamaedorea_seifrizii	(Prestoea_acuminata	(Oenocarpus_bataua	Oenocarpus_minor)))	((Serenoa_repens	(Pseudophoenix_vinifera	(Sabal_domingensis	Phoenix_dactylifera)))	Iriartea_deltoidea))	(((Geonoma_undata	((Dictyosperma_album	(Hydriastele_microspadix	((Heterospathe_cagayanensis	Veitchia_spiralis)	Kentiopsis_piersoniorum)))	Dypsis_decaryi))	(Pelagodoxa_henryana	(Burretiokentia_grandiflora	Manicaria_saccifera)))	(Sclerosperma_profizianum	((Leopoldinia_pulchra	Orania_palindan)	(Nypa_fruticans	Podococcus_barteri)))))	Roystonea_regia))))	Calamus_caryotoides);
(((((Burretiokentia_grandiflora	Manicaria_saccifera)	(((((Heterospathe_cagayanensis	Veitchia_spiralis)	Kentiopsis_piersoniorum)	(Dictyosperma_album	Hydriastele_microspadix))	Dypsis_decaryi)	((Pseudophoenix_vinifera	Roystonea_regia)	Pelagodoxa_henryana)))	((((Nypa_fruticans	(Prestoea_acuminata	(Oenocarpus_bataua	Oenocarpus_minor)))	(((Phoenix_dactylifera	Serenoa_repens)	Sabal_domingensis)	Iriartea_deltoidea))	Chamaedorea_seifrizii)	((Sclerosperma_profizianum	((Leopoldinia_pulchra	Orania_palindan)	Podococcus_barteri))	(((Reinhardtia_simplex	Reinhardtia_gracilis)	(Reinhardtia_latisecta	Reinhardtia_paiewonskiana))	(Attalea_speciosa	(Bactris_major	(Elaeis_oleifera	Elaeis_guineensis)))))))	Geonoma_undata)	Calamus_caryotoides);
((Burretiokentia_grandiflora	(((Pelagodoxa_henryana	((Veitchia_spiralis	((Dictyosperma_album	(Heterospathe_cagayanensis	Kentiopsis_piersoniorum))	Dypsis_decaryi))	Hydriastele_microspadix))	(Manicaria_saccifera	((Sclerosperma_profizianum	(Orania_palindan	(Nypa_fruticans	Podococcus_barteri)))	((((Pseudophoenix_vinifera	((Reinhardtia_simplex	Reinhardtia_gracilis)	(Reinhardtia_latisecta	Reinhardtia_paiewonskiana)))	Leopoldinia_pulchra)	(Bactris_major	((Elaeis_oleifera	Elaeis_guineensis)	Attalea_speciosa)))	((Chamaedorea_seifrizii	(Roystonea_regia	(Prestoea_acuminata	(Oenocarpus_bataua	Oenocarpus_minor))))	((Phoenix_dactylifera	Serenoa_repens)	(Sabal_domingensis	Iriartea_deltoidea)))))))	Geonoma_undata))	Calamus_caryotoides);
((Burretiokentia_grandiflora	((Oenocarpus_bataua	Oenocarpus_minor)	((((Iriartea_deltoidea	(Chamaedorea_seifrizii	Serenoa_repens))	(Sabal_domingensis	Phoenix_dactylifera))	((((Leopoldinia_pulchra	((Geonoma_undata	(Nypa_fruticans	((Veitchia_spiralis	((Heterospathe_cagayanensis	(Kentiopsis_piersoniorum	Dictyosperma_album))	Dypsis_decaryi))	Hydriastele_microspadix)))	(Pelagodoxa_henryana	Manicaria_saccifera)))	(Sclerosperma_profizianum	(Orania_palindan	Podococcus_barteri)))	(Roystonea_regia	(((Reinhardtia_simplex	Reinhardtia_gracilis)	(Reinhardtia_latisecta	Reinhardtia_paiewonskiana))	(((Elaeis_oleifera	Elaeis_guineensis)	Attalea_speciosa)	Bactris_major))))	Pseudophoenix_vinifera))	Prestoea_acuminata)))	Calamus_caryotoides);
((((((Veitchia_spiralis	(Kentiopsis_piersoniorum	Heterospathe_cagayanensis))	(Dictyosperma_album	Hydriastele_microspadix))	Dypsis_decaryi)	(((Pelagodoxa_henryana	(((Podococcus_barteri	Orania_palindan)	((((Elaeis_guineensis	Elaeis_oleifera)	((Reinhardtia_simplex	Reinhardtia_gracilis)	(Reinhardtia_paiewonskiana	Reinhardtia_latisecta)))	Bactris_major)	Attalea_speciosa))	(((Sclerosperma_profizianum	(Nypa_fruticans	(Prestoea_acuminata	(Oenocarpus_bataua	Oenocarpus_minor))))	(Serenoa_repens	(Sabal_domingensis	(Phoenix_dactylifera	Pseudophoenix_vinifera))))	((Roystonea_regia	Iriartea_deltoidea)	Chamaedorea_seifrizii))))	(Burretiokentia_grandiflora	Manicaria_saccifera))	Leopoldinia_pulchra))	Geonoma_undata)	Calamus_caryotoides);
((Roystonea_regia	((((Elaeis_guineensis	Elaeis_oleifera)	((Reinhardtia_simplex	Reinhardtia_gracilis)	(Reinhardtia_paiewonskiana	Reinhardtia_latisecta)))	(Bactris_major	Attalea_speciosa))	(((((Burretiokentia_grandiflora	Manicaria_saccifera)	Pelagodoxa_henryana)	(Geonoma_undata	((Dypsis_decaryi	(Kentiopsis_piersoniorum	(Veitchia_spiralis	Heterospathe_cagayanensis)))	(Dictyosperma_album	Hydriastele_microspadix))))	(((Phoenix_dactylifera	(Pseudophoenix_vinifera	Serenoa_repens))	Sabal_domingensis)	(((Leopoldinia_pulchra	Chamaedorea_seifrizii)	(Prestoea_acuminata	((Oenocarpus_bataua	Oenocarpus_minor)	Nypa_fruticans)))	Iriartea_deltoidea)))	(Sclerosperma_profizianum	(Podococcus_barteri	Orania_palindan)))))	Calamus_caryotoides);
((Geonoma_undata	((Burretiokentia_grandiflora	((((Kentiopsis_piersoniorum	Heterospathe_cagayanensis)	Veitchia_spiralis)	(Dictyosperma_album	Hydriastele_microspadix))	Dypsis_decaryi))	((((((Chamaedorea_seifrizii	(Prestoea_acuminata	((Oenocarpus_bataua	Oenocarpus_minor)	Nypa_fruticans)))	(Iriartea_deltoidea	((Pseudophoenix_vinifera	Serenoa_repens)	(Sabal_domingensis	Phoenix_dactylifera))))	(Roystonea_regia	((((Reinhardtia_simplex	Reinhardtia_gracilis)	(Reinhardtia_paiewonskiana	Reinhardtia_latisecta))	(Attalea_speciosa	(Elaeis_guineensis	Elaeis_oleifera)))	Bactris_major)))	Leopoldinia_pulchra)	(Sclerosperma_profizianum	(Podococcus_barteri	Orania_palindan)))	(Manicaria_saccifera	Pelagodoxa_henryana))))	Calamus_caryotoides);
((((Reinhardtia_simplex	Reinhardtia_gracilis)	(Reinhardtia_paiewonskiana	Reinhardtia_latisecta))	((((Sclerosperma_profizianum	(Podococcus_barteri	Orania_palindan))	((Leopoldinia_pulchra	(((Burretiokentia_grandiflora	Manicaria_saccifera)	Pelagodoxa_henryana)	(Geonoma_undata	((((Kentiopsis_piersoniorum	Heterospathe_cagayanensis)	Veitchia_spiralis)	(Dictyosperma_album	Hydriastele_microspadix))	Dypsis_decaryi))))	(((Chamaedorea_seifrizii	(Prestoea_acuminata	((Oenocarpus_bataua	Oenocarpus_minor)	Nypa_fruticans)))	(Serenoa_repens	(Phoenix_dactylifera	(Sabal_domingensis	Iriartea_deltoidea))))	Pseudophoenix_vinifera)))	Roystonea_regia)	(Attalea_speciosa	(Bactris_major	(Elaeis_guineensis	Elaeis_oleifera)))))	Calamus_caryotoides);
((((Reinhardtia_simplex	Reinhardtia_gracilis)	(Reinhardtia_paiewonskiana	Reinhardtia_latisecta))	(((((Chamaedorea_seifrizii	(Prestoea_acuminata	(Oenocarpus_bataua	Oenocarpus_minor)))	(Iriartea_deltoidea	(Sabal_domingensis	(Pseudophoenix_vinifera	(Phoenix_dactylifera	Serenoa_repens)))))	((((Nypa_fruticans	Sclerosperma_profizianum)	Orania_palindan)	Podococcus_barteri)	((((Manicaria_saccifera	Pelagodoxa_henryana)	((((Kentiopsis_piersoniorum	Heterospathe_cagayanensis)	Veitchia_spiralis)	(Burretiokentia_grandiflora	(Dictyosperma_album	Hydriastele_microspadix)))	Dypsis_decaryi))	Geonoma_undata)	Leopoldinia_pulchra)))	Roystonea_regia)	(Bactris_major	((Elaeis_guineensis	Elaeis_oleifera)	Attalea_speciosa))))	Calamus_caryotoides);
((((Reinhardtia_simplex	Reinhardtia_gracilis)	(Reinhardtia_paiewonskiana	Reinhardtia_latisecta))	((Elaeis_guineensis	Elaeis_oleifera)	(((((Podococcus_barteri	Orania_palindan)	Sclerosperma_profizianum)	((((((Burretiokentia_grandiflora	Manicaria_saccifera)	Pelagodoxa_henryana)	(Nypa_fruticans	(((Heterospathe_cagayanensis	(Veitchia_spiralis	Kentiopsis_piersoniorum))	(Dictyosperma_album	Hydriastele_microspadix))	Dypsis_decaryi)))	Geonoma_undata)	Leopoldinia_pulchra)	((Chamaedorea_seifrizii	(Serenoa_repens	(Prestoea_acuminata	(Oenocarpus_bataua	Oenocarpus_minor))))	(((Pseudophoenix_vinifera	Phoenix_dactylifera)	Sabal_domingensis)	Iriartea_deltoidea))))	Roystonea_regia)	(Bactris_major	Attalea_speciosa))))	Calamus_caryotoides);
((Geonoma_undata	((Pelagodoxa_henryana	((Heterospathe_cagayanensis	((Dypsis_decaryi	Veitchia_spiralis)	Kentiopsis_piersoniorum))	(Dictyosperma_album	Hydriastele_microspadix)))	((Leopoldinia_pulchra	((((Chamaedorea_seifrizii	(Serenoa_repens	(Nypa_fruticans	(Prestoea_acuminata	(Oenocarpus_bataua	Oenocarpus_minor)))))	((Phoenix_dactylifera	Sabal_domingensis)	Iriartea_deltoidea))	((Roystonea_regia	((Bactris_major	Attalea_speciosa)	(((Reinhardtia_simplex	Reinhardtia_gracilis)	(Reinhardtia_paiewonskiana	Reinhardtia_latisecta))	(Elaeis_guineensis	Elaeis_oleifera))))	((Podococcus_barteri	Orania_palindan)	Sclerosperma_profizianum)))	Pseudophoenix_vinifera))	(Burretiokentia_grandiflora	Manicaria_saccifera))))	Calamus_caryotoides);
((Geonoma_undata	(((Leopoldinia_pulchra	((Podococcus_barteri	Orania_palindan)	Sclerosperma_profizianum))	((Pseudophoenix_vinifera	(((Prestoea_acuminata	(Oenocarpus_bataua	Oenocarpus_minor))	(Chamaedorea_seifrizii	Serenoa_repens))	((Phoenix_dactylifera	(Nypa_fruticans	Sabal_domingensis))	Iriartea_deltoidea)))	(Roystonea_regia	(((Reinhardtia_simplex	Reinhardtia_gracilis)	(Reinhardtia_paiewonskiana	Reinhardtia_latisecta))	((Bactris_major	(Elaeis_guineensis	Elaeis_oleifera))	Attalea_speciosa)))))	((Pelagodoxa_henryana	(Burretiokentia_grandiflora	Manicaria_saccifera))	((Dictyosperma_album	(((Heterospathe_cagayanensis	Kentiopsis_piersoniorum)	Dypsis_decaryi)	Veitchia_spiralis))	Hydriastele_microspadix))))	Calamus_caryotoides);
((Burretiokentia_grandiflora	((((Heterospathe_cagayanensis	(Kentiopsis_piersoniorum	Dictyosperma_album))	(Dypsis_decaryi	Veitchia_spiralis))	Hydriastele_microspadix)	(((Pseudophoenix_vinifera	((Chamaedorea_seifrizii	(Nypa_fruticans	(Prestoea_acuminata	(Oenocarpus_bataua	Oenocarpus_minor))))	(((Phoenix_dactylifera	Serenoa_repens)	Sabal_domingensis)	Iriartea_deltoidea)))	((((Bactris_major	(Elaeis_guineensis	Elaeis_oleifera))	(Roystonea_regia	((Reinhardtia_simplex	Reinhardtia_gracilis)	(Reinhardtia_paiewonskiana	Reinhardtia_latisecta))))	Attalea_speciosa)	((Podococcus_barteri	Orania_palindan)	Sclerosperma_profizianum)))	((Geonoma_undata	(Pelagodoxa_henryana	Manicaria_saccifera))	Leopoldinia_pulchra))))	Calamus_caryotoides);
((Pelagodoxa_henryana	((Burretiokentia_grandiflora	((Dictyosperma_album	(Kentiopsis_piersoniorum	(Heterospathe_cagayanensis	(Dypsis_decaryi	Veitchia_spiralis))))	Hydriastele_microspadix))	(Geonoma_undata	(((((Podococcus_barteri	Orania_palindan)	Sclerosperma_profizianum)	((((Chamaedorea_seifrizii	(Prestoea_acuminata	(Nypa_fruticans	(Oenocarpus_minor	Oenocarpus_bataua))))	(Serenoa_repens	((Pseudophoenix_vinifera	Phoenix_dactylifera)	Sabal_domingensis)))	Iriartea_deltoidea)	((((Bactris_major	(Elaeis_guineensis	Elaeis_oleifera))	Attalea_speciosa)	((Reinhardtia_simplex	Reinhardtia_gracilis)	(Reinhardtia_paiewonskiana	Reinhardtia_latisecta)))	Roystonea_regia)))	Leopoldinia_pulchra)	Manicaria_saccifera))))	Calamus_caryotoides);
((Pelagodoxa_henryana	(((Nypa_fruticans	Geonoma_undata)	(Burretiokentia_grandiflora	Manicaria_saccifera))	((Dypsis_decaryi	((Dictyosperma_album	Hydriastele_microspadix)	(Veitchia_spiralis	(Kentiopsis_piersoniorum	Heterospathe_cagayanensis))))	((((((Phoenix_dactylifera	Sabal_domingensis)	Serenoa_repens)	Iriartea_deltoidea)	(((Podococcus_barteri	(Orania_palindan	Sclerosperma_profizianum))	(((Oenocarpus_bataua	Oenocarpus_minor)	Prestoea_acuminata)	Chamaedorea_seifrizii))	(Pseudophoenix_vinifera	((Bactris_major	Attalea_speciosa)	((Elaeis_guineensis	Elaeis_oleifera)	((Reinhardtia_simplex	Reinhardtia_gracilis)	(Reinhardtia_paiewonskiana	Reinhardtia_latisecta)))))))	Roystonea_regia)	Leopoldinia_pulchra))))	Calamus_caryotoides);
(((Oenocarpus_bataua	Oenocarpus_minor)	(Prestoea_acuminata	(Chamaedorea_seifrizii	((((Bactris_major	(Sclerosperma_profizianum	(Attalea_speciosa	(Elaeis_guineensis	Elaeis_oleifera))))	(Roystonea_regia	((Reinhardtia_simplex	Reinhardtia_gracilis)	(Reinhardtia_paiewonskiana	Reinhardtia_latisecta))))	(Pseudophoenix_vinifera	(((Nypa_fruticans	Podococcus_barteri)	(Leopoldinia_pulchra	Orania_palindan))	((Pelagodoxa_henryana	(Burretiokentia_grandiflora	Manicaria_saccifera))	(Geonoma_undata	(Dypsis_decaryi	((Dictyosperma_album	Hydriastele_microspadix)	(Veitchia_spiralis	(Kentiopsis_piersoniorum	Heterospathe_cagayanensis)))))))))	(((Phoenix_dactylifera	Sabal_domingensis)	Serenoa_repens)	Iriartea_deltoidea)))))	Calamus_caryotoides);
((((((Dypsis_decaryi	((Kentiopsis_piersoniorum	Dictyosperma_album)	Heterospathe_cagayanensis))	Veitchia_spiralis)	Hydriastele_microspadix)	((Pelagodoxa_henryana	Manicaria_saccifera)	(((((((Burretiokentia_grandiflora	(Oenocarpus_bataua	Oenocarpus_minor))	Prestoea_acuminata)	((Pseudophoenix_vinifera	(Phoenix_dactylifera	Sabal_domingensis))	Serenoa_repens))	(Chamaedorea_seifrizii	Iriartea_deltoidea))	((Reinhardtia_simplex	(Reinhardtia_paiewonskiana	Reinhardtia_latisecta))	((Elaeis_guineensis	Elaeis_oleifera)	(Attalea_speciosa	(Bactris_major	(Reinhardtia_gracilis	Roystonea_regia))))))	(Sclerosperma_profizianum	(Podococcus_barteri	Orania_palindan)))	Leopoldinia_pulchra)))	(Nypa_fruticans	Geonoma_undata))	Calamus_caryotoides);
((((Reinhardtia_gracilis	Reinhardtia_simplex)	(Reinhardtia_paiewonskiana	Reinhardtia_latisecta))	(((Bactris_major	(Elaeis_guineensis	Elaeis_oleifera))	Attalea_speciosa)	(Roystonea_regia	(((((Sclerosperma_profizianum	(Podococcus_barteri	Orania_palindan))	(Iriartea_deltoidea	(((Leopoldinia_pulchra	Nypa_fruticans)	Geonoma_undata)	(Pelagodoxa_henryana	Manicaria_saccifera))))	(((Burretiokentia_grandiflora	(Oenocarpus_bataua	Oenocarpus_minor))	Prestoea_acuminata)	((Pseudophoenix_vinifera	(Phoenix_dactylifera	Sabal_domingensis))	Serenoa_repens)))	Chamaedorea_seifrizii)	((Dypsis_decaryi	((Dictyosperma_album	(Heterospathe_cagayanensis	Kentiopsis_piersoniorum))	Veitchia_spiralis))	Hydriastele_microspadix)))))	Calamus_caryotoides);
((Geonoma_undata	((((Dictyosperma_album	Hydriastele_microspadix)	((Heterospathe_cagayanensis	Kentiopsis_piersoniorum)	Veitchia_spiralis))	Dypsis_decaryi)	((Leopoldinia_pulchra	((Sclerosperma_profizianum	(Podococcus_barteri	Orania_palindan))	(((Chamaedorea_seifrizii	((Nypa_fruticans	(Oenocarpus_bataua	Oenocarpus_minor))	Prestoea_acuminata))	(Iriartea_deltoidea	(Sabal_domingensis	(Phoenix_dactylifera	Serenoa_repens))))	((((Reinhardtia_gracilis	Reinhardtia_simplex)	(Reinhardtia_paiewonskiana	Reinhardtia_latisecta))	((Bactris_major	(Elaeis_guineensis	Elaeis_oleifera))	Attalea_speciosa))	(Roystonea_regia	Pseudophoenix_vinifera)))))	(Pelagodoxa_henryana	(Burretiokentia_grandiflora	Manicaria_saccifera)))))	Calamus_caryotoides);
((((((Pseudophoenix_vinifera	((Chamaedorea_seifrizii	((Oenocarpus_bataua	Oenocarpus_minor)	Prestoea_acuminata))	(Iriartea_deltoidea	((Nypa_fruticans	Sabal_domingensis)	(Phoenix_dactylifera	Serenoa_repens)))))	(Leopoldinia_pulchra	((Sclerosperma_profizianum	(Podococcus_barteri	Orania_palindan))	((((Elaeis_guineensis	Elaeis_oleifera)	((Reinhardtia_gracilis	Reinhardtia_simplex)	(Reinhardtia_paiewonskiana	Reinhardtia_latisecta)))	(Attalea_speciosa	Bactris_major))	Roystonea_regia))))	(Pelagodoxa_henryana	Manicaria_saccifera))	(Geonoma_undata	(((Dictyosperma_album	Hydriastele_microspadix)	((Heterospathe_cagayanensis	Kentiopsis_piersoniorum)	Veitchia_spiralis))	Dypsis_decaryi)))	Burretiokentia_grandiflora)	Calamus_caryotoides);
((Geonoma_undata	((((Sclerosperma_profizianum	Roystonea_regia)	(Orania_palindan	Podococcus_barteri))	((((Leopoldinia_pulchra	Chamaedorea_seifrizii)	((Oenocarpus_bataua	Oenocarpus_minor)	Prestoea_acuminata))	(Iriartea_deltoidea	(Sabal_domingensis	(Phoenix_dactylifera	Serenoa_repens))))	(Pseudophoenix_vinifera	(((Attalea_speciosa	(Elaeis_guineensis	Elaeis_oleifera))	((Reinhardtia_gracilis	Reinhardtia_simplex)	(Reinhardtia_paiewonskiana	Reinhardtia_latisecta)))	Bactris_major))))	((Pelagodoxa_henryana	Manicaria_saccifera)	(Nypa_fruticans	((Burretiokentia_grandiflora	((Dictyosperma_album	Hydriastele_microspadix)	(Heterospathe_cagayanensis	(Kentiopsis_piersoniorum	Veitchia_spiralis))))	Dypsis_decaryi)))))	Calamus_caryotoides);
((Geonoma_undata	(((Sclerosperma_profizianum	(Orania_palindan	Podococcus_barteri))	(((((Serenoa_repens	((Nypa_fruticans	(Burretiokentia_grandiflora	(Oenocarpus_bataua	Oenocarpus_minor)))	Prestoea_acuminata))	Chamaedorea_seifrizii)	Phoenix_dactylifera)	((Roystonea_regia	Pseudophoenix_vinifera)	(((Reinhardtia_gracilis	Reinhardtia_simplex)	(Reinhardtia_paiewonskiana	Reinhardtia_latisecta))	(Bactris_major	(Attalea_speciosa	(Elaeis_guineensis	Elaeis_oleifera))))))	(Sabal_domingensis	Iriartea_deltoidea)))	(((Pelagodoxa_henryana	Manicaria_saccifera)	Leopoldinia_pulchra)	((Dypsis_decaryi	(Veitchia_spiralis	(Heterospathe_cagayanensis	Kentiopsis_piersoniorum)))	(Dictyosperma_album	Hydriastele_microspadix)))))	Calamus_caryotoides);
(((Oenocarpus_bataua	Oenocarpus_minor)	((Chamaedorea_seifrizii	(((((Serenoa_repens	Phoenix_dactylifera)	Sabal_domingensis)	Iriartea_deltoidea)	(((Sclerosperma_profizianum	Orania_palindan)	(((Bactris_major	(Attalea_speciosa	(Elaeis_guineensis	Elaeis_oleifera)))	(Reinhardtia_simplex	(Reinhardtia_paiewonskiana	Reinhardtia_latisecta)))	(Reinhardtia_gracilis	Roystonea_regia)))	((((Manicaria_saccifera	Burretiokentia_grandiflora)	Pelagodoxa_henryana)	(Geonoma_undata	((Veitchia_spiralis	(Heterospathe_cagayanensis	((Dypsis_decaryi	(Leopoldinia_pulchra	Kentiopsis_piersoniorum))	Dictyosperma_album)))	Hydriastele_microspadix)))	(Podococcus_barteri	Nypa_fruticans))))	Pseudophoenix_vinifera))	Prestoea_acuminata))	Calamus_caryotoides);
(((Oenocarpus_bataua	Oenocarpus_minor)	(((Chamaedorea_seifrizii	((((Serenoa_repens	Phoenix_dactylifera)	Sabal_domingensis)	(Burretiokentia_grandiflora	Iriartea_deltoidea))	((Pseudophoenix_vinifera	((((Bactris_major	(Elaeis_oleifera	Elaeis_guineensis))	Attalea_speciosa)	((Reinhardtia_gracilis	Reinhardtia_simplex)	(Reinhardtia_paiewonskiana	Reinhardtia_latisecta)))	Roystonea_regia))	((((Manicaria_saccifera	Pelagodoxa_henryana)	(Geonoma_undata	((Veitchia_spiralis	((Kentiopsis_piersoniorum	Heterospathe_cagayanensis)	Dypsis_decaryi))	(Dictyosperma_album	Hydriastele_microspadix))))	Leopoldinia_pulchra)	(Sclerosperma_profizianum	(Orania_palindan	Podococcus_barteri))))))	Prestoea_acuminata)	Nypa_fruticans))	Calamus_caryotoides);
((Geonoma_undata	(((Dictyosperma_album	Hydriastele_microspadix)	(Veitchia_spiralis	(Dypsis_decaryi	(Heterospathe_cagayanensis	Kentiopsis_piersoniorum))))	(((((((Leopoldinia_pulchra	Phoenix_dactylifera)	Sabal_domingensis)	(Serenoa_repens	Iriartea_deltoidea))	Pseudophoenix_vinifera)	(Chamaedorea_seifrizii	(Nypa_fruticans	(Prestoea_acuminata	(Oenocarpus_minor	Oenocarpus_bataua)))))	((Podococcus_barteri	(Orania_palindan	Sclerosperma_profizianum))	(Roystonea_regia	((((Reinhardtia_simplex	Reinhardtia_gracilis)	(Reinhardtia_latisecta	Reinhardtia_paiewonskiana))	Bactris_major)	((Elaeis_guineensis	Elaeis_oleifera)	Attalea_speciosa)))))	((Burretiokentia_grandiflora	Manicaria_saccifera)	Pelagodoxa_henryana))))	Calamus_caryotoides);
((Geonoma_undata	((((Dictyosperma_album	Hydriastele_microspadix)	(Veitchia_spiralis	(Heterospathe_cagayanensis	Kentiopsis_piersoniorum)))	Dypsis_decaryi)	((((Roystonea_regia	(((Elaeis_guineensis	Elaeis_oleifera)	((Reinhardtia_simplex	Reinhardtia_gracilis)	(Reinhardtia_latisecta	Reinhardtia_paiewonskiana)))	(Bactris_major	Attalea_speciosa)))	(((((Phoenix_dactylifera	Sabal_domingensis)	Serenoa_repens)	Iriartea_deltoidea)	(Chamaedorea_seifrizii	(Nypa_fruticans	(Prestoea_acuminata	(Oenocarpus_minor	Oenocarpus_bataua)))))	Pseudophoenix_vinifera))	(Sclerosperma_profizianum	(Podococcus_barteri	(Leopoldinia_pulchra	Orania_palindan))))	((Burretiokentia_grandiflora	Manicaria_saccifera)	Pelagodoxa_henryana))))	Calamus_caryotoides);
((Geonoma_undata	((Pelagodoxa_henryana	(((Dictyosperma_album	Hydriastele_microspadix)	(Veitchia_spiralis	(Heterospathe_cagayanensis	Kentiopsis_piersoniorum)))	Dypsis_decaryi))	(((((Pseudophoenix_vinifera	(((Reinhardtia_simplex	Reinhardtia_gracilis)	(Reinhardtia_latisecta	Reinhardtia_paiewonskiana))	(Bactris_major	(Attalea_speciosa	(Elaeis_guineensis	Elaeis_oleifera)))))	(((Iriartea_deltoidea	Sabal_domingensis)	(Serenoa_repens	Phoenix_dactylifera))	(Chamaedorea_seifrizii	(Nypa_fruticans	(Prestoea_acuminata	(Oenocarpus_minor	Oenocarpus_bataua))))))	(Roystonea_regia	(Podococcus_barteri	(Sclerosperma_profizianum	Orania_palindan))))	Leopoldinia_pulchra)	(Burretiokentia_grandiflora	Manicaria_saccifera))))	Calamus_caryotoides);
((((Reinhardtia_simplex	Reinhardtia_gracilis)	(Reinhardtia_latisecta	Reinhardtia_paiewonskiana))	(((((Prestoea_acuminata	(Oenocarpus_minor	Oenocarpus_bataua))	(Orania_palindan	(Podococcus_barteri	Sclerosperma_profizianum)))	(((Leopoldinia_pulchra	((Burretiokentia_grandiflora	Manicaria_saccifera)	((Nypa_fruticans	Geonoma_undata)	(Pelagodoxa_henryana	((Dictyosperma_album	Hydriastele_microspadix)	((Veitchia_spiralis	(Heterospathe_cagayanensis	Kentiopsis_piersoniorum))	Dypsis_decaryi))))))	Pseudophoenix_vinifera)	((((Phoenix_dactylifera	Sabal_domingensis)	Serenoa_repens)	Iriartea_deltoidea)	Chamaedorea_seifrizii)))	Roystonea_regia)	((Attalea_speciosa	(Elaeis_guineensis	Elaeis_oleifera))	Bactris_major)))	Calamus_caryotoides);
(((Burretiokentia_grandiflora	Geonoma_undata)	(((((Roystonea_regia	((Bactris_major	(Elaeis_guineensis	Elaeis_oleifera))	(((Reinhardtia_simplex	Reinhardtia_gracilis)	(Reinhardtia_latisecta	Reinhardtia_paiewonskiana))	Attalea_speciosa)))	(Pseudophoenix_vinifera	(((Prestoea_acuminata	(Oenocarpus_minor	Oenocarpus_bataua))	(Nypa_fruticans	Chamaedorea_seifrizii))	((Sabal_domingensis	(Serenoa_repens	Phoenix_dactylifera))	Iriartea_deltoidea))))	((Leopoldinia_pulchra	Orania_palindan)	(Podococcus_barteri	Sclerosperma_profizianum)))	(Pelagodoxa_henryana	Manicaria_saccifera))	((Dictyosperma_album	Hydriastele_microspadix)	((Veitchia_spiralis	Heterospathe_cagayanensis)	(Dypsis_decaryi	Kentiopsis_piersoniorum)))))	Calamus_caryotoides);
(((Manicaria_saccifera	((((Prestoea_acuminata	(Oenocarpus_minor	Oenocarpus_bataua))	Chamaedorea_seifrizii)	((Sabal_domingensis	(Serenoa_repens	Phoenix_dactylifera))	Iriartea_deltoidea))	((Pseudophoenix_vinifera	(((Reinhardtia_simplex	Reinhardtia_gracilis)	(Reinhardtia_latisecta	Reinhardtia_paiewonskiana))	(Attalea_speciosa	(Bactris_major	(Elaeis_guineensis	Elaeis_oleifera)))))	((Roystonea_regia	(Orania_palindan	(Podococcus_barteri	Sclerosperma_profizianum)))	(Leopoldinia_pulchra	(((Geonoma_undata	Nypa_fruticans)	Pelagodoxa_henryana)	((Dictyosperma_album	Hydriastele_microspadix)	(((Kentiopsis_piersoniorum	Veitchia_spiralis)	Heterospathe_cagayanensis)	Dypsis_decaryi))))))))	Burretiokentia_grandiflora)	Calamus_caryotoides);
(((((Burretiokentia_grandiflora	Hydriastele_microspadix)	((Dypsis_decaryi	Veitchia_spiralis)	((Kentiopsis_piersoniorum	Heterospathe_cagayanensis)	Dictyosperma_album)))	(Manicaria_saccifera	((Leopoldinia_pulchra	(Geonoma_undata	Nypa_fruticans))	Pelagodoxa_henryana)))	((((Prestoea_acuminata	(Oenocarpus_minor	Oenocarpus_bataua))	((Serenoa_repens	((Sabal_domingensis	Phoenix_dactylifera)	Pseudophoenix_vinifera))	(Chamaedorea_seifrizii	Iriartea_deltoidea)))	(Orania_palindan	(Podococcus_barteri	Sclerosperma_profizianum)))	((Roystonea_regia	((Reinhardtia_simplex	Reinhardtia_gracilis)	(Reinhardtia_latisecta	Reinhardtia_paiewonskiana)))	(Bactris_major	((Elaeis_guineensis	Elaeis_oleifera)	Attalea_speciosa)))))	Calamus_caryotoides);
(((Oenocarpus_minor	Oenocarpus_bataua)	(((Pseudophoenix_vinifera	(((Sabal_domingensis	(Phoenix_dactylifera	Serenoa_repens))	Iriartea_deltoidea)	((Roystonea_regia	(((Elaeis_guineensis	Elaeis_oleifera)	((Reinhardtia_simplex	Reinhardtia_gracilis)	(Reinhardtia_latisecta	Reinhardtia_paiewonskiana)))	(Bactris_major	Attalea_speciosa)))	((((Manicaria_saccifera	Pelagodoxa_henryana)	((Burretiokentia_grandiflora	Leopoldinia_pulchra)	(Nypa_fruticans	(Hydriastele_microspadix	((Dypsis_decaryi	Veitchia_spiralis)	((Kentiopsis_piersoniorum	Heterospathe_cagayanensis)	Dictyosperma_album))))))	Geonoma_undata)	(Orania_palindan	(Podococcus_barteri	Sclerosperma_profizianum))))))	Chamaedorea_seifrizii)	Prestoea_acuminata))	Calamus_caryotoides);
((((Reinhardtia_simplex	Reinhardtia_gracilis)	(Reinhardtia_latisecta	Reinhardtia_paiewonskiana))	(((Elaeis_guineensis	Elaeis_oleifera)	Attalea_speciosa)	(Bactris_major	((((((Manicaria_saccifera	Pelagodoxa_henryana)	(Geonoma_undata	(((Hydriastele_microspadix	Dictyosperma_album)	(Veitchia_spiralis	(Kentiopsis_piersoniorum	Heterospathe_cagayanensis)))	Dypsis_decaryi)))	((Leopoldinia_pulchra	(Nypa_fruticans	Sclerosperma_profizianum))	(Orania_palindan	Podococcus_barteri)))	((Chamaedorea_seifrizii	(Prestoea_acuminata	(Oenocarpus_minor	Oenocarpus_bataua)))	((Sabal_domingensis	(Phoenix_dactylifera	Serenoa_repens))	(Burretiokentia_grandiflora	Iriartea_deltoidea))))	Roystonea_regia)	Pseudophoenix_vinifera))))	Calamus_caryotoides);
(((((((Sclerosperma_profizianum	(Orania_palindan	Podococcus_barteri))	((((Attalea_speciosa	(Roystonea_regia	Bactris_major))	((Elaeis_guineensis	Elaeis_oleifera)	((Reinhardtia_simplex	Reinhardtia_gracilis)	(Reinhardtia_latisecta	Reinhardtia_paiewonskiana))))	(Iriartea_deltoidea	((Leopoldinia_pulchra	Pseudophoenix_vinifera)	(Sabal_domingensis	(Phoenix_dactylifera	Serenoa_repens)))))	(Chamaedorea_seifrizii	(Prestoea_acuminata	(Oenocarpus_minor	Oenocarpus_bataua)))))	Nypa_fruticans)	((Burretiokentia_grandiflora	Manicaria_saccifera)	Pelagodoxa_henryana))	Geonoma_undata)	(((Hydriastele_microspadix	Dictyosperma_album)	(Veitchia_spiralis	(Kentiopsis_piersoniorum	Heterospathe_cagayanensis)))	Dypsis_decaryi))	Calamus_caryotoides);
((Geonoma_undata	((((((Roystonea_regia	(((Reinhardtia_simplex	Reinhardtia_gracilis)	(Reinhardtia_paiewonskiana	Reinhardtia_latisecta))	(Bactris_major	((Elaeis_oleifera	Elaeis_guineensis)	Attalea_speciosa))))	((((Phoenix_dactylifera	(Pseudophoenix_vinifera	Sabal_domingensis))	Serenoa_repens)	Iriartea_deltoidea)	(Chamaedorea_seifrizii	(Nypa_fruticans	((Oenocarpus_bataua	Oenocarpus_minor)	Prestoea_acuminata)))))	(Podococcus_barteri	(Sclerosperma_profizianum	Orania_palindan)))	(Burretiokentia_grandiflora	Leopoldinia_pulchra))	(Pelagodoxa_henryana	Manicaria_saccifera))	(((Kentiopsis_piersoniorum	(Veitchia_spiralis	Heterospathe_cagayanensis))	(Hydriastele_microspadix	Dictyosperma_album))	Dypsis_decaryi)))	Calamus_caryotoides);
((Burretiokentia_grandiflora	((((Pelagodoxa_henryana	Manicaria_saccifera)	((((((Sabal_domingensis	(Phoenix_dactylifera	Serenoa_repens))	Iriartea_deltoidea)	(Chamaedorea_seifrizii	((Oenocarpus_bataua	Oenocarpus_minor)	Prestoea_acuminata)))	(((Attalea_speciosa	Bactris_major)	Roystonea_regia)	(((Reinhardtia_simplex	Reinhardtia_gracilis)	(Reinhardtia_paiewonskiana	Reinhardtia_latisecta))	(Elaeis_oleifera	Elaeis_guineensis))))	Pseudophoenix_vinifera)	(Sclerosperma_profizianum	(Orania_palindan	(Nypa_fruticans	Podococcus_barteri)))))	((((Hydriastele_microspadix	Veitchia_spiralis)	(Dictyosperma_album	(Leopoldinia_pulchra	Kentiopsis_piersoniorum)))	Heterospathe_cagayanensis)	Dypsis_decaryi))	Geonoma_undata))	Calamus_caryotoides);
((((Reinhardtia_simplex	Reinhardtia_gracilis)	(Reinhardtia_paiewonskiana	Reinhardtia_latisecta))	(((((Podococcus_barteri	Orania_palindan)	(Geonoma_undata	(((Roystonea_regia	((((Veitchia_spiralis	(Heterospathe_cagayanensis	Kentiopsis_piersoniorum))	Dypsis_decaryi)	Dictyosperma_album)	Hydriastele_microspadix))	((Sclerosperma_profizianum	(Leopoldinia_pulchra	Nypa_fruticans))	Pelagodoxa_henryana))	(Burretiokentia_grandiflora	Manicaria_saccifera))))	(((Sabal_domingensis	(Phoenix_dactylifera	Serenoa_repens))	Iriartea_deltoidea)	(Chamaedorea_seifrizii	((Oenocarpus_bataua	Oenocarpus_minor)	Prestoea_acuminata))))	Pseudophoenix_vinifera)	(Attalea_speciosa	(Bactris_major	(Elaeis_oleifera	Elaeis_guineensis)))))	Calamus_caryotoides);
((Pelagodoxa_henryana	((((Heterospathe_cagayanensis	(Kentiopsis_piersoniorum	Veitchia_spiralis))	(Dictyosperma_album	Hydriastele_microspadix))	Dypsis_decaryi)	((Leopoldinia_pulchra	((((Sabal_domingensis	(Phoenix_dactylifera	(Pseudophoenix_vinifera	Serenoa_repens)))	Iriartea_deltoidea)	(Chamaedorea_seifrizii	((Oenocarpus_bataua	Oenocarpus_minor)	Prestoea_acuminata)))	(((Orania_palindan	Podococcus_barteri)	Sclerosperma_profizianum)	(Roystonea_regia	(Attalea_speciosa	((Bactris_major	(Elaeis_oleifera	Elaeis_guineensis))	((Reinhardtia_simplex	Reinhardtia_gracilis)	(Reinhardtia_paiewonskiana	Reinhardtia_latisecta))))))))	((Burretiokentia_grandiflora	Manicaria_saccifera)	(Nypa_fruticans	Geonoma_undata)))))	Calamus_caryotoides);
((Pelagodoxa_henryana	((Burretiokentia_grandiflora	(Leopoldinia_pulchra	((((Dypsis_decaryi	Veitchia_spiralis)	((Heterospathe_cagayanensis	Kentiopsis_piersoniorum)	Dictyosperma_album))	Hydriastele_microspadix)	((((Orania_palindan	(Podococcus_barteri	(Nypa_fruticans	Sclerosperma_profizianum)))	((Pseudophoenix_vinifera	(((Elaeis_oleifera	Elaeis_guineensis)	((Reinhardtia_simplex	Reinhardtia_gracilis)	(Reinhardtia_paiewonskiana	Reinhardtia_latisecta)))	(Attalea_speciosa	Bactris_major)))	(((Phoenix_dactylifera	Sabal_domingensis)	(Serenoa_repens	(Chamaedorea_seifrizii	Iriartea_deltoidea)))	((Oenocarpus_minor	Oenocarpus_bataua)	Prestoea_acuminata))))	Manicaria_saccifera)	Geonoma_undata))))	Roystonea_regia))	Calamus_caryotoides);
(((Geonoma_undata	((((((Leopoldinia_pulchra	Orania_palindan)	(Podococcus_barteri	Sclerosperma_profizianum))	((((Elaeis_oleifera	Elaeis_guineensis)	((Reinhardtia_simplex	Reinhardtia_gracilis)	(Reinhardtia_paiewonskiana	Reinhardtia_latisecta)))	(Attalea_speciosa	Bactris_major))	(((((Sabal_domingensis	(Phoenix_dactylifera	Serenoa_repens))	Iriartea_deltoidea)	((Nypa_fruticans	(Oenocarpus_minor	Oenocarpus_bataua))	Prestoea_acuminata))	Chamaedorea_seifrizii)	(Roystonea_regia	Pseudophoenix_vinifera))))	Manicaria_saccifera)	Pelagodoxa_henryana)	(((Veitchia_spiralis	(Heterospathe_cagayanensis	Kentiopsis_piersoniorum))	(Dictyosperma_album	Hydriastele_microspadix))	Dypsis_decaryi)))	Burretiokentia_grandiflora)	Calamus_caryotoides);
((Pelagodoxa_henryana	(((((Heterospathe_cagayanensis	(Veitchia_spiralis	Kentiopsis_piersoniorum))	(Dictyosperma_album	Dypsis_decaryi))	Hydriastele_microspadix)	((Nypa_fruticans	Geonoma_undata)	((((Leopoldinia_pulchra	Orania_palindan)	(Podococcus_barteri	Sclerosperma_profizianum))	((((Chamaedorea_seifrizii	Serenoa_repens)	((Oenocarpus_minor	Oenocarpus_bataua)	Prestoea_acuminata))	(Iriartea_deltoidea	(Sabal_domingensis	Phoenix_dactylifera)))	(Pseudophoenix_vinifera	(Attalea_speciosa	((Bactris_major	(Elaeis_oleifera	Elaeis_guineensis))	((Reinhardtia_simplex	Reinhardtia_gracilis)	(Reinhardtia_paiewonskiana	Reinhardtia_latisecta)))))))	(Burretiokentia_grandiflora	Manicaria_saccifera))))	Roystonea_regia))	Calamus_caryotoides);
((Geonoma_undata	(((((Orania_palindan	(Podococcus_barteri	Sclerosperma_profizianum))	((((Chamaedorea_seifrizii	(Roystonea_regia	Iriartea_deltoidea))	((Burretiokentia_grandiflora	(Oenocarpus_minor	Oenocarpus_bataua))	Prestoea_acuminata))	(Sabal_domingensis	((Serenoa_repens	Pseudophoenix_vinifera)	Phoenix_dactylifera)))	(Attalea_speciosa	((Bactris_major	(Elaeis_oleifera	Elaeis_guineensis))	((Reinhardtia_simplex	Reinhardtia_gracilis)	(Reinhardtia_paiewonskiana	Reinhardtia_latisecta))))))	Leopoldinia_pulchra)	(Pelagodoxa_henryana	Manicaria_saccifera))	(((Heterospathe_cagayanensis	(Veitchia_spiralis	Kentiopsis_piersoniorum))	(Hydriastele_microspadix	Dictyosperma_album))	(Dypsis_decaryi	Nypa_fruticans))))	Calamus_caryotoides);
(((Geonoma_undata	((((Hydriastele_microspadix	Dictyosperma_album)	(Kentiopsis_piersoniorum	(Heterospathe_cagayanensis	Veitchia_spiralis)))	Dypsis_decaryi)	(((Orania_palindan	(Podococcus_barteri	(Leopoldinia_pulchra	(Nypa_fruticans	Sclerosperma_profizianum))))	(((((Chamaedorea_seifrizii	((Oenocarpus_minor	Oenocarpus_bataua)	Prestoea_acuminata))	(Sabal_domingensis	(Serenoa_repens	Phoenix_dactylifera)))	Iriartea_deltoidea)	Pseudophoenix_vinifera)	((((Reinhardtia_simplex	Reinhardtia_gracilis)	(Reinhardtia_paiewonskiana	Reinhardtia_latisecta))	(Elaeis_oleifera	Elaeis_guineensis))	(Attalea_speciosa	(Bactris_major	Roystonea_regia)))))	(Pelagodoxa_henryana	Manicaria_saccifera))))	Burretiokentia_grandiflora)	Calamus_caryotoides);
(((((((Orania_palindan	(Podococcus_barteri	Sclerosperma_profizianum))	((((Chamaedorea_seifrizii	((Oenocarpus_minor	Oenocarpus_bataua)	Prestoea_acuminata))	((Iriartea_deltoidea	Sabal_domingensis)	(Serenoa_repens	Phoenix_dactylifera)))	Pseudophoenix_vinifera)	(((Attalea_speciosa	(Bactris_major	(Elaeis_oleifera	Elaeis_guineensis)))	((Reinhardtia_simplex	Reinhardtia_gracilis)	(Reinhardtia_paiewonskiana	Reinhardtia_latisecta)))	Roystonea_regia)))	Manicaria_saccifera)	((Geonoma_undata	Leopoldinia_pulchra)	(((Hydriastele_microspadix	(Nypa_fruticans	Dictyosperma_album))	(Kentiopsis_piersoniorum	(Heterospathe_cagayanensis	Veitchia_spiralis)))	Dypsis_decaryi)))	Pelagodoxa_henryana)	Burretiokentia_grandiflora)	Calamus_caryotoides);
(((Geonoma_undata	((((Pelagodoxa_henryana	Manicaria_saccifera)	Leopoldinia_pulchra)	((((Nypa_fruticans	((Oenocarpus_minor	Oenocarpus_bataua)	Prestoea_acuminata))	Chamaedorea_seifrizii)	((Orania_palindan	Podococcus_barteri)	Sclerosperma_profizianum))	((Roystonea_regia	(((Elaeis_guineensis	Elaeis_oleifera)	Attalea_speciosa)	(Bactris_major	((Reinhardtia_simplex	Reinhardtia_gracilis)	(Reinhardtia_latisecta	Reinhardtia_paiewonskiana)))))	((((Serenoa_repens	Phoenix_dactylifera)	Sabal_domingensis)	Iriartea_deltoidea)	Pseudophoenix_vinifera))))	(Dypsis_decaryi	(Dictyosperma_album	(Hydriastele_microspadix	(Veitchia_spiralis	(Kentiopsis_piersoniorum	Heterospathe_cagayanensis)))))))	Burretiokentia_grandiflora)	Calamus_caryotoides);
((((Dypsis_decaryi	(Dictyosperma_album	(Hydriastele_microspadix	(Heterospathe_cagayanensis	(Veitchia_spiralis	Kentiopsis_piersoniorum)))))	((Leopoldinia_pulchra	((((Orania_palindan	Podococcus_barteri)	Sclerosperma_profizianum)	(Roystonea_regia	(((Reinhardtia_simplex	Reinhardtia_gracilis)	(Reinhardtia_latisecta	Reinhardtia_paiewonskiana))	((Bactris_major	(Elaeis_guineensis	Elaeis_oleifera))	Attalea_speciosa))))	(((Pseudophoenix_vinifera	((Nypa_fruticans	(Oenocarpus_minor	Oenocarpus_bataua))	Prestoea_acuminata))	(((Serenoa_repens	Phoenix_dactylifera)	Sabal_domingensis)	Iriartea_deltoidea))	Chamaedorea_seifrizii)))	(Geonoma_undata	(Pelagodoxa_henryana	Manicaria_saccifera))))	Burretiokentia_grandiflora)	Calamus_caryotoides);
((((((((Leopoldinia_pulchra	((Pseudophoenix_vinifera	((Nypa_fruticans	Chamaedorea_seifrizii)	((Oenocarpus_minor	Oenocarpus_bataua)	Prestoea_acuminata)))	((Serenoa_repens	Phoenix_dactylifera)	Sabal_domingensis)))	Iriartea_deltoidea)	(Roystonea_regia	((((Reinhardtia_simplex	Reinhardtia_gracilis)	(Reinhardtia_latisecta	Reinhardtia_paiewonskiana))	(Bactris_major	(Elaeis_guineensis	Elaeis_oleifera)))	Attalea_speciosa)))	((Orania_palindan	Podococcus_barteri)	Sclerosperma_profizianum))	((Pelagodoxa_henryana	Manicaria_saccifera)	(Dypsis_decaryi	((Veitchia_spiralis	(Kentiopsis_piersoniorum	Heterospathe_cagayanensis))	(Dictyosperma_album	Hydriastele_microspadix)))))	Geonoma_undata)	Burretiokentia_grandiflora)	Calamus_caryotoides);
((((Dypsis_decaryi	Veitchia_spiralis)	((Kentiopsis_piersoniorum	Heterospathe_cagayanensis)	(Dictyosperma_album	Hydriastele_microspadix)))	((((((Roystonea_regia	Pseudophoenix_vinifera)	((Chamaedorea_seifrizii	(Nypa_fruticans	((Oenocarpus_minor	Oenocarpus_bataua)	Prestoea_acuminata)))	((Serenoa_repens	(Phoenix_dactylifera	Sabal_domingensis))	Iriartea_deltoidea)))	((Bactris_major	((Elaeis_guineensis	Elaeis_oleifera)	((Reinhardtia_simplex	Reinhardtia_gracilis)	(Reinhardtia_latisecta	Reinhardtia_paiewonskiana))))	Attalea_speciosa))	(((Leopoldinia_pulchra	Orania_palindan)	Podococcus_barteri)	Sclerosperma_profizianum))	(Pelagodoxa_henryana	(Burretiokentia_grandiflora	Manicaria_saccifera)))	Geonoma_undata))	Calamus_caryotoides);
((((Oenocarpus_minor	Oenocarpus_bataua)	(Prestoea_acuminata	(((((Roystonea_regia	(((Reinhardtia_simplex	Reinhardtia_gracilis)	(Reinhardtia_latisecta	Reinhardtia_paiewonskiana))	(Attalea_speciosa	(Bactris_major	(Elaeis_oleifera	Elaeis_guineensis)))))	(Iriartea_deltoidea	(((Nypa_fruticans	Podococcus_barteri)	(Sclerosperma_profizianum	Orania_palindan))	(Leopoldinia_pulchra	(((Dypsis_decaryi	((Veitchia_spiralis	(Kentiopsis_piersoniorum	Heterospathe_cagayanensis))	(Dictyosperma_album	Hydriastele_microspadix)))	(Pelagodoxa_henryana	Manicaria_saccifera))	Geonoma_undata)))))	(Sabal_domingensis	(Serenoa_repens	Phoenix_dactylifera)))	Pseudophoenix_vinifera)	Chamaedorea_seifrizii)))	Burretiokentia_grandiflora)	Calamus_caryotoides);
(((Pelagodoxa_henryana	((Geonoma_undata	(Manicaria_saccifera	((((Roystonea_regia	(((Reinhardtia_simplex	Reinhardtia_gracilis)	(Reinhardtia_latisecta	Reinhardtia_paiewonskiana))	(Bactris_major	((Elaeis_oleifera	Elaeis_guineensis)	Attalea_speciosa))))	((Pseudophoenix_vinifera	(Nypa_fruticans	((Oenocarpus_minor	Oenocarpus_bataua)	Prestoea_acuminata)))	((Sclerosperma_profizianum	Orania_palindan)	Podococcus_barteri)))	((Sabal_domingensis	Phoenix_dactylifera)	((Serenoa_repens	Chamaedorea_seifrizii)	Iriartea_deltoidea)))	Leopoldinia_pulchra)))	((Dypsis_decaryi	(Veitchia_spiralis	(Kentiopsis_piersoniorum	(Dictyosperma_album	Hydriastele_microspadix))))	Heterospathe_cagayanensis)))	Burretiokentia_grandiflora)	Calamus_caryotoides);
((((Reinhardtia_simplex	Reinhardtia_gracilis)	(Reinhardtia_latisecta	Reinhardtia_paiewonskiana))	((Attalea_speciosa	(Bactris_major	(Elaeis_oleifera	Elaeis_guineensis)))	((Pseudophoenix_vinifera	((((Sabal_domingensis	Phoenix_dactylifera)	((Serenoa_repens	Chamaedorea_seifrizii)	Iriartea_deltoidea))	(Prestoea_acuminata	(Nypa_fruticans	(Oenocarpus_minor	Oenocarpus_bataua))))	((Leopoldinia_pulchra	(((((Dictyosperma_album	Hydriastele_microspadix)	(Heterospathe_cagayanensis	(Veitchia_spiralis	Kentiopsis_piersoniorum)))	Dypsis_decaryi)	Geonoma_undata)	(Pelagodoxa_henryana	(Burretiokentia_grandiflora	Manicaria_saccifera))))	((Sclerosperma_profizianum	Orania_palindan)	Podococcus_barteri))))	Roystonea_regia)))	Calamus_caryotoides);
(((((Pelagodoxa_henryana	Manicaria_saccifera)	(((Sclerosperma_profizianum	(Orania_palindan	Podococcus_barteri))	(((Roystonea_regia	Pseudophoenix_vinifera)	(((Elaeis_oleifera	Elaeis_guineensis)	((Reinhardtia_simplex	Reinhardtia_gracilis)	(Reinhardtia_latisecta	Reinhardtia_paiewonskiana)))	(Bactris_major	Attalea_speciosa)))	(((Sabal_domingensis	(Serenoa_repens	Phoenix_dactylifera))	Iriartea_deltoidea)	(Chamaedorea_seifrizii	(Nypa_fruticans	(Prestoea_acuminata	(Oenocarpus_minor	Oenocarpus_bataua)))))))	Leopoldinia_pulchra))	((Hydriastele_microspadix	(Dictyosperma_album	((Kentiopsis_piersoniorum	Heterospathe_cagayanensis)	(Dypsis_decaryi	Veitchia_spiralis))))	Geonoma_undata))	Burretiokentia_grandiflora)	Calamus_caryotoides);
((Geonoma_undata	((Pelagodoxa_henryana	(Burretiokentia_grandiflora	Manicaria_saccifera))	((((Sclerosperma_profizianum	(Orania_palindan	Podococcus_barteri))	(((Bactris_major	((Reinhardtia_simplex	Reinhardtia_gracilis)	(Reinhardtia_latisecta	Reinhardtia_paiewonskiana)))	((Elaeis_oleifera	Elaeis_guineensis)	Attalea_speciosa))	((Roystonea_regia	Iriartea_deltoidea)	((Chamaedorea_seifrizii	(Prestoea_acuminata	(Oenocarpus_minor	Oenocarpus_bataua)))	((Sabal_domingensis	(Pseudophoenix_vinifera	Phoenix_dactylifera))	Serenoa_repens)))))	Leopoldinia_pulchra)	((((Kentiopsis_piersoniorum	Heterospathe_cagayanensis)	(Dypsis_decaryi	Veitchia_spiralis))	(Hydriastele_microspadix	Dictyosperma_album))	Nypa_fruticans))))	Calamus_caryotoides);
(((Geonoma_undata	(((Sclerosperma_profizianum	((Leopoldinia_pulchra	Orania_palindan)	(Nypa_fruticans	Podococcus_barteri)))	((Roystonea_regia	(Bactris_major	((((Reinhardtia_simplex	Reinhardtia_gracilis)	(Reinhardtia_latisecta	Reinhardtia_paiewonskiana))	(Elaeis_oleifera	Elaeis_guineensis))	Attalea_speciosa)))	((((Iriartea_deltoidea	Sabal_domingensis)	(Phoenix_dactylifera	Serenoa_repens))	(Chamaedorea_seifrizii	(Prestoea_acuminata	(Oenocarpus_minor	Oenocarpus_bataua))))	Pseudophoenix_vinifera)))	(((((Kentiopsis_piersoniorum	Heterospathe_cagayanensis)	Veitchia_spiralis)	(Hydriastele_microspadix	Dictyosperma_album))	Dypsis_decaryi)	(Pelagodoxa_henryana	Manicaria_saccifera))))	Burretiokentia_grandiflora)	Calamus_caryotoides);
(((Oenocarpus_bataua	Oenocarpus_minor)	((((((((Sclerosperma_profizianum	Orania_palindan)	Podococcus_barteri)	(((Geonoma_undata	(Dypsis_decaryi	((Veitchia_spiralis	(Kentiopsis_piersoniorum	Heterospathe_cagayanensis))	(Hydriastele_microspadix	Dictyosperma_album))))	(Pelagodoxa_henryana	(Burretiokentia_grandiflora	Manicaria_saccifera)))	(Leopoldinia_pulchra	Nypa_fruticans)))	(((((Reinhardtia_paiewonskiana	Reinhardtia_latisecta)	(Reinhardtia_gracilis	Reinhardtia_simplex))	(Elaeis_guineensis	Elaeis_oleifera))	(Attalea_speciosa	(Roystonea_regia	Bactris_major)))	Pseudophoenix_vinifera))	Chamaedorea_seifrizii)	(Sabal_domingensis	Iriartea_deltoidea))	(Phoenix_dactylifera	Serenoa_repens))	Prestoea_acuminata))	Calamus_caryotoides);
((Geonoma_undata	((((Dypsis_decaryi	(Veitchia_spiralis	(Kentiopsis_piersoniorum	Heterospathe_cagayanensis)))	Dictyosperma_album)	Hydriastele_microspadix)	((Pelagodoxa_henryana	(Burretiokentia_grandiflora	Manicaria_saccifera))	(((((Sabal_domingensis	(Phoenix_dactylifera	(Pseudophoenix_vinifera	Serenoa_repens)))	(Nypa_fruticans	(Prestoea_acuminata	(Oenocarpus_bataua	Oenocarpus_minor))))	((((Roystonea_regia	((Reinhardtia_paiewonskiana	Reinhardtia_latisecta)	(Reinhardtia_gracilis	Reinhardtia_simplex)))	(Bactris_major	(Elaeis_guineensis	Elaeis_oleifera)))	Attalea_speciosa)	((Sclerosperma_profizianum	Orania_palindan)	Podococcus_barteri)))	(Chamaedorea_seifrizii	Leopoldinia_pulchra))	Iriartea_deltoidea))))	Calamus_caryotoides);
((Geonoma_undata	(((((Kentiopsis_piersoniorum	Heterospathe_cagayanensis)	(Dypsis_decaryi	Veitchia_spiralis))	Dictyosperma_album)	Hydriastele_microspadix)	((Pelagodoxa_henryana	(Burretiokentia_grandiflora	Manicaria_saccifera))	((Sclerosperma_profizianum	(Orania_palindan	Podococcus_barteri))	((Leopoldinia_pulchra	Iriartea_deltoidea)	((((Sabal_domingensis	(Phoenix_dactylifera	Pseudophoenix_vinifera))	Serenoa_repens)	(Chamaedorea_seifrizii	(Prestoea_acuminata	((Oenocarpus_bataua	Oenocarpus_minor)	Nypa_fruticans))))	((((Reinhardtia_paiewonskiana	Reinhardtia_latisecta)	(Reinhardtia_gracilis	Reinhardtia_simplex))	(Elaeis_guineensis	Elaeis_oleifera))	((Roystonea_regia	Attalea_speciosa)	Bactris_major))))))))	Calamus_caryotoides);
((Geonoma_undata	(((((Kentiopsis_piersoniorum	Heterospathe_cagayanensis)	Veitchia_spiralis)	(Dypsis_decaryi	Dictyosperma_album))	Hydriastele_microspadix)	((Pelagodoxa_henryana	(Burretiokentia_grandiflora	Manicaria_saccifera))	((Sclerosperma_profizianum	((Leopoldinia_pulchra	Orania_palindan)	Podococcus_barteri))	((Pseudophoenix_vinifera	((Iriartea_deltoidea	(Sabal_domingensis	(Phoenix_dactylifera	Serenoa_repens)))	(Chamaedorea_seifrizii	((Prestoea_acuminata	(Oenocarpus_bataua	Oenocarpus_minor))	Nypa_fruticans))))	((((Reinhardtia_paiewonskiana	Reinhardtia_latisecta)	(Reinhardtia_gracilis	Reinhardtia_simplex))	((Attalea_speciosa	(Elaeis_guineensis	Elaeis_oleifera))	Bactris_major))	Roystonea_regia))))))	Calamus_caryotoides);
(((((Veitchia_spiralis	(Dypsis_decaryi	(Heterospathe_cagayanensis	(Kentiopsis_piersoniorum	Dictyosperma_album))))	Hydriastele_microspadix)	(((Pelagodoxa_henryana	Manicaria_saccifera)	((Sclerosperma_profizianum	((Leopoldinia_pulchra	Orania_palindan)	Podococcus_barteri))	(((Iriartea_deltoidea	(Serenoa_repens	(Sabal_domingensis	(Pseudophoenix_vinifera	Phoenix_dactylifera))))	(Chamaedorea_seifrizii	((Prestoea_acuminata	(Oenocarpus_bataua	Oenocarpus_minor))	Nypa_fruticans)))	((((Reinhardtia_paiewonskiana	Reinhardtia_latisecta)	(Reinhardtia_gracilis	Reinhardtia_simplex))	(Attalea_speciosa	(Bactris_major	(Elaeis_guineensis	Elaeis_oleifera))))	Roystonea_regia))))	Geonoma_undata))	Burretiokentia_grandiflora)	Calamus_caryotoides);
(((Geonoma_undata	(((Dictyosperma_album	Hydriastele_microspadix)	(Dypsis_decaryi	(Veitchia_spiralis	(Heterospathe_cagayanensis	Kentiopsis_piersoniorum))))	((Pelagodoxa_henryana	Manicaria_saccifera)	(((Podococcus_barteri	Nypa_fruticans)	(Sclerosperma_profizianum	(Leopoldinia_pulchra	Orania_palindan)))	(((((Iriartea_deltoidea	Serenoa_repens)	(Sabal_domingensis	Phoenix_dactylifera))	(Chamaedorea_seifrizii	(Prestoea_acuminata	(Oenocarpus_bataua	Oenocarpus_minor))))	Pseudophoenix_vinifera)	((((Elaeis_oleifera	Bactris_major)	Attalea_speciosa)	(Elaeis_guineensis	((Reinhardtia_paiewonskiana	Reinhardtia_latisecta)	(Reinhardtia_gracilis	Reinhardtia_simplex))))	Roystonea_regia))))))	Burretiokentia_grandiflora)	Calamus_caryotoides);
((Pelagodoxa_henryana	((Dypsis_decaryi	((Veitchia_spiralis	(Heterospathe_cagayanensis	Kentiopsis_piersoniorum))	(Dictyosperma_album	Hydriastele_microspadix)))	((Burretiokentia_grandiflora	Manicaria_saccifera)	((((Chamaedorea_seifrizii	((Serenoa_repens	(Sabal_domingensis	Phoenix_dactylifera))	((Prestoea_acuminata	(Oenocarpus_bataua	Oenocarpus_minor))	(Roystonea_regia	Iriartea_deltoidea))))	(Pseudophoenix_vinifera	((Attalea_speciosa	((Elaeis_guineensis	Elaeis_oleifera)	Bactris_major))	((Reinhardtia_paiewonskiana	Reinhardtia_latisecta)	(Reinhardtia_gracilis	Reinhardtia_simplex)))))	(((Podococcus_barteri	Sclerosperma_profizianum)	Orania_palindan)	Leopoldinia_pulchra))	(Nypa_fruticans	Geonoma_undata)))))	Calamus_caryotoides);
(((Leopoldinia_pulchra	((Manicaria_saccifera	((((Iriartea_deltoidea	(Chamaedorea_seifrizii	Serenoa_repens))	(((Prestoea_acuminata	(Nypa_fruticans	(Oenocarpus_bataua	Oenocarpus_minor)))	Pseudophoenix_vinifera)	(Sabal_domingensis	Phoenix_dactylifera)))	(((Attalea_speciosa	((Elaeis_guineensis	Elaeis_oleifera)	Bactris_major))	((Reinhardtia_paiewonskiana	Reinhardtia_latisecta)	(Reinhardtia_gracilis	Reinhardtia_simplex)))	(Roystonea_regia	((Podococcus_barteri	Sclerosperma_profizianum)	Orania_palindan))))	(Dypsis_decaryi	(Burretiokentia_grandiflora	(Veitchia_spiralis	(((Heterospathe_cagayanensis	Kentiopsis_piersoniorum)	Dictyosperma_album)	Hydriastele_microspadix))))))	Geonoma_undata))	Pelagodoxa_henryana)	Calamus_caryotoides);
(((Leopoldinia_pulchra	((((((Prestoea_acuminata	(Nypa_fruticans	(Oenocarpus_bataua	Oenocarpus_minor)))	Chamaedorea_seifrizii)	((Serenoa_repens	(Sabal_domingensis	(Pseudophoenix_vinifera	Phoenix_dactylifera)))	Iriartea_deltoidea))	(((Podococcus_barteri	Sclerosperma_profizianum)	Orania_palindan)	(((Bactris_major	(Attalea_speciosa	(Elaeis_guineensis	Elaeis_oleifera)))	((Reinhardtia_paiewonskiana	Reinhardtia_latisecta)	(Reinhardtia_gracilis	Reinhardtia_simplex)))	Roystonea_regia)))	(((((Kentiopsis_piersoniorum	Heterospathe_cagayanensis)	(Dypsis_decaryi	Veitchia_spiralis))	Dictyosperma_album)	Hydriastele_microspadix)	(Burretiokentia_grandiflora	Manicaria_saccifera)))	Geonoma_undata))	Pelagodoxa_henryana)	Calamus_caryotoides);
(((Oenocarpus_bataua	Oenocarpus_minor)	((Chamaedorea_seifrizii	(((Sabal_domingensis	(Serenoa_repens	Phoenix_dactylifera))	Iriartea_deltoidea)	((((Leopoldinia_pulchra	(((Manicaria_saccifera	Pelagodoxa_henryana)	((((Kentiopsis_piersoniorum	Heterospathe_cagayanensis)	Veitchia_spiralis)	(Dictyosperma_album	Hydriastele_microspadix))	Dypsis_decaryi))	(Nypa_fruticans	Geonoma_undata)))	((Podococcus_barteri	Sclerosperma_profizianum)	Orania_palindan))	(((((Reinhardtia_paiewonskiana	Reinhardtia_latisecta)	(Reinhardtia_gracilis	Reinhardtia_simplex))	((Elaeis_guineensis	Elaeis_oleifera)	Bactris_major))	Attalea_speciosa)	(Burretiokentia_grandiflora	Roystonea_regia)))	Pseudophoenix_vinifera)))	Prestoea_acuminata))	Calamus_caryotoides);
((Geonoma_undata	((((Hydriastele_microspadix	Dictyosperma_album)	(Veitchia_spiralis	(Heterospathe_cagayanensis	Kentiopsis_piersoniorum)))	Dypsis_decaryi)	(((Burretiokentia_grandiflora	Manicaria_saccifera)	Pelagodoxa_henryana)	(Leopoldinia_pulchra	(((Podococcus_barteri	Sclerosperma_profizianum)	Orania_palindan)	((((Elaeis_oleifera	Elaeis_guineensis)	((Reinhardtia_gracilis	Reinhardtia_simplex)	(Reinhardtia_paiewonskiana	Reinhardtia_latisecta)))	(Attalea_speciosa	Bactris_major))	((((Sabal_domingensis	Phoenix_dactylifera)	Serenoa_repens)	((Roystonea_regia	Pseudophoenix_vinifera)	Iriartea_deltoidea))	(((Nypa_fruticans	(Oenocarpus_bataua	Oenocarpus_minor))	Prestoea_acuminata)	Chamaedorea_seifrizii))))))))	Calamus_caryotoides);
((Pelagodoxa_henryana	(((Podococcus_barteri	Sclerosperma_profizianum)	((((Burretiokentia_grandiflora	Manicaria_saccifera)	(Chamaedorea_seifrizii	((Roystonea_regia	((Attalea_speciosa	Bactris_major)	((Elaeis_oleifera	Elaeis_guineensis)	((Reinhardtia_gracilis	Reinhardtia_simplex)	(Reinhardtia_paiewonskiana	Reinhardtia_latisecta)))))	(((Phoenix_dactylifera	Pseudophoenix_vinifera)	Serenoa_repens)	(Nypa_fruticans	((Oenocarpus_bataua	Oenocarpus_minor)	Prestoea_acuminata))))))	((Leopoldinia_pulchra	Orania_palindan)	Iriartea_deltoidea))	Sabal_domingensis))	(Geonoma_undata	(((Hydriastele_microspadix	Dictyosperma_album)	(Veitchia_spiralis	(Heterospathe_cagayanensis	Kentiopsis_piersoniorum)))	Dypsis_decaryi))))	Calamus_caryotoides);
((Burretiokentia_grandiflora	((((Iriartea_deltoidea	(Sabal_domingensis	(Phoenix_dactylifera	Serenoa_repens)))	(Pseudophoenix_vinifera	(Nypa_fruticans	((Oenocarpus_bataua	Oenocarpus_minor)	Prestoea_acuminata))))	((Geonoma_undata	((Manicaria_saccifera	Pelagodoxa_henryana)	(((Hydriastele_microspadix	Dictyosperma_album)	(Veitchia_spiralis	(Heterospathe_cagayanensis	Kentiopsis_piersoniorum)))	Dypsis_decaryi)))	((Sclerosperma_profizianum	(Roystonea_regia	((Bactris_major	Attalea_speciosa)	((Elaeis_oleifera	Elaeis_guineensis)	((Reinhardtia_gracilis	Reinhardtia_simplex)	(Reinhardtia_paiewonskiana	Reinhardtia_latisecta))))))	(Orania_palindan	Podococcus_barteri))))	(Leopoldinia_pulchra	Chamaedorea_seifrizii)))	Calamus_caryotoides);
((((Reinhardtia_gracilis	Reinhardtia_simplex)	(Reinhardtia_paiewonskiana	Reinhardtia_latisecta))	((Bactris_major	((Elaeis_oleifera	Elaeis_guineensis)	Attalea_speciosa))	(Pseudophoenix_vinifera	(((Orania_palindan	(Podococcus_barteri	Sclerosperma_profizianum))	(((((Hydriastele_microspadix	Dictyosperma_album)	((Burretiokentia_grandiflora	Veitchia_spiralis)	(Heterospathe_cagayanensis	Kentiopsis_piersoniorum)))	Dypsis_decaryi)	(Leopoldinia_pulchra	(Manicaria_saccifera	Pelagodoxa_henryana)))	(Nypa_fruticans	Geonoma_undata)))	(((Roystonea_regia	Iriartea_deltoidea)	Sabal_domingensis)	((Chamaedorea_seifrizii	(((Oenocarpus_bataua	Oenocarpus_minor)	Prestoea_acuminata)	Serenoa_repens))	Phoenix_dactylifera))))))	Calamus_caryotoides);
((((Leopoldinia_pulchra	((((((Oenocarpus_minor	Oenocarpus_bataua)	Burretiokentia_grandiflora)	Prestoea_acuminata)	((Pseudophoenix_vinifera	Iriartea_deltoidea)	((Serenoa_repens	Phoenix_dactylifera)	Sabal_domingensis)))	(Chamaedorea_seifrizii	(((Reinhardtia_gracilis	Reinhardtia_simplex)	(Reinhardtia_paiewonskiana	Reinhardtia_latisecta))	(Attalea_speciosa	(Bactris_major	(Elaeis_oleifera	Elaeis_guineensis))))))	(Orania_palindan	(Podococcus_barteri	(Roystonea_regia	Sclerosperma_profizianum)))))	(Manicaria_saccifera	Pelagodoxa_henryana))	((((Veitchia_spiralis	Hydriastele_microspadix)	(Heterospathe_cagayanensis	(Kentiopsis_piersoniorum	Dictyosperma_album)))	Dypsis_decaryi)	(Nypa_fruticans	Geonoma_undata)))	Calamus_caryotoides);
((((Reinhardtia_gracilis	Reinhardtia_simplex)	(Reinhardtia_paiewonskiana	Reinhardtia_latisecta))	((Bactris_major	((Elaeis_oleifera	Elaeis_guineensis)	Attalea_speciosa))	(((Sclerosperma_profizianum	(Podococcus_barteri	(Leopoldinia_pulchra	Orania_palindan)))	((Geonoma_undata	(Pelagodoxa_henryana	Roystonea_regia))	(((Heterospathe_cagayanensis	(Veitchia_spiralis	Kentiopsis_piersoniorum))	(Hydriastele_microspadix	Dictyosperma_album))	Dypsis_decaryi)))	(Manicaria_saccifera	((Chamaedorea_seifrizii	(Nypa_fruticans	((Oenocarpus_minor	Oenocarpus_bataua)	Prestoea_acuminata)))	(((Serenoa_repens	(Pseudophoenix_vinifera	Phoenix_dactylifera))	Sabal_domingensis)	(Burretiokentia_grandiflora	Iriartea_deltoidea)))))))	Calamus_caryotoides);
((Geonoma_undata	((((Hydriastele_microspadix	(((Heterospathe_cagayanensis	Kentiopsis_piersoniorum)	Dictyosperma_album)	Veitchia_spiralis))	Dypsis_decaryi)	(((((Chamaedorea_seifrizii	(Prestoea_acuminata	(Nypa_fruticans	(Oenocarpus_minor	Oenocarpus_bataua))))	(((Serenoa_repens	Phoenix_dactylifera)	Sabal_domingensis)	Iriartea_deltoidea))	(Pseudophoenix_vinifera	(Roystonea_regia	(((Reinhardtia_gracilis	Reinhardtia_simplex)	(Reinhardtia_paiewonskiana	Reinhardtia_latisecta))	(Bactris_major	((Elaeis_oleifera	Elaeis_guineensis)	Attalea_speciosa))))))	(Sclerosperma_profizianum	(Podococcus_barteri	Orania_palindan)))	(Manicaria_saccifera	Pelagodoxa_henryana)))	(Leopoldinia_pulchra	Burretiokentia_grandiflora)))	Calamus_caryotoides);
((Geonoma_undata	(((((Kentiopsis_piersoniorum	(Heterospathe_cagayanensis	Veitchia_spiralis))	Dypsis_decaryi)	Dictyosperma_album)	Hydriastele_microspadix)	((((((Chamaedorea_seifrizii	(Prestoea_acuminata	(Oenocarpus_minor	Oenocarpus_bataua)))	(((Serenoa_repens	Phoenix_dactylifera)	Sabal_domingensis)	Iriartea_deltoidea))	(((((Reinhardtia_gracilis	Reinhardtia_simplex)	(Reinhardtia_paiewonskiana	Reinhardtia_latisecta))	(Elaeis_oleifera	Elaeis_guineensis))	(Attalea_speciosa	Bactris_major))	(Pseudophoenix_vinifera	Roystonea_regia)))	((Leopoldinia_pulchra	Orania_palindan)	(Sclerosperma_profizianum	Podococcus_barteri)))	Nypa_fruticans)	((Burretiokentia_grandiflora	Manicaria_saccifera)	Pelagodoxa_henryana))))	Calamus_caryotoides);
((Geonoma_undata	((((Orania_palindan	(Sclerosperma_profizianum	Podococcus_barteri))	(((((Reinhardtia_gracilis	Reinhardtia_simplex)	(Reinhardtia_paiewonskiana	Reinhardtia_latisecta))	(Elaeis_oleifera	Elaeis_guineensis))	(Attalea_speciosa	Bactris_major))	Roystonea_regia))	(Pseudophoenix_vinifera	(((Leopoldinia_pulchra	Chamaedorea_seifrizii)	(Prestoea_acuminata	(Nypa_fruticans	(Oenocarpus_minor	Oenocarpus_bataua))))	(((Serenoa_repens	Phoenix_dactylifera)	Sabal_domingensis)	Iriartea_deltoidea))))	(((Burretiokentia_grandiflora	Manicaria_saccifera)	Pelagodoxa_henryana)	(Hydriastele_microspadix	(Dypsis_decaryi	((Kentiopsis_piersoniorum	(Heterospathe_cagayanensis	Veitchia_spiralis))	Dictyosperma_album))))))	Calamus_caryotoides);
((Geonoma_undata	((((((Orania_palindan	Podococcus_barteri)	(Sclerosperma_profizianum	Roystonea_regia))	(((((Reinhardtia_gracilis	Reinhardtia_simplex)	(Reinhardtia_paiewonskiana	Reinhardtia_latisecta))	((Bactris_major	(Elaeis_oleifera	Elaeis_guineensis))	Attalea_speciosa))	Pseudophoenix_vinifera)	((Chamaedorea_seifrizii	(Prestoea_acuminata	(Nypa_fruticans	(Oenocarpus_minor	Oenocarpus_bataua))))	(((Serenoa_repens	Phoenix_dactylifera)	Sabal_domingensis)	Iriartea_deltoidea))))	Leopoldinia_pulchra)	(Pelagodoxa_henryana	Manicaria_saccifera))	(Dypsis_decaryi	(((Hydriastele_microspadix	Dictyosperma_album)	Burretiokentia_grandiflora)	(Veitchia_spiralis	(Kentiopsis_piersoniorum	Heterospathe_cagayanensis))))))	Calamus_caryotoides);
((((((Geonoma_undata	Nypa_fruticans)	((Manicaria_saccifera	(((Roystonea_regia	(Sclerosperma_profizianum	(Podococcus_barteri	Orania_palindan)))	((((Reinhardtia_gracilis	Reinhardtia_simplex)	(Reinhardtia_paiewonskiana	Reinhardtia_latisecta))	(Bactris_major	(Elaeis_guineensis	Elaeis_oleifera)))	Attalea_speciosa))	((((Pseudophoenix_vinifera	Phoenix_dactylifera)	Sabal_domingensis)	(Chamaedorea_seifrizii	((Prestoea_acuminata	(Oenocarpus_bataua	Oenocarpus_minor))	Serenoa_repens)))	Iriartea_deltoidea)))	Pelagodoxa_henryana))	Leopoldinia_pulchra)	((Dictyosperma_album	(Hydriastele_microspadix	(Veitchia_spiralis	(Kentiopsis_piersoniorum	Heterospathe_cagayanensis))))	Dypsis_decaryi))	Burretiokentia_grandiflora)	Calamus_caryotoides);
(((Oenocarpus_bataua	Oenocarpus_minor)	(((((((((((Dictyosperma_album	(Kentiopsis_piersoniorum	Heterospathe_cagayanensis))	(Hydriastele_microspadix	Veitchia_spiralis))	Dypsis_decaryi)	(Geonoma_undata	Nypa_fruticans))	(Manicaria_saccifera	Pelagodoxa_henryana))	Burretiokentia_grandiflora)	Leopoldinia_pulchra)	(Sclerosperma_profizianum	(Podococcus_barteri	Orania_palindan)))	(((Pseudophoenix_vinifera	Phoenix_dactylifera)	Sabal_domingensis)	(Roystonea_regia	((((Reinhardtia_gracilis	Reinhardtia_simplex)	(Reinhardtia_paiewonskiana	Reinhardtia_latisecta))	Bactris_major)	((Elaeis_guineensis	Elaeis_oleifera)	Attalea_speciosa)))))	((Chamaedorea_seifrizii	Serenoa_repens)	Iriartea_deltoidea))	Prestoea_acuminata))	Calamus_caryotoides);
(((((Sclerosperma_profizianum	((Nypa_fruticans	(Burretiokentia_grandiflora	Podococcus_barteri))	(Leopoldinia_pulchra	Orania_palindan)))	(((Roystonea_regia	(((Bactris_major	Attalea_speciosa)	(Elaeis_guineensis	Elaeis_oleifera))	((Reinhardtia_gracilis	Reinhardtia_simplex)	(Reinhardtia_paiewonskiana	Reinhardtia_latisecta))))	Pseudophoenix_vinifera)	(Manicaria_saccifera	(Iriartea_deltoidea	((Sabal_domingensis	(Serenoa_repens	Phoenix_dactylifera))	(Chamaedorea_seifrizii	(Prestoea_acuminata	(Oenocarpus_bataua	Oenocarpus_minor))))))))	(((((Veitchia_spiralis	Hydriastele_microspadix)	(Kentiopsis_piersoniorum	Dictyosperma_album))	Heterospathe_cagayanensis)	Dypsis_decaryi)	Geonoma_undata))	Pelagodoxa_henryana)	Calamus_caryotoides);
((((((Dictyosperma_album	((Heterospathe_cagayanensis	Kentiopsis_piersoniorum)	Veitchia_spiralis))	Dypsis_decaryi)	Hydriastele_microspadix)	(((((Sclerosperma_profizianum	((Nypa_fruticans	Podococcus_barteri)	Orania_palindan))	(((Chamaedorea_seifrizii	(Prestoea_acuminata	(Oenocarpus_bataua	Oenocarpus_minor)))	(Iriartea_deltoidea	(Serenoa_repens	((Pseudophoenix_vinifera	Phoenix_dactylifera)	Sabal_domingensis))))	(Roystonea_regia	((Attalea_speciosa	((Elaeis_guineensis	Elaeis_oleifera)	Bactris_major))	((Reinhardtia_gracilis	Reinhardtia_simplex)	(Reinhardtia_paiewonskiana	Reinhardtia_latisecta))))))	Leopoldinia_pulchra)	(Burretiokentia_grandiflora	Manicaria_saccifera))	Geonoma_undata))	Pelagodoxa_henryana)	Calamus_caryotoides);
((Burretiokentia_grandiflora	(Geonoma_undata	((((Dictyosperma_album	((Heterospathe_cagayanensis	Kentiopsis_piersoniorum)	Veitchia_spiralis))	Dypsis_decaryi)	Hydriastele_microspadix)	((Manicaria_saccifera	Pelagodoxa_henryana)	((((Sclerosperma_profizianum	Nypa_fruticans)	Podococcus_barteri)	(Leopoldinia_pulchra	Orania_palindan))	((((Prestoea_acuminata	(Oenocarpus_bataua	Oenocarpus_minor))	(Serenoa_repens	Chamaedorea_seifrizii))	(Iriartea_deltoidea	((Pseudophoenix_vinifera	Phoenix_dactylifera)	Sabal_domingensis)))	(Roystonea_regia	((Bactris_major	(Attalea_speciosa	(Elaeis_guineensis	Elaeis_oleifera)))	((Reinhardtia_gracilis	Reinhardtia_simplex)	(Reinhardtia_paiewonskiana	Reinhardtia_latisecta))))))))))	Calamus_caryotoides);
((Burretiokentia_grandiflora	((((Hydriastele_microspadix	Dictyosperma_album)	((Heterospathe_cagayanensis	(Kentiopsis_piersoniorum	Veitchia_spiralis))	Dypsis_decaryi))	((Manicaria_saccifera	Pelagodoxa_henryana)	Leopoldinia_pulchra))	((Nypa_fruticans	Geonoma_undata)	(((Orania_palindan	Sclerosperma_profizianum)	Podococcus_barteri)	((Iriartea_deltoidea	Sabal_domingensis)	((((Pseudophoenix_vinifera	(Prestoea_acuminata	(Oenocarpus_bataua	Oenocarpus_minor)))	Serenoa_repens)	Phoenix_dactylifera)	(Chamaedorea_seifrizii	(((Elaeis_guineensis	Elaeis_oleifera)	(((Reinhardtia_gracilis	Reinhardtia_simplex)	(Reinhardtia_paiewonskiana	Reinhardtia_latisecta))	Roystonea_regia))	(Bactris_major	Attalea_speciosa)))))))))	Calamus_caryotoides);
((Burretiokentia_grandiflora	(((((Leopoldinia_pulchra	(Nypa_fruticans	(Roystonea_regia	Pelagodoxa_henryana)))	((Hydriastele_microspadix	Dictyosperma_album)	((Heterospathe_cagayanensis	(Kentiopsis_piersoniorum	Veitchia_spiralis))	Dypsis_decaryi)))	Manicaria_saccifera)	(((Orania_palindan	Sclerosperma_profizianum)	Podococcus_barteri)	((Chamaedorea_seifrizii	(((Bactris_major	(Elaeis_guineensis	Elaeis_oleifera))	((Reinhardtia_gracilis	Reinhardtia_simplex)	(Reinhardtia_paiewonskiana	Reinhardtia_latisecta)))	Attalea_speciosa))	(Iriartea_deltoidea	(((Pseudophoenix_vinifera	Phoenix_dactylifera)	Sabal_domingensis)	((Prestoea_acuminata	(Oenocarpus_bataua	Oenocarpus_minor))	Serenoa_repens))))))	Geonoma_undata))	Calamus_caryotoides);
((((Reinhardtia_gracilis	Reinhardtia_simplex)	(Reinhardtia_paiewonskiana	Reinhardtia_latisecta))	((((((Phoenix_dactylifera	(Sabal_domingensis	Serenoa_repens))	(Chamaedorea_seifrizii	(Prestoea_acuminata	(Oenocarpus_bataua	Oenocarpus_minor))))	(Roystonea_regia	Iriartea_deltoidea))	((((Geonoma_undata	Nypa_fruticans)	(((Burretiokentia_grandiflora	Manicaria_saccifera)	Pelagodoxa_henryana)	Leopoldinia_pulchra))	(Hydriastele_microspadix	(Dictyosperma_album	((Heterospathe_cagayanensis	(Kentiopsis_piersoniorum	Veitchia_spiralis))	Dypsis_decaryi))))	((Orania_palindan	Sclerosperma_profizianum)	Podococcus_barteri)))	Pseudophoenix_vinifera)	((Bactris_major	(Elaeis_guineensis	Elaeis_oleifera))	Attalea_speciosa)))	Calamus_caryotoides);
(((((Manicaria_saccifera	Pelagodoxa_henryana)	(((((Heterospathe_cagayanensis	Kentiopsis_piersoniorum)	Veitchia_spiralis)	(Hydriastele_microspadix	Dictyosperma_album))	Dypsis_decaryi)	((((Roystonea_regia	((Bactris_major	(Elaeis_guineensis	Elaeis_oleifera))	(((Reinhardtia_gracilis	Reinhardtia_simplex)	(Reinhardtia_paiewonskiana	Reinhardtia_latisecta))	Attalea_speciosa)))	((Orania_palindan	Sclerosperma_profizianum)	Podococcus_barteri))	((Chamaedorea_seifrizii	(Prestoea_acuminata	((Oenocarpus_minor	Oenocarpus_bataua)	Nypa_fruticans)))	(Iriartea_deltoidea	(Sabal_domingensis	(Serenoa_repens	Phoenix_dactylifera)))))	(Leopoldinia_pulchra	Pseudophoenix_vinifera))))	Geonoma_undata)	Burretiokentia_grandiflora)	Calamus_caryotoides);
((((Geonoma_undata	Nypa_fruticans)	(((((Bactris_major	Attalea_speciosa)	(Roystonea_regia	((Elaeis_guineensis	Elaeis_oleifera)	((Reinhardtia_simplex	Reinhardtia_gracilis)	(Reinhardtia_paiewonskiana	Reinhardtia_latisecta)))))	(Pseudophoenix_vinifera	((Chamaedorea_seifrizii	(Prestoea_acuminata	(Oenocarpus_minor	Oenocarpus_bataua)))	(Iriartea_deltoidea	(Sabal_domingensis	(Serenoa_repens	Phoenix_dactylifera))))))	((Podococcus_barteri	(Leopoldinia_pulchra	Orania_palindan))	Sclerosperma_profizianum))	Manicaria_saccifera))	(Pelagodoxa_henryana	((Burretiokentia_grandiflora	(((Heterospathe_cagayanensis	Kentiopsis_piersoniorum)	Veitchia_spiralis)	(Hydriastele_microspadix	Dictyosperma_album)))	Dypsis_decaryi)))	Calamus_caryotoides);
((((Oenocarpus_bataua	Oenocarpus_minor)	((Prestoea_acuminata	(Chamaedorea_seifrizii	((Iriartea_deltoidea	((Serenoa_repens	Phoenix_dactylifera)	Sabal_domingensis))	(((((Bactris_major	(Elaeis_oleifera	Elaeis_guineensis))	((Reinhardtia_paiewonskiana	Reinhardtia_latisecta)	(Reinhardtia_simplex	Reinhardtia_gracilis)))	Attalea_speciosa)	Pseudophoenix_vinifera)	(((Dypsis_decaryi	(Hydriastele_microspadix	(Veitchia_spiralis	((Kentiopsis_piersoniorum	Dictyosperma_album)	Heterospathe_cagayanensis))))	((Pelagodoxa_henryana	Manicaria_saccifera)	Geonoma_undata))	(Roystonea_regia	((Podococcus_barteri	Sclerosperma_profizianum)	(Leopoldinia_pulchra	Orania_palindan))))))))	Nypa_fruticans))	Burretiokentia_grandiflora)	Calamus_caryotoides);
((((Reinhardtia_paiewonskiana	Reinhardtia_latisecta)	(Reinhardtia_simplex	Reinhardtia_gracilis))	((((Elaeis_oleifera	Elaeis_guineensis)	Attalea_speciosa)	((((Podococcus_barteri	Sclerosperma_profizianum)	Orania_palindan)	((((Roystonea_regia	(Prestoea_acuminata	(Oenocarpus_bataua	Oenocarpus_minor)))	Chamaedorea_seifrizii)	((Serenoa_repens	Iriartea_deltoidea)	(Phoenix_dactylifera	Sabal_domingensis)))	((Dypsis_decaryi	((Hydriastele_microspadix	((Dictyosperma_album	Kentiopsis_piersoniorum)	Veitchia_spiralis))	Heterospathe_cagayanensis))	((Pelagodoxa_henryana	Manicaria_saccifera)	((Nypa_fruticans	Geonoma_undata)	(Burretiokentia_grandiflora	Leopoldinia_pulchra))))))	Pseudophoenix_vinifera))	Bactris_major))	Calamus_caryotoides);
(((Oenocarpus_bataua	Oenocarpus_minor)	(((Serenoa_repens	Chamaedorea_seifrizii)	(((Pseudophoenix_vinifera	(((Reinhardtia_paiewonskiana	Reinhardtia_latisecta)	(Reinhardtia_simplex	Reinhardtia_gracilis))	(((Elaeis_oleifera	Elaeis_guineensis)	Attalea_speciosa)	Bactris_major)))	(Phoenix_dactylifera	Sabal_domingensis))	(((((Nypa_fruticans	Geonoma_undata)	(((Dypsis_decaryi	((Hydriastele_microspadix	Dictyosperma_album)	((Heterospathe_cagayanensis	Kentiopsis_piersoniorum)	Veitchia_spiralis)))	Pelagodoxa_henryana)	Leopoldinia_pulchra))	Manicaria_saccifera)	(Sclerosperma_profizianum	(Orania_palindan	Podococcus_barteri)))	((Burretiokentia_grandiflora	Roystonea_regia)	Iriartea_deltoidea))))	Prestoea_acuminata))	Calamus_caryotoides);
((Burretiokentia_grandiflora	(((Leopoldinia_pulchra	(((Roystonea_regia	(Bactris_major	(((Reinhardtia_paiewonskiana	Reinhardtia_latisecta)	(Reinhardtia_simplex	Reinhardtia_gracilis))	((Elaeis_oleifera	Elaeis_guineensis)	Attalea_speciosa))))	(Sclerosperma_profizianum	(Orania_palindan	Podococcus_barteri)))	((Serenoa_repens	((Nypa_fruticans	(Prestoea_acuminata	(Oenocarpus_bataua	Oenocarpus_minor)))	Chamaedorea_seifrizii))	(((Pseudophoenix_vinifera	Phoenix_dactylifera)	Sabal_domingensis)	Iriartea_deltoidea))))	((((Kentiopsis_piersoniorum	Dictyosperma_album)	Heterospathe_cagayanensis)	(Dypsis_decaryi	Veitchia_spiralis))	Hydriastele_microspadix))	((Pelagodoxa_henryana	Manicaria_saccifera)	Geonoma_undata)))	Calamus_caryotoides);
((Burretiokentia_grandiflora	(Geonoma_undata	((((Kentiopsis_piersoniorum	(Heterospathe_cagayanensis	Veitchia_spiralis))	(Dictyosperma_album	Hydriastele_microspadix))	Dypsis_decaryi)	((Leopoldinia_pulchra	(((Bactris_major	(Attalea_speciosa	(((Reinhardtia_paiewonskiana	Reinhardtia_latisecta)	(Reinhardtia_simplex	Reinhardtia_gracilis))	(Elaeis_oleifera	Elaeis_guineensis))))	(Sclerosperma_profizianum	(Orania_palindan	Podococcus_barteri)))	((((Chamaedorea_seifrizii	(Prestoea_acuminata	(Oenocarpus_bataua	Oenocarpus_minor)))	Nypa_fruticans)	(((Serenoa_repens	Phoenix_dactylifera)	Sabal_domingensis)	Iriartea_deltoidea))	(Roystonea_regia	Pseudophoenix_vinifera))))	(Pelagodoxa_henryana	Manicaria_saccifera)))))	Calamus_caryotoides);
((Burretiokentia_grandiflora	(Roystonea_regia	(Pelagodoxa_henryana	(((Dictyosperma_album	(Veitchia_spiralis	((Kentiopsis_piersoniorum	Dypsis_decaryi)	Heterospathe_cagayanensis)))	Hydriastele_microspadix)	((Leopoldinia_pulchra	(((Sclerosperma_profizianum	(Orania_palindan	Podococcus_barteri))	(Chamaedorea_seifrizii	(Prestoea_acuminata	(Oenocarpus_bataua	Oenocarpus_minor))))	((((Phoenix_dactylifera	Sabal_domingensis)	Iriartea_deltoidea)	Serenoa_repens)	((((Elaeis_oleifera	Elaeis_guineensis)	Bactris_major)	(Attalea_speciosa	((Reinhardtia_paiewonskiana	Reinhardtia_latisecta)	(Reinhardtia_simplex	Reinhardtia_gracilis))))	Pseudophoenix_vinifera))))	((Nypa_fruticans	Geonoma_undata)	Manicaria_saccifera))))))	Calamus_caryotoides);
(((Oenocarpus_bataua	Oenocarpus_minor)	((((Iriartea_deltoidea	((Phoenix_dactylifera	(Pseudophoenix_vinifera	Serenoa_repens))	Sabal_domingensis))	((((Manicaria_saccifera	Pelagodoxa_henryana)	((Leopoldinia_pulchra	Burretiokentia_grandiflora)	(Nypa_fruticans	Geonoma_undata)))	(((((Heterospathe_cagayanensis	Dictyosperma_album)	Kentiopsis_piersoniorum)	Veitchia_spiralis)	Hydriastele_microspadix)	Dypsis_decaryi))	((Roystonea_regia	((Bactris_major	((Reinhardtia_paiewonskiana	Reinhardtia_latisecta)	(Reinhardtia_simplex	Reinhardtia_gracilis)))	(Attalea_speciosa	(Elaeis_oleifera	Elaeis_guineensis))))	(Sclerosperma_profizianum	(Orania_palindan	Podococcus_barteri)))))	Chamaedorea_seifrizii)	Prestoea_acuminata))	Calamus_caryotoides);
((((((Iriartea_deltoidea	((Roystonea_regia	((Bactris_major	((Reinhardtia_paiewonskiana	Reinhardtia_latisecta)	(Reinhardtia_simplex	Reinhardtia_gracilis)))	(Attalea_speciosa	(Elaeis_oleifera	Elaeis_guineensis))))	((Chamaedorea_seifrizii	(Nypa_fruticans	(Prestoea_acuminata	(Oenocarpus_bataua	Oenocarpus_minor))))	(Pseudophoenix_vinifera	((Phoenix_dactylifera	Serenoa_repens)	Sabal_domingensis)))))	(Sclerosperma_profizianum	(Orania_palindan	Podococcus_barteri)))	Leopoldinia_pulchra)	((Burretiokentia_grandiflora	Manicaria_saccifera)	Pelagodoxa_henryana))	(Geonoma_undata	(((Hydriastele_microspadix	Dictyosperma_album)	((Kentiopsis_piersoniorum	Veitchia_spiralis)	Heterospathe_cagayanensis))	Dypsis_decaryi)))	Calamus_caryotoides);
((Geonoma_undata	((((Hydriastele_microspadix	Veitchia_spiralis)	(Dictyosperma_album	(Burretiokentia_grandiflora	(Kentiopsis_piersoniorum	Heterospathe_cagayanensis))))	Dypsis_decaryi)	(((((Pseudophoenix_vinifera	(Roystonea_regia	((Bactris_major	((Reinhardtia_paiewonskiana	Reinhardtia_latisecta)	(Reinhardtia_simplex	Reinhardtia_gracilis)))	(Attalea_speciosa	(Elaeis_oleifera	Elaeis_guineensis)))))	(((Iriartea_deltoidea	(Serenoa_repens	Chamaedorea_seifrizii))	(Prestoea_acuminata	((Oenocarpus_bataua	Oenocarpus_minor)	Nypa_fruticans)))	(Phoenix_dactylifera	Sabal_domingensis)))	(Sclerosperma_profizianum	(Orania_palindan	Podococcus_barteri)))	Leopoldinia_pulchra)	(Manicaria_saccifera	Pelagodoxa_henryana))))	Calamus_caryotoides);
((((Reinhardtia_paiewonskiana	Reinhardtia_latisecta)	(Reinhardtia_simplex	Reinhardtia_gracilis))	(((((((Chamaedorea_seifrizii	(Prestoea_acuminata	(Oenocarpus_bataua	Oenocarpus_minor)))	(Iriartea_deltoidea	((Serenoa_repens	Sabal_domingensis)	Phoenix_dactylifera)))	(Leopoldinia_pulchra	Pseudophoenix_vinifera))	((Orania_palindan	Podococcus_barteri)	((Geonoma_undata	(Nypa_fruticans	(Hydriastele_microspadix	((Dypsis_decaryi	Veitchia_spiralis)	(Dictyosperma_album	(Kentiopsis_piersoniorum	Heterospathe_cagayanensis))))))	((Burretiokentia_grandiflora	Manicaria_saccifera)	Pelagodoxa_henryana))))	Sclerosperma_profizianum)	Roystonea_regia)	(Attalea_speciosa	(Bactris_major	(Elaeis_oleifera	Elaeis_guineensis)))))	Calamus_caryotoides);
((Geonoma_undata	((((Dypsis_decaryi	((((Veitchia_spiralis	(Kentiopsis_piersoniorum	Heterospathe_cagayanensis))	Hydriastele_microspadix)	Burretiokentia_grandiflora)	Dictyosperma_album))	(((Roystonea_regia	((((Reinhardtia_simplex	Reinhardtia_gracilis)	(Reinhardtia_latisecta	Reinhardtia_paiewonskiana))	Attalea_speciosa)	(Bactris_major	(Elaeis_guineensis	Elaeis_oleifera))))	(Sclerosperma_profizianum	(Podococcus_barteri	(Leopoldinia_pulchra	Orania_palindan))))	(Pseudophoenix_vinifera	((Iriartea_deltoidea	(Sabal_domingensis	(Serenoa_repens	Phoenix_dactylifera)))	(Chamaedorea_seifrizii	(Nypa_fruticans	(Prestoea_acuminata	(Oenocarpus_bataua	Oenocarpus_minor))))))))	Manicaria_saccifera)	Pelagodoxa_henryana))	Calamus_caryotoides);
((((Reinhardtia_simplex	Reinhardtia_gracilis)	(Reinhardtia_latisecta	Reinhardtia_paiewonskiana))	(((((Leopoldinia_pulchra	((Geonoma_undata	(Dypsis_decaryi	(((Veitchia_spiralis	(Kentiopsis_piersoniorum	Heterospathe_cagayanensis))	Burretiokentia_grandiflora)	(Hydriastele_microspadix	Dictyosperma_album))))	(Manicaria_saccifera	Pelagodoxa_henryana)))	((Nypa_fruticans	Sclerosperma_profizianum)	(Podococcus_barteri	Orania_palindan)))	(((Prestoea_acuminata	(Oenocarpus_bataua	Oenocarpus_minor))	((Pseudophoenix_vinifera	(Sabal_domingensis	Phoenix_dactylifera))	Serenoa_repens))	(Chamaedorea_seifrizii	Iriartea_deltoidea)))	Roystonea_regia)	(Attalea_speciosa	(Bactris_major	(Elaeis_guineensis	Elaeis_oleifera)))))	Calamus_caryotoides);
(((Geonoma_undata	(((Roystonea_regia	Pelagodoxa_henryana)	(Nypa_fruticans	((Dictyosperma_album	((Dypsis_decaryi	Veitchia_spiralis)	(Kentiopsis_piersoniorum	Heterospathe_cagayanensis)))	Hydriastele_microspadix)))	(((Podococcus_barteri	Sclerosperma_profizianum)	Orania_palindan)	(((Leopoldinia_pulchra	Chamaedorea_seifrizii)	(Manicaria_saccifera	((Prestoea_acuminata	(Oenocarpus_bataua	Oenocarpus_minor))	(Iriartea_deltoidea	(Sabal_domingensis	(Phoenix_dactylifera	(Serenoa_repens	Pseudophoenix_vinifera)))))))	(Attalea_speciosa	((Bactris_major	(Elaeis_guineensis	Elaeis_oleifera))	((Reinhardtia_simplex	Reinhardtia_gracilis)	(Reinhardtia_latisecta	Reinhardtia_paiewonskiana))))))))	Burretiokentia_grandiflora)	Calamus_caryotoides);
(((Geonoma_undata	((((Pseudophoenix_vinifera	((Chamaedorea_seifrizii	(Nypa_fruticans	(Prestoea_acuminata	(Oenocarpus_bataua	Oenocarpus_minor))))	(Iriartea_deltoidea	(Serenoa_repens	(Sabal_domingensis	Phoenix_dactylifera)))))	((Roystonea_regia	(((Reinhardtia_simplex	Reinhardtia_gracilis)	(Reinhardtia_latisecta	Reinhardtia_paiewonskiana))	((Bactris_major	(Elaeis_guineensis	Elaeis_oleifera))	Attalea_speciosa)))	((Podococcus_barteri	Sclerosperma_profizianum)	Orania_palindan)))	((Dictyosperma_album	((Heterospathe_cagayanensis	(Veitchia_spiralis	Kentiopsis_piersoniorum))	Dypsis_decaryi))	Hydriastele_microspadix))	(Manicaria_saccifera	(Leopoldinia_pulchra	Pelagodoxa_henryana))))	Burretiokentia_grandiflora)	Calamus_caryotoides);
(((Pelagodoxa_henryana	(((((Heterospathe_cagayanensis	(Veitchia_spiralis	Kentiopsis_piersoniorum))	Dypsis_decaryi)	(Hydriastele_microspadix	Dictyosperma_album))	((Nypa_fruticans	Geonoma_undata)	(Manicaria_saccifera	(Leopoldinia_pulchra	(((Podococcus_barteri	Sclerosperma_profizianum)	Orania_palindan)	(((Chamaedorea_seifrizii	(Prestoea_acuminata	(Oenocarpus_bataua	Oenocarpus_minor)))	(Iriartea_deltoidea	(Serenoa_repens	(Sabal_domingensis	Phoenix_dactylifera))))	(Pseudophoenix_vinifera	((((Reinhardtia_simplex	Reinhardtia_gracilis)	(Reinhardtia_latisecta	Reinhardtia_paiewonskiana))	(Elaeis_guineensis	Elaeis_oleifera))	(Attalea_speciosa	Bactris_major)))))))))	Roystonea_regia))	Burretiokentia_grandiflora)	Calamus_caryotoides);
(((Oenocarpus_bataua	Oenocarpus_minor)	((((Iriartea_deltoidea	(Serenoa_repens	(Sabal_domingensis	Phoenix_dactylifera)))	((Pseudophoenix_vinifera	((((Reinhardtia_simplex	Reinhardtia_gracilis)	(Reinhardtia_latisecta	Reinhardtia_paiewonskiana))	(Bactris_major	(Elaeis_guineensis	Elaeis_oleifera)))	Attalea_speciosa))	((((((((Heterospathe_cagayanensis	Kentiopsis_piersoniorum)	Veitchia_spiralis)	(Dypsis_decaryi	Dictyosperma_album))	Hydriastele_microspadix)	((Roystonea_regia	Pelagodoxa_henryana)	Nypa_fruticans))	(Burretiokentia_grandiflora	Manicaria_saccifera))	Geonoma_undata)	((Podococcus_barteri	Sclerosperma_profizianum)	(Leopoldinia_pulchra	Orania_palindan)))))	Chamaedorea_seifrizii)	Prestoea_acuminata))	Calamus_caryotoides);
((((((Podococcus_barteri	Sclerosperma_profizianum)	(Leopoldinia_pulchra	Orania_palindan))	(((Chamaedorea_seifrizii	(Prestoea_acuminata	(Oenocarpus_bataua	Oenocarpus_minor)))	((Iriartea_deltoidea	Sabal_domingensis)	((Serenoa_repens	Pseudophoenix_vinifera)	Phoenix_dactylifera)))	(Roystonea_regia	(((Reinhardtia_simplex	Reinhardtia_gracilis)	(Reinhardtia_latisecta	Reinhardtia_paiewonskiana))	((Attalea_speciosa	(Elaeis_guineensis	Elaeis_oleifera))	Bactris_major)))))	((Dypsis_decaryi	((Hydriastele_microspadix	Dictyosperma_album)	((Heterospathe_cagayanensis	Veitchia_spiralis)	Kentiopsis_piersoniorum)))	((Pelagodoxa_henryana	Manicaria_saccifera)	(Nypa_fruticans	Geonoma_undata))))	Burretiokentia_grandiflora)	Calamus_caryotoides);
((Geonoma_undata	(((Burretiokentia_grandiflora	Manicaria_saccifera)	(((Attalea_speciosa	(((Reinhardtia_simplex	Reinhardtia_gracilis)	(Reinhardtia_latisecta	Reinhardtia_paiewonskiana))	((Elaeis_guineensis	Elaeis_oleifera)	Bactris_major)))	((Podococcus_barteri	Sclerosperma_profizianum)	Orania_palindan))	((Chamaedorea_seifrizii	((Prestoea_acuminata	(Oenocarpus_bataua	Oenocarpus_minor))	Nypa_fruticans))	(Iriartea_deltoidea	(Sabal_domingensis	(Serenoa_repens	Phoenix_dactylifera))))))	((((Leopoldinia_pulchra	Pseudophoenix_vinifera)	Roystonea_regia)	Pelagodoxa_henryana)	(Dypsis_decaryi	((Hydriastele_microspadix	Dictyosperma_album)	(Veitchia_spiralis	(Kentiopsis_piersoniorum	Heterospathe_cagayanensis)))))))	Calamus_caryotoides);
(((Oenocarpus_bataua	Oenocarpus_minor)	(((((Roystonea_regia	(((Reinhardtia_simplex	Reinhardtia_gracilis)	(Reinhardtia_latisecta	Reinhardtia_paiewonskiana))	(((Elaeis_guineensis	Elaeis_oleifera)	Bactris_major)	Attalea_speciosa)))	(((((Pelagodoxa_henryana	((((Hydriastele_microspadix	Dictyosperma_album)	(Veitchia_spiralis	Kentiopsis_piersoniorum))	Dypsis_decaryi)	Heterospathe_cagayanensis))	(Nypa_fruticans	Geonoma_undata))	(Burretiokentia_grandiflora	Manicaria_saccifera))	Leopoldinia_pulchra)	(Podococcus_barteri	(Sclerosperma_profizianum	Orania_palindan))))	((Sabal_domingensis	((Pseudophoenix_vinifera	Serenoa_repens)	Phoenix_dactylifera))	Iriartea_deltoidea))	Chamaedorea_seifrizii)	Prestoea_acuminata))	Calamus_caryotoides);
((Pelagodoxa_henryana	(((Leopoldinia_pulchra	(Nypa_fruticans	Geonoma_undata))	(((Hydriastele_microspadix	Dictyosperma_album)	(Veitchia_spiralis	(Heterospathe_cagayanensis	Kentiopsis_piersoniorum)))	Dypsis_decaryi))	((Podococcus_barteri	(Sclerosperma_profizianum	Orania_palindan))	((((((Sabal_domingensis	(Serenoa_repens	Phoenix_dactylifera))	Iriartea_deltoidea)	(Chamaedorea_seifrizii	(Prestoea_acuminata	(Oenocarpus_bataua	Oenocarpus_minor))))	Manicaria_saccifera)	Pseudophoenix_vinifera)	((Burretiokentia_grandiflora	Roystonea_regia)	(((Reinhardtia_simplex	Reinhardtia_gracilis)	(Reinhardtia_latisecta	Reinhardtia_paiewonskiana))	(((Elaeis_guineensis	Elaeis_oleifera)	Bactris_major)	Attalea_speciosa)))))))	Calamus_caryotoides);
((Pelagodoxa_henryana	((((Burretiokentia_grandiflora	Manicaria_saccifera)	(((Iriartea_deltoidea	((Phoenix_dactylifera	Serenoa_repens)	Sabal_domingensis))	((Sclerosperma_profizianum	((Leopoldinia_pulchra	Orania_palindan)	(Nypa_fruticans	Podococcus_barteri)))	(Chamaedorea_seifrizii	((Oenocarpus_bataua	Oenocarpus_minor)	Prestoea_acuminata))))	((Roystonea_regia	Pseudophoenix_vinifera)	((((Reinhardtia_gracilis	Reinhardtia_simplex)	(Reinhardtia_paiewonskiana	Reinhardtia_latisecta))	(Bactris_major	(Elaeis_oleifera	Elaeis_guineensis)))	Attalea_speciosa))))	Geonoma_undata)	(Dypsis_decaryi	(((Heterospathe_cagayanensis	Kentiopsis_piersoniorum)	Veitchia_spiralis)	(Dictyosperma_album	Hydriastele_microspadix)))))	Calamus_caryotoides);
(((Geonoma_undata	(((((Dypsis_decaryi	(Kentiopsis_piersoniorum	Dictyosperma_album))	Heterospathe_cagayanensis)	Veitchia_spiralis)	Hydriastele_microspadix)	(((((((Chamaedorea_seifrizii	Serenoa_repens)	Iriartea_deltoidea)	(Phoenix_dactylifera	Sabal_domingensis))	((Sclerosperma_profizianum	(Leopoldinia_pulchra	Nypa_fruticans))	((Oenocarpus_bataua	Oenocarpus_minor)	Prestoea_acuminata)))	Pseudophoenix_vinifera)	(((((Reinhardtia_gracilis	Reinhardtia_simplex)	(Reinhardtia_paiewonskiana	Reinhardtia_latisecta))	(Attalea_speciosa	(Elaeis_oleifera	Elaeis_guineensis)))	(Roystonea_regia	Bactris_major))	(Orania_palindan	Podococcus_barteri)))	(Pelagodoxa_henryana	Manicaria_saccifera))))	Burretiokentia_grandiflora)	Calamus_caryotoides);
((((((Sclerosperma_profizianum	((Leopoldinia_pulchra	Orania_palindan)	Podococcus_barteri))	(((Serenoa_repens	(Sabal_domingensis	(Pseudophoenix_vinifera	Phoenix_dactylifera)))	((Chamaedorea_seifrizii	((Nypa_fruticans	(Oenocarpus_bataua	Oenocarpus_minor))	Prestoea_acuminata))	((Burretiokentia_grandiflora	Roystonea_regia)	Iriartea_deltoidea)))	(((Elaeis_oleifera	Elaeis_guineensis)	((Reinhardtia_gracilis	Reinhardtia_simplex)	(Reinhardtia_paiewonskiana	Reinhardtia_latisecta)))	(Attalea_speciosa	Bactris_major))))	Manicaria_saccifera)	((((((Kentiopsis_piersoniorum	Dictyosperma_album)	Heterospathe_cagayanensis)	Veitchia_spiralis)	Hydriastele_microspadix)	Dypsis_decaryi)	Geonoma_undata))	Pelagodoxa_henryana)	Calamus_caryotoides);
((Geonoma_undata	(((Sclerosperma_profizianum	(Orania_palindan	Podococcus_barteri))	(Leopoldinia_pulchra	((((Chamaedorea_seifrizii	(((Oenocarpus_bataua	Oenocarpus_minor)	Prestoea_acuminata)	Nypa_fruticans))	(Iriartea_deltoidea	(Sabal_domingensis	(Serenoa_repens	Phoenix_dactylifera))))	Pseudophoenix_vinifera)	(Roystonea_regia	(((Reinhardtia_gracilis	Reinhardtia_simplex)	(Reinhardtia_paiewonskiana	Reinhardtia_latisecta))	(((Elaeis_oleifera	Elaeis_guineensis)	Attalea_speciosa)	Bactris_major))))))	((Pelagodoxa_henryana	Manicaria_saccifera)	((((Burretiokentia_grandiflora	Hydriastele_microspadix)	Dictyosperma_album)	(Heterospathe_cagayanensis	(Kentiopsis_piersoniorum	Veitchia_spiralis)))	Dypsis_decaryi))))	Calamus_caryotoides);
(((((((Sclerosperma_profizianum	(Orania_palindan	Podococcus_barteri))	(Roystonea_regia	(Bactris_major	(((Reinhardtia_gracilis	Reinhardtia_simplex)	(Reinhardtia_paiewonskiana	Reinhardtia_latisecta))	((Elaeis_oleifera	Elaeis_guineensis)	Attalea_speciosa)))))	(Iriartea_deltoidea	((Chamaedorea_seifrizii	((Oenocarpus_bataua	Oenocarpus_minor)	Prestoea_acuminata))	(Sabal_domingensis	((Pseudophoenix_vinifera	Serenoa_repens)	Phoenix_dactylifera)))))	Leopoldinia_pulchra)	(((Nypa_fruticans	Geonoma_undata)	(Pelagodoxa_henryana	Manicaria_saccifera))	((Heterospathe_cagayanensis	(Kentiopsis_piersoniorum	(Veitchia_spiralis	(Hydriastele_microspadix	Dictyosperma_album))))	Dypsis_decaryi)))	Burretiokentia_grandiflora)	Calamus_caryotoides);
((Geonoma_undata	((((Pelagodoxa_henryana	Manicaria_saccifera)	Nypa_fruticans)	((((Sclerosperma_profizianum	(Orania_palindan	Podococcus_barteri))	(Roystonea_regia	(Bactris_major	(((Reinhardtia_gracilis	Reinhardtia_simplex)	(Reinhardtia_paiewonskiana	Reinhardtia_latisecta))	((Elaeis_oleifera	Elaeis_guineensis)	Attalea_speciosa)))))	(((Chamaedorea_seifrizii	((Oenocarpus_bataua	Oenocarpus_minor)	(Burretiokentia_grandiflora	Prestoea_acuminata)))	(Pseudophoenix_vinifera	(Serenoa_repens	Phoenix_dactylifera)))	(Sabal_domingensis	Iriartea_deltoidea)))	Leopoldinia_pulchra))	(((Hydriastele_microspadix	Dictyosperma_album)	(Kentiopsis_piersoniorum	(Heterospathe_cagayanensis	Veitchia_spiralis)))	Dypsis_decaryi)))	Calamus_caryotoides);
((Geonoma_undata	((((((Sclerosperma_profizianum	(Orania_palindan	Podococcus_barteri))	(Roystonea_regia	(((Elaeis_oleifera	Elaeis_guineensis)	Attalea_speciosa)	(Bactris_major	((Reinhardtia_gracilis	Reinhardtia_simplex)	(Reinhardtia_paiewonskiana	Reinhardtia_latisecta))))))	(((((Sabal_domingensis	(Serenoa_repens	Phoenix_dactylifera))	Pseudophoenix_vinifera)	(Nypa_fruticans	((Oenocarpus_bataua	Oenocarpus_minor)	Prestoea_acuminata)))	Iriartea_deltoidea)	Chamaedorea_seifrizii))	Leopoldinia_pulchra)	(Pelagodoxa_henryana	(Burretiokentia_grandiflora	Manicaria_saccifera)))	(((Hydriastele_microspadix	Dictyosperma_album)	(Veitchia_spiralis	(Kentiopsis_piersoniorum	Heterospathe_cagayanensis)))	Dypsis_decaryi)))	Calamus_caryotoides);
((Pelagodoxa_henryana	(((Geonoma_undata	(Manicaria_saccifera	(((Podococcus_barteri	Pseudophoenix_vinifera)	(((Burretiokentia_grandiflora	Iriartea_deltoidea)	(Sabal_domingensis	(Serenoa_repens	Phoenix_dactylifera)))	(Chamaedorea_seifrizii	(Prestoea_acuminata	(Nypa_fruticans	(Oenocarpus_bataua	Oenocarpus_minor))))))	((Sclerosperma_profizianum	(Leopoldinia_pulchra	Orania_palindan))	((Attalea_speciosa	(Bactris_major	(Elaeis_oleifera	Elaeis_guineensis)))	((Reinhardtia_gracilis	Reinhardtia_simplex)	(Reinhardtia_paiewonskiana	Reinhardtia_latisecta)))))))	(((((Hydriastele_microspadix	Dictyosperma_album)	Veitchia_spiralis)	Kentiopsis_piersoniorum)	Heterospathe_cagayanensis)	Dypsis_decaryi))	Roystonea_regia))	Calamus_caryotoides);
(((Geonoma_undata	((((Hydriastele_microspadix	Dictyosperma_album)	(Heterospathe_cagayanensis	(Kentiopsis_piersoniorum	Veitchia_spiralis)))	Dypsis_decaryi)	((Leopoldinia_pulchra	Pelagodoxa_henryana)	(((((((Iriartea_deltoidea	(Sabal_domingensis	(Serenoa_repens	Phoenix_dactylifera)))	(Chamaedorea_seifrizii	((Oenocarpus_bataua	Oenocarpus_minor)	Prestoea_acuminata)))	Pseudophoenix_vinifera)	(Attalea_speciosa	((Bactris_major	(Elaeis_oleifera	Elaeis_guineensis))	((Reinhardtia_gracilis	Reinhardtia_simplex)	(Reinhardtia_paiewonskiana	Reinhardtia_latisecta)))))	Nypa_fruticans)	((Roystonea_regia	Sclerosperma_profizianum)	(Podococcus_barteri	Orania_palindan)))	Manicaria_saccifera))))	Burretiokentia_grandiflora)	Calamus_caryotoides);
((((Reinhardtia_gracilis	Reinhardtia_simplex)	(Reinhardtia_paiewonskiana	Reinhardtia_latisecta))	((((((Podococcus_barteri	Sclerosperma_profizianum)	Orania_palindan)	(((Pelagodoxa_henryana	(Leopoldinia_pulchra	Geonoma_undata))	((Manicaria_saccifera	Burretiokentia_grandiflora)	((Dictyosperma_album	((Veitchia_spiralis	(Heterospathe_cagayanensis	Kentiopsis_piersoniorum))	Dypsis_decaryi))	Hydriastele_microspadix)))	((Iriartea_deltoidea	(Sabal_domingensis	((Pseudophoenix_vinifera	Serenoa_repens)	Phoenix_dactylifera)))	((Chamaedorea_seifrizii	Nypa_fruticans)	((Oenocarpus_bataua	Oenocarpus_minor)	Prestoea_acuminata)))))	Roystonea_regia)	((Elaeis_oleifera	Elaeis_guineensis)	Attalea_speciosa))	Bactris_major))	Calamus_caryotoides);
((((((((Prestoea_acuminata	((Oenocarpus_bataua	Oenocarpus_minor)	Nypa_fruticans))	Chamaedorea_seifrizii)	(Iriartea_deltoidea	(((Pseudophoenix_vinifera	Serenoa_repens)	Phoenix_dactylifera)	Sabal_domingensis)))	((Bactris_major	(Attalea_speciosa	((Elaeis_oleifera	Elaeis_guineensis)	((Reinhardtia_paiewonskiana	Reinhardtia_latisecta)	(Reinhardtia_simplex	Reinhardtia_gracilis)))))	(Roystonea_regia	((Orania_palindan	Podococcus_barteri)	Sclerosperma_profizianum))))	Leopoldinia_pulchra)	(Pelagodoxa_henryana	(Burretiokentia_grandiflora	Manicaria_saccifera)))	(Geonoma_undata	((Dypsis_decaryi	(Veitchia_spiralis	(Kentiopsis_piersoniorum	Heterospathe_cagayanensis)))	(Hydriastele_microspadix	Dictyosperma_album))))	Calamus_caryotoides);
((Iriartea_deltoidea	((((Serenoa_repens	(Phoenix_dactylifera	Sabal_domingensis))	(Pseudophoenix_vinifera	(Prestoea_acuminata	(Burretiokentia_grandiflora	(Oenocarpus_bataua	Oenocarpus_minor)))))	((Attalea_speciosa	((Bactris_major	(Elaeis_oleifera	Elaeis_guineensis))	(((Reinhardtia_paiewonskiana	Reinhardtia_latisecta)	(Reinhardtia_simplex	Reinhardtia_gracilis))	Roystonea_regia)))	(((Pelagodoxa_henryana	Manicaria_saccifera)	(Geonoma_undata	(((Veitchia_spiralis	(Kentiopsis_piersoniorum	Heterospathe_cagayanensis))	(Hydriastele_microspadix	Dictyosperma_album))	Dypsis_decaryi)))	(((Leopoldinia_pulchra	Orania_palindan)	(Nypa_fruticans	Podococcus_barteri))	Sclerosperma_profizianum))))	Chamaedorea_seifrizii))	Calamus_caryotoides);
((((Reinhardtia_paiewonskiana	Reinhardtia_latisecta)	(Reinhardtia_simplex	Reinhardtia_gracilis))	((Attalea_speciosa	(Elaeis_oleifera	Elaeis_guineensis))	(Bactris_major	((((Sabal_domingensis	Phoenix_dactylifera)	(Pseudophoenix_vinifera	Serenoa_repens))	(Manicaria_saccifera	(Chamaedorea_seifrizii	(Prestoea_acuminata	((Burretiokentia_grandiflora	Oenocarpus_bataua)	Oenocarpus_minor)))))	(((Leopoldinia_pulchra	(Geonoma_undata	((Roystonea_regia	Pelagodoxa_henryana)	(Nypa_fruticans	(((Heterospathe_cagayanensis	Veitchia_spiralis)	(Dypsis_decaryi	(Kentiopsis_piersoniorum	Dictyosperma_album)))	Hydriastele_microspadix)))))	Iriartea_deltoidea)	((Sclerosperma_profizianum	Orania_palindan)	Podococcus_barteri))))))	Calamus_caryotoides);
((((((((((Geonoma_undata	(((Burretiokentia_grandiflora	Manicaria_saccifera)	Pelagodoxa_henryana)	(((Heterospathe_cagayanensis	((Dypsis_decaryi	Veitchia_spiralis)	Kentiopsis_piersoniorum))	Dictyosperma_album)	Hydriastele_microspadix)))	(Roystonea_regia	((Podococcus_barteri	Sclerosperma_profizianum)	Orania_palindan)))	Leopoldinia_pulchra)	(Pseudophoenix_vinifera	((Bactris_major	(Attalea_speciosa	(Elaeis_oleifera	Elaeis_guineensis)))	((Reinhardtia_paiewonskiana	Reinhardtia_latisecta)	(Reinhardtia_simplex	Reinhardtia_gracilis)))))	(Iriartea_deltoidea	((Phoenix_dactylifera	Sabal_domingensis)	Serenoa_repens)))	Chamaedorea_seifrizii)	Prestoea_acuminata)	Nypa_fruticans)	(Oenocarpus_minor	Oenocarpus_bataua))	Calamus_caryotoides);
((Geonoma_undata	(((((((Kentiopsis_piersoniorum	Heterospathe_cagayanensis)	Dictyosperma_album)	(Dypsis_decaryi	Veitchia_spiralis))	Hydriastele_microspadix)	(Burretiokentia_grandiflora	Manicaria_saccifera))	Pelagodoxa_henryana)	((((Pseudophoenix_vinifera	(((Reinhardtia_paiewonskiana	Reinhardtia_latisecta)	(Reinhardtia_simplex	Reinhardtia_gracilis))	((Bactris_major	(Elaeis_oleifera	Elaeis_guineensis))	Attalea_speciosa)))	((Iriartea_deltoidea	(Phoenix_dactylifera	(Sabal_domingensis	Serenoa_repens)))	(Chamaedorea_seifrizii	((Prestoea_acuminata	(Oenocarpus_minor	Oenocarpus_bataua))	Nypa_fruticans))))	(Roystonea_regia	((Podococcus_barteri	Sclerosperma_profizianum)	Orania_palindan)))	Leopoldinia_pulchra)))	Calamus_caryotoides);
(((((Reinhardtia_paiewonskiana	Reinhardtia_latisecta)	(Reinhardtia_simplex	Reinhardtia_gracilis))	(((Bactris_major	((Elaeis_oleifera	Elaeis_guineensis)	Attalea_speciosa))	((Manicaria_saccifera	((Iriartea_deltoidea	((Phoenix_dactylifera	(Serenoa_repens	Pseudophoenix_vinifera))	Sabal_domingensis))	(Chamaedorea_seifrizii	(Prestoea_acuminata	(Oenocarpus_minor	Oenocarpus_bataua)))))	((Sclerosperma_profizianum	((Leopoldinia_pulchra	Orania_palindan)	Podococcus_barteri))	((Nypa_fruticans	Geonoma_undata)	((((Dypsis_decaryi	Veitchia_spiralis)	(Heterospathe_cagayanensis	Kentiopsis_piersoniorum))	(Hydriastele_microspadix	Dictyosperma_album))	Pelagodoxa_henryana)))))	Roystonea_regia))	Burretiokentia_grandiflora)	Calamus_caryotoides);
((Pelagodoxa_henryana	(((((Sclerosperma_profizianum	(((Attalea_speciosa	Bactris_major)	(((Reinhardtia_paiewonskiana	Reinhardtia_latisecta)	(Reinhardtia_simplex	Reinhardtia_gracilis))	(Elaeis_oleifera	Elaeis_guineensis)))	Roystonea_regia))	(((Phoenix_dactylifera	Sabal_domingensis)	(((Iriartea_deltoidea	Serenoa_repens)	Chamaedorea_seifrizii)	(Prestoea_acuminata	(Oenocarpus_minor	Oenocarpus_bataua))))	Pseudophoenix_vinifera))	((Leopoldinia_pulchra	Orania_palindan)	Podococcus_barteri))	((Burretiokentia_grandiflora	Manicaria_saccifera)	Geonoma_undata))	(Nypa_fruticans	(((Veitchia_spiralis	(Heterospathe_cagayanensis	Kentiopsis_piersoniorum))	(Hydriastele_microspadix	Dictyosperma_album))	Dypsis_decaryi))))	Calamus_caryotoides);
(((Pelagodoxa_henryana	((((Veitchia_spiralis	(Heterospathe_cagayanensis	Kentiopsis_piersoniorum))	(Hydriastele_microspadix	Dictyosperma_album))	Dypsis_decaryi)	((((((((Attalea_speciosa	((Elaeis_oleifera	Elaeis_guineensis)	Bactris_major))	((Reinhardtia_paiewonskiana	Reinhardtia_latisecta)	(Reinhardtia_simplex	Reinhardtia_gracilis)))	Roystonea_regia)	((((Serenoa_repens	Chamaedorea_seifrizii)	(Prestoea_acuminata	(Oenocarpus_minor	Oenocarpus_bataua)))	(Iriartea_deltoidea	(Phoenix_dactylifera	Sabal_domingensis)))	Pseudophoenix_vinifera))	((Sclerosperma_profizianum	Podococcus_barteri)	Orania_palindan))	Leopoldinia_pulchra)	Manicaria_saccifera)	(Geonoma_undata	Nypa_fruticans))))	Burretiokentia_grandiflora)	Calamus_caryotoides);
((Geonoma_undata	((Pelagodoxa_henryana	(((Veitchia_spiralis	(Heterospathe_cagayanensis	Kentiopsis_piersoniorum))	(Hydriastele_microspadix	Dictyosperma_album))	Dypsis_decaryi))	(((((Chamaedorea_seifrizii	(Prestoea_acuminata	(Oenocarpus_minor	(Nypa_fruticans	Oenocarpus_bataua))))	(Iriartea_deltoidea	(Serenoa_repens	(Phoenix_dactylifera	Sabal_domingensis))))	(Pseudophoenix_vinifera	(((Bactris_major	(Attalea_speciosa	(Elaeis_oleifera	Elaeis_guineensis)))	((Reinhardtia_paiewonskiana	Reinhardtia_latisecta)	(Reinhardtia_simplex	Reinhardtia_gracilis)))	Roystonea_regia)))	((Sclerosperma_profizianum	Podococcus_barteri)	(Leopoldinia_pulchra	Orania_palindan)))	(Burretiokentia_grandiflora	Manicaria_saccifera))))	Calamus_caryotoides);
((Burretiokentia_grandiflora	((Oenocarpus_minor	Oenocarpus_bataua)	((((Iriartea_deltoidea	(Serenoa_repens	(Phoenix_dactylifera	Sabal_domingensis)))	((Pseudophoenix_vinifera	(((Elaeis_oleifera	Elaeis_guineensis)	(Bactris_major	Attalea_speciosa))	((Reinhardtia_paiewonskiana	Reinhardtia_latisecta)	(Reinhardtia_simplex	Reinhardtia_gracilis))))	((((Roystonea_regia	Sclerosperma_profizianum)	Podococcus_barteri)	Orania_palindan)	(((Nypa_fruticans	Geonoma_undata)	(Manicaria_saccifera	(Leopoldinia_pulchra	Pelagodoxa_henryana)))	(((Heterospathe_cagayanensis	(Kentiopsis_piersoniorum	Veitchia_spiralis))	(Hydriastele_microspadix	Dictyosperma_album))	Dypsis_decaryi)))))	Chamaedorea_seifrizii)	Prestoea_acuminata)))	Calamus_caryotoides);
(((Iriartea_deltoidea	((((Orania_palindan	(Podococcus_barteri	Sclerosperma_profizianum))	((Pelagodoxa_henryana	Manicaria_saccifera)	((Leopoldinia_pulchra	Geonoma_undata)	(((Veitchia_spiralis	Kentiopsis_piersoniorum)	((Dypsis_decaryi	Dictyosperma_album)	Heterospathe_cagayanensis))	Hydriastele_microspadix))))	((((Serenoa_repens	Chamaedorea_seifrizii)	(Prestoea_acuminata	(Oenocarpus_minor	Oenocarpus_bataua)))	Phoenix_dactylifera)	((Roystonea_regia	(Bactris_major	(((Elaeis_guineensis	Elaeis_oleifera)	Attalea_speciosa)	((Reinhardtia_simplex	Reinhardtia_gracilis)	(Reinhardtia_latisecta	Reinhardtia_paiewonskiana)))))	Pseudophoenix_vinifera)))	(Nypa_fruticans	Sabal_domingensis)))	Burretiokentia_grandiflora)	Calamus_caryotoides);
((((Reinhardtia_simplex	Reinhardtia_gracilis)	(Reinhardtia_latisecta	Reinhardtia_paiewonskiana))	((((((Orania_palindan	(Podococcus_barteri	Sclerosperma_profizianum))	((Geonoma_undata	((((Veitchia_spiralis	(Kentiopsis_piersoniorum	Heterospathe_cagayanensis))	(Dictyosperma_album	Hydriastele_microspadix))	Dypsis_decaryi)	(Pelagodoxa_henryana	(Burretiokentia_grandiflora	Manicaria_saccifera))))	Leopoldinia_pulchra))	Iriartea_deltoidea)	((Sabal_domingensis	(Phoenix_dactylifera	(Serenoa_repens	Pseudophoenix_vinifera)))	((Nypa_fruticans	(Prestoea_acuminata	(Oenocarpus_minor	Oenocarpus_bataua)))	Chamaedorea_seifrizii)))	Roystonea_regia)	((Elaeis_guineensis	Elaeis_oleifera)	(Bactris_major	Attalea_speciosa))))	Calamus_caryotoides);
((Geonoma_undata	(Leopoldinia_pulchra	(Pelagodoxa_henryana	(((Burretiokentia_grandiflora	((Hydriastele_microspadix	Veitchia_spiralis)	(Dictyosperma_album	(Kentiopsis_piersoniorum	Heterospathe_cagayanensis))))	Dypsis_decaryi)	(Manicaria_saccifera	(((Iriartea_deltoidea	((Sabal_domingensis	Phoenix_dactylifera)	Serenoa_repens))	((((Nypa_fruticans	(Oenocarpus_minor	Oenocarpus_bataua))	Chamaedorea_seifrizii)	Prestoea_acuminata)	Pseudophoenix_vinifera))	((Roystonea_regia	((Bactris_major	Attalea_speciosa)	((Elaeis_guineensis	Elaeis_oleifera)	((Reinhardtia_simplex	Reinhardtia_gracilis)	(Reinhardtia_latisecta	Reinhardtia_paiewonskiana)))))	(Podococcus_barteri	(Sclerosperma_profizianum	Orania_palindan)))))))))	Calamus_caryotoides);
(((Geonoma_undata	((Manicaria_saccifera	(Leopoldinia_pulchra	((Podococcus_barteri	((Nypa_fruticans	Sclerosperma_profizianum)	Orania_palindan))	((Attalea_speciosa	((Bactris_major	(Elaeis_guineensis	Elaeis_oleifera))	((Reinhardtia_simplex	Reinhardtia_gracilis)	(Reinhardtia_latisecta	Reinhardtia_paiewonskiana))))	((((Oenocarpus_minor	Oenocarpus_bataua)	Prestoea_acuminata)	((Pseudophoenix_vinifera	(Iriartea_deltoidea	Roystonea_regia))	Chamaedorea_seifrizii))	((Phoenix_dactylifera	Serenoa_repens)	Sabal_domingensis))))))	(Pelagodoxa_henryana	((Veitchia_spiralis	(Dypsis_decaryi	((Kentiopsis_piersoniorum	Heterospathe_cagayanensis)	Dictyosperma_album)))	Hydriastele_microspadix))))	Burretiokentia_grandiflora)	Calamus_caryotoides);
((Pelagodoxa_henryana	(((((Chamaedorea_seifrizii	(((Oenocarpus_minor	Oenocarpus_bataua)	Prestoea_acuminata)	Nypa_fruticans))	(Iriartea_deltoidea	(Pseudophoenix_vinifera	(Serenoa_repens	(Sabal_domingensis	Phoenix_dactylifera)))))	(Podococcus_barteri	(Sclerosperma_profizianum	(Leopoldinia_pulchra	Orania_palindan))))	(Roystonea_regia	(Bactris_major	(Attalea_speciosa	(((Reinhardtia_simplex	Reinhardtia_gracilis)	(Reinhardtia_latisecta	Reinhardtia_paiewonskiana))	(Elaeis_guineensis	Elaeis_oleifera))))))	(Manicaria_saccifera	(Geonoma_undata	(((Dictyosperma_album	(Hydriastele_microspadix	((Heterospathe_cagayanensis	Veitchia_spiralis)	Kentiopsis_piersoniorum)))	Burretiokentia_grandiflora)	Dypsis_decaryi)))))	Calamus_caryotoides);
((((Reinhardtia_simplex	Reinhardtia_gracilis)	(Reinhardtia_latisecta	Reinhardtia_paiewonskiana))	((Bactris_major	(Elaeis_guineensis	Elaeis_oleifera))	((((((Burretiokentia_grandiflora	Manicaria_saccifera)	((Hydriastele_microspadix	(((Heterospathe_cagayanensis	(Kentiopsis_piersoniorum	Dictyosperma_album))	Dypsis_decaryi)	Veitchia_spiralis))	(Leopoldinia_pulchra	Pelagodoxa_henryana)))	Geonoma_undata)	(((Chamaedorea_seifrizii	(((Oenocarpus_minor	Oenocarpus_bataua)	Prestoea_acuminata)	Nypa_fruticans))	(Pseudophoenix_vinifera	((Serenoa_repens	(Sabal_domingensis	Phoenix_dactylifera))	Iriartea_deltoidea)))	(Podococcus_barteri	(Sclerosperma_profizianum	Orania_palindan))))	Roystonea_regia)	Attalea_speciosa)))	Calamus_caryotoides);
((((Reinhardtia_simplex	Reinhardtia_gracilis)	(Reinhardtia_latisecta	Reinhardtia_paiewonskiana))	(((((Roystonea_regia	Burretiokentia_grandiflora)	(Podococcus_barteri	(Sclerosperma_profizianum	Orania_palindan)))	(((Iriartea_deltoidea	((Chamaedorea_seifrizii	(((Oenocarpus_minor	Oenocarpus_bataua)	Prestoea_acuminata)	Nypa_fruticans))	(Sabal_domingensis	(Phoenix_dactylifera	Serenoa_repens))))	Pseudophoenix_vinifera)	(((Dypsis_decaryi	(((Heterospathe_cagayanensis	Kentiopsis_piersoniorum)	Veitchia_spiralis)	(Dictyosperma_album	Hydriastele_microspadix)))	(Geonoma_undata	(Pelagodoxa_henryana	Manicaria_saccifera)))	Leopoldinia_pulchra)))	(Bactris_major	Attalea_speciosa))	(Elaeis_guineensis	Elaeis_oleifera)))	Calamus_caryotoides);
((Geonoma_undata	(((Pelagodoxa_henryana	(Burretiokentia_grandiflora	Manicaria_saccifera))	((((Sclerosperma_profizianum	(Orania_palindan	Podococcus_barteri))	(((((Reinhardtia_simplex	Reinhardtia_gracilis)	(Reinhardtia_latisecta	Reinhardtia_paiewonskiana))	Bactris_major)	(Attalea_speciosa	(Elaeis_guineensis	Elaeis_oleifera)))	Roystonea_regia))	(((Chamaedorea_seifrizii	(Prestoea_acuminata	(Oenocarpus_minor	Oenocarpus_bataua)))	((Iriartea_deltoidea	Sabal_domingensis)	(Phoenix_dactylifera	Serenoa_repens)))	Pseudophoenix_vinifera))	(Nypa_fruticans	(Dypsis_decaryi	(((Heterospathe_cagayanensis	Kentiopsis_piersoniorum)	Veitchia_spiralis)	(Dictyosperma_album	Hydriastele_microspadix))))))	Leopoldinia_pulchra))	Calamus_caryotoides);
((Pelagodoxa_henryana	((((Burretiokentia_grandiflora	Manicaria_saccifera)	(((Sclerosperma_profizianum	(Orania_palindan	Podococcus_barteri))	((Attalea_speciosa	((Bactris_major	(Elaeis_guineensis	Elaeis_oleifera))	((Reinhardtia_simplex	Reinhardtia_gracilis)	(Reinhardtia_latisecta	Reinhardtia_paiewonskiana))))	Roystonea_regia))	((Serenoa_repens	Iriartea_deltoidea)	((Chamaedorea_seifrizii	(Prestoea_acuminata	(Nypa_fruticans	(Oenocarpus_minor	Oenocarpus_bataua))))	((Pseudophoenix_vinifera	Phoenix_dactylifera)	Sabal_domingensis)))))	((((Heterospathe_cagayanensis	Kentiopsis_piersoniorum)	(Dypsis_decaryi	Veitchia_spiralis))	Dictyosperma_album)	Hydriastele_microspadix))	(Leopoldinia_pulchra	Geonoma_undata)))	Calamus_caryotoides);
(((Oenocarpus_minor	Oenocarpus_bataua)	((((Serenoa_repens	Phoenix_dactylifera)	((Sabal_domingensis	Iriartea_deltoidea)	(Pseudophoenix_vinifera	(((((Sclerosperma_profizianum	Pelagodoxa_henryana)	((Burretiokentia_grandiflora	Manicaria_saccifera)	((Dypsis_decaryi	((Veitchia_spiralis	(Heterospathe_cagayanensis	Kentiopsis_piersoniorum))	(Dictyosperma_album	Hydriastele_microspadix)))	Geonoma_undata)))	Leopoldinia_pulchra)	(Orania_palindan	(Nypa_fruticans	Podococcus_barteri)))	(((((Reinhardtia_simplex	Reinhardtia_gracilis)	(Reinhardtia_latisecta	Reinhardtia_paiewonskiana))	(Bactris_major	(Elaeis_guineensis	Elaeis_oleifera)))	Attalea_speciosa)	Roystonea_regia)))))	Chamaedorea_seifrizii)	Prestoea_acuminata))	Calamus_caryotoides);
((((Burretiokentia_grandiflora	(((Veitchia_spiralis	Heterospathe_cagayanensis)	(Dictyosperma_album	Hydriastele_microspadix))	Kentiopsis_piersoniorum))	Dypsis_decaryi)	(((Manicaria_saccifera	Pelagodoxa_henryana)	(Leopoldinia_pulchra	((((((Oenocarpus_minor	Oenocarpus_bataua)	Prestoea_acuminata)	(Iriartea_deltoidea	Roystonea_regia))	((Chamaedorea_seifrizii	Serenoa_repens)	(Phoenix_dactylifera	Sabal_domingensis)))	(Pseudophoenix_vinifera	((Bactris_major	Attalea_speciosa)	(((Reinhardtia_gracilis	Reinhardtia_simplex)	(Reinhardtia_paiewonskiana	Reinhardtia_latisecta))	(Elaeis_oleifera	Elaeis_guineensis)))))	(((Nypa_fruticans	Sclerosperma_profizianum)	Podococcus_barteri)	Orania_palindan))))	Geonoma_undata))	Calamus_caryotoides);
((Geonoma_undata	((((((Burretiokentia_grandiflora	Kentiopsis_piersoniorum)	Heterospathe_cagayanensis)	Veitchia_spiralis)	(Dictyosperma_album	Hydriastele_microspadix))	Dypsis_decaryi)	((Manicaria_saccifera	Pelagodoxa_henryana)	(((Iriartea_deltoidea	((Phoenix_dactylifera	Sabal_domingensis)	Serenoa_repens))	((Roystonea_regia	(Attalea_speciosa	((((Reinhardtia_gracilis	Reinhardtia_simplex)	(Reinhardtia_paiewonskiana	Reinhardtia_latisecta))	(Elaeis_oleifera	Elaeis_guineensis))	Bactris_major)))	(((Orania_palindan	Leopoldinia_pulchra)	Sclerosperma_profizianum)	(Pseudophoenix_vinifera	(Chamaedorea_seifrizii	((Oenocarpus_minor	Oenocarpus_bataua)	Prestoea_acuminata))))))	(Nypa_fruticans	Podococcus_barteri)))))	Calamus_caryotoides);
((Dypsis_decaryi	((((Manicaria_saccifera	Pelagodoxa_henryana)	(((((((Phoenix_dactylifera	Pseudophoenix_vinifera)	Sabal_domingensis)	Serenoa_repens)	Iriartea_deltoidea)	Chamaedorea_seifrizii)	((Roystonea_regia	((((Reinhardtia_gracilis	Reinhardtia_simplex)	(Reinhardtia_paiewonskiana	Reinhardtia_latisecta))	(Elaeis_oleifera	Elaeis_guineensis))	(Bactris_major	Attalea_speciosa)))	((Sclerosperma_profizianum	(Podococcus_barteri	Orania_palindan))	((Burretiokentia_grandiflora	(Oenocarpus_minor	Oenocarpus_bataua))	Prestoea_acuminata))))	Leopoldinia_pulchra))	(Nypa_fruticans	Geonoma_undata))	(((Kentiopsis_piersoniorum	Heterospathe_cagayanensis)	Veitchia_spiralis)	(Dictyosperma_album	Hydriastele_microspadix))))	Calamus_caryotoides);
((((Reinhardtia_gracilis	Reinhardtia_simplex)	(Reinhardtia_paiewonskiana	Reinhardtia_latisecta))	((Elaeis_oleifera	Elaeis_guineensis)	((Roystonea_regia	(Bactris_major	Attalea_speciosa))	(((((Sclerosperma_profizianum	((Nypa_fruticans	Podococcus_barteri)	Orania_palindan))	(Chamaedorea_seifrizii	((Oenocarpus_minor	Oenocarpus_bataua)	Prestoea_acuminata)))	Leopoldinia_pulchra)	(((Phoenix_dactylifera	Pseudophoenix_vinifera)	Sabal_domingensis)	(Serenoa_repens	Iriartea_deltoidea)))	(Pelagodoxa_henryana	((Burretiokentia_grandiflora	Manicaria_saccifera)	(Geonoma_undata	((((Kentiopsis_piersoniorum	Heterospathe_cagayanensis)	(Dypsis_decaryi	Veitchia_spiralis))	Dictyosperma_album)	Hydriastele_microspadix))))))))	Calamus_caryotoides);
((Geonoma_undata	((((Hydriastele_microspadix	Dictyosperma_album)	((Kentiopsis_piersoniorum	Heterospathe_cagayanensis)	Veitchia_spiralis))	Dypsis_decaryi)	((Pelagodoxa_henryana	(Burretiokentia_grandiflora	Manicaria_saccifera))	((((Sclerosperma_profizianum	Nypa_fruticans)	Podococcus_barteri)	Orania_palindan)	(((Pseudophoenix_vinifera	(((Reinhardtia_gracilis	Reinhardtia_simplex)	(Reinhardtia_paiewonskiana	Reinhardtia_latisecta))	(Roystonea_regia	(Bactris_major	((Elaeis_oleifera	Elaeis_guineensis)	Attalea_speciosa)))))	((Chamaedorea_seifrizii	((Oenocarpus_minor	Oenocarpus_bataua)	Prestoea_acuminata))	(Iriartea_deltoidea	((Serenoa_repens	Phoenix_dactylifera)	Sabal_domingensis))))	Leopoldinia_pulchra)))))	Calamus_caryotoides);
((Pelagodoxa_henryana	(((((Orania_palindan	Sclerosperma_profizianum)	Podococcus_barteri)	(Iriartea_deltoidea	(((Serenoa_repens	(Pseudophoenix_vinifera	(Phoenix_dactylifera	Sabal_domingensis)))	(Nypa_fruticans	(Chamaedorea_seifrizii	((Oenocarpus_minor	Oenocarpus_bataua)	Prestoea_acuminata))))	((((Elaeis_oleifera	Elaeis_guineensis)	Attalea_speciosa)	(((Reinhardtia_gracilis	Reinhardtia_simplex)	(Reinhardtia_paiewonskiana	Reinhardtia_latisecta))	Bactris_major))	Roystonea_regia))))	Manicaria_saccifera)	((Geonoma_undata	(((Burretiokentia_grandiflora	Dictyosperma_album)	(((Kentiopsis_piersoniorum	Heterospathe_cagayanensis)	Veitchia_spiralis)	Hydriastele_microspadix))	Dypsis_decaryi))	Leopoldinia_pulchra)))	Calamus_caryotoides);
((Burretiokentia_grandiflora	((Manicaria_saccifera	(Geonoma_undata	((Dypsis_decaryi	Veitchia_spiralis)	((Heterospathe_cagayanensis	(Kentiopsis_piersoniorum	Dictyosperma_album))	Hydriastele_microspadix))))	((Leopoldinia_pulchra	((((Pseudophoenix_vinifera	(Chamaedorea_seifrizii	((Nypa_fruticans	(Oenocarpus_minor	Oenocarpus_bataua))	Prestoea_acuminata)))	(Iriartea_deltoidea	((Phoenix_dactylifera	Serenoa_repens)	Sabal_domingensis)))	(((Roystonea_regia	((Reinhardtia_gracilis	Reinhardtia_simplex)	(Reinhardtia_paiewonskiana	Reinhardtia_latisecta)))	(Bactris_major	(Elaeis_oleifera	Elaeis_guineensis)))	Attalea_speciosa))	((Orania_palindan	Sclerosperma_profizianum)	Podococcus_barteri)))	Pelagodoxa_henryana)))	Calamus_caryotoides);
((((Bactris_major	(Elaeis_oleifera	Elaeis_guineensis))	(Attalea_speciosa	(Roystonea_regia	((Podococcus_barteri	(Orania_palindan	Sclerosperma_profizianum))	((((Pelagodoxa_henryana	(Burretiokentia_grandiflora	Manicaria_saccifera))	((Nypa_fruticans	(((Hydriastele_microspadix	Dictyosperma_album)	((Heterospathe_cagayanensis	Veitchia_spiralis)	Kentiopsis_piersoniorum))	Dypsis_decaryi))	Leopoldinia_pulchra))	Geonoma_undata)	((Chamaedorea_seifrizii	(Serenoa_repens	((Oenocarpus_minor	Oenocarpus_bataua)	Prestoea_acuminata)))	(((Pseudophoenix_vinifera	Phoenix_dactylifera)	Sabal_domingensis)	Iriartea_deltoidea)))))))	((Reinhardtia_gracilis	Reinhardtia_simplex)	(Reinhardtia_paiewonskiana	Reinhardtia_latisecta)))	Calamus_caryotoides);
((Iriartea_deltoidea	(((Chamaedorea_seifrizii	((Oenocarpus_minor	Oenocarpus_bataua)	Prestoea_acuminata))	(Serenoa_repens	((Phoenix_dactylifera	Pseudophoenix_vinifera)	Sabal_domingensis)))	(((Podococcus_barteri	(Orania_palindan	Sclerosperma_profizianum))	(((Pelagodoxa_henryana	(((Hydriastele_microspadix	Dictyosperma_album)	((Heterospathe_cagayanensis	Veitchia_spiralis)	Kentiopsis_piersoniorum))	Dypsis_decaryi))	((Burretiokentia_grandiflora	Manicaria_saccifera)	(Nypa_fruticans	Geonoma_undata)))	Leopoldinia_pulchra))	(Roystonea_regia	((Bactris_major	((Elaeis_oleifera	Elaeis_guineensis)	((Reinhardtia_gracilis	Reinhardtia_simplex)	(Reinhardtia_paiewonskiana	Reinhardtia_latisecta))))	Attalea_speciosa)))))	Calamus_caryotoides);
((((Reinhardtia_gracilis	Reinhardtia_simplex)	(Reinhardtia_paiewonskiana	Reinhardtia_latisecta))	((Bactris_major	(Elaeis_oleifera	Elaeis_guineensis))	(Attalea_speciosa	(((Orania_palindan	(Sclerosperma_profizianum	Podococcus_barteri))	((((Chamaedorea_seifrizii	((Oenocarpus_minor	Oenocarpus_bataua)	Prestoea_acuminata))	((Serenoa_repens	Phoenix_dactylifera)	(Iriartea_deltoidea	Sabal_domingensis)))	Pseudophoenix_vinifera)	((Hydriastele_microspadix	(Dictyosperma_album	(Dypsis_decaryi	((Heterospathe_cagayanensis	Veitchia_spiralis)	Kentiopsis_piersoniorum))))	(Nypa_fruticans	((Leopoldinia_pulchra	(Pelagodoxa_henryana	Manicaria_saccifera))	Geonoma_undata)))))	(Burretiokentia_grandiflora	Roystonea_regia)))))	Calamus_caryotoides);
((Geonoma_undata	(((Manicaria_saccifera	Pelagodoxa_henryana)	(((Roystonea_regia	((((Reinhardtia_paiewonskiana	Reinhardtia_latisecta)	(Reinhardtia_gracilis	Reinhardtia_simplex))	(Bactris_major	(Elaeis_guineensis	Elaeis_oleifera)))	Attalea_speciosa))	((Chamaedorea_seifrizii	(Leopoldinia_pulchra	(Prestoea_acuminata	(Nypa_fruticans	(Oenocarpus_minor	Oenocarpus_bataua)))))	(Iriartea_deltoidea	(Pseudophoenix_vinifera	((Serenoa_repens	Phoenix_dactylifera)	Sabal_domingensis)))))	(Podococcus_barteri	(Sclerosperma_profizianum	Orania_palindan))))	(Dypsis_decaryi	(Dictyosperma_album	(Burretiokentia_grandiflora	(Hydriastele_microspadix	(Veitchia_spiralis	(Kentiopsis_piersoniorum	Heterospathe_cagayanensis))))))))	Calamus_caryotoides);
((Geonoma_undata	(((Pelagodoxa_henryana	((((Kentiopsis_piersoniorum	Heterospathe_cagayanensis)	Veitchia_spiralis)	Dypsis_decaryi)	(Dictyosperma_album	Hydriastele_microspadix)))	(Burretiokentia_grandiflora	Manicaria_saccifera))	(((((Reinhardtia_paiewonskiana	Reinhardtia_latisecta)	(Reinhardtia_gracilis	Reinhardtia_simplex))	((Attalea_speciosa	(Elaeis_guineensis	Elaeis_oleifera))	Bactris_major))	((Chamaedorea_seifrizii	((Roystonea_regia	(Prestoea_acuminata	(Oenocarpus_minor	Oenocarpus_bataua)))	((Serenoa_repens	Phoenix_dactylifera)	(Iriartea_deltoidea	Sabal_domingensis))))	Pseudophoenix_vinifera))	(Sclerosperma_profizianum	((Leopoldinia_pulchra	Orania_palindan)	(Nypa_fruticans	Podococcus_barteri))))))	Calamus_caryotoides);
((Geonoma_undata	((((((Hydriastele_microspadix	((Kentiopsis_piersoniorum	Heterospathe_cagayanensis)	Veitchia_spiralis))	Dictyosperma_album)	Dypsis_decaryi)	(Pelagodoxa_henryana	(Burretiokentia_grandiflora	Manicaria_saccifera)))	Leopoldinia_pulchra)	(((((Serenoa_repens	(Phoenix_dactylifera	Sabal_domingensis))	(Iriartea_deltoidea	Roystonea_regia))	(Chamaedorea_seifrizii	(Nypa_fruticans	(Prestoea_acuminata	(Oenocarpus_minor	Oenocarpus_bataua)))))	(Pseudophoenix_vinifera	((((Reinhardtia_paiewonskiana	Reinhardtia_latisecta)	(Reinhardtia_gracilis	Reinhardtia_simplex))	((Elaeis_guineensis	Elaeis_oleifera)	Bactris_major))	Attalea_speciosa)))	(Sclerosperma_profizianum	(Orania_palindan	Podococcus_barteri)))))	Calamus_caryotoides);
(((Oenocarpus_minor	Oenocarpus_bataua)	(Nypa_fruticans	((((((Pseudophoenix_vinifera	((((Reinhardtia_paiewonskiana	Reinhardtia_latisecta)	(Reinhardtia_gracilis	Reinhardtia_simplex))	((Elaeis_guineensis	Elaeis_oleifera)	Bactris_major))	Attalea_speciosa))	((Sclerosperma_profizianum	(Orania_palindan	Podococcus_barteri))	((Geonoma_undata	((Roystonea_regia	(((Veitchia_spiralis	Hydriastele_microspadix)	(Heterospathe_cagayanensis	(Kentiopsis_piersoniorum	Dictyosperma_album)))	Dypsis_decaryi))	(Pelagodoxa_henryana	(Burretiokentia_grandiflora	Manicaria_saccifera))))	Leopoldinia_pulchra)))	(Phoenix_dactylifera	(Sabal_domingensis	Iriartea_deltoidea)))	Chamaedorea_seifrizii)	Serenoa_repens)	Prestoea_acuminata)))	Calamus_caryotoides);
(((Oenocarpus_minor	(Nypa_fruticans	Oenocarpus_bataua))	(((Chamaedorea_seifrizii	(Pseudophoenix_vinifera	((((Reinhardtia_paiewonskiana	Reinhardtia_latisecta)	(Reinhardtia_gracilis	Reinhardtia_simplex))	(((Elaeis_guineensis	Elaeis_oleifera)	Bactris_major)	(Roystonea_regia	Attalea_speciosa)))	(((Orania_palindan	Podococcus_barteri)	Sclerosperma_profizianum)	((((((Veitchia_spiralis	(Kentiopsis_piersoniorum	Heterospathe_cagayanensis))	(Dictyosperma_album	Hydriastele_microspadix))	Dypsis_decaryi)	(Geonoma_undata	Pelagodoxa_henryana))	(Burretiokentia_grandiflora	Manicaria_saccifera))	Leopoldinia_pulchra)))))	((Sabal_domingensis	(Phoenix_dactylifera	Serenoa_repens))	Iriartea_deltoidea))	Prestoea_acuminata))	Calamus_caryotoides);
((((Chamaedorea_seifrizii	((((Phoenix_dactylifera	Pseudophoenix_vinifera)	(Iriartea_deltoidea	Sabal_domingensis))	(((((Reinhardtia_paiewonskiana	Reinhardtia_latisecta)	(Reinhardtia_gracilis	Reinhardtia_simplex))	(Bactris_major	(Elaeis_guineensis	Elaeis_oleifera)))	Attalea_speciosa)	(((Orania_palindan	Podococcus_barteri)	(Roystonea_regia	Sclerosperma_profizianum))	(Pelagodoxa_henryana	((Burretiokentia_grandiflora	Manicaria_saccifera)	(Leopoldinia_pulchra	(Geonoma_undata	((((Dypsis_decaryi	Veitchia_spiralis)	(Kentiopsis_piersoniorum	Heterospathe_cagayanensis))	Dictyosperma_album)	Hydriastele_microspadix))))))))	Serenoa_repens))	Prestoea_acuminata)	((Oenocarpus_minor	Oenocarpus_bataua)	Nypa_fruticans))	Calamus_caryotoides);
((Geonoma_undata	((Manicaria_saccifera	(((((((Sabal_domingensis	(Serenoa_repens	Phoenix_dactylifera))	(Chamaedorea_seifrizii	Iriartea_deltoidea))	(Prestoea_acuminata	(Oenocarpus_minor	Oenocarpus_bataua)))	Pseudophoenix_vinifera)	((((Reinhardtia_paiewonskiana	Reinhardtia_latisecta)	(Reinhardtia_gracilis	Reinhardtia_simplex))	(Bactris_major	(Elaeis_guineensis	Elaeis_oleifera)))	Attalea_speciosa))	((Orania_palindan	Podococcus_barteri)	Sclerosperma_profizianum))	Leopoldinia_pulchra))	((Roystonea_regia	Pelagodoxa_henryana)	(Nypa_fruticans	(((Burretiokentia_grandiflora	(Heterospathe_cagayanensis	(Veitchia_spiralis	Kentiopsis_piersoniorum)))	(Dictyosperma_album	Hydriastele_microspadix))	Dypsis_decaryi)))))	Calamus_caryotoides);
((Burretiokentia_grandiflora	(Pelagodoxa_henryana	(((Nypa_fruticans	(((Dypsis_decaryi	Veitchia_spiralis)	(Kentiopsis_piersoniorum	Heterospathe_cagayanensis))	(Dictyosperma_album	Hydriastele_microspadix)))	((Geonoma_undata	((((((Sabal_domingensis	((Pseudophoenix_vinifera	Serenoa_repens)	Phoenix_dactylifera))	Iriartea_deltoidea)	(Chamaedorea_seifrizii	(Prestoea_acuminata	(Oenocarpus_minor	Oenocarpus_bataua))))	((((Reinhardtia_paiewonskiana	Reinhardtia_latisecta)	(Reinhardtia_gracilis	Reinhardtia_simplex))	(Bactris_major	(Elaeis_guineensis	Elaeis_oleifera)))	Attalea_speciosa))	((Orania_palindan	Podococcus_barteri)	Sclerosperma_profizianum))	Leopoldinia_pulchra))	Manicaria_saccifera))	Roystonea_regia)))	Calamus_caryotoides);
((Burretiokentia_grandiflora	(Iriartea_deltoidea	(((Chamaedorea_seifrizii	(Prestoea_acuminata	(Oenocarpus_minor	Oenocarpus_bataua)))	(Pseudophoenix_vinifera	((Roystonea_regia	(((Elaeis_guineensis	Elaeis_oleifera)	((Reinhardtia_paiewonskiana	Reinhardtia_latisecta)	(Reinhardtia_gracilis	Reinhardtia_simplex)))	(Bactris_major	Attalea_speciosa)))	(((Orania_palindan	Podococcus_barteri)	Sclerosperma_profizianum)	(Leopoldinia_pulchra	(((Pelagodoxa_henryana	Manicaria_saccifera)	((Dictyosperma_album	Hydriastele_microspadix)	(Dypsis_decaryi	(Veitchia_spiralis	(Kentiopsis_piersoniorum	Heterospathe_cagayanensis)))))	(Nypa_fruticans	Geonoma_undata)))))))	(Sabal_domingensis	(Serenoa_repens	Phoenix_dactylifera)))))	Calamus_caryotoides);
((Burretiokentia_grandiflora	(Geonoma_undata	((Pseudophoenix_vinifera	((((Serenoa_repens	(Phoenix_dactylifera	Sabal_domingensis))	Iriartea_deltoidea)	(Chamaedorea_seifrizii	(Prestoea_acuminata	(Oenocarpus_minor	Oenocarpus_bataua))))	((Podococcus_barteri	(Orania_palindan	Sclerosperma_profizianum))	(Roystonea_regia	((((Reinhardtia_paiewonskiana	Reinhardtia_latisecta)	(Reinhardtia_gracilis	Reinhardtia_simplex))	(Attalea_speciosa	(Elaeis_guineensis	Elaeis_oleifera)))	Bactris_major)))))	((Manicaria_saccifera	(Leopoldinia_pulchra	Pelagodoxa_henryana))	(Nypa_fruticans	((Dictyosperma_album	Hydriastele_microspadix)	(Dypsis_decaryi	(Veitchia_spiralis	(Kentiopsis_piersoniorum	Heterospathe_cagayanensis)))))))))	Calamus_caryotoides);
(((Geonoma_undata	((Leopoldinia_pulchra	(Pelagodoxa_henryana	(Dypsis_decaryi	((Veitchia_spiralis	(Heterospathe_cagayanensis	Kentiopsis_piersoniorum))	(Dictyosperma_album	Hydriastele_microspadix)))))	(Manicaria_saccifera	((Podococcus_barteri	(Orania_palindan	(Nypa_fruticans	Sclerosperma_profizianum)))	((Bactris_major	(((Reinhardtia_paiewonskiana	Reinhardtia_latisecta)	(Reinhardtia_simplex	Reinhardtia_gracilis))	((Elaeis_oleifera	Elaeis_guineensis)	Attalea_speciosa)))	((((Prestoea_acuminata	(Oenocarpus_minor	Oenocarpus_bataua))	(((Sabal_domingensis	Phoenix_dactylifera)	Serenoa_repens)	Pseudophoenix_vinifera))	(Roystonea_regia	Iriartea_deltoidea))	Chamaedorea_seifrizii))))))	Burretiokentia_grandiflora)	Calamus_caryotoides);
((Pelagodoxa_henryana	((((Nypa_fruticans	Geonoma_undata)	(Dypsis_decaryi	(((Dictyosperma_album	Kentiopsis_piersoniorum)	(Hydriastele_microspadix	Veitchia_spiralis))	Heterospathe_cagayanensis)))	Manicaria_saccifera)	(((Burretiokentia_grandiflora	Podococcus_barteri)	((Leopoldinia_pulchra	Orania_palindan)	Sclerosperma_profizianum))	((Pseudophoenix_vinifera	(((Reinhardtia_paiewonskiana	Reinhardtia_latisecta)	(Reinhardtia_simplex	Reinhardtia_gracilis))	((Elaeis_oleifera	Elaeis_guineensis)	(Bactris_major	Attalea_speciosa))))	(((Chamaedorea_seifrizii	(Prestoea_acuminata	(Oenocarpus_minor	Oenocarpus_bataua)))	((Phoenix_dactylifera	Serenoa_repens)	Sabal_domingensis))	(Roystonea_regia	Iriartea_deltoidea))))))	Calamus_caryotoides);
((Geonoma_undata	((((Pelagodoxa_henryana	Manicaria_saccifera)	(((Podococcus_barteri	(Orania_palindan	Sclerosperma_profizianum))	Leopoldinia_pulchra)	((Roystonea_regia	(Pseudophoenix_vinifera	((Bactris_major	Attalea_speciosa)	(((Reinhardtia_paiewonskiana	Reinhardtia_latisecta)	(Reinhardtia_simplex	Reinhardtia_gracilis))	(Elaeis_oleifera	Elaeis_guineensis)))))	((Chamaedorea_seifrizii	(Prestoea_acuminata	(Nypa_fruticans	(Oenocarpus_minor	Oenocarpus_bataua))))	(Iriartea_deltoidea	((Phoenix_dactylifera	Serenoa_repens)	Sabal_domingensis))))))	Burretiokentia_grandiflora)	(Dypsis_decaryi	((Hydriastele_microspadix	Dictyosperma_album)	(Veitchia_spiralis	(Kentiopsis_piersoniorum	Heterospathe_cagayanensis))))))	Calamus_caryotoides);
(((((Podococcus_barteri	(Orania_palindan	(Roystonea_regia	Sclerosperma_profizianum)))	((Pseudophoenix_vinifera	(((Reinhardtia_paiewonskiana	Reinhardtia_latisecta)	(Reinhardtia_simplex	Reinhardtia_gracilis))	((Bactris_major	(Elaeis_oleifera	Elaeis_guineensis))	Attalea_speciosa)))	((Chamaedorea_seifrizii	(Prestoea_acuminata	(Oenocarpus_minor	Oenocarpus_bataua)))	((Phoenix_dactylifera	Serenoa_repens)	(Sabal_domingensis	Iriartea_deltoidea)))))	(Leopoldinia_pulchra	((Nypa_fruticans	(((Dictyosperma_album	(Heterospathe_cagayanensis	(Veitchia_spiralis	Kentiopsis_piersoniorum)))	Dypsis_decaryi)	Hydriastele_microspadix))	(Pelagodoxa_henryana	(Burretiokentia_grandiflora	Manicaria_saccifera)))))	Geonoma_undata)	Calamus_caryotoides);
(((((Pelagodoxa_henryana	(Nypa_fruticans	(((Heterospathe_cagayanensis	(Veitchia_spiralis	Kentiopsis_piersoniorum))	((Hydriastele_microspadix	Dictyosperma_album)	Burretiokentia_grandiflora))	Dypsis_decaryi)))	(Manicaria_saccifera	(((Orania_palindan	Sclerosperma_profizianum)	Podococcus_barteri)	(((Roystonea_regia	(((Reinhardtia_paiewonskiana	Reinhardtia_latisecta)	(Reinhardtia_simplex	Reinhardtia_gracilis))	((Bactris_major	(Elaeis_oleifera	Elaeis_guineensis))	Attalea_speciosa)))	Iriartea_deltoidea)	((Chamaedorea_seifrizii	(Prestoea_acuminata	(Oenocarpus_minor	Oenocarpus_bataua)))	((Sabal_domingensis	(Serenoa_repens	Phoenix_dactylifera))	Pseudophoenix_vinifera))))))	Leopoldinia_pulchra)	Geonoma_undata)	Calamus_caryotoides);
((((Reinhardtia_paiewonskiana	Reinhardtia_latisecta)	(Reinhardtia_simplex	Reinhardtia_gracilis))	(((Bactris_major	(Elaeis_oleifera	Elaeis_guineensis))	Attalea_speciosa)	((((((((Dictyosperma_album	((Veitchia_spiralis	(Kentiopsis_piersoniorum	Heterospathe_cagayanensis))	Hydriastele_microspadix))	Dypsis_decaryi)	Geonoma_undata)	(Burretiokentia_grandiflora	Manicaria_saccifera))	Pelagodoxa_henryana)	((Nypa_fruticans	Sclerosperma_profizianum)	(Podococcus_barteri	(Leopoldinia_pulchra	Orania_palindan))))	(((Chamaedorea_seifrizii	(Prestoea_acuminata	(Oenocarpus_minor	Oenocarpus_bataua)))	(Iriartea_deltoidea	(Sabal_domingensis	(Serenoa_repens	Phoenix_dactylifera))))	Pseudophoenix_vinifera))	Roystonea_regia)))	Calamus_caryotoides);
((((Reinhardtia_paiewonskiana	Reinhardtia_latisecta)	(Reinhardtia_simplex	Reinhardtia_gracilis))	((Elaeis_oleifera	Elaeis_guineensis)	(((((((((Nypa_fruticans	(((Kentiopsis_piersoniorum	Heterospathe_cagayanensis)	(Hydriastele_microspadix	(Burretiokentia_grandiflora	Dictyosperma_album)))	(Veitchia_spiralis	Dypsis_decaryi)))	Manicaria_saccifera)	Pelagodoxa_henryana)	Geonoma_undata)	Leopoldinia_pulchra)	((Sclerosperma_profizianum	Orania_palindan)	Podococcus_barteri))	(((Chamaedorea_seifrizii	(Prestoea_acuminata	(Oenocarpus_minor	Oenocarpus_bataua)))	(Iriartea_deltoidea	(Sabal_domingensis	(Serenoa_repens	Phoenix_dactylifera))))	Pseudophoenix_vinifera))	Roystonea_regia)	(Attalea_speciosa	Bactris_major))))	Calamus_caryotoides);
((Iriartea_deltoidea	(((((Geonoma_undata	Nypa_fruticans)	(Dypsis_decaryi	((Hydriastele_microspadix	Dictyosperma_album)	(Heterospathe_cagayanensis	(Veitchia_spiralis	Kentiopsis_piersoniorum)))))	(Pelagodoxa_henryana	Manicaria_saccifera))	((Sclerosperma_profizianum	(Leopoldinia_pulchra	Orania_palindan))	Podococcus_barteri))	((Roystonea_regia	((((Reinhardtia_paiewonskiana	Reinhardtia_latisecta)	(Reinhardtia_simplex	Reinhardtia_gracilis))	Bactris_major)	(Attalea_speciosa	(Elaeis_oleifera	Elaeis_guineensis))))	((((Sabal_domingensis	Phoenix_dactylifera)	Pseudophoenix_vinifera)	Serenoa_repens)	(Chamaedorea_seifrizii	(Prestoea_acuminata	(Oenocarpus_minor	(Burretiokentia_grandiflora	Oenocarpus_bataua))))))))	Calamus_caryotoides);
((Pelagodoxa_henryana	(((Podococcus_barteri	(Nypa_fruticans	Sclerosperma_profizianum))	((((((Reinhardtia_paiewonskiana	Reinhardtia_latisecta)	(Reinhardtia_simplex	Reinhardtia_gracilis))	(Attalea_speciosa	(Elaeis_oleifera	Elaeis_guineensis)))	((((Sabal_domingensis	Phoenix_dactylifera)	Pseudophoenix_vinifera)	Serenoa_repens)	(Chamaedorea_seifrizii	(Roystonea_regia	((Burretiokentia_grandiflora	Prestoea_acuminata)	(Oenocarpus_minor	Oenocarpus_bataua))))))	Bactris_major)	(Iriartea_deltoidea	(Leopoldinia_pulchra	Orania_palindan))))	(Manicaria_saccifera	(Geonoma_undata	(Hydriastele_microspadix	(((Heterospathe_cagayanensis	(Kentiopsis_piersoniorum	Dictyosperma_album))	Dypsis_decaryi)	Veitchia_spiralis))))))	Calamus_caryotoides);
((Burretiokentia_grandiflora	((Leopoldinia_pulchra	(Podococcus_barteri	((Orania_palindan	(Sclerosperma_profizianum	(Roystonea_regia	(((Attalea_speciosa	(Elaeis_oleifera	Elaeis_guineensis))	((Reinhardtia_paiewonskiana	Reinhardtia_latisecta)	(Reinhardtia_simplex	Reinhardtia_gracilis)))	Bactris_major))))	(Iriartea_deltoidea	((Chamaedorea_seifrizii	(Nypa_fruticans	(Prestoea_acuminata	(Oenocarpus_minor	Oenocarpus_bataua))))	(Pseudophoenix_vinifera	(Sabal_domingensis	(Phoenix_dactylifera	Serenoa_repens))))))))	((Pelagodoxa_henryana	Manicaria_saccifera)	(Geonoma_undata	(Hydriastele_microspadix	((Kentiopsis_piersoniorum	(Heterospathe_cagayanensis	Veitchia_spiralis))	(Dypsis_decaryi	Dictyosperma_album)))))))	Calamus_caryotoides);
((Geonoma_undata	((Pelagodoxa_henryana	((Manicaria_saccifera	Burretiokentia_grandiflora)	(Leopoldinia_pulchra	(Nypa_fruticans	((((((Phoenix_dactylifera	Pseudophoenix_vinifera)	Sabal_domingensis)	((Serenoa_repens	Chamaedorea_seifrizii)	((Oenocarpus_bataua	Oenocarpus_minor)	Prestoea_acuminata)))	(Roystonea_regia	((Bactris_major	Attalea_speciosa)	((Elaeis_oleifera	Elaeis_guineensis)	((Reinhardtia_latisecta	Reinhardtia_paiewonskiana)	(Reinhardtia_gracilis	Reinhardtia_simplex))))))	Iriartea_deltoidea)	(Sclerosperma_profizianum	(Orania_palindan	Podococcus_barteri)))))))	(((Heterospathe_cagayanensis	Kentiopsis_piersoniorum)	(Dypsis_decaryi	Veitchia_spiralis))	(Dictyosperma_album	Hydriastele_microspadix))))	Calamus_caryotoides);
((Geonoma_undata	((((((Iriartea_deltoidea	Chamaedorea_seifrizii)	((Oenocarpus_bataua	Oenocarpus_minor)	Prestoea_acuminata))	(Serenoa_repens	(Phoenix_dactylifera	Sabal_domingensis)))	(Leopoldinia_pulchra	Pseudophoenix_vinifera))	((Sclerosperma_profizianum	(Orania_palindan	Podococcus_barteri))	(Roystonea_regia	(((Reinhardtia_latisecta	Reinhardtia_paiewonskiana)	(Reinhardtia_gracilis	Reinhardtia_simplex))	(Attalea_speciosa	(Bactris_major	(Elaeis_oleifera	Elaeis_guineensis)))))))	((Nypa_fruticans	((Burretiokentia_grandiflora	(Dictyosperma_album	(Hydriastele_microspadix	((Heterospathe_cagayanensis	Kentiopsis_piersoniorum)	Veitchia_spiralis))))	Dypsis_decaryi))	(Pelagodoxa_henryana	Manicaria_saccifera))))	Calamus_caryotoides);
((((((((Oenocarpus_bataua	Oenocarpus_minor)	Prestoea_acuminata)	((Sabal_domingensis	((Pseudophoenix_vinifera	Phoenix_dactylifera)	Serenoa_repens))	Iriartea_deltoidea))	((Sclerosperma_profizianum	(Orania_palindan	Podococcus_barteri))	(Roystonea_regia	(((Reinhardtia_latisecta	Reinhardtia_paiewonskiana)	(Reinhardtia_gracilis	Reinhardtia_simplex))	(Bactris_major	((Elaeis_oleifera	Elaeis_guineensis)	Attalea_speciosa))))))	(Chamaedorea_seifrizii	Leopoldinia_pulchra))	((Geonoma_undata	Nypa_fruticans)	(Pelagodoxa_henryana	Manicaria_saccifera)))	((((Heterospathe_cagayanensis	Kentiopsis_piersoniorum)	Veitchia_spiralis)	(Burretiokentia_grandiflora	(Dictyosperma_album	Hydriastele_microspadix)))	Dypsis_decaryi))	Calamus_caryotoides);
(((Oenocarpus_bataua	Oenocarpus_minor)	((Prestoea_acuminata	((((Sabal_domingensis	(Pseudophoenix_vinifera	Phoenix_dactylifera))	Serenoa_repens)	((((Sclerosperma_profizianum	(Orania_palindan	Podococcus_barteri))	(Roystonea_regia	((Bactris_major	Attalea_speciosa)	(((Reinhardtia_latisecta	Reinhardtia_paiewonskiana)	(Reinhardtia_gracilis	Reinhardtia_simplex))	(Elaeis_oleifera	Elaeis_guineensis)))))	(Leopoldinia_pulchra	((Pelagodoxa_henryana	(Burretiokentia_grandiflora	Manicaria_saccifera))	(Geonoma_undata	((((Heterospathe_cagayanensis	Kentiopsis_piersoniorum)	Veitchia_spiralis)	(Dictyosperma_album	Hydriastele_microspadix))	Dypsis_decaryi)))))	Iriartea_deltoidea))	Chamaedorea_seifrizii))	Nypa_fruticans))	Calamus_caryotoides);
(((Oenocarpus_bataua	Oenocarpus_minor)	(Prestoea_acuminata	((Nypa_fruticans	Chamaedorea_seifrizii)	(((Sabal_domingensis	Phoenix_dactylifera)	(Iriartea_deltoidea	Serenoa_repens))	((Roystonea_regia	((Attalea_speciosa	(Elaeis_oleifera	Elaeis_guineensis))	(((Reinhardtia_latisecta	Reinhardtia_paiewonskiana)	(Reinhardtia_gracilis	Reinhardtia_simplex))	Bactris_major)))	((Pseudophoenix_vinifera	Leopoldinia_pulchra)	((Sclerosperma_profizianum	(Orania_palindan	Podococcus_barteri))	((Pelagodoxa_henryana	(Burretiokentia_grandiflora	Manicaria_saccifera))	(Geonoma_undata	(Hydriastele_microspadix	((((Kentiopsis_piersoniorum	Dictyosperma_album)	Veitchia_spiralis)	Heterospathe_cagayanensis)	Dypsis_decaryi)))))))))))	Calamus_caryotoides);
(((Oenocarpus_bataua	Oenocarpus_minor)	(Prestoea_acuminata	((Serenoa_repens	Chamaedorea_seifrizii)	(((Iriartea_deltoidea	Sabal_domingensis)	(Pseudophoenix_vinifera	Phoenix_dactylifera))	(((Burretiokentia_grandiflora	Roystonea_regia)	(((Attalea_speciosa	(Elaeis_oleifera	Elaeis_guineensis))	Bactris_major)	((Reinhardtia_latisecta	Reinhardtia_paiewonskiana)	(Reinhardtia_gracilis	Reinhardtia_simplex))))	((Sclerosperma_profizianum	(Orania_palindan	Podococcus_barteri))	((((Manicaria_saccifera	Pelagodoxa_henryana)	(((Kentiopsis_piersoniorum	Heterospathe_cagayanensis)	(Dypsis_decaryi	Veitchia_spiralis))	(Dictyosperma_album	Hydriastele_microspadix)))	(Nypa_fruticans	Geonoma_undata))	Leopoldinia_pulchra)))))))	Calamus_caryotoides);
(((((Burretiokentia_grandiflora	Manicaria_saccifera)	Pelagodoxa_henryana)	((Nypa_fruticans	Geonoma_undata)	(Hydriastele_microspadix	((Dypsis_decaryi	Veitchia_spiralis)	(Heterospathe_cagayanensis	(Kentiopsis_piersoniorum	Dictyosperma_album))))))	((((Iriartea_deltoidea	(((Oenocarpus_bataua	Oenocarpus_minor)	Prestoea_acuminata)	Chamaedorea_seifrizii))	(Serenoa_repens	((Phoenix_dactylifera	Pseudophoenix_vinifera)	Sabal_domingensis)))	(Roystonea_regia	((Attalea_speciosa	Bactris_major)	((Elaeis_oleifera	Elaeis_guineensis)	((Reinhardtia_latisecta	Reinhardtia_paiewonskiana)	(Reinhardtia_gracilis	Reinhardtia_simplex))))))	(Sclerosperma_profizianum	((Leopoldinia_pulchra	Orania_palindan)	Podococcus_barteri))))	Calamus_caryotoides);
((Pelagodoxa_henryana	((((Burretiokentia_grandiflora	Manicaria_saccifera)	(Nypa_fruticans	Geonoma_undata))	(((Leopoldinia_pulchra	Chamaedorea_seifrizii)	Podococcus_barteri)	((Hydriastele_microspadix	(Veitchia_spiralis	(Heterospathe_cagayanensis	(Kentiopsis_piersoniorum	Dictyosperma_album))))	Dypsis_decaryi)))	(((Serenoa_repens	((Phoenix_dactylifera	Pseudophoenix_vinifera)	Sabal_domingensis))	Iriartea_deltoidea)	((Roystonea_regia	((Attalea_speciosa	((Elaeis_oleifera	Elaeis_guineensis)	Bactris_major))	(Reinhardtia_paiewonskiana	((Reinhardtia_gracilis	Reinhardtia_simplex)	Reinhardtia_latisecta))))	((((Oenocarpus_bataua	Oenocarpus_minor)	Prestoea_acuminata)	Sclerosperma_profizianum)	Orania_palindan)))))	Calamus_caryotoides);
(((Heterospathe_cagayanensis	(Dypsis_decaryi	((Dictyosperma_album	Hydriastele_microspadix)	(Veitchia_spiralis	Kentiopsis_piersoniorum))))	((Leopoldinia_pulchra	((Pseudophoenix_vinifera	((Roystonea_regia	((Attalea_speciosa	((Elaeis_oleifera	Elaeis_guineensis)	Bactris_major))	((Reinhardtia_gracilis	Reinhardtia_simplex)	(Reinhardtia_latisecta	Reinhardtia_paiewonskiana))))	(Sclerosperma_profizianum	(Podococcus_barteri	Orania_palindan))))	(((Sabal_domingensis	Phoenix_dactylifera)	Iriartea_deltoidea)	(((Oenocarpus_bataua	Oenocarpus_minor)	Prestoea_acuminata)	(Serenoa_repens	Chamaedorea_seifrizii)))))	((Pelagodoxa_henryana	(Burretiokentia_grandiflora	Manicaria_saccifera))	(Nypa_fruticans	Geonoma_undata))))	Calamus_caryotoides);
(((Oenocarpus_bataua	Oenocarpus_minor)	(Prestoea_acuminata	(Chamaedorea_seifrizii	((((Attalea_speciosa	Pseudophoenix_vinifera)	(((Reinhardtia_gracilis	Reinhardtia_simplex)	(Reinhardtia_latisecta	Reinhardtia_paiewonskiana))	((Elaeis_oleifera	Elaeis_guineensis)	Bactris_major)))	((Manicaria_saccifera	(((((Veitchia_spiralis	((Kentiopsis_piersoniorum	Heterospathe_cagayanensis)	Dictyosperma_album))	Dypsis_decaryi)	Hydriastele_microspadix)	Pelagodoxa_henryana)	Geonoma_undata))	((Roystonea_regia	(Iriartea_deltoidea	Burretiokentia_grandiflora))	(Sclerosperma_profizianum	((Nypa_fruticans	Podococcus_barteri)	(Leopoldinia_pulchra	Orania_palindan))))))	(Serenoa_repens	(Sabal_domingensis	Phoenix_dactylifera))))))	Calamus_caryotoides);
(((Reinhardtia_gracilis	Reinhardtia_simplex)	((Reinhardtia_latisecta	Reinhardtia_paiewonskiana)	(Attalea_speciosa	((Bactris_major	(Elaeis_oleifera	Elaeis_guineensis))	(Chamaedorea_seifrizii	((((Roystonea_regia	(Prestoea_acuminata	(Oenocarpus_minor	Oenocarpus_bataua)))	Iriartea_deltoidea)	((Phoenix_dactylifera	(Serenoa_repens	Pseudophoenix_vinifera))	Sabal_domingensis))	((((Nypa_fruticans	Podococcus_barteri)	(Leopoldinia_pulchra	Orania_palindan))	Sclerosperma_profizianum)	(Geonoma_undata	(Manicaria_saccifera	(Pelagodoxa_henryana	(Burretiokentia_grandiflora	((((Heterospathe_cagayanensis	Dictyosperma_album)	(Dypsis_decaryi	Kentiopsis_piersoniorum))	Veitchia_spiralis)	Hydriastele_microspadix))))))))))))	Calamus_caryotoides);
((Pelagodoxa_henryana	((Nypa_fruticans	((((Kentiopsis_piersoniorum	Heterospathe_cagayanensis)	Veitchia_spiralis)	(Dictyosperma_album	Hydriastele_microspadix))	Dypsis_decaryi))	((((((Roystonea_regia	((Bactris_major	Attalea_speciosa)	(((Reinhardtia_gracilis	Reinhardtia_simplex)	(Reinhardtia_latisecta	Reinhardtia_paiewonskiana))	(Elaeis_oleifera	Elaeis_guineensis))))	((Prestoea_acuminata	(Oenocarpus_minor	Oenocarpus_bataua))	((Pseudophoenix_vinifera	Phoenix_dactylifera)	Sabal_domingensis)))	(Iriartea_deltoidea	(Serenoa_repens	(Leopoldinia_pulchra	Chamaedorea_seifrizii))))	((Podococcus_barteri	Orania_palindan)	Sclerosperma_profizianum))	Geonoma_undata)	(Burretiokentia_grandiflora	Manicaria_saccifera))))	Calamus_caryotoides);
(((Pelagodoxa_henryana	((((Attalea_speciosa	(Bactris_major	(((Reinhardtia_gracilis	Reinhardtia_simplex)	(Reinhardtia_latisecta	Reinhardtia_paiewonskiana))	(Elaeis_oleifera	Elaeis_guineensis))))	((((Serenoa_repens	Phoenix_dactylifera)	Sabal_domingensis)	(Iriartea_deltoidea	(Chamaedorea_seifrizii	(Prestoea_acuminata	(Oenocarpus_minor	Oenocarpus_bataua)))))	(Roystonea_regia	Pseudophoenix_vinifera)))	((Podococcus_barteri	Orania_palindan)	Sclerosperma_profizianum))	(((((Kentiopsis_piersoniorum	Heterospathe_cagayanensis)	Veitchia_spiralis)	(Dictyosperma_album	Hydriastele_microspadix))	Dypsis_decaryi)	(Manicaria_saccifera	(Leopoldinia_pulchra	(Geonoma_undata	Nypa_fruticans))))))	Burretiokentia_grandiflora)	Calamus_caryotoides);
((((((Pelagodoxa_henryana	Manicaria_saccifera)	(((Orania_palindan	Sclerosperma_profizianum)	((Bactris_major	((((Reinhardtia_gracilis	Reinhardtia_simplex)	(Reinhardtia_latisecta	Reinhardtia_paiewonskiana))	(Elaeis_oleifera	Elaeis_guineensis))	Attalea_speciosa))	Roystonea_regia))	(((Pseudophoenix_vinifera	(Prestoea_acuminata	(Oenocarpus_minor	Oenocarpus_bataua)))	(Podococcus_barteri	Nypa_fruticans))	((Chamaedorea_seifrizii	Leopoldinia_pulchra)	(Iriartea_deltoidea	((Serenoa_repens	Phoenix_dactylifera)	Sabal_domingensis))))))	((Dictyosperma_album	Hydriastele_microspadix)	(Dypsis_decaryi	((Kentiopsis_piersoniorum	Heterospathe_cagayanensis)	Veitchia_spiralis))))	Geonoma_undata)	Burretiokentia_grandiflora)	Calamus_caryotoides);
((((Burretiokentia_grandiflora	((Dictyosperma_album	Hydriastele_microspadix)	((Heterospathe_cagayanensis	Kentiopsis_piersoniorum)	Veitchia_spiralis)))	Dypsis_decaryi)	((Nypa_fruticans	Geonoma_undata)	(((((Iriartea_deltoidea	((Serenoa_repens	Phoenix_dactylifera)	Sabal_domingensis))	(Chamaedorea_seifrizii	(Prestoea_acuminata	(Oenocarpus_minor	Oenocarpus_bataua))))	((Attalea_speciosa	(((Reinhardtia_gracilis	Reinhardtia_simplex)	(Reinhardtia_latisecta	Reinhardtia_paiewonskiana))	(Bactris_major	(Elaeis_oleifera	Elaeis_guineensis))))	(Roystonea_regia	Pseudophoenix_vinifera)))	(Orania_palindan	(Sclerosperma_profizianum	Podococcus_barteri)))	((Leopoldinia_pulchra	Pelagodoxa_henryana)	Manicaria_saccifera))))	Calamus_caryotoides);
((Burretiokentia_grandiflora	(((((Dictyosperma_album	Hydriastele_microspadix)	((Heterospathe_cagayanensis	Kentiopsis_piersoniorum)	Veitchia_spiralis))	Dypsis_decaryi)	((Pelagodoxa_henryana	Manicaria_saccifera)	((Nypa_fruticans	(((Roystonea_regia	(((Reinhardtia_gracilis	Reinhardtia_simplex)	(Reinhardtia_latisecta	Reinhardtia_paiewonskiana))	(Bactris_major	(Attalea_speciosa	(Elaeis_oleifera	Elaeis_guineensis)))))	(Pseudophoenix_vinifera	(Chamaedorea_seifrizii	((Prestoea_acuminata	(Oenocarpus_minor	Oenocarpus_bataua))	(Iriartea_deltoidea	((Serenoa_repens	Phoenix_dactylifera)	Sabal_domingensis))))))	(Orania_palindan	(Sclerosperma_profizianum	Podococcus_barteri))))	Leopoldinia_pulchra)))	Geonoma_undata))	Calamus_caryotoides);
((Iriartea_deltoidea	((((Orania_palindan	Sclerosperma_profizianum)	(((Reinhardtia_gracilis	Reinhardtia_simplex)	(Reinhardtia_latisecta	Reinhardtia_paiewonskiana))	(Attalea_speciosa	((Elaeis_oleifera	Elaeis_guineensis)	Bactris_major))))	((((((Dypsis_decaryi	((Veitchia_spiralis	Heterospathe_cagayanensis)	Kentiopsis_piersoniorum))	Dictyosperma_album)	Hydriastele_microspadix)	((Nypa_fruticans	Geonoma_undata)	Pelagodoxa_henryana))	(Manicaria_saccifera	Burretiokentia_grandiflora))	(((Pseudophoenix_vinifera	Podococcus_barteri)	((Chamaedorea_seifrizii	Leopoldinia_pulchra)	(Prestoea_acuminata	(Oenocarpus_minor	Oenocarpus_bataua))))	((Serenoa_repens	Phoenix_dactylifera)	Sabal_domingensis))))	Roystonea_regia))	Calamus_caryotoides);
((((Reinhardtia_gracilis	Reinhardtia_simplex)	(Reinhardtia_latisecta	Reinhardtia_paiewonskiana))	((((((((((Veitchia_spiralis	(Heterospathe_cagayanensis	Kentiopsis_piersoniorum))	(Dictyosperma_album	Hydriastele_microspadix))	Dypsis_decaryi)	((Nypa_fruticans	Geonoma_undata)	(Manicaria_saccifera	Pelagodoxa_henryana)))	(Pseudophoenix_vinifera	((Chamaedorea_seifrizii	(Prestoea_acuminata	(Oenocarpus_minor	Oenocarpus_bataua)))	((Sabal_domingensis	Phoenix_dactylifera)	(Iriartea_deltoidea	Serenoa_repens)))))	Leopoldinia_pulchra)	(Sclerosperma_profizianum	(Podococcus_barteri	Orania_palindan)))	(Burretiokentia_grandiflora	Roystonea_regia))	Attalea_speciosa)	((Elaeis_oleifera	Elaeis_guineensis)	Bactris_major)))	Calamus_caryotoides);
(((((((Sclerosperma_profizianum	(Podococcus_barteri	Orania_palindan))	(Roystonea_regia	(Attalea_speciosa	(((Elaeis_oleifera	Elaeis_guineensis)	Bactris_major)	((Reinhardtia_gracilis	Reinhardtia_simplex)	(Reinhardtia_latisecta	Reinhardtia_paiewonskiana))))))	((Prestoea_acuminata	(Oenocarpus_minor	Oenocarpus_bataua))	((Sabal_domingensis	(Pseudophoenix_vinifera	Phoenix_dactylifera))	(Iriartea_deltoidea	(Chamaedorea_seifrizii	Serenoa_repens)))))	Leopoldinia_pulchra)	(((Nypa_fruticans	Geonoma_undata)	(Manicaria_saccifera	Pelagodoxa_henryana))	(((Veitchia_spiralis	(Heterospathe_cagayanensis	Kentiopsis_piersoniorum))	(Dictyosperma_album	Hydriastele_microspadix))	Dypsis_decaryi)))	Burretiokentia_grandiflora)	Calamus_caryotoides);
((Geonoma_undata	(((((((Veitchia_spiralis	(Heterospathe_cagayanensis	Kentiopsis_piersoniorum))	Hydriastele_microspadix)	Dictyosperma_album)	Burretiokentia_grandiflora)	Dypsis_decaryi)	(((Orania_palindan	Podococcus_barteri)	Sclerosperma_profizianum)	(((Serenoa_repens	(Phoenix_dactylifera	Sabal_domingensis))	((Roystonea_regia	Iriartea_deltoidea)	(Chamaedorea_seifrizii	(Nypa_fruticans	(Prestoea_acuminata	(Oenocarpus_minor	Oenocarpus_bataua))))))	((Attalea_speciosa	(((Elaeis_oleifera	Elaeis_guineensis)	Bactris_major)	((Reinhardtia_gracilis	Reinhardtia_simplex)	(Reinhardtia_latisecta	Reinhardtia_paiewonskiana))))	Pseudophoenix_vinifera))))	(Leopoldinia_pulchra	(Manicaria_saccifera	Pelagodoxa_henryana))))	Calamus_caryotoides);
(((Geonoma_undata	((((Hydriastele_microspadix	Dictyosperma_album)	(Veitchia_spiralis	(Heterospathe_cagayanensis	Kentiopsis_piersoniorum)))	Dypsis_decaryi)	((((Leopoldinia_pulchra	Orania_palindan)	(Podococcus_barteri	Nypa_fruticans))	(Sclerosperma_profizianum	((Roystonea_regia	(((Bactris_major	(Elaeis_guineensis	Elaeis_oleifera))	Attalea_speciosa)	((Reinhardtia_paiewonskiana	Reinhardtia_latisecta)	(Reinhardtia_gracilis	Reinhardtia_simplex))))	(((Chamaedorea_seifrizii	(Prestoea_acuminata	(Oenocarpus_bataua	Oenocarpus_minor)))	(((Phoenix_dactylifera	Serenoa_repens)	Sabal_domingensis)	Iriartea_deltoidea))	Pseudophoenix_vinifera))))	(Manicaria_saccifera	Pelagodoxa_henryana))))	Burretiokentia_grandiflora)	Calamus_caryotoides);
((((Reinhardtia_paiewonskiana	Reinhardtia_latisecta)	(Reinhardtia_gracilis	Reinhardtia_simplex))	(Attalea_speciosa	((Bactris_major	(Elaeis_guineensis	Elaeis_oleifera))	((((Chamaedorea_seifrizii	(Prestoea_acuminata	(Oenocarpus_bataua	Oenocarpus_minor)))	((Serenoa_repens	(Sabal_domingensis	Phoenix_dactylifera))	Iriartea_deltoidea))	Pseudophoenix_vinifera)	((Leopoldinia_pulchra	(((Hydriastele_microspadix	((Veitchia_spiralis	(Dictyosperma_album	(Heterospathe_cagayanensis	Kentiopsis_piersoniorum)))	Dypsis_decaryi))	((Nypa_fruticans	Geonoma_undata)	Pelagodoxa_henryana))	(Burretiokentia_grandiflora	Manicaria_saccifera)))	((Podococcus_barteri	Orania_palindan)	(Sclerosperma_profizianum	Roystonea_regia)))))))	Calamus_caryotoides);
((Geonoma_undata	(Pelagodoxa_henryana	((Dypsis_decaryi	((Dictyosperma_album	Hydriastele_microspadix)	(Veitchia_spiralis	(Heterospathe_cagayanensis	Kentiopsis_piersoniorum))))	((Burretiokentia_grandiflora	Manicaria_saccifera)	((((Roystonea_regia	(((Elaeis_guineensis	Elaeis_oleifera)	((Reinhardtia_paiewonskiana	Reinhardtia_latisecta)	(Reinhardtia_gracilis	Reinhardtia_simplex)))	(Attalea_speciosa	Bactris_major)))	(Sclerosperma_profizianum	(Orania_palindan	Podococcus_barteri)))	(((Chamaedorea_seifrizii	Iriartea_deltoidea)	((Prestoea_acuminata	(Nypa_fruticans	(Oenocarpus_bataua	Oenocarpus_minor)))	(Sabal_domingensis	(Phoenix_dactylifera	Serenoa_repens))))	Pseudophoenix_vinifera))	Leopoldinia_pulchra)))))	Calamus_caryotoides);
((Geonoma_undata	(((Burretiokentia_grandiflora	Manicaria_saccifera)	((Pseudophoenix_vinifera	(((((Elaeis_guineensis	Elaeis_oleifera)	((Reinhardtia_paiewonskiana	Reinhardtia_latisecta)	(Reinhardtia_gracilis	Reinhardtia_simplex)))	(Attalea_speciosa	((Sclerosperma_profizianum	Roystonea_regia)	Bactris_major)))	(Orania_palindan	Podococcus_barteri))	((Chamaedorea_seifrizii	(Prestoea_acuminata	(Oenocarpus_bataua	Oenocarpus_minor)))	((Sabal_domingensis	(Iriartea_deltoidea	Phoenix_dactylifera))	Serenoa_repens))))	Leopoldinia_pulchra))	((Nypa_fruticans	((Dypsis_decaryi	(Dictyosperma_album	((Heterospathe_cagayanensis	Kentiopsis_piersoniorum)	Veitchia_spiralis)))	Hydriastele_microspadix))	Pelagodoxa_henryana)))	Calamus_caryotoides);
((Burretiokentia_grandiflora	(Manicaria_saccifera	(((Hydriastele_microspadix	((Heterospathe_cagayanensis	(Dictyosperma_album	Kentiopsis_piersoniorum))	(Veitchia_spiralis	Dypsis_decaryi)))	Geonoma_undata)	((((((Chamaedorea_seifrizii	(Nypa_fruticans	(Prestoea_acuminata	(Oenocarpus_bataua	Oenocarpus_minor))))	(Pseudophoenix_vinifera	(Sabal_domingensis	(Phoenix_dactylifera	Serenoa_repens))))	Iriartea_deltoidea)	(((Orania_palindan	Podococcus_barteri)	Sclerosperma_profizianum)	(((Bactris_major	(Elaeis_guineensis	Elaeis_oleifera))	(Attalea_speciosa	((Reinhardtia_paiewonskiana	Reinhardtia_latisecta)	(Reinhardtia_gracilis	Reinhardtia_simplex))))	Roystonea_regia)))	Leopoldinia_pulchra)	Pelagodoxa_henryana))))	Calamus_caryotoides);
((Burretiokentia_grandiflora	(Manicaria_saccifera	(Geonoma_undata	(((((Orania_palindan	Sclerosperma_profizianum)	(((Pseudophoenix_vinifera	((Bactris_major	(Attalea_speciosa	(Elaeis_guineensis	Elaeis_oleifera)))	((Reinhardtia_paiewonskiana	Reinhardtia_latisecta)	(Reinhardtia_gracilis	Reinhardtia_simplex))))	((Nypa_fruticans	((Prestoea_acuminata	(Oenocarpus_bataua	Oenocarpus_minor))	Chamaedorea_seifrizii))	(Sabal_domingensis	(Phoenix_dactylifera	Serenoa_repens))))	(Roystonea_regia	Iriartea_deltoidea)))	Podococcus_barteri)	Leopoldinia_pulchra)	(Pelagodoxa_henryana	(Hydriastele_microspadix	(Dictyosperma_album	((Veitchia_spiralis	Dypsis_decaryi)	(Heterospathe_cagayanensis	Kentiopsis_piersoniorum)))))))))	Calamus_caryotoides);
(((Oenocarpus_bataua	Oenocarpus_minor)	((Chamaedorea_seifrizii	((Iriartea_deltoidea	(Serenoa_repens	(Pseudophoenix_vinifera	(Sabal_domingensis	Phoenix_dactylifera))))	((((Nypa_fruticans	Podococcus_barteri)	(Sclerosperma_profizianum	Orania_palindan))	((((((Veitchia_spiralis	(Heterospathe_cagayanensis	Kentiopsis_piersoniorum))	Dictyosperma_album)	Hydriastele_microspadix)	Dypsis_decaryi)	((Burretiokentia_grandiflora	Leopoldinia_pulchra)	Geonoma_undata))	(Pelagodoxa_henryana	Manicaria_saccifera)))	(Roystonea_regia	((((Reinhardtia_paiewonskiana	Reinhardtia_latisecta)	(Reinhardtia_gracilis	Reinhardtia_simplex))	Bactris_major)	(Attalea_speciosa	(Elaeis_guineensis	Elaeis_oleifera)))))))	Prestoea_acuminata))	Calamus_caryotoides);
(((Oenocarpus_bataua	Oenocarpus_minor)	(((Chamaedorea_seifrizii	((((Phoenix_dactylifera	(Serenoa_repens	Pseudophoenix_vinifera))	Sabal_domingensis)	Iriartea_deltoidea)	(((((((Dictyosperma_album	Hydriastele_microspadix)	(Veitchia_spiralis	(Heterospathe_cagayanensis	Kentiopsis_piersoniorum)))	Dypsis_decaryi)	Geonoma_undata)	(Pelagodoxa_henryana	(Burretiokentia_grandiflora	Manicaria_saccifera)))	(Leopoldinia_pulchra	(Orania_palindan	(Podococcus_barteri	Sclerosperma_profizianum))))	(Roystonea_regia	(((Reinhardtia_paiewonskiana	Reinhardtia_latisecta)	(Reinhardtia_gracilis	Reinhardtia_simplex))	(Attalea_speciosa	(Bactris_major	(Elaeis_guineensis	Elaeis_oleifera))))))))	Nypa_fruticans)	Prestoea_acuminata))	Calamus_caryotoides);
(((((((((Pseudophoenix_vinifera	(Bactris_major	(((Elaeis_guineensis	Elaeis_oleifera)	Attalea_speciosa)	((Reinhardtia_paiewonskiana	Reinhardtia_latisecta)	(Reinhardtia_gracilis	Reinhardtia_simplex)))))	(((Phoenix_dactylifera	Sabal_domingensis)	Serenoa_repens)	(Iriartea_deltoidea	((Prestoea_acuminata	(Oenocarpus_bataua	Oenocarpus_minor))	Chamaedorea_seifrizii))))	(Podococcus_barteri	(Sclerosperma_profizianum	Orania_palindan)))	Leopoldinia_pulchra)	Roystonea_regia)	((Burretiokentia_grandiflora	Manicaria_saccifera)	(Nypa_fruticans	Geonoma_undata)))	((((Dypsis_decaryi	Heterospathe_cagayanensis)	(Dictyosperma_album	Kentiopsis_piersoniorum))	Veitchia_spiralis)	Hydriastele_microspadix))	Pelagodoxa_henryana)	Calamus_caryotoides);
(((((((((Pseudophoenix_vinifera	((((Reinhardtia_paiewonskiana	Reinhardtia_latisecta)	(Reinhardtia_gracilis	Reinhardtia_simplex))	(Elaeis_guineensis	Elaeis_oleifera))	(Bactris_major	Attalea_speciosa)))	(((Iriartea_deltoidea	Sabal_domingensis)	(Serenoa_repens	Phoenix_dactylifera))	((Prestoea_acuminata	(Nypa_fruticans	(Oenocarpus_bataua	Oenocarpus_minor)))	Chamaedorea_seifrizii)))	(Sclerosperma_profizianum	(Orania_palindan	Podococcus_barteri)))	Leopoldinia_pulchra)	((Burretiokentia_grandiflora	Manicaria_saccifera)	Geonoma_undata))	(Dypsis_decaryi	(((Heterospathe_cagayanensis	Kentiopsis_piersoniorum)	Veitchia_spiralis)	(Hydriastele_microspadix	Dictyosperma_album))))	Roystonea_regia)	Pelagodoxa_henryana)	Calamus_caryotoides);
((Geonoma_undata	(((Dictyosperma_album	Hydriastele_microspadix)	((Heterospathe_cagayanensis	Kentiopsis_piersoniorum)	(Dypsis_decaryi	Veitchia_spiralis)))	((Manicaria_saccifera	Pelagodoxa_henryana)	(((Nypa_fruticans	Sclerosperma_profizianum)	(Orania_palindan	Podococcus_barteri))	(((Pseudophoenix_vinifera	(Prestoea_acuminata	(Oenocarpus_minor	Oenocarpus_bataua)))	((Sabal_domingensis	(Serenoa_repens	Phoenix_dactylifera))	Iriartea_deltoidea))	((Leopoldinia_pulchra	Chamaedorea_seifrizii)	((((Elaeis_oleifera	Elaeis_guineensis)	Attalea_speciosa)	(Bactris_major	((Reinhardtia_paiewonskiana	Reinhardtia_latisecta)	(Reinhardtia_gracilis	Reinhardtia_simplex))))	(Burretiokentia_grandiflora	Roystonea_regia))))))))	Calamus_caryotoides);
((Geonoma_undata	((Pelagodoxa_henryana	((((Sclerosperma_profizianum	((Leopoldinia_pulchra	Orania_palindan)	Podococcus_barteri))	(((Chamaedorea_seifrizii	(Nypa_fruticans	(Prestoea_acuminata	(Burretiokentia_grandiflora	(Oenocarpus_minor	Oenocarpus_bataua)))))	((Sabal_domingensis	(Serenoa_repens	Phoenix_dactylifera))	Iriartea_deltoidea))	Pseudophoenix_vinifera))	(((Bactris_major	Attalea_speciosa)	((Elaeis_oleifera	Elaeis_guineensis)	((Reinhardtia_paiewonskiana	Reinhardtia_latisecta)	(Reinhardtia_gracilis	Reinhardtia_simplex))))	Roystonea_regia))	Manicaria_saccifera))	(((Dictyosperma_album	Hydriastele_microspadix)	((Heterospathe_cagayanensis	Kentiopsis_piersoniorum)	Veitchia_spiralis))	Dypsis_decaryi)))	Calamus_caryotoides);
((Geonoma_undata	(((((Sclerosperma_profizianum	(Orania_palindan	Podococcus_barteri))	(((((Bactris_major	(Attalea_speciosa	(Elaeis_oleifera	Elaeis_guineensis)))	((Reinhardtia_paiewonskiana	Reinhardtia_latisecta)	(Reinhardtia_gracilis	Reinhardtia_simplex)))	(Chamaedorea_seifrizii	((Serenoa_repens	Phoenix_dactylifera)	((Prestoea_acuminata	(Burretiokentia_grandiflora	(Oenocarpus_minor	Oenocarpus_bataua)))	Pseudophoenix_vinifera))))	Iriartea_deltoidea)	(Roystonea_regia	Sabal_domingensis)))	(Pelagodoxa_henryana	Manicaria_saccifera))	(Nypa_fruticans	(((Dictyosperma_album	Hydriastele_microspadix)	(Heterospathe_cagayanensis	(Kentiopsis_piersoniorum	Veitchia_spiralis)))	Dypsis_decaryi)))	Leopoldinia_pulchra))	Calamus_caryotoides);
((Geonoma_undata	(((Hydriastele_microspadix	((Veitchia_spiralis	(Heterospathe_cagayanensis	Kentiopsis_piersoniorum))	Dictyosperma_album))	Dypsis_decaryi)	(((((Pseudophoenix_vinifera	((Attalea_speciosa	Bactris_major)	((Elaeis_oleifera	Elaeis_guineensis)	((Reinhardtia_paiewonskiana	Reinhardtia_latisecta)	(Reinhardtia_gracilis	Reinhardtia_simplex)))))	((Chamaedorea_seifrizii	(Nypa_fruticans	((Oenocarpus_minor	Oenocarpus_bataua)	Prestoea_acuminata)))	(Serenoa_repens	(Phoenix_dactylifera	Sabal_domingensis))))	(Iriartea_deltoidea	(Leopoldinia_pulchra	Orania_palindan)))	((Roystonea_regia	Sclerosperma_profizianum)	Podococcus_barteri))	(Pelagodoxa_henryana	(Burretiokentia_grandiflora	Manicaria_saccifera)))))	Calamus_caryotoides);
((Pelagodoxa_henryana	((Geonoma_undata	((((((Chamaedorea_seifrizii	((Nypa_fruticans	(Oenocarpus_minor	Oenocarpus_bataua))	Prestoea_acuminata))	(Iriartea_deltoidea	(Serenoa_repens	(Phoenix_dactylifera	Sabal_domingensis))))	Pseudophoenix_vinifera)	(((Podococcus_barteri	Sclerosperma_profizianum)	Orania_palindan)	(((Reinhardtia_paiewonskiana	Reinhardtia_latisecta)	(Reinhardtia_gracilis	Reinhardtia_simplex))	(((Burretiokentia_grandiflora	Roystonea_regia)	Attalea_speciosa)	(Bactris_major	(Elaeis_oleifera	Elaeis_guineensis))))))	Leopoldinia_pulchra)	Manicaria_saccifera))	(((Veitchia_spiralis	(Heterospathe_cagayanensis	Kentiopsis_piersoniorum))	(Dictyosperma_album	Hydriastele_microspadix))	Dypsis_decaryi)))	Calamus_caryotoides);
((((Reinhardtia_paiewonskiana	Reinhardtia_latisecta)	(Reinhardtia_gracilis	Reinhardtia_simplex))	((((((Iriartea_deltoidea	(((Serenoa_repens	Pseudophoenix_vinifera)	Phoenix_dactylifera)	Sabal_domingensis))	(Chamaedorea_seifrizii	((Oenocarpus_minor	Oenocarpus_bataua)	Prestoea_acuminata)))	(Nypa_fruticans	((Leopoldinia_pulchra	((Pelagodoxa_henryana	(Burretiokentia_grandiflora	Manicaria_saccifera))	((((Veitchia_spiralis	(Heterospathe_cagayanensis	Kentiopsis_piersoniorum))	(Dictyosperma_album	Hydriastele_microspadix))	Dypsis_decaryi)	Geonoma_undata)))	(Podococcus_barteri	(Sclerosperma_profizianum	Orania_palindan)))))	Roystonea_regia)	Bactris_major)	(Attalea_speciosa	(Elaeis_oleifera	Elaeis_guineensis))))	Calamus_caryotoides);
((Geonoma_undata	(((((Leopoldinia_pulchra	Orania_palindan)	(Nypa_fruticans	Podococcus_barteri))	((Sclerosperma_profizianum	(Roystonea_regia	((Attalea_speciosa	Bactris_major)	(((Reinhardtia_paiewonskiana	Reinhardtia_latisecta)	(Reinhardtia_gracilis	Reinhardtia_simplex))	(Elaeis_oleifera	Elaeis_guineensis)))))	(((((Serenoa_repens	Pseudophoenix_vinifera)	Phoenix_dactylifera)	Sabal_domingensis)	(Chamaedorea_seifrizii	((Oenocarpus_minor	Oenocarpus_bataua)	Prestoea_acuminata)))	Iriartea_deltoidea)))	(Pelagodoxa_henryana	Manicaria_saccifera))	(((Veitchia_spiralis	(Dictyosperma_album	(Heterospathe_cagayanensis	Kentiopsis_piersoniorum)))	(Burretiokentia_grandiflora	Hydriastele_microspadix))	Dypsis_decaryi)))	Calamus_caryotoides);
((Geonoma_undata	((((Sclerosperma_profizianum	(Podococcus_barteri	(Leopoldinia_pulchra	Orania_palindan)))	(((((Reinhardtia_paiewonskiana	Reinhardtia_latisecta)	(Reinhardtia_gracilis	Reinhardtia_simplex))	(Attalea_speciosa	((Elaeis_oleifera	Elaeis_guineensis)	Bactris_major)))	Roystonea_regia)	(((((Serenoa_repens	Phoenix_dactylifera)	Sabal_domingensis)	(Chamaedorea_seifrizii	((Nypa_fruticans	(Oenocarpus_minor	Oenocarpus_bataua))	Prestoea_acuminata)))	Iriartea_deltoidea)	Pseudophoenix_vinifera)))	(Pelagodoxa_henryana	(Burretiokentia_grandiflora	Manicaria_saccifera)))	(Hydriastele_microspadix	(((Veitchia_spiralis	(Heterospathe_cagayanensis	Kentiopsis_piersoniorum))	Dypsis_decaryi)	Dictyosperma_album))))	Calamus_caryotoides);
((Geonoma_undata	((((Sclerosperma_profizianum	(Podococcus_barteri	Orania_palindan))	((((Nypa_fruticans	(Oenocarpus_minor	Oenocarpus_bataua))	Prestoea_acuminata)	((Sabal_domingensis	(Pseudophoenix_vinifera	Phoenix_dactylifera))	((Serenoa_repens	Chamaedorea_seifrizii)	Iriartea_deltoidea)))	(((Bactris_major	(((Reinhardtia_paiewonskiana	Reinhardtia_latisecta)	(Reinhardtia_gracilis	Reinhardtia_simplex))	((Elaeis_oleifera	Elaeis_guineensis)	Attalea_speciosa)))	Roystonea_regia)	Leopoldinia_pulchra)))	(Pelagodoxa_henryana	Manicaria_saccifera))	(Burretiokentia_grandiflora	(Hydriastele_microspadix	(Veitchia_spiralis	(Dypsis_decaryi	(Dictyosperma_album	(Heterospathe_cagayanensis	Kentiopsis_piersoniorum))))))))	Calamus_caryotoides);
((Dypsis_decaryi	((((Geonoma_undata	Nypa_fruticans)	(Leopoldinia_pulchra	((Sclerosperma_profizianum	(Podococcus_barteri	Orania_palindan))	((((Attalea_speciosa	(Bactris_major	(Elaeis_oleifera	Elaeis_guineensis)))	((Reinhardtia_paiewonskiana	Reinhardtia_latisecta)	(Reinhardtia_gracilis	Reinhardtia_simplex)))	(Pseudophoenix_vinifera	Roystonea_regia))	((Chamaedorea_seifrizii	((Oenocarpus_minor	Oenocarpus_bataua)	Prestoea_acuminata))	(((Phoenix_dactylifera	Sabal_domingensis)	Serenoa_repens)	Iriartea_deltoidea))))))	(Pelagodoxa_henryana	(Burretiokentia_grandiflora	Manicaria_saccifera)))	((Hydriastele_microspadix	Dictyosperma_album)	(Heterospathe_cagayanensis	(Kentiopsis_piersoniorum	Veitchia_spiralis)))))	Calamus_caryotoides);
((((Reinhardtia_paiewonskiana	Reinhardtia_latisecta)	(Reinhardtia_gracilis	Reinhardtia_simplex))	((((((((Prestoea_acuminata	(Nypa_fruticans	(Oenocarpus_bataua	Oenocarpus_minor)))	Chamaedorea_seifrizii)	(Iriartea_deltoidea	(Sabal_domingensis	(Phoenix_dactylifera	Serenoa_repens))))	Pseudophoenix_vinifera)	(((Podococcus_barteri	Orania_palindan)	Sclerosperma_profizianum)	(((Geonoma_undata	(Hydriastele_microspadix	((Dictyosperma_album	Dypsis_decaryi)	(Veitchia_spiralis	(Kentiopsis_piersoniorum	Heterospathe_cagayanensis)))))	((Manicaria_saccifera	Burretiokentia_grandiflora)	Pelagodoxa_henryana))	Leopoldinia_pulchra)))	Roystonea_regia)	Attalea_speciosa)	(Bactris_major	(Elaeis_oleifera	Elaeis_guineensis))))	Calamus_caryotoides);
((((Reinhardtia_paiewonskiana	Reinhardtia_latisecta)	(Reinhardtia_gracilis	Reinhardtia_simplex))	((((((((Prestoea_acuminata	(Oenocarpus_bataua	Oenocarpus_minor))	Chamaedorea_seifrizii)	Nypa_fruticans)	((((Leopoldinia_pulchra	(Geonoma_undata	((Hydriastele_microspadix	Dictyosperma_album)	((Dypsis_decaryi	Veitchia_spiralis)	(Kentiopsis_piersoniorum	Heterospathe_cagayanensis)))))	((Manicaria_saccifera	Burretiokentia_grandiflora)	Pelagodoxa_henryana))	((Podococcus_barteri	Orania_palindan)	Sclerosperma_profizianum))	(Iriartea_deltoidea	(Sabal_domingensis	(Phoenix_dactylifera	Serenoa_repens)))))	Roystonea_regia)	Pseudophoenix_vinifera)	Bactris_major)	(Attalea_speciosa	(Elaeis_oleifera	Elaeis_guineensis))))	Calamus_caryotoides);
((Geonoma_undata	(((Hydriastele_microspadix	Burretiokentia_grandiflora)	(Dictyosperma_album	((Dypsis_decaryi	Veitchia_spiralis)	(Kentiopsis_piersoniorum	Heterospathe_cagayanensis))))	((Manicaria_saccifera	Pelagodoxa_henryana)	(((Orania_palindan	(Sclerosperma_profizianum	Podococcus_barteri))	((((Iriartea_deltoidea	(Sabal_domingensis	(Phoenix_dactylifera	Serenoa_repens)))	((Nypa_fruticans	(Prestoea_acuminata	(Oenocarpus_bataua	Oenocarpus_minor)))	Chamaedorea_seifrizii))	Pseudophoenix_vinifera)	(Roystonea_regia	((Attalea_speciosa	Bactris_major)	(((Reinhardtia_paiewonskiana	Reinhardtia_latisecta)	(Reinhardtia_gracilis	Reinhardtia_simplex))	(Elaeis_oleifera	Elaeis_guineensis))))))	Leopoldinia_pulchra))))	Calamus_caryotoides);
(((Geonoma_undata	((Pelagodoxa_henryana	((Hydriastele_microspadix	(Dictyosperma_album	((Dypsis_decaryi	(Kentiopsis_piersoniorum	Veitchia_spiralis))	Heterospathe_cagayanensis)))	(Manicaria_saccifera	((Pseudophoenix_vinifera	Roystonea_regia)	(((((((Reinhardtia_paiewonskiana	Reinhardtia_latisecta)	(Reinhardtia_gracilis	Reinhardtia_simplex))	(Bactris_major	(Elaeis_oleifera	Elaeis_guineensis)))	Attalea_speciosa)	((Nypa_fruticans	Sabal_domingensis)	(Phoenix_dactylifera	Serenoa_repens)))	((Sclerosperma_profizianum	(Prestoea_acuminata	(Oenocarpus_bataua	Oenocarpus_minor)))	(Leopoldinia_pulchra	(Iriartea_deltoidea	Orania_palindan))))	Podococcus_barteri)))))	Chamaedorea_seifrizii))	Burretiokentia_grandiflora)	Calamus_caryotoides);
((((Hydriastele_microspadix	(((Heterospathe_cagayanensis	Veitchia_spiralis)	(Kentiopsis_piersoniorum	Dictyosperma_album))	Dypsis_decaryi))	((((Leopoldinia_pulchra	Pelagodoxa_henryana)	Manicaria_saccifera)	(Geonoma_undata	Nypa_fruticans))	(((((Sabal_domingensis	(Phoenix_dactylifera	Serenoa_repens))	(Iriartea_deltoidea	((Prestoea_acuminata	(Oenocarpus_bataua	Oenocarpus_minor))	Roystonea_regia)))	Chamaedorea_seifrizii)	Pseudophoenix_vinifera)	((Sclerosperma_profizianum	(Podococcus_barteri	Orania_palindan))	(((((Reinhardtia_paiewonskiana	Reinhardtia_latisecta)	(Reinhardtia_gracilis	Reinhardtia_simplex))	(Elaeis_oleifera	Elaeis_guineensis))	Attalea_speciosa)	Bactris_major)))))	Burretiokentia_grandiflora)	Calamus_caryotoides);
((Geonoma_undata	(((Leopoldinia_pulchra	((((Chamaedorea_seifrizii	(Prestoea_acuminata	(Nypa_fruticans	(Oenocarpus_bataua	Oenocarpus_minor))))	(Iriartea_deltoidea	(Sabal_domingensis	(Phoenix_dactylifera	Serenoa_repens))))	Pseudophoenix_vinifera)	((Sclerosperma_profizianum	(Podococcus_barteri	Orania_palindan))	((Burretiokentia_grandiflora	Roystonea_regia)	(((Reinhardtia_paiewonskiana	Reinhardtia_latisecta)	(Reinhardtia_gracilis	Reinhardtia_simplex))	(Bactris_major	(Attalea_speciosa	(Elaeis_oleifera	Elaeis_guineensis))))))))	(Pelagodoxa_henryana	Manicaria_saccifera))	(Dypsis_decaryi	(((Veitchia_spiralis	Kentiopsis_piersoniorum)	Heterospathe_cagayanensis)	(Dictyosperma_album	Hydriastele_microspadix)))))	Calamus_caryotoides);
(((((((Iriartea_deltoidea	(Sabal_domingensis	(Phoenix_dactylifera	Serenoa_repens)))	(Pseudophoenix_vinifera	(Chamaedorea_seifrizii	(Prestoea_acuminata	(Oenocarpus_bataua	Oenocarpus_minor)))))	((Sclerosperma_profizianum	(Podococcus_barteri	Orania_palindan))	(Roystonea_regia	(((((Reinhardtia_paiewonskiana	Reinhardtia_latisecta)	(Reinhardtia_gracilis	Reinhardtia_simplex))	(Elaeis_oleifera	Elaeis_guineensis))	Attalea_speciosa)	Bactris_major))))	(((Leopoldinia_pulchra	Pelagodoxa_henryana)	Manicaria_saccifera)	Nypa_fruticans))	((Dypsis_decaryi	((Veitchia_spiralis	(Kentiopsis_piersoniorum	Heterospathe_cagayanensis))	(Dictyosperma_album	Hydriastele_microspadix)))	Geonoma_undata))	Burretiokentia_grandiflora)	Calamus_caryotoides);
((Pelagodoxa_henryana	(((Burretiokentia_grandiflora	Manicaria_saccifera)	(Geonoma_undata	(Leopoldinia_pulchra	(((Sclerosperma_profizianum	Orania_palindan)	(Roystonea_regia	((((Reinhardtia_paiewonskiana	Reinhardtia_latisecta)	(Reinhardtia_gracilis	Reinhardtia_simplex))	(Bactris_major	(Elaeis_oleifera	Elaeis_guineensis)))	Attalea_speciosa)))	(((Iriartea_deltoidea	(Sabal_domingensis	(Phoenix_dactylifera	Serenoa_repens)))	(Chamaedorea_seifrizii	(Prestoea_acuminata	(Nypa_fruticans	(Oenocarpus_bataua	Oenocarpus_minor)))))	(Podococcus_barteri	Pseudophoenix_vinifera))))))	((Kentiopsis_piersoniorum	Heterospathe_cagayanensis)	((Dypsis_decaryi	Veitchia_spiralis)	(Dictyosperma_album	Hydriastele_microspadix)))))	Calamus_caryotoides);
((Burretiokentia_grandiflora	((Manicaria_saccifera	(((Leopoldinia_pulchra	Pseudophoenix_vinifera)	(((Podococcus_barteri	(Sclerosperma_profizianum	Orania_palindan))	(((Roystonea_regia	((Reinhardtia_paiewonskiana	Reinhardtia_latisecta)	(Reinhardtia_gracilis	Reinhardtia_simplex)))	Bactris_major)	((Elaeis_oleifera	Elaeis_guineensis)	Attalea_speciosa)))	((Iriartea_deltoidea	(Serenoa_repens	(Sabal_domingensis	Phoenix_dactylifera)))	((Chamaedorea_seifrizii	(Prestoea_acuminata	(Oenocarpus_bataua	Oenocarpus_minor)))	Nypa_fruticans))))	(((Dictyosperma_album	Hydriastele_microspadix)	((Veitchia_spiralis	Dypsis_decaryi)	(Kentiopsis_piersoniorum	Heterospathe_cagayanensis)))	Pelagodoxa_henryana)))	Geonoma_undata))	Calamus_caryotoides);
((((Reinhardtia_paiewonskiana	Reinhardtia_latisecta)	(Reinhardtia_gracilis	Reinhardtia_simplex))	(((((Iriartea_deltoidea	(Sabal_domingensis	(Phoenix_dactylifera	Serenoa_repens)))	(Chamaedorea_seifrizii	((Prestoea_acuminata	(Oenocarpus_bataua	Oenocarpus_minor))	Nypa_fruticans)))	(((Manicaria_saccifera	Pelagodoxa_henryana)	((Geonoma_undata	((Dictyosperma_album	(Hydriastele_microspadix	(Veitchia_spiralis	(Kentiopsis_piersoniorum	Heterospathe_cagayanensis))))	Dypsis_decaryi))	Burretiokentia_grandiflora))	(Podococcus_barteri	(Sclerosperma_profizianum	(Leopoldinia_pulchra	Orania_palindan)))))	(Roystonea_regia	Pseudophoenix_vinifera))	(Attalea_speciosa	(Bactris_major	(Elaeis_oleifera	Elaeis_guineensis)))))	Calamus_caryotoides);
(((((Pelagodoxa_henryana	(Nypa_fruticans	(((Hydriastele_microspadix	Dictyosperma_album)	Dypsis_decaryi)	((Kentiopsis_piersoniorum	Veitchia_spiralis)	Heterospathe_cagayanensis))))	(Geonoma_undata	(Leopoldinia_pulchra	(((Roystonea_regia	((Attalea_speciosa	(Bactris_major	(Elaeis_guineensis	Elaeis_oleifera)))	((Reinhardtia_paiewonskiana	Reinhardtia_latisecta)	(Reinhardtia_gracilis	Reinhardtia_simplex))))	(Chamaedorea_seifrizii	(((Sabal_domingensis	(Phoenix_dactylifera	(Pseudophoenix_vinifera	Serenoa_repens)))	Iriartea_deltoidea)	(Prestoea_acuminata	(Oenocarpus_bataua	Oenocarpus_minor)))))	(Orania_palindan	(Sclerosperma_profizianum	Podococcus_barteri))))))	Manicaria_saccifera)	Burretiokentia_grandiflora)	Calamus_caryotoides);
((Geonoma_undata	((((Hydriastele_microspadix	Dictyosperma_album)	((Veitchia_spiralis	Kentiopsis_piersoniorum)	Heterospathe_cagayanensis))	Dypsis_decaryi)	((Leopoldinia_pulchra	((Burretiokentia_grandiflora	Manicaria_saccifera)	Pelagodoxa_henryana))	((((((Reinhardtia_paiewonskiana	Reinhardtia_latisecta)	(Reinhardtia_gracilis	Reinhardtia_simplex))	((Elaeis_guineensis	Elaeis_oleifera)	Attalea_speciosa))	Bactris_major)	(((Sabal_domingensis	Phoenix_dactylifera)	((Roystonea_regia	Iriartea_deltoidea)	((Serenoa_repens	(Prestoea_acuminata	(Oenocarpus_bataua	Oenocarpus_minor)))	Chamaedorea_seifrizii)))	Pseudophoenix_vinifera))	((Orania_palindan	Sclerosperma_profizianum)	(Nypa_fruticans	Podococcus_barteri))))))	Calamus_caryotoides);
((Pelagodoxa_henryana	(((((Pseudophoenix_vinifera	Roystonea_regia)	((((Reinhardtia_paiewonskiana	Reinhardtia_latisecta)	(Reinhardtia_gracilis	Reinhardtia_simplex))	Attalea_speciosa)	((Elaeis_guineensis	Elaeis_oleifera)	Bactris_major)))	(((Serenoa_repens	Iriartea_deltoidea)	(Sabal_domingensis	Phoenix_dactylifera))	((Prestoea_acuminata	(Oenocarpus_bataua	Oenocarpus_minor))	Chamaedorea_seifrizii)))	(Sclerosperma_profizianum	(Podococcus_barteri	Orania_palindan)))	(((Hydriastele_microspadix	(Dypsis_decaryi	(Veitchia_spiralis	((Leopoldinia_pulchra	Kentiopsis_piersoniorum)	Heterospathe_cagayanensis))))	Dictyosperma_album)	((Nypa_fruticans	Geonoma_undata)	(Burretiokentia_grandiflora	Manicaria_saccifera)))))	Calamus_caryotoides);
((Iriartea_deltoidea	((Sclerosperma_profizianum	(Podococcus_barteri	Orania_palindan))	((Roystonea_regia	((Bactris_major	((Reinhardtia_paiewonskiana	Reinhardtia_latisecta)	(Reinhardtia_gracilis	Reinhardtia_simplex)))	(Attalea_speciosa	(Elaeis_guineensis	Elaeis_oleifera))))	(((((Hydriastele_microspadix	(Veitchia_spiralis	(Kentiopsis_piersoniorum	Heterospathe_cagayanensis)))	Dictyosperma_album)	Dypsis_decaryi)	((Burretiokentia_grandiflora	Manicaria_saccifera)	((Nypa_fruticans	Geonoma_undata)	(Leopoldinia_pulchra	Pelagodoxa_henryana))))	((Sabal_domingensis	(Serenoa_repens	Phoenix_dactylifera))	(((Prestoea_acuminata	(Oenocarpus_bataua	Oenocarpus_minor))	Chamaedorea_seifrizii)	Pseudophoenix_vinifera))))))	Calamus_caryotoides);
(((Oenocarpus_bataua	Oenocarpus_minor)	(((Chamaedorea_seifrizii	Serenoa_repens)	(((Roystonea_regia	((Attalea_speciosa	((Reinhardtia_paiewonskiana	Reinhardtia_latisecta)	(Reinhardtia_gracilis	Reinhardtia_simplex)))	((Elaeis_guineensis	Elaeis_oleifera)	Bactris_major)))	((Sclerosperma_profizianum	(Podococcus_barteri	Orania_palindan))	((Nypa_fruticans	Geonoma_undata)	((((Veitchia_spiralis	(Kentiopsis_piersoniorum	Heterospathe_cagayanensis))	(Dictyosperma_album	Hydriastele_microspadix))	Dypsis_decaryi)	(Leopoldinia_pulchra	((Burretiokentia_grandiflora	Manicaria_saccifera)	Pelagodoxa_henryana))))))	(Iriartea_deltoidea	(Pseudophoenix_vinifera	(Sabal_domingensis	Phoenix_dactylifera)))))	Prestoea_acuminata))	Calamus_caryotoides);
(((Oenocarpus_bataua	Oenocarpus_minor)	(((((((Orania_palindan	Sclerosperma_profizianum)	(Roystonea_regia	(Attalea_speciosa	(((Reinhardtia_paiewonskiana	Reinhardtia_latisecta)	(Reinhardtia_gracilis	Reinhardtia_simplex))	((Elaeis_guineensis	Elaeis_oleifera)	Bactris_major)))))	((Pseudophoenix_vinifera	Podococcus_barteri)	(Geonoma_undata	((Leopoldinia_pulchra	(((Veitchia_spiralis	(Kentiopsis_piersoniorum	Heterospathe_cagayanensis))	(Dictyosperma_album	Hydriastele_microspadix))	Dypsis_decaryi))	((Burretiokentia_grandiflora	Manicaria_saccifera)	Pelagodoxa_henryana)))))	(Iriartea_deltoidea	((Serenoa_repens	Phoenix_dactylifera)	Sabal_domingensis)))	Chamaedorea_seifrizii)	Prestoea_acuminata)	Nypa_fruticans))	Calamus_caryotoides);
((((Reinhardtia_paiewonskiana	Reinhardtia_latisecta)	(Reinhardtia_gracilis	Reinhardtia_simplex))	(Bactris_major	(((Elaeis_guineensis	Elaeis_oleifera)	Attalea_speciosa)	((((((Nypa_fruticans	((Dictyosperma_album	Hydriastele_microspadix)	(Dypsis_decaryi	(Veitchia_spiralis	(Kentiopsis_piersoniorum	Heterospathe_cagayanensis)))))	Geonoma_undata)	(Manicaria_saccifera	Pelagodoxa_henryana))	(Orania_palindan	(Sclerosperma_profizianum	Podococcus_barteri)))	((Leopoldinia_pulchra	Pseudophoenix_vinifera)	(((Phoenix_dactylifera	(Sabal_domingensis	Iriartea_deltoidea))	Serenoa_repens)	(Chamaedorea_seifrizii	(Prestoea_acuminata	(Burretiokentia_grandiflora	(Oenocarpus_bataua	Oenocarpus_minor)))))))	Roystonea_regia))))	Calamus_caryotoides);
(((Serenoa_repens	((((Chamaedorea_seifrizii	(Prestoea_acuminata	(Burretiokentia_grandiflora	(Oenocarpus_bataua	Oenocarpus_minor))))	(Roystonea_regia	((((Reinhardtia_paiewonskiana	Reinhardtia_latisecta)	(Reinhardtia_gracilis	Reinhardtia_simplex))	(Elaeis_guineensis	Elaeis_oleifera))	(Attalea_speciosa	Bactris_major))))	((Geonoma_undata	((Manicaria_saccifera	Pelagodoxa_henryana)	(Nypa_fruticans	(Dypsis_decaryi	((Veitchia_spiralis	(Kentiopsis_piersoniorum	Heterospathe_cagayanensis))	(Dictyosperma_album	Hydriastele_microspadix))))))	(Leopoldinia_pulchra	(Orania_palindan	(Sclerosperma_profizianum	Podococcus_barteri)))))	(Pseudophoenix_vinifera	(Phoenix_dactylifera	Sabal_domingensis))))	Iriartea_deltoidea)	Calamus_caryotoides);
((((Reinhardtia_paiewonskiana	Reinhardtia_latisecta)	(Reinhardtia_gracilis	Reinhardtia_simplex))	((Bactris_major	(Elaeis_guineensis	Elaeis_oleifera))	(Attalea_speciosa	(Roystonea_regia	((((Iriartea_deltoidea	((Phoenix_dactylifera	Serenoa_repens)	Sabal_domingensis))	(Pseudophoenix_vinifera	(Chamaedorea_seifrizii	(Prestoea_acuminata	(Oenocarpus_bataua	Oenocarpus_minor)))))	((Geonoma_undata	(Nypa_fruticans	(((Dypsis_decaryi	Veitchia_spiralis)	(Kentiopsis_piersoniorum	Heterospathe_cagayanensis))	(Dictyosperma_album	Hydriastele_microspadix))))	((Burretiokentia_grandiflora	Leopoldinia_pulchra)	(Manicaria_saccifera	Pelagodoxa_henryana))))	(Orania_palindan	(Sclerosperma_profizianum	Podococcus_barteri)))))))	Calamus_caryotoides);
(((Geonoma_undata	((((Dypsis_decaryi	Veitchia_spiralis)	(Kentiopsis_piersoniorum	Heterospathe_cagayanensis))	(Dictyosperma_album	Hydriastele_microspadix))	((((Orania_palindan	(Sclerosperma_profizianum	Podococcus_barteri))	((((((Reinhardtia_paiewonskiana	Reinhardtia_latisecta)	(Reinhardtia_gracilis	Reinhardtia_simplex))	Bactris_major)	((Elaeis_guineensis	Elaeis_oleifera)	Attalea_speciosa))	Roystonea_regia)	((Iriartea_deltoidea	((Pseudophoenix_vinifera	Phoenix_dactylifera)	Sabal_domingensis))	((Serenoa_repens	Chamaedorea_seifrizii)	(Prestoea_acuminata	(Oenocarpus_bataua	Oenocarpus_minor))))))	Nypa_fruticans)	((Manicaria_saccifera	Pelagodoxa_henryana)	Leopoldinia_pulchra))))	Burretiokentia_grandiflora)	Calamus_caryotoides);
(((Oenocarpus_bataua	Oenocarpus_minor)	((((((Bactris_major	(Elaeis_guineensis	Elaeis_oleifera))	Attalea_speciosa)	((Reinhardtia_simplex	Reinhardtia_gracilis)	(Reinhardtia_paiewonskiana	Reinhardtia_latisecta)))	((((Pseudophoenix_vinifera	Serenoa_repens)	Phoenix_dactylifera)	Sabal_domingensis)	(((Burretiokentia_grandiflora	Iriartea_deltoidea)	(((Leopoldinia_pulchra	Orania_palindan)	(Sclerosperma_profizianum	Podococcus_barteri))	(Geonoma_undata	(Pelagodoxa_henryana	((Nypa_fruticans	(Dypsis_decaryi	((Veitchia_spiralis	(Kentiopsis_piersoniorum	Heterospathe_cagayanensis))	(Dictyosperma_album	Hydriastele_microspadix))))	Roystonea_regia)))))	Manicaria_saccifera)))	Chamaedorea_seifrizii)	Prestoea_acuminata))	Calamus_caryotoides);
((Burretiokentia_grandiflora	((((((((((Reinhardtia_simplex	Reinhardtia_gracilis)	(Reinhardtia_paiewonskiana	Reinhardtia_latisecta))	(Elaeis_guineensis	Elaeis_oleifera))	(Bactris_major	Attalea_speciosa))	(((Iriartea_deltoidea	(Chamaedorea_seifrizii	(Prestoea_acuminata	(Oenocarpus_bataua	Oenocarpus_minor))))	((Serenoa_repens	Phoenix_dactylifera)	Sabal_domingensis))	(Roystonea_regia	Pseudophoenix_vinifera)))	(Orania_palindan	(Sclerosperma_profizianum	Podococcus_barteri)))	Leopoldinia_pulchra)	(Geonoma_undata	Nypa_fruticans))	(Manicaria_saccifera	Pelagodoxa_henryana))	(((Dypsis_decaryi	((Kentiopsis_piersoniorum	Heterospathe_cagayanensis)	Dictyosperma_album))	Veitchia_spiralis)	Hydriastele_microspadix)))	Calamus_caryotoides);
((Geonoma_undata	(Pelagodoxa_henryana	((((Hydriastele_microspadix	Dictyosperma_album)	(Kentiopsis_piersoniorum	(Veitchia_spiralis	Heterospathe_cagayanensis)))	Dypsis_decaryi)	(((Leopoldinia_pulchra	Orania_palindan)	(Sclerosperma_profizianum	Podococcus_barteri))	(((Roystonea_regia	Pseudophoenix_vinifera)	((((Reinhardtia_simplex	Reinhardtia_gracilis)	(Reinhardtia_paiewonskiana	Reinhardtia_latisecta))	Bactris_major)	(Attalea_speciosa	(Elaeis_guineensis	Elaeis_oleifera))))	((Burretiokentia_grandiflora	Manicaria_saccifera)	((Chamaedorea_seifrizii	(Nypa_fruticans	(Prestoea_acuminata	(Oenocarpus_bataua	Oenocarpus_minor))))	((Phoenix_dactylifera	(Sabal_domingensis	Serenoa_repens))	Iriartea_deltoidea))))))))	Calamus_caryotoides);
(((Iriartea_deltoidea	(Sabal_domingensis	((Serenoa_repens	Phoenix_dactylifera)	(((Chamaedorea_seifrizii	(Prestoea_acuminata	(Oenocarpus_bataua	Oenocarpus_minor)))	Manicaria_saccifera)	((((((Nypa_fruticans	Geonoma_undata)	Pelagodoxa_henryana)	(((Veitchia_spiralis	Dypsis_decaryi)	(Dictyosperma_album	(Heterospathe_cagayanensis	Kentiopsis_piersoniorum)))	Hydriastele_microspadix))	((Leopoldinia_pulchra	Orania_palindan)	(Sclerosperma_profizianum	Podococcus_barteri)))	(Roystonea_regia	((((Reinhardtia_simplex	Reinhardtia_gracilis)	(Reinhardtia_paiewonskiana	Reinhardtia_latisecta))	Attalea_speciosa)	(Bactris_major	(Elaeis_guineensis	Elaeis_oleifera)))))	Pseudophoenix_vinifera)))))	Burretiokentia_grandiflora)	Calamus_caryotoides);
((Dypsis_decaryi	((((Manicaria_saccifera	Pelagodoxa_henryana)	(((Orania_palindan	Podococcus_barteri)	((Sclerosperma_profizianum	(Roystonea_regia	((Bactris_major	Attalea_speciosa)	(((Reinhardtia_simplex	Reinhardtia_gracilis)	(Reinhardtia_paiewonskiana	Reinhardtia_latisecta))	(Elaeis_guineensis	Elaeis_oleifera)))))	(Pseudophoenix_vinifera	((((Sabal_domingensis	(Serenoa_repens	Phoenix_dactylifera))	Iriartea_deltoidea)	(Chamaedorea_seifrizii	(Prestoea_acuminata	(Oenocarpus_bataua	Oenocarpus_minor))))	Burretiokentia_grandiflora))))	Leopoldinia_pulchra))	(Nypa_fruticans	Geonoma_undata))	(((Dictyosperma_album	Kentiopsis_piersoniorum)	Hydriastele_microspadix)	(Heterospathe_cagayanensis	Veitchia_spiralis))))	Calamus_caryotoides);
((((Reinhardtia_simplex	Reinhardtia_gracilis)	(Reinhardtia_paiewonskiana	Reinhardtia_latisecta))	((Elaeis_guineensis	Elaeis_oleifera)	((((((Sabal_domingensis	Phoenix_dactylifera)	(Serenoa_repens	Iriartea_deltoidea))	(Pseudophoenix_vinifera	(Nypa_fruticans	(Chamaedorea_seifrizii	(Prestoea_acuminata	(Oenocarpus_bataua	Oenocarpus_minor))))))	((Leopoldinia_pulchra	((Manicaria_saccifera	Pelagodoxa_henryana)	(Geonoma_undata	((Dictyosperma_album	((Kentiopsis_piersoniorum	(Veitchia_spiralis	Heterospathe_cagayanensis))	Dypsis_decaryi))	Hydriastele_microspadix))))	(Sclerosperma_profizianum	(Orania_palindan	Podococcus_barteri))))	(Burretiokentia_grandiflora	Roystonea_regia))	(Bactris_major	Attalea_speciosa))))	Calamus_caryotoides);
(((((Manicaria_saccifera	Pelagodoxa_henryana)	(Geonoma_undata	((Dictyosperma_album	((Kentiopsis_piersoniorum	(Veitchia_spiralis	Heterospathe_cagayanensis))	Dypsis_decaryi))	Hydriastele_microspadix)))	((((Roystonea_regia	((Attalea_speciosa	(Bactris_major	(Elaeis_guineensis	Elaeis_oleifera)))	((Reinhardtia_simplex	Reinhardtia_gracilis)	(Reinhardtia_paiewonskiana	Reinhardtia_latisecta))))	(Sclerosperma_profizianum	(Orania_palindan	Podococcus_barteri)))	((Sabal_domingensis	(Phoenix_dactylifera	(Pseudophoenix_vinifera	Serenoa_repens)))	((Chamaedorea_seifrizii	((Prestoea_acuminata	(Oenocarpus_bataua	Oenocarpus_minor))	Nypa_fruticans))	Iriartea_deltoidea)))	Leopoldinia_pulchra))	Burretiokentia_grandiflora)	Calamus_caryotoides);
((Geonoma_undata	(((Veitchia_spiralis	(Hydriastele_microspadix	((Heterospathe_cagayanensis	Kentiopsis_piersoniorum)	Dictyosperma_album)))	Dypsis_decaryi)	(((((Orania_palindan	Podococcus_barteri)	(Sclerosperma_profizianum	Roystonea_regia))	(((Chamaedorea_seifrizii	(Prestoea_acuminata	((Burretiokentia_grandiflora	(Oenocarpus_bataua	Oenocarpus_minor))	Nypa_fruticans)))	(Iriartea_deltoidea	((Phoenix_dactylifera	(Pseudophoenix_vinifera	Sabal_domingensis))	Serenoa_repens)))	((Attalea_speciosa	(Bactris_major	(Elaeis_guineensis	Elaeis_oleifera)))	((Reinhardtia_simplex	Reinhardtia_gracilis)	(Reinhardtia_paiewonskiana	Reinhardtia_latisecta)))))	Leopoldinia_pulchra)	(Manicaria_saccifera	Pelagodoxa_henryana))))	Calamus_caryotoides);
((((Reinhardtia_simplex	Reinhardtia_gracilis)	(Reinhardtia_paiewonskiana	Reinhardtia_latisecta))	(((((Sclerosperma_profizianum	(Orania_palindan	Podococcus_barteri))	(((Leopoldinia_pulchra	Geonoma_undata)	(((Pseudophoenix_vinifera	Pelagodoxa_henryana)	(((Veitchia_spiralis	(Heterospathe_cagayanensis	Kentiopsis_piersoniorum))	Dypsis_decaryi)	(Dictyosperma_album	Hydriastele_microspadix)))	(Burretiokentia_grandiflora	Manicaria_saccifera)))	((Chamaedorea_seifrizii	(Prestoea_acuminata	(Oenocarpus_bataua	Oenocarpus_minor)))	(((Nypa_fruticans	Sabal_domingensis)	(Phoenix_dactylifera	Serenoa_repens))	Iriartea_deltoidea))))	Roystonea_regia)	Attalea_speciosa)	(Bactris_major	(Elaeis_guineensis	Elaeis_oleifera))))	Calamus_caryotoides);
((Iriartea_deltoidea	(((((Pseudophoenix_vinifera	(Attalea_speciosa	((Bactris_major	(Elaeis_guineensis	Elaeis_oleifera))	((Reinhardtia_simplex	Reinhardtia_gracilis)	(Reinhardtia_paiewonskiana	Reinhardtia_latisecta)))))	((Sclerosperma_profizianum	((Leopoldinia_pulchra	Orania_palindan)	Podococcus_barteri))	(((Dictyosperma_album	((Heterospathe_cagayanensis	(Kentiopsis_piersoniorum	Veitchia_spiralis))	Hydriastele_microspadix))	Dypsis_decaryi)	(Nypa_fruticans	(Geonoma_undata	((Burretiokentia_grandiflora	Manicaria_saccifera)	Pelagodoxa_henryana))))))	(Chamaedorea_seifrizii	(Prestoea_acuminata	(Oenocarpus_bataua	Oenocarpus_minor))))	(Sabal_domingensis	(Phoenix_dactylifera	Serenoa_repens)))	Roystonea_regia))	Calamus_caryotoides);
((Geonoma_undata	(((((Veitchia_spiralis	Heterospathe_cagayanensis)	Kentiopsis_piersoniorum)	(Dictyosperma_album	Hydriastele_microspadix))	Dypsis_decaryi)	((Manicaria_saccifera	Pelagodoxa_henryana)	((Podococcus_barteri	(Orania_palindan	(((Bactris_major	(Sclerosperma_profizianum	(Burretiokentia_grandiflora	Roystonea_regia)))	Attalea_speciosa)	(((Reinhardtia_gracilis	Reinhardtia_simplex)	(Reinhardtia_paiewonskiana	Reinhardtia_latisecta))	(Elaeis_guineensis	Elaeis_oleifera)))))	(Leopoldinia_pulchra	((((Sabal_domingensis	Phoenix_dactylifera)	Iriartea_deltoidea)	(Serenoa_repens	(Chamaedorea_seifrizii	(Prestoea_acuminata	((Oenocarpus_bataua	Oenocarpus_minor)	Nypa_fruticans)))))	Pseudophoenix_vinifera))))))	Calamus_caryotoides);
((((Reinhardtia_gracilis	Reinhardtia_simplex)	(Reinhardtia_paiewonskiana	Reinhardtia_latisecta))	(Attalea_speciosa	((Bactris_major	(Elaeis_guineensis	Elaeis_oleifera))	(Pseudophoenix_vinifera	(((((((Nypa_fruticans	(Hydriastele_microspadix	(((Heterospathe_cagayanensis	(Kentiopsis_piersoniorum	Dictyosperma_album))	Dypsis_decaryi)	Veitchia_spiralis)))	(Manicaria_saccifera	Pelagodoxa_henryana))	Geonoma_undata)	Leopoldinia_pulchra)	(Roystonea_regia	((Burretiokentia_grandiflora	Podococcus_barteri)	(Sclerosperma_profizianum	Orania_palindan))))	Iriartea_deltoidea)	((Chamaedorea_seifrizii	(Prestoea_acuminata	(Oenocarpus_bataua	Oenocarpus_minor)))	((Phoenix_dactylifera	Sabal_domingensis)	Serenoa_repens)))))))	Calamus_caryotoides);
((((Reinhardtia_gracilis	Reinhardtia_simplex)	(Reinhardtia_paiewonskiana	Reinhardtia_latisecta))	(Attalea_speciosa	((Bactris_major	(Elaeis_guineensis	Elaeis_oleifera))	(Pseudophoenix_vinifera	((((Dypsis_decaryi	(((Heterospathe_cagayanensis	Kentiopsis_piersoniorum)	Veitchia_spiralis)	(Hydriastele_microspadix	Dictyosperma_album)))	((Burretiokentia_grandiflora	Manicaria_saccifera)	Pelagodoxa_henryana))	(Leopoldinia_pulchra	(((Orania_palindan	(Sclerosperma_profizianum	Podococcus_barteri))	Roystonea_regia)	Geonoma_undata)))	((Chamaedorea_seifrizii	(Nypa_fruticans	(Prestoea_acuminata	(Oenocarpus_bataua	Oenocarpus_minor))))	((Iriartea_deltoidea	Sabal_domingensis)	(Serenoa_repens	Phoenix_dactylifera))))))))	Calamus_caryotoides);
((Burretiokentia_grandiflora	(Geonoma_undata	((Dypsis_decaryi	(((Heterospathe_cagayanensis	Kentiopsis_piersoniorum)	Veitchia_spiralis)	(Hydriastele_microspadix	Dictyosperma_album)))	(Pelagodoxa_henryana	(((((Roystonea_regia	((Reinhardtia_paiewonskiana	(Reinhardtia_latisecta	(Reinhardtia_gracilis	Reinhardtia_simplex)))	((Bactris_major	(Elaeis_guineensis	Elaeis_oleifera))	Attalea_speciosa)))	((Chamaedorea_seifrizii	(Prestoea_acuminata	(Oenocarpus_bataua	Oenocarpus_minor)))	((Sabal_domingensis	(Phoenix_dactylifera	Pseudophoenix_vinifera))	Serenoa_repens)))	(Leopoldinia_pulchra	Iriartea_deltoidea))	((Podococcus_barteri	Nypa_fruticans)	(Orania_palindan	Sclerosperma_profizianum)))	Manicaria_saccifera)))))	Calamus_caryotoides);
((((Reinhardtia_paiewonskiana	Reinhardtia_latisecta)	(Reinhardtia_gracilis	Reinhardtia_simplex))	(((Bactris_major	(Elaeis_guineensis	Elaeis_oleifera))	Attalea_speciosa)	(Pseudophoenix_vinifera	((((Podococcus_barteri	((Leopoldinia_pulchra	Orania_palindan)	Sclerosperma_profizianum))	((((((((Heterospathe_cagayanensis	Kentiopsis_piersoniorum)	Veitchia_spiralis)	Dictyosperma_album)	Dypsis_decaryi)	Hydriastele_microspadix)	Nypa_fruticans)	((Burretiokentia_grandiflora	Roystonea_regia)	Pelagodoxa_henryana))	Geonoma_undata))	((Chamaedorea_seifrizii	(Prestoea_acuminata	(Oenocarpus_bataua	Oenocarpus_minor)))	(Iriartea_deltoidea	(Sabal_domingensis	(Phoenix_dactylifera	Serenoa_repens)))))	Manicaria_saccifera))))	Calamus_caryotoides);
((Geonoma_undata	((((Leopoldinia_pulchra	Burretiokentia_grandiflora)	Manicaria_saccifera)	Pelagodoxa_henryana)	(((((Chamaedorea_seifrizii	(Nypa_fruticans	(Prestoea_acuminata	(Oenocarpus_bataua	Oenocarpus_minor))))	(Sabal_domingensis	(Phoenix_dactylifera	Serenoa_repens)))	Pseudophoenix_vinifera)	(((((Reinhardtia_paiewonskiana	Reinhardtia_latisecta)	(Reinhardtia_gracilis	Reinhardtia_simplex))	(Elaeis_guineensis	Elaeis_oleifera))	(Attalea_speciosa	Bactris_major))	((Roystonea_regia	Iriartea_deltoidea)	(Sclerosperma_profizianum	(Podococcus_barteri	Orania_palindan)))))	((((Heterospathe_cagayanensis	Kentiopsis_piersoniorum)	Veitchia_spiralis)	Dypsis_decaryi)	(Hydriastele_microspadix	Dictyosperma_album)))))	Calamus_caryotoides);
((Pelagodoxa_henryana	((((Burretiokentia_grandiflora	Manicaria_saccifera)	(Nypa_fruticans	Geonoma_undata))	(Dypsis_decaryi	((Hydriastele_microspadix	Dictyosperma_album)	(Heterospathe_cagayanensis	(Kentiopsis_piersoniorum	Veitchia_spiralis)))))	(Leopoldinia_pulchra	((((Iriartea_deltoidea	(Chamaedorea_seifrizii	(Prestoea_acuminata	(Oenocarpus_bataua	Oenocarpus_minor))))	(Sabal_domingensis	(Phoenix_dactylifera	Serenoa_repens)))	Pseudophoenix_vinifera)	(((((Reinhardtia_paiewonskiana	Reinhardtia_latisecta)	(Reinhardtia_gracilis	Reinhardtia_simplex))	(Bactris_major	(Elaeis_guineensis	Elaeis_oleifera)))	Attalea_speciosa)	((Podococcus_barteri	Orania_palindan)	(Roystonea_regia	Sclerosperma_profizianum)))))))	Calamus_caryotoides);
((Iriartea_deltoidea	((((Pseudophoenix_vinifera	(((Bactris_major	(Elaeis_guineensis	Elaeis_oleifera))	((Reinhardtia_paiewonskiana	Reinhardtia_latisecta)	(Reinhardtia_gracilis	Reinhardtia_simplex)))	Attalea_speciosa))	((Geonoma_undata	(((((Kentiopsis_piersoniorum	Dictyosperma_album)	(Heterospathe_cagayanensis	Dypsis_decaryi))	Veitchia_spiralis)	Hydriastele_microspadix)	((Leopoldinia_pulchra	Pelagodoxa_henryana)	(Burretiokentia_grandiflora	Manicaria_saccifera))))	((Podococcus_barteri	Orania_palindan)	(Roystonea_regia	Sclerosperma_profizianum))))	(Chamaedorea_seifrizii	(Prestoea_acuminata	(Nypa_fruticans	(Oenocarpus_bataua	Oenocarpus_minor)))))	(Sabal_domingensis	(Phoenix_dactylifera	Serenoa_repens))))	Calamus_caryotoides);
((Geonoma_undata	(((((Kentiopsis_piersoniorum	Dictyosperma_album)	(Heterospathe_cagayanensis	Dypsis_decaryi))	Veitchia_spiralis)	Hydriastele_microspadix)	((Pseudophoenix_vinifera	(((Sabal_domingensis	(Phoenix_dactylifera	Serenoa_repens))	((Chamaedorea_seifrizii	(Prestoea_acuminata	(Nypa_fruticans	((Burretiokentia_grandiflora	Oenocarpus_bataua)	Oenocarpus_minor))))	Iriartea_deltoidea))	((Sclerosperma_profizianum	(Podococcus_barteri	(Leopoldinia_pulchra	Orania_palindan)))	(Roystonea_regia	((((Reinhardtia_paiewonskiana	Reinhardtia_latisecta)	(Reinhardtia_gracilis	Reinhardtia_simplex))	(Bactris_major	(Elaeis_guineensis	Elaeis_oleifera)))	Attalea_speciosa)))))	(Pelagodoxa_henryana	Manicaria_saccifera))))	Calamus_caryotoides);
((Burretiokentia_grandiflora	(((((Iriartea_deltoidea	(Sabal_domingensis	(Phoenix_dactylifera	Serenoa_repens)))	(((Leopoldinia_pulchra	(Manicaria_saccifera	(Geonoma_undata	(Pelagodoxa_henryana	(Nypa_fruticans	((((Veitchia_spiralis	(Kentiopsis_piersoniorum	Heterospathe_cagayanensis))	Dypsis_decaryi)	Dictyosperma_album)	Hydriastele_microspadix))))))	(Sclerosperma_profizianum	(Podococcus_barteri	Orania_palindan)))	((Pseudophoenix_vinifera	Roystonea_regia)	((((Reinhardtia_paiewonskiana	Reinhardtia_latisecta)	(Reinhardtia_gracilis	Reinhardtia_simplex))	(Bactris_major	(Elaeis_guineensis	Elaeis_oleifera)))	Attalea_speciosa))))	Chamaedorea_seifrizii)	Prestoea_acuminata)	(Oenocarpus_minor	Oenocarpus_bataua)))	Calamus_caryotoides);
((Geonoma_undata	((Burretiokentia_grandiflora	((((Kentiopsis_piersoniorum	Heterospathe_cagayanensis)	Dictyosperma_album)	(Veitchia_spiralis	Dypsis_decaryi))	Hydriastele_microspadix))	((Manicaria_saccifera	Pelagodoxa_henryana)	(((((Pseudophoenix_vinifera	(((Reinhardtia_latisecta	Reinhardtia_paiewonskiana)	(Reinhardtia_simplex	Reinhardtia_gracilis))	(Attalea_speciosa	(Bactris_major	(Elaeis_oleifera	Elaeis_guineensis)))))	(Chamaedorea_seifrizii	(Prestoea_acuminata	(Oenocarpus_bataua	Oenocarpus_minor))))	(Sabal_domingensis	(Serenoa_repens	Phoenix_dactylifera)))	(Roystonea_regia	Iriartea_deltoidea))	(Podococcus_barteri	(Orania_palindan	(Leopoldinia_pulchra	(Nypa_fruticans	Sclerosperma_profizianum))))))))	Calamus_caryotoides);
(((Oenocarpus_bataua	Oenocarpus_minor)	((((Iriartea_deltoidea	(Sabal_domingensis	(Serenoa_repens	Phoenix_dactylifera)))	(((((Sclerosperma_profizianum	Orania_palindan)	Podococcus_barteri)	(((Attalea_speciosa	(Bactris_major	(Elaeis_oleifera	Elaeis_guineensis)))	((Reinhardtia_latisecta	Reinhardtia_paiewonskiana)	(Reinhardtia_simplex	Reinhardtia_gracilis)))	Roystonea_regia))	((((Kentiopsis_piersoniorum	Heterospathe_cagayanensis)	(Hydriastele_microspadix	Dictyosperma_album))	(Veitchia_spiralis	Dypsis_decaryi))	((Nypa_fruticans	Geonoma_undata)	(Manicaria_saccifera	Pelagodoxa_henryana))))	Pseudophoenix_vinifera))	(Leopoldinia_pulchra	Chamaedorea_seifrizii))	(Burretiokentia_grandiflora	Prestoea_acuminata)))	Calamus_caryotoides);
((((Reinhardtia_latisecta	Reinhardtia_paiewonskiana)	(Reinhardtia_simplex	Reinhardtia_gracilis))	((Roystonea_regia	(((Leopoldinia_pulchra	((Manicaria_saccifera	Pelagodoxa_henryana)	((((Veitchia_spiralis	(Kentiopsis_piersoniorum	Heterospathe_cagayanensis))	(Hydriastele_microspadix	Dictyosperma_album))	Dypsis_decaryi)	Geonoma_undata)))	((Sclerosperma_profizianum	Orania_palindan)	(Nypa_fruticans	Podococcus_barteri)))	(Chamaedorea_seifrizii	((Prestoea_acuminata	((Burretiokentia_grandiflora	Oenocarpus_bataua)	Oenocarpus_minor))	(Iriartea_deltoidea	(Sabal_domingensis	((Pseudophoenix_vinifera	Serenoa_repens)	Phoenix_dactylifera)))))))	(Attalea_speciosa	(Bactris_major	(Elaeis_oleifera	Elaeis_guineensis)))))	Calamus_caryotoides);
((((Reinhardtia_latisecta	Reinhardtia_paiewonskiana)	(Reinhardtia_simplex	Reinhardtia_gracilis))	((Roystonea_regia	((Orania_palindan	(Sclerosperma_profizianum	Podococcus_barteri))	((((Burretiokentia_grandiflora	Manicaria_saccifera)	Pelagodoxa_henryana)	((((Veitchia_spiralis	(Kentiopsis_piersoniorum	Heterospathe_cagayanensis))	(Hydriastele_microspadix	Dictyosperma_album))	Dypsis_decaryi)	Geonoma_undata))	(((Sabal_domingensis	(Serenoa_repens	Phoenix_dactylifera))	((Prestoea_acuminata	(Nypa_fruticans	(Oenocarpus_bataua	Oenocarpus_minor)))	(Chamaedorea_seifrizii	Iriartea_deltoidea)))	(Leopoldinia_pulchra	Pseudophoenix_vinifera)))))	(Attalea_speciosa	(Bactris_major	(Elaeis_oleifera	Elaeis_guineensis)))))	Calamus_caryotoides);
((Iriartea_deltoidea	(((((Roystonea_regia	(Orania_palindan	(Sclerosperma_profizianum	Podococcus_barteri)))	((Attalea_speciosa	(Bactris_major	(Elaeis_oleifera	Elaeis_guineensis)))	((Reinhardtia_latisecta	Reinhardtia_paiewonskiana)	(Reinhardtia_simplex	Reinhardtia_gracilis))))	((((Burretiokentia_grandiflora	Manicaria_saccifera)	Pelagodoxa_henryana)	((((Veitchia_spiralis	(Kentiopsis_piersoniorum	Heterospathe_cagayanensis))	(Hydriastele_microspadix	Dictyosperma_album))	Dypsis_decaryi)	Geonoma_undata))	Leopoldinia_pulchra))	(((Prestoea_acuminata	(Oenocarpus_bataua	Oenocarpus_minor))	Nypa_fruticans)	Chamaedorea_seifrizii))	(Sabal_domingensis	((Pseudophoenix_vinifera	Serenoa_repens)	Phoenix_dactylifera))))	Calamus_caryotoides);
((Reinhardtia_gracilis	((((((((Pseudophoenix_vinifera	(Geonoma_undata	((Leopoldinia_pulchra	(Manicaria_saccifera	Pelagodoxa_henryana))	(Nypa_fruticans	((Burretiokentia_grandiflora	((Veitchia_spiralis	(Kentiopsis_piersoniorum	Heterospathe_cagayanensis))	(Hydriastele_microspadix	Dictyosperma_album)))	Dypsis_decaryi)))))	((Iriartea_deltoidea	(Sabal_domingensis	Phoenix_dactylifera))	(Serenoa_repens	((Prestoea_acuminata	(Oenocarpus_bataua	Oenocarpus_minor))	Chamaedorea_seifrizii))))	(Sclerosperma_profizianum	(Podococcus_barteri	Orania_palindan)))	Attalea_speciosa)	(Bactris_major	(Elaeis_oleifera	Elaeis_guineensis)))	Roystonea_regia)	(Reinhardtia_latisecta	Reinhardtia_paiewonskiana))	Reinhardtia_simplex))	Calamus_caryotoides);
(((Oenocarpus_bataua	Oenocarpus_minor)	((Chamaedorea_seifrizii	(((Podococcus_barteri	Pseudophoenix_vinifera)	(((Sclerosperma_profizianum	Orania_palindan)	(((((Reinhardtia_latisecta	Reinhardtia_paiewonskiana)	(Reinhardtia_simplex	Reinhardtia_gracilis))	Attalea_speciosa)	(Bactris_major	(Elaeis_oleifera	Elaeis_guineensis)))	Roystonea_regia))	(((((Burretiokentia_grandiflora	Manicaria_saccifera)	Pelagodoxa_henryana)	(((Dypsis_decaryi	(Veitchia_spiralis	(Kentiopsis_piersoniorum	Heterospathe_cagayanensis)))	Dictyosperma_album)	Hydriastele_microspadix))	Leopoldinia_pulchra)	(Geonoma_undata	Nypa_fruticans))))	(Iriartea_deltoidea	(Serenoa_repens	(Sabal_domingensis	Phoenix_dactylifera)))))	Prestoea_acuminata))	Calamus_caryotoides);
((((Reinhardtia_latisecta	Reinhardtia_paiewonskiana)	(Reinhardtia_simplex	Reinhardtia_gracilis))	(((Roystonea_regia	((((Leopoldinia_pulchra	((Burretiokentia_grandiflora	Manicaria_saccifera)	Pelagodoxa_henryana))	(((Dypsis_decaryi	(Veitchia_spiralis	(Kentiopsis_piersoniorum	Heterospathe_cagayanensis)))	Dictyosperma_album)	Hydriastele_microspadix))	(Iriartea_deltoidea	(((Serenoa_repens	(Pseudophoenix_vinifera	(Sabal_domingensis	Phoenix_dactylifera)))	(Geonoma_undata	Chamaedorea_seifrizii))	(Nypa_fruticans	(Prestoea_acuminata	(Oenocarpus_bataua	Oenocarpus_minor))))))	(Podococcus_barteri	(Sclerosperma_profizianum	Orania_palindan))))	Attalea_speciosa)	(Bactris_major	(Elaeis_oleifera	Elaeis_guineensis))))	Calamus_caryotoides);
((Burretiokentia_grandiflora	(Iriartea_deltoidea	(((Phoenix_dactylifera	Serenoa_repens)	Sabal_domingensis)	((Chamaedorea_seifrizii	(Prestoea_acuminata	(Oenocarpus_bataua	Oenocarpus_minor)))	((Leopoldinia_pulchra	Pseudophoenix_vinifera)	((((Nypa_fruticans	Geonoma_undata)	(Manicaria_saccifera	Pelagodoxa_henryana))	(((Dypsis_decaryi	(Veitchia_spiralis	(Kentiopsis_piersoniorum	Heterospathe_cagayanensis)))	Dictyosperma_album)	Hydriastele_microspadix))	(((Podococcus_barteri	Orania_palindan)	Sclerosperma_profizianum)	(((((Reinhardtia_latisecta	Reinhardtia_paiewonskiana)	(Reinhardtia_simplex	Reinhardtia_gracilis))	Attalea_speciosa)	(Bactris_major	(Elaeis_oleifera	Elaeis_guineensis)))	Roystonea_regia))))))))	Calamus_caryotoides);
((Geonoma_undata	((Manicaria_saccifera	(Nypa_fruticans	((((Podococcus_barteri	(Leopoldinia_pulchra	Orania_palindan))	Sclerosperma_profizianum)	((((Roystonea_regia	Iriartea_deltoidea)	((Phoenix_dactylifera	Serenoa_repens)	Sabal_domingensis))	(Chamaedorea_seifrizii	(Prestoea_acuminata	(Burretiokentia_grandiflora	(Oenocarpus_bataua	Oenocarpus_minor)))))	(((((Reinhardtia_latisecta	Reinhardtia_paiewonskiana)	(Reinhardtia_simplex	Reinhardtia_gracilis))	((Elaeis_oleifera	Elaeis_guineensis)	Attalea_speciosa))	Bactris_major)	Pseudophoenix_vinifera)))	Pelagodoxa_henryana)))	((((Heterospathe_cagayanensis	(Kentiopsis_piersoniorum	Dictyosperma_album))	Veitchia_spiralis)	Hydriastele_microspadix)	Dypsis_decaryi)))	Calamus_caryotoides);
