# Supplementary material for: Data supporting the nuclear phylogenomics of the palm subfamily Arecoideae (Arecaceae)
Source: Data Brief. 2016 Mar 2;7:532–6. doi: 10.1016/j.dib.2016.02.063 (PMC4796708; doi:10.1016/j.dib.2016.02.063)
Supplement: Supplementary file 5 — Supplementary material [file mmc5.zip › RAxML_bootstrap.Elaeis_863.raxml.tre]

((Sabal_domingensis	(((Nypa_fruticans	Pseudophoenix_vinifera)	(Iriartea_deltoidea	((Sclerosperma_profizianum	Orania_palindan)	((Roystonea_regia	(((((Oenocarpus_bataua	Oenocarpus_minor)	Prestoea_acuminata)	(Calamus_caryotoides	(Geonoma_undata	Manicaria_saccifera)))	(Leopoldinia_pulchra	(Podococcus_barteri	Pelagodoxa_henryana)))	(Dypsis_decaryi	((Heterospathe_cagayanensis	(Hydriastele_microspadix	(Veitchia_spiralis	(Burretiokentia_grandiflora	Kentiopsis_piersoniorum))))	Dictyosperma_album))))	(((Reinhardtia_simplex	Reinhardtia_gracilis)	(Reinhardtia_paiewonskiana	Reinhardtia_latisecta))	(Attalea_speciosa	((Elaeis_oleifera	Elaeis_guineensis)	Bactris_major)))))))	(Phoenix_dactylifera	Serenoa_repens)))	Kingia_australis);
(((((Reinhardtia_simplex	Reinhardtia_gracilis)	(Reinhardtia_paiewonskiana	Reinhardtia_latisecta))	(Attalea_speciosa	((Elaeis_oleifera	Elaeis_guineensis)	Bactris_major)))	((((Calamus_caryotoides	(((Phoenix_dactylifera	Serenoa_repens)	Sabal_domingensis)	(Nypa_fruticans	Pseudophoenix_vinifera)))	Iriartea_deltoidea)	(Sclerosperma_profizianum	Orania_palindan))	(Roystonea_regia	((((Leopoldinia_pulchra	(Oenocarpus_bataua	Oenocarpus_minor))	(Podococcus_barteri	Prestoea_acuminata))	((Geonoma_undata	Manicaria_saccifera)	Pelagodoxa_henryana))	(Dictyosperma_album	(Dypsis_decaryi	(Heterospathe_cagayanensis	(Hydriastele_microspadix	(Veitchia_spiralis	(Burretiokentia_grandiflora	Kentiopsis_piersoniorum))))))))))	Kingia_australis);
((Sabal_domingensis	(((Nypa_fruticans	Pseudophoenix_vinifera)	((Iriartea_deltoidea	((Sclerosperma_profizianum	Orania_palindan)	((Roystonea_regia	((((Oenocarpus_bataua	Oenocarpus_minor)	Prestoea_acuminata)	((Podococcus_barteri	Geonoma_undata)	(Leopoldinia_pulchra	Manicaria_saccifera)))	(Pelagodoxa_henryana	((Dictyosperma_album	(Dypsis_decaryi	(Hydriastele_microspadix	((Kentiopsis_piersoniorum	Burretiokentia_grandiflora)	Veitchia_spiralis))))	Heterospathe_cagayanensis))))	((Reinhardtia_simplex	((Reinhardtia_gracilis	Reinhardtia_paiewonskiana)	Reinhardtia_latisecta))	(Attalea_speciosa	((Elaeis_oleifera	Elaeis_guineensis)	Bactris_major))))))	Calamus_caryotoides))	(Phoenix_dactylifera	Serenoa_repens)))	Kingia_australis);
((Bactris_major	(((((Sclerosperma_profizianum	Orania_palindan)	((Roystonea_regia	(((Phoenix_dactylifera	Serenoa_repens)	Sabal_domingensis)	(Nypa_fruticans	Pseudophoenix_vinifera)))	(Iriartea_deltoidea	(((Leopoldinia_pulchra	((Oenocarpus_bataua	Oenocarpus_minor)	Prestoea_acuminata))	((Calamus_caryotoides	Geonoma_undata)	(Manicaria_saccifera	Pelagodoxa_henryana)))	(Podococcus_barteri	(Dictyosperma_album	(Dypsis_decaryi	(Hydriastele_microspadix	((Burretiokentia_grandiflora	(Veitchia_spiralis	Kentiopsis_piersoniorum))	Heterospathe_cagayanensis)))))))))	((Reinhardtia_gracilis	Reinhardtia_simplex)	(Reinhardtia_paiewonskiana	Reinhardtia_latisecta)))	Attalea_speciosa)	(Elaeis_oleifera	Elaeis_guineensis)))	Kingia_australis);
(((((Phoenix_dactylifera	Serenoa_repens)	Sabal_domingensis)	(Nypa_fruticans	Pseudophoenix_vinifera))	((((((Reinhardtia_gracilis	Reinhardtia_simplex)	(Reinhardtia_paiewonskiana	Reinhardtia_latisecta))	(Attalea_speciosa	((Elaeis_oleifera	Elaeis_guineensis)	Bactris_major)))	((((Leopoldinia_pulchra	((Oenocarpus_bataua	Oenocarpus_minor)	Prestoea_acuminata))	(Pelagodoxa_henryana	((Calamus_caryotoides	(Podococcus_barteri	Geonoma_undata))	Manicaria_saccifera)))	((Dictyosperma_album	((Hydriastele_microspadix	(Veitchia_spiralis	(Kentiopsis_piersoniorum	Burretiokentia_grandiflora)))	Heterospathe_cagayanensis))	Dypsis_decaryi))	Roystonea_regia))	(Sclerosperma_profizianum	Orania_palindan))	Iriartea_deltoidea))	Kingia_australis);
((Orania_palindan	(((Iriartea_deltoidea	(Calamus_caryotoides	(((Phoenix_dactylifera	Serenoa_repens)	Sabal_domingensis)	(Nypa_fruticans	Pseudophoenix_vinifera))))	((((Reinhardtia_gracilis	Reinhardtia_simplex)	(Reinhardtia_paiewonskiana	Reinhardtia_latisecta))	(Attalea_speciosa	((Elaeis_oleifera	Elaeis_guineensis)	Bactris_major)))	(((((((Dictyosperma_album	((Hydriastele_microspadix	Veitchia_spiralis)	Heterospathe_cagayanensis))	Dypsis_decaryi)	(Burretiokentia_grandiflora	Kentiopsis_piersoniorum))	Leopoldinia_pulchra)	((Podococcus_barteri	((Oenocarpus_bataua	Oenocarpus_minor)	Prestoea_acuminata))	(Geonoma_undata	Manicaria_saccifera)))	Pelagodoxa_henryana)	Roystonea_regia)))	Sclerosperma_profizianum))	Kingia_australis);
((Calamus_caryotoides	(Orania_palindan	((((Iriartea_deltoidea	(((Phoenix_dactylifera	Serenoa_repens)	Sabal_domingensis)	(Nypa_fruticans	Pseudophoenix_vinifera)))	(((Reinhardtia_gracilis	Reinhardtia_simplex)	(Reinhardtia_paiewonskiana	Reinhardtia_latisecta))	(Attalea_speciosa	((Elaeis_oleifera	Elaeis_guineensis)	Bactris_major))))	(((Dictyosperma_album	(((Hydriastele_microspadix	((Burretiokentia_grandiflora	Kentiopsis_piersoniorum)	Veitchia_spiralis))	Heterospathe_cagayanensis)	Dypsis_decaryi))	((Geonoma_undata	Manicaria_saccifera)	((Leopoldinia_pulchra	((Oenocarpus_bataua	Oenocarpus_minor)	Prestoea_acuminata))	Pelagodoxa_henryana)))	Roystonea_regia))	(Podococcus_barteri	Sclerosperma_profizianum))))	Kingia_australis);
((Orania_palindan	((((Iriartea_deltoidea	((Nypa_fruticans	Calamus_caryotoides)	(Sabal_domingensis	(Phoenix_dactylifera	Serenoa_repens))))	Roystonea_regia)	((Pseudophoenix_vinifera	(((Reinhardtia_gracilis	Reinhardtia_simplex)	(Reinhardtia_paiewonskiana	Reinhardtia_latisecta))	(Attalea_speciosa	((Elaeis_oleifera	Elaeis_guineensis)	Bactris_major))))	(((((Dictyosperma_album	(Hydriastele_microspadix	((Burretiokentia_grandiflora	Kentiopsis_piersoniorum)	Veitchia_spiralis)))	Heterospathe_cagayanensis)	Dypsis_decaryi)	((Geonoma_undata	Manicaria_saccifera)	(Leopoldinia_pulchra	((Oenocarpus_bataua	Oenocarpus_minor)	Prestoea_acuminata))))	(Podococcus_barteri	Pelagodoxa_henryana))))	Sclerosperma_profizianum))	Kingia_australis);
(((Phoenix_dactylifera	Serenoa_repens)	(((((Iriartea_deltoidea	Pseudophoenix_vinifera)	(((Reinhardtia_gracilis	Reinhardtia_simplex)	(Reinhardtia_paiewonskiana	Reinhardtia_latisecta))	(Attalea_speciosa	((Elaeis_oleifera	Elaeis_guineensis)	Bactris_major))))	((Roystonea_regia	(((((Hydriastele_microspadix	Heterospathe_cagayanensis)	((Kentiopsis_piersoniorum	Burretiokentia_grandiflora)	Veitchia_spiralis))	Dypsis_decaryi)	Dictyosperma_album)	((Geonoma_undata	((Podococcus_barteri	Pelagodoxa_henryana)	Manicaria_saccifera))	(Leopoldinia_pulchra	((Oenocarpus_bataua	Oenocarpus_minor)	Prestoea_acuminata)))))	(Sclerosperma_profizianum	Orania_palindan)))	(Nypa_fruticans	Calamus_caryotoides))	Sabal_domingensis))	Kingia_australis);
((Sclerosperma_profizianum	(Orania_palindan	((((((Reinhardtia_gracilis	Reinhardtia_simplex)	(Reinhardtia_paiewonskiana	Reinhardtia_latisecta))	((Elaeis_oleifera	Elaeis_guineensis)	(Bactris_major	Attalea_speciosa)))	(((Dypsis_decaryi	(Podococcus_barteri	(((Hydriastele_microspadix	((Kentiopsis_piersoniorum	Burretiokentia_grandiflora)	Veitchia_spiralis))	Dictyosperma_album)	Heterospathe_cagayanensis)))	((Pelagodoxa_henryana	Manicaria_saccifera)	(Leopoldinia_pulchra	((Oenocarpus_bataua	Oenocarpus_minor)	Prestoea_acuminata))))	(Calamus_caryotoides	Geonoma_undata)))	(Iriartea_deltoidea	((Sabal_domingensis	(Phoenix_dactylifera	Serenoa_repens))	(Nypa_fruticans	Pseudophoenix_vinifera))))	Roystonea_regia)))	Kingia_australis);
(((Pseudophoenix_vinifera	Nypa_fruticans)	((Iriartea_deltoidea	((((((Podococcus_barteri	(Leopoldinia_pulchra	((Oenocarpus_minor	Oenocarpus_bataua)	Prestoea_acuminata)))	Geonoma_undata)	Manicaria_saccifera)	(Dictyosperma_album	(Dypsis_decaryi	(Heterospathe_cagayanensis	((Hydriastele_microspadix	(Veitchia_spiralis	Kentiopsis_piersoniorum))	Burretiokentia_grandiflora)))))	Pelagodoxa_henryana)	((Roystonea_regia	(Orania_palindan	Sclerosperma_profizianum))	((((Elaeis_oleifera	Elaeis_guineensis)	Bactris_major)	Attalea_speciosa)	((Reinhardtia_latisecta	Reinhardtia_paiewonskiana)	(Reinhardtia_gracilis	Reinhardtia_simplex))))))	((Phoenix_dactylifera	Serenoa_repens)	(Calamus_caryotoides	Sabal_domingensis))))	Kingia_australis);
((Sabal_domingensis	(((Pseudophoenix_vinifera	(Calamus_caryotoides	Nypa_fruticans))	(Iriartea_deltoidea	((Orania_palindan	Sclerosperma_profizianum)	(((((Elaeis_oleifera	Elaeis_guineensis)	Bactris_major)	Attalea_speciosa)	((Reinhardtia_latisecta	Reinhardtia_paiewonskiana)	(Reinhardtia_gracilis	Reinhardtia_simplex)))	(Roystonea_regia	(((Geonoma_undata	Manicaria_saccifera)	((Leopoldinia_pulchra	(Dictyosperma_album	(Dypsis_decaryi	(Heterospathe_cagayanensis	(Hydriastele_microspadix	(Veitchia_spiralis	(Burretiokentia_grandiflora	Kentiopsis_piersoniorum)))))))	((Oenocarpus_minor	Oenocarpus_bataua)	(Podococcus_barteri	Prestoea_acuminata))))	Pelagodoxa_henryana))))))	(Phoenix_dactylifera	Serenoa_repens)))	Kingia_australis);
((Orania_palindan	((Sclerosperma_profizianum	((((((Elaeis_oleifera	Elaeis_guineensis)	Bactris_major)	Attalea_speciosa)	((Reinhardtia_latisecta	Reinhardtia_paiewonskiana)	(Reinhardtia_gracilis	Reinhardtia_simplex)))	(Roystonea_regia	((Geonoma_undata	Manicaria_saccifera)	((Pelagodoxa_henryana	(Dictyosperma_album	(Dypsis_decaryi	(Heterospathe_cagayanensis	((Veitchia_spiralis	(Kentiopsis_piersoniorum	Hydriastele_microspadix))	Burretiokentia_grandiflora)))))	(Podococcus_barteri	(Prestoea_acuminata	(Leopoldinia_pulchra	(Oenocarpus_minor	Oenocarpus_bataua))))))))	((((Phoenix_dactylifera	Serenoa_repens)	Sabal_domingensis)	Pseudophoenix_vinifera)	(Nypa_fruticans	Iriartea_deltoidea))))	Calamus_caryotoides))	Kingia_australis);
((Roystonea_regia	((((Leopoldinia_pulchra	(Dictyosperma_album	(Heterospathe_cagayanensis	(((Hydriastele_microspadix	(Veitchia_spiralis	Kentiopsis_piersoniorum))	Burretiokentia_grandiflora)	Dypsis_decaryi))))	(((Oenocarpus_minor	Oenocarpus_bataua)	(Prestoea_acuminata	Podococcus_barteri))	(Geonoma_undata	Manicaria_saccifera)))	Pelagodoxa_henryana)	((((((Elaeis_oleifera	Elaeis_guineensis)	Bactris_major)	Attalea_speciosa)	((Reinhardtia_latisecta	Reinhardtia_paiewonskiana)	(Reinhardtia_gracilis	Reinhardtia_simplex)))	(Orania_palindan	Sclerosperma_profizianum))	((((Phoenix_dactylifera	Serenoa_repens)	(Calamus_caryotoides	Sabal_domingensis))	(Pseudophoenix_vinifera	Nypa_fruticans))	Iriartea_deltoidea))))	Kingia_australis);
((Calamus_caryotoides	(Nypa_fruticans	(((Iriartea_deltoidea	(((Roystonea_regia	(((((Heterospathe_cagayanensis	((Kentiopsis_piersoniorum	(Hydriastele_microspadix	Veitchia_spiralis))	Burretiokentia_grandiflora))	Dypsis_decaryi)	Dictyosperma_album)	((Leopoldinia_pulchra	((Oenocarpus_minor	Oenocarpus_bataua)	Prestoea_acuminata))	((Podococcus_barteri	Geonoma_undata)	Manicaria_saccifera)))	Pelagodoxa_henryana))	((((Elaeis_oleifera	Elaeis_guineensis)	Bactris_major)	Attalea_speciosa)	((Reinhardtia_latisecta	(Reinhardtia_gracilis	Reinhardtia_paiewonskiana))	Reinhardtia_simplex)))	(Orania_palindan	Sclerosperma_profizianum)))	(Sabal_domingensis	(Phoenix_dactylifera	Serenoa_repens)))	Pseudophoenix_vinifera)))	Kingia_australis);
((Orania_palindan	((Podococcus_barteri	Sclerosperma_profizianum)	((((((Pseudophoenix_vinifera	Nypa_fruticans)	(Sabal_domingensis	(Phoenix_dactylifera	Serenoa_repens)))	Calamus_caryotoides)	Iriartea_deltoidea)	((((((Heterospathe_cagayanensis	((Kentiopsis_piersoniorum	Veitchia_spiralis)	Burretiokentia_grandiflora))	Hydriastele_microspadix)	Dypsis_decaryi)	Dictyosperma_album)	((Geonoma_undata	(Pelagodoxa_henryana	Manicaria_saccifera))	(Leopoldinia_pulchra	((Oenocarpus_minor	Oenocarpus_bataua)	Prestoea_acuminata))))	((((Elaeis_oleifera	Elaeis_guineensis)	Bactris_major)	Attalea_speciosa)	((Reinhardtia_latisecta	Reinhardtia_paiewonskiana)	(Reinhardtia_gracilis	Reinhardtia_simplex)))))	Roystonea_regia)))	Kingia_australis);
((Calamus_caryotoides	((((Roystonea_regia	((((Pelagodoxa_henryana	Manicaria_saccifera)	(Leopoldinia_pulchra	((Oenocarpus_minor	Oenocarpus_bataua)	Prestoea_acuminata)))	(((Heterospathe_cagayanensis	((Hydriastele_microspadix	(Kentiopsis_piersoniorum	Veitchia_spiralis))	(Podococcus_barteri	Burretiokentia_grandiflora)))	Dypsis_decaryi)	Dictyosperma_album))	Geonoma_undata))	(Pseudophoenix_vinifera	((((Elaeis_oleifera	Elaeis_guineensis)	Bactris_major)	Attalea_speciosa)	((Reinhardtia_latisecta	Reinhardtia_paiewonskiana)	(Reinhardtia_gracilis	Reinhardtia_simplex)))))	(((Nypa_fruticans	(Sabal_domingensis	(Phoenix_dactylifera	Serenoa_repens)))	Iriartea_deltoidea)	Sclerosperma_profizianum))	Orania_palindan))	Kingia_australis);
((Roystonea_regia	(((((Pelagodoxa_henryana	Manicaria_saccifera)	(Podococcus_barteri	(Leopoldinia_pulchra	((Oenocarpus_minor	Oenocarpus_bataua)	Prestoea_acuminata))))	(((Heterospathe_cagayanensis	(Hydriastele_microspadix	(Veitchia_spiralis	(Burretiokentia_grandiflora	Kentiopsis_piersoniorum))))	Dypsis_decaryi)	Dictyosperma_album))	Geonoma_undata)	(((((Elaeis_oleifera	Elaeis_guineensis)	Bactris_major)	Attalea_speciosa)	((Reinhardtia_latisecta	Reinhardtia_paiewonskiana)	(Reinhardtia_gracilis	Reinhardtia_simplex)))	((((Nypa_fruticans	Calamus_caryotoides)	(Pseudophoenix_vinifera	(Sabal_domingensis	(Phoenix_dactylifera	Serenoa_repens))))	Iriartea_deltoidea)	(Orania_palindan	Sclerosperma_profizianum)))))	Kingia_australis);
((Calamus_caryotoides	((((Iriartea_deltoidea	(Roystonea_regia	((((((Elaeis_oleifera	Elaeis_guineensis)	Bactris_major)	Attalea_speciosa)	((Reinhardtia_latisecta	Reinhardtia_paiewonskiana)	(Reinhardtia_gracilis	Reinhardtia_simplex)))	(Orania_palindan	Sclerosperma_profizianum))	((Geonoma_undata	(((Leopoldinia_pulchra	Pelagodoxa_henryana)	Manicaria_saccifera)	((Oenocarpus_minor	Oenocarpus_bataua)	Prestoea_acuminata)))	(Dypsis_decaryi	(Dictyosperma_album	(Heterospathe_cagayanensis	((Podococcus_barteri	Veitchia_spiralis)	((Burretiokentia_grandiflora	Kentiopsis_piersoniorum)	Hydriastele_microspadix)))))))))	Pseudophoenix_vinifera)	(Sabal_domingensis	(Phoenix_dactylifera	Serenoa_repens)))	Nypa_fruticans))	Kingia_australis);
((((Elaeis_oleifera	Elaeis_guineensis)	Bactris_major)	(Attalea_speciosa	(((Reinhardtia_latisecta	Reinhardtia_paiewonskiana)	(Reinhardtia_gracilis	Reinhardtia_simplex))	(((((Nypa_fruticans	Pseudophoenix_vinifera)	(Sabal_domingensis	(Phoenix_dactylifera	Serenoa_repens)))	Iriartea_deltoidea)	(Orania_palindan	Sclerosperma_profizianum))	((((Manicaria_saccifera	((Leopoldinia_pulchra	(Oenocarpus_minor	Oenocarpus_bataua))	Prestoea_acuminata))	(Pelagodoxa_henryana	((Dictyosperma_album	(Heterospathe_cagayanensis	(Burretiokentia_grandiflora	(Veitchia_spiralis	Kentiopsis_piersoniorum))))	(Dypsis_decaryi	Hydriastele_microspadix))))	(Podococcus_barteri	Geonoma_undata))	(Calamus_caryotoides	Roystonea_regia))))))	Kingia_australis);
((Sabal_domingensis	(((Pseudophoenix_vinifera	Nypa_fruticans)	(Iriartea_deltoidea	(((((Pelagodoxa_henryana	((Oenocarpus_minor	Oenocarpus_bataua)	(Podococcus_barteri	Prestoea_acuminata)))	(Leopoldinia_pulchra	(Manicaria_saccifera	Geonoma_undata)))	(Dictyosperma_album	(Dypsis_decaryi	((Hydriastele_microspadix	(Heterospathe_cagayanensis	Veitchia_spiralis))	(Kentiopsis_piersoniorum	Burretiokentia_grandiflora)))))	(Roystonea_regia	((Orania_palindan	Sclerosperma_profizianum)	Calamus_caryotoides)))	(((Reinhardtia_gracilis	Reinhardtia_simplex)	(Reinhardtia_latisecta	Reinhardtia_paiewonskiana))	((Elaeis_guineensis	Elaeis_oleifera)	(Attalea_speciosa	Bactris_major))))))	(Serenoa_repens	Phoenix_dactylifera)))	Kingia_australis);
((Orania_palindan	(Sclerosperma_profizianum	(((((Reinhardtia_gracilis	Reinhardtia_simplex)	(Reinhardtia_latisecta	Reinhardtia_paiewonskiana))	((Elaeis_guineensis	Elaeis_oleifera)	(Attalea_speciosa	Bactris_major)))	(Roystonea_regia	((((Podococcus_barteri	((Leopoldinia_pulchra	(Oenocarpus_minor	Oenocarpus_bataua))	Prestoea_acuminata))	(Manicaria_saccifera	Geonoma_undata))	(Dictyosperma_album	(Dypsis_decaryi	(Heterospathe_cagayanensis	((Veitchia_spiralis	(Hydriastele_microspadix	Kentiopsis_piersoniorum))	Burretiokentia_grandiflora)))))	Pelagodoxa_henryana)))	((Calamus_caryotoides	(((Serenoa_repens	Phoenix_dactylifera)	Sabal_domingensis)	(Pseudophoenix_vinifera	Nypa_fruticans)))	Iriartea_deltoidea))))	Kingia_australis);
((Sclerosperma_profizianum	((((((Reinhardtia_gracilis	Reinhardtia_simplex)	(Reinhardtia_latisecta	Reinhardtia_paiewonskiana))	(Attalea_speciosa	(Bactris_major	(Elaeis_guineensis	Elaeis_oleifera))))	(Roystonea_regia	((((((Oenocarpus_bataua	(Podococcus_barteri	Oenocarpus_minor))	Prestoea_acuminata)	(Pelagodoxa_henryana	Manicaria_saccifera))	Leopoldinia_pulchra)	(Dictyosperma_album	(Dypsis_decaryi	(Heterospathe_cagayanensis	((Hydriastele_microspadix	(Kentiopsis_piersoniorum	Veitchia_spiralis))	Burretiokentia_grandiflora)))))	Geonoma_undata)))	((((Serenoa_repens	Phoenix_dactylifera)	Sabal_domingensis)	(Pseudophoenix_vinifera	(Calamus_caryotoides	Nypa_fruticans)))	Iriartea_deltoidea))	Orania_palindan))	Kingia_australis);
((Calamus_caryotoides	(Nypa_fruticans	(((Serenoa_repens	Phoenix_dactylifera)	Sabal_domingensis)	((Iriartea_deltoidea	(((Orania_palindan	Sclerosperma_profizianum)	(((Reinhardtia_gracilis	Reinhardtia_simplex)	(Reinhardtia_latisecta	Reinhardtia_paiewonskiana))	(Attalea_speciosa	(Bactris_major	(Elaeis_guineensis	Elaeis_oleifera)))))	(Roystonea_regia	(((Leopoldinia_pulchra	((Oenocarpus_bataua	Oenocarpus_minor)	Prestoea_acuminata))	(Geonoma_undata	Manicaria_saccifera))	(Pelagodoxa_henryana	((Podococcus_barteri	Dictyosperma_album)	(Dypsis_decaryi	(Heterospathe_cagayanensis	(Hydriastele_microspadix	((Burretiokentia_grandiflora	Kentiopsis_piersoniorum)	Veitchia_spiralis))))))))))	Pseudophoenix_vinifera))))	Kingia_australis);
((Pseudophoenix_vinifera	((((Serenoa_repens	Phoenix_dactylifera)	Sabal_domingensis)	(Iriartea_deltoidea	((Orania_palindan	Sclerosperma_profizianum)	((((Reinhardtia_gracilis	Reinhardtia_simplex)	(Reinhardtia_latisecta	Reinhardtia_paiewonskiana))	(Attalea_speciosa	(Bactris_major	(Elaeis_guineensis	Elaeis_oleifera))))	(Roystonea_regia	((((Oenocarpus_bataua	Oenocarpus_minor)	Prestoea_acuminata)	((Calamus_caryotoides	(Podococcus_barteri	Geonoma_undata))	(Pelagodoxa_henryana	(Leopoldinia_pulchra	Manicaria_saccifera))))	(Dypsis_decaryi	((Dictyosperma_album	(Heterospathe_cagayanensis	((Burretiokentia_grandiflora	Kentiopsis_piersoniorum)	Veitchia_spiralis)))	Hydriastele_microspadix))))))))	Nypa_fruticans))	Kingia_australis);
(((Podococcus_barteri	((Reinhardtia_simplex	(Reinhardtia_latisecta	(Reinhardtia_gracilis	Reinhardtia_paiewonskiana)))	(Attalea_speciosa	(Bactris_major	(Elaeis_guineensis	Elaeis_oleifera)))))	((Roystonea_regia	((((Oenocarpus_bataua	Oenocarpus_minor)	Prestoea_acuminata)	((Calamus_caryotoides	Geonoma_undata)	(Manicaria_saccifera	(Pelagodoxa_henryana	Leopoldinia_pulchra))))	((Dypsis_decaryi	((Heterospathe_cagayanensis	(Kentiopsis_piersoniorum	(Veitchia_spiralis	Burretiokentia_grandiflora)))	Hydriastele_microspadix))	Dictyosperma_album)))	((((Nypa_fruticans	Pseudophoenix_vinifera)	((Serenoa_repens	Phoenix_dactylifera)	Sabal_domingensis))	Iriartea_deltoidea)	(Orania_palindan	Sclerosperma_profizianum))))	Kingia_australis);
((Podococcus_barteri	(Sclerosperma_profizianum	(((Roystonea_regia	((((Oenocarpus_bataua	Oenocarpus_minor)	Prestoea_acuminata)	(Pelagodoxa_henryana	(Leopoldinia_pulchra	(Manicaria_saccifera	Geonoma_undata))))	((Hydriastele_microspadix	(Dictyosperma_album	(Heterospathe_cagayanensis	((Kentiopsis_piersoniorum	Veitchia_spiralis)	Burretiokentia_grandiflora))))	Dypsis_decaryi)))	(((Calamus_caryotoides	((Nypa_fruticans	Pseudophoenix_vinifera)	((Serenoa_repens	Phoenix_dactylifera)	Sabal_domingensis)))	Iriartea_deltoidea)	(((Reinhardtia_gracilis	Reinhardtia_simplex)	(Reinhardtia_latisecta	Reinhardtia_paiewonskiana))	(Attalea_speciosa	(Bactris_major	(Elaeis_guineensis	Elaeis_oleifera))))))	Orania_palindan)))	Kingia_australis);
((((Nypa_fruticans	Calamus_caryotoides)	(Pseudophoenix_vinifera	((Serenoa_repens	Phoenix_dactylifera)	Sabal_domingensis)))	(Iriartea_deltoidea	((((Reinhardtia_gracilis	Reinhardtia_simplex)	(Reinhardtia_latisecta	Reinhardtia_paiewonskiana))	(Attalea_speciosa	(Bactris_major	(Elaeis_guineensis	Elaeis_oleifera))))	((Orania_palindan	Sclerosperma_profizianum)	(Roystonea_regia	(((((Oenocarpus_bataua	Oenocarpus_minor)	Prestoea_acuminata)	(Pelagodoxa_henryana	(Leopoldinia_pulchra	Manicaria_saccifera)))	Geonoma_undata)	(((Heterospathe_cagayanensis	((Hydriastele_microspadix	(Kentiopsis_piersoniorum	Veitchia_spiralis))	Burretiokentia_grandiflora))	Dypsis_decaryi)	(Podococcus_barteri	Dictyosperma_album))))))))	Kingia_australis);
((Calamus_caryotoides	(((Nypa_fruticans	Pseudophoenix_vinifera)	((Serenoa_repens	Phoenix_dactylifera)	Sabal_domingensis))	(Iriartea_deltoidea	((Orania_palindan	Sclerosperma_profizianum)	((Roystonea_regia	(((((Leopoldinia_pulchra	(Oenocarpus_bataua	Oenocarpus_minor))	Prestoea_acuminata)	(Manicaria_saccifera	(Podococcus_barteri	Geonoma_undata)))	(((Hydriastele_microspadix	((Burretiokentia_grandiflora	(Kentiopsis_piersoniorum	Veitchia_spiralis))	Heterospathe_cagayanensis))	Dictyosperma_album)	Dypsis_decaryi))	Pelagodoxa_henryana))	(((Reinhardtia_gracilis	Reinhardtia_simplex)	(Reinhardtia_latisecta	Reinhardtia_paiewonskiana))	(Attalea_speciosa	(Bactris_major	(Elaeis_guineensis	Elaeis_oleifera)))))))))	Kingia_australis);
((Sabal_domingensis	((((Iriartea_deltoidea	((Podococcus_barteri	(((Reinhardtia_gracilis	Reinhardtia_simplex)	(Reinhardtia_latisecta	Reinhardtia_paiewonskiana))	(Attalea_speciosa	(Bactris_major	(Elaeis_guineensis	Elaeis_oleifera)))))	((Orania_palindan	Sclerosperma_profizianum)	(Roystonea_regia	((((Leopoldinia_pulchra	(Oenocarpus_bataua	Oenocarpus_minor))	Prestoea_acuminata)	((Pelagodoxa_henryana	Manicaria_saccifera)	Geonoma_undata))	(Dictyosperma_album	(Dypsis_decaryi	((Burretiokentia_grandiflora	(Hydriastele_microspadix	(Kentiopsis_piersoniorum	Veitchia_spiralis)))	Heterospathe_cagayanensis))))))))	(Nypa_fruticans	Pseudophoenix_vinifera))	(Serenoa_repens	Phoenix_dactylifera))	Calamus_caryotoides))	Kingia_australis);
((Orania_palindan	(((((((Nypa_fruticans	Pseudophoenix_vinifera)	(Sabal_domingensis	(Serenoa_repens	Phoenix_dactylifera)))	Calamus_caryotoides)	(((Reinhardtia_simplex	Reinhardtia_gracilis)	(Reinhardtia_latisecta	Reinhardtia_paiewonskiana))	(Attalea_speciosa	((Elaeis_oleifera	Elaeis_guineensis)	Bactris_major))))	(Roystonea_regia	(((Dictyosperma_album	(Dypsis_decaryi	(((Kentiopsis_piersoniorum	Veitchia_spiralis)	Hydriastele_microspadix)	(Podococcus_barteri	Burretiokentia_grandiflora))))	Heterospathe_cagayanensis)	(((Pelagodoxa_henryana	Manicaria_saccifera)	(Leopoldinia_pulchra	((Oenocarpus_minor	Oenocarpus_bataua)	Prestoea_acuminata)))	Geonoma_undata))))	Iriartea_deltoidea)	Sclerosperma_profizianum))	Kingia_australis);
((Sabal_domingensis	(((Serenoa_repens	Phoenix_dactylifera)	((((((Reinhardtia_simplex	Reinhardtia_gracilis)	(Reinhardtia_latisecta	Reinhardtia_paiewonskiana))	(Attalea_speciosa	((Elaeis_oleifera	Elaeis_guineensis)	Bactris_major)))	((Roystonea_regia	((Dypsis_decaryi	((Dictyosperma_album	(Heterospathe_cagayanensis	(Burretiokentia_grandiflora	(Kentiopsis_piersoniorum	Veitchia_spiralis))))	Hydriastele_microspadix))	((((Podococcus_barteri	Pelagodoxa_henryana)	Manicaria_saccifera)	(Leopoldinia_pulchra	((Oenocarpus_minor	Oenocarpus_bataua)	Prestoea_acuminata)))	Geonoma_undata)))	(Sclerosperma_profizianum	Orania_palindan)))	Iriartea_deltoidea)	(Nypa_fruticans	Pseudophoenix_vinifera)))	Calamus_caryotoides))	Kingia_australis);
((Roystonea_regia	((((Dypsis_decaryi	(Dictyosperma_album	(Heterospathe_cagayanensis	(Burretiokentia_grandiflora	((Hydriastele_microspadix	Kentiopsis_piersoniorum)	Veitchia_spiralis)))))	((Leopoldinia_pulchra	((Oenocarpus_minor	Oenocarpus_bataua)	Prestoea_acuminata))	(Manicaria_saccifera	(Podococcus_barteri	Pelagodoxa_henryana))))	Geonoma_undata)	(((Iriartea_deltoidea	((Calamus_caryotoides	(Nypa_fruticans	Pseudophoenix_vinifera))	(Sabal_domingensis	(Serenoa_repens	Phoenix_dactylifera))))	(Sclerosperma_profizianum	Orania_palindan))	((Reinhardtia_simplex	(Reinhardtia_latisecta	(Reinhardtia_gracilis	Reinhardtia_paiewonskiana)))	(Attalea_speciosa	((Elaeis_oleifera	Elaeis_guineensis)	Bactris_major))))))	Kingia_australis);
((Calamus_caryotoides	(((Nypa_fruticans	Pseudophoenix_vinifera)	(Sabal_domingensis	(Serenoa_repens	Phoenix_dactylifera)))	((((Sclerosperma_profizianum	Orania_palindan)	((Podococcus_barteri	(((Reinhardtia_gracilis	Reinhardtia_simplex)	(Reinhardtia_latisecta	Reinhardtia_paiewonskiana))	(Attalea_speciosa	((Elaeis_oleifera	Elaeis_guineensis)	Bactris_major))))	(((Dypsis_decaryi	(Dictyosperma_album	(Heterospathe_cagayanensis	(Burretiokentia_grandiflora	(Hydriastele_microspadix	(Kentiopsis_piersoniorum	Veitchia_spiralis))))))	((Manicaria_saccifera	((Oenocarpus_minor	Oenocarpus_bataua)	Prestoea_acuminata))	(Pelagodoxa_henryana	Leopoldinia_pulchra)))	Geonoma_undata)))	Roystonea_regia)	Iriartea_deltoidea)))	Kingia_australis);
((Orania_palindan	((((((Reinhardtia_gracilis	Reinhardtia_simplex)	(Reinhardtia_latisecta	Reinhardtia_paiewonskiana))	(Attalea_speciosa	((Elaeis_oleifera	Elaeis_guineensis)	Bactris_major)))	(Roystonea_regia	((((Oenocarpus_minor	(Podococcus_barteri	Oenocarpus_bataua))	Prestoea_acuminata)	(Geonoma_undata	(Leopoldinia_pulchra	Manicaria_saccifera)))	(Pelagodoxa_henryana	(Heterospathe_cagayanensis	((((Burretiokentia_grandiflora	Kentiopsis_piersoniorum)	Veitchia_spiralis)	(Dypsis_decaryi	Hydriastele_microspadix))	Dictyosperma_album))))))	(Iriartea_deltoidea	((Calamus_caryotoides	(Nypa_fruticans	Pseudophoenix_vinifera))	(Sabal_domingensis	(Serenoa_repens	Phoenix_dactylifera)))))	Sclerosperma_profizianum))	Kingia_australis);
((Nypa_fruticans	((Pseudophoenix_vinifera	((Sabal_domingensis	(Serenoa_repens	Phoenix_dactylifera))	(((Sclerosperma_profizianum	Orania_palindan)	((((Reinhardtia_gracilis	Reinhardtia_simplex)	(Reinhardtia_latisecta	Reinhardtia_paiewonskiana))	(Attalea_speciosa	((Elaeis_oleifera	Elaeis_guineensis)	Bactris_major)))	(Roystonea_regia	((((((Oenocarpus_minor	Oenocarpus_bataua)	Prestoea_acuminata)	(Pelagodoxa_henryana	Manicaria_saccifera))	(Leopoldinia_pulchra	Podococcus_barteri))	((((Burretiokentia_grandiflora	(Kentiopsis_piersoniorum	Veitchia_spiralis))	(Hydriastele_microspadix	Dictyosperma_album))	Heterospathe_cagayanensis)	Dypsis_decaryi))	Geonoma_undata))))	Iriartea_deltoidea)))	Calamus_caryotoides))	Kingia_australis);
((Sclerosperma_profizianum	(Orania_palindan	(((((Reinhardtia_gracilis	Reinhardtia_simplex)	(Reinhardtia_latisecta	Reinhardtia_paiewonskiana))	(Attalea_speciosa	((Elaeis_oleifera	Elaeis_guineensis)	Bactris_major)))	((Iriartea_deltoidea	(((Nypa_fruticans	Pseudophoenix_vinifera)	(Sabal_domingensis	(Serenoa_repens	Phoenix_dactylifera)))	Calamus_caryotoides))	(((Pelagodoxa_henryana	Leopoldinia_pulchra)	(Dypsis_decaryi	(Dictyosperma_album	(((Hydriastele_microspadix	(Veitchia_spiralis	Kentiopsis_piersoniorum))	Burretiokentia_grandiflora)	Heterospathe_cagayanensis))))	((Podococcus_barteri	((Oenocarpus_minor	Oenocarpus_bataua)	Prestoea_acuminata))	(Manicaria_saccifera	Geonoma_undata)))))	Roystonea_regia)))	Kingia_australis);
((Orania_palindan	(((((Reinhardtia_gracilis	Reinhardtia_simplex)	(Reinhardtia_latisecta	Reinhardtia_paiewonskiana))	(Attalea_speciosa	((Elaeis_oleifera	Elaeis_guineensis)	Bactris_major)))	((Iriartea_deltoidea	(((Calamus_caryotoides	Nypa_fruticans)	Pseudophoenix_vinifera)	(Sabal_domingensis	(Serenoa_repens	Phoenix_dactylifera))))	(Roystonea_regia	(((Dictyosperma_album	((Hydriastele_microspadix	((Burretiokentia_grandiflora	Veitchia_spiralis)	Kentiopsis_piersoniorum))	Heterospathe_cagayanensis))	Dypsis_decaryi)	(((Oenocarpus_minor	Oenocarpus_bataua)	Prestoea_acuminata)	((((Podococcus_barteri	Pelagodoxa_henryana)	Leopoldinia_pulchra)	Manicaria_saccifera)	Geonoma_undata))))))	Sclerosperma_profizianum))	Kingia_australis);
((Pseudophoenix_vinifera	((Sclerosperma_profizianum	Orania_palindan)	((((Sabal_domingensis	(Serenoa_repens	Phoenix_dactylifera))	(Calamus_caryotoides	Nypa_fruticans))	(Roystonea_regia	(((Geonoma_undata	Manicaria_saccifera)	(Leopoldinia_pulchra	((Oenocarpus_minor	Oenocarpus_bataua)	Prestoea_acuminata)))	((Podococcus_barteri	Pelagodoxa_henryana)	(((Dictyosperma_album	(Hydriastele_microspadix	(Veitchia_spiralis	(Kentiopsis_piersoniorum	Burretiokentia_grandiflora))))	Dypsis_decaryi)	Heterospathe_cagayanensis)))))	(Iriartea_deltoidea	(((Reinhardtia_gracilis	Reinhardtia_simplex)	(Reinhardtia_latisecta	Reinhardtia_paiewonskiana))	(Attalea_speciosa	((Elaeis_oleifera	Elaeis_guineensis)	Bactris_major)))))))	Kingia_australis);
((Calamus_caryotoides	(Nypa_fruticans	((((Iriartea_deltoidea	((Dictyosperma_album	((Heterospathe_cagayanensis	(((Veitchia_spiralis	Kentiopsis_piersoniorum)	Burretiokentia_grandiflora)	Hydriastele_microspadix))	Dypsis_decaryi))	((Pelagodoxa_henryana	Manicaria_saccifera)	((Podococcus_barteri	(Leopoldinia_pulchra	((Oenocarpus_minor	Oenocarpus_bataua)	Prestoea_acuminata)))	Geonoma_undata))))	(Roystonea_regia	(Pseudophoenix_vinifera	(((Reinhardtia_gracilis	Reinhardtia_simplex)	(Reinhardtia_latisecta	Reinhardtia_paiewonskiana))	(Attalea_speciosa	((Elaeis_oleifera	Elaeis_guineensis)	Bactris_major))))))	(Sclerosperma_profizianum	Orania_palindan))	(Sabal_domingensis	(Serenoa_repens	Phoenix_dactylifera)))))	Kingia_australis);
((Sclerosperma_profizianum	(Orania_palindan	(((((Reinhardtia_latisecta	Reinhardtia_paiewonskiana)	(Reinhardtia_simplex	Reinhardtia_gracilis))	(Attalea_speciosa	(Bactris_major	(Elaeis_guineensis	Elaeis_oleifera))))	(Roystonea_regia	((((Manicaria_saccifera	Geonoma_undata)	(Leopoldinia_pulchra	((Oenocarpus_minor	Oenocarpus_bataua)	Prestoea_acuminata)))	((((Heterospathe_cagayanensis	((Kentiopsis_piersoniorum	Veitchia_spiralis)	Burretiokentia_grandiflora))	Dictyosperma_album)	Hydriastele_microspadix)	Dypsis_decaryi))	(Podococcus_barteri	Pelagodoxa_henryana))))	(Iriartea_deltoidea	((Nypa_fruticans	Calamus_caryotoides)	((Serenoa_repens	(Phoenix_dactylifera	Sabal_domingensis))	Pseudophoenix_vinifera))))))	Kingia_australis);
((((((Sclerosperma_profizianum	Orania_palindan)	((((Reinhardtia_latisecta	Reinhardtia_paiewonskiana)	(Reinhardtia_simplex	Reinhardtia_gracilis))	(Attalea_speciosa	(Bactris_major	(Elaeis_guineensis	Elaeis_oleifera))))	(Roystonea_regia	(((((Pelagodoxa_henryana	Podococcus_barteri)	Leopoldinia_pulchra)	(Manicaria_saccifera	((Oenocarpus_minor	Oenocarpus_bataua)	Prestoea_acuminata)))	(((((Burretiokentia_grandiflora	Kentiopsis_piersoniorum)	Hydriastele_microspadix)	(Heterospathe_cagayanensis	Veitchia_spiralis))	Dypsis_decaryi)	Dictyosperma_album))	Geonoma_undata))))	Iriartea_deltoidea)	(Pseudophoenix_vinifera	((Serenoa_repens	Phoenix_dactylifera)	Sabal_domingensis)))	(Nypa_fruticans	Calamus_caryotoides))	Kingia_australis);
(((((Reinhardtia_latisecta	Reinhardtia_paiewonskiana)	(Reinhardtia_simplex	Reinhardtia_gracilis))	(Attalea_speciosa	(Bactris_major	(Elaeis_guineensis	Elaeis_oleifera))))	((Roystonea_regia	(((Leopoldinia_pulchra	(Manicaria_saccifera	Geonoma_undata))	(Pelagodoxa_henryana	(Podococcus_barteri	((Hydriastele_microspadix	Dypsis_decaryi)	(((Burretiokentia_grandiflora	(Veitchia_spiralis	Kentiopsis_piersoniorum))	Heterospathe_cagayanensis)	Dictyosperma_album)))))	((Oenocarpus_minor	Oenocarpus_bataua)	Prestoea_acuminata)))	((Iriartea_deltoidea	((Pseudophoenix_vinifera	((Serenoa_repens	(Nypa_fruticans	Phoenix_dactylifera))	Sabal_domingensis))	Calamus_caryotoides))	(Sclerosperma_profizianum	Orania_palindan))))	Kingia_australis);
((Calamus_caryotoides	((Phoenix_dactylifera	Serenoa_repens)	(Sabal_domingensis	((((Sclerosperma_profizianum	Orania_palindan)	((((Reinhardtia_latisecta	Reinhardtia_paiewonskiana)	(Reinhardtia_simplex	Reinhardtia_gracilis))	(Attalea_speciosa	(Bactris_major	(Elaeis_guineensis	Elaeis_oleifera))))	(Roystonea_regia	(((Hydriastele_microspadix	Dypsis_decaryi)	(((Burretiokentia_grandiflora	(Veitchia_spiralis	Kentiopsis_piersoniorum))	Heterospathe_cagayanensis)	Dictyosperma_album))	((Podococcus_barteri	(Prestoea_acuminata	(Leopoldinia_pulchra	(Oenocarpus_minor	Oenocarpus_bataua))))	((Pelagodoxa_henryana	Manicaria_saccifera)	Geonoma_undata))))))	Iriartea_deltoidea)	(Nypa_fruticans	Pseudophoenix_vinifera)))))	Kingia_australis);
((Calamus_caryotoides	((((Sclerosperma_profizianum	Orania_palindan)	((((Reinhardtia_latisecta	Reinhardtia_paiewonskiana)	(Reinhardtia_simplex	Reinhardtia_gracilis))	(Attalea_speciosa	(Bactris_major	(Elaeis_guineensis	Elaeis_oleifera))))	(Roystonea_regia	((((Oenocarpus_minor	Oenocarpus_bataua)	(Prestoea_acuminata	Podococcus_barteri))	((Leopoldinia_pulchra	Pelagodoxa_henryana)	Manicaria_saccifera))	(Geonoma_undata	(Dypsis_decaryi	((((Burretiokentia_grandiflora	(Veitchia_spiralis	Kentiopsis_piersoniorum))	Heterospathe_cagayanensis)	Dictyosperma_album)	Hydriastele_microspadix)))))))	Iriartea_deltoidea)	((Nypa_fruticans	Pseudophoenix_vinifera)	((Phoenix_dactylifera	Serenoa_repens)	Sabal_domingensis))))	Kingia_australis);
((Orania_palindan	(((((Reinhardtia_latisecta	Reinhardtia_paiewonskiana)	(Reinhardtia_simplex	Reinhardtia_gracilis))	(Attalea_speciosa	(Bactris_major	(Elaeis_guineensis	Elaeis_oleifera))))	((Calamus_caryotoides	Roystonea_regia)	((((Dypsis_decaryi	((Hydriastele_microspadix	(Burretiokentia_grandiflora	(Podococcus_barteri	Kentiopsis_piersoniorum)))	Veitchia_spiralis))	Dictyosperma_album)	Heterospathe_cagayanensis)	(((Manicaria_saccifera	Pelagodoxa_henryana)	(((Oenocarpus_minor	Oenocarpus_bataua)	Leopoldinia_pulchra)	Prestoea_acuminata))	Geonoma_undata))))	((Iriartea_deltoidea	((Nypa_fruticans	Pseudophoenix_vinifera)	((Phoenix_dactylifera	Serenoa_repens)	Sabal_domingensis)))	Sclerosperma_profizianum)))	Kingia_australis);
((Orania_palindan	(((((Reinhardtia_latisecta	Reinhardtia_paiewonskiana)	(Reinhardtia_simplex	Reinhardtia_gracilis))	(Attalea_speciosa	(Bactris_major	(Elaeis_guineensis	Elaeis_oleifera))))	((Calamus_caryotoides	Roystonea_regia)	((Pelagodoxa_henryana	((Dictyosperma_album	(Heterospathe_cagayanensis	((Burretiokentia_grandiflora	(Veitchia_spiralis	Kentiopsis_piersoniorum))	Hydriastele_microspadix)))	Dypsis_decaryi))	(((Leopoldinia_pulchra	Geonoma_undata)	Manicaria_saccifera)	((Oenocarpus_minor	Oenocarpus_bataua)	(Podococcus_barteri	Prestoea_acuminata))))))	((Iriartea_deltoidea	((Nypa_fruticans	Pseudophoenix_vinifera)	((Phoenix_dactylifera	Serenoa_repens)	Sabal_domingensis)))	Sclerosperma_profizianum)))	Kingia_australis);
((Sabal_domingensis	((Nypa_fruticans	((((Orania_palindan	Sclerosperma_profizianum)	((((Reinhardtia_latisecta	Reinhardtia_paiewonskiana)	(Reinhardtia_simplex	Reinhardtia_gracilis))	(Attalea_speciosa	(Bactris_major	(Elaeis_guineensis	Elaeis_oleifera))))	(Roystonea_regia	((((((Dictyosperma_album	Hydriastele_microspadix)	(Veitchia_spiralis	(Kentiopsis_piersoniorum	Burretiokentia_grandiflora)))	Heterospathe_cagayanensis)	Dypsis_decaryi)	((Pelagodoxa_henryana	Manicaria_saccifera)	((Leopoldinia_pulchra	(Oenocarpus_minor	Oenocarpus_bataua))	(Podococcus_barteri	Prestoea_acuminata))))	Geonoma_undata))))	Iriartea_deltoidea)	Pseudophoenix_vinifera))	(Calamus_caryotoides	(Phoenix_dactylifera	Serenoa_repens))))	Kingia_australis);
((Sclerosperma_profizianum	((((((Reinhardtia_latisecta	Reinhardtia_paiewonskiana)	(Reinhardtia_simplex	Reinhardtia_gracilis))	(Attalea_speciosa	(Bactris_major	(Elaeis_guineensis	Elaeis_oleifera))))	(Roystonea_regia	((((((Burretiokentia_grandiflora	Kentiopsis_piersoniorum)	(Veitchia_spiralis	Heterospathe_cagayanensis))	Dictyosperma_album)	Dypsis_decaryi)	Hydriastele_microspadix)	((Leopoldinia_pulchra	(Prestoea_acuminata	(Oenocarpus_minor	Oenocarpus_bataua)))	((Pelagodoxa_henryana	Manicaria_saccifera)	(Calamus_caryotoides	Geonoma_undata))))))	((Podococcus_barteri	Iriartea_deltoidea)	(((Phoenix_dactylifera	Serenoa_repens)	Sabal_domingensis)	(Nypa_fruticans	Pseudophoenix_vinifera))))	Orania_palindan))	Kingia_australis);
((Sabal_domingensis	(((Nypa_fruticans	Pseudophoenix_vinifera)	(((((Heterospathe_cagayanensis	(Burretiokentia_grandiflora	(((Dypsis_decaryi	Hydriastele_microspadix)	(Veitchia_spiralis	Kentiopsis_piersoniorum))	Dictyosperma_album)))	(((Prestoea_acuminata	(Oenocarpus_minor	Oenocarpus_bataua))	(Calamus_caryotoides	Leopoldinia_pulchra))	(Manicaria_saccifera	Geonoma_undata)))	(Podococcus_barteri	Pelagodoxa_henryana))	((((Reinhardtia_latisecta	Reinhardtia_paiewonskiana)	(Reinhardtia_simplex	Reinhardtia_gracilis))	((Elaeis_guineensis	Elaeis_oleifera)	(Attalea_speciosa	Bactris_major)))	(Roystonea_regia	(Orania_palindan	Sclerosperma_profizianum))))	Iriartea_deltoidea))	(Phoenix_dactylifera	Serenoa_repens)))	Kingia_australis);
((Sabal_domingensis	((Phoenix_dactylifera	Serenoa_repens)	((Nypa_fruticans	Pseudophoenix_vinifera)	(((Orania_palindan	Sclerosperma_profizianum)	((((Calamus_caryotoides	Pelagodoxa_henryana)	Roystonea_regia)	((((Dictyosperma_album	((Veitchia_spiralis	(Hydriastele_microspadix	Kentiopsis_piersoniorum))	Burretiokentia_grandiflora))	Heterospathe_cagayanensis)	Dypsis_decaryi)	((Podococcus_barteri	(Prestoea_acuminata	(Oenocarpus_bataua	Oenocarpus_minor)))	((Manicaria_saccifera	Geonoma_undata)	Leopoldinia_pulchra))))	(((Reinhardtia_gracilis	Reinhardtia_simplex)	(Reinhardtia_latisecta	Reinhardtia_paiewonskiana))	(Attalea_speciosa	(Bactris_major	(Elaeis_oleifera	Elaeis_guineensis))))))	Iriartea_deltoidea))))	Kingia_australis);
((Calamus_caryotoides	(((Sabal_domingensis	(Phoenix_dactylifera	Serenoa_repens))	(Nypa_fruticans	Pseudophoenix_vinifera))	(((Roystonea_regia	(Orania_palindan	Sclerosperma_profizianum))	(((Reinhardtia_simplex	(Reinhardtia_latisecta	(Reinhardtia_gracilis	Reinhardtia_paiewonskiana)))	(Attalea_speciosa	(Bactris_major	(Elaeis_oleifera	Elaeis_guineensis))))	((Pelagodoxa_henryana	(Podococcus_barteri	(Dictyosperma_album	((Heterospathe_cagayanensis	(Burretiokentia_grandiflora	((Kentiopsis_piersoniorum	Veitchia_spiralis)	Hydriastele_microspadix)))	Dypsis_decaryi))))	((Leopoldinia_pulchra	((Oenocarpus_bataua	Oenocarpus_minor)	Prestoea_acuminata))	(Manicaria_saccifera	Geonoma_undata)))))	Iriartea_deltoidea)))	Kingia_australis);
((Orania_palindan	(Sclerosperma_profizianum	(((((Reinhardtia_gracilis	Reinhardtia_simplex)	(Reinhardtia_latisecta	Reinhardtia_paiewonskiana))	(Attalea_speciosa	(Bactris_major	(Elaeis_oleifera	Elaeis_guineensis))))	(((Sabal_domingensis	(Phoenix_dactylifera	Serenoa_repens))	((Calamus_caryotoides	Nypa_fruticans)	Pseudophoenix_vinifera))	Iriartea_deltoidea))	(Roystonea_regia	((Dypsis_decaryi	(Dictyosperma_album	(Heterospathe_cagayanensis	(Burretiokentia_grandiflora	((Kentiopsis_piersoniorum	Veitchia_spiralis)	Hydriastele_microspadix)))))	((Prestoea_acuminata	(Leopoldinia_pulchra	(Oenocarpus_bataua	Oenocarpus_minor)))	(Pelagodoxa_henryana	(Manicaria_saccifera	(Podococcus_barteri	Geonoma_undata)))))))))	Kingia_australis);
((Pseudophoenix_vinifera	(((Sabal_domingensis	(Phoenix_dactylifera	Serenoa_repens))	Nypa_fruticans)	(Calamus_caryotoides	(Iriartea_deltoidea	(((Orania_palindan	Sclerosperma_profizianum)	Roystonea_regia)	((((Dictyosperma_album	((Dypsis_decaryi	(Heterospathe_cagayanensis	(Burretiokentia_grandiflora	(Kentiopsis_piersoniorum	Veitchia_spiralis))))	Hydriastele_microspadix))	(((Leopoldinia_pulchra	Podococcus_barteri)	Pelagodoxa_henryana)	Geonoma_undata))	((Prestoea_acuminata	(Oenocarpus_bataua	Oenocarpus_minor))	Manicaria_saccifera))	(((Reinhardtia_gracilis	Reinhardtia_simplex)	(Reinhardtia_latisecta	Reinhardtia_paiewonskiana))	(Attalea_speciosa	(Bactris_major	(Elaeis_oleifera	Elaeis_guineensis))))))))))	Kingia_australis);
((Sabal_domingensis	((Phoenix_dactylifera	Serenoa_repens)	(Nypa_fruticans	((Iriartea_deltoidea	((Orania_palindan	Sclerosperma_profizianum)	((Roystonea_regia	(((Manicaria_saccifera	Geonoma_undata)	((((Oenocarpus_bataua	Oenocarpus_minor)	Leopoldinia_pulchra)	(Podococcus_barteri	Prestoea_acuminata))	(Dypsis_decaryi	(Dictyosperma_album	(Heterospathe_cagayanensis	(Hydriastele_microspadix	(Burretiokentia_grandiflora	(Kentiopsis_piersoniorum	Veitchia_spiralis))))))))	Pelagodoxa_henryana))	(Calamus_caryotoides	(((Reinhardtia_gracilis	Reinhardtia_simplex)	(Reinhardtia_latisecta	Reinhardtia_paiewonskiana))	(Attalea_speciosa	(Bactris_major	(Elaeis_oleifera	Elaeis_guineensis))))))))	Pseudophoenix_vinifera))))	Kingia_australis);
((Calamus_caryotoides	(((Pseudophoenix_vinifera	(Sabal_domingensis	(Phoenix_dactylifera	Serenoa_repens)))	(Iriartea_deltoidea	((Orania_palindan	Sclerosperma_profizianum)	((Roystonea_regia	(((Dypsis_decaryi	(Dictyosperma_album	(Hydriastele_microspadix	((Veitchia_spiralis	(Burretiokentia_grandiflora	Kentiopsis_piersoniorum))	Heterospathe_cagayanensis))))	((Pelagodoxa_henryana	Manicaria_saccifera)	(((Oenocarpus_bataua	Oenocarpus_minor)	Leopoldinia_pulchra)	Prestoea_acuminata)))	(Podococcus_barteri	Geonoma_undata)))	(((Reinhardtia_gracilis	Reinhardtia_simplex)	(Reinhardtia_latisecta	Reinhardtia_paiewonskiana))	(Attalea_speciosa	(Bactris_major	(Elaeis_oleifera	Elaeis_guineensis))))))))	Nypa_fruticans))	Kingia_australis);
((Pseudophoenix_vinifera	((Sabal_domingensis	(Phoenix_dactylifera	Serenoa_repens))	((Iriartea_deltoidea	((Orania_palindan	Sclerosperma_profizianum)	((Roystonea_regia	(Pelagodoxa_henryana	(((Hydriastele_microspadix	(Dypsis_decaryi	(Dictyosperma_album	((Veitchia_spiralis	(Burretiokentia_grandiflora	Kentiopsis_piersoniorum))	Heterospathe_cagayanensis))))	(Podococcus_barteri	(((Oenocarpus_bataua	Oenocarpus_minor)	Leopoldinia_pulchra)	Prestoea_acuminata)))	(Manicaria_saccifera	Geonoma_undata))))	((Reinhardtia_simplex	(Reinhardtia_latisecta	(Reinhardtia_gracilis	Reinhardtia_paiewonskiana)))	(Attalea_speciosa	(Bactris_major	(Elaeis_oleifera	Elaeis_guineensis)))))))	(Nypa_fruticans	Calamus_caryotoides))))	Kingia_australis);
((Pseudophoenix_vinifera	((Iriartea_deltoidea	((Orania_palindan	Sclerosperma_profizianum)	((Calamus_caryotoides	(Roystonea_regia	((((Leopoldinia_pulchra	Pelagodoxa_henryana)	(Dictyosperma_album	(Dypsis_decaryi	((Heterospathe_cagayanensis	(Hydriastele_microspadix	(Veitchia_spiralis	Kentiopsis_piersoniorum)))	Burretiokentia_grandiflora))))	(Podococcus_barteri	(Prestoea_acuminata	(Oenocarpus_bataua	Oenocarpus_minor))))	(Manicaria_saccifera	Geonoma_undata))))	(((Reinhardtia_gracilis	Reinhardtia_simplex)	(Reinhardtia_latisecta	Reinhardtia_paiewonskiana))	((Elaeis_oleifera	Elaeis_guineensis)	(Attalea_speciosa	Bactris_major))))))	(Nypa_fruticans	(Sabal_domingensis	(Phoenix_dactylifera	Serenoa_repens)))))	Kingia_australis);
((Pseudophoenix_vinifera	(Nypa_fruticans	(((Sabal_domingensis	(Phoenix_dactylifera	Serenoa_repens))	(Iriartea_deltoidea	((Orania_palindan	Sclerosperma_profizianum)	((Roystonea_regia	(((Podococcus_barteri	(Dypsis_decaryi	(Hydriastele_microspadix	(Dictyosperma_album	(Heterospathe_cagayanensis	((Kentiopsis_piersoniorum	Veitchia_spiralis)	Burretiokentia_grandiflora))))))	Geonoma_undata)	((Pelagodoxa_henryana	Manicaria_saccifera)	(Leopoldinia_pulchra	(Prestoea_acuminata	(Oenocarpus_bataua	Oenocarpus_minor))))))	((Reinhardtia_simplex	(Reinhardtia_latisecta	(Reinhardtia_gracilis	Reinhardtia_paiewonskiana)))	(Attalea_speciosa	(Bactris_major	(Elaeis_oleifera	Elaeis_guineensis))))))))	Calamus_caryotoides)))	Kingia_australis);
(((Nypa_fruticans	Calamus_caryotoides)	(Pseudophoenix_vinifera	((Sabal_domingensis	(Phoenix_dactylifera	Serenoa_repens))	((Podococcus_barteri	Iriartea_deltoidea)	((Orania_palindan	Sclerosperma_profizianum)	((Roystonea_regia	((Pelagodoxa_henryana	(Dictyosperma_album	((Heterospathe_cagayanensis	(((Hydriastele_microspadix	Kentiopsis_piersoniorum)	Veitchia_spiralis)	Burretiokentia_grandiflora))	Dypsis_decaryi)))	((Manicaria_saccifera	(Geonoma_undata	Leopoldinia_pulchra))	(Prestoea_acuminata	(Oenocarpus_bataua	Oenocarpus_minor)))))	(((Reinhardtia_gracilis	Reinhardtia_simplex)	(Reinhardtia_latisecta	Reinhardtia_paiewonskiana))	(Attalea_speciosa	(Bactris_major	(Elaeis_oleifera	Elaeis_guineensis))))))))))	Kingia_australis);
((Calamus_caryotoides	(Nypa_fruticans	(Pseudophoenix_vinifera	((((((Reinhardtia_latisecta	Reinhardtia_paiewonskiana)	(Reinhardtia_simplex	Reinhardtia_gracilis))	(Attalea_speciosa	((Elaeis_guineensis	Elaeis_oleifera)	Bactris_major)))	((Orania_palindan	Sclerosperma_profizianum)	(Roystonea_regia	(((Dypsis_decaryi	(Dictyosperma_album	(Heterospathe_cagayanensis	(((Burretiokentia_grandiflora	Kentiopsis_piersoniorum)	Veitchia_spiralis)	Hydriastele_microspadix))))	((((Oenocarpus_bataua	Oenocarpus_minor)	Prestoea_acuminata)	Podococcus_barteri)	Geonoma_undata))	((Pelagodoxa_henryana	Leopoldinia_pulchra)	Manicaria_saccifera)))))	Iriartea_deltoidea)	(Sabal_domingensis	(Serenoa_repens	Phoenix_dactylifera))))))	Kingia_australis);
((Orania_palindan	(Sclerosperma_profizianum	(((Roystonea_regia	(Iriartea_deltoidea	(((Leopoldinia_pulchra	((Oenocarpus_bataua	Oenocarpus_minor)	Prestoea_acuminata))	(Manicaria_saccifera	(Podococcus_barteri	Geonoma_undata)))	((Dictyosperma_album	((Heterospathe_cagayanensis	((Burretiokentia_grandiflora	(Kentiopsis_piersoniorum	Veitchia_spiralis))	Hydriastele_microspadix))	Dypsis_decaryi))	Pelagodoxa_henryana))))	(((Reinhardtia_latisecta	Reinhardtia_paiewonskiana)	(Reinhardtia_simplex	Reinhardtia_gracilis))	(Attalea_speciosa	((Elaeis_guineensis	Elaeis_oleifera)	Bactris_major))))	(((Nypa_fruticans	(Sabal_domingensis	(Serenoa_repens	Phoenix_dactylifera)))	Pseudophoenix_vinifera)	Calamus_caryotoides))))	Kingia_australis);
((Sabal_domingensis	((Serenoa_repens	Phoenix_dactylifera)	((Calamus_caryotoides	Nypa_fruticans)	(((Orania_palindan	Sclerosperma_profizianum)	((Roystonea_regia	((((Manicaria_saccifera	((Oenocarpus_bataua	Oenocarpus_minor)	Prestoea_acuminata))	(Pelagodoxa_henryana	Leopoldinia_pulchra))	(Dypsis_decaryi	(Dictyosperma_album	(Heterospathe_cagayanensis	(((Kentiopsis_piersoniorum	Hydriastele_microspadix)	Veitchia_spiralis)	Burretiokentia_grandiflora)))))	(Podococcus_barteri	Geonoma_undata)))	(Pseudophoenix_vinifera	(((Reinhardtia_latisecta	Reinhardtia_paiewonskiana)	(Reinhardtia_simplex	Reinhardtia_gracilis))	(Attalea_speciosa	((Elaeis_guineensis	Elaeis_oleifera)	Bactris_major))))))	Iriartea_deltoidea))))	Kingia_australis);
(((Calamus_caryotoides	((((Orania_palindan	Sclerosperma_profizianum)	((Pelagodoxa_henryana	((Geonoma_undata	Manicaria_saccifera)	((Leopoldinia_pulchra	(Prestoea_acuminata	(Oenocarpus_bataua	Oenocarpus_minor)))	(Podococcus_barteri	(Dictyosperma_album	((Heterospathe_cagayanensis	((Kentiopsis_piersoniorum	(Hydriastele_microspadix	Veitchia_spiralis))	Burretiokentia_grandiflora))	Dypsis_decaryi))))))	(((Reinhardtia_latisecta	(Reinhardtia_gracilis	Reinhardtia_paiewonskiana))	Reinhardtia_simplex)	(Attalea_speciosa	((Elaeis_guineensis	Elaeis_oleifera)	Bactris_major)))))	Roystonea_regia)	Iriartea_deltoidea))	(Pseudophoenix_vinifera	(Nypa_fruticans	(Sabal_domingensis	(Serenoa_repens	Phoenix_dactylifera)))))	Kingia_australis);
(((Calamus_caryotoides	(((((((((Reinhardtia_latisecta	Reinhardtia_paiewonskiana)	(Reinhardtia_gracilis	Reinhardtia_simplex))	(Attalea_speciosa	((Elaeis_guineensis	Elaeis_oleifera)	Bactris_major)))	((Sabal_domingensis	(Serenoa_repens	Phoenix_dactylifera))	(Pseudophoenix_vinifera	Nypa_fruticans)))	(Orania_palindan	Sclerosperma_profizianum))	Roystonea_regia)	(((Manicaria_saccifera	Pelagodoxa_henryana)	(Leopoldinia_pulchra	(Prestoea_acuminata	(Oenocarpus_bataua	Oenocarpus_minor))))	(Dictyosperma_album	(((Veitchia_spiralis	Heterospathe_cagayanensis)	((Burretiokentia_grandiflora	Kentiopsis_piersoniorum)	Hydriastele_microspadix))	Dypsis_decaryi))))	Iriartea_deltoidea)	Geonoma_undata))	Podococcus_barteri)	Kingia_australis);
((Orania_palindan	(Sclerosperma_profizianum	(Roystonea_regia	((Calamus_caryotoides	((Sabal_domingensis	(Serenoa_repens	Phoenix_dactylifera))	(Pseudophoenix_vinifera	Nypa_fruticans)))	((((Dictyosperma_album	((Heterospathe_cagayanensis	(Hydriastele_microspadix	(Veitchia_spiralis	(Burretiokentia_grandiflora	Kentiopsis_piersoniorum))))	Dypsis_decaryi))	(Pelagodoxa_henryana	((Geonoma_undata	(Leopoldinia_pulchra	Manicaria_saccifera))	((Podococcus_barteri	Prestoea_acuminata)	(Oenocarpus_bataua	Oenocarpus_minor)))))	Iriartea_deltoidea)	(((Reinhardtia_latisecta	(Reinhardtia_paiewonskiana	Reinhardtia_gracilis))	Reinhardtia_simplex)	(Attalea_speciosa	((Elaeis_guineensis	Elaeis_oleifera)	Bactris_major))))))))	Kingia_australis);
((Calamus_caryotoides	(((Sabal_domingensis	(Serenoa_repens	Phoenix_dactylifera))	(Pseudophoenix_vinifera	Nypa_fruticans))	((((((Dictyosperma_album	((Heterospathe_cagayanensis	((Hydriastele_microspadix	(Veitchia_spiralis	Kentiopsis_piersoniorum))	Burretiokentia_grandiflora))	Dypsis_decaryi))	((Geonoma_undata	Manicaria_saccifera)	(Podococcus_barteri	(Prestoea_acuminata	(Leopoldinia_pulchra	(Oenocarpus_bataua	Oenocarpus_minor))))))	Pelagodoxa_henryana)	(((Reinhardtia_latisecta	(Reinhardtia_paiewonskiana	Reinhardtia_gracilis))	Reinhardtia_simplex)	(Attalea_speciosa	((Elaeis_guineensis	Elaeis_oleifera)	Bactris_major))))	((Orania_palindan	Sclerosperma_profizianum)	Roystonea_regia))	Iriartea_deltoidea)))	Kingia_australis);
((Sclerosperma_profizianum	(((Iriartea_deltoidea	((Sabal_domingensis	(Serenoa_repens	Phoenix_dactylifera))	(Pseudophoenix_vinifera	Nypa_fruticans)))	((Roystonea_regia	(((Dictyosperma_album	((Heterospathe_cagayanensis	((Hydriastele_microspadix	(Veitchia_spiralis	Kentiopsis_piersoniorum))	Burretiokentia_grandiflora))	Dypsis_decaryi))	((Leopoldinia_pulchra	((Calamus_caryotoides	(Podococcus_barteri	Geonoma_undata))	Manicaria_saccifera))	(Prestoea_acuminata	(Oenocarpus_bataua	Oenocarpus_minor))))	Pelagodoxa_henryana))	(((Reinhardtia_latisecta	Reinhardtia_paiewonskiana)	(Reinhardtia_gracilis	Reinhardtia_simplex))	(Attalea_speciosa	((Elaeis_guineensis	Elaeis_oleifera)	Bactris_major)))))	Orania_palindan))	Kingia_australis);
((Orania_palindan	(Sclerosperma_profizianum	(((Iriartea_deltoidea	((Sabal_domingensis	(Serenoa_repens	Phoenix_dactylifera))	(Pseudophoenix_vinifera	Nypa_fruticans)))	((Pelagodoxa_henryana	((Dictyosperma_album	((Hydriastele_microspadix	((Burretiokentia_grandiflora	(Veitchia_spiralis	Kentiopsis_piersoniorum))	Heterospathe_cagayanensis))	Dypsis_decaryi))	(((Podococcus_barteri	Geonoma_undata)	Manicaria_saccifera)	(Calamus_caryotoides	(Prestoea_acuminata	(Leopoldinia_pulchra	(Oenocarpus_bataua	Oenocarpus_minor)))))))	(((Reinhardtia_latisecta	Reinhardtia_paiewonskiana)	(Reinhardtia_gracilis	Reinhardtia_simplex))	(Attalea_speciosa	((Elaeis_guineensis	Elaeis_oleifera)	Bactris_major)))))	Roystonea_regia)))	Kingia_australis);
(((Sabal_domingensis	((Serenoa_repens	Phoenix_dactylifera)	((Pseudophoenix_vinifera	Nypa_fruticans)	((((Roystonea_regia	(((((Burretiokentia_grandiflora	(Veitchia_spiralis	Kentiopsis_piersoniorum))	Heterospathe_cagayanensis)	Dictyosperma_album)	(Hydriastele_microspadix	Dypsis_decaryi))	(Pelagodoxa_henryana	((Leopoldinia_pulchra	((Oenocarpus_bataua	Oenocarpus_minor)	Prestoea_acuminata))	((Podococcus_barteri	Geonoma_undata)	Manicaria_saccifera)))))	(((Reinhardtia_latisecta	Reinhardtia_paiewonskiana)	(Reinhardtia_gracilis	Reinhardtia_simplex))	(Attalea_speciosa	((Elaeis_guineensis	Elaeis_oleifera)	Bactris_major))))	(Orania_palindan	Sclerosperma_profizianum))	Iriartea_deltoidea))))	Calamus_caryotoides)	Kingia_australis);
(((Orania_palindan	((Podococcus_barteri	Sclerosperma_profizianum)	((((((Geonoma_undata	Manicaria_saccifera)	(Prestoea_acuminata	(Oenocarpus_bataua	Oenocarpus_minor)))	((Heterospathe_cagayanensis	((((Kentiopsis_piersoniorum	Veitchia_spiralis)	Hydriastele_microspadix)	Burretiokentia_grandiflora)	(Dypsis_decaryi	Dictyosperma_album)))	(Leopoldinia_pulchra	Pelagodoxa_henryana)))	Roystonea_regia)	((Attalea_speciosa	((Elaeis_oleifera	Elaeis_guineensis)	Bactris_major))	((Reinhardtia_simplex	Reinhardtia_gracilis)	(Reinhardtia_latisecta	Reinhardtia_paiewonskiana))))	(Iriartea_deltoidea	((Nypa_fruticans	Pseudophoenix_vinifera)	(Sabal_domingensis	(Serenoa_repens	Phoenix_dactylifera)))))))	Calamus_caryotoides)	Kingia_australis);
((Orania_palindan	(Sclerosperma_profizianum	((((Iriartea_deltoidea	(Calamus_caryotoides	((Nypa_fruticans	Pseudophoenix_vinifera)	(Sabal_domingensis	(Serenoa_repens	Phoenix_dactylifera)))))	(((((Podococcus_barteri	Geonoma_undata)	Manicaria_saccifera)	(Leopoldinia_pulchra	(Prestoea_acuminata	(Oenocarpus_bataua	Oenocarpus_minor))))	(Dictyosperma_album	((Heterospathe_cagayanensis	(((Burretiokentia_grandiflora	Kentiopsis_piersoniorum)	Veitchia_spiralis)	Hydriastele_microspadix))	Dypsis_decaryi)))	Pelagodoxa_henryana))	((Attalea_speciosa	((Elaeis_oleifera	Elaeis_guineensis)	Bactris_major))	((Reinhardtia_simplex	Reinhardtia_gracilis)	(Reinhardtia_latisecta	Reinhardtia_paiewonskiana))))	Roystonea_regia)))	Kingia_australis);
((Sclerosperma_profizianum	((((((Calamus_caryotoides	Nypa_fruticans)	(Pseudophoenix_vinifera	(Sabal_domingensis	(Serenoa_repens	Phoenix_dactylifera))))	((((((Podococcus_barteri	Geonoma_undata)	Manicaria_saccifera)	(Leopoldinia_pulchra	(Prestoea_acuminata	(Oenocarpus_bataua	Oenocarpus_minor))))	(Dictyosperma_album	((Heterospathe_cagayanensis	(((Burretiokentia_grandiflora	Kentiopsis_piersoniorum)	Veitchia_spiralis)	Hydriastele_microspadix))	Dypsis_decaryi)))	Pelagodoxa_henryana)	Iriartea_deltoidea))	((Attalea_speciosa	((Elaeis_oleifera	Elaeis_guineensis)	Bactris_major))	((Reinhardtia_simplex	Reinhardtia_gracilis)	(Reinhardtia_latisecta	Reinhardtia_paiewonskiana))))	Roystonea_regia)	Orania_palindan))	Kingia_australis);
((Orania_palindan	(Sclerosperma_profizianum	((Iriartea_deltoidea	((Calamus_caryotoides	Nypa_fruticans)	(Pseudophoenix_vinifera	(Sabal_domingensis	(Serenoa_repens	Phoenix_dactylifera)))))	((Roystonea_regia	(((((Manicaria_saccifera	Pelagodoxa_henryana)	Podococcus_barteri)	(Prestoea_acuminata	((Oenocarpus_bataua	Oenocarpus_minor)	Leopoldinia_pulchra)))	(Dictyosperma_album	((Hydriastele_microspadix	(Heterospathe_cagayanensis	((Burretiokentia_grandiflora	Kentiopsis_piersoniorum)	Veitchia_spiralis)))	Dypsis_decaryi)))	Geonoma_undata))	((Attalea_speciosa	((Elaeis_oleifera	Elaeis_guineensis)	Bactris_major))	((Reinhardtia_simplex	Reinhardtia_gracilis)	(Reinhardtia_latisecta	Reinhardtia_paiewonskiana)))))))	Kingia_australis);
((Orania_palindan	(Sclerosperma_profizianum	((Iriartea_deltoidea	(Calamus_caryotoides	((Nypa_fruticans	Pseudophoenix_vinifera)	(Sabal_domingensis	(Serenoa_repens	Phoenix_dactylifera)))))	((Roystonea_regia	((((((Veitchia_spiralis	(Heterospathe_cagayanensis	Hydriastele_microspadix))	Kentiopsis_piersoniorum)	Dypsis_decaryi)	Dictyosperma_album)	Burretiokentia_grandiflora)	(Geonoma_undata	((Manicaria_saccifera	Pelagodoxa_henryana)	(Podococcus_barteri	(Prestoea_acuminata	((Oenocarpus_bataua	Oenocarpus_minor)	Leopoldinia_pulchra)))))))	((Attalea_speciosa	((Elaeis_oleifera	Elaeis_guineensis)	Bactris_major))	((Reinhardtia_simplex	Reinhardtia_gracilis)	(Reinhardtia_latisecta	Reinhardtia_paiewonskiana)))))))	Kingia_australis);
(((Elaeis_oleifera	Elaeis_guineensis)	(Bactris_major	((((Reinhardtia_simplex	Reinhardtia_gracilis)	(Reinhardtia_latisecta	Reinhardtia_paiewonskiana))	(((Orania_palindan	Sclerosperma_profizianum)	(Iriartea_deltoidea	(Calamus_caryotoides	((Nypa_fruticans	Pseudophoenix_vinifera)	(Sabal_domingensis	(Serenoa_repens	Phoenix_dactylifera))))))	(Roystonea_regia	(Geonoma_undata	((Manicaria_saccifera	(Podococcus_barteri	(Prestoea_acuminata	((Oenocarpus_bataua	Oenocarpus_minor)	Leopoldinia_pulchra))))	(Pelagodoxa_henryana	(((Heterospathe_cagayanensis	(Hydriastele_microspadix	((Veitchia_spiralis	Burretiokentia_grandiflora)	Kentiopsis_piersoniorum)))	Dypsis_decaryi)	Dictyosperma_album)))))))	Attalea_speciosa)))	Kingia_australis);
(((((Nypa_fruticans	Pseudophoenix_vinifera)	(Sabal_domingensis	(Serenoa_repens	Phoenix_dactylifera)))	(((((((Heterospathe_cagayanensis	(Hydriastele_microspadix	(Veitchia_spiralis	(Podococcus_barteri	(Burretiokentia_grandiflora	Kentiopsis_piersoniorum)))))	Dypsis_decaryi)	Dictyosperma_album)	(Pelagodoxa_henryana	((Prestoea_acuminata	(Oenocarpus_bataua	Oenocarpus_minor))	((Leopoldinia_pulchra	Manicaria_saccifera)	Geonoma_undata))))	((Attalea_speciosa	((Elaeis_oleifera	Elaeis_guineensis)	Bactris_major))	((Reinhardtia_simplex	Reinhardtia_gracilis)	(Reinhardtia_latisecta	Reinhardtia_paiewonskiana))))	(Roystonea_regia	(Orania_palindan	Sclerosperma_profizianum)))	Iriartea_deltoidea))	Calamus_caryotoides)	Kingia_australis);
((((((Roystonea_regia	((Pelagodoxa_henryana	(Dictyosperma_album	((Heterospathe_cagayanensis	((Kentiopsis_piersoniorum	(Hydriastele_microspadix	Veitchia_spiralis))	Burretiokentia_grandiflora))	Dypsis_decaryi)))	(((Podococcus_barteri	Prestoea_acuminata)	(Leopoldinia_pulchra	(Oenocarpus_bataua	Oenocarpus_minor)))	(Manicaria_saccifera	Geonoma_undata))))	((Reinhardtia_gracilis	(Attalea_speciosa	((Elaeis_oleifera	Elaeis_guineensis)	Bactris_major)))	(Reinhardtia_simplex	(Reinhardtia_latisecta	Reinhardtia_paiewonskiana))))	(Orania_palindan	Sclerosperma_profizianum))	Iriartea_deltoidea)	((Nypa_fruticans	Calamus_caryotoides)	(Pseudophoenix_vinifera	(Sabal_domingensis	(Serenoa_repens	Phoenix_dactylifera)))))	Kingia_australis);
((Nypa_fruticans	(((Sabal_domingensis	(Serenoa_repens	Phoenix_dactylifera))	((((Roystonea_regia	(((Dictyosperma_album	((Heterospathe_cagayanensis	((Hydriastele_microspadix	(Veitchia_spiralis	Kentiopsis_piersoniorum))	Burretiokentia_grandiflora))	Dypsis_decaryi))	(((Podococcus_barteri	Prestoea_acuminata)	(Oenocarpus_bataua	Oenocarpus_minor))	((Leopoldinia_pulchra	Geonoma_undata)	Manicaria_saccifera)))	Pelagodoxa_henryana))	(Pseudophoenix_vinifera	((Attalea_speciosa	((Elaeis_oleifera	Elaeis_guineensis)	Bactris_major))	((Reinhardtia_gracilis	Reinhardtia_simplex)	(Reinhardtia_latisecta	Reinhardtia_paiewonskiana)))))	(Orania_palindan	Sclerosperma_profizianum))	Iriartea_deltoidea))	Calamus_caryotoides))	Kingia_australis);
((Sabal_domingensis	((Serenoa_repens	Phoenix_dactylifera)	(((((Roystonea_regia	((Podococcus_barteri	Geonoma_undata)	((Dictyosperma_album	((Heterospathe_cagayanensis	(Hydriastele_microspadix	(Burretiokentia_grandiflora	(Kentiopsis_piersoniorum	Veitchia_spiralis))))	Dypsis_decaryi))	(Pelagodoxa_henryana	(Manicaria_saccifera	(Leopoldinia_pulchra	(Prestoea_acuminata	(Oenocarpus_bataua	Oenocarpus_minor))))))))	((Attalea_speciosa	((Elaeis_oleifera	Elaeis_guineensis)	Bactris_major))	((Reinhardtia_gracilis	Reinhardtia_simplex)	(Reinhardtia_latisecta	Reinhardtia_paiewonskiana))))	(Orania_palindan	Sclerosperma_profizianum))	Iriartea_deltoidea)	(Pseudophoenix_vinifera	(Calamus_caryotoides	Nypa_fruticans)))))	Kingia_australis);
(((((Bactris_major	(Elaeis_guineensis	Elaeis_oleifera))	Attalea_speciosa)	((Reinhardtia_latisecta	Reinhardtia_paiewonskiana)	(Reinhardtia_simplex	Reinhardtia_gracilis)))	(((Orania_palindan	Sclerosperma_profizianum)	((((Phoenix_dactylifera	Serenoa_repens)	Sabal_domingensis)	(Nypa_fruticans	Pseudophoenix_vinifera))	Iriartea_deltoidea))	((((Pelagodoxa_henryana	Manicaria_saccifera)	((Calamus_caryotoides	(Podococcus_barteri	Geonoma_undata))	(Leopoldinia_pulchra	((Oenocarpus_minor	Oenocarpus_bataua)	Prestoea_acuminata))))	(Dictyosperma_album	(Dypsis_decaryi	(Heterospathe_cagayanensis	(((Veitchia_spiralis	Kentiopsis_piersoniorum)	Burretiokentia_grandiflora)	Hydriastele_microspadix)))))	Roystonea_regia)))	Kingia_australis);
((Orania_palindan	(Sclerosperma_profizianum	((((((Phoenix_dactylifera	Serenoa_repens)	Sabal_domingensis)	Nypa_fruticans)	Iriartea_deltoidea)	Pseudophoenix_vinifera)	((((((Leopoldinia_pulchra	((Oenocarpus_minor	Oenocarpus_bataua)	Prestoea_acuminata))	Calamus_caryotoides)	((Manicaria_saccifera	(Podococcus_barteri	Geonoma_undata))	Pelagodoxa_henryana))	(Dypsis_decaryi	((Heterospathe_cagayanensis	(((Veitchia_spiralis	Kentiopsis_piersoniorum)	Hydriastele_microspadix)	Burretiokentia_grandiflora))	Dictyosperma_album)))	Roystonea_regia)	(((Bactris_major	(Elaeis_guineensis	Elaeis_oleifera))	Attalea_speciosa)	((Reinhardtia_latisecta	Reinhardtia_paiewonskiana)	(Reinhardtia_simplex	Reinhardtia_gracilis)))))))	Kingia_australis);
((Nypa_fruticans	(((((((((Manicaria_saccifera	(Podococcus_barteri	Geonoma_undata))	Pelagodoxa_henryana)	(Leopoldinia_pulchra	((Oenocarpus_minor	Oenocarpus_bataua)	Prestoea_acuminata)))	(Dypsis_decaryi	((Heterospathe_cagayanensis	((Veitchia_spiralis	Hydriastele_microspadix)	(Kentiopsis_piersoniorum	Burretiokentia_grandiflora)))	Dictyosperma_album)))	(Iriartea_deltoidea	(((Bactris_major	(Elaeis_guineensis	Elaeis_oleifera))	Attalea_speciosa)	((Reinhardtia_latisecta	Reinhardtia_paiewonskiana)	(Reinhardtia_simplex	Reinhardtia_gracilis)))))	(Orania_palindan	Sclerosperma_profizianum))	Roystonea_regia)	(((Phoenix_dactylifera	Serenoa_repens)	Sabal_domingensis)	Pseudophoenix_vinifera))	Calamus_caryotoides))	Kingia_australis);
((Calamus_caryotoides	((Pseudophoenix_vinifera	Nypa_fruticans)	(((((Bactris_major	(Elaeis_guineensis	Elaeis_oleifera))	Attalea_speciosa)	((Reinhardtia_latisecta	Reinhardtia_paiewonskiana)	(Reinhardtia_simplex	Reinhardtia_gracilis)))	(((Orania_palindan	Sclerosperma_profizianum)	Iriartea_deltoidea)	(Roystonea_regia	(((Manicaria_saccifera	Geonoma_undata)	(Podococcus_barteri	(((Oenocarpus_minor	Oenocarpus_bataua)	Prestoea_acuminata)	Leopoldinia_pulchra)))	(Pelagodoxa_henryana	(Dictyosperma_album	(Dypsis_decaryi	(Heterospathe_cagayanensis	(Hydriastele_microspadix	(Veitchia_spiralis	(Kentiopsis_piersoniorum	Burretiokentia_grandiflora)))))))))))	((Phoenix_dactylifera	Serenoa_repens)	Sabal_domingensis))))	Kingia_australis);
((Orania_palindan	(Sclerosperma_profizianum	(((((Nypa_fruticans	Pseudophoenix_vinifera)	((Phoenix_dactylifera	Serenoa_repens)	Sabal_domingensis))	Calamus_caryotoides)	(Roystonea_regia	(((Dictyosperma_album	(Dypsis_decaryi	(Heterospathe_cagayanensis	((Hydriastele_microspadix	(Veitchia_spiralis	Kentiopsis_piersoniorum))	Burretiokentia_grandiflora))))	Pelagodoxa_henryana)	(((Leopoldinia_pulchra	Manicaria_saccifera)	(Podococcus_barteri	Geonoma_undata))	((Oenocarpus_minor	Oenocarpus_bataua)	Prestoea_acuminata)))))	((((Bactris_major	(Elaeis_guineensis	Elaeis_oleifera))	Attalea_speciosa)	((Reinhardtia_latisecta	Reinhardtia_paiewonskiana)	(Reinhardtia_simplex	Reinhardtia_gracilis)))	Iriartea_deltoidea))))	Kingia_australis);
((Orania_palindan	(Sclerosperma_profizianum	((((((Dictyosperma_album	(Dypsis_decaryi	(Heterospathe_cagayanensis	(Hydriastele_microspadix	(Burretiokentia_grandiflora	(Kentiopsis_piersoniorum	Veitchia_spiralis))))))	((Leopoldinia_pulchra	(Manicaria_saccifera	Geonoma_undata))	((Oenocarpus_minor	Oenocarpus_bataua)	(Podococcus_barteri	Prestoea_acuminata))))	Pelagodoxa_henryana)	Iriartea_deltoidea)	(((Nypa_fruticans	Pseudophoenix_vinifera)	((Phoenix_dactylifera	Serenoa_repens)	Sabal_domingensis))	Calamus_caryotoides))	(Roystonea_regia	(((Bactris_major	(Elaeis_guineensis	Elaeis_oleifera))	Attalea_speciosa)	((Reinhardtia_latisecta	Reinhardtia_paiewonskiana)	(Reinhardtia_simplex	Reinhardtia_gracilis)))))))	Kingia_australis);
((Calamus_caryotoides	(((Pseudophoenix_vinifera	((((((Bactris_major	(Elaeis_guineensis	Elaeis_oleifera))	Attalea_speciosa)	((Reinhardtia_latisecta	Reinhardtia_paiewonskiana)	(Reinhardtia_simplex	Reinhardtia_gracilis)))	(((Hydriastele_microspadix	(Dictyosperma_album	(((Veitchia_spiralis	Kentiopsis_piersoniorum)	Burretiokentia_grandiflora)	Heterospathe_cagayanensis)))	Dypsis_decaryi)	((Manicaria_saccifera	Geonoma_undata)	(Pelagodoxa_henryana	(((Leopoldinia_pulchra	(Oenocarpus_minor	Oenocarpus_bataua))	Prestoea_acuminata)	Podococcus_barteri)))))	(Roystonea_regia	(Orania_palindan	Sclerosperma_profizianum)))	Iriartea_deltoidea))	((Phoenix_dactylifera	Serenoa_repens)	Sabal_domingensis))	Nypa_fruticans))	Kingia_australis);
((Calamus_caryotoides	(Sabal_domingensis	(((Nypa_fruticans	Pseudophoenix_vinifera)	(((((Bactris_major	(Elaeis_guineensis	Elaeis_oleifera))	Attalea_speciosa)	((Reinhardtia_latisecta	Reinhardtia_paiewonskiana)	(Reinhardtia_simplex	Reinhardtia_gracilis)))	((Roystonea_regia	(((Leopoldinia_pulchra	((Oenocarpus_minor	Oenocarpus_bataua)	Prestoea_acuminata))	(((((Veitchia_spiralis	(Kentiopsis_piersoniorum	Burretiokentia_grandiflora))	Heterospathe_cagayanensis)	Hydriastele_microspadix)	Dypsis_decaryi)	Dictyosperma_album))	((Geonoma_undata	Podococcus_barteri)	(Pelagodoxa_henryana	Manicaria_saccifera))))	(Orania_palindan	Sclerosperma_profizianum)))	Iriartea_deltoidea))	(Phoenix_dactylifera	Serenoa_repens))))	Kingia_australis);
(((((Bactris_major	(Elaeis_guineensis	Elaeis_oleifera))	Attalea_speciosa)	((Reinhardtia_latisecta	Reinhardtia_paiewonskiana)	(Reinhardtia_simplex	Reinhardtia_gracilis)))	((Roystonea_regia	(((Hydriastele_microspadix	(Dictyosperma_album	((Kentiopsis_piersoniorum	Burretiokentia_grandiflora)	(Heterospathe_cagayanensis	Veitchia_spiralis))))	Dypsis_decaryi)	(((Leopoldinia_pulchra	Manicaria_saccifera)	Geonoma_undata)	((Podococcus_barteri	Pelagodoxa_henryana)	((Oenocarpus_minor	Oenocarpus_bataua)	Prestoea_acuminata)))))	((Iriartea_deltoidea	(((Phoenix_dactylifera	Serenoa_repens)	Sabal_domingensis)	((Calamus_caryotoides	Nypa_fruticans)	Pseudophoenix_vinifera)))	(Orania_palindan	Sclerosperma_profizianum))))	Kingia_australis);
(((((((Roystonea_regia	(Orania_palindan	Sclerosperma_profizianum))	((((Dypsis_decaryi	((Hydriastele_microspadix	(Veitchia_spiralis	(Kentiopsis_piersoniorum	Burretiokentia_grandiflora)))	Heterospathe_cagayanensis))	Dictyosperma_album)	((((Oenocarpus_minor	Oenocarpus_bataua)	Prestoea_acuminata)	Leopoldinia_pulchra)	(Manicaria_saccifera	(Geonoma_undata	Podococcus_barteri))))	Pelagodoxa_henryana))	Iriartea_deltoidea)	(((Bactris_major	(Elaeis_guineensis	Elaeis_oleifera))	Attalea_speciosa)	((Reinhardtia_latisecta	Reinhardtia_paiewonskiana)	(Reinhardtia_simplex	Reinhardtia_gracilis))))	((Nypa_fruticans	Pseudophoenix_vinifera)	((Phoenix_dactylifera	Serenoa_repens)	Sabal_domingensis)))	Calamus_caryotoides)	Kingia_australis);
((((((((Reinhardtia_gracilis	Reinhardtia_paiewonskiana)	Reinhardtia_latisecta)	Reinhardtia_simplex)	((Podococcus_barteri	Attalea_speciosa)	((Elaeis_guineensis	Elaeis_oleifera)	Bactris_major)))	(((Orania_palindan	Sclerosperma_profizianum)	((((Manicaria_saccifera	((Leopoldinia_pulchra	(Oenocarpus_minor	Oenocarpus_bataua))	Prestoea_acuminata))	(((((Burretiokentia_grandiflora	(Veitchia_spiralis	Kentiopsis_piersoniorum))	(Hydriastele_microspadix	Dypsis_decaryi))	Dictyosperma_album)	Heterospathe_cagayanensis)	Pelagodoxa_henryana))	Geonoma_undata)	Iriartea_deltoidea))	Roystonea_regia))	((Nypa_fruticans	Pseudophoenix_vinifera)	((Phoenix_dactylifera	Serenoa_repens)	Sabal_domingensis)))	Calamus_caryotoides)	Kingia_australis);
((Orania_palindan	(Sclerosperma_profizianum	((((((Dictyosperma_album	(Heterospathe_cagayanensis	((Veitchia_spiralis	(Kentiopsis_piersoniorum	Burretiokentia_grandiflora))	Hydriastele_microspadix)))	(Dypsis_decaryi	Pelagodoxa_henryana))	((Manicaria_saccifera	Geonoma_undata)	(Podococcus_barteri	((Leopoldinia_pulchra	(Oenocarpus_minor	Oenocarpus_bataua))	Prestoea_acuminata))))	Roystonea_regia)	(((Reinhardtia_paiewonskiana	Reinhardtia_latisecta)	(Reinhardtia_gracilis	Reinhardtia_simplex))	(Attalea_speciosa	((Elaeis_guineensis	Elaeis_oleifera)	Bactris_major))))	(Iriartea_deltoidea	((Calamus_caryotoides	Nypa_fruticans)	(Pseudophoenix_vinifera	((Phoenix_dactylifera	Serenoa_repens)	Sabal_domingensis)))))))	Kingia_australis);
((Calamus_caryotoides	((((Roystonea_regia	(Orania_palindan	Sclerosperma_profizianum))	(((Dypsis_decaryi	(Hydriastele_microspadix	(Dictyosperma_album	(Heterospathe_cagayanensis	(Veitchia_spiralis	(Kentiopsis_piersoniorum	Burretiokentia_grandiflora))))))	(((Leopoldinia_pulchra	(Manicaria_saccifera	Geonoma_undata))	Pelagodoxa_henryana)	((Oenocarpus_minor	Oenocarpus_bataua)	(Prestoea_acuminata	Podococcus_barteri))))	(((Reinhardtia_paiewonskiana	Reinhardtia_latisecta)	(Reinhardtia_gracilis	Reinhardtia_simplex))	(Attalea_speciosa	((Elaeis_guineensis	Elaeis_oleifera)	Bactris_major)))))	Iriartea_deltoidea)	(((Phoenix_dactylifera	Serenoa_repens)	Sabal_domingensis)	(Pseudophoenix_vinifera	Nypa_fruticans))))	Kingia_australis);
((Calamus_caryotoides	(Nypa_fruticans	((Pseudophoenix_vinifera	((((Reinhardtia_paiewonskiana	Reinhardtia_latisecta)	(Reinhardtia_gracilis	Reinhardtia_simplex))	(Attalea_speciosa	((Elaeis_guineensis	Elaeis_oleifera)	Bactris_major)))	((Orania_palindan	Sclerosperma_profizianum)	(Roystonea_regia	(Iriartea_deltoidea	((((Dypsis_decaryi	((Kentiopsis_piersoniorum	Burretiokentia_grandiflora)	((Heterospathe_cagayanensis	Hydriastele_microspadix)	(Podococcus_barteri	Veitchia_spiralis))))	Dictyosperma_album)	(Pelagodoxa_henryana	Leopoldinia_pulchra))	((Manicaria_saccifera	Geonoma_undata)	((Oenocarpus_minor	Oenocarpus_bataua)	Prestoea_acuminata))))))))	((Phoenix_dactylifera	Serenoa_repens)	Sabal_domingensis))))	Kingia_australis);
((Orania_palindan	(Sclerosperma_profizianum	(((Roystonea_regia	((((Dypsis_decaryi	((Heterospathe_cagayanensis	(Veitchia_spiralis	(Kentiopsis_piersoniorum	Burretiokentia_grandiflora)))	Hydriastele_microspadix))	Dictyosperma_album)	(Podococcus_barteri	Pelagodoxa_henryana))	((Manicaria_saccifera	Geonoma_undata)	((((Oenocarpus_minor	Oenocarpus_bataua)	Prestoea_acuminata)	Leopoldinia_pulchra)	Calamus_caryotoides))))	(((Reinhardtia_paiewonskiana	Reinhardtia_latisecta)	(Reinhardtia_gracilis	Reinhardtia_simplex))	(Attalea_speciosa	((Elaeis_guineensis	Elaeis_oleifera)	Bactris_major))))	(Iriartea_deltoidea	(((Phoenix_dactylifera	Serenoa_repens)	Sabal_domingensis)	(Pseudophoenix_vinifera	Nypa_fruticans))))))	Kingia_australis);
((Pseudophoenix_vinifera	((((Phoenix_dactylifera	Serenoa_repens)	Sabal_domingensis)	(((Orania_palindan	Sclerosperma_profizianum)	((Roystonea_regia	((Manicaria_saccifera	Geonoma_undata)	((((Oenocarpus_minor	Oenocarpus_bataua)	Prestoea_acuminata)	Leopoldinia_pulchra)	(((Dypsis_decaryi	(Heterospathe_cagayanensis	((Veitchia_spiralis	(Kentiopsis_piersoniorum	Burretiokentia_grandiflora))	Hydriastele_microspadix)))	Dictyosperma_album)	(Podococcus_barteri	Pelagodoxa_henryana)))))	(((Reinhardtia_paiewonskiana	Reinhardtia_latisecta)	(Reinhardtia_gracilis	Reinhardtia_simplex))	(Attalea_speciosa	((Elaeis_guineensis	Elaeis_oleifera)	Bactris_major)))))	Iriartea_deltoidea))	(Calamus_caryotoides	Nypa_fruticans)))	Kingia_australis);
((Calamus_caryotoides	(Nypa_fruticans	((Pseudophoenix_vinifera	((Phoenix_dactylifera	Serenoa_repens)	Sabal_domingensis))	(((Orania_palindan	(Podococcus_barteri	Sclerosperma_profizianum))	((Roystonea_regia	(((Leopoldinia_pulchra	(Manicaria_saccifera	Geonoma_undata))	(((Oenocarpus_minor	Oenocarpus_bataua)	Prestoea_acuminata)	((Dypsis_decaryi	(Hydriastele_microspadix	(Heterospathe_cagayanensis	((Kentiopsis_piersoniorum	Burretiokentia_grandiflora)	Veitchia_spiralis))))	Dictyosperma_album)))	Pelagodoxa_henryana))	(((Reinhardtia_paiewonskiana	Reinhardtia_latisecta)	(Reinhardtia_gracilis	Reinhardtia_simplex))	(Attalea_speciosa	((Elaeis_guineensis	Elaeis_oleifera)	Bactris_major)))))	Iriartea_deltoidea))))	Kingia_australis);
((Orania_palindan	(Sclerosperma_profizianum	(((Roystonea_regia	((((Oenocarpus_minor	Oenocarpus_bataua)	Prestoea_acuminata)	((Calamus_caryotoides	Geonoma_undata)	((Leopoldinia_pulchra	Manicaria_saccifera)	Pelagodoxa_henryana)))	(Dypsis_decaryi	(Hydriastele_microspadix	(Dictyosperma_album	(Heterospathe_cagayanensis	(Burretiokentia_grandiflora	(Veitchia_spiralis	Kentiopsis_piersoniorum))))))))	(((Reinhardtia_paiewonskiana	Reinhardtia_latisecta)	(Reinhardtia_gracilis	Reinhardtia_simplex))	(Attalea_speciosa	((Elaeis_guineensis	Elaeis_oleifera)	Bactris_major))))	(((Nypa_fruticans	((Phoenix_dactylifera	Serenoa_repens)	Sabal_domingensis))	Pseudophoenix_vinifera)	(Podococcus_barteri	Iriartea_deltoidea)))))	Kingia_australis);
((Nypa_fruticans	(((((Phoenix_dactylifera	Serenoa_repens)	Sabal_domingensis)	Pseudophoenix_vinifera)	(Iriartea_deltoidea	(((Orania_palindan	Sclerosperma_profizianum)	(Roystonea_regia	((((Leopoldinia_pulchra	Manicaria_saccifera)	((Oenocarpus_minor	Oenocarpus_bataua)	(Podococcus_barteri	Prestoea_acuminata)))	(((Dypsis_decaryi	((Heterospathe_cagayanensis	(Veitchia_spiralis	(Kentiopsis_piersoniorum	Burretiokentia_grandiflora)))	Hydriastele_microspadix))	Dictyosperma_album)	Geonoma_undata))	Pelagodoxa_henryana)))	(((Reinhardtia_paiewonskiana	Reinhardtia_latisecta)	(Reinhardtia_gracilis	Reinhardtia_simplex))	(Attalea_speciosa	((Elaeis_guineensis	Elaeis_oleifera)	Bactris_major))))))	Calamus_caryotoides))	Kingia_australis);
((Sabal_domingensis	(((Nypa_fruticans	Pseudophoenix_vinifera)	(Iriartea_deltoidea	(((Calamus_caryotoides	Orania_palindan)	(Podococcus_barteri	Sclerosperma_profizianum))	((Roystonea_regia	((((Dypsis_decaryi	(Heterospathe_cagayanensis	((Veitchia_spiralis	(Kentiopsis_piersoniorum	Burretiokentia_grandiflora))	Hydriastele_microspadix)))	Dictyosperma_album)	(Manicaria_saccifera	(Pelagodoxa_henryana	(Prestoea_acuminata	(Leopoldinia_pulchra	(Oenocarpus_minor	Oenocarpus_bataua))))))	Geonoma_undata))	(((Reinhardtia_paiewonskiana	Reinhardtia_latisecta)	(Reinhardtia_gracilis	Reinhardtia_simplex))	(Attalea_speciosa	((Elaeis_guineensis	Elaeis_oleifera)	Bactris_major)))))))	(Phoenix_dactylifera	Serenoa_repens)))	Kingia_australis);
((Pseudophoenix_vinifera	((((Phoenix_dactylifera	Serenoa_repens)	Sabal_domingensis)	(Iriartea_deltoidea	((Sclerosperma_profizianum	Orania_palindan)	((Podococcus_barteri	(((Reinhardtia_paiewonskiana	Reinhardtia_latisecta)	(Reinhardtia_simplex	Reinhardtia_gracilis))	((Bactris_major	(Elaeis_guineensis	Elaeis_oleifera))	Attalea_speciosa)))	(Roystonea_regia	(((Dypsis_decaryi	(Dictyosperma_album	(Hydriastele_microspadix	(Burretiokentia_grandiflora	(Kentiopsis_piersoniorum	Veitchia_spiralis)))))	Heterospathe_cagayanensis)	(Geonoma_undata	((Pelagodoxa_henryana	Manicaria_saccifera)	(Leopoldinia_pulchra	((Oenocarpus_minor	Oenocarpus_bataua)	Prestoea_acuminata))))))))))	(Nypa_fruticans	Calamus_caryotoides)))	Kingia_australis);
((Orania_palindan	(((((((Reinhardtia_paiewonskiana	Reinhardtia_latisecta)	(Reinhardtia_simplex	Reinhardtia_gracilis))	((Bactris_major	(Elaeis_guineensis	Elaeis_oleifera))	Attalea_speciosa))	(Iriartea_deltoidea	((Dictyosperma_album	((Hydriastele_microspadix	(Heterospathe_cagayanensis	(Veitchia_spiralis	(Burretiokentia_grandiflora	(Podococcus_barteri	Kentiopsis_piersoniorum)))))	Dypsis_decaryi))	((Manicaria_saccifera	Geonoma_undata)	(Pelagodoxa_henryana	(Leopoldinia_pulchra	((Oenocarpus_minor	Oenocarpus_bataua)	Prestoea_acuminata)))))))	(Calamus_caryotoides	((Nypa_fruticans	Pseudophoenix_vinifera)	((Phoenix_dactylifera	Serenoa_repens)	Sabal_domingensis))))	Roystonea_regia)	Sclerosperma_profizianum))	Kingia_australis);
((Sabal_domingensis	((((((Roystonea_regia	(((Dictyosperma_album	((Heterospathe_cagayanensis	((Veitchia_spiralis	(Burretiokentia_grandiflora	(Podococcus_barteri	Kentiopsis_piersoniorum)))	Hydriastele_microspadix))	Dypsis_decaryi))	((Manicaria_saccifera	Geonoma_undata)	(Leopoldinia_pulchra	((Oenocarpus_minor	Oenocarpus_bataua)	Prestoea_acuminata))))	Pelagodoxa_henryana))	(((Reinhardtia_paiewonskiana	Reinhardtia_latisecta)	(Reinhardtia_simplex	Reinhardtia_gracilis))	((Bactris_major	(Elaeis_guineensis	Elaeis_oleifera))	Attalea_speciosa)))	(Sclerosperma_profizianum	Orania_palindan))	Iriartea_deltoidea)	((Calamus_caryotoides	Nypa_fruticans)	Pseudophoenix_vinifera))	(Phoenix_dactylifera	Serenoa_repens)))	Kingia_australis);
((Orania_palindan	(((Iriartea_deltoidea	((Nypa_fruticans	Pseudophoenix_vinifera)	((Phoenix_dactylifera	Serenoa_repens)	Sabal_domingensis)))	(((Calamus_caryotoides	Roystonea_regia)	(((Manicaria_saccifera	Geonoma_undata)	((Podococcus_barteri	Prestoea_acuminata)	(Leopoldinia_pulchra	(Oenocarpus_minor	Oenocarpus_bataua))))	(Pelagodoxa_henryana	(Dictyosperma_album	((Heterospathe_cagayanensis	((Veitchia_spiralis	(Burretiokentia_grandiflora	Kentiopsis_piersoniorum))	Hydriastele_microspadix))	Dypsis_decaryi)))))	(((Reinhardtia_paiewonskiana	Reinhardtia_latisecta)	(Reinhardtia_simplex	Reinhardtia_gracilis))	((Bactris_major	(Elaeis_guineensis	Elaeis_oleifera))	Attalea_speciosa))))	Sclerosperma_profizianum))	Kingia_australis);
((Sabal_domingensis	((Nypa_fruticans	(((((((Manicaria_saccifera	(Geonoma_undata	(Calamus_caryotoides	((Prestoea_acuminata	(Oenocarpus_minor	Oenocarpus_bataua))	Leopoldinia_pulchra))))	(Dictyosperma_album	((Heterospathe_cagayanensis	((Burretiokentia_grandiflora	(Kentiopsis_piersoniorum	Veitchia_spiralis))	Hydriastele_microspadix))	Dypsis_decaryi)))	(Podococcus_barteri	Pelagodoxa_henryana))	(((Reinhardtia_paiewonskiana	Reinhardtia_latisecta)	(Reinhardtia_simplex	Reinhardtia_gracilis))	((Bactris_major	(Elaeis_guineensis	Elaeis_oleifera))	Attalea_speciosa)))	(Roystonea_regia	(Sclerosperma_profizianum	Orania_palindan)))	Iriartea_deltoidea)	Pseudophoenix_vinifera))	(Phoenix_dactylifera	Serenoa_repens)))	Kingia_australis);
((Sclerosperma_profizianum	(Orania_palindan	((Iriartea_deltoidea	(Calamus_caryotoides	(Pseudophoenix_vinifera	(((Phoenix_dactylifera	Serenoa_repens)	Sabal_domingensis)	Nypa_fruticans))))	((Roystonea_regia	(((Podococcus_barteri	(((Dictyosperma_album	(((Burretiokentia_grandiflora	Kentiopsis_piersoniorum)	Veitchia_spiralis)	Heterospathe_cagayanensis))	Hydriastele_microspadix)	Dypsis_decaryi))	((Manicaria_saccifera	(Prestoea_acuminata	(Oenocarpus_minor	Oenocarpus_bataua)))	(Leopoldinia_pulchra	Pelagodoxa_henryana)))	Geonoma_undata))	(((Reinhardtia_paiewonskiana	Reinhardtia_latisecta)	(Reinhardtia_simplex	Reinhardtia_gracilis))	((Bactris_major	(Elaeis_guineensis	Elaeis_oleifera))	Attalea_speciosa))))))	Kingia_australis);
(((((((Roystonea_regia	(((((((Kentiopsis_piersoniorum	Burretiokentia_grandiflora)	Veitchia_spiralis)	Hydriastele_microspadix)	Dictyosperma_album)	(Dypsis_decaryi	Heterospathe_cagayanensis))	((Geonoma_undata	Manicaria_saccifera)	(Podococcus_barteri	(Leopoldinia_pulchra	((Oenocarpus_minor	Oenocarpus_bataua)	Prestoea_acuminata)))))	Pelagodoxa_henryana))	((((Reinhardtia_gracilis	Reinhardtia_paiewonskiana)	Reinhardtia_latisecta)	Reinhardtia_simplex)	((Bactris_major	(Elaeis_guineensis	Elaeis_oleifera))	Attalea_speciosa)))	(Sclerosperma_profizianum	Orania_palindan))	Iriartea_deltoidea)	(((Phoenix_dactylifera	Serenoa_repens)	Sabal_domingensis)	Pseudophoenix_vinifera))	(Calamus_caryotoides	Nypa_fruticans))	Kingia_australis);
(((Calamus_caryotoides	Nypa_fruticans)	(((Phoenix_dactylifera	Serenoa_repens)	Sabal_domingensis)	(Pseudophoenix_vinifera	((((Roystonea_regia	((((Heterospathe_cagayanensis	(((Kentiopsis_piersoniorum	Burretiokentia_grandiflora)	Veitchia_spiralis)	Hydriastele_microspadix))	Dictyosperma_album)	Dypsis_decaryi)	((Leopoldinia_pulchra	(Manicaria_saccifera	Geonoma_undata))	(Pelagodoxa_henryana	((Oenocarpus_minor	Oenocarpus_bataua)	(Podococcus_barteri	Prestoea_acuminata))))))	(((Reinhardtia_paiewonskiana	Reinhardtia_latisecta)	(Reinhardtia_gracilis	Reinhardtia_simplex))	((Bactris_major	(Elaeis_guineensis	Elaeis_oleifera))	Attalea_speciosa)))	(Sclerosperma_profizianum	Orania_palindan))	Iriartea_deltoidea))))	Kingia_australis);
((Orania_palindan	(((Iriartea_deltoidea	((Dictyosperma_album	(Dypsis_decaryi	(Heterospathe_cagayanensis	((((Podococcus_barteri	Kentiopsis_piersoniorum)	Burretiokentia_grandiflora)	Veitchia_spiralis)	Hydriastele_microspadix))))	((((Leopoldinia_pulchra	(Oenocarpus_minor	Oenocarpus_bataua))	Prestoea_acuminata)	(Pelagodoxa_henryana	Manicaria_saccifera))	Geonoma_undata)))	(((Calamus_caryotoides	((Sabal_domingensis	(Phoenix_dactylifera	Serenoa_repens))	(Pseudophoenix_vinifera	Nypa_fruticans)))	(((Reinhardtia_paiewonskiana	Reinhardtia_latisecta)	(Reinhardtia_gracilis	Reinhardtia_simplex))	((Bactris_major	(Elaeis_guineensis	Elaeis_oleifera))	Attalea_speciosa)))	Roystonea_regia))	Sclerosperma_profizianum))	Kingia_australis);
((Calamus_caryotoides	(Nypa_fruticans	((Pseudophoenix_vinifera	(((((Reinhardtia_paiewonskiana	Reinhardtia_latisecta)	(Reinhardtia_gracilis	Reinhardtia_simplex))	((Bactris_major	(Elaeis_guineensis	Elaeis_oleifera))	Attalea_speciosa))	(Roystonea_regia	(Iriartea_deltoidea	(((Leopoldinia_pulchra	(Manicaria_saccifera	((Oenocarpus_minor	Oenocarpus_bataua)	Prestoea_acuminata)))	((Geonoma_undata	Podococcus_barteri)	(Dictyosperma_album	(Dypsis_decaryi	(Heterospathe_cagayanensis	((Hydriastele_microspadix	(Veitchia_spiralis	Kentiopsis_piersoniorum))	Burretiokentia_grandiflora))))))	Pelagodoxa_henryana))))	(Sclerosperma_profizianum	Orania_palindan)))	(Sabal_domingensis	(Phoenix_dactylifera	Serenoa_repens)))))	Kingia_australis);
(((((((Sabal_domingensis	(Serenoa_repens	Phoenix_dactylifera))	(Calamus_caryotoides	(Pseudophoenix_vinifera	Nypa_fruticans)))	Iriartea_deltoidea)	(((Attalea_speciosa	(Bactris_major	(Elaeis_oleifera	Elaeis_guineensis)))	((Reinhardtia_latisecta	Reinhardtia_paiewonskiana)	(Reinhardtia_gracilis	Reinhardtia_simplex)))	(((((Geonoma_undata	Manicaria_saccifera)	(Podococcus_barteri	((Leopoldinia_pulchra	(Oenocarpus_minor	Oenocarpus_bataua))	Prestoea_acuminata)))	(Dictyosperma_album	((Heterospathe_cagayanensis	(Burretiokentia_grandiflora	(Hydriastele_microspadix	(Veitchia_spiralis	Kentiopsis_piersoniorum))))	Dypsis_decaryi)))	Pelagodoxa_henryana)	Roystonea_regia)))	Sclerosperma_profizianum)	Orania_palindan)	Kingia_australis);
((Calamus_caryotoides	((Pseudophoenix_vinifera	((((Attalea_speciosa	(Bactris_major	(Elaeis_oleifera	Elaeis_guineensis)))	((Reinhardtia_latisecta	(Reinhardtia_gracilis	Reinhardtia_paiewonskiana))	Reinhardtia_simplex))	(Roystonea_regia	((Sclerosperma_profizianum	Orania_palindan)	(Iriartea_deltoidea	(((((Podococcus_barteri	Pelagodoxa_henryana)	Manicaria_saccifera)	((Leopoldinia_pulchra	(Oenocarpus_minor	Oenocarpus_bataua))	Prestoea_acuminata))	(Dictyosperma_album	((Hydriastele_microspadix	Dypsis_decaryi)	(Heterospathe_cagayanensis	(Burretiokentia_grandiflora	(Veitchia_spiralis	Kentiopsis_piersoniorum))))))	Geonoma_undata)))))	(Sabal_domingensis	(Serenoa_repens	Phoenix_dactylifera))))	Nypa_fruticans))	Kingia_australis);
((Calamus_caryotoides	(Orania_palindan	((((((Attalea_speciosa	(Bactris_major	(Elaeis_oleifera	Elaeis_guineensis)))	((Reinhardtia_latisecta	(Reinhardtia_gracilis	Reinhardtia_paiewonskiana))	Reinhardtia_simplex))	((((Pelagodoxa_henryana	Manicaria_saccifera)	(Leopoldinia_pulchra	((Oenocarpus_minor	Oenocarpus_bataua)	Prestoea_acuminata)))	((Dictyosperma_album	Podococcus_barteri)	(Dypsis_decaryi	(Heterospathe_cagayanensis	(Burretiokentia_grandiflora	(Hydriastele_microspadix	(Veitchia_spiralis	Kentiopsis_piersoniorum)))))))	Geonoma_undata))	(Iriartea_deltoidea	((Sabal_domingensis	(Serenoa_repens	Phoenix_dactylifera))	(Nypa_fruticans	Pseudophoenix_vinifera))))	Roystonea_regia)	Sclerosperma_profizianum)))	Kingia_australis);
((Calamus_caryotoides	(Nypa_fruticans	(Pseudophoenix_vinifera	((((Roystonea_regia	(Sclerosperma_profizianum	Orania_palindan))	(((Attalea_speciosa	(Bactris_major	(Elaeis_oleifera	Elaeis_guineensis)))	((Reinhardtia_latisecta	Reinhardtia_paiewonskiana)	(Reinhardtia_gracilis	Reinhardtia_simplex)))	((Dictyosperma_album	((Heterospathe_cagayanensis	(Hydriastele_microspadix	(Veitchia_spiralis	(Burretiokentia_grandiflora	Kentiopsis_piersoniorum))))	Dypsis_decaryi))	((Podococcus_barteri	Geonoma_undata)	((Pelagodoxa_henryana	Manicaria_saccifera)	(Leopoldinia_pulchra	((Oenocarpus_minor	Oenocarpus_bataua)	Prestoea_acuminata)))))))	Iriartea_deltoidea)	(Sabal_domingensis	(Serenoa_repens	Phoenix_dactylifera))))))	Kingia_australis);
((Sclerosperma_profizianum	(Orania_palindan	((Iriartea_deltoidea	((Sabal_domingensis	(Serenoa_repens	Phoenix_dactylifera))	(Nypa_fruticans	Pseudophoenix_vinifera)))	(((Attalea_speciosa	(Bactris_major	(Elaeis_oleifera	Elaeis_guineensis)))	((Reinhardtia_latisecta	Reinhardtia_paiewonskiana)	(Reinhardtia_gracilis	Reinhardtia_simplex)))	(Roystonea_regia	((((Dictyosperma_album	(Heterospathe_cagayanensis	(Veitchia_spiralis	(Burretiokentia_grandiflora	Kentiopsis_piersoniorum))))	Dypsis_decaryi)	Hydriastele_microspadix)	((Podococcus_barteri	((Oenocarpus_minor	Oenocarpus_bataua)	Prestoea_acuminata))	((Leopoldinia_pulchra	(Manicaria_saccifera	(Calamus_caryotoides	Geonoma_undata)))	Pelagodoxa_henryana))))))))	Kingia_australis);
((Calamus_caryotoides	((Pseudophoenix_vinifera	((Sabal_domingensis	(Serenoa_repens	Phoenix_dactylifera))	Nypa_fruticans))	(((((Attalea_speciosa	(Bactris_major	(Elaeis_oleifera	Elaeis_guineensis)))	((Reinhardtia_latisecta	Reinhardtia_paiewonskiana)	(Reinhardtia_gracilis	Reinhardtia_simplex)))	(Roystonea_regia	((Podococcus_barteri	(((Heterospathe_cagayanensis	((Hydriastele_microspadix	(Veitchia_spiralis	Kentiopsis_piersoniorum))	Burretiokentia_grandiflora))	Dypsis_decaryi)	Dictyosperma_album))	((Leopoldinia_pulchra	((Oenocarpus_minor	Oenocarpus_bataua)	Prestoea_acuminata))	((Manicaria_saccifera	Geonoma_undata)	Pelagodoxa_henryana)))))	(Sclerosperma_profizianum	Orania_palindan))	Iriartea_deltoidea)))	Kingia_australis);
((Orania_palindan	(((Iriartea_deltoidea	(Pseudophoenix_vinifera	((Sabal_domingensis	(Serenoa_repens	Phoenix_dactylifera))	(Calamus_caryotoides	Nypa_fruticans))))	(((Attalea_speciosa	(Bactris_major	(Elaeis_oleifera	Elaeis_guineensis)))	((Reinhardtia_latisecta	Reinhardtia_paiewonskiana)	(Reinhardtia_gracilis	Reinhardtia_simplex)))	(Roystonea_regia	((Pelagodoxa_henryana	(((Hydriastele_microspadix	((Veitchia_spiralis	(Burretiokentia_grandiflora	Kentiopsis_piersoniorum))	Heterospathe_cagayanensis))	Dictyosperma_album)	Dypsis_decaryi))	(((Oenocarpus_minor	Oenocarpus_bataua)	(Podococcus_barteri	Prestoea_acuminata))	((Leopoldinia_pulchra	Manicaria_saccifera)	Geonoma_undata))))))	Sclerosperma_profizianum))	Kingia_australis);
((Orania_palindan	(((Iriartea_deltoidea	(Pseudophoenix_vinifera	((Sabal_domingensis	(Serenoa_repens	Phoenix_dactylifera))	(Calamus_caryotoides	Nypa_fruticans))))	(((Attalea_speciosa	(Bactris_major	(Elaeis_oleifera	Elaeis_guineensis)))	((Reinhardtia_latisecta	Reinhardtia_paiewonskiana)	(Reinhardtia_gracilis	Reinhardtia_simplex)))	(Roystonea_regia	(((Hydriastele_microspadix	(((Veitchia_spiralis	(Burretiokentia_grandiflora	Kentiopsis_piersoniorum))	Heterospathe_cagayanensis)	Dictyosperma_album))	Dypsis_decaryi)	(((Podococcus_barteri	Pelagodoxa_henryana)	(Leopoldinia_pulchra	((Oenocarpus_minor	Oenocarpus_bataua)	Prestoea_acuminata)))	(Manicaria_saccifera	Geonoma_undata))))))	Sclerosperma_profizianum))	Kingia_australis);
(((Calamus_caryotoides	Nypa_fruticans)	((((((Podococcus_barteri	((Attalea_speciosa	(Bactris_major	(Elaeis_oleifera	Elaeis_guineensis)))	((Reinhardtia_latisecta	Reinhardtia_paiewonskiana)	(Reinhardtia_gracilis	Reinhardtia_simplex))))	(Roystonea_regia	(((((((Burretiokentia_grandiflora	(Kentiopsis_piersoniorum	Veitchia_spiralis))	Heterospathe_cagayanensis)	Hydriastele_microspadix)	Dypsis_decaryi)	Dictyosperma_album)	(((Oenocarpus_minor	Oenocarpus_bataua)	Prestoea_acuminata)	(Pelagodoxa_henryana	(Manicaria_saccifera	Leopoldinia_pulchra))))	Geonoma_undata)))	(Sclerosperma_profizianum	Orania_palindan))	Iriartea_deltoidea)	Pseudophoenix_vinifera)	(Sabal_domingensis	(Serenoa_repens	Phoenix_dactylifera))))	Kingia_australis);
((Sabal_domingensis	((Serenoa_repens	Phoenix_dactylifera)	((((((Attalea_speciosa	(Bactris_major	(Elaeis_oleifera	Elaeis_guineensis)))	((Reinhardtia_latisecta	Reinhardtia_paiewonskiana)	(Reinhardtia_gracilis	Reinhardtia_simplex)))	(Pelagodoxa_henryana	(((((((Kentiopsis_piersoniorum	Veitchia_spiralis)	Hydriastele_microspadix)	Burretiokentia_grandiflora)	Heterospathe_cagayanensis)	Dypsis_decaryi)	Dictyosperma_album)	((Leopoldinia_pulchra	((Oenocarpus_minor	Oenocarpus_bataua)	Prestoea_acuminata))	(Manicaria_saccifera	(Podococcus_barteri	Geonoma_undata))))))	(Roystonea_regia	(Sclerosperma_profizianum	Orania_palindan)))	Iriartea_deltoidea)	((Calamus_caryotoides	Nypa_fruticans)	Pseudophoenix_vinifera))))	Kingia_australis);
((Sabal_domingensis	((Phoenix_dactylifera	Serenoa_repens)	((Pseudophoenix_vinifera	(Calamus_caryotoides	Nypa_fruticans))	((((Sclerosperma_profizianum	Orania_palindan)	(((Podococcus_barteri	(Geonoma_undata	Manicaria_saccifera))	((((((Veitchia_spiralis	(Burretiokentia_grandiflora	Kentiopsis_piersoniorum))	(Dypsis_decaryi	Hydriastele_microspadix))	Heterospathe_cagayanensis)	Dictyosperma_album)	Pelagodoxa_henryana)	(Prestoea_acuminata	(Leopoldinia_pulchra	(Oenocarpus_bataua	Oenocarpus_minor)))))	Roystonea_regia))	((Reinhardtia_simplex	((Reinhardtia_gracilis	Reinhardtia_paiewonskiana)	Reinhardtia_latisecta))	(Attalea_speciosa	(Bactris_major	(Elaeis_oleifera	Elaeis_guineensis)))))	Iriartea_deltoidea))))	Kingia_australis);
(((((Calamus_caryotoides	Nypa_fruticans)	((((Sclerosperma_profizianum	Orania_palindan)	((((Geonoma_undata	Manicaria_saccifera)	(((((Heterospathe_cagayanensis	(Burretiokentia_grandiflora	(Veitchia_spiralis	(Hydriastele_microspadix	Kentiopsis_piersoniorum))))	Dypsis_decaryi)	Dictyosperma_album)	Pelagodoxa_henryana)	(Podococcus_barteri	(Prestoea_acuminata	(Leopoldinia_pulchra	(Oenocarpus_bataua	Oenocarpus_minor))))))	Roystonea_regia)	(((Reinhardtia_gracilis	Reinhardtia_simplex)	(Reinhardtia_paiewonskiana	Reinhardtia_latisecta))	(Attalea_speciosa	(Bactris_major	(Elaeis_oleifera	Elaeis_guineensis))))))	Iriartea_deltoidea)	Pseudophoenix_vinifera))	Sabal_domingensis)	(Phoenix_dactylifera	Serenoa_repens))	Kingia_australis);
((((Nypa_fruticans	Pseudophoenix_vinifera)	(Sabal_domingensis	(Phoenix_dactylifera	Serenoa_repens)))	(Calamus_caryotoides	((((((Podococcus_barteri	Pelagodoxa_henryana)	((((Kentiopsis_piersoniorum	Burretiokentia_grandiflora)	(Heterospathe_cagayanensis	(Hydriastele_microspadix	Veitchia_spiralis)))	Dypsis_decaryi)	Dictyosperma_album))	((Manicaria_saccifera	Geonoma_undata)	((Prestoea_acuminata	(Oenocarpus_bataua	Oenocarpus_minor))	Leopoldinia_pulchra)))	Roystonea_regia)	((((Reinhardtia_gracilis	Reinhardtia_simplex)	(Reinhardtia_paiewonskiana	Reinhardtia_latisecta))	(Attalea_speciosa	(Bactris_major	(Elaeis_oleifera	Elaeis_guineensis))))	(Sclerosperma_profizianum	Orania_palindan)))	Iriartea_deltoidea)))	Kingia_australis);
((((Nypa_fruticans	Pseudophoenix_vinifera)	(Sabal_domingensis	(Phoenix_dactylifera	Serenoa_repens)))	((((Reinhardtia_gracilis	Reinhardtia_simplex)	(Reinhardtia_paiewonskiana	Reinhardtia_latisecta))	(Attalea_speciosa	(Bactris_major	(Elaeis_oleifera	Elaeis_guineensis))))	(((Sclerosperma_profizianum	Orania_palindan)	(Iriartea_deltoidea	(Calamus_caryotoides	(((((Hydriastele_microspadix	Dictyosperma_album)	((Veitchia_spiralis	(Kentiopsis_piersoniorum	Burretiokentia_grandiflora))	Heterospathe_cagayanensis))	Dypsis_decaryi)	((Manicaria_saccifera	(Podococcus_barteri	Geonoma_undata))	((Prestoea_acuminata	(Oenocarpus_bataua	Oenocarpus_minor))	Leopoldinia_pulchra)))	Pelagodoxa_henryana))))	Roystonea_regia)))	Kingia_australis);
((Calamus_caryotoides	(Nypa_fruticans	((Sabal_domingensis	(Phoenix_dactylifera	Serenoa_repens))	((((Sclerosperma_profizianum	Orania_palindan)	((Roystonea_regia	((((Heterospathe_cagayanensis	((Veitchia_spiralis	(Hydriastele_microspadix	Kentiopsis_piersoniorum))	Burretiokentia_grandiflora))	Dypsis_decaryi)	Dictyosperma_album)	(((Leopoldinia_pulchra	Pelagodoxa_henryana)	(Manicaria_saccifera	Geonoma_undata))	((Podococcus_barteri	Prestoea_acuminata)	(Oenocarpus_bataua	Oenocarpus_minor)))))	(((Reinhardtia_gracilis	Reinhardtia_simplex)	(Reinhardtia_paiewonskiana	Reinhardtia_latisecta))	(Attalea_speciosa	(Bactris_major	(Elaeis_oleifera	Elaeis_guineensis))))))	Iriartea_deltoidea)	Pseudophoenix_vinifera))))	Kingia_australis);
((Calamus_caryotoides	((((Sclerosperma_profizianum	Orania_palindan)	((Roystonea_regia	((Pelagodoxa_henryana	(Podococcus_barteri	(((Heterospathe_cagayanensis	((Hydriastele_microspadix	(Kentiopsis_piersoniorum	Veitchia_spiralis))	Burretiokentia_grandiflora))	Dypsis_decaryi)	Dictyosperma_album)))	((Manicaria_saccifera	Geonoma_undata)	(Prestoea_acuminata	(Leopoldinia_pulchra	(Oenocarpus_bataua	Oenocarpus_minor))))))	(((Reinhardtia_gracilis	Reinhardtia_simplex)	(Reinhardtia_paiewonskiana	Reinhardtia_latisecta))	(Attalea_speciosa	(Bactris_major	(Elaeis_oleifera	Elaeis_guineensis))))))	Iriartea_deltoidea)	((Nypa_fruticans	Pseudophoenix_vinifera)	(Sabal_domingensis	(Phoenix_dactylifera	Serenoa_repens)))))	Kingia_australis);
((Pseudophoenix_vinifera	(((Sabal_domingensis	(Phoenix_dactylifera	Serenoa_repens))	((((Reinhardtia_gracilis	Reinhardtia_simplex)	(Reinhardtia_paiewonskiana	Reinhardtia_latisecta))	(Attalea_speciosa	(Bactris_major	(Elaeis_oleifera	Elaeis_guineensis))))	((Iriartea_deltoidea	(Sclerosperma_profizianum	Orania_palindan))	(Roystonea_regia	((Pelagodoxa_henryana	(((Heterospathe_cagayanensis	(((Kentiopsis_piersoniorum	Burretiokentia_grandiflora)	Veitchia_spiralis)	Hydriastele_microspadix))	Dypsis_decaryi)	Dictyosperma_album))	((Manicaria_saccifera	(Podococcus_barteri	Geonoma_undata))	(Prestoea_acuminata	(Leopoldinia_pulchra	(Oenocarpus_bataua	Oenocarpus_minor)))))))))	(Calamus_caryotoides	Nypa_fruticans)))	Kingia_australis);
((Orania_palindan	((((Roystonea_regia	(((Sabal_domingensis	(Phoenix_dactylifera	Serenoa_repens))	(Nypa_fruticans	Pseudophoenix_vinifera))	Calamus_caryotoides))	(((Reinhardtia_gracilis	Reinhardtia_simplex)	(Reinhardtia_paiewonskiana	Reinhardtia_latisecta))	(Attalea_speciosa	(Bactris_major	(Elaeis_oleifera	Elaeis_guineensis)))))	(Iriartea_deltoidea	(((Leopoldinia_pulchra	Pelagodoxa_henryana)	(((Heterospathe_cagayanensis	((Veitchia_spiralis	(Hydriastele_microspadix	Kentiopsis_piersoniorum))	(Podococcus_barteri	Burretiokentia_grandiflora)))	Dypsis_decaryi)	Dictyosperma_album))	((Manicaria_saccifera	Geonoma_undata)	(Prestoea_acuminata	(Oenocarpus_bataua	Oenocarpus_minor))))))	Sclerosperma_profizianum))	Kingia_australis);
((Calamus_caryotoides	((Roystonea_regia	((Manicaria_saccifera	(Prestoea_acuminata	(Oenocarpus_bataua	Oenocarpus_minor)))	(Geonoma_undata	(((Hydriastele_microspadix	Dypsis_decaryi)	((Heterospathe_cagayanensis	(Veitchia_spiralis	(Kentiopsis_piersoniorum	(Podococcus_barteri	Burretiokentia_grandiflora))))	Dictyosperma_album))	(Pelagodoxa_henryana	Leopoldinia_pulchra)))))	(((Sclerosperma_profizianum	Orania_palindan)	(Iriartea_deltoidea	((Sabal_domingensis	(Phoenix_dactylifera	Serenoa_repens))	(Nypa_fruticans	Pseudophoenix_vinifera))))	(((Reinhardtia_gracilis	Reinhardtia_simplex)	(Reinhardtia_paiewonskiana	Reinhardtia_latisecta))	(Attalea_speciosa	(Bactris_major	(Elaeis_oleifera	Elaeis_guineensis)))))))	Kingia_australis);
((Sclerosperma_profizianum	(Orania_palindan	((Iriartea_deltoidea	((Sabal_domingensis	(Phoenix_dactylifera	Serenoa_repens))	(Nypa_fruticans	Pseudophoenix_vinifera)))	(Roystonea_regia	((((Dictyosperma_album	(Dypsis_decaryi	(Heterospathe_cagayanensis	(Hydriastele_microspadix	(Veitchia_spiralis	(Kentiopsis_piersoniorum	Burretiokentia_grandiflora))))))	(Pelagodoxa_henryana	Leopoldinia_pulchra))	(Manicaria_saccifera	(Geonoma_undata	(Prestoea_acuminata	(Oenocarpus_bataua	Oenocarpus_minor)))))	(Calamus_caryotoides	(((Reinhardtia_gracilis	Reinhardtia_simplex)	(Reinhardtia_paiewonskiana	Reinhardtia_latisecta))	(Podococcus_barteri	(Attalea_speciosa	(Bactris_major	(Elaeis_oleifera	Elaeis_guineensis)))))))))))	Kingia_australis);
((Orania_palindan	(Sclerosperma_profizianum	(((Roystonea_regia	(((Dictyosperma_album	(Dypsis_decaryi	(Hydriastele_microspadix	((Veitchia_spiralis	(Burretiokentia_grandiflora	Kentiopsis_piersoniorum))	Heterospathe_cagayanensis))))	(((Leopoldinia_pulchra	Prestoea_acuminata)	(Oenocarpus_bataua	Oenocarpus_minor))	(Manicaria_saccifera	(Podococcus_barteri	Geonoma_undata))))	Pelagodoxa_henryana))	(Calamus_caryotoides	(((Bactris_major	(Elaeis_oleifera	Elaeis_guineensis))	Attalea_speciosa)	((Reinhardtia_latisecta	Reinhardtia_paiewonskiana)	(Reinhardtia_simplex	Reinhardtia_gracilis)))))	(Iriartea_deltoidea	((Nypa_fruticans	(Serenoa_repens	(Sabal_domingensis	Phoenix_dactylifera)))	Pseudophoenix_vinifera)))))	Kingia_australis);
((Calamus_caryotoides	(Sabal_domingensis	(((Pseudophoenix_vinifera	Nypa_fruticans)	((((Bactris_major	(Elaeis_oleifera	Elaeis_guineensis))	Attalea_speciosa)	((Reinhardtia_latisecta	Reinhardtia_paiewonskiana)	(Reinhardtia_simplex	Reinhardtia_gracilis)))	((Orania_palindan	Sclerosperma_profizianum)	(Roystonea_regia	(Iriartea_deltoidea	(((((Dictyosperma_album	((Veitchia_spiralis	(Burretiokentia_grandiflora	Kentiopsis_piersoniorum))	Heterospathe_cagayanensis))	Hydriastele_microspadix)	Dypsis_decaryi)	(((Podococcus_barteri	Prestoea_acuminata)	(Oenocarpus_bataua	Oenocarpus_minor))	(Leopoldinia_pulchra	(Manicaria_saccifera	Geonoma_undata))))	Pelagodoxa_henryana))))))	(Phoenix_dactylifera	Serenoa_repens))))	Kingia_australis);
((Sabal_domingensis	(((Calamus_caryotoides	(Pseudophoenix_vinifera	Nypa_fruticans))	((((((Bactris_major	(Elaeis_oleifera	Elaeis_guineensis))	Attalea_speciosa)	((Reinhardtia_latisecta	Reinhardtia_paiewonskiana)	(Reinhardtia_simplex	Reinhardtia_gracilis)))	(Roystonea_regia	((((((Dictyosperma_album	Hydriastele_microspadix)	(Burretiokentia_grandiflora	(Kentiopsis_piersoniorum	Veitchia_spiralis)))	Dypsis_decaryi)	Heterospathe_cagayanensis)	((Leopoldinia_pulchra	((Oenocarpus_bataua	Oenocarpus_minor)	Prestoea_acuminata))	(Pelagodoxa_henryana	Manicaria_saccifera)))	(Podococcus_barteri	Geonoma_undata))))	(Orania_palindan	Sclerosperma_profizianum))	Iriartea_deltoidea))	(Phoenix_dactylifera	Serenoa_repens)))	Kingia_australis);
((((Calamus_caryotoides	Sabal_domingensis)	((Pseudophoenix_vinifera	Nypa_fruticans)	((Roystonea_regia	(Iriartea_deltoidea	((Orania_palindan	Sclerosperma_profizianum)	((((Oenocarpus_bataua	(Leopoldinia_pulchra	Oenocarpus_minor))	Prestoea_acuminata)	(Pelagodoxa_henryana	Manicaria_saccifera))	((Podococcus_barteri	Geonoma_undata)	(((Hydriastele_microspadix	(Heterospathe_cagayanensis	(Veitchia_spiralis	(Burretiokentia_grandiflora	Kentiopsis_piersoniorum))))	Dypsis_decaryi)	Dictyosperma_album))))))	(((Bactris_major	(Elaeis_oleifera	Elaeis_guineensis))	Attalea_speciosa)	((Reinhardtia_latisecta	Reinhardtia_paiewonskiana)	(Reinhardtia_simplex	Reinhardtia_gracilis))))))	(Phoenix_dactylifera	Serenoa_repens))	Kingia_australis);
((((Calamus_caryotoides	(Pseudophoenix_vinifera	Nypa_fruticans))	(((Orania_palindan	Sclerosperma_profizianum)	(((((Leopoldinia_pulchra	(((Oenocarpus_bataua	Oenocarpus_minor)	Prestoea_acuminata)	(Pelagodoxa_henryana	Manicaria_saccifera)))	((Hydriastele_microspadix	Dypsis_decaryi)	(Dictyosperma_album	(Heterospathe_cagayanensis	(Burretiokentia_grandiflora	(Kentiopsis_piersoniorum	Veitchia_spiralis))))))	(Podococcus_barteri	Geonoma_undata))	Roystonea_regia)	(((Bactris_major	(Elaeis_oleifera	Elaeis_guineensis))	Attalea_speciosa)	((Reinhardtia_latisecta	Reinhardtia_paiewonskiana)	(Reinhardtia_simplex	Reinhardtia_gracilis)))))	Iriartea_deltoidea))	((Phoenix_dactylifera	Serenoa_repens)	Sabal_domingensis))	Kingia_australis);
(((Calamus_caryotoides	Nypa_fruticans)	((((((Bactris_major	(Elaeis_oleifera	Elaeis_guineensis))	Attalea_speciosa)	((Reinhardtia_latisecta	Reinhardtia_paiewonskiana)	(Reinhardtia_simplex	Reinhardtia_gracilis)))	((Orania_palindan	(Podococcus_barteri	Sclerosperma_profizianum))	((((((Oenocarpus_bataua	Oenocarpus_minor)	Prestoea_acuminata)	Manicaria_saccifera)	(Pelagodoxa_henryana	(Leopoldinia_pulchra	(Dictyosperma_album	(((Hydriastele_microspadix	Heterospathe_cagayanensis)	(Veitchia_spiralis	(Burretiokentia_grandiflora	Kentiopsis_piersoniorum)))	Dypsis_decaryi)))))	Geonoma_undata)	Roystonea_regia)))	(Pseudophoenix_vinifera	((Phoenix_dactylifera	Serenoa_repens)	Sabal_domingensis)))	Iriartea_deltoidea))	Kingia_australis);
((Calamus_caryotoides	(Nypa_fruticans	(((((Phoenix_dactylifera	Serenoa_repens)	Sabal_domingensis)	((Orania_palindan	Sclerosperma_profizianum)	(((((Hydriastele_microspadix	Dypsis_decaryi)	(Dictyosperma_album	(Heterospathe_cagayanensis	(Veitchia_spiralis	(Burretiokentia_grandiflora	Kentiopsis_piersoniorum)))))	(((Pelagodoxa_henryana	Manicaria_saccifera)	Geonoma_undata)	((Leopoldinia_pulchra	(Oenocarpus_bataua	Oenocarpus_minor))	Prestoea_acuminata)))	Roystonea_regia)	(((Bactris_major	(Elaeis_oleifera	Elaeis_guineensis))	Attalea_speciosa)	((Reinhardtia_latisecta	Reinhardtia_paiewonskiana)	(Reinhardtia_simplex	Reinhardtia_gracilis))))))	(Podococcus_barteri	Iriartea_deltoidea))	Pseudophoenix_vinifera)))	Kingia_australis);
((Orania_palindan	(Sclerosperma_profizianum	(((((Geonoma_undata	(((Leopoldinia_pulchra	((Oenocarpus_bataua	Oenocarpus_minor)	Prestoea_acuminata))	(Dictyosperma_album	(((Heterospathe_cagayanensis	(Hydriastele_microspadix	(Kentiopsis_piersoniorum	Veitchia_spiralis)))	Burretiokentia_grandiflora)	Dypsis_decaryi)))	(Pelagodoxa_henryana	Manicaria_saccifera)))	Calamus_caryotoides)	Roystonea_regia)	((((Podococcus_barteri	Bactris_major)	(Elaeis_oleifera	Elaeis_guineensis))	Attalea_speciosa)	((Reinhardtia_latisecta	(Reinhardtia_gracilis	Reinhardtia_paiewonskiana))	Reinhardtia_simplex)))	(((Pseudophoenix_vinifera	Nypa_fruticans)	((Phoenix_dactylifera	Serenoa_repens)	Sabal_domingensis))	Iriartea_deltoidea))))	Kingia_australis);
((Sabal_domingensis	(((((Podococcus_barteri	Iriartea_deltoidea)	((Orania_palindan	Sclerosperma_profizianum)	((((Bactris_major	(Elaeis_oleifera	Elaeis_guineensis))	Attalea_speciosa)	((Reinhardtia_latisecta	Reinhardtia_paiewonskiana)	(Reinhardtia_gracilis	Reinhardtia_simplex)))	(((Dypsis_decaryi	(Dictyosperma_album	(Hydriastele_microspadix	((Burretiokentia_grandiflora	(Kentiopsis_piersoniorum	Veitchia_spiralis))	Heterospathe_cagayanensis))))	((Pelagodoxa_henryana	((Leopoldinia_pulchra	Geonoma_undata)	Manicaria_saccifera))	((Oenocarpus_bataua	Oenocarpus_minor)	Prestoea_acuminata)))	Roystonea_regia))))	(Pseudophoenix_vinifera	Nypa_fruticans))	(Phoenix_dactylifera	Serenoa_repens))	Calamus_caryotoides))	Kingia_australis);
((Sclerosperma_profizianum	((((((Elaeis_oleifera	Elaeis_guineensis)	(Attalea_speciosa	Bactris_major))	((Reinhardtia_latisecta	Reinhardtia_paiewonskiana)	(Reinhardtia_gracilis	Reinhardtia_simplex)))	(Iriartea_deltoidea	(((((Dictyosperma_album	(Hydriastele_microspadix	((Burretiokentia_grandiflora	Kentiopsis_piersoniorum)	Veitchia_spiralis)))	Heterospathe_cagayanensis)	Dypsis_decaryi)	((Pelagodoxa_henryana	Leopoldinia_pulchra)	(Manicaria_saccifera	((Oenocarpus_bataua	Oenocarpus_minor)	Prestoea_acuminata))))	(Podococcus_barteri	Geonoma_undata))))	(Roystonea_regia	(((Pseudophoenix_vinifera	Nypa_fruticans)	((Phoenix_dactylifera	Serenoa_repens)	Sabal_domingensis))	Calamus_caryotoides)))	Orania_palindan))	Kingia_australis);
((Calamus_caryotoides	(((((Reinhardtia_latisecta	Reinhardtia_paiewonskiana)	(Reinhardtia_gracilis	Reinhardtia_simplex))	(Attalea_speciosa	((Elaeis_guineensis	Elaeis_oleifera)	Bactris_major)))	(((Orania_palindan	Sclerosperma_profizianum)	(Iriartea_deltoidea	(((Podococcus_barteri	((Leopoldinia_pulchra	(Oenocarpus_minor	Oenocarpus_bataua))	Prestoea_acuminata))	(Pelagodoxa_henryana	(Geonoma_undata	Manicaria_saccifera)))	(Dictyosperma_album	(Dypsis_decaryi	((Burretiokentia_grandiflora	((Hydriastele_microspadix	Kentiopsis_piersoniorum)	Veitchia_spiralis))	Heterospathe_cagayanensis))))))	Roystonea_regia))	(((Phoenix_dactylifera	Serenoa_repens)	Sabal_domingensis)	(Pseudophoenix_vinifera	Nypa_fruticans))))	Kingia_australis);
((((Elaeis_guineensis	Elaeis_oleifera)	(Bactris_major	Attalea_speciosa))	((((Iriartea_deltoidea	((((Oenocarpus_minor	Oenocarpus_bataua)	Prestoea_acuminata)	(Leopoldinia_pulchra	(Geonoma_undata	Manicaria_saccifera)))	((Podococcus_barteri	Pelagodoxa_henryana)	(Dictyosperma_album	(Dypsis_decaryi	((Burretiokentia_grandiflora	(Hydriastele_microspadix	(Kentiopsis_piersoniorum	Veitchia_spiralis)))	Heterospathe_cagayanensis))))))	(Roystonea_regia	(Orania_palindan	Sclerosperma_profizianum)))	((((Phoenix_dactylifera	Serenoa_repens)	Sabal_domingensis)	(Calamus_caryotoides	Nypa_fruticans))	Pseudophoenix_vinifera))	((Reinhardtia_latisecta	Reinhardtia_paiewonskiana)	(Reinhardtia_gracilis	Reinhardtia_simplex))))	Kingia_australis);
((Calamus_caryotoides	(Nypa_fruticans	((((Iriartea_deltoidea	(((Leopoldinia_pulchra	((Oenocarpus_minor	Oenocarpus_bataua)	Prestoea_acuminata))	(Geonoma_undata	Manicaria_saccifera))	((Podococcus_barteri	Pelagodoxa_henryana)	(Dictyosperma_album	(Dypsis_decaryi	((Burretiokentia_grandiflora	(Veitchia_spiralis	(Hydriastele_microspadix	Kentiopsis_piersoniorum)))	Heterospathe_cagayanensis))))))	(Roystonea_regia	(Orania_palindan	Sclerosperma_profizianum)))	(Pseudophoenix_vinifera	(((Reinhardtia_latisecta	Reinhardtia_paiewonskiana)	(Reinhardtia_gracilis	Reinhardtia_simplex))	(((Elaeis_guineensis	Elaeis_oleifera)	Bactris_major)	Attalea_speciosa))))	((Phoenix_dactylifera	Serenoa_repens)	Sabal_domingensis))))	Kingia_australis);
((Orania_palindan	(Sclerosperma_profizianum	(((((((Pelagodoxa_henryana	(Leopoldinia_pulchra	((Oenocarpus_minor	Oenocarpus_bataua)	Prestoea_acuminata)))	Manicaria_saccifera)	(Dictyosperma_album	((Veitchia_spiralis	(Hydriastele_microspadix	(Burretiokentia_grandiflora	Kentiopsis_piersoniorum)))	(Heterospathe_cagayanensis	Dypsis_decaryi))))	Geonoma_undata)	Roystonea_regia)	(((Reinhardtia_latisecta	Reinhardtia_paiewonskiana)	(Reinhardtia_gracilis	Reinhardtia_simplex))	(((Elaeis_guineensis	Elaeis_oleifera)	Bactris_major)	(Podococcus_barteri	Attalea_speciosa))))	(Iriartea_deltoidea	(((Phoenix_dactylifera	Serenoa_repens)	Sabal_domingensis)	(Pseudophoenix_vinifera	(Calamus_caryotoides	Nypa_fruticans)))))))	Kingia_australis);
((Sabal_domingensis	((((((Orania_palindan	Sclerosperma_profizianum)	((((((Pelagodoxa_henryana	Manicaria_saccifera)	((Leopoldinia_pulchra	Podococcus_barteri)	((Oenocarpus_minor	Oenocarpus_bataua)	Prestoea_acuminata)))	(((Heterospathe_cagayanensis	(Hydriastele_microspadix	(Veitchia_spiralis	(Kentiopsis_piersoniorum	Burretiokentia_grandiflora))))	Dictyosperma_album)	Dypsis_decaryi))	Geonoma_undata)	Roystonea_regia)	(Calamus_caryotoides	(((Reinhardtia_latisecta	Reinhardtia_paiewonskiana)	(Reinhardtia_gracilis	Reinhardtia_simplex))	(((Elaeis_guineensis	Elaeis_oleifera)	Bactris_major)	Attalea_speciosa)))))	Iriartea_deltoidea)	Pseudophoenix_vinifera)	Nypa_fruticans)	(Phoenix_dactylifera	Serenoa_repens)))	Kingia_australis);
(((Nypa_fruticans	(((Phoenix_dactylifera	Serenoa_repens)	Sabal_domingensis)	((((Orania_palindan	Sclerosperma_profizianum)	(((((((Podococcus_barteri	Geonoma_undata)	Manicaria_saccifera)	Pelagodoxa_henryana)	(((Oenocarpus_minor	Oenocarpus_bataua)	Prestoea_acuminata)	Leopoldinia_pulchra))	(((Heterospathe_cagayanensis	(Veitchia_spiralis	(Kentiopsis_piersoniorum	Burretiokentia_grandiflora)))	Dictyosperma_album)	(Hydriastele_microspadix	Dypsis_decaryi)))	Roystonea_regia)	(((Reinhardtia_latisecta	Reinhardtia_paiewonskiana)	(Reinhardtia_gracilis	Reinhardtia_simplex))	(((Elaeis_guineensis	Elaeis_oleifera)	Bactris_major)	Attalea_speciosa))))	Iriartea_deltoidea)	Pseudophoenix_vinifera)))	Calamus_caryotoides)	Kingia_australis);
(((Nypa_fruticans	((((Orania_palindan	Sclerosperma_profizianum)	(((((Geonoma_undata	Manicaria_saccifera)	((((Oenocarpus_minor	Oenocarpus_bataua)	Prestoea_acuminata)	Leopoldinia_pulchra)	(Podococcus_barteri	(((Heterospathe_cagayanensis	(Burretiokentia_grandiflora	(Veitchia_spiralis	Kentiopsis_piersoniorum)))	Dictyosperma_album)	(Hydriastele_microspadix	Dypsis_decaryi)))))	Pelagodoxa_henryana)	Roystonea_regia)	(((Reinhardtia_latisecta	Reinhardtia_paiewonskiana)	(Reinhardtia_gracilis	Reinhardtia_simplex))	(((Elaeis_guineensis	Elaeis_oleifera)	Bactris_major)	Attalea_speciosa))))	Iriartea_deltoidea)	(Pseudophoenix_vinifera	((Phoenix_dactylifera	Serenoa_repens)	Sabal_domingensis))))	Calamus_caryotoides)	Kingia_australis);
((Calamus_caryotoides	(Sabal_domingensis	(((Nypa_fruticans	((((Reinhardtia_latisecta	(Reinhardtia_gracilis	Reinhardtia_paiewonskiana))	Reinhardtia_simplex)	(((Elaeis_guineensis	Elaeis_oleifera)	Bactris_major)	Attalea_speciosa))	(Iriartea_deltoidea	((Orania_palindan	Sclerosperma_profizianum)	((((Podococcus_barteri	(((Heterospathe_cagayanensis	(Hydriastele_microspadix	(Veitchia_spiralis	(Kentiopsis_piersoniorum	Burretiokentia_grandiflora))))	Dictyosperma_album)	Dypsis_decaryi))	((Geonoma_undata	Manicaria_saccifera)	(((Oenocarpus_minor	Oenocarpus_bataua)	Prestoea_acuminata)	Leopoldinia_pulchra)))	Pelagodoxa_henryana)	Roystonea_regia)))))	(Phoenix_dactylifera	Serenoa_repens))	Pseudophoenix_vinifera)))	Kingia_australis);
(((((Reinhardtia_latisecta	Reinhardtia_paiewonskiana)	(Reinhardtia_gracilis	Reinhardtia_simplex))	(((Elaeis_guineensis	Elaeis_oleifera)	Bactris_major)	Attalea_speciosa))	(((Calamus_caryotoides	((Geonoma_undata	(((Manicaria_saccifera	Pelagodoxa_henryana)	(((Oenocarpus_minor	Oenocarpus_bataua)	Prestoea_acuminata)	Leopoldinia_pulchra))	(((Heterospathe_cagayanensis	((Hydriastele_microspadix	(Veitchia_spiralis	Kentiopsis_piersoniorum))	Burretiokentia_grandiflora))	(Podococcus_barteri	Dictyosperma_album))	Dypsis_decaryi)))	Roystonea_regia))	(Orania_palindan	Sclerosperma_profizianum))	(((Sabal_domingensis	(Serenoa_repens	Phoenix_dactylifera))	Nypa_fruticans)	(Iriartea_deltoidea	Pseudophoenix_vinifera))))	Kingia_australis);
((Sclerosperma_profizianum	(((((Reinhardtia_latisecta	Reinhardtia_paiewonskiana)	(Reinhardtia_gracilis	Reinhardtia_simplex))	(((Elaeis_guineensis	Elaeis_oleifera)	Bactris_major)	Attalea_speciosa))	((((Sabal_domingensis	(Serenoa_repens	Phoenix_dactylifera))	(Pseudophoenix_vinifera	Nypa_fruticans))	Iriartea_deltoidea)	(Roystonea_regia	((((Podococcus_barteri	Geonoma_undata)	Calamus_caryotoides)	((Manicaria_saccifera	Pelagodoxa_henryana)	(((Oenocarpus_minor	Oenocarpus_bataua)	Prestoea_acuminata)	Leopoldinia_pulchra)))	((((Heterospathe_cagayanensis	((Veitchia_spiralis	Kentiopsis_piersoniorum)	Burretiokentia_grandiflora))	Dictyosperma_album)	Hydriastele_microspadix)	Dypsis_decaryi)))))	Orania_palindan))	Kingia_australis);
((Orania_palindan	(Sclerosperma_profizianum	(((Iriartea_deltoidea	((((Dictyosperma_album	(Dypsis_decaryi	((Hydriastele_microspadix	(Heterospathe_cagayanensis	Veitchia_spiralis))	(Kentiopsis_piersoniorum	Burretiokentia_grandiflora))))	Podococcus_barteri)	((Calamus_caryotoides	(Leopoldinia_pulchra	((Oenocarpus_bataua	Oenocarpus_minor)	Prestoea_acuminata)))	(Geonoma_undata	Manicaria_saccifera)))	Pelagodoxa_henryana))	(((Attalea_speciosa	(Bactris_major	(Elaeis_oleifera	Elaeis_guineensis)))	((Reinhardtia_paiewonskiana	Reinhardtia_latisecta)	(Reinhardtia_gracilis	Reinhardtia_simplex)))	((Nypa_fruticans	Pseudophoenix_vinifera)	(Sabal_domingensis	(Serenoa_repens	Phoenix_dactylifera)))))	Roystonea_regia)))	Kingia_australis);
((Sabal_domingensis	(((Serenoa_repens	Phoenix_dactylifera)	((((Iriartea_deltoidea	((Orania_palindan	Sclerosperma_profizianum)	((Dictyosperma_album	(Dypsis_decaryi	((Burretiokentia_grandiflora	(Hydriastele_microspadix	(Veitchia_spiralis	Kentiopsis_piersoniorum)))	Heterospathe_cagayanensis)))	((Pelagodoxa_henryana	Leopoldinia_pulchra)	(((Oenocarpus_bataua	Oenocarpus_minor)	Prestoea_acuminata)	((Podococcus_barteri	Geonoma_undata)	Manicaria_saccifera))))))	Roystonea_regia)	((Attalea_speciosa	(Bactris_major	(Elaeis_oleifera	Elaeis_guineensis)))	((Reinhardtia_paiewonskiana	Reinhardtia_latisecta)	(Reinhardtia_gracilis	Reinhardtia_simplex))))	(Nypa_fruticans	Pseudophoenix_vinifera)))	Calamus_caryotoides))	Kingia_australis);
(((Sabal_domingensis	(((((Orania_palindan	Sclerosperma_profizianum)	(((Attalea_speciosa	(Bactris_major	(Elaeis_oleifera	Elaeis_guineensis)))	((Reinhardtia_paiewonskiana	Reinhardtia_latisecta)	(Reinhardtia_gracilis	Reinhardtia_simplex)))	(Roystonea_regia	((Pelagodoxa_henryana	(Dictyosperma_album	(Dypsis_decaryi	((Hydriastele_microspadix	(Veitchia_spiralis	(Burretiokentia_grandiflora	Kentiopsis_piersoniorum)))	Heterospathe_cagayanensis))))	(Leopoldinia_pulchra	(((Oenocarpus_bataua	Oenocarpus_minor)	Prestoea_acuminata)	((Podococcus_barteri	Geonoma_undata)	Manicaria_saccifera)))))))	Iriartea_deltoidea)	(Nypa_fruticans	Pseudophoenix_vinifera))	(Serenoa_repens	Phoenix_dactylifera)))	Calamus_caryotoides)	Kingia_australis);
(((((Reinhardtia_gracilis	Reinhardtia_paiewonskiana)	Reinhardtia_latisecta)	Reinhardtia_simplex)	((((Iriartea_deltoidea	(Roystonea_regia	(((Dypsis_decaryi	((Hydriastele_microspadix	((Veitchia_spiralis	(Burretiokentia_grandiflora	Kentiopsis_piersoniorum))	Heterospathe_cagayanensis))	Dictyosperma_album))	(Manicaria_saccifera	((Leopoldinia_pulchra	((Oenocarpus_bataua	Oenocarpus_minor)	Prestoea_acuminata))	Pelagodoxa_henryana)))	(Podococcus_barteri	Geonoma_undata))))	(Orania_palindan	Sclerosperma_profizianum))	((Pseudophoenix_vinifera	(Calamus_caryotoides	Nypa_fruticans))	((Serenoa_repens	Phoenix_dactylifera)	Sabal_domingensis)))	(Attalea_speciosa	(Bactris_major	(Elaeis_oleifera	Elaeis_guineensis)))))	Kingia_australis);
((Sabal_domingensis	(((((((Attalea_speciosa	(Bactris_major	(Elaeis_oleifera	Elaeis_guineensis)))	((Reinhardtia_paiewonskiana	Reinhardtia_latisecta)	(Reinhardtia_gracilis	Reinhardtia_simplex)))	(((((Heterospathe_cagayanensis	((Hydriastele_microspadix	(Veitchia_spiralis	Kentiopsis_piersoniorum))	Burretiokentia_grandiflora))	Dypsis_decaryi)	Dictyosperma_album)	(((Geonoma_undata	Manicaria_saccifera)	(Leopoldinia_pulchra	((Oenocarpus_bataua	Oenocarpus_minor)	Prestoea_acuminata)))	Pelagodoxa_henryana))	(Calamus_caryotoides	Roystonea_regia)))	(Orania_palindan	(Podococcus_barteri	Sclerosperma_profizianum)))	Iriartea_deltoidea)	(Pseudophoenix_vinifera	Nypa_fruticans))	(Serenoa_repens	Phoenix_dactylifera)))	Kingia_australis);
((Pseudophoenix_vinifera	((((((Attalea_speciosa	(Bactris_major	(Elaeis_oleifera	Elaeis_guineensis)))	((Reinhardtia_paiewonskiana	Reinhardtia_latisecta)	(Reinhardtia_gracilis	Reinhardtia_simplex)))	(((((Hydriastele_microspadix	((Veitchia_spiralis	(Burretiokentia_grandiflora	Kentiopsis_piersoniorum))	Heterospathe_cagayanensis))	Dypsis_decaryi)	Dictyosperma_album)	((Podococcus_barteri	(Prestoea_acuminata	(Leopoldinia_pulchra	(Oenocarpus_bataua	Oenocarpus_minor))))	(Pelagodoxa_henryana	Manicaria_saccifera)))	Geonoma_undata))	(Roystonea_regia	(Orania_palindan	Sclerosperma_profizianum)))	Iriartea_deltoidea)	((Calamus_caryotoides	Nypa_fruticans)	((Serenoa_repens	Phoenix_dactylifera)	Sabal_domingensis))))	Kingia_australis);
((Sabal_domingensis	(((((((Attalea_speciosa	(Bactris_major	(Elaeis_oleifera	Elaeis_guineensis)))	(((Reinhardtia_gracilis	Reinhardtia_paiewonskiana)	Reinhardtia_latisecta)	Reinhardtia_simplex))	(Roystonea_regia	((((((Veitchia_spiralis	(Kentiopsis_piersoniorum	Hydriastele_microspadix))	Burretiokentia_grandiflora)	Heterospathe_cagayanensis)	Dypsis_decaryi)	Dictyosperma_album)	((Manicaria_saccifera	Geonoma_undata)	(Pelagodoxa_henryana	(Podococcus_barteri	(Prestoea_acuminata	(Leopoldinia_pulchra	(Oenocarpus_bataua	Oenocarpus_minor)))))))))	(Orania_palindan	Sclerosperma_profizianum))	Iriartea_deltoidea)	((Calamus_caryotoides	Pseudophoenix_vinifera)	Nypa_fruticans))	(Serenoa_repens	Phoenix_dactylifera)))	Kingia_australis);
((Sabal_domingensis	(((((((Attalea_speciosa	(Bactris_major	(Elaeis_oleifera	Elaeis_guineensis)))	((Reinhardtia_paiewonskiana	Reinhardtia_latisecta)	(Reinhardtia_gracilis	Reinhardtia_simplex)))	(Roystonea_regia	((((((Hydriastele_microspadix	(Veitchia_spiralis	Kentiopsis_piersoniorum))	Burretiokentia_grandiflora)	Heterospathe_cagayanensis)	Dypsis_decaryi)	Dictyosperma_album)	((Prestoea_acuminata	(Oenocarpus_bataua	Oenocarpus_minor))	((Manicaria_saccifera	(Podococcus_barteri	Geonoma_undata))	(Leopoldinia_pulchra	Pelagodoxa_henryana))))))	(Orania_palindan	Sclerosperma_profizianum))	Iriartea_deltoidea)	((Calamus_caryotoides	Pseudophoenix_vinifera)	Nypa_fruticans))	(Serenoa_repens	Phoenix_dactylifera)))	Kingia_australis);
((Pseudophoenix_vinifera	(((Serenoa_repens	Phoenix_dactylifera)	Sabal_domingensis)	(((((Attalea_speciosa	(Bactris_major	(Elaeis_oleifera	Elaeis_guineensis)))	((Reinhardtia_paiewonskiana	Reinhardtia_latisecta)	(Reinhardtia_gracilis	Reinhardtia_simplex)))	((Calamus_caryotoides	Roystonea_regia)	((((Kentiopsis_piersoniorum	Burretiokentia_grandiflora)	(Dictyosperma_album	(Dypsis_decaryi	(Hydriastele_microspadix	(Veitchia_spiralis	Heterospathe_cagayanensis)))))	((Podococcus_barteri	(Leopoldinia_pulchra	(Prestoea_acuminata	(Oenocarpus_bataua	Oenocarpus_minor))))	(Manicaria_saccifera	Geonoma_undata)))	Pelagodoxa_henryana)))	(Orania_palindan	Sclerosperma_profizianum))	(Nypa_fruticans	Iriartea_deltoidea))))	Kingia_australis);
((Calamus_caryotoides	(Nypa_fruticans	((((Serenoa_repens	Phoenix_dactylifera)	Sabal_domingensis)	(Iriartea_deltoidea	((((Attalea_speciosa	(Bactris_major	(Elaeis_oleifera	Elaeis_guineensis)))	((Reinhardtia_paiewonskiana	Reinhardtia_latisecta)	(Reinhardtia_gracilis	Reinhardtia_simplex)))	((Orania_palindan	Sclerosperma_profizianum)	Roystonea_regia))	(((Manicaria_saccifera	Geonoma_undata)	(Leopoldinia_pulchra	(Prestoea_acuminata	(Oenocarpus_bataua	Oenocarpus_minor))))	((Pelagodoxa_henryana	(Dictyosperma_album	(Dypsis_decaryi	((Hydriastele_microspadix	((Kentiopsis_piersoniorum	Veitchia_spiralis)	Burretiokentia_grandiflora))	Heterospathe_cagayanensis))))	Podococcus_barteri)))))	Pseudophoenix_vinifera)))	Kingia_australis);
((Sclerosperma_profizianum	(((Iriartea_deltoidea	(((Reinhardtia_gracilis	Reinhardtia_simplex)	(Reinhardtia_latisecta	Reinhardtia_paiewonskiana))	(Attalea_speciosa	(Bactris_major	(Elaeis_guineensis	Elaeis_oleifera)))))	((((Nypa_fruticans	Pseudophoenix_vinifera)	(Sabal_domingensis	(Phoenix_dactylifera	Serenoa_repens)))	Calamus_caryotoides)	(((Dictyosperma_album	(Dypsis_decaryi	(Heterospathe_cagayanensis	(Hydriastele_microspadix	((Kentiopsis_piersoniorum	Burretiokentia_grandiflora)	Veitchia_spiralis)))))	(((Leopoldinia_pulchra	(Podococcus_barteri	Pelagodoxa_henryana))	(Geonoma_undata	Manicaria_saccifera))	(Prestoea_acuminata	(Oenocarpus_minor	Oenocarpus_bataua))))	Roystonea_regia)))	Orania_palindan))	Kingia_australis);
((Serenoa_repens	(((((((((Reinhardtia_gracilis	Reinhardtia_simplex)	(Reinhardtia_latisecta	Reinhardtia_paiewonskiana))	(Attalea_speciosa	(Bactris_major	(Elaeis_guineensis	Elaeis_oleifera))))	(Roystonea_regia	(Calamus_caryotoides	((Manicaria_saccifera	(((Podococcus_barteri	Geonoma_undata)	((Dypsis_decaryi	(Heterospathe_cagayanensis	((Hydriastele_microspadix	(Kentiopsis_piersoniorum	Veitchia_spiralis))	Burretiokentia_grandiflora)))	Dictyosperma_album))	((Prestoea_acuminata	(Oenocarpus_minor	Oenocarpus_bataua))	Leopoldinia_pulchra)))	Pelagodoxa_henryana))))	(Orania_palindan	Sclerosperma_profizianum))	Iriartea_deltoidea)	(Nypa_fruticans	Pseudophoenix_vinifera))	Sabal_domingensis)	Phoenix_dactylifera))	Kingia_australis);
((Orania_palindan	(Sclerosperma_profizianum	((Iriartea_deltoidea	((Nypa_fruticans	Calamus_caryotoides)	(Pseudophoenix_vinifera	(Sabal_domingensis	(Phoenix_dactylifera	Serenoa_repens)))))	(Roystonea_regia	(((Pelagodoxa_henryana	((Leopoldinia_pulchra	Manicaria_saccifera)	(Prestoea_acuminata	(Oenocarpus_minor	Oenocarpus_bataua))))	((Geonoma_undata	Podococcus_barteri)	((Dypsis_decaryi	(Hydriastele_microspadix	((Burretiokentia_grandiflora	(Kentiopsis_piersoniorum	Veitchia_spiralis))	Heterospathe_cagayanensis)))	Dictyosperma_album)))	((Reinhardtia_simplex	(Reinhardtia_latisecta	(Reinhardtia_gracilis	Reinhardtia_paiewonskiana)))	(Attalea_speciosa	(Bactris_major	(Elaeis_guineensis	Elaeis_oleifera)))))))))	Kingia_australis);
((Sabal_domingensis	(((Phoenix_dactylifera	Serenoa_repens)	((Nypa_fruticans	Pseudophoenix_vinifera)	(((Roystonea_regia	((((Dypsis_decaryi	(Hydriastele_microspadix	((Burretiokentia_grandiflora	(Kentiopsis_piersoniorum	Veitchia_spiralis))	Heterospathe_cagayanensis)))	Dictyosperma_album)	(((Prestoea_acuminata	(Oenocarpus_minor	Oenocarpus_bataua))	Leopoldinia_pulchra)	((Geonoma_undata	Podococcus_barteri)	Manicaria_saccifera)))	Pelagodoxa_henryana))	((((Reinhardtia_gracilis	Reinhardtia_simplex)	(Reinhardtia_latisecta	Reinhardtia_paiewonskiana))	(Attalea_speciosa	(Bactris_major	(Elaeis_guineensis	Elaeis_oleifera))))	(Orania_palindan	Sclerosperma_profizianum)))	Iriartea_deltoidea)))	Calamus_caryotoides))	Kingia_australis);
((Calamus_caryotoides	(((Roystonea_regia	(((Dypsis_decaryi	((Hydriastele_microspadix	((Veitchia_spiralis	(Burretiokentia_grandiflora	Kentiopsis_piersoniorum))	Heterospathe_cagayanensis))	Dictyosperma_album))	((((Prestoea_acuminata	(Oenocarpus_minor	Oenocarpus_bataua))	Leopoldinia_pulchra)	(Podococcus_barteri	Pelagodoxa_henryana))	Manicaria_saccifera))	Geonoma_undata))	((Iriartea_deltoidea	((Sabal_domingensis	(Phoenix_dactylifera	Serenoa_repens))	(Nypa_fruticans	Pseudophoenix_vinifera)))	(Orania_palindan	Sclerosperma_profizianum)))	(((Reinhardtia_gracilis	Reinhardtia_simplex)	(Reinhardtia_latisecta	Reinhardtia_paiewonskiana))	(Attalea_speciosa	(Bactris_major	(Elaeis_guineensis	Elaeis_oleifera))))))	Kingia_australis);
((Orania_palindan	(((((Reinhardtia_gracilis	Reinhardtia_simplex)	(Reinhardtia_latisecta	Reinhardtia_paiewonskiana))	(Attalea_speciosa	(Bactris_major	(Elaeis_guineensis	Elaeis_oleifera))))	((Roystonea_regia	Calamus_caryotoides)	((((Dypsis_decaryi	((Dictyosperma_album	Hydriastele_microspadix)	(Burretiokentia_grandiflora	(Kentiopsis_piersoniorum	Veitchia_spiralis))))	Heterospathe_cagayanensis)	(((Podococcus_barteri	Geonoma_undata)	Manicaria_saccifera)	(Leopoldinia_pulchra	(Prestoea_acuminata	(Oenocarpus_minor	Oenocarpus_bataua)))))	Pelagodoxa_henryana)))	((((Sabal_domingensis	(Phoenix_dactylifera	Serenoa_repens))	(Nypa_fruticans	Pseudophoenix_vinifera))	Iriartea_deltoidea)	Sclerosperma_profizianum)))	Kingia_australis);
((Sabal_domingensis	((Phoenix_dactylifera	Serenoa_repens)	((Nypa_fruticans	Pseudophoenix_vinifera)	(Iriartea_deltoidea	((Orania_palindan	Sclerosperma_profizianum)	((((Reinhardtia_gracilis	Reinhardtia_simplex)	(Reinhardtia_latisecta	Reinhardtia_paiewonskiana))	(Attalea_speciosa	(Bactris_major	(Elaeis_guineensis	Elaeis_oleifera))))	((Roystonea_regia	Calamus_caryotoides)	((((Dypsis_decaryi	(Heterospathe_cagayanensis	(Burretiokentia_grandiflora	(Hydriastele_microspadix	(Kentiopsis_piersoniorum	Veitchia_spiralis)))))	Dictyosperma_album)	((Manicaria_saccifera	Pelagodoxa_henryana)	(((Oenocarpus_minor	Oenocarpus_bataua)	Leopoldinia_pulchra)	(Podococcus_barteri	Prestoea_acuminata))))	Geonoma_undata))))))))	Kingia_australis);
((Calamus_caryotoides	(Nypa_fruticans	(((Iriartea_deltoidea	((Orania_palindan	Sclerosperma_profizianum)	((((Reinhardtia_gracilis	Reinhardtia_simplex)	(Reinhardtia_latisecta	Reinhardtia_paiewonskiana))	(Attalea_speciosa	(Bactris_major	(Elaeis_guineensis	Elaeis_oleifera))))	(Roystonea_regia	(Pelagodoxa_henryana	(((Manicaria_saccifera	Geonoma_undata)	(((Oenocarpus_minor	Oenocarpus_bataua)	Leopoldinia_pulchra)	Prestoea_acuminata))	((Dypsis_decaryi	(Heterospathe_cagayanensis	(Hydriastele_microspadix	((Burretiokentia_grandiflora	Kentiopsis_piersoniorum)	Veitchia_spiralis))))	(Podococcus_barteri	Dictyosperma_album))))))))	Pseudophoenix_vinifera)	(Sabal_domingensis	(Phoenix_dactylifera	Serenoa_repens)))))	Kingia_australis);
((Orania_palindan	(Sclerosperma_profizianum	((((((Reinhardtia_gracilis	Reinhardtia_simplex)	(Reinhardtia_latisecta	Reinhardtia_paiewonskiana))	(Attalea_speciosa	(Bactris_major	(Elaeis_guineensis	Elaeis_oleifera))))	((Manicaria_saccifera	((Pelagodoxa_henryana	(Dictyosperma_album	((Hydriastele_microspadix	((Burretiokentia_grandiflora	(Kentiopsis_piersoniorum	Veitchia_spiralis))	Heterospathe_cagayanensis))	Dypsis_decaryi)))	(Calamus_caryotoides	((Prestoea_acuminata	(Oenocarpus_minor	Oenocarpus_bataua))	Leopoldinia_pulchra))))	(Podococcus_barteri	Geonoma_undata)))	(((Nypa_fruticans	Pseudophoenix_vinifera)	(Sabal_domingensis	(Phoenix_dactylifera	Serenoa_repens)))	Iriartea_deltoidea))	Roystonea_regia)))	Kingia_australis);
((Sabal_domingensis	((Phoenix_dactylifera	Serenoa_repens)	((Iriartea_deltoidea	((Orania_palindan	Sclerosperma_profizianum)	((((Reinhardtia_gracilis	Reinhardtia_simplex)	(Reinhardtia_latisecta	Reinhardtia_paiewonskiana))	(Attalea_speciosa	(Bactris_major	(Elaeis_guineensis	Elaeis_oleifera))))	(Roystonea_regia	((Geonoma_undata	(((Dictyosperma_album	(Hydriastele_microspadix	((Burretiokentia_grandiflora	(Kentiopsis_piersoniorum	Veitchia_spiralis))	Heterospathe_cagayanensis)))	Podococcus_barteri)	Dypsis_decaryi))	((Pelagodoxa_henryana	(Prestoea_acuminata	(Oenocarpus_minor	Oenocarpus_bataua)))	(Leopoldinia_pulchra	Manicaria_saccifera)))))))	(Calamus_caryotoides	(Nypa_fruticans	Pseudophoenix_vinifera)))))	Kingia_australis);
((Orania_palindan	(Sclerosperma_profizianum	(Roystonea_regia	((Iriartea_deltoidea	(((Leopoldinia_pulchra	(Manicaria_saccifera	Geonoma_undata))	(Prestoea_acuminata	(Oenocarpus_bataua	Oenocarpus_minor)))	(Pelagodoxa_henryana	(Podococcus_barteri	(Dypsis_decaryi	((Hydriastele_microspadix	(Heterospathe_cagayanensis	(Veitchia_spiralis	(Kentiopsis_piersoniorum	Burretiokentia_grandiflora))))	Dictyosperma_album))))))	(((Nypa_fruticans	Pseudophoenix_vinifera)	(Sabal_domingensis	(Serenoa_repens	Phoenix_dactylifera)))	(((Reinhardtia_latisecta	Reinhardtia_paiewonskiana)	(Reinhardtia_simplex	Reinhardtia_gracilis))	((Calamus_caryotoides	Attalea_speciosa)	(Bactris_major	(Elaeis_guineensis	Elaeis_oleifera)))))))))	Kingia_australis);
((Orania_palindan	(Sclerosperma_profizianum	(((Iriartea_deltoidea	((Nypa_fruticans	Pseudophoenix_vinifera)	(Sabal_domingensis	(Serenoa_repens	Phoenix_dactylifera))))	(((Reinhardtia_latisecta	Reinhardtia_paiewonskiana)	(Reinhardtia_simplex	Reinhardtia_gracilis))	(Attalea_speciosa	(Bactris_major	(Elaeis_guineensis	Elaeis_oleifera)))))	((Calamus_caryotoides	Roystonea_regia)	((((Pelagodoxa_henryana	Leopoldinia_pulchra)	(Manicaria_saccifera	Geonoma_undata))	((Podococcus_barteri	Prestoea_acuminata)	(Oenocarpus_bataua	Oenocarpus_minor)))	(((((Hydriastele_microspadix	(Veitchia_spiralis	Kentiopsis_piersoniorum))	Burretiokentia_grandiflora)	Heterospathe_cagayanensis)	Dypsis_decaryi)	Dictyosperma_album))))))	Kingia_australis);
((((Nypa_fruticans	Calamus_caryotoides)	(Pseudophoenix_vinifera	(Sabal_domingensis	(Serenoa_repens	Phoenix_dactylifera))))	((((((Reinhardtia_latisecta	Reinhardtia_paiewonskiana)	(Reinhardtia_simplex	Reinhardtia_gracilis))	(Attalea_speciosa	(Bactris_major	(Elaeis_guineensis	Elaeis_oleifera))))	(Roystonea_regia	((Manicaria_saccifera	(Prestoea_acuminata	(Oenocarpus_bataua	Oenocarpus_minor)))	((Podococcus_barteri	Geonoma_undata)	((Pelagodoxa_henryana	Leopoldinia_pulchra)	(((((Hydriastele_microspadix	(Veitchia_spiralis	Kentiopsis_piersoniorum))	Burretiokentia_grandiflora)	Heterospathe_cagayanensis)	Dypsis_decaryi)	Dictyosperma_album))))))	(Sclerosperma_profizianum	Orania_palindan))	Iriartea_deltoidea))	Kingia_australis);
(((Serenoa_repens	Phoenix_dactylifera)	((((((((Reinhardtia_latisecta	Reinhardtia_paiewonskiana)	(Reinhardtia_simplex	Reinhardtia_gracilis))	(Attalea_speciosa	(Bactris_major	(Elaeis_guineensis	Elaeis_oleifera))))	(Roystonea_regia	((Geonoma_undata	(((Podococcus_barteri	Prestoea_acuminata)	(Leopoldinia_pulchra	(Oenocarpus_bataua	Oenocarpus_minor)))	((Pelagodoxa_henryana	Manicaria_saccifera)	Calamus_caryotoides)))	(Dypsis_decaryi	(Dictyosperma_album	((((Kentiopsis_piersoniorum	Burretiokentia_grandiflora)	Veitchia_spiralis)	Hydriastele_microspadix)	Heterospathe_cagayanensis))))))	(Sclerosperma_profizianum	Orania_palindan))	Iriartea_deltoidea)	(Pseudophoenix_vinifera	Nypa_fruticans))	Sabal_domingensis))	Kingia_australis);
((Sabal_domingensis	(((Serenoa_repens	Phoenix_dactylifera)	((((((Reinhardtia_latisecta	Reinhardtia_paiewonskiana)	(Reinhardtia_simplex	Reinhardtia_gracilis))	((Podococcus_barteri	Attalea_speciosa)	(Bactris_major	(Elaeis_guineensis	Elaeis_oleifera))))	((Roystonea_regia	((Dypsis_decaryi	Pelagodoxa_henryana)	(((Manicaria_saccifera	Geonoma_undata)	((Prestoea_acuminata	(Oenocarpus_bataua	Oenocarpus_minor))	Leopoldinia_pulchra))	(Dictyosperma_album	((((Kentiopsis_piersoniorum	Burretiokentia_grandiflora)	Veitchia_spiralis)	Hydriastele_microspadix)	Heterospathe_cagayanensis)))))	(Sclerosperma_profizianum	Orania_palindan)))	Iriartea_deltoidea)	(Pseudophoenix_vinifera	Nypa_fruticans)))	Calamus_caryotoides))	Kingia_australis);
((Orania_palindan	(((((Reinhardtia_latisecta	(Reinhardtia_gracilis	Reinhardtia_paiewonskiana))	Reinhardtia_simplex)	(Attalea_speciosa	(Bactris_major	(Elaeis_guineensis	Elaeis_oleifera))))	((Roystonea_regia	Calamus_caryotoides)	((Manicaria_saccifera	((Podococcus_barteri	Geonoma_undata)	Leopoldinia_pulchra))	((Prestoea_acuminata	(Oenocarpus_bataua	Oenocarpus_minor))	(Pelagodoxa_henryana	(Dypsis_decaryi	(Dictyosperma_album	(Hydriastele_microspadix	(Heterospathe_cagayanensis	(Burretiokentia_grandiflora	(Veitchia_spiralis	Kentiopsis_piersoniorum)))))))))))	(Sclerosperma_profizianum	(Iriartea_deltoidea	((Pseudophoenix_vinifera	Nypa_fruticans)	(Sabal_domingensis	(Serenoa_repens	Phoenix_dactylifera)))))))	Kingia_australis);
(((Nypa_fruticans	Calamus_caryotoides)	((Pseudophoenix_vinifera	(Sabal_domingensis	(Serenoa_repens	Phoenix_dactylifera)))	((((((Reinhardtia_latisecta	Reinhardtia_paiewonskiana)	(Reinhardtia_gracilis	Reinhardtia_simplex))	(Attalea_speciosa	(Bactris_major	(Elaeis_guineensis	Elaeis_oleifera))))	(Roystonea_regia	(((Dictyosperma_album	((Hydriastele_microspadix	(Heterospathe_cagayanensis	(Burretiokentia_grandiflora	(Veitchia_spiralis	Kentiopsis_piersoniorum))))	Dypsis_decaryi))	((Manicaria_saccifera	((Podococcus_barteri	Geonoma_undata)	Leopoldinia_pulchra))	(Prestoea_acuminata	(Oenocarpus_bataua	Oenocarpus_minor))))	Pelagodoxa_henryana)))	(Orania_palindan	Sclerosperma_profizianum))	Iriartea_deltoidea)))	Kingia_australis);
((((Reinhardtia_latisecta	Reinhardtia_paiewonskiana)	(Reinhardtia_gracilis	Reinhardtia_simplex))	(((Elaeis_guineensis	Elaeis_oleifera)	(Attalea_speciosa	Bactris_major))	((((Orania_palindan	Sclerosperma_profizianum)	(((Dictyosperma_album	((Hydriastele_microspadix	(Heterospathe_cagayanensis	(Burretiokentia_grandiflora	((Podococcus_barteri	Veitchia_spiralis)	Kentiopsis_piersoniorum))))	Dypsis_decaryi))	((Geonoma_undata	Leopoldinia_pulchra)	((Prestoea_acuminata	(Oenocarpus_bataua	Oenocarpus_minor))	(Pelagodoxa_henryana	Manicaria_saccifera))))	Iriartea_deltoidea))	Roystonea_regia)	((Nypa_fruticans	Pseudophoenix_vinifera)	((Calamus_caryotoides	Sabal_domingensis)	(Serenoa_repens	Phoenix_dactylifera))))))	Kingia_australis);
((Calamus_caryotoides	(Sabal_domingensis	((Serenoa_repens	Phoenix_dactylifera)	((((Orania_palindan	Sclerosperma_profizianum)	((((Reinhardtia_latisecta	Reinhardtia_paiewonskiana)	(Reinhardtia_gracilis	Reinhardtia_simplex))	(Attalea_speciosa	(Bactris_major	(Elaeis_guineensis	Elaeis_oleifera))))	(Roystonea_regia	(((Dictyosperma_album	(((Hydriastele_microspadix	(Kentiopsis_piersoniorum	(Burretiokentia_grandiflora	Veitchia_spiralis)))	Heterospathe_cagayanensis)	Dypsis_decaryi))	((Leopoldinia_pulchra	((Oenocarpus_bataua	Oenocarpus_minor)	Prestoea_acuminata))	(Pelagodoxa_henryana	Manicaria_saccifera)))	(Podococcus_barteri	Geonoma_undata)))))	Iriartea_deltoidea)	(Nypa_fruticans	Pseudophoenix_vinifera)))))	Kingia_australis);
(((Sabal_domingensis	(Serenoa_repens	Phoenix_dactylifera))	((((((((Pelagodoxa_henryana	((Dictyosperma_album	(((Hydriastele_microspadix	(Veitchia_spiralis	(Kentiopsis_piersoniorum	Burretiokentia_grandiflora)))	(Podococcus_barteri	Heterospathe_cagayanensis))	Dypsis_decaryi))	((Geonoma_undata	Manicaria_saccifera)	(Leopoldinia_pulchra	((Oenocarpus_bataua	Oenocarpus_minor)	Prestoea_acuminata)))))	Calamus_caryotoides)	Roystonea_regia)	(Orania_palindan	(((Reinhardtia_latisecta	Reinhardtia_paiewonskiana)	(Reinhardtia_gracilis	Reinhardtia_simplex))	(Attalea_speciosa	(Bactris_major	(Elaeis_guineensis	Elaeis_oleifera))))))	Sclerosperma_profizianum)	Iriartea_deltoidea)	Pseudophoenix_vinifera)	Nypa_fruticans))	Kingia_australis);
((Orania_palindan	((((((Serenoa_repens	Phoenix_dactylifera)	Sabal_domingensis)	(Nypa_fruticans	Pseudophoenix_vinifera))	Iriartea_deltoidea)	(((Calamus_caryotoides	(((Manicaria_saccifera	(Prestoea_acuminata	(Oenocarpus_minor	Oenocarpus_bataua)))	((Leopoldinia_pulchra	Pelagodoxa_henryana)	(Dictyosperma_album	(Dypsis_decaryi	((Hydriastele_microspadix	(Burretiokentia_grandiflora	(Veitchia_spiralis	Kentiopsis_piersoniorum)))	Heterospathe_cagayanensis)))))	(Podococcus_barteri	Geonoma_undata)))	Roystonea_regia)	((Attalea_speciosa	((Elaeis_guineensis	Elaeis_oleifera)	Bactris_major))	((Reinhardtia_paiewonskiana	Reinhardtia_latisecta)	(Reinhardtia_gracilis	Reinhardtia_simplex)))))	Sclerosperma_profizianum))	Kingia_australis);
((Sabal_domingensis	(((Nypa_fruticans	Pseudophoenix_vinifera)	(Iriartea_deltoidea	(((((((Leopoldinia_pulchra	((Oenocarpus_minor	Oenocarpus_bataua)	Prestoea_acuminata))	(Pelagodoxa_henryana	Manicaria_saccifera))	(Dictyosperma_album	(Dypsis_decaryi	((Burretiokentia_grandiflora	Kentiopsis_piersoniorum)	((Veitchia_spiralis	Heterospathe_cagayanensis)	Hydriastele_microspadix)))))	((Podococcus_barteri	Geonoma_undata)	Calamus_caryotoides))	Roystonea_regia)	((Attalea_speciosa	((Elaeis_guineensis	Elaeis_oleifera)	Bactris_major))	((Reinhardtia_paiewonskiana	Reinhardtia_latisecta)	(Reinhardtia_gracilis	Reinhardtia_simplex))))	(Sclerosperma_profizianum	Orania_palindan))))	(Serenoa_repens	Phoenix_dactylifera)))	Kingia_australis);
(((Nypa_fruticans	Calamus_caryotoides)	((((Serenoa_repens	Phoenix_dactylifera)	Sabal_domingensis)	Pseudophoenix_vinifera)	(Iriartea_deltoidea	((((((((Podococcus_barteri	Geonoma_undata)	Manicaria_saccifera)	Pelagodoxa_henryana)	(Leopoldinia_pulchra	((Oenocarpus_minor	Oenocarpus_bataua)	Prestoea_acuminata)))	((((Burretiokentia_grandiflora	(Veitchia_spiralis	Kentiopsis_piersoniorum))	Heterospathe_cagayanensis)	Dypsis_decaryi)	(Hydriastele_microspadix	Dictyosperma_album)))	Roystonea_regia)	((Attalea_speciosa	((Elaeis_guineensis	Elaeis_oleifera)	Bactris_major))	((Reinhardtia_paiewonskiana	Reinhardtia_latisecta)	(Reinhardtia_gracilis	Reinhardtia_simplex))))	(Sclerosperma_profizianum	Orania_palindan)))))	Kingia_australis);
((Sabal_domingensis	(((Pseudophoenix_vinifera	((Podococcus_barteri	Iriartea_deltoidea)	(((((((Geonoma_undata	Manicaria_saccifera)	(Leopoldinia_pulchra	Pelagodoxa_henryana))	((Oenocarpus_minor	Oenocarpus_bataua)	Prestoea_acuminata))	(Dictyosperma_album	(((Hydriastele_microspadix	(Veitchia_spiralis	(Kentiopsis_piersoniorum	Burretiokentia_grandiflora)))	Heterospathe_cagayanensis)	Dypsis_decaryi)))	Roystonea_regia)	((Attalea_speciosa	((Elaeis_guineensis	Elaeis_oleifera)	Bactris_major))	((Reinhardtia_paiewonskiana	Reinhardtia_latisecta)	(Reinhardtia_gracilis	Reinhardtia_simplex))))	(Sclerosperma_profizianum	Orania_palindan))))	(Nypa_fruticans	Calamus_caryotoides))	(Serenoa_repens	Phoenix_dactylifera)))	Kingia_australis);
((Orania_palindan	((((((Serenoa_repens	Phoenix_dactylifera)	Sabal_domingensis)	(Pseudophoenix_vinifera	(Nypa_fruticans	Calamus_caryotoides)))	Iriartea_deltoidea)	((((((Podococcus_barteri	Geonoma_undata)	(Manicaria_saccifera	Leopoldinia_pulchra))	((Oenocarpus_minor	Oenocarpus_bataua)	Prestoea_acuminata))	(Pelagodoxa_henryana	((Dictyosperma_album	(Heterospathe_cagayanensis	(Veitchia_spiralis	(Kentiopsis_piersoniorum	Burretiokentia_grandiflora))))	(Hydriastele_microspadix	Dypsis_decaryi))))	Roystonea_regia)	((Attalea_speciosa	((Elaeis_guineensis	Elaeis_oleifera)	Bactris_major))	((Reinhardtia_paiewonskiana	Reinhardtia_latisecta)	(Reinhardtia_gracilis	Reinhardtia_simplex)))))	Sclerosperma_profizianum))	Kingia_australis);
((Sclerosperma_profizianum	(Orania_palindan	(((((Serenoa_repens	(Phoenix_dactylifera	Sabal_domingensis))	(Pseudophoenix_vinifera	Nypa_fruticans))	Calamus_caryotoides)	Iriartea_deltoidea)	((((((Podococcus_barteri	Geonoma_undata)	Manicaria_saccifera)	(Leopoldinia_pulchra	((Oenocarpus_minor	Oenocarpus_bataua)	Prestoea_acuminata)))	(Pelagodoxa_henryana	(Dictyosperma_album	((Heterospathe_cagayanensis	(Hydriastele_microspadix	(Veitchia_spiralis	(Kentiopsis_piersoniorum	Burretiokentia_grandiflora))))	Dypsis_decaryi))))	Roystonea_regia)	((Attalea_speciosa	((Elaeis_guineensis	Elaeis_oleifera)	Bactris_major))	((Reinhardtia_paiewonskiana	Reinhardtia_latisecta)	(Reinhardtia_gracilis	Reinhardtia_simplex)))))))	Kingia_australis);
((Sabal_domingensis	(((Pseudophoenix_vinifera	Nypa_fruticans)	(Iriartea_deltoidea	(((((Attalea_speciosa	((Elaeis_guineensis	Elaeis_oleifera)	Bactris_major))	((Reinhardtia_paiewonskiana	Reinhardtia_latisecta)	(Reinhardtia_gracilis	Reinhardtia_simplex)))	(Sclerosperma_profizianum	Orania_palindan))	Roystonea_regia)	(((((Manicaria_saccifera	Pelagodoxa_henryana)	(Leopoldinia_pulchra	((Oenocarpus_minor	Oenocarpus_bataua)	Prestoea_acuminata)))	(Podococcus_barteri	Geonoma_undata))	(Dictyosperma_album	((Heterospathe_cagayanensis	((Hydriastele_microspadix	(Veitchia_spiralis	Kentiopsis_piersoniorum))	Burretiokentia_grandiflora))	Dypsis_decaryi)))	Calamus_caryotoides))))	(Serenoa_repens	Phoenix_dactylifera)))	Kingia_australis);
((((Attalea_speciosa	((Elaeis_guineensis	Elaeis_oleifera)	Bactris_major))	((Reinhardtia_paiewonskiana	Reinhardtia_latisecta)	(Reinhardtia_gracilis	Reinhardtia_simplex)))	((((((Serenoa_repens	Phoenix_dactylifera)	Sabal_domingensis)	(Pseudophoenix_vinifera	Nypa_fruticans))	Iriartea_deltoidea)	(Sclerosperma_profizianum	Orania_palindan))	(Roystonea_regia	((Podococcus_barteri	Geonoma_undata)	((Dypsis_decaryi	((Dictyosperma_album	(Heterospathe_cagayanensis	(Burretiokentia_grandiflora	(Kentiopsis_piersoniorum	Veitchia_spiralis))))	Hydriastele_microspadix))	((Manicaria_saccifera	Pelagodoxa_henryana)	(Calamus_caryotoides	(Leopoldinia_pulchra	((Oenocarpus_minor	Oenocarpus_bataua)	Prestoea_acuminata)))))))))	Kingia_australis);
((Sclerosperma_profizianum	(Orania_palindan	(((Roystonea_regia	((((Calamus_caryotoides	Geonoma_undata)	Manicaria_saccifera)	((((Oenocarpus_minor	Oenocarpus_bataua)	Prestoea_acuminata)	Leopoldinia_pulchra)	(Dypsis_decaryi	(Dictyosperma_album	((Burretiokentia_grandiflora	((Heterospathe_cagayanensis	Veitchia_spiralis)	Hydriastele_microspadix))	Kentiopsis_piersoniorum)))))	(Podococcus_barteri	Pelagodoxa_henryana)))	((Attalea_speciosa	((Elaeis_guineensis	Elaeis_oleifera)	Bactris_major))	((Reinhardtia_paiewonskiana	Reinhardtia_latisecta)	(Reinhardtia_gracilis	Reinhardtia_simplex))))	((((Serenoa_repens	Phoenix_dactylifera)	Sabal_domingensis)	(Pseudophoenix_vinifera	Nypa_fruticans))	Iriartea_deltoidea))))	Kingia_australis);
((((Calamus_caryotoides	(Pseudophoenix_vinifera	Nypa_fruticans))	(Iriartea_deltoidea	((Sclerosperma_profizianum	Orania_palindan)	((Roystonea_regia	((((Leopoldinia_pulchra	Manicaria_saccifera)	(((Oenocarpus_minor	Oenocarpus_bataua)	(Podococcus_barteri	Prestoea_acuminata))	((Dypsis_decaryi	(Dictyosperma_album	(((Kentiopsis_piersoniorum	Veitchia_spiralis)	Burretiokentia_grandiflora)	Heterospathe_cagayanensis)))	Hydriastele_microspadix)))	Pelagodoxa_henryana)	Geonoma_undata))	((Attalea_speciosa	((Elaeis_guineensis	Elaeis_oleifera)	Bactris_major))	((Reinhardtia_paiewonskiana	Reinhardtia_latisecta)	(Reinhardtia_gracilis	Reinhardtia_simplex)))))))	((Phoenix_dactylifera	Sabal_domingensis)	Serenoa_repens))	Kingia_australis);
((Orania_palindan	((((Pseudophoenix_vinifera	((Sabal_domingensis	(Serenoa_repens	Phoenix_dactylifera))	Nypa_fruticans))	Calamus_caryotoides)	(((Roystonea_regia	((((Leopoldinia_pulchra	((Oenocarpus_bataua	Oenocarpus_minor)	Prestoea_acuminata))	(Pelagodoxa_henryana	Manicaria_saccifera))	(Dictyosperma_album	(Dypsis_decaryi	(Heterospathe_cagayanensis	(Burretiokentia_grandiflora	((Veitchia_spiralis	Kentiopsis_piersoniorum)	Hydriastele_microspadix))))))	(Podococcus_barteri	Geonoma_undata)))	(((Reinhardtia_paiewonskiana	Reinhardtia_latisecta)	(Reinhardtia_gracilis	Reinhardtia_simplex))	(Attalea_speciosa	((Elaeis_guineensis	Elaeis_oleifera)	Bactris_major))))	Iriartea_deltoidea))	Sclerosperma_profizianum))	Kingia_australis);
((Pseudophoenix_vinifera	(((Sabal_domingensis	(Serenoa_repens	Phoenix_dactylifera))	(Calamus_caryotoides	Nypa_fruticans))	((((Roystonea_regia	(((Geonoma_undata	Manicaria_saccifera)	((Prestoea_acuminata	(Leopoldinia_pulchra	(Oenocarpus_bataua	Oenocarpus_minor)))	Pelagodoxa_henryana))	(Dictyosperma_album	(Dypsis_decaryi	(Heterospathe_cagayanensis	(((Podococcus_barteri	Veitchia_spiralis)	(Burretiokentia_grandiflora	Kentiopsis_piersoniorum))	Hydriastele_microspadix))))))	(((Reinhardtia_paiewonskiana	Reinhardtia_latisecta)	(Reinhardtia_gracilis	Reinhardtia_simplex))	(Attalea_speciosa	((Elaeis_guineensis	Elaeis_oleifera)	Bactris_major))))	(Sclerosperma_profizianum	Orania_palindan))	Iriartea_deltoidea)))	Kingia_australis);
(((Calamus_caryotoides	Nypa_fruticans)	((Iriartea_deltoidea	((((((Geonoma_undata	Manicaria_saccifera)	(Prestoea_acuminata	(Leopoldinia_pulchra	(Oenocarpus_bataua	Oenocarpus_minor))))	((Heterospathe_cagayanensis	(Dictyosperma_album	((Hydriastele_microspadix	(Veitchia_spiralis	Kentiopsis_piersoniorum))	Burretiokentia_grandiflora)))	Dypsis_decaryi))	Pelagodoxa_henryana)	(((((Reinhardtia_gracilis	Reinhardtia_paiewonskiana)	Reinhardtia_latisecta)	Reinhardtia_simplex)	(((Elaeis_guineensis	Elaeis_oleifera)	Bactris_major)	(Podococcus_barteri	Attalea_speciosa)))	Roystonea_regia))	(Sclerosperma_profizianum	Orania_palindan)))	(Pseudophoenix_vinifera	(Sabal_domingensis	(Serenoa_repens	Phoenix_dactylifera)))))	Kingia_australis);
((Orania_palindan	(((Roystonea_regia	((((Nypa_fruticans	Pseudophoenix_vinifera)	(Sabal_domingensis	(Serenoa_repens	Phoenix_dactylifera)))	Calamus_caryotoides)	Iriartea_deltoidea))	(((((Leopoldinia_pulchra	((Podococcus_barteri	Geonoma_undata)	Manicaria_saccifera))	(Prestoea_acuminata	(Oenocarpus_bataua	Oenocarpus_minor)))	(((Heterospathe_cagayanensis	(Burretiokentia_grandiflora	(Veitchia_spiralis	Kentiopsis_piersoniorum)))	Dictyosperma_album)	(Dypsis_decaryi	Hydriastele_microspadix)))	Pelagodoxa_henryana)	(((Reinhardtia_paiewonskiana	Reinhardtia_latisecta)	(Reinhardtia_gracilis	Reinhardtia_simplex))	(((Elaeis_guineensis	Elaeis_oleifera)	Bactris_major)	Attalea_speciosa))))	Sclerosperma_profizianum))	Kingia_australis);
((Sabal_domingensis	((Serenoa_repens	Phoenix_dactylifera)	(((Iriartea_deltoidea	((Sclerosperma_profizianum	Orania_palindan)	(Roystonea_regia	(((Manicaria_saccifera	(Prestoea_acuminata	(Oenocarpus_bataua	Oenocarpus_minor)))	(((Dypsis_decaryi	(Heterospathe_cagayanensis	(Hydriastele_microspadix	(Burretiokentia_grandiflora	(Veitchia_spiralis	(Podococcus_barteri	Kentiopsis_piersoniorum))))))	Dictyosperma_album)	(Leopoldinia_pulchra	Pelagodoxa_henryana)))	Geonoma_undata))))	((((Reinhardtia_gracilis	Reinhardtia_paiewonskiana)	Reinhardtia_latisecta)	Reinhardtia_simplex)	(((Elaeis_guineensis	Elaeis_oleifera)	Bactris_major)	Attalea_speciosa)))	((Calamus_caryotoides	Nypa_fruticans)	Pseudophoenix_vinifera))))	Kingia_australis);
((Calamus_caryotoides	(Nypa_fruticans	((Sabal_domingensis	(Serenoa_repens	Phoenix_dactylifera))	(((Sclerosperma_profizianum	Orania_palindan)	(Iriartea_deltoidea	(Roystonea_regia	((((Manicaria_saccifera	(Prestoea_acuminata	(Oenocarpus_bataua	Oenocarpus_minor)))	(Leopoldinia_pulchra	Pelagodoxa_henryana))	(Podococcus_barteri	Geonoma_undata))	(((Dypsis_decaryi	(Heterospathe_cagayanensis	((Kentiopsis_piersoniorum	Burretiokentia_grandiflora)	Veitchia_spiralis)))	Hydriastele_microspadix)	Dictyosperma_album)))))	(Pseudophoenix_vinifera	(((Reinhardtia_paiewonskiana	Reinhardtia_latisecta)	(Reinhardtia_gracilis	Reinhardtia_simplex))	(((Elaeis_guineensis	Elaeis_oleifera)	Bactris_major)	Attalea_speciosa)))))))	Kingia_australis);
((Attalea_speciosa	((((((Calamus_caryotoides	Nypa_fruticans)	(Pseudophoenix_vinifera	(Sabal_domingensis	(Serenoa_repens	Phoenix_dactylifera))))	((Sclerosperma_profizianum	Orania_palindan)	((Iriartea_deltoidea	((((Leopoldinia_pulchra	((Oenocarpus_bataua	Oenocarpus_minor)	Prestoea_acuminata))	(Manicaria_saccifera	Geonoma_undata))	(((Heterospathe_cagayanensis	(((Kentiopsis_piersoniorum	Burretiokentia_grandiflora)	Veitchia_spiralis)	Hydriastele_microspadix))	Dictyosperma_album)	Dypsis_decaryi))	Pelagodoxa_henryana))	Roystonea_regia)))	Podococcus_barteri)	(((Reinhardtia_gracilis	Reinhardtia_paiewonskiana)	Reinhardtia_latisecta)	Reinhardtia_simplex))	((Elaeis_guineensis	Elaeis_oleifera)	Bactris_major)))	Kingia_australis);
((Podococcus_barteri	(Sabal_domingensis	((Serenoa_repens	Phoenix_dactylifera)	(((((Calamus_caryotoides	((((Leopoldinia_pulchra	((Oenocarpus_bataua	Oenocarpus_minor)	Prestoea_acuminata))	((Pelagodoxa_henryana	Manicaria_saccifera)	Geonoma_undata))	(Dictyosperma_album	(Dypsis_decaryi	(Hydriastele_microspadix	(Heterospathe_cagayanensis	(Veitchia_spiralis	(Kentiopsis_piersoniorum	Burretiokentia_grandiflora)))))))	Roystonea_regia))	(((Reinhardtia_paiewonskiana	Reinhardtia_latisecta)	(Reinhardtia_gracilis	Reinhardtia_simplex))	(((Elaeis_guineensis	Elaeis_oleifera)	Bactris_major)	Attalea_speciosa)))	(Sclerosperma_profizianum	Orania_palindan))	Iriartea_deltoidea)	(Nypa_fruticans	Pseudophoenix_vinifera)))))	Kingia_australis);
((Sabal_domingensis	((Serenoa_repens	Phoenix_dactylifera)	((((((Calamus_caryotoides	((((Leopoldinia_pulchra	((Oenocarpus_bataua	Oenocarpus_minor)	Prestoea_acuminata))	(Manicaria_saccifera	Pelagodoxa_henryana))	(Podococcus_barteri	(((Heterospathe_cagayanensis	((Veitchia_spiralis	(Kentiopsis_piersoniorum	Burretiokentia_grandiflora))	Hydriastele_microspadix))	Dypsis_decaryi)	Dictyosperma_album)))	Geonoma_undata))	Roystonea_regia)	(((Reinhardtia_paiewonskiana	Reinhardtia_latisecta)	(Reinhardtia_gracilis	Reinhardtia_simplex))	(((Elaeis_guineensis	Elaeis_oleifera)	Bactris_major)	Attalea_speciosa)))	(Sclerosperma_profizianum	Orania_palindan))	Iriartea_deltoidea)	(Nypa_fruticans	Pseudophoenix_vinifera))))	Kingia_australis);
((Calamus_caryotoides	(Nypa_fruticans	((((((((Reinhardtia_paiewonskiana	Reinhardtia_latisecta)	(Reinhardtia_gracilis	Reinhardtia_simplex))	(((Elaeis_guineensis	Elaeis_oleifera)	Bactris_major)	Attalea_speciosa))	(Roystonea_regia	(((Oenocarpus_bataua	Oenocarpus_minor)	Prestoea_acuminata)	((Leopoldinia_pulchra	(Geonoma_undata	Manicaria_saccifera))	((Podococcus_barteri	Pelagodoxa_henryana)	(Dictyosperma_album	(Burretiokentia_grandiflora	((Heterospathe_cagayanensis	(Veitchia_spiralis	(Kentiopsis_piersoniorum	Hydriastele_microspadix)))	Dypsis_decaryi))))))))	(Sclerosperma_profizianum	Orania_palindan))	Iriartea_deltoidea)	Pseudophoenix_vinifera)	(Sabal_domingensis	(Serenoa_repens	Phoenix_dactylifera)))))	Kingia_australis);
((((Attalea_speciosa	((Elaeis_guineensis	Elaeis_oleifera)	Bactris_major))	((Reinhardtia_latisecta	Reinhardtia_paiewonskiana)	(Reinhardtia_gracilis	Reinhardtia_simplex)))	(((Sclerosperma_profizianum	Orania_palindan)	(Roystonea_regia	((((Pelagodoxa_henryana	Manicaria_saccifera)	(Leopoldinia_pulchra	((Prestoea_acuminata	(Oenocarpus_bataua	Oenocarpus_minor))	Podococcus_barteri)))	Geonoma_undata)	(Dypsis_decaryi	(Hydriastele_microspadix	(((Burretiokentia_grandiflora	Heterospathe_cagayanensis)	(Veitchia_spiralis	Kentiopsis_piersoniorum))	Dictyosperma_album))))))	(((Nypa_fruticans	Calamus_caryotoides)	(((Serenoa_repens	Phoenix_dactylifera)	Sabal_domingensis)	Pseudophoenix_vinifera))	Iriartea_deltoidea)))	Kingia_australis);
((Calamus_caryotoides	((((Serenoa_repens	Phoenix_dactylifera)	Sabal_domingensis)	(Nypa_fruticans	Pseudophoenix_vinifera))	(Iriartea_deltoidea	(((Attalea_speciosa	((Elaeis_guineensis	Elaeis_oleifera)	Bactris_major))	((Reinhardtia_latisecta	Reinhardtia_paiewonskiana)	(Reinhardtia_gracilis	Reinhardtia_simplex)))	((Roystonea_regia	(((Geonoma_undata	(Leopoldinia_pulchra	Manicaria_saccifera))	((Podococcus_barteri	Pelagodoxa_henryana)	(Prestoea_acuminata	(Oenocarpus_bataua	Oenocarpus_minor))))	((Dypsis_decaryi	((Burretiokentia_grandiflora	(Hydriastele_microspadix	Kentiopsis_piersoniorum))	(Veitchia_spiralis	Heterospathe_cagayanensis)))	Dictyosperma_album)))	(Sclerosperma_profizianum	Orania_palindan))))))	Kingia_australis);
((Sabal_domingensis	(((Nypa_fruticans	(Pseudophoenix_vinifera	(Iriartea_deltoidea	((Sclerosperma_profizianum	Orania_palindan)	(((Attalea_speciosa	((Elaeis_guineensis	Elaeis_oleifera)	Bactris_major))	((Reinhardtia_latisecta	Reinhardtia_paiewonskiana)	(Reinhardtia_gracilis	Reinhardtia_simplex)))	(Roystonea_regia	((((Geonoma_undata	(Leopoldinia_pulchra	Manicaria_saccifera))	(Prestoea_acuminata	(Oenocarpus_bataua	(Podococcus_barteri	Oenocarpus_minor))))	(Heterospathe_cagayanensis	(Dictyosperma_album	(Dypsis_decaryi	(((Veitchia_spiralis	Kentiopsis_piersoniorum)	Burretiokentia_grandiflora)	Hydriastele_microspadix)))))	Pelagodoxa_henryana)))))))	(Serenoa_repens	Phoenix_dactylifera))	Calamus_caryotoides))	Kingia_australis);
((Calamus_caryotoides	(Sabal_domingensis	(((Iriartea_deltoidea	((Sclerosperma_profizianum	Orania_palindan)	(((Attalea_speciosa	((Elaeis_guineensis	Elaeis_oleifera)	Bactris_major))	((Reinhardtia_latisecta	Reinhardtia_paiewonskiana)	(Reinhardtia_gracilis	Reinhardtia_simplex)))	(Roystonea_regia	(((Leopoldinia_pulchra	Pelagodoxa_henryana)	((Prestoea_acuminata	(Oenocarpus_bataua	Oenocarpus_minor))	(Geonoma_undata	Manicaria_saccifera)))	((Dypsis_decaryi	(Heterospathe_cagayanensis	((Veitchia_spiralis	((Podococcus_barteri	Kentiopsis_piersoniorum)	Burretiokentia_grandiflora))	Hydriastele_microspadix)))	Dictyosperma_album))))))	(Nypa_fruticans	Pseudophoenix_vinifera))	(Serenoa_repens	Phoenix_dactylifera))))	Kingia_australis);
((Calamus_caryotoides	(Sabal_domingensis	((((Roystonea_regia	(Sclerosperma_profizianum	Orania_palindan))	(((Attalea_speciosa	((Elaeis_guineensis	Elaeis_oleifera)	Bactris_major))	((Reinhardtia_latisecta	Reinhardtia_paiewonskiana)	(Reinhardtia_gracilis	Reinhardtia_simplex)))	(Iriartea_deltoidea	((((Prestoea_acuminata	(Leopoldinia_pulchra	(Oenocarpus_bataua	Oenocarpus_minor)))	(Manicaria_saccifera	(Podococcus_barteri	Geonoma_undata)))	((Dypsis_decaryi	(Heterospathe_cagayanensis	((Veitchia_spiralis	(Kentiopsis_piersoniorum	Burretiokentia_grandiflora))	Hydriastele_microspadix)))	Dictyosperma_album))	Pelagodoxa_henryana))))	(Nypa_fruticans	Pseudophoenix_vinifera))	(Serenoa_repens	Phoenix_dactylifera))))	Kingia_australis);
((Orania_palindan	(((((Attalea_speciosa	((Elaeis_guineensis	Elaeis_oleifera)	Bactris_major))	((Reinhardtia_latisecta	Reinhardtia_paiewonskiana)	(Reinhardtia_gracilis	Reinhardtia_simplex)))	((((Nypa_fruticans	Pseudophoenix_vinifera)	((Serenoa_repens	Phoenix_dactylifera)	Sabal_domingensis))	Calamus_caryotoides)	(Iriartea_deltoidea	(((((Prestoea_acuminata	(Podococcus_barteri	(Oenocarpus_bataua	Oenocarpus_minor)))	(Manicaria_saccifera	Geonoma_undata))	Leopoldinia_pulchra)	((Kentiopsis_piersoniorum	Burretiokentia_grandiflora)	((Dictyosperma_album	Dypsis_decaryi)	((Hydriastele_microspadix	Veitchia_spiralis)	Heterospathe_cagayanensis))))	Pelagodoxa_henryana))))	Roystonea_regia)	Sclerosperma_profizianum))	Kingia_australis);
((((Pseudophoenix_vinifera	((Serenoa_repens	Phoenix_dactylifera)	Sabal_domingensis))	(Nypa_fruticans	Calamus_caryotoides))	(((Sclerosperma_profizianum	Orania_palindan)	(((Attalea_speciosa	((Elaeis_guineensis	Elaeis_oleifera)	Bactris_major))	((Reinhardtia_latisecta	Reinhardtia_paiewonskiana)	(Reinhardtia_gracilis	Reinhardtia_simplex)))	(Roystonea_regia	((((Podococcus_barteri	((Dictyosperma_album	(((Veitchia_spiralis	(Kentiopsis_piersoniorum	Hydriastele_microspadix))	Burretiokentia_grandiflora)	Heterospathe_cagayanensis))	Dypsis_decaryi))	((Oenocarpus_bataua	Oenocarpus_minor)	(Prestoea_acuminata	Leopoldinia_pulchra)))	(Manicaria_saccifera	Geonoma_undata))	Pelagodoxa_henryana))))	Iriartea_deltoidea))	Kingia_australis);
((Orania_palindan	((((Podococcus_barteri	((Attalea_speciosa	((Elaeis_guineensis	Elaeis_oleifera)	Bactris_major))	((Reinhardtia_latisecta	Reinhardtia_paiewonskiana)	(Reinhardtia_gracilis	Reinhardtia_simplex))))	(Roystonea_regia	(((Dictyosperma_album	(((Veitchia_spiralis	(Kentiopsis_piersoniorum	Hydriastele_microspadix))	Burretiokentia_grandiflora)	Heterospathe_cagayanensis))	Dypsis_decaryi)	(((Calamus_caryotoides	Leopoldinia_pulchra)	((Oenocarpus_bataua	Oenocarpus_minor)	Prestoea_acuminata))	((Pelagodoxa_henryana	Manicaria_saccifera)	Geonoma_undata)))))	(Iriartea_deltoidea	(Pseudophoenix_vinifera	(Nypa_fruticans	((Serenoa_repens	Phoenix_dactylifera)	Sabal_domingensis)))))	Sclerosperma_profizianum))	Kingia_australis);
((Pseudophoenix_vinifera	((Nypa_fruticans	((Serenoa_repens	Phoenix_dactylifera)	(Calamus_caryotoides	Sabal_domingensis)))	(((Sclerosperma_profizianum	Orania_palindan)	(((Attalea_speciosa	((Elaeis_guineensis	Elaeis_oleifera)	Bactris_major))	((Reinhardtia_latisecta	Reinhardtia_paiewonskiana)	(Reinhardtia_gracilis	Reinhardtia_simplex)))	(Roystonea_regia	((Dictyosperma_album	((((Veitchia_spiralis	(Kentiopsis_piersoniorum	Burretiokentia_grandiflora))	Heterospathe_cagayanensis)	Hydriastele_microspadix)	Dypsis_decaryi))	((((Oenocarpus_bataua	Oenocarpus_minor)	Prestoea_acuminata)	Leopoldinia_pulchra)	(Pelagodoxa_henryana	(Manicaria_saccifera	(Podococcus_barteri	Geonoma_undata))))))))	Iriartea_deltoidea)))	Kingia_australis);
(((Calamus_caryotoides	(((Sclerosperma_profizianum	Orania_palindan)	(((Attalea_speciosa	((Elaeis_guineensis	Elaeis_oleifera)	Bactris_major))	((Reinhardtia_latisecta	Reinhardtia_paiewonskiana)	(Reinhardtia_gracilis	Reinhardtia_simplex)))	(Roystonea_regia	((((Dictyosperma_album	((Veitchia_spiralis	(Kentiopsis_piersoniorum	Burretiokentia_grandiflora))	Heterospathe_cagayanensis))	Hydriastele_microspadix)	Dypsis_decaryi)	(Geonoma_undata	((Pelagodoxa_henryana	Manicaria_saccifera)	((Leopoldinia_pulchra	(Oenocarpus_bataua	Oenocarpus_minor))	(Podococcus_barteri	Prestoea_acuminata))))))))	Iriartea_deltoidea))	((Pseudophoenix_vinifera	Nypa_fruticans)	((Serenoa_repens	Phoenix_dactylifera)	Sabal_domingensis)))	Kingia_australis);
((Calamus_caryotoides	(Nypa_fruticans	(((Iriartea_deltoidea	((Orania_palindan	Sclerosperma_profizianum)	(((((Dictyosperma_album	(Dypsis_decaryi	((Heterospathe_cagayanensis	(Veitchia_spiralis	Hydriastele_microspadix))	(Burretiokentia_grandiflora	Kentiopsis_piersoniorum))))	((((Oenocarpus_bataua	Oenocarpus_minor)	Prestoea_acuminata)	Podococcus_barteri)	((Leopoldinia_pulchra	Pelagodoxa_henryana)	Manicaria_saccifera)))	Geonoma_undata)	Roystonea_regia)	((Attalea_speciosa	(Bactris_major	(Elaeis_guineensis	Elaeis_oleifera)))	((Reinhardtia_simplex	Reinhardtia_gracilis)	(Reinhardtia_paiewonskiana	Reinhardtia_latisecta))))))	((Phoenix_dactylifera	Serenoa_repens)	Sabal_domingensis))	Pseudophoenix_vinifera)))	Kingia_australis);
((Orania_palindan	(Sclerosperma_profizianum	((((((((Heterospathe_cagayanensis	(Burretiokentia_grandiflora	(Hydriastele_microspadix	(Veitchia_spiralis	Kentiopsis_piersoniorum))))	Dypsis_decaryi)	Dictyosperma_album)	(Manicaria_saccifera	((Leopoldinia_pulchra	((Oenocarpus_bataua	Oenocarpus_minor)	Prestoea_acuminata))	Pelagodoxa_henryana)))	(Podococcus_barteri	Geonoma_undata))	Roystonea_regia)	((Attalea_speciosa	(Bactris_major	(Elaeis_guineensis	Elaeis_oleifera)))	((Reinhardtia_simplex	Reinhardtia_gracilis)	(Reinhardtia_paiewonskiana	Reinhardtia_latisecta))))	(((((Phoenix_dactylifera	Serenoa_repens)	Sabal_domingensis)	(Pseudophoenix_vinifera	Nypa_fruticans))	Calamus_caryotoides)	Iriartea_deltoidea))))	Kingia_australis);
((Pseudophoenix_vinifera	(Nypa_fruticans	((Calamus_caryotoides	(Iriartea_deltoidea	(((Attalea_speciosa	(Bactris_major	(Elaeis_guineensis	Elaeis_oleifera)))	((Reinhardtia_simplex	Reinhardtia_gracilis)	((Podococcus_barteri	Reinhardtia_paiewonskiana)	Reinhardtia_latisecta)))	((Orania_palindan	Sclerosperma_profizianum)	((((Hydriastele_microspadix	Dypsis_decaryi)	(Dictyosperma_album	(Heterospathe_cagayanensis	(Burretiokentia_grandiflora	(Veitchia_spiralis	Kentiopsis_piersoniorum)))))	((((Oenocarpus_bataua	Oenocarpus_minor)	Prestoea_acuminata)	Leopoldinia_pulchra)	((Pelagodoxa_henryana	Manicaria_saccifera)	Geonoma_undata)))	Roystonea_regia)))))	((Phoenix_dactylifera	Serenoa_repens)	Sabal_domingensis))))	Kingia_australis);
((((Reinhardtia_simplex	Reinhardtia_gracilis)	(Reinhardtia_paiewonskiana	Reinhardtia_latisecta))	((Podococcus_barteri	((((((Phoenix_dactylifera	Serenoa_repens)	(Calamus_caryotoides	Sabal_domingensis))	(Pseudophoenix_vinifera	Nypa_fruticans))	Iriartea_deltoidea)	(Orania_palindan	Sclerosperma_profizianum))	(((((Manicaria_saccifera	Geonoma_undata)	(((Oenocarpus_bataua	Oenocarpus_minor)	Prestoea_acuminata)	Leopoldinia_pulchra))	(Dictyosperma_album	(Dypsis_decaryi	(Heterospathe_cagayanensis	(Burretiokentia_grandiflora	(Hydriastele_microspadix	(Veitchia_spiralis	Kentiopsis_piersoniorum)))))))	Pelagodoxa_henryana)	Roystonea_regia)))	(Attalea_speciosa	(Bactris_major	(Elaeis_guineensis	Elaeis_oleifera)))))	Kingia_australis);
((Attalea_speciosa	((Bactris_major	(Elaeis_guineensis	Elaeis_oleifera))	(((Reinhardtia_simplex	Reinhardtia_gracilis)	(Reinhardtia_paiewonskiana	Reinhardtia_latisecta))	(((((Phoenix_dactylifera	Serenoa_repens)	Sabal_domingensis)	(Pseudophoenix_vinifera	Nypa_fruticans))	Iriartea_deltoidea)	((Orania_palindan	Sclerosperma_profizianum)	(Calamus_caryotoides	(((((Manicaria_saccifera	Geonoma_undata)	(Podococcus_barteri	(((Oenocarpus_bataua	Oenocarpus_minor)	Prestoea_acuminata)	Leopoldinia_pulchra)))	(Dictyosperma_album	(Dypsis_decaryi	(Heterospathe_cagayanensis	(Hydriastele_microspadix	(Veitchia_spiralis	(Burretiokentia_grandiflora	Kentiopsis_piersoniorum)))))))	Pelagodoxa_henryana)	Roystonea_regia)))))))	Kingia_australis);
((Sclerosperma_profizianum	(((((Attalea_speciosa	(Bactris_major	(Elaeis_guineensis	Elaeis_oleifera)))	((Reinhardtia_simplex	Reinhardtia_gracilis)	(Reinhardtia_paiewonskiana	Reinhardtia_latisecta)))	(((((Pelagodoxa_henryana	Manicaria_saccifera)	(((Oenocarpus_bataua	Oenocarpus_minor)	Prestoea_acuminata)	Leopoldinia_pulchra))	(Dictyosperma_album	(Dypsis_decaryi	(Hydriastele_microspadix	(Heterospathe_cagayanensis	((Burretiokentia_grandiflora	Kentiopsis_piersoniorum)	Veitchia_spiralis))))))	(Podococcus_barteri	Geonoma_undata))	Roystonea_regia))	((((Phoenix_dactylifera	Serenoa_repens)	Sabal_domingensis)	(Calamus_caryotoides	(Pseudophoenix_vinifera	Nypa_fruticans)))	Iriartea_deltoidea))	Orania_palindan))	Kingia_australis);
((Sclerosperma_profizianum	((((Pseudophoenix_vinifera	(Podococcus_barteri	((Attalea_speciosa	(Bactris_major	(Elaeis_guineensis	Elaeis_oleifera)))	((Reinhardtia_simplex	Reinhardtia_gracilis)	(Reinhardtia_paiewonskiana	Reinhardtia_latisecta)))))	(((((Leopoldinia_pulchra	Pelagodoxa_henryana)	(Manicaria_saccifera	((Oenocarpus_bataua	Oenocarpus_minor)	Prestoea_acuminata)))	(((Dictyosperma_album	(Hydriastele_microspadix	(Burretiokentia_grandiflora	(Kentiopsis_piersoniorum	Veitchia_spiralis))))	Dypsis_decaryi)	Heterospathe_cagayanensis))	Geonoma_undata)	(Calamus_caryotoides	Roystonea_regia)))	((((Phoenix_dactylifera	Serenoa_repens)	Sabal_domingensis)	Nypa_fruticans)	Iriartea_deltoidea))	Orania_palindan))	Kingia_australis);
(((((Roystonea_regia	(Orania_palindan	Sclerosperma_profizianum))	((Attalea_speciosa	(Bactris_major	(Elaeis_guineensis	Elaeis_oleifera)))	((Reinhardtia_simplex	Reinhardtia_gracilis)	(Reinhardtia_paiewonskiana	Reinhardtia_latisecta))))	((Dypsis_decaryi	((Dictyosperma_album	(Heterospathe_cagayanensis	(Veitchia_spiralis	(Burretiokentia_grandiflora	Kentiopsis_piersoniorum))))	Hydriastele_microspadix))	(((Leopoldinia_pulchra	Calamus_caryotoides)	((Oenocarpus_bataua	Oenocarpus_minor)	Prestoea_acuminata))	(Pelagodoxa_henryana	(Manicaria_saccifera	(Podococcus_barteri	Geonoma_undata))))))	((((Phoenix_dactylifera	Serenoa_repens)	Sabal_domingensis)	(Pseudophoenix_vinifera	Nypa_fruticans))	Iriartea_deltoidea))	Kingia_australis);
((Pseudophoenix_vinifera	(Nypa_fruticans	(Iriartea_deltoidea	(((Orania_palindan	Sclerosperma_profizianum)	(((Attalea_speciosa	(Bactris_major	(Elaeis_guineensis	Elaeis_oleifera)))	((Reinhardtia_simplex	Reinhardtia_gracilis)	(Reinhardtia_paiewonskiana	Reinhardtia_latisecta)))	((Roystonea_regia	(((Dypsis_decaryi	((Dictyosperma_album	(Heterospathe_cagayanensis	(Veitchia_spiralis	(Burretiokentia_grandiflora	Kentiopsis_piersoniorum))))	Hydriastele_microspadix))	((((Oenocarpus_bataua	Oenocarpus_minor)	Prestoea_acuminata)	Leopoldinia_pulchra)	(Manicaria_saccifera	(Podococcus_barteri	Geonoma_undata))))	Pelagodoxa_henryana))	Calamus_caryotoides)))	((Phoenix_dactylifera	Serenoa_repens)	Sabal_domingensis)))))	Kingia_australis);
((Sabal_domingensis	(((Pseudophoenix_vinifera	Nypa_fruticans)	((Iriartea_deltoidea	(((Orania_palindan	Sclerosperma_profizianum)	(Roystonea_regia	((Dypsis_decaryi	(Dictyosperma_album	((Hydriastele_microspadix	(Veitchia_spiralis	(Burretiokentia_grandiflora	Kentiopsis_piersoniorum)))	Heterospathe_cagayanensis)))	((((Oenocarpus_bataua	Oenocarpus_minor)	Prestoea_acuminata)	(Pelagodoxa_henryana	Manicaria_saccifera))	(Leopoldinia_pulchra	(Podococcus_barteri	Geonoma_undata))))))	((Attalea_speciosa	(Bactris_major	(Elaeis_guineensis	Elaeis_oleifera)))	((Reinhardtia_simplex	Reinhardtia_gracilis)	(Reinhardtia_paiewonskiana	Reinhardtia_latisecta)))))	Calamus_caryotoides))	(Phoenix_dactylifera	Serenoa_repens)))	Kingia_australis);
((Nypa_fruticans	((((Iriartea_deltoidea	(((Sclerosperma_profizianum	Orania_palindan)	Roystonea_regia)	((((Dictyosperma_album	((Dypsis_decaryi	(((Kentiopsis_piersoniorum	Burretiokentia_grandiflora)	Veitchia_spiralis)	Heterospathe_cagayanensis))	Hydriastele_microspadix))	(((Manicaria_saccifera	Leopoldinia_pulchra)	Geonoma_undata)	(Podococcus_barteri	((Oenocarpus_bataua	Oenocarpus_minor)	Prestoea_acuminata))))	Pelagodoxa_henryana)	(((Reinhardtia_gracilis	Reinhardtia_simplex)	(Reinhardtia_latisecta	Reinhardtia_paiewonskiana))	(Attalea_speciosa	((Elaeis_guineensis	Elaeis_oleifera)	Bactris_major))))))	((Phoenix_dactylifera	Serenoa_repens)	Sabal_domingensis))	Pseudophoenix_vinifera)	Calamus_caryotoides))	Kingia_australis);
((((Sabal_domingensis	((Iriartea_deltoidea	((((Reinhardtia_gracilis	Reinhardtia_simplex)	(Reinhardtia_latisecta	Reinhardtia_paiewonskiana))	(Attalea_speciosa	((Elaeis_guineensis	Elaeis_oleifera)	Bactris_major)))	((Sclerosperma_profizianum	Orania_palindan)	(Roystonea_regia	((((((Kentiopsis_piersoniorum	Burretiokentia_grandiflora)	((Veitchia_spiralis	Heterospathe_cagayanensis)	Hydriastele_microspadix))	Dypsis_decaryi)	Dictyosperma_album)	Podococcus_barteri)	((Pelagodoxa_henryana	Manicaria_saccifera)	(Geonoma_undata	(Leopoldinia_pulchra	((Oenocarpus_bataua	Oenocarpus_minor)	Prestoea_acuminata)))))))))	(Phoenix_dactylifera	Serenoa_repens)))	Pseudophoenix_vinifera)	(Calamus_caryotoides	Nypa_fruticans))	Kingia_australis);
((Orania_palindan	((((((Calamus_caryotoides	Nypa_fruticans)	(Sabal_domingensis	(Phoenix_dactylifera	Serenoa_repens)))	Pseudophoenix_vinifera)	Iriartea_deltoidea)	((Roystonea_regia	((((((Podococcus_barteri	Burretiokentia_grandiflora)	(Kentiopsis_piersoniorum	(Veitchia_spiralis	Hydriastele_microspadix)))	Heterospathe_cagayanensis)	Dictyosperma_album)	Dypsis_decaryi)	(((Leopoldinia_pulchra	((Oenocarpus_bataua	Oenocarpus_minor)	Prestoea_acuminata))	(Manicaria_saccifera	Geonoma_undata))	Pelagodoxa_henryana)))	(((Reinhardtia_gracilis	Reinhardtia_simplex)	(Reinhardtia_latisecta	Reinhardtia_paiewonskiana))	(Attalea_speciosa	((Elaeis_guineensis	Elaeis_oleifera)	Bactris_major)))))	Sclerosperma_profizianum))	Kingia_australis);
((Pseudophoenix_vinifera	((Calamus_caryotoides	Nypa_fruticans)	((Sabal_domingensis	(Phoenix_dactylifera	Serenoa_repens))	(Iriartea_deltoidea	(((Roystonea_regia	((Podococcus_barteri	Geonoma_undata)	((((Dictyosperma_album	(Dypsis_decaryi	((((Kentiopsis_piersoniorum	Veitchia_spiralis)	Hydriastele_microspadix)	Burretiokentia_grandiflora)	Heterospathe_cagayanensis)))	Leopoldinia_pulchra)	(((Oenocarpus_bataua	Oenocarpus_minor)	Prestoea_acuminata)	Manicaria_saccifera))	Pelagodoxa_henryana)))	(((Reinhardtia_gracilis	Reinhardtia_simplex)	(Reinhardtia_latisecta	Reinhardtia_paiewonskiana))	(Attalea_speciosa	((Elaeis_guineensis	Elaeis_oleifera)	Bactris_major))))	(Sclerosperma_profizianum	Orania_palindan))))))	Kingia_australis);
((Roystonea_regia	((((Pelagodoxa_henryana	(Dypsis_decaryi	((((Burretiokentia_grandiflora	(Kentiopsis_piersoniorum	Veitchia_spiralis))	Hydriastele_microspadix)	Heterospathe_cagayanensis)	Dictyosperma_album)))	(((Leopoldinia_pulchra	Podococcus_barteri)	((Oenocarpus_bataua	Oenocarpus_minor)	Prestoea_acuminata))	(Geonoma_undata	Manicaria_saccifera)))	((((Reinhardtia_gracilis	Reinhardtia_simplex)	(Reinhardtia_latisecta	Reinhardtia_paiewonskiana))	(Attalea_speciosa	((Elaeis_guineensis	Elaeis_oleifera)	Bactris_major)))	((Sclerosperma_profizianum	Orania_palindan)	(((Pseudophoenix_vinifera	Nypa_fruticans)	(Sabal_domingensis	(Phoenix_dactylifera	Serenoa_repens)))	Iriartea_deltoidea))))	Calamus_caryotoides))	Kingia_australis);
((Orania_palindan	(((((Pseudophoenix_vinifera	Nypa_fruticans)	(Sabal_domingensis	(Phoenix_dactylifera	Serenoa_repens)))	Iriartea_deltoidea)	(((Calamus_caryotoides	(((Leopoldinia_pulchra	Pelagodoxa_henryana)	((Dictyosperma_album	((((Kentiopsis_piersoniorum	Veitchia_spiralis)	Hydriastele_microspadix)	Burretiokentia_grandiflora)	Dypsis_decaryi))	Heterospathe_cagayanensis))	(((Oenocarpus_bataua	Oenocarpus_minor)	Prestoea_acuminata)	((Podococcus_barteri	Geonoma_undata)	Manicaria_saccifera))))	Roystonea_regia)	((Reinhardtia_simplex	(Reinhardtia_latisecta	(Reinhardtia_gracilis	Reinhardtia_paiewonskiana)))	(Attalea_speciosa	((Elaeis_guineensis	Elaeis_oleifera)	Bactris_major)))))	Sclerosperma_profizianum))	Kingia_australis);
(((((Pseudophoenix_vinifera	Nypa_fruticans)	(Sabal_domingensis	(Phoenix_dactylifera	Serenoa_repens)))	Iriartea_deltoidea)	(((((Pelagodoxa_henryana	((Dictyosperma_album	(((Hydriastele_microspadix	(Kentiopsis_piersoniorum	Veitchia_spiralis))	Dypsis_decaryi)	Burretiokentia_grandiflora))	Heterospathe_cagayanensis))	(((Leopoldinia_pulchra	(Oenocarpus_bataua	Oenocarpus_minor))	(Podococcus_barteri	Prestoea_acuminata))	(Geonoma_undata	Manicaria_saccifera)))	(((Reinhardtia_gracilis	Reinhardtia_simplex)	(Reinhardtia_latisecta	Reinhardtia_paiewonskiana))	(Attalea_speciosa	((Elaeis_guineensis	Elaeis_oleifera)	Bactris_major))))	(Sclerosperma_profizianum	Orania_palindan))	(Roystonea_regia	Calamus_caryotoides)))	Kingia_australis);
((Orania_palindan	(((((Pseudophoenix_vinifera	Nypa_fruticans)	(Sabal_domingensis	(Phoenix_dactylifera	Serenoa_repens)))	Iriartea_deltoidea)	((Roystonea_regia	(((Dypsis_decaryi	((Kentiopsis_piersoniorum	Burretiokentia_grandiflora)	(Heterospathe_cagayanensis	(Hydriastele_microspadix	Veitchia_spiralis))))	Dictyosperma_album)	((Prestoea_acuminata	(Oenocarpus_bataua	Oenocarpus_minor))	(Leopoldinia_pulchra	((Pelagodoxa_henryana	Manicaria_saccifera)	(Podococcus_barteri	(Calamus_caryotoides	Geonoma_undata)))))))	(((Reinhardtia_gracilis	Reinhardtia_simplex)	(Reinhardtia_latisecta	Reinhardtia_paiewonskiana))	(Attalea_speciosa	((Elaeis_guineensis	Elaeis_oleifera)	Bactris_major)))))	Sclerosperma_profizianum))	Kingia_australis);
((Calamus_caryotoides	((((Reinhardtia_gracilis	Reinhardtia_simplex)	(Reinhardtia_latisecta	Reinhardtia_paiewonskiana))	(Attalea_speciosa	((Elaeis_guineensis	Elaeis_oleifera)	Bactris_major)))	((Roystonea_regia	((Podococcus_barteri	((Dypsis_decaryi	(Heterospathe_cagayanensis	(Hydriastele_microspadix	((Kentiopsis_piersoniorum	Burretiokentia_grandiflora)	Veitchia_spiralis))))	Dictyosperma_album))	((Prestoea_acuminata	(Oenocarpus_bataua	Oenocarpus_minor))	((Geonoma_undata	Manicaria_saccifera)	(Pelagodoxa_henryana	Leopoldinia_pulchra)))))	((Sclerosperma_profizianum	Orania_palindan)	(((Pseudophoenix_vinifera	Nypa_fruticans)	(Sabal_domingensis	(Phoenix_dactylifera	Serenoa_repens)))	Iriartea_deltoidea)))))	Kingia_australis);
((Orania_palindan	((((Calamus_caryotoides	((Pseudophoenix_vinifera	Nypa_fruticans)	(Sabal_domingensis	(Phoenix_dactylifera	Serenoa_repens))))	Iriartea_deltoidea)	(((Reinhardtia_simplex	(Reinhardtia_latisecta	Reinhardtia_paiewonskiana))	(Attalea_speciosa	((Elaeis_oleifera	(Reinhardtia_gracilis	Elaeis_guineensis))	Bactris_major)))	(Roystonea_regia	((Pelagodoxa_henryana	((Dypsis_decaryi	(Heterospathe_cagayanensis	(Hydriastele_microspadix	((Kentiopsis_piersoniorum	Burretiokentia_grandiflora)	Veitchia_spiralis))))	Dictyosperma_album))	(((Oenocarpus_minor	(Leopoldinia_pulchra	Oenocarpus_bataua))	(Podococcus_barteri	Prestoea_acuminata))	(Geonoma_undata	Manicaria_saccifera))))))	Sclerosperma_profizianum))	Kingia_australis);
(((((Bactris_major	(Elaeis_guineensis	Elaeis_oleifera))	Attalea_speciosa)	((Reinhardtia_paiewonskiana	Reinhardtia_latisecta)	(Reinhardtia_gracilis	Reinhardtia_simplex)))	(((Calamus_caryotoides	Roystonea_regia)	(((Manicaria_saccifera	(Leopoldinia_pulchra	(Prestoea_acuminata	(Oenocarpus_bataua	Oenocarpus_minor))))	((Podococcus_barteri	Geonoma_undata)	(((Dictyosperma_album	(Heterospathe_cagayanensis	(Veitchia_spiralis	(Kentiopsis_piersoniorum	Burretiokentia_grandiflora))))	Hydriastele_microspadix)	Dypsis_decaryi)))	Pelagodoxa_henryana))	((Sclerosperma_profizianum	Orania_palindan)	((((Phoenix_dactylifera	Serenoa_repens)	Sabal_domingensis)	(Nypa_fruticans	Pseudophoenix_vinifera))	Iriartea_deltoidea))))	Kingia_australis);
((Orania_palindan	((((((Bactris_major	(Elaeis_guineensis	Elaeis_oleifera))	Attalea_speciosa)	(((Reinhardtia_gracilis	Reinhardtia_paiewonskiana)	Reinhardtia_latisecta)	Reinhardtia_simplex))	((((Calamus_caryotoides	(Phoenix_dactylifera	Serenoa_repens))	Sabal_domingensis)	(Nypa_fruticans	Pseudophoenix_vinifera))	Iriartea_deltoidea))	(Roystonea_regia	((((Pelagodoxa_henryana	Manicaria_saccifera)	(Leopoldinia_pulchra	(Prestoea_acuminata	(Oenocarpus_bataua	Oenocarpus_minor))))	Geonoma_undata)	(Dypsis_decaryi	((Heterospathe_cagayanensis	(((Podococcus_barteri	Burretiokentia_grandiflora)	(Veitchia_spiralis	Kentiopsis_piersoniorum))	Hydriastele_microspadix))	Dictyosperma_album)))))	Sclerosperma_profizianum))	Kingia_australis);
((((((Calamus_caryotoides	Nypa_fruticans)	Pseudophoenix_vinifera)	((((Bactris_major	(Elaeis_guineensis	Elaeis_oleifera))	Attalea_speciosa)	((Reinhardtia_paiewonskiana	Reinhardtia_latisecta)	(Reinhardtia_gracilis	Reinhardtia_simplex)))	(((Roystonea_regia	((((Pelagodoxa_henryana	Manicaria_saccifera)	(Leopoldinia_pulchra	(Prestoea_acuminata	(Oenocarpus_bataua	Oenocarpus_minor))))	(Podococcus_barteri	Geonoma_undata))	((Dictyosperma_album	Dypsis_decaryi)	((Hydriastele_microspadix	Heterospathe_cagayanensis)	((Kentiopsis_piersoniorum	Burretiokentia_grandiflora)	Veitchia_spiralis)))))	(Sclerosperma_profizianum	Orania_palindan))	Iriartea_deltoidea)))	(Phoenix_dactylifera	Serenoa_repens))	Sabal_domingensis)	Kingia_australis);
(((((Calamus_caryotoides	(Nypa_fruticans	Pseudophoenix_vinifera))	(Iriartea_deltoidea	(((((Bactris_major	(Elaeis_guineensis	Elaeis_oleifera))	Attalea_speciosa)	(((Reinhardtia_gracilis	Reinhardtia_paiewonskiana)	Reinhardtia_latisecta)	Reinhardtia_simplex))	(Roystonea_regia	(((Geonoma_undata	((Leopoldinia_pulchra	Pelagodoxa_henryana)	Manicaria_saccifera))	((Podococcus_barteri	Prestoea_acuminata)	(Oenocarpus_bataua	Oenocarpus_minor)))	(Dictyosperma_album	(Dypsis_decaryi	(Heterospathe_cagayanensis	((Hydriastele_microspadix	(Kentiopsis_piersoniorum	Veitchia_spiralis))	Burretiokentia_grandiflora)))))))	(Sclerosperma_profizianum	Orania_palindan))))	(Phoenix_dactylifera	Serenoa_repens))	Sabal_domingensis)	Kingia_australis);
((Orania_palindan	(((((Bactris_major	(Elaeis_guineensis	Elaeis_oleifera))	Attalea_speciosa)	((Reinhardtia_paiewonskiana	Reinhardtia_latisecta)	(Reinhardtia_gracilis	Reinhardtia_simplex)))	(Roystonea_regia	(((Calamus_caryotoides	Geonoma_undata)	((Leopoldinia_pulchra	(Podococcus_barteri	Pelagodoxa_henryana))	Manicaria_saccifera))	((Prestoea_acuminata	(Oenocarpus_bataua	Oenocarpus_minor))	(Dictyosperma_album	(Dypsis_decaryi	(Heterospathe_cagayanensis	((Hydriastele_microspadix	(Kentiopsis_piersoniorum	Veitchia_spiralis))	Burretiokentia_grandiflora))))))))	(((((Phoenix_dactylifera	Serenoa_repens)	Sabal_domingensis)	(Nypa_fruticans	Pseudophoenix_vinifera))	Iriartea_deltoidea)	Sclerosperma_profizianum)))	Kingia_australis);
((Calamus_caryotoides	(((((((Dictyosperma_album	((Heterospathe_cagayanensis	((Burretiokentia_grandiflora	Kentiopsis_piersoniorum)	Veitchia_spiralis))	Hydriastele_microspadix))	Dypsis_decaryi)	(((Manicaria_saccifera	Leopoldinia_pulchra)	Geonoma_undata)	(Podococcus_barteri	(Prestoea_acuminata	(Oenocarpus_bataua	Oenocarpus_minor)))))	Pelagodoxa_henryana)	((((Bactris_major	(Elaeis_guineensis	Elaeis_oleifera))	Attalea_speciosa)	((Reinhardtia_paiewonskiana	Reinhardtia_latisecta)	(Reinhardtia_gracilis	Reinhardtia_simplex)))	(Roystonea_regia	(Orania_palindan	Sclerosperma_profizianum))))	Iriartea_deltoidea)	(Pseudophoenix_vinifera	(((Phoenix_dactylifera	Serenoa_repens)	Sabal_domingensis)	Nypa_fruticans))))	Kingia_australis);
(((Nypa_fruticans	Pseudophoenix_vinifera)	((((Phoenix_dactylifera	Serenoa_repens)	Sabal_domingensis)	Calamus_caryotoides)	(((Orania_palindan	Sclerosperma_profizianum)	((((Bactris_major	(Elaeis_guineensis	Elaeis_oleifera))	Attalea_speciosa)	((Reinhardtia_paiewonskiana	Reinhardtia_latisecta)	(Reinhardtia_gracilis	Reinhardtia_simplex)))	((((Dictyosperma_album	((((Burretiokentia_grandiflora	Kentiopsis_piersoniorum)	Veitchia_spiralis)	Hydriastele_microspadix)	Dypsis_decaryi))	Heterospathe_cagayanensis)	((Pelagodoxa_henryana	(Manicaria_saccifera	(Podococcus_barteri	Geonoma_undata)))	(Leopoldinia_pulchra	((Oenocarpus_bataua	Oenocarpus_minor)	Prestoea_acuminata))))	Roystonea_regia)))	Iriartea_deltoidea)))	Kingia_australis);
((Orania_palindan	(Sclerosperma_profizianum	(((((Bactris_major	(Elaeis_guineensis	Elaeis_oleifera))	Attalea_speciosa)	((Reinhardtia_paiewonskiana	Reinhardtia_latisecta)	(Reinhardtia_gracilis	Reinhardtia_simplex)))	((Calamus_caryotoides	(Pelagodoxa_henryana	((Dictyosperma_album	((Heterospathe_cagayanensis	(((Kentiopsis_piersoniorum	Veitchia_spiralis)	Hydriastele_microspadix)	Burretiokentia_grandiflora))	Dypsis_decaryi))	(((Leopoldinia_pulchra	Manicaria_saccifera)	Geonoma_undata)	((Oenocarpus_bataua	Oenocarpus_minor)	(Podococcus_barteri	Prestoea_acuminata))))))	Roystonea_regia))	(Iriartea_deltoidea	((Nypa_fruticans	Pseudophoenix_vinifera)	((Phoenix_dactylifera	Serenoa_repens)	Sabal_domingensis))))))	Kingia_australis);
((Sabal_domingensis	((((((Roystonea_regia	(Orania_palindan	Sclerosperma_profizianum))	(((Bactris_major	(Elaeis_guineensis	Elaeis_oleifera))	Attalea_speciosa)	((Reinhardtia_paiewonskiana	Reinhardtia_latisecta)	(Reinhardtia_gracilis	Reinhardtia_simplex))))	(Pelagodoxa_henryana	((Dypsis_decaryi	((Hydriastele_microspadix	Dictyosperma_album)	((Burretiokentia_grandiflora	Kentiopsis_piersoniorum)	(Veitchia_spiralis	Heterospathe_cagayanensis))))	(((Leopoldinia_pulchra	Manicaria_saccifera)	(Podococcus_barteri	Geonoma_undata))	((Oenocarpus_bataua	Oenocarpus_minor)	Prestoea_acuminata)))))	Iriartea_deltoidea)	((Calamus_caryotoides	Nypa_fruticans)	Pseudophoenix_vinifera))	(Phoenix_dactylifera	Serenoa_repens)))	Kingia_australis);
((Calamus_caryotoides	(((Nypa_fruticans	Pseudophoenix_vinifera)	((Phoenix_dactylifera	Serenoa_repens)	Sabal_domingensis))	(((((Bactris_major	(Elaeis_guineensis	Elaeis_oleifera))	Attalea_speciosa)	((Reinhardtia_paiewonskiana	Reinhardtia_latisecta)	(Reinhardtia_gracilis	Reinhardtia_simplex)))	((Roystonea_regia	(Pelagodoxa_henryana	((Dypsis_decaryi	((Hydriastele_microspadix	Dictyosperma_album)	((Veitchia_spiralis	(Kentiopsis_piersoniorum	Burretiokentia_grandiflora))	Heterospathe_cagayanensis)))	((Manicaria_saccifera	(Podococcus_barteri	Geonoma_undata))	((Leopoldinia_pulchra	(Oenocarpus_bataua	Oenocarpus_minor))	Prestoea_acuminata)))))	(Orania_palindan	Sclerosperma_profizianum)))	Iriartea_deltoidea)))	Kingia_australis);
((Orania_palindan	((Iriartea_deltoidea	((Pseudophoenix_vinifera	((Sabal_domingensis	(Phoenix_dactylifera	Serenoa_repens))	Nypa_fruticans))	Calamus_caryotoides))	(Sclerosperma_profizianum	((((Reinhardtia_paiewonskiana	Reinhardtia_latisecta)	(Reinhardtia_simplex	Reinhardtia_gracilis))	(Attalea_speciosa	(Bactris_major	(Elaeis_guineensis	Elaeis_oleifera))))	((((((Leopoldinia_pulchra	(Oenocarpus_minor	Oenocarpus_bataua))	Prestoea_acuminata)	((Podococcus_barteri	Geonoma_undata)	Manicaria_saccifera))	(Dictyosperma_album	((Heterospathe_cagayanensis	(Hydriastele_microspadix	((Kentiopsis_piersoniorum	Burretiokentia_grandiflora)	Veitchia_spiralis)))	Dypsis_decaryi)))	Pelagodoxa_henryana)	Roystonea_regia)))))	Kingia_australis);
(((((Reinhardtia_paiewonskiana	Reinhardtia_latisecta)	(Reinhardtia_simplex	Reinhardtia_gracilis))	(Attalea_speciosa	(Bactris_major	(Elaeis_guineensis	Elaeis_oleifera))))	((((((Pelagodoxa_henryana	Manicaria_saccifera)	((Leopoldinia_pulchra	(Oenocarpus_minor	Oenocarpus_bataua))	(Podococcus_barteri	Prestoea_acuminata)))	Geonoma_undata)	(((Heterospathe_cagayanensis	(Hydriastele_microspadix	Veitchia_spiralis))	(Burretiokentia_grandiflora	Kentiopsis_piersoniorum))	(Dypsis_decaryi	Dictyosperma_album)))	(Roystonea_regia	Calamus_caryotoides))	(Orania_palindan	((Iriartea_deltoidea	((Sabal_domingensis	(Phoenix_dactylifera	Serenoa_repens))	(Nypa_fruticans	Pseudophoenix_vinifera)))	Sclerosperma_profizianum))))	Kingia_australis);
((Orania_palindan	((((Podococcus_barteri	(((Reinhardtia_paiewonskiana	Reinhardtia_latisecta)	(Reinhardtia_simplex	Reinhardtia_gracilis))	(Attalea_speciosa	(Bactris_major	(Elaeis_guineensis	Elaeis_oleifera)))))	(((((Leopoldinia_pulchra	(Manicaria_saccifera	Geonoma_undata))	(Prestoea_acuminata	(Oenocarpus_minor	Oenocarpus_bataua)))	Pelagodoxa_henryana)	(Dictyosperma_album	((Heterospathe_cagayanensis	(Hydriastele_microspadix	(Veitchia_spiralis	(Burretiokentia_grandiflora	Kentiopsis_piersoniorum))))	Dypsis_decaryi)))	Roystonea_regia))	(Iriartea_deltoidea	(Calamus_caryotoides	((Sabal_domingensis	(Phoenix_dactylifera	Serenoa_repens))	(Nypa_fruticans	Pseudophoenix_vinifera)))))	Sclerosperma_profizianum))	Kingia_australis);
((Pseudophoenix_vinifera	(((Roystonea_regia	(((Iriartea_deltoidea	((Podococcus_barteri	Sclerosperma_profizianum)	Orania_palindan))	(((Reinhardtia_paiewonskiana	Reinhardtia_latisecta)	(Reinhardtia_simplex	Reinhardtia_gracilis))	(Attalea_speciosa	(Bactris_major	(Elaeis_guineensis	Elaeis_oleifera)))))	((Manicaria_saccifera	Geonoma_undata)	((Dictyosperma_album	((Heterospathe_cagayanensis	((Hydriastele_microspadix	(Veitchia_spiralis	Kentiopsis_piersoniorum))	Burretiokentia_grandiflora))	Dypsis_decaryi))	(Pelagodoxa_henryana	(Leopoldinia_pulchra	((Oenocarpus_minor	Oenocarpus_bataua)	Prestoea_acuminata)))))))	(Sabal_domingensis	(Phoenix_dactylifera	Serenoa_repens)))	(Calamus_caryotoides	Nypa_fruticans)))	Kingia_australis);
((Orania_palindan	((((((Reinhardtia_paiewonskiana	Reinhardtia_latisecta)	(Reinhardtia_simplex	Reinhardtia_gracilis))	(Attalea_speciosa	(Bactris_major	(Elaeis_guineensis	Elaeis_oleifera))))	(Roystonea_regia	(((Pelagodoxa_henryana	(Leopoldinia_pulchra	Manicaria_saccifera))	Geonoma_undata)	(((Dictyosperma_album	((Hydriastele_microspadix	(Veitchia_spiralis	Heterospathe_cagayanensis))	(Podococcus_barteri	(Kentiopsis_piersoniorum	Burretiokentia_grandiflora))))	Dypsis_decaryi)	((Oenocarpus_minor	Oenocarpus_bataua)	Prestoea_acuminata)))))	((((Sabal_domingensis	(Phoenix_dactylifera	Serenoa_repens))	(Calamus_caryotoides	Nypa_fruticans))	Pseudophoenix_vinifera)	Iriartea_deltoidea))	Sclerosperma_profizianum))	Kingia_australis);
((Orania_palindan	((((((Reinhardtia_paiewonskiana	Reinhardtia_latisecta)	(Reinhardtia_simplex	Reinhardtia_gracilis))	(Attalea_speciosa	(Bactris_major	(Elaeis_guineensis	Elaeis_oleifera))))	Roystonea_regia)	(((Sabal_domingensis	((Calamus_caryotoides	Nypa_fruticans)	(Phoenix_dactylifera	Serenoa_repens)))	Pseudophoenix_vinifera)	(((Pelagodoxa_henryana	((((Heterospathe_cagayanensis	((Veitchia_spiralis	Kentiopsis_piersoniorum)	Burretiokentia_grandiflora))	Hydriastele_microspadix)	Dictyosperma_album)	Dypsis_decaryi))	((Podococcus_barteri	((Oenocarpus_minor	Oenocarpus_bataua)	Prestoea_acuminata))	((Leopoldinia_pulchra	Manicaria_saccifera)	Geonoma_undata)))	Iriartea_deltoidea)))	Sclerosperma_profizianum))	Kingia_australis);
((Calamus_caryotoides	(Nypa_fruticans	((Pseudophoenix_vinifera	((((((((Hydriastele_microspadix	(Heterospathe_cagayanensis	((Veitchia_spiralis	Kentiopsis_piersoniorum)	Burretiokentia_grandiflora)))	Dypsis_decaryi)	Dictyosperma_album)	(((Podococcus_barteri	((Oenocarpus_minor	Oenocarpus_bataua)	Prestoea_acuminata))	(Pelagodoxa_henryana	Manicaria_saccifera))	Leopoldinia_pulchra))	Geonoma_undata)	Iriartea_deltoidea)	((Sclerosperma_profizianum	Orania_palindan)	Roystonea_regia))	(((Reinhardtia_latisecta	(Reinhardtia_paiewonskiana	Reinhardtia_gracilis))	Reinhardtia_simplex)	(Attalea_speciosa	(Bactris_major	(Elaeis_guineensis	Elaeis_oleifera))))))	((Phoenix_dactylifera	Serenoa_repens)	Sabal_domingensis))))	Kingia_australis);
(((((Pseudophoenix_vinifera	Nypa_fruticans)	(((Orania_palindan	((Calamus_caryotoides	(Roystonea_regia	(((((Hydriastele_microspadix	((Burretiokentia_grandiflora	Kentiopsis_piersoniorum)	Veitchia_spiralis))	Dictyosperma_album)	Heterospathe_cagayanensis)	Dypsis_decaryi)	(((Leopoldinia_pulchra	((Oenocarpus_minor	Oenocarpus_bataua)	Prestoea_acuminata))	Pelagodoxa_henryana)	(Manicaria_saccifera	(Podococcus_barteri	Geonoma_undata))))))	(((Reinhardtia_latisecta	Reinhardtia_paiewonskiana)	(Reinhardtia_gracilis	Reinhardtia_simplex))	(Attalea_speciosa	(Bactris_major	(Elaeis_guineensis	Elaeis_oleifera))))))	Sclerosperma_profizianum)	Iriartea_deltoidea))	(Phoenix_dactylifera	Serenoa_repens))	Sabal_domingensis)	Kingia_australis);
((Orania_palindan	(Sclerosperma_profizianum	((Iriartea_deltoidea	(Calamus_caryotoides	(((Phoenix_dactylifera	Serenoa_repens)	Sabal_domingensis)	(Pseudophoenix_vinifera	Nypa_fruticans))))	((Roystonea_regia	((Manicaria_saccifera	Geonoma_undata)	(((Leopoldinia_pulchra	Pelagodoxa_henryana)	((((((Burretiokentia_grandiflora	Kentiopsis_piersoniorum)	Hydriastele_microspadix)	Veitchia_spiralis)	Heterospathe_cagayanensis)	Dypsis_decaryi)	Dictyosperma_album))	(Podococcus_barteri	((Oenocarpus_minor	Oenocarpus_bataua)	Prestoea_acuminata)))))	(((Reinhardtia_latisecta	Reinhardtia_paiewonskiana)	(Reinhardtia_gracilis	Reinhardtia_simplex))	(Attalea_speciosa	(Bactris_major	(Elaeis_guineensis	Elaeis_oleifera))))))))	Kingia_australis);
(((Sabal_domingensis	(((Pseudophoenix_vinifera	Nypa_fruticans)	((((Roystonea_regia	((((Dypsis_decaryi	(((Veitchia_spiralis	(Kentiopsis_piersoniorum	Burretiokentia_grandiflora))	Hydriastele_microspadix)	Dictyosperma_album))	Heterospathe_cagayanensis)	((Leopoldinia_pulchra	((Oenocarpus_minor	Oenocarpus_bataua)	Prestoea_acuminata))	(Manicaria_saccifera	Pelagodoxa_henryana)))	(Podococcus_barteri	Geonoma_undata)))	(Attalea_speciosa	((Bactris_major	(Elaeis_guineensis	Elaeis_oleifera))	((Reinhardtia_latisecta	Reinhardtia_paiewonskiana)	(Reinhardtia_gracilis	Reinhardtia_simplex)))))	(Orania_palindan	Sclerosperma_profizianum))	Iriartea_deltoidea))	(Phoenix_dactylifera	Serenoa_repens)))	Calamus_caryotoides)	Kingia_australis);
((((((((Orania_palindan	Sclerosperma_profizianum)	((((Geonoma_undata	Manicaria_saccifera)	(((Oenocarpus_minor	Oenocarpus_bataua)	Prestoea_acuminata)	((Pelagodoxa_henryana	(Podococcus_barteri	Leopoldinia_pulchra))	(Dictyosperma_album	((Heterospathe_cagayanensis	(Burretiokentia_grandiflora	(Hydriastele_microspadix	(Kentiopsis_piersoniorum	Veitchia_spiralis))))	Dypsis_decaryi)))))	Roystonea_regia)	((Attalea_speciosa	(Bactris_major	(Elaeis_guineensis	Elaeis_oleifera)))	((Reinhardtia_gracilis	Reinhardtia_simplex)	(Reinhardtia_latisecta	Reinhardtia_paiewonskiana)))))	Iriartea_deltoidea)	(Pseudophoenix_vinifera	Nypa_fruticans))	(Serenoa_repens	Phoenix_dactylifera))	Sabal_domingensis)	Calamus_caryotoides)	Kingia_australis);
((Orania_palindan	((((((Pelagodoxa_henryana	(Manicaria_saccifera	Leopoldinia_pulchra))	(Calamus_caryotoides	((Oenocarpus_minor	Oenocarpus_bataua)	Prestoea_acuminata)))	((Geonoma_undata	Podococcus_barteri)	(Dictyosperma_album	((Hydriastele_microspadix	Dypsis_decaryi)	(Heterospathe_cagayanensis	(Burretiokentia_grandiflora	(Kentiopsis_piersoniorum	Veitchia_spiralis)))))))	Roystonea_regia)	((Attalea_speciosa	(Bactris_major	(Elaeis_guineensis	Elaeis_oleifera)))	((Reinhardtia_gracilis	Reinhardtia_simplex)	(Reinhardtia_latisecta	Reinhardtia_paiewonskiana))))	((Iriartea_deltoidea	((Pseudophoenix_vinifera	Nypa_fruticans)	((Serenoa_repens	Phoenix_dactylifera)	Sabal_domingensis)))	Sclerosperma_profizianum)))	Kingia_australis);
((Orania_palindan	(((((Geonoma_undata	(((Dypsis_decaryi	Dictyosperma_album)	((Hydriastele_microspadix	((Kentiopsis_piersoniorum	(Podococcus_barteri	Burretiokentia_grandiflora))	Veitchia_spiralis))	Heterospathe_cagayanensis))	(Manicaria_saccifera	(((Oenocarpus_minor	Oenocarpus_bataua)	Prestoea_acuminata)	(Leopoldinia_pulchra	Pelagodoxa_henryana)))))	Roystonea_regia)	Calamus_caryotoides)	((Attalea_speciosa	(Bactris_major	(Elaeis_guineensis	Elaeis_oleifera)))	((Reinhardtia_gracilis	Reinhardtia_simplex)	(Reinhardtia_latisecta	Reinhardtia_paiewonskiana))))	((Iriartea_deltoidea	((Pseudophoenix_vinifera	Nypa_fruticans)	((Serenoa_repens	Phoenix_dactylifera)	Sabal_domingensis)))	Sclerosperma_profizianum)))	Kingia_australis);
((Orania_palindan	(((((Calamus_caryotoides	Geonoma_undata)	(((Dypsis_decaryi	Dictyosperma_album)	((Burretiokentia_grandiflora	(Veitchia_spiralis	(Kentiopsis_piersoniorum	Hydriastele_microspadix)))	Heterospathe_cagayanensis))	(Pelagodoxa_henryana	(Manicaria_saccifera	(Podococcus_barteri	((Leopoldinia_pulchra	(Oenocarpus_minor	Oenocarpus_bataua))	Prestoea_acuminata))))))	Roystonea_regia)	((Attalea_speciosa	(Bactris_major	(Elaeis_guineensis	Elaeis_oleifera)))	((Reinhardtia_gracilis	Reinhardtia_simplex)	(Reinhardtia_latisecta	Reinhardtia_paiewonskiana))))	((Iriartea_deltoidea	((Pseudophoenix_vinifera	Nypa_fruticans)	((Serenoa_repens	Phoenix_dactylifera)	Sabal_domingensis)))	Sclerosperma_profizianum)))	Kingia_australis);
(((((((Orania_palindan	Sclerosperma_profizianum)	((Pelagodoxa_henryana	(((Leopoldinia_pulchra	((Oenocarpus_minor	Oenocarpus_bataua)	Prestoea_acuminata))	(Geonoma_undata	Manicaria_saccifera))	((Dypsis_decaryi	(((Podococcus_barteri	Burretiokentia_grandiflora)	((Veitchia_spiralis	Kentiopsis_piersoniorum)	Hydriastele_microspadix))	Heterospathe_cagayanensis))	Dictyosperma_album)))	(Roystonea_regia	((Attalea_speciosa	(Bactris_major	(Elaeis_guineensis	Elaeis_oleifera)))	((Reinhardtia_gracilis	Reinhardtia_simplex)	(Reinhardtia_latisecta	Reinhardtia_paiewonskiana))))))	Iriartea_deltoidea)	(Pseudophoenix_vinifera	(Calamus_caryotoides	Nypa_fruticans)))	(Serenoa_repens	Phoenix_dactylifera))	Sabal_domingensis)	Kingia_australis);
((Calamus_caryotoides	(((Nypa_fruticans	Pseudophoenix_vinifera)	((Serenoa_repens	Phoenix_dactylifera)	Sabal_domingensis))	((Roystonea_regia	(Orania_palindan	Sclerosperma_profizianum))	((Iriartea_deltoidea	((Pelagodoxa_henryana	(((Podococcus_barteri	Prestoea_acuminata)	(Leopoldinia_pulchra	(Oenocarpus_minor	Oenocarpus_bataua)))	(Geonoma_undata	Manicaria_saccifera)))	((Dypsis_decaryi	((Burretiokentia_grandiflora	((Veitchia_spiralis	Kentiopsis_piersoniorum)	Hydriastele_microspadix))	Heterospathe_cagayanensis))	Dictyosperma_album)))	((Attalea_speciosa	(Bactris_major	(Elaeis_guineensis	Elaeis_oleifera)))	(Reinhardtia_simplex	(Reinhardtia_paiewonskiana	(Reinhardtia_latisecta	Reinhardtia_gracilis))))))))	Kingia_australis);
((((Attalea_speciosa	(Bactris_major	(Elaeis_guineensis	Elaeis_oleifera)))	((Reinhardtia_gracilis	Reinhardtia_simplex)	(Reinhardtia_paiewonskiana	Reinhardtia_latisecta)))	(((Orania_palindan	Sclerosperma_profizianum)	(Roystonea_regia	(((Leopoldinia_pulchra	(Prestoea_acuminata	(Oenocarpus_minor	Oenocarpus_bataua)))	((Calamus_caryotoides	Geonoma_undata)	(Pelagodoxa_henryana	Manicaria_saccifera)))	(Dypsis_decaryi	(Heterospathe_cagayanensis	((Podococcus_barteri	((Veitchia_spiralis	Kentiopsis_piersoniorum)	Burretiokentia_grandiflora))	(Hydriastele_microspadix	Dictyosperma_album)))))))	(Iriartea_deltoidea	((Nypa_fruticans	Pseudophoenix_vinifera)	((Serenoa_repens	Phoenix_dactylifera)	Sabal_domingensis)))))	Kingia_australis);
((Bactris_major	((Elaeis_guineensis	Elaeis_oleifera)	((((Reinhardtia_gracilis	Reinhardtia_simplex)	(Reinhardtia_paiewonskiana	Reinhardtia_latisecta))	(((Iriartea_deltoidea	((Nypa_fruticans	Calamus_caryotoides)	(Pseudophoenix_vinifera	((Serenoa_repens	Phoenix_dactylifera)	Sabal_domingensis))))	(Orania_palindan	Sclerosperma_profizianum))	(Roystonea_regia	(((Leopoldinia_pulchra	(Prestoea_acuminata	(Oenocarpus_minor	Oenocarpus_bataua)))	((Podococcus_barteri	Geonoma_undata)	Manicaria_saccifera))	(Pelagodoxa_henryana	(Dictyosperma_album	(Dypsis_decaryi	(Heterospathe_cagayanensis	((Hydriastele_microspadix	(Kentiopsis_piersoniorum	Burretiokentia_grandiflora))	Veitchia_spiralis)))))))))	Attalea_speciosa)))	Kingia_australis);
((Sabal_domingensis	((((Nypa_fruticans	Calamus_caryotoides)	Pseudophoenix_vinifera)	(((Orania_palindan	Sclerosperma_profizianum)	((Roystonea_regia	((Manicaria_saccifera	((Leopoldinia_pulchra	(Prestoea_acuminata	(Oenocarpus_minor	Oenocarpus_bataua)))	Geonoma_undata))	(Pelagodoxa_henryana	(Podococcus_barteri	(Dictyosperma_album	(Dypsis_decaryi	(Hydriastele_microspadix	((Veitchia_spiralis	(Kentiopsis_piersoniorum	Burretiokentia_grandiflora))	Heterospathe_cagayanensis))))))))	((Attalea_speciosa	(Bactris_major	(Elaeis_guineensis	Elaeis_oleifera)))	((Reinhardtia_gracilis	Reinhardtia_simplex)	(Reinhardtia_paiewonskiana	Reinhardtia_latisecta)))))	Iriartea_deltoidea))	(Serenoa_repens	Phoenix_dactylifera)))	Kingia_australis);
((Calamus_caryotoides	((((Pseudophoenix_vinifera	(Podococcus_barteri	((Attalea_speciosa	(Bactris_major	(Elaeis_guineensis	Elaeis_oleifera)))	(Reinhardtia_simplex	((Reinhardtia_gracilis	Reinhardtia_paiewonskiana)	Reinhardtia_latisecta)))))	((Roystonea_regia	(((Leopoldinia_pulchra	(Prestoea_acuminata	(Oenocarpus_minor	Oenocarpus_bataua)))	((Pelagodoxa_henryana	Manicaria_saccifera)	Geonoma_undata))	(Dictyosperma_album	(Dypsis_decaryi	(Heterospathe_cagayanensis	(Burretiokentia_grandiflora	((Veitchia_spiralis	Kentiopsis_piersoniorum)	Hydriastele_microspadix)))))))	(Iriartea_deltoidea	(Orania_palindan	Sclerosperma_profizianum))))	((Serenoa_repens	Phoenix_dactylifera)	Sabal_domingensis))	Nypa_fruticans))	Kingia_australis);
((Calamus_caryotoides	(Nypa_fruticans	(Pseudophoenix_vinifera	((((Orania_palindan	Sclerosperma_profizianum)	((((Reinhardtia_latisecta	(Reinhardtia_gracilis	Reinhardtia_paiewonskiana))	Reinhardtia_simplex)	(Attalea_speciosa	((Elaeis_guineensis	Elaeis_oleifera)	Bactris_major)))	(Roystonea_regia	(((Leopoldinia_pulchra	(Geonoma_undata	Manicaria_saccifera))	((Prestoea_acuminata	(Oenocarpus_bataua	Oenocarpus_minor))	(Dictyosperma_album	((Hydriastele_microspadix	(Heterospathe_cagayanensis	((Kentiopsis_piersoniorum	Burretiokentia_grandiflora)	(Podococcus_barteri	Veitchia_spiralis))))	Dypsis_decaryi))))	Pelagodoxa_henryana))))	Iriartea_deltoidea)	((Serenoa_repens	Phoenix_dactylifera)	Sabal_domingensis)))))	Kingia_australis);
((Orania_palindan	(Sclerosperma_profizianum	(((((Reinhardtia_latisecta	(Reinhardtia_gracilis	Reinhardtia_paiewonskiana))	Reinhardtia_simplex)	(Attalea_speciosa	((Elaeis_guineensis	Elaeis_oleifera)	Bactris_major)))	(Roystonea_regia	(((((Leopoldinia_pulchra	Pelagodoxa_henryana)	Manicaria_saccifera)	(Podococcus_barteri	(Prestoea_acuminata	(Oenocarpus_bataua	Oenocarpus_minor))))	((Dictyosperma_album	(Heterospathe_cagayanensis	((Hydriastele_microspadix	(Veitchia_spiralis	Kentiopsis_piersoniorum))	Burretiokentia_grandiflora)))	Dypsis_decaryi))	Geonoma_undata)))	(Iriartea_deltoidea	(((Serenoa_repens	Phoenix_dactylifera)	Sabal_domingensis)	((Nypa_fruticans	Pseudophoenix_vinifera)	Calamus_caryotoides))))))	Kingia_australis);
((Calamus_caryotoides	(((((Reinhardtia_latisecta	Reinhardtia_paiewonskiana)	(Reinhardtia_gracilis	Reinhardtia_simplex))	(Attalea_speciosa	((Elaeis_guineensis	Elaeis_oleifera)	Bactris_major)))	((Roystonea_regia	(Orania_palindan	Sclerosperma_profizianum))	(Iriartea_deltoidea	((((Leopoldinia_pulchra	Pelagodoxa_henryana)	(Manicaria_saccifera	Geonoma_undata))	(Podococcus_barteri	(Prestoea_acuminata	(Oenocarpus_bataua	Oenocarpus_minor))))	(Dictyosperma_album	((Heterospathe_cagayanensis	((Hydriastele_microspadix	(Veitchia_spiralis	Kentiopsis_piersoniorum))	Burretiokentia_grandiflora))	Dypsis_decaryi))))))	((Nypa_fruticans	Pseudophoenix_vinifera)	((Serenoa_repens	Phoenix_dactylifera)	Sabal_domingensis))))	Kingia_australis);
((Sabal_domingensis	((((Pseudophoenix_vinifera	(Nypa_fruticans	Iriartea_deltoidea))	(((Orania_palindan	Sclerosperma_profizianum)	((((Podococcus_barteri	(Prestoea_acuminata	(Oenocarpus_bataua	Oenocarpus_minor)))	((Pelagodoxa_henryana	(Leopoldinia_pulchra	Manicaria_saccifera))	Geonoma_undata))	(Dictyosperma_album	(((Heterospathe_cagayanensis	(Veitchia_spiralis	(Kentiopsis_piersoniorum	Burretiokentia_grandiflora)))	Hydriastele_microspadix)	Dypsis_decaryi)))	Roystonea_regia))	(((Reinhardtia_latisecta	Reinhardtia_paiewonskiana)	(Reinhardtia_gracilis	Reinhardtia_simplex))	(Attalea_speciosa	((Elaeis_guineensis	Elaeis_oleifera)	Bactris_major)))))	(Serenoa_repens	Phoenix_dactylifera))	Calamus_caryotoides))	Kingia_australis);
((Pseudophoenix_vinifera	(((Podococcus_barteri	Iriartea_deltoidea)	((Orania_palindan	Sclerosperma_profizianum)	((((Calamus_caryotoides	Geonoma_undata)	(((Leopoldinia_pulchra	Pelagodoxa_henryana)	((Prestoea_acuminata	(Oenocarpus_bataua	Oenocarpus_minor))	Manicaria_saccifera))	((Dictyosperma_album	(Dypsis_decaryi	((Veitchia_spiralis	(Kentiopsis_piersoniorum	Burretiokentia_grandiflora))	Hydriastele_microspadix)))	Heterospathe_cagayanensis)))	Roystonea_regia)	(((Reinhardtia_latisecta	(Reinhardtia_gracilis	Reinhardtia_paiewonskiana))	Reinhardtia_simplex)	(Attalea_speciosa	((Elaeis_guineensis	Elaeis_oleifera)	Bactris_major))))))	(((Serenoa_repens	Phoenix_dactylifera)	Sabal_domingensis)	Nypa_fruticans)))	Kingia_australis);
((Sabal_domingensis	(((Nypa_fruticans	(Pseudophoenix_vinifera	(Iriartea_deltoidea	(((((Geonoma_undata	Manicaria_saccifera)	(Leopoldinia_pulchra	((Oenocarpus_bataua	Oenocarpus_minor)	Prestoea_acuminata)))	Pelagodoxa_henryana)	(Podococcus_barteri	((Dictyosperma_album	(Dypsis_decaryi	((Veitchia_spiralis	(Kentiopsis_piersoniorum	Burretiokentia_grandiflora))	Hydriastele_microspadix)))	Heterospathe_cagayanensis)))	((Orania_palindan	Sclerosperma_profizianum)	(Roystonea_regia	(((Reinhardtia_latisecta	Reinhardtia_paiewonskiana)	(Reinhardtia_gracilis	Reinhardtia_simplex))	(Attalea_speciosa	((Elaeis_guineensis	Elaeis_oleifera)	Bactris_major)))))))))	(Serenoa_repens	Phoenix_dactylifera))	Calamus_caryotoides))	Kingia_australis);
(((((Nypa_fruticans	Pseudophoenix_vinifera)	((Serenoa_repens	Phoenix_dactylifera)	Sabal_domingensis))	(Iriartea_deltoidea	((Pelagodoxa_henryana	((Leopoldinia_pulchra	((Dypsis_decaryi	(Heterospathe_cagayanensis	((Veitchia_spiralis	(Kentiopsis_piersoniorum	Burretiokentia_grandiflora))	Hydriastele_microspadix)))	Dictyosperma_album))	((Calamus_caryotoides	Geonoma_undata)	(Manicaria_saccifera	((Oenocarpus_bataua	Oenocarpus_minor)	Prestoea_acuminata)))))	((Roystonea_regia	(Orania_palindan	Sclerosperma_profizianum))	(((Reinhardtia_latisecta	Reinhardtia_paiewonskiana)	(Reinhardtia_gracilis	Reinhardtia_simplex))	(Attalea_speciosa	((Elaeis_guineensis	Elaeis_oleifera)	Bactris_major)))))))	Podococcus_barteri)	Kingia_australis);
((Orania_palindan	(Sclerosperma_profizianum	(((((Reinhardtia_latisecta	Reinhardtia_paiewonskiana)	(Reinhardtia_gracilis	Reinhardtia_simplex))	(Attalea_speciosa	((Elaeis_guineensis	Elaeis_oleifera)	Bactris_major)))	(Roystonea_regia	(Pelagodoxa_henryana	((Podococcus_barteri	((((Burretiokentia_grandiflora	(Veitchia_spiralis	Kentiopsis_piersoniorum))	Hydriastele_microspadix)	(Dictyosperma_album	Dypsis_decaryi))	Heterospathe_cagayanensis))	((Manicaria_saccifera	Geonoma_undata)	(Leopoldinia_pulchra	((Oenocarpus_bataua	Oenocarpus_minor)	Prestoea_acuminata)))))))	(Iriartea_deltoidea	(((Calamus_caryotoides	Nypa_fruticans)	Pseudophoenix_vinifera)	((Serenoa_repens	Phoenix_dactylifera)	Sabal_domingensis))))))	Kingia_australis);
((Calamus_caryotoides	(Nypa_fruticans	(Pseudophoenix_vinifera	(((Serenoa_repens	Phoenix_dactylifera)	Sabal_domingensis)	(((Roystonea_regia	(Orania_palindan	Sclerosperma_profizianum))	((((Reinhardtia_latisecta	Reinhardtia_paiewonskiana)	(Reinhardtia_gracilis	Reinhardtia_simplex))	(Attalea_speciosa	((Elaeis_guineensis	Elaeis_oleifera)	Bactris_major)))	(Pelagodoxa_henryana	((Manicaria_saccifera	Geonoma_undata)	((Leopoldinia_pulchra	((Oenocarpus_bataua	Oenocarpus_minor)	Prestoea_acuminata))	((((((Kentiopsis_piersoniorum	Hydriastele_microspadix)	Veitchia_spiralis)	Burretiokentia_grandiflora)	Dictyosperma_album)	Heterospathe_cagayanensis)	Dypsis_decaryi))))))	(Podococcus_barteri	Iriartea_deltoidea))))))	Kingia_australis);
((Leopoldinia_pulchra	(((Oenocarpus_bataua	Oenocarpus_minor)	Prestoea_acuminata)	(((((((Roystonea_regia	Nypa_fruticans)	((Serenoa_repens	Phoenix_dactylifera)	Sabal_domingensis))	((Pseudophoenix_vinifera	(((Reinhardtia_latisecta	(Reinhardtia_gracilis	Reinhardtia_paiewonskiana))	Reinhardtia_simplex)	(Attalea_speciosa	((Elaeis_guineensis	Elaeis_oleifera)	Bactris_major))))	(Orania_palindan	Sclerosperma_profizianum)))	Iriartea_deltoidea)	(((Burretiokentia_grandiflora	((Dypsis_decaryi	Hydriastele_microspadix)	(Kentiopsis_piersoniorum	Veitchia_spiralis)))	Dictyosperma_album)	Heterospathe_cagayanensis))	(((Calamus_caryotoides	Pelagodoxa_henryana)	Manicaria_saccifera)	Geonoma_undata))	Podococcus_barteri)))	Kingia_australis);
((((((Serenoa_repens	Phoenix_dactylifera)	Sabal_domingensis)	(Pseudophoenix_vinifera	Nypa_fruticans))	Iriartea_deltoidea)	(((Calamus_caryotoides	(Roystonea_regia	(((Manicaria_saccifera	Geonoma_undata)	(Podococcus_barteri	(Pelagodoxa_henryana	(Leopoldinia_pulchra	((Oenocarpus_bataua	Oenocarpus_minor)	Prestoea_acuminata)))))	(Dypsis_decaryi	(Dictyosperma_album	(Heterospathe_cagayanensis	(Hydriastele_microspadix	(Burretiokentia_grandiflora	(Veitchia_spiralis	Kentiopsis_piersoniorum)))))))))	(Orania_palindan	Sclerosperma_profizianum))	(((Reinhardtia_paiewonskiana	Reinhardtia_latisecta)	(Reinhardtia_gracilis	Reinhardtia_simplex))	(Attalea_speciosa	(Bactris_major	(Elaeis_oleifera	Elaeis_guineensis))))))	Kingia_australis);
((Calamus_caryotoides	((Phoenix_dactylifera	(Serenoa_repens	Nypa_fruticans))	(Sabal_domingensis	(((((((Reinhardtia_paiewonskiana	Reinhardtia_latisecta)	(Reinhardtia_gracilis	Reinhardtia_simplex))	(Attalea_speciosa	(Bactris_major	(Elaeis_oleifera	Elaeis_guineensis))))	(Roystonea_regia	Pseudophoenix_vinifera))	(Orania_palindan	Sclerosperma_profizianum))	((((Manicaria_saccifera	Geonoma_undata)	(Leopoldinia_pulchra	((Oenocarpus_bataua	Oenocarpus_minor)	Prestoea_acuminata)))	(Dictyosperma_album	(Hydriastele_microspadix	((Veitchia_spiralis	(Kentiopsis_piersoniorum	Burretiokentia_grandiflora))	(Dypsis_decaryi	Heterospathe_cagayanensis)))))	(Podococcus_barteri	Pelagodoxa_henryana)))	Iriartea_deltoidea))))	Kingia_australis);
((Calamus_caryotoides	((((Pseudophoenix_vinifera	(Sabal_domingensis	(Phoenix_dactylifera	Serenoa_repens)))	((Orania_palindan	Sclerosperma_profizianum)	((Roystonea_regia	(Geonoma_undata	((((Podococcus_barteri	Prestoea_acuminata)	(Leopoldinia_pulchra	(Oenocarpus_bataua	Oenocarpus_minor)))	(Dypsis_decaryi	(Dictyosperma_album	((Burretiokentia_grandiflora	(Veitchia_spiralis	(Hydriastele_microspadix	Kentiopsis_piersoniorum)))	Heterospathe_cagayanensis))))	(Pelagodoxa_henryana	Manicaria_saccifera))))	(((Reinhardtia_paiewonskiana	Reinhardtia_latisecta)	(Reinhardtia_gracilis	Reinhardtia_simplex))	(Attalea_speciosa	(Bactris_major	(Elaeis_oleifera	Elaeis_guineensis)))))))	Iriartea_deltoidea)	Nypa_fruticans))	Kingia_australis);
((Sclerosperma_profizianum	((Iriartea_deltoidea	(((Geonoma_undata	Manicaria_saccifera)	(Leopoldinia_pulchra	(Prestoea_acuminata	(Oenocarpus_bataua	Oenocarpus_minor))))	((Pelagodoxa_henryana	((Dictyosperma_album	(((Veitchia_spiralis	(Burretiokentia_grandiflora	Kentiopsis_piersoniorum))	Heterospathe_cagayanensis)	Hydriastele_microspadix))	Dypsis_decaryi))	Podococcus_barteri)))	((Pseudophoenix_vinifera	(Attalea_speciosa	((Bactris_major	(Elaeis_oleifera	Elaeis_guineensis))	((Reinhardtia_paiewonskiana	Reinhardtia_latisecta)	(Reinhardtia_gracilis	Reinhardtia_simplex)))))	(((Roystonea_regia	Nypa_fruticans)	(Sabal_domingensis	(Phoenix_dactylifera	Serenoa_repens)))	(Calamus_caryotoides	Orania_palindan)))))	Kingia_australis);
(((Calamus_caryotoides	Nypa_fruticans)	(Pseudophoenix_vinifera	(((Roystonea_regia	(Orania_palindan	(((((Geonoma_undata	(Leopoldinia_pulchra	Manicaria_saccifera))	((Podococcus_barteri	Prestoea_acuminata)	(Oenocarpus_bataua	Oenocarpus_minor)))	((Dictyosperma_album	(Dypsis_decaryi	(Burretiokentia_grandiflora	(Hydriastele_microspadix	(Veitchia_spiralis	Kentiopsis_piersoniorum)))))	Heterospathe_cagayanensis))	Pelagodoxa_henryana)	(Sclerosperma_profizianum	Iriartea_deltoidea))))	(((Reinhardtia_paiewonskiana	Reinhardtia_latisecta)	(Reinhardtia_gracilis	Reinhardtia_simplex))	(Attalea_speciosa	(Bactris_major	(Elaeis_oleifera	Elaeis_guineensis)))))	(Sabal_domingensis	(Phoenix_dactylifera	Serenoa_repens)))))	Kingia_australis);
((Bactris_major	((Elaeis_oleifera	Elaeis_guineensis)	((((Roystonea_regia	((((Manicaria_saccifera	Pelagodoxa_henryana)	(Podococcus_barteri	(Prestoea_acuminata	(Leopoldinia_pulchra	(Oenocarpus_bataua	Oenocarpus_minor)))))	((Dypsis_decaryi	(((Kentiopsis_piersoniorum	Burretiokentia_grandiflora)	(Heterospathe_cagayanensis	Veitchia_spiralis))	Dictyosperma_album))	Hydriastele_microspadix))	Geonoma_undata))	((Orania_palindan	Sclerosperma_profizianum)	(((Sabal_domingensis	(Phoenix_dactylifera	Serenoa_repens))	((Nypa_fruticans	Pseudophoenix_vinifera)	Calamus_caryotoides))	Iriartea_deltoidea)))	((Reinhardtia_paiewonskiana	Reinhardtia_latisecta)	(Reinhardtia_gracilis	Reinhardtia_simplex)))	Attalea_speciosa)))	Kingia_australis);
((Calamus_caryotoides	(Roystonea_regia	(((((Geonoma_undata	Manicaria_saccifera)	(Leopoldinia_pulchra	((Oenocarpus_bataua	Oenocarpus_minor)	Prestoea_acuminata)))	(Podococcus_barteri	((((Veitchia_spiralis	(Kentiopsis_piersoniorum	Burretiokentia_grandiflora))	Heterospathe_cagayanensis)	Dictyosperma_album)	(Hydriastele_microspadix	Dypsis_decaryi))))	Pelagodoxa_henryana)	((((Reinhardtia_paiewonskiana	Reinhardtia_latisecta)	(Reinhardtia_gracilis	Reinhardtia_simplex))	(Attalea_speciosa	(Bactris_major	(Elaeis_oleifera	Elaeis_guineensis))))	((Orania_palindan	Sclerosperma_profizianum)	(((Sabal_domingensis	(Phoenix_dactylifera	Serenoa_repens))	(Nypa_fruticans	Pseudophoenix_vinifera))	Iriartea_deltoidea))))))	Kingia_australis);
((Calamus_caryotoides	((Pseudophoenix_vinifera	((Sabal_domingensis	(Phoenix_dactylifera	Serenoa_repens))	Nypa_fruticans))	((((Roystonea_regia	(((Pelagodoxa_henryana	(Podococcus_barteri	((Oenocarpus_bataua	Oenocarpus_minor)	Prestoea_acuminata)))	(Leopoldinia_pulchra	(Geonoma_undata	Manicaria_saccifera)))	(((Heterospathe_cagayanensis	(Hydriastele_microspadix	(Veitchia_spiralis	(Kentiopsis_piersoniorum	Burretiokentia_grandiflora))))	Dypsis_decaryi)	Dictyosperma_album)))	(((Reinhardtia_paiewonskiana	Reinhardtia_latisecta)	(Reinhardtia_gracilis	Reinhardtia_simplex))	(Attalea_speciosa	(Bactris_major	(Elaeis_oleifera	Elaeis_guineensis)))))	Iriartea_deltoidea)	(Orania_palindan	Sclerosperma_profizianum))))	Kingia_australis);
((Sabal_domingensis	((Phoenix_dactylifera	Serenoa_repens)	((Calamus_caryotoides	Nypa_fruticans)	((((((Reinhardtia_gracilis	Reinhardtia_paiewonskiana)	Reinhardtia_latisecta)	Reinhardtia_simplex)	(Attalea_speciosa	(Bactris_major	(Elaeis_oleifera	Elaeis_guineensis))))	(((Orania_palindan	Sclerosperma_profizianum)	Roystonea_regia)	(Iriartea_deltoidea	((((Podococcus_barteri	((Leopoldinia_pulchra	(Oenocarpus_bataua	Oenocarpus_minor))	Prestoea_acuminata))	(Geonoma_undata	Manicaria_saccifera))	(((Hydriastele_microspadix	(Heterospathe_cagayanensis	(Veitchia_spiralis	(Kentiopsis_piersoniorum	Burretiokentia_grandiflora))))	Dypsis_decaryi)	Dictyosperma_album))	Pelagodoxa_henryana))))	Pseudophoenix_vinifera))))	Kingia_australis);
((Sabal_domingensis	((Phoenix_dactylifera	Serenoa_repens)	((Pseudophoenix_vinifera	Nypa_fruticans)	(((Orania_palindan	Sclerosperma_profizianum)	((((Podococcus_barteri	((Hydriastele_microspadix	(Dictyosperma_album	((Kentiopsis_piersoniorum	Burretiokentia_grandiflora)	(Heterospathe_cagayanensis	Veitchia_spiralis))))	Dypsis_decaryi))	(Pelagodoxa_henryana	((Leopoldinia_pulchra	(Geonoma_undata	Manicaria_saccifera))	((Oenocarpus_bataua	Oenocarpus_minor)	Prestoea_acuminata))))	Roystonea_regia)	(Calamus_caryotoides	((((Reinhardtia_gracilis	Reinhardtia_paiewonskiana)	Reinhardtia_latisecta)	Reinhardtia_simplex)	((Elaeis_oleifera	Elaeis_guineensis)	(Attalea_speciosa	Bactris_major))))))	Iriartea_deltoidea))))	Kingia_australis);
(((((((Orania_palindan	Sclerosperma_profizianum)	((((Reinhardtia_gracilis	Reinhardtia_simplex)	(Reinhardtia_latisecta	Reinhardtia_paiewonskiana))	(Attalea_speciosa	(Bactris_major	(Elaeis_oleifera	Elaeis_guineensis))))	(((((Leopoldinia_pulchra	((Oenocarpus_minor	Oenocarpus_bataua)	Prestoea_acuminata))	((Podococcus_barteri	Geonoma_undata)	Manicaria_saccifera))	Pelagodoxa_henryana)	(Dictyosperma_album	((Heterospathe_cagayanensis	(Veitchia_spiralis	(Hydriastele_microspadix	(Burretiokentia_grandiflora	Kentiopsis_piersoniorum))))	Dypsis_decaryi)))	Roystonea_regia)))	Iriartea_deltoidea)	(Pseudophoenix_vinifera	(Sabal_domingensis	(Phoenix_dactylifera	Serenoa_repens))))	Nypa_fruticans)	Calamus_caryotoides)	Kingia_australis);
(((((((Reinhardtia_gracilis	Reinhardtia_simplex)	(Reinhardtia_latisecta	Reinhardtia_paiewonskiana))	(Attalea_speciosa	(Bactris_major	(Elaeis_oleifera	Elaeis_guineensis))))	((((Pelagodoxa_henryana	((Dypsis_decaryi	(Dictyosperma_album	(Heterospathe_cagayanensis	(Hydriastele_microspadix	(Veitchia_spiralis	(Kentiopsis_piersoniorum	Burretiokentia_grandiflora))))))	((Leopoldinia_pulchra	((Oenocarpus_minor	Oenocarpus_bataua)	Prestoea_acuminata))	((Podococcus_barteri	Geonoma_undata)	Manicaria_saccifera))))	Roystonea_regia)	(Orania_palindan	Sclerosperma_profizianum))	Iriartea_deltoidea))	((Nypa_fruticans	Pseudophoenix_vinifera)	(Sabal_domingensis	(Phoenix_dactylifera	Serenoa_repens))))	Calamus_caryotoides)	Kingia_australis);
(((((Pseudophoenix_vinifera	(Iriartea_deltoidea	((Roystonea_regia	(Orania_palindan	Sclerosperma_profizianum))	((((Reinhardtia_gracilis	Reinhardtia_simplex)	(Reinhardtia_latisecta	Reinhardtia_paiewonskiana))	(Attalea_speciosa	(Bactris_major	(Elaeis_oleifera	Elaeis_guineensis))))	(((Podococcus_barteri	(Leopoldinia_pulchra	((Oenocarpus_minor	Oenocarpus_bataua)	Prestoea_acuminata)))	(Geonoma_undata	Manicaria_saccifera))	(Pelagodoxa_henryana	(Dictyosperma_album	((Hydriastele_microspadix	((Burretiokentia_grandiflora	(Veitchia_spiralis	Kentiopsis_piersoniorum))	Heterospathe_cagayanensis))	Dypsis_decaryi))))))))	(Sabal_domingensis	(Phoenix_dactylifera	Serenoa_repens)))	Calamus_caryotoides)	Nypa_fruticans)	Kingia_australis);
(((Nypa_fruticans	((Pseudophoenix_vinifera	(Iriartea_deltoidea	(((((((Leopoldinia_pulchra	(Podococcus_barteri	Pelagodoxa_henryana))	((Oenocarpus_minor	Oenocarpus_bataua)	Prestoea_acuminata))	(Geonoma_undata	Manicaria_saccifera))	((Heterospathe_cagayanensis	(Burretiokentia_grandiflora	(Dictyosperma_album	(Hydriastele_microspadix	(Veitchia_spiralis	Kentiopsis_piersoniorum)))))	Dypsis_decaryi))	Roystonea_regia)	(Orania_palindan	Sclerosperma_profizianum))	(((Reinhardtia_gracilis	Reinhardtia_simplex)	(Reinhardtia_latisecta	Reinhardtia_paiewonskiana))	(Attalea_speciosa	(Bactris_major	(Elaeis_oleifera	Elaeis_guineensis)))))))	(Sabal_domingensis	(Phoenix_dactylifera	Serenoa_repens))))	Calamus_caryotoides)	Kingia_australis);
(((Sabal_domingensis	(Phoenix_dactylifera	Serenoa_repens))	(((Calamus_caryotoides	Nypa_fruticans)	Pseudophoenix_vinifera)	(Iriartea_deltoidea	(((((Heterospathe_cagayanensis	(Dictyosperma_album	(Dypsis_decaryi	((Hydriastele_microspadix	(Veitchia_spiralis	Kentiopsis_piersoniorum))	Burretiokentia_grandiflora))))	(Leopoldinia_pulchra	(((Podococcus_barteri	Pelagodoxa_henryana)	((Oenocarpus_minor	Oenocarpus_bataua)	Prestoea_acuminata))	(Geonoma_undata	Manicaria_saccifera))))	Roystonea_regia)	(Orania_palindan	Sclerosperma_profizianum))	(((Reinhardtia_gracilis	Reinhardtia_simplex)	(Reinhardtia_latisecta	Reinhardtia_paiewonskiana))	(Attalea_speciosa	(Bactris_major	(Elaeis_oleifera	Elaeis_guineensis))))))))	Kingia_australis);
((Sclerosperma_profizianum	(((((Reinhardtia_gracilis	Reinhardtia_simplex)	(Reinhardtia_latisecta	Reinhardtia_paiewonskiana))	((Calamus_caryotoides	Attalea_speciosa)	(Bactris_major	(Elaeis_oleifera	Elaeis_guineensis))))	((((Pelagodoxa_henryana	Geonoma_undata)	(((Dypsis_decaryi	(Heterospathe_cagayanensis	((Hydriastele_microspadix	(Veitchia_spiralis	Kentiopsis_piersoniorum))	Burretiokentia_grandiflora)))	Dictyosperma_album)	Podococcus_barteri))	((Leopoldinia_pulchra	((Oenocarpus_minor	Oenocarpus_bataua)	Prestoea_acuminata))	Manicaria_saccifera))	Roystonea_regia))	(Orania_palindan	(Iriartea_deltoidea	((Sabal_domingensis	(Phoenix_dactylifera	Serenoa_repens))	(Nypa_fruticans	Pseudophoenix_vinifera))))))	Kingia_australis);
(((Calamus_caryotoides	Nypa_fruticans)	(Pseudophoenix_vinifera	(((((((Reinhardtia_gracilis	Reinhardtia_simplex)	(Reinhardtia_latisecta	Reinhardtia_paiewonskiana))	(Attalea_speciosa	(Bactris_major	(Elaeis_oleifera	Elaeis_guineensis))))	((Geonoma_undata	(((Pelagodoxa_henryana	Manicaria_saccifera)	(((Oenocarpus_minor	Oenocarpus_bataua)	Prestoea_acuminata)	Leopoldinia_pulchra))	((Dypsis_decaryi	(Heterospathe_cagayanensis	((((Podococcus_barteri	Kentiopsis_piersoniorum)	Burretiokentia_grandiflora)	Veitchia_spiralis)	Hydriastele_microspadix)))	Dictyosperma_album)))	Roystonea_regia))	(Sclerosperma_profizianum	Orania_palindan))	Iriartea_deltoidea)	(Sabal_domingensis	(Phoenix_dactylifera	Serenoa_repens)))))	Kingia_australis);
((Orania_palindan	(((Iriartea_deltoidea	((Sabal_domingensis	(Phoenix_dactylifera	Serenoa_repens))	(Calamus_caryotoides	(Nypa_fruticans	Pseudophoenix_vinifera))))	((((Reinhardtia_gracilis	Reinhardtia_simplex)	(Reinhardtia_latisecta	Reinhardtia_paiewonskiana))	(Attalea_speciosa	(Bactris_major	(Elaeis_oleifera	Elaeis_guineensis))))	(((((((((Kentiopsis_piersoniorum	Burretiokentia_grandiflora)	Veitchia_spiralis)	Hydriastele_microspadix)	Dictyosperma_album)	Heterospathe_cagayanensis)	Dypsis_decaryi)	((Manicaria_saccifera	Geonoma_undata)	((Leopoldinia_pulchra	(Oenocarpus_minor	Oenocarpus_bataua))	(Podococcus_barteri	Prestoea_acuminata))))	Pelagodoxa_henryana)	Roystonea_regia)))	Sclerosperma_profizianum))	Kingia_australis);
(((Bactris_major	((Elaeis_oleifera	Elaeis_guineensis)	(((((Sclerosperma_profizianum	Orania_palindan)	((((((Heterospathe_cagayanensis	((Kentiopsis_piersoniorum	Burretiokentia_grandiflora)	Veitchia_spiralis))	Hydriastele_microspadix)	Dictyosperma_album)	Dypsis_decaryi)	((Pelagodoxa_henryana	(Manicaria_saccifera	Geonoma_undata))	(Leopoldinia_pulchra	(Prestoea_acuminata	(Oenocarpus_minor	Oenocarpus_bataua)))))	Roystonea_regia))	(Iriartea_deltoidea	((Sabal_domingensis	(Phoenix_dactylifera	Serenoa_repens))	(Calamus_caryotoides	(Nypa_fruticans	Pseudophoenix_vinifera)))))	(Reinhardtia_simplex	(Reinhardtia_latisecta	(Reinhardtia_gracilis	Reinhardtia_paiewonskiana))))	Attalea_speciosa)))	Podococcus_barteri)	Kingia_australis);
(((Orania_palindan	(((((((Heterospathe_cagayanensis	(((Kentiopsis_piersoniorum	Burretiokentia_grandiflora)	Veitchia_spiralis)	Hydriastele_microspadix))	Dictyosperma_album)	Dypsis_decaryi)	((Pelagodoxa_henryana	(Manicaria_saccifera	Geonoma_undata))	(Leopoldinia_pulchra	(Prestoea_acuminata	(Oenocarpus_minor	Oenocarpus_bataua)))))	Roystonea_regia)	((Iriartea_deltoidea	((Sabal_domingensis	(Phoenix_dactylifera	Serenoa_repens))	(Nypa_fruticans	Pseudophoenix_vinifera)))	((((Reinhardtia_gracilis	Reinhardtia_simplex)	(Reinhardtia_latisecta	Reinhardtia_paiewonskiana))	(Attalea_speciosa	(Bactris_major	(Elaeis_oleifera	Elaeis_guineensis))))	Podococcus_barteri)))	Sclerosperma_profizianum))	Calamus_caryotoides)	Kingia_australis);
(((Phoenix_dactylifera	Serenoa_repens)	((((((Reinhardtia_paiewonskiana	Reinhardtia_latisecta)	(Reinhardtia_gracilis	Reinhardtia_simplex))	((Bactris_major	(Elaeis_guineensis	Elaeis_oleifera))	Attalea_speciosa))	((Iriartea_deltoidea	(Orania_palindan	Sclerosperma_profizianum))	((Calamus_caryotoides	Roystonea_regia)	(((Podococcus_barteri	Geonoma_undata)	((Prestoea_acuminata	((Leopoldinia_pulchra	Oenocarpus_bataua)	Oenocarpus_minor))	(Pelagodoxa_henryana	Manicaria_saccifera)))	(Dypsis_decaryi	((((Hydriastele_microspadix	(Kentiopsis_piersoniorum	Veitchia_spiralis))	Burretiokentia_grandiflora)	Dictyosperma_album)	Heterospathe_cagayanensis))))))	(Nypa_fruticans	Pseudophoenix_vinifera))	Sabal_domingensis))	Kingia_australis);
((Sabal_domingensis	((Phoenix_dactylifera	Serenoa_repens)	((((((Reinhardtia_paiewonskiana	Reinhardtia_latisecta)	(Reinhardtia_gracilis	Reinhardtia_simplex))	((Bactris_major	(Elaeis_guineensis	Elaeis_oleifera))	Attalea_speciosa))	((Orania_palindan	Sclerosperma_profizianum)	(Roystonea_regia	((Podococcus_barteri	Iriartea_deltoidea)	(((((Prestoea_acuminata	(Oenocarpus_bataua	Oenocarpus_minor))	Leopoldinia_pulchra)	(Geonoma_undata	Manicaria_saccifera))	(((Hydriastele_microspadix	((Burretiokentia_grandiflora	(Kentiopsis_piersoniorum	Veitchia_spiralis))	Heterospathe_cagayanensis))	Dictyosperma_album)	Dypsis_decaryi))	Pelagodoxa_henryana)))))	Calamus_caryotoides)	(Nypa_fruticans	Pseudophoenix_vinifera))))	Kingia_australis);
((((Pseudophoenix_vinifera	(Sabal_domingensis	(Phoenix_dactylifera	Serenoa_repens)))	((Iriartea_deltoidea	(Pelagodoxa_henryana	((((Podococcus_barteri	Prestoea_acuminata)	(Oenocarpus_bataua	Oenocarpus_minor))	((Leopoldinia_pulchra	Manicaria_saccifera)	Geonoma_undata))	((Dypsis_decaryi	((Burretiokentia_grandiflora	((Hydriastele_microspadix	Kentiopsis_piersoniorum)	Veitchia_spiralis))	Heterospathe_cagayanensis))	Dictyosperma_album))))	(((Orania_palindan	Sclerosperma_profizianum)	Roystonea_regia)	(((Reinhardtia_paiewonskiana	Reinhardtia_latisecta)	(Reinhardtia_gracilis	Reinhardtia_simplex))	((Bactris_major	(Elaeis_guineensis	Elaeis_oleifera))	Attalea_speciosa)))))	(Calamus_caryotoides	Nypa_fruticans))	Kingia_australis);
((((((Reinhardtia_paiewonskiana	Reinhardtia_latisecta)	(Reinhardtia_gracilis	Reinhardtia_simplex))	((Bactris_major	(Elaeis_guineensis	Elaeis_oleifera))	Attalea_speciosa))	((((Pseudophoenix_vinifera	(Nypa_fruticans	(Sabal_domingensis	(Phoenix_dactylifera	Serenoa_repens))))	(Iriartea_deltoidea	((((Hydriastele_microspadix	Dypsis_decaryi)	(((Burretiokentia_grandiflora	Kentiopsis_piersoniorum)	Veitchia_spiralis)	Heterospathe_cagayanensis))	Dictyosperma_album)	Pelagodoxa_henryana)))	(Orania_palindan	Sclerosperma_profizianum))	(Roystonea_regia	(((Prestoea_acuminata	(Oenocarpus_bataua	Oenocarpus_minor))	(Leopoldinia_pulchra	Calamus_caryotoides))	(Manicaria_saccifera	Geonoma_undata)))))	Podococcus_barteri)	Kingia_australis);
((Sabal_domingensis	((Phoenix_dactylifera	Serenoa_repens)	((((Roystonea_regia	(Orania_palindan	Sclerosperma_profizianum))	(((Geonoma_undata	Calamus_caryotoides)	(((Dypsis_decaryi	(((Burretiokentia_grandiflora	(Kentiopsis_piersoniorum	Veitchia_spiralis))	Heterospathe_cagayanensis)	Dictyosperma_album))	Hydriastele_microspadix)	(((Leopoldinia_pulchra	Manicaria_saccifera)	Pelagodoxa_henryana)	(Podococcus_barteri	(Prestoea_acuminata	(Oenocarpus_bataua	Oenocarpus_minor))))))	(((Reinhardtia_paiewonskiana	Reinhardtia_latisecta)	(Reinhardtia_gracilis	Reinhardtia_simplex))	((Bactris_major	(Elaeis_guineensis	Elaeis_oleifera))	Attalea_speciosa))))	Iriartea_deltoidea)	(Pseudophoenix_vinifera	Nypa_fruticans))))	Kingia_australis);
((Sabal_domingensis	((Phoenix_dactylifera	Serenoa_repens)	((Pseudophoenix_vinifera	(((Roystonea_regia	(Orania_palindan	Sclerosperma_profizianum))	(((((((Hydriastele_microspadix	(Burretiokentia_grandiflora	Kentiopsis_piersoniorum))	(Veitchia_spiralis	Heterospathe_cagayanensis))	Dictyosperma_album)	Dypsis_decaryi)	((Manicaria_saccifera	(Podococcus_barteri	Geonoma_undata))	(Calamus_caryotoides	(Prestoea_acuminata	(Leopoldinia_pulchra	(Oenocarpus_bataua	Oenocarpus_minor))))))	Pelagodoxa_henryana)	(((Reinhardtia_paiewonskiana	Reinhardtia_latisecta)	(Reinhardtia_gracilis	Reinhardtia_simplex))	((Bactris_major	(Elaeis_guineensis	Elaeis_oleifera))	Attalea_speciosa))))	Iriartea_deltoidea))	Nypa_fruticans)))	Kingia_australis);
((Orania_palindan	(Sclerosperma_profizianum	(((Roystonea_regia	(((((Hydriastele_microspadix	(Veitchia_spiralis	(Burretiokentia_grandiflora	Kentiopsis_piersoniorum)))	Heterospathe_cagayanensis)	Dictyosperma_album)	Dypsis_decaryi)	(Geonoma_undata	((((Oenocarpus_bataua	Oenocarpus_minor)	Podococcus_barteri)	Prestoea_acuminata)	((Leopoldinia_pulchra	Pelagodoxa_henryana)	Manicaria_saccifera)))))	(((Reinhardtia_paiewonskiana	Reinhardtia_latisecta)	(Reinhardtia_gracilis	Reinhardtia_simplex))	((Bactris_major	(Elaeis_guineensis	Elaeis_oleifera))	Attalea_speciosa)))	(Iriartea_deltoidea	((Calamus_caryotoides	Nypa_fruticans)	((Sabal_domingensis	(Phoenix_dactylifera	Serenoa_repens))	Pseudophoenix_vinifera))))))	Kingia_australis);
((Pseudophoenix_vinifera	(((Calamus_caryotoides	Nypa_fruticans)	(Sabal_domingensis	(Phoenix_dactylifera	Serenoa_repens)))	((Sclerosperma_profizianum	(((Roystonea_regia	(Geonoma_undata	(((Leopoldinia_pulchra	((Oenocarpus_bataua	Oenocarpus_minor)	Prestoea_acuminata))	(Pelagodoxa_henryana	Manicaria_saccifera))	(Dypsis_decaryi	((Podococcus_barteri	Dictyosperma_album)	(((Hydriastele_microspadix	(Veitchia_spiralis	Kentiopsis_piersoniorum))	Burretiokentia_grandiflora)	Heterospathe_cagayanensis))))))	(((Reinhardtia_paiewonskiana	Reinhardtia_latisecta)	(Reinhardtia_gracilis	Reinhardtia_simplex))	((Bactris_major	(Elaeis_guineensis	Elaeis_oleifera))	Attalea_speciosa)))	Orania_palindan))	Iriartea_deltoidea)))	Kingia_australis);
((Pseudophoenix_vinifera	((Nypa_fruticans	(Sabal_domingensis	(Phoenix_dactylifera	Serenoa_repens)))	(Calamus_caryotoides	((((Roystonea_regia	((((Dictyosperma_album	((((Kentiopsis_piersoniorum	Burretiokentia_grandiflora)	Veitchia_spiralis)	Heterospathe_cagayanensis)	Hydriastele_microspadix))	Dypsis_decaryi)	Pelagodoxa_henryana)	(((Podococcus_barteri	Manicaria_saccifera)	Leopoldinia_pulchra)	(Geonoma_undata	((Oenocarpus_bataua	Oenocarpus_minor)	Prestoea_acuminata)))))	(((Reinhardtia_paiewonskiana	Reinhardtia_latisecta)	(Reinhardtia_gracilis	Reinhardtia_simplex))	((Bactris_major	(Elaeis_guineensis	Elaeis_oleifera))	Attalea_speciosa)))	(Orania_palindan	Sclerosperma_profizianum))	Iriartea_deltoidea))))	Kingia_australis);
((Calamus_caryotoides	((((Sabal_domingensis	(Phoenix_dactylifera	Serenoa_repens))	Pseudophoenix_vinifera)	((((((Manicaria_saccifera	(Pelagodoxa_henryana	Leopoldinia_pulchra))	((Podococcus_barteri	((Oenocarpus_bataua	Oenocarpus_minor)	Prestoea_acuminata))	((Dictyosperma_album	((Hydriastele_microspadix	((Kentiopsis_piersoniorum	Burretiokentia_grandiflora)	Veitchia_spiralis))	Heterospathe_cagayanensis))	Dypsis_decaryi)))	Geonoma_undata)	(Roystonea_regia	(((Reinhardtia_paiewonskiana	Reinhardtia_latisecta)	(Reinhardtia_gracilis	Reinhardtia_simplex))	((Bactris_major	(Elaeis_guineensis	Elaeis_oleifera))	Attalea_speciosa))))	(Orania_palindan	Sclerosperma_profizianum))	Iriartea_deltoidea))	Nypa_fruticans))	Kingia_australis);
(((((Sabal_domingensis	(Phoenix_dactylifera	Serenoa_repens))	(Pseudophoenix_vinifera	Nypa_fruticans))	((Iriartea_deltoidea	((Sclerosperma_profizianum	Orania_palindan)	(Roystonea_regia	(((Geonoma_undata	(Pelagodoxa_henryana	Manicaria_saccifera))	((Leopoldinia_pulchra	(Oenocarpus_minor	Oenocarpus_bataua))	(Podococcus_barteri	Prestoea_acuminata)))	(Dictyosperma_album	(((Dypsis_decaryi	(Hydriastele_microspadix	(Veitchia_spiralis	Kentiopsis_piersoniorum)))	Burretiokentia_grandiflora)	Heterospathe_cagayanensis))))))	(((Bactris_major	(Elaeis_guineensis	Elaeis_oleifera))	Attalea_speciosa)	((Reinhardtia_latisecta	Reinhardtia_paiewonskiana)	(Reinhardtia_gracilis	Reinhardtia_simplex)))))	Calamus_caryotoides)	Kingia_australis);
(((((Sabal_domingensis	(Phoenix_dactylifera	Serenoa_repens))	(Pseudophoenix_vinifera	Nypa_fruticans))	(Iriartea_deltoidea	((Sclerosperma_profizianum	Orania_palindan)	((((Bactris_major	(Elaeis_guineensis	Elaeis_oleifera))	Attalea_speciosa)	((Reinhardtia_latisecta	(Reinhardtia_gracilis	Reinhardtia_paiewonskiana))	Reinhardtia_simplex))	(Roystonea_regia	((((Geonoma_undata	Manicaria_saccifera)	(Podococcus_barteri	(Prestoea_acuminata	(Leopoldinia_pulchra	(Oenocarpus_minor	Oenocarpus_bataua)))))	((Dictyosperma_album	Dypsis_decaryi)	((((Veitchia_spiralis	Kentiopsis_piersoniorum)	Burretiokentia_grandiflora)	Heterospathe_cagayanensis)	Hydriastele_microspadix)))	Pelagodoxa_henryana))))))	Calamus_caryotoides)	Kingia_australis);
((Calamus_caryotoides	(Orania_palindan	(((((Sabal_domingensis	(Phoenix_dactylifera	Serenoa_repens))	(Pseudophoenix_vinifera	Nypa_fruticans))	(((Bactris_major	(Elaeis_guineensis	Elaeis_oleifera))	Attalea_speciosa)	((Reinhardtia_latisecta	(Reinhardtia_gracilis	Reinhardtia_paiewonskiana))	Reinhardtia_simplex)))	(Roystonea_regia	(Iriartea_deltoidea	(((((Podococcus_barteri	Geonoma_undata)	Manicaria_saccifera)	(Leopoldinia_pulchra	((Oenocarpus_minor	Oenocarpus_bataua)	Prestoea_acuminata)))	(Dictyosperma_album	(Dypsis_decaryi	((Hydriastele_microspadix	(Veitchia_spiralis	(Burretiokentia_grandiflora	Kentiopsis_piersoniorum)))	Heterospathe_cagayanensis))))	Pelagodoxa_henryana))))	Sclerosperma_profizianum)))	Kingia_australis);
((Calamus_caryotoides	(Orania_palindan	(((((Sabal_domingensis	(Phoenix_dactylifera	Serenoa_repens))	(Iriartea_deltoidea	(Pseudophoenix_vinifera	Nypa_fruticans)))	((((Bactris_major	(Elaeis_guineensis	Elaeis_oleifera))	Attalea_speciosa)	((Reinhardtia_latisecta	Reinhardtia_paiewonskiana)	(Reinhardtia_gracilis	Reinhardtia_simplex)))	(((Podococcus_barteri	Geonoma_undata)	Manicaria_saccifera)	((Leopoldinia_pulchra	((Oenocarpus_minor	Oenocarpus_bataua)	Prestoea_acuminata))	(Pelagodoxa_henryana	(Dictyosperma_album	(Dypsis_decaryi	(((Veitchia_spiralis	(Hydriastele_microspadix	Kentiopsis_piersoniorum))	Burretiokentia_grandiflora)	Heterospathe_cagayanensis))))))))	Roystonea_regia)	Sclerosperma_profizianum)))	Kingia_australis);
((Pseudophoenix_vinifera	(((Sabal_domingensis	(Phoenix_dactylifera	Serenoa_repens))	(((((Bactris_major	(Elaeis_guineensis	Elaeis_oleifera))	Attalea_speciosa)	(((Reinhardtia_gracilis	Reinhardtia_latisecta)	Reinhardtia_paiewonskiana)	Reinhardtia_simplex))	((Roystonea_regia	((Dypsis_decaryi	(((((Veitchia_spiralis	Kentiopsis_piersoniorum)	Hydriastele_microspadix)	Burretiokentia_grandiflora)	Heterospathe_cagayanensis)	Dictyosperma_album))	(((Podococcus_barteri	Geonoma_undata)	(Pelagodoxa_henryana	Manicaria_saccifera))	(Leopoldinia_pulchra	((Oenocarpus_minor	Oenocarpus_bataua)	Prestoea_acuminata)))))	(Sclerosperma_profizianum	Orania_palindan)))	Iriartea_deltoidea))	(Calamus_caryotoides	Nypa_fruticans)))	Kingia_australis);
((Calamus_caryotoides	(Nypa_fruticans	((Pseudophoenix_vinifera	(((Sclerosperma_profizianum	Orania_palindan)	((((Bactris_major	(Elaeis_guineensis	Elaeis_oleifera))	Attalea_speciosa)	((Reinhardtia_latisecta	Reinhardtia_paiewonskiana)	(Reinhardtia_gracilis	Reinhardtia_simplex)))	(Roystonea_regia	((Dypsis_decaryi	(Heterospathe_cagayanensis	(Dictyosperma_album	(((Veitchia_spiralis	Kentiopsis_piersoniorum)	Hydriastele_microspadix)	Burretiokentia_grandiflora))))	((Geonoma_undata	Manicaria_saccifera)	((Leopoldinia_pulchra	((Oenocarpus_minor	Oenocarpus_bataua)	Prestoea_acuminata))	(Pelagodoxa_henryana	Podococcus_barteri)))))))	Iriartea_deltoidea))	(Sabal_domingensis	(Phoenix_dactylifera	Serenoa_repens)))))	Kingia_australis);
((Sabal_domingensis	((Phoenix_dactylifera	Serenoa_repens)	((Calamus_caryotoides	Nypa_fruticans)	(Pseudophoenix_vinifera	(((Sclerosperma_profizianum	Orania_palindan)	((((Bactris_major	(Elaeis_guineensis	Elaeis_oleifera))	Attalea_speciosa)	((Reinhardtia_latisecta	Reinhardtia_paiewonskiana)	(Reinhardtia_gracilis	Reinhardtia_simplex)))	(Roystonea_regia	((Pelagodoxa_henryana	(((((Veitchia_spiralis	Hydriastele_microspadix)	Heterospathe_cagayanensis)	(Burretiokentia_grandiflora	Kentiopsis_piersoniorum))	Dictyosperma_album)	Dypsis_decaryi))	((Geonoma_undata	Manicaria_saccifera)	(Leopoldinia_pulchra	((Oenocarpus_minor	Oenocarpus_bataua)	(Podococcus_barteri	Prestoea_acuminata))))))))	Iriartea_deltoidea)))))	Kingia_australis);
((Roystonea_regia	(((((Leopoldinia_pulchra	Pelagodoxa_henryana)	Manicaria_saccifera)	(((Oenocarpus_minor	Oenocarpus_bataua)	Prestoea_acuminata)	(Podococcus_barteri	(((Heterospathe_cagayanensis	(Burretiokentia_grandiflora	(Hydriastele_microspadix	(Veitchia_spiralis	Kentiopsis_piersoniorum))))	Dictyosperma_album)	Dypsis_decaryi))))	Geonoma_undata)	(((Iriartea_deltoidea	(((Sabal_domingensis	(Phoenix_dactylifera	Serenoa_repens))	(Calamus_caryotoides	Nypa_fruticans))	Pseudophoenix_vinifera))	(Sclerosperma_profizianum	Orania_palindan))	(((Bactris_major	(Elaeis_guineensis	Elaeis_oleifera))	Attalea_speciosa)	((Reinhardtia_latisecta	(Reinhardtia_gracilis	Reinhardtia_paiewonskiana))	Reinhardtia_simplex)))))	Kingia_australis);
((Orania_palindan	(((((Calamus_caryotoides	(((Bactris_major	(Elaeis_guineensis	Elaeis_oleifera))	Attalea_speciosa)	((Reinhardtia_paiewonskiana	(Reinhardtia_latisecta	Reinhardtia_gracilis))	Reinhardtia_simplex)))	(((Geonoma_undata	Manicaria_saccifera)	(Podococcus_barteri	((Oenocarpus_minor	Oenocarpus_bataua)	Prestoea_acuminata)))	((((Heterospathe_cagayanensis	(Burretiokentia_grandiflora	(Hydriastele_microspadix	(Veitchia_spiralis	Kentiopsis_piersoniorum))))	Dictyosperma_album)	Dypsis_decaryi)	(Leopoldinia_pulchra	Pelagodoxa_henryana))))	Roystonea_regia)	(Iriartea_deltoidea	((Sabal_domingensis	(Phoenix_dactylifera	Serenoa_repens))	(Nypa_fruticans	Pseudophoenix_vinifera))))	Sclerosperma_profizianum))	Kingia_australis);
((Orania_palindan	((((((Bactris_major	(Elaeis_guineensis	Elaeis_oleifera))	Attalea_speciosa)	((Reinhardtia_latisecta	(Reinhardtia_gracilis	Reinhardtia_paiewonskiana))	Reinhardtia_simplex))	(((((Hydriastele_microspadix	(Veitchia_spiralis	(Burretiokentia_grandiflora	Kentiopsis_piersoniorum)))	Heterospathe_cagayanensis)	(Dictyosperma_album	(Podococcus_barteri	Dypsis_decaryi)))	((Geonoma_undata	(Pelagodoxa_henryana	Manicaria_saccifera))	(Leopoldinia_pulchra	((Oenocarpus_minor	Oenocarpus_bataua)	Prestoea_acuminata))))	Roystonea_regia))	(Iriartea_deltoidea	((Sabal_domingensis	(Phoenix_dactylifera	Serenoa_repens))	(Calamus_caryotoides	(Nypa_fruticans	Pseudophoenix_vinifera)))))	Sclerosperma_profizianum))	Kingia_australis);
((Calamus_caryotoides	((Nypa_fruticans	Pseudophoenix_vinifera)	((((Sclerosperma_profizianum	Orania_palindan)	((((((((((Kentiopsis_piersoniorum	Veitchia_spiralis)	Hydriastele_microspadix)	Dypsis_decaryi)	Burretiokentia_grandiflora)	Dictyosperma_album)	Heterospathe_cagayanensis)	((((Oenocarpus_minor	Oenocarpus_bataua)	(Prestoea_acuminata	Podococcus_barteri))	Geonoma_undata)	Leopoldinia_pulchra))	(Manicaria_saccifera	Pelagodoxa_henryana))	Roystonea_regia)	(((Reinhardtia_gracilis	Reinhardtia_simplex)	(Reinhardtia_latisecta	Reinhardtia_paiewonskiana))	((Bactris_major	(Elaeis_oleifera	Elaeis_guineensis))	Attalea_speciosa))))	Iriartea_deltoidea)	((Phoenix_dactylifera	Serenoa_repens)	Sabal_domingensis))))	Kingia_australis);
((Calamus_caryotoides	(Sabal_domingensis	(((Nypa_fruticans	Pseudophoenix_vinifera)	(((Roystonea_regia	(((Reinhardtia_gracilis	Reinhardtia_simplex)	(Reinhardtia_latisecta	Reinhardtia_paiewonskiana))	((Bactris_major	(Elaeis_oleifera	Elaeis_guineensis))	Attalea_speciosa)))	(Sclerosperma_profizianum	Orania_palindan))	(((Dictyosperma_album	(Dypsis_decaryi	(Hydriastele_microspadix	(Heterospathe_cagayanensis	((Podococcus_barteri	Burretiokentia_grandiflora)	(Kentiopsis_piersoniorum	Veitchia_spiralis))))))	(Pelagodoxa_henryana	(((Leopoldinia_pulchra	(Oenocarpus_minor	Oenocarpus_bataua))	Prestoea_acuminata)	(Manicaria_saccifera	Geonoma_undata))))	Iriartea_deltoidea)))	(Phoenix_dactylifera	Serenoa_repens))))	Kingia_australis);
((Sabal_domingensis	(((Calamus_caryotoides	(Nypa_fruticans	Pseudophoenix_vinifera))	(Iriartea_deltoidea	((Roystonea_regia	((((Leopoldinia_pulchra	((Oenocarpus_minor	Oenocarpus_bataua)	Prestoea_acuminata))	(Pelagodoxa_henryana	Manicaria_saccifera))	((Dictyosperma_album	(Dypsis_decaryi	(Heterospathe_cagayanensis	(((Veitchia_spiralis	Kentiopsis_piersoniorum)	Burretiokentia_grandiflora)	Hydriastele_microspadix))))	Geonoma_undata))	(((Reinhardtia_gracilis	Reinhardtia_simplex)	(Reinhardtia_latisecta	Reinhardtia_paiewonskiana))	(Podococcus_barteri	((Bactris_major	(Elaeis_oleifera	Elaeis_guineensis))	Attalea_speciosa)))))	(Sclerosperma_profizianum	Orania_palindan))))	(Phoenix_dactylifera	Serenoa_repens)))	Kingia_australis);
((Calamus_caryotoides	((Iriartea_deltoidea	(((Sclerosperma_profizianum	Orania_palindan)	(((Manicaria_saccifera	(Podococcus_barteri	Geonoma_undata))	((Leopoldinia_pulchra	((Oenocarpus_minor	Oenocarpus_bataua)	Prestoea_acuminata))	(Pelagodoxa_henryana	(Dictyosperma_album	(((Heterospathe_cagayanensis	(Veitchia_spiralis	(Kentiopsis_piersoniorum	Burretiokentia_grandiflora)))	Hydriastele_microspadix)	Dypsis_decaryi)))))	Roystonea_regia))	(((Reinhardtia_gracilis	Reinhardtia_simplex)	(Reinhardtia_latisecta	Reinhardtia_paiewonskiana))	((Bactris_major	(Elaeis_oleifera	Elaeis_guineensis))	Attalea_speciosa))))	((Nypa_fruticans	Pseudophoenix_vinifera)	((Phoenix_dactylifera	Serenoa_repens)	Sabal_domingensis))))	Kingia_australis);
((Orania_palindan	((((((Pelagodoxa_henryana	((Dictyosperma_album	((Heterospathe_cagayanensis	(Burretiokentia_grandiflora	(Veitchia_spiralis	Kentiopsis_piersoniorum)))	Hydriastele_microspadix))	Dypsis_decaryi))	((Manicaria_saccifera	Geonoma_undata)	(Leopoldinia_pulchra	((Oenocarpus_minor	Oenocarpus_bataua)	Prestoea_acuminata))))	Roystonea_regia)	(((Reinhardtia_gracilis	Reinhardtia_simplex)	(Reinhardtia_latisecta	Reinhardtia_paiewonskiana))	((Bactris_major	(Elaeis_oleifera	Elaeis_guineensis))	(Podococcus_barteri	Attalea_speciosa))))	((((Calamus_caryotoides	Nypa_fruticans)	Pseudophoenix_vinifera)	((Phoenix_dactylifera	Serenoa_repens)	Sabal_domingensis))	Iriartea_deltoidea))	Sclerosperma_profizianum))	Kingia_australis);
((Pseudophoenix_vinifera	((((Reinhardtia_gracilis	Reinhardtia_simplex)	(Reinhardtia_latisecta	Reinhardtia_paiewonskiana))	((Bactris_major	(Elaeis_oleifera	Elaeis_guineensis))	Attalea_speciosa))	((((Iriartea_deltoidea	Nypa_fruticans)	((Phoenix_dactylifera	Serenoa_repens)	Sabal_domingensis))	(Sclerosperma_profizianum	Orania_palindan))	(Calamus_caryotoides	(((Leopoldinia_pulchra	(Manicaria_saccifera	Geonoma_undata))	(((Oenocarpus_minor	Oenocarpus_bataua)	Prestoea_acuminata)	(Pelagodoxa_henryana	((Heterospathe_cagayanensis	((Veitchia_spiralis	((Podococcus_barteri	Kentiopsis_piersoniorum)	Burretiokentia_grandiflora))	Hydriastele_microspadix))	(Dypsis_decaryi	Dictyosperma_album)))))	Roystonea_regia)))))	Kingia_australis);
((Orania_palindan	(Iriartea_deltoidea	((((((Reinhardtia_gracilis	Reinhardtia_simplex)	(Reinhardtia_latisecta	Reinhardtia_paiewonskiana))	((Bactris_major	(Elaeis_oleifera	Elaeis_guineensis))	Attalea_speciosa))	(((((Pelagodoxa_henryana	Manicaria_saccifera)	((Podococcus_barteri	Leopoldinia_pulchra)	((Oenocarpus_minor	Oenocarpus_bataua)	Prestoea_acuminata)))	Geonoma_undata)	(Dypsis_decaryi	(Dictyosperma_album	(Heterospathe_cagayanensis	((Veitchia_spiralis	(Kentiopsis_piersoniorum	Burretiokentia_grandiflora))	Hydriastele_microspadix)))))	Roystonea_regia))	(((Phoenix_dactylifera	Serenoa_repens)	Sabal_domingensis)	(Pseudophoenix_vinifera	(Nypa_fruticans	Calamus_caryotoides))))	Sclerosperma_profizianum)))	Kingia_australis);
((Calamus_caryotoides	(((((Reinhardtia_gracilis	Reinhardtia_simplex)	(Reinhardtia_latisecta	Reinhardtia_paiewonskiana))	((Bactris_major	(Elaeis_oleifera	Elaeis_guineensis))	Attalea_speciosa))	((Iriartea_deltoidea	(((Pelagodoxa_henryana	Manicaria_saccifera)	(((Oenocarpus_minor	Oenocarpus_bataua)	Prestoea_acuminata)	Leopoldinia_pulchra))	((Podococcus_barteri	Geonoma_undata)	(((((Kentiopsis_piersoniorum	Burretiokentia_grandiflora)	Veitchia_spiralis)	(Hydriastele_microspadix	Dictyosperma_album))	Heterospathe_cagayanensis)	Dypsis_decaryi))))	(Roystonea_regia	(Sclerosperma_profizianum	Orania_palindan))))	(((Phoenix_dactylifera	Serenoa_repens)	Sabal_domingensis)	(Pseudophoenix_vinifera	Nypa_fruticans))))	Kingia_australis);
((Sclerosperma_profizianum	(Orania_palindan	((Iriartea_deltoidea	(((Phoenix_dactylifera	Serenoa_repens)	Sabal_domingensis)	(Pseudophoenix_vinifera	Nypa_fruticans)))	((((Reinhardtia_gracilis	Reinhardtia_simplex)	(Reinhardtia_latisecta	Reinhardtia_paiewonskiana))	((Bactris_major	(Elaeis_oleifera	Elaeis_guineensis))	Attalea_speciosa))	(((Pelagodoxa_henryana	Manicaria_saccifera)	((Calamus_caryotoides	Roystonea_regia)	((Podococcus_barteri	(((Oenocarpus_minor	Oenocarpus_bataua)	Prestoea_acuminata)	Leopoldinia_pulchra))	Geonoma_undata)))	((((((Kentiopsis_piersoniorum	Veitchia_spiralis)	Hydriastele_microspadix)	Burretiokentia_grandiflora)	Heterospathe_cagayanensis)	Dictyosperma_album)	Dypsis_decaryi))))))	Kingia_australis);
((Bactris_major	((Elaeis_oleifera	Elaeis_guineensis)	(Attalea_speciosa	((((Orania_palindan	Iriartea_deltoidea)	(Sclerosperma_profizianum	(Roystonea_regia	(((Pelagodoxa_henryana	((Dypsis_decaryi	(((Veitchia_spiralis	(Hydriastele_microspadix	Kentiopsis_piersoniorum))	Burretiokentia_grandiflora)	Heterospathe_cagayanensis))	Dictyosperma_album))	(((Leopoldinia_pulchra	Podococcus_barteri)	((Oenocarpus_minor	Oenocarpus_bataua)	Prestoea_acuminata))	Manicaria_saccifera))	Geonoma_undata))))	(((Calamus_caryotoides	Nypa_fruticans)	((Phoenix_dactylifera	Serenoa_repens)	Sabal_domingensis))	Pseudophoenix_vinifera))	((Reinhardtia_gracilis	Reinhardtia_simplex)	(Reinhardtia_latisecta	Reinhardtia_paiewonskiana))))))	Kingia_australis);
((Orania_palindan	(Sclerosperma_profizianum	(((((Phoenix_dactylifera	Serenoa_repens)	Sabal_domingensis)	Nypa_fruticans)	Iriartea_deltoidea)	((Pseudophoenix_vinifera	((((Elaeis_guineensis	Elaeis_oleifera)	Bactris_major)	Attalea_speciosa)	(Reinhardtia_simplex	(Reinhardtia_latisecta	(Reinhardtia_gracilis	Reinhardtia_paiewonskiana)))))	(Calamus_caryotoides	(Roystonea_regia	(((((Oenocarpus_minor	Oenocarpus_bataua)	Prestoea_acuminata)	(Leopoldinia_pulchra	(Geonoma_undata	Manicaria_saccifera)))	(((((Kentiopsis_piersoniorum	((Podococcus_barteri	Burretiokentia_grandiflora)	Veitchia_spiralis))	Hydriastele_microspadix)	Dictyosperma_album)	Heterospathe_cagayanensis)	Dypsis_decaryi))	Pelagodoxa_henryana)))))))	Kingia_australis);
((Sclerosperma_profizianum	(((((Phoenix_dactylifera	Serenoa_repens)	Sabal_domingensis)	(Pseudophoenix_vinifera	(Calamus_caryotoides	Nypa_fruticans)))	(Iriartea_deltoidea	(((((Elaeis_guineensis	Elaeis_oleifera)	Bactris_major)	Attalea_speciosa)	((Reinhardtia_gracilis	Reinhardtia_simplex)	(Reinhardtia_latisecta	Reinhardtia_paiewonskiana)))	(Roystonea_regia	((Geonoma_undata	(Pelagodoxa_henryana	Manicaria_saccifera))	((Dictyosperma_album	((Heterospathe_cagayanensis	((Veitchia_spiralis	(Hydriastele_microspadix	Kentiopsis_piersoniorum))	Burretiokentia_grandiflora))	Dypsis_decaryi))	(Podococcus_barteri	(Leopoldinia_pulchra	((Oenocarpus_minor	Oenocarpus_bataua)	Prestoea_acuminata)))))))))	Orania_palindan))	Kingia_australis);
((Sclerosperma_profizianum	(((((((Elaeis_guineensis	Elaeis_oleifera)	Bactris_major)	Attalea_speciosa)	((Reinhardtia_gracilis	Reinhardtia_simplex)	(Reinhardtia_latisecta	Reinhardtia_paiewonskiana)))	(Roystonea_regia	(Calamus_caryotoides	(((Dypsis_decaryi	((Dictyosperma_album	(((Burretiokentia_grandiflora	Kentiopsis_piersoniorum)	Veitchia_spiralis)	Heterospathe_cagayanensis))	Hydriastele_microspadix))	((Leopoldinia_pulchra	((Oenocarpus_minor	Oenocarpus_bataua)	Prestoea_acuminata))	(Manicaria_saccifera	(Podococcus_barteri	Geonoma_undata))))	Pelagodoxa_henryana))))	((((Phoenix_dactylifera	Serenoa_repens)	Sabal_domingensis)	(Pseudophoenix_vinifera	Nypa_fruticans))	Iriartea_deltoidea))	Orania_palindan))	Kingia_australis);
((Orania_palindan	(Sclerosperma_profizianum	((Roystonea_regia	((Pelagodoxa_henryana	((Dypsis_decaryi	((Hydriastele_microspadix	(Veitchia_spiralis	Heterospathe_cagayanensis))	(Burretiokentia_grandiflora	Kentiopsis_piersoniorum)))	(Podococcus_barteri	Dictyosperma_album)))	((Manicaria_saccifera	Geonoma_undata)	(Leopoldinia_pulchra	((Oenocarpus_minor	Oenocarpus_bataua)	Prestoea_acuminata)))))	(((((Phoenix_dactylifera	Serenoa_repens)	Sabal_domingensis)	(Pseudophoenix_vinifera	(Calamus_caryotoides	Nypa_fruticans)))	Iriartea_deltoidea)	((((Elaeis_guineensis	Elaeis_oleifera)	Bactris_major)	Attalea_speciosa)	((Reinhardtia_gracilis	Reinhardtia_simplex)	(Reinhardtia_latisecta	Reinhardtia_paiewonskiana)))))))	Kingia_australis);
((Orania_palindan	(Sclerosperma_profizianum	(((((Phoenix_dactylifera	Serenoa_repens)	Sabal_domingensis)	((Pseudophoenix_vinifera	Nypa_fruticans)	Calamus_caryotoides))	Iriartea_deltoidea)	(((((Elaeis_guineensis	Elaeis_oleifera)	Bactris_major)	Attalea_speciosa)	((Reinhardtia_gracilis	Reinhardtia_simplex)	(Reinhardtia_latisecta	Reinhardtia_paiewonskiana)))	(Roystonea_regia	(((Dypsis_decaryi	(Dictyosperma_album	(Heterospathe_cagayanensis	((Veitchia_spiralis	(Burretiokentia_grandiflora	Kentiopsis_piersoniorum))	Hydriastele_microspadix))))	(((Leopoldinia_pulchra	(Podococcus_barteri	Pelagodoxa_henryana))	Manicaria_saccifera)	((Oenocarpus_minor	Oenocarpus_bataua)	Prestoea_acuminata)))	Geonoma_undata))))))	Kingia_australis);
((Calamus_caryotoides	(Roystonea_regia	((Pelagodoxa_henryana	(((Leopoldinia_pulchra	(Manicaria_saccifera	(Podococcus_barteri	Geonoma_undata)))	((Oenocarpus_minor	Oenocarpus_bataua)	Prestoea_acuminata))	(Dypsis_decaryi	(Dictyosperma_album	(Hydriastele_microspadix	(Heterospathe_cagayanensis	(Veitchia_spiralis	(Burretiokentia_grandiflora	Kentiopsis_piersoniorum))))))))	(((Orania_palindan	Sclerosperma_profizianum)	((((Phoenix_dactylifera	Serenoa_repens)	Sabal_domingensis)	(Pseudophoenix_vinifera	Nypa_fruticans))	Iriartea_deltoidea))	((((Elaeis_guineensis	Elaeis_oleifera)	Bactris_major)	Attalea_speciosa)	((Reinhardtia_gracilis	Reinhardtia_simplex)	(Reinhardtia_latisecta	Reinhardtia_paiewonskiana)))))))	Kingia_australis);
((Orania_palindan	(Sclerosperma_profizianum	(((Roystonea_regia	((Calamus_caryotoides	(((Phoenix_dactylifera	Serenoa_repens)	Sabal_domingensis)	(Pseudophoenix_vinifera	Nypa_fruticans)))	Iriartea_deltoidea))	((((Elaeis_guineensis	Elaeis_oleifera)	Bactris_major)	Attalea_speciosa)	((Reinhardtia_gracilis	Reinhardtia_simplex)	(Reinhardtia_latisecta	Reinhardtia_paiewonskiana))))	(Pelagodoxa_henryana	(((Manicaria_saccifera	(Podococcus_barteri	Geonoma_undata))	((Prestoea_acuminata	(Oenocarpus_minor	Oenocarpus_bataua))	Leopoldinia_pulchra))	((Dypsis_decaryi	(Dictyosperma_album	((Hydriastele_microspadix	(Veitchia_spiralis	Kentiopsis_piersoniorum))	Burretiokentia_grandiflora)))	Heterospathe_cagayanensis))))))	Kingia_australis);
((Orania_palindan	(Sclerosperma_profizianum	((Podococcus_barteri	((((Elaeis_guineensis	Elaeis_oleifera)	Bactris_major)	Attalea_speciosa)	((Reinhardtia_gracilis	Reinhardtia_simplex)	(Reinhardtia_latisecta	Reinhardtia_paiewonskiana))))	((Roystonea_regia	((((Phoenix_dactylifera	Serenoa_repens)	Sabal_domingensis)	(Calamus_caryotoides	Nypa_fruticans))	(Iriartea_deltoidea	((((Dictyosperma_album	(Heterospathe_cagayanensis	((Veitchia_spiralis	(Kentiopsis_piersoniorum	Hydriastele_microspadix))	Burretiokentia_grandiflora)))	Dypsis_decaryi)	(((Pelagodoxa_henryana	Manicaria_saccifera)	(Prestoea_acuminata	(Oenocarpus_minor	Oenocarpus_bataua)))	Leopoldinia_pulchra))	Geonoma_undata))))	Pseudophoenix_vinifera))))	Kingia_australis);
((Pseudophoenix_vinifera	((((Phoenix_dactylifera	Serenoa_repens)	Sabal_domingensis)	(Calamus_caryotoides	Nypa_fruticans))	(Iriartea_deltoidea	((((((Podococcus_barteri	(Elaeis_guineensis	Elaeis_oleifera))	Bactris_major)	Attalea_speciosa)	((Reinhardtia_gracilis	Reinhardtia_simplex)	(Reinhardtia_latisecta	Reinhardtia_paiewonskiana)))	(Roystonea_regia	((Dictyosperma_album	((Heterospathe_cagayanensis	(((Kentiopsis_piersoniorum	Burretiokentia_grandiflora)	Veitchia_spiralis)	Hydriastele_microspadix))	Dypsis_decaryi))	(((Leopoldinia_pulchra	((Oenocarpus_minor	Oenocarpus_bataua)	Prestoea_acuminata))	(Pelagodoxa_henryana	Manicaria_saccifera))	Geonoma_undata))))	(Orania_palindan	Sclerosperma_profizianum)))))	Kingia_australis);
((((((Elaeis_guineensis	Elaeis_oleifera)	Bactris_major)	(Podococcus_barteri	Attalea_speciosa))	(Reinhardtia_simplex	(Reinhardtia_latisecta	(Reinhardtia_gracilis	Reinhardtia_paiewonskiana))))	(((Iriartea_deltoidea	(Pseudophoenix_vinifera	(((Phoenix_dactylifera	Serenoa_repens)	Sabal_domingensis)	(Calamus_caryotoides	Nypa_fruticans))))	(((Leopoldinia_pulchra	Pelagodoxa_henryana)	(Dictyosperma_album	((Heterospathe_cagayanensis	(((Kentiopsis_piersoniorum	Veitchia_spiralis)	Hydriastele_microspadix)	Burretiokentia_grandiflora))	Dypsis_decaryi)))	(((Oenocarpus_minor	Oenocarpus_bataua)	Prestoea_acuminata)	(Manicaria_saccifera	Geonoma_undata))))	(Roystonea_regia	(Orania_palindan	Sclerosperma_profizianum))))	Kingia_australis);
((Calamus_caryotoides	(((((Serenoa_repens	Phoenix_dactylifera)	Sabal_domingensis)	Pseudophoenix_vinifera)	(Iriartea_deltoidea	((((Reinhardtia_latisecta	Reinhardtia_paiewonskiana)	(Reinhardtia_simplex	Reinhardtia_gracilis))	(Attalea_speciosa	((Elaeis_oleifera	Elaeis_guineensis)	Bactris_major)))	((Sclerosperma_profizianum	Orania_palindan)	(Roystonea_regia	((Dictyosperma_album	(Dypsis_decaryi	(Heterospathe_cagayanensis	(Hydriastele_microspadix	(Veitchia_spiralis	(Burretiokentia_grandiflora	Kentiopsis_piersoniorum))))))	((Leopoldinia_pulchra	((Oenocarpus_bataua	Oenocarpus_minor)	Prestoea_acuminata))	(Pelagodoxa_henryana	(Manicaria_saccifera	(Podococcus_barteri	Geonoma_undata))))))))))	Nypa_fruticans))	Kingia_australis);
((Orania_palindan	((((Roystonea_regia	((((Dypsis_decaryi	Hydriastele_microspadix)	(((Veitchia_spiralis	(Burretiokentia_grandiflora	Kentiopsis_piersoniorum))	Heterospathe_cagayanensis)	Dictyosperma_album))	(((Leopoldinia_pulchra	Calamus_caryotoides)	((Oenocarpus_bataua	Oenocarpus_minor)	Prestoea_acuminata))	(Manicaria_saccifera	(Podococcus_barteri	Geonoma_undata))))	Pelagodoxa_henryana))	(((Reinhardtia_latisecta	Reinhardtia_paiewonskiana)	(Reinhardtia_simplex	Reinhardtia_gracilis))	(Attalea_speciosa	((Elaeis_oleifera	Elaeis_guineensis)	Bactris_major))))	(((((Serenoa_repens	Phoenix_dactylifera)	Sabal_domingensis)	Nypa_fruticans)	Pseudophoenix_vinifera)	Iriartea_deltoidea))	Sclerosperma_profizianum))	Kingia_australis);
((Orania_palindan	((((Roystonea_regia	((((((Oenocarpus_bataua	Oenocarpus_minor)	Prestoea_acuminata)	Leopoldinia_pulchra)	(Manicaria_saccifera	(Podococcus_barteri	Geonoma_undata)))	((Dypsis_decaryi	Hydriastele_microspadix)	(((Veitchia_spiralis	(Burretiokentia_grandiflora	Kentiopsis_piersoniorum))	Heterospathe_cagayanensis)	Dictyosperma_album)))	Pelagodoxa_henryana))	(((Reinhardtia_latisecta	(Reinhardtia_gracilis	Reinhardtia_paiewonskiana))	Reinhardtia_simplex)	(Attalea_speciosa	((Elaeis_oleifera	Elaeis_guineensis)	Bactris_major))))	((((Serenoa_repens	Phoenix_dactylifera)	Sabal_domingensis)	((Calamus_caryotoides	Nypa_fruticans)	Pseudophoenix_vinifera))	Iriartea_deltoidea))	Sclerosperma_profizianum))	Kingia_australis);
((Orania_palindan	((((Roystonea_regia	((((((Oenocarpus_bataua	Oenocarpus_minor)	Prestoea_acuminata)	Leopoldinia_pulchra)	(Manicaria_saccifera	Geonoma_undata))	(Dictyosperma_album	(Dypsis_decaryi	((Hydriastele_microspadix	(Veitchia_spiralis	((Podococcus_barteri	Burretiokentia_grandiflora)	Kentiopsis_piersoniorum)))	Heterospathe_cagayanensis))))	Pelagodoxa_henryana))	(((Reinhardtia_latisecta	Reinhardtia_paiewonskiana)	(Reinhardtia_gracilis	Reinhardtia_simplex))	(Attalea_speciosa	((Elaeis_oleifera	Elaeis_guineensis)	Bactris_major))))	(((((Serenoa_repens	Phoenix_dactylifera)	Sabal_domingensis)	(Nypa_fruticans	Pseudophoenix_vinifera))	Calamus_caryotoides)	Iriartea_deltoidea))	Sclerosperma_profizianum))	Kingia_australis);
((Sabal_domingensis	((((Nypa_fruticans	Calamus_caryotoides)	Pseudophoenix_vinifera)	(Iriartea_deltoidea	((Sclerosperma_profizianum	Orania_palindan)	((Roystonea_regia	(((Pelagodoxa_henryana	Manicaria_saccifera)	(((Oenocarpus_bataua	Oenocarpus_minor)	Prestoea_acuminata)	Leopoldinia_pulchra))	(Geonoma_undata	((Podococcus_barteri	Dictyosperma_album)	(Dypsis_decaryi	(Hydriastele_microspadix	((Burretiokentia_grandiflora	(Kentiopsis_piersoniorum	Veitchia_spiralis))	Heterospathe_cagayanensis)))))))	(((Reinhardtia_latisecta	(Reinhardtia_gracilis	Reinhardtia_paiewonskiana))	Reinhardtia_simplex)	(Attalea_speciosa	((Elaeis_oleifera	Elaeis_guineensis)	Bactris_major)))))))	(Serenoa_repens	Phoenix_dactylifera)))	Kingia_australis);
((Calamus_caryotoides	((Pseudophoenix_vinifera	((Iriartea_deltoidea	((Sclerosperma_profizianum	Orania_palindan)	((Roystonea_regia	((((Geonoma_undata	Manicaria_saccifera)	Pelagodoxa_henryana)	(((Oenocarpus_bataua	Oenocarpus_minor)	Prestoea_acuminata)	Leopoldinia_pulchra))	(Podococcus_barteri	(Dictyosperma_album	((Dypsis_decaryi	Hydriastele_microspadix)	(((Burretiokentia_grandiflora	Kentiopsis_piersoniorum)	Veitchia_spiralis)	Heterospathe_cagayanensis))))))	(((Reinhardtia_latisecta	Reinhardtia_paiewonskiana)	(Reinhardtia_gracilis	Reinhardtia_simplex))	(Attalea_speciosa	((Elaeis_oleifera	Elaeis_guineensis)	Bactris_major))))))	((Serenoa_repens	Phoenix_dactylifera)	Sabal_domingensis)))	Nypa_fruticans))	Kingia_australis);
((Sclerosperma_profizianum	(Orania_palindan	(((Roystonea_regia	(((Pelagodoxa_henryana	(Dictyosperma_album	((((Dypsis_decaryi	Hydriastele_microspadix)	(Kentiopsis_piersoniorum	Veitchia_spiralis))	Burretiokentia_grandiflora)	Heterospathe_cagayanensis)))	(Manicaria_saccifera	(((Oenocarpus_bataua	Oenocarpus_minor)	(Podococcus_barteri	Prestoea_acuminata))	Leopoldinia_pulchra)))	Geonoma_undata))	(((Reinhardtia_latisecta	Reinhardtia_paiewonskiana)	(Reinhardtia_gracilis	Reinhardtia_simplex))	(Attalea_speciosa	((Elaeis_oleifera	Elaeis_guineensis)	Bactris_major))))	((((Serenoa_repens	Phoenix_dactylifera)	Sabal_domingensis)	((Nypa_fruticans	Calamus_caryotoides)	Pseudophoenix_vinifera))	Iriartea_deltoidea))))	Kingia_australis);
((Orania_palindan	((((((Reinhardtia_latisecta	Reinhardtia_paiewonskiana)	(Reinhardtia_gracilis	Reinhardtia_simplex))	(Attalea_speciosa	((Elaeis_oleifera	Elaeis_guineensis)	Bactris_major)))	((((((Serenoa_repens	Phoenix_dactylifera)	Sabal_domingensis)	Pseudophoenix_vinifera)	(Nypa_fruticans	Calamus_caryotoides))	Iriartea_deltoidea)	((((Oenocarpus_bataua	Oenocarpus_minor)	(Podococcus_barteri	Prestoea_acuminata))	(Geonoma_undata	(Manicaria_saccifera	Leopoldinia_pulchra)))	((Dictyosperma_album	((((Hydriastele_microspadix	(Kentiopsis_piersoniorum	Veitchia_spiralis))	Burretiokentia_grandiflora)	Heterospathe_cagayanensis)	Dypsis_decaryi))	Pelagodoxa_henryana))))	Roystonea_regia)	Sclerosperma_profizianum))	Kingia_australis);
((Orania_palindan	(((Pseudophoenix_vinifera	(Iriartea_deltoidea	(((Reinhardtia_latisecta	Reinhardtia_paiewonskiana)	(Reinhardtia_gracilis	Reinhardtia_simplex))	(Attalea_speciosa	((Elaeis_oleifera	Elaeis_guineensis)	Bactris_major)))))	(((((Serenoa_repens	Phoenix_dactylifera)	Sabal_domingensis)	(Nypa_fruticans	Calamus_caryotoides))	Roystonea_regia)	((((Leopoldinia_pulchra	((Oenocarpus_bataua	Oenocarpus_minor)	Prestoea_acuminata))	((Podococcus_barteri	Geonoma_undata)	Manicaria_saccifera))	((Dictyosperma_album	(((Hydriastele_microspadix	(Kentiopsis_piersoniorum	Veitchia_spiralis))	Heterospathe_cagayanensis)	Burretiokentia_grandiflora))	Dypsis_decaryi))	Pelagodoxa_henryana)))	Sclerosperma_profizianum))	Kingia_australis);
((Calamus_caryotoides	((((Reinhardtia_simplex	((Reinhardtia_latisecta	Reinhardtia_paiewonskiana)	Reinhardtia_gracilis))	(Attalea_speciosa	((Elaeis_oleifera	Elaeis_guineensis)	Bactris_major)))	((Iriartea_deltoidea	(Roystonea_regia	(((Dictyosperma_album	(Dypsis_decaryi	((Burretiokentia_grandiflora	(Hydriastele_microspadix	(Kentiopsis_piersoniorum	Veitchia_spiralis)))	Heterospathe_cagayanensis)))	(Podococcus_barteri	Pelagodoxa_henryana))	((Leopoldinia_pulchra	(Geonoma_undata	Manicaria_saccifera))	((Oenocarpus_bataua	Oenocarpus_minor)	Prestoea_acuminata)))))	(Sclerosperma_profizianum	Orania_palindan)))	(((Serenoa_repens	Phoenix_dactylifera)	Sabal_domingensis)	(Nypa_fruticans	Pseudophoenix_vinifera))))	Kingia_australis);
(((Sabal_domingensis	((((Attalea_speciosa	(Bactris_major	(Elaeis_oleifera	Elaeis_guineensis)))	((Reinhardtia_latisecta	Reinhardtia_paiewonskiana)	(Reinhardtia_gracilis	Reinhardtia_simplex)))	((Orania_palindan	Sclerosperma_profizianum)	(Iriartea_deltoidea	(Roystonea_regia	((Dictyosperma_album	(Dypsis_decaryi	(Heterospathe_cagayanensis	((Hydriastele_microspadix	(Veitchia_spiralis	Kentiopsis_piersoniorum))	Burretiokentia_grandiflora))))	(((Podococcus_barteri	(Prestoea_acuminata	(Oenocarpus_minor	Oenocarpus_bataua)))	(Geonoma_undata	Manicaria_saccifera))	(Pelagodoxa_henryana	Leopoldinia_pulchra)))))))	(Pseudophoenix_vinifera	(Calamus_caryotoides	Nypa_fruticans))))	(Phoenix_dactylifera	Serenoa_repens))	Kingia_australis);
((Calamus_caryotoides	(Roystonea_regia	((((Leopoldinia_pulchra	(Podococcus_barteri	Pelagodoxa_henryana))	(Dictyosperma_album	(Dypsis_decaryi	((Heterospathe_cagayanensis	(Veitchia_spiralis	(Burretiokentia_grandiflora	Kentiopsis_piersoniorum)))	Hydriastele_microspadix))))	((Prestoea_acuminata	(Oenocarpus_minor	Oenocarpus_bataua))	(Geonoma_undata	Manicaria_saccifera)))	(((Orania_palindan	Sclerosperma_profizianum)	(Iriartea_deltoidea	((Pseudophoenix_vinifera	Nypa_fruticans)	((Phoenix_dactylifera	Serenoa_repens)	Sabal_domingensis))))	((Attalea_speciosa	(Bactris_major	(Elaeis_oleifera	Elaeis_guineensis)))	((Reinhardtia_latisecta	Reinhardtia_paiewonskiana)	(Reinhardtia_gracilis	Reinhardtia_simplex)))))))	Kingia_australis);
((Calamus_caryotoides	(((Pseudophoenix_vinifera	((Phoenix_dactylifera	Serenoa_repens)	Sabal_domingensis))	((((Attalea_speciosa	(Bactris_major	(Elaeis_oleifera	Elaeis_guineensis)))	((Reinhardtia_latisecta	Reinhardtia_paiewonskiana)	(Reinhardtia_gracilis	Reinhardtia_simplex)))	(((Pelagodoxa_henryana	(Dictyosperma_album	((Heterospathe_cagayanensis	((((Podococcus_barteri	Burretiokentia_grandiflora)	Kentiopsis_piersoniorum)	Veitchia_spiralis)	Hydriastele_microspadix))	Dypsis_decaryi)))	((Prestoea_acuminata	(Leopoldinia_pulchra	(Oenocarpus_minor	Oenocarpus_bataua)))	(Geonoma_undata	Manicaria_saccifera)))	(Roystonea_regia	(Orania_palindan	Sclerosperma_profizianum))))	Iriartea_deltoidea))	Nypa_fruticans))	Kingia_australis);
((Bactris_major	((Elaeis_oleifera	Elaeis_guineensis)	((((Reinhardtia_latisecta	Reinhardtia_paiewonskiana)	(Reinhardtia_gracilis	Reinhardtia_simplex))	((Roystonea_regia	(((Dictyosperma_album	((Heterospathe_cagayanensis	(((Burretiokentia_grandiflora	Kentiopsis_piersoniorum)	Veitchia_spiralis)	Hydriastele_microspadix))	Dypsis_decaryi))	(((Prestoea_acuminata	(Oenocarpus_minor	Oenocarpus_bataua))	(Pelagodoxa_henryana	Manicaria_saccifera))	Leopoldinia_pulchra))	Geonoma_undata))	((((((Phoenix_dactylifera	Serenoa_repens)	Sabal_domingensis)	(Pseudophoenix_vinifera	Nypa_fruticans))	Iriartea_deltoidea)	Calamus_caryotoides)	(Orania_palindan	(Podococcus_barteri	Sclerosperma_profizianum)))))	Attalea_speciosa)))	Kingia_australis);
((Nypa_fruticans	(((Iriartea_deltoidea	((Orania_palindan	Sclerosperma_profizianum)	((Podococcus_barteri	((Attalea_speciosa	(Bactris_major	(Elaeis_oleifera	Elaeis_guineensis)))	((Reinhardtia_latisecta	Reinhardtia_paiewonskiana)	(Reinhardtia_gracilis	Reinhardtia_simplex))))	((Calamus_caryotoides	Roystonea_regia)	(((((Dypsis_decaryi	(Dictyosperma_album	(Heterospathe_cagayanensis	((Burretiokentia_grandiflora	(Kentiopsis_piersoniorum	Veitchia_spiralis))	Hydriastele_microspadix))))	(Prestoea_acuminata	(Leopoldinia_pulchra	(Oenocarpus_minor	Oenocarpus_bataua))))	Pelagodoxa_henryana)	Manicaria_saccifera)	Geonoma_undata)))))	((Phoenix_dactylifera	Serenoa_repens)	Sabal_domingensis))	Pseudophoenix_vinifera))	Kingia_australis);
((Sabal_domingensis	((((Nypa_fruticans	Calamus_caryotoides)	Pseudophoenix_vinifera)	(Iriartea_deltoidea	((Orania_palindan	Sclerosperma_profizianum)	(((Attalea_speciosa	(Bactris_major	(Elaeis_oleifera	Elaeis_guineensis)))	((Reinhardtia_latisecta	Reinhardtia_paiewonskiana)	(Reinhardtia_gracilis	Reinhardtia_simplex)))	(Roystonea_regia	((((((((Kentiopsis_piersoniorum	Veitchia_spiralis)	Hydriastele_microspadix)	Burretiokentia_grandiflora)	Dictyosperma_album)	Dypsis_decaryi)	Heterospathe_cagayanensis)	((Geonoma_undata	Manicaria_saccifera)	((Prestoea_acuminata	(Oenocarpus_minor	Oenocarpus_bataua))	(Podococcus_barteri	Leopoldinia_pulchra))))	Pelagodoxa_henryana))))))	(Phoenix_dactylifera	Serenoa_repens)))	Kingia_australis);
((Sabal_domingensis	((((Nypa_fruticans	Calamus_caryotoides)	Pseudophoenix_vinifera)	(Iriartea_deltoidea	((Roystonea_regia	(Orania_palindan	Sclerosperma_profizianum))	(((Attalea_speciosa	(Bactris_major	(Elaeis_oleifera	Elaeis_guineensis)))	((Reinhardtia_latisecta	Reinhardtia_paiewonskiana)	(Reinhardtia_gracilis	Reinhardtia_simplex)))	(((((Heterospathe_cagayanensis	((Burretiokentia_grandiflora	(Kentiopsis_piersoniorum	Veitchia_spiralis))	Hydriastele_microspadix))	Dictyosperma_album)	Dypsis_decaryi)	((Leopoldinia_pulchra	(Manicaria_saccifera	(Podococcus_barteri	Geonoma_undata)))	(Prestoea_acuminata	(Oenocarpus_minor	Oenocarpus_bataua))))	Pelagodoxa_henryana)))))	(Phoenix_dactylifera	Serenoa_repens)))	Kingia_australis);
((Orania_palindan	(Sclerosperma_profizianum	((((Attalea_speciosa	(Bactris_major	(Elaeis_oleifera	Elaeis_guineensis)))	((Reinhardtia_latisecta	Reinhardtia_paiewonskiana)	(Reinhardtia_gracilis	Reinhardtia_simplex)))	(Roystonea_regia	((Manicaria_saccifera	((Pelagodoxa_henryana	((Heterospathe_cagayanensis	(((Veitchia_spiralis	(Burretiokentia_grandiflora	Kentiopsis_piersoniorum))	Hydriastele_microspadix)	Dictyosperma_album))	Dypsis_decaryi))	(Leopoldinia_pulchra	((Oenocarpus_minor	Oenocarpus_bataua)	Prestoea_acuminata))))	(Podococcus_barteri	Geonoma_undata))))	(((((Phoenix_dactylifera	Serenoa_repens)	Sabal_domingensis)	(Nypa_fruticans	Pseudophoenix_vinifera))	Calamus_caryotoides)	Iriartea_deltoidea))))	Kingia_australis);
((Calamus_caryotoides	(Nypa_fruticans	(((Iriartea_deltoidea	((Orania_palindan	Sclerosperma_profizianum)	((Pseudophoenix_vinifera	((Attalea_speciosa	(Bactris_major	(Elaeis_oleifera	Elaeis_guineensis)))	((Reinhardtia_latisecta	Reinhardtia_paiewonskiana)	(Reinhardtia_gracilis	Reinhardtia_simplex))))	((((((Heterospathe_cagayanensis	(Burretiokentia_grandiflora	(Kentiopsis_piersoniorum	Veitchia_spiralis)))	Hydriastele_microspadix)	Dictyosperma_album)	Dypsis_decaryi)	(((Oenocarpus_minor	Oenocarpus_bataua)	Prestoea_acuminata)	(Leopoldinia_pulchra	(Manicaria_saccifera	(Podococcus_barteri	Geonoma_undata)))))	Pelagodoxa_henryana))))	Roystonea_regia)	((Phoenix_dactylifera	Serenoa_repens)	Sabal_domingensis))))	Kingia_australis);
((Calamus_caryotoides	(Nypa_fruticans	((Iriartea_deltoidea	((Orania_palindan	Sclerosperma_profizianum)	(((Attalea_speciosa	(Bactris_major	(Elaeis_oleifera	Elaeis_guineensis)))	((Reinhardtia_latisecta	Reinhardtia_paiewonskiana)	(Reinhardtia_gracilis	Reinhardtia_simplex)))	(Roystonea_regia	((Dictyosperma_album	(Dypsis_decaryi	((Heterospathe_cagayanensis	(Burretiokentia_grandiflora	(Kentiopsis_piersoniorum	Veitchia_spiralis)))	Hydriastele_microspadix)))	(((Pelagodoxa_henryana	Manicaria_saccifera)	(Podococcus_barteri	(Leopoldinia_pulchra	((Oenocarpus_minor	Oenocarpus_bataua)	Prestoea_acuminata))))	Geonoma_undata))))))	(Pseudophoenix_vinifera	((Phoenix_dactylifera	Serenoa_repens)	Sabal_domingensis)))))	Kingia_australis);
((Orania_palindan	(Sclerosperma_profizianum	((((Reinhardtia_simplex	(Reinhardtia_latisecta	(Reinhardtia_gracilis	Reinhardtia_paiewonskiana)))	(Attalea_speciosa	(Bactris_major	(Elaeis_guineensis	Elaeis_oleifera))))	(Calamus_caryotoides	(((Pelagodoxa_henryana	((Podococcus_barteri	Dictyosperma_album)	(Dypsis_decaryi	(Heterospathe_cagayanensis	((Hydriastele_microspadix	(Kentiopsis_piersoniorum	Veitchia_spiralis))	Burretiokentia_grandiflora)))))	((Manicaria_saccifera	Geonoma_undata)	(Leopoldinia_pulchra	(Prestoea_acuminata	(Oenocarpus_bataua	Oenocarpus_minor)))))	Roystonea_regia)))	(Iriartea_deltoidea	((Sabal_domingensis	(Serenoa_repens	Phoenix_dactylifera))	(Nypa_fruticans	Pseudophoenix_vinifera))))))	Kingia_australis);
(((Calamus_caryotoides	Sabal_domingensis)	((Serenoa_repens	Phoenix_dactylifera)	(((Podococcus_barteri	Nypa_fruticans)	Pseudophoenix_vinifera)	((((Orania_palindan	Sclerosperma_profizianum)	((((Reinhardtia_gracilis	Reinhardtia_simplex)	(Reinhardtia_latisecta	Reinhardtia_paiewonskiana))	(Attalea_speciosa	(Bactris_major	(Elaeis_guineensis	Elaeis_oleifera))))	((((((Heterospathe_cagayanensis	((Kentiopsis_piersoniorum	Veitchia_spiralis)	Burretiokentia_grandiflora))	Hydriastele_microspadix)	Dypsis_decaryi)	Dictyosperma_album)	((Leopoldinia_pulchra	(Manicaria_saccifera	Geonoma_undata))	(Prestoea_acuminata	(Oenocarpus_bataua	Oenocarpus_minor))))	Pelagodoxa_henryana)))	Roystonea_regia)	Iriartea_deltoidea))))	Kingia_australis);
((Calamus_caryotoides	(Sabal_domingensis	((Serenoa_repens	Phoenix_dactylifera)	((Nypa_fruticans	Pseudophoenix_vinifera)	((((Orania_palindan	Sclerosperma_profizianum)	((Podococcus_barteri	((Reinhardtia_simplex	(Reinhardtia_latisecta	(Reinhardtia_gracilis	Reinhardtia_paiewonskiana)))	(Attalea_speciosa	(Bactris_major	(Elaeis_guineensis	Elaeis_oleifera)))))	((((((Heterospathe_cagayanensis	(Veitchia_spiralis	(Burretiokentia_grandiflora	Kentiopsis_piersoniorum)))	Hydriastele_microspadix)	Dypsis_decaryi)	Dictyosperma_album)	((Leopoldinia_pulchra	(Manicaria_saccifera	Geonoma_undata))	(Prestoea_acuminata	(Oenocarpus_bataua	Oenocarpus_minor))))	Pelagodoxa_henryana)))	Roystonea_regia)	Iriartea_deltoidea)))))	Kingia_australis);
((((Sabal_domingensis	(Serenoa_repens	Phoenix_dactylifera))	(Nypa_fruticans	Pseudophoenix_vinifera))	(((Orania_palindan	((Calamus_caryotoides	(((Reinhardtia_gracilis	Reinhardtia_simplex)	(Reinhardtia_latisecta	Reinhardtia_paiewonskiana))	(Attalea_speciosa	(Bactris_major	(Elaeis_guineensis	Elaeis_oleifera)))))	(Roystonea_regia	(((((Heterospathe_cagayanensis	((Veitchia_spiralis	Kentiopsis_piersoniorum)	Hydriastele_microspadix))	Burretiokentia_grandiflora)	Dypsis_decaryi)	Dictyosperma_album)	((((Manicaria_saccifera	Geonoma_undata)	(Podococcus_barteri	(Prestoea_acuminata	(Oenocarpus_bataua	Oenocarpus_minor))))	Pelagodoxa_henryana)	Leopoldinia_pulchra)))))	Sclerosperma_profizianum)	Iriartea_deltoidea))	Kingia_australis);
((Roystonea_regia	((((((Hydriastele_microspadix	(Heterospathe_cagayanensis	(Burretiokentia_grandiflora	(Veitchia_spiralis	Kentiopsis_piersoniorum))))	Dypsis_decaryi)	Dictyosperma_album)	(Podococcus_barteri	Pelagodoxa_henryana))	((Manicaria_saccifera	Geonoma_undata)	(Leopoldinia_pulchra	(Prestoea_acuminata	(Oenocarpus_bataua	Oenocarpus_minor)))))	(((Sclerosperma_profizianum	Orania_palindan)	(Iriartea_deltoidea	(Pseudophoenix_vinifera	((Sabal_domingensis	(Serenoa_repens	Phoenix_dactylifera))	(Calamus_caryotoides	Nypa_fruticans)))))	(((Reinhardtia_gracilis	Reinhardtia_simplex)	(Reinhardtia_latisecta	Reinhardtia_paiewonskiana))	(Attalea_speciosa	(Bactris_major	(Elaeis_guineensis	Elaeis_oleifera)))))))	Kingia_australis);
((((((((Reinhardtia_gracilis	Reinhardtia_simplex)	(Reinhardtia_latisecta	Reinhardtia_paiewonskiana))	(Attalea_speciosa	(Bactris_major	(Elaeis_guineensis	Elaeis_oleifera))))	((Roystonea_regia	Calamus_caryotoides)	(((Manicaria_saccifera	(Leopoldinia_pulchra	Geonoma_undata))	(((Podococcus_barteri	Prestoea_acuminata)	(Oenocarpus_bataua	Oenocarpus_minor))	(((Burretiokentia_grandiflora	((Hydriastele_microspadix	(Veitchia_spiralis	Kentiopsis_piersoniorum))	Heterospathe_cagayanensis))	Dypsis_decaryi)	Dictyosperma_album)))	Pelagodoxa_henryana)))	(Sclerosperma_profizianum	Orania_palindan))	Iriartea_deltoidea)	((Serenoa_repens	(Phoenix_dactylifera	Sabal_domingensis))	(Nypa_fruticans	Pseudophoenix_vinifera)))	Kingia_australis);
(((Serenoa_repens	Phoenix_dactylifera)	(Sabal_domingensis	((Calamus_caryotoides	(((((Reinhardtia_simplex	(Reinhardtia_latisecta	(Reinhardtia_gracilis	Reinhardtia_paiewonskiana)))	(Attalea_speciosa	(Bactris_major	(Elaeis_guineensis	Elaeis_oleifera))))	((((Heterospathe_cagayanensis	((Dypsis_decaryi	Dictyosperma_album)	(Burretiokentia_grandiflora	(Hydriastele_microspadix	(Veitchia_spiralis	Kentiopsis_piersoniorum)))))	((Manicaria_saccifera	(Podococcus_barteri	Geonoma_undata))	((Pelagodoxa_henryana	Leopoldinia_pulchra)	(Prestoea_acuminata	(Oenocarpus_bataua	Oenocarpus_minor)))))	Roystonea_regia)	(Sclerosperma_profizianum	Orania_palindan)))	Iriartea_deltoidea)	Pseudophoenix_vinifera))	Nypa_fruticans)))	Kingia_australis);
((Calamus_caryotoides	((((Sclerosperma_profizianum	Orania_palindan)	((((Reinhardtia_gracilis	Reinhardtia_simplex)	(Reinhardtia_latisecta	Reinhardtia_paiewonskiana))	(Attalea_speciosa	(Bactris_major	(Elaeis_guineensis	Elaeis_oleifera))))	(((((Dypsis_decaryi	Dictyosperma_album)	((Hydriastele_microspadix	((Veitchia_spiralis	Podococcus_barteri)	(Kentiopsis_piersoniorum	Burretiokentia_grandiflora)))	Heterospathe_cagayanensis))	((Leopoldinia_pulchra	Pelagodoxa_henryana)	(Manicaria_saccifera	(Prestoea_acuminata	(Oenocarpus_bataua	Oenocarpus_minor)))))	Geonoma_undata)	Roystonea_regia)))	Iriartea_deltoidea)	((Nypa_fruticans	((Serenoa_repens	Phoenix_dactylifera)	Sabal_domingensis))	Pseudophoenix_vinifera)))	Kingia_australis);
((Orania_palindan	(((((Reinhardtia_simplex	(Reinhardtia_latisecta	(Reinhardtia_gracilis	Reinhardtia_paiewonskiana)))	(Attalea_speciosa	(Bactris_major	(Elaeis_guineensis	Elaeis_oleifera))))	((((Prestoea_acuminata	(Oenocarpus_bataua	Oenocarpus_minor))	((Leopoldinia_pulchra	Pelagodoxa_henryana)	Manicaria_saccifera))	((Podococcus_barteri	Geonoma_undata)	(Dictyosperma_album	((((Hydriastele_microspadix	(Veitchia_spiralis	Kentiopsis_piersoniorum))	Burretiokentia_grandiflora)	Heterospathe_cagayanensis)	Dypsis_decaryi))))	Roystonea_regia))	(Iriartea_deltoidea	(((Serenoa_repens	(Phoenix_dactylifera	Sabal_domingensis))	(Pseudophoenix_vinifera	Nypa_fruticans))	Calamus_caryotoides)))	Sclerosperma_profizianum))	Kingia_australis);
((Sabal_domingensis	(((Calamus_caryotoides	Nypa_fruticans)	(Pseudophoenix_vinifera	(((Roystonea_regia	(Sclerosperma_profizianum	Orania_palindan))	(((Reinhardtia_simplex	(Reinhardtia_latisecta	(Reinhardtia_gracilis	Reinhardtia_paiewonskiana)))	((Elaeis_guineensis	Elaeis_oleifera)	(Attalea_speciosa	Bactris_major)))	((Geonoma_undata	(Pelagodoxa_henryana	Manicaria_saccifera))	((Dypsis_decaryi	(Dictyosperma_album	((Hydriastele_microspadix	(Veitchia_spiralis	(Burretiokentia_grandiflora	Kentiopsis_piersoniorum)))	Heterospathe_cagayanensis)))	(Podococcus_barteri	((Oenocarpus_bataua	Oenocarpus_minor)	(Leopoldinia_pulchra	Prestoea_acuminata)))))))	Iriartea_deltoidea)))	(Serenoa_repens	Phoenix_dactylifera)))	Kingia_australis);
(((((((Elaeis_guineensis	Elaeis_oleifera)	Bactris_major)	Attalea_speciosa)	(Reinhardtia_simplex	((Reinhardtia_paiewonskiana	Reinhardtia_latisecta)	Reinhardtia_gracilis)))	(((Sabal_domingensis	(Serenoa_repens	Phoenix_dactylifera))	(Nypa_fruticans	Pseudophoenix_vinifera))	((Iriartea_deltoidea	(Orania_palindan	Sclerosperma_profizianum))	(Roystonea_regia	((Dictyosperma_album	(Dypsis_decaryi	((Heterospathe_cagayanensis	(Burretiokentia_grandiflora	(Veitchia_spiralis	Kentiopsis_piersoniorum)))	Hydriastele_microspadix)))	((Podococcus_barteri	Geonoma_undata)	((Leopoldinia_pulchra	Pelagodoxa_henryana)	((Prestoea_acuminata	(Oenocarpus_minor	Oenocarpus_bataua))	Manicaria_saccifera))))))))	Calamus_caryotoides)	Kingia_australis);
((Sclerosperma_profizianum	((((((Pelagodoxa_henryana	(Dictyosperma_album	(Dypsis_decaryi	(Heterospathe_cagayanensis	(Podococcus_barteri	(Burretiokentia_grandiflora	(Veitchia_spiralis	(Hydriastele_microspadix	Kentiopsis_piersoniorum))))))))	((Geonoma_undata	(((Oenocarpus_minor	Oenocarpus_bataua)	Prestoea_acuminata)	Leopoldinia_pulchra))	Manicaria_saccifera))	((((Elaeis_guineensis	Elaeis_oleifera)	Bactris_major)	Attalea_speciosa)	((Reinhardtia_paiewonskiana	Reinhardtia_latisecta)	(Reinhardtia_gracilis	Reinhardtia_simplex))))	(Iriartea_deltoidea	((Sabal_domingensis	(Serenoa_repens	Phoenix_dactylifera))	(Calamus_caryotoides	(Nypa_fruticans	Pseudophoenix_vinifera)))))	Roystonea_regia)	Orania_palindan))	Kingia_australis);
((Calamus_caryotoides	(Nypa_fruticans	((Pseudophoenix_vinifera	(((Orania_palindan	Sclerosperma_profizianum)	((Roystonea_regia	(((((Oenocarpus_minor	Oenocarpus_bataua)	Prestoea_acuminata)	((Leopoldinia_pulchra	Manicaria_saccifera)	Geonoma_undata))	((Podococcus_barteri	Dictyosperma_album)	(Dypsis_decaryi	((Heterospathe_cagayanensis	(Burretiokentia_grandiflora	(Veitchia_spiralis	Kentiopsis_piersoniorum)))	Hydriastele_microspadix))))	Pelagodoxa_henryana))	((((Elaeis_guineensis	Elaeis_oleifera)	Bactris_major)	Attalea_speciosa)	((Reinhardtia_paiewonskiana	Reinhardtia_latisecta)	(Reinhardtia_gracilis	Reinhardtia_simplex)))))	Iriartea_deltoidea))	(Sabal_domingensis	(Serenoa_repens	Phoenix_dactylifera)))))	Kingia_australis);
((Calamus_caryotoides	(Sabal_domingensis	((Serenoa_repens	Phoenix_dactylifera)	(Nypa_fruticans	(((Orania_palindan	Sclerosperma_profizianum)	(Roystonea_regia	(((((Oenocarpus_minor	Oenocarpus_bataua)	Prestoea_acuminata)	((Leopoldinia_pulchra	Manicaria_saccifera)	Geonoma_undata))	(Dypsis_decaryi	((Dictyosperma_album	(Heterospathe_cagayanensis	(Burretiokentia_grandiflora	(Veitchia_spiralis	Kentiopsis_piersoniorum))))	Hydriastele_microspadix)))	Pelagodoxa_henryana)))	(((((Elaeis_guineensis	Elaeis_oleifera)	Bactris_major)	Attalea_speciosa)	(Podococcus_barteri	((Reinhardtia_paiewonskiana	Reinhardtia_latisecta)	(Reinhardtia_gracilis	Reinhardtia_simplex))))	(Iriartea_deltoidea	Pseudophoenix_vinifera)))))))	Kingia_australis);
((Nypa_fruticans	(((((((Iriartea_deltoidea	((((Oenocarpus_minor	Oenocarpus_bataua)	Prestoea_acuminata)	(Pelagodoxa_henryana	((Leopoldinia_pulchra	Manicaria_saccifera)	Geonoma_undata)))	((((Podococcus_barteri	Dictyosperma_album)	(Heterospathe_cagayanensis	(Veitchia_spiralis	(Kentiopsis_piersoniorum	Burretiokentia_grandiflora))))	Hydriastele_microspadix)	Dypsis_decaryi)))	Roystonea_regia)	(Orania_palindan	Sclerosperma_profizianum))	((((Elaeis_guineensis	Elaeis_oleifera)	Bactris_major)	Attalea_speciosa)	((Reinhardtia_paiewonskiana	Reinhardtia_latisecta)	(Reinhardtia_gracilis	Reinhardtia_simplex))))	Pseudophoenix_vinifera)	(Sabal_domingensis	(Serenoa_repens	Phoenix_dactylifera)))	Calamus_caryotoides))	Kingia_australis);
((Orania_palindan	(Sclerosperma_profizianum	(Roystonea_regia	((((Nypa_fruticans	Pseudophoenix_vinifera)	(Sabal_domingensis	(Serenoa_repens	Phoenix_dactylifera)))	Calamus_caryotoides)	(((((Elaeis_guineensis	Elaeis_oleifera)	Bactris_major)	Attalea_speciosa)	(((Reinhardtia_gracilis	Reinhardtia_paiewonskiana)	Reinhardtia_latisecta)	Reinhardtia_simplex))	(Iriartea_deltoidea	(((Leopoldinia_pulchra	((Oenocarpus_minor	Oenocarpus_bataua)	Prestoea_acuminata))	(Manicaria_saccifera	(Podococcus_barteri	Geonoma_undata)))	(Pelagodoxa_henryana	(Dictyosperma_album	((((Burretiokentia_grandiflora	(Veitchia_spiralis	Kentiopsis_piersoniorum))	Heterospathe_cagayanensis)	Hydriastele_microspadix)	Dypsis_decaryi))))))))))	Kingia_australis);
((Calamus_caryotoides	(((((((((Elaeis_guineensis	Elaeis_oleifera)	Bactris_major)	Attalea_speciosa)	((Reinhardtia_paiewonskiana	Reinhardtia_latisecta)	(Reinhardtia_gracilis	Reinhardtia_simplex)))	(Roystonea_regia	((Manicaria_saccifera	Geonoma_undata)	((Pelagodoxa_henryana	(Dictyosperma_album	((Heterospathe_cagayanensis	(Hydriastele_microspadix	(Burretiokentia_grandiflora	(Veitchia_spiralis	Kentiopsis_piersoniorum))))	Dypsis_decaryi)))	(Podococcus_barteri	(Leopoldinia_pulchra	((Oenocarpus_minor	Oenocarpus_bataua)	Prestoea_acuminata)))))))	(Orania_palindan	Sclerosperma_profizianum))	Iriartea_deltoidea)	(Sabal_domingensis	(Serenoa_repens	Phoenix_dactylifera)))	(Nypa_fruticans	Pseudophoenix_vinifera)))	Kingia_australis);
((Calamus_caryotoides	(Nypa_fruticans	(Pseudophoenix_vinifera	((((((((Elaeis_guineensis	Elaeis_oleifera)	Bactris_major)	Attalea_speciosa)	((Reinhardtia_paiewonskiana	(Podococcus_barteri	Reinhardtia_latisecta))	(Reinhardtia_gracilis	Reinhardtia_simplex)))	(Roystonea_regia	((Manicaria_saccifera	(Leopoldinia_pulchra	Geonoma_undata))	((Dictyosperma_album	((Heterospathe_cagayanensis	(Hydriastele_microspadix	(Veitchia_spiralis	(Kentiopsis_piersoniorum	Burretiokentia_grandiflora))))	Dypsis_decaryi))	(Pelagodoxa_henryana	((Oenocarpus_minor	Oenocarpus_bataua)	Prestoea_acuminata))))))	(Orania_palindan	Sclerosperma_profizianum))	Iriartea_deltoidea)	(Sabal_domingensis	(Serenoa_repens	Phoenix_dactylifera))))))	Kingia_australis);
((Sclerosperma_profizianum	(((Roystonea_regia	((((Dictyosperma_album	((Hydriastele_microspadix	(Veitchia_spiralis	Kentiopsis_piersoniorum))	Burretiokentia_grandiflora))	Heterospathe_cagayanensis)	Dypsis_decaryi)	(((Oenocarpus_minor	Oenocarpus_bataua)	Prestoea_acuminata)	((Calamus_caryotoides	Geonoma_undata)	(Manicaria_saccifera	((Podococcus_barteri	Pelagodoxa_henryana)	Leopoldinia_pulchra))))))	(((Nypa_fruticans	Iriartea_deltoidea)	(Pseudophoenix_vinifera	(Sabal_domingensis	(Serenoa_repens	Phoenix_dactylifera))))	((((Elaeis_guineensis	Elaeis_oleifera)	Bactris_major)	Attalea_speciosa)	((Reinhardtia_paiewonskiana	Reinhardtia_latisecta)	(Reinhardtia_gracilis	Reinhardtia_simplex)))))	Orania_palindan))	Kingia_australis);
((Calamus_caryotoides	(Nypa_fruticans	(((Pseudophoenix_vinifera	((((Elaeis_guineensis	Elaeis_oleifera)	Bactris_major)	Attalea_speciosa)	((Reinhardtia_paiewonskiana	Reinhardtia_latisecta)	(Reinhardtia_gracilis	Reinhardtia_simplex))))	((Orania_palindan	(Podococcus_barteri	Sclerosperma_profizianum))	((Iriartea_deltoidea	((Dictyosperma_album	((Hydriastele_microspadix	((Burretiokentia_grandiflora	(Veitchia_spiralis	Kentiopsis_piersoniorum))	Heterospathe_cagayanensis))	Dypsis_decaryi))	(Geonoma_undata	((Leopoldinia_pulchra	((Oenocarpus_minor	Oenocarpus_bataua)	Prestoea_acuminata))	(Manicaria_saccifera	Pelagodoxa_henryana)))))	Roystonea_regia)))	(Sabal_domingensis	(Serenoa_repens	Phoenix_dactylifera)))))	Kingia_australis);
(((Nypa_fruticans	((Iriartea_deltoidea	((Orania_palindan	Sclerosperma_profizianum)	((((Reinhardtia_simplex	Reinhardtia_gracilis)	(Reinhardtia_paiewonskiana	Reinhardtia_latisecta))	(Attalea_speciosa	((Elaeis_guineensis	Elaeis_oleifera)	Bactris_major)))	(Roystonea_regia	(Pelagodoxa_henryana	((Dypsis_decaryi	((Heterospathe_cagayanensis	(Burretiokentia_grandiflora	(Kentiopsis_piersoniorum	(Veitchia_spiralis	Hydriastele_microspadix))))	Dictyosperma_album))	((Leopoldinia_pulchra	(Manicaria_saccifera	Geonoma_undata))	((Oenocarpus_minor	Oenocarpus_bataua)	(Podococcus_barteri	Prestoea_acuminata)))))))))	(((Serenoa_repens	Phoenix_dactylifera)	Sabal_domingensis)	Pseudophoenix_vinifera)))	Calamus_caryotoides)	Kingia_australis);
((Orania_palindan	(Sclerosperma_profizianum	(((((Reinhardtia_simplex	Reinhardtia_gracilis)	(Reinhardtia_paiewonskiana	Reinhardtia_latisecta))	(Attalea_speciosa	((Elaeis_guineensis	Elaeis_oleifera)	Bactris_major)))	(Roystonea_regia	(Iriartea_deltoidea	(Pelagodoxa_henryana	((Dictyosperma_album	(Dypsis_decaryi	((Hydriastele_microspadix	(Burretiokentia_grandiflora	(Kentiopsis_piersoniorum	Veitchia_spiralis)))	Heterospathe_cagayanensis)))	((Leopoldinia_pulchra	(Manicaria_saccifera	Geonoma_undata))	((Oenocarpus_minor	Oenocarpus_bataua)	(Podococcus_barteri	Prestoea_acuminata))))))))	((((Serenoa_repens	Phoenix_dactylifera)	Sabal_domingensis)	(Nypa_fruticans	Pseudophoenix_vinifera))	Calamus_caryotoides))))	Kingia_australis);
((Nypa_fruticans	((Pseudophoenix_vinifera	((((Orania_palindan	Sclerosperma_profizianum)	((((Reinhardtia_simplex	Reinhardtia_gracilis)	(Reinhardtia_paiewonskiana	Reinhardtia_latisecta))	(Attalea_speciosa	((Elaeis_guineensis	Elaeis_oleifera)	Bactris_major)))	(Roystonea_regia	((Pelagodoxa_henryana	((((((Hydriastele_microspadix	Kentiopsis_piersoniorum)	Veitchia_spiralis)	Burretiokentia_grandiflora)	Heterospathe_cagayanensis)	Dictyosperma_album)	Dypsis_decaryi))	((Manicaria_saccifera	Geonoma_undata)	(Podococcus_barteri	(Leopoldinia_pulchra	((Oenocarpus_minor	Oenocarpus_bataua)	Prestoea_acuminata))))))))	Iriartea_deltoidea)	((Serenoa_repens	Phoenix_dactylifera)	Sabal_domingensis)))	Calamus_caryotoides))	Kingia_australis);
((Orania_palindan	(Sclerosperma_profizianum	((Iriartea_deltoidea	(((Reinhardtia_simplex	Reinhardtia_gracilis)	(Reinhardtia_paiewonskiana	Reinhardtia_latisecta))	(Attalea_speciosa	((Elaeis_guineensis	Elaeis_oleifera)	Bactris_major))))	((((((Serenoa_repens	Phoenix_dactylifera)	Sabal_domingensis)	(Nypa_fruticans	Pseudophoenix_vinifera))	Calamus_caryotoides)	Roystonea_regia)	(((((Dypsis_decaryi	(Veitchia_spiralis	(Kentiopsis_piersoniorum	Burretiokentia_grandiflora)))	Hydriastele_microspadix)	Heterospathe_cagayanensis)	Dictyosperma_album)	((((Leopoldinia_pulchra	Pelagodoxa_henryana)	Manicaria_saccifera)	Geonoma_undata)	(Podococcus_barteri	((Oenocarpus_minor	Oenocarpus_bataua)	Prestoea_acuminata))))))))	Kingia_australis);
(((Nypa_fruticans	((Pseudophoenix_vinifera	((Roystonea_regia	((((Hydriastele_microspadix	Dictyosperma_album)	((Heterospathe_cagayanensis	(Veitchia_spiralis	(Kentiopsis_piersoniorum	Burretiokentia_grandiflora)))	Dypsis_decaryi))	(Pelagodoxa_henryana	(((Oenocarpus_minor	Oenocarpus_bataua)	Prestoea_acuminata)	(Manicaria_saccifera	(Geonoma_undata	Leopoldinia_pulchra)))))	((Orania_palindan	Sclerosperma_profizianum)	(Podococcus_barteri	Iriartea_deltoidea))))	(((Reinhardtia_simplex	Reinhardtia_gracilis)	(Reinhardtia_paiewonskiana	Reinhardtia_latisecta))	(Attalea_speciosa	((Elaeis_guineensis	Elaeis_oleifera)	Bactris_major)))))	((Serenoa_repens	Phoenix_dactylifera)	Sabal_domingensis)))	Calamus_caryotoides)	Kingia_australis);
((Sclerosperma_profizianum	(((Iriartea_deltoidea	(((Serenoa_repens	Phoenix_dactylifera)	Sabal_domingensis)	((Calamus_caryotoides	Nypa_fruticans)	Pseudophoenix_vinifera)))	(((Pelagodoxa_henryana	(((Manicaria_saccifera	(Podococcus_barteri	Geonoma_undata))	((Prestoea_acuminata	(Oenocarpus_minor	Oenocarpus_bataua))	Leopoldinia_pulchra))	(Dictyosperma_album	(((Hydriastele_microspadix	(Veitchia_spiralis	Kentiopsis_piersoniorum))	(Burretiokentia_grandiflora	Heterospathe_cagayanensis))	Dypsis_decaryi))))	Roystonea_regia)	(((Reinhardtia_simplex	Reinhardtia_gracilis)	(Reinhardtia_paiewonskiana	Reinhardtia_latisecta))	(Attalea_speciosa	((Elaeis_guineensis	Elaeis_oleifera)	Bactris_major)))))	Orania_palindan))	Kingia_australis);
((Orania_palindan	(Sclerosperma_profizianum	((((Iriartea_deltoidea	(((Serenoa_repens	Phoenix_dactylifera)	Sabal_domingensis)	(Nypa_fruticans	Pseudophoenix_vinifera)))	(((Prestoea_acuminata	(Oenocarpus_minor	Oenocarpus_bataua))	(Pelagodoxa_henryana	(Manicaria_saccifera	(Leopoldinia_pulchra	(Calamus_caryotoides	(Podococcus_barteri	Geonoma_undata))))))	(Dictyosperma_album	((Hydriastele_microspadix	((Burretiokentia_grandiflora	(Veitchia_spiralis	Kentiopsis_piersoniorum))	Heterospathe_cagayanensis))	Dypsis_decaryi))))	(((Reinhardtia_simplex	Reinhardtia_gracilis)	(Reinhardtia_paiewonskiana	Reinhardtia_latisecta))	(Attalea_speciosa	((Elaeis_guineensis	Elaeis_oleifera)	Bactris_major))))	Roystonea_regia)))	Kingia_australis);
((Calamus_caryotoides	((((Serenoa_repens	Phoenix_dactylifera)	Sabal_domingensis)	(Nypa_fruticans	Pseudophoenix_vinifera))	(((((((Dictyosperma_album	(((Burretiokentia_grandiflora	(Hydriastele_microspadix	(Veitchia_spiralis	Kentiopsis_piersoniorum)))	Heterospathe_cagayanensis)	Dypsis_decaryi))	(Manicaria_saccifera	((Leopoldinia_pulchra	((Oenocarpus_minor	Oenocarpus_bataua)	Prestoea_acuminata))	(Podococcus_barteri	Pelagodoxa_henryana))))	Geonoma_undata)	((Reinhardtia_simplex	((Reinhardtia_gracilis	Reinhardtia_paiewonskiana)	Reinhardtia_latisecta))	(Attalea_speciosa	((Elaeis_guineensis	Elaeis_oleifera)	Bactris_major))))	(Orania_palindan	Sclerosperma_profizianum))	Roystonea_regia)	Iriartea_deltoidea)))	Kingia_australis);
((Sabal_domingensis	((((Calamus_caryotoides	Nypa_fruticans)	Pseudophoenix_vinifera)	((((Roystonea_regia	(((Podococcus_barteri	(Dictyosperma_album	((((Burretiokentia_grandiflora	(Veitchia_spiralis	Kentiopsis_piersoniorum))	Heterospathe_cagayanensis)	Hydriastele_microspadix)	Dypsis_decaryi)))	((Manicaria_saccifera	(Leopoldinia_pulchra	((Oenocarpus_minor	Oenocarpus_bataua)	Prestoea_acuminata)))	Pelagodoxa_henryana))	Geonoma_undata))	(((Reinhardtia_gracilis	Reinhardtia_simplex)	(Reinhardtia_paiewonskiana	Reinhardtia_latisecta))	(Attalea_speciosa	((Elaeis_guineensis	Elaeis_oleifera)	Bactris_major))))	(Orania_palindan	Sclerosperma_profizianum))	Iriartea_deltoidea))	(Serenoa_repens	Phoenix_dactylifera)))	Kingia_australis);
((Calamus_caryotoides	(Nypa_fruticans	(((((Roystonea_regia	((Manicaria_saccifera	((Leopoldinia_pulchra	((Oenocarpus_minor	Oenocarpus_bataua)	Prestoea_acuminata))	((Pelagodoxa_henryana	Podococcus_barteri)	(((Dictyosperma_album	((Veitchia_spiralis	(Kentiopsis_piersoniorum	Burretiokentia_grandiflora))	Heterospathe_cagayanensis))	Hydriastele_microspadix)	Dypsis_decaryi))))	Geonoma_undata))	(((Reinhardtia_gracilis	Reinhardtia_simplex)	(Reinhardtia_paiewonskiana	Reinhardtia_latisecta))	(Attalea_speciosa	((Elaeis_guineensis	Elaeis_oleifera)	Bactris_major))))	(Orania_palindan	Sclerosperma_profizianum))	Iriartea_deltoidea)	(((Serenoa_repens	Phoenix_dactylifera)	Sabal_domingensis)	Pseudophoenix_vinifera))))	Kingia_australis);
(((Calamus_caryotoides	Nypa_fruticans)	((((Attalea_speciosa	(Bactris_major	(Elaeis_guineensis	Elaeis_oleifera)))	((Reinhardtia_paiewonskiana	Reinhardtia_latisecta)	(Reinhardtia_gracilis	Reinhardtia_simplex)))	((Roystonea_regia	((Pelagodoxa_henryana	((Prestoea_acuminata	(Oenocarpus_minor	Oenocarpus_bataua))	((Dictyosperma_album	(Dypsis_decaryi	(Heterospathe_cagayanensis	((Veitchia_spiralis	(Hydriastele_microspadix	Kentiopsis_piersoniorum))	Burretiokentia_grandiflora))))	(Leopoldinia_pulchra	Manicaria_saccifera))))	Geonoma_undata))	((Podococcus_barteri	Iriartea_deltoidea)	(Sclerosperma_profizianum	Orania_palindan))))	(Pseudophoenix_vinifera	(Sabal_domingensis	(Phoenix_dactylifera	Serenoa_repens)))))	Kingia_australis);
((Calamus_caryotoides	(((Nypa_fruticans	Pseudophoenix_vinifera)	(Sabal_domingensis	(Phoenix_dactylifera	Serenoa_repens)))	(((Attalea_speciosa	(Bactris_major	(Elaeis_guineensis	Elaeis_oleifera)))	((Reinhardtia_paiewonskiana	Reinhardtia_latisecta)	(Reinhardtia_gracilis	Reinhardtia_simplex)))	((Iriartea_deltoidea	(Pelagodoxa_henryana	(((Geonoma_undata	Manicaria_saccifera)	(Podococcus_barteri	(Leopoldinia_pulchra	(Prestoea_acuminata	(Oenocarpus_minor	Oenocarpus_bataua)))))	(Dictyosperma_album	(Dypsis_decaryi	((Heterospathe_cagayanensis	((Veitchia_spiralis	Kentiopsis_piersoniorum)	Burretiokentia_grandiflora))	Hydriastele_microspadix))))))	((Sclerosperma_profizianum	Orania_palindan)	Roystonea_regia)))))	Kingia_australis);
((Sclerosperma_profizianum	(Orania_palindan	((Roystonea_regia	((((Calamus_caryotoides	Geonoma_undata)	(Manicaria_saccifera	Pelagodoxa_henryana))	(Leopoldinia_pulchra	(Prestoea_acuminata	(Oenocarpus_minor	Oenocarpus_bataua))))	(((Dictyosperma_album	(Heterospathe_cagayanensis	((Veitchia_spiralis	Kentiopsis_piersoniorum)	Burretiokentia_grandiflora)))	Hydriastele_microspadix)	Dypsis_decaryi)))	((((Attalea_speciosa	(Bactris_major	(Elaeis_guineensis	Elaeis_oleifera)))	((Reinhardtia_paiewonskiana	Reinhardtia_latisecta)	(Reinhardtia_gracilis	Reinhardtia_simplex)))	Podococcus_barteri)	(((Nypa_fruticans	Pseudophoenix_vinifera)	(Serenoa_repens	(Sabal_domingensis	Phoenix_dactylifera)))	Iriartea_deltoidea)))))	Kingia_australis);
(((Sclerosperma_profizianum	((((((Nypa_fruticans	Calamus_caryotoides)	(Pseudophoenix_vinifera	(Sabal_domingensis	(Phoenix_dactylifera	Serenoa_repens))))	Iriartea_deltoidea)	(Attalea_speciosa	((Bactris_major	(Elaeis_guineensis	Elaeis_oleifera))	((Reinhardtia_paiewonskiana	Reinhardtia_latisecta)	(Reinhardtia_gracilis	Reinhardtia_simplex)))))	(Roystonea_regia	((((Geonoma_undata	Manicaria_saccifera)	(Leopoldinia_pulchra	(Prestoea_acuminata	(Oenocarpus_minor	Oenocarpus_bataua))))	Pelagodoxa_henryana)	(((Dictyosperma_album	(Heterospathe_cagayanensis	(Veitchia_spiralis	(Kentiopsis_piersoniorum	Burretiokentia_grandiflora))))	Hydriastele_microspadix)	Dypsis_decaryi))))	Podococcus_barteri))	Orania_palindan)	Kingia_australis);
((Calamus_caryotoides	(Nypa_fruticans	(Pseudophoenix_vinifera	((Sabal_domingensis	(Phoenix_dactylifera	Serenoa_repens))	(Iriartea_deltoidea	(((((Reinhardtia_paiewonskiana	Reinhardtia_latisecta)	(Reinhardtia_gracilis	Reinhardtia_simplex))	(Attalea_speciosa	(Bactris_major	(Elaeis_guineensis	Elaeis_oleifera))))	(Roystonea_regia	(((Podococcus_barteri	Geonoma_undata)	Manicaria_saccifera)	(((Prestoea_acuminata	((Oenocarpus_minor	Oenocarpus_bataua)	Leopoldinia_pulchra))	Pelagodoxa_henryana)	(((Dictyosperma_album	(Hydriastele_microspadix	(Veitchia_spiralis	(Kentiopsis_piersoniorum	Burretiokentia_grandiflora))))	Dypsis_decaryi)	Heterospathe_cagayanensis)))))	(Orania_palindan	Sclerosperma_profizianum)))))))	Kingia_australis);
((Calamus_caryotoides	((((((Reinhardtia_paiewonskiana	Reinhardtia_latisecta)	(Reinhardtia_gracilis	Reinhardtia_simplex))	(Attalea_speciosa	(Bactris_major	(Elaeis_guineensis	Elaeis_oleifera))))	(Iriartea_deltoidea	(((Dictyosperma_album	((Hydriastele_microspadix	(Heterospathe_cagayanensis	((Veitchia_spiralis	Kentiopsis_piersoniorum)	Burretiokentia_grandiflora)))	Dypsis_decaryi))	((Geonoma_undata	(Leopoldinia_pulchra	Manicaria_saccifera))	((Podococcus_barteri	Prestoea_acuminata)	(Oenocarpus_minor	Oenocarpus_bataua))))	Pelagodoxa_henryana)))	(Roystonea_regia	(Orania_palindan	Sclerosperma_profizianum)))	((Nypa_fruticans	Pseudophoenix_vinifera)	(Sabal_domingensis	(Phoenix_dactylifera	Serenoa_repens)))))	Kingia_australis);
((Nypa_fruticans	((((((Reinhardtia_paiewonskiana	Reinhardtia_latisecta)	(Reinhardtia_gracilis	Reinhardtia_simplex))	(Attalea_speciosa	(Bactris_major	(Elaeis_guineensis	Elaeis_oleifera))))	((Iriartea_deltoidea	(((Dictyosperma_album	(Podococcus_barteri	(((Hydriastele_microspadix	(Veitchia_spiralis	Kentiopsis_piersoniorum))	Burretiokentia_grandiflora)	Dypsis_decaryi)))	Heterospathe_cagayanensis)	(((((Oenocarpus_minor	Oenocarpus_bataua)	Leopoldinia_pulchra)	Prestoea_acuminata)	(Manicaria_saccifera	Pelagodoxa_henryana))	Geonoma_undata)))	(Roystonea_regia	(Orania_palindan	Sclerosperma_profizianum))))	(Pseudophoenix_vinifera	(Sabal_domingensis	(Phoenix_dactylifera	Serenoa_repens))))	Calamus_caryotoides))	Kingia_australis);
((Calamus_caryotoides	(Nypa_fruticans	(Pseudophoenix_vinifera	((Sabal_domingensis	(Phoenix_dactylifera	Serenoa_repens))	((((Reinhardtia_paiewonskiana	Reinhardtia_latisecta)	(Reinhardtia_gracilis	Reinhardtia_simplex))	(Attalea_speciosa	(Bactris_major	(Elaeis_guineensis	Elaeis_oleifera))))	((Iriartea_deltoidea	(((Leopoldinia_pulchra	(Prestoea_acuminata	(Oenocarpus_minor	Oenocarpus_bataua)))	(Manicaria_saccifera	Pelagodoxa_henryana))	((Geonoma_undata	Podococcus_barteri)	(((((Hydriastele_microspadix	(Veitchia_spiralis	Kentiopsis_piersoniorum))	Burretiokentia_grandiflora)	Heterospathe_cagayanensis)	Dypsis_decaryi)	Dictyosperma_album))))	(Roystonea_regia	(Orania_palindan	Sclerosperma_profizianum))))))))	Kingia_australis);
((Sabal_domingensis	((Phoenix_dactylifera	Serenoa_repens)	((Iriartea_deltoidea	(((((Reinhardtia_paiewonskiana	Reinhardtia_latisecta)	(Reinhardtia_gracilis	Reinhardtia_simplex))	(Attalea_speciosa	(Bactris_major	(Elaeis_guineensis	Elaeis_oleifera))))	(Roystonea_regia	((((Leopoldinia_pulchra	(Prestoea_acuminata	(Oenocarpus_minor	Oenocarpus_bataua)))	((Geonoma_undata	Podococcus_barteri)	Manicaria_saccifera))	(((((Veitchia_spiralis	(Kentiopsis_piersoniorum	Hydriastele_microspadix))	Burretiokentia_grandiflora)	Heterospathe_cagayanensis)	Dypsis_decaryi)	Dictyosperma_album))	Pelagodoxa_henryana)))	(Orania_palindan	Sclerosperma_profizianum)))	((Calamus_caryotoides	Nypa_fruticans)	Pseudophoenix_vinifera))))	Kingia_australis);
((Orania_palindan	(Sclerosperma_profizianum	(((((Calamus_caryotoides	Nypa_fruticans)	Pseudophoenix_vinifera)	(Sabal_domingensis	(Phoenix_dactylifera	Serenoa_repens)))	Iriartea_deltoidea)	((((Reinhardtia_paiewonskiana	Reinhardtia_latisecta)	(Reinhardtia_gracilis	Reinhardtia_simplex))	(Attalea_speciosa	(Bactris_major	(Elaeis_guineensis	Elaeis_oleifera))))	(Roystonea_regia	(((Leopoldinia_pulchra	(Prestoea_acuminata	(Oenocarpus_minor	Oenocarpus_bataua)))	(Geonoma_undata	Manicaria_saccifera))	(Pelagodoxa_henryana	(Podococcus_barteri	(((Heterospathe_cagayanensis	(Hydriastele_microspadix	(Veitchia_spiralis	(Kentiopsis_piersoniorum	Burretiokentia_grandiflora))))	Dypsis_decaryi)	Dictyosperma_album)))))))))	Kingia_australis);
((Orania_palindan	(((((Attalea_speciosa	(Bactris_major	(Elaeis_oleifera	Elaeis_guineensis)))	(Reinhardtia_simplex	((Reinhardtia_gracilis	Reinhardtia_paiewonskiana)	Reinhardtia_latisecta)))	(Roystonea_regia	(((Leopoldinia_pulchra	(Prestoea_acuminata	(Oenocarpus_minor	Oenocarpus_bataua)))	(Geonoma_undata	Manicaria_saccifera))	(Pelagodoxa_henryana	((Dypsis_decaryi	(Heterospathe_cagayanensis	((Kentiopsis_piersoniorum	(Burretiokentia_grandiflora	Veitchia_spiralis))	Hydriastele_microspadix)))	Dictyosperma_album)))))	((Podococcus_barteri	Iriartea_deltoidea)	(((Serenoa_repens	Phoenix_dactylifera)	Sabal_domingensis)	(Pseudophoenix_vinifera	(Calamus_caryotoides	Nypa_fruticans)))))	Sclerosperma_profizianum))	Kingia_australis);
((((Serenoa_repens	Phoenix_dactylifera)	Sabal_domingensis)	((Pseudophoenix_vinifera	(Calamus_caryotoides	Nypa_fruticans))	(((Sclerosperma_profizianum	Orania_palindan)	(((Attalea_speciosa	(Bactris_major	(Elaeis_oleifera	Elaeis_guineensis)))	((Reinhardtia_gracilis	Reinhardtia_simplex)	(Reinhardtia_paiewonskiana	Reinhardtia_latisecta)))	(Roystonea_regia	(((((Podococcus_barteri	Prestoea_acuminata)	(Oenocarpus_minor	Oenocarpus_bataua))	((Leopoldinia_pulchra	Pelagodoxa_henryana)	Manicaria_saccifera))	(((((Veitchia_spiralis	(Kentiopsis_piersoniorum	Burretiokentia_grandiflora))	Hydriastele_microspadix)	Dictyosperma_album)	Heterospathe_cagayanensis)	Dypsis_decaryi))	Geonoma_undata))))	Iriartea_deltoidea)))	Kingia_australis);
((Sclerosperma_profizianum	(Orania_palindan	((((Attalea_speciosa	(Bactris_major	(Elaeis_oleifera	Elaeis_guineensis)))	((Reinhardtia_gracilis	Reinhardtia_simplex)	(Reinhardtia_paiewonskiana	Reinhardtia_latisecta)))	((Calamus_caryotoides	Roystonea_regia)	((((Podococcus_barteri	(Prestoea_acuminata	(Leopoldinia_pulchra	(Oenocarpus_minor	Oenocarpus_bataua))))	(Pelagodoxa_henryana	Manicaria_saccifera))	(((((Veitchia_spiralis	(Kentiopsis_piersoniorum	Burretiokentia_grandiflora))	Hydriastele_microspadix)	Heterospathe_cagayanensis)	Dypsis_decaryi)	Dictyosperma_album))	Geonoma_undata)))	((((Serenoa_repens	Phoenix_dactylifera)	Sabal_domingensis)	Pseudophoenix_vinifera)	(Iriartea_deltoidea	Nypa_fruticans)))))	Kingia_australis);
((Calamus_caryotoides	(Nypa_fruticans	(((Iriartea_deltoidea	(((Podococcus_barteri	Sclerosperma_profizianum)	Orania_palindan)	(((Attalea_speciosa	(Bactris_major	(Elaeis_oleifera	Elaeis_guineensis)))	(Reinhardtia_simplex	((Reinhardtia_gracilis	Reinhardtia_paiewonskiana)	Reinhardtia_latisecta)))	(Roystonea_regia	(((((((Hydriastele_microspadix	(Veitchia_spiralis	Kentiopsis_piersoniorum))	Burretiokentia_grandiflora)	Heterospathe_cagayanensis)	Dypsis_decaryi)	Dictyosperma_album)	Pelagodoxa_henryana)	((Manicaria_saccifera	Geonoma_undata)	(Leopoldinia_pulchra	((Oenocarpus_minor	Oenocarpus_bataua)	Prestoea_acuminata))))))))	((Serenoa_repens	Phoenix_dactylifera)	Sabal_domingensis))	Pseudophoenix_vinifera)))	Kingia_australis);
((Pseudophoenix_vinifera	(Nypa_fruticans	((Iriartea_deltoidea	((Sclerosperma_profizianum	Orania_palindan)	(((Attalea_speciosa	(Bactris_major	(Elaeis_oleifera	Elaeis_guineensis)))	((Reinhardtia_gracilis	Reinhardtia_simplex)	(Reinhardtia_paiewonskiana	Reinhardtia_latisecta)))	(Roystonea_regia	(((((((Veitchia_spiralis	(Kentiopsis_piersoniorum	Hydriastele_microspadix))	Burretiokentia_grandiflora)	Heterospathe_cagayanensis)	Dypsis_decaryi)	Dictyosperma_album)	Pelagodoxa_henryana)	((Manicaria_saccifera	Geonoma_undata)	((Podococcus_barteri	Prestoea_acuminata)	(Leopoldinia_pulchra	(Oenocarpus_minor	Oenocarpus_bataua)))))))))	((Serenoa_repens	Phoenix_dactylifera)	(Calamus_caryotoides	Sabal_domingensis)))))	Kingia_australis);
((Sclerosperma_profizianum	(Orania_palindan	(((((Pseudophoenix_vinifera	((Serenoa_repens	Phoenix_dactylifera)	Sabal_domingensis))	(Calamus_caryotoides	Nypa_fruticans))	Iriartea_deltoidea)	((Attalea_speciosa	(Bactris_major	(Elaeis_oleifera	Elaeis_guineensis)))	((Reinhardtia_gracilis	Reinhardtia_simplex)	(Reinhardtia_paiewonskiana	Reinhardtia_latisecta))))	(Roystonea_regia	((((Hydriastele_microspadix	Dypsis_decaryi)	((Heterospathe_cagayanensis	((Burretiokentia_grandiflora	Kentiopsis_piersoniorum)	Veitchia_spiralis))	Dictyosperma_album))	Pelagodoxa_henryana)	((Manicaria_saccifera	(Geonoma_undata	Leopoldinia_pulchra))	((Podococcus_barteri	Prestoea_acuminata)	(Oenocarpus_minor	Oenocarpus_bataua))))))))	Kingia_australis);
((((((Attalea_speciosa	(Bactris_major	(Elaeis_oleifera	Elaeis_guineensis)))	((Reinhardtia_gracilis	Reinhardtia_simplex)	(Reinhardtia_paiewonskiana	Reinhardtia_latisecta)))	((Calamus_caryotoides	Roystonea_regia)	((Dictyosperma_album	(Dypsis_decaryi	((Heterospathe_cagayanensis	(Veitchia_spiralis	Hydriastele_microspadix))	(Burretiokentia_grandiflora	Kentiopsis_piersoniorum))))	((Manicaria_saccifera	Geonoma_undata)	(Pelagodoxa_henryana	((Leopoldinia_pulchra	((Oenocarpus_minor	Oenocarpus_bataua)	Prestoea_acuminata))	Podococcus_barteri))))))	(Sclerosperma_profizianum	Orania_palindan))	(Iriartea_deltoidea	((Nypa_fruticans	Pseudophoenix_vinifera)	((Serenoa_repens	Phoenix_dactylifera)	Sabal_domingensis))))	Kingia_australis);
((Sabal_domingensis	((((((Sclerosperma_profizianum	Orania_palindan)	(Roystonea_regia	(((Hydriastele_microspadix	Dypsis_decaryi)	((Heterospathe_cagayanensis	(Burretiokentia_grandiflora	(Veitchia_spiralis	Kentiopsis_piersoniorum)))	Dictyosperma_album))	(Pelagodoxa_henryana	(((Leopoldinia_pulchra	Manicaria_saccifera)	(Podococcus_barteri	Geonoma_undata))	((Oenocarpus_minor	Oenocarpus_bataua)	Prestoea_acuminata))))))	((Attalea_speciosa	(Bactris_major	(Elaeis_oleifera	Elaeis_guineensis)))	(Reinhardtia_simplex	((Reinhardtia_gracilis	Reinhardtia_paiewonskiana)	Reinhardtia_latisecta))))	Iriartea_deltoidea)	(Calamus_caryotoides	(Nypa_fruticans	Pseudophoenix_vinifera)))	(Serenoa_repens	Phoenix_dactylifera)))	Kingia_australis);
((Pseudophoenix_vinifera	(((((Bactris_major	(Elaeis_oleifera	Elaeis_guineensis))	Attalea_speciosa)	((Reinhardtia_gracilis	Reinhardtia_simplex)	(Reinhardtia_paiewonskiana	Reinhardtia_latisecta)))	((Sclerosperma_profizianum	Orania_palindan)	((Nypa_fruticans	((Serenoa_repens	Phoenix_dactylifera)	Sabal_domingensis))	((Calamus_caryotoides	Roystonea_regia)	(Pelagodoxa_henryana	((Manicaria_saccifera	Geonoma_undata)	((Dypsis_decaryi	(Heterospathe_cagayanensis	(Dictyosperma_album	((Podococcus_barteri	Burretiokentia_grandiflora)	(Hydriastele_microspadix	(Veitchia_spiralis	Kentiopsis_piersoniorum))))))	(Leopoldinia_pulchra	((Oenocarpus_minor	Oenocarpus_bataua)	Prestoea_acuminata)))))))))	Iriartea_deltoidea))	Kingia_australis);
((Calamus_caryotoides	(Orania_palindan	(((((Nypa_fruticans	((Serenoa_repens	Phoenix_dactylifera)	Sabal_domingensis))	Iriartea_deltoidea)	((Pseudophoenix_vinifera	(((Bactris_major	(Elaeis_oleifera	Elaeis_guineensis))	Attalea_speciosa)	((Reinhardtia_gracilis	Reinhardtia_simplex)	(Reinhardtia_paiewonskiana	Reinhardtia_latisecta))))	(Pelagodoxa_henryana	((Manicaria_saccifera	Geonoma_undata)	((Heterospathe_cagayanensis	((Dictyosperma_album	((Podococcus_barteri	Burretiokentia_grandiflora)	(Hydriastele_microspadix	(Veitchia_spiralis	Kentiopsis_piersoniorum))))	Dypsis_decaryi))	(Leopoldinia_pulchra	((Oenocarpus_minor	Oenocarpus_bataua)	Prestoea_acuminata)))))))	Roystonea_regia)	Sclerosperma_profizianum)))	Kingia_australis);
(((((Orania_palindan	Sclerosperma_profizianum)	((((Bactris_major	(Elaeis_oleifera	Elaeis_guineensis))	Attalea_speciosa)	(((Podococcus_barteri	Reinhardtia_paiewonskiana)	Reinhardtia_latisecta)	(Reinhardtia_gracilis	Reinhardtia_simplex)))	((((Hydriastele_microspadix	((Burretiokentia_grandiflora	(Kentiopsis_piersoniorum	Veitchia_spiralis))	Dypsis_decaryi))	Heterospathe_cagayanensis)	Dictyosperma_album)	((Pelagodoxa_henryana	(Prestoea_acuminata	(Oenocarpus_bataua	Oenocarpus_minor)))	(Leopoldinia_pulchra	(Manicaria_saccifera	Geonoma_undata))))))	(Roystonea_regia	Calamus_caryotoides))	((((Sabal_domingensis	(Phoenix_dactylifera	Serenoa_repens))	Nypa_fruticans)	Pseudophoenix_vinifera)	Iriartea_deltoidea))	Kingia_australis);
((Calamus_caryotoides	(((Sabal_domingensis	(Phoenix_dactylifera	Serenoa_repens))	(Nypa_fruticans	Pseudophoenix_vinifera))	(Iriartea_deltoidea	((Orania_palindan	Sclerosperma_profizianum)	((((Bactris_major	(Elaeis_oleifera	Elaeis_guineensis))	Attalea_speciosa)	((Reinhardtia_paiewonskiana	Reinhardtia_latisecta)	(Reinhardtia_gracilis	Reinhardtia_simplex)))	(Roystonea_regia	(((((Hydriastele_microspadix	Dictyosperma_album)	(Heterospathe_cagayanensis	(Veitchia_spiralis	(Burretiokentia_grandiflora	Kentiopsis_piersoniorum))))	Dypsis_decaryi)	(((Podococcus_barteri	Prestoea_acuminata)	(Oenocarpus_bataua	Oenocarpus_minor))	(Geonoma_undata	(Leopoldinia_pulchra	Manicaria_saccifera))))	Pelagodoxa_henryana)))))))	Kingia_australis);
((Orania_palindan	(Sclerosperma_profizianum	((((Bactris_major	(Elaeis_oleifera	Elaeis_guineensis))	Attalea_speciosa)	((Reinhardtia_paiewonskiana	Reinhardtia_latisecta)	(Reinhardtia_gracilis	Reinhardtia_simplex)))	((((Sabal_domingensis	(Phoenix_dactylifera	Serenoa_repens))	((Calamus_caryotoides	Nypa_fruticans)	Pseudophoenix_vinifera))	Iriartea_deltoidea)	(Roystonea_regia	(((((Dictyosperma_album	(Heterospathe_cagayanensis	(Burretiokentia_grandiflora	(Kentiopsis_piersoniorum	Veitchia_spiralis))))	Dypsis_decaryi)	Hydriastele_microspadix)	((Pelagodoxa_henryana	Manicaria_saccifera)	(Podococcus_barteri	(Prestoea_acuminata	(Leopoldinia_pulchra	(Oenocarpus_bataua	Oenocarpus_minor))))))	Geonoma_undata))))))	Kingia_australis);
(((((Bactris_major	(Elaeis_oleifera	Elaeis_guineensis))	Attalea_speciosa)	((Reinhardtia_paiewonskiana	Reinhardtia_latisecta)	(Reinhardtia_gracilis	Reinhardtia_simplex)))	(((Roystonea_regia	Sclerosperma_profizianum)	(((Calamus_caryotoides	Nypa_fruticans)	(Pseudophoenix_vinifera	(Sabal_domingensis	(Phoenix_dactylifera	Serenoa_repens))))	(Orania_palindan	Iriartea_deltoidea)))	(((((Heterospathe_cagayanensis	(Hydriastele_microspadix	(Veitchia_spiralis	(Kentiopsis_piersoniorum	Burretiokentia_grandiflora))))	Dypsis_decaryi)	Dictyosperma_album)	((Pelagodoxa_henryana	Manicaria_saccifera)	(Podococcus_barteri	(Leopoldinia_pulchra	((Oenocarpus_bataua	Oenocarpus_minor)	Prestoea_acuminata)))))	Geonoma_undata)))	Kingia_australis);
((Orania_palindan	((((Roystonea_regia	(Pseudophoenix_vinifera	(((Bactris_major	(Elaeis_oleifera	Elaeis_guineensis))	Attalea_speciosa)	((Reinhardtia_paiewonskiana	Reinhardtia_latisecta)	(Reinhardtia_gracilis	Reinhardtia_simplex)))))	(Calamus_caryotoides	((((((Heterospathe_cagayanensis	(Hydriastele_microspadix	((Podococcus_barteri	Veitchia_spiralis)	(Kentiopsis_piersoniorum	Burretiokentia_grandiflora))))	Dypsis_decaryi)	Dictyosperma_album)	(((Oenocarpus_bataua	Oenocarpus_minor)	Prestoea_acuminata)	Leopoldinia_pulchra))	(Manicaria_saccifera	Geonoma_undata))	Pelagodoxa_henryana)))	(Iriartea_deltoidea	(Nypa_fruticans	(Sabal_domingensis	(Phoenix_dactylifera	Serenoa_repens)))))	Sclerosperma_profizianum))	Kingia_australis);
((Orania_palindan	((((((Bactris_major	(Elaeis_oleifera	Elaeis_guineensis))	Attalea_speciosa)	((Reinhardtia_paiewonskiana	Reinhardtia_latisecta)	(Reinhardtia_gracilis	Reinhardtia_simplex)))	((((Manicaria_saccifera	((Oenocarpus_bataua	Oenocarpus_minor)	Prestoea_acuminata))	((Pelagodoxa_henryana	Leopoldinia_pulchra)	(((Hydriastele_microspadix	(Heterospathe_cagayanensis	((Veitchia_spiralis	Kentiopsis_piersoniorum)	Burretiokentia_grandiflora)))	Dypsis_decaryi)	Dictyosperma_album)))	(Podococcus_barteri	Geonoma_undata))	Roystonea_regia))	(Iriartea_deltoidea	((Sabal_domingensis	(Phoenix_dactylifera	Serenoa_repens))	((Pseudophoenix_vinifera	Nypa_fruticans)	Calamus_caryotoides))))	Sclerosperma_profizianum))	Kingia_australis);
((Calamus_caryotoides	(Roystonea_regia	(((Sclerosperma_profizianum	Orania_palindan)	((Iriartea_deltoidea	((Pseudophoenix_vinifera	Nypa_fruticans)	(Sabal_domingensis	(Phoenix_dactylifera	Serenoa_repens))))	(Podococcus_barteri	(((Bactris_major	(Elaeis_oleifera	Elaeis_guineensis))	Attalea_speciosa)	((Reinhardtia_paiewonskiana	Reinhardtia_latisecta)	(Reinhardtia_gracilis	Reinhardtia_simplex))))))	((((Hydriastele_microspadix	((Kentiopsis_piersoniorum	Burretiokentia_grandiflora)	(Dictyosperma_album	(Veitchia_spiralis	Heterospathe_cagayanensis))))	Dypsis_decaryi)	(Pelagodoxa_henryana	Leopoldinia_pulchra))	((Geonoma_undata	Manicaria_saccifera)	((Oenocarpus_bataua	Oenocarpus_minor)	Prestoea_acuminata))))))	Kingia_australis);
(((Nypa_fruticans	((((Sabal_domingensis	Phoenix_dactylifera)	Serenoa_repens)	(((Sclerosperma_profizianum	Orania_palindan)	((Iriartea_deltoidea	((((Pelagodoxa_henryana	Manicaria_saccifera)	(Podococcus_barteri	(Leopoldinia_pulchra	((Oenocarpus_bataua	Oenocarpus_minor)	Prestoea_acuminata))))	(((Hydriastele_microspadix	(((Burretiokentia_grandiflora	Kentiopsis_piersoniorum)	Veitchia_spiralis)	Heterospathe_cagayanensis))	Dypsis_decaryi)	Dictyosperma_album))	Geonoma_undata))	Roystonea_regia))	(((Bactris_major	(Elaeis_oleifera	Elaeis_guineensis))	Attalea_speciosa)	((Reinhardtia_paiewonskiana	Reinhardtia_latisecta)	(Reinhardtia_gracilis	Reinhardtia_simplex)))))	Pseudophoenix_vinifera))	Calamus_caryotoides)	Kingia_australis);
((Calamus_caryotoides	((((Bactris_major	(Elaeis_oleifera	Elaeis_guineensis))	Attalea_speciosa)	((Reinhardtia_paiewonskiana	Reinhardtia_latisecta)	(Reinhardtia_gracilis	Reinhardtia_simplex)))	(((((((Manicaria_saccifera	((Oenocarpus_bataua	Oenocarpus_minor)	Prestoea_acuminata))	Pelagodoxa_henryana)	(Podococcus_barteri	Leopoldinia_pulchra))	(((Hydriastele_microspadix	((Burretiokentia_grandiflora	(Kentiopsis_piersoniorum	Veitchia_spiralis))	Heterospathe_cagayanensis))	Dypsis_decaryi)	Dictyosperma_album))	Geonoma_undata)	Roystonea_regia)	((Iriartea_deltoidea	((Pseudophoenix_vinifera	Nypa_fruticans)	(Sabal_domingensis	(Phoenix_dactylifera	Serenoa_repens))))	(Sclerosperma_profizianum	Orania_palindan)))))	Kingia_australis);
((Sabal_domingensis	((Phoenix_dactylifera	Serenoa_repens)	((((Sclerosperma_profizianum	Orania_palindan)	((((Bactris_major	(Elaeis_oleifera	Elaeis_guineensis))	Attalea_speciosa)	((Reinhardtia_paiewonskiana	Reinhardtia_latisecta)	(Reinhardtia_gracilis	Reinhardtia_simplex)))	(((Pelagodoxa_henryana	(((((Podococcus_barteri	Kentiopsis_piersoniorum)	Burretiokentia_grandiflora)	(Veitchia_spiralis	(Hydriastele_microspadix	Heterospathe_cagayanensis)))	Dypsis_decaryi)	Dictyosperma_album))	((Manicaria_saccifera	Geonoma_undata)	((Oenocarpus_bataua	Oenocarpus_minor)	(Prestoea_acuminata	Leopoldinia_pulchra))))	Roystonea_regia)))	Iriartea_deltoidea)	((Nypa_fruticans	Calamus_caryotoides)	Pseudophoenix_vinifera))))	Kingia_australis);
(((Sabal_domingensis	((Phoenix_dactylifera	Serenoa_repens)	((Pseudophoenix_vinifera	Nypa_fruticans)	((((((Pelagodoxa_henryana	(Geonoma_undata	Manicaria_saccifera))	((Prestoea_acuminata	((Oenocarpus_minor	Oenocarpus_bataua)	Leopoldinia_pulchra))	(((Heterospathe_cagayanensis	(Veitchia_spiralis	(Burretiokentia_grandiflora	Kentiopsis_piersoniorum)))	(Podococcus_barteri	Dictyosperma_album))	(Hydriastele_microspadix	Dypsis_decaryi))))	Roystonea_regia)	((Attalea_speciosa	(Bactris_major	(Elaeis_guineensis	Elaeis_oleifera)))	((Reinhardtia_latisecta	(Reinhardtia_gracilis	Reinhardtia_paiewonskiana))	Reinhardtia_simplex)))	(Sclerosperma_profizianum	Orania_palindan))	Iriartea_deltoidea))))	Calamus_caryotoides)	Kingia_australis);
((Calamus_caryotoides	(Roystonea_regia	((((Pelagodoxa_henryana	((Dictyosperma_album	(Dypsis_decaryi	((Heterospathe_cagayanensis	(Burretiokentia_grandiflora	(Kentiopsis_piersoniorum	Veitchia_spiralis)))	Hydriastele_microspadix)))	Leopoldinia_pulchra))	(Manicaria_saccifera	(Prestoea_acuminata	(Oenocarpus_minor	Oenocarpus_bataua))))	(Podococcus_barteri	Geonoma_undata))	(((Attalea_speciosa	(Bactris_major	(Elaeis_guineensis	Elaeis_oleifera)))	((Reinhardtia_latisecta	Reinhardtia_paiewonskiana)	(Reinhardtia_gracilis	Reinhardtia_simplex)))	((Sclerosperma_profizianum	Orania_palindan)	(Iriartea_deltoidea	((Sabal_domingensis	(Phoenix_dactylifera	Serenoa_repens))	(Pseudophoenix_vinifera	Nypa_fruticans))))))))	Kingia_australis);
((Orania_palindan	(((Iriartea_deltoidea	((Sabal_domingensis	(Phoenix_dactylifera	Serenoa_repens))	(Pseudophoenix_vinifera	Nypa_fruticans)))	((Roystonea_regia	((((Dictyosperma_album	(Heterospathe_cagayanensis	(Podococcus_barteri	(Burretiokentia_grandiflora	(Kentiopsis_piersoniorum	Veitchia_spiralis)))))	Dypsis_decaryi)	Hydriastele_microspadix)	(((Prestoea_acuminata	(Oenocarpus_minor	Oenocarpus_bataua))	(Leopoldinia_pulchra	(Manicaria_saccifera	Geonoma_undata)))	Pelagodoxa_henryana)))	(Calamus_caryotoides	((Attalea_speciosa	(Bactris_major	(Elaeis_guineensis	Elaeis_oleifera)))	((Reinhardtia_latisecta	Reinhardtia_paiewonskiana)	(Reinhardtia_gracilis	Reinhardtia_simplex))))))	Sclerosperma_profizianum))	Kingia_australis);
((Orania_palindan	(((Iriartea_deltoidea	((Sabal_domingensis	(Phoenix_dactylifera	Serenoa_repens))	(Pseudophoenix_vinifera	Nypa_fruticans)))	(((Calamus_caryotoides	Roystonea_regia)	(((Dictyosperma_album	((Hydriastele_microspadix	(Burretiokentia_grandiflora	Kentiopsis_piersoniorum))	(Veitchia_spiralis	Heterospathe_cagayanensis)))	Dypsis_decaryi)	(((Pelagodoxa_henryana	((Podococcus_barteri	Prestoea_acuminata)	(Leopoldinia_pulchra	(Oenocarpus_minor	Oenocarpus_bataua))))	Manicaria_saccifera)	Geonoma_undata)))	((Attalea_speciosa	(Bactris_major	(Elaeis_guineensis	Elaeis_oleifera)))	((Reinhardtia_latisecta	Reinhardtia_paiewonskiana)	(Reinhardtia_gracilis	Reinhardtia_simplex)))))	Sclerosperma_profizianum))	Kingia_australis);
((Calamus_caryotoides	((((Sabal_domingensis	(Phoenix_dactylifera	Serenoa_repens))	Pseudophoenix_vinifera)	((((Roystonea_regia	(((((Prestoea_acuminata	(Oenocarpus_minor	Oenocarpus_bataua))	Leopoldinia_pulchra)	((Podococcus_barteri	Geonoma_undata)	Manicaria_saccifera))	((Dictyosperma_album	(((Hydriastele_microspadix	(Veitchia_spiralis	Kentiopsis_piersoniorum))	Heterospathe_cagayanensis)	Burretiokentia_grandiflora))	Dypsis_decaryi))	Pelagodoxa_henryana))	((Attalea_speciosa	(Bactris_major	(Elaeis_guineensis	Elaeis_oleifera)))	((Reinhardtia_latisecta	Reinhardtia_paiewonskiana)	(Reinhardtia_gracilis	Reinhardtia_simplex))))	(Sclerosperma_profizianum	Orania_palindan))	Iriartea_deltoidea))	Nypa_fruticans))	Kingia_australis);
(((Nypa_fruticans	Calamus_caryotoides)	(((Sabal_domingensis	(Phoenix_dactylifera	Serenoa_repens))	Pseudophoenix_vinifera)	((((Roystonea_regia	((((Prestoea_acuminata	(Oenocarpus_minor	Oenocarpus_bataua))	((Podococcus_barteri	Geonoma_undata)	(Manicaria_saccifera	Leopoldinia_pulchra)))	(Dictyosperma_album	(((Hydriastele_microspadix	(Burretiokentia_grandiflora	(Veitchia_spiralis	Kentiopsis_piersoniorum)))	Heterospathe_cagayanensis)	Dypsis_decaryi)))	Pelagodoxa_henryana))	((Attalea_speciosa	(Bactris_major	(Elaeis_guineensis	Elaeis_oleifera)))	((Reinhardtia_latisecta	Reinhardtia_paiewonskiana)	(Reinhardtia_gracilis	Reinhardtia_simplex))))	(Sclerosperma_profizianum	Orania_palindan))	Iriartea_deltoidea)))	Kingia_australis);
((Sclerosperma_profizianum	(Orania_palindan	(((Iriartea_deltoidea	((((Prestoea_acuminata	(Oenocarpus_minor	Oenocarpus_bataua))	(Leopoldinia_pulchra	((Podococcus_barteri	Geonoma_undata)	Manicaria_saccifera)))	(Dictyosperma_album	(((((Hydriastele_microspadix	Kentiopsis_piersoniorum)	Veitchia_spiralis)	Burretiokentia_grandiflora)	Heterospathe_cagayanensis)	Dypsis_decaryi)))	Pelagodoxa_henryana))	(((Sabal_domingensis	(Phoenix_dactylifera	Serenoa_repens))	((Calamus_caryotoides	Nypa_fruticans)	Pseudophoenix_vinifera))	(Attalea_speciosa	((Bactris_major	(Elaeis_guineensis	Elaeis_oleifera))	((Reinhardtia_latisecta	Reinhardtia_paiewonskiana)	(Reinhardtia_gracilis	Reinhardtia_simplex))))))	Roystonea_regia)))	Kingia_australis);
((Pseudophoenix_vinifera	(((((Attalea_speciosa	((Elaeis_guineensis	Elaeis_oleifera)	Bactris_major))	((Reinhardtia_latisecta	(Reinhardtia_gracilis	Reinhardtia_paiewonskiana))	Reinhardtia_simplex))	(Roystonea_regia	((Sclerosperma_profizianum	(Orania_palindan	Iriartea_deltoidea))	(Geonoma_undata	((((Prestoea_acuminata	(Oenocarpus_minor	Oenocarpus_bataua))	((Leopoldinia_pulchra	Podococcus_barteri)	Manicaria_saccifera))	Pelagodoxa_henryana)	(Dictyosperma_album	(((((Kentiopsis_piersoniorum	Veitchia_spiralis)	Burretiokentia_grandiflora)	Heterospathe_cagayanensis)	Hydriastele_microspadix)	Dypsis_decaryi)))))))	(Sabal_domingensis	(Phoenix_dactylifera	Serenoa_repens)))	(Calamus_caryotoides	Nypa_fruticans)))	Kingia_australis);
((Orania_palindan	(((((Attalea_speciosa	((Elaeis_guineensis	Elaeis_oleifera)	Bactris_major))	((Reinhardtia_latisecta	Reinhardtia_paiewonskiana)	(Reinhardtia_gracilis	Reinhardtia_simplex)))	(((Manicaria_saccifera	((((Prestoea_acuminata	(Oenocarpus_minor	Oenocarpus_bataua))	Leopoldinia_pulchra)	Podococcus_barteri)	Geonoma_undata))	(Pelagodoxa_henryana	(Dictyosperma_album	(((Hydriastele_microspadix	((Kentiopsis_piersoniorum	Burretiokentia_grandiflora)	Veitchia_spiralis))	Heterospathe_cagayanensis)	Dypsis_decaryi))))	Roystonea_regia))	(Iriartea_deltoidea	(((Sabal_domingensis	(Phoenix_dactylifera	Serenoa_repens))	(Nypa_fruticans	Pseudophoenix_vinifera))	Calamus_caryotoides)))	Sclerosperma_profizianum))	Kingia_australis);
((Pseudophoenix_vinifera	(((((Attalea_speciosa	((Elaeis_guineensis	Elaeis_oleifera)	Bactris_major))	((Reinhardtia_latisecta	Reinhardtia_paiewonskiana)	(Reinhardtia_gracilis	Reinhardtia_simplex)))	((Sclerosperma_profizianum	Orania_palindan)	(Iriartea_deltoidea	(((((Pelagodoxa_henryana	Manicaria_saccifera)	(Leopoldinia_pulchra	(Prestoea_acuminata	(Oenocarpus_minor	Oenocarpus_bataua))))	(Dictyosperma_album	(((Hydriastele_microspadix	(((Podococcus_barteri	Kentiopsis_piersoniorum)	Burretiokentia_grandiflora)	Veitchia_spiralis))	Heterospathe_cagayanensis)	Dypsis_decaryi)))	Geonoma_undata)	Roystonea_regia))))	(Sabal_domingensis	(Phoenix_dactylifera	Serenoa_repens)))	(Calamus_caryotoides	Nypa_fruticans)))	Kingia_australis);
((Sclerosperma_profizianum	((((Iriartea_deltoidea	(((Sabal_domingensis	(Phoenix_dactylifera	Serenoa_repens))	Pseudophoenix_vinifera)	(Nypa_fruticans	Calamus_caryotoides)))	((((Reinhardtia_simplex	Reinhardtia_gracilis)	(Reinhardtia_paiewonskiana	Reinhardtia_latisecta))	(Attalea_speciosa	(Bactris_major	(Elaeis_guineensis	Elaeis_oleifera))))	(Roystonea_regia	(((Leopoldinia_pulchra	(Prestoea_acuminata	(Oenocarpus_bataua	Oenocarpus_minor)))	(Geonoma_undata	Manicaria_saccifera))	((Dictyosperma_album	(Dypsis_decaryi	((Heterospathe_cagayanensis	(Burretiokentia_grandiflora	(Kentiopsis_piersoniorum	Veitchia_spiralis)))	Hydriastele_microspadix)))	Pelagodoxa_henryana)))))	Orania_palindan)	Podococcus_barteri))	Kingia_australis);
(((Nypa_fruticans	Calamus_caryotoides)	((((Orania_palindan	Sclerosperma_profizianum)	((Roystonea_regia	(Pelagodoxa_henryana	((Dypsis_decaryi	((Heterospathe_cagayanensis	((Veitchia_spiralis	(Burretiokentia_grandiflora	Kentiopsis_piersoniorum))	Hydriastele_microspadix))	Dictyosperma_album))	((Leopoldinia_pulchra	(Prestoea_acuminata	(Oenocarpus_bataua	Oenocarpus_minor)))	((Podococcus_barteri	Geonoma_undata)	Manicaria_saccifera)))))	(((Reinhardtia_simplex	Reinhardtia_gracilis)	(Reinhardtia_paiewonskiana	Reinhardtia_latisecta))	(Attalea_speciosa	(Bactris_major	(Elaeis_guineensis	Elaeis_oleifera))))))	Iriartea_deltoidea)	((Sabal_domingensis	(Phoenix_dactylifera	Serenoa_repens))	Pseudophoenix_vinifera)))	Kingia_australis);
((Sclerosperma_profizianum	(((Roystonea_regia	(Pelagodoxa_henryana	((((Hydriastele_microspadix	(Veitchia_spiralis	Heterospathe_cagayanensis))	((Burretiokentia_grandiflora	Kentiopsis_piersoniorum)	Dypsis_decaryi))	Dictyosperma_album)	(Leopoldinia_pulchra	((Podococcus_barteri	Geonoma_undata)	((Prestoea_acuminata	(Oenocarpus_bataua	Oenocarpus_minor))	Manicaria_saccifera))))))	((Iriartea_deltoidea	(((Nypa_fruticans	Calamus_caryotoides)	(Sabal_domingensis	(Phoenix_dactylifera	Serenoa_repens)))	Pseudophoenix_vinifera))	(((Reinhardtia_simplex	Reinhardtia_gracilis)	(Reinhardtia_paiewonskiana	Reinhardtia_latisecta))	(Attalea_speciosa	(Bactris_major	(Elaeis_guineensis	Elaeis_oleifera))))))	Orania_palindan))	Kingia_australis);
((Orania_palindan	(Sclerosperma_profizianum	((Iriartea_deltoidea	((Calamus_caryotoides	(Sabal_domingensis	(Phoenix_dactylifera	Serenoa_repens)))	(Nypa_fruticans	Pseudophoenix_vinifera)))	((Podococcus_barteri	(((Reinhardtia_simplex	Reinhardtia_gracilis)	(Reinhardtia_paiewonskiana	Reinhardtia_latisecta))	(Attalea_speciosa	(Bactris_major	(Elaeis_guineensis	Elaeis_oleifera)))))	(Roystonea_regia	((Dictyosperma_album	((Heterospathe_cagayanensis	(Burretiokentia_grandiflora	(Hydriastele_microspadix	(Veitchia_spiralis	Kentiopsis_piersoniorum))))	Dypsis_decaryi))	((Leopoldinia_pulchra	((Oenocarpus_bataua	Oenocarpus_minor)	Prestoea_acuminata))	(Pelagodoxa_henryana	(Manicaria_saccifera	Geonoma_undata)))))))))	Kingia_australis);
((Calamus_caryotoides	(((((((((Reinhardtia_simplex	Reinhardtia_gracilis)	(Reinhardtia_paiewonskiana	Reinhardtia_latisecta))	(Attalea_speciosa	(Bactris_major	(Elaeis_guineensis	Elaeis_oleifera))))	(Roystonea_regia	(((Dictyosperma_album	((Heterospathe_cagayanensis	(Burretiokentia_grandiflora	(Veitchia_spiralis	(Kentiopsis_piersoniorum	Hydriastele_microspadix))))	Dypsis_decaryi))	((Podococcus_barteri	((Oenocarpus_bataua	Oenocarpus_minor)	Prestoea_acuminata))	(Leopoldinia_pulchra	(Geonoma_undata	Manicaria_saccifera))))	Pelagodoxa_henryana)))	(Orania_palindan	Sclerosperma_profizianum))	Iriartea_deltoidea)	(Sabal_domingensis	(Phoenix_dactylifera	Serenoa_repens)))	Pseudophoenix_vinifera)	Nypa_fruticans))	Kingia_australis);
((Orania_palindan	(Sclerosperma_profizianum	((Iriartea_deltoidea	(((Reinhardtia_simplex	Reinhardtia_gracilis)	(Reinhardtia_paiewonskiana	Reinhardtia_latisecta))	(Attalea_speciosa	(Bactris_major	(Elaeis_guineensis	Elaeis_oleifera)))))	((((Sabal_domingensis	(Phoenix_dactylifera	Serenoa_repens))	(Pseudophoenix_vinifera	Nypa_fruticans))	Calamus_caryotoides)	(Roystonea_regia	((Dictyosperma_album	(Heterospathe_cagayanensis	(Dypsis_decaryi	(((Kentiopsis_piersoniorum	Burretiokentia_grandiflora)	Veitchia_spiralis)	Hydriastele_microspadix))))	((Pelagodoxa_henryana	(Leopoldinia_pulchra	(Geonoma_undata	Manicaria_saccifera)))	((Oenocarpus_bataua	Oenocarpus_minor)	(Prestoea_acuminata	Podococcus_barteri)))))))))	Kingia_australis);
((Pseudophoenix_vinifera	(Iriartea_deltoidea	((((Reinhardtia_simplex	Reinhardtia_gracilis)	(Reinhardtia_paiewonskiana	Reinhardtia_latisecta))	(Attalea_speciosa	(Bactris_major	(Elaeis_guineensis	Elaeis_oleifera))))	(((Dictyosperma_album	((((Hydriastele_microspadix	Veitchia_spiralis)	Heterospathe_cagayanensis)	(Kentiopsis_piersoniorum	Burretiokentia_grandiflora))	Dypsis_decaryi))	((Geonoma_undata	Manicaria_saccifera)	((Leopoldinia_pulchra	((Oenocarpus_bataua	Oenocarpus_minor)	Prestoea_acuminata))	(Podococcus_barteri	Pelagodoxa_henryana))))	(((Sabal_domingensis	(Phoenix_dactylifera	Serenoa_repens))	(Nypa_fruticans	Calamus_caryotoides))	(Roystonea_regia	(Orania_palindan	Sclerosperma_profizianum)))))))	Kingia_australis);
(((Nypa_fruticans	Calamus_caryotoides)	((((Roystonea_regia	(Orania_palindan	Sclerosperma_profizianum))	((((Reinhardtia_simplex	Reinhardtia_gracilis)	(Reinhardtia_paiewonskiana	Reinhardtia_latisecta))	(Attalea_speciosa	(Bactris_major	(Elaeis_guineensis	Elaeis_oleifera))))	((((Dictyosperma_album	(Heterospathe_cagayanensis	((Veitchia_spiralis	((Podococcus_barteri	Kentiopsis_piersoniorum)	Burretiokentia_grandiflora))	Hydriastele_microspadix)))	Dypsis_decaryi)	((Geonoma_undata	Manicaria_saccifera)	(Leopoldinia_pulchra	((Oenocarpus_bataua	Oenocarpus_minor)	Prestoea_acuminata))))	Pelagodoxa_henryana)))	Iriartea_deltoidea)	(Pseudophoenix_vinifera	(Sabal_domingensis	(Phoenix_dactylifera	Serenoa_repens)))))	Kingia_australis);
((Sclerosperma_profizianum	((((((Reinhardtia_simplex	Reinhardtia_gracilis)	(Reinhardtia_paiewonskiana	Reinhardtia_latisecta))	(Attalea_speciosa	(Bactris_major	(Elaeis_guineensis	Elaeis_oleifera))))	(Roystonea_regia	(((Dictyosperma_album	((Heterospathe_cagayanensis	((Veitchia_spiralis	Kentiopsis_piersoniorum)	Burretiokentia_grandiflora))	(Dypsis_decaryi	Hydriastele_microspadix)))	Podococcus_barteri)	(Pelagodoxa_henryana	((Leopoldinia_pulchra	((Oenocarpus_bataua	Oenocarpus_minor)	Prestoea_acuminata))	(Geonoma_undata	Manicaria_saccifera))))))	(Iriartea_deltoidea	((Sabal_domingensis	(Phoenix_dactylifera	Serenoa_repens))	((Pseudophoenix_vinifera	Nypa_fruticans)	Calamus_caryotoides))))	Orania_palindan))	Kingia_australis);
((Pseudophoenix_vinifera	(((((((Reinhardtia_simplex	Reinhardtia_gracilis)	(Reinhardtia_paiewonskiana	Reinhardtia_latisecta))	(Attalea_speciosa	(Bactris_major	(Elaeis_guineensis	Elaeis_oleifera))))	((Roystonea_regia	(((Leopoldinia_pulchra	((Oenocarpus_bataua	Oenocarpus_minor)	Prestoea_acuminata))	(Geonoma_undata	Manicaria_saccifera))	((Dictyosperma_album	((((Dypsis_decaryi	Hydriastele_microspadix)	(Veitchia_spiralis	Kentiopsis_piersoniorum))	Burretiokentia_grandiflora)	Heterospathe_cagayanensis))	(Podococcus_barteri	Pelagodoxa_henryana))))	(Orania_palindan	Sclerosperma_profizianum)))	Iriartea_deltoidea)	(Sabal_domingensis	(Phoenix_dactylifera	Serenoa_repens)))	(Nypa_fruticans	Calamus_caryotoides)))	Kingia_australis);
((Orania_palindan	((((((Reinhardtia_simplex	Reinhardtia_gracilis)	(Reinhardtia_latisecta	Reinhardtia_paiewonskiana))	(Attalea_speciosa	((Elaeis_guineensis	Elaeis_oleifera)	Bactris_major)))	(Roystonea_regia	(Calamus_caryotoides	((((Pelagodoxa_henryana	Leopoldinia_pulchra)	((Prestoea_acuminata	(Oenocarpus_minor	Oenocarpus_bataua))	Manicaria_saccifera))	(Dypsis_decaryi	(((Hydriastele_microspadix	(Kentiopsis_piersoniorum	(Veitchia_spiralis	Burretiokentia_grandiflora)))	Heterospathe_cagayanensis)	Dictyosperma_album)))	(Geonoma_undata	Podococcus_barteri)))))	(Iriartea_deltoidea	(((Phoenix_dactylifera	Serenoa_repens)	Sabal_domingensis)	(Nypa_fruticans	Pseudophoenix_vinifera))))	Sclerosperma_profizianum))	Kingia_australis);
((Orania_palindan	(((((Reinhardtia_simplex	(Reinhardtia_latisecta	(Reinhardtia_gracilis	Reinhardtia_paiewonskiana)))	(Attalea_speciosa	((Elaeis_guineensis	Elaeis_oleifera)	Bactris_major)))	(Roystonea_regia	(((Prestoea_acuminata	(Oenocarpus_minor	Oenocarpus_bataua))	(Leopoldinia_pulchra	(Geonoma_undata	Manicaria_saccifera)))	((Podococcus_barteri	Pelagodoxa_henryana)	(Dictyosperma_album	(Dypsis_decaryi	((Hydriastele_microspadix	(Veitchia_spiralis	(Burretiokentia_grandiflora	Kentiopsis_piersoniorum)))	Heterospathe_cagayanensis)))))))	(Iriartea_deltoidea	(Pseudophoenix_vinifera	(((Phoenix_dactylifera	Serenoa_repens)	Sabal_domingensis)	Nypa_fruticans))))	(Sclerosperma_profizianum	Calamus_caryotoides)))	Kingia_australis);
((Sabal_domingensis	((Nypa_fruticans	((((Sclerosperma_profizianum	Orania_palindan)	((((Reinhardtia_gracilis	Reinhardtia_simplex)	(Reinhardtia_latisecta	Reinhardtia_paiewonskiana))	(Attalea_speciosa	((Elaeis_guineensis	Elaeis_oleifera)	Bactris_major)))	(Calamus_caryotoides	(Roystonea_regia	(((((Oenocarpus_minor	Oenocarpus_bataua)	(Prestoea_acuminata	Leopoldinia_pulchra))	Manicaria_saccifera)	(Pelagodoxa_henryana	(Dictyosperma_album	(Dypsis_decaryi	(Hydriastele_microspadix	((Veitchia_spiralis	(Burretiokentia_grandiflora	(Podococcus_barteri	Kentiopsis_piersoniorum)))	Heterospathe_cagayanensis))))))	Geonoma_undata)))))	Iriartea_deltoidea)	Pseudophoenix_vinifera))	(Phoenix_dactylifera	Serenoa_repens)))	Kingia_australis);
((Iriartea_deltoidea	(((Pseudophoenix_vinifera	Nypa_fruticans)	((Phoenix_dactylifera	Serenoa_repens)	Sabal_domingensis))	((((Reinhardtia_gracilis	Reinhardtia_simplex)	(Reinhardtia_latisecta	Reinhardtia_paiewonskiana))	(Attalea_speciosa	((Elaeis_guineensis	Elaeis_oleifera)	Bactris_major)))	(((((((Oenocarpus_minor	Oenocarpus_bataua)	(Prestoea_acuminata	Leopoldinia_pulchra))	(Pelagodoxa_henryana	Manicaria_saccifera))	((Dictyosperma_album	(Dypsis_decaryi	(Heterospathe_cagayanensis	(Hydriastele_microspadix	(Burretiokentia_grandiflora	(Veitchia_spiralis	Kentiopsis_piersoniorum))))))	Podococcus_barteri))	Geonoma_undata)	(Calamus_caryotoides	Roystonea_regia))	(Sclerosperma_profizianum	Orania_palindan)))))	Kingia_australis);
(((Nypa_fruticans	Calamus_caryotoides)	(Pseudophoenix_vinifera	(((Roystonea_regia	((Sclerosperma_profizianum	Orania_palindan)	((((Reinhardtia_gracilis	Reinhardtia_simplex)	(Reinhardtia_latisecta	Reinhardtia_paiewonskiana))	(Attalea_speciosa	((Elaeis_guineensis	Elaeis_oleifera)	Bactris_major)))	((((Geonoma_undata	Manicaria_saccifera)	(Podococcus_barteri	Pelagodoxa_henryana))	((Oenocarpus_minor	Oenocarpus_bataua)	(Prestoea_acuminata	Leopoldinia_pulchra)))	(Dypsis_decaryi	((Heterospathe_cagayanensis	(Burretiokentia_grandiflora	(Veitchia_spiralis	(Hydriastele_microspadix	Kentiopsis_piersoniorum))))	Dictyosperma_album))))))	Iriartea_deltoidea)	((Phoenix_dactylifera	Serenoa_repens)	Sabal_domingensis))))	Kingia_australis);
((Sabal_domingensis	((((Nypa_fruticans	Calamus_caryotoides)	Pseudophoenix_vinifera)	(((Sclerosperma_profizianum	Orania_palindan)	((((Reinhardtia_gracilis	Reinhardtia_simplex)	(Reinhardtia_latisecta	Reinhardtia_paiewonskiana))	(Attalea_speciosa	((Elaeis_guineensis	Elaeis_oleifera)	Bactris_major)))	(Roystonea_regia	((((Geonoma_undata	Manicaria_saccifera)	(Leopoldinia_pulchra	Pelagodoxa_henryana))	((Oenocarpus_minor	Oenocarpus_bataua)	(Prestoea_acuminata	Podococcus_barteri)))	((Dictyosperma_album	(Heterospathe_cagayanensis	(Hydriastele_microspadix	(Veitchia_spiralis	(Burretiokentia_grandiflora	Kentiopsis_piersoniorum)))))	Dypsis_decaryi)))))	Iriartea_deltoidea))	(Phoenix_dactylifera	Serenoa_repens)))	Kingia_australis);
((Pseudophoenix_vinifera	(((((Sclerosperma_profizianum	Orania_palindan)	(((((Manicaria_saccifera	(Leopoldinia_pulchra	Pelagodoxa_henryana))	((Oenocarpus_minor	Oenocarpus_bataua)	(Prestoea_acuminata	Podococcus_barteri)))	(Geonoma_undata	((Dictyosperma_album	(Heterospathe_cagayanensis	(Hydriastele_microspadix	(Burretiokentia_grandiflora	(Kentiopsis_piersoniorum	Veitchia_spiralis)))))	Dypsis_decaryi)))	Roystonea_regia)	(((Reinhardtia_gracilis	Reinhardtia_simplex)	(Reinhardtia_latisecta	Reinhardtia_paiewonskiana))	(Attalea_speciosa	((Elaeis_guineensis	Elaeis_oleifera)	Bactris_major)))))	Iriartea_deltoidea)	((Phoenix_dactylifera	Serenoa_repens)	Sabal_domingensis))	(Nypa_fruticans	Calamus_caryotoides)))	Kingia_australis);
((Sclerosperma_profizianum	(Orania_palindan	((((Iriartea_deltoidea	(Geonoma_undata	((Dictyosperma_album	(((Burretiokentia_grandiflora	(Kentiopsis_piersoniorum	Veitchia_spiralis))	(Heterospathe_cagayanensis	Hydriastele_microspadix))	Dypsis_decaryi))	((Leopoldinia_pulchra	(Manicaria_saccifera	Pelagodoxa_henryana))	(Podococcus_barteri	((Oenocarpus_minor	Oenocarpus_bataua)	Prestoea_acuminata))))))	(((Reinhardtia_gracilis	Reinhardtia_simplex)	(Reinhardtia_latisecta	Reinhardtia_paiewonskiana))	(Attalea_speciosa	((Elaeis_guineensis	Elaeis_oleifera)	Bactris_major))))	(((Phoenix_dactylifera	Serenoa_repens)	Sabal_domingensis)	((Nypa_fruticans	Pseudophoenix_vinifera)	Calamus_caryotoides)))	Roystonea_regia)))	Kingia_australis);
((Orania_palindan	((((Roystonea_regia	(Geonoma_undata	((Dictyosperma_album	(Dypsis_decaryi	(Hydriastele_microspadix	((Burretiokentia_grandiflora	(Kentiopsis_piersoniorum	Veitchia_spiralis))	Heterospathe_cagayanensis))))	(((Podococcus_barteri	(Leopoldinia_pulchra	((Oenocarpus_minor	Oenocarpus_bataua)	Prestoea_acuminata)))	Pelagodoxa_henryana)	Manicaria_saccifera))))	(((Reinhardtia_gracilis	Reinhardtia_simplex)	(Reinhardtia_latisecta	Reinhardtia_paiewonskiana))	(Attalea_speciosa	((Elaeis_guineensis	Elaeis_oleifera)	Bactris_major))))	(Iriartea_deltoidea	(Calamus_caryotoides	(((Phoenix_dactylifera	Serenoa_repens)	Sabal_domingensis)	(Nypa_fruticans	Pseudophoenix_vinifera)))))	Sclerosperma_profizianum))	Kingia_australis);
((Sabal_domingensis	(((Nypa_fruticans	Pseudophoenix_vinifera)	(((Sclerosperma_profizianum	Orania_palindan)	(((Pelagodoxa_henryana	(Dictyosperma_album	(Dypsis_decaryi	(Hydriastele_microspadix	((Kentiopsis_piersoniorum	(Veitchia_spiralis	Burretiokentia_grandiflora))	Heterospathe_cagayanensis)))))	((Podococcus_barteri	(Leopoldinia_pulchra	((Oenocarpus_minor	Oenocarpus_bataua)	Prestoea_acuminata)))	(Manicaria_saccifera	Geonoma_undata)))	((Calamus_caryotoides	(((Reinhardtia_gracilis	Reinhardtia_simplex)	(Reinhardtia_latisecta	Reinhardtia_paiewonskiana))	(Attalea_speciosa	((Elaeis_guineensis	Elaeis_oleifera)	Bactris_major))))	Roystonea_regia)))	Iriartea_deltoidea))	(Phoenix_dactylifera	Serenoa_repens)))	Kingia_australis);
(((Nypa_fruticans	(Pseudophoenix_vinifera	(((Phoenix_dactylifera	Serenoa_repens)	Sabal_domingensis)	(((((((Dypsis_decaryi	(Dictyosperma_album	((Hydriastele_microspadix	((Kentiopsis_piersoniorum	Burretiokentia_grandiflora)	Veitchia_spiralis))	Heterospathe_cagayanensis)))	((Prestoea_acuminata	(Podococcus_barteri	(Oenocarpus_bataua	Oenocarpus_minor)))	((Leopoldinia_pulchra	Pelagodoxa_henryana)	Manicaria_saccifera)))	Geonoma_undata)	Roystonea_regia)	(((Reinhardtia_paiewonskiana	Reinhardtia_latisecta)	(Reinhardtia_gracilis	Reinhardtia_simplex))	(Attalea_speciosa	(Bactris_major	(Elaeis_guineensis	Elaeis_oleifera)))))	(Sclerosperma_profizianum	Orania_palindan))	Iriartea_deltoidea))))	Calamus_caryotoides)	Kingia_australis);
(((Podococcus_barteri	(((Reinhardtia_paiewonskiana	Reinhardtia_latisecta)	(Reinhardtia_gracilis	Reinhardtia_simplex))	(Attalea_speciosa	(Bactris_major	(Elaeis_guineensis	Elaeis_oleifera)))))	(((Sclerosperma_profizianum	Orania_palindan)	(Iriartea_deltoidea	(((Pseudophoenix_vinifera	Nypa_fruticans)	((Phoenix_dactylifera	Serenoa_repens)	Sabal_domingensis))	Calamus_caryotoides)))	((((Dictyosperma_album	(((Burretiokentia_grandiflora	(Hydriastele_microspadix	Kentiopsis_piersoniorum))	(Veitchia_spiralis	Heterospathe_cagayanensis))	Dypsis_decaryi))	((Pelagodoxa_henryana	(Manicaria_saccifera	Leopoldinia_pulchra))	(Prestoea_acuminata	(Oenocarpus_bataua	Oenocarpus_minor))))	Geonoma_undata)	Roystonea_regia)))	Kingia_australis);
((Sclerosperma_profizianum	(Orania_palindan	(((Iriartea_deltoidea	(((Pseudophoenix_vinifera	Nypa_fruticans)	((Phoenix_dactylifera	Serenoa_repens)	Sabal_domingensis))	Calamus_caryotoides))	((((Geonoma_undata	(Manicaria_saccifera	Leopoldinia_pulchra))	(Pelagodoxa_henryana	(Prestoea_acuminata	(Oenocarpus_bataua	Oenocarpus_minor))))	(Podococcus_barteri	(((Dictyosperma_album	((Veitchia_spiralis	(Burretiokentia_grandiflora	Kentiopsis_piersoniorum))	Heterospathe_cagayanensis))	Hydriastele_microspadix)	Dypsis_decaryi)))	(((Reinhardtia_paiewonskiana	Reinhardtia_latisecta)	(Reinhardtia_gracilis	Reinhardtia_simplex))	(Attalea_speciosa	(Bactris_major	(Elaeis_guineensis	Elaeis_oleifera))))))	Roystonea_regia)))	Kingia_australis);
((Calamus_caryotoides	((((((Roystonea_regia	(((((Podococcus_barteri	Geonoma_undata)	Manicaria_saccifera)	(Leopoldinia_pulchra	(Prestoea_acuminata	(Oenocarpus_bataua	Oenocarpus_minor))))	((((((Veitchia_spiralis	Kentiopsis_piersoniorum)	Burretiokentia_grandiflora)	Heterospathe_cagayanensis)	Hydriastele_microspadix)	Dypsis_decaryi)	Dictyosperma_album))	Pelagodoxa_henryana))	(((Reinhardtia_paiewonskiana	Reinhardtia_latisecta)	(Reinhardtia_gracilis	Reinhardtia_simplex))	(Attalea_speciosa	(Bactris_major	(Elaeis_guineensis	Elaeis_oleifera)))))	(Sclerosperma_profizianum	Orania_palindan))	Iriartea_deltoidea)	(Pseudophoenix_vinifera	((Phoenix_dactylifera	Serenoa_repens)	Sabal_domingensis)))	Nypa_fruticans))	Kingia_australis);
((Orania_palindan	(((Iriartea_deltoidea	((Pseudophoenix_vinifera	((Phoenix_dactylifera	Serenoa_repens)	Sabal_domingensis))	(Nypa_fruticans	Calamus_caryotoides)))	((Roystonea_regia	(((Leopoldinia_pulchra	(Prestoea_acuminata	(Oenocarpus_bataua	Oenocarpus_minor)))	((Geonoma_undata	Manicaria_saccifera)	Pelagodoxa_henryana))	(((Heterospathe_cagayanensis	(Hydriastele_microspadix	(Veitchia_spiralis	((Podococcus_barteri	Kentiopsis_piersoniorum)	Burretiokentia_grandiflora))))	Dypsis_decaryi)	Dictyosperma_album)))	(((Reinhardtia_paiewonskiana	Reinhardtia_latisecta)	(Reinhardtia_gracilis	Reinhardtia_simplex))	(Attalea_speciosa	(Bactris_major	(Elaeis_guineensis	Elaeis_oleifera))))))	Sclerosperma_profizianum))	Kingia_australis);
((Calamus_caryotoides	((((Iriartea_deltoidea	(((Manicaria_saccifera	(Prestoea_acuminata	(Oenocarpus_bataua	Oenocarpus_minor)))	((((Heterospathe_cagayanensis	(Hydriastele_microspadix	(Veitchia_spiralis	(Kentiopsis_piersoniorum	Burretiokentia_grandiflora))))	Dypsis_decaryi)	Dictyosperma_album)	((Podococcus_barteri	Pelagodoxa_henryana)	Leopoldinia_pulchra)))	Geonoma_undata))	(((Reinhardtia_paiewonskiana	Reinhardtia_latisecta)	(Reinhardtia_gracilis	Reinhardtia_simplex))	(Attalea_speciosa	(Bactris_major	(Elaeis_guineensis	Elaeis_oleifera)))))	(Roystonea_regia	(Sclerosperma_profizianum	Orania_palindan)))	(((Phoenix_dactylifera	Serenoa_repens)	Sabal_domingensis)	(Pseudophoenix_vinifera	Nypa_fruticans))))	Kingia_australis);
((Sabal_domingensis	((Nypa_fruticans	(Pseudophoenix_vinifera	((((Reinhardtia_paiewonskiana	Reinhardtia_latisecta)	(Reinhardtia_gracilis	Reinhardtia_simplex))	(Attalea_speciosa	(Bactris_major	(Elaeis_guineensis	Elaeis_oleifera))))	(Roystonea_regia	(Iriartea_deltoidea	((Sclerosperma_profizianum	Orania_palindan)	(((Hydriastele_microspadix	Dypsis_decaryi)	(Dictyosperma_album	(Heterospathe_cagayanensis	(Burretiokentia_grandiflora	(Veitchia_spiralis	Kentiopsis_piersoniorum)))))	((Pelagodoxa_henryana	(Geonoma_undata	(Leopoldinia_pulchra	Manicaria_saccifera)))	((Podococcus_barteri	Prestoea_acuminata)	(Oenocarpus_bataua	Oenocarpus_minor))))))))))	((Calamus_caryotoides	Phoenix_dactylifera)	Serenoa_repens)))	Kingia_australis);
(((Orania_palindan	(((((((Hydriastele_microspadix	(Veitchia_spiralis	(Kentiopsis_piersoniorum	Burretiokentia_grandiflora)))	Heterospathe_cagayanensis)	(Dictyosperma_album	Dypsis_decaryi))	(((Geonoma_undata	Manicaria_saccifera)	((Podococcus_barteri	Prestoea_acuminata)	(Oenocarpus_bataua	Oenocarpus_minor)))	(Pelagodoxa_henryana	Leopoldinia_pulchra)))	Roystonea_regia)	(((Reinhardtia_paiewonskiana	Reinhardtia_latisecta)	(Reinhardtia_gracilis	Reinhardtia_simplex))	(Attalea_speciosa	(Bactris_major	(Elaeis_guineensis	Elaeis_oleifera)))))	(Sclerosperma_profizianum	(Iriartea_deltoidea	((((Phoenix_dactylifera	Serenoa_repens)	Sabal_domingensis)	Nypa_fruticans)	Pseudophoenix_vinifera)))))	Calamus_caryotoides)	Kingia_australis);
((Orania_palindan	(Sclerosperma_profizianum	((((((Pelagodoxa_henryana	Manicaria_saccifera)	((Podococcus_barteri	(Prestoea_acuminata	(Leopoldinia_pulchra	(Oenocarpus_bataua	Oenocarpus_minor))))	((((Hydriastele_microspadix	(Veitchia_spiralis	Kentiopsis_piersoniorum))	Burretiokentia_grandiflora)	Heterospathe_cagayanensis)	(Dictyosperma_album	Dypsis_decaryi))))	Geonoma_undata)	(Calamus_caryotoides	Roystonea_regia))	(((Reinhardtia_paiewonskiana	Reinhardtia_latisecta)	(Reinhardtia_gracilis	Reinhardtia_simplex))	(Attalea_speciosa	(Bactris_major	(Elaeis_guineensis	Elaeis_oleifera)))))	((((Phoenix_dactylifera	Serenoa_repens)	Sabal_domingensis)	(Nypa_fruticans	Pseudophoenix_vinifera))	Iriartea_deltoidea))))	Kingia_australis);
((Calamus_caryotoides	(Orania_palindan	((Sclerosperma_profizianum	((((Phoenix_dactylifera	Serenoa_repens)	Sabal_domingensis)	(Nypa_fruticans	Pseudophoenix_vinifera))	Iriartea_deltoidea))	((((((Pelagodoxa_henryana	Podococcus_barteri)	(Prestoea_acuminata	(Leopoldinia_pulchra	(Oenocarpus_bataua	Oenocarpus_minor))))	(Dictyosperma_album	(Dypsis_decaryi	(((Veitchia_spiralis	(Burretiokentia_grandiflora	Kentiopsis_piersoniorum))	Heterospathe_cagayanensis)	Hydriastele_microspadix))))	(Manicaria_saccifera	Geonoma_undata))	(((Reinhardtia_paiewonskiana	Reinhardtia_latisecta)	(Reinhardtia_gracilis	Reinhardtia_simplex))	(Attalea_speciosa	(Bactris_major	(Elaeis_guineensis	Elaeis_oleifera)))))	Roystonea_regia))))	Kingia_australis);
(((Orania_palindan	((((Nypa_fruticans	Iriartea_deltoidea)	(Pseudophoenix_vinifera	((Serenoa_repens	Phoenix_dactylifera)	Sabal_domingensis)))	(((Attalea_speciosa	(Bactris_major	(Elaeis_oleifera	Elaeis_guineensis)))	((Reinhardtia_gracilis	Reinhardtia_simplex)	(Reinhardtia_latisecta	Reinhardtia_paiewonskiana)))	(Roystonea_regia	(((Podococcus_barteri	Geonoma_undata)	(Dictyosperma_album	(Dypsis_decaryi	(Hydriastele_microspadix	((Burretiokentia_grandiflora	(Kentiopsis_piersoniorum	Veitchia_spiralis))	Heterospathe_cagayanensis)))))	(Pelagodoxa_henryana	(Manicaria_saccifera	((Prestoea_acuminata	Leopoldinia_pulchra)	(Oenocarpus_bataua	Oenocarpus_minor))))))))	Sclerosperma_profizianum))	Calamus_caryotoides)	Kingia_australis);
(((((((Sclerosperma_profizianum	Orania_palindan)	(Iriartea_deltoidea	((Nypa_fruticans	Pseudophoenix_vinifera)	((Serenoa_repens	Phoenix_dactylifera)	Sabal_domingensis))))	((Attalea_speciosa	(Bactris_major	(Elaeis_oleifera	Elaeis_guineensis)))	((Reinhardtia_gracilis	Reinhardtia_simplex)	(Reinhardtia_latisecta	Reinhardtia_paiewonskiana))))	((((Geonoma_undata	Manicaria_saccifera)	((Prestoea_acuminata	Leopoldinia_pulchra)	(Oenocarpus_bataua	Oenocarpus_minor)))	(Podococcus_barteri	(Dictyosperma_album	(Dypsis_decaryi	(Hydriastele_microspadix	((Veitchia_spiralis	(Burretiokentia_grandiflora	Kentiopsis_piersoniorum))	Heterospathe_cagayanensis))))))	Pelagodoxa_henryana))	Roystonea_regia)	Calamus_caryotoides)	Kingia_australis);
(((Sabal_domingensis	(((((((Attalea_speciosa	(Bactris_major	(Elaeis_oleifera	Elaeis_guineensis)))	(Reinhardtia_simplex	(Reinhardtia_latisecta	(Reinhardtia_paiewonskiana	Reinhardtia_gracilis))))	((Geonoma_undata	((Dypsis_decaryi	(Dictyosperma_album	((Hydriastele_microspadix	(Veitchia_spiralis	(Burretiokentia_grandiflora	Kentiopsis_piersoniorum)))	Heterospathe_cagayanensis)))	(((Prestoea_acuminata	Podococcus_barteri)	(Oenocarpus_bataua	Oenocarpus_minor))	(Manicaria_saccifera	(Leopoldinia_pulchra	Pelagodoxa_henryana)))))	Roystonea_regia))	(Sclerosperma_profizianum	Orania_palindan))	Iriartea_deltoidea)	(Nypa_fruticans	Pseudophoenix_vinifera))	(Serenoa_repens	Phoenix_dactylifera)))	Calamus_caryotoides)	Kingia_australis);
((((Nypa_fruticans	Pseudophoenix_vinifera)	(((Serenoa_repens	Phoenix_dactylifera)	Sabal_domingensis)	((((((Prestoea_acuminata	(Leopoldinia_pulchra	(Oenocarpus_bataua	Oenocarpus_minor)))	(Geonoma_undata	(Manicaria_saccifera	Pelagodoxa_henryana)))	(Podococcus_barteri	(Dypsis_decaryi	(Dictyosperma_album	((((Kentiopsis_piersoniorum	Veitchia_spiralis)	Hydriastele_microspadix)	Burretiokentia_grandiflora)	Heterospathe_cagayanensis)))))	Roystonea_regia)	((Sclerosperma_profizianum	Orania_palindan)	((Attalea_speciosa	(Bactris_major	(Elaeis_oleifera	Elaeis_guineensis)))	(Reinhardtia_gracilis	(Reinhardtia_simplex	(Reinhardtia_latisecta	Reinhardtia_paiewonskiana))))))	Iriartea_deltoidea)))	Calamus_caryotoides)	Kingia_australis);
((Orania_palindan	(((((Calamus_caryotoides	Nypa_fruticans)	(Pseudophoenix_vinifera	((Serenoa_repens	Phoenix_dactylifera)	Sabal_domingensis)))	Iriartea_deltoidea)	(((Attalea_speciosa	(Bactris_major	(Elaeis_oleifera	Elaeis_guineensis)))	((Reinhardtia_latisecta	Reinhardtia_paiewonskiana)	(Reinhardtia_gracilis	Reinhardtia_simplex)))	(((((Prestoea_acuminata	(Oenocarpus_minor	(Podococcus_barteri	Oenocarpus_bataua)))	(Manicaria_saccifera	(Pelagodoxa_henryana	Leopoldinia_pulchra)))	(Dictyosperma_album	(((((Burretiokentia_grandiflora	Veitchia_spiralis)	Kentiopsis_piersoniorum)	Hydriastele_microspadix)	Heterospathe_cagayanensis)	Dypsis_decaryi)))	Geonoma_undata)	Roystonea_regia)))	Sclerosperma_profizianum))	Kingia_australis);
((((Attalea_speciosa	(Bactris_major	(Elaeis_oleifera	Elaeis_guineensis)))	((Reinhardtia_latisecta	Reinhardtia_paiewonskiana)	(Reinhardtia_gracilis	Reinhardtia_simplex)))	((((((Dictyosperma_album	(((Veitchia_spiralis	Burretiokentia_grandiflora)	Kentiopsis_piersoniorum)	Heterospathe_cagayanensis))	(Podococcus_barteri	Hydriastele_microspadix))	Dypsis_decaryi)	((Leopoldinia_pulchra	(Prestoea_acuminata	(Oenocarpus_minor	Oenocarpus_bataua)))	(Pelagodoxa_henryana	(Manicaria_saccifera	Geonoma_undata))))	Roystonea_regia)	((Sclerosperma_profizianum	Orania_palindan)	(((Calamus_caryotoides	Nypa_fruticans)	(Pseudophoenix_vinifera	((Serenoa_repens	Phoenix_dactylifera)	Sabal_domingensis)))	Iriartea_deltoidea))))	Kingia_australis);
((Orania_palindan	(((((((Dictyosperma_album	(Dypsis_decaryi	(Heterospathe_cagayanensis	(((Veitchia_spiralis	Burretiokentia_grandiflora)	Kentiopsis_piersoniorum)	Hydriastele_microspadix))))	(Leopoldinia_pulchra	((Prestoea_acuminata	(Oenocarpus_minor	Oenocarpus_bataua))	(Manicaria_saccifera	(Podococcus_barteri	Geonoma_undata)))))	Pelagodoxa_henryana)	Roystonea_regia)	(((Attalea_speciosa	(Bactris_major	(Elaeis_oleifera	Elaeis_guineensis)))	((Reinhardtia_latisecta	Reinhardtia_paiewonskiana)	(Reinhardtia_gracilis	Reinhardtia_simplex)))	(((Serenoa_repens	Phoenix_dactylifera)	Sabal_domingensis)	((Calamus_caryotoides	Nypa_fruticans)	Pseudophoenix_vinifera))))	Iriartea_deltoidea)	Sclerosperma_profizianum))	Kingia_australis);
((Calamus_caryotoides	(Nypa_fruticans	(((((Sclerosperma_profizianum	Orania_palindan)	(Iriartea_deltoidea	(((Dictyosperma_album	(Dypsis_decaryi	((Heterospathe_cagayanensis	((Kentiopsis_piersoniorum	Veitchia_spiralis)	Burretiokentia_grandiflora))	Hydriastele_microspadix)))	(Podococcus_barteri	Pelagodoxa_henryana))	((Prestoea_acuminata	(Oenocarpus_minor	Oenocarpus_bataua))	((Leopoldinia_pulchra	Manicaria_saccifera)	Geonoma_undata)))))	Roystonea_regia)	(Pseudophoenix_vinifera	((Attalea_speciosa	(Bactris_major	(Elaeis_oleifera	Elaeis_guineensis)))	((Reinhardtia_latisecta	Reinhardtia_paiewonskiana)	(Reinhardtia_gracilis	Reinhardtia_simplex)))))	((Serenoa_repens	Phoenix_dactylifera)	Sabal_domingensis))))	Kingia_australis);
((Calamus_caryotoides	(Orania_palindan	((((((Attalea_speciosa	(Bactris_major	(Elaeis_oleifera	Elaeis_guineensis)))	((Reinhardtia_latisecta	Reinhardtia_paiewonskiana)	(Reinhardtia_gracilis	Reinhardtia_simplex)))	(Geonoma_undata	((((Leopoldinia_pulchra	(Oenocarpus_minor	Oenocarpus_bataua))	Prestoea_acuminata)	((Podococcus_barteri	Pelagodoxa_henryana)	Manicaria_saccifera))	(Dictyosperma_album	(Dypsis_decaryi	((Heterospathe_cagayanensis	((Kentiopsis_piersoniorum	Veitchia_spiralis)	Burretiokentia_grandiflora))	Hydriastele_microspadix))))))	Roystonea_regia)	(Iriartea_deltoidea	(((Serenoa_repens	Phoenix_dactylifera)	Sabal_domingensis)	(Pseudophoenix_vinifera	Nypa_fruticans))))	Sclerosperma_profizianum)))	Kingia_australis);
((Sclerosperma_profizianum	(Orania_palindan	(((Calamus_caryotoides	(Pseudophoenix_vinifera	(Nypa_fruticans	((Serenoa_repens	Phoenix_dactylifera)	Sabal_domingensis))))	((Attalea_speciosa	(Bactris_major	(Elaeis_oleifera	Elaeis_guineensis)))	((Reinhardtia_latisecta	Reinhardtia_paiewonskiana)	(Reinhardtia_gracilis	Reinhardtia_simplex))))	((Iriartea_deltoidea	(((Leopoldinia_pulchra	(Geonoma_undata	Manicaria_saccifera))	(((Oenocarpus_minor	Oenocarpus_bataua)	(Prestoea_acuminata	Podococcus_barteri))	Pelagodoxa_henryana))	(Dictyosperma_album	(Dypsis_decaryi	((Heterospathe_cagayanensis	((Kentiopsis_piersoniorum	Veitchia_spiralis)	Burretiokentia_grandiflora))	Hydriastele_microspadix)))))	Roystonea_regia))))	Kingia_australis);
((Calamus_caryotoides	(((Pseudophoenix_vinifera	((Serenoa_repens	Phoenix_dactylifera)	Sabal_domingensis))	((Roystonea_regia	(((Sclerosperma_profizianum	Iriartea_deltoidea)	((((Geonoma_undata	Manicaria_saccifera)	((Podococcus_barteri	Prestoea_acuminata)	(Leopoldinia_pulchra	(Oenocarpus_minor	Oenocarpus_bataua))))	(Dictyosperma_album	(Dypsis_decaryi	(Heterospathe_cagayanensis	(Burretiokentia_grandiflora	(Veitchia_spiralis	(Hydriastele_microspadix	Kentiopsis_piersoniorum)))))))	Pelagodoxa_henryana))	Orania_palindan))	(((Reinhardtia_simplex	Reinhardtia_gracilis)	(Reinhardtia_latisecta	Reinhardtia_paiewonskiana))	(Attalea_speciosa	((Elaeis_guineensis	Elaeis_oleifera)	Bactris_major)))))	Nypa_fruticans))	Kingia_australis);
((Sabal_domingensis	((((Iriartea_deltoidea	((Orania_palindan	Sclerosperma_profizianum)	((Roystonea_regia	((((Leopoldinia_pulchra	(Geonoma_undata	Manicaria_saccifera))	(Podococcus_barteri	((Oenocarpus_minor	Oenocarpus_bataua)	Prestoea_acuminata)))	(Dictyosperma_album	(Dypsis_decaryi	(Heterospathe_cagayanensis	((Veitchia_spiralis	(Kentiopsis_piersoniorum	Burretiokentia_grandiflora))	Hydriastele_microspadix)))))	Pelagodoxa_henryana))	(((Reinhardtia_simplex	Reinhardtia_gracilis)	(Reinhardtia_latisecta	Reinhardtia_paiewonskiana))	(Attalea_speciosa	((Elaeis_guineensis	Elaeis_oleifera)	Bactris_major))))))	(Nypa_fruticans	Calamus_caryotoides))	Pseudophoenix_vinifera)	(Serenoa_repens	Phoenix_dactylifera)))	Kingia_australis);
((Pseudophoenix_vinifera	((((Serenoa_repens	Phoenix_dactylifera)	Sabal_domingensis)	(Iriartea_deltoidea	((Orania_palindan	Sclerosperma_profizianum)	((Roystonea_regia	((((Podococcus_barteri	Geonoma_undata)	(Pelagodoxa_henryana	Manicaria_saccifera))	(Leopoldinia_pulchra	((Oenocarpus_minor	Oenocarpus_bataua)	Prestoea_acuminata)))	(Hydriastele_microspadix	((Dictyosperma_album	((Veitchia_spiralis	Heterospathe_cagayanensis)	(Kentiopsis_piersoniorum	Burretiokentia_grandiflora)))	Dypsis_decaryi))))	(((Reinhardtia_simplex	Reinhardtia_gracilis)	(Reinhardtia_latisecta	Reinhardtia_paiewonskiana))	(Attalea_speciosa	((Elaeis_guineensis	Elaeis_oleifera)	Bactris_major)))))))	(Nypa_fruticans	Calamus_caryotoides)))	Kingia_australis);
((Calamus_caryotoides	((Pseudophoenix_vinifera	(((Serenoa_repens	Phoenix_dactylifera)	Sabal_domingensis)	(Iriartea_deltoidea	((Orania_palindan	Sclerosperma_profizianum)	((Roystonea_regia	(((Geonoma_undata	Manicaria_saccifera)	((((Oenocarpus_minor	Oenocarpus_bataua)	(Podococcus_barteri	Prestoea_acuminata))	Leopoldinia_pulchra)	(((Heterospathe_cagayanensis	(Hydriastele_microspadix	(Kentiopsis_piersoniorum	(Burretiokentia_grandiflora	Veitchia_spiralis))))	Dypsis_decaryi)	Dictyosperma_album)))	Pelagodoxa_henryana))	(((Reinhardtia_simplex	Reinhardtia_gracilis)	(Reinhardtia_latisecta	Reinhardtia_paiewonskiana))	(Attalea_speciosa	((Elaeis_guineensis	Elaeis_oleifera)	Bactris_major))))))))	Nypa_fruticans))	Kingia_australis);
((Calamus_caryotoides	((Pseudophoenix_vinifera	(((Serenoa_repens	Phoenix_dactylifera)	Sabal_domingensis)	(Iriartea_deltoidea	((Orania_palindan	Sclerosperma_profizianum)	((Roystonea_regia	(((((Heterospathe_cagayanensis	(Hydriastele_microspadix	(Kentiopsis_piersoniorum	(Burretiokentia_grandiflora	Veitchia_spiralis))))	Dypsis_decaryi)	Dictyosperma_album)	((Geonoma_undata	Manicaria_saccifera)	((((Oenocarpus_minor	Oenocarpus_bataua)	Prestoea_acuminata)	Leopoldinia_pulchra)	Podococcus_barteri)))	Pelagodoxa_henryana))	(((Reinhardtia_simplex	Reinhardtia_gracilis)	(Reinhardtia_latisecta	Reinhardtia_paiewonskiana))	(Attalea_speciosa	((Elaeis_guineensis	Elaeis_oleifera)	Bactris_major))))))))	Nypa_fruticans))	Kingia_australis);
((Calamus_caryotoides	((((Serenoa_repens	Phoenix_dactylifera)	Sabal_domingensis)	((Podococcus_barteri	Iriartea_deltoidea)	((Orania_palindan	Sclerosperma_profizianum)	((Roystonea_regia	((((Manicaria_saccifera	((Oenocarpus_minor	Oenocarpus_bataua)	Prestoea_acuminata))	(Leopoldinia_pulchra	(((Heterospathe_cagayanensis	(Hydriastele_microspadix	(Veitchia_spiralis	(Kentiopsis_piersoniorum	Burretiokentia_grandiflora))))	Dypsis_decaryi)	Dictyosperma_album)))	Pelagodoxa_henryana)	Geonoma_undata))	(((Reinhardtia_simplex	Reinhardtia_gracilis)	(Reinhardtia_latisecta	Reinhardtia_paiewonskiana))	(Attalea_speciosa	((Elaeis_guineensis	Elaeis_oleifera)	Bactris_major)))))))	(Nypa_fruticans	Pseudophoenix_vinifera)))	Kingia_australis);
((Sabal_domingensis	(((Iriartea_deltoidea	((Orania_palindan	Sclerosperma_profizianum)	((Roystonea_regia	((((Leopoldinia_pulchra	(Geonoma_undata	Manicaria_saccifera))	(Podococcus_barteri	((Oenocarpus_minor	Oenocarpus_bataua)	Prestoea_acuminata)))	(((Heterospathe_cagayanensis	(Burretiokentia_grandiflora	(Hydriastele_microspadix	(Veitchia_spiralis	Kentiopsis_piersoniorum))))	Dypsis_decaryi)	Dictyosperma_album))	Pelagodoxa_henryana))	(((Reinhardtia_simplex	Reinhardtia_gracilis)	(Reinhardtia_latisecta	Reinhardtia_paiewonskiana))	(Attalea_speciosa	((Elaeis_guineensis	Elaeis_oleifera)	Bactris_major))))))	((Calamus_caryotoides	Nypa_fruticans)	Pseudophoenix_vinifera))	(Serenoa_repens	Phoenix_dactylifera)))	Kingia_australis);
((((Reinhardtia_simplex	Reinhardtia_gracilis)	(Reinhardtia_latisecta	Reinhardtia_paiewonskiana))	((Attalea_speciosa	((Podococcus_barteri	(Elaeis_guineensis	Elaeis_oleifera))	Bactris_major))	((((((Nypa_fruticans	Pseudophoenix_vinifera)	((Serenoa_repens	Phoenix_dactylifera)	Sabal_domingensis))	Calamus_caryotoides)	Iriartea_deltoidea)	(Roystonea_regia	(Orania_palindan	Sclerosperma_profizianum)))	((((Leopoldinia_pulchra	(Oenocarpus_minor	Oenocarpus_bataua))	Prestoea_acuminata)	((Geonoma_undata	Manicaria_saccifera)	Pelagodoxa_henryana))	(Dypsis_decaryi	(Dictyosperma_album	(Heterospathe_cagayanensis	(Burretiokentia_grandiflora	(Hydriastele_microspadix	(Veitchia_spiralis	Kentiopsis_piersoniorum))))))))))	Kingia_australis);
((Orania_palindan	(Sclerosperma_profizianum	(((Roystonea_regia	(((Calamus_caryotoides	((Leopoldinia_pulchra	(Oenocarpus_minor	Oenocarpus_bataua))	Prestoea_acuminata))	(Geonoma_undata	Manicaria_saccifera))	(Pelagodoxa_henryana	(((Heterospathe_cagayanensis	(Burretiokentia_grandiflora	(Hydriastele_microspadix	(Veitchia_spiralis	Kentiopsis_piersoniorum))))	Dypsis_decaryi)	(Podococcus_barteri	Dictyosperma_album)))))	((Reinhardtia_simplex	((Reinhardtia_latisecta	Reinhardtia_gracilis)	Reinhardtia_paiewonskiana))	(Attalea_speciosa	((Elaeis_guineensis	Elaeis_oleifera)	Bactris_major))))	(((Nypa_fruticans	Pseudophoenix_vinifera)	((Serenoa_repens	Phoenix_dactylifera)	Sabal_domingensis))	Iriartea_deltoidea))))	Kingia_australis);
((Orania_palindan	(Sclerosperma_profizianum	((((Nypa_fruticans	Calamus_caryotoides)	(Pseudophoenix_vinifera	((Serenoa_repens	Phoenix_dactylifera)	Sabal_domingensis)))	Roystonea_regia)	(((Geonoma_undata	(Manicaria_saccifera	((Oenocarpus_minor	Oenocarpus_bataua)	Prestoea_acuminata)))	(Pelagodoxa_henryana	((((Heterospathe_cagayanensis	(Burretiokentia_grandiflora	(Veitchia_spiralis	(Kentiopsis_piersoniorum	Hydriastele_microspadix))))	Dictyosperma_album)	Dypsis_decaryi)	(Leopoldinia_pulchra	(Podococcus_barteri	Iriartea_deltoidea)))))	(((Reinhardtia_gracilis	Reinhardtia_simplex)	(Reinhardtia_latisecta	Reinhardtia_paiewonskiana))	(Attalea_speciosa	((Elaeis_guineensis	Elaeis_oleifera)	Bactris_major)))))))	Kingia_australis);
((Calamus_caryotoides	(Nypa_fruticans	(((Sabal_domingensis	(Phoenix_dactylifera	Serenoa_repens))	(((Orania_palindan	Sclerosperma_profizianum)	((((Reinhardtia_simplex	Reinhardtia_gracilis)	(Reinhardtia_latisecta	Reinhardtia_paiewonskiana))	(Attalea_speciosa	(Bactris_major	(Elaeis_guineensis	Elaeis_oleifera))))	(Roystonea_regia	((((Dypsis_decaryi	((((Kentiopsis_piersoniorum	Burretiokentia_grandiflora)	Veitchia_spiralis)	Hydriastele_microspadix)	Heterospathe_cagayanensis))	Dictyosperma_album)	(((Podococcus_barteri	Prestoea_acuminata)	(Leopoldinia_pulchra	(Oenocarpus_bataua	Oenocarpus_minor)))	(Geonoma_undata	Manicaria_saccifera)))	Pelagodoxa_henryana))))	Iriartea_deltoidea))	Pseudophoenix_vinifera)))	Kingia_australis);
((((((((Reinhardtia_simplex	Reinhardtia_gracilis)	(Reinhardtia_latisecta	Reinhardtia_paiewonskiana))	(Attalea_speciosa	(Bactris_major	(Elaeis_guineensis	Elaeis_oleifera))))	((Roystonea_regia	((((Manicaria_saccifera	(Prestoea_acuminata	(Oenocarpus_bataua	Oenocarpus_minor)))	(Pelagodoxa_henryana	((Heterospathe_cagayanensis	(Dypsis_decaryi	(((Kentiopsis_piersoniorum	Veitchia_spiralis)	Hydriastele_microspadix)	Burretiokentia_grandiflora)))	Dictyosperma_album)))	Leopoldinia_pulchra)	Geonoma_undata))	(Orania_palindan	(Podococcus_barteri	Sclerosperma_profizianum))))	Iriartea_deltoidea)	((Nypa_fruticans	Pseudophoenix_vinifera)	(Sabal_domingensis	(Phoenix_dactylifera	Serenoa_repens))))	Calamus_caryotoides)	Kingia_australis);
((((Nypa_fruticans	Pseudophoenix_vinifera)	((Sabal_domingensis	(Phoenix_dactylifera	Serenoa_repens))	(((((Reinhardtia_simplex	Reinhardtia_gracilis)	(Reinhardtia_latisecta	Reinhardtia_paiewonskiana))	(Attalea_speciosa	(Bactris_major	(Elaeis_guineensis	Elaeis_oleifera))))	(Roystonea_regia	(Orania_palindan	Sclerosperma_profizianum)))	(((((Dypsis_decaryi	(Heterospathe_cagayanensis	(Burretiokentia_grandiflora	((Kentiopsis_piersoniorum	Veitchia_spiralis)	Hydriastele_microspadix))))	Dictyosperma_album)	((Geonoma_undata	(Manicaria_saccifera	Leopoldinia_pulchra))	(Podococcus_barteri	(Prestoea_acuminata	(Oenocarpus_bataua	Oenocarpus_minor)))))	Pelagodoxa_henryana)	Iriartea_deltoidea))))	Calamus_caryotoides)	Kingia_australis);
((((Iriartea_deltoidea	((Orania_palindan	Sclerosperma_profizianum)	((Roystonea_regia	(((Reinhardtia_simplex	Reinhardtia_gracilis)	(Reinhardtia_latisecta	Reinhardtia_paiewonskiana))	(Attalea_speciosa	(Bactris_major	(Elaeis_guineensis	Elaeis_oleifera)))))	((((Hydriastele_microspadix	(Dictyosperma_album	((Veitchia_spiralis	Heterospathe_cagayanensis)	(Burretiokentia_grandiflora	Kentiopsis_piersoniorum))))	Dypsis_decaryi)	((Pelagodoxa_henryana	Manicaria_saccifera)	(Podococcus_barteri	(Leopoldinia_pulchra	(Prestoea_acuminata	(Oenocarpus_bataua	Oenocarpus_minor))))))	Geonoma_undata))))	((Nypa_fruticans	Pseudophoenix_vinifera)	(Sabal_domingensis	(Phoenix_dactylifera	Serenoa_repens))))	Calamus_caryotoides)	Kingia_australis);
((Orania_palindan	(Sclerosperma_profizianum	(((((Reinhardtia_simplex	Reinhardtia_gracilis)	(Reinhardtia_latisecta	Reinhardtia_paiewonskiana))	(Attalea_speciosa	(Bactris_major	(Elaeis_guineensis	Elaeis_oleifera))))	(((Pelagodoxa_henryana	((Hydriastele_microspadix	(Dictyosperma_album	(Heterospathe_cagayanensis	(Veitchia_spiralis	((Podococcus_barteri	Kentiopsis_piersoniorum)	Burretiokentia_grandiflora)))))	Dypsis_decaryi))	((Geonoma_undata	Manicaria_saccifera)	(Leopoldinia_pulchra	(Prestoea_acuminata	(Oenocarpus_bataua	Oenocarpus_minor)))))	Roystonea_regia))	((Calamus_caryotoides	((Nypa_fruticans	Pseudophoenix_vinifera)	(Sabal_domingensis	(Phoenix_dactylifera	Serenoa_repens))))	Iriartea_deltoidea))))	Kingia_australis);
((Sclerosperma_profizianum	((((((Reinhardtia_simplex	(Reinhardtia_latisecta	(Reinhardtia_gracilis	Reinhardtia_paiewonskiana)))	(Attalea_speciosa	(Bactris_major	(Elaeis_guineensis	Elaeis_oleifera))))	((((Pelagodoxa_henryana	Manicaria_saccifera)	((Podococcus_barteri	Prestoea_acuminata)	((Oenocarpus_bataua	Oenocarpus_minor)	Leopoldinia_pulchra)))	(((Hydriastele_microspadix	(Heterospathe_cagayanensis	(Veitchia_spiralis	(Kentiopsis_piersoniorum	Burretiokentia_grandiflora))))	Dypsis_decaryi)	Dictyosperma_album))	Geonoma_undata))	((Calamus_caryotoides	(Pseudophoenix_vinifera	((Sabal_domingensis	(Phoenix_dactylifera	Serenoa_repens))	Nypa_fruticans)))	Iriartea_deltoidea))	Roystonea_regia)	Orania_palindan))	Kingia_australis);
((Calamus_caryotoides	((((Podococcus_barteri	(((Reinhardtia_gracilis	Reinhardtia_simplex)	(Reinhardtia_latisecta	Reinhardtia_paiewonskiana))	(Attalea_speciosa	(Bactris_major	(Elaeis_guineensis	Elaeis_oleifera)))))	((Iriartea_deltoidea	((Heterospathe_cagayanensis	(Dypsis_decaryi	(((Hydriastele_microspadix	(Veitchia_spiralis	Kentiopsis_piersoniorum))	Burretiokentia_grandiflora)	Dictyosperma_album)))	(Geonoma_undata	((Pelagodoxa_henryana	(Leopoldinia_pulchra	Manicaria_saccifera))	(Prestoea_acuminata	(Oenocarpus_bataua	Oenocarpus_minor))))))	(Roystonea_regia	(Orania_palindan	Sclerosperma_profizianum))))	(Sabal_domingensis	(Phoenix_dactylifera	Serenoa_repens)))	(Nypa_fruticans	Pseudophoenix_vinifera)))	Kingia_australis);
((Sclerosperma_profizianum	(((((((Dypsis_decaryi	((Heterospathe_cagayanensis	((Hydriastele_microspadix	(Veitchia_spiralis	Kentiopsis_piersoniorum))	Burretiokentia_grandiflora))	Dictyosperma_album))	((Manicaria_saccifera	(Leopoldinia_pulchra	Geonoma_undata))	(Prestoea_acuminata	(Oenocarpus_bataua	Oenocarpus_minor))))	Pelagodoxa_henryana)	Roystonea_regia)	(Podococcus_barteri	(((Reinhardtia_gracilis	Reinhardtia_simplex)	(Reinhardtia_latisecta	Reinhardtia_paiewonskiana))	(Attalea_speciosa	(Bactris_major	(Elaeis_guineensis	Elaeis_oleifera))))))	(Iriartea_deltoidea	((Pseudophoenix_vinifera	(Nypa_fruticans	(Serenoa_repens	(Sabal_domingensis	Phoenix_dactylifera))))	Calamus_caryotoides)))	Orania_palindan))	Kingia_australis);
((Calamus_caryotoides	(((Roystonea_regia	(Orania_palindan	(((Podococcus_barteri	Sclerosperma_profizianum)	Iriartea_deltoidea)	((Pelagodoxa_henryana	(Dypsis_decaryi	((Heterospathe_cagayanensis	((Hydriastele_microspadix	(Veitchia_spiralis	Kentiopsis_piersoniorum))	Burretiokentia_grandiflora))	Dictyosperma_album)))	((Manicaria_saccifera	Geonoma_undata)	(Leopoldinia_pulchra	(Prestoea_acuminata	(Oenocarpus_bataua	Oenocarpus_minor))))))))	(((Reinhardtia_gracilis	Reinhardtia_simplex)	(Reinhardtia_latisecta	Reinhardtia_paiewonskiana))	(Attalea_speciosa	(Bactris_major	(Elaeis_guineensis	Elaeis_oleifera)))))	((Nypa_fruticans	Pseudophoenix_vinifera)	((Serenoa_repens	Phoenix_dactylifera)	Sabal_domingensis))))	Kingia_australis);
((Orania_palindan	(Sclerosperma_profizianum	(((((Reinhardtia_gracilis	Reinhardtia_simplex)	(Reinhardtia_latisecta	Reinhardtia_paiewonskiana))	(Attalea_speciosa	(Bactris_major	(Elaeis_guineensis	Elaeis_oleifera))))	(Iriartea_deltoidea	((Pseudophoenix_vinifera	((Serenoa_repens	Phoenix_dactylifera)	Sabal_domingensis))	(Nypa_fruticans	Calamus_caryotoides))))	(Roystonea_regia	((Dypsis_decaryi	((Heterospathe_cagayanensis	(((Kentiopsis_piersoniorum	Burretiokentia_grandiflora)	Veitchia_spiralis)	Hydriastele_microspadix))	Dictyosperma_album))	(((Pelagodoxa_henryana	Manicaria_saccifera)	(Leopoldinia_pulchra	(Prestoea_acuminata	(Oenocarpus_bataua	Oenocarpus_minor))))	(Podococcus_barteri	Geonoma_undata)))))))	Kingia_australis);
((Sabal_domingensis	(((Serenoa_repens	Phoenix_dactylifera)	((Pseudophoenix_vinifera	Nypa_fruticans)	(((((Elaeis_guineensis	Elaeis_oleifera)	Bactris_major)	Attalea_speciosa)	((Reinhardtia_simplex	Reinhardtia_gracilis)	(Reinhardtia_latisecta	Reinhardtia_paiewonskiana)))	(((Sclerosperma_profizianum	Orania_palindan)	Iriartea_deltoidea)	((Pelagodoxa_henryana	(((((Leopoldinia_pulchra	Podococcus_barteri)	Geonoma_undata)	Manicaria_saccifera)	(Prestoea_acuminata	(Oenocarpus_minor	Oenocarpus_bataua)))	((Hydriastele_microspadix	Dypsis_decaryi)	(Dictyosperma_album	(Heterospathe_cagayanensis	((Burretiokentia_grandiflora	Kentiopsis_piersoniorum)	Veitchia_spiralis))))))	Roystonea_regia)))))	Calamus_caryotoides))	Kingia_australis);
((Pseudophoenix_vinifera	(((((Sclerosperma_profizianum	Orania_palindan)	((((((Manicaria_saccifera	Pelagodoxa_henryana)	((Dictyosperma_album	(Hydriastele_microspadix	(Heterospathe_cagayanensis	((Burretiokentia_grandiflora	Kentiopsis_piersoniorum)	Veitchia_spiralis))))	Dypsis_decaryi))	(Leopoldinia_pulchra	((Oenocarpus_minor	Oenocarpus_bataua)	Prestoea_acuminata)))	Geonoma_undata)	Roystonea_regia)	((((Elaeis_guineensis	Elaeis_oleifera)	Bactris_major)	Attalea_speciosa)	(Reinhardtia_simplex	(Reinhardtia_latisecta	(Reinhardtia_gracilis	Reinhardtia_paiewonskiana))))))	(Podococcus_barteri	Iriartea_deltoidea))	(Sabal_domingensis	(Serenoa_repens	Phoenix_dactylifera)))	(Calamus_caryotoides	Nypa_fruticans)))	Kingia_australis);
((Calamus_caryotoides	(Nypa_fruticans	((((Sclerosperma_profizianum	Orania_palindan)	((((Dictyosperma_album	((Hydriastele_microspadix	((Burretiokentia_grandiflora	Kentiopsis_piersoniorum)	(Veitchia_spiralis	Heterospathe_cagayanensis)))	Dypsis_decaryi))	(Pelagodoxa_henryana	((Podococcus_barteri	(((Oenocarpus_minor	Oenocarpus_bataua)	Prestoea_acuminata)	Leopoldinia_pulchra))	(Manicaria_saccifera	Geonoma_undata))))	Roystonea_regia)	((((Elaeis_guineensis	Elaeis_oleifera)	Bactris_major)	Attalea_speciosa)	(Reinhardtia_simplex	(Reinhardtia_latisecta	(Reinhardtia_gracilis	Reinhardtia_paiewonskiana))))))	Iriartea_deltoidea)	(Pseudophoenix_vinifera	(Sabal_domingensis	(Serenoa_repens	Phoenix_dactylifera))))))	Kingia_australis);
((Nypa_fruticans	((((((Sclerosperma_profizianum	Orania_palindan)	(((((Dictyosperma_album	(((Heterospathe_cagayanensis	(Hydriastele_microspadix	Veitchia_spiralis))	(Burretiokentia_grandiflora	Kentiopsis_piersoniorum))	Dypsis_decaryi))	((((Oenocarpus_minor	Oenocarpus_bataua)	Prestoea_acuminata)	Leopoldinia_pulchra)	((Pelagodoxa_henryana	Podococcus_barteri)	Manicaria_saccifera)))	Geonoma_undata)	Roystonea_regia)	((((Elaeis_guineensis	Elaeis_oleifera)	Bactris_major)	Attalea_speciosa)	((Reinhardtia_gracilis	Reinhardtia_simplex)	(Reinhardtia_latisecta	Reinhardtia_paiewonskiana)))))	Iriartea_deltoidea)	(Sabal_domingensis	(Serenoa_repens	Phoenix_dactylifera)))	Pseudophoenix_vinifera)	Calamus_caryotoides))	Kingia_australis);
((((Reinhardtia_gracilis	Reinhardtia_simplex)	(Reinhardtia_latisecta	Reinhardtia_paiewonskiana))	(((((Pseudophoenix_vinifera	Iriartea_deltoidea)	((Sabal_domingensis	(Serenoa_repens	Phoenix_dactylifera))	Nypa_fruticans))	(Sclerosperma_profizianum	Orania_palindan))	(Calamus_caryotoides	((((Dictyosperma_album	((Heterospathe_cagayanensis	(((Burretiokentia_grandiflora	Kentiopsis_piersoniorum)	Veitchia_spiralis)	Hydriastele_microspadix))	Dypsis_decaryi))	(((Oenocarpus_minor	Oenocarpus_bataua)	(Podococcus_barteri	Prestoea_acuminata))	((Manicaria_saccifera	Leopoldinia_pulchra)	Pelagodoxa_henryana)))	Geonoma_undata)	Roystonea_regia)))	(((Elaeis_guineensis	Elaeis_oleifera)	Bactris_major)	Attalea_speciosa)))	Kingia_australis);
((Orania_palindan	((((((Dypsis_decaryi	(Dictyosperma_album	(((Hydriastele_microspadix	Veitchia_spiralis)	Heterospathe_cagayanensis)	(Burretiokentia_grandiflora	Kentiopsis_piersoniorum))))	((((Podococcus_barteri	Geonoma_undata)	Manicaria_saccifera)	Pelagodoxa_henryana)	(Leopoldinia_pulchra	((Oenocarpus_minor	Oenocarpus_bataua)	Prestoea_acuminata))))	Roystonea_regia)	((((Elaeis_guineensis	Elaeis_oleifera)	Bactris_major)	Attalea_speciosa)	((Reinhardtia_gracilis	Reinhardtia_simplex)	(Reinhardtia_latisecta	Reinhardtia_paiewonskiana))))	(Iriartea_deltoidea	((Sabal_domingensis	(Serenoa_repens	Phoenix_dactylifera))	((Nypa_fruticans	Pseudophoenix_vinifera)	Calamus_caryotoides))))	Sclerosperma_profizianum))	Kingia_australis);
((Orania_palindan	(((((((Dypsis_decaryi	(Dictyosperma_album	((Burretiokentia_grandiflora	(Hydriastele_microspadix	(Veitchia_spiralis	Kentiopsis_piersoniorum)))	Heterospathe_cagayanensis)))	((Pelagodoxa_henryana	Leopoldinia_pulchra)	(((Oenocarpus_minor	Oenocarpus_bataua)	Prestoea_acuminata)	Manicaria_saccifera)))	(Podococcus_barteri	Geonoma_undata))	Roystonea_regia)	((((Elaeis_guineensis	Elaeis_oleifera)	Bactris_major)	Attalea_speciosa)	((Reinhardtia_gracilis	Reinhardtia_simplex)	(Reinhardtia_latisecta	Reinhardtia_paiewonskiana))))	(Iriartea_deltoidea	((Serenoa_repens	((Calamus_caryotoides	Phoenix_dactylifera)	Sabal_domingensis))	(Nypa_fruticans	Pseudophoenix_vinifera))))	Sclerosperma_profizianum))	Kingia_australis);
((Orania_palindan	((((Calamus_caryotoides	((Dypsis_decaryi	(Dictyosperma_album	((Hydriastele_microspadix	(Burretiokentia_grandiflora	(Kentiopsis_piersoniorum	Veitchia_spiralis)))	Heterospathe_cagayanensis)))	((Manicaria_saccifera	Geonoma_undata)	((Leopoldinia_pulchra	((Oenocarpus_minor	Oenocarpus_bataua)	Prestoea_acuminata))	Pelagodoxa_henryana))))	Roystonea_regia)	((Podococcus_barteri	((((Elaeis_guineensis	Elaeis_oleifera)	Bactris_major)	Attalea_speciosa)	((Reinhardtia_gracilis	Reinhardtia_simplex)	(Reinhardtia_latisecta	Reinhardtia_paiewonskiana))))	(Iriartea_deltoidea	(((Phoenix_dactylifera	Serenoa_repens)	Sabal_domingensis)	(Nypa_fruticans	Pseudophoenix_vinifera)))))	Sclerosperma_profizianum))	Kingia_australis);
((Calamus_caryotoides	(Nypa_fruticans	(Pseudophoenix_vinifera	(((((Sclerosperma_profizianum	Orania_palindan)	((((Dypsis_decaryi	(Dictyosperma_album	((Burretiokentia_grandiflora	((Kentiopsis_piersoniorum	Veitchia_spiralis)	Hydriastele_microspadix))	Heterospathe_cagayanensis)))	((Manicaria_saccifera	(Podococcus_barteri	Geonoma_undata))	(Leopoldinia_pulchra	((Oenocarpus_minor	Oenocarpus_bataua)	Prestoea_acuminata))))	Pelagodoxa_henryana)	Roystonea_regia))	((((Elaeis_guineensis	Elaeis_oleifera)	Bactris_major)	Attalea_speciosa)	(Reinhardtia_simplex	(Reinhardtia_latisecta	(Reinhardtia_gracilis	Reinhardtia_paiewonskiana)))))	Iriartea_deltoidea)	((Phoenix_dactylifera	Serenoa_repens)	Sabal_domingensis)))))	Kingia_australis);
((Orania_palindan	(((((Calamus_caryotoides	(((Podococcus_barteri	((Dypsis_decaryi	Dictyosperma_album)	((Heterospathe_cagayanensis	((Burretiokentia_grandiflora	Kentiopsis_piersoniorum)	Veitchia_spiralis))	Hydriastele_microspadix)))	((Pelagodoxa_henryana	Manicaria_saccifera)	(Leopoldinia_pulchra	((Oenocarpus_minor	Oenocarpus_bataua)	Prestoea_acuminata))))	Geonoma_undata))	Roystonea_regia)	((((Elaeis_guineensis	Elaeis_oleifera)	Bactris_major)	Attalea_speciosa)	((Reinhardtia_gracilis	Reinhardtia_simplex)	(Reinhardtia_latisecta	Reinhardtia_paiewonskiana))))	(Iriartea_deltoidea	(((Phoenix_dactylifera	Serenoa_repens)	Sabal_domingensis)	(Nypa_fruticans	Pseudophoenix_vinifera))))	Sclerosperma_profizianum))	Kingia_australis);
((Calamus_caryotoides	((((Sabal_domingensis	(Serenoa_repens	Phoenix_dactylifera))	Pseudophoenix_vinifera)	(((Attalea_speciosa	(Bactris_major	(Elaeis_oleifera	Elaeis_guineensis)))	((Reinhardtia_paiewonskiana	(Podococcus_barteri	Reinhardtia_latisecta))	(Reinhardtia_gracilis	Reinhardtia_simplex)))	(Roystonea_regia	((Orania_palindan	Iriartea_deltoidea)	(Sclerosperma_profizianum	(((Geonoma_undata	((Oenocarpus_minor	Oenocarpus_bataua)	(Leopoldinia_pulchra	Prestoea_acuminata)))	(Manicaria_saccifera	Pelagodoxa_henryana))	(Dictyosperma_album	(Dypsis_decaryi	(Hydriastele_microspadix	((Burretiokentia_grandiflora	(Kentiopsis_piersoniorum	Veitchia_spiralis))	Heterospathe_cagayanensis))))))))))	Nypa_fruticans))	Kingia_australis);
((Sclerosperma_profizianum	((((((Nypa_fruticans	Pseudophoenix_vinifera)	(Sabal_domingensis	(Serenoa_repens	Phoenix_dactylifera)))	Iriartea_deltoidea)	((Attalea_speciosa	(Bactris_major	(Elaeis_oleifera	Elaeis_guineensis)))	((Reinhardtia_paiewonskiana	Reinhardtia_latisecta)	(Podococcus_barteri	(Reinhardtia_simplex	Reinhardtia_gracilis)))))	(Roystonea_regia	(((Manicaria_saccifera	Pelagodoxa_henryana)	((Calamus_caryotoides	Geonoma_undata)	((Oenocarpus_minor	Oenocarpus_bataua)	(Leopoldinia_pulchra	Prestoea_acuminata))))	(Dictyosperma_album	(Dypsis_decaryi	(Hydriastele_microspadix	((Burretiokentia_grandiflora	(Kentiopsis_piersoniorum	Veitchia_spiralis))	Heterospathe_cagayanensis)))))))	Orania_palindan))	Kingia_australis);
(((((Iriartea_deltoidea	(Pseudophoenix_vinifera	((((Attalea_speciosa	(Bactris_major	(Elaeis_oleifera	Elaeis_guineensis)))	(((Reinhardtia_gracilis	Reinhardtia_paiewonskiana)	Reinhardtia_latisecta)	Reinhardtia_simplex))	(Roystonea_regia	(((((Podococcus_barteri	Geonoma_undata)	Manicaria_saccifera)	((Oenocarpus_minor	Oenocarpus_bataua)	(Leopoldinia_pulchra	Prestoea_acuminata)))	((Dictyosperma_album	(Dypsis_decaryi	(Hydriastele_microspadix	(Veitchia_spiralis	(Burretiokentia_grandiflora	Kentiopsis_piersoniorum)))))	Heterospathe_cagayanensis))	Pelagodoxa_henryana)))	(Orania_palindan	Sclerosperma_profizianum))))	(Calamus_caryotoides	Nypa_fruticans))	Sabal_domingensis)	(Serenoa_repens	Phoenix_dactylifera))	Kingia_australis);
((Orania_palindan	(Sclerosperma_profizianum	((((Attalea_speciosa	(Bactris_major	(Elaeis_oleifera	Elaeis_guineensis)))	((Reinhardtia_paiewonskiana	Reinhardtia_latisecta)	(Reinhardtia_gracilis	Reinhardtia_simplex)))	(((Pelagodoxa_henryana	(Leopoldinia_pulchra	(Geonoma_undata	Manicaria_saccifera)))	(((Oenocarpus_minor	Oenocarpus_bataua)	Prestoea_acuminata)	((Dypsis_decaryi	(((Podococcus_barteri	Hydriastele_microspadix)	(Veitchia_spiralis	(Burretiokentia_grandiflora	Kentiopsis_piersoniorum)))	Dictyosperma_album))	Heterospathe_cagayanensis)))	(Calamus_caryotoides	Roystonea_regia)))	(Iriartea_deltoidea	(Pseudophoenix_vinifera	((Sabal_domingensis	(Serenoa_repens	Phoenix_dactylifera))	Nypa_fruticans))))))	Kingia_australis);
((Orania_palindan	(Sclerosperma_profizianum	((((Attalea_speciosa	(Bactris_major	(Elaeis_oleifera	Elaeis_guineensis)))	((Reinhardtia_paiewonskiana	Reinhardtia_latisecta)	(Reinhardtia_gracilis	Reinhardtia_simplex)))	(Roystonea_regia	((Pelagodoxa_henryana	((Dictyosperma_album	(Dypsis_decaryi	((Heterospathe_cagayanensis	(Veitchia_spiralis	Hydriastele_microspadix))	(Burretiokentia_grandiflora	Kentiopsis_piersoniorum))))	(((Geonoma_undata	Manicaria_saccifera)	Leopoldinia_pulchra)	((Oenocarpus_minor	Oenocarpus_bataua)	(Podococcus_barteri	Prestoea_acuminata)))))	Calamus_caryotoides)))	(Iriartea_deltoidea	((Sabal_domingensis	(Serenoa_repens	Phoenix_dactylifera))	(Nypa_fruticans	Pseudophoenix_vinifera))))))	Kingia_australis);
((Sabal_domingensis	((Serenoa_repens	Phoenix_dactylifera)	((Nypa_fruticans	Pseudophoenix_vinifera)	(((Orania_palindan	Sclerosperma_profizianum)	(((Attalea_speciosa	(Bactris_major	(Elaeis_oleifera	Elaeis_guineensis)))	((Reinhardtia_paiewonskiana	Reinhardtia_latisecta)	(Reinhardtia_gracilis	Reinhardtia_simplex)))	(Roystonea_regia	(((((Oenocarpus_minor	Oenocarpus_bataua)	Prestoea_acuminata)	(Podococcus_barteri	Pelagodoxa_henryana))	(((Burretiokentia_grandiflora	Kentiopsis_piersoniorum)	(Dypsis_decaryi	((Heterospathe_cagayanensis	(Veitchia_spiralis	Hydriastele_microspadix))	Dictyosperma_album)))	((Geonoma_undata	Manicaria_saccifera)	Leopoldinia_pulchra)))	Calamus_caryotoides))))	Iriartea_deltoidea))))	Kingia_australis);
((Calamus_caryotoides	(((Sabal_domingensis	(Serenoa_repens	Phoenix_dactylifera))	(Nypa_fruticans	Pseudophoenix_vinifera))	(((Orania_palindan	Sclerosperma_profizianum)	(((Attalea_speciosa	(Bactris_major	(Elaeis_oleifera	Elaeis_guineensis)))	((Reinhardtia_paiewonskiana	Reinhardtia_latisecta)	(Reinhardtia_gracilis	Reinhardtia_simplex)))	((((Podococcus_barteri	Geonoma_undata)	((Dypsis_decaryi	Hydriastele_microspadix)	(Dictyosperma_album	(Heterospathe_cagayanensis	(Burretiokentia_grandiflora	(Veitchia_spiralis	Kentiopsis_piersoniorum))))))	(((Oenocarpus_minor	Oenocarpus_bataua)	Prestoea_acuminata)	(Pelagodoxa_henryana	(Leopoldinia_pulchra	Manicaria_saccifera))))	Roystonea_regia)))	Iriartea_deltoidea)))	Kingia_australis);
((Orania_palindan	(Sclerosperma_profizianum	(((Attalea_speciosa	(Bactris_major	(Elaeis_oleifera	Elaeis_guineensis)))	((Reinhardtia_paiewonskiana	Reinhardtia_latisecta)	(Reinhardtia_gracilis	Reinhardtia_simplex)))	((Iriartea_deltoidea	((Sabal_domingensis	(Serenoa_repens	Phoenix_dactylifera))	((Calamus_caryotoides	Nypa_fruticans)	Pseudophoenix_vinifera)))	(((((Hydriastele_microspadix	(Heterospathe_cagayanensis	(Veitchia_spiralis	(Kentiopsis_piersoniorum	Burretiokentia_grandiflora))))	(Dictyosperma_album	Dypsis_decaryi))	(((Oenocarpus_minor	Oenocarpus_bataua)	(Podococcus_barteri	Prestoea_acuminata))	(Geonoma_undata	(Leopoldinia_pulchra	Manicaria_saccifera))))	Pelagodoxa_henryana)	Roystonea_regia)))))	Kingia_australis);
((Sclerosperma_profizianum	(((Iriartea_deltoidea	(((Sabal_domingensis	(Serenoa_repens	Phoenix_dactylifera))	Pseudophoenix_vinifera)	(Nypa_fruticans	Calamus_caryotoides)))	((((((Dictyosperma_album	((Kentiopsis_piersoniorum	Burretiokentia_grandiflora)	(Heterospathe_cagayanensis	(Hydriastele_microspadix	Veitchia_spiralis))))	Dypsis_decaryi)	((Manicaria_saccifera	Pelagodoxa_henryana)	((Leopoldinia_pulchra	Podococcus_barteri)	(Prestoea_acuminata	(Oenocarpus_minor	Oenocarpus_bataua)))))	Geonoma_undata)	Roystonea_regia)	((Attalea_speciosa	(Bactris_major	(Elaeis_oleifera	Elaeis_guineensis)))	((Reinhardtia_paiewonskiana	Reinhardtia_latisecta)	(Reinhardtia_gracilis	Reinhardtia_simplex)))))	Orania_palindan))	Kingia_australis);
((Orania_palindan	(Sclerosperma_profizianum	((Iriartea_deltoidea	(((Sabal_domingensis	(Serenoa_repens	Phoenix_dactylifera))	Pseudophoenix_vinifera)	(Nypa_fruticans	Calamus_caryotoides)))	((((((((((Veitchia_spiralis	Kentiopsis_piersoniorum)	Hydriastele_microspadix)	Burretiokentia_grandiflora)	Heterospathe_cagayanensis)	Dypsis_decaryi)	Dictyosperma_album)	Pelagodoxa_henryana)	(((Prestoea_acuminata	Podococcus_barteri)	(Oenocarpus_minor	Oenocarpus_bataua))	(Leopoldinia_pulchra	(Geonoma_undata	Manicaria_saccifera))))	Roystonea_regia)	((Attalea_speciosa	(Bactris_major	(Elaeis_oleifera	Elaeis_guineensis)))	(((Reinhardtia_gracilis	Reinhardtia_paiewonskiana)	Reinhardtia_latisecta)	Reinhardtia_simplex))))))	Kingia_australis);
