# Supplementary material for: Data supporting the nuclear phylogenomics of the palm subfamily Arecoideae (Arecaceae)
Source: Data Brief. 2016 Mar 2;7:532–6. doi: 10.1016/j.dib.2016.02.063 (PMC4796708; doi:10.1016/j.dib.2016.02.063)
Supplement: Supplementary file 5 — Supplementary material [file mmc5.zip › RAxML_bootstrap.Elaeis_872.raxml.tre]

((Manicaria_saccifera	((Chamaedorea_seifrizii	(Nypa_fruticans	Serenoa_repens))	((Leopoldinia_pulchra	Geonoma_undata)	((((Oenocarpus_minor	Oenocarpus_bataua)	Prestoea_acuminata)	((Dictyosperma_album	Dypsis_decaryi)	(Veitchia_spiralis	(Heterospathe_cagayanensis	(Kentiopsis_piersoniorum	(Burretiokentia_grandiflora	Hydriastele_microspadix))))))	(((Iriartea_deltoidea	(Bactris_major	Attalea_speciosa))	(((Elaeis_guineensis	Elaeis_oleifera)	(((Reinhardtia_simplex	Reinhardtia_gracilis)	(Reinhardtia_latisecta	Reinhardtia_paiewonskiana))	((Roystonea_regia	Calamus_caryotoides)	Pelagodoxa_henryana)))	((Phoenix_dactylifera	Sabal_domingensis)	(Sclerosperma_profizianum	Pseudophoenix_vinifera))))	(Podococcus_barteri	Orania_palindan))))))	Kingia_australis);
((Geonoma_undata	((Manicaria_saccifera	(((((Oenocarpus_minor	Oenocarpus_bataua)	Prestoea_acuminata)	((((Heterospathe_cagayanensis	Burretiokentia_grandiflora)	(Kentiopsis_piersoniorum	Hydriastele_microspadix))	(Dictyosperma_album	Veitchia_spiralis))	Dypsis_decaryi))	((((((Reinhardtia_simplex	Reinhardtia_gracilis)	(Reinhardtia_latisecta	Reinhardtia_paiewonskiana))	((((Pelagodoxa_henryana	Elaeis_guineensis)	Elaeis_oleifera)	(Calamus_caryotoides	Bactris_major))	(((Chamaedorea_seifrizii	Sclerosperma_profizianum)	Pseudophoenix_vinifera)	Orania_palindan)))	Roystonea_regia)	(Phoenix_dactylifera	Sabal_domingensis))	((Attalea_speciosa	Iriartea_deltoidea)	Podococcus_barteri)))	(Leopoldinia_pulchra	Serenoa_repens)))	Nypa_fruticans))	Kingia_australis);
((Pseudophoenix_vinifera	(((((((((Reinhardtia_simplex	Reinhardtia_gracilis)	(Reinhardtia_latisecta	Reinhardtia_paiewonskiana))	((Elaeis_guineensis	Elaeis_oleifera)	Bactris_major))	(((((((Leopoldinia_pulchra	Geonoma_undata)	(((((Heterospathe_cagayanensis	Kentiopsis_piersoniorum)	Hydriastele_microspadix)	(Dictyosperma_album	Veitchia_spiralis))	Dypsis_decaryi)	Burretiokentia_grandiflora))	Podococcus_barteri)	(Oenocarpus_minor	Oenocarpus_bataua))	Prestoea_acuminata)	(Serenoa_repens	Orania_palindan))	Manicaria_saccifera))	((Pelagodoxa_henryana	Roystonea_regia)	(Calamus_caryotoides	Nypa_fruticans)))	(Attalea_speciosa	Iriartea_deltoidea))	(Phoenix_dactylifera	Sabal_domingensis))	Chamaedorea_seifrizii)	Sclerosperma_profizianum))	Kingia_australis);
((Manicaria_saccifera	(((((Podococcus_barteri	(Sabal_domingensis	(Pelagodoxa_henryana	Phoenix_dactylifera)))	(((Leopoldinia_pulchra	Geonoma_undata)	(Dypsis_decaryi	((((Kentiopsis_piersoniorum	Hydriastele_microspadix)	Heterospathe_cagayanensis)	Veitchia_spiralis)	(Burretiokentia_grandiflora	Dictyosperma_album))))	(Serenoa_repens	(Oenocarpus_minor	Oenocarpus_bataua))))	(Roystonea_regia	(((Nypa_fruticans	((Reinhardtia_simplex	Reinhardtia_gracilis)	(Reinhardtia_latisecta	Reinhardtia_paiewonskiana)))	((Calamus_caryotoides	Orania_palindan)	((Chamaedorea_seifrizii	Sclerosperma_profizianum)	Pseudophoenix_vinifera)))	Iriartea_deltoidea)))	Prestoea_acuminata)	((Attalea_speciosa	(Elaeis_guineensis	Elaeis_oleifera))	Bactris_major)))	Kingia_australis);
((Pseudophoenix_vinifera	(((Sabal_domingensis	Phoenix_dactylifera)	(((((Manicaria_saccifera	(Dypsis_decaryi	((((Kentiopsis_piersoniorum	Hydriastele_microspadix)	Heterospathe_cagayanensis)	Veitchia_spiralis)	((Leopoldinia_pulchra	Burretiokentia_grandiflora)	Dictyosperma_album))))	((Prestoea_acuminata	(Oenocarpus_minor	Oenocarpus_bataua))	Geonoma_undata))	((((Calamus_caryotoides	Orania_palindan)	Iriartea_deltoidea)	((Serenoa_repens	Chamaedorea_seifrizii)	(Nypa_fruticans	((Reinhardtia_simplex	Reinhardtia_gracilis)	(Reinhardtia_latisecta	Reinhardtia_paiewonskiana)))))	Roystonea_regia))	(Attalea_speciosa	((Elaeis_guineensis	Elaeis_oleifera)	(Bactris_major	Pelagodoxa_henryana))))	Podococcus_barteri))	Sclerosperma_profizianum))	Kingia_australis);
((Leopoldinia_pulchra	(Burretiokentia_grandiflora	(Dictyosperma_album	(((((Kentiopsis_piersoniorum	Hydriastele_microspadix)	Heterospathe_cagayanensis)	Veitchia_spiralis)	(Podococcus_barteri	(Manicaria_saccifera	((Prestoea_acuminata	(Oenocarpus_minor	Oenocarpus_bataua))	((((Reinhardtia_simplex	Reinhardtia_gracilis)	(Reinhardtia_latisecta	Reinhardtia_paiewonskiana))	((Calamus_caryotoides	(Elaeis_guineensis	Elaeis_oleifera))	(Bactris_major	Pelagodoxa_henryana)))	((Roystonea_regia	Orania_palindan)	(((Sclerosperma_profizianum	Pseudophoenix_vinifera)	((((Sabal_domingensis	Phoenix_dactylifera)	Serenoa_repens)	Chamaedorea_seifrizii)	Nypa_fruticans))	(Iriartea_deltoidea	Attalea_speciosa))))))))	(Dypsis_decaryi	Geonoma_undata)))))	Kingia_australis);
((Manicaria_saccifera	((((((Reinhardtia_simplex	Reinhardtia_gracilis)	(Reinhardtia_latisecta	Reinhardtia_paiewonskiana))	((Pelagodoxa_henryana	Elaeis_guineensis)	Elaeis_oleifera))	(((Calamus_caryotoides	Chamaedorea_seifrizii)	Sclerosperma_profizianum)	Pseudophoenix_vinifera))	Roystonea_regia)	((Nypa_fruticans	((Sabal_domingensis	Phoenix_dactylifera)	Serenoa_repens))	(((((Leopoldinia_pulchra	Geonoma_undata)	((Dictyosperma_album	(((Heterospathe_cagayanensis	(Kentiopsis_piersoniorum	Hydriastele_microspadix))	Burretiokentia_grandiflora)	Veitchia_spiralis))	Dypsis_decaryi))	(Prestoea_acuminata	(Oenocarpus_minor	Oenocarpus_bataua)))	((Bactris_major	Orania_palindan)	Podococcus_barteri))	(Iriartea_deltoidea	Attalea_speciosa)))))	Kingia_australis);
((Pseudophoenix_vinifera	((((Sabal_domingensis	Phoenix_dactylifera)	(((Roystonea_regia	((Nypa_fruticans	Serenoa_repens)	Manicaria_saccifera))	((((((Veitchia_spiralis	Dypsis_decaryi)	((Hydriastele_microspadix	Kentiopsis_piersoniorum)	Heterospathe_cagayanensis))	(Dictyosperma_album	Burretiokentia_grandiflora))	Prestoea_acuminata)	(Oenocarpus_minor	Oenocarpus_bataua))	(Iriartea_deltoidea	((Leopoldinia_pulchra	Geonoma_undata)	(Orania_palindan	Podococcus_barteri)))))	(((Reinhardtia_simplex	Reinhardtia_gracilis)	(Reinhardtia_latisecta	Reinhardtia_paiewonskiana))	(Bactris_major	((Pelagodoxa_henryana	Attalea_speciosa)	(Elaeis_guineensis	Elaeis_oleifera))))))	(Calamus_caryotoides	Chamaedorea_seifrizii))	Sclerosperma_profizianum))	Kingia_australis);
((Pseudophoenix_vinifera	(((((Sabal_domingensis	Phoenix_dactylifera)	(((Podococcus_barteri	(Nypa_fruticans	((Reinhardtia_simplex	Reinhardtia_gracilis)	(Reinhardtia_latisecta	Reinhardtia_paiewonskiana))))	((Bactris_major	(Elaeis_guineensis	Elaeis_oleifera))	Attalea_speciosa))	(((((Prestoea_acuminata	(Leopoldinia_pulchra	Geonoma_undata))	(((((Hydriastele_microspadix	Burretiokentia_grandiflora)	Kentiopsis_piersoniorum)	Heterospathe_cagayanensis)	(Veitchia_spiralis	Dictyosperma_album))	Dypsis_decaryi))	(Oenocarpus_minor	Oenocarpus_bataua))	Manicaria_saccifera)	(((Calamus_caryotoides	Pelagodoxa_henryana)	Roystonea_regia)	(Serenoa_repens	Orania_palindan)))))	Iriartea_deltoidea)	Chamaedorea_seifrizii)	Sclerosperma_profizianum))	Kingia_australis);
((Pseudophoenix_vinifera	((((Sabal_domingensis	Phoenix_dactylifera)	((((Manicaria_saccifera	(Leopoldinia_pulchra	Geonoma_undata))	(Dypsis_decaryi	(((Kentiopsis_piersoniorum	(Heterospathe_cagayanensis	(Burretiokentia_grandiflora	Hydriastele_microspadix)))	Veitchia_spiralis)	Dictyosperma_album)))	(Prestoea_acuminata	(Oenocarpus_minor	Oenocarpus_bataua)))	(((Calamus_caryotoides	Serenoa_repens)	Orania_palindan)	(Roystonea_regia	(((Pelagodoxa_henryana	Podococcus_barteri)	(Nypa_fruticans	((Reinhardtia_simplex	Reinhardtia_gracilis)	(Reinhardtia_latisecta	Reinhardtia_paiewonskiana))))	((Bactris_major	(Elaeis_guineensis	Elaeis_oleifera))	Attalea_speciosa))))))	Iriartea_deltoidea)	(Chamaedorea_seifrizii	Sclerosperma_profizianum)))	Kingia_australis);
((Roystonea_regia	((((((Serenoa_repens	Prestoea_acuminata)	(Attalea_speciosa	Iriartea_deltoidea))	(((Nypa_fruticans	Manicaria_saccifera)	((Podococcus_barteri	((Dypsis_decaryi	(Dictyosperma_album	((Veitchia_spiralis	((Kentiopsis_piersoniorum	Hydriastele_microspadix)	(Heterospathe_cagayanensis	Burretiokentia_grandiflora)))	(Leopoldinia_pulchra	Geonoma_undata))))	(Oenocarpus_minor	Oenocarpus_bataua)))	Orania_palindan))	((Phoenix_dactylifera	Sabal_domingensis)	(Chamaedorea_seifrizii	(Sclerosperma_profizianum	Pseudophoenix_vinifera)))))	(Bactris_major	(Elaeis_guineensis	Elaeis_oleifera)))	((Reinhardtia_gracilis	Reinhardtia_simplex)	(Reinhardtia_latisecta	Reinhardtia_paiewonskiana)))	(Calamus_caryotoides	Pelagodoxa_henryana)))	Kingia_australis);
((Burretiokentia_grandiflora	((Leopoldinia_pulchra	Dictyosperma_album)	((((Podococcus_barteri	Geonoma_undata)	((Oenocarpus_minor	Oenocarpus_bataua)	((((((Phoenix_dactylifera	Sabal_domingensis)	(Chamaedorea_seifrizii	(Sclerosperma_profizianum	Pseudophoenix_vinifera)))	((Roystonea_regia	(Pelagodoxa_henryana	((Reinhardtia_gracilis	Reinhardtia_simplex)	(Reinhardtia_latisecta	Reinhardtia_paiewonskiana))))	Manicaria_saccifera))	((Bactris_major	(Elaeis_guineensis	Elaeis_oleifera))	(Calamus_caryotoides	Nypa_fruticans)))	Orania_palindan)	((Attalea_speciosa	Iriartea_deltoidea)	(Prestoea_acuminata	Serenoa_repens)))))	Dypsis_decaryi)	((Hydriastele_microspadix	(Veitchia_spiralis	Kentiopsis_piersoniorum))	Heterospathe_cagayanensis))))	Kingia_australis);
((Dictyosperma_album	((((((Prestoea_acuminata	(Oenocarpus_minor	Oenocarpus_bataua))	(((Attalea_speciosa	Iriartea_deltoidea)	((Roystonea_regia	((((Chamaedorea_seifrizii	Calamus_caryotoides)	(Serenoa_repens	Orania_palindan))	((Bactris_major	(Elaeis_guineensis	Elaeis_oleifera))	(Pelagodoxa_henryana	(Nypa_fruticans	((Reinhardtia_gracilis	Reinhardtia_simplex)	(Reinhardtia_latisecta	Reinhardtia_paiewonskiana))))))	(Sclerosperma_profizianum	Pseudophoenix_vinifera)))	(Phoenix_dactylifera	Sabal_domingensis)))	Podococcus_barteri))	Manicaria_saccifera)	(Dypsis_decaryi	Geonoma_undata))	(((Hydriastele_microspadix	Kentiopsis_piersoniorum)	Heterospathe_cagayanensis)	Veitchia_spiralis))	(Leopoldinia_pulchra	Burretiokentia_grandiflora)))	Kingia_australis);
((Burretiokentia_grandiflora	(Manicaria_saccifera	(((((Roystonea_regia	((Iriartea_deltoidea	(Chamaedorea_seifrizii	(Nypa_fruticans	((Reinhardtia_gracilis	Reinhardtia_simplex)	(Reinhardtia_latisecta	Reinhardtia_paiewonskiana)))))	((Pelagodoxa_henryana	(Bactris_major	Pseudophoenix_vinifera))	((((Calamus_caryotoides	Serenoa_repens)	Sclerosperma_profizianum)	Orania_palindan)	(Elaeis_guineensis	Elaeis_oleifera)))))	(Phoenix_dactylifera	Sabal_domingensis))	(Podococcus_barteri	Attalea_speciosa))	((Prestoea_acuminata	(Oenocarpus_minor	Oenocarpus_bataua))	(((Hydriastele_microspadix	(Dictyosperma_album	(Veitchia_spiralis	Kentiopsis_piersoniorum)))	Heterospathe_cagayanensis)	Dypsis_decaryi)))	(Leopoldinia_pulchra	Geonoma_undata))))	Kingia_australis);
((Manicaria_saccifera	(((Phoenix_dactylifera	Sabal_domingensis)	(Roystonea_regia	((Reinhardtia_gracilis	Reinhardtia_simplex)	(Reinhardtia_latisecta	Reinhardtia_paiewonskiana))))	((((Pelagodoxa_henryana	Pseudophoenix_vinifera)	(((Sclerosperma_profizianum	((Chamaedorea_seifrizii	(Nypa_fruticans	Calamus_caryotoides))	Serenoa_repens))	Orania_palindan)	(Elaeis_guineensis	Elaeis_oleifera)))	(Bactris_major	Burretiokentia_grandiflora))	((((Podococcus_barteri	(Leopoldinia_pulchra	Geonoma_undata))	(Oenocarpus_minor	Oenocarpus_bataua))	((((Hydriastele_microspadix	Kentiopsis_piersoniorum)	Heterospathe_cagayanensis)	Dictyosperma_album)	Dypsis_decaryi))	((Iriartea_deltoidea	Attalea_speciosa)	(Veitchia_spiralis	Prestoea_acuminata))))))	Kingia_australis);
((Pseudophoenix_vinifera	((Sclerosperma_profizianum	Chamaedorea_seifrizii)	((Nypa_fruticans	Calamus_caryotoides)	(Orania_palindan	((((Bactris_major	(Leopoldinia_pulchra	Burretiokentia_grandiflora))	((Reinhardtia_gracilis	Reinhardtia_simplex)	(Reinhardtia_latisecta	Reinhardtia_paiewonskiana)))	(Elaeis_guineensis	Elaeis_oleifera))	(((Roystonea_regia	((Podococcus_barteri	(Geonoma_undata	(Prestoea_acuminata	(Oenocarpus_minor	Oenocarpus_bataua))))	((((Hydriastele_microspadix	Kentiopsis_piersoniorum)	Heterospathe_cagayanensis)	(Veitchia_spiralis	Dictyosperma_album))	Dypsis_decaryi)))	(((Pelagodoxa_henryana	Phoenix_dactylifera)	Sabal_domingensis)	(Attalea_speciosa	(Iriartea_deltoidea	Serenoa_repens))))	Manicaria_saccifera))))))	Kingia_australis);
((Burretiokentia_grandiflora	((Orania_palindan	(Elaeis_guineensis	Elaeis_oleifera))	((Nypa_fruticans	Calamus_caryotoides)	((Bactris_major	(((Phoenix_dactylifera	Sabal_domingensis)	(((Reinhardtia_gracilis	Reinhardtia_simplex)	(Reinhardtia_latisecta	Reinhardtia_paiewonskiana))	(Pelagodoxa_henryana	Roystonea_regia)))	((Geonoma_undata	Manicaria_saccifera)	((Attalea_speciosa	(Iriartea_deltoidea	Serenoa_repens))	((((Oenocarpus_minor	Oenocarpus_bataua)	Podococcus_barteri)	((Dictyosperma_album	(((Hydriastele_microspadix	Kentiopsis_piersoniorum)	Heterospathe_cagayanensis)	Veitchia_spiralis))	Dypsis_decaryi))	Prestoea_acuminata)))))	((Pseudophoenix_vinifera	(Leopoldinia_pulchra	Sclerosperma_profizianum))	Chamaedorea_seifrizii)))))	Kingia_australis);
((Geonoma_undata	(((((Prestoea_acuminata	(Oenocarpus_minor	((Pelagodoxa_henryana	Serenoa_repens)	Oenocarpus_bataua)))	((((Iriartea_deltoidea	Roystonea_regia)	(((Chamaedorea_seifrizii	Calamus_caryotoides)	((((Nypa_fruticans	(Reinhardtia_gracilis	Reinhardtia_simplex))	(Reinhardtia_latisecta	Reinhardtia_paiewonskiana))	(((Leopoldinia_pulchra	Burretiokentia_grandiflora)	Orania_palindan)	(Elaeis_guineensis	Elaeis_oleifera)))	(Pseudophoenix_vinifera	Sclerosperma_profizianum)))	Bactris_major))	Attalea_speciosa)	(Phoenix_dactylifera	Sabal_domingensis)))	Manicaria_saccifera)	((Dictyosperma_album	(((Hydriastele_microspadix	Kentiopsis_piersoniorum)	Heterospathe_cagayanensis)	Veitchia_spiralis))	Dypsis_decaryi))	Podococcus_barteri))	Kingia_australis);
((Geonoma_undata	(Manicaria_saccifera	(((Prestoea_acuminata	(Oenocarpus_minor	Oenocarpus_bataua))	(((Roystonea_regia	((Chamaedorea_seifrizii	Iriartea_deltoidea)	(Orania_palindan	(((((Nypa_fruticans	(Reinhardtia_gracilis	Reinhardtia_simplex))	(Reinhardtia_latisecta	Reinhardtia_paiewonskiana))	((Elaeis_guineensis	Elaeis_oleifera)	Calamus_caryotoides))	(((Phoenix_dactylifera	Sabal_domingensis)	Pelagodoxa_henryana)	(Pseudophoenix_vinifera	Sclerosperma_profizianum)))	(Leopoldinia_pulchra	Burretiokentia_grandiflora)))))	(Bactris_major	(Serenoa_repens	Attalea_speciosa)))	Podococcus_barteri))	((Dypsis_decaryi	Dictyosperma_album)	((Hydriastele_microspadix	(Veitchia_spiralis	Kentiopsis_piersoniorum))	Heterospathe_cagayanensis)))))	Kingia_australis);
((Leopoldinia_pulchra	(Burretiokentia_grandiflora	(Dictyosperma_album	((Hydriastele_microspadix	((Veitchia_spiralis	Kentiopsis_piersoniorum)	Heterospathe_cagayanensis))	((((Phoenix_dactylifera	Sabal_domingensis)	((Serenoa_repens	Prestoea_acuminata)	(Oenocarpus_minor	Oenocarpus_bataua)))	((((Chamaedorea_seifrizii	(Pseudophoenix_vinifera	Sclerosperma_profizianum))	Iriartea_deltoidea)	(((Orania_palindan	(Elaeis_guineensis	Elaeis_oleifera))	(Nypa_fruticans	Calamus_caryotoides))	Pelagodoxa_henryana))	(((Geonoma_undata	Manicaria_saccifera)	Roystonea_regia)	((Bactris_major	Attalea_speciosa)	(Podococcus_barteri	((Reinhardtia_gracilis	Reinhardtia_simplex)	(Reinhardtia_latisecta	Reinhardtia_paiewonskiana)))))))	Dypsis_decaryi)))))	Kingia_australis);
((Manicaria_saccifera	((((((Pseudophoenix_vinifera	(Chamaedorea_seifrizii	Sclerosperma_profizianum))	((Nypa_fruticans	Calamus_caryotoides)	Orania_palindan))	(((Reinhardtia_paiewonskiana	Reinhardtia_latisecta)	(Reinhardtia_simplex	Reinhardtia_gracilis))	Iriartea_deltoidea))	(Pelagodoxa_henryana	(Leopoldinia_pulchra	Roystonea_regia)))	((Sabal_domingensis	Phoenix_dactylifera)	((Bactris_major	(Elaeis_guineensis	Elaeis_oleifera))	Attalea_speciosa)))	((Podococcus_barteri	Geonoma_undata)	((((Burretiokentia_grandiflora	((Kentiopsis_piersoniorum	Veitchia_spiralis)	Heterospathe_cagayanensis))	Dictyosperma_album)	(Dypsis_decaryi	Hydriastele_microspadix))	(Prestoea_acuminata	(Serenoa_repens	(Oenocarpus_minor	Oenocarpus_bataua)))))))	Kingia_australis);
((Nypa_fruticans	(((Reinhardtia_paiewonskiana	Reinhardtia_latisecta)	(Reinhardtia_simplex	Reinhardtia_gracilis))	((Iriartea_deltoidea	(((Elaeis_guineensis	Elaeis_oleifera)	(Chamaedorea_seifrizii	(Calamus_caryotoides	Orania_palindan)))	((Phoenix_dactylifera	((Roystonea_regia	((Leopoldinia_pulchra	Geonoma_undata)	(Serenoa_repens	Manicaria_saccifera)))	(Podococcus_barteri	(((Dypsis_decaryi	Hydriastele_microspadix)	((Burretiokentia_grandiflora	((Kentiopsis_piersoniorum	Veitchia_spiralis)	Heterospathe_cagayanensis))	Dictyosperma_album))	(Prestoea_acuminata	(Oenocarpus_minor	Oenocarpus_bataua))))))	(((Pseudophoenix_vinifera	Sclerosperma_profizianum)	(Sabal_domingensis	Attalea_speciosa))	Bactris_major))))	Pelagodoxa_henryana)))	Kingia_australis);
((Nypa_fruticans	(((Reinhardtia_paiewonskiana	Reinhardtia_latisecta)	(Reinhardtia_simplex	Reinhardtia_gracilis))	((((Serenoa_repens	Attalea_speciosa)	(Bactris_major	(Elaeis_guineensis	Elaeis_oleifera)))	(((Phoenix_dactylifera	(Pseudophoenix_vinifera	(Leopoldinia_pulchra	Sclerosperma_profizianum)))	(Sabal_domingensis	Iriartea_deltoidea))	((Manicaria_saccifera	((Prestoea_acuminata	(Oenocarpus_minor	Oenocarpus_bataua))	((Geonoma_undata	Podococcus_barteri)	(Dypsis_decaryi	((Burretiokentia_grandiflora	Dictyosperma_album)	((Veitchia_spiralis	(Kentiopsis_piersoniorum	Hydriastele_microspadix))	Heterospathe_cagayanensis))))))	(Roystonea_regia	(Orania_palindan	(Chamaedorea_seifrizii	Calamus_caryotoides))))))	Pelagodoxa_henryana)))	Kingia_australis);
((Pelagodoxa_henryana	(Nypa_fruticans	(((Reinhardtia_paiewonskiana	Reinhardtia_latisecta)	(Reinhardtia_simplex	Reinhardtia_gracilis))	((Roystonea_regia	((Calamus_caryotoides	(Serenoa_repens	Chamaedorea_seifrizii))	Orania_palindan))	((((Burretiokentia_grandiflora	Bactris_major)	Manicaria_saccifera)	((Elaeis_guineensis	Elaeis_oleifera)	(((Pseudophoenix_vinifera	Sclerosperma_profizianum)	(Phoenix_dactylifera	(Attalea_speciosa	Sabal_domingensis)))	Iriartea_deltoidea)))	(((Leopoldinia_pulchra	Geonoma_undata)	Podococcus_barteri)	(((((Kentiopsis_piersoniorum	Hydriastele_microspadix)	Heterospathe_cagayanensis)	Dictyosperma_album)	Veitchia_spiralis)	(Dypsis_decaryi	(Prestoea_acuminata	(Oenocarpus_minor	Oenocarpus_bataua))))))))))	Kingia_australis);
(((Reinhardtia_simplex	Reinhardtia_gracilis)	(((((Bactris_major	((Pelagodoxa_henryana	Elaeis_guineensis)	Elaeis_oleifera))	(Orania_palindan	(((Sclerosperma_profizianum	Chamaedorea_seifrizii)	Pseudophoenix_vinifera)	Calamus_caryotoides)))	(((Phoenix_dactylifera	Sabal_domingensis)	(Podococcus_barteri	(Attalea_speciosa	Iriartea_deltoidea)))	((((Dypsis_decaryi	((((Veitchia_spiralis	Kentiopsis_piersoniorum)	Hydriastele_microspadix)	Heterospathe_cagayanensis)	(Burretiokentia_grandiflora	Dictyosperma_album)))	Geonoma_undata)	(Prestoea_acuminata	(Oenocarpus_minor	Oenocarpus_bataua)))	((Serenoa_repens	Manicaria_saccifera)	(Leopoldinia_pulchra	Roystonea_regia)))))	(Reinhardtia_paiewonskiana	Reinhardtia_latisecta))	Nypa_fruticans))	Kingia_australis);
((Elaeis_oleifera	(((((((Serenoa_repens	Orania_palindan)	(Chamaedorea_seifrizii	((Nypa_fruticans	Calamus_caryotoides)	Sclerosperma_profizianum)))	((Podococcus_barteri	((Manicaria_saccifera	Geonoma_undata)	(Dypsis_decaryi	(((Burretiokentia_grandiflora	Hydriastele_microspadix)	(Heterospathe_cagayanensis	Kentiopsis_piersoniorum))	(Dictyosperma_album	Veitchia_spiralis)))))	(Prestoea_acuminata	(Oenocarpus_minor	Oenocarpus_bataua))))	((Pseudophoenix_vinifera	(Phoenix_dactylifera	Sabal_domingensis))	(Attalea_speciosa	Iriartea_deltoidea)))	((Leopoldinia_pulchra	Roystonea_regia)	(Pelagodoxa_henryana	((Reinhardtia_paiewonskiana	Reinhardtia_latisecta)	(Reinhardtia_simplex	Reinhardtia_gracilis)))))	Bactris_major)	Elaeis_guineensis))	Kingia_australis);
((Pseudophoenix_vinifera	(((((Manicaria_saccifera	Geonoma_undata)	(Dypsis_decaryi	((Veitchia_spiralis	Kentiopsis_piersoniorum)	(Hydriastele_microspadix	((Dictyosperma_album	Burretiokentia_grandiflora)	Heterospathe_cagayanensis)))))	(Prestoea_acuminata	(Oenocarpus_minor	Oenocarpus_bataua)))	((Roystonea_regia	((Reinhardtia_paiewonskiana	Reinhardtia_latisecta)	(Reinhardtia_simplex	Reinhardtia_gracilis)))	((Bactris_major	(Pelagodoxa_henryana	(((Leopoldinia_pulchra	Serenoa_repens)	(Chamaedorea_seifrizii	(Nypa_fruticans	Calamus_caryotoides)))	(Sclerosperma_profizianum	((Elaeis_guineensis	Elaeis_oleifera)	Orania_palindan)))))	((Phoenix_dactylifera	Sabal_domingensis)	(Attalea_speciosa	Iriartea_deltoidea)))))	Podococcus_barteri))	Kingia_australis);
((Nypa_fruticans	(Calamus_caryotoides	(((((Pelagodoxa_henryana	Elaeis_guineensis)	Elaeis_oleifera)	Bactris_major)	Burretiokentia_grandiflora)	((Pseudophoenix_vinifera	Orania_palindan)	((Leopoldinia_pulchra	Sclerosperma_profizianum)	((Roystonea_regia	((Reinhardtia_paiewonskiana	Reinhardtia_latisecta)	(Reinhardtia_simplex	Reinhardtia_gracilis)))	(Manicaria_saccifera	((Chamaedorea_seifrizii	((Attalea_speciosa	Iriartea_deltoidea)	(((Podococcus_barteri	((Geonoma_undata	((Heterospathe_cagayanensis	(Kentiopsis_piersoniorum	Hydriastele_microspadix))	Veitchia_spiralis))	Dictyosperma_album))	Dypsis_decaryi)	(Serenoa_repens	(Prestoea_acuminata	(Oenocarpus_minor	Oenocarpus_bataua))))))	(Phoenix_dactylifera	Sabal_domingensis)))))))))	Kingia_australis);
((Manicaria_saccifera	(((Attalea_speciosa	(((Orania_palindan	(Roystonea_regia	(Pelagodoxa_henryana	((Reinhardtia_paiewonskiana	Reinhardtia_latisecta)	(Reinhardtia_simplex	Reinhardtia_gracilis)))))	((((Nypa_fruticans	Calamus_caryotoides)	(Pseudophoenix_vinifera	(Chamaedorea_seifrizii	Sclerosperma_profizianum)))	Iriartea_deltoidea)	(Phoenix_dactylifera	Sabal_domingensis)))	(((Oenocarpus_minor	Oenocarpus_bataua)	((Veitchia_spiralis	(((Burretiokentia_grandiflora	Dictyosperma_album)	Dypsis_decaryi)	(Heterospathe_cagayanensis	(Kentiopsis_piersoniorum	Hydriastele_microspadix))))	(Podococcus_barteri	Geonoma_undata)))	Prestoea_acuminata)))	((Elaeis_guineensis	Elaeis_oleifera)	Bactris_major))	(Serenoa_repens	Leopoldinia_pulchra)))	Kingia_australis);
((((Reinhardtia_paiewonskiana	Reinhardtia_latisecta)	(Reinhardtia_simplex	Reinhardtia_gracilis))	(((((Elaeis_guineensis	Elaeis_oleifera)	(Calamus_caryotoides	Bactris_major))	((Chamaedorea_seifrizii	(((Roystonea_regia	(Phoenix_dactylifera	Sabal_domingensis))	Manicaria_saccifera)	((((Oenocarpus_minor	Oenocarpus_bataua)	(((Burretiokentia_grandiflora	Dictyosperma_album)	((Heterospathe_cagayanensis	(Veitchia_spiralis	Kentiopsis_piersoniorum))	Hydriastele_microspadix))	(Geonoma_undata	Dypsis_decaryi)))	Podococcus_barteri)	((Serenoa_repens	Iriartea_deltoidea)	(Prestoea_acuminata	Attalea_speciosa)))))	(Orania_palindan	(Pseudophoenix_vinifera	(Leopoldinia_pulchra	Sclerosperma_profizianum)))))	Pelagodoxa_henryana)	Nypa_fruticans))	Kingia_australis);
((Burretiokentia_grandiflora	((Bactris_major	(Serenoa_repens	Leopoldinia_pulchra))	(((((Geonoma_undata	Prestoea_acuminata)	(Podococcus_barteri	(Oenocarpus_minor	Oenocarpus_bataua)))	(Dypsis_decaryi	((Hydriastele_microspadix	(Heterospathe_cagayanensis	(Veitchia_spiralis	Kentiopsis_piersoniorum)))	Dictyosperma_album)))	((((Roystonea_regia	Calamus_caryotoides)	Orania_palindan)	((((Chamaedorea_seifrizii	Sclerosperma_profizianum)	Pseudophoenix_vinifera)	(Sabal_domingensis	Phoenix_dactylifera))	(Attalea_speciosa	Iriartea_deltoidea)))	(Pelagodoxa_henryana	(Nypa_fruticans	((Reinhardtia_gracilis	Reinhardtia_simplex)	(Reinhardtia_paiewonskiana	Reinhardtia_latisecta))))))	(Manicaria_saccifera	(Elaeis_guineensis	Elaeis_oleifera)))))	Kingia_australis);
((Pseudophoenix_vinifera	((((((Manicaria_saccifera	(Geonoma_undata	Leopoldinia_pulchra))	((Prestoea_acuminata	(Oenocarpus_minor	Oenocarpus_bataua))	(Dypsis_decaryi	(((Burretiokentia_grandiflora	Hydriastele_microspadix)	(Heterospathe_cagayanensis	Kentiopsis_piersoniorum))	(Veitchia_spiralis	Dictyosperma_album)))))	(((Calamus_caryotoides	Pelagodoxa_henryana)	(Bactris_major	(Elaeis_guineensis	Elaeis_oleifera)))	((Reinhardtia_paiewonskiana	Reinhardtia_latisecta)	(Nypa_fruticans	(Reinhardtia_gracilis	Reinhardtia_simplex)))))	(((Sabal_domingensis	Phoenix_dactylifera)	(Serenoa_repens	(Attalea_speciosa	Iriartea_deltoidea)))	Roystonea_regia))	(Podococcus_barteri	Orania_palindan))	(Chamaedorea_seifrizii	Sclerosperma_profizianum)))	Kingia_australis);
((Manicaria_saccifera	(Geonoma_undata	(((((Dictyosperma_album	(Leopoldinia_pulchra	Burretiokentia_grandiflora))	(Heterospathe_cagayanensis	Hydriastele_microspadix))	(Veitchia_spiralis	Kentiopsis_piersoniorum))	Dypsis_decaryi)	((Prestoea_acuminata	((Bactris_major	Roystonea_regia)	((((Serenoa_repens	Chamaedorea_seifrizii)	Iriartea_deltoidea)	((Pseudophoenix_vinifera	(((Reinhardtia_paiewonskiana	Reinhardtia_latisecta)	(Reinhardtia_gracilis	Reinhardtia_simplex))	(((Nypa_fruticans	Calamus_caryotoides)	Pelagodoxa_henryana)	((Elaeis_guineensis	Elaeis_oleifera)	Sclerosperma_profizianum))))	Orania_palindan))	((Podococcus_barteri	(Sabal_domingensis	Phoenix_dactylifera))	Attalea_speciosa))))	(Oenocarpus_minor	Oenocarpus_bataua)))))	Kingia_australis);
((Manicaria_saccifera	((Leopoldinia_pulchra	Geonoma_undata)	(((((Dictyosperma_album	Burretiokentia_grandiflora)	(Heterospathe_cagayanensis	(Kentiopsis_piersoniorum	Hydriastele_microspadix)))	Dypsis_decaryi)	((Prestoea_acuminata	Veitchia_spiralis)	((((((Chamaedorea_seifrizii	Iriartea_deltoidea)	((Reinhardtia_paiewonskiana	Reinhardtia_latisecta)	(Reinhardtia_gracilis	Reinhardtia_simplex)))	(((Pseudophoenix_vinifera	Sclerosperma_profizianum)	(((Elaeis_guineensis	Elaeis_oleifera)	Orania_palindan)	(Nypa_fruticans	Calamus_caryotoides)))	Pelagodoxa_henryana))	Roystonea_regia)	(Bactris_major	Attalea_speciosa))	((Podococcus_barteri	(Sabal_domingensis	Phoenix_dactylifera))	(Oenocarpus_minor	Oenocarpus_bataua)))))	Serenoa_repens)))	Kingia_australis);
((Leopoldinia_pulchra	(((((Manicaria_saccifera	((((Serenoa_repens	((Nypa_fruticans	Calamus_caryotoides)	Chamaedorea_seifrizii))	((Pseudophoenix_vinifera	Sclerosperma_profizianum)	((Elaeis_guineensis	Elaeis_oleifera)	Orania_palindan)))	(Roystonea_regia	(Pelagodoxa_henryana	((Reinhardtia_paiewonskiana	Reinhardtia_latisecta)	(Reinhardtia_gracilis	Reinhardtia_simplex)))))	(Sabal_domingensis	Phoenix_dactylifera)))	((Bactris_major	Attalea_speciosa)	Iriartea_deltoidea))	(Podococcus_barteri	Geonoma_undata))	((Dypsis_decaryi	((Oenocarpus_minor	Oenocarpus_bataua)	Prestoea_acuminata))	(Dictyosperma_album	((Hydriastele_microspadix	Heterospathe_cagayanensis)	(Veitchia_spiralis	Kentiopsis_piersoniorum)))))	Burretiokentia_grandiflora))	Kingia_australis);
((Leopoldinia_pulchra	((((Heterospathe_cagayanensis	((Dictyosperma_album	(Veitchia_spiralis	Kentiopsis_piersoniorum))	Hydriastele_microspadix))	((Geonoma_undata	Manicaria_saccifera)	((Prestoea_acuminata	(Oenocarpus_minor	Oenocarpus_bataua))	(((((Sabal_domingensis	Phoenix_dactylifera)	((Chamaedorea_seifrizii	(Pseudophoenix_vinifera	Sclerosperma_profizianum))	(Attalea_speciosa	(Iriartea_deltoidea	Serenoa_repens))))	Podococcus_barteri)	((Orania_palindan	(Bactris_major	(Elaeis_guineensis	Elaeis_oleifera)))	(Nypa_fruticans	Calamus_caryotoides)))	((Pelagodoxa_henryana	Roystonea_regia)	((Reinhardtia_paiewonskiana	Reinhardtia_latisecta)	(Reinhardtia_gracilis	Reinhardtia_simplex)))))))	Dypsis_decaryi)	Burretiokentia_grandiflora))	Kingia_australis);
((Manicaria_saccifera	(((Roystonea_regia	(Nypa_fruticans	((Reinhardtia_paiewonskiana	Reinhardtia_latisecta)	(Reinhardtia_gracilis	Reinhardtia_simplex))))	((((Pseudophoenix_vinifera	Sclerosperma_profizianum)	(Iriartea_deltoidea	(Serenoa_repens	Attalea_speciosa)))	(Podococcus_barteri	(Sabal_domingensis	Phoenix_dactylifera)))	(((Pelagodoxa_henryana	((Chamaedorea_seifrizii	Calamus_caryotoides)	Orania_palindan))	((Leopoldinia_pulchra	Bactris_major)	(Elaeis_guineensis	Elaeis_oleifera)))	(((Prestoea_acuminata	(Oenocarpus_minor	Oenocarpus_bataua))	Dypsis_decaryi)	(((Burretiokentia_grandiflora	(Hydriastele_microspadix	Kentiopsis_piersoniorum))	Heterospathe_cagayanensis)	(Veitchia_spiralis	Dictyosperma_album))))))	Geonoma_undata))	Kingia_australis);
(((Nypa_fruticans	(Reinhardtia_gracilis	Reinhardtia_simplex))	((Reinhardtia_paiewonskiana	Reinhardtia_latisecta)	(((Elaeis_guineensis	Elaeis_oleifera)	(((Manicaria_saccifera	(((((Prestoea_acuminata	(Oenocarpus_minor	Oenocarpus_bataua))	(Dypsis_decaryi	((Burretiokentia_grandiflora	Dictyosperma_album)	(Hydriastele_microspadix	((Veitchia_spiralis	Kentiopsis_piersoniorum)	Heterospathe_cagayanensis)))))	((Leopoldinia_pulchra	Geonoma_undata)	Podococcus_barteri))	(Bactris_major	Attalea_speciosa))	(Roystonea_regia	(Sabal_domingensis	Phoenix_dactylifera))))	Iriartea_deltoidea)	(Pseudophoenix_vinifera	(((Sclerosperma_profizianum	Calamus_caryotoides)	(Serenoa_repens	Chamaedorea_seifrizii))	Orania_palindan))))	Pelagodoxa_henryana)))	Kingia_australis);
(((Nypa_fruticans	((((Pelagodoxa_henryana	Elaeis_guineensis)	Elaeis_oleifera)	((Chamaedorea_seifrizii	(Serenoa_repens	Calamus_caryotoides))	Orania_palindan))	(((Pseudophoenix_vinifera	Sclerosperma_profizianum)	(Iriartea_deltoidea	(Sabal_domingensis	Phoenix_dactylifera)))	(Roystonea_regia	((Bactris_major	Attalea_speciosa)	(Podococcus_barteri	(Manicaria_saccifera	((Prestoea_acuminata	(Oenocarpus_minor	Oenocarpus_bataua))	((((Dypsis_decaryi	Hydriastele_microspadix)	(Dictyosperma_album	((Veitchia_spiralis	Kentiopsis_piersoniorum)	Heterospathe_cagayanensis)))	Burretiokentia_grandiflora)	(Leopoldinia_pulchra	Geonoma_undata))))))))))	((Reinhardtia_gracilis	Reinhardtia_simplex)	(Reinhardtia_paiewonskiana	Reinhardtia_latisecta)))	Kingia_australis);
((Nypa_fruticans	((Reinhardtia_gracilis	Reinhardtia_simplex)	((Reinhardtia_paiewonskiana	Reinhardtia_latisecta)	((((((Chamaedorea_seifrizii	Calamus_caryotoides)	((((Sabal_domingensis	Phoenix_dactylifera)	Roystonea_regia)	Manicaria_saccifera)	(((Iriartea_deltoidea	Attalea_speciosa)	((Prestoea_acuminata	(Oenocarpus_minor	Oenocarpus_bataua))	((Veitchia_spiralis	((Dictyosperma_album	(Leopoldinia_pulchra	Burretiokentia_grandiflora))	(Dypsis_decaryi	((Kentiopsis_piersoniorum	Hydriastele_microspadix)	Heterospathe_cagayanensis))))	(Podococcus_barteri	Geonoma_undata))))	Bactris_major)))	Pseudophoenix_vinifera)	((Serenoa_repens	Orania_palindan)	Sclerosperma_profizianum))	(Elaeis_guineensis	Elaeis_oleifera))	Pelagodoxa_henryana))))	Kingia_australis);
((Manicaria_saccifera	(((Prestoea_acuminata	(Oenocarpus_minor	Oenocarpus_bataua))	((Veitchia_spiralis	Geonoma_undata)	(((Dictyosperma_album	(Leopoldinia_pulchra	Burretiokentia_grandiflora))	(Heterospathe_cagayanensis	(Hydriastele_microspadix	Kentiopsis_piersoniorum)))	Dypsis_decaryi)))	((((Iriartea_deltoidea	(Pelagodoxa_henryana	(((Nypa_fruticans	Calamus_caryotoides)	(Serenoa_repens	Orania_palindan))	((Pseudophoenix_vinifera	Sclerosperma_profizianum)	Chamaedorea_seifrizii))))	(((Reinhardtia_latisecta	Reinhardtia_paiewonskiana)	(Reinhardtia_simplex	Reinhardtia_gracilis))	Roystonea_regia))	((Phoenix_dactylifera	Sabal_domingensis)	Podococcus_barteri))	(Attalea_speciosa	(Bactris_major	(Elaeis_oleifera	Elaeis_guineensis))))))	Kingia_australis);
((Hydriastele_microspadix	(((Veitchia_spiralis	Kentiopsis_piersoniorum)	(Heterospathe_cagayanensis	(Dypsis_decaryi	(((Manicaria_saccifera	(Leopoldinia_pulchra	Geonoma_undata))	((Prestoea_acuminata	(Oenocarpus_minor	Oenocarpus_bataua))	((Roystonea_regia	((((Bactris_major	(Elaeis_oleifera	Elaeis_guineensis))	((Reinhardtia_latisecta	Reinhardtia_paiewonskiana)	(Reinhardtia_simplex	Reinhardtia_gracilis)))	((Pseudophoenix_vinifera	(Attalea_speciosa	Iriartea_deltoidea))	(Phoenix_dactylifera	Sabal_domingensis)))	Podococcus_barteri))	((Sclerosperma_profizianum	((Chamaedorea_seifrizii	(Serenoa_repens	Pelagodoxa_henryana))	(Nypa_fruticans	Calamus_caryotoides)))	Orania_palindan))))	Dictyosperma_album))))	Burretiokentia_grandiflora))	Kingia_australis);
((Manicaria_saccifera	(((Prestoea_acuminata	(Oenocarpus_minor	Oenocarpus_bataua))	(((Podococcus_barteri	Geonoma_undata)	(((Burretiokentia_grandiflora	Leopoldinia_pulchra)	Dictyosperma_album)	(Hydriastele_microspadix	((Veitchia_spiralis	Kentiopsis_piersoniorum)	Heterospathe_cagayanensis))))	Dypsis_decaryi))	((((Attalea_speciosa	(Pseudophoenix_vinifera	Iriartea_deltoidea))	(Phoenix_dactylifera	Sabal_domingensis))	(Roystonea_regia	((Reinhardtia_latisecta	Reinhardtia_paiewonskiana)	(Reinhardtia_simplex	Reinhardtia_gracilis))))	((Bactris_major	(Elaeis_oleifera	Elaeis_guineensis))	(((Serenoa_repens	Pelagodoxa_henryana)	((Nypa_fruticans	Calamus_caryotoides)	Chamaedorea_seifrizii))	(Orania_palindan	Sclerosperma_profizianum))))))	Kingia_australis);
((Manicaria_saccifera	((Bactris_major	((Prestoea_acuminata	Attalea_speciosa)	(((Oenocarpus_minor	Oenocarpus_bataua)	((Geonoma_undata	Dypsis_decaryi)	((Burretiokentia_grandiflora	Dictyosperma_album)	((Heterospathe_cagayanensis	(Hydriastele_microspadix	Kentiopsis_piersoniorum))	Veitchia_spiralis))))	Podococcus_barteri)))	(((Elaeis_oleifera	Elaeis_guineensis)	(((((Leopoldinia_pulchra	Serenoa_repens)	((Nypa_fruticans	Calamus_caryotoides)	Chamaedorea_seifrizii))	Orania_palindan)	(Pseudophoenix_vinifera	Iriartea_deltoidea))	(Roystonea_regia	(Pelagodoxa_henryana	((Reinhardtia_latisecta	Reinhardtia_paiewonskiana)	(Reinhardtia_simplex	Reinhardtia_gracilis))))))	(Sclerosperma_profizianum	(Phoenix_dactylifera	Sabal_domingensis)))))	Kingia_australis);
((Manicaria_saccifera	(((Prestoea_acuminata	Attalea_speciosa)	((((((Heterospathe_cagayanensis	(Hydriastele_microspadix	Kentiopsis_piersoniorum))	Veitchia_spiralis)	(Burretiokentia_grandiflora	Dictyosperma_album))	Dypsis_decaryi)	((Oenocarpus_minor	Oenocarpus_bataua)	Geonoma_undata))	(Pelagodoxa_henryana	Podococcus_barteri)))	(((Serenoa_repens	((Nypa_fruticans	Calamus_caryotoides)	Chamaedorea_seifrizii))	(((Sclerosperma_profizianum	Orania_palindan)	(Leopoldinia_pulchra	(Elaeis_oleifera	Elaeis_guineensis)))	(((Pseudophoenix_vinifera	Iriartea_deltoidea)	(Phoenix_dactylifera	Sabal_domingensis))	((Reinhardtia_latisecta	Reinhardtia_paiewonskiana)	(Reinhardtia_simplex	Reinhardtia_gracilis)))))	(Bactris_major	Roystonea_regia))))	Kingia_australis);
((Manicaria_saccifera	((((Dypsis_decaryi	(((Heterospathe_cagayanensis	(Hydriastele_microspadix	Kentiopsis_piersoniorum))	Veitchia_spiralis)	(Burretiokentia_grandiflora	Dictyosperma_album)))	((Oenocarpus_minor	Oenocarpus_bataua)	((Prestoea_acuminata	Attalea_speciosa)	(Podococcus_barteri	((Roystonea_regia	((Reinhardtia_latisecta	Reinhardtia_paiewonskiana)	(Reinhardtia_simplex	Reinhardtia_gracilis)))	(((Chamaedorea_seifrizii	((Sclerosperma_profizianum	Pseudophoenix_vinifera)	Iriartea_deltoidea))	(Phoenix_dactylifera	Sabal_domingensis))	(Bactris_major	(((Pelagodoxa_henryana	(Nypa_fruticans	Calamus_caryotoides))	Orania_palindan)	(Elaeis_oleifera	Elaeis_guineensis)))))))))	(Leopoldinia_pulchra	Geonoma_undata))	Serenoa_repens))	Kingia_australis);
((Burretiokentia_grandiflora	(((Dictyosperma_album	Veitchia_spiralis)	((((((Geonoma_undata	((Serenoa_repens	Leopoldinia_pulchra)	Manicaria_saccifera))	Bactris_major)	(((Pelagodoxa_henryana	Roystonea_regia)	((Reinhardtia_latisecta	Reinhardtia_paiewonskiana)	(Reinhardtia_simplex	Reinhardtia_gracilis)))	(((Phoenix_dactylifera	Sabal_domingensis)	Pseudophoenix_vinifera)	((Chamaedorea_seifrizii	(Nypa_fruticans	Calamus_caryotoides))	((Sclerosperma_profizianum	Orania_palindan)	(Elaeis_oleifera	Elaeis_guineensis))))))	((Iriartea_deltoidea	Attalea_speciosa)	Podococcus_barteri))	((Oenocarpus_minor	Oenocarpus_bataua)	Prestoea_acuminata))	Dypsis_decaryi))	((Hydriastele_microspadix	Kentiopsis_piersoniorum)	Heterospathe_cagayanensis)))	Kingia_australis);
((Roystonea_regia	((Calamus_caryotoides	Pelagodoxa_henryana)	((Serenoa_repens	Orania_palindan)	(((((Oenocarpus_minor	Oenocarpus_bataua)	Prestoea_acuminata)	((Leopoldinia_pulchra	Geonoma_undata)	(Dypsis_decaryi	((Burretiokentia_grandiflora	(Dictyosperma_album	(Kentiopsis_piersoniorum	Veitchia_spiralis)))	(Hydriastele_microspadix	Heterospathe_cagayanensis)))))	(Nypa_fruticans	Manicaria_saccifera))	((((Reinhardtia_latisecta	Reinhardtia_paiewonskiana)	(Reinhardtia_simplex	Reinhardtia_gracilis))	(Attalea_speciosa	(Bactris_major	(Elaeis_oleifera	Elaeis_guineensis))))	(((Iriartea_deltoidea	Podococcus_barteri)	(Phoenix_dactylifera	Sabal_domingensis))	((Chamaedorea_seifrizii	Sclerosperma_profizianum)	Pseudophoenix_vinifera)))))))	Kingia_australis);
((Manicaria_saccifera	((Serenoa_repens	Leopoldinia_pulchra)	((((((((Roystonea_regia	Orania_palindan)	Prestoea_acuminata)	((Nypa_fruticans	((Reinhardtia_latisecta	Reinhardtia_paiewonskiana)	(Reinhardtia_simplex	Reinhardtia_gracilis)))	(Attalea_speciosa	(Pelagodoxa_henryana	(Bactris_major	(Calamus_caryotoides	(Elaeis_oleifera	Elaeis_guineensis)))))))	((Phoenix_dactylifera	Sabal_domingensis)	((Iriartea_deltoidea	(Pseudophoenix_vinifera	Sclerosperma_profizianum))	Chamaedorea_seifrizii)))	Podococcus_barteri)	(Oenocarpus_minor	Oenocarpus_bataua))	(Dypsis_decaryi	((Veitchia_spiralis	((Burretiokentia_grandiflora	(Kentiopsis_piersoniorum	Hydriastele_microspadix))	Heterospathe_cagayanensis))	Dictyosperma_album)))	Geonoma_undata)))	Kingia_australis);
((Geonoma_undata	(((Oenocarpus_minor	Oenocarpus_bataua)	Podococcus_barteri)	(((Manicaria_saccifera	((Phoenix_dactylifera	Sabal_domingensis)	((((Pseudophoenix_vinifera	(Roystonea_regia	Orania_palindan))	((Reinhardtia_latisecta	Reinhardtia_paiewonskiana)	(Reinhardtia_simplex	Reinhardtia_gracilis)))	((Bactris_major	(Elaeis_oleifera	Elaeis_guineensis))	((Nypa_fruticans	Calamus_caryotoides)	Pelagodoxa_henryana)))	(Sclerosperma_profizianum	Chamaedorea_seifrizii))))	((Prestoea_acuminata	(Attalea_speciosa	Iriartea_deltoidea))	(Serenoa_repens	Leopoldinia_pulchra)))	(Dypsis_decaryi	(Veitchia_spiralis	(((Kentiopsis_piersoniorum	Hydriastele_microspadix)	Heterospathe_cagayanensis)	(Burretiokentia_grandiflora	Dictyosperma_album)))))))	Kingia_australis);
((Nypa_fruticans	(((Reinhardtia_gracilis	Reinhardtia_simplex)	(Reinhardtia_paiewonskiana	Reinhardtia_latisecta))	((Iriartea_deltoidea	(((Orania_palindan	Calamus_caryotoides)	(Serenoa_repens	Chamaedorea_seifrizii))	(Roystonea_regia	(((Podococcus_barteri	((Prestoea_acuminata	(Oenocarpus_minor	Oenocarpus_bataua))	(Dictyosperma_album	(Dypsis_decaryi	((Leopoldinia_pulchra	Geonoma_undata)	(Veitchia_spiralis	(((Hydriastele_microspadix	Kentiopsis_piersoniorum)	Heterospathe_cagayanensis)	Burretiokentia_grandiflora)))))))	(((Attalea_speciosa	(Elaeis_guineensis	Elaeis_oleifera))	Bactris_major)	Manicaria_saccifera))	((Sabal_domingensis	Phoenix_dactylifera)	(Pseudophoenix_vinifera	Sclerosperma_profizianum))))))	Pelagodoxa_henryana)))	Kingia_australis);
((Burretiokentia_grandiflora	(((Podococcus_barteri	(Oenocarpus_minor	Oenocarpus_bataua))	(Prestoea_acuminata	(((((Leopoldinia_pulchra	Serenoa_repens)	Roystonea_regia)	(((Sabal_domingensis	Phoenix_dactylifera)	(Iriartea_deltoidea	(Pseudophoenix_vinifera	Sclerosperma_profizianum)))	((((Chamaedorea_seifrizii	(Pelagodoxa_henryana	(Nypa_fruticans	Calamus_caryotoides)))	Orania_palindan)	(Elaeis_guineensis	Elaeis_oleifera))	((Reinhardtia_gracilis	Reinhardtia_simplex)	(Reinhardtia_paiewonskiana	Reinhardtia_latisecta)))))	Manicaria_saccifera)	(Bactris_major	Attalea_speciosa))))	((Dypsis_decaryi	(Kentiopsis_piersoniorum	((Dictyosperma_album	Hydriastele_microspadix)	Heterospathe_cagayanensis)))	(Geonoma_undata	Veitchia_spiralis))))	Kingia_australis);
((Pseudophoenix_vinifera	(Sclerosperma_profizianum	((((((Iriartea_deltoidea	Attalea_speciosa)	Orania_palindan)	(((((Dictyosperma_album	Burretiokentia_grandiflora)	(Dypsis_decaryi	((Kentiopsis_piersoniorum	Veitchia_spiralis)	(Heterospathe_cagayanensis	Hydriastele_microspadix))))	(Podococcus_barteri	(Leopoldinia_pulchra	Geonoma_undata)))	(Oenocarpus_minor	Oenocarpus_bataua))	Prestoea_acuminata))	(Manicaria_saccifera	((((Reinhardtia_gracilis	Reinhardtia_simplex)	(Reinhardtia_paiewonskiana	Reinhardtia_latisecta))	(Bactris_major	(Elaeis_guineensis	Elaeis_oleifera)))	(((Serenoa_repens	Pelagodoxa_henryana)	(Nypa_fruticans	Calamus_caryotoides))	Roystonea_regia))))	(Sabal_domingensis	Phoenix_dactylifera))	Chamaedorea_seifrizii)))	Kingia_australis);
((Manicaria_saccifera	((((Sabal_domingensis	Phoenix_dactylifera)	(Iriartea_deltoidea	((Calamus_caryotoides	(Sclerosperma_profizianum	Chamaedorea_seifrizii))	Pseudophoenix_vinifera)))	((Roystonea_regia	(Serenoa_repens	Orania_palindan))	(((Pelagodoxa_henryana	(((Dypsis_decaryi	(((Kentiopsis_piersoniorum	Veitchia_spiralis)	(Heterospathe_cagayanensis	(Burretiokentia_grandiflora	Hydriastele_microspadix)))	Dictyosperma_album))	(Leopoldinia_pulchra	Geonoma_undata))	(Oenocarpus_minor	Oenocarpus_bataua)))	Podococcus_barteri)	(Prestoea_acuminata	(Bactris_major	((Elaeis_guineensis	Elaeis_oleifera)	Attalea_speciosa))))))	(Nypa_fruticans	((Reinhardtia_gracilis	Reinhardtia_simplex)	(Reinhardtia_paiewonskiana	Reinhardtia_latisecta)))))	Kingia_australis);
((Manicaria_saccifera	(((((Reinhardtia_gracilis	Reinhardtia_simplex)	(Reinhardtia_paiewonskiana	Reinhardtia_latisecta))	(Leopoldinia_pulchra	Roystonea_regia))	(((Sabal_domingensis	Phoenix_dactylifera)	(((Pseudophoenix_vinifera	Iriartea_deltoidea)	Sclerosperma_profizianum)	Chamaedorea_seifrizii))	(Orania_palindan	(((Nypa_fruticans	Calamus_caryotoides)	Bactris_major)	(Pelagodoxa_henryana	(Elaeis_guineensis	Elaeis_oleifera))))))	(Attalea_speciosa	(((Dypsis_decaryi	(((((Kentiopsis_piersoniorum	Veitchia_spiralis)	Burretiokentia_grandiflora)	Heterospathe_cagayanensis)	Hydriastele_microspadix)	Dictyosperma_album))	(Podococcus_barteri	Geonoma_undata))	(Prestoea_acuminata	(Oenocarpus_minor	(Serenoa_repens	Oenocarpus_bataua)))))))	Kingia_australis);
((Manicaria_saccifera	((((Iriartea_deltoidea	Attalea_speciosa)	((Podococcus_barteri	Geonoma_undata)	((Prestoea_acuminata	(Oenocarpus_minor	Oenocarpus_bataua))	(Dypsis_decaryi	(((((Hydriastele_microspadix	Kentiopsis_piersoniorum)	Heterospathe_cagayanensis)	Burretiokentia_grandiflora)	Veitchia_spiralis)	Dictyosperma_album)))))	((((Chamaedorea_seifrizii	(Nypa_fruticans	Calamus_caryotoides))	(Elaeis_guineensis	Elaeis_oleifera))	(Sclerosperma_profizianum	Orania_palindan))	((Pseudophoenix_vinifera	Bactris_major)	((((Reinhardtia_gracilis	Reinhardtia_simplex)	(Reinhardtia_paiewonskiana	Reinhardtia_latisecta))	Roystonea_regia)	(Sabal_domingensis	(Pelagodoxa_henryana	Phoenix_dactylifera))))))	(Serenoa_repens	Leopoldinia_pulchra)))	Kingia_australis);
((Manicaria_saccifera	(((Geonoma_undata	(Dypsis_decaryi	(((Kentiopsis_piersoniorum	(Heterospathe_cagayanensis	Hydriastele_microspadix))	Veitchia_spiralis)	((Leopoldinia_pulchra	Burretiokentia_grandiflora)	Dictyosperma_album))))	(Prestoea_acuminata	(Oenocarpus_minor	Oenocarpus_bataua)))	(((((((Sclerosperma_profizianum	Pseudophoenix_vinifera)	Iriartea_deltoidea)	((Reinhardtia_gracilis	Reinhardtia_simplex)	(Reinhardtia_paiewonskiana	Reinhardtia_latisecta)))	(((Serenoa_repens	Nypa_fruticans)	(Chamaedorea_seifrizii	Calamus_caryotoides))	((Elaeis_guineensis	Elaeis_oleifera)	Orania_palindan)))	(Pelagodoxa_henryana	Roystonea_regia))	(Podococcus_barteri	(Sabal_domingensis	Phoenix_dactylifera)))	(Attalea_speciosa	Bactris_major))))	Kingia_australis);
((Manicaria_saccifera	(((Sabal_domingensis	Phoenix_dactylifera)	(Roystonea_regia	((Reinhardtia_gracilis	Reinhardtia_simplex)	(Reinhardtia_paiewonskiana	Reinhardtia_latisecta))))	((((Chamaedorea_seifrizii	(Nypa_fruticans	Calamus_caryotoides))	(Pelagodoxa_henryana	Serenoa_repens))	((Sclerosperma_profizianum	Pseudophoenix_vinifera)	((Elaeis_guineensis	Elaeis_oleifera)	Orania_palindan)))	((((Bactris_major	Attalea_speciosa)	((Podococcus_barteri	Geonoma_undata)	(Dypsis_decaryi	(((Kentiopsis_piersoniorum	(Heterospathe_cagayanensis	Hydriastele_microspadix))	Veitchia_spiralis)	((Leopoldinia_pulchra	Burretiokentia_grandiflora)	Dictyosperma_album)))))	(Prestoea_acuminata	(Oenocarpus_minor	Oenocarpus_bataua)))	Iriartea_deltoidea))))	Kingia_australis);
((Nypa_fruticans	((Reinhardtia_gracilis	Reinhardtia_simplex)	((Reinhardtia_paiewonskiana	Reinhardtia_latisecta)	((((Bactris_major	Attalea_speciosa)	(Elaeis_guineensis	Elaeis_oleifera))	((((((Manicaria_saccifera	(Leopoldinia_pulchra	Geonoma_undata))	(((((Heterospathe_cagayanensis	(Hydriastele_microspadix	Kentiopsis_piersoniorum))	Veitchia_spiralis)	Burretiokentia_grandiflora)	Dypsis_decaryi)	Dictyosperma_album))	(Prestoea_acuminata	(Oenocarpus_minor	Oenocarpus_bataua)))	((Roystonea_regia	Iriartea_deltoidea)	((Sabal_domingensis	Phoenix_dactylifera)	(Podococcus_barteri	(Serenoa_repens	Chamaedorea_seifrizii)))))	Orania_palindan)	((Sclerosperma_profizianum	Pseudophoenix_vinifera)	Calamus_caryotoides)))	Pelagodoxa_henryana))))	Kingia_australis);
((Nypa_fruticans	((Reinhardtia_gracilis	Reinhardtia_simplex)	((Reinhardtia_paiewonskiana	Reinhardtia_latisecta)	((((Sclerosperma_profizianum	Pseudophoenix_vinifera)	((Iriartea_deltoidea	(Sabal_domingensis	Phoenix_dactylifera))	Podococcus_barteri))	(Attalea_speciosa	(Manicaria_saccifera	(((Geonoma_undata	(Prestoea_acuminata	(Oenocarpus_minor	Oenocarpus_bataua)))	((Dypsis_decaryi	(Bactris_major	Burretiokentia_grandiflora))	((Veitchia_spiralis	Dictyosperma_album)	(Hydriastele_microspadix	(Kentiopsis_piersoniorum	Heterospathe_cagayanensis)))))	(Roystonea_regia	Leopoldinia_pulchra)))))	((Orania_palindan	((Serenoa_repens	Chamaedorea_seifrizii)	(Calamus_caryotoides	Pelagodoxa_henryana)))	(Elaeis_guineensis	Elaeis_oleifera))))))	Kingia_australis);
((Manicaria_saccifera	((((((Oenocarpus_bataua	Oenocarpus_minor)	Prestoea_acuminata)	(((Dypsis_decaryi	Dictyosperma_album)	(Geonoma_undata	(((Burretiokentia_grandiflora	Hydriastele_microspadix)	Heterospathe_cagayanensis)	(Veitchia_spiralis	Kentiopsis_piersoniorum))))	Podococcus_barteri))	(Attalea_speciosa	Iriartea_deltoidea))	(((Pelagodoxa_henryana	((Elaeis_guineensis	Elaeis_oleifera)	Bactris_major))	((Leopoldinia_pulchra	Roystonea_regia)	(((Serenoa_repens	Calamus_caryotoides)	Orania_palindan)	Chamaedorea_seifrizii)))	((Sclerosperma_profizianum	Pseudophoenix_vinifera)	(Sabal_domingensis	Phoenix_dactylifera))))	(Nypa_fruticans	((Reinhardtia_gracilis	Reinhardtia_simplex)	(Reinhardtia_latisecta	Reinhardtia_paiewonskiana)))))	Kingia_australis);
((Manicaria_saccifera	((((Veitchia_spiralis	(Burretiokentia_grandiflora	Dictyosperma_album))	((Kentiopsis_piersoniorum	Hydriastele_microspadix)	Heterospathe_cagayanensis))	(Dypsis_decaryi	((Bactris_major	(((((Podococcus_barteri	(Attalea_speciosa	Iriartea_deltoidea))	Sabal_domingensis)	(Phoenix_dactylifera	(Sclerosperma_profizianum	Pseudophoenix_vinifera)))	(Elaeis_guineensis	Elaeis_oleifera))	((Roystonea_regia	(Orania_palindan	(Chamaedorea_seifrizii	(Calamus_caryotoides	Nypa_fruticans))))	(Pelagodoxa_henryana	((Reinhardtia_gracilis	Reinhardtia_simplex)	(Reinhardtia_latisecta	Reinhardtia_paiewonskiana))))))	(Leopoldinia_pulchra	(((Oenocarpus_bataua	Oenocarpus_minor)	Prestoea_acuminata)	Serenoa_repens)))))	Geonoma_undata))	Kingia_australis);
((Manicaria_saccifera	(((Serenoa_repens	Leopoldinia_pulchra)	(((Bactris_major	(((Sabal_domingensis	(Attalea_speciosa	Iriartea_deltoidea))	(Phoenix_dactylifera	(Sclerosperma_profizianum	Pseudophoenix_vinifera)))	(Podococcus_barteri	(Elaeis_guineensis	Elaeis_oleifera))))	((Orania_palindan	(Chamaedorea_seifrizii	(Calamus_caryotoides	Nypa_fruticans)))	(Roystonea_regia	((Reinhardtia_gracilis	Reinhardtia_simplex)	(Reinhardtia_latisecta	Reinhardtia_paiewonskiana)))))	((Oenocarpus_bataua	Oenocarpus_minor)	((Veitchia_spiralis	Prestoea_acuminata)	(Dypsis_decaryi	((Dictyosperma_album	((Kentiopsis_piersoniorum	Hydriastele_microspadix)	Heterospathe_cagayanensis))	Burretiokentia_grandiflora))))))	(Pelagodoxa_henryana	Geonoma_undata)))	Kingia_australis);
((Leopoldinia_pulchra	((((((Pelagodoxa_henryana	Chamaedorea_seifrizii)	Serenoa_repens)	(Calamus_caryotoides	Nypa_fruticans))	Manicaria_saccifera)	(((((Reinhardtia_gracilis	Reinhardtia_simplex)	(Reinhardtia_latisecta	Reinhardtia_paiewonskiana))	(Sabal_domingensis	Phoenix_dactylifera))	((Sclerosperma_profizianum	Pseudophoenix_vinifera)	(Bactris_major	(Elaeis_guineensis	Elaeis_oleifera))))	((Orania_palindan	(Attalea_speciosa	Iriartea_deltoidea))	(Podococcus_barteri	((Prestoea_acuminata	(Oenocarpus_bataua	Oenocarpus_minor))	(Geonoma_undata	(Dypsis_decaryi	((Burretiokentia_grandiflora	Dictyosperma_album)	(Hydriastele_microspadix	((Veitchia_spiralis	Kentiopsis_piersoniorum)	Heterospathe_cagayanensis))))))))))	Roystonea_regia))	Kingia_australis);
((Leopoldinia_pulchra	((((Dypsis_decaryi	((Burretiokentia_grandiflora	Dictyosperma_album)	(Heterospathe_cagayanensis	(Hydriastele_microspadix	(Veitchia_spiralis	Kentiopsis_piersoniorum)))))	(((Prestoea_acuminata	Attalea_speciosa)	((((((Serenoa_repens	(Chamaedorea_seifrizii	(Calamus_caryotoides	Nypa_fruticans)))	Orania_palindan)	(Sclerosperma_profizianum	Pseudophoenix_vinifera))	(Bactris_major	(Pelagodoxa_henryana	(Elaeis_guineensis	Elaeis_oleifera))))	(Iriartea_deltoidea	((Reinhardtia_gracilis	Reinhardtia_simplex)	(Reinhardtia_latisecta	Reinhardtia_paiewonskiana))))	((Sabal_domingensis	Phoenix_dactylifera)	Podococcus_barteri)))	(Oenocarpus_bataua	Oenocarpus_minor)))	(Geonoma_undata	Manicaria_saccifera))	Roystonea_regia))	Kingia_australis);
((Pseudophoenix_vinifera	((((((((Pelagodoxa_henryana	Serenoa_repens)	(Chamaedorea_seifrizii	(Calamus_caryotoides	Nypa_fruticans)))	(Bactris_major	(Elaeis_guineensis	Elaeis_oleifera)))	((Reinhardtia_gracilis	Reinhardtia_simplex)	(Reinhardtia_latisecta	Reinhardtia_paiewonskiana)))	Orania_palindan)	((Manicaria_saccifera	(((Dypsis_decaryi	((Burretiokentia_grandiflora	Dictyosperma_album)	((Heterospathe_cagayanensis	(Hydriastele_microspadix	Kentiopsis_piersoniorum))	Veitchia_spiralis)))	((Geonoma_undata	Podococcus_barteri)	(Oenocarpus_bataua	Oenocarpus_minor)))	(Prestoea_acuminata	Attalea_speciosa)))	(Roystonea_regia	Leopoldinia_pulchra)))	(Iriartea_deltoidea	(Sabal_domingensis	Phoenix_dactylifera)))	Sclerosperma_profizianum))	Kingia_australis);
((Manicaria_saccifera	((((((Dictyosperma_album	(((Hydriastele_microspadix	Kentiopsis_piersoniorum)	Heterospathe_cagayanensis)	Veitchia_spiralis))	((Prestoea_acuminata	((Oenocarpus_bataua	Oenocarpus_minor)	((Leopoldinia_pulchra	Geonoma_undata)	Podococcus_barteri)))	Dypsis_decaryi))	Attalea_speciosa)	Bactris_major)	(Roystonea_regia	((Chamaedorea_seifrizii	(((Reinhardtia_gracilis	Reinhardtia_simplex)	(Reinhardtia_latisecta	Reinhardtia_paiewonskiana))	(((Pelagodoxa_henryana	Serenoa_repens)	(Calamus_caryotoides	Nypa_fruticans))	((Sclerosperma_profizianum	Pseudophoenix_vinifera)	(Burretiokentia_grandiflora	(Orania_palindan	(Elaeis_guineensis	Elaeis_oleifera)))))))	Iriartea_deltoidea)))	(Sabal_domingensis	Phoenix_dactylifera)))	Kingia_australis);
((Manicaria_saccifera	(((((Dypsis_decaryi	((Burretiokentia_grandiflora	Dictyosperma_album)	(Hydriastele_microspadix	((Kentiopsis_piersoniorum	Veitchia_spiralis)	Heterospathe_cagayanensis))))	(Prestoea_acuminata	((Oenocarpus_bataua	Oenocarpus_minor)	((Leopoldinia_pulchra	Geonoma_undata)	Podococcus_barteri))))	Attalea_speciosa)	((Bactris_major	Roystonea_regia)	((Iriartea_deltoidea	(((((Pelagodoxa_henryana	Serenoa_repens)	(Chamaedorea_seifrizii	(Calamus_caryotoides	Nypa_fruticans)))	(Sclerosperma_profizianum	Orania_palindan))	(Elaeis_guineensis	Elaeis_oleifera))	Pseudophoenix_vinifera))	((Reinhardtia_gracilis	Reinhardtia_simplex)	(Reinhardtia_latisecta	Reinhardtia_paiewonskiana)))))	(Sabal_domingensis	Phoenix_dactylifera)))	Kingia_australis);
((Dictyosperma_album	(((((Kentiopsis_piersoniorum	Veitchia_spiralis)	Heterospathe_cagayanensis)	Hydriastele_microspadix)	(((Geonoma_undata	Podococcus_barteri)	((Prestoea_acuminata	(Oenocarpus_bataua	Oenocarpus_minor))	((Bactris_major	(Iriartea_deltoidea	Attalea_speciosa))	((((Serenoa_repens	(Chamaedorea_seifrizii	(Calamus_caryotoides	Nypa_fruticans)))	((((Reinhardtia_paiewonskiana	Reinhardtia_latisecta)	(Reinhardtia_gracilis	Reinhardtia_simplex))	(Pseudophoenix_vinifera	(Leopoldinia_pulchra	Sclerosperma_profizianum)))	(Orania_palindan	(Elaeis_guineensis	Elaeis_oleifera))))	Manicaria_saccifera)	((Sabal_domingensis	Phoenix_dactylifera)	(Pelagodoxa_henryana	Roystonea_regia))))))	Dypsis_decaryi))	Burretiokentia_grandiflora))	Kingia_australis);
(((((((Kentiopsis_piersoniorum	Veitchia_spiralis)	(Dypsis_decaryi	Hydriastele_microspadix))	((Manicaria_saccifera	Geonoma_undata)	((Prestoea_acuminata	(Oenocarpus_bataua	Oenocarpus_minor))	((((((Reinhardtia_paiewonskiana	Reinhardtia_latisecta)	(Reinhardtia_gracilis	Reinhardtia_simplex))	Roystonea_regia)	((((((Pseudophoenix_vinifera	Sclerosperma_profizianum)	Chamaedorea_seifrizii)	(Calamus_caryotoides	Nypa_fruticans))	(Serenoa_repens	Orania_palindan))	((Pelagodoxa_henryana	Elaeis_guineensis)	Elaeis_oleifera))	(Sabal_domingensis	Phoenix_dactylifera)))	(Podococcus_barteri	Iriartea_deltoidea))	(Bactris_major	Attalea_speciosa)))))	Heterospathe_cagayanensis)	(Leopoldinia_pulchra	Dictyosperma_album))	Burretiokentia_grandiflora)	Kingia_australis);
((Dypsis_decaryi	((Burretiokentia_grandiflora	Dictyosperma_album)	(((((((Leopoldinia_pulchra	(Manicaria_saccifera	Serenoa_repens))	(Bactris_major	Roystonea_regia))	((Phoenix_dactylifera	Sabal_domingensis)	(((Chamaedorea_seifrizii	(Orania_palindan	(Pelagodoxa_henryana	(Nypa_fruticans	Calamus_caryotoides))))	((Sclerosperma_profizianum	Pseudophoenix_vinifera)	(Elaeis_oleifera	Elaeis_guineensis)))	((Reinhardtia_latisecta	Reinhardtia_paiewonskiana)	(Reinhardtia_gracilis	Reinhardtia_simplex)))))	(Iriartea_deltoidea	Attalea_speciosa))	(Prestoea_acuminata	(Oenocarpus_bataua	Oenocarpus_minor)))	(Geonoma_undata	Podococcus_barteri))	(Veitchia_spiralis	((Hydriastele_microspadix	Kentiopsis_piersoniorum)	Heterospathe_cagayanensis)))))	Kingia_australis);
((Dictyosperma_album	((((Hydriastele_microspadix	Kentiopsis_piersoniorum)	Heterospathe_cagayanensis)	((((Prestoea_acuminata	(Oenocarpus_bataua	Oenocarpus_minor))	((((Roystonea_regia	(((Iriartea_deltoidea	(Sclerosperma_profizianum	Pseudophoenix_vinifera))	(Phoenix_dactylifera	Sabal_domingensis))	(((Elaeis_oleifera	Elaeis_guineensis)	(Orania_palindan	(Pelagodoxa_henryana	(Chamaedorea_seifrizii	(Nypa_fruticans	Calamus_caryotoides)))))	((Reinhardtia_latisecta	Reinhardtia_paiewonskiana)	(Reinhardtia_gracilis	Reinhardtia_simplex)))))	(Bactris_major	Attalea_speciosa))	Podococcus_barteri)	((Geonoma_undata	Leopoldinia_pulchra)	(Manicaria_saccifera	Serenoa_repens))))	Dypsis_decaryi)	Veitchia_spiralis))	Burretiokentia_grandiflora))	Kingia_australis);
((Manicaria_saccifera	(Serenoa_repens	((((Dypsis_decaryi	(Dictyosperma_album	(((Hydriastele_microspadix	Kentiopsis_piersoniorum)	(Heterospathe_cagayanensis	Burretiokentia_grandiflora))	Veitchia_spiralis)))	(Prestoea_acuminata	(Oenocarpus_bataua	Oenocarpus_minor)))	((Orania_palindan	Roystonea_regia)	((((Chamaedorea_seifrizii	(Nypa_fruticans	Calamus_caryotoides))	(Iriartea_deltoidea	(Sclerosperma_profizianum	Pseudophoenix_vinifera)))	(Phoenix_dactylifera	Sabal_domingensis))	(((((Elaeis_oleifera	Elaeis_guineensis)	Pelagodoxa_henryana)	((Reinhardtia_latisecta	Reinhardtia_paiewonskiana)	(Reinhardtia_gracilis	Reinhardtia_simplex)))	(Bactris_major	Attalea_speciosa))	Podococcus_barteri))))	(Geonoma_undata	Leopoldinia_pulchra))))	Kingia_australis);
((Manicaria_saccifera	((((((Sclerosperma_profizianum	Pseudophoenix_vinifera)	((Chamaedorea_seifrizii	(Nypa_fruticans	Calamus_caryotoides))	Iriartea_deltoidea))	(Phoenix_dactylifera	Sabal_domingensis))	((Bactris_major	(Attalea_speciosa	(Elaeis_oleifera	Elaeis_guineensis)))	(Roystonea_regia	(Pelagodoxa_henryana	((Reinhardtia_latisecta	Reinhardtia_paiewonskiana)	(Reinhardtia_gracilis	Reinhardtia_simplex))))))	((Podococcus_barteri	((Geonoma_undata	(Dypsis_decaryi	((Burretiokentia_grandiflora	Dictyosperma_album)	(((Hydriastele_microspadix	Kentiopsis_piersoniorum)	Heterospathe_cagayanensis)	Veitchia_spiralis))))	(Prestoea_acuminata	(Oenocarpus_bataua	Oenocarpus_minor))))	Orania_palindan))	(Leopoldinia_pulchra	Serenoa_repens)))	Kingia_australis);
((Manicaria_saccifera	((((((Iriartea_deltoidea	(Chamaedorea_seifrizii	(Nypa_fruticans	Calamus_caryotoides)))	(Sclerosperma_profizianum	Pseudophoenix_vinifera))	(Phoenix_dactylifera	Sabal_domingensis))	(((Elaeis_oleifera	Elaeis_guineensis)	(Pelagodoxa_henryana	Bactris_major))	(Roystonea_regia	((Reinhardtia_latisecta	Reinhardtia_paiewonskiana)	(Reinhardtia_gracilis	Reinhardtia_simplex)))))	((Podococcus_barteri	((((Burretiokentia_grandiflora	Dictyosperma_album)	(((Hydriastele_microspadix	Kentiopsis_piersoniorum)	Heterospathe_cagayanensis)	Dypsis_decaryi))	(Geonoma_undata	Veitchia_spiralis))	(Oenocarpus_bataua	Oenocarpus_minor)))	((Attalea_speciosa	Prestoea_acuminata)	Orania_palindan)))	(Leopoldinia_pulchra	Serenoa_repens)))	Kingia_australis);
(((((((Burretiokentia_grandiflora	Dictyosperma_album)	((Veitchia_spiralis	(Hydriastele_microspadix	Kentiopsis_piersoniorum))	Heterospathe_cagayanensis))	(Dypsis_decaryi	((Prestoea_acuminata	(Oenocarpus_bataua	Oenocarpus_minor))	(((((Elaeis_oleifera	Elaeis_guineensis)	(Attalea_speciosa	Bactris_major))	(Roystonea_regia	((Reinhardtia_latisecta	Reinhardtia_paiewonskiana)	(Reinhardtia_gracilis	Reinhardtia_simplex))))	Orania_palindan)	((Podococcus_barteri	((Chamaedorea_seifrizii	(Nypa_fruticans	Calamus_caryotoides))	((Pelagodoxa_henryana	Phoenix_dactylifera)	Sabal_domingensis)))	((Sclerosperma_profizianum	Pseudophoenix_vinifera)	Iriartea_deltoidea))))))	(Leopoldinia_pulchra	Geonoma_undata))	Serenoa_repens)	Manicaria_saccifera)	Kingia_australis);
(((Leopoldinia_pulchra	Burretiokentia_grandiflora)	(Dictyosperma_album	(((((Oenocarpus_bataua	Oenocarpus_minor)	((Prestoea_acuminata	((Bactris_major	((Elaeis_oleifera	Elaeis_guineensis)	Attalea_speciosa))	(((Reinhardtia_latisecta	Reinhardtia_paiewonskiana)	(Reinhardtia_gracilis	Reinhardtia_simplex))	(Roystonea_regia	Orania_palindan))))	(Podococcus_barteri	(((Serenoa_repens	(Chamaedorea_seifrizii	(Nypa_fruticans	Calamus_caryotoides)))	((Pelagodoxa_henryana	Phoenix_dactylifera)	Sabal_domingensis))	((Sclerosperma_profizianum	Pseudophoenix_vinifera)	Iriartea_deltoidea)))))	(Geonoma_undata	Manicaria_saccifera))	Dypsis_decaryi)	(((Kentiopsis_piersoniorum	Heterospathe_cagayanensis)	Hydriastele_microspadix)	Veitchia_spiralis))))	Kingia_australis);
((Manicaria_saccifera	(((Bactris_major	(Elaeis_oleifera	Elaeis_guineensis))	((Reinhardtia_latisecta	Reinhardtia_paiewonskiana)	(Reinhardtia_gracilis	Reinhardtia_simplex)))	(((Orania_palindan	(Podococcus_barteri	((((((Heterospathe_cagayanensis	((Burretiokentia_grandiflora	Hydriastele_microspadix)	Kentiopsis_piersoniorum))	Veitchia_spiralis)	Dictyosperma_album)	Dypsis_decaryi)	(Prestoea_acuminata	(Oenocarpus_bataua	Oenocarpus_minor)))	Geonoma_undata)))	(((Pelagodoxa_henryana	Phoenix_dactylifera)	Sabal_domingensis)	(Chamaedorea_seifrizii	(Sclerosperma_profizianum	Pseudophoenix_vinifera))))	(((Serenoa_repens	Attalea_speciosa)	Iriartea_deltoidea)	((Nypa_fruticans	Calamus_caryotoides)	(Leopoldinia_pulchra	Roystonea_regia))))))	Kingia_australis);
((Manicaria_saccifera	((((Serenoa_repens	Prestoea_acuminata)	(Oenocarpus_bataua	Oenocarpus_minor))	((Podococcus_barteri	(Dypsis_decaryi	Geonoma_undata))	(((Veitchia_spiralis	Kentiopsis_piersoniorum)	(Heterospathe_cagayanensis	Hydriastele_microspadix))	((Leopoldinia_pulchra	Burretiokentia_grandiflora)	Dictyosperma_album))))	((Chamaedorea_seifrizii	((Reinhardtia_latisecta	Reinhardtia_paiewonskiana)	(Reinhardtia_gracilis	Reinhardtia_simplex)))	((Orania_palindan	Roystonea_regia)	((Bactris_major	((Nypa_fruticans	Calamus_caryotoides)	(Elaeis_oleifera	(Pelagodoxa_henryana	Elaeis_guineensis))))	(((Phoenix_dactylifera	Sabal_domingensis)	(Sclerosperma_profizianum	Pseudophoenix_vinifera))	(Attalea_speciosa	Iriartea_deltoidea)))))))	Kingia_australis);
((Burretiokentia_grandiflora	(Dictyosperma_album	(Leopoldinia_pulchra	(((Heterospathe_cagayanensis	(Kentiopsis_piersoniorum	Hydriastele_microspadix))	Veitchia_spiralis)	(((Prestoea_acuminata	(Oenocarpus_bataua	Oenocarpus_minor))	((((((Attalea_speciosa	Iriartea_deltoidea)	(Bactris_major	((Nypa_fruticans	((Reinhardtia_latisecta	Reinhardtia_paiewonskiana)	(Reinhardtia_gracilis	Reinhardtia_simplex)))	(Sclerosperma_profizianum	(Elaeis_oleifera	Elaeis_guineensis)))))	(Pseudophoenix_vinifera	Podococcus_barteri))	((Pelagodoxa_henryana	Phoenix_dactylifera)	Sabal_domingensis))	(((Chamaedorea_seifrizii	Calamus_caryotoides)	(Serenoa_repens	Orania_palindan))	Roystonea_regia))	Manicaria_saccifera))	(Dypsis_decaryi	Geonoma_undata))))))	Kingia_australis);
((Manicaria_saccifera	(((Leopoldinia_pulchra	Geonoma_undata)	((Prestoea_acuminata	(Oenocarpus_minor	Oenocarpus_bataua))	(Dypsis_decaryi	(Dictyosperma_album	(Veitchia_spiralis	(Burretiokentia_grandiflora	(Heterospathe_cagayanensis	(Hydriastele_microspadix	Kentiopsis_piersoniorum))))))))	(((Podococcus_barteri	(Sabal_domingensis	Phoenix_dactylifera))	((Attalea_speciosa	(Elaeis_guineensis	Elaeis_oleifera))	Bactris_major))	(((((Pseudophoenix_vinifera	(Chamaedorea_seifrizii	Sclerosperma_profizianum))	Orania_palindan)	((Nypa_fruticans	Calamus_caryotoides)	(Serenoa_repens	Pelagodoxa_henryana)))	(((Reinhardtia_latisecta	Reinhardtia_paiewonskiana)	(Reinhardtia_gracilis	Reinhardtia_simplex))	Iriartea_deltoidea))	Roystonea_regia))))	Kingia_australis);
((Dictyosperma_album	(((Veitchia_spiralis	Kentiopsis_piersoniorum)	((((((((Sclerosperma_profizianum	((Sabal_domingensis	Phoenix_dactylifera)	((Attalea_speciosa	(Elaeis_guineensis	Elaeis_oleifera))	Bactris_major)))	(((Chamaedorea_seifrizii	((Reinhardtia_latisecta	Reinhardtia_paiewonskiana)	(Nypa_fruticans	(Reinhardtia_gracilis	Reinhardtia_simplex))))	(((Orania_palindan	Pseudophoenix_vinifera)	Calamus_caryotoides)	Iriartea_deltoidea))	Roystonea_regia))	(Serenoa_repens	Manicaria_saccifera))	Pelagodoxa_henryana)	(Podococcus_barteri	(Leopoldinia_pulchra	Geonoma_undata)))	(Oenocarpus_minor	Oenocarpus_bataua))	(Heterospathe_cagayanensis	(Burretiokentia_grandiflora	Dypsis_decaryi)))	Hydriastele_microspadix))	Prestoea_acuminata))	Kingia_australis);
((Manicaria_saccifera	(((Elaeis_guineensis	(Elaeis_oleifera	Leopoldinia_pulchra))	Bactris_major)	((((((Chamaedorea_seifrizii	Calamus_caryotoides)	(Serenoa_repens	Orania_palindan))	(Iriartea_deltoidea	Pseudophoenix_vinifera))	((Reinhardtia_latisecta	Reinhardtia_paiewonskiana)	(Nypa_fruticans	(Reinhardtia_gracilis	Reinhardtia_simplex))))	Roystonea_regia)	(((Sabal_domingensis	Attalea_speciosa)	(Sclerosperma_profizianum	(Pelagodoxa_henryana	Phoenix_dactylifera)))	(Podococcus_barteri	(((((Hydriastele_microspadix	Kentiopsis_piersoniorum)	Heterospathe_cagayanensis)	Veitchia_spiralis)	((Geonoma_undata	Dypsis_decaryi)	(Dictyosperma_album	Burretiokentia_grandiflora)))	(Prestoea_acuminata	(Oenocarpus_minor	Oenocarpus_bataua))))))))	Kingia_australis);
((Manicaria_saccifera	((Elaeis_guineensis	Elaeis_oleifera)	((((Sabal_domingensis	Phoenix_dactylifera)	(((Chamaedorea_seifrizii	Calamus_caryotoides)	(Pelagodoxa_henryana	Nypa_fruticans))	Roystonea_regia))	(((((Iriartea_deltoidea	Pseudophoenix_vinifera)	Attalea_speciosa)	(Prestoea_acuminata	Podococcus_barteri))	((Serenoa_repens	Orania_palindan)	Sclerosperma_profizianum))	((Oenocarpus_minor	Oenocarpus_bataua)	((Dypsis_decaryi	(((Dictyosperma_album	Burretiokentia_grandiflora)	((Kentiopsis_piersoniorum	Veitchia_spiralis)	Heterospathe_cagayanensis))	Hydriastele_microspadix))	Geonoma_undata))))	((Leopoldinia_pulchra	Bactris_major)	((Reinhardtia_latisecta	Reinhardtia_paiewonskiana)	(Reinhardtia_gracilis	Reinhardtia_simplex))))))	Kingia_australis);
((Prestoea_acuminata	(((Leopoldinia_pulchra	Phoenix_dactylifera)	(Attalea_speciosa	Sabal_domingensis))	((((Reinhardtia_latisecta	Reinhardtia_paiewonskiana)	(Reinhardtia_gracilis	Reinhardtia_simplex))	(Iriartea_deltoidea	(Roystonea_regia	Orania_palindan)))	((((Oenocarpus_minor	Oenocarpus_bataua)	((Dypsis_decaryi	((Heterospathe_cagayanensis	(Burretiokentia_grandiflora	(Kentiopsis_piersoniorum	Hydriastele_microspadix)))	(Dictyosperma_album	Veitchia_spiralis)))	(Podococcus_barteri	Geonoma_undata)))	(Manicaria_saccifera	((Chamaedorea_seifrizii	Serenoa_repens)	Nypa_fruticans)))	((Sclerosperma_profizianum	Pseudophoenix_vinifera)	(Pelagodoxa_henryana	(Bactris_major	(Calamus_caryotoides	(Elaeis_guineensis	Elaeis_oleifera)))))))))	Kingia_australis);
((Manicaria_saccifera	(((Bactris_major	(Elaeis_guineensis	Elaeis_oleifera))	(((((Nypa_fruticans	Pelagodoxa_henryana)	((Reinhardtia_latisecta	Reinhardtia_paiewonskiana)	(Reinhardtia_gracilis	Reinhardtia_simplex)))	(Iriartea_deltoidea	(((Chamaedorea_seifrizii	Serenoa_repens)	Orania_palindan)	Calamus_caryotoides)))	(Leopoldinia_pulchra	Roystonea_regia))	((Phoenix_dactylifera	Sabal_domingensis)	(Sclerosperma_profizianum	Pseudophoenix_vinifera))))	(Attalea_speciosa	((Prestoea_acuminata	(Oenocarpus_minor	Oenocarpus_bataua))	(((Dypsis_decaryi	Hydriastele_microspadix)	(((Kentiopsis_piersoniorum	Veitchia_spiralis)	Heterospathe_cagayanensis)	(Dictyosperma_album	Burretiokentia_grandiflora)))	(Podococcus_barteri	Geonoma_undata))))))	Kingia_australis);
((Pseudophoenix_vinifera	((Orania_palindan	((((((Reinhardtia_latisecta	Reinhardtia_paiewonskiana)	(Reinhardtia_gracilis	Reinhardtia_simplex))	Chamaedorea_seifrizii)	((Roystonea_regia	((Phoenix_dactylifera	Sabal_domingensis)	Attalea_speciosa))	(Prestoea_acuminata	(((Oenocarpus_minor	(Pelagodoxa_henryana	Oenocarpus_bataua))	((((Dypsis_decaryi	Hydriastele_microspadix)	(((Kentiopsis_piersoniorum	Veitchia_spiralis)	Heterospathe_cagayanensis)	(Dictyosperma_album	Burretiokentia_grandiflora)))	(Leopoldinia_pulchra	Geonoma_undata))	Podococcus_barteri))	(Serenoa_repens	Manicaria_saccifera)))))	Iriartea_deltoidea)	(((Nypa_fruticans	Calamus_caryotoides)	Bactris_major)	(Elaeis_guineensis	Elaeis_oleifera))))	Sclerosperma_profizianum))	Kingia_australis);
((Manicaria_saccifera	((((((Elaeis_guineensis	Elaeis_oleifera)	(Chamaedorea_seifrizii	Sclerosperma_profizianum))	(((Orania_palindan	(Pelagodoxa_henryana	((Nypa_fruticans	Calamus_caryotoides)	Roystonea_regia)))	((Reinhardtia_latisecta	Reinhardtia_paiewonskiana)	(Reinhardtia_gracilis	Reinhardtia_simplex)))	(Pseudophoenix_vinifera	Iriartea_deltoidea)))	(Bactris_major	Attalea_speciosa))	(((Prestoea_acuminata	(Oenocarpus_minor	Oenocarpus_bataua))	((Leopoldinia_pulchra	Geonoma_undata)	(Dypsis_decaryi	(((Heterospathe_cagayanensis	(Hydriastele_microspadix	Kentiopsis_piersoniorum))	Veitchia_spiralis)	(Dictyosperma_album	Burretiokentia_grandiflora)))))	((Phoenix_dactylifera	Sabal_domingensis)	Podococcus_barteri)))	Serenoa_repens))	Kingia_australis);
((Manicaria_saccifera	((((Bactris_major	(Roystonea_regia	Attalea_speciosa))	(((Elaeis_guineensis	Elaeis_oleifera)	((Reinhardtia_latisecta	Reinhardtia_paiewonskiana)	(Reinhardtia_gracilis	Reinhardtia_simplex)))	(Orania_palindan	(Nypa_fruticans	((((Chamaedorea_seifrizii	Calamus_caryotoides)	Sclerosperma_profizianum)	Pseudophoenix_vinifera)	Iriartea_deltoidea)))))	(((Oenocarpus_minor	Oenocarpus_bataua)	((Dictyosperma_album	Dypsis_decaryi)	(Prestoea_acuminata	(((Heterospathe_cagayanensis	((Burretiokentia_grandiflora	Hydriastele_microspadix)	Kentiopsis_piersoniorum))	Veitchia_spiralis)	(Leopoldinia_pulchra	Geonoma_undata)))))	(((Pelagodoxa_henryana	Phoenix_dactylifera)	Sabal_domingensis)	Podococcus_barteri)))	Serenoa_repens))	Kingia_australis);
((Pseudophoenix_vinifera	((((Elaeis_guineensis	Elaeis_oleifera)	(Pelagodoxa_henryana	Bactris_major))	((Attalea_speciosa	(((((Orania_palindan	(Calamus_caryotoides	Chamaedorea_seifrizii))	(Nypa_fruticans	(Serenoa_repens	Iriartea_deltoidea)))	(Roystonea_regia	((Reinhardtia_latisecta	Reinhardtia_paiewonskiana)	(Reinhardtia_gracilis	Reinhardtia_simplex))))	Manicaria_saccifera)	((Prestoea_acuminata	(Oenocarpus_minor	Oenocarpus_bataua))	(((Heterospathe_cagayanensis	Hydriastele_microspadix)	(Burretiokentia_grandiflora	Dictyosperma_album))	((Kentiopsis_piersoniorum	Dypsis_decaryi)	((Leopoldinia_pulchra	Geonoma_undata)	Veitchia_spiralis))))))	(Podococcus_barteri	(Phoenix_dactylifera	Sabal_domingensis))))	Sclerosperma_profizianum))	Kingia_australis);
((Manicaria_saccifera	(((((Dypsis_decaryi	((Burretiokentia_grandiflora	(Hydriastele_microspadix	(Kentiopsis_piersoniorum	Heterospathe_cagayanensis)))	(Veitchia_spiralis	Dictyosperma_album)))	((Podococcus_barteri	Geonoma_undata)	(Oenocarpus_bataua	Oenocarpus_minor)))	Prestoea_acuminata)	((((Sabal_domingensis	(Iriartea_deltoidea	Attalea_speciosa))	(((Pseudophoenix_vinifera	Bactris_major)	Roystonea_regia)	((Reinhardtia_gracilis	Reinhardtia_simplex)	(Reinhardtia_paiewonskiana	Reinhardtia_latisecta))))	((Pelagodoxa_henryana	(Elaeis_oleifera	Elaeis_guineensis))	((Serenoa_repens	Orania_palindan)	((Nypa_fruticans	Calamus_caryotoides)	(Sclerosperma_profizianum	Chamaedorea_seifrizii)))))	Phoenix_dactylifera))	Leopoldinia_pulchra))	Kingia_australis);
((Roystonea_regia	(((Reinhardtia_gracilis	Reinhardtia_simplex)	(Reinhardtia_paiewonskiana	Reinhardtia_latisecta))	((((Phoenix_dactylifera	Sabal_domingensis)	(Podococcus_barteri	((Serenoa_repens	(Oenocarpus_bataua	Oenocarpus_minor))	Prestoea_acuminata)))	((Iriartea_deltoidea	Attalea_speciosa)	((Geonoma_undata	(Leopoldinia_pulchra	Manicaria_saccifera))	((Dypsis_decaryi	Burretiokentia_grandiflora)	((Veitchia_spiralis	Dictyosperma_album)	((Hydriastele_microspadix	Kentiopsis_piersoniorum)	Heterospathe_cagayanensis))))))	(((Elaeis_oleifera	Elaeis_guineensis)	Bactris_major)	(((Pelagodoxa_henryana	(Nypa_fruticans	Calamus_caryotoides))	(Pseudophoenix_vinifera	(Sclerosperma_profizianum	Chamaedorea_seifrizii)))	Orania_palindan)))))	Kingia_australis);
((Burretiokentia_grandiflora	(((Veitchia_spiralis	(Hydriastele_microspadix	(Kentiopsis_piersoniorum	Heterospathe_cagayanensis)))	((((((Phoenix_dactylifera	Sabal_domingensis)	(((((Nypa_fruticans	Calamus_caryotoides)	Chamaedorea_seifrizii)	Iriartea_deltoidea)	(((Reinhardtia_gracilis	Reinhardtia_simplex)	(Reinhardtia_paiewonskiana	Reinhardtia_latisecta))	(((Elaeis_oleifera	Elaeis_guineensis)	Orania_palindan)	(Pseudophoenix_vinifera	Sclerosperma_profizianum))))	(Pelagodoxa_henryana	Roystonea_regia)))	((Bactris_major	Attalea_speciosa)	Podococcus_barteri))	(Serenoa_repens	(Manicaria_saccifera	(Geonoma_undata	Leopoldinia_pulchra))))	((Oenocarpus_bataua	Oenocarpus_minor)	Prestoea_acuminata))	Dypsis_decaryi))	Dictyosperma_album))	Kingia_australis);
((Prestoea_acuminata	(((Podococcus_barteri	(((Roystonea_regia	(((Reinhardtia_gracilis	Reinhardtia_simplex)	(Reinhardtia_paiewonskiana	Reinhardtia_latisecta))	(Bactris_major	(Attalea_speciosa	(Elaeis_oleifera	(Pelagodoxa_henryana	Elaeis_guineensis))))))	((Iriartea_deltoidea	(Pseudophoenix_vinifera	Sclerosperma_profizianum))	(Phoenix_dactylifera	Sabal_domingensis)))	(Orania_palindan	(Serenoa_repens	((Nypa_fruticans	Calamus_caryotoides)	Chamaedorea_seifrizii)))))	((Dypsis_decaryi	((Dictyosperma_album	(Burretiokentia_grandiflora	((Hydriastele_microspadix	Kentiopsis_piersoniorum)	Heterospathe_cagayanensis)))	Veitchia_spiralis))	(Manicaria_saccifera	(Geonoma_undata	Leopoldinia_pulchra))))	(Oenocarpus_bataua	Oenocarpus_minor)))	Kingia_australis);
((Geonoma_undata	((((((Manicaria_saccifera	(Roystonea_regia	(Pelagodoxa_henryana	((Leopoldinia_pulchra	Serenoa_repens)	((Nypa_fruticans	Calamus_caryotoides)	Chamaedorea_seifrizii)))))	(((Pseudophoenix_vinifera	Sclerosperma_profizianum)	(Phoenix_dactylifera	Sabal_domingensis))	(((Reinhardtia_gracilis	Reinhardtia_simplex)	(Reinhardtia_paiewonskiana	Reinhardtia_latisecta))	(Bactris_major	(Elaeis_oleifera	Elaeis_guineensis)))))	(Attalea_speciosa	Iriartea_deltoidea))	Orania_palindan)	(((Oenocarpus_bataua	Oenocarpus_minor)	Prestoea_acuminata)	(Dypsis_decaryi	((Kentiopsis_piersoniorum	(Heterospathe_cagayanensis	(Burretiokentia_grandiflora	Hydriastele_microspadix)))	(Veitchia_spiralis	Dictyosperma_album)))))	Podococcus_barteri))	Kingia_australis);
((Manicaria_saccifera	(((((((Nypa_fruticans	Calamus_caryotoides)	(Reinhardtia_gracilis	Reinhardtia_simplex))	(Reinhardtia_paiewonskiana	Reinhardtia_latisecta))	Roystonea_regia)	((Attalea_speciosa	Iriartea_deltoidea)	((Pseudophoenix_vinifera	Sclerosperma_profizianum)	((Pelagodoxa_henryana	Phoenix_dactylifera)	Sabal_domingensis))))	Bactris_major)	((Chamaedorea_seifrizii	((Elaeis_oleifera	Elaeis_guineensis)	((Leopoldinia_pulchra	Serenoa_repens)	Orania_palindan)))	(Podococcus_barteri	((((Oenocarpus_bataua	Oenocarpus_minor)	Prestoea_acuminata)	(Dypsis_decaryi	(Veitchia_spiralis	((Burretiokentia_grandiflora	Dictyosperma_album)	((Hydriastele_microspadix	Kentiopsis_piersoniorum)	Heterospathe_cagayanensis)))))	Geonoma_undata)))))	Kingia_australis);
((Manicaria_saccifera	((Phoenix_dactylifera	Sabal_domingensis)	((((((Reinhardtia_gracilis	Reinhardtia_simplex)	(Reinhardtia_paiewonskiana	Reinhardtia_latisecta))	((Pelagodoxa_henryana	Calamus_caryotoides)	Roystonea_regia))	(((Nypa_fruticans	Serenoa_repens)	Chamaedorea_seifrizii)	(Pseudophoenix_vinifera	Orania_palindan)))	(Bactris_major	(Elaeis_oleifera	Elaeis_guineensis)))	(((Podococcus_barteri	((Dictyosperma_album	(Leopoldinia_pulchra	Burretiokentia_grandiflora))	((((Oenocarpus_bataua	Oenocarpus_minor)	Prestoea_acuminata)	Dypsis_decaryi)	(((Kentiopsis_piersoniorum	Hydriastele_microspadix)	Heterospathe_cagayanensis)	(Geonoma_undata	Veitchia_spiralis)))))	(Attalea_speciosa	Iriartea_deltoidea))	Sclerosperma_profizianum))))	Kingia_australis);
((Pseudophoenix_vinifera	(((((Nypa_fruticans	Serenoa_repens)	Chamaedorea_seifrizii)	(((((Reinhardtia_gracilis	Reinhardtia_simplex)	(Reinhardtia_paiewonskiana	Reinhardtia_latisecta))	Roystonea_regia)	((((((Oenocarpus_bataua	Oenocarpus_minor)	Prestoea_acuminata)	(((Manicaria_saccifera	(Leopoldinia_pulchra	Geonoma_undata))	(Dypsis_decaryi	(Dictyosperma_album	(((Veitchia_spiralis	Kentiopsis_piersoniorum)	Hydriastele_microspadix)	Heterospathe_cagayanensis))))	Burretiokentia_grandiflora))	Podococcus_barteri)	(Attalea_speciosa	Iriartea_deltoidea))	(Phoenix_dactylifera	Sabal_domingensis)))	(Bactris_major	(Elaeis_oleifera	Elaeis_guineensis))))	((Pelagodoxa_henryana	Calamus_caryotoides)	Orania_palindan))	Sclerosperma_profizianum))	Kingia_australis);
((Pseudophoenix_vinifera	(((((Phoenix_dactylifera	Sabal_domingensis)	((Calamus_caryotoides	Nypa_fruticans)	(Serenoa_repens	Chamaedorea_seifrizii)))	(Roystonea_regia	(((Bactris_major	((Elaeis_oleifera	(Pelagodoxa_henryana	Elaeis_guineensis))	Attalea_speciosa))	((Reinhardtia_gracilis	Reinhardtia_simplex)	(Reinhardtia_paiewonskiana	Reinhardtia_latisecta)))	(((((Geonoma_undata	Prestoea_acuminata)	(Oenocarpus_bataua	Oenocarpus_minor))	((Burretiokentia_grandiflora	Leopoldinia_pulchra)	(Dypsis_decaryi	((Veitchia_spiralis	Dictyosperma_album)	(Heterospathe_cagayanensis	(Kentiopsis_piersoniorum	Hydriastele_microspadix))))))	(Orania_palindan	Podococcus_barteri))	Iriartea_deltoidea))))	Manicaria_saccifera)	Sclerosperma_profizianum))	Kingia_australis);
((Roystonea_regia	((((Bactris_major	((Elaeis_oleifera	(Pelagodoxa_henryana	Elaeis_guineensis))	Attalea_speciosa))	(Podococcus_barteri	((Reinhardtia_gracilis	Reinhardtia_simplex)	(Reinhardtia_paiewonskiana	Reinhardtia_latisecta))))	(((Sclerosperma_profizianum	Pseudophoenix_vinifera)	(Phoenix_dactylifera	Sabal_domingensis))	((Prestoea_acuminata	(Oenocarpus_bataua	Oenocarpus_minor))	((Manicaria_saccifera	(Leopoldinia_pulchra	Geonoma_undata))	((Dictyosperma_album	Burretiokentia_grandiflora)	((Hydriastele_microspadix	Dypsis_decaryi)	(Heterospathe_cagayanensis	(Veitchia_spiralis	Kentiopsis_piersoniorum))))))))	((((Calamus_caryotoides	Nypa_fruticans)	Chamaedorea_seifrizii)	(Orania_palindan	Serenoa_repens))	Iriartea_deltoidea)))	Kingia_australis);
((Manicaria_saccifera	((Bactris_major	(Elaeis_guineensis	Elaeis_oleifera))	(((Sclerosperma_profizianum	Pseudophoenix_vinifera)	(Sabal_domingensis	(Pelagodoxa_henryana	Phoenix_dactylifera)))	(((Iriartea_deltoidea	(((Reinhardtia_latisecta	Reinhardtia_paiewonskiana)	(Reinhardtia_simplex	Reinhardtia_gracilis))	Roystonea_regia))	(((Chamaedorea_seifrizii	(Nypa_fruticans	Calamus_caryotoides))	Serenoa_repens)	Orania_palindan))	((Attalea_speciosa	((Oenocarpus_minor	Oenocarpus_bataua)	(((((Leopoldinia_pulchra	Burretiokentia_grandiflora)	Dictyosperma_album)	(Heterospathe_cagayanensis	(Kentiopsis_piersoniorum	Hydriastele_microspadix)))	Dypsis_decaryi)	(Geonoma_undata	(Veitchia_spiralis	Prestoea_acuminata)))))	Podococcus_barteri)))))	Kingia_australis);
((Dictyosperma_album	((((Hydriastele_microspadix	(Heterospathe_cagayanensis	Kentiopsis_piersoniorum))	(Dypsis_decaryi	(((Leopoldinia_pulchra	Geonoma_undata)	(Veitchia_spiralis	Prestoea_acuminata))	(((((Sabal_domingensis	Phoenix_dactylifera)	((Iriartea_deltoidea	(Roystonea_regia	(Pseudophoenix_vinifera	Orania_palindan)))	((Reinhardtia_latisecta	Reinhardtia_paiewonskiana)	(Reinhardtia_simplex	Reinhardtia_gracilis))))	((Serenoa_repens	Manicaria_saccifera)	(((Pelagodoxa_henryana	(Nypa_fruticans	Calamus_caryotoides))	(Chamaedorea_seifrizii	Bactris_major))	(Elaeis_guineensis	Elaeis_oleifera))))	Attalea_speciosa)	(Podococcus_barteri	(Oenocarpus_minor	Oenocarpus_bataua))))))	Sclerosperma_profizianum)	Burretiokentia_grandiflora))	Kingia_australis);
((Burretiokentia_grandiflora	(((Veitchia_spiralis	(Heterospathe_cagayanensis	(Kentiopsis_piersoniorum	Hydriastele_microspadix)))	(Dypsis_decaryi	((((Chamaedorea_seifrizii	(Serenoa_repens	(Orania_palindan	Sclerosperma_profizianum)))	(((Leopoldinia_pulchra	Geonoma_undata)	Manicaria_saccifera)	(((Nypa_fruticans	((Reinhardtia_latisecta	Reinhardtia_paiewonskiana)	(Reinhardtia_simplex	Reinhardtia_gracilis)))	(((Pelagodoxa_henryana	Calamus_caryotoides)	(Elaeis_guineensis	Elaeis_oleifera))	Bactris_major))	(((Attalea_speciosa	Iriartea_deltoidea)	(Pseudophoenix_vinifera	(Sabal_domingensis	Phoenix_dactylifera)))	Roystonea_regia))))	Podococcus_barteri)	((Oenocarpus_minor	Oenocarpus_bataua)	Prestoea_acuminata))))	Dictyosperma_album))	Kingia_australis);
((Geonoma_undata	((((((Chamaedorea_seifrizii	(((Reinhardtia_latisecta	Reinhardtia_paiewonskiana)	(Reinhardtia_simplex	Reinhardtia_gracilis))	(((Pelagodoxa_henryana	(Nypa_fruticans	Calamus_caryotoides))	(Elaeis_guineensis	Elaeis_oleifera))	Bactris_major)))	Roystonea_regia)	((((Sclerosperma_profizianum	Pseudophoenix_vinifera)	(Attalea_speciosa	Iriartea_deltoidea))	Sabal_domingensis)	Phoenix_dactylifera))	(Podococcus_barteri	Orania_palindan))	(((Serenoa_repens	(Oenocarpus_minor	Oenocarpus_bataua))	Prestoea_acuminata)	((((Burretiokentia_grandiflora	Leopoldinia_pulchra)	Dictyosperma_album)	(Veitchia_spiralis	(Heterospathe_cagayanensis	(Kentiopsis_piersoniorum	Hydriastele_microspadix))))	Dypsis_decaryi)))	Manicaria_saccifera))	Kingia_australis);
((Chamaedorea_seifrizii	(((((Veitchia_spiralis	Dictyosperma_album)	((Kentiopsis_piersoniorum	Hydriastele_microspadix)	Heterospathe_cagayanensis))	(Burretiokentia_grandiflora	Dypsis_decaryi))	(Manicaria_saccifera	(Leopoldinia_pulchra	Geonoma_undata)))	(((Podococcus_barteri	Orania_palindan)	((Oenocarpus_minor	Oenocarpus_bataua)	(Prestoea_acuminata	Serenoa_repens)))	(Roystonea_regia	(((Attalea_speciosa	(Iriartea_deltoidea	(Sclerosperma_profizianum	Pseudophoenix_vinifera)))	(Sabal_domingensis	Phoenix_dactylifera))	(((Reinhardtia_latisecta	Reinhardtia_paiewonskiana)	(Reinhardtia_simplex	Reinhardtia_gracilis))	(((Pelagodoxa_henryana	(Nypa_fruticans	Calamus_caryotoides))	(Elaeis_guineensis	Elaeis_oleifera))	Bactris_major)))))))	Kingia_australis);
(((Leopoldinia_pulchra	Burretiokentia_grandiflora)	(((((Oenocarpus_minor	Oenocarpus_bataua)	Prestoea_acuminata)	(((Attalea_speciosa	Iriartea_deltoidea)	(((Serenoa_repens	(Manicaria_saccifera	(Pelagodoxa_henryana	Geonoma_undata)))	(((Roystonea_regia	((Reinhardtia_latisecta	Reinhardtia_paiewonskiana)	(Reinhardtia_simplex	Reinhardtia_gracilis)))	((Nypa_fruticans	Calamus_caryotoides)	Bactris_major))	((Sclerosperma_profizianum	Pseudophoenix_vinifera)	(Sabal_domingensis	Phoenix_dactylifera))))	Chamaedorea_seifrizii))	(Podococcus_barteri	((Elaeis_guineensis	Elaeis_oleifera)	Orania_palindan))))	((Veitchia_spiralis	Heterospathe_cagayanensis)	(Dypsis_decaryi	(Kentiopsis_piersoniorum	Hydriastele_microspadix))))	Dictyosperma_album))	Kingia_australis);
((Manicaria_saccifera	(Serenoa_repens	(Leopoldinia_pulchra	(((Dypsis_decaryi	(((Burretiokentia_grandiflora	Dictyosperma_album)	(Heterospathe_cagayanensis	(Kentiopsis_piersoniorum	Hydriastele_microspadix)))	Veitchia_spiralis))	((Oenocarpus_minor	Oenocarpus_bataua)	(((Pelagodoxa_henryana	Roystonea_regia)	((((Nypa_fruticans	((Reinhardtia_latisecta	Reinhardtia_paiewonskiana)	(Reinhardtia_simplex	Reinhardtia_gracilis)))	(Sabal_domingensis	Phoenix_dactylifera))	((Bactris_major	(Elaeis_guineensis	Elaeis_oleifera))	(((Sclerosperma_profizianum	Pseudophoenix_vinifera)	Orania_palindan)	(Calamus_caryotoides	Chamaedorea_seifrizii))))	(Prestoea_acuminata	(Attalea_speciosa	Iriartea_deltoidea))))	Podococcus_barteri)))	Geonoma_undata))))	Kingia_australis);
((Manicaria_saccifera	((((Dypsis_decaryi	((Veitchia_spiralis	Dictyosperma_album)	((Burretiokentia_grandiflora	Heterospathe_cagayanensis)	(Kentiopsis_piersoniorum	Hydriastele_microspadix))))	((((((Roystonea_regia	((Reinhardtia_latisecta	Reinhardtia_paiewonskiana)	(Reinhardtia_simplex	Reinhardtia_gracilis)))	(Sabal_domingensis	Phoenix_dactylifera))	(Pelagodoxa_henryana	((Sclerosperma_profizianum	(Bactris_major	Pseudophoenix_vinifera))	((Nypa_fruticans	(Elaeis_guineensis	Elaeis_oleifera))	((Chamaedorea_seifrizii	Calamus_caryotoides)	Orania_palindan)))))	(Prestoea_acuminata	(Attalea_speciosa	Iriartea_deltoidea)))	Podococcus_barteri)	(Oenocarpus_minor	Oenocarpus_bataua)))	(Leopoldinia_pulchra	Geonoma_undata))	Serenoa_repens))	Kingia_australis);
(((((Reinhardtia_latisecta	Reinhardtia_paiewonskiana)	(Reinhardtia_simplex	Reinhardtia_gracilis))	(Pelagodoxa_henryana	((((((Geonoma_undata	((Leopoldinia_pulchra	Serenoa_repens)	Manicaria_saccifera))	Roystonea_regia)	((((Sclerosperma_profizianum	Pseudophoenix_vinifera)	(Sabal_domingensis	Phoenix_dactylifera))	((Attalea_speciosa	Iriartea_deltoidea)	Podococcus_barteri))	((Prestoea_acuminata	(Oenocarpus_minor	Oenocarpus_bataua))	((Veitchia_spiralis	Dictyosperma_album)	((Burretiokentia_grandiflora	Heterospathe_cagayanensis)	(Dypsis_decaryi	(Kentiopsis_piersoniorum	Hydriastele_microspadix)))))))	Bactris_major)	((Orania_palindan	(Elaeis_guineensis	Elaeis_oleifera))	Calamus_caryotoides))	Chamaedorea_seifrizii)))	Nypa_fruticans)	Kingia_australis);
((Geonoma_undata	(Dypsis_decaryi	(((Burretiokentia_grandiflora	(Veitchia_spiralis	(Dictyosperma_album	(Heterospathe_cagayanensis	(Kentiopsis_piersoniorum	Hydriastele_microspadix)))))	Leopoldinia_pulchra)	(((((((Sabal_domingensis	Phoenix_dactylifera)	((Attalea_speciosa	Iriartea_deltoidea)	(Chamaedorea_seifrizii	(Sclerosperma_profizianum	Pseudophoenix_vinifera))))	(Orania_palindan	((((Serenoa_repens	Pelagodoxa_henryana)	(Nypa_fruticans	Calamus_caryotoides))	Bactris_major)	(Elaeis_guineensis	Elaeis_oleifera))))	Manicaria_saccifera)	(Roystonea_regia	((Reinhardtia_latisecta	Reinhardtia_paiewonskiana)	(Reinhardtia_simplex	Reinhardtia_gracilis))))	Podococcus_barteri)	(Prestoea_acuminata	(Oenocarpus_bataua	Oenocarpus_minor))))))	Kingia_australis);
((Manicaria_saccifera	(((((((Kentiopsis_piersoniorum	Veitchia_spiralis)	((Heterospathe_cagayanensis	Hydriastele_microspadix)	(Burretiokentia_grandiflora	Dictyosperma_album)))	Dypsis_decaryi)	(Prestoea_acuminata	(Oenocarpus_bataua	Oenocarpus_minor)))	(Podococcus_barteri	Geonoma_undata))	((((Nypa_fruticans	((Reinhardtia_paiewonskiana	Reinhardtia_latisecta)	(Reinhardtia_gracilis	Reinhardtia_simplex)))	(Bactris_major	(Attalea_speciosa	(Elaeis_oleifera	Elaeis_guineensis))))	((Iriartea_deltoidea	((Pelagodoxa_henryana	Phoenix_dactylifera)	Sabal_domingensis))	(Sclerosperma_profizianum	Pseudophoenix_vinifera)))	(Roystonea_regia	((Serenoa_repens	Orania_palindan)	(Calamus_caryotoides	Chamaedorea_seifrizii)))))	Leopoldinia_pulchra))	Kingia_australis);
((Nypa_fruticans	(((Reinhardtia_paiewonskiana	Reinhardtia_latisecta)	(Reinhardtia_gracilis	Reinhardtia_simplex))	(((Attalea_speciosa	((Elaeis_oleifera	Elaeis_guineensis)	Bactris_major))	(((((Calamus_caryotoides	Chamaedorea_seifrizii)	Iriartea_deltoidea)	(Phoenix_dactylifera	Sabal_domingensis))	(Sclerosperma_profizianum	Pseudophoenix_vinifera))	((Roystonea_regia	(Serenoa_repens	Orania_palindan))	((Leopoldinia_pulchra	Manicaria_saccifera)	(((((Veitchia_spiralis	(((Kentiopsis_piersoniorum	Hydriastele_microspadix)	Heterospathe_cagayanensis)	Burretiokentia_grandiflora))	Dictyosperma_album)	Dypsis_decaryi)	(Prestoea_acuminata	(Oenocarpus_bataua	Oenocarpus_minor)))	(Podococcus_barteri	Geonoma_undata))))))	Pelagodoxa_henryana)))	Kingia_australis);
((Burretiokentia_grandiflora	((Veitchia_spiralis	(Hydriastele_microspadix	(Kentiopsis_piersoniorum	Heterospathe_cagayanensis)))	(Dypsis_decaryi	(Dictyosperma_album	(((Prestoea_acuminata	(Oenocarpus_bataua	Oenocarpus_minor))	((((Chamaedorea_seifrizii	((Podococcus_barteri	Phoenix_dactylifera)	Sabal_domingensis))	(Sclerosperma_profizianum	Pseudophoenix_vinifera))	Iriartea_deltoidea)	((((Reinhardtia_paiewonskiana	Reinhardtia_latisecta)	(Reinhardtia_gracilis	Reinhardtia_simplex))	(Attalea_speciosa	(Bactris_major	((Pelagodoxa_henryana	(Calamus_caryotoides	Nypa_fruticans))	(Elaeis_oleifera	Elaeis_guineensis)))))	(Roystonea_regia	Orania_palindan))))	((Leopoldinia_pulchra	Geonoma_undata)	(Serenoa_repens	Manicaria_saccifera)))))))	Kingia_australis);
((Dypsis_decaryi	((((Burretiokentia_grandiflora	Dictyosperma_album)	(Heterospathe_cagayanensis	(Hydriastele_microspadix	Kentiopsis_piersoniorum)))	Veitchia_spiralis)	(((Attalea_speciosa	((Roystonea_regia	Orania_palindan)	Iriartea_deltoidea))	(((((Chamaedorea_seifrizii	Calamus_caryotoides)	(Sclerosperma_profizianum	Pseudophoenix_vinifera))	((Pelagodoxa_henryana	Phoenix_dactylifera)	Sabal_domingensis))	((Nypa_fruticans	((Reinhardtia_paiewonskiana	Reinhardtia_latisecta)	(Reinhardtia_gracilis	Reinhardtia_simplex)))	(Bactris_major	(Elaeis_oleifera	Elaeis_guineensis))))	(Manicaria_saccifera	Serenoa_repens)))	(((Leopoldinia_pulchra	Geonoma_undata)	Podococcus_barteri)	((Oenocarpus_bataua	Oenocarpus_minor)	Prestoea_acuminata)))))	Kingia_australis);
(((Dypsis_decaryi	((Dictyosperma_album	(((Veitchia_spiralis	Kentiopsis_piersoniorum)	Hydriastele_microspadix)	Heterospathe_cagayanensis))	((Manicaria_saccifera	(Leopoldinia_pulchra	Geonoma_undata))	(((Roystonea_regia	(((Reinhardtia_paiewonskiana	Reinhardtia_latisecta)	(Reinhardtia_gracilis	Reinhardtia_simplex))	(Chamaedorea_seifrizii	((Serenoa_repens	Orania_palindan)	(Bactris_major	(((Nypa_fruticans	Calamus_caryotoides)	Pelagodoxa_henryana)	(Elaeis_oleifera	Elaeis_guineensis)))))))	((Phoenix_dactylifera	Sabal_domingensis)	((Podococcus_barteri	Pseudophoenix_vinifera)	(Sclerosperma_profizianum	(Attalea_speciosa	Iriartea_deltoidea)))))	((Oenocarpus_bataua	Oenocarpus_minor)	Prestoea_acuminata)))))	Burretiokentia_grandiflora)	Kingia_australis);
((Manicaria_saccifera	((((Orania_palindan	(Roystonea_regia	((Serenoa_repens	((Nypa_fruticans	Calamus_caryotoides)	Chamaedorea_seifrizii))	Pelagodoxa_henryana)))	(((Elaeis_oleifera	Elaeis_guineensis)	Bactris_major)	((Phoenix_dactylifera	(Pseudophoenix_vinifera	Sabal_domingensis))	(Sclerosperma_profizianum	(Podococcus_barteri	(Attalea_speciosa	Iriartea_deltoidea))))))	((Reinhardtia_paiewonskiana	Reinhardtia_latisecta)	(Reinhardtia_gracilis	Reinhardtia_simplex)))	(Prestoea_acuminata	(((Leopoldinia_pulchra	Geonoma_undata)	(Oenocarpus_bataua	Oenocarpus_minor))	(Dypsis_decaryi	((Dictyosperma_album	(((Kentiopsis_piersoniorum	Hydriastele_microspadix)	Heterospathe_cagayanensis)	Burretiokentia_grandiflora))	Veitchia_spiralis))))))	Kingia_australis);
(((Manicaria_saccifera	((((Phoenix_dactylifera	Sabal_domingensis)	(((Elaeis_oleifera	Elaeis_guineensis)	(Pseudophoenix_vinifera	Sclerosperma_profizianum))	((Pelagodoxa_henryana	(Nypa_fruticans	((Reinhardtia_paiewonskiana	Reinhardtia_latisecta)	(Reinhardtia_gracilis	Reinhardtia_simplex))))	((Serenoa_repens	Orania_palindan)	(Calamus_caryotoides	Chamaedorea_seifrizii)))))	(Bactris_major	Roystonea_regia))	((Podococcus_barteri	(Attalea_speciosa	Iriartea_deltoidea))	(((Veitchia_spiralis	(Geonoma_undata	Prestoea_acuminata))	(Dypsis_decaryi	(Dictyosperma_album	(Hydriastele_microspadix	(Heterospathe_cagayanensis	Kentiopsis_piersoniorum)))))	(Oenocarpus_bataua	Oenocarpus_minor)))))	(Leopoldinia_pulchra	Burretiokentia_grandiflora))	Kingia_australis);
((Pseudophoenix_vinifera	(Sclerosperma_profizianum	(Chamaedorea_seifrizii	(((Phoenix_dactylifera	Sabal_domingensis)	Iriartea_deltoidea)	(((((Dypsis_decaryi	(((Heterospathe_cagayanensis	(Kentiopsis_piersoniorum	Hydriastele_microspadix))	(Burretiokentia_grandiflora	Dictyosperma_album))	Veitchia_spiralis))	((((Leopoldinia_pulchra	Geonoma_undata)	Podococcus_barteri)	(Oenocarpus_bataua	Oenocarpus_minor))	Prestoea_acuminata))	(Serenoa_repens	Manicaria_saccifera))	((Attalea_speciosa	(Calamus_caryotoides	(Elaeis_oleifera	Elaeis_guineensis)))	Bactris_major))	((Pelagodoxa_henryana	(Nypa_fruticans	((Reinhardtia_paiewonskiana	Reinhardtia_latisecta)	(Reinhardtia_gracilis	Reinhardtia_simplex))))	(Roystonea_regia	Orania_palindan)))))))	Kingia_australis);
((Pelagodoxa_henryana	((((Nypa_fruticans	Calamus_caryotoides)	((Sclerosperma_profizianum	Orania_palindan)	(Elaeis_oleifera	Elaeis_guineensis)))	(Bactris_major	((((Chamaedorea_seifrizii	Serenoa_repens)	((Roystonea_regia	Iriartea_deltoidea)	((Reinhardtia_paiewonskiana	Reinhardtia_latisecta)	(Reinhardtia_gracilis	Reinhardtia_simplex))))	((Attalea_speciosa	(((((Veitchia_spiralis	Kentiopsis_piersoniorum)	(Hydriastele_microspadix	Heterospathe_cagayanensis))	(Burretiokentia_grandiflora	(Leopoldinia_pulchra	Dictyosperma_album)))	Dypsis_decaryi)	(((Geonoma_undata	Podococcus_barteri)	(Oenocarpus_bataua	Oenocarpus_minor))	Prestoea_acuminata)))	Manicaria_saccifera))	(Phoenix_dactylifera	Sabal_domingensis))))	Pseudophoenix_vinifera))	Kingia_australis);
((Geonoma_undata	(Podococcus_barteri	((Oenocarpus_bataua	Oenocarpus_minor)	((Prestoea_acuminata	((Serenoa_repens	(Leopoldinia_pulchra	Manicaria_saccifera))	((((Nypa_fruticans	Calamus_caryotoides)	Chamaedorea_seifrizii)	(Phoenix_dactylifera	Sabal_domingensis))	(((Orania_palindan	(Elaeis_oleifera	Elaeis_guineensis))	(Pseudophoenix_vinifera	Sclerosperma_profizianum))	(Attalea_speciosa	(Bactris_major	(((Pelagodoxa_henryana	Roystonea_regia)	Iriartea_deltoidea)	((Reinhardtia_paiewonskiana	Reinhardtia_latisecta)	(Reinhardtia_gracilis	Reinhardtia_simplex)))))))))	((((Veitchia_spiralis	Kentiopsis_piersoniorum)	(Hydriastele_microspadix	Heterospathe_cagayanensis))	(Dictyosperma_album	Burretiokentia_grandiflora))	Dypsis_decaryi)))))	Kingia_australis);
((Manicaria_saccifera	((((((Serenoa_repens	(Chamaedorea_seifrizii	(Nypa_fruticans	Calamus_caryotoides)))	Orania_palindan)	((Sclerosperma_profizianum	Pseudophoenix_vinifera)	Iriartea_deltoidea))	((Reinhardtia_latisecta	Reinhardtia_paiewonskiana)	(Reinhardtia_simplex	Reinhardtia_gracilis)))	Roystonea_regia)	(((((Prestoea_acuminata	(Oenocarpus_minor	Oenocarpus_bataua))	((Veitchia_spiralis	(Leopoldinia_pulchra	Geonoma_undata))	((Dypsis_decaryi	(((Burretiokentia_grandiflora	Hydriastele_microspadix)	Kentiopsis_piersoniorum)	Heterospathe_cagayanensis))	Dictyosperma_album)))	Podococcus_barteri)	((Pelagodoxa_henryana	Phoenix_dactylifera)	Sabal_domingensis))	(Attalea_speciosa	((Elaeis_guineensis	Elaeis_oleifera)	Bactris_major)))))	Kingia_australis);
((Pseudophoenix_vinifera	(((((Chamaedorea_seifrizii	(Roystonea_regia	(((Manicaria_saccifera	(Bactris_major	((Serenoa_repens	Attalea_speciosa)	(Calamus_caryotoides	(Elaeis_guineensis	Elaeis_oleifera)))))	((((Oenocarpus_minor	Oenocarpus_bataua)	((((Kentiopsis_piersoniorum	Veitchia_spiralis)	(Hydriastele_microspadix	Heterospathe_cagayanensis))	(Dictyosperma_album	(Burretiokentia_grandiflora	Leopoldinia_pulchra)))	(Dypsis_decaryi	Geonoma_undata)))	Podococcus_barteri)	((Pelagodoxa_henryana	Phoenix_dactylifera)	Sabal_domingensis)))	Prestoea_acuminata)))	Iriartea_deltoidea)	(Nypa_fruticans	((Reinhardtia_latisecta	Reinhardtia_paiewonskiana)	(Reinhardtia_simplex	Reinhardtia_gracilis))))	Orania_palindan)	Sclerosperma_profizianum))	Kingia_australis);
((Elaeis_oleifera	((Orania_palindan	((Sclerosperma_profizianum	Pseudophoenix_vinifera)	((((((Prestoea_acuminata	Iriartea_deltoidea)	(Serenoa_repens	Attalea_speciosa))	((Pelagodoxa_henryana	(Podococcus_barteri	(Geonoma_undata	((Oenocarpus_minor	Oenocarpus_bataua)	(Dypsis_decaryi	((Dictyosperma_album	(Burretiokentia_grandiflora	Leopoldinia_pulchra))	(Veitchia_spiralis	((Hydriastele_microspadix	Heterospathe_cagayanensis)	Kentiopsis_piersoniorum))))))))	(Phoenix_dactylifera	Sabal_domingensis)))	((Roystonea_regia	Bactris_major)	Manicaria_saccifera))	((Reinhardtia_latisecta	Reinhardtia_paiewonskiana)	(Reinhardtia_simplex	Reinhardtia_gracilis)))	(Chamaedorea_seifrizii	(Nypa_fruticans	Calamus_caryotoides)))))	Elaeis_guineensis))	Kingia_australis);
((Pseudophoenix_vinifera	((((Phoenix_dactylifera	Sabal_domingensis)	(((Roystonea_regia	(Pelagodoxa_henryana	(Orania_palindan	(Chamaedorea_seifrizii	(Nypa_fruticans	Calamus_caryotoides)))))	((((((Serenoa_repens	Manicaria_saccifera)	(Leopoldinia_pulchra	Geonoma_undata))	((Burretiokentia_grandiflora	Dypsis_decaryi)	((Veitchia_spiralis	Dictyosperma_album)	(Heterospathe_cagayanensis	(Kentiopsis_piersoniorum	Hydriastele_microspadix)))))	Prestoea_acuminata)	(Oenocarpus_minor	Oenocarpus_bataua))	Podococcus_barteri))	((Attalea_speciosa	((Elaeis_guineensis	Elaeis_oleifera)	Bactris_major))	((Reinhardtia_latisecta	Reinhardtia_paiewonskiana)	(Reinhardtia_simplex	Reinhardtia_gracilis)))))	Iriartea_deltoidea)	Sclerosperma_profizianum))	Kingia_australis);
((Pseudophoenix_vinifera	(((Burretiokentia_grandiflora	(Elaeis_guineensis	Elaeis_oleifera))	(((Pelagodoxa_henryana	Phoenix_dactylifera)	Sabal_domingensis)	((Bactris_major	(((Dypsis_decaryi	((Veitchia_spiralis	(Heterospathe_cagayanensis	(Kentiopsis_piersoniorum	Hydriastele_microspadix)))	Dictyosperma_album))	(Prestoea_acuminata	(Oenocarpus_minor	Oenocarpus_bataua)))	(Manicaria_saccifera	((((Reinhardtia_latisecta	Reinhardtia_paiewonskiana)	(Reinhardtia_simplex	Reinhardtia_gracilis))	(Iriartea_deltoidea	Roystonea_regia))	((Chamaedorea_seifrizii	(Nypa_fruticans	Calamus_caryotoides))	(Orania_palindan	Serenoa_repens))))))	((Podococcus_barteri	(Leopoldinia_pulchra	Geonoma_undata))	Attalea_speciosa))))	Sclerosperma_profizianum))	Kingia_australis);
((Manicaria_saccifera	((Dypsis_decaryi	(((Hydriastele_microspadix	Heterospathe_cagayanensis)	(Geonoma_undata	(Veitchia_spiralis	Kentiopsis_piersoniorum)))	(Burretiokentia_grandiflora	Dictyosperma_album)))	((Attalea_speciosa	(Prestoea_acuminata	(Podococcus_barteri	(Oenocarpus_minor	Oenocarpus_bataua))))	((((Pelagodoxa_henryana	(Sclerosperma_profizianum	(Elaeis_guineensis	(Leopoldinia_pulchra	Elaeis_oleifera))))	(Pseudophoenix_vinifera	Bactris_major))	(Phoenix_dactylifera	Sabal_domingensis))	((Iriartea_deltoidea	((Reinhardtia_latisecta	Reinhardtia_paiewonskiana)	(Reinhardtia_simplex	Reinhardtia_gracilis)))	(Roystonea_regia	((Chamaedorea_seifrizii	(Nypa_fruticans	Calamus_caryotoides))	(Orania_palindan	Serenoa_repens))))))))	Kingia_australis);
((Manicaria_saccifera	(((Dypsis_decaryi	(((Veitchia_spiralis	Kentiopsis_piersoniorum)	(Hydriastele_microspadix	(Heterospathe_cagayanensis	Burretiokentia_grandiflora)))	Dictyosperma_album))	((Oenocarpus_minor	Oenocarpus_bataua)	(Podococcus_barteri	(((Chamaedorea_seifrizii	(Nypa_fruticans	(Serenoa_repens	Calamus_caryotoides)))	Orania_palindan)	((Iriartea_deltoidea	(Prestoea_acuminata	Attalea_speciosa))	(((Pseudophoenix_vinifera	Sclerosperma_profizianum)	((Leopoldinia_pulchra	Bactris_major)	(Pelagodoxa_henryana	(Elaeis_guineensis	Elaeis_oleifera))))	(((Phoenix_dactylifera	Sabal_domingensis)	((Reinhardtia_latisecta	Reinhardtia_paiewonskiana)	(Reinhardtia_simplex	Reinhardtia_gracilis)))	Roystonea_regia)))))))	Geonoma_undata))	Kingia_australis);
((Burretiokentia_grandiflora	(Heterospathe_cagayanensis	((Kentiopsis_piersoniorum	Hydriastele_microspadix)	(((Dictyosperma_album	(((Prestoea_acuminata	(Oenocarpus_minor	Oenocarpus_bataua))	(((Iriartea_deltoidea	Attalea_speciosa)	((((Roystonea_regia	Pelagodoxa_henryana)	(Elaeis_guineensis	Elaeis_oleifera))	(((Pseudophoenix_vinifera	Sclerosperma_profizianum)	(Phoenix_dactylifera	Sabal_domingensis))	((Reinhardtia_latisecta	Reinhardtia_paiewonskiana)	(Reinhardtia_simplex	Reinhardtia_gracilis))))	(Bactris_major	(((Chamaedorea_seifrizii	(Nypa_fruticans	Calamus_caryotoides))	Serenoa_repens)	Orania_palindan))))	Podococcus_barteri))	(Geonoma_undata	(Leopoldinia_pulchra	Manicaria_saccifera))))	Dypsis_decaryi)	Veitchia_spiralis))))	Kingia_australis);
((Manicaria_saccifera	((Geonoma_undata	Leopoldinia_pulchra)	((Dypsis_decaryi	((Veitchia_spiralis	(Heterospathe_cagayanensis	(Kentiopsis_piersoniorum	Hydriastele_microspadix)))	(Burretiokentia_grandiflora	Dictyosperma_album)))	((Prestoea_acuminata	(Oenocarpus_minor	Oenocarpus_bataua))	(((Nypa_fruticans	Calamus_caryotoides)	(Roystonea_regia	Pelagodoxa_henryana))	(((Podococcus_barteri	Chamaedorea_seifrizii)	(Phoenix_dactylifera	Sabal_domingensis))	(((Iriartea_deltoidea	Attalea_speciosa)	Bactris_major)	(((Elaeis_guineensis	Elaeis_oleifera)	(((Reinhardtia_latisecta	Reinhardtia_paiewonskiana)	(Reinhardtia_simplex	Reinhardtia_gracilis))	Pseudophoenix_vinifera))	((Orania_palindan	Serenoa_repens)	Sclerosperma_profizianum)))))))))	Kingia_australis);
((Manicaria_saccifera	((Geonoma_undata	Leopoldinia_pulchra)	((Dypsis_decaryi	((Burretiokentia_grandiflora	(Kentiopsis_piersoniorum	(Hydriastele_microspadix	Heterospathe_cagayanensis)))	(Veitchia_spiralis	Dictyosperma_album)))	((Prestoea_acuminata	((((Orania_palindan	((Reinhardtia_latisecta	Reinhardtia_paiewonskiana)	(Reinhardtia_simplex	Reinhardtia_gracilis)))	(Iriartea_deltoidea	Roystonea_regia))	(((Chamaedorea_seifrizii	(Serenoa_repens	Nypa_fruticans))	(Phoenix_dactylifera	Sabal_domingensis))	((Pseudophoenix_vinifera	Sclerosperma_profizianum)	(Bactris_major	(Elaeis_oleifera	((Pelagodoxa_henryana	Calamus_caryotoides)	Elaeis_guineensis))))))	(Attalea_speciosa	Podococcus_barteri)))	(Oenocarpus_minor	Oenocarpus_bataua)))))	Kingia_australis);
((Dictyosperma_album	(((((((Leopoldinia_pulchra	Serenoa_repens)	Manicaria_saccifera)	Geonoma_undata)	((((Orania_palindan	Roystonea_regia)	((Nypa_fruticans	((Reinhardtia_gracilis	Reinhardtia_simplex)	(Reinhardtia_latisecta	Reinhardtia_paiewonskiana)))	(Bactris_major	(Attalea_speciosa	(Calamus_caryotoides	(Elaeis_guineensis	Elaeis_oleifera))))))	((Iriartea_deltoidea	(Chamaedorea_seifrizii	(Pseudophoenix_vinifera	Sclerosperma_profizianum)))	(((Pelagodoxa_henryana	Phoenix_dactylifera)	Sabal_domingensis)	Podococcus_barteri)))	(Prestoea_acuminata	(Oenocarpus_bataua	Oenocarpus_minor))))	Dypsis_decaryi)	(((Kentiopsis_piersoniorum	Hydriastele_microspadix)	Heterospathe_cagayanensis)	Burretiokentia_grandiflora))	Veitchia_spiralis))	Kingia_australis);
((Geonoma_undata	(Manicaria_saccifera	(((((Phoenix_dactylifera	Sabal_domingensis)	(Sclerosperma_profizianum	((Chamaedorea_seifrizii	(Pseudophoenix_vinifera	Iriartea_deltoidea))	Nypa_fruticans)))	((Roystonea_regia	((Reinhardtia_gracilis	Reinhardtia_simplex)	(Reinhardtia_latisecta	Reinhardtia_paiewonskiana)))	(Attalea_speciosa	((Pelagodoxa_henryana	(Calamus_caryotoides	(Elaeis_guineensis	Elaeis_oleifera)))	Bactris_major))))	(Podococcus_barteri	Orania_palindan))	((Dypsis_decaryi	(((Burretiokentia_grandiflora	(Kentiopsis_piersoniorum	Hydriastele_microspadix))	Heterospathe_cagayanensis)	(Veitchia_spiralis	Dictyosperma_album)))	(Prestoea_acuminata	((Leopoldinia_pulchra	Serenoa_repens)	(Oenocarpus_bataua	Oenocarpus_minor)))))))	Kingia_australis);
((Dypsis_decaryi	(((((Kentiopsis_piersoniorum	Hydriastele_microspadix)	Heterospathe_cagayanensis)	(Burretiokentia_grandiflora	Dictyosperma_album))	Veitchia_spiralis)	(((Oenocarpus_bataua	Oenocarpus_minor)	Prestoea_acuminata)	(Geonoma_undata	((Podococcus_barteri	Orania_palindan)	(((((Leopoldinia_pulchra	Serenoa_repens)	Manicaria_saccifera)	((Elaeis_guineensis	Elaeis_oleifera)	Bactris_major))	((Pseudophoenix_vinifera	((Nypa_fruticans	Calamus_caryotoides)	(Sclerosperma_profizianum	Chamaedorea_seifrizii)))	(((Pelagodoxa_henryana	Roystonea_regia)	((Reinhardtia_gracilis	Reinhardtia_simplex)	(Reinhardtia_latisecta	Reinhardtia_paiewonskiana)))	(Phoenix_dactylifera	Sabal_domingensis))))	(Attalea_speciosa	Iriartea_deltoidea)))))))	Kingia_australis);
((Pseudophoenix_vinifera	(((Nypa_fruticans	Calamus_caryotoides)	(Sclerosperma_profizianum	Chamaedorea_seifrizii))	(((((Prestoea_acuminata	(Attalea_speciosa	Iriartea_deltoidea))	(((((Geonoma_undata	Dypsis_decaryi)	(((Heterospathe_cagayanensis	(Burretiokentia_grandiflora	(Kentiopsis_piersoniorum	Hydriastele_microspadix)))	Veitchia_spiralis)	Dictyosperma_album))	(Oenocarpus_bataua	Oenocarpus_minor))	Podococcus_barteri)	(Bactris_major	Orania_palindan)))	(((Leopoldinia_pulchra	Serenoa_repens)	Manicaria_saccifera)	(Elaeis_guineensis	Elaeis_oleifera)))	(Roystonea_regia	(((Reinhardtia_gracilis	Reinhardtia_simplex)	(Reinhardtia_latisecta	Reinhardtia_paiewonskiana))	Pelagodoxa_henryana)))	(Phoenix_dactylifera	Sabal_domingensis))))	Kingia_australis);
((Pseudophoenix_vinifera	(((Attalea_speciosa	Iriartea_deltoidea)	((((Roystonea_regia	((Calamus_caryotoides	Chamaedorea_seifrizii)	(Serenoa_repens	Orania_palindan)))	(Manicaria_saccifera	(Pelagodoxa_henryana	((((Dictyosperma_album	(Leopoldinia_pulchra	Burretiokentia_grandiflora))	(Dypsis_decaryi	((Heterospathe_cagayanensis	(Kentiopsis_piersoniorum	Hydriastele_microspadix))	Veitchia_spiralis)))	(Prestoea_acuminata	(Oenocarpus_bataua	Oenocarpus_minor)))	(Geonoma_undata	Podococcus_barteri)))))	((Nypa_fruticans	((Reinhardtia_gracilis	Reinhardtia_simplex)	(Reinhardtia_latisecta	Reinhardtia_paiewonskiana)))	(Bactris_major	(Elaeis_guineensis	Elaeis_oleifera))))	(Phoenix_dactylifera	Sabal_domingensis)))	Sclerosperma_profizianum))	Kingia_australis);
((Geonoma_undata	(Podococcus_barteri	(((((((Sabal_domingensis	(Sclerosperma_profizianum	Pseudophoenix_vinifera))	Phoenix_dactylifera)	(Attalea_speciosa	(Iriartea_deltoidea	Serenoa_repens)))	(((((Pelagodoxa_henryana	Elaeis_guineensis)	Elaeis_oleifera)	((Reinhardtia_gracilis	Reinhardtia_simplex)	(Reinhardtia_latisecta	Reinhardtia_paiewonskiana)))	((Chamaedorea_seifrizii	(Nypa_fruticans	Calamus_caryotoides))	Orania_palindan))	Bactris_major))	Manicaria_saccifera)	Roystonea_regia)	((Dypsis_decaryi	(((Leopoldinia_pulchra	Burretiokentia_grandiflora)	Dictyosperma_album)	((Veitchia_spiralis	Kentiopsis_piersoniorum)	(Heterospathe_cagayanensis	Hydriastele_microspadix))))	(Prestoea_acuminata	(Oenocarpus_bataua	Oenocarpus_minor))))))	Kingia_australis);
((Leopoldinia_pulchra	(Burretiokentia_grandiflora	(Dictyosperma_album	((Heterospathe_cagayanensis	(Hydriastele_microspadix	Kentiopsis_piersoniorum))	(((((((Reinhardtia_gracilis	Reinhardtia_simplex)	(Reinhardtia_latisecta	Reinhardtia_paiewonskiana))	(((Chamaedorea_seifrizii	(Nypa_fruticans	(Serenoa_repens	Calamus_caryotoides)))	Orania_palindan)	(Elaeis_guineensis	Elaeis_oleifera)))	((Pelagodoxa_henryana	Phoenix_dactylifera)	((Podococcus_barteri	(Attalea_speciosa	Iriartea_deltoidea))	(Sabal_domingensis	(Sclerosperma_profizianum	Pseudophoenix_vinifera)))))	(Roystonea_regia	Bactris_major))	Manicaria_saccifera)	((Prestoea_acuminata	(Oenocarpus_bataua	Oenocarpus_minor))	((Geonoma_undata	Veitchia_spiralis)	Dypsis_decaryi)))))))	Kingia_australis);
((Manicaria_saccifera	((((((Roystonea_regia	((Reinhardtia_gracilis	Reinhardtia_simplex)	(Reinhardtia_latisecta	Reinhardtia_paiewonskiana)))	((Elaeis_guineensis	Elaeis_oleifera)	(Phoenix_dactylifera	(Sabal_domingensis	((Sclerosperma_profizianum	Pseudophoenix_vinifera)	(Attalea_speciosa	Iriartea_deltoidea))))))	((Podococcus_barteri	(Bactris_major	Orania_palindan))	(Prestoea_acuminata	(Oenocarpus_bataua	Oenocarpus_minor))))	((Dypsis_decaryi	((Burretiokentia_grandiflora	Hydriastele_microspadix)	((Veitchia_spiralis	Kentiopsis_piersoniorum)	Heterospathe_cagayanensis)))	Dictyosperma_album))	((Pelagodoxa_henryana	(Nypa_fruticans	Calamus_caryotoides))	(Serenoa_repens	Chamaedorea_seifrizii)))	(Leopoldinia_pulchra	Geonoma_undata)))	Kingia_australis);
((Geonoma_undata	(Manicaria_saccifera	(((((Dictyosperma_album	(Leopoldinia_pulchra	Burretiokentia_grandiflora))	(Dypsis_decaryi	Hydriastele_microspadix))	((Veitchia_spiralis	Kentiopsis_piersoniorum)	Heterospathe_cagayanensis))	((Oenocarpus_bataua	Oenocarpus_minor)	Prestoea_acuminata))	(((Bactris_major	(Chamaedorea_seifrizii	((Pelagodoxa_henryana	(Nypa_fruticans	Calamus_caryotoides))	Orania_palindan)))	(Elaeis_guineensis	Elaeis_oleifera))	(((((Podococcus_barteri	Pseudophoenix_vinifera)	Sclerosperma_profizianum)	(Iriartea_deltoidea	(Serenoa_repens	Attalea_speciosa)))	(Sabal_domingensis	Phoenix_dactylifera))	(Roystonea_regia	((Reinhardtia_gracilis	Reinhardtia_simplex)	(Reinhardtia_latisecta	Reinhardtia_paiewonskiana))))))))	Kingia_australis);
((Manicaria_saccifera	(((Dictyosperma_album	(Leopoldinia_pulchra	Burretiokentia_grandiflora))	(Dypsis_decaryi	(Heterospathe_cagayanensis	(Hydriastele_microspadix	Kentiopsis_piersoniorum))))	((Veitchia_spiralis	(Prestoea_acuminata	Geonoma_undata))	((((((Pelagodoxa_henryana	Elaeis_guineensis)	Elaeis_oleifera)	Bactris_major)	(Orania_palindan	(Serenoa_repens	(Chamaedorea_seifrizii	(Nypa_fruticans	Calamus_caryotoides)))))	((((Pseudophoenix_vinifera	Sclerosperma_profizianum)	(Iriartea_deltoidea	Attalea_speciosa))	(Podococcus_barteri	(Sabal_domingensis	Phoenix_dactylifera)))	(Roystonea_regia	((Reinhardtia_gracilis	Reinhardtia_simplex)	(Reinhardtia_latisecta	Reinhardtia_paiewonskiana)))))	(Oenocarpus_bataua	Oenocarpus_minor)))))	Kingia_australis);
((Manicaria_saccifera	((((((Orania_palindan	(Nypa_fruticans	Calamus_caryotoides))	(Pseudophoenix_vinifera	(Chamaedorea_seifrizii	Sclerosperma_profizianum)))	((Roystonea_regia	((Reinhardtia_latisecta	Reinhardtia_paiewonskiana)	(Reinhardtia_simplex	Reinhardtia_gracilis)))	((Pelagodoxa_henryana	Phoenix_dactylifera)	Sabal_domingensis)))	((Prestoea_acuminata	(Attalea_speciosa	Iriartea_deltoidea))	(((Oenocarpus_bataua	Oenocarpus_minor)	(Podococcus_barteri	Geonoma_undata))	(((Veitchia_spiralis	Dictyosperma_album)	(Heterospathe_cagayanensis	(Burretiokentia_grandiflora	(Hydriastele_microspadix	Kentiopsis_piersoniorum))))	Dypsis_decaryi))))	(Bactris_major	(Elaeis_guineensis	Elaeis_oleifera)))	(Leopoldinia_pulchra	Serenoa_repens)))	Kingia_australis);
((Geonoma_undata	(((Leopoldinia_pulchra	Serenoa_repens)	Manicaria_saccifera)	(((((Bactris_major	(((Nypa_fruticans	Calamus_caryotoides)	Pelagodoxa_henryana)	(((Elaeis_guineensis	Elaeis_oleifera)	Orania_palindan)	(Pseudophoenix_vinifera	Sclerosperma_profizianum))))	((Attalea_speciosa	Iriartea_deltoidea)	(Roystonea_regia	((Reinhardtia_latisecta	Reinhardtia_paiewonskiana)	(Reinhardtia_simplex	Reinhardtia_gracilis)))))	((Phoenix_dactylifera	Sabal_domingensis)	Chamaedorea_seifrizii))	Podococcus_barteri)	(((Veitchia_spiralis	((Dictyosperma_album	Burretiokentia_grandiflora)	(Heterospathe_cagayanensis	(Hydriastele_microspadix	Kentiopsis_piersoniorum))))	Dypsis_decaryi)	(Prestoea_acuminata	(Oenocarpus_bataua	Oenocarpus_minor))))))	Kingia_australis);
((Dictyosperma_album	((((Heterospathe_cagayanensis	(Veitchia_spiralis	Kentiopsis_piersoniorum))	Hydriastele_microspadix)	(Dypsis_decaryi	(((Prestoea_acuminata	(Oenocarpus_bataua	Oenocarpus_minor))	(((((Phoenix_dactylifera	Sabal_domingensis)	((Pseudophoenix_vinifera	Sclerosperma_profizianum)	(Attalea_speciosa	Iriartea_deltoidea)))	(Roystonea_regia	((Reinhardtia_latisecta	Reinhardtia_paiewonskiana)	(Reinhardtia_simplex	Reinhardtia_gracilis))))	(Bactris_major	((Elaeis_guineensis	Elaeis_oleifera)	(Orania_palindan	(Serenoa_repens	((Chamaedorea_seifrizii	Calamus_caryotoides)	(Nypa_fruticans	Pelagodoxa_henryana)))))))	Podococcus_barteri))	(Geonoma_undata	(Leopoldinia_pulchra	Manicaria_saccifera)))))	Burretiokentia_grandiflora))	Kingia_australis);
((Manicaria_saccifera	(((((Oenocarpus_bataua	Oenocarpus_minor)	((((((Reinhardtia_latisecta	Reinhardtia_paiewonskiana)	(Reinhardtia_simplex	Reinhardtia_gracilis))	((Elaeis_guineensis	Elaeis_oleifera)	((Orania_palindan	(Pelagodoxa_henryana	(Nypa_fruticans	Calamus_caryotoides)))	((Pseudophoenix_vinifera	Sclerosperma_profizianum)	Chamaedorea_seifrizii))))	Bactris_major)	((Leopoldinia_pulchra	Roystonea_regia)	(Phoenix_dactylifera	Sabal_domingensis)))	(Prestoea_acuminata	(Serenoa_repens	(Attalea_speciosa	Iriartea_deltoidea)))))	Podococcus_barteri)	Geonoma_undata)	(((Burretiokentia_grandiflora	Dictyosperma_album)	(((Heterospathe_cagayanensis	Kentiopsis_piersoniorum)	Hydriastele_microspadix)	Veitchia_spiralis))	Dypsis_decaryi)))	Kingia_australis);
((Pseudophoenix_vinifera	(Sclerosperma_profizianum	((((((Phoenix_dactylifera	Sabal_domingensis)	(Iriartea_deltoidea	(Roystonea_regia	((Reinhardtia_latisecta	Reinhardtia_paiewonskiana)	(Reinhardtia_simplex	Reinhardtia_gracilis)))))	((((Manicaria_saccifera	((Leopoldinia_pulchra	Geonoma_undata)	Serenoa_repens))	(((Burretiokentia_grandiflora	Dictyosperma_album)	((Heterospathe_cagayanensis	(Kentiopsis_piersoniorum	Hydriastele_microspadix))	Veitchia_spiralis))	Dypsis_decaryi))	(Prestoea_acuminata	(Oenocarpus_bataua	Oenocarpus_minor)))	(Podococcus_barteri	Attalea_speciosa)))	(Chamaedorea_seifrizii	(Nypa_fruticans	Calamus_caryotoides)))	(Pelagodoxa_henryana	((Elaeis_guineensis	Elaeis_oleifera)	Bactris_major)))	Orania_palindan)))	Kingia_australis);
((Pseudophoenix_vinifera	(Orania_palindan	((((Chamaedorea_seifrizii	(Nypa_fruticans	Calamus_caryotoides))	((((Sclerosperma_profizianum	Phoenix_dactylifera)	Sabal_domingensis)	(Attalea_speciosa	((Elaeis_guineensis	Elaeis_oleifera)	Bactris_major)))	((Manicaria_saccifera	Serenoa_repens)	(Prestoea_acuminata	((Leopoldinia_pulchra	Geonoma_undata)	(((Oenocarpus_bataua	Oenocarpus_minor)	Podococcus_barteri)	((((Burretiokentia_grandiflora	Dictyosperma_album)	(Heterospathe_cagayanensis	(Veitchia_spiralis	Kentiopsis_piersoniorum)))	Hydriastele_microspadix)	Dypsis_decaryi)))))))	(Roystonea_regia	(((Reinhardtia_latisecta	Reinhardtia_paiewonskiana)	(Reinhardtia_simplex	Reinhardtia_gracilis))	Pelagodoxa_henryana)))	Iriartea_deltoidea)))	Kingia_australis);
((((Reinhardtia_latisecta	Reinhardtia_paiewonskiana)	(Nypa_fruticans	(Reinhardtia_simplex	Reinhardtia_gracilis)))	(Pelagodoxa_henryana	(((Orania_palindan	(Elaeis_guineensis	Elaeis_oleifera))	(((Calamus_caryotoides	Iriartea_deltoidea)	((Chamaedorea_seifrizii	Sclerosperma_profizianum)	Pseudophoenix_vinifera))	(Phoenix_dactylifera	Sabal_domingensis)))	((Bactris_major	Roystonea_regia)	((Manicaria_saccifera	(((Prestoea_acuminata	(((Leopoldinia_pulchra	Serenoa_repens)	Oenocarpus_bataua)	Oenocarpus_minor))	(Dypsis_decaryi	((((Hydriastele_microspadix	Kentiopsis_piersoniorum)	Heterospathe_cagayanensis)	Veitchia_spiralis)	(Burretiokentia_grandiflora	Dictyosperma_album))))	(Podococcus_barteri	Geonoma_undata)))	Attalea_speciosa)))))	Kingia_australis);
((Manicaria_saccifera	(((((Prestoea_acuminata	(Oenocarpus_bataua	Oenocarpus_minor))	(Dypsis_decaryi	((((Kentiopsis_piersoniorum	Hydriastele_microspadix)	Heterospathe_cagayanensis)	Veitchia_spiralis)	(Burretiokentia_grandiflora	Dictyosperma_album))))	(Podococcus_barteri	Geonoma_undata))	((((Sclerosperma_profizianum	Pseudophoenix_vinifera)	Iriartea_deltoidea)	((Orania_palindan	Roystonea_regia)	((Attalea_speciosa	((Elaeis_guineensis	Elaeis_oleifera)	Bactris_major))	((Reinhardtia_latisecta	Reinhardtia_paiewonskiana)	(Reinhardtia_simplex	Reinhardtia_gracilis)))))	((Pelagodoxa_henryana	Phoenix_dactylifera)	Sabal_domingensis)))	(Leopoldinia_pulchra	(((Calamus_caryotoides	Nypa_fruticans)	Chamaedorea_seifrizii)	Serenoa_repens))))	Kingia_australis);
((Manicaria_saccifera	(((((Serenoa_repens	Orania_palindan)	Roystonea_regia)	((Bactris_major	Attalea_speciosa)	((Elaeis_guineensis	Elaeis_oleifera)	(((Reinhardtia_latisecta	Reinhardtia_paiewonskiana)	(Reinhardtia_simplex	Reinhardtia_gracilis))	(Pelagodoxa_henryana	(Calamus_caryotoides	Nypa_fruticans))))))	((Phoenix_dactylifera	Sabal_domingensis)	(Iriartea_deltoidea	(Chamaedorea_seifrizii	(Sclerosperma_profizianum	Pseudophoenix_vinifera)))))	(((Prestoea_acuminata	(Oenocarpus_bataua	Oenocarpus_minor))	((Dypsis_decaryi	(((Burretiokentia_grandiflora	((Kentiopsis_piersoniorum	Hydriastele_microspadix)	Heterospathe_cagayanensis))	Veitchia_spiralis)	Dictyosperma_album))	Leopoldinia_pulchra))	(Podococcus_barteri	Geonoma_undata))))	Kingia_australis);
((Dictyosperma_album	(((((Manicaria_saccifera	Geonoma_undata)	((Attalea_speciosa	((((Reinhardtia_latisecta	Reinhardtia_paiewonskiana)	(Reinhardtia_simplex	Reinhardtia_gracilis))	((Pelagodoxa_henryana	(Calamus_caryotoides	Nypa_fruticans))	(Elaeis_guineensis	Elaeis_oleifera)))	Bactris_major))	(((Podococcus_barteri	((Leopoldinia_pulchra	Phoenix_dactylifera)	Sabal_domingensis))	((Sclerosperma_profizianum	Pseudophoenix_vinifera)	(Iriartea_deltoidea	Chamaedorea_seifrizii)))	((Prestoea_acuminata	(Oenocarpus_bataua	Oenocarpus_minor))	((Serenoa_repens	Orania_palindan)	Roystonea_regia)))))	Dypsis_decaryi)	(((Kentiopsis_piersoniorum	Hydriastele_microspadix)	Heterospathe_cagayanensis)	Veitchia_spiralis))	Burretiokentia_grandiflora))	Kingia_australis);
((Burretiokentia_grandiflora	(Dictyosperma_album	((Veitchia_spiralis	Kentiopsis_piersoniorum)	(((((((Leopoldinia_pulchra	Serenoa_repens)	Manicaria_saccifera)	((Nypa_fruticans	Pelagodoxa_henryana)	Geonoma_undata))	(((Roystonea_regia	((Orania_palindan	(Chamaedorea_seifrizii	Calamus_caryotoides))	(((Reinhardtia_gracilis	Reinhardtia_simplex)	(Reinhardtia_paiewonskiana	Reinhardtia_latisecta))	Iriartea_deltoidea)))	((Podococcus_barteri	(Sclerosperma_profizianum	((Sabal_domingensis	Phoenix_dactylifera)	Pseudophoenix_vinifera)))	(Attalea_speciosa	(Bactris_major	(Elaeis_oleifera	Elaeis_guineensis)))))	(Prestoea_acuminata	(Oenocarpus_bataua	Oenocarpus_minor))))	Dypsis_decaryi)	Heterospathe_cagayanensis)	Hydriastele_microspadix))))	Kingia_australis);
((Dictyosperma_album	(Veitchia_spiralis	(((Prestoea_acuminata	(Oenocarpus_bataua	Oenocarpus_minor))	((Attalea_speciosa	((Orania_palindan	Podococcus_barteri)	(((Roystonea_regia	((Reinhardtia_gracilis	Reinhardtia_simplex)	(Reinhardtia_paiewonskiana	Reinhardtia_latisecta)))	(((Sabal_domingensis	Phoenix_dactylifera)	Iriartea_deltoidea)	(Pseudophoenix_vinifera	(Chamaedorea_seifrizii	Sclerosperma_profizianum))))	(((Elaeis_oleifera	Elaeis_guineensis)	Bactris_major)	(Pelagodoxa_henryana	(Nypa_fruticans	Calamus_caryotoides))))))	(Manicaria_saccifera	((Geonoma_undata	Leopoldinia_pulchra)	Serenoa_repens))))	(Dypsis_decaryi	(Heterospathe_cagayanensis	(Kentiopsis_piersoniorum	(Hydriastele_microspadix	Burretiokentia_grandiflora)))))))	Kingia_australis);
((Manicaria_saccifera	(Geonoma_undata	(((Prestoea_acuminata	((Leopoldinia_pulchra	Serenoa_repens)	(Oenocarpus_bataua	Oenocarpus_minor)))	((Podococcus_barteri	((Attalea_speciosa	((Bactris_major	((Nypa_fruticans	Calamus_caryotoides)	(Elaeis_oleifera	Elaeis_guineensis)))	Pelagodoxa_henryana))	((Reinhardtia_gracilis	Reinhardtia_simplex)	(Reinhardtia_paiewonskiana	Reinhardtia_latisecta))))	((Orania_palindan	Roystonea_regia)	((Sabal_domingensis	Phoenix_dactylifera)	((Chamaedorea_seifrizii	(Pseudophoenix_vinifera	Sclerosperma_profizianum))	Iriartea_deltoidea)))))	(Dypsis_decaryi	((Veitchia_spiralis	(Heterospathe_cagayanensis	(Kentiopsis_piersoniorum	Hydriastele_microspadix)))	(Burretiokentia_grandiflora	Dictyosperma_album))))))	Kingia_australis);
((Burretiokentia_grandiflora	((Dictyosperma_album	(((Hydriastele_microspadix	(Veitchia_spiralis	Kentiopsis_piersoniorum))	Heterospathe_cagayanensis)	(((Oenocarpus_bataua	Oenocarpus_minor)	Prestoea_acuminata)	(Dypsis_decaryi	((Podococcus_barteri	Geonoma_undata)	(Manicaria_saccifera	((((Elaeis_oleifera	Elaeis_guineensis)	((Pelagodoxa_henryana	Serenoa_repens)	Attalea_speciosa))	(Bactris_major	(Nypa_fruticans	((Reinhardtia_gracilis	Reinhardtia_simplex)	(Reinhardtia_paiewonskiana	Reinhardtia_latisecta)))))	((((Calamus_caryotoides	Chamaedorea_seifrizii)	Orania_palindan)	Roystonea_regia)	((Sabal_domingensis	Phoenix_dactylifera)	((Pseudophoenix_vinifera	Sclerosperma_profizianum)	Iriartea_deltoidea))))))))))	Leopoldinia_pulchra))	Kingia_australis);
((Leopoldinia_pulchra	(Burretiokentia_grandiflora	(Dictyosperma_album	((Heterospathe_cagayanensis	Hydriastele_microspadix)	(((Veitchia_spiralis	Kentiopsis_piersoniorum)	(((Oenocarpus_bataua	Oenocarpus_minor)	Prestoea_acuminata)	((((((Pseudophoenix_vinifera	Sclerosperma_profizianum)	((Calamus_caryotoides	Chamaedorea_seifrizii)	Iriartea_deltoidea))	(Sabal_domingensis	(Pelagodoxa_henryana	Phoenix_dactylifera)))	(Orania_palindan	Roystonea_regia))	(((Attalea_speciosa	Bactris_major)	(Podococcus_barteri	(Elaeis_oleifera	Elaeis_guineensis)))	(Nypa_fruticans	((Reinhardtia_gracilis	Reinhardtia_simplex)	(Reinhardtia_paiewonskiana	Reinhardtia_latisecta)))))	(Serenoa_repens	(Geonoma_undata	Manicaria_saccifera)))))	Dypsis_decaryi)))))	Kingia_australis);
((Leopoldinia_pulchra	(Burretiokentia_grandiflora	(Dypsis_decaryi	(Veitchia_spiralis	((Dictyosperma_album	(Kentiopsis_piersoniorum	(Heterospathe_cagayanensis	Hydriastele_microspadix)))	(((Oenocarpus_bataua	Oenocarpus_minor)	(Podococcus_barteri	((Prestoea_acuminata	(((Serenoa_repens	Orania_palindan)	Roystonea_regia)	((((Elaeis_oleifera	Elaeis_guineensis)	Attalea_speciosa)	((Calamus_caryotoides	Pelagodoxa_henryana)	Bactris_major))	(Nypa_fruticans	((Reinhardtia_gracilis	Reinhardtia_simplex)	(Reinhardtia_paiewonskiana	Reinhardtia_latisecta))))))	((Sabal_domingensis	Phoenix_dactylifera)	(((Pseudophoenix_vinifera	Sclerosperma_profizianum)	Iriartea_deltoidea)	Chamaedorea_seifrizii)))))	(Geonoma_undata	Manicaria_saccifera)))))))	Kingia_australis);
((Burretiokentia_grandiflora	(((Hydriastele_microspadix	Heterospathe_cagayanensis)	((Veitchia_spiralis	Kentiopsis_piersoniorum)	(((Prestoea_acuminata	(Oenocarpus_bataua	Oenocarpus_minor))	(((Podococcus_barteri	Orania_palindan)	(((Roystonea_regia	(Calamus_caryotoides	Pelagodoxa_henryana))	(((Bactris_major	(Elaeis_oleifera	Elaeis_guineensis))	((Nypa_fruticans	((Reinhardtia_gracilis	Reinhardtia_simplex)	(Reinhardtia_paiewonskiana	Reinhardtia_latisecta)))	(Chamaedorea_seifrizii	Serenoa_repens)))	(((Sabal_domingensis	Phoenix_dactylifera)	(Attalea_speciosa	(Iriartea_deltoidea	Pseudophoenix_vinifera)))	Sclerosperma_profizianum)))	Manicaria_saccifera))	(Leopoldinia_pulchra	Geonoma_undata)))	Dypsis_decaryi)))	Dictyosperma_album))	Kingia_australis);
(((Burretiokentia_grandiflora	((Dypsis_decaryi	(((((Heterospathe_cagayanensis	(Veitchia_spiralis	Kentiopsis_piersoniorum))	Hydriastele_microspadix)	Prestoea_acuminata)	(Manicaria_saccifera	(((Orania_palindan	(((Calamus_caryotoides	Chamaedorea_seifrizii)	(Iriartea_deltoidea	Serenoa_repens))	(Nypa_fruticans	((Reinhardtia_gracilis	Reinhardtia_simplex)	(Reinhardtia_paiewonskiana	Reinhardtia_latisecta)))))	Roystonea_regia)	(((Sabal_domingensis	Phoenix_dactylifera)	(Pseudophoenix_vinifera	Sclerosperma_profizianum))	(Attalea_speciosa	(Pelagodoxa_henryana	(Bactris_major	(Elaeis_oleifera	Elaeis_guineensis))))))))	((Podococcus_barteri	Geonoma_undata)	(Oenocarpus_bataua	Oenocarpus_minor))))	Dictyosperma_album))	Leopoldinia_pulchra)	Kingia_australis);
((Manicaria_saccifera	(Leopoldinia_pulchra	((Geonoma_undata	Serenoa_repens)	((Podococcus_barteri	((Prestoea_acuminata	(Oenocarpus_bataua	Oenocarpus_minor))	(Dypsis_decaryi	((Dictyosperma_album	Burretiokentia_grandiflora)	(((Hydriastele_microspadix	Kentiopsis_piersoniorum)	Heterospathe_cagayanensis)	Veitchia_spiralis)))))	((((Attalea_speciosa	(Elaeis_oleifera	Elaeis_guineensis))	Bactris_major)	((Sabal_domingensis	Phoenix_dactylifera)	(Pseudophoenix_vinifera	Sclerosperma_profizianum)))	(((Orania_palindan	(Calamus_caryotoides	Chamaedorea_seifrizii))	((Pelagodoxa_henryana	Roystonea_regia)	Iriartea_deltoidea))	(Nypa_fruticans	((Reinhardtia_gracilis	Reinhardtia_simplex)	(Reinhardtia_paiewonskiana	Reinhardtia_latisecta)))))))))	Kingia_australis);
((Manicaria_saccifera	(((((Bactris_major	Attalea_speciosa)	(((Dypsis_decaryi	((Dictyosperma_album	Burretiokentia_grandiflora)	(((Hydriastele_microspadix	Kentiopsis_piersoniorum)	Heterospathe_cagayanensis)	Veitchia_spiralis)))	(Prestoea_acuminata	(Oenocarpus_bataua	Oenocarpus_minor)))	(Geonoma_undata	Podococcus_barteri)))	((((Elaeis_oleifera	Elaeis_guineensis)	Sclerosperma_profizianum)	(((Calamus_caryotoides	(Pelagodoxa_henryana	Roystonea_regia))	(Pseudophoenix_vinifera	Iriartea_deltoidea))	(Orania_palindan	(Chamaedorea_seifrizii	((Reinhardtia_gracilis	Reinhardtia_simplex)	(Reinhardtia_paiewonskiana	Reinhardtia_latisecta))))))	(Sabal_domingensis	Phoenix_dactylifera)))	Nypa_fruticans)	(Leopoldinia_pulchra	Serenoa_repens)))	Kingia_australis);
((Manicaria_saccifera	((Bactris_major	Burretiokentia_grandiflora)	(((((Leopoldinia_pulchra	Roystonea_regia)	((Reinhardtia_simplex	Reinhardtia_gracilis)	(Reinhardtia_latisecta	Reinhardtia_paiewonskiana)))	(((((Nypa_fruticans	Calamus_caryotoides)	Chamaedorea_seifrizii)	Orania_palindan)	Pelagodoxa_henryana)	(Serenoa_repens	Iriartea_deltoidea)))	((Pseudophoenix_vinifera	Sclerosperma_profizianum)	(((Geonoma_undata	(Podococcus_barteri	(Elaeis_guineensis	Elaeis_oleifera)))	(Sabal_domingensis	Phoenix_dactylifera))	Attalea_speciosa)))	((Prestoea_acuminata	(Oenocarpus_bataua	Oenocarpus_minor))	(Dypsis_decaryi	(Veitchia_spiralis	(Dictyosperma_album	(Kentiopsis_piersoniorum	(Hydriastele_microspadix	Heterospathe_cagayanensis)))))))))	Kingia_australis);
((((((((Nypa_fruticans	Calamus_caryotoides)	Chamaedorea_seifrizii)	Orania_palindan)	(((Sclerosperma_profizianum	Pseudophoenix_vinifera)	Iriartea_deltoidea)	((((Manicaria_saccifera	Geonoma_undata)	(Leopoldinia_pulchra	Serenoa_repens))	((Dypsis_decaryi	(Veitchia_spiralis	((Burretiokentia_grandiflora	Dictyosperma_album)	(Heterospathe_cagayanensis	(Kentiopsis_piersoniorum	Hydriastele_microspadix)))))	(Prestoea_acuminata	(Oenocarpus_bataua	Oenocarpus_minor))))	(((Sabal_domingensis	Phoenix_dactylifera)	Podococcus_barteri)	((Bactris_major	Attalea_speciosa)	(Elaeis_guineensis	Elaeis_oleifera))))))	Roystonea_regia)	Pelagodoxa_henryana)	((Reinhardtia_simplex	Reinhardtia_gracilis)	(Reinhardtia_latisecta	Reinhardtia_paiewonskiana)))	Kingia_australis);
((Pelagodoxa_henryana	((((Reinhardtia_simplex	Reinhardtia_gracilis)	(Reinhardtia_latisecta	Reinhardtia_paiewonskiana))	Nypa_fruticans)	((((((Serenoa_repens	Prestoea_acuminata)	Attalea_speciosa)	Podococcus_barteri)	((Oenocarpus_bataua	Oenocarpus_minor)	(Manicaria_saccifera	((Dypsis_decaryi	((Hydriastele_microspadix	(Heterospathe_cagayanensis	(Veitchia_spiralis	Kentiopsis_piersoniorum)))	((Burretiokentia_grandiflora	Leopoldinia_pulchra)	Dictyosperma_album)))	Geonoma_undata))))	((((Sclerosperma_profizianum	Pseudophoenix_vinifera)	Iriartea_deltoidea)	(Sabal_domingensis	Phoenix_dactylifera))	Roystonea_regia))	((Bactris_major	(Elaeis_guineensis	Elaeis_oleifera))	((Calamus_caryotoides	Chamaedorea_seifrizii)	Orania_palindan)))))	Kingia_australis);
((Burretiokentia_grandiflora	(Manicaria_saccifera	((Podococcus_barteri	((((((Attalea_speciosa	Iriartea_deltoidea)	((Chamaedorea_seifrizii	Sabal_domingensis)	Phoenix_dactylifera))	(((((Sclerosperma_profizianum	Pseudophoenix_vinifera)	((Elaeis_guineensis	Elaeis_oleifera)	Bactris_major))	((Pelagodoxa_henryana	(Nypa_fruticans	Calamus_caryotoides))	Orania_palindan))	Roystonea_regia)	((Reinhardtia_simplex	Reinhardtia_gracilis)	(Reinhardtia_latisecta	Reinhardtia_paiewonskiana))))	Prestoea_acuminata)	(Oenocarpus_minor	(Serenoa_repens	Oenocarpus_bataua)))	(Dypsis_decaryi	(((Heterospathe_cagayanensis	(Kentiopsis_piersoniorum	Hydriastele_microspadix))	Veitchia_spiralis)	Dictyosperma_album))))	(Leopoldinia_pulchra	Geonoma_undata))))	Kingia_australis);
((Burretiokentia_grandiflora	(Dictyosperma_album	((Heterospathe_cagayanensis	(Kentiopsis_piersoniorum	Hydriastele_microspadix))	(((((((Pelagodoxa_henryana	Phoenix_dactylifera)	(((Calamus_caryotoides	Orania_palindan)	(Elaeis_guineensis	Elaeis_oleifera))	(Sclerosperma_profizianum	Pseudophoenix_vinifera)))	(Prestoea_acuminata	((Oenocarpus_minor	Oenocarpus_bataua)	Podococcus_barteri)))	((Iriartea_deltoidea	Roystonea_regia)	((Attalea_speciosa	Sabal_domingensis)	(Bactris_major	((Reinhardtia_simplex	Reinhardtia_gracilis)	(Reinhardtia_latisecta	Reinhardtia_paiewonskiana))))))	(((Leopoldinia_pulchra	Geonoma_undata)	Manicaria_saccifera)	((Chamaedorea_seifrizii	Serenoa_repens)	Nypa_fruticans)))	Dypsis_decaryi)	Veitchia_spiralis))))	Kingia_australis);
(((Pelagodoxa_henryana	((((Chamaedorea_seifrizii	Calamus_caryotoides)	(Sabal_domingensis	Phoenix_dactylifera))	((((Dypsis_decaryi	((Burretiokentia_grandiflora	Dictyosperma_album)	(Veitchia_spiralis	(Heterospathe_cagayanensis	(Kentiopsis_piersoniorum	Hydriastele_microspadix)))))	(Prestoea_acuminata	(Oenocarpus_minor	Oenocarpus_bataua)))	((Iriartea_deltoidea	(Attalea_speciosa	Geonoma_undata))	(Bactris_major	(Podococcus_barteri	((Reinhardtia_simplex	Reinhardtia_gracilis)	(Reinhardtia_latisecta	Reinhardtia_paiewonskiana))))))	(Manicaria_saccifera	((Leopoldinia_pulchra	Serenoa_repens)	Roystonea_regia))))	((Orania_palindan	(Elaeis_guineensis	Elaeis_oleifera))	(Sclerosperma_profizianum	Pseudophoenix_vinifera))))	Nypa_fruticans)	Kingia_australis);
((Burretiokentia_grandiflora	(Dictyosperma_album	((Veitchia_spiralis	(Heterospathe_cagayanensis	(Kentiopsis_piersoniorum	Hydriastele_microspadix)))	((((Prestoea_acuminata	(Oenocarpus_minor	Oenocarpus_bataua))	((((((((Reinhardtia_simplex	Reinhardtia_gracilis)	(Reinhardtia_latisecta	Reinhardtia_paiewonskiana))	Orania_palindan)	((Pelagodoxa_henryana	Elaeis_guineensis)	Elaeis_oleifera))	(Bactris_major	Roystonea_regia))	((Serenoa_repens	(Chamaedorea_seifrizii	(Nypa_fruticans	Calamus_caryotoides)))	((Sclerosperma_profizianum	Pseudophoenix_vinifera)	(Iriartea_deltoidea	(Sabal_domingensis	Phoenix_dactylifera)))))	Manicaria_saccifera)	Attalea_speciosa))	(Podococcus_barteri	(Leopoldinia_pulchra	Geonoma_undata)))	Dypsis_decaryi))))	Kingia_australis);
((Manicaria_saccifera	(((Bactris_major	Attalea_speciosa)	((Podococcus_barteri	(Leopoldinia_pulchra	Geonoma_undata))	((Dypsis_decaryi	((Dictyosperma_album	Veitchia_spiralis)	((Burretiokentia_grandiflora	Heterospathe_cagayanensis)	(Kentiopsis_piersoniorum	Hydriastele_microspadix))))	(Prestoea_acuminata	(Oenocarpus_minor	Oenocarpus_bataua)))))	((((Roystonea_regia	((Serenoa_repens	(Chamaedorea_seifrizii	(Nypa_fruticans	Calamus_caryotoides)))	Orania_palindan))	(((Sclerosperma_profizianum	Pseudophoenix_vinifera)	Iriartea_deltoidea)	(Pelagodoxa_henryana	((Reinhardtia_simplex	Reinhardtia_gracilis)	(Reinhardtia_latisecta	Reinhardtia_paiewonskiana)))))	(Elaeis_guineensis	Elaeis_oleifera))	(Sabal_domingensis	Phoenix_dactylifera))))	Kingia_australis);
((Pseudophoenix_vinifera	((Iriartea_deltoidea	((Sabal_domingensis	Phoenix_dactylifera)	(((((((Leopoldinia_pulchra	Geonoma_undata)	Manicaria_saccifera)	((Dictyosperma_album	(Kentiopsis_piersoniorum	Veitchia_spiralis))	(((Burretiokentia_grandiflora	Hydriastele_microspadix)	Heterospathe_cagayanensis)	Dypsis_decaryi)))	(Prestoea_acuminata	(Oenocarpus_minor	Oenocarpus_bataua)))	(Attalea_speciosa	Podococcus_barteri))	(((Pelagodoxa_henryana	(Nypa_fruticans	((Reinhardtia_simplex	Reinhardtia_gracilis)	(Reinhardtia_latisecta	Reinhardtia_paiewonskiana))))	((Elaeis_guineensis	Elaeis_oleifera)	(Orania_palindan	(Calamus_caryotoides	(Serenoa_repens	Chamaedorea_seifrizii)))))	Bactris_major))	Roystonea_regia)))	Sclerosperma_profizianum))	Kingia_australis);
((Roystonea_regia	((((((Attalea_speciosa	(((Reinhardtia_simplex	Reinhardtia_gracilis)	(Reinhardtia_latisecta	Reinhardtia_paiewonskiana))	((((Nypa_fruticans	Calamus_caryotoides)	Pelagodoxa_henryana)	Bactris_major)	(Elaeis_guineensis	Elaeis_oleifera))))	(((Sclerosperma_profizianum	Pseudophoenix_vinifera)	Chamaedorea_seifrizii)	((Sabal_domingensis	Phoenix_dactylifera)	Iriartea_deltoidea)))	(((Podococcus_barteri	Geonoma_undata)	(Dypsis_decaryi	(((((Kentiopsis_piersoniorum	Hydriastele_microspadix)	Heterospathe_cagayanensis)	Burretiokentia_grandiflora)	Veitchia_spiralis)	Dictyosperma_album)))	(Prestoea_acuminata	(Oenocarpus_minor	Oenocarpus_bataua))))	Manicaria_saccifera)	(Serenoa_repens	Orania_palindan))	Leopoldinia_pulchra))	Kingia_australis);
(((Reinhardtia_latisecta	Reinhardtia_paiewonskiana)	(((((Pseudophoenix_vinifera	Sclerosperma_profizianum)	Iriartea_deltoidea)	((Elaeis_guineensis	Elaeis_oleifera)	(((Serenoa_repens	Chamaedorea_seifrizii)	(Nypa_fruticans	Calamus_caryotoides))	Orania_palindan)))	((Attalea_speciosa	Bactris_major)	(((Podococcus_barteri	Pelagodoxa_henryana)	((Prestoea_acuminata	(Oenocarpus_bataua	Oenocarpus_minor))	((Manicaria_saccifera	Geonoma_undata)	(Dypsis_decaryi	(((Kentiopsis_piersoniorum	Veitchia_spiralis)	(Heterospathe_cagayanensis	Hydriastele_microspadix))	((Leopoldinia_pulchra	Burretiokentia_grandiflora)	Dictyosperma_album))))))	((Phoenix_dactylifera	Sabal_domingensis)	Roystonea_regia))))	(Reinhardtia_simplex	Reinhardtia_gracilis)))	Kingia_australis);
((Nypa_fruticans	(((Reinhardtia_simplex	Reinhardtia_gracilis)	(Reinhardtia_latisecta	Reinhardtia_paiewonskiana))	((((Pseudophoenix_vinifera	Sclerosperma_profizianum)	(((Chamaedorea_seifrizii	(Phoenix_dactylifera	Sabal_domingensis))	((Podococcus_barteri	(Iriartea_deltoidea	Attalea_speciosa))	((Prestoea_acuminata	(Oenocarpus_bataua	Oenocarpus_minor))	(((Manicaria_saccifera	(Leopoldinia_pulchra	Serenoa_repens))	Geonoma_undata)	(Dypsis_decaryi	(((Heterospathe_cagayanensis	(Hydriastele_microspadix	Kentiopsis_piersoniorum))	Veitchia_spiralis)	(Burretiokentia_grandiflora	Dictyosperma_album)))))))	(Roystonea_regia	(Calamus_caryotoides	Pelagodoxa_henryana))))	Orania_palindan)	((Elaeis_guineensis	Elaeis_oleifera)	Bactris_major))))	Kingia_australis);
((Pseudophoenix_vinifera	(Sclerosperma_profizianum	((Phoenix_dactylifera	Sabal_domingensis)	(((Attalea_speciosa	((((((Manicaria_saccifera	(Leopoldinia_pulchra	Serenoa_repens))	Geonoma_undata)	((Dypsis_decaryi	(Dictyosperma_album	(Heterospathe_cagayanensis	((Hydriastele_microspadix	Burretiokentia_grandiflora)	(Veitchia_spiralis	Kentiopsis_piersoniorum)))))	(Prestoea_acuminata	(Oenocarpus_bataua	Oenocarpus_minor))))	(Orania_palindan	Chamaedorea_seifrizii))	Podococcus_barteri)	Iriartea_deltoidea))	Roystonea_regia)	((((Elaeis_guineensis	Elaeis_oleifera)	(Calamus_caryotoides	Bactris_major))	(Nypa_fruticans	Pelagodoxa_henryana))	((Reinhardtia_simplex	Reinhardtia_gracilis)	(Reinhardtia_latisecta	Reinhardtia_paiewonskiana)))))))	Kingia_australis);
((Burretiokentia_grandiflora	(Dictyosperma_album	(((Prestoea_acuminata	(Oenocarpus_bataua	Oenocarpus_minor))	((Podococcus_barteri	((((Serenoa_repens	Attalea_speciosa)	((Bactris_major	(Calamus_caryotoides	(Elaeis_guineensis	Elaeis_oleifera)))	(Nypa_fruticans	Pelagodoxa_henryana)))	((Pseudophoenix_vinifera	Sclerosperma_profizianum)	(Phoenix_dactylifera	Sabal_domingensis)))	((Iriartea_deltoidea	(((Reinhardtia_simplex	Reinhardtia_gracilis)	(Reinhardtia_latisecta	Reinhardtia_paiewonskiana))	Roystonea_regia))	(Orania_palindan	Chamaedorea_seifrizii))))	(Manicaria_saccifera	(Geonoma_undata	Leopoldinia_pulchra))))	(Veitchia_spiralis	(((Kentiopsis_piersoniorum	Hydriastele_microspadix)	Heterospathe_cagayanensis)	Dypsis_decaryi)))))	Kingia_australis);
((Burretiokentia_grandiflora	(Dypsis_decaryi	((((Oenocarpus_bataua	Oenocarpus_minor)	(Podococcus_barteri	Geonoma_undata))	((((((Bactris_major	(Calamus_caryotoides	(Elaeis_guineensis	Elaeis_oleifera)))	((Pseudophoenix_vinifera	Sclerosperma_profizianum)	(Phoenix_dactylifera	Sabal_domingensis)))	(Roystonea_regia	(((((Leopoldinia_pulchra	Serenoa_repens)	Chamaedorea_seifrizii)	Iriartea_deltoidea)	(Pelagodoxa_henryana	((Nypa_fruticans	(Reinhardtia_simplex	Reinhardtia_gracilis))	(Reinhardtia_latisecta	Reinhardtia_paiewonskiana))))	Orania_palindan)))	Manicaria_saccifera)	Attalea_speciosa)	Prestoea_acuminata))	(Veitchia_spiralis	(Dictyosperma_album	((Kentiopsis_piersoniorum	Hydriastele_microspadix)	Heterospathe_cagayanensis))))))	Kingia_australis);
((Bactris_major	(((((Manicaria_saccifera	(((Prestoea_acuminata	(Oenocarpus_bataua	Oenocarpus_minor))	((((Hydriastele_microspadix	Geonoma_undata)	Dypsis_decaryi)	((Kentiopsis_piersoniorum	Veitchia_spiralis)	Heterospathe_cagayanensis))	Dictyosperma_album))	(((Roystonea_regia	((Reinhardtia_simplex	Reinhardtia_gracilis)	(Reinhardtia_latisecta	Reinhardtia_paiewonskiana)))	(((Sabal_domingensis	Chamaedorea_seifrizii)	(Iriartea_deltoidea	(Pseudophoenix_vinifera	Sclerosperma_profizianum)))	Phoenix_dactylifera))	(Podococcus_barteri	(Serenoa_repens	Orania_palindan)))))	Burretiokentia_grandiflora)	Leopoldinia_pulchra)	Attalea_speciosa)	((Elaeis_guineensis	Elaeis_oleifera)	(Pelagodoxa_henryana	(Nypa_fruticans	Calamus_caryotoides)))))	Kingia_australis);
((Elaeis_oleifera	(((Pelagodoxa_henryana	(Nypa_fruticans	Calamus_caryotoides))	(Bactris_major	((((Phoenix_dactylifera	Sabal_domingensis)	(Chamaedorea_seifrizii	(Iriartea_deltoidea	(Pseudophoenix_vinifera	Sclerosperma_profizianum))))	(Roystonea_regia	((Reinhardtia_simplex	Reinhardtia_gracilis)	(Reinhardtia_latisecta	Reinhardtia_paiewonskiana))))	((((((Prestoea_acuminata	(Serenoa_repens	(Oenocarpus_bataua	Oenocarpus_minor)))	((((Dictyosperma_album	(Leopoldinia_pulchra	Burretiokentia_grandiflora))	(((Hydriastele_microspadix	Kentiopsis_piersoniorum)	Veitchia_spiralis)	Heterospathe_cagayanensis))	Dypsis_decaryi)	Geonoma_undata))	Podococcus_barteri)	Orania_palindan)	Attalea_speciosa)	Manicaria_saccifera))))	Elaeis_guineensis))	Kingia_australis);
((Manicaria_saccifera	((((Reinhardtia_simplex	Reinhardtia_gracilis)	(Reinhardtia_latisecta	Reinhardtia_paiewonskiana))	(Phoenix_dactylifera	Sabal_domingensis))	(((((Pelagodoxa_henryana	(Nypa_fruticans	Calamus_caryotoides))	(Pseudophoenix_vinifera	Bactris_major))	(Elaeis_guineensis	Elaeis_oleifera))	(Leopoldinia_pulchra	Roystonea_regia))	((Iriartea_deltoidea	Attalea_speciosa)	(((((Podococcus_barteri	Geonoma_undata)	(Burretiokentia_grandiflora	(((Heterospathe_cagayanensis	(Hydriastele_microspadix	Kentiopsis_piersoniorum))	(Serenoa_repens	Veitchia_spiralis))	Dictyosperma_album)))	Dypsis_decaryi)	(Prestoea_acuminata	(Oenocarpus_bataua	Oenocarpus_minor)))	((Chamaedorea_seifrizii	Sclerosperma_profizianum)	Orania_palindan))))))	Kingia_australis);
((Manicaria_saccifera	((Orania_palindan	((Pelagodoxa_henryana	Calamus_caryotoides)	(Leopoldinia_pulchra	Roystonea_regia)))	((Dypsis_decaryi	(Dictyosperma_album	((((Hydriastele_microspadix	((Veitchia_spiralis	Kentiopsis_piersoniorum)	Heterospathe_cagayanensis))	Geonoma_undata)	(Prestoea_acuminata	(Oenocarpus_bataua	Oenocarpus_minor)))	Podococcus_barteri)))	((((Phoenix_dactylifera	Sabal_domingensis)	(((Iriartea_deltoidea	Attalea_speciosa)	Serenoa_repens)	(Pseudophoenix_vinifera	Sclerosperma_profizianum)))	Burretiokentia_grandiflora)	(Bactris_major	((((Reinhardtia_simplex	Reinhardtia_gracilis)	(Reinhardtia_latisecta	Reinhardtia_paiewonskiana))	Nypa_fruticans)	((Elaeis_guineensis	Elaeis_oleifera)	Chamaedorea_seifrizii)))))))	Kingia_australis);
((Bactris_major	(((Elaeis_guineensis	Elaeis_oleifera)	(((((Orania_palindan	((Pelagodoxa_henryana	(Nypa_fruticans	Calamus_caryotoides))	Roystonea_regia))	Chamaedorea_seifrizii)	((Reinhardtia_simplex	Reinhardtia_gracilis)	(Reinhardtia_latisecta	Reinhardtia_paiewonskiana)))	(Manicaria_saccifera	(((Veitchia_spiralis	Dictyosperma_album)	((Heterospathe_cagayanensis	(Hydriastele_microspadix	Kentiopsis_piersoniorum))	(Dypsis_decaryi	(Burretiokentia_grandiflora	((Podococcus_barteri	Geonoma_undata)	(Oenocarpus_bataua	Oenocarpus_minor))))))	Prestoea_acuminata)))	((((Iriartea_deltoidea	Attalea_speciosa)	Serenoa_repens)	Sclerosperma_profizianum)	(Pseudophoenix_vinifera	(Phoenix_dactylifera	Sabal_domingensis)))))	Leopoldinia_pulchra))	Kingia_australis);
((Nypa_fruticans	((Reinhardtia_simplex	Reinhardtia_gracilis)	((Reinhardtia_paiewonskiana	Reinhardtia_latisecta)	((((((Pseudophoenix_vinifera	Iriartea_deltoidea)	Roystonea_regia)	(((Pelagodoxa_henryana	Phoenix_dactylifera)	Sabal_domingensis)	Podococcus_barteri))	((Sclerosperma_profizianum	(Orania_palindan	Serenoa_repens))	(Calamus_caryotoides	Chamaedorea_seifrizii)))	(Manicaria_saccifera	((((Oenocarpus_bataua	Oenocarpus_minor)	Prestoea_acuminata)	((Burretiokentia_grandiflora	Dictyosperma_album)	((Hydriastele_microspadix	(Kentiopsis_piersoniorum	Dypsis_decaryi))	(Heterospathe_cagayanensis	Veitchia_spiralis))))	(Leopoldinia_pulchra	Geonoma_undata))))	(Attalea_speciosa	(Bactris_major	(Elaeis_oleifera	Elaeis_guineensis)))))))	Kingia_australis);
((Burretiokentia_grandiflora	(Dictyosperma_album	(((Kentiopsis_piersoniorum	(Hydriastele_microspadix	Heterospathe_cagayanensis))	Veitchia_spiralis)	((((Podococcus_barteri	Geonoma_undata)	(((Manicaria_saccifera	((((Reinhardtia_simplex	Reinhardtia_gracilis)	(Reinhardtia_paiewonskiana	Reinhardtia_latisecta))	((Elaeis_oleifera	Elaeis_guineensis)	(Orania_palindan	((Sclerosperma_profizianum	Chamaedorea_seifrizii)	(Nypa_fruticans	Calamus_caryotoides)))))	(Leopoldinia_pulchra	Bactris_major)))	((Attalea_speciosa	(Pseudophoenix_vinifera	Iriartea_deltoidea))	(Phoenix_dactylifera	Sabal_domingensis)))	(Pelagodoxa_henryana	Roystonea_regia)))	(Serenoa_repens	((Oenocarpus_bataua	Oenocarpus_minor)	Prestoea_acuminata)))	Dypsis_decaryi))))	Kingia_australis);
((Pseudophoenix_vinifera	(Iriartea_deltoidea	((((Reinhardtia_simplex	Reinhardtia_gracilis)	(Reinhardtia_paiewonskiana	Reinhardtia_latisecta))	Roystonea_regia)	((((Pelagodoxa_henryana	(Chamaedorea_seifrizii	(Nypa_fruticans	Calamus_caryotoides)))	(Sclerosperma_profizianum	(Orania_palindan	(Elaeis_oleifera	Elaeis_guineensis))))	Bactris_major)	((((Geonoma_undata	Manicaria_saccifera)	((((Leopoldinia_pulchra	Serenoa_repens)	(Oenocarpus_bataua	Oenocarpus_minor))	Prestoea_acuminata)	(Dypsis_decaryi	((Burretiokentia_grandiflora	Dictyosperma_album)	((Heterospathe_cagayanensis	(Kentiopsis_piersoniorum	Hydriastele_microspadix))	Veitchia_spiralis)))))	Attalea_speciosa)	(Podococcus_barteri	(Phoenix_dactylifera	Sabal_domingensis)))))))	Kingia_australis);
((Manicaria_saccifera	(((Podococcus_barteri	Pelagodoxa_henryana)	(((Leopoldinia_pulchra	Geonoma_undata)	(Oenocarpus_bataua	Oenocarpus_minor))	(Dypsis_decaryi	(Dictyosperma_album	(((Burretiokentia_grandiflora	Hydriastele_microspadix)	(Heterospathe_cagayanensis	Kentiopsis_piersoniorum))	Veitchia_spiralis)))))	((((((Reinhardtia_simplex	Reinhardtia_gracilis)	(Reinhardtia_paiewonskiana	Reinhardtia_latisecta))	((Iriartea_deltoidea	Pseudophoenix_vinifera)	(Phoenix_dactylifera	Sabal_domingensis)))	Roystonea_regia)	Prestoea_acuminata)	((((Nypa_fruticans	Calamus_caryotoides)	Serenoa_repens)	(Orania_palindan	(Sclerosperma_profizianum	Chamaedorea_seifrizii)))	(Attalea_speciosa	(Bactris_major	(Elaeis_oleifera	Elaeis_guineensis)))))))	Kingia_australis);
(((((Iriartea_deltoidea	((Reinhardtia_simplex	Reinhardtia_gracilis)	(Reinhardtia_paiewonskiana	Reinhardtia_latisecta)))	((Bactris_major	(Elaeis_oleifera	Elaeis_guineensis))	(((Nypa_fruticans	Calamus_caryotoides)	Orania_palindan)	((Chamaedorea_seifrizii	Sclerosperma_profizianum)	Pseudophoenix_vinifera))))	(((Prestoea_acuminata	(Serenoa_repens	Attalea_speciosa))	(Manicaria_saccifera	((Podococcus_barteri	((Geonoma_undata	Pelagodoxa_henryana)	(Dypsis_decaryi	(((Leopoldinia_pulchra	Burretiokentia_grandiflora)	Dictyosperma_album)	((Heterospathe_cagayanensis	(Hydriastele_microspadix	Kentiopsis_piersoniorum))	Veitchia_spiralis)))))	(Oenocarpus_bataua	Oenocarpus_minor))))	(Phoenix_dactylifera	Sabal_domingensis)))	Roystonea_regia)	Kingia_australis);
((Manicaria_saccifera	((((Podococcus_barteri	(Leopoldinia_pulchra	Geonoma_undata))	(((Dypsis_decaryi	(Prestoea_acuminata	Dictyosperma_album))	((Heterospathe_cagayanensis	((Burretiokentia_grandiflora	Hydriastele_microspadix)	Kentiopsis_piersoniorum))	Veitchia_spiralis))	(Oenocarpus_bataua	Oenocarpus_minor)))	Pelagodoxa_henryana)	(((Phoenix_dactylifera	Sabal_domingensis)	((((Orania_palindan	(Elaeis_oleifera	Elaeis_guineensis))	(Nypa_fruticans	Calamus_caryotoides))	((((Chamaedorea_seifrizii	Sclerosperma_profizianum)	Pseudophoenix_vinifera)	Iriartea_deltoidea)	((Reinhardtia_simplex	Reinhardtia_gracilis)	(Reinhardtia_paiewonskiana	Reinhardtia_latisecta))))	Roystonea_regia))	(Bactris_major	(Serenoa_repens	Attalea_speciosa)))))	Kingia_australis);
((Nypa_fruticans	(((Reinhardtia_simplex	Reinhardtia_gracilis)	(Reinhardtia_paiewonskiana	Reinhardtia_latisecta))	((((((Iriartea_deltoidea	(Phoenix_dactylifera	Sabal_domingensis))	((Chamaedorea_seifrizii	Calamus_caryotoides)	(Sclerosperma_profizianum	Pseudophoenix_vinifera)))	(Orania_palindan	(((Oenocarpus_bataua	Oenocarpus_minor)	((Manicaria_saccifera	(Leopoldinia_pulchra	Geonoma_undata))	(((Burretiokentia_grandiflora	Dictyosperma_album)	Veitchia_spiralis)	((Heterospathe_cagayanensis	(Hydriastele_microspadix	Kentiopsis_piersoniorum))	Dypsis_decaryi))))	Podococcus_barteri)))	((Bactris_major	((Attalea_speciosa	Serenoa_repens)	Prestoea_acuminata))	(Elaeis_oleifera	Elaeis_guineensis)))	Roystonea_regia)	Pelagodoxa_henryana)))	Kingia_australis);
((Elaeis_oleifera	(Elaeis_guineensis	((((((Pelagodoxa_henryana	Phoenix_dactylifera)	Sabal_domingensis)	(Iriartea_deltoidea	(Chamaedorea_seifrizii	(Sclerosperma_profizianum	Pseudophoenix_vinifera))))	((Calamus_caryotoides	Roystonea_regia)	(Serenoa_repens	Orania_palindan)))	(((Veitchia_spiralis	Prestoea_acuminata)	((((Heterospathe_cagayanensis	(Hydriastele_microspadix	Kentiopsis_piersoniorum))	(Burretiokentia_grandiflora	(Dictyosperma_album	Leopoldinia_pulchra)))	Dypsis_decaryi)	((Oenocarpus_bataua	Oenocarpus_minor)	(Podococcus_barteri	Geonoma_undata))))	(Nypa_fruticans	Manicaria_saccifera)))	(Attalea_speciosa	(((Reinhardtia_simplex	Reinhardtia_gracilis)	(Reinhardtia_paiewonskiana	Reinhardtia_latisecta))	Bactris_major)))))	Kingia_australis);
((Manicaria_saccifera	(((((Phoenix_dactylifera	Sabal_domingensis)	(Sclerosperma_profizianum	Pseudophoenix_vinifera))	(((Reinhardtia_simplex	Reinhardtia_gracilis)	(Reinhardtia_paiewonskiana	Reinhardtia_latisecta))	((Chamaedorea_seifrizii	(Calamus_caryotoides	Nypa_fruticans))	((Elaeis_oleifera	Elaeis_guineensis)	Bactris_major))))	((Attalea_speciosa	Iriartea_deltoidea)	(Orania_palindan	(Podococcus_barteri	(Geonoma_undata	((((Heterospathe_cagayanensis	Hydriastele_microspadix)	((Kentiopsis_piersoniorum	Veitchia_spiralis)	(Burretiokentia_grandiflora	(Dictyosperma_album	Leopoldinia_pulchra))))	Dypsis_decaryi)	((Oenocarpus_bataua	Oenocarpus_minor)	Prestoea_acuminata)))))))	((Pelagodoxa_henryana	Serenoa_repens)	Roystonea_regia)))	Kingia_australis);
((Dictyosperma_album	((((Hydriastele_microspadix	(Heterospathe_cagayanensis	(Kentiopsis_piersoniorum	Veitchia_spiralis)))	(Dypsis_decaryi	(((Manicaria_saccifera	Geonoma_undata)	(((Phoenix_dactylifera	((Orania_palindan	(Sclerosperma_profizianum	Pseudophoenix_vinifera))	((Nypa_fruticans	((Reinhardtia_simplex	Reinhardtia_gracilis)	(Reinhardtia_paiewonskiana	Reinhardtia_latisecta)))	((Elaeis_oleifera	Elaeis_guineensis)	Bactris_major))))	((Chamaedorea_seifrizii	Sabal_domingensis)	(Prestoea_acuminata	((Attalea_speciosa	Iriartea_deltoidea)	Serenoa_repens))))	(((Calamus_caryotoides	Pelagodoxa_henryana)	Roystonea_regia)	Podococcus_barteri)))	(Oenocarpus_bataua	Oenocarpus_minor))))	Leopoldinia_pulchra)	Burretiokentia_grandiflora))	Kingia_australis);
((Nypa_fruticans	((Reinhardtia_gracilis	Reinhardtia_simplex)	(((Roystonea_regia	((Podococcus_barteri	(Serenoa_repens	Orania_palindan))	((((Dypsis_decaryi	((Leopoldinia_pulchra	(Burretiokentia_grandiflora	Dictyosperma_album))	(Veitchia_spiralis	(Heterospathe_cagayanensis	(Kentiopsis_piersoniorum	Hydriastele_microspadix)))))	((Oenocarpus_minor	Oenocarpus_bataua)	Prestoea_acuminata))	(Geonoma_undata	Manicaria_saccifera))	((Iriartea_deltoidea	(Chamaedorea_seifrizii	(Sclerosperma_profizianum	Pseudophoenix_vinifera)))	(Sabal_domingensis	(Pelagodoxa_henryana	Phoenix_dactylifera))))))	((Bactris_major	(Calamus_caryotoides	(Elaeis_oleifera	Elaeis_guineensis)))	Attalea_speciosa))	(Reinhardtia_paiewonskiana	Reinhardtia_latisecta))))	Kingia_australis);
(((((((Pelagodoxa_henryana	Calamus_caryotoides)	Roystonea_regia)	(Manicaria_saccifera	(Bactris_major	(Elaeis_oleifera	Elaeis_guineensis))))	((Attalea_speciosa	Iriartea_deltoidea)	((((Geonoma_undata	(Dypsis_decaryi	((Dictyosperma_album	(Leopoldinia_pulchra	Burretiokentia_grandiflora))	(Veitchia_spiralis	(Heterospathe_cagayanensis	(Kentiopsis_piersoniorum	Hydriastele_microspadix))))))	((Oenocarpus_minor	Oenocarpus_bataua)	Prestoea_acuminata))	Podococcus_barteri)	(Serenoa_repens	Orania_palindan))))	((Chamaedorea_seifrizii	(Sclerosperma_profizianum	Pseudophoenix_vinifera))	(Sabal_domingensis	Phoenix_dactylifera)))	(((Reinhardtia_simplex	Reinhardtia_gracilis)	(Reinhardtia_paiewonskiana	Reinhardtia_latisecta))	Nypa_fruticans))	Kingia_australis);
((Manicaria_saccifera	((Bactris_major	((Pelagodoxa_henryana	Calamus_caryotoides)	(Elaeis_oleifera	Elaeis_guineensis)))	(((Attalea_speciosa	Iriartea_deltoidea)	((Sclerosperma_profizianum	Pseudophoenix_vinifera)	(Sabal_domingensis	Phoenix_dactylifera)))	(((Serenoa_repens	(Chamaedorea_seifrizii	Nypa_fruticans))	((Reinhardtia_simplex	Reinhardtia_gracilis)	(Reinhardtia_paiewonskiana	Reinhardtia_latisecta)))	((Prestoea_acuminata	((((Leopoldinia_pulchra	Geonoma_undata)	(Dypsis_decaryi	((Veitchia_spiralis	Dictyosperma_album)	(Burretiokentia_grandiflora	(Heterospathe_cagayanensis	(Kentiopsis_piersoniorum	Hydriastele_microspadix))))))	(Oenocarpus_minor	Oenocarpus_bataua))	Podococcus_barteri))	(Orania_palindan	Roystonea_regia))))))	Kingia_australis);
((Dypsis_decaryi	((Dictyosperma_album	(Veitchia_spiralis	(Heterospathe_cagayanensis	(Kentiopsis_piersoniorum	Hydriastele_microspadix))))	(Burretiokentia_grandiflora	(((((Serenoa_repens	Prestoea_acuminata)	(Oenocarpus_minor	Oenocarpus_bataua))	(Chamaedorea_seifrizii	Orania_palindan))	(Podococcus_barteri	(((Bactris_major	((Calamus_caryotoides	Elaeis_oleifera)	Elaeis_guineensis))	(Roystonea_regia	((Reinhardtia_simplex	Reinhardtia_gracilis)	(Reinhardtia_paiewonskiana	Reinhardtia_latisecta))))	((Sabal_domingensis	(Pelagodoxa_henryana	Phoenix_dactylifera))	((Attalea_speciosa	Iriartea_deltoidea)	(Sclerosperma_profizianum	Pseudophoenix_vinifera))))))	((Nypa_fruticans	Manicaria_saccifera)	(Leopoldinia_pulchra	Geonoma_undata))))))	Kingia_australis);
(((Leopoldinia_pulchra	Burretiokentia_grandiflora)	(Dictyosperma_album	((Veitchia_spiralis	(Kentiopsis_piersoniorum	(Hydriastele_microspadix	Heterospathe_cagayanensis)))	(Geonoma_undata	((Dypsis_decaryi	((Oenocarpus_minor	Oenocarpus_bataua)	(Podococcus_barteri	((Prestoea_acuminata	(Attalea_speciosa	Iriartea_deltoidea))	((Sabal_domingensis	Phoenix_dactylifera)	(Roystonea_regia	((Nypa_fruticans	((Reinhardtia_simplex	Reinhardtia_gracilis)	(Reinhardtia_paiewonskiana	Reinhardtia_latisecta)))	(((Sclerosperma_profizianum	Pseudophoenix_vinifera)	(Elaeis_oleifera	Elaeis_guineensis))	(Pelagodoxa_henryana	(((Serenoa_repens	Orania_palindan)	(Chamaedorea_seifrizii	Calamus_caryotoides))	Bactris_major))))))))))	Manicaria_saccifera)))))	Kingia_australis);
((Nypa_fruticans	((Reinhardtia_gracilis	Reinhardtia_simplex)	((Reinhardtia_paiewonskiana	Reinhardtia_latisecta)	((((Bactris_major	Attalea_speciosa)	(Elaeis_oleifera	Elaeis_guineensis))	((((((Geonoma_undata	Manicaria_saccifera)	((Dictyosperma_album	Dypsis_decaryi)	(Veitchia_spiralis	(Kentiopsis_piersoniorum	((Burretiokentia_grandiflora	Hydriastele_microspadix)	Heterospathe_cagayanensis)))))	Podococcus_barteri)	((Sclerosperma_profizianum	Pseudophoenix_vinifera)	(Sabal_domingensis	(Calamus_caryotoides	Phoenix_dactylifera))))	(Prestoea_acuminata	(Oenocarpus_minor	Oenocarpus_bataua)))	((Iriartea_deltoidea	((Leopoldinia_pulchra	Roystonea_regia)	(Serenoa_repens	Orania_palindan)))	Chamaedorea_seifrizii)))	Pelagodoxa_henryana))))	Kingia_australis);
((Nypa_fruticans	(Pelagodoxa_henryana	(Bactris_major	((Calamus_caryotoides	(Orania_palindan	(Elaeis_oleifera	Elaeis_guineensis)))	((((Sabal_domingensis	Phoenix_dactylifera)	(((Serenoa_repens	Attalea_speciosa)	Iriartea_deltoidea)	((Chamaedorea_seifrizii	Sclerosperma_profizianum)	Pseudophoenix_vinifera)))	(Manicaria_saccifera	((Podococcus_barteri	(Leopoldinia_pulchra	Geonoma_undata))	((Dypsis_decaryi	(((Veitchia_spiralis	Kentiopsis_piersoniorum)	(Heterospathe_cagayanensis	Hydriastele_microspadix))	(Dictyosperma_album	Burretiokentia_grandiflora)))	(Prestoea_acuminata	(Oenocarpus_minor	Oenocarpus_bataua))))))	(((Reinhardtia_gracilis	Reinhardtia_simplex)	(Reinhardtia_paiewonskiana	Reinhardtia_latisecta))	Roystonea_regia))))))	Kingia_australis);
(((Reinhardtia_gracilis	Reinhardtia_simplex)	(((Reinhardtia_paiewonskiana	Reinhardtia_latisecta)	(((Elaeis_oleifera	(Pelagodoxa_henryana	Elaeis_guineensis))	((Sclerosperma_profizianum	Pseudophoenix_vinifera)	(Calamus_caryotoides	Orania_palindan)))	((Chamaedorea_seifrizii	(Sabal_domingensis	Phoenix_dactylifera))	(((Bactris_major	((Prestoea_acuminata	Serenoa_repens)	Attalea_speciosa))	((((Manicaria_saccifera	Geonoma_undata)	(((Dypsis_decaryi	(Dictyosperma_album	(Leopoldinia_pulchra	Burretiokentia_grandiflora)))	(((Hydriastele_microspadix	Kentiopsis_piersoniorum)	Heterospathe_cagayanensis)	Veitchia_spiralis))	(Oenocarpus_minor	Oenocarpus_bataua)))	Podococcus_barteri)	Iriartea_deltoidea))	Roystonea_regia))))	Nypa_fruticans))	Kingia_australis);
((Burretiokentia_grandiflora	(Dypsis_decaryi	((Veitchia_spiralis	(Dictyosperma_album	((((Attalea_speciosa	Bactris_major)	(((((Chamaedorea_seifrizii	Sclerosperma_profizianum)	Pseudophoenix_vinifera)	Iriartea_deltoidea)	(((Reinhardtia_gracilis	Reinhardtia_simplex)	(Reinhardtia_paiewonskiana	Reinhardtia_latisecta))	((Elaeis_oleifera	Elaeis_guineensis)	((Nypa_fruticans	Calamus_caryotoides)	Orania_palindan))))	(Roystonea_regia	(Podococcus_barteri	(Sabal_domingensis	(Pelagodoxa_henryana	Phoenix_dactylifera))))))	((Serenoa_repens	Prestoea_acuminata)	(Oenocarpus_minor	Oenocarpus_bataua)))	((Leopoldinia_pulchra	Manicaria_saccifera)	Geonoma_undata))))	((Hydriastele_microspadix	Kentiopsis_piersoniorum)	Heterospathe_cagayanensis))))	Kingia_australis);
((Manicaria_saccifera	((((((Reinhardtia_gracilis	Reinhardtia_simplex)	(Reinhardtia_paiewonskiana	Reinhardtia_latisecta))	(((Pelagodoxa_henryana	Serenoa_repens)	Attalea_speciosa)	Bactris_major))	(((Sabal_domingensis	Phoenix_dactylifera)	((Sclerosperma_profizianum	Pseudophoenix_vinifera)	Iriartea_deltoidea))	Roystonea_regia))	((Elaeis_oleifera	Elaeis_guineensis)	(Orania_palindan	(Chamaedorea_seifrizii	(Nypa_fruticans	Calamus_caryotoides)))))	(((Oenocarpus_minor	Oenocarpus_bataua)	((Podococcus_barteri	(Geonoma_undata	Leopoldinia_pulchra))	(((Veitchia_spiralis	Dictyosperma_album)	((Kentiopsis_piersoniorum	(Burretiokentia_grandiflora	Hydriastele_microspadix))	Heterospathe_cagayanensis))	Dypsis_decaryi)))	Prestoea_acuminata)))	Kingia_australis);
((Dictyosperma_album	((((Kentiopsis_piersoniorum	Hydriastele_microspadix)	Heterospathe_cagayanensis)	((((Geonoma_undata	((((((Manicaria_saccifera	((((Elaeis_oleifera	Elaeis_guineensis)	Attalea_speciosa)	Bactris_major)	(Nypa_fruticans	((Reinhardtia_simplex	Reinhardtia_gracilis)	(Reinhardtia_latisecta	Reinhardtia_paiewonskiana)))))	Roystonea_regia)	(((Chamaedorea_seifrizii	Calamus_caryotoides)	(Sclerosperma_profizianum	Pseudophoenix_vinifera))	(Sabal_domingensis	(Pelagodoxa_henryana	Phoenix_dactylifera))))	Iriartea_deltoidea)	Orania_palindan)	Podococcus_barteri))	(Prestoea_acuminata	((Serenoa_repens	Oenocarpus_bataua)	Oenocarpus_minor)))	Dypsis_decaryi)	Veitchia_spiralis))	(Leopoldinia_pulchra	Burretiokentia_grandiflora)))	Kingia_australis);
((Leopoldinia_pulchra	(Burretiokentia_grandiflora	(((Oenocarpus_bataua	Oenocarpus_minor)	(((Podococcus_barteri	(Sabal_domingensis	Phoenix_dactylifera))	(Manicaria_saccifera	(((((Elaeis_oleifera	Elaeis_guineensis)	Attalea_speciosa)	Bactris_major)	((Reinhardtia_simplex	Reinhardtia_gracilis)	(Reinhardtia_latisecta	Reinhardtia_paiewonskiana)))	((((Chamaedorea_seifrizii	(Nypa_fruticans	Calamus_caryotoides))	(Serenoa_repens	Orania_palindan))	Roystonea_regia)	(Iriartea_deltoidea	(Sclerosperma_profizianum	Pseudophoenix_vinifera))))))	Pelagodoxa_henryana))	((Veitchia_spiralis	(Geonoma_undata	Prestoea_acuminata))	(Dypsis_decaryi	(Dictyosperma_album	((Kentiopsis_piersoniorum	Hydriastele_microspadix)	Heterospathe_cagayanensis)))))))	Kingia_australis);
(((((((Podococcus_barteri	((Manicaria_saccifera	(((Dictyosperma_album	Prestoea_acuminata)	((((Kentiopsis_piersoniorum	Hydriastele_microspadix)	Heterospathe_cagayanensis)	Veitchia_spiralis)	Geonoma_undata))	(Dypsis_decaryi	(Leopoldinia_pulchra	Burretiokentia_grandiflora))))	(Oenocarpus_bataua	Oenocarpus_minor)))	((Sabal_domingensis	Phoenix_dactylifera)	(Attalea_speciosa	(Bactris_major	(Elaeis_oleifera	Elaeis_guineensis)))))	(Iriartea_deltoidea	(Sclerosperma_profizianum	Pseudophoenix_vinifera)))	((Chamaedorea_seifrizii	((Calamus_caryotoides	Serenoa_repens)	Orania_palindan))	Roystonea_regia))	((Reinhardtia_simplex	Reinhardtia_gracilis)	(Reinhardtia_latisecta	Reinhardtia_paiewonskiana)))	(Nypa_fruticans	Pelagodoxa_henryana))	Kingia_australis);
((Manicaria_saccifera	(((((((Reinhardtia_simplex	Reinhardtia_gracilis)	(Reinhardtia_latisecta	Reinhardtia_paiewonskiana))	(Bactris_major	((Elaeis_oleifera	Elaeis_guineensis)	(Nypa_fruticans	Attalea_speciosa))))	((((Dypsis_decaryi	((Dictyosperma_album	Burretiokentia_grandiflora)	(Veitchia_spiralis	((Kentiopsis_piersoniorum	Hydriastele_microspadix)	Heterospathe_cagayanensis))))	(((Leopoldinia_pulchra	Geonoma_undata)	Prestoea_acuminata)	(Oenocarpus_bataua	Oenocarpus_minor)))	(Orania_palindan	Podococcus_barteri))	Iriartea_deltoidea))	((Chamaedorea_seifrizii	(Sclerosperma_profizianum	Pseudophoenix_vinifera))	(Sabal_domingensis	Phoenix_dactylifera)))	((Calamus_caryotoides	Pelagodoxa_henryana)	Roystonea_regia))	Serenoa_repens))	Kingia_australis);
((Pseudophoenix_vinifera	(((Iriartea_deltoidea	Chamaedorea_seifrizii)	((Sabal_domingensis	Phoenix_dactylifera)	(((Nypa_fruticans	Manicaria_saccifera)	(Orania_palindan	((((Reinhardtia_simplex	Reinhardtia_gracilis)	(Reinhardtia_latisecta	Reinhardtia_paiewonskiana))	((Calamus_caryotoides	Pelagodoxa_henryana)	Roystonea_regia))	(Bactris_major	((Elaeis_oleifera	Elaeis_guineensis)	(Serenoa_repens	Attalea_speciosa))))))	(((Prestoea_acuminata	(Oenocarpus_bataua	Oenocarpus_minor))	(Geonoma_undata	Podococcus_barteri))	(((Dictyosperma_album	(Leopoldinia_pulchra	Burretiokentia_grandiflora))	(Kentiopsis_piersoniorum	Veitchia_spiralis))	((Dypsis_decaryi	Hydriastele_microspadix)	Heterospathe_cagayanensis))))))	Sclerosperma_profizianum))	Kingia_australis);
((Burretiokentia_grandiflora	(((Kentiopsis_piersoniorum	(Veitchia_spiralis	((Leopoldinia_pulchra	Geonoma_undata)	(Dypsis_decaryi	(Dictyosperma_album	((Podococcus_barteri	(((Sabal_domingensis	Phoenix_dactylifera)	(((Manicaria_saccifera	((Attalea_speciosa	(Prestoea_acuminata	Serenoa_repens))	((Elaeis_oleifera	Elaeis_guineensis)	Bactris_major)))	((((Calamus_caryotoides	Nypa_fruticans)	Chamaedorea_seifrizii)	(Pseudophoenix_vinifera	Orania_palindan))	((((Reinhardtia_simplex	Reinhardtia_gracilis)	(Reinhardtia_latisecta	Reinhardtia_paiewonskiana))	Roystonea_regia)	Iriartea_deltoidea)))	Sclerosperma_profizianum))	Pelagodoxa_henryana))	(Oenocarpus_bataua	Oenocarpus_minor)))))))	Heterospathe_cagayanensis)	Hydriastele_microspadix))	Kingia_australis);
((Geonoma_undata	((((Dypsis_decaryi	(Veitchia_spiralis	((Burretiokentia_grandiflora	Dictyosperma_album)	(Heterospathe_cagayanensis	(Hydriastele_microspadix	Kentiopsis_piersoniorum)))))	(Oenocarpus_bataua	Oenocarpus_minor))	(Podococcus_barteri	(Orania_palindan	(((Iriartea_deltoidea	Attalea_speciosa)	(Prestoea_acuminata	Serenoa_repens))	((((((Reinhardtia_simplex	Reinhardtia_gracilis)	(Reinhardtia_latisecta	Reinhardtia_paiewonskiana))	(Calamus_caryotoides	Roystonea_regia))	(Sabal_domingensis	Phoenix_dactylifera))	(((Elaeis_oleifera	(Pelagodoxa_henryana	Elaeis_guineensis))	Bactris_major)	Manicaria_saccifera))	(Chamaedorea_seifrizii	((Leopoldinia_pulchra	Sclerosperma_profizianum)	Pseudophoenix_vinifera)))))))	Nypa_fruticans))	Kingia_australis);
(((((((((Geonoma_undata	(((Prestoea_acuminata	(Oenocarpus_bataua	Oenocarpus_minor))	Dypsis_decaryi)	((Burretiokentia_grandiflora	Dictyosperma_album)	(Veitchia_spiralis	(Heterospathe_cagayanensis	(Hydriastele_microspadix	Kentiopsis_piersoniorum))))))	Podococcus_barteri)	Manicaria_saccifera)	(Pelagodoxa_henryana	(Leopoldinia_pulchra	Roystonea_regia)))	(((Iriartea_deltoidea	(Chamaedorea_seifrizii	(Sclerosperma_profizianum	Pseudophoenix_vinifera)))	(Sabal_domingensis	Phoenix_dactylifera))	(Serenoa_repens	Orania_palindan)))	(((Elaeis_oleifera	Elaeis_guineensis)	(Calamus_caryotoides	Bactris_major))	Attalea_speciosa))	((Reinhardtia_paiewonskiana	Reinhardtia_latisecta)	(Reinhardtia_simplex	Reinhardtia_gracilis)))	Nypa_fruticans)	Kingia_australis);
((Burretiokentia_grandiflora	((Hydriastele_microspadix	(Kentiopsis_piersoniorum	Heterospathe_cagayanensis))	(((((Prestoea_acuminata	(Oenocarpus_bataua	Oenocarpus_minor))	((Leopoldinia_pulchra	Geonoma_undata)	(Podococcus_barteri	((((Sabal_domingensis	Phoenix_dactylifera)	((Pelagodoxa_henryana	Roystonea_regia)	(((Nypa_fruticans	Calamus_caryotoides)	(Serenoa_repens	Orania_palindan))	(((Reinhardtia_paiewonskiana	Reinhardtia_latisecta)	(Reinhardtia_simplex	Reinhardtia_gracilis))	(((Sclerosperma_profizianum	Pseudophoenix_vinifera)	Chamaedorea_seifrizii)	Iriartea_deltoidea)))))	(((Elaeis_oleifera	Elaeis_guineensis)	Bactris_major)	Manicaria_saccifera))	Attalea_speciosa))))	Dypsis_decaryi)	Dictyosperma_album)	Veitchia_spiralis)))	Kingia_australis);
(((Reinhardtia_simplex	Reinhardtia_gracilis)	(((((Chamaedorea_seifrizii	(Nypa_fruticans	Calamus_caryotoides))	Orania_palindan)	(((((Attalea_speciosa	(Elaeis_oleifera	Elaeis_guineensis))	Bactris_major)	(((Sclerosperma_profizianum	Pseudophoenix_vinifera)	Iriartea_deltoidea)	(Sabal_domingensis	Phoenix_dactylifera)))	(((Prestoea_acuminata	(Oenocarpus_bataua	Oenocarpus_minor))	((Dypsis_decaryi	(Veitchia_spiralis	((Heterospathe_cagayanensis	(Hydriastele_microspadix	Kentiopsis_piersoniorum))	(Burretiokentia_grandiflora	Dictyosperma_album))))	(Manicaria_saccifera	((Serenoa_repens	Leopoldinia_pulchra)	Geonoma_undata))))	Podococcus_barteri))	Roystonea_regia))	Pelagodoxa_henryana)	(Reinhardtia_paiewonskiana	Reinhardtia_latisecta)))	Kingia_australis);
(((((Reinhardtia_latisecta	Reinhardtia_paiewonskiana)	(Roystonea_regia	(((((Leopoldinia_pulchra	Serenoa_repens)	Manicaria_saccifera)	((Dypsis_decaryi	((Veitchia_spiralis	Dictyosperma_album)	(((Hydriastele_microspadix	Kentiopsis_piersoniorum)	Heterospathe_cagayanensis)	Burretiokentia_grandiflora)))	(Prestoea_acuminata	((Oenocarpus_bataua	Oenocarpus_minor)	(Podococcus_barteri	Geonoma_undata)))))	(((Sabal_domingensis	Phoenix_dactylifera)	(Iriartea_deltoidea	(Sclerosperma_profizianum	Pseudophoenix_vinifera)))	((Chamaedorea_seifrizii	(Calamus_caryotoides	Orania_palindan))	((Bactris_major	(Elaeis_oleifera	Elaeis_guineensis))	Pelagodoxa_henryana))))	Attalea_speciosa)))	(Reinhardtia_gracilis	Reinhardtia_simplex))	Nypa_fruticans)	Kingia_australis);
((Manicaria_saccifera	(((Bactris_major	(Elaeis_oleifera	Elaeis_guineensis))	(Attalea_speciosa	Serenoa_repens))	(((Prestoea_acuminata	((Podococcus_barteri	(Oenocarpus_bataua	Oenocarpus_minor))	((Dypsis_decaryi	(Dictyosperma_album	Burretiokentia_grandiflora))	((Veitchia_spiralis	Geonoma_undata)	((Hydriastele_microspadix	Kentiopsis_piersoniorum)	Heterospathe_cagayanensis)))))	((Sabal_domingensis	Phoenix_dactylifera)	Sclerosperma_profizianum))	((((Iriartea_deltoidea	Pseudophoenix_vinifera)	(Leopoldinia_pulchra	(Pelagodoxa_henryana	Roystonea_regia)))	(Orania_palindan	(Chamaedorea_seifrizii	Calamus_caryotoides)))	(((Reinhardtia_gracilis	Reinhardtia_simplex)	Nypa_fruticans)	(Reinhardtia_latisecta	Reinhardtia_paiewonskiana))))))	Kingia_australis);
((Burretiokentia_grandiflora	((((Hydriastele_microspadix	Kentiopsis_piersoniorum)	Heterospathe_cagayanensis)	((((Prestoea_acuminata	Veitchia_spiralis)	Geonoma_undata)	((Podococcus_barteri	(((((((Chamaedorea_seifrizii	(Nypa_fruticans	Calamus_caryotoides))	Orania_palindan)	(Elaeis_oleifera	Elaeis_guineensis))	(((Reinhardtia_gracilis	Reinhardtia_simplex)	(Reinhardtia_latisecta	Reinhardtia_paiewonskiana))	((Sabal_domingensis	(Pelagodoxa_henryana	Phoenix_dactylifera))	(Iriartea_deltoidea	(Sclerosperma_profizianum	Pseudophoenix_vinifera)))))	Roystonea_regia)	(Serenoa_repens	(Leopoldinia_pulchra	Manicaria_saccifera)))	(Attalea_speciosa	Bactris_major)))	(Oenocarpus_bataua	Oenocarpus_minor)))	Dypsis_decaryi))	Dictyosperma_album))	Kingia_australis);
((Dictyosperma_album	((((Burretiokentia_grandiflora	Hydriastele_microspadix)	Kentiopsis_piersoniorum)	Heterospathe_cagayanensis)	((((Prestoea_acuminata	Veitchia_spiralis)	Geonoma_undata)	((Podococcus_barteri	((((((Sabal_domingensis	Phoenix_dactylifera)	(Iriartea_deltoidea	(Sclerosperma_profizianum	Pseudophoenix_vinifera)))	((Pelagodoxa_henryana	(((Chamaedorea_seifrizii	(Nypa_fruticans	Calamus_caryotoides))	Orania_palindan)	(Elaeis_oleifera	Elaeis_guineensis)))	((Reinhardtia_gracilis	Reinhardtia_simplex)	(Reinhardtia_latisecta	Reinhardtia_paiewonskiana))))	Roystonea_regia)	(Manicaria_saccifera	(Serenoa_repens	Leopoldinia_pulchra)))	(Attalea_speciosa	Bactris_major)))	(Oenocarpus_bataua	Oenocarpus_minor)))	Dypsis_decaryi)))	Kingia_australis);
((Manicaria_saccifera	((Prestoea_acuminata	(Dypsis_decaryi	((Burretiokentia_grandiflora	Dictyosperma_album)	(Veitchia_spiralis	((Hydriastele_microspadix	Kentiopsis_piersoniorum)	Heterospathe_cagayanensis)))))	((Geonoma_undata	Podococcus_barteri)	(((((Sabal_domingensis	Phoenix_dactylifera)	((Attalea_speciosa	Iriartea_deltoidea)	(Sclerosperma_profizianum	Pseudophoenix_vinifera)))	(((Serenoa_repens	Chamaedorea_seifrizii)	(Orania_palindan	(Elaeis_oleifera	Elaeis_guineensis)))	(((Nypa_fruticans	Calamus_caryotoides)	Pelagodoxa_henryana)	((Reinhardtia_gracilis	Reinhardtia_simplex)	(Reinhardtia_latisecta	Reinhardtia_paiewonskiana)))))	(Bactris_major	(Leopoldinia_pulchra	Roystonea_regia)))	(Oenocarpus_bataua	Oenocarpus_minor)))))	Kingia_australis);
((Manicaria_saccifera	((((((Nypa_fruticans	Calamus_caryotoides)	Pelagodoxa_henryana)	Bactris_major)	(Orania_palindan	(Elaeis_oleifera	Elaeis_guineensis)))	((Reinhardtia_gracilis	Reinhardtia_simplex)	(Reinhardtia_latisecta	Reinhardtia_paiewonskiana)))	((Leopoldinia_pulchra	Roystonea_regia)	((((Dypsis_decaryi	(Prestoea_acuminata	((Serenoa_repens	Oenocarpus_bataua)	Oenocarpus_minor)))	((Burretiokentia_grandiflora	Dictyosperma_album)	(Hydriastele_microspadix	((Veitchia_spiralis	Kentiopsis_piersoniorum)	Heterospathe_cagayanensis))))	(Geonoma_undata	Podococcus_barteri))	((Attalea_speciosa	Iriartea_deltoidea)	(((Chamaedorea_seifrizii	Sclerosperma_profizianum)	Pseudophoenix_vinifera)	(Sabal_domingensis	Phoenix_dactylifera)))))))	Kingia_australis);
((Burretiokentia_grandiflora	(Dictyosperma_album	(((Heterospathe_cagayanensis	(Hydriastele_microspadix	Kentiopsis_piersoniorum))	Veitchia_spiralis)	(Dypsis_decaryi	((Prestoea_acuminata	(Oenocarpus_bataua	Oenocarpus_minor))	((((((Iriartea_deltoidea	((Sclerosperma_profizianum	Pseudophoenix_vinifera)	Chamaedorea_seifrizii))	(Sabal_domingensis	(Pelagodoxa_henryana	Phoenix_dactylifera)))	(Attalea_speciosa	((Podococcus_barteri	(Orania_palindan	(Elaeis_oleifera	Elaeis_guineensis)))	((Nypa_fruticans	Calamus_caryotoides)	(Bactris_major	((Reinhardtia_gracilis	Reinhardtia_simplex)	(Reinhardtia_latisecta	Reinhardtia_paiewonskiana)))))))	Roystonea_regia)	(Manicaria_saccifera	Serenoa_repens))	(Leopoldinia_pulchra	Geonoma_undata)))))))	Kingia_australis);
((Geonoma_undata	((((Heterospathe_cagayanensis	(Hydriastele_microspadix	Kentiopsis_piersoniorum))	Veitchia_spiralis)	((Dypsis_decaryi	(((Oenocarpus_bataua	Oenocarpus_minor)	Podococcus_barteri)	((((Sabal_domingensis	Phoenix_dactylifera)	Attalea_speciosa)	((Leopoldinia_pulchra	Roystonea_regia)	(Manicaria_saccifera	Serenoa_repens)))	(((Bactris_major	(Pelagodoxa_henryana	((Orania_palindan	((Elaeis_oleifera	Elaeis_guineensis)	(Nypa_fruticans	Calamus_caryotoides)))	(Sclerosperma_profizianum	Pseudophoenix_vinifera))))	Chamaedorea_seifrizii)	(((Reinhardtia_gracilis	Reinhardtia_simplex)	(Reinhardtia_latisecta	Reinhardtia_paiewonskiana))	Iriartea_deltoidea)))))	(Burretiokentia_grandiflora	Dictyosperma_album)))	Prestoea_acuminata))	Kingia_australis);
((Burretiokentia_grandiflora	(Hydriastele_microspadix	(((Veitchia_spiralis	Kentiopsis_piersoniorum)	Heterospathe_cagayanensis)	(Dypsis_decaryi	((((Oenocarpus_bataua	Oenocarpus_minor)	(((((Prestoea_acuminata	(Roystonea_regia	(Manicaria_saccifera	(Serenoa_repens	Leopoldinia_pulchra))))	(Attalea_speciosa	Bactris_major))	((((Elaeis_oleifera	Elaeis_guineensis)	((Chamaedorea_seifrizii	(Nypa_fruticans	Calamus_caryotoides))	Orania_palindan))	(Iriartea_deltoidea	(Sclerosperma_profizianum	Pseudophoenix_vinifera)))	((Reinhardtia_gracilis	Reinhardtia_simplex)	(Reinhardtia_latisecta	Reinhardtia_paiewonskiana))))	((Sabal_domingensis	Phoenix_dactylifera)	Podococcus_barteri))	Pelagodoxa_henryana))	Geonoma_undata)	Dictyosperma_album)))))	Kingia_australis);
((Pseudophoenix_vinifera	((((((Podococcus_barteri	(((Manicaria_saccifera	(Geonoma_undata	Leopoldinia_pulchra))	(Dypsis_decaryi	((Burretiokentia_grandiflora	Dictyosperma_album)	((Veitchia_spiralis	Kentiopsis_piersoniorum)	(Hydriastele_microspadix	Heterospathe_cagayanensis)))))	(Prestoea_acuminata	(Oenocarpus_bataua	Oenocarpus_minor))))	((((Elaeis_oleifera	Elaeis_guineensis)	Attalea_speciosa)	Bactris_major)	(((Reinhardtia_gracilis	Reinhardtia_simplex)	(Reinhardtia_latisecta	Reinhardtia_paiewonskiana))	(Orania_palindan	Roystonea_regia))))	((Pelagodoxa_henryana	Serenoa_repens)	(Chamaedorea_seifrizii	(Nypa_fruticans	Calamus_caryotoides))))	(Sabal_domingensis	Phoenix_dactylifera))	Iriartea_deltoidea)	Sclerosperma_profizianum))	Kingia_australis);
((((Reinhardtia_gracilis	Reinhardtia_simplex)	((Reinhardtia_paiewonskiana	Reinhardtia_latisecta)	((Chamaedorea_seifrizii	(((((Iriartea_deltoidea	(Sclerosperma_profizianum	Pseudophoenix_vinifera))	(Sabal_domingensis	Phoenix_dactylifera))	(Manicaria_saccifera	((((Dypsis_decaryi	(((Hydriastele_microspadix	Kentiopsis_piersoniorum)	Heterospathe_cagayanensis)	(Burretiokentia_grandiflora	Dictyosperma_album)))	((Podococcus_barteri	(Leopoldinia_pulchra	Geonoma_undata))	(Oenocarpus_minor	Oenocarpus_bataua)))	(Veitchia_spiralis	Prestoea_acuminata))	Attalea_speciosa)))	(Orania_palindan	Roystonea_regia))	(Calamus_caryotoides	(Bactris_major	(Elaeis_guineensis	Elaeis_oleifera)))))	(Serenoa_repens	Pelagodoxa_henryana))))	Nypa_fruticans)	Kingia_australis);
(((Calamus_caryotoides	Chamaedorea_seifrizii)	(Sclerosperma_profizianum	(Pseudophoenix_vinifera	(((Orania_palindan	Bactris_major)	(Elaeis_guineensis	Elaeis_oleifera))	(((((((Leopoldinia_pulchra	(Nypa_fruticans	Geonoma_undata))	Serenoa_repens)	Manicaria_saccifera)	((Prestoea_acuminata	(Oenocarpus_minor	Oenocarpus_bataua))	(Dypsis_decaryi	((Veitchia_spiralis	(Burretiokentia_grandiflora	(Kentiopsis_piersoniorum	(Heterospathe_cagayanensis	Hydriastele_microspadix))))	Dictyosperma_album))))	(Podococcus_barteri	(Sabal_domingensis	Phoenix_dactylifera)))	(Attalea_speciosa	Iriartea_deltoidea))	(((Reinhardtia_gracilis	Reinhardtia_simplex)	(Reinhardtia_paiewonskiana	Reinhardtia_latisecta))	(Pelagodoxa_henryana	Roystonea_regia)))))))	Kingia_australis);
(((Manicaria_saccifera	(((Sabal_domingensis	Phoenix_dactylifera)	((Podococcus_barteri	(Bactris_major	Attalea_speciosa))	((((Calamus_caryotoides	Chamaedorea_seifrizii)	Iriartea_deltoidea)	(((Sclerosperma_profizianum	Pseudophoenix_vinifera)	(Orania_palindan	(Elaeis_guineensis	Elaeis_oleifera)))	((Reinhardtia_gracilis	Reinhardtia_simplex)	(Reinhardtia_paiewonskiana	Reinhardtia_latisecta))))	Roystonea_regia)))	(((Leopoldinia_pulchra	Geonoma_undata)	((Prestoea_acuminata	(Oenocarpus_minor	Oenocarpus_bataua))	((Dypsis_decaryi	(Burretiokentia_grandiflora	Dictyosperma_album))	(Veitchia_spiralis	(Heterospathe_cagayanensis	(Hydriastele_microspadix	Kentiopsis_piersoniorum))))))	(Serenoa_repens	Pelagodoxa_henryana))))	Nypa_fruticans)	Kingia_australis);
((((Orania_palindan	(((Bactris_major	((Chamaedorea_seifrizii	Sclerosperma_profizianum)	Pseudophoenix_vinifera))	((((Attalea_speciosa	(((Dypsis_decaryi	((Burretiokentia_grandiflora	Dictyosperma_album)	(Veitchia_spiralis	(Heterospathe_cagayanensis	(Hydriastele_microspadix	Kentiopsis_piersoniorum)))))	(Prestoea_acuminata	(Oenocarpus_minor	Oenocarpus_bataua)))	Podococcus_barteri))	((Leopoldinia_pulchra	Geonoma_undata)	(Manicaria_saccifera	Serenoa_repens)))	(Sabal_domingensis	Phoenix_dactylifera))	(Iriartea_deltoidea	(Roystonea_regia	((Reinhardtia_gracilis	Reinhardtia_simplex)	(Reinhardtia_paiewonskiana	Reinhardtia_latisecta))))))	Pelagodoxa_henryana))	(Elaeis_guineensis	Elaeis_oleifera))	(Nypa_fruticans	Calamus_caryotoides))	Kingia_australis);
((Manicaria_saccifera	((Leopoldinia_pulchra	Serenoa_repens)	(Geonoma_undata	((Burretiokentia_grandiflora	(((Dypsis_decaryi	Hydriastele_microspadix)	Kentiopsis_piersoniorum)	((Veitchia_spiralis	Dictyosperma_album)	Heterospathe_cagayanensis)))	((((Podococcus_barteri	(Attalea_speciosa	Iriartea_deltoidea))	((Sabal_domingensis	Phoenix_dactylifera)	((Roystonea_regia	((Reinhardtia_gracilis	Reinhardtia_simplex)	(Reinhardtia_paiewonskiana	Reinhardtia_latisecta)))	(Bactris_major	((Elaeis_guineensis	Elaeis_oleifera)	((Pelagodoxa_henryana	((Chamaedorea_seifrizii	Sclerosperma_profizianum)	(Nypa_fruticans	Calamus_caryotoides)))	Pseudophoenix_vinifera))))))	Orania_palindan)	(Prestoea_acuminata	(Oenocarpus_minor	Oenocarpus_bataua)))))))	Kingia_australis);
((((((Elaeis_guineensis	Elaeis_oleifera)	Bactris_major)	(((((Manicaria_saccifera	Geonoma_undata)	((((Leopoldinia_pulchra	(Dictyosperma_album	Burretiokentia_grandiflora))	(Hydriastele_microspadix	Heterospathe_cagayanensis))	(Veitchia_spiralis	Kentiopsis_piersoniorum))	((Prestoea_acuminata	(Oenocarpus_minor	Oenocarpus_bataua))	Dypsis_decaryi)))	Podococcus_barteri)	(((Iriartea_deltoidea	Attalea_speciosa)	((Sclerosperma_profizianum	Pseudophoenix_vinifera)	(Sabal_domingensis	Phoenix_dactylifera)))	Roystonea_regia))	(Chamaedorea_seifrizii	((Calamus_caryotoides	Serenoa_repens)	Orania_palindan))))	((Reinhardtia_gracilis	Reinhardtia_simplex)	(Reinhardtia_paiewonskiana	Reinhardtia_latisecta)))	(Pelagodoxa_henryana	Nypa_fruticans))	Kingia_australis);
((Dictyosperma_album	((Burretiokentia_grandiflora	(((Heterospathe_cagayanensis	(Kentiopsis_piersoniorum	Hydriastele_microspadix))	(((Serenoa_repens	(Manicaria_saccifera	Geonoma_undata))	((((Bactris_major	(((Sabal_domingensis	Phoenix_dactylifera)	((Iriartea_deltoidea	Attalea_speciosa)	(Sclerosperma_profizianum	Pseudophoenix_vinifera)))	(((Reinhardtia_gracilis	Reinhardtia_simplex)	(Reinhardtia_paiewonskiana	Reinhardtia_latisecta))	(Nypa_fruticans	Pelagodoxa_henryana))))	((Elaeis_guineensis	Elaeis_oleifera)	Roystonea_regia))	((Chamaedorea_seifrizii	Calamus_caryotoides)	Orania_palindan))	(Prestoea_acuminata	(Podococcus_barteri	(Oenocarpus_minor	Oenocarpus_bataua)))))	Dypsis_decaryi))	Veitchia_spiralis))	Leopoldinia_pulchra))	Kingia_australis);
((Burretiokentia_grandiflora	((Leopoldinia_pulchra	Dictyosperma_album)	(((((((((Reinhardtia_gracilis	Reinhardtia_simplex)	(Reinhardtia_paiewonskiana	Reinhardtia_latisecta))	Nypa_fruticans)	Chamaedorea_seifrizii)	(Roystonea_regia	Orania_palindan))	((((Iriartea_deltoidea	Attalea_speciosa)	((Sclerosperma_profizianum	Pseudophoenix_vinifera)	(Sabal_domingensis	Phoenix_dactylifera)))	(Pelagodoxa_henryana	(Bactris_major	(Calamus_caryotoides	(Elaeis_guineensis	Elaeis_oleifera)))))	Manicaria_saccifera))	(Prestoea_acuminata	(((Serenoa_repens	(Oenocarpus_minor	Oenocarpus_bataua))	Podococcus_barteri)	Geonoma_undata)))	Dypsis_decaryi)	(Hydriastele_microspadix	(Heterospathe_cagayanensis	(Veitchia_spiralis	Kentiopsis_piersoniorum))))))	Kingia_australis);
((Burretiokentia_grandiflora	((Leopoldinia_pulchra	Dictyosperma_album)	((((Prestoea_acuminata	(((Serenoa_repens	Nypa_fruticans)	Manicaria_saccifera)	((((Reinhardtia_gracilis	Reinhardtia_simplex)	(Reinhardtia_paiewonskiana	Reinhardtia_latisecta))	(((Roystonea_regia	Orania_palindan)	Iriartea_deltoidea)	Chamaedorea_seifrizii))	(((Sclerosperma_profizianum	Pseudophoenix_vinifera)	(Sabal_domingensis	Phoenix_dactylifera))	(Attalea_speciosa	(Bactris_major	(Pelagodoxa_henryana	((Elaeis_guineensis	Elaeis_oleifera)	Calamus_caryotoides))))))))	((Oenocarpus_minor	Oenocarpus_bataua)	(Podococcus_barteri	Geonoma_undata)))	Dypsis_decaryi)	(Hydriastele_microspadix	(Heterospathe_cagayanensis	(Veitchia_spiralis	Kentiopsis_piersoniorum))))))	Kingia_australis);
((Burretiokentia_grandiflora	(Dictyosperma_album	((((Leopoldinia_pulchra	Geonoma_undata)	((Nypa_fruticans	Serenoa_repens)	Manicaria_saccifera))	(((((((Iriartea_deltoidea	Chamaedorea_seifrizii)	(Calamus_caryotoides	(Orania_palindan	(Sclerosperma_profizianum	Pseudophoenix_vinifera))))	Roystonea_regia)	Podococcus_barteri)	(((Reinhardtia_gracilis	Reinhardtia_simplex)	(Reinhardtia_paiewonskiana	Reinhardtia_latisecta))	(Sabal_domingensis	Phoenix_dactylifera)))	(Attalea_speciosa	(Bactris_major	(Pelagodoxa_henryana	(Elaeis_guineensis	Elaeis_oleifera)))))	(Oenocarpus_minor	Oenocarpus_bataua)))	(Dypsis_decaryi	((Hydriastele_microspadix	Heterospathe_cagayanensis)	(Prestoea_acuminata	(Veitchia_spiralis	Kentiopsis_piersoniorum)))))))	Kingia_australis);
((Geonoma_undata	(((((Oenocarpus_minor	Oenocarpus_bataua)	Prestoea_acuminata)	(((Leopoldinia_pulchra	Manicaria_saccifera)	(((Elaeis_oleifera	Elaeis_guineensis)	Bactris_major)	(((Sclerosperma_profizianum	(Phoenix_dactylifera	Sabal_domingensis))	(Attalea_speciosa	(Pseudophoenix_vinifera	Iriartea_deltoidea)))	(((Chamaedorea_seifrizii	(Nypa_fruticans	Calamus_caryotoides))	(Serenoa_repens	Orania_palindan))	((Pelagodoxa_henryana	Roystonea_regia)	((Reinhardtia_simplex	Reinhardtia_gracilis)	(Reinhardtia_latisecta	Reinhardtia_paiewonskiana)))))))	Podococcus_barteri))	((Burretiokentia_grandiflora	((Kentiopsis_piersoniorum	Veitchia_spiralis)	Heterospathe_cagayanensis))	Dictyosperma_album))	(Dypsis_decaryi	Hydriastele_microspadix)))	Kingia_australis);
((Burretiokentia_grandiflora	((((Dypsis_decaryi	(((Oenocarpus_minor	Oenocarpus_bataua)	Prestoea_acuminata)	(((Geonoma_undata	Leopoldinia_pulchra)	Manicaria_saccifera)	(((Chamaedorea_seifrizii	(Nypa_fruticans	Calamus_caryotoides))	((((Pseudophoenix_vinifera	Sclerosperma_profizianum)	(((Reinhardtia_simplex	Reinhardtia_gracilis)	(Reinhardtia_latisecta	Reinhardtia_paiewonskiana))	Phoenix_dactylifera))	(Pelagodoxa_henryana	Roystonea_regia))	(Bactris_major	(Sabal_domingensis	(Iriartea_deltoidea	(Serenoa_repens	Attalea_speciosa))))))	(Podococcus_barteri	(Orania_palindan	(Elaeis_oleifera	Elaeis_guineensis)))))))	(Kentiopsis_piersoniorum	Veitchia_spiralis))	(Heterospathe_cagayanensis	Hydriastele_microspadix))	Dictyosperma_album))	Kingia_australis);
((Manicaria_saccifera	((((((((Pseudophoenix_vinifera	Sclerosperma_profizianum)	(Phoenix_dactylifera	Sabal_domingensis))	(Iriartea_deltoidea	Attalea_speciosa))	((((Chamaedorea_seifrizii	((Reinhardtia_simplex	Reinhardtia_gracilis)	(Reinhardtia_latisecta	Reinhardtia_paiewonskiana)))	((Nypa_fruticans	Calamus_caryotoides)	(Orania_palindan	(Elaeis_oleifera	Elaeis_guineensis))))	Roystonea_regia)	Bactris_major))	(Pelagodoxa_henryana	Podococcus_barteri))	(Oenocarpus_minor	Oenocarpus_bataua))	(((((Hydriastele_microspadix	(Kentiopsis_piersoniorum	Veitchia_spiralis))	Heterospathe_cagayanensis)	Burretiokentia_grandiflora)	Dictyosperma_album)	Dypsis_decaryi))	((Prestoea_acuminata	(Serenoa_repens	Leopoldinia_pulchra))	Geonoma_undata)))	Kingia_australis);
((Manicaria_saccifera	(Geonoma_undata	((((((Heterospathe_cagayanensis	(Hydriastele_microspadix	Kentiopsis_piersoniorum))	Burretiokentia_grandiflora)	(Veitchia_spiralis	Dictyosperma_album))	Dypsis_decaryi)	((((Serenoa_repens	Attalea_speciosa)	(Podococcus_barteri	(Phoenix_dactylifera	Sabal_domingensis)))	((Iriartea_deltoidea	(((Reinhardtia_simplex	Reinhardtia_gracilis)	(Reinhardtia_latisecta	Reinhardtia_paiewonskiana))	Roystonea_regia))	((Bactris_major	(Elaeis_oleifera	Elaeis_guineensis))	((((Calamus_caryotoides	Pelagodoxa_henryana)	(Pseudophoenix_vinifera	(Chamaedorea_seifrizii	Sclerosperma_profizianum)))	Orania_palindan)	Nypa_fruticans))))	(Prestoea_acuminata	(Oenocarpus_minor	Oenocarpus_bataua))))	Leopoldinia_pulchra)))	Kingia_australis);
(((Hydriastele_microspadix	Kentiopsis_piersoniorum)	(((Burretiokentia_grandiflora	(Dictyosperma_album	(Dypsis_decaryi	(((((Serenoa_repens	Leopoldinia_pulchra)	Geonoma_undata)	Manicaria_saccifera)	((Bactris_major	Attalea_speciosa)	((((Iriartea_deltoidea	Pseudophoenix_vinifera)	(((Chamaedorea_seifrizii	(Nypa_fruticans	Calamus_caryotoides))	(Sclerosperma_profizianum	(Orania_palindan	(Elaeis_oleifera	Elaeis_guineensis))))	((Reinhardtia_simplex	Reinhardtia_gracilis)	(Reinhardtia_latisecta	Reinhardtia_paiewonskiana))))	((Pelagodoxa_henryana	Roystonea_regia)	(Phoenix_dactylifera	Sabal_domingensis)))	Podococcus_barteri)))	(Prestoea_acuminata	(Oenocarpus_minor	Oenocarpus_bataua))))))	Veitchia_spiralis)	Heterospathe_cagayanensis))	Kingia_australis);
((Manicaria_saccifera	(((Roystonea_regia	((((Reinhardtia_simplex	Reinhardtia_gracilis)	(Reinhardtia_latisecta	Reinhardtia_paiewonskiana))	Iriartea_deltoidea)	(((Pelagodoxa_henryana	Serenoa_repens)	(Chamaedorea_seifrizii	(Nypa_fruticans	Calamus_caryotoides)))	((Sclerosperma_profizianum	Pseudophoenix_vinifera)	(Orania_palindan	(Elaeis_oleifera	Elaeis_guineensis))))))	((Bactris_major	Attalea_speciosa)	((Phoenix_dactylifera	Sabal_domingensis)	Podococcus_barteri)))	((Leopoldinia_pulchra	Geonoma_undata)	((Dypsis_decaryi	((Veitchia_spiralis	(Heterospathe_cagayanensis	(Hydriastele_microspadix	Kentiopsis_piersoniorum)))	(Burretiokentia_grandiflora	Dictyosperma_album)))	(Prestoea_acuminata	(Oenocarpus_minor	Oenocarpus_bataua))))))	Kingia_australis);
((Manicaria_saccifera	(((((Roystonea_regia	((Reinhardtia_simplex	Reinhardtia_gracilis)	(Reinhardtia_latisecta	Reinhardtia_paiewonskiana)))	(Iriartea_deltoidea	Orania_palindan))	((Bactris_major	((Elaeis_oleifera	Elaeis_guineensis)	(Nypa_fruticans	Calamus_caryotoides)))	((Pelagodoxa_henryana	Phoenix_dactylifera)	((Chamaedorea_seifrizii	Sabal_domingensis)	(Sclerosperma_profizianum	Pseudophoenix_vinifera)))))	((Podococcus_barteri	Attalea_speciosa)	((Dypsis_decaryi	((Heterospathe_cagayanensis	((Burretiokentia_grandiflora	Hydriastele_microspadix)	(Veitchia_spiralis	Kentiopsis_piersoniorum)))	Dictyosperma_album))	(Serenoa_repens	(Prestoea_acuminata	(Oenocarpus_minor	Oenocarpus_bataua))))))	(Leopoldinia_pulchra	Geonoma_undata)))	Kingia_australis);
((Burretiokentia_grandiflora	(Dictyosperma_album	(((Hydriastele_microspadix	Heterospathe_cagayanensis)	(Veitchia_spiralis	Kentiopsis_piersoniorum))	(Dypsis_decaryi	(((Manicaria_saccifera	(((Phoenix_dactylifera	Sabal_domingensis)	(Sclerosperma_profizianum	Pseudophoenix_vinifera))	((((Leopoldinia_pulchra	Serenoa_repens)	((Nypa_fruticans	Calamus_caryotoides)	Chamaedorea_seifrizii))	(Elaeis_oleifera	Elaeis_guineensis))	((Roystonea_regia	(Pelagodoxa_henryana	((Reinhardtia_simplex	Reinhardtia_gracilis)	(Reinhardtia_latisecta	Reinhardtia_paiewonskiana))))	(Iriartea_deltoidea	Orania_palindan)))))	(Prestoea_acuminata	Attalea_speciosa))	(Bactris_major	((Oenocarpus_minor	Oenocarpus_bataua)	(Geonoma_undata	Podococcus_barteri))))))))	Kingia_australis);
((Dictyosperma_album	((((Geonoma_undata	Dypsis_decaryi)	(((Serenoa_repens	(Prestoea_acuminata	(Iriartea_deltoidea	Attalea_speciosa)))	(((((Roystonea_regia	((Reinhardtia_simplex	Reinhardtia_gracilis)	(Reinhardtia_latisecta	Reinhardtia_paiewonskiana)))	Orania_palindan)	Chamaedorea_seifrizii)	(((Leopoldinia_pulchra	Phoenix_dactylifera)	Sabal_domingensis)	(Sclerosperma_profizianum	Pseudophoenix_vinifera)))	(Manicaria_saccifera	(Bactris_major	((Nypa_fruticans	Calamus_caryotoides)	(Elaeis_oleifera	(Elaeis_guineensis	Pelagodoxa_henryana)))))))	(Podococcus_barteri	(Oenocarpus_minor	Oenocarpus_bataua))))	((Heterospathe_cagayanensis	(Kentiopsis_piersoniorum	Hydriastele_microspadix))	Veitchia_spiralis))	Burretiokentia_grandiflora))	Kingia_australis);
((Manicaria_saccifera	((((Elaeis_oleifera	Elaeis_guineensis)	(((Reinhardtia_simplex	Reinhardtia_gracilis)	(Reinhardtia_latisecta	Reinhardtia_paiewonskiana))	Bactris_major))	(((Nypa_fruticans	Calamus_caryotoides)	Pelagodoxa_henryana)	Roystonea_regia))	((Orania_palindan	(((((((Heterospathe_cagayanensis	(Kentiopsis_piersoniorum	Hydriastele_microspadix))	Burretiokentia_grandiflora)	((Veitchia_spiralis	Dictyosperma_album)	Dypsis_decaryi))	(Leopoldinia_pulchra	Geonoma_undata))	(Oenocarpus_minor	Oenocarpus_bataua))	Podococcus_barteri)	(Prestoea_acuminata	(Iriartea_deltoidea	(Serenoa_repens	Attalea_speciosa)))))	((Phoenix_dactylifera	Sabal_domingensis)	((Chamaedorea_seifrizii	Sclerosperma_profizianum)	Pseudophoenix_vinifera)))))	Kingia_australis);
((Manicaria_saccifera	((((Pelagodoxa_henryana	Bactris_major)	(((Elaeis_oleifera	Elaeis_guineensis)	(Orania_palindan	((Nypa_fruticans	Calamus_caryotoides)	Chamaedorea_seifrizii)))	(Pseudophoenix_vinifera	Sclerosperma_profizianum)))	((((Geonoma_undata	Attalea_speciosa)	Iriartea_deltoidea)	Podococcus_barteri)	((((Oenocarpus_bataua	Oenocarpus_minor)	Serenoa_repens)	Prestoea_acuminata)	(Dypsis_decaryi	(((Leopoldinia_pulchra	Burretiokentia_grandiflora)	Dictyosperma_album)	(Veitchia_spiralis	(Kentiopsis_piersoniorum	(Hydriastele_microspadix	Heterospathe_cagayanensis))))))))	((Roystonea_regia	((Reinhardtia_latisecta	Reinhardtia_paiewonskiana)	(Reinhardtia_gracilis	Reinhardtia_simplex)))	(Sabal_domingensis	Phoenix_dactylifera))))	Kingia_australis);
((Dypsis_decaryi	((((Leopoldinia_pulchra	Burretiokentia_grandiflora)	Dictyosperma_album)	((Hydriastele_microspadix	Heterospathe_cagayanensis)	(Veitchia_spiralis	Kentiopsis_piersoniorum)))	(((((((Chamaedorea_seifrizii	((Pseudophoenix_vinifera	Sclerosperma_profizianum)	(Sabal_domingensis	Phoenix_dactylifera)))	(((Reinhardtia_latisecta	Reinhardtia_paiewonskiana)	(Reinhardtia_gracilis	Reinhardtia_simplex))	((Pelagodoxa_henryana	(Nypa_fruticans	Calamus_caryotoides))	((Elaeis_oleifera	Elaeis_guineensis)	Orania_palindan))))	(Bactris_major	Roystonea_regia))	Manicaria_saccifera)	(Podococcus_barteri	(Attalea_speciosa	Iriartea_deltoidea)))	(((Oenocarpus_bataua	Oenocarpus_minor)	Serenoa_repens)	Prestoea_acuminata))	Geonoma_undata)))	Kingia_australis);
((Manicaria_saccifera	((Leopoldinia_pulchra	Serenoa_repens)	(Geonoma_undata	((((Oenocarpus_bataua	Oenocarpus_minor)	Prestoea_acuminata)	(Dypsis_decaryi	(((Kentiopsis_piersoniorum	Heterospathe_cagayanensis)	(Burretiokentia_grandiflora	Hydriastele_microspadix))	(Veitchia_spiralis	Dictyosperma_album))))	(((Elaeis_oleifera	Elaeis_guineensis)	(Attalea_speciosa	Bactris_major))	(Sclerosperma_profizianum	(((Iriartea_deltoidea	((Chamaedorea_seifrizii	(Nypa_fruticans	Calamus_caryotoides))	Pseudophoenix_vinifera))	(Orania_palindan	(((Reinhardtia_latisecta	Reinhardtia_paiewonskiana)	(Reinhardtia_gracilis	Reinhardtia_simplex))	(Pelagodoxa_henryana	Roystonea_regia))))	(Podococcus_barteri	(Sabal_domingensis	Phoenix_dactylifera)))))))))	Kingia_australis);
((Manicaria_saccifera	((((Orania_palindan	((((Reinhardtia_latisecta	Reinhardtia_paiewonskiana)	(Reinhardtia_gracilis	Reinhardtia_simplex))	Roystonea_regia)	(Pseudophoenix_vinifera	Iriartea_deltoidea)))	(Serenoa_repens	(Chamaedorea_seifrizii	(Nypa_fruticans	Calamus_caryotoides))))	((Sabal_domingensis	(Pelagodoxa_henryana	Phoenix_dactylifera))	(Attalea_speciosa	(Bactris_major	(Elaeis_oleifera	Elaeis_guineensis)))))	((Veitchia_spiralis	((Burretiokentia_grandiflora	Dictyosperma_album)	((Hydriastele_microspadix	Kentiopsis_piersoniorum)	Heterospathe_cagayanensis)))	((((Podococcus_barteri	(Leopoldinia_pulchra	Geonoma_undata))	(Oenocarpus_bataua	Oenocarpus_minor))	Prestoea_acuminata)	(Sclerosperma_profizianum	Dypsis_decaryi)))))	Kingia_australis);
((Pseudophoenix_vinifera	(Iriartea_deltoidea	(((((((Sclerosperma_profizianum	Chamaedorea_seifrizii)	(Sabal_domingensis	(Pelagodoxa_henryana	Phoenix_dactylifera)))	(((Podococcus_barteri	Geonoma_undata)	(((Oenocarpus_bataua	Oenocarpus_minor)	Prestoea_acuminata)	(Dypsis_decaryi	((Veitchia_spiralis	Dictyosperma_album)	((Kentiopsis_piersoniorum	(Burretiokentia_grandiflora	Hydriastele_microspadix))	Heterospathe_cagayanensis)))))	Manicaria_saccifera))	(((Nypa_fruticans	Calamus_caryotoides)	Bactris_major)	(Orania_palindan	(Elaeis_oleifera	Elaeis_guineensis))))	Attalea_speciosa)	((Leopoldinia_pulchra	Serenoa_repens)	Roystonea_regia))	((Reinhardtia_latisecta	Reinhardtia_paiewonskiana)	(Reinhardtia_gracilis	Reinhardtia_simplex)))))	Kingia_australis);
((((Podococcus_barteri	(Sabal_domingensis	Phoenix_dactylifera))	(((((Serenoa_repens	Orania_palindan)	(Calamus_caryotoides	((Elaeis_oleifera	(Pelagodoxa_henryana	Elaeis_guineensis))	Bactris_major)))	(((Reinhardtia_latisecta	Reinhardtia_paiewonskiana)	(Reinhardtia_gracilis	Reinhardtia_simplex))	Roystonea_regia))	(Chamaedorea_seifrizii	((((Oenocarpus_bataua	Oenocarpus_minor)	Prestoea_acuminata)	(Dypsis_decaryi	((Veitchia_spiralis	Dictyosperma_album)	(Kentiopsis_piersoniorum	((Burretiokentia_grandiflora	Hydriastele_microspadix)	Heterospathe_cagayanensis)))))	((Leopoldinia_pulchra	Geonoma_undata)	(Nypa_fruticans	Manicaria_saccifera)))))	(Iriartea_deltoidea	Attalea_speciosa)))	(Pseudophoenix_vinifera	Sclerosperma_profizianum))	Kingia_australis);
((Leopoldinia_pulchra	((Geonoma_undata	(((((Sabal_domingensis	Phoenix_dactylifera)	((Chamaedorea_seifrizii	(Pseudophoenix_vinifera	Sclerosperma_profizianum))	((Roystonea_regia	Orania_palindan)	((Prestoea_acuminata	(Serenoa_repens	(Iriartea_deltoidea	Attalea_speciosa)))	(((Reinhardtia_latisecta	Reinhardtia_paiewonskiana)	(Reinhardtia_gracilis	Reinhardtia_simplex))	((Elaeis_oleifera	Elaeis_guineensis)	((Nypa_fruticans	Calamus_caryotoides)	Bactris_major)))))))	Podococcus_barteri)	((Oenocarpus_bataua	Oenocarpus_minor)	(Dypsis_decaryi	((Burretiokentia_grandiflora	Dictyosperma_album)	(Veitchia_spiralis	(Kentiopsis_piersoniorum	(Hydriastele_microspadix	Heterospathe_cagayanensis)))))))	Manicaria_saccifera))	Pelagodoxa_henryana))	Kingia_australis);
((Dypsis_decaryi	(((Veitchia_spiralis	Dictyosperma_album)	(((Kentiopsis_piersoniorum	Hydriastele_microspadix)	Heterospathe_cagayanensis)	Burretiokentia_grandiflora))	(((Prestoea_acuminata	(Oenocarpus_bataua	Oenocarpus_minor))	((((((Elaeis_oleifera	Elaeis_guineensis)	Bactris_major)	Attalea_speciosa)	((Sabal_domingensis	Phoenix_dactylifera)	Podococcus_barteri))	((Pelagodoxa_henryana	((Reinhardtia_latisecta	Reinhardtia_paiewonskiana)	(Reinhardtia_gracilis	Reinhardtia_simplex)))	((Pseudophoenix_vinifera	Iriartea_deltoidea)	(((Nypa_fruticans	Calamus_caryotoides)	(Chamaedorea_seifrizii	Sclerosperma_profizianum))	Orania_palindan))))	Roystonea_regia))	(((Serenoa_repens	Manicaria_saccifera)	Leopoldinia_pulchra)	Geonoma_undata))))	Kingia_australis);
((Pseudophoenix_vinifera	(Iriartea_deltoidea	((Roystonea_regia	Orania_palindan)	(((Reinhardtia_latisecta	Reinhardtia_paiewonskiana)	(Reinhardtia_gracilis	Reinhardtia_simplex))	((((Dypsis_decaryi	(Dictyosperma_album	(Hydriastele_microspadix	(((Veitchia_spiralis	Kentiopsis_piersoniorum)	Heterospathe_cagayanensis)	Burretiokentia_grandiflora))))	((Leopoldinia_pulchra	Geonoma_undata)	Manicaria_saccifera))	((Serenoa_repens	Prestoea_acuminata)	(Oenocarpus_bataua	Oenocarpus_minor)))	((Calamus_caryotoides	(Chamaedorea_seifrizii	Sclerosperma_profizianum))	((Bactris_major	((Nypa_fruticans	Attalea_speciosa)	(Elaeis_oleifera	(Pelagodoxa_henryana	Elaeis_guineensis))))	((Sabal_domingensis	Phoenix_dactylifera)	Podococcus_barteri))))))))	Kingia_australis);
((Manicaria_saccifera	((((Sabal_domingensis	(Pelagodoxa_henryana	Phoenix_dactylifera))	((((((Dypsis_decaryi	(((Hydriastele_microspadix	Kentiopsis_piersoniorum)	Heterospathe_cagayanensis)	Veitchia_spiralis))	(Burretiokentia_grandiflora	Dictyosperma_album))	(Prestoea_acuminata	(Oenocarpus_bataua	Oenocarpus_minor)))	(Attalea_speciosa	Bactris_major))	Podococcus_barteri)	(((Chamaedorea_seifrizii	Sclerosperma_profizianum)	(Elaeis_oleifera	Elaeis_guineensis))	((Iriartea_deltoidea	(Pseudophoenix_vinifera	(Calamus_caryotoides	Orania_palindan)))	(Roystonea_regia	((Reinhardtia_latisecta	Reinhardtia_paiewonskiana)	(Reinhardtia_gracilis	Reinhardtia_simplex)))))))	(Serenoa_repens	(Leopoldinia_pulchra	Geonoma_undata)))	Nypa_fruticans))	Kingia_australis);
((Burretiokentia_grandiflora	((Heterospathe_cagayanensis	(Kentiopsis_piersoniorum	Hydriastele_microspadix))	(Dypsis_decaryi	(((Prestoea_acuminata	(Oenocarpus_minor	Oenocarpus_bataua))	((Podococcus_barteri	Geonoma_undata)	(((Leopoldinia_pulchra	Roystonea_regia)	Manicaria_saccifera)	((((Orania_palindan	((Reinhardtia_latisecta	Reinhardtia_paiewonskiana)	(Reinhardtia_gracilis	Reinhardtia_simplex)))	(Iriartea_deltoidea	(((Calamus_caryotoides	Nypa_fruticans)	(Pseudophoenix_vinifera	Chamaedorea_seifrizii))	Serenoa_repens)))	(Sclerosperma_profizianum	(Sabal_domingensis	Phoenix_dactylifera)))	(Attalea_speciosa	(Pelagodoxa_henryana	((Elaeis_oleifera	Elaeis_guineensis)	Bactris_major)))))))	(Dictyosperma_album	Veitchia_spiralis)))))	Kingia_australis);
((Dypsis_decaryi	((Dictyosperma_album	(Veitchia_spiralis	(Heterospathe_cagayanensis	((Kentiopsis_piersoniorum	Burretiokentia_grandiflora)	Hydriastele_microspadix))))	((Prestoea_acuminata	(Oenocarpus_minor	Oenocarpus_bataua))	((Podococcus_barteri	(Manicaria_saccifera	(((Elaeis_oleifera	Elaeis_guineensis)	Bactris_major)	((Phoenix_dactylifera	(Sclerosperma_profizianum	(Attalea_speciosa	Sabal_domingensis)))	((((Pelagodoxa_henryana	(((Calamus_caryotoides	Nypa_fruticans)	Serenoa_repens)	Chamaedorea_seifrizii))	(Leopoldinia_pulchra	Roystonea_regia))	Orania_palindan)	(((Reinhardtia_latisecta	Reinhardtia_paiewonskiana)	(Reinhardtia_gracilis	Reinhardtia_simplex))	(Iriartea_deltoidea	Pseudophoenix_vinifera)))))))	Geonoma_undata))))	Kingia_australis);
((Bactris_major	(((Reinhardtia_latisecta	Reinhardtia_paiewonskiana)	(Reinhardtia_gracilis	Reinhardtia_simplex))	((Iriartea_deltoidea	((((Podococcus_barteri	(((Geonoma_undata	Leopoldinia_pulchra)	Manicaria_saccifera)	((Dypsis_decaryi	(((Heterospathe_cagayanensis	Kentiopsis_piersoniorum)	(Burretiokentia_grandiflora	Hydriastele_microspadix))	(Dictyosperma_album	Veitchia_spiralis)))	(Prestoea_acuminata	(Oenocarpus_minor	Oenocarpus_bataua)))))	Roystonea_regia)	(Pseudophoenix_vinifera	(Phoenix_dactylifera	(Attalea_speciosa	Sabal_domingensis))))	((((Serenoa_repens	Pelagodoxa_henryana)	(Sclerosperma_profizianum	Chamaedorea_seifrizii))	(Calamus_caryotoides	Nypa_fruticans))	Orania_palindan)))	(Elaeis_oleifera	Elaeis_guineensis))))	Kingia_australis);
((Manicaria_saccifera	(((Pelagodoxa_henryana	Roystonea_regia)	((Reinhardtia_latisecta	Reinhardtia_paiewonskiana)	(Reinhardtia_gracilis	Reinhardtia_simplex)))	(((((Hydriastele_microspadix	Dypsis_decaryi)	((Heterospathe_cagayanensis	(Veitchia_spiralis	Kentiopsis_piersoniorum))	Dictyosperma_album))	(Podococcus_barteri	((Oenocarpus_minor	Oenocarpus_bataua)	(Geonoma_undata	Prestoea_acuminata))))	((((Orania_palindan	Serenoa_repens)	(Calamus_caryotoides	Nypa_fruticans))	Chamaedorea_seifrizii)	Bactris_major))	((((Elaeis_oleifera	(Leopoldinia_pulchra	Elaeis_guineensis))	((Pseudophoenix_vinifera	Sclerosperma_profizianum)	Burretiokentia_grandiflora))	(Phoenix_dactylifera	Sabal_domingensis))	(Iriartea_deltoidea	Attalea_speciosa)))))	Kingia_australis);
((Pseudophoenix_vinifera	(Sclerosperma_profizianum	(((Leopoldinia_pulchra	Phoenix_dactylifera)	Sabal_domingensis)	(((Attalea_speciosa	(Bactris_major	(Elaeis_oleifera	Elaeis_guineensis)))	(Manicaria_saccifera	((((Oenocarpus_minor	Oenocarpus_bataua)	(Podococcus_barteri	Geonoma_undata))	Prestoea_acuminata)	(Dypsis_decaryi	(((Hydriastele_microspadix	(Heterospathe_cagayanensis	Kentiopsis_piersoniorum))	Veitchia_spiralis)	(Burretiokentia_grandiflora	Dictyosperma_album))))))	(((((((Reinhardtia_latisecta	Reinhardtia_paiewonskiana)	(Reinhardtia_gracilis	Reinhardtia_simplex))	Nypa_fruticans)	Pelagodoxa_henryana)	(Calamus_caryotoides	Chamaedorea_seifrizii))	(Iriartea_deltoidea	(Orania_palindan	Serenoa_repens)))	Roystonea_regia)))))	Kingia_australis);
((Attalea_speciosa	(((Elaeis_oleifera	Elaeis_guineensis)	Pelagodoxa_henryana)	(Bactris_major	((Sabal_domingensis	Phoenix_dactylifera)	(((Manicaria_saccifera	(Geonoma_undata	((Leopoldinia_pulchra	((Oenocarpus_minor	Oenocarpus_bataua)	Prestoea_acuminata))	(Dypsis_decaryi	(Veitchia_spiralis	((Heterospathe_cagayanensis	(Kentiopsis_piersoniorum	Hydriastele_microspadix))	((Burretiokentia_grandiflora	Dictyosperma_album)	Sclerosperma_profizianum)))))))	(((Pseudophoenix_vinifera	Iriartea_deltoidea)	(((Nypa_fruticans	Calamus_caryotoides)	Chamaedorea_seifrizii)	(Orania_palindan	Serenoa_repens)))	(Roystonea_regia	((Reinhardtia_latisecta	Reinhardtia_paiewonskiana)	(Reinhardtia_gracilis	Reinhardtia_simplex)))))	Podococcus_barteri)))))	Kingia_australis);
((Bactris_major	((Manicaria_saccifera	(((Oenocarpus_minor	Oenocarpus_bataua)	(((Dictyosperma_album	Dypsis_decaryi)	(Prestoea_acuminata	((Geonoma_undata	Leopoldinia_pulchra)	(Veitchia_spiralis	((Hydriastele_microspadix	Kentiopsis_piersoniorum)	Heterospathe_cagayanensis)))))	Burretiokentia_grandiflora))	((((Pelagodoxa_henryana	Roystonea_regia)	((Reinhardtia_latisecta	Reinhardtia_paiewonskiana)	(Reinhardtia_gracilis	Reinhardtia_simplex)))	((Sabal_domingensis	Phoenix_dactylifera)	(((Attalea_speciosa	Iriartea_deltoidea)	Podococcus_barteri)	(Sclerosperma_profizianum	Pseudophoenix_vinifera))))	(((Nypa_fruticans	Calamus_caryotoides)	Chamaedorea_seifrizii)	(Orania_palindan	Serenoa_repens)))))	(Elaeis_oleifera	Elaeis_guineensis)))	Kingia_australis);
((Leopoldinia_pulchra	((Prestoea_acuminata	((((((Hydriastele_microspadix	Kentiopsis_piersoniorum)	Heterospathe_cagayanensis)	(Veitchia_spiralis	Dictyosperma_album))	Dypsis_decaryi)	((Oenocarpus_minor	Oenocarpus_bataua)	(((Roystonea_regia	((Podococcus_barteri	(Sabal_domingensis	Phoenix_dactylifera))	((Attalea_speciosa	Iriartea_deltoidea)	(Sclerosperma_profizianum	Pseudophoenix_vinifera))))	(((Reinhardtia_latisecta	Reinhardtia_paiewonskiana)	(Reinhardtia_gracilis	Reinhardtia_simplex))	(((Elaeis_oleifera	Elaeis_guineensis)	Bactris_major)	((Pelagodoxa_henryana	((Nypa_fruticans	Calamus_caryotoides)	Chamaedorea_seifrizii))	(Orania_palindan	Serenoa_repens)))))	Manicaria_saccifera)))	Geonoma_undata))	Burretiokentia_grandiflora))	Kingia_australis);
((Manicaria_saccifera	((((Veitchia_spiralis	Prestoea_acuminata)	((((Hydriastele_microspadix	Kentiopsis_piersoniorum)	Heterospathe_cagayanensis)	((Burretiokentia_grandiflora	Leopoldinia_pulchra)	Dictyosperma_album))	Dypsis_decaryi))	(Geonoma_undata	(Oenocarpus_minor	Oenocarpus_bataua)))	(((Podococcus_barteri	((Serenoa_repens	Attalea_speciosa)	Iriartea_deltoidea))	((Sclerosperma_profizianum	Pseudophoenix_vinifera)	(Sabal_domingensis	Phoenix_dactylifera)))	((Roystonea_regia	((Reinhardtia_latisecta	Reinhardtia_paiewonskiana)	(Reinhardtia_gracilis	Reinhardtia_simplex)))	(((Chamaedorea_seifrizii	Bactris_major)	(Pelagodoxa_henryana	(Nypa_fruticans	Calamus_caryotoides)))	((Elaeis_oleifera	Elaeis_guineensis)	Orania_palindan))))))	Kingia_australis);
((Pseudophoenix_vinifera	((((Pelagodoxa_henryana	Serenoa_repens)	(Sabal_domingensis	Phoenix_dactylifera))	(((((Chamaedorea_seifrizii	Calamus_caryotoides)	((Elaeis_oleifera	Elaeis_guineensis)	Orania_palindan))	(Roystonea_regia	((Reinhardtia_latisecta	Reinhardtia_paiewonskiana)	(Reinhardtia_gracilis	Reinhardtia_simplex))))	(Bactris_major	((Nypa_fruticans	Manicaria_saccifera)	((((Veitchia_spiralis	(Hydriastele_microspadix	(Kentiopsis_piersoniorum	Heterospathe_cagayanensis)))	((Burretiokentia_grandiflora	Leopoldinia_pulchra)	Dictyosperma_album))	(Dypsis_decaryi	(Prestoea_acuminata	(Oenocarpus_minor	Oenocarpus_bataua))))	Geonoma_undata))))	((Podococcus_barteri	Attalea_speciosa)	Iriartea_deltoidea)))	Sclerosperma_profizianum))	Kingia_australis);
((Manicaria_saccifera	((((Heterospathe_cagayanensis	(Burretiokentia_grandiflora	(Leopoldinia_pulchra	Dictyosperma_album)))	((Hydriastele_microspadix	Geonoma_undata)	(Kentiopsis_piersoniorum	Dypsis_decaryi)))	Veitchia_spiralis)	(((Pelagodoxa_henryana	Serenoa_repens)	(Prestoea_acuminata	(Oenocarpus_minor	Oenocarpus_bataua)))	((((Chamaedorea_seifrizii	(Nypa_fruticans	Calamus_caryotoides))	Orania_palindan)	(Roystonea_regia	((Reinhardtia_latisecta	Reinhardtia_paiewonskiana)	(Reinhardtia_simplex	Reinhardtia_gracilis))))	(((Bactris_major	Attalea_speciosa)	(Elaeis_guineensis	Elaeis_oleifera))	((((Phoenix_dactylifera	Sabal_domingensis)	Podococcus_barteri)	(Pseudophoenix_vinifera	Sclerosperma_profizianum))	Iriartea_deltoidea))))))	Kingia_australis);
((Leopoldinia_pulchra	(Manicaria_saccifera	((Attalea_speciosa	((((Dictyosperma_album	(((Kentiopsis_piersoniorum	Hydriastele_microspadix)	Heterospathe_cagayanensis)	(Burretiokentia_grandiflora	Veitchia_spiralis)))	Dypsis_decaryi)	(Geonoma_undata	Prestoea_acuminata))	((Oenocarpus_minor	Oenocarpus_bataua)	Podococcus_barteri)))	(((Phoenix_dactylifera	Sabal_domingensis)	(Pseudophoenix_vinifera	Sclerosperma_profizianum))	(((Iriartea_deltoidea	(Chamaedorea_seifrizii	((Orania_palindan	Serenoa_repens)	(Nypa_fruticans	Calamus_caryotoides))))	(Roystonea_regia	((Reinhardtia_latisecta	Reinhardtia_paiewonskiana)	(Reinhardtia_simplex	Reinhardtia_gracilis))))	(Pelagodoxa_henryana	((Elaeis_guineensis	Elaeis_oleifera)	Bactris_major)))))))	Kingia_australis);
((Dictyosperma_album	((((Kentiopsis_piersoniorum	Hydriastele_microspadix)	Heterospathe_cagayanensis)	((Dypsis_decaryi	((((Podococcus_barteri	((((Nypa_fruticans	(Chamaedorea_seifrizii	Serenoa_repens))	((Iriartea_deltoidea	Attalea_speciosa)	((Phoenix_dactylifera	Sabal_domingensis)	((Pseudophoenix_vinifera	Sclerosperma_profizianum)	(Elaeis_guineensis	Elaeis_oleifera)))))	Bactris_major)	(((Roystonea_regia	(Calamus_caryotoides	Pelagodoxa_henryana))	((Reinhardtia_latisecta	Reinhardtia_paiewonskiana)	(Reinhardtia_simplex	Reinhardtia_gracilis)))	Orania_palindan)))	Manicaria_saccifera)	(Prestoea_acuminata	(Oenocarpus_minor	Oenocarpus_bataua)))	Geonoma_undata))	Veitchia_spiralis))	(Leopoldinia_pulchra	Burretiokentia_grandiflora)))	Kingia_australis);
((Burretiokentia_grandiflora	(((Geonoma_undata	(((Prestoea_acuminata	(Oenocarpus_minor	Oenocarpus_bataua))	(((Roystonea_regia	(Orania_palindan	((Nypa_fruticans	Calamus_caryotoides)	Chamaedorea_seifrizii)))	(Iriartea_deltoidea	((Reinhardtia_latisecta	Reinhardtia_paiewonskiana)	(Reinhardtia_simplex	Reinhardtia_gracilis))))	((((Phoenix_dactylifera	Sabal_domingensis)	(Pseudophoenix_vinifera	Sclerosperma_profizianum))	Podococcus_barteri)	(Attalea_speciosa	(Pelagodoxa_henryana	((Elaeis_guineensis	Elaeis_oleifera)	Bactris_major))))))	((Leopoldinia_pulchra	Manicaria_saccifera)	Serenoa_repens)))	(Dictyosperma_album	((Heterospathe_cagayanensis	Hydriastele_microspadix)	(Veitchia_spiralis	Kentiopsis_piersoniorum))))	Dypsis_decaryi))	Kingia_australis);
((Manicaria_saccifera	(((Phoenix_dactylifera	Sabal_domingensis)	Roystonea_regia)	(((Serenoa_repens	((Iriartea_deltoidea	Attalea_speciosa)	Prestoea_acuminata))	(((((Dictyosperma_album	Burretiokentia_grandiflora)	((Heterospathe_cagayanensis	(Hydriastele_microspadix	Kentiopsis_piersoniorum))	Veitchia_spiralis))	Dypsis_decaryi)	(Geonoma_undata	Leopoldinia_pulchra))	(Podococcus_barteri	(Oenocarpus_minor	Oenocarpus_bataua))))	(((((Pseudophoenix_vinifera	Sclerosperma_profizianum)	Bactris_major)	(Calamus_caryotoides	Pelagodoxa_henryana))	((Elaeis_guineensis	Elaeis_oleifera)	Orania_palindan))	(Chamaedorea_seifrizii	((Reinhardtia_latisecta	Reinhardtia_paiewonskiana)	(Nypa_fruticans	(Reinhardtia_simplex	Reinhardtia_gracilis))))))))	Kingia_australis);
((Manicaria_saccifera	((((((Bactris_major	(Elaeis_guineensis	Elaeis_oleifera))	Attalea_speciosa)	(Roystonea_regia	(((Pelagodoxa_henryana	(Nypa_fruticans	((Reinhardtia_simplex	Reinhardtia_gracilis)	(Reinhardtia_latisecta	Reinhardtia_paiewonskiana))))	Iriartea_deltoidea)	((Chamaedorea_seifrizii	Calamus_caryotoides)	Orania_palindan))))	((Phoenix_dactylifera	Sabal_domingensis)	(Podococcus_barteri	(Oenocarpus_minor	Oenocarpus_bataua))))	((((Dictyosperma_album	(Burretiokentia_grandiflora	(Pseudophoenix_vinifera	Sclerosperma_profizianum)))	((Heterospathe_cagayanensis	(Hydriastele_microspadix	Kentiopsis_piersoniorum))	Veitchia_spiralis))	Dypsis_decaryi)	(Prestoea_acuminata	Geonoma_undata)))	(Serenoa_repens	Leopoldinia_pulchra)))	Kingia_australis);
((Manicaria_saccifera	((((Oenocarpus_minor	Oenocarpus_bataua)	((Podococcus_barteri	((Prestoea_acuminata	((Iriartea_deltoidea	Roystonea_regia)	((Bactris_major	((Calamus_caryotoides	(Elaeis_guineensis	Elaeis_oleifera))	Attalea_speciosa))	((Reinhardtia_latisecta	Reinhardtia_paiewonskiana)	(Nypa_fruticans	(Reinhardtia_simplex	Reinhardtia_gracilis))))))	((Pseudophoenix_vinifera	(Chamaedorea_seifrizii	Sclerosperma_profizianum))	(Serenoa_repens	Orania_palindan))))	((Pelagodoxa_henryana	Phoenix_dactylifera)	Sabal_domingensis)))	(Dypsis_decaryi	((((Kentiopsis_piersoniorum	(Burretiokentia_grandiflora	Hydriastele_microspadix))	Heterospathe_cagayanensis)	Veitchia_spiralis)	Dictyosperma_album)))	(Leopoldinia_pulchra	Geonoma_undata)))	Kingia_australis);
((((Manicaria_saccifera	(((((Reinhardtia_latisecta	Reinhardtia_paiewonskiana)	(Reinhardtia_simplex	Reinhardtia_gracilis))	(Pelagodoxa_henryana	(Calamus_caryotoides	Roystonea_regia)))	((Podococcus_barteri	((Elaeis_guineensis	Elaeis_oleifera)	Orania_palindan))	(((Serenoa_repens	(Nypa_fruticans	Chamaedorea_seifrizii))	((Phoenix_dactylifera	Sabal_domingensis)	((Pseudophoenix_vinifera	Sclerosperma_profizianum)	Iriartea_deltoidea)))	(Bactris_major	Attalea_speciosa))))	((Veitchia_spiralis	((Heterospathe_cagayanensis	((Kentiopsis_piersoniorum	Dypsis_decaryi)	Hydriastele_microspadix))	(Dictyosperma_album	Burretiokentia_grandiflora)))	(Prestoea_acuminata	(Oenocarpus_minor	Oenocarpus_bataua)))))	Geonoma_undata)	Leopoldinia_pulchra)	Kingia_australis);
((Burretiokentia_grandiflora	(((((Serenoa_repens	Attalea_speciosa)	(Dypsis_decaryi	Bactris_major))	(((Nypa_fruticans	Manicaria_saccifera)	((Prestoea_acuminata	(Oenocarpus_minor	Oenocarpus_bataua))	((((Reinhardtia_latisecta	Reinhardtia_paiewonskiana)	(Reinhardtia_simplex	Reinhardtia_gracilis))	(Roystonea_regia	Orania_palindan))	((((Phoenix_dactylifera	Sabal_domingensis)	(Chamaedorea_seifrizii	(Pseudophoenix_vinifera	(Leopoldinia_pulchra	Sclerosperma_profizianum))))	Iriartea_deltoidea)	((Pelagodoxa_henryana	Calamus_caryotoides)	(Elaeis_guineensis	Elaeis_oleifera))))))	(Geonoma_undata	Podococcus_barteri)))	(Hydriastele_microspadix	(Heterospathe_cagayanensis	(Veitchia_spiralis	Kentiopsis_piersoniorum))))	Dictyosperma_album))	Kingia_australis);
((Roystonea_regia	((Nypa_fruticans	Calamus_caryotoides)	((((Reinhardtia_latisecta	Reinhardtia_paiewonskiana)	(Reinhardtia_simplex	Reinhardtia_gracilis))	(Bactris_major	((Elaeis_guineensis	Elaeis_oleifera)	Attalea_speciosa)))	((((Leopoldinia_pulchra	Serenoa_repens)	Chamaedorea_seifrizii)	(((Pelagodoxa_henryana	Phoenix_dactylifera)	Sabal_domingensis)	(Iriartea_deltoidea	(Pseudophoenix_vinifera	Sclerosperma_profizianum))))	(((Manicaria_saccifera	(((((Hydriastele_microspadix	Kentiopsis_piersoniorum)	Heterospathe_cagayanensis)	Burretiokentia_grandiflora)	(Dypsis_decaryi	(Veitchia_spiralis	Dictyosperma_album)))	Geonoma_undata))	(Prestoea_acuminata	(Oenocarpus_minor	Oenocarpus_bataua)))	(Podococcus_barteri	Orania_palindan))))))	Kingia_australis);
(((Reinhardtia_gracilis	Reinhardtia_simplex)	((Reinhardtia_latisecta	Reinhardtia_paiewonskiana)	(Nypa_fruticans	(Calamus_caryotoides	(((Sclerosperma_profizianum	Orania_palindan)	(Elaeis_oleifera	Elaeis_guineensis))	(Chamaedorea_seifrizii	((Pseudophoenix_vinifera	(Sabal_domingensis	Phoenix_dactylifera))	((((Prestoea_acuminata	((Podococcus_barteri	Geonoma_undata)	(Oenocarpus_minor	Oenocarpus_bataua)))	(Dypsis_decaryi	(Veitchia_spiralis	((Heterospathe_cagayanensis	(Hydriastele_microspadix	Kentiopsis_piersoniorum))	((Leopoldinia_pulchra	Burretiokentia_grandiflora)	Dictyosperma_album)))))	(Bactris_major	(Iriartea_deltoidea	(Serenoa_repens	Attalea_speciosa))))	((Pelagodoxa_henryana	Roystonea_regia)	Manicaria_saccifera)))))))))	Kingia_australis);
((Dictyosperma_album	(((((Oenocarpus_minor	Oenocarpus_bataua)	Prestoea_acuminata)	(((((Bactris_major	(((((Calamus_caryotoides	Pelagodoxa_henryana)	(Pseudophoenix_vinifera	Sclerosperma_profizianum))	Leopoldinia_pulchra)	Burretiokentia_grandiflora)	((Elaeis_oleifera	Elaeis_guineensis)	Orania_palindan)))	(((Iriartea_deltoidea	Attalea_speciosa)	Roystonea_regia)	((Serenoa_repens	Chamaedorea_seifrizii)	Nypa_fruticans)))	Manicaria_saccifera)	(((Reinhardtia_gracilis	Reinhardtia_simplex)	(Reinhardtia_latisecta	Reinhardtia_paiewonskiana))	(Sabal_domingensis	Phoenix_dactylifera)))	(Podococcus_barteri	Geonoma_undata)))	((Veitchia_spiralis	Kentiopsis_piersoniorum)	(Heterospathe_cagayanensis	Hydriastele_microspadix)))	Dypsis_decaryi))	Kingia_australis);
(((Manicaria_saccifera	((Chamaedorea_seifrizii	Bactris_major)	((((Podococcus_barteri	Geonoma_undata)	((Dypsis_decaryi	((Veitchia_spiralis	Dictyosperma_album)	(Burretiokentia_grandiflora	(Heterospathe_cagayanensis	(Hydriastele_microspadix	Kentiopsis_piersoniorum)))))	((Oenocarpus_minor	Oenocarpus_bataua)	Prestoea_acuminata)))	(Roystonea_regia	((Reinhardtia_gracilis	Reinhardtia_simplex)	(Reinhardtia_latisecta	Reinhardtia_paiewonskiana))))	((Phoenix_dactylifera	(((Pseudophoenix_vinifera	Sclerosperma_profizianum)	(((Elaeis_oleifera	Elaeis_guineensis)	Orania_palindan)	(Nypa_fruticans	Calamus_caryotoides)))	Pelagodoxa_henryana))	(Sabal_domingensis	(Iriartea_deltoidea	(Attalea_speciosa	Serenoa_repens)))))))	Leopoldinia_pulchra)	Kingia_australis);
((Pseudophoenix_vinifera	((((Sclerosperma_profizianum	Chamaedorea_seifrizii)	(((Roystonea_regia	((Reinhardtia_gracilis	Reinhardtia_simplex)	(Reinhardtia_latisecta	Reinhardtia_paiewonskiana)))	((Manicaria_saccifera	((Podococcus_barteri	(Leopoldinia_pulchra	Geonoma_undata))	((Dypsis_decaryi	(Dictyosperma_album	(Veitchia_spiralis	((Hydriastele_microspadix	(Burretiokentia_grandiflora	Kentiopsis_piersoniorum))	Heterospathe_cagayanensis))))	((Oenocarpus_minor	Oenocarpus_bataua)	Prestoea_acuminata))))	((Sabal_domingensis	(Iriartea_deltoidea	Attalea_speciosa))	Phoenix_dactylifera)))	((Elaeis_oleifera	Elaeis_guineensis)	Bactris_major)))	(Calamus_caryotoides	(Nypa_fruticans	Pelagodoxa_henryana)))	(Serenoa_repens	Orania_palindan)))	Kingia_australis);
((Pseudophoenix_vinifera	(((((((Pelagodoxa_henryana	Roystonea_regia)	((Reinhardtia_gracilis	Reinhardtia_simplex)	(Reinhardtia_latisecta	Reinhardtia_paiewonskiana)))	Calamus_caryotoides)	(((Nypa_fruticans	Manicaria_saccifera)	((((Burretiokentia_grandiflora	Dictyosperma_album)	Dypsis_decaryi)	(Oenocarpus_minor	Oenocarpus_bataua))	(((Kentiopsis_piersoniorum	Hydriastele_microspadix)	Heterospathe_cagayanensis)	((Leopoldinia_pulchra	Geonoma_undata)	(Veitchia_spiralis	Prestoea_acuminata)))))	((Serenoa_repens	Sclerosperma_profizianum)	(Podococcus_barteri	((Sabal_domingensis	Phoenix_dactylifera)	(Bactris_major	(Attalea_speciosa	(Elaeis_oleifera	Elaeis_guineensis))))))))	Orania_palindan)	Chamaedorea_seifrizii)	Iriartea_deltoidea))	Kingia_australis);
((Pseudophoenix_vinifera	(Orania_palindan	(Iriartea_deltoidea	((Roystonea_regia	((Reinhardtia_gracilis	Reinhardtia_simplex)	(Reinhardtia_latisecta	Reinhardtia_paiewonskiana)))	((((Chamaedorea_seifrizii	Sclerosperma_profizianum)	(Sabal_domingensis	Phoenix_dactylifera))	((Bactris_major	((Serenoa_repens	Pelagodoxa_henryana)	(Nypa_fruticans	Calamus_caryotoides)))	((Leopoldinia_pulchra	Elaeis_oleifera)	Elaeis_guineensis)))	(Manicaria_saccifera	(Attalea_speciosa	((((Oenocarpus_minor	Oenocarpus_bataua)	Prestoea_acuminata)	(Dypsis_decaryi	((Burretiokentia_grandiflora	Dictyosperma_album)	(((Kentiopsis_piersoniorum	Hydriastele_microspadix)	Heterospathe_cagayanensis)	Veitchia_spiralis))))	(Podococcus_barteri	Geonoma_undata)))))))))	Kingia_australis);
((Prestoea_acuminata	((Attalea_speciosa	(((((Orania_palindan	((Pseudophoenix_vinifera	Iriartea_deltoidea)	((Reinhardtia_gracilis	Reinhardtia_simplex)	(Reinhardtia_latisecta	Reinhardtia_paiewonskiana))))	(((Nypa_fruticans	Calamus_caryotoides)	(Chamaedorea_seifrizii	Sclerosperma_profizianum))	(Bactris_major	(Elaeis_oleifera	(Pelagodoxa_henryana	Elaeis_guineensis)))))	Roystonea_regia)	(Sabal_domingensis	Phoenix_dactylifera))	(((Oenocarpus_minor	Oenocarpus_bataua)	((Manicaria_saccifera	(Leopoldinia_pulchra	Geonoma_undata))	((Dypsis_decaryi	((((Kentiopsis_piersoniorum	Hydriastele_microspadix)	Heterospathe_cagayanensis)	Dictyosperma_album)	Veitchia_spiralis))	Burretiokentia_grandiflora)))	Podococcus_barteri)))	Serenoa_repens))	Kingia_australis);
((Manicaria_saccifera	(((Podococcus_barteri	Geonoma_undata)	((Dypsis_decaryi	(((Kentiopsis_piersoniorum	Hydriastele_microspadix)	Heterospathe_cagayanensis)	Dictyosperma_album))	(Veitchia_spiralis	(Prestoea_acuminata	(Oenocarpus_minor	Oenocarpus_bataua)))))	(((Iriartea_deltoidea	(Roystonea_regia	((Reinhardtia_gracilis	Reinhardtia_simplex)	(Reinhardtia_latisecta	Reinhardtia_paiewonskiana))))	((Bactris_major	(Pelagodoxa_henryana	((Nypa_fruticans	Calamus_caryotoides)	Chamaedorea_seifrizii)))	((((Leopoldinia_pulchra	Burretiokentia_grandiflora)	Orania_palindan)	(Elaeis_oleifera	Elaeis_guineensis))	(Pseudophoenix_vinifera	Sclerosperma_profizianum))))	((Serenoa_repens	Attalea_speciosa)	(Sabal_domingensis	Phoenix_dactylifera)))))	Kingia_australis);
((Geonoma_undata	((((((Hydriastele_microspadix	Dypsis_decaryi)	((Veitchia_spiralis	Kentiopsis_piersoniorum)	Heterospathe_cagayanensis))	Dictyosperma_album)	(Prestoea_acuminata	(Oenocarpus_minor	Oenocarpus_bataua)))	(((Iriartea_deltoidea	Attalea_speciosa)	(((Roystonea_regia	((Reinhardtia_gracilis	Reinhardtia_simplex)	(Reinhardtia_latisecta	Reinhardtia_paiewonskiana)))	(Sabal_domingensis	Phoenix_dactylifera))	(((Elaeis_oleifera	Elaeis_guineensis)	Manicaria_saccifera)	(((Burretiokentia_grandiflora	Bactris_major)	(Pseudophoenix_vinifera	Sclerosperma_profizianum))	(Chamaedorea_seifrizii	((Leopoldinia_pulchra	(Pelagodoxa_henryana	Serenoa_repens))	(Nypa_fruticans	Calamus_caryotoides)))))))	Orania_palindan))	Podococcus_barteri))	Kingia_australis);
((((Bactris_major	(((Dictyosperma_album	Veitchia_spiralis)	(((Kentiopsis_piersoniorum	Hydriastele_microspadix)	Dypsis_decaryi)	Heterospathe_cagayanensis))	(((Prestoea_acuminata	(Oenocarpus_minor	Oenocarpus_bataua))	(((Serenoa_repens	Orania_palindan)	((((Elaeis_oleifera	Elaeis_guineensis)	((Sabal_domingensis	(Pelagodoxa_henryana	Phoenix_dactylifera))	(Pseudophoenix_vinifera	((Calamus_caryotoides	Chamaedorea_seifrizii)	Sclerosperma_profizianum))))	(Roystonea_regia	(Nypa_fruticans	((Reinhardtia_gracilis	Reinhardtia_simplex)	(Reinhardtia_latisecta	Reinhardtia_paiewonskiana)))))	Podococcus_barteri))	(Iriartea_deltoidea	Attalea_speciosa)))	(Manicaria_saccifera	Geonoma_undata))))	Leopoldinia_pulchra)	Burretiokentia_grandiflora)	Kingia_australis);
((Nypa_fruticans	(Manicaria_saccifera	(Bactris_major	(((Pelagodoxa_henryana	Phoenix_dactylifera)	(Attalea_speciosa	((Podococcus_barteri	Geonoma_undata)	(((Dictyosperma_album	Veitchia_spiralis)	(Dypsis_decaryi	(Heterospathe_cagayanensis	(Hydriastele_microspadix	Kentiopsis_piersoniorum))))	(Prestoea_acuminata	(Oenocarpus_minor	Oenocarpus_bataua))))))	(((((Leopoldinia_pulchra	Serenoa_repens)	Iriartea_deltoidea)	((Reinhardtia_latisecta	Reinhardtia_paiewonskiana)	(Reinhardtia_gracilis	Reinhardtia_simplex)))	((Chamaedorea_seifrizii	Calamus_caryotoides)	(Orania_palindan	(Burretiokentia_grandiflora	(Elaeis_oleifera	Elaeis_guineensis)))))	((Sabal_domingensis	(Sclerosperma_profizianum	Pseudophoenix_vinifera))	Roystonea_regia))))))	Kingia_australis);
(((Leopoldinia_pulchra	Burretiokentia_grandiflora)	(Manicaria_saccifera	((((((Bactris_major	Attalea_speciosa)	Dypsis_decaryi)	((Hydriastele_microspadix	((Veitchia_spiralis	Kentiopsis_piersoniorum)	Heterospathe_cagayanensis))	Dictyosperma_album))	((Geonoma_undata	Podococcus_barteri)	(Serenoa_repens	(Oenocarpus_minor	Oenocarpus_bataua))))	Prestoea_acuminata)	((Pelagodoxa_henryana	Roystonea_regia)	(((Phoenix_dactylifera	Sabal_domingensis)	((Chamaedorea_seifrizii	(Sclerosperma_profizianum	Pseudophoenix_vinifera))	Iriartea_deltoidea))	(((Reinhardtia_latisecta	Reinhardtia_paiewonskiana)	(Reinhardtia_gracilis	Reinhardtia_simplex))	(Orania_palindan	((Nypa_fruticans	Calamus_caryotoides)	(Elaeis_oleifera	Elaeis_guineensis)))))))))	Kingia_australis);
(((Leopoldinia_pulchra	Burretiokentia_grandiflora)	(Bactris_major	(Attalea_speciosa	(((((Serenoa_repens	((Nypa_fruticans	Calamus_caryotoides)	Chamaedorea_seifrizii))	((Phoenix_dactylifera	Sabal_domingensis)	(Pseudophoenix_vinifera	Iriartea_deltoidea)))	(((Pelagodoxa_henryana	Roystonea_regia)	((Reinhardtia_latisecta	Reinhardtia_paiewonskiana)	(Reinhardtia_gracilis	Reinhardtia_simplex)))	((Elaeis_oleifera	Elaeis_guineensis)	(Orania_palindan	Sclerosperma_profizianum))))	Manicaria_saccifera)	(((Dypsis_decaryi	((Veitchia_spiralis	((Hydriastele_microspadix	Kentiopsis_piersoniorum)	Heterospathe_cagayanensis))	Dictyosperma_album))	(Geonoma_undata	Podococcus_barteri))	(Prestoea_acuminata	(Oenocarpus_minor	Oenocarpus_bataua)))))))	Kingia_australis);
(((Leopoldinia_pulchra	Burretiokentia_grandiflora)	(Bactris_major	(((((Nypa_fruticans	Calamus_caryotoides)	Chamaedorea_seifrizii)	(((((Phoenix_dactylifera	Sabal_domingensis)	(Pseudophoenix_vinifera	Iriartea_deltoidea))	(Roystonea_regia	((Reinhardtia_latisecta	Reinhardtia_paiewonskiana)	(Reinhardtia_gracilis	Reinhardtia_simplex))))	(Manicaria_saccifera	(((((Hydriastele_microspadix	((Veitchia_spiralis	Kentiopsis_piersoniorum)	Heterospathe_cagayanensis))	Dictyosperma_album)	Dypsis_decaryi)	(Geonoma_undata	Podococcus_barteri))	(Prestoea_acuminata	(Oenocarpus_minor	Oenocarpus_bataua)))))	Attalea_speciosa))	(Serenoa_repens	Pelagodoxa_henryana))	((Orania_palindan	Sclerosperma_profizianum)	(Elaeis_oleifera	Elaeis_guineensis)))))	Kingia_australis);
((Manicaria_saccifera	(((((((Pelagodoxa_henryana	Nypa_fruticans)	(Calamus_caryotoides	Serenoa_repens))	(Bactris_major	(Elaeis_oleifera	Elaeis_guineensis)))	Attalea_speciosa)	((Phoenix_dactylifera	Sabal_domingensis)	(Iriartea_deltoidea	(Pseudophoenix_vinifera	(Chamaedorea_seifrizii	Sclerosperma_profizianum)))))	(Podococcus_barteri	((Roystonea_regia	((Reinhardtia_latisecta	Reinhardtia_paiewonskiana)	(Reinhardtia_gracilis	Reinhardtia_simplex)))	Orania_palindan)))	((((Burretiokentia_grandiflora	(Dictyosperma_album	((Heterospathe_cagayanensis	(Hydriastele_microspadix	Kentiopsis_piersoniorum))	Veitchia_spiralis)))	Dypsis_decaryi)	(Leopoldinia_pulchra	Geonoma_undata))	(Prestoea_acuminata	(Oenocarpus_minor	Oenocarpus_bataua)))))	Kingia_australis);
((Burretiokentia_grandiflora	(Dictyosperma_album	((Dypsis_decaryi	(((((Roystonea_regia	((Leopoldinia_pulchra	(Serenoa_repens	Manicaria_saccifera))	(((Reinhardtia_latisecta	Reinhardtia_paiewonskiana)	(Reinhardtia_gracilis	Reinhardtia_simplex))	(Chamaedorea_seifrizii	((Elaeis_oleifera	Elaeis_guineensis)	(Bactris_major	(Pelagodoxa_henryana	(Nypa_fruticans	Calamus_caryotoides))))))))	((Pseudophoenix_vinifera	Sclerosperma_profizianum)	(Phoenix_dactylifera	Sabal_domingensis)))	(Attalea_speciosa	Iriartea_deltoidea))	Orania_palindan)	(((Oenocarpus_minor	Oenocarpus_bataua)	(Podococcus_barteri	Geonoma_undata))	Prestoea_acuminata)))	(Hydriastele_microspadix	((Veitchia_spiralis	Kentiopsis_piersoniorum)	Heterospathe_cagayanensis)))))	Kingia_australis);
((Geonoma_undata	(Prestoea_acuminata	(((((((Chamaedorea_seifrizii	(Nypa_fruticans	Calamus_caryotoides))	(Serenoa_repens	Orania_palindan))	Roystonea_regia)	((((Reinhardtia_latisecta	Reinhardtia_paiewonskiana)	(Reinhardtia_gracilis	Reinhardtia_simplex))	((Elaeis_oleifera	Elaeis_guineensis)	Bactris_major))	(((Podococcus_barteri	(Attalea_speciosa	Iriartea_deltoidea))	((Pelagodoxa_henryana	Phoenix_dactylifera)	Sabal_domingensis))	(Pseudophoenix_vinifera	Sclerosperma_profizianum))))	((Burretiokentia_grandiflora	Leopoldinia_pulchra)	Manicaria_saccifera))	(((Heterospathe_cagayanensis	(Hydriastele_microspadix	Kentiopsis_piersoniorum))	(Veitchia_spiralis	Dictyosperma_album))	Dypsis_decaryi))	(Oenocarpus_minor	Oenocarpus_bataua))))	Kingia_australis);
((Manicaria_saccifera	((((Pelagodoxa_henryana	Roystonea_regia)	((Reinhardtia_latisecta	Reinhardtia_paiewonskiana)	(Reinhardtia_gracilis	Reinhardtia_simplex)))	(((Elaeis_oleifera	Elaeis_guineensis)	Bactris_major)	((Phoenix_dactylifera	Sabal_domingensis)	((Pseudophoenix_vinifera	Sclerosperma_profizianum)	(Attalea_speciosa	Iriartea_deltoidea)))))	(((((((Burretiokentia_grandiflora	((Kentiopsis_piersoniorum	Hydriastele_microspadix)	Heterospathe_cagayanensis))	Veitchia_spiralis)	Dictyosperma_album)	Dypsis_decaryi)	((Oenocarpus_minor	Oenocarpus_bataua)	Prestoea_acuminata))	(Podococcus_barteri	(Leopoldinia_pulchra	Geonoma_undata)))	(Orania_palindan	((Chamaedorea_seifrizii	(Nypa_fruticans	Calamus_caryotoides))	Serenoa_repens)))))	Kingia_australis);
((((Reinhardtia_latisecta	Reinhardtia_paiewonskiana)	(Reinhardtia_gracilis	Reinhardtia_simplex))	((Pelagodoxa_henryana	(Nypa_fruticans	Calamus_caryotoides))	((((((Podococcus_barteri	(Elaeis_oleifera	Elaeis_guineensis))	((Sclerosperma_profizianum	(Attalea_speciosa	Iriartea_deltoidea))	(Phoenix_dactylifera	Sabal_domingensis)))	(((((Heterospathe_cagayanensis	((Burretiokentia_grandiflora	(Pseudophoenix_vinifera	Hydriastele_microspadix))	Kentiopsis_piersoniorum))	(Veitchia_spiralis	Dictyosperma_album))	Dypsis_decaryi)	((Oenocarpus_minor	Oenocarpus_bataua)	Prestoea_acuminata))	((Leopoldinia_pulchra	Serenoa_repens)	(Geonoma_undata	Manicaria_saccifera))))	(Roystonea_regia	Bactris_major))	Orania_palindan)	Chamaedorea_seifrizii)))	Kingia_australis);
((Manicaria_saccifera	(((Roystonea_regia	(Leopoldinia_pulchra	Serenoa_repens))	((((Orania_palindan	Iriartea_deltoidea)	Chamaedorea_seifrizii)	(Attalea_speciosa	(Bactris_major	(((Reinhardtia_latisecta	Reinhardtia_paiewonskiana)	(Reinhardtia_gracilis	Reinhardtia_simplex))	((Nypa_fruticans	Calamus_caryotoides)	(Elaeis_oleifera	(Pelagodoxa_henryana	Elaeis_guineensis)))))))	(Prestoea_acuminata	((Sclerosperma_profizianum	(((Dictyosperma_album	((((Kentiopsis_piersoniorum	Hydriastele_microspadix)	Heterospathe_cagayanensis)	Burretiokentia_grandiflora)	Veitchia_spiralis))	Dypsis_decaryi)	Pseudophoenix_vinifera))	((Podococcus_barteri	(Oenocarpus_minor	Oenocarpus_bataua))	(Phoenix_dactylifera	Sabal_domingensis))))))	Geonoma_undata))	Kingia_australis);
((Manicaria_saccifera	((((((((Nypa_fruticans	(Reinhardtia_gracilis	Reinhardtia_simplex))	(Reinhardtia_paiewonskiana	Reinhardtia_latisecta))	((Elaeis_guineensis	Elaeis_oleifera)	(Attalea_speciosa	Bactris_major)))	(Roystonea_regia	Podococcus_barteri))	Orania_palindan)	((Iriartea_deltoidea	((Pseudophoenix_vinifera	Sclerosperma_profizianum)	(Calamus_caryotoides	Chamaedorea_seifrizii)))	(Sabal_domingensis	Phoenix_dactylifera)))	(((Veitchia_spiralis	((Burretiokentia_grandiflora	Dictyosperma_album)	(Heterospathe_cagayanensis	(Hydriastele_microspadix	Kentiopsis_piersoniorum))))	Dypsis_decaryi)	(Oenocarpus_bataua	Oenocarpus_minor)))	((Prestoea_acuminata	(Pelagodoxa_henryana	Geonoma_undata))	(Leopoldinia_pulchra	Serenoa_repens))))	Kingia_australis);
((Burretiokentia_grandiflora	(((((Podococcus_barteri	Geonoma_undata)	((Orania_palindan	(Elaeis_guineensis	Elaeis_oleifera))	((Serenoa_repens	(Manicaria_saccifera	Leopoldinia_pulchra))	(((Roystonea_regia	Bactris_major)	((((Calamus_caryotoides	Nypa_fruticans)	Pelagodoxa_henryana)	((Reinhardtia_gracilis	Reinhardtia_simplex)	(Reinhardtia_paiewonskiana	Reinhardtia_latisecta)))	(Iriartea_deltoidea	Attalea_speciosa)))	((Sabal_domingensis	Phoenix_dactylifera)	(Pseudophoenix_vinifera	(Chamaedorea_seifrizii	Sclerosperma_profizianum)))))))	(Oenocarpus_bataua	Oenocarpus_minor))	(((Prestoea_acuminata	Dictyosperma_album)	Hydriastele_microspadix)	(Heterospathe_cagayanensis	(Veitchia_spiralis	Kentiopsis_piersoniorum))))	Dypsis_decaryi))	Kingia_australis);
((Burretiokentia_grandiflora	(Dictyosperma_album	(((Hydriastele_microspadix	(Kentiopsis_piersoniorum	Heterospathe_cagayanensis))	Dypsis_decaryi)	(((Podococcus_barteri	(((Iriartea_deltoidea	Attalea_speciosa)	((((Sclerosperma_profizianum	Pseudophoenix_vinifera)	(Sabal_domingensis	Phoenix_dactylifera))	((Chamaedorea_seifrizii	Manicaria_saccifera)	(Serenoa_repens	(Roystonea_regia	Leopoldinia_pulchra))))	(((Elaeis_guineensis	Elaeis_oleifera)	(Bactris_major	((Calamus_caryotoides	Nypa_fruticans)	Pelagodoxa_henryana)))	((Reinhardtia_gracilis	Reinhardtia_simplex)	(Reinhardtia_paiewonskiana	Reinhardtia_latisecta)))))	Orania_palindan))	(Oenocarpus_bataua	Oenocarpus_minor))	((Prestoea_acuminata	Veitchia_spiralis)	Geonoma_undata)))))	Kingia_australis);
((Pseudophoenix_vinifera	(((((Sabal_domingensis	Phoenix_dactylifera)	(((Roystonea_regia	Leopoldinia_pulchra)	((((Chamaedorea_seifrizii	(Calamus_caryotoides	Nypa_fruticans))	(Serenoa_repens	Orania_palindan))	Iriartea_deltoidea)	(Pelagodoxa_henryana	((Reinhardtia_gracilis	Reinhardtia_simplex)	(Reinhardtia_paiewonskiana	Reinhardtia_latisecta)))))	(Manicaria_saccifera	(((Oenocarpus_bataua	Oenocarpus_minor)	(Prestoea_acuminata	Geonoma_undata))	((Veitchia_spiralis	(Dictyosperma_album	(((Burretiokentia_grandiflora	Hydriastele_microspadix)	Kentiopsis_piersoniorum)	Heterospathe_cagayanensis)))	Dypsis_decaryi)))))	Podococcus_barteri)	(((Elaeis_guineensis	Elaeis_oleifera)	Attalea_speciosa)	Bactris_major))	Sclerosperma_profizianum))	Kingia_australis);
(((Manicaria_saccifera	((Pelagodoxa_henryana	((Podococcus_barteri	Geonoma_undata)	((((Dictyosperma_album	Veitchia_spiralis)	(Heterospathe_cagayanensis	(Hydriastele_microspadix	(Burretiokentia_grandiflora	Kentiopsis_piersoniorum))))	Dypsis_decaryi)	((Oenocarpus_bataua	Oenocarpus_minor)	Prestoea_acuminata))))	((((Elaeis_guineensis	Elaeis_oleifera)	(Attalea_speciosa	Bactris_major))	((Sclerosperma_profizianum	Pseudophoenix_vinifera)	(Sabal_domingensis	Phoenix_dactylifera)))	((((Serenoa_repens	(Chamaedorea_seifrizii	(Calamus_caryotoides	Nypa_fruticans)))	Orania_palindan)	Iriartea_deltoidea)	(Roystonea_regia	((Reinhardtia_gracilis	Reinhardtia_simplex)	(Reinhardtia_paiewonskiana	Reinhardtia_latisecta)))))))	Leopoldinia_pulchra)	Kingia_australis);
((Manicaria_saccifera	((Geonoma_undata	(((Oenocarpus_bataua	Oenocarpus_minor)	(Serenoa_repens	Prestoea_acuminata))	(((((Burretiokentia_grandiflora	Leopoldinia_pulchra)	Dictyosperma_album)	(Heterospathe_cagayanensis	(Hydriastele_microspadix	Kentiopsis_piersoniorum)))	Dypsis_decaryi)	Veitchia_spiralis)))	(((Sabal_domingensis	Phoenix_dactylifera)	((((Roystonea_regia	((Reinhardtia_gracilis	Reinhardtia_simplex)	(Reinhardtia_paiewonskiana	Reinhardtia_latisecta)))	(Chamaedorea_seifrizii	(((Pelagodoxa_henryana	(Calamus_caryotoides	Nypa_fruticans))	(Sclerosperma_profizianum	Pseudophoenix_vinifera))	Orania_palindan)))	Iriartea_deltoidea)	Podococcus_barteri))	(Attalea_speciosa	((Elaeis_guineensis	Elaeis_oleifera)	Bactris_major)))))	Kingia_australis);
((Leopoldinia_pulchra	((Dictyosperma_album	(((Veitchia_spiralis	(Heterospathe_cagayanensis	(Hydriastele_microspadix	Kentiopsis_piersoniorum)))	((((Manicaria_saccifera	(Orania_palindan	Roystonea_regia))	((((Reinhardtia_gracilis	Reinhardtia_simplex)	(Reinhardtia_paiewonskiana	Reinhardtia_latisecta))	(Bactris_major	((Attalea_speciosa	(Calamus_caryotoides	Nypa_fruticans))	(Elaeis_guineensis	Elaeis_oleifera))))	((((Chamaedorea_seifrizii	Sclerosperma_profizianum)	Pseudophoenix_vinifera)	Iriartea_deltoidea)	(Sabal_domingensis	(Pelagodoxa_henryana	Phoenix_dactylifera)))))	(Podococcus_barteri	Geonoma_undata))	((Oenocarpus_bataua	Oenocarpus_minor)	(Serenoa_repens	Prestoea_acuminata))))	Dypsis_decaryi))	Burretiokentia_grandiflora))	Kingia_australis);
((Leopoldinia_pulchra	((Dictyosperma_album	(((Veitchia_spiralis	(Heterospathe_cagayanensis	(Hydriastele_microspadix	Kentiopsis_piersoniorum)))	(((((Attalea_speciosa	Iriartea_deltoidea)	(((Nypa_fruticans	((Pelagodoxa_henryana	(Calamus_caryotoides	Roystonea_regia))	((Reinhardtia_gracilis	Reinhardtia_simplex)	(Reinhardtia_paiewonskiana	Reinhardtia_latisecta))))	(Bactris_major	(Elaeis_guineensis	Elaeis_oleifera)))	((Sclerosperma_profizianum	Pseudophoenix_vinifera)	(Sabal_domingensis	Phoenix_dactylifera))))	((Orania_palindan	Chamaedorea_seifrizii)	Podococcus_barteri))	((Serenoa_repens	Manicaria_saccifera)	Geonoma_undata))	((Oenocarpus_bataua	Oenocarpus_minor)	Prestoea_acuminata)))	Dypsis_decaryi))	Burretiokentia_grandiflora))	Kingia_australis);
((Manicaria_saccifera	(Geonoma_undata	((((Burretiokentia_grandiflora	Leopoldinia_pulchra)	((Sclerosperma_profizianum	Dypsis_decaryi)	((Serenoa_repens	(Oenocarpus_bataua	Oenocarpus_minor))	Prestoea_acuminata)))	(((Attalea_speciosa	((Pelagodoxa_henryana	(Nypa_fruticans	Calamus_caryotoides))	(Bactris_major	(Elaeis_guineensis	Elaeis_oleifera))))	(((Reinhardtia_gracilis	Reinhardtia_simplex)	(Reinhardtia_paiewonskiana	Reinhardtia_latisecta))	Podococcus_barteri))	(((Iriartea_deltoidea	Roystonea_regia)	(Pseudophoenix_vinifera	Orania_palindan))	(Phoenix_dactylifera	(Sabal_domingensis	Chamaedorea_seifrizii)))))	(((Kentiopsis_piersoniorum	Heterospathe_cagayanensis)	Hydriastele_microspadix)	(Veitchia_spiralis	Dictyosperma_album)))))	Kingia_australis);
((Manicaria_saccifera	((Chamaedorea_seifrizii	(((Pelagodoxa_henryana	Bactris_major)	((Elaeis_guineensis	Elaeis_oleifera)	(Nypa_fruticans	Calamus_caryotoides)))	((Reinhardtia_gracilis	Reinhardtia_simplex)	(Reinhardtia_paiewonskiana	Reinhardtia_latisecta))))	(((Pseudophoenix_vinifera	(Phoenix_dactylifera	Sabal_domingensis))	Roystonea_regia)	((Attalea_speciosa	Iriartea_deltoidea)	((Serenoa_repens	Orania_palindan)	(((((Oenocarpus_bataua	Oenocarpus_minor)	Prestoea_acuminata)	(((Heterospathe_cagayanensis	(Hydriastele_microspadix	Kentiopsis_piersoniorum))	(Veitchia_spiralis	Dictyosperma_album))	((Burretiokentia_grandiflora	Sclerosperma_profizianum)	Dypsis_decaryi)))	(Leopoldinia_pulchra	Geonoma_undata))	Podococcus_barteri))))))	Kingia_australis);
((Geonoma_undata	((Manicaria_saccifera	(Serenoa_repens	Leopoldinia_pulchra))	(((Oenocarpus_bataua	Oenocarpus_minor)	((((Roystonea_regia	((Reinhardtia_gracilis	Reinhardtia_simplex)	(Reinhardtia_latisecta	Reinhardtia_paiewonskiana)))	((Bactris_major	(Elaeis_oleifera	(Pelagodoxa_henryana	Elaeis_guineensis)))	((Pseudophoenix_vinifera	Sclerosperma_profizianum)	((Chamaedorea_seifrizii	(Nypa_fruticans	Calamus_caryotoides))	Orania_palindan))))	((Iriartea_deltoidea	Attalea_speciosa)	(Podococcus_barteri	(Sabal_domingensis	Phoenix_dactylifera))))	Prestoea_acuminata))	((Veitchia_spiralis	((Kentiopsis_piersoniorum	Hydriastele_microspadix)	Heterospathe_cagayanensis))	(Dypsis_decaryi	(Burretiokentia_grandiflora	Dictyosperma_album))))))	Kingia_australis);
((Manicaria_saccifera	(((Roystonea_regia	(Pseudophoenix_vinifera	Bactris_major))	(Iriartea_deltoidea	((Pelagodoxa_henryana	(Nypa_fruticans	((Reinhardtia_gracilis	Reinhardtia_simplex)	(Reinhardtia_latisecta	Reinhardtia_paiewonskiana))))	((Orania_palindan	(Elaeis_oleifera	Elaeis_guineensis))	(Calamus_caryotoides	Chamaedorea_seifrizii)))))	((Sabal_domingensis	Phoenix_dactylifera)	((Attalea_speciosa	((Geonoma_undata	Leopoldinia_pulchra)	Podococcus_barteri))	(((((Burretiokentia_grandiflora	Sclerosperma_profizianum)	Dypsis_decaryi)	Dictyosperma_album)	(Veitchia_spiralis	((Kentiopsis_piersoniorum	Hydriastele_microspadix)	Heterospathe_cagayanensis)))	(Prestoea_acuminata	((Serenoa_repens	Oenocarpus_bataua)	Oenocarpus_minor)))))))	Kingia_australis);
((Manicaria_saccifera	(((Pelagodoxa_henryana	((((Kentiopsis_piersoniorum	Hydriastele_microspadix)	Heterospathe_cagayanensis)	(Burretiokentia_grandiflora	Dypsis_decaryi))	(Veitchia_spiralis	Dictyosperma_album)))	((Oenocarpus_bataua	Oenocarpus_minor)	(Geonoma_undata	Leopoldinia_pulchra)))	((((((Reinhardtia_gracilis	Reinhardtia_simplex)	(Reinhardtia_latisecta	Reinhardtia_paiewonskiana))	Roystonea_regia)	(((Elaeis_oleifera	Elaeis_guineensis)	Attalea_speciosa)	((Iriartea_deltoidea	(Sclerosperma_profizianum	Pseudophoenix_vinifera))	(Podococcus_barteri	(Sabal_domingensis	Phoenix_dactylifera)))))	(Orania_palindan	(Bactris_major	Prestoea_acuminata)))	(((Nypa_fruticans	Calamus_caryotoides)	Chamaedorea_seifrizii)	Serenoa_repens))))	Kingia_australis);
((Roystonea_regia	((Manicaria_saccifera	(((((Geonoma_undata	Dypsis_decaryi)	(((Kentiopsis_piersoniorum	Hydriastele_microspadix)	Heterospathe_cagayanensis)	(Veitchia_spiralis	(Dictyosperma_album	Burretiokentia_grandiflora))))	(Prestoea_acuminata	(Oenocarpus_bataua	Oenocarpus_minor)))	Podococcus_barteri)	(((Sabal_domingensis	((Attalea_speciosa	Iriartea_deltoidea)	(Sclerosperma_profizianum	Pseudophoenix_vinifera)))	Phoenix_dactylifera)	(((((Pelagodoxa_henryana	Nypa_fruticans)	Chamaedorea_seifrizii)	(Calamus_caryotoides	Serenoa_repens))	Orania_palindan)	(((Reinhardtia_gracilis	Reinhardtia_simplex)	(Reinhardtia_latisecta	Reinhardtia_paiewonskiana))	((Elaeis_oleifera	Elaeis_guineensis)	Bactris_major))))))	Leopoldinia_pulchra))	Kingia_australis);
((Manicaria_saccifera	(((Attalea_speciosa	Iriartea_deltoidea)	((Serenoa_repens	Orania_palindan)	(((Podococcus_barteri	Geonoma_undata)	((Dypsis_decaryi	(Leopoldinia_pulchra	(Dictyosperma_album	Burretiokentia_grandiflora)))	((Hydriastele_microspadix	Heterospathe_cagayanensis)	(Veitchia_spiralis	Kentiopsis_piersoniorum))))	(Prestoea_acuminata	(Oenocarpus_bataua	Oenocarpus_minor)))))	((((Pelagodoxa_henryana	Calamus_caryotoides)	Roystonea_regia)	((Sclerosperma_profizianum	Pseudophoenix_vinifera)	(Phoenix_dactylifera	Sabal_domingensis)))	((Nypa_fruticans	((Reinhardtia_gracilis	Reinhardtia_simplex)	(Reinhardtia_latisecta	Reinhardtia_paiewonskiana)))	((Elaeis_oleifera	Elaeis_guineensis)	(Chamaedorea_seifrizii	Bactris_major))))))	Kingia_australis);
((((((Serenoa_repens	Attalea_speciosa)	((Pelagodoxa_henryana	Calamus_caryotoides)	((Elaeis_oleifera	Elaeis_guineensis)	Bactris_major)))	(((Podococcus_barteri	Orania_palindan)	(Leopoldinia_pulchra	Roystonea_regia))	(((Iriartea_deltoidea	(Chamaedorea_seifrizii	(Sclerosperma_profizianum	Pseudophoenix_vinifera)))	(Phoenix_dactylifera	Sabal_domingensis))	(Manicaria_saccifera	(Geonoma_undata	((Dypsis_decaryi	(Dictyosperma_album	((Burretiokentia_grandiflora	Veitchia_spiralis)	((Hydriastele_microspadix	Kentiopsis_piersoniorum)	Heterospathe_cagayanensis))))	(Prestoea_acuminata	(Oenocarpus_bataua	Oenocarpus_minor))))))))	((Reinhardtia_gracilis	Reinhardtia_simplex)	(Reinhardtia_latisecta	Reinhardtia_paiewonskiana)))	Nypa_fruticans)	Kingia_australis);
((Nypa_fruticans	((Reinhardtia_gracilis	Reinhardtia_simplex)	((Reinhardtia_latisecta	Reinhardtia_paiewonskiana)	((((Orania_palindan	((Calamus_caryotoides	(Leopoldinia_pulchra	Roystonea_regia))	Iriartea_deltoidea))	(((Sabal_domingensis	Attalea_speciosa)	((Elaeis_oleifera	Elaeis_guineensis)	(Phoenix_dactylifera	(Sclerosperma_profizianum	Pseudophoenix_vinifera))))	(Bactris_major	(Manicaria_saccifera	((((Burretiokentia_grandiflora	Dictyosperma_album)	(Veitchia_spiralis	((Kentiopsis_piersoniorum	Hydriastele_microspadix)	Heterospathe_cagayanensis)))	(Dypsis_decaryi	((Podococcus_barteri	Geonoma_undata)	(Oenocarpus_bataua	Oenocarpus_minor))))	Prestoea_acuminata)))))	Chamaedorea_seifrizii)	(Serenoa_repens	Pelagodoxa_henryana)))))	Kingia_australis);
((Nypa_fruticans	((((Elaeis_oleifera	Elaeis_guineensis)	(((Sabal_domingensis	Phoenix_dactylifera)	(Sclerosperma_profizianum	Pseudophoenix_vinifera))	(((((Leopoldinia_pulchra	Serenoa_repens)	Manicaria_saccifera)	(Calamus_caryotoides	Roystonea_regia))	((Podococcus_barteri	(Geonoma_undata	((Prestoea_acuminata	(Oenocarpus_bataua	Oenocarpus_minor))	(Dypsis_decaryi	((Hydriastele_microspadix	(Heterospathe_cagayanensis	(Veitchia_spiralis	Kentiopsis_piersoniorum)))	(Burretiokentia_grandiflora	Dictyosperma_album))))))	((Bactris_major	Chamaedorea_seifrizii)	(Iriartea_deltoidea	Attalea_speciosa))))	Orania_palindan)))	Pelagodoxa_henryana)	((Reinhardtia_gracilis	Reinhardtia_simplex)	(Reinhardtia_latisecta	Reinhardtia_paiewonskiana))))	Kingia_australis);
(((Manicaria_saccifera	(((((Roystonea_regia	(((Elaeis_oleifera	Elaeis_guineensis)	((Orania_palindan	Calamus_caryotoides)	Chamaedorea_seifrizii))	(Iriartea_deltoidea	((Reinhardtia_gracilis	Reinhardtia_simplex)	(Reinhardtia_latisecta	Reinhardtia_paiewonskiana)))))	(((Sabal_domingensis	(Pelagodoxa_henryana	Phoenix_dactylifera))	(Attalea_speciosa	(Sclerosperma_profizianum	Pseudophoenix_vinifera)))	Podococcus_barteri))	Bactris_major)	((Prestoea_acuminata	(Serenoa_repens	(Oenocarpus_bataua	Oenocarpus_minor)))	(Dypsis_decaryi	((((Heterospathe_cagayanensis	Kentiopsis_piersoniorum)	Hydriastele_microspadix)	Burretiokentia_grandiflora)	(Veitchia_spiralis	Dictyosperma_album)))))	(Geonoma_undata	Leopoldinia_pulchra)))	Nypa_fruticans)	Kingia_australis);
((Dictyosperma_album	(((Burretiokentia_grandiflora	((((Nypa_fruticans	Manicaria_saccifera)	((Bactris_major	Roystonea_regia)	((((Sabal_domingensis	(Pelagodoxa_henryana	Phoenix_dactylifera))	(Podococcus_barteri	(Iriartea_deltoidea	Attalea_speciosa)))	(Sclerosperma_profizianum	Pseudophoenix_vinifera))	(((Reinhardtia_gracilis	Reinhardtia_simplex)	(Reinhardtia_latisecta	Reinhardtia_paiewonskiana))	((Elaeis_oleifera	Elaeis_guineensis)	(Orania_palindan	(Calamus_caryotoides	Chamaedorea_seifrizii)))))))	(Leopoldinia_pulchra	Geonoma_undata))	((Oenocarpus_bataua	Oenocarpus_minor)	(Prestoea_acuminata	Serenoa_repens))))	Dypsis_decaryi)	(Veitchia_spiralis	(Heterospathe_cagayanensis	(Kentiopsis_piersoniorum	Hydriastele_microspadix)))))	Kingia_australis);
(((Nypa_fruticans	(Reinhardtia_simplex	Reinhardtia_gracilis))	((Reinhardtia_latisecta	Reinhardtia_paiewonskiana)	(((Pseudophoenix_vinifera	Orania_palindan)	((Serenoa_repens	Pelagodoxa_henryana)	(Chamaedorea_seifrizii	Calamus_caryotoides)))	((Iriartea_deltoidea	Roystonea_regia)	(((Phoenix_dactylifera	Sabal_domingensis)	(((Leopoldinia_pulchra	Sclerosperma_profizianum)	Attalea_speciosa)	((Prestoea_acuminata	(Oenocarpus_minor	Oenocarpus_bataua))	(((((Heterospathe_cagayanensis	(Hydriastele_microspadix	Kentiopsis_piersoniorum))	(Burretiokentia_grandiflora	Dictyosperma_album))	(Geonoma_undata	Veitchia_spiralis))	Dypsis_decaryi)	Podococcus_barteri))))	((Bactris_major	(Elaeis_oleifera	Elaeis_guineensis))	Manicaria_saccifera))))))	Kingia_australis);
((Manicaria_saccifera	((((((Sabal_domingensis	(Iriartea_deltoidea	Attalea_speciosa))	((((Sclerosperma_profizianum	Pseudophoenix_vinifera)	Phoenix_dactylifera)	Leopoldinia_pulchra)	(Orania_palindan	(Elaeis_oleifera	Elaeis_guineensis))))	((Roystonea_regia	Bactris_major)	((Reinhardtia_simplex	Reinhardtia_gracilis)	(Reinhardtia_latisecta	Reinhardtia_paiewonskiana))))	(((Chamaedorea_seifrizii	(Calamus_caryotoides	Nypa_fruticans))	Pelagodoxa_henryana)	(Podococcus_barteri	((Prestoea_acuminata	(Oenocarpus_minor	Oenocarpus_bataua))	(((Burretiokentia_grandiflora	Dictyosperma_album)	(Veitchia_spiralis	(Heterospathe_cagayanensis	(Hydriastele_microspadix	Kentiopsis_piersoniorum))))	Dypsis_decaryi)))))	Geonoma_undata)	Serenoa_repens))	Kingia_australis);
((Pseudophoenix_vinifera	(((Orania_palindan	(Elaeis_oleifera	(Leopoldinia_pulchra	Elaeis_guineensis)))	(((((Oenocarpus_minor	Oenocarpus_bataua)	((Podococcus_barteri	((Reinhardtia_simplex	Reinhardtia_gracilis)	(Reinhardtia_latisecta	Reinhardtia_paiewonskiana)))	Bactris_major))	(Roystonea_regia	((Prestoea_acuminata	(((Burretiokentia_grandiflora	Dictyosperma_album)	(Hydriastele_microspadix	((Veitchia_spiralis	Kentiopsis_piersoniorum)	Heterospathe_cagayanensis)))	Dypsis_decaryi))	((Manicaria_saccifera	Geonoma_undata)	((Nypa_fruticans	(Chamaedorea_seifrizii	Calamus_caryotoides))	(Pelagodoxa_henryana	Serenoa_repens))))))	(Attalea_speciosa	(Sabal_domingensis	Phoenix_dactylifera)))	Iriartea_deltoidea))	Sclerosperma_profizianum))	Kingia_australis);
((Prestoea_acuminata	((Oenocarpus_minor	Oenocarpus_bataua)	(((Podococcus_barteri	Geonoma_undata)	(Dypsis_decaryi	(Dictyosperma_album	((Burretiokentia_grandiflora	Veitchia_spiralis)	((Hydriastele_microspadix	Kentiopsis_piersoniorum)	Heterospathe_cagayanensis)))))	(Manicaria_saccifera	((((((Sclerosperma_profizianum	Pseudophoenix_vinifera)	(Chamaedorea_seifrizii	Calamus_caryotoides))	(Serenoa_repens	Orania_palindan))	(Leopoldinia_pulchra	Roystonea_regia))	(Sabal_domingensis	Phoenix_dactylifera))	((Iriartea_deltoidea	Attalea_speciosa)	((Nypa_fruticans	((Reinhardtia_simplex	Reinhardtia_gracilis)	(Reinhardtia_latisecta	Reinhardtia_paiewonskiana)))	(Bactris_major	(Elaeis_oleifera	(Pelagodoxa_henryana	Elaeis_guineensis))))))))))	Kingia_australis);
((Manicaria_saccifera	((Prestoea_acuminata	(((Pelagodoxa_henryana	(Podococcus_barteri	(Geonoma_undata	((Oenocarpus_minor	Oenocarpus_bataua)	(Dypsis_decaryi	(((Leopoldinia_pulchra	Burretiokentia_grandiflora)	Dictyosperma_album)	((Hydriastele_microspadix	(Veitchia_spiralis	Kentiopsis_piersoniorum))	Heterospathe_cagayanensis)))))))	(Chamaedorea_seifrizii	((Sclerosperma_profizianum	Pseudophoenix_vinifera)	(Sabal_domingensis	Phoenix_dactylifera))))	((Nypa_fruticans	((Reinhardtia_simplex	Reinhardtia_gracilis)	(Reinhardtia_latisecta	Reinhardtia_paiewonskiana)))	(Iriartea_deltoidea	((Calamus_caryotoides	Roystonea_regia)	(Serenoa_repens	Orania_palindan))))))	(Bactris_major	(Attalea_speciosa	(Elaeis_oleifera	Elaeis_guineensis)))))	Kingia_australis);
((Geonoma_undata	(Dypsis_decaryi	((((Burretiokentia_grandiflora	Dictyosperma_album)	(((((Pelagodoxa_henryana	Phoenix_dactylifera)	Sabal_domingensis)	((Sclerosperma_profizianum	(((Pseudophoenix_vinifera	Iriartea_deltoidea)	(Chamaedorea_seifrizii	((Nypa_fruticans	Calamus_caryotoides)	(Serenoa_repens	Orania_palindan))))	(Roystonea_regia	((Reinhardtia_simplex	Reinhardtia_gracilis)	(Reinhardtia_latisecta	Reinhardtia_paiewonskiana)))))	((Bactris_major	(Attalea_speciosa	(Elaeis_oleifera	Elaeis_guineensis)))	(Leopoldinia_pulchra	Manicaria_saccifera))))	Podococcus_barteri)	(Prestoea_acuminata	(Oenocarpus_minor	Oenocarpus_bataua))))	((Veitchia_spiralis	Kentiopsis_piersoniorum)	Heterospathe_cagayanensis))	Hydriastele_microspadix)))	Kingia_australis);
((Bactris_major	(((Elaeis_oleifera	(Pelagodoxa_henryana	Elaeis_guineensis))	(((Roystonea_regia	((Reinhardtia_simplex	Reinhardtia_gracilis)	(Reinhardtia_latisecta	Reinhardtia_paiewonskiana)))	((Chamaedorea_seifrizii	Manicaria_saccifera)	((((Phoenix_dactylifera	Sabal_domingensis)	(Podococcus_barteri	((Serenoa_repens	Prestoea_acuminata)	(Oenocarpus_minor	Oenocarpus_bataua))))	(((Burretiokentia_grandiflora	Dictyosperma_album)	(((Hydriastele_microspadix	Kentiopsis_piersoniorum)	Heterospathe_cagayanensis)	Veitchia_spiralis))	(Geonoma_undata	Dypsis_decaryi)))	(Attalea_speciosa	Iriartea_deltoidea))))	(Orania_palindan	((Nypa_fruticans	Calamus_caryotoides)	(Pseudophoenix_vinifera	Sclerosperma_profizianum)))))	Leopoldinia_pulchra))	Kingia_australis);
((Geonoma_undata	(Dypsis_decaryi	(((((((Elaeis_oleifera	Elaeis_guineensis)	((((Chamaedorea_seifrizii	(Calamus_caryotoides	Nypa_fruticans))	Serenoa_repens)	Orania_palindan)	((Roystonea_regia	((Reinhardtia_simplex	Reinhardtia_gracilis)	(Reinhardtia_latisecta	Reinhardtia_paiewonskiana)))	(Iriartea_deltoidea	(Pseudophoenix_vinifera	Sclerosperma_profizianum)))))	(Attalea_speciosa	Bactris_major))	(((Pelagodoxa_henryana	Phoenix_dactylifera)	Sabal_domingensis)	Podococcus_barteri))	Manicaria_saccifera)	(Prestoea_acuminata	(Oenocarpus_minor	Oenocarpus_bataua)))	((Burretiokentia_grandiflora	Leopoldinia_pulchra)	(Dictyosperma_album	(((Hydriastele_microspadix	Kentiopsis_piersoniorum)	Heterospathe_cagayanensis)	Veitchia_spiralis))))))	Kingia_australis);
((Manicaria_saccifera	(((Leopoldinia_pulchra	Roystonea_regia)	((((((Pelagodoxa_henryana	Chamaedorea_seifrizii)	(Calamus_caryotoides	Nypa_fruticans))	(Serenoa_repens	Orania_palindan))	((Elaeis_oleifera	Elaeis_guineensis)	((Reinhardtia_simplex	Reinhardtia_gracilis)	(Reinhardtia_latisecta	Reinhardtia_paiewonskiana))))	Iriartea_deltoidea)	(((Attalea_speciosa	Bactris_major)	(((Burretiokentia_grandiflora	((Pseudophoenix_vinifera	Sclerosperma_profizianum)	Dypsis_decaryi))	((Hydriastele_microspadix	Kentiopsis_piersoniorum)	Heterospathe_cagayanensis))	(Dictyosperma_album	Veitchia_spiralis)))	(((Phoenix_dactylifera	Sabal_domingensis)	Podococcus_barteri)	(Prestoea_acuminata	(Oenocarpus_minor	Oenocarpus_bataua))))))	Geonoma_undata))	Kingia_australis);
((Burretiokentia_grandiflora	(((Dypsis_decaryi	((Prestoea_acuminata	(Oenocarpus_minor	Oenocarpus_bataua))	(((((Roystonea_regia	((Pelagodoxa_henryana	Nypa_fruticans)	((Reinhardtia_simplex	Reinhardtia_gracilis)	(Reinhardtia_latisecta	Reinhardtia_paiewonskiana))))	(Calamus_caryotoides	Orania_palindan))	(Attalea_speciosa	((Elaeis_oleifera	Elaeis_guineensis)	Bactris_major)))	(Chamaedorea_seifrizii	(((Pseudophoenix_vinifera	Sclerosperma_profizianum)	Iriartea_deltoidea)	((Phoenix_dactylifera	Sabal_domingensis)	Podococcus_barteri))))	((Serenoa_repens	Manicaria_saccifera)	(Geonoma_undata	Leopoldinia_pulchra)))))	(Veitchia_spiralis	((Hydriastele_microspadix	Kentiopsis_piersoniorum)	Heterospathe_cagayanensis)))	Dictyosperma_album))	Kingia_australis);
(((Burretiokentia_grandiflora	(Dictyosperma_album	((((Heterospathe_cagayanensis	(Hydriastele_microspadix	Kentiopsis_piersoniorum))	Veitchia_spiralis)	(Geonoma_undata	((Prestoea_acuminata	(Orania_palindan	(((Manicaria_saccifera	((Roystonea_regia	((Reinhardtia_gracilis	Reinhardtia_simplex)	(Reinhardtia_paiewonskiana	Reinhardtia_latisecta)))	(Sabal_domingensis	Phoenix_dactylifera)))	((Elaeis_guineensis	Elaeis_oleifera)	((Chamaedorea_seifrizii	((Pelagodoxa_henryana	Serenoa_repens)	(Nypa_fruticans	Calamus_caryotoides)))	(Bactris_major	(Sclerosperma_profizianum	Pseudophoenix_vinifera)))))	(Attalea_speciosa	Iriartea_deltoidea))))	(Podococcus_barteri	(Oenocarpus_bataua	Oenocarpus_minor)))))	Dypsis_decaryi)))	Leopoldinia_pulchra)	Kingia_australis);
((Geonoma_undata	(((((((Heterospathe_cagayanensis	(Hydriastele_microspadix	Kentiopsis_piersoniorum))	(Burretiokentia_grandiflora	Veitchia_spiralis))	Dictyosperma_album)	Dypsis_decaryi)	((Oenocarpus_bataua	Oenocarpus_minor)	Prestoea_acuminata))	(Attalea_speciosa	((((Sabal_domingensis	Phoenix_dactylifera)	Roystonea_regia)	(Iriartea_deltoidea	(((Bactris_major	(Sclerosperma_profizianum	Pseudophoenix_vinifera))	((((Nypa_fruticans	Calamus_caryotoides)	(Chamaedorea_seifrizii	(Leopoldinia_pulchra	Serenoa_repens)))	((Elaeis_guineensis	Elaeis_oleifera)	Orania_palindan))	Pelagodoxa_henryana))	((Reinhardtia_gracilis	Reinhardtia_simplex)	(Reinhardtia_paiewonskiana	Reinhardtia_latisecta)))))	Manicaria_saccifera)))	Podococcus_barteri))	Kingia_australis);
((Burretiokentia_grandiflora	(Dictyosperma_album	((Dypsis_decaryi	(((Oenocarpus_bataua	Oenocarpus_minor)	Prestoea_acuminata)	((Podococcus_barteri	Geonoma_undata)	((Sabal_domingensis	Attalea_speciosa)	((Bactris_major	Roystonea_regia)	((Iriartea_deltoidea	(((Nypa_fruticans	Calamus_caryotoides)	Chamaedorea_seifrizii)	((((Elaeis_guineensis	Elaeis_oleifera)	((Sclerosperma_profizianum	(Serenoa_repens	Orania_palindan))	Leopoldinia_pulchra))	(((Reinhardtia_gracilis	Reinhardtia_simplex)	(Reinhardtia_paiewonskiana	Reinhardtia_latisecta))	(Phoenix_dactylifera	Pseudophoenix_vinifera)))	Pelagodoxa_henryana)))	Manicaria_saccifera))))))	((Heterospathe_cagayanensis	(Hydriastele_microspadix	Kentiopsis_piersoniorum))	Veitchia_spiralis))))	Kingia_australis);
((Manicaria_saccifera	(((Sabal_domingensis	Phoenix_dactylifera)	((Roystonea_regia	((Reinhardtia_gracilis	Reinhardtia_simplex)	(Reinhardtia_paiewonskiana	Reinhardtia_latisecta)))	((Bactris_major	(Elaeis_guineensis	Elaeis_oleifera))	((Orania_palindan	(Pseudophoenix_vinifera	Sclerosperma_profizianum))	(((Nypa_fruticans	Calamus_caryotoides)	Chamaedorea_seifrizii)	(Leopoldinia_pulchra	(Pelagodoxa_henryana	Serenoa_repens)))))))	(((Oenocarpus_bataua	Oenocarpus_minor)	Prestoea_acuminata)	(((Iriartea_deltoidea	Attalea_speciosa)	(Podococcus_barteri	Geonoma_undata))	(((((Hydriastele_microspadix	Kentiopsis_piersoniorum)	Heterospathe_cagayanensis)	Veitchia_spiralis)	(Burretiokentia_grandiflora	Dictyosperma_album))	Dypsis_decaryi)))))	Kingia_australis);
((Manicaria_saccifera	((((((Podococcus_barteri	Geonoma_undata)	((((Heterospathe_cagayanensis	Hydriastele_microspadix)	(Burretiokentia_grandiflora	Dictyosperma_album))	Dypsis_decaryi)	(Veitchia_spiralis	Kentiopsis_piersoniorum)))	((Oenocarpus_bataua	Oenocarpus_minor)	Prestoea_acuminata))	((Bactris_major	(Roystonea_regia	((Reinhardtia_gracilis	Reinhardtia_simplex)	(Reinhardtia_paiewonskiana	Reinhardtia_latisecta))))	((Sabal_domingensis	(Iriartea_deltoidea	Attalea_speciosa))	(Phoenix_dactylifera	(((Calamus_caryotoides	Orania_palindan)	((Pelagodoxa_henryana	Elaeis_guineensis)	Elaeis_oleifera))	(Pseudophoenix_vinifera	Sclerosperma_profizianum))))))	(Chamaedorea_seifrizii	(Leopoldinia_pulchra	Serenoa_repens)))	Nypa_fruticans))	Kingia_australis);
((Manicaria_saccifera	(((((Podococcus_barteri	Geonoma_undata)	(Dypsis_decaryi	((((Veitchia_spiralis	Kentiopsis_piersoniorum)	Heterospathe_cagayanensis)	Hydriastele_microspadix)	(Burretiokentia_grandiflora	Dictyosperma_album))))	((Oenocarpus_bataua	Oenocarpus_minor)	Prestoea_acuminata))	((Bactris_major	(((Nypa_fruticans	((Reinhardtia_gracilis	Reinhardtia_simplex)	(Reinhardtia_paiewonskiana	Reinhardtia_latisecta)))	(Orania_palindan	(Elaeis_guineensis	Elaeis_oleifera)))	((Pseudophoenix_vinifera	Sclerosperma_profizianum)	(Sabal_domingensis	Phoenix_dactylifera))))	(((Pelagodoxa_henryana	(Calamus_caryotoides	Chamaedorea_seifrizii))	Roystonea_regia)	(Iriartea_deltoidea	Attalea_speciosa))))	(Leopoldinia_pulchra	Serenoa_repens)))	Kingia_australis);
(((Bactris_major	Leopoldinia_pulchra)	(((Reinhardtia_gracilis	Reinhardtia_simplex)	(Reinhardtia_paiewonskiana	Reinhardtia_latisecta))	((Elaeis_guineensis	Elaeis_oleifera)	((Sclerosperma_profizianum	Orania_palindan)	(((((Nypa_fruticans	Calamus_caryotoides)	Chamaedorea_seifrizii)	Roystonea_regia)	((Sabal_domingensis	((Serenoa_repens	(Attalea_speciosa	Iriartea_deltoidea))	Prestoea_acuminata))	(((Podococcus_barteri	Geonoma_undata)	(Pelagodoxa_henryana	((Dypsis_decaryi	((((Veitchia_spiralis	Kentiopsis_piersoniorum)	Heterospathe_cagayanensis)	Hydriastele_microspadix)	(Burretiokentia_grandiflora	Dictyosperma_album)))	(Oenocarpus_bataua	Oenocarpus_minor))))	Manicaria_saccifera)))	(Pseudophoenix_vinifera	Phoenix_dactylifera))))))	Kingia_australis);
((Elaeis_oleifera	(((Leopoldinia_pulchra	Orania_palindan)	((((Sabal_domingensis	((Attalea_speciosa	Iriartea_deltoidea)	Prestoea_acuminata))	(((Pelagodoxa_henryana	((Oenocarpus_bataua	Oenocarpus_minor)	(Podococcus_barteri	(Geonoma_undata	(Dypsis_decaryi	((((Hydriastele_microspadix	Kentiopsis_piersoniorum)	Heterospathe_cagayanensis)	(Burretiokentia_grandiflora	Dictyosperma_album))	Veitchia_spiralis))))))	Manicaria_saccifera)	Bactris_major))	((Serenoa_repens	((Nypa_fruticans	Calamus_caryotoides)	Chamaedorea_seifrizii))	Roystonea_regia))	(((Reinhardtia_gracilis	Reinhardtia_simplex)	(Reinhardtia_paiewonskiana	Reinhardtia_latisecta))	((Sclerosperma_profizianum	Pseudophoenix_vinifera)	Phoenix_dactylifera))))	Elaeis_guineensis))	Kingia_australis);
((Manicaria_saccifera	(((Podococcus_barteri	((Elaeis_guineensis	Elaeis_oleifera)	(Sclerosperma_profizianum	(Serenoa_repens	Orania_palindan))))	(((Prestoea_acuminata	(Oenocarpus_bataua	Oenocarpus_minor))	(Dypsis_decaryi	(((Burretiokentia_grandiflora	(Hydriastele_microspadix	Kentiopsis_piersoniorum))	Heterospathe_cagayanensis)	(Veitchia_spiralis	Dictyosperma_album))))	(Leopoldinia_pulchra	Geonoma_undata)))	((((Nypa_fruticans	Pelagodoxa_henryana)	(Calamus_caryotoides	Chamaedorea_seifrizii))	Roystonea_regia)	((((Attalea_speciosa	Iriartea_deltoidea)	((Reinhardtia_gracilis	Reinhardtia_simplex)	(Reinhardtia_paiewonskiana	Reinhardtia_latisecta)))	(Bactris_major	Pseudophoenix_vinifera))	(Phoenix_dactylifera	Sabal_domingensis)))))	Kingia_australis);
((Manicaria_saccifera	((Leopoldinia_pulchra	Geonoma_undata)	((Dypsis_decaryi	((Burretiokentia_grandiflora	((Veitchia_spiralis	Kentiopsis_piersoniorum)	(Hydriastele_microspadix	Heterospathe_cagayanensis)))	Dictyosperma_album))	((((((Bactris_major	Pseudophoenix_vinifera)	((Pelagodoxa_henryana	(Nypa_fruticans	Calamus_caryotoides))	(Elaeis_guineensis	Elaeis_oleifera)))	(Sclerosperma_profizianum	(Serenoa_repens	Orania_palindan)))	((Roystonea_regia	((Reinhardtia_gracilis	Reinhardtia_simplex)	(Reinhardtia_paiewonskiana	Reinhardtia_latisecta)))	(Prestoea_acuminata	(Attalea_speciosa	Iriartea_deltoidea))))	((Podococcus_barteri	(Phoenix_dactylifera	Sabal_domingensis))	Chamaedorea_seifrizii))	(Oenocarpus_bataua	Oenocarpus_minor)))))	Kingia_australis);
(((Nypa_fruticans	(Reinhardtia_simplex	Reinhardtia_gracilis))	((((Serenoa_repens	Attalea_speciosa)	(((Podococcus_barteri	(((Dypsis_decaryi	(((Heterospathe_cagayanensis	(Kentiopsis_piersoniorum	Hydriastele_microspadix))	(Dictyosperma_album	Burretiokentia_grandiflora))	Veitchia_spiralis))	((Leopoldinia_pulchra	Geonoma_undata)	Manicaria_saccifera))	(Prestoea_acuminata	(Oenocarpus_bataua	Oenocarpus_minor))))	((Phoenix_dactylifera	Sabal_domingensis)	(((Chamaedorea_seifrizii	Sclerosperma_profizianum)	Pseudophoenix_vinifera)	Iriartea_deltoidea)))	(Bactris_major	((Orania_palindan	Calamus_caryotoides)	((Pelagodoxa_henryana	Elaeis_guineensis)	Elaeis_oleifera)))))	Roystonea_regia)	(Reinhardtia_latisecta	Reinhardtia_paiewonskiana)))	Kingia_australis);
((Pseudophoenix_vinifera	((((((Phoenix_dactylifera	Sabal_domingensis)	Chamaedorea_seifrizii)	((((Iriartea_deltoidea	Attalea_speciosa)	(((Reinhardtia_latisecta	Reinhardtia_paiewonskiana)	(Reinhardtia_simplex	Reinhardtia_gracilis))	Bactris_major))	Roystonea_regia)	(((((Dypsis_decaryi	((Veitchia_spiralis	(Dictyosperma_album	Burretiokentia_grandiflora))	(Heterospathe_cagayanensis	(Kentiopsis_piersoniorum	Hydriastele_microspadix))))	(Prestoea_acuminata	(Oenocarpus_bataua	Oenocarpus_minor)))	Podococcus_barteri)	Geonoma_undata)	((Leopoldinia_pulchra	Serenoa_repens)	Manicaria_saccifera))))	((Nypa_fruticans	Calamus_caryotoides)	((Elaeis_guineensis	Elaeis_oleifera)	Orania_palindan)))	Pelagodoxa_henryana)	Sclerosperma_profizianum))	Kingia_australis);
((Manicaria_saccifera	(Geonoma_undata	(((Roystonea_regia	Leopoldinia_pulchra)	Serenoa_repens)	((((Orania_palindan	(Pelagodoxa_henryana	(Chamaedorea_seifrizii	(Nypa_fruticans	Calamus_caryotoides))))	((Iriartea_deltoidea	(Sclerosperma_profizianum	Pseudophoenix_vinifera))	(Podococcus_barteri	(Phoenix_dactylifera	Sabal_domingensis))))	(((Reinhardtia_latisecta	Reinhardtia_paiewonskiana)	(Reinhardtia_simplex	Reinhardtia_gracilis))	((Elaeis_guineensis	Elaeis_oleifera)	(Bactris_major	Attalea_speciosa))))	((Dypsis_decaryi	((Burretiokentia_grandiflora	(Heterospathe_cagayanensis	(Kentiopsis_piersoniorum	Hydriastele_microspadix)))	(Veitchia_spiralis	Dictyosperma_album)))	(Prestoea_acuminata	(Oenocarpus_bataua	Oenocarpus_minor)))))))	Kingia_australis);
((Manicaria_saccifera	((Serenoa_repens	Geonoma_undata)	((Dypsis_decaryi	((Veitchia_spiralis	((Kentiopsis_piersoniorum	Hydriastele_microspadix)	Heterospathe_cagayanensis))	(Dictyosperma_album	(Leopoldinia_pulchra	Burretiokentia_grandiflora))))	((Prestoea_acuminata	(Oenocarpus_bataua	Oenocarpus_minor))	(((Roystonea_regia	Orania_palindan)	((((Phoenix_dactylifera	Sabal_domingensis)	Iriartea_deltoidea)	(Chamaedorea_seifrizii	(Sclerosperma_profizianum	Pseudophoenix_vinifera)))	((Nypa_fruticans	((Reinhardtia_latisecta	Reinhardtia_paiewonskiana)	(Reinhardtia_simplex	Reinhardtia_gracilis)))	(Attalea_speciosa	((Calamus_caryotoides	(Pelagodoxa_henryana	(Elaeis_guineensis	Elaeis_oleifera)))	Bactris_major)))))	Podococcus_barteri)))))	Kingia_australis);
((Manicaria_saccifera	((Geonoma_undata	(((((Attalea_speciosa	((Elaeis_guineensis	Elaeis_oleifera)	(Bactris_major	((Nypa_fruticans	Calamus_caryotoides)	Pelagodoxa_henryana))))	(Roystonea_regia	((Reinhardtia_latisecta	Reinhardtia_paiewonskiana)	(Reinhardtia_simplex	Reinhardtia_gracilis))))	(Phoenix_dactylifera	((Sabal_domingensis	Chamaedorea_seifrizii)	(Iriartea_deltoidea	(Sclerosperma_profizianum	Pseudophoenix_vinifera)))))	((Serenoa_repens	Orania_palindan)	Podococcus_barteri))	((((Dictyosperma_album	Veitchia_spiralis)	((Kentiopsis_piersoniorum	Hydriastele_microspadix)	Heterospathe_cagayanensis))	Dypsis_decaryi)	(Prestoea_acuminata	(Oenocarpus_bataua	Oenocarpus_minor)))))	(Leopoldinia_pulchra	Burretiokentia_grandiflora)))	Kingia_australis);
(((Manicaria_saccifera	(((Calamus_caryotoides	(Elaeis_guineensis	Elaeis_oleifera))	(Bactris_major	Pelagodoxa_henryana))	((((Sabal_domingensis	Pseudophoenix_vinifera)	Phoenix_dactylifera)	(Roystonea_regia	((Reinhardtia_latisecta	Reinhardtia_paiewonskiana)	(Reinhardtia_simplex	Reinhardtia_gracilis))))	((((((Dictyosperma_album	(Veitchia_spiralis	((Burretiokentia_grandiflora	(Kentiopsis_piersoniorum	Hydriastele_microspadix))	Heterospathe_cagayanensis)))	Dypsis_decaryi)	(Geonoma_undata	Leopoldinia_pulchra))	Podococcus_barteri)	(Oenocarpus_bataua	Oenocarpus_minor))	((Prestoea_acuminata	Attalea_speciosa)	(Chamaedorea_seifrizii	(Iriartea_deltoidea	(Sclerosperma_profizianum	(Serenoa_repens	Orania_palindan)))))))))	Nypa_fruticans)	Kingia_australis);
((Manicaria_saccifera	(((Attalea_speciosa	(Podococcus_barteri	(Geonoma_undata	Leopoldinia_pulchra)))	((Prestoea_acuminata	(Oenocarpus_bataua	Oenocarpus_minor))	((Dictyosperma_album	(Veitchia_spiralis	(Burretiokentia_grandiflora	((Kentiopsis_piersoniorum	Hydriastele_microspadix)	Heterospathe_cagayanensis))))	Dypsis_decaryi)))	((Sabal_domingensis	Phoenix_dactylifera)	((((Calamus_caryotoides	(Elaeis_guineensis	Elaeis_oleifera))	(Bactris_major	Pelagodoxa_henryana))	(((Serenoa_repens	Chamaedorea_seifrizii)	(Nypa_fruticans	((Reinhardtia_latisecta	Reinhardtia_paiewonskiana)	(Reinhardtia_simplex	Reinhardtia_gracilis))))	((Orania_palindan	Roystonea_regia)	(Pseudophoenix_vinifera	Iriartea_deltoidea))))	Sclerosperma_profizianum))))	Kingia_australis);
((Geonoma_undata	((((Oenocarpus_bataua	Oenocarpus_minor)	((Heterospathe_cagayanensis	(Burretiokentia_grandiflora	((((((Iriartea_deltoidea	(Sclerosperma_profizianum	Pseudophoenix_vinifera))	(Sabal_domingensis	Phoenix_dactylifera))	((Orania_palindan	((Elaeis_guineensis	Elaeis_oleifera)	(((Reinhardtia_latisecta	Reinhardtia_paiewonskiana)	(Reinhardtia_simplex	Reinhardtia_gracilis))	Bactris_major)))	(Chamaedorea_seifrizii	((Nypa_fruticans	Calamus_caryotoides)	Pelagodoxa_henryana))))	Roystonea_regia)	Manicaria_saccifera)	(((Leopoldinia_pulchra	Serenoa_repens)	Attalea_speciosa)	(Prestoea_acuminata	Veitchia_spiralis)))))	Dictyosperma_album))	Podococcus_barteri)	((Dypsis_decaryi	Kentiopsis_piersoniorum)	Hydriastele_microspadix)))	Kingia_australis);
((Nypa_fruticans	(((Reinhardtia_latisecta	Reinhardtia_paiewonskiana)	(Reinhardtia_simplex	Reinhardtia_gracilis))	(Bactris_major	((Iriartea_deltoidea	Attalea_speciosa)	(((Elaeis_guineensis	Elaeis_oleifera)	(Roystonea_regia	(Calamus_caryotoides	Pelagodoxa_henryana)))	((Chamaedorea_seifrizii	(Sclerosperma_profizianum	Pseudophoenix_vinifera))	(((Sabal_domingensis	Phoenix_dactylifera)	(Leopoldinia_pulchra	Manicaria_saccifera))	(((Orania_palindan	Podococcus_barteri)	Geonoma_undata)	((((Veitchia_spiralis	Kentiopsis_piersoniorum)	(((Dictyosperma_album	Burretiokentia_grandiflora)	Heterospathe_cagayanensis)	Hydriastele_microspadix))	Dypsis_decaryi)	((Oenocarpus_bataua	Oenocarpus_minor)	(Prestoea_acuminata	Serenoa_repens)))))))))))	Kingia_australis);
(((Manicaria_saccifera	((((Oenocarpus_bataua	Oenocarpus_minor)	Prestoea_acuminata)	(((Dictyosperma_album	Dypsis_decaryi)	(Veitchia_spiralis	((Kentiopsis_piersoniorum	Hydriastele_microspadix)	Heterospathe_cagayanensis)))	(Podococcus_barteri	Geonoma_undata)))	((((Chamaedorea_seifrizii	(Nypa_fruticans	Calamus_caryotoides))	(Serenoa_repens	Orania_palindan))	Roystonea_regia)	((((Iriartea_deltoidea	Attalea_speciosa)	((Sclerosperma_profizianum	Pseudophoenix_vinifera)	Sabal_domingensis))	Phoenix_dactylifera)	((((Elaeis_guineensis	Elaeis_oleifera)	(Leopoldinia_pulchra	Bactris_major))	Pelagodoxa_henryana)	((Reinhardtia_latisecta	Reinhardtia_paiewonskiana)	(Reinhardtia_simplex	Reinhardtia_gracilis)))))))	Burretiokentia_grandiflora)	Kingia_australis);
(((Leopoldinia_pulchra	Geonoma_undata)	(Podococcus_barteri	((((((Reinhardtia_gracilis	Reinhardtia_simplex)	(Reinhardtia_paiewonskiana	Reinhardtia_latisecta))	(Attalea_speciosa	((Elaeis_guineensis	Elaeis_oleifera)	(Pelagodoxa_henryana	Bactris_major))))	((Roystonea_regia	((Serenoa_repens	Orania_palindan)	((Nypa_fruticans	Calamus_caryotoides)	Chamaedorea_seifrizii)))	((Sabal_domingensis	Phoenix_dactylifera)	((Sclerosperma_profizianum	Pseudophoenix_vinifera)	Iriartea_deltoidea))))	Manicaria_saccifera)	((Prestoea_acuminata	(Oenocarpus_minor	Oenocarpus_bataua))	(((Dictyosperma_album	Burretiokentia_grandiflora)	(((Kentiopsis_piersoniorum	Hydriastele_microspadix)	Heterospathe_cagayanensis)	Veitchia_spiralis))	Dypsis_decaryi)))))	Kingia_australis);
(((Nypa_fruticans	Calamus_caryotoides)	(Chamaedorea_seifrizii	(((Elaeis_guineensis	Elaeis_oleifera)	(((((((Reinhardtia_gracilis	Reinhardtia_simplex)	(Reinhardtia_paiewonskiana	Reinhardtia_latisecta))	(Sabal_domingensis	Phoenix_dactylifera))	Roystonea_regia)	(Manicaria_saccifera	(((Prestoea_acuminata	(Oenocarpus_minor	Oenocarpus_bataua))	(((Veitchia_spiralis	((Dictyosperma_album	(Leopoldinia_pulchra	Burretiokentia_grandiflora))	((Kentiopsis_piersoniorum	Hydriastele_microspadix)	Heterospathe_cagayanensis)))	Dypsis_decaryi)	(Geonoma_undata	Podococcus_barteri)))	(Iriartea_deltoidea	(Attalea_speciosa	Serenoa_repens)))))	Bactris_major)	((Sclerosperma_profizianum	Pseudophoenix_vinifera)	Pelagodoxa_henryana)))	Orania_palindan)))	Kingia_australis);
((Geonoma_undata	(Podococcus_barteri	(((Oenocarpus_minor	Oenocarpus_bataua)	(((Dictyosperma_album	(Leopoldinia_pulchra	Burretiokentia_grandiflora))	(Veitchia_spiralis	((Kentiopsis_piersoniorum	Hydriastele_microspadix)	Heterospathe_cagayanensis)))	Dypsis_decaryi))	((((Prestoea_acuminata	((Iriartea_deltoidea	Attalea_speciosa)	Serenoa_repens))	(Roystonea_regia	((Reinhardtia_gracilis	Reinhardtia_simplex)	(Reinhardtia_paiewonskiana	Reinhardtia_latisecta))))	((Bactris_major	(((Sclerosperma_profizianum	Pseudophoenix_vinifera)	(Orania_palindan	(Elaeis_guineensis	Elaeis_oleifera)))	((Nypa_fruticans	Calamus_caryotoides)	Pelagodoxa_henryana)))	((Sabal_domingensis	Phoenix_dactylifera)	Chamaedorea_seifrizii)))	Manicaria_saccifera))))	Kingia_australis);
(((Leopoldinia_pulchra	Burretiokentia_grandiflora)	(((Hydriastele_microspadix	(Heterospathe_cagayanensis	(Veitchia_spiralis	Kentiopsis_piersoniorum)))	(Dypsis_decaryi	(((((((Chamaedorea_seifrizii	Iriartea_deltoidea)	(((Phoenix_dactylifera	(Sclerosperma_profizianum	Pseudophoenix_vinifera))	(Orania_palindan	(Elaeis_guineensis	Elaeis_oleifera)))	((Bactris_major	((Reinhardtia_gracilis	Reinhardtia_simplex)	(Reinhardtia_paiewonskiana	Reinhardtia_latisecta)))	(Nypa_fruticans	Calamus_caryotoides))))	((Attalea_speciosa	Sabal_domingensis)	Manicaria_saccifera))	Roystonea_regia)	(Serenoa_repens	Pelagodoxa_henryana))	(Geonoma_undata	Podococcus_barteri))	(Prestoea_acuminata	(Oenocarpus_minor	Oenocarpus_bataua)))))	Dictyosperma_album))	Kingia_australis);
((Burretiokentia_grandiflora	(Geonoma_undata	((Veitchia_spiralis	(Prestoea_acuminata	(Leopoldinia_pulchra	Serenoa_repens)))	(Dypsis_decaryi	((((Oenocarpus_minor	Oenocarpus_bataua)	((((Sclerosperma_profizianum	Chamaedorea_seifrizii)	Phoenix_dactylifera)	((((Orania_palindan	Iriartea_deltoidea)	((Reinhardtia_gracilis	Reinhardtia_simplex)	(Reinhardtia_paiewonskiana	Reinhardtia_latisecta)))	((Pseudophoenix_vinifera	Sabal_domingensis)	Roystonea_regia))	(Bactris_major	((Elaeis_guineensis	Elaeis_oleifera)	Attalea_speciosa))))	(((Nypa_fruticans	Calamus_caryotoides)	Pelagodoxa_henryana)	Podococcus_barteri)))	Manicaria_saccifera)	(((Hydriastele_microspadix	Kentiopsis_piersoniorum)	Heterospathe_cagayanensis)	Dictyosperma_album))))))	Kingia_australis);
((Manicaria_saccifera	((((((Sclerosperma_profizianum	Orania_palindan)	(Serenoa_repens	((Chamaedorea_seifrizii	Calamus_caryotoides)	(Nypa_fruticans	Pelagodoxa_henryana))))	Iriartea_deltoidea)	(((Phoenix_dactylifera	Sabal_domingensis)	Podococcus_barteri)	(Roystonea_regia	((Attalea_speciosa	(Bactris_major	(Elaeis_guineensis	Elaeis_oleifera)))	((Reinhardtia_gracilis	Reinhardtia_simplex)	(Reinhardtia_paiewonskiana	Reinhardtia_latisecta))))))	(((Prestoea_acuminata	(Oenocarpus_minor	Oenocarpus_bataua))	Geonoma_undata)	((Pseudophoenix_vinifera	(((Burretiokentia_grandiflora	(Hydriastele_microspadix	(Kentiopsis_piersoniorum	Heterospathe_cagayanensis)))	Veitchia_spiralis)	Dictyosperma_album))	Dypsis_decaryi)))	Leopoldinia_pulchra))	Kingia_australis);
((Pseudophoenix_vinifera	((Geonoma_undata	Podococcus_barteri)	(((((Attalea_speciosa	(Bactris_major	((Reinhardtia_gracilis	Reinhardtia_simplex)	(Reinhardtia_paiewonskiana	Reinhardtia_latisecta))))	((((Leopoldinia_pulchra	Sclerosperma_profizianum)	(Iriartea_deltoidea	(Phoenix_dactylifera	Sabal_domingensis)))	Chamaedorea_seifrizii)	(Roystonea_regia	((Nypa_fruticans	Calamus_caryotoides)	Pelagodoxa_henryana))))	Manicaria_saccifera)	((Elaeis_guineensis	Elaeis_oleifera)	(Serenoa_repens	Orania_palindan)))	((((Burretiokentia_grandiflora	Dictyosperma_album)	((Heterospathe_cagayanensis	(Hydriastele_microspadix	Kentiopsis_piersoniorum))	Veitchia_spiralis))	Dypsis_decaryi)	(Prestoea_acuminata	(Oenocarpus_minor	Oenocarpus_bataua))))))	Kingia_australis);
((Nypa_fruticans	((Reinhardtia_gracilis	Reinhardtia_simplex)	((Reinhardtia_paiewonskiana	Reinhardtia_latisecta)	((Serenoa_repens	Chamaedorea_seifrizii)	(((((((Geonoma_undata	(((Dictyosperma_album	(Leopoldinia_pulchra	Burretiokentia_grandiflora))	(Hydriastele_microspadix	((Veitchia_spiralis	Kentiopsis_piersoniorum)	Heterospathe_cagayanensis)))	Dypsis_decaryi))	(Oenocarpus_minor	Oenocarpus_bataua))	Podococcus_barteri)	(Pelagodoxa_henryana	Roystonea_regia))	(Prestoea_acuminata	(Orania_palindan	Bactris_major)))	(((Phoenix_dactylifera	Sabal_domingensis)	((Pseudophoenix_vinifera	Sclerosperma_profizianum)	Iriartea_deltoidea))	(Attalea_speciosa	(Elaeis_guineensis	(Calamus_caryotoides	Elaeis_oleifera)))))	Manicaria_saccifera)))))	Kingia_australis);
((Manicaria_saccifera	(((Geonoma_undata	((Dypsis_decaryi	((((Kentiopsis_piersoniorum	Veitchia_spiralis)	Dictyosperma_album)	(Heterospathe_cagayanensis	Hydriastele_microspadix))	Burretiokentia_grandiflora))	(Prestoea_acuminata	(Oenocarpus_minor	Oenocarpus_bataua))))	(((Pseudophoenix_vinifera	Sclerosperma_profizianum)	(Iriartea_deltoidea	(Podococcus_barteri	((Pelagodoxa_henryana	Phoenix_dactylifera)	Sabal_domingensis))))	(((Reinhardtia_gracilis	Reinhardtia_simplex)	(Reinhardtia_paiewonskiana	Reinhardtia_latisecta))	((Leopoldinia_pulchra	Roystonea_regia)	((Calamus_caryotoides	Nypa_fruticans)	(Chamaedorea_seifrizii	(Serenoa_repens	Orania_palindan)))))))	((Bactris_major	Attalea_speciosa)	(Elaeis_guineensis	Elaeis_oleifera))))	Kingia_australis);
((Manicaria_saccifera	(((Prestoea_acuminata	((((Pelagodoxa_henryana	(Leopoldinia_pulchra	Geonoma_undata))	(Dypsis_decaryi	(((Heterospathe_cagayanensis	(Kentiopsis_piersoniorum	Hydriastele_microspadix))	Veitchia_spiralis)	(Burretiokentia_grandiflora	Dictyosperma_album))))	(Oenocarpus_minor	Oenocarpus_bataua))	Podococcus_barteri))	(((Phoenix_dactylifera	Sabal_domingensis)	(Pseudophoenix_vinifera	Sclerosperma_profizianum))	((((((Calamus_caryotoides	Nypa_fruticans)	Chamaedorea_seifrizii)	Serenoa_repens)	Orania_palindan)	Iriartea_deltoidea)	Roystonea_regia)))	(((Reinhardtia_gracilis	Reinhardtia_simplex)	(Reinhardtia_paiewonskiana	Reinhardtia_latisecta))	(Bactris_major	(Attalea_speciosa	(Elaeis_guineensis	Elaeis_oleifera))))))	Kingia_australis);
(((Reinhardtia_simplex	Reinhardtia_gracilis)	(((Reinhardtia_latisecta	Reinhardtia_paiewonskiana)	(Pelagodoxa_henryana	(((((Phoenix_dactylifera	Sabal_domingensis)	((Pseudophoenix_vinifera	Sclerosperma_profizianum)	(Iriartea_deltoidea	Attalea_speciosa)))	((Elaeis_guineensis	Elaeis_oleifera)	Bactris_major))	(Manicaria_saccifera	((Podococcus_barteri	Geonoma_undata)	((Prestoea_acuminata	(Oenocarpus_bataua	Oenocarpus_minor))	(Veitchia_spiralis	(((Burretiokentia_grandiflora	Leopoldinia_pulchra)	Dictyosperma_album)	(Dypsis_decaryi	((Kentiopsis_piersoniorum	Hydriastele_microspadix)	Heterospathe_cagayanensis))))))))	(Roystonea_regia	((Serenoa_repens	Orania_palindan)	(Chamaedorea_seifrizii	Calamus_caryotoides))))))	Nypa_fruticans))	Kingia_australis);
((Nypa_fruticans	((Reinhardtia_simplex	Reinhardtia_gracilis)	((Reinhardtia_latisecta	Reinhardtia_paiewonskiana)	((Attalea_speciosa	((((Serenoa_repens	Orania_palindan)	(Pelagodoxa_henryana	((Elaeis_guineensis	Elaeis_oleifera)	(Calamus_caryotoides	Bactris_major))))	(Pseudophoenix_vinifera	Sclerosperma_profizianum))	(((((Dypsis_decaryi	(((Burretiokentia_grandiflora	Leopoldinia_pulchra)	((Kentiopsis_piersoniorum	Hydriastele_microspadix)	Heterospathe_cagayanensis))	(Dictyosperma_album	Veitchia_spiralis)))	(Manicaria_saccifera	Geonoma_undata))	(Oenocarpus_bataua	Oenocarpus_minor))	Prestoea_acuminata)	((Phoenix_dactylifera	Sabal_domingensis)	(Chamaedorea_seifrizii	Podococcus_barteri)))))	(Iriartea_deltoidea	Roystonea_regia)))))	Kingia_australis);
((Pseudophoenix_vinifera	(Sclerosperma_profizianum	(((((Phoenix_dactylifera	Sabal_domingensis)	((Reinhardtia_simplex	Reinhardtia_gracilis)	(Reinhardtia_latisecta	Reinhardtia_paiewonskiana)))	(((Serenoa_repens	Chamaedorea_seifrizii)	Iriartea_deltoidea)	(Roystonea_regia	((Attalea_speciosa	Bactris_major)	(Podococcus_barteri	(((Oenocarpus_bataua	Oenocarpus_minor)	Prestoea_acuminata)	((Manicaria_saccifera	(Leopoldinia_pulchra	Geonoma_undata))	((Dypsis_decaryi	((Veitchia_spiralis	Kentiopsis_piersoniorum)	(Hydriastele_microspadix	Heterospathe_cagayanensis)))	(Dictyosperma_album	Burretiokentia_grandiflora)))))))))	Pelagodoxa_henryana)	((Elaeis_guineensis	Elaeis_oleifera)	((Nypa_fruticans	Calamus_caryotoides)	Orania_palindan)))))	Kingia_australis);
(((Leopoldinia_pulchra	Geonoma_undata)	(((Dypsis_decaryi	((Kentiopsis_piersoniorum	(Hydriastele_microspadix	(Heterospathe_cagayanensis	Burretiokentia_grandiflora)))	(Veitchia_spiralis	Dictyosperma_album)))	(((((((Phoenix_dactylifera	Sabal_domingensis)	(Chamaedorea_seifrizii	(Pseudophoenix_vinifera	Sclerosperma_profizianum)))	((Attalea_speciosa	(((Pelagodoxa_henryana	Elaeis_guineensis)	Elaeis_oleifera)	(Nypa_fruticans	Calamus_caryotoides)))	Bactris_major))	((((Reinhardtia_simplex	Reinhardtia_gracilis)	(Reinhardtia_latisecta	Reinhardtia_paiewonskiana))	(Orania_palindan	Roystonea_regia))	Iriartea_deltoidea))	Prestoea_acuminata)	Podococcus_barteri)	(Oenocarpus_bataua	Oenocarpus_minor)))	(Serenoa_repens	Manicaria_saccifera)))	Kingia_australis);
((Manicaria_saccifera	(((Podococcus_barteri	((Prestoea_acuminata	(Oenocarpus_bataua	Oenocarpus_minor))	(Geonoma_undata	(Dypsis_decaryi	((Veitchia_spiralis	((Burretiokentia_grandiflora	Leopoldinia_pulchra)	Dictyosperma_album))	(Heterospathe_cagayanensis	(Kentiopsis_piersoniorum	Hydriastele_microspadix)))))))	(Attalea_speciosa	(Iriartea_deltoidea	Serenoa_repens)))	((((Phoenix_dactylifera	Sabal_domingensis)	Chamaedorea_seifrizii)	(((Reinhardtia_simplex	Reinhardtia_gracilis)	(Reinhardtia_latisecta	Reinhardtia_paiewonskiana))	Roystonea_regia))	((((Pseudophoenix_vinifera	Sclerosperma_profizianum)	((Calamus_caryotoides	Orania_palindan)	(Elaeis_guineensis	Elaeis_oleifera)))	Bactris_major)	(Nypa_fruticans	Pelagodoxa_henryana)))))	Kingia_australis);
((Manicaria_saccifera	((Roystonea_regia	((Elaeis_guineensis	Elaeis_oleifera)	(Bactris_major	((Reinhardtia_simplex	Reinhardtia_gracilis)	(Reinhardtia_latisecta	Reinhardtia_paiewonskiana)))))	(((((Pelagodoxa_henryana	Phoenix_dactylifera)	Sabal_domingensis)	((Leopoldinia_pulchra	Serenoa_repens)	((Calamus_caryotoides	Nypa_fruticans)	Chamaedorea_seifrizii)))	(Pseudophoenix_vinifera	Sclerosperma_profizianum))	((((Prestoea_acuminata	(Oenocarpus_bataua	Oenocarpus_minor))	((Geonoma_undata	(Dypsis_decaryi	((Hydriastele_microspadix	(Burretiokentia_grandiflora	(Heterospathe_cagayanensis	(Veitchia_spiralis	Kentiopsis_piersoniorum))))	Dictyosperma_album)))	Podococcus_barteri))	Orania_palindan)	(Attalea_speciosa	Iriartea_deltoidea)))))	Kingia_australis);
((Kentiopsis_piersoniorum	((((Veitchia_spiralis	(Dictyosperma_album	((((((Prestoea_acuminata	(Roystonea_regia	Orania_palindan))	(((Reinhardtia_simplex	Reinhardtia_gracilis)	(Reinhardtia_latisecta	Reinhardtia_paiewonskiana))	(Attalea_speciosa	((Calamus_caryotoides	(Elaeis_guineensis	Elaeis_oleifera))	Bactris_major))))	(((Iriartea_deltoidea	(Chamaedorea_seifrizii	(Pseudophoenix_vinifera	Sclerosperma_profizianum)))	(Phoenix_dactylifera	Sabal_domingensis))	Podococcus_barteri))	(Oenocarpus_bataua	Oenocarpus_minor))	((Pelagodoxa_henryana	Serenoa_repens)	((Nypa_fruticans	Manicaria_saccifera)	(Leopoldinia_pulchra	Geonoma_undata))))	Dypsis_decaryi)))	Burretiokentia_grandiflora)	Heterospathe_cagayanensis)	Hydriastele_microspadix))	Kingia_australis);
(((Chamaedorea_seifrizii	Sclerosperma_profizianum)	(((Phoenix_dactylifera	Sabal_domingensis)	(Pseudophoenix_vinifera	Iriartea_deltoidea))	((((Pelagodoxa_henryana	Podococcus_barteri)	(Oenocarpus_bataua	Oenocarpus_minor))	(Attalea_speciosa	(((Nypa_fruticans	Manicaria_saccifera)	((Prestoea_acuminata	(Leopoldinia_pulchra	Geonoma_undata))	Serenoa_repens))	(Dypsis_decaryi	(((Heterospathe_cagayanensis	(Hydriastele_microspadix	Kentiopsis_piersoniorum))	Veitchia_spiralis)	(Burretiokentia_grandiflora	Dictyosperma_album))))))	((((Calamus_caryotoides	Roystonea_regia)	Orania_palindan)	((Reinhardtia_simplex	Reinhardtia_gracilis)	(Reinhardtia_latisecta	Reinhardtia_paiewonskiana)))	((Elaeis_guineensis	Elaeis_oleifera)	Bactris_major)))))	Kingia_australis);
((Manicaria_saccifera	((((Geonoma_undata	((Dypsis_decaryi	Kentiopsis_piersoniorum)	(Hydriastele_microspadix	(Heterospathe_cagayanensis	(Veitchia_spiralis	Dictyosperma_album)))))	(Leopoldinia_pulchra	((Oenocarpus_bataua	Oenocarpus_minor)	Prestoea_acuminata)))	Burretiokentia_grandiflora)	((((Pelagodoxa_henryana	Phoenix_dactylifera)	Sabal_domingensis)	Podococcus_barteri)	((Roystonea_regia	((((Serenoa_repens	((Nypa_fruticans	Calamus_caryotoides)	Chamaedorea_seifrizii))	Orania_palindan)	((Reinhardtia_simplex	Reinhardtia_gracilis)	(Reinhardtia_latisecta	Reinhardtia_paiewonskiana)))	((Pseudophoenix_vinifera	Sclerosperma_profizianum)	Iriartea_deltoidea)))	(Bactris_major	((Elaeis_guineensis	Elaeis_oleifera)	Attalea_speciosa))))))	Kingia_australis);
((Manicaria_saccifera	(Geonoma_undata	(((((Veitchia_spiralis	(Heterospathe_cagayanensis	(Burretiokentia_grandiflora	(Hydriastele_microspadix	Kentiopsis_piersoniorum))))	Dictyosperma_album)	Dypsis_decaryi)	(((Oenocarpus_bataua	Oenocarpus_minor)	Prestoea_acuminata)	((Roystonea_regia	(((Reinhardtia_simplex	Reinhardtia_gracilis)	(Reinhardtia_latisecta	Reinhardtia_paiewonskiana))	(((Nypa_fruticans	Calamus_caryotoides)	(Chamaedorea_seifrizii	(Pelagodoxa_henryana	Serenoa_repens)))	Orania_palindan)))	((Attalea_speciosa	(Bactris_major	(Elaeis_guineensis	Elaeis_oleifera)))	(((Pseudophoenix_vinifera	Sclerosperma_profizianum)	Iriartea_deltoidea)	((Phoenix_dactylifera	Sabal_domingensis)	Podococcus_barteri))))))	Leopoldinia_pulchra)))	Kingia_australis);
(((Burretiokentia_grandiflora	((((Veitchia_spiralis	(Heterospathe_cagayanensis	(Kentiopsis_piersoniorum	Hydriastele_microspadix)))	Dypsis_decaryi)	(((Prestoea_acuminata	(((Pelagodoxa_henryana	Podococcus_barteri)	(Reinhardtia_gracilis	Geonoma_undata))	(Oenocarpus_bataua	Oenocarpus_minor)))	((((Reinhardtia_simplex	(Reinhardtia_paiewonskiana	Reinhardtia_latisecta))	((Elaeis_oleifera	Elaeis_guineensis)	(Attalea_speciosa	Bactris_major)))	(Roystonea_regia	(Orania_palindan	(Serenoa_repens	(Chamaedorea_seifrizii	(Nypa_fruticans	Calamus_caryotoides))))))	((Iriartea_deltoidea	(Pseudophoenix_vinifera	Sclerosperma_profizianum))	(Sabal_domingensis	Phoenix_dactylifera))))	Manicaria_saccifera))	Dictyosperma_album))	Leopoldinia_pulchra)	Kingia_australis);
(((Manicaria_saccifera	(((((Nypa_fruticans	((Reinhardtia_gracilis	Reinhardtia_simplex)	(Reinhardtia_paiewonskiana	Reinhardtia_latisecta)))	(Sclerosperma_profizianum	((Elaeis_oleifera	(Pelagodoxa_henryana	Elaeis_guineensis))	((Serenoa_repens	Attalea_speciosa)	Bactris_major))))	((Iriartea_deltoidea	(Orania_palindan	(Calamus_caryotoides	Chamaedorea_seifrizii)))	(Pseudophoenix_vinifera	Roystonea_regia)))	(Sabal_domingensis	Phoenix_dactylifera))	((((Dictyosperma_album	Burretiokentia_grandiflora)	Dypsis_decaryi)	((Heterospathe_cagayanensis	(Kentiopsis_piersoniorum	Hydriastele_microspadix))	(Prestoea_acuminata	Veitchia_spiralis)))	((Oenocarpus_bataua	Oenocarpus_minor)	(Podococcus_barteri	Geonoma_undata)))))	Leopoldinia_pulchra)	Kingia_australis);
((Manicaria_saccifera	(((((Leopoldinia_pulchra	Bactris_major)	((Nypa_fruticans	Calamus_caryotoides)	(Elaeis_oleifera	(Pelagodoxa_henryana	Elaeis_guineensis))))	(((Roystonea_regia	Orania_palindan)	((Reinhardtia_gracilis	Reinhardtia_simplex)	(Reinhardtia_paiewonskiana	Reinhardtia_latisecta)))	((Serenoa_repens	Chamaedorea_seifrizii)	((Sclerosperma_profizianum	Pseudophoenix_vinifera)	((Sabal_domingensis	Phoenix_dactylifera)	Iriartea_deltoidea)))))	((Attalea_speciosa	(((((Burretiokentia_grandiflora	Hydriastele_microspadix)	Kentiopsis_piersoniorum)	Heterospathe_cagayanensis)	Dypsis_decaryi)	(Veitchia_spiralis	Dictyosperma_album)))	(Podococcus_barteri	((Oenocarpus_bataua	Oenocarpus_minor)	Prestoea_acuminata))))	Geonoma_undata))	Kingia_australis);
((Manicaria_saccifera	((((Bactris_major	((Calamus_caryotoides	(Elaeis_oleifera	Elaeis_guineensis))	Pelagodoxa_henryana))	Attalea_speciosa)	(((Iriartea_deltoidea	((Serenoa_repens	Orania_palindan)	(Nypa_fruticans	((Reinhardtia_gracilis	Reinhardtia_simplex)	(Reinhardtia_paiewonskiana	Reinhardtia_latisecta)))))	Roystonea_regia)	((Chamaedorea_seifrizii	(Sclerosperma_profizianum	Pseudophoenix_vinifera))	(Sabal_domingensis	Phoenix_dactylifera))))	(Prestoea_acuminata	(((((Leopoldinia_pulchra	Burretiokentia_grandiflora)	Dictyosperma_album)	Dypsis_decaryi)	(Veitchia_spiralis	((Kentiopsis_piersoniorum	Hydriastele_microspadix)	Heterospathe_cagayanensis)))	((Podococcus_barteri	Geonoma_undata)	(Oenocarpus_bataua	Oenocarpus_minor))))))	Kingia_australis);
((Bactris_major	((Elaeis_oleifera	Elaeis_guineensis)	(Attalea_speciosa	((((Sabal_domingensis	Phoenix_dactylifera)	Podococcus_barteri)	((((Reinhardtia_paiewonskiana	Reinhardtia_latisecta)	(Nypa_fruticans	(Reinhardtia_gracilis	Reinhardtia_simplex)))	(((Chamaedorea_seifrizii	(Sclerosperma_profizianum	Pseudophoenix_vinifera))	Iriartea_deltoidea)	(Serenoa_repens	Orania_palindan)))	(Pelagodoxa_henryana	(Calamus_caryotoides	Roystonea_regia))))	(((Leopoldinia_pulchra	(Manicaria_saccifera	Geonoma_undata))	(((Burretiokentia_grandiflora	Dictyosperma_album)	(Hydriastele_microspadix	(Heterospathe_cagayanensis	(Veitchia_spiralis	Kentiopsis_piersoniorum))))	Dypsis_decaryi))	(Prestoea_acuminata	(Oenocarpus_bataua	Oenocarpus_minor)))))))	Kingia_australis);
((Manicaria_saccifera	(((((Pelagodoxa_henryana	(Bactris_major	(Elaeis_oleifera	Elaeis_guineensis)))	Attalea_speciosa)	(Sabal_domingensis	(Leopoldinia_pulchra	Phoenix_dactylifera)))	((Iriartea_deltoidea	((Chamaedorea_seifrizii	(Serenoa_repens	(((Reinhardtia_gracilis	Reinhardtia_simplex)	(Reinhardtia_paiewonskiana	Reinhardtia_latisecta))	Nypa_fruticans)))	(((Sclerosperma_profizianum	Pseudophoenix_vinifera)	Orania_palindan)	Calamus_caryotoides)))	Roystonea_regia))	(((Dypsis_decaryi	(Podococcus_barteri	Geonoma_undata))	((Burretiokentia_grandiflora	Dictyosperma_album)	(Hydriastele_microspadix	(Heterospathe_cagayanensis	(Veitchia_spiralis	Kentiopsis_piersoniorum)))))	(Prestoea_acuminata	(Oenocarpus_bataua	Oenocarpus_minor)))))	Kingia_australis);
((Elaeis_oleifera	(Elaeis_guineensis	(Orania_palindan	(((((Leopoldinia_pulchra	Sclerosperma_profizianum)	Pseudophoenix_vinifera)	((((Dypsis_decaryi	((Reinhardtia_gracilis	Reinhardtia_simplex)	(Reinhardtia_paiewonskiana	Reinhardtia_latisecta)))	(Chamaedorea_seifrizii	Iriartea_deltoidea))	(Roystonea_regia	(Attalea_speciosa	((((((Burretiokentia_grandiflora	Dictyosperma_album)	((Heterospathe_cagayanensis	(Hydriastele_microspadix	Kentiopsis_piersoniorum))	Veitchia_spiralis))	(Prestoea_acuminata	(Serenoa_repens	(Oenocarpus_bataua	Oenocarpus_minor))))	(Podococcus_barteri	Geonoma_undata))	(Sabal_domingensis	Phoenix_dactylifera))	Manicaria_saccifera))))	Bactris_major))	Pelagodoxa_henryana)	(Nypa_fruticans	Calamus_caryotoides)))))	Kingia_australis);
((Dypsis_decaryi	((Burretiokentia_grandiflora	(((Leopoldinia_pulchra	Geonoma_undata)	(Veitchia_spiralis	Prestoea_acuminata))	(((((Iriartea_deltoidea	(((Reinhardtia_gracilis	Reinhardtia_simplex)	(Reinhardtia_paiewonskiana	Reinhardtia_latisecta))	(((Nypa_fruticans	Calamus_caryotoides)	(Bactris_major	(Pelagodoxa_henryana	(Elaeis_oleifera	Elaeis_guineensis))))	(((Chamaedorea_seifrizii	Sclerosperma_profizianum)	Pseudophoenix_vinifera)	(Serenoa_repens	Orania_palindan)))))	((Attalea_speciosa	(Sabal_domingensis	Phoenix_dactylifera))	Roystonea_regia))	Manicaria_saccifera)	Podococcus_barteri)	(Oenocarpus_bataua	Oenocarpus_minor))))	(Dictyosperma_album	(Heterospathe_cagayanensis	(Hydriastele_microspadix	Kentiopsis_piersoniorum)))))	Kingia_australis);
(((Manicaria_saccifera	((((Prestoea_acuminata	(Oenocarpus_bataua	Oenocarpus_minor))	((Dictyosperma_album	(Veitchia_spiralis	(Heterospathe_cagayanensis	(Hydriastele_microspadix	Kentiopsis_piersoniorum))))	Dypsis_decaryi))	Geonoma_undata)	((((Podococcus_barteri	(Iriartea_deltoidea	Attalea_speciosa))	(Pseudophoenix_vinifera	(Sabal_domingensis	Phoenix_dactylifera)))	((Bactris_major	(Elaeis_oleifera	(Pelagodoxa_henryana	Elaeis_guineensis)))	((Serenoa_repens	Orania_palindan)	((Nypa_fruticans	Calamus_caryotoides)	(Chamaedorea_seifrizii	Sclerosperma_profizianum)))))	(Roystonea_regia	((Reinhardtia_gracilis	Reinhardtia_simplex)	(Reinhardtia_paiewonskiana	Reinhardtia_latisecta))))))	(Leopoldinia_pulchra	Burretiokentia_grandiflora))	Kingia_australis);
((Pseudophoenix_vinifera	(((((Sabal_domingensis	Phoenix_dactylifera)	(Pelagodoxa_henryana	Nypa_fruticans))	(((Manicaria_saccifera	((((Dypsis_decaryi	Bactris_major)	((Leopoldinia_pulchra	Burretiokentia_grandiflora)	Dictyosperma_album))	(Heterospathe_cagayanensis	(Hydriastele_microspadix	Kentiopsis_piersoniorum)))	(((Prestoea_acuminata	Veitchia_spiralis)	Geonoma_undata)	(Oenocarpus_bataua	Oenocarpus_minor))))	(((Elaeis_oleifera	Elaeis_guineensis)	((Calamus_caryotoides	Serenoa_repens)	Orania_palindan))	(Roystonea_regia	((Reinhardtia_gracilis	Reinhardtia_simplex)	(Reinhardtia_paiewonskiana	Reinhardtia_latisecta)))))	(Iriartea_deltoidea	Attalea_speciosa)))	(Chamaedorea_seifrizii	Sclerosperma_profizianum))	Podococcus_barteri))	Kingia_australis);
(((Pelagodoxa_henryana	(((Reinhardtia_gracilis	Reinhardtia_simplex)	(Reinhardtia_latisecta	Reinhardtia_paiewonskiana))	(((Orania_palindan	(Calamus_caryotoides	Chamaedorea_seifrizii))	(((((Geonoma_undata	Manicaria_saccifera)	(Dypsis_decaryi	((Burretiokentia_grandiflora	Dictyosperma_album)	(((Heterospathe_cagayanensis	(Serenoa_repens	Veitchia_spiralis))	Kentiopsis_piersoniorum)	Hydriastele_microspadix))))	Podococcus_barteri)	(((Pseudophoenix_vinifera	(Leopoldinia_pulchra	Sclerosperma_profizianum))	Phoenix_dactylifera)	(Sabal_domingensis	(Iriartea_deltoidea	Attalea_speciosa))))	((Prestoea_acuminata	(Oenocarpus_minor	Oenocarpus_bataua))	Roystonea_regia)))	(Bactris_major	(Elaeis_guineensis	Elaeis_oleifera)))))	Nypa_fruticans)	Kingia_australis);
((Manicaria_saccifera	(((Prestoea_acuminata	(Oenocarpus_minor	Oenocarpus_bataua))	((Dypsis_decaryi	(Podococcus_barteri	Geonoma_undata))	((Burretiokentia_grandiflora	(Leopoldinia_pulchra	Dictyosperma_album))	(Veitchia_spiralis	(Heterospathe_cagayanensis	(Kentiopsis_piersoniorum	Hydriastele_microspadix))))))	(Bactris_major	(((((Pelagodoxa_henryana	Roystonea_regia)	((Reinhardtia_gracilis	Reinhardtia_simplex)	(Reinhardtia_latisecta	Reinhardtia_paiewonskiana)))	Iriartea_deltoidea)	(Pseudophoenix_vinifera	((Serenoa_repens	Orania_palindan)	((Nypa_fruticans	Calamus_caryotoides)	Chamaedorea_seifrizii))))	(Attalea_speciosa	((Sclerosperma_profizianum	(Elaeis_guineensis	Elaeis_oleifera))	(Phoenix_dactylifera	Sabal_domingensis)))))))	Kingia_australis);
((Manicaria_saccifera	(Nypa_fruticans	(Leopoldinia_pulchra	(((((Dypsis_decaryi	(((Burretiokentia_grandiflora	Dictyosperma_album)	(Heterospathe_cagayanensis	(Kentiopsis_piersoniorum	Hydriastele_microspadix)))	Veitchia_spiralis))	(Geonoma_undata	((Oenocarpus_minor	Oenocarpus_bataua)	Podococcus_barteri)))	Prestoea_acuminata)	((Roystonea_regia	((Reinhardtia_gracilis	Reinhardtia_simplex)	(Reinhardtia_latisecta	Reinhardtia_paiewonskiana)))	((Pelagodoxa_henryana	(Bactris_major	(Orania_palindan	(Calamus_caryotoides	Chamaedorea_seifrizii))))	((Elaeis_guineensis	Elaeis_oleifera)	(((Phoenix_dactylifera	Sabal_domingensis)	(Pseudophoenix_vinifera	Sclerosperma_profizianum))	(Iriartea_deltoidea	Attalea_speciosa))))))	Serenoa_repens))))	Kingia_australis);
((Manicaria_saccifera	(((((Burretiokentia_grandiflora	Dictyosperma_album)	(Veitchia_spiralis	(Heterospathe_cagayanensis	(Hydriastele_microspadix	Kentiopsis_piersoniorum))))	Dypsis_decaryi)	((((Bactris_major	((Pelagodoxa_henryana	Elaeis_guineensis)	Elaeis_oleifera))	((Roystonea_regia	((Reinhardtia_gracilis	Reinhardtia_simplex)	(Reinhardtia_latisecta	Reinhardtia_paiewonskiana)))	((((Chamaedorea_seifrizii	(Nypa_fruticans	Calamus_caryotoides))	(Phoenix_dactylifera	Sabal_domingensis))	(Pseudophoenix_vinifera	Sclerosperma_profizianum))	(Iriartea_deltoidea	Attalea_speciosa))))	(Orania_palindan	Podococcus_barteri))	(Oenocarpus_minor	Oenocarpus_bataua)))	((Geonoma_undata	Leopoldinia_pulchra)	(Prestoea_acuminata	Serenoa_repens))))	Kingia_australis);
((Manicaria_saccifera	((((((Leopoldinia_pulchra	Burretiokentia_grandiflora)	Dictyosperma_album)	(Hydriastele_microspadix	((Veitchia_spiralis	Kentiopsis_piersoniorum)	Heterospathe_cagayanensis)))	Dypsis_decaryi)	((Podococcus_barteri	((Prestoea_acuminata	Attalea_speciosa)	((((Reinhardtia_gracilis	Reinhardtia_simplex)	(Reinhardtia_latisecta	Reinhardtia_paiewonskiana))	((Pseudophoenix_vinifera	Iriartea_deltoidea)	((Serenoa_repens	Orania_palindan)	((Nypa_fruticans	Calamus_caryotoides)	(Roystonea_regia	Pelagodoxa_henryana)))))	(((Sclerosperma_profizianum	Chamaedorea_seifrizii)	(Phoenix_dactylifera	Sabal_domingensis))	(Bactris_major	(Elaeis_guineensis	Elaeis_oleifera))))))	(Oenocarpus_minor	Oenocarpus_bataua)))	Geonoma_undata))	Kingia_australis);
((Pseudophoenix_vinifera	(Sclerosperma_profizianum	((Phoenix_dactylifera	Sabal_domingensis)	((Orania_palindan	((Nypa_fruticans	Calamus_caryotoides)	(Elaeis_guineensis	Elaeis_oleifera)))	(((((((Oenocarpus_minor	Oenocarpus_bataua)	((((Leopoldinia_pulchra	Burretiokentia_grandiflora)	Dictyosperma_album)	((Heterospathe_cagayanensis	(Hydriastele_microspadix	Kentiopsis_piersoniorum))	Veitchia_spiralis))	(Geonoma_undata	Dypsis_decaryi)))	Podococcus_barteri)	Chamaedorea_seifrizii)	(((Roystonea_regia	((Reinhardtia_gracilis	Reinhardtia_simplex)	(Reinhardtia_latisecta	Reinhardtia_paiewonskiana)))	Bactris_major)	((Serenoa_repens	Iriartea_deltoidea)	(Prestoea_acuminata	Attalea_speciosa))))	Manicaria_saccifera)	Pelagodoxa_henryana)))))	Kingia_australis);
((Pseudophoenix_vinifera	(Sclerosperma_profizianum	((((Reinhardtia_gracilis	Reinhardtia_simplex)	(Reinhardtia_latisecta	Reinhardtia_paiewonskiana))	(((Sabal_domingensis	Chamaedorea_seifrizii)	((((Prestoea_acuminata	(Oenocarpus_minor	Oenocarpus_bataua))	((Dypsis_decaryi	(((Heterospathe_cagayanensis	(Hydriastele_microspadix	Kentiopsis_piersoniorum))	Veitchia_spiralis)	((Leopoldinia_pulchra	Burretiokentia_grandiflora)	Dictyosperma_album)))	(Geonoma_undata	Podococcus_barteri)))	(Iriartea_deltoidea	(Serenoa_repens	Attalea_speciosa)))	Manicaria_saccifera))	(Roystonea_regia	Bactris_major)))	((Pelagodoxa_henryana	Phoenix_dactylifera)	((Nypa_fruticans	Calamus_caryotoides)	((Elaeis_guineensis	Elaeis_oleifera)	Orania_palindan))))))	Kingia_australis);
((Pseudophoenix_vinifera	((Sclerosperma_profizianum	Chamaedorea_seifrizii)	((Pelagodoxa_henryana	(Nypa_fruticans	Calamus_caryotoides))	((((((Reinhardtia_gracilis	Reinhardtia_simplex)	(Reinhardtia_latisecta	Reinhardtia_paiewonskiana))	((Phoenix_dactylifera	Sabal_domingensis)	((Serenoa_repens	((Leopoldinia_pulchra	Roystonea_regia)	Manicaria_saccifera))	((((Oenocarpus_minor	Oenocarpus_bataua)	(((Geonoma_undata	Dypsis_decaryi)	((Heterospathe_cagayanensis	(Hydriastele_microspadix	Kentiopsis_piersoniorum))	(Veitchia_spiralis	Dictyosperma_album)))	Burretiokentia_grandiflora))	Podococcus_barteri)	(Prestoea_acuminata	(Iriartea_deltoidea	Attalea_speciosa))))))	Bactris_major)	(Elaeis_guineensis	Elaeis_oleifera))	Orania_palindan))))	Kingia_australis);
((Pseudophoenix_vinifera	(Sclerosperma_profizianum	(((Pelagodoxa_henryana	(Bactris_major	(Elaeis_guineensis	Elaeis_oleifera)))	((Reinhardtia_gracilis	Reinhardtia_simplex)	(Reinhardtia_latisecta	Reinhardtia_paiewonskiana)))	((Orania_palindan	(Chamaedorea_seifrizii	(Nypa_fruticans	Calamus_caryotoides)))	((Phoenix_dactylifera	Sabal_domingensis)	(((Leopoldinia_pulchra	Roystonea_regia)	(Geonoma_undata	Manicaria_saccifera))	(((((Oenocarpus_minor	Oenocarpus_bataua)	(Prestoea_acuminata	Serenoa_repens))	(Dypsis_decaryi	((((Hydriastele_microspadix	Kentiopsis_piersoniorum)	Heterospathe_cagayanensis)	Burretiokentia_grandiflora)	(Veitchia_spiralis	Dictyosperma_album))))	Podococcus_barteri)	(Iriartea_deltoidea	Attalea_speciosa))))))))	Kingia_australis);
((Pseudophoenix_vinifera	(Sclerosperma_profizianum	(((Elaeis_guineensis	Elaeis_oleifera)	(Attalea_speciosa	((Phoenix_dactylifera	Sabal_domingensis)	((Podococcus_barteri	((Bactris_major	(Nypa_fruticans	((Reinhardtia_gracilis	Reinhardtia_simplex)	(Reinhardtia_latisecta	Reinhardtia_paiewonskiana))))	(Oenocarpus_minor	Oenocarpus_bataua)))	(((Leopoldinia_pulchra	Serenoa_repens)	(Manicaria_saccifera	((Prestoea_acuminata	Geonoma_undata)	((((Hydriastele_microspadix	Kentiopsis_piersoniorum)	Heterospathe_cagayanensis)	((Dictyosperma_album	Burretiokentia_grandiflora)	Dypsis_decaryi))	Veitchia_spiralis))))	((Orania_palindan	(Chamaedorea_seifrizii	Calamus_caryotoides))	(Roystonea_regia	Iriartea_deltoidea)))))))	Pelagodoxa_henryana)))	Kingia_australis);
(((Nypa_fruticans	((((Elaeis_guineensis	Elaeis_oleifera)	Bactris_major)	(((Podococcus_barteri	(((Serenoa_repens	Manicaria_saccifera)	(Prestoea_acuminata	(Leopoldinia_pulchra	Geonoma_undata)))	((Oenocarpus_minor	Oenocarpus_bataua)	(((((Hydriastele_microspadix	Kentiopsis_piersoniorum)	Heterospathe_cagayanensis)	Burretiokentia_grandiflora)	(Veitchia_spiralis	Dictyosperma_album))	Dypsis_decaryi))))	(((Calamus_caryotoides	Roystonea_regia)	Orania_palindan)	Chamaedorea_seifrizii))	(((Pseudophoenix_vinifera	Sclerosperma_profizianum)	(Iriartea_deltoidea	Attalea_speciosa))	(Phoenix_dactylifera	Sabal_domingensis))))	Pelagodoxa_henryana))	((Reinhardtia_gracilis	Reinhardtia_simplex)	(Reinhardtia_paiewonskiana	Reinhardtia_latisecta)))	Kingia_australis);
((Burretiokentia_grandiflora	((((Leopoldinia_pulchra	Geonoma_undata)	(Veitchia_spiralis	Prestoea_acuminata))	((Manicaria_saccifera	(((Podococcus_barteri	(Iriartea_deltoidea	(Chamaedorea_seifrizii	(Pseudophoenix_vinifera	Sclerosperma_profizianum))))	(Phoenix_dactylifera	Sabal_domingensis))	((Roystonea_regia	Orania_palindan)	((Pelagodoxa_henryana	((Reinhardtia_gracilis	Reinhardtia_simplex)	(Reinhardtia_paiewonskiana	Reinhardtia_latisecta)))	((Serenoa_repens	Attalea_speciosa)	(((Calamus_caryotoides	Nypa_fruticans)	(Elaeis_guineensis	Elaeis_oleifera))	Bactris_major))))))	(Oenocarpus_minor	Oenocarpus_bataua)))	(Dypsis_decaryi	(((Hydriastele_microspadix	Kentiopsis_piersoniorum)	Heterospathe_cagayanensis)	Dictyosperma_album))))	Kingia_australis);
((Manicaria_saccifera	((Leopoldinia_pulchra	(Geonoma_undata	((Dypsis_decaryi	((Veitchia_spiralis	(Hydriastele_microspadix	(Kentiopsis_piersoniorum	Heterospathe_cagayanensis)))	(Burretiokentia_grandiflora	Dictyosperma_album)))	((((((Iriartea_deltoidea	(Chamaedorea_seifrizii	(Pseudophoenix_vinifera	Sclerosperma_profizianum)))	(Phoenix_dactylifera	Sabal_domingensis))	((Roystonea_regia	Orania_palindan)	(((Reinhardtia_gracilis	Reinhardtia_simplex)	(Reinhardtia_paiewonskiana	Reinhardtia_latisecta))	(Attalea_speciosa	(((Calamus_caryotoides	Nypa_fruticans)	(Elaeis_guineensis	Elaeis_oleifera))	Bactris_major)))))	Prestoea_acuminata)	Podococcus_barteri)	(Oenocarpus_minor	Oenocarpus_bataua)))))	(Pelagodoxa_henryana	Serenoa_repens)))	Kingia_australis);
((Leopoldinia_pulchra	(Burretiokentia_grandiflora	(Dictyosperma_album	((((((((((Reinhardtia_gracilis	Reinhardtia_simplex)	(Reinhardtia_paiewonskiana	Reinhardtia_latisecta))	(Pelagodoxa_henryana	Roystonea_regia))	(Serenoa_repens	Orania_palindan))	((Chamaedorea_seifrizii	((Pseudophoenix_vinifera	Sclerosperma_profizianum)	Iriartea_deltoidea))	(Phoenix_dactylifera	Sabal_domingensis)))	Podococcus_barteri)	(Attalea_speciosa	(((Calamus_caryotoides	Nypa_fruticans)	(Elaeis_guineensis	Elaeis_oleifera))	Bactris_major)))	(Prestoea_acuminata	(Oenocarpus_minor	Oenocarpus_bataua)))	(Manicaria_saccifera	Geonoma_undata))	((Hydriastele_microspadix	Dypsis_decaryi)	(Heterospathe_cagayanensis	(Veitchia_spiralis	Kentiopsis_piersoniorum)))))))	Kingia_australis);
((Manicaria_saccifera	((((((Pseudophoenix_vinifera	Sclerosperma_profizianum)	(Iriartea_deltoidea	Chamaedorea_seifrizii))	(Phoenix_dactylifera	Sabal_domingensis))	((((Reinhardtia_gracilis	Reinhardtia_simplex)	(Reinhardtia_paiewonskiana	Reinhardtia_latisecta))	((Serenoa_repens	Attalea_speciosa)	((Pelagodoxa_henryana	(Calamus_caryotoides	(Elaeis_guineensis	Elaeis_oleifera)))	Bactris_major)))	Roystonea_regia))	(((Geonoma_undata	(Veitchia_spiralis	Prestoea_acuminata))	((((Heterospathe_cagayanensis	(Hydriastele_microspadix	Kentiopsis_piersoniorum))	((Leopoldinia_pulchra	Burretiokentia_grandiflora)	Dictyosperma_album))	Dypsis_decaryi)	(Oenocarpus_minor	Oenocarpus_bataua)))	(Orania_palindan	Podococcus_barteri)))	Nypa_fruticans))	Kingia_australis);
((Nypa_fruticans	(((Reinhardtia_gracilis	Reinhardtia_simplex)	(Reinhardtia_paiewonskiana	Reinhardtia_latisecta))	((((((Attalea_speciosa	Orania_palindan)	Podococcus_barteri)	((((((Kentiopsis_piersoniorum	Veitchia_spiralis)	(Heterospathe_cagayanensis	(Burretiokentia_grandiflora	Hydriastele_microspadix)))	Dictyosperma_album)	Dypsis_decaryi)	((Serenoa_repens	Leopoldinia_pulchra)	(Manicaria_saccifera	Geonoma_undata)))	(Prestoea_acuminata	(Oenocarpus_minor	Oenocarpus_bataua))))	(((Elaeis_guineensis	Elaeis_oleifera)	Pelagodoxa_henryana)	Bactris_major))	((((Calamus_caryotoides	Chamaedorea_seifrizii)	(Sclerosperma_profizianum	Pseudophoenix_vinifera))	Iriartea_deltoidea)	(Phoenix_dactylifera	Sabal_domingensis)))	Roystonea_regia)))	Kingia_australis);
((Manicaria_saccifera	((((((((Chamaedorea_seifrizii	(Sclerosperma_profizianum	Pseudophoenix_vinifera))	Iriartea_deltoidea)	(Phoenix_dactylifera	Sabal_domingensis))	((Orania_palindan	Podococcus_barteri)	Roystonea_regia))	(Attalea_speciosa	(((Reinhardtia_gracilis	Reinhardtia_simplex)	(Reinhardtia_paiewonskiana	Reinhardtia_latisecta))	(((Nypa_fruticans	Pelagodoxa_henryana)	(Calamus_caryotoides	((Leopoldinia_pulchra	Elaeis_guineensis)	Elaeis_oleifera)))	Bactris_major))))	(Prestoea_acuminata	(Serenoa_repens	(Oenocarpus_minor	Oenocarpus_bataua))))	((((Kentiopsis_piersoniorum	(Heterospathe_cagayanensis	Hydriastele_microspadix))	Veitchia_spiralis)	(Burretiokentia_grandiflora	Dictyosperma_album))	Dypsis_decaryi))	Geonoma_undata))	Kingia_australis);
((Chamaedorea_seifrizii	(((Sclerosperma_profizianum	Pseudophoenix_vinifera)	Iriartea_deltoidea)	((Phoenix_dactylifera	Sabal_domingensis)	((((Attalea_speciosa	((Calamus_caryotoides	Nypa_fruticans)	((Pelagodoxa_henryana	Elaeis_guineensis)	Elaeis_oleifera)))	Bactris_major)	(Roystonea_regia	((Reinhardtia_gracilis	Reinhardtia_simplex)	(Reinhardtia_paiewonskiana	Reinhardtia_latisecta))))	((Orania_palindan	((Oenocarpus_minor	Oenocarpus_bataua)	(((Leopoldinia_pulchra	Geonoma_undata)	(Serenoa_repens	Manicaria_saccifera))	(((((Kentiopsis_piersoniorum	Heterospathe_cagayanensis)	Hydriastele_microspadix)	(Burretiokentia_grandiflora	Dictyosperma_album))	Dypsis_decaryi)	(Veitchia_spiralis	Prestoea_acuminata)))))	Podococcus_barteri)))))	Kingia_australis);
((Nypa_fruticans	(((Pelagodoxa_henryana	(Leopoldinia_pulchra	(Calamus_caryotoides	Roystonea_regia)))	((Reinhardtia_gracilis	Reinhardtia_simplex)	(Reinhardtia_paiewonskiana	Reinhardtia_latisecta)))	(Bactris_major	((Manicaria_saccifera	((Chamaedorea_seifrizii	(Serenoa_repens	Orania_palindan))	(Burretiokentia_grandiflora	(((Dypsis_decaryi	((Veitchia_spiralis	(Heterospathe_cagayanensis	(Hydriastele_microspadix	Kentiopsis_piersoniorum)))	Dictyosperma_album))	(Prestoea_acuminata	(Oenocarpus_minor	Oenocarpus_bataua)))	(Podococcus_barteri	Geonoma_undata)))))	((((Sclerosperma_profizianum	Pseudophoenix_vinifera)	(Attalea_speciosa	Iriartea_deltoidea))	(Phoenix_dactylifera	Sabal_domingensis))	(Elaeis_guineensis	Elaeis_oleifera))))))	Kingia_australis);
((Manicaria_saccifera	((((Leopoldinia_pulchra	Serenoa_repens)	Orania_palindan)	((((Hydriastele_microspadix	Heterospathe_cagayanensis)	(Veitchia_spiralis	Kentiopsis_piersoniorum))	Dictyosperma_album)	(((Prestoea_acuminata	((Podococcus_barteri	Geonoma_undata)	(Oenocarpus_minor	Oenocarpus_bataua)))	Burretiokentia_grandiflora)	Dypsis_decaryi)))	((((Pelagodoxa_henryana	Roystonea_regia)	(Nypa_fruticans	Calamus_caryotoides))	(((Reinhardtia_gracilis	Reinhardtia_simplex)	(Reinhardtia_paiewonskiana	Reinhardtia_latisecta))	((Attalea_speciosa	Iriartea_deltoidea)	(Bactris_major	(Elaeis_guineensis	Elaeis_oleifera)))))	(((Chamaedorea_seifrizii	Sclerosperma_profizianum)	Pseudophoenix_vinifera)	(Phoenix_dactylifera	Sabal_domingensis)))))	Kingia_australis);
((Burretiokentia_grandiflora	(Manicaria_saccifera	((((Podococcus_barteri	(Leopoldinia_pulchra	Geonoma_undata))	((((Heterospathe_cagayanensis	Dictyosperma_album)	(Hydriastele_microspadix	Veitchia_spiralis))	Kentiopsis_piersoniorum)	Dypsis_decaryi))	(Prestoea_acuminata	(Oenocarpus_bataua	Oenocarpus_minor)))	(((Bactris_major	((Pelagodoxa_henryana	Roystonea_regia)	((Reinhardtia_latisecta	Reinhardtia_paiewonskiana)	(Reinhardtia_simplex	Reinhardtia_gracilis))))	((Sabal_domingensis	Phoenix_dactylifera)	((Attalea_speciosa	Iriartea_deltoidea)	(Pseudophoenix_vinifera	Sclerosperma_profizianum))))	((Serenoa_repens	Orania_palindan)	((Chamaedorea_seifrizii	(Nypa_fruticans	Calamus_caryotoides))	(Elaeis_guineensis	Elaeis_oleifera)))))))	Kingia_australis);
((Dypsis_decaryi	((Dictyosperma_album	(Veitchia_spiralis	Kentiopsis_piersoniorum))	((Burretiokentia_grandiflora	(Hydriastele_microspadix	Heterospathe_cagayanensis))	((Prestoea_acuminata	(Oenocarpus_bataua	Oenocarpus_minor))	((((((Pelagodoxa_henryana	Elaeis_guineensis)	Elaeis_oleifera)	(Attalea_speciosa	Bactris_major))	((Orania_palindan	Calamus_caryotoides)	(Roystonea_regia	((Reinhardtia_latisecta	Reinhardtia_paiewonskiana)	(Nypa_fruticans	(Reinhardtia_simplex	Reinhardtia_gracilis))))))	((((Sabal_domingensis	Phoenix_dactylifera)	(Iriartea_deltoidea	Pseudophoenix_vinifera))	(Chamaedorea_seifrizii	Sclerosperma_profizianum))	Podococcus_barteri))	((Leopoldinia_pulchra	Geonoma_undata)	(Serenoa_repens	Manicaria_saccifera)))))))	Kingia_australis);
((Nypa_fruticans	(((Reinhardtia_simplex	Reinhardtia_gracilis)	(Reinhardtia_latisecta	Reinhardtia_paiewonskiana))	((((Sabal_domingensis	Phoenix_dactylifera)	(Iriartea_deltoidea	(Pseudophoenix_vinifera	Sclerosperma_profizianum)))	(((Podococcus_barteri	((Prestoea_acuminata	(Oenocarpus_bataua	Oenocarpus_minor))	(((Bactris_major	((Elaeis_guineensis	Elaeis_oleifera)	Attalea_speciosa))	Dypsis_decaryi)	((Geonoma_undata	(Serenoa_repens	Manicaria_saccifera))	((Dictyosperma_album	(Leopoldinia_pulchra	Burretiokentia_grandiflora))	(Veitchia_spiralis	((Kentiopsis_piersoniorum	Hydriastele_microspadix)	Heterospathe_cagayanensis)))))))	(Orania_palindan	(Chamaedorea_seifrizii	Calamus_caryotoides)))	Roystonea_regia))	Pelagodoxa_henryana)))	Kingia_australis);
((Nypa_fruticans	(Manicaria_saccifera	(((((Prestoea_acuminata	(Oenocarpus_bataua	Oenocarpus_minor))	(Dypsis_decaryi	(Veitchia_spiralis	(((Kentiopsis_piersoniorum	Hydriastele_microspadix)	Heterospathe_cagayanensis)	(Dictyosperma_album	(Leopoldinia_pulchra	Burretiokentia_grandiflora))))))	((Podococcus_barteri	Orania_palindan)	(Iriartea_deltoidea	((((Roystonea_regia	(Calamus_caryotoides	Pelagodoxa_henryana))	((Reinhardtia_simplex	Reinhardtia_gracilis)	(Reinhardtia_latisecta	Reinhardtia_paiewonskiana)))	((Attalea_speciosa	(Bactris_major	(Elaeis_guineensis	Elaeis_oleifera)))	(Sabal_domingensis	Phoenix_dactylifera)))	(Chamaedorea_seifrizii	(Pseudophoenix_vinifera	Sclerosperma_profizianum))))))	Geonoma_undata)	Serenoa_repens)))	Kingia_australis);
((Manicaria_saccifera	(Geonoma_undata	(((Burretiokentia_grandiflora	(((Kentiopsis_piersoniorum	Hydriastele_microspadix)	Heterospathe_cagayanensis)	(Veitchia_spiralis	Dictyosperma_album)))	Dypsis_decaryi)	(((Attalea_speciosa	Podococcus_barteri)	(((Pelagodoxa_henryana	(Bactris_major	(Elaeis_guineensis	Elaeis_oleifera)))	((Pseudophoenix_vinifera	(Sclerosperma_profizianum	Chamaedorea_seifrizii))	(Sabal_domingensis	Phoenix_dactylifera)))	(((Leopoldinia_pulchra	Roystonea_regia)	(Orania_palindan	Calamus_caryotoides))	((Nypa_fruticans	((Reinhardtia_simplex	Reinhardtia_gracilis)	(Reinhardtia_latisecta	Reinhardtia_paiewonskiana)))	Iriartea_deltoidea))))	((Oenocarpus_bataua	Oenocarpus_minor)	(Prestoea_acuminata	Serenoa_repens))))))	Kingia_australis);
((Manicaria_saccifera	((Geonoma_undata	((Podococcus_barteri	(((Attalea_speciosa	((Chamaedorea_seifrizii	(Nypa_fruticans	((Reinhardtia_simplex	Reinhardtia_gracilis)	(Reinhardtia_latisecta	Reinhardtia_paiewonskiana))))	((((Pelagodoxa_henryana	Orania_palindan)	(Pseudophoenix_vinifera	Sclerosperma_profizianum))	(Bactris_major	(Calamus_caryotoides	(Elaeis_guineensis	Elaeis_oleifera))))	((Leopoldinia_pulchra	Roystonea_regia)	(Sabal_domingensis	Phoenix_dactylifera)))))	Prestoea_acuminata)	Iriartea_deltoidea))	((Oenocarpus_bataua	Oenocarpus_minor)	(((Veitchia_spiralis	Kentiopsis_piersoniorum)	((Heterospathe_cagayanensis	Hydriastele_microspadix)	(Dictyosperma_album	Burretiokentia_grandiflora)))	Dypsis_decaryi))))	Serenoa_repens))	Kingia_australis);
((Pseudophoenix_vinifera	((Chamaedorea_seifrizii	Sclerosperma_profizianum)	(((Roystonea_regia	(Calamus_caryotoides	(Serenoa_repens	Pelagodoxa_henryana)))	(((Nypa_fruticans	((Reinhardtia_simplex	Reinhardtia_gracilis)	(Reinhardtia_latisecta	Reinhardtia_paiewonskiana)))	(Orania_palindan	((Attalea_speciosa	Iriartea_deltoidea)	(Podococcus_barteri	((Oenocarpus_bataua	Oenocarpus_minor)	((((Veitchia_spiralis	Kentiopsis_piersoniorum)	(Prestoea_acuminata	(Leopoldinia_pulchra	Geonoma_undata)))	(Dictyosperma_album	(Burretiokentia_grandiflora	(Heterospathe_cagayanensis	Hydriastele_microspadix))))	Dypsis_decaryi))))))	((Bactris_major	(Elaeis_guineensis	Elaeis_oleifera))	Manicaria_saccifera)))	(Sabal_domingensis	Phoenix_dactylifera))))	Kingia_australis);
((Pseudophoenix_vinifera	((((Elaeis_guineensis	Elaeis_oleifera)	(((Roystonea_regia	Bactris_major)	((Manicaria_saccifera	(Podococcus_barteri	((Prestoea_acuminata	(Oenocarpus_bataua	Oenocarpus_minor))	((Geonoma_undata	Veitchia_spiralis)	(Dypsis_decaryi	(((Leopoldinia_pulchra	Burretiokentia_grandiflora)	Dictyosperma_album)	(Kentiopsis_piersoniorum	(Heterospathe_cagayanensis	Hydriastele_microspadix))))))))	(((Serenoa_repens	Orania_palindan)	Iriartea_deltoidea)	((((Reinhardtia_simplex	Reinhardtia_gracilis)	(Reinhardtia_latisecta	Reinhardtia_paiewonskiana))	(Pelagodoxa_henryana	(Nypa_fruticans	Calamus_caryotoides)))	Chamaedorea_seifrizii))))	(Sabal_domingensis	Attalea_speciosa)))	Phoenix_dactylifera)	Sclerosperma_profizianum))	Kingia_australis);
((Pseudophoenix_vinifera	(((((((Manicaria_saccifera	(((Reinhardtia_simplex	Reinhardtia_gracilis)	(Reinhardtia_latisecta	Reinhardtia_paiewonskiana))	((Chamaedorea_seifrizii	Serenoa_repens)	Nypa_fruticans)))	(((Leopoldinia_pulchra	Geonoma_undata)	(Podococcus_barteri	Orania_palindan))	((Prestoea_acuminata	(Oenocarpus_bataua	Oenocarpus_minor))	(Dypsis_decaryi	((Burretiokentia_grandiflora	Dictyosperma_album)	(Veitchia_spiralis	((Kentiopsis_piersoniorum	Hydriastele_microspadix)	Heterospathe_cagayanensis)))))))	(Roystonea_regia	Bactris_major))	(Sabal_domingensis	(Iriartea_deltoidea	Attalea_speciosa)))	(Calamus_caryotoides	(Elaeis_guineensis	Elaeis_oleifera)))	(Pelagodoxa_henryana	Phoenix_dactylifera))	Sclerosperma_profizianum))	Kingia_australis);
((Pseudophoenix_vinifera	((Phoenix_dactylifera	(((Elaeis_guineensis	Elaeis_oleifera)	(((Calamus_caryotoides	((Orania_palindan	Iriartea_deltoidea)	(Chamaedorea_seifrizii	(Roystonea_regia	((Reinhardtia_simplex	Reinhardtia_gracilis)	(Reinhardtia_latisecta	Reinhardtia_paiewonskiana))))))	(Podococcus_barteri	((((Pelagodoxa_henryana	Serenoa_repens)	Leopoldinia_pulchra)	(Manicaria_saccifera	(Nypa_fruticans	Geonoma_undata)))	((Oenocarpus_bataua	Oenocarpus_minor)	((Heterospathe_cagayanensis	(Dypsis_decaryi	Hydriastele_microspadix))	((Veitchia_spiralis	Kentiopsis_piersoniorum)	(Burretiokentia_grandiflora	Dictyosperma_album)))))))	(Prestoea_acuminata	Bactris_major)))	(Sabal_domingensis	Attalea_speciosa)))	Sclerosperma_profizianum))	Kingia_australis);
((Manicaria_saccifera	((((((Calamus_caryotoides	(Sclerosperma_profizianum	Chamaedorea_seifrizii))	((Iriartea_deltoidea	Pseudophoenix_vinifera)	(Phoenix_dactylifera	Sabal_domingensis)))	(Serenoa_repens	Orania_palindan))	((((Reinhardtia_paiewonskiana	Reinhardtia_latisecta)	(Reinhardtia_simplex	Reinhardtia_gracilis))	Roystonea_regia)	(Bactris_major	((Elaeis_oleifera	Elaeis_guineensis)	Attalea_speciosa))))	(Prestoea_acuminata	((Oenocarpus_bataua	Oenocarpus_minor)	(((((Heterospathe_cagayanensis	(Kentiopsis_piersoniorum	Hydriastele_microspadix))	Dypsis_decaryi)	(Dictyosperma_album	Veitchia_spiralis))	Burretiokentia_grandiflora)	(Pelagodoxa_henryana	((Leopoldinia_pulchra	Geonoma_undata)	Podococcus_barteri))))))	Nypa_fruticans))	Kingia_australis);
((Nypa_fruticans	((Reinhardtia_simplex	Reinhardtia_gracilis)	(((Roystonea_regia	((Bactris_major	((Calamus_caryotoides	(Elaeis_oleifera	Elaeis_guineensis))	Attalea_speciosa))	((((((Leopoldinia_pulchra	Burretiokentia_grandiflora)	Orania_palindan)	(Geonoma_undata	Podococcus_barteri))	((((Heterospathe_cagayanensis	(Kentiopsis_piersoniorum	Hydriastele_microspadix))	(Dictyosperma_album	Veitchia_spiralis))	Dypsis_decaryi)	(Prestoea_acuminata	((Serenoa_repens	Oenocarpus_bataua)	Oenocarpus_minor))))	Manicaria_saccifera)	(((Iriartea_deltoidea	Chamaedorea_seifrizii)	(Pseudophoenix_vinifera	Sclerosperma_profizianum))	(Phoenix_dactylifera	Sabal_domingensis)))))	Pelagodoxa_henryana)	(Reinhardtia_paiewonskiana	Reinhardtia_latisecta))))	Kingia_australis);
((Manicaria_saccifera	(((((Pelagodoxa_henryana	(Bactris_major	Calamus_caryotoides))	(Elaeis_oleifera	Elaeis_guineensis))	(((Nypa_fruticans	((Reinhardtia_paiewonskiana	Reinhardtia_latisecta)	(Reinhardtia_simplex	Reinhardtia_gracilis)))	(Iriartea_deltoidea	Orania_palindan))	((Serenoa_repens	Leopoldinia_pulchra)	Roystonea_regia)))	((Chamaedorea_seifrizii	(Pseudophoenix_vinifera	Sclerosperma_profizianum))	(Phoenix_dactylifera	Sabal_domingensis)))	(Attalea_speciosa	(((Prestoea_acuminata	(Oenocarpus_bataua	Oenocarpus_minor))	(Dypsis_decaryi	((((Kentiopsis_piersoniorum	Hydriastele_microspadix)	Heterospathe_cagayanensis)	Burretiokentia_grandiflora)	(Dictyosperma_album	Veitchia_spiralis))))	(Geonoma_undata	Podococcus_barteri)))))	Kingia_australis);
(((Burretiokentia_grandiflora	((Heterospathe_cagayanensis	(((((Leopoldinia_pulchra	Geonoma_undata)	(Manicaria_saccifera	(((Podococcus_barteri	(Serenoa_repens	Orania_palindan))	(((Attalea_speciosa	(Bactris_major	(Elaeis_oleifera	Elaeis_guineensis)))	(Nypa_fruticans	((Reinhardtia_paiewonskiana	Reinhardtia_latisecta)	(Reinhardtia_simplex	Reinhardtia_gracilis))))	((Pelagodoxa_henryana	Roystonea_regia)	Calamus_caryotoides)))	((Iriartea_deltoidea	(Chamaedorea_seifrizii	(Pseudophoenix_vinifera	Sclerosperma_profizianum)))	(Phoenix_dactylifera	Sabal_domingensis)))))	(Prestoea_acuminata	(Oenocarpus_bataua	Oenocarpus_minor)))	Dypsis_decaryi)	Dictyosperma_album))	(Veitchia_spiralis	Kentiopsis_piersoniorum)))	Hydriastele_microspadix)	Kingia_australis);
((Leopoldinia_pulchra	(Burretiokentia_grandiflora	(Dictyosperma_album	((((Podococcus_barteri	Geonoma_undata)	(Oenocarpus_bataua	Oenocarpus_minor))	(Prestoea_acuminata	(Manicaria_saccifera	((Roystonea_regia	((((Pelagodoxa_henryana	Serenoa_repens)	(Calamus_caryotoides	Nypa_fruticans))	Chamaedorea_seifrizii)	Orania_palindan))	(((Attalea_speciosa	(Elaeis_oleifera	Elaeis_guineensis))	((Iriartea_deltoidea	(Pseudophoenix_vinifera	Sclerosperma_profizianum))	(Phoenix_dactylifera	Sabal_domingensis)))	(((Reinhardtia_paiewonskiana	Reinhardtia_latisecta)	(Reinhardtia_simplex	Reinhardtia_gracilis))	Bactris_major))))))	((Hydriastele_microspadix	(Heterospathe_cagayanensis	(Veitchia_spiralis	Kentiopsis_piersoniorum)))	Dypsis_decaryi)))))	Kingia_australis);
((Burretiokentia_grandiflora	(((Dictyosperma_album	(Hydriastele_microspadix	(Heterospathe_cagayanensis	(Veitchia_spiralis	Kentiopsis_piersoniorum))))	((Prestoea_acuminata	(Oenocarpus_bataua	Oenocarpus_minor))	((Podococcus_barteri	(Leopoldinia_pulchra	Geonoma_undata))	(Manicaria_saccifera	((((Elaeis_oleifera	Elaeis_guineensis)	(((Orania_palindan	Serenoa_repens)	(Pseudophoenix_vinifera	(Calamus_caryotoides	Nypa_fruticans)))	((Chamaedorea_seifrizii	Iriartea_deltoidea)	(Roystonea_regia	((Reinhardtia_paiewonskiana	Reinhardtia_latisecta)	(Reinhardtia_simplex	Reinhardtia_gracilis))))))	Sclerosperma_profizianum)	(((Pelagodoxa_henryana	Phoenix_dactylifera)	Sabal_domingensis)	(Attalea_speciosa	Bactris_major)))))))	Dypsis_decaryi))	Kingia_australis);
((Manicaria_saccifera	((((Pelagodoxa_henryana	Serenoa_repens)	Leopoldinia_pulchra)	Roystonea_regia)	(((((Attalea_speciosa	Iriartea_deltoidea)	(Pseudophoenix_vinifera	Sclerosperma_profizianum))	(Phoenix_dactylifera	Sabal_domingensis))	((((Reinhardtia_paiewonskiana	Reinhardtia_latisecta)	(Reinhardtia_simplex	Reinhardtia_gracilis))	((Elaeis_oleifera	Elaeis_guineensis)	(((Calamus_caryotoides	Nypa_fruticans)	Chamaedorea_seifrizii)	Bactris_major)))	Orania_palindan))	((Oenocarpus_bataua	Oenocarpus_minor)	((Podococcus_barteri	Geonoma_undata)	(((Veitchia_spiralis	Kentiopsis_piersoniorum)	(Prestoea_acuminata	Dictyosperma_album))	(((Hydriastele_microspadix	Burretiokentia_grandiflora)	Dypsis_decaryi)	Heterospathe_cagayanensis)))))))	Kingia_australis);
((Manicaria_saccifera	((Burretiokentia_grandiflora	(Leopoldinia_pulchra	Bactris_major))	((((((Attalea_speciosa	Iriartea_deltoidea)	(Pseudophoenix_vinifera	Sclerosperma_profizianum))	(Phoenix_dactylifera	Sabal_domingensis))	Roystonea_regia)	(((((Serenoa_repens	Orania_palindan)	(Elaeis_oleifera	(Pelagodoxa_henryana	Elaeis_guineensis)))	(Calamus_caryotoides	Nypa_fruticans))	Chamaedorea_seifrizii)	(Dypsis_decaryi	((Reinhardtia_paiewonskiana	Reinhardtia_latisecta)	(Reinhardtia_simplex	Reinhardtia_gracilis)))))	((((Kentiopsis_piersoniorum	Hydriastele_microspadix)	Heterospathe_cagayanensis)	(Dictyosperma_album	(Veitchia_spiralis	Prestoea_acuminata)))	((Oenocarpus_bataua	Oenocarpus_minor)	(Podococcus_barteri	Geonoma_undata))))))	Kingia_australis);
((Burretiokentia_grandiflora	(((((Prestoea_acuminata	(Oenocarpus_bataua	Oenocarpus_minor))	(Pelagodoxa_henryana	Roystonea_regia))	((((Attalea_speciosa	Iriartea_deltoidea)	(Pseudophoenix_vinifera	Sclerosperma_profizianum))	(Phoenix_dactylifera	Sabal_domingensis))	(((Elaeis_oleifera	Elaeis_guineensis)	(((Reinhardtia_paiewonskiana	Reinhardtia_latisecta)	(Reinhardtia_simplex	Reinhardtia_gracilis))	(Leopoldinia_pulchra	Bactris_major)))	((Nypa_fruticans	((Chamaedorea_seifrizii	Calamus_caryotoides)	Serenoa_repens))	Orania_palindan))))	Manicaria_saccifera)	(((((Hydriastele_microspadix	Dypsis_decaryi)	Geonoma_undata)	Podococcus_barteri)	Dictyosperma_album)	((Veitchia_spiralis	Kentiopsis_piersoniorum)	Heterospathe_cagayanensis))))	Kingia_australis);
((Pseudophoenix_vinifera	(Sclerosperma_profizianum	(Orania_palindan	(((Bactris_major	(Elaeis_oleifera	Elaeis_guineensis))	(((Manicaria_saccifera	(Leopoldinia_pulchra	Roystonea_regia))	((Phoenix_dactylifera	Sabal_domingensis)	((Attalea_speciosa	Iriartea_deltoidea)	(((((((Hydriastele_microspadix	Kentiopsis_piersoniorum)	Heterospathe_cagayanensis)	Burretiokentia_grandiflora)	(Geonoma_undata	Dypsis_decaryi))	((Prestoea_acuminata	Veitchia_spiralis)	Dictyosperma_album))	(Oenocarpus_bataua	Oenocarpus_minor))	Podococcus_barteri))))	((Reinhardtia_paiewonskiana	Reinhardtia_latisecta)	(Reinhardtia_simplex	Reinhardtia_gracilis))))	((Chamaedorea_seifrizii	(Nypa_fruticans	Calamus_caryotoides))	(Serenoa_repens	Pelagodoxa_henryana))))))	Kingia_australis);
((Manicaria_saccifera	((((Serenoa_repens	(Veitchia_spiralis	Prestoea_acuminata))	(Attalea_speciosa	Iriartea_deltoidea))	(((Podococcus_barteri	Geonoma_undata)	(Oenocarpus_bataua	Oenocarpus_minor))	(Dypsis_decaryi	((Hydriastele_microspadix	(Heterospathe_cagayanensis	Kentiopsis_piersoniorum))	(Burretiokentia_grandiflora	(Leopoldinia_pulchra	Dictyosperma_album))))))	(((Sabal_domingensis	Phoenix_dactylifera)	(((Reinhardtia_latisecta	Reinhardtia_paiewonskiana)	(Reinhardtia_gracilis	Reinhardtia_simplex))	(((Pelagodoxa_henryana	(Chamaedorea_seifrizii	(Nypa_fruticans	Calamus_caryotoides)))	Orania_palindan)	((Pseudophoenix_vinifera	Sclerosperma_profizianum)	(Bactris_major	(Elaeis_oleifera	Elaeis_guineensis))))))	Roystonea_regia)))	Kingia_australis);
((Manicaria_saccifera	((((Prestoea_acuminata	((Serenoa_repens	Attalea_speciosa)	Iriartea_deltoidea))	((Oenocarpus_bataua	Oenocarpus_minor)	(Podococcus_barteri	(Geonoma_undata	((Burretiokentia_grandiflora	(Heterospathe_cagayanensis	(Kentiopsis_piersoniorum	Hydriastele_microspadix)))	((Dictyosperma_album	Veitchia_spiralis)	Dypsis_decaryi))))))	(((Orania_palindan	((Elaeis_oleifera	Elaeis_guineensis)	(Nypa_fruticans	Calamus_caryotoides)))	Bactris_major)	((Chamaedorea_seifrizii	(Pseudophoenix_vinifera	Sclerosperma_profizianum))	(Sabal_domingensis	(Pelagodoxa_henryana	Phoenix_dactylifera)))))	((Leopoldinia_pulchra	Roystonea_regia)	((Reinhardtia_latisecta	Reinhardtia_paiewonskiana)	(Reinhardtia_gracilis	Reinhardtia_simplex)))))	Kingia_australis);
((Dypsis_decaryi	((Heterospathe_cagayanensis	(Veitchia_spiralis	(Kentiopsis_piersoniorum	Hydriastele_microspadix)))	((Dictyosperma_album	Burretiokentia_grandiflora)	(Nypa_fruticans	(((Prestoea_acuminata	(Oenocarpus_bataua	Oenocarpus_minor))	Podococcus_barteri)	((Attalea_speciosa	Iriartea_deltoidea)	(((Roystonea_regia	(Sabal_domingensis	Phoenix_dactylifera))	((((Reinhardtia_latisecta	Reinhardtia_paiewonskiana)	(Reinhardtia_gracilis	Reinhardtia_simplex))	((Elaeis_oleifera	Elaeis_guineensis)	Bactris_major))	((Serenoa_repens	Orania_palindan)	(((Leopoldinia_pulchra	Sclerosperma_profizianum)	Pseudophoenix_vinifera)	(Pelagodoxa_henryana	(Calamus_caryotoides	Chamaedorea_seifrizii))))))	(Geonoma_undata	Manicaria_saccifera))))))))	Kingia_australis);
((Nypa_fruticans	(((Reinhardtia_latisecta	Reinhardtia_paiewonskiana)	(Reinhardtia_gracilis	Reinhardtia_simplex))	(((((((Roystonea_regia	Pelagodoxa_henryana)	Calamus_caryotoides)	(((Sclerosperma_profizianum	Pseudophoenix_vinifera)	((Serenoa_repens	Attalea_speciosa)	Iriartea_deltoidea))	(Sabal_domingensis	Phoenix_dactylifera)))	((((((Heterospathe_cagayanensis	(Kentiopsis_piersoniorum	Hydriastele_microspadix))	Veitchia_spiralis)	(Dictyosperma_album	Burretiokentia_grandiflora))	(Dypsis_decaryi	(Prestoea_acuminata	(Oenocarpus_bataua	Oenocarpus_minor))))	(Podococcus_barteri	(Leopoldinia_pulchra	Geonoma_undata)))	Manicaria_saccifera))	Bactris_major)	Chamaedorea_seifrizii)	(Orania_palindan	(Elaeis_oleifera	Elaeis_guineensis)))))	Kingia_australis);
((Manicaria_saccifera	((((((((Reinhardtia_latisecta	Reinhardtia_paiewonskiana)	(Reinhardtia_gracilis	Reinhardtia_simplex))	Bactris_major)	(Attalea_speciosa	Iriartea_deltoidea))	((Elaeis_oleifera	Elaeis_guineensis)	((Roystonea_regia	Pelagodoxa_henryana)	(Nypa_fruticans	Calamus_caryotoides))))	((Sabal_domingensis	Phoenix_dactylifera)	Pseudophoenix_vinifera))	Chamaedorea_seifrizii)	((Podococcus_barteri	(Orania_palindan	Sclerosperma_profizianum))	((((Dictyosperma_album	((Heterospathe_cagayanensis	(Kentiopsis_piersoniorum	Hydriastele_microspadix))	Burretiokentia_grandiflora))	(Geonoma_undata	(Prestoea_acuminata	Veitchia_spiralis)))	Dypsis_decaryi)	((Leopoldinia_pulchra	Serenoa_repens)	(Oenocarpus_bataua	Oenocarpus_minor))))))	Kingia_australis);
(((Burretiokentia_grandiflora	Leopoldinia_pulchra)	(((Pseudophoenix_vinifera	Orania_palindan)	Sclerosperma_profizianum)	((((((Bactris_major	(Elaeis_oleifera	Elaeis_guineensis))	((Reinhardtia_latisecta	Reinhardtia_paiewonskiana)	(Reinhardtia_gracilis	Reinhardtia_simplex)))	Manicaria_saccifera)	(((Serenoa_repens	Prestoea_acuminata)	(Attalea_speciosa	Iriartea_deltoidea))	(((Geonoma_undata	(Dypsis_decaryi	((Veitchia_spiralis	Dictyosperma_album)	(Hydriastele_microspadix	(Heterospathe_cagayanensis	Kentiopsis_piersoniorum)))))	(Oenocarpus_bataua	Oenocarpus_minor))	Podococcus_barteri)))	(Sabal_domingensis	Phoenix_dactylifera))	((Roystonea_regia	Pelagodoxa_henryana)	(Chamaedorea_seifrizii	(Nypa_fruticans	Calamus_caryotoides))))))	Kingia_australis);
((Manicaria_saccifera	(((((Pseudophoenix_vinifera	Sclerosperma_profizianum)	((Elaeis_oleifera	Elaeis_guineensis)	(Burretiokentia_grandiflora	Orania_palindan)))	((((Podococcus_barteri	Geonoma_undata)	(Dypsis_decaryi	((((Veitchia_spiralis	Kentiopsis_piersoniorum)	Hydriastele_microspadix)	Heterospathe_cagayanensis)	Dictyosperma_album)))	(Prestoea_acuminata	(Oenocarpus_bataua	Oenocarpus_minor)))	((((Reinhardtia_latisecta	Reinhardtia_paiewonskiana)	(Reinhardtia_gracilis	Reinhardtia_simplex))	Bactris_major)	(Attalea_speciosa	Iriartea_deltoidea))))	(Sabal_domingensis	Phoenix_dactylifera))	(((Pelagodoxa_henryana	Serenoa_repens)	((Nypa_fruticans	Calamus_caryotoides)	Chamaedorea_seifrizii))	(Leopoldinia_pulchra	Roystonea_regia))))	Kingia_australis);
((((((((Reinhardtia_latisecta	Reinhardtia_paiewonskiana)	(Reinhardtia_gracilis	Reinhardtia_simplex))	Roystonea_regia)	Pelagodoxa_henryana)	((Sabal_domingensis	Phoenix_dactylifera)	(Pseudophoenix_vinifera	Sclerosperma_profizianum)))	(((Elaeis_oleifera	Elaeis_guineensis)	Manicaria_saccifera)	((Bactris_major	Burretiokentia_grandiflora)	((Orania_palindan	Serenoa_repens)	((Nypa_fruticans	Calamus_caryotoides)	Chamaedorea_seifrizii)))))	((Attalea_speciosa	Iriartea_deltoidea)	(((Podococcus_barteri	(Leopoldinia_pulchra	Geonoma_undata))	(Dypsis_decaryi	((((Kentiopsis_piersoniorum	Hydriastele_microspadix)	Heterospathe_cagayanensis)	Veitchia_spiralis)	Dictyosperma_album)))	(Prestoea_acuminata	(Oenocarpus_bataua	Oenocarpus_minor)))))	Kingia_australis);
((Pseudophoenix_vinifera	(Sclerosperma_profizianum	(Bactris_major	(((((((Dypsis_decaryi	((((Hydriastele_microspadix	Kentiopsis_piersoniorum)	Heterospathe_cagayanensis)	Veitchia_spiralis)	((Leopoldinia_pulchra	Burretiokentia_grandiflora)	Dictyosperma_album)))	(Prestoea_acuminata	(Oenocarpus_bataua	Oenocarpus_minor)))	(Manicaria_saccifera	Geonoma_undata))	(Podococcus_barteri	(Attalea_speciosa	Iriartea_deltoidea)))	(((Sabal_domingensis	Phoenix_dactylifera)	((Reinhardtia_latisecta	Reinhardtia_paiewonskiana)	(Reinhardtia_gracilis	Reinhardtia_simplex)))	Roystonea_regia))	((Elaeis_oleifera	Elaeis_guineensis)	((Orania_palindan	Serenoa_repens)	((Nypa_fruticans	Calamus_caryotoides)	Chamaedorea_seifrizii))))	Pelagodoxa_henryana))))	Kingia_australis);
((Pseudophoenix_vinifera	(Iriartea_deltoidea	((((Orania_palindan	Serenoa_repens)	((Nypa_fruticans	Calamus_caryotoides)	Chamaedorea_seifrizii))	((Bactris_major	Attalea_speciosa)	((Manicaria_saccifera	(Sabal_domingensis	(Pelagodoxa_henryana	Phoenix_dactylifera)))	((Sclerosperma_profizianum	(Elaeis_oleifera	Elaeis_guineensis))	(Podococcus_barteri	(Geonoma_undata	((Dypsis_decaryi	(((Kentiopsis_piersoniorum	(Heterospathe_cagayanensis	((Leopoldinia_pulchra	Burretiokentia_grandiflora)	Hydriastele_microspadix)))	Veitchia_spiralis)	Dictyosperma_album))	(Prestoea_acuminata	(Oenocarpus_bataua	Oenocarpus_minor)))))))))	(Roystonea_regia	((Reinhardtia_latisecta	Reinhardtia_paiewonskiana)	(Reinhardtia_gracilis	Reinhardtia_simplex))))))	Kingia_australis);
((Manicaria_saccifera	((Sabal_domingensis	((Reinhardtia_paiewonskiana	Reinhardtia_latisecta)	(Reinhardtia_simplex	Reinhardtia_gracilis)))	((Iriartea_deltoidea	(Sclerosperma_profizianum	Pseudophoenix_vinifera))	((Roystonea_regia	((Pelagodoxa_henryana	(Serenoa_repens	(Chamaedorea_seifrizii	(Nypa_fruticans	Calamus_caryotoides))))	Orania_palindan))	((Podococcus_barteri	(Phoenix_dactylifera	((Leopoldinia_pulchra	Burretiokentia_grandiflora)	(Attalea_speciosa	(Bactris_major	(Elaeis_guineensis	Elaeis_oleifera))))))	((Prestoea_acuminata	(Oenocarpus_bataua	Oenocarpus_minor))	(((Dictyosperma_album	((Kentiopsis_piersoniorum	Veitchia_spiralis)	(Hydriastele_microspadix	Heterospathe_cagayanensis)))	Dypsis_decaryi)	Geonoma_undata)))))))	Kingia_australis);
(((Nypa_fruticans	Pelagodoxa_henryana)	((((Sclerosperma_profizianum	Pseudophoenix_vinifera)	Orania_palindan)	((Iriartea_deltoidea	((Reinhardtia_paiewonskiana	Reinhardtia_latisecta)	(Reinhardtia_simplex	Reinhardtia_gracilis)))	(Roystonea_regia	((((Prestoea_acuminata	(Oenocarpus_bataua	Oenocarpus_minor))	((((Kentiopsis_piersoniorum	(Burretiokentia_grandiflora	Hydriastele_microspadix))	Heterospathe_cagayanensis)	(Dictyosperma_album	Veitchia_spiralis))	Dypsis_decaryi))	((Leopoldinia_pulchra	Geonoma_undata)	Manicaria_saccifera))	((Podococcus_barteri	(Phoenix_dactylifera	Sabal_domingensis))	(Attalea_speciosa	(Bactris_major	(Elaeis_guineensis	Elaeis_oleifera))))))))	(Chamaedorea_seifrizii	(Calamus_caryotoides	Serenoa_repens))))	Kingia_australis);
(((Nypa_fruticans	((Reinhardtia_paiewonskiana	Reinhardtia_latisecta)	(Reinhardtia_simplex	Reinhardtia_gracilis)))	((((Roystonea_regia	(((Oenocarpus_bataua	Oenocarpus_minor)	((Dypsis_decaryi	Manicaria_saccifera)	((((Heterospathe_cagayanensis	(Veitchia_spiralis	Kentiopsis_piersoniorum))	Hydriastele_microspadix)	((Leopoldinia_pulchra	Burretiokentia_grandiflora)	Dictyosperma_album))	(Prestoea_acuminata	Geonoma_undata))))	(Podococcus_barteri	(Attalea_speciosa	(Bactris_major	(Elaeis_guineensis	Elaeis_oleifera))))))	(((Calamus_caryotoides	Chamaedorea_seifrizii)	(Pelagodoxa_henryana	Serenoa_repens))	((Sclerosperma_profizianum	Pseudophoenix_vinifera)	Orania_palindan)))	Iriartea_deltoidea)	(Phoenix_dactylifera	Sabal_domingensis)))	Kingia_australis);
((((Manicaria_saccifera	((((Dypsis_decaryi	(((Heterospathe_cagayanensis	(Kentiopsis_piersoniorum	Hydriastele_microspadix))	Veitchia_spiralis)	Dictyosperma_album))	(Prestoea_acuminata	((Serenoa_repens	Oenocarpus_bataua)	Oenocarpus_minor)))	((((((Chamaedorea_seifrizii	Sclerosperma_profizianum)	Pseudophoenix_vinifera)	Iriartea_deltoidea)	((Pelagodoxa_henryana	Phoenix_dactylifera)	Sabal_domingensis))	(Podococcus_barteri	Orania_palindan))	((Roystonea_regia	((Reinhardtia_paiewonskiana	Reinhardtia_latisecta)	(Reinhardtia_simplex	Reinhardtia_gracilis)))	(Attalea_speciosa	((Elaeis_guineensis	Elaeis_oleifera)	((Nypa_fruticans	Calamus_caryotoides)	Bactris_major))))))	Geonoma_undata))	Leopoldinia_pulchra)	Burretiokentia_grandiflora)	Kingia_australis);
((Manicaria_saccifera	((((((Burretiokentia_grandiflora	((Leopoldinia_pulchra	Sclerosperma_profizianum)	Pseudophoenix_vinifera))	Iriartea_deltoidea)	Chamaedorea_seifrizii)	(Phoenix_dactylifera	Sabal_domingensis))	(((Dypsis_decaryi	((Hydriastele_microspadix	(Heterospathe_cagayanensis	(Veitchia_spiralis	Kentiopsis_piersoniorum)))	Dictyosperma_album))	((Geonoma_undata	Prestoea_acuminata)	(Oenocarpus_bataua	Oenocarpus_minor)))	(Roystonea_regia	Orania_palindan)))	(Podococcus_barteri	((((Calamus_caryotoides	(Pelagodoxa_henryana	Elaeis_guineensis))	Elaeis_oleifera)	(Serenoa_repens	Attalea_speciosa))	(Bactris_major	(Nypa_fruticans	((Reinhardtia_paiewonskiana	Reinhardtia_latisecta)	(Reinhardtia_simplex	Reinhardtia_gracilis))))))))	Kingia_australis);
((Burretiokentia_grandiflora	(Dictyosperma_album	(((Heterospathe_cagayanensis	((Hydriastele_microspadix	Dypsis_decaryi)	Kentiopsis_piersoniorum))	(Prestoea_acuminata	Veitchia_spiralis))	((Oenocarpus_bataua	Oenocarpus_minor)	(Podococcus_barteri	((Geonoma_undata	Manicaria_saccifera)	(((Roystonea_regia	(((Nypa_fruticans	Calamus_caryotoides)	Chamaedorea_seifrizii)	Orania_palindan))	((Bactris_major	(Elaeis_guineensis	Elaeis_oleifera))	((Reinhardtia_paiewonskiana	Reinhardtia_latisecta)	(Reinhardtia_simplex	Reinhardtia_gracilis))))	(((Sclerosperma_profizianum	Pseudophoenix_vinifera)	(Attalea_speciosa	(Iriartea_deltoidea	(Leopoldinia_pulchra	Serenoa_repens))))	((Pelagodoxa_henryana	Phoenix_dactylifera)	Sabal_domingensis)))))))))	Kingia_australis);
((Burretiokentia_grandiflora	(Dictyosperma_album	(((Dypsis_decaryi	((((Podococcus_barteri	(Phoenix_dactylifera	(Sabal_domingensis	Attalea_speciosa)))	(((Pelagodoxa_henryana	((Calamus_caryotoides	Bactris_major)	(Elaeis_guineensis	Elaeis_oleifera)))	((Sclerosperma_profizianum	Pseudophoenix_vinifera)	Orania_palindan))	(((Nypa_fruticans	((Reinhardtia_paiewonskiana	Reinhardtia_latisecta)	(Reinhardtia_simplex	Reinhardtia_gracilis)))	Chamaedorea_seifrizii)	(Iriartea_deltoidea	Roystonea_regia))))	(Oenocarpus_bataua	Oenocarpus_minor))	((Prestoea_acuminata	(Geonoma_undata	Leopoldinia_pulchra))	(Serenoa_repens	Manicaria_saccifera))))	(Heterospathe_cagayanensis	(Hydriastele_microspadix	Kentiopsis_piersoniorum)))	Veitchia_spiralis)))	Kingia_australis);
((Manicaria_saccifera	((((((Veitchia_spiralis	(Heterospathe_cagayanensis	(Hydriastele_microspadix	Kentiopsis_piersoniorum)))	(Burretiokentia_grandiflora	Dictyosperma_album))	Dypsis_decaryi)	((Podococcus_barteri	(((((Roystonea_regia	Calamus_caryotoides)	Pelagodoxa_henryana)	(((Elaeis_guineensis	Elaeis_oleifera)	Bactris_major)	(((Sclerosperma_profizianum	Pseudophoenix_vinifera)	Phoenix_dactylifera)	(Sabal_domingensis	(Iriartea_deltoidea	Attalea_speciosa)))))	((Reinhardtia_paiewonskiana	Reinhardtia_latisecta)	(Reinhardtia_simplex	Reinhardtia_gracilis)))	Orania_palindan))	(Prestoea_acuminata	(Oenocarpus_bataua	Oenocarpus_minor))))	(Geonoma_undata	Leopoldinia_pulchra))	(Nypa_fruticans	(Chamaedorea_seifrizii	Serenoa_repens))))	Kingia_australis);
((Pseudophoenix_vinifera	((Phoenix_dactylifera	Sabal_domingensis)	(((((Serenoa_repens	(Sclerosperma_profizianum	Orania_palindan))	Podococcus_barteri)	(((Prestoea_acuminata	(Geonoma_undata	Leopoldinia_pulchra))	(Oenocarpus_bataua	Oenocarpus_minor))	(((Veitchia_spiralis	(Heterospathe_cagayanensis	(Hydriastele_microspadix	Kentiopsis_piersoniorum)))	(Burretiokentia_grandiflora	Dictyosperma_album))	Dypsis_decaryi)))	(Iriartea_deltoidea	Attalea_speciosa))	(((((Elaeis_guineensis	Elaeis_oleifera)	Bactris_major)	(((Reinhardtia_paiewonskiana	Reinhardtia_latisecta)	(Reinhardtia_simplex	Reinhardtia_gracilis))	Chamaedorea_seifrizii))	Manicaria_saccifera)	((Pelagodoxa_henryana	Roystonea_regia)	(Nypa_fruticans	Calamus_caryotoides))))))	Kingia_australis);
((Manicaria_saccifera	(((Serenoa_repens	Orania_palindan)	(Podococcus_barteri	((((Oenocarpus_bataua	Oenocarpus_minor)	(((Veitchia_spiralis	(Heterospathe_cagayanensis	(Hydriastele_microspadix	Kentiopsis_piersoniorum)))	((Leopoldinia_pulchra	Burretiokentia_grandiflora)	Dictyosperma_album))	Dypsis_decaryi))	Prestoea_acuminata)	Geonoma_undata)))	(((Phoenix_dactylifera	Sabal_domingensis)	(((Sclerosperma_profizianum	Pseudophoenix_vinifera)	(Iriartea_deltoidea	Attalea_speciosa))	(((Elaeis_guineensis	Elaeis_oleifera)	Bactris_major)	((Reinhardtia_paiewonskiana	Reinhardtia_latisecta)	(Reinhardtia_simplex	Reinhardtia_gracilis)))))	((Pelagodoxa_henryana	Roystonea_regia)	(Chamaedorea_seifrizii	(Nypa_fruticans	Calamus_caryotoides))))))	Kingia_australis);
((Manicaria_saccifera	(((((((Dictyosperma_album	Veitchia_spiralis)	(Heterospathe_cagayanensis	(Kentiopsis_piersoniorum	Hydriastele_microspadix)))	((Burretiokentia_grandiflora	(Pseudophoenix_vinifera	(Leopoldinia_pulchra	Sclerosperma_profizianum)))	Dypsis_decaryi))	(((Oenocarpus_minor	Oenocarpus_bataua)	Prestoea_acuminata)	(Podococcus_barteri	Geonoma_undata)))	((Calamus_caryotoides	Chamaedorea_seifrizii)	Orania_palindan))	(Phoenix_dactylifera	((Bactris_major	((Elaeis_oleifera	Elaeis_guineensis)	(Nypa_fruticans	Pelagodoxa_henryana)))	((Roystonea_regia	((Reinhardtia_latisecta	Reinhardtia_paiewonskiana)	(Reinhardtia_gracilis	Reinhardtia_simplex)))	(Sabal_domingensis	(Iriartea_deltoidea	Attalea_speciosa))))))	Serenoa_repens))	Kingia_australis);
((Manicaria_saccifera	((Bactris_major	(Elaeis_oleifera	Elaeis_guineensis))	((((Pelagodoxa_henryana	Phoenix_dactylifera)	(Sabal_domingensis	Attalea_speciosa))	(((Oenocarpus_minor	Oenocarpus_bataua)	(Podococcus_barteri	Geonoma_undata))	(Prestoea_acuminata	(((((Burretiokentia_grandiflora	(Pseudophoenix_vinifera	(Leopoldinia_pulchra	Sclerosperma_profizianum)))	Dictyosperma_album)	Veitchia_spiralis)	(Heterospathe_cagayanensis	(Kentiopsis_piersoniorum	Hydriastele_microspadix)))	Dypsis_decaryi))))	((Orania_palindan	Roystonea_regia)	((Chamaedorea_seifrizii	(Serenoa_repens	(Nypa_fruticans	Calamus_caryotoides)))	(Iriartea_deltoidea	((Reinhardtia_latisecta	Reinhardtia_paiewonskiana)	(Reinhardtia_gracilis	Reinhardtia_simplex))))))))	Kingia_australis);
((Burretiokentia_grandiflora	(Dictyosperma_album	(((Geonoma_undata	(((Podococcus_barteri	(((Pseudophoenix_vinifera	Sclerosperma_profizianum)	Phoenix_dactylifera)	(Sabal_domingensis	Attalea_speciosa)))	(((Chamaedorea_seifrizii	(Orania_palindan	(Nypa_fruticans	Calamus_caryotoides)))	(Iriartea_deltoidea	((Reinhardtia_latisecta	Reinhardtia_paiewonskiana)	(Reinhardtia_gracilis	Reinhardtia_simplex))))	Roystonea_regia))	((Bactris_major	(Elaeis_oleifera	(Pelagodoxa_henryana	Elaeis_guineensis)))	((Leopoldinia_pulchra	Serenoa_repens)	Manicaria_saccifera))))	(Prestoea_acuminata	(Oenocarpus_minor	Oenocarpus_bataua)))	(((Heterospathe_cagayanensis	Hydriastele_microspadix)	(Veitchia_spiralis	Kentiopsis_piersoniorum))	Dypsis_decaryi))))	Kingia_australis);
((((((Reinhardtia_latisecta	Reinhardtia_paiewonskiana)	(Reinhardtia_gracilis	Reinhardtia_simplex))	(((((((Serenoa_repens	Attalea_speciosa)	(Bactris_major	(Elaeis_oleifera	Elaeis_guineensis)))	Manicaria_saccifera)	(Prestoea_acuminata	((((((Veitchia_spiralis	Kentiopsis_piersoniorum)	(Dictyosperma_album	(Heterospathe_cagayanensis	Hydriastele_microspadix)))	Burretiokentia_grandiflora)	Dypsis_decaryi)	(Oenocarpus_minor	Oenocarpus_bataua))	((Leopoldinia_pulchra	Geonoma_undata)	Podococcus_barteri))))	(Roystonea_regia	(Chamaedorea_seifrizii	Calamus_caryotoides)))	Orania_palindan)	(Iriartea_deltoidea	((Pseudophoenix_vinifera	Sclerosperma_profizianum)	(Phoenix_dactylifera	Sabal_domingensis)))))	Pelagodoxa_henryana)	Nypa_fruticans)	Kingia_australis);
((Nypa_fruticans	(((Reinhardtia_latisecta	Reinhardtia_paiewonskiana)	(Reinhardtia_gracilis	Reinhardtia_simplex))	(((((Leopoldinia_pulchra	Serenoa_repens)	(Attalea_speciosa	Iriartea_deltoidea))	(Sclerosperma_profizianum	(((Chamaedorea_seifrizii	(Pseudophoenix_vinifera	(Orania_palindan	Calamus_caryotoides)))	Manicaria_saccifera)	((Sabal_domingensis	Phoenix_dactylifera)	((((Hydriastele_microspadix	(Geonoma_undata	(Kentiopsis_piersoniorum	Dypsis_decaryi)))	(Dictyosperma_album	((Burretiokentia_grandiflora	Veitchia_spiralis)	Heterospathe_cagayanensis)))	(Prestoea_acuminata	(Oenocarpus_minor	Oenocarpus_bataua)))	Podococcus_barteri)))))	(Pelagodoxa_henryana	(Bactris_major	(Elaeis_oleifera	Elaeis_guineensis))))	Roystonea_regia)))	Kingia_australis);
((Manicaria_saccifera	(((Sabal_domingensis	(Pelagodoxa_henryana	Phoenix_dactylifera))	((Attalea_speciosa	Iriartea_deltoidea)	(Sclerosperma_profizianum	Pseudophoenix_vinifera)))	(((Prestoea_acuminata	(Serenoa_repens	(Oenocarpus_minor	Oenocarpus_bataua)))	((Geonoma_undata	Podococcus_barteri)	(((Burretiokentia_grandiflora	Dictyosperma_album)	((Kentiopsis_piersoniorum	(Hydriastele_microspadix	Heterospathe_cagayanensis))	Veitchia_spiralis))	Dypsis_decaryi)))	(((Roystonea_regia	Leopoldinia_pulchra)	((Reinhardtia_latisecta	Reinhardtia_paiewonskiana)	(Reinhardtia_gracilis	Reinhardtia_simplex)))	(Bactris_major	((Orania_palindan	((Nypa_fruticans	Calamus_caryotoides)	Chamaedorea_seifrizii))	(Elaeis_oleifera	Elaeis_guineensis)))))))	Kingia_australis);
((((Manicaria_saccifera	((Prestoea_acuminata	((((((Hydriastele_microspadix	Kentiopsis_piersoniorum)	Heterospathe_cagayanensis)	(Dictyosperma_album	Veitchia_spiralis))	Dypsis_decaryi)	(Oenocarpus_minor	Oenocarpus_bataua))	(Geonoma_undata	Podococcus_barteri)))	((((Attalea_speciosa	Iriartea_deltoidea)	Roystonea_regia)	(Bactris_major	(((Nypa_fruticans	Calamus_caryotoides)	Chamaedorea_seifrizii)	((((Reinhardtia_latisecta	Reinhardtia_paiewonskiana)	(Reinhardtia_gracilis	Reinhardtia_simplex))	((Elaeis_oleifera	(Pelagodoxa_henryana	Elaeis_guineensis))	(Serenoa_repens	Orania_palindan)))	(Sclerosperma_profizianum	Pseudophoenix_vinifera)))))	(Sabal_domingensis	Phoenix_dactylifera))))	Leopoldinia_pulchra)	Burretiokentia_grandiflora)	Kingia_australis);
((Manicaria_saccifera	(((Oenocarpus_minor	Oenocarpus_bataua)	(((Leopoldinia_pulchra	Geonoma_undata)	Podococcus_barteri)	(((Hydriastele_microspadix	(Veitchia_spiralis	Kentiopsis_piersoniorum))	Heterospathe_cagayanensis)	(Dypsis_decaryi	(Burretiokentia_grandiflora	Dictyosperma_album)))))	(((Roystonea_regia	Pelagodoxa_henryana)	(Prestoea_acuminata	(Serenoa_repens	(Attalea_speciosa	Iriartea_deltoidea))))	(((Bactris_major	(Elaeis_oleifera	Elaeis_guineensis))	(((Nypa_fruticans	Calamus_caryotoides)	Chamaedorea_seifrizii)	Orania_palindan))	(((Reinhardtia_latisecta	Reinhardtia_paiewonskiana)	(Reinhardtia_gracilis	Reinhardtia_simplex))	((Sclerosperma_profizianum	Pseudophoenix_vinifera)	(Sabal_domingensis	Phoenix_dactylifera)))))))	Kingia_australis);
((Nypa_fruticans	(((Reinhardtia_latisecta	Reinhardtia_paiewonskiana)	(Reinhardtia_gracilis	Reinhardtia_simplex))	((Manicaria_saccifera	(((Leopoldinia_pulchra	Geonoma_undata)	((Veitchia_spiralis	((Kentiopsis_piersoniorum	(Heterospathe_cagayanensis	Hydriastele_microspadix))	(Burretiokentia_grandiflora	Dictyosperma_album)))	Dypsis_decaryi))	(Prestoea_acuminata	(Oenocarpus_minor	Oenocarpus_bataua))))	(((Chamaedorea_seifrizii	(Sclerosperma_profizianum	Pseudophoenix_vinifera))	((Sabal_domingensis	Phoenix_dactylifera)	(Podococcus_barteri	(Attalea_speciosa	Iriartea_deltoidea))))	((Bactris_major	(Elaeis_oleifera	Elaeis_guineensis))	((Roystonea_regia	(Calamus_caryotoides	Pelagodoxa_henryana))	(Serenoa_repens	Orania_palindan)))))))	Kingia_australis);
((Manicaria_saccifera	(((Orania_palindan	((Serenoa_repens	Chamaedorea_seifrizii)	Nypa_fruticans))	(Podococcus_barteri	(((Burretiokentia_grandiflora	((((Heterospathe_cagayanensis	(Hydriastele_microspadix	Kentiopsis_piersoniorum))	Veitchia_spiralis)	Dictyosperma_album)	Dypsis_decaryi))	(Prestoea_acuminata	(Oenocarpus_minor	Oenocarpus_bataua)))	Geonoma_undata)))	((((((Reinhardtia_latisecta	Reinhardtia_paiewonskiana)	(Reinhardtia_gracilis	Reinhardtia_simplex))	(Sabal_domingensis	Phoenix_dactylifera))	(Sclerosperma_profizianum	(Attalea_speciosa	(Pseudophoenix_vinifera	Iriartea_deltoidea))))	(Bactris_major	(Elaeis_oleifera	Elaeis_guineensis)))	(Leopoldinia_pulchra	((Pelagodoxa_henryana	Calamus_caryotoides)	Roystonea_regia)))))	Kingia_australis);
((Manicaria_saccifera	((Leopoldinia_pulchra	Geonoma_undata)	(((Prestoea_acuminata	(Oenocarpus_minor	Oenocarpus_bataua))	((((Calamus_caryotoides	Nypa_fruticans)	(Chamaedorea_seifrizii	(Pelagodoxa_henryana	Serenoa_repens)))	((Iriartea_deltoidea	(Sclerosperma_profizianum	Pseudophoenix_vinifera))	(Phoenix_dactylifera	Sabal_domingensis)))	((Orania_palindan	Roystonea_regia)	(Attalea_speciosa	((((Reinhardtia_paiewonskiana	Reinhardtia_latisecta)	(Reinhardtia_gracilis	Reinhardtia_simplex))	Bactris_major)	(Podococcus_barteri	(Elaeis_guineensis	Elaeis_oleifera)))))))	(Dypsis_decaryi	((((Hydriastele_microspadix	Kentiopsis_piersoniorum)	Heterospathe_cagayanensis)	Burretiokentia_grandiflora)	(Veitchia_spiralis	Dictyosperma_album))))))	Kingia_australis);
((Pseudophoenix_vinifera	(Burretiokentia_grandiflora	(Hydriastele_microspadix	((((Dictyosperma_album	(((Manicaria_saccifera	((Serenoa_repens	Leopoldinia_pulchra)	Geonoma_undata))	((((((Calamus_caryotoides	Nypa_fruticans)	Pelagodoxa_henryana)	Bactris_major)	((Sclerosperma_profizianum	Orania_palindan)	(Elaeis_guineensis	Elaeis_oleifera)))	((((Prestoea_acuminata	(Oenocarpus_minor	Oenocarpus_bataua))	(Phoenix_dactylifera	Sabal_domingensis))	Podococcus_barteri)	(Roystonea_regia	((Reinhardtia_paiewonskiana	Reinhardtia_latisecta)	(Reinhardtia_gracilis	Reinhardtia_simplex)))))	((Iriartea_deltoidea	Attalea_speciosa)	Chamaedorea_seifrizii)))	Dypsis_decaryi))	Veitchia_spiralis)	Kentiopsis_piersoniorum)	Heterospathe_cagayanensis))))	Kingia_australis);
((Pseudophoenix_vinifera	((Burretiokentia_grandiflora	Dictyosperma_album)	((Veitchia_spiralis	(Heterospathe_cagayanensis	(Kentiopsis_piersoniorum	Hydriastele_microspadix)))	(((Manicaria_saccifera	(Serenoa_repens	(Leopoldinia_pulchra	Geonoma_undata)))	(((Pelagodoxa_henryana	Oenocarpus_minor)	Oenocarpus_bataua)	(Podococcus_barteri	((((Orania_palindan	(Sclerosperma_profizianum	((Nypa_fruticans	Calamus_caryotoides)	Chamaedorea_seifrizii)))	(Elaeis_guineensis	Elaeis_oleifera))	(Iriartea_deltoidea	((Reinhardtia_paiewonskiana	Reinhardtia_latisecta)	(Reinhardtia_gracilis	Reinhardtia_simplex))))	((Roystonea_regia	Bactris_major)	(Prestoea_acuminata	(Attalea_speciosa	(Phoenix_dactylifera	Sabal_domingensis))))))))	Dypsis_decaryi))))	Kingia_australis);
((Leopoldinia_pulchra	((Manicaria_saccifera	((((Heterospathe_cagayanensis	((Veitchia_spiralis	Kentiopsis_piersoniorum)	Hydriastele_microspadix))	Dictyosperma_album)	(((Prestoea_acuminata	(Oenocarpus_minor	Oenocarpus_bataua))	(((Orania_palindan	((Nypa_fruticans	Calamus_caryotoides)	(Chamaedorea_seifrizii	Serenoa_repens)))	(Pelagodoxa_henryana	(Bactris_major	(Elaeis_guineensis	Elaeis_oleifera))))	((((Sclerosperma_profizianum	(Phoenix_dactylifera	Sabal_domingensis))	(Pseudophoenix_vinifera	(Iriartea_deltoidea	Attalea_speciosa)))	Podococcus_barteri)	(Roystonea_regia	((Reinhardtia_paiewonskiana	Reinhardtia_latisecta)	(Reinhardtia_gracilis	Reinhardtia_simplex))))))	Dypsis_decaryi))	Geonoma_undata))	Burretiokentia_grandiflora))	Kingia_australis);
((Manicaria_saccifera	((((Podococcus_barteri	(Phoenix_dactylifera	Sabal_domingensis))	(Attalea_speciosa	((Pseudophoenix_vinifera	Sclerosperma_profizianum)	Iriartea_deltoidea)))	((Roystonea_regia	((Reinhardtia_paiewonskiana	Reinhardtia_latisecta)	(Reinhardtia_gracilis	Reinhardtia_simplex)))	((Bactris_major	(((((Pelagodoxa_henryana	Elaeis_guineensis)	Elaeis_oleifera)	Orania_palindan)	Chamaedorea_seifrizii)	(Nypa_fruticans	Calamus_caryotoides)))	Serenoa_repens)))	((Dypsis_decaryi	((Veitchia_spiralis	(Heterospathe_cagayanensis	(Kentiopsis_piersoniorum	Hydriastele_microspadix)))	((Burretiokentia_grandiflora	Leopoldinia_pulchra)	Dictyosperma_album)))	((Oenocarpus_minor	Oenocarpus_bataua)	(Prestoea_acuminata	Geonoma_undata)))))	Kingia_australis);
((((Reinhardtia_paiewonskiana	Reinhardtia_latisecta)	(Reinhardtia_gracilis	Reinhardtia_simplex))	((((Pseudophoenix_vinifera	Sclerosperma_profizianum)	(Pelagodoxa_henryana	(Bactris_major	(Elaeis_guineensis	Elaeis_oleifera))))	((Sabal_domingensis	Phoenix_dactylifera)	((Attalea_speciosa	Podococcus_barteri)	(((Oenocarpus_minor	Oenocarpus_bataua)	Prestoea_acuminata)	(((Serenoa_repens	Manicaria_saccifera)	(Leopoldinia_pulchra	Geonoma_undata))	((Veitchia_spiralis	(Heterospathe_cagayanensis	(Kentiopsis_piersoniorum	Hydriastele_microspadix)))	((Burretiokentia_grandiflora	Dictyosperma_album)	Dypsis_decaryi)))))))	((Roystonea_regia	((Chamaedorea_seifrizii	(Nypa_fruticans	Calamus_caryotoides))	Orania_palindan))	Iriartea_deltoidea)))	Kingia_australis);
((Roystonea_regia	((Iriartea_deltoidea	(((Manicaria_saccifera	(Geonoma_undata	Leopoldinia_pulchra))	((((Veitchia_spiralis	(Heterospathe_cagayanensis	(Kentiopsis_piersoniorum	Hydriastele_microspadix)))	(Burretiokentia_grandiflora	Dictyosperma_album))	Dypsis_decaryi)	((Oenocarpus_minor	Oenocarpus_bataua)	Prestoea_acuminata)))	(Podococcus_barteri	((((Reinhardtia_paiewonskiana	Reinhardtia_latisecta)	(Reinhardtia_gracilis	Reinhardtia_simplex))	(Attalea_speciosa	(Bactris_major	((Elaeis_guineensis	Elaeis_oleifera)	((Nypa_fruticans	Calamus_caryotoides)	Pelagodoxa_henryana)))))	(Chamaedorea_seifrizii	((Pseudophoenix_vinifera	Sclerosperma_profizianum)	(Sabal_domingensis	Phoenix_dactylifera)))))))	(Serenoa_repens	Orania_palindan)))	Kingia_australis);
((Manicaria_saccifera	((Geonoma_undata	Leopoldinia_pulchra)	((((Heterospathe_cagayanensis	((Veitchia_spiralis	Kentiopsis_piersoniorum)	Hydriastele_microspadix))	(Burretiokentia_grandiflora	Dictyosperma_album))	Dypsis_decaryi)	((((((((Reinhardtia_paiewonskiana	Reinhardtia_latisecta)	(Reinhardtia_gracilis	Reinhardtia_simplex))	(((Nypa_fruticans	Calamus_caryotoides)	Chamaedorea_seifrizii)	(Pseudophoenix_vinifera	Iriartea_deltoidea)))	Orania_palindan)	Roystonea_regia)	(Sclerosperma_profizianum	((Pelagodoxa_henryana	Podococcus_barteri)	(Sabal_domingensis	Phoenix_dactylifera))))	(Bactris_major	((Elaeis_guineensis	Elaeis_oleifera)	(Serenoa_repens	Attalea_speciosa))))	((Oenocarpus_minor	Oenocarpus_bataua)	Prestoea_acuminata)))))	Kingia_australis);
((Burretiokentia_grandiflora	(Dictyosperma_album	(((((Hydriastele_microspadix	Kentiopsis_piersoniorum)	Heterospathe_cagayanensis)	Veitchia_spiralis)	((((Geonoma_undata	Leopoldinia_pulchra)	Podococcus_barteri)	((((Roystonea_regia	(((Reinhardtia_paiewonskiana	Reinhardtia_latisecta)	(Reinhardtia_gracilis	Reinhardtia_simplex))	(Iriartea_deltoidea	(((Serenoa_repens	Orania_palindan)	((Nypa_fruticans	Calamus_caryotoides)	Chamaedorea_seifrizii))	Pseudophoenix_vinifera))))	(Sclerosperma_profizianum	(Sabal_domingensis	Phoenix_dactylifera)))	((Bactris_major	((Elaeis_guineensis	Elaeis_oleifera)	Pelagodoxa_henryana))	Manicaria_saccifera))	Attalea_speciosa))	((Oenocarpus_minor	Oenocarpus_bataua)	Prestoea_acuminata)))	Dypsis_decaryi)))	Kingia_australis);
((Burretiokentia_grandiflora	(Manicaria_saccifera	(((Attalea_speciosa	(Bactris_major	((Elaeis_guineensis	Elaeis_oleifera)	(Serenoa_repens	Pelagodoxa_henryana))))	((Roystonea_regia	(((Orania_palindan	Calamus_caryotoides)	Chamaedorea_seifrizii)	((Nypa_fruticans	((Reinhardtia_paiewonskiana	Reinhardtia_latisecta)	(Reinhardtia_gracilis	Reinhardtia_simplex)))	Iriartea_deltoidea)))	((Pseudophoenix_vinifera	Sclerosperma_profizianum)	(Sabal_domingensis	Phoenix_dactylifera))))	(((Geonoma_undata	Leopoldinia_pulchra)	Podococcus_barteri)	(((Oenocarpus_minor	Oenocarpus_bataua)	Prestoea_acuminata)	(Dypsis_decaryi	((Kentiopsis_piersoniorum	(Heterospathe_cagayanensis	Hydriastele_microspadix))	(Dictyosperma_album	Veitchia_spiralis))))))))	Kingia_australis);
((Burretiokentia_grandiflora	(Dictyosperma_album	((((Kentiopsis_piersoniorum	Veitchia_spiralis)	Heterospathe_cagayanensis)	(((Geonoma_undata	Podococcus_barteri)	((Oenocarpus_bataua	Oenocarpus_minor)	(((Leopoldinia_pulchra	Manicaria_saccifera)	((Roystonea_regia	(((Chamaedorea_seifrizii	Calamus_caryotoides)	(Serenoa_repens	Orania_palindan))	(Pelagodoxa_henryana	((Reinhardtia_paiewonskiana	Reinhardtia_latisecta)	(Nypa_fruticans	(Reinhardtia_simplex	Reinhardtia_gracilis))))))	(((Elaeis_guineensis	Elaeis_oleifera)	Bactris_major)	(((Iriartea_deltoidea	(Pseudophoenix_vinifera	Sclerosperma_profizianum))	Attalea_speciosa)	(Sabal_domingensis	Phoenix_dactylifera)))))	Prestoea_acuminata)))	Dypsis_decaryi))	Hydriastele_microspadix)))	Kingia_australis);
((Manicaria_saccifera	((((Burretiokentia_grandiflora	(Attalea_speciosa	((Elaeis_guineensis	Elaeis_oleifera)	Bactris_major)))	(((Sabal_domingensis	Phoenix_dactylifera)	(Iriartea_deltoidea	(Chamaedorea_seifrizii	(Pseudophoenix_vinifera	Sclerosperma_profizianum))))	((Serenoa_repens	Orania_palindan)	(((Reinhardtia_paiewonskiana	Reinhardtia_latisecta)	(Reinhardtia_simplex	Reinhardtia_gracilis))	(Roystonea_regia	(Calamus_caryotoides	Pelagodoxa_henryana))))))	(((Prestoea_acuminata	(Oenocarpus_bataua	Oenocarpus_minor))	(Dypsis_decaryi	(Veitchia_spiralis	(Dictyosperma_album	((Kentiopsis_piersoniorum	Heterospathe_cagayanensis)	Hydriastele_microspadix)))))	((Leopoldinia_pulchra	Geonoma_undata)	Podococcus_barteri)))	Nypa_fruticans))	Kingia_australis);
((Manicaria_saccifera	((Attalea_speciosa	(((Elaeis_guineensis	Elaeis_oleifera)	(Pelagodoxa_henryana	Nypa_fruticans))	(Calamus_caryotoides	Bactris_major)))	(((Prestoea_acuminata	(Oenocarpus_bataua	Oenocarpus_minor))	((Geonoma_undata	(Veitchia_spiralis	(Heterospathe_cagayanensis	(Hydriastele_microspadix	Kentiopsis_piersoniorum))))	(((Leopoldinia_pulchra	Burretiokentia_grandiflora)	Dictyosperma_album)	Dypsis_decaryi)))	(((Sabal_domingensis	Phoenix_dactylifera)	(Chamaedorea_seifrizii	((Pseudophoenix_vinifera	Sclerosperma_profizianum)	Iriartea_deltoidea)))	((((Reinhardtia_paiewonskiana	Reinhardtia_latisecta)	(Reinhardtia_simplex	Reinhardtia_gracilis))	Roystonea_regia)	((Serenoa_repens	Orania_palindan)	Podococcus_barteri))))))	Kingia_australis);
((Elaeis_oleifera	(((((Pelagodoxa_henryana	(Nypa_fruticans	Calamus_caryotoides))	Bactris_major)	((((((Roystonea_regia	(Serenoa_repens	Orania_palindan))	Iriartea_deltoidea)	((Reinhardtia_paiewonskiana	Reinhardtia_latisecta)	(Reinhardtia_simplex	Reinhardtia_gracilis)))	((Attalea_speciosa	(Sabal_domingensis	Phoenix_dactylifera))	(((Prestoea_acuminata	(Oenocarpus_bataua	Oenocarpus_minor))	((Geonoma_undata	Veitchia_spiralis)	(((Heterospathe_cagayanensis	(Hydriastele_microspadix	Kentiopsis_piersoniorum))	((Leopoldinia_pulchra	Burretiokentia_grandiflora)	Dictyosperma_album))	Dypsis_decaryi)))	Podococcus_barteri)))	Chamaedorea_seifrizii)	Manicaria_saccifera))	(Pseudophoenix_vinifera	Sclerosperma_profizianum))	Elaeis_guineensis))	Kingia_australis);
((Pseudophoenix_vinifera	(Sclerosperma_profizianum	((Iriartea_deltoidea	Attalea_speciosa)	(((Nypa_fruticans	(Serenoa_repens	Chamaedorea_seifrizii))	(Sabal_domingensis	Phoenix_dactylifera))	(((((Pelagodoxa_henryana	Calamus_caryotoides)	Roystonea_regia)	Orania_palindan)	((Reinhardtia_paiewonskiana	Reinhardtia_latisecta)	(Reinhardtia_simplex	Reinhardtia_gracilis)))	((((Elaeis_guineensis	Elaeis_oleifera)	Bactris_major)	Manicaria_saccifera)	(((Prestoea_acuminata	(Oenocarpus_bataua	Oenocarpus_minor))	((Dypsis_decaryi	Geonoma_undata)	(((Heterospathe_cagayanensis	(Hydriastele_microspadix	Kentiopsis_piersoniorum))	Veitchia_spiralis)	((Leopoldinia_pulchra	Burretiokentia_grandiflora)	Dictyosperma_album))))	Podococcus_barteri)))))))	Kingia_australis);
((Manicaria_saccifera	((((Prestoea_acuminata	(Oenocarpus_bataua	Oenocarpus_minor))	((Dypsis_decaryi	Geonoma_undata)	(((Heterospathe_cagayanensis	Hydriastele_microspadix)	(Kentiopsis_piersoniorum	Veitchia_spiralis))	((Leopoldinia_pulchra	Burretiokentia_grandiflora)	Dictyosperma_album))))	Podococcus_barteri)	(((((Pseudophoenix_vinifera	Sclerosperma_profizianum)	Chamaedorea_seifrizii)	(Sabal_domingensis	Phoenix_dactylifera))	Iriartea_deltoidea)	((Orania_palindan	Roystonea_regia)	(((Reinhardtia_paiewonskiana	Reinhardtia_latisecta)	(Reinhardtia_simplex	Reinhardtia_gracilis))	(Attalea_speciosa	(Bactris_major	(((Nypa_fruticans	Calamus_caryotoides)	(Elaeis_guineensis	Elaeis_oleifera))	(Serenoa_repens	Pelagodoxa_henryana)))))))))	Kingia_australis);
((Leopoldinia_pulchra	(Burretiokentia_grandiflora	(Dictyosperma_album	((((Heterospathe_cagayanensis	(Hydriastele_microspadix	Kentiopsis_piersoniorum))	Veitchia_spiralis)	(Geonoma_undata	(((Podococcus_barteri	((((Phoenix_dactylifera	(Pseudophoenix_vinifera	Sclerosperma_profizianum))	Iriartea_deltoidea)	Sabal_domingensis)	(Roystonea_regia	((Orania_palindan	(Chamaedorea_seifrizii	(Nypa_fruticans	((Reinhardtia_paiewonskiana	Reinhardtia_latisecta)	(Reinhardtia_simplex	Reinhardtia_gracilis)))))	(Prestoea_acuminata	((Bactris_major	((Elaeis_oleifera	Elaeis_guineensis)	Calamus_caryotoides))	Attalea_speciosa))))))	((Serenoa_repens	Pelagodoxa_henryana)	(Oenocarpus_bataua	Oenocarpus_minor)))	Manicaria_saccifera)))	Dypsis_decaryi))))	Kingia_australis);
((Manicaria_saccifera	((((((Podococcus_barteri	(((Reinhardtia_paiewonskiana	Reinhardtia_latisecta)	(Reinhardtia_simplex	Reinhardtia_gracilis))	(Bactris_major	(Elaeis_oleifera	(Pelagodoxa_henryana	Elaeis_guineensis)))))	(((Pseudophoenix_vinifera	Sclerosperma_profizianum)	(Attalea_speciosa	Iriartea_deltoidea))	(Phoenix_dactylifera	Sabal_domingensis)))	(Roystonea_regia	((Chamaedorea_seifrizii	(Calamus_caryotoides	Nypa_fruticans))	Orania_palindan)))	((Prestoea_acuminata	(Oenocarpus_bataua	Oenocarpus_minor))	(((Veitchia_spiralis	Kentiopsis_piersoniorum)	((Heterospathe_cagayanensis	Hydriastele_microspadix)	(Burretiokentia_grandiflora	Dictyosperma_album)))	Dypsis_decaryi)))	Geonoma_undata)	(Serenoa_repens	Leopoldinia_pulchra)))	Kingia_australis);
(((Burretiokentia_grandiflora	(Dictyosperma_album	(((((Serenoa_repens	Prestoea_acuminata)	(Oenocarpus_bataua	Oenocarpus_minor))	(Manicaria_saccifera	((((Pseudophoenix_vinifera	Sclerosperma_profizianum)	((Podococcus_barteri	(Attalea_speciosa	Iriartea_deltoidea))	((Nypa_fruticans	((Reinhardtia_paiewonskiana	Reinhardtia_latisecta)	(Reinhardtia_simplex	Reinhardtia_gracilis)))	(Bactris_major	(Calamus_caryotoides	(Elaeis_oleifera	Elaeis_guineensis))))))	((Pelagodoxa_henryana	Phoenix_dactylifera)	Sabal_domingensis))	(Chamaedorea_seifrizii	(Roystonea_regia	Orania_palindan)))))	(Dypsis_decaryi	(Heterospathe_cagayanensis	(Kentiopsis_piersoniorum	Hydriastele_microspadix))))	(Geonoma_undata	Veitchia_spiralis))))	Leopoldinia_pulchra)	Kingia_australis);
((Leopoldinia_pulchra	(Burretiokentia_grandiflora	(Dictyosperma_album	((Heterospathe_cagayanensis	(Kentiopsis_piersoniorum	Hydriastele_microspadix))	(Veitchia_spiralis	((Manicaria_saccifera	(Dypsis_decaryi	Geonoma_undata))	(((((((Roystonea_regia	Orania_palindan)	((Reinhardtia_paiewonskiana	Reinhardtia_latisecta)	(Reinhardtia_simplex	Reinhardtia_gracilis)))	((Elaeis_oleifera	Elaeis_guineensis)	((Attalea_speciosa	Iriartea_deltoidea)	((Sclerosperma_profizianum	Pseudophoenix_vinifera)	((Pelagodoxa_henryana	Phoenix_dactylifera)	Sabal_domingensis)))))	((Nypa_fruticans	Calamus_caryotoides)	Chamaedorea_seifrizii))	Podococcus_barteri)	Bactris_major)	((Serenoa_repens	Prestoea_acuminata)	(Oenocarpus_bataua	Oenocarpus_minor)))))))))	Kingia_australis);
((Pseudophoenix_vinifera	(Sclerosperma_profizianum	(Orania_palindan	((((Chamaedorea_seifrizii	((Reinhardtia_latisecta	Reinhardtia_paiewonskiana)	(Reinhardtia_gracilis	Reinhardtia_simplex)))	Iriartea_deltoidea)	(Roystonea_regia	((((Geonoma_undata	Leopoldinia_pulchra)	Manicaria_saccifera)	(((Oenocarpus_minor	(Serenoa_repens	Oenocarpus_bataua))	Prestoea_acuminata)	(((Hydriastele_microspadix	((Burretiokentia_grandiflora	Dictyosperma_album)	Heterospathe_cagayanensis))	(Veitchia_spiralis	Kentiopsis_piersoniorum))	Dypsis_decaryi)))	((Attalea_speciosa	(Bactris_major	((Pelagodoxa_henryana	Elaeis_guineensis)	Elaeis_oleifera)))	(Podococcus_barteri	(Sabal_domingensis	Phoenix_dactylifera))))))	(Nypa_fruticans	Calamus_caryotoides)))))	Kingia_australis);
(((Leopoldinia_pulchra	Burretiokentia_grandiflora)	(Dictyosperma_album	((Dypsis_decaryi	(((((((Pelagodoxa_henryana	(Nypa_fruticans	Calamus_caryotoides))	((Elaeis_guineensis	Elaeis_oleifera)	Orania_palindan))	(((Reinhardtia_latisecta	Reinhardtia_paiewonskiana)	(Reinhardtia_gracilis	Reinhardtia_simplex))	((Chamaedorea_seifrizii	(Pseudophoenix_vinifera	Sclerosperma_profizianum))	Iriartea_deltoidea)))	(((Sabal_domingensis	Phoenix_dactylifera)	Attalea_speciosa)	(Roystonea_regia	Bactris_major)))	Manicaria_saccifera)	(Podococcus_barteri	Geonoma_undata))	(Prestoea_acuminata	(Serenoa_repens	(Oenocarpus_minor	Oenocarpus_bataua)))))	((Veitchia_spiralis	Kentiopsis_piersoniorum)	(Hydriastele_microspadix	Heterospathe_cagayanensis)))))	Kingia_australis);
((Manicaria_saccifera	((Leopoldinia_pulchra	Serenoa_repens)	((((((Roystonea_regia	((Reinhardtia_latisecta	Reinhardtia_paiewonskiana)	(Reinhardtia_gracilis	Reinhardtia_simplex)))	(Phoenix_dactylifera	((Pseudophoenix_vinifera	(Sclerosperma_profizianum	Orania_palindan))	((Pelagodoxa_henryana	(Nypa_fruticans	Calamus_caryotoides))	(Bactris_major	(Elaeis_guineensis	Elaeis_oleifera))))))	(((Chamaedorea_seifrizii	Sabal_domingensis)	(Iriartea_deltoidea	Attalea_speciosa))	Podococcus_barteri))	(Prestoea_acuminata	(Oenocarpus_minor	Oenocarpus_bataua)))	((Dypsis_decaryi	(Burretiokentia_grandiflora	Dictyosperma_album))	((Veitchia_spiralis	Kentiopsis_piersoniorum)	(Hydriastele_microspadix	Heterospathe_cagayanensis))))	Geonoma_undata)))	Kingia_australis);
((Manicaria_saccifera	((((((Prestoea_acuminata	(Oenocarpus_minor	Oenocarpus_bataua))	((Geonoma_undata	(Dypsis_decaryi	((Leopoldinia_pulchra	Burretiokentia_grandiflora)	Dictyosperma_album)))	((Veitchia_spiralis	Kentiopsis_piersoniorum)	(Hydriastele_microspadix	Heterospathe_cagayanensis))))	(Bactris_major	Attalea_speciosa))	(Iriartea_deltoidea	Podococcus_barteri))	(Roystonea_regia	(((Pseudophoenix_vinifera	Sclerosperma_profizianum)	(Pelagodoxa_henryana	Phoenix_dactylifera))	((Elaeis_guineensis	Elaeis_oleifera)	((Serenoa_repens	Orania_palindan)	Calamus_caryotoides)))))	((Chamaedorea_seifrizii	Sabal_domingensis)	(((Reinhardtia_latisecta	Reinhardtia_paiewonskiana)	(Reinhardtia_gracilis	Reinhardtia_simplex))	Nypa_fruticans))))	Kingia_australis);
((Prestoea_acuminata	(Dictyosperma_album	((Burretiokentia_grandiflora	((Dypsis_decaryi	Geonoma_undata)	(((Podococcus_barteri	((Sclerosperma_profizianum	(Sabal_domingensis	Phoenix_dactylifera))	((((Pelagodoxa_henryana	Roystonea_regia)	((Reinhardtia_latisecta	Reinhardtia_paiewonskiana)	(Reinhardtia_gracilis	Reinhardtia_simplex)))	(Pseudophoenix_vinifera	(Orania_palindan	((Chamaedorea_seifrizii	(Nypa_fruticans	Calamus_caryotoides))	Serenoa_repens))))	((Bactris_major	(Elaeis_guineensis	Elaeis_oleifera))	(Leopoldinia_pulchra	Manicaria_saccifera)))))	(Attalea_speciosa	Iriartea_deltoidea))	(Oenocarpus_minor	Oenocarpus_bataua))))	(((Hydriastele_microspadix	Kentiopsis_piersoniorum)	Heterospathe_cagayanensis)	Veitchia_spiralis))))	Kingia_australis);
((Nypa_fruticans	((Reinhardtia_gracilis	Reinhardtia_simplex)	((((Calamus_caryotoides	((Elaeis_guineensis	Elaeis_oleifera)	Orania_palindan))	(((Roystonea_regia	Bactris_major)	(Manicaria_saccifera	(Attalea_speciosa	(((Prestoea_acuminata	(Serenoa_repens	(Oenocarpus_minor	Oenocarpus_bataua)))	(Dypsis_decaryi	((Burretiokentia_grandiflora	Dictyosperma_album)	(Veitchia_spiralis	((Hydriastele_microspadix	Kentiopsis_piersoniorum)	Heterospathe_cagayanensis)))))	((Leopoldinia_pulchra	Geonoma_undata)	Podococcus_barteri)))))	((Iriartea_deltoidea	((Chamaedorea_seifrizii	Sclerosperma_profizianum)	Pseudophoenix_vinifera))	(Sabal_domingensis	Phoenix_dactylifera))))	Pelagodoxa_henryana)	(Reinhardtia_latisecta	Reinhardtia_paiewonskiana))))	Kingia_australis);
((Dictyosperma_album	(((Veitchia_spiralis	((Hydriastele_microspadix	Kentiopsis_piersoniorum)	Heterospathe_cagayanensis))	((Prestoea_acuminata	Geonoma_undata)	(((((Phoenix_dactylifera	((Iriartea_deltoidea	(Sclerosperma_profizianum	Pseudophoenix_vinifera))	(Sabal_domingensis	Attalea_speciosa)))	(Podococcus_barteri	(((Orania_palindan	(Elaeis_guineensis	Elaeis_oleifera))	((Calamus_caryotoides	Nypa_fruticans)	Pelagodoxa_henryana))	(Chamaedorea_seifrizii	Bactris_major))))	(((Reinhardtia_latisecta	Reinhardtia_paiewonskiana)	(Reinhardtia_gracilis	Reinhardtia_simplex))	Roystonea_regia))	Manicaria_saccifera)	((Serenoa_repens	(Oenocarpus_minor	Oenocarpus_bataua))	Dypsis_decaryi))))	(Leopoldinia_pulchra	Burretiokentia_grandiflora)))	Kingia_australis);
((Manicaria_saccifera	(((Roystonea_regia	(Calamus_caryotoides	Pelagodoxa_henryana))	((((Iriartea_deltoidea	Attalea_speciosa)	(Prestoea_acuminata	(Chamaedorea_seifrizii	(Serenoa_repens	Orania_palindan))))	(Podococcus_barteri	((Burretiokentia_grandiflora	((Geonoma_undata	Dypsis_decaryi)	((Veitchia_spiralis	Dictyosperma_album)	((Hydriastele_microspadix	Kentiopsis_piersoniorum)	Heterospathe_cagayanensis))))	(Oenocarpus_minor	Oenocarpus_bataua))))	(((Sclerosperma_profizianum	Pseudophoenix_vinifera)	(Phoenix_dactylifera	Sabal_domingensis))	(((Nypa_fruticans	((Reinhardtia_latisecta	Reinhardtia_paiewonskiana)	(Reinhardtia_gracilis	Reinhardtia_simplex)))	Bactris_major)	(Elaeis_guineensis	Elaeis_oleifera)))))	Leopoldinia_pulchra))	Kingia_australis);
((Dypsis_decaryi	(((((Oenocarpus_minor	Oenocarpus_bataua)	((Leopoldinia_pulchra	Geonoma_undata)	Podococcus_barteri))	Prestoea_acuminata)	((((((Sclerosperma_profizianum	Pseudophoenix_vinifera)	(Phoenix_dactylifera	Sabal_domingensis))	(((Iriartea_deltoidea	Orania_palindan)	((Reinhardtia_latisecta	Reinhardtia_paiewonskiana)	(Reinhardtia_gracilis	Reinhardtia_simplex)))	((Chamaedorea_seifrizii	((Nypa_fruticans	Calamus_caryotoides)	Pelagodoxa_henryana))	(Elaeis_guineensis	Elaeis_oleifera))))	(Roystonea_regia	Bactris_major))	(Serenoa_repens	Manicaria_saccifera))	Attalea_speciosa))	((Veitchia_spiralis	((Hydriastele_microspadix	Kentiopsis_piersoniorum)	Heterospathe_cagayanensis))	(Burretiokentia_grandiflora	Dictyosperma_album))))	Kingia_australis);
((Geonoma_undata	(Podococcus_barteri	(((((Hydriastele_microspadix	((Kentiopsis_piersoniorum	Veitchia_spiralis)	Dictyosperma_album))	Heterospathe_cagayanensis)	Burretiokentia_grandiflora)	Dypsis_decaryi)	((((((((Roystonea_regia	((Reinhardtia_latisecta	Reinhardtia_paiewonskiana)	(Reinhardtia_gracilis	Reinhardtia_simplex)))	((((Elaeis_guineensis	Elaeis_oleifera)	(Chamaedorea_seifrizii	(Nypa_fruticans	Calamus_caryotoides)))	Orania_palindan)	Iriartea_deltoidea))	Sclerosperma_profizianum)	((Bactris_major	Attalea_speciosa)	Prestoea_acuminata))	((Sabal_domingensis	Phoenix_dactylifera)	Pseudophoenix_vinifera))	((Leopoldinia_pulchra	Manicaria_saccifera)	Serenoa_repens))	Pelagodoxa_henryana)	(Oenocarpus_minor	Oenocarpus_bataua)))))	Kingia_australis);
((Leopoldinia_pulchra	(Burretiokentia_grandiflora	(Dictyosperma_album	((((Prestoea_acuminata	((Heterospathe_cagayanensis	(Hydriastele_microspadix	Kentiopsis_piersoniorum))	Veitchia_spiralis))	Geonoma_undata)	((Oenocarpus_bataua	Oenocarpus_minor)	(Iriartea_deltoidea	((((Manicaria_saccifera	((((Elaeis_guineensis	Elaeis_oleifera)	(Serenoa_repens	Attalea_speciosa))	Bactris_major)	(((Reinhardtia_latisecta	Reinhardtia_paiewonskiana)	(Nypa_fruticans	(Reinhardtia_simplex	Reinhardtia_gracilis)))	Roystonea_regia)))	(Sabal_domingensis	Phoenix_dactylifera))	(Orania_palindan	((Pelagodoxa_henryana	Calamus_caryotoides)	((Pseudophoenix_vinifera	Sclerosperma_profizianum)	Chamaedorea_seifrizii))))	Podococcus_barteri))))	Dypsis_decaryi))))	Kingia_australis);
((Manicaria_saccifera	((((Iriartea_deltoidea	(Pseudophoenix_vinifera	Sclerosperma_profizianum))	((Serenoa_repens	Orania_palindan)	((Nypa_fruticans	Calamus_caryotoides)	Roystonea_regia)))	((((Elaeis_guineensis	Elaeis_oleifera)	Attalea_speciosa)	Bactris_major)	((Reinhardtia_latisecta	Reinhardtia_paiewonskiana)	(Reinhardtia_simplex	Reinhardtia_gracilis))))	((Podococcus_barteri	(((((Leopoldinia_pulchra	Burretiokentia_grandiflora)	Dictyosperma_album)	(Hydriastele_microspadix	(Dypsis_decaryi	Geonoma_undata)))	(Heterospathe_cagayanensis	(Kentiopsis_piersoniorum	Veitchia_spiralis)))	(Prestoea_acuminata	(Oenocarpus_bataua	Oenocarpus_minor))))	(Chamaedorea_seifrizii	(Sabal_domingensis	(Pelagodoxa_henryana	Phoenix_dactylifera))))))	Kingia_australis);
((Hydriastele_microspadix	((((((Prestoea_acuminata	Veitchia_spiralis)	((Oenocarpus_bataua	Oenocarpus_minor)	(Podococcus_barteri	((Sabal_domingensis	Phoenix_dactylifera)	((Manicaria_saccifera	(((Elaeis_guineensis	Elaeis_oleifera)	Attalea_speciosa)	Bactris_major))	(((Orania_palindan	((Serenoa_repens	Chamaedorea_seifrizii)	(Nypa_fruticans	Calamus_caryotoides)))	(((Reinhardtia_latisecta	Reinhardtia_paiewonskiana)	(Reinhardtia_simplex	Reinhardtia_gracilis))	(Pelagodoxa_henryana	Roystonea_regia)))	(Iriartea_deltoidea	(Pseudophoenix_vinifera	(Sclerosperma_profizianum	Leopoldinia_pulchra)))))))))	(Dypsis_decaryi	Geonoma_undata))	(Burretiokentia_grandiflora	Dictyosperma_album))	Heterospathe_cagayanensis)	Kentiopsis_piersoniorum))	Kingia_australis);
((Dictyosperma_album	(((Veitchia_spiralis	Kentiopsis_piersoniorum)	(Hydriastele_microspadix	(((Podococcus_barteri	(Leopoldinia_pulchra	Geonoma_undata))	(Burretiokentia_grandiflora	Dypsis_decaryi))	(((Oenocarpus_bataua	Oenocarpus_minor)	Prestoea_acuminata)	((Manicaria_saccifera	(((Elaeis_guineensis	Elaeis_oleifera)	Attalea_speciosa)	Bactris_major))	(((((Reinhardtia_latisecta	Reinhardtia_paiewonskiana)	(Reinhardtia_simplex	Reinhardtia_gracilis))	((Iriartea_deltoidea	(Pseudophoenix_vinifera	Sclerosperma_profizianum))	(Orania_palindan	((Serenoa_repens	Chamaedorea_seifrizii)	(Nypa_fruticans	Calamus_caryotoides)))))	Roystonea_regia)	(Sabal_domingensis	(Pelagodoxa_henryana	Phoenix_dactylifera))))))))	Heterospathe_cagayanensis))	Kingia_australis);
((Pseudophoenix_vinifera	((Chamaedorea_seifrizii	Sclerosperma_profizianum)	((((Leopoldinia_pulchra	Roystonea_regia)	(Orania_palindan	(Nypa_fruticans	Calamus_caryotoides)))	(((((Prestoea_acuminata	(Serenoa_repens	Attalea_speciosa))	((((((Heterospathe_cagayanensis	(Kentiopsis_piersoniorum	(Burretiokentia_grandiflora	Hydriastele_microspadix)))	Veitchia_spiralis)	Dictyosperma_album)	Dypsis_decaryi)	(Podococcus_barteri	Geonoma_undata))	(Oenocarpus_bataua	Oenocarpus_minor)))	(Sabal_domingensis	Phoenix_dactylifera))	(Manicaria_saccifera	((Pelagodoxa_henryana	(Elaeis_guineensis	Elaeis_oleifera))	Bactris_major)))	((Reinhardtia_latisecta	Reinhardtia_paiewonskiana)	(Reinhardtia_simplex	Reinhardtia_gracilis))))	Iriartea_deltoidea)))	Kingia_australis);
((((((Sabal_domingensis	Phoenix_dactylifera)	((Nypa_fruticans	((Orania_palindan	(Prestoea_acuminata	Attalea_speciosa))	((((Dypsis_decaryi	((Burretiokentia_grandiflora	(Veitchia_spiralis	Dictyosperma_album))	(Kentiopsis_piersoniorum	(Hydriastele_microspadix	Heterospathe_cagayanensis))))	((Serenoa_repens	Manicaria_saccifera)	Geonoma_undata))	(Oenocarpus_bataua	Oenocarpus_minor))	Podococcus_barteri)))	((((Reinhardtia_latisecta	Reinhardtia_paiewonskiana)	(Reinhardtia_simplex	Reinhardtia_gracilis))	(Leopoldinia_pulchra	Roystonea_regia))	(((Elaeis_guineensis	Elaeis_oleifera)	(Pelagodoxa_henryana	Calamus_caryotoides))	Bactris_major))))	Iriartea_deltoidea)	Pseudophoenix_vinifera)	(Chamaedorea_seifrizii	Sclerosperma_profizianum))	Kingia_australis);
((Burretiokentia_grandiflora	(Dypsis_decaryi	(((Veitchia_spiralis	(Kentiopsis_piersoniorum	(Hydriastele_microspadix	Heterospathe_cagayanensis)))	Dictyosperma_album)	(((((((Attalea_speciosa	(Podococcus_barteri	(Elaeis_guineensis	Elaeis_oleifera)))	(Bactris_major	((Reinhardtia_latisecta	Reinhardtia_paiewonskiana)	(Reinhardtia_simplex	Reinhardtia_gracilis))))	(Orania_palindan	Roystonea_regia))	(((Iriartea_deltoidea	Pseudophoenix_vinifera)	((Chamaedorea_seifrizii	Calamus_caryotoides)	Sclerosperma_profizianum))	(Sabal_domingensis	(Pelagodoxa_henryana	Phoenix_dactylifera))))	(Oenocarpus_bataua	Oenocarpus_minor))	Leopoldinia_pulchra)	(((Prestoea_acuminata	Serenoa_repens)	(Nypa_fruticans	Manicaria_saccifera))	Geonoma_undata)))))	Kingia_australis);
((Prestoea_acuminata	((Oenocarpus_bataua	Oenocarpus_minor)	(((Geonoma_undata	Podococcus_barteri)	((Manicaria_saccifera	(((Roystonea_regia	(((Reinhardtia_latisecta	Reinhardtia_paiewonskiana)	(Reinhardtia_simplex	Reinhardtia_gracilis))	(((Nypa_fruticans	Calamus_caryotoides)	(Orania_palindan	(Elaeis_guineensis	Elaeis_oleifera)))	Bactris_major)))	((Attalea_speciosa	(Serenoa_repens	Iriartea_deltoidea))	((Sabal_domingensis	Phoenix_dactylifera)	(Pseudophoenix_vinifera	Sclerosperma_profizianum))))	Chamaedorea_seifrizii))	Pelagodoxa_henryana))	(Dypsis_decaryi	((Dictyosperma_album	(Leopoldinia_pulchra	Burretiokentia_grandiflora))	(Veitchia_spiralis	(Heterospathe_cagayanensis	(Kentiopsis_piersoniorum	Hydriastele_microspadix))))))))	Kingia_australis);
((Manicaria_saccifera	(((((Attalea_speciosa	Iriartea_deltoidea)	(((Sabal_domingensis	Phoenix_dactylifera)	(Oenocarpus_bataua	Oenocarpus_minor))	Podococcus_barteri))	(((Reinhardtia_latisecta	Reinhardtia_paiewonskiana)	(Reinhardtia_simplex	Reinhardtia_gracilis))	(Orania_palindan	(Elaeis_guineensis	Elaeis_oleifera))))	(Bactris_major	(((Veitchia_spiralis	(Heterospathe_cagayanensis	(Kentiopsis_piersoniorum	Hydriastele_microspadix)))	(Dictyosperma_album	(Burretiokentia_grandiflora	(Pseudophoenix_vinifera	Sclerosperma_profizianum))))	Dypsis_decaryi)))	((Geonoma_undata	Prestoea_acuminata)	((((Nypa_fruticans	Calamus_caryotoides)	(Pelagodoxa_henryana	Serenoa_repens))	Chamaedorea_seifrizii)	(Leopoldinia_pulchra	Roystonea_regia)))))	Kingia_australis);
((((Reinhardtia_latisecta	Reinhardtia_paiewonskiana)	(Reinhardtia_simplex	Reinhardtia_gracilis))	((Orania_palindan	(Elaeis_guineensis	Elaeis_oleifera))	(((Pseudophoenix_vinifera	Sclerosperma_profizianum)	((((Leopoldinia_pulchra	Serenoa_repens)	((Calamus_caryotoides	Chamaedorea_seifrizii)	(Pelagodoxa_henryana	Nypa_fruticans)))	Roystonea_regia)	((Manicaria_saccifera	(((Podococcus_barteri	Geonoma_undata)	(((Heterospathe_cagayanensis	((Kentiopsis_piersoniorum	Dypsis_decaryi)	Hydriastele_microspadix))	(Dictyosperma_album	Burretiokentia_grandiflora))	Veitchia_spiralis))	(Prestoea_acuminata	(Oenocarpus_bataua	Oenocarpus_minor))))	(Iriartea_deltoidea	(Sabal_domingensis	Phoenix_dactylifera)))))	(Attalea_speciosa	Bactris_major))))	Kingia_australis);
((Geonoma_undata	(((((((Sabal_domingensis	Phoenix_dactylifera)	(Prestoea_acuminata	(Oenocarpus_bataua	Oenocarpus_minor)))	(((Serenoa_repens	Orania_palindan)	(Chamaedorea_seifrizii	Sclerosperma_profizianum))	((((Bactris_major	(Elaeis_oleifera	Elaeis_guineensis))	((Pseudophoenix_vinifera	Iriartea_deltoidea)	Attalea_speciosa))	(((Pelagodoxa_henryana	(Nypa_fruticans	Calamus_caryotoides))	Roystonea_regia)	((Reinhardtia_gracilis	Reinhardtia_simplex)	(Reinhardtia_latisecta	Reinhardtia_paiewonskiana))))	Manicaria_saccifera)))	Podococcus_barteri)	(Heterospathe_cagayanensis	(Veitchia_spiralis	(Hydriastele_microspadix	Kentiopsis_piersoniorum))))	((Leopoldinia_pulchra	Burretiokentia_grandiflora)	Dictyosperma_album))	Dypsis_decaryi))	Kingia_australis);
((Pseudophoenix_vinifera	((((Sabal_domingensis	Phoenix_dactylifera)	Iriartea_deltoidea)	((((((Elaeis_oleifera	Elaeis_guineensis)	Bactris_major)	Attalea_speciosa)	((Reinhardtia_gracilis	Reinhardtia_simplex)	(Reinhardtia_latisecta	Reinhardtia_paiewonskiana)))	(Roystonea_regia	(Orania_palindan	(Chamaedorea_seifrizii	(Nypa_fruticans	Calamus_caryotoides)))))	(((((Prestoea_acuminata	(Oenocarpus_bataua	Oenocarpus_minor))	(((Veitchia_spiralis	(Heterospathe_cagayanensis	(Hydriastele_microspadix	Kentiopsis_piersoniorum)))	(Burretiokentia_grandiflora	Dictyosperma_album))	Dypsis_decaryi))	(Manicaria_saccifera	(Serenoa_repens	(Leopoldinia_pulchra	Geonoma_undata))))	Podococcus_barteri)	Pelagodoxa_henryana)))	Sclerosperma_profizianum))	Kingia_australis);
((Pseudophoenix_vinifera	((Dypsis_decaryi	(((((Serenoa_repens	Leopoldinia_pulchra)	Geonoma_undata)	Manicaria_saccifera)	(((Podococcus_barteri	((Roystonea_regia	Pelagodoxa_henryana)	(Sabal_domingensis	Phoenix_dactylifera)))	((Prestoea_acuminata	(Bactris_major	Attalea_speciosa))	((Iriartea_deltoidea	(((Elaeis_oleifera	Elaeis_guineensis)	((Reinhardtia_gracilis	Reinhardtia_simplex)	(Reinhardtia_latisecta	Reinhardtia_paiewonskiana)))	Orania_palindan))	(Chamaedorea_seifrizii	(Nypa_fruticans	Calamus_caryotoides)))))	(Oenocarpus_bataua	Oenocarpus_minor)))	((Heterospathe_cagayanensis	(Hydriastele_microspadix	(Veitchia_spiralis	Kentiopsis_piersoniorum)))	(Burretiokentia_grandiflora	Dictyosperma_album))))	Sclerosperma_profizianum))	Kingia_australis);
((Podococcus_barteri	(((Sabal_domingensis	Phoenix_dactylifera)	((Reinhardtia_gracilis	Reinhardtia_simplex)	(Reinhardtia_latisecta	Reinhardtia_paiewonskiana)))	(Roystonea_regia	((((Sclerosperma_profizianum	Chamaedorea_seifrizii)	(Iriartea_deltoidea	Attalea_speciosa))	(((Nypa_fruticans	Calamus_caryotoides)	Pelagodoxa_henryana)	((Orania_palindan	(Elaeis_oleifera	Elaeis_guineensis))	Bactris_major)))	(((Dypsis_decaryi	(((Heterospathe_cagayanensis	(Pseudophoenix_vinifera	(Veitchia_spiralis	Kentiopsis_piersoniorum)))	Hydriastele_microspadix)	(Burretiokentia_grandiflora	Dictyosperma_album)))	(Prestoea_acuminata	(Oenocarpus_bataua	Oenocarpus_minor)))	((Serenoa_repens	(Leopoldinia_pulchra	Geonoma_undata))	Manicaria_saccifera))))))	Kingia_australis);
(((Burretiokentia_grandiflora	(Dictyosperma_album	(((Dypsis_decaryi	(((((((Sabal_domingensis	Phoenix_dactylifera)	(Sclerosperma_profizianum	(Serenoa_repens	(Iriartea_deltoidea	Attalea_speciosa))))	(((Pelagodoxa_henryana	(Nypa_fruticans	Calamus_caryotoides))	Roystonea_regia)	((Orania_palindan	(Elaeis_oleifera	Elaeis_guineensis))	(Chamaedorea_seifrizii	Bactris_major))))	((Reinhardtia_gracilis	Reinhardtia_simplex)	(Reinhardtia_latisecta	Reinhardtia_paiewonskiana)))	Podococcus_barteri)	(Prestoea_acuminata	(Oenocarpus_bataua	Oenocarpus_minor)))	(Geonoma_undata	Manicaria_saccifera)))	((Veitchia_spiralis	Kentiopsis_piersoniorum)	(Heterospathe_cagayanensis	Hydriastele_microspadix)))	Pseudophoenix_vinifera)))	Leopoldinia_pulchra)	Kingia_australis);
((Pseudophoenix_vinifera	(((Dypsis_decaryi	(Podococcus_barteri	((Oenocarpus_bataua	Oenocarpus_minor)	(Prestoea_acuminata	((((Pelagodoxa_henryana	(Chamaedorea_seifrizii	(Nypa_fruticans	(Serenoa_repens	Calamus_caryotoides))))	(Leopoldinia_pulchra	Roystonea_regia))	Manicaria_saccifera)	((Bactris_major	(((Reinhardtia_gracilis	Reinhardtia_simplex)	(Reinhardtia_latisecta	Reinhardtia_paiewonskiana))	((Sclerosperma_profizianum	Orania_palindan)	(Elaeis_oleifera	Elaeis_guineensis))))	((Sabal_domingensis	Phoenix_dactylifera)	(Iriartea_deltoidea	Attalea_speciosa))))))))	((Veitchia_spiralis	((Kentiopsis_piersoniorum	Hydriastele_microspadix)	Heterospathe_cagayanensis))	Geonoma_undata))	(Burretiokentia_grandiflora	Dictyosperma_album)))	Kingia_australis);
((Leopoldinia_pulchra	(Burretiokentia_grandiflora	(Dictyosperma_album	(((Veitchia_spiralis	((Kentiopsis_piersoniorum	Hydriastele_microspadix)	Heterospathe_cagayanensis))	Geonoma_undata)	((Manicaria_saccifera	Dypsis_decaryi)	(((Serenoa_repens	Prestoea_acuminata)	(Oenocarpus_bataua	Oenocarpus_minor))	((((Roystonea_regia	((Reinhardtia_gracilis	Reinhardtia_simplex)	(Reinhardtia_latisecta	Reinhardtia_paiewonskiana)))	(Sabal_domingensis	Phoenix_dactylifera))	((((Pseudophoenix_vinifera	(Sclerosperma_profizianum	Chamaedorea_seifrizii))	Orania_palindan)	(Nypa_fruticans	Calamus_caryotoides))	(Bactris_major	(Elaeis_oleifera	(Pelagodoxa_henryana	Elaeis_guineensis)))))	(Podococcus_barteri	(Iriartea_deltoidea	Attalea_speciosa)))))))))	Kingia_australis);
((Manicaria_saccifera	((((((Veitchia_spiralis	((Kentiopsis_piersoniorum	Hydriastele_microspadix)	Heterospathe_cagayanensis))	(Dypsis_decaryi	(Podococcus_barteri	(Leopoldinia_pulchra	Geonoma_undata))))	(Burretiokentia_grandiflora	Dictyosperma_album))	(Prestoea_acuminata	(Oenocarpus_bataua	Oenocarpus_minor)))	((Chamaedorea_seifrizii	((((Reinhardtia_gracilis	Reinhardtia_simplex)	(Reinhardtia_latisecta	Reinhardtia_paiewonskiana))	(Bactris_major	(Elaeis_oleifera	Elaeis_guineensis)))	((Calamus_caryotoides	Roystonea_regia)	Orania_palindan)))	((Sabal_domingensis	((Iriartea_deltoidea	Attalea_speciosa)	Serenoa_repens))	((Pelagodoxa_henryana	Phoenix_dactylifera)	(Pseudophoenix_vinifera	Sclerosperma_profizianum)))))	Nypa_fruticans))	Kingia_australis);
((Dypsis_decaryi	(((Prestoea_acuminata	(Oenocarpus_bataua	Oenocarpus_minor))	((((((Elaeis_oleifera	Elaeis_guineensis)	((Iriartea_deltoidea	((Serenoa_repens	Orania_palindan)	(Chamaedorea_seifrizii	(Nypa_fruticans	Calamus_caryotoides))))	((Reinhardtia_gracilis	Reinhardtia_simplex)	(Reinhardtia_latisecta	Reinhardtia_paiewonskiana))))	(Roystonea_regia	Bactris_major))	((Phoenix_dactylifera	(Sabal_domingensis	(Pelagodoxa_henryana	Attalea_speciosa)))	(Pseudophoenix_vinifera	Sclerosperma_profizianum)))	Manicaria_saccifera)	(Podococcus_barteri	(Leopoldinia_pulchra	Geonoma_undata))))	(Dictyosperma_album	(Veitchia_spiralis	((Heterospathe_cagayanensis	Kentiopsis_piersoniorum)	(Burretiokentia_grandiflora	Hydriastele_microspadix))))))	Kingia_australis);
((Manicaria_saccifera	(((Podococcus_barteri	Geonoma_undata)	(((Burretiokentia_grandiflora	Leopoldinia_pulchra)	((Dictyosperma_album	(Hydriastele_microspadix	((Veitchia_spiralis	Kentiopsis_piersoniorum)	Heterospathe_cagayanensis)))	Dypsis_decaryi))	(Prestoea_acuminata	(Oenocarpus_bataua	Oenocarpus_minor))))	(((((Elaeis_oleifera	(Pelagodoxa_henryana	Elaeis_guineensis))	Bactris_major)	(Serenoa_repens	Orania_palindan))	(((Reinhardtia_gracilis	Reinhardtia_simplex)	(Reinhardtia_latisecta	Reinhardtia_paiewonskiana))	Roystonea_regia))	((Pseudophoenix_vinifera	(Iriartea_deltoidea	Attalea_speciosa))	(((Nypa_fruticans	Calamus_caryotoides)	(Chamaedorea_seifrizii	Sclerosperma_profizianum))	(Phoenix_dactylifera	Sabal_domingensis))))))	Kingia_australis);
((((Nypa_fruticans	(((((Chamaedorea_seifrizii	(((((Leopoldinia_pulchra	(Prestoea_acuminata	Serenoa_repens))	(Oenocarpus_minor	Oenocarpus_bataua))	(((((Kentiopsis_piersoniorum	Hydriastele_microspadix)	Heterospathe_cagayanensis)	Veitchia_spiralis)	(Burretiokentia_grandiflora	Dictyosperma_album))	Dypsis_decaryi))	Geonoma_undata)	Manicaria_saccifera))	Roystonea_regia)	Orania_palindan)	(((Iriartea_deltoidea	Attalea_speciosa)	Podococcus_barteri)	((Pseudophoenix_vinifera	Sclerosperma_profizianum)	(Phoenix_dactylifera	Sabal_domingensis))))	(Bactris_major	(Calamus_caryotoides	(Elaeis_guineensis	Elaeis_oleifera)))))	Pelagodoxa_henryana)	((Reinhardtia_simplex	Reinhardtia_gracilis)	(Reinhardtia_latisecta	Reinhardtia_paiewonskiana)))	Kingia_australis);
((Manicaria_saccifera	((((Leopoldinia_pulchra	(Prestoea_acuminata	Serenoa_repens))	(((((Kentiopsis_piersoniorum	Hydriastele_microspadix)	Heterospathe_cagayanensis)	Veitchia_spiralis)	(Burretiokentia_grandiflora	Dictyosperma_album))	Dypsis_decaryi))	((((Reinhardtia_simplex	Reinhardtia_gracilis)	(Reinhardtia_latisecta	Reinhardtia_paiewonskiana))	Roystonea_regia)	(((Bactris_major	((Chamaedorea_seifrizii	(Nypa_fruticans	Calamus_caryotoides))	(Orania_palindan	(Elaeis_guineensis	Elaeis_oleifera))))	(Pelagodoxa_henryana	((Oenocarpus_minor	Oenocarpus_bataua)	Podococcus_barteri)))	((Iriartea_deltoidea	Attalea_speciosa)	((Pseudophoenix_vinifera	Sclerosperma_profizianum)	(Phoenix_dactylifera	Sabal_domingensis))))))	Geonoma_undata))	Kingia_australis);
((Nypa_fruticans	((((Attalea_speciosa	(Bactris_major	(Elaeis_guineensis	Elaeis_oleifera)))	(Podococcus_barteri	((((((Prestoea_acuminata	Serenoa_repens)	(Manicaria_saccifera	(Geonoma_undata	Leopoldinia_pulchra)))	((((Burretiokentia_grandiflora	Veitchia_spiralis)	((Kentiopsis_piersoniorum	Hydriastele_microspadix)	Heterospathe_cagayanensis))	(Calamus_caryotoides	Dictyosperma_album))	Dypsis_decaryi))	(Oenocarpus_minor	Oenocarpus_bataua))	((Phoenix_dactylifera	Sabal_domingensis)	(Iriartea_deltoidea	(Pseudophoenix_vinifera	(Chamaedorea_seifrizii	Sclerosperma_profizianum)))))	(Roystonea_regia	Orania_palindan))))	Pelagodoxa_henryana)	((Reinhardtia_simplex	Reinhardtia_gracilis)	(Reinhardtia_latisecta	Reinhardtia_paiewonskiana))))	Kingia_australis);
((Burretiokentia_grandiflora	(Dypsis_decaryi	((Dictyosperma_album	((Kentiopsis_piersoniorum	Hydriastele_microspadix)	Heterospathe_cagayanensis))	(((Prestoea_acuminata	Veitchia_spiralis)	((Geonoma_undata	(Serenoa_repens	Manicaria_saccifera))	Leopoldinia_pulchra))	((Oenocarpus_minor	Oenocarpus_bataua)	((((Phoenix_dactylifera	Sabal_domingensis)	(Iriartea_deltoidea	((Pseudophoenix_vinifera	Sclerosperma_profizianum)	Chamaedorea_seifrizii)))	(((Roystonea_regia	Orania_palindan)	(((Reinhardtia_simplex	Reinhardtia_gracilis)	(Reinhardtia_latisecta	Reinhardtia_paiewonskiana))	(Attalea_speciosa	(Bactris_major	(Elaeis_guineensis	Elaeis_oleifera)))))	((Nypa_fruticans	Calamus_caryotoides)	Pelagodoxa_henryana)))	Podococcus_barteri))))))	Kingia_australis);
(((((Heterospathe_cagayanensis	Hydriastele_microspadix)	((Dypsis_decaryi	((Prestoea_acuminata	(Oenocarpus_minor	Oenocarpus_bataua))	((Geonoma_undata	Manicaria_saccifera)	((((Bactris_major	(Elaeis_guineensis	Elaeis_oleifera))	(((Pseudophoenix_vinifera	Iriartea_deltoidea)	((Roystonea_regia	(Serenoa_repens	Orania_palindan))	(Pelagodoxa_henryana	(Nypa_fruticans	((Reinhardtia_simplex	Reinhardtia_gracilis)	(Reinhardtia_latisecta	Reinhardtia_paiewonskiana))))))	((Phoenix_dactylifera	Sabal_domingensis)	((Calamus_caryotoides	Chamaedorea_seifrizii)	Sclerosperma_profizianum))))	Podococcus_barteri)	Attalea_speciosa))))	(Veitchia_spiralis	Kentiopsis_piersoniorum)))	(Burretiokentia_grandiflora	Leopoldinia_pulchra))	Dictyosperma_album)	Kingia_australis);
((Pseudophoenix_vinifera	(Podococcus_barteri	((((((Nypa_fruticans	Calamus_caryotoides)	(Sclerosperma_profizianum	Chamaedorea_seifrizii))	(Serenoa_repens	Orania_palindan))	((Phoenix_dactylifera	Sabal_domingensis)	((((((Hydriastele_microspadix	((Veitchia_spiralis	Kentiopsis_piersoniorum)	Heterospathe_cagayanensis))	(Burretiokentia_grandiflora	Dictyosperma_album))	Dypsis_decaryi)	(Prestoea_acuminata	(Oenocarpus_minor	Oenocarpus_bataua)))	(Leopoldinia_pulchra	Geonoma_undata))	Manicaria_saccifera)))	((Attalea_speciosa	(Bactris_major	((Pelagodoxa_henryana	Elaeis_guineensis)	Elaeis_oleifera)))	((Reinhardtia_simplex	Reinhardtia_gracilis)	(Reinhardtia_latisecta	Reinhardtia_paiewonskiana))))	(Iriartea_deltoidea	Roystonea_regia))))	Kingia_australis);
((Manicaria_saccifera	(((((Phoenix_dactylifera	Sabal_domingensis)	Podococcus_barteri)	(Roystonea_regia	((((Sclerosperma_profizianum	Pseudophoenix_vinifera)	Chamaedorea_seifrizii)	Iriartea_deltoidea)	(((Serenoa_repens	Orania_palindan)	(Nypa_fruticans	Calamus_caryotoides))	((Reinhardtia_paiewonskiana	Reinhardtia_latisecta)	(Reinhardtia_simplex	Reinhardtia_gracilis))))))	(Attalea_speciosa	(Bactris_major	((Pelagodoxa_henryana	Elaeis_guineensis)	Elaeis_oleifera))))	(((((Burretiokentia_grandiflora	(Heterospathe_cagayanensis	((Hydriastele_microspadix	Kentiopsis_piersoniorum)	Veitchia_spiralis)))	Dictyosperma_album)	Dypsis_decaryi)	(Prestoea_acuminata	(Oenocarpus_minor	Oenocarpus_bataua)))	(Leopoldinia_pulchra	Geonoma_undata))))	Kingia_australis);
((Leopoldinia_pulchra	(Geonoma_undata	(((((Iriartea_deltoidea	Attalea_speciosa)	((((Sclerosperma_profizianum	Pseudophoenix_vinifera)	(Phoenix_dactylifera	Sabal_domingensis))	(Nypa_fruticans	((Reinhardtia_paiewonskiana	Reinhardtia_latisecta)	(Reinhardtia_simplex	Reinhardtia_gracilis))))	(((((Serenoa_repens	Calamus_caryotoides)	Orania_palindan)	Chamaedorea_seifrizii)	(Pelagodoxa_henryana	Roystonea_regia))	(Manicaria_saccifera	(Bactris_major	(Elaeis_guineensis	Elaeis_oleifera))))))	(Prestoea_acuminata	(Oenocarpus_minor	Oenocarpus_bataua)))	((((Dypsis_decaryi	(Hydriastele_microspadix	Kentiopsis_piersoniorum))	Heterospathe_cagayanensis)	Burretiokentia_grandiflora)	(Veitchia_spiralis	Dictyosperma_album)))	Podococcus_barteri)))	Kingia_australis);
(((Burretiokentia_grandiflora	(Bactris_major	(((Manicaria_saccifera	((Roystonea_regia	((Orania_palindan	Serenoa_repens)	((Nypa_fruticans	Calamus_caryotoides)	Chamaedorea_seifrizii)))	(((((Podococcus_barteri	Geonoma_undata)	(Oenocarpus_minor	Oenocarpus_bataua))	Prestoea_acuminata)	((Veitchia_spiralis	((Hydriastele_microspadix	Kentiopsis_piersoniorum)	Heterospathe_cagayanensis))	Dictyosperma_album))	Dypsis_decaryi)))	((Elaeis_guineensis	Elaeis_oleifera)	((Attalea_speciosa	((Sclerosperma_profizianum	Pseudophoenix_vinifera)	Iriartea_deltoidea))	(Phoenix_dactylifera	Sabal_domingensis))))	(Pelagodoxa_henryana	((Reinhardtia_paiewonskiana	Reinhardtia_latisecta)	(Reinhardtia_simplex	Reinhardtia_gracilis))))))	Leopoldinia_pulchra)	Kingia_australis);
((((Leopoldinia_pulchra	((Veitchia_spiralis	Prestoea_acuminata)	(((Podococcus_barteri	Geonoma_undata)	(Oenocarpus_minor	Oenocarpus_bataua))	((Dypsis_decaryi	Kentiopsis_piersoniorum)	((Hydriastele_microspadix	(Dictyosperma_album	Heterospathe_cagayanensis))	Burretiokentia_grandiflora)))))	(((Roystonea_regia	Orania_palindan)	(((Reinhardtia_paiewonskiana	Reinhardtia_latisecta)	(Reinhardtia_simplex	Reinhardtia_gracilis))	((Nypa_fruticans	Calamus_caryotoides)	(Chamaedorea_seifrizii	Bactris_major))))	((Elaeis_guineensis	Elaeis_oleifera)	(((Sclerosperma_profizianum	Pseudophoenix_vinifera)	(Phoenix_dactylifera	Sabal_domingensis))	(((Pelagodoxa_henryana	Serenoa_repens)	Attalea_speciosa)	Iriartea_deltoidea)))))	Manicaria_saccifera)	Kingia_australis);
