# Supplementary material for: Data supporting the nuclear phylogenomics of the palm subfamily Arecoideae (Arecaceae)
Source: Data Brief. 2016 Mar 2;7:532–6. doi: 10.1016/j.dib.2016.02.063 (PMC4796708; doi:10.1016/j.dib.2016.02.063)
Supplement: Supplementary file 5 — Supplementary material [file mmc5.zip › RAxML_bootstrap.Elaeis_874.raxml.tre]

((Roystonea_regia	(((Kentiopsis_piersoniorum	Bactris_major)	((Attalea_speciosa	((Reinhardtia_simplex	Reinhardtia_paiewonskiana)	Orania_palindan))	(((((Sabal_domingensis	(Elaeis_guineensis	Elaeis_oleifera))	(Sclerosperma_profizianum	Podococcus_barteri))	(Geonoma_undata	(Reinhardtia_latisecta	(Pelagodoxa_henryana	Dictyosperma_album))))	(Chamaedorea_seifrizii	(Nypa_fruticans	Serenoa_repens)))	Phoenix_dactylifera)))	Manicaria_saccifera))	Kingia_australis);
(((((Roystonea_regia	((((Phoenix_dactylifera	(Dictyosperma_album	(Geonoma_undata	Pelagodoxa_henryana)))	((Elaeis_oleifera	Elaeis_guineensis)	((Reinhardtia_latisecta	((Bactris_major	(Nypa_fruticans	Serenoa_repens))	Chamaedorea_seifrizii))	(Sclerosperma_profizianum	Podococcus_barteri))))	Sabal_domingensis)	Attalea_speciosa))	Orania_palindan)	(Manicaria_saccifera	(Reinhardtia_simplex	Reinhardtia_paiewonskiana)))	Kentiopsis_piersoniorum)	Kingia_australis);
(((Reinhardtia_simplex	Reinhardtia_paiewonskiana)	(((Manicaria_saccifera	(Orania_palindan	Kentiopsis_piersoniorum))	(Attalea_speciosa	Roystonea_regia))	(((Elaeis_oleifera	Elaeis_guineensis)	Sabal_domingensis)	((Sclerosperma_profizianum	Podococcus_barteri)	((Reinhardtia_latisecta	(Bactris_major	(Nypa_fruticans	(Chamaedorea_seifrizii	Serenoa_repens))))	((Geonoma_undata	(Pelagodoxa_henryana	Dictyosperma_album))	Phoenix_dactylifera))))))	Kingia_australis);
((Roystonea_regia	(((Attalea_speciosa	(Bactris_major	((((Geonoma_undata	(Pelagodoxa_henryana	Dictyosperma_album))	(Phoenix_dactylifera	(Sclerosperma_profizianum	Podococcus_barteri)))	Reinhardtia_latisecta)	(((Elaeis_oleifera	Elaeis_guineensis)	Sabal_domingensis)	(Nypa_fruticans	Chamaedorea_seifrizii)))))	((Reinhardtia_simplex	Reinhardtia_paiewonskiana)	Orania_palindan))	(Manicaria_saccifera	(Serenoa_repens	Kentiopsis_piersoniorum))))	Kingia_australis);
((Roystonea_regia	((((Reinhardtia_simplex	Reinhardtia_paiewonskiana)	Orania_palindan)	Manicaria_saccifera)	((Attalea_speciosa	(Phoenix_dactylifera	(((Geonoma_undata	(Pelagodoxa_henryana	Dictyosperma_album))	Sabal_domingensis)	(((Sclerosperma_profizianum	Podococcus_barteri)	((Reinhardtia_latisecta	((Bactris_major	Nypa_fruticans)	Chamaedorea_seifrizii))	Elaeis_guineensis))	Elaeis_oleifera))))	(Serenoa_repens	Kentiopsis_piersoniorum))))	Kingia_australis);
((Kentiopsis_piersoniorum	(((Manicaria_saccifera	((Reinhardtia_simplex	Reinhardtia_paiewonskiana)	(Orania_palindan	Attalea_speciosa)))	Roystonea_regia)	((Phoenix_dactylifera	((Geonoma_undata	(Pelagodoxa_henryana	Dictyosperma_album))	((Sclerosperma_profizianum	Podococcus_barteri)	((Reinhardtia_latisecta	((Bactris_major	Nypa_fruticans)	Chamaedorea_seifrizii))	((Sabal_domingensis	Elaeis_oleifera)	Elaeis_guineensis)))))	Serenoa_repens)))	Kingia_australis);
((Roystonea_regia	(((((Sabal_domingensis	(Phoenix_dactylifera	((Elaeis_guineensis	(Elaeis_oleifera	(Sclerosperma_profizianum	Podococcus_barteri)))	(Reinhardtia_latisecta	((Bactris_major	Nypa_fruticans)	Chamaedorea_seifrizii)))))	(Geonoma_undata	(Pelagodoxa_henryana	Dictyosperma_album)))	Serenoa_repens)	Kentiopsis_piersoniorum)	(Manicaria_saccifera	((Attalea_speciosa	(Reinhardtia_simplex	Reinhardtia_paiewonskiana))	Orania_palindan))))	Kingia_australis);
((Roystonea_regia	(Manicaria_saccifera	(((Nypa_fruticans	Chamaedorea_seifrizii)	(Kentiopsis_piersoniorum	Serenoa_repens))	((Orania_palindan	((Reinhardtia_simplex	Reinhardtia_paiewonskiana)	Attalea_speciosa))	((Sabal_domingensis	Phoenix_dactylifera)	((Dictyosperma_album	(((Podococcus_barteri	Reinhardtia_latisecta)	(Bactris_major	Sclerosperma_profizianum))	(Elaeis_guineensis	Elaeis_oleifera)))	(Geonoma_undata	Pelagodoxa_henryana)))))))	Kingia_australis);
((Kentiopsis_piersoniorum	(Orania_palindan	((Manicaria_saccifera	(Reinhardtia_simplex	Reinhardtia_paiewonskiana))	(Attalea_speciosa	(Roystonea_regia	(((Sabal_domingensis	Phoenix_dactylifera)	(((Reinhardtia_latisecta	(Sclerosperma_profizianum	(Bactris_major	Podococcus_barteri)))	(Elaeis_guineensis	Elaeis_oleifera))	(Geonoma_undata	(Dictyosperma_album	Pelagodoxa_henryana))))	((Nypa_fruticans	Chamaedorea_seifrizii)	Serenoa_repens)))))))	Kingia_australis);
((Kentiopsis_piersoniorum	(((((Attalea_speciosa	Orania_palindan)	(Reinhardtia_simplex	Reinhardtia_paiewonskiana))	Manicaria_saccifera)	Roystonea_regia)	(Sabal_domingensis	(Phoenix_dactylifera	(((Bactris_major	Reinhardtia_latisecta)	((Nypa_fruticans	Chamaedorea_seifrizii)	Serenoa_repens))	(((Elaeis_oleifera	(Geonoma_undata	(Dictyosperma_album	Pelagodoxa_henryana)))	(Podococcus_barteri	Sclerosperma_profizianum))	Elaeis_guineensis))))))	Kingia_australis);
((((((Reinhardtia_simplex	Reinhardtia_paiewonskiana)	((Sabal_domingensis	Phoenix_dactylifera)	((Geonoma_undata	Pelagodoxa_henryana)	((Elaeis_guineensis	Elaeis_oleifera)	((((Nypa_fruticans	(Serenoa_repens	Bactris_major))	Chamaedorea_seifrizii)	(Dictyosperma_album	Reinhardtia_latisecta))	(Sclerosperma_profizianum	Podococcus_barteri))))))	(Manicaria_saccifera	(Kentiopsis_piersoniorum	Orania_palindan)))	Attalea_speciosa)	Roystonea_regia)	Kingia_australis);
((((((Orania_palindan	Attalea_speciosa)	(Reinhardtia_simplex	Reinhardtia_paiewonskiana))	(Manicaria_saccifera	((Sabal_domingensis	Phoenix_dactylifera)	(Pelagodoxa_henryana	(((((((Nypa_fruticans	Serenoa_repens)	Chamaedorea_seifrizii)	Bactris_major)	Reinhardtia_latisecta)	Dictyosperma_album)	((Sclerosperma_profizianum	(Podococcus_barteri	Elaeis_oleifera))	Elaeis_guineensis))	Geonoma_undata)))))	Kentiopsis_piersoniorum)	Roystonea_regia)	Kingia_australis);
((((((Orania_palindan	Attalea_speciosa)	(Reinhardtia_simplex	Reinhardtia_paiewonskiana))	Kentiopsis_piersoniorum)	(((Sabal_domingensis	Phoenix_dactylifera)	(Pelagodoxa_henryana	(((Elaeis_oleifera	Elaeis_guineensis)	(Podococcus_barteri	(Sclerosperma_profizianum	(((Serenoa_repens	(Nypa_fruticans	Bactris_major))	Chamaedorea_seifrizii)	(Reinhardtia_latisecta	Dictyosperma_album)))))	Geonoma_undata)))	Manicaria_saccifera))	Roystonea_regia)	Kingia_australis);
(((((Reinhardtia_simplex	Reinhardtia_paiewonskiana)	Kentiopsis_piersoniorum)	(Orania_palindan	((Attalea_speciosa	((Sabal_domingensis	Phoenix_dactylifera)	(((((((Serenoa_repens	Nypa_fruticans)	Chamaedorea_seifrizii)	(Bactris_major	Reinhardtia_latisecta))	Sclerosperma_profizianum)	Podococcus_barteri)	(Elaeis_oleifera	Elaeis_guineensis))	(Geonoma_undata	(Dictyosperma_album	Pelagodoxa_henryana)))))	Manicaria_saccifera)))	Roystonea_regia)	Kingia_australis);
((Roystonea_regia	((Manicaria_saccifera	((Sabal_domingensis	(Phoenix_dactylifera	((Geonoma_undata	(Dictyosperma_album	Pelagodoxa_henryana))	(((Elaeis_oleifera	Elaeis_guineensis)	(((Serenoa_repens	Nypa_fruticans)	Bactris_major)	Chamaedorea_seifrizii))	(Reinhardtia_latisecta	(Podococcus_barteri	Sclerosperma_profizianum))))))	((Orania_palindan	(Reinhardtia_simplex	Reinhardtia_paiewonskiana))	Attalea_speciosa)))	Kentiopsis_piersoniorum))	Kingia_australis);
((Roystonea_regia	(Manicaria_saccifera	((Orania_palindan	(Attalea_speciosa	(Phoenix_dactylifera	(((Elaeis_oleifera	(Geonoma_undata	(Dictyosperma_album	Pelagodoxa_henryana)))	((Sabal_domingensis	(Podococcus_barteri	Sclerosperma_profizianum))	(Reinhardtia_latisecta	(Chamaedorea_seifrizii	((Nypa_fruticans	Bactris_major)	Serenoa_repens)))))	Elaeis_guineensis))))	((Reinhardtia_simplex	Reinhardtia_paiewonskiana)	Kentiopsis_piersoniorum))))	Kingia_australis);
((Roystonea_regia	((Kentiopsis_piersoniorum	Manicaria_saccifera)	((Attalea_speciosa	((Sabal_domingensis	Phoenix_dactylifera)	(((Elaeis_guineensis	((Reinhardtia_latisecta	(Chamaedorea_seifrizii	((Nypa_fruticans	Bactris_major)	Serenoa_repens)))	Podococcus_barteri))	(Elaeis_oleifera	Sclerosperma_profizianum))	(Geonoma_undata	(Dictyosperma_album	Pelagodoxa_henryana)))))	(Orania_palindan	(Reinhardtia_simplex	Reinhardtia_paiewonskiana)))))	Kingia_australis);
((Roystonea_regia	((((Reinhardtia_simplex	Reinhardtia_paiewonskiana)	(Orania_palindan	(Attalea_speciosa	((Sabal_domingensis	Phoenix_dactylifera)	((Sclerosperma_profizianum	(((Reinhardtia_latisecta	(Chamaedorea_seifrizii	(Nypa_fruticans	Serenoa_repens)))	Podococcus_barteri)	((Elaeis_guineensis	Elaeis_oleifera)	Bactris_major)))	(Geonoma_undata	(Dictyosperma_album	Pelagodoxa_henryana)))))))	Kentiopsis_piersoniorum)	Manicaria_saccifera))	Kingia_australis);
((Roystonea_regia	(Bactris_major	((((Orania_palindan	(Attalea_speciosa	(((Reinhardtia_latisecta	((Phoenix_dactylifera	Podococcus_barteri)	(Sabal_domingensis	(Elaeis_guineensis	Elaeis_oleifera))))	(Geonoma_undata	(Dictyosperma_album	Pelagodoxa_henryana)))	Sclerosperma_profizianum)))	(Reinhardtia_simplex	Reinhardtia_paiewonskiana))	(Chamaedorea_seifrizii	(Nypa_fruticans	Serenoa_repens)))	(Manicaria_saccifera	Kentiopsis_piersoniorum))))	Kingia_australis);
(((((((Reinhardtia_simplex	Reinhardtia_paiewonskiana)	(Orania_palindan	Attalea_speciosa))	Manicaria_saccifera)	Roystonea_regia)	(((Chamaedorea_seifrizii	(Nypa_fruticans	Serenoa_repens))	(Bactris_major	Reinhardtia_latisecta))	(((Geonoma_undata	(Dictyosperma_album	Pelagodoxa_henryana))	((Sabal_domingensis	(Elaeis_oleifera	Elaeis_guineensis))	(Podococcus_barteri	Sclerosperma_profizianum)))	Phoenix_dactylifera)))	Kentiopsis_piersoniorum)	Kingia_australis);
((Attalea_speciosa	((Reinhardtia_simplex	Reinhardtia_paiewonskiana)	(Orania_palindan	((Bactris_major	Manicaria_saccifera)	((Kentiopsis_piersoniorum	(Serenoa_repens	((((((Dictyosperma_album	Pelagodoxa_henryana)	Reinhardtia_latisecta)	(Elaeis_guineensis	(Elaeis_oleifera	(Geonoma_undata	(Podococcus_barteri	Sclerosperma_profizianum)))))	(Sabal_domingensis	Phoenix_dactylifera))	Chamaedorea_seifrizii)	Nypa_fruticans)))	Roystonea_regia)))))	Kingia_australis);
((Roystonea_regia	(((((Orania_palindan	Reinhardtia_paiewonskiana)	Reinhardtia_simplex)	Attalea_speciosa)	Manicaria_saccifera)	(Kentiopsis_piersoniorum	(Serenoa_repens	((Dictyosperma_album	(Bactris_major	Nypa_fruticans))	(((((Podococcus_barteri	Sclerosperma_profizianum)	(Elaeis_guineensis	Elaeis_oleifera))	(Pelagodoxa_henryana	((Sabal_domingensis	Phoenix_dactylifera)	Geonoma_undata)))	Reinhardtia_latisecta)	Chamaedorea_seifrizii))))))	Kingia_australis);
((Roystonea_regia	((Orania_palindan	(Reinhardtia_simplex	(Reinhardtia_paiewonskiana	(Manicaria_saccifera	(Kentiopsis_piersoniorum	((Serenoa_repens	(Bactris_major	(Nypa_fruticans	Chamaedorea_seifrizii)))	(Sabal_domingensis	(Phoenix_dactylifera	(Geonoma_undata	(((Sclerosperma_profizianum	(((Elaeis_guineensis	Elaeis_oleifera)	Podococcus_barteri)	Reinhardtia_latisecta))	Dictyosperma_album)	Pelagodoxa_henryana))))))))))	Attalea_speciosa))	Kingia_australis);
(((Manicaria_saccifera	((Kentiopsis_piersoniorum	((Serenoa_repens	((Chamaedorea_seifrizii	Nypa_fruticans)	Bactris_major))	(((Reinhardtia_latisecta	((Podococcus_barteri	Sclerosperma_profizianum)	(Elaeis_oleifera	Elaeis_guineensis)))	((Dictyosperma_album	Pelagodoxa_henryana)	Geonoma_undata))	(Sabal_domingensis	Phoenix_dactylifera))))	Roystonea_regia))	((Attalea_speciosa	(Reinhardtia_simplex	Reinhardtia_paiewonskiana))	Orania_palindan))	Kingia_australis);
((Roystonea_regia	((((Orania_palindan	Attalea_speciosa)	(Reinhardtia_simplex	Reinhardtia_paiewonskiana))	((Serenoa_repens	(Kentiopsis_piersoniorum	(Nypa_fruticans	((((Podococcus_barteri	Sclerosperma_profizianum)	(((Elaeis_oleifera	((Dictyosperma_album	Pelagodoxa_henryana)	Geonoma_undata))	(Phoenix_dactylifera	Sabal_domingensis))	Elaeis_guineensis))	Reinhardtia_latisecta)	Chamaedorea_seifrizii))))	Manicaria_saccifera))	Bactris_major))	Kingia_australis);
((Roystonea_regia	(Manicaria_saccifera	((Reinhardtia_simplex	Reinhardtia_paiewonskiana)	((Kentiopsis_piersoniorum	Orania_palindan)	(((((Podococcus_barteri	Sclerosperma_profizianum)	(Sabal_domingensis	Phoenix_dactylifera))	((Elaeis_oleifera	Elaeis_guineensis)	Geonoma_undata))	(((((Nypa_fruticans	(Bactris_major	Serenoa_repens))	Chamaedorea_seifrizii)	Reinhardtia_latisecta)	Dictyosperma_album)	Pelagodoxa_henryana))	Attalea_speciosa)))))	Kingia_australis);
((Roystonea_regia	((((Orania_palindan	(Reinhardtia_simplex	Reinhardtia_paiewonskiana))	Attalea_speciosa)	Manicaria_saccifera)	((((Sabal_domingensis	Phoenix_dactylifera)	(((Reinhardtia_latisecta	Dictyosperma_album)	Pelagodoxa_henryana)	(((Elaeis_oleifera	(Podococcus_barteri	Sclerosperma_profizianum))	Geonoma_undata)	Elaeis_guineensis)))	(((Bactris_major	Nypa_fruticans)	Serenoa_repens)	Chamaedorea_seifrizii))	Kentiopsis_piersoniorum)))	Kingia_australis);
((Roystonea_regia	(((((Nypa_fruticans	((((Bactris_major	Reinhardtia_latisecta)	(Dictyosperma_album	Pelagodoxa_henryana))	((Podococcus_barteri	Sclerosperma_profizianum)	((Geonoma_undata	(Sabal_domingensis	Phoenix_dactylifera))	(Elaeis_guineensis	Elaeis_oleifera))))	Chamaedorea_seifrizii))	Serenoa_repens)	Kentiopsis_piersoniorum)	Manicaria_saccifera)	(Orania_palindan	(Attalea_speciosa	(Reinhardtia_simplex	Reinhardtia_paiewonskiana)))))	Kingia_australis);
((Roystonea_regia	((((((Nypa_fruticans	Chamaedorea_seifrizii)	Serenoa_repens)	((Phoenix_dactylifera	Sabal_domingensis)	(((Geonoma_undata	(((Bactris_major	Reinhardtia_latisecta)	Dictyosperma_album)	Pelagodoxa_henryana))	(Podococcus_barteri	Sclerosperma_profizianum))	(Elaeis_oleifera	Elaeis_guineensis))))	Kentiopsis_piersoniorum)	Manicaria_saccifera)	((Attalea_speciosa	Orania_palindan)	(Reinhardtia_simplex	Reinhardtia_paiewonskiana))))	Kingia_australis);
((Kentiopsis_piersoniorum	(((Bactris_major	Reinhardtia_latisecta)	((Nypa_fruticans	Chamaedorea_seifrizii)	Serenoa_repens))	(((((Attalea_speciosa	((Phoenix_dactylifera	Sabal_domingensis)	Elaeis_oleifera))	Elaeis_guineensis)	(Geonoma_undata	(Dictyosperma_album	Pelagodoxa_henryana)))	(Podococcus_barteri	Sclerosperma_profizianum))	(((Manicaria_saccifera	(Reinhardtia_simplex	Reinhardtia_paiewonskiana))	Roystonea_regia)	Orania_palindan))))	Kingia_australis);
((((((Attalea_speciosa	(Pelagodoxa_henryana	((Geonoma_undata	(Sabal_domingensis	((Elaeis_guineensis	Elaeis_oleifera)	((Dictyosperma_album	((Chamaedorea_seifrizii	(Serenoa_repens	Nypa_fruticans))	Reinhardtia_latisecta))	(Podococcus_barteri	Sclerosperma_profizianum)))))	Phoenix_dactylifera)))	((Bactris_major	Kentiopsis_piersoniorum)	Orania_palindan))	Manicaria_saccifera)	(Reinhardtia_simplex	Reinhardtia_paiewonskiana))	Roystonea_regia)	Kingia_australis);
((Manicaria_saccifera	(Kentiopsis_piersoniorum	(Roystonea_regia	((Reinhardtia_simplex	Reinhardtia_paiewonskiana)	(Orania_palindan	(Attalea_speciosa	((Phoenix_dactylifera	Sabal_domingensis)	((Geonoma_undata	(Dictyosperma_album	Pelagodoxa_henryana))	((((Chamaedorea_seifrizii	(Serenoa_repens	(Bactris_major	Nypa_fruticans)))	Reinhardtia_latisecta)	Sclerosperma_profizianum)	((Elaeis_oleifera	Podococcus_barteri)	Elaeis_guineensis))))))))))	Kingia_australis);
((Kentiopsis_piersoniorum	(Orania_palindan	(Roystonea_regia	((Attalea_speciosa	(((Chamaedorea_seifrizii	((Serenoa_repens	Nypa_fruticans)	Bactris_major))	Reinhardtia_latisecta)	(((Geonoma_undata	(Dictyosperma_album	Pelagodoxa_henryana))	(Phoenix_dactylifera	(Podococcus_barteri	Sclerosperma_profizianum)))	(Sabal_domingensis	(Elaeis_oleifera	Elaeis_guineensis)))))	((Reinhardtia_simplex	Reinhardtia_paiewonskiana)	Manicaria_saccifera)))))	Kingia_australis);
(((((Kentiopsis_piersoniorum	(Serenoa_repens	((Nypa_fruticans	Chamaedorea_seifrizii)	(Bactris_major	(Reinhardtia_latisecta	((Sabal_domingensis	Phoenix_dactylifera)	((Podococcus_barteri	Sclerosperma_profizianum)	(((Geonoma_undata	(Dictyosperma_album	Pelagodoxa_henryana))	Elaeis_oleifera)	Elaeis_guineensis))))))))	((Orania_palindan	(Reinhardtia_simplex	Reinhardtia_paiewonskiana))	Attalea_speciosa))	Manicaria_saccifera)	Roystonea_regia)	Kingia_australis);
(((((Phoenix_dactylifera	((Sclerosperma_profizianum	((Chamaedorea_seifrizii	(Serenoa_repens	(Bactris_major	Nypa_fruticans)))	Reinhardtia_latisecta))	((Sabal_domingensis	(Elaeis_oleifera	Elaeis_guineensis))	Podococcus_barteri)))	(Pelagodoxa_henryana	(Geonoma_undata	Dictyosperma_album)))	(Manicaria_saccifera	(Roystonea_regia	(((Reinhardtia_simplex	Reinhardtia_paiewonskiana)	Attalea_speciosa)	Orania_palindan))))	Kentiopsis_piersoniorum)	Kingia_australis);
((((Roystonea_regia	(Manicaria_saccifera	(((Sabal_domingensis	Phoenix_dactylifera)	((Elaeis_oleifera	((Reinhardtia_latisecta	(Podococcus_barteri	Sclerosperma_profizianum))	Elaeis_guineensis))	((Pelagodoxa_henryana	Dictyosperma_album)	Geonoma_undata)))	((Bactris_major	Chamaedorea_seifrizii)	(Serenoa_repens	Nypa_fruticans)))))	((Orania_palindan	Attalea_speciosa)	(Reinhardtia_simplex	Reinhardtia_paiewonskiana)))	Kentiopsis_piersoniorum)	Kingia_australis);
((Roystonea_regia	((Manicaria_saccifera	((Sabal_domingensis	Phoenix_dactylifera)	((Elaeis_oleifera	((((Chamaedorea_seifrizii	((Nypa_fruticans	Bactris_major)	Serenoa_repens))	Reinhardtia_latisecta)	(Podococcus_barteri	Sclerosperma_profizianum))	Elaeis_guineensis))	((Pelagodoxa_henryana	Dictyosperma_album)	Geonoma_undata))))	(((Orania_palindan	Attalea_speciosa)	(Reinhardtia_simplex	Reinhardtia_paiewonskiana))	Kentiopsis_piersoniorum)))	Kingia_australis);
((Roystonea_regia	((Orania_palindan	((Reinhardtia_simplex	Reinhardtia_paiewonskiana)	Attalea_speciosa))	(Manicaria_saccifera	(Kentiopsis_piersoniorum	(((Chamaedorea_seifrizii	(Serenoa_repens	(Bactris_major	Nypa_fruticans)))	(Dictyosperma_album	Reinhardtia_latisecta))	((Phoenix_dactylifera	((Podococcus_barteri	Sclerosperma_profizianum)	(Pelagodoxa_henryana	Geonoma_undata)))	((Elaeis_guineensis	Elaeis_oleifera)	Sabal_domingensis)))))))	Kingia_australis);
((Roystonea_regia	(((Kentiopsis_piersoniorum	(((((Chamaedorea_seifrizii	(Serenoa_repens	(Bactris_major	Nypa_fruticans)))	Reinhardtia_latisecta)	((Elaeis_oleifera	(Podococcus_barteri	Sclerosperma_profizianum))	Elaeis_guineensis))	((Dictyosperma_album	Pelagodoxa_henryana)	Geonoma_undata))	(Sabal_domingensis	Phoenix_dactylifera)))	Manicaria_saccifera)	((Attalea_speciosa	Orania_palindan)	(Reinhardtia_simplex	Reinhardtia_paiewonskiana))))	Kingia_australis);
(((Reinhardtia_simplex	Reinhardtia_paiewonskiana)	(((Manicaria_saccifera	(Orania_palindan	Roystonea_regia))	(Attalea_speciosa	(Sabal_domingensis	((Phoenix_dactylifera	((((Chamaedorea_seifrizii	(Serenoa_repens	(Bactris_major	Nypa_fruticans)))	Reinhardtia_latisecta)	(Podococcus_barteri	Sclerosperma_profizianum))	(Elaeis_guineensis	Elaeis_oleifera)))	((Dictyosperma_album	Pelagodoxa_henryana)	Geonoma_undata)))))	Kentiopsis_piersoniorum))	Kingia_australis);
((Roystonea_regia	(((Reinhardtia_paiewonskiana	Reinhardtia_simplex)	(Attalea_speciosa	Orania_palindan))	(((Phoenix_dactylifera	(Sabal_domingensis	((((Sclerosperma_profizianum	Podococcus_barteri)	(Reinhardtia_latisecta	(((Nypa_fruticans	Serenoa_repens)	Chamaedorea_seifrizii)	Bactris_major)))	(Elaeis_guineensis	Elaeis_oleifera))	(Geonoma_undata	(Dictyosperma_album	Pelagodoxa_henryana)))))	Kentiopsis_piersoniorum)	Manicaria_saccifera)))	Kingia_australis);
((((Reinhardtia_latisecta	(Elaeis_guineensis	(Elaeis_oleifera	((((Nypa_fruticans	Serenoa_repens)	(Phoenix_dactylifera	(((Sabal_domingensis	(Reinhardtia_paiewonskiana	Reinhardtia_simplex))	Kentiopsis_piersoniorum)	((Geonoma_undata	(Dictyosperma_album	Pelagodoxa_henryana))	(((Roystonea_regia	Manicaria_saccifera)	Orania_palindan)	Attalea_speciosa)))))	Bactris_major)	Chamaedorea_seifrizii))))	Sclerosperma_profizianum)	Podococcus_barteri)	Kingia_australis);
(((Serenoa_repens	Bactris_major)	((((Reinhardtia_latisecta	Dictyosperma_album)	((Elaeis_guineensis	(Sclerosperma_profizianum	(((((Kentiopsis_piersoniorum	(Roystonea_regia	Manicaria_saccifera))	((Reinhardtia_paiewonskiana	Reinhardtia_simplex)	Orania_palindan))	Attalea_speciosa)	(Sabal_domingensis	Phoenix_dactylifera))	(Geonoma_undata	Pelagodoxa_henryana))))	(Podococcus_barteri	Elaeis_oleifera)))	Chamaedorea_seifrizii)	Nypa_fruticans))	Kingia_australis);
((Kentiopsis_piersoniorum	((Roystonea_regia	(((Reinhardtia_paiewonskiana	Reinhardtia_simplex)	(Orania_palindan	Attalea_speciosa))	Manicaria_saccifera))	((Sabal_domingensis	Phoenix_dactylifera)	((Pelagodoxa_henryana	(Geonoma_undata	Dictyosperma_album))	((((Podococcus_barteri	Sclerosperma_profizianum)	Elaeis_guineensis)	Elaeis_oleifera)	((Chamaedorea_seifrizii	(Nypa_fruticans	(Serenoa_repens	Bactris_major)))	Reinhardtia_latisecta))))))	Kingia_australis);
((Kentiopsis_piersoniorum	((Roystonea_regia	((Manicaria_saccifera	(Reinhardtia_paiewonskiana	Reinhardtia_simplex))	(Attalea_speciosa	((Sabal_domingensis	Phoenix_dactylifera)	(Geonoma_undata	(Dictyosperma_album	((((((Bactris_major	(Nypa_fruticans	Serenoa_repens))	Chamaedorea_seifrizii)	Reinhardtia_latisecta)	(Podococcus_barteri	Sclerosperma_profizianum))	(Elaeis_guineensis	Elaeis_oleifera))	Pelagodoxa_henryana)))))))	Orania_palindan))	Kingia_australis);
(((Attalea_speciosa	((Sabal_domingensis	Phoenix_dactylifera)	(Pelagodoxa_henryana	(Geonoma_undata	((((Serenoa_repens	(Bactris_major	Nypa_fruticans))	Chamaedorea_seifrizii)	(Dictyosperma_album	Reinhardtia_latisecta))	(Sclerosperma_profizianum	(Podococcus_barteri	(Elaeis_guineensis	Elaeis_oleifera))))))))	((Manicaria_saccifera	(Orania_palindan	Kentiopsis_piersoniorum))	((Reinhardtia_paiewonskiana	Reinhardtia_simplex)	Roystonea_regia)))	Kingia_australis);
((Roystonea_regia	(((Orania_palindan	((Attalea_speciosa	(((Serenoa_repens	(Bactris_major	Nypa_fruticans))	Chamaedorea_seifrizii)	(Reinhardtia_latisecta	((Sclerosperma_profizianum	Podococcus_barteri)	(((Sabal_domingensis	Phoenix_dactylifera)	(Elaeis_guineensis	Elaeis_oleifera))	((Pelagodoxa_henryana	Dictyosperma_album)	Geonoma_undata))))))	(Reinhardtia_paiewonskiana	Reinhardtia_simplex)))	Manicaria_saccifera)	Kentiopsis_piersoniorum))	Kingia_australis);
((Roystonea_regia	(((((Reinhardtia_paiewonskiana	Reinhardtia_simplex)	Attalea_speciosa)	Orania_palindan)	Manicaria_saccifera)	(((Reinhardtia_latisecta	(((Sclerosperma_profizianum	Podococcus_barteri)	Elaeis_guineensis)	(Elaeis_oleifera	((Pelagodoxa_henryana	Dictyosperma_album)	Geonoma_undata))))	(Sabal_domingensis	Phoenix_dactylifera))	(Kentiopsis_piersoniorum	(Serenoa_repens	((Nypa_fruticans	Chamaedorea_seifrizii)	Bactris_major))))))	Kingia_australis);
((Roystonea_regia	(((((Serenoa_repens	(Nypa_fruticans	Chamaedorea_seifrizii))	Kentiopsis_piersoniorum)	Orania_palindan)	(Bactris_major	(Attalea_speciosa	((((Pelagodoxa_henryana	Dictyosperma_album)	Geonoma_undata)	((Reinhardtia_latisecta	(Sclerosperma_profizianum	Podococcus_barteri))	(Elaeis_guineensis	Elaeis_oleifera)))	(Sabal_domingensis	Phoenix_dactylifera)))))	((Reinhardtia_paiewonskiana	Reinhardtia_simplex)	Manicaria_saccifera)))	Kingia_australis);
((Roystonea_regia	(((Orania_palindan	((Attalea_speciosa	((((Pelagodoxa_henryana	Dictyosperma_album)	Geonoma_undata)	((Bactris_major	Reinhardtia_latisecta)	(Sclerosperma_profizianum	((Elaeis_guineensis	Elaeis_oleifera)	Podococcus_barteri))))	(Sabal_domingensis	Phoenix_dactylifera)))	((Serenoa_repens	(Nypa_fruticans	Chamaedorea_seifrizii))	Kentiopsis_piersoniorum)))	Manicaria_saccifera)	(Reinhardtia_paiewonskiana	Reinhardtia_simplex)))	Kingia_australis);
((Roystonea_regia	((((Phoenix_dactylifera	((Geonoma_undata	(Dictyosperma_album	Pelagodoxa_henryana))	(((Sclerosperma_profizianum	Podococcus_barteri)	(Reinhardtia_latisecta	(Chamaedorea_seifrizii	(Nypa_fruticans	(Serenoa_repens	Bactris_major)))))	((Elaeis_guineensis	Elaeis_oleifera)	Sabal_domingensis))))	Kentiopsis_piersoniorum)	(Attalea_speciosa	((Reinhardtia_paiewonskiana	Reinhardtia_simplex)	Orania_palindan)))	Manicaria_saccifera))	Kingia_australis);
((Roystonea_regia	((((Phoenix_dactylifera	((Geonoma_undata	(Dictyosperma_album	Pelagodoxa_henryana))	(((Sclerosperma_profizianum	Podococcus_barteri)	(Reinhardtia_latisecta	(Chamaedorea_seifrizii	(Nypa_fruticans	(Serenoa_repens	Bactris_major)))))	((Elaeis_guineensis	Elaeis_oleifera)	Sabal_domingensis))))	Kentiopsis_piersoniorum)	(Attalea_speciosa	((Reinhardtia_paiewonskiana	Reinhardtia_simplex)	Orania_palindan)))	Manicaria_saccifera))	Kingia_australis);
((Roystonea_regia	((((Phoenix_dactylifera	((Geonoma_undata	(Dictyosperma_album	Pelagodoxa_henryana))	((((Sclerosperma_profizianum	Podococcus_barteri)	(Reinhardtia_latisecta	((Bactris_major	(Nypa_fruticans	Serenoa_repens))	Chamaedorea_seifrizii)))	(Elaeis_guineensis	Elaeis_oleifera))	Sabal_domingensis)))	Kentiopsis_piersoniorum)	Manicaria_saccifera)	((Reinhardtia_paiewonskiana	Reinhardtia_simplex)	(Attalea_speciosa	Orania_palindan))))	Kingia_australis);
(((((Attalea_speciosa	(Reinhardtia_paiewonskiana	Reinhardtia_simplex))	Orania_palindan)	(Roystonea_regia	(Manicaria_saccifera	(((Dictyosperma_album	(Pelagodoxa_henryana	Geonoma_undata))	((Elaeis_guineensis	Elaeis_oleifera)	((Reinhardtia_latisecta	((Nypa_fruticans	(Serenoa_repens	Bactris_major))	Chamaedorea_seifrizii))	(Sclerosperma_profizianum	Podococcus_barteri))))	(Sabal_domingensis	Phoenix_dactylifera)))))	Kentiopsis_piersoniorum)	Kingia_australis);
((((((Manicaria_saccifera	(Attalea_speciosa	(((Dictyosperma_album	(Pelagodoxa_henryana	Geonoma_undata))	(Phoenix_dactylifera	((Elaeis_oleifera	Elaeis_guineensis)	((Sclerosperma_profizianum	Podococcus_barteri)	(Reinhardtia_latisecta	(((Nypa_fruticans	Serenoa_repens)	Chamaedorea_seifrizii)	Bactris_major))))))	Sabal_domingensis)))	Orania_palindan)	Roystonea_regia)	(Reinhardtia_paiewonskiana	Reinhardtia_simplex))	Kentiopsis_piersoniorum)	Kingia_australis);
((Roystonea_regia	(((Attalea_speciosa	(Reinhardtia_paiewonskiana	Reinhardtia_simplex))	(((Dictyosperma_album	(Pelagodoxa_henryana	Geonoma_undata))	(Phoenix_dactylifera	(((Bactris_major	(Nypa_fruticans	Serenoa_repens))	Chamaedorea_seifrizii)	(((Sabal_domingensis	(Elaeis_oleifera	Elaeis_guineensis))	(Sclerosperma_profizianum	Podococcus_barteri))	Reinhardtia_latisecta))))	Manicaria_saccifera))	(Orania_palindan	Kentiopsis_piersoniorum)))	Kingia_australis);
((Kentiopsis_piersoniorum	((((Nypa_fruticans	Serenoa_repens)	Chamaedorea_seifrizii)	((Phoenix_dactylifera	((Podococcus_barteri	((Sabal_domingensis	(Elaeis_oleifera	Elaeis_guineensis))	Sclerosperma_profizianum))	(Bactris_major	(Geonoma_undata	(Dictyosperma_album	Pelagodoxa_henryana)))))	Reinhardtia_latisecta))	((Manicaria_saccifera	((Orania_palindan	Attalea_speciosa)	(Reinhardtia_paiewonskiana	Reinhardtia_simplex)))	Roystonea_regia)))	Kingia_australis);
((Kentiopsis_piersoniorum	(((Roystonea_regia	Manicaria_saccifera)	((Geonoma_undata	(Dictyosperma_album	Pelagodoxa_henryana))	(((Reinhardtia_latisecta	((Nypa_fruticans	Serenoa_repens)	(Bactris_major	Chamaedorea_seifrizii)))	(((Elaeis_guineensis	Elaeis_oleifera)	Sabal_domingensis)	(Sclerosperma_profizianum	Podococcus_barteri)))	Phoenix_dactylifera)))	(Orania_palindan	(Attalea_speciosa	(Reinhardtia_paiewonskiana	Reinhardtia_simplex)))))	Kingia_australis);
((Roystonea_regia	(((Manicaria_saccifera	((Pelagodoxa_henryana	((Podococcus_barteri	((Elaeis_guineensis	Elaeis_oleifera)	(((Dictyosperma_album	Reinhardtia_latisecta)	(((Bactris_major	Nypa_fruticans)	Serenoa_repens)	Chamaedorea_seifrizii))	Sclerosperma_profizianum)))	Geonoma_undata))	(Sabal_domingensis	Phoenix_dactylifera)))	(Orania_palindan	Kentiopsis_piersoniorum))	((Reinhardtia_paiewonskiana	Reinhardtia_simplex)	Attalea_speciosa)))	Kingia_australis);
((Roystonea_regia	(Attalea_speciosa	(((Orania_palindan	Kentiopsis_piersoniorum)	(Serenoa_repens	((Chamaedorea_seifrizii	(((Sabal_domingensis	Phoenix_dactylifera)	((Elaeis_oleifera	Podococcus_barteri)	((Sclerosperma_profizianum	((Pelagodoxa_henryana	Dictyosperma_album)	Geonoma_undata))	Elaeis_guineensis)))	Reinhardtia_latisecta))	(Bactris_major	Nypa_fruticans))))	(Manicaria_saccifera	(Reinhardtia_paiewonskiana	Reinhardtia_simplex)))))	Kingia_australis);
((Kentiopsis_piersoniorum	((((Reinhardtia_latisecta	((Phoenix_dactylifera	(Sabal_domingensis	(Elaeis_oleifera	Elaeis_guineensis)))	((Geonoma_undata	(Pelagodoxa_henryana	Dictyosperma_album))	(Podococcus_barteri	Sclerosperma_profizianum))))	Bactris_major)	(Chamaedorea_seifrizii	(Serenoa_repens	Nypa_fruticans)))	((Manicaria_saccifera	Roystonea_regia)	((Attalea_speciosa	(Reinhardtia_paiewonskiana	Reinhardtia_simplex))	Orania_palindan))))	Kingia_australis);
(((Dictyosperma_album	((((Kentiopsis_piersoniorum	(Manicaria_saccifera	(((Orania_palindan	Attalea_speciosa)	(Reinhardtia_paiewonskiana	Reinhardtia_simplex))	Roystonea_regia)))	(Sabal_domingensis	Phoenix_dactylifera))	Geonoma_undata)	Pelagodoxa_henryana))	(((Sclerosperma_profizianum	Podococcus_barteri)	((Chamaedorea_seifrizii	(Nypa_fruticans	(Bactris_major	Serenoa_repens)))	Reinhardtia_latisecta))	(Elaeis_oleifera	Elaeis_guineensis)))	Kingia_australis);
((Roystonea_regia	((Kentiopsis_piersoniorum	((Orania_palindan	(Attalea_speciosa	(Reinhardtia_paiewonskiana	Reinhardtia_simplex)))	((Sabal_domingensis	Phoenix_dactylifera)	((Sclerosperma_profizianum	(Podococcus_barteri	((Elaeis_oleifera	Elaeis_guineensis)	((Chamaedorea_seifrizii	(Nypa_fruticans	Serenoa_repens))	(Bactris_major	Reinhardtia_latisecta)))))	((Dictyosperma_album	Pelagodoxa_henryana)	Geonoma_undata)))))	Manicaria_saccifera))	Kingia_australis);
((Roystonea_regia	((((Serenoa_repens	Kentiopsis_piersoniorum)	Manicaria_saccifera)	((Reinhardtia_simplex	(Reinhardtia_paiewonskiana	(Attalea_speciosa	((((Elaeis_oleifera	((Dictyosperma_album	Pelagodoxa_henryana)	Geonoma_undata))	((Reinhardtia_latisecta	(Sclerosperma_profizianum	Podococcus_barteri))	Elaeis_guineensis))	(Sabal_domingensis	Phoenix_dactylifera))	(Chamaedorea_seifrizii	Nypa_fruticans)))))	Orania_palindan))	Bactris_major))	Kingia_australis);
((Roystonea_regia	((((Reinhardtia_latisecta	(((Sclerosperma_profizianum	Podococcus_barteri)	(Elaeis_guineensis	Elaeis_oleifera))	(Bactris_major	((Dictyosperma_album	Pelagodoxa_henryana)	Geonoma_undata))))	(Sabal_domingensis	Phoenix_dactylifera))	(Serenoa_repens	(Nypa_fruticans	Chamaedorea_seifrizii)))	((Kentiopsis_piersoniorum	Manicaria_saccifera)	((Reinhardtia_simplex	Reinhardtia_paiewonskiana)	(Attalea_speciosa	Orania_palindan)))))	Kingia_australis);
((Roystonea_regia	((((Bactris_major	(Sabal_domingensis	(((Sclerosperma_profizianum	Podococcus_barteri)	((Elaeis_guineensis	Elaeis_oleifera)	((Chamaedorea_seifrizii	(Serenoa_repens	Nypa_fruticans))	Reinhardtia_latisecta)))	(Phoenix_dactylifera	((Dictyosperma_album	Pelagodoxa_henryana)	Geonoma_undata)))))	Kentiopsis_piersoniorum)	Manicaria_saccifera)	((Attalea_speciosa	(Reinhardtia_simplex	Reinhardtia_paiewonskiana))	Orania_palindan)))	Kingia_australis);
((Roystonea_regia	((((Sabal_domingensis	((((Chamaedorea_seifrizii	(Nypa_fruticans	(Bactris_major	Serenoa_repens)))	Reinhardtia_latisecta)	((Elaeis_oleifera	(Sclerosperma_profizianum	Podococcus_barteri))	Elaeis_guineensis))	(Phoenix_dactylifera	((Dictyosperma_album	Pelagodoxa_henryana)	Geonoma_undata))))	Kentiopsis_piersoniorum)	Manicaria_saccifera)	(Attalea_speciosa	(Orania_palindan	(Reinhardtia_simplex	Reinhardtia_paiewonskiana)))))	Kingia_australis);
((Roystonea_regia	(((Kentiopsis_piersoniorum	Orania_palindan)	(Reinhardtia_paiewonskiana	(Reinhardtia_simplex	Manicaria_saccifera)))	((Reinhardtia_latisecta	((((Elaeis_oleifera	((Sabal_domingensis	(Sclerosperma_profizianum	Podococcus_barteri))	(Elaeis_guineensis	Phoenix_dactylifera)))	((Dictyosperma_album	Pelagodoxa_henryana)	Geonoma_undata))	Bactris_major)	(Chamaedorea_seifrizii	(Nypa_fruticans	Serenoa_repens))))	Attalea_speciosa)))	Kingia_australis);
((Roystonea_regia	(Manicaria_saccifera	(((Pelagodoxa_henryana	(Dictyosperma_album	((((Elaeis_guineensis	Elaeis_oleifera)	(Reinhardtia_latisecta	(Sclerosperma_profizianum	Podococcus_barteri)))	Bactris_major)	Geonoma_undata)))	(Sabal_domingensis	Phoenix_dactylifera))	((Kentiopsis_piersoniorum	(Serenoa_repens	(Chamaedorea_seifrizii	Nypa_fruticans)))	(Attalea_speciosa	(Orania_palindan	(Reinhardtia_paiewonskiana	Reinhardtia_simplex)))))))	Kingia_australis);
((Roystonea_regia	((Manicaria_saccifera	((Orania_palindan	Attalea_speciosa)	(Reinhardtia_paiewonskiana	Reinhardtia_simplex)))	(((((Geonoma_undata	Bactris_major)	Phoenix_dactylifera)	((Sabal_domingensis	((Elaeis_guineensis	Chamaedorea_seifrizii)	Elaeis_oleifera))	((Reinhardtia_latisecta	(Dictyosperma_album	Pelagodoxa_henryana))	(Sclerosperma_profizianum	Podococcus_barteri))))	(Nypa_fruticans	Serenoa_repens))	Kentiopsis_piersoniorum)))	Kingia_australis);
((Roystonea_regia	((Orania_palindan	(Reinhardtia_paiewonskiana	Reinhardtia_simplex))	((((((Phoenix_dactylifera	Sabal_domingensis)	(((Elaeis_oleifera	Elaeis_guineensis)	(Sclerosperma_profizianum	Podococcus_barteri))	(((Serenoa_repens	Nypa_fruticans)	Chamaedorea_seifrizii)	(Reinhardtia_latisecta	Bactris_major))))	((Pelagodoxa_henryana	Dictyosperma_album)	Geonoma_undata))	Attalea_speciosa)	Manicaria_saccifera)	Kentiopsis_piersoniorum)))	Kingia_australis);
((Kentiopsis_piersoniorum	(((Reinhardtia_paiewonskiana	Reinhardtia_simplex)	(Orania_palindan	Attalea_speciosa))	(((((Elaeis_oleifera	Elaeis_guineensis)	Sabal_domingensis)	(((Pelagodoxa_henryana	(Dictyosperma_album	(Sclerosperma_profizianum	Podococcus_barteri)))	(Phoenix_dactylifera	Geonoma_undata))	((Bactris_major	(Serenoa_repens	(Chamaedorea_seifrizii	Nypa_fruticans)))	Reinhardtia_latisecta)))	Roystonea_regia)	Manicaria_saccifera)))	Kingia_australis);
(((Attalea_speciosa	((((Elaeis_oleifera	(Elaeis_guineensis	(Sclerosperma_profizianum	Podococcus_barteri)))	((((Nypa_fruticans	Bactris_major)	Serenoa_repens)	Chamaedorea_seifrizii)	(Dictyosperma_album	Reinhardtia_latisecta)))	(Pelagodoxa_henryana	Geonoma_undata))	(Sabal_domingensis	Phoenix_dactylifera)))	(((Reinhardtia_paiewonskiana	Reinhardtia_simplex)	Orania_palindan)	((Roystonea_regia	Manicaria_saccifera)	Kentiopsis_piersoniorum)))	Kingia_australis);
((((Roystonea_regia	Manicaria_saccifera)	Kentiopsis_piersoniorum)	(((Attalea_speciosa	((((Sclerosperma_profizianum	Podococcus_barteri)	((Elaeis_guineensis	Elaeis_oleifera)	Sabal_domingensis))	(Dictyosperma_album	(Reinhardtia_latisecta	(((Nypa_fruticans	Bactris_major)	Serenoa_repens)	Chamaedorea_seifrizii))))	((Pelagodoxa_henryana	Phoenix_dactylifera)	Geonoma_undata)))	(Reinhardtia_paiewonskiana	Reinhardtia_simplex))	Orania_palindan))	Kingia_australis);
((Roystonea_regia	(Manicaria_saccifera	(((Attalea_speciosa	(((Phoenix_dactylifera	(((Dictyosperma_album	Reinhardtia_latisecta)	(Chamaedorea_seifrizii	(Serenoa_repens	(Bactris_major	Nypa_fruticans))))	((Sclerosperma_profizianum	Podococcus_barteri)	(Elaeis_guineensis	Elaeis_oleifera))))	(Geonoma_undata	Sabal_domingensis))	Pelagodoxa_henryana))	(Kentiopsis_piersoniorum	(Reinhardtia_paiewonskiana	Reinhardtia_simplex)))	Orania_palindan)))	Kingia_australis);
((Roystonea_regia	(((((Chamaedorea_seifrizii	(Serenoa_repens	Nypa_fruticans))	((((Sclerosperma_profizianum	Podococcus_barteri)	(Elaeis_guineensis	Elaeis_oleifera))	((Geonoma_undata	(Sabal_domingensis	Phoenix_dactylifera))	Pelagodoxa_henryana))	(Reinhardtia_latisecta	(Bactris_major	Dictyosperma_album))))	Kentiopsis_piersoniorum)	Manicaria_saccifera)	(Attalea_speciosa	(Orania_palindan	(Reinhardtia_paiewonskiana	Reinhardtia_simplex)))))	Kingia_australis);
(((Reinhardtia_paiewonskiana	Reinhardtia_simplex)	((((Sabal_domingensis	(Phoenix_dactylifera	((((((Reinhardtia_latisecta	(Bactris_major	(Chamaedorea_seifrizii	(Serenoa_repens	Nypa_fruticans))))	Dictyosperma_album)	(Sclerosperma_profizianum	Podococcus_barteri))	(Elaeis_guineensis	Elaeis_oleifera))	Pelagodoxa_henryana)	Geonoma_undata)))	(Roystonea_regia	Attalea_speciosa))	(Kentiopsis_piersoniorum	Orania_palindan))	Manicaria_saccifera))	Kingia_australis);
((Roystonea_regia	((((((((Reinhardtia_latisecta	(Chamaedorea_seifrizii	(Serenoa_repens	Nypa_fruticans)))	(Sclerosperma_profizianum	(Podococcus_barteri	Bactris_major)))	(Elaeis_guineensis	Elaeis_oleifera))	((Pelagodoxa_henryana	Geonoma_undata)	Dictyosperma_album))	(Sabal_domingensis	Phoenix_dactylifera))	Kentiopsis_piersoniorum)	((Attalea_speciosa	Orania_palindan)	(Reinhardtia_paiewonskiana	Reinhardtia_simplex)))	Manicaria_saccifera))	Kingia_australis);
((Roystonea_regia	((Reinhardtia_paiewonskiana	Reinhardtia_simplex)	((Attalea_speciosa	(((((Elaeis_guineensis	Sclerosperma_profizianum)	(Podococcus_barteri	Elaeis_oleifera))	((Bactris_major	Reinhardtia_latisecta)	(Chamaedorea_seifrizii	(Serenoa_repens	Nypa_fruticans))))	((Pelagodoxa_henryana	Geonoma_undata)	Dictyosperma_album))	(Sabal_domingensis	Phoenix_dactylifera)))	((Kentiopsis_piersoniorum	Orania_palindan)	Manicaria_saccifera))))	Kingia_australis);
((((Reinhardtia_paiewonskiana	Reinhardtia_simplex)	(Roystonea_regia	(Manicaria_saccifera	(Orania_palindan	(Attalea_speciosa	(((Phoenix_dactylifera	(Podococcus_barteri	((Elaeis_guineensis	Elaeis_oleifera)	((Reinhardtia_latisecta	(Chamaedorea_seifrizii	(Serenoa_repens	(Bactris_major	Nypa_fruticans))))	Sclerosperma_profizianum))))	(Geonoma_undata	(Dictyosperma_album	Pelagodoxa_henryana)))	Sabal_domingensis))))))	Kentiopsis_piersoniorum)	Kingia_australis);
((Roystonea_regia	((Manicaria_saccifera	(Kentiopsis_piersoniorum	(Attalea_speciosa	(Orania_palindan	(Reinhardtia_paiewonskiana	Reinhardtia_simplex)))))	(((Serenoa_repens	Bactris_major)	(Nypa_fruticans	Chamaedorea_seifrizii))	((((Dictyosperma_album	Pelagodoxa_henryana)	Geonoma_undata)	((((Elaeis_oleifera	Elaeis_guineensis)	Sabal_domingensis)	Phoenix_dactylifera)	(Sclerosperma_profizianum	Podococcus_barteri)))	Reinhardtia_latisecta))))	Kingia_australis);
((((((Serenoa_repens	(Chamaedorea_seifrizii	Nypa_fruticans))	((Sabal_domingensis	Phoenix_dactylifera)	((((Dictyosperma_album	Pelagodoxa_henryana)	(Bactris_major	Reinhardtia_latisecta))	((Sclerosperma_profizianum	Podococcus_barteri)	(Elaeis_oleifera	Elaeis_guineensis)))	Geonoma_undata)))	Manicaria_saccifera)	(Roystonea_regia	((Attalea_speciosa	Orania_palindan)	(Reinhardtia_paiewonskiana	Reinhardtia_simplex))))	Kentiopsis_piersoniorum)	Kingia_australis);
((Roystonea_regia	(((Orania_palindan	(Bactris_major	Kentiopsis_piersoniorum))	((Reinhardtia_paiewonskiana	Reinhardtia_simplex)	Attalea_speciosa))	(Manicaria_saccifera	(((Podococcus_barteri	(Sclerosperma_profizianum	((Chamaedorea_seifrizii	(Nypa_fruticans	Serenoa_repens))	Reinhardtia_latisecta)))	(Sabal_domingensis	(Elaeis_oleifera	Elaeis_guineensis)))	(((Pelagodoxa_henryana	Dictyosperma_album)	Geonoma_undata)	Phoenix_dactylifera)))))	Kingia_australis);
(((Reinhardtia_paiewonskiana	Reinhardtia_simplex)	((Orania_palindan	((Phoenix_dactylifera	(((((Chamaedorea_seifrizii	(Nypa_fruticans	Serenoa_repens))	(Dictyosperma_album	Reinhardtia_latisecta))	Pelagodoxa_henryana)	(Podococcus_barteri	Sclerosperma_profizianum))	(Geonoma_undata	(Sabal_domingensis	(Elaeis_oleifera	Elaeis_guineensis)))))	(Manicaria_saccifera	((Roystonea_regia	Bactris_major)	Kentiopsis_piersoniorum))))	Attalea_speciosa))	Kingia_australis);
(((((Orania_palindan	(Reinhardtia_paiewonskiana	Reinhardtia_simplex))	Attalea_speciosa)	((Kentiopsis_piersoniorum	(((Geonoma_undata	(Pelagodoxa_henryana	Dictyosperma_album))	((Bactris_major	((Chamaedorea_seifrizii	(Nypa_fruticans	Serenoa_repens))	Reinhardtia_latisecta))	(Elaeis_guineensis	((Podococcus_barteri	Sclerosperma_profizianum)	Elaeis_oleifera))))	(Sabal_domingensis	Phoenix_dactylifera)))	Manicaria_saccifera))	Roystonea_regia)	Kingia_australis);
(((((Orania_palindan	(Reinhardtia_paiewonskiana	Reinhardtia_simplex))	Attalea_speciosa)	((Kentiopsis_piersoniorum	(((Geonoma_undata	(Pelagodoxa_henryana	Dictyosperma_album))	((Bactris_major	((Chamaedorea_seifrizii	(Nypa_fruticans	Serenoa_repens))	Reinhardtia_latisecta))	(Elaeis_guineensis	((Podococcus_barteri	Sclerosperma_profizianum)	Elaeis_oleifera))))	(Sabal_domingensis	Phoenix_dactylifera)))	Manicaria_saccifera))	Roystonea_regia)	Kingia_australis);
(((((((Geonoma_undata	Pelagodoxa_henryana)	(((Podococcus_barteri	Sclerosperma_profizianum)	((Chamaedorea_seifrizii	(Nypa_fruticans	(Serenoa_repens	Bactris_major)))	Reinhardtia_latisecta))	(Elaeis_guineensis	Elaeis_oleifera)))	Dictyosperma_album)	(Sabal_domingensis	Phoenix_dactylifera))	((Manicaria_saccifera	Roystonea_regia)	((Attalea_speciosa	Orania_palindan)	(Reinhardtia_paiewonskiana	Reinhardtia_simplex))))	Kentiopsis_piersoniorum)	Kingia_australis);
((Roystonea_regia	((Manicaria_saccifera	(Orania_palindan	(((Sclerosperma_profizianum	(((Geonoma_undata	(Dictyosperma_album	Pelagodoxa_henryana))	((Sabal_domingensis	Phoenix_dactylifera)	(((Serenoa_repens	Chamaedorea_seifrizii)	(Nypa_fruticans	Bactris_major))	Reinhardtia_latisecta)))	((Elaeis_guineensis	Elaeis_oleifera)	Podococcus_barteri)))	Attalea_speciosa)	(Reinhardtia_paiewonskiana	Reinhardtia_simplex))))	Kentiopsis_piersoniorum))	Kingia_australis);
(((Elaeis_guineensis	Elaeis_oleifera)	(((Sclerosperma_profizianum	Podococcus_barteri)	(((Pelagodoxa_henryana	Bactris_major)	(Geonoma_undata	(Sabal_domingensis	Phoenix_dactylifera)))	Dictyosperma_album))	(((Attalea_speciosa	((Reinhardtia_paiewonskiana	Reinhardtia_simplex)	((Kentiopsis_piersoniorum	(Roystonea_regia	Manicaria_saccifera))	Orania_palindan)))	(Chamaedorea_seifrizii	(Nypa_fruticans	Serenoa_repens)))	Reinhardtia_latisecta)))	Kingia_australis);
(((Pelagodoxa_henryana	Dictyosperma_album)	(Geonoma_undata	(Phoenix_dactylifera	(((Attalea_speciosa	(((Manicaria_saccifera	Kentiopsis_piersoniorum)	(Reinhardtia_paiewonskiana	Reinhardtia_simplex))	(Roystonea_regia	Orania_palindan)))	Sabal_domingensis)	(((Chamaedorea_seifrizii	(Nypa_fruticans	Serenoa_repens))	(Reinhardtia_latisecta	Bactris_major))	(Elaeis_guineensis	((Sclerosperma_profizianum	Podococcus_barteri)	Elaeis_oleifera)))))))	Kingia_australis);
((((Phoenix_dactylifera	((Geonoma_undata	(Pelagodoxa_henryana	Dictyosperma_album))	(Sabal_domingensis	((Sclerosperma_profizianum	Podococcus_barteri)	((Elaeis_guineensis	Elaeis_oleifera)	(Reinhardtia_latisecta	(((Bactris_major	Nypa_fruticans)	Serenoa_repens)	Chamaedorea_seifrizii)))))))	(((Orania_palindan	(Attalea_speciosa	(Reinhardtia_simplex	Reinhardtia_paiewonskiana)))	Roystonea_regia)	Manicaria_saccifera))	Kentiopsis_piersoniorum)	Kingia_australis);
((((Phoenix_dactylifera	((Geonoma_undata	(Pelagodoxa_henryana	Dictyosperma_album))	(Sabal_domingensis	((Sclerosperma_profizianum	Podococcus_barteri)	((Elaeis_guineensis	Elaeis_oleifera)	(Reinhardtia_latisecta	(((Bactris_major	Nypa_fruticans)	Serenoa_repens)	Chamaedorea_seifrizii)))))))	(((Orania_palindan	(Attalea_speciosa	(Reinhardtia_simplex	Reinhardtia_paiewonskiana)))	Roystonea_regia)	Manicaria_saccifera))	Kentiopsis_piersoniorum)	Kingia_australis);
((Roystonea_regia	((Manicaria_saccifera	(Kentiopsis_piersoniorum	((((((Elaeis_guineensis	Elaeis_oleifera)	((((Nypa_fruticans	Serenoa_repens)	Chamaedorea_seifrizii)	(Bactris_major	(Dictyosperma_album	Reinhardtia_latisecta)))	(Sclerosperma_profizianum	Podococcus_barteri)))	Sabal_domingensis)	Geonoma_undata)	Phoenix_dactylifera)	Pelagodoxa_henryana)))	((Attalea_speciosa	Orania_palindan)	(Reinhardtia_simplex	Reinhardtia_paiewonskiana))))	Kingia_australis);
((Roystonea_regia	((Orania_palindan	((Kentiopsis_piersoniorum	(Reinhardtia_simplex	Reinhardtia_paiewonskiana))	(Attalea_speciosa	(((Podococcus_barteri	((Sclerosperma_profizianum	((((Bactris_major	Nypa_fruticans)	Serenoa_repens)	Chamaedorea_seifrizii)	Reinhardtia_latisecta))	((Elaeis_oleifera	Elaeis_guineensis)	Sabal_domingensis)))	Phoenix_dactylifera)	(Geonoma_undata	(Dictyosperma_album	Pelagodoxa_henryana))))))	Manicaria_saccifera))	Kingia_australis);
((Roystonea_regia	(((((Elaeis_guineensis	(((Dictyosperma_album	(Pelagodoxa_henryana	Geonoma_undata))	Elaeis_oleifera)	(Podococcus_barteri	Sclerosperma_profizianum)))	(((Bactris_major	Chamaedorea_seifrizii)	(Serenoa_repens	Nypa_fruticans))	Reinhardtia_latisecta))	(Sabal_domingensis	Phoenix_dactylifera))	Kentiopsis_piersoniorum)	(Manicaria_saccifera	(Orania_palindan	(Attalea_speciosa	(Reinhardtia_simplex	Reinhardtia_paiewonskiana))))))	Kingia_australis);
((Roystonea_regia	(((Kentiopsis_piersoniorum	Orania_palindan)	((Reinhardtia_simplex	Reinhardtia_paiewonskiana)	(Attalea_speciosa	(((((Geonoma_undata	(Podococcus_barteri	Sclerosperma_profizianum))	(Elaeis_oleifera	Elaeis_guineensis))	(Dictyosperma_album	Pelagodoxa_henryana))	(Sabal_domingensis	Phoenix_dactylifera))	((Chamaedorea_seifrizii	(Nypa_fruticans	(Serenoa_repens	Bactris_major)))	Reinhardtia_latisecta)))))	Manicaria_saccifera))	Kingia_australis);
((Kentiopsis_piersoniorum	(((((Attalea_speciosa	(Reinhardtia_simplex	Reinhardtia_paiewonskiana))	Orania_palindan)	(((Sabal_domingensis	Phoenix_dactylifera)	(Pelagodoxa_henryana	(Geonoma_undata	((Elaeis_guineensis	(Sclerosperma_profizianum	(Podococcus_barteri	Elaeis_oleifera)))	(Dictyosperma_album	Reinhardtia_latisecta)))))	(Chamaedorea_seifrizii	(Nypa_fruticans	(Serenoa_repens	Bactris_major)))))	Manicaria_saccifera)	Roystonea_regia))	Kingia_australis);
((((Attalea_speciosa	((Chamaedorea_seifrizii	(Nypa_fruticans	Serenoa_repens))	(Reinhardtia_latisecta	(Bactris_major	(((Elaeis_oleifera	Podococcus_barteri)	(((Sclerosperma_profizianum	(Sabal_domingensis	Phoenix_dactylifera))	Pelagodoxa_henryana)	(Elaeis_guineensis	Geonoma_undata)))	Dictyosperma_album)))))	(Reinhardtia_paiewonskiana	(Reinhardtia_simplex	((Orania_palindan	Kentiopsis_piersoniorum)	Manicaria_saccifera))))	Roystonea_regia)	Kingia_australis);
((Attalea_speciosa	((Reinhardtia_paiewonskiana	Reinhardtia_simplex)	(Orania_palindan	((Sabal_domingensis	((((Pelagodoxa_henryana	Geonoma_undata)	Dictyosperma_album)	((Elaeis_oleifera	Elaeis_guineensis)	((Reinhardtia_latisecta	((Chamaedorea_seifrizii	(Nypa_fruticans	Serenoa_repens))	Bactris_major))	(Sclerosperma_profizianum	Podococcus_barteri))))	Phoenix_dactylifera))	(Roystonea_regia	(Kentiopsis_piersoniorum	Manicaria_saccifera))))))	Kingia_australis);
((Roystonea_regia	(((((Reinhardtia_paiewonskiana	Reinhardtia_simplex)	(Attalea_speciosa	Orania_palindan))	Kentiopsis_piersoniorum)	Manicaria_saccifera)	(((((Elaeis_guineensis	Elaeis_oleifera)	((Chamaedorea_seifrizii	(Nypa_fruticans	Serenoa_repens))	(Sclerosperma_profizianum	Podococcus_barteri)))	Reinhardtia_latisecta)	(Bactris_major	(Geonoma_undata	(Dictyosperma_album	Pelagodoxa_henryana))))	(Phoenix_dactylifera	Sabal_domingensis))))	Kingia_australis);
((Roystonea_regia	((Manicaria_saccifera	Orania_palindan)	(((Reinhardtia_simplex	Reinhardtia_paiewonskiana)	Kentiopsis_piersoniorum)	(((Geonoma_undata	(Pelagodoxa_henryana	((Reinhardtia_latisecta	((Nypa_fruticans	Serenoa_repens)	Bactris_major))	((Podococcus_barteri	((Sabal_domingensis	Chamaedorea_seifrizii)	(Elaeis_guineensis	Elaeis_oleifera)))	(Dictyosperma_album	Sclerosperma_profizianum)))))	Phoenix_dactylifera)	Attalea_speciosa))))	Kingia_australis);
(((Orania_palindan	(((((Pelagodoxa_henryana	Geonoma_undata)	((((Elaeis_guineensis	Elaeis_oleifera)	Bactris_major)	(Podococcus_barteri	(Sclerosperma_profizianum	((Dictyosperma_album	Reinhardtia_latisecta)	(Chamaedorea_seifrizii	(Nypa_fruticans	Serenoa_repens))))))	Phoenix_dactylifera))	Sabal_domingensis)	Attalea_speciosa)	((Roystonea_regia	Manicaria_saccifera)	(Reinhardtia_simplex	Reinhardtia_paiewonskiana))))	Kentiopsis_piersoniorum)	Kingia_australis);
((Roystonea_regia	((((((((Chamaedorea_seifrizii	(Nypa_fruticans	Serenoa_repens))	(Bactris_major	Reinhardtia_latisecta))	((((Pelagodoxa_henryana	Geonoma_undata)	Dictyosperma_album)	(((Elaeis_guineensis	Elaeis_oleifera)	Sabal_domingensis)	(Podococcus_barteri	Sclerosperma_profizianum)))	Phoenix_dactylifera))	Attalea_speciosa)	(Reinhardtia_simplex	Reinhardtia_paiewonskiana))	Orania_palindan)	Manicaria_saccifera)	Kentiopsis_piersoniorum))	Kingia_australis);
((Roystonea_regia	(((((((Chamaedorea_seifrizii	(Nypa_fruticans	(Serenoa_repens	Bactris_major)))	(Reinhardtia_latisecta	((Pelagodoxa_henryana	(((Podococcus_barteri	Sclerosperma_profizianum)	Geonoma_undata)	(Elaeis_guineensis	Elaeis_oleifera)))	(Dictyosperma_album	(Sabal_domingensis	Phoenix_dactylifera)))))	Attalea_speciosa)	(Reinhardtia_simplex	Reinhardtia_paiewonskiana))	Orania_palindan)	Manicaria_saccifera)	Kentiopsis_piersoniorum))	Kingia_australis);
((Kentiopsis_piersoniorum	((((Orania_palindan	(Attalea_speciosa	(Phoenix_dactylifera	(Sabal_domingensis	((Dictyosperma_album	(Pelagodoxa_henryana	Geonoma_undata))	(((Podococcus_barteri	Sclerosperma_profizianum)	(Elaeis_guineensis	Elaeis_oleifera))	(Reinhardtia_latisecta	((Nypa_fruticans	(Serenoa_repens	Bactris_major))	Chamaedorea_seifrizii))))))))	Manicaria_saccifera)	Roystonea_regia)	(Reinhardtia_simplex	Reinhardtia_paiewonskiana)))	Kingia_australis);
((Roystonea_regia	((Manicaria_saccifera	(Kentiopsis_piersoniorum	(Serenoa_repens	(((Bactris_major	Nypa_fruticans)	(((((Pelagodoxa_henryana	(Elaeis_oleifera	(Podococcus_barteri	Sclerosperma_profizianum)))	(Elaeis_guineensis	Geonoma_undata))	(Phoenix_dactylifera	Sabal_domingensis))	Dictyosperma_album)	Reinhardtia_latisecta))	Chamaedorea_seifrizii))))	((Attalea_speciosa	Orania_palindan)	(Reinhardtia_simplex	Reinhardtia_paiewonskiana))))	Kingia_australis);
((Roystonea_regia	((((Reinhardtia_paiewonskiana	((Attalea_speciosa	(Phoenix_dactylifera	((((Elaeis_guineensis	Elaeis_oleifera)	(Chamaedorea_seifrizii	(Bactris_major	Reinhardtia_latisecta)))	(Podococcus_barteri	Sclerosperma_profizianum))	((Geonoma_undata	(Dictyosperma_album	Pelagodoxa_henryana))	Sabal_domingensis))))	((Nypa_fruticans	Serenoa_repens)	Kentiopsis_piersoniorum)))	Reinhardtia_simplex)	Orania_palindan)	Manicaria_saccifera))	Kingia_australis);
((Kentiopsis_piersoniorum	((Nypa_fruticans	Serenoa_repens)	(Manicaria_saccifera	(Roystonea_regia	((Sabal_domingensis	Phoenix_dactylifera)	((((Reinhardtia_simplex	Reinhardtia_paiewonskiana)	Orania_palindan)	Attalea_speciosa)	((Geonoma_undata	(Pelagodoxa_henryana	(((Elaeis_guineensis	Elaeis_oleifera)	(Chamaedorea_seifrizii	(Bactris_major	Reinhardtia_latisecta)))	(Podococcus_barteri	Sclerosperma_profizianum))))	Dictyosperma_album)))))))	Kingia_australis);
((Roystonea_regia	((Reinhardtia_simplex	Reinhardtia_paiewonskiana)	((Orania_palindan	(((Nypa_fruticans	Serenoa_repens)	Kentiopsis_piersoniorum)	(Attalea_speciosa	((Sabal_domingensis	Phoenix_dactylifera)	(((Geonoma_undata	Pelagodoxa_henryana)	Dictyosperma_album)	(((Elaeis_guineensis	Elaeis_oleifera)	(Reinhardtia_latisecta	(Chamaedorea_seifrizii	Bactris_major)))	(Podococcus_barteri	Sclerosperma_profizianum)))))))	Manicaria_saccifera)))	Kingia_australis);
((Roystonea_regia	((Serenoa_repens	(((Sclerosperma_profizianum	((Sabal_domingensis	((((Nypa_fruticans	Chamaedorea_seifrizii)	Reinhardtia_latisecta)	(((Geonoma_undata	(Pelagodoxa_henryana	Dictyosperma_album))	Bactris_major)	Elaeis_oleifera))	(Elaeis_guineensis	Phoenix_dactylifera)))	Podococcus_barteri))	Attalea_speciosa)	((Reinhardtia_simplex	Reinhardtia_paiewonskiana)	Orania_palindan)))	(Kentiopsis_piersoniorum	Manicaria_saccifera)))	Kingia_australis);
(((((Roystonea_regia	(Reinhardtia_paiewonskiana	Reinhardtia_simplex))	((((Phoenix_dactylifera	Sabal_domingensis)	((Geonoma_undata	(Pelagodoxa_henryana	Dictyosperma_album))	((Sclerosperma_profizianum	Podococcus_barteri)	((Bactris_major	((Chamaedorea_seifrizii	(Serenoa_repens	Nypa_fruticans))	Reinhardtia_latisecta))	(Elaeis_guineensis	Elaeis_oleifera)))))	Attalea_speciosa)	Manicaria_saccifera))	Orania_palindan)	Kentiopsis_piersoniorum)	Kingia_australis);
((Roystonea_regia	(Bactris_major	(Kentiopsis_piersoniorum	(((((Chamaedorea_seifrizii	(Serenoa_repens	Nypa_fruticans))	(Phoenix_dactylifera	Sabal_domingensis))	((Geonoma_undata	(Pelagodoxa_henryana	Dictyosperma_album))	((Sclerosperma_profizianum	Podococcus_barteri)	((Elaeis_guineensis	Elaeis_oleifera)	Reinhardtia_latisecta))))	(Orania_palindan	(Attalea_speciosa	(Reinhardtia_paiewonskiana	Reinhardtia_simplex))))	Manicaria_saccifera))))	Kingia_australis);
((Attalea_speciosa	(((((Sabal_domingensis	(Elaeis_guineensis	Elaeis_oleifera))	((((Geonoma_undata	(Pelagodoxa_henryana	Dictyosperma_album))	(Phoenix_dactylifera	Podococcus_barteri))	Sclerosperma_profizianum)	((Reinhardtia_latisecta	Bactris_major)	(Chamaedorea_seifrizii	(Serenoa_repens	Nypa_fruticans)))))	(Roystonea_regia	(Manicaria_saccifera	Kentiopsis_piersoniorum)))	Orania_palindan)	(Reinhardtia_paiewonskiana	Reinhardtia_simplex)))	Kingia_australis);
((Attalea_speciosa	((Sabal_domingensis	((Elaeis_guineensis	Elaeis_oleifera)	(((Reinhardtia_latisecta	(Chamaedorea_seifrizii	((Serenoa_repens	Bactris_major)	Nypa_fruticans)))	(((Dictyosperma_album	Pelagodoxa_henryana)	Geonoma_undata)	Phoenix_dactylifera))	(Podococcus_barteri	Sclerosperma_profizianum))))	((((Reinhardtia_paiewonskiana	Reinhardtia_simplex)	Kentiopsis_piersoniorum)	(Manicaria_saccifera	Roystonea_regia))	Orania_palindan)))	Kingia_australis);
((Roystonea_regia	((Attalea_speciosa	(Orania_palindan	(Reinhardtia_paiewonskiana	Reinhardtia_simplex)))	((((Pelagodoxa_henryana	((((Podococcus_barteri	Sclerosperma_profizianum)	Elaeis_guineensis)	Elaeis_oleifera)	(((Reinhardtia_latisecta	((Chamaedorea_seifrizii	(Bactris_major	Nypa_fruticans))	Serenoa_repens))	Dictyosperma_album)	Geonoma_undata)))	(Sabal_domingensis	Phoenix_dactylifera))	Kentiopsis_piersoniorum)	Manicaria_saccifera)))	Kingia_australis);
((Roystonea_regia	((Orania_palindan	((Reinhardtia_paiewonskiana	Reinhardtia_simplex)	Attalea_speciosa))	((Kentiopsis_piersoniorum	(Phoenix_dactylifera	((Sabal_domingensis	((Elaeis_oleifera	Elaeis_guineensis)	(((Reinhardtia_latisecta	Bactris_major)	(Chamaedorea_seifrizii	(Nypa_fruticans	Serenoa_repens)))	(Podococcus_barteri	Sclerosperma_profizianum))))	(Geonoma_undata	(Dictyosperma_album	Pelagodoxa_henryana)))))	Manicaria_saccifera)))	Kingia_australis);
((Roystonea_regia	((Attalea_speciosa	((Sabal_domingensis	Phoenix_dactylifera)	((Geonoma_undata	(Dictyosperma_album	Pelagodoxa_henryana))	((((Reinhardtia_latisecta	(Chamaedorea_seifrizii	(Nypa_fruticans	(Bactris_major	Serenoa_repens))))	(Podococcus_barteri	Sclerosperma_profizianum))	Elaeis_guineensis)	Elaeis_oleifera))))	((Kentiopsis_piersoniorum	Orania_palindan)	(Manicaria_saccifera	(Reinhardtia_paiewonskiana	Reinhardtia_simplex)))))	Kingia_australis);
((Kentiopsis_piersoniorum	((Roystonea_regia	(Manicaria_saccifera	(Orania_palindan	(Attalea_speciosa	(Reinhardtia_paiewonskiana	Reinhardtia_simplex)))))	(Serenoa_repens	((Bactris_major	Nypa_fruticans)	(((Pelagodoxa_henryana	((Geonoma_undata	((Sabal_domingensis	Phoenix_dactylifera)	(Elaeis_oleifera	Elaeis_guineensis)))	(Sclerosperma_profizianum	Podococcus_barteri)))	(Dictyosperma_album	Reinhardtia_latisecta))	Chamaedorea_seifrizii)))))	Kingia_australis);
((Attalea_speciosa	((Reinhardtia_paiewonskiana	Reinhardtia_simplex)	(Manicaria_saccifera	(Roystonea_regia	((((Sabal_domingensis	((Elaeis_oleifera	Elaeis_guineensis)	(((Dictyosperma_album	Reinhardtia_latisecta)	Pelagodoxa_henryana)	((Phoenix_dactylifera	(Sclerosperma_profizianum	Podococcus_barteri))	Geonoma_undata))))	(Chamaedorea_seifrizii	(Bactris_major	(Serenoa_repens	Nypa_fruticans))))	Kentiopsis_piersoniorum)	Orania_palindan)))))	Kingia_australis);
((Attalea_speciosa	((((Manicaria_saccifera	Reinhardtia_simplex)	Reinhardtia_paiewonskiana)	(Orania_palindan	(Kentiopsis_piersoniorum	(Phoenix_dactylifera	(((((Sclerosperma_profizianum	Podococcus_barteri)	(Dictyosperma_album	Reinhardtia_latisecta))	((Elaeis_oleifera	Elaeis_guineensis)	((Chamaedorea_seifrizii	(Serenoa_repens	(Nypa_fruticans	Bactris_major)))	Sabal_domingensis)))	Geonoma_undata)	Pelagodoxa_henryana)))))	Roystonea_regia))	Kingia_australis);
((Kentiopsis_piersoniorum	((((Orania_palindan	(Attalea_speciosa	(Reinhardtia_simplex	Reinhardtia_paiewonskiana)))	(Phoenix_dactylifera	(((Sclerosperma_profizianum	Podococcus_barteri)	(((Bactris_major	(Nypa_fruticans	(Serenoa_repens	Chamaedorea_seifrizii)))	Reinhardtia_latisecta)	(Geonoma_undata	(Dictyosperma_album	Pelagodoxa_henryana))))	(Sabal_domingensis	(Elaeis_oleifera	Elaeis_guineensis)))))	Roystonea_regia)	Manicaria_saccifera))	Kingia_australis);
((Roystonea_regia	(Kentiopsis_piersoniorum	(Manicaria_saccifera	((Orania_palindan	((Reinhardtia_simplex	Reinhardtia_paiewonskiana)	Attalea_speciosa))	(Sabal_domingensis	(Phoenix_dactylifera	((Geonoma_undata	((Sclerosperma_profizianum	Podococcus_barteri)	(Pelagodoxa_henryana	(((Serenoa_repens	Nypa_fruticans)	(Bactris_major	Chamaedorea_seifrizii))	(Dictyosperma_album	Reinhardtia_latisecta)))))	(Elaeis_oleifera	Elaeis_guineensis))))))))	Kingia_australis);
(((((Kentiopsis_piersoniorum	(Manicaria_saccifera	Roystonea_regia))	(Attalea_speciosa	((((Pelagodoxa_henryana	(Dictyosperma_album	Geonoma_undata))	((Sclerosperma_profizianum	Podococcus_barteri)	(Phoenix_dactylifera	(Sabal_domingensis	(Elaeis_oleifera	Elaeis_guineensis)))))	(((Serenoa_repens	Nypa_fruticans)	Chamaedorea_seifrizii)	Reinhardtia_latisecta))	Bactris_major)))	Orania_palindan)	(Reinhardtia_simplex	Reinhardtia_paiewonskiana))	Kingia_australis);
(((Manicaria_saccifera	(Roystonea_regia	(((((Geonoma_undata	(Dictyosperma_album	Pelagodoxa_henryana))	((((Sabal_domingensis	(Elaeis_oleifera	Elaeis_guineensis))	Reinhardtia_latisecta)	(Sclerosperma_profizianum	Podococcus_barteri))	Bactris_major))	Phoenix_dactylifera)	((Serenoa_repens	Nypa_fruticans)	Chamaedorea_seifrizii))	Kentiopsis_piersoniorum)))	(Orania_palindan	(Attalea_speciosa	(Reinhardtia_simplex	Reinhardtia_paiewonskiana))))	Kingia_australis);
(((((((((Geonoma_undata	(Dictyosperma_album	Pelagodoxa_henryana))	((Sclerosperma_profizianum	Podococcus_barteri)	(Sabal_domingensis	(Elaeis_oleifera	Elaeis_guineensis))))	(Bactris_major	Reinhardtia_latisecta))	Phoenix_dactylifera)	(Serenoa_repens	(Nypa_fruticans	Chamaedorea_seifrizii)))	(Manicaria_saccifera	Roystonea_regia))	Kentiopsis_piersoniorum)	(Orania_palindan	((Reinhardtia_simplex	Reinhardtia_paiewonskiana)	Attalea_speciosa)))	Kingia_australis);
((Roystonea_regia	((Orania_palindan	((Kentiopsis_piersoniorum	(Serenoa_repens	(Nypa_fruticans	Chamaedorea_seifrizii)))	(Manicaria_saccifera	(Attalea_speciosa	((Geonoma_undata	(((Elaeis_oleifera	Elaeis_guineensis)	(((Dictyosperma_album	Bactris_major)	Reinhardtia_latisecta)	(Sclerosperma_profizianum	Podococcus_barteri)))	Pelagodoxa_henryana))	(Sabal_domingensis	Phoenix_dactylifera))))))	(Reinhardtia_simplex	Reinhardtia_paiewonskiana)))	Kingia_australis);
((Kentiopsis_piersoniorum	(((Manicaria_saccifera	(((((((Nypa_fruticans	Chamaedorea_seifrizii)	(Bactris_major	Reinhardtia_latisecta))	(Elaeis_guineensis	((Sclerosperma_profizianum	Podococcus_barteri)	Elaeis_oleifera)))	((Dictyosperma_album	Pelagodoxa_henryana)	Geonoma_undata))	(Sabal_domingensis	Phoenix_dactylifera))	Attalea_speciosa)	((Reinhardtia_simplex	Reinhardtia_paiewonskiana)	Orania_palindan)))	Roystonea_regia)	Serenoa_repens))	Kingia_australis);
((Roystonea_regia	((((Reinhardtia_simplex	Reinhardtia_paiewonskiana)	Serenoa_repens)	((Orania_palindan	Kentiopsis_piersoniorum)	((((Dictyosperma_album	Pelagodoxa_henryana)	Geonoma_undata)	((Sabal_domingensis	Phoenix_dactylifera)	((Elaeis_guineensis	(((Nypa_fruticans	(Bactris_major	Chamaedorea_seifrizii))	Reinhardtia_latisecta)	(Sclerosperma_profizianum	Podococcus_barteri)))	Elaeis_oleifera)))	Attalea_speciosa)))	Manicaria_saccifera))	Kingia_australis);
((Roystonea_regia	((((Sabal_domingensis	Phoenix_dactylifera)	(((((Chamaedorea_seifrizii	(Nypa_fruticans	Bactris_major))	Reinhardtia_latisecta)	(Sclerosperma_profizianum	Podococcus_barteri))	(Elaeis_oleifera	Elaeis_guineensis))	((Dictyosperma_album	Pelagodoxa_henryana)	Geonoma_undata)))	Attalea_speciosa)	((Orania_palindan	((Reinhardtia_simplex	Reinhardtia_paiewonskiana)	(Serenoa_repens	Kentiopsis_piersoniorum)))	Manicaria_saccifera)))	Kingia_australis);
((Roystonea_regia	((((Sabal_domingensis	Phoenix_dactylifera)	(((((Chamaedorea_seifrizii	(Nypa_fruticans	Bactris_major))	Reinhardtia_latisecta)	(Sclerosperma_profizianum	Podococcus_barteri))	(Elaeis_oleifera	Elaeis_guineensis))	((Dictyosperma_album	Pelagodoxa_henryana)	Geonoma_undata)))	Attalea_speciosa)	((Orania_palindan	((Reinhardtia_simplex	Reinhardtia_paiewonskiana)	(Serenoa_repens	Kentiopsis_piersoniorum)))	Manicaria_saccifera)))	Kingia_australis);
(((Roystonea_regia	(((Orania_palindan	Kentiopsis_piersoniorum)	(Manicaria_saccifera	(Reinhardtia_paiewonskiana	Reinhardtia_simplex)))	(Attalea_speciosa	(((Chamaedorea_seifrizii	(Nypa_fruticans	Serenoa_repens))	(Sabal_domingensis	Phoenix_dactylifera))	((((Dictyosperma_album	Reinhardtia_latisecta)	(Sclerosperma_profizianum	Podococcus_barteri))	(Elaeis_guineensis	Elaeis_oleifera))	(Pelagodoxa_henryana	Geonoma_undata))))))	Bactris_major)	Kingia_australis);
((Roystonea_regia	((((Bactris_major	Attalea_speciosa)	Orania_palindan)	(Reinhardtia_paiewonskiana	Reinhardtia_simplex))	((Serenoa_repens	((((((Sabal_domingensis	((Pelagodoxa_henryana	Phoenix_dactylifera)	Geonoma_undata))	(Sclerosperma_profizianum	Podococcus_barteri))	(Elaeis_guineensis	Elaeis_oleifera))	(Dictyosperma_album	Reinhardtia_latisecta))	Chamaedorea_seifrizii)	Nypa_fruticans))	(Manicaria_saccifera	Kentiopsis_piersoniorum))))	Kingia_australis);
((Roystonea_regia	((((Attalea_speciosa	Orania_palindan)	(Reinhardtia_paiewonskiana	Reinhardtia_simplex))	((Phoenix_dactylifera	(((Geonoma_undata	Pelagodoxa_henryana)	((((Dictyosperma_album	Reinhardtia_latisecta)	(Chamaedorea_seifrizii	((Nypa_fruticans	Serenoa_repens)	Bactris_major)))	(Elaeis_guineensis	Elaeis_oleifera))	(Sclerosperma_profizianum	Podococcus_barteri)))	Sabal_domingensis))	Kentiopsis_piersoniorum))	Manicaria_saccifera))	Kingia_australis);
((Attalea_speciosa	(((Sabal_domingensis	(((Sclerosperma_profizianum	Elaeis_guineensis)	(Elaeis_oleifera	(Phoenix_dactylifera	Podococcus_barteri)))	(Geonoma_undata	Pelagodoxa_henryana)))	((Dictyosperma_album	Reinhardtia_latisecta)	((Chamaedorea_seifrizii	(Nypa_fruticans	Bactris_major))	Serenoa_repens)))	((Orania_palindan	Roystonea_regia)	(Manicaria_saccifera	(Kentiopsis_piersoniorum	(Reinhardtia_paiewonskiana	Reinhardtia_simplex))))))	Kingia_australis);
((((((Reinhardtia_paiewonskiana	Reinhardtia_simplex)	Attalea_speciosa)	Orania_palindan)	((Manicaria_saccifera	((Phoenix_dactylifera	Sabal_domingensis)	(((Reinhardtia_latisecta	Elaeis_oleifera)	(((((Nypa_fruticans	Serenoa_repens)	Chamaedorea_seifrizii)	Bactris_major)	(Podococcus_barteri	Sclerosperma_profizianum))	Elaeis_guineensis))	(Pelagodoxa_henryana	(Dictyosperma_album	Geonoma_undata)))))	Roystonea_regia))	Kentiopsis_piersoniorum)	Kingia_australis);
((Roystonea_regia	((Manicaria_saccifera	((Orania_palindan	((Reinhardtia_paiewonskiana	Reinhardtia_simplex)	Attalea_speciosa))	Kentiopsis_piersoniorum))	((Phoenix_dactylifera	Sabal_domingensis)	(((Podococcus_barteri	Sclerosperma_profizianum)	((Elaeis_guineensis	Elaeis_oleifera)	(Reinhardtia_latisecta	((Serenoa_repens	(Bactris_major	Nypa_fruticans))	Chamaedorea_seifrizii))))	(Geonoma_undata	(Pelagodoxa_henryana	Dictyosperma_album))))))	Kingia_australis);
((Roystonea_regia	((((Kentiopsis_piersoniorum	Orania_palindan)	Manicaria_saccifera)	(Attalea_speciosa	(Phoenix_dactylifera	(((Geonoma_undata	(Dictyosperma_album	(Reinhardtia_latisecta	Pelagodoxa_henryana)))	((Podococcus_barteri	Sclerosperma_profizianum)	(Sabal_domingensis	(Elaeis_guineensis	Elaeis_oleifera))))	(Serenoa_repens	(Nypa_fruticans	(Bactris_major	Chamaedorea_seifrizii)))))))	(Reinhardtia_paiewonskiana	Reinhardtia_simplex)))	Kingia_australis);
((Roystonea_regia	((Manicaria_saccifera	(Attalea_speciosa	(Orania_palindan	(Reinhardtia_paiewonskiana	Reinhardtia_simplex))))	(((Nypa_fruticans	(Chamaedorea_seifrizii	Serenoa_repens))	((Sabal_domingensis	Phoenix_dactylifera)	(((Geonoma_undata	Bactris_major)	(Dictyosperma_album	(Reinhardtia_latisecta	((Podococcus_barteri	Sclerosperma_profizianum)	(Elaeis_guineensis	Elaeis_oleifera)))))	Pelagodoxa_henryana)))	Kentiopsis_piersoniorum)))	Kingia_australis);
((Roystonea_regia	((((((Phoenix_dactylifera	(((Sabal_domingensis	(Elaeis_guineensis	Elaeis_oleifera))	(((Bactris_major	Reinhardtia_latisecta)	(Chamaedorea_seifrizii	Nypa_fruticans))	(Podococcus_barteri	Sclerosperma_profizianum)))	(Geonoma_undata	(Dictyosperma_album	Pelagodoxa_henryana))))	Attalea_speciosa)	((Reinhardtia_paiewonskiana	Reinhardtia_simplex)	Orania_palindan))	Serenoa_repens)	Kentiopsis_piersoniorum)	Manicaria_saccifera))	Kingia_australis);
((Roystonea_regia	(((Manicaria_saccifera	(((Reinhardtia_latisecta	(Chamaedorea_seifrizii	(Bactris_major	Nypa_fruticans)))	(((Podococcus_barteri	Sclerosperma_profizianum)	((Geonoma_undata	(Dictyosperma_album	Pelagodoxa_henryana))	Elaeis_oleifera))	Elaeis_guineensis))	(Sabal_domingensis	Phoenix_dactylifera)))	((Reinhardtia_simplex	Reinhardtia_paiewonskiana)	((Kentiopsis_piersoniorum	Serenoa_repens)	Orania_palindan)))	Attalea_speciosa))	Kingia_australis);
((Roystonea_regia	(((((Dictyosperma_album	Reinhardtia_latisecta)	((Bactris_major	Nypa_fruticans)	(Serenoa_repens	Chamaedorea_seifrizii)))	(((Sclerosperma_profizianum	Podococcus_barteri)	Geonoma_undata)	(((Elaeis_guineensis	Elaeis_oleifera)	Sabal_domingensis)	Pelagodoxa_henryana)))	Phoenix_dactylifera)	(Manicaria_saccifera	(Kentiopsis_piersoniorum	(Orania_palindan	(Attalea_speciosa	(Reinhardtia_paiewonskiana	Reinhardtia_simplex)))))))	Kingia_australis);
((Roystonea_regia	((((Attalea_speciosa	((Phoenix_dactylifera	Sabal_domingensis)	(Geonoma_undata	(((Elaeis_guineensis	Elaeis_oleifera)	(((((Serenoa_repens	Nypa_fruticans)	Bactris_major)	Chamaedorea_seifrizii)	(Dictyosperma_album	Reinhardtia_latisecta))	(Sclerosperma_profizianum	Podococcus_barteri)))	Pelagodoxa_henryana))))	((Reinhardtia_paiewonskiana	Reinhardtia_simplex)	Kentiopsis_piersoniorum))	Orania_palindan)	Manicaria_saccifera))	Kingia_australis);
((Roystonea_regia	((((Attalea_speciosa	((Phoenix_dactylifera	Sabal_domingensis)	(Geonoma_undata	(((Elaeis_guineensis	Elaeis_oleifera)	(((((Serenoa_repens	Nypa_fruticans)	Bactris_major)	Chamaedorea_seifrizii)	(Dictyosperma_album	Reinhardtia_latisecta))	(Sclerosperma_profizianum	Podococcus_barteri)))	Pelagodoxa_henryana))))	((Reinhardtia_paiewonskiana	Reinhardtia_simplex)	Kentiopsis_piersoniorum))	Orania_palindan)	Manicaria_saccifera))	Kingia_australis);
((Kentiopsis_piersoniorum	(Manicaria_saccifera	(Roystonea_regia	(((Attalea_speciosa	((((Sclerosperma_profizianum	Podococcus_barteri)	((Elaeis_guineensis	Elaeis_oleifera)	Sabal_domingensis))	(((((Serenoa_repens	Nypa_fruticans)	Bactris_major)	Chamaedorea_seifrizii)	Reinhardtia_latisecta)	((Dictyosperma_album	Pelagodoxa_henryana)	Geonoma_undata)))	Phoenix_dactylifera))	(Reinhardtia_paiewonskiana	Reinhardtia_simplex))	Orania_palindan))))	Kingia_australis);
((Roystonea_regia	(((Manicaria_saccifera	((Serenoa_repens	(Nypa_fruticans	(Chamaedorea_seifrizii	(Reinhardtia_latisecta	(((Sclerosperma_profizianum	((Sabal_domingensis	Phoenix_dactylifera)	((Dictyosperma_album	Pelagodoxa_henryana)	Geonoma_undata)))	Podococcus_barteri)	(Elaeis_guineensis	Elaeis_oleifera))))))	Kentiopsis_piersoniorum))	((Attalea_speciosa	(Reinhardtia_paiewonskiana	Reinhardtia_simplex))	Orania_palindan))	Bactris_major))	Kingia_australis);
((Kentiopsis_piersoniorum	(((((Attalea_speciosa	(Reinhardtia_paiewonskiana	Reinhardtia_simplex))	Orania_palindan)	Roystonea_regia)	Manicaria_saccifera)	((((Dictyosperma_album	(((Nypa_fruticans	(Bactris_major	Serenoa_repens))	Chamaedorea_seifrizii)	Reinhardtia_latisecta))	((Sclerosperma_profizianum	((Elaeis_guineensis	Elaeis_oleifera)	Sabal_domingensis))	Podococcus_barteri))	(Pelagodoxa_henryana	Phoenix_dactylifera))	Geonoma_undata)))	Kingia_australis);
((Roystonea_regia	((Reinhardtia_paiewonskiana	Reinhardtia_simplex)	((Attalea_speciosa	(Phoenix_dactylifera	((Sabal_domingensis	(((Bactris_major	(((Nypa_fruticans	Serenoa_repens)	Chamaedorea_seifrizii)	(Dictyosperma_album	Reinhardtia_latisecta)))	(Elaeis_guineensis	Elaeis_oleifera))	(Podococcus_barteri	Sclerosperma_profizianum)))	(Geonoma_undata	Pelagodoxa_henryana))))	((Orania_palindan	Kentiopsis_piersoniorum)	Manicaria_saccifera))))	Kingia_australis);
((Kentiopsis_piersoniorum	(((((Podococcus_barteri	Sclerosperma_profizianum)	(Reinhardtia_latisecta	((((Bactris_major	Nypa_fruticans)	Serenoa_repens)	Chamaedorea_seifrizii)	(Sabal_domingensis	(Elaeis_guineensis	Elaeis_oleifera)))))	(((Dictyosperma_album	Pelagodoxa_henryana)	Geonoma_undata)	Phoenix_dactylifera))	(Roystonea_regia	Manicaria_saccifera))	(((Reinhardtia_paiewonskiana	Reinhardtia_simplex)	Orania_palindan)	Attalea_speciosa)))	Kingia_australis);
((Roystonea_regia	((((Phoenix_dactylifera	Podococcus_barteri)	(((Sabal_domingensis	Sclerosperma_profizianum)	(Elaeis_oleifera	((Dictyosperma_album	Pelagodoxa_henryana)	Geonoma_undata)))	Elaeis_guineensis))	(((Bactris_major	Serenoa_repens)	(Nypa_fruticans	Chamaedorea_seifrizii))	Reinhardtia_latisecta))	(((Manicaria_saccifera	(Reinhardtia_paiewonskiana	Reinhardtia_simplex))	(Kentiopsis_piersoniorum	Orania_palindan))	Attalea_speciosa)))	Kingia_australis);
(((((Reinhardtia_paiewonskiana	Reinhardtia_simplex)	Orania_palindan)	((Manicaria_saccifera	Roystonea_regia)	(Kentiopsis_piersoniorum	((Chamaedorea_seifrizii	(Serenoa_repens	Nypa_fruticans))	(Reinhardtia_latisecta	((((Elaeis_oleifera	Elaeis_guineensis)	((Podococcus_barteri	Sclerosperma_profizianum)	((Phoenix_dactylifera	Sabal_domingensis)	(Pelagodoxa_henryana	Geonoma_undata))))	Dictyosperma_album)	Bactris_major))))))	Attalea_speciosa)	Kingia_australis);
((((Orania_palindan	((Reinhardtia_paiewonskiana	Reinhardtia_simplex)	Kentiopsis_piersoniorum))	((((Sabal_domingensis	Phoenix_dactylifera)	(((Dictyosperma_album	Pelagodoxa_henryana)	Geonoma_undata)	((Podococcus_barteri	Sclerosperma_profizianum)	((Elaeis_guineensis	Elaeis_oleifera)	((Chamaedorea_seifrizii	(Serenoa_repens	Nypa_fruticans))	(Reinhardtia_latisecta	Bactris_major))))))	Attalea_speciosa)	Manicaria_saccifera))	Roystonea_regia)	Kingia_australis);
((((Manicaria_saccifera	((Sabal_domingensis	(Elaeis_guineensis	Elaeis_oleifera))	((Phoenix_dactylifera	(((Dictyosperma_album	Pelagodoxa_henryana)	Geonoma_undata)	((Serenoa_repens	((Nypa_fruticans	Bactris_major)	Chamaedorea_seifrizii))	Reinhardtia_latisecta)))	(Podococcus_barteri	Sclerosperma_profizianum))))	(Roystonea_regia	((Reinhardtia_paiewonskiana	Reinhardtia_simplex)	(Orania_palindan	Attalea_speciosa))))	Kentiopsis_piersoniorum)	Kingia_australis);
((((Serenoa_repens	((Nypa_fruticans	Chamaedorea_seifrizii)	(Reinhardtia_latisecta	(Podococcus_barteri	((((((Geonoma_undata	(Dictyosperma_album	Pelagodoxa_henryana))	Bactris_major)	Elaeis_oleifera)	Sabal_domingensis)	Elaeis_guineensis)	(Phoenix_dactylifera	Sclerosperma_profizianum))))))	(Roystonea_regia	(Manicaria_saccifera	((Attalea_speciosa	(Reinhardtia_paiewonskiana	Reinhardtia_simplex))	Orania_palindan))))	Kentiopsis_piersoniorum)	Kingia_australis);
((Roystonea_regia	((((Reinhardtia_paiewonskiana	Reinhardtia_simplex)	Orania_palindan)	(Attalea_speciosa	(Phoenix_dactylifera	(((Sabal_domingensis	(Elaeis_guineensis	Elaeis_oleifera))	Geonoma_undata)	(((Podococcus_barteri	Sclerosperma_profizianum)	Pelagodoxa_henryana)	((((Bactris_major	Chamaedorea_seifrizii)	Serenoa_repens)	Nypa_fruticans)	(Dictyosperma_album	Reinhardtia_latisecta)))))))	(Kentiopsis_piersoniorum	Manicaria_saccifera)))	Kingia_australis);
((Roystonea_regia	(((Attalea_speciosa	(Reinhardtia_paiewonskiana	Reinhardtia_simplex))	Orania_palindan)	(((Phoenix_dactylifera	((Dictyosperma_album	(Pelagodoxa_henryana	Geonoma_undata))	(((Podococcus_barteri	Sclerosperma_profizianum)	(((Chamaedorea_seifrizii	(Serenoa_repens	Nypa_fruticans))	Bactris_major)	Reinhardtia_latisecta))	((Elaeis_guineensis	Elaeis_oleifera)	Sabal_domingensis))))	Kentiopsis_piersoniorum)	Manicaria_saccifera)))	Kingia_australis);
((Roystonea_regia	((Orania_palindan	((Reinhardtia_paiewonskiana	Reinhardtia_simplex)	Attalea_speciosa))	((((Phoenix_dactylifera	(Dictyosperma_album	((((((Sclerosperma_profizianum	Podococcus_barteri)	Bactris_major)	Elaeis_oleifera)	Elaeis_guineensis)	((Chamaedorea_seifrizii	(Serenoa_repens	Nypa_fruticans))	Reinhardtia_latisecta))	Kentiopsis_piersoniorum)))	(Sabal_domingensis	Pelagodoxa_henryana))	Geonoma_undata)	Manicaria_saccifera)))	Kingia_australis);
((Roystonea_regia	(Kentiopsis_piersoniorum	(Manicaria_saccifera	(((Orania_palindan	(Reinhardtia_paiewonskiana	Reinhardtia_simplex))	Attalea_speciosa)	((((Sclerosperma_profizianum	Podococcus_barteri)	((Elaeis_oleifera	Elaeis_guineensis)	(Sabal_domingensis	(Bactris_major	Chamaedorea_seifrizii))))	((Serenoa_repens	Nypa_fruticans)	Reinhardtia_latisecta))	(Phoenix_dactylifera	(Geonoma_undata	(Dictyosperma_album	Pelagodoxa_henryana))))))))	Kingia_australis);
((Roystonea_regia	((((Reinhardtia_paiewonskiana	Reinhardtia_simplex)	(((Bactris_major	Chamaedorea_seifrizii)	Sabal_domingensis)	(((Sclerosperma_profizianum	Podococcus_barteri)	((((Serenoa_repens	Nypa_fruticans)	Reinhardtia_latisecta)	Phoenix_dactylifera)	(Geonoma_undata	(Dictyosperma_album	Pelagodoxa_henryana))))	(Elaeis_oleifera	Elaeis_guineensis))))	((Kentiopsis_piersoniorum	Orania_palindan)	Attalea_speciosa))	Manicaria_saccifera))	Kingia_australis);
((Roystonea_regia	(Sabal_domingensis	(((Phoenix_dactylifera	(((Podococcus_barteri	Elaeis_oleifera)	Elaeis_guineensis)	(((Kentiopsis_piersoniorum	(Bactris_major	Chamaedorea_seifrizii))	(Serenoa_repens	Nypa_fruticans))	Reinhardtia_latisecta)))	((((Attalea_speciosa	(Reinhardtia_paiewonskiana	Reinhardtia_simplex))	Orania_palindan)	Sclerosperma_profizianum)	Manicaria_saccifera))	(Geonoma_undata	(Dictyosperma_album	Pelagodoxa_henryana)))))	Kingia_australis);
((Roystonea_regia	(((Geonoma_undata	(Dictyosperma_album	Pelagodoxa_henryana))	((Sabal_domingensis	(((Elaeis_oleifera	Elaeis_guineensis)	(((Chamaedorea_seifrizii	(Nypa_fruticans	(Serenoa_repens	Kentiopsis_piersoniorum)))	Reinhardtia_latisecta)	Bactris_major))	(Sclerosperma_profizianum	Podococcus_barteri)))	Phoenix_dactylifera))	(((Orania_palindan	Attalea_speciosa)	(Reinhardtia_paiewonskiana	Reinhardtia_simplex))	Manicaria_saccifera)))	Kingia_australis);
((Kentiopsis_piersoniorum	(((Sabal_domingensis	Phoenix_dactylifera)	(((Geonoma_undata	(Sclerosperma_profizianum	Podococcus_barteri))	(Elaeis_oleifera	Elaeis_guineensis))	(Pelagodoxa_henryana	((Dictyosperma_album	Reinhardtia_latisecta)	((Chamaedorea_seifrizii	(Serenoa_repens	Bactris_major))	Nypa_fruticans)))))	(Roystonea_regia	(((Orania_palindan	(Reinhardtia_paiewonskiana	Reinhardtia_simplex))	Attalea_speciosa)	Manicaria_saccifera))))	Kingia_australis);
((Roystonea_regia	(Manicaria_saccifera	(((Attalea_speciosa	((Sabal_domingensis	Phoenix_dactylifera)	(((Geonoma_undata	Dictyosperma_album)	Pelagodoxa_henryana)	(((Podococcus_barteri	(Elaeis_oleifera	Elaeis_guineensis))	(Reinhardtia_latisecta	(Chamaedorea_seifrizii	((Bactris_major	Nypa_fruticans)	Serenoa_repens))))	Sclerosperma_profizianum))))	(Orania_palindan	(Reinhardtia_paiewonskiana	Reinhardtia_simplex)))	Kentiopsis_piersoniorum)))	Kingia_australis);
((Roystonea_regia	(((Manicaria_saccifera	((Sabal_domingensis	Phoenix_dactylifera)	((Geonoma_undata	(Dictyosperma_album	Pelagodoxa_henryana))	(((Elaeis_oleifera	Elaeis_guineensis)	(Reinhardtia_latisecta	(Chamaedorea_seifrizii	((Bactris_major	Nypa_fruticans)	Serenoa_repens))))	(Podococcus_barteri	Sclerosperma_profizianum)))))	((Kentiopsis_piersoniorum	Orania_palindan)	(Reinhardtia_simplex	Reinhardtia_paiewonskiana)))	Attalea_speciosa))	Kingia_australis);
(((Reinhardtia_simplex	Reinhardtia_paiewonskiana)	((((Bactris_major	Kentiopsis_piersoniorum)	Orania_palindan)	((Attalea_speciosa	((Sabal_domingensis	Phoenix_dactylifera)	((Geonoma_undata	(Dictyosperma_album	Pelagodoxa_henryana))	(((Podococcus_barteri	Elaeis_oleifera)	(Elaeis_guineensis	Sclerosperma_profizianum))	(Reinhardtia_latisecta	(Chamaedorea_seifrizii	(Nypa_fruticans	Serenoa_repens)))))))	Manicaria_saccifera))	Roystonea_regia))	Kingia_australis);
((Roystonea_regia	((((Chamaedorea_seifrizii	(Nypa_fruticans	Serenoa_repens))	(Sabal_domingensis	(Phoenix_dactylifera	Bactris_major)))	((Elaeis_guineensis	Sclerosperma_profizianum)	(((Geonoma_undata	Podococcus_barteri)	(Dictyosperma_album	(Pelagodoxa_henryana	Reinhardtia_latisecta)))	Elaeis_oleifera)))	(Manicaria_saccifera	((Orania_palindan	(Attalea_speciosa	(Reinhardtia_simplex	Reinhardtia_paiewonskiana)))	Kentiopsis_piersoniorum))))	Kingia_australis);
((Roystonea_regia	((((Orania_palindan	((Reinhardtia_simplex	Reinhardtia_paiewonskiana)	Attalea_speciosa))	(Reinhardtia_latisecta	((Pelagodoxa_henryana	(((Sclerosperma_profizianum	((Elaeis_oleifera	Sabal_domingensis)	Elaeis_guineensis))	((Podococcus_barteri	Phoenix_dactylifera)	Geonoma_undata))	((Chamaedorea_seifrizii	(Nypa_fruticans	Serenoa_repens))	Bactris_major)))	Dictyosperma_album)))	Manicaria_saccifera)	Kentiopsis_piersoniorum))	Kingia_australis);
((Roystonea_regia	((((Sabal_domingensis	Phoenix_dactylifera)	((Geonoma_undata	(Dictyosperma_album	Pelagodoxa_henryana))	(Elaeis_oleifera	(Elaeis_guineensis	((Reinhardtia_latisecta	(Chamaedorea_seifrizii	((Nypa_fruticans	Bactris_major)	Serenoa_repens)))	(Podococcus_barteri	Sclerosperma_profizianum))))))	Kentiopsis_piersoniorum)	(((Orania_palindan	Attalea_speciosa)	(Reinhardtia_simplex	Reinhardtia_paiewonskiana))	Manicaria_saccifera)))	Kingia_australis);
((Roystonea_regia	(Manicaria_saccifera	(((Reinhardtia_simplex	Reinhardtia_paiewonskiana)	(((Sabal_domingensis	Phoenix_dactylifera)	((Chamaedorea_seifrizii	(Nypa_fruticans	Serenoa_repens))	(((Geonoma_undata	(Reinhardtia_latisecta	(Dictyosperma_album	Pelagodoxa_henryana)))	(Podococcus_barteri	Sclerosperma_profizianum))	(Elaeis_oleifera	Elaeis_guineensis))))	(Bactris_major	Attalea_speciosa)))	(Orania_palindan	Kentiopsis_piersoniorum))))	Kingia_australis);
(((((Reinhardtia_latisecta	(Chamaedorea_seifrizii	(Serenoa_repens	(Bactris_major	Nypa_fruticans))))	((((Sabal_domingensis	Phoenix_dactylifera)	(Pelagodoxa_henryana	(Geonoma_undata	Dictyosperma_album)))	(Elaeis_oleifera	Podococcus_barteri))	Elaeis_guineensis))	Sclerosperma_profizianum)	((((Reinhardtia_simplex	Reinhardtia_paiewonskiana)	(Kentiopsis_piersoniorum	(Roystonea_regia	Manicaria_saccifera)))	Orania_palindan)	Attalea_speciosa))	Kingia_australis);
((Roystonea_regia	(Manicaria_saccifera	((((Orania_palindan	(Reinhardtia_simplex	Reinhardtia_paiewonskiana))	Attalea_speciosa)	(Sabal_domingensis	(Phoenix_dactylifera	((Pelagodoxa_henryana	(Geonoma_undata	Dictyosperma_album))	(Sclerosperma_profizianum	((((Chamaedorea_seifrizii	(Serenoa_repens	Nypa_fruticans))	(Bactris_major	(Elaeis_guineensis	Elaeis_oleifera)))	Podococcus_barteri)	Reinhardtia_latisecta))))))	Kentiopsis_piersoniorum)))	Kingia_australis);
((Roystonea_regia	((Manicaria_saccifera	((Orania_palindan	((Reinhardtia_simplex	Reinhardtia_paiewonskiana)	Attalea_speciosa))	Kentiopsis_piersoniorum))	(Phoenix_dactylifera	(((((Dictyosperma_album	Pelagodoxa_henryana)	Geonoma_undata)	(Sabal_domingensis	(Elaeis_oleifera	Elaeis_guineensis)))	(Podococcus_barteri	Sclerosperma_profizianum))	(((Chamaedorea_seifrizii	Serenoa_repens)	(Nypa_fruticans	Bactris_major))	Reinhardtia_latisecta)))))	Kingia_australis);
((((Orania_palindan	Attalea_speciosa)	(Reinhardtia_simplex	Reinhardtia_paiewonskiana))	((Roystonea_regia	(Manicaria_saccifera	Kentiopsis_piersoniorum))	(((Elaeis_guineensis	Elaeis_oleifera)	(((((Nypa_fruticans	Serenoa_repens)	Chamaedorea_seifrizii)	Bactris_major)	Reinhardtia_latisecta)	(Podococcus_barteri	Sclerosperma_profizianum)))	(((Dictyosperma_album	Pelagodoxa_henryana)	Geonoma_undata)	(Phoenix_dactylifera	Sabal_domingensis)))))	Kingia_australis);
((Roystonea_regia	(((Orania_palindan	(Attalea_speciosa	(Reinhardtia_simplex	Reinhardtia_paiewonskiana)))	Manicaria_saccifera)	(Kentiopsis_piersoniorum	(((((Elaeis_guineensis	Elaeis_oleifera)	(Podococcus_barteri	Sclerosperma_profizianum))	((Dictyosperma_album	Pelagodoxa_henryana)	Geonoma_undata))	((((Bactris_major	Serenoa_repens)	Chamaedorea_seifrizii)	Nypa_fruticans)	Reinhardtia_latisecta))	(Phoenix_dactylifera	Sabal_domingensis)))))	Kingia_australis);
((Roystonea_regia	(Kentiopsis_piersoniorum	(Manicaria_saccifera	((Orania_palindan	(Reinhardtia_simplex	Reinhardtia_paiewonskiana))	((((Sclerosperma_profizianum	(((Serenoa_repens	(Bactris_major	Nypa_fruticans))	Chamaedorea_seifrizii)	Reinhardtia_latisecta))	(Elaeis_guineensis	(Elaeis_oleifera	((Dictyosperma_album	Pelagodoxa_henryana)	Geonoma_undata))))	Podococcus_barteri)	(Attalea_speciosa	(Phoenix_dactylifera	Sabal_domingensis)))))))	Kingia_australis);
((Roystonea_regia	(Manicaria_saccifera	(((Reinhardtia_simplex	Reinhardtia_paiewonskiana)	(Attalea_speciosa	(((((Bactris_major	((Serenoa_repens	Nypa_fruticans)	Chamaedorea_seifrizii))	Reinhardtia_latisecta)	(Pelagodoxa_henryana	((Podococcus_barteri	(Elaeis_guineensis	Elaeis_oleifera))	(Sclerosperma_profizianum	Geonoma_undata))))	Dictyosperma_album)	(Phoenix_dactylifera	Sabal_domingensis))))	(Orania_palindan	Kentiopsis_piersoniorum))))	Kingia_australis);
((Roystonea_regia	((Kentiopsis_piersoniorum	((Orania_palindan	Attalea_speciosa)	(Reinhardtia_simplex	Reinhardtia_paiewonskiana)))	(Manicaria_saccifera	(((Geonoma_undata	(Dictyosperma_album	Pelagodoxa_henryana))	((Elaeis_guineensis	(Sclerosperma_profizianum	((((Serenoa_repens	Nypa_fruticans)	Bactris_major)	(Reinhardtia_latisecta	Chamaedorea_seifrizii))	Podococcus_barteri)))	Elaeis_oleifera))	(Phoenix_dactylifera	Sabal_domingensis)))))	Kingia_australis);
(((((Geonoma_undata	(Dictyosperma_album	Pelagodoxa_henryana))	(((Elaeis_oleifera	Elaeis_guineensis)	((Chamaedorea_seifrizii	(Nypa_fruticans	Serenoa_repens))	Reinhardtia_latisecta))	((Podococcus_barteri	Sclerosperma_profizianum)	Bactris_major)))	(Phoenix_dactylifera	Sabal_domingensis))	(((Manicaria_saccifera	Kentiopsis_piersoniorum)	Roystonea_regia)	(Orania_palindan	(Attalea_speciosa	(Reinhardtia_simplex	Reinhardtia_paiewonskiana)))))	Kingia_australis);
(((Reinhardtia_simplex	Reinhardtia_paiewonskiana)	(Kentiopsis_piersoniorum	(Roystonea_regia	(Orania_palindan	(Manicaria_saccifera	((((Geonoma_undata	(Dictyosperma_album	Pelagodoxa_henryana))	(Podococcus_barteri	(Sclerosperma_profizianum	((Elaeis_oleifera	Elaeis_guineensis)	((Chamaedorea_seifrizii	((Bactris_major	Serenoa_repens)	Nypa_fruticans))	Reinhardtia_latisecta)))))	(Phoenix_dactylifera	Sabal_domingensis))	Attalea_speciosa))))))	Kingia_australis);
(((Reinhardtia_simplex	Reinhardtia_paiewonskiana)	(Kentiopsis_piersoniorum	(Roystonea_regia	(Orania_palindan	(Manicaria_saccifera	((((Geonoma_undata	(Dictyosperma_album	Pelagodoxa_henryana))	(Podococcus_barteri	(Sclerosperma_profizianum	((Elaeis_oleifera	Elaeis_guineensis)	((Chamaedorea_seifrizii	((Bactris_major	Serenoa_repens)	Nypa_fruticans))	Reinhardtia_latisecta)))))	(Phoenix_dactylifera	Sabal_domingensis))	Attalea_speciosa))))))	Kingia_australis);
((Kentiopsis_piersoniorum	(((Phoenix_dactylifera	((Geonoma_undata	(Dictyosperma_album	Pelagodoxa_henryana))	(Sabal_domingensis	((((((Bactris_major	Chamaedorea_seifrizii)	(Serenoa_repens	Nypa_fruticans))	Reinhardtia_latisecta)	(Sclerosperma_profizianum	Podococcus_barteri))	Elaeis_guineensis)	Elaeis_oleifera))))	((Attalea_speciosa	(Reinhardtia_simplex	Reinhardtia_paiewonskiana))	Orania_palindan))	(Manicaria_saccifera	Roystonea_regia)))	Kingia_australis);
((((Manicaria_saccifera	((Serenoa_repens	(Nypa_fruticans	(((((Phoenix_dactylifera	(Sclerosperma_profizianum	Podococcus_barteri))	((Dictyosperma_album	Pelagodoxa_henryana)	Geonoma_undata))	(Sabal_domingensis	(Elaeis_guineensis	Elaeis_oleifera)))	Reinhardtia_latisecta)	Chamaedorea_seifrizii)))	Kentiopsis_piersoniorum))	((Orania_palindan	(Reinhardtia_simplex	Reinhardtia_paiewonskiana))	(Bactris_major	Attalea_speciosa)))	Roystonea_regia)	Kingia_australis);
((((Kentiopsis_piersoniorum	(Orania_palindan	(Attalea_speciosa	(Reinhardtia_simplex	Reinhardtia_paiewonskiana))))	(Manicaria_saccifera	((((Dictyosperma_album	Pelagodoxa_henryana)	Geonoma_undata)	Sabal_domingensis)	((((((((Nypa_fruticans	Serenoa_repens)	Bactris_major)	Chamaedorea_seifrizii)	Reinhardtia_latisecta)	Sclerosperma_profizianum)	Elaeis_guineensis)	(Podococcus_barteri	Elaeis_oleifera))	Phoenix_dactylifera))))	Roystonea_regia)	Kingia_australis);
(((Reinhardtia_simplex	Reinhardtia_paiewonskiana)	((Manicaria_saccifera	((Attalea_speciosa	((Sabal_domingensis	Phoenix_dactylifera)	(Pelagodoxa_henryana	(Geonoma_undata	((Elaeis_guineensis	Elaeis_oleifera)	((((Nypa_fruticans	Serenoa_repens)	Chamaedorea_seifrizii)	((Dictyosperma_album	Bactris_major)	Reinhardtia_latisecta))	(Podococcus_barteri	Sclerosperma_profizianum)))))))	Roystonea_regia))	(Orania_palindan	Kentiopsis_piersoniorum)))	Kingia_australis);
((Roystonea_regia	((((Attalea_speciosa	(Reinhardtia_simplex	Reinhardtia_paiewonskiana))	Orania_palindan)	(Bactris_major	Manicaria_saccifera))	(Reinhardtia_latisecta	(((Kentiopsis_piersoniorum	(Podococcus_barteri	Sclerosperma_profizianum))	(Phoenix_dactylifera	(((Dictyosperma_album	Pelagodoxa_henryana)	Geonoma_undata)	(Sabal_domingensis	(Elaeis_guineensis	Elaeis_oleifera)))))	((Nypa_fruticans	Serenoa_repens)	Chamaedorea_seifrizii)))))	Kingia_australis);
(((Roystonea_regia	(((Orania_palindan	((Reinhardtia_simplex	Reinhardtia_paiewonskiana)	Attalea_speciosa))	Manicaria_saccifera)	(Kentiopsis_piersoniorum	((Sabal_domingensis	Phoenix_dactylifera)	(((Dictyosperma_album	Pelagodoxa_henryana)	Geonoma_undata)	((((Nypa_fruticans	Serenoa_repens)	Chamaedorea_seifrizii)	Reinhardtia_latisecta)	(((Podococcus_barteri	Sclerosperma_profizianum)	Elaeis_oleifera)	Elaeis_guineensis)))))))	Bactris_major)	Kingia_australis);
((((((Orania_palindan	Kentiopsis_piersoniorum)	Manicaria_saccifera)	((Reinhardtia_simplex	Reinhardtia_paiewonskiana)	((Reinhardtia_latisecta	(Nypa_fruticans	(Serenoa_repens	(Chamaedorea_seifrizii	Bactris_major))))	(((Phoenix_dactylifera	(Dictyosperma_album	(Pelagodoxa_henryana	Geonoma_undata)))	(Sabal_domingensis	(Elaeis_oleifera	Elaeis_guineensis)))	(Podococcus_barteri	Sclerosperma_profizianum)))))	Roystonea_regia)	Attalea_speciosa)	Kingia_australis);
(((((Manicaria_saccifera	((Reinhardtia_simplex	Reinhardtia_paiewonskiana)	(Attalea_speciosa	Orania_palindan)))	Kentiopsis_piersoniorum)	(((((Reinhardtia_latisecta	((Dictyosperma_album	(Pelagodoxa_henryana	Geonoma_undata))	Elaeis_oleifera))	Elaeis_guineensis)	(Podococcus_barteri	Sclerosperma_profizianum))	(Sabal_domingensis	Phoenix_dactylifera))	((Serenoa_repens	(Chamaedorea_seifrizii	Nypa_fruticans))	Bactris_major)))	Roystonea_regia)	Kingia_australis);
(((Serenoa_repens	(Nypa_fruticans	(Bactris_major	Chamaedorea_seifrizii)))	(((Attalea_speciosa	(Phoenix_dactylifera	(((Reinhardtia_latisecta	Sclerosperma_profizianum)	((Sabal_domingensis	(Elaeis_oleifera	Elaeis_guineensis))	Podococcus_barteri))	(Geonoma_undata	(Dictyosperma_album	Pelagodoxa_henryana)))))	((Reinhardtia_simplex	Reinhardtia_paiewonskiana)	((Orania_palindan	Manicaria_saccifera)	Roystonea_regia)))	Kentiopsis_piersoniorum))	Kingia_australis);
((Roystonea_regia	(((Reinhardtia_simplex	Reinhardtia_paiewonskiana)	(Attalea_speciosa	Orania_palindan))	((Bactris_major	Manicaria_saccifera)	(Kentiopsis_piersoniorum	((Sabal_domingensis	(Phoenix_dactylifera	((Elaeis_oleifera	((Elaeis_guineensis	(Reinhardtia_latisecta	Sclerosperma_profizianum))	Podococcus_barteri))	(Geonoma_undata	(Dictyosperma_album	Pelagodoxa_henryana)))))	(Serenoa_repens	(Nypa_fruticans	Chamaedorea_seifrizii)))))))	Kingia_australis);
((Roystonea_regia	((Manicaria_saccifera	((((Nypa_fruticans	Chamaedorea_seifrizii)	Serenoa_repens)	Bactris_major)	Kentiopsis_piersoniorum))	(((Reinhardtia_simplex	Reinhardtia_paiewonskiana)	Orania_palindan)	((((Geonoma_undata	(Dictyosperma_album	Pelagodoxa_henryana))	((Sabal_domingensis	(Elaeis_oleifera	Elaeis_guineensis))	((Podococcus_barteri	Sclerosperma_profizianum)	Phoenix_dactylifera)))	Reinhardtia_latisecta)	Attalea_speciosa))))	Kingia_australis);
((Roystonea_regia	(((Manicaria_saccifera	Attalea_speciosa)	(((((Serenoa_repens	(Chamaedorea_seifrizii	(Bactris_major	Nypa_fruticans)))	(Dictyosperma_album	Reinhardtia_latisecta))	(((Elaeis_guineensis	((Geonoma_undata	(Sabal_domingensis	Phoenix_dactylifera))	(Sclerosperma_profizianum	Podococcus_barteri)))	Elaeis_oleifera)	Pelagodoxa_henryana))	Kentiopsis_piersoniorum)	Orania_palindan))	(Reinhardtia_paiewonskiana	Reinhardtia_simplex)))	Kingia_australis);
((Roystonea_regia	(((Manicaria_saccifera	(Attalea_speciosa	((Phoenix_dactylifera	((Pelagodoxa_henryana	Geonoma_undata)	Dictyosperma_album))	(((Sclerosperma_profizianum	Podococcus_barteri)	(((Chamaedorea_seifrizii	(Nypa_fruticans	Serenoa_repens))	Bactris_major)	Reinhardtia_latisecta))	(Sabal_domingensis	(Elaeis_oleifera	Elaeis_guineensis))))))	((Reinhardtia_paiewonskiana	Reinhardtia_simplex)	Kentiopsis_piersoniorum))	Orania_palindan))	Kingia_australis);
((Roystonea_regia	(((Manicaria_saccifera	(Attalea_speciosa	((Phoenix_dactylifera	((Pelagodoxa_henryana	Geonoma_undata)	Dictyosperma_album))	(((Sclerosperma_profizianum	Podococcus_barteri)	(((Chamaedorea_seifrizii	(Nypa_fruticans	Serenoa_repens))	Bactris_major)	Reinhardtia_latisecta))	(Sabal_domingensis	(Elaeis_oleifera	Elaeis_guineensis))))))	((Reinhardtia_paiewonskiana	Reinhardtia_simplex)	Kentiopsis_piersoniorum))	Orania_palindan))	Kingia_australis);
((Roystonea_regia	(((((Reinhardtia_paiewonskiana	Reinhardtia_simplex)	Orania_palindan)	(Attalea_speciosa	((Podococcus_barteri	(((((Chamaedorea_seifrizii	(Nypa_fruticans	Serenoa_repens))	(Sabal_domingensis	(Elaeis_oleifera	Elaeis_guineensis)))	Geonoma_undata)	(Dictyosperma_album	(Pelagodoxa_henryana	Reinhardtia_latisecta)))	(Bactris_major	Phoenix_dactylifera)))	Sclerosperma_profizianum)))	Manicaria_saccifera)	Kentiopsis_piersoniorum))	Kingia_australis);
((Roystonea_regia	(((((Attalea_speciosa	(Reinhardtia_paiewonskiana	Reinhardtia_simplex))	Orania_palindan)	Manicaria_saccifera)	(((Phoenix_dactylifera	(((Chamaedorea_seifrizii	(Nypa_fruticans	Serenoa_repens))	((Reinhardtia_latisecta	(Sclerosperma_profizianum	Podococcus_barteri))	(Elaeis_oleifera	Elaeis_guineensis)))	((Pelagodoxa_henryana	Dictyosperma_album)	Geonoma_undata)))	Sabal_domingensis)	Kentiopsis_piersoniorum))	Bactris_major))	Kingia_australis);
((Attalea_speciosa	((((Kentiopsis_piersoniorum	(Manicaria_saccifera	(((((Sclerosperma_profizianum	Podococcus_barteri)	(Elaeis_guineensis	(Elaeis_oleifera	((Reinhardtia_latisecta	(Pelagodoxa_henryana	Dictyosperma_album))	Geonoma_undata))))	(Sabal_domingensis	Phoenix_dactylifera))	(Chamaedorea_seifrizii	(Nypa_fruticans	Serenoa_repens)))	Roystonea_regia)))	Bactris_major)	Orania_palindan)	(Reinhardtia_paiewonskiana	Reinhardtia_simplex)))	Kingia_australis);
((Kentiopsis_piersoniorum	(((Orania_palindan	(Manicaria_saccifera	((Phoenix_dactylifera	((Sclerosperma_profizianum	(((Pelagodoxa_henryana	Dictyosperma_album)	Geonoma_undata)	(Sabal_domingensis	(Elaeis_guineensis	Elaeis_oleifera))))	Podococcus_barteri))	(Reinhardtia_latisecta	(Serenoa_repens	((Bactris_major	Nypa_fruticans)	Chamaedorea_seifrizii))))))	Attalea_speciosa)	((Roystonea_regia	Reinhardtia_paiewonskiana)	Reinhardtia_simplex)))	Kingia_australis);
((Roystonea_regia	((((Orania_palindan	(Reinhardtia_simplex	Reinhardtia_paiewonskiana))	(Attalea_speciosa	(Phoenix_dactylifera	(((Pelagodoxa_henryana	Dictyosperma_album)	Geonoma_undata)	(Podococcus_barteri	((Sabal_domingensis	(Elaeis_guineensis	Elaeis_oleifera))	(Sclerosperma_profizianum	(Reinhardtia_latisecta	((Chamaedorea_seifrizii	Bactris_major)	(Nypa_fruticans	Serenoa_repens))))))))))	Manicaria_saccifera)	Kentiopsis_piersoniorum))	Kingia_australis);
((Roystonea_regia	((Reinhardtia_simplex	Reinhardtia_paiewonskiana)	((Orania_palindan	(Manicaria_saccifera	Kentiopsis_piersoniorum))	(Attalea_speciosa	((Sabal_domingensis	Phoenix_dactylifera)	(((Pelagodoxa_henryana	Dictyosperma_album)	Geonoma_undata)	(((Elaeis_oleifera	Elaeis_guineensis)	((Reinhardtia_latisecta	(Chamaedorea_seifrizii	((Bactris_major	Serenoa_repens)	Nypa_fruticans)))	Sclerosperma_profizianum))	Podococcus_barteri)))))))	Kingia_australis);
(((((Roystonea_regia	((Bactris_major	(Nypa_fruticans	(Serenoa_repens	Chamaedorea_seifrizii)))	(Attalea_speciosa	(Phoenix_dactylifera	((((Sabal_domingensis	(Elaeis_oleifera	Elaeis_guineensis))	Reinhardtia_latisecta)	((Pelagodoxa_henryana	Dictyosperma_album)	Geonoma_undata))	(Podococcus_barteri	Sclerosperma_profizianum))))))	((Reinhardtia_simplex	Reinhardtia_paiewonskiana)	Manicaria_saccifera))	Orania_palindan)	Kentiopsis_piersoniorum)	Kingia_australis);
(((Reinhardtia_paiewonskiana	Reinhardtia_simplex)	(Orania_palindan	((((((Phoenix_dactylifera	((Pelagodoxa_henryana	(Dictyosperma_album	((Elaeis_guineensis	Elaeis_oleifera)	(Podococcus_barteri	((Reinhardtia_latisecta	((Bactris_major	(Nypa_fruticans	Serenoa_repens))	Chamaedorea_seifrizii))	Sclerosperma_profizianum)))))	Geonoma_undata))	Sabal_domingensis)	Manicaria_saccifera)	Roystonea_regia)	Kentiopsis_piersoniorum)	Attalea_speciosa)))	Kingia_australis);
((Kentiopsis_piersoniorum	(Manicaria_saccifera	(((((Nypa_fruticans	(Reinhardtia_latisecta	(((Podococcus_barteri	Sclerosperma_profizianum)	(Chamaedorea_seifrizii	((Elaeis_guineensis	Sabal_domingensis)	Elaeis_oleifera)))	((Dictyosperma_album	(Pelagodoxa_henryana	Geonoma_undata))	Phoenix_dactylifera))))	Serenoa_repens)	Bactris_major)	Roystonea_regia)	((Orania_palindan	Attalea_speciosa)	(Reinhardtia_paiewonskiana	Reinhardtia_simplex)))))	Kingia_australis);
((Roystonea_regia	((Orania_palindan	((Reinhardtia_paiewonskiana	Reinhardtia_simplex)	Kentiopsis_piersoniorum))	(Manicaria_saccifera	(((Geonoma_undata	(Dictyosperma_album	Pelagodoxa_henryana))	(Phoenix_dactylifera	((Elaeis_oleifera	(Elaeis_guineensis	((Podococcus_barteri	Sclerosperma_profizianum)	((Chamaedorea_seifrizii	((Bactris_major	Nypa_fruticans)	Serenoa_repens))	Reinhardtia_latisecta))))	Sabal_domingensis)))	Attalea_speciosa))))	Kingia_australis);
((Roystonea_regia	(((Kentiopsis_piersoniorum	((((((Podococcus_barteri	Sclerosperma_profizianum)	((Chamaedorea_seifrizii	(Nypa_fruticans	(Serenoa_repens	Bactris_major)))	(Dictyosperma_album	Reinhardtia_latisecta)))	(Sabal_domingensis	(Elaeis_oleifera	Elaeis_guineensis)))	Geonoma_undata)	Phoenix_dactylifera)	Pelagodoxa_henryana))	Manicaria_saccifera)	(Attalea_speciosa	((Reinhardtia_paiewonskiana	Reinhardtia_simplex)	Orania_palindan))))	Kingia_australis);
((((Roystonea_regia	Manicaria_saccifera)	((Reinhardtia_paiewonskiana	Reinhardtia_simplex)	(Orania_palindan	((((Elaeis_oleifera	Elaeis_guineensis)	((Podococcus_barteri	Sclerosperma_profizianum)	(Geonoma_undata	(Reinhardtia_latisecta	(Pelagodoxa_henryana	Dictyosperma_album)))))	((Chamaedorea_seifrizii	(Serenoa_repens	(Bactris_major	Nypa_fruticans)))	(Sabal_domingensis	Phoenix_dactylifera)))	Attalea_speciosa))))	Kentiopsis_piersoniorum)	Kingia_australis);
((((Reinhardtia_paiewonskiana	Reinhardtia_simplex)	(Manicaria_saccifera	(((((((Podococcus_barteri	Sclerosperma_profizianum)	((Elaeis_guineensis	Elaeis_oleifera)	((Chamaedorea_seifrizii	(Serenoa_repens	Nypa_fruticans))	(Reinhardtia_latisecta	(Bactris_major	Dictyosperma_album)))))	Phoenix_dactylifera)	(Geonoma_undata	Sabal_domingensis))	Pelagodoxa_henryana)	Attalea_speciosa)	(Orania_palindan	Roystonea_regia))))	Kentiopsis_piersoniorum)	Kingia_australis);
((Roystonea_regia	(((Kentiopsis_piersoniorum	((((Elaeis_guineensis	Elaeis_oleifera)	(Podococcus_barteri	Sclerosperma_profizianum))	(Dictyosperma_album	(Reinhardtia_latisecta	(Bactris_major	(Chamaedorea_seifrizii	(Serenoa_repens	Nypa_fruticans))))))	((Phoenix_dactylifera	(Pelagodoxa_henryana	Sabal_domingensis))	Geonoma_undata)))	(Attalea_speciosa	(Orania_palindan	(Reinhardtia_paiewonskiana	Reinhardtia_simplex))))	Manicaria_saccifera))	Kingia_australis);
((((Roystonea_regia	Kentiopsis_piersoniorum)	(Manicaria_saccifera	((Serenoa_repens	(Nypa_fruticans	Chamaedorea_seifrizii))	(((((Pelagodoxa_henryana	Dictyosperma_album)	Geonoma_undata)	(Sabal_domingensis	(Elaeis_guineensis	Elaeis_oleifera)))	((Bactris_major	Phoenix_dactylifera)	(Podococcus_barteri	Sclerosperma_profizianum)))	Reinhardtia_latisecta))))	(Orania_palindan	(Attalea_speciosa	(Reinhardtia_paiewonskiana	Reinhardtia_simplex))))	Kingia_australis);
((Roystonea_regia	((((((Nypa_fruticans	((Phoenix_dactylifera	(((Podococcus_barteri	Sclerosperma_profizianum)	(Sabal_domingensis	(Elaeis_guineensis	Elaeis_oleifera)))	((Pelagodoxa_henryana	Dictyosperma_album)	Geonoma_undata)))	Reinhardtia_latisecta))	Chamaedorea_seifrizii)	Bactris_major)	Serenoa_repens)	Kentiopsis_piersoniorum)	(Manicaria_saccifera	(((Reinhardtia_paiewonskiana	Reinhardtia_simplex)	Attalea_speciosa)	Orania_palindan))))	Kingia_australis);
((Manicaria_saccifera	(((Reinhardtia_paiewonskiana	Reinhardtia_simplex)	(Attalea_speciosa	Orania_palindan))	(Roystonea_regia	((((Nypa_fruticans	(Chamaedorea_seifrizii	Bactris_major))	Serenoa_repens)	((((Sabal_domingensis	Phoenix_dactylifera)	(Elaeis_guineensis	(Elaeis_oleifera	((Pelagodoxa_henryana	Dictyosperma_album)	Geonoma_undata))))	(Podococcus_barteri	Sclerosperma_profizianum))	Reinhardtia_latisecta))	Kentiopsis_piersoniorum))))	Kingia_australis);
(((((Kentiopsis_piersoniorum	(((Dictyosperma_album	(Pelagodoxa_henryana	Geonoma_undata))	Phoenix_dactylifera)	(((Reinhardtia_latisecta	(((Serenoa_repens	Nypa_fruticans)	Chamaedorea_seifrizii)	Bactris_major))	(Podococcus_barteri	Sclerosperma_profizianum))	((Elaeis_guineensis	Elaeis_oleifera)	Sabal_domingensis))))	Manicaria_saccifera)	((Attalea_speciosa	(Reinhardtia_simplex	Reinhardtia_paiewonskiana))	Orania_palindan))	Roystonea_regia)	Kingia_australis);
((((((Attalea_speciosa	((Pelagodoxa_henryana	(Geonoma_undata	(((Elaeis_guineensis	Elaeis_oleifera)	((Dictyosperma_album	Reinhardtia_latisecta)	(((Nypa_fruticans	Serenoa_repens)	Bactris_major)	Chamaedorea_seifrizii)))	(Podococcus_barteri	Sclerosperma_profizianum))))	(Phoenix_dactylifera	Sabal_domingensis)))	(Orania_palindan	(Reinhardtia_simplex	Reinhardtia_paiewonskiana)))	Kentiopsis_piersoniorum)	Manicaria_saccifera)	Roystonea_regia)	Kingia_australis);
((Kentiopsis_piersoniorum	(((Roystonea_regia	((Reinhardtia_paiewonskiana	(Orania_palindan	Reinhardtia_simplex))	Attalea_speciosa))	Manicaria_saccifera)	(((((Podococcus_barteri	(Sclerosperma_profizianum	(Reinhardtia_latisecta	((Nypa_fruticans	(Bactris_major	Serenoa_repens))	Chamaedorea_seifrizii))))	Elaeis_guineensis)	Elaeis_oleifera)	((Dictyosperma_album	Pelagodoxa_henryana)	Geonoma_undata))	(Phoenix_dactylifera	Sabal_domingensis))))	Kingia_australis);
((Roystonea_regia	((((Attalea_speciosa	(Sabal_domingensis	((((((Sclerosperma_profizianum	Pelagodoxa_henryana)	Geonoma_undata)	(Phoenix_dactylifera	((Reinhardtia_latisecta	((Nypa_fruticans	Bactris_major)	(Serenoa_repens	Chamaedorea_seifrizii)))	Dictyosperma_album)))	Podococcus_barteri)	Elaeis_oleifera)	Elaeis_guineensis)))	(Kentiopsis_piersoniorum	Orania_palindan))	(Reinhardtia_paiewonskiana	Reinhardtia_simplex))	Manicaria_saccifera))	Kingia_australis);
(((Reinhardtia_paiewonskiana	Reinhardtia_simplex)	(Kentiopsis_piersoniorum	(((Attalea_speciosa	(Pelagodoxa_henryana	((Sabal_domingensis	((((Dictyosperma_album	Reinhardtia_latisecta)	(Chamaedorea_seifrizii	((Bactris_major	Nypa_fruticans)	Serenoa_repens)))	(Podococcus_barteri	((Elaeis_guineensis	Sclerosperma_profizianum)	Elaeis_oleifera)))	Geonoma_undata))	Phoenix_dactylifera)))	Manicaria_saccifera)	(Roystonea_regia	Orania_palindan))))	Kingia_australis);
((((Attalea_speciosa	((((((Reinhardtia_latisecta	((Nypa_fruticans	Serenoa_repens)	(Bactris_major	Chamaedorea_seifrizii)))	(Sabal_domingensis	Phoenix_dactylifera))	Podococcus_barteri)	((Dictyosperma_album	Pelagodoxa_henryana)	Geonoma_undata))	(Elaeis_guineensis	Elaeis_oleifera))	Sclerosperma_profizianum))	((Reinhardtia_simplex	Reinhardtia_paiewonskiana)	Orania_palindan))	((Roystonea_regia	Manicaria_saccifera)	Kentiopsis_piersoniorum))	Kingia_australis);
(((Manicaria_saccifera	(((Attalea_speciosa	(Phoenix_dactylifera	((((Dictyosperma_album	Pelagodoxa_henryana)	Geonoma_undata)	((Reinhardtia_latisecta	(((Bactris_major	Nypa_fruticans)	Serenoa_repens)	Chamaedorea_seifrizii))	((Elaeis_guineensis	Elaeis_oleifera)	(Podococcus_barteri	Sclerosperma_profizianum))))	Sabal_domingensis)))	((Reinhardtia_simplex	Reinhardtia_paiewonskiana)	Kentiopsis_piersoniorum))	Orania_palindan))	Roystonea_regia)	Kingia_australis);
((((((Orania_palindan	((Reinhardtia_simplex	Reinhardtia_paiewonskiana)	Attalea_speciosa))	((Phoenix_dactylifera	(Bactris_major	Sabal_domingensis))	(((Dictyosperma_album	Pelagodoxa_henryana)	Geonoma_undata)	((Sclerosperma_profizianum	((Elaeis_guineensis	Elaeis_oleifera)	((Nypa_fruticans	Serenoa_repens)	Chamaedorea_seifrizii)))	(Reinhardtia_latisecta	Podococcus_barteri)))))	Manicaria_saccifera)	Kentiopsis_piersoniorum)	Roystonea_regia)	Kingia_australis);
(((((Kentiopsis_piersoniorum	(Serenoa_repens	((Bactris_major	Nypa_fruticans)	(Chamaedorea_seifrizii	(Reinhardtia_latisecta	(((Podococcus_barteri	Sclerosperma_profizianum)	(((Dictyosperma_album	Pelagodoxa_henryana)	Geonoma_undata)	(Elaeis_guineensis	Elaeis_oleifera)))	(Phoenix_dactylifera	Sabal_domingensis)))))))	Manicaria_saccifera)	(Orania_palindan	((Reinhardtia_simplex	Reinhardtia_paiewonskiana)	Attalea_speciosa)))	Roystonea_regia)	Kingia_australis);
(((((Kentiopsis_piersoniorum	((Serenoa_repens	(Nypa_fruticans	(Chamaedorea_seifrizii	(Reinhardtia_latisecta	(((Podococcus_barteri	Sclerosperma_profizianum)	(Elaeis_guineensis	Elaeis_oleifera))	(((Dictyosperma_album	Pelagodoxa_henryana)	Geonoma_undata)	(Phoenix_dactylifera	Sabal_domingensis)))))))	Bactris_major))	Manicaria_saccifera)	(Orania_palindan	((Reinhardtia_simplex	Reinhardtia_paiewonskiana)	Attalea_speciosa)))	Roystonea_regia)	Kingia_australis);
((((((Bactris_major	(Dictyosperma_album	Reinhardtia_latisecta))	((((Elaeis_guineensis	Geonoma_undata)	(Sclerosperma_profizianum	(Sabal_domingensis	Phoenix_dactylifera)))	(Elaeis_oleifera	Podococcus_barteri))	Pelagodoxa_henryana))	((Nypa_fruticans	Serenoa_repens)	Chamaedorea_seifrizii))	((Roystonea_regia	Manicaria_saccifera)	((Orania_palindan	Attalea_speciosa)	(Reinhardtia_simplex	Reinhardtia_paiewonskiana))))	Kentiopsis_piersoniorum)	Kingia_australis);
((Roystonea_regia	(((Kentiopsis_piersoniorum	((Orania_palindan	(Reinhardtia_simplex	Reinhardtia_paiewonskiana))	Attalea_speciosa))	Manicaria_saccifera)	((((Reinhardtia_latisecta	((Elaeis_guineensis	((Elaeis_oleifera	((Dictyosperma_album	Pelagodoxa_henryana)	Geonoma_undata))	(Podococcus_barteri	Sclerosperma_profizianum)))	(Sabal_domingensis	Phoenix_dactylifera)))	(Chamaedorea_seifrizii	Bactris_major))	Nypa_fruticans)	Serenoa_repens)))	Kingia_australis);
((Roystonea_regia	(((Orania_palindan	(Kentiopsis_piersoniorum	(Serenoa_repens	(Bactris_major	(Chamaedorea_seifrizii	Nypa_fruticans)))))	((Reinhardtia_simplex	Reinhardtia_paiewonskiana)	(((Reinhardtia_latisecta	((Elaeis_guineensis	Elaeis_oleifera)	(Podococcus_barteri	Sclerosperma_profizianum)))	(((Dictyosperma_album	Pelagodoxa_henryana)	Geonoma_undata)	(Sabal_domingensis	Phoenix_dactylifera)))	Attalea_speciosa)))	Manicaria_saccifera))	Kingia_australis);
((Roystonea_regia	(((Reinhardtia_simplex	Reinhardtia_paiewonskiana)	(Orania_palindan	(((Sabal_domingensis	Phoenix_dactylifera)	(((Elaeis_guineensis	Elaeis_oleifera)	(Podococcus_barteri	(Sclerosperma_profizianum	Reinhardtia_latisecta)))	((Dictyosperma_album	Pelagodoxa_henryana)	Geonoma_undata)))	Attalea_speciosa)))	((Kentiopsis_piersoniorum	((Serenoa_repens	(Chamaedorea_seifrizii	Nypa_fruticans))	Bactris_major))	Manicaria_saccifera)))	Kingia_australis);
((Roystonea_regia	(Manicaria_saccifera	(Kentiopsis_piersoniorum	(((Attalea_speciosa	(Reinhardtia_simplex	Reinhardtia_paiewonskiana))	Orania_palindan)	(Phoenix_dactylifera	(Geonoma_undata	(Pelagodoxa_henryana	(((Dictyosperma_album	(((Chamaedorea_seifrizii	Nypa_fruticans)	(Bactris_major	Serenoa_repens))	Reinhardtia_latisecta))	(Podococcus_barteri	Sclerosperma_profizianum))	((Elaeis_guineensis	Elaeis_oleifera)	Sabal_domingensis)))))))))	Kingia_australis);
((Roystonea_regia	((Bactris_major	(Kentiopsis_piersoniorum	Orania_palindan))	((Attalea_speciosa	(((Chamaedorea_seifrizii	Nypa_fruticans)	Serenoa_repens)	(Reinhardtia_latisecta	((((Elaeis_oleifera	Elaeis_guineensis)	(Geonoma_undata	Pelagodoxa_henryana))	((Podococcus_barteri	Sclerosperma_profizianum)	(Sabal_domingensis	Phoenix_dactylifera)))	Dictyosperma_album))))	((Reinhardtia_simplex	Reinhardtia_paiewonskiana)	Manicaria_saccifera))))	Kingia_australis);
((Roystonea_regia	((Kentiopsis_piersoniorum	((Attalea_speciosa	Orania_palindan)	(Reinhardtia_simplex	Reinhardtia_paiewonskiana)))	(((((Elaeis_oleifera	Elaeis_guineensis)	((Podococcus_barteri	Sclerosperma_profizianum)	(((Bactris_major	(Nypa_fruticans	Serenoa_repens))	Chamaedorea_seifrizii)	Reinhardtia_latisecta)))	(Dictyosperma_album	(Geonoma_undata	Pelagodoxa_henryana)))	(Phoenix_dactylifera	Sabal_domingensis))	Manicaria_saccifera)))	Kingia_australis);
((Roystonea_regia	((Kentiopsis_piersoniorum	((Attalea_speciosa	Orania_palindan)	(Reinhardtia_simplex	Reinhardtia_paiewonskiana)))	(((((Elaeis_oleifera	Elaeis_guineensis)	((Podococcus_barteri	Sclerosperma_profizianum)	(((Bactris_major	(Nypa_fruticans	Serenoa_repens))	Chamaedorea_seifrizii)	Reinhardtia_latisecta)))	(Dictyosperma_album	(Geonoma_undata	Pelagodoxa_henryana)))	(Phoenix_dactylifera	Sabal_domingensis))	Manicaria_saccifera)))	Kingia_australis);
((Roystonea_regia	(((Orania_palindan	(Attalea_speciosa	(Reinhardtia_simplex	Reinhardtia_paiewonskiana)))	(Kentiopsis_piersoniorum	(Pelagodoxa_henryana	((Geonoma_undata	Sabal_domingensis)	(Phoenix_dactylifera	((Podococcus_barteri	Sclerosperma_profizianum)	((((Serenoa_repens	(Bactris_major	Nypa_fruticans))	Chamaedorea_seifrizii)	(Dictyosperma_album	Reinhardtia_latisecta))	(Elaeis_oleifera	Elaeis_guineensis))))))))	Manicaria_saccifera))	Kingia_australis);
((Roystonea_regia	(Manicaria_saccifera	(Orania_palindan	((Attalea_speciosa	(Geonoma_undata	((Pelagodoxa_henryana	((Sabal_domingensis	(Elaeis_oleifera	Elaeis_guineensis))	((Podococcus_barteri	Sclerosperma_profizianum)	(((Serenoa_repens	(Bactris_major	Nypa_fruticans))	Chamaedorea_seifrizii)	(Dictyosperma_album	Reinhardtia_latisecta)))))	Phoenix_dactylifera)))	(Kentiopsis_piersoniorum	(Reinhardtia_simplex	Reinhardtia_paiewonskiana))))))	Kingia_australis);
((Roystonea_regia	(Kentiopsis_piersoniorum	(((Reinhardtia_paiewonskiana	Reinhardtia_simplex)	(((((Dictyosperma_album	Pelagodoxa_henryana)	Geonoma_undata)	((Sabal_domingensis	Phoenix_dactylifera)	((Podococcus_barteri	Sclerosperma_profizianum)	((Bactris_major	(((Serenoa_repens	Nypa_fruticans)	Chamaedorea_seifrizii)	Reinhardtia_latisecta))	(Elaeis_oleifera	Elaeis_guineensis)))))	Attalea_speciosa)	Orania_palindan))	Manicaria_saccifera)))	Kingia_australis);
((Roystonea_regia	(((((Attalea_speciosa	(Reinhardtia_paiewonskiana	Reinhardtia_simplex))	Orania_palindan)	Kentiopsis_piersoniorum)	Manicaria_saccifera)	(((Podococcus_barteri	(Reinhardtia_latisecta	Sclerosperma_profizianum))	(((Nypa_fruticans	(Bactris_major	Serenoa_repens))	Chamaedorea_seifrizii)	(Sabal_domingensis	(Elaeis_oleifera	Elaeis_guineensis))))	(Phoenix_dactylifera	((Dictyosperma_album	Pelagodoxa_henryana)	Geonoma_undata)))))	Kingia_australis);
((Attalea_speciosa	((Orania_palindan	Kentiopsis_piersoniorum)	((Roystonea_regia	Manicaria_saccifera)	((Reinhardtia_paiewonskiana	Reinhardtia_simplex)	(Serenoa_repens	(((Chamaedorea_seifrizii	(((Sclerosperma_profizianum	((((Dictyosperma_album	Pelagodoxa_henryana)	Geonoma_undata)	Phoenix_dactylifera)	Podococcus_barteri))	(Sabal_domingensis	(Elaeis_oleifera	Elaeis_guineensis)))	Reinhardtia_latisecta))	Bactris_major)	Nypa_fruticans))))))	Kingia_australis);
((Roystonea_regia	((Manicaria_saccifera	(((Attalea_speciosa	Orania_palindan)	(Reinhardtia_paiewonskiana	Reinhardtia_simplex))	Kentiopsis_piersoniorum))	((Serenoa_repens	(Nypa_fruticans	(Chamaedorea_seifrizii	Bactris_major)))	(((((Sclerosperma_profizianum	Podococcus_barteri)	((Dictyosperma_album	Pelagodoxa_henryana)	Geonoma_undata))	(Sabal_domingensis	(Elaeis_oleifera	Elaeis_guineensis)))	Phoenix_dactylifera)	Reinhardtia_latisecta))))	Kingia_australis);
((Roystonea_regia	(((Reinhardtia_paiewonskiana	Reinhardtia_simplex)	(Orania_palindan	Attalea_speciosa))	(Manicaria_saccifera	((((Chamaedorea_seifrizii	Bactris_major)	(Serenoa_repens	Nypa_fruticans))	(((Elaeis_oleifera	Elaeis_guineensis)	((Geonoma_undata	((Reinhardtia_latisecta	Dictyosperma_album)	Pelagodoxa_henryana))	(Sclerosperma_profizianum	Podococcus_barteri)))	(Sabal_domingensis	Phoenix_dactylifera)))	Kentiopsis_piersoniorum))))	Kingia_australis);
((Roystonea_regia	((Kentiopsis_piersoniorum	((Reinhardtia_paiewonskiana	Reinhardtia_simplex)	(Orania_palindan	Attalea_speciosa)))	(Manicaria_saccifera	(Sabal_domingensis	(Phoenix_dactylifera	((Pelagodoxa_henryana	((Podococcus_barteri	(Sclerosperma_profizianum	((Dictyosperma_album	(((Bactris_major	Nypa_fruticans)	Serenoa_repens)	Chamaedorea_seifrizii))	Reinhardtia_latisecta)))	(Elaeis_oleifera	Elaeis_guineensis)))	Geonoma_undata))))))	Kingia_australis);
(((Reinhardtia_paiewonskiana	Reinhardtia_simplex)	(Orania_palindan	(((((Pelagodoxa_henryana	((Podococcus_barteri	(Sclerosperma_profizianum	((Dictyosperma_album	(((Nypa_fruticans	Serenoa_repens)	Chamaedorea_seifrizii)	Bactris_major))	Reinhardtia_latisecta)))	(Elaeis_oleifera	Elaeis_guineensis)))	Geonoma_undata)	(Sabal_domingensis	Phoenix_dactylifera))	Attalea_speciosa)	((Roystonea_regia	Manicaria_saccifera)	Kentiopsis_piersoniorum))))	Kingia_australis);
((((((Orania_palindan	Roystonea_regia)	((Reinhardtia_paiewonskiana	Reinhardtia_simplex)	Attalea_speciosa))	Manicaria_saccifera)	(((Pelagodoxa_henryana	(((((Bactris_major	(Nypa_fruticans	Serenoa_repens))	Chamaedorea_seifrizii)	(Reinhardtia_latisecta	Dictyosperma_album))	(Podococcus_barteri	Sclerosperma_profizianum))	(Elaeis_oleifera	Elaeis_guineensis)))	Geonoma_undata)	(Sabal_domingensis	Phoenix_dactylifera)))	Kentiopsis_piersoniorum)	Kingia_australis);
((Roystonea_regia	(((Orania_palindan	((Reinhardtia_paiewonskiana	Reinhardtia_simplex)	Attalea_speciosa))	(Phoenix_dactylifera	((((Nypa_fruticans	(Serenoa_repens	Bactris_major))	Chamaedorea_seifrizii)	Reinhardtia_latisecta)	((((Sabal_domingensis	(Elaeis_oleifera	Elaeis_guineensis))	Sclerosperma_profizianum)	Podococcus_barteri)	((Pelagodoxa_henryana	Dictyosperma_album)	Geonoma_undata)))))	(Kentiopsis_piersoniorum	Manicaria_saccifera)))	Kingia_australis);
((Roystonea_regia	(((Orania_palindan	((Reinhardtia_paiewonskiana	Reinhardtia_simplex)	Attalea_speciosa))	(Phoenix_dactylifera	((((Nypa_fruticans	(Serenoa_repens	Bactris_major))	Chamaedorea_seifrizii)	Reinhardtia_latisecta)	((((Sabal_domingensis	(Elaeis_oleifera	Elaeis_guineensis))	Sclerosperma_profizianum)	Podococcus_barteri)	((Pelagodoxa_henryana	Dictyosperma_album)	Geonoma_undata)))))	(Kentiopsis_piersoniorum	Manicaria_saccifera)))	Kingia_australis);
((Roystonea_regia	(Manicaria_saccifera	((((((Pelagodoxa_henryana	(Geonoma_undata	((Elaeis_guineensis	Elaeis_oleifera)	((Sclerosperma_profizianum	Reinhardtia_latisecta)	Podococcus_barteri))))	Dictyosperma_album)	(Phoenix_dactylifera	Sabal_domingensis))	(((Nypa_fruticans	Bactris_major)	Serenoa_repens)	Chamaedorea_seifrizii))	Kentiopsis_piersoniorum)	((Reinhardtia_simplex	Reinhardtia_paiewonskiana)	(Attalea_speciosa	Orania_palindan)))))	Kingia_australis);
((Roystonea_regia	(Manicaria_saccifera	((Orania_palindan	(((((Pelagodoxa_henryana	Dictyosperma_album)	Geonoma_undata)	(Sabal_domingensis	Phoenix_dactylifera))	(((Sclerosperma_profizianum	Elaeis_guineensis)	(Elaeis_oleifera	Podococcus_barteri))	(Reinhardtia_latisecta	(Chamaedorea_seifrizii	(Bactris_major	(Nypa_fruticans	Serenoa_repens))))))	Kentiopsis_piersoniorum))	(Attalea_speciosa	(Reinhardtia_simplex	Reinhardtia_paiewonskiana)))))	Kingia_australis);
((Attalea_speciosa	(((Pelagodoxa_henryana	(((Elaeis_guineensis	Elaeis_oleifera)	Sabal_domingensis)	((Geonoma_undata	Sclerosperma_profizianum)	(Podococcus_barteri	Phoenix_dactylifera))))	(((Dictyosperma_album	Reinhardtia_latisecta)	Nypa_fruticans)	(Bactris_major	Chamaedorea_seifrizii)))	((Kentiopsis_piersoniorum	Serenoa_repens)	(Orania_palindan	((Manicaria_saccifera	(Reinhardtia_simplex	Reinhardtia_paiewonskiana))	Roystonea_regia)))))	Kingia_australis);
(((((Reinhardtia_paiewonskiana	(Roystonea_regia	(Manicaria_saccifera	(Kentiopsis_piersoniorum	(Bactris_major	Serenoa_repens)))))	Reinhardtia_simplex)	Orania_palindan)	(Attalea_speciosa	((Nypa_fruticans	Chamaedorea_seifrizii)	((Sabal_domingensis	Phoenix_dactylifera)	((Reinhardtia_latisecta	(Sclerosperma_profizianum	((Elaeis_guineensis	Elaeis_oleifera)	Podococcus_barteri)))	(Dictyosperma_album	(Pelagodoxa_henryana	Geonoma_undata)))))))	Kingia_australis);
((Roystonea_regia	((Bactris_major	((((Sabal_domingensis	Phoenix_dactylifera)	((((Podococcus_barteri	Sclerosperma_profizianum)	Reinhardtia_latisecta)	(Elaeis_guineensis	Elaeis_oleifera))	(Dictyosperma_album	(Pelagodoxa_henryana	Geonoma_undata))))	((Serenoa_repens	Nypa_fruticans)	Chamaedorea_seifrizii))	Kentiopsis_piersoniorum))	((((Reinhardtia_simplex	Reinhardtia_paiewonskiana)	Attalea_speciosa)	Orania_palindan)	Manicaria_saccifera)))	Kingia_australis);
(((Bactris_major	((((Sabal_domingensis	Phoenix_dactylifera)	(Geonoma_undata	(Dictyosperma_album	Pelagodoxa_henryana)))	((Sclerosperma_profizianum	(Elaeis_guineensis	((Reinhardtia_latisecta	Podococcus_barteri)	Elaeis_oleifera)))	Chamaedorea_seifrizii))	((Serenoa_repens	Nypa_fruticans)	((Roystonea_regia	((Reinhardtia_simplex	Reinhardtia_paiewonskiana)	Manicaria_saccifera))	(Kentiopsis_piersoniorum	Orania_palindan)))))	Attalea_speciosa)	Kingia_australis);
((Attalea_speciosa	((Reinhardtia_simplex	Reinhardtia_paiewonskiana)	(Orania_palindan	((((((((Elaeis_guineensis	Elaeis_oleifera)	((Sabal_domingensis	Phoenix_dactylifera)	(Geonoma_undata	Pelagodoxa_henryana)))	(Podococcus_barteri	Sclerosperma_profizianum))	(Dictyosperma_album	Reinhardtia_latisecta))	(Chamaedorea_seifrizii	(Nypa_fruticans	Serenoa_repens)))	Kentiopsis_piersoniorum)	Manicaria_saccifera)	(Bactris_major	Roystonea_regia)))))	Kingia_australis);
(((Roystonea_regia	Bactris_major)	((Kentiopsis_piersoniorum	((Chamaedorea_seifrizii	((((Podococcus_barteri	Sclerosperma_profizianum)	(Elaeis_guineensis	Elaeis_oleifera))	(((Sabal_domingensis	Phoenix_dactylifera)	Pelagodoxa_henryana)	Geonoma_undata))	(Dictyosperma_album	Reinhardtia_latisecta)))	(Nypa_fruticans	Serenoa_repens)))	(Manicaria_saccifera	((Reinhardtia_simplex	(Orania_palindan	Reinhardtia_paiewonskiana))	Attalea_speciosa))))	Kingia_australis);
((Roystonea_regia	(Kentiopsis_piersoniorum	(((Attalea_speciosa	(Reinhardtia_paiewonskiana	Reinhardtia_simplex))	Orania_palindan)	((((((Elaeis_guineensis	Elaeis_oleifera)	(Podococcus_barteri	Sclerosperma_profizianum))	((Dictyosperma_album	Reinhardtia_latisecta)	(Chamaedorea_seifrizii	(Bactris_major	(Nypa_fruticans	Serenoa_repens)))))	(Pelagodoxa_henryana	Geonoma_undata))	(Sabal_domingensis	Phoenix_dactylifera))	Manicaria_saccifera))))	Kingia_australis);
((Kentiopsis_piersoniorum	(Roystonea_regia	(((((Reinhardtia_paiewonskiana	Reinhardtia_simplex)	Orania_palindan)	Attalea_speciosa)	((Reinhardtia_latisecta	(Chamaedorea_seifrizii	(Serenoa_repens	(Bactris_major	Nypa_fruticans))))	(((Podococcus_barteri	Phoenix_dactylifera)	(Sclerosperma_profizianum	((Dictyosperma_album	Pelagodoxa_henryana)	Geonoma_undata)))	(Sabal_domingensis	(Elaeis_guineensis	Elaeis_oleifera)))))	Manicaria_saccifera)))	Kingia_australis);
((((((Kentiopsis_piersoniorum	Orania_palindan)	Manicaria_saccifera)	((Reinhardtia_simplex	Reinhardtia_paiewonskiana)	Attalea_speciosa))	((Phoenix_dactylifera	Sabal_domingensis)	((Geonoma_undata	(Pelagodoxa_henryana	Dictyosperma_album))	(Elaeis_oleifera	(((Reinhardtia_latisecta	(Chamaedorea_seifrizii	(Serenoa_repens	(Nypa_fruticans	Bactris_major))))	(Podococcus_barteri	Sclerosperma_profizianum))	Elaeis_guineensis)))))	Roystonea_regia)	Kingia_australis);
((Kentiopsis_piersoniorum	(((Sabal_domingensis	((Pelagodoxa_henryana	Geonoma_undata)	(Phoenix_dactylifera	((((Elaeis_guineensis	Elaeis_oleifera)	(Reinhardtia_latisecta	(Chamaedorea_seifrizii	(Serenoa_repens	(Nypa_fruticans	Bactris_major)))))	(Podococcus_barteri	Sclerosperma_profizianum))	Dictyosperma_album))))	((((Reinhardtia_paiewonskiana	Reinhardtia_simplex)	Orania_palindan)	Attalea_speciosa)	Manicaria_saccifera))	Roystonea_regia))	Kingia_australis);
((((((Attalea_speciosa	(Reinhardtia_paiewonskiana	Reinhardtia_simplex))	Orania_palindan)	(Kentiopsis_piersoniorum	((Sabal_domingensis	Phoenix_dactylifera)	((Elaeis_oleifera	(((Reinhardtia_latisecta	(Chamaedorea_seifrizii	(Serenoa_repens	(Nypa_fruticans	Bactris_major))))	(Podococcus_barteri	Sclerosperma_profizianum))	Elaeis_guineensis))	((Dictyosperma_album	Geonoma_undata)	Pelagodoxa_henryana)))))	Manicaria_saccifera)	Roystonea_regia)	Kingia_australis);
(((((Orania_palindan	Attalea_speciosa)	(Reinhardtia_paiewonskiana	Reinhardtia_simplex))	(Manicaria_saccifera	(Kentiopsis_piersoniorum	((Phoenix_dactylifera	(((Elaeis_guineensis	Elaeis_oleifera)	Sabal_domingensis)	((Podococcus_barteri	Sclerosperma_profizianum)	(Reinhardtia_latisecta	(Chamaedorea_seifrizii	(Serenoa_repens	(Nypa_fruticans	Bactris_major)))))))	(Geonoma_undata	(Pelagodoxa_henryana	Dictyosperma_album))))))	Roystonea_regia)	Kingia_australis);
((((Orania_palindan	(Attalea_speciosa	(Reinhardtia_paiewonskiana	Reinhardtia_simplex)))	(Manicaria_saccifera	(Kentiopsis_piersoniorum	(Phoenix_dactylifera	((Geonoma_undata	(Pelagodoxa_henryana	Dictyosperma_album))	(Sabal_domingensis	((Elaeis_guineensis	Elaeis_oleifera)	((Podococcus_barteri	Sclerosperma_profizianum)	(Reinhardtia_latisecta	(Chamaedorea_seifrizii	(Serenoa_repens	(Nypa_fruticans	Bactris_major))))))))))))	Roystonea_regia)	Kingia_australis);
((((Attalea_speciosa	((Sabal_domingensis	Phoenix_dactylifera)	((((Reinhardtia_latisecta	(Chamaedorea_seifrizii	(Serenoa_repens	(Nypa_fruticans	Bactris_major))))	(Podococcus_barteri	Sclerosperma_profizianum))	Elaeis_guineensis)	(Pelagodoxa_henryana	(Elaeis_oleifera	(Geonoma_undata	Dictyosperma_album))))))	(Orania_palindan	(Manicaria_saccifera	(Kentiopsis_piersoniorum	(Reinhardtia_paiewonskiana	Reinhardtia_simplex)))))	Roystonea_regia)	Kingia_australis);
((Kentiopsis_piersoniorum	(Roystonea_regia	(Manicaria_saccifera	((((Reinhardtia_paiewonskiana	Reinhardtia_simplex)	Orania_palindan)	Attalea_speciosa)	(Phoenix_dactylifera	((Elaeis_guineensis	((Elaeis_oleifera	((Dictyosperma_album	Pelagodoxa_henryana)	Geonoma_undata))	((Sabal_domingensis	(Reinhardtia_latisecta	(Chamaedorea_seifrizii	(Serenoa_repens	(Nypa_fruticans	Bactris_major)))))	Sclerosperma_profizianum)))	Podococcus_barteri))))))	Kingia_australis);
((Kentiopsis_piersoniorum	(Roystonea_regia	(((((Phoenix_dactylifera	((Pelagodoxa_henryana	((((Podococcus_barteri	Elaeis_oleifera)	(((Bactris_major	Dictyosperma_album)	Reinhardtia_latisecta)	((Serenoa_repens	Nypa_fruticans)	Chamaedorea_seifrizii)))	Elaeis_guineensis)	Sclerosperma_profizianum))	Geonoma_undata))	Sabal_domingensis)	Attalea_speciosa)	((Reinhardtia_paiewonskiana	Reinhardtia_simplex)	Orania_palindan))	Manicaria_saccifera)))	Kingia_australis);
((Roystonea_regia	((Attalea_speciosa	((Reinhardtia_paiewonskiana	Reinhardtia_simplex)	Orania_palindan))	((Manicaria_saccifera	(((Pelagodoxa_henryana	(((Elaeis_oleifera	((((Bactris_major	Dictyosperma_album)	Reinhardtia_latisecta)	((Serenoa_repens	Nypa_fruticans)	Chamaedorea_seifrizii))	Sclerosperma_profizianum))	Elaeis_guineensis)	Podococcus_barteri))	Geonoma_undata)	(Sabal_domingensis	Phoenix_dactylifera)))	Kentiopsis_piersoniorum)))	Kingia_australis);
((Roystonea_regia	((Manicaria_saccifera	((Attalea_speciosa	(Reinhardtia_paiewonskiana	Reinhardtia_simplex))	Orania_palindan))	(((Dictyosperma_album	(((Pelagodoxa_henryana	Sclerosperma_profizianum)	((Sabal_domingensis	(Elaeis_guineensis	Elaeis_oleifera))	(Phoenix_dactylifera	Podococcus_barteri)))	Geonoma_undata))	(Reinhardtia_latisecta	((Serenoa_repens	Chamaedorea_seifrizii)	(Nypa_fruticans	Bactris_major))))	Kentiopsis_piersoniorum)))	Kingia_australis);
(((Serenoa_repens	((Bactris_major	Nypa_fruticans)	(((((Dictyosperma_album	Pelagodoxa_henryana)	Geonoma_undata)	(((Sabal_domingensis	(Elaeis_guineensis	Elaeis_oleifera))	Podococcus_barteri)	(Phoenix_dactylifera	Sclerosperma_profizianum)))	Reinhardtia_latisecta)	Chamaedorea_seifrizii)))	((Kentiopsis_piersoniorum	(Manicaria_saccifera	((Attalea_speciosa	Orania_palindan)	(Reinhardtia_paiewonskiana	Reinhardtia_simplex))))	Roystonea_regia))	Kingia_australis);
((Roystonea_regia	(((((Reinhardtia_paiewonskiana	Reinhardtia_simplex)	((Serenoa_repens	((Nypa_fruticans	((((Elaeis_guineensis	Elaeis_oleifera)	(((Phoenix_dactylifera	((Dictyosperma_album	Pelagodoxa_henryana)	Geonoma_undata))	Sabal_domingensis)	(Sclerosperma_profizianum	Podococcus_barteri)))	Reinhardtia_latisecta)	Chamaedorea_seifrizii))	Bactris_major))	Kentiopsis_piersoniorum))	Manicaria_saccifera)	Orania_palindan)	Attalea_speciosa))	Kingia_australis);
((Roystonea_regia	(((Sabal_domingensis	((((((Reinhardtia_latisecta	(Chamaedorea_seifrizii	((Bactris_major	Serenoa_repens)	Nypa_fruticans)))	Elaeis_guineensis)	Elaeis_oleifera)	(Sclerosperma_profizianum	Podococcus_barteri))	((Dictyosperma_album	Pelagodoxa_henryana)	Geonoma_undata))	Phoenix_dactylifera))	Kentiopsis_piersoniorum)	(Manicaria_saccifera	((Orania_palindan	(Reinhardtia_paiewonskiana	Reinhardtia_simplex))	Attalea_speciosa))))	Kingia_australis);
((Roystonea_regia	((((((Serenoa_repens	(Bactris_major	Nypa_fruticans))	(((Sabal_domingensis	(Elaeis_guineensis	Elaeis_oleifera))	((Podococcus_barteri	((Attalea_speciosa	(Geonoma_undata	Phoenix_dactylifera))	((Dictyosperma_album	Pelagodoxa_henryana)	Reinhardtia_latisecta)))	Sclerosperma_profizianum))	Chamaedorea_seifrizii))	Kentiopsis_piersoniorum)	Orania_palindan)	(Reinhardtia_simplex	Reinhardtia_paiewonskiana))	Manicaria_saccifera))	Kingia_australis);
((Roystonea_regia	(((((Phoenix_dactylifera	(Sabal_domingensis	(((Geonoma_undata	Pelagodoxa_henryana)	Dictyosperma_album)	(Reinhardtia_latisecta	(((Sclerosperma_profizianum	Podococcus_barteri)	Elaeis_oleifera)	Elaeis_guineensis)))))	(Serenoa_repens	((Chamaedorea_seifrizii	Nypa_fruticans)	Bactris_major)))	Kentiopsis_piersoniorum)	Manicaria_saccifera)	(Attalea_speciosa	(Orania_palindan	(Reinhardtia_simplex	Reinhardtia_paiewonskiana)))))	Kingia_australis);
((Roystonea_regia	((((Kentiopsis_piersoniorum	(Reinhardtia_simplex	Reinhardtia_paiewonskiana))	Manicaria_saccifera)	Orania_palindan)	(Attalea_speciosa	((Phoenix_dactylifera	Sabal_domingensis)	((Geonoma_undata	Pelagodoxa_henryana)	(Sclerosperma_profizianum	(((Elaeis_oleifera	Elaeis_guineensis)	Podococcus_barteri)	((Bactris_major	(Chamaedorea_seifrizii	(Nypa_fruticans	Serenoa_repens)))	(Dictyosperma_album	Reinhardtia_latisecta)))))))))	Kingia_australis);
((Roystonea_regia	(((((Reinhardtia_simplex	Reinhardtia_paiewonskiana)	Orania_palindan)	Attalea_speciosa)	Manicaria_saccifera)	(((Phoenix_dactylifera	Sabal_domingensis)	((((Podococcus_barteri	((Pelagodoxa_henryana	Dictyosperma_album)	Reinhardtia_latisecta))	(Elaeis_guineensis	(Elaeis_oleifera	Geonoma_undata)))	Sclerosperma_profizianum)	(Chamaedorea_seifrizii	((Nypa_fruticans	Serenoa_repens)	Bactris_major))))	Kentiopsis_piersoniorum)))	Kingia_australis);
((((Roystonea_regia	(((Attalea_speciosa	(Reinhardtia_simplex	Reinhardtia_paiewonskiana))	Orania_palindan)	Manicaria_saccifera))	((Reinhardtia_latisecta	((Serenoa_repens	Chamaedorea_seifrizii)	(Nypa_fruticans	Bactris_major)))	(Pelagodoxa_henryana	((((Dictyosperma_album	(Sclerosperma_profizianum	Podococcus_barteri))	Phoenix_dactylifera)	Geonoma_undata)	(Sabal_domingensis	(Elaeis_guineensis	Elaeis_oleifera))))))	Kentiopsis_piersoniorum)	Kingia_australis);
((Roystonea_regia	(Manicaria_saccifera	((Orania_palindan	((Reinhardtia_simplex	Reinhardtia_paiewonskiana)	(((Sabal_domingensis	Phoenix_dactylifera)	(((Pelagodoxa_henryana	Dictyosperma_album)	Geonoma_undata)	((((Sclerosperma_profizianum	Podococcus_barteri)	Elaeis_oleifera)	Elaeis_guineensis)	((Bactris_major	Reinhardtia_latisecta)	(Chamaedorea_seifrizii	(Nypa_fruticans	Serenoa_repens))))))	Attalea_speciosa)))	Kentiopsis_piersoniorum)))	Kingia_australis);
((Roystonea_regia	(Manicaria_saccifera	((Orania_palindan	((Reinhardtia_simplex	Reinhardtia_paiewonskiana)	(((Sabal_domingensis	Phoenix_dactylifera)	(((Pelagodoxa_henryana	Dictyosperma_album)	Geonoma_undata)	((((Sclerosperma_profizianum	Podococcus_barteri)	Elaeis_oleifera)	Elaeis_guineensis)	((Bactris_major	Reinhardtia_latisecta)	(Chamaedorea_seifrizii	(Nypa_fruticans	Serenoa_repens))))))	Attalea_speciosa)))	Kentiopsis_piersoniorum)))	Kingia_australis);
(((Bactris_major	(Nypa_fruticans	((Reinhardtia_latisecta	(((Elaeis_guineensis	(Elaeis_oleifera	(Dictyosperma_album	(Pelagodoxa_henryana	Geonoma_undata))))	(Sclerosperma_profizianum	Podococcus_barteri))	((Sabal_domingensis	Phoenix_dactylifera)	(Kentiopsis_piersoniorum	(Manicaria_saccifera	(Roystonea_regia	(Attalea_speciosa	((Reinhardtia_simplex	Reinhardtia_paiewonskiana)	Orania_palindan))))))))	Chamaedorea_seifrizii)))	Serenoa_repens)	Kingia_australis);
((Roystonea_regia	(((Serenoa_repens	((Bactris_major	((((((Pelagodoxa_henryana	Sclerosperma_profizianum)	Podococcus_barteri)	((Elaeis_guineensis	Elaeis_oleifera)	Geonoma_undata))	(Sabal_domingensis	Phoenix_dactylifera))	(Dictyosperma_album	Reinhardtia_latisecta))	Chamaedorea_seifrizii))	Nypa_fruticans))	Kentiopsis_piersoniorum)	((((Reinhardtia_paiewonskiana	Reinhardtia_simplex)	Orania_palindan)	Attalea_speciosa)	Manicaria_saccifera)))	Kingia_australis);
((Roystonea_regia	((((Attalea_speciosa	(Reinhardtia_paiewonskiana	Reinhardtia_simplex))	Orania_palindan)	Manicaria_saccifera)	((Serenoa_repens	(Chamaedorea_seifrizii	(Nypa_fruticans	((Sabal_domingensis	(Elaeis_guineensis	Elaeis_oleifera))	((Bactris_major	Phoenix_dactylifera)	((Sclerosperma_profizianum	Podococcus_barteri)	(((Dictyosperma_album	Pelagodoxa_henryana)	Geonoma_undata)	Reinhardtia_latisecta)))))))	Kentiopsis_piersoniorum)))	Kingia_australis);
(((Orania_palindan	((Attalea_speciosa	Reinhardtia_simplex)	Reinhardtia_paiewonskiana))	(Roystonea_regia	(((Serenoa_repens	(((Chamaedorea_seifrizii	(((Elaeis_guineensis	Elaeis_oleifera)	((Sclerosperma_profizianum	Podococcus_barteri)	(((Dictyosperma_album	Pelagodoxa_henryana)	Geonoma_undata)	(Sabal_domingensis	Phoenix_dactylifera))))	Reinhardtia_latisecta))	Nypa_fruticans)	Bactris_major))	Kentiopsis_piersoniorum)	Manicaria_saccifera)))	Kingia_australis);
(((((Serenoa_repens	((Chamaedorea_seifrizii	(((Phoenix_dactylifera	((Sabal_domingensis	Pelagodoxa_henryana)	Geonoma_undata))	((Sclerosperma_profizianum	(Elaeis_guineensis	Elaeis_oleifera))	Podococcus_barteri))	(Dictyosperma_album	Reinhardtia_latisecta)))	(Nypa_fruticans	Bactris_major)))	Kentiopsis_piersoniorum)	(Manicaria_saccifera	((Orania_palindan	Attalea_speciosa)	(Reinhardtia_simplex	Reinhardtia_paiewonskiana))))	Roystonea_regia)	Kingia_australis);
((((((Serenoa_repens	((Chamaedorea_seifrizii	(((Elaeis_oleifera	Elaeis_guineensis)	(Reinhardtia_latisecta	((Podococcus_barteri	Sclerosperma_profizianum)	(Geonoma_undata	((Bactris_major	Dictyosperma_album)	Pelagodoxa_henryana)))))	(Sabal_domingensis	Phoenix_dactylifera)))	Nypa_fruticans))	Kentiopsis_piersoniorum)	(Orania_palindan	(Roystonea_regia	Manicaria_saccifera)))	(Reinhardtia_simplex	Reinhardtia_paiewonskiana))	Attalea_speciosa)	Kingia_australis);
((Roystonea_regia	(((((Geonoma_undata	(Dictyosperma_album	Pelagodoxa_henryana))	((Bactris_major	Reinhardtia_latisecta)	((Sabal_domingensis	(Elaeis_oleifera	Elaeis_guineensis))	(Podococcus_barteri	Sclerosperma_profizianum))))	Phoenix_dactylifera)	(Serenoa_repens	(Chamaedorea_seifrizii	Nypa_fruticans)))	(((Orania_palindan	(Attalea_speciosa	(Reinhardtia_simplex	Reinhardtia_paiewonskiana)))	Kentiopsis_piersoniorum)	Manicaria_saccifera)))	Kingia_australis);
((Roystonea_regia	((Bactris_major	(Orania_palindan	(Attalea_speciosa	(Reinhardtia_simplex	Reinhardtia_paiewonskiana))))	(Manicaria_saccifera	(Kentiopsis_piersoniorum	((Phoenix_dactylifera	(Geonoma_undata	(Dictyosperma_album	Pelagodoxa_henryana)))	(((Sabal_domingensis	(Elaeis_oleifera	Elaeis_guineensis))	(Podococcus_barteri	Sclerosperma_profizianum))	((Chamaedorea_seifrizii	(Nypa_fruticans	Serenoa_repens))	Reinhardtia_latisecta)))))))	Kingia_australis);
((Kentiopsis_piersoniorum	(((Orania_palindan	((Attalea_speciosa	((Sabal_domingensis	Phoenix_dactylifera)	((Geonoma_undata	Pelagodoxa_henryana)	(((Chamaedorea_seifrizii	(Bactris_major	(Nypa_fruticans	Serenoa_repens)))	(Dictyosperma_album	Reinhardtia_latisecta))	((Elaeis_oleifera	Elaeis_guineensis)	(Podococcus_barteri	Sclerosperma_profizianum))))))	Roystonea_regia))	Manicaria_saccifera)	(Reinhardtia_simplex	Reinhardtia_paiewonskiana)))	Kingia_australis);
((Kentiopsis_piersoniorum	((Orania_palindan	(Attalea_speciosa	(Reinhardtia_simplex	Reinhardtia_paiewonskiana)))	((((Sabal_domingensis	Phoenix_dactylifera)	((Geonoma_undata	(Dictyosperma_album	Pelagodoxa_henryana))	(((((Chamaedorea_seifrizii	(Serenoa_repens	(Bactris_major	Nypa_fruticans)))	Reinhardtia_latisecta)	(Podococcus_barteri	Sclerosperma_profizianum))	Elaeis_guineensis)	Elaeis_oleifera)))	Manicaria_saccifera)	Roystonea_regia)))	Kingia_australis);
((Kentiopsis_piersoniorum	(((((Reinhardtia_simplex	Reinhardtia_paiewonskiana)	Orania_palindan)	((Phoenix_dactylifera	(Sabal_domingensis	((Geonoma_undata	(Dictyosperma_album	Pelagodoxa_henryana))	((Sclerosperma_profizianum	Podococcus_barteri)	((Elaeis_oleifera	Elaeis_guineensis)	(((Nypa_fruticans	Serenoa_repens)	(Bactris_major	Chamaedorea_seifrizii))	Reinhardtia_latisecta))))))	Attalea_speciosa))	Manicaria_saccifera)	Roystonea_regia))	Kingia_australis);
((((((Reinhardtia_simplex	Reinhardtia_paiewonskiana)	Orania_palindan)	Attalea_speciosa)	(Kentiopsis_piersoniorum	(Manicaria_saccifera	(((Geonoma_undata	(Dictyosperma_album	Pelagodoxa_henryana))	((Sclerosperma_profizianum	Podococcus_barteri)	((Elaeis_oleifera	Elaeis_guineensis)	(((Nypa_fruticans	(Bactris_major	Serenoa_repens))	Chamaedorea_seifrizii)	Reinhardtia_latisecta))))	(Phoenix_dactylifera	Sabal_domingensis)))))	Roystonea_regia)	Kingia_australis);
((((((Reinhardtia_simplex	Reinhardtia_paiewonskiana)	Orania_palindan)	Attalea_speciosa)	(Kentiopsis_piersoniorum	(Manicaria_saccifera	(((Geonoma_undata	(Dictyosperma_album	Pelagodoxa_henryana))	((Sclerosperma_profizianum	Podococcus_barteri)	((Elaeis_oleifera	Elaeis_guineensis)	(((Nypa_fruticans	(Bactris_major	Serenoa_repens))	Chamaedorea_seifrizii)	Reinhardtia_latisecta))))	(Phoenix_dactylifera	Sabal_domingensis)))))	Roystonea_regia)	Kingia_australis);
((Kentiopsis_piersoniorum	((Orania_palindan	((Attalea_speciosa	Roystonea_regia)	(Manicaria_saccifera	(Reinhardtia_simplex	Reinhardtia_paiewonskiana))))	(((Geonoma_undata	(Dictyosperma_album	Pelagodoxa_henryana))	(Elaeis_oleifera	(Elaeis_guineensis	(((((Nypa_fruticans	Serenoa_repens)	Chamaedorea_seifrizii)	Reinhardtia_latisecta)	Bactris_major)	(Sclerosperma_profizianum	Podococcus_barteri)))))	(Phoenix_dactylifera	Sabal_domingensis))))	Kingia_australis);
(((((Manicaria_saccifera	Roystonea_regia)	(((Geonoma_undata	Pelagodoxa_henryana)	(((Elaeis_oleifera	Elaeis_guineensis)	((Dictyosperma_album	(((Nypa_fruticans	Bactris_major)	Serenoa_repens)	Chamaedorea_seifrizii))	Reinhardtia_latisecta))	(Sclerosperma_profizianum	Podococcus_barteri)))	(Phoenix_dactylifera	Sabal_domingensis)))	Kentiopsis_piersoniorum)	((Reinhardtia_simplex	Reinhardtia_paiewonskiana)	(Attalea_speciosa	Orania_palindan)))	Kingia_australis);
((Roystonea_regia	(((((Geonoma_undata	Pelagodoxa_henryana)	((Reinhardtia_latisecta	Dictyosperma_album)	((Elaeis_oleifera	Podococcus_barteri)	(Elaeis_guineensis	Sclerosperma_profizianum))))	(Phoenix_dactylifera	Sabal_domingensis))	((Serenoa_repens	(Bactris_major	Nypa_fruticans))	Chamaedorea_seifrizii))	((Attalea_speciosa	(Reinhardtia_simplex	Reinhardtia_paiewonskiana))	((Kentiopsis_piersoniorum	Orania_palindan)	Manicaria_saccifera))))	Kingia_australis);
((Roystonea_regia	(((Reinhardtia_simplex	Reinhardtia_paiewonskiana)	Orania_palindan)	((Kentiopsis_piersoniorum	Manicaria_saccifera)	(Sabal_domingensis	((((Podococcus_barteri	Phoenix_dactylifera)	((Reinhardtia_latisecta	((Serenoa_repens	Nypa_fruticans)	(Bactris_major	Chamaedorea_seifrizii)))	(Attalea_speciosa	Sclerosperma_profizianum)))	(Geonoma_undata	(Pelagodoxa_henryana	Dictyosperma_album)))	(Elaeis_oleifera	Elaeis_guineensis))))))	Kingia_australis);
(((((Roystonea_regia	Orania_palindan)	(Manicaria_saccifera	(Reinhardtia_simplex	Reinhardtia_paiewonskiana)))	(Sabal_domingensis	(Attalea_speciosa	(Serenoa_repens	((Bactris_major	Nypa_fruticans)	(Chamaedorea_seifrizii	(((Geonoma_undata	(Pelagodoxa_henryana	Phoenix_dactylifera))	((Dictyosperma_album	Reinhardtia_latisecta)	(Sclerosperma_profizianum	Podococcus_barteri)))	(Elaeis_oleifera	Elaeis_guineensis))))))))	Kentiopsis_piersoniorum)	Kingia_australis);
(((Reinhardtia_simplex	Reinhardtia_paiewonskiana)	((Orania_palindan	(Attalea_speciosa	(Manicaria_saccifera	((((((Dictyosperma_album	Reinhardtia_latisecta)	(Elaeis_guineensis	(Sclerosperma_profizianum	(Elaeis_oleifera	Podococcus_barteri))))	((Sabal_domingensis	Phoenix_dactylifera)	Geonoma_undata))	Pelagodoxa_henryana)	((Serenoa_repens	(Nypa_fruticans	Chamaedorea_seifrizii))	Kentiopsis_piersoniorum))	Roystonea_regia))))	Bactris_major))	Kingia_australis);
((Roystonea_regia	(((Orania_palindan	(((Sabal_domingensis	Phoenix_dactylifera)	((Geonoma_undata	Pelagodoxa_henryana)	((Elaeis_guineensis	Elaeis_oleifera)	((Sclerosperma_profizianum	Podococcus_barteri)	((Chamaedorea_seifrizii	(Serenoa_repens	Nypa_fruticans))	(Dictyosperma_album	(Reinhardtia_latisecta	Bactris_major)))))))	Kentiopsis_piersoniorum))	((Reinhardtia_simplex	Reinhardtia_paiewonskiana)	Manicaria_saccifera))	Attalea_speciosa))	Kingia_australis);
(((((Kentiopsis_piersoniorum	((Orania_palindan	Attalea_speciosa)	(Reinhardtia_simplex	Reinhardtia_paiewonskiana)))	(Manicaria_saccifera	(Serenoa_repens	(Nypa_fruticans	(Chamaedorea_seifrizii	(Reinhardtia_latisecta	((Pelagodoxa_henryana	Dictyosperma_album)	(Phoenix_dactylifera	(((Sabal_domingensis	(Elaeis_oleifera	Elaeis_guineensis))	(Podococcus_barteri	Sclerosperma_profizianum))	Geonoma_undata)))))))))	Bactris_major)	Roystonea_regia)	Kingia_australis);
(((Kentiopsis_piersoniorum	(Roystonea_regia	((Orania_palindan	(Attalea_speciosa	(Reinhardtia_simplex	Reinhardtia_paiewonskiana)))	Manicaria_saccifera)))	(Serenoa_repens	((Nypa_fruticans	(Chamaedorea_seifrizii	((Dictyosperma_album	Reinhardtia_latisecta)	(((Pelagodoxa_henryana	((Sabal_domingensis	Phoenix_dactylifera)	Geonoma_undata))	(Podococcus_barteri	Sclerosperma_profizianum))	(Elaeis_oleifera	Elaeis_guineensis)))))	Bactris_major)))	Kingia_australis);
((Roystonea_regia	((Orania_palindan	((Reinhardtia_simplex	Reinhardtia_paiewonskiana)	Attalea_speciosa))	((Manicaria_saccifera	((Nypa_fruticans	Chamaedorea_seifrizii)	((((Sabal_domingensis	(Elaeis_oleifera	Elaeis_guineensis))	(Reinhardtia_latisecta	(Podococcus_barteri	Sclerosperma_profizianum)))	((Pelagodoxa_henryana	Dictyosperma_album)	Geonoma_undata))	Phoenix_dactylifera)))	((Bactris_major	Serenoa_repens)	Kentiopsis_piersoniorum))))	Kingia_australis);
(((Bactris_major	Serenoa_repens)	(Kentiopsis_piersoniorum	(((Manicaria_saccifera	(Reinhardtia_simplex	Reinhardtia_paiewonskiana))	((Attalea_speciosa	(((Sabal_domingensis	((Elaeis_oleifera	Elaeis_guineensis)	(((Nypa_fruticans	Chamaedorea_seifrizii)	Reinhardtia_latisecta)	(Podococcus_barteri	Sclerosperma_profizianum))))	Phoenix_dactylifera)	((Pelagodoxa_henryana	Dictyosperma_album)	Geonoma_undata)))	Roystonea_regia))	Orania_palindan)))	Kingia_australis);
(((Roystonea_regia	(Manicaria_saccifera	(((Phoenix_dactylifera	(((Podococcus_barteri	Sclerosperma_profizianum)	((((Pelagodoxa_henryana	(Reinhardtia_latisecta	(Dictyosperma_album	(Nypa_fruticans	Chamaedorea_seifrizii))))	Geonoma_undata)	Elaeis_guineensis)	Elaeis_oleifera))	Sabal_domingensis))	(Bactris_major	Serenoa_repens))	Kentiopsis_piersoniorum)))	((Reinhardtia_simplex	Reinhardtia_paiewonskiana)	(Attalea_speciosa	Orania_palindan)))	Kingia_australis);
((Kentiopsis_piersoniorum	((Serenoa_repens	(Nypa_fruticans	Chamaedorea_seifrizii))	(((Roystonea_regia	(Orania_palindan	((Reinhardtia_simplex	Reinhardtia_paiewonskiana)	Attalea_speciosa)))	Manicaria_saccifera)	((((Elaeis_guineensis	(Elaeis_oleifera	(Geonoma_undata	(Pelagodoxa_henryana	Dictyosperma_album))))	(Podococcus_barteri	Sclerosperma_profizianum))	(Reinhardtia_latisecta	Bactris_major))	(Sabal_domingensis	Phoenix_dactylifera)))))	Kingia_australis);
((Roystonea_regia	((Manicaria_saccifera	((Serenoa_repens	(Nypa_fruticans	Chamaedorea_seifrizii))	Kentiopsis_piersoniorum))	((Orania_palindan	(Reinhardtia_paiewonskiana	Reinhardtia_simplex))	(((((Pelagodoxa_henryana	Dictyosperma_album)	(Reinhardtia_latisecta	Bactris_major))	(Geonoma_undata	((Podococcus_barteri	Phoenix_dactylifera)	Sclerosperma_profizianum)))	(Sabal_domingensis	(Elaeis_oleifera	Elaeis_guineensis)))	Attalea_speciosa))))	Kingia_australis);
(((Serenoa_repens	(Nypa_fruticans	Chamaedorea_seifrizii))	(((Orania_palindan	Roystonea_regia)	(((Reinhardtia_paiewonskiana	Reinhardtia_simplex)	Manicaria_saccifera)	(((Sabal_domingensis	Phoenix_dactylifera)	((((Elaeis_oleifera	Elaeis_guineensis)	(Podococcus_barteri	(Reinhardtia_latisecta	Bactris_major)))	Sclerosperma_profizianum)	(Geonoma_undata	(Pelagodoxa_henryana	Dictyosperma_album))))	Attalea_speciosa)))	Kentiopsis_piersoniorum))	Kingia_australis);
((Roystonea_regia	(Manicaria_saccifera	(((Serenoa_repens	(Nypa_fruticans	Chamaedorea_seifrizii))	Kentiopsis_piersoniorum)	(((((((Geonoma_undata	(Bactris_major	(Pelagodoxa_henryana	Dictyosperma_album)))	Podococcus_barteri)	((Sabal_domingensis	(Elaeis_oleifera	Elaeis_guineensis))	Phoenix_dactylifera))	Sclerosperma_profizianum)	Reinhardtia_latisecta)	Attalea_speciosa)	(Orania_palindan	(Reinhardtia_paiewonskiana	Reinhardtia_simplex))))))	Kingia_australis);
((Roystonea_regia	(((((Phoenix_dactylifera	(((Geonoma_undata	(Pelagodoxa_henryana	((Bactris_major	Reinhardtia_latisecta)	Dictyosperma_album)))	(Podococcus_barteri	Sclerosperma_profizianum))	(Sabal_domingensis	(Elaeis_oleifera	Elaeis_guineensis))))	Attalea_speciosa)	((Serenoa_repens	(Nypa_fruticans	Chamaedorea_seifrizii))	Kentiopsis_piersoniorum))	(Orania_palindan	Manicaria_saccifera))	(Reinhardtia_paiewonskiana	Reinhardtia_simplex)))	Kingia_australis);
((Roystonea_regia	((((Nypa_fruticans	(Chamaedorea_seifrizii	(((Dictyosperma_album	Bactris_major)	Reinhardtia_latisecta)	(((Phoenix_dactylifera	Sabal_domingensis)	(Geonoma_undata	Pelagodoxa_henryana))	(((Podococcus_barteri	Sclerosperma_profizianum)	Elaeis_oleifera)	Elaeis_guineensis)))))	Serenoa_repens)	Kentiopsis_piersoniorum)	((((Reinhardtia_paiewonskiana	Reinhardtia_simplex)	Attalea_speciosa)	Manicaria_saccifera)	Orania_palindan)))	Kingia_australis);
((Roystonea_regia	((Manicaria_saccifera	(Kentiopsis_piersoniorum	((Nypa_fruticans	(Chamaedorea_seifrizii	(((Phoenix_dactylifera	Sabal_domingensis)	(Geonoma_undata	(Dictyosperma_album	Pelagodoxa_henryana)))	((Reinhardtia_latisecta	(Podococcus_barteri	Sclerosperma_profizianum))	(Elaeis_guineensis	Elaeis_oleifera)))))	Serenoa_repens)))	(Bactris_major	(Orania_palindan	((Reinhardtia_paiewonskiana	Reinhardtia_simplex)	Attalea_speciosa)))))	Kingia_australis);
((Roystonea_regia	((((Reinhardtia_paiewonskiana	(Reinhardtia_simplex	Attalea_speciosa))	Orania_palindan)	(Kentiopsis_piersoniorum	(Phoenix_dactylifera	((Sabal_domingensis	(Elaeis_guineensis	Elaeis_oleifera))	(((Podococcus_barteri	Sclerosperma_profizianum)	(Reinhardtia_latisecta	(Nypa_fruticans	(Chamaedorea_seifrizii	(Bactris_major	Serenoa_repens)))))	(Geonoma_undata	(Dictyosperma_album	Pelagodoxa_henryana)))))))	Manicaria_saccifera))	Kingia_australis);
((Roystonea_regia	((Kentiopsis_piersoniorum	(Reinhardtia_paiewonskiana	Reinhardtia_simplex))	(Orania_palindan	(Attalea_speciosa	(Manicaria_saccifera	(Phoenix_dactylifera	(((Nypa_fruticans	Serenoa_repens)	Chamaedorea_seifrizii)	((Geonoma_undata	(Dictyosperma_album	Pelagodoxa_henryana))	(((Reinhardtia_latisecta	Podococcus_barteri)	Sclerosperma_profizianum)	(Sabal_domingensis	(Bactris_major	(Elaeis_guineensis	Elaeis_oleifera))))))))))))	Kingia_australis);
((Roystonea_regia	((Manicaria_saccifera	(Kentiopsis_piersoniorum	((Pelagodoxa_henryana	((Sabal_domingensis	(Elaeis_guineensis	Elaeis_oleifera))	(Geonoma_undata	(Phoenix_dactylifera	(Podococcus_barteri	Sclerosperma_profizianum)))))	((Dictyosperma_album	Reinhardtia_latisecta)	((Chamaedorea_seifrizii	(Bactris_major	Serenoa_repens))	Nypa_fruticans)))))	(((Reinhardtia_simplex	Reinhardtia_paiewonskiana)	Orania_palindan)	Attalea_speciosa)))	Kingia_australis);
((Kentiopsis_piersoniorum	((((Roystonea_regia	(Orania_palindan	((Reinhardtia_simplex	Reinhardtia_paiewonskiana)	Attalea_speciosa)))	Manicaria_saccifera)	((Nypa_fruticans	(Reinhardtia_latisecta	(((((Elaeis_oleifera	Elaeis_guineensis)	(Chamaedorea_seifrizii	Sabal_domingensis))	(Podococcus_barteri	Sclerosperma_profizianum))	(Geonoma_undata	(Pelagodoxa_henryana	Phoenix_dactylifera)))	Dictyosperma_album)))	Serenoa_repens))	Bactris_major))	Kingia_australis);
((Attalea_speciosa	((((Reinhardtia_latisecta	(((Elaeis_guineensis	((((Dictyosperma_album	Pelagodoxa_henryana)	Geonoma_undata)	(Podococcus_barteri	Sclerosperma_profizianum))	Elaeis_oleifera))	(Phoenix_dactylifera	Sabal_domingensis))	(Chamaedorea_seifrizii	Nypa_fruticans)))	Bactris_major)	Serenoa_repens)	(((Manicaria_saccifera	(Reinhardtia_simplex	Reinhardtia_paiewonskiana))	(Kentiopsis_piersoniorum	Orania_palindan))	Roystonea_regia)))	Kingia_australis);
((((((((Podococcus_barteri	((Elaeis_oleifera	(Elaeis_guineensis	Reinhardtia_latisecta))	Sclerosperma_profizianum))	((Dictyosperma_album	Pelagodoxa_henryana)	Geonoma_undata))	(Phoenix_dactylifera	Sabal_domingensis))	(Manicaria_saccifera	Kentiopsis_piersoniorum))	(Bactris_major	(Serenoa_repens	(Chamaedorea_seifrizii	Nypa_fruticans))))	Roystonea_regia)	((Orania_palindan	Attalea_speciosa)	(Reinhardtia_simplex	Reinhardtia_paiewonskiana)))	Kingia_australis);
(((((Attalea_speciosa	((((((Sclerosperma_profizianum	Podococcus_barteri)	Reinhardtia_latisecta)	Elaeis_guineensis)	Elaeis_oleifera)	((Dictyosperma_album	Pelagodoxa_henryana)	Geonoma_undata))	(Phoenix_dactylifera	Sabal_domingensis)))	(Serenoa_repens	(Chamaedorea_seifrizii	(Bactris_major	Nypa_fruticans))))	(Orania_palindan	(Roystonea_regia	(Manicaria_saccifera	(Reinhardtia_simplex	Reinhardtia_paiewonskiana)))))	Kentiopsis_piersoniorum)	Kingia_australis);
((Roystonea_regia	((Reinhardtia_simplex	Reinhardtia_paiewonskiana)	(((Manicaria_saccifera	Kentiopsis_piersoniorum)	Orania_palindan)	((Attalea_speciosa	((((Reinhardtia_latisecta	(Sclerosperma_profizianum	Podococcus_barteri))	(Elaeis_guineensis	Elaeis_oleifera))	((Dictyosperma_album	Pelagodoxa_henryana)	Geonoma_undata))	(Phoenix_dactylifera	Sabal_domingensis)))	(Serenoa_repens	((Chamaedorea_seifrizii	Nypa_fruticans)	Bactris_major))))))	Kingia_australis);
(((Kentiopsis_piersoniorum	(Manicaria_saccifera	((Attalea_speciosa	(Orania_palindan	(Reinhardtia_paiewonskiana	Reinhardtia_simplex)))	(((Sabal_domingensis	Phoenix_dactylifera)	((Sclerosperma_profizianum	Podococcus_barteri)	((Reinhardtia_latisecta	(((Bactris_major	Serenoa_repens)	Nypa_fruticans)	Chamaedorea_seifrizii))	(Elaeis_oleifera	Elaeis_guineensis))))	(Geonoma_undata	(Dictyosperma_album	Pelagodoxa_henryana))))))	Roystonea_regia)	Kingia_australis);
(((((Orania_palindan	((Kentiopsis_piersoniorum	Serenoa_repens)	Manicaria_saccifera))	(Attalea_speciosa	(((Nypa_fruticans	Phoenix_dactylifera)	((((((((Sabal_domingensis	Chamaedorea_seifrizii)	(Elaeis_oleifera	Elaeis_guineensis))	Reinhardtia_latisecta)	Dictyosperma_album)	Sclerosperma_profizianum)	Podococcus_barteri)	Pelagodoxa_henryana)	Geonoma_undata))	Bactris_major)))	(Reinhardtia_paiewonskiana	Reinhardtia_simplex))	Roystonea_regia)	Kingia_australis);
((Kentiopsis_piersoniorum	(Roystonea_regia	((((Reinhardtia_paiewonskiana	Reinhardtia_simplex)	Attalea_speciosa)	Manicaria_saccifera)	(Orania_palindan	(((Nypa_fruticans	Chamaedorea_seifrizii)	Serenoa_repens)	(((Dictyosperma_album	Bactris_major)	Reinhardtia_latisecta)	(Pelagodoxa_henryana	((((Podococcus_barteri	Elaeis_oleifera)	(Phoenix_dactylifera	Sabal_domingensis))	(Geonoma_undata	Sclerosperma_profizianum))	Elaeis_guineensis))))))))	Kingia_australis);
((Roystonea_regia	((Attalea_speciosa	((Phoenix_dactylifera	(Geonoma_undata	((((Elaeis_guineensis	Elaeis_oleifera)	(Podococcus_barteri	Sclerosperma_profizianum))	((Chamaedorea_seifrizii	(Serenoa_repens	Nypa_fruticans))	((Reinhardtia_latisecta	Dictyosperma_album)	Bactris_major)))	Pelagodoxa_henryana)))	Sabal_domingensis))	(((Reinhardtia_paiewonskiana	Reinhardtia_simplex)	Manicaria_saccifera)	(Orania_palindan	Kentiopsis_piersoniorum))))	Kingia_australis);
((((Manicaria_saccifera	((Kentiopsis_piersoniorum	((Phoenix_dactylifera	(Geonoma_undata	((((Elaeis_guineensis	Elaeis_oleifera)	(Podococcus_barteri	Sclerosperma_profizianum))	((Chamaedorea_seifrizii	(Nypa_fruticans	(Serenoa_repens	Bactris_major)))	(Reinhardtia_latisecta	Dictyosperma_album)))	Pelagodoxa_henryana)))	Sabal_domingensis))	Roystonea_regia))	(Orania_palindan	(Reinhardtia_paiewonskiana	Reinhardtia_simplex)))	Attalea_speciosa)	Kingia_australis);
((Kentiopsis_piersoniorum	((((((((Elaeis_guineensis	Elaeis_oleifera)	((Chamaedorea_seifrizii	(Nypa_fruticans	Serenoa_repens))	(Reinhardtia_latisecta	Bactris_major)))	(Sclerosperma_profizianum	Podococcus_barteri))	((Phoenix_dactylifera	Sabal_domingensis)	((Dictyosperma_album	Pelagodoxa_henryana)	Geonoma_undata)))	Attalea_speciosa)	(Orania_palindan	(Reinhardtia_paiewonskiana	Reinhardtia_simplex)))	Roystonea_regia)	Manicaria_saccifera))	Kingia_australis);
((Roystonea_regia	((Manicaria_saccifera	Kentiopsis_piersoniorum)	((((Podococcus_barteri	((((((Nypa_fruticans	Serenoa_repens)	Bactris_major)	Chamaedorea_seifrizii)	(Reinhardtia_latisecta	Dictyosperma_album))	Pelagodoxa_henryana)	(Geonoma_undata	((Sabal_domingensis	(Elaeis_guineensis	Elaeis_oleifera))	Phoenix_dactylifera))))	Sclerosperma_profizianum)	Attalea_speciosa)	(Orania_palindan	(Reinhardtia_paiewonskiana	Reinhardtia_simplex)))))	Kingia_australis);
((Roystonea_regia	((Manicaria_saccifera	((((Reinhardtia_paiewonskiana	Reinhardtia_simplex)	Attalea_speciosa)	Orania_palindan)	Kentiopsis_piersoniorum))	((Phoenix_dactylifera	Sabal_domingensis)	((Geonoma_undata	(Dictyosperma_album	Pelagodoxa_henryana))	((Sclerosperma_profizianum	Podococcus_barteri)	((Elaeis_guineensis	Elaeis_oleifera)	(((Nypa_fruticans	Serenoa_repens)	Chamaedorea_seifrizii)	(Reinhardtia_latisecta	Bactris_major))))))))	Kingia_australis);
((Roystonea_regia	(Bactris_major	(Manicaria_saccifera	((((Nypa_fruticans	(Serenoa_repens	Chamaedorea_seifrizii))	(Reinhardtia_latisecta	((Sclerosperma_profizianum	Podococcus_barteri)	((Geonoma_undata	(Dictyosperma_album	Pelagodoxa_henryana))	((Sabal_domingensis	(Elaeis_guineensis	Elaeis_oleifera))	Phoenix_dactylifera)))))	(Orania_palindan	((Reinhardtia_paiewonskiana	Reinhardtia_simplex)	Attalea_speciosa)))	Kentiopsis_piersoniorum))))	Kingia_australis);
((Roystonea_regia	((Manicaria_saccifera	((Bactris_major	(Serenoa_repens	(Chamaedorea_seifrizii	(Nypa_fruticans	(((Podococcus_barteri	Phoenix_dactylifera)	((Sclerosperma_profizianum	(Geonoma_undata	(Dictyosperma_album	Pelagodoxa_henryana)))	((Elaeis_guineensis	Elaeis_oleifera)	Sabal_domingensis)))	Reinhardtia_latisecta)))))	Kentiopsis_piersoniorum))	(Orania_palindan	((Reinhardtia_paiewonskiana	Reinhardtia_simplex)	Attalea_speciosa))))	Kingia_australis);
((Roystonea_regia	((Kentiopsis_piersoniorum	Manicaria_saccifera)	(((Reinhardtia_paiewonskiana	Reinhardtia_simplex)	Orania_palindan)	((((((Elaeis_oleifera	Elaeis_guineensis)	((Chamaedorea_seifrizii	(Nypa_fruticans	(Bactris_major	Serenoa_repens)))	Reinhardtia_latisecta))	(Podococcus_barteri	Sclerosperma_profizianum))	(Geonoma_undata	(Dictyosperma_album	Pelagodoxa_henryana)))	(Sabal_domingensis	Phoenix_dactylifera))	Attalea_speciosa))))	Kingia_australis);
((Roystonea_regia	(((Manicaria_saccifera	(Reinhardtia_paiewonskiana	Reinhardtia_simplex))	(Kentiopsis_piersoniorum	Orania_palindan))	((((Reinhardtia_latisecta	((Elaeis_oleifera	((Pelagodoxa_henryana	Dictyosperma_album)	Geonoma_undata))	Elaeis_guineensis))	(Podococcus_barteri	Sclerosperma_profizianum))	((Chamaedorea_seifrizii	(Nypa_fruticans	Serenoa_repens))	((Sabal_domingensis	Phoenix_dactylifera)	Bactris_major)))	Attalea_speciosa)))	Kingia_australis);
((Roystonea_regia	((Orania_palindan	(Attalea_speciosa	(Reinhardtia_paiewonskiana	Reinhardtia_simplex)))	((Kentiopsis_piersoniorum	((((Elaeis_oleifera	Elaeis_guineensis)	(Reinhardtia_latisecta	(Podococcus_barteri	Sclerosperma_profizianum)))	((Pelagodoxa_henryana	Dictyosperma_album)	Geonoma_undata))	(((Nypa_fruticans	Serenoa_repens)	(Chamaedorea_seifrizii	Bactris_major))	(Sabal_domingensis	Phoenix_dactylifera))))	Manicaria_saccifera)))	Kingia_australis);
((Roystonea_regia	(((Attalea_speciosa	Orania_palindan)	(Reinhardtia_paiewonskiana	Reinhardtia_simplex))	(((Bactris_major	(((Nypa_fruticans	Chamaedorea_seifrizii)	((((((Pelagodoxa_henryana	Dictyosperma_album)	Geonoma_undata)	(Podococcus_barteri	Sclerosperma_profizianum))	(Elaeis_oleifera	Elaeis_guineensis))	(Sabal_domingensis	Phoenix_dactylifera))	Reinhardtia_latisecta))	Serenoa_repens))	Kentiopsis_piersoniorum)	Manicaria_saccifera)))	Kingia_australis);
(((((Sabal_domingensis	Phoenix_dactylifera)	(Pelagodoxa_henryana	(Geonoma_undata	(((Dictyosperma_album	(Podococcus_barteri	Sclerosperma_profizianum))	(Elaeis_oleifera	Elaeis_guineensis))	(Reinhardtia_latisecta	(Bactris_major	((Serenoa_repens	Nypa_fruticans)	Chamaedorea_seifrizii)))))))	((Orania_palindan	(Attalea_speciosa	(Reinhardtia_paiewonskiana	Reinhardtia_simplex)))	(Roystonea_regia	Manicaria_saccifera)))	Kentiopsis_piersoniorum)	Kingia_australis);
((((((Phoenix_dactylifera	(((Pelagodoxa_henryana	Dictyosperma_album)	Geonoma_undata)	(((Podococcus_barteri	Sclerosperma_profizianum)	(Elaeis_oleifera	Elaeis_guineensis))	(Reinhardtia_latisecta	((Serenoa_repens	(Bactris_major	Nypa_fruticans))	Chamaedorea_seifrizii)))))	Sabal_domingensis)	(Manicaria_saccifera	Roystonea_regia))	((Attalea_speciosa	Orania_palindan)	(Reinhardtia_paiewonskiana	Reinhardtia_simplex)))	Kentiopsis_piersoniorum)	Kingia_australis);
(((Attalea_speciosa	(Pelagodoxa_henryana	(Phoenix_dactylifera	(((((Podococcus_barteri	Sclerosperma_profizianum)	(Elaeis_oleifera	Elaeis_guineensis))	((Dictyosperma_album	Reinhardtia_latisecta)	((Serenoa_repens	(Bactris_major	Nypa_fruticans))	Chamaedorea_seifrizii)))	Sabal_domingensis)	Geonoma_undata))))	((((Orania_palindan	Kentiopsis_piersoniorum)	Manicaria_saccifera)	Roystonea_regia)	(Reinhardtia_paiewonskiana	Reinhardtia_simplex)))	Kingia_australis);
((Roystonea_regia	((Attalea_speciosa	((Sabal_domingensis	Phoenix_dactylifera)	((Pelagodoxa_henryana	(((Podococcus_barteri	Sclerosperma_profizianum)	(Elaeis_oleifera	Elaeis_guineensis))	(((Bactris_major	((Serenoa_repens	Nypa_fruticans)	Chamaedorea_seifrizii))	Reinhardtia_latisecta)	Dictyosperma_album)))	Geonoma_undata)))	(Orania_palindan	(Manicaria_saccifera	((Reinhardtia_paiewonskiana	Reinhardtia_simplex)	Kentiopsis_piersoniorum)))))	Kingia_australis);
((((Phoenix_dactylifera	(((Podococcus_barteri	(Sabal_domingensis	(Elaeis_oleifera	Elaeis_guineensis)))	((((Nypa_fruticans	(Serenoa_repens	Bactris_major))	Chamaedorea_seifrizii)	Reinhardtia_latisecta)	Sclerosperma_profizianum))	(Geonoma_undata	(Pelagodoxa_henryana	Dictyosperma_album))))	Attalea_speciosa)	(Orania_palindan	(((Roystonea_regia	Kentiopsis_piersoniorum)	Manicaria_saccifera)	(Reinhardtia_paiewonskiana	Reinhardtia_simplex))))	Kingia_australis);
((Roystonea_regia	(Manicaria_saccifera	((((Reinhardtia_paiewonskiana	Reinhardtia_simplex)	Orania_palindan)	Attalea_speciosa)	(((((((Podococcus_barteri	Sclerosperma_profizianum)	(Dictyosperma_album	(((Nypa_fruticans	(Serenoa_repens	Bactris_major))	Chamaedorea_seifrizii)	Reinhardtia_latisecta)))	(Elaeis_guineensis	Elaeis_oleifera))	Pelagodoxa_henryana)	Geonoma_undata)	(Sabal_domingensis	Phoenix_dactylifera))	Kentiopsis_piersoniorum))))	Kingia_australis);
((Kentiopsis_piersoniorum	((Reinhardtia_simplex	Reinhardtia_paiewonskiana)	((Orania_palindan	(Manicaria_saccifera	Roystonea_regia))	(Attalea_speciosa	(Pelagodoxa_henryana	((Geonoma_undata	((Elaeis_oleifera	Elaeis_guineensis)	((Podococcus_barteri	((Dictyosperma_album	Reinhardtia_latisecta)	(Chamaedorea_seifrizii	((Bactris_major	Nypa_fruticans)	Serenoa_repens))))	Sclerosperma_profizianum)))	(Sabal_domingensis	Phoenix_dactylifera)))))))	Kingia_australis);
(((((Orania_palindan	Reinhardtia_paiewonskiana)	Reinhardtia_simplex)	(Attalea_speciosa	(((Reinhardtia_latisecta	((Chamaedorea_seifrizii	(Nypa_fruticans	Serenoa_repens))	Bactris_major))	((((Pelagodoxa_henryana	Dictyosperma_album)	Geonoma_undata)	(Sabal_domingensis	(Elaeis_oleifera	Elaeis_guineensis)))	(Podococcus_barteri	Phoenix_dactylifera)))	Sclerosperma_profizianum)))	((Manicaria_saccifera	Roystonea_regia)	Kentiopsis_piersoniorum))	Kingia_australis);
((((Attalea_speciosa	(Orania_palindan	((Reinhardtia_paiewonskiana	Reinhardtia_simplex)	(((Reinhardtia_latisecta	(((Bactris_major	Chamaedorea_seifrizii)	Serenoa_repens)	Nypa_fruticans))	((((Pelagodoxa_henryana	Dictyosperma_album)	Geonoma_undata)	(Sabal_domingensis	(Elaeis_oleifera	Elaeis_guineensis)))	(Podococcus_barteri	Phoenix_dactylifera)))	Sclerosperma_profizianum))))	(Manicaria_saccifera	Roystonea_regia))	Kentiopsis_piersoniorum)	Kingia_australis);
((Roystonea_regia	(((Kentiopsis_piersoniorum	Bactris_major)	((Reinhardtia_paiewonskiana	Reinhardtia_simplex)	((Attalea_speciosa	(((((((Sabal_domingensis	Phoenix_dactylifera)	Geonoma_undata)	(Pelagodoxa_henryana	Dictyosperma_album))	(Elaeis_guineensis	Elaeis_oleifera))	(Reinhardtia_latisecta	(Chamaedorea_seifrizii	(Serenoa_repens	Nypa_fruticans))))	Podococcus_barteri)	Sclerosperma_profizianum))	Orania_palindan)))	Manicaria_saccifera))	Kingia_australis);
((Podococcus_barteri	(Sclerosperma_profizianum	((((((Orania_palindan	(((Manicaria_saccifera	Roystonea_regia)	Kentiopsis_piersoniorum)	(Reinhardtia_paiewonskiana	Reinhardtia_simplex)))	Attalea_speciosa)	(Sabal_domingensis	Phoenix_dactylifera))	(Geonoma_undata	(Pelagodoxa_henryana	Dictyosperma_album)))	(Elaeis_guineensis	Elaeis_oleifera))	(Reinhardtia_latisecta	(Chamaedorea_seifrizii	((Bactris_major	Nypa_fruticans)	Serenoa_repens))))))	Kingia_australis);
((((Roystonea_regia	((Attalea_speciosa	Orania_palindan)	(Manicaria_saccifera	(Reinhardtia_paiewonskiana	Reinhardtia_simplex))))	(Pelagodoxa_henryana	(Phoenix_dactylifera	((((((Dictyosperma_album	Reinhardtia_latisecta)	(Chamaedorea_seifrizii	((Bactris_major	Nypa_fruticans)	Serenoa_repens)))	(Podococcus_barteri	Sclerosperma_profizianum))	(Elaeis_guineensis	Elaeis_oleifera))	Sabal_domingensis)	Geonoma_undata))))	Kentiopsis_piersoniorum)	Kingia_australis);
((((Manicaria_saccifera	Roystonea_regia)	((Orania_palindan	(Reinhardtia_paiewonskiana	Reinhardtia_simplex))	((Sclerosperma_profizianum	(((((Elaeis_guineensis	Elaeis_oleifera)	(Sabal_domingensis	Phoenix_dactylifera))	(Pelagodoxa_henryana	((Dictyosperma_album	Reinhardtia_latisecta)	(Chamaedorea_seifrizii	((Nypa_fruticans	Bactris_major)	Serenoa_repens)))))	Geonoma_undata)	Podococcus_barteri))	Attalea_speciosa)))	Kentiopsis_piersoniorum)	Kingia_australis);
((Roystonea_regia	(Kentiopsis_piersoniorum	((((Bactris_major	Attalea_speciosa)	(Orania_palindan	(Reinhardtia_simplex	Reinhardtia_paiewonskiana)))	Manicaria_saccifera)	((((Chamaedorea_seifrizii	(Nypa_fruticans	Serenoa_repens))	((Elaeis_oleifera	Elaeis_guineensis)	(Reinhardtia_latisecta	(Podococcus_barteri	Sclerosperma_profizianum))))	Phoenix_dactylifera)	(Sabal_domingensis	((Dictyosperma_album	Pelagodoxa_henryana)	Geonoma_undata))))))	Kingia_australis);
((Roystonea_regia	(Manicaria_saccifera	((Kentiopsis_piersoniorum	(Reinhardtia_simplex	Reinhardtia_paiewonskiana))	((Attalea_speciosa	(Phoenix_dactylifera	((((Dictyosperma_album	((Reinhardtia_latisecta	(Chamaedorea_seifrizii	(Nypa_fruticans	Serenoa_repens)))	((Elaeis_oleifera	Elaeis_guineensis)	(Podococcus_barteri	Sclerosperma_profizianum))))	(Bactris_major	Geonoma_undata))	Pelagodoxa_henryana)	Sabal_domingensis)))	Orania_palindan))))	Kingia_australis);
((Roystonea_regia	((Manicaria_saccifera	((((((Chamaedorea_seifrizii	((Bactris_major	Nypa_fruticans)	Serenoa_repens))	(Elaeis_oleifera	Elaeis_guineensis))	Sclerosperma_profizianum)	(Reinhardtia_latisecta	Podococcus_barteri))	(Geonoma_undata	(Dictyosperma_album	Pelagodoxa_henryana)))	(Sabal_domingensis	Phoenix_dactylifera)))	(((Reinhardtia_simplex	Reinhardtia_paiewonskiana)	Attalea_speciosa)	(Orania_palindan	Kentiopsis_piersoniorum))))	Kingia_australis);
((Roystonea_regia	(((Reinhardtia_paiewonskiana	Reinhardtia_simplex)	Manicaria_saccifera)	(((((Sabal_domingensis	(Elaeis_oleifera	Elaeis_guineensis))	(((Reinhardtia_latisecta	(Chamaedorea_seifrizii	(Serenoa_repens	(Nypa_fruticans	Bactris_major))))	((Dictyosperma_album	Pelagodoxa_henryana)	Geonoma_undata))	((Podococcus_barteri	Sclerosperma_profizianum)	Phoenix_dactylifera)))	Attalea_speciosa)	Kentiopsis_piersoniorum)	Orania_palindan)))	Kingia_australis);
((((Roystonea_regia	(((Reinhardtia_paiewonskiana	Reinhardtia_simplex)	Orania_palindan)	((Sabal_domingensis	(Phoenix_dactylifera	(((Dictyosperma_album	Pelagodoxa_henryana)	Geonoma_undata)	(((Reinhardtia_latisecta	(Chamaedorea_seifrizii	(Nypa_fruticans	(Bactris_major	Serenoa_repens))))	(Elaeis_guineensis	Elaeis_oleifera))	(Podococcus_barteri	Sclerosperma_profizianum)))))	Attalea_speciosa)))	Manicaria_saccifera)	Kentiopsis_piersoniorum)	Kingia_australis);
(((Manicaria_saccifera	(((((((Dictyosperma_album	((Reinhardtia_latisecta	(Chamaedorea_seifrizii	(Nypa_fruticans	Serenoa_repens)))	Bactris_major))	((Elaeis_guineensis	Elaeis_oleifera)	(Podococcus_barteri	Sclerosperma_profizianum)))	Pelagodoxa_henryana)	Geonoma_undata)	(Sabal_domingensis	Phoenix_dactylifera))	Kentiopsis_piersoniorum)	(((Reinhardtia_paiewonskiana	Reinhardtia_simplex)	Orania_palindan)	Attalea_speciosa)))	Roystonea_regia)	Kingia_australis);
(((((Attalea_speciosa	(((Chamaedorea_seifrizii	(Nypa_fruticans	(Serenoa_repens	Bactris_major)))	(((Elaeis_guineensis	Elaeis_oleifera)	((Podococcus_barteri	Sclerosperma_profizianum)	Reinhardtia_latisecta))	((Pelagodoxa_henryana	Dictyosperma_album)	Geonoma_undata)))	(Sabal_domingensis	Phoenix_dactylifera)))	((Reinhardtia_paiewonskiana	Reinhardtia_simplex)	Manicaria_saccifera))	(Kentiopsis_piersoniorum	Orania_palindan))	Roystonea_regia)	Kingia_australis);
((Kentiopsis_piersoniorum	((Manicaria_saccifera	(Roystonea_regia	(Pelagodoxa_henryana	(((Phoenix_dactylifera	Sabal_domingensis)	((Elaeis_guineensis	(Podococcus_barteri	Elaeis_oleifera))	(((((Serenoa_repens	Nypa_fruticans)	Bactris_major)	Chamaedorea_seifrizii)	(Dictyosperma_album	Reinhardtia_latisecta))	Sclerosperma_profizianum)))	Geonoma_undata))))	(Orania_palindan	(Attalea_speciosa	(Reinhardtia_paiewonskiana	Reinhardtia_simplex)))))	Kingia_australis);
((Kentiopsis_piersoniorum	((Orania_palindan	((Roystonea_regia	((Serenoa_repens	((Nypa_fruticans	((Bactris_major	((Elaeis_guineensis	(((Podococcus_barteri	Sclerosperma_profizianum)	((Dictyosperma_album	Pelagodoxa_henryana)	Geonoma_undata))	Elaeis_oleifera))	(Sabal_domingensis	Phoenix_dactylifera)))	Reinhardtia_latisecta))	Chamaedorea_seifrizii))	Attalea_speciosa))	Manicaria_saccifera))	(Reinhardtia_paiewonskiana	Reinhardtia_simplex)))	Kingia_australis);
((Roystonea_regia	((Kentiopsis_piersoniorum	(Serenoa_repens	(Nypa_fruticans	((((((Dictyosperma_album	Pelagodoxa_henryana)	Geonoma_undata)	(((Elaeis_oleifera	Elaeis_guineensis)	Sabal_domingensis)	(Podococcus_barteri	Sclerosperma_profizianum)))	Phoenix_dactylifera)	Reinhardtia_latisecta)	(Bactris_major	Chamaedorea_seifrizii)))))	(Manicaria_saccifera	((Reinhardtia_paiewonskiana	Reinhardtia_simplex)	(Orania_palindan	Attalea_speciosa)))))	Kingia_australis);
((Roystonea_regia	((Kentiopsis_piersoniorum	(Serenoa_repens	((Bactris_major	Nypa_fruticans)	((((Podococcus_barteri	Sclerosperma_profizianum)	((Elaeis_oleifera	((Sabal_domingensis	Phoenix_dactylifera)	((Dictyosperma_album	Pelagodoxa_henryana)	Geonoma_undata)))	Elaeis_guineensis))	Reinhardtia_latisecta)	Chamaedorea_seifrizii))))	(Manicaria_saccifera	((Reinhardtia_paiewonskiana	Reinhardtia_simplex)	(Orania_palindan	Attalea_speciosa)))))	Kingia_australis);
((((Serenoa_repens	((Bactris_major	Nypa_fruticans)	(((((((Dictyosperma_album	Pelagodoxa_henryana)	Geonoma_undata)	Phoenix_dactylifera)	Sabal_domingensis)	((Elaeis_guineensis	Elaeis_oleifera)	(Podococcus_barteri	Sclerosperma_profizianum)))	Reinhardtia_latisecta)	Chamaedorea_seifrizii)))	(Manicaria_saccifera	(Roystonea_regia	((Attalea_speciosa	(Reinhardtia_paiewonskiana	Reinhardtia_simplex))	Orania_palindan))))	Kentiopsis_piersoniorum)	Kingia_australis);
((Roystonea_regia	(((Attalea_speciosa	(Reinhardtia_paiewonskiana	Reinhardtia_simplex))	Orania_palindan)	((Kentiopsis_piersoniorum	((Phoenix_dactylifera	Sabal_domingensis)	(((Elaeis_oleifera	((Podococcus_barteri	Sclerosperma_profizianum)	Elaeis_guineensis))	(Reinhardtia_latisecta	((Chamaedorea_seifrizii	Bactris_major)	(Serenoa_repens	Nypa_fruticans))))	((Dictyosperma_album	Pelagodoxa_henryana)	Geonoma_undata))))	Manicaria_saccifera)))	Kingia_australis);
((Roystonea_regia	(((Serenoa_repens	Kentiopsis_piersoniorum)	Manicaria_saccifera)	((Orania_palindan	(Reinhardtia_simplex	Reinhardtia_paiewonskiana))	((Sclerosperma_profizianum	((((((Pelagodoxa_henryana	((Nypa_fruticans	Chamaedorea_seifrizii)	((Reinhardtia_latisecta	Dictyosperma_album)	Bactris_major)))	Geonoma_undata)	Elaeis_guineensis)	Elaeis_oleifera)	(Sabal_domingensis	Phoenix_dactylifera))	Podococcus_barteri))	Attalea_speciosa))))	Kingia_australis);
((Roystonea_regia	(((Kentiopsis_piersoniorum	((((Geonoma_undata	(Pelagodoxa_henryana	Dictyosperma_album))	(((Elaeis_guineensis	Elaeis_oleifera)	(Podococcus_barteri	Sclerosperma_profizianum))	(Reinhardtia_latisecta	(Chamaedorea_seifrizii	(Bactris_major	Nypa_fruticans)))))	(Sabal_domingensis	Phoenix_dactylifera))	Serenoa_repens))	Manicaria_saccifera)	(Orania_palindan	(Attalea_speciosa	(Reinhardtia_simplex	Reinhardtia_paiewonskiana)))))	Kingia_australis);
((Kentiopsis_piersoniorum	(Serenoa_repens	(((Manicaria_saccifera	((Orania_palindan	(Reinhardtia_simplex	Reinhardtia_paiewonskiana))	Attalea_speciosa))	Roystonea_regia)	(((Sabal_domingensis	(Elaeis_guineensis	Elaeis_oleifera))	((Pelagodoxa_henryana	(Podococcus_barteri	Sclerosperma_profizianum))	(Phoenix_dactylifera	(Dictyosperma_album	((Reinhardtia_latisecta	(Chamaedorea_seifrizii	Nypa_fruticans))	Bactris_major)))))	Geonoma_undata))))	Kingia_australis);
((Roystonea_regia	((Phoenix_dactylifera	(Geonoma_undata	((((Podococcus_barteri	Sclerosperma_profizianum)	(Pelagodoxa_henryana	(Reinhardtia_latisecta	Dictyosperma_album)))	(Sabal_domingensis	((Elaeis_guineensis	Elaeis_oleifera)	(Chamaedorea_seifrizii	Bactris_major))))	Nypa_fruticans)))	((Kentiopsis_piersoniorum	Serenoa_repens)	(((Orania_palindan	Attalea_speciosa)	(Reinhardtia_simplex	Reinhardtia_paiewonskiana))	Manicaria_saccifera))))	Kingia_australis);
(((Roystonea_regia	(((Orania_palindan	(Attalea_speciosa	(Sabal_domingensis	(Phoenix_dactylifera	(((Geonoma_undata	Pelagodoxa_henryana)	Dictyosperma_album)	((((Chamaedorea_seifrizii	Bactris_major)	Nypa_fruticans)	Reinhardtia_latisecta)	((Elaeis_guineensis	Elaeis_oleifera)	(Sclerosperma_profizianum	Podococcus_barteri))))))))	(Serenoa_repens	(Reinhardtia_simplex	Reinhardtia_paiewonskiana)))	Manicaria_saccifera))	Kentiopsis_piersoniorum)	Kingia_australis);
(((Roystonea_regia	(((Orania_palindan	(Attalea_speciosa	(Sabal_domingensis	(Phoenix_dactylifera	(((Geonoma_undata	Pelagodoxa_henryana)	Dictyosperma_album)	((((Chamaedorea_seifrizii	Bactris_major)	Nypa_fruticans)	Reinhardtia_latisecta)	((Elaeis_guineensis	Elaeis_oleifera)	(Sclerosperma_profizianum	Podococcus_barteri))))))))	(Serenoa_repens	(Reinhardtia_simplex	Reinhardtia_paiewonskiana)))	Manicaria_saccifera))	Kentiopsis_piersoniorum)	Kingia_australis);
((Roystonea_regia	((Manicaria_saccifera	(Kentiopsis_piersoniorum	Serenoa_repens))	((Orania_palindan	(Reinhardtia_simplex	Reinhardtia_paiewonskiana))	(Attalea_speciosa	(((Phoenix_dactylifera	Podococcus_barteri)	((Sabal_domingensis	(((Chamaedorea_seifrizii	Bactris_major)	Nypa_fruticans)	Reinhardtia_latisecta))	((Elaeis_oleifera	(Geonoma_undata	(Pelagodoxa_henryana	Dictyosperma_album)))	Elaeis_guineensis)))	Sclerosperma_profizianum)))))	Kingia_australis);
((Roystonea_regia	((Manicaria_saccifera	(Kentiopsis_piersoniorum	Serenoa_repens))	((Orania_palindan	(Reinhardtia_simplex	Reinhardtia_paiewonskiana))	(Attalea_speciosa	(Phoenix_dactylifera	(Sabal_domingensis	((Geonoma_undata	(Pelagodoxa_henryana	Dictyosperma_album))	(((Elaeis_oleifera	Elaeis_guineensis)	Podococcus_barteri)	((((Chamaedorea_seifrizii	Bactris_major)	Nypa_fruticans)	Reinhardtia_latisecta)	Sclerosperma_profizianum)))))))))	Kingia_australis);
((Roystonea_regia	((((((Chamaedorea_seifrizii	Nypa_fruticans)	(Reinhardtia_latisecta	(((Podococcus_barteri	Sclerosperma_profizianum)	(Sabal_domingensis	(Elaeis_oleifera	Elaeis_guineensis)))	(Phoenix_dactylifera	(Geonoma_undata	(Pelagodoxa_henryana	Dictyosperma_album))))))	Serenoa_repens)	Kentiopsis_piersoniorum)	Bactris_major)	(Manicaria_saccifera	((Attalea_speciosa	(Reinhardtia_simplex	Reinhardtia_paiewonskiana))	Orania_palindan))))	Kingia_australis);
((Roystonea_regia	(Manicaria_saccifera	(((Kentiopsis_piersoniorum	((Phoenix_dactylifera	Sabal_domingensis)	((((Podococcus_barteri	(((Serenoa_repens	(Chamaedorea_seifrizii	Bactris_major))	Nypa_fruticans)	Reinhardtia_latisecta))	Sclerosperma_profizianum)	(Geonoma_undata	(Pelagodoxa_henryana	Dictyosperma_album)))	(Elaeis_oleifera	Elaeis_guineensis))))	(Reinhardtia_simplex	Reinhardtia_paiewonskiana))	(Attalea_speciosa	Orania_palindan))))	Kingia_australis);
((Attalea_speciosa	(((Sabal_domingensis	Phoenix_dactylifera)	(((Reinhardtia_latisecta	((Nypa_fruticans	(Serenoa_repens	Bactris_major))	Chamaedorea_seifrizii))	((Podococcus_barteri	Sclerosperma_profizianum)	(Elaeis_oleifera	Elaeis_guineensis)))	((Pelagodoxa_henryana	Dictyosperma_album)	Geonoma_undata)))	((Roystonea_regia	(Manicaria_saccifera	(Reinhardtia_paiewonskiana	Reinhardtia_simplex)))	(Kentiopsis_piersoniorum	Orania_palindan))))	Kingia_australis);
((Attalea_speciosa	(((Sabal_domingensis	Phoenix_dactylifera)	(((Reinhardtia_latisecta	((Nypa_fruticans	(Serenoa_repens	Bactris_major))	Chamaedorea_seifrizii))	((Podococcus_barteri	Sclerosperma_profizianum)	(Elaeis_oleifera	Elaeis_guineensis)))	((Pelagodoxa_henryana	Dictyosperma_album)	Geonoma_undata)))	((Roystonea_regia	(Manicaria_saccifera	(Reinhardtia_paiewonskiana	Reinhardtia_simplex)))	(Kentiopsis_piersoniorum	Orania_palindan))))	Kingia_australis);
(((Reinhardtia_paiewonskiana	Reinhardtia_simplex)	(((Kentiopsis_piersoniorum	(Roystonea_regia	Manicaria_saccifera))	(Attalea_speciosa	((Bactris_major	Serenoa_repens)	((Chamaedorea_seifrizii	(((Podococcus_barteri	Sclerosperma_profizianum)	((((Pelagodoxa_henryana	Dictyosperma_album)	Geonoma_undata)	(Sabal_domingensis	Phoenix_dactylifera))	(Elaeis_oleifera	Elaeis_guineensis)))	Reinhardtia_latisecta))	Nypa_fruticans))))	Orania_palindan))	Kingia_australis);
((Roystonea_regia	((((Elaeis_guineensis	(((Pelagodoxa_henryana	(Reinhardtia_latisecta	Dictyosperma_album))	Geonoma_undata)	Sclerosperma_profizianum))	(Podococcus_barteri	Elaeis_oleifera))	(Sabal_domingensis	Phoenix_dactylifera))	((Kentiopsis_piersoniorum	(Serenoa_repens	(Chamaedorea_seifrizii	(Bactris_major	Nypa_fruticans))))	((Orania_palindan	(Attalea_speciosa	(Reinhardtia_paiewonskiana	Reinhardtia_simplex)))	Manicaria_saccifera))))	Kingia_australis);
((Roystonea_regia	(Manicaria_saccifera	((Attalea_speciosa	((Geonoma_undata	((((Dictyosperma_album	Reinhardtia_latisecta)	(Podococcus_barteri	Sclerosperma_profizianum))	(Elaeis_oleifera	Elaeis_guineensis))	Pelagodoxa_henryana))	(Sabal_domingensis	Phoenix_dactylifera)))	(Orania_palindan	((Reinhardtia_paiewonskiana	Reinhardtia_simplex)	(Kentiopsis_piersoniorum	((Serenoa_repens	(Chamaedorea_seifrizii	Nypa_fruticans))	Bactris_major)))))))	Kingia_australis);
((Roystonea_regia	((Reinhardtia_paiewonskiana	Reinhardtia_simplex)	((Orania_palindan	((Attalea_speciosa	(((((Reinhardtia_latisecta	(Podococcus_barteri	Sclerosperma_profizianum))	(Elaeis_oleifera	Elaeis_guineensis))	Phoenix_dactylifera)	((Dictyosperma_album	Pelagodoxa_henryana)	Geonoma_undata))	Sabal_domingensis))	(Kentiopsis_piersoniorum	((Bactris_major	Serenoa_repens)	(Chamaedorea_seifrizii	Nypa_fruticans)))))	Manicaria_saccifera)))	Kingia_australis);
((Roystonea_regia	((Reinhardtia_paiewonskiana	Reinhardtia_simplex)	((Orania_palindan	((Attalea_speciosa	(((((Reinhardtia_latisecta	(Podococcus_barteri	Sclerosperma_profizianum))	(Elaeis_oleifera	Elaeis_guineensis))	Phoenix_dactylifera)	((Dictyosperma_album	Pelagodoxa_henryana)	Geonoma_undata))	Sabal_domingensis))	(Kentiopsis_piersoniorum	((Bactris_major	Serenoa_repens)	(Chamaedorea_seifrizii	Nypa_fruticans)))))	Manicaria_saccifera)))	Kingia_australis);
(((Attalea_speciosa	((((((Dictyosperma_album	Pelagodoxa_henryana)	Geonoma_undata)	(Sabal_domingensis	(Elaeis_oleifera	Elaeis_guineensis)))	Phoenix_dactylifera)	(Podococcus_barteri	Sclerosperma_profizianum))	((Serenoa_repens	(Nypa_fruticans	(Chamaedorea_seifrizii	Bactris_major)))	Reinhardtia_latisecta)))	((((Kentiopsis_piersoniorum	Orania_palindan)	Manicaria_saccifera)	Roystonea_regia)	(Reinhardtia_paiewonskiana	Reinhardtia_simplex)))	Kingia_australis);
((Roystonea_regia	(((Orania_palindan	((Reinhardtia_paiewonskiana	Reinhardtia_simplex)	(Attalea_speciosa	(Sclerosperma_profizianum	((((((Dictyosperma_album	((Chamaedorea_seifrizii	(Serenoa_repens	Nypa_fruticans))	(Reinhardtia_latisecta	Bactris_major)))	Sabal_domingensis)	Geonoma_undata)	Elaeis_guineensis)	(Elaeis_oleifera	(Phoenix_dactylifera	Podococcus_barteri)))	Pelagodoxa_henryana)))))	Manicaria_saccifera)	Kentiopsis_piersoniorum))	Kingia_australis);
((Roystonea_regia	(((((((Podococcus_barteri	(Sabal_domingensis	(Elaeis_guineensis	Elaeis_oleifera)))	(((Bactris_major	(Serenoa_repens	Nypa_fruticans))	Chamaedorea_seifrizii)	Reinhardtia_latisecta))	Sclerosperma_profizianum)	(Geonoma_undata	(Pelagodoxa_henryana	Dictyosperma_album)))	Phoenix_dactylifera)	Manicaria_saccifera)	((Orania_palindan	(Attalea_speciosa	(Reinhardtia_paiewonskiana	Reinhardtia_simplex)))	Kentiopsis_piersoniorum)))	Kingia_australis);
((Roystonea_regia	(((Orania_palindan	(Manicaria_saccifera	((Reinhardtia_simplex	Reinhardtia_paiewonskiana)	Kentiopsis_piersoniorum)))	((Sabal_domingensis	(Elaeis_oleifera	Elaeis_guineensis))	(((((Pelagodoxa_henryana	Dictyosperma_album)	Geonoma_undata)	Reinhardtia_latisecta)	((Phoenix_dactylifera	Bactris_major)	(Sclerosperma_profizianum	Podococcus_barteri)))	(Chamaedorea_seifrizii	(Serenoa_repens	Nypa_fruticans)))))	Attalea_speciosa))	Kingia_australis);
((Roystonea_regia	((((Reinhardtia_simplex	Reinhardtia_paiewonskiana)	Manicaria_saccifera)	Orania_palindan)	((Attalea_speciosa	((((((Reinhardtia_latisecta	(Chamaedorea_seifrizii	(Serenoa_repens	Nypa_fruticans)))	Bactris_major)	(Sclerosperma_profizianum	Podococcus_barteri))	(Elaeis_oleifera	Elaeis_guineensis))	(Sabal_domingensis	Phoenix_dactylifera))	((Pelagodoxa_henryana	Dictyosperma_album)	Geonoma_undata)))	Kentiopsis_piersoniorum)))	Kingia_australis);
((Roystonea_regia	((((Reinhardtia_simplex	Reinhardtia_paiewonskiana)	Attalea_speciosa)	Orania_palindan)	(Manicaria_saccifera	((Reinhardtia_latisecta	(Bactris_major	(Serenoa_repens	(Chamaedorea_seifrizii	Nypa_fruticans))))	(((((Pelagodoxa_henryana	Dictyosperma_album)	Geonoma_undata)	(Elaeis_guineensis	Elaeis_oleifera))	(Phoenix_dactylifera	(Sclerosperma_profizianum	Podococcus_barteri)))	(Kentiopsis_piersoniorum	Sabal_domingensis))))))	Kingia_australis);
((Roystonea_regia	(Attalea_speciosa	((Orania_palindan	(Kentiopsis_piersoniorum	(Reinhardtia_simplex	Reinhardtia_paiewonskiana)))	(((Sabal_domingensis	((Elaeis_guineensis	Elaeis_oleifera)	((Reinhardtia_latisecta	(Chamaedorea_seifrizii	(Serenoa_repens	(Bactris_major	Nypa_fruticans))))	(Sclerosperma_profizianum	Podococcus_barteri))))	(((Pelagodoxa_henryana	Dictyosperma_album)	Geonoma_undata)	Phoenix_dactylifera))	Manicaria_saccifera))))	Kingia_australis);
((Roystonea_regia	(Kentiopsis_piersoniorum	(Manicaria_saccifera	(((Orania_palindan	(Reinhardtia_simplex	Reinhardtia_paiewonskiana))	Attalea_speciosa)	((Reinhardtia_latisecta	((Chamaedorea_seifrizii	(Nypa_fruticans	Serenoa_repens))	Bactris_major))	((((Phoenix_dactylifera	Podococcus_barteri)	Sclerosperma_profizianum)	((Pelagodoxa_henryana	Dictyosperma_album)	Geonoma_undata))	(Sabal_domingensis	(Elaeis_oleifera	Elaeis_guineensis))))))))	Kingia_australis);
((Roystonea_regia	((Manicaria_saccifera	((((((((Reinhardtia_latisecta	(Pelagodoxa_henryana	Dictyosperma_album))	Geonoma_undata)	Bactris_major)	((Sabal_domingensis	(Sclerosperma_profizianum	Podococcus_barteri))	Elaeis_oleifera))	(Elaeis_guineensis	Chamaedorea_seifrizii))	Phoenix_dactylifera)	Nypa_fruticans)	Serenoa_repens))	(Kentiopsis_piersoniorum	(Orania_palindan	(Attalea_speciosa	(Reinhardtia_simplex	Reinhardtia_paiewonskiana))))))	Kingia_australis);
((((Reinhardtia_simplex	Reinhardtia_paiewonskiana)	(Orania_palindan	((Attalea_speciosa	(((Pelagodoxa_henryana	Dictyosperma_album)	Geonoma_undata)	((((Reinhardtia_latisecta	((Nypa_fruticans	Serenoa_repens)	(Bactris_major	Chamaedorea_seifrizii)))	(Sclerosperma_profizianum	Podococcus_barteri))	((Elaeis_oleifera	Elaeis_guineensis)	Sabal_domingensis))	Phoenix_dactylifera)))	(Roystonea_regia	Manicaria_saccifera))))	Kentiopsis_piersoniorum)	Kingia_australis);
((Roystonea_regia	(((Manicaria_saccifera	(Kentiopsis_piersoniorum	(Reinhardtia_simplex	Reinhardtia_paiewonskiana)))	Orania_palindan)	(Attalea_speciosa	(((Pelagodoxa_henryana	Dictyosperma_album)	Geonoma_undata)	(((Reinhardtia_latisecta	(((Bactris_major	Nypa_fruticans)	Serenoa_repens)	Chamaedorea_seifrizii))	(Sclerosperma_profizianum	(Podococcus_barteri	((Elaeis_oleifera	Elaeis_guineensis)	Sabal_domingensis))))	Phoenix_dactylifera)))))	Kingia_australis);
((Roystonea_regia	((Orania_palindan	((Reinhardtia_simplex	Reinhardtia_paiewonskiana)	Attalea_speciosa))	(Manicaria_saccifera	((Phoenix_dactylifera	((((Pelagodoxa_henryana	Dictyosperma_album)	Geonoma_undata)	((Reinhardtia_latisecta	((Nypa_fruticans	(Serenoa_repens	Bactris_major))	Chamaedorea_seifrizii))	((Elaeis_oleifera	Elaeis_guineensis)	(Sclerosperma_profizianum	Podococcus_barteri))))	Sabal_domingensis))	Kentiopsis_piersoniorum))))	Kingia_australis);
((Kentiopsis_piersoniorum	((Roystonea_regia	((Orania_palindan	(Reinhardtia_simplex	Reinhardtia_paiewonskiana))	(((Phoenix_dactylifera	(((((Pelagodoxa_henryana	Dictyosperma_album)	Reinhardtia_latisecta)	Geonoma_undata)	((Elaeis_oleifera	Elaeis_guineensis)	Sabal_domingensis))	(Sclerosperma_profizianum	Podococcus_barteri)))	((Nypa_fruticans	Bactris_major)	(Serenoa_repens	Chamaedorea_seifrizii)))	Attalea_speciosa)))	Manicaria_saccifera))	Kingia_australis);
((((Reinhardtia_simplex	Reinhardtia_paiewonskiana)	((((((Phoenix_dactylifera	Sabal_domingensis)	((((Chamaedorea_seifrizii	Bactris_major)	(Nypa_fruticans	Serenoa_repens))	Reinhardtia_latisecta)	(Elaeis_guineensis	((Elaeis_oleifera	(Geonoma_undata	(Dictyosperma_album	Pelagodoxa_henryana)))	(Podococcus_barteri	Sclerosperma_profizianum)))))	Attalea_speciosa)	Roystonea_regia)	Orania_palindan)	Manicaria_saccifera))	Kentiopsis_piersoniorum)	Kingia_australis);
((Attalea_speciosa	((Manicaria_saccifera	(Roystonea_regia	(((Phoenix_dactylifera	Sabal_domingensis)	((Geonoma_undata	Pelagodoxa_henryana)	((((Elaeis_guineensis	Elaeis_oleifera)	(((Chamaedorea_seifrizii	((Bactris_major	Serenoa_repens)	Nypa_fruticans))	Reinhardtia_latisecta)	Sclerosperma_profizianum))	Dictyosperma_album)	Podococcus_barteri)))	Kentiopsis_piersoniorum)))	((Orania_palindan	Reinhardtia_paiewonskiana)	Reinhardtia_simplex)))	Kingia_australis);
((Roystonea_regia	((Manicaria_saccifera	Kentiopsis_piersoniorum)	(((Reinhardtia_paiewonskiana	Reinhardtia_simplex)	Orania_palindan)	(Attalea_speciosa	(Phoenix_dactylifera	((Dictyosperma_album	(Geonoma_undata	Pelagodoxa_henryana))	(Sabal_domingensis	((Elaeis_guineensis	Elaeis_oleifera)	((Reinhardtia_latisecta	((Bactris_major	Chamaedorea_seifrizii)	(Serenoa_repens	Nypa_fruticans)))	(Podococcus_barteri	Sclerosperma_profizianum))))))))))	Kingia_australis);
((((Roystonea_regia	((Attalea_speciosa	(Manicaria_saccifera	Orania_palindan))	((((Elaeis_guineensis	Elaeis_oleifera)	((Reinhardtia_latisecta	(Chamaedorea_seifrizii	(Serenoa_repens	Nypa_fruticans)))	(Podococcus_barteri	(Bactris_major	Sclerosperma_profizianum))))	Phoenix_dactylifera)	((Geonoma_undata	(Pelagodoxa_henryana	Dictyosperma_album))	Sabal_domingensis))))	(Reinhardtia_paiewonskiana	Reinhardtia_simplex))	Kentiopsis_piersoniorum)	Kingia_australis);
((Roystonea_regia	((Attalea_speciosa	(((((Sabal_domingensis	(Elaeis_guineensis	Elaeis_oleifera))	(Reinhardtia_latisecta	(Chamaedorea_seifrizii	((Bactris_major	Serenoa_repens)	Nypa_fruticans))))	(Podococcus_barteri	Sclerosperma_profizianum))	(Geonoma_undata	(Pelagodoxa_henryana	Dictyosperma_album)))	Phoenix_dactylifera))	((Manicaria_saccifera	(Reinhardtia_paiewonskiana	Reinhardtia_simplex))	(Kentiopsis_piersoniorum	Orania_palindan))))	Kingia_australis);
((((((((Elaeis_oleifera	(Elaeis_guineensis	((Podococcus_barteri	Sclerosperma_profizianum)	(Reinhardtia_latisecta	(Chamaedorea_seifrizii	((Bactris_major	Serenoa_repens)	Nypa_fruticans))))))	(Geonoma_undata	(Pelagodoxa_henryana	Dictyosperma_album)))	(Sabal_domingensis	Phoenix_dactylifera))	Kentiopsis_piersoniorum)	(((Roystonea_regia	Reinhardtia_simplex)	Reinhardtia_paiewonskiana)	Orania_palindan))	Manicaria_saccifera)	Attalea_speciosa)	Kingia_australis);
((Roystonea_regia	((((Dictyosperma_album	(Sabal_domingensis	Phoenix_dactylifera))	((((Reinhardtia_latisecta	(Pelagodoxa_henryana	Sclerosperma_profizianum))	((Elaeis_oleifera	Elaeis_guineensis)	Geonoma_undata))	Podococcus_barteri)	(Chamaedorea_seifrizii	(Bactris_major	Nypa_fruticans))))	Kentiopsis_piersoniorum)	((((Attalea_speciosa	(Reinhardtia_paiewonskiana	Reinhardtia_simplex))	Orania_palindan)	Serenoa_repens)	Manicaria_saccifera)))	Kingia_australis);
((Roystonea_regia	((Attalea_speciosa	((Serenoa_repens	(Chamaedorea_seifrizii	Nypa_fruticans))	(((((Podococcus_barteri	Sclerosperma_profizianum)	Dictyosperma_album)	((Pelagodoxa_henryana	(Sabal_domingensis	(Elaeis_oleifera	Elaeis_guineensis)))	Geonoma_undata))	Phoenix_dactylifera)	(Bactris_major	Reinhardtia_latisecta))))	((Reinhardtia_simplex	(Orania_palindan	Reinhardtia_paiewonskiana))	(Manicaria_saccifera	Kentiopsis_piersoniorum))))	Kingia_australis);
(((Reinhardtia_paiewonskiana	Reinhardtia_simplex)	(((Orania_palindan	(Manicaria_saccifera	Roystonea_regia))	(Attalea_speciosa	(Sclerosperma_profizianum	((Phoenix_dactylifera	Podococcus_barteri)	(Elaeis_guineensis	(((Geonoma_undata	(Dictyosperma_album	Pelagodoxa_henryana))	Elaeis_oleifera)	(Sabal_domingensis	(Reinhardtia_latisecta	((Serenoa_repens	Bactris_major)	(Chamaedorea_seifrizii	Nypa_fruticans))))))))))	Kentiopsis_piersoniorum))	Kingia_australis);
((Kentiopsis_piersoniorum	((((Orania_palindan	(Attalea_speciosa	(Sclerosperma_profizianum	(((Elaeis_oleifera	Elaeis_guineensis)	Sabal_domingensis)	((Phoenix_dactylifera	(Geonoma_undata	(Dictyosperma_album	Pelagodoxa_henryana)))	(Podococcus_barteri	(Reinhardtia_latisecta	(Chamaedorea_seifrizii	(Bactris_major	(Nypa_fruticans	Serenoa_repens))))))))))	(Reinhardtia_paiewonskiana	Reinhardtia_simplex))	Manicaria_saccifera)	Roystonea_regia))	Kingia_australis);
((Roystonea_regia	((Manicaria_saccifera	(Orania_palindan	(Attalea_speciosa	(Reinhardtia_paiewonskiana	Reinhardtia_simplex))))	(((((Elaeis_oleifera	Elaeis_guineensis)	(Podococcus_barteri	(Sclerosperma_profizianum	((Chamaedorea_seifrizii	((Bactris_major	Serenoa_repens)	Nypa_fruticans))	Reinhardtia_latisecta))))	(Geonoma_undata	(Dictyosperma_album	Pelagodoxa_henryana)))	(Phoenix_dactylifera	Sabal_domingensis))	Kentiopsis_piersoniorum)))	Kingia_australis);
((Roystonea_regia	(Manicaria_saccifera	((Orania_palindan	(Kentiopsis_piersoniorum	(Reinhardtia_paiewonskiana	Reinhardtia_simplex)))	(Attalea_speciosa	((((Geonoma_undata	(Dictyosperma_album	Pelagodoxa_henryana))	(((Elaeis_oleifera	Elaeis_guineensis)	Podococcus_barteri)	(Reinhardtia_latisecta	Sclerosperma_profizianum)))	(Bactris_major	(Phoenix_dactylifera	Sabal_domingensis)))	(Chamaedorea_seifrizii	(Serenoa_repens	Nypa_fruticans)))))))	Kingia_australis);
((Attalea_speciosa	((Orania_palindan	((Roystonea_regia	(Manicaria_saccifera	(((Geonoma_undata	(Dictyosperma_album	Pelagodoxa_henryana))	((((Serenoa_repens	Nypa_fruticans)	(Bactris_major	Chamaedorea_seifrizii))	Reinhardtia_latisecta)	((Elaeis_oleifera	Elaeis_guineensis)	(Podococcus_barteri	Sclerosperma_profizianum))))	(Phoenix_dactylifera	Sabal_domingensis))))	Kentiopsis_piersoniorum))	(Reinhardtia_paiewonskiana	Reinhardtia_simplex)))	Kingia_australis);
((Roystonea_regia	((Orania_palindan	(((Reinhardtia_paiewonskiana	Reinhardtia_simplex)	Kentiopsis_piersoniorum)	(Attalea_speciosa	(((Serenoa_repens	Nypa_fruticans)	Chamaedorea_seifrizii)	(Reinhardtia_latisecta	((((Elaeis_oleifera	Elaeis_guineensis)	Sabal_domingensis)	((Geonoma_undata	(Dictyosperma_album	Pelagodoxa_henryana))	((Podococcus_barteri	Bactris_major)	Sclerosperma_profizianum)))	Phoenix_dactylifera))))))	Manicaria_saccifera))	Kingia_australis);
((Kentiopsis_piersoniorum	(Serenoa_repens	((Roystonea_regia	((((Reinhardtia_paiewonskiana	Reinhardtia_simplex)	Attalea_speciosa)	Orania_palindan)	((Geonoma_undata	(Dictyosperma_album	Pelagodoxa_henryana))	((((Sclerosperma_profizianum	((Chamaedorea_seifrizii	Nypa_fruticans)	Reinhardtia_latisecta))	((Elaeis_guineensis	Elaeis_oleifera)	(Bactris_major	Sabal_domingensis)))	Podococcus_barteri)	Phoenix_dactylifera))))	Manicaria_saccifera)))	Kingia_australis);
((Roystonea_regia	((Orania_palindan	((Reinhardtia_paiewonskiana	Reinhardtia_simplex)	Attalea_speciosa))	(((Serenoa_repens	((((((Podococcus_barteri	Sclerosperma_profizianum)	(Elaeis_guineensis	Elaeis_oleifera))	((Chamaedorea_seifrizii	Nypa_fruticans)	(Bactris_major	Reinhardtia_latisecta)))	Sabal_domingensis)	Phoenix_dactylifera)	(Geonoma_undata	(Dictyosperma_album	Pelagodoxa_henryana))))	Kentiopsis_piersoniorum)	Manicaria_saccifera)))	Kingia_australis);
((((Attalea_speciosa	((Sabal_domingensis	(Elaeis_oleifera	Elaeis_guineensis))	((Geonoma_undata	(Pelagodoxa_henryana	(Podococcus_barteri	Sclerosperma_profizianum)))	(((Reinhardtia_latisecta	((Chamaedorea_seifrizii	Nypa_fruticans)	Bactris_major))	Dictyosperma_album)	Phoenix_dactylifera))))	((Kentiopsis_piersoniorum	Serenoa_repens)	(Manicaria_saccifera	Roystonea_regia)))	(Orania_palindan	(Reinhardtia_paiewonskiana	Reinhardtia_simplex)))	Kingia_australis);
((Roystonea_regia	((Orania_palindan	(Attalea_speciosa	(Reinhardtia_paiewonskiana	Reinhardtia_simplex)))	(Manicaria_saccifera	((((Sabal_domingensis	Phoenix_dactylifera)	(Geonoma_undata	((((Sclerosperma_profizianum	Podococcus_barteri)	Elaeis_oleifera)	Elaeis_guineensis)	(((Pelagodoxa_henryana	(Dictyosperma_album	Reinhardtia_latisecta))	(Nypa_fruticans	Chamaedorea_seifrizii))	Bactris_major))))	Serenoa_repens)	Kentiopsis_piersoniorum))))	Kingia_australis);
(((Nypa_fruticans	Chamaedorea_seifrizii)	((((((Serenoa_repens	(Kentiopsis_piersoniorum	((Roystonea_regia	(Orania_palindan	((Reinhardtia_paiewonskiana	Reinhardtia_simplex)	Attalea_speciosa)))	Manicaria_saccifera)))	(Sabal_domingensis	Phoenix_dactylifera))	(Pelagodoxa_henryana	Geonoma_undata))	(Sclerosperma_profizianum	Podococcus_barteri))	(Elaeis_guineensis	Elaeis_oleifera))	(Dictyosperma_album	(Bactris_major	Reinhardtia_latisecta))))	Kingia_australis);
((((((((((Orania_palindan	(Roystonea_regia	Attalea_speciosa))	((Reinhardtia_paiewonskiana	Reinhardtia_simplex)	Manicaria_saccifera))	Sabal_domingensis)	(((Dictyosperma_album	Pelagodoxa_henryana)	Geonoma_undata)	Phoenix_dactylifera))	(Sclerosperma_profizianum	Podococcus_barteri))	(Elaeis_guineensis	Elaeis_oleifera))	((Serenoa_repens	Nypa_fruticans)	Chamaedorea_seifrizii))	(Bactris_major	Reinhardtia_latisecta))	Kentiopsis_piersoniorum)	Kingia_australis);
((Roystonea_regia	(((Manicaria_saccifera	(Reinhardtia_simplex	Reinhardtia_paiewonskiana))	(Kentiopsis_piersoniorum	Orania_palindan))	(Attalea_speciosa	(Pelagodoxa_henryana	(Geonoma_undata	(Phoenix_dactylifera	(((Elaeis_oleifera	Elaeis_guineensis)	Sabal_domingensis)	(((((Bactris_major	Nypa_fruticans)	Serenoa_repens)	Chamaedorea_seifrizii)	(Dictyosperma_album	Reinhardtia_latisecta))	(Podococcus_barteri	Sclerosperma_profizianum)))))))))	Kingia_australis);
((Roystonea_regia	(((Manicaria_saccifera	(Reinhardtia_simplex	Reinhardtia_paiewonskiana))	(Kentiopsis_piersoniorum	Orania_palindan))	(Attalea_speciosa	(Pelagodoxa_henryana	(Geonoma_undata	(Phoenix_dactylifera	(((Elaeis_oleifera	Elaeis_guineensis)	Sabal_domingensis)	(((((Bactris_major	Nypa_fruticans)	Serenoa_repens)	Chamaedorea_seifrizii)	(Dictyosperma_album	Reinhardtia_latisecta))	(Podococcus_barteri	Sclerosperma_profizianum)))))))))	Kingia_australis);
((Roystonea_regia	((((Attalea_speciosa	((Sabal_domingensis	Phoenix_dactylifera)	(((((((Bactris_major	Nypa_fruticans)	Serenoa_repens)	Chamaedorea_seifrizii)	(Dictyosperma_album	Reinhardtia_latisecta))	(Elaeis_guineensis	Elaeis_oleifera))	(Podococcus_barteri	Sclerosperma_profizianum))	(Pelagodoxa_henryana	Geonoma_undata))))	Manicaria_saccifera)	(Kentiopsis_piersoniorum	Orania_palindan))	(Reinhardtia_simplex	Reinhardtia_paiewonskiana)))	Kingia_australis);
((Roystonea_regia	(Kentiopsis_piersoniorum	(((Attalea_speciosa	((Reinhardtia_simplex	Reinhardtia_paiewonskiana)	Orania_palindan))	((Sabal_domingensis	Phoenix_dactylifera)	((((Podococcus_barteri	Sclerosperma_profizianum)	(Elaeis_oleifera	(Pelagodoxa_henryana	(Dictyosperma_album	Geonoma_undata))))	Elaeis_guineensis)	((((Bactris_major	Nypa_fruticans)	Serenoa_repens)	Chamaedorea_seifrizii)	Reinhardtia_latisecta))))	Manicaria_saccifera)))	Kingia_australis);
((Roystonea_regia	((((Kentiopsis_piersoniorum	Orania_palindan)	Manicaria_saccifera)	((Reinhardtia_simplex	Reinhardtia_paiewonskiana)	(Sabal_domingensis	(Phoenix_dactylifera	(((Pelagodoxa_henryana	Dictyosperma_album)	Geonoma_undata)	((Elaeis_oleifera	Elaeis_guineensis)	(((((Serenoa_repens	Nypa_fruticans)	Bactris_major)	Chamaedorea_seifrizii)	Reinhardtia_latisecta)	(Podococcus_barteri	Sclerosperma_profizianum))))))))	Attalea_speciosa))	Kingia_australis);
((Roystonea_regia	((Reinhardtia_simplex	Reinhardtia_paiewonskiana)	(((Attalea_speciosa	(((((Bactris_major	Dictyosperma_album)	Pelagodoxa_henryana)	Geonoma_undata)	(((Serenoa_repens	Nypa_fruticans)	Chamaedorea_seifrizii)	((Podococcus_barteri	Sclerosperma_profizianum)	(Elaeis_oleifera	(Reinhardtia_latisecta	Elaeis_guineensis)))))	(Sabal_domingensis	Phoenix_dactylifera)))	Manicaria_saccifera)	(Kentiopsis_piersoniorum	Orania_palindan))))	Kingia_australis);
((Kentiopsis_piersoniorum	((Reinhardtia_simplex	Reinhardtia_paiewonskiana)	(((Roystonea_regia	Manicaria_saccifera)	Orania_palindan)	(Attalea_speciosa	(((Dictyosperma_album	(Pelagodoxa_henryana	Geonoma_undata))	Sabal_domingensis)	(Phoenix_dactylifera	((Elaeis_oleifera	((Reinhardtia_latisecta	(((Bactris_major	Serenoa_repens)	Nypa_fruticans)	Chamaedorea_seifrizii))	(Sclerosperma_profizianum	Elaeis_guineensis)))	Podococcus_barteri)))))))	Kingia_australis);
((Roystonea_regia	((Manicaria_saccifera	((((Sabal_domingensis	Phoenix_dactylifera)	(Geonoma_undata	(Dictyosperma_album	Pelagodoxa_henryana)))	((Elaeis_guineensis	(Elaeis_oleifera	((Reinhardtia_latisecta	((Serenoa_repens	Nypa_fruticans)	(Bactris_major	Chamaedorea_seifrizii)))	Sclerosperma_profizianum)))	Podococcus_barteri))	Kentiopsis_piersoniorum))	(Orania_palindan	(Attalea_speciosa	(Reinhardtia_simplex	Reinhardtia_paiewonskiana)))))	Kingia_australis);
((((Attalea_speciosa	((Phoenix_dactylifera	(((Pelagodoxa_henryana	(Geonoma_undata	Dictyosperma_album))	(((Elaeis_guineensis	Elaeis_oleifera)	Chamaedorea_seifrizii)	(Reinhardtia_latisecta	(Sclerosperma_profizianum	Podococcus_barteri))))	Sabal_domingensis))	Bactris_major))	(((Manicaria_saccifera	(Orania_palindan	Kentiopsis_piersoniorum))	Roystonea_regia)	(Reinhardtia_simplex	Reinhardtia_paiewonskiana)))	(Serenoa_repens	Nypa_fruticans))	Kingia_australis);
((((Attalea_speciosa	(Roystonea_regia	(Manicaria_saccifera	((Kentiopsis_piersoniorum	(Serenoa_repens	Nypa_fruticans))	(((Sabal_domingensis	Phoenix_dactylifera)	((Geonoma_undata	(Dictyosperma_album	Pelagodoxa_henryana))	(Reinhardtia_latisecta	((Sclerosperma_profizianum	Podococcus_barteri)	((Elaeis_guineensis	Elaeis_oleifera)	Chamaedorea_seifrizii)))))	Bactris_major)))))	(Reinhardtia_simplex	Reinhardtia_paiewonskiana))	Orania_palindan)	Kingia_australis);
((Serenoa_repens	((Nypa_fruticans	((Chamaedorea_seifrizii	(Reinhardtia_latisecta	(((Elaeis_oleifera	Elaeis_guineensis)	(((Dictyosperma_album	Pelagodoxa_henryana)	Geonoma_undata)	(Phoenix_dactylifera	Sabal_domingensis)))	(Sclerosperma_profizianum	Podococcus_barteri))))	Bactris_major))	((((Manicaria_saccifera	Attalea_speciosa)	(Roystonea_regia	(Reinhardtia_paiewonskiana	Reinhardtia_simplex)))	Orania_palindan)	Kentiopsis_piersoniorum)))	Kingia_australis);
((Kentiopsis_piersoniorum	((Serenoa_repens	((Nypa_fruticans	(Chamaedorea_seifrizii	(Reinhardtia_latisecta	((Sabal_domingensis	(Elaeis_oleifera	Elaeis_guineensis))	(((Pelagodoxa_henryana	(Geonoma_undata	Phoenix_dactylifera))	Dictyosperma_album)	(Sclerosperma_profizianum	Podococcus_barteri))))))	Bactris_major))	((Roystonea_regia	(((Reinhardtia_paiewonskiana	Reinhardtia_simplex)	Attalea_speciosa)	Orania_palindan))	Manicaria_saccifera)))	Kingia_australis);
((Roystonea_regia	((((Reinhardtia_paiewonskiana	Reinhardtia_simplex)	Orania_palindan)	Attalea_speciosa)	(Manicaria_saccifera	(Kentiopsis_piersoniorum	(((Serenoa_repens	(Nypa_fruticans	Chamaedorea_seifrizii))	(Reinhardtia_latisecta	Bactris_major))	(((Sclerosperma_profizianum	Podococcus_barteri)	Sabal_domingensis)	((Elaeis_guineensis	(((Pelagodoxa_henryana	Dictyosperma_album)	Geonoma_undata)	Elaeis_oleifera))	Phoenix_dactylifera)))))))	Kingia_australis);
((Roystonea_regia	((Manicaria_saccifera	((((Elaeis_oleifera	Elaeis_guineensis)	((((Nypa_fruticans	(Serenoa_repens	Bactris_major))	Chamaedorea_seifrizii)	(Dictyosperma_album	Reinhardtia_latisecta))	(Sclerosperma_profizianum	Podococcus_barteri)))	Sabal_domingensis)	((Pelagodoxa_henryana	Geonoma_undata)	Phoenix_dactylifera)))	(((Attalea_speciosa	(Reinhardtia_paiewonskiana	Reinhardtia_simplex))	Orania_palindan)	Kentiopsis_piersoniorum)))	Kingia_australis);
((Roystonea_regia	((Kentiopsis_piersoniorum	(Reinhardtia_paiewonskiana	Reinhardtia_simplex))	(Orania_palindan	((Attalea_speciosa	((Sabal_domingensis	Phoenix_dactylifera)	((((Podococcus_barteri	(((Nypa_fruticans	(Serenoa_repens	Bactris_major))	Chamaedorea_seifrizii)	Reinhardtia_latisecta))	(Elaeis_oleifera	Elaeis_guineensis))	Sclerosperma_profizianum)	((Dictyosperma_album	Pelagodoxa_henryana)	Geonoma_undata))))	Manicaria_saccifera))))	Kingia_australis);
((Kentiopsis_piersoniorum	(((Reinhardtia_paiewonskiana	Reinhardtia_simplex)	Orania_palindan)	((Roystonea_regia	(Sabal_domingensis	((Elaeis_oleifera	Elaeis_guineensis)	(((Bactris_major	((Nypa_fruticans	Serenoa_repens)	Chamaedorea_seifrizii))	Reinhardtia_latisecta)	(((Podococcus_barteri	(Attalea_speciosa	Sclerosperma_profizianum))	Phoenix_dactylifera)	((Dictyosperma_album	Pelagodoxa_henryana)	Geonoma_undata))))))	Manicaria_saccifera)))	Kingia_australis);
(((Bactris_major	Attalea_speciosa)	((((Kentiopsis_piersoniorum	(Roystonea_regia	Manicaria_saccifera))	Orania_palindan)	(Reinhardtia_paiewonskiana	Reinhardtia_simplex))	(((((Podococcus_barteri	Sclerosperma_profizianum)	Pelagodoxa_henryana)	(Geonoma_undata	((Elaeis_oleifera	Elaeis_guineensis)	((Sabal_domingensis	Phoenix_dactylifera)	Dictyosperma_album))))	Reinhardtia_latisecta)	((Nypa_fruticans	Serenoa_repens)	Chamaedorea_seifrizii))))	Kingia_australis);
((Roystonea_regia	((Manicaria_saccifera	(Attalea_speciosa	((Reinhardtia_paiewonskiana	Reinhardtia_simplex)	Orania_palindan)))	(Kentiopsis_piersoniorum	((Phoenix_dactylifera	Sabal_domingensis)	(((Dictyosperma_album	Pelagodoxa_henryana)	Geonoma_undata)	((Reinhardtia_latisecta	((Nypa_fruticans	Serenoa_repens)	(Bactris_major	Chamaedorea_seifrizii)))	((Sclerosperma_profizianum	Podococcus_barteri)	(Elaeis_guineensis	Elaeis_oleifera))))))))	Kingia_australis);
((Roystonea_regia	((Manicaria_saccifera	(Attalea_speciosa	((Reinhardtia_paiewonskiana	Reinhardtia_simplex)	Orania_palindan)))	(Kentiopsis_piersoniorum	((Phoenix_dactylifera	Sabal_domingensis)	(((Dictyosperma_album	Pelagodoxa_henryana)	Geonoma_undata)	((Reinhardtia_latisecta	((Nypa_fruticans	Serenoa_repens)	(Bactris_major	Chamaedorea_seifrizii)))	((Sclerosperma_profizianum	Podococcus_barteri)	(Elaeis_guineensis	Elaeis_oleifera))))))))	Kingia_australis);
((Kentiopsis_piersoniorum	(Roystonea_regia	(Manicaria_saccifera	((((Phoenix_dactylifera	Sabal_domingensis)	((Reinhardtia_latisecta	((Bactris_major	Chamaedorea_seifrizii)	(Serenoa_repens	Nypa_fruticans)))	((((Dictyosperma_album	Pelagodoxa_henryana)	Geonoma_undata)	(Sclerosperma_profizianum	Podococcus_barteri))	(Elaeis_guineensis	Elaeis_oleifera))))	Attalea_speciosa)	((Reinhardtia_paiewonskiana	Reinhardtia_simplex)	Orania_palindan)))))	Kingia_australis);
((Kentiopsis_piersoniorum	((Attalea_speciosa	((Reinhardtia_latisecta	((Chamaedorea_seifrizii	Bactris_major)	(Serenoa_repens	Nypa_fruticans)))	((((Phoenix_dactylifera	(Sclerosperma_profizianum	Podococcus_barteri))	(Elaeis_oleifera	((Dictyosperma_album	Pelagodoxa_henryana)	Geonoma_undata)))	Elaeis_guineensis)	Sabal_domingensis)))	(Orania_palindan	(Roystonea_regia	(Manicaria_saccifera	(Reinhardtia_paiewonskiana	Reinhardtia_simplex))))))	Kingia_australis);
((Manicaria_saccifera	((Roystonea_regia	(Kentiopsis_piersoniorum	((((((Sclerosperma_profizianum	Podococcus_barteri)	(Sabal_domingensis	(Elaeis_guineensis	Elaeis_oleifera)))	((Dictyosperma_album	Reinhardtia_latisecta)	(Chamaedorea_seifrizii	((Serenoa_repens	Bactris_major)	Nypa_fruticans))))	Geonoma_undata)	Pelagodoxa_henryana)	Phoenix_dactylifera)))	((Attalea_speciosa	Orania_palindan)	(Reinhardtia_paiewonskiana	Reinhardtia_simplex))))	Kingia_australis);
((Roystonea_regia	(Kentiopsis_piersoniorum	(Manicaria_saccifera	(Orania_palindan	(((((((((Sclerosperma_profizianum	((Dictyosperma_album	Reinhardtia_latisecta)	((Bactris_major	Chamaedorea_seifrizii)	(Serenoa_repens	Nypa_fruticans))))	(Elaeis_guineensis	Elaeis_oleifera))	Podococcus_barteri)	Geonoma_undata)	Pelagodoxa_henryana)	Sabal_domingensis)	Phoenix_dactylifera)	Attalea_speciosa)	(Reinhardtia_paiewonskiana	Reinhardtia_simplex))))))	Kingia_australis);
(((((Roystonea_regia	Kentiopsis_piersoniorum)	Manicaria_saccifera)	(((((Podococcus_barteri	(Reinhardtia_latisecta	((Chamaedorea_seifrizii	(Serenoa_repens	Nypa_fruticans))	Bactris_major)))	(Elaeis_guineensis	Elaeis_oleifera))	Sclerosperma_profizianum)	((Pelagodoxa_henryana	Geonoma_undata)	Dictyosperma_album))	(Sabal_domingensis	Phoenix_dactylifera)))	(((Reinhardtia_paiewonskiana	Reinhardtia_simplex)	Orania_palindan)	Attalea_speciosa))	Kingia_australis);
(((Reinhardtia_paiewonskiana	Reinhardtia_simplex)	((Attalea_speciosa	((Chamaedorea_seifrizii	(Serenoa_repens	Nypa_fruticans))	((Geonoma_undata	(((Dictyosperma_album	Pelagodoxa_henryana)	((Elaeis_guineensis	Elaeis_oleifera)	Sabal_domingensis))	((Podococcus_barteri	(Bactris_major	Sclerosperma_profizianum))	Phoenix_dactylifera)))	Reinhardtia_latisecta)))	(Manicaria_saccifera	((Orania_palindan	Kentiopsis_piersoniorum)	Roystonea_regia))))	Kingia_australis);
((Roystonea_regia	((((Chamaedorea_seifrizii	(Serenoa_repens	Nypa_fruticans))	((Reinhardtia_latisecta	(Geonoma_undata	(Pelagodoxa_henryana	Dictyosperma_album)))	((Elaeis_guineensis	Elaeis_oleifera)	(Podococcus_barteri	Sclerosperma_profizianum))))	(Sabal_domingensis	Phoenix_dactylifera))	((Bactris_major	Manicaria_saccifera)	(((Orania_palindan	Attalea_speciosa)	(Reinhardtia_paiewonskiana	Reinhardtia_simplex))	Kentiopsis_piersoniorum))))	Kingia_australis);
((Roystonea_regia	(((Manicaria_saccifera	(Pelagodoxa_henryana	(Sabal_domingensis	((Phoenix_dactylifera	(((Dictyosperma_album	Reinhardtia_latisecta)	(Chamaedorea_seifrizii	(Serenoa_repens	Nypa_fruticans)))	(Elaeis_guineensis	((Podococcus_barteri	Sclerosperma_profizianum)	Elaeis_oleifera))))	Geonoma_undata))))	(Orania_palindan	(Kentiopsis_piersoniorum	(Reinhardtia_paiewonskiana	Reinhardtia_simplex))))	(Attalea_speciosa	Bactris_major)))	Kingia_australis);
(((Manicaria_saccifera	(Roystonea_regia	(((Attalea_speciosa	((Chamaedorea_seifrizii	(Serenoa_repens	Nypa_fruticans))	(((((Geonoma_undata	Pelagodoxa_henryana)	Sclerosperma_profizianum)	(Elaeis_guineensis	(Sabal_domingensis	Elaeis_oleifera)))	(Phoenix_dactylifera	Podococcus_barteri))	(Dictyosperma_album	Reinhardtia_latisecta))))	Bactris_major)	(Orania_palindan	(Reinhardtia_paiewonskiana	Reinhardtia_simplex)))))	Kentiopsis_piersoniorum)	Kingia_australis);
((Roystonea_regia	((Kentiopsis_piersoniorum	((((Chamaedorea_seifrizii	Nypa_fruticans)	(Elaeis_guineensis	(((Dictyosperma_album	Reinhardtia_latisecta)	Sclerosperma_profizianum)	(Elaeis_oleifera	Podococcus_barteri))))	((Geonoma_undata	Pelagodoxa_henryana)	(Sabal_domingensis	Phoenix_dactylifera)))	(Manicaria_saccifera	(((Attalea_speciosa	Orania_palindan)	(Reinhardtia_paiewonskiana	Reinhardtia_simplex))	Serenoa_repens))))	Bactris_major))	Kingia_australis);
((Roystonea_regia	((Manicaria_saccifera	(Serenoa_repens	Kentiopsis_piersoniorum))	(((((Phoenix_dactylifera	(((((Elaeis_guineensis	Elaeis_oleifera)	(Podococcus_barteri	(Sclerosperma_profizianum	(Reinhardtia_latisecta	((Bactris_major	Chamaedorea_seifrizii)	Nypa_fruticans)))))	Dictyosperma_album)	Pelagodoxa_henryana)	Geonoma_undata))	Sabal_domingensis)	Attalea_speciosa)	Orania_palindan)	(Reinhardtia_paiewonskiana	Reinhardtia_simplex))))	Kingia_australis);
((Roystonea_regia	((Kentiopsis_piersoniorum	Manicaria_saccifera)	(Orania_palindan	(((((Sabal_domingensis	Phoenix_dactylifera)	((Geonoma_undata	((Podococcus_barteri	Sclerosperma_profizianum)	((Elaeis_oleifera	Elaeis_guineensis)	(Dictyosperma_album	(Bactris_major	Reinhardtia_latisecta)))))	Pelagodoxa_henryana))	(Chamaedorea_seifrizii	(Serenoa_repens	Nypa_fruticans)))	Attalea_speciosa)	(Reinhardtia_simplex	Reinhardtia_paiewonskiana)))))	Kingia_australis);
((Roystonea_regia	((Kentiopsis_piersoniorum	Manicaria_saccifera)	(Orania_palindan	(((((Sabal_domingensis	Phoenix_dactylifera)	((Geonoma_undata	((Podococcus_barteri	Sclerosperma_profizianum)	((Elaeis_oleifera	Elaeis_guineensis)	(Dictyosperma_album	(Bactris_major	Reinhardtia_latisecta)))))	Pelagodoxa_henryana))	(Chamaedorea_seifrizii	(Serenoa_repens	Nypa_fruticans)))	Attalea_speciosa)	(Reinhardtia_simplex	Reinhardtia_paiewonskiana)))))	Kingia_australis);
((Roystonea_regia	(((Orania_palindan	(((Sabal_domingensis	(Elaeis_oleifera	Elaeis_guineensis))	((((Dictyosperma_album	(Pelagodoxa_henryana	Geonoma_undata))	(Podococcus_barteri	Sclerosperma_profizianum))	Phoenix_dactylifera)	((Chamaedorea_seifrizii	(Serenoa_repens	Nypa_fruticans))	(Bactris_major	Reinhardtia_latisecta))))	Attalea_speciosa))	(Reinhardtia_simplex	Reinhardtia_paiewonskiana))	(Kentiopsis_piersoniorum	Manicaria_saccifera)))	Kingia_australis);
((Roystonea_regia	((Orania_palindan	(((((((Chamaedorea_seifrizii	(Serenoa_repens	Nypa_fruticans))	Reinhardtia_latisecta)	Podococcus_barteri)	(((Geonoma_undata	(Dictyosperma_album	Pelagodoxa_henryana))	Phoenix_dactylifera)	((Elaeis_guineensis	Elaeis_oleifera)	(Bactris_major	Sabal_domingensis))))	Sclerosperma_profizianum)	Attalea_speciosa)	(Reinhardtia_simplex	Reinhardtia_paiewonskiana)))	(Kentiopsis_piersoniorum	Manicaria_saccifera)))	Kingia_australis);
((Roystonea_regia	(((Orania_palindan	(Attalea_speciosa	(Kentiopsis_piersoniorum	(Reinhardtia_simplex	Reinhardtia_paiewonskiana))))	Manicaria_saccifera)	((Geonoma_undata	(Dictyosperma_album	Pelagodoxa_henryana))	(Phoenix_dactylifera	((Serenoa_repens	Nypa_fruticans)	((((Elaeis_guineensis	Elaeis_oleifera)	((Chamaedorea_seifrizii	Bactris_major)	Sabal_domingensis))	(Reinhardtia_latisecta	Podococcus_barteri))	Sclerosperma_profizianum))))))	Kingia_australis);
((((Serenoa_repens	Nypa_fruticans)	(((Geonoma_undata	(Dictyosperma_album	Pelagodoxa_henryana))	((((Elaeis_oleifera	Elaeis_guineensis)	(Bactris_major	(Chamaedorea_seifrizii	Sabal_domingensis)))	Reinhardtia_latisecta)	(Podococcus_barteri	Sclerosperma_profizianum)))	Phoenix_dactylifera))	((Roystonea_regia	((Orania_palindan	(Attalea_speciosa	(Reinhardtia_simplex	Reinhardtia_paiewonskiana)))	Manicaria_saccifera))	Kentiopsis_piersoniorum))	Kingia_australis);
((((((Manicaria_saccifera	(Kentiopsis_piersoniorum	(Reinhardtia_simplex	Reinhardtia_paiewonskiana)))	Orania_palindan)	(((Pelagodoxa_henryana	(((Elaeis_guineensis	(Elaeis_oleifera	((Bactris_major	Chamaedorea_seifrizii)	(Podococcus_barteri	Sclerosperma_profizianum))))	(Dictyosperma_album	Reinhardtia_latisecta))	Geonoma_undata))	(Sabal_domingensis	Phoenix_dactylifera))	(Serenoa_repens	Nypa_fruticans)))	Attalea_speciosa)	Roystonea_regia)	Kingia_australis);
(((Manicaria_saccifera	((((Reinhardtia_simplex	Reinhardtia_paiewonskiana)	Orania_palindan)	(Attalea_speciosa	((Phoenix_dactylifera	Sabal_domingensis)	((((Podococcus_barteri	Sclerosperma_profizianum)	((Elaeis_oleifera	Elaeis_guineensis)	Chamaedorea_seifrizii))	Reinhardtia_latisecta)	(((Pelagodoxa_henryana	Bactris_major)	Dictyosperma_album)	Geonoma_undata)))))	((Serenoa_repens	Nypa_fruticans)	Kentiopsis_piersoniorum)))	Roystonea_regia)	Kingia_australis);
((Serenoa_repens	((Nypa_fruticans	((((Reinhardtia_paiewonskiana	Reinhardtia_simplex)	Manicaria_saccifera)	(Orania_palindan	(Roystonea_regia	Kentiopsis_piersoniorum)))	(Attalea_speciosa	((Phoenix_dactylifera	Sabal_domingensis)	(((Elaeis_oleifera	Elaeis_guineensis)	((Chamaedorea_seifrizii	Reinhardtia_latisecta)	(Podococcus_barteri	Sclerosperma_profizianum)))	((Pelagodoxa_henryana	Dictyosperma_album)	Geonoma_undata))))))	Bactris_major))	Kingia_australis);
((Kentiopsis_piersoniorum	(((Bactris_major	Serenoa_repens)	Nypa_fruticans)	(((Reinhardtia_paiewonskiana	(Reinhardtia_simplex	(Roystonea_regia	Manicaria_saccifera)))	Orania_palindan)	(Attalea_speciosa	(((Elaeis_oleifera	Elaeis_guineensis)	((Chamaedorea_seifrizii	Reinhardtia_latisecta)	(Podococcus_barteri	Sclerosperma_profizianum)))	(((Pelagodoxa_henryana	Dictyosperma_album)	Geonoma_undata)	(Phoenix_dactylifera	Sabal_domingensis)))))))	Kingia_australis);
((Roystonea_regia	((Reinhardtia_paiewonskiana	Reinhardtia_simplex)	((Manicaria_saccifera	Orania_palindan)	(((((Phoenix_dactylifera	Sabal_domingensis)	((Reinhardtia_latisecta	((Sclerosperma_profizianum	Podococcus_barteri)	(Elaeis_oleifera	Elaeis_guineensis)))	(Geonoma_undata	(Dictyosperma_album	Pelagodoxa_henryana))))	(Nypa_fruticans	(Bactris_major	Chamaedorea_seifrizii)))	Attalea_speciosa)	(Serenoa_repens	Kentiopsis_piersoniorum)))))	Kingia_australis);
((Roystonea_regia	(((Reinhardtia_paiewonskiana	Reinhardtia_simplex)	Manicaria_saccifera)	(((((((((Nypa_fruticans	Chamaedorea_seifrizii)	Reinhardtia_latisecta)	(Sabal_domingensis	(Elaeis_oleifera	Elaeis_guineensis)))	Podococcus_barteri)	Sclerosperma_profizianum)	(Geonoma_undata	(Dictyosperma_album	Pelagodoxa_henryana)))	Phoenix_dactylifera)	Attalea_speciosa)	(Orania_palindan	(Serenoa_repens	(Bactris_major	Kentiopsis_piersoniorum))))))	Kingia_australis);
((Roystonea_regia	(((((((Podococcus_barteri	Sclerosperma_profizianum)	Pelagodoxa_henryana)	(Geonoma_undata	(Elaeis_guineensis	Elaeis_oleifera)))	(Dictyosperma_album	((Nypa_fruticans	Chamaedorea_seifrizii)	Reinhardtia_latisecta)))	(Sabal_domingensis	Phoenix_dactylifera))	((Reinhardtia_paiewonskiana	Reinhardtia_simplex)	(Attalea_speciosa	Orania_palindan)))	(Manicaria_saccifera	((Serenoa_repens	Bactris_major)	Kentiopsis_piersoniorum))))	Kingia_australis);
((Roystonea_regia	((((Reinhardtia_paiewonskiana	Reinhardtia_simplex)	((Serenoa_repens	Bactris_major)	Kentiopsis_piersoniorum))	Manicaria_saccifera)	(Orania_palindan	(Attalea_speciosa	(Phoenix_dactylifera	((((Elaeis_guineensis	Elaeis_oleifera)	(Podococcus_barteri	(Sclerosperma_profizianum	((Nypa_fruticans	Chamaedorea_seifrizii)	(Reinhardtia_latisecta	Dictyosperma_album)))))	Sabal_domingensis)	(Pelagodoxa_henryana	Geonoma_undata)))))))	Kingia_australis);
((Roystonea_regia	(((Attalea_speciosa	((Phoenix_dactylifera	Sabal_domingensis)	(((Elaeis_guineensis	Elaeis_oleifera)	(((Nypa_fruticans	Chamaedorea_seifrizii)	Reinhardtia_latisecta)	(Podococcus_barteri	Sclerosperma_profizianum)))	((Dictyosperma_album	Pelagodoxa_henryana)	Geonoma_undata))))	(Orania_palindan	(Reinhardtia_paiewonskiana	Reinhardtia_simplex)))	(((Serenoa_repens	Bactris_major)	Kentiopsis_piersoniorum)	Manicaria_saccifera)))	Kingia_australis);
((Roystonea_regia	(((Attalea_speciosa	((Phoenix_dactylifera	Sabal_domingensis)	(((Elaeis_guineensis	Elaeis_oleifera)	(((Nypa_fruticans	Chamaedorea_seifrizii)	Reinhardtia_latisecta)	(Podococcus_barteri	Sclerosperma_profizianum)))	((Dictyosperma_album	Pelagodoxa_henryana)	Geonoma_undata))))	(Orania_palindan	(Reinhardtia_paiewonskiana	Reinhardtia_simplex)))	(((Serenoa_repens	Bactris_major)	Kentiopsis_piersoniorum)	Manicaria_saccifera)))	Kingia_australis);
(((((Sabal_domingensis	(Phoenix_dactylifera	((Dictyosperma_album	Pelagodoxa_henryana)	Geonoma_undata)))	((Elaeis_guineensis	Elaeis_oleifera)	(((Nypa_fruticans	Chamaedorea_seifrizii)	Reinhardtia_latisecta)	(Podococcus_barteri	Sclerosperma_profizianum))))	((Roystonea_regia	Manicaria_saccifera)	(Kentiopsis_piersoniorum	(Serenoa_repens	Bactris_major))))	(Orania_palindan	(Attalea_speciosa	(Reinhardtia_paiewonskiana	Reinhardtia_simplex))))	Kingia_australis);
((((Serenoa_repens	Bactris_major)	((Roystonea_regia	((Orania_palindan	Attalea_speciosa)	(Reinhardtia_paiewonskiana	Reinhardtia_simplex)))	(Manicaria_saccifera	(((Nypa_fruticans	Chamaedorea_seifrizii)	(((Pelagodoxa_henryana	(Dictyosperma_album	(Podococcus_barteri	Sclerosperma_profizianum)))	((Elaeis_guineensis	Elaeis_oleifera)	Reinhardtia_latisecta))	Geonoma_undata))	(Phoenix_dactylifera	Sabal_domingensis)))))	Kentiopsis_piersoniorum)	Kingia_australis);
((Roystonea_regia	((Serenoa_repens	Bactris_major)	((Kentiopsis_piersoniorum	Orania_palindan)	((Manicaria_saccifera	(Attalea_speciosa	((Dictyosperma_album	(Reinhardtia_latisecta	(Nypa_fruticans	Chamaedorea_seifrizii)))	(((Phoenix_dactylifera	Podococcus_barteri)	((Sclerosperma_profizianum	Pelagodoxa_henryana)	((Elaeis_guineensis	Elaeis_oleifera)	Sabal_domingensis)))	Geonoma_undata))))	(Reinhardtia_simplex	Reinhardtia_paiewonskiana)))))	Kingia_australis);
((Roystonea_regia	(Bactris_major	(((Orania_palindan	(Kentiopsis_piersoniorum	(Sabal_domingensis	((Geonoma_undata	(Dictyosperma_album	Pelagodoxa_henryana))	((((Sclerosperma_profizianum	Podococcus_barteri)	(Elaeis_oleifera	Elaeis_guineensis))	(Reinhardtia_latisecta	((Serenoa_repens	Nypa_fruticans)	Chamaedorea_seifrizii)))	Phoenix_dactylifera)))))	(Manicaria_saccifera	Attalea_speciosa))	(Reinhardtia_simplex	Reinhardtia_paiewonskiana))))	Kingia_australis);
((Kentiopsis_piersoniorum	(((((Roystonea_regia	((Manicaria_saccifera	(Sabal_domingensis	(Reinhardtia_paiewonskiana	Reinhardtia_simplex)))	Attalea_speciosa))	Orania_palindan)	((Dictyosperma_album	Pelagodoxa_henryana)	Geonoma_undata))	Phoenix_dactylifera)	(((Podococcus_barteri	Sclerosperma_profizianum)	(Reinhardtia_latisecta	((Serenoa_repens	(Nypa_fruticans	Bactris_major))	Chamaedorea_seifrizii)))	(Elaeis_guineensis	Elaeis_oleifera))))	Kingia_australis);
((((Reinhardtia_paiewonskiana	Reinhardtia_simplex)	(Attalea_speciosa	Orania_palindan))	((Kentiopsis_piersoniorum	Roystonea_regia)	(Manicaria_saccifera	(((Sabal_domingensis	Phoenix_dactylifera)	(Bactris_major	((((Podococcus_barteri	Elaeis_oleifera)	Sclerosperma_profizianum)	(Elaeis_guineensis	Geonoma_undata))	((Dictyosperma_album	Pelagodoxa_henryana)	Reinhardtia_latisecta))))	((Serenoa_repens	Nypa_fruticans)	Chamaedorea_seifrizii)))))	Kingia_australis);
((Kentiopsis_piersoniorum	((Reinhardtia_paiewonskiana	Reinhardtia_simplex)	((Orania_palindan	Attalea_speciosa)	(((((Sabal_domingensis	Phoenix_dactylifera)	((Bactris_major	(Elaeis_guineensis	Elaeis_oleifera))	((Sclerosperma_profizianum	(((Dictyosperma_album	Pelagodoxa_henryana)	Reinhardtia_latisecta)	Podococcus_barteri))	Geonoma_undata)))	((Serenoa_repens	Nypa_fruticans)	Chamaedorea_seifrizii))	Manicaria_saccifera)	Roystonea_regia))))	Kingia_australis);
(((Bactris_major	(Reinhardtia_paiewonskiana	Reinhardtia_simplex))	((Roystonea_regia	(((Kentiopsis_piersoniorum	(Serenoa_repens	Nypa_fruticans))	(Attalea_speciosa	(Phoenix_dactylifera	((Geonoma_undata	(Dictyosperma_album	Pelagodoxa_henryana))	((Podococcus_barteri	Sclerosperma_profizianum)	(Reinhardtia_latisecta	((Sabal_domingensis	Chamaedorea_seifrizii)	(Elaeis_guineensis	Elaeis_oleifera))))))))	Orania_palindan))	Manicaria_saccifera))	Kingia_australis);
(((((((Manicaria_saccifera	(((Dictyosperma_album	(Pelagodoxa_henryana	Geonoma_undata))	(((Reinhardtia_latisecta	((Podococcus_barteri	Sclerosperma_profizianum)	Chamaedorea_seifrizii))	Elaeis_guineensis)	Elaeis_oleifera))	(Sabal_domingensis	Phoenix_dactylifera)))	Roystonea_regia)	((Bactris_major	(Serenoa_repens	Nypa_fruticans))	Kentiopsis_piersoniorum))	Attalea_speciosa)	Orania_palindan)	(Reinhardtia_paiewonskiana	Reinhardtia_simplex))	Kingia_australis);
((Roystonea_regia	(((Orania_palindan	((Reinhardtia_paiewonskiana	Reinhardtia_simplex)	Attalea_speciosa))	Manicaria_saccifera)	((((Chamaedorea_seifrizii	Reinhardtia_latisecta)	(Serenoa_repens	(Nypa_fruticans	Bactris_major)))	(((Phoenix_dactylifera	Sabal_domingensis)	(Dictyosperma_album	(Pelagodoxa_henryana	Geonoma_undata)))	((Podococcus_barteri	Sclerosperma_profizianum)	(Elaeis_guineensis	Elaeis_oleifera))))	Kentiopsis_piersoniorum)))	Kingia_australis);
((Attalea_speciosa	(((Manicaria_saccifera	((Roystonea_regia	(((Nypa_fruticans	(Bactris_major	Chamaedorea_seifrizii))	Serenoa_repens)	(((Elaeis_guineensis	(((Podococcus_barteri	Sclerosperma_profizianum)	Geonoma_undata)	Elaeis_oleifera))	(Reinhardtia_latisecta	(Dictyosperma_album	Pelagodoxa_henryana)))	(Phoenix_dactylifera	Sabal_domingensis))))	Kentiopsis_piersoniorum))	(Orania_palindan	Reinhardtia_simplex))	Reinhardtia_paiewonskiana))	Kingia_australis);
((Roystonea_regia	(Manicaria_saccifera	((Attalea_speciosa	(((((Bactris_major	Nypa_fruticans)	((Geonoma_undata	(Dictyosperma_album	Pelagodoxa_henryana))	((Sclerosperma_profizianum	(Chamaedorea_seifrizii	((Elaeis_oleifera	Elaeis_guineensis)	Sabal_domingensis)))	(Phoenix_dactylifera	Podococcus_barteri))))	Reinhardtia_latisecta)	Serenoa_repens)	((Reinhardtia_simplex	Reinhardtia_paiewonskiana)	Kentiopsis_piersoniorum)))	Orania_palindan)))	Kingia_australis);
(((Serenoa_repens	((((Reinhardtia_latisecta	((((Elaeis_oleifera	Elaeis_guineensis)	Sabal_domingensis)	((Geonoma_undata	(Pelagodoxa_henryana	Phoenix_dactylifera))	(Sclerosperma_profizianum	Podococcus_barteri)))	Dictyosperma_album))	Bactris_major)	Chamaedorea_seifrizii)	Nypa_fruticans))	(Kentiopsis_piersoniorum	(((Reinhardtia_simplex	Reinhardtia_paiewonskiana)	Attalea_speciosa)	(Orania_palindan	(Roystonea_regia	Manicaria_saccifera)))))	Kingia_australis);
((Roystonea_regia	((((Serenoa_repens	((Nypa_fruticans	((((((Elaeis_oleifera	(((Phoenix_dactylifera	Geonoma_undata)	Elaeis_guineensis)	(Sclerosperma_profizianum	Pelagodoxa_henryana)))	Podococcus_barteri)	Sabal_domingensis)	Dictyosperma_album)	Reinhardtia_latisecta)	Chamaedorea_seifrizii))	Bactris_major))	Manicaria_saccifera)	((Reinhardtia_simplex	Reinhardtia_paiewonskiana)	(Attalea_speciosa	Orania_palindan)))	Kentiopsis_piersoniorum))	Kingia_australis);
((Roystonea_regia	((((Orania_palindan	Kentiopsis_piersoniorum)	(Reinhardtia_paiewonskiana	Manicaria_saccifera))	Reinhardtia_simplex)	((((Nypa_fruticans	Serenoa_repens)	Chamaedorea_seifrizii)	((((Sclerosperma_profizianum	(Geonoma_undata	(Reinhardtia_latisecta	(Pelagodoxa_henryana	Dictyosperma_album))))	Podococcus_barteri)	(Elaeis_oleifera	Elaeis_guineensis))	(Phoenix_dactylifera	(Bactris_major	Sabal_domingensis))))	Attalea_speciosa)))	Kingia_australis);
((Roystonea_regia	(Manicaria_saccifera	((((Phoenix_dactylifera	Sabal_domingensis)	(((Pelagodoxa_henryana	Dictyosperma_album)	Geonoma_undata)	((((Nypa_fruticans	Serenoa_repens)	Chamaedorea_seifrizii)	Reinhardtia_latisecta)	(Podococcus_barteri	((Elaeis_oleifera	Elaeis_guineensis)	Sclerosperma_profizianum)))))	Kentiopsis_piersoniorum)	((Reinhardtia_paiewonskiana	Reinhardtia_simplex)	((Attalea_speciosa	Bactris_major)	Orania_palindan)))))	Kingia_australis);
(((Reinhardtia_paiewonskiana	Reinhardtia_simplex)	(Bactris_major	(Orania_palindan	(Attalea_speciosa	(((Kentiopsis_piersoniorum	Roystonea_regia)	Manicaria_saccifera)	((((Nypa_fruticans	Serenoa_repens)	Chamaedorea_seifrizii)	(Phoenix_dactylifera	Sabal_domingensis))	(((Pelagodoxa_henryana	Dictyosperma_album)	Geonoma_undata)	(Sclerosperma_profizianum	((Elaeis_oleifera	Podococcus_barteri)	(Elaeis_guineensis	Reinhardtia_latisecta))))))))))	Kingia_australis);
((Roystonea_regia	(Manicaria_saccifera	(((Nypa_fruticans	(Serenoa_repens	(Chamaedorea_seifrizii	Bactris_major)))	((Phoenix_dactylifera	Sabal_domingensis)	(Geonoma_undata	(((Dictyosperma_album	Reinhardtia_latisecta)	((Elaeis_oleifera	Elaeis_guineensis)	(Podococcus_barteri	Sclerosperma_profizianum)))	Pelagodoxa_henryana))))	(Kentiopsis_piersoniorum	((Attalea_speciosa	(Reinhardtia_paiewonskiana	Reinhardtia_simplex))	Orania_palindan)))))	Kingia_australis);
((Dictyosperma_album	((Podococcus_barteri	((Sclerosperma_profizianum	Reinhardtia_latisecta)	(Elaeis_oleifera	Elaeis_guineensis)))	(Pelagodoxa_henryana	(((Attalea_speciosa	((Manicaria_saccifera	((Kentiopsis_piersoniorum	(Serenoa_repens	(Bactris_major	(Nypa_fruticans	Chamaedorea_seifrizii))))	Roystonea_regia))	(Orania_palindan	(Reinhardtia_simplex	Reinhardtia_paiewonskiana))))	(Phoenix_dactylifera	Sabal_domingensis))	Geonoma_undata))))	Kingia_australis);
(((Bactris_major	(((((((Elaeis_guineensis	(Elaeis_oleifera	(Sclerosperma_profizianum	Podococcus_barteri)))	(Chamaedorea_seifrizii	Reinhardtia_latisecta))	((Phoenix_dactylifera	Sabal_domingensis)	(Geonoma_undata	(Pelagodoxa_henryana	Dictyosperma_album))))	(Serenoa_repens	Nypa_fruticans))	(Roystonea_regia	Manicaria_saccifera))	Kentiopsis_piersoniorum)	(Reinhardtia_simplex	(Reinhardtia_paiewonskiana	Orania_palindan))))	Attalea_speciosa)	Kingia_australis);
((Serenoa_repens	(Nypa_fruticans	(Bactris_major	((Manicaria_saccifera	((Roystonea_regia	(Orania_palindan	Kentiopsis_piersoniorum))	(Reinhardtia_simplex	Reinhardtia_paiewonskiana)))	(Attalea_speciosa	((Phoenix_dactylifera	Sabal_domingensis)	((Geonoma_undata	(Pelagodoxa_henryana	Dictyosperma_album))	(Elaeis_guineensis	(((Chamaedorea_seifrizii	Reinhardtia_latisecta)	Sclerosperma_profizianum)	(Elaeis_oleifera	Podococcus_barteri))))))))))	Kingia_australis);
((Serenoa_repens	(Nypa_fruticans	((Bactris_major	(((Manicaria_saccifera	(((Reinhardtia_simplex	Reinhardtia_paiewonskiana)	(Roystonea_regia	Attalea_speciosa))	Orania_palindan))	Kentiopsis_piersoniorum)	(Reinhardtia_latisecta	(Pelagodoxa_henryana	Dictyosperma_album))))	((((Elaeis_guineensis	(Elaeis_oleifera	(Chamaedorea_seifrizii	Sabal_domingensis)))	(Podococcus_barteri	Sclerosperma_profizianum))	Geonoma_undata)	Phoenix_dactylifera))))	Kingia_australis);
(((((Roystonea_regia	(Kentiopsis_piersoniorum	Orania_palindan))	Manicaria_saccifera)	(Reinhardtia_simplex	Reinhardtia_paiewonskiana))	(Attalea_speciosa	((Phoenix_dactylifera	(((Geonoma_undata	(Pelagodoxa_henryana	Dictyosperma_album))	(Podococcus_barteri	Sclerosperma_profizianum))	(Reinhardtia_latisecta	(Chamaedorea_seifrizii	(Serenoa_repens	(Nypa_fruticans	Bactris_major))))))	(Sabal_domingensis	(Elaeis_guineensis	Elaeis_oleifera)))))	Kingia_australis);
((((Orania_palindan	(Attalea_speciosa	(Reinhardtia_simplex	Reinhardtia_paiewonskiana)))	(((Serenoa_repens	(((((Sabal_domingensis	Phoenix_dactylifera)	((((Geonoma_undata	(Pelagodoxa_henryana	Dictyosperma_album))	Elaeis_oleifera)	(Podococcus_barteri	Sclerosperma_profizianum))	Elaeis_guineensis))	Reinhardtia_latisecta)	Nypa_fruticans)	(Bactris_major	Chamaedorea_seifrizii)))	Manicaria_saccifera)	Roystonea_regia))	Kentiopsis_piersoniorum)	Kingia_australis);
(((Bactris_major	(Nypa_fruticans	((((Podococcus_barteri	Sclerosperma_profizianum)	((Elaeis_guineensis	Elaeis_oleifera)	(Pelagodoxa_henryana	(((((Roystonea_regia	(Manicaria_saccifera	(Kentiopsis_piersoniorum	Orania_palindan)))	(Reinhardtia_simplex	Reinhardtia_paiewonskiana))	Attalea_speciosa)	(Phoenix_dactylifera	Sabal_domingensis))	Geonoma_undata))))	(Dictyosperma_album	Reinhardtia_latisecta))	Chamaedorea_seifrizii)))	Serenoa_repens)	Kingia_australis);
((Roystonea_regia	(Kentiopsis_piersoniorum	((Manicaria_saccifera	(Orania_palindan	(Reinhardtia_simplex	Reinhardtia_paiewonskiana)))	((Attalea_speciosa	((Phoenix_dactylifera	Sabal_domingensis)	(Reinhardtia_latisecta	(((Elaeis_oleifera	(Dictyosperma_album	(Geonoma_undata	Pelagodoxa_henryana)))	Elaeis_guineensis)	(Podococcus_barteri	Sclerosperma_profizianum)))))	(Chamaedorea_seifrizii	((Serenoa_repens	Bactris_major)	Nypa_fruticans))))))	Kingia_australis);
((Attalea_speciosa	(((Roystonea_regia	(Kentiopsis_piersoniorum	Orania_palindan))	((Reinhardtia_simplex	Reinhardtia_paiewonskiana)	(((Phoenix_dactylifera	Sabal_domingensis)	((((Podococcus_barteri	Elaeis_oleifera)	(Sclerosperma_profizianum	Elaeis_guineensis))	Pelagodoxa_henryana)	Geonoma_undata))	((Dictyosperma_album	Reinhardtia_latisecta)	((Nypa_fruticans	(Bactris_major	Chamaedorea_seifrizii))	Serenoa_repens)))))	Manicaria_saccifera))	Kingia_australis);
((Roystonea_regia	(((Phoenix_dactylifera	(((Podococcus_barteri	(Sclerosperma_profizianum	Sabal_domingensis))	Elaeis_guineensis)	((Pelagodoxa_henryana	Geonoma_undata)	Elaeis_oleifera)))	((Dictyosperma_album	Reinhardtia_latisecta)	((Bactris_major	Serenoa_repens)	(Nypa_fruticans	Chamaedorea_seifrizii))))	((((Reinhardtia_simplex	Reinhardtia_paiewonskiana)	Manicaria_saccifera)	(Kentiopsis_piersoniorum	Orania_palindan))	Attalea_speciosa)))	Kingia_australis);
(((Geonoma_undata	Bactris_major)	(Phoenix_dactylifera	(((Podococcus_barteri	Sclerosperma_profizianum)	(Sabal_domingensis	(Elaeis_oleifera	Elaeis_guineensis)))	((((Pelagodoxa_henryana	Dictyosperma_album)	((((Reinhardtia_paiewonskiana	Reinhardtia_simplex)	Orania_palindan)	((Manicaria_saccifera	Kentiopsis_piersoniorum)	Roystonea_regia))	Attalea_speciosa))	Reinhardtia_latisecta)	(Serenoa_repens	(Nypa_fruticans	Chamaedorea_seifrizii))))))	Kingia_australis);
(((Manicaria_saccifera	(((Attalea_speciosa	(Phoenix_dactylifera	((((Elaeis_oleifera	Elaeis_guineensis)	((((Serenoa_repens	Nypa_fruticans)	Chamaedorea_seifrizii)	((Pelagodoxa_henryana	Dictyosperma_album)	(Bactris_major	Reinhardtia_latisecta)))	(Podococcus_barteri	Sclerosperma_profizianum)))	Geonoma_undata)	Sabal_domingensis)))	((Reinhardtia_paiewonskiana	Reinhardtia_simplex)	Orania_palindan))	Kentiopsis_piersoniorum))	Roystonea_regia)	Kingia_australis);
(((((Orania_palindan	(Manicaria_saccifera	((Geonoma_undata	Sabal_domingensis)	(((((Elaeis_guineensis	(Elaeis_oleifera	(((Serenoa_repens	Nypa_fruticans)	(Chamaedorea_seifrizii	Bactris_major))	Reinhardtia_latisecta)))	(Podococcus_barteri	Sclerosperma_profizianum))	Dictyosperma_album)	Kentiopsis_piersoniorum)	Pelagodoxa_henryana))))	((Reinhardtia_paiewonskiana	Reinhardtia_simplex)	Phoenix_dactylifera))	Attalea_speciosa)	Roystonea_regia)	Kingia_australis);
(((((((Reinhardtia_paiewonskiana	Reinhardtia_simplex)	Attalea_speciosa)	Orania_palindan)	Roystonea_regia)	Manicaria_saccifera)	(((((Bactris_major	(Serenoa_repens	Nypa_fruticans))	Chamaedorea_seifrizii)	Reinhardtia_latisecta)	(((Podococcus_barteri	(Sclerosperma_profizianum	(Geonoma_undata	(Dictyosperma_album	Pelagodoxa_henryana))))	Phoenix_dactylifera)	(Sabal_domingensis	(Elaeis_oleifera	Elaeis_guineensis))))	Kentiopsis_piersoniorum))	Kingia_australis);
((Kentiopsis_piersoniorum	(((Manicaria_saccifera	((Reinhardtia_paiewonskiana	Reinhardtia_simplex)	(Attalea_speciosa	Orania_palindan)))	Roystonea_regia)	((Sabal_domingensis	Phoenix_dactylifera)	((((Geonoma_undata	(Dictyosperma_album	Pelagodoxa_henryana))	(Sclerosperma_profizianum	Podococcus_barteri))	(Elaeis_oleifera	Elaeis_guineensis))	(((Nypa_fruticans	(Serenoa_repens	Chamaedorea_seifrizii))	Bactris_major)	Reinhardtia_latisecta)))))	Kingia_australis);
((Roystonea_regia	(((Sabal_domingensis	(Phoenix_dactylifera	((Geonoma_undata	(Dictyosperma_album	Pelagodoxa_henryana))	(((((Bactris_major	(Nypa_fruticans	Serenoa_repens))	Chamaedorea_seifrizii)	Reinhardtia_latisecta)	(Sclerosperma_profizianum	Podococcus_barteri))	(Elaeis_oleifera	Elaeis_guineensis)))))	Kentiopsis_piersoniorum)	(Orania_palindan	((Manicaria_saccifera	(Reinhardtia_paiewonskiana	Reinhardtia_simplex))	Attalea_speciosa))))	Kingia_australis);
(((Bactris_major	Serenoa_repens)	(Nypa_fruticans	(Chamaedorea_seifrizii	(((((Geonoma_undata	(Pelagodoxa_henryana	Dictyosperma_album))	((Attalea_speciosa	(((Manicaria_saccifera	(Orania_palindan	Kentiopsis_piersoniorum))	(Reinhardtia_paiewonskiana	Reinhardtia_simplex))	Roystonea_regia))	(Phoenix_dactylifera	Sabal_domingensis)))	(Podococcus_barteri	Sclerosperma_profizianum))	(Elaeis_guineensis	Elaeis_oleifera))	Reinhardtia_latisecta))))	Kingia_australis);
((Roystonea_regia	((Manicaria_saccifera	((Phoenix_dactylifera	Sabal_domingensis)	((Dictyosperma_album	(Podococcus_barteri	(Sclerosperma_profizianum	((Elaeis_guineensis	Elaeis_oleifera)	(Reinhardtia_latisecta	(((Bactris_major	Serenoa_repens)	Nypa_fruticans)	Chamaedorea_seifrizii))))))	(Geonoma_undata	Pelagodoxa_henryana))))	((Orania_palindan	Kentiopsis_piersoniorum)	(Attalea_speciosa	(Reinhardtia_paiewonskiana	Reinhardtia_simplex)))))	Kingia_australis);
((Roystonea_regia	(((Orania_palindan	Kentiopsis_piersoniorum)	(Manicaria_saccifera	(Reinhardtia_paiewonskiana	Reinhardtia_simplex)))	(Attalea_speciosa	((((Serenoa_repens	Nypa_fruticans)	Chamaedorea_seifrizii)	((Elaeis_oleifera	Elaeis_guineensis)	(Bactris_major	((Sclerosperma_profizianum	Podococcus_barteri)	((Geonoma_undata	(Dictyosperma_album	Pelagodoxa_henryana))	Reinhardtia_latisecta)))))	(Phoenix_dactylifera	Sabal_domingensis)))))	Kingia_australis);
((Roystonea_regia	(Kentiopsis_piersoniorum	(Manicaria_saccifera	((Reinhardtia_paiewonskiana	Reinhardtia_simplex)	((Attalea_speciosa	(((Geonoma_undata	(Dictyosperma_album	Pelagodoxa_henryana))	((((Elaeis_oleifera	Elaeis_guineensis)	((Bactris_major	((Serenoa_repens	Nypa_fruticans)	Chamaedorea_seifrizii))	Reinhardtia_latisecta))	(Sclerosperma_profizianum	Podococcus_barteri))	Sabal_domingensis))	Phoenix_dactylifera))	Orania_palindan)))))	Kingia_australis);
((Roystonea_regia	((((Phoenix_dactylifera	((Geonoma_undata	(Dictyosperma_album	Pelagodoxa_henryana))	(((Elaeis_oleifera	Elaeis_guineensis)	(((Serenoa_repens	(Bactris_major	Nypa_fruticans))	Chamaedorea_seifrizii)	Reinhardtia_latisecta))	(Sclerosperma_profizianum	Podococcus_barteri))))	Sabal_domingensis)	Kentiopsis_piersoniorum)	(Manicaria_saccifera	((Reinhardtia_paiewonskiana	Reinhardtia_simplex)	(Attalea_speciosa	Orania_palindan)))))	Kingia_australis);
((Roystonea_regia	((Reinhardtia_paiewonskiana	Reinhardtia_simplex)	(((Manicaria_saccifera	((((Serenoa_repens	Nypa_fruticans)	Chamaedorea_seifrizii)	((((Geonoma_undata	(Dictyosperma_album	Pelagodoxa_henryana))	Podococcus_barteri)	((Bactris_major	Reinhardtia_latisecta)	(Sabal_domingensis	(Elaeis_oleifera	Elaeis_guineensis))))	Sclerosperma_profizianum))	Phoenix_dactylifera))	(Kentiopsis_piersoniorum	Orania_palindan))	Attalea_speciosa)))	Kingia_australis);
((Roystonea_regia	((Kentiopsis_piersoniorum	((Sabal_domingensis	Phoenix_dactylifera)	((Geonoma_undata	(Dictyosperma_album	Pelagodoxa_henryana))	((Podococcus_barteri	Sclerosperma_profizianum)	(((Bactris_major	Reinhardtia_latisecta)	((Serenoa_repens	Nypa_fruticans)	Chamaedorea_seifrizii))	(Elaeis_oleifera	Elaeis_guineensis))))))	(Manicaria_saccifera	((Orania_palindan	Attalea_speciosa)	(Reinhardtia_paiewonskiana	Reinhardtia_simplex)))))	Kingia_australis);
(((Reinhardtia_paiewonskiana	Reinhardtia_simplex)	((Kentiopsis_piersoniorum	(Manicaria_saccifera	Roystonea_regia))	(Orania_palindan	(((Sabal_domingensis	Phoenix_dactylifera)	(Pelagodoxa_henryana	((Podococcus_barteri	((Sclerosperma_profizianum	((Dictyosperma_album	(Bactris_major	Reinhardtia_latisecta))	((Serenoa_repens	Nypa_fruticans)	Chamaedorea_seifrizii)))	(Elaeis_oleifera	Elaeis_guineensis)))	Geonoma_undata)))	Attalea_speciosa))))	Kingia_australis);
((Roystonea_regia	((Kentiopsis_piersoniorum	((Sabal_domingensis	Phoenix_dactylifera)	((Bactris_major	(((Elaeis_oleifera	Elaeis_guineensis)	(Reinhardtia_latisecta	((Serenoa_repens	Nypa_fruticans)	Chamaedorea_seifrizii)))	(Podococcus_barteri	Sclerosperma_profizianum)))	(Geonoma_undata	(Dictyosperma_album	Pelagodoxa_henryana)))))	(Manicaria_saccifera	((Attalea_speciosa	Orania_palindan)	(Reinhardtia_paiewonskiana	Reinhardtia_simplex)))))	Kingia_australis);
(((((Reinhardtia_latisecta	((Serenoa_repens	(Bactris_major	Nypa_fruticans))	Chamaedorea_seifrizii))	((Sabal_domingensis	(Elaeis_oleifera	Elaeis_guineensis))	(((Geonoma_undata	(Dictyosperma_album	Pelagodoxa_henryana))	(Podococcus_barteri	Sclerosperma_profizianum))	Phoenix_dactylifera)))	Attalea_speciosa)	(((Roystonea_regia	Kentiopsis_piersoniorum)	Manicaria_saccifera)	(Orania_palindan	(Reinhardtia_paiewonskiana	Reinhardtia_simplex))))	Kingia_australis);
((((((Phoenix_dactylifera	(Sabal_domingensis	(((Dictyosperma_album	Pelagodoxa_henryana)	Geonoma_undata)	((Sclerosperma_profizianum	((Reinhardtia_latisecta	((Serenoa_repens	(Nypa_fruticans	Bactris_major))	Chamaedorea_seifrizii))	(Elaeis_oleifera	Elaeis_guineensis)))	Podococcus_barteri))))	Attalea_speciosa)	((Kentiopsis_piersoniorum	Orania_palindan)	Manicaria_saccifera))	(Reinhardtia_simplex	Reinhardtia_paiewonskiana))	Roystonea_regia)	Kingia_australis);
((((((((Pelagodoxa_henryana	Geonoma_undata)	(((Podococcus_barteri	Sclerosperma_profizianum)	(Elaeis_oleifera	Elaeis_guineensis))	((Dictyosperma_album	Reinhardtia_latisecta)	Bactris_major)))	(((Serenoa_repens	Nypa_fruticans)	Chamaedorea_seifrizii)	(Phoenix_dactylifera	Sabal_domingensis)))	(((Reinhardtia_simplex	Reinhardtia_paiewonskiana)	Attalea_speciosa)	Orania_palindan))	Manicaria_saccifera)	Kentiopsis_piersoniorum)	Roystonea_regia)	Kingia_australis);
((((Kentiopsis_piersoniorum	((Serenoa_repens	(Nypa_fruticans	Chamaedorea_seifrizii))	((Phoenix_dactylifera	Sabal_domingensis)	((Reinhardtia_latisecta	Bactris_major)	((Podococcus_barteri	Sclerosperma_profizianum)	((Pelagodoxa_henryana	(Geonoma_undata	Dictyosperma_album))	(Elaeis_oleifera	Elaeis_guineensis)))))))	((Attalea_speciosa	(Reinhardtia_simplex	Reinhardtia_paiewonskiana))	(Manicaria_saccifera	Orania_palindan)))	Roystonea_regia)	Kingia_australis);
(((Attalea_speciosa	((Phoenix_dactylifera	Sabal_domingensis)	((Pelagodoxa_henryana	Geonoma_undata)	(((Reinhardtia_latisecta	Bactris_major)	(Elaeis_oleifera	Elaeis_guineensis))	(Dictyosperma_album	(Podococcus_barteri	Sclerosperma_profizianum))))))	(((Kentiopsis_piersoniorum	(Reinhardtia_simplex	Reinhardtia_paiewonskiana))	((Roystonea_regia	Manicaria_saccifera)	Orania_palindan))	(Serenoa_repens	(Nypa_fruticans	Chamaedorea_seifrizii))))	Kingia_australis);
((((((Phoenix_dactylifera	Sabal_domingensis)	(((Dictyosperma_album	Pelagodoxa_henryana)	Geonoma_undata)	(((Reinhardtia_latisecta	Bactris_major)	(Elaeis_oleifera	Elaeis_guineensis))	(Podococcus_barteri	Sclerosperma_profizianum))))	(Serenoa_repens	(Nypa_fruticans	Chamaedorea_seifrizii)))	(Manicaria_saccifera	((((Reinhardtia_simplex	Reinhardtia_paiewonskiana)	Orania_palindan)	Attalea_speciosa)	Roystonea_regia)))	Kentiopsis_piersoniorum)	Kingia_australis);
((Roystonea_regia	(((Phoenix_dactylifera	Sabal_domingensis)	((Geonoma_undata	(((Elaeis_oleifera	Elaeis_guineensis)	(Podococcus_barteri	Sclerosperma_profizianum))	(Dictyosperma_album	Reinhardtia_latisecta)))	Pelagodoxa_henryana))	((((Manicaria_saccifera	Reinhardtia_paiewonskiana)	Reinhardtia_simplex)	(Bactris_major	(Serenoa_repens	(Nypa_fruticans	Chamaedorea_seifrizii))))	(Attalea_speciosa	(Kentiopsis_piersoniorum	Orania_palindan)))))	Kingia_australis);
((Manicaria_saccifera	(((Kentiopsis_piersoniorum	(((Phoenix_dactylifera	(Podococcus_barteri	Sclerosperma_profizianum))	((Dictyosperma_album	(Geonoma_undata	Pelagodoxa_henryana))	((Elaeis_oleifera	Elaeis_guineensis)	Sabal_domingensis)))	((((Serenoa_repens	Chamaedorea_seifrizii)	Nypa_fruticans)	Reinhardtia_latisecta)	Bactris_major)))	Roystonea_regia)	(Orania_palindan	(Attalea_speciosa	(Reinhardtia_paiewonskiana	Reinhardtia_simplex)))))	Kingia_australis);
((Attalea_speciosa	((((Pelagodoxa_henryana	(Dictyosperma_album	Geonoma_undata))	(((((Nypa_fruticans	(Bactris_major	Serenoa_repens))	Chamaedorea_seifrizii)	Reinhardtia_latisecta)	(Elaeis_oleifera	Elaeis_guineensis))	(Podococcus_barteri	Sclerosperma_profizianum)))	(Sabal_domingensis	Phoenix_dactylifera))	((Manicaria_saccifera	Kentiopsis_piersoniorum)	(((Reinhardtia_paiewonskiana	Reinhardtia_simplex)	Roystonea_regia)	Orania_palindan))))	Kingia_australis);
((Roystonea_regia	(((Manicaria_saccifera	(Attalea_speciosa	(Phoenix_dactylifera	(Pelagodoxa_henryana	(Geonoma_undata	(Dictyosperma_album	((Sabal_domingensis	(Elaeis_oleifera	Elaeis_guineensis))	((Podococcus_barteri	Sclerosperma_profizianum)	(Reinhardtia_latisecta	(((Nypa_fruticans	Serenoa_repens)	Chamaedorea_seifrizii)	Bactris_major))))))))))	(Kentiopsis_piersoniorum	Orania_palindan))	(Reinhardtia_paiewonskiana	Reinhardtia_simplex)))	Kingia_australis);
((((((Attalea_speciosa	(((Phoenix_dactylifera	((Podococcus_barteri	(Sclerosperma_profizianum	(Sabal_domingensis	(Elaeis_oleifera	Elaeis_guineensis))))	(Dictyosperma_album	(Chamaedorea_seifrizii	(Reinhardtia_latisecta	(Serenoa_repens	(Bactris_major	Nypa_fruticans)))))))	Geonoma_undata)	Pelagodoxa_henryana))	Orania_palindan)	(Reinhardtia_paiewonskiana	Reinhardtia_simplex))	(Roystonea_regia	Manicaria_saccifera))	Kentiopsis_piersoniorum)	Kingia_australis);
